# Supplementary material for: A photoconversion model for full spectral programming and multiplexing of optogenetic systems
Source: Mol Syst Biol. 2017 Apr 24;13(4):926. doi: 10.15252/msb.20167456 (PMC5408778; doi:10.15252/msb.20167456)
Supplement: Supplementary file 3 — Table EV1 [file MSB-13-926-s003.zip › table_ev1/README.txt]

Table EV1 - Manufacturer information for LEDs and filters used in this study. 

All data shown is pulled from manufacturer data sheets. “LED ID” is the custom identifier we have given to each LED, “SBL” is “Super Bright LEDs”, “V_drop” is the forward voltage drop across the LED, “I_test” is the test current used by the manufacturer while making reference measurements, “Inten.” is the intensity reported in units of “Inten. Units”, and “Filter ID” corresponds to the filter identification number provided by the filter manufacturer (Rosco).
