# Supplementary material for: A photoconversion model for full spectral programming and multiplexing of optogenetic systems
Source: Mol Syst Biol. 2017 Apr 24;13(4):926. doi: 10.15252/msb.20167456 (PMC5408778; doi:10.15252/msb.20167456)
Supplement: Supplementary file 3 — Table EV1 [file MSB-13-926-s003.zip › table_ev1/table_ev1_LEDs_and_filters_suppliers.xlsx]

## Sheet: raw
					Supplier information							Measured information
LED ID	Manufacturer	Mfg. Model	Supplier	Supplier Model	$V_\textrm{drop}$	Test Curr. (mA)	Centroid	Peak	Inten.	Inten. Units	Half-angle	Centroid	Peak	FWHM	Inten.
361-LS	LEDSupply	L5-0-U5TH15-1	LEDSupply	L5-0-U5TH15-1	3.8	20	ND	361	750	uW	7.5	368.917	364.5	11.2621	8.61532
380-SB	Super Bright LEDs	RL5-UV0230-380	Super Bright LEDs	RL5-UV0230-380	3.5	20	380	ND	40	mW	15	389.424	387	13.1712	269.347
405-SB	Super Bright LEDs	RL5-UV0430-400	Super Bright LEDs	RL5-UV0430-400	3.5	20	400	ND	40	mW	15	404.028	402.5	15.9814	427.256
430-MB	Marubeni	L430-03	Marubeni	L430-03	3.4	20	ND	430	21	mW	12	432.944	433.5	19.8162	320.735
450-MB	Marubeni	L450-03	Marubeni	L450-03	3.4	20	ND	450	20	mW	20	451.524	448	20.0654	205.666
470-SB	Super Bright LEDs	RL5-B2545	Super Bright LEDs	RL5-B2545	3.5	20	470	472	2500	mcd	22.5	469.552	463.5	28.0078	292.848
490-MB	Marubeni	L490-03	Marubeni	L490-03	3.3	20	496	490	12	mW	12	493.992	493.5	23.9622	29.4161
505-SB	Super Bright LEDs	RL5-A9018	Super Bright LEDs	RL5-A9018	3.6	20	505	ND	9000	mcd	9	515.65	508.5	33.4612	289.015
520-2-KB	Kingbright	WP7083ZGD/G	Mouser	604-WP7083ZGD/G	4	20	525	520	2200	mcd	30	526.389	520	28.6943	427.715
525-SB_17LightFlame_21GoldenAmber	Super Bright LEDs + Rosco	RL5-G8045	Super Bright LEDs + Rosco	RL5-G8045	3.5	20	ND	525	1600	mcd	22.5	544.842	540	45.9055	223.292
570-KB	Kingbright	WP7113CGCK	Mouser	604-WP7113CGCK	2.5	20	570	574	700	mcd	10	573.203	573	14.7932	28.2593
590-SB	Super Bright LEDs	RL5-Y3545	Super Bright LEDs	RL5-Y3545	2.4	20	ND	588	3500	mcd	22.5	596.058	597.5	15.9968	240.15
605-SB	Super Bright LEDs	RL5-O4030	Super Bright LEDs	RL5-O4030	2	20	ND	605	4000	mcd	15	612.275	613.5	18.8887	161.263
630-SB	Super Bright LEDs	RL5-R3545	Super Bright LEDs	RL5-R3545	2.2	20	ND	628	3500	mcd	22.5	637.312	640	18.0221	736.511
660-LS	LEDSupply	L2-0-R5TH50-1	LEDSupply	L2-0-R5TH50-1	2.2	20	ND	660	2000	mcd	25	656.629	656.5	23.3183	416.545
680-MT	Marktech	MTE6800N2-UR	Digikey	1125-1089-ND	1.8	20	ND	680	5.5	mW	35	678.739	678	24.7881	467.704
700-MB	Marubeni	L700-03AU	Marubeni	L700-03AU	2	50	ND	700	14	mW	40	702.594	703	23.3661	493.971
720-MB	Marubeni	L720-03-AU	Marubeni	L720-03-AU	1.8	50	ND	720	13	mW	10	723.956	723.5	25.0812	489.556
740-MT	Marktech	MTE1074N1-R	Digikey	1125-1084-ND	1.8	20	ND	740	4	mW	12	740.869	742	26.9389	671.7
760-MB	Marubeni	L760-04-AU	Marubeni	L760-04-AU	1.8	50	ND	760	19	mW	20	756.318	758	27.8461	646.274
780-MB	Marubeni	L780-04-AU	Marubeni	L780-04-AU	1.6	50	ND	780	28	mW	17	774.474	778	27.0762	797.478
850-VI	Vishay Infrared	TSHG6200	Mouser	782-TSHG6200	1.5	100	ND	850	50	mW	10	855.083	854.5	38.0867	725.173
940-VI	Vishay Infrared	TSAL6400	Mouser	782-TSAL6400	1.35	100	ND	940	40	mW	25	957.604	961.5	23.0648	840.522

## Sheet: cleanup
					Supplier information							Measured information
LED ID	Manufacturer	Mfg. Model	Supplier	Supplier Model	$V_\textrm{drop}$	Test Curr. (mA)	Centroid	Peak	Inten.	Inten. Units	Half-angle	Centroid	Peak	FWHM	Inten.
361-LS	LEDSupply	L5-0-U5TH15-1	LEDSupply	L5-0-U5TH15-1	3.8	20	ND	361	750	uW	7.5	368.917	364.5	11.2621	8.61532
380-SB	Super Bright LEDs	RL5-UV0230-380	Super Bright LEDs	RL5-UV0230-380	3.5	20	380	ND	40	mW	15	389.424	387	13.1712	269.347
405-SB	Super Bright LEDs	RL5-UV0430-400	Super Bright LEDs	RL5-UV0430-400	3.5	20	400	ND	40	mW	15	404.028	402.5	15.9814	427.256
430-MB	Marubeni	L430-03	Marubeni	L430-03	3.4	20	ND	430	21	mW	12	432.944	433.5	19.8162	320.735
450-MB	Marubeni	L450-03	Marubeni	L450-03	3.4	20	ND	450	20	mW	20	451.524	448	20.0654	205.666
470-SB	Super Bright LEDs	RL5-B2545	Super Bright LEDs	RL5-B2545	3.5	20	470	472	2500	mcd	22.5	469.552	463.5	28.0078	292.848
490-MB	Marubeni	L490-03	Marubeni	L490-03	3.3	20	496	490	12	mW	12	493.992	493.5	23.9622	29.4161
505-SB	Super Bright LEDs	RL5-A9018	Super Bright LEDs	RL5-A9018	3.6	20	505	ND	9000	mcd	9	515.65	508.5	33.4612	289.015
520-2-KB	Kingbright	WP7083ZGD/G	Mouser	604-WP7083ZGD/G	4	20	525	520	2200	mcd	30	526.389	520	28.6943	427.715
525-SB_17LightFlame_21GoldenAmber	Super Bright LEDs + Rosco	RL5-G8045	Super Bright LEDs + Rosco	RL5-G8045	3.5	20	ND	525	1600	mcd	22.5	544.842	540	45.9055	223.292
570-KB	Kingbright	WP7113CGCK	Mouser	604-WP7113CGCK	2.5	20	570	574	700	mcd	10	573.203	573	14.7932	28.2593
590-SB	Super Bright LEDs	RL5-Y3545	Super Bright LEDs	RL5-Y3545	2.4	20	ND	588	3500	mcd	22.5	596.058	597.5	15.9968	240.15
605-SB	Super Bright LEDs	RL5-O4030	Super Bright LEDs	RL5-O4030	2	20	ND	605	4000	mcd	15	612.275	613.5	18.8887	161.263
630-SB	Super Bright LEDs	RL5-R3545	Super Bright LEDs	RL5-R3545	2.2	20	ND	628	3500	mcd	22.5	637.312	640	18.0221	736.511
660-LS	LEDSupply	L2-0-R5TH50-1	LEDSupply	L2-0-R5TH50-1	2.2	20	ND	660	2000	mcd	25	656.629	656.5	23.3183	416.545
680-MT	Marktech	MTE6800N2-UR	Digikey	1125-1089-ND	1.8	20	ND	680	5.5	mW	35	678.739	678	24.7881	467.704
700-MB	Marubeni	L700-03AU	Marubeni	L700-03AU	2	50	ND	700	14	mW	40	702.594	703	23.3661	493.971
720-MB	Marubeni	L720-03-AU	Marubeni	L720-03-AU	1.8	50	ND	720	13	mW	10	723.956	723.5	25.0812	489.556
740-MT	Marktech	MTE1074N1-R	Digikey	1125-1084-ND	1.8	20	ND	740	4	mW	12	740.869	742	26.9389	671.7
760-MB	Marubeni	L760-04-AU	Marubeni	L760-04-AU	1.8	50	ND	760	19	mW	20	756.318	758	27.8461	646.274
780-MB	Marubeni	L780-04-AU	Marubeni	L780-04-AU	1.6	50	ND	780	28	mW	17	774.474	778	27.0762	797.478
850-VI	Vishay Infrared	TSHG6200	Mouser	782-TSHG6200	1.5	100	ND	850	50	mW	10	855.083	854.5	38.0867	725.173
940-VI	Vishay Infrared	TSAL6400	Mouser	782-TSAL6400	1.35	100	ND	940	40	mW	25	957.604	961.5	23.0648	840.522
					Supplier information							Measured information
LED ID	Manufacturer	Mfg. Model	Supplier	Supplier Model	$V_\textrm{drop}$	Test Curr. (mA)	Centroid	Peak	Inten.	Inten. Units	Half-angle	Centroid	Peak	FWHM	Inten.
361-LS	LEDSupply	L5-0-U5TH15-1	LEDSupply	L5-0-U5TH15-1	3.8	20	ND	361	750	uW	7.5	369	364.5	11.3	8.62
380-SB	Super Bright LEDs	RL5-UV0230-380	Super Bright LEDs	RL5-UV0230-380	3.5	20	380	ND	40	mW	15	389	387	13.2	269
405-SB	Super Bright LEDs	RL5-UV0430-400	Super Bright LEDs	RL5-UV0430-400	3.5	20	400	ND	40	mW	15	404	402.5	16.0	427
430-MB	Marubeni	L430-03	Marubeni	L430-03	3.4	20	ND	430	21	mW	12	433	433.5	19.8	321
450-MB	Marubeni	L450-03	Marubeni	L450-03	3.4	20	ND	450	20	mW	20	452	448	20.1	206
470-SB	Super Bright LEDs	RL5-B2545	Super Bright LEDs	RL5-B2545	3.5	20	470	472	2500	mcd	22.5	470	463.5	28.0	293
490-MB	Marubeni	L490-03	Marubeni	L490-03	3.3	20	496	490	12	mW	12	494	493.5	24.0	29.4
505-SB	Super Bright LEDs	RL5-A9018	Super Bright LEDs	RL5-A9018	3.6	20	505	ND	9000	mcd	9	516	508.5	33.5	289
520-2-KB	Kingbright	WP7083ZGD/G	Mouser	604-WP7083ZGD/G	4	20	525	520	2200	mcd	30	526	520	28.7	428
525-SB_17LightFlame_21GoldenAmber	Super Bright LEDs + Rosco	RL5-G8045	Super Bright LEDs + Rosco	RL5-G8045	3.5	20	ND	525	1600	mcd	22.5	545	540	45.9	223
570-KB	Kingbright	WP7113CGCK	Mouser	604-WP7113CGCK	2.5	20	570	574	700	mcd	10	573	573	14.8	28.3
590-SB	Super Bright LEDs	RL5-Y3545	Super Bright LEDs	RL5-Y3545	2.4	20	ND	588	3500	mcd	22.5	596	597.5	16.0	240
605-SB	Super Bright LEDs	RL5-O4030	Super Bright LEDs	RL5-O4030	2	20	ND	605	4000	mcd	15	612	613.5	18.9	161
630-SB	Super Bright LEDs	RL5-R3545	Super Bright LEDs	RL5-R3545	2.2	20	ND	628	3500	mcd	22.5	637	640	18.0	737
660-LS	LEDSupply	L2-0-R5TH50-1	LEDSupply	L2-0-R5TH50-1	2.2	20	ND	660	2000	mcd	25	657	656.5	23.3	417
680-MT	Marktech	MTE6800N2-UR	Digikey	1125-1089-ND	1.8	20	ND	680	5.5	mW	35	679	678	24.8	468
700-MB	Marubeni	L700-03AU	Marubeni	L700-03AU	2	50	ND	700	14	mW	40	703	703	23.4	494
720-MB	Marubeni	L720-03-AU	Marubeni	L720-03-AU	1.8	50	ND	720	13	mW	10	724	723.5	25.1	490
740-MT	Marktech	MTE1074N1-R	Digikey	1125-1084-ND	1.8	20	ND	740	4	mW	12	741	742	26.9	672
760-MB	Marubeni	L760-04-AU	Marubeni	L760-04-AU	1.8	50	ND	760	19	mW	20	756	758	27.8	646
780-MB	Marubeni	L780-04-AU	Marubeni	L780-04-AU	1.6	50	ND	780	28	mW	17	774	778	27.1	797
850-VI	Vishay Infrared	TSHG6200	Mouser	782-TSHG6200	1.5	100	ND	850	50	mW	10	855	854.5	38.1	725
940-VI	Vishay Infrared	TSAL6400	Mouser	782-TSAL6400	1.35	100	ND	940	40	mW	25	958	961.5	23.1	841
					Supplier information							Measured information
LED ID	Manufacturer	Mfg. Model	Supplier	Supplier Model	$V_\textrm{drop}$	Test Curr. (mA)	Centroid	Peak	Inten.	Inten. Units	Half-angle	Centroid	Peak	FWHM	Inten.
361-LS	LEDSupply	L5-0-U5TH15-1	LEDSupply	L5-0-U5TH15-1	3.8	20	ND	361	750	uW	7.5	369	364.5	11.3	8.62
380-SB	Super Bright LEDs	RL5-UV0230-380	Super Bright LEDs	RL5-UV0230-380	3.5	20	380	ND	40	mW	15	389	387	13.2	269
405-SB	Super Bright LEDs	RL5-UV0430-400	Super Bright LEDs	RL5-UV0430-400	3.5	20	400	ND	40	mW	15	404	402.5	16.0	427
430-MB	Marubeni	L430-03	Marubeni	L430-03	3.4	20	ND	430	21	mW	12	433	433.5	19.8	321
450-MB	Marubeni	L450-03	Marubeni	L450-03	3.4	20	ND	450	20	mW	20	452	448	20.1	206
470-SB	Super Bright LEDs	RL5-B2545	Super Bright LEDs	RL5-B2545	3.5	20	470	472	2500	mcd	22.5	470	463.5	28.0	293
490-MB	Marubeni	L490-03	Marubeni	L490-03	3.3	20	496	490	12	mW	12	494	493.5	24.0	29.4
505-SB	Super Bright LEDs	RL5-A9018	Super Bright LEDs	RL5-A9018	3.6	20	505	ND	9000	mcd	9	516	508.5	33.5	289
520-2-KB	Kingbright	WP7083ZGD/G	Mouser	604-WP7083ZGD/G	4	20	525	520	2200	mcd	30	526	520	28.7	428
525-SB_17LightFlame_21GoldenAmber	Super Bright LEDs + Rosco	RL5-G8045	Super Bright LEDs + Rosco	RL5-G8045	3.5	20	ND	525	1600	mcd	22.5	545	540	45.9	223
570-KB	Kingbright	WP7113CGCK	Mouser	604-WP7113CGCK	2.5	20	570	574	700	mcd	10	573	573	14.8	28.3
590-SB	Super Bright LEDs	RL5-Y3545	Super Bright LEDs	RL5-Y3545	2.4	20	ND	588	3500	mcd	22.5	596	597.5	16.0	240
605-SB	Super Bright LEDs	RL5-O4030	Super Bright LEDs	RL5-O4030	2	20	ND	605	4000	mcd	15	612	613.5	18.9	161
630-SB	Super Bright LEDs	RL5-R3545	Super Bright LEDs	RL5-R3545	2.2	20	ND	628	3500	mcd	22.5	637	640	18.0	737
660-LS	LEDSupply	L2-0-R5TH50-1	LEDSupply	L2-0-R5TH50-1	2.2	20	ND	660	2000	mcd	25	657	656.5	23.3	417
680-MT	Marktech	MTE6800N2-UR	Digikey	1125-1089-ND	1.8	20	ND	680	5.5	mW	35	679	678	24.8	468
700-MB	Marubeni	L700-03AU	Marubeni	L700-03AU	2	50	ND	700	14	mW	40	703	703	23.4	494
720-MB	Marubeni	L720-03-AU	Marubeni	L720-03-AU	1.8	50	ND	720	13	mW	10	724	723.5	25.1	490
740-MT	Marktech	MTE1074N1-R	Digikey	1125-1084-ND	1.8	20	ND	740	4	mW	12	741	742	26.9	672
760-MB	Marubeni	L760-04-AU	Marubeni	L760-04-AU	1.8	50	ND	760	19	mW	20	756	758	27.8	646
780-MB	Marubeni	L780-04-AU	Marubeni	L780-04-AU	1.6	50	ND	780	28	mW	17	774	778	27.1	797
850-VI	Vishay Infrared	TSHG6200	Mouser	782-TSHG6200	1.5	100	ND	850	50	mW	10	855	854.5	38.1	725
940-VI	Vishay Infrared	TSAL6400	Mouser	782-TSAL6400	1.35	100	ND	940	40	mW	25	958	961.5	23.1	841

## Sheet: Sheet2
LED ID	Manufacturer	Mfg. Model	V_drop (V)	I_test (mA)	Centroid (nm)	Peak (nm)	Inten.	Inten. Units	Filter ID
361-LS	LEDSupply	L5-0-U5TH15-1	3.8	20	ND	361	750	uW	None
380-SB	Super Bright LEDs	RL5-UV0230-380	3.5	20	380	ND	40	mW	None
405-SB	Super Bright LEDs	RL5-UV0430-400	3.5	20	400	ND	40	mW	None
430-MB	Marubeni	L430-03	3.4	20	ND	430	21	mW	None
450-MB	Marubeni	L450-03	3.4	20	ND	450	20	mW	None
470-SB	Super Bright LEDs	RL5-B2545	3.5	20	470	472	2500	mcd	None
490-MB_R383	Marubeni	L490-03	3.3	20	496	490	12	mW	R383
505-SB	Super Bright LEDs	RL5-A9018	3.6	20	505	ND	9000	mcd	None
520-2-KB	Kingbright	WP7083ZGD/G	4	20	525	520	2200	mcd	None
525-SB_R2003	Super Bright LEDs	RL5-G8045	3.5	20	ND	525	1600	mcd	R2003
570-KB	Kingbright	WP7113CGCK	2.5	20	570	574	700	mcd	None
590-SB	Super Bright LEDs	RL5-Y3545	2.4	20	ND	588	3500	mcd	None
605-SB	Super Bright LEDs	RL5-O4030	2	20	ND	605	4000	mcd	None
630-SB	Super Bright LEDs	RL5-R3545	2.2	20	ND	628	3500	mcd	None
660-LS	LEDSupply	L2-0-R5TH50-1	2.2	20	ND	660	2000	mcd	None
680-MT	Marktech	MTE6800N2-UR	1.8	20	ND	680	5.5	mW	None
700-MB	Marubeni	L700-03AU	2	50	ND	700	14	mW	None
720-MB	Marubeni	L720-03-AU	1.8	50	ND	720	13	mW	None
740-MT	Marktech	MTE1074N1-R	1.8	20	ND	740	4	mW	None
760-MB	Marubeni	L760-04-AU	1.8	50	ND	760	19	mW	None
780-MB	Marubeni	L780-04-AU	1.6	50	ND	780	28	mW	None
850-VI	Vishay Infrared	TSHG6200	1.5	100	ND	850	50	mW	None
940-VI	Vishay Infrared	TSAL6400	1.35	100	ND	940	40	mW	None
white	Super Bright LEDs	RL5-W18030	3.4	20	ND	ND	18000	mcd	None
white_R12	Same as above LED								R12
white_R27									R27
white_R39									R39
white_R90									R90
white_R120									R120
white_R2007									R2007
white_R3150									R3150
white_3310									R3310
