# Supplementary material for: A photoconversion model for full spectral programming and multiplexing of optogenetic systems
Source: Mol Syst Biol. 2017 Apr 24;13(4):926. doi: 10.15252/msb.20167456 (PMC5408778; doi:10.15252/msb.20167456)
Supplement: Supplementary file 4 — Table EV2 [file MSB-13-926-s004.zip › table_ev2/README.txt]

Table EV2 - LED reference measurements. 

Reference measurements were made for each LED by powering the LED with the maximum LPA current (20 mA) and the minimum spectroradiometer integration time necessary to achieve 80% saturation of the detector in order to maximize the signal-to-noise ratio of the measurement. Statistics generated from these reference spectral measurements are shown in this table (“FWHM” is “Full-Width at Half-Maximum”, “Max inten.” is in units of µmol m-2 s-1.
