# Supplementary material for: A photoconversion model for full spectral programming and multiplexing of optogenetic systems
Source: Mol Syst Biol. 2017 Apr 24;13(4):926. doi: 10.15252/msb.20167456 (PMC5408778; doi:10.15252/msb.20167456)
Supplement: Supplementary file 5 — Table EV3 [file MSB-13-926-s005.zip]

Archive with 4 entries (3 files):
- table_ev3/
- table_ev3/desktop.ini
- table_ev3/README.txt
- table_ev3/table_ev3_LEDs_calibration.xlsx
