# Supplementary material for: A photoconversion model for full spectral programming and multiplexing of optogenetic systems
Source: Mol Syst Biol. 2017 Apr 24;13(4):926. doi: 10.15252/msb.20167456 (PMC5408778; doi:10.15252/msb.20167456)
Supplement: Supplementary file 5 — Table EV3 [file MSB-13-926-s005.zip › table_ev3/README.txt]

Table EV3 - LED calibration results.

Statistics generated during the calibration of the LEDs used in this study are shown. These results were calculated after the first-pass of calibration measurements and thus are representative of the variation present in each set of LEDs given the same settings in the LPA (i.e. all LEDs used in each row of the table had the same hardware calibration settings and were set to a maximum programmed grayscale value of 4095). These �Total flux� intensity measurements were used to individually calibrate the programmed grayscale values of each LED for all culturing experiments in this manuscript.
