# Supplementary material for: A photoconversion model for full spectral programming and multiplexing of optogenetic systems
Source: Mol Syst Biol. 2017 Apr 24;13(4):926. doi: 10.15252/msb.20167456 (PMC5408778; doi:10.15252/msb.20167456)
Supplement: Supplementary file 5 — Table EV3 [file MSB-13-926-s005.zip › table_ev3/table_ev3_LEDs_calibration.xlsx]

## Sheet: Sheet1
	Peak (nm)					Centroid (nm)					FWHM (nm)					Total flux
LED ID	Min	Max	Mean	Stdev	CV	Min	Max	Mean	Stdev	CV	Min	Max	Mean	Stdev	CV	Min	Max	Mean	Stdev	CV
361-LS	364	365	364	0.26	0.00071	369	369	369	0.09	0.00023	11	11	11	0.13	0.012	8	9	9	0.31	0.036
380-SB	386	387	386	0.44	0.00115	388	389	389	0.38	0.00097	12	13	12	0.14	0.011	23	26	24	1.02	0.042
405-SB	403	405	404	0.68	0.00168	405	406	405	0.58	0.00144	15	17	16	0.59	0.038	23	31	27	2.71	0.101
430-MB	435	437	436	0.93	0.00213	435	438	436	1	0.00229	17	18	17	0.46	0.027	28	37	33	3.01	0.09
450-MB	447	452	449	1.44	0.00321	450	454	452	1.4	0.00311	17	20	18	0.88	0.049	26	29	27	1.04	0.038
470-SB	470	472	471	0.65	0.00139	477	480	479	0.81	0.00169	30	33	31	1.13	0.036	25	27	26	0.6	0.023
490-MB_R383	493	494	494	0.27	0.00054	494	495	494	0.31	0.00063	24	24	24	0.11	0.005	23	27	25	0.98	0.04
505-SB	513	517	516	1.16	0.00226	521	524	523	1.04	0.00199	28	30	29	0.47	0.016	26	34	30	2.72	0.092
520-2-KB	521	525	523	1.21	0.00231	528	530	529	1.01	0.00191	27	30	28	0.73	0.026	30	34	32	1.14	0.035
525-SB_R2003	537	541	539	1.35	0.0025	548	551	549	1.37	0.0025	35	39	37	1.35	0.036	24	31	28	2.13	0.077
570-KB	573	573	573	0.26	0.00045	572	573	573	0.15	0.00026	14	15	15	0.07	0.005	22	25	23	0.95	0.041
590-SB	594	596	595	0.42	0.0007	594	594	594	0.27	0.00045	15	15	15	0.05	0.003	16	28	25	4.12	0.163
605-SB	612	613	612	0.35	0.00058	611	611	611	0.17	0.00028	17	18	17	0.08	0.005	26	32	27	2.1	0.077
630-SB	635	640	637	1.95	0.00305	634	637	635	1.34	0.00211	16	19	18	1.02	0.058	22	31	25	3.53	0.139
660-LS	651	656	653	1.95	0.00299	651	655	653	1.83	0.0028	22	23	22	0.37	0.017	23	30	26	2.85	0.111
680-MT	676	677	677	0.53	0.00079	676	678	677	0.74	0.0011	23	25	24	0.61	0.026	30	38	33	2.91	0.087
700-MB	697	702	700	1.48	0.00212	696	701	700	1.69	0.00242	21	23	22	0.51	0.023	21	29	23	3.39	0.146
720-MB	723	724	723	0.5	0.00069	722	724	723	0.55	0.00076	25	26	25	0.32	0.013	20	38	29	5.64	0.195
740-MT	741	742	741	0.26	0.00035	738	741	740	0.74	0.001	26	28	27	0.52	0.019	26	32	29	1.77	0.062
760-MB	756	758	756	0.68	0.0009	755	756	755	0.31	0.00041	27	28	28	0.27	0.01	21	33	28	4.06	0.146
780-MB	777	788	784	3.47	0.00442	774	785	782	3.75	0.0048	26	28	28	0.7	0.025	29	38	36	3.66	0.102
850-VI	831	857	846	10.24	0.0121	835	859	849	8.83	0.01039	30	39	36	3.25	0.091	14	29	22	5	0.224
940-VI	956	961	959	1.77	0.00184	953	958	956	1.8	0.00188	21	24	22	1.18	0.054	32	47	42	5.14	0.123
white_R12	580	590	584	2.9	0.00497	595	599	597	1.41	0.00236	125	127	126	0.63	0.005	28	32	29	1.15	0.039
white_R27	673	674	674	0.46	0.00069	679	692	686	3.67	0.00535	80	86	83	1.75	0.021	26	30	28	1.16	0.042
white_R39	621	624	623	1.19	0.00191	646	653	650	2.78	0.00427	90	93	92	1.47	0.016	24	26	25	0.81	0.032
white_R90	532	534	532	0.82	0.00154	571	583	575	3.79	0.0066	46	53	48	2.63	0.055	22	37	27	5.13	0.193
white_R120	632	633	632	0.32	0.00051	662	667	665	1.41	0.00212	69	71	70	0.7	0.01	25	27	26	0.58	0.022
white_R2007	454	456	455	0.68	0.00149	545	559	550	4.38	0.00795	22	23	22	0.44	0.02	24	27	26	0.84	0.033
white_R3150	591	599	595	2.69	0.00451	596	606	599	3.32	0.00553	91	93	92	0.62	0.007	26	29	27	0.96	0.035
white_3310	599	606	601	2.27	0.00377	616	620	619	1.44	0.00232	70	73	72	0.8	0.011	24	27	25	0.91	0.036
