# Supplementary material for: A photoconversion model for full spectral programming and multiplexing of optogenetic systems
Source: Mol Syst Biol. 2017 Apr 24;13(4):926. doi: 10.15252/msb.20167456 (PMC5408778; doi:10.15252/msb.20167456)
Supplement: Supplementary file 6 — Table EV4 [file MSB-13-926-s006.zip › table_ev4/table_ev4_rgv2_params.xlsx]

## Sheet: multispec_rgv2_params
		Round 1		Round 2		Result
Parameter	Unit	Init. value	Bounds	Init. value	Bounds	Value	Std. err.
$b$	MEFL	$\num{1.5e3}$	$[\num{1e-6},\infty]$	$\num{1.5e3}$	$[\num{1e-6},\infty]$	$\num{1.81e+03}$	$\num{1.50e+01}$
$a$	MEFL	$\num{1.1e5}$	$[\num{1e-6},\infty]$	$\num{1.1e5}$	$[\num{1e-6},\infty]$	$\num{9.74e+04}$	$\num{1.19e+03}$
$n$		2	$[\num{1e-6},\infty]$	2	$[\num{1e-6},\infty]$	$\num{2.11e+00}$	$\num{2.55e-02}$
$k$		1	$[\num{1e-6},\infty]$	0.319006	Fixed	$\num{3.19e-01}$	0
$k_g$	min$-1$	$\num{1.8515e-2}$	Fixed	$\num{1.8515e-2}$	Fixed	$\num{1.85e-02}$	0
$k_{dr}$	min$-1$	0.1	$[\num{1e-6},\infty]$	0	Fixed	$\num{0.00e+00}$	0
$\tau$	min	10	$[5,20]$	10	$[5,20]$	$\num{1.15e+01}$	$\num{2.71e-01}$
		Round 1		Round 2		Result
Parameter	Unit	Init. value	Bounds	Init. value	Bounds	Value	Std. err.
$k_{1,0}$	$\si{\min^{-1}/(\micro\mol/\m^2/\s)}$	$\num{1e-2}$	$[\num{1e-6},\infty]$	$\num{1e-2}$	$[\num{1e-6},\infty]$	$\num{1.34e-02}$	$\num{9.44e-04}$
$k_{1,1}$	$\si{\min^{-1}/(\micro\mol/\m^2/\s)}$	$\num{1e-2}$	$[\num{1e-6},\infty]$	$\num{1e-2}$	$[\num{1e-6},\infty]$	$\num{8.40e-03}$	$\num{5.92e-04}$
$k_{1,2}$	$\si{\min^{-1}/(\micro\mol/\m^2/\s)}$	$\num{1e-2}$	$[\num{1e-6},\infty]$	$\num{1e-2}$	$[\num{1e-6},\infty]$	$\num{4.80e-03}$	$\num{3.24e-04}$
$k_{1,3}$	$\si{\min^{-1}/(\micro\mol/\m^2/\s)}$	$\num{1e-2}$	$[\num{1e-6},\infty]$	$\num{1e-2}$	$[\num{1e-6},\infty]$	$\num{3.09e-03}$	$\num{2.16e-04}$
$k_{1,4}$	$\si{\min^{-1}/(\micro\mol/\m^2/\s)}$	$\num{1e-2}$	$[\num{1e-6},\infty]$	$\num{1e-2}$	$[\num{1e-6},\infty]$	$\num{5.90e-03}$	$\num{4.14e-04}$
$k_{1,5}$	$\si{\min^{-1}/(\micro\mol/\m^2/\s)}$	$\num{1e-2}$	$[\num{1e-6},\infty]$	$\num{1e-2}$	$[\num{1e-6},\infty]$	$\num{1.19e-02}$	$\num{5.83e-04}$
$k_{1,6}$	$\si{\min^{-1}/(\micro\mol/\m^2/\s)}$	$\num{1e-2}$	$[\num{1e-6},\infty]$	$\num{1e-2}$	$[\num{1e-6},\infty]$	$\num{9.85e-03}$	$\num{4.99e-04}$
$k_{1,7}$	$\si{\min^{-1}/(\micro\mol/\m^2/\s)}$	$\num{1e-2}$	$[\num{1e-6},\infty]$	$\num{1e-2}$	$[\num{1e-6},\infty]$	$\num{1.07e-02}$	$\num{5.49e-04}$
$k_{1,8}$	$\si{\min^{-1}/(\micro\mol/\m^2/\s)}$	$\num{1e-2}$	$[\num{1e-6},\infty]$	$\num{1e-2}$	$[\num{1e-6},\infty]$	$\num{6.68e-03}$	$\num{1.13e-04}$
$k_{1,9}$	$\si{\min^{-1}/(\micro\mol/\m^2/\s)}$	$\num{1e-2}$	$[\num{1e-6},\infty]$	$\num{1e-2}$	$[\num{1e-6},\infty]$	$\num{1.15e-02}$	$\num{5.74e-04}$
$k_{1,10}$	$\si{\min^{-1}/(\micro\mol/\m^2/\s)}$	$\num{1e-2}$	$[\num{1e-6},\infty]$	$\num{1e-2}$	$[\num{1e-6},\infty]$	$\num{6.30e-03}$	$\num{4.44e-04}$
$k_{1,11}$	$\si{\min^{-1}/(\micro\mol/\m^2/\s)}$	$\num{1e-2}$	$[\num{1e-6},\infty]$	$\num{1e-2}$	$[\num{1e-6},\infty]$	$\num{1.92e-03}$	$\num{1.39e-04}$
$k_{1,12}$	$\si{\min^{-1}/(\micro\mol/\m^2/\s)}$	$\num{1e-2}$	$[\num{1e-6},\infty]$	$\num{1e-2}$	$[\num{1e-6},\infty]$	$\num{5.25e-04}$	$\num{5.09e-05}$
$k_{1,13}$	$\si{\min^{-1}/(\micro\mol/\m^2/\s)}$	$\num{1e-3}$	$[\num{1e-6},\infty]$	$\num{1e-6}$	Fixed	$\num{1.00e-06}$	0
$k_{1,14}$	$\si{\min^{-1}/(\micro\mol/\m^2/\s)}$	$\num{1e-3}$	$[\num{1e-6},\infty]$	$\num{1e-6}$	Fixed	$\num{1.00e-06}$	0
$k_{1,15}$	$\si{\min^{-1}/(\micro\mol/\m^2/\s)}$	$\num{1e-3}$	$[\num{1e-6},\infty]$	$\num{1e-6}$	Fixed	$\num{1.00e-06}$	0
$k_{1,16}$	$\si{\min^{-1}/(\micro\mol/\m^2/\s)}$	$\num{1e-3}$	$[\num{1e-6},\infty]$	$\num{1e-6}$	Fixed	$\num{1.00e-06}$	0
$k_{1,17}$	$\si{\min^{-1}/(\micro\mol/\m^2/\s)}$	$\num{1e-3}$	$[\num{1e-6},\infty]$	$\num{1e-6}$	Fixed	$\num{1.00e-06}$	0
$k_{1,18}$	$\si{\min^{-1}/(\micro\mol/\m^2/\s)}$	$\num{1e-3}$	$[\num{1e-6},\infty]$	$\num{1e-6}$	Fixed	$\num{1.00e-06}$	0
$k_{1,19}$	$\si{\min^{-1}/(\micro\mol/\m^2/\s)}$	$\num{1e-3}$	$[\num{1e-6},\infty]$	$\num{1e-6}$	Fixed	$\num{1.00e-06}$	0
$k_{1,20}$	$\si{\min^{-1}/(\micro\mol/\m^2/\s)}$	$\num{1e-3}$	$[\num{1e-6},\infty]$	$\num{1e-6}$	Fixed	$\num{1.00e-06}$	0
$k_{1,21}$	$\si{\min^{-1}/(\micro\mol/\m^2/\s)}$	$\num{1e-3}$	$[\num{1e-6},\infty]$	$\num{1e-6}$	Fixed	$\num{1.00e-06}$	0
$k_{1,22}$	$\si{\min^{-1}/(\micro\mol/\m^2/\s)}$	$\num{1e-3}$	$[\num{1e-6},\infty]$	$\num{1e-6}$	Fixed	$\num{1.00e-06}$	0
		Round 1		Round 2		Result
Parameter	Unit	Init. value	Bounds	Init. value	Bounds	Value	Std. err.
$k_{2,0}$	$\si{\min^{-1}/(\micro\mol/\m^2/\s)}$	$\num{1e-3}$	$[\num{1e-6},\infty]$	$\num{1e-3}$	$[\num{1e-6},\infty]$	$\num{1.26e-02}$	$\num{4.09e-03}$
$k_{2,1}$	$\si{\min^{-1}/(\micro\mol/\m^2/\s)}$	$\num{1e-3}$	$[\num{1e-6},\infty]$	$\num{1e-3}$	$[\num{1e-6},\infty]$	$\num{1.69e-03}$	$\num{2.68e-03}$
$k_{2,2}$	$\si{\min^{-1}/(\micro\mol/\m^2/\s)}$	$\num{1e-3}$	$[\num{1e-6},\infty]$	$\num{1e-3}$	$[\num{1e-6},\infty]$	$\num{5.44e-03}$	$\num{1.22e-03}$
$k_{2,3}$	$\si{\min^{-1}/(\micro\mol/\m^2/\s)}$	$\num{1e-3}$	$[\num{1e-6},\infty]$	$\num{1e-3}$	$[\num{1e-6},\infty]$	$\num{1.51e-03}$	$\num{9.47e-04}$
$k_{2,4}$	$\si{\min^{-1}/(\micro\mol/\m^2/\s)}$	$\num{1e-3}$	$[\num{1e-6},\infty]$	$\num{1e-3}$	$[\num{1e-6},\infty]$	$\num{1.89e-03}$	$\num{1.83e-03}$
$k_{2,5}$	$\si{\min^{-1}/(\micro\mol/\m^2/\s)}$	$\num{1e-3}$	$[\num{1e-6},\infty]$	$\num{1e-6}$	Fixed	$\num{1.00e-06}$	0
$k_{2,6}$	$\si{\min^{-1}/(\micro\mol/\m^2/\s)}$	$\num{1e-3}$	$[\num{1e-6},\infty]$	$\num{1e-6}$	Fixed	$\num{1.00e-06}$	0
$k_{2,7}$	$\si{\min^{-1}/(\micro\mol/\m^2/\s)}$	$\num{1e-3}$	$[\num{1e-6},\infty]$	$\num{1e-6}$	Fixed	$\num{1.00e-06}$	0
$k_{2,8}$	$\si{\min^{-1}/(\micro\mol/\m^2/\s)}$	$\num{1e-3}$	$[\num{1e-6},\infty]$	$\num{1e-3}$	$[\num{1e-6},\infty]$	$\num{8.66e-04}$	$\num{3.02e-04}$
$k_{2,9}$	$\si{\min^{-1}/(\micro\mol/\m^2/\s)}$	$\num{1e-3}$	$[\num{1e-6},\infty]$	$\num{1e-6}$	Fixed	$\num{1.00e-06}$	0
$k_{2,10}$	$\si{\min^{-1}/(\micro\mol/\m^2/\s)}$	$\num{1e-3}$	$[\num{1e-6},\infty]$	$\num{1e-3}$	$[\num{1e-6},\infty]$	$\num{1.78e-03}$	$\num{1.94e-03}$
$k_{2,11}$	$\si{\min^{-1}/(\micro\mol/\m^2/\s)}$	$\num{1e-3}$	$[\num{1e-6},\infty]$	$\num{1e-3}$	$[\num{1e-6},\infty]$	$\num{2.69e-03}$	$\num{5.85e-04}$
$k_{2,12}$	$\si{\min^{-1}/(\micro\mol/\m^2/\s)}$	$\num{1e-3}$	$[\num{1e-6},\infty]$	$\num{1e-3}$	$[\num{1e-6},\infty]$	$\num{3.36e-03}$	$\num{4.39e-04}$
$k_{2,13}$	$\si{\min^{-1}/(\micro\mol/\m^2/\s)}$	$\num{1e-2}$	$[\num{1e-6},\infty]$	$\num{1e-2}$	$[\num{1e-6},\infty]$	$\num{2.98e-03}$	$\num{2.35e-04}$
$k_{2,14}$	$\si{\min^{-1}/(\micro\mol/\m^2/\s)}$	$\num{1e-2}$	$[\num{1e-6},\infty]$	$\num{1e-2}$	$[\num{1e-6},\infty]$	$\num{4.58e-03}$	$\num{3.11e-04}$
$k_{2,15}$	$\si{\min^{-1}/(\micro\mol/\m^2/\s)}$	$\num{1e-2}$	$[\num{1e-6},\infty]$	$\num{1e-2}$	$[\num{1e-6},\infty]$	$\num{1.62e-03}$	$\num{1.75e-04}$
$k_{2,16}$	$\si{\min^{-1}/(\micro\mol/\m^2/\s)}$	$\num{1e-2}$	$[\num{1e-6},\infty]$	$\num{1e-2}$	$[\num{1e-6},\infty]$	$\num{2.18e-03}$	$\num{1.90e-04}$
$k_{2,17}$	$\si{\min^{-1}/(\micro\mol/\m^2/\s)}$	$\num{1e-2}$	$[\num{1e-6},\infty]$	$\num{1e-2}$	$[\num{1e-6},\infty]$	$\num{5.62e-04}$	$\num{1.40e-04}$
$k_{2,18}$	$\si{\min^{-1}/(\micro\mol/\m^2/\s)}$	$\num{1e-2}$	$[\num{1e-6},\infty]$	$\num{1e-2}$	$[\num{1e-6},\infty]$	$\num{2.56e-04}$	$\num{1.50e-04}$
$k_{2,19}$	$\si{\min^{-1}/(\micro\mol/\m^2/\s)}$	$\num{1e-2}$	$[\num{1e-6},\infty]$	$\num{1e-2}$	$[\num{1e-6},\infty]$	$\num{1.00e-06}$	$\num{0.00e+00}$
$k_{2,20}$	$\si{\min^{-1}/(\micro\mol/\m^2/\s)}$	$\num{1e-2}$	$[\num{1e-6},\infty]$	$\num{1e-6}$	Fixed	$\num{1.00e-06}$	0
$k_{2,21}$	$\si{\min^{-1}/(\micro\mol/\m^2/\s)}$	$\num{1e-2}$	$[\num{1e-6},\infty]$	$\num{1e-6}$	Fixed	$\num{1.00e-06}$	0
$k_{2,22}$	$\si{\min^{-1}/(\micro\mol/\m^2/\s)}$	$\num{1e-2}$	$[\num{1e-6},\infty]$	$\num{1e-6}$	Fixed	$\num{1.00e-06}$	0
