# Supplementary material for: A photoconversion model for full spectral programming and multiplexing of optogenetic systems
Source: Mol Syst Biol. 2017 Apr 24;13(4):926. doi: 10.15252/msb.20167456 (PMC5408778; doi:10.15252/msb.20167456)
Supplement: Supplementary file 7 — Table EV5 [file MSB-13-926-s007.zip]

Archive with 7 entries (6 files):
- table_ev5/
- table_ev5/desktop.ini
- table_ev5/rdv2_params_1.PNG
- table_ev5/rdv2_params_2.PNG
- table_ev5/rdv2_params_3.PNG
- table_ev5/README.txt
- table_ev5/table_ev5_rdv2_params.xlsx
