# Supplementary material for: A photoconversion model for full spectral programming and multiplexing of optogenetic systems
Source: Mol Syst Biol. 2017 Apr 24;13(4):926. doi: 10.15252/msb.20167456 (PMC5408778; doi:10.15252/msb.20167456)
Supplement: Supplementary file 7 — Table EV5 [file MSB-13-926-s007.zip › table_ev5/README.txt]

Table EV5 - Constraints and initial values for Cph8-OmpR model regression.

Cell contents of the Excel file are LaTeX-formatted strings used to generate the PNG images of the table.
