# Supplementary material for: A photoconversion model for full spectral programming and multiplexing of optogenetic systems
Source: Mol Syst Biol. 2017 Apr 24;13(4):926. doi: 10.15252/msb.20167456 (PMC5408778; doi:10.15252/msb.20167456)
Supplement: Supplementary file 7 — Table EV5 [file MSB-13-926-s007.zip › table_ev5/table_ev5_rdv2_params.xlsx]

## Sheet: multispec_rgv2_params
		Round 1		Round 2		Result
Parameter	Unit	Init. value	Bounds	Init. value	Bounds	Value	Std. err.
$b$	MEFL	$\num{2e2}$	$[\num{1e-6},\infty]$	$\num{2e2}$	$[\num{1e-6},\infty]$	$\num{1.75e+02}$	$\num{3.08e+00}$
$a$	MEFL	$\num{3.5e3}$	$[\num{1e-6},\infty]$	$\num{3.5e3}$	$[\num{1e-6},\infty]$	$\num{3.34e+03}$	$\num{1.06e+01}$
$n$		1	$[\num{1e-6},\infty]$	1	$[\num{1e-6},\infty]$	$\num{1.30e+00}$	$\num{1.31e-02}$
$k$		1	$[\num{1e-6},\infty]$	0.197162	Fixed	$\num{1.97e-01}$	$\num{0.00e+00}$
$k_g$	min$-1$	$\num{2e-2}$	$[\num{1e-6},\infty]$	$\num{2e-2}$	$[\num{1e-6},\infty]$	$\num{2.37e-02}$	$\num{2.20e-04}$
$k_{dr}$	min$-1$	0.1	$[\num{1e-6},\infty]$	0.1	$[\num{1e-6},\infty]$	$\num{1.26e-01}$	$\num{6.24e-03}$
$\tau$	min	5	$[\num{1e-6},20]$	5	$[\num{1e-6},20]$	$\num{2.42e+00}$	$\num{3.71e-01}$
		Round 1		Round 2		Result
Parameter	Unit	Init. value	Bounds	Init. value	Bounds	Value	Std. err.
$k_{1,0}$	$\si{\min^{-1}/(\micro\mol/\m^2/\s)}$	$\num{1e-2}$	$[\num{1e-6},\infty]$	$\num{1e-2}$	$[\num{1e-6},\infty]$	$\num{5.02e-02}$	$\num{3.69e-03}$
$k_{1,1}$	$\si{\min^{-1}/(\micro\mol/\m^2/\s)}$	$\num{1e-2}$	$[\num{1e-6},\infty]$	$\num{1e-2}$	$[\num{1e-6},\infty]$	$\num{2.97e-02}$	$\num{1.79e-03}$
$k_{1,2}$	$\si{\min^{-1}/(\micro\mol/\m^2/\s)}$	$\num{1e-2}$	$[\num{1e-6},\infty]$	$\num{1e-2}$	$[\num{1e-6},\infty]$	$\num{1.44e-02}$	$\num{9.94e-04}$
$k_{1,3}$	$\si{\min^{-1}/(\micro\mol/\m^2/\s)}$	$\num{1e-2}$	$[\num{1e-6},\infty]$	$\num{1e-2}$	$[\num{1e-6},\infty]$	$\num{5.61e-03}$	$\num{4.95e-04}$
$k_{1,4}$	$\si{\min^{-1}/(\micro\mol/\m^2/\s)}$	$\num{1e-2}$	$[\num{1e-6},\infty]$	$\num{1e-2}$	$[\num{1e-6},\infty]$	$\num{4.48e-03}$	$\num{4.12e-04}$
$k_{1,5}$	$\si{\min^{-1}/(\micro\mol/\m^2/\s)}$	$\num{1e-2}$	$[\num{1e-6},\infty]$	$\num{1e-2}$	$[\num{1e-6},\infty]$	$\num{3.59e-03}$	$\num{3.48e-04}$
$k_{1,6}$	$\si{\min^{-1}/(\micro\mol/\m^2/\s)}$	$\num{1e-2}$	$[\num{1e-6},\infty]$	$\num{1e-2}$	$[\num{1e-6},\infty]$	$\num{1.76e-03}$	$\num{2.21e-04}$
$k_{1,7}$	$\si{\min^{-1}/(\micro\mol/\m^2/\s)}$	$\num{1e-2}$	$[\num{1e-6},\infty]$	$\num{1e-2}$	$[\num{1e-6},\infty]$	$\num{2.55e-03}$	$\num{2.49e-04}$
$k_{1,8}$	$\si{\min^{-1}/(\micro\mol/\m^2/\s)}$	$\num{1e-2}$	$[\num{1e-6},\infty]$	$\num{1e-2}$	$[\num{1e-6},\infty]$	$\num{1.80e-03}$	$\num{1.96e-04}$
$k_{1,9}$	$\si{\min^{-1}/(\micro\mol/\m^2/\s)}$	$\num{1e-2}$	$[\num{1e-6},\infty]$	$\num{1e-2}$	$[\num{1e-6},\infty]$	$\num{5.91e-03}$	$\num{4.46e-04}$
$k_{1,10}$	$\si{\min^{-1}/(\micro\mol/\m^2/\s)}$	$\num{1e-2}$	$[\num{1e-6},\infty]$	$\num{1e-2}$	$[\num{1e-6},\infty]$	$\num{8.13e-03}$	$\num{5.84e-04}$
$k_{1,11}$	$\si{\min^{-1}/(\micro\mol/\m^2/\s)}$	$\num{1e-2}$	$[\num{1e-6},\infty]$	$\num{1e-2}$	$[\num{1e-6},\infty]$	$\num{1.55e-02}$	$\num{7.85e-04}$
$k_{1,12}$	$\si{\min^{-1}/(\micro\mol/\m^2/\s)}$	$\num{1e-2}$	$[\num{1e-6},\infty]$	$\num{1e-2}$	$[\num{1e-6},\infty]$	$\num{2.50e-02}$	$\num{1.26e-03}$
$k_{1,13}$	$\si{\min^{-1}/(\micro\mol/\m^2/\s)}$	$\num{1e-1}$	$[\num{1e-6},\infty]$	$\num{1e-1}$	$[\num{1e-6},\infty]$	$\num{3.66e-02}$	$\num{1.84e-03}$
$k_{1,14}$	$\si{\min^{-1}/(\micro\mol/\m^2/\s)}$	$\num{1e-1}$	$[\num{1e-6},\infty]$	$\num{1e-1}$	$[\num{1e-6},\infty]$	$\num{5.71e-02}$	$\num{2.38e-03}$
$k_{1,15}$	$\si{\min^{-1}/(\micro\mol/\m^2/\s)}$	$\num{1e-1}$	$[\num{1e-6},\infty]$	$\num{1e-1}$	$[\num{1e-6},\infty]$	$\num{1.36e-02}$	$\num{8.87e-04}$
$k_{1,16}$	$\si{\min^{-1}/(\micro\mol/\m^2/\s)}$	$\num{1e-1}$	$[\num{1e-6},\infty]$	$\num{1e-1}$	$[\num{1e-6},\infty]$	$\num{7.90e-03}$	$\num{7.05e-04}$
$k_{1,17}$	$\si{\min^{-1}/(\micro\mol/\m^2/\s)}$	$\num{1e-1}$	$[\num{1e-6},\infty]$	$\num{1e-1}$	$[\num{1e-6},\infty]$	$\num{1.21e-03}$	$\num{2.58e-04}$
$k_{1,18}$	$\si{\min^{-1}/(\micro\mol/\m^2/\s)}$	$\num{1e-1}$	$[\num{1e-6},\infty]$	$\num{1e-1}$	$[\num{1e-6},\infty]$	$\num{5.79e-04}$	$\num{1.95e-04}$
$k_{1,19}$	$\si{\min^{-1}/(\micro\mol/\m^2/\s)}$	$\num{1e-1}$	$[\num{1e-6},\infty]$	$\num{1e-6}$	Fixed	$\num{1.00e-06}$	$\num{0.00e+00}$
$k_{1,20}$	$\si{\min^{-1}/(\micro\mol/\m^2/\s)}$	$\num{1e-1}$	$[\num{1e-6},\infty]$	$\num{1e-6}$	Fixed	$\num{1.00e-06}$	$\num{0.00e+00}$
$k_{1,21}$	$\si{\min^{-1}/(\micro\mol/\m^2/\s)}$	$\num{1e-1}$	$[\num{1e-6},\infty]$	$\num{1e-6}$	Fixed	$\num{1.00e-06}$	$\num{0.00e+00}$
$k_{1,22}$	$\si{\min^{-1}/(\micro\mol/\m^2/\s)}$	$\num{1e-1}$	$[\num{1e-6},\infty]$	$\num{1e-6}$	Fixed	$\num{1.00e-06}$	$\num{0.00e+00}$
		Round 1		Round 2		Result
Parameter	Unit	Init. value	Bounds	Init. value	Bounds	Value	Std. err.
$k_{2,0}$	$\si{\min^{-1}/(\micro\mol/\m^2/\s)}$	$\num{1e-2}$	$[\num{1e-6},\infty]$	$\num{1e-2}$	$[\num{1e-6},\infty]$	$\num{1.20e-03}$	$\num{4.55e-03}$
$k_{2,1}$	$\si{\min^{-1}/(\micro\mol/\m^2/\s)}$	$\num{1e-2}$	$[\num{1e-6},\infty]$	$\num{1e-2}$	$[\num{1e-6},\infty]$	$\num{6.11e-03}$	$\num{1.10e-03}$
$k_{2,2}$	$\si{\min^{-1}/(\micro\mol/\m^2/\s)}$	$\num{1e-2}$	$[\num{1e-6},\infty]$	$\num{1e-2}$	$[\num{1e-6},\infty]$	$\num{6.30e-03}$	$\num{1.05e-03}$
$k_{2,3}$	$\si{\min^{-1}/(\micro\mol/\m^2/\s)}$	$\num{1e-2}$	$[\num{1e-6},\infty]$	$\num{1e-2}$	$[\num{1e-6},\infty]$	$\num{5.49e-03}$	$\num{1.04e-03}$
$k_{2,4}$	$\si{\min^{-1}/(\micro\mol/\m^2/\s)}$	$\num{1e-2}$	$[\num{1e-6},\infty]$	$\num{1e-2}$	$[\num{1e-6},\infty]$	$\num{4.54e-03}$	$\num{9.62e-04}$
$k_{2,5}$	$\si{\min^{-1}/(\micro\mol/\m^2/\s)}$	$\num{1e-2}$	$[\num{1e-6},\infty]$	$\num{1e-2}$	$[\num{1e-6},\infty]$	$\num{4.86e-03}$	$\num{9.61e-04}$
$k_{2,6}$	$\si{\min^{-1}/(\micro\mol/\m^2/\s)}$	$\num{1e-2}$	$[\num{1e-6},\infty]$	$\num{1e-2}$	$[\num{1e-6},\infty]$	$\num{5.27e-03}$	$\num{9.49e-04}$
$k_{2,7}$	$\si{\min^{-1}/(\micro\mol/\m^2/\s)}$	$\num{1e-2}$	$[\num{1e-6},\infty]$	$\num{1e-2}$	$[\num{1e-6},\infty]$	$\num{1.20e-03}$	$\num{6.42e-04}$
$k_{2,8}$	$\si{\min^{-1}/(\micro\mol/\m^2/\s)}$	$\num{1e-2}$	$[\num{1e-6},\infty]$	$\num{1e-2}$	$[\num{1e-6},\infty]$	$\num{1.77e-03}$	$\num{6.51e-04}$
$k_{2,9}$	$\si{\min^{-1}/(\micro\mol/\m^2/\s)}$	$\num{1e-2}$	$[\num{1e-6},\infty]$	$\num{1e-2}$	$[\num{1e-6},\infty]$	$\num{4.08e-04}$	$\num{5.79e-04}$
$k_{2,10}$	$\si{\min^{-1}/(\micro\mol/\m^2/\s)}$	$\num{1e-2}$	$[\num{1e-6},\infty]$	$\num{1e-2}$	$[\num{1e-6},\infty]$	$\num{1.36e-03}$	$\num{6.59e-04}$
$k_{2,11}$	$\si{\min^{-1}/(\micro\mol/\m^2/\s)}$	$\num{1e-2}$	$[\num{1e-6},\infty]$	$\num{1e-6}$	Fixed	$\num{1.00e-06}$	$\num{0.00e+00}$
$k_{2,12}$	$\si{\min^{-1}/(\micro\mol/\m^2/\s)}$	$\num{1e-2}$	$[\num{1e-6},\infty]$	$\num{1e-6}$	Fixed	$\num{1.00e-06}$	$\num{0.00e+00}$
$k_{2,13}$	$\si{\min^{-1}/(\micro\mol/\m^2/\s)}$	$\num{1e-3}$	$[\num{1e-6},\infty]$	$\num{1e-6}$	Fixed	$\num{1.00e-06}$	$\num{0.00e+00}$
$k_{2,14}$	$\si{\min^{-1}/(\micro\mol/\m^2/\s)}$	$\num{1e-3}$	$[\num{1e-6},\infty]$	$\num{1e-6}$	Fixed	$\num{1.00e-06}$	$\num{0.00e+00}$
$k_{2,15}$	$\si{\min^{-1}/(\micro\mol/\m^2/\s)}$	$\num{1e-3}$	$[\num{1e-6},\infty]$	$\num{1e-3}$	$[\num{1e-6},\infty]$	$\num{2.17e-03}$	$\num{7.31e-04}$
$k_{2,16}$	$\si{\min^{-1}/(\micro\mol/\m^2/\s)}$	$\num{1e-3}$	$[\num{1e-6},\infty]$	$\num{1e-3}$	$[\num{1e-6},\infty]$	$\num{1.19e-02}$	$\num{1.64e-03}$
$k_{2,17}$	$\si{\min^{-1}/(\micro\mol/\m^2/\s)}$	$\num{1e-3}$	$[\num{1e-6},\infty]$	$\num{1e-3}$	$[\num{1e-6},\infty]$	$\num{1.27e-02}$	$\num{1.62e-03}$
$k_{2,18}$	$\si{\min^{-1}/(\micro\mol/\m^2/\s)}$	$\num{1e-3}$	$[\num{1e-6},\infty]$	$\num{1e-3}$	$[\num{1e-6},\infty]$	$\num{7.88e-03}$	$\num{1.14e-03}$
$k_{2,19}$	$\si{\min^{-1}/(\micro\mol/\m^2/\s)}$	$\num{1e-3}$	$[\num{1e-6},\infty]$	$\num{1e-3}$	$[\num{1e-6},\infty]$	$\num{4.20e-03}$	$\num{6.35e-04}$
$k_{2,20}$	$\si{\min^{-1}/(\micro\mol/\m^2/\s)}$	$\num{1e-3}$	$[\num{1e-6},\infty]$	$\num{1e-3}$	$[\num{1e-6},\infty]$	$\num{2.11e-03}$	$\num{5.04e-04}$
$k_{2,21}$	$\si{\min^{-1}/(\micro\mol/\m^2/\s)}$	$\num{1e-3}$	$[\num{1e-6},\infty]$	$\num{1e-3}$	$[\num{1e-6},\infty]$	$\num{1.19e-03}$	$\num{4.53e-04}$
$k_{2,22}$	$\si{\min^{-1}/(\micro\mol/\m^2/\s)}$	$\num{1e-3}$	$[\num{1e-6},\infty]$	$\num{1e-3}$	$[\num{1e-6},\infty]$	$\num{1.21e-03}$	$\num{4.50e-04}$
