# Supplementary material for: A photoconversion model for full spectral programming and multiplexing of optogenetic systems
Source: Mol Syst Biol. 2017 Apr 24;13(4):926. doi: 10.15252/msb.20167456 (PMC5408778; doi:10.15252/msb.20167456)
Supplement: Supplementary file 8 — Table EV6 [file MSB-13-926-s008.zip]

Archive with 5 entries (4 files):
- table_ev6/
- table_ev6/desktop.ini
- table_ev6/mux_params.png
- table_ev6/README.txt
- table_ev6/table_ev6_mux_params.xlsx
