# Supplementary material for: A photoconversion model for full spectral programming and multiplexing of optogenetic systems
Source: Mol Syst Biol. 2017 Apr 24;13(4):926. doi: 10.15252/msb.20167456 (PMC5408778; doi:10.15252/msb.20167456)
Supplement: Supplementary file 8 — Table EV6 [file MSB-13-926-s008.zip › table_ev6/table_ev6_mux_params.xlsx]

## Sheet: multispec_rgv2_params
		RGv2 (multiplexed, sfGFP)				RGv2 (single system)
Parameter	Unit	Init. value	Bounds	Value	Std. err.	Value	Std. err.
$b$	MEFL	$\num{1.5e3}$	$[\num{1e-6},\infty]$	$\num{1.54e+03}$	$\num{3.11e+01}$	$\num{1.65e+03}$	$\num{1.50e+01}$
$a$	MEFL	$\num{8.5e4}$	$[\num{1e-6},\infty]$	$\num{8.42e+04}$	$\num{2.21e+03}$	$\num{9.74e+04}$	$\num{1.19e+03}$
$n$		2.1	$[\num{1e-6},\infty]$	$\num{1.78e+00}$	$\num{4.05e-02}$	$\num{2.11e+00}$	$\num{2.55e-02}$
$k$		1	$[\num{1e-6},\infty]$	0.429	$\num{1.79e-02}$	$\num{3.19e-01}$	0
		RDv2 (multiplexed, mCherry)				RDv2 (single system)
Parameter	Unit	Init. value	Bounds	Value	Std. err.	Value	Std. err.
$b$	MECY/MEFL	$\num{5e2}$	$[\num{1e-6},\infty]$	$\num{5.45e+02}$	$\num{49.1e+01}$	$\num{1.60e+01}$	$\num{3.08e+00}$
$a$	MECY/MEFL	$\num{2.7e3}$	$[\num{1e-6},\infty]$	$\num{2.70e+03}$	$\num{1.19e+02}$	$\num{3.34e+03}$	$\num{1.06e+01}$
$n$		1.3	$[\num{1e-6},\infty]$	$\num{1.48e+00}$	$\num{1.25e-01}$	$\num{1.30e+00}$	$\num{1.31e-02}$
$k$		1	$[\num{1e-6},\infty]$	1.02	$\num{6.03e-02}$	$\num{1.97e-01}$	$\num{0.00e+00}$

## Sheet: raw
		RGv2 (multiplexed, sfGFP)				RGv2 (single system)
Parameter	Unit	Init. value	Bounds	Value	Std. err.	Value	Std. err.
$b$	MEFL	$\num{1.5e3}$	$[\num{1e-6},\infty]$	$\num{1.54e+03}$	$\num{3.11e+01}$	$\num{1.65e+03}$	$\num{1.50e+01}$
$a$	MEFL	$\num{8.5e4}$	$[\num{1e-6},\infty]$	$\num{8.42e+04}$	$\num{2.21e+03}$	$\num{9.74e+04}$	$\num{1.19e+03}$
$n$		2.1	$[\num{1e-6},\infty]$	$\num{1.78e+00}$	$\num{4.05e-02}$	$\num{2.11e+00}$	$\num{2.55e-02}$
$k$		1	$[\num{1e-6},\infty]$	0.429	$\num{1.79e-02}$	$\num{3.19e-01}$	0
		RDv2 (multiplexed, mCherry)				RDv2 (single system)
Parameter	Unit	Init. value	Bounds	Value	Std. err.	Value	Std. err.
$b$	MEFL	$\num{5e2}$	$[\num{1e-6},\infty]$	$\num{5.45e+02}$	$\num{49.1e+01}$	$\num{1.60e+01}$	$\num{3.08e+00}$
$a$	MEFL	$\num{2.7e3}$	$[\num{1e-6},\infty]$	$\num{2.70e+03}$	$\num{1.19e+02}$	$\num{3.34e+03}$	$\num{1.06e+01}$
$n$		1.3	$[\num{1e-6},\infty]$	$\num{1.48e+00}$	$\num{1.25e-01}$	$\num{1.30e+00}$	$\num{1.31e-02}$
$k$		1	$[\num{1e-6},\infty]$	1.02	$\num{6.03e-02}$	$\num{1.97e-01}$	$\num{0.00e+00}$
			b_rg:	1535.85	+/-	31.1425	-0.0203	(init=	1500)
			a_rg:	84178.2	+/-	2210	-0.0263	(init=	85000)
			n_rg:	1.77963	+/-	0.040501	-0.0228	(init=	2.1)
			k_rg:	0.428942	+/-	0.017884	-0.0417	(init=	1)
			b_rd:	545.182	+/-	49.0761	-0.09	(init=	500)
			a_rd:	2697.01	+/-	118.907	-0.0441	(init=	2700)
			n_rd:	1.48248	+/-	0.124576	-0.084	(init=	1.3)
			k_rd:	1.0249	+/-	0.060295	-0.0588	(init=	1)
