# Supplementary material for: A photoconversion model for full spectral programming and multiplexing of optogenetic systems
Source: Mol Syst Biol. 2017 Apr 24;13(4):926. doi: 10.15252/msb.20167456 (PMC5408778; doi:10.15252/msb.20167456)
Supplement: Supplementary file 9 — Dataset EV1 [file MSB-13-926-s009.zip]

Archive with 9 entries (8 files):
- dataset_ev1_plasmid_sequences/
- dataset_ev1_plasmid_sequences/desktop.ini
- dataset_ev1_plasmid_sequences/psr33-4.gb
- dataset_ev1_plasmid_sequences/psr43_6.gb
- dataset_ev1_plasmid_sequences/psr58-6.gb
- dataset_ev1_plasmid_sequences/psr59-4.gb
- dataset_ev1_plasmid_sequences/pSR78.str
- dataset_ev1_plasmid_sequences/pSR83.str
- dataset_ev1_plasmid_sequences/README.txt
