# Supplementary material for: A photoconversion model for full spectral programming and multiplexing of optogenetic systems
Source: Mol Syst Biol. 2017 Apr 24;13(4):926. doi: 10.15252/msb.20167456 (PMC5408778; doi:10.15252/msb.20167456)
Supplement: Supplementary file 9 — Dataset EV1 [file MSB-13-926-s009.zip › dataset_ev1_plasmid_sequences/psr33-4.gb]

LOCUS       pSR33.4                 6201 bp ds-DNA     circular     11-MAR-2014
DEFINITION  .
KEYWORDS    "Origin:p15A" "Resistance:Spec" "Status:Template"                  
COMMENT     ### Refactored R/FR Cph8/OmpR Light System                         
COMMENT     
COMMENT     * Credit: Sebastian Schmidl, unpublished                           
COMMENT     * Contains Cph8 HK, and PCB biosynthetic pathway                   
COMMENT     
FEATURES             Location/Qualifiers
     CDS             1805..4039
                     /label="cph8 (G722V)"
                     /ApEinfo_revcolor=#b1ff67
                     /ApEinfo_fwdcolor=#b1ff67
     misc_feature    3969..3969
                     /label="mutation G2165T"
                     /ApEinfo_revcolor=#b4abac
                     /ApEinfo_fwdcolor=#b4abac
     CDS             70..792
                     /label="ho1"
                     /ApEinfo_revcolor=#ac0c14
                     /ApEinfo_fwdcolor=#ac0c14
     promoter        4157..4304
                     /label="specR promoter from pKD13"
                     /ApEinfo_revcolor=#b1ff67
                     /ApEinfo_fwdcolor=#b1ff67
     RBS             795..806
                     /label="sRBS B0034"
                     /ApEinfo_revcolor=#b4abac
                     /ApEinfo_fwdcolor=#b4abac
     CDS             813..1559
                     /label="pcyA"
                     /ApEinfo_revcolor=#ac0c14
                     /ApEinfo_fwdcolor=#ac0c14
     terminator      5104..5209
                     /label="T0"
                     /ApEinfo_revcolor=#ff0517
                     /ApEinfo_fwdcolor=#ff0517
     RBS             52..63
                     /label="sRBS B0034"
                     /ApEinfo_revcolor=#b1ff67
                     /ApEinfo_fwdcolor=#b1ff67
     RBS             1775..1804
                     /label="sRBS (15,000)"
                     /ApEinfo_revcolor=#85dae9
                     /ApEinfo_fwdcolor=#85dae9
     promoter        1740..1774
                     /label="constutive promoter J23106"
                     /ApEinfo_revcolor=#f58a5e
                     /ApEinfo_fwdcolor=#f58a5e
     CDS             4305..5096
                     /label="specR"
                     /ApEinfo_revcolor=#ff00ff
                     /ApEinfo_fwdcolor=#ff00ff
     terminator      1566..1694
                     /label="terminator B0015"
                     /ApEinfo_revcolor=#ff0000
                     /ApEinfo_fwdcolor=#ff0000
     rep_origin      complement(5324..6011)
                     /label="p15A"
                     /ApEinfo_revcolor=#c6c9d1
                     /ApEinfo_fwdcolor=#c6c9d1
     promoter        1..35
                     /label="constitutive promoter J23108"
                     /ApEinfo_revcolor=#f58a5e
                     /ApEinfo_fwdcolor=#f58a5e
     terminator      4046..4150
                     /label="terminator T1"
                     /ApEinfo_revcolor=#b4abac
                     /ApEinfo_fwdcolor=#b4abac
ORIGIN
        1 ctgacagcta gctcagtcct aggtataatg ctagctcaca cagaattcat taaagaggag
       61 aaaggtacca tgagtgtcaa cttagcttcc cagttgcggg aagggacgaa aaaatcccac
      121 tccatggcgg agaacgtcgg ctttgtcaaa tgcttcctca agggcgttgt cgagaaaaat
      181 tcctaccgta agctggttgg caatctctac tttgtctaca gtgccatgga agaggaaatg
      241 gcaaaattta aggaccatcc catcctcagc cacatttact tccccgaact caaccgcaaa
      301 caaagcctag agcaagacct gcaattctat tacggctcca actggcggca agaagtgaaa
      361 atttctgccg ctggccaagc ctatgtggac cgagtccggc aagtggccgc tacggcccct
      421 gaattgttgg tggcccattc ctacacccgt tacctggggg atctttccgg cggtcaaatt
      481 ctcaagaaaa ttgcccaaaa tgccatgaat ctccacgatg gtggcacagc tttctatgaa
      541 tttgccgaca ttgatgacga aaaggctttt aaaaatacct accgtcaagc tatgaatgat
      601 ctgcccattg accaagccac cgccgaacgg attgtggatg aagccaatga cgcctttgcc
      661 atgaacatga aaatgttcaa cgaacttgaa ggcaacctga tcaaggcgat cggcattatg
      721 gtgttcaaca gcctcacccg tcgccgcagt caaggcagca ccgaagttgg cctcgccacc
      781 tccgaaggct agttaaagag gagaaaggat ccatggccgt cactgattta agtttgacca
      841 attcttccct gatgcctacg ttgaacccga tgattcaaca gttggccctg gcgatcgccg
      901 ctagttggca aagtttaccc ctcaagccct atcaattgcc ggaggatttg ggctacgtag
      961 aaggccgcct ggaaggggaa aagttagtga ttgaaaatcg gtgctaccaa acgccccagt
     1021 ttcgcaaaat gcatttggag ttggccaagg tgggcaaagg gttggatatt ctccactgtg
     1081 taatgtttcc tgagccttta tacggtctac ctttgtttgg ctgtgacatt gtggccggcc
     1141 ccggtggagt aagtgcggct attgcggatc tatcccccac ccaaagcgat cgccaattgc
     1201 ccgcagcgta ccaaaaatca ttggcagagc taggccagcc agaatttgag caacaacggg
     1261 aattgccccc ctggggagaa atattttctg aatattgttt attcatccgt cccagcaatg
     1321 tcactgaaga agaaagattt gtacaaaggg tagtggactt tttgcaaatt cattgtcacc
     1381 aatccatcgt tgccgaaccc ttgtctgaag ctcaaacttt ggagcaccgt caggggcaaa
     1441 ttcattactg ccaacaacaa cagaaaaatg ataaaacccg tcgggtactg gaaaaagctt
     1501 ttggggaagc ttgggcggaa cggtatatga gccaagtctt atttgatgtt atccaataat
     1561 ctagaccagg catcaaataa aacgaaaggc tcagtcgaaa gactgggcct ttcgttttat
     1621 ctgttgtttg tcggtgaacg ctctctacta gagtcacact ggctcacctt cgggtgggcc
     1681 tttctgcgtt tataggtacc cggggatcct ctagagtcga cctgcaggca tgcaagcttt
     1741 ttacggctag ctcagtccta ggtatagtgc tagctccgcc gctatcacat aaggctctaa
     1801 taccatggcc accaccgtac aactcagcga ccaatccctc cgtcagctag aaaccctcgc
     1861 catccacacc gcccacctga ttcagcccca cggtttagtg gtggtcctgc aggaaccaga
     1921 cctcaccatc agccaaatta gcgccaactg caccggcatt ttagggcgat cgccagagga
     1981 tttgttgggc agaaccctag gggaagtgtt tgatagcttt cagattgatc ccatccagag
     2041 tcgcctaacg gccggacaaa tcagcagcct caaccccagt aaactttggg cgcgggtcat
     2101 gggggacgac tttgtcattt ttgacggggt ttttcatcgc aacagtgacg gtttattggt
     2161 atgtgaactc gagccagcct acacttccga taatctgccc ttcctcggtt tttatcacat
     2221 ggccaacgct gccctgaatc ggttgcgcca acaagctaat ctacgggatt tctacgatgt
     2281 tattgtcgaa gaagtccgcc gtatgactgg ctttgaccgg gtgatgctat accgctttga
     2341 tgaaaataac cacggtgatg tcattgccga agataaacgg gatgatatgg aaccctattt
     2401 gggcctgcac tatcccgaat cggatattcc ccaacccgcc cgtcggctat ttatccacaa
     2461 ccccattcga gtaattcccg atgtttatgg tgtggcggtg cccctgaccc cagcggttaa
     2521 ccccagcacc aaccgagcgg tggatttaac agaatccatt ctgcgcagtg cgtaccattg
     2581 ccacttgacc tatctgaaaa atatgggggt aggagcgtct ttaaccattt ccctaattaa
     2641 ggacggccat ctctgggggc tcattgcctg ccaccatcaa acccccaaag taattccctt
     2701 tgaactgcgt aaagcctgcg aattttttgg tcgggtggtg tttagcaaca tttccgccca
     2761 ggaagatacg gaaaccttcg attaccgggt gcagctggcg gagcatgaag cggttttatt
     2821 ggacaaaatg accacggcgg cggattttgt cgaaggatta actaatcatc ccgatcgcct
     2881 gttgggatta acgggctccc agggggcggc catttgcttt ggggaaaaat tgattttagt
     2941 aggggaaacc ccggacgaga aagcagtgca atatttactg caatggttgg agaatcggga
     3001 agtgcaagac gttttcttca cctcttccct ctcacaaatt tatcctgatg cagtgaattt
     3061 taaatccgtg gccagtggct tattggccat tcccattgcc cgtcacaact ttttgctctg
     3121 gtttcgccct gaagtgttgc aaacggttaa ttggggcggt gacccaaatc atgcttacga
     3181 agctacccag gaagacggta aaatcgagct ccatccccgc caatcctttg acctctggaa
     3241 agaaattgtc cgactccaat ctttgccctg gcaatcggtg gaaatccaaa gtgccctggc
     3301 cctgaaaaag gcgatcgtca acctcatttt gcgccaggca gaagaattgc atatggcggc
     3361 tggtgttaag caactggcgg atgaccgcac gctgctgatg gcgggggtaa gtcacgactt
     3421 gcgcacgccg ctgacgcgta ttcgcctggc gactgagatg atgagcgagc aggatggcta
     3481 tctggcagaa tcgatcaata aagatatcga agagtgcaac gccatcattg agcagtttat
     3541 cgactacctg cgcaccgggc aggagatgcc gatggaaatg gcggatctta atgcagtact
     3601 cggtgaggtg attgctgccg aaagtggcta tgagcgggaa attgaaaccg cgctttaccc
     3661 cggcagcatt gaagtgaaaa tgcacccgct gtcgatcaaa cgcgcggtgg cgaatatggt
     3721 ggtcaacgcc gcccgttatg gcaatggctg gatcaaagtc agcagcggaa cggagccgaa
     3781 tcgcgcctgg ttccaggtgg aagatgacgg tccgggaatt gcgccggaac aacgtaagca
     3841 cctgttccag ccgtttgtcc gcggcgacag tgcgcgcacc attagcggca cgggattagg
     3901 gctggcaatt gtgcagcgta tcgtggataa ccataacggg atgctggagc ttggcaccag
     3961 cgagcgggtc gggctttcca ttcgcgcctg gctgccagtg ccggtaacgc gggcgcaggg
     4021 cacgacaaaa gaagggtaat ctagaggcat caaataaaac gaaaggctca gtcgaaagac
     4081 tgggcctttc gttttatctg ttgtttgtcg gtgaacgctc tcctgagtag gacaaatccg
     4141 ccgccctaga ggatccagca agcgaaccgg aattgccagc tggggcgccc tctggtaagg
     4201 ttgggaagcc ctgcaaagta aactggatgg ctttcttgcc gccaaggatc tgatggcgca
     4261 ggggatcaag atctgatcaa gagacaggat gaggatcgtt tcgcatgagg gaagcggtga
     4321 tcgccgaagt atcgactcaa ctatcagagg tagttggcgt catcgagcgc catctcgaac
     4381 cgacgttgct ggccgtacat ttgtacggct ccgcagtgga tggcggcctg aagccacaca
     4441 gtgatattga tttgctggtt acggtgaccg taaggcttga tgaaacaacg cggcgagctt
     4501 tgatcaacga ccttttggaa acttcggctt cccctggaga gagcgagatt ctccgcgctg
     4561 tagaagtcac cattgttgtg cacgacgaca tcattccgtg gcgttatcca gctaagcgcg
     4621 aactgcaatt tggagaatgg cagcgcaatg acattcttgc aggtatcttc gagccagcca
     4681 cgatcgacat tgatctggct atcttgctga caaaagcaag agaacatagc gttgccttgg
     4741 taggtccagc ggcggaggaa ctctttgatc cggttcctga acaggatcta tttgaggcgc
     4801 taaatgaaac cttaacgcta tggaactcgc cgcccgactg ggctggcgat gagcgaaatg
     4861 tagtgcttac gttgtcccgc atttggtaca gcgcagtaac cggcaaaatc gcgccgaagg
     4921 atgtcgctgc cgactgggca atggagcgcc tgccggccca gtatcagccc gtcatacttg
     4981 aagctagaca ggcttatctt ggacaagaag aagatcgctt ggcctcgcgc gcagatcagt
     5041 tggaagaatt tgtccactac gtgaaaggcg agatcaccaa ggtagtcggc aaataagagc
     5101 tcgcttggac tcctgttgat agatccagta atgacctcag aactccatct ggatttgttc
     5161 agaacgctcg gttgccgccg ggcgtttttt attggtgaga atccaagcac tagtaacaac
     5221 ttatatcgta tggggctgac ttcaggtgct acatttgaag agataaattg cactgaaatc
     5281 tagtaatatt ttatctgatt aataagatga tcttcttgag atcgttttgg tctgcgcgta
     5341 atctcttgct ctgaaaacga aaaaaccgcc ttgcagggcg gtttttcgaa ggttctctga
     5401 gctaccaact ctttgaaccg aggtaactgg cttggaggag cgcagtcacc aaaacttgtc
     5461 ctttcagttt agccttaacc ggcgcatgac ttcaagacta actcctctaa atcaattacc
     5521 agtggctgct gccagtggtg cttttgcatg tctttccggg ttggactcaa gacgatagtt
     5581 accggataag gcgcagcggt cggactgaac ggggggttcg tgcatacagt ccagcttgga
     5641 gcgaactgcc tacccggaac tgagtgtcag gcgtggaatg agacaaacgc ggccataaca
     5701 gcggaatgac accggtaaac cgaaaggcag gaacaggaga gcgcacgagg gagccgccag
     5761 ggggaaacgc ctggtatctt tatagtcctg tcgggtttcg ccaccactga tttgagcgtc
     5821 agatttcgtg atgcttgtca ggggggcgga gcctatggaa aaacggcttt gccgcggccc
     5881 tctcacttcc ctgttaagta tcttcctggc atcttccagg aaatctccgc cccgttcgta
     5941 agccatttcc gctcgccgca gtcgaacgac cgagcgtagc gagtcagtga gcgaggaagc
     6001 ggaatatatc ccctaggtgg agtctggcct caaatacaaa gtctgcaaag tctcgaaata
     6061 ttaaaccaga gaataaataa ttaaacgcca aaatatttct agcaaaaacc ccagttatta
     6121 aaccgcctaa gtcccccagg aaagggggat ataacagtat agattttgtc agccttcagc
     6181 ttggctttac cgtcaaaaaa a
//
