# Supplementary material for: A photoconversion model for full spectral programming and multiplexing of optogenetic systems
Source: Mol Syst Biol. 2017 Apr 24;13(4):926. doi: 10.15252/msb.20167456 (PMC5408778; doi:10.15252/msb.20167456)
Supplement: Supplementary file 9 — Dataset EV1 [file MSB-13-926-s009.zip › dataset_ev1_plasmid_sequences/psr43_6.gb]

LOCUS       pSR43_6                 6282 bp ds-DNA     circular     11-MAR-2014
DEFINITION  .
KEYWORDS    "Origin:p15A" "Resistance:Spec" "Status:Template"                  
COMMENT     ### Refactored R/G CcaS/R Light System                             
COMMENT     
COMMENT     * Credit: Sebastian Schmidl, unpublished                           
COMMENT     * Contains the CcaS HK and PCB biosynthetic pathway                
FEATURES             Location/Qualifiers
     rep_origin      complement(2907..3594)
                     /label="p15A"
                     /ApEinfo_revcolor=#c6c9d1
                     /ApEinfo_fwdcolor=#c6c9d1
     misc_feature    3735..3769
                     /label="sRBS (25,000)"
                     /ApEinfo_revcolor=#85dae9
                     /ApEinfo_fwdcolor=#85dae9
     CDS             1888..2679
                     /label="specR"
                     /ApEinfo_revcolor=#ff00ff
                     /ApEinfo_fwdcolor=#ff00ff
     terminator      2687..2792
                     /label="terminator T0"
                     /ApEinfo_revcolor=#ff0517
                     /ApEinfo_fwdcolor=#ff0517
     terminator      6044..6172
                     /label="Terminator B0015"
                     /ApEinfo_revcolor=#ff0000
                     /ApEinfo_fwdcolor=#ff0000
     promoter        1..35
                     /label="constitutive promoter J23108"
                     /ApEinfo_revcolor=#f58a5e
                     /ApEinfo_fwdcolor=#f58a5e
     CDS             70..792
                     /label="ho1"
                     /ApEinfo_revcolor=#ac0c14
                     /ApEinfo_fwdcolor=#ac0c14
     terminator      1566..1694
                     /label="terminator B0015"
                     /ApEinfo_revcolor=#ff0000
                     /ApEinfo_fwdcolor=#ff0000
     RBS             795..806
                     /label="RBS pprotet"
                     /ApEinfo_revcolor=#b4abac
                     /ApEinfo_fwdcolor=#b4abac
     promoter        1740..1887
                     /label="specR promoter from pKD13"
                     /ApEinfo_revcolor=#b1ff67
                     /ApEinfo_fwdcolor=#b1ff67
     RBS             52..63
                     /label="sRBS B0034"
                     /ApEinfo_revcolor=#b1ff67
                     /ApEinfo_fwdcolor=#b1ff67
     CDS             813..1559
                     /label="pcyA"
                     /ApEinfo_revcolor=#ac0c14
                     /ApEinfo_fwdcolor=#ac0c14
     CDS             3770..6031
                     /label="ccaS"
                     /ApEinfo_revcolor=#09ac0e
                     /ApEinfo_fwdcolor=#09ac0e
     promoter        3700..3734
                     /label="constutive promoter J23106"
                     /ApEinfo_revcolor=#f58a5e
                     /ApEinfo_fwdcolor=#f58a5e
ORIGIN
        1 ctgacagcta gctcagtcct aggtataatg ctagctcaca cagaattcat taaagaggag
       61 aaaggtacca tgagtgtcaa cttagcttcc cagttgcggg aagggacgaa aaaatcccac
      121 tccatggcgg agaacgtcgg ctttgtcaaa tgcttcctca agggcgttgt cgagaaaaat
      181 tcctaccgta agctggttgg caatctctac tttgtctaca gtgccatgga agaggaaatg
      241 gcaaaattta aggaccatcc catcctcagc cacatttact tccccgaact caaccgcaaa
      301 caaagcctag agcaagacct gcaattctat tacggctcca actggcggca agaagtgaaa
      361 atttctgccg ctggccaagc ctatgtggac cgagtccggc aagtggccgc tacggcccct
      421 gaattgttgg tggcccattc ctacacccgt tacctggggg atctttccgg cggtcaaatt
      481 ctcaagaaaa ttgcccaaaa tgccatgaat ctccacgatg gtggcacagc tttctatgaa
      541 tttgccgaca ttgatgacga aaaggctttt aaaaatacct accgtcaagc tatgaatgat
      601 ctgcccattg accaagccac cgccgaacgg attgtggatg aagccaatga cgcctttgcc
      661 atgaacatga aaatgttcaa cgaacttgaa ggcaacctga tcaaggcgat cggcattatg
      721 gtgttcaaca gcctcacccg tcgccgcagt caaggcagca ccgaagttgg cctcgccacc
      781 tccgaaggct agttaaagag gagaaaggat ccatggccgt cactgattta agtttgacca
      841 attcttccct gatgcctacg ttgaacccga tgattcaaca gttggccctg gcgatcgccg
      901 ctagttggca aagtttaccc ctcaagccct atcaattgcc ggaggatttg ggctacgtag
      961 aaggccgcct ggaaggggaa aagttagtga ttgaaaatcg gtgctaccaa acgccccagt
     1021 ttcgcaaaat gcatttggag ttggccaagg tgggcaaagg gttggatatt ctccactgtg
     1081 taatgtttcc tgagccttta tacggtctac ctttgtttgg ctgtgacatt gtggccggcc
     1141 ccggtggagt aagtgcggct attgcggatc tatcccccac ccaaagcgat cgccaattgc
     1201 ccgcagcgta ccaaaaatca ttggcagagc taggccagcc agaatttgag caacaacggg
     1261 aattgccccc ctggggagaa atattttctg aatattgttt attcatccgt cccagcaatg
     1321 tcactgaaga agaaagattt gtacaaaggg tagtggactt tttgcaaatt cattgtcacc
     1381 aatccatcgt tgccgaaccc ttgtctgaag ctcaaacttt ggagcaccgt caggggcaaa
     1441 ttcattactg ccaacaacaa cagaaaaatg ataaaacccg tcgggtactg gaaaaagctt
     1501 ttggggaagc ttgggcggaa cggtatatga gccaagtctt atttgatgtt atccaataat
     1561 ctagaccagg catcaaataa aacgaaaggc tcagtcgaaa gactgggcct ttcgttttat
     1621 ctgttgtttg tcggtgaacg ctctctacta gagtcacact ggctcacctt cgggtgggcc
     1681 tttctgcgtt tataggtacc cggggatcct ctagagtcga cctgcaggca tgcaagctta
     1741 gcaagcgaac cggaattgcc agctggggcg ccctctggta aggttgggaa gccctgcaaa
     1801 gtaaactgga tggctttctt gccgccaagg atctgatggc gcaggggatc aagatctgat
     1861 caagagacag gatgaggatc gtttcgcatg agggaagcgg tgatcgccga agtatcgact
     1921 caactatcag aggtagttgg cgtcatcgag cgccatctcg aaccgacgtt gctggccgta
     1981 catttgtacg gctccgcagt ggatggcggc ctgaagccac acagtgatat tgatttgctg
     2041 gttacggtga ccgtaaggct tgatgaaaca acgcggcgag ctttgatcaa cgaccttttg
     2101 gaaacttcgg cttcccctgg agagagcgag attctccgcg ctgtagaagt caccattgtt
     2161 gtgcacgacg acatcattcc gtggcgttat ccagctaagc gcgaactgca atttggagaa
     2221 tggcagcgca atgacattct tgcaggtatc ttcgagccag ccacgatcga cattgatctg
     2281 gctatcttgc tgacaaaagc aagagaacat agcgttgcct tggtaggtcc agcggcggag
     2341 gaactctttg atccggttcc tgaacaggat ctatttgagg cgctaaatga aaccttaacg
     2401 ctatggaact cgccgcccga ctgggctggc gatgagcgaa atgtagtgct tacgttgtcc
     2461 cgcatttggt acagcgcagt aaccggcaaa atcgcgccga aggatgtcgc tgccgactgg
     2521 gcaatggagc gcctgccggc ccagtatcag cccgtcatac ttgaagctag acaggcttat
     2581 cttggacaag aagaagatcg cttggcctcg cgcgcagatc agttggaaga atttgtccac
     2641 tacgtgaaag gcgagatcac caaggtagtc ggcaaataag agctcgcttg gactcctgtt
     2701 gatagatcca gtaatgacct cagaactcca tctggatttg ttcagaacgc tcggttgccg
     2761 ccgggcgttt tttattggtg agaatccaag cactagtaac aacttatatc gtatggggct
     2821 gacttcaggt gctacatttg aagagataaa ttgcactgaa atctagtaat attttatctg
     2881 attaataaga tgatcttctt gagatcgttt tggtctgcgc gtaatctctt gctctgaaaa
     2941 cgaaaaaacc gccttgcagg gcggtttttc gaaggttctc tgagctacca actctttgaa
     3001 ccgaggtaac tggcttggag gagcgcagtc accaaaactt gtcctttcag tttagcctta
     3061 accggcgcat gacttcaaga ctaactcctc taaatcaatt accagtggct gctgccagtg
     3121 gtgcttttgc atgtctttcc gggttggact caagacgata gttaccggat aaggcgcagc
     3181 ggtcggactg aacggggggt tcgtgcatac agtccagctt ggagcgaact gcctacccgg
     3241 aactgagtgt caggcgtgga atgagacaaa cgcggccata acagcggaat gacaccggta
     3301 aaccgaaagg caggaacagg agagcgcacg agggagccgc cagggggaaa cgcctggtat
     3361 ctttatagtc ctgtcgggtt tcgccaccac tgatttgagc gtcagatttc gtgatgcttg
     3421 tcaggggggc ggagcctatg gaaaaacggc tttgccgcgg ccctctcact tccctgttaa
     3481 gtatcttcct ggcatcttcc aggaaatctc cgccccgttc gtaagccatt tccgctcgcc
     3541 gcagtcgaac gaccgagcgt agcgagtcag tgagcgagga agcggaatat atcccctagg
     3601 tggagtctgg cctcaaatac aaagtctgca aagtctcgaa atattaaacc agagaataaa
     3661 taattaaacg ccaaaatatt tctagcaaaa accccagttt ttacggctag ctcagtccta
     3721 ggtatagtgc tagctctacc gctccagcaa actttaaggg aggttagcaa tgggcaaatt
     3781 tctaattcca atcgaatttg tttttctggc gatcgccatg acctgttatt tatggcacag
     3841 acaaaaccaa gaacgccgca ggattgaaat tagcatcaag caacaaaccc aacgggaacg
     3901 atttattaac caaattaccc aacatatccg ccaatcttta aacttggaaa cggttttaaa
     3961 taccaccgtc gctgaagtta aaaccctgtt gcaagttgat cgagttctaa tttatcgcat
     4021 ttggcaagat ggcacgggca gcgccattac ggaatcggtg aatgccaatt atcctagtat
     4081 tttagggcgg accttttccg atgaagtttt tcccgttgaa taccatcaag cctacaccaa
     4141 aggtaaagta cgggccatta atgacattga ccaggatgac atagagattt gcctagctga
     4201 tttcgtcaaa caatttggcg tgaaatcaaa attagtagtg cccattcttc aacataatcg
     4261 tgcttcttcc ctagataatg aatcagaatt tccctatctt tgggggctgt taattaccca
     4321 tcaatgtgct tttacccggc catggcaacc gtgggaagtg gagttaatga aacagctagc
     4381 caatcaggtc gcgatcgcca tccaacaatc ggaattatat gagcaattac agcaactcaa
     4441 taaagatttg gaaaaccgag tcgaaaaacg cacccagcaa cttgccgcca ccaatcaatc
     4501 cctaagaatg gaaatcagtg agcgacaaaa aacggaagcc gctctccgcc acactaacca
     4561 tactctgcaa tccctgattg cggcctcccc caggggtatt tttaccctta atttagcaga
     4621 ccaaattcag atttggaatc ctacagcaga acgtattttt ggttggacag aaacagaaat
     4681 tattgcccat ccagaattat taacatccaa cattttgctg gaagattatc agcaatttaa
     4741 acagaaagtt ttatcaggca tggtttcccc tagcctagaa ttaaaatgtc aaaaaaaaga
     4801 tggtagttgg attgaaattg tcctttccgc tgctccccta ttggatagtg aagaaaatat
     4861 tgccggattg gtggcggttg tcgccgatat taccgagcaa aagcggcagg cagaacaaat
     4921 tcgtttgcta caatccgttg tggttaatac taatgatgcg gtggtgatta cggaagcgga
     4981 gcccattgat gatcccgggc cgagaattct ctatgtcaat gaagcattta ctaaaatcac
     5041 cggttatact gctgaagaaa tgctaggcaa aaccccccga gttttacagg gaccaaaaac
     5101 tagtcgcact gaattagata gggtgcggca agccattagt caatggcaat cagttaccgt
     5161 tgaagtgatt aattatcgta aggatggcag tgagttttgg gtggaattta gtctggtgcc
     5221 cgttgccaat aaaacaggtt tttacaccca ttggattgct gtgcaaaggg atgtcactga
     5281 gcgccgacgc acggaggaag tccgcctagc tttagaacgg gaaaaagaat taagccgcct
     5341 aaaaactcgt tttttctcca tggcttccca tgaatttcgt actcccctca gtacggcctt
     5401 agctgctgcc caattactgg aaaattctga agtggcctgg cttgatcccg ataagcgtag
     5461 ccggaactta caccgtattc aaaattccgt gaaaaatatg gtacagctcc tggatgatat
     5521 tttaatcatt aaccgtgccg aagcgggcaa attggaattt aatcctaatt ggttagattt
     5581 gaaattattg ttccagcaat ttatcgaaga aattcaatta agtgtcagtg accaatatta
     5641 ttttgacttt atttgtagcg ctcaagatac gaaggcattg gtggatgaaa ggttagtgcg
     5701 gtctatttta tctaatctgt tatctaatgc gattaaatac tctcccgggg gagggcagat
     5761 taaaattgcc ctaagcctag attcggaaca gattattttt gaagtcaccg accagggcat
     5821 tggcatttcg ccagaggacc aaaagcaaat ttttgaaccc tttcatcggg gcaaaaatgt
     5881 cagaaatatt acgggaacag gactcggttt aatggttgcc aagaaatgtg ttgacttaca
     5941 cagtggcagt atcttgctaa aaagtgcagt tgaccaggga acaacagtta ctatctgttt
     6001 aaaacgctat aaccatttgc ctcgagctta gtaataatct agaccaggca tcaaataaaa
     6061 cgaaaggctc agtcgaaaga ctgggccttt cgttttatct gttgtttgtc ggtgaacgct
     6121 ctctactaga gtcacactgg ctcaccttcg ggtgggcctt tctgcgttta tagtaaatca
     6181 ctgcataatt cgtgtcgatt aaaccgccta agtcccccag gaaaggggga tataacagta
     6241 tagattttgt cagccttcag cttggcttta ccgtcaaaaa aa
//
