# Supplementary material for: A photoconversion model for full spectral programming and multiplexing of optogenetic systems
Source: Mol Syst Biol. 2017 Apr 24;13(4):926. doi: 10.15252/msb.20167456 (PMC5408778; doi:10.15252/msb.20167456)
Supplement: Supplementary file 9 — Dataset EV1 [file MSB-13-926-s009.zip › dataset_ev1_plasmid_sequences/psr58-6.gb]

LOCUS       pSR58.6                 3936 bp ds-DNA     circular     13-MAR-2014
DEFINITION  .
KEYWORDS    "Status:Template" "Origin:ColE1" "Resistance:Cm"                   
COMMENT     ### Refactored R/G CcaS/R Light System OUTPUT Plasmid              
COMMENT     
COMMENT     * Credit: Sebastian Schmidl, unpublished                           
COMMENT     * Contains CcaR RR, optimized pCpcG2 promoter                      
FEATURES             Location/Qualifiers
     CDS             complement(942..1601)
                     /label="cmR"
                     /ApEinfo_revcolor=#ffef86
                     /ApEinfo_fwdcolor=#ffef86
     misc_feature    complement(2829..2840)
                     /label="stop region"
                     /ApEinfo_revcolor=#c6c9d1
                     /ApEinfo_fwdcolor=#c6c9d1
     terminator      complement(820..925)
                     /label="terminator T0"
                     /ApEinfo_revcolor=#ff0517
                     /ApEinfo_fwdcolor=#ff0517
     CDS             1878..2582
                     /label="ccaR"
                     /ApEinfo_revcolor=#ff00ff
                     /ApEinfo_fwdcolor=#ff00ff
     promoter        2841..3012
                     /label="PcpcG2 (truncated)"
                     /ApEinfo_revcolor=#b1ff67
                     /ApEinfo_fwdcolor=#b1ff67
     rep_origin      complement(133..815)
                     /label="ColE1 origin"
                     /ApEinfo_revcolor=#ffef86
                     /ApEinfo_fwdcolor=#ffef86
     RBS             1844..1877
                     /label="sRBS (250)"
                     /ApEinfo_revcolor=#85dae9
                     /ApEinfo_fwdcolor=#85dae9
     terminator      3763..3891
                     /label="terminator B0015"
                     /ApEinfo_revcolor=#ff0000
                     /ApEinfo_fwdcolor=#ff0000
     promoter        1809..1843
                     /label="Constitutive promoter J23100"
                     /ApEinfo_revcolor=#f58a5e
                     /ApEinfo_fwdcolor=#f58a5e
     terminator      2595..2723
                     /label="Terminator B0015"
                     /ApEinfo_revcolor=#ff0000
                     /ApEinfo_fwdcolor=#ff0000
     CDS             3031..3750
                     /label="sgfp"
                     /ApEinfo_revcolor=#b1ff67
                     /ApEinfo_fwdcolor=#b1ff67
ORIGIN
        1 cctaggcgtt cggctgcggc gagcggtatc agctcactca aaggcggtaa tacggttatc
       61 cacagaatca ggggataacg caggaaagaa catgtgagca aaaggccagc aaaaggccag
      121 gaaccgtaaa aaggccgcgt tgctggcgtt tttccatagg ctccgccccc ctgacgagca
      181 tcacaaaaat cgacgctcaa gtcagaggtg gcgaaacccg acaggactat aaagatacca
      241 ggcgtttccc cctggaagct ccctcgtgcg ctctcctgtt ccgaccctgc cgcttaccgg
      301 atacctgtcc gcctttctcc cttcgggaag cgtggcgctt tctcaatgct cacgctgtag
      361 gtatctcagt tcggtgtagg tcgttcgctc caagctgggc tgtgtgcacg aaccccccgt
      421 tcagcccgac cgctgcgcct tatccggtaa ctatcgtctt gagtccaacc cggtaagaca
      481 cgacttatcg ccactggcag cagccactgg taacaggatt agcagagcga ggtatgtagg
      541 cggtgctaca gagttcttga agtggtggcc taactacggc tacactagaa ggacagtatt
      601 tggtatctgc gctctgctga agccagttac cttcggaaaa agagttggta gctcttgatc
      661 cggcaaacaa accaccgctg gtagcggtgg tttttttgtt tgcaagcagc agattacgcg
      721 cagaaaaaaa ggatctcaag aagatccttt gatcttttct acggggtctg acgctcagtg
      781 gaacgaaaac tcacgttaag ggattttggt catgactagt gcttggattc tcaccaataa
      841 aaaacgcccg gcggcaaccg agcgttctga acaaatccag atggagttct gaggtcatta
      901 ctggatctat caacaggagt ccaagcgagc tcgatatcaa attacgcccc gccctgccac
      961 tcatcgcagt actgttgtaa ttcattaagc attctgccga catggaagcc atcacagacg
     1021 gcatgatgaa cctgaatcgc cagcggcatc agcaccttgt cgccttgcgt ataatatttg
     1081 cccatggtga aaacgggggc gaagaagttg tccatattgg ccacgtttaa atcaaaactg
     1141 gtgaaactca cccagggatt ggctgagacg aaaaacatat tctcaataaa ccctttaggg
     1201 aaataggcca ggttttcacc gtaacacgcc acatcttgcg aatatatgtg tagaaactgc
     1261 cggaaatcgt cgtggtattc actccagagc gatgaaaacg tttcagtttg ctcatggaaa
     1321 acggtgtaac aagggtgaac actatcccat atcaccagct caccgtcttt cattgccata
     1381 cgaaattccg gatgagcatt catcaggcgg gcaagaatgt gaataaaggc cggataaaac
     1441 ttgtgcttat ttttctttac ggtctttaaa aaggccgtaa tatccagctg aacggtctgg
     1501 ttataggtac attgagcaac tgactgaaat gcctcaaaat gttctttacg atgccattgg
     1561 gatatatcaa cggtggtata tccagtgatt tttttctcca ttttagcttc cttagctcct
     1621 gaaaatctcg ataactcaaa aaatacgccc ggtagtgatc ttatttcatt atggtgaaag
     1681 ttggaacctc ttacgtgccg atcaacgtct cattttcgcc agatatcgac gtctaagaaa
     1741 ccattattat catgacatta acctataaaa ataggcgtat cacgaggccc tttcgtcttc
     1801 acctcgagtt gacggctagc tcagtcctag gtacagtgct agctgttaaa cgctcctcgt
     1861 aagaacacgg gaaagcaatg agaattcttt tagtggagga tgatttgccg ctggcggaaa
     1921 cccttgctga agcattgagt gaccagcttt acaccgttga tattgccacc gacgcttccc
     1981 tcgcctggga ctatgcctcc cgactggaat atgacctcgt tattttggat gtgatgctgc
     2041 cggagttgga cgggattacc ctctgtcaaa aatggcgatc gcacagttat ttaatgccaa
     2101 ttttgatgat gacagccagg gatacgatca atgataaaat cacgggcttg gatgcggggg
     2161 cggatgatta tgtggtcaag ccagtggatt tgggggagtt atttgccagg gtgcgagctt
     2221 tgttgcgtcg gggttgtgca acgtgccaac cagttttaga gtgggggcca atcaggttgg
     2281 atccaagcac ctatgaagtt agttatgaca atgaggtttt gtctttgacc cgcaaggaat
     2341 acagcattct ggaattacta ctccgcaatg gccgtcgggt gctaagtcgg agcatgatta
     2401 tcgatagtat ctggaagttg gagagtcccc cagaggaaga tacggttaag gtgcatgtgc
     2461 ggagtttgcg acaaaaatta aaaagtgccg gtttatcagc agatgccatt gaaacggtcc
     2521 atggcattgg gtatcgtctg gccaatttaa cggaaaaatc tttgtgccaa gggaaaaact
     2581 agtaataatc tagaccaggc atcaaataaa acgaaaggct cagtcgaaag actgggcctt
     2641 tcgttttatc tgttgtttgt cggtgaacgc tctctactag agtcacactg gctcaccttc
     2701 gggtgggcct ttctgcgttt atagtaaatc actgcataat tcgtgtcgct caaggcgcac
     2761 tcccgttctg gataatgttt tttgcgccga catcataacg gttctggcaa atattctgaa
     2821 atgagctggt tagctagtca agcccattgt gcttttctct atcaacctca gcttacctga
     2881 aggggtgaac aggtctgggt taattcatgt tgcgaaatgt aacagtttta gtcgcatcag
     2941 ctaactttcc gatttcttta cgattttctc ccccttttct tcaattttac tttgttagga
     3001 tcgcattttt aaaaagagga gaaatactag atgcgtaaag gcgaagagct gttcactggt
     3061 gtcgtcccta ttctggtgga actggatggt gatgtcaacg gtcataagtt ttccgtgcgt
     3121 ggcgagggtg aaggtgacgc aactaatggt aaactgacgc tgaagttcat ctgtactact
     3181 ggtaaactgc cggtaccttg gccgactctg gtaacgacgc tgacttatgg tgttcagtgc
     3241 tttgctcgtt atccggacca tatgaagcag catgacttct tcaagtccgc catgccggaa
     3301 ggctatgtgc aggaacgcac gatttccttt aaggatgacg gcacgtacaa aacgcgtgcg
     3361 gaagtgaaat ttgaaggcga taccctggta aaccgcattg agctgaaagg cattgacttt
     3421 aaagaagacg gcaatatcct gggccataag ctggaataca attttaacag ccacaatgtt
     3481 tacatcaccg ccgataaaca aaaaaatggc attaaagcga attttaaaat tcgccacaac
     3541 gtggaggatg gcagcgtgca gctggctgat cactaccagc aaaacactcc aatcggtgat
     3601 ggtcctgttc tgctgccaga caatcactat ctgagcacgc aaagcgttct gtctaaagat
     3661 ccgaacgaga aacgcgatca tatggttctg ctggagttcg taaccgcagc gggcatcacg
     3721 catggtatgg atgaactgta caaatgatga taataatcta gaccaggcat caaataaaac
     3781 gaaaggctca gtcgaaagac tgggcctttc gttttatctg ttgtttgtcg gtgaacgctc
     3841 tctactagag tcacactggc tcaccttcgg gtgggccttt ctgcgtttat aggtacccgt
     3901 ggatcctcta gagtcgacct gcaggcatgc aagctt
//
