# Supplementary material for: A photoconversion model for full spectral programming and multiplexing of optogenetic systems
Source: Mol Syst Biol. 2017 Apr 24;13(4):926. doi: 10.15252/msb.20167456 (PMC5408778; doi:10.15252/msb.20167456)
Supplement: Supplementary file 9 — Dataset EV1 [file MSB-13-926-s009.zip › dataset_ev1_plasmid_sequences/pSR78.str]

LOCUS       pSR78                   8699 bp ds-DNA     circular     02-SEP-2014
DEFINITION  .
ACCESSION   
VERSION     
SOURCE      .
  ORGANISM  .
COMMENT     
COMMENT     ApEinfo:methylated:1
FEATURES             Location/Qualifiers
     rep_origin      complement(8012..8699)
                     /label=p15A
                     /ApEinfo_fwdcolor=#e6e6e6
                     /ApEinfo_revcolor=#e6e6e6
                     /ApEinfo_graphicformat=arrow_data {{0 1 2 0 0 -1} {} 0}
                     width 5 offset 0
     misc_feature    6993..7784
                     /label=SpecR
                     /ApEinfo_fwdcolor=#ff00ff
                     /ApEinfo_revcolor=#ff00ff
                     /ApEinfo_graphicformat=arrow_data {{0 1 2 0 0 -1} {} 0}
                     width 5 offset 0
     terminator      complement(7792..7897)
                     /label=T0
                     /ApEinfo_fwdcolor=#ff0517
                     /ApEinfo_revcolor=#ff0517
                     /ApEinfo_graphicformat=arrow_data {{0 1 2 0 0 -1} {} 0}
                     width 5 offset 0
     promoter        6845..6992
                     /label=specR_promoter_from_pKD13
                     /ApEinfo_fwdcolor=#a5ce0b
                     /ApEinfo_revcolor=#a5ce0b
                     /ApEinfo_graphicformat=arrow_data {{0 1 2 0 0 -1} {} 0}
                     width 5 offset 0
     CDS             2758..3480
                     /label=ho1 (RBS 80.077)
                     /ApEinfo_fwdcolor=#ac0c14
                     /ApEinfo_revcolor=#ac0c14
                     /ApEinfo_graphicformat=arrow_data {{0 1 2 0 0 -1} {} 0}
                     width 5 offset 0
     misc_feature    join(6038..6439,6441..6656,6658..6710,6712..6727)
                     /label=EnvZHK domain
                     /ApEinfo_fwdcolor=#ff6e71
                     /ApEinfo_revcolor=#ff6e71
                     /ApEinfo_graphicformat=arrow_data {{0 1 2 0 0 -1} {} 0}
                     width 5 offset 0
     RBS             2738..2751
                     /label=RBS pprotet
                     /ApEinfo_fwdcolor=#939393
                     /ApEinfo_revcolor=#939393
                     /ApEinfo_graphicformat=arrow_data {{0 1 2 0 0 -1} {} 0}
                     width 5 offset 0
     RBS             3481..3494
                     /label=RBS pprotet(1)
                     /ApEinfo_label=RBS pprotet
                     /ApEinfo_fwdcolor=#939393
                     /ApEinfo_revcolor=#939393
                     /ApEinfo_graphicformat=arrow_data {{0 1 2 0 0 -1} {} 0}
                     width 5 offset 0
     misc_feature    2740..2751
                     /label=B0034
                     /ApEinfo_fwdcolor=#00ff00
                     /ApEinfo_revcolor=#00ff00
                     /ApEinfo_graphicformat=arrow_data {{0 1 2 0 0 -1} {} 0}
                     width 5 offset 0
     misc_feature    3483..3494
                     /label=B0034(1)
                     /ApEinfo_label=B0034
                     /ApEinfo_fwdcolor=#00ff00
                     /ApEinfo_revcolor=#00ff00
                     /ApEinfo_graphicformat=arrow_data {{0 1 2 0 0 -1} {} 0}
                     width 5 offset 0
     CDS             3501..4247
                     /label=pcyA
                     /ApEinfo_fwdcolor=#ac0c14
                     /ApEinfo_revcolor=#ac0c14
                     /ApEinfo_graphicformat=arrow_data {{0 1 2 0 0 -1} {} 0}
                     width 5 offset 0
     misc_feature    3000..3022
                     /label=Sequencing primer fw SR129
                     /ApEinfo_fwdcolor=#ff8000
                     /ApEinfo_revcolor=#ff8000
                     /ApEinfo_graphicformat=arrow_data {{0 1 2 0 0 -1} {} 0}
                     width 5 offset 0
     misc_feature    3545..3545
                     /label=Silent mutation to C
                     /ApEinfo_fwdcolor=#ffff00
                     /ApEinfo_revcolor=#ffff00
                     /ApEinfo_graphicformat=arrow_data {{0 1 2 0 0 -1} {} 0}
                     width 5 offset 0
     CDS             join(4493..6439,6441..6656,6658..6710,6712..6727)
                     /label=Cph8 (Cph1/EnvZ)
                     /ApEinfo_fwdcolor=#ca3535
                     /ApEinfo_revcolor=#ca3535
                     /ApEinfo_graphicformat=arrow_data {{0 1 2 0 0 -1} {} 0}
                     width 5 offset 0
     misc_feature    8679..8699
                     /label=Sequencing Primer fw SR26
                     /ApEinfo_fwdcolor=#ff8000
                     /ApEinfo_revcolor=#ff8000
                     /ApEinfo_graphicformat=arrow_data {{0 1 2 0 0 -1} {} 0}
                     width 5 offset 0
     misc_feature    4530..4549
                     /label=Sequencing primer rev SR130
                     /ApEinfo_fwdcolor=#ff8000
                     /ApEinfo_revcolor=#ff8000
                     /ApEinfo_graphicformat=arrow_data {{0 1 2 0 0 -1} {} 0}
                     width 5 offset 0
     misc_feature    6979..6992
                     /label=Sequencing primer rev SR27
                     /ApEinfo_fwdcolor=#ff8000
                     /ApEinfo_revcolor=#ff8000
                     /ApEinfo_graphicformat=arrow_data {{0 1 2 0 0 -1} {} 0}
                     width 5 offset 0
     misc_feature    6161..6181
                     /label=Sequencing primer rev SR154
                     /ApEinfo_fwdcolor=#ff8000
                     /ApEinfo_revcolor=#ff8000
                     /ApEinfo_graphicformat=arrow_data {{0 1 2 0 0 -1} {} 0}
                     width 5 offset 0
     misc_feature    5055..5078
                     /label=Sequencing primer fw SR131
                     /ApEinfo_fwdcolor=#ff8000
                     /ApEinfo_revcolor=#ff8000
                     /ApEinfo_graphicformat=arrow_data {{0 1 2 0 0 -1} {} 0}
                     width 5 offset 0
     misc_feature    6993..6998
                     /label=Sequencencing primer rev SR27
                     /ApEinfo_fwdcolor=#8000ff
                     /ApEinfo_revcolor=#8000ff
                     /ApEinfo_graphicformat=arrow_data {{0 1 2 0 0 -1} {} 0}
                     width 5 offset 0
     terminator      6734..6838
                     /label=T1
                     /ApEinfo_fwdcolor=#ff0517
                     /ApEinfo_revcolor=#ff0517
                     /ApEinfo_graphicformat=arrow_data {{0 1 2 0 0 -1} {} 0}
                     width 5 offset 0
     misc_feature    4254..4382
                     /label=Terminator B0015
                     /ApEinfo_fwdcolor=#ff0000
                     /ApEinfo_revcolor=#ff0000
                     /ApEinfo_graphicformat=arrow_data {{0 1 2 0 0 -1} {} 0}
                     width 5 offset 0
     misc_feature    4428..4462
                     /label=Constutive promoter J23106
                     /ApEinfo_fwdcolor=#ff8000
                     /ApEinfo_revcolor=#ff8000
                     /ApEinfo_graphicformat=arrow_data {{0 1 2 0 0 -1} {} 0}
                     width 5 offset 0
     misc_feature    2689..2723
                     /label=Constitutive promoter J23108
                     /ApEinfo_fwdcolor=#ff8000
                     /ApEinfo_revcolor=#ff8000
                     /ApEinfo_graphicformat=arrow_data {{0 1 2 0 0 -1} {} 0}
                     width 5 offset 0
     misc_feature    4463..4492
                     /label=sRBS (15,000)
                     /ApEinfo_fwdcolor=cyan
                     /ApEinfo_revcolor=#00ffff
                     /ApEinfo_graphicformat=arrow_data {{0 1 2 0 0 -1} {} 0}
                     width 5 offset 0
     misc_feature    4391..4410
                     /label=Sequencing primer fw SR272
                     /ApEinfo_fwdcolor=#ff8000
                     /ApEinfo_revcolor=#ff8000
                     /ApEinfo_graphicformat=arrow_data {{0 1 2 0 0 -1} {} 0}
                     width 5 offset 0
     misc_feature    3106..3124
                     /label=Sequencing primer rev SR358
                     /ApEinfo_fwdcolor=#ff8000
                     /ApEinfo_revcolor=#ff8000
                     /ApEinfo_graphicformat=arrow_data {{0 1 2 0 0 -1} {} 0}
                     width 5 offset 0
     misc_feature    7024..7046
                     /label=Cloning primer rev SR255
                     /ApEinfo_fwdcolor=#ff8000
                     /ApEinfo_revcolor=#ff8000
                     /ApEinfo_graphicformat=arrow_data {{0 1 2 0 0 -1} {} 0}
                     width 5 offset 0
     misc_feature    6440..6440
                     /label=Reverse mutation
                     /ApEinfo_fwdcolor=#ffff00
                     /ApEinfo_revcolor=#ffff00
                     /ApEinfo_graphicformat=arrow_data {{0 1 2 0 0 -1} {} 0}
                     width 5 offset 0
     misc_feature    7043..7059
                     /label=Cloning primer fw SR256
                     /ApEinfo_fwdcolor=#ff8000
                     /ApEinfo_revcolor=#ff8000
                     /ApEinfo_graphicformat=arrow_data {{0 1 2 0 0 -1} {} 0}
                     width 5 offset 0
     misc_feature    6711..6711
                     /label=Reverse mutation(1)
                     /ApEinfo_label=Reverse mutation
                     /ApEinfo_fwdcolor=#ffff00
                     /ApEinfo_revcolor=#ffff00
                     /ApEinfo_graphicformat=arrow_data {{0 1 2 0 0 -1} {} 0}
                     width 5 offset 0
     misc_feature    7043..7046
                     /label=New Feature
                     /ApEinfo_fwdcolor=#c0c0c0
                     /ApEinfo_revcolor=#c0c0c0
                     /ApEinfo_graphicformat=arrow_data {{0 1 2 0 0 -1} {} 0}
                     width 5 offset 0
     misc_feature    6657..6657
                     /label=Mutation
                     /ApEinfo_fwdcolor=#ffff00
                     /ApEinfo_revcolor=#ffff00
                     /ApEinfo_graphicformat=arrow_data {{0 1 2 0 0 -1} {} 0}
                     width 5 offset 0
     CDS             complement(176..2437)
                     /label=ccaS
                     /ApEinfo_fwdcolor=#09ac0e
                     /ApEinfo_revcolor=#09ac0e
                     /ApEinfo_graphicformat=arrow_data {{0 1 2 0 0 -1} {} 0}
                     width 5 offset 0
     misc_feature    141..175
                     /label=sRBS (30,000)
                     /ApEinfo_fwdcolor=cyan
                     /ApEinfo_revcolor=#00ffff
                     /ApEinfo_graphicformat=arrow_data {{0 1 2 0 0 -1} {} 0}
                     width 5 offset 0
     misc_feature    332..886
                     /label=GAF domain (ccaS, synechocystis PCC6803)
                     /ApEinfo_fwdcolor=#2aff4c
                     /ApEinfo_revcolor=#2aff4c
                     /ApEinfo_graphicformat=arrow_data {{0 1 2 0 0 -1} {} 0}
                     width 5 offset 0
     misc_feature    complement(1092..1117)
                     /label=Sequencing primer fw SR134
                     /ApEinfo_fwdcolor=#ff8000
                     /ApEinfo_revcolor=#ff8000
                     /ApEinfo_graphicformat=arrow_data {{0 1 2 0 0 -1} {} 0}
                     width 5 offset 0
     misc_feature    106..140
                     /label=Constutive promoter J23106(1)
                     /ApEinfo_label=Constutive promoter J23106
                     /ApEinfo_fwdcolor=#ff8000
                     /ApEinfo_revcolor=#ff8000
                     /ApEinfo_graphicformat=arrow_data {{0 1 2 0 0 -1} {} 0}
                     width 5 offset 0
     misc_feature    complement(1238..1259)
                     /label=Sequencing primer rev SR133
                     /ApEinfo_fwdcolor=#ff8000
                     /ApEinfo_revcolor=#ff8000
                     /ApEinfo_graphicformat=arrow_data {{0 1 2 0 0 -1} {} 0}
                     width 5 offset 0
     misc_feature    complement(518..538)
                     /label=Sequencing primer rev SR135
                     /ApEinfo_fwdcolor=#ff8000
                     /ApEinfo_revcolor=#ff8000
                     /ApEinfo_graphicformat=arrow_data {{0 1 2 0 0 -1} {} 0}
                     width 5 offset 0
     misc_feature    2450..2578
                     /label=Terminator B0015(1)
                     /ApEinfo_label=Terminator B0015
                     /ApEinfo_fwdcolor=#ff0000
                     /ApEinfo_revcolor=#ff0000
                     /ApEinfo_graphicformat=arrow_data {{0 1 2 0 0 -1} {} 0}
                     width 5 offset 0
     misc_feature    1850..1868
                     /label=Sequencing primer fw SR235
                     /ApEinfo_fwdcolor=#ff8000
                     /ApEinfo_revcolor=#ff8000
                     /ApEinfo_graphicformat=arrow_data {{0 1 2 0 0 -1} {} 0}
                     width 5 offset 0
     misc_feature    2579..2605
                     /label=Cloning primer rev SR386
                     /ApEinfo_fwdcolor=#ff8000
                     /ApEinfo_revcolor=#ff8000
                     /ApEinfo_graphicformat=arrow_data {{0 1 2 0 0 -1} {} 0}
                     width 5 offset 0
     misc_feature    2602..2623
                     /label=Cloning primer fw SR383
                     /ApEinfo_fwdcolor=#ff8000
                     /ApEinfo_revcolor=#ff8000
                     /ApEinfo_graphicformat=arrow_data {{0 1 2 0 0 -1} {} 0}
                     width 5 offset 0
     misc_feature    2602..2605
                     /label=New Feature(1)
                     /ApEinfo_label=New Feature
                     /ApEinfo_fwdcolor=#c0c0c0
                     /ApEinfo_revcolor=#c0c0c0
                     /ApEinfo_graphicformat=arrow_data {{0 1 2 0 0 -1} {} 0}
                     width 5 offset 0
     misc_feature    5..23
                     /label=Cloning primer rev SR694
                     /ApEinfo_fwdcolor=#ff8000
                     /ApEinfo_revcolor=#ff8000
                     /ApEinfo_graphicformat=arrow_data {{0 1 2 0 0 -1} {} 0}
                     width 5 offset 0
     misc_feature    20..44
                     /label=Cloning primer fw SR695
                     /ApEinfo_fwdcolor=#ff8000
                     /ApEinfo_revcolor=#ff8000
                     /ApEinfo_graphicformat=arrow_data {{0 1 2 0 0 -1} {} 0}
                     width 5 offset 0
     misc_feature    20..23
                     /label=New Feature(2)
                     /ApEinfo_label=New Feature
                     /ApEinfo_fwdcolor=#c0c0c0
                     /ApEinfo_revcolor=#c0c0c0
                     /ApEinfo_graphicformat=arrow_data {{0 1 2 0 0 -1} {} 0}
                     width 5 offset 0
ORIGIN
        1 CCTAGGTGGA GTCTGGCCTC AAATACAAAG TCTGCAAAGT CTCGAAATAT TAAACCAGAG
       61 AATAAATAAT TAAACGCCAA AATATTTCTA GCAAAAACCC CAGTTTTTAC GGCTAGCTCA
      121 GTCCTAGGTA TAGTGCTAGC TATAGAGGTT AAAATCTTAA TAGGAGGAAG GCGCAATGGG
      181 CAAATTTCTA ATTCCAATCG AATTTGTTTT TCTGGCGATC GCCATGACCT GTTATTTATG
      241 GCACAGACAA AACCAAGAAC GCCGCAGGAT TGAAATTAGC ATCAAGCAAC AAACCCAACG
      301 GGAACGATTT ATTAACCAAA TTACCCAACA TATCCGCCAA TCTTTAAACT TGGAAACGGT
      361 TTTAAATACC ACCGTCGCTG AAGTTAAAAC CCTGTTGCAA GTTGATCGAG TTCTAATTTA
      421 TCGCATTTGG CAAGATGGCA CGGGCAGCGC CATTACGGAA TCGGTGAATG CCAATTATCC
      481 TAGTATTTTA GGGCGGACCT TTTCCGATGA AGTTTTTCCC GTTGAATACC ATCAAGCCTA
      541 CACCAAAGGT AAAGTACGGG CCATTAATGA CATTGACCAG GATGACATAG AGATTTGCCT
      601 AGCTGATTTC GTCAAACAAT TTGGCGTGAA ATCAAAATTA GTAGTGCCCA TTCTTCAACA
      661 TAATCGTGCT TCTTCCCTAG ATAATGAATC AGAATTTCCC TATCTTTGGG GGCTGTTAAT
      721 TACCCATCAA TGTGCTTTTA CCCGGCCATG GCAACCGTGG GAAGTGGAGT TAATGAAACA
      781 GCTAGCCAAT CAGGTCGCGA TCGCCATCCA ACAATCGGAA TTATATGAGC AATTACAGCA
      841 ACTCAATAAA GATTTGGAAA ACCGAGTCGA AAAACGCACC CAGCAACTTG CCGCCACCAA
      901 TCAATCCCTA AGAATGGAAA TCAGTGAGCG ACAAAAAACG GAAGCCGCTC TCCGCCACAC
      961 TAACCATACT CTGCAATCCC TGATTGCGGC CTCCCCCAGG GGTATTTTTA CCCTTAATTT
     1021 AGCAGACCAA ATTCAGATTT GGAATCCTAC AGCAGAACGT ATTTTTGGTT GGACAGAAAC
     1081 AGAAATTATT GCCCATCCAG AATTATTAAC ATCCAACATT TTGCTGGAAG ATTATCAGCA
     1141 ATTTAAACAG AAAGTTTTAT CAGGCATGGT TTCCCCTAGC CTAGAATTAA AATGTCAAAA
     1201 AAAAGATGGT AGTTGGATTG AAATTGTCCT TTCCGCTGCT CCCCTATTGG ATAGTGAAGA
     1261 AAATATTGCC GGATTGGTGG CGGTTGTCGC CGATATTACC GAGCAAAAGC GGCAGGCAGA
     1321 ACAAATTCGT TTGCTACAAT CCGTTGTGGT TAATACTAAT GATGCGGTGG TGATTACGGA
     1381 AGCGGAGCCC ATTGATGATC CCGGGCCGAG AATTCTCTAT GTCAATGAAG CATTTACTAA
     1441 AATCACCGGT TATACTGCTG AAGAAATGCT AGGCAAAACC CCCCGAGTTT TACAGGGACC
     1501 AAAAACTAGT CGCACTGAAT TAGATAGGGT GCGGCAAGCC ATTAGTCAAT GGCAATCAGT
     1561 TACCGTTGAA GTGATTAATT ATCGTAAGGA TGGCAGTGAG TTTTGGGTGG AATTTAGTCT
     1621 GGTGCCCGTT GCCAATAAAA CAGGTTTTTA CACCCATTGG ATTGCTGTGC AAAGGGATGT
     1681 CACTGAGCGC CGACGCACGG AGGAAGTCCG CCTAGCTTTA GAACGGGAAA AAGAATTAAG
     1741 CCGCCTAAAA ACTCGTTTTT TCTCCATGGC TTCCCATGAA TTTCGTACTC CCCTCAGTAC
     1801 GGCCTTAGCT GCTGCCCAAT TACTGGAAAA TTCTGAAGTG GCCTGGCTTG ATCCCGATAA
     1861 GCGTAGCCGG AACTTACACC GTATTCAAAA TTCCGTGAAA AATATGGTAC AGCTCCTGGA
     1921 TGATATTTTA ATCATTAACC GTGCCGAAGC GGGCAAATTG GAATTTAATC CTAATTGGTT
     1981 AGATTTGAAA TTATTGTTCC AGCAATTTAT CGAAGAAATT CAATTAAGTG TCAGTGACCA
     2041 ATATTATTTT GACTTTATTT GTAGCGCTCA AGATACGAAG GCATTGGTGG ATGAAAGGTT
     2101 AGTGCGGTCT ATTTTATCTA ATCTGTTATC TAATGCGATT AAATACTCTC CCGGGGGAGG
     2161 GCAGATTAAA ATTGCCCTAA GCCTAGATTC GGAACAGATT ATTTTTGAAG TCACCGACCA
     2221 GGGCATTGGC ATTTCGCCAG AGGACCAAAA GCAAATTTTT GAACCCTTTC ATCGGGGCAA
     2281 AAATGTCAGA AATATTACGG GAACAGGACT CGGTTTAATG GTTGCCAAGA AATGTGTTGA
     2341 CTTACACAGT GGCAGTATCT TGCTAAAAAG TGCAGTTGAC CAGGGAACAA CAGTTACTAT
     2401 CTGTTTAAAA CGCTATAACC ATTTGCCTCG AGCTTAGTAA TAATCTAGAC CAGGCATCAA
     2461 ATAAAACGAA AGGCTCAGTC GAAAGACTGG GCCTTTCGTT TTATCTGTTG TTTGTCGGTG
     2521 AACGCTCTCT ACTAGAGTCA CACTGGCTCA CCTTCGGGTG GGCCTTTCTG CGTTTATAGT
     2581 AAATCACTGC ATAATTCGTG TCGATTAAAC CGCCTAAGTC CCCCAGGAAA GGGGGATATA
     2641 ACAGTATAGA TTTTGTCAGC CTTCAGCTTG GCTTTACCGT CAAAAAAACT GACAGCTAGC
     2701 TCAGTCCTAG GTATAATGCT AGCTCACACA GAATTCATTA AAGAGGAGAA AGGTACCATG
     2761 AGTGTCAACT TAGCTTCCCA GTTGCGGGAA GGGACGAAAA AATCCCACTC CATGGCGGAG
     2821 AACGTCGGCT TTGTCAAATG CTTCCTCAAG GGCGTTGTCG AGAAAAATTC CTACCGTAAG
     2881 CTGGTTGGCA ATCTCTACTT TGTCTACAGT GCCATGGAAG AGGAAATGGC AAAATTTAAG
     2941 GACCATCCCA TCCTCAGCCA CATTTACTTC CCCGAACTCA ACCGCAAACA AAGCCTAGAG
     3001 CAAGACCTGC AATTCTATTA CGGCTCCAAC TGGCGGCAAG AAGTGAAAAT TTCTGCCGCT
     3061 GGCCAAGCCT ATGTGGACCG AGTCCGGCAA GTGGCCGCTA CGGCCCCTGA ATTGTTGGTG
     3121 GCCCATTCCT ACACCCGTTA CCTGGGGGAT CTTTCCGGCG GTCAAATTCT CAAGAAAATT
     3181 GCCCAAAATG CCATGAATCT CCACGATGGT GGCACAGCTT TCTATGAATT TGCCGACATT
     3241 GATGACGAAA AGGCTTTTAA AAATACCTAC CGTCAAGCTA TGAATGATCT GCCCATTGAC
     3301 CAAGCCACCG CCGAACGGAT TGTGGATGAA GCCAATGACG CCTTTGCCAT GAACATGAAA
     3361 ATGTTCAACG AACTTGAAGG CAACCTGATC AAGGCGATCG GCATTATGGT GTTCAACAGC
     3421 CTCACCCGTC GCCGCAGTCA AGGCAGCACC GAAGTTGGCC TCGCCACCTC CGAAGGCTAG
     3481 TTAAAGAGGA GAAAGGATCC ATGGCCGTCA CTGATTTAAG TTTGACCAAT TCTTCCCTGA
     3541 TGCCTACGTT GAACCCGATG ATTCAACAGT TGGCCCTGGC GATCGCCGCT AGTTGGCAAA
     3601 GTTTACCCCT CAAGCCCTAT CAATTGCCGG AGGATTTGGG CTACGTAGAA GGCCGCCTGG
     3661 AAGGGGAAAA GTTAGTGATT GAAAATCGGT GCTACCAAAC GCCCCAGTTT CGCAAAATGC
     3721 ATTTGGAGTT GGCCAAGGTG GGCAAAGGGT TGGATATTCT CCACTGTGTA ATGTTTCCTG
     3781 AGCCTTTATA CGGTCTACCT TTGTTTGGCT GTGACATTGT GGCCGGCCCC GGTGGAGTAA
     3841 GTGCGGCTAT TGCGGATCTA TCCCCCACCC AAAGCGATCG CCAATTGCCC GCAGCGTACC
     3901 AAAAATCATT GGCAGAGCTA GGCCAGCCAG AATTTGAGCA ACAACGGGAA TTGCCCCCCT
     3961 GGGGAGAAAT ATTTTCTGAA TATTGTTTAT TCATCCGTCC CAGCAATGTC ACTGAAGAAG
     4021 AAAGATTTGT ACAAAGGGTA GTGGACTTTT TGCAAATTCA TTGTCACCAA TCCATCGTTG
     4081 CCGAACCCTT GTCTGAAGCT CAAACTTTGG AGCACCGTCA GGGGCAAATT CATTACTGCC
     4141 AACAACAACA GAAAAATGAT AAAACCCGTC GGGTACTGGA AAAAGCTTTT GGGGAAGCTT
     4201 GGGCGGAACG GTATATGAGC CAAGTCTTAT TTGATGTTAT CCAATAATCT AGACCAGGCA
     4261 TCAAATAAAA CGAAAGGCTC AGTCGAAAGA CTGGGCCTTT CGTTTTATCT GTTGTTTGTC
     4321 GGTGAACGCT CTCTACTAGA GTCACACTGG CTCACCTTCG GGTGGGCCTT TCTGCGTTTA
     4381 TAGGTACCCG GGGATCCTCT AGAGTCGACC TGCAGGCATG CAAGCTTTTT ACGGCTAGCT
     4441 CAGTCCTAGG TATAGTGCTA GCTCCGCCGC TATCACATAA GGCTCTAATA CCATGGCCAC
     4501 CACCGTACAA CTCAGCGACC AATCCCTCCG TCAGCTAGAA ACCCTCGCCA TCCACACCGC
     4561 CCACCTGATT CAGCCCCACG GTTTAGTGGT GGTCCTGCAG GAACCAGACC TCACCATCAG
     4621 CCAAATTAGC GCCAACTGCA CCGGCATTTT AGGGCGATCG CCAGAGGATT TGTTGGGCAG
     4681 AACCCTAGGG GAAGTGTTTG ATAGCTTTCA GATTGATCCC ATCCAGAGTC GCCTAACGGC
     4741 CGGACAAATC AGCAGCCTCA ACCCCAGTAA ACTTTGGGCG CGGGTCATGG GGGACGACTT
     4801 TGTCATTTTT GACGGGGTTT TTCATCGCAA CAGTGACGGT TTATTGGTAT GTGAACTCGA
     4861 GCCAGCCTAC ACTTCCGATA ATCTGCCCTT CCTCGGTTTT TATCACATGG CCAACGCTGC
     4921 CCTGAATCGG TTGCGCCAAC AAGCTAATCT ACGGGATTTC TACGATGTTA TTGTCGAAGA
     4981 AGTCCGCCGT ATGACTGGCT TTGACCGGGT GATGCTATAC CGCTTTGATG AAAATAACCA
     5041 CGGTGATGTC ATTGCCGAAG ATAAACGGGA TGATATGGAA CCCTATTTGG GCCTGCACTA
     5101 TCCCGAATCG GATATTCCCC AACCCGCCCG TCGGCTATTT ATCCACAACC CCATTCGAGT
     5161 AATTCCCGAT GTTTATGGTG TGGCGGTGCC CCTGACCCCA GCGGTTAACC CCAGCACCAA
     5221 CCGAGCGGTG GATTTAACAG AATCCATTCT GCGCAGTGCG TACCATTGCC ACTTGACCTA
     5281 TCTGAAAAAT ATGGGGGTAG GAGCGTCTTT AACCATTTCC CTAATTAAGG ACGGCCATCT
     5341 CTGGGGGCTC ATTGCCTGCC ACCATCAAAC CCCCAAAGTA ATTCCCTTTG AACTGCGTAA
     5401 AGCCTGCGAA TTTTTTGGTC GGGTGGTGTT TAGCAACATT TCCGCCCAGG AAGATACGGA
     5461 AACCTTCGAT TACCGGGTGC AGCTGGCGGA GCATGAAGCG GTTTTATTGG ACAAAATGAC
     5521 CACGGCGGCG GATTTTGTCG AAGGATTAAC TAATCATCCC GATCGCCTGT TGGGATTAAC
     5581 GGGCTCCCAG GGGGCGGCCA TTTGCTTTGG GGAAAAATTG ATTTTAGTAG GGGAAACCCC
     5641 GGACGAGAAA GCAGTGCAAT ATTTACTGCA ATGGTTGGAG AATCGGGAAG TGCAAGACGT
     5701 TTTCTTCACC TCTTCCCTCT CACAAATTTA TCCTGATGCA GTGAATTTTA AATCCGTGGC
     5761 CAGTGGCTTA TTGGCCATTC CCATTGCCCG TCACAACTTT TTGCTCTGGT TTCGCCCTGA
     5821 AGTGTTGCAA ACGGTTAATT GGGGCGGTGA CCCAAATCAT GCTTACGAAG CTACCCAGGA
     5881 AGACGGTAAA ATCGAGCTCC ATCCCCGCCA ATCCTTTGAC CTCTGGAAAG AAATTGTCCG
     5941 ACTCCAATCT TTGCCCTGGC AATCGGTGGA AATCCAAAGT GCCCTGGCCC TGAAAAAGGC
     6001 GATCGTCAAC CTCATTTTGC GCCAGGCAGA AGAATTGCAT ATGGCGGCTG GTGTTAAGCA
     6061 ACTGGCGGAT GACCGCACGC TGCTGATGGC GGGGGTAAGT CACGACTTGC GCACGCCGCT
     6121 GACGCGTATT CGCCTGGCGA CTGAGATGAT GAGCGAGCAG GATGGCTATC TGGCAGAATC
     6181 GATCAATAAA GATATCGAAG AGTGCAACGC CATCATTGAG CAGTTTATCG ACTACCTGCG
     6241 CACCGGGCAG GAGATGCCGA TGGAAATGGC GGATCTTAAT GCAGTACTCG GTGAGGTGAT
     6301 TGCTGCCGAA AGTGGCTATG AGCGGGAAAT TGAAACCGCG CTTTACCCCG GCAGCATTGA
     6361 AGTGAAAATG CACCCGCTGT CGATCAAACG CGCGGTGGCG AATATGGTGG TCAACGCCGC
     6421 CCGTTATGGC AATGGCTGGA TCAAAGTCAG CAGCGGAACG GAGCCGAATC GCGCCTGGTT
     6481 CCAGGTGGAA GATGACGGTC CGGGAATTGC GCCGGAACAA CGTAAGCACC TGTTCCAGCC
     6541 GTTTGTCCGC GGCGACAGTG CGCGCACCAT TAGCGGCACG GGATTAGGGC TGGCAATTGT
     6601 GCAGCGTATC GTGGATAACC ATAACGGGAT GCTGGAGCTT GGCACCAGCG AGCGGGTCGG
     6661 GCTTTCCATT CGCGCCTGGC TGCCAGTGCC GGTAACGCGG GCGCAGGGCA CGACAAAAGA
     6721 AGGGTAATCT AGAGGCATCA AATAAAACGA AAGGCTCAGT CGAAAGACTG GGCCTTTCGT
     6781 TTTATCTGTT GTTTGTCGGT GAACGCTCTC CTGAGTAGGA CAAATCCGCC GCCCTAGAGG
     6841 ATCCAGCAAG CGAACCGGAA TTGCCAGCTG GGGCGCCCTC TGGTAAGGTT GGGAAGCCCT
     6901 GCAAAGTAAA CTGGATGGCT TTCTTGCCGC CAAGGATCTG ATGGCGCAGG GGATCAAGAT
     6961 CTGATCAAGA GACAGGATGA GGATCGTTTC GCATGAGGGA AGCGGTGATC GCCGAAGTAT
     7021 CGACTCAACT ATCAGAGGTA GTTGGCGTCA TCGAGCGCCA TCTCGAACCG ACGTTGCTGG
     7081 CCGTACATTT GTACGGCTCC GCAGTGGATG GCGGCCTGAA GCCACACAGT GATATTGATT
     7141 TGCTGGTTAC GGTGACCGTA AGGCTTGATG AAACAACGCG GCGAGCTTTG ATCAACGACC
     7201 TTTTGGAAAC TTCGGCTTCC CCTGGAGAGA GCGAGATTCT CCGCGCTGTA GAAGTCACCA
     7261 TTGTTGTGCA CGACGACATC ATTCCGTGGC GTTATCCAGC TAAGCGCGAA CTGCAATTTG
     7321 GAGAATGGCA GCGCAATGAC ATTCTTGCAG GTATCTTCGA GCCAGCCACG ATCGACATTG
     7381 ATCTGGCTAT CTTGCTGACA AAAGCAAGAG AACATAGCGT TGCCTTGGTA GGTCCAGCGG
     7441 CGGAGGAACT CTTTGATCCG GTTCCTGAAC AGGATCTATT TGAGGCGCTA AATGAAACCT
     7501 TAACGCTATG GAACTCGCCG CCCGACTGGG CTGGCGATGA GCGAAATGTA GTGCTTACGT
     7561 TGTCCCGCAT TTGGTACAGC GCAGTAACCG GCAAAATCGC GCCGAAGGAT GTCGCTGCCG
     7621 ACTGGGCAAT GGAGCGCCTG CCGGCCCAGT ATCAGCCCGT CATACTTGAA GCTAGACAGG
     7681 CTTATCTTGG ACAAGAAGAA GATCGCTTGG CCTCGCGCGC AGATCAGTTG GAAGAATTTG
     7741 TCCACTACGT GAAAGGCGAG ATCACCAAGG TAGTCGGCAA ATAAGAGCTC GCTTGGACTC
     7801 CTGTTGATAG ATCCAGTAAT GACCTCAGAA CTCCATCTGG ATTTGTTCAG AACGCTCGGT
     7861 TGCCGCCGGG CGTTTTTTAT TGGTGAGAAT CCAAGCACTA GTAACAACTT ATATCGTATG
     7921 GGGCTGACTT CAGGTGCTAC ATTTGAAGAG ATAAATTGCA CTGAAATCTA GTAATATTTT
     7981 ATCTGATTAA TAAGATGATC TTCTTGAGAT CGTTTTGGTC TGCGCGTAAT CTCTTGCTCT
     8041 GAAAACGAAA AAACCGCCTT GCAGGGCGGT TTTTCGAAGG TTCTCTGAGC TACCAACTCT
     8101 TTGAACCGAG GTAACTGGCT TGGAGGAGCG CAGTCACCAA AACTTGTCCT TTCAGTTTAG
     8161 CCTTAACCGG CGCATGACTT CAAGACTAAC TCCTCTAAAT CAATTACCAG TGGCTGCTGC
     8221 CAGTGGTGCT TTTGCATGTC TTTCCGGGTT GGACTCAAGA CGATAGTTAC CGGATAAGGC
     8281 GCAGCGGTCG GACTGAACGG GGGGTTCGTG CATACAGTCC AGCTTGGAGC GAACTGCCTA
     8341 CCCGGAACTG AGTGTCAGGC GTGGAATGAG ACAAACGCGG CCATAACAGC GGAATGACAC
     8401 CGGTAAACCG AAAGGCAGGA ACAGGAGAGC GCACGAGGGA GCCGCCAGGG GGAAACGCCT
     8461 GGTATCTTTA TAGTCCTGTC GGGTTTCGCC ACCACTGATT TGAGCGTCAG ATTTCGTGAT
     8521 GCTTGTCAGG GGGGCGGAGC CTATGGAAAA ACGGCTTTGC CGCGGCCCTC TCACTTCCCT
     8581 GTTAAGTATC TTCCTGGCAT CTTCCAGGAA ATCTCCGCCC CGTTCGTAAG CCATTTCCGC
     8641 TCGCCGCAGT CGAACGACCG AGCGTAGCGA GTCAGTGAGC GAGGAAGCGG AATATATCC
//
