# Supplementary material for: A photoconversion model for full spectral programming and multiplexing of optogenetic systems
Source: Mol Syst Biol. 2017 Apr 24;13(4):926. doi: 10.15252/msb.20167456 (PMC5408778; doi:10.15252/msb.20167456)
Supplement: Supplementary file 9 — Dataset EV1 [file MSB-13-926-s009.zip › dataset_ev1_plasmid_sequences/pSR83.str]

LOCUS       pSR83                   5354 bp ds-DNA     circular     18-SEP-2014
DEFINITION  
ACCESSION   
VERSION     
SOURCE      
  ORGANISM  
COMMENT     
COMMENT     
COMMENT     ApEinfo:methylated:1
FEATURES             Location/Qualifiers
     misc_feature    1932..2060
                     /label=Terminator B0015
                     /ApEinfo_fwdcolor=#ff0000
                     /ApEinfo_revcolor=#ff0000
                     /ApEinfo_graphicformat=arrow_data {{0 1 2 0 0 -1} {} 0}
                     width 5 offset 0
     misc_feature    864..992
                     /label=Terminator B0015(1)
                     /ApEinfo_label=Terminator B0015
                     /ApEinfo_fwdcolor=#ff0000
                     /ApEinfo_revcolor=#ff0000
                     /ApEinfo_graphicformat=arrow_data {{0 1 2 0 0 -1} {} 0}
                     width 5 offset 0
     CDS             complement(4260..4919)
                     /label=AmpR
                     /ApEinfo_fwdcolor=yellow
                     /ApEinfo_revcolor=yellow
                     /ApEinfo_graphicformat=arrow_data {{0 1 2 0 0 -1} {} 0}
                     width 5 offset 0
     rep_origin      2419..3370
                     /label=pSC101* (-)
                     /ApEinfo_fwdcolor=#ff7e07
                     /ApEinfo_revcolor=#ff7e07
                     /ApEinfo_graphicformat=arrow_data {{0 1 2 0 0 -1} {} 0}
                     width 5 offset 0
     promoter        3391..3409
                     /label=pSC101* promoter (-)
                     /ApEinfo_fwdcolor=#ff5007
                     /ApEinfo_revcolor=#ff5007
                     /ApEinfo_graphicformat=arrow_data {{0 1 2 0 0 -1} {} 0}
                     width 5 offset 0
     terminator      4126..4231
                     /label=T0
                     /ApEinfo_fwdcolor=#ff0517
                     /ApEinfo_revcolor=#ff0517
                     /ApEinfo_graphicformat=arrow_data {{0 1 2 0 0 -1} {} 0}
                     width 5 offset 0
     misc_feature    5235..5254
                     /label=Sequencing Primer SR126
                     /ApEinfo_fwdcolor=#ff00ff
                     /ApEinfo_revcolor=#ff00ff
                     /ApEinfo_graphicformat=arrow_data {{0 1 2 0 0 -1} {} 0}
                     width 5 offset 0
     misc_feature    2194..2214
                     /label=Sequencing Primer SR125
                     /ApEinfo_fwdcolor=#ff00ff
                     /ApEinfo_revcolor=#ff00ff
                     /ApEinfo_graphicformat=arrow_data {{0 1 2 0 0 -1} {} 0}
                     width 5 offset 0
     misc_feature    1200..1919
                     /label=ompR
                     /ApEinfo_fwdcolor=#ffff00
                     /ApEinfo_revcolor=#ffff00
                     /ApEinfo_graphicformat=arrow_data {{0 1 2 0 0 -1} {} 0}
                     width 5 offset 0
     misc_feature    112..112
                     /label=+1 nucleotide
                     /ApEinfo_fwdcolor=#ff8000
                     /ApEinfo_revcolor=#ff8000
                     /ApEinfo_graphicformat=arrow_data {{0 1 2 0 0 -1} {} 0}
                     width 5 offset 0
     misc_feature    100..105
                     /label=-10 region
                     /ApEinfo_fwdcolor=#ff8000
                     /ApEinfo_revcolor=#ff8000
                     /ApEinfo_graphicformat=arrow_data {{0 1 2 0 0 -1} {} 0}
                     width 5 offset 0
     misc_feature    147..857
                     /label=mCherry (RBS 5.766)
                     /ApEinfo_fwdcolor=#ff8080
                     /ApEinfo_revcolor=#ff8080
                     /ApEinfo_graphicformat=arrow_data {{0 1 2 0 0 -1} {} 0}
                     width 5 offset 0
     misc_feature    77..82
                     /label=-35 region
                     /ApEinfo_fwdcolor=#ff8000
                     /ApEinfo_revcolor=#ff8000
                     /ApEinfo_graphicformat=arrow_data {{0 1 2 0 0 -1} {} 0}
                     width 5 offset 0
     misc_feature    32..51
                     /label=OmpR-F2
                     /ApEinfo_fwdcolor=#ff80ff
                     /ApEinfo_revcolor=#ff80ff
                     /ApEinfo_graphicformat=arrow_data {{0 1 2 0 0 -1} {} 0}
                     width 5 offset 0
     misc_feature    12..31
                     /label=OmpR-F1
                     /ApEinfo_fwdcolor=#ff00ff
                     /ApEinfo_revcolor=#ff00ff
                     /ApEinfo_graphicformat=arrow_data {{0 1 2 0 0 -1} {} 0}
                     width 5 offset 0
     misc_feature    52..71
                     /label=OmpR-F3
                     /ApEinfo_fwdcolor=#ff00ff
                     /ApEinfo_revcolor=#ff00ff
                     /ApEinfo_graphicformat=arrow_data {{0 1 2 0 0 -1} {} 0}
                     width 5 offset 0
     misc_feature    88..93
                     /label=-10 region(1)
                     /ApEinfo_label=-10 region
                     /ApEinfo_fwdcolor=#408080
                     /ApEinfo_revcolor=#408080
                     /ApEinfo_graphicformat=arrow_data {{0 1 2 0 0 -1} {} 0}
                     width 5 offset 0
     misc_feature    1218..1547
                     /label=Phosphoacceptor domain
                     /ApEinfo_fwdcolor=#80ff80
                     /ApEinfo_revcolor=#80ff80
                     /ApEinfo_graphicformat=arrow_data {{0 1 2 0 0 -1} {} 0}
                     width 5 offset 0
     misc_feature    60..65
                     /label=-35 region(1)
                     /ApEinfo_label=-35 region
                     /ApEinfo_fwdcolor=#408080
                     /ApEinfo_revcolor=#408080
                     /ApEinfo_graphicformat=arrow_data {{0 1 2 0 0 -1} {} 0}
                     width 5 offset 0
     misc_feature    1224..1242
                     /label=Sequencing primer rev SR132
                     /ApEinfo_fwdcolor=#ff8000
                     /ApEinfo_revcolor=#ff8000
                     /ApEinfo_graphicformat=arrow_data {{0 1 2 0 0 -1} {} 0}
                     width 5 offset 0
     misc_feature    993..1019
                     /label=Cloning primer rev SR386
                     /ApEinfo_fwdcolor=#ff8000
                     /ApEinfo_revcolor=#ff8000
                     /ApEinfo_graphicformat=arrow_data {{0 1 2 0 0 -1} {} 0}
                     width 5 offset 0
     misc_feature    1668..1898
                     /label=DNA-binding domain
                     /ApEinfo_fwdcolor=#80ff80
                     /ApEinfo_revcolor=#80ff80
                     /ApEinfo_graphicformat=arrow_data {{0 1 2 0 0 -1} {} 0}
                     width 5 offset 0
     misc_feature    1566..1610
                     /label=Linker
                     /ApEinfo_fwdcolor=#ff80ff
                     /ApEinfo_revcolor=#ff80ff
                     /ApEinfo_graphicformat=arrow_data {{0 1 2 0 0 -1} {} 0}
                     width 5 offset 0
     misc_feature    14..19
                     /label=-10 region(2)
                     /ApEinfo_label=-10 region
                     /ApEinfo_fwdcolor=#808040
                     /ApEinfo_revcolor=#808040
                     /ApEinfo_graphicformat=arrow_data {{0 1 2 0 0 -1} {} 0}
                     width 5 offset 0
     misc_feature    1016..1037
                     /label=Cloning primer fw SR383
                     /ApEinfo_fwdcolor=#ff8000
                     /ApEinfo_revcolor=#ff8000
                     /ApEinfo_graphicformat=arrow_data {{0 1 2 0 0 -1} {} 0}
                     width 5 offset 0
     misc_feature    1137..1142
                     /label=-10 region(3)
                     /ApEinfo_label=-10 region
                     /ApEinfo_fwdcolor=#8080ff
                     /ApEinfo_revcolor=#8080ff
                     /ApEinfo_graphicformat=arrow_data {{0 1 2 0 0 -1} {} 0}
                     width 5 offset 0
     misc_feature    118..123
                     /label=-10 region(4)
                     /ApEinfo_label=-10 region
                     /ApEinfo_fwdcolor=cyan
                     /ApEinfo_revcolor=#00ffff
                     /ApEinfo_graphicformat=arrow_data {{0 1 2 0 0 -1} {} 0}
                     width 5 offset 0
     misc_feature    1016..1019
                     /label=New Feature
                     /ApEinfo_fwdcolor=#c0c0c0
                     /ApEinfo_revcolor=#c0c0c0
                     /ApEinfo_graphicformat=arrow_data {{0 1 2 0 0 -1} {} 0}
                     width 5 offset 0
     misc_feature    1145..1145
                     /label=+1 site
                     /ApEinfo_fwdcolor=#8080ff
                     /ApEinfo_revcolor=#8080ff
                     /ApEinfo_graphicformat=arrow_data {{0 1 2 0 0 -1} {} 0}
                     width 5 offset 0
     misc_feature    63..68
                     /label=-10 region(5)
                     /ApEinfo_label=-10 region
                     /ApEinfo_fwdcolor=#c0c0c0
                     /ApEinfo_revcolor=#c0c0c0
                     /ApEinfo_graphicformat=arrow_data {{0 1 2 0 0 -1} {} 0}
                     width 5 offset 0
     misc_feature    40..45
                     /label=-35 region(2)
                     /ApEinfo_label=-35 region
                     /ApEinfo_fwdcolor=#c0c0c0
                     /ApEinfo_revcolor=#c0c0c0
                     /ApEinfo_graphicformat=arrow_data {{0 1 2 0 0 -1} {} 0}
                     width 5 offset 0
     misc_feature    1113..1118
                     /label=-35 region(3)
                     /ApEinfo_label=-35 region
                     /ApEinfo_fwdcolor=#8080ff
                     /ApEinfo_revcolor=#8080ff
                     /ApEinfo_graphicformat=arrow_data {{0 1 2 0 0 -1} {} 0}
                     width 5 offset 0
     misc_feature    1099..1102
                     /label=New Feature(1)
                     /ApEinfo_label=New Feature
                     /ApEinfo_fwdcolor=#0080ff
                     /ApEinfo_revcolor=#0080ff
                     /ApEinfo_graphicformat=arrow_data {{0 1 2 0 0 -1} {} 0}
                     width 5 offset 0
ORIGIN
        1 GTTCCTTAAA TTTTACTTTT GGTTACATAT TTTTTCTTTT TGAAACCAAA TCTTTATCTT
       61 TGTAGCACTT TCACGGTAGC GAAACGTTAG TTTGAATGGA AAGATGCCTG CAGGTGTCAT
      121 AAAAAAAACC ATGAGGGTAA TAAATAATGG TGAGCAAGGG CGAGGAGGAT AACATGGCCA
      181 TCATCAAGGA GTTCATGCGC TTCAAGGTGC ACATGGAGGG CTCCGTGAAC GGCCACGAGT
      241 TCGAGATCGA GGGCGAGGGC GAGGGCCGCC CCTACGAGGG CACCCAGACC GCCAAGCTGA
      301 AGGTGACCAA GGGTGGCCCC CTGCCCTTCG CCTGGGACAT CCTGTCCCCT CAGTTCATGT
      361 ACGGCTCCAA GGCCTACGTG AAGCACCCCG CCGACATCCC CGACTACTTG AAGCTGTCCT
      421 TCCCCGAGGG CTTCAAGTGG GAGCGCGTGA TGAACTTCGA GGACGGCGGC GTGGTGACCG
      481 TGACCCAGGA CTCCTCCCTG CAGGACGGCG AGTTCATCTA CAAGGTGAAG CTGCGCGGCA
      541 CCAACTTCCC CTCCGACGGC CCCGTAATGC AGAAGAAGAC CATGGGCTGG GAGGCCTCCT
      601 CCGAGCGGAT GTACCCCGAG GACGGCGCCC TGAAGGGCGA GATCAAGCAG AGGCTGAAGC
      661 TGAAGGACGG CGGCCACTAC GACGCTGAGG TCAAGACCAC CTACAAGGCC AAGAAGCCCG
      721 TGCAGCTGCC CGGCGCCTAC AACGTCAACA TCAAGTTGGA CATCACCTCC CACAACGAGG
      781 ACTACACCAT CGTGGAACAG TACGAACGCG CCGAGGGCCG CCACTCCACC GGCGGCATGG
      841 ACGAGCTGTA CAAGTAAAGA TCTCCAGGCA TCAAATAAAA CGAAAGGCTC AGTCGAAAGA
      901 CTGGGCCTTT CGTTTTATCT GTTGTTTGTC GGTGAACGCT CTCTACTAGA GTCACACTGG
      961 CTCACCTTCG GGTGGGCCTT TCTGCGTTTA TAGTAAATCA CTGCATAATT CGTGTCGATT
     1021 AAACCGCCTA AGTCCCCCAG GAAAGGGGGA TATAACAGTA TAGATTTTGT CAGCCTTCAG
     1081 CTTGGCTTTA CCGTCAAAAA AATAGGCTGA AATTCATACC AGATTTAGCT GGTGACGAAC
     1141 GTGAGCTTTT TTAAGAATAC ACGCTTACAA ATTGTTGCGA ACCTTTGGGA GTACAAACAA
     1201 TGCAAGAGAA CTACAAGATT CTGGTGGTCG ATGACGACAT GCGCCTGCGT GCGCTGCTGG
     1261 AACGTTATCT CACCGAACAA GGCTTCCAGG TTCGAAGCGT CGCTAATGCA GAACAGATGG
     1321 ATCGCCTGCT GACTCGTGAA TCTTTCCATC TTATGGTACT GGATTTAATG TTACCTGGTG
     1381 AAGATGGCTT GTCGATTTGC CGACGTCTTC GTAGTCAGAG CAACCCGATG CCGATCATTA
     1441 TGGTGACGGC GAAAGGGGAA GAAGTGGACC GTATCGTAGG CCTGGAGATT GGCGCTGACG
     1501 ACTACATTCC AAAACCGTTT AACCCGCGTG AACTGCTGGC CCGTATCCGT GCGGTGCTGC
     1561 GTCGTCAGGC GAACGAACTG CCAGGCGCAC CGTCACAGGA AGAGGCGGTA ATTGCTTTCG
     1621 GTAAGTTCAA ACTTAACCTC GGTACGCGCG AAATGTTCCG CGAAGACGAG CCGATGCCGC
     1681 TCACCAGCGG TGAGTTTGCG GTACTGAAGG CACTGGTCAG CCATCCGCGT GAGCCGCTCT
     1741 CCCGCGATAA GCTGATGAAC CTTGCCCGTG GTCGTGAATA TTCCGCAATG GAACGCTCCA
     1801 TCGACGTGCA GATTTCGCGT CTGCGCCGCA TGGTGGAAGA AGATCCAGCG CATCCGCGTT
     1861 ACATTCAGAC CGTCTGGGGT CTGGGCTACG TCTTTGTACC GGACGGCTCT AAAGCATGAT
     1921 AATAATCTAG ACCAGGCATC AAATAAAACG AAAGGCTCAG TCGAAAGACT GGGCCTTTCG
     1981 TTTTATCTGT TGTTTGTCGG TGAACGCTCT CTACTAGAGT CACACTGGCT CACCTTCGGG
     2041 TGGGCCTTTC TGCGTTTATA TCCGGCAAAA AAGGGCAAGG TGTCACCACC CTGCCCTTTT
     2101 TCTTTAAAAC CGAAAAGATT ACTTCGCGTT ATGCAGGCTT CCTCGCTCAC TGACTCGCTG
     2161 CGCTCGGTCG TTCGGCTGCG GCGAGCGGTA TCAGCTCACT CAAAGGCGGT AATCTCGAGG
     2221 TTACATTGTC GATCTGTTCA TGGTGAACAG CTTTAAATGC ACCAAAAACT CGTAAAAGCT
     2281 CTGATGTATC TATCTTTTTT ACACCGTTTT CATCTGTGCA TATGGACAGT TTTCCCTTTG
     2341 ATATCTAACG GTGAACAGTT GTTCTACTTT TGTTTGTTAG TCTTGATGCT TCACTGATAG
     2401 ATACAAGAGC CATAAGAACC TCAGATCCTT CCGTATTTAG CCAGTATGTT CTCTAGTGTG
     2461 GTTCGTTGTT TTTGCGTGAG CCATGAGAAC GAACCATTGA GATCATGCTT ACTTTGCATG
     2521 TCACTCAAAA ATTTTGCCTC AAAACTGGTG AGCTGAATTT TTGCAGTTAA AGCATCGTGT
     2581 AGTGTTTTTC TTAGTCCGTT ACGTAGGTAG GAATCTGATG TAATGGTTGT TGGTATTTTG
     2641 TCACCATTCA TTTTTATCTG GTTGTTCTCA AGTTCGGTTA CGAGATCCAT TTGTCTATCT
     2701 AGTTCAACTT GGAAAATCAA CGTATCAGTC GGGCGGCCTC GCTTATCAAC CACCAATTTC
     2761 ATATTGCTGT AAGTGTTTAA ATCTTTACTT ATTGGTTTCA AAACCCATTG GTTAAGCCTT
     2821 TTAAACTCAT GGTAGTTATT TTCAAGCATT AACATGAACT TAAATTCATC AAGGCTAATC
     2881 TCTATATTTG CCTTGTGAGT TTTCTTTTGT GTTAGTTCTT TTAATAACCA CTCATAAATC
     2941 CTCATAGAGT ATTTGTTTTC AAAAGACTTA ACATGTTCCA GATTATATTT TATGAATTTT
     3001 TTTAACTGGA AAAGATAAGG CAATATCTCT TCACTAAAAA CTAATTCTAA TTTTTCGCTT
     3061 GAGAACTTGG CATAGTTTGT CCACTGGAAA ATCTCAAAGC CTTTAACCAA AGGATTCCTG
     3121 ATTTCCACAG TTCTCGTCAT CAGCTCTCTG GTTGCTTTAG CTAATACACC ATAAGCATTT
     3181 TCCCTACTGA TGTTCATCAT CTGAGCGTAT TGGTTATAAG TGAACGATAC CGTCCGTTCT
     3241 TTCCTTGTAG GGTTTTCAAT CGTGGGGTTG AGTAGTGCCA CACAGCATAA AATTAGCTTG
     3301 GTTTCATGCT CCGTTAAGTC ATAGCGACTA ATCGCTAGTT CATTTGCTTT GAAAACAACT
     3361 AATTCAGACA TACATCTCAA TTGGTCTAGG TGATTTTAAT CACTATACCA ATTGAGATGG
     3421 GCTAGTCAAT GATAATTACA TGTCCTTTTC CTTTGAGTTG TGGGTATCTG TAAATTCTGC
     3481 TAGACCTTTG CTGGAAAACT TGTAAATTCT GCTAGACCCT CTGTAAATTC CGCTAGACCT
     3541 TTGTGTGTTT TTTTTGTTTA TATTCAAGTG GTTATAATTT ATAGAATAAA GAAAGAATAA
     3601 AAAAAGATAA AAAGAATAGA TCCCAGCCCT GTGTATAACT CACTACTTTA GTCAGTTCCG
     3661 CAGTATTACA AAAGGATGTC GCAAACGCTG TTTGCTCCTC TACAAAACAG ACCTTAAAAC
     3721 CCTAAAGGCT TAAGTAGCAC CCTCGCAAGC TCGGGCAAAT CGCTGAATAT TCCTTTTGTC
     3781 TCCGACCATC AGGCACCTGA GTCGCTGTCT TTTTCGTGAC ATTCAGTTCG CTGCGCTCAC
     3841 GGCTCTGGCA GTGAATGGGG GTAAATGGCA CTACAGGCGC CTTTTATGGA TTCATGCAAG
     3901 GAAACTACCC ATAATACAAG AAAAGCCCGT CACGGGCTTC TCAGGGCGTT TTATGGCGGG
     3961 TCTGCTATGT GGTGCTATCT GACTTTTTGC TGTTCAGCAG TTCCTGCCCT CTGATTTTCC
     4021 AGTCTGACCA CTTCGGATTA TCCCGTGACA GGTCATTCAG ACTGGCTAAT GCACCCAGTA
     4081 AGGCAGCGGT ATCATCAACA GGCTTACCCG TCTTACTGTC CCTAGTGCTT GGATTCTCAC
     4141 CAATAAAAAA CGCCCGGCGG CAACCGAGCG TTCTGAACAA ATCCAGATGG AGTTCTGAGG
     4201 TCATTACTGG ATCTATCAAC AGGAGTCCAA GCGAGCTCGT AAACTTGGTC TGACAGTTAC
     4261 CAATGCTTAA TCAGTGAGGC ACCTATCTCA GCGATCTGTC TATTTCGTTC ATCCATAGTT
     4321 GCCTGACTCC CCGTCGTGTA GATAACTACG ATACGGGAGG GCTTACCATC TGGCCCCAGT
     4381 GCTGCAATGA TACCGCGAGA CCCACGCTCA CCGGCTCCAG ATTTATCAGC AATAAACCAG
     4441 CCAGCCGGAA GGGCCGAGCG CAGAAGTGGT CCTGCAACTT TATCCGCCTC CATCCAGTCT
     4501 ATTAATTGTT GCCGGGAAGC TAGAGTAAGT AGTTCGCCAG TTAATAGTTT GCGCAACGTT
     4561 GTTGCCATTG CTACAGGCAT CGTGGTGTCA CGCTCGTCGT TTGGTATGGC TTCATTCAGC
     4621 TCCGGTTCCC AACGATCAAG GCGAGTTACA TGATCCCCCA TGTTGTGCAA AAAAGCGGTT
     4681 AGCTCCTTCG GTCCTCCGAT CGTTGTCAGA AGTAAGTTGG CCGCAGTGTT ATCACTCATG
     4741 GTTATGGCAG CACTGCATAA TTCTCTTACT GTCATGCCAT CCGTAAGATG CTTTTCTGTG
     4801 ACTGGTGAGT ACTCAACCAA GTCATTCTGA GAATAGTGTA TGCGGCGACC GAGTTGCTCT
     4861 TGCCCGGCGT CAATACGGGA TAATACCGCG CCACATAGCA GAACTTTAAA AGTGCTCATC
     4921 ATTGGAAAAC GTTCTTCGGG GCGAAAACTC TCAAGGATCT TACCGCTGTT GAGATCCAGT
     4981 TCGATGTAAC CCACTCGTGC ACCCAACTGA TCTTCAGCAT CTTTTACTTT CACCAGCGTT
     5041 TCTGGGTGAG CAAAAACAGG AAGGCAAAAT GCCGCAAAAA AGGGAATAAG GGCGACACGG
     5101 AAATGTTGAA TACTCATACT CTTCCTTTTT CAATATTATT GAAGCATTTA TCAGGGTTAT
     5161 TGTCTCATGA GCGGATACAT ATTTGAATGT ATTTAGAAAA ATAAACAAAT AGGGGTTCCG
     5221 CGCACATTTC CCATGGTGCC ACCTGACGTC TAAGAAACCA TTATTATCAT GACATTAACC
     5281 TATAAAAATA GGCGTATCAC GAGGCAGAAT TTCAGATAAA AAAAATCCTT AGCTTTCGCT
     5341 AAGGATGATT TCTG    
//
