# Supplementary material for: A photoconversion model for full spectral programming and multiplexing of optogenetic systems
Source: Mol Syst Biol. 2017 Apr 24;13(4):926. doi: 10.15252/msb.20167456 (PMC5408778; doi:10.15252/msb.20167456)
Supplement: Supplementary file 9 — Dataset EV1 [file MSB-13-926-s009.zip › dataset_ev1_plasmid_sequences/README.txt]

Dataset EV1 - Plasmid sequence information.

Sequence information for all plasmids used in this study are contained in this dataset. Plasmid maps are presented in Fig EV1. The plasmid sequences are in a GenBank format, and contain detailed annotations of promoters, RBSs, coding sequences, terminators, origins of replication, and resistance markers.
