# Supplementary material for: A photoconversion model for full spectral programming and multiplexing of optogenetic systems
Source: Mol Syst Biol. 2017 Apr 24;13(4):926. doi: 10.15252/msb.20167456 (PMC5408778; doi:10.15252/msb.20167456)
Supplement: Supplementary file 10 — Dataset EV2 [file MSB-13-926-s010.zip › dataset_ev2_ccasr_data_and_analysis/README.txt]

Dataset EV2 – CcaSR measurements and analysis.

The 'ccasr_data' folder contains subfolders for each experimental dataset. The 'aas', 'ras', 'atd', and 'dta' folders correspond to the data in Figure 2, the 'sv' folder Figure 3, and the 'dv-mono', 'dv-pert', and 'dv-comp' folders Figure 4. The 'ccasr_expt_overview.xlsx' Excel spreadsheet contains a description of the light programs used for each 24-well plate used for the CcaSR experiments. On the “experiment” sheet, the “Run ID” and “Run name” columns contain unique identifiers for each experimental trial. The “Strain ID” is an identifier for the CcaSR strain. “LPA” is the name of the LPA device used. “Top LEDs” and “Bottom LEDs” correspond to the LED set identifiers used in the LED calibration archives. “Randomize” indicates whether the light program time points were randomized throughout the wells of the plate. “Program type” is an identifier corresponding to the type of light program (“aas” is a forward action spectrum, “ras” is a reverse action spectrum, “dta” is an activating step change, “atd” is a deactivating step change, “dv” is a dynamic validation, and “sv” is a spectral validation). The parameter columns further specify the details of the light program (intensities are in µmol m-2 s-1, “Model” refers to an identifier for the system model used to generate the light program, reference signals and perturbation signals are identifiers corresponding to reference programs). For dynamic validation experiments, the model, reference signal, and perturbation signal (if present) are used to generate light programs.

The 'ccasr_analysis' folder contains the Jupyter notebooks (Python 2.7) which train the system model, plot the data and model results, and calculate RMSEs for the prediction error. Model training is in 'ccasr_model_training.ipynb' and the results of the training are saved in the 'fit_results' folder. Data plotting and error analysis for the characterization and dynamic validation experiments are in the 'ccasr_analysis_and_plotting.ipynb' notebook, and the plot results are saved into the 'plots' folder. Data plotting and error analysis for the spectral validtion experiments are in the 'ccasr_spectral_validation_analysis_and_plotting.ipynb' notebook, and the plot results are saved into the 'plots' folder.

The model parameters for the CcaSR model are saved in the 'ccasr_model_parameters' folder.
