# Supplementary material for: A photoconversion model for full spectral programming and multiplexing of optogenetic systems
Source: Mol Syst Biol. 2017 Apr 24;13(4):926. doi: 10.15252/msb.20167456 (PMC5408778; doi:10.15252/msb.20167456)
Supplement: Supplementary file 10 — Dataset EV2 [file MSB-13-926-s010.zip › dataset_ev2_ccasr_data_and_analysis/ccasr_analysis/fit_results/all_data_with_fewer_k_holds_ratio_k_fixed_onetau_0.1.p]

S'[[Fit Statistics]]\n    # function evals   = 490\n    # data points      = 929\n    # variables        = 36\n    chi-square         = 1413.212\n    reduced chi-square = 1.583\n[[Variables]]\n    k1_0:    0.00475445 +/- 0.000334 (7.02%) (init= 0.01)\n    k2_0:    0.01958118 +/- 0.004513 (23.05%) (init= 0.001)\n    k1_1:    0.00299441 +/- 0.000202 (6.75%) (init= 0.01)\n    k2_1:    0.00620901 +/- 0.002735 (44.05%) (init= 0.001)\n    k1_2:    0.00171006 +/- 0.000115 (6.75%) (init= 0.01)\n    k2_2:    0.00800374 +/- 0.001381 (17.25%) (init= 0.001)\n    k1_3:    0.00110234 +/- 7.55e-05 (6.85%) (init= 0.01)\n    k2_3:    0.00321715 +/- 0.000999 (31.08%) (init= 0.001)\n    k1_4:    0.00211743 +/- 0.000143 (6.77%) (init= 0.01)\n    k2_4:    0.00525149 +/- 0.001892 (36.03%) (init= 0.001)\n    k1_5:    0.00426707 +/- 0.000294 (6.89%) (init= 0.01)\n    k2_5:    0.00725558 +/- 0.004180 (57.62%) (init= 0.001)\n    k1_6:    0.00355329 +/- 0.000242 (6.81%) (init= 0.01)\n    k2_6:    0.00612835 +/- 0.003427 (55.93%) (init= 0.001)\n    k1_7:    0.00361552 +/- 0.000267 (7.38%) (init= 0.01)\n    k2_7:    0.00090799 +/- 0.004121 (453.87%) (init= 0.001)\n    k1_8:    0.00240721 +/- 4.33e-05 (1.80%) (init= 0.01)\n    k2_8:    0.00487220 +/- 0.000352 (7.23%) (init= 0.001)\n    k1_9:    0.00398867 +/- 0.000294 (7.36%) (init= 0.01)\n    k2_9:    0.00439731 +/- 0.004180 (95.06%) (init= 0.001)\n    k1_10:   0.00226320 +/- 0.000154 (6.79%) (init= 0.01)\n    k2_10:   0.00535989 +/- 0.002027 (37.82%) (init= 0.001)\n    k1_11:   0.00068289 +/- 5.01e-05 (7.34%) (init= 0.01)\n    k2_11:   0.00372286 +/- 0.000673 (18.07%) (init= 0.001)\n    k1_12:   0.00019232 +/- 1.90e-05 (9.86%) (init= 0.01)\n    k2_12:   0.00379027 +/- 0.000491 (12.96%) (init= 0.001)\n    k1_13:   1e-06 (fixed)\n    k2_13:   0.00304741 +/- 0.000238 (7.81%) (init= 0.01)\n    k1_14:   1e-06 (fixed)\n    k2_14:   0.00466863 +/- 0.000314 (6.72%) (init= 0.01)\n    k1_15:   1e-06 (fixed)\n    k2_15:   0.00166866 +/- 0.000181 (10.83%) (init= 0.01)\n    k1_16:   1e-06 (fixed)\n    k2_16:   0.00224326 +/- 0.000194 (8.66%) (init= 0.01)\n    k1_17:   1e-06 (fixed)\n    k2_17:   0.00057995 +/- 0.000148 (25.45%) (init= 0.01)\n    k1_18:   1e-06 (fixed)\n    k2_18:   0.00025452 +/- 0.000159 (62.64%) (init= 0.01)\n    k1_19:   1e-06 (fixed)\n    k2_19:   1e-06 (fixed)\n    k1_20:   1e-06 (fixed)\n    k2_20:   1e-06 (fixed)\n    k1_21:   1e-06 (fixed)\n    k2_21:   1e-06 (fixed)\n    k1_22:   1e-06 (fixed)\n    k2_22:   1e-06 (fixed)\n    k:       0.1 (fixed)\n    kdr:     1e-06 (fixed)\n    tau:     11.4363720 +/- 0.275611 (2.41%) (init= 10)\n    kg:      0.018515 (fixed)\n    n:       2.30315660 +/- 0.030750 (1.34%) (init= 2)\n    b:       1820.90407 +/- 15.14287 (0.83%) (init= 1500)\n    a:       1.0191e+05 +/- 1.54e+03 (1.51%) (init= 110000)\n[[Correlations]] (unreported correlations are <  0.100)\n    C(k1_12, k2_12)              =  0.913 \n    C(k1_11, k2_11)              =  0.839 \n    C(k1_2, k2_2)                =  0.797 \n    C(k1_0, k2_0)                =  0.791 \n    C(k1_8, n)                   =  0.771 \n    C(k1_9, k2_9)                =  0.769 \n    C(k1_3, k2_3)                =  0.766 \n    C(k1_5, k2_5)                =  0.752 \n    C(k1_7, k2_7)                =  0.746 \n    C(k1_4, k2_4)                =  0.742 \n    C(k1_1, k2_1)                =  0.737 \n    C(k1_10, k2_10)              =  0.735 \n    C(k1_6, k2_6)                =  0.726 \n    C(k2_8, a)                   =  0.516 \n    C(k1_8, k2_8)                =  0.487 \n    C(k2_8, n)                   =  0.424 \n    C(k1_8, a)                   = -0.401 \n    C(k2_8, tau)                 =  0.396 \n    C(k1_12, n)                  =  0.295 \n    C(k1_2, n)                   =  0.294 \n    C(k1_0, n)                   =  0.294 \n    C(k1_11, n)                  =  0.289 \n    C(k1_10, n)                  =  0.284 \n    C(k1_4, n)                   =  0.282 \n    C(k1_3, n)                   =  0.282 \n    C(k1_1, n)                   =  0.276 \n    C(k1_6, n)                   =  0.270 \n    C(k1_8, k1_12)               =  0.264 \n    C(k1_7, n)                   =  0.263 \n    C(k1_8, tau)                 =  0.256 \n    C(k2_5, a)                   =  0.255 \n    C(k1_5, n)                   =  0.251 \n    C(k2_6, a)                   =  0.245 \n    C(k1_9, n)                   =  0.242 \n    C(n, b)                      =  0.233 \n    C(k1_0, k1_8)                =  0.232 \n    C(k1_2, k1_8)                =  0.232 \n    C(k2_9, a)                   =  0.231 \n    C(k1_8, k1_11)               =  0.231 \n    C(k2_1, a)                   =  0.228 \n    C(n, a)                      = -0.221 \n    C(k1_3, k1_8)                =  0.216 \n    C(k1_8, k1_10)               =  0.213 \n    C(k2_10, a)                  =  0.213 \n    C(k1_4, k1_8)                =  0.212 \n    C(k2_4, a)                   =  0.210 \n    C(k2_5, k2_8)                =  0.208 \n    C(k2_6, k2_8)                =  0.207 \n    C(k2_1, k2_8)                =  0.206 \n    C(k1_1, k1_8)                =  0.204 \n    C(tau, n)                    =  0.204 \n    C(k2_8, k2_10)               =  0.203 \n    C(k2_7, a)                   =  0.202 \n    C(tau, a)                    =  0.201 \n    C(k2_4, k2_8)                =  0.201 \n    C(k1_6, k1_8)                =  0.196 \n    C(k2_8, k2_9)                =  0.195 \n    C(k1_7, k1_8)                =  0.193 \n    C(k2_2, k2_8)                =  0.188 \n    C(k2_3, k2_8)                =  0.182 \n    C(k2_7, k2_8)                =  0.179 \n    C(k2_11, n)                  =  0.179 \n    C(k1_5, k1_8)                =  0.177 \n    C(k2_2, n)                   =  0.176 \n    C(k2_3, a)                   =  0.173 \n    C(k1_8, k1_9)                =  0.171 \n    C(k2_0, n)                   =  0.164 \n    C(k2_0, k2_8)                =  0.159 \n    C(k2_12, n)                  =  0.157 \n    C(k2_8, k2_11)               =  0.151 \n    C(k1_5, k2_8)                =  0.148 \n    C(k2_2, a)                   =  0.147 \n    C(k1_8, k2_12)               =  0.146 \n    C(k1_6, k2_8)                =  0.145 \n    C(k2_3, n)                   =  0.142 \n    C(k2_8, k1_9)                =  0.141 \n    C(k1_1, k2_8)                =  0.139 \n    C(k1_7, k2_8)                =  0.135 \n    C(k2_8, k1_10)               =  0.134 \n    C(k1_4, k2_8)                =  0.133 \n    C(k2_10, n)                  =  0.133 \n    C(k2_4, n)                   =  0.132 \n    C(k1_12, a)                  = -0.122 \n    C(k1_3, k2_8)                =  0.122 \n    C(k2_1, n)                   =  0.120 \n    C(k2_0, a)                   =  0.118 \n    C(k1_2, k2_8)                =  0.114 \n    C(k1_0, k2_8)                =  0.109 \n    C(k1_8, k2_15)               =  0.108 \n    C(k1_8, k2_11)               =  0.108 \n    C(k2_6, n)                   =  0.106 \n    C(k2_7, n)                   =  0.105 \n    C(k2_8, k1_11)               =  0.102 \n    C(k1_8, b)                   =  0.101 '
p0
.
