# Supplementary material for: A photoconversion model for full spectral programming and multiplexing of optogenetic systems
Source: Mol Syst Biol. 2017 Apr 24;13(4):926. doi: 10.15252/msb.20167456 (PMC5408778; doi:10.15252/msb.20167456)
Supplement: Supplementary file 10 — Dataset EV2 [file MSB-13-926-s010.zip › dataset_ev2_ccasr_data_and_analysis/ccasr_analysis/fit_results/all_data_with_fewer_k_holds_ratio_k_fixed_onetau_0.1.params]

[["k1_0", 0.0047544540280070047, true, null, 1e-06, Infinity, 0.00033398842518957183, {"tau": 0.053252003312808896, "k1_9": 0.070970370802289462, "k1_8": 0.23243809080255415, "k2_18": 0.021882390396826889, "k2_16": 0.0060761601419920758, "k1_1": 0.081296412496853723, "k2_15": 0.015237580841512711, "k1_3": 0.083760733731451528, "k1_2": 0.087763800222016755, "k2_10": 0.035177095254650105, "k1_4": 0.083588940852635407, "k1_7": 0.077761146239131884, "k1_6": 0.079464879507410907, "k2_6": 0.026735343282752479, "k2_7": 0.027402524223083504, "k2_4": 0.035163170608639098, "k2_5": 0.022986217954494355, "k2_2": 0.049115087722431734, "k2_3": 0.03855138031017024, "k2_0": 0.79082086328888246, "k2_1": 0.031021106259513702, "k1_5": 0.073311183235067343, "k2_8": 0.10855814783227309, "k2_9": 0.024879326538923816, "k2_12": 0.047734972840832883, "k2_17": 0.021518746691019941, "k2_13": 0.0029818971075438599, "a": -0.083018150068906435, "b": 0.035646862105683269, "k2_14": -0.0080786429004909947, "k1_11": 0.08661959847119971, "k1_10": 0.084026754215759281, "k1_12": 0.089670263955572038, "n": 0.29362651124106737, "k2_11": 0.051116749016285157}, 0.01], ["k2_0", 0.019581186542699913, true, null, 1e-06, Infinity, 0.0045134505062158371, {"tau": 0.071319706677420672, "k1_9": 0.0513577837835449, "k1_8": 0.08891299914883681, "k2_18": 0.013942278524210063, "k2_15": 0.0057672943332373727, "k1_1": 0.052448981857650498, "k1_0": 0.79082086328887402, "k1_3": 0.048644648226390183, "k1_2": 0.04704306737851955, "k2_10": 0.061875730809550306, "k1_4": 0.051442280439534097, "k1_7": 0.051363929594316252, "k1_6": 0.05382177920725105, "k2_6": 0.061746151479366192, "k2_7": 0.054590611618863479, "k2_4": 0.06127093056413415, "k2_5": 0.060930412027181455, "k2_2": 0.059798432598875011, "k2_3": 0.057164762448047211, "k2_1": 0.061594615798822562, "k1_5": 0.053469427597388694, "k2_8": 0.15930095833211205, "k2_9": 0.057998927113720622, "k2_12": 0.029711949866136608, "k2_17": 0.011304048785140975, "k2_13": -0.00095689265313624267, "k2_16": 0.00069409497141633596, "a": 0.11827746058357294, "b": 0.018329197157106184, "k2_14": -0.0067549590036383245, "k1_11": 0.044445554127359441, "k1_10": 0.051840230467259815, "k1_12": 0.04088139440580673, "n": 0.16394340227090068, "k2_11": 0.051537817554413612}, 0.001], ["k1_1", 0.0029944154874056439, true, null, 1e-06, Infinity, 0.00020226051016911963, {"tau": 0.064546450772503455, "k1_9": 0.070546030399494974, "k1_8": 0.20392721484271209, "k2_18": 0.020413953031078545, "k2_15": 0.012649948432066361, "k2_14": -0.00896455885072143, "k1_0": 0.081296412496853071, "k1_3": 0.079162403440595885, "k1_2": 0.081609856001055719, "k2_10": 0.047418159177792879, "k1_4": 0.080003133495045606, "k1_7": 0.07560756846516993, "k1_6": 0.077737605687527286, "k2_6": 0.041064729415909759, "k2_7": 0.039093689849780192, "k2_4": 0.047206595798390642, "k2_5": 0.038008672632556716, "k2_2": 0.05712807552679821, "k2_3": 0.048314605053303067, "k2_0": 0.052448981857666471, "k2_1": 0.73687287146748182, "k1_5": 0.073035164271408201, "k2_8": 0.13897322397204698, "k2_9": 0.038403297535854392, "k2_12": 0.045361654817129594, "k2_17": 0.019259456315421499, "k2_13": 0.0012239920701483937, "k2_16": 0.0041332385751729362, "a": -0.021160858611009553, "b": 0.034612164523367892, "k1_11": 0.079809534694370299, "k1_10": 0.080464609941903284, "k1_12": 0.080591505909180836, "n": 0.27567642287143385, "k2_11": 0.055701618718487916}, 0.01], ["k2_1", 0.0062090158905573345, true, null, 1e-06, Infinity, 0.0027350024029725497, {"tau": 0.088033466787421716, "k1_9": 0.047427971531567928, "k1_8": 0.029501373678183809, "k2_18": 0.010554689375646987, "k2_15": 0.00075568012453561023, "k1_1": 0.73687287146748282, "k1_0": 0.03102110625953048, "k1_3": 0.036995839075061772, "k1_2": 0.032552760405301549, "k2_10": 0.081217316549146948, "k1_4": 0.04153187302234157, "k1_7": 0.044171103309594957, "k1_6": 0.047276062249886196, "k2_6": 0.08504199654697274, "k2_7": 0.073351067674448725, "k2_4": 0.080273912016472451, "k2_5": 0.085575548022189155, "k2_2": 0.071276162153008971, "k2_3": 0.072118050414363005, "k2_0": 0.061594615798831673, "k1_5": 0.049678376820245437, "k2_8": 0.20564561528503275, "k2_9": 0.080003285783388001, "k2_12": 0.023574062326452087, "k2_17": 0.0065736156743176994, "k2_13": -0.004005831064308173, "k2_16": -0.0028142743979468038, "a": 0.22774305487668289, "b": 0.013836647007225611, "k2_14": -0.0078268502391977118, "k1_11": 0.028895778191050062, "k1_10": 0.041951432376617373, "k1_12": 0.021362270605824119, "n": 0.11980988191861182, "k2_11": 0.057082188119589747}, 0.001], ["k1_2", 0.0017100680538019164, true, null, 1e-06, Infinity, 0.00011537494797191338, {"tau": 0.055024971436436962, "k1_9": 0.071435821433884383, "k1_8": 0.23168183684000845, "k2_18": 0.021579763576590756, "k2_15": 0.014858740581610824, "k1_1": 0.081609856001055456, "k1_0": 0.087763800222011898, "k1_3": 0.083889032516020895, "k2_17": 0.021169332428458958, "k2_10": 0.036634788267100607, "k1_4": 0.083826277109358152, "k1_7": 0.078095017773454775, "k1_6": 0.079857632418304958, "k2_6": 0.02833821607458013, "k2_7": 0.028742173855693807, "k2_4": 0.036603180402910211, "k2_5": 0.024639272076843122, "k2_2": 0.79717917601305499, "k2_3": 0.039779212410612823, "k2_0": 0.047043067378535849, "k2_1": 0.032552760405300342, "k1_5": 0.073803296906371135, "k2_8": 0.11436985570380104, "k2_9": 0.026399337811315021, "k2_12": 0.047692574702220616, "k2_13": 0.0026491561399312963, "k2_16": 0.0057505138737134085, "a": -0.077261593275077062, "b": 0.034541360034826531, "k2_14": -0.0083593693488347651, "k1_11": 0.086529009749514607, "k1_10": 0.084270612825461971, "k1_12": 0.089288730641584657, "n": 0.29386441467173458, "k2_11": 0.05189331749731272}, 0.01], ["k2_2", 0.0080037438248167225, true, null, 1e-06, Infinity, 0.0013810093886730264, {"tau": 0.08223398372772199, "k1_9": 0.056485501940492858, "k1_8": 0.091576506126182636, "k2_18": 0.014337252720141708, "k2_15": 0.0051830129375619333, "k1_1": 0.057128075526798917, "k1_0": 0.049115087722442635, "k1_3": 0.052411520732834158, "k1_2": 0.79717917601305599, "k2_10": 0.071314653213317078, "k1_4": 0.055769634633526306, "k1_7": 0.056035446678805445, "k1_6": 0.05886822910649734, "k2_6": 0.071701141252600506, "k2_7": 0.063119980740936471, "k2_4": 0.070602688538256686, "k2_5": 0.071000844699995527, "k2_3": 0.065474243637893115, "k2_0": 0.059798432598886571, "k2_1": 0.071276162153008651, "k1_5": 0.058859438888958455, "k2_8": 0.18763549941687035, "k2_9": 0.067377023903463104, "k2_12": 0.031786711374904832, "k2_17": 0.011290288909342689, "k2_13": -0.0019210064940439931, "k2_16": -0.00013898959345724521, "a": 0.1466075816681888, "b": 0.020029338897222169, "k2_14": -0.0079974087132787756, "k1_11": 0.047170626330195038, "k1_10": 0.056214168561730844, "k1_12": 0.042451583806130996, "n": 0.17625591799940962, "k2_11": 0.057882999775104992}, 0.001], ["k1_3", 0.0011023462377636184, true, null, 1e-06, Infinity, 7.5527632785484097e-05, {"tau": 0.05794588239269189, "k1_9": 0.070013564878741816, "k1_8": 0.2161761677487393, "k2_18": 0.020912484641955935, "k2_15": 0.013792061623774311, "k1_1": 0.079162403440595733, "k1_0": 0.083760733731448656, "k2_16": 0.0050351683959476978, "k1_2": 0.083889032516021034, "k2_10": 0.040641222800206551, "k1_4": 0.080985399441283329, "k1_7": 0.075905042633637176, "k1_6": 0.077792498959346451, "k2_6": 0.033286614308203628, "k2_7": 0.032689528404190031, "k2_4": 0.040532996805674341, "k2_5": 0.029907332773982165, "k2_2": 0.05241152073283336, "k2_3": 0.76588241015874303, "k2_0": 0.048644648226405983, "k2_1": 0.036995839075060682, "k1_5": 0.072393959996135293, "k2_8": 0.12186858254134363, "k2_9": 0.031069791849226713, "k2_12": 0.046079175859366384, "k2_17": 0.020172346707598442, "k2_13": 0.0020578782073537418, "a": -0.052594136147036077, "b": 0.03384746654580225, "k2_14": -0.0084718104056261314, "k1_11": 0.08244258244565042, "k1_10": 0.081430601054073459, "k1_12": 0.084367996756561967, "n": 0.28181872534068136, "k2_11": 0.052755144541326071}, 0.01], ["k2_3", 0.0032171509739841175, true, null, 1e-06, Infinity, 0.00099983173133393554, {"tau": 0.079485440738637156, "k1_9": 0.049360689062164335, "k1_8": 0.058996356794523239, "k2_18": 0.012171439775044892, "k2_15": 0.0031711603024474717, "k1_1": 0.048314605053303872, "k1_0": 0.038551380310183223, "k1_3": 0.76588241015874381, "k1_2": 0.039779212410613871, "k2_10": 0.0714721201574193, "k1_4": 0.04646036876091026, "k1_7": 0.047737771889875415, "k1_6": 0.050516214702115314, "k2_6": 0.073314713230394568, "k2_7": 0.06390309987475927, "k2_4": 0.070699137582519264, "k2_5": 0.073172956245809218, "k2_2": 0.065474243637893267, "k2_0": 0.05716476244805696, "k2_1": 0.072118050414362825, "k1_5": 0.051536238562444471, "k2_8": 0.18237464686225721, "k2_9": 0.068929449230863318, "k2_12": 0.026586330734852157, "k2_17": 0.0088609034918874906, "k2_13": -0.0025772453289018898, "k2_16": -0.0011493223465785973, "a": 0.17281155688274261, "b": 0.015473368394529452, "k2_14": -0.007387619188699188, "k1_11": 0.036650991600532222, "k1_10": 0.046869281208445142, "k1_12": 0.031081861963027764, "n": 0.14174714750159872, "k2_11": 0.054254932132589195}, 0.001], ["k1_4", 0.0021174305447356767, true, null, 1e-06, Infinity, 0.00014328887321693877, {"tau": 0.062275369831408481, "k1_9": 0.071322480246205536, "k1_8": 0.2124826093412657, "k2_18": 0.020912039804605827, "k2_15": 0.013366595271759625, "k1_1": 0.080003133495045495, "k1_0": 0.083588940852633478, "k1_3": 0.080985399441283398, "k1_2": 0.083826277109358346, "k2_10": 0.044975674001135356, "k2_11": 0.05514233086794712, "k1_7": 0.076834298542360902, "k1_6": 0.078877960573454323, "k2_6": 0.038072006729913753, "k2_7": 0.036711057463658929, "k2_4": 0.74178021289873863, "k2_5": 0.034819726054596968, "k2_2": 0.055769634633525501, "k2_3": 0.046460368760909351, "k2_0": 0.051442280439550264, "k2_1": 0.041531873022340453, "k1_5": 0.073778238966561535, "k2_8": 0.13316035350042912, "k2_9": 0.035587316907246369, "k2_12": 0.046374053537691237, "k2_17": 0.01994198671356727, "k2_13": 0.0016504207291151022, "k2_16": 0.0046304706389880389, "a": -0.035887579016306952, "b": 0.031943106879827064, "k2_14": -0.0088362013883244491, "k1_11": 0.082163597144408906, "k1_10": 0.082065011250347472, "k1_12": 0.08350316007928979, "n": 0.28212081382624371}, 0.01], ["k2_4", 0.0052514973504110829, true, null, 1e-06, Infinity, 0.0018921174339872318, {"tau": 0.086488351340341899, "k1_9": 0.049544548522994301, "k1_8": 0.043276966691008993, "k2_18": 0.011550527337107895, "k2_15": 0.0018609106746218611, "k1_1": 0.0472065957983916, "k1_0": 0.035163170608654377, "k1_3": 0.040532996805675368, "k1_2": 0.03660318040291137, "k2_10": 0.079070052198766921, "k1_4": 0.74178021289873974, "k1_7": 0.046920068034670262, "k1_6": 0.049959872770836251, "k2_6": 0.082122755420752813, "k2_7": 0.071131392084002432, "k2_5": 0.082369858112035149, "k2_2": 0.070602688538256922, "k2_3": 0.070699137582519334, "k2_0": 0.061270930564143823, "k2_1": 0.080273912016472354, "k1_5": 0.051810301492748442, "k2_8": 0.20076917476081185, "k2_9": 0.077244410369816607, "k2_12": 0.025556039246631232, "k2_17": 0.0077643670814665968, "k2_13": -0.0034552718071979198, "k2_16": -0.0021295106925035266, "a": 0.20956227482683909, "b": 0.013282091825527803, "k2_14": -0.0078132594060493204, "k1_11": 0.033084257444980177, "k1_10": 0.045235188396429919, "k1_12": 0.026234958748772529, "n": 0.1324663617039922, "k2_11": 0.057349885355867575}, 0.001], ["k1_5", 0.0042670723346168726, true, null, 1e-06, Infinity, 0.00029401654684759181, {"tau": 0.067604709743601471, "k1_9": 0.066662329002096635, "k1_8": 0.17676547094229142, "k2_18": 0.018834880646590651, "k2_15": 0.01082905737594371, "k1_1": 0.073035164271408312, "k1_0": 0.073311183235069161, "k1_3": 0.072393959996135571, "k1_2": 0.073803296906371538, "k2_10": 0.052129376760950211, "k1_4": 0.073778238966561757, "k1_7": 0.0704563018059913, "k1_6": 0.072716223014205147, "k2_6": 0.047327852637305538, "k2_7": 0.043928132224027278, "k2_4": 0.051810301492747651, "k2_5": 0.75171680085290493, "k2_2": 0.058859438888957914, "k2_3": 0.051536238562443805, "k2_0": 0.053469427597403515, "k2_1": 0.04967837682024457, "k2_8": 0.14793619688363069, "k2_9": 0.044331965130554499, "k2_12": 0.041854021890673047, "k2_17": 0.017270838716768804, "k2_13": 0.00046989114959332178, "k2_16": 0.0031033657707112442, "a": 0.015916354038174256, "b": 0.030878481438147493, "k2_14": -0.0087071220811535139, "k1_11": 0.07174048742184802, "k1_10": 0.074230889524859053, "k1_12": 0.071294945108712232, "n": 0.25071354437590698, "k2_11": 0.055550176831490196}, 0.01], ["k2_5", 0.0072555894611313621, true, null, 1e-06, Infinity, 0.0041803370223116162, {"tau": 0.088456202767599051, "k1_9": 0.042688795747298759, "k1_8": 0.0041647576735986064, "k2_18": 0.008899490977660459, "k2_15": -0.00084816984263809544, "k1_1": 0.038008672632557867, "k1_0": 0.022986217954513003, "k1_3": 0.029907332773983403, "k1_2": 0.024639272076844479, "k2_10": 0.083387048352444787, "k1_4": 0.034819726054598231, "k1_7": 0.038366993256319232, "k1_6": 0.041506139788370991, "k2_6": 0.088519942116343994, "k2_7": 0.07584057556460902, "k2_4": 0.082369858112035399, "k2_17": 0.0046537662102357508, "k2_2": 0.071000844699996041, "k2_3": 0.073172956245809551, "k2_0": 0.060930412027189344, "k2_1": 0.085575548022189293, "k1_5": 0.75171680085290593, "k2_8": 0.20823420969416381, "k2_9": 0.083311667367079498, "k2_12": 0.019836545862891821, "k2_13": -0.004514429296114026, "k2_16": -0.0036078093004816773, "a": 0.25543738225258728, "b": 0.0089306946280858536, "k2_14": -0.0073215121689425115, "k1_11": 0.020843760832363709, "k1_10": 0.035221445317369086, "k1_12": 0.012423974680828008, "n": 0.093948423962189359, "k2_11": 0.055477215674946581}, 0.001], ["k1_6", 0.00355329478155475, true, null, 1e-06, Infinity, 0.00024189446980844495, {"tau": 0.06662137119353298, "k1_9": 0.070231524924769959, "k1_8": 0.19619051690884698, "k2_18": 0.020209885160328428, "k2_15": 0.012220878081768399, "k1_1": 0.07773760568752737, "k1_0": 0.079464879507411185, "k1_3": 0.077792498959346673, "k1_2": 0.079857632418305305, "k2_10": 0.050221724910809534, "k1_4": 0.078877960573454489, "k1_7": 0.074857356651335957, "k2_13": 0.0010312286163411521, "k2_6": 0.7263641872869675, "k2_7": 0.041812192643024854, "k2_4": 0.049959872770835335, "k2_5": 0.041506139788369846, "k2_2": 0.058868229106496674, "k2_3": 0.05051621470211453, "k2_0": 0.05382177920726678, "k2_1": 0.047276062249885217, "k1_5": 0.072716223014205092, "k2_8": 0.14450682387233024, "k2_9": 0.041561894890523247, "k2_12": 0.044833055141747111, "k2_17": 0.018866524276449487, "k2_16": 0.0038752742387190907, "a": -0.0062293860500449586, "b": 0.029920616563015631, "k2_14": -0.0089337756170313025, "k1_11": 0.077926766106970038, "k1_10": 0.079347334185687624, "k1_12": 0.078276776581619856, "n": 0.26986638257438966, "k2_11": 0.056660068245057385}, 0.01], ["k2_6", 0.0061283591320345776, true, null, 1e-06, Infinity, 0.003427808925431822, {"tau": 0.088546840086634049, "k1_9": 0.04514364927733934, "k1_8": 0.014959722269157559, "k2_18": 0.0099277540094110835, "k2_15": 3.9420439910668865e-05, "k1_1": 0.041064729415910856, "k1_0": 0.026735343282770281, "k1_3": 0.033286614308204822, "k1_2": 0.028338216074581448, "k2_10": 0.083118414740867286, "k1_4": 0.038072006729914953, "k1_7": 0.041258238008310272, "k1_6": 0.72636418728696861, "k2_7": 0.075384557552009263, "k2_4": 0.08212275542075298, "k2_5": 0.088519942116343897, "k2_2": 0.071701141252600922, "k2_3": 0.073314713230394818, "k2_0": 0.061746151479374609, "k2_1": 0.085041996546972795, "k1_5": 0.047327852637306496, "k2_8": 0.20715778448449004, "k2_9": 0.082547145855397269, "k2_12": 0.021803456632869575, "k2_17": 0.0057449667621740762, "k2_13": -0.0041690206164862022, "k2_16": -0.0031327244560376065, "a": 0.24519245278780788, "b": 0.0088206580650086342, "k2_14": -0.0074801473225082722, "k1_11": 0.024594463720767377, "k1_10": 0.038486904175563101, "k1_12": 0.016588409256867567, "n": 0.10579756621842525, "k2_11": 0.056675531591858466}, 0.001], ["k1_7", 0.0036155206511557791, true, null, 1e-06, Infinity, 0.00026678153995777609, {"tau": 0.062850082116438583, "k1_9": 0.068081733959969942, "k1_8": 0.19317718353759383, "k2_18": 0.019827454174949934, "k2_15": 0.012202203461941282, "k1_1": 0.07560756846516993, "k1_0": 0.077761146239131565, "k1_3": 0.075905042633637301, "k1_2": 0.078095017773455039, "k2_10": 0.047150953428852373, "k1_4": 0.076834298542360971, "k2_12": 0.043772816180724518, "k1_6": 0.074857356651335888, "k2_6": 0.041258238008309203, "k2_7": 0.74592760074303666, "k2_4": 0.046920068034669339, "k2_5": 0.038366993256318108, "k2_2": 0.056035446678804744, "k2_3": 0.047737771889874631, "k2_0": 0.051363929594331385, "k2_1": 0.044171103309593958, "k1_5": 0.070456301805991176, "k2_8": 0.13548947692356592, "k2_9": 0.038614226335100685, "k2_17": 0.018612625707710436, "k2_13": 0.0012478744845454506, "k2_16": 0.0040262979329333684, "a": -0.013604903900540196, "b": 0.02725195736265458, "k2_14": -0.0085268554896194317, "k1_11": 0.076313681535773767, "k1_10": 0.077287587412334324, "k1_12": 0.076964208208162438, "n": 0.26331631177285897, "k2_11": 0.054331372598486888}, 0.01], ["k2_7", 0.00090798556467575064, true, null, 1e-06, Infinity, 0.0041210621709998289, {"tau": 0.07705045298226583, "k1_9": 0.041977598030636457, "k1_8": 0.024947147378986047, "k2_18": 0.0097526860604908502, "k2_15": 0.0010015272188844369, "k1_1": 0.039093689849781087, "k1_0": 0.027402524223098169, "k1_3": 0.032689528404190996, "k1_2": 0.028742173855694893, "k2_10": 0.071973320331884125, "k1_4": 0.036711057463659907, "k1_7": 0.74592760074303777, "k1_6": 0.041812192643025728, "k2_6": 0.075384557552009193, "k2_4": 0.071131392084002473, "k2_5": 0.075840575564608839, "k2_2": 0.063119980740936735, "k2_3": 0.063903099874759395, "k2_0": 0.054590611618871299, "k2_1": 0.073351067674448697, "k1_5": 0.04392813222402802, "k2_8": 0.17898262490403963, "k2_9": 0.070929216072867063, "k2_12": 0.021136043687565532, "k2_17": 0.0061868481236440915, "k2_13": -0.0032573099806787178, "k2_16": -0.0022114798831175089, "a": 0.20184986918585021, "b": 0.0069654239025020862, "k2_14": -0.0066944933660132936, "k1_11": 0.025543379088078199, "k1_10": 0.037086920343146611, "k1_12": 0.019038286777847507, "n": 0.10506758715085859, "k2_11": 0.050606707432104485}, 0.001], ["k1_8", 0.0024072196027856707, true, null, 1e-06, Infinity, 4.3251817244418402e-05, {"tau": 0.25641445413742636, "k1_9": 0.17125297198550474, "k2_14": 0.08196784540761666, "k2_18": 0.072273400007306213, "k2_15": 0.10796143620950316, "k1_1": 0.20392721484271298, "k1_0": 0.23243809080253183, "k1_3": 0.21617616774874066, "k1_2": 0.23168183684001079, "k2_10": 0.042596747925165136, "k1_4": 0.21248260934126689, "k1_7": 0.19317718353759475, "k1_6": 0.1961905169088477, "k2_6": 0.014959722269154921, "k2_7": 0.024947147378984087, "k2_4": 0.043276966691006773, "k2_5": 0.0041647576735955394, "k2_2": 0.09157650612618147, "k2_3": 0.058996356794521324, "k2_0": 0.088912999148912333, "k2_1": 0.029501373678181682, "k1_5": 0.17676547094229214, "k2_8": 0.4874112913346535, "k2_9": 0.013272219443027995, "k2_12": 0.14642914343784061, "k2_17": 0.0882984511804739, "k2_13": 0.098331508727945466, "k2_16": 0.098125282133752781, "a": -0.40083054007364555, "b": 0.10098620140441561, "k1_11": 0.2310350682572653, "k1_10": 0.21346148735952855, "k1_12": 0.26428197386998276, "n": 0.77099240178226913, "k2_11": 0.10769744814494751}, 0.01], ["k2_8", 0.0048722032057640918, true, null, 1e-06, Infinity, 0.00035221483316154908, {"tau": 0.39605342765772439, "k1_9": 0.14082939159239818, "k1_8": 0.48741129133466748, "k2_18": 0.012463491719721057, "k2_15": 0.03115255781031603, "k1_1": 0.13897322397205289, "k1_0": 0.108558147832322, "k1_3": 0.12186858254134984, "k1_2": 0.11436985570380771, "k2_10": 0.20265133477864963, "k1_4": 0.13316035350043529, "k1_7": 0.13548947692357152, "k1_6": 0.14450682387233596, "k2_6": 0.20715778448449088, "k2_7": 0.17898262490404077, "k2_4": 0.20076917476081343, "k2_5": 0.20823420969416423, "k2_2": 0.18763549941687316, "k2_3": 0.18237464686225918, "k2_0": 0.15930095833217794, "k2_1": 0.20564561528503394, "k1_5": 0.14793619688363585, "k2_9": 0.19526547975376873, "k2_12": 0.076426156924703226, "k2_17": 0.017345696258795045, "k2_13": 0.036948168648120935, "k2_16": 0.035187359011252008, "a": 0.51609518963979772, "b": 0.076020941927178606, "k2_14": 0.037949579299206837, "k1_11": 0.1024189516616149, "k1_10": 0.13431693183940416, "k1_12": 0.089717399386411698, "n": 0.42408301325823688, "k2_11": 0.15078267669478307}, 0.001], ["k1_9", 0.0039886717721843157, true, null, 1e-06, Infinity, 0.00029356361463794313, {"tau": 0.0642261318276416, "k1_8": 0.1712529719855041, "k2_18": 0.018284921018717287, "k2_15": 0.010628843732533918, "k1_1": 0.070546030399495099, "k1_0": 0.070970370802290988, "k1_3": 0.070013564878742066, "k1_2": 0.071435821433884758, "k2_10": 0.049848132502736869, "k1_4": 0.07132248024620573, "k1_7": 0.068081733959970053, "k1_6": 0.070231524924770014, "k2_6": 0.045143649277338396, "k2_7": 0.041977598030635714, "k2_4": 0.049544548522993517, "k2_5": 0.042688795747297746, "k2_2": 0.056485501940492316, "k2_3": 0.049360689062163676, "k2_0": 0.051357783783559069, "k2_1": 0.047427971531567054, "k1_5": 0.066662329002096621, "k2_8": 0.14082939159239322, "k2_9": 0.76921942867820481, "k2_12": 0.040600066022237369, "k2_17": 0.016809771714426408, "k2_13": 0.0006098365638573472, "k2_16": 0.003154914939047339, "a": 0.013117072569099331, "b": 0.023221156843970789, "k2_14": -0.0082889218678488304, "k1_11": 0.069481223258192795, "k1_10": 0.071763979762116029, "k1_12": 0.069210942917132492, "n": 0.24175729066047591, "k2_11": 0.05344638439055964}, 0.01], ["k2_9", 0.0043973168404273233, true, null, 1e-06, Infinity, 0.0041800937138517669, {"tau": 0.083070371418612815, "k1_9": 0.76921942867820547, "k1_8": 0.013272219443030758, "k2_18": 0.0091647148193810084, "k2_15": -9.1035717882834543e-05, "k1_1": 0.038403297535855439, "k1_0": 0.024879326538940642, "k1_3": 0.03106979184922783, "k1_2": 0.026399337811316224, "k2_10": 0.078182758880454575, "k1_4": 0.035587316907247486, "k1_7": 0.038614226335101677, "k1_6": 0.041561894890524274, "k2_6": 0.082547145855397283, "k2_7": 0.07092921607286716, "k2_4": 0.077244410369816746, "k2_5": 0.083311667367079414, "k2_2": 0.067377023903463493, "k2_3": 0.068929449230863554, "k2_0": 0.057998927113728435, "k2_1": 0.08000328578338807, "k1_5": 0.04433196513055538, "k2_8": 0.19526547975376798, "k2_11": 0.05320960751844523, "k2_12": 0.020366908917518061, "k2_17": 0.0052394790368876345, "k2_13": -0.003994195341160996, "k2_16": -0.0030262356567845447, "a": 0.23137283436465175, "b": 0.0047990314174713574, "k2_14": -0.0070650885379276206, "k1_11": 0.02287005333723835, "k1_10": 0.035979587591766608, "k1_12": 0.01530827453791786, "n": 0.098304469318517829}, 0.001], ["k1_10", 0.0022632036285806789, true, null, 1e-06, Infinity, 0.00015377480269602255, {"tau": 0.062753880480455118, "k1_9": 0.071763979762115876, "k1_8": 0.21346148735952733, "k2_18": 0.021033870403212557, "k2_15": 0.013439278064574312, "k1_1": 0.080464609941903228, "k1_0": 0.084026754215757393, "k1_3": 0.081430601054073543, "k1_2": 0.084270612825462207, "k2_10": 0.73531930862439554, "k1_4": 0.082065011250347542, "k1_7": 0.077287587412334269, "k1_6": 0.079347334185687499, "k2_6": 0.038486904175561949, "k2_7": 0.037086920343145681, "k2_4": 0.045235188396428934, "k2_5": 0.035221445317367872, "k2_2": 0.056214168561730123, "k2_3": 0.046869281208444295, "k2_0": 0.051840230467276267, "k2_1": 0.041951432376616297, "k1_5": 0.074230889524858915, "k2_8": 0.13431693183939808, "k2_9": 0.035979587591765526, "k2_12": 0.046653609028923813, "k2_17": 0.020051002486929245, "k2_13": 0.0016652869874897768, "k2_16": 0.0046598089842858981, "a": -0.035337336751569852, "b": 0.031270355692469276, "k2_14": -0.0088750352576866358, "k1_11": 0.082590964486278617, "k1_12": 0.083923738325352229, "n": 0.28354648018664053, "k2_11": 0.055544025023082672}, 0.01], ["k2_10", 0.0053598987113913088, true, null, 1e-06, Infinity, 0.0020271008549512114, {"tau": 0.08734231783495186, "k1_9": 0.049848132502737709, "k1_8": 0.042596747925167447, "k2_18": 0.011649715826106414, "k2_15": 0.0018622450241833218, "k1_1": 0.04741815917779385, "k1_0": 0.035177095254665634, "k1_3": 0.04064122280020762, "k1_2": 0.03663478826710178, "k1_5": 0.052129376760951029, "k1_4": 0.044975674001136418, "k1_7": 0.047150953428853302, "k1_6": 0.050221724910810471, "k2_6": 0.083118414740867161, "k2_7": 0.071973320331884111, "k2_4": 0.079070052198766935, "k2_5": 0.083387048352444565, "k2_2": 0.071314653213317369, "k2_3": 0.071472120157419425, "k2_0": 0.061875730809560214, "k2_1": 0.081217316549146865, "k2_8": 0.20265133477864813, "k2_9": 0.07818275888045445, "k2_12": 0.025691117167042102, "k2_17": 0.0078112983345447855, "k2_13": -0.0034633363875645503, "k2_16": -0.0021386823191633804, "a": 0.21289216425136534, "b": 0.012893816827398218, "k2_14": -0.007826685631460089, "k1_11": 0.033078339972925933, "k1_10": 0.73531930862439665, "k1_12": 0.02614217637959515, "n": 0.13264960049387584, "k2_11": 0.057875841543132987}, 0.001], ["k1_11", 0.00068289666526355486, true, null, 1e-06, Infinity, 5.0130898353709581e-05, {"tau": 0.050926002334998707, "k1_9": 0.069481223258192421, "k1_8": 0.2310350682572635, "k2_18": 0.0217806484182115, "k2_15": 0.015494868711861749, "k1_1": 0.079809534694369993, "k1_0": 0.08661959847119402, "k1_3": 0.082442582445650281, "k1_2": 0.086529009749514579, "k2_10": 0.033078339972924739, "k1_4": 0.082163597144408712, "k1_7": 0.076313681535773503, "k1_6": 0.077926766106969678, "k2_6": 0.024594463720766048, "k2_7": 0.025543379088077096, "k2_4": 0.03308425744497899, "k2_5": 0.020843760832362331, "k2_2": 0.047170626330194101, "k2_3": 0.036650991600531202, "k2_0": 0.044445554127375421, "k2_1": 0.028895778191048813, "k1_5": 0.071740487421847604, "k2_8": 0.10241895166160822, "k2_9": 0.022870053337237104, "k2_12": 0.047138327633482649, "k2_17": 0.021532557785191943, "k2_13": 0.0034504489091818644, "k2_16": 0.006473762210348552, "b": 0.0330908146029062, "k2_14": -0.0074575082620827269, "a": -0.088033839795479463, "k1_10": 0.082590964486278381, "k1_12": 0.088849182993360462, "n": 0.28893555930063158, "k2_11": 0.8390095573277162}, 0.01], ["k2_11", 0.0037228634664853155, true, null, 1e-06, Infinity, 0.00067271865341815671, {"tau": 0.06856541243893817, "k1_9": 0.053446384390559973, "k1_8": 0.10769744814494835, "k2_18": 0.015185352914551887, "k2_15": 0.0074429915933140163, "k1_1": 0.055701618718488381, "k1_0": 0.051116749016291999, "k1_3": 0.052755144541326647, "k1_2": 0.0518933174973134, "k2_10": 0.05787584154313255, "k1_4": 0.055142330867947696, "k1_7": 0.054331372598487339, "k1_6": 0.056660068245057808, "k2_6": 0.056675531591857897, "k2_7": 0.050606707432104055, "k2_4": 0.057349885355867158, "k2_5": 0.055477215674945936, "k2_2": 0.057882999775104818, "k2_3": 0.054254932132588883, "k2_0": 0.051537817554424853, "k2_1": 0.057082188119589233, "k1_5": 0.055550176831490536, "k2_8": 0.15078267669477977, "k2_9": 0.053209607518444689, "k2_12": 0.032065214068637972, "k2_17": 0.012903424059401243, "k2_13": 0.00012720506611252512, "k2_16": 0.0019093959449276942, "a": 0.091083637809954876, "b": 0.017993611436596828, "k2_14": -0.0062823476517519204, "k1_11": 0.83900955732771731, "k1_10": 0.055544025023083192, "k1_12": 0.047044794413187471, "n": 0.1789068236707361}, 0.001], ["k1_12", 0.00019231746728698429, true, null, 1e-06, Infinity, 1.8963448033390161e-05, {"tau": 0.051896600995553939, "k1_9": 0.069210942917132035, "k1_8": 0.26428197386998048, "k2_18": 0.025988951515300826, "k2_15": 0.023095786218843617, "k1_1": 0.080591505909180502, "k1_0": 0.089670263955563295, "k1_3": 0.084367996756561758, "k1_2": 0.089288730641584615, "k2_10": 0.026142176379593918, "k1_4": 0.083503160079289512, "k1_7": 0.076964208208162105, "k1_6": 0.078276776581619426, "k2_6": 0.01658840925686619, "k2_7": 0.019038286777846372, "k2_4": 0.026234958748771301, "k2_5": 0.012423974680826603, "k2_2": 0.042451583806130011, "k2_3": 0.031081861963026688, "k2_0": 0.040881394405825972, "k2_1": 0.021362270605822839, "k1_5": 0.071294945108711774, "k2_8": 0.089717399386404925, "k2_9": 0.015308274537916592, "k2_12": 0.91334806988814954, "k2_17": 0.026902773339404915, "k2_13": 0.011866993346678553, "k2_16": 0.014368916191290913, "a": -0.12222422576687236, "k2_14": 0.0010902476843856884, "k1_11": 0.088849182993360407, "k1_10": 0.083923738325351896, "b": 0.023821176583334804, "n": 0.2950193533826404, "k2_11": 0.047044794413186708}, 0.01], ["k2_12", 0.0037902744252914511, true, null, 1e-06, Infinity, 0.00049115513661409683, {"tau": 0.044766728617544181, "k1_9": 0.040600066022237369, "k1_8": 0.14642914343784025, "k2_18": 0.017782575745419252, "k2_15": 0.017142238502830667, "k1_1": 0.045361654817129671, "k1_0": 0.047734972840830836, "k1_3": 0.046079175859366536, "k1_2": 0.047692574702220859, "k2_10": 0.025691117167041543, "k1_4": 0.046374053537691341, "k1_7": 0.043772816180724587, "k1_6": 0.044833055141747138, "k2_6": 0.021803456632868923, "k2_7": 0.021136043687565005, "k2_4": 0.025556039246630687, "k2_5": 0.019836545862891131, "k2_2": 0.031786711374904436, "k2_3": 0.026586330734851695, "k2_0": 0.029711949866149431, "k2_1": 0.023574062326451487, "k1_5": 0.041854021890673034, "k2_8": 0.076426156924699853, "k2_9": 0.02036690891751745, "k2_17": 0.01816379252860971, "k2_13": 0.012018397248485314, "k2_16": 0.012855589218693392, "a": -0.021906090472449697, "b": 0.0012092560088559042, "k2_14": 0.0066740400124694075, "k1_11": 0.047138327633482892, "k1_10": 0.046653609028923911, "k1_12": 0.91334806988815032, "n": 0.15743746485588023, "k2_11": 0.032065214068637736}, 0.001], ["k1_13", 1e-06, false, null, 1e-06, Infinity, 0, null, 1e-06], ["k2_13", 0.0030474185971957057, true, null, 1e-06, Infinity, 0.00023815459887719019, {"tau": 0.034884277467037178, "k1_9": 0.00060983656385759668, "k1_8": 0.098331508727946521, "k2_18": 0.012063545068100874, "k2_15": 0.024560906361153531, "k1_1": 0.0012239920701487062, "k1_0": 0.0029818971075422866, "k1_3": 0.0020578782073540844, "k1_2": 0.0026491561399316697, "k2_10": -0.0034633363875645629, "k1_4": 0.0016504207291154296, "k1_7": 0.0012478744845457453, "k1_6": 0.001031228616341445, "k2_6": -0.0041690206164862699, "k2_7": -0.0032573099806787538, "k2_4": -0.0034552718071979298, "k2_5": -0.004514429296114111, "k2_2": -0.0019210064940439078, "k2_3": -0.0025772453289018629, "k2_0": -0.00095689265312754151, "k2_1": -0.0040058310643082068, "k1_5": 0.00046989114959358215, "k2_8": 0.03694816864812097, "k2_9": -0.0039941953411610585, "k2_12": 0.012018397248485501, "k2_17": 0.015691497781962091, "k2_16": 0.027279115502413201, "a": -0.021554649055717585, "b": -0.015501653513269592, "k2_14": 0.032073452180150924, "k1_11": 0.0034504489091822365, "k1_10": 0.0016652869874901075, "k1_12": 0.011866993346678968, "n": 0.0048727943171086646, "k2_11": 0.00012720506611264842}, 0.01], ["k1_14", 1e-06, false, null, 1e-06, Infinity, 0, null, 1e-06], ["k2_14", 0.0046686303837072396, true, null, 1e-06, Infinity, 0.00031358717462524405, {"tau": 0.034629230807158073, "k1_9": -0.0082889218678481834, "k1_8": 0.081967845407618922, "k2_18": 0.0094300581761076665, "k2_15": 0.024554274467515024, "k1_1": -0.008964558850720698, "k1_0": -0.0080786429004904986, "k1_3": -0.0084718104056253924, "k1_2": -0.0083593693488340018, "k2_10": -0.0078266856314596796, "k1_4": -0.0088362013883237101, "k1_7": -0.0085268554896187326, "k1_6": -0.0089337756170305843, "k2_6": -0.0074801473225079278, "k2_7": -0.0066944933660129623, "k2_4": -0.0078132594060489127, "k2_5": -0.0073215121689421906, "k2_2": -0.0079974087132782621, "k2_3": -0.007387619188698763, "k2_0": -0.0067549590036294271, "k2_1": -0.0078268502391973336, "k1_5": -0.0087071220811528391, "k2_8": 0.037949579299208468, "k2_9": -0.0070650885379273014, "k2_12": 0.0066740400124698342, "k2_17": 0.013648146235037122, "k2_13": 0.032073452180150959, "k2_16": 0.029000556326584787, "a": -0.010318991060191306, "b": -0.020332881359968528, "k1_11": -0.0074575082620819801, "k1_10": -0.0088750352576858864, "k1_12": 0.0010902476843864597, "n": -0.031739757638829108, "k2_11": -0.00628234765175142}, 0.01], ["k1_15", 1e-06, false, null, 1e-06, Infinity, 0, null, 1e-06], ["k2_15", 0.0016686664693318365, true, null, 1e-06, Infinity, 0.00018068896471863511, {"tau": 0.032117501332553491, "k1_9": 0.010628843732534038, "k1_8": 0.10796143620950351, "k2_18": 0.014281273437150327, "k2_16": 0.023131223905562329, "k1_1": 0.012649948432066536, "k1_0": 0.015237580841509673, "k1_3": 0.013792061623774526, "k1_2": 0.014858740581611069, "k2_10": 0.0018622450241831759, "k1_4": 0.01336659527175982, "k1_7": 0.012202203461941447, "k1_6": 0.012220878081768551, "k2_6": 3.9420439910470327e-05, "k2_7": 0.0010015272188842862, "k2_4": 0.0018609106746217184, "k2_5": -0.00084816984263830968, "k2_2": 0.0051830129375618804, "k2_3": 0.0031711603024473698, "k2_0": 0.0057672943332442916, "k2_1": 0.00075568012453544435, "k1_5": 0.010829057375943838, "k2_8": 0.03115255781031516, "k2_9": -9.1035717883019955e-05, "k2_12": 0.017142238502830753, "k2_17": 0.016893659036855819, "k2_13": 0.024560906361153455, "a": -0.032232947656420909, "b": -0.006463033134083588, "k2_14": 0.024554274467514875, "k1_11": 0.015494868711861995, "k1_10": 0.013439278064574501, "k1_12": 0.023095786218843888, "n": 0.046015066278933953, "k2_11": 0.0074429915933140155}, 0.01], ["k1_16", 1e-06, false, null, 1e-06, Infinity, 0, null, 1e-06], ["k2_16", 0.0022432610416379672, true, null, 1e-06, Infinity, 0.00019421090366395527, {"tau": 0.033069987747355097, "k1_9": 0.0031549149390474904, "k1_8": 0.098125282133753322, "k2_18": 0.012042022529318326, "k2_15": 0.023131223905562347, "k1_1": 0.0041332385751731244, "k1_0": 0.0060761601419893809, "k1_3": 0.0050351683959479034, "k1_2": 0.0057505138737136323, "k2_10": -0.0021386823191633791, "k1_4": 0.0046304706389882358, "k1_7": 0.004026297932933548, "k1_6": 0.0038752742387192654, "k2_6": -0.0031327244560376399, "k2_7": -0.0022114798831175233, "k2_4": -0.0021295106925035257, "k2_5": -0.0036078093004817203, "k2_2": -0.00013898959345718848, "k2_3": -0.001149322346578575, "k2_0": 0.00069409497142445663, "k2_1": -0.002814274397946816, "k1_5": 0.0031033657707114034, "k2_8": 0.035187359011251904, "k2_9": -0.0030262356567845737, "k2_12": 0.012855589218693503, "k2_17": 0.015320418008932272, "k2_13": 0.027279115502413177, "a": -0.02417261144986621, "b": -0.013235828365475077, "k2_14": 0.029000556326584725, "k1_11": 0.0064737622103487723, "k1_10": 0.0046598089842860967, "k1_12": 0.014368916191291154, "n": 0.015420111934691404, "k2_11": 0.0019093959449277707}, 0.01], ["k1_17", 1e-06, false, null, 1e-06, Infinity, 0, null, 1e-06], ["k2_17", 0.00057994935787120117, true, null, 1e-06, Infinity, 0.0001475730977432415, {"tau": 0.023793087738901784, "k1_9": 0.016809771714426339, "k1_8": 0.088298451180473567, "k2_18": 0.014112834760512498, "k2_15": 0.016893659036855763, "k1_1": 0.019259456315421458, "k1_0": 0.021518746691017943, "k1_3": 0.020172346707598435, "k1_2": 0.02116933242845899, "k2_10": 0.0078112983345444906, "k1_4": 0.019941986713567245, "k1_7": 0.018612625707710394, "k1_6": 0.018866524276449421, "k2_6": 0.0057449667621737484, "k2_7": 0.00618684812364382, "k2_4": 0.0077643670814663097, "k2_5": 0.0046537662102354091, "k2_2": 0.011290288909342463, "k2_3": 0.0088609034918872426, "k2_0": 0.011304048785147543, "k2_1": 0.0065736156743173933, "k1_5": 0.017270838716768735, "k2_8": 0.017345696258793435, "k2_9": 0.0052394790368873283, "k2_12": 0.018163792528609665, "k2_13": 0.015691497781962001, "k2_16": 0.015320418008932222, "a": -0.02604195757236984, "b": 0.0033987398261444831, "k2_14": 0.013648146235036938, "k1_11": 0.021532557785191975, "k1_10": 0.020051002486929214, "k1_12": 0.026902773339404964, "n": 0.068316315921131465, "k2_11": 0.01290342405940108}, 0.01], ["k1_18", 1e-06, false, null, 1e-06, Infinity, 0, null, 1e-06], ["k2_18", 0.00025451582232138836, true, null, 1e-06, Infinity, 0.00015942802443289834, {"tau": 0.021013423287418388, "k1_9": 0.018284921018717159, "k1_8": 0.07227340000730563, "k2_15": 0.014281273437150264, "k1_1": 0.020413953031078437, "k1_0": 0.021882390396825522, "k1_3": 0.020912484641955865, "k1_2": 0.021579763576590718, "k2_10": 0.011649715826106069, "k1_4": 0.02091203980460574, "k1_7": 0.019827454174949837, "k1_6": 0.020209885160328307, "k2_6": 0.0099277540094107053, "k2_7": 0.0097526860604905362, "k2_4": 0.011550527337107553, "k2_5": 0.0088994909776600704, "k2_2": 0.014337252720141426, "k2_3": 0.01217143977504459, "k2_0": 0.013942278524215595, "k2_1": 0.010554689375646626, "k1_5": 0.018834880646590512, "k2_8": 0.012463491719719243, "k2_9": 0.0091647148193806562, "k2_12": 0.017782575745419173, "k2_17": 0.014112834760512484, "k2_13": 0.012063545068100782, "k2_16": 0.012042022529318264, "a": -0.013040155440088335, "b": 0.0063028100483466182, "k2_14": 0.0094300581761074826, "k1_11": 0.021780648418211479, "k1_10": 0.02103387040321246, "k1_12": 0.025988951515300816, "n": 0.070406443236419938, "k2_11": 0.015185352914551677}, 0.01], ["k1_19", 1e-06, false, null, 1e-06, Infinity, 0, null, 1e-06], ["k2_19", 1e-06, false, null, 1e-06, Infinity, 0, null, 1e-06], ["k1_20", 1e-06, false, null, 1e-06, Infinity, 0, null, 1e-06], ["k2_20", 1e-06, false, null, 1e-06, Infinity, 0, null, 1e-06], ["k1_21", 1e-06, false, null, 1e-06, Infinity, 0, null, 1e-06], ["k2_21", 1e-06, false, null, 1e-06, Infinity, 0, null, 1e-06], ["k1_22", 1e-06, false, null, 1e-06, Infinity, 0, null, 1e-06], ["k2_22", 1e-06, false, null, 1e-06, Infinity, 0, null, 1e-06], ["k", 0.1, false, null, 1e-06, Infinity, 0, null, 0.1], ["kdr", 1e-06, false, null, 1e-06, Infinity, 0, null, 1e-06], ["tau", 11.436372011309162, true, null, 5, 20, 0.27561133530319581, {"k1_9": 0.064226131827643348, "k1_8": 0.2564144541374318, "k2_18": 0.021013423287419071, "k2_15": 0.032117501332553804, "k1_1": 0.064546450772505551, "k1_0": 0.053252003312827097, "k1_3": 0.057945882392694187, "k1_2": 0.055024971436439474, "k2_10": 0.087342317834952027, "k1_4": 0.062275369831410743, "k1_7": 0.062850082116440609, "k1_6": 0.066621371193535006, "k2_6": 0.088546840086633896, "k2_7": 0.077050452982265885, "k2_4": 0.086488351340342093, "k2_5": 0.088456202767598732, "k2_2": 0.082233983727722698, "k2_3": 0.079485440738637544, "k2_0": 0.071319706677451356, "k2_1": 0.08803346678742173, "k1_5": 0.067604709743603261, "k2_8": 0.39605342765772278, "k2_9": 0.083070371418612676, "k2_12": 0.044766728617545409, "k2_17": 0.023793087738902399, "k2_13": 0.034884277467037136, "k2_16": 0.033069987747355103, "a": 0.20080630931821519, "b": 0.083209257070725531, "k2_14": 0.034629230807157352, "k1_11": 0.050926002335001212, "k1_10": 0.062753880480457311, "k1_12": 0.051896600995556583, "n": 0.20391130665277452, "k2_11": 0.068565412438939169}, 10], ["kg", 0.018515, false, null, 1e-06, Infinity, 0, null, 0.018515], ["n", 2.3031566051114454, true, null, 1e-06, Infinity, 0.030750051274953203, {"tau": 0.20391130665276633, "k1_9": 0.24175729066047494, "k1_8": 0.77099240178226325, "k2_18": 0.070406443236420133, "k2_15": 0.046015066278933182, "k1_1": 0.27567642287143318, "k1_0": 0.29362651124105454, "k1_3": 0.2818187253406812, "k1_2": 0.29386441467173491, "k2_10": 0.13264960049387206, "k1_4": 0.28212081382624332, "k1_7": 0.26331631177285836, "k1_6": 0.26986638257438872, "k2_6": 0.10579756621842097, "k2_7": 0.10506758715085511, "k2_4": 0.13246636170398848, "k2_5": 0.093948423962184918, "k2_2": 0.17625591799940668, "k2_3": 0.14174714750159545, "k2_0": 0.16394340227095672, "k2_1": 0.11980988191860785, "k1_5": 0.25071354437590598, "k2_8": 0.4240830132582149, "k2_9": 0.098304469318513846, "k2_12": 0.15743746485587959, "k2_17": 0.068316315921131437, "k2_13": 0.0048727943171074338, "k2_16": 0.015420111934690664, "a": -0.2207605992105286, "b": 0.23278875191525622, "k2_14": -0.031739757638831724, "k1_11": 0.28893555930063192, "k1_10": 0.28354648018664003, "k1_12": 0.29501935338264096, "k2_11": 0.17890682367073396}, 2], ["b", 1820.9040742449683, true, null, 1e-06, Infinity, 15.142877267095844, {"tau": 0.083209257070723588, "k1_9": 0.023221156843970265, "k1_8": 0.10098620140441288, "k2_18": 0.0063028100483465428, "k2_15": -0.0064630331340838395, "k1_1": 0.034612164523367378, "k1_0": 0.035646862105680271, "k1_3": 0.033847466545801827, "k1_2": 0.034541360034826163, "k2_10": 0.012893816827397394, "k1_4": 0.031943106879826592, "k1_7": 0.027251957362654101, "k1_6": 0.029920616563015073, "k2_6": 0.0088206580650077599, "k2_7": 0.0069654239025013437, "k2_4": 0.013282091825526988, "k2_5": 0.0089306946280849758, "k2_2": 0.020029338897221423, "k2_3": 0.015473368394528716, "k2_0": 0.018329197157111853, "k2_1": 0.013836647007224777, "k1_5": 0.030878481438146976, "k2_8": 0.076020941927174041, "k2_9": 0.0047990314174705439, "k2_12": 0.001209256008855587, "k2_17": 0.0033987398261443361, "k2_13": -0.015501653513269858, "k2_16": -0.013235828365475292, "a": -0.047042832603199497, "k2_14": -0.0203328813599691, "k1_11": 0.033090814602905846, "k1_10": 0.03127035569246879, "k1_12": 0.023821176583334484, "n": 0.23278875191525483, "k2_11": 0.017993611436596221}, 1500.0], ["a", 101909.124439006, true, null, 1e-06, Infinity, 1542.4172185087803, {"tau": 0.20080630931822088, "k1_9": 0.013117072569103497, "k1_8": -0.40083054007363156, "k2_18": -0.013040155440087065, "k2_15": -0.032232947656419729, "k1_1": -0.021160858611005088, "k1_0": -0.083018150068834368, "k1_3": -0.052594136147031616, "k1_2": -0.077261593275072454, "k2_10": 0.21289216425136831, "k1_4": -0.035887579016302303, "k1_7": -0.013604903900535837, "k1_6": -0.0062293860500403529, "k2_6": 0.24519245278781068, "k2_7": 0.20184986918585279, "k2_4": 0.20956227482684212, "k2_5": 0.25543738225258977, "k2_2": 0.14660758166819221, "k2_3": 0.1728115568827456, "k2_0": 0.11827746058357061, "k2_1": 0.22774305487668564, "k1_5": 0.01591635403817843, "k2_8": 0.51609518963980838, "k2_9": 0.23137283436465431, "k2_12": -0.02190609047244689, "k2_17": -0.026041957572368615, "k2_13": -0.021554649055716617, "k2_16": -0.024172611449865655, "b": -0.047042832603197145, "k2_14": -0.010318991060190992, "k1_11": -0.0880338397954748, "k1_10": -0.035337336751565251, "k1_12": -0.1222242257668677, "n": -0.22076059921051283, "k2_11": 0.091083637809958345}, 110000.0]]
