# Supplementary material for: A photoconversion model for full spectral programming and multiplexing of optogenetic systems
Source: Mol Syst Biol. 2017 Apr 24;13(4):926. doi: 10.15252/msb.20167456 (PMC5408778; doi:10.15252/msb.20167456)
Supplement: Supplementary file 10 — Dataset EV2 [file MSB-13-926-s010.zip › dataset_ev2_ccasr_data_and_analysis/ccasr_analysis/fit_results/all_data_with_fewer_k_holds_ratio_k_fixed_onetau_0.129154966501.p]

S'[[Fit Statistics]]\n    # function evals   = 566\n    # data points      = 929\n    # variables        = 36\n    chi-square         = 1408.814\n    reduced chi-square = 1.578\n[[Variables]]\n    k1_0:    0.00603216 +/- 0.000424 (7.03%) (init= 0.01)\n    k2_0:    0.01844351 +/- 0.004445 (24.10%) (init= 0.001)\n    k1_1:    0.00379594 +/- 0.000258 (6.80%) (init= 0.01)\n    k2_1:    0.00544768 +/- 0.002734 (50.19%) (init= 0.001)\n    k1_2:    0.00216874 +/- 0.000146 (6.75%) (init= 0.01)\n    k2_2:    0.00758832 +/- 0.001358 (17.90%) (init= 0.001)\n    k1_3:    0.00139736 +/- 9.65e-05 (6.91%) (init= 0.01)\n    k2_3:    0.00293632 +/- 0.001005 (34.25%) (init= 0.001)\n    k1_4:    0.00268290 +/- 0.000182 (6.77%) (init= 0.01)\n    k2_4:    0.00470388 +/- 0.001853 (39.41%) (init= 0.001)\n    k1_5:    0.00538121 +/- 0.000380 (7.06%) (init= 0.01)\n    k2_5:    0.00573043 +/- 0.004315 (75.31%) (init= 0.001)\n    k1_6:    0.00449519 +/- 0.000309 (6.89%) (init= 0.01)\n    k2_6:    0.00508214 +/- 0.003452 (67.93%) (init= 0.001)\n    k1_7:    0.00458299 +/- 0.000342 (7.45%) (init= 0.01)\n    k2_7:    1.0634e-06 +/- 0.004087 (384345.44%) (init= 0.001)\n    k1_8:    0.00305019 +/- 5.41e-05 (1.77%) (init= 0.01)\n    k2_8:    0.00424946 +/- 0.000346 (8.15%) (init= 0.001)\n    k1_9:    0.00505386 +/- 0.000377 (7.46%) (init= 0.01)\n    k2_9:    0.00335293 +/- 0.004206 (125.44%) (init= 0.001)\n    k1_10:   0.00286690 +/- 0.000195 (6.80%) (init= 0.01)\n    k2_10:   0.00477361 +/- 0.001987 (41.64%) (init= 0.001)\n    k1_11:   0.00086606 +/- 6.31e-05 (7.29%) (init= 0.01)\n    k2_11:   0.00355361 +/- 0.000654 (18.41%) (init= 0.001)\n    k1_12:   0.00024318 +/- 2.39e-05 (9.84%) (init= 0.01)\n    k2_12:   0.00372677 +/- 0.000483 (12.97%) (init= 0.001)\n    k1_13:   1e-06 (fixed)\n    k2_13:   0.00303640 +/- 0.000238 (7.83%) (init= 0.01)\n    k1_14:   1e-06 (fixed)\n    k2_14:   0.00465548 +/- 0.000313 (6.73%) (init= 0.01)\n    k1_15:   1e-06 (fixed)\n    k2_15:   0.00166027 +/- 0.000179 (10.83%) (init= 0.01)\n    k1_16:   1e-06 (fixed)\n    k2_16:   0.00223269 +/- 0.000194 (8.67%) (init= 0.01)\n    k1_17:   1e-06 (fixed)\n    k2_17:   0.00057641 +/- 0.000147 (25.46%) (init= 0.01)\n    k1_18:   1e-06 (fixed)\n    k2_18:   0.00025293 +/- 0.000159 (62.98%) (init= 0.01)\n    k1_19:   1e-06 (fixed)\n    k2_19:   1e-06 (fixed)\n    k1_20:   1e-06 (fixed)\n    k2_20:   1e-06 (fixed)\n    k1_21:   1e-06 (fixed)\n    k2_21:   1e-06 (fixed)\n    k1_22:   1e-06 (fixed)\n    k2_22:   1e-06 (fixed)\n    k:       0.129155 (fixed)\n    kdr:     1e-06 (fixed)\n    tau:     11.4556832 +/- 0.274294 (2.39%) (init= 10)\n    kg:      0.018515 (fixed)\n    n:       2.27484202 +/- 0.029989 (1.32%) (init= 2)\n    b:       1820.02431 +/- 15.12187 (0.83%) (init= 1500)\n    a:       1.0109e+05 +/- 1.49e+03 (1.47%) (init= 110000)\n[[Correlations]] (unreported correlations are <  0.100)\n    C(k1_12, k2_12)              =  0.912 \n    C(k1_11, k2_11)              =  0.832 \n    C(k1_2, k2_2)                =  0.792 \n    C(k1_0, k2_0)                =  0.786 \n    C(k1_9, k2_9)                =  0.770 \n    C(k1_8, n)                   =  0.764 \n    C(k1_3, k2_3)                =  0.764 \n    C(k1_5, k2_5)                =  0.758 \n    C(k1_7, k2_7)                =  0.746 \n    C(k1_4, k2_4)                =  0.735 \n    C(k1_1, k2_1)                =  0.734 \n    C(k1_10, k2_10)              =  0.728 \n    C(k1_6, k2_6)                =  0.726 \n    C(k2_8, a)                   =  0.532 \n    C(k1_8, k2_8)                =  0.483 \n    C(k2_8, n)                   =  0.421 \n    C(k2_8, tau)                 =  0.393 \n    C(k1_8, a)                   = -0.383 \n    C(k1_12, n)                  =  0.292 \n    C(k1_2, n)                   =  0.291 \n    C(k1_0, n)                   =  0.290 \n    C(k1_11, n)                  =  0.286 \n    C(k1_10, n)                  =  0.280 \n    C(k1_4, n)                   =  0.279 \n    C(k1_3, n)                   =  0.279 \n    C(k1_1, n)                   =  0.273 \n    C(k1_6, n)                   =  0.267 \n    C(k1_7, n)                   =  0.263 \n    C(k1_8, tau)                 =  0.262 \n    C(k1_8, k1_12)               =  0.260 \n    C(k2_5, a)                   =  0.247 \n    C(k1_5, n)                   =  0.247 \n    C(k2_6, a)                   =  0.241 \n    C(k1_9, n)                   =  0.241 \n    C(n, b)                      =  0.233 \n    C(k1_0, k1_8)                =  0.228 \n    C(k1_2, k1_8)                =  0.227 \n    C(k1_8, k1_11)               =  0.227 \n    C(k2_1, a)                   =  0.226 \n    C(k2_9, a)                   =  0.223 \n    C(k2_10, a)                  =  0.214 \n    C(k1_3, k1_8)                =  0.212 \n    C(k2_4, a)                   =  0.211 \n    C(k1_8, k1_10)               =  0.209 \n    C(tau, n)                    =  0.209 \n    C(k1_4, k1_8)                =  0.208 \n    C(k2_6, k2_8)                =  0.204 \n    C(k2_1, k2_8)                =  0.204 \n    C(k2_5, k2_8)                =  0.203 \n    C(k2_8, k2_10)               =  0.201 \n    C(n, a)                      = -0.200 \n    C(tau, a)                    =  0.200 \n    C(k1_1, k1_8)                =  0.200 \n    C(k2_4, k2_8)                =  0.199 \n    C(k1_7, k1_8)                =  0.193 \n    C(k1_6, k1_8)                =  0.192 \n    C(k2_8, k2_9)                =  0.191 \n    C(k2_7, a)                   =  0.189 \n    C(k2_2, k2_8)                =  0.187 \n    C(k2_3, k2_8)                =  0.181 \n    C(k2_11, n)                  =  0.179 \n    C(k2_2, n)                   =  0.177 \n    C(k2_3, a)                   =  0.174 \n    C(k1_5, k1_8)                =  0.172 \n    C(k2_7, k2_8)                =  0.172 \n    C(k1_8, k1_9)                =  0.170 \n    C(k2_0, n)                   =  0.164 \n    C(k2_0, k2_8)                =  0.158 \n    C(k2_12, n)                  =  0.156 \n    C(k2_2, a)                   =  0.150 \n    C(k2_8, k2_11)               =  0.150 \n    C(k1_5, k2_8)                =  0.145 \n    C(k1_8, k2_12)               =  0.145 \n    C(k2_3, n)                   =  0.143 \n    C(k1_6, k2_8)                =  0.142 \n    C(k2_8, k1_9)                =  0.137 \n    C(k1_1, k2_8)                =  0.137 \n    C(k2_10, n)                  =  0.133 \n    C(k2_4, n)                   =  0.133 \n    C(k2_8, k1_10)               =  0.132 \n    C(k1_4, k2_8)                =  0.131 \n    C(k1_7, k2_8)                =  0.129 \n    C(k2_1, n)                   =  0.121 \n    C(k2_0, a)                   =  0.121 \n    C(k1_3, k2_8)                =  0.120 \n    C(k1_12, a)                  = -0.116 \n    C(k1_2, k2_8)                =  0.112 \n    C(k2_7, n)                   =  0.110 \n    C(k1_8, k2_15)               =  0.108 \n    C(k2_6, n)                   =  0.108 \n    C(k1_8, k2_11)               =  0.107 \n    C(k1_0, k2_8)                =  0.106 \n    C(k2_9, n)                   =  0.103 '
p0
.
