# Supplementary material for: A photoconversion model for full spectral programming and multiplexing of optogenetic systems
Source: Mol Syst Biol. 2017 Apr 24;13(4):926. doi: 10.15252/msb.20167456 (PMC5408778; doi:10.15252/msb.20167456)
Supplement: Supplementary file 10 — Dataset EV2 [file MSB-13-926-s010.zip › dataset_ev2_ccasr_data_and_analysis/ccasr_analysis/fit_results/all_data_with_fewer_k_holds_ratio_k_fixed_onetau_0.129154966501.params]

[["k1_0", 0.0060321610254071567, true, null, 1e-06, Infinity, 0.0004238481287737659, {"tau": 0.054214779423303078, "k1_9": 0.069966204412650959, "k1_8": 0.22796077558101283, "k2_18": 0.02166485754295976, "k2_16": 0.0059653466636208725, "k1_1": 0.079523376129357157, "k2_15": 0.014998818209898188, "k1_3": 0.081873324092264041, "k1_2": 0.08584096292491486, "k2_10": 0.034802962112820204, "k1_4": 0.081706158035844981, "k1_7": 0.076935917153714881, "k1_6": 0.077683330133579781, "k2_6": 0.02719104374803194, "k2_7": 0.028919898643461325, "k2_4": 0.034761845041203027, "k2_5": 0.024014804625626135, "k2_2": 0.048645095008783439, "k2_3": 0.038438096553434692, "k2_0": 0.78559508447434834, "k2_1": 0.031164725949101548, "k1_5": 0.071413203805218789, "k2_8": 0.10594063505821835, "k2_9": 0.026129354849916658, "k2_12": 0.046932278858585225, "k2_17": 0.021220216241970898, "k2_13": 0.0029143403636605228, "a": -0.076442461220669028, "b": 0.034758067225617723, "k2_14": -0.0080238023240416685, "k1_11": 0.084806755599161066, "k1_10": 0.082133287297240953, "k1_12": 0.087913292792753311, "n": 0.29030153014441745, "k2_11": 0.050430620460334565}, 0.01], ["k2_0", 0.018443512436108755, true, null, 1e-06, Infinity, 0.0044455496073702834, {"tau": 0.071065625525506187, "k1_9": 0.050475961829934003, "k1_8": 0.088358578828187442, "k2_18": 0.013775238530427862, "k2_15": 0.0057282490399087763, "k1_1": 0.051885979443190046, "k1_0": 0.78559508447435666, "k1_3": 0.048268486203654787, "k1_2": 0.046529966324663712, "k2_10": 0.061196501047699609, "k1_4": 0.050804201317183828, "k1_7": 0.049921319333362253, "k1_6": 0.053194839883617291, "k2_6": 0.060684504692219227, "k2_7": 0.052773212307167805, "k2_4": 0.060628819284643302, "k2_5": 0.059535887865344507, "k2_2": 0.059481158267619766, "k2_3": 0.056678267244415291, "k2_1": 0.060797043959863198, "k1_5": 0.052820397282608129, "k2_8": 0.1582958069595915, "k2_9": 0.056768271544132387, "k2_12": 0.029464330639919004, "k2_17": 0.011157822189841135, "k2_13": -0.00092964442249853267, "k2_16": 0.00070754021536750247, "a": 0.12120111455468505, "b": 0.018088737063978236, "k2_14": -0.0066975315342473127, "k1_11": 0.043864104289663995, "k1_10": 0.051197683938078491, "k1_12": 0.04052513491336298, "n": 0.16397629750121437, "k2_11": 0.051283600257793494}, 0.001], ["k1_1", 0.0037959499812286746, true, null, 1e-06, Infinity, 0.00025813341426037445, {"tau": 0.065128113718578379, "k1_9": 0.069369653285367275, "k1_8": 0.19993577786749581, "k2_18": 0.020160679998141372, "k2_15": 0.012437636368873961, "k2_14": -0.0088763141660200759, "k1_0": 0.079523376129361473, "k1_3": 0.077469407798638174, "k1_2": 0.079832147783366086, "k2_10": 0.046886089991880243, "k1_4": 0.078227743792120039, "k1_7": 0.074353592523538736, "k1_6": 0.076051709984213081, "k2_6": 0.041036794751255219, "k2_7": 0.039585135671264551, "k2_4": 0.046666683888416577, "k2_5": 0.038298264284379359, "k2_2": 0.05661194980247615, "k2_3": 0.048029017507610114, "k2_0": 0.051885979443184634, "k2_1": 0.73422309804049735, "k1_5": 0.071267788360653603, "k2_8": 0.13661346931541926, "k2_9": 0.038908667585708503, "k2_12": 0.044596997705990619, "k2_17": 0.018953187926319639, "k2_13": 0.0011879345423658403, "k2_16": 0.0040531039066644117, "a": -0.014911106730181907, "b": 0.033687386118121311, "k1_11": 0.078090246980159705, "k1_10": 0.078678950297315836, "k1_12": 0.078984454346075914, "n": 0.27264076067913973, "k2_11": 0.055031583885077985}, 0.01], ["k2_1", 0.0054476845787426731, true, null, 1e-06, Infinity, 0.0027343633570315641, {"tau": 0.086449164100659212, "k1_9": 0.046304149973932167, "k1_8": 0.031500123874874754, "k2_18": 0.010380613319474553, "k2_15": 0.00088067505505314448, "k1_1": 0.73422309804049657, "k1_0": 0.03116472594910245, "k1_3": 0.03725805701707418, "k1_2": 0.03268654529429274, "k2_10": 0.079573802267491167, "k1_4": 0.041330459595630691, "k1_7": 0.042150856437283078, "k1_6": 0.046956841135428307, "k2_6": 0.082323506520398521, "k2_7": 0.06908347651255009, "k2_4": 0.078712320006865344, "k2_5": 0.082039190339148388, "k2_2": 0.070422261861106727, "k2_3": 0.070772594460556115, "k2_0": 0.060797043959861317, "k1_5": 0.049319673373431058, "k2_8": 0.20355040383157263, "k2_9": 0.076696073699088263, "k2_12": 0.023523087684710755, "k2_17": 0.0065170002020807126, "k2_13": -0.0038555021909682692, "k2_16": -0.0026660802407309828, "a": 0.22631168966117005, "b": 0.013640965573606525, "k2_14": -0.0076920371439007642, "k1_11": 0.028906459852731291, "k1_10": 0.041745215653276727, "k1_12": 0.021805265329255006, "n": 0.12139749238937829, "k2_11": 0.056596460332324135}, 0.001], ["k1_2", 0.0021687445940147265, true, null, 1e-06, Infinity, 0.00014636677756878945, {"tau": 0.055985481101832796, "k1_9": 0.070406563462230926, "k1_8": 0.2271965114428878, "k2_18": 0.021351969394054617, "k2_15": 0.01461588465155993, "k1_1": 0.079832147783366267, "k1_0": 0.085840962924919814, "k1_3": 0.082001703155501787, "k2_17": 0.020862594917386172, "k2_10": 0.036262337430424132, "k1_4": 0.081936575533850683, "k1_7": 0.077216575217146838, "k1_6": 0.078070691795697825, "k2_6": 0.028770711630143209, "k2_7": 0.030183662484945216, "k2_4": 0.03620515502361462, "k2_5": 0.025623092139819465, "k2_2": 0.79160741360749853, "k2_3": 0.039664286628153238, "k2_0": 0.04652996632465789, "k2_1": 0.032686545294293476, "k1_5": 0.071904077506239644, "k2_8": 0.11184896368603697, "k2_9": 0.027604012402614089, "k2_12": 0.046883248301093902, "k2_13": 0.002581624933651602, "k2_16": 0.0056388932604404269, "a": -0.070565403416674055, "b": 0.033637503158923263, "k2_14": -0.0083011084940836019, "k1_11": 0.084702293259079603, "k1_10": 0.082370187397281594, "k1_12": 0.087519971145375408, "n": 0.29051955243939953, "k2_11": 0.051210913570811027}, 0.01], ["k2_2", 0.0075883238720041435, true, null, 1e-06, Infinity, 0.0013580822647492807, {"tau": 0.082003624361163791, "k1_9": 0.055542723246249044, "k1_8": 0.091232857337676193, "k2_18": 0.0141499513495499, "k2_15": 0.0051434095645142494, "k1_1": 0.05661194980247572, "k1_0": 0.048645095008785617, "k1_3": 0.052115082447593684, "k1_2": 0.79160741360749798, "k2_10": 0.070633258134452856, "k1_4": 0.055167732090734403, "k1_7": 0.054404276513118036, "k1_6": 0.058278751542074125, "k2_6": 0.070512648493655586, "k2_7": 0.060941069814884723, "k2_4": 0.069966576613707171, "k2_5": 0.069376558038811126, "k2_3": 0.064991810377287476, "k2_0": 0.05948115826761672, "k2_1": 0.070422261861106936, "k1_5": 0.058253988887299719, "k2_8": 0.1869948778674706, "k2_9": 0.065927672533225803, "k2_12": 0.031557934807190838, "k2_17": 0.011130829936922897, "k2_13": -0.0018926979637073696, "k2_16": -0.00012387624188080169, "a": 0.1500240610947933, "b": 0.019828248949679397, "k2_14": -0.0079403974152124721, "k1_11": 0.046611138006021277, "k1_10": 0.055607854841950015, "k1_12": 0.04214339882861752, "n": 0.17660924360389388, "k2_11": 0.057688120636839667}, 0.001], ["k1_3", 0.0013973631484346383, true, null, 1e-06, Infinity, 9.6527469694293136e-05, {"tau": 0.058963911141574801, "k1_9": 0.068978264363431865, "k1_8": 0.21160395318166633, "k2_18": 0.020677004319298895, "k2_15": 0.013541909590815367, "k1_1": 0.077469407798638229, "k1_0": 0.081873324092268565, "k2_16": 0.0049195457644935648, "k1_2": 0.082001703155501676, "k2_10": 0.040456820575402591, "k1_4": 0.07916600314524358, "k1_7": 0.074890601221992661, "k1_6": 0.076100940157429658, "k2_6": 0.033796969786174337, "k2_7": 0.03393104201603387, "k2_4": 0.040327295492204193, "k2_5": 0.030868523738287374, "k2_2": 0.05211508244759417, "k2_3": 0.76402777923429599, "k2_0": 0.048268486203649291, "k2_1": 0.037258057017074846, "k1_5": 0.070627884630740517, "k2_8": 0.12003565503685804, "k2_9": 0.032220108243641458, "k2_12": 0.045300151942689854, "k2_17": 0.01985518950074339, "k2_13": 0.0019876452209877478, "a": -0.045104492459333338, "b": 0.032840274557636578, "k2_14": -0.0084112807496905112, "k1_11": 0.080625648439263314, "k1_10": 0.079601736161283923, "k1_12": 0.082597605992437442, "n": 0.27851676025598882, "k2_11": 0.052211685868947352}, 0.01], ["k2_3", 0.0029363270392762653, true, null, 1e-06, Infinity, 0.0010056269918972422, {"tau": 0.078696517890197049, "k1_9": 0.048443153756172856, "k1_8": 0.059860695074993669, "k2_18": 0.012018301706719043, "k2_15": 0.0032203029222545193, "k1_1": 0.048029017507609628, "k1_0": 0.038438096553436128, "k1_3": 0.76402777923429532, "k1_2": 0.039664286628152613, "k2_10": 0.07041923730224367, "k1_4": 0.0461239766097509, "k1_7": 0.046090348388294941, "k1_6": 0.050131335999093085, "k2_6": 0.07153412418728361, "k2_7": 0.060957012058089094, "k2_4": 0.06970469794608837, "k2_5": 0.070816081274267167, "k2_2": 0.064991810377287407, "k2_0": 0.056678267244413043, "k2_1": 0.07077259446055624, "k1_5": 0.051120229143227211, "k2_8": 0.18114594873705056, "k2_9": 0.066764099885422049, "k2_12": 0.02648404950828084, "k2_17": 0.0087731514838501942, "k2_13": -0.0024913813188115375, "k2_16": -0.0010689648702299939, "a": 0.17379301278187137, "b": 0.015191630644748657, "k2_14": -0.007302523169853652, "k1_11": 0.036435197485531402, "k1_10": 0.046529005661577499, "k1_12": 0.031187450852101953, "n": 0.14281075588769807, "k2_11": 0.053971930499377332}, 0.001], ["k1_4", 0.0026829062504493129, true, null, 1e-06, Infinity, 0.00018158422892989537, {"tau": 0.062854448928275658, "k1_9": 0.070105128160115548, "k1_8": 0.20824156316369721, "k2_18": 0.020639950972302184, "k2_15": 0.013134113241035344, "k1_1": 0.078227743792120108, "k1_0": 0.081706158035849602, "k1_3": 0.079166003145243594, "k1_2": 0.081936575533850572, "k2_10": 0.044378272670134888, "k2_11": 0.054383380818061447, "k1_7": 0.075600971503141698, "k1_6": 0.077080079297956614, "k2_6": 0.038060201427780889, "k2_7": 0.037364556247337685, "k2_4": 0.73468533739379471, "k2_5": 0.03519059318025243, "k2_2": 0.055167732090734882, "k2_3": 0.046123976609751455, "k2_0": 0.050804201317178319, "k2_1": 0.041330459595631357, "k1_5": 0.07188957931834726, "k2_8": 0.13050558266477066, "k2_9": 0.036181911753442514, "k2_12": 0.045548729929692527, "k2_17": 0.019614523269143661, "k2_13": 0.001604244229327924, "k2_16": 0.004537959857203914, "a": -0.029723454381404564, "b": 0.031020684444916773, "k2_14": -0.0087488842904540169, "k1_11": 0.080348314214211472, "k1_10": 0.080167415648929083, "k1_12": 0.081791856800703527, "n": 0.27876772234925101}, 0.01], ["k2_4", 0.0047038886205036379, true, null, 1e-06, Infinity, 0.0018538463869226857, {"tau": 0.085357814173256455, "k1_9": 0.048255394978547618, "k1_8": 0.043357867103106747, "k2_18": 0.011282541932612088, "k2_15": 0.0018461080453463033, "k1_1": 0.046666683888416036, "k1_0": 0.034761845041204373, "k1_3": 0.040327295492203631, "k1_2": 0.036205155023613968, "k2_10": 0.077876984225532145, "k1_4": 0.73468533739379427, "k1_7": 0.044707840011204807, "k1_6": 0.049324730026491174, "k2_6": 0.0800520970823074, "k2_7": 0.067545556440444909, "k2_5": 0.079588239113091791, "k2_2": 0.069966576613707032, "k2_3": 0.069704697946088329, "k2_0": 0.060628819284641297, "k2_1": 0.078712320006865399, "k1_5": 0.051199146771693987, "k2_8": 0.19949470700961747, "k2_9": 0.074632364723068223, "k2_12": 0.02527817712753392, "k2_17": 0.0075732154400438073, "k2_13": -0.0033803382263961402, "k2_16": -0.0020728839748984209, "a": 0.2111008856604927, "b": 0.012997732739293799, "k2_14": -0.0076912276488099859, "k1_11": 0.032553398983679468, "k1_10": 0.044621132623744189, "k1_12": 0.0260298541482584, "n": 0.13250408579827855, "k2_11": 0.056918479084321121}, 0.001], ["k1_5", 0.0053812177706590303, true, null, 1e-06, Infinity, 0.00038011251893870082, {"tau": 0.067783159511426549, "k1_9": 0.065237234046574832, "k1_8": 0.17232505834041351, "k2_18": 0.018539356987428316, "k2_15": 0.010614738061086185, "k1_1": 0.07126778836065352, "k1_0": 0.071413203805222522, "k1_3": 0.070627884630740365, "k1_2": 0.071904077506239394, "k2_10": 0.051516151029225035, "k1_4": 0.071889579318347108, "k1_7": 0.068773580618922178, "k1_6": 0.070932597184767493, "k2_6": 0.047040381133235429, "k2_7": 0.043791158824145617, "k2_4": 0.051199146771694432, "k2_5": 0.75828844284055186, "k2_2": 0.058253988887300046, "k2_3": 0.051120229143227593, "k2_0": 0.052820397282603515, "k2_1": 0.049319673373431558, "k2_8": 0.14545680407824008, "k2_9": 0.044393816845085268, "k2_12": 0.041021382101869418, "k2_17": 0.016933580906834687, "k2_13": 0.00046275087792786246, "k2_16": 0.0030427260544426695, "a": 0.022292904165349046, "b": 0.029572837883792617, "k2_14": -0.0085621516487864834, "k1_11": 0.06986847609570257, "k1_10": 0.07233202123362735, "k1_12": 0.069552712888339779, "n": 0.24696184195672263, "k2_11": 0.054812885082637354}, 0.01], ["k2_5", 0.0057304355208694924, true, null, 1e-06, Infinity, 0.0043157226974001343, {"tau": 0.085543924667429647, "k1_9": 0.041678646339838102, "k1_8": 0.0095759842408931449, "k2_18": 0.0088889635370225234, "k2_15": -0.00044058186735217327, "k1_1": 0.038298264284378665, "k1_0": 0.024014804625626558, "k1_3": 0.030868523738286659, "k1_2": 0.025623092139818657, "k2_10": 0.080496732751864628, "k1_4": 0.035190593180251716, "k1_7": 0.036563608975098694, "k1_6": 0.041558270969694097, "k2_6": 0.084199276988817351, "k2_7": 0.070033041812877256, "k2_4": 0.07958823911309168, "k2_17": 0.0048510139528813116, "k2_2": 0.069376558038810834, "k2_3": 0.070816081274267001, "k2_0": 0.05953588786534339, "k2_1": 0.082039190339148305, "k1_5": 0.75828844284055119, "k2_8": 0.20325503638342651, "k2_9": 0.078365524122250424, "k2_12": 0.02011808908030158, "k2_13": -0.0041884103951475059, "k2_16": -0.0032585493253674156, "a": 0.24710792063476239, "b": 0.0087267717082555943, "k2_14": -0.0071176638608142799, "k1_11": 0.021750282362320354, "k1_10": 0.03558646038195315, "k1_12": 0.014004555883372301, "n": 0.097830973286687745, "k2_11": 0.05460399382386498}, 0.001], ["k1_6", 0.004495190396070492, true, null, 1e-06, Infinity, 0.00030952746620799157, {"tau": 0.067004475215836551, "k1_9": 0.068966992772959451, "k1_8": 0.19219732484432236, "k2_18": 0.019951983775767974, "k2_15": 0.012024196747040789, "k1_1": 0.076051709984213053, "k1_0": 0.077683330133583875, "k1_3": 0.076100940157429547, "k1_2": 0.078070691795697617, "k2_10": 0.049589545941011406, "k1_4": 0.077080079297956502, "k1_7": 0.073453818525164111, "k2_13": 0.0010165799700925021, "k2_6": 0.72606330611417302, "k2_7": 0.042003230494547135, "k2_4": 0.049324730026491681, "k2_5": 0.041558270969694742, "k2_2": 0.0582787515420745, "k2_3": 0.050131335999093522, "k2_0": 0.05319483988361224, "k2_1": 0.046956841135428896, "k1_5": 0.070932597184767548, "k2_8": 0.14190855612996692, "k2_9": 0.041830165194167969, "k2_12": 0.044060318163892651, "k2_17": 0.018563320759434353, "k2_16": 0.0038143699852226298, "a": -0.00021529284989467215, "b": 0.028790723717791809, "k2_14": -0.0088202848415920108, "k1_11": 0.076189684371137739, "k1_10": 0.077539228413941244, "k1_12": 0.076675317211284302, "n": 0.26669570282478217, "k2_11": 0.055943545876516801}, 0.01], ["k2_6", 0.0050821438760529913, true, null, 1e-06, Infinity, 0.0034520730736151261, {"tau": 0.08635414800874687, "k1_9": 0.04400780896483928, "k1_8": 0.018182523741342372, "k2_18": 0.009807194638293321, "k2_15": 0.00027245535038167339, "k1_1": 0.041036794751254574, "k1_0": 0.02719104374803244, "k1_3": 0.033796969786173629, "k1_2": 0.028770711630142443, "k2_10": 0.080953542571695833, "k1_4": 0.038060201427780195, "k1_7": 0.039234207502211148, "k1_6": 0.72606330611417247, "k2_7": 0.070388753633097018, "k2_4": 0.080052097082307302, "k2_5": 0.084199276988817393, "k2_2": 0.07051264849365535, "k2_3": 0.071534124187283429, "k2_0": 0.060684504692217867, "k2_1": 0.082323506520398479, "k1_5": 0.047040381133234895, "k2_8": 0.20384449722789205, "k2_9": 0.078505007024001483, "k2_12": 0.021862457154471396, "k2_17": 0.0057790643667381915, "k2_13": -0.00394599554015382, "k2_16": -0.0029038054415544217, "a": 0.24105205107956629, "b": 0.0085679658369332626, "k2_14": -0.0073085797535808938, "k1_11": 0.024916986279746371, "k1_10": 0.038469887871444876, "k1_12": 0.017442185700241621, "n": 0.10811709612463656, "k2_11": 0.056011810639013296}, 0.001], ["k1_7", 0.0045829925311201558, true, null, 1e-06, Infinity, 0.00034150998912392923, {"tau": 0.061841786108213809, "k1_9": 0.066997107300366204, "k1_8": 0.19320942577434844, "k2_18": 0.019747778485841774, "k2_15": 0.012313137637371017, "k1_1": 0.074353592523538736, "k1_0": 0.076935917153719016, "k1_3": 0.07489060122199262, "k1_2": 0.077216575217146644, "k2_10": 0.044919091524190276, "k1_4": 0.075600971503141601, "k2_12": 0.043329398938553115, "k1_6": 0.073453818525164166, "k2_6": 0.039234207502211765, "k2_7": 0.74558186314354313, "k2_4": 0.04470784001120532, "k2_5": 0.036563608975099353, "k2_2": 0.054404276513118459, "k2_3": 0.046090348388295413, "k2_0": 0.049921319333357202, "k2_1": 0.042150856437283668, "k1_5": 0.068773580618922275, "k2_8": 0.12905390147152407, "k2_9": 0.037225902830191976, "k2_17": 0.018590822978071842, "k2_13": 0.0014146515711738617, "k2_16": 0.0041782387687989819, "a": -0.016194560974408499, "b": 0.026606550366343108, "k2_14": -0.0083580664071154602, "k1_11": 0.075581653348814504, "k1_10": 0.076041046203764298, "k1_12": 0.076639155776098811, "n": 0.26283096221331748, "k2_11": 0.053024365536786952}, 0.01], ["k2_7", 1.0633988832831065e-06, true, null, 1e-06, Infinity, 0.0040871251536023058, {"tau": 0.073694536648165387, "k1_9": 0.041240742588107088, "k1_8": 0.032481969863637994, "k2_18": 0.0098789801268328644, "k2_15": 0.0015734831696728557, "k1_1": 0.039585135671263982, "k1_0": 0.028919898643462102, "k1_3": 0.03393104201603328, "k1_2": 0.030183662484944536, "k2_10": 0.068280722925896251, "k1_4": 0.037364556247337075, "k1_7": 0.74558186314354258, "k1_6": 0.042003230494546628, "k2_6": 0.070388753633097101, "k2_4": 0.067545556440444882, "k2_5": 0.070033041812877353, "k2_2": 0.060941069814884549, "k2_3": 0.060957012058089018, "k2_0": 0.05277321230716623, "k2_1": 0.06908347651255009, "k1_5": 0.043791158824145165, "k2_8": 0.17168426763272993, "k2_9": 0.065611986917469917, "k2_12": 0.021596511290772506, "k2_17": 0.0065606103828628297, "k2_13": -0.002848229042845817, "k2_16": -0.0017591432744604599, "a": 0.18869065827219642, "b": 0.0073084213084478036, "k2_14": -0.0064861039013042292, "k1_11": 0.027004080239559504, "k1_10": 0.037732472185290793, "k1_12": 0.021287069965120798, "n": 0.11046512107151686, "k2_11": 0.049393712712012143}, 0.001], ["k1_8", 0.0030501994703543422, true, null, 1e-06, Infinity, 5.4085556423383133e-05, {"tau": 0.26176504242836091, "k1_9": 0.16998878396187356, "k2_14": 0.083480857078603213, "k2_18": 0.072217841959004131, "k2_15": 0.10842846246181086, "k1_1": 0.19993577786749703, "k1_0": 0.22796077558103403, "k1_3": 0.21160395318166747, "k1_2": 0.22719651144288844, "k2_10": 0.042805501340022076, "k1_4": 0.20824156316369802, "k1_7": 0.19320942577434985, "k1_6": 0.19219732484432378, "k2_6": 0.018182523741345522, "k2_7": 0.032481969863640749, "k2_4": 0.043357867103108814, "k2_5": 0.0095759842408962726, "k2_2": 0.091232857337678677, "k2_3": 0.059860695074996126, "k2_0": 0.088358578828160797, "k2_1": 0.031500123874877647, "k1_5": 0.1723250583404152, "k2_8": 0.48334215141457959, "k2_9": 0.019266120902638479, "k2_12": 0.14518177024803, "k2_17": 0.088230576507459732, "k2_13": 0.099433695154158189, "k2_16": 0.099043174749985238, "a": -0.38279634337203683, "b": 0.098766979251575238, "k1_11": 0.22693022278542277, "k1_10": 0.20919554455916461, "k1_12": 0.26041898459051216, "n": 0.76432590150590307, "k2_11": 0.10651841110657667}, 0.01], ["k2_8", 0.0042494616997877932, true, null, 1e-06, Infinity, 0.00034634461564127407, {"tau": 0.39267877502836024, "k1_9": 0.13697518952300713, "k1_8": 0.48334215141457554, "k2_18": 0.010348005040759698, "k2_15": 0.029157742467649097, "k1_1": 0.13661346931541901, "k1_0": 0.10594063505823309, "k1_3": 0.12003565503685759, "k1_2": 0.11184896368603632, "k2_10": 0.20120931977152834, "k1_4": 0.13050558266477033, "k1_7": 0.12905390147152385, "k1_6": 0.14190855612996683, "k2_6": 0.20384449722789361, "k2_7": 0.17168426763273112, "k2_4": 0.19949470700961883, "k2_5": 0.20325503638342815, "k2_2": 0.18699487786747154, "k2_3": 0.18114594873705164, "k2_0": 0.15829580695958073, "k2_1": 0.20355040383157413, "k1_5": 0.14545680407824013, "k2_9": 0.19070289886292499, "k2_12": 0.074301586494837993, "k2_17": 0.015291506740675736, "k2_13": 0.035175225007322328, "k2_16": 0.033467685965612094, "a": 0.53166567816630306, "b": 0.075249500584091009, "k2_14": 0.036434563678188529, "k1_11": 0.099368485004922846, "k1_10": 0.1316361560753255, "k1_12": 0.086682940399922567, "n": 0.4207735850414554, "k2_11": 0.14986995109050066}, 0.001], ["k1_9", 0.005053865281133274, true, null, 1e-06, Infinity, 0.00037681612056390416, {"tau": 0.063920690514138803, "k1_8": 0.16998878396187206, "k2_18": 0.018152137760632427, "k2_15": 0.010621911526997218, "k1_1": 0.069369653285367192, "k1_0": 0.069966204412654665, "k1_3": 0.068978264363431699, "k1_2": 0.070406563462230648, "k2_10": 0.048544706265198509, "k1_4": 0.070105128160115368, "k1_7": 0.066997107300366107, "k1_6": 0.068966992772959382, "k2_6": 0.044007808964839808, "k2_7": 0.041240742588107525, "k2_4": 0.048255394978548014, "k2_5": 0.04167864633983865, "k2_2": 0.055542723246249349, "k2_3": 0.048443153756173231, "k2_0": 0.05047596182992934, "k2_1": 0.046304149973932653, "k1_5": 0.065237234046574805, "k2_8": 0.13697518952300711, "k2_9": 0.77008940414036409, "k2_12": 0.040135898347314437, "k2_17": 0.0166909535498951, "k2_13": 0.0006936175294247716, "k2_16": 0.003215720111769019, "a": 0.014546512640774561, "b": 0.022348918826514179, "k2_14": -0.0081637042983755889, "k1_11": 0.068521070172353926, "k1_10": 0.070536937951747161, "k1_12": 0.068526243856589231, "n": 0.24068784246518471, "k2_11": 0.052615736370987952}, 0.01], ["k2_9", 0.00335293711921969, true, null, 1e-06, Infinity, 0.0042060151365843554, {"tau": 0.080525463877232722, "k1_9": 0.77008940414036364, "k1_8": 0.019266120902635787, "k2_18": 0.0092182959519084562, "k2_15": 0.00034094772780407864, "k1_1": 0.038908667585707893, "k1_0": 0.026129354849917387, "k1_3": 0.032220108243640792, "k1_2": 0.027604012402613363, "k2_10": 0.075469535807749524, "k1_4": 0.036181911753441862, "k1_7": 0.037225902830191386, "k1_6": 0.041830165194167386, "k2_6": 0.078505007024001469, "k2_7": 0.065611986917469833, "k2_4": 0.074632364723068126, "k2_5": 0.078365524122250424, "k2_2": 0.065927672533225568, "k2_3": 0.066764099885421896, "k2_0": 0.056768271544130965, "k2_1": 0.076696073699088235, "k1_5": 0.044393816845084755, "k2_8": 0.19070289886292355, "k2_11": 0.052488545099853248, "k2_12": 0.020772281634708487, "k2_17": 0.0054911143784058709, "k2_13": -0.0036801221990223629, "k2_16": -0.0026791365856531709, "a": 0.2229151939516949, "b": 0.0048607758896839527, "k2_14": -0.0069045512100746114, "k1_11": 0.024011280890804197, "k1_10": 0.036569531939806006, "k1_12": 0.017102923679060852, "n": 0.10300277715518691}, 0.001], ["k1_10", 0.0028669023049551212, true, null, 1e-06, Infinity, 0.00019495455995697437, {"tau": 0.063329783561168168, "k1_9": 0.070536937951747314, "k1_8": 0.20919554455916356, "k2_18": 0.020761323577041791, "k2_15": 0.013207286404578172, "k1_1": 0.078678950297315906, "k1_0": 0.082133287297245436, "k1_3": 0.079601736161283923, "k1_2": 0.082370187397281455, "k2_10": 0.72835555538764385, "k1_4": 0.080167415648929083, "k1_7": 0.07604104620376434, "k1_6": 0.077539228413941327, "k2_6": 0.038469887871445556, "k2_7": 0.037732472185291362, "k2_4": 0.044621132623744765, "k2_5": 0.035586460381953837, "k2_2": 0.055607854841950473, "k2_3": 0.046529005661578006, "k2_0": 0.051197683938072891, "k2_1": 0.041745215653277372, "k1_5": 0.072332021233627503, "k2_8": 0.13163615607532583, "k2_9": 0.036569531939806638, "k2_12": 0.045824569213489236, "k2_17": 0.019722935646867626, "k2_13": 0.0016208750687661388, "k2_16": 0.0045686549579063394, "a": -0.029136626263564853, "b": 0.030316801736563134, "k2_14": -0.0087851449051046509, "k1_11": 0.080764808253840192, "k1_12": 0.082203596611258131, "n": 0.2801679764856333, "k2_11": 0.054780501919835696}, 0.01], ["k2_10", 0.0047736177247180711, true, null, 1e-06, Infinity, 0.0019877270765073988, {"tau": 0.086134112375523292, "k1_9": 0.048544706265198009, "k1_8": 0.042805501340019085, "k2_18": 0.011386425165308932, "k2_15": 0.0018601353361141046, "k1_1": 0.046886089991879647, "k1_0": 0.034802962112821315, "k1_3": 0.040456820575401939, "k1_2": 0.03626233743042339, "k1_5": 0.051516151029224536, "k1_4": 0.044378272670134243, "k1_7": 0.044919091524189693, "k1_6": 0.049589545941010858, "k2_6": 0.080953542571695916, "k2_7": 0.068280722925896237, "k2_4": 0.077876984225532117, "k2_5": 0.080496732751864725, "k2_2": 0.070633258134452648, "k2_3": 0.070419237302243559, "k2_0": 0.061196501047697464, "k2_1": 0.079573802267491181, "k2_8": 0.20120931977152695, "k2_9": 0.07546953580774958, "k2_12": 0.025421967105051142, "k2_17": 0.0076293780606804902, "k2_13": -0.0033787235068580925, "k2_16": -0.002071755251380359, "a": 0.21414594435831155, "b": 0.012603036263599264, "k2_14": -0.0076985204851844607, "k1_11": 0.032574039963433235, "k1_10": 0.72835555538764341, "k1_12": 0.025978027096495077, "n": 0.13276097338456663, "k2_11": 0.057418422252973514}, 0.001], ["k1_11", 0.00086606398645383553, true, null, 1e-06, Infinity, 6.314621089050388e-05, {"tau": 0.05176172716877487, "k1_9": 0.068521070172354204, "k1_8": 0.22693022278542199, "k2_18": 0.021594831871184432, "k2_15": 0.015290709839822086, "k1_1": 0.078090246980159872, "k1_0": 0.084806755599165701, "k1_3": 0.080625648439263453, "k1_2": 0.084702293259079645, "k2_10": 0.032574039963433943, "k1_4": 0.080348314214211583, "k1_7": 0.07558165334881467, "k1_6": 0.076189684371137933, "k2_6": 0.024916986279747144, "k2_7": 0.027004080239560163, "k2_4": 0.032553398983680107, "k2_5": 0.021750282362321141, "k2_2": 0.046611138006021832, "k2_3": 0.036435197485532006, "k2_0": 0.043864104289658215, "k2_1": 0.028906459852732009, "k1_5": 0.069868476095702847, "k2_8": 0.099368485004923485, "k2_9": 0.024011280890804895, "k2_12": 0.046375213685342767, "k2_17": 0.021272385557000187, "k2_13": 0.0034010244029884112, "k2_16": 0.0063846629179655622, "b": 0.032387852521229034, "k2_14": -0.0073991961154667068, "a": -0.082349127382304321, "k1_10": 0.080764808253840303, "k1_12": 0.087220911816689367, "n": 0.28586613948385009, "k2_11": 0.83243273190912648}, 0.01], ["k2_11", 0.0035536128482517304, true, null, 1e-06, Infinity, 0.0006543463712723605, {"tau": 0.068636931542957302, "k1_9": 0.052615736370987785, "k1_8": 0.10651841110657484, "k2_18": 0.015040557197737918, "k2_15": 0.007381936182615287, "k1_1": 0.055031583885077687, "k1_0": 0.050430620460336757, "k1_3": 0.052211685868947005, "k1_2": 0.051210913570810611, "k2_10": 0.057418422252973771, "k1_4": 0.054383380818061107, "k1_7": 0.053024365536786668, "k1_6": 0.055943545876516537, "k2_6": 0.056011810639013608, "k2_7": 0.049393712712012379, "k2_4": 0.056918479084321336, "k2_5": 0.05460399382386532, "k2_2": 0.057688120636839764, "k2_3": 0.053971930499377499, "k2_0": 0.051283600257790267, "k2_1": 0.056596460332324391, "k1_5": 0.05481288508263716, "k2_8": 0.14986995109050005, "k2_9": 0.05248854509985354, "k2_12": 0.031775183167106369, "k2_17": 0.012754031902705498, "k2_13": 0.0001405913955622265, "k2_16": 0.0019054677895864887, "a": 0.095092254664837533, "b": 0.017871179635208824, "k2_14": -0.0062299551305261521, "k1_11": 0.83243273190912648, "k1_10": 0.054780501919835398, "k1_12": 0.046494586915116737, "n": 0.1785732652086158}, 0.001], ["k1_12", 0.00024318189769501064, true, null, 1e-06, Infinity, 2.3917845569317986e-05, {"tau": 0.053092812038271313, "k1_9": 0.068526243856589605, "k1_8": 0.26041898459051199, "k2_18": 0.025891578556010545, "k2_15": 0.022919083353767009, "k1_1": 0.078984454346076233, "k1_0": 0.087913292792759209, "k1_3": 0.082597605992437706, "k1_2": 0.087519971145375561, "k2_10": 0.02597802709649584, "k1_4": 0.081791856800703791, "k1_7": 0.07663915577609913, "k1_6": 0.076675317211284677, "k2_6": 0.017442185700242415, "k2_7": 0.02128706996512152, "k2_4": 0.026029854148259104, "k2_5": 0.014004555883373121, "k2_2": 0.042143398828618166, "k2_3": 0.031187450852102627, "k2_0": 0.040525134913357096, "k2_1": 0.021805265329255787, "k1_5": 0.069552712888340168, "k2_8": 0.086682940399923469, "k2_9": 0.017102923679061587, "k2_12": 0.9115363251587254, "k2_17": 0.026703399638286648, "k2_13": 0.011818380780997069, "k2_16": 0.014286331564912347, "a": -0.11579420112514233, "k2_14": 0.0011279452427771844, "k1_11": 0.087220911816689534, "k1_10": 0.082203596611258409, "b": 0.023177850984632358, "n": 0.29222989301050517, "k2_11": 0.04649458691511725}, 0.01], ["k2_12", 0.0037267730325990511, true, null, 1e-06, Infinity, 0.00048346811737245851, {"tau": 0.045060114878422555, "k1_9": 0.040135898347314569, "k1_8": 0.14518177024802947, "k2_18": 0.017758067315173962, "k2_15": 0.017126672043966205, "k1_1": 0.04459699770599071, "k1_0": 0.046932278858588722, "k1_3": 0.045300151942689909, "k1_2": 0.046883248301093902, "k2_10": 0.025421967105051499, "k1_4": 0.045548729929692576, "k1_7": 0.043329398938553192, "k1_6": 0.044060318163892775, "k2_6": 0.021862457154471771, "k2_7": 0.021596511290772832, "k2_4": 0.025278177127534239, "k2_5": 0.020118089080301976, "k2_2": 0.031557934807191115, "k2_3": 0.026484049508281138, "k2_0": 0.029464330639915791, "k2_1": 0.023523087684711119, "k1_5": 0.041021382101869536, "k2_8": 0.074301586494838187, "k2_9": 0.020772281634708841, "k2_17": 0.018104396673125363, "k2_13": 0.012063000716726849, "k2_16": 0.012882944557136591, "a": -0.018877409720393652, "b": 0.00090023117025435698, "k2_14": 0.0067516875380342588, "k1_11": 0.04637521368534276, "k1_10": 0.045824569213489305, "k1_12": 0.9115363251587254, "n": 0.15636866074971506, "k2_11": 0.031775183167106577}, 0.001], ["k1_13", 1e-06, false, null, 1e-06, Infinity, 0, null, 1e-06], ["k2_13", 0.0030364044083147634, true, null, 1e-06, Infinity, 0.00023760162950469939, {"tau": 0.034513830755056492, "k1_9": 0.00069361752942474146, "k1_8": 0.099433695154157675, "k2_18": 0.012132149042130735, "k2_15": 0.024618162203653923, "k1_1": 0.0011879345423657739, "k1_0": 0.0029143403636625064, "k1_3": 0.0019876452209876523, "k1_2": 0.0025816249336514771, "k2_10": -0.0033787235068579052, "k1_4": 0.001604244229327842, "k1_7": 0.0014146515711737969, "k1_6": 0.001016579970092452, "k2_6": -0.0039459955401535997, "k2_7": -0.0028482290428456466, "k2_4": -0.0033803382263959576, "k2_5": -0.0041884103951472787, "k2_2": -0.001892697963707254, "k2_3": -0.0024913813188113905, "k2_0": -0.00092964442250154317, "k2_1": -0.0038555021909680671, "k1_5": 0.00046275087792783861, "k2_8": 0.03517522500732273, "k2_9": -0.0036801221990221599, "k2_12": 0.0120630007167268, "k2_17": 0.015750650037761424, "k2_16": 0.027322425366851737, "a": -0.021334627538702251, "b": -0.015677342441029175, "k2_14": 0.032096170820804522, "k1_11": 0.0034010244029882768, "k1_10": 0.0016208750687660561, "k1_12": 0.011818380780996895, "n": 0.0046604947394586664, "k2_11": 0.00014059139556228751}, 0.01], ["k1_14", 1e-06, false, null, 1e-06, Infinity, 0, null, 1e-06], ["k2_14", 0.0046554881700519024, true, null, 1e-06, Infinity, 0.00031314997573928666, {"tau": 0.034054501951494266, "k1_9": -0.0081637042983755057, "k1_8": 0.083480857078603449, "k2_18": 0.0094780897901433452, "k2_15": 0.024602176362628351, "k1_1": -0.0088763141660199857, "k1_0": -0.0080238023240400327, "k1_3": -0.0084112807496904227, "k1_2": -0.0083011084940835117, "k2_10": -0.0076985204851843661, "k1_4": -0.0087488842904539215, "k1_7": -0.0083580664071153717, "k1_6": -0.0088202848415919171, "k2_6": -0.0073085797535807949, "k2_7": -0.006486103901304145, "k2_4": -0.0076912276488098827, "k2_5": -0.0071176638608141879, "k2_2": -0.0079403974152123732, "k2_3": -0.0073025231698535574, "k2_0": -0.0066975315342486276, "k2_1": -0.0076920371439006645, "k1_5": -0.0085621516487863931, "k2_8": 0.036434563678188925, "k2_9": -0.0069045512100745221, "k2_12": 0.0067516875380343143, "k2_17": 0.013698810551199859, "k2_13": 0.032096170820804522, "k2_16": 0.029032269129098457, "a": -0.010619698527756322, "b": -0.020528951457043223, "k1_11": -0.0073991961154666244, "k1_10": -0.0087851449051045642, "k1_12": 0.0011279452427772623, "n": -0.031918912227909296, "k2_11": -0.0062299551305260697}, 0.01], ["k1_15", 1e-06, false, null, 1e-06, Infinity, 0, null, 1e-06], ["k2_15", 0.0016602769663908168, true, null, 1e-06, Infinity, 0.00017985910147110258, {"tau": 0.031971789595319482, "k1_9": 0.01062191152699714, "k1_8": 0.1084284624618103, "k2_18": 0.014359773056763336, "k2_16": 0.023188494799104096, "k1_1": 0.012437636368873852, "k1_0": 0.014998818209899744, "k1_3": 0.01354190959081525, "k1_2": 0.014615884651559784, "k2_10": 0.0018601353361141586, "k1_4": 0.013134113241035222, "k1_7": 0.012313137637370915, "k1_6": 0.012024196747040689, "k2_6": 0.00027245535038174435, "k2_7": 0.0015734831696729095, "k2_4": 0.0018461080453463436, "k2_5": -0.00044058186735209396, "k2_2": 0.0051434095645142546, "k2_3": 0.0032203029222545492, "k2_0": 0.0057282490399044447, "k2_1": 0.00088067505505320378, "k1_5": 0.010614738061086105, "k2_8": 0.029157742467648989, "k2_9": 0.00034094772780414462, "k2_12": 0.017126672043966125, "k2_17": 0.016951341149974763, "k2_13": 0.024618162203653954, "a": -0.031464762217768526, "b": -0.0066364841376898567, "k2_14": 0.024602176362628365, "k1_11": 0.015290709839821946, "k1_10": 0.013207286404578052, "k1_12": 0.022919083353766832, "n": 0.045651172480442641, "k2_11": 0.0073819361826152697}, 0.01], ["k1_16", 1e-06, false, null, 1e-06, Infinity, 0, null, 1e-06], ["k2_16", 0.0022326909634730052, true, null, 1e-06, Infinity, 0.00019352988238699256, {"tau": 0.03279228845740146, "k1_9": 0.0032157201117689908, "k1_8": 0.099043174749984933, "k2_18": 0.012109538976228316, "k2_15": 0.023188494799104092, "k1_1": 0.0040531039066643614, "k1_0": 0.0059653466636219767, "k1_3": 0.0049195457644935015, "k1_2": 0.0056388932604403436, "k2_10": -0.0020717552513802757, "k1_4": 0.0045379598572038524, "k1_7": 0.0041782387687989333, "k1_6": 0.0038143699852225869, "k2_6": -0.0029038054415543202, "k2_7": -0.0017591432744603801, "k2_4": -0.0020728839748983428, "k2_5": -0.0032585493253673098, "k2_2": -0.00012387624188075688, "k2_3": -0.0010689648702299299, "k2_0": 0.00070754021536380913, "k2_1": -0.0026660802407308913, "k1_5": 0.00304272605444264, "k2_8": 0.033467685965612219, "k2_9": -0.0026791365856530789, "k2_12": 0.012882944557136551, "k2_17": 0.015376543115431129, "k2_13": 0.027322425366851758, "a": -0.023789496685912386, "b": -0.013405965956056306, "k2_14": 0.029032269129098471, "k1_11": 0.0063846629179654764, "k1_10": 0.0045686549579062787, "k1_12": 0.014286331564912234, "n": 0.015174311846313562, "k2_11": 0.0019054677895865057}, 0.01], ["k1_17", 1e-06, false, null, 1e-06, Infinity, 0, null, 1e-06], ["k2_17", 0.00057641405262975898, true, null, 1e-06, Infinity, 0.0001467531699706091, {"tau": 0.023686717782370515, "k1_9": 0.016690953549895055, "k1_8": 0.08823057650745926, "k2_18": 0.014178695015350828, "k2_15": 0.016951341149974781, "k1_1": 0.018953187926319559, "k1_0": 0.021220216241972595, "k1_3": 0.019855189500743296, "k1_2": 0.020862594917386051, "k2_10": 0.0076293780606805873, "k1_4": 0.019614523269143563, "k1_7": 0.018590822978071766, "k1_6": 0.018563320759434287, "k2_6": 0.0057790643667383103, "k2_7": 0.0065606103828629277, "k2_4": 0.0075732154400438897, "k2_5": 0.0048510139528814399, "k2_2": 0.011130829936922946, "k2_3": 0.0087731514838502653, "k2_0": 0.011157822189838176, "k2_1": 0.0065170002020808184, "k1_5": 0.016933580906834642, "k2_8": 0.015291506740675677, "k2_9": 0.0054911143784059776, "k2_12": 0.01810439667312529, "k2_13": 0.015750650037761455, "k2_16": 0.015376543115431145, "a": -0.025395283402909825, "b": 0.0032389335901061088, "k2_14": 0.013698810551199855, "k1_11": 0.021272385557000062, "k1_10": 0.019722935646867529, "k1_12": 0.026703399638286485, "n": 0.06796375636673424, "k2_11": 0.012754031902705512}, 0.01], ["k1_18", 1e-06, false, null, 1e-06, Infinity, 0, null, 1e-06], ["k2_18", 0.00025292609906191199, true, null, 1e-06, Infinity, 0.00015929931900883051, {"tau": 0.020835113417874869, "k1_9": 0.018152137760632344, "k1_8": 0.07221784195900334, "k2_15": 0.01435977305676334, "k1_1": 0.020160679998141254, "k1_0": 0.021664857542961345, "k1_3": 0.020677004319298756, "k1_2": 0.021351969394054451, "k2_10": 0.011386425165309019, "k1_4": 0.020639950972302042, "k1_7": 0.019747778485841659, "k1_6": 0.019951983775767863, "k2_6": 0.009807194638293432, "k2_7": 0.0098789801268329529, "k2_4": 0.011282541932612153, "k2_5": 0.0088889635370226483, "k2_2": 0.01414995134954993, "k2_3": 0.0120183017067191, "k2_0": 0.013775238530425848, "k2_1": 0.010380613319474648, "k1_5": 0.018539356987428226, "k2_8": 0.010348005040759533, "k2_9": 0.0092182959519085568, "k2_12": 0.017758067315173862, "k2_17": 0.014178695015350819, "k2_13": 0.012132149042130745, "k2_16": 0.012109538976228315, "a": -0.01269711540536596, "b": 0.0061495762070616052, "k2_14": 0.0094780897901433347, "k1_11": 0.021594831871184262, "k1_10": 0.020761323577041659, "k1_12": 0.025891578556010326, "n": 0.070325558371741939, "k2_11": 0.015040557197737909}, 0.01], ["k1_19", 1e-06, false, null, 1e-06, Infinity, 0, null, 1e-06], ["k2_19", 1e-06, false, null, 1e-06, Infinity, 0, null, 1e-06], ["k1_20", 1e-06, false, null, 1e-06, Infinity, 0, null, 1e-06], ["k2_20", 1e-06, false, null, 1e-06, Infinity, 0, null, 1e-06], ["k1_21", 1e-06, false, null, 1e-06, Infinity, 0, null, 1e-06], ["k2_21", 1e-06, false, null, 1e-06, Infinity, 0, null, 1e-06], ["k1_22", 1e-06, false, null, 1e-06, Infinity, 0, null, 1e-06], ["k2_22", 1e-06, false, null, 1e-06, Infinity, 0, null, 1e-06], ["k", 0.1291549665014884, false, null, 1e-06, Infinity, 0, null, 0.1291549665014884], ["kdr", 1e-06, false, null, 1e-06, Infinity, 0, null, 1e-06], ["tau", 11.455683213397913, true, null, 5, 20, 0.27429407677190998, {"k1_9": 0.063920690514138609, "k1_8": 0.26176504242835835, "k2_18": 0.020835113417874886, "k2_15": 0.031971789595319482, "k1_1": 0.065128113718578046, "k1_0": 0.054214779423309489, "k1_3": 0.058963911141574343, "k1_2": 0.055985481101832227, "k2_10": 0.086134112375523861, "k1_4": 0.062854448928275283, "k1_7": 0.061841786108213476, "k1_6": 0.067004475215836259, "k2_6": 0.086354148008747564, "k2_7": 0.073694536648165915, "k2_4": 0.08535781417325701, "k2_5": 0.085543924667430354, "k2_2": 0.082003624361164124, "k2_3": 0.078696517890197465, "k2_0": 0.071065625525499498, "k2_1": 0.086449164100659837, "k1_5": 0.067783159511426341, "k2_8": 0.39267877502835996, "k2_9": 0.080525463877233361, "k2_12": 0.045060114878422312, "k2_17": 0.02368671778237048, "k2_13": 0.034513830755056325, "k2_16": 0.032792288457401404, "a": 0.19998055289213729, "b": 0.081898825761047622, "k2_14": 0.034054501951494114, "k1_11": 0.051761727168774273, "k1_10": 0.063329783561167766, "k1_12": 0.05309281203827057, "n": 0.20916559534591497, "k2_11": 0.068636931542957413}, 10], ["kg", 0.018515, false, null, 1e-06, Infinity, 0, null, 0.018515], ["n", 2.2748420292265887, true, null, 1e-06, Infinity, 0.029989809824554153, {"tau": 0.2091655953459168, "k1_9": 0.24068784246518551, "k1_8": 0.76432590150589985, "k2_18": 0.070325558371742494, "k2_15": 0.045651172480443113, "k1_1": 0.27264076067914017, "k1_0": 0.29030153014443388, "k1_3": 0.27851676025598909, "k1_2": 0.29051955243939936, "k2_10": 0.13276097338456905, "k1_4": 0.27876772234925118, "k1_7": 0.26283096221331792, "k1_6": 0.26669570282478278, "k2_6": 0.1081170961246391, "k2_7": 0.11046512107151905, "k2_4": 0.13250408579828071, "k2_5": 0.097830973286690381, "k2_2": 0.17660924360389571, "k2_3": 0.14281075588770009, "k2_0": 0.16397629750119508, "k2_1": 0.12139749238938073, "k1_5": 0.24696184195672347, "k2_8": 0.4207735850414574, "k2_9": 0.10300277715518928, "k2_12": 0.156368660749715, "k2_17": 0.067963756366734629, "k2_13": 0.0046604947394590533, "k2_16": 0.015174311846313829, "a": -0.20010656070930793, "b": 0.23339120257157017, "k2_14": -0.031918912227909602, "k1_11": 0.28586613948384992, "k1_10": 0.28016797648563363, "k1_12": 0.29222989301050456, "k2_11": 0.17857326520861713}, 2], ["b", 1820.024317739375, true, null, 1e-06, Infinity, 15.121869946437505, {"tau": 0.081898825761048358, "k1_9": 0.022348918826514567, "k1_8": 0.098766979251575335, "k2_18": 0.0061495762070617362, "k2_15": -0.0066364841376897301, "k1_1": 0.033687386118121672, "k1_0": 0.034758067225620019, "k1_3": 0.032840274557636884, "k1_2": 0.033637503158923505, "k2_10": 0.012603036263599892, "k1_4": 0.031020684444917086, "k1_7": 0.026606550366343427, "k1_6": 0.028790723717792191, "k2_6": 0.0085679658369339183, "k2_7": 0.0073084213084483656, "k2_4": 0.012997732739294377, "k2_5": 0.0087267717082562483, "k2_2": 0.019828248949679949, "k2_3": 0.015191630644749226, "k2_0": 0.018088737063977133, "k2_1": 0.013640965573607168, "k1_5": 0.029572837883793023, "k2_8": 0.075249500584092285, "k2_9": 0.0048607758896845547, "k2_12": 0.00090023117025451018, "k2_17": 0.0032389335901062202, "k2_13": -0.015677342441029109, "k2_16": -0.013405965956056212, "a": -0.044675427074478184, "k2_14": -0.020528951457043271, "k1_11": 0.032387852521229256, "k1_10": 0.030316801736563481, "k1_12": 0.023177850984632493, "n": 0.23339120257157117, "k2_11": 0.017871179635209265}, 1500.0], ["a", 101089.86347090719, true, null, 1e-06, Infinity, 1490.2258675606536, {"tau": 0.1999805528921339, "k1_9": 0.014546512640772336, "k1_8": -0.3827963433720451, "k2_18": -0.012697115405366654, "k2_15": -0.031464762217769053, "k1_1": -0.014911106730184394, "k1_0": -0.076442461220675953, "k1_3": -0.045104492459335906, "k1_2": -0.070565403416676595, "k2_10": 0.21414594435830997, "k1_4": -0.029723454381407031, "k1_7": -0.016194560974410924, "k1_6": -0.00021529284989711429, "k2_6": 0.2410520510795649, "k2_7": 0.18869065827219492, "k2_4": 0.21110088566049126, "k2_5": 0.247107920634761, "k2_2": 0.15002406109479141, "k2_3": 0.1737930127818697, "k2_0": 0.12120111455469203, "k2_1": 0.22631168966116855, "k1_5": 0.022292904165346742, "k2_8": 0.53166567816629651, "k2_9": 0.22291519395169362, "k2_12": -0.018877409720394898, "k2_17": -0.025395283402910449, "k2_13": -0.021334627538703275, "k2_16": -0.0237894966859129, "b": -0.044675427074479905, "k2_14": -0.010619698527756507, "k1_11": -0.082349127382306805, "k1_10": -0.029136626263567306, "k1_12": -0.11579420112514466, "n": -0.20010656070931668, "k2_11": 0.095092254664835715}, 110000.0]]
