# Supplementary material for: A photoconversion model for full spectral programming and multiplexing of optogenetic systems
Source: Mol Syst Biol. 2017 Apr 24;13(4):926. doi: 10.15252/msb.20167456 (PMC5408778; doi:10.15252/msb.20167456)
Supplement: Supplementary file 10 — Dataset EV2 [file MSB-13-926-s010.zip › dataset_ev2_ccasr_data_and_analysis/ccasr_analysis/fit_results/all_data_with_fewer_k_holds_ratio_k_fixed_onetau_0.16681005372.p]

S'[[Fit Statistics]]\n    # function evals   = 645\n    # data points      = 929\n    # variables        = 36\n    chi-square         = 1403.809\n    reduced chi-square = 1.572\n[[Variables]]\n    k1_0:    0.00762132 +/- 0.000536 (7.03%) (init= 0.01)\n    k2_0:    0.01710097 +/- 0.004364 (25.52%) (init= 0.001)\n    k1_1:    0.00479154 +/- 0.000327 (6.83%) (init= 0.01)\n    k2_1:    0.00455415 +/- 0.002695 (59.19%) (init= 0.001)\n    k1_2:    0.00273891 +/- 0.000185 (6.75%) (init= 0.01)\n    k2_2:    0.00709830 +/- 0.001330 (18.75%) (init= 0.001)\n    k1_3:    0.00176426 +/- 0.000122 (6.90%) (init= 0.01)\n    k2_3:    0.00261090 +/- 0.000979 (37.53%) (init= 0.001)\n    k1_4:    0.00338384 +/- 0.000231 (6.82%) (init= 0.01)\n    k2_4:    0.00405349 +/- 0.001846 (45.55%) (init= 0.001)\n    k1_5:    0.00675066 +/- 0.000487 (7.22%) (init= 0.01)\n    k2_5:    0.00394448 +/- 0.004343 (110.12%) (init= 0.001)\n    k1_6:    0.00566024 +/- 0.000394 (6.97%) (init= 0.01)\n    k2_6:    0.00385759 +/- 0.003437 (89.10%) (init= 0.001)\n    k1_7:    0.00586540 +/- 0.000435 (7.42%) (init= 0.01)\n    k2_7:    4.3090e-06 +/- 0.004103 (95228.51%) (init= 0.001)\n    k1_8:    0.00384484 +/- 6.72e-05 (1.75%) (init= 0.01)\n    k2_8:    0.00349019 +/- 0.000340 (9.75%) (init= 0.001)\n    k1_9:    0.00637959 +/- 0.000483 (7.58%) (init= 0.01)\n    k2_9:    0.00217227 +/- 0.004282 (197.13%) (init= 0.001)\n    k1_10:   0.00361445 +/- 0.000249 (6.88%) (init= 0.01)\n    k2_10:   0.00407400 +/- 0.002011 (49.38%) (init= 0.001)\n    k1_11:   0.00109439 +/- 7.97e-05 (7.28%) (init= 0.01)\n    k2_11:   0.00335945 +/- 0.000640 (19.05%) (init= 0.001)\n    k1_12:   0.00030641 +/- 3.00e-05 (9.80%) (init= 0.01)\n    k2_12:   0.00365796 +/- 0.000475 (12.99%) (init= 0.001)\n    k1_13:   1e-06 (fixed)\n    k2_13:   0.00302373 +/- 0.000237 (7.84%) (init= 0.01)\n    k1_14:   1e-06 (fixed)\n    k2_14:   0.00463968 +/- 0.000313 (6.74%) (init= 0.01)\n    k1_15:   1e-06 (fixed)\n    k2_15:   0.00165103 +/- 0.000179 (10.83%) (init= 0.01)\n    k1_16:   1e-06 (fixed)\n    k2_16:   0.00222067 +/- 0.000193 (8.68%) (init= 0.01)\n    k1_17:   1e-06 (fixed)\n    k2_17:   0.00057282 +/- 0.000145 (25.33%) (init= 0.01)\n    k1_18:   1e-06 (fixed)\n    k2_18:   0.00025292 +/- 0.000158 (62.35%) (init= 0.01)\n    k1_19:   1e-06 (fixed)\n    k2_19:   1e-06 (fixed)\n    k1_20:   1e-06 (fixed)\n    k2_20:   1e-06 (fixed)\n    k1_21:   1e-06 (fixed)\n    k2_21:   1e-06 (fixed)\n    k1_22:   1e-06 (fixed)\n    k2_22:   1e-06 (fixed)\n    k:       0.1668101 (fixed)\n    kdr:     1e-06 (fixed)\n    tau:     11.4620258 +/- 0.274285 (2.39%) (init= 10)\n    kg:      0.018515 (fixed)\n    n:       2.24036491 +/- 0.029084 (1.30%) (init= 2)\n    b:       1818.81555 +/- 15.10503 (0.83%) (init= 1500)\n    a:       1.0015e+05 +/- 1.44e+03 (1.44%) (init= 110000)\n[[Correlations]] (unreported correlations are <  0.100)\n    C(k1_12, k2_12)              =  0.909 \n    C(k1_11, k2_11)              =  0.827 \n    C(k1_2, k2_2)                =  0.784 \n    C(k1_0, k2_0)                =  0.779 \n    C(k1_9, k2_9)                =  0.771 \n    C(k1_5, k2_5)                =  0.762 \n    C(k1_8, n)                   =  0.756 \n    C(k1_3, k2_3)                =  0.755 \n    C(k1_7, k2_7)                =  0.740 \n    C(k1_4, k2_4)                =  0.730 \n    C(k1_1, k2_1)                =  0.729 \n    C(k1_10, k2_10)              =  0.726 \n    C(k1_6, k2_6)                =  0.724 \n    C(k2_8, a)                   =  0.552 \n    C(k1_8, k2_8)                =  0.477 \n    C(k2_8, n)                   =  0.416 \n    C(k2_8, tau)                 =  0.387 \n    C(k1_8, a)                   = -0.360 \n    C(k1_12, n)                  =  0.289 \n    C(k1_2, n)                   =  0.287 \n    C(k1_0, n)                   =  0.286 \n    C(k1_11, n)                  =  0.282 \n    C(k1_10, n)                  =  0.277 \n    C(k1_4, n)                   =  0.275 \n    C(k1_3, n)                   =  0.275 \n    C(k1_1, n)                   =  0.269 \n    C(k1_8, tau)                 =  0.267 \n    C(k1_7, n)                   =  0.263 \n    C(k1_6, n)                   =  0.263 \n    C(k1_8, k1_12)               =  0.256 \n    C(k1_5, n)                   =  0.243 \n    C(k1_9, n)                   =  0.240 \n    C(k2_5, a)                   =  0.238 \n    C(k2_6, a)                   =  0.237 \n    C(n, b)                      =  0.235 \n    C(k2_1, a)                   =  0.226 \n    C(k1_0, k1_8)                =  0.223 \n    C(k1_8, k1_11)               =  0.222 \n    C(k1_2, k1_8)                =  0.222 \n    C(k2_10, a)                  =  0.214 \n    C(k2_4, a)                   =  0.212 \n    C(k2_9, a)                   =  0.212 \n    C(tau, n)                    =  0.211 \n    C(k1_3, k1_8)                =  0.206 \n    C(k1_8, k1_10)               =  0.204 \n    C(k1_4, k1_8)                =  0.203 \n    C(k2_1, k2_8)                =  0.202 \n    C(tau, a)                    =  0.201 \n    C(k2_6, k2_8)                =  0.200 \n    C(k2_8, k2_10)               =  0.199 \n    C(k2_4, k2_8)                =  0.198 \n    C(k2_5, k2_8)                =  0.198 \n    C(k1_1, k1_8)                =  0.195 \n    C(k1_7, k1_8)                =  0.192 \n    C(k2_7, a)                   =  0.188 \n    C(k1_6, k1_8)                =  0.188 \n    C(k2_2, k2_8)                =  0.187 \n    C(k2_8, k2_9)                =  0.185 \n    C(k2_3, k2_8)                =  0.181 \n    C(k2_11, n)                  =  0.179 \n    C(k2_3, a)                   =  0.178 \n    C(k2_2, n)                   =  0.177 \n    C(n, a)                      = -0.174 \n    C(k2_7, k2_8)                =  0.171 \n    C(k1_8, k1_9)                =  0.169 \n    C(k1_5, k1_8)                =  0.168 \n    C(k2_0, n)                   =  0.164 \n    C(k2_0, k2_8)                =  0.158 \n    C(k2_12, n)                  =  0.155 \n    C(k2_2, a)                   =  0.155 \n    C(k2_8, k2_11)               =  0.149 \n    C(k1_8, k2_12)               =  0.144 \n    C(k2_3, n)                   =  0.143 \n    C(k1_5, k2_8)                =  0.141 \n    C(k1_6, k2_8)                =  0.138 \n    C(k2_10, n)                  =  0.135 \n    C(k2_4, n)                   =  0.134 \n    C(k1_1, k2_8)                =  0.133 \n    C(k2_8, k1_9)                =  0.132 \n    C(k2_8, k1_10)               =  0.129 \n    C(k1_4, k2_8)                =  0.128 \n    C(k1_7, k2_8)                =  0.126 \n    C(k2_0, a)                   =  0.125 \n    C(k2_1, n)                   =  0.123 \n    C(k1_3, k2_8)                =  0.117 \n    C(k2_7, n)                   =  0.114 \n    C(k2_6, n)                   =  0.111 \n    C(k2_9, n)                   =  0.109 \n    C(k1_8, k2_15)               =  0.109 \n    C(k1_2, k2_8)                =  0.109 \n    C(k1_12, a)                  = -0.108 \n    C(k1_8, k2_11)               =  0.106 \n    C(k1_0, k2_8)                =  0.103 \n    C(k2_5, n)                   =  0.102 \n    C(k1_8, k2_13)               =  0.101 \n    C(k1_8, k2_16)               =  0.100 '
p0
.
