# Supplementary material for: A photoconversion model for full spectral programming and multiplexing of optogenetic systems
Source: Mol Syst Biol. 2017 Apr 24;13(4):926. doi: 10.15252/msb.20167456 (PMC5408778; doi:10.15252/msb.20167456)
Supplement: Supplementary file 10 — Dataset EV2 [file MSB-13-926-s010.zip › dataset_ev2_ccasr_data_and_analysis/ccasr_analysis/fit_results/all_data_with_fewer_k_holds_ratio_k_fixed_onetau_0.16681005372.params]

[["k1_0", 0.0076213261951122435, true, null, 1e-06, Infinity, 0.00053570870568611596, {"tau": 0.053748124581258633, "k1_9": 0.068965135410511927, "k1_8": 0.22255490008582138, "k2_18": 0.021382858790778333, "k2_16": 0.0058155397417879989, "k1_1": 0.077455990865577834, "k2_15": 0.014692191456109852, "k1_3": 0.079694785263528314, "k1_2": 0.083598460434625529, "k2_10": 0.034897447672351853, "k1_4": 0.079540700942581852, "k1_7": 0.076105689524764292, "k1_6": 0.075687839469999518, "k2_6": 0.027600265006568151, "k2_7": 0.029593147022145796, "k2_4": 0.034576295241146277, "k2_5": 0.024961143514873795, "k2_2": 0.048010263896700885, "k2_3": 0.037751747323669503, "k2_0": 0.778846034710302, "k2_1": 0.031057523780636795, "k1_5": 0.06944303987747516, "k2_8": 0.10255570421401801, "k2_9": 0.027690319474380068, "k2_12": 0.045957623459650682, "k2_17": 0.020915776799479462, "k2_13": 0.002819921631392535, "a": -0.068577004278414622, "b": 0.033868307618518813, "k2_14": -0.0079660240553556232, "k1_11": 0.082683537163530579, "k1_10": 0.080003085482978034, "k1_12": 0.085871829979689993, "n": 0.286339713795629, "k2_11": 0.049757838044151827}, 0.01], ["k2_0", 0.017100978096746489, true, null, 1e-06, Infinity, 0.0043643120390332857, {"tau": 0.070214702367484644, "k1_9": 0.049305955135020542, "k1_8": 0.087406296986556054, "k2_18": 0.013559800442574779, "k2_15": 0.0056607304417368009, "k1_1": 0.051128750673701331, "k1_0": 0.77884603471029923, "k1_3": 0.047524862887313453, "k1_2": 0.045862763025828417, "k2_10": 0.060557532658027567, "k1_4": 0.050194995741436925, "k1_7": 0.049465825131449634, "k1_6": 0.05234315424772662, "k2_6": 0.059620928703934414, "k2_7": 0.05260678022125187, "k2_4": 0.060067449901352286, "k2_5": 0.057989848717934604, "k2_2": 0.059290136834531361, "k2_3": 0.056293903831092139, "k2_1": 0.060104705331032945, "k1_5": 0.05172899714635909, "k2_8": 0.15758879893413702, "k2_9": 0.055359033201983841, "k2_12": 0.029152807410973706, "k2_17": 0.0110151361044222, "k2_13": -0.00089759356114060514, "k2_16": 0.00071837798953109646, "a": 0.12541965302551578, "b": 0.018027988078811757, "k2_14": -0.0066120707818889462, "k1_11": 0.043222161079695232, "k1_10": 0.050669904424586736, "k1_12": 0.03999593830431309, "n": 0.16393256582238455, "k2_11": 0.051107888380479714}, 0.001], ["k1_1", 0.0047915446948426643, true, null, 1e-06, Infinity, 0.00032738445381058374, {"tau": 0.064262002553212072, "k1_9": 0.068050985759564087, "k1_8": 0.19525205107961438, "k2_18": 0.019832485688285946, "k2_15": 0.01217241914817011, "k2_14": -0.0087676313774995591, "k1_0": 0.077455990865573032, "k1_3": 0.075422796515438692, "k1_2": 0.077765552992655265, "k2_10": 0.046562712396410424, "k1_4": 0.076229531730248989, "k1_7": 0.073406306455999812, "k1_6": 0.074091669280901648, "k2_6": 0.040807040541350627, "k2_7": 0.039879361432038136, "k2_4": 0.046164241631075326, "k2_5": 0.038305289373098461, "k2_2": 0.055896948992581012, "k2_3": 0.047223397985879462, "k2_0": 0.051128750673701068, "k2_1": 0.72859276268103301, "k1_5": 0.06924746463957536, "k2_8": 0.13344142631471062, "k2_9": 0.039426333569686813, "k2_12": 0.043666946612503421, "k2_17": 0.018640385814305251, "k2_13": 0.0011419485352449279, "k2_16": 0.0039514737010347828, "a": -0.0078599848035512555, "b": 0.032839165264224583, "k1_11": 0.076128592635337278, "k1_10": 0.076732555997008567, "k1_12": 0.077132052680996238, "n": 0.2690770030780601, "k2_11": 0.054312631819265426}, 0.01], ["k2_1", 0.0045541534867269418, true, null, 1e-06, Infinity, 0.0026956002479714769, {"tau": 0.08444536371013045, "k1_9": 0.044623819671923595, "k1_8": 0.032953825540972245, "k2_18": 0.010122598326534048, "k2_15": 0.00096690424524988169, "k1_1": 0.72859276268103268, "k1_0": 0.031057523780633089, "k1_3": 0.036936084802505778, "k1_2": 0.032581850175951846, "k2_10": 0.077687718004182643, "k1_4": 0.041159222769627267, "k1_7": 0.041578609932713576, "k1_6": 0.046246208924462455, "k2_6": 0.079572739112453467, "k2_7": 0.067772989558512922, "k2_4": 0.077087153934515151, "k2_5": 0.078282903222141736, "k2_2": 0.069728288795519844, "k2_3": 0.069762977797286102, "k2_0": 0.060104705331034701, "k1_5": 0.048171696837869801, "k2_8": 0.2019964097572074, "k2_9": 0.072944780010620255, "k2_12": 0.023368101138096023, "k2_17": 0.0064288321360039154, "k2_13": -0.0036911637494020438, "k2_16": -0.0025146324532743032, "a": 0.22622765196686936, "b": 0.013655538683023728, "k2_14": -0.0075025443413746533, "k1_11": 0.028828705126316932, "k1_10": 0.041679075842612857, "k1_12": 0.021965901641337299, "n": 0.1226508908830732, "k2_11": 0.056117973817346158}, 0.001], ["k1_2", 0.0027389126991813617, true, null, 1e-06, Infinity, 0.00018492111636152122, {"tau": 0.055506276452920868, "k1_9": 0.069374313925082587, "k1_8": 0.22180476701604743, "k2_18": 0.021058016039884619, "k2_15": 0.014304587747326618, "k1_1": 0.077765552992655321, "k1_0": 0.083598460434620797, "k1_3": 0.079822755686386387, "k2_17": 0.020547941257294602, "k2_10": 0.036354661101151882, "k1_4": 0.07977696120995062, "k1_7": 0.076374153128022412, "k1_6": 0.076072315442295785, "k2_6": 0.029159930926516257, "k2_7": 0.030857995788227902, "k2_4": 0.0360258615080409, "k2_5": 0.026521779975823792, "k2_2": 0.78438087890700881, "k2_3": 0.038995271975670071, "k2_0": 0.045862763025827646, "k2_1": 0.032581850175952241, "k1_5": 0.069924512447167214, "k2_8": 0.10860982178247447, "k2_9": 0.029107616722286112, "k2_12": 0.045905431720319814, "k2_13": 0.0024865859534052089, "k2_16": 0.0054878507573777324, "a": -0.062553009380784869, "b": 0.032737760074906211, "k2_14": -0.0082406297416594172, "k1_11": 0.082575592576406301, "k1_10": 0.080247621564078719, "k1_12": 0.085471357861849576, "n": 0.28656835899687666, "k2_11": 0.050550085076050737}, 0.01], ["k2_2", 0.0070983003522134824, true, null, 1e-06, Infinity, 0.0013308506494465059, {"tau": 0.081142048630347241, "k1_9": 0.054264071000494699, "k1_8": 0.090504749422967948, "k2_18": 0.013905316309467834, "k2_15": 0.0050708393568432257, "k1_1": 0.055896948992580742, "k1_0": 0.048010263896696756, "k1_3": 0.051412406899057107, "k1_2": 0.78438087890700847, "k2_10": 0.069984668940873754, "k1_4": 0.054630718369111528, "k1_7": 0.053963995960533126, "k1_6": 0.057448052773091965, "k2_6": 0.069339378436489504, "k2_7": 0.060803025149617461, "k2_4": 0.069429794119467023, "k2_5": 0.067588117189426297, "k2_3": 0.064687030380915708, "k2_0": 0.059290136834532485, "k2_1": 0.069728288795519899, "k1_5": 0.057138175236446889, "k2_8": 0.18684482338498434, "k2_9": 0.064253392653730909, "k2_12": 0.031268362458014926, "k2_17": 0.010969493693390968, "k2_13": -0.0018607573751994481, "k2_16": -0.00011274191248825216, "a": 0.15496544255195596, "b": 0.019848449178639115, "k2_14": -0.0078541915584909236, "k1_11": 0.046010015135096845, "k1_10": 0.05516511150085962, "k1_12": 0.04165405093214538, "n": 0.17695906784133925, "k2_11": 0.057602405488910761}, 0.001], ["k1_3", 0.0017642662939215681, true, null, 1e-06, Infinity, 0.00012168151978112255, {"tau": 0.058266933715132516, "k1_9": 0.067788763749683734, "k1_8": 0.20649557742359478, "k2_18": 0.020356928041789849, "k2_15": 0.013245756274667553, "k1_1": 0.075422796515438761, "k1_0": 0.079694785263523679, "k2_16": 0.0047875334040060344, "k1_2": 0.079822755686386387, "k2_10": 0.040313828675674727, "k1_4": 0.077059820469357276, "k1_7": 0.073966455011735405, "k1_6": 0.074098764296967434, "k2_6": 0.033859021685184496, "k2_7": 0.034383884300555834, "k2_4": 0.039957451203952853, "k2_5": 0.03131494722127097, "k2_2": 0.051412406899057406, "k2_3": 0.75523780296748855, "k2_0": 0.047524862887313078, "k2_1": 0.036936084802506167, "k1_5": 0.068611224199550416, "k2_8": 0.11674415437295109, "k2_9": 0.033222602182396227, "k2_12": 0.044327000322556327, "k2_17": 0.01953261349754978, "k2_13": 0.0019120438751553544, "a": -0.037719605526121483, "b": 0.031999103986062316, "k2_14": -0.008328419029861726, "k1_11": 0.078558165124975154, "k1_10": 0.077538393680328999, "k1_12": 0.080621528875680096, "n": 0.27463558521511422, "k2_11": 0.051488650103972224}, 0.01], ["k2_3", 0.0026109024333714759, true, null, 1e-06, Infinity, 0.00097989574364980335, {"tau": 0.077465306624322522, "k1_9": 0.046888536592385996, "k1_8": 0.059044574645206779, "k2_18": 0.011712826649607641, "k2_15": 0.0031454501064706931, "k1_1": 0.047223397985879177, "k1_0": 0.037751747323665825, "k1_3": 0.75523780296748821, "k1_2": 0.038995271975669758, "k2_10": 0.06941538112723257, "k1_4": 0.045524109181491725, "k1_7": 0.045389075721324647, "k1_6": 0.04919208346243803, "k2_6": 0.069937773257419719, "k2_7": 0.060448855549562801, "k2_4": 0.068868401847082289, "k2_5": 0.068483316710553535, "k2_2": 0.064687030380915653, "k2_0": 0.05629390383109361, "k2_1": 0.069762977797286144, "k1_5": 0.04988912962885917, "k2_8": 0.18066813846813751, "k2_9": 0.064455495168908528, "k2_12": 0.02612238817417166, "k2_17": 0.0085701096030244735, "k2_13": -0.002436810306932036, "k2_16": -0.0010413243349340501, "a": 0.17758738345963335, "b": 0.015114448280790196, "k2_14": -0.0071690310315902757, "k1_11": 0.035774847069423653, "k1_10": 0.046022790589975111, "k1_12": 0.030641292581046819, "n": 0.14252080548926782, "k2_11": 0.053691527735916192}, 0.001], ["k1_4", 0.0033838458657947657, true, null, 1e-06, Infinity, 0.00023067898081127397, {"tau": 0.062270424359175243, "k1_9": 0.068889643131587311, "k1_8": 0.20305957588951812, "k2_18": 0.020319923049687522, "k2_15": 0.012836742210235116, "k1_1": 0.076229531730249003, "k1_0": 0.079540700942577133, "k1_3": 0.077059820469357221, "k1_2": 0.079776961209950592, "k2_10": 0.044370931787506708, "k2_11": 0.053782245161596222, "k1_7": 0.074686858454293611, "k1_6": 0.075126286372486126, "k2_6": 0.03822070503348942, "k2_7": 0.037944079910547594, "k2_4": 0.73000409795556176, "k2_5": 0.035662075929112365, "k2_2": 0.054630718369111764, "k2_3": 0.045524109181492009, "k2_0": 0.050194995741436488, "k2_1": 0.041159222769627621, "k1_5": 0.069913620767271673, "k2_8": 0.127788936601271, "k2_9": 0.03716926781102594, "k2_12": 0.044603752556492501, "k2_17": 0.019288493660704752, "k2_13": 0.0015316327190281987, "k2_16": 0.0044078150291265526, "a": -0.021474582780355862, "b": 0.030051625107429421, "k2_14": -0.0086600592276592971, "k1_11": 0.078286163340973339, "k1_10": 0.078167245656637199, "k1_12": 0.079803649449423031, "n": 0.2749820083035393}, 0.01], ["k2_4", 0.0040534972878324416, true, null, 1e-06, Infinity, 0.0018464998730008005, {"tau": 0.083614993969213999, "k1_9": 0.046686386435289905, "k1_8": 0.044416385450974566, "k2_18": 0.01103920569860343, "k2_15": 0.0019072172689030022, "k1_1": 0.046164241631074993, "k1_0": 0.03457629524114262, "k1_3": 0.039957451203952485, "k1_2": 0.03602586150804056, "k2_10": 0.076274154263355681, "k1_4": 0.73000409795556143, "k1_7": 0.044192722025722844, "k1_6": 0.048622199764158179, "k2_6": 0.077652172537381256, "k2_7": 0.066501115977144296, "k2_5": 0.076260175321439055, "k2_2": 0.069429794119466925, "k2_3": 0.068868401847082247, "k2_0": 0.060067449901353903, "k2_1": 0.077087153934515124, "k1_5": 0.050089196630559996, "k2_8": 0.19827958314556154, "k2_9": 0.071330168199992453, "k2_12": 0.025116603352490774, "k2_17": 0.0074808456960456116, "k2_13": -0.0032402002348544344, "k2_16": -0.0019463246810188454, "a": 0.21209375396249602, "b": 0.012960254879117908, "k2_14": -0.0075242139917650157, "k1_11": 0.032397470678821635, "k1_10": 0.044510872226622679, "k1_12": 0.02608676999260429, "n": 0.13366394411991261, "k2_11": 0.056549153400928219}, 0.001], ["k1_5", 0.0067506687657944431, true, null, 1e-06, Infinity, 0.00048749713359765858, {"tau": 0.066188904215449165, "k1_9": 0.06358935344801496, "k1_8": 0.16823113257635433, "k2_18": 0.018203695321233792, "k2_15": 0.010432150996051111, "k1_1": 0.06924746463957529, "k1_0": 0.069443039877470719, "k1_3": 0.068611224199550305, "k1_2": 0.069924512447167117, "k2_10": 0.050513420763683849, "k1_4": 0.069913620767271617, "k1_7": 0.067618451893111442, "k1_6": 0.068881705293228859, "k2_6": 0.045979280806226507, "k2_7": 0.043454218532176292, "k2_4": 0.05008919663056028, "k2_5": 0.76151253548667996, "k2_2": 0.057138175236447077, "k2_3": 0.049889129628859399, "k2_0": 0.051728997146359354, "k2_1": 0.0481716968378701, "k2_8": 0.14107773765320084, "k2_9": 0.043841202724842085, "k2_12": 0.040091927010929444, "k2_17": 0.016653732256863844, "k2_13": 0.00050389901904557245, "k2_16": 0.0030257168834248583, "a": 0.026983479187480369, "b": 0.028458954992502006, "k2_14": -0.0083658412002232188, "k1_11": 0.068006208494224993, "k1_10": 0.070413012939578329, "k1_12": 0.06787191079164373, "n": 0.24325818173428967, "k2_11": 0.053806864006877002}, 0.01], ["k2_5", 0.0039444884237923583, true, null, 1e-06, Infinity, 0.0043435507604217445, {"tau": 0.08194308954483695, "k1_9": 0.040106505453449078, "k1_8": 0.01529469554704219, "k2_18": 0.008841412463842591, "k2_15": 6.1331068046217505e-06, "k1_1": 0.038305289373098107, "k1_0": 0.024961143514870554, "k1_3": 0.031314947221270602, "k1_2": 0.026521779975823421, "k2_10": 0.076853307863481116, "k1_4": 0.035662075929112032, "k1_7": 0.036388619206653885, "k1_6": 0.041205605393339943, "k2_6": 0.079398340414113783, "k2_7": 0.067131931348282561, "k2_4": 0.076260175321439028, "k2_17": 0.0050839846853616725, "k2_2": 0.067588117189426186, "k2_3": 0.068483316710553493, "k2_0": 0.057989848717936811, "k2_1": 0.078282903222141681, "k1_5": 0.76151253548667963, "k2_8": 0.19756264597931722, "k2_9": 0.072593154907155982, "k2_12": 0.020346728209641243, "k2_13": -0.0037977299372084559, "k2_16": -0.002848940275322588, "a": 0.23777124127773774, "b": 0.0088220517564636287, "k2_14": -0.0068360712130562523, "k1_11": 0.022765489985501368, "k1_10": 0.036159999534759769, "k1_12": 0.015560031805332351, "n": 0.10182448330886881, "k2_11": 0.053510347820390727}, 0.001], ["k1_6", 0.0056602428870810018, true, null, 1e-06, Infinity, 0.00039430843689101984, {"tau": 0.065878765358870897, "k1_9": 0.067559653382399457, "k1_8": 0.18781566954564005, "k2_18": 0.019638872591027198, "k2_15": 0.011802561405764156, "k1_1": 0.074091669280901593, "k1_0": 0.075687839469994911, "k1_3": 0.074098764296967351, "k1_2": 0.076072315442295688, "k2_10": 0.049041457717858623, "k1_4": 0.075126286372486084, "k1_7": 0.07247508985610164, "k2_13": 0.0010096053973053501, "k2_6": 0.72409539050960003, "k2_7": 0.042095381102906539, "k2_4": 0.048622199764158443, "k2_5": 0.041205605393340228, "k2_2": 0.057448052773092166, "k2_3": 0.049192083462438287, "k2_0": 0.052343154247726655, "k2_1": 0.04624620892446276, "k1_5": 0.068881705293228887, "k2_8": 0.13829106012353209, "k2_9": 0.041975846537103678, "k2_12": 0.043158528098785932, "k2_17": 0.018280036414959077, "k2_16": 0.0037520881561939052, "a": 0.0060448818881447906, "b": 0.027732181117194776, "k2_14": -0.0086791304663371427, "k1_11": 0.074301503916256284, "k1_10": 0.075641299252595204, "k1_12": 0.074928844027530722, "n": 0.26322787620410049, "k2_11": 0.055151857999140921}, 0.01], ["k2_6", 0.003857593019182759, true, null, 1e-06, Infinity, 0.0034372081462961225, {"tau": 0.083610743275837993, "k1_9": 0.04237485323373557, "k1_8": 0.021652461570429871, "k2_18": 0.0096553927487842035, "k2_15": 0.00053438320480713928, "k1_1": 0.040807040541350287, "k1_0": 0.027600265006564859, "k1_3": 0.033859021685184135, "k1_2": 0.029159930926515892, "k2_10": 0.078259783643746916, "k1_4": 0.038220705033489087, "k1_7": 0.038854641335824884, "k1_6": 0.7240953905095997, "k2_7": 0.068344483046510848, "k2_4": 0.077652172537381187, "k2_5": 0.079398340414113769, "k2_2": 0.069339378436489379, "k2_3": 0.06993777325741965, "k2_0": 0.059620928703936482, "k2_1": 0.079572739112453397, "k1_5": 0.045979280806226236, "k2_8": 0.20042661383395841, "k2_9": 0.073769638006252108, "k2_12": 0.021904149499266581, "k2_17": 0.0058488977211896189, "k2_13": -0.0036708953683239321, "k2_16": -0.0026264162535088215, "a": 0.23672075417773741, "b": 0.0085777857291268779, "k2_14": -0.0070732188449381056, "k1_11": 0.025371930777581098, "k1_10": 0.038736297329779595, "k1_12": 0.018275661922181118, "n": 0.11070371317940794, "k2_11": 0.055272854235868495}, 0.001], ["k1_7", 0.0058654090961124394, true, null, 1e-06, Infinity, 0.00043496716021105441, {"tau": 0.061264477300101365, "k1_9": 0.066547326414089267, "k1_8": 0.19222210131452835, "k2_18": 0.019709821909402198, "k2_15": 0.01230005536602437, "k1_1": 0.073406306455999798, "k1_0": 0.07610568952475974, "k1_3": 0.073966455011735349, "k1_2": 0.076374153128022357, "k2_10": 0.044581148482891846, "k1_4": 0.074686858454293611, "k2_12": 0.043021275027513427, "k1_6": 0.072475089856101682, "k2_6": 0.03885464133582521, "k2_7": 0.73965294873275667, "k2_4": 0.04419272202572315, "k2_5": 0.036388619206654226, "k2_2": 0.053963995960533369, "k2_3": 0.045389075721324917, "k2_0": 0.049465825131449342, "k2_1": 0.041578609932713922, "k1_5": 0.067618451893111498, "k2_8": 0.12614440672244373, "k2_9": 0.03763563248211528, "k2_17": 0.018591024445975386, "k2_13": 0.0014523333449282744, "k2_16": 0.0042027329497053489, "a": -0.012378194151143197, "b": 0.02624179250887123, "k2_14": -0.0083212922592720059, "k1_11": 0.074855238089722137, "k1_10": 0.07518092795588377, "k1_12": 0.076126513645132371, "n": 0.26323468704320852, "k2_11": 0.052719353686837368}, 0.01], ["k2_7", 4.3090098774678509e-06, true, null, 1e-06, Infinity, 0.0041034058594491118, {"tau": 0.072550574304423798, "k1_9": 0.040477820640348876, "k1_8": 0.035810471300299185, "k2_18": 0.0098739016618277966, "k2_15": 0.0017992031567437446, "k1_1": 0.039879361432037838, "k1_0": 0.029593147022142635, "k1_3": 0.034383884300555508, "k1_2": 0.03085799578822758, "k2_10": 0.067028692541890714, "k1_4": 0.037944079910547296, "k1_7": 0.73965294873275633, "k1_6": 0.042095381102906268, "k2_6": 0.068344483046510862, "k2_4": 0.066501115977144282, "k2_5": 0.067131931348282589, "k2_2": 0.060803025149617385, "k2_3": 0.060448855549562745, "k2_0": 0.05260678022125323, "k2_1": 0.067772989558512908, "k1_5": 0.043454218532176049, "k2_8": 0.1712727083294322, "k2_9": 0.062759787201421044, "k2_12": 0.021898030726487862, "k2_17": 0.0066966593507090597, "k2_13": -0.0026649115133788102, "k2_16": -0.0015602816352850511, "a": 0.188120722743261, "b": 0.0077130350267783712, "k2_14": -0.0063825900498471807, "k1_11": 0.027696459204833317, "k1_10": 0.038407371239972551, "k1_12": 0.022219759565577112, "n": 0.11423674348837887, "k2_11": 0.049457174319683009}, 0.001], ["k1_8", 0.0038448400172229613, true, null, 1e-06, Infinity, 6.7193601763417706e-05, {"tau": 0.26676508000731236, "k1_9": 0.16913007662047297, "k2_14": 0.085459983634256081, "k2_18": 0.072148607632549197, "k2_15": 0.10902306882376084, "k1_1": 0.19525205107961568, "k1_0": 0.22255490008580039, "k1_3": 0.20649557742359584, "k1_2": 0.22180476701604848, "k2_10": 0.044862492213870578, "k1_4": 0.20305957588951967, "k1_7": 0.19222210131452955, "k1_6": 0.18781566954564174, "k2_6": 0.021652461570432179, "k2_7": 0.035810471300301454, "k2_4": 0.044416385450977425, "k2_5": 0.01529469554704452, "k2_2": 0.090504749422970002, "k2_3": 0.05904457464520918, "k2_0": 0.087406296986563853, "k2_1": 0.032953825540975104, "k1_5": 0.16823113257635611, "k2_8": 0.47682814934428847, "k2_9": 0.0268510773799252, "k2_12": 0.14361477603657058, "k2_17": 0.088328984482725498, "k2_13": 0.10086113343423213, "k2_16": 0.10021342227193654, "a": -0.36030190197623874, "b": 0.097307027094658424, "k1_11": 0.221830541453644, "k1_10": 0.20403499653280704, "k1_12": 0.25582724396535533, "n": 0.75586113070439498, "k2_11": 0.10550697633194162}, 0.01], ["k2_8", 0.003490194694686477, true, null, 1e-06, Infinity, 0.00034027441038160636, {"tau": 0.38744622162152503, "k1_9": 0.13159475591963349, "k1_8": 0.47682814934428253, "k2_18": 0.0077220324432124956, "k2_15": 0.026624207781908531, "k1_1": 0.13344142631471073, "k1_0": 0.10255570421399586, "k1_3": 0.11674415437295095, "k1_2": 0.10860982178247429, "k2_10": 0.19941955488684371, "k1_4": 0.127788936601271, "k1_7": 0.12614440672244381, "k1_6": 0.1382910601235324, "k2_6": 0.20042661383396015, "k2_7": 0.17127270832943356, "k2_4": 0.1982795831455631, "k2_5": 0.19756264597931891, "k2_2": 0.18684482338498562, "k2_3": 0.18066813846813881, "k2_0": 0.15758879893415545, "k2_1": 0.20199640975720892, "k1_5": 0.14107773765320117, "k2_9": 0.18493851725814692, "k2_12": 0.071660949069130758, "k2_17": 0.012718833946634272, "k2_13": 0.032954089256720102, "k2_16": 0.03130133329539473, "a": 0.55217864336319955, "b": 0.075644209006860433, "k2_14": 0.034580265826905578, "k1_11": 0.095958618811666785, "k1_10": 0.12912959207127292, "k1_12": 0.082637255514691643, "n": 0.41645932206733238, "k2_11": 0.1491418483661214}, 0.001], ["k1_9", 0.0063795944001631133, true, null, 1e-06, Infinity, 0.00048347993391940685, {"tau": 0.062099877858098083, "k1_8": 0.16913007662047139, "k2_18": 0.018025596528220233, "k2_15": 0.010657804015519787, "k1_1": 0.068050985759564045, "k1_0": 0.068965135410507555, "k1_3": 0.067788763749683636, "k1_2": 0.069374313925082504, "k2_10": 0.047088599786071751, "k1_4": 0.068889643131587228, "k1_7": 0.066547326414089225, "k1_6": 0.067559653382399443, "k2_6": 0.042374853233735854, "k2_7": 0.040477820640349098, "k2_4": 0.046686386435290168, "k2_5": 0.040106505453449355, "k2_2": 0.054264071000494886, "k2_3": 0.046888536592386197, "k2_0": 0.049305955135020695, "k2_1": 0.044623819671923873, "k1_5": 0.063589353448014987, "k2_8": 0.13159475591963324, "k2_9": 0.77141662284856383, "k2_12": 0.039643822655724609, "k2_17": 0.016660341002449366, "k2_13": 0.00081995897635896229, "k2_16": 0.0033180231816518748, "a": 0.014851278799167617, "b": 0.021576792605959825, "k2_14": -0.0080073798560873957, "k1_11": 0.067641325876431305, "k1_10": 0.069375487373911984, "k1_12": 0.067964208773095308, "n": 0.23997958492565993, "k2_11": 0.051660239089126848}, 0.01], ["k2_9", 0.0021722728171146288, true, null, 1e-06, Infinity, 0.0042822124119415205, {"tau": 0.077155294392628707, "k1_9": 0.77141662284856316, "k1_8": 0.026851077379922886, "k2_18": 0.0093343200575262547, "k2_15": 0.00090883455615287936, "k1_1": 0.039426333569686493, "k1_0": 0.027690319474376786, "k1_3": 0.03322260218239588, "k1_2": 0.029107616722285751, "k2_10": 0.071890803232921782, "k1_4": 0.0371692678110256, "k1_7": 0.037635632482114975, "k1_6": 0.041975846537103401, "k2_6": 0.073769638006252136, "k2_7": 0.062759787201421044, "k2_4": 0.071330168199992425, "k2_5": 0.07259315490715601, "k2_2": 0.06425339265373084, "k2_3": 0.064455495168908486, "k2_0": 0.055359033201985763, "k2_1": 0.072944780010620228, "k1_5": 0.043841202724841814, "k2_8": 0.18493851725814542, "k2_11": 0.051591639217974473, "k2_12": 0.021312242185162818, "k2_17": 0.0058918534771475947, "k2_13": -0.0032618915449728028, "k2_16": -0.002218337949141668, "a": 0.21183397413821378, "b": 0.0052513016406166239, "k2_14": -0.0066814065285202397, "k1_11": 0.025647863630743614, "k1_10": 0.037653861644322273, "k1_12": 0.019336485032607296, "n": 0.10906451742676861}, 0.001], ["k1_10", 0.0036144540486632293, true, null, 1e-06, Infinity, 0.00024871531832297252, {"tau": 0.062842716604306709, "k1_9": 0.06937548737391204, "k1_8": 0.20403499653280588, "k2_18": 0.020463178438474689, "k2_15": 0.0129195470389199, "k1_1": 0.076732555997008609, "k1_0": 0.080003085482973191, "k1_3": 0.077538393680328943, "k1_2": 0.080247621564078692, "k2_10": 0.72642824292772146, "k1_4": 0.078167245656637172, "k1_7": 0.075180927955883797, "k1_6": 0.075641299252595245, "k2_6": 0.038736297329779949, "k2_7": 0.038407371239972843, "k2_4": 0.044510872226622998, "k2_5": 0.036159999534760102, "k2_2": 0.055165111500859884, "k2_3": 0.046022790589975375, "k2_0": 0.050669904424586354, "k2_1": 0.041679075842613197, "k1_5": 0.070413012939578412, "k2_8": 0.12912959207127281, "k2_9": 0.037653861644322578, "k2_12": 0.044915001445484874, "k2_17": 0.019413587103674933, "k2_13": 0.0015519142750013077, "k2_16": 0.0044431691771222425, "a": -0.020538037485507331, "b": 0.029280501918828385, "k2_14": -0.0086982721960155388, "k1_11": 0.078735703425539566, "k1_12": 0.080243633206530426, "n": 0.27652864614688188, "k2_11": 0.054256248284429924}, 0.01], ["k2_10", 0.0040740046767920868, true, null, 1e-06, Infinity, 0.002011849292414871, {"tau": 0.084203739866891961, "k1_9": 0.047088599786071481, "k1_8": 0.044862492213868004, "k2_18": 0.011210852374120322, "k2_15": 0.0020039136122007827, "k1_1": 0.046562712396410105, "k1_0": 0.034897447672348064, "k1_3": 0.04031382867567436, "k1_2": 0.036354661101151535, "k1_5": 0.050513420763683585, "k1_4": 0.044370931787506375, "k1_7": 0.044581148482891547, "k1_6": 0.049041457717858318, "k2_6": 0.078259783643746944, "k2_7": 0.067028692541890714, "k2_4": 0.07627415426335564, "k2_5": 0.076853307863481116, "k2_2": 0.069984668940873657, "k2_3": 0.069415381127232514, "k2_0": 0.060557532658029246, "k2_1": 0.077687718004182588, "k2_8": 0.19941955488684207, "k2_9": 0.071890803232921768, "k2_12": 0.025387529873556722, "k2_17": 0.0076225170589058876, "k2_13": -0.003194193251078112, "k2_16": -0.0018916443188833729, "a": 0.21360828658373091, "b": 0.012585237290591132, "k2_14": -0.007524847667151874, "k1_11": 0.032704817132190971, "k1_10": 0.72642824292772135, "k1_12": 0.02637959470415949, "n": 0.13478430456759768, "k2_11": 0.057019451647360116}, 0.001], ["k1_11", 0.0010943957156047679, true, null, 1e-06, Infinity, 7.9688552222818105e-05, {"tau": 0.051360520161209899, "k1_9": 0.067641325876431471, "k1_8": 0.22183054145364312, "k2_18": 0.021350472715369898, "k2_15": 0.01500766039493269, "k1_1": 0.076128592635337389, "k1_0": 0.082683537163526138, "k1_3": 0.07855816512497521, "k1_2": 0.082575592576406343, "k2_10": 0.032704817132191408, "k1_4": 0.078286163340973422, "k1_7": 0.074855238089722234, "k1_6": 0.074301503916256423, "k2_6": 0.025371930777581556, "k2_7": 0.027696459204833723, "k2_4": 0.0323974706788221, "k2_5": 0.022765489985501843, "k2_2": 0.046010015135097213, "k2_3": 0.035774847069424055, "k2_0": 0.043222161079694496, "k2_1": 0.028828705126317411, "k1_5": 0.068006208494225159, "k2_8": 0.095958618811667298, "k2_9": 0.025647863630744058, "k2_12": 0.045462744668213317, "k2_17": 0.021003385840091534, "k2_13": 0.0033110187611912591, "k2_16": 0.006243767187032602, "b": 0.03156365116054393, "k2_14": -0.0073532420552142926, "a": -0.074833735701927986, "k1_10": 0.078735703425539677, "k1_12": 0.085301778257804051, "n": 0.28223057598154749, "k2_11": 0.82665406809552111}, 0.01], ["k2_11", 0.0033594512612796779, true, null, 1e-06, Infinity, 0.00064009663802173369, {"tau": 0.068034659645200349, "k1_9": 0.051660239089126751, "k1_8": 0.10550697633193977, "k2_18": 0.014878617181963432, "k2_15": 0.0073204858648336152, "k1_1": 0.054312631819265274, "k1_0": 0.049757838044148121, "k1_3": 0.051488650103972022, "k1_2": 0.050550085076050542, "k2_10": 0.057019451647360338, "k1_4": 0.053782245161596069, "k1_7": 0.052719353686837216, "k1_6": 0.055151857999140796, "k2_6": 0.055272854235868731, "k2_7": 0.049457174319683196, "k2_4": 0.056549153400928406, "k2_5": 0.053510347820390956, "k2_2": 0.057602405488910879, "k2_3": 0.053691527735916338, "k2_0": 0.05110788838048054, "k2_1": 0.056117973817346366, "k1_5": 0.053806864006876912, "k2_8": 0.14914184836612077, "k2_9": 0.051591639217974675, "k2_12": 0.031500344300164532, "k2_17": 0.012647722561204939, "k2_13": 0.00016204524999625084, "k2_16": 0.0019088306742491897, "a": 0.099792704750799502, "b": 0.017856961405336876, "k2_14": -0.0061698252515301182, "k1_11": 0.82665406809552089, "k1_10": 0.054256248284429764, "k1_12": 0.045975717644547158, "n": 0.17873231462765723}, 0.001], ["k1_12", 0.00030641174843248908, true, null, 1e-06, Infinity, 3.0037659244667127e-05, {"tau": 0.053133081013655138, "k1_9": 0.067964208773095544, "k1_8": 0.255827243965355, "k2_18": 0.025771147496017478, "k2_15": 0.022705714163129467, "k1_1": 0.077132052680996432, "k1_0": 0.085871829979684997, "k1_3": 0.080621528875680207, "k1_2": 0.085471357861849714, "k2_10": 0.026379594704159924, "k1_4": 0.079803649449423184, "k1_7": 0.076126513645132565, "k1_6": 0.074928844027530958, "k2_6": 0.018275661922181576, "k2_7": 0.022219759565577517, "k2_4": 0.026086769992604755, "k2_5": 0.015560031805332811, "k2_2": 0.041654050932145789, "k2_3": 0.030641292581047235, "k2_0": 0.039995938304312584, "k2_1": 0.021965901641337802, "k1_5": 0.067871910791643994, "k2_8": 0.082637255514692309, "k2_9": 0.019336485032607733, "k2_12": 0.90924371384632308, "k2_17": 0.026545401384468488, "k2_13": 0.011765211127808118, "k2_16": 0.014187178743162358, "a": -0.10818947329693139, "k2_14": 0.0011821937923973344, "k1_11": 0.085301778257804148, "k1_10": 0.080243633206530593, "b": 0.022621617455019019, "n": 0.2889277729580837, "k2_11": 0.045975717644547463}, 0.01], ["k2_12", 0.0036579620327549245, true, null, 1e-06, Infinity, 0.00047502498007112685, {"tau": 0.044984198261821089, "k1_9": 0.039643822655724748, "k1_8": 0.14361477603657005, "k2_18": 0.017734699848382079, "k2_15": 0.017116289271656177, "k1_1": 0.043666946612503525, "k1_0": 0.045957623459647413, "k1_3": 0.044327000322556404, "k1_2": 0.045905431720319891, "k2_10": 0.025387529873556997, "k1_4": 0.044603752556492599, "k1_7": 0.043021275027513524, "k1_6": 0.043158528098786064, "k2_6": 0.021904149499266844, "k2_7": 0.021898030726488101, "k2_4": 0.025116603352491045, "k2_5": 0.02034672820964151, "k2_2": 0.031268362458015168, "k2_3": 0.026122388174171909, "k2_0": 0.029152807410974382, "k2_1": 0.023368101138096314, "k1_5": 0.040091927010929583, "k2_8": 0.071660949069130966, "k2_9": 0.021312242185163081, "k2_17": 0.018095375471222586, "k2_13": 0.012137802734405697, "k2_16": 0.012931043621642272, "a": -0.015094808668520599, "b": 0.00071130259638343941, "k2_14": 0.006875815165122698, "k1_11": 0.045462744668213359, "k1_10": 0.044915001445484978, "k1_12": 0.90924371384632341, "n": 0.15500437497913494, "k2_11": 0.031500344300164712}, 0.001], ["k1_13", 1e-06, false, null, 1e-06, Infinity, 0, null, 1e-06], ["k2_13", 0.0030237307914219302, true, null, 1e-06, Infinity, 0.00023693177678312574, {"tau": 0.035151510888435218, "k1_9": 0.00081995897635933168, "k1_8": 0.10086113343423299, "k2_18": 0.012263693363825824, "k2_15": 0.02474227344450854, "k1_1": 0.0011419485352453201, "k1_0": 0.0028199216313914517, "k1_3": 0.0019120438751557291, "k1_2": 0.0024865859534055784, "k2_10": -0.0031941932510777256, "k1_4": 0.0015316327190285871, "k1_7": 0.0014523333449286543, "k1_6": 0.0010096053973057465, "k2_6": -0.0036708953683235587, "k2_7": -0.0026649115133784728, "k2_4": -0.0032402002348540493, "k2_5": -0.0037977299372080938, "k2_2": -0.0018607573751990487, "k2_3": -0.0024368103069316665, "k2_0": -0.0008975935611370469, "k2_1": -0.0036911637494016578, "k1_5": 0.00050389901904595864, "k2_8": 0.032954089256721199, "k2_9": -0.0032618915449724529, "k2_12": 0.012137802734405923, "k2_17": 0.015895904982067957, "k2_16": 0.027433797156988064, "a": -0.020945778296032908, "b": -0.015628342259775396, "k2_14": 0.032199218947189509, "k1_11": 0.0033110187611916178, "k1_10": 0.0015519142750016982, "k1_12": 0.011765211127808463, "n": 0.0043661997805244318, "k2_11": 0.00016204524999661224}, 0.01], ["k1_14", 1e-06, false, null, 1e-06, Infinity, 0, null, 1e-06], ["k2_14", 0.0046396805258038798, true, null, 1e-06, Infinity, 0.00031260111832921321, {"tau": 0.034742967643418284, "k1_9": -0.0080073798560871944, "k1_8": 0.085459983634256345, "k2_18": 0.0095908455209572623, "k2_15": 0.024723412737409287, "k1_1": -0.0087676313774993596, "k1_0": -0.0079660240553561436, "k1_3": -0.0083284190298615526, "k1_2": -0.0082406297416592663, "k2_10": -0.0075248476671515427, "k1_4": -0.008660059227659108, "k1_7": -0.0083212922592718133, "k1_6": -0.0086791304663369311, "k2_6": -0.0070732188449377639, "k2_7": -0.0063825900498468927, "k2_4": -0.0075242139917646861, "k2_5": -0.0068360712130559158, "k2_2": -0.0078541915584906252, "k2_3": -0.0071690310315899765, "k2_0": -0.0066120707818825052, "k2_1": -0.0075025443413743158, "k1_5": -0.008365841200223002, "k2_8": 0.034580265826906556, "k2_9": -0.0066814065285199283, "k2_12": 0.0068758151651228273, "k2_17": 0.013829343160667912, "k2_13": 0.032199218947189537, "k2_16": 0.029137824572788198, "a": -0.010852028897023589, "b": -0.020492387627482629, "k1_11": -0.0073532420552141486, "k1_10": -0.008698272196015348, "k1_12": 0.0011821937923974621, "n": -0.032138334221413635, "k2_11": -0.0061698252515298684}, 0.01], ["k1_15", 1e-06, false, null, 1e-06, Infinity, 0, null, 1e-06], ["k2_15", 0.001651031090567856, true, null, 1e-06, Infinity, 0.00017885443620630328, {"tau": 0.032478343051157564, "k1_9": 0.010657804015519998, "k1_8": 0.10902306882376123, "k2_18": 0.014493097234530287, "k2_16": 0.023304839080767466, "k1_1": 0.012172419148170329, "k1_0": 0.014692191456108408, "k1_3": 0.01324575627466776, "k1_2": 0.014304587747326821, "k2_10": 0.0020039136122010207, "k1_4": 0.012836742210235331, "k1_7": 0.012300055366024581, "k1_6": 0.011802561405764377, "k2_6": 0.00053438320480737075, "k2_7": 0.0017992031567439519, "k2_4": 0.0019072172689032407, "k2_5": 6.133106804848275e-06, "k2_2": 0.0050708393568434651, "k2_3": 0.0031454501064709208, "k2_0": 0.005660730441738775, "k2_1": 0.00096690424525012521, "k1_5": 0.010432150996051333, "k2_8": 0.026624207781909097, "k2_9": 0.00090883455615309956, "k2_12": 0.017116289271656291, "k2_17": 0.017095611663169745, "k2_13": 0.024742273444508491, "a": -0.030434834656104703, "b": -0.0066184115011884027, "k2_14": 0.024723412737409248, "k1_11": 0.015007660394932886, "k1_10": 0.012919547038920117, "k1_12": 0.022705714163129647, "n": 0.04512906705848227, "k2_11": 0.0073204858648338303}, 0.01], ["k1_16", 1e-06, false, null, 1e-06, Infinity, 0, null, 1e-06], ["k2_16", 0.0022206736710695951, true, null, 1e-06, Infinity, 0.00019271122610855376, {"tau": 0.033387903934367934, "k1_9": 0.0033180231816521042, "k1_8": 0.10021342227193701, "k2_18": 0.012233534560009567, "k2_15": 0.023304839080767491, "k1_1": 0.0039514737010350213, "k1_0": 0.0058155397417862121, "k1_3": 0.0047875334040062573, "k1_2": 0.0054878507573779501, "k2_10": -0.0018916443188831055, "k1_4": 0.0044078150291267876, "k1_7": 0.0042027329497055822, "k1_6": 0.0037520881561941494, "k2_6": -0.0026264162535085591, "k2_7": -0.0015602816352848154, "k2_4": -0.0019463246810185778, "k2_5": -0.0028489402753223299, "k2_2": -0.00011274191248798335, "k2_3": -0.0010413243349337961, "k2_0": 0.00071837798953432999, "k2_1": -0.00251463245327403, "k1_5": 0.0030257168834250995, "k2_8": 0.031301333295395438, "k2_9": -0.0022183379491414203, "k2_12": 0.012931043621642407, "k2_17": 0.015512840637928385, "k2_13": 0.02743379715698805, "a": -0.023197609296190618, "b": -0.013367942766959526, "k2_14": 0.029137824572788174, "k1_11": 0.0062437671870328162, "k1_10": 0.0044431691771224793, "k1_12": 0.014187178743162552, "n": 0.014822707558400958, "k2_11": 0.00190883067424943}, 0.01], ["k1_17", 1e-06, false, null, 1e-06, Infinity, 0, null, 1e-06], ["k2_17", 0.00057281691138266755, true, null, 1e-06, Infinity, 0.00014507591448750839, {"tau": 0.023922137206988221, "k1_9": 0.016660341002449428, "k1_8": 0.088328984482725179, "k2_18": 0.014338252498960811, "k2_15": 0.017095611663169693, "k1_1": 0.018640385814305296, "k1_0": 0.020915776799478335, "k1_3": 0.019532613497549801, "k1_2": 0.020547941257294613, "k2_10": 0.0076225170589060672, "k1_4": 0.019288493660704786, "k1_7": 0.018591024445975424, "k1_6": 0.018280036414959136, "k2_6": 0.0058488977211898028, "k2_7": 0.0066966593507092192, "k2_4": 0.007480845696045786, "k2_5": 0.0050839846853618625, "k2_2": 0.010969493693391116, "k2_3": 0.0085701096030246313, "k2_0": 0.011015136104423701, "k2_1": 0.0064288321360041062, "k1_5": 0.016653732256863913, "k2_8": 0.012718833946634542, "k2_9": 0.0058918534771477743, "k2_12": 0.018095375471222586, "k2_13": 0.015895904982067867, "k2_16": 0.015512840637928321, "a": -0.024541187488049128, "b": 0.0032487937684282614, "k2_14": 0.013829343160667872, "k1_11": 0.021003385840091534, "k1_10": 0.019413587103674964, "k1_12": 0.026545401384468467, "n": 0.06769214444325862, "k2_11": 0.012647722561205048}, 0.01], ["k1_18", 1e-06, false, null, 1e-06, Infinity, 0, null, 1e-06], ["k2_18", 0.00025291568215524141, true, null, 1e-06, Infinity, 0.00015768240424138236, {"tau": 0.020842332069867731, "k1_9": 0.018025596528220295, "k1_8": 0.072148607632549003, "k2_15": 0.014493097234530235, "k1_1": 0.019832485688286005, "k1_0": 0.021382858790777042, "k1_3": 0.020356928041789887, "k1_2": 0.02105801603988466, "k2_10": 0.011210852374120447, "k1_4": 0.020319923049687574, "k1_7": 0.01970982190940225, "k1_6": 0.01963887259102726, "k2_6": 0.009655392748784325, "k2_7": 0.0098739016618279093, "k2_4": 0.011039205698603559, "k2_5": 0.0088414124638427159, "k2_2": 0.013905316309467943, "k2_3": 0.011712826649607754, "k2_0": 0.013559800442575735, "k2_1": 0.010122598326534176, "k1_5": 0.018203695321233865, "k2_8": 0.0077220324432125858, "k2_9": 0.0093343200575263727, "k2_12": 0.017734699848382083, "k2_17": 0.01433825249896082, "k2_13": 0.012263693363825729, "k2_16": 0.012233534560009505, "a": -0.012228680791659976, "b": 0.0061376841818472474, "k2_14": 0.0095908455209572051, "k1_11": 0.021350472715369929, "k1_10": 0.020463178438474741, "k1_12": 0.025771147496017485, "n": 0.070143588659344294, "k2_11": 0.014878617181963521}, 0.01], ["k1_19", 1e-06, false, null, 1e-06, Infinity, 0, null, 1e-06], ["k2_19", 1e-06, false, null, 1e-06, Infinity, 0, null, 1e-06], ["k1_20", 1e-06, false, null, 1e-06, Infinity, 0, null, 1e-06], ["k2_20", 1e-06, false, null, 1e-06, Infinity, 0, null, 1e-06], ["k1_21", 1e-06, false, null, 1e-06, Infinity, 0, null, 1e-06], ["k2_21", 1e-06, false, null, 1e-06, Infinity, 0, null, 1e-06], ["k1_22", 1e-06, false, null, 1e-06, Infinity, 0, null, 1e-06], ["k2_22", 1e-06, false, null, 1e-06, Infinity, 0, null, 1e-06], ["k", 0.16681005372000587, false, null, 1e-06, Infinity, 0, null, 0.16681005372000587], ["kdr", 1e-06, false, null, 1e-06, Infinity, 0, null, 1e-06], ["tau", 11.462025795219532, true, null, 5, 20, 0.27428577040653146, {"k1_9": 0.062099877858098375, "k1_8": 0.26676508000731042, "k2_18": 0.020842332069867735, "k2_15": 0.032478343051157335, "k1_1": 0.064262002553212308, "k1_0": 0.05374812458124819, "k1_3": 0.058266933715132641, "k1_2": 0.055506276452920986, "k2_10": 0.084203739866892779, "k1_4": 0.062270424359175403, "k1_7": 0.06126447730010158, "k1_6": 0.065878765358871216, "k2_6": 0.083610743275838839, "k2_7": 0.072550574304424506, "k2_4": 0.083614993969214776, "k2_5": 0.081943089544837783, "k2_2": 0.081142048630347907, "k2_3": 0.07746530662432323, "k2_0": 0.070214702367492374, "k2_1": 0.084445363710131213, "k1_5": 0.066188904215449484, "k2_8": 0.38744622162152542, "k2_9": 0.077155294392629456, "k2_12": 0.044984198261821109, "k2_17": 0.023922137206988159, "k2_13": 0.035151510888434732, "k2_16": 0.033387903934367608, "a": 0.20108308412720313, "b": 0.083997955221056173, "k2_14": 0.034742967643417853, "k1_11": 0.051360520161209872, "k1_10": 0.062842716604306917, "k1_12": 0.053133081013655034, "n": 0.21057104803784407, "k2_11": 0.068034659645200793}, 10], ["kg", 0.018515, false, null, 1e-06, Infinity, 0, null, 0.018515], ["n", 2.2403649120640514, true, null, 1e-06, Infinity, 0.029084303530996159, {"tau": 0.21057104803784371, "k1_9": 0.23997958492566029, "k1_8": 0.75586113070439198, "k2_18": 0.070143588659344155, "k2_15": 0.045129067058481562, "k1_1": 0.26907700307806032, "k1_0": 0.28633971379561185, "k1_3": 0.27463558521511428, "k1_2": 0.28656835899687677, "k2_10": 0.13478430456759896, "k1_4": 0.27498200830353942, "k1_7": 0.26323468704320874, "k1_6": 0.26322787620410087, "k2_6": 0.1107037131794093, "k2_7": 0.11423674348838007, "k2_4": 0.13366394411991392, "k2_5": 0.10182448330887019, "k2_2": 0.17695906784134033, "k2_3": 0.14252080548926899, "k2_0": 0.16393256582238264, "k2_1": 0.12265089088307463, "k1_5": 0.24325818173429012, "k2_8": 0.41645932206733294, "k2_9": 0.10906451742676988, "k2_12": 0.15500437497913466, "k2_17": 0.067692144443258537, "k2_13": 0.0043661997805231048, "k2_16": 0.014822707558400174, "a": -0.17404596744227463, "b": 0.23485828809363682, "k2_14": -0.032138334221414218, "k1_11": 0.28223057598154733, "k1_10": 0.276528646146882, "k1_12": 0.2889277729580832, "k2_11": 0.17873231462765793}, 2], ["b", 1818.8155581610679, true, null, 1e-06, Infinity, 15.105036033194864, {"tau": 0.083997955221055964, "k1_9": 0.021576792605959981, "k1_8": 0.097307027094657939, "k2_18": 0.0061376841818472196, "k2_15": -0.0066184115011885007, "k1_1": 0.032839165264224715, "k1_0": 0.03386830761851365, "k1_3": 0.031999103986062441, "k1_2": 0.032737760074906364, "k2_10": 0.01258523729059134, "k1_4": 0.030051625107429529, "k1_7": 0.026241792508871369, "k1_6": 0.02773218111719495, "k2_6": 0.0085777857291270618, "k2_7": 0.0077130350267785395, "k2_4": 0.012960254879118106, "k2_5": 0.0088220517564638161, "k2_2": 0.019848449178639312, "k2_3": 0.015114448280790388, "k2_0": 0.018027988078808881, "k2_1": 0.013655538683023933, "k1_5": 0.028458954992502179, "k2_8": 0.075644209006860447, "k2_9": 0.0052513016406168025, "k2_12": 0.00071130259638345697, "k2_17": 0.0032487937684283113, "k2_13": -0.015628342259775687, "k2_16": -0.013367942766959679, "a": -0.040937792526385526, "k2_14": -0.020492387627482751, "k1_11": 0.031563651160544062, "k1_10": 0.029280501918828524, "k1_12": 0.022621617455019075, "n": 0.23485828809363729, "k2_11": 0.01785696140533705}, 1500.0], ["a", 100149.4664043771, true, null, 1e-06, Infinity, 1437.2067514391031, {"tau": 0.20108308412720027, "k1_9": 0.014851278799166383, "k1_8": -0.36030190197624534, "k2_18": -0.012228680791660359, "k2_15": -0.03043483465610514, "k1_1": -0.0078599848035526467, "k1_0": -0.068577004278418369, "k1_3": -0.037719605526122864, "k1_2": -0.06255300938078627, "k2_10": 0.21360828658373018, "k1_4": -0.021474582780357212, "k1_7": -0.012378194151144536, "k1_6": 0.0060448818881434999, "k2_6": 0.23672075417773675, "k2_7": 0.1881207227432603, "k2_4": 0.21209375396249522, "k2_5": 0.23777124127773705, "k2_2": 0.15496544255195502, "k2_3": 0.17758738345963249, "k2_0": 0.12541965302552496, "k2_1": 0.22622765196686834, "k1_5": 0.026983479187479079, "k2_8": 0.55217864336319311, "k2_9": 0.21183397413821303, "k2_12": -0.01509480866852146, "k2_17": -0.024541187488049798, "k2_13": -0.020945778296033529, "k2_16": -0.023197609296191146, "b": -0.04093779252638597, "k2_14": -0.010852028897024529, "k1_11": -0.074833735701929652, "k1_10": -0.020538037485508653, "k1_12": -0.10818947329693285, "n": -0.17404596744227963, "k2_11": 0.099792704750798225}, 110000.0]]
