# Supplementary material for: A photoconversion model for full spectral programming and multiplexing of optogenetic systems
Source: Mol Syst Biol. 2017 Apr 24;13(4):926. doi: 10.15252/msb.20167456 (PMC5408778; doi:10.15252/msb.20167456)
Supplement: Supplementary file 10 — Dataset EV2 [file MSB-13-926-s010.zip › dataset_ev2_ccasr_data_and_analysis/ccasr_analysis/fit_results/all_data_with_fewer_k_holds_ratio_k_fixed_onetau_0.215443469003.p]

S'[[Fit Statistics]]\n    # function evals   = 830\n    # data points      = 929\n    # variables        = 36\n    chi-square         = 1398.619\n    reduced chi-square = 1.566\n[[Variables]]\n    k1_0:    0.00955452 +/- 0.000672 (7.04%) (init= 0.01)\n    k2_0:    0.01542749 +/- 0.004257 (27.60%) (init= 0.001)\n    k1_1:    0.00600280 +/- 0.000416 (6.94%) (init= 0.01)\n    k2_1:    0.00347140 +/- 0.002734 (78.78%) (init= 0.001)\n    k1_2:    0.00343054 +/- 0.000232 (6.76%) (init= 0.01)\n    k2_2:    0.00648200 +/- 0.001294 (19.98%) (init= 0.001)\n    k1_3:    0.00220881 +/- 0.000153 (6.94%) (init= 0.01)\n    k2_3:    0.00219966 +/- 0.000965 (43.89%) (init= 0.001)\n    k1_4:    0.00423235 +/- 0.000292 (6.89%) (init= 0.01)\n    k2_4:    0.00324730 +/- 0.001836 (56.54%) (init= 0.001)\n    k1_5:    0.00835493 +/- 0.000629 (7.53%) (init= 0.01)\n    k2_5:    0.00145145 +/- 0.004473 (308.21%) (init= 0.001)\n    k1_6:    0.00706415 +/- 0.000503 (7.12%) (init= 0.01)\n    k2_6:    0.00233090 +/- 0.003481 (149.35%) (init= 0.001)\n    k1_7:    0.00747090 +/- 0.000551 (7.37%) (init= 0.01)\n    k2_7:    1.0169e-06 +/- 0.004058 (399162.76%) (init= 0.001)\n    k1_8:    0.00480828 +/- 8.30e-05 (1.73%) (init= 0.01)\n    k2_8:    0.00256192 +/- 0.000333 (12.98%) (init= 0.001)\n    k1_9:    0.00799303 +/- 0.000615 (7.70%) (init= 0.01)\n    k2_9:    0.00074362 +/- 0.004249 (571.40%) (init= 0.001)\n    k1_10:   0.00451896 +/- 0.000314 (6.95%) (init= 0.01)\n    k2_10:   0.00321495 +/- 0.002000 (62.23%) (init= 0.001)\n    k1_11:   0.00137082 +/- 9.97e-05 (7.28%) (init= 0.01)\n    k2_11:   0.00310745 +/- 0.000621 (19.98%) (init= 0.001)\n    k1_12:   0.00037847 +/- 3.70e-05 (9.78%) (init= 0.01)\n    k2_12:   0.00351988 +/- 0.000459 (13.04%) (init= 0.001)\n    k1_13:   1e-06 (fixed)\n    k2_13:   0.00300826 +/- 0.000236 (7.86%) (init= 0.01)\n    k1_14:   1e-06 (fixed)\n    k2_14:   0.00462114 +/- 0.000312 (6.76%) (init= 0.01)\n    k1_15:   1e-06 (fixed)\n    k2_15:   0.00163908 +/- 0.000178 (10.84%) (init= 0.01)\n    k1_16:   1e-06 (fixed)\n    k2_16:   0.00220599 +/- 0.000192 (8.70%) (init= 0.01)\n    k1_17:   1e-06 (fixed)\n    k2_17:   0.00056809 +/- 0.000143 (25.24%) (init= 0.01)\n    k1_18:   1e-06 (fixed)\n    k2_18:   0.00025271 +/- 0.000154 (61.14%) (init= 0.01)\n    k1_19:   1e-06 (fixed)\n    k2_19:   1e-06 (fixed)\n    k1_20:   1e-06 (fixed)\n    k2_20:   1e-06 (fixed)\n    k1_21:   1e-06 (fixed)\n    k2_21:   1e-06 (fixed)\n    k1_22:   1e-06 (fixed)\n    k2_22:   1e-06 (fixed)\n    k:       0.2154435 (fixed)\n    kdr:     1e-06 (fixed)\n    tau:     11.4650957 +/- 0.274705 (2.40%) (init= 10)\n    kg:      0.018515 (fixed)\n    n:       2.19512037 +/- 0.028041 (1.28%) (init= 2)\n    b:       1816.99046 +/- 15.08734 (0.83%) (init= 1500)\n    a:       99093.5842 +/- 1.37e+03 (1.38%) (init= 110000)\n[[Correlations]] (unreported correlations are <  0.100)\n    C(k1_12, k2_12)              =  0.906 \n    C(k1_11, k2_11)              =  0.819 \n    C(k1_2, k2_2)                =  0.775 \n    C(k1_5, k2_5)                =  0.771 \n    C(k1_9, k2_9)                =  0.770 \n    C(k1_0, k2_0)                =  0.770 \n    C(k1_3, k2_3)                =  0.747 \n    C(k1_8, n)                   =  0.747 \n    C(k1_7, k2_7)                =  0.731 \n    C(k1_1, k2_1)                =  0.727 \n    C(k1_6, k2_6)                =  0.725 \n    C(k1_4, k2_4)                =  0.724 \n    C(k1_10, k2_10)              =  0.720 \n    C(k2_8, a)                   =  0.571 \n    C(k1_8, k2_8)                =  0.476 \n    C(k2_8, n)                   =  0.416 \n    C(k2_8, tau)                 =  0.391 \n    C(k1_8, a)                   = -0.331 \n    C(k1_12, n)                  =  0.285 \n    C(k1_8, tau)                 =  0.284 \n    C(k1_2, n)                   =  0.283 \n    C(k1_0, n)                   =  0.282 \n    C(k1_11, n)                  =  0.279 \n    C(k1_10, n)                  =  0.273 \n    C(k1_4, n)                   =  0.271 \n    C(k1_3, n)                   =  0.271 \n    C(k1_1, n)                   =  0.266 \n    C(k1_7, n)                   =  0.265 \n    C(k1_6, n)                   =  0.261 \n    C(k1_8, k1_12)               =  0.251 \n    C(k1_5, n)                   =  0.241 \n    C(k1_9, n)                   =  0.240 \n    C(n, b)                      =  0.237 \n    C(k2_6, a)                   =  0.225 \n    C(tau, n)                    =  0.222 \n    C(k2_1, a)                   =  0.221 \n    C(k1_0, k1_8)                =  0.217 \n    C(k1_8, k1_11)               =  0.217 \n    C(k1_2, k1_8)                =  0.216 \n    C(k2_10, a)                  =  0.212 \n    C(k2_5, a)                   =  0.211 \n    C(k2_4, a)                   =  0.211 \n    C(k1_3, k1_8)                =  0.201 \n    C(tau, a)                    =  0.201 \n    C(k1_8, k1_10)               =  0.199 \n    C(k1_4, k1_8)                =  0.198 \n    C(k2_1, k2_8)                =  0.197 \n    C(k2_8, k2_10)               =  0.196 \n    C(k2_9, a)                   =  0.196 \n    C(k2_4, k2_8)                =  0.195 \n    C(k2_6, k2_8)                =  0.192 \n    C(k1_7, k1_8)                =  0.192 \n    C(k1_1, k1_8)                =  0.191 \n    C(k2_7, a)                   =  0.186 \n    C(k2_2, k2_8)                =  0.186 \n    C(k1_6, k1_8)                =  0.185 \n    C(k2_5, k2_8)                =  0.182 \n    C(k2_3, a)                   =  0.179 \n    C(k2_11, n)                  =  0.179 \n    C(k2_3, k2_8)                =  0.179 \n    C(k2_2, n)                   =  0.178 \n    C(k2_8, k2_9)                =  0.175 \n    C(k1_8, k1_9)                =  0.170 \n    C(k2_7, k2_8)                =  0.170 \n    C(k1_5, k1_8)                =  0.167 \n    C(k2_0, n)                   =  0.164 \n    C(k2_2, a)                   =  0.159 \n    C(k2_0, k2_8)                =  0.156 \n    C(k2_12, n)                  =  0.154 \n    C(k2_8, k2_11)               =  0.148 \n    C(k2_3, n)                   =  0.144 \n    C(k1_8, k2_12)               =  0.142 \n    C(n, a)                      = -0.142 \n    C(k2_10, n)                  =  0.137 \n    C(k2_4, n)                   =  0.136 \n    C(k1_6, k2_8)                =  0.134 \n    C(k1_5, k2_8)                =  0.132 \n    C(k1_1, k2_8)                =  0.131 \n    C(k2_0, a)                   =  0.129 \n    C(k2_8, k1_10)               =  0.127 \n    C(k2_1, n)                   =  0.127 \n    C(k1_4, k2_8)                =  0.126 \n    C(k2_8, k1_9)                =  0.125 \n    C(k1_7, k2_8)                =  0.124 \n    C(k2_7, n)                   =  0.119 \n    C(k2_9, n)                   =  0.116 \n    C(k2_6, n)                   =  0.116 \n    C(k1_3, k2_8)                =  0.115 \n    C(k2_5, n)                   =  0.111 \n    C(k1_8, k2_15)               =  0.110 \n    C(k1_2, k2_8)                =  0.106 \n    C(k1_8, k2_11)               =  0.105 \n    C(k2_11, a)                  =  0.105 \n    C(k1_8, k2_13)               =  0.103 \n    C(k1_8, k2_16)               =  0.102 \n    C(k1_0, k2_8)                =  0.100 '
p0
.
