# Supplementary material for: A photoconversion model for full spectral programming and multiplexing of optogenetic systems
Source: Mol Syst Biol. 2017 Apr 24;13(4):926. doi: 10.15252/msb.20167456 (PMC5408778; doi:10.15252/msb.20167456)
Supplement: Supplementary file 10 — Dataset EV2 [file MSB-13-926-s010.zip › dataset_ev2_ccasr_data_and_analysis/ccasr_analysis/fit_results/all_data_with_fewer_k_holds_ratio_k_fixed_onetau_0.215443469003.params]

[["k1_0", 0.0095545298449676297, true, null, 1e-06, Infinity, 0.00067235887431784974, {"tau": 0.056001822427067721, "k1_9": 0.068347115242547204, "k1_8": 0.21717525826989659, "k2_18": 0.021149312482419622, "k2_16": 0.0057506767256812891, "k1_1": 0.075684401235241769, "k2_15": 0.014461891796656067, "k1_3": 0.077599951650812016, "k1_2": 0.081435452911679751, "k2_10": 0.035016591613835177, "k1_4": 0.077524162927850221, "k1_7": 0.075584902107144358, "k1_6": 0.074061128037251303, "k2_6": 0.028921503064840374, "k2_7": 0.030539006676339412, "k2_4": 0.03467423135830109, "k2_5": 0.027549441737862047, "k2_2": 0.047565779842061687, "k2_3": 0.037452817469350856, "k2_0": 0.76979923029066677, "k2_1": 0.03179511343467703, "k1_5": 0.06807130630859258, "k2_8": 0.10022624037276806, "k2_9": 0.02957979113107537, "k2_12": 0.045082432408956215, "k2_17": 0.020615678376678284, "k2_13": 0.002811373316174984, "a": -0.059530512789011267, "b": 0.032986534188862202, "k2_14": -0.0078345037535963984, "k1_11": 0.08061541298087746, "k1_10": 0.078000971111264611, "k1_12": 0.083834447009603436, "n": 0.28245915955625273, "k2_11": 0.049239857307716753}, 0.01], ["k2_0", 0.015427495888680975, true, null, 1e-06, Infinity, 0.0042575242844371105, {"tau": 0.070548376734673152, "k1_9": 0.04771463894494881, "k1_8": 0.087574809433127079, "k2_18": 0.013387872939774581, "k2_15": 0.0057579407101449537, "k1_1": 0.050492263370056481, "k1_0": 0.76979923029066266, "k1_3": 0.047011387199497018, "k1_2": 0.045343634054731199, "k2_10": 0.059388510664079366, "k1_4": 0.04964399857092007, "k1_7": 0.049105391769980258, "k1_6": 0.051266534492912165, "k2_6": 0.05751125316523132, "k2_7": 0.052130882218172934, "k2_4": 0.058980249834508357, "k2_5": 0.054307982559406741, "k2_2": 0.058851260870810301, "k2_3": 0.055536276997946818, "k2_1": 0.058715612345538501, "k1_5": 0.049504949564109724, "k2_8": 0.15628981998838962, "k2_9": 0.053047442742024858, "k2_12": 0.028953289803410651, "k2_17": 0.010940577735662422, "k2_13": -0.00070219823684789635, "k2_16": 0.00089440177542469078, "a": 0.12921785437591193, "b": 0.017977006858076829, "k2_14": -0.0063860353773409128, "k1_11": 0.042751617930124053, "k1_10": 0.050063671060232018, "k1_12": 0.039744747710801012, "n": 0.16444797180273041, "k2_11": 0.050802215517503066}, 0.001], ["k1_1", 0.0060028000237436485, true, null, 1e-06, Infinity, 0.00041649049990890197, {"tau": 0.065938450855284783, "k1_9": 0.06700715704336549, "k1_8": 0.19143174742383504, "k2_18": 0.019612127630945966, "k2_15": 0.012068431039494263, "k2_14": -0.0085531491147726787, "k1_0": 0.07568440123525233, "k1_3": 0.073670989611274454, "k1_2": 0.075973111767037693, "k2_10": 0.046121242017284993, "k1_4": 0.074513551671624864, "k1_7": 0.072867190221574965, "k1_6": 0.072470813359782074, "k2_6": 0.04092905574085029, "k2_7": 0.040306457385074941, "k2_4": 0.04573605487051665, "k2_5": 0.038833603224396634, "k2_2": 0.055310601351746584, "k2_3": 0.046630029230637249, "k2_0": 0.050492263370064107, "k2_1": 0.72699058858944676, "k1_5": 0.067414235957646701, "k2_8": 0.13091254492071683, "k2_9": 0.039918229692162806, "k2_12": 0.042945980193742794, "k2_17": 0.01841303871703975, "k2_13": 0.0012406158870503559, "k2_16": 0.003999290632808461, "a": -0.0003403431826856297, "b": 0.031982824965999142, "k1_11": 0.074431974366989506, "k1_10": 0.075007701327246254, "k1_12": 0.075558307634886801, "n": 0.2662988760199293, "k2_11": 0.053747711192156197}, 0.01], ["k2_1", 0.0034714046080895899, true, null, 1e-06, Infinity, 0.002734685662558503, {"tau": 0.082614241922231602, "k1_9": 0.042452038142400735, "k1_8": 0.038502369180072341, "k2_18": 0.010066419586275509, "k2_15": 0.0014658535116909095, "k1_1": 0.7269905885894461, "k1_0": 0.031795113434679965, "k1_3": 0.037423272120435953, "k1_2": 0.033277308207075543, "k2_10": 0.074343692307811918, "k1_4": 0.041436739710391128, "k1_7": 0.041431911753984724, "k1_6": 0.045352310531276412, "k2_6": 0.074110949067129034, "k2_7": 0.065300808491975282, "k2_4": 0.073887114514611107, "k2_5": 0.06988880679228382, "k2_2": 0.068173872132045024, "k2_3": 0.067487631826356365, "k2_0": 0.058715612345535774, "k1_5": 0.045270422506451469, "k2_8": 0.1973111292501592, "k2_9": 0.067120489174639544, "k2_12": 0.023607647477774187, "k2_17": 0.0066457232497202298, "k2_13": -0.0032100644171431229, "k2_16": -0.0020218615884537473, "a": 0.22069449294931509, "b": 0.013775719533707988, "k2_14": -0.0071138009214990472, "k1_11": 0.029645246300001302, "k1_10": 0.041860717052865988, "k1_12": 0.023352718232755573, "n": 0.12662336939484184, "k2_11": 0.055200873971149526}, 0.001], ["k1_2", 0.0034305435426812414, true, null, 1e-06, Infinity, 0.00023193729326906844, {"tau": 0.057769086424139637, "k1_9": 0.068682726571022146, "k1_8": 0.21642180582629175, "k2_18": 0.02080604678687744, "k2_15": 0.014070588785318725, "k1_1": 0.075973111767037874, "k1_0": 0.081435452911691547, "k1_3": 0.077713420423417029, "k2_17": 0.02023440203590636, "k2_10": 0.036449013899566854, "k1_4": 0.077745372627134227, "k1_7": 0.075817806611811991, "k1_6": 0.074407000422044331, "k2_6": 0.030401272626030137, "k2_7": 0.031785491716615412, "k2_4": 0.03610278563826165, "k2_5": 0.028944326683820621, "k2_2": 0.77473182686600506, "k2_3": 0.038689059259763917, "k2_0": 0.045343634054740893, "k2_1": 0.033277308207076271, "k1_5": 0.06846972016218647, "k2_8": 0.10639533229761053, "k2_9": 0.030894512703295029, "k2_12": 0.045016029581669489, "k2_13": 0.0024824427550690729, "k2_16": 0.0054257340443397391, "a": -0.053343913898054714, "b": 0.031831094801530631, "k2_14": -0.0080981989628452419, "k1_11": 0.08048631313742749, "k1_10": 0.078227909367918305, "k1_12": 0.083411502868539766, "n": 0.28263862214103552, "k2_11": 0.050027093321529097}, 0.01], ["k2_2", 0.0064820072067744983, true, null, 1e-06, Infinity, 0.0012948161270275353, {"tau": 0.081633654735720165, "k1_9": 0.05245603906165279, "k1_8": 0.09111129742831485, "k2_18": 0.013703736210382353, "k2_15": 0.0051871447100121128, "k1_1": 0.055310601351746119, "k1_0": 0.047565779842067349, "k1_3": 0.050981312074553906, "k1_2": 0.7747318268660045, "k2_10": 0.068732273491750456, "k1_4": 0.054158173796877734, "k1_7": 0.053620256168026577, "k1_6": 0.056325965057949796, "k2_6": 0.066877403219604767, "k2_7": 0.060304878169968178, "k2_4": 0.068276949726033265, "k2_5": 0.063144390631837272, "k2_3": 0.063939302386042618, "k2_0": 0.058851260870810794, "k2_1": 0.068173872132045218, "k1_5": 0.054623551988385949, "k2_8": 0.18607067794219376, "k2_9": 0.061496272314537956, "k2_12": 0.031104151730541457, "k2_17": 0.010885946641983422, "k2_13": -0.0016395320415341394, "k2_16": 8.9367013019715108e-05, "a": 0.15949590131849983, "b": 0.019889487884627632, "k2_14": -0.0076028800490113525, "k1_11": 0.045607048983744812, "k1_10": 0.054625672999076086, "k1_12": 0.041487575349666128, "n": 0.17798492805635069, "k2_11": 0.057370960904370272}, 0.001], ["k1_3", 0.0022088145465316567, true, null, 1e-06, Infinity, 0.0001532078047393231, {"tau": 0.060319719492821354, "k1_9": 0.066888171199136384, "k1_8": 0.2013722971235925, "k2_18": 0.020088515922372222, "k2_15": 0.013031038967241615, "k1_1": 0.073670989611274565, "k1_0": 0.077599951650822924, "k2_16": 0.0047479118367260735, "k1_2": 0.077713420423416946, "k2_10": 0.040295387399569386, "k1_4": 0.075101938479705116, "k1_7": 0.073336445378200957, "k1_6": 0.072405415404408646, "k2_6": 0.034732499157568181, "k2_7": 0.035187113675229476, "k2_4": 0.039934779612570089, "k2_5": 0.033005230549284136, "k2_2": 0.05098131207455444, "k2_3": 0.74734982376637593, "k2_0": 0.047011387199505671, "k2_1": 0.037423272120436647, "k1_5": 0.066957684923613495, "k2_8": 0.11475302355064432, "k2_9": 0.034533722964661562, "k2_12": 0.043465825283363992, "k2_17": 0.019218700044138615, "k2_13": 0.0019309119336779602, "a": -0.028560423415914443, "b": 0.031058546565714107, "k2_14": -0.0081600783420095763, "k1_11": 0.076532532387922139, "k1_10": 0.075583145827386747, "k1_12": 0.078636510866262305, "n": 0.27084768773709483, "k2_11": 0.050980305720781445}, 0.01], ["k2_3", 0.0021996630406776463, true, null, 1e-06, Infinity, 0.00096548401154267444, {"tau": 0.077033869821159021, "k1_9": 0.044800313400216285, "k1_8": 0.060375053713549558, "k2_18": 0.01149345074628251, "k2_15": 0.0033187478194012109, "k1_1": 0.046630029230636721, "k1_0": 0.037452817469354707, "k1_3": 0.74734982376637527, "k1_2": 0.038689059259763264, "k2_10": 0.067571461505885208, "k1_4": 0.04510857217849918, "k1_7": 0.044863909918864554, "k1_6": 0.047990059649241613, "k2_6": 0.066598627060792948, "k2_7": 0.059337073173829913, "k2_4": 0.067137086621184547, "k2_5": 0.062837021398546328, "k2_2": 0.063939302386042521, "k2_0": 0.055536276997945729, "k2_1": 0.067487631826356448, "k1_5": 0.047149828160993161, "k2_8": 0.17884178020103961, "k2_9": 0.060752221166071332, "k2_12": 0.025966200964045658, "k2_17": 0.008509477954543548, "k2_13": -0.0021629717325115389, "k2_16": -0.00078571420945781716, "a": 0.17944047938190233, "b": 0.01498346552182466, "k2_14": -0.0068671630957367873, "k1_11": 0.035523143520870791, "k1_10": 0.045530931148202017, "k1_12": 0.030689362646879638, "n": 0.14350310438764843, "k2_11": 0.05318407728072419}, 0.001], ["k1_4", 0.0042323592919656372, true, null, 1e-06, Infinity, 0.00029153023077999827, {"tau": 0.064209348219668214, "k1_9": 0.067866317472819737, "k1_8": 0.1983121785590809, "k2_18": 0.020056357533150122, "k2_15": 0.012658554636313024, "k1_1": 0.07451355167162492, "k1_0": 0.077524162927861157, "k1_3": 0.075101938479705074, "k1_2": 0.077745372627134088, "k2_10": 0.044200292558189823, "k2_11": 0.053258751759761629, "k1_7": 0.074054066359517709, "k1_6": 0.07341597570681653, "k2_6": 0.038780800697700249, "k2_7": 0.038622339684872699, "k2_4": 0.72413396448578193, "k2_5": 0.036814878336826229, "k2_2": 0.05415817379687822, "k2_3": 0.045108572178499742, "k2_0": 0.049643998570928313, "k2_1": 0.04143673971039178, "k1_5": 0.068112176582401887, "k2_8": 0.12569293107759952, "k2_9": 0.038120617328011197, "k2_12": 0.043778691609528936, "k2_17": 0.018995079708931099, "k2_13": 0.0015841564664784971, "k2_16": 0.0044026139706660776, "a": -0.012583330158823699, "b": 0.029060669741950242, "k2_14": -0.0084639980294520575, "k1_11": 0.076340318870672802, "k1_10": 0.076266107605378788, "k1_12": 0.077926302815981993, "n": 0.27146737290836842}, 0.01], ["k2_4", 0.0032473026343412537, true, null, 1e-06, Infinity, 0.0018360774269539019, {"tau": 0.082454171113114316, "k1_9": 0.044376904844011938, "k1_8": 0.047523866824870344, "k2_18": 0.010860702595951389, "k2_15": 0.0022208466262492459, "k1_1": 0.045736054870516026, "k1_0": 0.034674231358304497, "k1_3": 0.039934779612569409, "k1_2": 0.036102785638260901, "k2_10": 0.073661881713656438, "k1_4": 0.72413396448578138, "k1_7": 0.043729981075597772, "k1_6": 0.047449853574976684, "k2_6": 0.073151758418310314, "k2_7": 0.064701574338981299, "k2_5": 0.06899457572732183, "k2_2": 0.068276949726033084, "k2_3": 0.067137086621184464, "k2_0": 0.05898024983450622, "k2_1": 0.073887114514611121, "k1_5": 0.047079587982044244, "k2_8": 0.19515682635962778, "k2_9": 0.06641905875969574, "k2_12": 0.02509915697677494, "k2_17": 0.0075211042461037249, "k2_13": -0.0028633175654588336, "k2_16": -0.0015778976436667583, "a": 0.21083282104618009, "b": 0.012886100237867033, "k2_14": -0.0071605712678329018, "k1_11": 0.03255684139063348, "k1_10": 0.044255004972960948, "k1_12": 0.026671807107784301, "n": 0.13577852203936988, "k2_11": 0.055814118783667689}, 0.001], ["k1_5", 0.0083549343652392638, true, null, 1e-06, Infinity, 0.00062908474937456969, {"tau": 0.064982054392671199, "k1_9": 0.06182622160248491, "k1_8": 0.16735492471750218, "k2_18": 0.018041345204958079, "k2_15": 0.010646473394636898, "k1_1": 0.067414235957646632, "k1_0": 0.068071306308601878, "k1_3": 0.066957684923613314, "k1_2": 0.068469720162186248, "k2_10": 0.04746108411038389, "k1_4": 0.068112176582401762, "k1_7": 0.066715393507788393, "k1_6": 0.066799128234954042, "k2_6": 0.043011280290572586, "k2_7": 0.041526455699039642, "k2_4": 0.047079587982044778, "k2_5": 0.77126686356253382, "k2_2": 0.05462355198838631, "k2_3": 0.047149828160993598, "k2_0": 0.049504949564115976, "k2_1": 0.04527042250645201, "k2_8": 0.13188321648579693, "k2_9": 0.04138965916428633, "k2_12": 0.039362731769310613, "k2_17": 0.016632805483388191, "k2_13": 0.0008774233220415409, "k2_16": 0.0033551894876544322, "a": 0.023601911938935162, "b": 0.027315049598921868, "k2_14": -0.0079312882659893121, "k1_11": 0.066777695464348322, "k1_10": 0.068582020417785244, "k1_12": 0.067136909189942917, "n": 0.24083035330503957, "k2_11": 0.051911030449375332}, 0.01], ["k2_5", 0.0014514568598223976, true, null, 1e-06, Infinity, 0.0044735544213768677, {"tau": 0.07612602204780719, "k1_9": 0.038094180084406924, "k1_8": 0.029191598268108868, "k2_18": 0.0091961757966110714, "k2_15": 0.0012313758512423961, "k1_1": 0.038833603224395996, "k1_0": 0.027549441737864409, "k1_3": 0.033005230549283449, "k1_2": 0.028944326683819879, "k2_10": 0.069421755647939898, "k1_4": 0.03681487833682557, "k1_7": 0.036888226137469969, "k1_6": 0.040650120482303702, "k2_6": 0.069410338424101561, "k2_7": 0.061006421916197602, "k2_4": 0.068994575727321789, "k2_17": 0.0059505336089711314, "k2_2": 0.06314439063183705, "k2_3": 0.062837021398546217, "k2_0": 0.054307982559403785, "k2_1": 0.069888806792283806, "k1_5": 0.77126686356253338, "k2_8": 0.1819286184963127, "k2_9": 0.062759772879704551, "k2_12": 0.02117037879584753, "k2_13": -0.0028518389756496017, "k2_16": -0.0018310086109683201, "a": 0.2111677941579905, "b": 0.0092451618922072491, "k2_14": -0.006247811023210658, "k1_11": 0.025553981186371175, "k1_10": 0.037205228693279031, "k1_12": 0.019615879308907191, "n": 0.1105688671881602, "k2_11": 0.050832951835498331}, 0.001], ["k1_6", 0.0070641560749787891, true, null, 1e-06, Infinity, 0.00050280919200353308, {"tau": 0.066722874916723657, "k1_9": 0.066301436653969675, "k1_8": 0.18491874876979306, "k2_18": 0.01944978974004679, "k2_15": 0.011806789735634569, "k1_1": 0.07247081335978206, "k1_0": 0.074061128037261448, "k1_3": 0.072405415404408507, "k1_2": 0.074407000422044109, "k2_10": 0.047845561132524105, "k1_4": 0.073415975706816447, "k1_7": 0.07185458616723582, "k2_13": 0.0012004184346830213, "k2_6": 0.72530076883440964, "k2_7": 0.041850237552187315, "k2_4": 0.047449853574977253, "k2_5": 0.040650120482304285, "k2_2": 0.056325965057950213, "k2_3": 0.047990059649242099, "k2_0": 0.051266534492919298, "k2_1": 0.045352310531276994, "k1_5": 0.066799128234954055, "k2_8": 0.13381635645424617, "k2_9": 0.041572647277922876, "k2_12": 0.042460361530095816, "k2_17": 0.018127813579428602, "k2_16": 0.0038945561426333608, "a": 0.010496612183939906, "b": 0.026615329062852151, "k2_14": -0.0083930613966576358, "k1_11": 0.072769770190455108, "k1_10": 0.073915199133003595, "k1_12": 0.073634636126313782, "n": 0.2606472854597579, "k2_11": 0.054226087983591569}, 0.01], ["k2_6", 0.0023309070390259423, true, null, 1e-06, Infinity, 0.0034812927774660971, {"tau": 0.080413491734072737, "k1_9": 0.040185334897820731, "k1_8": 0.02979179095087366, "k2_18": 0.0097331237920800038, "k2_15": 0.0012715878662813796, "k1_1": 0.040929055740849624, "k1_0": 0.028921503064842743, "k1_3": 0.034732499157567466, "k1_2": 0.030401272626029364, "k2_10": 0.073605370000420361, "k1_4": 0.038780800697699562, "k1_7": 0.038871311629679592, "k1_6": 0.72530076883440897, "k2_7": 0.064689835851570579, "k2_4": 0.073151758418310245, "k2_5": 0.069410338424101561, "k2_2": 0.066877403219604545, "k2_3": 0.066598627060792809, "k2_0": 0.057511253165228093, "k2_1": 0.074110949067128978, "k1_5": 0.04301128029057201, "k2_8": 0.19224865331632768, "k2_9": 0.066556700821135198, "k2_12": 0.022334289125313531, "k2_17": 0.0062764999241841897, "k2_13": -0.003032481470663994, "k2_16": -0.0019582354377831513, "a": 0.22456529223300142, "b": 0.0086664827552632266, "k2_14": -0.006609231542233412, "k1_11": 0.02680901664868068, "k1_10": 0.039194606884011524, "k1_12": 0.020506022914334159, "n": 0.11610610479677307, "k2_11": 0.053802247274999764}, 0.001], ["k1_7", 0.0074709057099805465, true, null, 1e-06, Infinity, 0.00055069676609250013, {"tau": 0.063214860594632091, "k1_9": 0.066442626978399727, "k1_8": 0.19219720439205942, "k2_18": 0.019777667375748501, "k2_15": 0.012439934562914454, "k1_1": 0.072867190221575007, "k1_0": 0.075584902107154864, "k1_3": 0.073336445378200887, "k1_2": 0.075817806611811867, "k2_10": 0.044110050178102878, "k1_4": 0.074054066359517709, "k2_12": 0.042919306418746951, "k1_6": 0.071854586167235904, "k2_6": 0.038871311629680258, "k2_7": 0.73110737029604744, "k2_4": 0.043729981075598431, "k2_5": 0.036888226137470628, "k2_2": 0.05362025616802707, "k2_3": 0.044863909918865123, "k2_0": 0.049105391769988217, "k2_1": 0.041431911753985383, "k1_5": 0.066715393507788504, "k2_8": 0.12376103282230433, "k2_9": 0.038111393930805676, "k2_17": 0.018674735921269583, "k2_13": 0.001621045728773267, "k2_16": 0.0043650703464375353, "a": -0.0082935417400697223, "b": 0.025949381633249714, "k2_14": -0.0081975521606428414, "k1_11": 0.074411400159929211, "k1_10": 0.074546318499041531, "k1_12": 0.075913988052919129, "n": 0.26455406692021333, "k2_11": 0.052550090645480135}, 0.01], ["k2_7", 1.0168777268004803e-06, true, null, 1e-06, Infinity, 0.0040589971948740205, {"tau": 0.07213291408869292, "k1_9": 0.039155752556929706, "k1_8": 0.040879676220539694, "k2_18": 0.009944915590322994, "k2_15": 0.0022401653698177542, "k1_1": 0.040306457385074407, "k1_0": 0.030539006676342205, "k1_3": 0.035187113675228872, "k1_2": 0.031785491716614767, "k2_10": 0.065114413153046252, "k1_4": 0.038622339684872137, "k1_7": 0.73110737029604689, "k1_6": 0.041850237552186809, "k2_6": 0.064689835851570607, "k2_4": 0.064701574338981299, "k2_5": 0.061006421916197623, "k2_2": 0.060304878169968025, "k2_3": 0.05933707317382985, "k2_0": 0.052130882218171019, "k2_1": 0.06530080849197531, "k1_5": 0.041526455699039164, "k2_8": 0.16969475555877206, "k2_9": 0.05873626318859651, "k2_12": 0.022363848544851454, "k2_17": 0.0069561337682955129, "k2_13": -0.0022862690778642056, "k2_16": -0.001160123896227435, "a": 0.18642310289967215, "b": 0.0081538537455870756, "k2_14": -0.0061240330600880058, "k1_11": 0.02868537356820541, "k1_10": 0.039010742011158582, "k1_12": 0.023616499224598627, "n": 0.11905642995141083, "k2_11": 0.049338692204913014}, 0.001], ["k1_8", 0.0048082848454561455, true, null, 1e-06, Infinity, 8.2980536125474305e-05, {"tau": 0.28435208396554068, "k1_9": 0.17004730536648557, "k2_14": 0.087829468981536513, "k2_18": 0.07219372651476863, "k2_15": 0.10982272226295738, "k1_1": 0.19143174742383659, "k1_0": 0.21717525826995088, "k1_3": 0.20137229712359367, "k1_2": 0.216421805826293, "k2_10": 0.048125961227332065, "k1_4": 0.1983121785590827, "k1_7": 0.19219720439206076, "k1_6": 0.18491874876979469, "k2_6": 0.029791790950876435, "k2_7": 0.04087967622054247, "k2_4": 0.047523866824872807, "k2_5": 0.029191598268111223, "k2_2": 0.091111297428317362, "k2_3": 0.060375053713551854, "k2_0": 0.087574809433157499, "k2_1": 0.03850236918007504, "k1_5": 0.16735492471750352, "k2_8": 0.4759194829653865, "k2_9": 0.036993576664293155, "k2_12": 0.14237666239540236, "k2_17": 0.088386536550630279, "k2_13": 0.10262325857483458, "k2_16": 0.10167358627469826, "a": -0.33065599054376082, "b": 0.095710166312491143, "k1_11": 0.21658732816937468, "k1_10": 0.1994002466407723, "k1_12": 0.25077971259246606, "n": 0.74702822167169369, "k2_11": 0.10542280913868862}, 0.01], ["k2_8", 0.0025619219158300455, true, null, 1e-06, Infinity, 0.00033259296560674944, {"tau": 0.39124297761258897, "k1_9": 0.12455761609806609, "k1_8": 0.47591948296538039, "k2_18": 0.004970069192305678, "k2_15": 0.024490227832649564, "k1_1": 0.1309125449207158, "k1_0": 0.10022624037280065, "k1_3": 0.11475302355064305, "k1_2": 0.10639533229760903, "k2_10": 0.19590462753219506, "k1_4": 0.12569293107759841, "k1_7": 0.12376103282230325, "k1_6": 0.13381635645424519, "k2_6": 0.1922486533163284, "k2_7": 0.16969475555877261, "k2_4": 0.19515682635962839, "k2_5": 0.18192861849631334, "k2_2": 0.1860706779421939, "k2_3": 0.17884178020104005, "k2_0": 0.15628981998838481, "k2_1": 0.19731112925015989, "k1_5": 0.13188321648579607, "k2_9": 0.1754069048328834, "k2_12": 0.069384522126660061, "k2_17": 0.010274736137813085, "k2_13": 0.031113471784091344, "k2_16": 0.029531985111876151, "a": 0.57116890525253294, "b": 0.076390148002551408, "k2_14": 0.033033013165644796, "k1_11": 0.093625565800731891, "k1_10": 0.12677540525265704, "k1_12": 0.07993079330533838, "n": 0.41606673896825064, "k2_11": 0.14815274159746841}, 0.001], ["k1_9", 0.0079930392632393543, true, null, 1e-06, Infinity, 0.00061528591712553256, {"tau": 0.061856227106816888, "k1_8": 0.17004730536648396, "k2_18": 0.018014287638443548, "k2_15": 0.010923273464738687, "k1_1": 0.067007157043365406, "k1_0": 0.068347115242556489, "k1_3": 0.066888171199136218, "k1_2": 0.068682726571021882, "k2_10": 0.044747610150625249, "k1_4": 0.067866317472819598, "k1_7": 0.066442626978399602, "k1_6": 0.066301436653969634, "k2_6": 0.040185334897821279, "k2_7": 0.03915575255693015, "k2_4": 0.044376904844012466, "k2_5": 0.038094180084407465, "k2_2": 0.052456039061653158, "k2_3": 0.044800313400216736, "k2_0": 0.047714638944955444, "k2_1": 0.042452038142401262, "k1_5": 0.061826221602484896, "k2_8": 0.12455761609806688, "k2_9": 0.77002786570320825, "k2_12": 0.039325142184226392, "k2_17": 0.016766680507026257, "k2_13": 0.0011405103417887706, "k2_16": 0.0036238353794979944, "a": 0.012067980348238748, "b": 0.020891245408914291, "k2_14": -0.0077158370727699911, "k1_11": 0.067146269542381898, "k1_10": 0.068333099038816167, "k1_12": 0.067918252159668568, "n": 0.24021791324284616, "k2_11": 0.050402309684974805}, 0.01], ["k2_9", 0.00074362262613891783, true, null, 1e-06, Infinity, 0.0042490404874204009, {"tau": 0.07371186955210976, "k1_9": 0.77002786570320791, "k1_8": 0.036993576664290651, "k2_18": 0.0095522919981557344, "k2_15": 0.0017797840643445256, "k1_1": 0.039918229692162216, "k1_0": 0.029579791131077966, "k1_3": 0.03453372296466091, "k1_2": 0.030894512703294311, "k2_10": 0.066837922682722262, "k1_4": 0.038120617328010573, "k1_7": 0.038111393930805065, "k1_6": 0.041572647277922314, "k2_6": 0.066556700821135253, "k2_7": 0.058736263188596503, "k2_4": 0.06641905875969574, "k2_5": 0.062759772879704578, "k2_2": 0.061496272314537782, "k2_3": 0.060752221166071249, "k2_0": 0.053047442742022673, "k2_1": 0.067120489174639572, "k1_5": 0.041389659164285809, "k2_8": 0.17540690483288285, "k2_11": 0.050007039967687184, "k2_12": 0.02197274789973205, "k2_17": 0.0064824634646212902, "k2_13": -0.0025776819287357884, "k2_16": -0.0014825426213052491, "a": 0.1958542648425507, "b": 0.0056786385045179237, "k2_14": -0.0062530005859847606, "k1_11": 0.027670530222980504, "k1_10": 0.038513487775648177, "k1_12": 0.022249909618436352, "n": 0.11615613121565697}, 0.001], ["k1_10", 0.0045189612544503932, true, null, 1e-06, Infinity, 0.0003141733316039445, {"tau": 0.064703396470066066, "k1_9": 0.068333099038816278, "k1_8": 0.19940024664077088, "k2_18": 0.020204897244933778, "k2_15": 0.012755388791853634, "k1_1": 0.075007701327246296, "k1_0": 0.078000971111275519, "k1_3": 0.075583145827386664, "k1_2": 0.078227909367918166, "k2_10": 0.72027956077755539, "k1_4": 0.076266107605378761, "k1_7": 0.074546318499041545, "k1_6": 0.073915199133003665, "k2_6": 0.039194606884012217, "k2_7": 0.039010742011159165, "k2_4": 0.044255004972961608, "k2_5": 0.037205228693279725, "k2_2": 0.054625672999076599, "k2_3": 0.045530931148202586, "k2_0": 0.050063671060240386, "k2_1": 0.041860717052866647, "k1_5": 0.068582020417785355, "k2_8": 0.12677540525265821, "k2_9": 0.038513487775648794, "k2_12": 0.0440923317098149, "k2_17": 0.019130469850099467, "k2_13": 0.0016162953884595102, "k2_16": 0.0044501812603833409, "a": -0.011990696499377732, "b": 0.028263498411052496, "k2_14": -0.0084935495715358356, "k1_11": 0.076807369936507622, "k1_12": 0.078399093925764454, "n": 0.27305243307270088, "k2_11": 0.053688486342750093}, 0.01], ["k2_10", 0.0032149546871450552, true, null, 1e-06, Infinity, 0.0020007014904462445, {"tau": 0.082910451325623774, "k1_9": 0.044747610150624714, "k1_8": 0.048125961227329185, "k2_18": 0.011041462462267101, "k2_15": 0.0023384208646894038, "k1_1": 0.046121242017284368, "k1_0": 0.035016591613838501, "k1_3": 0.040295387399568693, "k1_2": 0.036449013899566098, "k1_5": 0.047461084110383356, "k1_4": 0.044200292558189171, "k1_7": 0.044110050178102239, "k1_6": 0.047845561132523522, "k2_6": 0.073605370000420459, "k2_7": 0.06511441315304628, "k2_4": 0.07366188171365648, "k2_5": 0.069421755647939981, "k2_2": 0.068732273491750304, "k2_3": 0.06757146150588518, "k2_0": 0.059388510664077389, "k2_1": 0.074343692307811973, "k2_8": 0.19590462753219456, "k2_9": 0.066837922682722276, "k2_12": 0.025373543390912388, "k2_17": 0.0076789015698634465, "k2_13": -0.0028001090133058597, "k2_16": -0.0015054793672990058, "a": 0.21181523817545941, "b": 0.01250927341773812, "k2_14": -0.007148729008027396, "k1_11": 0.032889678942766898, "k1_10": 0.72027956077755451, "k1_12": 0.02701246984910002, "n": 0.13694657489692275, "k2_11": 0.056217973399814526}, 0.001], ["k1_11", 0.0013708202681469439, true, null, 1e-06, Infinity, 9.9746736753527032e-05, {"tau": 0.053646396019026557, "k1_9": 0.067146269542382161, "k1_8": 0.21658732816937382, "k2_18": 0.021145575458774938, "k2_15": 0.014785468178574934, "k1_1": 0.074431974366989728, "k1_0": 0.080615412980889173, "k1_3": 0.076532532387922222, "k1_2": 0.080486313137427518, "k2_10": 0.032889678942767668, "k1_4": 0.076340318870672955, "k1_7": 0.074411400159929364, "k1_6": 0.072769770190455343, "k2_6": 0.026809016648681461, "k2_7": 0.028685373568206076, "k2_4": 0.032556841390634236, "k2_5": 0.025553981186371935, "k2_2": 0.04560704898374545, "k2_3": 0.035523143520871457, "k2_0": 0.042751617930133962, "k2_1": 0.029645246300002072, "k1_5": 0.066777695464348585, "k2_8": 0.093625565800733404, "k2_9": 0.027670530222981226, "k2_12": 0.044628362764065323, "k2_17": 0.020725891560046537, "k2_13": 0.0032956837467121051, "k2_16": 0.0061755186128213272, "b": 0.030740264097252699, "k2_14": -0.0072399047644756808, "a": -0.065993908009968211, "k1_10": 0.076807369936507816, "k1_12": 0.083334047160432315, "n": 0.27853852730289086, "k2_11": 0.8187541846238463}, 0.01], ["k2_11", 0.0031074540689502994, true, null, 1e-06, Infinity, 0.00062102186467594047, {"tau": 0.068862513259578276, "k1_9": 0.050402309684974562, "k1_8": 0.10542280913868668, "k2_18": 0.014763590276541368, "k2_15": 0.0074074553291759637, "k1_1": 0.053747711192155885, "k1_0": 0.049239857307722908, "k1_3": 0.050980305720781015, "k1_2": 0.050027093321528625, "k2_10": 0.056217973399814783, "k1_4": 0.053258751759761275, "k1_7": 0.052550090645479774, "k1_6": 0.054226087983591277, "k2_6": 0.053802247275000069, "k2_7": 0.04933869220491325, "k2_4": 0.055814118783667946, "k2_5": 0.050832951835498623, "k2_2": 0.057370960904370383, "k2_3": 0.053184077280724378, "k2_0": 0.050802215517505189, "k2_1": 0.055200873971149825, "k1_5": 0.051911030449375076, "k2_8": 0.14815274159746852, "k2_9": 0.050007039967687433, "k2_12": 0.031341280536607848, "k2_17": 0.012599861857050703, "k2_13": 0.00033106476566247814, "k2_16": 0.0020614501277872433, "a": 0.10452503801403892, "b": 0.017878330852096405, "k2_14": -0.0059839804078964283, "k1_11": 0.81875418462384586, "k1_10": 0.053688486342749732, "k1_12": 0.045689222729410527, "n": 0.17941451200546979}, 0.001], ["k1_12", 0.0003784707292756595, true, null, 1e-06, Infinity, 3.702766730033887e-05, {"tau": 0.056112824640478197, "k1_9": 0.067918252159668818, "k1_8": 0.2507797125924649, "k2_18": 0.025706015250508533, "k2_15": 0.022539108720322606, "k1_1": 0.075558307634887009, "k1_0": 0.083834447009616411, "k1_3": 0.078636510866262402, "k1_2": 0.08341150286853978, "k2_10": 0.027012469849100836, "k1_4": 0.077926302815982174, "k1_7": 0.075913988052919254, "k1_6": 0.073634636126314032, "k2_6": 0.020506022914334968, "k2_7": 0.023616499224599314, "k2_4": 0.026671807107785092, "k2_5": 0.019615879308907975, "k2_2": 0.041487575349666767, "k2_3": 0.030689362646880339, "k2_0": 0.039744747710812524, "k2_1": 0.023352718232756364, "k1_5": 0.067136909189943167, "k2_8": 0.079930793305340017, "k2_9": 0.022249909618437102, "k2_12": 0.90556827497019654, "k2_17": 0.02637002726695073, "k2_13": 0.011776696102387275, "k2_16": 0.014147981267456061, "a": -0.098642340474961551, "k2_14": 0.0012987270525719678, "k1_11": 0.083334047160432287, "k1_10": 0.078399093925764621, "b": 0.022178723884267511, "n": 0.28541290423814714, "k2_11": 0.045689222729411047}, 0.01], ["k2_12", 0.0035198812582771799, true, null, 1e-06, Infinity, 0.00045902365976203106, {"tau": 0.046498716260187915, "k1_9": 0.039325142184226392, "k1_8": 0.14237666239540139, "k2_18": 0.017797576521049401, "k2_15": 0.017215045633040903, "k1_1": 0.042945980193742739, "k1_0": 0.045082432408963452, "k1_3": 0.043465825283363881, "k1_2": 0.04501602958166933, "k2_10": 0.025373543390912766, "k1_4": 0.043778691609528859, "k1_7": 0.042919306418746875, "k1_6": 0.042460361530095803, "k2_6": 0.022334289125313933, "k2_7": 0.022363848544851777, "k2_4": 0.025099156976775314, "k2_5": 0.021170378795847909, "k2_2": 0.031104151730541714, "k2_3": 0.025966200964045973, "k2_0": 0.028953289803415952, "k2_1": 0.023607647477774569, "k1_5": 0.03936273176931062, "k2_8": 0.069384522126660714, "k2_9": 0.021972747899732404, "k2_17": 0.01813983040927012, "k2_13": 0.01232290845653145, "k2_16": 0.013086674686615098, "a": -0.010598453923783342, "b": 0.00062795255299405884, "k2_14": 0.0070963652704986958, "k1_11": 0.044628362764065135, "k1_10": 0.044092331709814844, "k1_12": 0.90556827497019621, "n": 0.15388279974551794, "k2_11": 0.031341280536608035}, 0.001], ["k1_13", 1e-06, false, null, 1e-06, Infinity, 0, null, 1e-06], ["k2_13", 0.0030082654249731222, true, null, 1e-06, Infinity, 0.0002363252071938702, {"tau": 0.036602735978018087, "k1_9": 0.0011405103417890855, "k1_8": 0.1026232585748354, "k2_18": 0.012437341344860554, "k2_15": 0.024892501755374292, "k1_1": 0.0012406158870506999, "k1_0": 0.0028113733161808036, "k1_3": 0.0019309119336783011, "k1_2": 0.002482442755069422, "k2_10": -0.0028001090133056177, "k1_4": 0.0015841564664788416, "k1_7": 0.0016210457287736055, "k1_6": 0.0012004184346833605, "k2_6": -0.0030324814706637775, "k2_7": -0.0022862690778639966, "k2_4": -0.0028633175654585977, "k2_5": -0.0028518389756493948, "k2_2": -0.0016395320415338627, "k2_3": -0.0021629717325113004, "k2_0": -0.0007021982368455639, "k2_1": -0.0032100644171428956, "k1_5": 0.00087742332204185987, "k2_8": 0.031113471784092014, "k2_9": -0.0025776819287355777, "k2_12": 0.012322908456531645, "k2_17": 0.016054041282190679, "k2_16": 0.027565226167640549, "a": -0.020041033703538758, "b": -0.015650639894571657, "k2_14": 0.032319503888959746, "k1_11": 0.0032956837467124451, "k1_10": 0.0016162953884598602, "k1_12": 0.011776696102387614, "n": 0.0043784504163083271, "k2_11": 0.0003310647656627429}, 0.01], ["k1_14", 1e-06, false, null, 1e-06, Infinity, 0, null, 1e-06], ["k2_14", 0.0046211465742008739, true, null, 1e-06, Infinity, 0.0003122659960021268, {"tau": 0.036090047414594539, "k1_9": -0.0077158370727698064, "k1_8": 0.087829468981537387, "k2_18": 0.0097315967439170516, "k2_15": 0.024862605919841105, "k1_1": -0.0085531491147724601, "k1_0": -0.0078345037535913365, "k1_3": -0.0081600783420093369, "k1_2": -0.0080981989628449783, "k2_10": -0.0071487290080273986, "k1_4": -0.0084639980294518302, "k1_7": -0.0081975521606426193, "k1_6": -0.0083930613966574329, "k2_6": -0.0066092315422334432, "k2_7": -0.0061240330600880119, "k2_4": -0.0071605712678329088, "k2_5": -0.0062478110232106867, "k2_2": -0.0076028800490112926, "k2_3": -0.0068671630957367726, "k2_0": -0.0063860353773407524, "k2_1": -0.0071138009214990645, "k1_5": -0.0079312882659891282, "k2_8": 0.033033013165644887, "k2_9": -0.0062530005859847745, "k2_12": 0.0070963652704988155, "k2_17": 0.013968304077399197, "k2_13": 0.032319503888959801, "k2_16": 0.029257229573445891, "a": -0.010706590129357362, "b": -0.020563978689162744, "k1_11": -0.0072399047644754163, "k1_10": -0.0084935495715356048, "k1_12": 0.001298727052572243, "n": -0.032067064087770041, "k2_11": -0.0059839804078963407}, 0.01], ["k1_15", 1e-06, false, null, 1e-06, Infinity, 0, null, 1e-06], ["k2_15", 0.0016390892182672756, true, null, 1e-06, Infinity, 0.00017772935297938498, {"tau": 0.03385608680838214, "k1_9": 0.010923273464739027, "k1_8": 0.10982272226295811, "k2_18": 0.014677711365252652, "k2_16": 0.023446089458277967, "k1_1": 0.012068431039494631, "k1_0": 0.014461891796660666, "k1_3": 0.013031038967241971, "k1_2": 0.014070588785319084, "k2_10": 0.0023384208646896761, "k1_4": 0.012658554636313385, "k1_7": 0.01243993456291481, "k1_6": 0.01180678973563493, "k2_6": 0.0012715878662816222, "k2_7": 0.0022401653698179854, "k2_4": 0.0022208466262495083, "k2_5": 0.0012313758512426311, "k2_2": 0.0051871447100124103, "k2_3": 0.0033187478194014767, "k2_0": 0.0057579407101480155, "k2_1": 0.0014658535116911617, "k1_5": 0.010646473394637236, "k2_8": 0.024490227832650265, "k2_9": 0.0017797840643447639, "k2_12": 0.017215045633041128, "k2_17": 0.017252971016362275, "k2_13": 0.024892501755374247, "a": -0.028783857350397162, "b": -0.0066339650759594535, "k2_14": 0.024862605919841019, "k1_11": 0.014785468178575284, "k1_10": 0.012755388791854004, "k1_12": 0.022539108720322977, "n": 0.044845808344808155, "k2_11": 0.0074074553291762525}, 0.01], ["k1_16", 1e-06, false, null, 1e-06, Infinity, 0, null, 1e-06], ["k2_16", 0.0022059998309235107, true, null, 1e-06, Infinity, 0.00019189932817889656, {"tau": 0.034814144883279781, "k1_9": 0.0036238353794982381, "k1_8": 0.10167358627469897, "k2_18": 0.012400445628166126, "k2_15": 0.023446089458277995, "k1_1": 0.003999290632808729, "k1_0": 0.0057506767256862252, "k1_3": 0.0047479118367263476, "k1_2": 0.0054257340443400253, "k2_10": -0.0015054793672988794, "k1_4": 0.0044026139706663482, "k1_7": 0.0043650703464377999, "k1_6": 0.0038945561426336202, "k2_6": -0.0019582354377830494, "k2_7": -0.0011601238962273288, "k2_4": -0.0015778976436666371, "k2_5": -0.0018310086109682201, "k2_2": 8.9367013019882725e-05, "k2_3": -0.00078571420945768272, "k2_0": 0.00089440177542626483, "k2_1": -0.0020218615884536363, "k1_5": 0.0033551894876546738, "k2_8": 0.029531985111876508, "k2_9": -0.0014825426213051413, "k2_12": 0.013086674686615256, "k2_17": 0.015661473938888396, "k2_13": 0.027565226167640542, "a": -0.02205646301566648, "b": -0.013382058823984742, "k2_14": 0.029257229573445852, "k1_11": 0.0061755186128216134, "k1_10": 0.0044501812603836175, "k1_12": 0.014147981267456358, "n": 0.014766845552928648, "k2_11": 0.0020614501277874211}, 0.01], ["k1_17", 1e-06, false, null, 1e-06, Infinity, 0, null, 1e-06], ["k2_17", 0.00056809770974963758, true, null, 1e-06, Infinity, 0.00014339295678344566, {"tau": 0.024690654515381397, "k1_9": 0.016766680507026378, "k1_8": 0.088386536550630168, "k2_18": 0.01452576454643939, "k2_15": 0.017252971016362195, "k1_1": 0.018413038717039865, "k1_0": 0.020615678376681545, "k1_3": 0.019218700044138705, "k1_2": 0.020234402035906433, "k2_10": 0.0076789015698636798, "k1_4": 0.018995079708931203, "k1_7": 0.01867473592126968, "k1_6": 0.01812781357942872, "k2_6": 0.0062764999241844213, "k2_7": 0.0069561337682957107, "k2_4": 0.0075211042461039513, "k2_5": 0.0059505336089713517, "k2_2": 0.010885946641983625, "k2_3": 0.0085094779545437579, "k2_0": 0.010940577735665031, "k2_1": 0.0066457232497204562, "k1_5": 0.016632805483388313, "k2_8": 0.010274736137813593, "k2_9": 0.0064824634646215044, "k2_12": 0.018139830409270197, "k2_13": 0.016054041282190592, "k2_16": 0.015661473938888327, "a": -0.023250101834286201, "b": 0.0032359296526886824, "k2_14": 0.013968304077399123, "k1_11": 0.020725891560046603, "k1_10": 0.019130469850099575, "k1_12": 0.026370027266950792, "n": 0.067392698509991092, "k2_11": 0.012599861857050872}, 0.01], ["k1_18", 1e-06, false, null, 1e-06, Infinity, 0, null, 1e-06], ["k2_18", 0.00025270903190499627, true, null, 1e-06, Infinity, 0.00015449917091150093, {"tau": 0.021168015028241331, "k1_9": 0.018014287638443694, "k1_8": 0.07219372651476845, "k2_15": 0.014677711365252564, "k1_1": 0.019612127630946101, "k1_0": 0.021149312482422852, "k1_3": 0.020088515922372322, "k1_2": 0.02080604678687752, "k2_10": 0.0110414624622674, "k1_4": 0.02005635753315024, "k1_7": 0.019777667375748612, "k1_6": 0.019449789740046936, "k2_6": 0.0097331237920803004, "k2_7": 0.009944915590323249, "k2_4": 0.010860702595951678, "k2_5": 0.0091961757966113559, "k2_2": 0.01370373621038261, "k2_3": 0.011493450746282772, "k2_0": 0.013387872939778703, "k2_1": 0.010066419586275802, "k1_5": 0.018041345204958231, "k2_8": 0.004970069192306332, "k2_9": 0.0095522919981560102, "k2_12": 0.017797576521049494, "k2_17": 0.014525764546439389, "k2_13": 0.012437341344860459, "k2_16": 0.012400445628166052, "a": -0.011590455762065945, "b": 0.0061303403073164715, "k2_14": 0.0097315967439169735, "k1_11": 0.021145575458775004, "k1_10": 0.020204897244933902, "k1_12": 0.025706015250508602, "n": 0.070071092771272395, "k2_11": 0.014763590276541576}, 0.01], ["k1_19", 1e-06, false, null, 1e-06, Infinity, 0, null, 1e-06], ["k2_19", 1e-06, false, null, 1e-06, Infinity, 0, null, 1e-06], ["k1_20", 1e-06, false, null, 1e-06, Infinity, 0, null, 1e-06], ["k2_20", 1e-06, false, null, 1e-06, Infinity, 0, null, 1e-06], ["k1_21", 1e-06, false, null, 1e-06, Infinity, 0, null, 1e-06], ["k2_21", 1e-06, false, null, 1e-06, Infinity, 0, null, 1e-06], ["k1_22", 1e-06, false, null, 1e-06, Infinity, 0, null, 1e-06], ["k2_22", 1e-06, false, null, 1e-06, Infinity, 0, null, 1e-06], ["k", 0.21544346900318834, false, null, 1e-06, Infinity, 0, null, 0.21544346900318834], ["kdr", 1e-06, false, null, 1e-06, Infinity, 0, null, 1e-06], ["tau", 11.465095726664401, true, null, 5, 20, 0.27470528794603627, {"k1_9": 0.061856227106816535, "k1_8": 0.28435208396553763, "k2_18": 0.02116801502824104, "k2_15": 0.033856086808381772, "k1_1": 0.065938450855284339, "k1_0": 0.056001822427084166, "k1_3": 0.060319719492820799, "k1_2": 0.057769086424138978, "k2_10": 0.082910451325624121, "k1_4": 0.064209348219667714, "k1_7": 0.063214860594631633, "k1_6": 0.066722874916723282, "k2_6": 0.080413491734073195, "k2_7": 0.072132914088693267, "k2_4": 0.082454171113114705, "k2_5": 0.076126022047807607, "k2_2": 0.081633654735720346, "k2_3": 0.077033869821159298, "k2_0": 0.070548376734673873, "k2_1": 0.082614241922232018, "k1_5": 0.064982054392670865, "k2_8": 0.39124297761258925, "k2_9": 0.073711869552110107, "k2_12": 0.046498716260187645, "k2_17": 0.024690654515381154, "k2_13": 0.036602735978017754, "k2_16": 0.034814144883279559, "a": 0.20134793524764666, "b": 0.084224331187435192, "k2_14": 0.036090047414594456, "k1_11": 0.053646396019025912, "k1_10": 0.064703396470065566, "k1_12": 0.056112824640477461, "n": 0.22155435134258653, "k2_11": 0.068862513259578303}, 10], ["kg", 0.018515, false, null, 1e-06, Infinity, 0, null, 0.018515], ["n", 2.1951203707468196, true, null, 1e-06, Infinity, 0.028041877096205464, {"tau": 0.22155435134258844, "k1_9": 0.2402179132428468, "k1_8": 0.74702822167168714, "k2_18": 0.070071092771272034, "k2_15": 0.044845808344806823, "k1_1": 0.26629887601992969, "k1_0": 0.28245915955629292, "k1_3": 0.27084768773709478, "k1_2": 0.28263862214103519, "k2_10": 0.13694657489692527, "k1_4": 0.27146737290836859, "k1_7": 0.26455406692021344, "k1_6": 0.2606472854597584, "k2_6": 0.11610610479677563, "k2_7": 0.11905642995141295, "k2_4": 0.13577852203937232, "k2_5": 0.11056886718816269, "k2_2": 0.1779849280563526, "k2_3": 0.1435031043876506, "k2_0": 0.16444797180276266, "k2_1": 0.12662336939484431, "k1_5": 0.2408303533050401, "k2_8": 0.4160667389682553, "k2_9": 0.11615613121565936, "k2_12": 0.15388279974551833, "k2_17": 0.067392698509990759, "k2_13": 0.0043784504163070686, "k2_16": 0.014766845552927623, "a": -0.14219149329365197, "b": 0.23676781442581896, "k2_14": -0.032067064087770936, "k1_11": 0.27853852730289042, "k1_10": 0.27305243307270116, "k1_12": 0.2854129042381468, "k2_11": 0.17941451200547126}, 2], ["b", 1816.9904680119332, true, null, 1e-06, Infinity, 15.087339797387237, {"tau": 0.084224331187434845, "k1_9": 0.020891245408913899, "k1_8": 0.095710166312487854, "k2_18": 0.006130340307316213, "k2_15": -0.0066339650759599375, "k1_1": 0.031982824965998642, "k1_0": 0.032986534188862937, "k1_3": 0.031058546565713531, "k1_2": 0.031831094801529944, "k2_10": 0.0125092734177383, "k1_4": 0.029060669741949686, "k1_7": 0.025949381633249176, "k1_6": 0.026615329062851686, "k2_6": 0.0086664827552634504, "k2_7": 0.0081538537455872074, "k2_4": 0.012886100237867191, "k2_5": 0.0092451618922074763, "k2_2": 0.019889487884627605, "k2_3": 0.014983465521824748, "k2_0": 0.017977006858079538, "k2_1": 0.013775719533708167, "k1_5": 0.027315049598921455, "k2_8": 0.076390148002551159, "k2_9": 0.005678638504518118, "k2_12": 0.00062795255299383733, "k2_17": 0.0032359296526884122, "k2_13": -0.015650639894572025, "k2_16": -0.013382058823985098, "a": -0.037080341926604955, "k2_14": -0.020563978689162904, "k1_11": 0.030740264097252029, "k1_10": 0.028263498411051968, "k1_12": 0.022178723884266872, "n": 0.2367678144258169, "k2_11": 0.017878330852096305}, 1500.0], ["a", 99093.584274370078, true, null, 1e-06, Infinity, 1368.4421617224216, {"tau": 0.20134793524764366, "k1_9": 0.012067980348236146, "k1_8": -0.33065599054376821, "k2_18": -0.011590455762066919, "k2_15": -0.028783857350397339, "k1_1": -0.00034034318268848771, "k1_0": -0.059530512789025367, "k1_3": -0.028560423415917299, "k1_2": -0.053343913898057677, "k2_10": 0.21181523817545753, "k1_4": -0.012583330158826537, "k1_7": -0.0082935417400725533, "k1_6": 0.010496612183937156, "k2_6": 0.2245652922329999, "k2_7": 0.18642310289967062, "k2_4": 0.2108328210461784, "k2_5": 0.21116779415798895, "k2_2": 0.15949590131849772, "k2_3": 0.1794404793819005, "k2_0": 0.12921785437587902, "k2_1": 0.22069449294931348, "k1_5": 0.023601911938932539, "k2_8": 0.57116890525252717, "k2_9": 0.19585426484254906, "k2_12": -0.01059845392378519, "k2_17": -0.023250101834286937, "k2_13": -0.020041033703538866, "k2_16": -0.022056463015666276, "b": -0.03708034192660721, "k2_14": -0.010706590129356701, "k1_11": -0.065993908009971125, "k1_10": -0.011990696499380723, "k1_12": -0.098642340474964646, "n": -0.14219149329366249, "k2_11": 0.10452503801403679}, 110000.0]]
