# Supplementary material for: A photoconversion model for full spectral programming and multiplexing of optogenetic systems
Source: Mol Syst Biol. 2017 Apr 24;13(4):926. doi: 10.15252/msb.20167456 (PMC5408778; doi:10.15252/msb.20167456)
Supplement: Supplementary file 10 — Dataset EV2 [file MSB-13-926-s010.zip › dataset_ev2_ccasr_data_and_analysis/ccasr_analysis/fit_results/all_data_with_fewer_k_holds_ratio_k_fixed_onetau_0.278255940221.p]

S'[[Fit Statistics]]\n    # function evals   = 680\n    # data points      = 929\n    # variables        = 36\n    chi-square         = 1394.255\n    reduced chi-square = 1.561\n[[Variables]]\n    k1_0:    0.01192415 +/- 0.000844 (7.08%) (init= 0.01)\n    k2_0:    0.01356767 +/- 0.004190 (30.88%) (init= 0.001)\n    k1_1:    0.00748832 +/- 0.000526 (7.03%) (init= 0.01)\n    k2_1:    0.00228359 +/- 0.002709 (118.63%) (init= 0.001)\n    k1_2:    0.00428005 +/- 0.000289 (6.78%) (init= 0.01)\n    k2_2:    0.00581245 +/- 0.001256 (21.62%) (init= 0.001)\n    k1_3:    0.00275393 +/- 0.000193 (6.99%) (init= 0.01)\n    k2_3:    0.00174948 +/- 0.000952 (54.43%) (init= 0.001)\n    k1_4:    0.00526946 +/- 0.000369 (7.00%) (init= 0.01)\n    k2_4:    0.00235791 +/- 0.001856 (78.74%) (init= 0.001)\n    k1_5:    0.01046198 +/- 0.000803 (7.67%) (init= 0.01)\n    k2_5:    1.0000e-06 +/- 0.004509 (450930.12%) (init= 0.001)\n    k1_6:    0.00876737 +/- 0.000641 (7.31%) (init= 0.01)\n    k2_6:    0.00060779 +/- 0.003539 (582.34%) (init= 0.001)\n    k1_7:    0.00948269 +/- 0.000695 (7.33%) (init= 0.01)\n    k2_7:    1.0000e-06 +/- 0.003965 (396532.41%) (init= 0.001)\n    k1_8:    0.00597605 +/- 0.000102 (1.70%) (init= 0.01)\n    k2_8:    0.00148868 +/- 0.000324 (21.80%) (init= 0.001)\n    k1_9:    0.01009099 +/- 0.000779 (7.72%) (init= 0.01)\n    k2_9:    1.0004e-06 +/- 0.004268 (426649.47%) (init= 0.001)\n    k1_10:   0.00562524 +/- 0.000395 (7.03%) (init= 0.01)\n    k2_10:   0.00227946 +/- 0.001969 (86.41%) (init= 0.001)\n    k1_11:   0.00171174 +/- 0.000124 (7.27%) (init= 0.01)\n    k2_11:   0.00284036 +/- 0.000601 (21.16%) (init= 0.001)\n    k1_12:   0.00047298 +/- 4.61e-05 (9.74%) (init= 0.01)\n    k2_12:   0.00344830 +/- 0.000450 (13.06%) (init= 0.001)\n    k1_13:   1e-06 (fixed)\n    k2_13:   0.00299013 +/- 0.000236 (7.88%) (init= 0.01)\n    k1_14:   1e-06 (fixed)\n    k2_14:   0.00459768 +/- 0.000312 (6.78%) (init= 0.01)\n    k1_15:   1e-06 (fixed)\n    k2_15:   0.00162628 +/- 0.000176 (10.85%) (init= 0.01)\n    k1_16:   1e-06 (fixed)\n    k2_16:   0.00218896 +/- 0.000191 (8.72%) (init= 0.01)\n    k1_17:   1e-06 (fixed)\n    k2_17:   0.00056448 +/- 0.000141 (25.05%) (init= 0.01)\n    k1_18:   1e-06 (fixed)\n    k2_18:   0.00025491 +/- 0.000152 (59.67%) (init= 0.01)\n    k1_19:   1e-06 (fixed)\n    k2_19:   1e-06 (fixed)\n    k1_20:   1e-06 (fixed)\n    k2_20:   1e-06 (fixed)\n    k1_21:   1e-06 (fixed)\n    k2_21:   1e-06 (fixed)\n    k1_22:   1e-06 (fixed)\n    k2_22:   1e-06 (fixed)\n    k:       0.2782559 (fixed)\n    kdr:     1e-06 (fixed)\n    tau:     11.4687046 +/- 0.274119 (2.39%) (init= 10)\n    kg:      0.018515 (fixed)\n    n:       2.14459794 +/- 0.026957 (1.26%) (init= 2)\n    b:       1814.90713 +/- 15.08151 (0.83%) (init= 1500)\n    a:       97911.0232 +/- 1.30e+03 (1.33%) (init= 110000)\n[[Correlations]] (unreported correlations are <  0.100)\n    C(k1_12, k2_12)              =  0.902 \n    C(k1_11, k2_11)              =  0.809 \n    C(k1_5, k2_5)                =  0.771 \n    C(k1_9, k2_9)                =  0.763 \n    C(k1_2, k2_2)                =  0.763 \n    C(k1_0, k2_0)                =  0.761 \n    C(k1_3, k2_3)                =  0.738 \n    C(k1_8, n)                   =  0.737 \n    C(k1_6, k2_6)                =  0.728 \n    C(k1_1, k2_1)                =  0.722 \n    C(k1_7, k2_7)                =  0.720 \n    C(k1_4, k2_4)                =  0.720 \n    C(k1_10, k2_10)              =  0.712 \n    C(k2_8, a)                   =  0.592 \n    C(k1_8, k2_8)                =  0.472 \n    C(k2_8, n)                   =  0.415 \n    C(k2_8, tau)                 =  0.381 \n    C(k1_8, a)                   = -0.299 \n    C(k1_8, tau)                 =  0.293 \n    C(k1_12, n)                  =  0.283 \n    C(k1_2, n)                   =  0.279 \n    C(k1_0, n)                   =  0.278 \n    C(k1_11, n)                  =  0.275 \n    C(k1_10, n)                  =  0.270 \n    C(k1_4, n)                   =  0.268 \n    C(k1_3, n)                   =  0.267 \n    C(k1_7, n)                   =  0.266 \n    C(k1_1, n)                   =  0.263 \n    C(k1_6, n)                   =  0.259 \n    C(k1_8, k1_12)               =  0.246 \n    C(k1_9, n)                   =  0.242 \n    C(k1_5, n)                   =  0.242 \n    C(n, b)                      =  0.240 \n    C(tau, n)                    =  0.228 \n    C(k2_1, a)                   =  0.215 \n    C(k1_0, k1_8)                =  0.211 \n    C(k1_8, k1_11)               =  0.211 \n    C(k1_2, k1_8)                =  0.211 \n    C(k2_10, a)                  =  0.209 \n    C(k2_4, a)                   =  0.207 \n    C(k2_6, a)                   =  0.204 \n    C(tau, a)                    =  0.198 \n    C(k1_3, k1_8)                =  0.196 \n    C(k1_8, k1_10)               =  0.195 \n    C(k1_4, k1_8)                =  0.194 \n    C(k1_7, k1_8)                =  0.192 \n    C(k2_1, k2_8)                =  0.192 \n    C(k2_8, k2_10)               =  0.191 \n    C(k2_4, k2_8)                =  0.191 \n    C(k2_5, a)                   =  0.188 \n    C(k1_1, k1_8)                =  0.188 \n    C(k2_2, k2_8)                =  0.185 \n    C(k2_7, a)                   =  0.185 \n    C(k2_9, a)                   =  0.185 \n    C(k1_6, k1_8)                =  0.183 \n    C(k2_3, a)                   =  0.181 \n    C(k2_11, n)                  =  0.180 \n    C(k2_6, k2_8)                =  0.179 \n    C(k2_2, n)                   =  0.179 \n    C(k2_3, k2_8)                =  0.177 \n    C(k1_8, k1_9)                =  0.172 \n    C(k1_5, k1_8)                =  0.170 \n    C(k2_8, k2_9)                =  0.168 \n    C(k2_5, k2_8)                =  0.168 \n    C(k2_7, k2_8)                =  0.168 \n    C(k2_0, n)                   =  0.165 \n    C(k2_2, a)                   =  0.165 \n    C(k2_0, k2_8)                =  0.155 \n    C(k2_12, n)                  =  0.152 \n    C(k2_8, k2_11)               =  0.147 \n    C(k2_3, n)                   =  0.144 \n    C(k1_8, k2_12)               =  0.141 \n    C(k2_10, n)                  =  0.139 \n    C(k2_4, n)                   =  0.138 \n    C(k2_0, a)                   =  0.133 \n    C(k2_1, n)                   =  0.130 \n    C(k1_1, k2_8)                =  0.127 \n    C(k1_6, k2_8)                =  0.126 \n    C(k2_8, k1_10)               =  0.124 \n    C(k2_7, n)                   =  0.124 \n    C(k1_4, k2_8)                =  0.123 \n    C(k2_9, n)                   =  0.123 \n    C(k2_6, n)                   =  0.123 \n    C(k1_5, k2_8)                =  0.121 \n    C(k1_7, k2_8)                =  0.121 \n    C(k2_5, n)                   =  0.119 \n    C(k2_8, k1_9)                =  0.119 \n    C(k1_3, k2_8)                =  0.113 \n    C(k1_8, k2_15)               =  0.110 \n    C(k2_11, a)                  =  0.110 \n    C(n, a)                      = -0.107 \n    C(k1_8, k2_11)               =  0.105 \n    C(k1_8, k2_13)               =  0.104 \n    C(k1_2, k2_8)                =  0.104 \n    C(k1_8, k2_16)               =  0.103 '
p0
.
