# Supplementary material for: A photoconversion model for full spectral programming and multiplexing of optogenetic systems
Source: Mol Syst Biol. 2017 Apr 24;13(4):926. doi: 10.15252/msb.20167456 (PMC5408778; doi:10.15252/msb.20167456)
Supplement: Supplementary file 10 — Dataset EV2 [file MSB-13-926-s010.zip › dataset_ev2_ccasr_data_and_analysis/ccasr_analysis/fit_results/all_data_with_fewer_k_holds_ratio_k_fixed_onetau_0.278255940221.params]

[["k1_0", 0.011924152829284274, true, null, 1e-06, Infinity, 0.00084384303670306067, {"tau": 0.057045216605041825, "k1_9": 0.068267269231110483, "k1_8": 0.21133928123402324, "k2_18": 0.020796778976079178, "k2_16": 0.0055708139034010562, "k1_1": 0.073928844781289235, "k2_15": 0.014112312229532787, "k1_3": 0.075500285963433542, "k1_2": 0.079265162032961869, "k2_10": 0.035112613834628478, "k1_4": 0.075585682261993165, "k1_7": 0.075024485165708282, "k1_6": 0.072729390461385671, "k2_6": 0.030769696691176469, "k2_7": 0.031453733264784116, "k2_4": 0.035034249538530488, "k2_5": 0.029998843121514823, "k2_2": 0.047093564454275837, "k2_3": 0.037141949217884856, "k2_0": 0.76064274676491095, "k2_1": 0.032332450627545237, "k1_5": 0.067797547813889303, "k2_8": 0.097878947704748628, "k2_9": 0.031280221099751447, "k2_12": 0.044115862332925859, "k2_17": 0.020206578926376003, "k2_13": 0.0026860365115862579, "a": -0.049478890732092634, "b": 0.032191722906783023, "k2_14": -0.007824075909896271, "k1_11": 0.078580960653387613, "k1_10": 0.076033125143866398, "k1_12": 0.081958104382359342, "n": 0.27842906528789668, "k2_11": 0.048735319738472963}, 0.01], ["k2_0", 0.013567678400613903, true, null, 1e-06, Infinity, 0.0041900973247051285, {"tau": 0.069432700282475959, "k1_9": 0.046568998054414244, "k1_8": 0.087415377217528192, "k2_18": 0.013088787773601535, "k2_15": 0.005738473458786135, "k1_1": 0.049599321794402906, "k1_0": 0.76064274676491339, "k1_3": 0.046470853570333599, "k1_2": 0.044795010968965994, "k2_10": 0.057994291061780855, "k1_4": 0.049066772098618497, "k1_7": 0.048681911424143416, "k1_6": 0.04945307917226003, "k2_6": 0.05436244379391008, "k2_7": 0.051604271557862222, "k2_4": 0.057617416071526602, "k2_5": 0.051127787103635899, "k2_2": 0.058367984277062419, "k2_3": 0.054658549134595016, "k2_1": 0.057071532610043593, "k1_5": 0.047247275114312835, "k2_8": 0.15478141118004665, "k2_9": 0.051412014244098803, "k2_12": 0.028635581727663305, "k2_17": 0.010754259181818937, "k2_13": -0.00062369591464846543, "k2_16": 0.0009593195455667653, "a": 0.1332501370737863, "b": 0.018026250753869495, "k2_14": -0.0062792524262322005, "k1_11": 0.042261666126110209, "k1_10": 0.049323492456860026, "k1_12": 0.039516223463601452, "n": 0.16490814406306603, "k2_11": 0.05047662957856696}, 0.001], ["k1_1", 0.007488321520823793, true, null, 1e-06, Infinity, 0.00052644471480289086, {"tau": 0.065812443171586577, "k1_9": 0.066469224815522518, "k1_8": 0.18761660251222456, "k2_18": 0.019261377147589197, "k2_15": 0.011872191969237672, "k2_14": -0.0084476564185447505, "k1_0": 0.073928844781293399, "k1_3": 0.07189794858519008, "k1_2": 0.074200635644888074, "k2_10": 0.04518892755463088, "k1_4": 0.072809765699022477, "k1_7": 0.072245186223586971, "k1_6": 0.070765722801192754, "k2_6": 0.040716604492829496, "k2_7": 0.040339805166719374, "k2_4": 0.045015329337017476, "k2_5": 0.039098176755242235, "k2_2": 0.05436129933168015, "k2_3": 0.045636408192535838, "k2_0": 0.049599321794404058, "k2_1": 0.72178408773115987, "k1_5": 0.066337211627673462, "k2_8": 0.12722879766911702, "k2_9": 0.040159732045884029, "k2_12": 0.042100650385653748, "k2_17": 0.018088705767339584, "k2_13": 0.0012422809000483274, "k2_16": 0.0039549362168819525, "a": 0.0061988444863102978, "b": 0.031338574798377553, "k1_11": 0.072812945513670693, "k1_10": 0.073227483035875576, "k1_12": 0.074226194588358496, "n": 0.26343970780321496, "k2_11": 0.052956418810530231}, 0.01], ["k2_1", 0.0022835953757230909, true, null, 1e-06, Infinity, 0.0027091189453004134, {"tau": 0.078944750062021146, "k1_9": 0.040627140391664318, "k1_8": 0.043020525750197852, "k2_18": 0.0098224663492238028, "k2_15": 0.0017979377986182181, "k1_1": 0.72178408773115943, "k1_0": 0.032332450627551253, "k1_3": 0.037595038556770217, "k1_2": 0.033653559911066611, "k2_10": 0.070583289751872363, "k1_4": 0.041365538509471826, "k1_7": 0.041005530410926749, "k1_6": 0.043049822774953145, "k2_6": 0.066983922309027791, "k2_7": 0.062683528970250105, "k2_4": 0.070074769083111679, "k2_5": 0.062580485855314033, "k2_2": 0.06636440242545559, "k2_3": 0.064894376077024654, "k2_0": 0.057071532610038368, "k1_5": 0.041800412433795057, "k2_8": 0.19174141860118035, "k2_9": 0.06249447754938435, "k2_12": 0.02356194159009746, "k2_17": 0.0066884987605106069, "k2_13": -0.0028641027616546841, "k2_16": -0.0016655337989590724, "a": 0.21494621243046952, "b": 0.013985430675443668, "k2_14": -0.0068308647902013972, "k1_11": 0.03015077748254031, "k1_10": 0.041558856087821422, "k1_12": 0.024431929658166741, "n": 0.12960551786001526, "k2_11": 0.05405516760858612}, 0.001], ["k1_2", 0.0042800528917105174, true, null, 1e-06, Infinity, 0.000289984777108942, {"tau": 0.058661964536609108, "k1_9": 0.068541219260321765, "k1_8": 0.21080911017875054, "k2_18": 0.020437765948664165, "k2_15": 0.013729565746428593, "k1_1": 0.074200635644888158, "k1_0": 0.079265162032965325, "k1_3": 0.075626854297358631, "k2_17": 0.019821479279246771, "k2_10": 0.036403485257198054, "k1_4": 0.075808697545874035, "k1_7": 0.075237443213252223, "k1_6": 0.073011018960789015, "k2_6": 0.032005496851172863, "k2_7": 0.032583574216832105, "k2_4": 0.036317982999147798, "k2_5": 0.031142499024679641, "k2_2": 0.76296585256086391, "k2_3": 0.038275410135979362, "k2_0": 0.044795010968968561, "k2_1": 0.033653559911067242, "k1_5": 0.068092210994515318, "k2_8": 0.10389552625626682, "k2_9": 0.032420333822963256, "k2_12": 0.044044568857722011, "k2_13": 0.0023677767483423458, "k2_16": 0.0052567191407599488, "a": -0.04369794952994184, "b": 0.03108287540192407, "k2_14": -0.0080764467108419124, "k1_11": 0.078478360411709816, "k1_10": 0.076256573810613265, "k1_12": 0.081576693541131493, "n": 0.27869025501878708, "k2_11": 0.04946665600739017}, 0.01], ["k2_2", 0.0058124579900441509, true, null, 1e-06, Infinity, 0.0012567548667392662, {"tau": 0.080420181218497616, "k1_9": 0.051089190461388045, "k1_8": 0.091132797767504395, "k2_18": 0.0133339683298933, "k2_15": 0.0051512126986771522, "k1_1": 0.054361299331679755, "k1_0": 0.047093564454281783, "k1_3": 0.05045626090272403, "k1_2": 0.76296585256086347, "k2_10": 0.067246905642576835, "k1_4": 0.053590230255079328, "k1_7": 0.053143282887563655, "k1_6": 0.054237247721575725, "k2_6": 0.063150685905955906, "k2_7": 0.059781034114332804, "k2_4": 0.06680960143680971, "k2_5": 0.059324146301145728, "k2_3": 0.063077940319512277, "k2_0": 0.05836798427705879, "k2_1": 0.066364402425455771, "k1_5": 0.051935917633722954, "k2_8": 0.18520687280140818, "k2_9": 0.059584787664765528, "k2_12": 0.030770458712735076, "k2_17": 0.010650042606067722, "k2_13": -0.0015583334567462876, "k2_16": 0.00015540184953509575, "a": 0.16462740657718472, "b": 0.020098749295183554, "k2_14": -0.0074819990899151183, "k1_11": 0.045100956311700004, "k1_10": 0.053864364819635045, "k1_12": 0.041248284248476368, "n": 0.17873436522233965, "k2_11": 0.057114095270817178}, 0.001], ["k1_3", 0.002753933161667832, true, null, 1e-06, Infinity, 0.00019250140845658629, {"tau": 0.060975194363725248, "k1_9": 0.066518988836018075, "k1_8": 0.19598771683895594, "k2_18": 0.019700553850645414, "k2_15": 0.012707975324735648, "k1_1": 0.07189794858519015, "k1_0": 0.075500285963437122, "k2_16": 0.0046017252927088789, "k1_2": 0.075626854297358617, "k2_10": 0.040126631760505176, "k1_4": 0.07322237508323963, "k1_7": 0.072667784627277257, "k1_6": 0.070836852130055181, "k2_6": 0.035765547097616861, "k2_7": 0.035871859113606568, "k2_4": 0.03999773556327426, "k2_5": 0.034546334039447742, "k2_2": 0.05045626090272446, "k2_3": 0.73836734667188242, "k2_0": 0.046470853570335327, "k2_1": 0.037595038556770786, "k1_5": 0.066228593607769767, "k2_8": 0.11250960750944637, "k2_9": 0.035699980902776818, "k2_12": 0.042516325108241902, "k2_17": 0.018802444705549707, "k2_13": 0.0018397325396847419, "a": -0.018940032411796707, "b": 0.030256492706909548, "k2_14": -0.0081098264829395396, "k1_11": 0.074570949602912467, "k1_10": 0.073649691038911391, "k1_12": 0.076846557796285686, "n": 0.26701533570758346, "k2_11": 0.050440277277590088}, 0.01], ["k2_3", 0.0017494835819303889, true, null, 1e-06, Infinity, 0.0009522276603306615, {"tau": 0.074934204505936297, "k1_9": 0.043103831964418811, "k1_8": 0.061232216033752875, "k2_18": 0.011124779705409333, "k2_15": 0.0033638813458658945, "k1_1": 0.045636408192535366, "k1_0": 0.037141949217890269, "k1_3": 0.73836734667188175, "k1_2": 0.038275410135978828, "k2_10": 0.065399034917160953, "k1_4": 0.044567995403422496, "k1_7": 0.044198215289072973, "k1_6": 0.045715818625609909, "k2_6": 0.06178481348787767, "k2_7": 0.058121453296003614, "k2_4": 0.064944959679837058, "k2_5": 0.057862710829443151, "k2_2": 0.063077940319512166, "k2_0": 0.054658549134590603, "k2_1": 0.064894376077024724, "k1_5": 0.044067446806721401, "k2_8": 0.17659629304016666, "k2_9": 0.057933737118737783, "k2_12": 0.025642624405575753, "k2_17": 0.0083178984705125514, "k2_13": -0.0020074047224322446, "k2_16": -0.00064441779048590535, "a": 0.18125272265812237, "b": 0.014948821719514447, "k2_14": -0.0066755475336050937, "k1_11": 0.035169284369941239, "k1_10": 0.044788222262099213, "k1_12": 0.030659827656424644, "n": 0.1441762047223637, "k2_11": 0.052588100497888812}, 0.001], ["k1_4", 0.0052694653944850289, true, null, 1e-06, Infinity, 0.00036906199852271027, {"tau": 0.06465088957391095, "k1_9": 0.067446464407905374, "k1_8": 0.19353444943339815, "k2_18": 0.019694587217054357, "k2_15": 0.012392245414702784, "k1_1": 0.072809765699022547, "k1_0": 0.075585682261997203, "k1_3": 0.073222375083239574, "k1_2": 0.075808697545873979, "k2_10": 0.043842203897148511, "k2_11": 0.052717035194072254, "k1_7": 0.073442642105682437, "k1_6": 0.071801592703797892, "k2_6": 0.039355559559337505, "k2_7": 0.039164987015145689, "k2_4": 0.71999302748203486, "k2_5": 0.037866647874149756, "k2_2": 0.053590230255079731, "k2_3": 0.044567995403422975, "k2_0": 0.049066772098620065, "k2_1": 0.041365538509472416, "k1_5": 0.06722897195491459, "k2_8": 0.12322741184382398, "k2_9": 0.038993453814336117, "k2_12": 0.042902447912809984, "k2_17": 0.018623157086115363, "k2_13": 0.0015352888409690204, "k2_16": 0.0043023757859934264, "a": -0.0035334484361447907, "b": 0.028198031714059706, "k2_14": -0.0083884716395080921, "k1_11": 0.074532515673436633, "k1_10": 0.074435119927444893, "k1_12": 0.076328898936367698, "n": 0.26815265939390337}, 0.01], ["k2_4", 0.0023579181405658511, true, null, 1e-06, Infinity, 0.0018567192825429582, {"tau": 0.079306328608858861, "k1_9": 0.042652369165595075, "k1_8": 0.051150850311273394, "k2_18": 0.010601895154123507, "k2_15": 0.0024859886809450852, "k1_1": 0.04501532933701697, "k1_0": 0.035034249538536476, "k1_3": 0.039997735563273712, "k1_2": 0.036317982999147229, "k2_10": 0.070408220469277472, "k1_4": 0.71999302748203442, "k1_7": 0.043313735674878909, "k1_6": 0.045205513017800444, "k2_6": 0.066713652482509767, "k2_7": 0.062549537824586859, "k2_5": 0.062379714501676307, "k2_2": 0.066809601436809543, "k2_3": 0.064944959679837017, "k2_0": 0.057617416071521779, "k2_1": 0.070074769083111707, "k1_5": 0.043763088892960184, "k2_8": 0.19066950534096633, "k2_9": 0.062359810798942816, "k2_12": 0.02501850075045391, "k2_17": 0.0075165695843698328, "k2_13": -0.0025659978746810771, "k2_16": -0.0012749360800956833, "a": 0.20747789227023147, "b": 0.012952047006285848, "k2_14": -0.0069081791319717881, "k1_11": 0.032880731950465661, "k1_10": 0.043893055878193116, "k1_12": 0.027504432052948061, "n": 0.13837612687157877, "k2_11": 0.05489318952822312}, 0.001], ["k1_5", 0.010461988097318131, true, null, 1e-06, Infinity, 0.00080290390696940615, {"tau": 0.062442872658801399, "k1_9": 0.061529778222366542, "k1_8": 0.16974393527275616, "k2_18": 0.018022566984544151, "k2_15": 0.010974011006958558, "k1_1": 0.066337211627673393, "k1_0": 0.067797547813893203, "k1_3": 0.066228593607769629, "k1_2": 0.068092210994515165, "k2_10": 0.043947532163740026, "k1_4": 0.067228971954914507, "k1_7": 0.066716351107703131, "k1_6": 0.065491672696953135, "k2_6": 0.039780593707711406, "k2_7": 0.039231871243373552, "k2_4": 0.043763088892960628, "k2_5": 0.77130398244800447, "k2_2": 0.051935917633723259, "k2_3": 0.044067446806721776, "k2_0": 0.047247275114313703, "k2_1": 0.041800412433795529, "k2_8": 0.12146578385446222, "k2_9": 0.039057375691495991, "k2_12": 0.039040123265501471, "k2_17": 0.016797202181606095, "k2_13": 0.0011978487159386118, "k2_16": 0.003677619455068744, "a": 0.015968525629769439, "b": 0.027172057144954645, "k2_14": -0.0077091811005934414, "k1_11": 0.066703117222023559, "k1_10": 0.06761457457844508, "k1_12": 0.067797217572166141, "n": 0.24195054294386337, "k2_11": 0.050116882458312396}, 0.01], ["k2_5", 1.0000097440121536e-06, true, null, 1e-06, Infinity, 0.0045093451711557282, {"tau": 0.070058617712848187, "k1_9": 0.037099356861379836, "k1_8": 0.041436633078922779, "k2_18": 0.0094595869345632886, "k2_15": 0.0022241318592815815, "k1_1": 0.039098176755241763, "k1_0": 0.029998843121520104, "k1_3": 0.034546334039447249, "k1_2": 0.0311424990246791, "k2_10": 0.062834760791833616, "k1_4": 0.037866647874149242, "k1_7": 0.037555038682523134, "k1_6": 0.039309791306425396, "k2_6": 0.059604198167704826, "k2_7": 0.055831683069045221, "k2_4": 0.062379714501676307, "k2_17": 0.0066621358073204479, "k2_2": 0.059324146301145589, "k2_3": 0.057862710829443102, "k2_0": 0.051127787103631556, "k2_1": 0.062580485855314061, "k1_5": 0.77130398244800402, "k2_8": 0.16804422367119087, "k2_9": 0.055657660851636891, "k2_12": 0.021858921216214744, "k2_13": -0.0021348647632177587, "k2_16": -0.0010372127509094954, "a": 0.18808885723881807, "b": 0.010167960535676023, "k2_14": -0.0058765609951064775, "k1_11": 0.028081996395448023, "k1_10": 0.038048844559188555, "k1_12": 0.023273067164993451, "n": 0.11892948792373327, "k2_11": 0.048581913535638413}, 0.001], ["k1_6", 0.0087673779229696658, true, null, 1e-06, Infinity, 0.00064132620986856275, {"tau": 0.065032391755338204, "k1_9": 0.065631226502848819, "k1_8": 0.18337148345198775, "k2_18": 0.01922106871948466, "k2_15": 0.011856170749499897, "k1_1": 0.070765722801192754, "k1_0": 0.072729390461389626, "k1_3": 0.070836852130055125, "k1_2": 0.07301101896078889, "k2_10": 0.045389133274375354, "k1_4": 0.071801592703797837, "k1_7": 0.071261580896286161, "k2_13": 0.0013848063011536094, "k2_6": 0.72768530001043397, "k2_7": 0.040536182279167977, "k2_4": 0.045205513017800951, "k2_5": 0.039309791306425867, "k2_2": 0.054237247721576107, "k2_3": 0.045715818625610395, "k2_0": 0.049453079172261064, "k2_1": 0.043049822774953714, "k1_5": 0.06549167269695319, "k2_8": 0.12577901765363417, "k2_9": 0.040362538463120747, "k2_12": 0.04171848508083937, "k2_17": 0.018007429373084295, "k2_16": 0.0040451028709368297, "a": 0.0098593989403515676, "b": 0.02571221076591804, "k2_14": -0.0081733252907754388, "k1_11": 0.071617938384809052, "k1_10": 0.072218106501483942, "k1_12": 0.073015763919103055, "n": 0.25864441447355813, "k2_11": 0.052691058171158045}, 0.01], ["k2_6", 0.00060779835249891168, true, null, 1e-06, Infinity, 0.0035394761021489409, {"tau": 0.074306360477759972, "k1_9": 0.038687346319330476, "k1_8": 0.040034078595894772, "k2_18": 0.0098361532636977844, "k2_15": 0.0021247463913311813, "k1_1": 0.040716604492828976, "k1_0": 0.030769696691181927, "k1_3": 0.035765547097616299, "k1_2": 0.032005496851172287, "k2_10": 0.067205237565430981, "k1_4": 0.039355559559336957, "k1_7": 0.039034787655152704, "k1_6": 0.72768530001043341, "k2_7": 0.059715659940694006, "k2_4": 0.066713652482509753, "k2_5": 0.059604198167704812, "k2_2": 0.063150685905955753, "k2_3": 0.061784813487877621, "k2_0": 0.054362443793905146, "k2_1": 0.066983922309027805, "k1_5": 0.039780593707710962, "k2_8": 0.17905239185149646, "k2_9": 0.059532627235288682, "k2_12": 0.022741495375450338, "k2_17": 0.00681304545622751, "k2_13": -0.0023637137971735636, "k2_16": -0.00123472345162708, "a": 0.2043882776311369, "b": 0.0090241602289362673, "k2_14": -0.0062027331327730384, "k1_11": 0.028716301415530401, "k1_10": 0.039544504888919911, "k1_12": 0.023463005079569031, "n": 0.12254550975804689, "k2_11": 0.051512300295472387}, 0.001], ["k1_7", 0.0094826950411556199, true, null, 1e-06, Infinity, 0.00069533330211018053, {"tau": 0.063781345231169601, "k1_9": 0.066946329297873253, "k1_8": 0.19181616891881767, "k2_18": 0.019726757968394171, "k2_15": 0.012464685416142939, "k1_1": 0.072245186223586999, "k1_0": 0.075024485165712251, "k1_3": 0.072667784627277202, "k1_2": 0.075237443213252139, "k2_10": 0.043474789124244947, "k1_4": 0.073442642105682396, "k2_12": 0.042706323630514381, "k1_6": 0.071261580896286175, "k2_6": 0.039034787655153246, "k2_7": 0.72041330872727893, "k2_4": 0.043313735674879436, "k2_5": 0.037555038682523606, "k2_2": 0.053143282887564043, "k2_3": 0.044198215289073438, "k2_0": 0.048681911424145061, "k2_1": 0.041005530410927332, "k1_5": 0.066716351107703215, "k2_8": 0.12090389119889007, "k2_9": 0.038680605011081601, "k2_17": 0.018653522181090159, "k2_13": 0.0016730785846842456, "k2_16": 0.0044143780616981753, "a": -0.003790876025789956, "b": 0.025793095180748016, "k2_14": -0.0081996993490942079, "k1_11": 0.073990462560703019, "k1_10": 0.073872270040492433, "k1_12": 0.075856046267692684, "n": 0.26577503074790609, "k2_11": 0.052318632341296439}, 0.01], ["k2_7", 1.0000365441298342e-06, true, null, 1e-06, Infinity, 0.003965469057213112, {"tau": 0.070343030966492817, "k1_9": 0.038255521028725092, "k1_8": 0.045365576116358247, "k2_18": 0.0098877414105115833, "k2_15": 0.0025561035538281475, "k1_1": 0.040339805166718888, "k1_0": 0.031453733264789424, "k1_3": 0.035871859113606061, "k1_2": 0.032583574216831557, "k2_10": 0.063003593083656134, "k1_4": 0.039164987015145168, "k1_7": 0.72041330872727827, "k1_6": 0.040536182279167499, "k2_6": 0.059715659940694013, "k2_4": 0.062549537824586846, "k2_5": 0.055831683069045207, "k2_2": 0.059781034114332658, "k2_3": 0.058121453296003565, "k2_0": 0.051604271557858128, "k2_1": 0.062683528970250119, "k1_5": 0.039231871243373163, "k2_8": 0.16789059692732863, "k2_9": 0.055822436993792052, "k2_12": 0.022674391699936972, "k2_17": 0.0070956945380548789, "k2_13": -0.0020238348983709865, "k2_16": -0.00087246868399032894, "a": 0.18515871792767369, "b": 0.0087354388509071467, "k2_14": -0.005974731312168604, "k1_11": 0.029544972195721473, "k1_10": 0.039357364562814821, "k1_12": 0.024887772257213201, "n": 0.12360567480095075, "k2_11": 0.049194032653113576}, 0.001], ["k1_8", 0.0059760533233875757, true, null, 1e-06, Infinity, 0.00010184910594014704, {"tau": 0.29254848428811137, "k1_9": 0.17192052773277669, "k2_14": 0.089882054735922812, "k2_18": 0.071763886867194163, "k2_15": 0.11022815906784293, "k1_1": 0.18761660251222578, "k1_0": 0.21133928123403631, "k1_3": 0.19598771683895749, "k1_2": 0.2108091101787522, "k2_10": 0.050910771266193477, "k1_4": 0.19353444943339948, "k1_7": 0.19181616891881925, "k1_6": 0.18337148345198895, "k2_6": 0.040034078595897492, "k2_7": 0.045365576116360717, "k2_4": 0.051150850311276169, "k2_5": 0.041436633078925138, "k2_2": 0.091132797767506935, "k2_3": 0.061232216033754949, "k2_0": 0.087415377217543971, "k2_1": 0.043020525750200975, "k1_5": 0.16974393527275783, "k2_8": 0.47236095263106331, "k2_9": 0.045205115010361806, "k2_12": 0.14071379912074466, "k2_17": 0.088039836157901147, "k2_13": 0.10402962503505861, "k2_16": 0.10278551650019052, "a": -0.29946159531755401, "b": 0.094486858187754777, "k1_11": 0.21124906391829973, "k1_10": 0.1947065547745328, "k1_12": 0.24604501086782199, "n": 0.73708799167263861, "k2_11": 0.10494105867156915}, 0.01], ["k2_8", 0.0014886838721667184, true, null, 1e-06, Infinity, 0.00032449691898533717, {"tau": 0.3812849050965858, "k1_9": 0.11858126090233939, "k1_8": 0.47236095263105632, "k2_18": 0.001118009589296289, "k2_15": 0.02112397720392022, "k1_1": 0.12722879766911582, "k1_0": 0.097878947704777092, "k1_3": 0.11250960750944507, "k1_2": 0.10389552625626543, "k2_10": 0.1914984610227595, "k1_4": 0.12322741184382274, "k1_7": 0.12090389119888888, "k1_6": 0.12577901765363311, "k2_6": 0.17905239185149704, "k2_7": 0.16789059692732916, "k2_4": 0.19066950534096683, "k2_5": 0.16804422367119132, "k2_2": 0.18520687280140827, "k2_3": 0.17659629304016708, "k2_0": 0.15478141118002717, "k2_1": 0.19174141860118096, "k1_5": 0.1214657838544613, "k2_9": 0.16849852322770251, "k2_12": 0.066327338521486354, "k2_17": 0.0067371022327467585, "k2_13": 0.02800123450173576, "k2_16": 0.026573925378142904, "a": 0.59167726672957577, "b": 0.077767059354762344, "k2_14": 0.030257877280864709, "k1_11": 0.09093827474446993, "k1_10": 0.12370700604003917, "k1_12": 0.076719123151874444, "n": 0.41517718117932978, "k2_11": 0.14697480690889697}, 0.001], ["k1_9", 0.010090990996277083, true, null, 1e-06, Infinity, 0.00077926774272551362, {"tau": 0.06104031295118565, "k1_8": 0.17192052773277519, "k2_18": 0.018041839530232171, "k2_15": 0.011142932723599329, "k1_1": 0.066469224815522504, "k1_0": 0.068267269231114244, "k1_3": 0.06651898883601795, "k1_2": 0.068541219260321654, "k2_10": 0.042827908824361084, "k1_4": 0.067446464407905304, "k1_7": 0.066946329297873225, "k1_6": 0.065631226502848791, "k2_6": 0.038687346319330955, "k2_7": 0.038255521028725543, "k2_4": 0.04265236916559554, "k2_5": 0.03709935686138028, "k2_2": 0.051089190461388372, "k2_3": 0.04310383196441922, "k2_0": 0.046568998054415063, "k2_1": 0.040627140391664859, "k1_5": 0.061529778222366611, "k2_8": 0.1185812609023404, "k2_9": 0.76346500847988741, "k2_12": 0.039233155374487405, "k2_17": 0.016901010043001, "k2_13": 0.0013296035239603015, "k2_16": 0.0038236319865018642, "a": 0.010214711661166906, "b": 0.020716197595853556, "k2_14": -0.007637496988665793, "k1_11": 0.067222531214193096, "k1_10": 0.067840778319673445, "k1_12": 0.06853520070062244, "n": 0.24240501058474997, "k2_11": 0.049595227266163049}, 0.01], ["k2_9", 1.0004015188469495e-06, true, null, 1e-06, Infinity, 0.0042682077600372775, {"tau": 0.070130312789540183, "k1_9": 0.76346500847988708, "k1_8": 0.045205115010359245, "k2_18": 0.0096509003315637942, "k2_15": 0.0024010116540992624, "k1_1": 0.040159732045883557, "k1_0": 0.031280221099756665, "k1_3": 0.035699980902776318, "k1_2": 0.032420333822962714, "k2_10": 0.062811496085255922, "k1_4": 0.038993453814335624, "k1_7": 0.038680605011081115, "k1_6": 0.040362538463120282, "k2_6": 0.059532627235288724, "k2_7": 0.055822436993792093, "k2_4": 0.062359810798942844, "k2_5": 0.055657660851636925, "k2_2": 0.059584787664765403, "k2_3": 0.057933737118737783, "k2_0": 0.051412014244094209, "k2_1": 0.062494477549384392, "k1_5": 0.039057375691495602, "k2_8": 0.16849852322770212, "k2_11": 0.049000240793639155, "k2_12": 0.022504473851599829, "k2_17": 0.0068885507511927064, "k2_13": -0.0021218134119406393, "k2_16": -0.00097438274838660332, "a": 0.18492660387537233, "b": 0.0063532789340186389, "k2_14": -0.0060256626374336417, "k1_11": 0.029374846952942225, "k1_10": 0.039186764870695064, "k1_12": 0.024682493607687324, "n": 0.12276456911098084}, 0.001], ["k1_10", 0.0056252409357638866, true, null, 1e-06, Infinity, 0.00039547860898873774, {"tau": 0.064916596032364618, "k1_9": 0.067840778319673486, "k1_8": 0.19470655477453144, "k2_18": 0.0198270710438192, "k2_15": 0.012495237925997852, "k1_1": 0.073227483035875618, "k1_0": 0.07603312514387027, "k1_3": 0.073649691038911336, "k1_2": 0.07625657381061321, "k2_10": 0.71228867300798571, "k1_4": 0.074435119927444893, "k1_7": 0.073872270040492446, "k1_6": 0.072218106501483983, "k2_6": 0.039544504888920466, "k2_7": 0.039357364562815342, "k2_4": 0.043893055878193685, "k2_5": 0.038048844559189055, "k2_2": 0.053864364819635462, "k2_3": 0.044788222262099713, "k2_0": 0.04932349245686142, "k2_1": 0.041558856087822012, "k1_5": 0.067614574578445163, "k2_8": 0.12370700604004034, "k2_9": 0.039186764870695563, "k2_12": 0.043176677274408638, "k2_17": 0.018753751369016504, "k2_13": 0.001577476491057797, "k2_16": 0.0043591796241475482, "a": -0.003758644683635379, "b": 0.027418658759532411, "k2_14": -0.0084058131879162033, "k1_11": 0.074977593843293625, "k1_12": 0.076805518132101028, "n": 0.26959742556219946, "k2_11": 0.05300203554212593}, 0.01], ["k2_10", 0.0022794671713618486, true, null, 1e-06, Infinity, 0.0019697252889087813, {"tau": 0.079730820691702342, "k1_9": 0.042827908824360529, "k1_8": 0.050910771266190723, "k2_18": 0.010719777728394697, "k2_15": 0.0025454090497196522, "k1_1": 0.045188927554630297, "k1_0": 0.035112613834634272, "k1_3": 0.040126631760504551, "k1_2": 0.036403485257197409, "k1_5": 0.04394753216373954, "k1_4": 0.043842203897147915, "k1_7": 0.043474789124244358, "k1_6": 0.045389133274374792, "k2_6": 0.067205237565430981, "k2_7": 0.06300359308365612, "k2_4": 0.070408220469277458, "k2_5": 0.062834760791833602, "k2_2": 0.067246905642576654, "k2_3": 0.065399034917160884, "k2_0": 0.057994291061775734, "k2_1": 0.070583289751872363, "k2_8": 0.19149846102275891, "k2_9": 0.06281149608525588, "k2_12": 0.025162125457213511, "k2_17": 0.0076044691825304872, "k2_13": -0.002524427430734672, "k2_16": -0.0012333733237396981, "a": 0.20934828220197083, "b": 0.012557829976606141, "k2_14": -0.0068834304118313809, "k1_11": 0.032946199577770736, "k1_10": 0.71228867300798493, "k1_12": 0.027547193584473547, "n": 0.13868783782099206, "k2_11": 0.055236637319735847}, 0.001], ["k1_11", 0.0017117454475249483, true, null, 1e-06, Infinity, 0.00012446537606613351, {"tau": 0.054689167312100474, "k1_9": 0.067222531214193276, "k1_8": 0.21124906391829851, "k2_18": 0.020850211201343248, "k2_15": 0.014476325453334989, "k1_1": 0.072812945513670846, "k1_0": 0.078580960653390264, "k1_3": 0.074570949602912495, "k1_2": 0.078478360411709885, "k2_10": 0.032946199577771416, "k1_4": 0.074532515673436731, "k1_7": 0.073990462560703157, "k1_6": 0.07161793838480919, "k2_6": 0.028716301415531029, "k2_7": 0.029544972195722042, "k2_4": 0.032880731950466278, "k2_5": 0.028081996395448588, "k2_2": 0.04510095631170051, "k2_3": 0.035169284369941808, "k2_0": 0.0422616661261132, "k2_1": 0.03015077748254098, "k1_5": 0.066703117222023794, "k2_8": 0.090938274744471484, "k2_9": 0.029374846952942811, "k2_12": 0.043742131884471847, "k2_17": 0.020373875194839568, "k2_13": 0.003181271833052265, "k2_16": 0.0060132125239302598, "b": 0.030095768318133573, "k2_14": -0.0072441079065884689, "a": -0.05685644661841658, "k1_10": 0.074977593843293791, "k1_12": 0.0816485920264476, "n": 0.27498453488591806, "k2_11": 0.80912114746258035}, 0.01], ["k2_11", 0.0028403623130340838, true, null, 1e-06, Infinity, 0.0006009865576503845, {"tau": 0.068293575478270613, "k1_9": 0.04959522726616282, "k1_8": 0.10494105867156711, "k2_18": 0.014529194988413766, "k2_15": 0.007380607523545535, "k1_1": 0.052956418810529975, "k1_0": 0.048735319738477223, "k1_3": 0.050440277277589762, "k1_2": 0.049466656007389823, "k2_10": 0.05523663731973609, "k1_4": 0.052717035194071962, "k1_7": 0.052318632341296162, "k1_6": 0.052691058171157795, "k2_6": 0.051512300295472623, "k2_7": 0.049194032653113784, "k2_4": 0.054893189528223342, "k2_5": 0.048581913535638607, "k2_2": 0.057114095270817261, "k2_3": 0.052588100497888986, "k2_0": 0.050476629578564969, "k2_1": 0.054055167608586363, "k1_5": 0.050116882458312202, "k2_8": 0.14697480690889717, "k2_9": 0.049000240793639342, "k2_12": 0.031067284786139477, "k2_17": 0.012445430881068545, "k2_13": 0.00038625352306745125, "k2_16": 0.0021051170910660411, "a": 0.10973967072034974, "b": 0.018079561374538717, "k2_14": -0.0059148248931437533, "k1_11": 0.80912114746257979, "k1_10": 0.053002035542125632, "k1_12": 0.045431804506988596, "n": 0.18002450388766289}, 0.001], ["k1_12", 0.00047298454100863641, true, null, 1e-06, Infinity, 4.6081623616649939e-05, {"tau": 0.057800229111591564, "k1_9": 0.068535200700622828, "k1_8": 0.24604501086782213, "k2_18": 0.025593027294367993, "k2_15": 0.022312227562918195, "k1_1": 0.074226194588358885, "k1_0": 0.081958104382361882, "k1_3": 0.076846557796285964, "k1_2": 0.081576693541131798, "k2_10": 0.027547193584474414, "k1_4": 0.076328898936368059, "k1_7": 0.075856046267693059, "k1_6": 0.073015763919103416, "k2_6": 0.023463005079569818, "k2_7": 0.024887772257213944, "k2_4": 0.027504432052948859, "k2_5": 0.023273067164994179, "k2_2": 0.041248284248477068, "k2_3": 0.03065982765642538, "k2_0": 0.039516223463605449, "k2_1": 0.024431929658167581, "k1_5": 0.067797217572166571, "k2_8": 0.076719123151876456, "k2_9": 0.024682493607688059, "k2_12": 0.90188601402724977, "k2_17": 0.026162888669852179, "k2_13": 0.01169001141209336, "k2_16": 0.014021928397696537, "a": -0.089051426774248793, "k2_14": 0.0012753636795851068, "k1_11": 0.081648592026447822, "k1_10": 0.076805518132101389, "b": 0.021911032701708081, "n": 0.28251103672320727, "k2_11": 0.045431804506989179}, 0.01], ["k2_12", 0.0034483079011097262, true, null, 1e-06, Infinity, 0.00045033327562066786, {"tau": 0.046807983284496292, "k1_9": 0.039233155374487627, "k1_8": 0.14071379912074439, "k2_18": 0.017769412337650951, "k2_15": 0.017223263149233281, "k1_1": 0.042100650385653977, "k1_0": 0.044115862332928149, "k1_3": 0.042516325108242076, "k1_2": 0.044044568857722198, "k2_10": 0.025162125457214021, "k1_4": 0.042902447912810178, "k1_7": 0.042706323630514603, "k1_6": 0.041718485080839599, "k2_6": 0.022741495375450796, "k2_7": 0.022674391699937395, "k2_4": 0.025018500750454375, "k2_5": 0.021858921216215164, "k2_2": 0.030770458712735489, "k2_3": 0.02564262440557618, "k2_0": 0.028635581727664734, "k2_1": 0.023561941590097946, "k1_5": 0.039040123265501714, "k2_8": 0.066327338521487464, "k2_9": 0.022504473851600253, "k2_17": 0.018103598139273463, "k2_13": 0.012417897456072113, "k2_16": 0.013154612771262271, "a": -0.0060806303718331511, "b": 0.00048619783834771244, "k2_14": 0.0072258041402471348, "k1_11": 0.043742131884471978, "k1_10": 0.04317667727440886, "k1_12": 0.90188601402724988, "n": 0.15238837295135849, "k2_11": 0.031067284786139814}, 0.001], ["k1_13", 1e-06, false, null, 1e-06, Infinity, 0, null, 1e-06], ["k2_13", 0.0029901382239908569, true, null, 1e-06, Infinity, 0.00023557341071343423, {"tau": 0.036674614891960743, "k1_9": 0.0013296035239606391, "k1_8": 0.10402962503505925, "k2_18": 0.012608449929833969, "k2_15": 0.025011359585931387, "k1_1": 0.0012422809000486846, "k1_0": 0.0026860365115901567, "k1_3": 0.0018397325396850789, "k1_2": 0.0023677767483426754, "k2_10": -0.002524427430734276, "k1_4": 0.0015352888409693761, "k1_7": 0.0016730785846845995, "k1_6": 0.0013848063011539669, "k2_6": -0.0023637137971731928, "k2_7": -0.0020238348983706352, "k2_4": -0.0025659978746806851, "k2_5": -0.0021348647632174105, "k2_2": -0.0015583334567458855, "k2_3": -0.0020074047224318717, "k2_0": -0.00062369591464427044, "k2_1": -0.0028641027616542946, "k1_5": 0.0011978487159389523, "k2_8": 0.028001234501736798, "k2_9": -0.0021218134119402863, "k2_12": 0.012417897456072319, "k2_17": 0.016205009799700684, "k2_16": 0.027657475601045686, "a": -0.019380615122587666, "b": -0.015710021285276557, "k2_14": 0.032394950468534592, "k1_11": 0.0031812718330525794, "k1_10": 0.0015774764910581555, "k1_12": 0.011690011412093656, "n": 0.0039625281253301706, "k2_11": 0.00038625352306780378}, 0.01], ["k1_14", 1e-06, false, null, 1e-06, Infinity, 0, null, 1e-06], ["k2_14", 0.004597686810767887, true, null, 1e-06, Infinity, 0.00031176318271656297, {"tau": 0.035928652686901541, "k1_9": -0.0076374969886656508, "k1_8": 0.089882054735923089, "k2_18": 0.0098653884479987797, "k2_15": 0.024966498434333347, "k1_1": -0.0084476564185446013, "k1_0": -0.0078240759098945883, "k1_3": -0.0081098264829393956, "k1_2": -0.0080764467108417805, "k2_10": -0.0068834304118312178, "k1_4": -0.0083884716395079429, "k1_7": -0.0081996993490940622, "k1_6": -0.0081733252907752844, "k2_6": -0.006202733132772878, "k2_7": -0.0059747313121684548, "k2_4": -0.0069081791319716215, "k2_5": -0.0058765609951063258, "k2_2": -0.0074819990899149423, "k2_3": -0.0066755475336049376, "k2_0": -0.0062792524262302377, "k2_1": -0.0068308647902012324, "k1_5": -0.0077091811005933009, "k2_8": 0.030257877280865129, "k2_9": -0.006025662637433489, "k2_12": 0.0072258041402472606, "k2_17": 0.014094770027578616, "k2_13": 0.03239495046853464, "k2_16": 0.029335894581667164, "a": -0.010858497784925205, "b": -0.020715478841039716, "k1_11": -0.0072441079065883362, "k1_10": -0.0084058131879160541, "k1_12": 0.0012753636795852586, "n": -0.03244809423105554, "k2_11": -0.0059148248931436016}, 0.01], ["k1_15", 1e-06, false, null, 1e-06, Infinity, 0, null, 1e-06], ["k2_15", 0.0016262897839042223, true, null, 1e-06, Infinity, 0.00017639932734444408, {"tau": 0.034141563838327657, "k1_9": 0.01114293272359947, "k1_8": 0.11022815906784283, "k2_18": 0.014862601935533805, "k2_16": 0.023557602751421856, "k1_1": 0.011872191969237814, "k1_0": 0.014112312229535037, "k1_3": 0.012707975324735755, "k1_2": 0.013729565746428687, "k2_10": 0.002545409049719977, "k1_4": 0.012392245414702912, "k1_7": 0.012464685416143075, "k1_6": 0.011856170749500039, "k2_6": 0.0021247463913314905, "k2_7": 0.0025561035538284342, "k2_4": 0.0024859886809453996, "k2_5": 0.002224131859281866, "k2_2": 0.0051512126986774289, "k2_3": 0.0033638813458661842, "k2_0": 0.0057384734587903703, "k2_1": 0.0017979377986185429, "k1_5": 0.010974011006958705, "k2_8": 0.021123977203920993, "k2_9": 0.0024010116540995508, "k2_12": 0.01722326314923333, "k2_17": 0.017408463228102678, "k2_13": 0.025011359585931328, "a": -0.027312481245904966, "b": -0.0066521414875481116, "k2_14": 0.024966498434333302, "k1_11": 0.014476325453335067, "k1_10": 0.012495237925997984, "k1_12": 0.022312227562918223, "n": 0.044129653455909641, "k2_11": 0.0073806075235457597}, 0.01], ["k1_16", 1e-06, false, null, 1e-06, Infinity, 0, null, 1e-06], ["k2_16", 0.0021889622581022783, true, null, 1e-06, Infinity, 0.00019088596382548564, {"tau": 0.034965854578357894, "k1_9": 0.003823631986502006, "k1_8": 0.10278551650019074, "k2_18": 0.012562623092190568, "k2_15": 0.023557602751421887, "k1_1": 0.0039549362168821, "k1_0": 0.0055708139034007544, "k1_3": 0.0046017252927090134, "k1_2": 0.0052567191407600789, "k2_10": -0.001233373323739501, "k1_4": 0.0043023757859935712, "k1_7": 0.0044143780616983192, "k1_6": 0.0040451028709369763, "k2_6": -0.0012347234516268957, "k2_7": -0.00087246868399015623, "k2_4": -0.0012749360800954927, "k2_5": -0.0010372127509093235, "k2_2": 0.00015540184953528432, "k2_3": -0.00064441779048572613, "k2_0": 0.00095931954556842977, "k2_1": -0.0016655337989588787, "k1_5": 0.0036776194550688871, "k2_8": 0.026573925378143407, "k2_9": -0.00097438274838642887, "k2_12": 0.013154612771262349, "k2_17": 0.015801864270931318, "k2_13": 0.027657475601045697, "a": -0.021112763790181465, "b": -0.013424110214730382, "k2_14": 0.029335894581667153, "k1_11": 0.0060132125239303813, "k1_10": 0.0043591796241476957, "k1_12": 0.014021928397696642, "n": 0.014294468019090401, "k2_11": 0.0021051170910662033}, 0.01], ["k1_17", 1e-06, false, null, 1e-06, Infinity, 0, null, 1e-06], ["k2_17", 0.00056448457959279441, true, null, 1e-06, Infinity, 0.00014140294947329244, {"tau": 0.024893527405446862, "k1_9": 0.016901010043001111, "k1_8": 0.088039836157901008, "k2_18": 0.014725554252715678, "k2_15": 0.017408463228102661, "k1_1": 0.018088705767339695, "k1_0": 0.020206578926377266, "k1_3": 0.01880244470554979, "k1_2": 0.019821479279246851, "k2_10": 0.0076044691825307596, "k1_4": 0.01862315708611546, "k1_7": 0.018653522181090273, "k1_6": 0.018007429373084416, "k2_6": 0.0068130454562277632, "k2_7": 0.0070956945380551148, "k2_4": 0.0075165695843700886, "k2_5": 0.006662135807320683, "k2_2": 0.010650042606067946, "k2_3": 0.0083178984705127856, "k2_0": 0.010754259181821367, "k2_1": 0.0066884987605108723, "k1_5": 0.016797202181606224, "k2_8": 0.00673710223274737, "k2_9": 0.0068885507511929405, "k2_12": 0.018103598139273477, "k2_13": 0.016205009799700597, "k2_16": 0.01580186427093128, "a": -0.022136159688742205, "b": 0.0032409696940347535, "k2_14": 0.014094770027578569, "k1_11": 0.020373875194839634, "k1_10": 0.018753751369016605, "k1_12": 0.026162888669852176, "n": 0.066680798875585534, "k2_11": 0.012445430881068724}, 0.01], ["k1_18", 1e-06, false, null, 1e-06, Infinity, 0, null, 1e-06], ["k2_18", 0.0002549130028929314, true, null, 1e-06, Infinity, 0.00015210107806866747, {"tau": 0.021140723777534766, "k1_9": 0.018041839530232241, "k1_8": 0.071763886867193843, "k2_15": 0.014862601935533772, "k1_1": 0.019261377147589263, "k1_0": 0.020796778976079903, "k1_3": 0.019700553850645453, "k1_2": 0.020437765948664196, "k2_10": 0.010719777728394931, "k1_4": 0.019694587217054412, "k1_7": 0.019726757968394227, "k1_6": 0.01922106871948473, "k2_6": 0.0098361532636980064, "k2_7": 0.0098877414105117897, "k2_4": 0.010601895154123729, "k2_5": 0.0094595869345634916, "k2_2": 0.013333968329893482, "k2_3": 0.011124779705409536, "k2_0": 0.013088787773604801, "k2_1": 0.0098224663492240405, "k1_5": 0.018022566984544238, "k2_8": 0.0011180095892968217, "k2_9": 0.0096509003315639972, "k2_12": 0.017769412337650926, "k2_17": 0.014725554252715661, "k2_13": 0.01260844992983387, "k2_16": 0.012562623092190523, "a": -0.011182426833096512, "b": 0.0061431621921314399, "k2_14": 0.0098653884479987346, "k1_11": 0.020850211201343265, "k1_10": 0.019827071043819259, "k1_12": 0.025593027294367941, "n": 0.069530296233559621, "k2_11": 0.014529194988413908}, 0.01], ["k1_19", 1e-06, false, null, 1e-06, Infinity, 0, null, 1e-06], ["k2_19", 1e-06, false, null, 1e-06, Infinity, 0, null, 1e-06], ["k1_20", 1e-06, false, null, 1e-06, Infinity, 0, null, 1e-06], ["k2_20", 1e-06, false, null, 1e-06, Infinity, 0, null, 1e-06], ["k1_21", 1e-06, false, null, 1e-06, Infinity, 0, null, 1e-06], ["k2_21", 1e-06, false, null, 1e-06, Infinity, 0, null, 1e-06], ["k1_22", 1e-06, false, null, 1e-06, Infinity, 0, null, 1e-06], ["k2_22", 1e-06, false, null, 1e-06, Infinity, 0, null, 1e-06], ["k", 0.2782559402207124, false, null, 1e-06, Infinity, 0, null, 0.2782559402207124], ["kdr", 1e-06, false, null, 1e-06, Infinity, 0, null, 1e-06], ["tau", 11.468704650325115, true, null, 5, 20, 0.27411942601189415, {"k1_9": 0.061040312951185428, "k1_8": 0.29254848428810848, "k2_18": 0.021140723777534606, "k2_15": 0.034141563838327359, "k1_1": 0.065812443171586299, "k1_0": 0.05704521660505283, "k1_3": 0.060975194363724922, "k1_2": 0.058661964536608713, "k2_10": 0.079730820691702869, "k1_4": 0.064650889573910617, "k1_7": 0.063781345231169309, "k1_6": 0.06503239175533794, "k2_6": 0.074306360477760444, "k2_7": 0.070343030966493247, "k2_4": 0.079306328608859333, "k2_5": 0.070058617712848617, "k2_2": 0.080420181218497894, "k2_3": 0.074934204505936727, "k2_0": 0.069432700282473239, "k2_1": 0.078944750062021646, "k1_5": 0.062442872658801246, "k2_8": 0.38128490509658652, "k2_9": 0.070130312789540586, "k2_12": 0.046807983284495903, "k2_17": 0.024893527405446651, "k2_13": 0.036674614891960264, "k2_16": 0.034965854578357665, "a": 0.19816995072629995, "b": 0.08681105694596454, "k2_14": 0.035928652686901319, "k1_11": 0.054689167312100009, "k1_10": 0.064916596032364313, "k1_12": 0.05780022911159087, "n": 0.22803053772385887, "k2_11": 0.068293575478270752}, 10], ["kg", 0.018515, false, null, 1e-06, Infinity, 0, null, 0.018515], ["n", 2.1445979463926617, true, null, 1e-06, Infinity, 0.026957879499800008, {"tau": 0.22803053772386023, "k1_9": 0.24240501058475034, "k1_8": 0.73708799167263406, "k2_18": 0.069530296233559483, "k2_15": 0.04412965345590928, "k1_1": 0.26343970780321524, "k1_0": 0.27842906528790973, "k1_3": 0.26701533570758335, "k1_2": 0.27869025501878697, "k2_10": 0.13868783782099439, "k1_4": 0.26815265939390354, "k1_7": 0.26577503074790632, "k1_6": 0.25864441447355835, "k2_6": 0.12254550975804901, "k2_7": 0.12360567480095272, "k2_4": 0.13837612687158091, "k2_5": 0.11892948792373521, "k2_2": 0.17873436522234123, "k2_3": 0.14417620472236561, "k2_0": 0.16490814406307255, "k2_1": 0.12960551786001753, "k1_5": 0.24195054294386384, "k2_8": 0.41517718117933478, "k2_9": 0.1227645691109828, "k2_12": 0.15238837295135785, "k2_17": 0.066680798875585215, "k2_13": 0.0039625281253289702, "k2_16": 0.014294468019089922, "a": -0.10746876162195515, "b": 0.23969388829754629, "k2_14": -0.032448094231056018, "k1_11": 0.27498453488591773, "k1_10": 0.26959742556219962, "k1_12": 0.28251103672320615, "k2_11": 0.18002450388766411}, 2], ["b", 1814.9071390568704, true, null, 1e-06, Infinity, 15.081515958139526, {"tau": 0.086811056945964776, "k1_9": 0.020716197595853397, "k1_8": 0.09448685818775375, "k2_18": 0.0061431621921313557, "k2_15": -0.0066521414875481072, "k1_1": 0.031338574798377351, "k1_0": 0.0321917229067838, "k1_3": 0.03025649270690927, "k1_2": 0.031082875401923771, "k2_10": 0.012557829976606528, "k1_4": 0.028198031714059473, "k1_7": 0.025793095180747794, "k1_6": 0.025712210765917849, "k2_6": 0.0090241602289366455, "k2_7": 0.0087354388509074832, "k2_4": 0.012952047006286207, "k2_5": 0.010167960535676385, "k2_2": 0.020098749295183776, "k2_3": 0.014948821719514753, "k2_0": 0.018026250753864836, "k2_1": 0.013985430675444071, "k1_5": 0.027172057144954527, "k2_8": 0.077767059354763662, "k2_9": 0.0063532789340189494, "k2_12": 0.00048619783834747191, "k2_17": 0.0032409696940346416, "k2_13": -0.015710021285276637, "k2_16": -0.013424110214730419, "a": -0.032521006258491615, "k2_14": -0.020715478841039602, "k1_11": 0.030095768318133213, "k1_10": 0.027418658759532186, "k1_12": 0.021911032701707578, "n": 0.23969388829754532, "k2_11": 0.018079561374538825}, 1500.0], ["a", 97911.023213293112, true, null, 1e-06, Infinity, 1300.4678705497547, {"tau": 0.19816995072629687, "k1_9": 0.010214711661164486, "k1_8": -0.29946159531756228, "k2_18": -0.011182426833097397, "k2_15": -0.02731248124590608, "k1_1": 0.0061988444863078293, "k1_0": -0.049478890732074676, "k1_3": -0.018940032411799139, "k1_2": -0.043697949529944408, "k2_10": 0.20934828220196924, "k1_4": -0.003533448436147352, "k1_7": -0.0037908760257925073, "k1_6": 0.0098593989403490644, "k2_6": 0.20438827763113548, "k2_7": 0.18515871792767233, "k2_4": 0.20747789227023, "k2_5": 0.18808885723881671, "k2_2": 0.16462740657718289, "k2_3": 0.18125272265812087, "k2_0": 0.13325013707375755, "k2_1": 0.21494621243046805, "k1_5": 0.015968525629767149, "k2_8": 0.59167726672957011, "k2_9": 0.1849266038753708, "k2_12": -0.0060806303718347436, "k2_17": -0.022136159688743117, "k2_13": -0.019380615122588513, "k2_16": -0.021112763790181961, "b": -0.032521006258493981, "k2_14": -0.010858497784925585, "k1_11": -0.056856446618419168, "k1_10": -0.0037586446836379681, "k1_12": -0.089051426774251541, "n": -0.10746876162196466, "k2_11": 0.10973967072034793}, 110000.0]]
