# Supplementary material for: A photoconversion model for full spectral programming and multiplexing of optogenetic systems
Source: Mol Syst Biol. 2017 Apr 24;13(4):926. doi: 10.15252/msb.20167456 (PMC5408778; doi:10.15252/msb.20167456)
Supplement: Supplementary file 10 — Dataset EV2 [file MSB-13-926-s010.zip › dataset_ev2_ccasr_data_and_analysis/ccasr_analysis/fit_results/all_data_with_fewer_k_holds_ratio_k_fixed_onetau_0.35938136638.p]

S'[[Fit Statistics]]\n    # function evals   = 1017\n    # data points      = 929\n    # variables        = 36\n    chi-square         = 1393.700\n    reduced chi-square = 1.561\n[[Variables]]\n    k1_0:    0.01476901 +/- 0.001048 (7.10%) (init= 0.01)\n    k2_0:    0.01168892 +/- 0.004055 (34.69%) (init= 0.001)\n    k1_1:    0.00928168 +/- 0.000664 (7.15%) (init= 0.01)\n    k2_1:    0.00115535 +/- 0.002737 (236.91%) (init= 0.001)\n    k1_2:    0.00529427 +/- 0.000360 (6.80%) (init= 0.01)\n    k2_2:    0.00510906 +/- 0.001212 (23.73%) (init= 0.001)\n    k1_3:    0.00340734 +/- 0.000240 (7.05%) (init= 0.01)\n    k2_3:    0.00129354 +/- 0.000935 (72.30%) (init= 0.001)\n    k1_4:    0.00650873 +/- 0.000463 (7.11%) (init= 0.01)\n    k2_4:    0.00146558 +/- 0.001844 (125.85%) (init= 0.001)\n    k1_5:    0.01327151 +/- 0.001005 (7.58%) (init= 0.01)\n    k2_5:    1.0073e-06 +/- 0.004464 (443253.35%) (init= 0.001)\n    k1_6:    0.01097124 +/- 0.000806 (7.34%) (init= 0.01)\n    k2_6:    1.0001e-06 +/- 0.003530 (352988.98%) (init= 0.001)\n    k1_7:    0.01195212 +/- 0.000871 (7.29%) (init= 0.01)\n    k2_7:    1.2608e-06 +/- 0.003920 (310951.99%) (init= 0.001)\n    k1_8:    0.00735114 +/- 0.000126 (1.71%) (init= 0.01)\n    k2_8:    0.00030274 +/- 0.000323 (106.76%) (init= 0.001)\n    k1_9:    0.01277844 +/- 0.000975 (7.63%) (init= 0.01)\n    k2_9:    1.0097e-06 +/- 0.004178 (413811.61%) (init= 0.001)\n    k1_10:   0.00694469 +/- 0.000497 (7.15%) (init= 0.01)\n    k2_10:   0.00134116 +/- 0.001959 (146.11%) (init= 0.001)\n    k1_11:   0.00211870 +/- 0.000154 (7.28%) (init= 0.01)\n    k2_11:   0.00255322 +/- 0.000578 (22.64%) (init= 0.001)\n    k1_12:   0.00057631 +/- 5.61e-05 (9.73%) (init= 0.01)\n    k2_12:   0.00329816 +/- 0.000433 (13.13%) (init= 0.001)\n    k1_13:   1e-06 (fixed)\n    k2_13:   0.00296666 +/- 0.000235 (7.92%) (init= 0.01)\n    k1_14:   1e-06 (fixed)\n    k2_14:   0.00456725 +/- 0.000312 (6.82%) (init= 0.01)\n    k1_15:   1e-06 (fixed)\n    k2_15:   0.00160960 +/- 0.000175 (10.87%) (init= 0.01)\n    k1_16:   1e-06 (fixed)\n    k2_16:   0.00216914 +/- 0.000187 (8.60%) (init= 0.01)\n    k1_17:   1e-06 (fixed)\n    k2_17:   0.00055973 +/- 0.000139 (24.84%) (init= 0.01)\n    k1_18:   1e-06 (fixed)\n    k2_18:   0.00025788 +/- 0.000150 (58.21%) (init= 0.01)\n    k1_19:   1e-06 (fixed)\n    k2_19:   1e-06 (fixed)\n    k1_20:   1e-06 (fixed)\n    k2_20:   1e-06 (fixed)\n    k1_21:   1e-06 (fixed)\n    k2_21:   1e-06 (fixed)\n    k1_22:   1e-06 (fixed)\n    k2_22:   1e-06 (fixed)\n    k:       0.3593814 (fixed)\n    kdr:     1e-06 (fixed)\n    tau:     11.5476991 +/- 0.273796 (2.37%) (init= 10)\n    kg:      0.018515 (fixed)\n    n:       2.08456153 +/- 0.025992 (1.25%) (init= 2)\n    b:       1812.38082 +/- 15.10139 (0.83%) (init= 1500)\n    a:       96978.5834 +/- 1.26e+03 (1.30%) (init= 110000)\n[[Correlations]] (unreported correlations are <  0.100)\n    C(k1_12, k2_12)              =  0.896 \n    C(k1_11, k2_11)              =  0.797 \n    C(k1_5, k2_5)                =  0.757 \n    C(k1_2, k2_2)                =  0.749 \n    C(k1_9, k2_9)                =  0.748 \n    C(k1_0, k2_0)                =  0.747 \n    C(k1_8, n)                   =  0.731 \n    C(k1_3, k2_3)                =  0.727 \n    C(k1_6, k2_6)                =  0.717 \n    C(k1_1, k2_1)                =  0.717 \n    C(k1_4, k2_4)                =  0.712 \n    C(k1_7, k2_7)                =  0.706 \n    C(k1_10, k2_10)              =  0.705 \n    C(k2_8, a)                   =  0.618 \n    C(k1_8, k2_8)                =  0.485 \n    C(k2_8, n)                   =  0.434 \n    C(k2_8, tau)                 =  0.381 \n    C(k1_8, tau)                 =  0.311 \n    C(k1_12, n)                  =  0.280 \n    C(k1_2, n)                   =  0.277 \n    C(k1_0, n)                   =  0.277 \n    C(k1_11, n)                  =  0.273 \n    C(k1_7, n)                   =  0.270 \n    C(k1_10, n)                  =  0.270 \n    C(k1_4, n)                   =  0.268 \n    C(k1_3, n)                   =  0.266 \n    C(k1_1, n)                   =  0.264 \n    C(k1_6, n)                   =  0.263 \n    C(k1_9, n)                   =  0.249 \n    C(k1_5, n)                   =  0.248 \n    C(k1_8, a)                   = -0.245 \n    C(n, b)                      =  0.244 \n    C(k1_8, k1_12)               =  0.242 \n    C(tau, n)                    =  0.242 \n    C(k2_1, a)                   =  0.211 \n    C(k2_10, a)                  =  0.209 \n    C(k2_4, a)                   =  0.209 \n    C(k1_0, k1_8)                =  0.208 \n    C(k1_8, k1_11)               =  0.208 \n    C(k1_2, k1_8)                =  0.208 \n    C(tau, a)                    =  0.204 \n    C(k2_6, a)                   =  0.200 \n    C(k1_7, k1_8)                =  0.195 \n    C(k1_3, k1_8)                =  0.194 \n    C(k1_8, k1_10)               =  0.194 \n    C(k2_5, a)                   =  0.193 \n    C(k1_4, k1_8)                =  0.193 \n    C(k2_8, k2_10)               =  0.191 \n    C(k2_4, k2_8)                =  0.191 \n    C(k2_2, k2_8)                =  0.191 \n    C(k2_1, k2_8)                =  0.190 \n    C(k2_7, a)                   =  0.190 \n    C(k2_9, a)                   =  0.190 \n    C(k1_1, k1_8)                =  0.188 \n    C(k2_3, a)                   =  0.188 \n    C(k1_6, k1_8)                =  0.187 \n    C(k2_2, n)                   =  0.184 \n    C(k2_11, n)                  =  0.184 \n    C(k2_3, k2_8)                =  0.180 \n    C(k2_6, k2_8)                =  0.178 \n    C(k1_8, k1_9)                =  0.177 \n    C(k2_2, a)                   =  0.175 \n    C(k1_5, k1_8)                =  0.175 \n    C(k2_8, k2_9)                =  0.173 \n    C(k2_5, k2_8)                =  0.173 \n    C(k2_7, k2_8)                =  0.172 \n    C(k2_0, n)                   =  0.169 \n    C(k2_0, k2_8)                =  0.158 \n    C(k2_12, n)                  =  0.152 \n    C(k2_8, k2_11)               =  0.151 \n    C(k2_3, n)                   =  0.150 \n    C(k2_10, n)                  =  0.146 \n    C(k2_4, n)                   =  0.146 \n    C(k2_0, a)                   =  0.142 \n    C(k1_8, k2_12)               =  0.140 \n    C(k2_1, n)                   =  0.139 \n    C(k2_6, n)                   =  0.133 \n    C(k2_9, n)                   =  0.133 \n    C(k2_7, n)                   =  0.132 \n    C(k1_1, k2_8)                =  0.129 \n    C(k2_5, n)                   =  0.128 \n    C(k2_8, k1_10)               =  0.126 \n    C(k1_4, k2_8)                =  0.126 \n    C(k1_6, k2_8)                =  0.126 \n    C(k1_5, k2_8)                =  0.125 \n    C(k1_7, k2_8)                =  0.124 \n    C(k2_8, k1_9)                =  0.122 \n    C(k2_11, a)                  =  0.120 \n    C(k1_3, k2_8)                =  0.116 \n    C(k1_8, k2_15)               =  0.110 \n    C(k1_8, k2_11)               =  0.108 \n    C(k1_2, k2_8)                =  0.107 \n    C(k1_8, k2_13)               =  0.105 \n    C(k1_8, k2_16)               =  0.103 \n    C(k1_0, k2_8)                =  0.101 '
p0
.
