# Supplementary material for: A photoconversion model for full spectral programming and multiplexing of optogenetic systems
Source: Mol Syst Biol. 2017 Apr 24;13(4):926. doi: 10.15252/msb.20167456 (PMC5408778; doi:10.15252/msb.20167456)
Supplement: Supplementary file 10 — Dataset EV2 [file MSB-13-926-s010.zip › dataset_ev2_ccasr_data_and_analysis/ccasr_analysis/fit_results/all_data_with_fewer_k_holds_ratio_k_fixed_onetau_0.35938136638.params]

[["k1_0", 0.014769016390204448, true, null, 1e-06, Infinity, 0.0010485093551713006, {"tau": 0.060156462469801796, "k1_9": 0.06980146535035256, "k1_8": 0.20839799230560357, "k2_18": 0.020305017903450587, "k2_16": 0.0053836146593076442, "k1_1": 0.073851956774616284, "k2_15": 0.01389615127809681, "k1_3": 0.074834244605341993, "k1_2": 0.078426266549976031, "k2_10": 0.036711361999049424, "k1_4": 0.075147432140517417, "k1_7": 0.075859002948051965, "k1_6": 0.073545098809199294, "k2_6": 0.033176166836892042, "k2_7": 0.033297034179507155, "k2_4": 0.036496999973032025, "k2_5": 0.032057002121006942, "k2_2": 0.047918379729697702, "k2_3": 0.038013679104715647, "k2_0": 0.74700833442577041, "k2_1": 0.034398666988046653, "k1_5": 0.06918086897166531, "k2_8": 0.10067408977329889, "k2_9": 0.033459939298048948, "k2_12": 0.043723555691784814, "k2_17": 0.019763333381682568, "k2_13": 0.0027509378372952997, "a": -0.035766048461946962, "b": 0.032307622294700508, "k2_14": -0.0076285820677847215, "k1_11": 0.07777031956558246, "k1_10": 0.075636171513313075, "k1_12": 0.081013299980649156, "n": 0.27657447666006085, "k2_11": 0.049311748211561181}, 0.01], ["k2_0", 0.011688923535546958, true, null, 1e-06, Infinity, 0.0040552306668272054, {"tau": 0.071236453212892084, "k1_9": 0.047741049874154312, "k1_8": 0.091044395372984019, "k2_18": 0.012682102688489127, "k2_15": 0.0058608863539775426, "k1_1": 0.049976234602548589, "k1_0": 0.7470083344257632, "k1_3": 0.047187204783741291, "k1_2": 0.04539459891523407, "k2_10": 0.058400485416659036, "k1_4": 0.049693690131286321, "k1_7": 0.049694073743384429, "k1_6": 0.049711284127094309, "k2_6": 0.054639998631793543, "k2_7": 0.053031987867904279, "k2_4": 0.058151562283805247, "k2_5": 0.052782711554696667, "k2_2": 0.059875294411651118, "k2_3": 0.055638458302773239, "k2_1": 0.057175308950672896, "k1_5": 0.048427730821690933, "k2_8": 0.15849374385649526, "k2_9": 0.053030156959011109, "k2_12": 0.029031291346419318, "k2_17": 0.010553136765219743, "k2_13": -0.00034788242104997916, "k2_16": 0.0011130960925679609, "a": 0.14223917670694308, "b": 0.01889894257997414, "k2_14": -0.0059747410095124277, "k1_11": 0.04280584441257123, "k1_10": 0.049898095533562489, "k1_12": 0.040129717415497583, "n": 0.1689278471581343, "k2_11": 0.051759275405400616}, 0.001], ["k1_1", 0.0092816882415017732, true, null, 1e-06, Infinity, 0.00066395888419816442, {"tau": 0.068211589211345722, "k1_9": 0.068177250212484816, "k1_8": 0.1883919477978418, "k2_18": 0.018861961845544738, "k2_15": 0.01191224291354966, "k2_14": -0.0081448237280540049, "k1_0": 0.073851956774633729, "k1_3": 0.07190338536597389, "k1_2": 0.074144401301815183, "k2_10": 0.045851734873020952, "k1_4": 0.072904513158292758, "k1_7": 0.073439032345620381, "k1_6": 0.071655906649199394, "k2_6": 0.041968003460729639, "k2_7": 0.041582078216582191, "k2_4": 0.045619848106772137, "k2_5": 0.040559616204739433, "k2_2": 0.054970905979624882, "k2_3": 0.046027432608747115, "k2_0": 0.04997623460256552, "k2_1": 0.71680880535311575, "k1_5": 0.067907470648046711, "k2_8": 0.12864238844458895, "k2_9": 0.041720403045591312, "k2_12": 0.042080963409045206, "k2_17": 0.017836802575969684, "k2_13": 0.0014924192816309738, "k2_16": 0.0039898715633211179, "a": 0.015551512592473886, "b": 0.031771150294346497, "k1_11": 0.072809050339296619, "k1_10": 0.073339913337790691, "k1_12": 0.074279182605109628, "n": 0.26447785423148296, "k2_11": 0.053518270279771143}, 0.01], ["k2_1", 0.0011553507894975779, true, null, 1e-06, Infinity, 0.0027371320546817485, {"tau": 0.078512170421705968, "k1_9": 0.042001725592120349, "k1_8": 0.054010724285123171, "k2_18": 0.0096327476691927191, "k2_15": 0.0024439997298279954, "k1_1": 0.71680880535311509, "k1_0": 0.034398666988052128, "k1_3": 0.039474551313344416, "k1_2": 0.03573652488621306, "k2_10": 0.068404434514447596, "k1_4": 0.042865872410059853, "k1_7": 0.042599160293111137, "k1_6": 0.043426878027292067, "k2_6": 0.064371548592194267, "k2_7": 0.062097956323581983, "k2_4": 0.068144516123673629, "k2_5": 0.062194857636079896, "k2_2": 0.066575061247392917, "k2_3": 0.064103737903656977, "k2_0": 0.057175308950686114, "k1_5": 0.043167419864657143, "k2_8": 0.190134962721249, "k2_9": 0.062061425107570636, "k2_12": 0.02456611482379991, "k2_17": 0.0069058345200611587, "k2_13": -0.0022337451885541875, "k2_16": -0.0010795147670426487, "a": 0.21107263385137312, "b": 0.015188923904332359, "k2_14": -0.006346300802649211, "k1_11": 0.032288278538393583, "k1_10": 0.042976419227751042, "k1_12": 0.027098682691140002, "n": 0.13863424700111396, "k2_11": 0.054665598745436937}, 0.001], ["k1_2", 0.0052942752469210541, true, null, 1e-06, Infinity, 0.00036011642599723169, {"tau": 0.061863664936745492, "k1_9": 0.070094687797942534, "k1_8": 0.20810832961096565, "k2_18": 0.019918273587904923, "k2_15": 0.013512490046658988, "k1_1": 0.074144401301815294, "k1_0": 0.078426266549995016, "k1_3": 0.075000777095392962, "k2_17": 0.019360282243068998, "k2_10": 0.038037840894316888, "k1_4": 0.075406009819788358, "k1_7": 0.07609640028419859, "k1_6": 0.073825589496412797, "k2_6": 0.034423010008061652, "k2_7": 0.034488276706817006, "k2_4": 0.037824264860054274, "k2_5": 0.033267019668168217, "k2_2": 0.74860951971517153, "k2_3": 0.039213106633597929, "k2_0": 0.045394598915250634, "k2_1": 0.035736524886213941, "k1_5": 0.06949871633953407, "k2_8": 0.10705375927653345, "k2_9": 0.034662534193508995, "k2_12": 0.043666996758102122, "k2_13": 0.0024418957474538735, "k2_16": 0.0050806634794962162, "a": -0.029657578162442369, "b": 0.031194912408772497, "k2_14": -0.0078647333974940382, "k1_11": 0.077693515841499014, "k1_10": 0.075891994554665429, "k1_12": 0.080650820622808081, "n": 0.27701665923550078, "k2_11": 0.050105727796750689}, 0.01], ["k2_2", 0.0051090669168033509, true, null, 1e-06, Infinity, 0.0012123234222674146, {"tau": 0.082746946289289747, "k1_9": 0.052536687344573722, "k1_8": 0.096183454993954531, "k2_18": 0.012846720090520599, "k2_15": 0.0052995346816996063, "k1_1": 0.054970905979624202, "k1_0": 0.047918379729706827, "k1_3": 0.051504858712685293, "k1_2": 0.74860951971517065, "k2_10": 0.067857407863928618, "k1_4": 0.054525384400732069, "k1_7": 0.054450708250321445, "k1_6": 0.054635595930248353, "k2_6": 0.063528174044547719, "k2_7": 0.061583110942893468, "k2_4": 0.067586020855938442, "k2_5": 0.061386823837869864, "k2_3": 0.064422065335830545, "k2_0": 0.059875294411666329, "k2_1": 0.066575061247393083, "k1_5": 0.053408674268806057, "k2_8": 0.1905714682117057, "k2_9": 0.061594520672681098, "k2_12": 0.031330794446179575, "k2_17": 0.010412750626771022, "k2_13": -0.0012394261211437511, "k2_16": 0.00035339708587083749, "a": 0.17530562297352473, "b": 0.021241631305770628, "k2_14": -0.0071339353738058718, "k1_11": 0.045922228357604844, "k1_10": 0.054732433950652012, "k1_12": 0.042129681447853187, "n": 0.18423949523621189, "k2_11": 0.058802528246858547}, 0.001], ["k1_3", 0.0034073431404130217, true, null, 1e-06, Infinity, 0.0002403665949361187, {"tau": 0.064065636709028498, "k1_9": 0.068045088154002939, "k1_8": 0.19408521217627786, "k2_18": 0.0191945494415223, "k2_15": 0.012539719120686639, "k1_1": 0.071903385365973918, "k1_0": 0.07483424460535984, "k2_16": 0.0044749421309054687, "k1_2": 0.075000777095392906, "k2_10": 0.041658244262196956, "k1_4": 0.072960257327866707, "k1_7": 0.073561682879087875, "k1_6": 0.07158553973006021, "k2_6": 0.037960543317826133, "k2_7": 0.037782791383854042, "k2_4": 0.04143574393787703, "k2_5": 0.036682437854247935, "k2_2": 0.051504858712686022, "k2_3": 0.72702436462607989, "k2_0": 0.047187204783757646, "k2_1": 0.039474551313345221, "k1_5": 0.067628826992087193, "k2_8": 0.11591953595517804, "k2_9": 0.037932738595875648, "k2_12": 0.042249178759350713, "k2_17": 0.018374511352457927, "k2_13": 0.0019497687222108783, "a": -0.0051666659119084697, "b": 0.030384060120761312, "k2_14": -0.0078741947389180146, "k1_11": 0.073952115101986571, "k1_10": 0.073413212136895806, "k1_12": 0.076111763751725223, "n": 0.26609773842315548, "k2_11": 0.051209758352735113}, 0.01], ["k2_3", 0.0012935479026127128, true, null, 1e-06, Infinity, 0.00093521186475613695, {"tau": 0.076096844050044868, "k1_9": 0.044131179526195025, "k1_8": 0.066965096938280913, "k2_18": 0.010685805068481888, "k2_15": 0.0035976381116579652, "k1_1": 0.046027432608746373, "k1_0": 0.038013679104722177, "k1_3": 0.72702436462607933, "k1_2": 0.039213106633597138, "k2_10": 0.065103633309769163, "k1_4": 0.045375153761059051, "k1_7": 0.045202006704430052, "k1_6": 0.04574813096284306, "k2_6": 0.061154574915093914, "k2_7": 0.059107591708896512, "k2_4": 0.064846850044190024, "k2_5": 0.059082353949948409, "k2_2": 0.064422065335830447, "k2_0": 0.055638458302786339, "k2_1": 0.064103737903657032, "k1_5": 0.045126901028223719, "k2_8": 0.17966950502227427, "k2_9": 0.059085709762602835, "k2_12": 0.026179168145859657, "k2_17": 0.0081586078035351117, "k2_13": -0.0016304834323401388, "k2_16": -0.00036202530857256857, "a": 0.18765047015945735, "b": 0.01574691769604495, "k2_14": -0.0062845380692519012, "k1_11": 0.036053061403467791, "k1_10": 0.045519531876828549, "k1_12": 0.031714310801136604, "n": 0.14951767138022778, "k2_11": 0.053801586719652933}, 0.001], ["k1_4", 0.0065087388193926232, true, null, 1e-06, Infinity, 0.0004629429068394515, {"tau": 0.067510931472606464, "k1_9": 0.069049464853945766, "k1_8": 0.19274492815140262, "k2_18": 0.019215043780873159, "k2_15": 0.012309485967370196, "k1_1": 0.07290451315829273, "k1_0": 0.075147432140535125, "k1_3": 0.072960257327866623, "k1_2": 0.075406009819788178, "k2_10": 0.045053169047472745, "k2_11": 0.053448810064595564, "k1_7": 0.074457504879658298, "k1_6": 0.072583782890536672, "k2_6": 0.041185854841949858, "k2_7": 0.040866035673925195, "k2_4": 0.71185590882852068, "k2_5": 0.039796806497888929, "k2_2": 0.054525384400732728, "k2_3": 0.045375153761059758, "k2_0": 0.049693690131303342, "k2_1": 0.042865872410060631, "k1_5": 0.068702965259971521, "k2_8": 0.12600742865546308, "k2_9": 0.041018168033378398, "k2_12": 0.042739579879756358, "k2_17": 0.0182551734160297, "k2_13": 0.0017131313765372841, "k2_16": 0.0042490487794216618, "a": 0.0088633607745201241, "b": 0.028358519401632979, "k2_14": -0.0081082957469874786, "k1_11": 0.074150355582871891, "k1_10": 0.074337336717446301, "k1_12": 0.075897335219171552, "n": 0.26804430213402075}, 0.01], ["k2_4", 0.0014655815985161746, true, null, 1e-06, Infinity, 0.0018443622520375514, {"tau": 0.079603897660769224, "k1_9": 0.043815725822396893, "k1_8": 0.059668594716547375, "k2_18": 0.010263349226098865, "k2_15": 0.0029341919772959226, "k1_1": 0.045619848106771367, "k1_0": 0.036496999973037916, "k1_3": 0.041435743937876218, "k1_2": 0.037824264860053414, "k2_10": 0.06908813513620346, "k1_4": 0.7118559088285199, "k1_7": 0.044581848687569536, "k1_6": 0.045336183403253502, "k2_6": 0.064982479760468392, "k2_7": 0.062725725270018962, "k2_5": 0.062780086242436098, "k2_2": 0.067586020855938261, "k2_3": 0.064846850044189969, "k2_0": 0.058151562283818868, "k2_1": 0.068144516123673615, "k1_5": 0.044942137248856963, "k2_8": 0.19135490189795124, "k2_9": 0.062696693495321837, "k2_12": 0.025787339803932888, "k2_17": 0.0075343551384161756, "k2_13": -0.0020435477266113307, "k2_16": -0.00082402043554240213, "a": 0.2087674605411533, "b": 0.01390953663677574, "k2_14": -0.0064452124277698938, "k1_11": 0.034385770835310463, "k1_10": 0.044946667486963625, "k1_12": 0.02936965992945556, "n": 0.14560501139058005, "k2_11": 0.055804799047115286}, 0.001], ["k1_5", 0.01327151664057491, true, null, 1e-06, Infinity, 0.0010057402253344696, {"tau": 0.06578669295745751, "k1_9": 0.064349032385268221, "k1_8": 0.17454925914176925, "k2_18": 0.017971815270248444, "k2_15": 0.011240861644753406, "k1_1": 0.067907470648046669, "k1_0": 0.069180868971681478, "k1_3": 0.06762882699208711, "k1_2": 0.069498716339533945, "k2_10": 0.045170540315100823, "k1_4": 0.068702965259971521, "k1_7": 0.069187284443576053, "k1_6": 0.067596382130687457, "k2_6": 0.041441495722067082, "k2_7": 0.040979781778264966, "k2_4": 0.044942137248857698, "k2_5": 0.75713371617362546, "k2_2": 0.053408674268806675, "k2_3": 0.045126901028224378, "k2_0": 0.048427730821706892, "k2_1": 0.043167419864657851, "k2_8": 0.12496930069581762, "k2_9": 0.041100213599570633, "k2_12": 0.039811832176891708, "k2_17": 0.016886116882479093, "k2_13": 0.0014631068792576194, "k2_16": 0.0037927208059904986, "a": 0.0239961769088608, "b": 0.028557455733517315, "k2_14": -0.0075779030102850094, "k1_11": 0.068138251575913869, "k1_10": 0.06910850891507378, "k1_12": 0.069336634067840977, "n": 0.24818153797222139, "k2_11": 0.0515602990701996}, 0.01], ["k2_5", 1.0072708321873236e-06, true, null, 1e-06, Infinity, 0.0044647617363941456, {"tau": 0.071964949003412479, "k1_9": 0.038990142710894252, "k1_8": 0.050391861496706311, "k2_18": 0.0093585845973672352, "k2_15": 0.0026801858947720571, "k1_1": 0.040559616204738733, "k1_0": 0.032057002121012021, "k1_3": 0.036682437854247206, "k1_2": 0.033267019668167426, "k2_10": 0.063026216005316882, "k1_4": 0.039796806497888221, "k1_7": 0.039569117302026773, "k1_6": 0.040316419463802995, "k2_6": 0.059323607692540019, "k2_7": 0.057235034677223115, "k2_4": 0.062780086242436112, "k2_17": 0.0068263790079202977, "k2_2": 0.061386823837869704, "k2_3": 0.059082353949948346, "k2_0": 0.052782711554708747, "k2_1": 0.062194857636079875, "k1_5": 0.75713371617362479, "k2_8": 0.17270524802442813, "k2_9": 0.057197337532123887, "k2_12": 0.023065962034008111, "k2_13": -0.0017141676132032646, "k2_16": -0.00065409218409052657, "a": 0.19330580727109564, "b": 0.01176792652347879, "k2_14": -0.0055967232564844592, "k1_11": 0.030132584580565409, "k1_10": 0.039904860903083948, "k1_12": 0.025540259679256851, "n": 0.1284445391247695, "k2_11": 0.050524863230460022}, 0.001], ["k1_6", 0.010971242768369138, true, null, 1e-06, Infinity, 0.00080581982647181388, {"tau": 0.067190005290660396, "k1_9": 0.067902655949339086, "k1_8": 0.18714198012458172, "k2_18": 0.01904329788800653, "k2_15": 0.01211663371283301, "k1_1": 0.071655906649199352, "k1_0": 0.0735450988092166, "k1_3": 0.071585539730060113, "k1_2": 0.073825589496412644, "k2_10": 0.045572747376116149, "k1_4": 0.072583782890536672, "k1_7": 0.073133453472621526, "k2_13": 0.0017236138504375983, "k2_6": 0.71734081330688171, "k2_7": 0.041350352252749994, "k2_4": 0.045336183403254258, "k2_5": 0.040316419463803675, "k2_2": 0.054635595930248998, "k2_3": 0.04574813096284374, "k2_0": 0.049711284127111025, "k2_1": 0.04342687802729283, "k1_5": 0.067596382130687457, "k2_8": 0.12590214826800777, "k2_9": 0.041493217292480858, "k2_12": 0.042111189699414561, "k2_17": 0.018012377736644082, "k2_16": 0.0042002707992955862, "a": 0.014931864359514973, "b": 0.026383461660175314, "k2_14": -0.0079071109981161403, "k1_11": 0.072527740184123002, "k1_10": 0.073023842733218255, "k1_12": 0.074129655686188928, "n": 0.26251803481561992, "k2_11": 0.053264715057475626}, 0.01], ["k2_6", 1.0001272520154814e-06, true, null, 1e-06, Infinity, 0.0035303389810392677, {"tau": 0.074108108504223918, "k1_9": 0.040362225338391122, "k1_8": 0.051626047831398514, "k2_18": 0.0098059659232336022, "k2_15": 0.0028442010568326863, "k1_1": 0.041968003460728896, "k1_0": 0.033176166836897253, "k1_3": 0.037960543317825363, "k1_2": 0.034423010008060848, "k2_10": 0.065239893439711302, "k1_4": 0.041185854841949129, "k1_7": 0.040956590996558753, "k1_6": 0.71734081330688093, "k2_7": 0.059254461026906242, "k2_4": 0.064982479760468406, "k2_5": 0.05932360769254004, "k2_2": 0.063528174044547567, "k2_3": 0.061154574915093865, "k2_0": 0.054639998631805929, "k2_1": 0.064371548592194294, "k1_5": 0.041441495722066422, "k2_8": 0.17762294891709821, "k2_9": 0.059215593718108667, "k2_12": 0.023948560498923951, "k2_17": 0.00716506233147158, "k2_13": -0.0017311287132129093, "k2_16": -0.00063269816810898908, "a": 0.2000137917680028, "b": 0.010442419663908353, "k2_14": -0.0057754620671202003, "k1_11": 0.031191349979038496, "k1_10": 0.041299880044274533, "k1_12": 0.026480103361843029, "n": 0.13262976831174841, "k2_11": 0.052308988862970938}, 0.001], ["k1_7", 0.011952120313145964, true, null, 1e-06, Infinity, 0.0008708896864265313, {"tau": 0.067194829636810074, "k1_9": 0.069568125404813844, "k1_8": 0.19478300187324385, "k2_18": 0.019551463286566571, "k2_15": 0.012622347348328325, "k1_1": 0.073439032345620395, "k1_0": 0.075859002948069978, "k1_3": 0.073561682879087875, "k1_2": 0.076096400284198451, "k2_10": 0.04481827468074244, "k1_4": 0.074457504879658354, "k2_12": 0.043192829653557287, "k1_6": 0.073133453472621582, "k2_6": 0.04095659099655951, "k2_7": 0.70592112884465219, "k2_4": 0.044581848687570341, "k2_5": 0.039569117302027487, "k2_2": 0.054450708250322125, "k2_3": 0.045202006704430787, "k2_0": 0.049694073743401547, "k2_1": 0.042599160293111941, "k1_5": 0.069187284443576122, "k2_8": 0.12422875757598387, "k2_9": 0.040817967367736033, "k2_17": 0.018603933192666018, "k2_13": 0.001910710689135375, "k2_16": 0.0044642265098312579, "a": 0.0059688036603721918, "b": 0.026597127912713743, "k2_14": -0.0080288079370951088, "k1_11": 0.074884505144172761, "k1_10": 0.07491616361620429, "k1_12": 0.076802266270151756, "n": 0.27001164989523641, "k2_11": 0.053552400847020058}, 0.01], ["k2_7", 1.2608335330233089e-06, true, null, 1e-06, Infinity, 0.003920586922742106, {"tau": 0.07196973059026987, "k1_9": 0.039968459980813359, "k1_8": 0.053787377570264451, "k2_18": 0.0097430828005194061, "k2_15": 0.0029945074146483473, "k1_1": 0.041582078216581483, "k1_0": 0.033297034179512547, "k1_3": 0.03778279138385332, "k1_2": 0.034488276706816257, "k2_10": 0.062975359584526186, "k1_4": 0.040866035673924508, "k1_7": 0.70592112884465141, "k1_6": 0.041350352252749308, "k2_6": 0.059254461026906229, "k2_4": 0.062725725270018975, "k2_5": 0.057235034677223136, "k2_2": 0.061583110942893336, "k2_3": 0.05910759170889647, "k2_0": 0.053031987867916679, "k2_1": 0.062097956323581983, "k1_5": 0.040979781778264342, "k2_8": 0.17177770849894392, "k2_9": 0.057165111016327444, "k2_12": 0.023754238631089174, "k2_17": 0.0072225216616849412, "k2_13": -0.001591725976506255, "k2_16": -0.0004898053684431002, "a": 0.18994930240397231, "b": 0.010095114587728125, "k2_14": -0.0056594496192393443, "k1_11": 0.031390215664158554, "k1_10": 0.040985595524236029, "k1_12": 0.02696345632748931, "n": 0.13227547033089301, "k2_11": 0.050912814242540294}, 0.001], ["k1_8", 0.0073511473380815096, true, null, 1e-06, Infinity, 0.00012585123015545444, {"tau": 0.31062373552023487, "k1_9": 0.17712329584158479, "k2_14": 0.092024167744941057, "k2_18": 0.070069731063790983, "k2_15": 0.1100949257306144, "k1_1": 0.18839194779784341, "k1_0": 0.20839799230567108, "k1_3": 0.19408521217627944, "k1_2": 0.20810832961096695, "k2_10": 0.059980232904694925, "k1_4": 0.19274492815140429, "k1_7": 0.19478300187324535, "k1_6": 0.18714198012458361, "k2_6": 0.0516260478314024, "k2_7": 0.053787377570268656, "k2_4": 0.059668594716551934, "k2_5": 0.050391861496710516, "k2_2": 0.096183454993958695, "k2_3": 0.066965096938285104, "k2_0": 0.091044395373055892, "k2_1": 0.054010724285127543, "k1_5": 0.17454925914177152, "k2_8": 0.48543837194811246, "k2_9": 0.054564378900721563, "k2_12": 0.13999360984037615, "k2_17": 0.086663521277087208, "k2_13": 0.10528280183757585, "k2_16": 0.10312406811412346, "a": -0.24508739618524258, "b": 0.095949415355350398, "k1_11": 0.20828104084325752, "k1_10": 0.19408361267615412, "k1_12": 0.24220409143030319, "n": 0.73112394363254651, "k2_11": 0.10816684645829618}, 0.01], ["k2_8", 0.00030274102515892576, true, null, 1e-06, Infinity, 0.00032321822352102022, {"tau": 0.38121706187164983, "k1_9": 0.12192644288348131, "k1_8": 0.48543837194809986, "k2_18": -0.0029874598825381776, "k2_15": 0.018456682561731785, "k1_1": 0.12864238844458728, "k1_0": 0.10067408977333366, "k1_3": 0.1159195359551761, "k1_2": 0.10705375927653123, "k2_10": 0.19143358329780805, "k1_4": 0.12600742865546136, "k1_7": 0.12422875757598202, "k1_6": 0.12590214826800614, "k2_6": 0.17762294891709973, "k2_7": 0.17177770849894536, "k2_4": 0.19135490189795287, "k2_5": 0.17270524802442963, "k2_2": 0.19057146821170667, "k2_3": 0.17966950502227561, "k2_0": 0.15849374385656359, "k2_1": 0.19013496272125061, "k1_5": 0.12496930069581613, "k2_9": 0.17294203028692665, "k2_12": 0.066236041420255853, "k2_17": 0.0033979944463468584, "k2_13": 0.02551054560671067, "k2_16": 0.024345612206332093, "a": 0.61809936841662894, "b": 0.082135723405291738, "k2_14": 0.027889651915656382, "k1_11": 0.09359538917026719, "k1_10": 0.12617527718889265, "k1_12": 0.078505737371933157, "n": 0.43415873136562944, "k2_11": 0.15113506659417922}, 0.001], ["k1_9", 0.012778449649710644, true, null, 1e-06, Infinity, 0.00097487533470531538, {"tau": 0.064405990655400508, "k1_8": 0.17712329584158343, "k2_18": 0.018037211582787548, "k2_15": 0.011445005943954478, "k1_1": 0.068177250212484788, "k1_0": 0.069801465350369032, "k1_3": 0.068045088154002842, "k1_2": 0.070094687797942395, "k2_10": 0.044043557593643728, "k1_4": 0.069049464853945766, "k1_7": 0.069568125404813816, "k1_6": 0.067902655949339086, "k2_6": 0.040362225338391816, "k2_7": 0.039968459980814018, "k2_4": 0.043815725822397615, "k2_5": 0.038990142710894904, "k2_2": 0.052536687344574333, "k2_3": 0.044131179526195691, "k2_0": 0.047741049874170202, "k2_1": 0.042001725592121078, "k1_5": 0.064349032385268221, "k2_8": 0.12192644288348288, "k2_9": 0.74828328161627622, "k2_12": 0.040077884747760764, "k2_17": 0.017036254674315385, "k2_13": 0.0016076965743260167, "k2_16": 0.0039555146405976056, "a": 0.017653359306735072, "b": 0.021769840829365599, "k2_14": -0.0075153052985086925, "k1_11": 0.068812735970017427, "k1_10": 0.069468869821090545, "k1_12": 0.070246895225584, "n": 0.24901178100114318, "k2_11": 0.051048426269670058}, 0.01], ["k2_9", 1.0096986241547867e-06, true, null, 1e-06, Infinity, 0.0041782501216799852, {"tau": 0.072040968574463154, "k1_9": 0.74828328161627555, "k1_8": 0.054564378900717123, "k2_18": 0.0095744861796077888, "k2_15": 0.0028863298090939294, "k1_1": 0.041720403045590618, "k1_0": 0.03345993929805461, "k1_3": 0.037932738595874912, "k1_2": 0.034662534193508218, "k2_10": 0.062944659138030268, "k1_4": 0.041018168033377711, "k1_7": 0.040817967367735297, "k1_6": 0.041493217292480178, "k2_6": 0.059215593718108674, "k2_7": 0.057165111016327437, "k2_4": 0.062696693495321851, "k2_5": 0.057197337532123901, "k2_2": 0.061594520672680952, "k2_3": 0.059085709762602814, "k2_0": 0.053030156959023286, "k2_1": 0.062061425107570657, "k1_5": 0.041100213599569987, "k2_8": 0.17294203028692526, "k2_11": 0.050928230256003779, "k2_12": 0.023760764852486675, "k2_17": 0.0070835827907909776, "k2_13": -0.0016864740687610579, "k2_16": -0.00057551591846554783, "a": 0.1895771696715462, "b": 0.0078894862785887764, "k2_14": -0.0057474720464010592, "k1_11": 0.031552499745129803, "k1_10": 0.04114074361223076, "k1_12": 0.027096607482346411, "n": 0.13262519667396952}, 0.001], ["k1_10", 0.0069446932371531878, true, null, 1e-06, Infinity, 0.00049659772212666368, {"tau": 0.067700047029338642, "k1_9": 0.069468869821090573, "k1_8": 0.19408361267615243, "k2_18": 0.019364626138543905, "k2_15": 0.01243495573290373, "k1_1": 0.073339913337790691, "k1_0": 0.075636171513331033, "k1_3": 0.073413212136895736, "k1_2": 0.075891994554665304, "k2_10": 0.70480070499707548, "k1_4": 0.074337336717446328, "k1_7": 0.074916163616204276, "k1_6": 0.073023842733218283, "k2_6": 0.041299880044275275, "k2_7": 0.04098559552423673, "k2_4": 0.044946667486964402, "k2_5": 0.039904860903084635, "k2_2": 0.054732433950652692, "k2_3": 0.045519531876829285, "k2_0": 0.049898095533579455, "k2_1": 0.042976419227751812, "k1_5": 0.069108508915073807, "k2_8": 0.12617527718889449, "k2_9": 0.041140743612231467, "k2_12": 0.043031419579498804, "k2_17": 0.018407294520060555, "k2_13": 0.0017712172096722852, "k2_16": 0.0043215341525499355, "a": 0.008194207153147599, "b": 0.027519158110106638, "k2_14": -0.0081173469416562036, "k1_11": 0.07464103300555483, "k1_12": 0.076438252811293975, "n": 0.26958529052229363, "k2_11": 0.05369503802528202}, 0.01], ["k2_10", 0.0013411638425678829, true, null, 1e-06, Infinity, 0.0019596230903126061, {"tau": 0.079810873262322474, "k1_9": 0.044043557593642986, "k1_8": 0.059980232904690352, "k2_18": 0.010425465845408467, "k2_15": 0.0030503974865508251, "k1_1": 0.045851734873020154, "k1_0": 0.036711361999055496, "k1_3": 0.04165824426219613, "k1_2": 0.038037840894316013, "k1_5": 0.045170540315100101, "k1_4": 0.045053169047471954, "k1_7": 0.044818274680741614, "k1_6": 0.045572747376115386, "k2_6": 0.065239893439711302, "k2_7": 0.062975359584526186, "k2_4": 0.06908813513620346, "k2_5": 0.063026216005316896, "k2_2": 0.067857407863928465, "k2_3": 0.065103633309769121, "k2_0": 0.058400485416672442, "k2_1": 0.06840443451444761, "k2_8": 0.19143358329780646, "k2_9": 0.062944659138030254, "k2_12": 0.025986747295973618, "k2_17": 0.0076791090482053181, "k2_13": -0.0019674083721784364, "k2_16": -0.00074435298032879253, "a": 0.20932994673229346, "b": 0.01352458967033769, "k2_14": -0.006408487506971026, "k1_11": 0.034596745090848847, "k1_10": 0.70480070499707492, "k1_12": 0.02960688114567794, "n": 0.14630021579107527, "k2_11": 0.056056198934046057}, 0.001], ["k1_11", 0.0021187084775223797, true, null, 1e-06, Infinity, 0.00015416054267113083, {"tau": 0.05782032056355612, "k1_9": 0.068812735970017636, "k1_8": 0.20828104084325666, "k2_18": 0.020408916015103678, "k2_15": 0.014270841891876839, "k1_1": 0.072809050339296813, "k1_0": 0.077770319565601445, "k1_3": 0.07395211510198671, "k1_2": 0.077693515841499111, "k2_10": 0.034596745090849756, "k1_4": 0.074150355582872113, "k1_7": 0.074884505144172955, "k1_6": 0.07252774018412321, "k2_6": 0.031191349979039353, "k2_7": 0.031390215664159345, "k2_4": 0.034385770835311351, "k2_5": 0.030132584580566217, "k2_2": 0.04592222835760567, "k2_3": 0.036053061403468624, "k2_0": 0.042805844412587113, "k2_1": 0.032288278538394478, "k1_5": 0.068138251575914091, "k2_8": 0.093595389170269591, "k2_9": 0.031552499745130615, "k2_12": 0.043383873341626404, "k2_17": 0.019967662851923959, "k2_13": 0.0032346728081261368, "k2_16": 0.0058180535911437929, "b": 0.030247062564145707, "k2_14": -0.007076462604787068, "a": -0.043423174735730069, "k1_10": 0.074641033005555038, "k1_12": 0.080761984116647811, "n": 0.27323884378142577, "k2_11": 0.79707333198790942}, 0.01], ["k2_11", 0.0025532262226667379, true, null, 1e-06, Infinity, 0.00057796825210983387, {"tau": 0.07058951999837132, "k1_9": 0.051048426269669656, "k1_8": 0.10816684645829329, "k2_18": 0.014188895544935413, "k2_15": 0.007497499356431377, "k1_1": 0.053518270279770686, "k1_0": 0.04931174821157127, "k1_3": 0.051209758352734634, "k1_2": 0.050105727796750141, "k2_10": 0.056056198934046349, "k1_4": 0.053448810064595134, "k1_7": 0.053552400847019593, "k1_6": 0.053264715057475182, "k2_6": 0.052308988862971223, "k2_7": 0.050912814242540558, "k2_4": 0.055804799047115598, "k2_5": 0.050524863230460314, "k2_2": 0.058802528246858707, "k2_3": 0.053801586719653183, "k2_0": 0.051759275405414258, "k2_1": 0.054665598745437242, "k1_5": 0.051560299070199211, "k2_8": 0.15113506659417897, "k2_9": 0.050928230256004015, "k2_12": 0.031509545468060396, "k2_17": 0.012278738205932319, "k2_13": 0.00063750824827974752, "k2_16": 0.0022222124343342399, "a": 0.11990347398371945, "b": 0.019060496125016702, "k2_14": -0.0056536436804718896, "k1_11": 0.79707333198790853, "k1_10": 0.053695038025281569, "k1_12": 0.046053306067057057, "n": 0.18412264902816353}, 0.001], ["k1_12", 0.00057631087219267574, true, null, 1e-06, Infinity, 5.6084614477297536e-05, {"tau": 0.06142143644626346, "k1_9": 0.070246895225584333, "k1_8": 0.24220409143030325, "k2_18": 0.025307521368507745, "k2_15": 0.022150012629233256, "k1_1": 0.074279182605109975, "k1_0": 0.081013299980669862, "k1_3": 0.0761117637517255, "k1_2": 0.080650820622808289, "k2_10": 0.029606881145678984, "k1_4": 0.075897335219171885, "k1_7": 0.076802266270152048, "k1_6": 0.074129655686189289, "k2_6": 0.026480103361844021, "k2_7": 0.026963456327490243, "k2_4": 0.029369659929456587, "k2_5": 0.025540259679257781, "k2_2": 0.042129681447854145, "k2_3": 0.031714310801137569, "k2_0": 0.040129717415513314, "k2_1": 0.027098682691141036, "k1_5": 0.069336634067841324, "k2_8": 0.078505737371936182, "k2_9": 0.027096607482347341, "k2_12": 0.89623687989069711, "k2_17": 0.025861470893278466, "k2_13": 0.011765028872637254, "k2_16": 0.013810557849192625, "a": -0.074622666648019184, "k2_14": 0.0014503363855800882, "k1_11": 0.080761984116647922, "k1_10": 0.076438252811294308, "b": 0.022470033696262309, "n": 0.28012700542388108, "k2_11": 0.046053306067057764}, 0.01], ["k2_12", 0.0032981688238117313, true, null, 1e-06, Infinity, 0.00043320810017812803, {"tau": 0.048703763481655636, "k1_9": 0.040077884747760792, "k1_8": 0.13999360984037518, "k2_18": 0.017712410759906004, "k2_15": 0.017355606083689048, "k1_1": 0.04208096340904522, "k1_0": 0.043723555691795812, "k1_3": 0.042249178759350671, "k1_2": 0.04366699675810206, "k2_10": 0.025986747295974121, "k1_4": 0.042739579879756392, "k1_7": 0.04319282965355728, "k1_6": 0.042111189699414582, "k2_6": 0.023948560498924423, "k2_7": 0.023754238631089618, "k2_4": 0.025787339803933385, "k2_5": 0.023065962034008548, "k2_2": 0.031330794446180005, "k2_3": 0.026179168145860108, "k2_0": 0.029031291346428668, "k2_1": 0.024566114823800406, "k1_5": 0.039811832176891743, "k2_8": 0.066236041420257033, "k2_9": 0.023760764852487126, "k2_17": 0.018088983991517826, "k2_13": 0.012692111282471519, "k2_16": 0.01324260158039859, "a": 0.0015302609864520937, "b": 0.00088200543061969739, "k2_14": 0.0075500084648949762, "k1_11": 0.043383873341626293, "k1_10": 0.043031419579498818, "k1_12": 0.896236879890697, "n": 0.15175620446819721, "k2_11": 0.031509545468060687}, 0.001], ["k1_13", 1e-06, false, null, 1e-06, Infinity, 0, null, 1e-06], ["k2_13", 0.0029666638766582265, true, null, 1e-06, Infinity, 0.00023505018388250633, {"tau": 0.037878153177986033, "k1_9": 0.0016076965743263415, "k1_8": 0.10528280183757643, "k2_18": 0.012824693383283183, "k2_15": 0.025224821268766202, "k1_1": 0.001492419281631311, "k1_0": 0.0027509378373007966, "k1_3": 0.0019497687222111886, "k1_2": 0.0024418957474541588, "k2_10": -0.0019674083721779511, "k1_4": 0.0017131313765376185, "k1_7": 0.0019107106891357057, "k1_6": 0.0017236138504379348, "k2_6": -0.0017311287132124513, "k2_7": -0.0015917259765058148, "k2_4": -0.002043547726610848, "k2_5": -0.001714167613202824, "k2_2": -0.001239426121143271, "k2_3": -0.0016304834323396815, "k2_0": -0.0003478824210460647, "k2_1": -0.0022337451885537079, "k1_5": 0.001463106879257951, "k2_8": 0.025510545606712169, "k2_9": -0.0016864740687606171, "k2_12": 0.012692111282471705, "k2_17": 0.016418263735364109, "k2_16": 0.027776068294540841, "a": -0.01785720227387921, "b": -0.015651432029055282, "k2_14": 0.032591442206227013, "k1_11": 0.0032346728081263966, "k1_10": 0.0017712172096726185, "k1_12": 0.011765028872637473, "n": 0.0041661211462003696, "k2_11": 0.00063750824828014488}, 0.01], ["k1_14", 1e-06, false, null, 1e-06, Infinity, 0, null, 1e-06], ["k2_14", 0.004567253386266068, true, null, 1e-06, Infinity, 0.00031170204973465115, {"tau": 0.037030520450159067, "k1_9": -0.0075153052985085615, "k1_8": 0.09202416774494114, "k2_18": 0.010062160482804538, "k2_15": 0.025179835547886411, "k1_1": -0.0081448237280538714, "k1_0": -0.0076285820677823059, "k1_3": -0.007874194738917914, "k1_2": -0.0078647333974939775, "k2_10": -0.0064084875069706426, "k1_4": -0.0081082957469873589, "k1_7": -0.0080288079370949891, "k1_6": -0.0079071109981160102, "k2_6": -0.0057754620671198334, "k2_7": -0.0056594496192389947, "k2_4": -0.0064452124277695122, "k2_5": -0.0055967232564841044, "k2_2": -0.0071339353738055274, "k2_3": -0.0062845380692515508, "k2_0": -0.005974741009511661, "k2_1": -0.0063463008026488259, "k1_5": -0.007577903010284868, "k2_8": 0.027889651915657634, "k2_9": -0.0057474720464007105, "k2_12": 0.0075500084648950404, "k2_17": 0.014301680413573924, "k2_13": 0.032591442206227041, "k2_16": 0.029478555089419576, "a": -0.010435223985355241, "b": -0.0207754815300801, "k1_11": -0.0070764626047870238, "k1_10": -0.0081173469416560805, "k1_12": 0.0014503363855800843, "n": -0.031832401491600763, "k2_11": -0.0056536436804716312}, 0.01], ["k1_15", 1e-06, false, null, 1e-06, Infinity, 0, null, 1e-06], ["k2_15", 0.0016096018686057034, true, null, 1e-06, Infinity, 0.00017501927234311968, {"tau": 0.035239182611591167, "k1_9": 0.011445005943954822, "k1_8": 0.1100949257306149, "k2_18": 0.015064957346478284, "k2_16": 0.02364899405915364, "k1_1": 0.011912242913550015, "k1_0": 0.01389615127810389, "k1_3": 0.012539719120686958, "k1_2": 0.013512490046659274, "k2_10": 0.0030503974865514292, "k1_4": 0.01230948596737055, "k1_7": 0.012622347348328672, "k1_6": 0.012116633712833367, "k2_6": 0.002844201056833251, "k2_7": 0.002994507414648889, "k2_4": 0.0029341919772965189, "k2_5": 0.0026801858947725988, "k2_2": 0.0052995346817001901, "k2_3": 0.0035976381116585294, "k2_0": 0.0058608863539826141, "k2_1": 0.00244399972982859, "k1_5": 0.011240861644753762, "k2_8": 0.018456682561733599, "k2_9": 0.0028863298090944711, "k2_12": 0.017355606083689249, "k2_17": 0.017596205586324666, "k2_13": 0.02522482126876617, "a": -0.024810116118523781, "b": -0.0065698715389931207, "k2_14": 0.025179835547886404, "k1_11": 0.014270841891877092, "k1_10": 0.012434955732904086, "k1_12": 0.022150012629233457, "n": 0.043379558996840858, "k2_11": 0.0074974993564318479}, 0.01], ["k1_16", 1e-06, false, null, 1e-06, Infinity, 0, null, 1e-06], ["k2_16", 0.0021691448274582248, true, null, 1e-06, Infinity, 0.00018660116182610286, {"tau": 0.036025161979342635, "k1_9": 0.0039555146405978346, "k1_8": 0.10312406811412379, "k2_18": 0.012646605378272162, "k2_15": 0.023648994059153647, "k1_1": 0.0039898715633213521, "k1_0": 0.0053836146593118162, "k1_3": 0.0044749421309056769, "k1_2": 0.0050806634794963966, "k2_10": -0.00074435298032835874, "k1_4": 0.0042490487794218934, "k1_7": 0.0044642265098314834, "k1_6": 0.0042002707992958221, "k2_6": -0.0006326981681085798, "k2_7": -0.00048980536844270826, "k2_4": -0.0008240204355419704, "k2_5": -0.00065409218409013159, "k2_2": 0.00035339708587125263, "k2_3": -0.00036202530857216389, "k2_0": 0.0011130960925731248, "k2_1": -0.0010795147670422175, "k1_5": 0.0037927208059907349, "k2_8": 0.024345612206333425, "k2_9": -0.00057551591846515524, "k2_12": 0.013242601580398724, "k2_17": 0.015881570204720072, "k2_13": 0.027776068294540834, "a": -0.019055666690442914, "b": -0.013418982193982926, "k2_14": 0.029478555089419569, "k1_11": 0.005818053591143949, "k1_10": 0.0043215341525501671, "k1_12": 0.013810557849192747, "n": 0.013668170790101688, "k2_11": 0.0022222124343345717}, 0.01], ["k1_17", 1e-06, false, null, 1e-06, Infinity, 0, null, 1e-06], ["k2_17", 0.00055973204143289212, true, null, 1e-06, Infinity, 0.00013901632630609293, {"tau": 0.025281548959408661, "k1_9": 0.017036254674315486, "k1_8": 0.086663521277087097, "k2_18": 0.014929958782671815, "k2_15": 0.017596205586324607, "k1_1": 0.017836802575969781, "k1_0": 0.019763333381688244, "k1_3": 0.018374511352458, "k1_2": 0.019360282243069044, "k2_10": 0.0076791090482056729, "k1_4": 0.018255173416029804, "k1_7": 0.018603933192666101, "k1_6": 0.018012377736644183, "k2_6": 0.0071650623314719166, "k2_7": 0.0072225216616852586, "k2_4": 0.0075343551384165295, "k2_5": 0.006826379007920616, "k2_2": 0.010412750626771345, "k2_3": 0.0081586078035354396, "k2_0": 0.01055313676522414, "k2_1": 0.0069058345200615125, "k1_5": 0.016886116882479194, "k2_8": 0.0033979944463478954, "k2_9": 0.007083582790791295, "k2_12": 0.018088983991517885, "k2_13": 0.016418263735364053, "k2_16": 0.015881570204720037, "a": -0.020388886873123471, "b": 0.0032377180651756749, "k2_14": 0.014301680413573924, "k1_11": 0.019967662851923969, "k1_10": 0.018407294520060645, "k1_12": 0.025861470893278442, "n": 0.065076312140461237, "k2_11": 0.01227873820593255}, 0.01], ["k1_18", 1e-06, false, null, 1e-06, Infinity, 0, null, 1e-06], ["k2_18", 0.00025788304230556225, true, null, 1e-06, Infinity, 0.00015010173574285963, {"tau": 0.020967892223783535, "k1_9": 0.018037211582787552, "k1_8": 0.070069731063790525, "k2_15": 0.015064957346478195, "k1_1": 0.018861961845544735, "k1_0": 0.020305017903455031, "k1_3": 0.019194549441522279, "k1_2": 0.019918273587904874, "k2_10": 0.010425465845408722, "k1_4": 0.019215043780873162, "k1_7": 0.01955146328656656, "k1_6": 0.01904329788800653, "k2_6": 0.0098059659232338364, "k2_7": 0.0097430828005196299, "k2_4": 0.010263349226099115, "k2_5": 0.009358584597367459, "k2_2": 0.01284672009052081, "k2_3": 0.010685805068482119, "k2_0": 0.012682102688491664, "k2_1": 0.0096327476691929689, "k1_5": 0.017971815270248451, "k2_8": -0.0029874598825374997, "k2_9": 0.0095744861796080109, "k2_12": 0.017712410759906001, "k2_17": 0.014929958782671789, "k2_13": 0.012824693383283103, "k2_16": 0.012646605378272103, "a": -0.010548694392816712, "b": 0.0060785621173694267, "k2_14": 0.01006216048280453, "k1_11": 0.020408916015103619, "k1_10": 0.019364626138543901, "k1_12": 0.025307521368507641, "n": 0.067711674681197515, "k2_11": 0.01418889554493555}, 0.01], ["k1_19", 1e-06, false, null, 1e-06, Infinity, 0, null, 1e-06], ["k2_19", 1e-06, false, null, 1e-06, Infinity, 0, null, 1e-06], ["k1_20", 1e-06, false, null, 1e-06, Infinity, 0, null, 1e-06], ["k2_20", 1e-06, false, null, 1e-06, Infinity, 0, null, 1e-06], ["k1_21", 1e-06, false, null, 1e-06, Infinity, 0, null, 1e-06], ["k2_21", 1e-06, false, null, 1e-06, Infinity, 0, null, 1e-06], ["k1_22", 1e-06, false, null, 1e-06, Infinity, 0, null, 1e-06], ["k2_22", 1e-06, false, null, 1e-06, Infinity, 0, null, 1e-06], ["k", 0.35938136638046275, false, null, 1e-06, Infinity, 0, null, 0.35938136638046275], ["kdr", 1e-06, false, null, 1e-06, Infinity, 0, null, 1e-06], ["tau", 11.54769917597973, true, null, 5, 20, 0.27379614650510009, {"k1_9": 0.064405990655400203, "k1_8": 0.31062373552023076, "k2_18": 0.020967892223783355, "k2_15": 0.035239182611590439, "k1_1": 0.068211589211345333, "k1_0": 0.0601564624698223, "k1_3": 0.064065636709028012, "k1_2": 0.061863664936744861, "k2_10": 0.079810873262323653, "k1_4": 0.067510931472606103, "k1_7": 0.06719482963680963, "k1_6": 0.067190005290660035, "k2_6": 0.074108108504225029, "k2_7": 0.071969730590270939, "k2_4": 0.079603897660770417, "k2_5": 0.071964949003413561, "k2_2": 0.082746946289290663, "k2_3": 0.076096844050045895, "k2_0": 0.071236453212923337, "k2_1": 0.07851217042170712, "k1_5": 0.065786692957457232, "k2_8": 0.38121706187165161, "k2_9": 0.072040968574464195, "k2_12": 0.048703763481655345, "k2_17": 0.025281548959408307, "k2_13": 0.037878153177985402, "k2_16": 0.036025161979342094, "a": 0.2036967473496103, "b": 0.088301210336140384, "k2_14": 0.037030520450158581, "k1_11": 0.057820320563555377, "k1_10": 0.067700047029338253, "k1_12": 0.061421436446262453, "n": 0.24205784354112742, "k2_11": 0.070589519998371819}, 10], ["kg", 0.018515, false, null, 1e-06, Infinity, 0, null, 0.018515], ["n", 2.0845615357486524, true, null, 1e-06, Infinity, 0.025992614353404997, {"tau": 0.24205784354112958, "k1_9": 0.24901178100114368, "k1_8": 0.73112394363254296, "k2_18": 0.067711674681197639, "k2_15": 0.043379558996839741, "k1_1": 0.26447785423148329, "k1_0": 0.27657447666012858, "k1_3": 0.26609773842315565, "k1_2": 0.27701665923550073, "k2_10": 0.14630021579107846, "k1_4": 0.26804430213402125, "k1_7": 0.27001164989523674, "k1_6": 0.26251803481562042, "k2_6": 0.13262976831175141, "k2_7": 0.13227547033089584, "k2_4": 0.14560501139058318, "k2_5": 0.1284445391247723, "k2_2": 0.18423949523621469, "k2_3": 0.1495176713802307, "k2_0": 0.16892784715819617, "k2_1": 0.13863424700111712, "k1_5": 0.24818153797222184, "k2_8": 0.43415873136563732, "k2_9": 0.13262519667397232, "k2_12": 0.15175620446819738, "k2_17": 0.065076312140461043, "k2_13": 0.0041661211461992706, "k2_16": 0.013668170790100966, "a": -0.050540238945940889, "b": 0.24416553207041031, "k2_14": -0.031832401491601076, "k1_11": 0.27323884378142543, "k1_10": 0.26958529052229396, "k1_12": 0.28012700542388025, "k2_11": 0.18412264902816547}, 2], ["b", 1812.3808250162713, true, null, 1e-06, Infinity, 15.10139362131385, {"tau": 0.088301210336140981, "k1_9": 0.021769840829365793, "k1_8": 0.095949415355350495, "k2_18": 0.0060785621173694623, "k2_15": -0.0065698715389932256, "k1_1": 0.031771150294346677, "k1_0": 0.032307622294711388, "k1_3": 0.030384060120761475, "k1_2": 0.031194912408772632, "k2_10": 0.013524589670338226, "k1_4": 0.028358519401633187, "k1_7": 0.026597127912713892, "k1_6": 0.026383461660175474, "k2_6": 0.010442419663908832, "k2_7": 0.010095114587728595, "k2_4": 0.013909536636776267, "k2_5": 0.011767926523479256, "k2_2": 0.021241631305771131, "k2_3": 0.015746917696045439, "k2_0": 0.018898942579985294, "k2_1": 0.015188923904332893, "k1_5": 0.028557455733517492, "k2_8": 0.082135723405293598, "k2_9": 0.0078894862785892621, "k2_12": 0.00088200543061980039, "k2_17": 0.0032377180651757061, "k2_13": -0.015651432029055407, "k2_16": -0.013418982193982991, "a": -0.025295362773649573, "k2_14": -0.020775481530080016, "k1_11": 0.030247062564145766, "k1_10": 0.027519158110106804, "k1_12": 0.022470033696262326, "n": 0.2441655320704107, "k2_11": 0.019060496125017062}, 1500.0], ["a", 96978.583457922927, true, null, 1e-06, Infinity, 1256.1408048043743, {"tau": 0.20369674734960355, "k1_9": 0.017653359306731457, "k1_8": -0.24508739618526063, "k2_18": -0.010548694392817949, "k2_15": -0.024810116118525717, "k1_1": 0.015551512592470113, "k1_0": -0.035766048461967008, "k1_3": -0.0051666659119123182, "k1_2": -0.029657578162446286, "k2_10": 0.20932994673229124, "k1_4": 0.0088633607745162522, "k1_7": 0.0059688036603682965, "k1_6": 0.014931864359511165, "k2_6": 0.20001379176800077, "k2_7": 0.18994930240397034, "k2_4": 0.20876746054115122, "k2_5": 0.19330580727109373, "k2_2": 0.17530562297352204, "k2_3": 0.1876504701594551, "k2_0": 0.14223917670696276, "k2_1": 0.21107263385137098, "k1_5": 0.02399617690885724, "k2_8": 0.61809936841661639, "k2_9": 0.18957716967154423, "k2_12": 0.0015302609864496941, "k2_17": -0.020388886873124935, "k2_13": -0.017857202273880643, "k2_16": -0.019055666690444378, "b": -0.025295362773651707, "k2_14": -0.010435223985356774, "k1_11": -0.043423174735733927, "k1_10": 0.0081942071531437392, "k1_12": -0.07462266664802332, "n": -0.050540238945955232, "k2_11": 0.11990347398371677}, 110000.0]]
