# Supplementary material for: A photoconversion model for full spectral programming and multiplexing of optogenetic systems
Source: Mol Syst Biol. 2017 Apr 24;13(4):926. doi: 10.15252/msb.20167456 (PMC5408778; doi:10.15252/msb.20167456)
Supplement: Supplementary file 10 — Dataset EV2 [file MSB-13-926-s010.zip › dataset_ev2_ccasr_data_and_analysis/ccasr_analysis/fit_results/all_data_with_fewer_k_holds_ratio_k_fixed_onetau_0.464158883361.p]

S'[[Fit Statistics]]\n    # function evals   = 1240\n    # data points      = 929\n    # variables        = 36\n    chi-square         = 1418.127\n    reduced chi-square = 1.588\n[[Variables]]\n    k1_0:    0.01856977 +/- 0        (0.00%) (init= 0.01)\n    k2_0:    0.01152665 +/- 0        (0.00%) (init= 0.001)\n    k1_1:    0.01171376 +/- 0        (0.00%) (init= 0.01)\n    k2_1:    0.00128916 +/- 0        (0.00%) (init= 0.001)\n    k1_2:    0.00665179 +/- 0        (0.00%) (init= 0.01)\n    k2_2:    0.00501527 +/- 0        (0.00%) (init= 0.001)\n    k1_3:    0.00429685 +/- 0        (0.00%) (init= 0.01)\n    k2_3:    0.00130796 +/- 0        (0.00%) (init= 0.001)\n    k1_4:    0.00820482 +/- 0        (0.00%) (init= 0.01)\n    k2_4:    0.00153636 +/- 0        (0.00%) (init= 0.001)\n    k1_5:    0.01674070 +/- 0        (0.00%) (init= 0.01)\n    k2_5:    1.0000e-06 +/- 0        (0.00%) (init= 0.001)\n    k1_6:    0.01379556 +/- 0        (0.00%) (init= 0.01)\n    k2_6:    1.0000e-06 +/- 0        (0.00%) (init= 0.001)\n    k1_7:    0.01502087 +/- 0        (0.00%) (init= 0.01)\n    k2_7:    1.0012e-06 +/- 0        (0.00%) (init= 0.001)\n    k1_8:    0.00921658 +/- 0        (0.00%) (init= 0.01)\n    k2_8:    1.1331e-06 +/- 0        (0.00%) (init= 0.001)\n    k1_9:    0.01609449 +/- 0        (0.00%) (init= 0.01)\n    k2_9:    1.0000e-06 +/- 0        (0.00%) (init= 0.001)\n    k1_10:   0.00874650 +/- 0        (0.00%) (init= 0.01)\n    k2_10:   0.00141943 +/- 0        (0.00%) (init= 0.001)\n    k1_11:   0.00266075 +/- 0        (0.00%) (init= 0.01)\n    k2_11:   0.00249450 +/- 0        (0.00%) (init= 0.001)\n    k1_12:   0.00072954 +/- 0        (0.00%) (init= 0.01)\n    k2_12:   0.00331626 +/- 0        (0.00%) (init= 0.001)\n    k1_13:   1e-06 (fixed)\n    k2_13:   0.00295521 +/- 0        (0.00%) (init= 0.01)\n    k1_14:   1e-06 (fixed)\n    k2_14:   0.00456232 +/- 0        (0.00%) (init= 0.01)\n    k1_15:   1e-06 (fixed)\n    k2_15:   0.00159767 +/- 0        (0.00%) (init= 0.01)\n    k1_16:   1e-06 (fixed)\n    k2_16:   0.00215851 +/- 0        (0.00%) (init= 0.01)\n    k1_17:   1e-06 (fixed)\n    k2_17:   0.00055414 +/- 0        (0.00%) (init= 0.01)\n    k1_18:   1e-06 (fixed)\n    k2_18:   0.00025769 +/- 0        (0.00%) (init= 0.01)\n    k1_19:   1e-06 (fixed)\n    k2_19:   1e-06 (fixed)\n    k1_20:   1e-06 (fixed)\n    k2_20:   1e-06 (fixed)\n    k1_21:   1e-06 (fixed)\n    k2_21:   1e-06 (fixed)\n    k1_22:   1e-06 (fixed)\n    k2_22:   1e-06 (fixed)\n    k:       0.4641589 (fixed)\n    kdr:     1e-06 (fixed)\n    tau:     12.1273979 +/- 0        (0.00%) (init= 10)\n    kg:      0.018515 (fixed)\n    n:       2.05018806 +/- 0        (0.00%) (init= 2)\n    b:       1814.31240 +/- 0        (0.00%) (init= 1500)\n    a:       98198.9743 +/- 0        (0.00%) (init= 110000)\n[[Correlations]] (unreported correlations are <  0.100)'
p0
.
