# Supplementary material for: A photoconversion model for full spectral programming and multiplexing of optogenetic systems
Source: Mol Syst Biol. 2017 Apr 24;13(4):926. doi: 10.15252/msb.20167456 (PMC5408778; doi:10.15252/msb.20167456)
Supplement: Supplementary file 10 — Dataset EV2 [file MSB-13-926-s010.zip › dataset_ev2_ccasr_data_and_analysis/ccasr_analysis/fit_results/all_data_with_fewer_k_holds_ratio_k_fixed_onetau_0.464158883361.params]

[["k1_0", 0.018569770416748344, true, null, 1e-06, Infinity, 0, null, 0.01], ["k2_0", 0.011526652470077781, true, null, 1e-06, Infinity, 0, null, 0.001], ["k1_1", 0.011713767235037031, true, null, 1e-06, Infinity, 0, null, 0.01], ["k2_1", 0.0012891662821282734, true, null, 1e-06, Infinity, 0, null, 0.001], ["k1_2", 0.0066517958970185864, true, null, 1e-06, Infinity, 0, null, 0.01], ["k2_2", 0.0050152701666245081, true, null, 1e-06, Infinity, 0, null, 0.001], ["k1_3", 0.0042968513932738484, true, null, 1e-06, Infinity, 0, null, 0.01], ["k2_3", 0.0013079671104522239, true, null, 1e-06, Infinity, 0, null, 0.001], ["k1_4", 0.0082048280865666401, true, null, 1e-06, Infinity, 0, null, 0.01], ["k2_4", 0.0015363615884377291, true, null, 1e-06, Infinity, 0, null, 0.001], ["k1_5", 0.016740702261926033, true, null, 1e-06, Infinity, 0, null, 0.01], ["k2_5", 1.0000001610110942e-06, true, null, 1e-06, Infinity, 0, null, 0.001], ["k1_6", 0.013795565094838369, true, null, 1e-06, Infinity, 0, null, 0.01], ["k2_6", 1.0000000000287557e-06, true, null, 1e-06, Infinity, 0, null, 0.001], ["k1_7", 0.015020873708710636, true, null, 1e-06, Infinity, 0, null, 0.01], ["k2_7", 1.0011794776554339e-06, true, null, 1e-06, Infinity, 0, null, 0.001], ["k1_8", 0.0092165807170431213, true, null, 1e-06, Infinity, 0, null, 0.01], ["k2_8", 1.1330857648816917e-06, true, null, 1e-06, Infinity, 0, null, 0.001], ["k1_9", 0.016094495152405019, true, null, 1e-06, Infinity, 0, null, 0.01], ["k2_9", 1.0000000004728449e-06, true, null, 1e-06, Infinity, 0, null, 0.001], ["k1_10", 0.0087465077320371121, true, null, 1e-06, Infinity, 0, null, 0.01], ["k2_10", 0.0014194331097471258, true, null, 1e-06, Infinity, 0, null, 0.001], ["k1_11", 0.002660750820824842, true, null, 1e-06, Infinity, 0, null, 0.01], ["k2_11", 0.0024945088012345851, true, null, 1e-06, Infinity, 0, null, 0.001], ["k1_12", 0.00072954454333584717, true, null, 1e-06, Infinity, 0, null, 0.01], ["k2_12", 0.0033162642898715289, true, null, 1e-06, Infinity, 0, null, 0.001], ["k1_13", 1e-06, false, null, 1e-06, Infinity, 0, null, 1e-06], ["k2_13", 0.0029552101384578977, true, null, 1e-06, Infinity, 0, null, 0.01], ["k1_14", 1e-06, false, null, 1e-06, Infinity, 0, null, 1e-06], ["k2_14", 0.0045623254297525451, true, null, 1e-06, Infinity, 0, null, 0.01], ["k1_15", 1e-06, false, null, 1e-06, Infinity, 0, null, 1e-06], ["k2_15", 0.0015976754037113627, true, null, 1e-06, Infinity, 0, null, 0.01], ["k1_16", 1e-06, false, null, 1e-06, Infinity, 0, null, 1e-06], ["k2_16", 0.0021585127185420605, true, null, 1e-06, Infinity, 0, null, 0.01], ["k1_17", 1e-06, false, null, 1e-06, Infinity, 0, null, 1e-06], ["k2_17", 0.00055413832340478475, true, null, 1e-06, Infinity, 0, null, 0.01], ["k1_18", 1e-06, false, null, 1e-06, Infinity, 0, null, 1e-06], ["k2_18", 0.00025768760908417843, true, null, 1e-06, Infinity, 0, null, 0.01], ["k1_19", 1e-06, false, null, 1e-06, Infinity, 0, null, 1e-06], ["k2_19", 1e-06, false, null, 1e-06, Infinity, 0, null, 1e-06], ["k1_20", 1e-06, false, null, 1e-06, Infinity, 0, null, 1e-06], ["k2_20", 1e-06, false, null, 1e-06, Infinity, 0, null, 1e-06], ["k1_21", 1e-06, false, null, 1e-06, Infinity, 0, null, 1e-06], ["k2_21", 1e-06, false, null, 1e-06, Infinity, 0, null, 1e-06], ["k1_22", 1e-06, false, null, 1e-06, Infinity, 0, null, 1e-06], ["k2_22", 1e-06, false, null, 1e-06, Infinity, 0, null, 1e-06], ["k", 0.46415888336127786, false, null, 1e-06, Infinity, 0, null, 0.46415888336127786], ["kdr", 1e-06, false, null, 1e-06, Infinity, 0, null, 1e-06], ["tau", 12.127397963859408, true, null, 5, 20, 0, null, 10], ["kg", 0.018515, false, null, 1e-06, Infinity, 0, null, 0.018515], ["n", 2.0501880665617183, true, null, 1e-06, Infinity, 0, null, 2], ["b", 1814.3124066293428, true, null, 1e-06, Infinity, 0, null, 1500.0], ["a", 98198.974325630537, true, null, 1e-06, Infinity, 0, null, 110000.0]]
