# Supplementary material for: A photoconversion model for full spectral programming and multiplexing of optogenetic systems
Source: Mol Syst Biol. 2017 Apr 24;13(4):926. doi: 10.15252/msb.20167456 (PMC5408778; doi:10.15252/msb.20167456)
Supplement: Supplementary file 10 — Dataset EV2 [file MSB-13-926-s010.zip › dataset_ev2_ccasr_data_and_analysis/ccasr_analysis/fit_results/all_data_with_fewer_k_holds_ratio_k_fixed_onetau_0.599484250319.p]

S'[[Fit Statistics]]\n    # function evals   = 1055\n    # data points      = 929\n    # variables        = 36\n    chi-square         = 1499.743\n    reduced chi-square = 1.679\n[[Variables]]\n    k1_0:    0.02354039 +/- 0.001711 (7.27%) (init= 0.01)\n    k2_0:    0.01191387 +/- 0.003896 (32.70%) (init= 0.001)\n    k1_1:    0.01491411 +/- 0.001059 (7.11%) (init= 0.01)\n    k2_1:    0.00181587 +/- 0.002513 (138.41%) (init= 0.001)\n    k1_2:    0.00842251 +/- 0.000589 (7.00%) (init= 0.01)\n    k2_2:    0.00510925 +/- 0.001177 (23.04%) (init= 0.001)\n    k1_3:    0.00546406 +/- 0.000389 (7.13%) (init= 0.01)\n    k2_3:    0.00146060 +/- 0.000892 (61.08%) (init= 0.001)\n    k1_4:    0.01044404 +/- 0.000741 (7.09%) (init= 0.01)\n    k2_4:    0.00191192 +/- 0.001680 (87.92%) (init= 0.001)\n    k1_5:    0.02114454 +/- 0.001604 (7.59%) (init= 0.01)\n    k2_5:    1.0000e-06 +/- 0.004170 (417064.06%) (init= 0.001)\n    k1_6:    0.01744671 +/- 0.001288 (7.38%) (init= 0.01)\n    k2_6:    0.00025084 +/- 0.003288 (1311.13%) (init= 0.001)\n    k1_7:    0.01893048 +/- 0.001397 (7.38%) (init= 0.01)\n    k2_7:    4.3827e-06 +/- 0.003650 (83289.18%) (init= 0.001)\n    k1_8:    0.01165994 +/- 0.000195 (1.67%) (init= 0.01)\n    k2_8:    1.5367e-06 +/- 4.46e-05 (2899.33%) (init= 0.001)\n    k1_9:    0.02030261 +/- 0.001556 (7.67%) (init= 0.01)\n    k2_9:    1.0091e-06 +/- 0.003897 (386241.87%) (init= 0.001)\n    k1_10:   0.01111797 +/- 0.000797 (7.17%) (init= 0.01)\n    k2_10:   0.00180035 +/- 0.001828 (101.54%) (init= 0.001)\n    k1_11:   0.00336305 +/- 0.000251 (7.48%) (init= 0.01)\n    k2_11:   0.00250171 +/- 0.000565 (22.59%) (init= 0.001)\n    k1_12:   0.00093321 +/- 9.37e-05 (10.04%) (init= 0.01)\n    k2_12:   0.00336840 +/- 0.000457 (13.56%) (init= 0.001)\n    k1_13:   1e-06 (fixed)\n    k2_13:   0.00294739 +/- 0.000240 (8.15%) (init= 0.01)\n    k1_14:   1e-06 (fixed)\n    k2_14:   0.00455577 +/- 0.000327 (7.17%) (init= 0.01)\n    k1_15:   1e-06 (fixed)\n    k2_15:   0.00158773 +/- 0.000179 (11.27%) (init= 0.01)\n    k1_16:   1e-06 (fixed)\n    k2_16:   0.00214752 +/- 0.000198 (9.22%) (init= 0.01)\n    k1_17:   1e-06 (fixed)\n    k2_17:   0.00054749 +/- 0.000142 (25.91%) (init= 0.01)\n    k1_18:   1e-06 (fixed)\n    k2_18:   0.00025487 +/- 0.000151 (59.35%) (init= 0.01)\n    k1_19:   1e-06 (fixed)\n    k2_19:   1e-06 (fixed)\n    k1_20:   1e-06 (fixed)\n    k2_20:   1e-06 (fixed)\n    k1_21:   1e-06 (fixed)\n    k2_21:   1e-06 (fixed)\n    k1_22:   1e-06 (fixed)\n    k2_22:   1e-06 (fixed)\n    k:       0.5994843 (fixed)\n    kdr:     1e-06 (fixed)\n    tau:     12.9526670 +/- 0.280566 (2.17%) (init= 10)\n    kg:      0.018515 (fixed)\n    n:       2.02906024 +/- 0.023244 (1.15%) (init= 2)\n    b:       1818.04534 +/- 15.60938 (0.86%) (init= 1500)\n    a:       99986.5862 +/- 1.08e+03 (1.08%) (init= 110000)\n[[Correlations]] (unreported correlations are <  0.100)\n    C(k1_12, k2_12)              =  0.893 \n    C(k1_11, k2_11)              =  0.788 \n    C(k1_8, a)                   = -0.784 \n    C(k1_2, k2_2)                =  0.741 \n    C(k1_0, k2_0)                =  0.734 \n    C(k1_5, k2_5)                =  0.727 \n    C(k1_9, k2_9)                =  0.719 \n    C(k1_3, k2_3)                =  0.704 \n    C(k1_6, k2_6)                =  0.683 \n    C(k1_1, k2_1)                =  0.680 \n    C(k1_4, k2_4)                =  0.678 \n    C(k1_7, k2_7)                =  0.676 \n    C(k1_10, k2_10)              =  0.673 \n    C(k1_8, n)                   =  0.651 \n    C(n, a)                      = -0.449 \n    C(k1_8, k2_8)                =  0.371 \n    C(k1_12, n)                  =  0.278 \n    C(k1_0, n)                   =  0.267 \n    C(k1_11, n)                  =  0.266 \n    C(k1_2, n)                   =  0.265 \n    C(k1_3, n)                   =  0.251 \n    C(k1_10, n)                  =  0.249 \n    C(k1_4, n)                   =  0.248 \n    C(k1_7, n)                   =  0.246 \n    C(k1_1, n)                   =  0.242 \n    C(k1_8, k1_12)               =  0.238 \n    C(k1_6, n)                   =  0.238 \n    C(n, b)                      =  0.228 \n    C(k1_9, n)                   =  0.225 \n    C(k1_5, n)                   =  0.223 \n    C(k1_8, k1_11)               =  0.192 \n    C(k1_0, k1_8)                =  0.189 \n    C(k1_2, k1_8)                =  0.186 \n    C(k1_3, k1_8)                =  0.168 \n    C(k1_12, a)                  = -0.162 \n    C(k1_8, k1_10)               =  0.160 \n    C(k1_4, k1_8)                =  0.160 \n    C(k1_8, tau)                 =  0.160 \n    C(k1_7, k1_8)                =  0.157 \n    C(k2_8, a)                   = -0.156 \n    C(k1_1, k1_8)                =  0.151 \n    C(k1_6, k1_8)                =  0.147 \n    C(k1_8, k1_9)                =  0.139 \n    C(k1_11, a)                  = -0.137 \n    C(k2_11, n)                  =  0.136 \n    C(k2_12, n)                  =  0.135 \n    C(k2_8, n)                   =  0.135 \n    C(k2_1, a)                   =  0.135 \n    C(k1_0, a)                   = -0.135 \n    C(k1_5, k1_8)                =  0.134 \n    C(k2_6, a)                   =  0.132 \n    C(k1_2, a)                   = -0.132 \n    C(k2_10, a)                  =  0.127 \n    C(k2_4, a)                   =  0.127 \n    C(k2_5, a)                   =  0.125 \n    C(k1_8, k2_12)               =  0.125 \n    C(k1_8, k2_15)               =  0.122 \n    C(k2_2, n)                   =  0.120 \n    C(k2_7, a)                   =  0.120 \n    C(k2_9, a)                   =  0.119 \n    C(k2_0, n)                   =  0.116 \n    C(k1_8, k2_13)               =  0.115 \n    C(k1_8, k2_16)               =  0.114 \n    C(k1_3, a)                   = -0.110 \n    C(k1_8, k2_14)               =  0.102 \n    C(k2_3, a)                   =  0.101 '
p0
.
