# Supplementary material for: A photoconversion model for full spectral programming and multiplexing of optogenetic systems
Source: Mol Syst Biol. 2017 Apr 24;13(4):926. doi: 10.15252/msb.20167456 (PMC5408778; doi:10.15252/msb.20167456)
Supplement: Supplementary file 10 — Dataset EV2 [file MSB-13-926-s010.zip › dataset_ev2_ccasr_data_and_analysis/ccasr_analysis/fit_results/all_data_with_fewer_k_holds_ratio_k_fixed_onetau_0.599484250319.params]

[["k1_0", 0.023540398425213493, true, null, 1e-06, Infinity, 0.0017117362205885196, {"tau": 0.025303136767820446, "k1_9": 0.061342259337129737, "k1_8": 0.18949580618119999, "k2_18": 0.021216520252330607, "k2_16": 0.0043369194050995718, "k1_1": 0.065614659373490605, "k2_15": 0.012975285396489806, "k1_3": 0.068490379355362299, "k1_2": 0.072526287749281021, "k2_10": 0.016701343645733072, "k1_4": 0.067550752635433753, "k1_7": 0.067123697296591775, "k1_6": 0.064585021436564041, "k2_6": 0.013161690920960704, "k2_7": 0.01445962657549755, "k2_4": 0.016468846314291845, "k2_5": 0.012722269583371549, "k2_2": 0.030662680171927619, "k2_3": 0.020721487534002218, "k2_0": 0.73386936381585333, "k2_1": 0.013598415591377444, "k1_5": 0.060278839239092497, "k2_8": 0.039489983212515109, "k2_9": 0.014449801134383634, "k2_12": 0.037946552350508811, "k2_17": 0.020078018969445815, "k2_13": 0.0011301318016483993, "a": -0.13451318955825906, "b": 0.023576523998472054, "k2_14": -0.0092975911984255165, "k1_11": 0.072833352774848106, "k1_10": 0.067792753109090262, "k1_12": 0.077143347863071504, "n": 0.26700471189034675, "k2_11": 0.035635980420159752}, 0.01], ["k2_0", 0.011913874890146725, true, null, 1e-06, Infinity, 0.0038961514519111635, {"tau": 0.013226375629158191, "k1_9": 0.030261204945927746, "k1_8": 0.018767510407375825, "k2_18": 0.013500490091779262, "k2_15": 0.0030186345694093275, "k1_1": 0.031447281734619061, "k1_0": 0.73386936381585322, "k1_3": 0.030539403343732015, "k1_2": 0.030062258360394476, "k2_10": 0.030186285960915899, "k1_4": 0.03146102193414832, "k1_7": 0.031799308153252819, "k1_6": 0.031633164301295182, "k2_6": 0.028498778268286992, "k2_7": 0.027564121672678469, "k2_4": 0.029929242520699562, "k2_5": 0.027174348595358413, "k2_2": 0.031578780827024949, "k2_3": 0.029033401082476849, "k2_1": 0.029219178534383404, "k1_5": 0.03053776963201443, "k2_8": 0.0036819596509723774, "k2_9": 0.027362497682117261, "k2_12": 0.018975938159527524, "k2_17": 0.010275396565280304, "k2_13": -0.0045585349457553841, "k2_16": -0.0025685750756826451, "a": 0.055225275028194326, "b": 0.0062250309494518152, "k2_14": -0.010614100719016646, "k1_11": 0.029574968158844417, "k1_10": 0.031640272944879345, "k1_12": 0.029240575274732481, "n": 0.11649358299091805, "k2_11": 0.02930125065118562}, 0.001], ["k1_1", 0.014914115348206525, true, null, 1e-06, Infinity, 0.0010597242249853083, {"tau": 0.022539390579575054, "k1_9": 0.056446010318802427, "k1_8": 0.15149951496886641, "k2_18": 0.019885692071111453, "k2_15": 0.010252512795362555, "k2_14": -0.011152020909488651, "k1_0": 0.065614659373490633, "k1_3": 0.06215165879034857, "k1_2": 0.065193999004568307, "k2_10": 0.021330031880390465, "k1_4": 0.061665858733385745, "k1_7": 0.061412592829597663, "k1_6": 0.059372555966105328, "k2_6": 0.018076140802874788, "k2_7": 0.018842089075072566, "k2_4": 0.021082104368006338, "k2_5": 0.017375517995344335, "k2_2": 0.032693317911898861, "k2_3": 0.024177048994094116, "k2_0": 0.031447281734619081, "k2_1": 0.68009018123835019, "k1_5": 0.055693363108103681, "k2_8": 0.031726657504216375, "k2_9": 0.018783732711637129, "k2_12": 0.034590242472677731, "k2_17": 0.018035117674193576, "k2_13": -0.001249871910016395, "k2_16": 0.0018796500974432274, "a": -0.090559689653677694, "b": 0.021795321028900999, "k1_11": 0.065274159666565856, "k1_10": 0.061902223576333473, "k1_12": 0.068305140022110397, "n": 0.24192111003174777, "k2_11": 0.035931738860359892}, 0.01], ["k2_1", 0.0018158728443199434, true, null, 1e-06, Infinity, 0.0025133510997634319, {"tau": 0.0071101024281721697, "k1_9": 0.018656681211694687, "k1_8": -0.054440099033186709, "k2_18": 0.01007524475589203, "k2_15": -0.002163724507554509, "k1_1": 0.68009018123835008, "k1_0": 0.013598415591377448, "k1_3": 0.016142263171784361, "k1_2": 0.013806570381786532, "k2_10": 0.036762423356126166, "k1_4": 0.017865117658933612, "k1_7": 0.018517999732170165, "k1_6": 0.019314179894005561, "k2_6": 0.035754332576867054, "k2_7": 0.033875414077130926, "k2_4": 0.036492672677750346, "k2_5": 0.034025516793409254, "k2_2": 0.033082302669472013, "k2_3": 0.033452644881504089, "k2_0": 0.029219178534383407, "k1_5": 0.019487688047481168, "k2_8": -0.011342824938982339, "k2_9": 0.03359993289321949, "k2_12": 0.011292643415444859, "k2_17": 0.0057626300295540228, "k2_13": -0.0084678292499674006, "k2_16": -0.0067971072035249713, "a": 0.13499646351979047, "b": -0.00021251543995004797, "k2_14": -0.013044704161620787, "k1_11": 0.012931444594138671, "k1_10": 0.018023500238075287, "k1_12": 0.010274607777855551, "n": 0.059446670111504223, "k2_11": 0.027682763980837712}, 0.001], ["k1_2", 0.0084225117885384782, true, null, 1e-06, Infinity, 0.00058970589212212817, {"tau": 0.024531210496440158, "k1_9": 0.060968875288104928, "k1_8": 0.18602943219388529, "k2_18": 0.02087383998067659, "k2_15": 0.012473230389006648, "k1_1": 0.065193999004568279, "k1_0": 0.072526287749281007, "k1_3": 0.06802003549945175, "k2_17": 0.01967570462101844, "k2_10": 0.016881811441636745, "k1_4": 0.06711046291561569, "k1_7": 0.066693874346221566, "k1_6": 0.064183724452297489, "k2_6": 0.013362201079190296, "k2_7": 0.01463258273247561, "k2_4": 0.01665020962730188, "k2_5": 0.01290990368533911, "k2_2": 0.74075676335759089, "k2_3": 0.020832078641870626, "k2_0": 0.030062258360394476, "k2_1": 0.013806570381786527, "k1_5": 0.059910291969698611, "k2_8": 0.039163876886421319, "k2_9": 0.014627644902526002, "k2_12": 0.037538426206101747, "k2_13": 0.00062682779402771288, "k2_16": 0.0038504066678913822, "a": -0.13194100353008917, "b": 0.021962784122102775, "k2_14": -0.0097721120988768801, "k1_11": 0.072282734889286521, "k1_10": 0.067353062164119723, "k1_12": 0.076413520832820145, "n": 0.26498644473492911, "k2_11": 0.035540851264768698}, 0.01], ["k2_2", 0.0051092595100324933, true, null, 1e-06, Infinity, 0.001177225023470197, {"tau": 0.012552665374314273, "k1_9": 0.031552865616936078, "k1_8": 0.007653911295726238, "k2_18": 0.013824716160835554, "k2_15": 0.0017915813701002614, "k1_1": 0.032693317911898834, "k1_0": 0.030662680171927591, "k1_3": 0.031466497102014948, "k1_2": 0.74075676335759089, "k2_10": 0.034013594178008026, "k1_4": 0.032595314558365659, "k1_7": 0.033004078851694728, "k1_6": 0.032956554419836061, "k2_6": 0.03224794935075162, "k2_7": 0.03109122590337416, "k2_4": 0.033734234022093773, "k2_5": 0.030741802619948685, "k2_3": 0.032444199786217938, "k2_0": 0.031578780827024949, "k2_1": 0.03308230266947202, "k1_5": 0.031931167502075836, "k2_8": 0.002152956587072161, "k2_9": 0.030867906439948738, "k2_12": 0.019328948749460895, "k2_17": 0.010060982637351007, "k2_13": -0.0064617189811045448, "k2_16": -0.0042568285989364124, "a": 0.071969947291994157, "b": 0.0060575507807373316, "k2_14": -0.012949125158788108, "k1_11": 0.030064388820660131, "k1_10": 0.032787997182583815, "k1_12": 0.029104472935063616, "n": 0.11985589324045158, "k2_11": 0.031846439360026284}, 0.001], ["k1_3", 0.0054640641720434813, true, null, 1e-06, Infinity, 0.00038937094744063869, {"tau": 0.023474024541080798, "k1_9": 0.058227158220752306, "k1_8": 0.16755575279484317, "k2_18": 0.020287537149431073, "k2_15": 0.011372960183590394, "k1_1": 0.062151658790348577, "k1_0": 0.068490379355362341, "k2_16": 0.002950641508000419, "k1_2": 0.068020035499451778, "k2_10": 0.019002057363353642, "k1_4": 0.063854228515627359, "k1_7": 0.063525148903995757, "k1_6": 0.061271046713331494, "k2_6": 0.015645402799945404, "k2_7": 0.016651605879525286, "k2_4": 0.018763129858153933, "k2_5": 0.0150700454242997, "k2_2": 0.031466497102014983, "k2_3": 0.70429360588567946, "k2_0": 0.030539403343732036, "k2_1": 0.016142263171784361, "k1_5": 0.057328607243698343, "k2_8": 0.034988213566506339, "k2_9": 0.016619424361416869, "k2_12": 0.035828965351888918, "k2_17": 0.018780508541484348, "k2_13": -0.00019115717616888708, "a": -0.11007389750564134, "b": 0.02131291498163972, "k2_14": -0.0102526149674994, "k1_11": 0.068202511471156177, "k1_10": 0.064092448110558864, "k1_12": 0.071787707222663297, "n": 0.25126432066860721, "k2_11": 0.035478083844508623}, 0.01], ["k2_3", 0.0014606041816372928, true, null, 1e-06, Infinity, 0.00089211563410089545, {"tau": 0.0095714257879677741, "k1_9": 0.023679492381674879, "k1_8": -0.023207074574958048, "k2_18": 0.01149230046544482, "k2_15": -2.3840163872986414e-05, "k1_1": 0.024177048994094112, "k1_0": 0.020721487534002218, "k1_3": 0.70429360588567924, "k1_2": 0.020832078641870626, "k2_10": 0.033936265727695876, "k1_4": 0.023744948287727326, "k1_7": 0.024263281177109807, "k1_6": 0.02464350474633905, "k2_6": 0.032634309785494135, "k2_7": 0.031162928414980501, "k2_4": 0.033672038201422838, "k2_5": 0.03107855469540997, "k2_2": 0.032444199786217931, "k2_0": 0.029033401082476849, "k2_1": 0.033452644881504089, "k1_5": 0.024265672501913586, "k2_8": -0.0049663565420204224, "k2_9": 0.030921908124907763, "k2_12": 0.014573826932865243, "k2_17": 0.0076397797196383404, "k2_13": -0.0068929209772944679, "k2_16": -0.0050756006749494136, "a": 0.10064279575410157, "b": 0.0018658433482232983, "k2_14": -0.012116483326640181, "k1_11": 0.020120427943763133, "k1_10": 0.023913162694171018, "k1_12": 0.018436362562976583, "n": 0.084013175836836221, "k2_11": 0.028385635686247808}, 0.001], ["k1_4", 0.010444045678574709, true, null, 1e-06, Infinity, 0.00074070467007626478, {"tau": 0.022969851221482741, "k1_9": 0.057859265685469972, "k1_8": 0.15969081719731143, "k2_18": 0.020266181683856382, "k2_15": 0.010838724753372411, "k1_1": 0.061665858733385724, "k1_0": 0.067550752635433739, "k1_3": 0.063854228515627345, "k1_2": 0.067110462915615704, "k2_10": 0.020663511545472919, "k2_11": 0.036186443789789115, "k1_7": 0.063010790143376058, "k1_6": 0.060857746702466076, "k2_6": 0.017334606118951702, "k2_7": 0.018207487593449406, "k2_4": 0.6778363040967561, "k2_5": 0.016669808635341867, "k2_2": 0.032595314558365687, "k2_3": 0.02374494828772733, "k2_0": 0.03146102193414832, "k2_1": 0.017865117658933612, "k1_5": 0.057014587434824321, "k2_8": 0.033525806191789222, "k2_9": 0.018166721343317191, "k2_12": 0.035545459458924351, "k2_17": 0.018540433649368634, "k2_13": -0.00080989164812756418, "k2_16": 0.0023591186373120108, "a": -0.09935231617487035, "b": 0.018558321210478158, "k2_14": -0.010889645998114537, "k1_11": 0.067232348787531385, "k1_10": 0.063533012660745916, "k1_12": 0.070542447094409239, "n": 0.24808392700324783}, 0.01], ["k2_4", 0.0019119277249847189, true, null, 1e-06, Infinity, 0.0016809749360473887, {"tau": 0.0081037051009346852, "k1_9": 0.020933462559478248, "k1_8": -0.044778139565946645, "k2_18": 0.010854565692997727, "k2_15": -0.0014225017211794025, "k1_1": 0.021082104368006324, "k1_0": 0.016468846314291817, "k1_3": 0.018763129858153909, "k1_2": 0.016650209627301852, "k2_10": 0.036745367259625496, "k1_4": 0.67783630409675621, "k1_7": 0.021041926146900859, "k1_6": 0.021711099465342377, "k2_6": 0.035610191716391335, "k2_7": 0.03382595286349506, "k2_5": 0.033893345518974757, "k2_2": 0.033734234022093752, "k2_3": 0.033672038201422831, "k2_0": 0.029929242520699558, "k2_1": 0.036492672677750346, "k1_5": 0.021687371772388032, "k2_8": -0.0093406014492845545, "k2_9": 0.033559058639728898, "k2_12": 0.012790119442756031, "k2_17": 0.0065983736251945084, "k2_13": -0.0080783277170277008, "k2_16": -0.0063163744462097545, "a": 0.12650834264468647, "b": -0.0012304450165079091, "k2_14": -0.012999208680471519, "k1_11": 0.015810823104625029, "k1_10": 0.02058267407214916, "k1_12": 0.013449832234594929, "n": 0.069422552439487681, "k2_11": 0.028669059425023652}, 0.001], ["k1_5", 0.021144544462456616, true, null, 1e-06, Infinity, 0.0016040574368230329, {"tau": 0.021185059249051202, "k1_9": 0.052362451034037298, "k1_8": 0.13389579813092645, "k2_18": 0.018863356586448332, "k2_15": 0.0093910683294849747, "k1_1": 0.055693363108103668, "k1_0": 0.060278839239092497, "k1_3": 0.057328607243698329, "k1_2": 0.059910291969698624, "k2_10": 0.021932976566571213, "k1_4": 0.057014587434824321, "k1_7": 0.056837999666156824, "k1_6": 0.055051010416243877, "k2_6": 0.018925335291291642, "k2_7": 0.019482339349815993, "k2_4": 0.021687371772388057, "k2_5": 0.72733763467041979, "k2_2": 0.031931167502075856, "k2_3": 0.024265672501913589, "k2_0": 0.030537769632014447, "k2_1": 0.019487688047481168, "k2_8": 0.0278973099235501, "k2_9": 0.019409725133813858, "k2_12": 0.032228300447386088, "k2_17": 0.016909930558521278, "k2_13": -0.0014083291389409491, "k2_16": 0.001515355080625754, "a": -0.072138735046224201, "b": 0.018449889313553396, "k2_14": -0.01066535065054211, "k1_11": 0.05993010353777057, "k1_10": 0.0572413796865388, "k1_12": 0.062578484024943384, "n": 0.22268926391428723, "k2_11": 0.034488039469431943}, 0.01], ["k2_5", 1.0000003866084128e-06, true, null, 1e-06, Infinity, 0.0041706422227876403, {"tau": 0.0070964473646859113, "k1_9": 0.017411018445919923, "k1_8": -0.048776933621225933, "k2_18": 0.0096462723671402843, "k2_15": -0.0015283237914969026, "k1_1": 0.017375517995344314, "k1_0": 0.012722269583371528, "k1_3": 0.015070045424299681, "k1_2": 0.012909903685339086, "k2_10": 0.034147647639901017, "k1_4": 0.016669808635341853, "k1_7": 0.017284741978881843, "k1_6": 0.018018323765785684, "k2_6": 0.033217172916623107, "k2_7": 0.031476147255030909, "k2_4": 0.033893345518974764, "k2_17": 0.00569307057415149, "k2_2": 0.030741802619948674, "k2_3": 0.031078554695409974, "k2_0": 0.027174348595358413, "k2_1": 0.034025516793409254, "k1_5": 0.72733763467042001, "k2_8": -0.010359839958081405, "k2_9": 0.031221603604929454, "k2_12": 0.010789620274487623, "k2_13": -0.0073106123689034809, "k2_16": -0.0057969883683706633, "a": 0.12504348531948162, "b": -0.0026421702987990008, "k2_14": -0.011536012091769601, "k1_11": 0.012115278905474671, "k1_10": 0.016820568399685692, "k1_12": 0.0098231945031377749, "n": 0.05510047696967188, "k2_11": 0.02577080022353944}, 0.001], ["k1_6", 0.017446710888864181, true, null, 1e-06, Infinity, 0.0012881840800112994, {"tau": 0.022245426903175561, "k1_9": 0.055803884070261774, "k1_8": 0.14736131258877277, "k2_18": 0.019877631238342578, "k2_15": 0.010246619182940425, "k1_1": 0.0593725559661053, "k1_0": 0.064585021436564027, "k1_3": 0.061271046713331466, "k1_2": 0.064183724452297475, "k2_10": 0.021965935881055582, "k1_4": 0.060857746702466076, "k1_7": 0.060645634039171642, "k2_13": -0.0011223895462399089, "k2_6": 0.68341960450165162, "k2_7": 0.01946198969746445, "k2_4": 0.021711099465342387, "k2_5": 0.018018323765785708, "k2_2": 0.032956554419836068, "k2_3": 0.024643504746339046, "k2_0": 0.031633164301295189, "k2_1": 0.019314179894005561, "k1_5": 0.055051010416243856, "k2_8": 0.03081987459696487, "k2_9": 0.019407501527581437, "k2_12": 0.034373766724381596, "k2_17": 0.017980922593208881, "k2_16": 0.0019610782117990776, "a": -0.084503659931737252, "b": 0.015627486758168947, "k2_14": -0.010917082903596399, "k1_11": 0.064245914911883778, "k1_10": 0.061100827923058237, "k1_12": 0.067254888309306024, "n": 0.23753670984913391, "k2_11": 0.035989949506286319}, 0.01], ["k2_6", 0.0002508409241027687, true, null, 1e-06, Infinity, 0.0032888388556844166, {"tau": 0.007357954799822073, "k1_9": 0.018141563815372512, "k1_8": -0.051752382082288141, "k2_18": 0.010109209591189418, "k2_15": -0.001586824757213534, "k1_1": 0.018076140802874768, "k1_0": 0.013161690920960667, "k1_3": 0.015645402799945377, "k1_2": 0.013362201079190268, "k2_10": 0.035878206229835743, "k1_4": 0.01733460611895167, "k1_7": 0.017987495696640019, "k1_6": 0.68341960450165162, "k2_7": 0.03307870843520358, "k2_4": 0.035610191716391335, "k2_5": 0.033217172916623107, "k2_2": 0.032247949350751606, "k2_3": 0.032634309785494135, "k2_0": 0.028498778268286992, "k2_1": 0.035754332576867061, "k1_5": 0.01892533529129161, "k2_8": -0.011135927297191291, "k2_9": 0.032814237715536834, "k2_12": 0.011284854029313155, "k2_17": 0.005963020370877951, "k2_13": -0.0076182134763774605, "k2_16": -0.0060414441127412529, "a": 0.1319911816910678, "b": -0.0045089292174803021, "k2_14": -0.01202612534439783, "k1_11": 0.012527463868646116, "k1_10": 0.017494555979878892, "k1_12": 0.010131617923527099, "n": 0.05690555532074279, "k2_11": 0.027009352249301257}, 0.001], ["k1_7", 0.018930487717654487, true, null, 1e-06, Infinity, 0.001397891056778959, {"tau": 0.022952596568974443, "k1_9": 0.057672760885454193, "k1_8": 0.15721265365729437, "k2_18": 0.020370247299405425, "k2_15": 0.010853713768876751, "k1_1": 0.061412592829597663, "k1_0": 0.067123697296591789, "k1_3": 0.063525148903995757, "k1_2": 0.066693874346221579, "k2_10": 0.021296781796221964, "k1_4": 0.063010790143376072, "k2_12": 0.035537884794384064, "k1_6": 0.060645634039171649, "k2_6": 0.01798749569664005, "k2_7": 0.67551803904315066, "k2_4": 0.021041926146900876, "k2_5": 0.017284741978881874, "k2_2": 0.033004078851694756, "k2_3": 0.024263281177109807, "k2_0": 0.031799308153252832, "k2_1": 0.018517999732170165, "k1_5": 0.056837999666156845, "k2_8": 0.032958483238716522, "k2_9": 0.018765991960618233, "k2_17": 0.018587483523575522, "k2_13": -0.00077270871246090948, "k2_16": 0.0023829786496857063, "a": -0.095098364222720819, "b": 0.015736554906671869, "k2_14": -0.010831560124747812, "k1_11": 0.06680062382677561, "k1_10": 0.063259125817543144, "k1_12": 0.070087497928024753, "n": 0.24632880830709969, "k2_11": 0.036445508551354026}, 0.01], ["k2_7", 4.3826573078442621e-06, true, null, 1e-06, Infinity, 0.003650279261770964, {"tau": 0.0075932739162485382, "k1_9": 0.018785265461399876, "k1_8": -0.042890992455023848, "k2_18": 0.010087641153288881, "k2_15": -0.0010925094531326763, "k1_1": 0.018842089075072559, "k1_0": 0.014459626575497554, "k1_3": 0.016651605879525275, "k1_2": 0.014632582732475608, "k2_10": 0.034084156637209075, "k1_4": 0.018207487593449413, "k1_7": 0.67551803904315066, "k1_6": 0.01946198969746445, "k2_6": 0.033078708435203566, "k2_4": 0.033825952863495053, "k2_5": 0.031476147255030909, "k2_2": 0.031091225903374143, "k2_3": 0.03116292841498049, "k2_0": 0.027564121672678462, "k2_1": 0.033875414077130919, "k1_5": 0.019482339349815997, "k2_8": -0.0092180604616431492, "k2_9": 0.031152870916748687, "k2_12": 0.011691286642328632, "k2_17": 0.0061755099864991411, "k2_13": -0.007080516535306231, "k2_16": -0.0055120183427843665, "a": 0.11967524474461065, "b": -0.0043040039558180157, "k2_14": -0.011510625479356469, "k1_11": 0.013860297552834435, "k1_10": 0.018365281131470207, "k1_12": 0.011751404201885932, "n": 0.060975583664530209, "k2_11": 0.026333271777504552}, 0.001], ["k1_8", 0.011659942454808614, true, null, 1e-06, Infinity, 0.00019528467381992444, {"tau": 0.15950033874567171, "k1_9": 0.13913700991137301, "k2_14": 0.10159702094247017, "k2_18": 0.083900744416021411, "k2_15": 0.12176137600453621, "k1_1": 0.15149951496886638, "k1_0": 0.18949580618119999, "k1_3": 0.16755575279484311, "k1_2": 0.18602943219388535, "k2_10": -0.044407451764685038, "k1_4": 0.15969081719731149, "k1_7": 0.15721265365729437, "k1_6": 0.1473613125887728, "k2_6": -0.051752382082288023, "k2_7": -0.042890992455023848, "k2_4": -0.044778139565946562, "k2_5": -0.048776933621225822, "k2_2": 0.0076539112957263759, "k2_3": -0.02320707457495802, "k2_0": 0.018767510407375881, "k2_1": -0.054440099033186709, "k1_5": 0.13389579813092647, "k2_8": 0.37127612950446282, "k2_9": -0.042863579129183711, "k2_12": 0.1246370032944347, "k2_17": 0.099875287434350146, "k2_13": 0.11529607563923679, "k2_16": 0.11390633474072975, "a": -0.78352133336357555, "b": 0.054138056021688884, "k1_11": 0.19189378095792611, "k1_10": 0.16010732674415953, "k1_12": 0.23761081899807629, "n": 0.65128390206399112, "k2_11": 0.041594214281058597}, 0.01], ["k2_8", 1.5367212459205248e-06, true, null, 1e-06, Infinity, 4.4554640564081813e-05, {"tau": 0.048748963711527309, "k1_9": 0.0292192459725607, "k1_8": 0.37127612950446293, "k2_18": 0.022422877434978821, "k2_15": 0.050102381974574194, "k1_1": 0.031726657504216382, "k1_0": 0.039489983212515116, "k1_3": 0.034988213566506346, "k1_2": 0.039163876886421332, "k2_10": -0.0093078429709356047, "k1_4": 0.033525806191789236, "k1_7": 0.032958483238716536, "k1_6": 0.030819874596964888, "k2_6": -0.011135927297191288, "k2_7": -0.0092180604616431717, "k2_4": -0.0093406014492845614, "k2_5": -0.010359839958081405, "k2_2": 0.0021529565870721775, "k2_3": -0.0049663565420204336, "k2_0": 0.0036819596509723774, "k2_1": -0.011342824938982362, "k1_5": 0.027897309923550103, "k2_9": -0.0089931090818681364, "k2_12": 0.036067981331955608, "k2_17": 0.031734931800385439, "k2_13": 0.057971947955813112, "k2_16": 0.054387617622332504, "a": -0.15594268918565379, "b": -0.020047424795310066, "k2_14": 0.060512888522563743, "k1_11": 0.04015555556004044, "k1_10": 0.0336466348341663, "k1_12": 0.057120517064517325, "n": 0.13503952347087445, "k2_11": 0.0088516720808211446}, 0.001], ["k1_9", 0.020302610366891627, true, null, 1e-06, Infinity, 0.0015563846904531006, {"tau": 0.020957603196841611, "k1_8": 0.13913700991137304, "k2_18": 0.01892449290963381, "k2_15": 0.0097164343048807261, "k1_1": 0.056446010318802413, "k1_0": 0.061342259337129737, "k1_3": 0.058227158220752286, "k1_2": 0.060968875288104928, "k2_10": 0.021179341378467852, "k1_4": 0.057859265685469986, "k1_7": 0.057672760885454186, "k1_6": 0.055803884070261801, "k2_6": 0.018141563815372519, "k2_7": 0.018785265461399862, "k2_4": 0.020933462559478255, "k2_5": 0.017411018445919923, "k2_2": 0.031552865616936078, "k2_3": 0.023679492381674869, "k2_0": 0.030261204945927746, "k2_1": 0.018656681211694674, "k1_5": 0.052362451034037298, "k2_8": 0.0292192459725607, "k2_9": 0.71872745475096589, "k2_12": 0.032736428223935923, "k2_17": 0.017096018349888401, "k2_13": -0.0011015145035898229, "k2_16": 0.0018331257532015284, "a": -0.078707316055348517, "b": 0.011574628823963339, "k2_14": -0.010423053922173936, "k1_11": 0.061019696190049752, "k1_10": 0.058095140082272421, "k1_12": 0.06387040917640327, "n": 0.22523661566148132, "k2_11": 0.034381474632511906}, 0.01], ["k2_9", 1.0091036540815779e-06, true, null, 1e-06, Infinity, 0.0038975807832050207, {"tau": 0.0071607161680233341, "k1_9": 0.71872745475096611, "k1_8": -0.042863579129183725, "k2_18": 0.009903542557207325, "k2_15": -0.0012380473598119551, "k1_1": 0.018783732711637129, "k1_0": 0.014449801134383629, "k1_3": 0.016619424361416869, "k1_2": 0.014627644902526002, "k2_10": 0.033815602057009828, "k1_4": 0.018166721343317187, "k1_7": 0.018765991960618227, "k1_6": 0.019407501527581444, "k2_6": 0.032814237715536827, "k2_7": 0.031152870916748693, "k2_4": 0.033559058639728898, "k2_5": 0.031221603604929451, "k2_2": 0.030867906439948731, "k2_3": 0.030921908124907756, "k2_0": 0.027362497682117261, "k2_1": 0.033599932893219484, "k1_5": 0.019409725133813855, "k2_8": -0.0089931090818681191, "k2_11": 0.026151083569485527, "k2_12": 0.011588364514638429, "k2_17": 0.0060128326420929544, "k2_13": -0.007211035803455397, "k2_16": -0.0056369988908796997, "a": 0.11851679206995623, "b": -0.0065170464909215372, "k2_14": -0.01162926470608181, "k1_11": 0.013855425756594439, "k1_10": 0.01832614863327757, "k1_12": 0.011723863742921219, "n": 0.060577861332485182}, 0.001], ["k1_10", 0.011117975958958914, true, null, 1e-06, Infinity, 0.000796902113421603, {"tau": 0.023024893467329836, "k1_9": 0.058095140082272442, "k1_8": 0.16010732674415956, "k2_18": 0.020368966619133937, "k2_15": 0.010902764932009023, "k1_1": 0.061902223576333473, "k1_0": 0.067792753109090262, "k1_3": 0.06409244811055885, "k1_2": 0.067353062164119737, "k2_10": 0.6729233741665781, "k1_4": 0.06353301266074593, "k1_7": 0.06325912581754313, "k1_6": 0.061100827923058237, "k2_6": 0.017494555979878913, "k2_7": 0.01836528113147019, "k2_4": 0.020582674072149164, "k2_5": 0.016820568399685702, "k2_2": 0.032787997182583836, "k2_3": 0.023913162694171, "k2_0": 0.031640272944879352, "k2_1": 0.018023500238075276, "k1_5": 0.057241379686538814, "k2_8": 0.0336466348341663, "k2_9": 0.018326148633277566, "k2_12": 0.035717131075465987, "k2_17": 0.018632359101973948, "k2_13": -0.00078771301666152134, "k2_16": 0.0023917344256743312, "a": -0.099238378143082326, "b": 0.017397830299882486, "k2_14": -0.010906727976937973, "k1_11": 0.067473970218729168, "k1_12": 0.070804988827519275, "n": 0.24882007200908793, "k2_11": 0.036378302780931272}, 0.01], ["k2_10", 0.0018003519310755278, true, null, 1e-06, Infinity, 0.0018280801462194666, {"tau": 0.0083164475613418335, "k1_9": 0.021179341378467845, "k1_8": -0.044407451764685114, "k2_18": 0.011028697858642463, "k2_15": -0.0012981544526473505, "k1_1": 0.021330031880390451, "k1_0": 0.016701343645733054, "k1_3": 0.019002057363353624, "k1_2": 0.01688181144163672, "k1_5": 0.0219329765665712, "k1_4": 0.020663511545472905, "k1_7": 0.021296781796221947, "k1_6": 0.021965935881055557, "k2_6": 0.035878206229835737, "k2_7": 0.034084156637209075, "k2_4": 0.036745367259625496, "k2_5": 0.03414764763990101, "k2_2": 0.034013594178008005, "k2_3": 0.033936265727695876, "k2_0": 0.030186285960915892, "k2_1": 0.036762423356126159, "k2_8": -0.0093078429709355977, "k2_9": 0.033815602057009821, "k2_12": 0.013001757160836486, "k2_17": 0.0067539507087744652, "k2_13": -0.0079982542715028668, "k2_16": -0.0062291085733145188, "a": 0.12713388309734661, "b": -0.0017608949045821369, "k2_14": -0.012960866096933959, "k1_11": 0.016041395296936649, "k1_10": 0.6729233741665781, "k1_12": 0.013712112784956902, "n": 0.070233277726844776, "k2_11": 0.02893015074142892}, 0.001], ["k1_11", 0.0033630510671452951, true, null, 1e-06, Infinity, 0.00025140657326206089, {"tau": 0.025623265171449059, "k1_9": 0.061019696190049759, "k1_8": 0.1918937809579262, "k2_18": 0.021276579862886242, "k2_15": 0.013431555977004364, "k1_1": 0.065274159666565829, "k1_0": 0.072833352774848134, "k1_3": 0.068202511471156177, "k1_2": 0.072282734889286548, "k2_10": 0.016041395296936656, "k1_4": 0.067232348787531426, "k1_7": 0.06680062382677561, "k1_6": 0.06424591491188382, "k2_6": 0.012527463868646123, "k2_7": 0.013860297552834419, "k2_4": 0.015810823104625046, "k2_5": 0.012115278905474685, "k2_2": 0.030064388820660166, "k2_3": 0.020120427943763137, "k2_0": 0.029574968158844441, "k2_1": 0.012931444594138652, "k1_5": 0.059930103537770577, "k2_8": 0.040155555560040447, "k2_9": 0.013855425756594427, "k2_12": 0.037971386833264398, "k2_17": 0.020261941419969377, "k2_13": 0.0017750759580168222, "k2_16": 0.0049146569444560419, "b": 0.021864315618461572, "k2_14": -0.0085373526882891911, "a": -0.13704302586567851, "k1_10": 0.067473970218729196, "k1_12": 0.077127424840512757, "n": 0.26564691037307209, "k2_11": 0.78780813833886065}, 0.01], ["k2_11", 0.0025017115067539342, true, null, 1e-06, Infinity, 0.00056522434163377804, {"tau": 0.015514765739582008, "k1_9": 0.034381474632511934, "k1_8": 0.041594214281058639, "k2_18": 0.01494008439189117, "k2_15": 0.0048502795469126106, "k1_1": 0.035931738860359899, "k1_0": 0.03563598042015978, "k1_3": 0.035478083844508637, "k1_2": 0.035540851264768726, "k2_10": 0.028930150741428927, "k1_4": 0.036186443789789136, "k1_7": 0.036445508551354047, "k1_6": 0.035989949506286346, "k2_6": 0.027009352249301264, "k2_7": 0.026333271777504556, "k2_4": 0.028669059425023662, "k2_5": 0.025770800223539454, "k2_2": 0.031846439360026291, "k2_3": 0.028385635686247815, "k2_0": 0.029301250651185634, "k2_1": 0.027682763980837712, "k1_5": 0.034488039469431957, "k2_8": 0.0088516720808211637, "k2_9": 0.026151083569485527, "k2_12": 0.02180767506564359, "k2_17": 0.011992565154929967, "k2_13": -0.0032255819803092929, "k2_16": -0.0011182757372120828, "a": 0.032910231610824639, "b": 0.0064573936118423768, "k2_14": -0.0098331738187499296, "k1_11": 0.78780813833886065, "k1_10": 0.0363783027809313, "k1_12": 0.035595493783309055, "n": 0.13567407760768532}, 0.001], ["k1_12", 0.00093320631392457276, true, null, 1e-06, Infinity, 9.365509344261268e-05, {"tau": 0.03619791460909165, "k1_9": 0.063870409176403312, "k1_8": 0.23761081899807646, "k2_18": 0.026302181186232634, "k2_15": 0.022038605786620181, "k1_1": 0.068305140022110411, "k1_0": 0.077143347863071546, "k1_3": 0.071787707222663311, "k1_2": 0.076413520832820214, "k2_10": 0.013712112784956926, "k1_4": 0.070542447094409266, "k1_7": 0.070087497928024781, "k1_6": 0.067254888309306066, "k2_6": 0.010131617923527125, "k2_7": 0.011751404201885928, "k2_4": 0.013449832234594946, "k2_5": 0.0098231945031377992, "k2_2": 0.029104472935063654, "k2_3": 0.018436362562976583, "k2_0": 0.029240575274732505, "k2_1": 0.010274607777855532, "k1_5": 0.062578484024943412, "k2_8": 0.057120517064517325, "k2_9": 0.011723863742921213, "k2_12": 0.8929886930533244, "k2_17": 0.026411231490585146, "k2_13": 0.011389119846389075, "k2_16": 0.013948639512798032, "a": -0.1624375001979203, "k2_14": 0.0013252116894989657, "k1_11": 0.077127424840512757, "k1_10": 0.070804988827519316, "b": 0.014126467980475474, "n": 0.27772144942197963, "k2_11": 0.035595493783309021}, 0.01], ["k2_12", 0.0033684057320738647, true, null, 1e-06, Infinity, 0.00045683556618319847, {"tau": 0.02692713979237079, "k1_9": 0.032736428223935958, "k1_8": 0.12463700329443481, "k2_18": 0.018243319823148908, "k2_15": 0.017062544337887845, "k1_1": 0.034590242472677772, "k1_0": 0.037946552350508846, "k1_3": 0.035828965351888953, "k1_2": 0.037538426206101795, "k2_10": 0.013001757160836515, "k1_4": 0.035545459458924379, "k1_7": 0.035537884794384092, "k1_6": 0.034373766724381645, "k2_6": 0.011284854029313179, "k2_7": 0.011691286642328644, "k2_4": 0.012790119442756051, "k2_5": 0.010789620274487644, "k2_2": 0.019328948749460926, "k2_3": 0.014573826932865261, "k2_0": 0.018975938159527552, "k2_1": 0.011292643415444869, "k1_5": 0.032228300447386123, "k2_8": 0.036067981331955615, "k2_9": 0.011588364514638442, "k2_17": 0.018294159570497279, "k2_13": 0.012318823864649612, "k2_16": 0.013141778959464572, "a": -0.051727095861902356, "b": -0.0066956894206042271, "k2_14": 0.0074573785211672228, "k1_11": 0.037971386833264432, "k1_10": 0.035717131075466042, "k1_12": 0.89298869305332473, "n": 0.13530149074541928, "k2_11": 0.021807675065643597}, 0.001], ["k1_13", 1e-06, false, null, 1e-06, Infinity, 0, null, 1e-06], ["k2_13", 0.0029473959624463086, true, null, 1e-06, Infinity, 0.00024012643301548923, {"tau": 0.032927205661615118, "k1_9": -0.0011015145035898201, "k1_8": 0.11529607563923677, "k2_18": 0.014052016591024449, "k2_15": 0.026999146499119654, "k1_1": -0.0012498719100163906, "k1_0": 0.0011301318016484054, "k1_3": -0.00019115717616888274, "k1_2": 0.00062682779402771635, "k2_10": -0.0079982542715028582, "k1_4": -0.00080989164812755843, "k1_7": -0.00077270871246090309, "k1_6": -0.0011223895462399041, "k2_6": -0.0076182134763774483, "k2_7": -0.0070805165353062241, "k2_4": -0.0080783277170276939, "k2_5": -0.0073106123689034679, "k2_2": -0.0064617189811045318, "k2_3": -0.0068929209772944583, "k2_0": -0.0045585349457553754, "k2_1": -0.0084678292499673919, "k1_5": -0.0014083291389409421, "k2_8": 0.057971947955813077, "k2_9": -0.0072110358034553883, "k2_12": 0.012318823864649619, "k2_17": 0.017772873240149537, "k2_16": 0.029814108374161027, "a": -0.047337119659556663, "b": -0.019105133635643711, "k2_14": 0.034937920354237949, "k1_11": 0.0017750759580168216, "k1_10": -0.0007877130166615196, "k1_12": 0.011389119846389075, "n": -0.0058004362503335854, "k2_11": -0.0032255819803092864}, 0.01], ["k1_14", 1e-06, false, null, 1e-06, Infinity, 0, null, 1e-06], ["k2_14", 0.0045557736511404601, true, null, 1e-06, Infinity, 0.00032670539528064068, {"tau": 0.031304870221822864, "k1_9": -0.010423053922173938, "k1_8": 0.10159702094247017, "k2_18": 0.011561685595851662, "k2_15": 0.027264818389146815, "k1_1": -0.011152020909488648, "k1_0": -0.0092975911984255165, "k1_3": -0.010252614967499392, "k1_2": -0.0097721120988768801, "k2_10": -0.012960866096933955, "k1_4": -0.010889645998114535, "k1_7": -0.010831560124747808, "k1_6": -0.010917082903596399, "k2_6": -0.012026125344397823, "k2_7": -0.011510625479356468, "k2_4": -0.012999208680471512, "k2_5": -0.011536012091769594, "k2_2": -0.012949125158788101, "k2_3": -0.012116483326640174, "k2_0": -0.010614100719016646, "k2_1": -0.013044704161620778, "k1_5": -0.010665350650542105, "k2_8": 0.060512888522563729, "k2_9": -0.011629264706081803, "k2_12": 0.0074573785211672411, "k2_17": 0.015960992190909792, "k2_13": 0.034937920354237956, "k2_16": 0.031712331333842964, "a": -0.040757783570753089, "b": -0.024249295314468785, "k1_11": -0.0085373526882891945, "k1_10": -0.010906727976937975, "k1_12": 0.0013252116894989729, "n": -0.04524422098931348, "k2_11": -0.0098331738187499226}, 0.01], ["k1_15", 1e-06, false, null, 1e-06, Infinity, 0, null, 1e-06], ["k2_15", 0.0015877340028901399, true, null, 1e-06, Infinity, 0.00017894243238889812, {"tau": 0.032744895247370225, "k1_9": 0.0097164343048807243, "k1_8": 0.12176137600453615, "k2_18": 0.01604907595260532, "k2_16": 0.025471198419921296, "k1_1": 0.010252512795362552, "k1_0": 0.012975285396489806, "k1_3": 0.011372960183590393, "k1_2": 0.012473230389006652, "k2_10": -0.0012981544526473451, "k1_4": 0.010838724753372411, "k1_7": 0.010853713768876751, "k1_6": 0.010246619182940429, "k2_6": -0.0015868247572135249, "k2_7": -0.0010925094531326748, "k2_4": -0.0014225017211793966, "k2_5": -0.0015283237914968954, "k2_2": 0.0017915813701002699, "k2_3": -2.384016387298266e-05, "k2_0": 0.0030186345694093344, "k2_1": -0.0021637245075545059, "k1_5": 0.0093910683294849764, "k2_8": 0.050102381974574152, "k2_9": -0.001238047359811951, "k2_12": 0.017062544337887828, "k2_17": 0.018670707652467141, "k2_13": 0.026999146499119647, "a": -0.049395841933686839, "b": -0.0093991134015794838, "k2_14": 0.027264818389146805, "k1_11": 0.013431555977004357, "k1_10": 0.010902764932009017, "k1_12": 0.022038605786620164, "n": 0.040197503334770644, "k2_11": 0.0048502795469126054}, 0.01], ["k1_16", 1e-06, false, null, 1e-06, Infinity, 0, null, 1e-06], ["k2_16", 0.0021475298916809882, true, null, 1e-06, Infinity, 0.00019792867053597979, {"tau": 0.031610323764591428, "k1_9": 0.0018331257532015076, "k1_8": 0.11390633474072967, "k2_18": 0.014020677566096656, "k2_15": 0.025471198419921293, "k1_1": 0.0018796500974432079, "k1_0": 0.0043369194050995475, "k1_3": 0.0029506415080003973, "k1_2": 0.0038504066678913579, "k2_10": -0.0062291085733145136, "k1_4": 0.0023591186373119908, "k1_7": 0.0023829786496856859, "k1_6": 0.0019610782117990607, "k2_6": -0.0060414441127412399, "k2_7": -0.005512018342784363, "k2_4": -0.0063163744462097467, "k2_5": -0.0057969883683706529, "k2_2": -0.004256828598936409, "k2_3": -0.0050756006749494093, "k2_0": -0.0025685750756826455, "k2_1": -0.0067971072035249635, "k1_5": 0.0015153550806257373, "k2_8": 0.054387617622332456, "k2_9": -0.0056369988908796936, "k2_12": 0.013141778959464558, "k2_17": 0.017353997864562466, "k2_13": 0.029814108374161031, "a": -0.047869904713969354, "b": -0.016502540598960096, "k2_14": 0.031712331333842977, "k1_11": 0.0049146569444560124, "k1_10": 0.0023917344256743061, "k1_12": 0.013948639512797997, "n": 0.0068056116918204157, "k2_11": -0.001118275737212088}, 0.01], ["k1_17", 1e-06, false, null, 1e-06, Infinity, 0, null, 1e-06], ["k2_17", 0.00054749982349078241, true, null, 1e-06, Infinity, 0.00014185732259550381, {"tau": 0.027723959843642808, "k1_9": 0.017096018349888394, "k1_8": 0.099875287434350091, "k2_18": 0.01553404931809561, "k2_15": 0.018670707652467131, "k1_1": 0.018035117674193565, "k1_0": 0.020078018969445804, "k1_3": 0.018780508541484331, "k1_2": 0.019675704621018437, "k2_10": 0.00675395070877448, "k1_4": 0.01854043364936863, "k1_7": 0.018587483523575518, "k1_6": 0.017980922593208881, "k2_6": 0.0059630203708779693, "k2_7": 0.0061755099864991506, "k2_4": 0.0065983736251945257, "k2_5": 0.0056930705741515038, "k2_2": 0.010060982637351019, "k2_3": 0.0076397797196383465, "k2_0": 0.010275396565280313, "k2_1": 0.0057626300295540315, "k1_5": 0.016909930558521274, "k2_8": 0.031734931800385412, "k2_9": 0.0060128326420929639, "k2_12": 0.018294159570497261, "k2_13": 0.017772873240149534, "k2_16": 0.017353997864562466, "a": -0.030548666303468031, "b": 0.0019608109163409401, "k2_14": 0.015960992190909785, "k1_11": 0.020261941419969363, "k1_10": 0.018632359101973941, "k1_12": 0.026411231490585128, "n": 0.070547996574740951, "k2_11": 0.011992565154929967}, 0.01], ["k1_18", 1e-06, false, null, 1e-06, Infinity, 0, null, 1e-06], ["k2_18", 0.00025487407594104727, true, null, 1e-06, Infinity, 0.0001512554604868944, {"tau": 0.025661290354692643, "k1_9": 0.018924492909633803, "k1_8": 0.083900744416021397, "k2_15": 0.016049075952605314, "k1_1": 0.019885692071111443, "k1_0": 0.021216520252330593, "k1_3": 0.020287537149431052, "k1_2": 0.02087383998067658, "k2_10": 0.011028697858642461, "k1_4": 0.020266181683856375, "k1_7": 0.020370247299405408, "k1_6": 0.019877631238342575, "k2_6": 0.010109209591189418, "k2_7": 0.010087641153288876, "k2_4": 0.010854565692997729, "k2_5": 0.0096462723671402826, "k2_2": 0.013824716160835554, "k2_3": 0.011492300465444819, "k2_0": 0.013500490091779263, "k2_1": 0.010075244755892025, "k1_5": 0.018863356586448325, "k2_8": 0.022422877434978807, "k2_9": 0.009903542557207318, "k2_12": 0.01824331982314889, "k2_17": 0.015534049318095607, "k2_13": 0.014052016591024449, "k2_16": 0.014020677566096661, "a": -0.013102757229944459, "b": 0.0055963451007234261, "k2_14": 0.011561685595851664, "k1_11": 0.021276579862886228, "k1_10": 0.02036896661913393, "k1_12": 0.026302181186232614, "n": 0.076796521393250328, "k2_11": 0.014940084391891158}, 0.01], ["k1_19", 1e-06, false, null, 1e-06, Infinity, 0, null, 1e-06], ["k2_19", 1e-06, false, null, 1e-06, Infinity, 0, null, 1e-06], ["k1_20", 1e-06, false, null, 1e-06, Infinity, 0, null, 1e-06], ["k2_20", 1e-06, false, null, 1e-06, Infinity, 0, null, 1e-06], ["k1_21", 1e-06, false, null, 1e-06, Infinity, 0, null, 1e-06], ["k2_21", 1e-06, false, null, 1e-06, Infinity, 0, null, 1e-06], ["k1_22", 1e-06, false, null, 1e-06, Infinity, 0, null, 1e-06], ["k2_22", 1e-06, false, null, 1e-06, Infinity, 0, null, 1e-06], ["k", 0.5994842503189409, false, null, 1e-06, Infinity, 0, null, 0.5994842503189409], ["kdr", 1e-06, false, null, 1e-06, Infinity, 0, null, 1e-06], ["tau", 12.952667026179135, true, null, 5, 20, 0.28056665924138185, {"k1_9": 0.020957603196841503, "k1_8": 0.1595003387456711, "k2_18": 0.025661290354692615, "k2_15": 0.032744895247370183, "k1_1": 0.022539390579574919, "k1_0": 0.025303136767820294, "k1_3": 0.023474024541080652, "k1_2": 0.024531210496440005, "k2_10": 0.0083164475613418821, "k1_4": 0.022969851221482616, "k1_7": 0.022952596568974314, "k1_6": 0.022245426903175446, "k2_6": 0.0073579547998221303, "k2_7": 0.0075932739162485764, "k2_4": 0.0081037051009347303, "k2_5": 0.0070964473646859634, "k2_2": 0.012552665374314279, "k2_3": 0.0095714257879677949, "k2_0": 0.013226375629158184, "k2_1": 0.0071101024281722104, "k1_5": 0.021185059249051098, "k2_8": 0.04874896371152717, "k2_9": 0.0071607161680233723, "k2_12": 0.026927139792370696, "k2_17": 0.02772395984364277, "k2_13": 0.03292720566161509, "k2_16": 0.031610323764591414, "a": -0.042813337187597451, "b": 0.058588837012245903, "k2_14": 0.031304870221822871, "k1_11": 0.025623265171448889, "k1_10": 0.023024893467329704, "k1_12": 0.036197914609091456, "n": 0.095128580570410043, "k2_11": 0.01551476573958197}, 10], ["kg", 0.018515, false, null, 1e-06, Infinity, 0, null, 0.018515], ["n", 2.02906024908564, true, null, 1e-06, Infinity, 0.02324482193323887, {"tau": 0.095128580570410598, "k1_9": 0.22523661566148126, "k1_8": 0.65128390206399089, "k2_18": 0.076796521393250342, "k2_15": 0.040197503334770637, "k1_1": 0.24192111003174765, "k1_0": 0.26700471189034675, "k1_3": 0.25126432066860704, "k1_2": 0.26498644473492911, "k2_10": 0.070233277726844845, "k1_4": 0.24808392700324777, "k1_7": 0.24632880830709958, "k1_6": 0.23753670984913391, "k2_6": 0.056905555320742901, "k2_7": 0.060975583664530202, "k2_4": 0.069422552439487764, "k2_5": 0.055100476969671963, "k2_2": 0.11985589324045169, "k2_3": 0.084013175836836249, "k2_0": 0.11649358299091811, "k2_1": 0.059446670111504181, "k1_5": 0.22268926391428717, "k2_8": 0.13503952347087433, "k2_9": 0.060577861332485168, "k2_12": 0.13530149074541908, "k2_17": 0.070547996574740965, "k2_13": -0.005800436250333601, "k2_16": 0.0068056116918205041, "a": -0.44863021785142171, "b": 0.22833732208772903, "k2_14": -0.04524422098931348, "k1_11": 0.26564691037307192, "k1_10": 0.2488200720090879, "k1_12": 0.27772144942197952, "k2_11": 0.13567407760768516}, 2], ["b", 1818.0453410762425, true, null, 1e-06, Infinity, 15.609379812499911, {"tau": 0.058588837012246195, "k1_9": 0.011574628823963378, "k1_8": 0.054138056021688911, "k2_18": 0.0055963451007234521, "k2_15": -0.0093991134015794942, "k1_1": 0.021795321028901023, "k1_0": 0.023576523998472081, "k1_3": 0.021312914981639727, "k1_2": 0.02196278412210281, "k2_10": -0.0017608949045821146, "k1_4": 0.018558321210478203, "k1_7": 0.015736554906671911, "k1_6": 0.015627486758168982, "k2_6": -0.0045089292174802622, "k2_7": -0.0043040039558179975, "k2_4": -0.0012304450165078571, "k2_5": -0.0026421702987989653, "k2_2": 0.0060575507807373698, "k2_3": 0.0018658433482233237, "k2_0": 0.00622503094945183, "k2_1": -0.00021251543995005125, "k1_5": 0.01844988931355343, "k2_8": -0.020047424795310031, "k2_9": -0.0065170464909215147, "k2_12": -0.0066956894206042358, "k2_17": 0.0019608109163409596, "k2_13": -0.019105133635643711, "k2_16": -0.016502540598960072, "a": -0.090874126275448455, "k2_14": -0.024249295314468788, "k1_11": 0.021864315618461586, "k1_10": 0.017397830299882497, "k1_12": 0.014126467980475475, "n": 0.22833732208772922, "k2_11": 0.0064573936118423785}, 1500.0], ["a", 99986.586200352729, true, null, 1e-06, Infinity, 1078.1426165287287, {"tau": -0.042813337187598118, "k1_9": -0.078707316055348517, "k1_8": -0.78352133336357588, "k2_18": -0.013102757229944478, "k2_15": -0.04939584193368686, "k1_1": -0.090559689653677694, "k1_0": -0.13451318955825911, "k1_3": -0.11007389750564137, "k1_2": -0.13194100353008925, "k2_10": 0.12713388309734661, "k1_4": -0.09935231617487042, "k1_7": -0.09509836422272086, "k1_6": -0.084503659931737335, "k2_6": 0.13199118169106772, "k2_7": 0.11967524474461072, "k2_4": 0.12650834264468644, "k2_5": 0.12504348531948156, "k2_2": 0.071969947291994019, "k2_3": 0.10064279575410157, "k2_0": 0.055225275028194291, "k2_1": 0.13499646351979053, "k1_5": -0.07213873504622427, "k2_8": -0.15594268918565374, "k2_9": 0.11851679206995623, "k2_12": -0.051727095861902314, "k2_17": -0.030548666303468117, "k2_13": -0.047337119659556705, "k2_16": -0.047869904713969465, "b": -0.090874126275448483, "k2_14": -0.040757783570753124, "k1_11": -0.13704302586567846, "k1_10": -0.099238378143082312, "k1_12": -0.1624375001979203, "n": -0.44863021785142204, "k2_11": 0.032910231610824688}, 110000.0]]
