# Supplementary material for: A photoconversion model for full spectral programming and multiplexing of optogenetic systems
Source: Mol Syst Biol. 2017 Apr 24;13(4):926. doi: 10.15252/msb.20167456 (PMC5408778; doi:10.15252/msb.20167456)
Supplement: Supplementary file 10 — Dataset EV2 [file MSB-13-926-s010.zip › dataset_ev2_ccasr_data_and_analysis/ccasr_analysis/fit_results/all_data_with_fewer_k_holds_ratio_k_fixed_onetau_0.774263682681.p]

S'[[Fit Statistics]]\n    # function evals   = 1756\n    # data points      = 929\n    # variables        = 36\n    chi-square         = 1624.020\n    reduced chi-square = 1.819\n[[Variables]]\n    k1_0:    0.03009932 +/- 0        (0.00%) (init= 0.01)\n    k2_0:    0.01245764 +/- 0        (0.00%) (init= 0.001)\n    k1_1:    0.01915032 +/- 0        (0.00%) (init= 0.01)\n    k2_1:    0.00243152 +/- 0        (0.00%) (init= 0.001)\n    k1_2:    0.01076286 +/- 0        (0.00%) (init= 0.01)\n    k2_2:    0.00527244 +/- 0        (0.00%) (init= 0.001)\n    k1_3:    0.00701018 +/- 0        (0.00%) (init= 0.01)\n    k2_3:    0.00165158 +/- 0        (0.00%) (init= 0.001)\n    k1_4:    0.01340834 +/- 0        (0.00%) (init= 0.01)\n    k2_4:    0.00234310 +/- 0        (0.00%) (init= 0.001)\n    k1_5:    0.02687022 +/- 0        (0.00%) (init= 0.01)\n    k2_5:    1.0000e-06 +/- 0        (0.00%) (init= 0.001)\n    k1_6:    0.02256030 +/- 0        (0.00%) (init= 0.01)\n    k2_6:    0.00155112 +/- 0        (0.00%) (init= 0.001)\n    k1_7:    0.02403174 +/- 0        (0.00%) (init= 0.01)\n    k2_7:    1.0000e-06 +/- 0        (0.00%) (init= 0.001)\n    k1_8:    0.01484057 +/- 0        (0.00%) (init= 0.01)\n    k2_8:    1.0029e-06 +/- 0        (0.00%) (init= 0.001)\n    k1_9:    0.02577969 +/- 0        (0.00%) (init= 0.01)\n    k2_9:    1.0000e-06 +/- 0        (0.00%) (init= 0.001)\n    k1_10:   0.01426642 +/- 0        (0.00%) (init= 0.01)\n    k2_10:   0.00226531 +/- 0        (0.00%) (init= 0.001)\n    k1_11:   0.00429484 +/- 0        (0.00%) (init= 0.01)\n    k2_11:   0.00255127 +/- 0        (0.00%) (init= 0.001)\n    k1_12:   0.00128638 +/- 0        (0.00%) (init= 0.01)\n    k2_12:   0.00374806 +/- 0        (0.00%) (init= 0.001)\n    k1_13:   1e-06 (fixed)\n    k2_13:   0.00294572 +/- 0        (0.00%) (init= 0.01)\n    k1_14:   1e-06 (fixed)\n    k2_14:   0.00455433 +/- 0        (0.00%) (init= 0.01)\n    k1_15:   1e-06 (fixed)\n    k2_15:   0.00158604 +/- 0        (0.00%) (init= 0.01)\n    k1_16:   1e-06 (fixed)\n    k2_16:   0.00214330 +/- 0        (0.00%) (init= 0.01)\n    k1_17:   1e-06 (fixed)\n    k2_17:   0.00054778 +/- 0        (0.00%) (init= 0.01)\n    k1_18:   1e-06 (fixed)\n    k2_18:   0.00025971 +/- 0        (0.00%) (init= 0.01)\n    k1_19:   1e-06 (fixed)\n    k2_19:   1e-06 (fixed)\n    k1_20:   1e-06 (fixed)\n    k2_20:   1e-06 (fixed)\n    k1_21:   1e-06 (fixed)\n    k2_21:   1e-06 (fixed)\n    k1_22:   1e-06 (fixed)\n    k2_22:   1e-06 (fixed)\n    k:       0.7742637 (fixed)\n    kdr:     1e-06 (fixed)\n    tau:     14.2787381 +/- 0        (0.00%) (init= 10)\n    kg:      0.018515 (fixed)\n    n:       2.01899879 +/- 0        (0.00%) (init= 2)\n    b:       1823.58715 +/- 0        (0.00%) (init= 1500)\n    a:       1.0155e+05 +/- 0        (0.00%) (init= 110000)\n[[Correlations]] (unreported correlations are <  0.100)'
p0
.
