# Supplementary material for: A photoconversion model for full spectral programming and multiplexing of optogenetic systems
Source: Mol Syst Biol. 2017 Apr 24;13(4):926. doi: 10.15252/msb.20167456 (PMC5408778; doi:10.15252/msb.20167456)
Supplement: Supplementary file 10 — Dataset EV2 [file MSB-13-926-s010.zip › dataset_ev2_ccasr_data_and_analysis/ccasr_analysis/fit_results/all_data_with_fewer_k_holds_ratio_k_fixed_onetau_0.774263682681.params]

[["k1_0", 0.030099326186237785, true, null, 1e-06, Infinity, 0, null, 0.01], ["k2_0", 0.012457640486005395, true, null, 1e-06, Infinity, 0, null, 0.001], ["k1_1", 0.019150324830726206, true, null, 1e-06, Infinity, 0, null, 0.01], ["k2_1", 0.0024315226205861018, true, null, 1e-06, Infinity, 0, null, 0.001], ["k1_2", 0.010762869059714686, true, null, 1e-06, Infinity, 0, null, 0.01], ["k2_2", 0.00527244571726182, true, null, 1e-06, Infinity, 0, null, 0.001], ["k1_3", 0.007010187585127281, true, null, 1e-06, Infinity, 0, null, 0.01], ["k2_3", 0.001651583592494954, true, null, 1e-06, Infinity, 0, null, 0.001], ["k1_4", 0.013408340037383115, true, null, 1e-06, Infinity, 0, null, 0.01], ["k2_4", 0.0023431014764209168, true, null, 1e-06, Infinity, 0, null, 0.001], ["k1_5", 0.026870227722674334, true, null, 1e-06, Infinity, 0, null, 0.01], ["k2_5", 1.0000000058019154e-06, true, null, 1e-06, Infinity, 0, null, 0.001], ["k1_6", 0.022560305737853281, true, null, 1e-06, Infinity, 0, null, 0.01], ["k2_6", 0.0015511210360833472, true, null, 1e-06, Infinity, 0, null, 0.001], ["k1_7", 0.024031744924329801, true, null, 1e-06, Infinity, 0, null, 0.01], ["k2_7", 1.000003207907163e-06, true, null, 1e-06, Infinity, 0, null, 0.001], ["k1_8", 0.014840571211899189, true, null, 1e-06, Infinity, 0, null, 0.01], ["k2_8", 1.0029437659264673e-06, true, null, 1e-06, Infinity, 0, null, 0.001], ["k1_9", 0.025779699617459184, true, null, 1e-06, Infinity, 0, null, 0.01], ["k2_9", 1.0000000040255586e-06, true, null, 1e-06, Infinity, 0, null, 0.001], ["k1_10", 0.014266421081092884, true, null, 1e-06, Infinity, 0, null, 0.01], ["k2_10", 0.0022653124019723636, true, null, 1e-06, Infinity, 0, null, 0.001], ["k1_11", 0.0042948439123661197, true, null, 1e-06, Infinity, 0, null, 0.01], ["k2_11", 0.0025512770669356977, true, null, 1e-06, Infinity, 0, null, 0.001], ["k1_12", 0.00128638359943134, true, null, 1e-06, Infinity, 0, null, 0.01], ["k2_12", 0.0037480615902395487, true, null, 1e-06, Infinity, 0, null, 0.001], ["k1_13", 1e-06, false, null, 1e-06, Infinity, 0, null, 1e-06], ["k2_13", 0.0029457222593481935, true, null, 1e-06, Infinity, 0, null, 0.01], ["k1_14", 1e-06, false, null, 1e-06, Infinity, 0, null, 1e-06], ["k2_14", 0.0045543331348233407, true, null, 1e-06, Infinity, 0, null, 0.01], ["k1_15", 1e-06, false, null, 1e-06, Infinity, 0, null, 1e-06], ["k2_15", 0.0015860471789478359, true, null, 1e-06, Infinity, 0, null, 0.01], ["k1_16", 1e-06, false, null, 1e-06, Infinity, 0, null, 1e-06], ["k2_16", 0.0021433071188917685, true, null, 1e-06, Infinity, 0, null, 0.01], ["k1_17", 1e-06, false, null, 1e-06, Infinity, 0, null, 1e-06], ["k2_17", 0.00054778362756546795, true, null, 1e-06, Infinity, 0, null, 0.01], ["k1_18", 1e-06, false, null, 1e-06, Infinity, 0, null, 1e-06], ["k2_18", 0.00025971234096611173, true, null, 1e-06, Infinity, 0, null, 0.01], ["k1_19", 1e-06, false, null, 1e-06, Infinity, 0, null, 1e-06], ["k2_19", 1e-06, false, null, 1e-06, Infinity, 0, null, 1e-06], ["k1_20", 1e-06, false, null, 1e-06, Infinity, 0, null, 1e-06], ["k2_20", 1e-06, false, null, 1e-06, Infinity, 0, null, 1e-06], ["k1_21", 1e-06, false, null, 1e-06, Infinity, 0, null, 1e-06], ["k2_21", 1e-06, false, null, 1e-06, Infinity, 0, null, 1e-06], ["k1_22", 1e-06, false, null, 1e-06, Infinity, 0, null, 1e-06], ["k2_22", 1e-06, false, null, 1e-06, Infinity, 0, null, 1e-06], ["k", 0.774263682681127, false, null, 1e-06, Infinity, 0, null, 0.774263682681127], ["kdr", 1e-06, false, null, 1e-06, Infinity, 0, null, 1e-06], ["tau", 14.278738140535664, true, null, 5, 20, 0, null, 10], ["kg", 0.018515, false, null, 1e-06, Infinity, 0, null, 0.018515], ["n", 2.0189987964766205, true, null, 1e-06, Infinity, 0, null, 2], ["b", 1823.5871554142689, true, null, 1e-06, Infinity, 0, null, 1500.0], ["a", 101551.89843289253, true, null, 1e-06, Infinity, 0, null, 110000.0]]
