# Supplementary material for: A photoconversion model for full spectral programming and multiplexing of optogenetic systems
Source: Mol Syst Biol. 2017 Apr 24;13(4):926. doi: 10.15252/msb.20167456 (PMC5408778; doi:10.15252/msb.20167456)
Supplement: Supplementary file 10 — Dataset EV2 [file MSB-13-926-s010.zip › dataset_ev2_ccasr_data_and_analysis/ccasr_analysis/fit_results/all_data_with_fewer_k_holds_ratio_k_fixed_onetau_1.0.p]

S'[[Fit Statistics]]\n    # function evals   = 944\n    # data points      = 929\n    # variables        = 36\n    chi-square         = 1772.145\n    reduced chi-square = 1.984\n[[Variables]]\n    k1_0:    0.03813686 +/- 0.003010 (7.89%) (init= 0.01)\n    k2_0:    0.01259578 +/- 0.004135 (32.83%) (init= 0.001)\n    k1_1:    0.02439787 +/- 0.001820 (7.46%) (init= 0.01)\n    k2_1:    0.00285987 +/- 0.002444 (85.47%) (init= 0.001)\n    k1_2:    0.01364084 +/- 0.001029 (7.55%) (init= 0.01)\n    k2_2:    0.00531972 +/- 0.001215 (22.86%) (init= 0.001)\n    k1_3:    0.00891459 +/- 0.000676 (7.59%) (init= 0.01)\n    k2_3:    0.00175647 +/- 0.000900 (51.24%) (init= 0.001)\n    k1_4:    0.01706269 +/- 0.001284 (7.53%) (init= 0.01)\n    k2_4:    0.00261214 +/- 0.001699 (65.07%) (init= 0.001)\n    k1_5:    0.03401692 +/- 0.002751 (8.09%) (init= 0.01)\n    k2_5:    1.5455e-05 +/- 0.004239 (27428.56%) (init= 0.001)\n    k1_6:    0.02886399 +/- 0.002185 (7.57%) (init= 0.01)\n    k2_6:    0.00245223 +/- 0.003067 (125.09%) (init= 0.001)\n    k1_7:    0.03035344 +/- 0.002408 (7.94%) (init= 0.01)\n    k2_7:    1.0000e-06 +/- 0.003215 (321564.30%) (init= 0.001)\n    k1_8:    0.01876469 +/- 0.000319 (1.70%) (init= 0.01)\n    k2_8:    1.1329e-06 +/- 8.77e-06 (774.31%) (init= 0.001)\n    k1_9:    0.03259199 +/- 0.002672 (8.20%) (init= 0.01)\n    k2_9:    1.0031e-06 +/- 0.004001 (398861.32%) (init= 0.001)\n    k1_10:   0.01814128 +/- 0.001377 (7.59%) (init= 0.01)\n    k2_10:   0.00255223 +/- 0.001818 (71.24%) (init= 0.001)\n    k1_11:   0.00543331 +/- 0.000441 (8.12%) (init= 0.01)\n    k2_11:   0.00254157 +/- 0.000602 (23.68%) (init= 0.001)\n    k1_12:   0.00148800 +/- 0.000162 (10.91%) (init= 0.01)\n    k2_12:   0.00331974 +/- 0.000489 (14.75%) (init= 0.001)\n    k1_13:   1e-06 (fixed)\n    k2_13:   0.00292551 +/- 0.000266 (9.11%) (init= 0.01)\n    k1_14:   1e-06 (fixed)\n    k2_14:   0.00453393 +/- 0.000347 (7.65%) (init= 0.01)\n    k1_15:   1e-06 (fixed)\n    k2_15:   0.00156826 +/- 0.000196 (12.49%) (init= 0.01)\n    k1_16:   1e-06 (fixed)\n    k2_16:   0.00212633 +/- 0.000215 (10.09%) (init= 0.01)\n    k1_17:   1e-06 (fixed)\n    k2_17:   0.00053627 +/- 0.000152 (28.26%) (init= 0.01)\n    k1_18:   1e-06 (fixed)\n    k2_18:   0.00025147 +/- 0.000159 (63.44%) (init= 0.01)\n    k1_19:   1e-06 (fixed)\n    k2_19:   1e-06 (fixed)\n    k1_20:   1e-06 (fixed)\n    k2_20:   1e-06 (fixed)\n    k1_21:   1e-06 (fixed)\n    k2_21:   1e-06 (fixed)\n    k1_22:   1e-06 (fixed)\n    k2_22:   1e-06 (fixed)\n    k:       1 (fixed)\n    kdr:     1e-06 (fixed)\n    tau:     15.1046283 +/- 0.325613 (2.16%) (init= 10)\n    kg:      0.018515 (fixed)\n    n:       1.99992382 +/- 0.024425 (1.22%) (init= 2)\n    b:       1827.30211 +/- 16.92822 (0.93%) (init= 1500)\n    a:       1.0311e+05 +/- 1.22e+03 (1.19%) (init= 110000)\n[[Correlations]] (unreported correlations are <  0.100)\n    C(k1_12, k2_12)              =  0.890 \n    C(k1_8, a)                   = -0.797 \n    C(k1_11, k2_11)              =  0.788 \n    C(k1_2, k2_2)                =  0.739 \n    C(k1_0, k2_0)                =  0.734 \n    C(k1_5, k2_5)                =  0.710 \n    C(k1_9, k2_9)                =  0.702 \n    C(k1_3, k2_3)                =  0.693 \n    C(k1_4, k2_4)                =  0.664 \n    C(k1_7, k2_7)                =  0.659 \n    C(k1_10, k2_10)              =  0.656 \n    C(k1_1, k2_1)                =  0.656 \n    C(k1_8, n)                   =  0.651 \n    C(k1_6, k2_6)                =  0.642 \n    C(n, a)                      = -0.436 \n    C(k1_12, n)                  =  0.273 \n    C(k1_0, n)                   =  0.270 \n    C(k1_2, n)                   =  0.269 \n    C(k1_11, n)                  =  0.268 \n    C(k1_3, n)                   =  0.259 \n    C(k1_4, n)                   =  0.256 \n    C(k1_10, n)                  =  0.256 \n    C(k1_1, n)                   =  0.250 \n    C(k1_7, n)                   =  0.246 \n    C(k1_6, n)                   =  0.245 \n    C(k1_8, k1_12)               =  0.234 \n    C(n, b)                      =  0.230 \n    C(k1_9, n)                   =  0.227 \n    C(k1_5, n)                   =  0.224 \n    C(k1_8, k1_11)               =  0.196 \n    C(k1_0, k1_8)                =  0.195 \n    C(k1_2, k1_8)                =  0.193 \n    C(k1_3, k1_8)                =  0.177 \n    C(k1_4, k1_8)                =  0.169 \n    C(k1_8, k1_10)               =  0.169 \n    C(k1_1, k1_8)                =  0.161 \n    C(k1_12, a)                  = -0.158 \n    C(k2_6, a)                   =  0.157 \n    C(k1_7, k1_8)                =  0.157 \n    C(k1_6, k1_8)                =  0.154 \n    C(k1_8, tau)                 =  0.149 \n    C(k2_1, a)                   =  0.144 \n    C(k1_8, k1_9)                =  0.140 \n    C(k2_11, n)                  =  0.139 \n    C(k1_11, a)                  = -0.139 \n    C(k2_5, a)                   =  0.138 \n    C(k1_0, a)                   = -0.137 \n    C(k1_2, a)                   = -0.136 \n    C(k1_5, k1_8)                =  0.135 \n    C(k2_10, a)                  =  0.132 \n    C(k2_7, a)                   =  0.131 \n    C(k2_9, a)                   =  0.130 \n    C(k2_4, a)                   =  0.129 \n    C(k2_12, n)                  =  0.129 \n    C(k2_2, n)                   =  0.126 \n    C(k2_0, n)                   =  0.122 \n    C(k1_8, k2_12)               =  0.118 \n    C(k1_3, a)                   = -0.118 \n    C(k1_8, k2_15)               =  0.108 \n    C(k1_4, a)                   = -0.107 \n    C(k1_10, a)                  = -0.107 \n    C(k2_3, a)                   =  0.100 '
p0
.
