# Supplementary material for: A photoconversion model for full spectral programming and multiplexing of optogenetic systems
Source: Mol Syst Biol. 2017 Apr 24;13(4):926. doi: 10.15252/msb.20167456 (PMC5408778; doi:10.15252/msb.20167456)
Supplement: Supplementary file 10 — Dataset EV2 [file MSB-13-926-s010.zip › dataset_ev2_ccasr_data_and_analysis/ccasr_analysis/fit_results/all_data_with_fewer_k_holds_ratio_k_fixed_onetau_1.0.params]

[["k1_0", 0.038136862450893649, true, null, 1e-06, Infinity, 0.0030102167482857533, {"tau": 0.023667168538864882, "k1_9": 0.062509050928054533, "k1_8": 0.19498913665667184, "k2_18": 0.020244213938804049, "k2_16": 0.0010874641819916054, "k1_1": 0.068685738637960098, "k2_15": 0.010256833671164348, "k1_3": 0.07157625655085588, "k1_2": 0.074810464235022439, "k2_10": 0.0174255161753674, "k1_4": 0.070773444018356876, "k1_7": 0.067992853267120318, "k1_6": 0.067493581038311837, "k2_6": 0.010682003594174668, "k2_7": 0.013074436838757999, "k2_4": 0.017614151338733099, "k2_5": 0.011178278888458376, "k2_2": 0.032094691056858152, "k2_3": 0.022170332472603572, "k2_0": 0.73434577788511979, "k2_1": 0.013528018281451394, "k1_5": 0.061399741724242327, "k2_8": -0.016934038478341303, "k2_9": 0.013232389564095415, "k2_12": 0.036567289624039323, "k2_17": 0.018485306097326942, "k2_13": -0.0021911892540267307, "a": -0.13708477301268468, "b": 0.024116241212131486, "k2_14": -0.013604826011585459, "k1_11": 0.074695691263187453, "k1_10": 0.070775451345858428, "k1_12": 0.077175728329677423, "n": 0.27043548080821617, "k2_11": 0.036627893509975112}, 0.01], ["k2_0", 0.012595785177906493, true, null, 1e-06, Infinity, 0.0041350813347106382, {"tau": 0.012684535682915717, "k1_9": 0.031657454281478654, "k1_8": 0.022072127300920168, "k2_18": 0.01356559866285206, "k2_15": 0.002731673067995188, "k1_1": 0.032847501912103526, "k1_0": 0.73434577788511946, "k1_3": 0.031984357548362922, "k1_2": 0.031449300175486597, "k2_10": 0.031644124987842873, "k1_4": 0.032912959642085307, "k1_7": 0.033110260092293481, "k1_6": 0.03336409190648168, "k2_6": 0.030798666117322931, "k2_7": 0.028535312392819208, "k2_4": 0.031398585448867776, "k2_5": 0.028189887474067518, "k2_2": 0.032665575796253121, "k2_3": 0.030281755497971075, "k2_1": 0.030746841193806919, "k1_5": 0.031971650636260937, "k2_8": -0.010831819760239692, "k2_9": 0.028395915955464927, "k2_12": 0.019245402822349447, "k2_17": 0.010241772457995459, "k2_13": -0.0050976832056484596, "k2_16": -0.0031307578609396278, "a": 0.05336770927509351, "b": 0.0061938381374304656, "k2_14": -0.011716479088179348, "k1_11": 0.03108169849629203, "k1_10": 0.033008102501996789, "k1_12": 0.030471898333350501, "n": 0.12241359962330309, "k2_11": 0.030273530873690908}, 0.001], ["k1_1", 0.024397871913224178, true, null, 1e-06, Infinity, 0.0018206777787020416, {"tau": 0.021331434608855664, "k1_9": 0.05842816808219449, "k1_8": 0.16070399166350061, "k2_18": 0.019188382510517476, "k2_15": 0.0081221066783092911, "k2_14": -0.014954136895753499, "k1_0": 0.068685738637960098, "k1_3": 0.06588781777762126, "k1_2": 0.068382725261997471, "k2_10": 0.021803154399078508, "k1_4": 0.065463192952336158, "k1_7": 0.063241602425756743, "k1_6": 0.062904715272618789, "k2_6": 0.016114366684199431, "k2_7": 0.017502870855162209, "k2_4": 0.02190207411423678, "k2_5": 0.015883730739122907, "k2_2": 0.033974111847220934, "k2_3": 0.025325782309545589, "k2_0": 0.032847501912103491, "k2_1": 0.65631529921374765, "k1_5": 0.057617719431098842, "k2_8": -0.015828747860824794, "k2_9": 0.017597693139099202, "k2_12": 0.033893252764141867, "k2_17": 0.016872200845933875, "k2_13": -0.004027273276387861, "k2_16": -0.00080955654696898206, "a": -0.098260505365731277, "b": 0.023450587062415811, "k1_11": 0.068166390039335722, "k1_10": 0.065484795221972453, "k1_12": 0.069727575215725132, "n": 0.24977802722610776, "k2_11": 0.037014276874365981}, 0.01], ["k2_1", 0.0028598796500877155, true, null, 1e-06, Infinity, 0.002444392516944911, {"tau": 0.0066234159946920446, "k1_9": 0.019427232660559325, "k1_8": -0.060917694310320292, "k2_18": 0.010374601767133326, "k2_15": -0.0020310056502765225, "k1_1": 0.65631529921374776, "k1_0": 0.013528018281451398, "k1_3": 0.015785984045278669, "k1_2": 0.013495382329416128, "k2_10": 0.039999741085145875, "k1_4": 0.017571219796885751, "k1_7": 0.019131526719934362, "k1_6": 0.019752323771113137, "k2_6": 0.041792147068388207, "k2_7": 0.037259525183157248, "k2_4": 0.039548605795717034, "k2_5": 0.037603916534383858, "k2_2": 0.034852467194658475, "k2_3": 0.035757872585429396, "k2_0": 0.030746841193806902, "k1_5": 0.020416401236770017, "k2_8": -0.0077710243733595018, "k2_9": 0.036981344595352982, "k2_12": 0.011696525435296118, "k2_17": 0.0060035894710600635, "k2_13": -0.0084455100794014783, "k2_16": -0.00682918843669586, "a": 0.14395121146801917, "b": -0.0001472195195069066, "k2_14": -0.013352441270914731, "k1_11": 0.012932424057290816, "k1_10": 0.017712647924946135, "k1_12": 0.01036561675452584, "n": 0.062432268228781021, "k2_11": 0.029049870356037483}, 0.001], ["k1_2", 0.013640847904021869, true, null, 1e-06, Infinity, 0.0010292622986811223, {"tau": 0.022992957668790545, "k1_9": 0.062242370918102155, "k1_8": 0.19256171200513489, "k2_18": 0.019891296451031878, "k2_15": 0.0098081913142950665, "k1_1": 0.068382725261997485, "k1_0": 0.074810464235022411, "k1_3": 0.071255023127262992, "k2_17": 0.018104809319414765, "k2_10": 0.017372123223249179, "k1_4": 0.070463611353636074, "k1_7": 0.067699788744163117, "k1_6": 0.067202484741051727, "k2_6": 0.010661040535313681, "k2_7": 0.013039914694090445, "k2_4": 0.017560677871179927, "k2_5": 0.011149085184773809, "k2_2": 0.73923933308736134, "k2_3": 0.022086943414945718, "k2_0": 0.031449300175486548, "k2_1": 0.013495382329416106, "k1_5": 0.061128460846173377, "k2_8": -0.01657062712333612, "k2_9": 0.013201476909987079, "k2_12": 0.036216900138306793, "k2_13": -0.002642724850719843, "k2_16": 0.0006568559707696073, "a": -0.13619075831130911, "b": 0.022803481221580883, "k2_14": -0.014028620022203555, "k1_11": 0.074344255985548488, "k1_10": 0.070467276256827069, "k1_12": 0.076681997619962611, "n": 0.2691046979553649, "k2_11": 0.036451006769196652}, 0.01], ["k2_2", 0.0053197224942743704, true, null, 1e-06, Infinity, 0.0012158446075413761, {"tau": 0.011983042232728735, "k1_9": 0.032951321066692532, "k1_8": 0.010064053777923965, "k2_18": 0.013836975013185362, "k2_15": 0.001490641769094602, "k1_1": 0.033974111847220947, "k1_0": 0.032094691056858159, "k1_3": 0.032784232678828469, "k1_2": 0.73923933308736134, "k2_10": 0.03564286888015257, "k1_4": 0.033918516969564702, "k1_7": 0.034310213977889879, "k1_6": 0.034639143163650118, "k2_6": 0.035064105178042621, "k2_7": 0.032290378244004561, "k2_4": 0.035351618471763664, "k2_5": 0.032003538764063033, "k2_3": 0.033769970088456489, "k2_0": 0.032665575796253107, "k2_1": 0.034852467194658468, "k1_5": 0.0333820821448432, "k2_8": -0.010781118399640393, "k2_9": 0.032124210239051307, "k2_12": 0.01957454923369158, "k2_17": 0.0099928464857707844, "k2_13": -0.0070032280380878326, "k2_16": -0.004825292390718652, "a": 0.070459263765297472, "b": 0.0061640769671191331, "k2_14": -0.014053865110309533, "k1_11": 0.031507760623109407, "k1_10": 0.034028198604104415, "k1_12": 0.0302911048226987, "n": 0.12589041774841025, "k2_11": 0.032826720659591087}, 0.001], ["k1_3", 0.0089145924933521359, true, null, 1e-06, Infinity, 0.00067649148387341029, {"tau": 0.022251962375595569, "k1_9": 0.060160098719875973, "k1_8": 0.17704326557737832, "k2_18": 0.01955381902852853, "k2_15": 0.0090962213751475864, "k1_1": 0.06588781777762126, "k1_0": 0.071576256550855893, "k2_16": 9.8317559299425933e-05, "k1_2": 0.07125502312726302, "k2_10": 0.019405263590396099, "k1_4": 0.06777953138664107, "k1_7": 0.065286760067003582, "k1_6": 0.064866983251099533, "k2_6": 0.013210174868306942, "k2_7": 0.015108714951873105, "k2_4": 0.019549661246771398, "k2_5": 0.013354823974393916, "k2_2": 0.032784232678828476, "k2_3": 0.69322696914844406, "k2_0": 0.031984357548362902, "k2_1": 0.015785984045278662, "k1_5": 0.059193910975078749, "k2_8": -0.016266681936819488, "k2_9": 0.015237590562859293, "k2_12": 0.03502511628291529, "k2_17": 0.017535509414591137, "k2_13": -0.0031361996803204255, "a": -0.1175959038846722, "b": 0.022763138551666826, "k2_14": -0.014246555515264343, "k1_11": 0.071089619503658677, "k1_10": 0.067792031479667739, "k1_12": 0.073093885833946048, "n": 0.25869381006416475, "k2_11": 0.036570894975910581}, 0.01], ["k2_3", 0.0017564781469890933, true, null, 1e-06, Infinity, 0.00090007064981424971, {"tau": 0.0093454091222121369, "k1_9": 0.02527321186320091, "k1_8": -0.021519629806862381, "k2_18": 0.011815841583261519, "k2_15": 0.00013817654471316365, "k1_1": 0.025325782309545613, "k1_0": 0.022170332472603596, "k1_3": 0.69322696914844406, "k1_2": 0.02208694341494576, "k2_10": 0.035956529318916769, "k1_4": 0.024908408076763797, "k1_7": 0.025815276696115819, "k1_6": 0.026259117072498735, "k2_6": 0.036483169419842316, "k2_7": 0.033042946393734632, "k2_4": 0.035604603816949722, "k2_5": 0.033054971907966989, "k2_2": 0.033769970088456489, "k2_0": 0.030281755497971064, "k2_1": 0.035757872585429389, "k1_5": 0.025933846382140115, "k2_8": -0.0091826570732078516, "k2_9": 0.032833134295857824, "k2_12": 0.015250025659531451, "k2_17": 0.0079418311940336848, "k2_13": -0.0069637659691707309, "k2_16": -0.005170954172809346, "a": 0.10044981348222697, "b": 0.0024006723509233932, "k2_14": -0.012692437778369202, "k1_11": 0.021613684749771069, "k1_10": 0.025028157039384449, "k1_12": 0.019950777749193464, "n": 0.091060783844927398, "k2_11": 0.029600306040941538}, 0.001], ["k1_4", 0.017062692965401527, true, null, 1e-06, Infinity, 0.0012844300372205923, {"tau": 0.021813722250775838, "k1_9": 0.059925972438786966, "k1_8": 0.16948843344311984, "k2_18": 0.019568803505588487, "k2_15": 0.0086435620360608215, "k1_1": 0.065463192952336172, "k1_0": 0.070773444018356876, "k1_3": 0.06777953138664107, "k1_2": 0.070463611353636074, "k2_10": 0.021094344695851402, "k2_11": 0.037314140390130125, "k1_7": 0.064926016122074937, "k1_6": 0.064544266959131874, "k2_6": 0.015125465134658249, "k2_7": 0.016749908346251573, "k2_4": 0.66356228084849811, "k2_5": 0.015045209549286512, "k2_2": 0.033918516969564688, "k2_3": 0.024908408076763765, "k2_0": 0.032912959642085279, "k2_1": 0.01757121979688574, "k1_5": 0.059015311756086888, "k2_8": -0.016222971233369222, "k2_9": 0.016866499254456789, "k2_12": 0.034846543833782648, "k2_17": 0.017355338152685609, "k2_13": -0.0036822895288783869, "k2_16": -0.00041832473834420183, "a": -0.10746802712100902, "b": 0.020138663545782462, "k2_14": -0.014822239639374638, "k1_11": 0.070266264204543391, "k1_10": 0.067300378266358041, "k1_12": 0.072052263961460694, "n": 0.25622667610741912}, 0.01], ["k2_4", 0.0026121429537037111, true, null, 1e-06, Infinity, 0.0016998327370682999, {"tau": 0.0079165301933501239, "k1_9": 0.02248705670024059, "k1_8": -0.045638448065938045, "k2_18": 0.011285819805401673, "k2_15": -0.0011263311647283767, "k1_1": 0.021902074114236791, "k1_0": 0.017614151338733109, "k1_3": 0.019549661246771391, "k1_2": 0.017560677871179951, "k2_10": 0.039372722943599087, "k1_4": 0.66356228084849811, "k1_7": 0.022540035617130336, "k1_6": 0.023098872809407617, "k2_6": 0.040673051433467999, "k2_7": 0.036487370348442898, "k2_5": 0.036694226843692362, "k2_2": 0.035351618471763671, "k2_3": 0.035604603816949729, "k2_0": 0.031398585448867762, "k2_1": 0.039548605795717041, "k1_5": 0.023349989198653484, "k2_8": -0.008613225641669003, "k2_9": 0.036233942656796941, "k2_12": 0.013580764700744093, "k2_17": 0.0070138871467540888, "k2_13": -0.0080024330436768015, "k2_16": -0.0062688250783840358, "a": 0.12929056416664564, "b": -0.00072958652010858777, "k2_14": -0.013394508415507555, "k1_11": 0.017021895076371436, "k1_10": 0.021349806770241068, "k1_12": 0.014790493005620152, "n": 0.076209223614566307, "k2_11": 0.0300944772933333}, 0.001], ["k1_5", 0.034016929231939996, true, null, 1e-06, Infinity, 0.0027510463766036468, {"tau": 0.019579115854853377, "k1_9": 0.053083612756448226, "k1_8": 0.13466717218964411, "k2_18": 0.018020687352536272, "k2_15": 0.0071459681170582962, "k1_1": 0.057617719431098863, "k1_0": 0.06139974172424234, "k1_3": 0.059193910975078749, "k1_2": 0.061128460846173391, "k2_10": 0.02331398304068117, "k1_4": 0.059015311756086909, "k1_7": 0.057249391500192662, "k1_6": 0.057017964521977486, "k2_6": 0.01854354109760311, "k2_7": 0.01927425427363828, "k2_4": 0.023349989198653481, "k2_5": 0.70985647074990954, "k2_2": 0.033382082144843193, "k2_3": 0.025933846382140101, "k2_0": 0.031971650636260916, "k2_1": 0.020416401236770017, "k2_8": -0.014845273103621744, "k2_9": 0.019328809308656509, "k2_12": 0.030990866797267941, "k2_17": 0.015559582790922677, "k2_13": -0.0040959327618967142, "k2_16": -0.0011396012109764007, "a": -0.070391390072080604, "b": 0.018863702160468693, "k2_14": -0.014140077165659891, "k1_11": 0.06089021460424629, "k1_10": 0.059051356465385063, "k1_12": 0.062078731015274662, "n": 0.22441372716125257, "k2_11": 0.03543597543293954}, 0.01], ["k2_5", 1.5455077500114989e-05, true, null, 1e-06, Infinity, 0.0042391052586608011, {"tau": 0.0061688255472681416, "k1_9": 0.016967166283926208, "k1_8": -0.059302008931898263, "k2_18": 0.0096024606942013129, "k2_15": -0.0016166222213592962, "k1_1": 0.015883730739122932, "k1_0": 0.011178278888458393, "k1_3": 0.013354823974393928, "k1_2": 0.011149085184773849, "k2_10": 0.037124332546746193, "k1_4": 0.015045209549286537, "k1_7": 0.016573792840602373, "k1_6": 0.017157904340576048, "k2_6": 0.038943036934581406, "k2_7": 0.03465739028203578, "k2_4": 0.036694226843692362, "k2_17": 0.0055945358054499449, "k2_2": 0.032003538764063054, "k2_3": 0.033054971907967003, "k2_0": 0.028189887474067518, "k2_1": 0.037603916534383858, "k1_5": 0.70985647074990954, "k2_8": -0.0072885344100740374, "k2_9": 0.034396975238671273, "k2_12": 0.010510126840167994, "k2_13": -0.007288816230112927, "k2_16": -0.0058851425517317361, "a": 0.13750612382311844, "b": -0.0037082693590849776, "k2_14": -0.011624966858888384, "k1_11": 0.010643424909606639, "k1_10": 0.015181634291464746, "k1_12": 0.0083708334319599759, "n": 0.052560288858670381, "k2_11": 0.026516963355703253}, 0.001], ["k1_6", 0.028863995985269342, true, null, 1e-06, Infinity, 0.002185836648543312, {"tau": 0.020918822004185097, "k1_9": 0.05780490785041173, "k1_8": 0.15407056050033788, "k2_18": 0.019191501274972562, "k2_15": 0.0079560344558678633, "k1_1": 0.062904715272618802, "k1_0": 0.067493581038311837, "k1_3": 0.064866983251099519, "k1_2": 0.067202484741051741, "k2_10": 0.023026248831229754, "k1_4": 0.06454426695913186, "k1_7": 0.062469251709395865, "k2_13": -0.0041183906191977681, "k2_6": 0.64242244826776362, "k2_7": 0.018733760168324134, "k2_4": 0.023098872809407592, "k2_5": 0.017157904340576013, "k2_2": 0.034639143163650098, "k2_3": 0.026259117072498693, "k2_0": 0.033364091906481638, "k2_1": 0.01975232377111312, "k1_5": 0.057017964521977459, "k2_8": -0.015861026591142895, "k2_9": 0.018823834231167562, "k2_12": 0.033663645439363274, "k2_17": 0.016766434566054866, "k2_16": -0.00092705234011246319, "a": -0.089149287477234357, "b": 0.017220284821721644, "k2_14": -0.014964139667557046, "k1_11": 0.066972336699154922, "k1_10": 0.06457889358703775, "k1_12": 0.068452435774029027, "n": 0.24519882539407464, "k2_11": 0.037359402907637444}, 0.01], ["k2_6", 0.0024522377652639316, true, null, 1e-06, Infinity, 0.0030675368869329672, {"tau": 0.0061487991905969253, "k1_9": 0.017481796795025872, "k1_8": -0.071658624377393329, "k2_18": 0.010177632735655272, "k2_15": -0.0021865477724940163, "k1_1": 0.016114366684199449, "k1_0": 0.010682003594174689, "k1_3": 0.013210174868306954, "k1_2": 0.010661040535313714, "k2_10": 0.041159139281385843, "k1_4": 0.01512546513465828, "k1_7": 0.016906783703549939, "k1_6": 0.64242244826776373, "k2_7": 0.038502520333122403, "k2_4": 0.040673051433467999, "k2_5": 0.038943036934581392, "k2_2": 0.035064105178042634, "k2_3": 0.036483169419842323, "k2_0": 0.030798666117322925, "k2_1": 0.041792147068388207, "k1_5": 0.018543541097603124, "k2_8": -0.007665256911998976, "k2_9": 0.038208517456218991, "k2_12": 0.010821098144681698, "k2_17": 0.0057210645600265344, "k2_13": -0.0082533550729101141, "k2_16": -0.0067502233405778538, "a": 0.15742984502870416, "b": -0.0051929151698437773, "k2_14": -0.012838321198435639, "k1_11": 0.01009256464954666, "k1_10": 0.015278819751944389, "k1_12": 0.0074463168413421293, "n": 0.052218439339291489, "k2_11": 0.028799572627777818}, 0.001], ["k1_7", 0.03035344086991254, true, null, 1e-06, Infinity, 0.0024088561517913165, {"tau": 0.021034499750524727, "k1_9": 0.058079262157205658, "k1_8": 0.15739614356430476, "k2_18": 0.019241255690894118, "k2_15": 0.0081830545452175208, "k1_1": 0.063241602425756743, "k1_0": 0.067992853267120304, "k1_3": 0.065286760067003569, "k1_2": 0.067699788744163103, "k2_10": 0.022458478375191739, "k1_4": 0.064926016122074937, "k2_12": 0.033876173805934336, "k1_6": 0.062469251709395865, "k2_6": 0.016906783703549921, "k2_7": 0.65882035530152139, "k2_4": 0.022540035617130322, "k2_5": 0.016573792840602349, "k2_2": 0.034310213977889872, "k2_3": 0.025815276696115792, "k2_0": 0.033110260092293439, "k2_1": 0.019131526719934351, "k1_5": 0.057249391500192634, "k2_8": -0.015961598871793624, "k2_9": 0.018279500873880208, "k2_17": 0.01689207596191164, "k2_13": -0.0038756301619859031, "k2_16": -0.00069007788424406012, "a": -0.09317204945821933, "b": 0.015641169209834688, "k2_14": -0.014736852971860198, "k1_11": 0.067482469434912734, "k1_10": 0.064960393269820671, "k1_12": 0.069073541781629597, "n": 0.24645932889849109, "k2_11": 0.037192696004547617}, 0.01], ["k2_7", 1.0000000286725097e-06, true, null, 1e-06, Infinity, 0.0032156430731911617, {"tau": 0.0065593251639687929, "k1_9": 0.018415800221199204, "k1_8": -0.052788662396965093, "k2_18": 0.009964550422035005, "k2_15": -0.0012993820495667532, "k1_1": 0.017502870855162219, "k1_0": 0.013074436838758009, "k1_3": 0.015108714951873117, "k1_2": 0.013039914694090464, "k2_10": 0.036905301719903257, "k1_4": 0.016749908346251591, "k1_7": 0.65882035530152128, "k1_6": 0.018733760168324169, "k2_6": 0.03850252033312241, "k2_4": 0.036487370348442905, "k2_5": 0.03465739028203578, "k2_2": 0.032290378244004575, "k2_3": 0.033042946393734646, "k2_0": 0.028535312392819208, "k2_1": 0.037259525183157255, "k1_5": 0.019274254273638294, "k2_8": -0.0076624512301893587, "k2_9": 0.034125225963131334, "k2_12": 0.01136528558476042, "k2_17": 0.0059901175438731146, "k2_13": -0.0072023700518005478, "k2_16": -0.0057343424673107777, "a": 0.1310915877986924, "b": -0.0055660281522594088, "k2_14": -0.011773199375925809, "k1_11": 0.012540800347155913, "k1_10": 0.016887155231933952, "k1_12": 0.010393848676299406, "n": 0.058772229305571549, "k2_11": 0.027040506897345554}, 0.001], ["k1_8", 0.018764692128661831, true, null, 1e-06, Infinity, 0.00031893383017098261, {"tau": 0.14906514815601574, "k1_9": 0.14030450644493309, "k2_14": 0.078871778445834831, "k2_18": 0.080985434819364155, "k2_15": 0.10757739697239224, "k1_1": 0.16070399166350052, "k1_0": 0.19498913665667175, "k1_3": 0.17704326557737818, "k1_2": 0.19256171200513478, "k2_10": -0.047024265817853801, "k1_4": 0.16948843344311973, "k1_7": 0.15739614356430467, "k1_6": 0.15407056050033774, "k2_6": -0.07165862437739344, "k2_7": -0.052788662396965162, "k2_4": -0.045638448065938107, "k2_5": -0.059302008931898333, "k2_2": 0.010064053777923848, "k2_3": -0.021519629806862541, "k2_0": 0.022072127300920053, "k2_1": -0.060917694310320368, "k1_5": 0.13466717218964402, "k2_8": -0.0371232693923913, "k2_9": -0.051992617438752046, "k2_12": 0.11770749422288466, "k2_17": 0.093012358817277221, "k2_13": 0.096945569573205728, "k2_16": 0.096465082619590137, "a": -0.79697527781873578, "b": 0.066655799527939846, "k1_11": 0.19640661855076463, "k1_10": 0.169147478880569, "k1_12": 0.23449804981836278, "n": 0.65146230279675477, "k2_11": 0.043248293357167837}, 0.01], ["k2_8", 1.1329229226975102e-06, true, null, 1e-06, Infinity, 8.7723155154323793e-06, {"tau": 0.092743449737424988, "k1_9": -0.014969446292887023, "k1_8": -0.037123269392391342, "k2_18": -0.011532933063140082, "k2_15": -0.0083081109219384931, "k1_1": -0.015828747860824815, "k1_0": -0.016934038478341327, "k1_3": -0.016266681936819512, "k1_2": -0.016570627123336141, "k2_10": -0.0086965657348039536, "k1_4": -0.016222971233369247, "k1_7": -0.015961598871793648, "k1_6": -0.01586102659114292, "k2_6": -0.0076652569119989907, "k2_7": -0.0076624512301893734, "k2_4": -0.0086132256416690239, "k2_5": -0.0072885344100740504, "k2_2": -0.010781118399640416, "k2_3": -0.0091826570732078654, "k2_0": -0.010831819760239707, "k2_1": -0.0077710243733595226, "k1_5": -0.014845273103621765, "k2_9": -0.0075851469010301568, "k2_12": -0.01273108474537888, "k2_17": -0.010513532808462343, "k2_13": -0.0050047819433077217, "k2_16": -0.0054969639330095773, "a": 0.013412147909837992, "b": 0.0039934398659964713, "k2_14": -0.0017293195800923932, "k1_11": -0.016963610559513714, "k1_10": -0.0162506964293469, "k1_12": -0.019576259413477622, "n": -0.058304495035741206, "k2_11": -0.011824607623790834}, 0.001], ["k1_9", 0.032591992477512766, true, null, 1e-06, Infinity, 0.0026728341487514073, {"tau": 0.019444633545353352, "k1_8": 0.14030450644493328, "k2_18": 0.018057957174978208, "k2_15": 0.0074293919313209947, "k1_1": 0.058428168082194511, "k1_0": 0.062509050928054546, "k1_3": 0.06016009871987598, "k1_2": 0.062242370918102183, "k2_10": 0.022437170885848998, "k1_4": 0.05992597243878698, "k1_7": 0.058079262157205686, "k1_6": 0.057804907850411757, "k2_6": 0.017481796795025827, "k2_7": 0.018415800221199173, "k2_4": 0.022487056700240569, "k2_5": 0.01696716628392617, "k2_2": 0.032951321066692518, "k2_3": 0.025273211863200872, "k2_0": 0.031657454281478627, "k2_1": 0.019427232660559304, "k1_5": 0.053083612756448226, "k2_8": -0.014969446292887004, "k2_9": 0.70230962854752965, "k2_12": 0.031464881020708262, "k2_17": 0.015715397634716355, "k2_13": -0.0038356375701273462, "k2_16": -0.00086655100393996849, "a": -0.077448787689416126, "b": 0.011965085947471078, "k2_14": -0.013951019302554811, "k1_11": 0.06202010045263727, "k1_10": 0.059967263251833068, "k1_12": 0.063379616715923404, "n": 0.22691324395534782, "k2_11": 0.03529053977848267}, 0.01], ["k2_9", 1.0031182428038576e-06, true, null, 1e-06, Infinity, 0.0040010506336710609, {"tau": 0.0063728155809838292, "k1_9": 0.70230962854752976, "k1_8": -0.051992617438751915, "k2_18": 0.0098804999948142961, "k2_15": -0.0013367578697873268, "k1_1": 0.017597693139099212, "k1_0": 0.013232389564095429, "k1_3": 0.015237590562859305, "k1_2": 0.013201476909987103, "k2_10": 0.036648155580792416, "k1_4": 0.016866499254456813, "k1_7": 0.018279500873880226, "k1_6": 0.01882383423116759, "k2_6": 0.038208517456218984, "k2_7": 0.034125225963131313, "k2_4": 0.036233942656796927, "k2_5": 0.03439697523867126, "k2_2": 0.032124210239051307, "k2_3": 0.032833134295857824, "k2_0": 0.028395915955464913, "k2_1": 0.036981344595352968, "k1_5": 0.019328809308656519, "k2_8": -0.0075851469010301403, "k2_11": 0.026933946207439437, "k2_12": 0.011377810678290174, "k2_17": 0.0059312811429713657, "k2_13": -0.0072391375768912549, "k2_16": -0.0057650541173447862, "a": 0.12952369830191432, "b": -0.0073248655924878234, "k2_14": -0.011814534370445176, "k1_11": 0.012703036712722644, "k1_10": 0.017005014828138442, "k1_12": 0.010564272453121458, "n": 0.058983482566667918}, 0.001], ["k1_10", 0.018141283300379674, true, null, 1e-06, Infinity, 0.0013777594790577875, {"tau": 0.02177075960756255, "k1_9": 0.059967263251833075, "k1_8": 0.16914747888056914, "k2_18": 0.019594977228735683, "k2_15": 0.0086462576839402318, "k1_1": 0.065484795221972494, "k1_0": 0.070775451345858442, "k1_3": 0.067792031479667739, "k1_2": 0.070467276256827097, "k2_10": 0.65632593176213039, "k1_4": 0.067300378266358055, "k1_7": 0.064960393269820699, "k1_6": 0.064578893587037764, "k2_6": 0.015278819751944363, "k2_7": 0.016887155231933942, "k2_4": 0.021349806770241061, "k2_5": 0.015181634291464725, "k2_2": 0.034028198604104415, "k2_3": 0.025028157039384432, "k2_0": 0.033008102501996768, "k2_1": 0.017712647924946121, "k1_5": 0.059051356465385056, "k2_8": -0.016250696429346879, "k2_9": 0.017005014828138421, "k2_12": 0.034890450449538056, "k2_17": 0.017370832180777635, "k2_13": -0.0036878478140908713, "k2_16": -0.00042194504505614503, "a": -0.10680720316255639, "b": 0.018831240656889705, "k2_14": -0.014836388338886137, "k1_11": 0.070268619757747869, "k1_12": 0.07205555200115793, "n": 0.25609650394589328, "k2_11": 0.037402357477936549}, 0.01], ["k2_10", 0.0025522301246126977, true, null, 1e-06, Infinity, 0.0018181387793382757, {"tau": 0.0079786273548555168, "k1_9": 0.022437170885849018, "k1_8": -0.047024265817853739, "k2_18": 0.011380102870269077, "k2_15": -0.0011018694673616952, "k1_1": 0.021803154399078522, "k1_0": 0.017425516175367396, "k1_3": 0.019405263590396096, "k1_2": 0.0173721232232492, "k1_5": 0.023313983040681167, "k1_4": 0.021094344695851409, "k1_7": 0.022458478375191746, "k1_6": 0.023026248831229768, "k2_6": 0.041159139281385843, "k2_7": 0.036905301719903243, "k2_4": 0.03937272294359908, "k2_5": 0.037124332546746179, "k2_2": 0.03564286888015257, "k2_3": 0.035956529318916769, "k2_0": 0.031644124987842866, "k2_1": 0.039999741085145875, "k2_8": -0.0086965657348039346, "k2_9": 0.036648155580792423, "k2_12": 0.013611444408798303, "k2_17": 0.0070710233661513428, "k2_13": -0.0079822246776417201, "k2_16": -0.0062528979166688444, "a": 0.13178433490391389, "b": -0.0014459586311441847, "k2_14": -0.013375449606178653, "k1_11": 0.016830627337228732, "k1_10": 0.65632593176213061, "k1_12": 0.014591141098326132, "n": 0.075600035385283315, "k2_11": 0.030297344729283963}, 0.001], ["k1_11", 0.0054333134599154898, true, null, 1e-06, Infinity, 0.00044093694632802165, {"tau": 0.023892401380248764, "k1_9": 0.062020100452637256, "k1_8": 0.1964066185507648, "k2_18": 0.02026726922319922, "k2_15": 0.010639315641556962, "k1_1": 0.06816639003933575, "k1_0": 0.074695691263187466, "k1_3": 0.071089619503658663, "k1_2": 0.074344255985548502, "k2_10": 0.016830627337228721, "k1_4": 0.070266264204543405, "k1_7": 0.067482469434912748, "k1_6": 0.066972336699154936, "k2_6": 0.010092564649546623, "k2_7": 0.01254080034715589, "k2_4": 0.017021895076371411, "k2_5": 0.010643424909606606, "k2_2": 0.0315077606231094, "k2_3": 0.021613684749771035, "k2_0": 0.031081698496291985, "k2_1": 0.0129324240572908, "k1_5": 0.060890214604246283, "k2_8": -0.016963610559513696, "k2_9": 0.012703036712722616, "k2_12": 0.036491422420303066, "k2_17": 0.018612635762282576, "k2_13": -0.0016080774842538233, "k2_16": 0.001600679941071144, "b": 0.022293921538343045, "k2_14": -0.012887542750755069, "a": -0.13854417630134919, "k1_10": 0.070268619757747869, "k1_12": 0.076899606602998258, "n": 0.26825804032928119, "k2_11": 0.78768605565604688}, 0.01], ["k2_11", 0.0025415774390179502, true, null, 1e-06, Infinity, 0.00060184263013651935, {"tau": 0.014583136294990659, "k1_9": 0.03529053977848267, "k1_8": 0.043248293357167913, "k2_18": 0.014738045505449576, "k2_15": 0.0041420392609442759, "k1_1": 0.037014276874365988, "k1_0": 0.036627893509975126, "k1_3": 0.036570894975910581, "k1_2": 0.03645100676919668, "k2_10": 0.03029734472928397, "k1_4": 0.037314140390130139, "k1_7": 0.037192696004547637, "k1_6": 0.037359402907637465, "k2_6": 0.028799572627777801, "k2_7": 0.027040506897345544, "k2_4": 0.030094477293333293, "k2_5": 0.026516963355703235, "k2_2": 0.032826720659591094, "k2_3": 0.029600306040941535, "k2_0": 0.030273530873690887, "k2_1": 0.029049870356037483, "k1_5": 0.035435975432939547, "k2_8": -0.011824607623790817, "k2_9": 0.026933946207439437, "k2_12": 0.021597675564844283, "k2_17": 0.011619226468472231, "k2_13": -0.00415628608295449, "k2_16": -0.0020818447267978001, "a": 0.032603538286757903, "b": 0.0061226221726788221, "k2_14": -0.011314434674090809, "k1_11": 0.7876860556560471, "k1_10": 0.037402357477936563, "k1_12": 0.036057803128149386, "n": 0.1392049691804316}, 0.001], ["k1_12", 0.0014880015086177201, true, null, 1e-06, Infinity, 0.00016228436919164829, {"tau": 0.032876961435937477, "k1_9": 0.06337961671592339, "k1_8": 0.23449804981836295, "k2_18": 0.024749301950395843, "k2_15": 0.018188812416928463, "k1_1": 0.069727575215725146, "k1_0": 0.077175728329677423, "k1_3": 0.073093885833946021, "k1_2": 0.076681997619962625, "k2_10": 0.01459114109832611, "k1_4": 0.07205226396146068, "k1_7": 0.069073541781629583, "k1_6": 0.068452435774029013, "k2_6": 0.0074463168413420825, "k2_7": 0.010393848676299366, "k2_4": 0.014790493005620119, "k2_5": 0.0083708334319599394, "k2_2": 0.030291104822698672, "k2_3": 0.019950777749193412, "k2_0": 0.030471898333350449, "k2_1": 0.010365616754525816, "k1_5": 0.062078731015274634, "k2_8": -0.019576259413477608, "k2_9": 0.010564272453121411, "k2_12": 0.89016000308224685, "k2_17": 0.023991690393089609, "k2_13": 0.0069707660811431319, "k2_16": 0.0095835646310877386, "a": -0.15765141181237605, "k2_14": -0.0040319998329004297, "k1_11": 0.076899606602998216, "k1_10": 0.072055552001157902, "b": 0.014244224386408719, "n": 0.27337601895659747, "k2_11": 0.036057803128149366}, 0.01], ["k2_12", 0.0033197453923617948, true, null, 1e-06, Infinity, 0.00048978479333087468, {"tau": 0.024088438708574952, "k1_9": 0.031464881020708262, "k1_8": 0.11770749422288479, "k2_18": 0.017217372396708858, "k2_15": 0.014785942700342426, "k1_1": 0.03389325276414186, "k1_0": 0.036567289624039323, "k1_3": 0.03502511628291529, "k1_2": 0.036216900138306807, "k2_10": 0.013611444408798284, "k1_4": 0.034846543833782648, "k1_7": 0.033876173805934336, "k1_6": 0.033663645439363267, "k2_6": 0.010821098144681665, "k2_7": 0.01136528558476039, "k2_4": 0.013580764700744071, "k2_5": 0.010510126840167961, "k2_2": 0.019574549233691556, "k2_3": 0.015250025659531423, "k2_0": 0.019245402822349416, "k2_1": 0.011696525435296094, "k1_5": 0.030990866797267928, "k2_8": -0.012731084745378866, "k2_9": 0.011377810678290148, "k2_17": 0.016773157394774009, "k2_13": 0.0098428116070464252, "k2_16": 0.010643798427954829, "a": -0.045674298346059419, "b": -0.0071839657142011362, "k2_14": 0.0045485815672167288, "k1_11": 0.036491422420303059, "k1_10": 0.034890450449538056, "k1_12": 0.89016000308224652, "n": 0.12871616149081527, "k2_11": 0.021597675564844272}, 0.001], ["k1_13", 1e-06, false, null, 1e-06, Infinity, 0, null, 1e-06], ["k2_13", 0.0029255190580069756, true, null, 1e-06, Infinity, 0.00026642188688688102, {"tau": 0.028261491975168057, "k1_9": -0.0038356375701273501, "k1_8": 0.096945569573205756, "k2_18": 0.012866016028843595, "k2_15": 0.024000819182769129, "k1_1": -0.0040272732763878619, "k1_0": -0.0021911892540267311, "k1_3": -0.0031361996803204251, "k1_2": -0.0026427248507198491, "k2_10": -0.0079822246776417183, "k1_4": -0.0036822895288783873, "k1_7": -0.0038756301619859062, "k1_6": -0.0041183906191977759, "k2_6": -0.0082533550729101124, "k2_7": -0.0072023700518005435, "k2_4": -0.0080024330436767998, "k2_5": -0.0072888162301129227, "k2_2": -0.0070032280380878326, "k2_3": -0.0069637659691707317, "k2_0": -0.0050976832056484553, "k2_1": -0.0084455100794014765, "k1_5": -0.0040959327618967142, "k2_8": -0.0050047819433077277, "k2_9": -0.0072391375768912558, "k2_12": 0.0098428116070464183, "k2_17": 0.015903440506064827, "k2_16": 0.026546072436799246, "a": -0.036270747015972597, "b": -0.018295141052793843, "k2_14": 0.031351426122303225, "k1_11": -0.0016080774842538285, "k1_10": -0.0036878478140908743, "k1_12": 0.0069707660811431215, "n": -0.018202451427952054, "k2_11": -0.00415628608295449}, 0.01], ["k1_14", 1e-06, false, null, 1e-06, Infinity, 0, null, 1e-06], ["k2_14", 0.0045339374960745582, true, null, 1e-06, Infinity, 0.00034682031383673477, {"tau": 0.026076336326829749, "k1_9": -0.013951019302554818, "k1_8": 0.078871778445834831, "k2_18": 0.010065563108155946, "k2_15": 0.023975039907676989, "k1_1": -0.014954136895753501, "k1_0": -0.013604826011585455, "k1_3": -0.014246555515264343, "k1_2": -0.014028620022203564, "k2_10": -0.013375449606178667, "k1_4": -0.014822239639374641, "k1_7": -0.014736852971860203, "k1_6": -0.014964139667557056, "k2_6": -0.01283832119843565, "k2_7": -0.011773199375925818, "k2_4": -0.013394508415507565, "k2_5": -0.011624966858888391, "k2_2": -0.014053865110309543, "k2_3": -0.012692437778369212, "k2_0": -0.011716479088179348, "k2_1": -0.013352441270914747, "k1_5": -0.014140077165659889, "k2_8": -0.0017293195800924027, "k2_9": -0.011814534370445192, "k2_12": 0.0045485815672167106, "k2_17": 0.013789066626910996, "k2_13": 0.031351426122303232, "k2_16": 0.028237433175658661, "a": -0.028321254416728444, "b": -0.023377450706410927, "k1_11": -0.012887542750755069, "k1_10": -0.014836388338886139, "k1_12": -0.0040319998329004462, "n": -0.060804983695474567, "k2_11": -0.01131443467409082}, 0.01], ["k1_15", 1e-06, false, null, 1e-06, Infinity, 0, null, 1e-06], ["k2_15", 0.0015682625067702238, true, null, 1e-06, Infinity, 0.00019591727992480996, {"tau": 0.028515494445522052, "k1_9": 0.0074293919313209913, "k1_8": 0.10757739697239227, "k2_18": 0.01495486755865208, "k2_16": 0.022519356015071202, "k1_1": 0.0081221066783092981, "k1_0": 0.010256833671164355, "k1_3": 0.0090962213751475916, "k1_2": 0.0098081913142950734, "k2_10": -0.0011018694673617013, "k1_4": 0.0086435620360608249, "k1_7": 0.0081830545452175277, "k1_6": 0.007956034455867865, "k2_6": -0.0021865477724940258, "k2_7": -0.0012993820495667582, "k2_4": -0.0011263311647283826, "k2_5": -0.0016166222213593031, "k2_2": 0.0014906417690945977, "k2_3": 0.00013817654471315392, "k2_0": 0.0027316730679951837, "k2_1": -0.0020310056502765308, "k1_5": 0.0071459681170582979, "k2_8": -0.0083081109219384913, "k2_9": -0.0013367578697873368, "k2_12": 0.014785942700342425, "k2_17": 0.016957481571544215, "k2_13": 0.024000819182769136, "a": -0.039946149344967791, "b": -0.009006310344658694, "k2_14": 0.023975039907676989, "k1_11": 0.010639315641556965, "k1_10": 0.0086462576839402353, "k1_12": 0.018188812416928463, "n": 0.029574311885014214, "k2_11": 0.0041420392609442741}, 0.01], ["k1_16", 1e-06, false, null, 1e-06, Infinity, 0, null, 1e-06], ["k2_16", 0.0021263367105431863, true, null, 1e-06, Infinity, 0.00021462988848833725, {"tau": 0.027058177922300555, "k1_9": -0.00086655100393998128, "k1_8": 0.096465082619590123, "k2_18": 0.012775223376746029, "k2_15": 0.022519356015071202, "k1_1": -0.0008095565469689904, "k1_0": 0.0010874641819915948, "k1_3": 9.8317559299415105e-05, "k1_2": 0.00065685597076959397, "k2_10": -0.0062528979166688479, "k1_4": -0.00041832473834421246, "k1_7": -0.0006900778842440702, "k1_6": -0.00092705234011247588, "k2_6": -0.0067502233405778564, "k2_7": -0.0057343424673107785, "k2_4": -0.0062688250783840384, "k2_5": -0.005885142551731737, "k2_2": -0.0048252923907186572, "k2_3": -0.0051709541728093529, "k2_0": -0.0031307578609396326, "k2_1": -0.0068291884366958608, "k1_5": -0.0011396012109764092, "k2_8": -0.0054969639330095781, "k2_9": -0.0057650541173447914, "k2_12": 0.010643798427954822, "k2_17": 0.015460962741478396, "k2_13": 0.026546072436799243, "a": -0.037346712693137794, "b": -0.015874742134809178, "k2_14": 0.028237433175658661, "k1_11": 0.001600679941071131, "k1_10": -0.00042194504505615625, "k1_12": 0.0095835646310877282, "n": -0.0054516910357524347, "k2_11": -0.0020818447267978062}, 0.01], ["k1_17", 1e-06, false, null, 1e-06, Infinity, 0, null, 1e-06], ["k2_17", 0.0005362743536404535, true, null, 1e-06, Infinity, 0.00015155452347345578, {"tau": 0.024676198646269278, "k1_9": 0.015715397634716344, "k1_8": 0.093012358817277166, "k2_18": 0.014841010356450987, "k2_15": 0.016957481571544211, "k1_1": 0.016872200845933865, "k1_0": 0.018485306097326931, "k1_3": 0.01753550941459112, "k1_2": 0.018104809319414758, "k2_10": 0.0070710233661513515, "k1_4": 0.017355338152685598, "k1_7": 0.016892075961911633, "k1_6": 0.016766434566054859, "k2_6": 0.0057210645600265422, "k2_7": 0.0059901175438731207, "k2_4": 0.0070138871467540975, "k2_5": 0.005594535805449951, "k2_2": 0.0099928464857707896, "k2_3": 0.0079418311940336848, "k2_0": 0.010241772457995457, "k2_1": 0.0060035894710600739, "k1_5": 0.015559582790922663, "k2_8": -0.010513532808462334, "k2_9": 0.0059312811429713735, "k2_12": 0.016773157394774002, "k2_13": 0.01590344050606482, "k2_16": 0.015460962741478396, "a": -0.024954214989923673, "b": 0.0018349541390362033, "k2_14": 0.013789066626911, "k1_11": 0.018612635762282562, "k1_10": 0.017370832180777621, "k1_12": 0.023991690393089592, "n": 0.063963665877714002, "k2_11": 0.011619226468472231}, 0.01], ["k1_18", 1e-06, false, null, 1e-06, Infinity, 0, null, 1e-06], ["k2_18", 0.00025146548816123993, true, null, 1e-06, Infinity, 0.00015953989670696865, {"tau": 0.023230992360316869, "k1_9": 0.018057957174978198, "k1_8": 0.080985434819364155, "k2_15": 0.01495486755865208, "k1_1": 0.019188382510517469, "k1_0": 0.020244213938804042, "k1_3": 0.01955381902852852, "k1_2": 0.019891296451031874, "k2_10": 0.011380102870269073, "k1_4": 0.019568803505588477, "k1_7": 0.019241255690894112, "k1_6": 0.019191501274972555, "k2_6": 0.010177632735655261, "k2_7": 0.0099645504220349963, "k2_4": 0.011285819805401666, "k2_5": 0.0096024606942013025, "k2_2": 0.013836975013185352, "k2_3": 0.011815841583261509, "k2_0": 0.013565598662852046, "k2_1": 0.010374601767133321, "k1_5": 0.018020687352536261, "k2_8": -0.011532933063140075, "k2_9": 0.0098804999948142892, "k2_12": 0.017217372396708858, "k2_17": 0.014841010356450987, "k2_13": 0.0128660160288436, "k2_16": 0.012775223376746034, "a": -0.009885621566333715, "b": 0.005296118698185674, "k2_14": 0.010065563108155954, "k1_11": 0.02026726922319921, "k1_10": 0.019594977228735672, "k1_12": 0.024749301950395843, "n": 0.0726122922304209, "k2_11": 0.014738045505449568}, 0.01], ["k1_19", 1e-06, false, null, 1e-06, Infinity, 0, null, 1e-06], ["k2_19", 1e-06, false, null, 1e-06, Infinity, 0, null, 1e-06], ["k1_20", 1e-06, false, null, 1e-06, Infinity, 0, null, 1e-06], ["k2_20", 1e-06, false, null, 1e-06, Infinity, 0, null, 1e-06], ["k1_21", 1e-06, false, null, 1e-06, Infinity, 0, null, 1e-06], ["k2_21", 1e-06, false, null, 1e-06, Infinity, 0, null, 1e-06], ["k1_22", 1e-06, false, null, 1e-06, Infinity, 0, null, 1e-06], ["k2_22", 1e-06, false, null, 1e-06, Infinity, 0, null, 1e-06], ["k", 1.0, false, null, 1e-06, Infinity, 0, null, 1.0], ["kdr", 1e-06, false, null, 1e-06, Infinity, 0, null, 1e-06], ["tau", 15.104628333815329, true, null, 5, 20, 0.3256135596390422, {"k1_9": 0.019444633545352842, "k1_8": 0.14906514815601427, "k2_18": 0.023230992360316709, "k2_15": 0.028515494445521986, "k1_1": 0.021331434608855095, "k1_0": 0.023667168538864271, "k1_3": 0.022251962375594979, "k1_2": 0.022992957668789935, "k2_10": 0.0079786273548553572, "k1_4": 0.021813722250775259, "k1_7": 0.021034499750524176, "k1_6": 0.020918822004184542, "k2_6": 0.0061487991905968152, "k2_7": 0.0065593251639686672, "k2_4": 0.0079165301933499625, "k2_5": 0.0061688255472680305, "k2_2": 0.011983042232728456, "k2_3": 0.0093454091222119322, "k2_0": 0.012684535682915438, "k2_1": 0.0066234159946919162, "k1_5": 0.01957911585485287, "k2_8": 0.09274344973742514, "k2_9": 0.0063728155809837017, "k2_12": 0.024088438708574661, "k2_17": 0.024676198646269139, "k2_13": 0.028261491975168092, "k2_16": 0.027058177922300572, "a": -0.039371307815468784, "b": 0.047883871596705228, "k2_14": 0.026076336326829888, "k1_11": 0.023892401380248153, "k1_10": 0.02177075960756197, "k1_12": 0.032876961435936859, "n": 0.086852567262257596, "k2_11": 0.01458313629499035}, 10], ["kg", 0.018515, false, null, 1e-06, Infinity, 0, null, 0.018515], ["n", 1.9999238220778479, true, null, 1e-06, Infinity, 0.024425250364776812, {"tau": 0.0868525672622599, "k1_9": 0.22691324395534779, "k1_8": 0.65146230279675521, "k2_18": 0.072612292230420941, "k2_15": 0.029574311885014193, "k1_1": 0.24977802722610781, "k1_0": 0.27043548080821622, "k1_3": 0.25869381006416475, "k1_2": 0.26910469795536501, "k2_10": 0.075600035385283287, "k1_4": 0.25622667610741912, "k1_7": 0.24645932889849115, "k1_6": 0.24519882539407464, "k2_6": 0.052218439339291385, "k2_7": 0.058772229305571501, "k2_4": 0.076209223614566265, "k2_5": 0.052560288858670277, "k2_2": 0.12589041774841025, "k2_3": 0.091060783844927301, "k2_0": 0.12241359962330296, "k2_1": 0.062432268228780986, "k1_5": 0.22441372716125255, "k2_8": -0.058304495035741116, "k2_9": 0.058983482566667855, "k2_12": 0.12871616149081527, "k2_17": 0.063963665877714043, "k2_13": -0.01820245142795205, "k2_16": -0.0054516910357523931, "a": -0.43567304348081809, "b": 0.22983923970810829, "k2_14": -0.060804983695474553, "k1_11": 0.26825804032928119, "k1_10": 0.25609650394589323, "k1_12": 0.27337601895659747, "k2_11": 0.13920496918043157}, 2], ["b", 1827.3021177837857, true, null, 1e-06, Infinity, 16.928223085345373, {"tau": 0.047883871596705964, "k1_9": 0.011965085947471055, "k1_8": 0.066655799527939943, "k2_18": 0.0052961186981856862, "k2_15": -0.0090063103446587026, "k1_1": 0.023450587062415821, "k1_0": 0.024116241212131476, "k1_3": 0.022763138551666805, "k1_2": 0.022803481221580876, "k2_10": -0.0014459586311441981, "k1_4": 0.020138663545782455, "k1_7": 0.015641169209834667, "k1_6": 0.01722028482172161, "k2_6": -0.005192915169843805, "k2_7": -0.0055660281522594288, "k2_4": -0.00072958652010859536, "k2_5": -0.0037082693590850045, "k2_2": 0.0061640769671191097, "k2_3": 0.0024006723509233763, "k2_0": 0.0061938381374304387, "k2_1": -0.00014721951950690619, "k1_5": 0.018863702160468687, "k2_8": 0.0039934398659964548, "k2_9": -0.0073248655924878538, "k2_12": -0.0071839657142011579, "k2_17": 0.0018349541390362226, "k2_13": -0.018295141052793826, "k2_16": -0.015874742134809165, "a": -0.093610366982082582, "k2_14": -0.023377450706410906, "k1_11": 0.022293921538343028, "k1_10": 0.018831240656889695, "k1_12": 0.014244224386408714, "n": 0.22983923970810824, "k2_11": 0.0061226221726788099}, 1500.0], ["a", 103114.59900017107, true, null, 1e-06, Infinity, 1224.8509157360338, {"tau": -0.039371307815469825, "k1_9": -0.07744878768941596, "k1_8": -0.79697527781873578, "k2_18": -0.009885621566333708, "k2_15": -0.039946149344967749, "k1_1": -0.098260505365731277, "k1_0": -0.13708477301268465, "k1_3": -0.11759590388467216, "k1_2": -0.13619075831130906, "k2_10": 0.13178433490391389, "k1_4": -0.10746802712100895, "k1_7": -0.093172049458219316, "k1_6": -0.089149287477234232, "k2_6": 0.15742984502870425, "k2_7": 0.13109158779869243, "k2_4": 0.12929056416664567, "k2_5": 0.13750612382311847, "k2_2": 0.070459263765297528, "k2_3": 0.10044981348222709, "k2_0": 0.053367709275093565, "k2_1": 0.1439512114680192, "k1_5": -0.070391390072080576, "k2_8": 0.013412147909838015, "k2_9": 0.12952369830191446, "k2_12": -0.045674298346059301, "k2_17": -0.024954214989923756, "k2_13": -0.036270747015972611, "k2_16": -0.037346712693137822, "b": -0.093610366982082555, "k2_14": -0.028321254416728395, "k1_11": -0.13854417630134913, "k1_10": -0.10680720316255633, "k1_12": -0.15765141181237591, "n": -0.43567304348081787, "k2_11": 0.032603538286757952}, 110000.0]]
