# Supplementary material for: A photoconversion model for full spectral programming and multiplexing of optogenetic systems
Source: Mol Syst Biol. 2017 Apr 24;13(4):926. doi: 10.15252/msb.20167456 (PMC5408778; doi:10.15252/msb.20167456)
Supplement: Supplementary file 10 — Dataset EV2 [file MSB-13-926-s010.zip › dataset_ev2_ccasr_data_and_analysis/ccasr_analysis/fit_results/all_data_with_k2_holds_ratio_onetau_k_fixed.p]

S'[[Fit Statistics]]\n    # function evals   = 341\n    # data points      = 929\n    # variables        = 32\n    chi-square         = 1393.186\n    reduced chi-square = 1.553\n[[Variables]]\n    k1_0:    0.01337385 +/- 0.000944 (7.06%) (init= 0.01)\n    k2_0:    0.01256776 +/- 0.004088 (32.53%) (init= 0.001)\n    k1_1:    0.00839920 +/- 0.000592 (7.05%) (init= 0.01)\n    k2_1:    0.00168710 +/- 0.002680 (158.89%) (init= 0.001)\n    k1_2:    0.00479712 +/- 0.000324 (6.76%) (init= 0.01)\n    k2_2:    0.00543830 +/- 0.001222 (22.47%) (init= 0.001)\n    k1_3:    0.00308703 +/- 0.000216 (7.01%) (init= 0.01)\n    k2_3:    0.00150675 +/- 0.000947 (62.88%) (init= 0.001)\n    k1_4:    0.00590196 +/- 0.000414 (7.02%) (init= 0.01)\n    k2_4:    0.00188526 +/- 0.001831 (97.17%) (init= 0.001)\n    k1_5:    0.01188397 +/- 0.000583 (4.91%) (init= 0.01)\n    k2_5:    1e-06 (fixed)\n    k1_6:    0.00984672 +/- 0.000499 (5.07%) (init= 0.01)\n    k2_6:    1e-06 (fixed)\n    k1_7:    0.01073830 +/- 0.000549 (5.11%) (init= 0.01)\n    k2_7:    1e-06 (fixed)\n    k1_8:    0.00668003 +/- 0.000113 (1.69%) (init= 0.01)\n    k2_8:    0.00086642 +/- 0.000302 (34.87%) (init= 0.001)\n    k1_9:    0.01145240 +/- 0.000574 (5.01%) (init= 0.01)\n    k2_9:    1e-06 (fixed)\n    k1_10:   0.00629861 +/- 0.000444 (7.05%) (init= 0.01)\n    k2_10:   0.00178097 +/- 0.001944 (109.21%) (init= 0.001)\n    k1_11:   0.00191915 +/- 0.000139 (7.24%) (init= 0.01)\n    k2_11:   0.00268759 +/- 0.000585 (21.76%) (init= 0.001)\n    k1_12:   0.00052479 +/- 5.09e-05 (9.70%) (init= 0.01)\n    k2_12:   0.00335893 +/- 0.000439 (13.06%) (init= 0.001)\n    k1_13:   1e-06 (fixed)\n    k2_13:   0.00297785 +/- 0.000235 (7.88%) (init= 0.01)\n    k1_14:   1e-06 (fixed)\n    k2_14:   0.00458194 +/- 0.000311 (6.79%) (init= 0.01)\n    k1_15:   1e-06 (fixed)\n    k2_15:   0.00161743 +/- 0.000175 (10.83%) (init= 0.01)\n    k1_16:   1e-06 (fixed)\n    k2_16:   0.00217750 +/- 0.000189 (8.72%) (init= 0.01)\n    k1_17:   1e-06 (fixed)\n    k2_17:   0.00056178 +/- 0.000139 (24.89%) (init= 0.01)\n    k1_18:   1e-06 (fixed)\n    k2_18:   0.00025629 +/- 0.000150 (58.58%) (init= 0.01)\n    k1_19:   1e-06 (fixed)\n    k2_19:   1e-06 (fixed)\n    k1_20:   1e-06 (fixed)\n    k2_20:   1e-06 (fixed)\n    k1_21:   1e-06 (fixed)\n    k2_21:   1e-06 (fixed)\n    k1_22:   1e-06 (fixed)\n    k2_22:   1e-06 (fixed)\n    k:       0.3190063 (fixed)\n    kdr:     0 (fixed)\n    tau:     11.5030278 +/- 0.271127 (2.36%) (init= 10)\n    kg:      0.018515 (fixed)\n    n:       2.11295965 +/- 0.025548 (1.21%) (init= 2)\n    b:       1813.53022 +/- 15.04816 (0.83%) (init= 1500)\n    a:       97414.5344 +/- 1.19e+03 (1.22%) (init= 110000)\n[[Correlations]] (unreported correlations are <  0.100)\n    C(k1_12, k2_12)              =  0.899 \n    C(k1_11, k2_11)              =  0.802 \n    C(k1_2, k2_2)                =  0.755 \n    C(k1_0, k2_0)                =  0.753 \n    C(k1_8, n)                   =  0.734 \n    C(k1_3, k2_3)                =  0.733 \n    C(k1_1, k2_1)                =  0.717 \n    C(k1_4, k2_4)                =  0.714 \n    C(k1_10, k2_10)              =  0.706 \n    C(k2_8, a)                   =  0.558 \n    C(k1_8, k2_8)                =  0.469 \n    C(k2_8, n)                   =  0.373 \n    C(k2_8, tau)                 =  0.358 \n    C(k1_8, a)                   = -0.330 \n    C(k1_8, tau)                 =  0.289 \n    C(k1_12, n)                  =  0.278 \n    C(k1_0, n)                   =  0.271 \n    C(k1_2, n)                   =  0.271 \n    C(k1_11, n)                  =  0.268 \n    C(k1_7, n)                   =  0.260 \n    C(k1_10, n)                  =  0.259 \n    C(k1_4, n)                   =  0.258 \n    C(k1_3, n)                   =  0.258 \n    C(k1_1, n)                   =  0.253 \n    C(k1_6, n)                   =  0.251 \n    C(n, b)                      =  0.244 \n    C(k1_5, n)                   =  0.242 \n    C(k1_8, k1_12)               =  0.240 \n    C(k1_9, n)                   =  0.236 \n    C(k1_7, k1_8)                =  0.226 \n    C(k1_6, k1_8)                =  0.220 \n    C(k1_5, k1_8)                =  0.214 \n    C(k1_8, k1_9)                =  0.210 \n    C(tau, n)                    =  0.206 \n    C(k1_5, a)                   = -0.206 \n    C(k1_9, a)                   = -0.205 \n    C(k1_8, k1_11)               =  0.205 \n    C(k1_6, a)                   = -0.205 \n    C(k1_0, k1_8)                =  0.205 \n    C(k1_2, k1_8)                =  0.204 \n    C(k1_7, a)                   = -0.202 \n    C(k1_3, k1_8)                =  0.189 \n    C(k1_8, k1_10)               =  0.188 \n    C(k1_4, k1_8)                =  0.186 \n    C(k2_1, a)                   =  0.185 \n    C(k1_1, k1_8)                =  0.181 \n    C(k2_10, a)                  =  0.181 \n    C(n, a)                      = -0.180 \n    C(k2_4, a)                   =  0.180 \n    C(tau, a)                    =  0.167 \n    C(k2_11, n)                  =  0.165 \n    C(k2_8, k2_10)               =  0.163 \n    C(k2_1, k2_8)                =  0.163 \n    C(k2_4, k2_8)                =  0.163 \n    C(k2_2, k2_8)                =  0.160 \n    C(k2_2, n)                   =  0.159 \n    C(k2_3, a)                   =  0.156 \n    C(k2_3, k2_8)                =  0.151 \n    C(k2_0, n)                   =  0.148 \n    C(k2_12, n)                  =  0.146 \n    C(k2_2, a)                   =  0.140 \n    C(k1_8, k2_12)               =  0.137 \n    C(k2_0, k2_8)                =  0.132 \n    C(k2_8, k2_11)               =  0.126 \n    C(k2_3, n)                   =  0.125 \n    C(k2_10, n)                  =  0.118 \n    C(k2_4, n)                   =  0.118 \n    C(k2_0, a)                   =  0.111 \n    C(k1_8, k2_15)               =  0.110 \n    C(k2_1, n)                   =  0.109 \n    C(k1_1, k2_8)                =  0.108 \n    C(k1_12, a)                  = -0.106 \n    C(k1_8, k2_13)               =  0.105 \n    C(k2_8, k1_10)               =  0.105 \n    C(k1_4, k2_8)                =  0.105 \n    C(k1_8, k2_16)               =  0.104 '
p0
.
