# Supplementary material for: A photoconversion model for full spectral programming and multiplexing of optogenetic systems
Source: Mol Syst Biol. 2017 Apr 24;13(4):926. doi: 10.15252/msb.20167456 (PMC5408778; doi:10.15252/msb.20167456)
Supplement: Supplementary file 10 — Dataset EV2 [file MSB-13-926-s010.zip › dataset_ev2_ccasr_data_and_analysis/ccasr_analysis/fit_results/all_data_with_k2_holds_ratio_onetau_k_fixed.params]

[["k1_0", 0.01337385836112881, true, null, 1e-06, Infinity, 0.00094376279696021072, {"tau": 0.049730447423502862, "k1_9": 0.06849758735503117, "k1_8": 0.20465165174054942, "k2_18": 0.019534764507183597, "k2_16": 0.0055530748861059446, "k1_1": 0.069253413914012366, "k2_15": 0.01363945312098426, "k1_3": 0.071019422701088367, "k1_2": 0.075036025767097045, "k2_10": 0.028825242788934183, "k2_11": 0.043420769130211027, "k2_12": 0.041262089240991791, "k2_13": 0.0028135312215304279, "k2_4": 0.028712011881560386, "k2_17": 0.019215155767946687, "k2_2": 0.040728718142974595, "k2_3": 0.031117827952096822, "k2_0": 0.7526023569304563, "k2_1": 0.026295063943361861, "k1_5": 0.069750197680138432, "k2_8": 0.08275755954237915, "k1_4": 0.070861530001804326, "k1_7": 0.074704649518365335, "k1_6": 0.072266255383923089, "a": -0.068491593155268232, "b": 0.030852258238478127, "k2_14": -0.0072168640953740879, "k1_11": 0.074709574359759515, "k1_10": 0.071312526819361066, "k1_12": 0.078491462281726265, "n": 0.2708569422436059}, 0.01], ["k2_0", 0.012567763120797992, true, null, 1e-06, Infinity, 0.0040884372101160048, {"tau": 0.057410541813364219, "k1_9": 0.012423613363541622, "k1_8": 0.079889964739106825, "k2_18": 0.01120127575627518, "k2_15": 0.0052797642414754934, "k1_1": 0.042421664041578676, "k1_0": 0.7526023569304493, "k1_3": 0.040232273029940313, "k1_2": 0.039012783361209072, "k2_10": 0.047114178918116777, "k2_11": 0.042215187478149299, "k2_12": 0.024641399406981734, "k2_13": -0.00022503877636895206, "k2_4": 0.046855571650186244, "k2_17": 0.0094101613584382064, "k2_2": 0.048407920036998106, "k2_3": 0.044782067725699856, "k2_1": 0.046148481862097086, "k1_5": 0.013129461867564815, "k2_8": 0.13234666245816595, "k1_4": 0.042183051485244004, "k1_7": 0.016992678523890841, "k1_6": 0.014966603905386211, "k2_16": 0.0011504450641719134, "a": 0.11092515500146904, "b": 0.016490679406927881, "k2_14": -0.0051744592257425273, "k1_11": 0.037002434475111798, "k1_10": 0.042390039477536216, "k1_12": 0.035094757788156461, "n": 0.14804152782247151}, 0.001], ["k1_1", 0.0083992060707877014, true, null, 1e-06, Infinity, 0.00059233799948477648, {"tau": 0.056212421277866187, "k1_9": 0.056084020280063318, "k1_8": 0.18108459156351409, "k2_18": 0.017757618974387646, "k2_15": 0.011446475993708018, "k2_14": -0.0076163910139665, "k1_0": 0.069253413914019651, "k1_3": 0.066680057437574394, "k1_2": 0.069368543619574896, "k2_10": 0.036667246014934901, "k2_11": 0.04619711495689699, "k2_12": 0.038754747147108706, "k2_13": 0.0015153262042155943, "k2_4": 0.036508029258928938, "k2_17": 0.016983621198092606, "k2_2": 0.046170251284268632, "k2_3": 0.037684503378206093, "k2_0": 0.042421664041585393, "k2_1": 0.7166176706651467, "k1_5": 0.057268536887391815, "k2_8": 0.10800639475223549, "k1_4": 0.067176722407372394, "k1_7": 0.062255173003500759, "k1_6": 0.05976481790834233, "k2_16": 0.0040585602780031987, "a": -0.017116315215758054, "b": 0.029863400248544548, "k1_11": 0.068439357133395343, "k1_10": 0.067582333760596608, "k1_12": 0.070488119036529934, "n": 0.25301523370489876}, 0.01], ["k2_1", 0.0016871014853955257, true, null, 1e-06, Infinity, 0.0026806947215037812, {"tau": 0.063698472595970362, "k1_9": -0.0081725455779100183, "k1_8": 0.036834677923903089, "k2_18": 0.007680951813741484, "k2_15": 0.0014852955433137666, "k1_1": 0.71661767066514692, "k1_0": 0.026295063943358798, "k1_3": 0.030633364880699687, "k1_2": 0.027380030956881223, "k2_10": 0.056458447343672648, "k2_11": 0.043824641208989074, "k2_12": 0.019053935013264918, "k2_13": -0.0022326777955874581, "k2_4": 0.056142417409791291, "k2_17": 0.0052810855220670151, "k2_2": 0.053835115832782839, "k2_3": 0.052248907499058542, "k2_0": 0.046148481862099709, "k1_5": -0.0076311216940895821, "k2_8": 0.16317394864740251, "k1_4": 0.033498454376143863, "k1_7": -0.0039687810516112008, "k1_6": -0.0059431967327854716, "k2_16": -0.0012627150987571218, "a": 0.18530453123929128, "b": 0.01226174813761784, "k2_14": -0.0054297143045828247, "k1_11": 0.024550364509967035, "k1_10": 0.033621055767007822, "k1_12": 0.020039323531691272, "n": 0.10949936898282958}, 0.001], ["k1_2", 0.0047971237954992363, true, null, 1e-06, Infinity, 0.00032418002410621364, {"tau": 0.051106242927934191, "k1_9": 0.067593762781665456, "k1_8": 0.2039979569178339, "k2_18": 0.019124074261634968, "k2_15": 0.013243768349089026, "k1_1": 0.06936854361957491, "k1_0": 0.075036025767106412, "k1_3": 0.071015799222995279, "k2_17": 0.01879311031904448, "k2_10": 0.029885633460532499, "k2_11": 0.043981533809083727, "k2_12": 0.041102830553611601, "k2_13": 0.0025043438568460559, "k2_4": 0.029770383427630741, "k2_2": 0.75470747217823064, "k2_3": 0.032048161935307191, "k2_0": 0.039012783361216455, "k2_1": 0.027380030956881286, "k1_5": 0.068842102445760028, "k2_8": 0.08857163084951529, "k1_4": 0.070938424247404611, "k1_7": 0.073845821729635816, "k1_6": 0.071384142627725911, "k2_16": 0.0052430604031207658, "a": -0.06295841188370796, "b": 0.029691052789553366, "k2_14": -0.0074415075555152527, "k1_11": 0.07449379328826633, "k1_10": 0.071387822015107266, "k1_12": 0.078011706956341034, "n": 0.27067218485137962}, 0.01], ["k2_2", 0.0054383047619829261, true, null, 1e-06, Infinity, 0.0012220397500146809, {"tau": 0.06672408675899022, "k1_9": 0.0099721554199904295, "k1_8": 0.082782476373896269, "k2_18": 0.011144707117715487, "k2_15": 0.0046212025465287108, "k1_1": 0.046170251284268618, "k1_0": 0.040728718142974532, "k1_3": 0.043369690466908209, "k1_2": 0.75470747217823042, "k2_10": 0.054787795336775622, "k2_11": 0.047693528589249398, "k2_12": 0.026212960195228296, "k2_13": -0.0011033549339725113, "k2_4": 0.054495839247241218, "k2_17": 0.0090939839982205634, "k2_3": 0.051796236087030885, "k2_0": 0.048407920037002332, "k2_1": 0.053835115832782894, "k1_5": 0.010741472650644054, "k2_8": 0.16039185157466401, "k1_4": 0.045753915207924364, "k1_7": 0.015057779396702969, "k1_6": 0.012789362462077907, "k2_16": 0.00037347760026103938, "a": 0.13983486579247892, "b": 0.018403450862008442, "k2_14": -0.0062147493177103887, "k1_11": 0.039127008196777203, "k1_10": 0.04596760182186984, "k1_12": 0.036229355960184326, "n": 0.15936785434543116}, 0.001], ["k1_3", 0.0030870381610504927, true, null, 1e-06, Infinity, 0.00021633499819967458, {"tau": 0.052732841017170476, "k1_9": 0.060729649918031953, "k1_8": 0.18894209160894748, "k2_18": 0.018294513183011396, "k2_15": 0.012223008176432988, "k1_1": 0.066680057437574394, "k1_0": 0.071019422701096402, "k2_16": 0.0046206132507331087, "k1_2": 0.071015799222995293, "k2_10": 0.032958054197399826, "k2_11": 0.044523616355308035, "k2_12": 0.039396286697983902, "k2_13": 0.0020194574135375984, "k2_4": 0.032819627115397328, "k2_17": 0.017719775172412137, "k2_2": 0.043369690466908251, "k2_3": 0.73276453727931634, "k2_0": 0.040232273029947287, "k2_1": 0.030633364880699756, "k1_5": 0.061923588471899597, "k2_8": 0.096109687114698319, "k1_4": 0.068011591996259682, "k1_7": 0.066848558694601351, "k1_6": 0.064406271410032884, "a": -0.038621909439241452, "b": 0.028745858507232207, "k2_14": -0.0073954988360978051, "k1_11": 0.07035074907760866, "k1_10": 0.068433196788909426, "k1_12": 0.073107371791531942, "n": 0.25766385590388091}, 0.01], ["k2_3", 0.0015067581334266, true, null, 1e-06, Infinity, 0.00094740504853717646, {"tau": 0.061238270633879224, "k1_9": -2.3968061127120711e-05, "k1_8": 0.053817675686807454, "k2_18": 0.0090401738079477524, "k2_15": 0.0029310093377475938, "k1_1": 0.037684503378206058, "k1_0": 0.031117827952095046, "k1_3": 0.73276453727931634, "k1_2": 0.032048161935307143, "k2_10": 0.052873854645101206, "k2_11": 0.043273629334948285, "k2_12": 0.021283822728903008, "k2_13": -0.0015054819240040375, "k2_4": 0.052580058482885383, "k2_17": 0.0068749148821490372, "k2_2": 0.051796236087030885, "k2_0": 0.044782067725703111, "k2_1": 0.05224890749905859, "k1_5": 0.00057955897712929358, "k2_8": 0.151399048301052, "k1_4": 0.037012482906177611, "k1_7": 0.0043335165428290681, "k1_6": 0.002333967252966123, "k2_16": -0.00036835580207407611, "a": 0.15625493932924553, "b": 0.013159403844495423, "k2_14": -0.0054041435643308287, "k1_11": 0.029534032474858817, "k1_10": 0.037169492629856811, "k1_12": 0.026027777734714798, "n": 0.12490725865742937}, 0.001], ["k1_4", 0.0059019645551067201, true, null, 1e-06, Infinity, 0.00041433257334170875, {"tau": 0.055488734755482515, "k1_9": 0.058599528575561874, "k1_8": 0.18648828921786934, "k2_18": 0.018191836740536607, "k2_15": 0.011919549647388254, "k1_1": 0.067176722407372422, "k1_0": 0.070861530001812209, "k1_3": 0.068011591996259696, "k1_2": 0.070938424247404652, "k2_10": 0.035790180953554414, "k2_11": 0.046208435800610112, "k2_12": 0.039572805707283248, "k2_13": 0.0017672006222151781, "k2_4": 0.71365101184183777, "k2_17": 0.017491715923581695, "k2_2": 0.045753915207924406, "k2_3": 0.03701248290617766, "k2_0": 0.042183051485251068, "k2_1": 0.033498454376143925, "k1_5": 0.059786127299264399, "k2_8": 0.10502029815345996, "k1_7": 0.06483340146696101, "k1_6": 0.062324665217843085, "k2_16": 0.0043636215375433543, "a": -0.02532705178085521, "b": 0.026617521752283747, "k2_14": -0.0075907111556114317, "k1_11": 0.070095914677488588, "k1_10": 0.068838384951302359, "k1_12": 0.072461873733544555, "n": 0.25779078952271173}, 0.01], ["k2_4", 0.0018852611522682805, true, null, 1e-06, Infinity, 0.0018318814843751067, {"tau": 0.064326970507814898, "k1_9": -0.005448842806049646, "k1_8": 0.043847941696474213, "k2_18": 0.0083943392908797706, "k2_15": 0.0020828285490982587, "k1_1": 0.036508029258928931, "k1_0": 0.028712011881557937, "k1_3": 0.0328196271153973, "k1_2": 0.029770383427630713, "k2_10": 0.056637829247368897, "k2_11": 0.044768744371106832, "k2_12": 0.020392931365836975, "k2_13": -0.0019847215296238158, "k2_17": 0.006019315284477242, "k2_2": 0.054495839247241225, "k2_3": 0.052580058482885397, "k2_0": 0.046855571650189415, "k2_1": 0.056142417409791368, "k1_5": -0.0048810878594028771, "k2_8": 0.16294967802014929, "k1_4": 0.71365101184183766, "k1_7": -0.0010827936729237988, "k1_6": -0.0031186720158818543, "k2_16": -0.00093192556431319817, "a": 0.17967381067683247, "b": 0.011090790208145823, "k2_14": -0.0055184094722492147, "k1_11": 0.026983883204254676, "k1_10": 0.035775315151857015, "k1_12": 0.022741011492202149, "n": 0.11762773367754281}, 0.001], ["k1_5", 0.011883975857671758, true, null, 1e-06, Infinity, 0.00058300536924898289, {"tau": 0.014974916484261417, "k1_9": 0.085514080346819163, "k1_8": 0.21384888727075052, "k2_18": 0.016904513532380788, "k2_15": 0.014283652099118128, "k1_1": 0.057268536887391842, "k1_0": 0.069750197680151546, "k1_3": 0.061923588471899604, "k1_2": 0.068842102445760056, "k2_10": -0.0049735432131342528, "k2_11": 0.02062986237885089, "k2_12": 0.034711429015783141, "k2_13": 0.0042278653942966387, "k2_4": -0.0048810878594028138, "k2_17": 0.018199468627643409, "k2_2": 0.010741472650644105, "k2_3": 0.00057955897712935506, "k2_0": 0.01312946186757148, "k2_1": -0.0076311216940895517, "k2_8": -0.011222255431744099, "k1_4": 0.059786127299264406, "k1_7": 0.089898712665578931, "k1_6": 0.088404528442899144, "k2_16": 0.0067885926955300905, "a": -0.20615902007352513, "b": 0.030088815517327127, "k2_14": -0.0052318924999659663, "k1_11": 0.070341073044408398, "k1_10": 0.060224536030189992, "k1_12": 0.07758600080472057, "n": 0.24174941603816752}, 0.01], ["k2_5", 1e-06, false, null, 1e-06, Infinity, 0, null, 1e-06], ["k1_6", 0.0098467281699640141, true, null, 1e-06, Infinity, 0.00049898915560235926, {"tau": 0.017352298867084129, "k1_9": 0.087273576519788537, "k1_8": 0.22032623458654241, "k2_18": 0.017450648016422866, "k2_15": 0.014637666737282633, "k1_1": 0.059764817908342364, "k1_0": 0.07226625538393637, "k1_3": 0.064406271410032925, "k1_2": 0.071384142627725966, "k2_10": -0.0032024583163232814, "k2_11": 0.022569906384663347, "k2_12": 0.03617555625628105, "k2_13": 0.0042601544310894753, "k2_4": -0.0031186720158817871, "k2_17": 0.018721367582168122, "k2_2": 0.012789362462077963, "k2_3": 0.0023339672529661877, "k2_0": 0.01496660390539312, "k2_1": -0.0059431967327854378, "k1_5": 0.088404528442899144, "k2_8": -0.0053146911621219642, "k1_4": 0.062324665217843085, "k1_7": 0.091901242767980895, "k2_16": 0.0069094262824899505, "a": -0.20468807507254125, "b": 0.027219801088919731, "k2_14": -0.0055068170433978658, "k1_11": 0.072816212150932272, "k1_10": 0.062781250394724264, "k1_12": 0.080083715081771173, "n": 0.25061203684981653}, 0.01], ["k2_6", 1e-06, false, null, 1e-06, Infinity, 0, null, 1e-06], ["k1_7", 0.01073830171673229, true, null, 1e-06, Infinity, 0.00054864353947974985, {"tau": 0.020053672903757213, "k1_9": 0.088728381241668555, "k1_8": 0.22617060023435398, "k2_18": 0.018097836443370218, "k2_15": 0.015007846919065919, "k1_1": 0.062255173003500759, "k1_0": 0.074704649518378755, "k1_3": 0.066848558694601365, "k1_2": 0.073845821729635858, "k2_10": -0.0011561007339483602, "k2_11": 0.024663823919538121, "k2_12": 0.037633484123922076, "k2_13": 0.0042872120261424401, "k2_4": -0.0010827936729237457, "k2_17": 0.019307403906932651, "k2_2": 0.015057779396703001, "k2_3": 0.0043335165428291184, "k2_0": 0.016992678523898002, "k2_1": -0.0039687810516111756, "k1_5": 0.089898712665578931, "k2_8": 0.00064714686923229012, "k1_4": 0.06483340146696101, "k1_6": 0.091901242767980867, "k2_16": 0.0070242916190491247, "a": -0.2018814466679637, "b": 0.027568915786353711, "k2_14": -0.0057946313834327931, "k1_11": 0.075201903707328113, "k1_10": 0.065304446009250852, "k1_12": 0.082457346274636842, "n": 0.25966186782380735}, 0.01], ["k2_7", 1e-06, false, null, 1e-06, Infinity, 0, null, 1e-06], ["k1_8", 0.0066800382981512252, true, null, 1e-06, Infinity, 0.00011270184193940756, {"tau": 0.28875433808140599, "k1_9": 0.21046691747585558, "k2_14": 0.092296307306339073, "k2_18": 0.07002870808424555, "k2_15": 0.11031305918075096, "k1_1": 0.18108459156351447, "k1_0": 0.20465165174059255, "k1_3": 0.18894209160894759, "k1_2": 0.20399795691783421, "k2_10": 0.043841429472727726, "k2_11": 0.097776124629088954, "k2_12": 0.13676185157269033, "k2_13": 0.10544926907157851, "k2_4": 0.043847941696473845, "k2_17": 0.08685255659803387, "k2_2": 0.082782476373895977, "k2_3": 0.053817675686806898, "k2_0": 0.079889964739140798, "k2_1": 0.036834677923902499, "k1_5": 0.21384888727075102, "k2_8": 0.46893458461246096, "k1_4": 0.18648828921786947, "k1_7": 0.22617060023435481, "k1_6": 0.22032623458654318, "k2_16": 0.10384326934289495, "a": -0.33030684163839658, "b": 0.092346885018644506, "k1_11": 0.20490104789734431, "k1_10": 0.18772086906710145, "k1_12": 0.24028869038953132, "n": 0.73416390907777196}, 0.01], ["k2_8", 0.00086641747126858792, true, null, 1e-06, Infinity, 0.00030214868999235705, {"tau": 0.35784638811941361, "k1_9": -0.013341663407937979, "k1_8": 0.46893458461246201, "k2_18": -0.0071471256075148117, "k2_15": 0.018700658170051565, "k1_1": 0.10800639475223529, "k1_0": 0.082757559542376596, "k1_3": 0.096109687114698139, "k1_2": 0.08857163084951529, "k2_10": 0.16323740460815733, "k2_11": 0.1255644465583779, "k2_12": 0.054525898559034031, "k2_13": 0.028872316646329301, "k2_4": 0.16294967802014837, "k2_17": 0.00067973136095902595, "k2_2": 0.16039185157466332, "k2_3": 0.15139904830105125, "k2_0": 0.13234666245818355, "k2_1": 0.16317394864740176, "k1_5": -0.011222255431743539, "k1_4": 0.10502029815345978, "k1_7": 0.00064714686923283277, "k1_6": -0.0053146911621214559, "k2_16": 0.026762315080686737, "a": 0.5583442863164314, "b": 0.076248612621500941, "k2_14": 0.033852766153653499, "k1_11": 0.076556554052569975, "k1_10": 0.10527421471356319, "k1_12": 0.063779926305765622, "n": 0.37274148170997723}, 0.001], ["k1_9", 0.011452407673833487, true, null, 1e-06, Infinity, 0.00057402704472349299, {"tau": 0.01368721521696243, "k1_8": 0.21046691747585522, "k2_18": 0.016634317591795966, "k2_15": 0.014175474496912269, "k1_1": 0.056084020280063339, "k1_0": 0.068497587355044118, "k1_3": 0.060729649918031967, "k1_2": 0.067593762781665484, "k2_10": -0.0055407642386087501, "k2_11": 0.019859471946238917, "k2_12": 0.034135332748557991, "k2_13": 0.0043229508189366129, "k2_4": -0.0054488428060495827, "k2_17": 0.017952468860859258, "k2_2": 0.0099721554199904729, "k2_3": -2.3968061127062838e-05, "k2_0": 0.012423613363548209, "k2_1": -0.0081725455779099888, "k1_5": 0.085514080346819163, "k2_8": -0.013341663407938562, "k1_4": 0.058599528575561874, "k1_7": 0.088728381241668597, "k1_6": 0.087273576519788537, "k2_16": 0.0068294975746667954, "a": -0.20541425678686748, "b": 0.024159184767072406, "k2_14": -0.0049690536495619686, "k1_11": 0.06911124166224239, "k1_10": 0.05903610149154713, "k1_12": 0.076373372512361509, "n": 0.23645826534518125}, 0.01], ["k2_9", 1e-06, false, null, 1e-06, Infinity, 0, null, 1e-06], ["k1_10", 0.0062986163616848279, true, null, 1e-06, Infinity, 0.00044423342728331847, {"tau": 0.055677919296005754, "k1_9": 0.059036101491547102, "k1_8": 0.18772086906710125, "k2_18": 0.018327850674074057, "k2_15": 0.012031840402328286, "k1_1": 0.06758233376059658, "k1_0": 0.071312526819368754, "k1_3": 0.06843319678890937, "k1_2": 0.071387822015107266, "k2_10": 0.70621408985038481, "k2_11": 0.046451350903569215, "k2_12": 0.039844034292700913, "k2_13": 0.00181775685857428, "k2_4": 0.035775315151857029, "k2_17": 0.017629120413194067, "k2_2": 0.045967601821869854, "k2_3": 0.037169492629856825, "k2_0": 0.04239003947754319, "k2_1": 0.03362105576700785, "k1_5": 0.06022453603018995, "k2_8": 0.10527421471356327, "k1_4": 0.068838384951302317, "k1_7": 0.065304446009250838, "k1_6": 0.062781250394724208, "k2_16": 0.0044288006798340815, "a": -0.025887887233265603, "b": 0.025797075536795298, "k2_14": -0.0076013727253357952, "k1_11": 0.070547468118834875, "k1_12": 0.072955915756061598, "n": 0.25926074985845082}, 0.01], ["k2_10", 0.0017809796399331779, true, null, 1e-06, Infinity, 0.0019449372611354855, {"tau": 0.0645674692307074, "k1_9": -0.00554076423860879, "k1_8": 0.043841429472728129, "k2_18": 0.0085240058677204227, "k2_15": 0.0021688454355876861, "k1_1": 0.036667246014934859, "k1_0": 0.028825242788931435, "k1_3": 0.032958054197399771, "k1_2": 0.029885633460532461, "k1_5": -0.0049735432131342953, "k2_11": 0.045014412445114213, "k2_12": 0.02054095093442956, "k2_13": -0.0019226226750721923, "k2_4": 0.056637829247368841, "k2_17": 0.0061285476537159536, "k2_2": 0.054787795336775587, "k2_3": 0.052873854645101186, "k2_0": 0.047114178918119747, "k2_1": 0.056458447343672655, "k2_8": 0.16323740460815808, "k1_4": 0.035790180953554358, "k1_7": -0.0011561007339484018, "k1_6": -0.0032024583163233387, "k2_16": -0.00086874468002903305, "a": 0.18075389840103825, "b": 0.010687317230537745, "k2_14": -0.005480102790815301, "k1_11": 0.027090961928684192, "k1_10": 0.7062140898503847, "k1_12": 0.022855352218299856, "n": 0.11801259370716334}, 0.001], ["k1_11", 0.0019191564944137651, true, null, 1e-06, Infinity, 0.00013900378351066752, {"tau": 0.047852726753603206, "k1_9": 0.069111241662242417, "k1_8": 0.20490104789734406, "k2_18": 0.019674078834278672, "k2_15": 0.014026874650564179, "k1_1": 0.06843935713339537, "k1_0": 0.07470957435976909, "k1_3": 0.070350749077608674, "k1_2": 0.074493793288266372, "k2_10": 0.027090961928684217, "k2_11": 0.80235847657564574, "k2_12": 0.041056506507561256, "k2_13": 0.0032935916901862339, "k2_4": 0.026983883204254707, "k2_17": 0.019445090889419134, "k2_2": 0.039127008196777238, "k2_3": 0.029534032474858855, "k2_0": 0.037002434475119146, "k2_1": 0.024550364509967063, "k1_5": 0.070341073044408398, "k2_8": 0.07655655405256992, "k1_4": 0.070095914677488588, "k1_7": 0.075201903707328141, "k1_6": 0.072816212150932272, "k2_16": 0.0059894676175692311, "b": 0.028841234094766244, "k2_14": -0.0066845556769377116, "a": -0.075173063963039355, "k1_10": 0.070547468118834916, "k1_12": 0.078377560117661629, "n": 0.26822151749143464}, 0.01], ["k2_11", 0.0026875960647781971, true, null, 1e-06, Infinity, 0.00058471050442000447, {"tau": 0.056979659950533293, "k1_9": 0.019859471946238928, "k1_8": 0.097776124629089023, "k2_18": 0.012757490413036573, "k2_15": 0.0069426074869961846, "k1_1": 0.04619711495689699, "k1_0": 0.043420769130212679, "k1_3": 0.044523616355308021, "k1_2": 0.043981533809083734, "k2_10": 0.045014412445114234, "k1_4": 0.046208435800610105, "k2_12": 0.027281457538621073, "k2_13": 0.00075710342802951468, "k2_4": 0.044768744371106811, "k2_17": 0.011179110084512686, "k2_2": 0.047693528589249419, "k2_3": 0.043273629334948285, "k2_0": 0.042215187478153789, "k2_1": 0.043824641208989094, "k1_5": 0.02062986237885089, "k2_8": 0.1255644465583784, "k1_7": 0.024663823919538121, "k1_6": 0.02256990638466333, "k2_16": 0.0022798989324186994, "a": 0.087877702913845751, "b": 0.016663009432702096, "k2_14": -0.004881163625900603, "k1_11": 0.80235847657564552, "k1_10": 0.04645135090356925, "k1_12": 0.041233275050856721, "n": 0.16472847819309183}, 0.001], ["k1_12", 0.00052478980020309596, true, null, 1e-06, Infinity, 5.0922093602738697e-05, {"tau": 0.052351323875967672, "k1_9": 0.076373372512361468, "k1_8": 0.24028869038953093, "k2_18": 0.024647695884345025, "k2_15": 0.021929189673719963, "k1_1": 0.07048811903652985, "k1_0": 0.078491462281737687, "k1_3": 0.073107371791531844, "k1_2": 0.078011706956340993, "k2_10": 0.022855352218299787, "k2_11": 0.041233275050856624, "k2_12": 0.89867155150845279, "k2_13": 0.011793983007531983, "k2_4": 0.022741011492202059, "k2_17": 0.025395365975759851, "k2_2": 0.036229355960184249, "k2_3": 0.026027777734714732, "k2_0": 0.035094757788164559, "k2_1": 0.020039323531691203, "k1_5": 0.077586000804720556, "k2_8": 0.063779926305765081, "k1_4": 0.072461873733544443, "k1_7": 0.082457346274636842, "k1_6": 0.080083715081771104, "k2_16": 0.014004201542353344, "a": -0.10575946800626217, "k2_14": 0.0017635814289550737, "k1_11": 0.078377560117661546, "k1_10": 0.072955915756061515, "b": 0.021005180118448968, "n": 0.27758007381425431}, 0.01], ["k2_12", 0.0033589377932995435, true, null, 1e-06, Infinity, 0.00043867924696583513, {"tau": 0.04176961040560543, "k1_9": 0.03413533274855797, "k1_8": 0.13676185157269005, "k2_18": 0.017008973608597405, "k2_15": 0.017052934591123975, "k1_1": 0.038754747147108616, "k1_0": 0.041262089240997286, "k1_3": 0.039396286697983798, "k1_2": 0.041102830553611538, "k2_10": 0.020540950934429456, "k2_11": 0.027281457538620959, "k1_7": 0.037633484123922048, "k2_13": 0.012664072526614336, "k2_4": 0.020392931365836857, "k2_17": 0.017548318555468446, "k2_2": 0.026212960195228181, "k2_3": 0.021283822728902904, "k2_0": 0.024641399406986491, "k2_1": 0.019053935013264814, "k1_5": 0.03471142901578312, "k2_8": 0.054525898559033649, "k1_4": 0.039572805707283137, "k1_6": 0.036175556256281001, "k2_16": 0.01329208973411492, "a": -0.018701051917006099, "b": -0.00027823546499845017, "k2_14": 0.0078054439918787107, "k1_11": 0.041056506507561152, "k1_10": 0.039844034292700822, "k1_12": 0.89867155150845268, "n": 0.14582236523868905}, 0.001], ["k1_13", 1e-06, false, null, 1e-06, Infinity, 0, null, 1e-06], ["k2_13", 0.0029778598704240933, true, null, 1e-06, Infinity, 0.00023471913711450255, {"tau": 0.037930902837842284, "k1_9": 0.0043229508189367933, "k1_8": 0.10544926907157876, "k2_18": 0.012788753334268705, "k2_15": 0.025116056179541837, "k1_1": 0.0015153262042156648, "k1_0": 0.0028135312215351997, "k1_3": 0.0020194574135376842, "k1_2": 0.00250434385684616, "k2_10": -0.0019226226750722725, "k2_11": 0.00075710342802950113, "k2_12": 0.012664072526614377, "k1_6": 0.0042601544310896565, "k2_4": -0.0019847215296238912, "k2_17": 0.01635197496399679, "k2_2": -0.0011033549339725546, "k2_3": -0.0015054819240040982, "k2_0": -0.00022503877636445791, "k2_1": -0.0022326777955875439, "k1_5": 0.0042278653942968182, "k2_8": 0.028872316646328899, "k1_4": 0.0017672006222152548, "k1_7": 0.004287212026142624, "k2_16": 0.027729471565414898, "a": -0.018633720867026925, "b": -0.015754457768752537, "k2_14": 0.032438131650664753, "k1_11": 0.0032935916901863415, "k1_10": 0.0018177568585743568, "k1_12": 0.011793983007532111, "n": 0.00457102054243621}, 0.01], ["k1_14", 1e-06, false, null, 1e-06, Infinity, 0, null, 1e-06], ["k2_14", 0.0045819477880525428, true, null, 1e-06, Infinity, 0.00031095054333665973, {"tau": 0.038198945617442269, "k1_9": -0.0049690536495618359, "k1_8": 0.092296307306339281, "k2_18": 0.010164947311337623, "k2_15": 0.025108786316555637, "k1_1": -0.007616391013966454, "k1_0": -0.0072168640953697164, "k1_3": -0.0073954988360977461, "k1_2": -0.0074415075555151877, "k2_10": -0.005480102790815373, "k2_11": -0.0048811636259006178, "k2_12": 0.0078054439918787367, "k1_6": -0.0055068170433977288, "k2_4": -0.0055184094722492815, "k2_17": 0.014333267833921273, "k2_2": -0.0062147493177104329, "k2_3": -0.0054041435643308851, "k2_0": -0.0051744592257391576, "k2_1": -0.0054297143045828992, "k1_5": -0.0052318924999658328, "k2_8": 0.033852766153653138, "k1_4": -0.0075907111556113788, "k1_7": -0.005794631383432663, "k2_13": 0.03243813165066476, "k2_16": 0.029398493219659861, "a": -0.0073544821780534069, "b": -0.020697828530038296, "k1_11": -0.0066845556769376327, "k1_10": -0.0076013727253357484, "k1_12": 0.0017635814289551563, "n": -0.031035767353884882}, 0.01], ["k1_15", 1e-06, false, null, 1e-06, Infinity, 0, null, 1e-06], ["k2_15", 0.0016174303431967241, true, null, 1e-06, Infinity, 0.00017524426661352332, {"tau": 0.0341316640790627, "k1_9": 0.014175474496912262, "k1_8": 0.11031305918075059, "k2_18": 0.014887814526646306, "k2_16": 0.023643220773898271, "k1_1": 0.011446475993707938, "k1_0": 0.013639453120991015, "k1_3": 0.012223008176432917, "k1_2": 0.013243768349088964, "k2_10": 0.0021688454355875872, "k2_11": 0.0069426074869960953, "k2_12": 0.017052934591123944, "k1_6": 0.014637666737282617, "k2_4": 0.002082828549098162, "k2_17": 0.017435882325451336, "k2_2": 0.0046212025465286119, "k2_3": 0.0029310093377475032, "k2_0": 0.0052797642414798554, "k2_1": 0.0014852955433136662, "k1_5": 0.014283652099118123, "k2_8": 0.018700658170051086, "k1_4": 0.011919549647388174, "k1_7": 0.015007846919065908, "k2_13": 0.02511605617954181, "a": -0.029726639064594676, "b": -0.0068052872405885952, "k2_14": 0.025108786316555613, "k1_11": 0.014026874650564113, "k1_10": 0.012031840402328214, "k1_12": 0.021929189673719915, "n": 0.043585097005883915}, 0.01], ["k1_16", 1e-06, false, null, 1e-06, Infinity, 0, null, 1e-06], ["k2_16", 0.0021775042131709776, true, null, 1e-06, Infinity, 0.00018994169406362247, {"tau": 0.035895633094162563, "k1_9": 0.006829497574666942, "k1_8": 0.10384326934289516, "k2_18": 0.012695655484256866, "k2_15": 0.023643220773898296, "k1_1": 0.0040585602780032672, "k1_0": 0.0055530748861122295, "k1_3": 0.0046206132507331894, "k1_2": 0.0052430604031208621, "k2_10": -0.00086874468002908173, "k2_11": 0.0022798989324186998, "k2_12": 0.013292089734114963, "k1_6": 0.0069094262824900997, "k2_4": -0.00093192556431324479, "k2_17": 0.015911079865706525, "k2_2": 0.00037347760026101899, "k2_3": -0.00036835580207411069, "k2_0": 0.0011504450641762402, "k2_1": -0.0012627150987571771, "k1_5": 0.0067885926955302397, "k2_8": 0.026762315080686421, "k1_4": 0.0043636215375434271, "k1_7": 0.0070242916190492773, "k2_13": 0.027729471565414873, "a": -0.021099596885732794, "b": -0.013486516502623405, "k2_14": 0.02939849321965984, "k1_11": 0.0059894676175693273, "k1_10": 0.0044288006798341561, "k1_12": 0.014004201542353458, "n": 0.014648979973081467}, 0.01], ["k1_17", 1e-06, false, null, 1e-06, Infinity, 0, null, 1e-06], ["k2_17", 0.00056177664587109266, true, null, 1e-06, Infinity, 0.00013980632331626417, {"tau": 0.023427123177575875, "k1_9": 0.017952468860859164, "k1_8": 0.086852556598033467, "k2_18": 0.014607587198329608, "k2_15": 0.017435882325451332, "k1_1": 0.016983621198092519, "k1_0": 0.019215155767952002, "k1_3": 0.017719775172412047, "k1_2": 0.01879311031904439, "k2_10": 0.0061285476537159241, "k2_11": 0.011179110084512623, "k2_12": 0.017548318555468401, "k1_6": 0.018721367582168021, "k2_4": 0.0060193152844772117, "k2_2": 0.0090939839982205114, "k2_3": 0.0068749148821490051, "k2_0": 0.0094101613584417383, "k2_1": 0.0052810855220669873, "k1_5": 0.018199468627643312, "k2_8": 0.00067973136095877777, "k1_4": 0.017491715923581598, "k1_7": 0.019307403906932554, "k2_13": 0.016351974963996749, "k2_16": 0.015911079865706484, "a": -0.027594198165957744, "b": 0.0029755161406110806, "k2_14": 0.014333267833921241, "k1_11": 0.01944509088941903, "k1_10": 0.017629120413193981, "k1_12": 0.025395365975759764, "n": 0.064725154548800443}, 0.01], ["k1_18", 1e-06, false, null, 1e-06, Infinity, 0, null, 1e-06], ["k2_18", 0.00025628737447613847, true, null, 1e-06, Infinity, 0.00015012611247639364, {"tau": 0.018781168656144098, "k1_9": 0.016634317591795938, "k1_8": 0.070028708084245425, "k2_15": 0.014887814526646309, "k1_1": 0.017757618974387632, "k1_0": 0.019534764507187594, "k1_3": 0.018294513183011372, "k1_2": 0.019124074261634955, "k2_10": 0.0085240058677204331, "k2_11": 0.012757490413036556, "k2_12": 0.017008973608597409, "k1_6": 0.017450648016422831, "k2_4": 0.008394339290879781, "k2_17": 0.014607587198329627, "k2_2": 0.01114470711771549, "k2_3": 0.0090401738079477611, "k2_0": 0.011201275756278155, "k2_1": 0.0076809518137414962, "k1_5": 0.016904513532380754, "k2_8": -0.0071471256075148724, "k1_4": 0.018191836740536583, "k1_7": 0.018097836443370197, "k2_13": 0.012788753334268666, "k2_16": 0.012695655484256829, "a": -0.018324002937179784, "b": 0.0058027456629327892, "k2_14": 0.010164947311337595, "k1_11": 0.01967407883427864, "k1_10": 0.018327850674074046, "k1_12": 0.024647695884345015, "n": 0.066540725582827837}, 0.01], ["k1_19", 1e-06, false, null, 1e-06, Infinity, 0, null, 1e-06], ["k2_19", 1e-06, false, null, 1e-06, Infinity, 0, null, 1e-06], ["k1_20", 1e-06, false, null, 1e-06, Infinity, 0, null, 1e-06], ["k2_20", 1e-06, false, null, 1e-06, Infinity, 0, null, 1e-06], ["k1_21", 1e-06, false, null, 1e-06, Infinity, 0, null, 1e-06], ["k2_21", 1e-06, false, null, 1e-06, Infinity, 0, null, 1e-06], ["k1_22", 1e-06, false, null, 1e-06, Infinity, 0, null, 1e-06], ["k2_22", 1e-06, false, null, 1e-06, Infinity, 0, null, 1e-06], ["k", 0.3190063, false, null, 1e-06, Infinity, 0, null, 0.3190063], ["kdr", 0, false, null, -Infinity, Infinity, 0, null, 0], ["tau", 11.50302784796199, true, null, 5, 20, 0.27112722582081161, {"k1_9": 0.013687215216962674, "k1_8": 0.28875433808140655, "k2_18": 0.018781168656144136, "k2_15": 0.034131664079062887, "k1_1": 0.056212421277866145, "k1_0": 0.049730447423507539, "k1_3": 0.052732841017170455, "k1_2": 0.051106242927934233, "k2_10": 0.06456746923070715, "k2_11": 0.056979659950533119, "k2_12": 0.041769610405605589, "k1_6": 0.01735229886708434, "k2_4": 0.064326970507814593, "k2_17": 0.023427123177576007, "k2_2": 0.06672408675898997, "k2_3": 0.061238270633878947, "k2_0": 0.057410541813375203, "k2_1": 0.063698472595970099, "k1_5": 0.014974916484261648, "k2_8": 0.35784638811941349, "k1_4": 0.055488734755482466, "k1_7": 0.020053672903757459, "k2_13": 0.037930902837842367, "k2_16": 0.035895633094162632, "a": 0.16700219163946203, "b": 0.084607264174208621, "k2_14": 0.038198945617442352, "k1_11": 0.047852726753603247, "k1_10": 0.055677919296005747, "k1_12": 0.052351323875967914, "n": 0.20646429530395702}, 10], ["kg", 0.018515, false, null, 1e-06, Infinity, 0, null, 0.018515], ["n", 2.1129596584955763, true, null, 1e-06, Infinity, 0.025548554599882894, {"tau": 0.20646429530395699, "k1_9": 0.23645826534518122, "k1_8": 0.73416390907777085, "k2_18": 0.06654072558282792, "k2_15": 0.043585097005884192, "k1_1": 0.25301523370489876, "k1_0": 0.27085694224363727, "k1_3": 0.25766385590388086, "k1_2": 0.27067218485137973, "k2_10": 0.11801259370716349, "k2_11": 0.1647284781930918, "k2_12": 0.14582236523868936, "k1_6": 0.25061203684981648, "k2_4": 0.11762773367754285, "k2_17": 0.064725154548800817, "k2_2": 0.15936785434543121, "k2_3": 0.12490725865742948, "k2_0": 0.14804152782249766, "k2_1": 0.10949936898282972, "k1_5": 0.24174941603816749, "k2_8": 0.37274148170997745, "k1_4": 0.25779078952271162, "k1_7": 0.2596618678238074, "k2_13": 0.0045710205424358838, "k2_16": 0.014648979973081162, "a": -0.18036596536140886, "b": 0.24397340133932605, "k2_14": -0.031035767353885087, "k1_11": 0.26822151749143458, "k1_10": 0.25926074985845093, "k1_12": 0.27758007381425454}, 2], ["b", 1813.5302239332245, true, null, 1e-06, Infinity, 15.048163755774166, {"tau": 0.084607264174208538, "k1_9": 0.024159184767072531, "k1_8": 0.09234688501864495, "k2_18": 0.005802745662932836, "k2_15": -0.006805287240588479, "k1_1": 0.029863400248544544, "k1_0": 0.030852258238478335, "k1_3": 0.028745858507232228, "k1_2": 0.029691052789553394, "k2_10": 0.010687317230537651, "k2_11": 0.016663009432702002, "k2_12": -0.00027823546499834196, "k1_6": 0.027219801088919846, "k2_4": 0.0110907902081457, "k2_17": 0.0029755161406112055, "k2_2": 0.018403450862008348, "k2_3": 0.013159403844495317, "k2_0": 0.016490679406928017, "k2_1": 0.012261748137617729, "k1_5": 0.030088815517327231, "k2_8": 0.0762486126215009, "k1_4": 0.02661752175228372, "k1_7": 0.027568915786353843, "k2_13": -0.015754457768752513, "k2_16": -0.013486516502623377, "a": -0.038139992975642897, "k2_14": -0.020697828530038199, "k1_11": 0.028841234094766254, "k1_10": 0.025797075536795333, "k1_12": 0.021005180118449127, "n": 0.2439734013393261}, 1500.0], ["a", 97414.534438522474, true, null, 1e-06, Infinity, 1192.3003168104726, {"tau": 0.16700219163946339, "k1_9": -0.20541425678686759, "k1_8": -0.33030684163839319, "k2_18": -0.018324002937179874, "k2_15": -0.029726639064594385, "k1_1": -0.01711631521575821, "k1_0": -0.068491593155305425, "k1_3": -0.038621909439241646, "k1_2": -0.062958411883708196, "k2_10": 0.18075389840103823, "k2_11": 0.087877702913845709, "k2_12": -0.018701051917005808, "k1_6": -0.20468807507254136, "k2_4": 0.17967381067683222, "k2_17": -0.027594198165957838, "k2_2": 0.13983486579247878, "k2_3": 0.15625493932924536, "k2_0": 0.1109251550014634, "k2_1": 0.1853045312392913, "k1_5": -0.20615902007352524, "k2_8": 0.55834428631643507, "k1_4": -0.025327051780855359, "k1_7": -0.20188144666796387, "k2_13": -0.018633720867026284, "k2_16": -0.021099596885732312, "b": -0.038139992975642349, "k2_14": -0.0073544821780528926, "k1_11": -0.07517306396303941, "k1_10": -0.025887887233265704, "k1_12": -0.10575946800626203, "n": -0.18036596536140923}, 110000.0]]
