# Supplementary material for: A photoconversion model for full spectral programming and multiplexing of optogenetic systems
Source: Mol Syst Biol. 2017 Apr 24;13(4):926. doi: 10.15252/msb.20167456 (PMC5408778; doi:10.15252/msb.20167456)
Supplement: Supplementary file 10 — Dataset EV2 [file MSB-13-926-s010.zip › dataset_ev2_ccasr_data_and_analysis/ccasr_analysis/plots/sim_dv-comp_best.csv]

1.813530223933224534e+03
1.813530223933224534e+03
1.813530223933224534e+03
1.813530223933224534e+03
1.813530223933224534e+03
1.813530223933224534e+03
1.813530223933224534e+03
1.813530223933224534e+03
1.813530223933224534e+03
1.813530223933224534e+03
1.813530223933224534e+03
1.813530223933224534e+03
1.813568173126452393e+03
1.814679327513068529e+03
1.819085476917455708e+03
1.829128186680474755e+03
1.847086632758737096e+03
1.875119028921591052e+03
1.915221261672063292e+03
1.969196455491702181e+03
2.038636154344331317e+03
2.124903013631727390e+03
2.226282552002127431e+03
2.326183014259717766e+03
2.421811657238341922e+03
2.513249083641488141e+03
2.600568453023842267e+03
2.683841463310669951e+03
2.763132038809740607e+03
2.838514800923305302e+03
2.910048609338533879e+03
2.977791748397692118e+03
3.042283418635617636e+03
3.106349216432095545e+03
3.170339093746674280e+03
3.234110485620973122e+03
3.297519242990440034e+03
3.360419740331830781e+03
3.422664439863231109e+03
3.484111821668550419e+03
3.544615505326049060e+03
3.604034883294551491e+03
3.662619926631940416e+03
3.722488447716113569e+03
3.783774961921420982e+03
3.846207710676135775e+03
3.909519123014606976e+03
3.973438257987183988e+03
4.037692852298288926e+03
4.102013707489408262e+03
4.166136118021613584e+03
4.229802937906081752e+03
4.293088621371338377e+03
4.357601722109946422e+03
4.423309228518137388e+03
4.489844750172344902e+03
4.556851405121837161e+03
4.623982202241351843e+03
4.690902631866895717e+03
4.757290229552853816e+03
4.822841414040911332e+03
4.887268830411803719e+03
4.951123672156933935e+03
5.018917512518886724e+03
5.090888042631656390e+03
5.166415949477475806e+03
5.244876822685547268e+03
5.325657839891539879e+03
5.408173086979523760e+03
5.491847274527105583e+03
5.576131913347509908e+03
5.660508796331412668e+03
5.745552109237540208e+03
5.836990724486137879e+03
5.934945267585359034e+03
6.038427264257033130e+03
6.146463952975488610e+03
6.258123810553650401e+03
6.372504732355823762e+03
6.488758951882025030e+03
6.606082396832074664e+03
6.723736916757911786e+03
6.841264052026488571e+03
6.959304252299376458e+03
7.077357726420003019e+03
7.194757104493941370e+03
7.310902419164076491e+03
7.425260502284298127e+03
7.537357641798811528e+03
7.646777789577347903e+03
7.753163583831508731e+03
7.856211290660005943e+03
7.956749949745249069e+03
8.060779528145048971e+03
8.168357061716983480e+03
8.278484029332184946e+03
8.390252361652721447e+03
8.502841506002920141e+03
8.615514511274139295e+03
8.727626025477735311e+03
8.838607850837204751e+03
8.947952508827607744e+03
9.058998464578131461e+03
9.193038487680196340e+03
9.350905394008506846e+03
9.529472458376021677e+03
9.725720243503355960e+03
9.936777892293748664e+03
1.015999308445451425e+04
1.039294454835501892e+04
1.063344989152908602e+04
1.087956990313279130e+04
1.113070047862395768e+04
1.139168291449984281e+04
1.166126218483499906e+04
1.193726918914162343e+04
1.221782002105330139e+04
1.250126467042303375e+04
1.278618465154256410e+04
1.307136368965945803e+04
1.335577534407047278e+04
1.363854775212479763e+04
1.391896738535344957e+04
1.419644616605697775e+04
1.447050767267116134e+04
1.474075908192950192e+04
1.500694670918121847e+04
1.526884640836605104e+04
1.552631320878613951e+04
1.577925943216796804e+04
1.602764746451527753e+04
1.627148159124043923e+04
1.651457894052705524e+04
1.677823370739539314e+04
1.706240648631917793e+04
1.736342037321607131e+04
1.767813862884521222e+04
1.800386452987891607e+04
1.833829070641008002e+04
1.867946190430437491e+04
1.902573867545982284e+04
1.937573355467893998e+04
1.973190131871542326e+04
2.011335419172593174e+04
2.051866407247790994e+04
2.094330567552169305e+04
2.138345104499758236e+04
2.183590145571265384e+04
2.229798312053644258e+04
2.276747466491405430e+04
2.324253225109084087e+04
2.372162861707956108e+04
2.420352141750483133e+04
2.468720266787096261e+04
2.517185630406273776e+04
2.565682847104027314e+04
2.614160688678282168e+04
2.662579402688921255e+04
2.710909536557262982e+04
2.759129689061670433e+04
2.807225528468368429e+04
2.855188753138433822e+04
2.902323015979234333e+04
2.944672428931988543e+04
2.982113951715263102e+04
3.015228771604388385e+04
3.044557864217791939e+04
3.070594938441030172e+04
3.093790607136252220e+04
3.114548919329552155e+04
3.133232741243952842e+04
3.150164494702195589e+04
3.171221557858860251e+04
3.223867959503618476e+04
3.298910266480345308e+04
3.386269172666056693e+04
3.480315974424973683e+04
3.577907754089424998e+04
3.677221086483896943e+04
3.777148336217235192e+04
3.876996314825145964e+04
3.976316074029573792e+04
4.074810286290325894e+04
4.172279741285045748e+04
4.268590288641126972e+04
4.363651730491429771e+04
4.457404480239233089e+04
4.549810812343233556e+04
4.640848094257772755e+04
4.730508811828662874e+04
4.818788796264358825e+04
4.905691905081003642e+04
4.991226236172529025e+04
5.075403299036491808e+04
5.158236772415563610e+04
5.239742008115279896e+04
5.319935728576957627e+04
5.398835370043654257e+04
5.476458932355911384e+04
5.552824726051073958e+04
5.627951245575617213e+04
5.701856938546224410e+04
5.774391698573679605e+04
5.844528132966378325e+04
5.912040306023581070e+04
5.976889914770505129e+04
6.039065270034388959e+04
6.098577160515310970e+04
6.155455336794562754e+04
6.209749644510968938e+04
6.261535208576006698e+04
6.310897435944859171e+04
6.357783964726434351e+04
6.401326761505622562e+04
6.441336293464030314e+04
6.477791329696444882e+04
6.510696054994639417e+04
6.540068127022225963e+04
6.565957027715207369e+04
6.588420196099045279e+04
6.607530845238623442e+04
6.623389893500444305e+04
6.636235103280833573e+04
6.647040477274867590e+04
6.656101131611721939e+04
6.663572240476756997e+04
6.669596492162103823e+04
6.674311942385732254e+04
6.677859317736800585e+04
6.680369732885954727e+04
6.681967877486273937e+04
6.682771219479657884e+04
6.683169908724978450e+04
6.684873749622804462e+04
6.688110378066146222e+04
6.692814681790320901e+04
6.698921517997852061e+04
6.706367536889552139e+04
6.715088925207269494e+04
6.725018019593601639e+04
6.736100474192670663e+04
6.748269008424512867e+04
6.761315742809558287e+04
6.774347962152074615e+04
6.787247711862894357e+04
6.800042456495545048e+04
6.812754515953783994e+04
6.825401911771687446e+04
6.837996980464053922e+04
6.850551528439891990e+04
6.863070061556155269e+04
6.875552574910993280e+04
6.887729714977904223e+04
6.897947991831442050e+04
6.905927623295204830e+04
6.911666335118749703e+04
6.915160475637068157e+04
6.916404819925360789e+04
6.915384357893970446e+04
6.912107073358059279e+04
6.906555080923356581e+04
6.898716854078971664e+04
6.888580350821513275e+04
6.876125783381208021e+04
6.861343822651544178e+04
6.844232148980112106e+04
6.824759783957156469e+04
6.802930809856239648e+04
6.778725798183682491e+04
6.752126369814637292e+04
6.723132897009511362e+04
6.691738435944235243e+04
6.657945959358428081e+04
6.621753689660460805e+04
6.583170886433353007e+04
6.542211865071725333e+04
6.498894329496048886e+04
6.453242966053166310e+04
6.405295456135532004e+04
6.355087517109877808e+04
6.302673445007551345e+04
6.248107622620026086e+04
6.191618616555607150e+04
6.134233058715429797e+04
6.076122655156220571e+04
6.017294232385568466e+04
5.957756945711392473e+04
5.897527937124863092e+04
5.836623703774392925e+04
5.775066163504645374e+04
5.712880337977845193e+04
5.650093522794613091e+04
5.586977269962386345e+04
5.524936424424833240e+04
5.464105434299962508e+04
5.404382594078978582e+04
5.345669765485906828e+04
5.287879117601250618e+04
5.230923489376575162e+04
5.174722445293542842e+04
5.119201226860646420e+04
5.064290177278162446e+04
5.009964286311440082e+04
4.956373604199389229e+04
4.903478364039518056e+04
4.851207222049824486e+04
4.799494247642146365e+04
4.748279605367550539e+04
4.697509193618663267e+04
4.647134665784711251e+04
4.597113141655008076e+04
4.547407310565591615e+04
4.498063749687140808e+04
4.449492416899574164e+04
4.401689430659281061e+04
4.354579623397380783e+04
4.308094475537132530e+04
4.262172198089408630e+04
4.216757490610511013e+04
4.171800993455849675e+04
4.127259540364239365e+04
4.083095445172401378e+04
4.039361011058587610e+04
3.996512167238994880e+04
3.954542360066447145e+04
3.913364345576761843e+04
3.872896185797826183e+04
3.833070789836302720e+04
3.793824701930640003e+04
3.755102127337606362e+04
3.716854071429213946e+04
3.679037619209676632e+04
3.641615635395332356e+04
3.604556797265649948e+04
3.567833210888293252e+04
3.531423125952874398e+04
3.495308176962887956e+04
3.459472399406622571e+04
3.423905315410239564e+04
3.388597709674276848e+04
3.353543416938992596e+04
3.318738691923239094e+04
3.284217384831325762e+04
3.250179103704167574e+04
3.216626054978330649e+04
3.183528442954570346e+04
3.150860242246605776e+04
3.118599249253476955e+04
3.086728468743391204e+04
3.055230740798763873e+04
3.024093289564940642e+04
2.993307957606237687e+04
2.962907569881289965e+04
2.933117061642187400e+04
2.903934384145628792e+04
2.875318010011832666e+04
2.847230961238107193e+04
2.819642449917285921e+04
2.792525192382252135e+04
2.765855561016374122e+04
2.739614584069658667e+04
2.713784369340540434e+04
2.688309253088049809e+04
2.662949108162724951e+04
2.637694788202448763e+04
2.612578044842734016e+04
2.587626540599146756e+04
2.562865722498490140e+04
2.538317580072674900e+04
2.514002527396255391e+04
2.489938401563524167e+04
2.466141330800882497e+04
2.442608982750297582e+04
2.419259780847142974e+04
2.396104679938940535e+04
2.373170188211123605e+04
2.350479959584935568e+04
2.328054701953690528e+04
2.305912474979063700e+04
2.284069261114629626e+04
2.262539163695207390e+04
2.241336337484890464e+04
2.220454126698465552e+04
2.199819390612977804e+04
2.179439601978662904e+04
2.159338120565905047e+04
2.139533200881476660e+04
2.120041180557981352e+04
2.100877291300760407e+04
2.082053256947028785e+04
2.063580955238100432e+04
2.045470182272254533e+04
2.027660232532923328e+04
2.009773733959156016e+04
1.991815937819151441e+04
1.973855655064741222e+04
1.955952042917768267e+04
1.938155556523711857e+04
1.920510246322659441e+04
1.903055316458000379e+04
1.885823712731991691e+04
1.868844845354739664e+04
1.852080076802296389e+04
1.835199929277212868e+04
1.818220491540789953e+04
1.801213136253994526e+04
1.784238810547706089e+04
1.767351056571147637e+04
1.750595114019557514e+04
1.734011113337025017e+04
1.717633666233521944e+04
1.701494770078868169e+04
1.685568619926982865e+04
1.669599354831649180e+04
1.653600591051654192e+04
1.637630200128307843e+04
1.621738016630800485e+04
1.605966985972105067e+04
1.590355048930792327e+04
1.574935155494068204e+04
1.559736712540637745e+04
1.544783877151321394e+04
1.530132466218606532e+04
1.515992076056020414e+04
1.502396495576557390e+04
1.489340468406254513e+04
1.476823487748752996e+04
1.464844456637820076e+04
1.453403917912049474e+04
1.442499709772787355e+04
1.432133675932785627e+04
1.422307132847337016e+04
1.412941828294862717e+04
1.403574260062804024e+04
1.394173456630562760e+04
1.384787311172091540e+04
1.375458625444292556e+04
1.366225811149656329e+04
1.357122670894942712e+04
1.348180532172657513e+04
1.339428226142222229e+04
1.330891334257219205e+04
1.322407472492247507e+04
1.312940670858246813e+04
1.302476653093276400e+04
1.291174813132702366e+04
1.279174396876663559e+04
1.266595171343541188e+04
1.253541192181564293e+04
1.240102771826967182e+04
1.226357595537307861e+04
1.212373494569769719e+04
1.198292261258090730e+04
1.184649407087500185e+04
1.171529518638895570e+04
1.158930047948774700e+04
1.146849252611635711e+04
1.135284656056567655e+04
1.124235504365107772e+04
1.113701101132605800e+04
1.103680405209271885e+04
1.094173535399598950e+04
1.085138040649951654e+04
1.076325009964447236e+04
1.067700085557684542e+04
1.059272438867364508e+04
1.051050536435440881e+04
1.043042090218860176e+04
1.035254153755895823e+04
1.027693127224366981e+04
1.020364883133212061e+04
1.013274751646633376e+04
1.006355413917997248e+04
9.991983423050445708e+03
9.917664519031757663e+03
9.840941272851207032e+03
9.762116881312484111e+03
9.681477027269964310e+03
9.599273053042878018e+03
9.515736260852228952e+03
9.431067458833746059e+03
