# Supplementary material for: A photoconversion model for full spectral programming and multiplexing of optogenetic systems
Source: Mol Syst Biol. 2017 Apr 24;13(4):926. doi: 10.15252/msb.20167456 (PMC5408778; doi:10.15252/msb.20167456)
Supplement: Supplementary file 10 — Dataset EV2 [file MSB-13-926-s010.zip › dataset_ev2_ccasr_data_and_analysis/ccasr_analysis/plots/sim_dv-mono-g_best.csv]

1.813530223933224534e+03
1.813530223933224534e+03
1.813530223933224534e+03
1.813530223933224534e+03
1.813530223933224534e+03
1.813530223933224534e+03
1.813530223933224534e+03
1.813530223933224534e+03
1.813530223933224534e+03
1.813530223933224534e+03
1.813530223933224534e+03
1.813530223933224534e+03
1.813566413342301075e+03
1.814625866123136120e+03
1.818827295372307162e+03
1.828399267832885243e+03
1.845522499476970324e+03
1.872271360429714605e+03
1.910572060631416662e+03
1.962185660022557158e+03
2.028692741101278443e+03
2.111482683754267782e+03
2.209065772257543358e+03
2.305898961971887729e+03
2.399374180363581672e+03
2.489592098058019019e+03
2.576651948312859531e+03
2.660654419568842513e+03
2.741695829068683906e+03
2.819869028032317601e+03
2.895262277614044706e+03
2.967965277842504747e+03
3.038321368237361185e+03
3.107953585337622826e+03
3.177126753605551585e+03
3.245836483927882000e+03
3.314078660789837613e+03
3.381849006144056602e+03
3.449143420597463319e+03
3.515957830400760486e+03
3.582288771232363615e+03
3.648132789949949711e+03
3.713677779866117362e+03
3.780035143065831107e+03
3.847363618548366958e+03
3.915623187213005622e+03
3.984775316680676497e+03
4.054781932953260821e+03
4.125602795363675796e+03
4.197197399971624691e+03
4.269526527586654083e+03
4.342550215362896779e+03
4.416361976462870189e+03
4.491710627085913984e+03
4.568674191635915122e+03
4.647193486150375065e+03
4.727209358267361495e+03
4.808663104328298687e+03
4.891496307559009438e+03
4.975651666377548281e+03
5.061070883813717046e+03
5.147696392974133232e+03
5.235570653540885360e+03
5.325218597991320166e+03
5.416668391393930506e+03
5.509853153373188434e+03
5.604699145406329080e+03
5.701134349254334666e+03
5.799088056925440469e+03
5.898491171123951972e+03
5.999273710395674243e+03
6.101367411288758376e+03
6.204877353938059969e+03
6.310751458921673475e+03
6.419069124708629715e+03
6.529737221056909220e+03
6.642657448618461785e+03
6.757733288726573846e+03
6.874869807022978421e+03
6.993974209866113597e+03
7.114952394361219376e+03
7.237712262503332568e+03
7.362297813739123740e+03
7.489438678603873996e+03
7.619161816337447817e+03
7.751354023573129780e+03
7.885901683551172027e+03
8.022692861387364246e+03
8.161616639597294125e+03
8.302563708658903124e+03
8.445427352442120537e+03
8.590099156467706052e+03
8.736671632467452582e+03
8.886123041583383383e+03
9.038517304117631284e+03
9.193712649618533760e+03
9.351580886072077192e+03
9.511987708415741508e+03
9.674794672626729152e+03
9.839867274376163550e+03
1.000707331226308088e+04
1.017628194495215030e+04
1.034765184698407575e+04
1.052272871817155647e+04
1.070161326859581095e+04
1.088412907923196872e+04
1.107009254875437728e+04
1.125931884702755087e+04
1.145162788840367466e+04
1.164684428566179304e+04
1.184479679271633540e+04
1.204531742687709811e+04
1.224838240971957202e+04
1.245467392684718834e+04
1.266414380065362639e+04
1.287660635247313076e+04
1.309187799395585535e+04
1.330977206946374645e+04
1.353010682530888880e+04
1.375270653494991711e+04
1.397740073777271391e+04
1.420402297091827313e+04
1.443308545057284937e+04
1.466846033070176964e+04
1.491050525128220397e+04
1.515886914919051742e+04
1.541320495345086783e+04
1.567317419384537061e+04
1.593844816981479198e+04
1.620870282016409692e+04
1.648361957014277505e+04
1.676289252840944391e+04
1.704759369766983218e+04
1.734537470757343544e+04
1.765689965164345995e+04
1.798144256090049748e+04
1.831825550959280736e+04
1.866659182642928863e+04
1.902573819109734541e+04
1.939500207722784762e+04
1.977366870159566679e+04
2.016107752827060904e+04
2.055700818368387627e+04
2.096329433233429154e+04
2.137959289076515779e+04
2.180513419809049083e+04
2.223916643096888583e+04
2.268096801328461879e+04
2.312985068032743948e+04
2.358515904453044277e+04
2.404625226822848344e+04
2.451251897745294264e+04
2.498200037571625944e+04
2.544616754405279789e+04
2.590366112807119498e+04
2.635454627740723663e+04
2.679888973218343381e+04
2.723676395674844389e+04
2.766824249308650178e+04
2.809339137088069765e+04
2.851228265847182774e+04
2.892499296027413584e+04
2.933146474297774330e+04
2.973101864452622613e+04
3.012363848103884447e+04
3.050943571741175401e+04
3.088852550195655567e+04
3.126102352602634710e+04
3.162703324900669759e+04
3.198667195288392759e+04
3.234005501341085619e+04
3.268729312598110846e+04
3.304238763153847685e+04
3.348355727655315422e+04
3.400998624218027544e+04
3.460704750205325399e+04
3.526175051247589727e+04
3.596302183203653112e+04
3.670152547290728398e+04
3.746936604593779339e+04
3.825990939010168950e+04
3.906758164181138272e+04
3.989968156238258962e+04
4.080349709293922933e+04
4.174961506553439540e+04
4.271418673972716351e+04
4.368390289304123144e+04
4.465100734659928276e+04
4.561083153656505601e+04
4.656044386576942634e+04
4.749800033737086051e+04
4.842232800213331211e+04
4.933203415457459050e+04
5.022266344560133439e+04
5.109358106833721831e+04
5.194485105030667182e+04
5.277652933011507412e+04
5.358865444583033241e+04
5.438126562699097121e+04
5.515438450917574664e+04
5.590801503726550436e+04
5.664215738685076212e+04
5.735679089280945482e+04
5.805188057795029454e+04
5.872738608109414054e+04
5.938325174493913073e+04
6.001940416900255514e+04
6.063577930927225680e+04
6.123227985195751535e+04
6.180882140639292629e+04
6.236529614708105510e+04
6.290159316138702707e+04
6.341759484801776853e+04
6.391317512155536679e+04
6.438820336322570802e+04
6.484254871406298480e+04
6.527607096793878009e+04
6.568863802827766631e+04
6.608010655061976286e+04
6.645034639300135314e+04
6.679921743760764366e+04
6.712659932319421205e+04
6.743236470822653791e+04
6.771638746353502211e+04
6.797855637134193967e+04
6.821878856517543318e+04
6.843697430016465660e+04
6.863302140785955999e+04
6.880688870222914557e+04
6.895851776334710303e+04
6.908786475005371904e+04
6.919491157925940934e+04
6.927967262174602365e+04
6.934216486318569514e+04
6.938243436223882600e+04
6.940054417823447147e+04
6.939658592217223486e+04
6.937067771127105516e+04
6.932295899548073066e+04
6.925358107849571388e+04
6.916274008062672510e+04
6.905065309598778549e+04
6.892060111264590523e+04
6.879116773024456052e+04
6.866538015643504332e+04
6.854313478343436145e+04
6.842432862723321887e+04
6.830887918978603557e+04
6.819669240692463063e+04
6.808767431688515353e+04
6.798173395421620808e+04
6.787877966122137150e+04
6.777689401684439508e+04
6.766520510238908173e+04
6.754213277162553277e+04
6.740801143063462223e+04
6.726315613398748974e+04
6.710787997805650230e+04
6.694249956960375130e+04
6.676735548624425428e+04
6.658278546669808566e+04
6.638911974760243902e+04
6.618523070694709895e+04
6.596321722415085242e+04
6.572201611723692622e+04
6.546204506024580769e+04
6.518376186736843374e+04
6.488759057377155841e+04
6.457402886425292672e+04
6.424361437903875049e+04
6.389688242340089346e+04
6.353437519318349950e+04
6.315664005424098286e+04
6.276423392992477602e+04
6.235772435672749270e+04
6.193768390837726474e+04
6.150469130366556783e+04
6.105933222262315394e+04
6.060218791274939576e+04
6.013384683972414496e+04
5.965489437327039195e+04
5.916591643593362824e+04
5.866770220670821436e+04
5.816240871146466088e+04
5.765073971241626714e+04
5.713317592278092343e+04
5.661016709457333491e+04
5.608214861788588314e+04
5.554957505635211419e+04
5.501290158103821159e+04
5.447257118468031695e+04
5.392901121430631611e+04
5.338403260168719135e+04
5.284575810225464375e+04
5.231551609226065193e+04
5.179321228773908661e+04
5.127873530716999085e+04
5.077197383810452448e+04
5.027285485172489280e+04
4.978127206060876051e+04
4.929712338055707369e+04
4.882031065420865343e+04
4.835047999109881493e+04
4.788573336478182318e+04
4.742580675150772004e+04
4.697070319326644676e+04
4.652042047834621189e+04
4.607495295439357142e+04
4.563429603752558614e+04
4.519844099789348547e+04
4.476737817806546809e+04
4.434109694780631253e+04
4.391951288596597442e+04
4.350218540679969738e+04
4.308904873746880912e+04
4.268010979290248360e+04
4.227537089979048324e+04
4.187483421103584988e+04
4.147849975372251356e+04
4.108636643103652023e+04
4.069843031212745700e+04
4.031468813062850677e+04
3.993505275687938411e+04
3.955880268873941532e+04
3.918587612517385423e+04
3.881629938718889025e+04
3.845009901059864205e+04
3.808729794878391112e+04
3.772790815574455337e+04
3.737194832316087559e+04
3.701943122961543850e+04
3.667037146928459697e+04
3.632472204657777911e+04
3.598214614981799241e+04
3.564261197119788994e+04
3.530613917636175029e+04
3.497274930659640086e+04
3.464246425015682325e+04
3.431530254187113314e+04
3.399127571815485862e+04
3.367040024911430373e+04
3.335268825522979751e+04
3.303810000741355179e+04
3.272637082844975157e+04
3.241747437201824141e+04
3.211143138029934198e+04
3.180825665921479595e+04
3.150796546045515424e+04
3.121056927832982547e+04
3.091608108214931053e+04
3.062451035883583609e+04
3.033586681804088585e+04
3.005009798485337524e+04
2.976687482539431221e+04
2.948616211536472474e+04
2.920797990930242304e+04
2.893234701971128743e+04
2.865928092059385381e+04
2.838879201160060620e+04
2.812089709848604980e+04
2.785561334003753655e+04
2.759294895268764958e+04
2.733286254373504926e+04
2.707509355182028594e+04
2.681961676679248922e+04
2.656645245217615229e+04
2.631561519266687901e+04
2.606712015505837553e+04
2.582098067976854509e+04
2.557720924637746793e+04
2.533581716651586976e+04
2.509681339417285199e+04
2.486019479113899433e+04
2.462575376907604004e+04
2.439348950941093790e+04
2.416341555594725651e+04
2.393554495680998662e+04
2.370988851048599463e+04
2.348645149523339569e+04
2.326524211590862615e+04
2.304626530583999920e+04
2.282952690523228739e+04
2.261500404055144463e+04
2.240240513587156966e+04
2.219171589270647746e+04
2.198295158715727666e+04
2.177612734067914789e+04
2.157125595794370383e+04
2.136834459847391190e+04
2.116740340531940456e+04
2.096843964278621206e+04
2.077146132583226427e+04
2.057641729755127380e+04
2.038287724981135034e+04
2.019080866497691386e+04
2.000023854928934088e+04
1.981119456358049865e+04
1.962370000301137043e+04
1.943777258896527928e+04
1.925343130102703071e+04
1.907069560837834069e+04
1.888958311139458237e+04
1.871002016113887657e+04
1.853143964264595706e+04
1.835379670183825147e+04
1.817713930685465675e+04
1.800151815822017306e+04
1.782696730111827492e+04
1.765352972130361013e+04
1.748123645572936221e+04
1.731012760217484538e+04
1.714023784213691761e+04
1.697171534616839926e+04
1.680513203730210080e+04
1.664059035549459441e+04
1.647808007982315030e+04
1.631758689298588797e+04
1.615909545705445453e+04
1.600259642870786593e+04
1.584807406655732848e+04
1.569551438217534633e+04
1.554490226911527679e+04
1.539638770298561212e+04
1.525093652815857422e+04
1.510865323918147624e+04
1.496947717828264103e+04
1.483334404213643757e+04
1.470018763007217240e+04
1.456994460097063711e+04
1.444255410182381092e+04
1.431795039518367048e+04
1.419607235403803679e+04
1.407654675603711075e+04
1.395742555791407176e+04
1.383843499744994187e+04
1.371963096368998595e+04
1.360106531790444933e+04
1.348278717201565996e+04
1.336484653368424006e+04
1.324729156964656613e+04
1.313016511256490048e+04
1.301351106822962174e+04
1.289712126519782396e+04
1.277961813012424136e+04
1.266089714518084475e+04
1.254110604778941342e+04
1.242038705768518230e+04
1.229888135306336699e+04
1.217672025162093087e+04
1.205403161538564018e+04
1.193093425411453063e+04
1.180753833009666414e+04
1.168412295645610538e+04
1.156169759189285287e+04
1.144044490916156610e+04
1.132037421087545772e+04
1.120149469388541002e+04
1.108381152083070083e+04
1.096733098235413490e+04
1.085205758845129094e+04
1.073799602296572994e+04
1.062514949894911297e+04
1.051386923640133318e+04
1.040614786856163664e+04
1.030227248003982641e+04
1.020216855163529908e+04
1.010576684773608758e+04
1.001299613105438948e+04
9.923782090026237711e+03
9.838048261223766531e+03
9.755719061014322506e+03
9.676720963010715423e+03
9.600410302830998262e+03
9.523385546448185778e+03
9.445179853202353115e+03
9.365911798480625293e+03
9.285696091786830948e+03
9.204646772922607852e+03
9.122869487307549207e+03
9.040467094616644317e+03
8.957535594748973381e+03
