# Supplementary material for: A photoconversion model for full spectral programming and multiplexing of optogenetic systems
Source: Mol Syst Biol. 2017 Apr 24;13(4):926. doi: 10.15252/msb.20167456 (PMC5408778; doi:10.15252/msb.20167456)
Supplement: Supplementary file 10 — Dataset EV2 [file MSB-13-926-s010.zip › dataset_ev2_ccasr_data_and_analysis/ccasr_analysis/plots/sim_dv-mono-uv_best.csv]

1.813530223933224534e+03
1.813530223933224534e+03
1.813530223933224534e+03
1.813530223933224534e+03
1.813530223933224534e+03
1.813530223933224534e+03
1.813530223933224534e+03
1.813530223933224534e+03
1.813530223933224534e+03
1.813530223933224534e+03
1.813530223933224534e+03
1.813530223933224534e+03
1.813567181667240447e+03
1.814648751537867838e+03
1.818935322672473376e+03
1.828694885156495729e+03
1.846142152192729782e+03
1.873376536955693155e+03
1.912341983732272183e+03
1.964809884274548722e+03
2.032363146397189439e+03
2.116386706401252013e+03
2.215317769624307857e+03
2.313242947014287438e+03
2.407507121336454020e+03
2.498225862547161341e+03
2.585514014842900906e+03
2.669486735410882829e+03
2.750253995514068265e+03
2.827921434155545739e+03
2.902590455579582340e+03
2.974363078124196363e+03
3.043634596118770787e+03
3.112294032549540589e+03
3.180647121623564999e+03
3.248685725299933893e+03
3.316401335012141317e+03
3.383785226924579092e+03
3.450829253753968260e+03
3.517525646148459145e+03
3.583865756408520610e+03
3.649841714925774795e+03
3.715625712700305485e+03
3.782245630859089943e+03
3.849844977206947533e+03
3.918383536265016573e+03
3.987821758786616101e+03
4.058121102297247489e+03
4.129240693121352706e+03
4.201139382766853487e+03
4.273777340906469362e+03
4.347113982154620317e+03
4.421226395906164726e+03
4.496771561176619798e+03
4.573812006957997255e+03
4.652293947775604465e+03
4.732160866917954991e+03
4.813354792178430216e+03
4.895818200689702280e+03
4.979494738680707087e+03
5.064328873665786887e+03
5.150265126502466956e+03
5.237376494787011325e+03
5.326371054652197017e+03
5.417307074581658526e+03
5.510109143458354083e+03
5.604701735747419661e+03
5.701009811792639994e+03
5.798959295652567562e+03
5.898477743292930427e+03
5.999491401548219073e+03
6.101927831318162134e+03
6.205838198553720758e+03
6.311877134828330782e+03
6.420081833508593263e+03
6.530354882035000628e+03
6.642614950516158387e+03
6.756774766591939624e+03
6.872742435431741796e+03
6.990427603883564188e+03
7.109743385283311000e+03
7.230602339804876465e+03
7.353148293383201235e+03
7.478682386660543671e+03
7.607315274847880573e+03
7.738924008850684913e+03
7.873381386937075149e+03
8.010559544853757870e+03
8.150333118048130927e+03
8.292579712950213434e+03
8.437175140801628004e+03
8.583999526538080318e+03
8.733032332595337721e+03
8.884721407650202309e+03
9.039028869102863609e+03
9.195825064964034027e+03
9.354983176447662117e+03
9.516369232007866231e+03
9.679854968441362871e+03
9.845312483310090101e+03
1.001261821674687235e+04
1.018164956636372335e+04
1.035260608808134748e+04
1.052713983766541969e+04
1.070539191692982968e+04
1.088717519109413115e+04
1.107231973843555534e+04
1.126064678276646191e+04
1.145197368832466782e+04
1.164612521654648481e+04
1.184292696626098768e+04
1.204221420111193947e+04
1.224409775861971684e+04
1.244997013000599327e+04
1.265990094757799670e+04
1.287367582655469232e+04
1.309108223456894848e+04
1.331189429842693426e+04
1.353589559550797458e+04
1.376287765603974367e+04
1.399263823738803876e+04
1.422498088682413618e+04
1.446008640009082410e+04
1.469998347787837520e+04
1.494477639620315858e+04
1.519417767688690765e+04
1.544790016786518026e+04
1.570566240761555491e+04
1.596719258192648158e+04
1.623222796940818444e+04
1.650051168734891689e+04
1.677179123192064435e+04
1.704718641908968857e+04
1.733434352481269525e+04
1.763397713314204520e+04
1.794541967083181225e+04
1.826799545815897000e+04
1.860101902429012625e+04
1.894383523830667400e+04
1.929582010038694352e+04
1.965631661374931355e+04
2.002472684501007825e+04
2.040160356347066408e+04
2.079297939508055424e+04
2.119893545196296327e+04
2.161842224523602636e+04
2.205041324671937764e+04
2.249391859259797639e+04
2.294799193900963292e+04
2.341172395735471582e+04
2.388424166355079797e+04
2.436471014562246637e+04
2.485084391796695854e+04
2.533308777934318641e+04
2.580987012623205374e+04
2.628119422897211916e+04
2.674706606657319207e+04
2.720749366821357762e+04
2.766248770678619985e+04
2.811206270650486476e+04
2.855623101432992553e+04
2.899500494800653905e+04
2.942792091995072406e+04
2.985241536098777942e+04
3.026816645017392148e+04
3.067536086725149289e+04
3.107417147946204568e+04
3.146476588975520281e+04
3.184730644843156188e+04
3.222197016383029404e+04
3.258893019585445654e+04
3.294835105714124802e+04
3.331209705656540609e+04
3.374656100478483859e+04
3.425231791723133210e+04
3.481814250620966050e+04
3.543408286706788203e+04
3.609144413057436032e+04
3.678270280430754792e+04
3.750138117044727551e+04
3.824192425237598945e+04
3.899960171463490406e+04
3.978910783107270981e+04
4.068301912026869104e+04
4.163294946020630596e+04
4.260504548276827700e+04
4.358248510887510929e+04
4.455639877091325616e+04
4.552187632684378332e+04
4.647598950097410125e+04
4.741704276595164993e+04
4.834403133393073222e+04
4.925572411445160833e+04
5.014826221806894318e+04
5.102109370650245546e+04
5.187428607300590375e+04
5.270790288205390243e+04
5.352198688216425217e+04
5.431657050234634517e+04
5.509167905167977005e+04
5.584731787317264389e+04
5.658348644301551394e+04
5.730016021765002370e+04
5.799732024267814268e+04
5.867492102799278655e+04
5.933290577752634999e+04
5.997121700366378354e+04
6.058977304006862687e+04
6.118849147577732219e+04
6.176727959168622328e+04
6.232602907015249366e+04
6.286463235189350235e+04
6.338296573346661171e+04
6.388091807188972598e+04
6.435834987016433297e+04
6.481513595400547638e+04
6.525114403473085258e+04
6.566623429162461252e+04
6.606026680888232659e+04
6.643310765342669038e+04
6.678462181616289308e+04
6.711466688420980063e+04
6.742313262095770915e+04
6.770988534866804548e+04
6.797481043096839858e+04
6.821781606007697701e+04
6.843879535316172405e+04
6.863767606867171708e+04
6.881439027666194306e+04
6.896887554101238493e+04
6.910111144289017830e+04
6.921106667284872674e+04
6.929874152618164953e+04
6.936416401177883381e+04
6.940736306324361067e+04
6.942841691444031312e+04
6.942740930785601086e+04
6.940444144903312554e+04
6.935963618617321481e+04
6.929314509046245075e+04
6.920516674278982100e+04
6.909591174839639280e+04
6.896858071170582843e+04
6.884130229310972209e+04
6.871704660995594168e+04
6.859574935441208072e+04
6.847733994094906666e+04
6.836173684674320975e+04
6.824889140041466453e+04
6.813872428142417630e+04
6.803118353599238617e+04
6.792619923346347059e+04
6.782188757607318985e+04
6.770779622271422704e+04
6.758238848370008054e+04
6.744598088339139940e+04
6.729891286859777756e+04
6.714149468593105848e+04
6.697404085136612412e+04
6.679689928029543080e+04
6.661041066295238852e+04
6.641490868840485928e+04
6.620931581711737090e+04
6.598560255218288512e+04
6.574272463350612088e+04
6.548112336759230675e+04
6.520122722402332147e+04
6.490348384734914725e+04
6.458839737245049764e+04
6.425649933409514051e+04
6.390832498172033229e+04
6.354441410002165503e+04
6.316531641038241651e+04
6.277158782646639884e+04
6.236379514446402027e+04
6.194251254402240011e+04
6.150832263717499882e+04
6.106180443519705295e+04
6.060354341221618961e+04
6.013412611958755588e+04
5.965413794908603450e+04
5.916416460422005912e+04
5.866505512025175994e+04
5.815899613947123726e+04
5.764674307672741998e+04
5.712874123339728976e+04
5.660546178784836957e+04
5.607736363873208757e+04
5.554490297489160730e+04
5.500851653565373272e+04
5.446862683936540998e+04
5.392566199409761612e+04
5.338136066814450896e+04
5.284354005598641379e+04
5.231348757681139250e+04
5.179111915899089217e+04
5.127633511643883685e+04
5.076903537296208378e+04
5.026915476976500941e+04
4.977659700684724521e+04
4.929127085275972058e+04
4.881308677605031698e+04
4.834177730765598244e+04
4.787585415051065502e+04
4.741511262377773528e+04
4.695954151780162647e+04
4.650912324267457734e+04
4.606383731675089803e+04
4.562367028565166402e+04
4.518859951385530439e+04
4.475860340324581193e+04
4.433365886675169168e+04
4.391364136362200225e+04
4.349765821344177675e+04
4.308561589827058197e+04
4.267753286034765915e+04
4.227342576441760320e+04
4.187330777396120538e+04
4.147718488956056535e+04
4.108506640074260940e+04
4.069695703240975854e+04
4.031286259756898653e+04
3.993273336415873928e+04
3.955602036354294250e+04
3.918268951448910957e+04
3.881276546415481425e+04
3.844627247434410674e+04
3.808323111680571310e+04
3.772365290653936245e+04
3.736755420675851201e+04
3.701494673193218478e+04
3.666584339642692794e+04
3.632022330734118441e+04
3.597769242698992457e+04
3.563823664611479762e+04
3.530187902011653205e+04
3.496864251582850557e+04
3.463854681796465593e+04
3.431160194541105739e+04
3.398782368071372184e+04
3.366722248064925952e+04
3.334981041876291420e+04
3.303553638145900186e+04
3.272404221372019310e+04
3.241528823153164558e+04
3.210930515046278015e+04
3.180610447083197869e+04
3.150571037930033708e+04
3.120813284143969577e+04
3.091339091401519909e+04
3.062149787915044362e+04
3.033246560300769488e+04
3.004629658522243699e+04
2.976274115855390846e+04
2.948180018698344065e+04
2.920349060014402130e+04
2.892782885749086563e+04
2.865482877150135391e+04
2.838449695282577886e+04
2.811684405864275686e+04
2.785187650185736129e+04
2.758960190309027166e+04
2.732996701445670988e+04
2.707262754063513057e+04
2.681754513690208114e+04
2.656474308899051175e+04
2.631423596013678252e+04
2.606603981275834303e+04
2.582017091151017667e+04
2.557664256914403450e+04
2.533546845080709318e+04
2.509665804047083657e+04
2.486020941725613011e+04
2.462591623313816672e+04
2.439377863169302873e+04
2.416381122258388496e+04
2.393602826727647698e+04
2.371044170444813426e+04
2.348705757290462498e+04
2.326588510477216914e+04
2.304693015212976388e+04
2.283019952994018968e+04
2.261565939528268427e+04
2.240308322509832215e+04
2.219244628444303089e+04
2.198376640416547161e+04
2.177705216868706339e+04
2.157231061187659725e+04
2.136955321925442695e+04
2.116878944916993714e+04
2.097002647017433628e+04
2.077327139406258357e+04
2.057844882965618672e+04
2.038509134138844092e+04
2.019314774868102177e+04
2.000264575686103126e+04
1.981361303909555136e+04
1.962607691626370433e+04
1.944006177396241765e+04
1.925558875578587322e+04
1.907268359330064413e+04
1.889136501762301850e+04
1.871156039570788926e+04
1.853276800321789779e+04
1.835494416431983700e+04
1.817813453641845263e+04
1.800238451944891858e+04
1.782773039173749930e+04
1.765421731031380114e+04
1.748188231834860562e+04
1.731075335373825146e+04
1.714087418020017139e+04
1.697238915799185997e+04
1.680583866582689734e+04
1.664132207739112710e+04
1.647882929719316598e+04
1.631834649346156402e+04
1.615985894330997144e+04
1.600335731969040899e+04
1.584882656871977633e+04
1.569625271875387989e+04
1.554562128142513757e+04
1.539708373241440859e+04
1.525161098777241386e+04
1.510930761083303332e+04
1.497011285744028828e+04
1.483396248128293519e+04
1.470079023700613106e+04
1.457053244062602607e+04
1.444312848574479540e+04
1.431851258791094733e+04
1.419662300769134345e+04
1.407708899700518305e+04
1.395797925703770670e+04
1.383902267600099549e+04
1.372027410573230190e+04
1.360178428222663388e+04
1.348360128587803592e+04
1.336577405452877974e+04
1.324834974359925764e+04
1.313137033007723949e+04
1.301487853116082624e+04
1.289866213653224622e+04
1.278132547827639428e+04
1.266276099714770498e+04
1.254311657726781959e+04
1.242253439238929786e+04
1.230115576606588002e+04
1.217911332309355021e+04
1.205653479749564394e+04
1.193353927729976203e+04
1.181023750356022720e+04
1.168689550289715953e+04
1.156445065409128074e+04
1.144307685053939713e+04
1.132278870906999691e+04
1.120360240859722580e+04
1.108552651890654124e+04
1.096857263651011453e+04
1.085275047854173135e+04
1.073806915094332908e+04
1.062453697269766053e+04
1.051252934922483655e+04
1.040422291290032081e+04
1.029992517913502888e+04
1.019956442267123930e+04
1.010306819775730946e+04
1.001036343904722889e+04
9.921375276966371530e+03
9.836024745741475272e+03
9.754235470159334000e+03
9.675931295986514669e+03
9.600442521690820286e+03
9.524217122668369484e+03
9.446764818324591033e+03
9.368206068794828752e+03
9.288657559295901592e+03
9.208235332344469498e+03
9.127046795191527053e+03
9.045196555048774826e+03
8.962782317470988346e+03
