# Supplementary material for: A photoconversion model for full spectral programming and multiplexing of optogenetic systems
Source: Mol Syst Biol. 2017 Apr 24;13(4):926. doi: 10.15252/msb.20167456 (PMC5408778; doi:10.15252/msb.20167456)
Supplement: Supplementary file 10 — Dataset EV2 [file MSB-13-926-s010.zip › dataset_ev2_ccasr_data_and_analysis/ccasr_analysis/plots/sim_dv-pert_best.csv]

1.813530223933224534e+03
1.813530223933224534e+03
1.813530223933224534e+03
1.813530223933224534e+03
1.813530223933224534e+03
1.813530223933224534e+03
1.813530223933224534e+03
1.813530223933224534e+03
1.813530223933224534e+03
1.813530223933224534e+03
1.813530223933224534e+03
1.813530223933224534e+03
1.813566413342301075e+03
1.814625858402672520e+03
1.818826620802024763e+03
1.828400863312813044e+03
1.845522605603653574e+03
1.872251260484847535e+03
1.910495920747024911e+03
1.961985892168406281e+03
2.028248596210567712e+03
2.110597907607891102e+03
2.207455337630635768e+03
2.303235610704864939e+03
2.395294227616530861e+03
2.483684548536303737e+03
2.568455845131260503e+03
2.649654115243382421e+03
2.727323758136599281e+03
2.801506285550099619e+03
2.872236382453806982e+03
2.939562157301343632e+03
3.003762299129536132e+03
3.066347215233445240e+03
3.127502589712687040e+03
3.187139513206725951e+03
3.245183568847336574e+03
3.301557533513734597e+03
3.356187244361760804e+03
3.408998317384005986e+03
3.459921724107243790e+03
3.508892978135824706e+03
3.556018657291784166e+03
3.602218771997416297e+03
3.647536715148960866e+03
3.691844247436356454e+03
3.735016760128967690e+03
3.776936206060739096e+03
3.817490819252364872e+03
3.856575903452646799e+03
3.894094095467957231e+03
3.929955770676316661e+03
3.964185233116390464e+03
3.997303872935107393e+03
4.029297198693901464e+03
4.060050729597165628e+03
4.089459656238263051e+03
4.117426407329645372e+03
4.143866090366297612e+03
4.168704128449105156e+03
4.191875471787134302e+03
4.213326050493800722e+03
4.233077333648012427e+03
4.251467471431275044e+03
4.268494046651814642e+03
4.284097529496205425e+03
4.298228639341387861e+03
4.310852716941032668e+03
4.321934400008626653e+03
4.331460970606837691e+03
4.339419766797119337e+03
4.345809783999125102e+03
4.350727117106212063e+03
4.354721909434426379e+03
4.357834790953884294e+03
4.360018765995671856e+03
4.361237681839939796e+03
4.361464652972952535e+03
4.360680216514853782e+03
4.358873314576116172e+03
4.356041423484953157e+03
4.352188729168520695e+03
4.347382527371038123e+03
4.341992406037596083e+03
4.336047219110202604e+03
4.329518086934775965e+03
4.322384399397332345e+03
4.314631640282986154e+03
4.306253242235007747e+03
4.297245869961690914e+03
4.287612299642175458e+03
4.277360556277757496e+03
4.266573215021954638e+03
4.255669189198431013e+03
4.244674667080825202e+03
4.233547921183586368e+03
4.222254443459964023e+03
4.210766430303261586e+03
4.199062372261278142e+03
4.187125382943689146e+03
4.174946347281902490e+03
4.162517812389378378e+03
4.149933208633475260e+03
4.137737086645090130e+03
4.125945300584208780e+03
4.114481553384406652e+03
4.103277177092160855e+03
4.092274318845967173e+03
4.081421687236404978e+03
4.070676807927793561e+03
4.060003532028872996e+03
4.049371770389700941e+03
4.038804372112035708e+03
4.028543974712444196e+03
4.018580783469770722e+03
4.008863472935498976e+03
3.999347050640855741e+03
3.989991865252387015e+03
3.980766936497729148e+03
3.971647189544036792e+03
3.962612341102053506e+03
3.953644963087161614e+03
3.944948094645264973e+03
3.937755961093473161e+03
3.932112276201834447e+03
3.927842540772282064e+03
3.924787390606874396e+03
3.922801309018346274e+03
3.921753254672463754e+03
3.921524862908330761e+03
3.922012451422266167e+03
3.923124071444618039e+03
3.925278162285527287e+03
3.931316717829646677e+03
3.941395100668132272e+03
3.955140444990625383e+03
3.972190705147255358e+03
3.992201496759804741e+03
4.014849308551491504e+03
4.039836464691806214e+03
4.066891462193736515e+03
4.095767613301109577e+03
4.126463414968952748e+03
4.160035286646813802e+03
4.196379249114404047e+03
4.235189028873916868e+03
4.276189583609439978e+03
4.319133736401299757e+03
4.363803943096429975e+03
4.410011865761585796e+03
4.457591090404867828e+03
4.506399991761741148e+03
4.555413283544444312e+03
4.599414300683771216e+03
4.638292602381879078e+03
4.672804009271992072e+03
4.703590684507741571e+03
4.731207344454874146e+03
4.756134092082171264e+03
4.778788586497755205e+03
4.799535686050924596e+03
4.818694248454787157e+03
4.836472893296355323e+03
4.852693317139637657e+03
4.867570220800319476e+03
4.881365005385981021e+03
4.894309555107704909e+03
4.906607159120315373e+03
4.918445105687344949e+03
4.929992428280854256e+03
4.941400531922457958e+03
4.952806022903308985e+03
4.973042952940384566e+03
5.061816503700975773e+03
5.239954913586208932e+03
5.510866742839920335e+03
5.871362793447154218e+03
6.314432591324254645e+03
6.831292204771315483e+03
7.412712717675747626e+03
8.049799153848808601e+03
8.734375245204972089e+03
9.501890297552092306e+03
1.054190661969333996e+04
1.176163721960168550e+04
1.307534252723583813e+04
1.443598138503102564e+04
1.581724522600442469e+04
1.720379959498055905e+04
1.858635807959184604e+04
1.995910233464037083e+04
2.131829442796676085e+04
2.265721401751015219e+04
2.394743987537062640e+04
2.518076588247596374e+04
2.635329576374395765e+04
2.746130793291237569e+04
2.850137864722646191e+04
2.947051928414382201e+04
3.036634661303687244e+04
3.118706798594467546e+04
3.193175363299853052e+04
3.260013158339957590e+04
3.319273229208905104e+04
3.371082997541872464e+04
3.415636725675321941e+04
3.453186231996626157e+04
3.484031473462790746e+04
3.508512258149677655e+04
3.526994883375836071e+04
3.539859871683824167e+04
3.547497316401510034e+04
3.550306909094715229e+04
3.548670981257696258e+04
3.542966995247957675e+04
3.533554619327242108e+04
3.520778391630767146e+04
3.504959826130828878e+04
3.486404533177468693e+04
3.465394325870613829e+04
3.442193406461256382e+04
3.417040015324553679e+04
3.390161030405446218e+04
3.361758293662527285e+04
3.332017986723744252e+04
3.301108072095889656e+04
3.269187253010340282e+04
3.236392582032602149e+04
3.202853148735742434e+04
3.168685837231847108e+04
3.133993361252799878e+04
3.098870832858278663e+04
3.063403446970018194e+04
3.027668320601732194e+04
2.991734336202912164e+04
2.955665038175515656e+04
2.919516388900561287e+04
2.883339058637028938e+04
2.847178329258109443e+04
2.811074645369454811e+04
2.775064708807464922e+04
2.739181488359863579e+04
2.703730272039364718e+04
2.670423497417277031e+04
2.639581861802050844e+04
2.611232082680443273e+04
2.585393085604410226e+04
2.562063446523815219e+04
2.541241412375096115e+04
2.522912618963904606e+04
2.507053044658626459e+04
2.493629994966219601e+04
2.482352785556628442e+04
2.471669475347214393e+04
2.461312847584315023e+04
2.451271199716465708e+04
2.441531100481822432e+04
2.432080847245681070e+04
2.422898012820505028e+04
2.413969440868190213e+04
2.405274629574293067e+04
2.396791990166559481e+04
2.388331410539088392e+04
2.378915499311627354e+04
2.368419878786887057e+04
2.356886992100960924e+04
2.344359972095835110e+04
2.330880736703861839e+04
2.316492240239803868e+04
2.301228740671022751e+04
2.285132037598177340e+04
2.268240988493479017e+04
2.250595132279782774e+04
2.232231730188780784e+04
2.213189524628165600e+04
2.193506852298425292e+04
2.173222291955514811e+04
2.152373450959216643e+04
2.130998556753410958e+04
2.109135121383128353e+04
2.086821953969791866e+04
2.064097236184583744e+04
2.041013857105206262e+04
2.017695705155916221e+04
1.994183352575888784e+04
1.970500629556532294e+04
1.946671290089025570e+04
1.922719283102594636e+04
1.898668718168735359e+04
1.874543180299876622e+04
1.850366041578011573e+04
1.826160561562463408e+04
1.802010688041647154e+04
1.778292724707663729e+04
1.755045239938135637e+04
1.732244373198114408e+04
1.709867133786954582e+04
1.687891376081177077e+04
1.666295938102089349e+04
1.645060853451907678e+04
1.624167191303650543e+04
1.603597216030917116e+04
1.583320317109434291e+04
1.563245856073650430e+04
1.543355131296413492e+04
1.523644903208436699e+04
1.504112570213164690e+04
1.484756236847128457e+04
1.465574673935707506e+04
1.446567077839148806e+04
1.427733304506095737e+04
1.409073626871762644e+04
1.390585892160549702e+04
1.372255554650724298e+04
1.354083692867713398e+04
1.336074323401598303e+04
1.318231351803977850e+04
1.300558692113680991e+04
1.283060246996107708e+04
1.265739565212324487e+04
1.248600152108338443e+04
1.231645445137181559e+04
1.214874685674033390e+04
1.198272034340384926e+04
1.181840192341415059e+04
1.165585162360434879e+04
1.149511950567319218e+04
1.133625298024073527e+04
1.117928945964552258e+04
1.102426636859759674e+04
1.087121140871194439e+04
1.072015085473108957e+04
1.057109002842650625e+04
1.042397124926012839e+04
1.027880505716716834e+04
1.013561587814981613e+04
9.994422348822690765e+03
9.855237089189628023e+03
9.718068613618406744e+03
9.582922050614604814e+03
9.449798758294622530e+03
9.318697156068456025e+03
9.189602862835939959e+03
9.062462062336526287e+03
8.937267045660189979e+03
8.814013910029656472e+03
8.692698151800605046e+03
8.573310508935655889e+03
8.455840933871260859e+03
8.340277981642891973e+03
8.226604685535632598e+03
8.114804527624731236e+03
8.004854327170940451e+03
7.896686169254318884e+03
7.790281271614091565e+03
7.685628237200281546e+03
7.582713781466514774e+03
7.481521213489414549e+03
7.382037664158468033e+03
7.284243341599332780e+03
7.188122496656330441e+03
7.093648464939623409e+03
7.000801098921953781e+03
6.909522796258142080e+03
6.819794324714351205e+03
6.731602820322523257e+03
6.644930788437744013e+03
6.559755006097775549e+03
6.476061463368188015e+03
6.393831355894912122e+03
6.313045294974371245e+03
6.233683878194609861e+03
6.155725038860918175e+03
6.079124980515669449e+03
6.003865286497490160e+03
5.929929138818740284e+03
5.857299234324583267e+03
5.785957842403481663e+03
5.715887101291018553e+03
5.647068920434498978e+03
5.579484992067140411e+03
5.513117141612314299e+03
5.447943192282923519e+03
5.383912699664388128e+03
5.321008592450115430e+03
5.259217272813818454e+03
5.198525194117291903e+03
5.138917898306835923e+03
5.080380677674286744e+03
5.022898829418458263e+03
4.966457295967868959e+03
4.911046421421439845e+03
4.856633118907277094e+03
4.803159746906146211e+03
4.750611550137884478e+03
4.698980544011268648e+03
4.648258046228835155e+03
4.598436334567429185e+03
4.549504036686570544e+03
4.501450666097711292e+03
4.454265432327312737e+03
4.407937416275476608e+03
4.362438306383725831e+03
4.317697734417594802e+03
4.273703554657223322e+03
4.230454426718109062e+03
4.187945107171303789e+03
4.146171613171332865e+03
4.105129543455630483e+03
4.064811416211015057e+03
4.025210143773987511e+03
3.986318275285685559e+03
3.948136062370458603e+03
3.910720932979022564e+03
3.874068925388074149e+03
3.838164859391928530e+03
3.802994442315565266e+03
3.768544082540237468e+03
3.734800588006910857e+03
3.701751476120575717e+03
3.669383636483646114e+03
3.637685883735778589e+03
3.606669513580392049e+03
3.576466557425551855e+03
3.547086465758523900e+03
3.518514062898454540e+03
3.490734470458756732e+03
3.463733056390683487e+03
3.437496613892323239e+03
3.412010795600541769e+03
3.387262376645620407e+03
3.363239816919050099e+03
3.339865573230414611e+03
3.316746053261489578e+03
3.293840204408199952e+03
3.271173190394072662e+03
3.248766001993327791e+03
3.226636697529900175e+03
3.204799367044410246e+03
3.183267742104766967e+03
3.162051659124612797e+03
3.141159951543361331e+03
3.120551911423990532e+03
3.099970358280264463e+03
3.079415609033056626e+03
3.058930235006468592e+03
3.038550408564732606e+03
3.018306180731906352e+03
2.998222994913140155e+03
2.978322246333395924e+03
2.958621701819889040e+03
2.939136037078869776e+03
2.919899523808283448e+03
2.901050498159675954e+03
2.882604211118371495e+03
2.864556036240503090e+03
2.846900973703463478e+03
2.829633948408789365e+03
2.812750187697289221e+03
2.796245032807195003e+03
2.780114016330412142e+03
2.764353801514354473e+03
2.749022334531161505e+03
2.734529243010759274e+03
2.720989612909938387e+03
2.708451026588872082e+03
2.696958849323920731e+03
2.686553778856605732e+03
2.677272553369406978e+03
2.669152672923960381e+03
2.662225782235600946e+03
2.656521713127085150e+03
2.651851238568353438e+03
2.646918964407386284e+03
2.641548745383162441e+03
2.635787008059004165e+03
2.629675469754258302e+03
2.623251910559225507e+03
2.616549741023914521e+03
2.609601426833837650e+03
2.602434305177799615e+03
