# Supplementary material for: A photoconversion model for full spectral programming and multiplexing of optogenetic systems
Source: Mol Syst Biol. 2017 Apr 24;13(4):926. doi: 10.15252/msb.20167456 (PMC5408778; doi:10.15252/msb.20167456)
Supplement: Supplementary file 10 — Dataset EV2 [file MSB-13-926-s010.zip › dataset_ev2_ccasr_data_and_analysis/ccasr_data/ccasr_expt_overview.xlsx]

## Sheet: experiment
Run ID	Run name	Strain ID	LPA	Top LEDs	Bottom LEDs	Randomize	Program type	Param 1 name	Param 1 value	Param 2 name	Param 2 value	Param 3 name	Param 3 value
rgv2_r01	RGv2 Run 1	RGv2	Tori	EO_01	EO_09	No	ras	Spectral intensity	20	Activating intensity	1.25
rgv2_r01	RGv2 Run 1	RGv2	Tiffani	EO_02	EO_10	Yes	dta	Spectral intensity	0	Activating intensity	0.625
rgv2_r01	RGv2 Run 1	RGv2	Shannen	EO_03	EO_11	Yes	atd	Spectral intensity	0	Activating intensity	2.5
rgv2_r01	RGv2 Run 1	RGv2	Jennie	EO_04	EO_12	No	ras	Spectral intensity	5	Activating intensity	1.25
rgv2_r01	RGv2 Run 1	RGv2	Kirk	EO_05	EO_13	No	aas	Spectral intensity	1.25	Activating intensity	0
rgv2_r01	RGv2 Run 1	RGv2	Picard	EO_06	EO_14	Yes	atd	Spectral intensity	0	Activating intensity	1.25
rgv2_r01	RGv2 Run 1	RGv2	Sisko	EO_07	EO_15	Yes	dta	Spectral intensity	0	Activating intensity	2.5
rgv2_r01	RGv2 Run 1	RGv2	Janeway	EO_08	EO_16	No	aas	Spectral intensity	0.625	Activating intensity	0
rgv2_r02	RGv2 Run 2	RGv2	Tori	EO_01	EO_09	No	ras	Spectral intensity	0.078125	Activating intensity	1.25
rgv2_r02	RGv2 Run 2	RGv2	Tiffani	EO_02	EO_10	Yes	dta	Spectral intensity	0	Activating intensity	0.3125
rgv2_r02	RGv2 Run 2	RGv2	Shannen	EO_03	EO_11	No	ras	Spectral intensity	2.5	Activating intensity	1.25
rgv2_r02	RGv2 Run 2	RGv2	Jennie	EO_04	EO_12	Yes	atd	Spectral intensity	0	Activating intensity	0.15625
rgv2_r02	RGv2 Run 2	RGv2	Kirk	EO_05	EO_13	Yes	atd	Spectral intensity	0	Activating intensity	5
rgv2_r02	RGv2 Run 2	RGv2	Picard	EO_06	EO_14	No	aas	Spectral intensity	0.3125	Activating intensity	0
rgv2_r02	RGv2 Run 2	RGv2	Sisko	EO_07	EO_15	Yes	dta	Spectral intensity	0	Activating intensity	1.25
rgv2_r02	RGv2 Run 2	RGv2	Janeway	EO_08	EO_16	No	aas	Spectral intensity	10	Activating intensity	0
rgv2_r03	RGv2 Run 3	RGv2	Tori	EO_01	EO_09	Yes	atd	Spectral intensity	0	Activating intensity	0.625
rgv2_r03	RGv2 Run 3	RGv2	Tiffani	EO_02	EO_10	No	aas	Spectral intensity	0.0195312	Activating intensity	0
rgv2_r03	RGv2 Run 3	RGv2	Shannen	EO_03	EO_11	No	ras	Spectral intensity	10	Activating intensity	1.25
rgv2_r03	RGv2 Run 3	RGv2	Jennie	EO_04	EO_12	No	ras	Spectral intensity	0.625	Activating intensity	1.25
rgv2_r03	RGv2 Run 3	RGv2	Kirk	EO_05	EO_13	Yes	atd	Spectral intensity	0	Activating intensity	0.3125
rgv2_r03	RGv2 Run 3	RGv2	Picard	EO_06	EO_14	No	ras	Spectral intensity	0.0195312	Activating intensity	1.25
rgv2_r03	RGv2 Run 3	RGv2	Sisko	EO_07	EO_15	Yes	dta	Spectral intensity	0	Activating intensity	20
rgv2_r03	RGv2 Run 3	RGv2	Janeway	EO_08	EO_16	Yes	atd	Spectral intensity	0	Activating intensity	20
rgv2_r04	RGv2 Run 4	RGv2	Tori	EO_01	EO_09	Yes	dta	Spectral intensity	0	Activating intensity	5
rgv2_r04	RGv2 Run 4	RGv2	Tiffani	EO_02	EO_10	Yes	dta	Spectral intensity	0	Activating intensity	0.15625
rgv2_r04	RGv2 Run 4	RGv2	Shannen	EO_03	EO_11	No	aas	Spectral intensity	5	Activating intensity	0
rgv2_r04	RGv2 Run 4	RGv2	Jennie	EO_04	EO_12	No	ras	Spectral intensity	0.0390625	Activating intensity	1.25
rgv2_r04	RGv2 Run 4	RGv2	Kirk	EO_05	EO_13	No	aas	Spectral intensity	2.5	Activating intensity	0
rgv2_r04	RGv2 Run 4	RGv2	Picard	EO_06	EO_14	No	ras	Spectral intensity	0.3125	Activating intensity	1.25
rgv2_r04	RGv2 Run 4	RGv2	Sisko	EO_07	EO_15	No	aas	Spectral intensity	0.078125	Activating intensity	0
rgv2_r04	RGv2 Run 4	RGv2	Janeway	EO_08	EO_16	No	ras	Spectral intensity	0.00976562	Activating intensity	1.25
rgv2_r05	RGv2 Run 5	RGv2	Tori	EO_01	EO_09	No	ras	Spectral intensity	0.15625	Activating intensity	1.25
rgv2_r05	RGv2 Run 5	RGv2	Tiffani	EO_02	EO_10	Yes	dta	Spectral intensity	0	Activating intensity	10
rgv2_r05	RGv2 Run 5	RGv2	Shannen	EO_03	EO_11	No	aas	Spectral intensity	0.0390625	Activating intensity	0
rgv2_r05	RGv2 Run 5	RGv2	Jennie	EO_04	EO_12	No	aas	Spectral intensity	0.15625	Activating intensity	0
rgv2_r05	RGv2 Run 5	RGv2	Kirk	EO_05	EO_13	No	aas	Spectral intensity	0.00976562	Activating intensity	0
rgv2_r05	RGv2 Run 5	RGv2	Picard	EO_06	EO_14	No	ras	Spectral intensity	1.25	Activating intensity	1.25
rgv2_r05	RGv2 Run 5	RGv2	Sisko	EO_07	EO_15	Yes	atd	Spectral intensity	0	Activating intensity	10
rgv2_r05	RGv2 Run 5	RGv2	Janeway	EO_08	EO_16	No	aas	Spectral intensity	20	Activating intensity	0
rgv2_r06	RGv2 Run 6	RGv2	Tori	EO_34	EO_09	No	sv	Spectral intensities	5, 0.15625, 0.625	Activating intensity	0
rgv2_r06	RGv2 Run 6	RGv2	Tiffani	EO_35	EO_10	No	sv	Spectral intensities	10, 1.25, 0.039063	Activating intensity	0
rgv2_r06	RGv2 Run 6	RGv2	Shannen	EO_36	EO_11	No	sv	Spectral intensities	0.078125, 0.3125, 20	Activating intensity	0
rgv2_r06	RGv2 Run 6	RGv2	Jennie	EO_37	EO_12	No	sv	Spectral intensities	0.009766, 2.5, 0.019531	Activating intensity	0
rgv2_r06	RGv2 Run 6	RGv2	Kirk	EO_21	EO_13	Yes	dv-pert	Model	rgv2_m01	Reference signal	ref_prog03	Perturbation signal	ref_pert01
rgv2_r06	RGv2 Run 6	RGv2	Picard	EO_22	EO_14	Yes	dv-comp	Model	rgv2_m01	Reference signal	ref_prog03	Perturbation signal	ref_pert01
rgv2_r06	RGv2 Run 6	RGv2	Sisko	Empty	EO_15	Yes	dv-mono	Model	rgv2_m01	Reference signal	ref_prog03
rgv2_r06	RGv2 Run 6	RGv2	Janeway	Empty	EO_25	Yes	dv-mono	Model	rgv2_m01	Reference signal	ref_prog03
rgv2_r07	RGv2 Run 7	RGv2	Tori	EO_34	EO_09	No	sv	Spectral intensities	0.15625, 1.25, 0.625	Activating intensity	1.25
rgv2_r07	RGv2 Run 7	RGv2	Tiffani	EO_35	EO_10	No	sv	Spectral intensities	0.019531, 0.3125, 20	Activating intensity	1.25
rgv2_r07	RGv2 Run 7	RGv2	Shannen	EO_36	EO_11	No	sv	Spectral intensities	5, 0.078125, 0.039063	Activating intensity	1.25
rgv2_r07	RGv2 Run 7	RGv2	Jennie	EO_37	EO_12	No	sv	Spectral intensities	10, 0.009766, 2.5	Activating intensity	1.25
rgv2_r07	RGv2 Run 7	RGv2	Kirk	EO_21	EO_13	Yes	dv-pert	Model	rgv2_m01	Reference signal	ref_prog03	Perturbation signal	ref_pert01
rgv2_r07	RGv2 Run 7	RGv2	Picard	EO_22	EO_14	Yes	dv-comp	Model	rgv2_m01	Reference signal	ref_prog03	Perturbation signal	ref_pert01
rgv2_r07	RGv2 Run 7	RGv2	Sisko	Empty	EO_15	Yes	dv-mono	Model	rgv2_m01	Reference signal	ref_prog03
rgv2_r07	RGv2 Run 7	RGv2	Janeway	Empty	EO_25	Yes	dv-mono	Model	rgv2_m01	Reference signal	ref_prog03
rgv2_r08	RGv2 Run 8	RGv2	Kirk	EO_21	EO_13	Yes	dv-pert	Model	rgv2_m01	Reference signal	ref_prog03	Perturbation signal	ref_pert01
rgv2_r08	RGv2 Run 8	RGv2	Picard	EO_22	EO_14	Yes	dv-comp	Model	rgv2_m01	Reference signal	ref_prog03	Perturbation signal	ref_pert01
rgv2_r08	RGv2 Run 8	RGv2	Sisko	Empty	EO_15	Yes	dv-mono	Model	rgv2_m01	Reference signal	ref_prog03
rgv2_r08	RGv2 Run 8	RGv2	Janeway	Empty	EO_25	Yes	dv-mono	Model	rgv2_m01	Reference signal	ref_prog03

## Sheet: process
Process ID	Run ID	Cytometry	OD	Temperature	Bead file root	Bead index	Bead lot ID	Bead gate fraction	Sample file root	Sample start index	Sample gate fraction	OD blank	OD slope	Run start date	Run start time	Run stop time	Maturation start time	Maturation stop time
rgv2_r01_wholepop	rgv2_r01	Yes	Yes	Yes	Beads	1	AG01-02	0.3	Cells	2	0.8	0.03962	9.2	2016-02-18	01:06:00	09:06:00	10:53:00	11:53:00
rgv2_r01_subpop	rgv2_r01	Yes	Yes	Yes	Beads	1	AG01-02	0.3	Cells	2	0.1	0.03962	9.2	2016-02-18	01:06:00	09:06:00	10:53:00	11:53:00
rgv2_r02_wholepop	rgv2_r02	Yes	Yes	Yes	Beads	1	AG01-02	0.3	Cells	2	0.8	0.03962	9.2	2016-02-18	13:04:00	21:04:00	22:25:00	23:25:00
rgv2_r02_subpop	rgv2_r02	Yes	Yes	Yes	Beads	1	AG01-02	0.3	Cells	2	0.1	0.03962	9.2	2016-02-18	13:04:00	21:04:00	22:25:00	23:25:00
rgv2_r03_wholepop	rgv2_r03	Yes	Yes	Yes	Beads	1	AG01-02	0.3	Cells	2	0.8	0.03962	9.2	2016-02-19	01:08:00	09:08:00	10:21:00	11:21:00
rgv2_r03_subpop	rgv2_r03	Yes	Yes	Yes	Beads	1	AG01-02	0.3	Cells	2	0.1	0.03962	9.2	2016-02-19	01:08:00	09:08:00	10:21:00	11:21:00
rgv2_r04_wholepop	rgv2_r04	Yes	Yes	Yes	Beads	1	AG01-02	0.3	Cells	2	0.8	0.03962	9.2	2016-02-19	13:15:00	21:15:00	22:21:00	23:21:00
rgv2_r04_subpop	rgv2_r04	Yes	Yes	Yes	Beads	1	AG01-02	0.3	Cells	2	0.1	0.03962	9.2	2016-02-19	13:15:00	21:15:00	22:21:00	23:21:00
rgv2_r05_wholepop	rgv2_r05	Yes	Yes	Yes	Beads	1	AG01-02	0.3	Cells	2	0.8	0.03962	9.2	2016-02-20	02:15:00	10:15:00	11:41:00	12:41:00
rgv2_r05_subpop	rgv2_r05	Yes	Yes	Yes	Beads	1	AG01-02	0.3	Cells	2	0.1	0.03962	9.2	2016-02-20	02:15:00	10:15:00	11:41:00	12:41:00
rgv2_r06_wholepop	rgv2_r06	Yes	Yes	Yes	Beads	1	AG01-03	0.3	Cells	2	0.8	0.03962	9.2	2016-02-29	01:19:00	09:19:00	10:30:00	11:30:00
rgv2_r06_subpop	rgv2_r06	Yes	Yes	Yes	Beads	1	AG01-03	0.3	Cells	2	0.1	0.03962	9.2	2016-02-29	01:19:00	09:19:00	10:30:00	11:30:00
rgv2_r07_wholepop	rgv2_r07	Yes	Yes	Yes	Beads	1	AG01-03	0.3	Cells	2	0.8	0.03962	9.2	2016-02-29	13:02:00	13:02:00	22:22:00	23:22:00
rgv2_r07_subpop	rgv2_r07	Yes	Yes	Yes	Beads	1	AG01-03	0.3	Cells	2	0.1	0.03962	9.2	2016-02-29	13:02:00	13:02:00	22:22:00	23:22:00
rgv2_r08_wholepop	rgv2_r08	Yes	Yes	Yes	Beads	1	AG01-03	0.3	Cells	2	0.8	0.03962	9.2	2016-02-29	01:09:00	09:09:00	10:34:00	11:34:00
rgv2_r08_subpop	rgv2_r08	Yes	Yes	Yes	Beads	1	AG01-03	0.3	Cells	2	0.1	0.03962	9.2	2016-02-29	01:09:00	09:09:00	10:34:00	11:34:00
