# Supplementary material for: A photoconversion model for full spectral programming and multiplexing of optogenetic systems
Source: Mol Syst Biol. 2017 Apr 24;13(4):926. doi: 10.15252/msb.20167456 (PMC5408778; doi:10.15252/msb.20167456)
Supplement: Supplementary file 10 — Dataset EV2 [file MSB-13-926-s010.zip › dataset_ev2_ccasr_data_and_analysis/ccasr_data/aas/rgv2_wholepop_aas_complete.xlsx]

## Sheet: Sheet1
Acquisition Time (s)	Activating intensity	Beads ID	Bot Centroid (nm)	Bot DC	Bot FWHM (nm)	Bot GS Cal	Bot Intensity (umol/m2/s)	Bot LED ID	Bot Peak (nm)	Bottom LEDs	Category	Col	Data time point	Duration	Experiment ID	FL1 CV	FL1 Detector Volt.	FL1 Geom. Mean	FL1 IQR	FL1 Mean	FL1 Median	FL1 Mode	FL1 RCV	FL1 Std	FL1 Units	File Path	Gate Fraction	Growth temp max	Growth temp mean	Growth temp min	Growth temp stdev	Instrument ID	LPA	LPF update period	Maturation temp max	Maturation temp mean	Maturation temp min	Maturation temp stdev	Number of Events	OD	Pre-rand well	Program type	Randomize	Raw OD	Row	Run ID	Run name	Sample ID	Spectral intensity
7.098	0	B0001	530.734	4	30.901	209	22.453	520-2-KB	524.5	EO_11	Steady-state	1	480	480	rgv2_r05	2.04791	650	1392.76	1624.58	2383.84	1284.83	1017.38	1.26443	4881.9	MEF	c:\users\evan\skydrive\projects\12.lightsensorcharacterization\experiments\rgv2\rgv2_r05\measurements\flow\fcs\Cells050.fcs	0.8	36.99	36.8868	36.35	0.1298	FC002	Shannen	60	37.08	36.787	35.08	0.368031	16693	0.177376	0	aas	No	0.0589	1	rgv2_r05	RGv2 Run 5	rgv2_r05_s049	0.0390625
9.21	0	B0001	528.545	4	28.3716	183	22.5148	520-2-KB	522	EO_11	Steady-state	2	480	480	rgv2_r05	2.41358	650	1419.44	1610.35	2505.96	1309.04	1437.13	1.23018	6048.34	MEF	c:\users\evan\skydrive\projects\12.lightsensorcharacterization\experiments\rgv2\rgv2_r05\measurements\flow\fcs\Cells051.fcs	0.8	36.99	36.8868	36.35	0.1298	FC002	Shannen	60	37.08	36.787	35.08	0.368031	16927	0.124016	1	aas	No	0.0531	1	rgv2_r05	RGv2 Run 5	rgv2_r05_s050	0.0390625
7.959	0	B0001	528.507	4	28.2859	173	22.768	520-2-KB	522	EO_11	Steady-state	3	480	480	rgv2_r05	2.81809	650	1068.69	1123.32	1767.64	980.091	783.359	1.14614	4981.37	MEF	c:\users\evan\skydrive\projects\12.lightsensorcharacterization\experiments\rgv2\rgv2_r05\measurements\flow\fcs\Cells052.fcs	0.8	36.99	36.8868	36.35	0.1298	FC002	Shannen	60	37.08	36.787	35.08	0.368031	16590	0.156216	2	aas	No	0.0566	1	rgv2_r05	RGv2 Run 5	rgv2_r05_s051	0.0390625
7.791	0	B0001	527.65	4	28.0197	176	22.6504	520-2-KB	521	EO_11	Steady-state	4	480	480	rgv2_r05	2.11878	650	1027.38	1055.59	1631.63	953.023	747.634	1.10762	3457.06	MEF	c:\users\evan\skydrive\projects\12.lightsensorcharacterization\experiments\rgv2\rgv2_r05\measurements\flow\fcs\Cells053.fcs	0.8	36.99	36.8868	36.35	0.1298	FC002	Shannen	60	37.08	36.787	35.08	0.368031	16523	0.147016	3	aas	No	0.0556	1	rgv2_r05	RGv2 Run 5	rgv2_r05_s052	0.0390625
9.028	0	B0001	528.02	4	27.9795	191	22.5621	520-2-KB	521.5	EO_11	Steady-state	5	480	480	rgv2_r05	2.25928	650	1300.06	1453.62	2243.9	1192.36	1046.28	1.21911	5069.59	MEF	c:\users\evan\skydrive\projects\12.lightsensorcharacterization\experiments\rgv2\rgv2_r05\measurements\flow\fcs\Cells054.fcs	0.8	36.99	36.8868	36.35	0.1298	FC002	Shannen	60	37.08	36.787	35.08	0.368031	16432	0.116656	4	aas	No	0.0523	1	rgv2_r05	RGv2 Run 5	rgv2_r05_s053	0.0390625
8.109	0	B0001	529.062	4	28.2192	176	22.6526	520-2-KB	523	EO_11	Steady-state	6	480	480	rgv2_r05	2.26255	650	1392.23	1631.59	2529.68	1261.06	1096.27	1.29382	5723.53	MEF	c:\users\evan\skydrive\projects\12.lightsensorcharacterization\experiments\rgv2\rgv2_r05\measurements\flow\fcs\Cells055.fcs	0.8	36.99	36.8868	36.35	0.1298	FC002	Shannen	60	37.08	36.787	35.08	0.368031	16539	0.144256	5	aas	No	0.0553	1	rgv2_r05	RGv2 Run 5	rgv2_r05_s054	0.0390625
7.405	0	B0001	527.855	4	28.0716	170	22.5174	520-2-KB	522	EO_11	Steady-state	1	480	480	rgv2_r05	2.37904	650	1253.4	1387.39	2050.18	1159.43	836.261	1.19661	4877.46	MEF	c:\users\evan\skydrive\projects\12.lightsensorcharacterization\experiments\rgv2\rgv2_r05\measurements\flow\fcs\Cells056.fcs	0.8	36.99	36.8868	36.35	0.1298	FC002	Shannen	60	37.08	36.787	35.08	0.368031	16527	0.178296	6	aas	No	0.059	2	rgv2_r05	RGv2 Run 5	rgv2_r05_s055	0.0390625
7.504	0	B0001	528.07	4	27.5324	179	22.6385	520-2-KB	522.5	EO_11	Steady-state	2	480	480	rgv2_r05	2.32554	650	1250.61	1387.39	2083.74	1159.43	783.359	1.19661	4845.83	MEF	c:\users\evan\skydrive\projects\12.lightsensorcharacterization\experiments\rgv2\rgv2_r05\measurements\flow\fcs\Cells057.fcs	0.8	36.99	36.8868	36.35	0.1298	FC002	Shannen	60	37.08	36.787	35.08	0.368031	16508	0.197616	7	aas	No	0.0611	2	rgv2_r05	RGv2 Run 5	rgv2_r05_s056	0.0390625
8.243	0	B0001	529.613	4	28.8295	195	22.3204	520-2-KB	523.5	EO_11	Steady-state	3	480	480	rgv2_r05	2.90719	650	1077.73	1133.86	1751.51	989.284	1192.36	1.14614	5091.98	MEF	c:\users\evan\skydrive\projects\12.lightsensorcharacterization\experiments\rgv2\rgv2_r05\measurements\flow\fcs\Cells058.fcs	0.8	36.99	36.8868	36.35	0.1298	FC002	Shannen	60	37.08	36.787	35.08	0.368031	16473	0.150696	8	aas	No	0.056	2	rgv2_r05	RGv2 Run 5	rgv2_r05_s057	0.0390625
8.426	0	B0001	527.719	4	28.2639	175	22.6489	520-2-KB	521.5	EO_11	Steady-state	4	480	480	rgv2_r05	2.31833	650	1191.92	1305.6	1970.2	1096.27	1148.66	1.19094	4567.57	MEF	c:\users\evan\skydrive\projects\12.lightsensorcharacterization\experiments\rgv2\rgv2_r05\measurements\flow\fcs\Cells059.fcs	0.8	36.99	36.8868	36.35	0.1298	FC002	Shannen	60	37.08	36.787	35.08	0.368031	16481	0.145176	9	aas	No	0.0554	2	rgv2_r05	RGv2 Run 5	rgv2_r05_s058	0.0390625
8.127	0	B0001	529.708	4	28.8428	191	22.4066	520-2-KB	523.5	EO_11	Steady-state	5	480	480	rgv2_r05	2.47207	650	1085.62	1138.68	1793.92	1007.93	783.359	1.12972	4434.68	MEF	c:\users\evan\skydrive\projects\12.lightsensorcharacterization\experiments\rgv2\rgv2_r05\measurements\flow\fcs\Cells060.fcs	0.8	36.99	36.8868	36.35	0.1298	FC002	Shannen	60	37.08	36.787	35.08	0.368031	16465	0.152536	10	aas	No	0.0562	2	rgv2_r05	RGv2 Run 5	rgv2_r05_s059	0.0390625
8.696	0	B0001	529.804	4	28.9635	185	22.7058	520-2-KB	524.5	EO_11	Steady-state	6	480	480	rgv2_r05	2.43243	650	996.848	1006.05	1576.73	918.091	776.08	1.09581	3835.3	MEF	c:\users\evan\skydrive\projects\12.lightsensorcharacterization\experiments\rgv2\rgv2_r05\measurements\flow\fcs\Cells061.fcs	0.8	36.99	36.8868	36.35	0.1298	FC002	Shannen	60	37.08	36.787	35.08	0.368031	16458	0.147016	11	aas	No	0.0556	2	rgv2_r05	RGv2 Run 5	rgv2_r05_s060	0.0390625
6.324	0	B0001	530.129	4	29.2516	207	22.5335	520-2-KB	524	EO_11	Steady-state	1	480	480	rgv2_r05	2.71808	650	946.884	921.504	1478.04	884.44	820.792	1.04191	4017.43	MEF	c:\users\evan\skydrive\projects\12.lightsensorcharacterization\experiments\rgv2\rgv2_r05\measurements\flow\fcs\Cells062.fcs	0.8	36.99	36.8868	36.35	0.1298	FC002	Shannen	60	37.08	36.787	35.08	0.368031	16522	0.212336	12	aas	No	0.0627	3	rgv2_r05	RGv2 Run 5	rgv2_r05_s061	0.0390625
7.143	0	B0001	527.996	4	28.1758	174	22.6622	520-2-KB	521	EO_11	Steady-state	2	480	480	rgv2_r05	3.00907	650	957.557	935.496	1521.77	892.735	876.221	1.0479	4579.13	MEF	c:\users\evan\skydrive\projects\12.lightsensorcharacterization\experiments\rgv2\rgv2_r05\measurements\flow\fcs\Cells063.fcs	0.8	36.99	36.8868	36.35	0.1298	FC002	Shannen	60	37.08	36.787	35.08	0.368031	16431	0.175536	13	aas	No	0.0587	3	rgv2_r05	RGv2 Run 5	rgv2_r05_s062	0.0390625
7.499	0	B0001	527.462	4	28.194	172	22.3348	520-2-KB	521.5	EO_11	Steady-state	3	480	480	rgv2_r05	2.2508	650	938.748	937.255	1470.61	876.221	790.707	1.06966	3310.05	MEF	c:\users\evan\skydrive\projects\12.lightsensorcharacterization\experiments\rgv2\rgv2_r05\measurements\flow\fcs\Cells064.fcs	0.8	36.99	36.8868	36.35	0.1298	FC002	Shannen	60	37.08	36.787	35.08	0.368031	16436	0.157136	14	aas	No	0.0567	3	rgv2_r05	RGv2 Run 5	rgv2_r05_s063	0.0390625
7.944	0	B0001	528.519	4	27.9759	177	22.4668	520-2-KB	523	EO_11	Steady-state	4	480	480	rgv2_r05	2.42315	650	972.035	978.265	1565.39	892.735	813.165	1.09581	3793.18	MEF	c:\users\evan\skydrive\projects\12.lightsensorcharacterization\experiments\rgv2\rgv2_r05\measurements\flow\fcs\Cells065.fcs	0.8	36.99	36.8868	36.35	0.1298	FC002	Shannen	60	37.08	36.787	35.08	0.368031	16401	0.144256	15	aas	No	0.0553	3	rgv2_r05	RGv2 Run 5	rgv2_r05_s064	0.0390625
8.282	0	B0001	528.541	4	28.411	175	22.524	520-2-KB	522.5	EO_11	Steady-state	5	480	480	rgv2_r05	2.62631	650	954.794	926.803	1527.37	876.221	790.707	1.05773	4011.35	MEF	c:\users\evan\skydrive\projects\12.lightsensorcharacterization\experiments\rgv2\rgv2_r05\measurements\flow\fcs\Cells066.fcs	0.8	36.99	36.8868	36.35	0.1298	FC002	Shannen	60	37.08	36.787	35.08	0.368031	16436	0.135056	16	aas	No	0.0543	3	rgv2_r05	RGv2 Run 5	rgv2_r05_s065	0.0390625
7.435	0	B0001	528.449	4	28.4579	177	22.5601	520-2-KB	521.5	EO_11	Steady-state	6	480	480	rgv2_r05	2.38776	650	984.62	967.517	1582.36	918.091	1026.92	1.05384	3778.29	MEF	c:\users\evan\skydrive\projects\12.lightsensorcharacterization\experiments\rgv2\rgv2_r05\measurements\flow\fcs\Cells067.fcs	0.8	36.99	36.8868	36.35	0.1298	FC002	Shannen	60	37.08	36.787	35.08	0.368031	16494	0.161736	17	aas	No	0.0572	3	rgv2_r05	RGv2 Run 5	rgv2_r05_s066	0.0390625
7.282	0	B0001	527.919	4	27.6485	177	22.5182	520-2-KB	522	EO_11	Steady-state	1	480	480	rgv2_r05	2.59589	650	992.625	996.702	1601.55	918.091	643.9	1.08562	4157.45	MEF	c:\users\evan\skydrive\projects\12.lightsensorcharacterization\experiments\rgv2\rgv2_r05\measurements\flow\fcs\Cells068.fcs	0.8	36.99	36.8868	36.35	0.1298	FC002	Shannen	60	37.08	36.787	35.08	0.368031	16377	0.155296	18	aas	No	0.0565	4	rgv2_r05	RGv2 Run 5	rgv2_r05_s067	0.0390625
6.94	0	B0001	530.292	4	29.9196	189	22.4292	520-2-KB	523.5	EO_11	Steady-state	2	480	480	rgv2_r05	2.16237	650	964.998	944.271	1489.11	901.108	674.669	1.0479	3220.01	MEF	c:\users\evan\skydrive\projects\12.lightsensorcharacterization\experiments\rgv2\rgv2_r05\measurements\flow\fcs\Cells069.fcs	0.8	36.99	36.8868	36.35	0.1298	FC002	Shannen	60	37.08	36.787	35.08	0.368031	16437	0.166336	19	aas	No	0.0577	4	rgv2_r05	RGv2 Run 5	rgv2_r05_s068	0.0390625
7.392	0	B0001	527.651	4	27.8541	178	22.4195	520-2-KB	521.5	EO_11	Steady-state	3	480	480	rgv2_r05	1.83575	650	947.175	932.054	1449.39	876.221	668.399	1.06372	2660.71	MEF	c:\users\evan\skydrive\projects\12.lightsensorcharacterization\experiments\rgv2\rgv2_r05\measurements\flow\fcs\Cells070.fcs	0.8	36.99	36.8868	36.35	0.1298	FC002	Shannen	60	37.08	36.787	35.08	0.368031	16468	0.192096	20	aas	No	0.0605	4	rgv2_r05	RGv2 Run 5	rgv2_r05_s069	0.0390625
8.689	0	B0001	528.452	4	27.8386	178	22.6106	520-2-KB	522	EO_11	Steady-state	4	480	480	rgv2_r05	2.16234	650	1080.54	1106.03	1758.48	989.284	944.167	1.11801	3802.42	MEF	c:\users\evan\skydrive\projects\12.lightsensorcharacterization\experiments\rgv2\rgv2_r05\measurements\flow\fcs\Cells071.fcs	0.8	36.99	36.8868	36.35	0.1298	FC002	Shannen	60	37.08	36.787	35.08	0.368031	16372	0.110216	21	aas	No	0.0516	4	rgv2_r05	RGv2 Run 5	rgv2_r05_s070	0.0390625
8.945	0	B0001	529.345	4	28.7302	189	22.1752	520-2-KB	523	EO_11	Steady-state	5	480	480	rgv2_r05	3.1545	650	1096.31	1122.28	1844.26	998.563	876.221	1.12389	5817.72	MEF	c:\users\evan\skydrive\projects\12.lightsensorcharacterization\experiments\rgv2\rgv2_r05\measurements\flow\fcs\Cells072.fcs	0.8	36.99	36.8868	36.35	0.1298	FC002	Shannen	60	37.08	36.787	35.08	0.368031	16382	0.113896	22	aas	No	0.052	4	rgv2_r05	RGv2 Run 5	rgv2_r05_s071	0.0390625
7.64	0	B0001	528.849	4	28.142	175	22.4578	520-2-KB	523	EO_11	Steady-state	6	480	480	rgv2_r05	2.6466	650	938	923.393	1522.05	868.079	713.538	1.06372	4028.25	MEF	c:\users\evan\skydrive\projects\12.lightsensorcharacterization\experiments\rgv2\rgv2_r05\measurements\flow\fcs\Cells073.fcs	0.8	36.99	36.8868	36.35	0.1298	FC002	Shannen	60	37.08	36.787	35.08	0.368031	16509	0.154376	23	aas	No	0.0564	4	rgv2_r05	RGv2 Run 5	rgv2_r05_s072	0.0390625
6.57	0	B0001	529.801	4	29.225	206	22.46	520-2-KB	523.5	EO_12	Steady-state	1	480	480	rgv2_r05	1.7842	650	4159.01	6379.13	7982.54	3830.09	3329.61	1.66553	14242.4	MEF	c:\users\evan\skydrive\projects\12.lightsensorcharacterization\experiments\rgv2\rgv2_r05\measurements\flow\fcs\Cells074.fcs	0.8	36.99	36.8868	36.35	0.1298	FC002	Jennie	60	37.08	36.787	35.08	0.368031	16491	0.161736	0	aas	No	0.0572	1	rgv2_r05	RGv2 Run 5	rgv2_r05_s073	0.15625
8.146	0	B0001	529.364	4	28.2997	202	22.3622	520-2-KB	523.5	EO_12	Steady-state	2	480	480	rgv2_r05	2.08608	650	2530.79	3367	4770.04	2357.11	2587.76	1.42844	9950.69	MEF	c:\users\evan\skydrive\projects\12.lightsensorcharacterization\experiments\rgv2\rgv2_r05\measurements\flow\fcs\Cells075.fcs	0.8	36.99	36.8868	36.35	0.1298	FC002	Jennie	60	37.08	36.787	35.08	0.368031	16448	0.138736	1	aas	No	0.0547	1	rgv2_r05	RGv2 Run 5	rgv2_r05_s074	0.15625
8.915	0	B0001	527.426	4	27.8863	184	22.57	520-2-KB	521	EO_12	Steady-state	3	480	480	rgv2_r05	2.32337	650	1647.93	2034.51	2941.94	1519.93	1519.93	1.33856	6835.22	MEF	c:\users\evan\skydrive\projects\12.lightsensorcharacterization\experiments\rgv2\rgv2_r05\measurements\flow\fcs\Cells076.fcs	0.8	36.99	36.8868	36.35	0.1298	FC002	Jennie	60	37.08	36.787	35.08	0.368031	16463	0.118496	2	aas	No	0.0525	1	rgv2_r05	RGv2 Run 5	rgv2_r05_s075	0.15625
8.585	0	B0001	527.755	4	28.1122	176	22.5678	520-2-KB	521.5	EO_12	Steady-state	4	480	480	rgv2_r05	3.04577	650	1390.31	1580.56	2443.47	1272.89	926.702	1.24172	7442.26	MEF	c:\users\evan\skydrive\projects\12.lightsensorcharacterization\experiments\rgv2\rgv2_r05\measurements\flow\fcs\Cells077.fcs	0.8	36.99	36.8868	36.35	0.1298	FC002	Jennie	60	37.08	36.787	35.08	0.368031	16388	0.124936	3	aas	No	0.0532	1	rgv2_r05	RGv2 Run 5	rgv2_r05_s076	0.15625
9.638	0	B0001	528.419	4	27.7437	181	22.5787	520-2-KB	521.5	EO_12	Steady-state	5	480	480	rgv2_r05	2.48424	650	1902.69	2407.82	3528.67	1781.35	1272.89	1.35168	8766.07	MEF	c:\users\evan\skydrive\projects\12.lightsensorcharacterization\experiments\rgv2\rgv2_r05\measurements\flow\fcs\Cells078.fcs	0.8	36.99	36.8868	36.35	0.1298	FC002	Jennie	60	37.08	36.787	35.08	0.368031	16396	0.108376	4	aas	No	0.0514	1	rgv2_r05	RGv2 Run 5	rgv2_r05_s077	0.15625
8.854	0	B0001	527.491	4	28.2335	187	22.4998	520-2-KB	521	EO_12	Steady-state	6	480	480	rgv2_r05	1.8924	650	4377.73	7143.03	8558.88	4050.75	3424.18	1.76338	16196.8	MEF	c:\users\evan\skydrive\projects\12.lightsensorcharacterization\experiments\rgv2\rgv2_r05\measurements\flow\fcs\Cells079.fcs	0.8	36.99	36.8868	36.35	0.1298	FC002	Jennie	60	37.08	36.787	35.08	0.368031	16412	0.129536	5	aas	No	0.0537	1	rgv2_r05	RGv2 Run 5	rgv2_r05_s078	0.15625
7.363	0	B0001	528.216	4	27.5722	183	22.7032	520-2-KB	522	EO_12	Steady-state	1	480	480	rgv2_r05	2.17521	650	3200.37	4559.86	6245.62	2976.74	3237.65	1.53183	13585.5	MEF	c:\users\evan\skydrive\projects\12.lightsensorcharacterization\experiments\rgv2\rgv2_r05\measurements\flow\fcs\Cells080.fcs	0.8	36.99	36.8868	36.35	0.1298	FC002	Jennie	60	37.08	36.787	35.08	0.368031	16488	0.170016	6	aas	No	0.0581	2	rgv2_r05	RGv2 Run 5	rgv2_r05_s079	0.15625
8.096	0	B0001	529.482	4	28.3309	206	22.5599	520-2-KB	523.5	EO_12	Steady-state	2	480	480	rgv2_r05	2.1514	650	3479.12	5163.89	6753.3	3237.65	3488.71	1.59495	14529.1	MEF	c:\users\evan\skydrive\projects\12.lightsensorcharacterization\experiments\rgv2\rgv2_r05\measurements\flow\fcs\Cells081.fcs	0.8	36.99	36.8868	36.35	0.1298	FC002	Jennie	60	37.08	36.787	35.08	0.368031	16427	0.143336	7	aas	No	0.0552	2	rgv2_r05	RGv2 Run 5	rgv2_r05_s080	0.15625
8.256	0	B0001	528.519	4	28.4491	179	22.7149	520-2-KB	522.5	EO_12	Steady-state	3	480	480	rgv2_r05	2.0283	650	2209.75	2832.32	3997.59	2068.33	2228.71	1.36938	8108.31	MEF	c:\users\evan\skydrive\projects\12.lightsensorcharacterization\experiments\rgv2\rgv2_r05\measurements\flow\fcs\Cells082.fcs	0.8	36.99	36.8868	36.35	0.1298	FC002	Jennie	60	37.08	36.787	35.08	0.368031	16448	0.140576	8	aas	No	0.0549	2	rgv2_r05	RGv2 Run 5	rgv2_r05_s081	0.15625
8.921	0	B0001	527.919	4	28.2147	175	22.4886	520-2-KB	522	EO_12	Steady-state	4	480	480	rgv2_r05	1.74385	650	4555.72	7217.8	8713.68	4204.88	4088.75	1.71653	15195.4	MEF	c:\users\evan\skydrive\projects\12.lightsensorcharacterization\experiments\rgv2\rgv2_r05\measurements\flow\fcs\Cells083.fcs	0.8	36.99	36.8868	36.35	0.1298	FC002	Jennie	60	37.08	36.787	35.08	0.368031	16398	0.124016	9	aas	No	0.0531	2	rgv2_r05	RGv2 Run 5	rgv2_r05_s082	0.15625
8.493	0	B0001	528.978	4	28.2189	174	22.6831	520-2-KB	522.5	EO_12	Steady-state	5	480	480	rgv2_r05	2.41483	650	1930.28	2393.8	3394.86	1814.92	1410.55	1.31896	8198	MEF	c:\users\evan\skydrive\projects\12.lightsensorcharacterization\experiments\rgv2\rgv2_r05\measurements\flow\fcs\Cells084.fcs	0.8	36.99	36.8868	36.35	0.1298	FC002	Jennie	60	37.08	36.787	35.08	0.368031	16482	0.138736	10	aas	No	0.0547	2	rgv2_r05	RGv2 Run 5	rgv2_r05_s083	0.15625
8.808	0	B0001	527.527	4	27.9342	177	22.657	520-2-KB	521	EO_12	Steady-state	6	480	480	rgv2_r05	2.37114	650	1190.29	1311.81	2008.22	1086.09	828.49	1.20783	4761.77	MEF	c:\users\evan\skydrive\projects\12.lightsensorcharacterization\experiments\rgv2\rgv2_r05\measurements\flow\fcs\Cells085.fcs	0.8	36.99	36.8868	36.35	0.1298	FC002	Jennie	60	37.08	36.787	35.08	0.368031	16501	0.129536	11	aas	No	0.0537	2	rgv2_r05	RGv2 Run 5	rgv2_r05_s084	0.15625
7.445	0	B0001	528.597	4	27.9141	178	22.6238	520-2-KB	522.5	EO_12	Steady-state	1	480	480	rgv2_r05	2.53089	650	1017.73	1066.64	1672.17	944.167	980.091	1.12972	4232.06	MEF	c:\users\evan\skydrive\projects\12.lightsensorcharacterization\experiments\rgv2\rgv2_r05\measurements\flow\fcs\Cells086.fcs	0.8	36.99	36.8868	36.35	0.1298	FC002	Jennie	60	37.08	36.787	35.08	0.368031	16499	0.162656	12	aas	No	0.0573	3	rgv2_r05	RGv2 Run 5	rgv2_r05_s085	0.15625
7.904	0	B0001	527.838	4	28.0744	173	22.6342	520-2-KB	521.5	EO_12	Steady-state	2	480	480	rgv2_r05	1.98202	650	955.011	954.919	1503.86	884.44	909.56	1.07969	2980.68	MEF	c:\users\evan\skydrive\projects\12.lightsensorcharacterization\experiments\rgv2\rgv2_r05\measurements\flow\fcs\Cells087.fcs	0.8	36.99	36.8868	36.35	0.1298	FC002	Jennie	60	37.08	36.787	35.08	0.368031	16466	0.147016	13	aas	No	0.0556	3	rgv2_r05	RGv2 Run 5	rgv2_r05_s086	0.15625
8.635	0	B0001	527.285	4	28.1264	174	22.429	520-2-KB	521	EO_12	Steady-state	3	480	480	rgv2_r05	2.98473	650	974.801	972.916	1580.97	901.108	790.707	1.07969	4718.76	MEF	c:\users\evan\skydrive\projects\12.lightsensorcharacterization\experiments\rgv2\rgv2_r05\measurements\flow\fcs\Cells088.fcs	0.8	36.99	36.8868	36.35	0.1298	FC002	Jennie	60	37.08	36.787	35.08	0.368031	16456	0.128616	14	aas	No	0.0536	3	rgv2_r05	RGv2 Run 5	rgv2_r05_s087	0.15625
8.35	0	B0001	530.531	4	31.5296	191	22.5479	520-2-KB	525.5	EO_12	Steady-state	4	480	480	rgv2_r05	2.84077	650	992.172	982.041	1648.54	909.56	740.687	1.07969	4683.13	MEF	c:\users\evan\skydrive\projects\12.lightsensorcharacterization\experiments\rgv2\rgv2_r05\measurements\flow\fcs\Cells089.fcs	0.8	36.99	36.8868	36.35	0.1298	FC002	Jennie	60	37.08	36.787	35.08	0.368031	16448	0.123096	15	aas	No	0.053	3	rgv2_r05	RGv2 Run 5	rgv2_r05_s088	0.15625
9.206	0	B0001	528.427	4	28.3851	172	22.6054	520-2-KB	522	EO_12	Steady-state	5	480	480	rgv2_r05	2.37457	650	1029.31	1055.59	1687.17	944.167	868.079	1.11801	4006.29	MEF	c:\users\evan\skydrive\projects\12.lightsensorcharacterization\experiments\rgv2\rgv2_r05\measurements\flow\fcs\Cells090.fcs	0.8	36.99	36.8868	36.35	0.1298	FC002	Jennie	60	37.08	36.787	35.08	0.368031	16413	0.114816	16	aas	No	0.0521	3	rgv2_r05	RGv2 Run 5	rgv2_r05_s089	0.15625
8.691	0	B0001	527.622	4	28.1991	191	22.4465	520-2-KB	521	EO_12	Steady-state	6	480	480	rgv2_r05	2.84358	650	958.361	946.046	1639.34	884.44	852.022	1.06966	4661.61	MEF	c:\users\evan\skydrive\projects\12.lightsensorcharacterization\experiments\rgv2\rgv2_r05\measurements\flow\fcs\Cells091.fcs	0.8	36.99	36.8868	36.35	0.1298	FC002	Jennie	60	37.08	36.787	35.08	0.368031	16452	0.133216	17	aas	No	0.0541	3	rgv2_r05	RGv2 Run 5	rgv2_r05_s090	0.15625
7.588	0	B0001	530.663	4	30.9494	206	22.364	520-2-KB	524	EO_12	Steady-state	1	480	480	rgv2_r05	2.15234	650	1026.11	1061.14	1661.45	953.023	998.563	1.11345	3576.01	MEF	c:\users\evan\skydrive\projects\12.lightsensorcharacterization\experiments\rgv2\rgv2_r05\measurements\flow\fcs\Cells092.fcs	0.8	36.99	36.8868	36.35	0.1298	FC002	Jennie	60	37.08	36.787	35.08	0.368031	16422	0.146096	18	aas	No	0.0555	4	rgv2_r05	RGv2 Run 5	rgv2_r05_s091	0.15625
7.586	0	B0001	527.88	4	27.9234	182	22.5842	520-2-KB	521	EO_12	Steady-state	2	480	480	rgv2_r05	2.33714	650	990.842	1011.5	1556.73	918.091	876.221	1.10174	3638.29	MEF	c:\users\evan\skydrive\projects\12.lightsensorcharacterization\experiments\rgv2\rgv2_r05\measurements\flow\fcs\Cells093.fcs	0.8	36.99	36.8868	36.35	0.1298	FC002	Jennie	60	37.08	36.787	35.08	0.368031	16431	0.152536	19	aas	No	0.0562	4	rgv2_r05	RGv2 Run 5	rgv2_r05_s092	0.15625
8.64	0	B0001	527.429	4	27.902	173	22.579	520-2-KB	521.5	EO_12	Steady-state	3	480	480	rgv2_r05	2.42549	650	992.61	1031.84	1615.32	918.091	892.735	1.12389	3917.95	MEF	c:\users\evan\skydrive\projects\12.lightsensorcharacterization\experiments\rgv2\rgv2_r05\measurements\flow\fcs\Cells094.fcs	0.8	36.99	36.8868	36.35	0.1298	FC002	Jennie	60	37.08	36.787	35.08	0.368031	16459	0.115736	20	aas	No	0.0522	4	rgv2_r05	RGv2 Run 5	rgv2_r05_s093	0.15625
8.384	0	B0001	528.091	4	27.7546	178	22.6251	520-2-KB	522	EO_12	Steady-state	4	480	480	rgv2_r05	2.13905	650	983.728	996.702	1560.45	909.56	740.687	1.09581	3337.88	MEF	c:\users\evan\skydrive\projects\12.lightsensorcharacterization\experiments\rgv2\rgv2_r05\measurements\flow\fcs\Cells095.fcs	0.8	36.99	36.8868	36.35	0.1298	FC002	Jennie	60	37.08	36.787	35.08	0.368031	16425	0.124016	21	aas	No	0.0531	4	rgv2_r05	RGv2 Run 5	rgv2_r05_s094	0.15625
8.523	0	B0001	530.147	4	29.85	187	22.229	520-2-KB	524	EO_12	Steady-state	5	480	480	rgv2_r05	2.13433	650	968.339	978.265	1547.52	892.735	668.399	1.09581	3302.92	MEF	c:\users\evan\skydrive\projects\12.lightsensorcharacterization\experiments\rgv2\rgv2_r05\measurements\flow\fcs\Cells096.fcs	0.8	36.99	36.8868	36.35	0.1298	FC002	Jennie	60	37.08	36.787	35.08	0.368031	16458	0.119416	22	aas	No	0.0526	4	rgv2_r05	RGv2 Run 5	rgv2_r05_s095	0.15625
8.154	0	B0001	528.46	4	27.9476	179	22.3809	520-2-KB	522.5	EO_12	Steady-state	6	480	480	rgv2_r05	2.4238	650	962.863	937.209	1521.32	892.735	706.907	1.04982	3687.39	MEF	c:\users\evan\skydrive\projects\12.lightsensorcharacterization\experiments\rgv2\rgv2_r05\measurements\flow\fcs\Cells097.fcs	0.8	36.99	36.8868	36.35	0.1298	FC002	Jennie	60	37.08	36.787	35.08	0.368031	16415	0.139656	23	aas	No	0.0548	4	rgv2_r05	RGv2 Run 5	rgv2_r05_s096	0.15625
7.321	0	B0001	528.414	4	28.295	173	22.448	520-2-KB	523	EO_13	Steady-state	1	480	480	rgv2_r05	2.23928	650	1160.61	1245.61	1912.5	1066	918.091	1.16849	4282.63	MEF	c:\users\evan\skydrive\projects\12.lightsensorcharacterization\experiments\rgv2\rgv2_r05\measurements\flow\fcs\Cells098.fcs	0.8	36.99	36.8868	36.35	0.1298	FC002	Kirk	60	37.08	36.787	35.08	0.368031	16414	0.111136	0	aas	No	0.0517	1	rgv2_r05	RGv2 Run 5	rgv2_r05_s097	0.00976562
8.902	0	B0001	532.449	4	28.4662	185	22.5906	520-2-KB	526.5	EO_13	Steady-state	2	480	480	rgv2_r05	2.17742	650	1035.87	1086.75	1651.77	961.962	860.013	1.12972	3596.61	MEF	c:\users\evan\skydrive\projects\12.lightsensorcharacterization\experiments\rgv2\rgv2_r05\measurements\flow\fcs\Cells099.fcs	0.8	36.99	36.8868	36.35	0.1298	FC002	Kirk	60	37.08	36.787	35.08	0.368031	16404	0.103776	1	aas	No	0.0509	1	rgv2_r05	RGv2 Run 5	rgv2_r05_s098	0.00976562
10.493	0	B0001	530.405	4	29.8197	182	22.4785	520-2-KB	523.5	EO_13	Steady-state	3	480	480	rgv2_r05	2.52473	650	1143.96	1222.57	1907.37	1056.09	1076	1.15763	4815.61	MEF	c:\users\evan\skydrive\projects\12.lightsensorcharacterization\experiments\rgv2\rgv2_r05\measurements\flow\fcs\Cells100.fcs	0.8	36.99	36.8868	36.35	0.1298	FC002	Kirk	60	37.08	36.787	35.08	0.368031	16336	0.090896	2	aas	No	0.0495	1	rgv2_r05	RGv2 Run 5	rgv2_r05_s099	0.00976562
11.231	0	B0001	527.386	4	28.3439	169	22.5263	520-2-KB	521	EO_13	Steady-state	4	480	480	rgv2_r05	2.73865	650	1210.58	1299.33	2031.21	1106.56	1036.56	1.17421	5562.77	MEF	c:\users\evan\skydrive\projects\12.lightsensorcharacterization\experiments\rgv2\rgv2_r05\measurements\flow\fcs\Cells101.fcs	0.8	36.99	36.8868	36.35	0.1298	FC002	Kirk	60	37.08	36.787	35.08	0.368031	16351	0.080776	3	aas	No	0.0484	1	rgv2_r05	RGv2 Run 5	rgv2_r05_s100	0.00976562
10.449	0	B0001	527.913	4	28.203	175	22.5183	520-2-KB	521.5	EO_13	Steady-state	5	480	480	rgv2_r05	2.59309	650	1251.78	1355.28	2196.71	1148.66	1036.56	1.17988	5696.27	MEF	c:\users\evan\skydrive\projects\12.lightsensorcharacterization\experiments\rgv2\rgv2_r05\measurements\flow\fcs\Cells102.fcs	0.8	36.99	36.8868	36.35	0.1298	FC002	Kirk	60	37.08	36.787	35.08	0.368031	16305	0.082616	4	aas	No	0.0486	1	rgv2_r05	RGv2 Run 5	rgv2_r05_s101	0.00976562
9.498	0	B0001	531.551	4	28.1968	204	22.3303	520-2-KB	525.5	EO_13	Steady-state	6	480	480	rgv2_r05	2.1688	650	1215.37	1305.13	2016.72	1116.94	953.023	1.16849	4373.86	MEF	c:\users\evan\skydrive\projects\12.lightsensorcharacterization\experiments\rgv2\rgv2_r05\measurements\flow\fcs\Cells103.fcs	0.8	36.99	36.8868	36.35	0.1298	FC002	Kirk	60	37.08	36.787	35.08	0.368031	16268	0.101016	5	aas	No	0.0506	1	rgv2_r05	RGv2 Run 5	rgv2_r05_s102	0.00976562
8.695	0	B0001	531.076	4	27.7268	186	22.405	520-2-KB	525.5	EO_13	Steady-state	1	480	480	rgv2_r05	3.05307	650	1031.84	1040.23	1700.11	944.167	918.091	1.10174	5190.55	MEF	c:\users\evan\skydrive\projects\12.lightsensorcharacterization\experiments\rgv2\rgv2_r05\measurements\flow\fcs\Cells104.fcs	0.8	36.99	36.8868	36.35	0.1298	FC002	Kirk	60	37.08	36.787	35.08	0.368031	16474	0.108376	6	aas	No	0.0514	2	rgv2_r05	RGv2 Run 5	rgv2_r05_s103	0.00976562
9.606	0	B0001	531.762	4	28.2032	182	22.4676	520-2-KB	526	EO_13	Steady-state	2	480	480	rgv2_r05	3.26069	650	1045.33	1096.94	1752.77	961.962	776.08	1.14032	5715.25	MEF	c:\users\evan\skydrive\projects\12.lightsensorcharacterization\experiments\rgv2\rgv2_r05\measurements\flow\fcs\Cells105.fcs	0.8	36.99	36.8868	36.35	0.1298	FC002	Kirk	60	37.08	36.787	35.08	0.368031	16469	0.093656	7	aas	No	0.0498	2	rgv2_r05	RGv2 Run 5	rgv2_r05_s104	0.00976562
9.206	0	B0001	527.937	4	28.5614	193	22.4071	520-2-KB	521.5	EO_13	Steady-state	3	480	480	rgv2_r05	3.29998	650	1008.81	1006.05	1651.13	935.394	700.339	1.07554	5448.7	MEF	c:\users\evan\skydrive\projects\12.lightsensorcharacterization\experiments\rgv2\rgv2_r05\measurements\flow\fcs\Cells106.fcs	0.8	36.99	36.8868	36.35	0.1298	FC002	Kirk	60	37.08	36.787	35.08	0.368031	16424	0.105616	8	aas	No	0.0511	2	rgv2_r05	RGv2 Run 5	rgv2_r05_s105	0.00976562
9.182	0	B0001	530.011	4	27.8356	170	22.363	520-2-KB	524.5	EO_13	Steady-state	4	480	480	rgv2_r05	2.40159	650	1057.6	1112.89	1739.92	970.984	726.985	1.14614	4178.59	MEF	c:\users\evan\skydrive\projects\12.lightsensorcharacterization\experiments\rgv2\rgv2_r05\measurements\flow\fcs\Cells107.fcs	0.8	36.99	36.8868	36.35	0.1298	FC002	Kirk	60	37.08	36.787	35.08	0.368031	16392	0.104696	9	aas	No	0.051	2	rgv2_r05	RGv2 Run 5	rgv2_r05_s106	0.00976562
8.327	0	B0001	528.919	4	28.2099	174	22.4393	520-2-KB	522.5	EO_13	Steady-state	5	480	480	rgv2_r05	2.25868	650	1003.15	1041.51	1605.65	918.091	790.707	1.13444	3626.64	MEF	c:\users\evan\skydrive\projects\12.lightsensorcharacterization\experiments\rgv2\rgv2_r05\measurements\flow\fcs\Cells108.fcs	0.8	36.99	36.8868	36.35	0.1298	FC002	Kirk	60	37.08	36.787	35.08	0.368031	16530	0.115736	10	aas	No	0.0522	2	rgv2_r05	RGv2 Run 5	rgv2_r05_s107	0.00976562
7.78	0	B0001	528.261	4	28.0171	170	22.4143	520-2-KB	521.5	EO_13	Steady-state	6	480	480	rgv2_r05	2.40591	650	1023.03	1019.41	1621.96	944.167	693.831	1.07969	3902.28	MEF	c:\users\evan\skydrive\projects\12.lightsensorcharacterization\experiments\rgv2\rgv2_r05\measurements\flow\fcs\Cells109.fcs	0.8	36.99	36.8868	36.35	0.1298	FC002	Kirk	60	37.08	36.787	35.08	0.368031	16484	0.135976	11	aas	No	0.0544	2	rgv2_r05	RGv2 Run 5	rgv2_r05_s108	0.00976562
8.417	0	B0001	530.52	4	30.5233	198	22.2976	520-2-KB	523.5	EO_13	Steady-state	1	480	480	rgv2_r05	2.45539	650	1002.51	1006.05	1612.44	926.702	852.022	1.08562	3959.18	MEF	c:\users\evan\skydrive\projects\12.lightsensorcharacterization\experiments\rgv2\rgv2_r05\measurements\flow\fcs\Cells110.fcs	0.8	36.99	36.8868	36.35	0.1298	FC002	Kirk	60	37.08	36.787	35.08	0.368031	16482	0.121256	12	aas	No	0.0528	3	rgv2_r05	RGv2 Run 5	rgv2_r05_s109	0.00976562
9.07	0	B0001	528.504	4	28.2478	171	22.4838	520-2-KB	522	EO_13	Steady-state	2	480	480	rgv2_r05	1.90449	650	1065.81	1095.75	1677.98	989.284	754.646	1.10762	3195.7	MEF	c:\users\evan\skydrive\projects\12.lightsensorcharacterization\experiments\rgv2\rgv2_r05\measurements\flow\fcs\Cells111.fcs	0.8	36.99	36.8868	36.35	0.1298	FC002	Kirk	60	37.08	36.787	35.08	0.368031	16467	0.101016	13	aas	No	0.0506	3	rgv2_r05	RGv2 Run 5	rgv2_r05_s110	0.00976562
9.011	0	B0001	532.303	4	28.6494	205	22.6635	520-2-KB	525.5	EO_13	Steady-state	3	480	480	rgv2_r05	3.06826	650	1235.99	1223.12	3956.34	970.984	776.08	1.25967	12139.1	MEF	c:\users\evan\skydrive\projects\12.lightsensorcharacterization\experiments\rgv2\rgv2_r05\measurements\flow\fcs\Cells112.fcs	0.8	36.99	36.8868	36.35	0.1298	FC002	Kirk	60	37.08	36.787	35.08	0.368031	16461	0.105616	14	aas	No	0.0511	3	rgv2_r05	RGv2 Run 5	rgv2_r05_s111	0.00976562
9.238	0	B0001	527.72	4	28.1527	172	22.6254	520-2-KB	521	EO_13	Steady-state	4	480	480	rgv2_r05	3.7258	650	983.302	972.916	1671.34	901.108	844.104	1.07969	6227.08	MEF	c:\users\evan\skydrive\projects\12.lightsensorcharacterization\experiments\rgv2\rgv2_r05\measurements\flow\fcs\Cells113.fcs	0.8	36.99	36.8868	36.35	0.1298	FC002	Kirk	60	37.08	36.787	35.08	0.368031	16455	0.106536	15	aas	No	0.0512	3	rgv2_r05	RGv2 Run 5	rgv2_r05_s112	0.00976562
8.336	0	B0001	527.555	4	28.2947	173	22.4955	520-2-KB	521.5	EO_13	Steady-state	5	480	480	rgv2_r05	2.80307	650	1004.5	1041.51	1611.71	926.702	876.221	1.12389	4517.75	MEF	c:\users\evan\skydrive\projects\12.lightsensorcharacterization\experiments\rgv2\rgv2_r05\measurements\flow\fcs\Cells114.fcs	0.8	36.99	36.8868	36.35	0.1298	FC002	Kirk	60	37.08	36.787	35.08	0.368031	16442	0.114816	16	aas	No	0.0521	3	rgv2_r05	RGv2 Run 5	rgv2_r05_s113	0.00976562
8.354	0	B0001	528.124	4	28.1994	175	22.6919	520-2-KB	521.5	EO_13	Steady-state	6	480	480	rgv2_r05	2.73241	650	1091.36	1132.8	1809.79	1007.93	1007.93	1.12389	4945.1	MEF	c:\users\evan\skydrive\projects\12.lightsensorcharacterization\experiments\rgv2\rgv2_r05\measurements\flow\fcs\Cells115.fcs	0.8	36.99	36.8868	36.35	0.1298	FC002	Kirk	60	37.08	36.787	35.08	0.368031	16386	0.112056	17	aas	No	0.0518	3	rgv2_r05	RGv2 Run 5	rgv2_r05_s114	0.00976562
8.944	0	B0001	528.476	4	28.0502	175	22.5503	520-2-KB	523	EO_13	Steady-state	1	480	480	rgv2_r05	1.91667	650	997.369	1006.05	1558.06	926.702	761.724	1.08562	2986.29	MEF	c:\users\evan\skydrive\projects\12.lightsensorcharacterization\experiments\rgv2\rgv2_r05\measurements\flow\fcs\Cells116.fcs	0.8	36.99	36.8868	36.35	0.1298	FC002	Kirk	60	37.08	36.787	35.08	0.368031	16472	0.112976	18	aas	No	0.0519	4	rgv2_r05	RGv2 Run 5	rgv2_r05_s115	0.00976562
9.499	0	B0001	528.392	4	28.2584	174	22.4411	520-2-KB	522	EO_13	Steady-state	2	480	480	rgv2_r05	2.66236	650	1169.55	1257.29	1956.82	1076	901.108	1.16849	5209.77	MEF	c:\users\evan\skydrive\projects\12.lightsensorcharacterization\experiments\rgv2\rgv2_r05\measurements\flow\fcs\Cells117.fcs	0.8	36.99	36.8868	36.35	0.1298	FC002	Kirk	60	37.08	36.787	35.08	0.368031	16356	0.086296	19	aas	No	0.049	4	rgv2_r05	RGv2 Run 5	rgv2_r05_s116	0.00976562
10.442	0	B0001	532.172	4	28.1846	181	22.5681	520-2-KB	526	EO_13	Steady-state	3	480	480	rgv2_r05	3.24282	650	1194.05	1287.26	2115.22	1076	1076	1.19634	6859.27	MEF	c:\users\evan\skydrive\projects\12.lightsensorcharacterization\experiments\rgv2\rgv2_r05\measurements\flow\fcs\Cells118.fcs	0.8	36.99	36.8868	36.35	0.1298	FC002	Kirk	60	37.08	36.787	35.08	0.368031	16393	0.082616	20	aas	No	0.0486	4	rgv2_r05	RGv2 Run 5	rgv2_r05_s117	0.00976562
9.172	0	B0001	528.476	4	28.4178	168	22.2588	520-2-KB	523	EO_13	Steady-state	4	480	480	rgv2_r05	2.68522	650	1081.02	1133.86	1817.82	989.284	918.091	1.14614	4881.26	MEF	c:\users\evan\skydrive\projects\12.lightsensorcharacterization\experiments\rgv2\rgv2_r05\measurements\flow\fcs\Cells119.fcs	0.8	36.99	36.8868	36.35	0.1298	FC002	Kirk	60	37.08	36.787	35.08	0.368031	16428	0.101936	21	aas	No	0.0507	4	rgv2_r05	RGv2 Run 5	rgv2_r05_s118	0.00976562
10.215	0	B0001	527.985	4	27.8694	178	22.6924	520-2-KB	521.5	EO_13	Steady-state	5	480	480	rgv2_r05	2.78257	650	1560.78	1809.39	4535.72	1226.23	892.735	1.47557	12620.9	MEF	c:\users\evan\skydrive\projects\12.lightsensorcharacterization\experiments\rgv2\rgv2_r05\measurements\flow\fcs\Cells120.fcs	0.8	36.99	36.8868	36.35	0.1298	FC002	Kirk	60	37.08	36.787	35.08	0.368031	16284	0.078936	22	aas	No	0.0482	4	rgv2_r05	RGv2 Run 5	rgv2_r05_s119	0.00976562
8.041	0	B0001	531.337	4	32.0237	178	22.4078	520-2-KB	526	EO_13	Steady-state	6	480	480	rgv2_r05	2.39204	650	989.407	982.041	1602.73	918.091	868.079	1.06966	3833.8	MEF	c:\users\evan\skydrive\projects\12.lightsensorcharacterization\experiments\rgv2\rgv2_r05\measurements\flow\fcs\Cells121.fcs	0.8	36.99	36.8868	36.35	0.1298	FC002	Kirk	60	37.08	36.787	35.08	0.368031	16477	0.128616	23	aas	No	0.0536	4	rgv2_r05	RGv2 Run 5	rgv2_r05_s120	0.00976562
7.635	0	B0001	528.444	4	27.575	177	22.4983	520-2-KB	522.5	EO_16	Steady-state	1	480	480	rgv2_r05	2.26903	650	1204.15	1336.53	2034.48	1096.27	776.08	1.21916	4616.29	MEF	c:\users\evan\skydrive\projects\12.lightsensorcharacterization\experiments\rgv2\rgv2_r05\measurements\flow\fcs\Cells170.fcs	0.8	36.99	36.8868	36.35	0.1298	FC002	Janeway	60	37.08	36.787	35.08	0.368031	16357	0.107456	0	aas	No	0.0513	1	rgv2_r05	RGv2 Run 5	rgv2_r05_s169	20
43.204	0	B0001	529.836	4	29.0881	194	22.6035	520-2-KB	523.5	EO_16	Steady-state	2	480	480	rgv2_r05	0.712689	650	87527.2	74345.5	111759	94160.7	84181.6	0.789559	79649.5	MEF	c:\users\evan\skydrive\projects\12.lightsensorcharacterization\experiments\rgv2\rgv2_r05\measurements\flow\fcs\Cells171.fcs	0.8	36.99	36.8868	36.35	0.1298	FC002	Janeway	60	37.08	36.787	35.08	0.368031	17049	0.011776	1	aas	No	0.0409	1	rgv2_r05	RGv2 Run 5	rgv2_r05_s170	20
24.692	0	B0001	528.002	4	28.504	175	22.5165	520-2-KB	522	EO_16	Steady-state	3	480	480	rgv2_r05	0.797666	650	54813.9	61068	75939.9	63027.6	81096	0.968909	60574.7	MEF	c:\users\evan\skydrive\projects\12.lightsensorcharacterization\experiments\rgv2\rgv2_r05\measurements\flow\fcs\Cells172.fcs	0.8	36.99	36.8868	36.35	0.1298	FC002	Janeway	60	37.08	36.787	35.08	0.368031	16584	0.022816	2	aas	No	0.0421	1	rgv2_r05	RGv2 Run 5	rgv2_r05_s171	20
14.507	0	B0001	528.199	4	27.7668	176	22.5375	520-2-KB	522.5	EO_16	Steady-state	4	480	480	rgv2_r05	0.711065	650	73501.2	68702.9	94762.5	81096	91560.2	0.84718	67382.3	MEF	c:\users\evan\skydrive\projects\12.lightsensorcharacterization\experiments\rgv2\rgv2_r05\measurements\flow\fcs\Cells173.fcs	0.8	36.99	36.8868	36.35	0.1298	FC002	Janeway	60	37.08	36.787	35.08	0.368031	16435	0.044896	3	aas	No	0.0445	1	rgv2_r05	RGv2 Run 5	rgv2_r05_s172	20
13.569	0	B0001	527.666	4	28.1501	180	22.5807	520-2-KB	521	EO_16	Steady-state	5	480	480	rgv2_r05	0.685642	650	77635.2	68247.5	99124.8	86572.6	99585.5	0.788327	67964.1	MEF	c:\users\evan\skydrive\projects\12.lightsensorcharacterization\experiments\rgv2\rgv2_r05\measurements\flow\fcs\Cells174.fcs	0.8	36.99	36.8868	36.35	0.1298	FC002	Janeway	60	37.08	36.787	35.08	0.368031	16414	0.055016	4	aas	No	0.0456	1	rgv2_r05	RGv2 Run 5	rgv2_r05_s173	20
13.096	0	B0001	528.254	4	27.7164	179	22.7272	520-2-KB	521	EO_16	Steady-state	6	480	480	rgv2_r05	0.668833	650	81530.3	65001.2	101581	88204.2	90709.4	0.73694	67940.8	MEF	c:\users\evan\skydrive\projects\12.lightsensorcharacterization\experiments\rgv2\rgv2_r05\measurements\flow\fcs\Cells175.fcs	0.8	36.99	36.8868	36.35	0.1298	FC002	Janeway	60	37.08	36.787	35.08	0.368031	16500	0.061456	5	aas	No	0.0463	1	rgv2_r05	RGv2 Run 5	rgv2_r05_s174	20
8.281	0	B0001	531.773	4	28.2835	189	22.4975	520-2-KB	525.5	EO_16	Steady-state	1	480	480	rgv2_r05	0.710503	650	75406.6	70654.3	97283.4	84181.6	94160.7	0.839308	69120.2	MEF	c:\users\evan\skydrive\projects\12.lightsensorcharacterization\experiments\rgv2\rgv2_r05\measurements\flow\fcs\Cells176.fcs	0.8	36.99	36.8868	36.35	0.1298	FC002	Janeway	60	37.08	36.787	35.08	0.368031	16395	0.113896	6	aas	No	0.052	2	rgv2_r05	RGv2 Run 5	rgv2_r05_s175	20
10.15	0	B0001	528.002	4	28.4639	171	22.6496	520-2-KB	521	EO_16	Steady-state	2	480	480	rgv2_r05	0.670736	650	85328.2	68618.7	104898	89866.5	97743.4	0.763562	70358.9	MEF	c:\users\evan\skydrive\projects\12.lightsensorcharacterization\experiments\rgv2\rgv2_r05\measurements\flow\fcs\Cells177.fcs	0.8	36.99	36.8868	36.35	0.1298	FC002	Janeway	60	37.08	36.787	35.08	0.368031	16357	0.082616	7	aas	No	0.0486	2	rgv2_r05	RGv2 Run 5	rgv2_r05_s176	20
9.553	0	B0001	528.746	4	28.2568	199	22.548	520-2-KB	522	EO_16	Steady-state	3	480	480	rgv2_r05	0.665636	650	82493.4	67272.2	101433	87384.5	101462	0.769841	67517.1	MEF	c:\users\evan\skydrive\projects\12.lightsensorcharacterization\experiments\rgv2\rgv2_r05\measurements\flow\fcs\Cells178.fcs	0.8	36.99	36.8868	36.35	0.1298	FC002	Janeway	60	37.08	36.787	35.08	0.368031	16352	0.085376	8	aas	No	0.0489	2	rgv2_r05	RGv2 Run 5	rgv2_r05_s177	20
9.237	0	B0001	531.422	4	31.7799	177	22.3862	520-2-KB	526	EO_16	Steady-state	4	480	480	rgv2_r05	0.674131	650	81472.9	70724.4	101539	88204.2	90709.4	0.801826	68450.7	MEF	c:\users\evan\skydrive\projects\12.lightsensorcharacterization\experiments\rgv2\rgv2_r05\measurements\flow\fcs\Cells179.fcs	0.8	36.99	36.8868	36.35	0.1298	FC002	Janeway	60	37.08	36.787	35.08	0.368031	16436	0.104696	9	aas	No	0.051	2	rgv2_r05	RGv2 Run 5	rgv2_r05_s178	20
9.453	0	B0001	528.013	4	27.7302	183	22.6865	520-2-KB	522	EO_16	Steady-state	5	480	480	rgv2_r05	0.688311	650	75799.5	66750.1	95195.5	82624.4	101462	0.807874	65524.2	MEF	c:\users\evan\skydrive\projects\12.lightsensorcharacterization\experiments\rgv2\rgv2_r05\measurements\flow\fcs\Cells180.fcs	0.8	36.99	36.8868	36.35	0.1298	FC002	Janeway	60	37.08	36.787	35.08	0.368031	16396	0.102856	10	aas	No	0.0508	2	rgv2_r05	RGv2 Run 5	rgv2_r05_s179	20
9.755	0	B0001	527.865	4	28.0669	184	22.508	520-2-KB	521	EO_16	Steady-state	6	480	480	rgv2_r05	0.785954	650	56454	64857.1	76207.6	63618.7	87384.5	1.01947	59895.6	MEF	c:\users\evan\skydrive\projects\12.lightsensorcharacterization\experiments\rgv2\rgv2_r05\measurements\flow\fcs\Cells181.fcs	0.8	36.99	36.8868	36.35	0.1298	FC002	Janeway	60	37.08	36.787	35.08	0.368031	16449	0.107456	11	aas	No	0.0513	2	rgv2_r05	RGv2 Run 5	rgv2_r05_s180	20
8.167	0	B0001	532.196	4	28.2392	190	22.6175	520-2-KB	526	EO_16	Steady-state	1	480	480	rgv2_r05	1.55276	650	7204.3	11651.7	12967.8	7092.51	3866.02	1.64282	20136	MEF	c:\users\evan\skydrive\projects\12.lightsensorcharacterization\experiments\rgv2\rgv2_r05\measurements\flow\fcs\Cells182.fcs	0.8	36.99	36.8868	36.35	0.1298	FC002	Janeway	60	37.08	36.787	35.08	0.368031	16497	0.136896	12	aas	No	0.0545	3	rgv2_r05	RGv2 Run 5	rgv2_r05_s181	20
8.142	0	B0001	528.428	4	28.3109	175	22.6051	520-2-KB	522.5	EO_16	Steady-state	2	480	480	rgv2_r05	2.73446	650	1162.28	1269.54	1989.92	1056.09	820.792	1.20211	5441.36	MEF	c:\users\evan\skydrive\projects\12.lightsensorcharacterization\experiments\rgv2\rgv2_r05\measurements\flow\fcs\Cells183.fcs	0.8	36.99	36.8868	36.35	0.1298	FC002	Janeway	60	37.08	36.787	35.08	0.368031	16397	0.116656	13	aas	No	0.0523	3	rgv2_r05	RGv2 Run 5	rgv2_r05_s182	20
7.935	0	B0001	528.262	4	28.1654	175	22.6211	520-2-KB	522.5	EO_16	Steady-state	3	480	480	rgv2_r05	2.17791	650	1003.34	1062.13	1636.44	918.091	768.869	1.15689	3564.02	MEF	c:\users\evan\skydrive\projects\12.lightsensorcharacterization\experiments\rgv2\rgv2_r05\measurements\flow\fcs\Cells184.fcs	0.8	36.99	36.8868	36.35	0.1298	FC002	Janeway	60	37.08	36.787	35.08	0.368031	16465	0.123096	14	aas	No	0.053	3	rgv2_r05	RGv2 Run 5	rgv2_r05_s183	20
7.664	0	B0001	528.022	4	27.4337	180	22.5062	520-2-KB	522	EO_16	Steady-state	4	480	480	rgv2_r05	2.33684	650	1015.77	1066.64	1658.94	935.394	674.669	1.14032	3876.67	MEF	c:\users\evan\skydrive\projects\12.lightsensorcharacterization\experiments\rgv2\rgv2_r05\measurements\flow\fcs\Cells185.fcs	0.8	36.99	36.8868	36.35	0.1298	FC002	Janeway	60	37.08	36.787	35.08	0.368031	16457	0.126776	15	aas	No	0.0534	3	rgv2_r05	RGv2 Run 5	rgv2_r05_s184	20
8.262	0	B0001	528.466	4	28.5467	200	22.5138	520-2-KB	522	EO_16	Steady-state	5	480	480	rgv2_r05	2.33601	650	1028.25	1076.65	1691.9	944.167	700.339	1.14032	3952.3	MEF	c:\users\evan\skydrive\projects\12.lightsensorcharacterization\experiments\rgv2\rgv2_r05\measurements\flow\fcs\Cells186.fcs	0.8	36.99	36.8868	36.35	0.1298	FC002	Janeway	60	37.08	36.787	35.08	0.368031	16377	0.109296	16	aas	No	0.0515	3	rgv2_r05	RGv2 Run 5	rgv2_r05_s185	20
7.621	0	B0001	528.033	4	27.8332	179	22.3517	520-2-KB	522.5	EO_16	Steady-state	6	480	480	rgv2_r05	2.17748	650	966.035	969.175	1532.4	892.735	828.49	1.08562	3336.76	MEF	c:\users\evan\skydrive\projects\12.lightsensorcharacterization\experiments\rgv2\rgv2_r05\measurements\flow\fcs\Cells187.fcs	0.8	36.99	36.8868	36.35	0.1298	FC002	Janeway	60	37.08	36.787	35.08	0.368031	16352	0.120336	17	aas	No	0.0527	3	rgv2_r05	RGv2 Run 5	rgv2_r05_s186	20
7.576	0	B0001	528.887	4	28.3352	173	22.6318	520-2-KB	522.5	EO_16	Steady-state	1	480	480	rgv2_r05	2.03366	650	990.073	1022.25	1580.68	909.56	1036.56	1.12389	3214.57	MEF	c:\users\evan\skydrive\projects\12.lightsensorcharacterization\experiments\rgv2\rgv2_r05\measurements\flow\fcs\Cells188.fcs	0.8	36.99	36.8868	36.35	0.1298	FC002	Janeway	60	37.08	36.787	35.08	0.368031	16460	0.123096	18	aas	No	0.053	4	rgv2_r05	RGv2 Run 5	rgv2_r05_s187	20
8.215	0	B0001	527.872	4	28.2257	172	22.593	520-2-KB	521.5	EO_16	Steady-state	2	480	480	rgv2_r05	2.70131	650	1052.26	1081.14	1844.27	953.023	998.563	1.13444	4981.94	MEF	c:\users\evan\skydrive\projects\12.lightsensorcharacterization\experiments\rgv2\rgv2_r05\measurements\flow\fcs\Cells189.fcs	0.8	36.99	36.8868	36.35	0.1298	FC002	Janeway	60	37.08	36.787	35.08	0.368031	16409	0.111136	19	aas	No	0.0517	4	rgv2_r05	RGv2 Run 5	rgv2_r05_s188	20
8.127	0	B0001	528.067	4	27.6631	177	22.5419	520-2-KB	522.5	EO_16	Steady-state	3	480	480	rgv2_r05	2.74261	650	988.213	1002.1	1627.05	901.108	798.123	1.11208	4462.36	MEF	c:\users\evan\skydrive\projects\12.lightsensorcharacterization\experiments\rgv2\rgv2_r05\measurements\flow\fcs\Cells190.fcs	0.8	36.99	36.8868	36.35	0.1298	FC002	Janeway	60	37.08	36.787	35.08	0.368031	16362	0.103776	20	aas	No	0.0509	4	rgv2_r05	RGv2 Run 5	rgv2_r05_s189	20
7.917	0	B0001	528.466	4	28.2862	176	22.5517	520-2-KB	522	EO_16	Steady-state	4	480	480	rgv2_r05	2.37076	650	1007.72	1056.73	1644.95	926.702	687.384	1.14032	3899.78	MEF	c:\users\evan\skydrive\projects\12.lightsensorcharacterization\experiments\rgv2\rgv2_r05\measurements\flow\fcs\Cells191.fcs	0.8	36.99	36.8868	36.35	0.1298	FC002	Janeway	60	37.08	36.787	35.08	0.368031	16370	0.112976	21	aas	No	0.0519	4	rgv2_r05	RGv2 Run 5	rgv2_r05_s190	20
9.628	0	B0001	529.525	4	27.8108	172	22.6839	520-2-KB	523.5	EO_16	Steady-state	5	480	480	rgv2_r05	2.8265	650	1180.29	1275.3	2024.71	1076	844.104	1.18522	5722.84	MEF	c:\users\evan\skydrive\projects\12.lightsensorcharacterization\experiments\rgv2\rgv2_r05\measurements\flow\fcs\Cells192.fcs	0.8	36.99	36.8868	36.35	0.1298	FC002	Janeway	60	37.08	36.787	35.08	0.368031	16368	0.079856	22	aas	No	0.0483	4	rgv2_r05	RGv2 Run 5	rgv2_r05_s191	20
8.271	0	B0001	533.051	4	29.2767	205	22.6502	520-2-KB	526.5	EO_16	Steady-state	6	480	480	rgv2_r05	1.91252	650	998.003	1041.51	1553.69	926.702	740.687	1.12389	2971.46	MEF	c:\users\evan\skydrive\projects\12.lightsensorcharacterization\experiments\rgv2\rgv2_r05\measurements\flow\fcs\Cells193.fcs	0.8	36.99	36.8868	36.35	0.1298	FC002	Janeway	60	37.08	36.787	35.08	0.368031	16394	0.123096	23	aas	No	0.053	4	rgv2_r05	RGv2 Run 5	rgv2_r05_s192	20
6.645	0	B0001	528.293	4	27.6079	175	22.6199	520-2-KB	522.5	EO_10	Steady-state	1	480	480	rgv2_r03	2.29147	650	1203.64	1304.82	1996.35	1117.74	886.135	1.16738	4574.58	MEF	c:\users\evan\skydrive\projects\12.lightsensorcharacterization\experiments\rgv2\rgv2_r03\measurements\flow\fcs\Cells026.fcs	0.8					FC002	Tiffani	60	37.06	36.5715	34.18	0.610686	16561	0.160816	0	aas	No	0.0571	1	rgv2_r03	RGv2 Run 3	rgv2_r03_s025	0.0195312
9.592	0	B0001	527.524	4	28.1777	174	22.6044	520-2-KB	521.5	EO_10	Steady-state	2	480	480	rgv2_r03	2.38057	650	1278.97	1392.89	2166.32	1181.8	902.749	1.17863	5157.07	MEF	c:\users\evan\skydrive\projects\12.lightsensorcharacterization\experiments\rgv2\rgv2_r03\measurements\flow\fcs\Cells027.fcs	0.8					FC002	Tiffani	60	37.06	36.5715	34.18	0.610686	16554	0.111136	1	aas	No	0.0517	1	rgv2_r03	RGv2 Run 3	rgv2_r03_s026	0.0195312
8.075	0	B0001	531.056	4	27.6783	177	22.6394	520-2-KB	525	EO_10	Steady-state	3	480	480	rgv2_r03	2.18213	650	980.606	969.062	1527.51	911.173	729.111	1.06353	3333.24	MEF	c:\users\evan\skydrive\projects\12.lightsensorcharacterization\experiments\rgv2\rgv2_r03\measurements\flow\fcs\Cells028.fcs	0.8					FC002	Tiffani	60	37.06	36.5715	34.18	0.610686	16576	0.157136	2	aas	No	0.0567	1	rgv2_r03	RGv2 Run 3	rgv2_r03_s027	0.0195312
9.865	0	B0001	528.188	4	28.2414	173	22.3711	520-2-KB	522	EO_10	Steady-state	4	480	480	rgv2_r03	2.71074	650	1136.39	1182.43	1887.52	1047.38	735.915	1.12894	5116.56	MEF	c:\users\evan\skydrive\projects\12.lightsensorcharacterization\experiments\rgv2\rgv2_r03\measurements\flow\fcs\Cells029.fcs	0.8					FC002	Tiffani	60	37.06	36.5715	34.18	0.610686	16494	0.114816	3	aas	No	0.0521	1	rgv2_r03	RGv2 Run 3	rgv2_r03_s028	0.0195312
9.572	0	B0001	528.161	4	28.4122	176	22.6102	520-2-KB	522	EO_10	Steady-state	5	480	480	rgv2_r03	2.41255	650	1170.56	1215.84	1981.11	1067.02	822.68	1.13947	4779.52	MEF	c:\users\evan\skydrive\projects\12.lightsensorcharacterization\experiments\rgv2\rgv2_r03\measurements\flow\fcs\Cells030.fcs	0.8					FC002	Tiffani	60	37.06	36.5715	34.18	0.610686	16421	0.110216	4	aas	No	0.0516	1	rgv2_r03	RGv2 Run 3	rgv2_r03_s029	0.0195312
7.89	0	B0001	528.112	4	28.0091	180	22.4413	520-2-KB	521	EO_10	Steady-state	6	480	480	rgv2_r03	2.72781	650	1250.73	1348.41	2548.14	1097.17	894.404	1.22899	6950.83	MEF	c:\users\evan\skydrive\projects\12.lightsensorcharacterization\experiments\rgv2\rgv2_r03\measurements\flow\fcs\Cells031.fcs	0.8					FC002	Tiffani	60	37.06	36.5715	34.18	0.610686	16441	0.142416	5	aas	No	0.0551	1	rgv2_r03	RGv2 Run 3	rgv2_r03_s030	0.0195312
7.255	0	B0001	529.909	4	27.757	177	22.4522	520-2-KB	524.5	EO_10	Steady-state	1	480	480	rgv2_r03	2.17213	650	1072.75	1085.08	1675.24	999.855	800.074	1.08524	3638.82	MEF	c:\users\evan\skydrive\projects\12.lightsensorcharacterization\experiments\rgv2\rgv2_r03\measurements\flow\fcs\Cells032.fcs	0.8					FC002	Tiffani	60	37.06	36.5715	34.18	0.610686	16561	0.189336	6	aas	No	0.0602	2	rgv2_r03	RGv2 Run 3	rgv2_r03_s031	0.0195312
7.767	0	B0001	527.946	4	28.4965	171	22.4483	520-2-KB	522	EO_10	Steady-state	2	480	480	rgv2_r03	1.95318	650	1064.19	1075.05	1655.67	981.454	902.749	1.09537	3233.82	MEF	c:\users\evan\skydrive\projects\12.lightsensorcharacterization\experiments\rgv2\rgv2_r03\measurements\flow\fcs\Cells033.fcs	0.8					FC002	Tiffani	60	37.06	36.5715	34.18	0.610686	16574	0.172776	7	aas	No	0.0584	2	rgv2_r03	RGv2 Run 3	rgv2_r03_s032	0.0195312
9.016	0	B0001	528.258	4	27.5662	180	22.5549	520-2-KB	522	EO_10	Steady-state	3	480	480	rgv2_r03	1.89178	650	1126.5	1199.49	1764.74	1037.7	963.391	1.15592	3338.5	MEF	c:\users\evan\skydrive\projects\12.lightsensorcharacterization\experiments\rgv2\rgv2_r03\measurements\flow\fcs\Cells034.fcs	0.8					FC002	Tiffani	60	37.06	36.5715	34.18	0.610686	16520	0.141496	8	aas	No	0.055	2	rgv2_r03	RGv2 Run 3	rgv2_r03_s033	0.0195312
9.183	0	B0001	527.406	4	28.0455	175	22.6497	520-2-KB	521	EO_10	Steady-state	4	480	480	rgv2_r03	2.57862	650	1141.45	1193.46	1868.09	1047.38	902.749	1.13947	4817.09	MEF	c:\users\evan\skydrive\projects\12.lightsensorcharacterization\experiments\rgv2\rgv2_r03\measurements\flow\fcs\Cells035.fcs	0.8					FC002	Tiffani	60	37.06	36.5715	34.18	0.610686	16488	0.129536	9	aas	No	0.0537	2	rgv2_r03	RGv2 Run 3	rgv2_r03_s034	0.0195312
8.338	0	B0001	528.467	4	27.5654	177	22.4426	520-2-KB	522	EO_10	Steady-state	5	480	480	rgv2_r03	3.02893	650	1027.45	1051.11	1633.97	945.661	928.257	1.11151	4949.17	MEF	c:\users\evan\skydrive\projects\12.lightsensorcharacterization\experiments\rgv2\rgv2_r03\measurements\flow\fcs\Cells036.fcs	0.8					FC002	Tiffani	60	37.06	36.5715	34.18	0.610686	16475	0.149776	10	aas	No	0.0559	2	rgv2_r03	RGv2 Run 3	rgv2_r03_s035	0.0195312
7.281	0	B0001	528.436	4	28.0561	179	22.4622	520-2-KB	522	EO_10	Steady-state	6	480	480	rgv2_r03	3.36528	650	1142.57	1204.6	1876.48	1067.02	963.391	1.12894	6314.91	MEF	c:\users\evan\skydrive\projects\12.lightsensorcharacterization\experiments\rgv2\rgv2_r03\measurements\flow\fcs\Cells037.fcs	0.8					FC002	Tiffani	60	37.06	36.5715	34.18	0.610686	16479	0.165416	11	aas	No	0.0576	2	rgv2_r03	RGv2 Run 3	rgv2_r03_s036	0.0195312
7.636	0	B0001	528.491	4	27.5426	175	22.5976	520-2-KB	523	EO_10	Steady-state	1	480	480	rgv2_r03	1.88951	650	1041.95	1024.6	1590.12	972.38	683.217	1.0537	3004.54	MEF	c:\users\evan\skydrive\projects\12.lightsensorcharacterization\experiments\rgv2\rgv2_r03\measurements\flow\fcs\Cells038.fcs	0.8					FC002	Tiffani	60	37.06	36.5715	34.18	0.610686	16593	0.183816	12	aas	No	0.0596	3	rgv2_r03	RGv2 Run 3	rgv2_r03_s037	0.0195312
7.583	0	B0001	527.474	4	28.0045	174	22.4737	520-2-KB	521	EO_10	Steady-state	2	480	480	rgv2_r03	3.24291	650	977.692	954.759	1592.85	911.173	640.211	1.04784	5165.47	MEF	c:\users\evan\skydrive\projects\12.lightsensorcharacterization\experiments\rgv2\rgv2_r03\measurements\flow\fcs\Cells039.fcs	0.8					FC002	Tiffani	60	37.06	36.5715	34.18	0.610686	16524	0.174616	13	aas	No	0.0586	3	rgv2_r03	RGv2 Run 3	rgv2_r03_s038	0.0195312
7.613	0	B0001	530.195	4	30.6709	191	22.3064	520-2-KB	523.5	EO_10	Steady-state	3	480	480	rgv2_r03	3.03245	650	1018.72	1024.5	1646.11	945.661	807.539	1.08337	4991.76	MEF	c:\users\evan\skydrive\projects\12.lightsensorcharacterization\experiments\rgv2\rgv2_r03\measurements\flow\fcs\Cells040.fcs	0.8					FC002	Tiffani	60	37.06	36.5715	34.18	0.610686	16436	0.149776	14	aas	No	0.0559	3	rgv2_r03	RGv2 Run 3	rgv2_r03_s039	0.0195312
8.699	0	B0001	528.964	4	28.3407	180	22.6115	520-2-KB	522.5	EO_10	Steady-state	4	480	480	rgv2_r03	2.18393	650	1066.64	1112.64	1693.96	981.454	763.769	1.13366	3699.49	MEF	c:\users\evan\skydrive\projects\12.lightsensorcharacterization\experiments\rgv2\rgv2_r03\measurements\flow\fcs\Cells041.fcs	0.8					FC002	Tiffani	60	37.06	36.5715	34.18	0.610686	16411	0.134136	15	aas	No	0.0542	3	rgv2_r03	RGv2 Run 3	rgv2_r03_s040	0.0195312
8.381	0	B0001	527.151	4	28.2749	174	22.6505	520-2-KB	521	EO_10	Steady-state	5	480	480	rgv2_r03	2.00298	650	976.614	949.366	1511.01	902.749	735.915	1.05164	3026.51	MEF	c:\users\evan\skydrive\projects\12.lightsensorcharacterization\experiments\rgv2\rgv2_r03\measurements\flow\fcs\Cells042.fcs	0.8					FC002	Tiffani	60	37.06	36.5715	34.18	0.610686	16494	0.147016	16	aas	No	0.0556	3	rgv2_r03	RGv2 Run 3	rgv2_r03_s041	0.0195312
8.4	0	B0001	527.659	4	28.2007	173	22.5431	520-2-KB	521	EO_10	Steady-state	6	480	480	rgv2_r03	2.17104	650	1017.23	1026.27	1603.92	936.918	756.708	1.09537	3482.18	MEF	c:\users\evan\skydrive\projects\12.lightsensorcharacterization\experiments\rgv2\rgv2_r03\measurements\flow\fcs\Cells043.fcs	0.8					FC002	Tiffani	60	37.06	36.5715	34.18	0.610686	16433	0.140576	17	aas	No	0.0549	3	rgv2_r03	RGv2 Run 3	rgv2_r03_s042	0.0195312
6.759	0	B0001	528.496	4	27.7329	173	22.4784	520-2-KB	522	EO_10	Steady-state	1	480	480	rgv2_r03	2.26409	650	1019.73	1035.85	1589.26	954.485	928.257	1.08524	3598.23	MEF	c:\users\evan\skydrive\projects\12.lightsensorcharacterization\experiments\rgv2\rgv2_r03\measurements\flow\fcs\Cells044.fcs	0.8					FC002	Tiffani	60	37.06	36.5715	34.18	0.610686	16548	0.195776	18	aas	No	0.0609	4	rgv2_r03	RGv2 Run 3	rgv2_r03_s043	0.0195312
9.015	0	B0001	527.548	4	28.1023	175	22.4385	520-2-KB	521	EO_10	Steady-state	2	480	480	rgv2_r03	2.65587	650	1126.62	1188.4	1893.78	1028.11	722.371	1.15592	5029.64	MEF	c:\users\evan\skydrive\projects\12.lightsensorcharacterization\experiments\rgv2\rgv2_r03\measurements\flow\fcs\Cells045.fcs	0.8					FC002	Tiffani	60	37.06	36.5715	34.18	0.610686	16460	0.129536	19	aas	No	0.0537	4	rgv2_r03	RGv2 Run 3	rgv2_r03_s044	0.0195312
9.544	0	B0001	527.875	4	28.475	178	22.3677	520-2-KB	521.5	EO_10	Steady-state	3	480	480	rgv2_r03	3.81198	650	1156.56	1210.69	1994.69	1067.02	911.173	1.13464	7603.74	MEF	c:\users\evan\skydrive\projects\12.lightsensorcharacterization\experiments\rgv2\rgv2_r03\measurements\flow\fcs\Cells046.fcs	0.8					FC002	Tiffani	60	37.06	36.5715	34.18	0.610686	16440	0.121256	20	aas	No	0.0528	4	rgv2_r03	RGv2 Run 3	rgv2_r03_s045	0.0195312
9.086	0	B0001	528.362	4	28.2114	174	22.4067	520-2-KB	523	EO_10	Steady-state	4	480	480	rgv2_r03	2.28931	650	1117.01	1154.75	1826.8	1028.11	886.135	1.12318	4182.12	MEF	c:\users\evan\skydrive\projects\12.lightsensorcharacterization\experiments\rgv2\rgv2_r03\measurements\flow\fcs\Cells047.fcs	0.8					FC002	Tiffani	60	37.06	36.5715	34.18	0.610686	16428	0.129536	21	aas	No	0.0537	4	rgv2_r03	RGv2 Run 3	rgv2_r03_s046	0.0195312
9.136	0	B0001	527.702	4	28.0651	164	22.4597	520-2-KB	521	EO_10	Steady-state	5	480	480	rgv2_r03	2.56738	650	1132.74	1193.46	1833.72	1047.38	861.785	1.13947	4707.86	MEF	c:\users\evan\skydrive\projects\12.lightsensorcharacterization\experiments\rgv2\rgv2_r03\measurements\flow\fcs\Cells048.fcs	0.8					FC002	Tiffani	60	37.06	36.5715	34.18	0.610686	16381	0.123096	22	aas	No	0.053	4	rgv2_r03	RGv2 Run 3	rgv2_r03_s047	0.0195312
8.452	0	B0001	531.154	4	32.5192	187	22.516	520-2-KB	525.5	EO_10	Steady-state	6	480	480	rgv2_r03	2.04063	650	979.323	969.062	1510.75	902.749	822.68	1.07346	3082.87	MEF	c:\users\evan\skydrive\projects\12.lightsensorcharacterization\experiments\rgv2\rgv2_r03\measurements\flow\fcs\Cells049.fcs	0.8					FC002	Tiffani	60	37.06	36.5715	34.18	0.610686	16472	0.150696	23	aas	No	0.056	4	rgv2_r03	RGv2 Run 3	rgv2_r03_s048	0.0195312
10.784	0	B0001	528.128	4	27.7805	178	22.7355	520-2-KB	522	EO_14	Steady-state	1	480	480	rgv2_r02	1.1522	650	19803.6	32730.5	33198.5	21427.9	30849.1	1.52747	38251.4	MEF	c:\users\evan\skydrive\projects\12.lightsensorcharacterization\experiments\rgv2\rgv2_r02\measurements\flow\fcs\Cells122.fcs	0.8	37	36.8867	36.3	0.143567	FC002	Picard	60	37.05	36.4808	34	0.641462	16398	0.084456	0	aas	No	0.0488	1	rgv2_r02	RGv2 Run 2	rgv2_r02_s121	0.3125
9.366	0	B0001	529.845	4	29.7162	220	22.2544	520-2-KB	523.5	EO_14	Steady-state	2	480	480	rgv2_r02	1.50724	650	9093.45	15417.1	16942.6	9070.71	15307	1.69965	25536.5	MEF	c:\users\evan\skydrive\projects\12.lightsensorcharacterization\experiments\rgv2\rgv2_r02\measurements\flow\fcs\Cells123.fcs	0.8	37	36.8867	36.3	0.143567	FC002	Picard	60	37.05	36.4808	34	0.641462	16363	0.119416	1	aas	No	0.0526	1	rgv2_r02	RGv2 Run 2	rgv2_r02_s122	0.3125
9.955	0	B0001	529.838	4	27.9479	174	22.5691	520-2-KB	524	EO_14	Steady-state	3	480	480	rgv2_r02	2.23	650	3201.28	4632.68	6251.39	2983.58	2794.67	1.55273	13940.6	MEF	c:\users\evan\skydrive\projects\12.lightsensorcharacterization\experiments\rgv2\rgv2_r02\measurements\flow\fcs\Cells124.fcs	0.8	37	36.8867	36.3	0.143567	FC002	Picard	60	37.05	36.4808	34	0.641462	16389	0.089976	2	aas	No	0.0494	1	rgv2_r02	RGv2 Run 2	rgv2_r02_s123	0.3125
9.811	0	B0001	527.997	4	27.7052	174	22.4493	520-2-KB	522	EO_14	Steady-state	4	480	480	rgv2_r02	1.89829	650	2196.52	2804.07	3945.19	2034.03	1751.58	1.37857	7489.13	MEF	c:\users\evan\skydrive\projects\12.lightsensorcharacterization\experiments\rgv2\rgv2_r02\measurements\flow\fcs\Cells125.fcs	0.8	37	36.8867	36.3	0.143567	FC002	Picard	60	37.05	36.4808	34	0.641462	16364	0.094576	3	aas	No	0.0499	1	rgv2_r02	RGv2 Run 2	rgv2_r02_s124	0.3125
9.194	0	B0001	528.116	4	27.5595	178	22.3726	520-2-KB	522	EO_14	Steady-state	5	480	480	rgv2_r02	1.92098	650	4187.42	6616.76	8422.67	3839.76	4023.4	1.72322	16179.8	MEF	c:\users\evan\skydrive\projects\12.lightsensorcharacterization\experiments\rgv2\rgv2_r02\measurements\flow\fcs\Cells126.fcs	0.8	37	36.8867	36.3	0.143567	FC002	Picard	60	37.05	36.4808	34	0.641462	16326	0.127696	4	aas	No	0.0535	1	rgv2_r02	RGv2 Run 2	rgv2_r02_s125	0.3125
9.698	0	B0001	530.335	4	32.5544	178	22.6458	520-2-KB	526	EO_14	Steady-state	6	480	480	rgv2_r02	1.29457	650	15005.5	26260.9	27100.5	16039.1	16495.1	1.6373	35083.4	MEF	c:\users\evan\skydrive\projects\12.lightsensorcharacterization\experiments\rgv2\rgv2_r02\measurements\flow\fcs\Cells127.fcs	0.8	37	36.8867	36.3	0.143567	FC002	Picard	60	37.05	36.4808	34	0.641462	16383	0.120336	5	aas	No	0.0527	1	rgv2_r02	RGv2 Run 2	rgv2_r02_s126	0.3125
9.365	0	B0001	528.47	4	27.7238	174	22.6086	520-2-KB	522.5	EO_14	Steady-state	1	480	480	rgv2_r02	1.38466	650	12558.2	21891.8	23322.3	13430.1	17610.1	1.63006	32293.5	MEF	c:\users\evan\skydrive\projects\12.lightsensorcharacterization\experiments\rgv2\rgv2_r02\measurements\flow\fcs\Cells128.fcs	0.8	37	36.8867	36.3	0.143567	FC002	Picard	60	37.05	36.4808	34	0.641462	16424	0.132296	6	aas	No	0.054	2	rgv2_r02	RGv2 Run 2	rgv2_r02_s127	0.3125
10.58	0	B0001	528.606	4	28.2685	174	22.5594	520-2-KB	523	EO_14	Steady-state	2	480	480	rgv2_r02	1.14442	650	19006.9	33143.4	32623.9	20835.6	25352.7	1.59071	37335.5	MEF	c:\users\evan\skydrive\projects\12.lightsensorcharacterization\experiments\rgv2\rgv2_r02\measurements\flow\fcs\Cells129.fcs	0.8	37	36.8867	36.3	0.143567	FC002	Picard	60	37.05	36.4808	34	0.641462	16406	0.087216	7	aas	No	0.0491	2	rgv2_r02	RGv2 Run 2	rgv2_r02_s128	0.3125
9.548	0	B0001	530.057	4	30.2803	185	22.3406	520-2-KB	524	EO_14	Steady-state	3	480	480	rgv2_r02	1.63028	650	6272.53	10755.1	12087.9	5957.04	4255.41	1.80544	19706.6	MEF	c:\users\evan\skydrive\projects\12.lightsensorcharacterization\experiments\rgv2\rgv2_r02\measurements\flow\fcs\Cells130.fcs	0.8	37	36.8867	36.3	0.143567	FC002	Picard	60	37.05	36.4808	34	0.641462	16389	0.097336	8	aas	No	0.0502	2	rgv2_r02	RGv2 Run 2	rgv2_r02_s129	0.3125
10.002	0	B0001	528.68	4	27.6443	173	22.6431	520-2-KB	522	EO_14	Steady-state	4	480	480	rgv2_r02	1.32044	650	14383.8	24767.1	25770.4	15164.7	13811.9	1.63321	34028.3	MEF	c:\users\evan\skydrive\projects\12.lightsensorcharacterization\experiments\rgv2\rgv2_r02\measurements\flow\fcs\Cells131.fcs	0.8	37	36.8867	36.3	0.143567	FC002	Picard	60	37.05	36.4808	34	0.641462	16356	0.096416	9	aas	No	0.0501	2	rgv2_r02	RGv2 Run 2	rgv2_r02_s130	0.3125
8.845	0	B0001	528.479	4	28.3766	172	22.5332	520-2-KB	522	EO_14	Steady-state	5	480	480	rgv2_r02	1.65931	650	5321.49	8935.86	10189.1	4988.02	4376.39	1.79146	16906.9	MEF	c:\users\evan\skydrive\projects\12.lightsensorcharacterization\experiments\rgv2\rgv2_r02\measurements\flow\fcs\Cells132.fcs	0.8	37	36.8867	36.3	0.143567	FC002	Picard	60	37.05	36.4808	34	0.641462	16449	0.120336	10	aas	No	0.0527	2	rgv2_r02	RGv2 Run 2	rgv2_r02_s131	0.3125
8.393	0	B0001	531.135	4	30.5177	186	22.5581	520-2-KB	526	EO_14	Steady-state	6	480	480	rgv2_r02	2.69432	650	1477.96	1730.11	2581.68	1361.02	1348.36	1.27119	6955.87	MEF	c:\users\evan\skydrive\projects\12.lightsensorcharacterization\experiments\rgv2\rgv2_r02\measurements\flow\fcs\Cells133.fcs	0.8	37	36.8867	36.3	0.143567	FC002	Picard	60	37.05	36.4808	34	0.641462	16420	0.128616	11	aas	No	0.0536	2	rgv2_r02	RGv2 Run 2	rgv2_r02_s132	0.3125
9.067	0	B0001	528.513	4	27.6874	174	22.2766	520-2-KB	522	EO_14	Steady-state	1	480	480	rgv2_r02	2.91764	650	1190.12	1290.37	2010.65	1097.81	885.512	1.1754	5866.37	MEF	c:\users\evan\skydrive\projects\12.lightsensorcharacterization\experiments\rgv2\rgv2_r02\measurements\flow\fcs\Cells134.fcs	0.8	37	36.8867	36.3	0.143567	FC002	Picard	60	37.05	36.4808	34	0.641462	16437	0.111136	12	aas	No	0.0517	3	rgv2_r02	RGv2 Run 2	rgv2_r02_s133	0.3125
8.599	0	B0001	531.332	4	30.3439	182	22.428	520-2-KB	525.5	EO_14	Steady-state	2	480	480	rgv2_r02	2.30821	650	1035.54	1067.94	1672.61	954.242	945.367	1.11915	3860.74	MEF	c:\users\evan\skydrive\projects\12.lightsensorcharacterization\experiments\rgv2\rgv2_r02\measurements\flow\fcs\Cells135.fcs	0.8	37	36.8867	36.3	0.143567	FC002	Picard	60	37.05	36.4808	34	0.641462	16483	0.115736	13	aas	No	0.0522	3	rgv2_r02	RGv2 Run 2	rgv2_r02_s134	0.3125
9.164	0	B0001	527.937	4	28.3989	190	22.4793	520-2-KB	521	EO_14	Steady-state	3	480	480	rgv2_r02	1.99085	650	1072.44	1120.21	1730.75	981.37	701.042	1.14148	3445.68	MEF	c:\users\evan\skydrive\projects\12.lightsensorcharacterization\experiments\rgv2\rgv2_r02\measurements\flow\fcs\Cells136.fcs	0.8	37	36.8867	36.3	0.143567	FC002	Picard	60	37.05	36.4808	34	0.641462	16359	0.102856	14	aas	No	0.0508	3	rgv2_r02	RGv2 Run 2	rgv2_r02_s135	0.3125
9.48	0	B0001	530.017	4	29.0023	191	22.4829	520-2-KB	523.5	EO_14	Steady-state	4	480	480	rgv2_r02	3.63888	650	1093.84	1180.52	1910.05	999.882	893.825	1.18066	6950.43	MEF	c:\users\evan\skydrive\projects\12.lightsensorcharacterization\experiments\rgv2\rgv2_r02\measurements\flow\fcs\Cells137.fcs	0.8	37	36.8867	36.3	0.143567	FC002	Picard	60	37.05	36.4808	34	0.641462	16407	0.101016	15	aas	No	0.0506	3	rgv2_r02	RGv2 Run 2	rgv2_r02_s136	0.3125
9.249	0	B0001	528.546	4	28.1875	168	22.5649	520-2-KB	522.5	EO_14	Steady-state	5	480	480	rgv2_r02	1.93411	650	1029.91	1036.99	1619.74	963.2	885.512	1.07661	3132.75	MEF	c:\users\evan\skydrive\projects\12.lightsensorcharacterization\experiments\rgv2\rgv2_r02\measurements\flow\fcs\Cells138.fcs	0.8	37	36.8867	36.3	0.143567	FC002	Picard	60	37.05	36.4808	34	0.641462	16428	0.114816	16	aas	No	0.0521	3	rgv2_r02	RGv2 Run 2	rgv2_r02_s137	0.3125
8.621	0	B0001	527.709	4	28.0884	171	22.576	520-2-KB	521.5	EO_14	Steady-state	6	480	480	rgv2_r02	2.42829	650	979.222	984.245	1557.59	910.685	784.224	1.08077	3782.29	MEF	c:\users\evan\skydrive\projects\12.lightsensorcharacterization\experiments\rgv2\rgv2_r02\measurements\flow\fcs\Cells139.fcs	0.8	37	36.8867	36.3	0.143567	FC002	Picard	60	37.05	36.4808	34	0.641462	16441	0.102856	17	aas	No	0.0508	3	rgv2_r02	RGv2 Run 2	rgv2_r02_s138	0.3125
9.221	0	B0001	528.432	4	27.9357	170	22.2503	520-2-KB	522.5	EO_14	Steady-state	1	480	480	rgv2_r02	2.23759	650	1019.49	1032.91	1673.59	927.864	776.93	1.11321	3744.81	MEF	c:\users\evan\skydrive\projects\12.lightsensorcharacterization\experiments\rgv2\rgv2_r02\measurements\flow\fcs\Cells140.fcs	0.8	37	36.8867	36.3	0.143567	FC002	Picard	60	37.05	36.4808	34	0.641462	16389	0.101936	18	aas	No	0.0507	4	rgv2_r02	RGv2 Run 2	rgv2_r02_s139	0.3125
10.151	0	B0001	527.491	4	28.3236	171	22.5745	520-2-KB	521	EO_14	Steady-state	2	480	480	rgv2_r02	3.29493	650	1164.13	1266.48	1895.46	1077.49	1028.31	1.1754	6245.4	MEF	c:\users\evan\skydrive\projects\12.lightsensorcharacterization\experiments\rgv2\rgv2_r02\measurements\flow\fcs\Cells141.fcs	0.8	37	36.8867	36.3	0.143567	FC002	Picard	60	37.05	36.4808	34	0.641462	16364	0.084456	19	aas	No	0.0488	4	rgv2_r02	RGv2 Run 2	rgv2_r02_s140	0.3125
9.846	0	B0001	528.085	4	28.4852	171	22.518	520-2-KB	521.5	EO_14	Steady-state	3	480	480	rgv2_r02	2.03356	650	1164.03	1242.43	1884.75	1077.49	919.235	1.15308	3832.74	MEF	c:\users\evan\skydrive\projects\12.lightsensorcharacterization\experiments\rgv2\rgv2_r02\measurements\flow\fcs\Cells142.fcs	0.8	37	36.8867	36.3	0.143567	FC002	Picard	60	37.05	36.4808	34	0.641462	16362	0.089056	20	aas	No	0.0493	4	rgv2_r02	RGv2 Run 2	rgv2_r02_s141	0.3125
10.303	0	B0001	528.628	4	27.7378	180	22.5127	520-2-KB	523	EO_14	Steady-state	4	480	480	rgv2_r02	2.26994	650	1161.8	1248.59	1957.6	1057.54	837.233	1.18066	4443.63	MEF	c:\users\evan\skydrive\projects\12.lightsensorcharacterization\experiments\rgv2\rgv2_r02\measurements\flow\fcs\Cells143.fcs	0.8	37	36.8867	36.3	0.143567	FC002	Picard	60	37.05	36.4808	34	0.641462	16370	0.087216	21	aas	No	0.0491	4	rgv2_r02	RGv2 Run 2	rgv2_r02_s142	0.3125
9.753	0	B0001	528.414	4	27.6932	173	22.491	520-2-KB	521.5	EO_14	Steady-state	5	480	480	rgv2_r02	2.29892	650	1138.7	1225.48	1898.35	1047.7	714.266	1.16968	4364.14	MEF	c:\users\evan\skydrive\projects\12.lightsensorcharacterization\experiments\rgv2\rgv2_r02\measurements\flow\fcs\Cells144.fcs	0.8	37	36.8867	36.3	0.143567	FC002	Picard	60	37.05	36.4808	34	0.641462	16370	0.102856	22	aas	No	0.0508	4	rgv2_r02	RGv2 Run 2	rgv2_r02_s143	0.3125
8.928	0	B0001	529.558	4	28.3179	181	22.5617	520-2-KB	524	EO_14	Steady-state	6	480	480	rgv2_r02	3.07069	650	1046.57	1046.72	1738.24	963.2	821.732	1.08671	5337.6	MEF	c:\users\evan\skydrive\projects\12.lightsensorcharacterization\experiments\rgv2\rgv2_r02\measurements\flow\fcs\Cells145.fcs	0.8	37	36.8867	36.3	0.143567	FC002	Picard	60	37.05	36.4808	34	0.641462	16404	0.112056	23	aas	No	0.0518	4	rgv2_r02	RGv2 Run 2	rgv2_r02_s144	0.3125
9.363	0	B0001	528.444	4	27.575	177	22.4983	520-2-KB	522.5	EO_16	Steady-state	1	480	480	rgv2_r02	2.6464	650	1192.52	1308.77	2058.11	1087.6	650.548	1.20335	5446.57	MEF	c:\users\evan\skydrive\projects\12.lightsensorcharacterization\experiments\rgv2\rgv2_r02\measurements\flow\fcs\Cells170.fcs	0.8	37	36.8867	36.3	0.143567	FC002	Janeway	60	37.05	36.4808	34	0.641462	16329	0.081696	0	aas	No	0.0485	1	rgv2_r02	RGv2 Run 2	rgv2_r02_s169	10
25.003	0	B0001	529.836	4	29.0881	194	22.6035	520-2-KB	523.5	EO_16	Steady-state	2	480	480	rgv2_r02	0.705941	650	77566.2	70897.3	100493	86223.3	110966	0.822252	70942	MEF	c:\users\evan\skydrive\projects\12.lightsensorcharacterization\experiments\rgv2\rgv2_r02\measurements\flow\fcs\Cells171.fcs	0.8	37	36.8867	36.3	0.143567	FC002	Janeway	60	37.05	36.4808	34	0.641462	16473	0.025576	1	aas	No	0.0424	1	rgv2_r02	RGv2 Run 2	rgv2_r02_s170	10
19.338	0	B0001	528.002	4	28.504	175	22.5165	520-2-KB	522	EO_16	Steady-state	3	480	480	rgv2_r02	0.74813	650	64498.5	64112.2	83974.4	70860.8	85421.4	0.904763	62823.8	MEF	c:\users\evan\skydrive\projects\12.lightsensorcharacterization\experiments\rgv2\rgv2_r02\measurements\flow\fcs\Cells172.fcs	0.8	37	36.8867	36.3	0.143567	FC002	Janeway	60	37.05	36.4808	34	0.641462	16400	0.034776	2	aas	No	0.0434	1	rgv2_r02	RGv2 Run 2	rgv2_r02_s171	10
14.527	0	B0001	528.199	4	27.7668	176	22.5375	520-2-KB	522.5	EO_16	Steady-state	4	480	480	rgv2_r02	0.733457	650	68469.5	65471.4	88556.6	74947	74947	0.873569	64952.5	MEF	c:\users\evan\skydrive\projects\12.lightsensorcharacterization\experiments\rgv2\rgv2_r02\measurements\flow\fcs\Cells173.fcs	0.8	37	36.8867	36.3	0.143567	FC002	Janeway	60	37.05	36.4808	34	0.641462	16398	0.054096	3	aas	No	0.0455	1	rgv2_r02	RGv2 Run 2	rgv2_r02_s172	10
14.218	0	B0001	527.666	4	28.1501	180	22.5807	520-2-KB	521	EO_16	Steady-state	5	480	480	rgv2_r02	0.674025	650	80942.9	69317.3	101089	87849.8	100127	0.789044	68136.2	MEF	c:\users\evan\skydrive\projects\12.lightsensorcharacterization\experiments\rgv2\rgv2_r02\measurements\flow\fcs\Cells174.fcs	0.8	37	36.8867	36.3	0.143567	FC002	Janeway	60	37.05	36.4808	34	0.641462	16386	0.057776	4	aas	No	0.0459	1	rgv2_r02	RGv2 Run 2	rgv2_r02_s173	10
11.39	0	B0001	528.254	4	27.7164	179	22.7272	520-2-KB	521	EO_16	Steady-state	6	480	480	rgv2_r02	0.686812	650	76228.1	63826.8	94762	82287.6	83060.1	0.775655	65083.7	MEF	c:\users\evan\skydrive\projects\12.lightsensorcharacterization\experiments\rgv2\rgv2_r02\measurements\flow\fcs\Cells175.fcs	0.8	37	36.8867	36.3	0.143567	FC002	Janeway	60	37.05	36.4808	34	0.641462	16360	0.085376	5	aas	No	0.0489	1	rgv2_r02	RGv2 Run 2	rgv2_r02_s174	10
11.368	0	B0001	531.773	4	28.2835	189	22.4975	520-2-KB	525.5	EO_16	Steady-state	1	480	480	rgv2_r02	0.643226	650	90375.9	71751.6	110183	96454.1	105901	0.743893	70872.7	MEF	c:\users\evan\skydrive\projects\12.lightsensorcharacterization\experiments\rgv2\rgv2_r02\measurements\flow\fcs\Cells176.fcs	0.8	37	36.8867	36.3	0.143567	FC002	Janeway	60	37.05	36.4808	34	0.641462	16397	0.074336	6	aas	No	0.0477	2	rgv2_r02	RGv2 Run 2	rgv2_r02_s175	10
11.532	0	B0001	528.002	4	28.4639	171	22.6496	520-2-KB	521	EO_16	Steady-state	2	480	480	rgv2_r02	0.658348	650	90179.3	71084.3	109332	94668.3	98273.6	0.750877	71978.6	MEF	c:\users\evan\skydrive\projects\12.lightsensorcharacterization\experiments\rgv2\rgv2_r02\measurements\flow\fcs\Cells177.fcs	0.8	37	36.8867	36.3	0.143567	FC002	Janeway	60	37.05	36.4808	34	0.641462	16407	0.074336	7	aas	No	0.0477	2	rgv2_r02	RGv2 Run 2	rgv2_r02_s176	10
11.819	0	B0001	528.746	4	28.2568	199	22.548	520-2-KB	522	EO_16	Steady-state	3	480	480	rgv2_r02	0.639675	650	89030	70573.2	110617	97359.6	117365	0.724871	70758.8	MEF	c:\users\evan\skydrive\projects\12.lightsensorcharacterization\experiments\rgv2\rgv2_r02\measurements\flow\fcs\Cells178.fcs	0.8	37	36.8867	36.3	0.143567	FC002	Janeway	60	37.05	36.4808	34	0.641462	16327	0.069736	8	aas	No	0.0472	2	rgv2_r02	RGv2 Run 2	rgv2_r02_s177	10
13.138	0	B0001	531.422	4	31.7799	177	22.3862	520-2-KB	526	EO_16	Steady-state	4	480	480	rgv2_r02	0.640786	650	92802.4	69944.2	112513	98273.6	103941	0.71173	72096.7	MEF	c:\users\evan\skydrive\projects\12.lightsensorcharacterization\experiments\rgv2\rgv2_r02\measurements\flow\fcs\Cells179.fcs	0.8	37	36.8867	36.3	0.143567	FC002	Janeway	60	37.05	36.4808	34	0.641462	16337	0.066976	9	aas	No	0.0469	2	rgv2_r02	RGv2 Run 2	rgv2_r02_s178	10
11.834	0	B0001	528.013	4	27.7302	183	22.6865	520-2-KB	522	EO_16	Steady-state	5	480	480	rgv2_r02	0.687382	650	81100.1	68141.1	100996	87032.7	102016	0.782936	69423	MEF	c:\users\evan\skydrive\projects\12.lightsensorcharacterization\experiments\rgv2\rgv2_r02\measurements\flow\fcs\Cells180.fcs	0.8	37	36.8867	36.3	0.143567	FC002	Janeway	60	37.05	36.4808	34	0.641462	16354	0.078016	10	aas	No	0.0481	2	rgv2_r02	RGv2 Run 2	rgv2_r02_s179	10
10.444	0	B0001	527.865	4	28.0669	184	22.508	520-2-KB	521	EO_16	Steady-state	6	480	480	rgv2_r02	0.781303	650	51224.7	61189.5	69810.8	58235.5	80764.1	1.05073	54543.4	MEF	c:\users\evan\skydrive\projects\12.lightsensorcharacterization\experiments\rgv2\rgv2_r02\measurements\flow\fcs\Cells181.fcs	0.8	37	36.8867	36.3	0.143567	FC002	Janeway	60	37.05	36.4808	34	0.641462	16419	0.094576	11	aas	No	0.0499	2	rgv2_r02	RGv2 Run 2	rgv2_r02_s180	10
9.44	0	B0001	532.196	4	28.2392	190	22.6175	520-2-KB	526	EO_16	Steady-state	1	480	480	rgv2_r02	1.57762	650	5510.68	8633.58	9885.34	5226.59	4137.78	1.65186	15595.4	MEF	c:\users\evan\skydrive\projects\12.lightsensorcharacterization\experiments\rgv2\rgv2_r02\measurements\flow\fcs\Cells182.fcs	0.8	37	36.8867	36.3	0.143567	FC002	Janeway	60	37.05	36.4808	34	0.641462	16377	0.158976	12	aas	No	0.0569	3	rgv2_r02	RGv2 Run 2	rgv2_r02_s181	10
9.137	0	B0001	528.428	4	28.3109	175	22.6051	520-2-KB	522.5	EO_16	Steady-state	2	480	480	rgv2_r02	2.72114	650	1222.93	1371.47	2043.35	1129.02	1057.54	1.21474	5560.26	MEF	c:\users\evan\skydrive\projects\12.lightsensorcharacterization\experiments\rgv2\rgv2_r02\measurements\flow\fcs\Cells183.fcs	0.8	37	36.8867	36.3	0.143567	FC002	Janeway	60	37.05	36.4808	34	0.641462	16499	0.102856	13	aas	No	0.0508	3	rgv2_r02	RGv2 Run 2	rgv2_r02_s182	10
9.476	0	B0001	528.262	4	28.1654	175	22.6211	520-2-KB	522.5	EO_16	Steady-state	3	480	480	rgv2_r02	2.08242	650	1133.69	1208.09	1839.14	1037.96	1118.52	1.1639	3829.86	MEF	c:\users\evan\skydrive\projects\12.lightsensorcharacterization\experiments\rgv2\rgv2_r02\measurements\flow\fcs\Cells184.fcs	0.8	37	36.8867	36.3	0.143567	FC002	Janeway	60	37.05	36.4808	34	0.641462	16296	0.095496	14	aas	No	0.05	3	rgv2_r02	RGv2 Run 2	rgv2_r02_s183	10
9.841	0	B0001	528.022	4	27.4337	180	22.5062	520-2-KB	522	EO_16	Steady-state	4	480	480	rgv2_r02	2.28097	650	1091.22	1157.94	1745.34	1009.27	829.446	1.1473	3981.07	MEF	c:\users\evan\skydrive\projects\12.lightsensorcharacterization\experiments\rgv2\rgv2_r02\measurements\flow\fcs\Cells185.fcs	0.8	37	36.8867	36.3	0.143567	FC002	Janeway	60	37.05	36.4808	34	0.641462	16359	0.092736	15	aas	No	0.0497	3	rgv2_r02	RGv2 Run 2	rgv2_r02_s184	10
9.24	0	B0001	528.466	4	28.5467	200	22.5138	520-2-KB	522	EO_16	Steady-state	5	480	480	rgv2_r02	2.18435	650	1033.22	1073.55	1627.68	963.2	910.685	1.11457	3555.42	MEF	c:\users\evan\skydrive\projects\12.lightsensorcharacterization\experiments\rgv2\rgv2_r02\measurements\flow\fcs\Cells186.fcs	0.8	37	36.8867	36.3	0.143567	FC002	Janeway	60	37.05	36.4808	34	0.641462	16376	0.108376	16	aas	No	0.0514	3	rgv2_r02	RGv2 Run 2	rgv2_r02_s185	10
9.485	0	B0001	528.033	4	27.8332	179	22.3517	520-2-KB	522.5	EO_16	Steady-state	6	480	480	rgv2_r02	2.8031	650	1068.82	1104.07	1772.47	990.582	869.117	1.11457	4968.42	MEF	c:\users\evan\skydrive\projects\12.lightsensorcharacterization\experiments\rgv2\rgv2_r02\measurements\flow\fcs\Cells187.fcs	0.8	37	36.8867	36.3	0.143567	FC002	Janeway	60	37.05	36.4808	34	0.641462	16432	0.107456	17	aas	No	0.0513	3	rgv2_r02	RGv2 Run 2	rgv2_r02_s186	10
9.498	0	B0001	528.887	4	28.3352	173	22.6318	520-2-KB	522.5	EO_16	Steady-state	1	480	480	rgv2_r02	2.24556	650	1141.07	1202.04	1857.53	1057.54	910.685	1.13663	4171.2	MEF	c:\users\evan\skydrive\projects\12.lightsensorcharacterization\experiments\rgv2\rgv2_r02\measurements\flow\fcs\Cells188.fcs	0.8	37	36.8867	36.3	0.143567	FC002	Janeway	60	37.05	36.4808	34	0.641462	16288	0.093656	18	aas	No	0.0498	4	rgv2_r02	RGv2 Run 2	rgv2_r02_s187	10
9.224	0	B0001	527.872	4	28.2257	172	22.593	520-2-KB	521.5	EO_16	Steady-state	2	480	480	rgv2_r02	2.13156	650	1101.29	1135.46	1764.41	1018.74	877.276	1.11457	3760.93	MEF	c:\users\evan\skydrive\projects\12.lightsensorcharacterization\experiments\rgv2\rgv2_r02\measurements\flow\fcs\Cells189.fcs	0.8	37	36.8867	36.3	0.143567	FC002	Janeway	60	37.05	36.4808	34	0.641462	16329	0.095496	19	aas	No	0.05	4	rgv2_r02	RGv2 Run 2	rgv2_r02_s188	10
10.452	0	B0001	528.067	4	27.6631	177	22.5419	520-2-KB	522.5	EO_16	Steady-state	3	480	480	rgv2_r02	2.73665	650	1138.07	1225.48	1874.88	1047.7	945.367	1.16968	5130.88	MEF	c:\users\evan\skydrive\projects\12.lightsensorcharacterization\experiments\rgv2\rgv2_r02\measurements\flow\fcs\Cells190.fcs	0.8	37	36.8867	36.3	0.143567	FC002	Janeway	60	37.05	36.4808	34	0.641462	16303	0.084456	20	aas	No	0.0488	4	rgv2_r02	RGv2 Run 2	rgv2_r02_s189	10
9.563	0	B0001	528.466	4	28.2862	176	22.5517	520-2-KB	522	EO_16	Steady-state	4	480	480	rgv2_r02	2.30465	650	1102.86	1129.52	1777.12	1018.74	603.692	1.10874	4095.65	MEF	c:\users\evan\skydrive\projects\12.lightsensorcharacterization\experiments\rgv2\rgv2_r02\measurements\flow\fcs\Cells191.fcs	0.8	37	36.8867	36.3	0.143567	FC002	Janeway	60	37.05	36.4808	34	0.641462	16377	0.091816	21	aas	No	0.0496	4	rgv2_r02	RGv2 Run 2	rgv2_r02_s190	10
10.236	0	B0001	529.525	4	27.8108	172	22.6839	520-2-KB	523.5	EO_16	Steady-state	5	480	480	rgv2_r02	2.38823	650	1145.32	1184.81	1879.36	1057.54	990.582	1.12034	4488.36	MEF	c:\users\evan\skydrive\projects\12.lightsensorcharacterization\experiments\rgv2\rgv2_r02\measurements\flow\fcs\Cells192.fcs	0.8	37	36.8867	36.3	0.143567	FC002	Janeway	60	37.05	36.4808	34	0.641462	16353	0.078936	22	aas	No	0.0482	4	rgv2_r02	RGv2 Run 2	rgv2_r02_s191	10
10.382	0	B0001	533.051	4	29.2767	205	22.6502	520-2-KB	526.5	EO_16	Steady-state	6	480	480	rgv2_r02	2.18275	650	1050.5	1077.96	1672.15	963.2	902.216	1.11915	3649.88	MEF	c:\users\evan\skydrive\projects\12.lightsensorcharacterization\experiments\rgv2\rgv2_r02\measurements\flow\fcs\Cells193.fcs	0.8	37	36.8867	36.3	0.143567	FC002	Janeway	60	37.05	36.4808	34	0.641462	16411	0.101016	23	aas	No	0.0506	4	rgv2_r02	RGv2 Run 2	rgv2_r02_s192	10
12.66	0	B0001	528.414	4	28.295	173	22.448	520-2-KB	523	EO_13	Steady-state	1	480	480	rgv2_r01	0.813756	650	52937.5	62488.7	73566.4	60914.7	84216.8	1.02584	59865.1	MEF	c:\users\evan\skydrive\projects\12.lightsensorcharacterization\experiments\rgv2\rgv2_r01\measurements\flow\fcs\Cells098.fcs	0.8	37	36.8922	36.33	0.135591	FC002	Kirk	60	37.08	36.5779	33.77	0.693809	16885	0.057776	0	aas	No	0.0459	1	rgv2_r01	RGv2 Run 1	rgv2_r01_s097	1.25
15.337	0	B0001	532.449	4	28.4662	185	22.5906	520-2-KB	526.5	EO_13	Steady-state	2	480	480	rgv2_r01	0.779767	650	55738.2	61714.6	75114.8	62629.7	76772.5	0.985389	58572	MEF	c:\users\evan\skydrive\projects\12.lightsensorcharacterization\experiments\rgv2\rgv2_r01\measurements\flow\fcs\Cells099.fcs	0.8	37	36.8922	36.33	0.135591	FC002	Kirk	60	37.08	36.5779	33.77	0.693809	16650	0.051336	1	aas	No	0.0452	1	rgv2_r01	RGv2 Run 1	rgv2_r01_s098	1.25
13.736	0	B0001	530.405	4	29.8197	182	22.4785	520-2-KB	523.5	EO_13	Steady-state	3	480	480	rgv2_r01	1.10016	650	22218.9	37613.9	37294.4	24367.3	35284.3	1.54362	41029.9	MEF	c:\users\evan\skydrive\projects\12.lightsensorcharacterization\experiments\rgv2\rgv2_r01\measurements\flow\fcs\Cells100.fcs	0.8	37	36.8922	36.33	0.135591	FC002	Kirk	60	37.08	36.5779	33.77	0.693809	16659	0.062376	2	aas	No	0.0464	1	rgv2_r01	RGv2 Run 1	rgv2_r01_s099	1.25
12.354	0	B0001	527.386	4	28.3439	169	22.5263	520-2-KB	521	EO_13	Steady-state	4	480	480	rgv2_r01	1.2997	650	14968.6	25715.8	26788.1	15919.1	17462.7	1.6154	34816.4	MEF	c:\users\evan\skydrive\projects\12.lightsensorcharacterization\experiments\rgv2\rgv2_r01\measurements\flow\fcs\Cells101.fcs	0.8	37	36.8922	36.33	0.135591	FC002	Kirk	60	37.08	36.5779	33.77	0.693809	16613	0.070656	3	aas	No	0.0473	1	rgv2_r01	RGv2 Run 1	rgv2_r01_s100	1.25
11.887	0	B0001	527.913	4	28.203	175	22.5183	520-2-KB	521.5	EO_13	Steady-state	5	480	480	rgv2_r01	0.954578	650	34993.4	54287	54714	40538.9	51092.2	1.33914	52228.8	MEF	c:\users\evan\skydrive\projects\12.lightsensorcharacterization\experiments\rgv2\rgv2_r01\measurements\flow\fcs\Cells102.fcs	0.8	37	36.8922	36.33	0.135591	FC002	Kirk	60	37.08	36.5779	33.77	0.693809	16662	0.075256	4	aas	No	0.0478	1	rgv2_r01	RGv2 Run 1	rgv2_r01_s101	1.25
12.018	0	B0001	531.551	4	28.1968	204	22.3303	520-2-KB	525.5	EO_13	Steady-state	6	480	480	rgv2_r01	0.740189	650	66521.1	64843.1	87205.6	73982.4	73300.8	0.876467	64548.6	MEF	c:\users\evan\skydrive\projects\12.lightsensorcharacterization\experiments\rgv2\rgv2_r01\measurements\flow\fcs\Cells103.fcs	0.8	37	36.8922	36.33	0.135591	FC002	Kirk	60	37.08	36.5779	33.77	0.693809	16656	0.077096	5	aas	No	0.048	1	rgv2_r01	RGv2 Run 1	rgv2_r01_s102	1.25
10.856	0	B0001	531.076	4	27.7268	186	22.405	520-2-KB	525.5	EO_13	Steady-state	1	480	480	rgv2_r01	0.788089	650	57552.5	65238.5	79971.8	68702.7	73982.4	0.949577	63024.8	MEF	c:\users\evan\skydrive\projects\12.lightsensorcharacterization\experiments\rgv2\rgv2_r01\measurements\flow\fcs\Cells104.fcs	0.8	37	36.8922	36.33	0.135591	FC002	Kirk	60	37.08	36.5779	33.77	0.693809	16705	0.082616	6	aas	No	0.0486	2	rgv2_r01	RGv2 Run 1	rgv2_r01_s103	1.25
11.032	0	B0001	531.762	4	28.2032	182	22.4676	520-2-KB	526	EO_13	Steady-state	2	480	480	rgv2_r01	0.73371	650	66367	66284.5	86780.7	74670.3	92383.1	0.887697	63671.9	MEF	c:\users\evan\skydrive\projects\12.lightsensorcharacterization\experiments\rgv2\rgv2_r01\measurements\flow\fcs\Cells105.fcs	0.8	37	36.8922	36.33	0.135591	FC002	Kirk	60	37.08	36.5779	33.77	0.693809	16783	0.082616	7	aas	No	0.0486	2	rgv2_r01	RGv2 Run 1	rgv2_r01_s104	1.25
11.194	0	B0001	527.937	4	28.5614	193	22.4071	520-2-KB	521.5	EO_13	Steady-state	3	480	480	rgv2_r01	0.819672	650	46771.9	57005.8	65067.8	54009.6	76065.3	1.05548	53334.2	MEF	c:\users\evan\skydrive\projects\12.lightsensorcharacterization\experiments\rgv2\rgv2_r01\measurements\flow\fcs\Cells106.fcs	0.8	37	36.8922	36.33	0.135591	FC002	Kirk	60	37.08	36.5779	33.77	0.693809	16694	0.080776	8	aas	No	0.0484	2	rgv2_r01	RGv2 Run 1	rgv2_r01_s105	1.25
11.199	0	B0001	530.011	4	27.8356	170	22.363	520-2-KB	524.5	EO_13	Steady-state	4	480	480	rgv2_r01	0.755269	650	61823.8	64460.6	82644.8	70636.9	81910.8	0.912563	62419	MEF	c:\users\evan\skydrive\projects\12.lightsensorcharacterization\experiments\rgv2\rgv2_r01\measurements\flow\fcs\Cells107.fcs	0.8	37	36.8922	36.33	0.135591	FC002	Kirk	60	37.08	36.5779	33.77	0.693809	16733	0.083536	9	aas	No	0.0487	2	rgv2_r01	RGv2 Run 1	rgv2_r01_s106	1.25
10.463	0	B0001	528.919	4	28.2099	174	22.4393	520-2-KB	522.5	EO_13	Steady-state	5	480	480	rgv2_r01	0.89136	650	39557.9	55668.5	58961.6	46146.9	67442.7	1.20633	52556	MEF	c:\users\evan\skydrive\projects\12.lightsensorcharacterization\experiments\rgv2\rgv2_r01\measurements\flow\fcs\Cells108.fcs	0.8	37	36.8922	36.33	0.135591	FC002	Kirk	60	37.08	36.5779	33.77	0.693809	16799	0.093656	10	aas	No	0.0498	2	rgv2_r01	RGv2 Run 1	rgv2_r01_s107	1.25
8.938	0	B0001	528.261	4	28.0171	170	22.4143	520-2-KB	521.5	EO_13	Steady-state	6	480	480	rgv2_r01	1.72909	650	5210.62	8516.13	9994.99	4869.05	2794.37	1.74903	17282.2	MEF	c:\users\evan\skydrive\projects\12.lightsensorcharacterization\experiments\rgv2\rgv2_r01\measurements\flow\fcs\Cells109.fcs	0.8	37	36.8922	36.33	0.135591	FC002	Kirk	60	37.08	36.5779	33.77	0.693809	16820	0.112976	11	aas	No	0.0519	2	rgv2_r01	RGv2 Run 1	rgv2_r01_s108	1.25
8.998	0	B0001	530.52	4	30.5233	198	22.2976	520-2-KB	523.5	EO_13	Steady-state	1	480	480	rgv2_r01	2.13426	650	1835.84	2102.73	3158.42	1726.95	1448.48	1.2176	6740.91	MEF	c:\users\evan\skydrive\projects\12.lightsensorcharacterization\experiments\rgv2\rgv2_r01\measurements\flow\fcs\Cells110.fcs	0.8	37	36.8922	36.33	0.135591	FC002	Kirk	60	37.08	36.5779	33.77	0.693809	16810	0.106536	12	aas	No	0.0512	3	rgv2_r01	RGv2 Run 1	rgv2_r01_s109	1.25
9.276	0	B0001	528.504	4	28.2478	171	22.4838	520-2-KB	522	EO_13	Steady-state	2	480	480	rgv2_r01	2.05993	650	1221.52	1286.88	1939.58	1138.7	779.141	1.13013	3995.39	MEF	c:\users\evan\skydrive\projects\12.lightsensorcharacterization\experiments\rgv2\rgv2_r01\measurements\flow\fcs\Cells111.fcs	0.8	37	36.8922	36.33	0.135591	FC002	Kirk	60	37.08	36.5779	33.77	0.693809	16797	0.102856	13	aas	No	0.0508	3	rgv2_r01	RGv2 Run 1	rgv2_r01_s110	1.25
9.076	0	B0001	532.303	4	28.6494	205	22.6635	520-2-KB	525.5	EO_13	Steady-state	3	480	480	rgv2_r01	2.32102	650	1150.55	1176.81	1836.53	1067.27	903.495	1.10264	4262.62	MEF	c:\users\evan\skydrive\projects\12.lightsensorcharacterization\experiments\rgv2\rgv2_r01\measurements\flow\fcs\Cells112.fcs	0.8	37	36.8922	36.33	0.135591	FC002	Kirk	60	37.08	36.5779	33.77	0.693809	16780	0.106536	14	aas	No	0.0512	3	rgv2_r01	RGv2 Run 1	rgv2_r01_s111	1.25
8.957	0	B0001	527.72	4	28.1527	172	22.6254	520-2-KB	521	EO_13	Steady-state	4	480	480	rgv2_r01	2.39804	650	1144.69	1206.16	1888.84	1057.44	723.538	1.14064	4529.51	MEF	c:\users\evan\skydrive\projects\12.lightsensorcharacterization\experiments\rgv2\rgv2_r01\measurements\flow\fcs\Cells113.fcs	0.8	37	36.8922	36.33	0.135591	FC002	Kirk	60	37.08	36.5779	33.77	0.693809	16798	0.102856	15	aas	No	0.0508	3	rgv2_r01	RGv2 Run 1	rgv2_r01_s112	1.25
8.916	0	B0001	527.555	4	28.2947	173	22.4955	520-2-KB	521.5	EO_13	Steady-state	5	480	480	rgv2_r01	3.37618	650	1115.15	1128.08	1834.1	1028.48	823.63	1.09684	6192.26	MEF	c:\users\evan\skydrive\projects\12.lightsensorcharacterization\experiments\rgv2\rgv2_r01\measurements\flow\fcs\Cells114.fcs	0.8	37	36.8922	36.33	0.135591	FC002	Kirk	60	37.08	36.5779	33.77	0.693809	16819	0.111136	16	aas	No	0.0517	3	rgv2_r01	RGv2 Run 1	rgv2_r01_s113	1.25
8.872	0	B0001	528.124	4	28.1994	175	22.6919	520-2-KB	521.5	EO_13	Steady-state	6	480	480	rgv2_r01	1.81584	650	1166.91	1228.69	1846.25	1077.19	854.692	1.14064	3352.48	MEF	c:\users\evan\skydrive\projects\12.lightsensorcharacterization\experiments\rgv2\rgv2_r01\measurements\flow\fcs\Cells115.fcs	0.8	37	36.8922	36.33	0.135591	FC002	Kirk	60	37.08	36.5779	33.77	0.693809	16830	0.105616	17	aas	No	0.0511	3	rgv2_r01	RGv2 Run 1	rgv2_r01_s114	1.25
8.8	0	B0001	528.476	4	28.0502	175	22.5503	520-2-KB	523	EO_13	Steady-state	1	480	480	rgv2_r01	3.06125	650	1155.92	1217.37	1879.71	1067.27	1028.48	1.14064	5754.26	MEF	c:\users\evan\skydrive\projects\12.lightsensorcharacterization\experiments\rgv2\rgv2_r01\measurements\flow\fcs\Cells116.fcs	0.8	37	36.8922	36.33	0.135591	FC002	Kirk	60	37.08	36.5779	33.77	0.693809	16858	0.110216	18	aas	No	0.0516	4	rgv2_r01	RGv2 Run 1	rgv2_r01_s115	1.25
10.022	0	B0001	528.392	4	28.2584	174	22.4411	520-2-KB	522	EO_13	Steady-state	2	480	480	rgv2_r01	2.2507	650	1242.53	1317.47	2053.1	1138.7	1038.04	1.15699	4620.91	MEF	c:\users\evan\skydrive\projects\12.lightsensorcharacterization\experiments\rgv2\rgv2_r01\measurements\flow\fcs\Cells117.fcs	0.8	37	36.8922	36.33	0.135591	FC002	Kirk	60	37.08	36.5779	33.77	0.693809	16717	0.089976	19	aas	No	0.0494	4	rgv2_r01	RGv2 Run 1	rgv2_r01_s116	1.25
9.392	0	B0001	532.172	4	28.1846	181	22.5681	520-2-KB	526	EO_13	Steady-state	3	480	480	rgv2_r01	2.61516	650	1141.98	1212.18	1872.59	1047.7	808.525	1.15699	4897.13	MEF	c:\users\evan\skydrive\projects\12.lightsensorcharacterization\experiments\rgv2\rgv2_r01\measurements\flow\fcs\Cells118.fcs	0.8	37	36.8922	36.33	0.135591	FC002	Kirk	60	37.08	36.5779	33.77	0.693809	16854	0.107456	20	aas	No	0.0513	4	rgv2_r01	RGv2 Run 1	rgv2_r01_s117	1.25
9.182	0	B0001	528.476	4	28.4178	168	22.2588	520-2-KB	523	EO_13	Steady-state	4	480	480	rgv2_r01	1.90469	650	1134.83	1143.02	1744.61	1052.57	991.103	1.08594	3322.93	MEF	c:\users\evan\skydrive\projects\12.lightsensorcharacterization\experiments\rgv2\rgv2_r01\measurements\flow\fcs\Cells119.fcs	0.8	37	36.8922	36.33	0.135591	FC002	Kirk	60	37.08	36.5779	33.77	0.693809	16838	0.113896	21	aas	No	0.052	4	rgv2_r01	RGv2 Run 1	rgv2_r01_s118	1.25
9.207	0	B0001	527.985	4	27.8694	178	22.6924	520-2-KB	521.5	EO_13	Steady-state	5	480	480	rgv2_r01	2.66202	650	1136.6	1195.04	1839.18	1047.7	697.243	1.14064	4895.93	MEF	c:\users\evan\skydrive\projects\12.lightsensorcharacterization\experiments\rgv2\rgv2_r01\measurements\flow\fcs\Cells120.fcs	0.8	37	36.8922	36.33	0.135591	FC002	Kirk	60	37.08	36.5779	33.77	0.693809	16826	0.105616	22	aas	No	0.0511	4	rgv2_r01	RGv2 Run 1	rgv2_r01_s119	1.25
9.115	0	B0001	531.337	4	32.0237	178	22.4078	520-2-KB	526	EO_13	Steady-state	6	480	480	rgv2_r01	2.33361	650	1075.35	1108.74	1712.75	981.973	937.568	1.1291	3996.89	MEF	c:\users\evan\skydrive\projects\12.lightsensorcharacterization\experiments\rgv2\rgv2_r01\measurements\flow\fcs\Cells121.fcs	0.8	37	36.8922	36.33	0.135591	FC002	Kirk	60	37.08	36.5779	33.77	0.693809	16788	0.111136	23	aas	No	0.0517	4	rgv2_r01	RGv2 Run 1	rgv2_r01_s120	1.25
14.113	0	B0001	528.444	4	27.575	177	22.4983	520-2-KB	522.5	EO_16	Steady-state	1	480	480	rgv2_r01	0.921753	650	35027.8	49548.1	52049.3	39795.4	55018.6	1.24507	47976.6	MEF	c:\users\evan\skydrive\projects\12.lightsensorcharacterization\experiments\rgv2\rgv2_r01\measurements\flow\fcs\Cells170.fcs	0.8	37	36.8922	36.33	0.135591	FC002	Janeway	60	37.08	36.5779	33.77	0.693809	16689	0.054096	0	aas	No	0.0455	1	rgv2_r01	RGv2 Run 1	rgv2_r01_s169	0.625
14.941	0	B0001	529.836	4	29.0881	194	22.6035	520-2-KB	523.5	EO_16	Steady-state	2	480	480	rgv2_r01	1.03394	650	27457.3	41508.3	42895.8	29594.7	29594.7	1.40256	44351.5	MEF	c:\users\evan\skydrive\projects\12.lightsensorcharacterization\experiments\rgv2\rgv2_r01\measurements\flow\fcs\Cells171.fcs	0.8	37	36.8922	36.33	0.135591	FC002	Janeway	60	37.08	36.5779	33.77	0.693809	16637	0.055936	1	aas	No	0.0457	1	rgv2_r01	RGv2 Run 1	rgv2_r01_s170	0.625
13.891	0	B0001	528.002	4	28.504	175	22.5165	520-2-KB	522	EO_16	Steady-state	3	480	480	rgv2_r01	1.52204	650	8057.45	13453.9	14970.5	8025.8	4479.92	1.67633	22785.7	MEF	c:\users\evan\skydrive\projects\12.lightsensorcharacterization\experiments\rgv2\rgv2_r01\measurements\flow\fcs\Cells172.fcs	0.8	37	36.8922	36.33	0.135591	FC002	Janeway	60	37.08	36.5779	33.77	0.693809	16779	0.061456	2	aas	No	0.0463	1	rgv2_r01	RGv2 Run 1	rgv2_r01_s171	0.625
12.65	0	B0001	528.199	4	27.7668	176	22.5375	520-2-KB	522.5	EO_16	Steady-state	4	480	480	rgv2_r01	1.98448	650	4391.7	6851.59	8626.83	4009.02	3393.83	1.70904	17119.8	MEF	c:\users\evan\skydrive\projects\12.lightsensorcharacterization\experiments\rgv2\rgv2_r01\measurements\flow\fcs\Cells173.fcs	0.8	37	36.8922	36.33	0.135591	FC002	Janeway	60	37.08	36.5779	33.77	0.693809	16677	0.066056	3	aas	No	0.0468	1	rgv2_r01	RGv2 Run 1	rgv2_r01_s172	0.625
13.802	0	B0001	527.666	4	28.1501	180	22.5807	520-2-KB	521	EO_16	Steady-state	5	480	480	rgv2_r01	1.28919	650	16423.5	27733.8	29028.4	17142.5	19334.1	1.61784	37423.1	MEF	c:\users\evan\skydrive\projects\12.lightsensorcharacterization\experiments\rgv2\rgv2_r01\measurements\flow\fcs\Cells174.fcs	0.8	37	36.8922	36.33	0.135591	FC002	Janeway	60	37.08	36.5779	33.77	0.693809	16595	0.057776	4	aas	No	0.0459	1	rgv2_r01	RGv2 Run 1	rgv2_r01_s173	0.625
13.446	0	B0001	528.254	4	27.7164	179	22.7272	520-2-KB	521	EO_16	Steady-state	6	480	480	rgv2_r01	0.817557	650	51665.1	61644.5	72176.2	59797.6	78933.9	1.03089	59008.2	MEF	c:\users\evan\skydrive\projects\12.lightsensorcharacterization\experiments\rgv2\rgv2_r01\measurements\flow\fcs\Cells175.fcs	0.8	37	36.8922	36.33	0.135591	FC002	Janeway	60	37.08	36.5779	33.77	0.693809	16661	0.058696	5	aas	No	0.046	1	rgv2_r01	RGv2 Run 1	rgv2_r01_s174	0.625
12.55	0	B0001	531.773	4	28.2835	189	22.4975	520-2-KB	525.5	EO_16	Steady-state	1	480	480	rgv2_r01	0.900476	650	41906.8	57543.4	61442.3	47887.2	82672.4	1.20164	55327.3	MEF	c:\users\evan\skydrive\projects\12.lightsensorcharacterization\experiments\rgv2\rgv2_r01\measurements\flow\fcs\Cells176.fcs	0.8	37	36.8922	36.33	0.135591	FC002	Janeway	60	37.08	36.5779	33.77	0.693809	16706	0.066056	6	aas	No	0.0468	2	rgv2_r01	RGv2 Run 1	rgv2_r01_s175	0.625
13.969	0	B0001	528.002	4	28.4639	171	22.6496	520-2-KB	521	EO_16	Steady-state	2	480	480	rgv2_r01	0.848679	650	44998	56462.3	63405.4	51092.2	73982.4	1.10511	53810.8	MEF	c:\users\evan\skydrive\projects\12.lightsensorcharacterization\experiments\rgv2\rgv2_r01\measurements\flow\fcs\Cells177.fcs	0.8	37	36.8922	36.33	0.135591	FC002	Janeway	60	37.08	36.5779	33.77	0.693809	16705	0.055936	7	aas	No	0.0457	2	rgv2_r01	RGv2 Run 1	rgv2_r01_s176	0.625
14.174	0	B0001	528.746	4	28.2568	199	22.548	520-2-KB	522	EO_16	Steady-state	3	480	480	rgv2_r01	1.07545	650	24039.5	38700.4	38904.5	25998.2	24593.9	1.48858	41840	MEF	c:\users\evan\skydrive\projects\12.lightsensorcharacterization\experiments\rgv2\rgv2_r01\measurements\flow\fcs\Cells178.fcs	0.8	37	36.8922	36.33	0.135591	FC002	Janeway	60	37.08	36.5779	33.77	0.693809	16692	0.123096	8	aas	No	0.053	2	rgv2_r01	RGv2 Run 1	rgv2_r01_s177	0.625
12.653	0	B0001	531.422	4	31.7799	177	22.3862	520-2-KB	526	EO_16	Steady-state	4	480	480	rgv2_r01	0.826969	650	48051.2	58610.8	66892.5	54511.8	75364.5	1.07519	55318	MEF	c:\users\evan\skydrive\projects\12.lightsensorcharacterization\experiments\rgv2\rgv2_r01\measurements\flow\fcs\Cells179.fcs	0.8	37	36.8922	36.33	0.135591	FC002	Janeway	60	37.08	36.5779	33.77	0.693809	16659	0.059616	9	aas	No	0.0461	2	rgv2_r01	RGv2 Run 1	rgv2_r01_s178	0.625
12.98	0	B0001	528.013	4	27.7302	183	22.6865	520-2-KB	522	EO_16	Steady-state	5	480	480	rgv2_r01	1.17769	650	18472.2	31815.6	32141.2	20063.3	20819.9	1.58576	37852.3	MEF	c:\users\evan\skydrive\projects\12.lightsensorcharacterization\experiments\rgv2\rgv2_r01\measurements\flow\fcs\Cells180.fcs	0.8	37	36.8922	36.33	0.135591	FC002	Janeway	60	37.08	36.5779	33.77	0.693809	16644	0.062376	10	aas	No	0.0464	2	rgv2_r01	RGv2 Run 1	rgv2_r01_s179	0.625
10.837	0	B0001	527.865	4	28.0669	184	22.508	520-2-KB	521	EO_16	Steady-state	6	480	480	rgv2_r01	2.38523	650	2874.26	3794.75	5394.14	2668.01	2594.95	1.42232	12866.3	MEF	c:\users\evan\skydrive\projects\12.lightsensorcharacterization\experiments\rgv2\rgv2_r01\measurements\flow\fcs\Cells181.fcs	0.8	37	36.8922	36.33	0.135591	FC002	Janeway	60	37.08	36.5779	33.77	0.693809	16669	0.084456	11	aas	No	0.0488	2	rgv2_r01	RGv2 Run 1	rgv2_r01_s180	0.625
11.485	0	B0001	532.196	4	28.2392	190	22.6175	520-2-KB	526	EO_16	Steady-state	1	480	480	rgv2_r01	2.25536	650	1691.82	1908.46	2941.16	1574.29	1057.44	1.21226	6633.38	MEF	c:\users\evan\skydrive\projects\12.lightsensorcharacterization\experiments\rgv2\rgv2_r01\measurements\flow\fcs\Cells182.fcs	0.8	37	36.8922	36.33	0.135591	FC002	Janeway	60	37.08	36.5779	33.77	0.693809	16811	0.086296	12	aas	No	0.049	3	rgv2_r01	RGv2 Run 1	rgv2_r01_s181	0.625
11.692	0	B0001	528.428	4	28.3109	175	22.6051	520-2-KB	522.5	EO_16	Steady-state	2	480	480	rgv2_r01	1.90675	650	1239.23	1342.74	2000.86	1138.7	1087.21	1.17919	3815.14	MEF	c:\users\evan\skydrive\projects\12.lightsensorcharacterization\experiments\rgv2\rgv2_r01\measurements\flow\fcs\Cells183.fcs	0.8	37	36.8922	36.33	0.135591	FC002	Janeway	60	37.08	36.5779	33.77	0.693809	16683	0.069736	13	aas	No	0.0472	3	rgv2_r01	RGv2 Run 1	rgv2_r01_s182	0.625
11.832	0	B0001	528.262	4	28.1654	175	22.6211	520-2-KB	522.5	EO_16	Steady-state	3	480	480	rgv2_r01	2.89621	650	1276.79	1361.22	2181.53	1170.76	920.374	1.16269	6318.18	MEF	c:\users\evan\skydrive\projects\12.lightsensorcharacterization\experiments\rgv2\rgv2_r01\measurements\flow\fcs\Cells184.fcs	0.8	37	36.8922	36.33	0.135591	FC002	Janeway	60	37.08	36.5779	33.77	0.693809	16621	0.068816	14	aas	No	0.0471	3	rgv2_r01	RGv2 Run 1	rgv2_r01_s183	0.625
10.988	0	B0001	528.022	4	27.4337	180	22.5062	520-2-KB	522	EO_16	Steady-state	4	480	480	rgv2_r01	2.27959	650	1166.56	1252.44	1885.46	1087.21	895.172	1.15197	4298.07	MEF	c:\users\evan\skydrive\projects\12.lightsensorcharacterization\experiments\rgv2\rgv2_r01\measurements\flow\fcs\Cells185.fcs	0.8	37	36.8922	36.33	0.135591	FC002	Janeway	60	37.08	36.5779	33.77	0.693809	16743	0.079856	15	aas	No	0.0483	3	rgv2_r01	RGv2 Run 1	rgv2_r01_s184	0.625
10.999	0	B0001	528.466	4	28.5467	200	22.5138	520-2-KB	522	EO_16	Steady-state	5	480	480	rgv2_r01	3.11917	650	1135.14	1206.16	1865.62	1038.04	1038.04	1.16195	5819.18	MEF	c:\users\evan\skydrive\projects\12.lightsensorcharacterization\experiments\rgv2\rgv2_r01\measurements\flow\fcs\Cells186.fcs	0.8	37	36.8922	36.33	0.135591	FC002	Janeway	60	37.08	36.5779	33.77	0.693809	16627	0.081696	16	aas	No	0.0485	3	rgv2_r01	RGv2 Run 1	rgv2_r01_s185	0.625
10.914	0	B0001	528.033	4	27.8332	179	22.3517	520-2-KB	522.5	EO_16	Steady-state	6	480	480	rgv2_r01	2.44833	650	1125.81	1161.25	1839.1	1028.48	1000.32	1.1291	4502.71	MEF	c:\users\evan\skydrive\projects\12.lightsensorcharacterization\experiments\rgv2\rgv2_r01\measurements\flow\fcs\Cells187.fcs	0.8	37	36.8922	36.33	0.135591	FC002	Janeway	60	37.08	36.5779	33.77	0.693809	16640	0.080776	17	aas	No	0.0484	3	rgv2_r01	RGv2 Run 1	rgv2_r01_s186	0.625
10.704	0	B0001	528.887	4	28.3352	173	22.6318	520-2-KB	522.5	EO_16	Steady-state	1	480	480	rgv2_r01	2.20137	650	1177.71	1282.02	1927.62	1077.19	771.964	1.19015	4243.4	MEF	c:\users\evan\skydrive\projects\12.lightsensorcharacterization\experiments\rgv2\rgv2_r01\measurements\flow\fcs\Cells188.fcs	0.8	37	36.8922	36.33	0.135591	FC002	Janeway	60	37.08	36.5779	33.77	0.693809	16754	0.077096	18	aas	No	0.048	4	rgv2_r01	RGv2 Run 1	rgv2_r01_s187	0.625
11.748	0	B0001	527.872	4	28.2257	172	22.593	520-2-KB	521.5	EO_16	Steady-state	2	480	480	rgv2_r01	2.22468	650	1233.32	1330.37	2036.35	1138.7	937.568	1.16833	4530.23	MEF	c:\users\evan\skydrive\projects\12.lightsensorcharacterization\experiments\rgv2\rgv2_r01\measurements\flow\fcs\Cells189.fcs	0.8	37	36.8922	36.33	0.135591	FC002	Janeway	60	37.08	36.5779	33.77	0.693809	16591	0.065136	19	aas	No	0.0467	4	rgv2_r01	RGv2 Run 1	rgv2_r01_s188	0.625
12.496	0	B0001	528.067	4	27.6631	177	22.5419	520-2-KB	522.5	EO_16	Steady-state	3	480	480	rgv2_r01	2.45104	650	1307.76	1452.98	2240.94	1192.63	757.806	1.2183	5492.61	MEF	c:\users\evan\skydrive\projects\12.lightsensorcharacterization\experiments\rgv2\rgv2_r01\measurements\flow\fcs\Cells190.fcs	0.8	37	36.8922	36.33	0.135591	FC002	Janeway	60	37.08	36.5779	33.77	0.693809	16657	0.058696	20	aas	No	0.046	4	rgv2_r01	RGv2 Run 1	rgv2_r01_s189	0.625
13.048	0	B0001	528.466	4	28.2862	176	22.5517	520-2-KB	522	EO_16	Steady-state	4	480	480	rgv2_r01	2.7645	650	1304.79	1439.59	2283.62	1181.64	1574.29	1.2183	6313.06	MEF	c:\users\evan\skydrive\projects\12.lightsensorcharacterization\experiments\rgv2\rgv2_r01\measurements\flow\fcs\Cells191.fcs	0.8	37	36.8922	36.33	0.135591	FC002	Janeway	60	37.08	36.5779	33.77	0.693809	16675	0.056856	21	aas	No	0.0458	4	rgv2_r01	RGv2 Run 1	rgv2_r01_s190	0.625
12.089	0	B0001	529.525	4	27.8108	172	22.6839	520-2-KB	523.5	EO_16	Steady-state	5	480	480	rgv2_r01	2.18494	650	1245.73	1342.74	2100.72	1128.21	839.017	1.19015	4589.96	MEF	c:\users\evan\skydrive\projects\12.lightsensorcharacterization\experiments\rgv2\rgv2_r01\measurements\flow\fcs\Cells192.fcs	0.8	37	36.8922	36.33	0.135591	FC002	Janeway	60	37.08	36.5779	33.77	0.693809	16598	0.065136	22	aas	No	0.0467	4	rgv2_r01	RGv2 Run 1	rgv2_r01_s191	0.625
11.547	0	B0001	533.051	4	29.2767	205	22.6502	520-2-KB	526.5	EO_16	Steady-state	6	480	480	rgv2_r01	2.56308	650	1188.65	1282.02	2029.81	1077.19	659.581	1.19015	5202.58	MEF	c:\users\evan\skydrive\projects\12.lightsensorcharacterization\experiments\rgv2\rgv2_r01\measurements\flow\fcs\Cells193.fcs	0.8	37	36.8922	36.33	0.135591	FC002	Janeway	60	37.08	36.5779	33.77	0.693809	16609	0.109296	23	aas	No	0.0515	4	rgv2_r01	RGv2 Run 1	rgv2_r01_s192	0.625
10.35	0	B0001	530.734	4	30.901	209	22.453	520-2-KB	524.5	EO_11	Steady-state	1	480	480	rgv2_r04	0.961415	650	35770.7	53169.5	54245.5	39972	55378.9	1.33017	52152.4	MEF	c:\users\evan\skydrive\projects\12.lightsensorcharacterization\experiments\rgv2\rgv2_r04\measurements\flow\fcs\Cells050.fcs	0.8	37.02	36.8977	36.39	0.127267	FC002	Shannen	60	37.03	36.3877	33.37	0.800501	16434	0.104696	0	aas	No	0.051	1	rgv2_r04	RGv2 Run 4	rgv2_r04_s049	5
14.795	0	B0001	528.545	4	28.3716	183	22.5148	520-2-KB	522	EO_11	Steady-state	2	480	480	rgv2_r04	0.74732	650	71964.4	72250.7	95563.5	81134.2	92435.6	0.890508	71416.5	MEF	c:\users\evan\skydrive\projects\12.lightsensorcharacterization\experiments\rgv2\rgv2_r04\measurements\flow\fcs\Cells051.fcs	0.8	37.02	36.8977	36.39	0.127267	FC002	Shannen	60	37.03	36.3877	33.37	0.800501	16531	0.076176	1	aas	No	0.0479	1	rgv2_r04	RGv2 Run 4	rgv2_r04_s050	5
13.257	0	B0001	528.507	4	28.2859	173	22.768	520-2-KB	522	EO_11	Steady-state	3	480	480	rgv2_r04	0.831193	650	53150.2	64570.9	74201.6	60221.6	75308	1.07222	61675.9	MEF	c:\users\evan\skydrive\projects\12.lightsensorcharacterization\experiments\rgv2\rgv2_r04\measurements\flow\fcs\Cells052.fcs	0.8	37.02	36.8977	36.39	0.127267	FC002	Shannen	60	37.03	36.3877	33.37	0.800501	16393	0.077096	2	aas	No	0.048	1	rgv2_r04	RGv2 Run 4	rgv2_r04_s051	5
12.654	0	B0001	527.65	4	28.0197	176	22.6504	520-2-KB	521	EO_11	Steady-state	4	480	480	rgv2_r04	0.783065	650	58756.6	67862.3	80277.3	67973.9	81134.2	0.998358	62862.4	MEF	c:\users\evan\skydrive\projects\12.lightsensorcharacterization\experiments\rgv2\rgv2_r04\measurements\flow\fcs\Cells053.fcs	0.8	37.02	36.8977	36.39	0.127267	FC002	Shannen	60	37.03	36.3877	33.37	0.800501	16421	0.081696	3	aas	No	0.0485	1	rgv2_r04	RGv2 Run 4	rgv2_r04_s052	5
11.152	0	B0001	528.02	4	27.9795	191	22.5621	520-2-KB	521.5	EO_11	Steady-state	5	480	480	rgv2_r04	0.725832	650	72059.6	68702.6	93041.7	80382	109309	0.854702	67532.7	MEF	c:\users\evan\skydrive\projects\12.lightsensorcharacterization\experiments\rgv2\rgv2_r04\measurements\flow\fcs\Cells054.fcs	0.8	37.02	36.8977	36.39	0.127267	FC002	Shannen	60	37.03	36.3877	33.37	0.800501	16372	0.090896	4	aas	No	0.0495	1	rgv2_r04	RGv2 Run 4	rgv2_r04_s053	5
10.788	0	B0001	529.062	4	28.2192	176	22.6526	520-2-KB	523	EO_11	Steady-state	6	480	480	rgv2_r04	0.685144	650	80909	69928.4	101112	87411.2	80382	0.799994	69276.2	MEF	c:\users\evan\skydrive\projects\12.lightsensorcharacterization\experiments\rgv2\rgv2_r04\measurements\flow\fcs\Cells055.fcs	0.8	37.02	36.8977	36.39	0.127267	FC002	Shannen	60	37.03	36.3877	33.37	0.800501	16393	0.101016	5	aas	No	0.0506	1	rgv2_r04	RGv2 Run 4	rgv2_r04_s054	5
8.356	0	B0001	527.855	4	28.0716	170	22.5174	520-2-KB	522	EO_11	Steady-state	1	480	480	rgv2_r04	0.724046	650	70717.4	68962.8	91477.8	78166.8	95055.1	0.882252	66234.1	MEF	c:\users\evan\skydrive\projects\12.lightsensorcharacterization\experiments\rgv2\rgv2_r04\measurements\flow\fcs\Cells056.fcs	0.8	37.02	36.8977	36.39	0.127267	FC002	Shannen	60	37.03	36.3877	33.37	0.800501	16448	0.148856	6	aas	No	0.0558	2	rgv2_r04	RGv2 Run 4	rgv2_r04_s055	5
8.927	0	B0001	528.07	4	27.5324	179	22.6385	520-2-KB	522.5	EO_11	Steady-state	2	480	480	rgv2_r04	0.691024	650	82165.1	70582.8	102630	88229.2	84214.2	0.799994	70919.5	MEF	c:\users\evan\skydrive\projects\12.lightsensorcharacterization\experiments\rgv2\rgv2_r04\measurements\flow\fcs\Cells057.fcs	0.8	37.02	36.8977	36.39	0.127267	FC002	Shannen	60	37.03	36.3877	33.37	0.800501	16390	0.125856	7	aas	No	0.0533	2	rgv2_r04	RGv2 Run 4	rgv2_r04_s056	5
9.184	0	B0001	529.613	4	28.8295	195	22.3204	520-2-KB	523.5	EO_11	Steady-state	3	480	480	rgv2_r04	0.710235	650	72639.8	68702.6	93083	80382	87411.2	0.854702	66110.9	MEF	c:\users\evan\skydrive\projects\12.lightsensorcharacterization\experiments\rgv2\rgv2_r04\measurements\flow\fcs\Cells058.fcs	0.8	37.02	36.8977	36.39	0.127267	FC002	Shannen	60	37.03	36.3877	33.37	0.800501	16400	0.124016	8	aas	No	0.0531	2	rgv2_r04	RGv2 Run 4	rgv2_r04_s057	5
10.098	0	B0001	527.719	4	28.2639	175	22.6489	520-2-KB	521.5	EO_11	Steady-state	4	480	480	rgv2_r04	0.688692	650	79310.1	70456.4	100567	88229.2	84214.2	0.798561	69260	MEF	c:\users\evan\skydrive\projects\12.lightsensorcharacterization\experiments\rgv2\rgv2_r04\measurements\flow\fcs\Cells059.fcs	0.8	37.02	36.8977	36.39	0.127267	FC002	Shannen	60	37.03	36.3877	33.37	0.800501	16444	0.114816	9	aas	No	0.0521	2	rgv2_r04	RGv2 Run 4	rgv2_r04_s058	5
9.668	0	B0001	529.708	4	28.8428	191	22.4066	520-2-KB	523.5	EO_11	Steady-state	5	480	480	rgv2_r04	0.71915	650	74322.7	70177.4	95006.4	81134.2	92435.6	0.864955	68323.9	MEF	c:\users\evan\skydrive\projects\12.lightsensorcharacterization\experiments\rgv2\rgv2_r04\measurements\flow\fcs\Cells060.fcs	0.8	37.02	36.8977	36.39	0.127267	FC002	Shannen	60	37.03	36.3877	33.37	0.800501	16447	0.112976	10	aas	No	0.0519	2	rgv2_r04	RGv2 Run 4	rgv2_r04_s059	5
9.282	0	B0001	529.804	4	28.9635	185	22.7058	520-2-KB	524.5	EO_11	Steady-state	6	480	480	rgv2_r04	0.961893	650	30596.2	48202.7	48102.9	34759.7	50925.6	1.38674	46269.8	MEF	c:\users\evan\skydrive\projects\12.lightsensorcharacterization\experiments\rgv2\rgv2_r04\measurements\flow\fcs\Cells061.fcs	0.8	37.02	36.8977	36.39	0.127267	FC002	Shannen	60	37.03	36.3877	33.37	0.800501	16438	0.119416	11	aas	No	0.0526	2	rgv2_r04	RGv2 Run 4	rgv2_r04_s060	5
7.07	0	B0001	530.129	4	29.2516	207	22.5335	520-2-KB	524	EO_11	Steady-state	1	480	480	rgv2_r04	2.15606	650	2805.51	3764.85	5322.69	2633.35	2333.03	1.42968	11476	MEF	c:\users\evan\skydrive\projects\12.lightsensorcharacterization\experiments\rgv2\rgv2_r04\measurements\flow\fcs\Cells062.fcs	0.8	37.02	36.8977	36.39	0.127267	FC002	Shannen	60	37.03	36.3877	33.37	0.800501	16487	0.180136	12	aas	No	0.0592	3	rgv2_r04	RGv2 Run 4	rgv2_r04_s061	5
7.339	0	B0001	527.996	4	28.1758	174	22.6622	520-2-KB	521	EO_11	Steady-state	2	480	480	rgv2_r04	2.33574	650	1092.44	1142.69	1898.06	990.252	893.813	1.15394	4433.38	MEF	c:\users\evan\skydrive\projects\12.lightsensorcharacterization\experiments\rgv2\rgv2_r04\measurements\flow\fcs\Cells063.fcs	0.8	37.02	36.8977	36.39	0.127267	FC002	Shannen	60	37.03	36.3877	33.37	0.800501	16477	0.168176	13	aas	No	0.0579	3	rgv2_r04	RGv2 Run 4	rgv2_r04_s062	5
7.4	0	B0001	527.462	4	28.194	172	22.3348	520-2-KB	521.5	EO_11	Steady-state	3	480	480	rgv2_r04	2.19283	650	1006.25	1014.06	1602.09	936.426	755.841	1.08291	3513.11	MEF	c:\users\evan\skydrive\projects\12.lightsensorcharacterization\experiments\rgv2\rgv2_r04\measurements\flow\fcs\Cells064.fcs	0.8	37.02	36.8977	36.39	0.127267	FC002	Shannen	60	37.03	36.3877	33.37	0.800501	16483	0.161736	14	aas	No	0.0572	3	rgv2_r04	RGv2 Run 4	rgv2_r04_s063	5
7.795	0	B0001	528.519	4	27.9759	177	22.4668	520-2-KB	523	EO_11	Steady-state	4	480	480	rgv2_r04	3.20728	650	1121.93	1138.41	2702.35	954.035	853.139	1.19326	8667.18	MEF	c:\users\evan\skydrive\projects\12.lightsensorcharacterization\experiments\rgv2\rgv2_r04\measurements\flow\fcs\Cells065.fcs	0.8	37.02	36.8977	36.39	0.127267	FC002	Shannen	60	37.03	36.3877	33.37	0.800501	16420	0.142416	15	aas	No	0.0551	3	rgv2_r04	RGv2 Run 4	rgv2_r04_s064	5
8.338	0	B0001	528.541	4	28.411	175	22.524	520-2-KB	522.5	EO_11	Steady-state	5	480	480	rgv2_r04	2.69241	650	1016.45	1025.01	1826.83	919.143	845.23	1.11518	4918.58	MEF	c:\users\evan\skydrive\projects\12.lightsensorcharacterization\experiments\rgv2\rgv2_r04\measurements\flow\fcs\Cells066.fcs	0.8	37.02	36.8977	36.39	0.127267	FC002	Shannen	60	37.03	36.3877	33.37	0.800501	16376	0.131376	16	aas	No	0.0539	3	rgv2_r04	RGv2 Run 4	rgv2_r04_s065	5
8.155	0	B0001	528.449	4	28.4579	177	22.5601	520-2-KB	521.5	EO_11	Steady-state	6	480	480	rgv2_r04	3.45548	650	1012.6	1029.1	1641.16	936.426	845.23	1.09897	5670.99	MEF	c:\users\evan\skydrive\projects\12.lightsensorcharacterization\experiments\rgv2\rgv2_r04\measurements\flow\fcs\Cells067.fcs	0.8	37.02	36.8977	36.39	0.127267	FC002	Shannen	60	37.03	36.3877	33.37	0.800501	16426	0.139656	17	aas	No	0.0548	3	rgv2_r04	RGv2 Run 4	rgv2_r04_s066	5
6.684	0	B0001	527.919	4	27.6485	177	22.5182	520-2-KB	522	EO_11	Steady-state	1	480	480	rgv2_r04	1.65282	650	969.414	949.144	1451.84	902.178	981.071	1.05206	2399.63	MEF	c:\users\evan\skydrive\projects\12.lightsensorcharacterization\experiments\rgv2\rgv2_r04\measurements\flow\fcs\Cells068.fcs	0.8	37.02	36.8977	36.39	0.127267	FC002	Shannen	60	37.03	36.3877	33.37	0.800501	16459	0.187496	18	aas	No	0.06	4	rgv2_r04	RGv2 Run 4	rgv2_r04_s067	5
7.309	0	B0001	530.292	4	29.9196	189	22.4292	520-2-KB	523.5	EO_11	Steady-state	2	480	480	rgv2_r04	2.75966	650	1000.38	993.607	1570.6	927.744	728.197	1.07099	4334.32	MEF	c:\users\evan\skydrive\projects\12.lightsensorcharacterization\experiments\rgv2\rgv2_r04\measurements\flow\fcs\Cells069.fcs	0.8	37.02	36.8977	36.39	0.127267	FC002	Shannen	60	37.03	36.3877	33.37	0.800501	16474	0.162656	19	aas	No	0.0573	4	rgv2_r04	RGv2 Run 4	rgv2_r04_s068	5
7.708	0	B0001	527.651	4	27.8541	178	22.4195	520-2-KB	521.5	EO_11	Steady-state	3	480	480	rgv2_r04	2.36908	650	997.58	1019.56	1590.65	927.744	695.059	1.09897	3768.37	MEF	c:\users\evan\skydrive\projects\12.lightsensorcharacterization\experiments\rgv2\rgv2_r04\measurements\flow\fcs\Cells070.fcs	0.8	37.02	36.8977	36.39	0.127267	FC002	Shannen	60	37.03	36.3877	33.37	0.800501	16396	0.143336	20	aas	No	0.0552	4	rgv2_r04	RGv2 Run 4	rgv2_r04_s069	5
7.402	0	B0001	528.452	4	27.8386	178	22.6106	520-2-KB	522	EO_11	Steady-state	4	480	480	rgv2_r04	1.96693	650	1026.21	1054.06	1620.44	945.19	999.519	1.11518	3187.3	MEF	c:\users\evan\skydrive\projects\12.lightsensorcharacterization\experiments\rgv2\rgv2_r04\measurements\flow\fcs\Cells071.fcs	0.8	37.02	36.8977	36.39	0.127267	FC002	Shannen	60	37.03	36.3877	33.37	0.800501	16420	0.137816	21	aas	No	0.0546	4	rgv2_r04	RGv2 Run 4	rgv2_r04_s070	5
9.239	0	B0001	529.345	4	28.7302	189	22.1752	520-2-KB	523	EO_11	Steady-state	5	480	480	rgv2_r04	3.11346	650	1151.2	1220.51	1939.48	1056.97	845.23	1.15472	6038.49	MEF	c:\users\evan\skydrive\projects\12.lightsensorcharacterization\experiments\rgv2\rgv2_r04\measurements\flow\fcs\Cells072.fcs	0.8	37.02	36.8977	36.39	0.127267	FC002	Shannen	60	37.03	36.3877	33.37	0.800501	16366	0.108376	22	aas	No	0.0514	4	rgv2_r04	RGv2 Run 4	rgv2_r04_s071	5
7.95	0	B0001	528.849	4	28.142	175	22.4578	520-2-KB	523	EO_11	Steady-state	6	480	480	rgv2_r04	3.41701	650	997.122	980.718	1803.41	910.621	657.279	1.07698	6162.26	MEF	c:\users\evan\skydrive\projects\12.lightsensorcharacterization\experiments\rgv2\rgv2_r04\measurements\flow\fcs\Cells073.fcs	0.8	37.02	36.8977	36.39	0.127267	FC002	Shannen	60	37.03	36.3877	33.37	0.800501	16424	0.138736	23	aas	No	0.0547	4	rgv2_r04	RGv2 Run 4	rgv2_r04_s072	5
15.314	0	B0001	528.414	4	28.295	173	22.448	520-2-KB	523	EO_13	Steady-state	1	480	480	rgv2_r04	0.826967	650	55348.9	67649.3	78190	64279.1	86600.7	1.05243	64660.6	MEF	c:\users\evan\skydrive\projects\12.lightsensorcharacterization\experiments\rgv2\rgv2_r04\measurements\flow\fcs\Cells098.fcs	0.8	37.02	36.8977	36.39	0.127267	FC002	Kirk	60	37.03	36.3877	33.37	0.800501	16542	0.062376	0	aas	No	0.0464	1	rgv2_r04	RGv2 Run 4	rgv2_r04_s097	2.5
15.025	0	B0001	532.449	4	28.4662	185	22.5906	520-2-KB	526.5	EO_13	Steady-state	2	480	480	rgv2_r04	0.765413	650	60427.3	62437	79695.8	66719.3	79636.7	0.935816	61000.2	MEF	c:\users\evan\skydrive\projects\12.lightsensorcharacterization\experiments\rgv2\rgv2_r04\measurements\flow\fcs\Cells099.fcs	0.8	37.02	36.8977	36.39	0.127267	FC002	Kirk	60	37.03	36.3877	33.37	0.800501	16457	0.061456	1	aas	No	0.0463	1	rgv2_r04	RGv2 Run 4	rgv2_r04_s098	2.5
11.464	0	B0001	530.405	4	29.8197	182	22.4785	520-2-KB	523.5	EO_13	Steady-state	3	480	480	rgv2_r04	0.970416	650	34356.1	51885.2	53070.5	38870.5	42665.2	1.33482	51500.5	MEF	c:\users\evan\skydrive\projects\12.lightsensorcharacterization\experiments\rgv2\rgv2_r04\measurements\flow\fcs\Cells100.fcs	0.8	37.02	36.8977	36.39	0.127267	FC002	Kirk	60	37.03	36.3877	33.37	0.800501	16326	0.077096	2	aas	No	0.048	1	rgv2_r04	RGv2 Run 4	rgv2_r04_s099	2.5
12.894	0	B0001	527.386	4	28.3439	169	22.5263	520-2-KB	521	EO_13	Steady-state	4	480	480	rgv2_r04	0.948128	650	37374.4	53393.4	55943.6	41877.7	61354	1.27498	53041.7	MEF	c:\users\evan\skydrive\projects\12.lightsensorcharacterization\experiments\rgv2\rgv2_r04\measurements\flow\fcs\Cells101.fcs	0.8	37.02	36.8977	36.39	0.127267	FC002	Kirk	60	37.03	36.3877	33.37	0.800501	16276	0.065136	3	aas	No	0.0467	1	rgv2_r04	RGv2 Run 4	rgv2_r04_s100	2.5
12.259	0	B0001	527.913	4	28.203	175	22.5183	520-2-KB	521.5	EO_13	Steady-state	5	480	480	rgv2_r04	0.779358	650	59526.9	65464.2	80183.4	67973.9	85002.3	0.963079	62491.5	MEF	c:\users\evan\skydrive\projects\12.lightsensorcharacterization\experiments\rgv2\rgv2_r04\measurements\flow\fcs\Cells102.fcs	0.8	37.02	36.8977	36.39	0.127267	FC002	Kirk	60	37.03	36.3877	33.37	0.800501	16347	0.073416	4	aas	No	0.0476	1	rgv2_r04	RGv2 Run 4	rgv2_r04_s101	2.5
12.032	0	B0001	531.551	4	28.1968	204	22.3303	520-2-KB	525.5	EO_13	Steady-state	6	480	480	rgv2_r04	0.699447	650	80530.2	70582.8	102396	88229.2	102409	0.799994	71620.8	MEF	c:\users\evan\skydrive\projects\12.lightsensorcharacterization\experiments\rgv2\rgv2_r04\measurements\flow\fcs\Cells103.fcs	0.8	37.02	36.8977	36.39	0.127267	FC002	Kirk	60	37.03	36.3877	33.37	0.800501	16286	0.079856	5	aas	No	0.0483	1	rgv2_r04	RGv2 Run 4	rgv2_r04_s102	2.5
12.528	0	B0001	531.076	4	27.7268	186	22.405	520-2-KB	525.5	EO_13	Steady-state	1	480	480	rgv2_r04	0.694131	650	77876.5	70178.1	98185	85797.8	89054.9	0.817948	68153.3	MEF	c:\users\evan\skydrive\projects\12.lightsensorcharacterization\experiments\rgv2\rgv2_r04\measurements\flow\fcs\Cells104.fcs	0.8	37.02	36.8977	36.39	0.127267	FC002	Kirk	60	37.03	36.3877	33.37	0.800501	16447	0.081696	6	aas	No	0.0485	2	rgv2_r04	RGv2 Run 4	rgv2_r04_s103	2.5
12.299	0	B0001	531.762	4	28.2032	182	22.4676	520-2-KB	526	EO_13	Steady-state	2	480	480	rgv2_r04	0.698238	650	78149.4	69023.5	98297.9	84214.2	98663.5	0.819618	68635.3	MEF	c:\users\evan\skydrive\projects\12.lightsensorcharacterization\experiments\rgv2\rgv2_r04\measurements\flow\fcs\Cells105.fcs	0.8	37.02	36.8977	36.39	0.127267	FC002	Kirk	60	37.03	36.3877	33.37	0.800501	16424	0.074336	7	aas	No	0.0477	2	rgv2_r04	RGv2 Run 4	rgv2_r04_s104	2.5
12.724	0	B0001	527.937	4	28.5614	193	22.4071	520-2-KB	521.5	EO_13	Steady-state	3	480	480	rgv2_r04	0.742446	650	66127.5	67079.6	86601.9	73918	88229.2	0.907486	64297.2	MEF	c:\users\evan\skydrive\projects\12.lightsensorcharacterization\experiments\rgv2\rgv2_r04\measurements\flow\fcs\Cells106.fcs	0.8	37.02	36.8977	36.39	0.127267	FC002	Kirk	60	37.03	36.3877	33.37	0.800501	16486	0.077096	8	aas	No	0.048	2	rgv2_r04	RGv2 Run 4	rgv2_r04_s105	2.5
12.349	0	B0001	530.011	4	27.8356	170	22.363	520-2-KB	524.5	EO_13	Steady-state	4	480	480	rgv2_r04	0.68883	650	78572.9	67483.1	98783.8	85797.8	81893.5	0.786536	68045.3	MEF	c:\users\evan\skydrive\projects\12.lightsensorcharacterization\experiments\rgv2\rgv2_r04\measurements\flow\fcs\Cells107.fcs	0.8	37.02	36.8977	36.39	0.127267	FC002	Kirk	60	37.03	36.3877	33.37	0.800501	16389	0.076176	9	aas	No	0.0479	2	rgv2_r04	RGv2 Run 4	rgv2_r04_s106	2.5
10.698	0	B0001	528.919	4	28.2099	174	22.4393	520-2-KB	522.5	EO_13	Steady-state	5	480	480	rgv2_r04	0.754633	650	60547.6	65464.2	80063.3	67973.9	91578.6	0.963079	60418.5	MEF	c:\users\evan\skydrive\projects\12.lightsensorcharacterization\experiments\rgv2\rgv2_r04\measurements\flow\fcs\Cells108.fcs	0.8	37.02	36.8977	36.39	0.127267	FC002	Kirk	60	37.03	36.3877	33.37	0.800501	16428	0.095496	10	aas	No	0.05	2	rgv2_r04	RGv2 Run 4	rgv2_r04_s107	2.5
8.904	0	B0001	528.261	4	28.0171	170	22.4143	520-2-KB	521.5	EO_13	Steady-state	6	480	480	rgv2_r04	1.25471	650	14513.5	24500.9	25389.1	15457.1	15313.8	1.58509	31855.9	MEF	c:\users\evan\skydrive\projects\12.lightsensorcharacterization\experiments\rgv2\rgv2_r04\measurements\flow\fcs\Cells109.fcs	0.8	37.02	36.8977	36.39	0.127267	FC002	Kirk	60	37.03	36.3877	33.37	0.800501	16418	0.121256	11	aas	No	0.0528	2	rgv2_r04	RGv2 Run 4	rgv2_r04_s108	2.5
10.094	0	B0001	530.52	4	30.5233	198	22.2976	520-2-KB	523.5	EO_13	Steady-state	1	480	480	rgv2_r04	1.80355	650	2146.2	2689.76	3757.21	2028.8	2268.73	1.32579	6776.29	MEF	c:\users\evan\skydrive\projects\12.lightsensorcharacterization\experiments\rgv2\rgv2_r04\measurements\flow\fcs\Cells110.fcs	0.8	37.02	36.8977	36.39	0.127267	FC002	Kirk	60	37.03	36.3877	33.37	0.800501	16456	0.104696	12	aas	No	0.051	3	rgv2_r04	RGv2 Run 4	rgv2_r04_s109	2.5
9.527	0	B0001	528.504	4	28.2478	171	22.4838	520-2-KB	522	EO_13	Steady-state	2	480	480	rgv2_r04	2.36525	650	1103.86	1164.18	1877.57	999.519	669.639	1.16474	4440.91	MEF	c:\users\evan\skydrive\projects\12.lightsensorcharacterization\experiments\rgv2\rgv2_r04\measurements\flow\fcs\Cells111.fcs	0.8	37.02	36.8977	36.39	0.127267	FC002	Kirk	60	37.03	36.3877	33.37	0.800501	16440	0.111136	13	aas	No	0.0517	3	rgv2_r04	RGv2 Run 4	rgv2_r04_s110	2.5
9.863	0	B0001	532.303	4	28.6494	205	22.6635	520-2-KB	525.5	EO_13	Steady-state	3	480	480	rgv2_r04	2.48686	650	1048.02	1085.14	1799.54	945.19	845.23	1.14807	4475.2	MEF	c:\users\evan\skydrive\projects\12.lightsensorcharacterization\experiments\rgv2\rgv2_r04\measurements\flow\fcs\Cells112.fcs	0.8	37.02	36.8977	36.39	0.127267	FC002	Kirk	60	37.03	36.3877	33.37	0.800501	16392	0.105616	14	aas	No	0.0511	3	rgv2_r04	RGv2 Run 4	rgv2_r04_s111	2.5
9.703	0	B0001	527.72	4	28.1527	172	22.6254	520-2-KB	521	EO_13	Steady-state	4	480	480	rgv2_r04	2.70722	650	991.301	995.345	1608.91	910.621	829.629	1.09304	4355.68	MEF	c:\users\evan\skydrive\projects\12.lightsensorcharacterization\experiments\rgv2\rgv2_r04\measurements\flow\fcs\Cells113.fcs	0.8	37.02	36.8977	36.39	0.127267	FC002	Kirk	60	37.03	36.3877	33.37	0.800501	16428	0.103776	15	aas	No	0.0509	3	rgv2_r04	RGv2 Run 4	rgv2_r04_s112	2.5
9.134	0	B0001	527.555	4	28.2947	173	22.4955	520-2-KB	521.5	EO_13	Steady-state	5	480	480	rgv2_r04	2.80816	650	1049	1079.54	1743.22	954.035	945.19	1.13155	4895.26	MEF	c:\users\evan\skydrive\projects\12.lightsensorcharacterization\experiments\rgv2\rgv2_r04\measurements\flow\fcs\Cells114.fcs	0.8	37.02	36.8977	36.39	0.127267	FC002	Kirk	60	37.03	36.3877	33.37	0.800501	16442	0.112976	16	aas	No	0.0519	3	rgv2_r04	RGv2 Run 4	rgv2_r04_s113	2.5
8.349	0	B0001	528.124	4	28.1994	175	22.6919	520-2-KB	521.5	EO_13	Steady-state	6	480	480	rgv2_r04	3.01031	650	1068.35	1099.84	1761.6	981.071	885.526	1.12106	5302.95	MEF	c:\users\evan\skydrive\projects\12.lightsensorcharacterization\experiments\rgv2\rgv2_r04\measurements\flow\fcs\Cells115.fcs	0.8	37.02	36.8977	36.39	0.127267	FC002	Kirk	60	37.03	36.3877	33.37	0.800501	16476	0.132296	17	aas	No	0.054	3	rgv2_r04	RGv2 Run 4	rgv2_r04_s114	2.5
10.676	0	B0001	528.476	4	28.0502	175	22.5503	520-2-KB	523	EO_13	Steady-state	1	480	480	rgv2_r04	2.07955	650	1192.74	1248.88	1988.4	1086.92	770.054	1.14901	4134.98	MEF	c:\users\evan\skydrive\projects\12.lightsensorcharacterization\experiments\rgv2\rgv2_r04\measurements\flow\fcs\Cells116.fcs	0.8	37.02	36.8977	36.39	0.127267	FC002	Kirk	60	37.03	36.3877	33.37	0.800501	16345	0.085376	18	aas	No	0.0489	4	rgv2_r04	RGv2 Run 4	rgv2_r04_s115	2.5
9.788	0	B0001	528.392	4	28.2584	174	22.4411	520-2-KB	522	EO_13	Steady-state	2	480	480	rgv2_r04	2.5937	650	1202.34	1254.25	2056.14	1107.36	1018.31	1.13264	5332.99	MEF	c:\users\evan\skydrive\projects\12.lightsensorcharacterization\experiments\rgv2\rgv2_r04\measurements\flow\fcs\Cells117.fcs	0.8	37.02	36.8977	36.39	0.127267	FC002	Kirk	60	37.03	36.3877	33.37	0.800501	16416	0.090896	19	aas	No	0.0495	4	rgv2_r04	RGv2 Run 4	rgv2_r04_s116	2.5
11.276	0	B0001	532.172	4	28.1846	181	22.5681	520-2-KB	526	EO_13	Steady-state	3	480	480	rgv2_r04	2.47538	650	1222.55	1309.12	2127.22	1107.36	829.629	1.1822	5265.68	MEF	c:\users\evan\skydrive\projects\12.lightsensorcharacterization\experiments\rgv2\rgv2_r04\measurements\flow\fcs\Cells118.fcs	0.8	37.02	36.8977	36.39	0.127267	FC002	Kirk	60	37.03	36.3877	33.37	0.800501	16297	0.071576	20	aas	No	0.0474	4	rgv2_r04	RGv2 Run 4	rgv2_r04_s117	2.5
10.697	0	B0001	528.476	4	28.4178	168	22.2588	520-2-KB	523	EO_13	Steady-state	4	480	480	rgv2_r04	2.2973	650	1264.99	1423.96	2172.44	1149.4	981.071	1.23887	4990.74	MEF	c:\users\evan\skydrive\projects\12.lightsensorcharacterization\experiments\rgv2\rgv2_r04\measurements\flow\fcs\Cells119.fcs	0.8	37.02	36.8977	36.39	0.127267	FC002	Kirk	60	37.03	36.3877	33.37	0.800501	16310	0.078016	21	aas	No	0.0481	4	rgv2_r04	RGv2 Run 4	rgv2_r04_s118	2.5
9.551	0	B0001	527.985	4	27.8694	178	22.6924	520-2-KB	521.5	EO_13	Steady-state	5	480	480	rgv2_r04	2.39867	650	1171.03	1231.1	1915.88	1076.85	741.89	1.14324	4595.58	MEF	c:\users\evan\skydrive\projects\12.lightsensorcharacterization\experiments\rgv2\rgv2_r04\measurements\flow\fcs\Cells120.fcs	0.8	37.02	36.8977	36.39	0.127267	FC002	Kirk	60	37.03	36.3877	33.37	0.800501	16316	0.097336	22	aas	No	0.0502	4	rgv2_r04	RGv2 Run 4	rgv2_r04_s119	2.5
8.252	0	B0001	531.337	4	32.0237	178	22.4078	520-2-KB	526	EO_13	Steady-state	6	480	480	rgv2_r04	2.8333	650	1070.69	1132.1	1753.5	981.071	741.89	1.15394	4968.21	MEF	c:\users\evan\skydrive\projects\12.lightsensorcharacterization\experiments\rgv2\rgv2_r04\measurements\flow\fcs\Cells121.fcs	0.8	37.02	36.8977	36.39	0.127267	FC002	Kirk	60	37.03	36.3877	33.37	0.800501	16449	0.128616	23	aas	No	0.0536	4	rgv2_r04	RGv2 Run 4	rgv2_r04_s120	2.5
10.848	0	B0001	527.777	4	27.9507	179	22.3563	520-2-KB	521	EO_15	Steady-state	1	480	480	rgv2_r04	2.19837	650	2623.9	3338.61	4958.79	2444.25	2206.21	1.3659	10901.3	MEF	c:\users\evan\skydrive\projects\12.lightsensorcharacterization\experiments\rgv2\rgv2_r04\measurements\flow\fcs\Cells146.fcs	0.8	37.02	36.8977	36.39	0.127267	FC002	Sisko	60	37.03	36.3877	33.37	0.800501	16304	0.075256	0	aas	No	0.0478	1	rgv2_r04	RGv2 Run 4	rgv2_r04_s145	0.078125
12.251	0	B0001	528.316	4	28.2491	172	22.4314	520-2-KB	522.5	EO_15	Steady-state	2	480	480	rgv2_r04	2.11664	650	1978.71	2358.52	3504.79	1831.22	2399.14	1.28795	7418.37	MEF	c:\users\evan\skydrive\projects\12.lightsensorcharacterization\experiments\rgv2\rgv2_r04\measurements\flow\fcs\Cells147.fcs	0.8	37.02	36.8977	36.39	0.127267	FC002	Sisko	60	37.03	36.3877	33.37	0.800501	16385	0.069736	1	aas	No	0.0472	1	rgv2_r04	RGv2 Run 4	rgv2_r04_s146	0.078125
11.999	0	B0001	528.122	4	28.3931	170	22.5373	520-2-KB	521.5	EO_15	Steady-state	3	480	480	rgv2_r04	2.10501	650	1442.04	1577.61	2368.05	1334.13	919.143	1.1825	4984.78	MEF	c:\users\evan\skydrive\projects\12.lightsensorcharacterization\experiments\rgv2\rgv2_r04\measurements\flow\fcs\Cells148.fcs	0.8	37.02	36.8977	36.39	0.127267	FC002	Sisko	60	37.03	36.3877	33.37	0.800501	16294	0.068816	2	aas	No	0.0471	1	rgv2_r04	RGv2 Run 4	rgv2_r04_s147	0.078125
13.255	0	B0001	528.115	4	27.9049	182	22.747	520-2-KB	521	EO_15	Steady-state	4	480	480	rgv2_r04	2.59732	650	1492.41	1737.76	2636.16	1359.22	990.252	1.2785	6846.96	MEF	c:\users\evan\skydrive\projects\12.lightsensorcharacterization\experiments\rgv2\rgv2_r04\measurements\flow\fcs\Cells149.fcs	0.8	37.02	36.8977	36.39	0.127267	FC002	Sisko	60	37.03	36.3877	33.37	0.800501	16355	0.063296	3	aas	No	0.0465	1	rgv2_r04	RGv2 Run 4	rgv2_r04_s148	0.078125
10.66	0	B0001	529.665	4	29.0017	195	22.5229	520-2-KB	523	EO_15	Steady-state	5	480	480	rgv2_r04	2.1408	650	1406.31	1621.88	2341.21	1297.36	971.975	1.25014	5012.07	MEF	c:\users\evan\skydrive\projects\12.lightsensorcharacterization\experiments\rgv2\rgv2_r04\measurements\flow\fcs\Cells150.fcs	0.8	37.02	36.8977	36.39	0.127267	FC002	Sisko	60	37.03	36.3877	33.37	0.800501	16390	0.088136	4	aas	No	0.0492	1	rgv2_r04	RGv2 Run 4	rgv2_r04_s149	0.078125
10.12	0	B0001	528.461	4	28.2566	170	22.4554	520-2-KB	522	EO_15	Steady-state	6	480	480	rgv2_r04	1.9255	650	2436.82	3127.86	4337.29	2289.96	2105.82	1.3659	8351.43	MEF	c:\users\evan\skydrive\projects\12.lightsensorcharacterization\experiments\rgv2\rgv2_r04\measurements\flow\fcs\Cells151.fcs	0.8	37.02	36.8977	36.39	0.127267	FC002	Sisko	60	37.03	36.3877	33.37	0.800501	16369	0.099176	5	aas	No	0.0504	1	rgv2_r04	RGv2 Run 4	rgv2_r04_s150	0.078125
10.714	0	B0001	527.91	4	27.9376	192	22.6361	520-2-KB	521	EO_15	Steady-state	1	480	480	rgv2_r04	2.33585	650	2000.97	2496.61	3600.62	1865.65	1519.96	1.3382	8410.5	MEF	c:\users\evan\skydrive\projects\12.lightsensorcharacterization\experiments\rgv2\rgv2_r04\measurements\flow\fcs\Cells152.fcs	0.8	37.02	36.8977	36.39	0.127267	FC002	Sisko	60	37.03	36.3877	33.37	0.800501	16416	0.083536	6	aas	No	0.0487	2	rgv2_r04	RGv2 Run 4	rgv2_r04_s151	0.078125
11.983	0	B0001	532.19	4	27.9449	192	22.5608	520-2-KB	526.5	EO_15	Steady-state	2	480	480	rgv2_r04	2.17955	650	2035.69	2500.64	3683.78	1900.73	1747.89	1.31562	8028.99	MEF	c:\users\evan\skydrive\projects\12.lightsensorcharacterization\experiments\rgv2\rgv2_r04\measurements\flow\fcs\Cells153.fcs	0.8	37.02	36.8977	36.39	0.127267	FC002	Sisko	60	37.03	36.3877	33.37	0.800501	16425	0.076176	7	aas	No	0.0479	2	rgv2_r04	RGv2 Run 4	rgv2_r04_s152	0.078125
11.432	0	B0001	528.419	4	28.207	170	22.628	520-2-KB	522	EO_15	Steady-state	3	480	480	rgv2_r04	2.19109	650	1556.79	1771.55	2677.01	1424.02	1193.04	1.24405	5865.56	MEF	c:\users\evan\skydrive\projects\12.lightsensorcharacterization\experiments\rgv2\rgv2_r04\measurements\flow\fcs\Cells154.fcs	0.8	37.02	36.8977	36.39	0.127267	FC002	Sisko	60	37.03	36.3877	33.37	0.800501	16388	0.071576	8	aas	No	0.0474	2	rgv2_r04	RGv2 Run 4	rgv2_r04_s153	0.078125
11.464	0	B0001	528.709	4	27.8753	174	22.5298	520-2-KB	522.5	EO_15	Steady-state	4	480	480	rgv2_r04	2.11732	650	2291.69	2872.47	4165.56	2145.41	2658	1.33889	8819.8	MEF	c:\users\evan\skydrive\projects\12.lightsensorcharacterization\experiments\rgv2\rgv2_r04\measurements\flow\fcs\Cells155.fcs	0.8	37.02	36.8977	36.39	0.127267	FC002	Sisko	60	37.03	36.3877	33.37	0.800501	16350	0.068816	9	aas	No	0.0471	2	rgv2_r04	RGv2 Run 4	rgv2_r04_s154	0.078125
10.924	0	B0001	527.102	4	28.2811	174	22.4816	520-2-KB	521	EO_15	Steady-state	5	480	480	rgv2_r04	2.74081	650	1660.69	1959.77	2987.64	1534.19	1285.33	1.2774	8188.56	MEF	c:\users\evan\skydrive\projects\12.lightsensorcharacterization\experiments\rgv2\rgv2_r04\measurements\flow\fcs\Cells156.fcs	0.8	37.02	36.8977	36.39	0.127267	FC002	Sisko	60	37.03	36.3877	33.37	0.800501	16453	0.078936	10	aas	No	0.0482	2	rgv2_r04	RGv2 Run 4	rgv2_r04_s155	0.078125
9.819	0	B0001	528.198	4	28.2708	168	22.4516	520-2-KB	522	EO_15	Steady-state	6	480	480	rgv2_r04	2.89608	650	1227.12	1340.18	2047.16	1128.19	1027.84	1.18791	5928.75	MEF	c:\users\evan\skydrive\projects\12.lightsensorcharacterization\experiments\rgv2\rgv2_r04\measurements\flow\fcs\Cells157.fcs	0.8	37.02	36.8977	36.39	0.127267	FC002	Sisko	60	37.03	36.3877	33.37	0.800501	16439	0.095496	11	aas	No	0.05	2	rgv2_r04	RGv2 Run 4	rgv2_r04_s156	0.078125
10.508	0	B0001	531.996	4	27.5313	182	22.4104	520-2-KB	526.5	EO_15	Steady-state	1	480	480	rgv2_r04	2.33707	650	1156.63	1214.47	1982.49	1056.97	814.316	1.14901	4633.23	MEF	c:\users\evan\skydrive\projects\12.lightsensorcharacterization\experiments\rgv2\rgv2_r04\measurements\flow\fcs\Cells158.fcs	0.8	37.02	36.8977	36.39	0.127267	FC002	Sisko	60	37.03	36.3877	33.37	0.800501	16408	0.080776	12	aas	No	0.0484	3	rgv2_r04	RGv2 Run 4	rgv2_r04_s157	0.078125
10.542	0	B0001	527.647	4	28.2178	185	22.4194	520-2-KB	521	EO_15	Steady-state	2	480	480	rgv2_r04	1.96434	650	1070.54	1078.17	1712.26	981.071	708.13	1.09897	3363.46	MEF	c:\users\evan\skydrive\projects\12.lightsensorcharacterization\experiments\rgv2\rgv2_r04\measurements\flow\fcs\Cells159.fcs	0.8	37.02	36.8977	36.39	0.127267	FC002	Sisko	60	37.03	36.3877	33.37	0.800501	16440	0.085376	13	aas	No	0.0489	3	rgv2_r04	RGv2 Run 4	rgv2_r04_s158	0.078125
10.216	0	B0001	528.283	4	28.0539	171	22.441	520-2-KB	522.5	EO_15	Steady-state	3	480	480	rgv2_r04	2.61359	650	1137.21	1173.94	1880.06	1047.17	893.813	1.12106	4913.71	MEF	c:\users\evan\skydrive\projects\12.lightsensorcharacterization\experiments\rgv2\rgv2_r04\measurements\flow\fcs\Cells160.fcs	0.8	37.02	36.8977	36.39	0.127267	FC002	Sisko	60	37.03	36.3877	33.37	0.800501	16385	0.084456	14	aas	No	0.0488	3	rgv2_r04	RGv2 Run 4	rgv2_r04_s159	0.078125
11.525	0	B0001	528.515	4	27.6587	177	22.6782	520-2-KB	522.5	EO_15	Steady-state	4	480	480	rgv2_r04	2.68753	650	1137.8	1197.17	1863.91	1047.17	845.23	1.14324	5009.32	MEF	c:\users\evan\skydrive\projects\12.lightsensorcharacterization\experiments\rgv2\rgv2_r04\measurements\flow\fcs\Cells161.fcs	0.8	37.02	36.8977	36.39	0.127267	FC002	Sisko	60	37.03	36.3877	33.37	0.800501	16408	0.072496	15	aas	No	0.0475	3	rgv2_r04	RGv2 Run 4	rgv2_r04_s160	0.078125
10.541	0	B0001	527.493	4	27.8633	181	22.6439	520-2-KB	521	EO_15	Steady-state	5	480	480	rgv2_r04	2.30271	650	1120.45	1169.09	1834.15	1027.84	741.89	1.13742	4223.51	MEF	c:\users\evan\skydrive\projects\12.lightsensorcharacterization\experiments\rgv2\rgv2_r04\measurements\flow\fcs\Cells162.fcs	0.8	37.02	36.8977	36.39	0.127267	FC002	Sisko	60	37.03	36.3877	33.37	0.800501	16363	0.082616	16	aas	No	0.0486	3	rgv2_r04	RGv2 Run 4	rgv2_r04_s161	0.078125
10.255	0	B0001	528.356	4	28.2953	174	22.4741	520-2-KB	522.5	EO_15	Steady-state	6	480	480	rgv2_r04	2.22911	650	1122.74	1186.07	1823.96	1037.46	990.252	1.14324	4065.82	MEF	c:\users\evan\skydrive\projects\12.lightsensorcharacterization\experiments\rgv2\rgv2_r04\measurements\flow\fcs\Cells163.fcs	0.8	37.02	36.8977	36.39	0.127267	FC002	Sisko	60	37.03	36.3877	33.37	0.800501	16400	0.089976	17	aas	No	0.0494	3	rgv2_r04	RGv2 Run 4	rgv2_r04_s162	0.078125
10.241	0	B0001	528.107	4	28.1772	192	22.4356	520-2-KB	521.5	EO_15	Steady-state	1	480	480	rgv2_r04	2.47932	650	1026.85	1033.13	1636.63	945.19	695.059	1.09304	4057.75	MEF	c:\users\evan\skydrive\projects\12.lightsensorcharacterization\experiments\rgv2\rgv2_r04\measurements\flow\fcs\Cells164.fcs	0.8	37.02	36.8977	36.39	0.127267	FC002	Sisko	60	37.03	36.3877	33.37	0.800501	16468	0.086296	18	aas	No	0.049	4	rgv2_r04	RGv2 Run 4	rgv2_r04_s163	0.078125
10.916	0	B0001	527.717	4	27.8762	193	22.5986	520-2-KB	521	EO_15	Steady-state	2	480	480	rgv2_r04	2.58753	650	1056.53	1052.56	1739.01	971.975	861.123	1.08291	4499.76	MEF	c:\users\evan\skydrive\projects\12.lightsensorcharacterization\experiments\rgv2\rgv2_r04\measurements\flow\fcs\Cells165.fcs	0.8	37.02	36.8977	36.39	0.127267	FC002	Sisko	60	37.03	36.3877	33.37	0.800501	16464	0.082616	19	aas	No	0.0486	4	rgv2_r04	RGv2 Run 4	rgv2_r04_s164	0.078125
10.266	0	B0001	529.786	4	29.1329	199	22.2858	520-2-KB	523.5	EO_15	Steady-state	3	480	480	rgv2_r04	2.21334	650	1142.24	1214.47	1861.06	1056.97	806.766	1.14901	4119.15	MEF	c:\users\evan\skydrive\projects\12.lightsensorcharacterization\experiments\rgv2\rgv2_r04\measurements\flow\fcs\Cells166.fcs	0.8	37.02	36.8977	36.39	0.127267	FC002	Sisko	60	37.03	36.3877	33.37	0.800501	16379	0.086296	20	aas	No	0.049	4	rgv2_r04	RGv2 Run 4	rgv2_r04_s165	0.078125
10.928	0	B0001	528.039	4	28.1983	175	22.4989	520-2-KB	522	EO_15	Steady-state	4	480	480	rgv2_r04	2.23182	650	1263.62	1371.54	2088.51	1160.16	869.182	1.1822	4661.19	MEF	c:\users\evan\skydrive\projects\12.lightsensorcharacterization\experiments\rgv2\rgv2_r04\measurements\flow\fcs\Cells167.fcs	0.8	37.02	36.8977	36.39	0.127267	FC002	Sisko	60	37.03	36.3877	33.37	0.800501	16248	0.069736	21	aas	No	0.0472	4	rgv2_r04	RGv2 Run 4	rgv2_r04_s166	0.078125
12.022	0	B0001	527.5	4	28.3554	171	22.4254	520-2-KB	521.5	EO_15	Steady-state	5	480	480	rgv2_r04	2.02186	650	1265.08	1384.73	2080.94	1171.02	1193.04	1.1825	4207.36	MEF	c:\users\evan\skydrive\projects\12.lightsensorcharacterization\experiments\rgv2\rgv2_r04\measurements\flow\fcs\Cells168.fcs	0.8	37.02	36.8977	36.39	0.127267	FC002	Sisko	60	37.03	36.3877	33.37	0.800501	16381	0.062376	22	aas	No	0.0464	4	rgv2_r04	RGv2 Run 4	rgv2_r04_s167	0.078125
8.808	0	B0001	527.658	4	28.286	175	22.5841	520-2-KB	521	EO_15	Steady-state	6	480	480	rgv2_r04	2.42164	650	1048.95	1046.79	1670.7	971.975	885.526	1.07698	4045.85	MEF	c:\users\evan\skydrive\projects\12.lightsensorcharacterization\experiments\rgv2\rgv2_r04\measurements\flow\fcs\Cells169.fcs	0.8	37.02	36.8977	36.39	0.127267	FC002	Sisko	60	37.03	36.3877	33.37	0.800501	16393	0.105616	23	aas	No	0.0511	4	rgv2_r04	RGv2 Run 4	rgv2_r04_s168	0.078125
[truncated: 11 more columns]
