# Supplementary material for: A photoconversion model for full spectral programming and multiplexing of optogenetic systems
Source: Mol Syst Biol. 2017 Apr 24;13(4):926. doi: 10.15252/msb.20167456 (PMC5408778; doi:10.15252/msb.20167456)
Supplement: Supplementary file 10 — Dataset EV2 [file MSB-13-926-s010.zip › dataset_ev2_ccasr_data_and_analysis/ccasr_data/aas/rgv2_wholepop_aas_concise.xlsx]

## Sheet: Sheet1
Activating intensity	Bot Centroid (nm)	Bot LED ID	Col	Data time point	FL1 Mean	FL1 RCV	Growth temp mean	LPA	Maturation temp mean	OD	Program type	Row	Run ID	Run name	Sample ID	Spectral intensity	Strain ID	Top Centroid (nm)	Top LED ID	Well
0	530.734	520-2-KB	1	480	2383.84	1.26443	36.8868	Shannen	36.787	0.177376	aas	1	rgv2_r05	RGv2 Run 5	rgv2_r05_s049	0.0390625	RGv2	368.742	361-LS	1
0	528.545	520-2-KB	2	480	2505.96	1.23018	36.8868	Shannen	36.787	0.124016	aas	1	rgv2_r05	RGv2 Run 5	rgv2_r05_s050	0.0390625	RGv2	388.366	380-SB	2
0	528.507	520-2-KB	3	480	1767.64	1.14614	36.8868	Shannen	36.787	0.156216	aas	1	rgv2_r05	RGv2 Run 5	rgv2_r05_s051	0.0390625	RGv2	406.036	405-SB	3
0	527.65	520-2-KB	4	480	1631.63	1.10762	36.8868	Shannen	36.787	0.147016	aas	1	rgv2_r05	RGv2 Run 5	rgv2_r05_s052	0.0390625	RGv2	437.833	430-MB	4
0	528.02	520-2-KB	5	480	2243.9	1.21911	36.8868	Shannen	36.787	0.116656	aas	1	rgv2_r05	RGv2 Run 5	rgv2_r05_s053	0.0390625	RGv2	452.223	450-MB	5
0	529.062	520-2-KB	6	480	2529.68	1.29382	36.8868	Shannen	36.787	0.144256	aas	1	rgv2_r05	RGv2 Run 5	rgv2_r05_s054	0.0390625	RGv2	478.308	470-SB	6
0	527.855	520-2-KB	1	480	2050.18	1.19661	36.8868	Shannen	36.787	0.178296	aas	2	rgv2_r05	RGv2 Run 5	rgv2_r05_s055	0.0390625	RGv2	494.36	490-MB_R383	7
0	528.07	520-2-KB	2	480	2083.74	1.19661	36.8868	Shannen	36.787	0.197616	aas	2	rgv2_r05	RGv2 Run 5	rgv2_r05_s056	0.0390625	RGv2	523.608	505-SB	8
0	529.613	520-2-KB	3	480	1751.51	1.14614	36.8868	Shannen	36.787	0.150696	aas	2	rgv2_r05	RGv2 Run 5	rgv2_r05_s057	0.0390625	RGv2	530.347	520-2-KB	9
0	527.719	520-2-KB	4	480	1970.2	1.19094	36.8868	Shannen	36.787	0.145176	aas	2	rgv2_r05	RGv2 Run 5	rgv2_r05_s058	0.0390625	RGv2	547.595	525-SB_R2003	10
0	529.708	520-2-KB	5	480	1793.92	1.12972	36.8868	Shannen	36.787	0.152536	aas	2	rgv2_r05	RGv2 Run 5	rgv2_r05_s059	0.0390625	RGv2	572.689	570-KB	11
0	529.804	520-2-KB	6	480	1576.73	1.09581	36.8868	Shannen	36.787	0.147016	aas	2	rgv2_r05	RGv2 Run 5	rgv2_r05_s060	0.0390625	RGv2	593.819	590-SB	12
0	530.129	520-2-KB	1	480	1478.04	1.04191	36.8868	Shannen	36.787	0.212336	aas	3	rgv2_r05	RGv2 Run 5	rgv2_r05_s061	0.0390625	RGv2	610.953	605-SB	13
0	527.996	520-2-KB	2	480	1521.77	1.0479	36.8868	Shannen	36.787	0.175536	aas	3	rgv2_r05	RGv2 Run 5	rgv2_r05_s062	0.0390625	RGv2	633.268	630-SB	14
0	527.462	520-2-KB	3	480	1470.61	1.06966	36.8868	Shannen	36.787	0.157136	aas	3	rgv2_r05	RGv2 Run 5	rgv2_r05_s063	0.0390625	RGv2	655.135	660-LS	15
0	528.519	520-2-KB	4	480	1565.39	1.09581	36.8868	Shannen	36.787	0.144256	aas	3	rgv2_r05	RGv2 Run 5	rgv2_r05_s064	0.0390625	RGv2	676.729	680-MT	16
0	528.541	520-2-KB	5	480	1527.37	1.05773	36.8868	Shannen	36.787	0.135056	aas	3	rgv2_r05	RGv2 Run 5	rgv2_r05_s065	0.0390625	RGv2	699.654	700-MB	17
0	528.449	520-2-KB	6	480	1582.36	1.05384	36.8868	Shannen	36.787	0.161736	aas	3	rgv2_r05	RGv2 Run 5	rgv2_r05_s066	0.0390625	RGv2	722.977	720-MB	18
0	527.919	520-2-KB	1	480	1601.55	1.08562	36.8868	Shannen	36.787	0.155296	aas	4	rgv2_r05	RGv2 Run 5	rgv2_r05_s067	0.0390625	RGv2	739.559	740-MT	19
0	530.292	520-2-KB	2	480	1489.11	1.0479	36.8868	Shannen	36.787	0.166336	aas	4	rgv2_r05	RGv2 Run 5	rgv2_r05_s068	0.0390625	RGv2	754.323	760-MB	20
0	527.651	520-2-KB	3	480	1449.39	1.06372	36.8868	Shannen	36.787	0.192096	aas	4	rgv2_r05	RGv2 Run 5	rgv2_r05_s069	0.0390625	RGv2	782.489	780-MB	21
0	528.452	520-2-KB	4	480	1758.48	1.11801	36.8868	Shannen	36.787	0.110216	aas	4	rgv2_r05	RGv2 Run 5	rgv2_r05_s070	0.0390625	RGv2	858.46	850-VI	22
0	529.345	520-2-KB	5	480	1844.26	1.12389	36.8868	Shannen	36.787	0.113896	aas	4	rgv2_r05	RGv2 Run 5	rgv2_r05_s071	0.0390625	RGv2	954.515	940-VI	23
0	528.849	520-2-KB	6	480	1522.05	1.06372	36.8868	Shannen	36.787	0.154376	aas	4	rgv2_r05	RGv2 Run 5	rgv2_r05_s072	0.0390625	RGv2			24
0	529.801	520-2-KB	1	480	7982.54	1.66553	36.8868	Jennie	36.787	0.161736	aas	1	rgv2_r05	RGv2 Run 5	rgv2_r05_s073	0.15625	RGv2	368.87	361-LS	1
0	529.364	520-2-KB	2	480	4770.04	1.42844	36.8868	Jennie	36.787	0.138736	aas	1	rgv2_r05	RGv2 Run 5	rgv2_r05_s074	0.15625	RGv2	388.559	380-SB	2
0	527.426	520-2-KB	3	480	2941.94	1.33856	36.8868	Jennie	36.787	0.118496	aas	1	rgv2_r05	RGv2 Run 5	rgv2_r05_s075	0.15625	RGv2	405.232	405-SB	3
0	527.755	520-2-KB	4	480	2443.47	1.24172	36.8868	Jennie	36.787	0.124936	aas	1	rgv2_r05	RGv2 Run 5	rgv2_r05_s076	0.15625	RGv2	436.01	430-MB	4
0	528.419	520-2-KB	5	480	3528.67	1.35168	36.8868	Jennie	36.787	0.108376	aas	1	rgv2_r05	RGv2 Run 5	rgv2_r05_s077	0.15625	RGv2	449.728	450-MB	5
0	527.491	520-2-KB	6	480	8558.88	1.76338	36.8868	Jennie	36.787	0.129536	aas	1	rgv2_r05	RGv2 Run 5	rgv2_r05_s078	0.15625	RGv2	479.17	470-SB	6
0	528.216	520-2-KB	1	480	6245.62	1.53183	36.8868	Jennie	36.787	0.170016	aas	2	rgv2_r05	RGv2 Run 5	rgv2_r05_s079	0.15625	RGv2	494.592	490-MB_R383	7
0	529.482	520-2-KB	2	480	6753.3	1.59495	36.8868	Jennie	36.787	0.143336	aas	2	rgv2_r05	RGv2 Run 5	rgv2_r05_s080	0.15625	RGv2	520.492	505-SB	8
0	528.519	520-2-KB	3	480	3997.59	1.36938	36.8868	Jennie	36.787	0.140576	aas	2	rgv2_r05	RGv2 Run 5	rgv2_r05_s081	0.15625	RGv2	528.097	520-2-KB	9
0	527.919	520-2-KB	4	480	8713.68	1.71653	36.8868	Jennie	36.787	0.124016	aas	2	rgv2_r05	RGv2 Run 5	rgv2_r05_s082	0.15625	RGv2	548.427	525-SB_R2003	10
0	528.978	520-2-KB	5	480	3394.86	1.31896	36.8868	Jennie	36.787	0.138736	aas	2	rgv2_r05	RGv2 Run 5	rgv2_r05_s083	0.15625	RGv2	572.853	570-KB	11
0	527.527	520-2-KB	6	480	2008.22	1.20783	36.8868	Jennie	36.787	0.129536	aas	2	rgv2_r05	RGv2 Run 5	rgv2_r05_s084	0.15625	RGv2	593.479	590-SB	12
0	528.597	520-2-KB	1	480	1672.17	1.12972	36.8868	Jennie	36.787	0.162656	aas	3	rgv2_r05	RGv2 Run 5	rgv2_r05_s085	0.15625	RGv2	611.12	605-SB	13
0	527.838	520-2-KB	2	480	1503.86	1.07969	36.8868	Jennie	36.787	0.147016	aas	3	rgv2_r05	RGv2 Run 5	rgv2_r05_s086	0.15625	RGv2	635.405	630-SB	14
0	527.285	520-2-KB	3	480	1580.97	1.07969	36.8868	Jennie	36.787	0.128616	aas	3	rgv2_r05	RGv2 Run 5	rgv2_r05_s087	0.15625	RGv2	651.041	660-LS	15
0	530.531	520-2-KB	4	480	1648.54	1.07969	36.8868	Jennie	36.787	0.123096	aas	3	rgv2_r05	RGv2 Run 5	rgv2_r05_s088	0.15625	RGv2	676.045	680-MT	16
0	528.427	520-2-KB	5	480	1687.17	1.11801	36.8868	Jennie	36.787	0.114816	aas	3	rgv2_r05	RGv2 Run 5	rgv2_r05_s089	0.15625	RGv2	700.818	700-MB	17
0	527.622	520-2-KB	6	480	1639.34	1.06966	36.8868	Jennie	36.787	0.133216	aas	3	rgv2_r05	RGv2 Run 5	rgv2_r05_s090	0.15625	RGv2	722.442	720-MB	18
0	530.663	520-2-KB	1	480	1661.45	1.11345	36.8868	Jennie	36.787	0.146096	aas	4	rgv2_r05	RGv2 Run 5	rgv2_r05_s091	0.15625	RGv2	740.3	740-MT	19
0	527.88	520-2-KB	2	480	1556.73	1.10174	36.8868	Jennie	36.787	0.152536	aas	4	rgv2_r05	RGv2 Run 5	rgv2_r05_s092	0.15625	RGv2	755.259	760-MB	20
0	527.429	520-2-KB	3	480	1615.32	1.12389	36.8868	Jennie	36.787	0.115736	aas	4	rgv2_r05	RGv2 Run 5	rgv2_r05_s093	0.15625	RGv2	771.074	780-MB	21
0	528.091	520-2-KB	4	480	1560.45	1.09581	36.8868	Jennie	36.787	0.124016	aas	4	rgv2_r05	RGv2 Run 5	rgv2_r05_s094	0.15625	RGv2	853.33	850-VI	22
0	530.147	520-2-KB	5	480	1547.52	1.09581	36.8868	Jennie	36.787	0.119416	aas	4	rgv2_r05	RGv2 Run 5	rgv2_r05_s095	0.15625	RGv2	956.238	940-VI	23
0	528.46	520-2-KB	6	480	1521.32	1.04982	36.8868	Jennie	36.787	0.139656	aas	4	rgv2_r05	RGv2 Run 5	rgv2_r05_s096	0.15625	RGv2			24
0	528.414	520-2-KB	1	480	1912.5	1.16849	36.8868	Kirk	36.787	0.111136	aas	1	rgv2_r05	RGv2 Run 5	rgv2_r05_s097	0.00976562	RGv2	368.876	361-LS	1
0	532.449	520-2-KB	2	480	1651.77	1.12972	36.8868	Kirk	36.787	0.103776	aas	1	rgv2_r05	RGv2 Run 5	rgv2_r05_s098	0.00976562	RGv2	388.522	380-SB	2
0	530.405	520-2-KB	3	480	1907.37	1.15763	36.8868	Kirk	36.787	0.090896	aas	1	rgv2_r05	RGv2 Run 5	rgv2_r05_s099	0.00976562	RGv2	405.191	405-SB	3
0	527.386	520-2-KB	4	480	2031.21	1.17421	36.8868	Kirk	36.787	0.080776	aas	1	rgv2_r05	RGv2 Run 5	rgv2_r05_s100	0.00976562	RGv2	437.898	430-MB	4
0	527.913	520-2-KB	5	480	2196.71	1.17988	36.8868	Kirk	36.787	0.082616	aas	1	rgv2_r05	RGv2 Run 5	rgv2_r05_s101	0.00976562	RGv2	451.28	450-MB	5
0	531.551	520-2-KB	6	480	2016.72	1.16849	36.8868	Kirk	36.787	0.101016	aas	1	rgv2_r05	RGv2 Run 5	rgv2_r05_s102	0.00976562	RGv2	477.961	470-SB	6
0	531.076	520-2-KB	1	480	1700.11	1.10174	36.8868	Kirk	36.787	0.108376	aas	2	rgv2_r05	RGv2 Run 5	rgv2_r05_s103	0.00976562	RGv2	494.879	490-MB_R383	7
0	531.762	520-2-KB	2	480	1752.77	1.14032	36.8868	Kirk	36.787	0.093656	aas	2	rgv2_r05	RGv2 Run 5	rgv2_r05_s104	0.00976562	RGv2	523.139	505-SB	8
0	527.937	520-2-KB	3	480	1651.13	1.07554	36.8868	Kirk	36.787	0.105616	aas	2	rgv2_r05	RGv2 Run 5	rgv2_r05_s105	0.00976562	RGv2	527.798	520-2-KB	9
0	530.011	520-2-KB	4	480	1739.92	1.14614	36.8868	Kirk	36.787	0.104696	aas	2	rgv2_r05	RGv2 Run 5	rgv2_r05_s106	0.00976562	RGv2	547.024	525-SB_R2003	10
0	528.919	520-2-KB	5	480	1605.65	1.13444	36.8868	Kirk	36.787	0.115736	aas	2	rgv2_r05	RGv2 Run 5	rgv2_r05_s107	0.00976562	RGv2	572.549	570-KB	11
0	528.261	520-2-KB	6	480	1621.96	1.07969	36.8868	Kirk	36.787	0.135976	aas	2	rgv2_r05	RGv2 Run 5	rgv2_r05_s108	0.00976562	RGv2	594.167	590-SB	12
0	530.52	520-2-KB	1	480	1612.44	1.08562	36.8868	Kirk	36.787	0.121256	aas	3	rgv2_r05	RGv2 Run 5	rgv2_r05_s109	0.00976562	RGv2	611.18	605-SB	13
0	528.504	520-2-KB	2	480	1677.98	1.10762	36.8868	Kirk	36.787	0.101016	aas	3	rgv2_r05	RGv2 Run 5	rgv2_r05_s110	0.00976562	RGv2	633.428	630-SB	14
0	532.303	520-2-KB	3	480	3956.34	1.25967	36.8868	Kirk	36.787	0.105616	aas	3	rgv2_r05	RGv2 Run 5	rgv2_r05_s111	0.00976562	RGv2	653.032	660-LS	15
0	527.72	520-2-KB	4	480	1671.34	1.07969	36.8868	Kirk	36.787	0.106536	aas	3	rgv2_r05	RGv2 Run 5	rgv2_r05_s112	0.00976562	RGv2	676.776	680-MT	16
0	527.555	520-2-KB	5	480	1611.71	1.12389	36.8868	Kirk	36.787	0.114816	aas	3	rgv2_r05	RGv2 Run 5	rgv2_r05_s113	0.00976562	RGv2	698.283	700-MB	17
0	528.124	520-2-KB	6	480	1809.79	1.12389	36.8868	Kirk	36.787	0.112056	aas	3	rgv2_r05	RGv2 Run 5	rgv2_r05_s114	0.00976562	RGv2	722.789	720-MB	18
0	528.476	520-2-KB	1	480	1558.06	1.08562	36.8868	Kirk	36.787	0.112976	aas	4	rgv2_r05	RGv2 Run 5	rgv2_r05_s115	0.00976562	RGv2	739.817	740-MT	19
0	528.392	520-2-KB	2	480	1956.82	1.16849	36.8868	Kirk	36.787	0.086296	aas	4	rgv2_r05	RGv2 Run 5	rgv2_r05_s116	0.00976562	RGv2	755.678	760-MB	20
0	532.172	520-2-KB	3	480	2115.22	1.19634	36.8868	Kirk	36.787	0.082616	aas	4	rgv2_r05	RGv2 Run 5	rgv2_r05_s117	0.00976562	RGv2	783.67	780-MB	21
0	528.476	520-2-KB	4	480	1817.82	1.14614	36.8868	Kirk	36.787	0.101936	aas	4	rgv2_r05	RGv2 Run 5	rgv2_r05_s118	0.00976562	RGv2	859	850-VI	22
0	527.985	520-2-KB	5	480	4535.72	1.47557	36.8868	Kirk	36.787	0.078936	aas	4	rgv2_r05	RGv2 Run 5	rgv2_r05_s119	0.00976562	RGv2	957.415	940-VI	23
0	531.337	520-2-KB	6	480	1602.73	1.06966	36.8868	Kirk	36.787	0.128616	aas	4	rgv2_r05	RGv2 Run 5	rgv2_r05_s120	0.00976562	RGv2			24
0	528.444	520-2-KB	1	480	2034.48	1.21916	36.8868	Janeway	36.787	0.107456	aas	1	rgv2_r05	RGv2 Run 5	rgv2_r05_s169	20	RGv2	368.879	361-LS	1
0	529.836	520-2-KB	2	480	111759	0.789559	36.8868	Janeway	36.787	0.011776	aas	1	rgv2_r05	RGv2 Run 5	rgv2_r05_s170	20	RGv2	388.324	380-SB	2
0	528.002	520-2-KB	3	480	75939.9	0.968909	36.8868	Janeway	36.787	0.022816	aas	1	rgv2_r05	RGv2 Run 5	rgv2_r05_s171	20	RGv2	405.711	405-SB	3
0	528.199	520-2-KB	4	480	94762.5	0.84718	36.8868	Janeway	36.787	0.044896	aas	1	rgv2_r05	RGv2 Run 5	rgv2_r05_s172	20	RGv2	435.664	430-MB	4
0	527.666	520-2-KB	5	480	99124.8	0.788327	36.8868	Janeway	36.787	0.055016	aas	1	rgv2_r05	RGv2 Run 5	rgv2_r05_s173	20	RGv2	451.98	450-MB	5
0	528.254	520-2-KB	6	480	101581	0.73694	36.8868	Janeway	36.787	0.061456	aas	1	rgv2_r05	RGv2 Run 5	rgv2_r05_s174	20	RGv2	478.271	470-SB	6
0	531.773	520-2-KB	1	480	97283.4	0.839308	36.8868	Janeway	36.787	0.113896	aas	2	rgv2_r05	RGv2 Run 5	rgv2_r05_s175	20	RGv2	494.702	490-MB_R383	7
0	528.002	520-2-KB	2	480	104898	0.763562	36.8868	Janeway	36.787	0.082616	aas	2	rgv2_r05	RGv2 Run 5	rgv2_r05_s176	20	RGv2	524.08	505-SB	8
0	528.746	520-2-KB	3	480	101433	0.769841	36.8868	Janeway	36.787	0.085376	aas	2	rgv2_r05	RGv2 Run 5	rgv2_r05_s177	20	RGv2	527.785	520-2-KB	9
0	531.422	520-2-KB	4	480	101539	0.801826	36.8868	Janeway	36.787	0.104696	aas	2	rgv2_r05	RGv2 Run 5	rgv2_r05_s178	20	RGv2	547.492	525-SB_R2003	10
0	528.013	520-2-KB	5	480	95195.5	0.807874	36.8868	Janeway	36.787	0.102856	aas	2	rgv2_r05	RGv2 Run 5	rgv2_r05_s179	20	RGv2	572.201	570-KB	11
0	527.865	520-2-KB	6	480	76207.6	1.01947	36.8868	Janeway	36.787	0.107456	aas	2	rgv2_r05	RGv2 Run 5	rgv2_r05_s180	20	RGv2	593.842	590-SB	12
0	532.196	520-2-KB	1	480	12967.8	1.64282	36.8868	Janeway	36.787	0.136896	aas	3	rgv2_r05	RGv2 Run 5	rgv2_r05_s181	20	RGv2	611.076	605-SB	13
0	528.428	520-2-KB	2	480	1989.92	1.20211	36.8868	Janeway	36.787	0.116656	aas	3	rgv2_r05	RGv2 Run 5	rgv2_r05_s182	20	RGv2	636.635	630-SB	14
0	528.262	520-2-KB	3	480	1636.44	1.15689	36.8868	Janeway	36.787	0.123096	aas	3	rgv2_r05	RGv2 Run 5	rgv2_r05_s183	20	RGv2	652.017	660-LS	15
0	528.022	520-2-KB	4	480	1658.94	1.14032	36.8868	Janeway	36.787	0.126776	aas	3	rgv2_r05	RGv2 Run 5	rgv2_r05_s184	20	RGv2	675.956	680-MT	16
0	528.466	520-2-KB	5	480	1691.9	1.14032	36.8868	Janeway	36.787	0.109296	aas	3	rgv2_r05	RGv2 Run 5	rgv2_r05_s185	20	RGv2	699.983	700-MB	17
0	528.033	520-2-KB	6	480	1532.4	1.08562	36.8868	Janeway	36.787	0.120336	aas	3	rgv2_r05	RGv2 Run 5	rgv2_r05_s186	20	RGv2	723.046	720-MB	18
0	528.887	520-2-KB	1	480	1580.68	1.12389	36.8868	Janeway	36.787	0.123096	aas	4	rgv2_r05	RGv2 Run 5	rgv2_r05_s187	20	RGv2	739.915	740-MT	19
0	527.872	520-2-KB	2	480	1844.27	1.13444	36.8868	Janeway	36.787	0.111136	aas	4	rgv2_r05	RGv2 Run 5	rgv2_r05_s188	20	RGv2	755.063	760-MB	20
0	528.067	520-2-KB	3	480	1627.05	1.11208	36.8868	Janeway	36.787	0.103776	aas	4	rgv2_r05	RGv2 Run 5	rgv2_r05_s189	20	RGv2	783.599	780-MB	21
0	528.466	520-2-KB	4	480	1644.95	1.14032	36.8868	Janeway	36.787	0.112976	aas	4	rgv2_r05	RGv2 Run 5	rgv2_r05_s190	20	RGv2	846.869	850-VI	22
0	529.525	520-2-KB	5	480	2024.71	1.18522	36.8868	Janeway	36.787	0.079856	aas	4	rgv2_r05	RGv2 Run 5	rgv2_r05_s191	20	RGv2	953.167	940-VI	23
0	533.051	520-2-KB	6	480	1553.69	1.12389	36.8868	Janeway	36.787	0.123096	aas	4	rgv2_r05	RGv2 Run 5	rgv2_r05_s192	20	RGv2			24
0	528.293	520-2-KB	1	480	1996.35	1.16738		Tiffani	36.5715	0.160816	aas	1	rgv2_r03	RGv2 Run 3	rgv2_r03_s025	0.0195312	RGv2	368.668	361-LS	1
0	527.524	520-2-KB	2	480	2166.32	1.17863		Tiffani	36.5715	0.111136	aas	1	rgv2_r03	RGv2 Run 3	rgv2_r03_s026	0.0195312	RGv2	389.003	380-SB	2
0	531.056	520-2-KB	3	480	1527.51	1.06353		Tiffani	36.5715	0.157136	aas	1	rgv2_r03	RGv2 Run 3	rgv2_r03_s027	0.0195312	RGv2	404.596	405-SB	3
0	528.188	520-2-KB	4	480	1887.52	1.12894		Tiffani	36.5715	0.114816	aas	1	rgv2_r03	RGv2 Run 3	rgv2_r03_s028	0.0195312	RGv2	435.359	430-MB	4
0	528.161	520-2-KB	5	480	1981.11	1.13947		Tiffani	36.5715	0.110216	aas	1	rgv2_r03	RGv2 Run 3	rgv2_r03_s029	0.0195312	RGv2	454.101	450-MB	5
0	528.112	520-2-KB	6	480	2548.14	1.22899		Tiffani	36.5715	0.142416	aas	1	rgv2_r03	RGv2 Run 3	rgv2_r03_s030	0.0195312	RGv2	477.409	470-SB	6
0	529.909	520-2-KB	1	480	1675.24	1.08524		Tiffani	36.5715	0.189336	aas	2	rgv2_r03	RGv2 Run 3	rgv2_r03_s031	0.0195312	RGv2	494.303	490-MB_R383	7
0	527.946	520-2-KB	2	480	1655.67	1.09537		Tiffani	36.5715	0.172776	aas	2	rgv2_r03	RGv2 Run 3	rgv2_r03_s032	0.0195312	RGv2	524.425	505-SB	8
0	528.258	520-2-KB	3	480	1764.74	1.15592		Tiffani	36.5715	0.141496	aas	2	rgv2_r03	RGv2 Run 3	rgv2_r03_s033	0.0195312	RGv2	528.964	520-2-KB	9
0	527.406	520-2-KB	4	480	1868.09	1.13947		Tiffani	36.5715	0.129536	aas	2	rgv2_r03	RGv2 Run 3	rgv2_r03_s034	0.0195312	RGv2	549.91	525-SB_R2003	10
0	528.467	520-2-KB	5	480	1633.97	1.11151		Tiffani	36.5715	0.149776	aas	2	rgv2_r03	RGv2 Run 3	rgv2_r03_s035	0.0195312	RGv2	572.455	570-KB	11
0	528.436	520-2-KB	6	480	1876.48	1.12894		Tiffani	36.5715	0.165416	aas	2	rgv2_r03	RGv2 Run 3	rgv2_r03_s036	0.0195312	RGv2	594.012	590-SB	12
0	528.491	520-2-KB	1	480	1590.12	1.0537		Tiffani	36.5715	0.183816	aas	3	rgv2_r03	RGv2 Run 3	rgv2_r03_s037	0.0195312	RGv2	611.121	605-SB	13
0	527.474	520-2-KB	2	480	1592.85	1.04784		Tiffani	36.5715	0.174616	aas	3	rgv2_r03	RGv2 Run 3	rgv2_r03_s038	0.0195312	RGv2	635.585	630-SB	14
0	530.195	520-2-KB	3	480	1646.11	1.08337		Tiffani	36.5715	0.149776	aas	3	rgv2_r03	RGv2 Run 3	rgv2_r03_s039	0.0195312	RGv2	654.695	660-LS	15
0	528.964	520-2-KB	4	480	1693.96	1.13366		Tiffani	36.5715	0.134136	aas	3	rgv2_r03	RGv2 Run 3	rgv2_r03_s040	0.0195312	RGv2	677.133	680-MT	16
0	527.151	520-2-KB	5	480	1511.01	1.05164		Tiffani	36.5715	0.147016	aas	3	rgv2_r03	RGv2 Run 3	rgv2_r03_s041	0.0195312	RGv2	700.46	700-MB	17
0	527.659	520-2-KB	6	480	1603.92	1.09537		Tiffani	36.5715	0.140576	aas	3	rgv2_r03	RGv2 Run 3	rgv2_r03_s042	0.0195312	RGv2	722.637	720-MB	18
0	528.496	520-2-KB	1	480	1589.26	1.08524		Tiffani	36.5715	0.195776	aas	4	rgv2_r03	RGv2 Run 3	rgv2_r03_s043	0.0195312	RGv2	740.124	740-MT	19
0	527.548	520-2-KB	2	480	1893.78	1.15592		Tiffani	36.5715	0.129536	aas	4	rgv2_r03	RGv2 Run 3	rgv2_r03_s044	0.0195312	RGv2	754.599	760-MB	20
0	527.875	520-2-KB	3	480	1994.69	1.13464		Tiffani	36.5715	0.121256	aas	4	rgv2_r03	RGv2 Run 3	rgv2_r03_s045	0.0195312	RGv2	773.621	780-MB	21
0	528.362	520-2-KB	4	480	1826.8	1.12318		Tiffani	36.5715	0.129536	aas	4	rgv2_r03	RGv2 Run 3	rgv2_r03_s046	0.0195312	RGv2	858.188	850-VI	22
0	527.702	520-2-KB	5	480	1833.72	1.13947		Tiffani	36.5715	0.123096	aas	4	rgv2_r03	RGv2 Run 3	rgv2_r03_s047	0.0195312	RGv2	956.73	940-VI	23
0	531.154	520-2-KB	6	480	1510.75	1.07346		Tiffani	36.5715	0.150696	aas	4	rgv2_r03	RGv2 Run 3	rgv2_r03_s048	0.0195312	RGv2			24
0	528.128	520-2-KB	1	480	33198.5	1.52747	36.8867	Picard	36.4808	0.084456	aas	1	rgv2_r02	RGv2 Run 2	rgv2_r02_s121	0.3125	RGv2	368.85	361-LS	1
0	529.845	520-2-KB	2	480	16942.6	1.69965	36.8867	Picard	36.4808	0.119416	aas	1	rgv2_r02	RGv2 Run 2	rgv2_r02_s122	0.3125	RGv2	388.774	380-SB	2
0	529.838	520-2-KB	3	480	6251.39	1.55273	36.8867	Picard	36.4808	0.089976	aas	1	rgv2_r02	RGv2 Run 2	rgv2_r02_s123	0.3125	RGv2	404.638	405-SB	3
0	527.997	520-2-KB	4	480	3945.19	1.37857	36.8867	Picard	36.4808	0.094576	aas	1	rgv2_r02	RGv2 Run 2	rgv2_r02_s124	0.3125	RGv2	435.774	430-MB	4
0	528.116	520-2-KB	5	480	8422.67	1.72322	36.8867	Picard	36.4808	0.127696	aas	1	rgv2_r02	RGv2 Run 2	rgv2_r02_s125	0.3125	RGv2	450.149	450-MB	5
0	530.335	520-2-KB	6	480	27100.5	1.6373	36.8867	Picard	36.4808	0.120336	aas	1	rgv2_r02	RGv2 Run 2	rgv2_r02_s126	0.3125	RGv2	480.08	470-SB	6
0	528.47	520-2-KB	1	480	23322.3	1.63006	36.8867	Picard	36.4808	0.132296	aas	2	rgv2_r02	RGv2 Run 2	rgv2_r02_s127	0.3125	RGv2	493.618	490-MB_R383	7
0	528.606	520-2-KB	2	480	32623.9	1.59071	36.8867	Picard	36.4808	0.087216	aas	2	rgv2_r02	RGv2 Run 2	rgv2_r02_s128	0.3125	RGv2	523.236	505-SB	8
0	530.057	520-2-KB	3	480	12087.9	1.80544	36.8867	Picard	36.4808	0.097336	aas	2	rgv2_r02	RGv2 Run 2	rgv2_r02_s129	0.3125	RGv2	528.234	520-2-KB	9
0	528.68	520-2-KB	4	480	25770.4	1.63321	36.8867	Picard	36.4808	0.096416	aas	2	rgv2_r02	RGv2 Run 2	rgv2_r02_s130	0.3125	RGv2	550.351	525-SB_R2003	10
0	528.479	520-2-KB	5	480	10189.1	1.79146	36.8867	Picard	36.4808	0.120336	aas	2	rgv2_r02	RGv2 Run 2	rgv2_r02_s131	0.3125	RGv2	572.289	570-KB	11
0	531.135	520-2-KB	6	480	2581.68	1.27119	36.8867	Picard	36.4808	0.128616	aas	2	rgv2_r02	RGv2 Run 2	rgv2_r02_s132	0.3125	RGv2	593.877	590-SB	12
0	528.513	520-2-KB	1	480	2010.65	1.1754	36.8867	Picard	36.4808	0.111136	aas	3	rgv2_r02	RGv2 Run 2	rgv2_r02_s133	0.3125	RGv2	611.112	605-SB	13
0	531.332	520-2-KB	2	480	1672.61	1.11915	36.8867	Picard	36.4808	0.115736	aas	3	rgv2_r02	RGv2 Run 2	rgv2_r02_s134	0.3125	RGv2	637.448	630-SB	14
0	527.937	520-2-KB	3	480	1730.75	1.14148	36.8867	Picard	36.4808	0.102856	aas	3	rgv2_r02	RGv2 Run 2	rgv2_r02_s135	0.3125	RGv2	650.591	660-LS	15
0	530.017	520-2-KB	4	480	1910.05	1.18066	36.8867	Picard	36.4808	0.101016	aas	3	rgv2_r02	RGv2 Run 2	rgv2_r02_s136	0.3125	RGv2	677.063	680-MT	16
0	528.546	520-2-KB	5	480	1619.74	1.07661	36.8867	Picard	36.4808	0.114816	aas	3	rgv2_r02	RGv2 Run 2	rgv2_r02_s137	0.3125	RGv2	700.205	700-MB	17
0	527.709	520-2-KB	6	480	1557.59	1.08077	36.8867	Picard	36.4808	0.102856	aas	3	rgv2_r02	RGv2 Run 2	rgv2_r02_s138	0.3125	RGv2	722.479	720-MB	18
0	528.432	520-2-KB	1	480	1673.59	1.11321	36.8867	Picard	36.4808	0.101936	aas	4	rgv2_r02	RGv2 Run 2	rgv2_r02_s139	0.3125	RGv2	739.843	740-MT	19
0	527.491	520-2-KB	2	480	1895.46	1.1754	36.8867	Picard	36.4808	0.084456	aas	4	rgv2_r02	RGv2 Run 2	rgv2_r02_s140	0.3125	RGv2	754.616	760-MB	20
0	528.085	520-2-KB	3	480	1884.75	1.15308	36.8867	Picard	36.4808	0.089056	aas	4	rgv2_r02	RGv2 Run 2	rgv2_r02_s141	0.3125	RGv2	781.798	780-MB	21
0	528.628	520-2-KB	4	480	1957.6	1.18066	36.8867	Picard	36.4808	0.087216	aas	4	rgv2_r02	RGv2 Run 2	rgv2_r02_s142	0.3125	RGv2	851.342	850-VI	22
0	528.414	520-2-KB	5	480	1898.35	1.16968	36.8867	Picard	36.4808	0.102856	aas	4	rgv2_r02	RGv2 Run 2	rgv2_r02_s143	0.3125	RGv2	958.317	940-VI	23
0	529.558	520-2-KB	6	480	1738.24	1.08671	36.8867	Picard	36.4808	0.112056	aas	4	rgv2_r02	RGv2 Run 2	rgv2_r02_s144	0.3125	RGv2			24
0	528.444	520-2-KB	1	480	2058.11	1.20335	36.8867	Janeway	36.4808	0.081696	aas	1	rgv2_r02	RGv2 Run 2	rgv2_r02_s169	10	RGv2	368.879	361-LS	1
0	529.836	520-2-KB	2	480	100493	0.822252	36.8867	Janeway	36.4808	0.025576	aas	1	rgv2_r02	RGv2 Run 2	rgv2_r02_s170	10	RGv2	388.324	380-SB	2
0	528.002	520-2-KB	3	480	83974.4	0.904763	36.8867	Janeway	36.4808	0.034776	aas	1	rgv2_r02	RGv2 Run 2	rgv2_r02_s171	10	RGv2	405.711	405-SB	3
0	528.199	520-2-KB	4	480	88556.6	0.873569	36.8867	Janeway	36.4808	0.054096	aas	1	rgv2_r02	RGv2 Run 2	rgv2_r02_s172	10	RGv2	435.664	430-MB	4
0	527.666	520-2-KB	5	480	101089	0.789044	36.8867	Janeway	36.4808	0.057776	aas	1	rgv2_r02	RGv2 Run 2	rgv2_r02_s173	10	RGv2	451.98	450-MB	5
0	528.254	520-2-KB	6	480	94762	0.775655	36.8867	Janeway	36.4808	0.085376	aas	1	rgv2_r02	RGv2 Run 2	rgv2_r02_s174	10	RGv2	478.271	470-SB	6
0	531.773	520-2-KB	1	480	110183	0.743893	36.8867	Janeway	36.4808	0.074336	aas	2	rgv2_r02	RGv2 Run 2	rgv2_r02_s175	10	RGv2	494.702	490-MB_R383	7
0	528.002	520-2-KB	2	480	109332	0.750877	36.8867	Janeway	36.4808	0.074336	aas	2	rgv2_r02	RGv2 Run 2	rgv2_r02_s176	10	RGv2	524.08	505-SB	8
0	528.746	520-2-KB	3	480	110617	0.724871	36.8867	Janeway	36.4808	0.069736	aas	2	rgv2_r02	RGv2 Run 2	rgv2_r02_s177	10	RGv2	527.785	520-2-KB	9
0	531.422	520-2-KB	4	480	112513	0.71173	36.8867	Janeway	36.4808	0.066976	aas	2	rgv2_r02	RGv2 Run 2	rgv2_r02_s178	10	RGv2	547.492	525-SB_R2003	10
0	528.013	520-2-KB	5	480	100996	0.782936	36.8867	Janeway	36.4808	0.078016	aas	2	rgv2_r02	RGv2 Run 2	rgv2_r02_s179	10	RGv2	572.201	570-KB	11
0	527.865	520-2-KB	6	480	69810.8	1.05073	36.8867	Janeway	36.4808	0.094576	aas	2	rgv2_r02	RGv2 Run 2	rgv2_r02_s180	10	RGv2	593.842	590-SB	12
0	532.196	520-2-KB	1	480	9885.34	1.65186	36.8867	Janeway	36.4808	0.158976	aas	3	rgv2_r02	RGv2 Run 2	rgv2_r02_s181	10	RGv2	611.076	605-SB	13
0	528.428	520-2-KB	2	480	2043.35	1.21474	36.8867	Janeway	36.4808	0.102856	aas	3	rgv2_r02	RGv2 Run 2	rgv2_r02_s182	10	RGv2	636.635	630-SB	14
0	528.262	520-2-KB	3	480	1839.14	1.1639	36.8867	Janeway	36.4808	0.095496	aas	3	rgv2_r02	RGv2 Run 2	rgv2_r02_s183	10	RGv2	652.017	660-LS	15
0	528.022	520-2-KB	4	480	1745.34	1.1473	36.8867	Janeway	36.4808	0.092736	aas	3	rgv2_r02	RGv2 Run 2	rgv2_r02_s184	10	RGv2	675.956	680-MT	16
0	528.466	520-2-KB	5	480	1627.68	1.11457	36.8867	Janeway	36.4808	0.108376	aas	3	rgv2_r02	RGv2 Run 2	rgv2_r02_s185	10	RGv2	699.983	700-MB	17
0	528.033	520-2-KB	6	480	1772.47	1.11457	36.8867	Janeway	36.4808	0.107456	aas	3	rgv2_r02	RGv2 Run 2	rgv2_r02_s186	10	RGv2	723.046	720-MB	18
0	528.887	520-2-KB	1	480	1857.53	1.13663	36.8867	Janeway	36.4808	0.093656	aas	4	rgv2_r02	RGv2 Run 2	rgv2_r02_s187	10	RGv2	739.915	740-MT	19
0	527.872	520-2-KB	2	480	1764.41	1.11457	36.8867	Janeway	36.4808	0.095496	aas	4	rgv2_r02	RGv2 Run 2	rgv2_r02_s188	10	RGv2	755.063	760-MB	20
0	528.067	520-2-KB	3	480	1874.88	1.16968	36.8867	Janeway	36.4808	0.084456	aas	4	rgv2_r02	RGv2 Run 2	rgv2_r02_s189	10	RGv2	783.599	780-MB	21
0	528.466	520-2-KB	4	480	1777.12	1.10874	36.8867	Janeway	36.4808	0.091816	aas	4	rgv2_r02	RGv2 Run 2	rgv2_r02_s190	10	RGv2	846.869	850-VI	22
0	529.525	520-2-KB	5	480	1879.36	1.12034	36.8867	Janeway	36.4808	0.078936	aas	4	rgv2_r02	RGv2 Run 2	rgv2_r02_s191	10	RGv2	953.167	940-VI	23
0	533.051	520-2-KB	6	480	1672.15	1.11915	36.8867	Janeway	36.4808	0.101016	aas	4	rgv2_r02	RGv2 Run 2	rgv2_r02_s192	10	RGv2			24
0	528.414	520-2-KB	1	480	73566.4	1.02584	36.8922	Kirk	36.5779	0.057776	aas	1	rgv2_r01	RGv2 Run 1	rgv2_r01_s097	1.25	RGv2	368.876	361-LS	1
0	532.449	520-2-KB	2	480	75114.8	0.985389	36.8922	Kirk	36.5779	0.051336	aas	1	rgv2_r01	RGv2 Run 1	rgv2_r01_s098	1.25	RGv2	388.522	380-SB	2
0	530.405	520-2-KB	3	480	37294.4	1.54362	36.8922	Kirk	36.5779	0.062376	aas	1	rgv2_r01	RGv2 Run 1	rgv2_r01_s099	1.25	RGv2	405.191	405-SB	3
0	527.386	520-2-KB	4	480	26788.1	1.6154	36.8922	Kirk	36.5779	0.070656	aas	1	rgv2_r01	RGv2 Run 1	rgv2_r01_s100	1.25	RGv2	437.898	430-MB	4
0	527.913	520-2-KB	5	480	54714	1.33914	36.8922	Kirk	36.5779	0.075256	aas	1	rgv2_r01	RGv2 Run 1	rgv2_r01_s101	1.25	RGv2	451.28	450-MB	5
0	531.551	520-2-KB	6	480	87205.6	0.876467	36.8922	Kirk	36.5779	0.077096	aas	1	rgv2_r01	RGv2 Run 1	rgv2_r01_s102	1.25	RGv2	477.961	470-SB	6
0	531.076	520-2-KB	1	480	79971.8	0.949577	36.8922	Kirk	36.5779	0.082616	aas	2	rgv2_r01	RGv2 Run 1	rgv2_r01_s103	1.25	RGv2	494.879	490-MB_R383	7
0	531.762	520-2-KB	2	480	86780.7	0.887697	36.8922	Kirk	36.5779	0.082616	aas	2	rgv2_r01	RGv2 Run 1	rgv2_r01_s104	1.25	RGv2	523.139	505-SB	8
0	527.937	520-2-KB	3	480	65067.8	1.05548	36.8922	Kirk	36.5779	0.080776	aas	2	rgv2_r01	RGv2 Run 1	rgv2_r01_s105	1.25	RGv2	527.798	520-2-KB	9
0	530.011	520-2-KB	4	480	82644.8	0.912563	36.8922	Kirk	36.5779	0.083536	aas	2	rgv2_r01	RGv2 Run 1	rgv2_r01_s106	1.25	RGv2	547.024	525-SB_R2003	10
0	528.919	520-2-KB	5	480	58961.6	1.20633	36.8922	Kirk	36.5779	0.093656	aas	2	rgv2_r01	RGv2 Run 1	rgv2_r01_s107	1.25	RGv2	572.549	570-KB	11
0	528.261	520-2-KB	6	480	9994.99	1.74903	36.8922	Kirk	36.5779	0.112976	aas	2	rgv2_r01	RGv2 Run 1	rgv2_r01_s108	1.25	RGv2	594.167	590-SB	12
0	530.52	520-2-KB	1	480	3158.42	1.2176	36.8922	Kirk	36.5779	0.106536	aas	3	rgv2_r01	RGv2 Run 1	rgv2_r01_s109	1.25	RGv2	611.18	605-SB	13
0	528.504	520-2-KB	2	480	1939.58	1.13013	36.8922	Kirk	36.5779	0.102856	aas	3	rgv2_r01	RGv2 Run 1	rgv2_r01_s110	1.25	RGv2	633.428	630-SB	14
0	532.303	520-2-KB	3	480	1836.53	1.10264	36.8922	Kirk	36.5779	0.106536	aas	3	rgv2_r01	RGv2 Run 1	rgv2_r01_s111	1.25	RGv2	653.032	660-LS	15
0	527.72	520-2-KB	4	480	1888.84	1.14064	36.8922	Kirk	36.5779	0.102856	aas	3	rgv2_r01	RGv2 Run 1	rgv2_r01_s112	1.25	RGv2	676.776	680-MT	16
0	527.555	520-2-KB	5	480	1834.1	1.09684	36.8922	Kirk	36.5779	0.111136	aas	3	rgv2_r01	RGv2 Run 1	rgv2_r01_s113	1.25	RGv2	698.283	700-MB	17
0	528.124	520-2-KB	6	480	1846.25	1.14064	36.8922	Kirk	36.5779	0.105616	aas	3	rgv2_r01	RGv2 Run 1	rgv2_r01_s114	1.25	RGv2	722.789	720-MB	18
0	528.476	520-2-KB	1	480	1879.71	1.14064	36.8922	Kirk	36.5779	0.110216	aas	4	rgv2_r01	RGv2 Run 1	rgv2_r01_s115	1.25	RGv2	739.817	740-MT	19
0	528.392	520-2-KB	2	480	2053.1	1.15699	36.8922	Kirk	36.5779	0.089976	aas	4	rgv2_r01	RGv2 Run 1	rgv2_r01_s116	1.25	RGv2	755.678	760-MB	20
0	532.172	520-2-KB	3	480	1872.59	1.15699	36.8922	Kirk	36.5779	0.107456	aas	4	rgv2_r01	RGv2 Run 1	rgv2_r01_s117	1.25	RGv2	783.67	780-MB	21
0	528.476	520-2-KB	4	480	1744.61	1.08594	36.8922	Kirk	36.5779	0.113896	aas	4	rgv2_r01	RGv2 Run 1	rgv2_r01_s118	1.25	RGv2	859	850-VI	22
0	527.985	520-2-KB	5	480	1839.18	1.14064	36.8922	Kirk	36.5779	0.105616	aas	4	rgv2_r01	RGv2 Run 1	rgv2_r01_s119	1.25	RGv2	957.415	940-VI	23
0	531.337	520-2-KB	6	480	1712.75	1.1291	36.8922	Kirk	36.5779	0.111136	aas	4	rgv2_r01	RGv2 Run 1	rgv2_r01_s120	1.25	RGv2			24
0	528.444	520-2-KB	1	480	52049.3	1.24507	36.8922	Janeway	36.5779	0.054096	aas	1	rgv2_r01	RGv2 Run 1	rgv2_r01_s169	0.625	RGv2	368.879	361-LS	1
0	529.836	520-2-KB	2	480	42895.8	1.40256	36.8922	Janeway	36.5779	0.055936	aas	1	rgv2_r01	RGv2 Run 1	rgv2_r01_s170	0.625	RGv2	388.324	380-SB	2
0	528.002	520-2-KB	3	480	14970.5	1.67633	36.8922	Janeway	36.5779	0.061456	aas	1	rgv2_r01	RGv2 Run 1	rgv2_r01_s171	0.625	RGv2	405.711	405-SB	3
0	528.199	520-2-KB	4	480	8626.83	1.70904	36.8922	Janeway	36.5779	0.066056	aas	1	rgv2_r01	RGv2 Run 1	rgv2_r01_s172	0.625	RGv2	435.664	430-MB	4
0	527.666	520-2-KB	5	480	29028.4	1.61784	36.8922	Janeway	36.5779	0.057776	aas	1	rgv2_r01	RGv2 Run 1	rgv2_r01_s173	0.625	RGv2	451.98	450-MB	5
0	528.254	520-2-KB	6	480	72176.2	1.03089	36.8922	Janeway	36.5779	0.058696	aas	1	rgv2_r01	RGv2 Run 1	rgv2_r01_s174	0.625	RGv2	478.271	470-SB	6
0	531.773	520-2-KB	1	480	61442.3	1.20164	36.8922	Janeway	36.5779	0.066056	aas	2	rgv2_r01	RGv2 Run 1	rgv2_r01_s175	0.625	RGv2	494.702	490-MB_R383	7
0	528.002	520-2-KB	2	480	63405.4	1.10511	36.8922	Janeway	36.5779	0.055936	aas	2	rgv2_r01	RGv2 Run 1	rgv2_r01_s176	0.625	RGv2	524.08	505-SB	8
0	528.746	520-2-KB	3	480	38904.5	1.48858	36.8922	Janeway	36.5779	0.123096	aas	2	rgv2_r01	RGv2 Run 1	rgv2_r01_s177	0.625	RGv2	527.785	520-2-KB	9
0	531.422	520-2-KB	4	480	66892.5	1.07519	36.8922	Janeway	36.5779	0.059616	aas	2	rgv2_r01	RGv2 Run 1	rgv2_r01_s178	0.625	RGv2	547.492	525-SB_R2003	10
0	528.013	520-2-KB	5	480	32141.2	1.58576	36.8922	Janeway	36.5779	0.062376	aas	2	rgv2_r01	RGv2 Run 1	rgv2_r01_s179	0.625	RGv2	572.201	570-KB	11
0	527.865	520-2-KB	6	480	5394.14	1.42232	36.8922	Janeway	36.5779	0.084456	aas	2	rgv2_r01	RGv2 Run 1	rgv2_r01_s180	0.625	RGv2	593.842	590-SB	12
0	532.196	520-2-KB	1	480	2941.16	1.21226	36.8922	Janeway	36.5779	0.086296	aas	3	rgv2_r01	RGv2 Run 1	rgv2_r01_s181	0.625	RGv2	611.076	605-SB	13
0	528.428	520-2-KB	2	480	2000.86	1.17919	36.8922	Janeway	36.5779	0.069736	aas	3	rgv2_r01	RGv2 Run 1	rgv2_r01_s182	0.625	RGv2	636.635	630-SB	14
0	528.262	520-2-KB	3	480	2181.53	1.16269	36.8922	Janeway	36.5779	0.068816	aas	3	rgv2_r01	RGv2 Run 1	rgv2_r01_s183	0.625	RGv2	652.017	660-LS	15
0	528.022	520-2-KB	4	480	1885.46	1.15197	36.8922	Janeway	36.5779	0.079856	aas	3	rgv2_r01	RGv2 Run 1	rgv2_r01_s184	0.625	RGv2	675.956	680-MT	16
0	528.466	520-2-KB	5	480	1865.62	1.16195	36.8922	Janeway	36.5779	0.081696	aas	3	rgv2_r01	RGv2 Run 1	rgv2_r01_s185	0.625	RGv2	699.983	700-MB	17
0	528.033	520-2-KB	6	480	1839.1	1.1291	36.8922	Janeway	36.5779	0.080776	aas	3	rgv2_r01	RGv2 Run 1	rgv2_r01_s186	0.625	RGv2	723.046	720-MB	18
0	528.887	520-2-KB	1	480	1927.62	1.19015	36.8922	Janeway	36.5779	0.077096	aas	4	rgv2_r01	RGv2 Run 1	rgv2_r01_s187	0.625	RGv2	739.915	740-MT	19
0	527.872	520-2-KB	2	480	2036.35	1.16833	36.8922	Janeway	36.5779	0.065136	aas	4	rgv2_r01	RGv2 Run 1	rgv2_r01_s188	0.625	RGv2	755.063	760-MB	20
0	528.067	520-2-KB	3	480	2240.94	1.2183	36.8922	Janeway	36.5779	0.058696	aas	4	rgv2_r01	RGv2 Run 1	rgv2_r01_s189	0.625	RGv2	783.599	780-MB	21
0	528.466	520-2-KB	4	480	2283.62	1.2183	36.8922	Janeway	36.5779	0.056856	aas	4	rgv2_r01	RGv2 Run 1	rgv2_r01_s190	0.625	RGv2	846.869	850-VI	22
0	529.525	520-2-KB	5	480	2100.72	1.19015	36.8922	Janeway	36.5779	0.065136	aas	4	rgv2_r01	RGv2 Run 1	rgv2_r01_s191	0.625	RGv2	953.167	940-VI	23
0	533.051	520-2-KB	6	480	2029.81	1.19015	36.8922	Janeway	36.5779	0.109296	aas	4	rgv2_r01	RGv2 Run 1	rgv2_r01_s192	0.625	RGv2			24
0	530.734	520-2-KB	1	480	54245.5	1.33017	36.8977	Shannen	36.3877	0.104696	aas	1	rgv2_r04	RGv2 Run 4	rgv2_r04_s049	5	RGv2	368.742	361-LS	1
0	528.545	520-2-KB	2	480	95563.5	0.890508	36.8977	Shannen	36.3877	0.076176	aas	1	rgv2_r04	RGv2 Run 4	rgv2_r04_s050	5	RGv2	388.366	380-SB	2
0	528.507	520-2-KB	3	480	74201.6	1.07222	36.8977	Shannen	36.3877	0.077096	aas	1	rgv2_r04	RGv2 Run 4	rgv2_r04_s051	5	RGv2	406.036	405-SB	3
0	527.65	520-2-KB	4	480	80277.3	0.998358	36.8977	Shannen	36.3877	0.081696	aas	1	rgv2_r04	RGv2 Run 4	rgv2_r04_s052	5	RGv2	437.833	430-MB	4
0	528.02	520-2-KB	5	480	93041.7	0.854702	36.8977	Shannen	36.3877	0.090896	aas	1	rgv2_r04	RGv2 Run 4	rgv2_r04_s053	5	RGv2	452.223	450-MB	5
0	529.062	520-2-KB	6	480	101112	0.799994	36.8977	Shannen	36.3877	0.101016	aas	1	rgv2_r04	RGv2 Run 4	rgv2_r04_s054	5	RGv2	478.308	470-SB	6
0	527.855	520-2-KB	1	480	91477.8	0.882252	36.8977	Shannen	36.3877	0.148856	aas	2	rgv2_r04	RGv2 Run 4	rgv2_r04_s055	5	RGv2	494.36	490-MB_R383	7
0	528.07	520-2-KB	2	480	102630	0.799994	36.8977	Shannen	36.3877	0.125856	aas	2	rgv2_r04	RGv2 Run 4	rgv2_r04_s056	5	RGv2	523.608	505-SB	8
0	529.613	520-2-KB	3	480	93083	0.854702	36.8977	Shannen	36.3877	0.124016	aas	2	rgv2_r04	RGv2 Run 4	rgv2_r04_s057	5	RGv2	530.347	520-2-KB	9
0	527.719	520-2-KB	4	480	100567	0.798561	36.8977	Shannen	36.3877	0.114816	aas	2	rgv2_r04	RGv2 Run 4	rgv2_r04_s058	5	RGv2	547.595	525-SB_R2003	10
0	529.708	520-2-KB	5	480	95006.4	0.864955	36.8977	Shannen	36.3877	0.112976	aas	2	rgv2_r04	RGv2 Run 4	rgv2_r04_s059	5	RGv2	572.689	570-KB	11
0	529.804	520-2-KB	6	480	48102.9	1.38674	36.8977	Shannen	36.3877	0.119416	aas	2	rgv2_r04	RGv2 Run 4	rgv2_r04_s060	5	RGv2	593.819	590-SB	12
0	530.129	520-2-KB	1	480	5322.69	1.42968	36.8977	Shannen	36.3877	0.180136	aas	3	rgv2_r04	RGv2 Run 4	rgv2_r04_s061	5	RGv2	610.953	605-SB	13
0	527.996	520-2-KB	2	480	1898.06	1.15394	36.8977	Shannen	36.3877	0.168176	aas	3	rgv2_r04	RGv2 Run 4	rgv2_r04_s062	5	RGv2	633.268	630-SB	14
0	527.462	520-2-KB	3	480	1602.09	1.08291	36.8977	Shannen	36.3877	0.161736	aas	3	rgv2_r04	RGv2 Run 4	rgv2_r04_s063	5	RGv2	655.135	660-LS	15
0	528.519	520-2-KB	4	480	2702.35	1.19326	36.8977	Shannen	36.3877	0.142416	aas	3	rgv2_r04	RGv2 Run 4	rgv2_r04_s064	5	RGv2	676.729	680-MT	16
0	528.541	520-2-KB	5	480	1826.83	1.11518	36.8977	Shannen	36.3877	0.131376	aas	3	rgv2_r04	RGv2 Run 4	rgv2_r04_s065	5	RGv2	699.654	700-MB	17
0	528.449	520-2-KB	6	480	1641.16	1.09897	36.8977	Shannen	36.3877	0.139656	aas	3	rgv2_r04	RGv2 Run 4	rgv2_r04_s066	5	RGv2	722.977	720-MB	18
0	527.919	520-2-KB	1	480	1451.84	1.05206	36.8977	Shannen	36.3877	0.187496	aas	4	rgv2_r04	RGv2 Run 4	rgv2_r04_s067	5	RGv2	739.559	740-MT	19
0	530.292	520-2-KB	2	480	1570.6	1.07099	36.8977	Shannen	36.3877	0.162656	aas	4	rgv2_r04	RGv2 Run 4	rgv2_r04_s068	5	RGv2	754.323	760-MB	20
0	527.651	520-2-KB	3	480	1590.65	1.09897	36.8977	Shannen	36.3877	0.143336	aas	4	rgv2_r04	RGv2 Run 4	rgv2_r04_s069	5	RGv2	782.489	780-MB	21
0	528.452	520-2-KB	4	480	1620.44	1.11518	36.8977	Shannen	36.3877	0.137816	aas	4	rgv2_r04	RGv2 Run 4	rgv2_r04_s070	5	RGv2	858.46	850-VI	22
0	529.345	520-2-KB	5	480	1939.48	1.15472	36.8977	Shannen	36.3877	0.108376	aas	4	rgv2_r04	RGv2 Run 4	rgv2_r04_s071	5	RGv2	954.515	940-VI	23
0	528.849	520-2-KB	6	480	1803.41	1.07698	36.8977	Shannen	36.3877	0.138736	aas	4	rgv2_r04	RGv2 Run 4	rgv2_r04_s072	5	RGv2			24
0	528.414	520-2-KB	1	480	78190	1.05243	36.8977	Kirk	36.3877	0.062376	aas	1	rgv2_r04	RGv2 Run 4	rgv2_r04_s097	2.5	RGv2	368.876	361-LS	1
0	532.449	520-2-KB	2	480	79695.8	0.935816	36.8977	Kirk	36.3877	0.061456	aas	1	rgv2_r04	RGv2 Run 4	rgv2_r04_s098	2.5	RGv2	388.522	380-SB	2
0	530.405	520-2-KB	3	480	53070.5	1.33482	36.8977	Kirk	36.3877	0.077096	aas	1	rgv2_r04	RGv2 Run 4	rgv2_r04_s099	2.5	RGv2	405.191	405-SB	3
0	527.386	520-2-KB	4	480	55943.6	1.27498	36.8977	Kirk	36.3877	0.065136	aas	1	rgv2_r04	RGv2 Run 4	rgv2_r04_s100	2.5	RGv2	437.898	430-MB	4
0	527.913	520-2-KB	5	480	80183.4	0.963079	36.8977	Kirk	36.3877	0.073416	aas	1	rgv2_r04	RGv2 Run 4	rgv2_r04_s101	2.5	RGv2	451.28	450-MB	5
0	531.551	520-2-KB	6	480	102396	0.799994	36.8977	Kirk	36.3877	0.079856	aas	1	rgv2_r04	RGv2 Run 4	rgv2_r04_s102	2.5	RGv2	477.961	470-SB	6
0	531.076	520-2-KB	1	480	98185	0.817948	36.8977	Kirk	36.3877	0.081696	aas	2	rgv2_r04	RGv2 Run 4	rgv2_r04_s103	2.5	RGv2	494.879	490-MB_R383	7
0	531.762	520-2-KB	2	480	98297.9	0.819618	36.8977	Kirk	36.3877	0.074336	aas	2	rgv2_r04	RGv2 Run 4	rgv2_r04_s104	2.5	RGv2	523.139	505-SB	8
0	527.937	520-2-KB	3	480	86601.9	0.907486	36.8977	Kirk	36.3877	0.077096	aas	2	rgv2_r04	RGv2 Run 4	rgv2_r04_s105	2.5	RGv2	527.798	520-2-KB	9
0	530.011	520-2-KB	4	480	98783.8	0.786536	36.8977	Kirk	36.3877	0.076176	aas	2	rgv2_r04	RGv2 Run 4	rgv2_r04_s106	2.5	RGv2	547.024	525-SB_R2003	10
0	528.919	520-2-KB	5	480	80063.3	0.963079	36.8977	Kirk	36.3877	0.095496	aas	2	rgv2_r04	RGv2 Run 4	rgv2_r04_s107	2.5	RGv2	572.549	570-KB	11
0	528.261	520-2-KB	6	480	25389.1	1.58509	36.8977	Kirk	36.3877	0.121256	aas	2	rgv2_r04	RGv2 Run 4	rgv2_r04_s108	2.5	RGv2	594.167	590-SB	12
0	530.52	520-2-KB	1	480	3757.21	1.32579	36.8977	Kirk	36.3877	0.104696	aas	3	rgv2_r04	RGv2 Run 4	rgv2_r04_s109	2.5	RGv2	611.18	605-SB	13
0	528.504	520-2-KB	2	480	1877.57	1.16474	36.8977	Kirk	36.3877	0.111136	aas	3	rgv2_r04	RGv2 Run 4	rgv2_r04_s110	2.5	RGv2	633.428	630-SB	14
0	532.303	520-2-KB	3	480	1799.54	1.14807	36.8977	Kirk	36.3877	0.105616	aas	3	rgv2_r04	RGv2 Run 4	rgv2_r04_s111	2.5	RGv2	653.032	660-LS	15
0	527.72	520-2-KB	4	480	1608.91	1.09304	36.8977	Kirk	36.3877	0.103776	aas	3	rgv2_r04	RGv2 Run 4	rgv2_r04_s112	2.5	RGv2	676.776	680-MT	16
0	527.555	520-2-KB	5	480	1743.22	1.13155	36.8977	Kirk	36.3877	0.112976	aas	3	rgv2_r04	RGv2 Run 4	rgv2_r04_s113	2.5	RGv2	698.283	700-MB	17
0	528.124	520-2-KB	6	480	1761.6	1.12106	36.8977	Kirk	36.3877	0.132296	aas	3	rgv2_r04	RGv2 Run 4	rgv2_r04_s114	2.5	RGv2	722.789	720-MB	18
0	528.476	520-2-KB	1	480	1988.4	1.14901	36.8977	Kirk	36.3877	0.085376	aas	4	rgv2_r04	RGv2 Run 4	rgv2_r04_s115	2.5	RGv2	739.817	740-MT	19
0	528.392	520-2-KB	2	480	2056.14	1.13264	36.8977	Kirk	36.3877	0.090896	aas	4	rgv2_r04	RGv2 Run 4	rgv2_r04_s116	2.5	RGv2	755.678	760-MB	20
0	532.172	520-2-KB	3	480	2127.22	1.1822	36.8977	Kirk	36.3877	0.071576	aas	4	rgv2_r04	RGv2 Run 4	rgv2_r04_s117	2.5	RGv2	783.67	780-MB	21
0	528.476	520-2-KB	4	480	2172.44	1.23887	36.8977	Kirk	36.3877	0.078016	aas	4	rgv2_r04	RGv2 Run 4	rgv2_r04_s118	2.5	RGv2	859	850-VI	22
0	527.985	520-2-KB	5	480	1915.88	1.14324	36.8977	Kirk	36.3877	0.097336	aas	4	rgv2_r04	RGv2 Run 4	rgv2_r04_s119	2.5	RGv2	957.415	940-VI	23
0	531.337	520-2-KB	6	480	1753.5	1.15394	36.8977	Kirk	36.3877	0.128616	aas	4	rgv2_r04	RGv2 Run 4	rgv2_r04_s120	2.5	RGv2			24
0	527.777	520-2-KB	1	480	4958.79	1.3659	36.8977	Sisko	36.3877	0.075256	aas	1	rgv2_r04	RGv2 Run 4	rgv2_r04_s145	0.078125	RGv2	368.694	361-LS	1
0	528.316	520-2-KB	2	480	3504.79	1.28795	36.8977	Sisko	36.3877	0.069736	aas	1	rgv2_r04	RGv2 Run 4	rgv2_r04_s146	0.078125	RGv2	389.034	380-SB	2
0	528.122	520-2-KB	3	480	2368.05	1.1825	36.8977	Sisko	36.3877	0.068816	aas	1	rgv2_r04	RGv2 Run 4	rgv2_r04_s147	0.078125	RGv2	405.482	405-SB	3
0	528.115	520-2-KB	4	480	2636.16	1.2785	36.8977	Sisko	36.3877	0.063296	aas	1	rgv2_r04	RGv2 Run 4	rgv2_r04_s148	0.078125	RGv2	436.027	430-MB	4
0	529.665	520-2-KB	5	480	2341.21	1.25014	36.8977	Sisko	36.3877	0.088136	aas	1	rgv2_r04	RGv2 Run 4	rgv2_r04_s149	0.078125	RGv2	452.712	450-MB	5
0	528.461	520-2-KB	6	480	4337.29	1.3659	36.8977	Sisko	36.3877	0.099176	aas	1	rgv2_r04	RGv2 Run 4	rgv2_r04_s150	0.078125	RGv2	478.73	470-SB	6
0	527.91	520-2-KB	1	480	3600.62	1.3382	36.8977	Sisko	36.3877	0.083536	aas	2	rgv2_r04	RGv2 Run 4	rgv2_r04_s151	0.078125	RGv2	494.351	490-MB_R383	7
0	532.19	520-2-KB	2	480	3683.78	1.31562	36.8977	Sisko	36.3877	0.076176	aas	2	rgv2_r04	RGv2 Run 4	rgv2_r04_s152	0.078125	RGv2	523.764	505-SB	8
0	528.419	520-2-KB	3	480	2677.01	1.24405	36.8977	Sisko	36.3877	0.071576	aas	2	rgv2_r04	RGv2 Run 4	rgv2_r04_s153	0.078125	RGv2	530.28	520-2-KB	9
0	528.709	520-2-KB	4	480	4165.56	1.33889	36.8977	Sisko	36.3877	0.068816	aas	2	rgv2_r04	RGv2 Run 4	rgv2_r04_s154	0.078125	RGv2	550.37	525-SB_R2003	10
0	527.102	520-2-KB	5	480	2987.64	1.2774	36.8977	Sisko	36.3877	0.078936	aas	2	rgv2_r04	RGv2 Run 4	rgv2_r04_s155	0.078125	RGv2	572.423	570-KB	11
0	528.198	520-2-KB	6	480	2047.16	1.18791	36.8977	Sisko	36.3877	0.095496	aas	2	rgv2_r04	RGv2 Run 4	rgv2_r04_s156	0.078125	RGv2	594.013	590-SB	12
0	531.996	520-2-KB	1	480	1982.49	1.14901	36.8977	Sisko	36.3877	0.080776	aas	3	rgv2_r04	RGv2 Run 4	rgv2_r04_s157	0.078125	RGv2	610.605	605-SB	13
0	527.647	520-2-KB	2	480	1712.26	1.09897	36.8977	Sisko	36.3877	0.085376	aas	3	rgv2_r04	RGv2 Run 4	rgv2_r04_s158	0.078125	RGv2	635.192	630-SB	14
0	528.283	520-2-KB	3	480	1880.06	1.12106	36.8977	Sisko	36.3877	0.084456	aas	3	rgv2_r04	RGv2 Run 4	rgv2_r04_s159	0.078125	RGv2	653.115	660-LS	15
0	528.515	520-2-KB	4	480	1863.91	1.14324	36.8977	Sisko	36.3877	0.072496	aas	3	rgv2_r04	RGv2 Run 4	rgv2_r04_s160	0.078125	RGv2	675.645	680-MT	16
0	527.493	520-2-KB	5	480	1834.15	1.13742	36.8977	Sisko	36.3877	0.082616	aas	3	rgv2_r04	RGv2 Run 4	rgv2_r04_s161	0.078125	RGv2	700.872	700-MB	17
0	528.356	520-2-KB	6	480	1823.96	1.14324	36.8977	Sisko	36.3877	0.089976	aas	3	rgv2_r04	RGv2 Run 4	rgv2_r04_s162	0.078125	RGv2	722.7	720-MB	18
0	528.107	520-2-KB	1	480	1636.63	1.09304	36.8977	Sisko	36.3877	0.086296	aas	4	rgv2_r04	RGv2 Run 4	rgv2_r04_s163	0.078125	RGv2	739.377	740-MT	19
0	527.717	520-2-KB	2	480	1739.01	1.08291	36.8977	Sisko	36.3877	0.082616	aas	4	rgv2_r04	RGv2 Run 4	rgv2_r04_s164	0.078125	RGv2	754.857	760-MB	20
0	529.786	520-2-KB	3	480	1861.06	1.14901	36.8977	Sisko	36.3877	0.086296	aas	4	rgv2_r04	RGv2 Run 4	rgv2_r04_s165	0.078125	RGv2	782.914	780-MB	21
0	528.039	520-2-KB	4	480	2088.51	1.1822	36.8977	Sisko	36.3877	0.069736	aas	4	rgv2_r04	RGv2 Run 4	rgv2_r04_s166	0.078125	RGv2	835.556	850-VI	22
0	527.5	520-2-KB	5	480	2080.94	1.1825	36.8977	Sisko	36.3877	0.062376	aas	4	rgv2_r04	RGv2 Run 4	rgv2_r04_s167	0.078125	RGv2	957.697	940-VI	23
0	527.658	520-2-KB	6	480	1670.7	1.07698	36.8977	Sisko	36.3877	0.105616	aas	4	rgv2_r04	RGv2 Run 4	rgv2_r04_s168	0.078125	RGv2			24
