# Supplementary material for: A photoconversion model for full spectral programming and multiplexing of optogenetic systems
Source: Mol Syst Biol. 2017 Apr 24;13(4):926. doi: 10.15252/msb.20167456 (PMC5408778; doi:10.15252/msb.20167456)
Supplement: Supplementary file 10 — Dataset EV2 [file MSB-13-926-s010.zip › dataset_ev2_ccasr_data_and_analysis/ccasr_data/aas/rgv2_wholepop_aas_histograms.xlsx]

## Sheet: Sheet1
Sample ID	Channel	Unnamed: 2	Bin 1	Bin 2	Bin 3	Bin 4	Bin 5	Bin 6	Bin 7	Bin 8	Bin 9	Bin 10	Bin 11	Bin 12	Bin 13	Bin 14	Bin 15	Bin 16	Bin 17	Bin 18	Bin 19	Bin 20	Bin 21	Bin 22	Bin 23	Bin 24	Bin 25	Bin 26	Bin 27	Bin 28	Bin 29	Bin 30	Bin 31	Bin 32	Bin 33	Bin 34	Bin 35	Bin 36	Bin 37	Bin 38	Bin 39	Bin 40	Bin 41	Bin 42	Bin 43	Bin 44	Bin 45	Bin 46	Bin 47
rgv2_r05_s049	FL1	Bin Values (MEF)	56.8426	57.3757	57.9138	58.457	59.0053	59.5588	60.1174	60.6812	61.2504	61.8249	62.4047	62.9901	63.5809	64.1772	64.7791	65.3867	66	66.619	67.2439	67.8746	68.5112	69.1538	69.8024	70.4571	71.118	71.785	72.4583	73.1379	73.8239	74.5163	75.2152	75.9207	76.6328	77.3515	78.077	78.8093	79.5485	80.2946	81.0477	81.8079	82.5752	83.3497	84.1315	84.9206	85.7171	86.521	87.3325
rgv2_r05_s049	FL1	Counts	0	0	0	0	0	0	0	0	0	0	0	0	1	0	0	0	0	1	0	0	0	0	0	0	0	0	0	1	0	0	0	0	0	0	0	0	0	1	0	0	1	0	0	2	0	0	1
rgv2_r05_s050	FL1	Bin Values (MEF)	56.8426	57.3757	57.9138	58.457	59.0053	59.5588	60.1174	60.6812	61.2504	61.8249	62.4047	62.9901	63.5809	64.1772	64.7791	65.3867	66	66.619	67.2439	67.8746	68.5112	69.1538	69.8024	70.4571	71.118	71.785	72.4583	73.1379	73.8239	74.5163	75.2152	75.9207	76.6328	77.3515	78.077	78.8093	79.5485	80.2946	81.0477	81.8079	82.5752	83.3497	84.1315	84.9206	85.7171	86.521	87.3325
rgv2_r05_s050	FL1	Counts	0	1	0	0	0	0	0	1	0	0	0	0	0	0	0	0	0	0	0	0	1	0	1	0	0	0	1	0	1	0	0	0	0	0	0	0	0	0	0	1	0	1	0	1	0	0	0
rgv2_r05_s051	FL1	Bin Values (MEF)	56.8426	57.3757	57.9138	58.457	59.0053	59.5588	60.1174	60.6812	61.2504	61.8249	62.4047	62.9901	63.5809	64.1772	64.7791	65.3867	66	66.619	67.2439	67.8746	68.5112	69.1538	69.8024	70.4571	71.118	71.785	72.4583	73.1379	73.8239	74.5163	75.2152	75.9207	76.6328	77.3515	78.077	78.8093	79.5485	80.2946	81.0477	81.8079	82.5752	83.3497	84.1315	84.9206	85.7171	86.521	87.3325
rgv2_r05_s051	FL1	Counts	0	0	0	0	0	0	0	0	0	0	0	1	0	1	1	1	0	0	0	0	0	0	0	0	0	0	1	0	1	1	0	1	1	0	3	1	0	1	0	2	0	0	0	1	0	0	0
rgv2_r05_s052	FL1	Bin Values (MEF)	56.8426	57.3757	57.9138	58.457	59.0053	59.5588	60.1174	60.6812	61.2504	61.8249	62.4047	62.9901	63.5809	64.1772	64.7791	65.3867	66	66.619	67.2439	67.8746	68.5112	69.1538	69.8024	70.4571	71.118	71.785	72.4583	73.1379	73.8239	74.5163	75.2152	75.9207	76.6328	77.3515	78.077	78.8093	79.5485	80.2946	81.0477	81.8079	82.5752	83.3497	84.1315	84.9206	85.7171	86.521	87.3325
rgv2_r05_s052	FL1	Counts	0	1	3	1	0	0	0	0	0	0	0	0	0	0	0	0	2	0	0	0	0	0	1	3	0	1	0	0	1	0	0	0	0	0	0	0	0	0	0	0	1	0	2	0	1	1	0
rgv2_r05_s053	FL1	Bin Values (MEF)	56.8426	57.3757	57.9138	58.457	59.0053	59.5588	60.1174	60.6812	61.2504	61.8249	62.4047	62.9901	63.5809	64.1772	64.7791	65.3867	66	66.619	67.2439	67.8746	68.5112	69.1538	69.8024	70.4571	71.118	71.785	72.4583	73.1379	73.8239	74.5163	75.2152	75.9207	76.6328	77.3515	78.077	78.8093	79.5485	80.2946	81.0477	81.8079	82.5752	83.3497	84.1315	84.9206	85.7171	86.521	87.3325
rgv2_r05_s053	FL1	Counts	0	0	0	0	2	0	0	1	0	0	0	0	0	0	0	1	0	0	0	0	1	2	0	0	0	0	0	1	0	0	0	1	0	0	0	0	0	0	0	0	0	0	0	2	1	1	0
rgv2_r05_s054	FL1	Bin Values (MEF)	56.8426	57.3757	57.9138	58.457	59.0053	59.5588	60.1174	60.6812	61.2504	61.8249	62.4047	62.9901	63.5809	64.1772	64.7791	65.3867	66	66.619	67.2439	67.8746	68.5112	69.1538	69.8024	70.4571	71.118	71.785	72.4583	73.1379	73.8239	74.5163	75.2152	75.9207	76.6328	77.3515	78.077	78.8093	79.5485	80.2946	81.0477	81.8079	82.5752	83.3497	84.1315	84.9206	85.7171	86.521	87.3325
rgv2_r05_s054	FL1	Counts	0	1	0	1	0	1	0	0	1	0	0	1	0	0	0	0	0	0	0	0	0	0	0	0	1	1	0	0	1	0	0	1	0	0	0	0	0	0	0	1	1	0	0	1	2	1	0
rgv2_r05_s055	FL1	Bin Values (MEF)	56.8426	57.3757	57.9138	58.457	59.0053	59.5588	60.1174	60.6812	61.2504	61.8249	62.4047	62.9901	63.5809	64.1772	64.7791	65.3867	66	66.619	67.2439	67.8746	68.5112	69.1538	69.8024	70.4571	71.118	71.785	72.4583	73.1379	73.8239	74.5163	75.2152	75.9207	76.6328	77.3515	78.077	78.8093	79.5485	80.2946	81.0477	81.8079	82.5752	83.3497	84.1315	84.9206	85.7171	86.521	87.3325
rgv2_r05_s055	FL1	Counts	0	0	0	1	0	0	0	0	0	0	0	0	0	0	0	1	0	0	0	0	0	0	0	0	1	2	0	1	0	0	1	0	0	1	1	0	0	0	0	0	0	0	1	0	1	1	0
rgv2_r05_s056	FL1	Bin Values (MEF)	56.8426	57.3757	57.9138	58.457	59.0053	59.5588	60.1174	60.6812	61.2504	61.8249	62.4047	62.9901	63.5809	64.1772	64.7791	65.3867	66	66.619	67.2439	67.8746	68.5112	69.1538	69.8024	70.4571	71.118	71.785	72.4583	73.1379	73.8239	74.5163	75.2152	75.9207	76.6328	77.3515	78.077	78.8093	79.5485	80.2946	81.0477	81.8079	82.5752	83.3497	84.1315	84.9206	85.7171	86.521	87.3325
rgv2_r05_s056	FL1	Counts	0	0	0	0	1	0	0	0	0	2	0	0	1	0	0	1	0	0	0	1	1	1	0	1	2	0	1	2	0	0	0	1	1	0	0	0	2	0	1	0	0	0	0	2	0	0	1
rgv2_r05_s057	FL1	Bin Values (MEF)	56.8426	57.3757	57.9138	58.457	59.0053	59.5588	60.1174	60.6812	61.2504	61.8249	62.4047	62.9901	63.5809	64.1772	64.7791	65.3867	66	66.619	67.2439	67.8746	68.5112	69.1538	69.8024	70.4571	71.118	71.785	72.4583	73.1379	73.8239	74.5163	75.2152	75.9207	76.6328	77.3515	78.077	78.8093	79.5485	80.2946	81.0477	81.8079	82.5752	83.3497	84.1315	84.9206	85.7171	86.521	87.3325
rgv2_r05_s057	FL1	Counts	0	2	0	0	0	0	0	1	1	0	0	0	0	0	0	0	0	0	0	0	0	0	0	0	0	1	0	0	0	0	0	0	1	1	0	0	2	1	0	0	0	0	0	2	1	0	2
rgv2_r05_s058	FL1	Bin Values (MEF)	56.8426	57.3757	57.9138	58.457	59.0053	59.5588	60.1174	60.6812	61.2504	61.8249	62.4047	62.9901	63.5809	64.1772	64.7791	65.3867	66	66.619	67.2439	67.8746	68.5112	69.1538	69.8024	70.4571	71.118	71.785	72.4583	73.1379	73.8239	74.5163	75.2152	75.9207	76.6328	77.3515	78.077	78.8093	79.5485	80.2946	81.0477	81.8079	82.5752	83.3497	84.1315	84.9206	85.7171	86.521	87.3325
rgv2_r05_s058	FL1	Counts	0	1	0	0	0	0	0	0	0	0	0	0	0	0	0	0	1	0	0	0	0	0	1	0	0	0	0	0	0	0	0	0	0	0	0	0	3	1	0	0	1	1	0	1	0	1	0
rgv2_r05_s059	FL1	Bin Values (MEF)	56.8426	57.3757	57.9138	58.457	59.0053	59.5588	60.1174	60.6812	61.2504	61.8249	62.4047	62.9901	63.5809	64.1772	64.7791	65.3867	66	66.619	67.2439	67.8746	68.5112	69.1538	69.8024	70.4571	71.118	71.785	72.4583	73.1379	73.8239	74.5163	75.2152	75.9207	76.6328	77.3515	78.077	78.8093	79.5485	80.2946	81.0477	81.8079	82.5752	83.3497	84.1315	84.9206	85.7171	86.521	87.3325
rgv2_r05_s059	FL1	Counts	0	0	0	0	0	0	1	1	0	0	0	0	0	0	2	1	0	1	1	0	0	0	0	0	0	0	0	0	1	1	0	0	0	1	1	5	0	0	0	1	2	0	0	1	2	0	0
rgv2_r05_s060	FL1	Bin Values (MEF)	56.8426	57.3757	57.9138	58.457	59.0053	59.5588	60.1174	60.6812	61.2504	61.8249	62.4047	62.9901	63.5809	64.1772	64.7791	65.3867	66	66.619	67.2439	67.8746	68.5112	69.1538	69.8024	70.4571	71.118	71.785	72.4583	73.1379	73.8239	74.5163	75.2152	75.9207	76.6328	77.3515	78.077	78.8093	79.5485	80.2946	81.0477	81.8079	82.5752	83.3497	84.1315	84.9206	85.7171	86.521	87.3325
rgv2_r05_s060	FL1	Counts	0	0	0	0	0	1	1	0	0	0	0	0	0	0	1	0	1	0	0	1	0	0	3	0	2	0	1	0	0	1	1	0	0	2	0	0	1	2	0	0	0	0	2	0	0	1	0
rgv2_r05_s061	FL1	Bin Values (MEF)	56.8426	57.3757	57.9138	58.457	59.0053	59.5588	60.1174	60.6812	61.2504	61.8249	62.4047	62.9901	63.5809	64.1772	64.7791	65.3867	66	66.619	67.2439	67.8746	68.5112	69.1538	69.8024	70.4571	71.118	71.785	72.4583	73.1379	73.8239	74.5163	75.2152	75.9207	76.6328	77.3515	78.077	78.8093	79.5485	80.2946	81.0477	81.8079	82.5752	83.3497	84.1315	84.9206	85.7171	86.521	87.3325
rgv2_r05_s061	FL1	Counts	0	0	0	0	0	0	0	0	0	1	0	0	0	1	2	0	0	1	1	0	1	1	0	1	0	0	1	0	0	1	0	1	1	0	0	1	1	0	2	0	1	0	2	2	1	2	3
rgv2_r05_s062	FL1	Bin Values (MEF)	56.8426	57.3757	57.9138	58.457	59.0053	59.5588	60.1174	60.6812	61.2504	61.8249	62.4047	62.9901	63.5809	64.1772	64.7791	65.3867	66	66.619	67.2439	67.8746	68.5112	69.1538	69.8024	70.4571	71.118	71.785	72.4583	73.1379	73.8239	74.5163	75.2152	75.9207	76.6328	77.3515	78.077	78.8093	79.5485	80.2946	81.0477	81.8079	82.5752	83.3497	84.1315	84.9206	85.7171	86.521	87.3325
rgv2_r05_s062	FL1	Counts	0	0	0	0	0	0	0	1	1	0	0	0	1	0	1	0	0	0	0	0	0	0	1	0	1	0	0	1	0	0	0	0	1	0	1	0	1	0	0	1	0	0	0	0	1	1	1
rgv2_r05_s063	FL1	Bin Values (MEF)	56.8426	57.3757	57.9138	58.457	59.0053	59.5588	60.1174	60.6812	61.2504	61.8249	62.4047	62.9901	63.5809	64.1772	64.7791	65.3867	66	66.619	67.2439	67.8746	68.5112	69.1538	69.8024	70.4571	71.118	71.785	72.4583	73.1379	73.8239	74.5163	75.2152	75.9207	76.6328	77.3515	78.077	78.8093	79.5485	80.2946	81.0477	81.8079	82.5752	83.3497	84.1315	84.9206	85.7171	86.521	87.3325
rgv2_r05_s063	FL1	Counts	0	0	0	0	0	0	0	0	0	1	0	0	1	0	1	0	0	0	1	1	1	2	1	1	0	0	0	0	0	2	0	1	0	1	3	0	0	0	0	0	1	1	2	0	0	0	0
rgv2_r05_s064	FL1	Bin Values (MEF)	56.8426	57.3757	57.9138	58.457	59.0053	59.5588	60.1174	60.6812	61.2504	61.8249	62.4047	62.9901	63.5809	64.1772	64.7791	65.3867	66	66.619	67.2439	67.8746	68.5112	69.1538	69.8024	70.4571	71.118	71.785	72.4583	73.1379	73.8239	74.5163	75.2152	75.9207	76.6328	77.3515	78.077	78.8093	79.5485	80.2946	81.0477	81.8079	82.5752	83.3497	84.1315	84.9206	85.7171	86.521	87.3325
rgv2_r05_s064	FL1	Counts	0	0	1	0	1	0	0	0	2	1	0	0	0	1	0	0	0	0	1	0	0	0	0	1	0	0	1	0	0	0	0	0	1	1	0	0	1	1	1	1	0	1	0	4	0	0	2
rgv2_r05_s065	FL1	Bin Values (MEF)	56.8426	57.3757	57.9138	58.457	59.0053	59.5588	60.1174	60.6812	61.2504	61.8249	62.4047	62.9901	63.5809	64.1772	64.7791	65.3867	66	66.619	67.2439	67.8746	68.5112	69.1538	69.8024	70.4571	71.118	71.785	72.4583	73.1379	73.8239	74.5163	75.2152	75.9207	76.6328	77.3515	78.077	78.8093	79.5485	80.2946	81.0477	81.8079	82.5752	83.3497	84.1315	84.9206	85.7171	86.521	87.3325
rgv2_r05_s065	FL1	Counts	0	1	0	1	1	1	0	0	0	0	0	0	0	0	0	0	0	0	0	1	0	0	0	1	0	0	0	0	0	0	2	0	1	1	1	0	0	0	1	2	1	2	1	1	0	0	0
rgv2_r05_s066	FL1	Bin Values (MEF)	56.8426	57.3757	57.9138	58.457	59.0053	59.5588	60.1174	60.6812	61.2504	61.8249	62.4047	62.9901	63.5809	64.1772	64.7791	65.3867	66	66.619	67.2439	67.8746	68.5112	69.1538	69.8024	70.4571	71.118	71.785	72.4583	73.1379	73.8239	74.5163	75.2152	75.9207	76.6328	77.3515	78.077	78.8093	79.5485	80.2946	81.0477	81.8079	82.5752	83.3497	84.1315	84.9206	85.7171	86.521	87.3325
rgv2_r05_s066	FL1	Counts	0	0	0	0	1	0	0	1	0	0	0	1	2	0	0	0	0	0	0	1	0	0	0	0	0	0	0	0	0	0	1	2	1	0	2	1	0	0	0	1	1	0	2	0	0	1	2
rgv2_r05_s067	FL1	Bin Values (MEF)	56.8426	57.3757	57.9138	58.457	59.0053	59.5588	60.1174	60.6812	61.2504	61.8249	62.4047	62.9901	63.5809	64.1772	64.7791	65.3867	66	66.619	67.2439	67.8746	68.5112	69.1538	69.8024	70.4571	71.118	71.785	72.4583	73.1379	73.8239	74.5163	75.2152	75.9207	76.6328	77.3515	78.077	78.8093	79.5485	80.2946	81.0477	81.8079	82.5752	83.3497	84.1315	84.9206	85.7171	86.521	87.3325
rgv2_r05_s067	FL1	Counts	0	0	0	0	0	0	1	0	0	0	0	1	2	0	0	0	0	0	0	0	1	1	1	0	0	2	0	0	0	0	0	0	1	0	1	0	1	0	1	1	1	1	0	1	3	0	2
rgv2_r05_s068	FL1	Bin Values (MEF)	56.8426	57.3757	57.9138	58.457	59.0053	59.5588	60.1174	60.6812	61.2504	61.8249	62.4047	62.9901	63.5809	64.1772	64.7791	65.3867	66	66.619	67.2439	67.8746	68.5112	69.1538	69.8024	70.4571	71.118	71.785	72.4583	73.1379	73.8239	74.5163	75.2152	75.9207	76.6328	77.3515	78.077	78.8093	79.5485	80.2946	81.0477	81.8079	82.5752	83.3497	84.1315	84.9206	85.7171	86.521	87.3325
rgv2_r05_s068	FL1	Counts	0	1	0	0	0	0	0	0	1	0	0	0	0	0	0	3	1	0	0	1	0	1	0	0	0	0	0	0	1	1	0	1	0	0	0	0	0	0	0	1	0	0	1	1	3	0	0
rgv2_r05_s069	FL1	Bin Values (MEF)	56.8426	57.3757	57.9138	58.457	59.0053	59.5588	60.1174	60.6812	61.2504	61.8249	62.4047	62.9901	63.5809	64.1772	64.7791	65.3867	66	66.619	67.2439	67.8746	68.5112	69.1538	69.8024	70.4571	71.118	71.785	72.4583	73.1379	73.8239	74.5163	75.2152	75.9207	76.6328	77.3515	78.077	78.8093	79.5485	80.2946	81.0477	81.8079	82.5752	83.3497	84.1315	84.9206	85.7171	86.521	87.3325
rgv2_r05_s069	FL1	Counts	0	0	0	1	1	0	0	0	0	0	0	0	1	0	0	0	0	0	1	1	0	1	0	0	0	0	0	0	1	0	0	2	0	0	0	1	0	0	0	0	0	0	0	0	1	1	0
rgv2_r05_s070	FL1	Bin Values (MEF)	56.8426	57.3757	57.9138	58.457	59.0053	59.5588	60.1174	60.6812	61.2504	61.8249	62.4047	62.9901	63.5809	64.1772	64.7791	65.3867	66	66.619	67.2439	67.8746	68.5112	69.1538	69.8024	70.4571	71.118	71.785	72.4583	73.1379	73.8239	74.5163	75.2152	75.9207	76.6328	77.3515	78.077	78.8093	79.5485	80.2946	81.0477	81.8079	82.5752	83.3497	84.1315	84.9206	85.7171	86.521	87.3325
rgv2_r05_s070	FL1	Counts	0	0	1	0	0	1	0	0	0	0	2	0	0	0	0	0	1	0	0	0	0	0	0	1	0	0	0	0	0	0	1	0	0	0	0	1	1	0	0	2	0	1	1	0	0	1	0
rgv2_r05_s071	FL1	Bin Values (MEF)	56.8426	57.3757	57.9138	58.457	59.0053	59.5588	60.1174	60.6812	61.2504	61.8249	62.4047	62.9901	63.5809	64.1772	64.7791	65.3867	66	66.619	67.2439	67.8746	68.5112	69.1538	69.8024	70.4571	71.118	71.785	72.4583	73.1379	73.8239	74.5163	75.2152	75.9207	76.6328	77.3515	78.077	78.8093	79.5485	80.2946	81.0477	81.8079	82.5752	83.3497	84.1315	84.9206	85.7171	86.521	87.3325
rgv2_r05_s071	FL1	Counts	0	0	0	0	1	0	0	0	0	0	1	0	0	0	0	1	0	0	0	0	0	0	0	1	1	0	0	2	1	0	0	0	0	1	0	0	1	0	1	0	1	0	0	0	0	0	1
rgv2_r05_s072	FL1	Bin Values (MEF)	56.8426	57.3757	57.9138	58.457	59.0053	59.5588	60.1174	60.6812	61.2504	61.8249	62.4047	62.9901	63.5809	64.1772	64.7791	65.3867	66	66.619	67.2439	67.8746	68.5112	69.1538	69.8024	70.4571	71.118	71.785	72.4583	73.1379	73.8239	74.5163	75.2152	75.9207	76.6328	77.3515	78.077	78.8093	79.5485	80.2946	81.0477	81.8079	82.5752	83.3497	84.1315	84.9206	85.7171	86.521	87.3325
rgv2_r05_s072	FL1	Counts	0	0	0	1	0	1	0	0	0	0	1	0	1	1	0	0	0	0	1	0	0	0	0	0	0	2	0	1	1	0	0	0	0	0	1	0	0	1	1	0	2	0	1	1	0	0	0
rgv2_r05_s073	FL1	Bin Values (MEF)	56.8426	57.3757	57.9138	58.457	59.0053	59.5588	60.1174	60.6812	61.2504	61.8249	62.4047	62.9901	63.5809	64.1772	64.7791	65.3867	66	66.619	67.2439	67.8746	68.5112	69.1538	69.8024	70.4571	71.118	71.785	72.4583	73.1379	73.8239	74.5163	75.2152	75.9207	76.6328	77.3515	78.077	78.8093	79.5485	80.2946	81.0477	81.8079	82.5752	83.3497	84.1315	84.9206	85.7171	86.521	87.3325
rgv2_r05_s073	FL1	Counts	0	0	0	0	0	0	0	1	0	0	0	0	0	0	0	0	0	0	0	0	0	0	1	0	0	0	1	0	0	0	0	0	0	0	1	0	0	0	0	0	0	0	0	0	0	1	0
rgv2_r05_s074	FL1	Bin Values (MEF)	56.8426	57.3757	57.9138	58.457	59.0053	59.5588	60.1174	60.6812	61.2504	61.8249	62.4047	62.9901	63.5809	64.1772	64.7791	65.3867	66	66.619	67.2439	67.8746	68.5112	69.1538	69.8024	70.4571	71.118	71.785	72.4583	73.1379	73.8239	74.5163	75.2152	75.9207	76.6328	77.3515	78.077	78.8093	79.5485	80.2946	81.0477	81.8079	82.5752	83.3497	84.1315	84.9206	85.7171	86.521	87.3325
rgv2_r05_s074	FL1	Counts	0	1	0	1	0	0	0	1	0	0	0	0	0	0	0	0	0	0	0	1	0	0	0	0	0	0	0	0	0	0	0	0	0	0	0	0	1	0	0	1	1	0	0	0	0	0	0
rgv2_r05_s075	FL1	Bin Values (MEF)	56.8426	57.3757	57.9138	58.457	59.0053	59.5588	60.1174	60.6812	61.2504	61.8249	62.4047	62.9901	63.5809	64.1772	64.7791	65.3867	66	66.619	67.2439	67.8746	68.5112	69.1538	69.8024	70.4571	71.118	71.785	72.4583	73.1379	73.8239	74.5163	75.2152	75.9207	76.6328	77.3515	78.077	78.8093	79.5485	80.2946	81.0477	81.8079	82.5752	83.3497	84.1315	84.9206	85.7171	86.521	87.3325
rgv2_r05_s075	FL1	Counts	0	0	0	0	1	0	0	1	0	0	0	1	0	0	1	0	0	0	0	0	0	1	0	1	0	0	0	0	1	0	0	2	0	2	0	0	0	0	0	1	0	0	0	0	0	0	0
rgv2_r05_s076	FL1	Bin Values (MEF)	56.8426	57.3757	57.9138	58.457	59.0053	59.5588	60.1174	60.6812	61.2504	61.8249	62.4047	62.9901	63.5809	64.1772	64.7791	65.3867	66	66.619	67.2439	67.8746	68.5112	69.1538	69.8024	70.4571	71.118	71.785	72.4583	73.1379	73.8239	74.5163	75.2152	75.9207	76.6328	77.3515	78.077	78.8093	79.5485	80.2946	81.0477	81.8079	82.5752	83.3497	84.1315	84.9206	85.7171	86.521	87.3325
rgv2_r05_s076	FL1	Counts	0	0	0	0	0	0	0	0	0	0	0	0	0	1	0	2	0	0	0	0	1	0	1	0	0	0	0	0	2	0	0	0	1	0	0	1	0	2	0	1	0	0	1	0	1	0	1
rgv2_r05_s077	FL1	Bin Values (MEF)	56.8426	57.3757	57.9138	58.457	59.0053	59.5588	60.1174	60.6812	61.2504	61.8249	62.4047	62.9901	63.5809	64.1772	64.7791	65.3867	66	66.619	67.2439	67.8746	68.5112	69.1538	69.8024	70.4571	71.118	71.785	72.4583	73.1379	73.8239	74.5163	75.2152	75.9207	76.6328	77.3515	78.077	78.8093	79.5485	80.2946	81.0477	81.8079	82.5752	83.3497	84.1315	84.9206	85.7171	86.521	87.3325
rgv2_r05_s077	FL1	Counts	0	0	0	0	0	0	0	0	0	0	0	0	0	0	0	0	0	0	0	0	0	0	0	1	0	0	0	0	0	0	0	0	0	0	0	0	0	0	0	1	0	0	0	0	0	0	0
rgv2_r05_s078	FL1	Bin Values (MEF)	56.8426	57.3757	57.9138	58.457	59.0053	59.5588	60.1174	60.6812	61.2504	61.8249	62.4047	62.9901	63.5809	64.1772	64.7791	65.3867	66	66.619	67.2439	67.8746	68.5112	69.1538	69.8024	70.4571	71.118	71.785	72.4583	73.1379	73.8239	74.5163	75.2152	75.9207	76.6328	77.3515	78.077	78.8093	79.5485	80.2946	81.0477	81.8079	82.5752	83.3497	84.1315	84.9206	85.7171	86.521	87.3325
rgv2_r05_s078	FL1	Counts	0	0	0	0	0	0	0	0	0	0	0	0	0	0	0	0	0	0	0	0	0	0	0	0	0	0	0	0	0	0	0	0	0	0	0	1	0	0	0	2	0	0	0	0	0	0	0
rgv2_r05_s079	FL1	Bin Values (MEF)	56.8426	57.3757	57.9138	58.457	59.0053	59.5588	60.1174	60.6812	61.2504	61.8249	62.4047	62.9901	63.5809	64.1772	64.7791	65.3867	66	66.619	67.2439	67.8746	68.5112	69.1538	69.8024	70.4571	71.118	71.785	72.4583	73.1379	73.8239	74.5163	75.2152	75.9207	76.6328	77.3515	78.077	78.8093	79.5485	80.2946	81.0477	81.8079	82.5752	83.3497	84.1315	84.9206	85.7171	86.521	87.3325
rgv2_r05_s079	FL1	Counts	0	0	1	0	0	0	0	0	0	0	0	1	0	0	0	0	0	0	0	0	1	0	0	1	0	0	0	0	0	0	0	1	0	0	0	0	0	0	0	0	0	0	0	0	0	0	0
rgv2_r05_s080	FL1	Bin Values (MEF)	56.8426	57.3757	57.9138	58.457	59.0053	59.5588	60.1174	60.6812	61.2504	61.8249	62.4047	62.9901	63.5809	64.1772	64.7791	65.3867	66	66.619	67.2439	67.8746	68.5112	69.1538	69.8024	70.4571	71.118	71.785	72.4583	73.1379	73.8239	74.5163	75.2152	75.9207	76.6328	77.3515	78.077	78.8093	79.5485	80.2946	81.0477	81.8079	82.5752	83.3497	84.1315	84.9206	85.7171	86.521	87.3325
rgv2_r05_s080	FL1	Counts	0	0	0	0	0	0	0	0	0	0	0	0	0	0	0	0	0	0	0	0	0	0	0	0	0	0	0	0	0	0	0	0	0	1	0	0	0	0	0	0	0	0	0	0	0	0	0
rgv2_r05_s081	FL1	Bin Values (MEF)	56.8426	57.3757	57.9138	58.457	59.0053	59.5588	60.1174	60.6812	61.2504	61.8249	62.4047	62.9901	63.5809	64.1772	64.7791	65.3867	66	66.619	67.2439	67.8746	68.5112	69.1538	69.8024	70.4571	71.118	71.785	72.4583	73.1379	73.8239	74.5163	75.2152	75.9207	76.6328	77.3515	78.077	78.8093	79.5485	80.2946	81.0477	81.8079	82.5752	83.3497	84.1315	84.9206	85.7171	86.521	87.3325
rgv2_r05_s081	FL1	Counts	0	0	0	0	0	0	0	0	0	0	0	0	0	0	0	0	0	0	0	0	0	0	0	0	0	1	0	0	0	0	0	0	0	0	0	0	0	1	0	0	0	1	0	0	0	0	0
rgv2_r05_s082	FL1	Bin Values (MEF)	56.8426	57.3757	57.9138	58.457	59.0053	59.5588	60.1174	60.6812	61.2504	61.8249	62.4047	62.9901	63.5809	64.1772	64.7791	65.3867	66	66.619	67.2439	67.8746	68.5112	69.1538	69.8024	70.4571	71.118	71.785	72.4583	73.1379	73.8239	74.5163	75.2152	75.9207	76.6328	77.3515	78.077	78.8093	79.5485	80.2946	81.0477	81.8079	82.5752	83.3497	84.1315	84.9206	85.7171	86.521	87.3325
rgv2_r05_s082	FL1	Counts	0	0	0	0	0	0	0	0	0	1	0	0	0	0	0	0	0	0	0	0	0	0	0	0	0	0	0	0	0	0	0	0	0	0	0	0	0	1	0	0	0	0	0	0	0	0	0
rgv2_r05_s083	FL1	Bin Values (MEF)	56.8426	57.3757	57.9138	58.457	59.0053	59.5588	60.1174	60.6812	61.2504	61.8249	62.4047	62.9901	63.5809	64.1772	64.7791	65.3867	66	66.619	67.2439	67.8746	68.5112	69.1538	69.8024	70.4571	71.118	71.785	72.4583	73.1379	73.8239	74.5163	75.2152	75.9207	76.6328	77.3515	78.077	78.8093	79.5485	80.2946	81.0477	81.8079	82.5752	83.3497	84.1315	84.9206	85.7171	86.521	87.3325
rgv2_r05_s083	FL1	Counts	0	0	0	0	0	0	0	0	0	0	1	0	1	1	0	0	0	0	0	0	0	0	0	0	0	0	0	0	0	0	1	0	1	0	0	0	0	0	0	0	0	0	0	0	0	0	0
rgv2_r05_s084	FL1	Bin Values (MEF)	56.8426	57.3757	57.9138	58.457	59.0053	59.5588	60.1174	60.6812	61.2504	61.8249	62.4047	62.9901	63.5809	64.1772	64.7791	65.3867	66	66.619	67.2439	67.8746	68.5112	69.1538	69.8024	70.4571	71.118	71.785	72.4583	73.1379	73.8239	74.5163	75.2152	75.9207	76.6328	77.3515	78.077	78.8093	79.5485	80.2946	81.0477	81.8079	82.5752	83.3497	84.1315	84.9206	85.7171	86.521	87.3325
rgv2_r05_s084	FL1	Counts	0	0	0	0	0	1	0	0	0	0	0	0	0	0	0	0	0	1	0	0	0	0	0	1	0	0	0	0	1	0	3	0	0	2	1	0	0	0	0	1	1	0	0	0	0	0	0
rgv2_r05_s085	FL1	Bin Values (MEF)	56.8426	57.3757	57.9138	58.457	59.0053	59.5588	60.1174	60.6812	61.2504	61.8249	62.4047	62.9901	63.5809	64.1772	64.7791	65.3867	66	66.619	67.2439	67.8746	68.5112	69.1538	69.8024	70.4571	71.118	71.785	72.4583	73.1379	73.8239	74.5163	75.2152	75.9207	76.6328	77.3515	78.077	78.8093	79.5485	80.2946	81.0477	81.8079	82.5752	83.3497	84.1315	84.9206	85.7171	86.521	87.3325
rgv2_r05_s085	FL1	Counts	0	0	0	0	0	2	0	1	1	0	1	1	1	0	1	1	0	0	0	0	0	0	1	0	0	0	0	1	1	0	0	1	2	2	0	2	2	1	0	0	0	2	1	1	1	1	1
rgv2_r05_s086	FL1	Bin Values (MEF)	56.8426	57.3757	57.9138	58.457	59.0053	59.5588	60.1174	60.6812	61.2504	61.8249	62.4047	62.9901	63.5809	64.1772	64.7791	65.3867	66	66.619	67.2439	67.8746	68.5112	69.1538	69.8024	70.4571	71.118	71.785	72.4583	73.1379	73.8239	74.5163	75.2152	75.9207	76.6328	77.3515	78.077	78.8093	79.5485	80.2946	81.0477	81.8079	82.5752	83.3497	84.1315	84.9206	85.7171	86.521	87.3325
rgv2_r05_s086	FL1	Counts	0	2	0	0	0	1	0	0	1	1	3	0	1	0	0	0	0	1	0	0	1	2	0	0	0	0	1	1	0	1	0	1	2	0	0	0	1	1	0	0	0	0	0	0	1	2	1
rgv2_r05_s087	FL1	Bin Values (MEF)	56.8426	57.3757	57.9138	58.457	59.0053	59.5588	60.1174	60.6812	61.2504	61.8249	62.4047	62.9901	63.5809	64.1772	64.7791	65.3867	66	66.619	67.2439	67.8746	68.5112	69.1538	69.8024	70.4571	71.118	71.785	72.4583	73.1379	73.8239	74.5163	75.2152	75.9207	76.6328	77.3515	78.077	78.8093	79.5485	80.2946	81.0477	81.8079	82.5752	83.3497	84.1315	84.9206	85.7171	86.521	87.3325
rgv2_r05_s087	FL1	Counts	0	0	0	0	0	0	1	0	0	0	1	0	0	0	0	0	0	0	0	0	1	0	0	2	1	0	0	1	1	0	0	0	2	1	0	0	0	0	1	0	0	3	0	1	2	3	0
rgv2_r05_s088	FL1	Bin Values (MEF)	56.8426	57.3757	57.9138	58.457	59.0053	59.5588	60.1174	60.6812	61.2504	61.8249	62.4047	62.9901	63.5809	64.1772	64.7791	65.3867	66	66.619	67.2439	67.8746	68.5112	69.1538	69.8024	70.4571	71.118	71.785	72.4583	73.1379	73.8239	74.5163	75.2152	75.9207	76.6328	77.3515	78.077	78.8093	79.5485	80.2946	81.0477	81.8079	82.5752	83.3497	84.1315	84.9206	85.7171	86.521	87.3325
rgv2_r05_s088	FL1	Counts	0	0	1	0	0	0	0	1	0	2	0	1	0	0	1	0	1	1	0	0	0	0	0	0	0	0	0	0	0	1	0	0	0	1	1	0	1	1	0	0	0	1	0	0	0	0	1
rgv2_r05_s089	FL1	Bin Values (MEF)	56.8426	57.3757	57.9138	58.457	59.0053	59.5588	60.1174	60.6812	61.2504	61.8249	62.4047	62.9901	63.5809	64.1772	64.7791	65.3867	66	66.619	67.2439	67.8746	68.5112	69.1538	69.8024	70.4571	71.118	71.785	72.4583	73.1379	73.8239	74.5163	75.2152	75.9207	76.6328	77.3515	78.077	78.8093	79.5485	80.2946	81.0477	81.8079	82.5752	83.3497	84.1315	84.9206	85.7171	86.521	87.3325
rgv2_r05_s089	FL1	Counts	0	1	0	0	0	0	0	0	0	0	0	0	0	0	0	0	0	1	0	1	0	0	0	0	0	0	0	0	0	0	1	0	1	0	0	0	2	0	2	1	0	1	2	1	2	1	2
rgv2_r05_s090	FL1	Bin Values (MEF)	56.8426	57.3757	57.9138	58.457	59.0053	59.5588	60.1174	60.6812	61.2504	61.8249	62.4047	62.9901	63.5809	64.1772	64.7791	65.3867	66	66.619	67.2439	67.8746	68.5112	69.1538	69.8024	70.4571	71.118	71.785	72.4583	73.1379	73.8239	74.5163	75.2152	75.9207	76.6328	77.3515	78.077	78.8093	79.5485	80.2946	81.0477	81.8079	82.5752	83.3497	84.1315	84.9206	85.7171	86.521	87.3325
rgv2_r05_s090	FL1	Counts	0	0	0	0	0	0	0	0	0	2	0	0	0	0	0	0	0	0	0	0	0	1	0	1	0	0	0	0	0	0	0	0	1	0	0	1	0	0	0	0	0	0	0	0	4	2	0
rgv2_r05_s091	FL1	Bin Values (MEF)	56.8426	57.3757	57.9138	58.457	59.0053	59.5588	60.1174	60.6812	61.2504	61.8249	62.4047	62.9901	63.5809	64.1772	64.7791	65.3867	66	66.619	67.2439	67.8746	68.5112	69.1538	69.8024	70.4571	71.118	71.785	72.4583	73.1379	73.8239	74.5163	75.2152	75.9207	76.6328	77.3515	78.077	78.8093	79.5485	80.2946	81.0477	81.8079	82.5752	83.3497	84.1315	84.9206	85.7171	86.521	87.3325
rgv2_r05_s091	FL1	Counts	0	1	0	0	0	0	1	1	0	0	1	0	0	0	0	0	0	1	0	0	0	1	0	0	0	0	0	0	0	0	0	1	0	0	1	0	0	0	2	0	1	0	2	0	0	0	0
rgv2_r05_s092	FL1	Bin Values (MEF)	56.8426	57.3757	57.9138	58.457	59.0053	59.5588	60.1174	60.6812	61.2504	61.8249	62.4047	62.9901	63.5809	64.1772	64.7791	65.3867	66	66.619	67.2439	67.8746	68.5112	69.1538	69.8024	70.4571	71.118	71.785	72.4583	73.1379	73.8239	74.5163	75.2152	75.9207	76.6328	77.3515	78.077	78.8093	79.5485	80.2946	81.0477	81.8079	82.5752	83.3497	84.1315	84.9206	85.7171	86.521	87.3325
rgv2_r05_s092	FL1	Counts	0	0	0	0	0	0	0	0	0	0	1	0	0	0	0	0	1	1	0	0	0	1	0	0	0	0	1	1	1	0	0	1	0	0	0	0	0	1	1	0	0	1	0	0	0	0	0
rgv2_r05_s093	FL1	Bin Values (MEF)	56.8426	57.3757	57.9138	58.457	59.0053	59.5588	60.1174	60.6812	61.2504	61.8249	62.4047	62.9901	63.5809	64.1772	64.7791	65.3867	66	66.619	67.2439	67.8746	68.5112	69.1538	69.8024	70.4571	71.118	71.785	72.4583	73.1379	73.8239	74.5163	75.2152	75.9207	76.6328	77.3515	78.077	78.8093	79.5485	80.2946	81.0477	81.8079	82.5752	83.3497	84.1315	84.9206	85.7171	86.521	87.3325
rgv2_r05_s093	FL1	Counts	0	0	0	0	1	0	0	1	1	0	0	0	0	1	0	0	0	1	0	0	0	0	1	0	0	1	2	0	1	0	1	0	0	0	1	0	1	1	0	0	1	0	0	1	0	2	0
rgv2_r05_s094	FL1	Bin Values (MEF)	56.8426	57.3757	57.9138	58.457	59.0053	59.5588	60.1174	60.6812	61.2504	61.8249	62.4047	62.9901	63.5809	64.1772	64.7791	65.3867	66	66.619	67.2439	67.8746	68.5112	69.1538	69.8024	70.4571	71.118	71.785	72.4583	73.1379	73.8239	74.5163	75.2152	75.9207	76.6328	77.3515	78.077	78.8093	79.5485	80.2946	81.0477	81.8079	82.5752	83.3497	84.1315	84.9206	85.7171	86.521	87.3325
rgv2_r05_s094	FL1	Counts	0	2	0	0	0	0	0	0	0	0	0	0	1	0	0	0	0	0	0	0	0	0	0	0	0	0	1	1	0	0	0	0	1	0	0	0	1	0	0	2	1	0	0	0	0	2	0
rgv2_r05_s095	FL1	Bin Values (MEF)	56.8426	57.3757	57.9138	58.457	59.0053	59.5588	60.1174	60.6812	61.2504	61.8249	62.4047	62.9901	63.5809	64.1772	64.7791	65.3867	66	66.619	67.2439	67.8746	68.5112	69.1538	69.8024	70.4571	71.118	71.785	72.4583	73.1379	73.8239	74.5163	75.2152	75.9207	76.6328	77.3515	78.077	78.8093	79.5485	80.2946	81.0477	81.8079	82.5752	83.3497	84.1315	84.9206	85.7171	86.521	87.3325
rgv2_r05_s095	FL1	Counts	0	0	0	1	0	1	0	0	0	0	0	0	0	0	0	0	0	0	1	0	0	0	0	0	0	1	1	2	1	1	0	1	1	0	2	0	0	0	0	1	0	1	0	2	0	1	0
rgv2_r05_s096	FL1	Bin Values (MEF)	56.8426	57.3757	57.9138	58.457	59.0053	59.5588	60.1174	60.6812	61.2504	61.8249	62.4047	62.9901	63.5809	64.1772	64.7791	65.3867	66	66.619	67.2439	67.8746	68.5112	69.1538	69.8024	70.4571	71.118	71.785	72.4583	73.1379	73.8239	74.5163	75.2152	75.9207	76.6328	77.3515	78.077	78.8093	79.5485	80.2946	81.0477	81.8079	82.5752	83.3497	84.1315	84.9206	85.7171	86.521	87.3325
rgv2_r05_s096	FL1	Counts	0	0	0	1	0	0	0	0	0	0	0	1	2	1	0	1	1	0	0	1	0	0	0	0	0	0	1	0	0	0	0	1	2	0	2	2	1	0	0	0	0	0	1	0	1	0	0
rgv2_r05_s097	FL1	Bin Values (MEF)	56.8426	57.3757	57.9138	58.457	59.0053	59.5588	60.1174	60.6812	61.2504	61.8249	62.4047	62.9901	63.5809	64.1772	64.7791	65.3867	66	66.619	67.2439	67.8746	68.5112	69.1538	69.8024	70.4571	71.118	71.785	72.4583	73.1379	73.8239	74.5163	75.2152	75.9207	76.6328	77.3515	78.077	78.8093	79.5485	80.2946	81.0477	81.8079	82.5752	83.3497	84.1315	84.9206	85.7171	86.521	87.3325
rgv2_r05_s097	FL1	Counts	0	0	0	0	0	0	0	0	0	2	0	0	0	0	0	0	0	0	0	0	0	1	0	0	1	0	0	0	0	0	0	0	0	0	2	1	0	1	0	0	1	0	1	0	0	0	0
rgv2_r05_s098	FL1	Bin Values (MEF)	56.8426	57.3757	57.9138	58.457	59.0053	59.5588	60.1174	60.6812	61.2504	61.8249	62.4047	62.9901	63.5809	64.1772	64.7791	65.3867	66	66.619	67.2439	67.8746	68.5112	69.1538	69.8024	70.4571	71.118	71.785	72.4583	73.1379	73.8239	74.5163	75.2152	75.9207	76.6328	77.3515	78.077	78.8093	79.5485	80.2946	81.0477	81.8079	82.5752	83.3497	84.1315	84.9206	85.7171	86.521	87.3325
rgv2_r05_s098	FL1	Counts	0	0	0	0	0	0	0	0	0	1	0	0	0	1	2	0	0	0	0	0	0	0	1	0	0	0	0	1	0	1	0	0	0	0	1	1	0	2	0	0	0	1	0	1	0	2	1
rgv2_r05_s099	FL1	Bin Values (MEF)	56.8426	57.3757	57.9138	58.457	59.0053	59.5588	60.1174	60.6812	61.2504	61.8249	62.4047	62.9901	63.5809	64.1772	64.7791	65.3867	66	66.619	67.2439	67.8746	68.5112	69.1538	69.8024	70.4571	71.118	71.785	72.4583	73.1379	73.8239	74.5163	75.2152	75.9207	76.6328	77.3515	78.077	78.8093	79.5485	80.2946	81.0477	81.8079	82.5752	83.3497	84.1315	84.9206	85.7171	86.521	87.3325
rgv2_r05_s099	FL1	Counts	0	0	0	2	0	1	0	0	0	0	1	2	1	0	0	0	1	0	0	0	0	0	0	1	0	1	0	1	0	0	0	0	0	0	0	0	0	0	0	0	0	1	0	0	0	0	0
rgv2_r05_s100	FL1	Bin Values (MEF)	56.8426	57.3757	57.9138	58.457	59.0053	59.5588	60.1174	60.6812	61.2504	61.8249	62.4047	62.9901	63.5809	64.1772	64.7791	65.3867	66	66.619	67.2439	67.8746	68.5112	69.1538	69.8024	70.4571	71.118	71.785	72.4583	73.1379	73.8239	74.5163	75.2152	75.9207	76.6328	77.3515	78.077	78.8093	79.5485	80.2946	81.0477	81.8079	82.5752	83.3497	84.1315	84.9206	85.7171	86.521	87.3325
rgv2_r05_s100	FL1	Counts	0	0	0	0	0	0	0	1	0	0	0	0	0	0	0	0	0	0	0	0	0	0	0	0	0	0	2	0	0	0	0	0	1	1	2	0	0	0	0	0	0	1	0	0	1	0	1
rgv2_r05_s101	FL1	Bin Values (MEF)	56.8426	57.3757	57.9138	58.457	59.0053	59.5588	60.1174	60.6812	61.2504	61.8249	62.4047	62.9901	63.5809	64.1772	64.7791	65.3867	66	66.619	67.2439	67.8746	68.5112	69.1538	69.8024	70.4571	71.118	71.785	72.4583	73.1379	73.8239	74.5163	75.2152	75.9207	76.6328	77.3515	78.077	78.8093	79.5485	80.2946	81.0477	81.8079	82.5752	83.3497	84.1315	84.9206	85.7171	86.521	87.3325
rgv2_r05_s101	FL1	Counts	0	1	0	1	0	0	0	0	0	0	0	0	0	0	0	0	1	0	1	0	1	0	0	0	0	0	0	0	0	2	0	1	0	0	1	0	2	0	0	0	0	0	0	0	0	0	0
rgv2_r05_s102	FL1	Bin Values (MEF)	56.8426	57.3757	57.9138	58.457	59.0053	59.5588	60.1174	60.6812	61.2504	61.8249	62.4047	62.9901	63.5809	64.1772	64.7791	65.3867	66	66.619	67.2439	67.8746	68.5112	69.1538	69.8024	70.4571	71.118	71.785	72.4583	73.1379	73.8239	74.5163	75.2152	75.9207	76.6328	77.3515	78.077	78.8093	79.5485	80.2946	81.0477	81.8079	82.5752	83.3497	84.1315	84.9206	85.7171	86.521	87.3325
rgv2_r05_s102	FL1	Counts	0	0	0	0	1	0	0	0	0	0	0	0	0	1	0	0	0	0	0	0	0	0	0	0	0	0	0	0	1	0	0	0	2	0	0	1	0	1	0	1	1	0	0	0	0	1	0
rgv2_r05_s103	FL1	Bin Values (MEF)	56.8426	57.3757	57.9138	58.457	59.0053	59.5588	60.1174	60.6812	61.2504	61.8249	62.4047	62.9901	63.5809	64.1772	64.7791	65.3867	66	66.619	67.2439	67.8746	68.5112	69.1538	69.8024	70.4571	71.118	71.785	72.4583	73.1379	73.8239	74.5163	75.2152	75.9207	76.6328	77.3515	78.077	78.8093	79.5485	80.2946	81.0477	81.8079	82.5752	83.3497	84.1315	84.9206	85.7171	86.521	87.3325
rgv2_r05_s103	FL1	Counts	0	1	0	0	0	0	0	0	0	0	0	0	0	0	0	0	0	0	0	0	2	0	0	0	0	1	0	0	0	0	1	0	0	0	0	0	0	0	0	1	0	0	0	0	1	1	0
rgv2_r05_s104	FL1	Bin Values (MEF)	56.8426	57.3757	57.9138	58.457	59.0053	59.5588	60.1174	60.6812	61.2504	61.8249	62.4047	62.9901	63.5809	64.1772	64.7791	65.3867	66	66.619	67.2439	67.8746	68.5112	69.1538	69.8024	70.4571	71.118	71.785	72.4583	73.1379	73.8239	74.5163	75.2152	75.9207	76.6328	77.3515	78.077	78.8093	79.5485	80.2946	81.0477	81.8079	82.5752	83.3497	84.1315	84.9206	85.7171	86.521	87.3325
rgv2_r05_s104	FL1	Counts	0	0	1	1	0	0	1	0	0	0	0	1	0	0	0	0	1	0	0	0	1	1	0	0	0	1	1	0	0	0	1	1	1	1	1	0	2	0	0	0	2	1	0	0	1	0	1
rgv2_r05_s105	FL1	Bin Values (MEF)	56.8426	57.3757	57.9138	58.457	59.0053	59.5588	60.1174	60.6812	61.2504	61.8249	62.4047	62.9901	63.5809	64.1772	64.7791	65.3867	66	66.619	67.2439	67.8746	68.5112	69.1538	69.8024	70.4571	71.118	71.785	72.4583	73.1379	73.8239	74.5163	75.2152	75.9207	76.6328	77.3515	78.077	78.8093	79.5485	80.2946	81.0477	81.8079	82.5752	83.3497	84.1315	84.9206	85.7171	86.521	87.3325
rgv2_r05_s105	FL1	Counts	0	0	1	0	0	0	0	0	0	1	0	0	0	1	0	0	0	0	0	0	0	1	0	0	1	0	1	0	0	1	0	0	0	1	0	1	1	0	0	2	2	0	1	0	1	0	2
rgv2_r05_s106	FL1	Bin Values (MEF)	56.8426	57.3757	57.9138	58.457	59.0053	59.5588	60.1174	60.6812	61.2504	61.8249	62.4047	62.9901	63.5809	64.1772	64.7791	65.3867	66	66.619	67.2439	67.8746	68.5112	69.1538	69.8024	70.4571	71.118	71.785	72.4583	73.1379	73.8239	74.5163	75.2152	75.9207	76.6328	77.3515	78.077	78.8093	79.5485	80.2946	81.0477	81.8079	82.5752	83.3497	84.1315	84.9206	85.7171	86.521	87.3325
rgv2_r05_s106	FL1	Counts	0	0	0	0	1	1	1	0	0	0	0	1	0	0	0	0	2	1	1	0	0	0	0	1	0	0	0	0	1	1	0	0	0	1	0	0	0	1	1	0	0	0	1	0	2	1	0
rgv2_r05_s107	FL1	Bin Values (MEF)	56.8426	57.3757	57.9138	58.457	59.0053	59.5588	60.1174	60.6812	61.2504	61.8249	62.4047	62.9901	63.5809	64.1772	64.7791	65.3867	66	66.619	67.2439	67.8746	68.5112	69.1538	69.8024	70.4571	71.118	71.785	72.4583	73.1379	73.8239	74.5163	75.2152	75.9207	76.6328	77.3515	78.077	78.8093	79.5485	80.2946	81.0477	81.8079	82.5752	83.3497	84.1315	84.9206	85.7171	86.521	87.3325
rgv2_r05_s107	FL1	Counts	0	0	0	0	0	0	0	1	0	0	1	0	0	0	0	0	0	0	0	0	0	0	1	0	0	1	0	0	0	1	0	0	0	0	0	0	0	0	0	1	2	0	0	0	0	0	0
rgv2_r05_s108	FL1	Bin Values (MEF)	56.8426	57.3757	57.9138	58.457	59.0053	59.5588	60.1174	60.6812	61.2504	61.8249	62.4047	62.9901	63.5809	64.1772	64.7791	65.3867	66	66.619	67.2439	67.8746	68.5112	69.1538	69.8024	70.4571	71.118	71.785	72.4583	73.1379	73.8239	74.5163	75.2152	75.9207	76.6328	77.3515	78.077	78.8093	79.5485	80.2946	81.0477	81.8079	82.5752	83.3497	84.1315	84.9206	85.7171	86.521	87.3325
rgv2_r05_s108	FL1	Counts	0	0	0	0	0	1	0	0	0	0	0	1	0	0	0	1	1	0	1	0	0	0	0	0	0	0	0	0	0	0	0	0	1	0	1	0	0	0	0	0	0	0	0	1	1	0	0
rgv2_r05_s109	FL1	Bin Values (MEF)	56.8426	57.3757	57.9138	58.457	59.0053	59.5588	60.1174	60.6812	61.2504	61.8249	62.4047	62.9901	63.5809	64.1772	64.7791	65.3867	66	66.619	67.2439	67.8746	68.5112	69.1538	69.8024	70.4571	71.118	71.785	72.4583	73.1379	73.8239	74.5163	75.2152	75.9207	76.6328	77.3515	78.077	78.8093	79.5485	80.2946	81.0477	81.8079	82.5752	83.3497	84.1315	84.9206	85.7171	86.521	87.3325
rgv2_r05_s109	FL1	Counts	0	1	0	0	0	0	1	0	0	1	0	0	0	0	0	0	1	1	0	0	0	0	0	0	1	1	0	0	1	0	0	1	0	4	0	0	1	0	0	0	0	1	0	0	0	0	1
rgv2_r05_s110	FL1	Bin Values (MEF)	56.8426	57.3757	57.9138	58.457	59.0053	59.5588	60.1174	60.6812	61.2504	61.8249	62.4047	62.9901	63.5809	64.1772	64.7791	65.3867	66	66.619	67.2439	67.8746	68.5112	69.1538	69.8024	70.4571	71.118	71.785	72.4583	73.1379	73.8239	74.5163	75.2152	75.9207	76.6328	77.3515	78.077	78.8093	79.5485	80.2946	81.0477	81.8079	82.5752	83.3497	84.1315	84.9206	85.7171	86.521	87.3325
rgv2_r05_s110	FL1	Counts	0	0	0	1	0	0	1	0	0	0	0	0	0	0	1	1	1	1	0	0	1	0	0	0	0	0	0	0	1	0	0	0	0	0	3	0	1	0	1	0	1	1	0	1	0	1	1
rgv2_r05_s111	FL1	Bin Values (MEF)	56.8426	57.3757	57.9138	58.457	59.0053	59.5588	60.1174	60.6812	61.2504	61.8249	62.4047	62.9901	63.5809	64.1772	64.7791	65.3867	66	66.619	67.2439	67.8746	68.5112	69.1538	69.8024	70.4571	71.118	71.785	72.4583	73.1379	73.8239	74.5163	75.2152	75.9207	76.6328	77.3515	78.077	78.8093	79.5485	80.2946	81.0477	81.8079	82.5752	83.3497	84.1315	84.9206	85.7171	86.521	87.3325
rgv2_r05_s111	FL1	Counts	0	0	0	0	1	0	0	0	0	0	0	2	0	0	0	0	0	0	0	0	0	0	2	0	0	0	0	0	0	0	0	0	0	0	0	0	0	4	0	0	0	2	0	1	0	0	1
rgv2_r05_s112	FL1	Bin Values (MEF)	56.8426	57.3757	57.9138	58.457	59.0053	59.5588	60.1174	60.6812	61.2504	61.8249	62.4047	62.9901	63.5809	64.1772	64.7791	65.3867	66	66.619	67.2439	67.8746	68.5112	69.1538	69.8024	70.4571	71.118	71.785	72.4583	73.1379	73.8239	74.5163	75.2152	75.9207	76.6328	77.3515	78.077	78.8093	79.5485	80.2946	81.0477	81.8079	82.5752	83.3497	84.1315	84.9206	85.7171	86.521	87.3325
rgv2_r05_s112	FL1	Counts	0	1	1	0	0	0	1	0	0	0	0	0	0	1	1	0	0	0	0	1	0	0	0	0	0	0	1	0	0	0	0	0	0	0	1	1	1	0	0	1	0	1	1	0	1	0	0
rgv2_r05_s113	FL1	Bin Values (MEF)	56.8426	57.3757	57.9138	58.457	59.0053	59.5588	60.1174	60.6812	61.2504	61.8249	62.4047	62.9901	63.5809	64.1772	64.7791	65.3867	66	66.619	67.2439	67.8746	68.5112	69.1538	69.8024	70.4571	71.118	71.785	72.4583	73.1379	73.8239	74.5163	75.2152	75.9207	76.6328	77.3515	78.077	78.8093	79.5485	80.2946	81.0477	81.8079	82.5752	83.3497	84.1315	84.9206	85.7171	86.521	87.3325
rgv2_r05_s113	FL1	Counts	0	0	1	1	0	0	0	0	0	0	1	0	0	1	0	1	0	0	1	0	0	0	0	0	0	0	0	0	1	1	1	2	0	0	0	1	0	0	1	1	3	1	0	0	0	1	1
rgv2_r05_s114	FL1	Bin Values (MEF)	56.8426	57.3757	57.9138	58.457	59.0053	59.5588	60.1174	60.6812	61.2504	61.8249	62.4047	62.9901	63.5809	64.1772	64.7791	65.3867	66	66.619	67.2439	67.8746	68.5112	69.1538	69.8024	70.4571	71.118	71.785	72.4583	73.1379	73.8239	74.5163	75.2152	75.9207	76.6328	77.3515	78.077	78.8093	79.5485	80.2946	81.0477	81.8079	82.5752	83.3497	84.1315	84.9206	85.7171	86.521	87.3325
rgv2_r05_s114	FL1	Counts	0	0	0	0	0	0	0	0	0	0	1	0	0	0	0	1	1	0	0	1	3	0	2	1	0	0	1	0	0	1	0	1	0	0	0	1	0	2	0	0	0	1	0	0	0	0	1
rgv2_r05_s115	FL1	Bin Values (MEF)	56.8426	57.3757	57.9138	58.457	59.0053	59.5588	60.1174	60.6812	61.2504	61.8249	62.4047	62.9901	63.5809	64.1772	64.7791	65.3867	66	66.619	67.2439	67.8746	68.5112	69.1538	69.8024	70.4571	71.118	71.785	72.4583	73.1379	73.8239	74.5163	75.2152	75.9207	76.6328	77.3515	78.077	78.8093	79.5485	80.2946	81.0477	81.8079	82.5752	83.3497	84.1315	84.9206	85.7171	86.521	87.3325
rgv2_r05_s115	FL1	Counts	0	0	1	0	0	0	0	0	1	0	1	1	0	0	1	0	0	1	0	0	0	0	0	0	0	0	0	1	1	0	0	2	0	1	1	1	1	0	0	0	1	3	1	1	1	0	1
rgv2_r05_s116	FL1	Bin Values (MEF)	56.8426	57.3757	57.9138	58.457	59.0053	59.5588	60.1174	60.6812	61.2504	61.8249	62.4047	62.9901	63.5809	64.1772	64.7791	65.3867	66	66.619	67.2439	67.8746	68.5112	69.1538	69.8024	70.4571	71.118	71.785	72.4583	73.1379	73.8239	74.5163	75.2152	75.9207	76.6328	77.3515	78.077	78.8093	79.5485	80.2946	81.0477	81.8079	82.5752	83.3497	84.1315	84.9206	85.7171	86.521	87.3325
rgv2_r05_s116	FL1	Counts	0	1	0	0	1	1	0	0	0	0	0	0	1	0	0	0	1	0	1	0	0	1	0	0	0	0	0	0	1	0	0	1	1	0	1	1	1	0	1	0	1	0	1	0	0	1	0
rgv2_r05_s117	FL1	Bin Values (MEF)	56.8426	57.3757	57.9138	58.457	59.0053	59.5588	60.1174	60.6812	61.2504	61.8249	62.4047	62.9901	63.5809	64.1772	64.7791	65.3867	66	66.619	67.2439	67.8746	68.5112	69.1538	69.8024	70.4571	71.118	71.785	72.4583	73.1379	73.8239	74.5163	75.2152	75.9207	76.6328	77.3515	78.077	78.8093	79.5485	80.2946	81.0477	81.8079	82.5752	83.3497	84.1315	84.9206	85.7171	86.521	87.3325
rgv2_r05_s117	FL1	Counts	0	0	0	0	1	0	0	0	0	0	0	0	0	1	0	0	0	0	0	0	0	0	2	0	0	0	1	0	1	0	0	1	0	0	1	1	1	1	1	0	0	0	0	1	0	0	0
rgv2_r05_s118	FL1	Bin Values (MEF)	56.8426	57.3757	57.9138	58.457	59.0053	59.5588	60.1174	60.6812	61.2504	61.8249	62.4047	62.9901	63.5809	64.1772	64.7791	65.3867	66	66.619	67.2439	67.8746	68.5112	69.1538	69.8024	70.4571	71.118	71.785	72.4583	73.1379	73.8239	74.5163	75.2152	75.9207	76.6328	77.3515	78.077	78.8093	79.5485	80.2946	81.0477	81.8079	82.5752	83.3497	84.1315	84.9206	85.7171	86.521	87.3325
rgv2_r05_s118	FL1	Counts	0	0	0	0	1	0	0	0	1	0	0	0	0	0	0	0	0	0	1	1	0	1	0	2	0	0	1	0	0	0	0	0	0	0	0	2	1	0	0	0	0	0	0	1	0	0	1
rgv2_r05_s119	FL1	Bin Values (MEF)	56.8426	57.3757	57.9138	58.457	59.0053	59.5588	60.1174	60.6812	61.2504	61.8249	62.4047	62.9901	63.5809	64.1772	64.7791	65.3867	66	66.619	67.2439	67.8746	68.5112	69.1538	69.8024	70.4571	71.118	71.785	72.4583	73.1379	73.8239	74.5163	75.2152	75.9207	76.6328	77.3515	78.077	78.8093	79.5485	80.2946	81.0477	81.8079	82.5752	83.3497	84.1315	84.9206	85.7171	86.521	87.3325
rgv2_r05_s119	FL1	Counts	0	0	0	0	0	0	0	0	0	1	0	0	0	0	1	0	1	0	0	0	0	0	1	1	0	0	0	1	0	1	0	1	0	0	0	1	0	0	1	0	0	0	0	0	0	0	1
rgv2_r05_s120	FL1	Bin Values (MEF)	56.8426	57.3757	57.9138	58.457	59.0053	59.5588	60.1174	60.6812	61.2504	61.8249	62.4047	62.9901	63.5809	64.1772	64.7791	65.3867	66	66.619	67.2439	67.8746	68.5112	69.1538	69.8024	70.4571	71.118	71.785	72.4583	73.1379	73.8239	74.5163	75.2152	75.9207	76.6328	77.3515	78.077	78.8093	79.5485	80.2946	81.0477	81.8079	82.5752	83.3497	84.1315	84.9206	85.7171	86.521	87.3325
rgv2_r05_s120	FL1	Counts	0	0	0	0	1	0	0	0	0	1	0	1	0	1	0	0	0	1	0	0	0	0	0	2	1	0	0	1	0	1	0	0	1	1	1	1	0	0	0	1	0	1	2	0	0	0	0
rgv2_r05_s169	FL1	Bin Values (MEF)	56.8426	57.3757	57.9138	58.457	59.0053	59.5588	60.1174	60.6812	61.2504	61.8249	62.4047	62.9901	63.5809	64.1772	64.7791	65.3867	66	66.619	67.2439	67.8746	68.5112	69.1538	69.8024	70.4571	71.118	71.785	72.4583	73.1379	73.8239	74.5163	75.2152	75.9207	76.6328	77.3515	78.077	78.8093	79.5485	80.2946	81.0477	81.8079	82.5752	83.3497	84.1315	84.9206	85.7171	86.521	87.3325
rgv2_r05_s169	FL1	Counts	0	0	0	0	0	0	0	0	0	0	0	1	0	0	0	0	0	0	0	0	1	0	1	0	0	1	0	1	1	0	0	0	0	1	0	0	0	1	0	1	0	1	0	0	0	2	0
rgv2_r05_s170	FL1	Bin Values (MEF)	56.8426	57.3757	57.9138	58.457	59.0053	59.5588	60.1174	60.6812	61.2504	61.8249	62.4047	62.9901	63.5809	64.1772	64.7791	65.3867	66	66.619	67.2439	67.8746	68.5112	69.1538	69.8024	70.4571	71.118	71.785	72.4583	73.1379	73.8239	74.5163	75.2152	75.9207	76.6328	77.3515	78.077	78.8093	79.5485	80.2946	81.0477	81.8079	82.5752	83.3497	84.1315	84.9206	85.7171	86.521	87.3325
rgv2_r05_s170	FL1	Counts	0	0	0	0	0	0	0	0	1	0	0	0	0	0	0	0	0	0	0	0	0	0	0	0	0	0	0	0	0	0	0	0	0	0	0	0	0	0	0	0	0	0	0	0	0	0	0
rgv2_r05_s171	FL1	Bin Values (MEF)	56.8426	57.3757	57.9138	58.457	59.0053	59.5588	60.1174	60.6812	61.2504	61.8249	62.4047	62.9901	63.5809	64.1772	64.7791	65.3867	66	66.619	67.2439	67.8746	68.5112	69.1538	69.8024	70.4571	71.118	71.785	72.4583	73.1379	73.8239	74.5163	75.2152	75.9207	76.6328	77.3515	78.077	78.8093	79.5485	80.2946	81.0477	81.8079	82.5752	83.3497	84.1315	84.9206	85.7171	86.521	87.3325
rgv2_r05_s171	FL1	Counts	0	0	0	0	0	0	0	0	0	1	0	0	0	0	1	0	0	0	0	0	0	0	0	0	0	0	1	0	0	1	1	1	0	0	0	0	0	1	0	0	0	0	0	0	0	0	0
rgv2_r05_s172	FL1	Bin Values (MEF)	56.8426	57.3757	57.9138	58.457	59.0053	59.5588	60.1174	60.6812	61.2504	61.8249	62.4047	62.9901	63.5809	64.1772	64.7791	65.3867	66	66.619	67.2439	67.8746	68.5112	69.1538	69.8024	70.4571	71.118	71.785	72.4583	73.1379	73.8239	74.5163	75.2152	75.9207	76.6328	77.3515	78.077	78.8093	79.5485	80.2946	81.0477	81.8079	82.5752	83.3497	84.1315	84.9206	85.7171	86.521	87.3325
rgv2_r05_s172	FL1	Counts	0	0	0	0	0	0	0	0	0	0	0	0	0	0	0	0	0	0	0	0	0	0	0	0	0	0	0	0	0	0	0	0	0	1	0	0	0	0	0	0	0	0	0	0	0	0	0
rgv2_r05_s173	FL1	Bin Values (MEF)	56.8426	57.3757	57.9138	58.457	59.0053	59.5588	60.1174	60.6812	61.2504	61.8249	62.4047	62.9901	63.5809	64.1772	64.7791	65.3867	66	66.619	67.2439	67.8746	68.5112	69.1538	69.8024	70.4571	71.118	71.785	72.4583	73.1379	73.8239	74.5163	75.2152	75.9207	76.6328	77.3515	78.077	78.8093	79.5485	80.2946	81.0477	81.8079	82.5752	83.3497	84.1315	84.9206	85.7171	86.521	87.3325
rgv2_r05_s173	FL1	Counts	0	0	0	0	0	0	0	0	0	0	0	0	0	0	0	0	0	0	0	0	0	0	0	0	0	0	0	0	0	0	1	0	0	0	0	0	1	0	0	0	0	0	0	0	0	0	0
rgv2_r05_s174	FL1	Bin Values (MEF)	56.8426	57.3757	57.9138	58.457	59.0053	59.5588	60.1174	60.6812	61.2504	61.8249	62.4047	62.9901	63.5809	64.1772	64.7791	65.3867	66	66.619	67.2439	67.8746	68.5112	69.1538	69.8024	70.4571	71.118	71.785	72.4583	73.1379	73.8239	74.5163	75.2152	75.9207	76.6328	77.3515	78.077	78.8093	79.5485	80.2946	81.0477	81.8079	82.5752	83.3497	84.1315	84.9206	85.7171	86.521	87.3325
rgv2_r05_s174	FL1	Counts	0	0	0	0	0	0	0	0	0	0	0	0	0	0	0	0	0	0	0	0	0	0	0	0	0	0	0	0	0	0	0	0	0	0	0	0	0	0	1	0	0	0	0	0	0	0	0
rgv2_r05_s175	FL1	Bin Values (MEF)	56.8426	57.3757	57.9138	58.457	59.0053	59.5588	60.1174	60.6812	61.2504	61.8249	62.4047	62.9901	63.5809	64.1772	64.7791	65.3867	66	66.619	67.2439	67.8746	68.5112	69.1538	69.8024	70.4571	71.118	71.785	72.4583	73.1379	73.8239	74.5163	75.2152	75.9207	76.6328	77.3515	78.077	78.8093	79.5485	80.2946	81.0477	81.8079	82.5752	83.3497	84.1315	84.9206	85.7171	86.521	87.3325
rgv2_r05_s175	FL1	Counts	0	0	0	0	0	0	0	0	0	0	0	0	0	0	0	0	0	0	0	0	0	1	0	0	0	0	0	0	0	0	0	0	0	0	0	0	0	0	0	0	0	0	0	0	0	0	0
rgv2_r05_s176	FL1	Bin Values (MEF)	56.8426	57.3757	57.9138	58.457	59.0053	59.5588	60.1174	60.6812	61.2504	61.8249	62.4047	62.9901	63.5809	64.1772	64.7791	65.3867	66	66.619	67.2439	67.8746	68.5112	69.1538	69.8024	70.4571	71.118	71.785	72.4583	73.1379	73.8239	74.5163	75.2152	75.9207	76.6328	77.3515	78.077	78.8093	79.5485	80.2946	81.0477	81.8079	82.5752	83.3497	84.1315	84.9206	85.7171	86.521	87.3325
rgv2_r05_s176	FL1	Counts	0	0	0	0	0	0	0	0	0	0	0	0	0	0	0	0	0	0	0	0	0	0	0	0	0	0	0	0	0	0	0	0	0	0	0	0	0	0	0	0	0	0	0	0	0	0	0
rgv2_r05_s177	FL1	Bin Values (MEF)	56.8426	57.3757	57.9138	58.457	59.0053	59.5588	60.1174	60.6812	61.2504	61.8249	62.4047	62.9901	63.5809	64.1772	64.7791	65.3867	66	66.619	67.2439	67.8746	68.5112	69.1538	69.8024	70.4571	71.118	71.785	72.4583	73.1379	73.8239	74.5163	75.2152	75.9207	76.6328	77.3515	78.077	78.8093	79.5485	80.2946	81.0477	81.8079	82.5752	83.3497	84.1315	84.9206	85.7171	86.521	87.3325
rgv2_r05_s177	FL1	Counts	0	0	0	0	0	0	0	0	0	0	0	0	0	0	0	0	0	0	0	0	0	0	0	0	0	0	0	0	0	0	0	0	0	0	0	0	0	0	0	0	0	0	0	0	0	0	0
rgv2_r05_s178	FL1	Bin Values (MEF)	56.8426	57.3757	57.9138	58.457	59.0053	59.5588	60.1174	60.6812	61.2504	61.8249	62.4047	62.9901	63.5809	64.1772	64.7791	65.3867	66	66.619	67.2439	67.8746	68.5112	69.1538	69.8024	70.4571	71.118	71.785	72.4583	73.1379	73.8239	74.5163	75.2152	75.9207	76.6328	77.3515	78.077	78.8093	79.5485	80.2946	81.0477	81.8079	82.5752	83.3497	84.1315	84.9206	85.7171	86.521	87.3325
rgv2_r05_s178	FL1	Counts	0	0	0	0	0	0	0	0	0	0	0	0	0	0	0	0	0	0	0	0	0	0	0	0	0	0	0	0	0	0	0	0	0	0	0	0	0	0	0	0	0	0	0	0	0	0	0
rgv2_r05_s179	FL1	Bin Values (MEF)	56.8426	57.3757	57.9138	58.457	59.0053	59.5588	60.1174	60.6812	61.2504	61.8249	62.4047	62.9901	63.5809	64.1772	64.7791	65.3867	66	66.619	67.2439	67.8746	68.5112	69.1538	69.8024	70.4571	71.118	71.785	72.4583	73.1379	73.8239	74.5163	75.2152	75.9207	76.6328	77.3515	78.077	78.8093	79.5485	80.2946	81.0477	81.8079	82.5752	83.3497	84.1315	84.9206	85.7171	86.521	87.3325
rgv2_r05_s179	FL1	Counts	0	0	0	0	0	0	0	0	0	0	0	0	0	0	0	0	0	0	0	0	0	0	0	0	0	0	0	0	0	0	0	0	0	0	0	0	0	0	0	0	0	0	0	0	0	0	0
rgv2_r05_s180	FL1	Bin Values (MEF)	56.8426	57.3757	57.9138	58.457	59.0053	59.5588	60.1174	60.6812	61.2504	61.8249	62.4047	62.9901	63.5809	64.1772	64.7791	65.3867	66	66.619	67.2439	67.8746	68.5112	69.1538	69.8024	70.4571	71.118	71.785	72.4583	73.1379	73.8239	74.5163	75.2152	75.9207	76.6328	77.3515	78.077	78.8093	79.5485	80.2946	81.0477	81.8079	82.5752	83.3497	84.1315	84.9206	85.7171	86.521	87.3325
rgv2_r05_s180	FL1	Counts	0	0	0	0	0	0	0	0	0	0	0	0	0	0	0	0	0	0	0	0	0	0	0	0	0	0	0	0	0	0	0	0	0	0	0	0	0	0	0	1	0	0	0	0	0	1	0
rgv2_r05_s181	FL1	Bin Values (MEF)	56.8426	57.3757	57.9138	58.457	59.0053	59.5588	60.1174	60.6812	61.2504	61.8249	62.4047	62.9901	63.5809	64.1772	64.7791	65.3867	66	66.619	67.2439	67.8746	68.5112	69.1538	69.8024	70.4571	71.118	71.785	72.4583	73.1379	73.8239	74.5163	75.2152	75.9207	76.6328	77.3515	78.077	78.8093	79.5485	80.2946	81.0477	81.8079	82.5752	83.3497	84.1315	84.9206	85.7171	86.521	87.3325
rgv2_r05_s181	FL1	Counts	0	0	0	1	0	1	0	0	0	0	0	0	0	0	0	0	0	0	0	0	0	0	0	0	0	0	0	0	0	0	0	0	0	0	0	0	0	0	0	0	0	0	1	0	0	0	0
rgv2_r05_s182	FL1	Bin Values (MEF)	56.8426	57.3757	57.9138	58.457	59.0053	59.5588	60.1174	60.6812	61.2504	61.8249	62.4047	62.9901	63.5809	64.1772	64.7791	65.3867	66	66.619	67.2439	67.8746	68.5112	69.1538	69.8024	70.4571	71.118	71.785	72.4583	73.1379	73.8239	74.5163	75.2152	75.9207	76.6328	77.3515	78.077	78.8093	79.5485	80.2946	81.0477	81.8079	82.5752	83.3497	84.1315	84.9206	85.7171	86.521	87.3325
rgv2_r05_s182	FL1	Counts	0	0	0	0	0	0	0	0	0	0	0	1	1	0	0	1	1	0	0	1	0	1	0	1	0	0	0	0	0	0	0	1	0	0	0	0	0	1	0	0	0	0	0	0	0	2	0
rgv2_r05_s183	FL1	Bin Values (MEF)	56.8426	57.3757	57.9138	58.457	59.0053	59.5588	60.1174	60.6812	61.2504	61.8249	62.4047	62.9901	63.5809	64.1772	64.7791	65.3867	66	66.619	67.2439	67.8746	68.5112	69.1538	69.8024	70.4571	71.118	71.785	72.4583	73.1379	73.8239	74.5163	75.2152	75.9207	76.6328	77.3515	78.077	78.8093	79.5485	80.2946	81.0477	81.8079	82.5752	83.3497	84.1315	84.9206	85.7171	86.521	87.3325
rgv2_r05_s183	FL1	Counts	0	0	0	0	1	0	0	0	0	0	1	0	1	2	0	0	0	0	1	0	1	0	0	1	1	0	0	1	0	0	1	0	0	1	0	0	0	2	1	0	2	1	0	1	0	2	2
rgv2_r05_s184	FL1	Bin Values (MEF)	56.8426	57.3757	57.9138	58.457	59.0053	59.5588	60.1174	60.6812	61.2504	61.8249	62.4047	62.9901	63.5809	64.1772	64.7791	65.3867	66	66.619	67.2439	67.8746	68.5112	69.1538	69.8024	70.4571	71.118	71.785	72.4583	73.1379	73.8239	74.5163	75.2152	75.9207	76.6328	77.3515	78.077	78.8093	79.5485	80.2946	81.0477	81.8079	82.5752	83.3497	84.1315	84.9206	85.7171	86.521	87.3325
rgv2_r05_s184	FL1	Counts	0	0	0	1	0	0	0	0	1	1	0	0	2	0	1	1	0	0	0	0	0	0	0	0	1	0	0	0	0	1	2	0	1	0	1	1	1	0	2	1	0	0	1	1	1	1	2
rgv2_r05_s185	FL1	Bin Values (MEF)	56.8426	57.3757	57.9138	58.457	59.0053	59.5588	60.1174	60.6812	61.2504	61.8249	62.4047	62.9901	63.5809	64.1772	64.7791	65.3867	66	66.619	67.2439	67.8746	68.5112	69.1538	69.8024	70.4571	71.118	71.785	72.4583	73.1379	73.8239	74.5163	75.2152	75.9207	76.6328	77.3515	78.077	78.8093	79.5485	80.2946	81.0477	81.8079	82.5752	83.3497	84.1315	84.9206	85.7171	86.521	87.3325
rgv2_r05_s185	FL1	Counts	0	0	0	0	0	1	0	0	0	0	0	0	0	0	0	0	0	0	0	1	0	1	0	0	0	1	0	2	0	0	0	1	0	0	0	2	2	3	0	0	1	1	1	1	4	0	0
rgv2_r05_s186	FL1	Bin Values (MEF)	56.8426	57.3757	57.9138	58.457	59.0053	59.5588	60.1174	60.6812	61.2504	61.8249	62.4047	62.9901	63.5809	64.1772	64.7791	65.3867	66	66.619	67.2439	67.8746	68.5112	69.1538	69.8024	70.4571	71.118	71.785	72.4583	73.1379	73.8239	74.5163	75.2152	75.9207	76.6328	77.3515	78.077	78.8093	79.5485	80.2946	81.0477	81.8079	82.5752	83.3497	84.1315	84.9206	85.7171	86.521	87.3325
rgv2_r05_s186	FL1	Counts	0	0	0	0	0	0	1	0	0	0	0	0	0	0	0	1	0	0	0	1	0	2	2	0	1	0	2	0	0	4	0	0	1	0	0	0	0	2	0	0	1	0	2	1	0	2	0
rgv2_r05_s187	FL1	Bin Values (MEF)	56.8426	57.3757	57.9138	58.457	59.0053	59.5588	60.1174	60.6812	61.2504	61.8249	62.4047	62.9901	63.5809	64.1772	64.7791	65.3867	66	66.619	67.2439	67.8746	68.5112	69.1538	69.8024	70.4571	71.118	71.785	72.4583	73.1379	73.8239	74.5163	75.2152	75.9207	76.6328	77.3515	78.077	78.8093	79.5485	80.2946	81.0477	81.8079	82.5752	83.3497	84.1315	84.9206	85.7171	86.521	87.3325
rgv2_r05_s187	FL1	Counts	0	0	2	0	0	1	0	0	1	0	1	0	0	0	0	0	1	0	0	0	0	0	0	1	1	0	0	0	0	0	0	0	2	0	0	1	1	0	0	2	1	1	0	0	1	2	0
rgv2_r05_s188	FL1	Bin Values (MEF)	56.8426	57.3757	57.9138	58.457	59.0053	59.5588	60.1174	60.6812	61.2504	61.8249	62.4047	62.9901	63.5809	64.1772	64.7791	65.3867	66	66.619	67.2439	67.8746	68.5112	69.1538	69.8024	70.4571	71.118	71.785	72.4583	73.1379	73.8239	74.5163	75.2152	75.9207	76.6328	77.3515	78.077	78.8093	79.5485	80.2946	81.0477	81.8079	82.5752	83.3497	84.1315	84.9206	85.7171	86.521	87.3325
rgv2_r05_s188	FL1	Counts	0	0	1	1	0	0	0	1	0	0	0	0	1	1	0	0	1	1	0	0	0	0	0	0	2	0	2	0	0	0	0	0	0	0	0	0	1	1	0	0	0	1	0	1	0	0	0
rgv2_r05_s189	FL1	Bin Values (MEF)	56.8426	57.3757	57.9138	58.457	59.0053	59.5588	60.1174	60.6812	61.2504	61.8249	62.4047	62.9901	63.5809	64.1772	64.7791	65.3867	66	66.619	67.2439	67.8746	68.5112	69.1538	69.8024	70.4571	71.118	71.785	72.4583	73.1379	73.8239	74.5163	75.2152	75.9207	76.6328	77.3515	78.077	78.8093	79.5485	80.2946	81.0477	81.8079	82.5752	83.3497	84.1315	84.9206	85.7171	86.521	87.3325
rgv2_r05_s189	FL1	Counts	0	0	0	0	0	0	0	1	0	0	2	1	0	1	0	0	0	1	1	0	2	0	1	0	2	1	0	1	0	0	1	0	1	1	0	0	0	2	0	0	1	0	0	0	1	0	0
rgv2_r05_s190	FL1	Bin Values (MEF)	56.8426	57.3757	57.9138	58.457	59.0053	59.5588	60.1174	60.6812	61.2504	61.8249	62.4047	62.9901	63.5809	64.1772	64.7791	65.3867	66	66.619	67.2439	67.8746	68.5112	69.1538	69.8024	70.4571	71.118	71.785	72.4583	73.1379	73.8239	74.5163	75.2152	75.9207	76.6328	77.3515	78.077	78.8093	79.5485	80.2946	81.0477	81.8079	82.5752	83.3497	84.1315	84.9206	85.7171	86.521	87.3325
rgv2_r05_s190	FL1	Counts	0	2	0	0	0	0	0	1	0	0	0	0	1	0	0	1	0	1	0	1	0	1	1	0	0	0	0	1	1	0	0	0	0	0	0	0	0	2	0	0	1	0	2	0	0	1	0
rgv2_r05_s191	FL1	Bin Values (MEF)	56.8426	57.3757	57.9138	58.457	59.0053	59.5588	60.1174	60.6812	61.2504	61.8249	62.4047	62.9901	63.5809	64.1772	64.7791	65.3867	66	66.619	67.2439	67.8746	68.5112	69.1538	69.8024	70.4571	71.118	71.785	72.4583	73.1379	73.8239	74.5163	75.2152	75.9207	76.6328	77.3515	78.077	78.8093	79.5485	80.2946	81.0477	81.8079	82.5752	83.3497	84.1315	84.9206	85.7171	86.521	87.3325
rgv2_r05_s191	FL1	Counts	0	0	0	0	0	0	1	0	0	0	0	0	1	2	0	0	0	1	0	0	0	0	2	2	1	1	0	0	0	0	0	0	0	0	0	1	1	0	0	1	0	1	1	0	1	0	0
rgv2_r05_s192	FL1	Bin Values (MEF)	56.8426	57.3757	57.9138	58.457	59.0053	59.5588	60.1174	60.6812	61.2504	61.8249	62.4047	62.9901	63.5809	64.1772	64.7791	65.3867	66	66.619	67.2439	67.8746	68.5112	69.1538	69.8024	70.4571	71.118	71.785	72.4583	73.1379	73.8239	74.5163	75.2152	75.9207	76.6328	77.3515	78.077	78.8093	79.5485	80.2946	81.0477	81.8079	82.5752	83.3497	84.1315	84.9206	85.7171	86.521	87.3325
rgv2_r05_s192	FL1	Counts	0	0	0	0	0	0	0	0	0	0	0	1	0	1	1	0	0	0	0	2	0	1	0	0	0	1	0	0	0	0	2	1	0	1	0	2	0	0	0	1	1	1	2	0	1	2	0
rgv2_r03_s025	FL1	Bin Values (MEF)	56.1713	56.6954	57.2244	57.7584	58.2973	58.8413	59.3904	59.9445	60.5039	61.0684	61.6383	62.2134	62.7939	63.3799	63.9713	64.5682	65.1707	65.7788	66.3926	67.0121	67.6374	68.2685	68.9055	69.5485	70.1974	70.8524	71.5136	72.1808	72.8544	73.5342	74.2203	74.9129	75.6119	76.3174	77.0295	77.7483	78.4738	79.206	79.9451	80.6911	81.444	82.204	82.971	83.7452	84.5266	85.3154	86.1114
rgv2_r03_s025	FL1	Counts	0	1	0	0	0	0	0	1	0	0	1	0	0	0	0	0	0	0	0	0	0	0	0	0	0	0	0	0	0	0	0	0	0	0	0	0	0	0	1	0	1	0	0	2	1	1	0
rgv2_r03_s026	FL1	Bin Values (MEF)	56.1713	56.6954	57.2244	57.7584	58.2973	58.8413	59.3904	59.9445	60.5039	61.0684	61.6383	62.2134	62.7939	63.3799	63.9713	64.5682	65.1707	65.7788	66.3926	67.0121	67.6374	68.2685	68.9055	69.5485	70.1974	70.8524	71.5136	72.1808	72.8544	73.5342	74.2203	74.9129	75.6119	76.3174	77.0295	77.7483	78.4738	79.206	79.9451	80.6911	81.444	82.204	82.971	83.7452	84.5266	85.3154	86.1114
rgv2_r03_s026	FL1	Counts	0	0	0	0	0	0	0	0	0	0	0	0	0	0	0	0	0	0	0	0	1	0	0	0	0	0	0	0	0	0	0	1	0	0	1	0	0	0	0	0	0	0	0	0	0	0	0
rgv2_r03_s027	FL1	Bin Values (MEF)	56.1713	56.6954	57.2244	57.7584	58.2973	58.8413	59.3904	59.9445	60.5039	61.0684	61.6383	62.2134	62.7939	63.3799	63.9713	64.5682	65.1707	65.7788	66.3926	67.0121	67.6374	68.2685	68.9055	69.5485	70.1974	70.8524	71.5136	72.1808	72.8544	73.5342	74.2203	74.9129	75.6119	76.3174	77.0295	77.7483	78.4738	79.206	79.9451	80.6911	81.444	82.204	82.971	83.7452	84.5266	85.3154	86.1114
rgv2_r03_s027	FL1	Counts	0	2	0	0	0	0	0	0	0	0	0	0	0	0	0	0	1	0	0	0	0	1	1	0	0	1	1	0	0	0	0	0	0	0	0	0	2	1	2	1	0	1	0	0	1	1	1
rgv2_r03_s028	FL1	Bin Values (MEF)	56.1713	56.6954	57.2244	57.7584	58.2973	58.8413	59.3904	59.9445	60.5039	61.0684	61.6383	62.2134	62.7939	63.3799	63.9713	64.5682	65.1707	65.7788	66.3926	67.0121	67.6374	68.2685	68.9055	69.5485	70.1974	70.8524	71.5136	72.1808	72.8544	73.5342	74.2203	74.9129	75.6119	76.3174	77.0295	77.7483	78.4738	79.206	79.9451	80.6911	81.444	82.204	82.971	83.7452	84.5266	85.3154	86.1114
rgv2_r03_s028	FL1	Counts	0	0	0	0	0	1	0	0	0	0	0	1	1	2	0	0	0	0	0	0	0	1	0	0	0	0	1	0	0	2	1	0	0	0	0	1	2	1	1	0	1	0	0	1	0	0	0
rgv2_r03_s029	FL1	Bin Values (MEF)	56.1713	56.6954	57.2244	57.7584	58.2973	58.8413	59.3904	59.9445	60.5039	61.0684	61.6383	62.2134	62.7939	63.3799	63.9713	64.5682	65.1707	65.7788	66.3926	67.0121	67.6374	68.2685	68.9055	69.5485	70.1974	70.8524	71.5136	72.1808	72.8544	73.5342	74.2203	74.9129	75.6119	76.3174	77.0295	77.7483	78.4738	79.206	79.9451	80.6911	81.444	82.204	82.971	83.7452	84.5266	85.3154	86.1114
rgv2_r03_s029	FL1	Counts	0	0	1	0	0	0	0	0	0	0	0	0	0	0	0	0	0	0	0	0	0	0	0	0	0	0	0	0	0	1	2	0	0	1	0	2	0	0	1	0	1	0	0	1	0	0	0
rgv2_r03_s030	FL1	Bin Values (MEF)	56.1713	56.6954	57.2244	57.7584	58.2973	58.8413	59.3904	59.9445	60.5039	61.0684	61.6383	62.2134	62.7939	63.3799	63.9713	64.5682	65.1707	65.7788	66.3926	67.0121	67.6374	68.2685	68.9055	69.5485	70.1974	70.8524	71.5136	72.1808	72.8544	73.5342	74.2203	74.9129	75.6119	76.3174	77.0295	77.7483	78.4738	79.206	79.9451	80.6911	81.444	82.204	82.971	83.7452	84.5266	85.3154	86.1114
rgv2_r03_s030	FL1	Counts	0	0	0	0	0	0	0	0	1	0	1	0	0	1	0	0	0	1	0	0	0	0	0	0	0	0	0	0	0	0	0	0	0	2	1	0	2	0	0	0	0	1	0	0	1	2	0
rgv2_r03_s031	FL1	Bin Values (MEF)	56.1713	56.6954	57.2244	57.7584	58.2973	58.8413	59.3904	59.9445	60.5039	61.0684	61.6383	62.2134	62.7939	63.3799	63.9713	64.5682	65.1707	65.7788	66.3926	67.0121	67.6374	68.2685	68.9055	69.5485	70.1974	70.8524	71.5136	72.1808	72.8544	73.5342	74.2203	74.9129	75.6119	76.3174	77.0295	77.7483	78.4738	79.206	79.9451	80.6911	81.444	82.204	82.971	83.7452	84.5266	85.3154	86.1114
rgv2_r03_s031	FL1	Counts	0	0	0	1	0	0	0	1	0	0	0	0	0	0	0	0	0	0	1	1	0	0	0	1	0	0	1	0	0	1	0	0	2	2	1	0	1	0	1	1	0	0	1	0	1	1	0
rgv2_r03_s032	FL1	Bin Values (MEF)	56.1713	56.6954	57.2244	57.7584	58.2973	58.8413	59.3904	59.9445	60.5039	61.0684	61.6383	62.2134	62.7939	63.3799	63.9713	64.5682	65.1707	65.7788	66.3926	67.0121	67.6374	68.2685	68.9055	69.5485	70.1974	70.8524	71.5136	72.1808	72.8544	73.5342	74.2203	74.9129	75.6119	76.3174	77.0295	77.7483	78.4738	79.206	79.9451	80.6911	81.444	82.204	82.971	83.7452	84.5266	85.3154	86.1114
rgv2_r03_s032	FL1	Counts	0	0	0	1	0	0	0	0	0	0	0	0	0	0	0	0	0	0	0	0	0	0	0	0	2	0	1	0	0	0	0	0	1	0	1	1	1	0	0	0	1	3	2	0	0	0	0
rgv2_r03_s033	FL1	Bin Values (MEF)	56.1713	56.6954	57.2244	57.7584	58.2973	58.8413	59.3904	59.9445	60.5039	61.0684	61.6383	62.2134	62.7939	63.3799	63.9713	64.5682	65.1707	65.7788	66.3926	67.0121	67.6374	68.2685	68.9055	69.5485	70.1974	70.8524	71.5136	72.1808	72.8544	73.5342	74.2203	74.9129	75.6119	76.3174	77.0295	77.7483	78.4738	79.206	79.9451	80.6911	81.444	82.204	82.971	83.7452	84.5266	85.3154	86.1114
rgv2_r03_s033	FL1	Counts	0	0	0	0	0	1	0	0	0	0	1	0	1	0	1	0	0	0	1	0	0	0	1	1	1	1	1	0	1	1	0	0	1	0	0	0	0	0	0	0	0	1	1	0	2	0	0
rgv2_r03_s034	FL1	Bin Values (MEF)	56.1713	56.6954	57.2244	57.7584	58.2973	58.8413	59.3904	59.9445	60.5039	61.0684	61.6383	62.2134	62.7939	63.3799	63.9713	64.5682	65.1707	65.7788	66.3926	67.0121	67.6374	68.2685	68.9055	69.5485	70.1974	70.8524	71.5136	72.1808	72.8544	73.5342	74.2203	74.9129	75.6119	76.3174	77.0295	77.7483	78.4738	79.206	79.9451	80.6911	81.444	82.204	82.971	83.7452	84.5266	85.3154	86.1114
rgv2_r03_s034	FL1	Counts	0	0	0	0	0	0	0	0	0	0	0	0	0	0	0	1	0	0	0	0	0	0	0	0	0	0	0	0	0	0	2	2	0	1	0	1	1	1	0	2	0	1	1	0	0	0	0
rgv2_r03_s035	FL1	Bin Values (MEF)	56.1713	56.6954	57.2244	57.7584	58.2973	58.8413	59.3904	59.9445	60.5039	61.0684	61.6383	62.2134	62.7939	63.3799	63.9713	64.5682	65.1707	65.7788	66.3926	67.0121	67.6374	68.2685	68.9055	69.5485	70.1974	70.8524	71.5136	72.1808	72.8544	73.5342	74.2203	74.9129	75.6119	76.3174	77.0295	77.7483	78.4738	79.206	79.9451	80.6911	81.444	82.204	82.971	83.7452	84.5266	85.3154	86.1114
rgv2_r03_s035	FL1	Counts	0	0	0	0	0	0	0	0	0	0	0	0	0	0	0	0	0	0	0	0	0	0	0	0	1	1	0	0	0	0	0	0	1	0	2	1	0	0	0	1	0	0	1	0	1	1	0
rgv2_r03_s036	FL1	Bin Values (MEF)	56.1713	56.6954	57.2244	57.7584	58.2973	58.8413	59.3904	59.9445	60.5039	61.0684	61.6383	62.2134	62.7939	63.3799	63.9713	64.5682	65.1707	65.7788	66.3926	67.0121	67.6374	68.2685	68.9055	69.5485	70.1974	70.8524	71.5136	72.1808	72.8544	73.5342	74.2203	74.9129	75.6119	76.3174	77.0295	77.7483	78.4738	79.206	79.9451	80.6911	81.444	82.204	82.971	83.7452	84.5266	85.3154	86.1114
rgv2_r03_s036	FL1	Counts	0	1	0	0	0	1	1	0	0	0	0	1	0	0	0	0	0	0	0	1	0	0	0	1	0	1	0	0	0	0	1	0	0	0	0	0	2	1	1	0	1	0	0	1	1	1	0
rgv2_r03_s037	FL1	Bin Values (MEF)	56.1713	56.6954	57.2244	57.7584	58.2973	58.8413	59.3904	59.9445	60.5039	61.0684	61.6383	62.2134	62.7939	63.3799	63.9713	64.5682	65.1707	65.7788	66.3926	67.0121	67.6374	68.2685	68.9055	69.5485	70.1974	70.8524	71.5136	72.1808	72.8544	73.5342	74.2203	74.9129	75.6119	76.3174	77.0295	77.7483	78.4738	79.206	79.9451	80.6911	81.444	82.204	82.971	83.7452	84.5266	85.3154	86.1114
rgv2_r03_s037	FL1	Counts	0	0	0	0	0	0	0	0	0	1	0	0	0	0	0	0	0	0	0	0	0	0	0	0	0	0	0	0	2	0	1	1	0	1	0	1	0	0	1	0	0	0	1	0	0	1	1
rgv2_r03_s038	FL1	Bin Values (MEF)	56.1713	56.6954	57.2244	57.7584	58.2973	58.8413	59.3904	59.9445	60.5039	61.0684	61.6383	62.2134	62.7939	63.3799	63.9713	64.5682	65.1707	65.7788	66.3926	67.0121	67.6374	68.2685	68.9055	69.5485	70.1974	70.8524	71.5136	72.1808	72.8544	73.5342	74.2203	74.9129	75.6119	76.3174	77.0295	77.7483	78.4738	79.206	79.9451	80.6911	81.444	82.204	82.971	83.7452	84.5266	85.3154	86.1114
rgv2_r03_s038	FL1	Counts	0	0	0	1	0	0	0	1	1	2	1	0	0	0	0	0	0	0	1	0	1	0	1	0	1	0	1	0	0	0	1	0	0	0	2	1	0	2	0	1	0	1	1	1	0	0	0
rgv2_r03_s039	FL1	Bin Values (MEF)	56.1713	56.6954	57.2244	57.7584	58.2973	58.8413	59.3904	59.9445	60.5039	61.0684	61.6383	62.2134	62.7939	63.3799	63.9713	64.5682	65.1707	65.7788	66.3926	67.0121	67.6374	68.2685	68.9055	69.5485	70.1974	70.8524	71.5136	72.1808	72.8544	73.5342	74.2203	74.9129	75.6119	76.3174	77.0295	77.7483	78.4738	79.206	79.9451	80.6911	81.444	82.204	82.971	83.7452	84.5266	85.3154	86.1114
rgv2_r03_s039	FL1	Counts	0	0	0	0	0	1	1	0	1	1	0	0	1	0	0	0	0	1	0	0	0	1	0	0	0	0	0	0	0	0	0	0	1	0	0	1	0	0	0	0	1	1	0	0	1	1	0
rgv2_r03_s040	FL1	Bin Values (MEF)	56.1713	56.6954	57.2244	57.7584	58.2973	58.8413	59.3904	59.9445	60.5039	61.0684	61.6383	62.2134	62.7939	63.3799	63.9713	64.5682	65.1707	65.7788	66.3926	67.0121	67.6374	68.2685	68.9055	69.5485	70.1974	70.8524	71.5136	72.1808	72.8544	73.5342	74.2203	74.9129	75.6119	76.3174	77.0295	77.7483	78.4738	79.206	79.9451	80.6911	81.444	82.204	82.971	83.7452	84.5266	85.3154	86.1114
rgv2_r03_s040	FL1	Counts	0	0	0	0	0	0	0	0	0	0	0	0	1	0	1	0	0	0	0	1	0	0	2	0	0	0	1	2	1	0	0	0	1	1	0	1	1	1	2	0	0	1	0	0	1	2	0
rgv2_r03_s041	FL1	Bin Values (MEF)	56.1713	56.6954	57.2244	57.7584	58.2973	58.8413	59.3904	59.9445	60.5039	61.0684	61.6383	62.2134	62.7939	63.3799	63.9713	64.5682	65.1707	65.7788	66.3926	67.0121	67.6374	68.2685	68.9055	69.5485	70.1974	70.8524	71.5136	72.1808	72.8544	73.5342	74.2203	74.9129	75.6119	76.3174	77.0295	77.7483	78.4738	79.206	79.9451	80.6911	81.444	82.204	82.971	83.7452	84.5266	85.3154	86.1114
rgv2_r03_s041	FL1	Counts	0	0	1	0	0	0	0	0	0	0	0	0	0	0	0	0	0	0	0	0	1	0	0	0	1	0	1	0	1	1	1	1	0	0	2	1	3	1	1	0	1	2	2	1	1	0	0
rgv2_r03_s042	FL1	Bin Values (MEF)	56.1713	56.6954	57.2244	57.7584	58.2973	58.8413	59.3904	59.9445	60.5039	61.0684	61.6383	62.2134	62.7939	63.3799	63.9713	64.5682	65.1707	65.7788	66.3926	67.0121	67.6374	68.2685	68.9055	69.5485	70.1974	70.8524	71.5136	72.1808	72.8544	73.5342	74.2203	74.9129	75.6119	76.3174	77.0295	77.7483	78.4738	79.206	79.9451	80.6911	81.444	82.204	82.971	83.7452	84.5266	85.3154	86.1114
rgv2_r03_s042	FL1	Counts	0	0	0	0	0	1	0	0	0	1	0	0	1	0	0	1	0	1	0	0	0	0	0	0	1	0	0	0	0	2	1	1	2	2	1	1	0	0	0	0	0	0	0	1	0	1	0
rgv2_r03_s043	FL1	Bin Values (MEF)	56.1713	56.6954	57.2244	57.7584	58.2973	58.8413	59.3904	59.9445	60.5039	61.0684	61.6383	62.2134	62.7939	63.3799	63.9713	64.5682	65.1707	65.7788	66.3926	67.0121	67.6374	68.2685	68.9055	69.5485	70.1974	70.8524	71.5136	72.1808	72.8544	73.5342	74.2203	74.9129	75.6119	76.3174	77.0295	77.7483	78.4738	79.206	79.9451	80.6911	81.444	82.204	82.971	83.7452	84.5266	85.3154	86.1114
rgv2_r03_s043	FL1	Counts	0	0	0	0	0	0	0	0	0	0	0	0	0	0	0	0	0	0	1	0	1	0	1	0	0	1	0	0	0	0	0	0	0	0	0	0	1	1	1	0	0	0	0	4	1	1	0
rgv2_r03_s044	FL1	Bin Values (MEF)	56.1713	56.6954	57.2244	57.7584	58.2973	58.8413	59.3904	59.9445	60.5039	61.0684	61.6383	62.2134	62.7939	63.3799	63.9713	64.5682	65.1707	65.7788	66.3926	67.0121	67.6374	68.2685	68.9055	69.5485	70.1974	70.8524	71.5136	72.1808	72.8544	73.5342	74.2203	74.9129	75.6119	76.3174	77.0295	77.7483	78.4738	79.206	79.9451	80.6911	81.444	82.204	82.971	83.7452	84.5266	85.3154	86.1114
rgv2_r03_s044	FL1	Counts	0	0	0	0	0	0	1	0	0	0	1	0	0	0	0	0	0	0	0	0	0	1	0	0	0	0	0	0	0	1	1	1	0	3	1	1	0	0	1	0	1	0	0	0	0	0	1
rgv2_r03_s045	FL1	Bin Values (MEF)	56.1713	56.6954	57.2244	57.7584	58.2973	58.8413	59.3904	59.9445	60.5039	61.0684	61.6383	62.2134	62.7939	63.3799	63.9713	64.5682	65.1707	65.7788	66.3926	67.0121	67.6374	68.2685	68.9055	69.5485	70.1974	70.8524	71.5136	72.1808	72.8544	73.5342	74.2203	74.9129	75.6119	76.3174	77.0295	77.7483	78.4738	79.206	79.9451	80.6911	81.444	82.204	82.971	83.7452	84.5266	85.3154	86.1114
rgv2_r03_s045	FL1	Counts	0	0	0	0	0	1	0	1	0	0	0	0	0	1	0	0	0	0	0	0	0	0	1	0	0	0	1	0	0	0	0	0	0	0	0	1	1	0	1	1	0	0	2	0	0	0	2
rgv2_r03_s046	FL1	Bin Values (MEF)	56.1713	56.6954	57.2244	57.7584	58.2973	58.8413	59.3904	59.9445	60.5039	61.0684	61.6383	62.2134	62.7939	63.3799	63.9713	64.5682	65.1707	65.7788	66.3926	67.0121	67.6374	68.2685	68.9055	69.5485	70.1974	70.8524	71.5136	72.1808	72.8544	73.5342	74.2203	74.9129	75.6119	76.3174	77.0295	77.7483	78.4738	79.206	79.9451	80.6911	81.444	82.204	82.971	83.7452	84.5266	85.3154	86.1114
rgv2_r03_s046	FL1	Counts	0	0	0	0	0	0	0	0	0	0	0	0	0	2	0	0	0	0	0	0	0	0	0	0	1	0	1	0	0	0	0	3	0	1	0	1	0	0	0	1	0	0	2	1	1	1	1
rgv2_r03_s047	FL1	Bin Values (MEF)	56.1713	56.6954	57.2244	57.7584	58.2973	58.8413	59.3904	59.9445	60.5039	61.0684	61.6383	62.2134	62.7939	63.3799	63.9713	64.5682	65.1707	65.7788	66.3926	67.0121	67.6374	68.2685	68.9055	69.5485	70.1974	70.8524	71.5136	72.1808	72.8544	73.5342	74.2203	74.9129	75.6119	76.3174	77.0295	77.7483	78.4738	79.206	79.9451	80.6911	81.444	82.204	82.971	83.7452	84.5266	85.3154	86.1114
rgv2_r03_s047	FL1	Counts	0	0	1	0	0	0	0	0	1	0	0	0	0	0	0	0	0	0	0	0	1	1	0	0	1	0	0	0	0	0	0	1	0	0	0	0	1	0	1	1	1	0	0	0	2	0	1
rgv2_r03_s048	FL1	Bin Values (MEF)	56.1713	56.6954	57.2244	57.7584	58.2973	58.8413	59.3904	59.9445	60.5039	61.0684	61.6383	62.2134	62.7939	63.3799	63.9713	64.5682	65.1707	65.7788	66.3926	67.0121	67.6374	68.2685	68.9055	69.5485	70.1974	70.8524	71.5136	72.1808	72.8544	73.5342	74.2203	74.9129	75.6119	76.3174	77.0295	77.7483	78.4738	79.206	79.9451	80.6911	81.444	82.204	82.971	83.7452	84.5266	85.3154	86.1114
rgv2_r03_s048	FL1	Counts	0	0	0	0	1	1	0	0	0	0	0	0	0	0	1	0	0	0	1	0	1	1	0	0	0	0	0	0	0	0	0	0	1	0	0	0	0	2	1	0	0	1	0	0	1	0	1
rgv2_r02_s121	FL1	Bin Values (MEF)	57.8432	58.3862	58.9343	59.4876	60.046	60.6097	61.1787	61.7531	62.3328	62.9179	63.5086	64.1048	64.7066	65.314	65.9272	66.5461	67.1708	67.8014	68.4379	69.0804	69.7289	70.3835	71.0442	71.7112	72.3844	73.0639	73.7498	74.4421	75.141	75.8464	76.5584	77.2771	78.0026	78.7348	79.474	80.2201	80.9731	81.7333	82.5006	83.2751	84.0569	84.846	85.6425	86.4465	87.258	88.0771	88.904
rgv2_r02_s121	FL1	Counts	0	0	0	0	0	0	0	0	0	0	0	0	0	0	0	0	0	0	0	0	0	0	0	0	0	0	0	0	0	0	0	0	0	0	0	0	0	0	0	0	0	0	0	0	0	0	0
rgv2_r02_s122	FL1	Bin Values (MEF)	57.8432	58.3862	58.9343	59.4876	60.046	60.6097	61.1787	61.7531	62.3328	62.9179	63.5086	64.1048	64.7066	65.314	65.9272	66.5461	67.1708	67.8014	68.4379	69.0804	69.7289	70.3835	71.0442	71.7112	72.3844	73.0639	73.7498	74.4421	75.141	75.8464	76.5584	77.2771	78.0026	78.7348	79.474	80.2201	80.9731	81.7333	82.5006	83.2751	84.0569	84.846	85.6425	86.4465	87.258	88.0771	88.904
rgv2_r02_s122	FL1	Counts	0	0	0	0	0	0	1	0	0	0	0	0	0	0	0	0	0	0	0	0	0	0	1	0	0	0	0	0	0	0	0	0	0	0	0	0	0	0	0	0	0	3	0	1	0	0	0
rgv2_r02_s123	FL1	Bin Values (MEF)	57.8432	58.3862	58.9343	59.4876	60.046	60.6097	61.1787	61.7531	62.3328	62.9179	63.5086	64.1048	64.7066	65.314	65.9272	66.5461	67.1708	67.8014	68.4379	69.0804	69.7289	70.3835	71.0442	71.7112	72.3844	73.0639	73.7498	74.4421	75.141	75.8464	76.5584	77.2771	78.0026	78.7348	79.474	80.2201	80.9731	81.7333	82.5006	83.2751	84.0569	84.846	85.6425	86.4465	87.258	88.0771	88.904
rgv2_r02_s123	FL1	Counts	0	0	0	0	0	0	0	1	0	0	0	0	0	0	0	1	0	0	0	1	0	0	0	0	0	0	0	0	0	1	0	0	0	0	0	1	0	0	0	1	0	0	0	0	0	1	0
rgv2_r02_s124	FL1	Bin Values (MEF)	57.8432	58.3862	58.9343	59.4876	60.046	60.6097	61.1787	61.7531	62.3328	62.9179	63.5086	64.1048	64.7066	65.314	65.9272	66.5461	67.1708	67.8014	68.4379	69.0804	69.7289	70.3835	71.0442	71.7112	72.3844	73.0639	73.7498	74.4421	75.141	75.8464	76.5584	77.2771	78.0026	78.7348	79.474	80.2201	80.9731	81.7333	82.5006	83.2751	84.0569	84.846	85.6425	86.4465	87.258	88.0771	88.904
rgv2_r02_s124	FL1	Counts	0	0	0	0	1	0	0	0	0	0	0	0	0	0	0	0	0	0	0	0	0	0	0	1	0	0	0	0	0	0	0	0	0	0	0	0	0	0	0	0	1	0	0	0	0	0	0
rgv2_r02_s125	FL1	Bin Values (MEF)	57.8432	58.3862	58.9343	59.4876	60.046	60.6097	61.1787	61.7531	62.3328	62.9179	63.5086	64.1048	64.7066	65.314	65.9272	66.5461	67.1708	67.8014	68.4379	69.0804	69.7289	70.3835	71.0442	71.7112	72.3844	73.0639	73.7498	74.4421	75.141	75.8464	76.5584	77.2771	78.0026	78.7348	79.474	80.2201	80.9731	81.7333	82.5006	83.2751	84.0569	84.846	85.6425	86.4465	87.258	88.0771	88.904
rgv2_r02_s125	FL1	Counts	0	0	0	0	0	0	0	0	0	0	0	0	0	0	0	0	1	0	0	0	0	2	1	0	1	0	0	0	0	0	0	0	0	0	0	1	0	0	0	0	1	0	1	0	0	0	0
rgv2_r02_s126	FL1	Bin Values (MEF)	57.8432	58.3862	58.9343	59.4876	60.046	60.6097	61.1787	61.7531	62.3328	62.9179	63.5086	64.1048	64.7066	65.314	65.9272	66.5461	67.1708	67.8014	68.4379	69.0804	69.7289	70.3835	71.0442	71.7112	72.3844	73.0639	73.7498	74.4421	75.141	75.8464	76.5584	77.2771	78.0026	78.7348	79.474	80.2201	80.9731	81.7333	82.5006	83.2751	84.0569	84.846	85.6425	86.4465	87.258	88.0771	88.904
rgv2_r02_s126	FL1	Counts	0	0	0	0	0	0	0	0	0	0	1	0	0	0	0	0	0	0	0	0	0	0	0	0	0	0	0	0	0	0	0	0	0	0	0	0	0	0	0	0	0	0	0	0	0	0	0
rgv2_r02_s127	FL1	Bin Values (MEF)	57.8432	58.3862	58.9343	59.4876	60.046	60.6097	61.1787	61.7531	62.3328	62.9179	63.5086	64.1048	64.7066	65.314	65.9272	66.5461	67.1708	67.8014	68.4379	69.0804	69.7289	70.3835	71.0442	71.7112	72.3844	73.0639	73.7498	74.4421	75.141	75.8464	76.5584	77.2771	78.0026	78.7348	79.474	80.2201	80.9731	81.7333	82.5006	83.2751	84.0569	84.846	85.6425	86.4465	87.258	88.0771	88.904
rgv2_r02_s127	FL1	Counts	0	0	0	0	1	0	0	0	0	0	0	0	0	1	0	0	1	1	0	0	0	0	0	0	0	0	0	0	0	0	0	0	0	0	0	0	0	1	0	1	0	0	0	0	1	0	0
rgv2_r02_s128	FL1	Bin Values (MEF)	57.8432	58.3862	58.9343	59.4876	60.046	60.6097	61.1787	61.7531	62.3328	62.9179	63.5086	64.1048	64.7066	65.314	65.9272	66.5461	67.1708	67.8014	68.4379	69.0804	69.7289	70.3835	71.0442	71.7112	72.3844	73.0639	73.7498	74.4421	75.141	75.8464	76.5584	77.2771	78.0026	78.7348	79.474	80.2201	80.9731	81.7333	82.5006	83.2751	84.0569	84.846	85.6425	86.4465	87.258	88.0771	88.904
rgv2_r02_s128	FL1	Counts	0	0	0	0	0	0	0	0	0	0	0	0	0	1	0	0	0	0	0	0	0	0	0	0	0	0	0	0	0	0	0	0	0	0	0	1	0	0	0	0	0	0	0	0	0	0	0
rgv2_r02_s129	FL1	Bin Values (MEF)	57.8432	58.3862	58.9343	59.4876	60.046	60.6097	61.1787	61.7531	62.3328	62.9179	63.5086	64.1048	64.7066	65.314	65.9272	66.5461	67.1708	67.8014	68.4379	69.0804	69.7289	70.3835	71.0442	71.7112	72.3844	73.0639	73.7498	74.4421	75.141	75.8464	76.5584	77.2771	78.0026	78.7348	79.474	80.2201	80.9731	81.7333	82.5006	83.2751	84.0569	84.846	85.6425	86.4465	87.258	88.0771	88.904
rgv2_r02_s129	FL1	Counts	0	0	0	0	0	0	1	1	0	0	0	0	1	0	0	0	0	0	0	0	0	0	0	0	0	0	0	0	0	0	0	0	0	0	1	1	0	1	0	0	0	0	0	0	1	0	0
rgv2_r02_s130	FL1	Bin Values (MEF)	57.8432	58.3862	58.9343	59.4876	60.046	60.6097	61.1787	61.7531	62.3328	62.9179	63.5086	64.1048	64.7066	65.314	65.9272	66.5461	67.1708	67.8014	68.4379	69.0804	69.7289	70.3835	71.0442	71.7112	72.3844	73.0639	73.7498	74.4421	75.141	75.8464	76.5584	77.2771	78.0026	78.7348	79.474	80.2201	80.9731	81.7333	82.5006	83.2751	84.0569	84.846	85.6425	86.4465	87.258	88.0771	88.904
rgv2_r02_s130	FL1	Counts	0	0	0	0	0	0	0	0	0	0	0	0	0	0	1	0	0	0	0	0	0	0	0	0	0	0	0	1	0	0	0	0	0	0	0	0	0	0	0	0	0	0	1	0	0	0	0
rgv2_r02_s131	FL1	Bin Values (MEF)	57.8432	58.3862	58.9343	59.4876	60.046	60.6097	61.1787	61.7531	62.3328	62.9179	63.5086	64.1048	64.7066	65.314	65.9272	66.5461	67.1708	67.8014	68.4379	69.0804	69.7289	70.3835	71.0442	71.7112	72.3844	73.0639	73.7498	74.4421	75.141	75.8464	76.5584	77.2771	78.0026	78.7348	79.474	80.2201	80.9731	81.7333	82.5006	83.2751	84.0569	84.846	85.6425	86.4465	87.258	88.0771	88.904
rgv2_r02_s131	FL1	Counts	0	0	0	0	0	0	1	0	0	0	0	0	0	0	2	0	0	0	0	0	0	0	0	0	0	0	0	1	0	0	1	0	0	0	0	0	0	0	0	0	1	0	0	0	0	0	0
rgv2_r02_s132	FL1	Bin Values (MEF)	57.8432	58.3862	58.9343	59.4876	60.046	60.6097	61.1787	61.7531	62.3328	62.9179	63.5086	64.1048	64.7066	65.314	65.9272	66.5461	67.1708	67.8014	68.4379	69.0804	69.7289	70.3835	71.0442	71.7112	72.3844	73.0639	73.7498	74.4421	75.141	75.8464	76.5584	77.2771	78.0026	78.7348	79.474	80.2201	80.9731	81.7333	82.5006	83.2751	84.0569	84.846	85.6425	86.4465	87.258	88.0771	88.904
rgv2_r02_s132	FL1	Counts	0	0	0	0	0	0	0	0	0	0	0	0	0	0	0	0	0	1	0	0	0	0	0	0	0	1	0	1	0	0	0	0	0	0	0	0	0	0	0	1	0	0	0	2	0	0	0
rgv2_r02_s133	FL1	Bin Values (MEF)	57.8432	58.3862	58.9343	59.4876	60.046	60.6097	61.1787	61.7531	62.3328	62.9179	63.5086	64.1048	64.7066	65.314	65.9272	66.5461	67.1708	67.8014	68.4379	69.0804	69.7289	70.3835	71.0442	71.7112	72.3844	73.0639	73.7498	74.4421	75.141	75.8464	76.5584	77.2771	78.0026	78.7348	79.474	80.2201	80.9731	81.7333	82.5006	83.2751	84.0569	84.846	85.6425	86.4465	87.258	88.0771	88.904
rgv2_r02_s133	FL1	Counts	0	0	0	0	0	0	0	1	0	0	0	0	0	0	1	0	0	2	0	0	2	0	0	0	0	1	0	0	2	1	2	0	0	0	0	0	1	0	0	0	0	2	0	0	3	0	1
rgv2_r02_s134	FL1	Bin Values (MEF)	57.8432	58.3862	58.9343	59.4876	60.046	60.6097	61.1787	61.7531	62.3328	62.9179	63.5086	64.1048	64.7066	65.314	65.9272	66.5461	67.1708	67.8014	68.4379	69.0804	69.7289	70.3835	71.0442	71.7112	72.3844	73.0639	73.7498	74.4421	75.141	75.8464	76.5584	77.2771	78.0026	78.7348	79.474	80.2201	80.9731	81.7333	82.5006	83.2751	84.0569	84.846	85.6425	86.4465	87.258	88.0771	88.904
rgv2_r02_s134	FL1	Counts	0	1	0	0	1	0	0	0	0	0	1	1	0	0	0	0	0	1	0	0	0	0	0	1	0	0	0	0	0	2	0	0	1	0	1	0	1	0	0	1	1	0	1	3	1	0	2
rgv2_r02_s135	FL1	Bin Values (MEF)	57.8432	58.3862	58.9343	59.4876	60.046	60.6097	61.1787	61.7531	62.3328	62.9179	63.5086	64.1048	64.7066	65.314	65.9272	66.5461	67.1708	67.8014	68.4379	69.0804	69.7289	70.3835	71.0442	71.7112	72.3844	73.0639	73.7498	74.4421	75.141	75.8464	76.5584	77.2771	78.0026	78.7348	79.474	80.2201	80.9731	81.7333	82.5006	83.2751	84.0569	84.846	85.6425	86.4465	87.258	88.0771	88.904
rgv2_r02_s135	FL1	Counts	0	0	0	0	0	0	0	0	0	0	0	1	0	1	0	0	0	0	0	0	0	0	1	1	0	0	0	1	0	1	0	1	1	1	1	0	0	2	0	0	0	1	0	0	1	3	1
rgv2_r02_s136	FL1	Bin Values (MEF)	57.8432	58.3862	58.9343	59.4876	60.046	60.6097	61.1787	61.7531	62.3328	62.9179	63.5086	64.1048	64.7066	65.314	65.9272	66.5461	67.1708	67.8014	68.4379	69.0804	69.7289	70.3835	71.0442	71.7112	72.3844	73.0639	73.7498	74.4421	75.141	75.8464	76.5584	77.2771	78.0026	78.7348	79.474	80.2201	80.9731	81.7333	82.5006	83.2751	84.0569	84.846	85.6425	86.4465	87.258	88.0771	88.904
rgv2_r02_s136	FL1	Counts	0	0	0	1	1	0	0	2	0	1	0	1	1	2	0	0	0	0	0	0	0	0	0	0	1	1	0	0	0	1	3	0	0	0	0	0	1	0	0	0	1	2	1	0	2	0	0
rgv2_r02_s137	FL1	Bin Values (MEF)	57.8432	58.3862	58.9343	59.4876	60.046	60.6097	61.1787	61.7531	62.3328	62.9179	63.5086	64.1048	64.7066	65.314	65.9272	66.5461	67.1708	67.8014	68.4379	69.0804	69.7289	70.3835	71.0442	71.7112	72.3844	73.0639	73.7498	74.4421	75.141	75.8464	76.5584	77.2771	78.0026	78.7348	79.474	80.2201	80.9731	81.7333	82.5006	83.2751	84.0569	84.846	85.6425	86.4465	87.258	88.0771	88.904
rgv2_r02_s137	FL1	Counts	0	0	2	2	0	0	0	0	1	1	0	0	0	2	0	0	1	0	0	1	1	0	0	0	1	0	0	0	0	0	0	1	1	1	0	0	0	1	0	0	0	0	2	0	1	4	1
rgv2_r02_s138	FL1	Bin Values (MEF)	57.8432	58.3862	58.9343	59.4876	60.046	60.6097	61.1787	61.7531	62.3328	62.9179	63.5086	64.1048	64.7066	65.314	65.9272	66.5461	67.1708	67.8014	68.4379	69.0804	69.7289	70.3835	71.0442	71.7112	72.3844	73.0639	73.7498	74.4421	75.141	75.8464	76.5584	77.2771	78.0026	78.7348	79.474	80.2201	80.9731	81.7333	82.5006	83.2751	84.0569	84.846	85.6425	86.4465	87.258	88.0771	88.904
rgv2_r02_s138	FL1	Counts	0	1	0	0	1	0	1	0	0	0	0	1	0	0	1	0	0	0	0	1	0	0	1	0	0	0	0	2	0	0	1	0	0	0	0	0	1	3	0	0	1	2	0	1	0	0	1
rgv2_r02_s139	FL1	Bin Values (MEF)	57.8432	58.3862	58.9343	59.4876	60.046	60.6097	61.1787	61.7531	62.3328	62.9179	63.5086	64.1048	64.7066	65.314	65.9272	66.5461	67.1708	67.8014	68.4379	69.0804	69.7289	70.3835	71.0442	71.7112	72.3844	73.0639	73.7498	74.4421	75.141	75.8464	76.5584	77.2771	78.0026	78.7348	79.474	80.2201	80.9731	81.7333	82.5006	83.2751	84.0569	84.846	85.6425	86.4465	87.258	88.0771	88.904
rgv2_r02_s139	FL1	Counts	0	1	0	0	0	0	0	0	0	0	0	0	0	0	0	0	1	0	0	1	0	0	0	0	0	0	0	2	0	0	0	0	1	0	0	0	0	1	0	0	0	1	2	0	1	1	0
rgv2_r02_s140	FL1	Bin Values (MEF)	57.8432	58.3862	58.9343	59.4876	60.046	60.6097	61.1787	61.7531	62.3328	62.9179	63.5086	64.1048	64.7066	65.314	65.9272	66.5461	67.1708	67.8014	68.4379	69.0804	69.7289	70.3835	71.0442	71.7112	72.3844	73.0639	73.7498	74.4421	75.141	75.8464	76.5584	77.2771	78.0026	78.7348	79.474	80.2201	80.9731	81.7333	82.5006	83.2751	84.0569	84.846	85.6425	86.4465	87.258	88.0771	88.904
rgv2_r02_s140	FL1	Counts	0	0	0	0	1	0	0	0	0	1	1	0	0	1	0	0	0	0	1	1	0	0	0	0	1	0	0	1	0	1	0	1	0	1	2	0	0	0	1	0	1	1	1	0	2	0	1
rgv2_r02_s141	FL1	Bin Values (MEF)	57.8432	58.3862	58.9343	59.4876	60.046	60.6097	61.1787	61.7531	62.3328	62.9179	63.5086	64.1048	64.7066	65.314	65.9272	66.5461	67.1708	67.8014	68.4379	69.0804	69.7289	70.3835	71.0442	71.7112	72.3844	73.0639	73.7498	74.4421	75.141	75.8464	76.5584	77.2771	78.0026	78.7348	79.474	80.2201	80.9731	81.7333	82.5006	83.2751	84.0569	84.846	85.6425	86.4465	87.258	88.0771	88.904
rgv2_r02_s141	FL1	Counts	0	0	0	0	0	1	0	0	0	0	1	1	0	0	0	0	0	0	1	0	0	0	0	1	1	0	0	0	0	0	0	0	0	1	0	1	0	0	1	0	2	0	0	1	0	1	1
rgv2_r02_s142	FL1	Bin Values (MEF)	57.8432	58.3862	58.9343	59.4876	60.046	60.6097	61.1787	61.7531	62.3328	62.9179	63.5086	64.1048	64.7066	65.314	65.9272	66.5461	67.1708	67.8014	68.4379	69.0804	69.7289	70.3835	71.0442	71.7112	72.3844	73.0639	73.7498	74.4421	75.141	75.8464	76.5584	77.2771	78.0026	78.7348	79.474	80.2201	80.9731	81.7333	82.5006	83.2751	84.0569	84.846	85.6425	86.4465	87.258	88.0771	88.904
rgv2_r02_s142	FL1	Counts	0	0	0	0	0	0	0	0	0	0	0	0	0	0	0	0	0	1	0	0	0	1	0	2	0	0	0	0	1	0	0	0	1	0	1	2	0	0	1	0	1	0	0	0	1	0	0
rgv2_r02_s143	FL1	Bin Values (MEF)	57.8432	58.3862	58.9343	59.4876	60.046	60.6097	61.1787	61.7531	62.3328	62.9179	63.5086	64.1048	64.7066	65.314	65.9272	66.5461	67.1708	67.8014	68.4379	69.0804	69.7289	70.3835	71.0442	71.7112	72.3844	73.0639	73.7498	74.4421	75.141	75.8464	76.5584	77.2771	78.0026	78.7348	79.474	80.2201	80.9731	81.7333	82.5006	83.2751	84.0569	84.846	85.6425	86.4465	87.258	88.0771	88.904
rgv2_r02_s143	FL1	Counts	0	0	0	0	0	0	1	0	1	0	0	0	0	0	0	0	0	0	0	1	0	0	0	0	0	0	0	0	0	1	0	0	1	0	1	0	0	1	2	0	0	1	0	0	1	0	0
rgv2_r02_s144	FL1	Bin Values (MEF)	57.8432	58.3862	58.9343	59.4876	60.046	60.6097	61.1787	61.7531	62.3328	62.9179	63.5086	64.1048	64.7066	65.314	65.9272	66.5461	67.1708	67.8014	68.4379	69.0804	69.7289	70.3835	71.0442	71.7112	72.3844	73.0639	73.7498	74.4421	75.141	75.8464	76.5584	77.2771	78.0026	78.7348	79.474	80.2201	80.9731	81.7333	82.5006	83.2751	84.0569	84.846	85.6425	86.4465	87.258	88.0771	88.904
rgv2_r02_s144	FL1	Counts	0	0	0	0	1	1	0	0	0	0	1	1	0	1	0	0	0	0	0	0	0	0	0	1	0	0	0	1	0	0	0	1	2	1	0	0	1	1	0	0	1	0	0	3	0	1	1
rgv2_r02_s169	FL1	Bin Values (MEF)	57.8432	58.3862	58.9343	59.4876	60.046	60.6097	61.1787	61.7531	62.3328	62.9179	63.5086	64.1048	64.7066	65.314	65.9272	66.5461	67.1708	67.8014	68.4379	69.0804	69.7289	70.3835	71.0442	71.7112	72.3844	73.0639	73.7498	74.4421	75.141	75.8464	76.5584	77.2771	78.0026	78.7348	79.474	80.2201	80.9731	81.7333	82.5006	83.2751	84.0569	84.846	85.6425	86.4465	87.258	88.0771	88.904
rgv2_r02_s169	FL1	Counts	0	0	0	0	0	0	0	0	0	0	0	0	0	0	2	0	1	1	0	1	1	0	0	1	0	0	1	0	1	1	0	0	0	1	0	0	0	0	0	1	0	0	0	1	0	2	2
rgv2_r02_s170	FL1	Bin Values (MEF)	57.8432	58.3862	58.9343	59.4876	60.046	60.6097	61.1787	61.7531	62.3328	62.9179	63.5086	64.1048	64.7066	65.314	65.9272	66.5461	67.1708	67.8014	68.4379	69.0804	69.7289	70.3835	71.0442	71.7112	72.3844	73.0639	73.7498	74.4421	75.141	75.8464	76.5584	77.2771	78.0026	78.7348	79.474	80.2201	80.9731	81.7333	82.5006	83.2751	84.0569	84.846	85.6425	86.4465	87.258	88.0771	88.904
rgv2_r02_s170	FL1	Counts	0	0	0	1	0	0	1	0	0	0	0	0	0	0	0	0	0	0	0	0	1	0	0	0	1	0	0	0	0	0	0	0	0	0	0	0	0	0	0	0	0	0	0	0	0	0	0
rgv2_r02_s171	FL1	Bin Values (MEF)	57.8432	58.3862	58.9343	59.4876	60.046	60.6097	61.1787	61.7531	62.3328	62.9179	63.5086	64.1048	64.7066	65.314	65.9272	66.5461	67.1708	67.8014	68.4379	69.0804	69.7289	70.3835	71.0442	71.7112	72.3844	73.0639	73.7498	74.4421	75.141	75.8464	76.5584	77.2771	78.0026	78.7348	79.474	80.2201	80.9731	81.7333	82.5006	83.2751	84.0569	84.846	85.6425	86.4465	87.258	88.0771	88.904
rgv2_r02_s171	FL1	Counts	0	0	0	0	0	0	0	0	0	0	0	0	0	0	0	0	0	0	0	0	0	0	0	0	0	0	0	0	0	0	0	0	0	0	0	1	0	0	0	0	0	0	0	0	0	0	0
rgv2_r02_s172	FL1	Bin Values (MEF)	57.8432	58.3862	58.9343	59.4876	60.046	60.6097	61.1787	61.7531	62.3328	62.9179	63.5086	64.1048	64.7066	65.314	65.9272	66.5461	67.1708	67.8014	68.4379	69.0804	69.7289	70.3835	71.0442	71.7112	72.3844	73.0639	73.7498	74.4421	75.141	75.8464	76.5584	77.2771	78.0026	78.7348	79.474	80.2201	80.9731	81.7333	82.5006	83.2751	84.0569	84.846	85.6425	86.4465	87.258	88.0771	88.904
rgv2_r02_s172	FL1	Counts	0	0	0	0	0	0	0	0	1	0	0	0	0	0	0	0	0	0	0	0	0	0	0	0	0	0	0	0	0	0	0	0	0	0	0	0	0	0	0	0	0	0	0	0	0	0	0
rgv2_r02_s173	FL1	Bin Values (MEF)	57.8432	58.3862	58.9343	59.4876	60.046	60.6097	61.1787	61.7531	62.3328	62.9179	63.5086	64.1048	64.7066	65.314	65.9272	66.5461	67.1708	67.8014	68.4379	69.0804	69.7289	70.3835	71.0442	71.7112	72.3844	73.0639	73.7498	74.4421	75.141	75.8464	76.5584	77.2771	78.0026	78.7348	79.474	80.2201	80.9731	81.7333	82.5006	83.2751	84.0569	84.846	85.6425	86.4465	87.258	88.0771	88.904
rgv2_r02_s173	FL1	Counts	0	0	0	0	0	0	0	0	0	0	0	0	0	0	0	0	0	0	0	0	0	0	0	0	0	0	0	0	0	0	0	0	1	0	0	0	0	2	0	0	1	0	0	0	0	0	0
rgv2_r02_s174	FL1	Bin Values (MEF)	57.8432	58.3862	58.9343	59.4876	60.046	60.6097	61.1787	61.7531	62.3328	62.9179	63.5086	64.1048	64.7066	65.314	65.9272	66.5461	67.1708	67.8014	68.4379	69.0804	69.7289	70.3835	71.0442	71.7112	72.3844	73.0639	73.7498	74.4421	75.141	75.8464	76.5584	77.2771	78.0026	78.7348	79.474	80.2201	80.9731	81.7333	82.5006	83.2751	84.0569	84.846	85.6425	86.4465	87.258	88.0771	88.904
rgv2_r02_s174	FL1	Counts	0	0	0	1	0	0	0	0	0	0	0	0	0	0	0	0	0	0	0	0	0	0	0	0	0	0	0	0	0	0	1	0	0	0	0	0	0	0	0	0	0	0	0	0	0	1	0
rgv2_r02_s175	FL1	Bin Values (MEF)	57.8432	58.3862	58.9343	59.4876	60.046	60.6097	61.1787	61.7531	62.3328	62.9179	63.5086	64.1048	64.7066	65.314	65.9272	66.5461	67.1708	67.8014	68.4379	69.0804	69.7289	70.3835	71.0442	71.7112	72.3844	73.0639	73.7498	74.4421	75.141	75.8464	76.5584	77.2771	78.0026	78.7348	79.474	80.2201	80.9731	81.7333	82.5006	83.2751	84.0569	84.846	85.6425	86.4465	87.258	88.0771	88.904
rgv2_r02_s175	FL1	Counts	0	0	0	0	0	0	0	0	0	0	0	0	0	0	0	0	0	0	0	1	0	0	0	0	0	0	0	0	0	0	0	0	0	0	0	0	0	0	0	0	0	0	0	0	0	1	0
rgv2_r02_s176	FL1	Bin Values (MEF)	57.8432	58.3862	58.9343	59.4876	60.046	60.6097	61.1787	61.7531	62.3328	62.9179	63.5086	64.1048	64.7066	65.314	65.9272	66.5461	67.1708	67.8014	68.4379	69.0804	69.7289	70.3835	71.0442	71.7112	72.3844	73.0639	73.7498	74.4421	75.141	75.8464	76.5584	77.2771	78.0026	78.7348	79.474	80.2201	80.9731	81.7333	82.5006	83.2751	84.0569	84.846	85.6425	86.4465	87.258	88.0771	88.904
rgv2_r02_s176	FL1	Counts	0	0	0	0	0	0	0	0	0	0	0	0	0	0	0	0	0	0	0	0	0	0	0	0	0	0	0	0	0	0	0	0	0	0	0	0	0	0	0	0	0	0	0	0	0	0	0
rgv2_r02_s177	FL1	Bin Values (MEF)	57.8432	58.3862	58.9343	59.4876	60.046	60.6097	61.1787	61.7531	62.3328	62.9179	63.5086	64.1048	64.7066	65.314	65.9272	66.5461	67.1708	67.8014	68.4379	69.0804	69.7289	70.3835	71.0442	71.7112	72.3844	73.0639	73.7498	74.4421	75.141	75.8464	76.5584	77.2771	78.0026	78.7348	79.474	80.2201	80.9731	81.7333	82.5006	83.2751	84.0569	84.846	85.6425	86.4465	87.258	88.0771	88.904
rgv2_r02_s177	FL1	Counts	0	0	0	0	0	0	0	0	0	0	0	0	0	0	0	0	0	0	0	0	0	0	0	0	0	0	0	0	1	0	0	0	0	0	0	0	0	0	0	0	0	0	0	1	0	0	0
rgv2_r02_s178	FL1	Bin Values (MEF)	57.8432	58.3862	58.9343	59.4876	60.046	60.6097	61.1787	61.7531	62.3328	62.9179	63.5086	64.1048	64.7066	65.314	65.9272	66.5461	67.1708	67.8014	68.4379	69.0804	69.7289	70.3835	71.0442	71.7112	72.3844	73.0639	73.7498	74.4421	75.141	75.8464	76.5584	77.2771	78.0026	78.7348	79.474	80.2201	80.9731	81.7333	82.5006	83.2751	84.0569	84.846	85.6425	86.4465	87.258	88.0771	88.904
rgv2_r02_s178	FL1	Counts	0	0	0	0	0	0	0	0	0	0	0	0	0	0	0	0	0	0	0	0	0	1	0	0	0	0	0	0	0	0	0	0	0	0	0	0	0	0	0	0	1	0	0	0	1	0	0
rgv2_r02_s179	FL1	Bin Values (MEF)	57.8432	58.3862	58.9343	59.4876	60.046	60.6097	61.1787	61.7531	62.3328	62.9179	63.5086	64.1048	64.7066	65.314	65.9272	66.5461	67.1708	67.8014	68.4379	69.0804	69.7289	70.3835	71.0442	71.7112	72.3844	73.0639	73.7498	74.4421	75.141	75.8464	76.5584	77.2771	78.0026	78.7348	79.474	80.2201	80.9731	81.7333	82.5006	83.2751	84.0569	84.846	85.6425	86.4465	87.258	88.0771	88.904
rgv2_r02_s179	FL1	Counts	0	0	0	0	0	0	0	0	0	0	0	0	0	0	0	0	0	0	0	0	0	0	0	0	0	0	1	0	0	0	0	0	0	0	0	0	0	0	0	0	0	0	0	0	0	0	0
rgv2_r02_s180	FL1	Bin Values (MEF)	57.8432	58.3862	58.9343	59.4876	60.046	60.6097	61.1787	61.7531	62.3328	62.9179	63.5086	64.1048	64.7066	65.314	65.9272	66.5461	67.1708	67.8014	68.4379	69.0804	69.7289	70.3835	71.0442	71.7112	72.3844	73.0639	73.7498	74.4421	75.141	75.8464	76.5584	77.2771	78.0026	78.7348	79.474	80.2201	80.9731	81.7333	82.5006	83.2751	84.0569	84.846	85.6425	86.4465	87.258	88.0771	88.904
rgv2_r02_s180	FL1	Counts	0	0	0	0	0	0	0	0	0	0	0	0	0	0	0	0	0	0	0	0	0	0	0	0	0	0	0	0	0	0	0	0	0	0	0	0	0	0	0	0	0	0	0	0	0	0	0
rgv2_r02_s181	FL1	Bin Values (MEF)	57.8432	58.3862	58.9343	59.4876	60.046	60.6097	61.1787	61.7531	62.3328	62.9179	63.5086	64.1048	64.7066	65.314	65.9272	66.5461	67.1708	67.8014	68.4379	69.0804	69.7289	70.3835	71.0442	71.7112	72.3844	73.0639	73.7498	74.4421	75.141	75.8464	76.5584	77.2771	78.0026	78.7348	79.474	80.2201	80.9731	81.7333	82.5006	83.2751	84.0569	84.846	85.6425	86.4465	87.258	88.0771	88.904
rgv2_r02_s181	FL1	Counts	0	0	1	0	0	2	0	0	0	2	0	0	0	0	0	0	0	0	0	0	1	0	0	0	0	0	0	0	0	0	0	0	0	0	0	0	1	0	0	0	0	0	0	0	0	0	0
rgv2_r02_s182	FL1	Bin Values (MEF)	57.8432	58.3862	58.9343	59.4876	60.046	60.6097	61.1787	61.7531	62.3328	62.9179	63.5086	64.1048	64.7066	65.314	65.9272	66.5461	67.1708	67.8014	68.4379	69.0804	69.7289	70.3835	71.0442	71.7112	72.3844	73.0639	73.7498	74.4421	75.141	75.8464	76.5584	77.2771	78.0026	78.7348	79.474	80.2201	80.9731	81.7333	82.5006	83.2751	84.0569	84.846	85.6425	86.4465	87.258	88.0771	88.904
rgv2_r02_s182	FL1	Counts	0	0	0	0	0	0	1	0	1	1	1	0	0	1	0	0	0	1	0	0	0	2	0	0	0	1	1	0	0	0	0	0	1	1	0	1	1	1	1	0	0	3	1	1	2	1	0
rgv2_r02_s183	FL1	Bin Values (MEF)	57.8432	58.3862	58.9343	59.4876	60.046	60.6097	61.1787	61.7531	62.3328	62.9179	63.5086	64.1048	64.7066	65.314	65.9272	66.5461	67.1708	67.8014	68.4379	69.0804	69.7289	70.3835	71.0442	71.7112	72.3844	73.0639	73.7498	74.4421	75.141	75.8464	76.5584	77.2771	78.0026	78.7348	79.474	80.2201	80.9731	81.7333	82.5006	83.2751	84.0569	84.846	85.6425	86.4465	87.258	88.0771	88.904
rgv2_r02_s183	FL1	Counts	0	1	0	0	0	2	0	0	0	0	0	1	0	0	0	1	0	1	0	0	1	0	0	0	1	0	1	0	1	0	0	1	0	1	0	0	1	1	0	0	1	1	0	0	1	0	1
rgv2_r02_s184	FL1	Bin Values (MEF)	57.8432	58.3862	58.9343	59.4876	60.046	60.6097	61.1787	61.7531	62.3328	62.9179	63.5086	64.1048	64.7066	65.314	65.9272	66.5461	67.1708	67.8014	68.4379	69.0804	69.7289	70.3835	71.0442	71.7112	72.3844	73.0639	73.7498	74.4421	75.141	75.8464	76.5584	77.2771	78.0026	78.7348	79.474	80.2201	80.9731	81.7333	82.5006	83.2751	84.0569	84.846	85.6425	86.4465	87.258	88.0771	88.904
rgv2_r02_s184	FL1	Counts	0	0	0	0	1	0	0	0	0	0	0	0	0	0	0	0	1	0	0	1	0	1	0	1	0	0	0	0	0	0	0	0	1	0	0	0	0	0	2	1	0	0	0	1	0	0	0
rgv2_r02_s185	FL1	Bin Values (MEF)	57.8432	58.3862	58.9343	59.4876	60.046	60.6097	61.1787	61.7531	62.3328	62.9179	63.5086	64.1048	64.7066	65.314	65.9272	66.5461	67.1708	67.8014	68.4379	69.0804	69.7289	70.3835	71.0442	71.7112	72.3844	73.0639	73.7498	74.4421	75.141	75.8464	76.5584	77.2771	78.0026	78.7348	79.474	80.2201	80.9731	81.7333	82.5006	83.2751	84.0569	84.846	85.6425	86.4465	87.258	88.0771	88.904
rgv2_r02_s185	FL1	Counts	0	0	0	0	0	0	1	1	0	0	0	1	0	0	1	0	0	1	0	1	0	1	1	0	0	0	0	0	1	1	1	1	0	0	0	0	1	0	2	1	0	0	0	1	0	2	1
rgv2_r02_s186	FL1	Bin Values (MEF)	57.8432	58.3862	58.9343	59.4876	60.046	60.6097	61.1787	61.7531	62.3328	62.9179	63.5086	64.1048	64.7066	65.314	65.9272	66.5461	67.1708	67.8014	68.4379	69.0804	69.7289	70.3835	71.0442	71.7112	72.3844	73.0639	73.7498	74.4421	75.141	75.8464	76.5584	77.2771	78.0026	78.7348	79.474	80.2201	80.9731	81.7333	82.5006	83.2751	84.0569	84.846	85.6425	86.4465	87.258	88.0771	88.904
rgv2_r02_s186	FL1	Counts	0	0	0	1	0	1	0	0	0	0	0	0	0	0	0	0	0	0	0	0	1	0	1	1	0	0	0	0	0	0	1	1	0	0	0	0	0	0	0	1	0	2	1	0	0	0	1
rgv2_r02_s187	FL1	Bin Values (MEF)	57.8432	58.3862	58.9343	59.4876	60.046	60.6097	61.1787	61.7531	62.3328	62.9179	63.5086	64.1048	64.7066	65.314	65.9272	66.5461	67.1708	67.8014	68.4379	69.0804	69.7289	70.3835	71.0442	71.7112	72.3844	73.0639	73.7498	74.4421	75.141	75.8464	76.5584	77.2771	78.0026	78.7348	79.474	80.2201	80.9731	81.7333	82.5006	83.2751	84.0569	84.846	85.6425	86.4465	87.258	88.0771	88.904
rgv2_r02_s187	FL1	Counts	0	2	0	0	0	0	0	0	0	0	0	0	0	0	0	0	1	0	1	0	0	0	0	0	1	1	0	1	0	0	1	0	0	1	0	1	0	0	1	1	0	0	0	1	2	2	1
rgv2_r02_s188	FL1	Bin Values (MEF)	57.8432	58.3862	58.9343	59.4876	60.046	60.6097	61.1787	61.7531	62.3328	62.9179	63.5086	64.1048	64.7066	65.314	65.9272	66.5461	67.1708	67.8014	68.4379	69.0804	69.7289	70.3835	71.0442	71.7112	72.3844	73.0639	73.7498	74.4421	75.141	75.8464	76.5584	77.2771	78.0026	78.7348	79.474	80.2201	80.9731	81.7333	82.5006	83.2751	84.0569	84.846	85.6425	86.4465	87.258	88.0771	88.904
rgv2_r02_s188	FL1	Counts	0	0	0	0	0	1	0	0	0	1	0	0	0	0	0	0	0	0	0	0	0	0	0	1	1	0	0	1	0	0	1	0	1	0	0	1	0	0	0	0	0	0	0	0	0	1	1
rgv2_r02_s189	FL1	Bin Values (MEF)	57.8432	58.3862	58.9343	59.4876	60.046	60.6097	61.1787	61.7531	62.3328	62.9179	63.5086	64.1048	64.7066	65.314	65.9272	66.5461	67.1708	67.8014	68.4379	69.0804	69.7289	70.3835	71.0442	71.7112	72.3844	73.0639	73.7498	74.4421	75.141	75.8464	76.5584	77.2771	78.0026	78.7348	79.474	80.2201	80.9731	81.7333	82.5006	83.2751	84.0569	84.846	85.6425	86.4465	87.258	88.0771	88.904
rgv2_r02_s189	FL1	Counts	0	0	0	0	0	0	0	1	0	0	0	0	0	0	1	0	0	0	1	0	0	0	1	1	1	0	0	1	0	0	1	2	0	1	0	0	0	0	1	0	0	1	0	0	0	0	0
rgv2_r02_s190	FL1	Bin Values (MEF)	57.8432	58.3862	58.9343	59.4876	60.046	60.6097	61.1787	61.7531	62.3328	62.9179	63.5086	64.1048	64.7066	65.314	65.9272	66.5461	67.1708	67.8014	68.4379	69.0804	69.7289	70.3835	71.0442	71.7112	72.3844	73.0639	73.7498	74.4421	75.141	75.8464	76.5584	77.2771	78.0026	78.7348	79.474	80.2201	80.9731	81.7333	82.5006	83.2751	84.0569	84.846	85.6425	86.4465	87.258	88.0771	88.904
rgv2_r02_s190	FL1	Counts	0	0	0	0	0	0	0	0	0	0	0	0	0	0	0	0	0	0	1	1	0	0	1	1	0	1	0	0	1	0	0	0	0	0	0	1	0	0	1	0	0	0	0	2	1	2	1
rgv2_r02_s191	FL1	Bin Values (MEF)	57.8432	58.3862	58.9343	59.4876	60.046	60.6097	61.1787	61.7531	62.3328	62.9179	63.5086	64.1048	64.7066	65.314	65.9272	66.5461	67.1708	67.8014	68.4379	69.0804	69.7289	70.3835	71.0442	71.7112	72.3844	73.0639	73.7498	74.4421	75.141	75.8464	76.5584	77.2771	78.0026	78.7348	79.474	80.2201	80.9731	81.7333	82.5006	83.2751	84.0569	84.846	85.6425	86.4465	87.258	88.0771	88.904
rgv2_r02_s191	FL1	Counts	0	0	0	0	1	0	0	0	0	1	0	0	0	0	0	0	1	0	0	0	0	2	0	1	0	0	0	1	0	0	0	1	0	1	0	0	0	0	0	0	0	0	0	0	1	0	0
rgv2_r02_s192	FL1	Bin Values (MEF)	57.8432	58.3862	58.9343	59.4876	60.046	60.6097	61.1787	61.7531	62.3328	62.9179	63.5086	64.1048	64.7066	65.314	65.9272	66.5461	67.1708	67.8014	68.4379	69.0804	69.7289	70.3835	71.0442	71.7112	72.3844	73.0639	73.7498	74.4421	75.141	75.8464	76.5584	77.2771	78.0026	78.7348	79.474	80.2201	80.9731	81.7333	82.5006	83.2751	84.0569	84.846	85.6425	86.4465	87.258	88.0771	88.904
rgv2_r02_s192	FL1	Counts	0	0	1	1	1	0	1	0	0	0	0	0	0	0	0	0	0	0	0	2	1	0	0	2	1	0	0	1	1	0	1	0	0	0	0	0	0	1	0	0	1	0	0	0	1	2	0
rgv2_r01_s097	FL1	Bin Values (MEF)	52.2361	52.7218	53.212	53.7068	54.2061	54.7101	55.2188	55.7322	56.2504	56.7734	57.3013	57.834	58.3718	58.9145	59.4623	60.0152	60.5732	61.1364	61.7048	62.2785	62.8576	63.442	64.0319	64.6272	65.2281	65.8346	66.4467	67.0645	67.6881	68.3174	68.9526	69.5937	70.2408	70.8939	71.5531	72.2184	72.8898	73.5675	74.2516	74.9419	75.6387	76.342	77.0518	77.7682	78.4913	79.2211	79.9577
rgv2_r01_s097	FL1	Counts	0	1	0	0	0	0	1	0	0	0	0	0	0	0	0	0	0	0	0	0	1	0	0	0	1	0	0	0	0	0	0	0	1	0	0	0	0	0	0	0	0	0	0	0	0	0	0
rgv2_r01_s098	FL1	Bin Values (MEF)	52.2361	52.7218	53.212	53.7068	54.2061	54.7101	55.2188	55.7322	56.2504	56.7734	57.3013	57.834	58.3718	58.9145	59.4623	60.0152	60.5732	61.1364	61.7048	62.2785	62.8576	63.442	64.0319	64.6272	65.2281	65.8346	66.4467	67.0645	67.6881	68.3174	68.9526	69.5937	70.2408	70.8939	71.5531	72.2184	72.8898	73.5675	74.2516	74.9419	75.6387	76.342	77.0518	77.7682	78.4913	79.2211	79.9577
rgv2_r01_s098	FL1	Counts	0	0	0	0	0	0	0	0	0	0	0	0	0	0	0	0	0	0	0	0	0	0	0	0	0	0	0	0	0	0	1	0	0	0	0	2	0	1	0	0	0	0	0	0	0	0	0
rgv2_r01_s099	FL1	Bin Values (MEF)	52.2361	52.7218	53.212	53.7068	54.2061	54.7101	55.2188	55.7322	56.2504	56.7734	57.3013	57.834	58.3718	58.9145	59.4623	60.0152	60.5732	61.1364	61.7048	62.2785	62.8576	63.442	64.0319	64.6272	65.2281	65.8346	66.4467	67.0645	67.6881	68.3174	68.9526	69.5937	70.2408	70.8939	71.5531	72.2184	72.8898	73.5675	74.2516	74.9419	75.6387	76.342	77.0518	77.7682	78.4913	79.2211	79.9577
rgv2_r01_s099	FL1	Counts	0	0	1	0	0	0	0	0	0	0	0	0	0	0	1	1	0	0	0	0	0	1	0	0	0	0	2	0	0	0	0	0	0	0	0	0	0	0	1	0	0	0	0	0	0	0	1
rgv2_r01_s100	FL1	Bin Values (MEF)	52.2361	52.7218	53.212	53.7068	54.2061	54.7101	55.2188	55.7322	56.2504	56.7734	57.3013	57.834	58.3718	58.9145	59.4623	60.0152	60.5732	61.1364	61.7048	62.2785	62.8576	63.442	64.0319	64.6272	65.2281	65.8346	66.4467	67.0645	67.6881	68.3174	68.9526	69.5937	70.2408	70.8939	71.5531	72.2184	72.8898	73.5675	74.2516	74.9419	75.6387	76.342	77.0518	77.7682	78.4913	79.2211	79.9577
rgv2_r01_s100	FL1	Counts	0	0	0	1	0	0	0	0	0	0	0	0	0	0	0	0	0	0	1	0	0	0	0	0	1	0	0	0	0	0	1	0	0	0	0	0	0	0	0	1	0	0	0	0	0	0	1
rgv2_r01_s101	FL1	Bin Values (MEF)	52.2361	52.7218	53.212	53.7068	54.2061	54.7101	55.2188	55.7322	56.2504	56.7734	57.3013	57.834	58.3718	58.9145	59.4623	60.0152	60.5732	61.1364	61.7048	62.2785	62.8576	63.442	64.0319	64.6272	65.2281	65.8346	66.4467	67.0645	67.6881	68.3174	68.9526	69.5937	70.2408	70.8939	71.5531	72.2184	72.8898	73.5675	74.2516	74.9419	75.6387	76.342	77.0518	77.7682	78.4913	79.2211	79.9577
rgv2_r01_s101	FL1	Counts	0	0	0	0	0	1	0	0	0	0	0	0	0	0	0	0	0	0	0	0	0	0	0	0	0	0	0	0	0	0	0	0	0	0	1	0	0	0	0	0	0	0	2	1	0	0	0
rgv2_r01_s102	FL1	Bin Values (MEF)	52.2361	52.7218	53.212	53.7068	54.2061	54.7101	55.2188	55.7322	56.2504	56.7734	57.3013	57.834	58.3718	58.9145	59.4623	60.0152	60.5732	61.1364	61.7048	62.2785	62.8576	63.442	64.0319	64.6272	65.2281	65.8346	66.4467	67.0645	67.6881	68.3174	68.9526	69.5937	70.2408	70.8939	71.5531	72.2184	72.8898	73.5675	74.2516	74.9419	75.6387	76.342	77.0518	77.7682	78.4913	79.2211	79.9577
rgv2_r01_s102	FL1	Counts	0	0	0	0	0	0	1	0	0	0	0	0	0	0	0	0	0	1	0	0	0	0	0	0	0	0	0	0	0	0	0	1	0	0	0	0	0	0	0	0	0	1	0	0	0	0	0
rgv2_r01_s103	FL1	Bin Values (MEF)	52.2361	52.7218	53.212	53.7068	54.2061	54.7101	55.2188	55.7322	56.2504	56.7734	57.3013	57.834	58.3718	58.9145	59.4623	60.0152	60.5732	61.1364	61.7048	62.2785	62.8576	63.442	64.0319	64.6272	65.2281	65.8346	66.4467	67.0645	67.6881	68.3174	68.9526	69.5937	70.2408	70.8939	71.5531	72.2184	72.8898	73.5675	74.2516	74.9419	75.6387	76.342	77.0518	77.7682	78.4913	79.2211	79.9577
rgv2_r01_s103	FL1	Counts	0	0	0	0	0	0	0	0	1	0	0	1	0	0	0	0	0	0	0	0	0	0	1	0	0	0	0	0	0	0	0	0	0	0	1	0	0	0	0	0	0	0	1	0	0	1	1
rgv2_r01_s104	FL1	Bin Values (MEF)	52.2361	52.7218	53.212	53.7068	54.2061	54.7101	55.2188	55.7322	56.2504	56.7734	57.3013	57.834	58.3718	58.9145	59.4623	60.0152	60.5732	61.1364	61.7048	62.2785	62.8576	63.442	64.0319	64.6272	65.2281	65.8346	66.4467	67.0645	67.6881	68.3174	68.9526	69.5937	70.2408	70.8939	71.5531	72.2184	72.8898	73.5675	74.2516	74.9419	75.6387	76.342	77.0518	77.7682	78.4913	79.2211	79.9577
rgv2_r01_s104	FL1	Counts	0	0	0	0	0	0	0	0	0	0	0	0	0	0	0	0	1	0	0	0	0	0	1	0	0	0	0	0	0	0	0	0	0	0	0	0	0	0	0	0	0	0	0	0	0	0	1
rgv2_r01_s105	FL1	Bin Values (MEF)	52.2361	52.7218	53.212	53.7068	54.2061	54.7101	55.2188	55.7322	56.2504	56.7734	57.3013	57.834	58.3718	58.9145	59.4623	60.0152	60.5732	61.1364	61.7048	62.2785	62.8576	63.442	64.0319	64.6272	65.2281	65.8346	66.4467	67.0645	67.6881	68.3174	68.9526	69.5937	70.2408	70.8939	71.5531	72.2184	72.8898	73.5675	74.2516	74.9419	75.6387	76.342	77.0518	77.7682	78.4913	79.2211	79.9577
rgv2_r01_s105	FL1	Counts	0	0	0	0	0	1	0	0	0	0	0	0	0	0	0	0	1	0	0	0	0	0	0	0	0	0	0	0	0	1	0	1	0	0	0	0	0	0	1	1	0	0	1	1	0	0	0
rgv2_r01_s106	FL1	Bin Values (MEF)	52.2361	52.7218	53.212	53.7068	54.2061	54.7101	55.2188	55.7322	56.2504	56.7734	57.3013	57.834	58.3718	58.9145	59.4623	60.0152	60.5732	61.1364	61.7048	62.2785	62.8576	63.442	64.0319	64.6272	65.2281	65.8346	66.4467	67.0645	67.6881	68.3174	68.9526	69.5937	70.2408	70.8939	71.5531	72.2184	72.8898	73.5675	74.2516	74.9419	75.6387	76.342	77.0518	77.7682	78.4913	79.2211	79.9577
rgv2_r01_s106	FL1	Counts	0	0	0	0	0	0	0	0	0	0	0	0	0	0	0	1	0	0	0	0	0	0	1	0	0	0	0	0	0	0	0	0	0	0	0	0	0	0	0	0	1	0	0	0	0	0	0
rgv2_r01_s107	FL1	Bin Values (MEF)	52.2361	52.7218	53.212	53.7068	54.2061	54.7101	55.2188	55.7322	56.2504	56.7734	57.3013	57.834	58.3718	58.9145	59.4623	60.0152	60.5732	61.1364	61.7048	62.2785	62.8576	63.442	64.0319	64.6272	65.2281	65.8346	66.4467	67.0645	67.6881	68.3174	68.9526	69.5937	70.2408	70.8939	71.5531	72.2184	72.8898	73.5675	74.2516	74.9419	75.6387	76.342	77.0518	77.7682	78.4913	79.2211	79.9577
rgv2_r01_s107	FL1	Counts	0	0	0	0	0	1	0	0	0	0	0	0	0	0	0	0	0	0	0	0	0	0	0	0	0	0	0	0	0	0	0	0	1	0	1	0	0	0	0	0	0	0	0	0	0	0	0
rgv2_r01_s108	FL1	Bin Values (MEF)	52.2361	52.7218	53.212	53.7068	54.2061	54.7101	55.2188	55.7322	56.2504	56.7734	57.3013	57.834	58.3718	58.9145	59.4623	60.0152	60.5732	61.1364	61.7048	62.2785	62.8576	63.442	64.0319	64.6272	65.2281	65.8346	66.4467	67.0645	67.6881	68.3174	68.9526	69.5937	70.2408	70.8939	71.5531	72.2184	72.8898	73.5675	74.2516	74.9419	75.6387	76.342	77.0518	77.7682	78.4913	79.2211	79.9577
rgv2_r01_s108	FL1	Counts	0	0	0	0	0	0	0	0	1	1	1	0	0	0	0	0	0	0	0	0	0	0	0	1	0	0	0	0	0	0	1	0	1	0	0	0	0	0	0	1	1	0	0	0	0	0	2
rgv2_r01_s109	FL1	Bin Values (MEF)	52.2361	52.7218	53.212	53.7068	54.2061	54.7101	55.2188	55.7322	56.2504	56.7734	57.3013	57.834	58.3718	58.9145	59.4623	60.0152	60.5732	61.1364	61.7048	62.2785	62.8576	63.442	64.0319	64.6272	65.2281	65.8346	66.4467	67.0645	67.6881	68.3174	68.9526	69.5937	70.2408	70.8939	71.5531	72.2184	72.8898	73.5675	74.2516	74.9419	75.6387	76.342	77.0518	77.7682	78.4913	79.2211	79.9577
rgv2_r01_s109	FL1	Counts	0	0	0	0	0	0	1	0	0	0	0	0	0	0	0	0	0	0	0	0	0	2	0	0	0	0	0	0	0	0	0	0	0	0	0	0	0	1	0	1	0	0	1	0	1	0	0
rgv2_r01_s110	FL1	Bin Values (MEF)	52.2361	52.7218	53.212	53.7068	54.2061	54.7101	55.2188	55.7322	56.2504	56.7734	57.3013	57.834	58.3718	58.9145	59.4623	60.0152	60.5732	61.1364	61.7048	62.2785	62.8576	63.442	64.0319	64.6272	65.2281	65.8346	66.4467	67.0645	67.6881	68.3174	68.9526	69.5937	70.2408	70.8939	71.5531	72.2184	72.8898	73.5675	74.2516	74.9419	75.6387	76.342	77.0518	77.7682	78.4913	79.2211	79.9577
rgv2_r01_s110	FL1	Counts	0	1	0	0	1	0	0	0	0	0	0	0	0	0	0	1	0	0	0	1	1	0	0	0	0	1	0	1	1	0	0	1	1	1	0	1	0	0	0	0	0	0	0	0	0	1	1
rgv2_r01_s111	FL1	Bin Values (MEF)	52.2361	52.7218	53.212	53.7068	54.2061	54.7101	55.2188	55.7322	56.2504	56.7734	57.3013	57.834	58.3718	58.9145	59.4623	60.0152	60.5732	61.1364	61.7048	62.2785	62.8576	63.442	64.0319	64.6272	65.2281	65.8346	66.4467	67.0645	67.6881	68.3174	68.9526	69.5937	70.2408	70.8939	71.5531	72.2184	72.8898	73.5675	74.2516	74.9419	75.6387	76.342	77.0518	77.7682	78.4913	79.2211	79.9577
rgv2_r01_s111	FL1	Counts	0	1	0	0	0	0	0	0	0	0	1	0	0	0	0	0	1	0	0	0	1	0	0	1	0	0	0	0	0	1	0	1	0	0	0	0	1	0	0	0	0	0	1	0	1	0	0
rgv2_r01_s112	FL1	Bin Values (MEF)	52.2361	52.7218	53.212	53.7068	54.2061	54.7101	55.2188	55.7322	56.2504	56.7734	57.3013	57.834	58.3718	58.9145	59.4623	60.0152	60.5732	61.1364	61.7048	62.2785	62.8576	63.442	64.0319	64.6272	65.2281	65.8346	66.4467	67.0645	67.6881	68.3174	68.9526	69.5937	70.2408	70.8939	71.5531	72.2184	72.8898	73.5675	74.2516	74.9419	75.6387	76.342	77.0518	77.7682	78.4913	79.2211	79.9577
rgv2_r01_s112	FL1	Counts	0	0	0	0	0	0	0	1	0	0	0	0	0	0	0	0	1	0	0	0	0	0	0	0	0	0	0	0	0	0	1	1	0	0	0	0	0	1	0	0	1	0	0	0	0	2	0
rgv2_r01_s113	FL1	Bin Values (MEF)	52.2361	52.7218	53.212	53.7068	54.2061	54.7101	55.2188	55.7322	56.2504	56.7734	57.3013	57.834	58.3718	58.9145	59.4623	60.0152	60.5732	61.1364	61.7048	62.2785	62.8576	63.442	64.0319	64.6272	65.2281	65.8346	66.4467	67.0645	67.6881	68.3174	68.9526	69.5937	70.2408	70.8939	71.5531	72.2184	72.8898	73.5675	74.2516	74.9419	75.6387	76.342	77.0518	77.7682	78.4913	79.2211	79.9577
rgv2_r01_s113	FL1	Counts	0	0	0	0	0	0	0	0	2	0	0	0	0	0	0	0	1	0	0	0	2	0	0	1	0	1	0	0	0	1	0	0	0	0	0	0	0	1	1	0	0	0	0	0	1	0	0
rgv2_r01_s114	FL1	Bin Values (MEF)	52.2361	52.7218	53.212	53.7068	54.2061	54.7101	55.2188	55.7322	56.2504	56.7734	57.3013	57.834	58.3718	58.9145	59.4623	60.0152	60.5732	61.1364	61.7048	62.2785	62.8576	63.442	64.0319	64.6272	65.2281	65.8346	66.4467	67.0645	67.6881	68.3174	68.9526	69.5937	70.2408	70.8939	71.5531	72.2184	72.8898	73.5675	74.2516	74.9419	75.6387	76.342	77.0518	77.7682	78.4913	79.2211	79.9577
rgv2_r01_s114	FL1	Counts	0	0	0	0	0	2	0	0	0	0	0	0	0	1	1	0	0	0	0	0	0	0	0	0	0	0	0	1	0	0	1	3	0	1	0	0	2	0	0	0	0	0	1	0	0	0	0
rgv2_r01_s115	FL1	Bin Values (MEF)	52.2361	52.7218	53.212	53.7068	54.2061	54.7101	55.2188	55.7322	56.2504	56.7734	57.3013	57.834	58.3718	58.9145	59.4623	60.0152	60.5732	61.1364	61.7048	62.2785	62.8576	63.442	64.0319	64.6272	65.2281	65.8346	66.4467	67.0645	67.6881	68.3174	68.9526	69.5937	70.2408	70.8939	71.5531	72.2184	72.8898	73.5675	74.2516	74.9419	75.6387	76.342	77.0518	77.7682	78.4913	79.2211	79.9577
rgv2_r01_s115	FL1	Counts	0	0	0	0	0	0	0	1	0	0	0	0	0	0	0	0	0	1	0	0	0	0	0	0	0	0	0	0	0	0	0	0	0	0	1	1	1	0	0	0	0	1	0	0	0	1	0
rgv2_r01_s116	FL1	Bin Values (MEF)	52.2361	52.7218	53.212	53.7068	54.2061	54.7101	55.2188	55.7322	56.2504	56.7734	57.3013	57.834	58.3718	58.9145	59.4623	60.0152	60.5732	61.1364	61.7048	62.2785	62.8576	63.442	64.0319	64.6272	65.2281	65.8346	66.4467	67.0645	67.6881	68.3174	68.9526	69.5937	70.2408	70.8939	71.5531	72.2184	72.8898	73.5675	74.2516	74.9419	75.6387	76.342	77.0518	77.7682	78.4913	79.2211	79.9577
rgv2_r01_s116	FL1	Counts	0	0	0	0	0	0	0	0	0	0	0	0	0	0	0	0	0	1	0	0	0	0	0	1	0	0	0	0	0	0	0	0	0	0	0	0	0	1	0	0	0	0	0	0	0	0	0
rgv2_r01_s117	FL1	Bin Values (MEF)	52.2361	52.7218	53.212	53.7068	54.2061	54.7101	55.2188	55.7322	56.2504	56.7734	57.3013	57.834	58.3718	58.9145	59.4623	60.0152	60.5732	61.1364	61.7048	62.2785	62.8576	63.442	64.0319	64.6272	65.2281	65.8346	66.4467	67.0645	67.6881	68.3174	68.9526	69.5937	70.2408	70.8939	71.5531	72.2184	72.8898	73.5675	74.2516	74.9419	75.6387	76.342	77.0518	77.7682	78.4913	79.2211	79.9577
rgv2_r01_s117	FL1	Counts	0	0	0	0	0	0	0	0	0	0	1	0	0	0	0	0	0	0	0	0	0	0	0	0	0	0	0	0	1	1	2	0	0	0	0	0	1	0	0	0	1	2	2	0	0	1	1
rgv2_r01_s118	FL1	Bin Values (MEF)	52.2361	52.7218	53.212	53.7068	54.2061	54.7101	55.2188	55.7322	56.2504	56.7734	57.3013	57.834	58.3718	58.9145	59.4623	60.0152	60.5732	61.1364	61.7048	62.2785	62.8576	63.442	64.0319	64.6272	65.2281	65.8346	66.4467	67.0645	67.6881	68.3174	68.9526	69.5937	70.2408	70.8939	71.5531	72.2184	72.8898	73.5675	74.2516	74.9419	75.6387	76.342	77.0518	77.7682	78.4913	79.2211	79.9577
rgv2_r01_s118	FL1	Counts	0	0	0	1	0	0	0	0	0	0	0	0	0	0	0	0	0	0	0	0	0	0	0	0	1	0	0	1	0	1	0	0	0	1	0	1	0	0	0	0	0	2	0	0	1	0	0
rgv2_r01_s119	FL1	Bin Values (MEF)	52.2361	52.7218	53.212	53.7068	54.2061	54.7101	55.2188	55.7322	56.2504	56.7734	57.3013	57.834	58.3718	58.9145	59.4623	60.0152	60.5732	61.1364	61.7048	62.2785	62.8576	63.442	64.0319	64.6272	65.2281	65.8346	66.4467	67.0645	67.6881	68.3174	68.9526	69.5937	70.2408	70.8939	71.5531	72.2184	72.8898	73.5675	74.2516	74.9419	75.6387	76.342	77.0518	77.7682	78.4913	79.2211	79.9577
rgv2_r01_s119	FL1	Counts	0	0	0	1	0	0	0	1	0	0	0	0	0	0	0	0	1	0	0	0	0	0	0	0	1	1	0	0	0	0	1	1	0	0	0	0	0	0	0	1	0	0	0	0	0	0	1
rgv2_r01_s120	FL1	Bin Values (MEF)	52.2361	52.7218	53.212	53.7068	54.2061	54.7101	55.2188	55.7322	56.2504	56.7734	57.3013	57.834	58.3718	58.9145	59.4623	60.0152	60.5732	61.1364	61.7048	62.2785	62.8576	63.442	64.0319	64.6272	65.2281	65.8346	66.4467	67.0645	67.6881	68.3174	68.9526	69.5937	70.2408	70.8939	71.5531	72.2184	72.8898	73.5675	74.2516	74.9419	75.6387	76.342	77.0518	77.7682	78.4913	79.2211	79.9577
rgv2_r01_s120	FL1	Counts	0	0	0	0	0	0	0	0	0	1	0	0	0	0	0	0	1	0	0	0	0	0	0	1	0	0	0	1	0	0	1	0	0	0	1	1	0	1	1	0	0	0	0	1	0	1	0
rgv2_r01_s169	FL1	Bin Values (MEF)	52.2361	52.7218	53.212	53.7068	54.2061	54.7101	55.2188	55.7322	56.2504	56.7734	57.3013	57.834	58.3718	58.9145	59.4623	60.0152	60.5732	61.1364	61.7048	62.2785	62.8576	63.442	64.0319	64.6272	65.2281	65.8346	66.4467	67.0645	67.6881	68.3174	68.9526	69.5937	70.2408	70.8939	71.5531	72.2184	72.8898	73.5675	74.2516	74.9419	75.6387	76.342	77.0518	77.7682	78.4913	79.2211	79.9577
rgv2_r01_s169	FL1	Counts	0	0	0	0	0	0	0	0	1	1	0	0	0	0	0	0	0	0	0	0	0	0	0	0	1	0	0	0	0	0	0	0	0	0	0	0	0	0	0	0	1	0	0	0	1	0	0
rgv2_r01_s170	FL1	Bin Values (MEF)	52.2361	52.7218	53.212	53.7068	54.2061	54.7101	55.2188	55.7322	56.2504	56.7734	57.3013	57.834	58.3718	58.9145	59.4623	60.0152	60.5732	61.1364	61.7048	62.2785	62.8576	63.442	64.0319	64.6272	65.2281	65.8346	66.4467	67.0645	67.6881	68.3174	68.9526	69.5937	70.2408	70.8939	71.5531	72.2184	72.8898	73.5675	74.2516	74.9419	75.6387	76.342	77.0518	77.7682	78.4913	79.2211	79.9577
rgv2_r01_s170	FL1	Counts	0	1	0	0	0	0	0	0	0	0	0	0	0	0	0	0	0	0	0	0	0	0	0	0	0	0	0	0	0	1	0	0	0	0	0	0	0	0	1	0	0	0	0	1	0	0	0
rgv2_r01_s171	FL1	Bin Values (MEF)	52.2361	52.7218	53.212	53.7068	54.2061	54.7101	55.2188	55.7322	56.2504	56.7734	57.3013	57.834	58.3718	58.9145	59.4623	60.0152	60.5732	61.1364	61.7048	62.2785	62.8576	63.442	64.0319	64.6272	65.2281	65.8346	66.4467	67.0645	67.6881	68.3174	68.9526	69.5937	70.2408	70.8939	71.5531	72.2184	72.8898	73.5675	74.2516	74.9419	75.6387	76.342	77.0518	77.7682	78.4913	79.2211	79.9577
rgv2_r01_s171	FL1	Counts	0	0	0	0	0	0	0	0	0	0	0	0	0	0	0	0	0	0	1	0	0	0	0	0	0	0	0	0	0	0	0	0	0	1	0	1	0	0	1	0	1	0	0	0	0	0	0
rgv2_r01_s172	FL1	Bin Values (MEF)	52.2361	52.7218	53.212	53.7068	54.2061	54.7101	55.2188	55.7322	56.2504	56.7734	57.3013	57.834	58.3718	58.9145	59.4623	60.0152	60.5732	61.1364	61.7048	62.2785	62.8576	63.442	64.0319	64.6272	65.2281	65.8346	66.4467	67.0645	67.6881	68.3174	68.9526	69.5937	70.2408	70.8939	71.5531	72.2184	72.8898	73.5675	74.2516	74.9419	75.6387	76.342	77.0518	77.7682	78.4913	79.2211	79.9577
rgv2_r01_s172	FL1	Counts	0	0	0	0	0	0	0	1	0	0	0	0	0	0	0	0	0	0	0	1	0	0	0	0	0	0	0	0	0	0	0	0	0	0	0	0	0	0	0	0	0	0	0	0	0	0	0
rgv2_r01_s173	FL1	Bin Values (MEF)	52.2361	52.7218	53.212	53.7068	54.2061	54.7101	55.2188	55.7322	56.2504	56.7734	57.3013	57.834	58.3718	58.9145	59.4623	60.0152	60.5732	61.1364	61.7048	62.2785	62.8576	63.442	64.0319	64.6272	65.2281	65.8346	66.4467	67.0645	67.6881	68.3174	68.9526	69.5937	70.2408	70.8939	71.5531	72.2184	72.8898	73.5675	74.2516	74.9419	75.6387	76.342	77.0518	77.7682	78.4913	79.2211	79.9577
rgv2_r01_s173	FL1	Counts	0	0	0	0	0	0	0	0	0	0	0	0	0	0	0	0	0	0	1	0	0	0	0	0	0	0	0	0	0	0	0	1	0	0	0	0	0	0	0	0	0	0	0	0	0	0	0
rgv2_r01_s174	FL1	Bin Values (MEF)	52.2361	52.7218	53.212	53.7068	54.2061	54.7101	55.2188	55.7322	56.2504	56.7734	57.3013	57.834	58.3718	58.9145	59.4623	60.0152	60.5732	61.1364	61.7048	62.2785	62.8576	63.442	64.0319	64.6272	65.2281	65.8346	66.4467	67.0645	67.6881	68.3174	68.9526	69.5937	70.2408	70.8939	71.5531	72.2184	72.8898	73.5675	74.2516	74.9419	75.6387	76.342	77.0518	77.7682	78.4913	79.2211	79.9577
rgv2_r01_s174	FL1	Counts	0	0	0	0	0	0	0	0	0	0	0	0	0	0	0	0	0	0	0	0	0	0	0	0	0	0	0	1	0	0	0	0	0	0	0	0	0	1	0	0	0	0	0	0	0	0	0
rgv2_r01_s175	FL1	Bin Values (MEF)	52.2361	52.7218	53.212	53.7068	54.2061	54.7101	55.2188	55.7322	56.2504	56.7734	57.3013	57.834	58.3718	58.9145	59.4623	60.0152	60.5732	61.1364	61.7048	62.2785	62.8576	63.442	64.0319	64.6272	65.2281	65.8346	66.4467	67.0645	67.6881	68.3174	68.9526	69.5937	70.2408	70.8939	71.5531	72.2184	72.8898	73.5675	74.2516	74.9419	75.6387	76.342	77.0518	77.7682	78.4913	79.2211	79.9577
rgv2_r01_s175	FL1	Counts	0	0	0	0	0	0	1	0	0	0	0	0	0	0	0	0	0	0	0	0	0	0	1	0	0	0	0	0	0	0	0	1	0	0	0	0	0	0	0	0	0	1	0	0	0	0	0
rgv2_r01_s176	FL1	Bin Values (MEF)	52.2361	52.7218	53.212	53.7068	54.2061	54.7101	55.2188	55.7322	56.2504	56.7734	57.3013	57.834	58.3718	58.9145	59.4623	60.0152	60.5732	61.1364	61.7048	62.2785	62.8576	63.442	64.0319	64.6272	65.2281	65.8346	66.4467	67.0645	67.6881	68.3174	68.9526	69.5937	70.2408	70.8939	71.5531	72.2184	72.8898	73.5675	74.2516	74.9419	75.6387	76.342	77.0518	77.7682	78.4913	79.2211	79.9577
rgv2_r01_s176	FL1	Counts	0	0	0	0	0	0	0	0	0	0	0	0	0	0	0	0	0	0	0	0	0	0	0	0	1	0	0	0	0	0	0	0	0	0	0	0	0	0	0	0	0	0	0	0	0	0	0
rgv2_r01_s177	FL1	Bin Values (MEF)	52.2361	52.7218	53.212	53.7068	54.2061	54.7101	55.2188	55.7322	56.2504	56.7734	57.3013	57.834	58.3718	58.9145	59.4623	60.0152	60.5732	61.1364	61.7048	62.2785	62.8576	63.442	64.0319	64.6272	65.2281	65.8346	66.4467	67.0645	67.6881	68.3174	68.9526	69.5937	70.2408	70.8939	71.5531	72.2184	72.8898	73.5675	74.2516	74.9419	75.6387	76.342	77.0518	77.7682	78.4913	79.2211	79.9577
rgv2_r01_s177	FL1	Counts	0	0	0	0	0	0	0	0	0	0	0	0	0	0	0	0	0	0	0	0	0	0	0	0	0	0	0	0	0	0	0	0	0	0	1	0	0	0	0	0	0	0	0	0	0	0	1
rgv2_r01_s178	FL1	Bin Values (MEF)	52.2361	52.7218	53.212	53.7068	54.2061	54.7101	55.2188	55.7322	56.2504	56.7734	57.3013	57.834	58.3718	58.9145	59.4623	60.0152	60.5732	61.1364	61.7048	62.2785	62.8576	63.442	64.0319	64.6272	65.2281	65.8346	66.4467	67.0645	67.6881	68.3174	68.9526	69.5937	70.2408	70.8939	71.5531	72.2184	72.8898	73.5675	74.2516	74.9419	75.6387	76.342	77.0518	77.7682	78.4913	79.2211	79.9577
rgv2_r01_s178	FL1	Counts	0	0	0	0	0	0	0	0	0	0	0	0	0	0	0	0	0	0	0	0	0	0	0	0	0	0	0	0	0	0	0	0	0	0	0	1	0	0	0	0	0	0	1	0	1	0	0
rgv2_r01_s179	FL1	Bin Values (MEF)	52.2361	52.7218	53.212	53.7068	54.2061	54.7101	55.2188	55.7322	56.2504	56.7734	57.3013	57.834	58.3718	58.9145	59.4623	60.0152	60.5732	61.1364	61.7048	62.2785	62.8576	63.442	64.0319	64.6272	65.2281	65.8346	66.4467	67.0645	67.6881	68.3174	68.9526	69.5937	70.2408	70.8939	71.5531	72.2184	72.8898	73.5675	74.2516	74.9419	75.6387	76.342	77.0518	77.7682	78.4913	79.2211	79.9577
rgv2_r01_s179	FL1	Counts	0	0	1	0	1	0	0	0	0	0	0	0	0	0	0	1	0	0	0	0	0	0	0	0	0	0	0	0	0	0	1	0	0	0	1	0	0	0	0	0	1	1	1	0	0	0	0
rgv2_r01_s180	FL1	Bin Values (MEF)	52.2361	52.7218	53.212	53.7068	54.2061	54.7101	55.2188	55.7322	56.2504	56.7734	57.3013	57.834	58.3718	58.9145	59.4623	60.0152	60.5732	61.1364	61.7048	62.2785	62.8576	63.442	64.0319	64.6272	65.2281	65.8346	66.4467	67.0645	67.6881	68.3174	68.9526	69.5937	70.2408	70.8939	71.5531	72.2184	72.8898	73.5675	74.2516	74.9419	75.6387	76.342	77.0518	77.7682	78.4913	79.2211	79.9577
rgv2_r01_s180	FL1	Counts	0	0	0	0	1	0	0	0	0	0	0	0	0	0	0	0	0	0	0	0	0	0	0	0	0	0	0	0	0	0	1	0	0	0	0	0	0	0	0	1	0	1	0	0	1	1	0
rgv2_r01_s181	FL1	Bin Values (MEF)	52.2361	52.7218	53.212	53.7068	54.2061	54.7101	55.2188	55.7322	56.2504	56.7734	57.3013	57.834	58.3718	58.9145	59.4623	60.0152	60.5732	61.1364	61.7048	62.2785	62.8576	63.442	64.0319	64.6272	65.2281	65.8346	66.4467	67.0645	67.6881	68.3174	68.9526	69.5937	70.2408	70.8939	71.5531	72.2184	72.8898	73.5675	74.2516	74.9419	75.6387	76.342	77.0518	77.7682	78.4913	79.2211	79.9577
rgv2_r01_s181	FL1	Counts	0	1	0	0	0	1	0	0	0	0	1	0	0	0	0	0	0	0	0	0	1	0	0	1	0	0	0	0	0	0	0	0	0	0	1	0	0	1	0	0	0	0	0	0	0	0	1
rgv2_r01_s182	FL1	Bin Values (MEF)	52.2361	52.7218	53.212	53.7068	54.2061	54.7101	55.2188	55.7322	56.2504	56.7734	57.3013	57.834	58.3718	58.9145	59.4623	60.0152	60.5732	61.1364	61.7048	62.2785	62.8576	63.442	64.0319	64.6272	65.2281	65.8346	66.4467	67.0645	67.6881	68.3174	68.9526	69.5937	70.2408	70.8939	71.5531	72.2184	72.8898	73.5675	74.2516	74.9419	75.6387	76.342	77.0518	77.7682	78.4913	79.2211	79.9577
rgv2_r01_s182	FL1	Counts	0	0	0	0	0	0	0	0	1	0	0	0	0	0	0	0	0	0	0	0	0	0	0	0	0	0	0	0	0	0	0	0	0	1	0	0	1	2	0	1	0	0	1	0	0	1	0
rgv2_r01_s183	FL1	Bin Values (MEF)	52.2361	52.7218	53.212	53.7068	54.2061	54.7101	55.2188	55.7322	56.2504	56.7734	57.3013	57.834	58.3718	58.9145	59.4623	60.0152	60.5732	61.1364	61.7048	62.2785	62.8576	63.442	64.0319	64.6272	65.2281	65.8346	66.4467	67.0645	67.6881	68.3174	68.9526	69.5937	70.2408	70.8939	71.5531	72.2184	72.8898	73.5675	74.2516	74.9419	75.6387	76.342	77.0518	77.7682	78.4913	79.2211	79.9577
rgv2_r01_s183	FL1	Counts	0	0	0	0	0	0	0	0	0	0	2	0	0	0	0	0	0	0	0	0	0	0	0	0	0	1	0	0	0	0	0	1	1	0	0	0	1	0	0	1	0	0	0	0	0	0	0
rgv2_r01_s184	FL1	Bin Values (MEF)	52.2361	52.7218	53.212	53.7068	54.2061	54.7101	55.2188	55.7322	56.2504	56.7734	57.3013	57.834	58.3718	58.9145	59.4623	60.0152	60.5732	61.1364	61.7048	62.2785	62.8576	63.442	64.0319	64.6272	65.2281	65.8346	66.4467	67.0645	67.6881	68.3174	68.9526	69.5937	70.2408	70.8939	71.5531	72.2184	72.8898	73.5675	74.2516	74.9419	75.6387	76.342	77.0518	77.7682	78.4913	79.2211	79.9577
rgv2_r01_s184	FL1	Counts	0	0	0	0	0	0	0	0	0	0	0	0	0	0	0	1	0	0	0	0	0	0	0	0	0	0	0	0	1	0	0	0	1	0	0	0	1	0	0	0	0	0	0	0	1	0	0
rgv2_r01_s185	FL1	Bin Values (MEF)	52.2361	52.7218	53.212	53.7068	54.2061	54.7101	55.2188	55.7322	56.2504	56.7734	57.3013	57.834	58.3718	58.9145	59.4623	60.0152	60.5732	61.1364	61.7048	62.2785	62.8576	63.442	64.0319	64.6272	65.2281	65.8346	66.4467	67.0645	67.6881	68.3174	68.9526	69.5937	70.2408	70.8939	71.5531	72.2184	72.8898	73.5675	74.2516	74.9419	75.6387	76.342	77.0518	77.7682	78.4913	79.2211	79.9577
rgv2_r01_s185	FL1	Counts	0	0	0	0	0	0	0	1	0	0	0	0	0	0	1	0	0	0	0	0	0	0	0	0	0	0	0	0	0	0	0	1	0	0	0	0	0	0	1	0	1	0	0	0	0	1	0
rgv2_r01_s186	FL1	Bin Values (MEF)	52.2361	52.7218	53.212	53.7068	54.2061	54.7101	55.2188	55.7322	56.2504	56.7734	57.3013	57.834	58.3718	58.9145	59.4623	60.0152	60.5732	61.1364	61.7048	62.2785	62.8576	63.442	64.0319	64.6272	65.2281	65.8346	66.4467	67.0645	67.6881	68.3174	68.9526	69.5937	70.2408	70.8939	71.5531	72.2184	72.8898	73.5675	74.2516	74.9419	75.6387	76.342	77.0518	77.7682	78.4913	79.2211	79.9577
rgv2_r01_s186	FL1	Counts	0	0	0	0	0	0	0	1	0	0	0	0	0	0	0	0	0	0	0	0	0	0	0	0	0	0	0	0	0	0	0	0	0	0	1	0	0	0	0	0	0	1	1	0	0	2	0
rgv2_r01_s187	FL1	Bin Values (MEF)	52.2361	52.7218	53.212	53.7068	54.2061	54.7101	55.2188	55.7322	56.2504	56.7734	57.3013	57.834	58.3718	58.9145	59.4623	60.0152	60.5732	61.1364	61.7048	62.2785	62.8576	63.442	64.0319	64.6272	65.2281	65.8346	66.4467	67.0645	67.6881	68.3174	68.9526	69.5937	70.2408	70.8939	71.5531	72.2184	72.8898	73.5675	74.2516	74.9419	75.6387	76.342	77.0518	77.7682	78.4913	79.2211	79.9577
rgv2_r01_s187	FL1	Counts	0	0	0	0	0	0	0	1	0	0	0	1	0	0	0	0	1	0	0	0	0	2	0	0	1	0	0	0	0	0	0	1	1	0	0	0	0	0	1	0	0	2	0	0	0	0	0
rgv2_r01_s188	FL1	Bin Values (MEF)	52.2361	52.7218	53.212	53.7068	54.2061	54.7101	55.2188	55.7322	56.2504	56.7734	57.3013	57.834	58.3718	58.9145	59.4623	60.0152	60.5732	61.1364	61.7048	62.2785	62.8576	63.442	64.0319	64.6272	65.2281	65.8346	66.4467	67.0645	67.6881	68.3174	68.9526	69.5937	70.2408	70.8939	71.5531	72.2184	72.8898	73.5675	74.2516	74.9419	75.6387	76.342	77.0518	77.7682	78.4913	79.2211	79.9577
rgv2_r01_s188	FL1	Counts	0	0	1	0	0	0	0	0	0	0	0	0	0	0	0	0	0	1	0	1	0	0	0	0	0	0	1	0	0	0	0	0	0	1	0	1	0	0	1	0	0	1	0	0	0	0	0
rgv2_r01_s189	FL1	Bin Values (MEF)	52.2361	52.7218	53.212	53.7068	54.2061	54.7101	55.2188	55.7322	56.2504	56.7734	57.3013	57.834	58.3718	58.9145	59.4623	60.0152	60.5732	61.1364	61.7048	62.2785	62.8576	63.442	64.0319	64.6272	65.2281	65.8346	66.4467	67.0645	67.6881	68.3174	68.9526	69.5937	70.2408	70.8939	71.5531	72.2184	72.8898	73.5675	74.2516	74.9419	75.6387	76.342	77.0518	77.7682	78.4913	79.2211	79.9577
rgv2_r01_s189	FL1	Counts	0	0	0	0	0	0	0	0	0	0	0	0	0	0	0	0	0	0	0	0	0	0	1	0	0	0	0	0	0	0	1	0	0	2	0	1	0	0	1	0	0	0	0	0	0	0	0
rgv2_r01_s190	FL1	Bin Values (MEF)	52.2361	52.7218	53.212	53.7068	54.2061	54.7101	55.2188	55.7322	56.2504	56.7734	57.3013	57.834	58.3718	58.9145	59.4623	60.0152	60.5732	61.1364	61.7048	62.2785	62.8576	63.442	64.0319	64.6272	65.2281	65.8346	66.4467	67.0645	67.6881	68.3174	68.9526	69.5937	70.2408	70.8939	71.5531	72.2184	72.8898	73.5675	74.2516	74.9419	75.6387	76.342	77.0518	77.7682	78.4913	79.2211	79.9577
rgv2_r01_s190	FL1	Counts	0	2	1	0	0	0	0	0	0	0	0	1	0	0	0	0	0	0	0	0	0	0	0	0	0	0	0	0	0	0	0	0	0	0	0	1	0	0	0	0	0	1	0	0	0	0	0
rgv2_r01_s191	FL1	Bin Values (MEF)	52.2361	52.7218	53.212	53.7068	54.2061	54.7101	55.2188	55.7322	56.2504	56.7734	57.3013	57.834	58.3718	58.9145	59.4623	60.0152	60.5732	61.1364	61.7048	62.2785	62.8576	63.442	64.0319	64.6272	65.2281	65.8346	66.4467	67.0645	67.6881	68.3174	68.9526	69.5937	70.2408	70.8939	71.5531	72.2184	72.8898	73.5675	74.2516	74.9419	75.6387	76.342	77.0518	77.7682	78.4913	79.2211	79.9577
rgv2_r01_s191	FL1	Counts	0	0	0	0	0	1	0	0	0	0	0	0	0	0	0	0	1	0	1	0	0	0	0	2	0	0	0	0	0	0	0	0	1	1	1	0	0	0	0	3	0	0	0	1	2	0	0
rgv2_r01_s192	FL1	Bin Values (MEF)	52.2361	52.7218	53.212	53.7068	54.2061	54.7101	55.2188	55.7322	56.2504	56.7734	57.3013	57.834	58.3718	58.9145	59.4623	60.0152	60.5732	61.1364	61.7048	62.2785	62.8576	63.442	64.0319	64.6272	65.2281	65.8346	66.4467	67.0645	67.6881	68.3174	68.9526	69.5937	70.2408	70.8939	71.5531	72.2184	72.8898	73.5675	74.2516	74.9419	75.6387	76.342	77.0518	77.7682	78.4913	79.2211	79.9577
rgv2_r01_s192	FL1	Counts	0	0	1	1	0	1	0	0	0	0	0	1	0	0	0	0	0	0	0	0	1	0	0	0	0	1	0	0	1	0	0	0	0	0	0	0	0	0	1	0	1	0	1	0	0	0	0
rgv2_r04_s049	FL1	Bin Values (MEF)	59.9916	60.5531	61.1197	61.6917	62.269	62.8518	63.44	64.0337	64.6329	65.2378	65.8483	66.4645	67.0865	67.7143	68.348	68.9876	69.6332	70.2849	70.9426	71.6065	72.2767	72.953	73.6358	74.3249	75.0204	75.7225	76.4311	77.1464	77.8683	78.5971	79.3326	80.075	80.8244	81.5808	82.3442	83.1148	83.8926	84.6777	85.4702	86.27	87.0774	87.8923	88.7148	89.545	90.383	91.2288	92.0826
rgv2_r04_s049	FL1	Counts	0	0	0	0	0	0	0	0	0	0	0	0	1	0	0	0	0	0	0	0	0	0	0	0	1	0	0	0	0	0	0	0	0	0	0	0	0	0	0	0	0	0	0	0	0	0	0
rgv2_r04_s050	FL1	Bin Values (MEF)	59.9916	60.5531	61.1197	61.6917	62.269	62.8518	63.44	64.0337	64.6329	65.2378	65.8483	66.4645	67.0865	67.7143	68.348	68.9876	69.6332	70.2849	70.9426	71.6065	72.2767	72.953	73.6358	74.3249	75.0204	75.7225	76.4311	77.1464	77.8683	78.5971	79.3326	80.075	80.8244	81.5808	82.3442	83.1148	83.8926	84.6777	85.4702	86.27	87.0774	87.8923	88.7148	89.545	90.383	91.2288	92.0826
rgv2_r04_s050	FL1	Counts	0	0	0	0	0	0	0	0	0	0	0	0	0	0	0	0	0	0	0	0	0	0	0	0	0	0	0	0	0	0	0	1	0	0	0	0	0	0	0	0	0	0	0	0	0	0	0
rgv2_r04_s051	FL1	Bin Values (MEF)	59.9916	60.5531	61.1197	61.6917	62.269	62.8518	63.44	64.0337	64.6329	65.2378	65.8483	66.4645	67.0865	67.7143	68.348	68.9876	69.6332	70.2849	70.9426	71.6065	72.2767	72.953	73.6358	74.3249	75.0204	75.7225	76.4311	77.1464	77.8683	78.5971	79.3326	80.075	80.8244	81.5808	82.3442	83.1148	83.8926	84.6777	85.4702	86.27	87.0774	87.8923	88.7148	89.545	90.383	91.2288	92.0826
rgv2_r04_s051	FL1	Counts	0	0	0	0	0	0	0	0	0	0	0	0	0	0	0	0	0	0	0	0	0	0	0	0	0	0	0	0	0	0	0	0	0	0	0	0	1	0	0	0	0	0	0	0	0	0	0
rgv2_r04_s052	FL1	Bin Values (MEF)	59.9916	60.5531	61.1197	61.6917	62.269	62.8518	63.44	64.0337	64.6329	65.2378	65.8483	66.4645	67.0865	67.7143	68.348	68.9876	69.6332	70.2849	70.9426	71.6065	72.2767	72.953	73.6358	74.3249	75.0204	75.7225	76.4311	77.1464	77.8683	78.5971	79.3326	80.075	80.8244	81.5808	82.3442	83.1148	83.8926	84.6777	85.4702	86.27	87.0774	87.8923	88.7148	89.545	90.383	91.2288	92.0826
rgv2_r04_s052	FL1	Counts	0	0	0	0	0	0	0	0	0	0	0	0	0	0	0	0	0	0	0	0	0	0	0	0	0	0	1	0	0	0	0	0	0	0	0	0	0	0	0	0	0	0	0	0	0	0	0
rgv2_r04_s053	FL1	Bin Values (MEF)	59.9916	60.5531	61.1197	61.6917	62.269	62.8518	63.44	64.0337	64.6329	65.2378	65.8483	66.4645	67.0865	67.7143	68.348	68.9876	69.6332	70.2849	70.9426	71.6065	72.2767	72.953	73.6358	74.3249	75.0204	75.7225	76.4311	77.1464	77.8683	78.5971	79.3326	80.075	80.8244	81.5808	82.3442	83.1148	83.8926	84.6777	85.4702	86.27	87.0774	87.8923	88.7148	89.545	90.383	91.2288	92.0826
rgv2_r04_s053	FL1	Counts	0	0	0	0	0	0	0	0	0	0	1	0	0	0	1	0	0	0	0	0	0	0	0	0	0	0	0	0	0	0	0	0	0	0	0	0	0	0	0	0	0	0	0	0	0	0	0
rgv2_r04_s054	FL1	Bin Values (MEF)	59.9916	60.5531	61.1197	61.6917	62.269	62.8518	63.44	64.0337	64.6329	65.2378	65.8483	66.4645	67.0865	67.7143	68.348	68.9876	69.6332	70.2849	70.9426	71.6065	72.2767	72.953	73.6358	74.3249	75.0204	75.7225	76.4311	77.1464	77.8683	78.5971	79.3326	80.075	80.8244	81.5808	82.3442	83.1148	83.8926	84.6777	85.4702	86.27	87.0774	87.8923	88.7148	89.545	90.383	91.2288	92.0826
rgv2_r04_s054	FL1	Counts	0	0	0	0	0	0	0	0	0	0	0	0	0	0	0	0	0	0	0	0	0	0	0	0	0	0	0	0	0	0	0	0	0	0	0	0	0	0	0	0	0	0	0	0	0	0	0
rgv2_r04_s055	FL1	Bin Values (MEF)	59.9916	60.5531	61.1197	61.6917	62.269	62.8518	63.44	64.0337	64.6329	65.2378	65.8483	66.4645	67.0865	67.7143	68.348	68.9876	69.6332	70.2849	70.9426	71.6065	72.2767	72.953	73.6358	74.3249	75.0204	75.7225	76.4311	77.1464	77.8683	78.5971	79.3326	80.075	80.8244	81.5808	82.3442	83.1148	83.8926	84.6777	85.4702	86.27	87.0774	87.8923	88.7148	89.545	90.383	91.2288	92.0826
rgv2_r04_s055	FL1	Counts	0	0	0	0	0	0	0	0	0	0	0	1	0	0	0	1	0	0	0	0	0	0	0	0	0	0	0	0	0	0	0	0	0	0	0	0	0	0	0	0	0	1	0	0	0	0	0
rgv2_r04_s056	FL1	Bin Values (MEF)	59.9916	60.5531	61.1197	61.6917	62.269	62.8518	63.44	64.0337	64.6329	65.2378	65.8483	66.4645	67.0865	67.7143	68.348	68.9876	69.6332	70.2849	70.9426	71.6065	72.2767	72.953	73.6358	74.3249	75.0204	75.7225	76.4311	77.1464	77.8683	78.5971	79.3326	80.075	80.8244	81.5808	82.3442	83.1148	83.8926	84.6777	85.4702	86.27	87.0774	87.8923	88.7148	89.545	90.383	91.2288	92.0826
rgv2_r04_s056	FL1	Counts	0	0	0	0	0	0	0	0	0	0	0	0	0	0	0	0	0	0	0	0	0	0	0	0	0	0	0	0	0	0	0	0	0	0	0	0	0	0	0	0	0	0	0	0	0	0	0
rgv2_r04_s057	FL1	Bin Values (MEF)	59.9916	60.5531	61.1197	61.6917	62.269	62.8518	63.44	64.0337	64.6329	65.2378	65.8483	66.4645	67.0865	67.7143	68.348	68.9876	69.6332	70.2849	70.9426	71.6065	72.2767	72.953	73.6358	74.3249	75.0204	75.7225	76.4311	77.1464	77.8683	78.5971	79.3326	80.075	80.8244	81.5808	82.3442	83.1148	83.8926	84.6777	85.4702	86.27	87.0774	87.8923	88.7148	89.545	90.383	91.2288	92.0826
rgv2_r04_s057	FL1	Counts	0	0	0	0	0	0	0	0	0	0	0	0	0	0	0	0	0	0	2	0	0	0	0	0	1	0	0	0	0	0	0	0	0	0	0	0	0	0	0	0	0	0	0	0	0	0	0
rgv2_r04_s058	FL1	Bin Values (MEF)	59.9916	60.5531	61.1197	61.6917	62.269	62.8518	63.44	64.0337	64.6329	65.2378	65.8483	66.4645	67.0865	67.7143	68.348	68.9876	69.6332	70.2849	70.9426	71.6065	72.2767	72.953	73.6358	74.3249	75.0204	75.7225	76.4311	77.1464	77.8683	78.5971	79.3326	80.075	80.8244	81.5808	82.3442	83.1148	83.8926	84.6777	85.4702	86.27	87.0774	87.8923	88.7148	89.545	90.383	91.2288	92.0826
rgv2_r04_s058	FL1	Counts	0	0	0	0	0	0	0	0	0	0	0	0	0	0	0	0	0	0	0	0	0	0	0	1	0	0	0	0	0	0	0	0	0	0	1	0	0	0	0	0	0	0	0	0	0	0	0
rgv2_r04_s059	FL1	Bin Values (MEF)	59.9916	60.5531	61.1197	61.6917	62.269	62.8518	63.44	64.0337	64.6329	65.2378	65.8483	66.4645	67.0865	67.7143	68.348	68.9876	69.6332	70.2849	70.9426	71.6065	72.2767	72.953	73.6358	74.3249	75.0204	75.7225	76.4311	77.1464	77.8683	78.5971	79.3326	80.075	80.8244	81.5808	82.3442	83.1148	83.8926	84.6777	85.4702	86.27	87.0774	87.8923	88.7148	89.545	90.383	91.2288	92.0826
rgv2_r04_s059	FL1	Counts	0	0	0	0	0	0	0	0	0	0	0	0	0	0	0	1	0	0	0	0	0	1	0	0	0	0	0	0	0	0	0	0	0	0	0	0	0	0	0	0	0	0	0	0	0	0	0
rgv2_r04_s060	FL1	Bin Values (MEF)	59.9916	60.5531	61.1197	61.6917	62.269	62.8518	63.44	64.0337	64.6329	65.2378	65.8483	66.4645	67.0865	67.7143	68.348	68.9876	69.6332	70.2849	70.9426	71.6065	72.2767	72.953	73.6358	74.3249	75.0204	75.7225	76.4311	77.1464	77.8683	78.5971	79.3326	80.075	80.8244	81.5808	82.3442	83.1148	83.8926	84.6777	85.4702	86.27	87.0774	87.8923	88.7148	89.545	90.383	91.2288	92.0826
rgv2_r04_s060	FL1	Counts	0	0	0	0	0	0	0	0	0	0	0	0	0	0	0	0	0	0	0	0	0	1	0	0	0	0	0	0	0	0	0	0	0	0	0	0	0	0	0	0	0	0	0	0	0	0	0
rgv2_r04_s061	FL1	Bin Values (MEF)	59.9916	60.5531	61.1197	61.6917	62.269	62.8518	63.44	64.0337	64.6329	65.2378	65.8483	66.4645	67.0865	67.7143	68.348	68.9876	69.6332	70.2849	70.9426	71.6065	72.2767	72.953	73.6358	74.3249	75.0204	75.7225	76.4311	77.1464	77.8683	78.5971	79.3326	80.075	80.8244	81.5808	82.3442	83.1148	83.8926	84.6777	85.4702	86.27	87.0774	87.8923	88.7148	89.545	90.383	91.2288	92.0826
rgv2_r04_s061	FL1	Counts	0	0	0	0	0	0	0	0	0	0	1	1	0	0	0	0	0	0	0	0	0	0	0	1	0	0	0	0	0	0	0	2	0	0	0	0	0	1	1	0	0	2	0	1	1	0	0
rgv2_r04_s062	FL1	Bin Values (MEF)	59.9916	60.5531	61.1197	61.6917	62.269	62.8518	63.44	64.0337	64.6329	65.2378	65.8483	66.4645	67.0865	67.7143	68.348	68.9876	69.6332	70.2849	70.9426	71.6065	72.2767	72.953	73.6358	74.3249	75.0204	75.7225	76.4311	77.1464	77.8683	78.5971	79.3326	80.075	80.8244	81.5808	82.3442	83.1148	83.8926	84.6777	85.4702	86.27	87.0774	87.8923	88.7148	89.545	90.383	91.2288	92.0826
rgv2_r04_s062	FL1	Counts	0	0	1	1	0	0	0	0	0	1	1	0	0	0	0	0	1	1	2	0	1	0	2	1	0	0	0	0	0	0	0	0	2	5	1	0	0	3	1	0	2	0	2	2	0	1	1
rgv2_r04_s063	FL1	Bin Values (MEF)	59.9916	60.5531	61.1197	61.6917	62.269	62.8518	63.44	64.0337	64.6329	65.2378	65.8483	66.4645	67.0865	67.7143	68.348	68.9876	69.6332	70.2849	70.9426	71.6065	72.2767	72.953	73.6358	74.3249	75.0204	75.7225	76.4311	77.1464	77.8683	78.5971	79.3326	80.075	80.8244	81.5808	82.3442	83.1148	83.8926	84.6777	85.4702	86.27	87.0774	87.8923	88.7148	89.545	90.383	91.2288	92.0826
rgv2_r04_s063	FL1	Counts	0	0	1	1	0	0	1	0	0	1	0	1	0	0	0	0	0	0	1	1	0	0	0	1	0	0	0	2	1	0	0	1	2	0	0	0	0	2	0	0	1	0	0	0	1	0	0
rgv2_r04_s064	FL1	Bin Values (MEF)	59.9916	60.5531	61.1197	61.6917	62.269	62.8518	63.44	64.0337	64.6329	65.2378	65.8483	66.4645	67.0865	67.7143	68.348	68.9876	69.6332	70.2849	70.9426	71.6065	72.2767	72.953	73.6358	74.3249	75.0204	75.7225	76.4311	77.1464	77.8683	78.5971	79.3326	80.075	80.8244	81.5808	82.3442	83.1148	83.8926	84.6777	85.4702	86.27	87.0774	87.8923	88.7148	89.545	90.383	91.2288	92.0826
rgv2_r04_s064	FL1	Counts	0	0	0	0	0	0	0	0	0	1	1	0	0	1	0	1	0	1	0	0	1	0	0	1	0	0	0	0	0	0	0	0	2	0	1	0	0	2	1	3	0	0	0	2	0	0	1
rgv2_r04_s065	FL1	Bin Values (MEF)	59.9916	60.5531	61.1197	61.6917	62.269	62.8518	63.44	64.0337	64.6329	65.2378	65.8483	66.4645	67.0865	67.7143	68.348	68.9876	69.6332	70.2849	70.9426	71.6065	72.2767	72.953	73.6358	74.3249	75.0204	75.7225	76.4311	77.1464	77.8683	78.5971	79.3326	80.075	80.8244	81.5808	82.3442	83.1148	83.8926	84.6777	85.4702	86.27	87.0774	87.8923	88.7148	89.545	90.383	91.2288	92.0826
rgv2_r04_s065	FL1	Counts	0	0	0	0	0	0	1	0	0	0	1	0	0	0	1	1	1	0	1	0	0	0	0	0	0	0	1	1	0	0	0	1	0	1	0	1	1	1	1	0	0	2	1	1	1	1	0
rgv2_r04_s066	FL1	Bin Values (MEF)	59.9916	60.5531	61.1197	61.6917	62.269	62.8518	63.44	64.0337	64.6329	65.2378	65.8483	66.4645	67.0865	67.7143	68.348	68.9876	69.6332	70.2849	70.9426	71.6065	72.2767	72.953	73.6358	74.3249	75.0204	75.7225	76.4311	77.1464	77.8683	78.5971	79.3326	80.075	80.8244	81.5808	82.3442	83.1148	83.8926	84.6777	85.4702	86.27	87.0774	87.8923	88.7148	89.545	90.383	91.2288	92.0826
rgv2_r04_s066	FL1	Counts	0	0	0	0	0	0	0	1	0	0	0	0	0	1	0	0	1	1	0	0	0	1	0	2	1	0	0	1	1	0	1	0	0	2	1	1	1	1	0	1	0	1	3	1	0	0	1
rgv2_r04_s067	FL1	Bin Values (MEF)	59.9916	60.5531	61.1197	61.6917	62.269	62.8518	63.44	64.0337	64.6329	65.2378	65.8483	66.4645	67.0865	67.7143	68.348	68.9876	69.6332	70.2849	70.9426	71.6065	72.2767	72.953	73.6358	74.3249	75.0204	75.7225	76.4311	77.1464	77.8683	78.5971	79.3326	80.075	80.8244	81.5808	82.3442	83.1148	83.8926	84.6777	85.4702	86.27	87.0774	87.8923	88.7148	89.545	90.383	91.2288	92.0826
rgv2_r04_s067	FL1	Counts	0	0	1	0	2	0	1	0	0	0	0	1	1	2	0	1	0	0	0	0	0	0	0	0	1	0	1	0	0	1	0	1	1	0	0	2	2	0	0	2	0	4	0	0	0	1	0
rgv2_r04_s068	FL1	Bin Values (MEF)	59.9916	60.5531	61.1197	61.6917	62.269	62.8518	63.44	64.0337	64.6329	65.2378	65.8483	66.4645	67.0865	67.7143	68.348	68.9876	69.6332	70.2849	70.9426	71.6065	72.2767	72.953	73.6358	74.3249	75.0204	75.7225	76.4311	77.1464	77.8683	78.5971	79.3326	80.075	80.8244	81.5808	82.3442	83.1148	83.8926	84.6777	85.4702	86.27	87.0774	87.8923	88.7148	89.545	90.383	91.2288	92.0826
rgv2_r04_s068	FL1	Counts	0	0	0	0	0	1	1	0	0	0	0	1	0	0	0	1	1	1	0	0	1	0	0	1	1	0	0	1	1	1	1	1	0	2	0	0	1	0	0	0	0	0	1	1	0	1	0
rgv2_r04_s069	FL1	Bin Values (MEF)	59.9916	60.5531	61.1197	61.6917	62.269	62.8518	63.44	64.0337	64.6329	65.2378	65.8483	66.4645	67.0865	67.7143	68.348	68.9876	69.6332	70.2849	70.9426	71.6065	72.2767	72.953	73.6358	74.3249	75.0204	75.7225	76.4311	77.1464	77.8683	78.5971	79.3326	80.075	80.8244	81.5808	82.3442	83.1148	83.8926	84.6777	85.4702	86.27	87.0774	87.8923	88.7148	89.545	90.383	91.2288	92.0826
rgv2_r04_s069	FL1	Counts	0	0	0	0	0	1	0	0	0	0	0	0	0	0	3	0	1	0	0	0	0	1	1	0	0	0	2	0	1	0	1	0	1	1	1	0	0	0	1	2	0	1	1	1	3	1	1
rgv2_r04_s070	FL1	Bin Values (MEF)	59.9916	60.5531	61.1197	61.6917	62.269	62.8518	63.44	64.0337	64.6329	65.2378	65.8483	66.4645	67.0865	67.7143	68.348	68.9876	69.6332	70.2849	70.9426	71.6065	72.2767	72.953	73.6358	74.3249	75.0204	75.7225	76.4311	77.1464	77.8683	78.5971	79.3326	80.075	80.8244	81.5808	82.3442	83.1148	83.8926	84.6777	85.4702	86.27	87.0774	87.8923	88.7148	89.545	90.383	91.2288	92.0826
rgv2_r04_s070	FL1	Counts	0	0	0	0	0	1	0	2	0	0	0	0	0	0	0	0	0	0	0	0	0	0	0	0	0	1	0	1	0	0	1	1	0	0	1	0	0	0	0	0	0	0	2	1	0	2	1
rgv2_r04_s071	FL1	Bin Values (MEF)	59.9916	60.5531	61.1197	61.6917	62.269	62.8518	63.44	64.0337	64.6329	65.2378	65.8483	66.4645	67.0865	67.7143	68.348	68.9876	69.6332	70.2849	70.9426	71.6065	72.2767	72.953	73.6358	74.3249	75.0204	75.7225	76.4311	77.1464	77.8683	78.5971	79.3326	80.075	80.8244	81.5808	82.3442	83.1148	83.8926	84.6777	85.4702	86.27	87.0774	87.8923	88.7148	89.545	90.383	91.2288	92.0826
rgv2_r04_s071	FL1	Counts	0	0	0	0	0	0	0	0	0	0	0	0	0	1	0	0	0	1	0	0	0	0	1	0	1	1	0	0	0	1	2	0	1	0	0	1	0	1	0	0	2	0	0	0	0	0	0
rgv2_r04_s072	FL1	Bin Values (MEF)	59.9916	60.5531	61.1197	61.6917	62.269	62.8518	63.44	64.0337	64.6329	65.2378	65.8483	66.4645	67.0865	67.7143	68.348	68.9876	69.6332	70.2849	70.9426	71.6065	72.2767	72.953	73.6358	74.3249	75.0204	75.7225	76.4311	77.1464	77.8683	78.5971	79.3326	80.075	80.8244	81.5808	82.3442	83.1148	83.8926	84.6777	85.4702	86.27	87.0774	87.8923	88.7148	89.545	90.383	91.2288	92.0826
rgv2_r04_s072	FL1	Counts	0	0	0	0	0	1	0	0	1	1	1	2	1	1	0	0	1	0	0	1	1	1	0	1	1	0	0	0	1	2	0	0	0	1	0	0	0	0	0	1	1	1	1	0	0	0	2
rgv2_r04_s097	FL1	Bin Values (MEF)	59.9916	60.5531	61.1197	61.6917	62.269	62.8518	63.44	64.0337	64.6329	65.2378	65.8483	66.4645	67.0865	67.7143	68.348	68.9876	69.6332	70.2849	70.9426	71.6065	72.2767	72.953	73.6358	74.3249	75.0204	75.7225	76.4311	77.1464	77.8683	78.5971	79.3326	80.075	80.8244	81.5808	82.3442	83.1148	83.8926	84.6777	85.4702	86.27	87.0774	87.8923	88.7148	89.545	90.383	91.2288	92.0826
rgv2_r04_s097	FL1	Counts	0	0	0	0	0	0	0	0	0	1	0	0	0	0	0	0	0	0	0	0	0	0	0	0	0	0	0	0	0	0	0	0	0	0	0	0	0	1	0	0	0	0	0	0	1	0	0
rgv2_r04_s098	FL1	Bin Values (MEF)	59.9916	60.5531	61.1197	61.6917	62.269	62.8518	63.44	64.0337	64.6329	65.2378	65.8483	66.4645	67.0865	67.7143	68.348	68.9876	69.6332	70.2849	70.9426	71.6065	72.2767	72.953	73.6358	74.3249	75.0204	75.7225	76.4311	77.1464	77.8683	78.5971	79.3326	80.075	80.8244	81.5808	82.3442	83.1148	83.8926	84.6777	85.4702	86.27	87.0774	87.8923	88.7148	89.545	90.383	91.2288	92.0826
rgv2_r04_s098	FL1	Counts	0	0	0	0	0	0	0	0	0	1	0	0	0	0	0	0	0	0	0	0	0	0	0	0	0	0	0	0	0	0	0	0	0	0	0	0	0	0	0	0	1	0	0	0	0	0	0
rgv2_r04_s099	FL1	Bin Values (MEF)	59.9916	60.5531	61.1197	61.6917	62.269	62.8518	63.44	64.0337	64.6329	65.2378	65.8483	66.4645	67.0865	67.7143	68.348	68.9876	69.6332	70.2849	70.9426	71.6065	72.2767	72.953	73.6358	74.3249	75.0204	75.7225	76.4311	77.1464	77.8683	78.5971	79.3326	80.075	80.8244	81.5808	82.3442	83.1148	83.8926	84.6777	85.4702	86.27	87.0774	87.8923	88.7148	89.545	90.383	91.2288	92.0826
rgv2_r04_s099	FL1	Counts	0	0	0	0	0	0	0	0	0	0	0	0	0	0	0	0	0	0	0	0	0	0	0	0	0	0	1	0	0	0	0	0	0	0	0	0	1	0	0	0	0	0	0	0	0	0	1
rgv2_r04_s100	FL1	Bin Values (MEF)	59.9916	60.5531	61.1197	61.6917	62.269	62.8518	63.44	64.0337	64.6329	65.2378	65.8483	66.4645	67.0865	67.7143	68.348	68.9876	69.6332	70.2849	70.9426	71.6065	72.2767	72.953	73.6358	74.3249	75.0204	75.7225	76.4311	77.1464	77.8683	78.5971	79.3326	80.075	80.8244	81.5808	82.3442	83.1148	83.8926	84.6777	85.4702	86.27	87.0774	87.8923	88.7148	89.545	90.383	91.2288	92.0826
rgv2_r04_s100	FL1	Counts	0	0	1	0	0	0	0	0	0	0	0	0	0	0	0	0	0	0	0	0	0	0	0	0	0	0	0	0	0	0	0	0	0	0	0	0	1	0	0	0	0	0	0	0	0	0	0
rgv2_r04_s101	FL1	Bin Values (MEF)	59.9916	60.5531	61.1197	61.6917	62.269	62.8518	63.44	64.0337	64.6329	65.2378	65.8483	66.4645	67.0865	67.7143	68.348	68.9876	69.6332	70.2849	70.9426	71.6065	72.2767	72.953	73.6358	74.3249	75.0204	75.7225	76.4311	77.1464	77.8683	78.5971	79.3326	80.075	80.8244	81.5808	82.3442	83.1148	83.8926	84.6777	85.4702	86.27	87.0774	87.8923	88.7148	89.545	90.383	91.2288	92.0826
rgv2_r04_s101	FL1	Counts	0	1	0	0	0	0	0	0	0	0	0	0	0	0	0	1	0	0	0	0	0	0	0	0	0	0	0	0	0	0	0	0	0	0	0	0	0	0	0	0	0	0	0	0	0	0	0
rgv2_r04_s102	FL1	Bin Values (MEF)	59.9916	60.5531	61.1197	61.6917	62.269	62.8518	63.44	64.0337	64.6329	65.2378	65.8483	66.4645	67.0865	67.7143	68.348	68.9876	69.6332	70.2849	70.9426	71.6065	72.2767	72.953	73.6358	74.3249	75.0204	75.7225	76.4311	77.1464	77.8683	78.5971	79.3326	80.075	80.8244	81.5808	82.3442	83.1148	83.8926	84.6777	85.4702	86.27	87.0774	87.8923	88.7148	89.545	90.383	91.2288	92.0826
rgv2_r04_s102	FL1	Counts	0	0	0	0	0	0	0	0	0	0	0	0	0	0	0	0	0	0	0	0	0	0	0	0	0	0	0	0	0	0	0	0	0	0	0	0	0	0	0	0	0	0	0	0	0	0	0
rgv2_r04_s103	FL1	Bin Values (MEF)	59.9916	60.5531	61.1197	61.6917	62.269	62.8518	63.44	64.0337	64.6329	65.2378	65.8483	66.4645	67.0865	67.7143	68.348	68.9876	69.6332	70.2849	70.9426	71.6065	72.2767	72.953	73.6358	74.3249	75.0204	75.7225	76.4311	77.1464	77.8683	78.5971	79.3326	80.075	80.8244	81.5808	82.3442	83.1148	83.8926	84.6777	85.4702	86.27	87.0774	87.8923	88.7148	89.545	90.383	91.2288	92.0826
rgv2_r04_s103	FL1	Counts	0	0	0	0	0	0	0	0	0	0	0	0	0	0	0	0	0	0	0	0	0	0	0	0	0	0	0	0	0	0	0	0	0	0	0	0	0	0	0	0	0	0	0	0	0	0	0
rgv2_r04_s104	FL1	Bin Values (MEF)	59.9916	60.5531	61.1197	61.6917	62.269	62.8518	63.44	64.0337	64.6329	65.2378	65.8483	66.4645	67.0865	67.7143	68.348	68.9876	69.6332	70.2849	70.9426	71.6065	72.2767	72.953	73.6358	74.3249	75.0204	75.7225	76.4311	77.1464	77.8683	78.5971	79.3326	80.075	80.8244	81.5808	82.3442	83.1148	83.8926	84.6777	85.4702	86.27	87.0774	87.8923	88.7148	89.545	90.383	91.2288	92.0826
rgv2_r04_s104	FL1	Counts	0	0	0	0	0	0	0	0	0	0	0	0	0	0	0	0	0	0	0	0	0	0	0	0	0	0	0	0	0	0	0	0	0	0	1	0	0	0	0	0	0	0	0	0	0	0	0
rgv2_r04_s105	FL1	Bin Values (MEF)	59.9916	60.5531	61.1197	61.6917	62.269	62.8518	63.44	64.0337	64.6329	65.2378	65.8483	66.4645	67.0865	67.7143	68.348	68.9876	69.6332	70.2849	70.9426	71.6065	72.2767	72.953	73.6358	74.3249	75.0204	75.7225	76.4311	77.1464	77.8683	78.5971	79.3326	80.075	80.8244	81.5808	82.3442	83.1148	83.8926	84.6777	85.4702	86.27	87.0774	87.8923	88.7148	89.545	90.383	91.2288	92.0826
rgv2_r04_s105	FL1	Counts	0	0	0	0	0	0	0	0	0	0	0	0	0	0	0	0	0	0	0	0	0	0	0	0	0	0	0	0	0	0	0	0	0	0	0	0	0	0	0	0	0	1	0	0	0	0	0
rgv2_r04_s106	FL1	Bin Values (MEF)	59.9916	60.5531	61.1197	61.6917	62.269	62.8518	63.44	64.0337	64.6329	65.2378	65.8483	66.4645	67.0865	67.7143	68.348	68.9876	69.6332	70.2849	70.9426	71.6065	72.2767	72.953	73.6358	74.3249	75.0204	75.7225	76.4311	77.1464	77.8683	78.5971	79.3326	80.075	80.8244	81.5808	82.3442	83.1148	83.8926	84.6777	85.4702	86.27	87.0774	87.8923	88.7148	89.545	90.383	91.2288	92.0826
rgv2_r04_s106	FL1	Counts	0	0	0	0	0	0	0	0	0	0	0	0	0	0	0	0	0	0	0	0	0	0	0	0	0	0	0	0	0	0	0	0	0	0	0	0	0	0	0	0	0	0	0	0	0	0	0
rgv2_r04_s107	FL1	Bin Values (MEF)	59.9916	60.5531	61.1197	61.6917	62.269	62.8518	63.44	64.0337	64.6329	65.2378	65.8483	66.4645	67.0865	67.7143	68.348	68.9876	69.6332	70.2849	70.9426	71.6065	72.2767	72.953	73.6358	74.3249	75.0204	75.7225	76.4311	77.1464	77.8683	78.5971	79.3326	80.075	80.8244	81.5808	82.3442	83.1148	83.8926	84.6777	85.4702	86.27	87.0774	87.8923	88.7148	89.545	90.383	91.2288	92.0826
rgv2_r04_s107	FL1	Counts	0	0	0	0	0	0	0	0	0	0	0	0	0	0	0	0	0	0	0	0	0	0	0	0	0	0	0	0	0	0	0	0	0	0	0	0	0	0	0	0	1	0	0	0	0	0	0
rgv2_r04_s108	FL1	Bin Values (MEF)	59.9916	60.5531	61.1197	61.6917	62.269	62.8518	63.44	64.0337	64.6329	65.2378	65.8483	66.4645	67.0865	67.7143	68.348	68.9876	69.6332	70.2849	70.9426	71.6065	72.2767	72.953	73.6358	74.3249	75.0204	75.7225	76.4311	77.1464	77.8683	78.5971	79.3326	80.075	80.8244	81.5808	82.3442	83.1148	83.8926	84.6777	85.4702	86.27	87.0774	87.8923	88.7148	89.545	90.383	91.2288	92.0826
rgv2_r04_s108	FL1	Counts	0	1	0	0	0	0	0	0	0	2	0	0	0	0	0	0	0	0	0	0	0	1	0	0	0	0	1	0	0	0	0	0	0	0	0	0	0	0	0	0	0	0	0	0	0	0	0
rgv2_r04_s109	FL1	Bin Values (MEF)	59.9916	60.5531	61.1197	61.6917	62.269	62.8518	63.44	64.0337	64.6329	65.2378	65.8483	66.4645	67.0865	67.7143	68.348	68.9876	69.6332	70.2849	70.9426	71.6065	72.2767	72.953	73.6358	74.3249	75.0204	75.7225	76.4311	77.1464	77.8683	78.5971	79.3326	80.075	80.8244	81.5808	82.3442	83.1148	83.8926	84.6777	85.4702	86.27	87.0774	87.8923	88.7148	89.545	90.383	91.2288	92.0826
rgv2_r04_s109	FL1	Counts	0	0	0	0	0	0	0	1	0	0	0	0	0	0	1	0	0	0	0	0	0	0	0	0	0	1	0	0	0	0	0	0	0	0	0	0	0	0	0	0	2	1	0	0	0	0	0
rgv2_r04_s110	FL1	Bin Values (MEF)	59.9916	60.5531	61.1197	61.6917	62.269	62.8518	63.44	64.0337	64.6329	65.2378	65.8483	66.4645	67.0865	67.7143	68.348	68.9876	69.6332	70.2849	70.9426	71.6065	72.2767	72.953	73.6358	74.3249	75.0204	75.7225	76.4311	77.1464	77.8683	78.5971	79.3326	80.075	80.8244	81.5808	82.3442	83.1148	83.8926	84.6777	85.4702	86.27	87.0774	87.8923	88.7148	89.545	90.383	91.2288	92.0826
rgv2_r04_s110	FL1	Counts	0	0	1	1	0	0	0	0	1	1	0	0	0	0	0	0	0	1	1	1	0	1	1	0	0	1	0	1	1	0	0	0	0	1	0	0	0	0	0	0	1	1	0	0	0	1	1
rgv2_r04_s111	FL1	Bin Values (MEF)	59.9916	60.5531	61.1197	61.6917	62.269	62.8518	63.44	64.0337	64.6329	65.2378	65.8483	66.4645	67.0865	67.7143	68.348	68.9876	69.6332	70.2849	70.9426	71.6065	72.2767	72.953	73.6358	74.3249	75.0204	75.7225	76.4311	77.1464	77.8683	78.5971	79.3326	80.075	80.8244	81.5808	82.3442	83.1148	83.8926	84.6777	85.4702	86.27	87.0774	87.8923	88.7148	89.545	90.383	91.2288	92.0826
rgv2_r04_s111	FL1	Counts	0	1	0	0	0	0	0	0	0	1	0	0	0	2	1	1	0	1	0	0	0	1	0	0	0	0	0	0	1	2	1	1	2	0	0	0	0	0	0	1	0	0	1	1	0	1	0
rgv2_r04_s112	FL1	Bin Values (MEF)	59.9916	60.5531	61.1197	61.6917	62.269	62.8518	63.44	64.0337	64.6329	65.2378	65.8483	66.4645	67.0865	67.7143	68.348	68.9876	69.6332	70.2849	70.9426	71.6065	72.2767	72.953	73.6358	74.3249	75.0204	75.7225	76.4311	77.1464	77.8683	78.5971	79.3326	80.075	80.8244	81.5808	82.3442	83.1148	83.8926	84.6777	85.4702	86.27	87.0774	87.8923	88.7148	89.545	90.383	91.2288	92.0826
rgv2_r04_s112	FL1	Counts	0	0	0	0	1	0	2	0	0	1	0	1	0	0	0	0	0	0	0	1	0	1	1	0	0	0	1	0	0	0	1	0	2	1	0	0	0	1	0	1	0	3	2	0	1	1	0
rgv2_r04_s113	FL1	Bin Values (MEF)	59.9916	60.5531	61.1197	61.6917	62.269	62.8518	63.44	64.0337	64.6329	65.2378	65.8483	66.4645	67.0865	67.7143	68.348	68.9876	69.6332	70.2849	70.9426	71.6065	72.2767	72.953	73.6358	74.3249	75.0204	75.7225	76.4311	77.1464	77.8683	78.5971	79.3326	80.075	80.8244	81.5808	82.3442	83.1148	83.8926	84.6777	85.4702	86.27	87.0774	87.8923	88.7148	89.545	90.383	91.2288	92.0826
rgv2_r04_s113	FL1	Counts	0	0	0	0	0	1	0	0	0	0	1	0	1	1	0	0	0	1	0	2	0	1	1	0	0	1	2	0	0	1	1	0	0	1	0	0	0	1	1	0	0	0	0	0	1	1	1
rgv2_r04_s114	FL1	Bin Values (MEF)	59.9916	60.5531	61.1197	61.6917	62.269	62.8518	63.44	64.0337	64.6329	65.2378	65.8483	66.4645	67.0865	67.7143	68.348	68.9876	69.6332	70.2849	70.9426	71.6065	72.2767	72.953	73.6358	74.3249	75.0204	75.7225	76.4311	77.1464	77.8683	78.5971	79.3326	80.075	80.8244	81.5808	82.3442	83.1148	83.8926	84.6777	85.4702	86.27	87.0774	87.8923	88.7148	89.545	90.383	91.2288	92.0826
rgv2_r04_s114	FL1	Counts	0	0	0	0	0	0	0	1	0	0	0	1	0	1	0	2	1	0	0	0	0	0	0	0	0	2	0	1	1	0	1	0	0	0	0	0	0	0	1	1	0	2	1	0	1	1	3
rgv2_r04_s115	FL1	Bin Values (MEF)	59.9916	60.5531	61.1197	61.6917	62.269	62.8518	63.44	64.0337	64.6329	65.2378	65.8483	66.4645	67.0865	67.7143	68.348	68.9876	69.6332	70.2849	70.9426	71.6065	72.2767	72.953	73.6358	74.3249	75.0204	75.7225	76.4311	77.1464	77.8683	78.5971	79.3326	80.075	80.8244	81.5808	82.3442	83.1148	83.8926	84.6777	85.4702	86.27	87.0774	87.8923	88.7148	89.545	90.383	91.2288	92.0826
rgv2_r04_s115	FL1	Counts	0	0	1	0	0	0	0	1	0	0	1	0	0	0	0	0	1	0	0	0	0	0	0	0	0	0	0	1	0	0	0	0	0	1	2	0	0	0	0	0	0	0	0	1	2	3	0
rgv2_r04_s116	FL1	Bin Values (MEF)	59.9916	60.5531	61.1197	61.6917	62.269	62.8518	63.44	64.0337	64.6329	65.2378	65.8483	66.4645	67.0865	67.7143	68.348	68.9876	69.6332	70.2849	70.9426	71.6065	72.2767	72.953	73.6358	74.3249	75.0204	75.7225	76.4311	77.1464	77.8683	78.5971	79.3326	80.075	80.8244	81.5808	82.3442	83.1148	83.8926	84.6777	85.4702	86.27	87.0774	87.8923	88.7148	89.545	90.383	91.2288	92.0826
rgv2_r04_s116	FL1	Counts	0	0	0	2	0	0	0	0	0	0	0	0	2	2	0	1	0	1	1	0	0	0	0	0	0	0	0	0	1	0	2	0	0	1	0	0	1	2	0	1	0	2	0	1	1	1	1
rgv2_r04_s117	FL1	Bin Values (MEF)	59.9916	60.5531	61.1197	61.6917	62.269	62.8518	63.44	64.0337	64.6329	65.2378	65.8483	66.4645	67.0865	67.7143	68.348	68.9876	69.6332	70.2849	70.9426	71.6065	72.2767	72.953	73.6358	74.3249	75.0204	75.7225	76.4311	77.1464	77.8683	78.5971	79.3326	80.075	80.8244	81.5808	82.3442	83.1148	83.8926	84.6777	85.4702	86.27	87.0774	87.8923	88.7148	89.545	90.383	91.2288	92.0826
rgv2_r04_s117	FL1	Counts	0	1	1	0	0	1	1	0	0	0	0	0	0	0	0	0	0	0	1	0	0	1	0	1	0	0	0	1	1	1	1	1	0	0	0	0	0	1	0	1	0	0	1	0	0	1	0
rgv2_r04_s118	FL1	Bin Values (MEF)	59.9916	60.5531	61.1197	61.6917	62.269	62.8518	63.44	64.0337	64.6329	65.2378	65.8483	66.4645	67.0865	67.7143	68.348	68.9876	69.6332	70.2849	70.9426	71.6065	72.2767	72.953	73.6358	74.3249	75.0204	75.7225	76.4311	77.1464	77.8683	78.5971	79.3326	80.075	80.8244	81.5808	82.3442	83.1148	83.8926	84.6777	85.4702	86.27	87.0774	87.8923	88.7148	89.545	90.383	91.2288	92.0826
rgv2_r04_s118	FL1	Counts	0	0	0	2	0	1	0	0	0	0	0	0	0	0	0	1	0	0	0	1	0	0	0	1	1	1	1	0	0	0	0	0	0	1	1	0	0	1	0	0	0	0	0	2	0	0	0
rgv2_r04_s119	FL1	Bin Values (MEF)	59.9916	60.5531	61.1197	61.6917	62.269	62.8518	63.44	64.0337	64.6329	65.2378	65.8483	66.4645	67.0865	67.7143	68.348	68.9876	69.6332	70.2849	70.9426	71.6065	72.2767	72.953	73.6358	74.3249	75.0204	75.7225	76.4311	77.1464	77.8683	78.5971	79.3326	80.075	80.8244	81.5808	82.3442	83.1148	83.8926	84.6777	85.4702	86.27	87.0774	87.8923	88.7148	89.545	90.383	91.2288	92.0826
rgv2_r04_s119	FL1	Counts	0	0	0	0	1	0	1	1	0	0	0	0	0	0	0	0	0	0	0	1	0	0	0	0	0	0	0	1	0	1	0	1	1	0	0	0	1	0	0	0	1	0	0	1	0	3	0
rgv2_r04_s120	FL1	Bin Values (MEF)	59.9916	60.5531	61.1197	61.6917	62.269	62.8518	63.44	64.0337	64.6329	65.2378	65.8483	66.4645	67.0865	67.7143	68.348	68.9876	69.6332	70.2849	70.9426	71.6065	72.2767	72.953	73.6358	74.3249	75.0204	75.7225	76.4311	77.1464	77.8683	78.5971	79.3326	80.075	80.8244	81.5808	82.3442	83.1148	83.8926	84.6777	85.4702	86.27	87.0774	87.8923	88.7148	89.545	90.383	91.2288	92.0826
rgv2_r04_s120	FL1	Counts	0	1	1	0	0	0	0	0	0	1	0	0	0	0	0	0	0	0	0	0	0	1	0	0	1	0	0	1	0	1	0	0	0	1	0	1	1	1	0	2	1	0	1	1	2	0	1
rgv2_r04_s145	FL1	Bin Values (MEF)	59.9916	60.5531	61.1197	61.6917	62.269	62.8518	63.44	64.0337	64.6329	65.2378	65.8483	66.4645	67.0865	67.7143	68.348	68.9876	69.6332	70.2849	70.9426	71.6065	72.2767	72.953	73.6358	74.3249	75.0204	75.7225	76.4311	77.1464	77.8683	78.5971	79.3326	80.075	80.8244	81.5808	82.3442	83.1148	83.8926	84.6777	85.4702	86.27	87.0774	87.8923	88.7148	89.545	90.383	91.2288	92.0826
rgv2_r04_s145	FL1	Counts	0	0	0	0	0	0	1	0	0	0	0	0	0	0	0	0	0	0	0	0	0	0	0	0	0	0	0	0	0	0	1	0	0	0	0	0	0	0	0	0	0	0	0	0	0	0	1
rgv2_r04_s146	FL1	Bin Values (MEF)	59.9916	60.5531	61.1197	61.6917	62.269	62.8518	63.44	64.0337	64.6329	65.2378	65.8483	66.4645	67.0865	67.7143	68.348	68.9876	69.6332	70.2849	70.9426	71.6065	72.2767	72.953	73.6358	74.3249	75.0204	75.7225	76.4311	77.1464	77.8683	78.5971	79.3326	80.075	80.8244	81.5808	82.3442	83.1148	83.8926	84.6777	85.4702	86.27	87.0774	87.8923	88.7148	89.545	90.383	91.2288	92.0826
rgv2_r04_s146	FL1	Counts	0	0	0	0	0	0	0	0	0	0	0	0	0	0	1	0	0	0	0	0	0	0	0	0	0	0	0	0	1	1	0	0	0	1	0	0	1	0	0	1	0	0	0	1	0	0	0
rgv2_r04_s147	FL1	Bin Values (MEF)	59.9916	60.5531	61.1197	61.6917	62.269	62.8518	63.44	64.0337	64.6329	65.2378	65.8483	66.4645	67.0865	67.7143	68.348	68.9876	69.6332	70.2849	70.9426	71.6065	72.2767	72.953	73.6358	74.3249	75.0204	75.7225	76.4311	77.1464	77.8683	78.5971	79.3326	80.075	80.8244	81.5808	82.3442	83.1148	83.8926	84.6777	85.4702	86.27	87.0774	87.8923	88.7148	89.545	90.383	91.2288	92.0826
rgv2_r04_s147	FL1	Counts	0	0	0	0	0	0	0	0	0	0	0	0	0	0	0	0	2	0	0	0	0	0	0	0	0	0	0	0	0	1	0	0	0	0	0	0	0	0	0	0	1	0	0	2	0	0	0
rgv2_r04_s148	FL1	Bin Values (MEF)	59.9916	60.5531	61.1197	61.6917	62.269	62.8518	63.44	64.0337	64.6329	65.2378	65.8483	66.4645	67.0865	67.7143	68.348	68.9876	69.6332	70.2849	70.9426	71.6065	72.2767	72.953	73.6358	74.3249	75.0204	75.7225	76.4311	77.1464	77.8683	78.5971	79.3326	80.075	80.8244	81.5808	82.3442	83.1148	83.8926	84.6777	85.4702	86.27	87.0774	87.8923	88.7148	89.545	90.383	91.2288	92.0826
rgv2_r04_s148	FL1	Counts	0	0	0	0	0	0	0	0	0	2	1	2	0	0	0	0	0	0	0	1	0	0	0	0	1	1	1	0	0	0	0	1	1	1	0	0	1	0	0	0	1	0	1	2	0	1	1
rgv2_r04_s149	FL1	Bin Values (MEF)	59.9916	60.5531	61.1197	61.6917	62.269	62.8518	63.44	64.0337	64.6329	65.2378	65.8483	66.4645	67.0865	67.7143	68.348	68.9876	69.6332	70.2849	70.9426	71.6065	72.2767	72.953	73.6358	74.3249	75.0204	75.7225	76.4311	77.1464	77.8683	78.5971	79.3326	80.075	80.8244	81.5808	82.3442	83.1148	83.8926	84.6777	85.4702	86.27	87.0774	87.8923	88.7148	89.545	90.383	91.2288	92.0826
rgv2_r04_s149	FL1	Counts	0	1	0	1	0	0	0	0	0	0	0	0	0	0	0	2	0	0	0	0	1	0	0	1	0	0	0	0	0	0	1	0	1	0	0	0	0	0	0	0	1	0	0	0	0	0	2
rgv2_r04_s150	FL1	Bin Values (MEF)	59.9916	60.5531	61.1197	61.6917	62.269	62.8518	63.44	64.0337	64.6329	65.2378	65.8483	66.4645	67.0865	67.7143	68.348	68.9876	69.6332	70.2849	70.9426	71.6065	72.2767	72.953	73.6358	74.3249	75.0204	75.7225	76.4311	77.1464	77.8683	78.5971	79.3326	80.075	80.8244	81.5808	82.3442	83.1148	83.8926	84.6777	85.4702	86.27	87.0774	87.8923	88.7148	89.545	90.383	91.2288	92.0826
rgv2_r04_s150	FL1	Counts	0	0	0	0	0	0	0	0	0	0	0	0	0	1	0	0	0	0	0	0	0	0	0	0	0	0	0	0	0	0	1	0	0	1	0	0	0	0	0	0	0	0	0	0	1	1	1
rgv2_r04_s151	FL1	Bin Values (MEF)	59.9916	60.5531	61.1197	61.6917	62.269	62.8518	63.44	64.0337	64.6329	65.2378	65.8483	66.4645	67.0865	67.7143	68.348	68.9876	69.6332	70.2849	70.9426	71.6065	72.2767	72.953	73.6358	74.3249	75.0204	75.7225	76.4311	77.1464	77.8683	78.5971	79.3326	80.075	80.8244	81.5808	82.3442	83.1148	83.8926	84.6777	85.4702	86.27	87.0774	87.8923	88.7148	89.545	90.383	91.2288	92.0826
rgv2_r04_s151	FL1	Counts	0	0	0	0	0	0	0	0	0	1	0	0	0	0	0	0	0	0	0	0	0	0	1	0	0	0	1	0	0	0	0	0	1	2	0	0	0	0	0	0	0	0	0	0	2	0	1
rgv2_r04_s152	FL1	Bin Values (MEF)	59.9916	60.5531	61.1197	61.6917	62.269	62.8518	63.44	64.0337	64.6329	65.2378	65.8483	66.4645	67.0865	67.7143	68.348	68.9876	69.6332	70.2849	70.9426	71.6065	72.2767	72.953	73.6358	74.3249	75.0204	75.7225	76.4311	77.1464	77.8683	78.5971	79.3326	80.075	80.8244	81.5808	82.3442	83.1148	83.8926	84.6777	85.4702	86.27	87.0774	87.8923	88.7148	89.545	90.383	91.2288	92.0826
rgv2_r04_s152	FL1	Counts	0	0	0	0	0	0	0	0	0	0	0	0	0	1	1	0	0	0	0	1	0	0	0	0	0	1	0	0	1	0	0	0	0	0	0	1	0	1	0	0	0	0	0	0	0	0	0
rgv2_r04_s153	FL1	Bin Values (MEF)	59.9916	60.5531	61.1197	61.6917	62.269	62.8518	63.44	64.0337	64.6329	65.2378	65.8483	66.4645	67.0865	67.7143	68.348	68.9876	69.6332	70.2849	70.9426	71.6065	72.2767	72.953	73.6358	74.3249	75.0204	75.7225	76.4311	77.1464	77.8683	78.5971	79.3326	80.075	80.8244	81.5808	82.3442	83.1148	83.8926	84.6777	85.4702	86.27	87.0774	87.8923	88.7148	89.545	90.383	91.2288	92.0826
rgv2_r04_s153	FL1	Counts	0	1	0	0	0	0	0	0	0	0	0	0	0	0	0	0	0	0	0	0	0	1	1	0	0	0	0	0	0	0	0	0	0	1	0	0	0	0	0	0	0	0	0	1	0	0	0
rgv2_r04_s154	FL1	Bin Values (MEF)	59.9916	60.5531	61.1197	61.6917	62.269	62.8518	63.44	64.0337	64.6329	65.2378	65.8483	66.4645	67.0865	67.7143	68.348	68.9876	69.6332	70.2849	70.9426	71.6065	72.2767	72.953	73.6358	74.3249	75.0204	75.7225	76.4311	77.1464	77.8683	78.5971	79.3326	80.075	80.8244	81.5808	82.3442	83.1148	83.8926	84.6777	85.4702	86.27	87.0774	87.8923	88.7148	89.545	90.383	91.2288	92.0826
rgv2_r04_s154	FL1	Counts	0	0	1	0	0	0	0	0	0	0	0	0	0	1	0	0	0	0	0	1	0	0	0	0	0	0	0	0	1	0	0	0	0	0	0	0	0	0	0	0	1	0	0	0	0	1	0
rgv2_r04_s155	FL1	Bin Values (MEF)	59.9916	60.5531	61.1197	61.6917	62.269	62.8518	63.44	64.0337	64.6329	65.2378	65.8483	66.4645	67.0865	67.7143	68.348	68.9876	69.6332	70.2849	70.9426	71.6065	72.2767	72.953	73.6358	74.3249	75.0204	75.7225	76.4311	77.1464	77.8683	78.5971	79.3326	80.075	80.8244	81.5808	82.3442	83.1148	83.8926	84.6777	85.4702	86.27	87.0774	87.8923	88.7148	89.545	90.383	91.2288	92.0826
rgv2_r04_s155	FL1	Counts	0	1	0	0	0	1	0	1	0	1	0	0	0	1	0	0	0	0	0	0	1	0	0	0	0	0	0	0	0	0	0	0	0	0	1	0	0	0	0	0	0	0	0	0	2	0	1
rgv2_r04_s156	FL1	Bin Values (MEF)	59.9916	60.5531	61.1197	61.6917	62.269	62.8518	63.44	64.0337	64.6329	65.2378	65.8483	66.4645	67.0865	67.7143	68.348	68.9876	69.6332	70.2849	70.9426	71.6065	72.2767	72.953	73.6358	74.3249	75.0204	75.7225	76.4311	77.1464	77.8683	78.5971	79.3326	80.075	80.8244	81.5808	82.3442	83.1148	83.8926	84.6777	85.4702	86.27	87.0774	87.8923	88.7148	89.545	90.383	91.2288	92.0826
rgv2_r04_s156	FL1	Counts	0	0	0	0	0	0	0	0	0	0	1	0	0	0	0	1	0	0	0	0	0	0	1	2	0	0	1	0	0	1	0	0	0	0	1	1	0	2	2	2	0	0	0	0	2	0	0
rgv2_r04_s157	FL1	Bin Values (MEF)	59.9916	60.5531	61.1197	61.6917	62.269	62.8518	63.44	64.0337	64.6329	65.2378	65.8483	66.4645	67.0865	67.7143	68.348	68.9876	69.6332	70.2849	70.9426	71.6065	72.2767	72.953	73.6358	74.3249	75.0204	75.7225	76.4311	77.1464	77.8683	78.5971	79.3326	80.075	80.8244	81.5808	82.3442	83.1148	83.8926	84.6777	85.4702	86.27	87.0774	87.8923	88.7148	89.545	90.383	91.2288	92.0826
rgv2_r04_s157	FL1	Counts	0	2	1	0	0	0	0	0	0	0	0	0	0	0	1	0	1	2	1	0	0	0	0	0	0	1	0	0	1	0	0	0	0	2	1	2	0	0	1	1	1	1	1	0	1	0	2
rgv2_r04_s158	FL1	Bin Values (MEF)	59.9916	60.5531	61.1197	61.6917	62.269	62.8518	63.44	64.0337	64.6329	65.2378	65.8483	66.4645	67.0865	67.7143	68.348	68.9876	69.6332	70.2849	70.9426	71.6065	72.2767	72.953	73.6358	74.3249	75.0204	75.7225	76.4311	77.1464	77.8683	78.5971	79.3326	80.075	80.8244	81.5808	82.3442	83.1148	83.8926	84.6777	85.4702	86.27	87.0774	87.8923	88.7148	89.545	90.383	91.2288	92.0826
rgv2_r04_s158	FL1	Counts	0	0	1	0	0	0	0	1	0	0	1	1	0	0	0	0	0	0	0	0	0	0	1	0	1	0	0	2	1	0	0	0	0	1	0	0	0	1	0	0	0	0	0	2	0	0	1
rgv2_r04_s159	FL1	Bin Values (MEF)	59.9916	60.5531	61.1197	61.6917	62.269	62.8518	63.44	64.0337	64.6329	65.2378	65.8483	66.4645	67.0865	67.7143	68.348	68.9876	69.6332	70.2849	70.9426	71.6065	72.2767	72.953	73.6358	74.3249	75.0204	75.7225	76.4311	77.1464	77.8683	78.5971	79.3326	80.075	80.8244	81.5808	82.3442	83.1148	83.8926	84.6777	85.4702	86.27	87.0774	87.8923	88.7148	89.545	90.383	91.2288	92.0826
rgv2_r04_s159	FL1	Counts	0	0	0	0	1	0	0	0	0	0	0	0	0	0	1	0	1	0	0	0	1	1	0	0	0	0	0	1	0	0	0	0	2	0	0	0	1	0	2	0	0	1	0	1	1	1	1
rgv2_r04_s160	FL1	Bin Values (MEF)	59.9916	60.5531	61.1197	61.6917	62.269	62.8518	63.44	64.0337	64.6329	65.2378	65.8483	66.4645	67.0865	67.7143	68.348	68.9876	69.6332	70.2849	70.9426	71.6065	72.2767	72.953	73.6358	74.3249	75.0204	75.7225	76.4311	77.1464	77.8683	78.5971	79.3326	80.075	80.8244	81.5808	82.3442	83.1148	83.8926	84.6777	85.4702	86.27	87.0774	87.8923	88.7148	89.545	90.383	91.2288	92.0826
rgv2_r04_s160	FL1	Counts	0	0	0	0	0	0	0	0	0	0	0	0	0	0	0	0	0	0	0	1	0	0	0	1	2	0	0	0	0	0	0	1	1	2	0	0	0	0	0	0	0	0	0	1	0	0	0
rgv2_r04_s161	FL1	Bin Values (MEF)	59.9916	60.5531	61.1197	61.6917	62.269	62.8518	63.44	64.0337	64.6329	65.2378	65.8483	66.4645	67.0865	67.7143	68.348	68.9876	69.6332	70.2849	70.9426	71.6065	72.2767	72.953	73.6358	74.3249	75.0204	75.7225	76.4311	77.1464	77.8683	78.5971	79.3326	80.075	80.8244	81.5808	82.3442	83.1148	83.8926	84.6777	85.4702	86.27	87.0774	87.8923	88.7148	89.545	90.383	91.2288	92.0826
rgv2_r04_s161	FL1	Counts	0	0	0	0	0	1	0	1	1	0	1	0	0	0	0	0	0	1	0	0	0	0	1	0	1	0	1	0	1	0	1	0	0	0	1	0	1	0	1	1	0	0	0	2	1	0	0
rgv2_r04_s162	FL1	Bin Values (MEF)	59.9916	60.5531	61.1197	61.6917	62.269	62.8518	63.44	64.0337	64.6329	65.2378	65.8483	66.4645	67.0865	67.7143	68.348	68.9876	69.6332	70.2849	70.9426	71.6065	72.2767	72.953	73.6358	74.3249	75.0204	75.7225	76.4311	77.1464	77.8683	78.5971	79.3326	80.075	80.8244	81.5808	82.3442	83.1148	83.8926	84.6777	85.4702	86.27	87.0774	87.8923	88.7148	89.545	90.383	91.2288	92.0826
rgv2_r04_s162	FL1	Counts	0	0	0	0	0	0	0	0	0	0	0	0	0	0	0	1	0	0	0	0	0	0	1	0	0	1	0	0	0	0	0	0	2	0	1	0	0	1	1	0	0	0	0	3	2	1	1
rgv2_r04_s163	FL1	Bin Values (MEF)	59.9916	60.5531	61.1197	61.6917	62.269	62.8518	63.44	64.0337	64.6329	65.2378	65.8483	66.4645	67.0865	67.7143	68.348	68.9876	69.6332	70.2849	70.9426	71.6065	72.2767	72.953	73.6358	74.3249	75.0204	75.7225	76.4311	77.1464	77.8683	78.5971	79.3326	80.075	80.8244	81.5808	82.3442	83.1148	83.8926	84.6777	85.4702	86.27	87.0774	87.8923	88.7148	89.545	90.383	91.2288	92.0826
rgv2_r04_s163	FL1	Counts	0	1	1	0	0	0	0	0	0	0	0	0	0	0	0	0	0	0	0	0	0	1	0	0	0	1	2	1	1	2	2	0	0	0	2	1	0	0	4	0	2	0	0	2	2	0	0
rgv2_r04_s164	FL1	Bin Values (MEF)	59.9916	60.5531	61.1197	61.6917	62.269	62.8518	63.44	64.0337	64.6329	65.2378	65.8483	66.4645	67.0865	67.7143	68.348	68.9876	69.6332	70.2849	70.9426	71.6065	72.2767	72.953	73.6358	74.3249	75.0204	75.7225	76.4311	77.1464	77.8683	78.5971	79.3326	80.075	80.8244	81.5808	82.3442	83.1148	83.8926	84.6777	85.4702	86.27	87.0774	87.8923	88.7148	89.545	90.383	91.2288	92.0826
rgv2_r04_s164	FL1	Counts	0	0	0	0	1	1	0	1	0	0	0	0	3	0	1	0	1	0	1	0	0	0	0	1	1	0	0	1	0	1	0	0	1	1	1	0	1	0	0	0	0	2	0	0	2	0	2
rgv2_r04_s165	FL1	Bin Values (MEF)	59.9916	60.5531	61.1197	61.6917	62.269	62.8518	63.44	64.0337	64.6329	65.2378	65.8483	66.4645	67.0865	67.7143	68.348	68.9876	69.6332	70.2849	70.9426	71.6065	72.2767	72.953	73.6358	74.3249	75.0204	75.7225	76.4311	77.1464	77.8683	78.5971	79.3326	80.075	80.8244	81.5808	82.3442	83.1148	83.8926	84.6777	85.4702	86.27	87.0774	87.8923	88.7148	89.545	90.383	91.2288	92.0826
rgv2_r04_s165	FL1	Counts	0	1	0	0	0	0	0	0	0	0	0	0	0	0	1	0	0	0	0	0	0	0	1	0	0	0	0	1	0	0	1	0	0	0	1	0	0	1	2	0	2	0	2	0	2	1	0
rgv2_r04_s166	FL1	Bin Values (MEF)	59.9916	60.5531	61.1197	61.6917	62.269	62.8518	63.44	64.0337	64.6329	65.2378	65.8483	66.4645	67.0865	67.7143	68.348	68.9876	69.6332	70.2849	70.9426	71.6065	72.2767	72.953	73.6358	74.3249	75.0204	75.7225	76.4311	77.1464	77.8683	78.5971	79.3326	80.075	80.8244	81.5808	82.3442	83.1148	83.8926	84.6777	85.4702	86.27	87.0774	87.8923	88.7148	89.545	90.383	91.2288	92.0826
rgv2_r04_s166	FL1	Counts	0	0	0	0	0	1	0	0	1	0	0	0	1	0	0	0	0	0	1	0	0	0	1	1	0	0	0	1	0	0	2	2	1	0	0	0	0	0	0	1	0	0	0	1	1	1	0
rgv2_r04_s167	FL1	Bin Values (MEF)	59.9916	60.5531	61.1197	61.6917	62.269	62.8518	63.44	64.0337	64.6329	65.2378	65.8483	66.4645	67.0865	67.7143	68.348	68.9876	69.6332	70.2849	70.9426	71.6065	72.2767	72.953	73.6358	74.3249	75.0204	75.7225	76.4311	77.1464	77.8683	78.5971	79.3326	80.075	80.8244	81.5808	82.3442	83.1148	83.8926	84.6777	85.4702	86.27	87.0774	87.8923	88.7148	89.545	90.383	91.2288	92.0826
rgv2_r04_s167	FL1	Counts	0	0	0	0	0	0	0	0	0	0	0	0	0	0	0	1	0	0	0	0	0	0	0	1	0	0	0	0	1	0	0	0	0	0	2	0	1	1	1	0	0	0	0	0	0	0	0
rgv2_r04_s168	FL1	Bin Values (MEF)	59.9916	60.5531	61.1197	61.6917	62.269	62.8518	63.44	64.0337	64.6329	65.2378	65.8483	66.4645	67.0865	67.7143	68.348	68.9876	69.6332	70.2849	70.9426	71.6065	72.2767	72.953	73.6358	74.3249	75.0204	75.7225	76.4311	77.1464	77.8683	78.5971	79.3326	80.075	80.8244	81.5808	82.3442	83.1148	83.8926	84.6777	85.4702	86.27	87.0774	87.8923	88.7148	89.545	90.383	91.2288	92.0826
rgv2_r04_s168	FL1	Counts	0	1	0	0	0	0	0	1	1	0	0	1	0	0	0	0	0	1	0	0	1	0	1	0	0	0	0	0	1	0	0	0	0	2	3	0	2	1	0	1	0	2	1	0	2	1	0
[truncated: 977 more columns]
