# Supplementary material for: A photoconversion model for full spectral programming and multiplexing of optogenetic systems
Source: Mol Syst Biol. 2017 Apr 24;13(4):926. doi: 10.15252/msb.20167456 (PMC5408778; doi:10.15252/msb.20167456)
Supplement: Supplementary file 10 — Dataset EV2 [file MSB-13-926-s010.zip › dataset_ev2_ccasr_data_and_analysis/ccasr_data/atd/rgv2_wholepop_atd_complete.xlsx]

## Sheet: Sheet1
Acquisition Time (s)	Activating intensity	Beads ID	Bot Centroid (nm)	Bot DC	Bot FWHM (nm)	Bot GS Cal	Bot Intensity (umol/m2/s)	Bot LED ID	Bot Peak (nm)	Bottom LEDs	Category	Col	Data time point	Duration	Experiment ID	FL1 CV	FL1 Detector Volt.	FL1 Geom. Mean	FL1 IQR	FL1 Mean	FL1 Median	FL1 Mode	FL1 RCV	FL1 Std	FL1 Units	File Path	Gate Fraction	Growth temp max	Growth temp mean	Growth temp min	Growth temp stdev	Instrument ID	LPA	LPF update period	Maturation temp max	Maturation temp mean	Maturation temp min	Maturation temp stdev	Number of Events	OD	Pre-rand well	Program type	Randomize	Raw OD	Row	Run ID	Run name	Sample ID	Spectral intensity
13.963	10	B0001	527.777	4	27.9507	179	22.3563	520-2-KB	521	EO_15	Dynamic	1	50	480	rgv2_r05	0.663623	650	86188.2	69476.7	106337	91560.2	89866.5	0.75881	70567.4	MEF	c:\users\evan\skydrive\projects\12.lightsensorcharacterization\experiments\rgv2\rgv2_r05\measurements\flow\fcs\Cells146.fcs	0.8	36.99	36.8868	36.35	0.1298	FC002	Sisko	0.1	37.08	36.787	35.08	0.368031	16412	0.053176	9	atd	Yes	0.0454	1	rgv2_r05	RGv2 Run 5	rgv2_r05_s145	0
13.594	10	B0001	528.316	4	28.2491	172	22.4314	520-2-KB	522.5	EO_15	Dynamic	2	0	480	rgv2_r05	0.606143	650	100279	70800.1	118692	103375	94160.7	0.684889	71944.1	MEF	c:\users\evan\skydrive\projects\12.lightsensorcharacterization\experiments\rgv2\rgv2_r05\measurements\flow\fcs\Cells147.fcs	0.8	36.99	36.8868	36.35	0.1298	FC002	Sisko	0.1	37.08	36.787	35.08	0.368031	16444	0.046736	0	atd	Yes	0.0447	1	rgv2_r05	RGv2 Run 5	rgv2_r05_s146	0
14.991	10	B0001	528.122	4	28.3931	170	22.5373	520-2-KB	521.5	EO_15	Dynamic	3	140	480	rgv2_r05	1.12345	650	26154.1	39359.1	42541	27716.8	39519.4	1.42005	47792.9	MEF	c:\users\evan\skydrive\projects\12.lightsensorcharacterization\experiments\rgv2\rgv2_r05\measurements\flow\fcs\Cells148.fcs	0.8	36.99	36.8868	36.35	0.1298	FC002	Sisko	0.1	37.08	36.787	35.08	0.368031	16434	0.048576	15	atd	Yes	0.0449	1	rgv2_r05	RGv2 Run 5	rgv2_r05_s147	0
14.258	10	B0001	528.115	4	27.9049	182	22.747	520-2-KB	521	EO_15	Dynamic	4	270	480	rgv2_r05	2.31347	650	3840.51	4657.05	6926.92	3488.71	3090	1.33489	16025.2	MEF	c:\users\evan\skydrive\projects\12.lightsensorcharacterization\experiments\rgv2\rgv2_r05\measurements\flow\fcs\Cells149.fcs	0.8	36.99	36.8868	36.35	0.1298	FC002	Sisko	0.1	37.08	36.787	35.08	0.368031	16457	0.049496	20	atd	Yes	0.045	1	rgv2_r05	RGv2 Run 5	rgv2_r05_s148	0
12.533	10	B0001	529.665	4	29.0017	195	22.5229	520-2-KB	523	EO_15	Dynamic	5	300	480	rgv2_r05	2.09815	650	3184.11	3832.55	6433.06	2788.43	2357.11	1.37445	13497.5	MEF	c:\users\evan\skydrive\projects\12.lightsensorcharacterization\experiments\rgv2\rgv2_r05\measurements\flow\fcs\Cells150.fcs	0.8	36.99	36.8868	36.35	0.1298	FC002	Sisko	0.1	37.08	36.787	35.08	0.368031	16380	0.058696	21	atd	Yes	0.046	1	rgv2_r05	RGv2 Run 5	rgv2_r05_s149	0
14.302	10	B0001	528.461	4	28.2566	170	22.4554	520-2-KB	522	EO_15	Dynamic	6	210	480	rgv2_r05	1.63857	650	8384.85	11923.4	14688.4	8082.8	4530.94	1.47516	24067.9	MEF	c:\users\evan\skydrive\projects\12.lightsensorcharacterization\experiments\rgv2\rgv2_r05\measurements\flow\fcs\Cells151.fcs	0.8	36.99	36.8868	36.35	0.1298	FC002	Sisko	0.1	37.08	36.787	35.08	0.368031	16445	0.056856	18	atd	Yes	0.0458	1	rgv2_r05	RGv2 Run 5	rgv2_r05_s150	0
12.31	10	B0001	527.91	4	27.9376	192	22.6361	520-2-KB	521	EO_15	Dynamic	1	40	480	rgv2_r05	0.68384	650	76154.4	66250.4	95505.5	82624.4	94160.7	0.801826	65310.4	MEF	c:\users\evan\skydrive\projects\12.lightsensorcharacterization\experiments\rgv2\rgv2_r05\measurements\flow\fcs\Cells152.fcs	0.8	36.99	36.8868	36.35	0.1298	FC002	Sisko	0.1	37.08	36.787	35.08	0.368031	16518	0.065136	8	atd	Yes	0.0467	2	rgv2_r05	RGv2 Run 5	rgv2_r05_s151	0
11.935	10	B0001	532.19	4	27.9449	192	22.5608	520-2-KB	526.5	EO_15	Dynamic	2	60	480	rgv2_r05	0.775848	650	63526.3	64927.9	85471.1	73181.4	84971.1	0.887217	66312.6	MEF	c:\users\evan\skydrive\projects\12.lightsensorcharacterization\experiments\rgv2\rgv2_r05\measurements\flow\fcs\Cells153.fcs	0.8	36.99	36.8868	36.35	0.1298	FC002	Sisko	0.1	37.08	36.787	35.08	0.368031	16457	0.065136	10	atd	Yes	0.0467	2	rgv2_r05	RGv2 Run 5	rgv2_r05_s152	0
13.652	10	B0001	528.419	4	28.207	170	22.628	520-2-KB	522	EO_15	Dynamic	3	20	480	rgv2_r05	0.636759	650	86989.9	65106.7	104511	90709.4	93285.8	0.71775	66548.3	MEF	c:\users\evan\skydrive\projects\12.lightsensorcharacterization\experiments\rgv2\rgv2_r05\measurements\flow\fcs\Cells154.fcs	0.8	36.99	36.8868	36.35	0.1298	FC002	Sisko	0.1	37.08	36.787	35.08	0.368031	16485	0.056856	4	atd	Yes	0.0458	2	rgv2_r05	RGv2 Run 5	rgv2_r05_s153	0
12.239	10	B0001	528.709	4	27.8753	174	22.5298	520-2-KB	522.5	EO_15	Dynamic	4	330	480	rgv2_r05	2.70113	650	2193.59	2462.02	4276.83	2030.07	1505.81	1.21278	11552.3	MEF	c:\users\evan\skydrive\projects\12.lightsensorcharacterization\experiments\rgv2\rgv2_r05\measurements\flow\fcs\Cells155.fcs	0.8	36.99	36.8868	36.35	0.1298	FC002	Sisko	0.1	37.08	36.787	35.08	0.368031	16444	0.055016	22	atd	Yes	0.0456	2	rgv2_r05	RGv2 Run 5	rgv2_r05_s154	0
12.666	10	B0001	527.102	4	28.2811	174	22.4816	520-2-KB	521	EO_15	Dynamic	5	30	480	rgv2_r05	0.677484	650	81337.1	68451.7	102244	88204.2	90709.4	0.77606	69268.9	MEF	c:\users\evan\skydrive\projects\12.lightsensorcharacterization\experiments\rgv2\rgv2_r05\measurements\flow\fcs\Cells156.fcs	0.8	36.99	36.8868	36.35	0.1298	FC002	Sisko	0.1	37.08	36.787	35.08	0.368031	16482	0.077096	6	atd	Yes	0.048	2	rgv2_r05	RGv2 Run 5	rgv2_r05_s155	0
11.361	10	B0001	528.198	4	28.2708	168	22.4516	520-2-KB	522	EO_15	Dynamic	6	80	480	rgv2_r05	0.875161	650	52135.1	62867.5	72888.9	57409.9	51807	1.09506	63789.6	MEF	c:\users\evan\skydrive\projects\12.lightsensorcharacterization\experiments\rgv2\rgv2_r05\measurements\flow\fcs\Cells157.fcs	0.8	36.99	36.8868	36.35	0.1298	FC002	Sisko	0.1	37.08	36.787	35.08	0.368031	16460	0.075256	12	atd	Yes	0.0478	2	rgv2_r05	RGv2 Run 5	rgv2_r05_s156	0
11.445	10	B0001	531.996	4	27.5313	182	22.4104	520-2-KB	526.5	EO_15	Dynamic	1	70	480	rgv2_r05	0.774575	650	60435.9	63261.9	79738.2	66658.7	80342.4	0.949041	61763.2	MEF	c:\users\evan\skydrive\projects\12.lightsensorcharacterization\experiments\rgv2\rgv2_r05\measurements\flow\fcs\Cells158.fcs	0.8	36.99	36.8868	36.35	0.1298	FC002	Sisko	0.1	37.08	36.787	35.08	0.368031	16477	0.061456	11	atd	Yes	0.0463	3	rgv2_r05	RGv2 Run 5	rgv2_r05_s157	0
12.072	10	B0001	527.647	4	28.2178	185	22.4194	520-2-KB	521	EO_15	Dynamic	2	120	480	rgv2_r05	1.07716	650	28233.7	39622.7	43509.7	29588.6	35997	1.33912	46867.1	MEF	c:\users\evan\skydrive\projects\12.lightsensorcharacterization\experiments\rgv2\rgv2_r05\measurements\flow\fcs\Cells159.fcs	0.8	36.99	36.8868	36.35	0.1298	FC002	Sisko	0.1	37.08	36.787	35.08	0.368031	16562	0.069736	14	atd	Yes	0.0472	3	rgv2_r05	RGv2 Run 5	rgv2_r05_s158	0
12.903	10	B0001	528.283	4	28.0539	171	22.441	520-2-KB	522.5	EO_15	Dynamic	3	15	480	rgv2_r05	0.680808	650	84517.1	68049.2	105168	89866.5	79595.9	0.757225	71598.9	MEF	c:\users\evan\skydrive\projects\12.lightsensorcharacterization\experiments\rgv2\rgv2_r05\measurements\flow\fcs\Cells160.fcs	0.8	36.99	36.8868	36.35	0.1298	FC002	Sisko	0.1	37.08	36.787	35.08	0.368031	16451	0.058696	3	atd	Yes	0.046	3	rgv2_r05	RGv2 Run 5	rgv2_r05_s159	0
11	10	B0001	528.515	4	27.6587	177	22.6782	520-2-KB	522.5	EO_15	Dynamic	4	360	480	rgv2_r05	2.94962	650	1526.55	1617.73	2659.68	1410.55	1106.56	1.14688	7845.03	MEF	c:\users\evan\skydrive\projects\12.lightsensorcharacterization\experiments\rgv2\rgv2_r05\measurements\flow\fcs\Cells161.fcs	0.8	36.99	36.8868	36.35	0.1298	FC002	Sisko	0.1	37.08	36.787	35.08	0.368031	16539	0.073416	23	atd	Yes	0.0476	3	rgv2_r05	RGv2 Run 5	rgv2_r05_s160	0
12.395	10	B0001	527.493	4	27.8633	181	22.6439	520-2-KB	521	EO_15	Dynamic	5	5	480	rgv2_r05	0.656271	650	89526.9	68191.8	108611	94160.7	102414	0.724207	71277.9	MEF	c:\users\evan\skydrive\projects\12.lightsensorcharacterization\experiments\rgv2\rgv2_r05\measurements\flow\fcs\Cells162.fcs	0.8	36.99	36.8868	36.35	0.1298	FC002	Sisko	0.1	37.08	36.787	35.08	0.368031	16428	0.080776	1	atd	Yes	0.0484	3	rgv2_r05	RGv2 Run 5	rgv2_r05_s161	0
14.001	10	B0001	528.356	4	28.2953	174	22.4741	520-2-KB	522.5	EO_15	Dynamic	6	100	480	rgv2_r05	0.93403	650	40288.8	54185.8	59094.4	44204.2	54282.5	1.22581	55195.9	MEF	c:\users\evan\skydrive\projects\12.lightsensorcharacterization\experiments\rgv2\rgv2_r05\measurements\flow\fcs\Cells163.fcs	0.8	36.99	36.8868	36.35	0.1298	FC002	Sisko	0.1	37.08	36.787	35.08	0.368031	16533	0.065136	13	atd	Yes	0.0467	3	rgv2_r05	RGv2 Run 5	rgv2_r05_s162	0
11.824	10	B0001	528.107	4	28.1772	192	22.4356	520-2-KB	521.5	EO_15	Dynamic	1	10	480	rgv2_r05	0.662901	650	86818.8	67474.4	105645	91560.2	87384.5	0.73694	70032.5	MEF	c:\users\evan\skydrive\projects\12.lightsensorcharacterization\experiments\rgv2\rgv2_r05\measurements\flow\fcs\Cells164.fcs	0.8	36.99	36.8868	36.35	0.1298	FC002	Sisko	0.1	37.08	36.787	35.08	0.368031	16409	0.061456	2	atd	Yes	0.0463	4	rgv2_r05	RGv2 Run 5	rgv2_r05_s163	0
10.897	10	B0001	527.717	4	27.8762	193	22.5986	520-2-KB	521	EO_15	Dynamic	2	180	480	rgv2_r05	1.46943	650	10056.4	13963.9	16741.6	9833.41	12188.6	1.42005	24600.6	MEF	c:\users\evan\skydrive\projects\12.lightsensorcharacterization\experiments\rgv2\rgv2_r05\measurements\flow\fcs\Cells165.fcs	0.8	36.99	36.8868	36.35	0.1298	FC002	Sisko	0.1	37.08	36.787	35.08	0.368031	16483	0.066056	17	atd	Yes	0.0468	4	rgv2_r05	RGv2 Run 5	rgv2_r05_s164	0
10.611	10	B0001	529.786	4	29.1329	199	22.2858	520-2-KB	523.5	EO_15	Dynamic	3	160	480	rgv2_r05	1.27234	650	14351.1	19379.8	22967.6	14554.2	12303	1.33156	29222.5	MEF	c:\users\evan\skydrive\projects\12.lightsensorcharacterization\experiments\rgv2\rgv2_r05\measurements\flow\fcs\Cells166.fcs	0.8	36.99	36.8868	36.35	0.1298	FC002	Sisko	0.1	37.08	36.787	35.08	0.368031	16391	0.071576	16	atd	Yes	0.0474	4	rgv2_r05	RGv2 Run 5	rgv2_r05_s165	0
13.051	10	B0001	528.039	4	28.1983	175	22.4989	520-2-KB	522	EO_15	Dynamic	4	240	480	rgv2_r05	1.93948	650	5014.48	6379.7	8685.51	4573.44	3424.18	1.39494	16845.3	MEF	c:\users\evan\skydrive\projects\12.lightsensorcharacterization\experiments\rgv2\rgv2_r05\measurements\flow\fcs\Cells167.fcs	0.8	36.99	36.8868	36.35	0.1298	FC002	Sisko	0.1	37.08	36.787	35.08	0.368031	16436	0.059616	19	atd	Yes	0.0461	4	rgv2_r05	RGv2 Run 5	rgv2_r05_s166	0
12.608	10	B0001	527.5	4	28.3554	171	22.4254	520-2-KB	521.5	EO_15	Dynamic	5	25	480	rgv2_r05	0.642217	650	84370.1	66226.2	102641	89866.5	101462	0.73694	65918	MEF	c:\users\evan\skydrive\projects\12.lightsensorcharacterization\experiments\rgv2\rgv2_r05\measurements\flow\fcs\Cells168.fcs	0.8	36.99	36.8868	36.35	0.1298	FC002	Sisko	0.1	37.08	36.787	35.08	0.368031	16413	0.064216	5	atd	Yes	0.0466	4	rgv2_r05	RGv2 Run 5	rgv2_r05_s167	0
13.637	10	B0001	527.658	4	28.286	175	22.5841	520-2-KB	521	EO_15	Dynamic	6	35	480	rgv2_r05	0.65665	650	89622.3	68217.8	110241	95043.9	103375	0.71775	72390.1	MEF	c:\users\evan\skydrive\projects\12.lightsensorcharacterization\experiments\rgv2\rgv2_r05\measurements\flow\fcs\Cells169.fcs	0.8	36.99	36.8868	36.35	0.1298	FC002	Sisko	0.1	37.08	36.787	35.08	0.368031	16393	0.055016	7	atd	Yes	0.0456	4	rgv2_r05	RGv2 Run 5	rgv2_r05_s168	0
6.395	0.625	B0001	528.675	4	28.7204	198	22.1984	520-2-KB	522.5	EO_09	Dynamic	1	330	480	rgv2_r03	2.33905	650	1095.63	1099.45	1721.8	1018.6	845.925	1.07938	4027.37	MEF	c:\users\evan\skydrive\projects\12.lightsensorcharacterization\experiments\rgv2\rgv2_r03\measurements\flow\fcs\Cells002.fcs	0.8					FC002	Tori	0.1	37.06	36.5715	34.18	0.610686	16962	0.166336	22	atd	Yes	0.0577	1	rgv2_r03	RGv2 Run 3	rgv2_r03_s001	0
8.746	0.625	B0001	529.519	4	28.6425	201	22.5344	520-2-KB	523.5	EO_09	Dynamic	2	35	480	rgv2_r03	1.18467	650	18143.1	31891	31875.2	19895.9	21430.5	1.6029	37761.6	MEF	c:\users\evan\skydrive\projects\12.lightsensorcharacterization\experiments\rgv2\rgv2_r03\measurements\flow\fcs\Cells003.fcs	0.8					FC002	Tori	0.1	37.06	36.5715	34.18	0.610686	16887	0.115736	7	atd	Yes	0.0522	1	rgv2_r03	RGv2 Run 3	rgv2_r03_s002	0
8.693	0.625	B0001	528.631	4	28.0792	168	22.5361	520-2-KB	522.5	EO_09	Dynamic	3	5	480	rgv2_r03	1.08163	650	23722.7	38569.5	39044.5	26045.8	22036	1.48083	42231.8	MEF	c:\users\evan\skydrive\projects\12.lightsensorcharacterization\experiments\rgv2\rgv2_r03\measurements\flow\fcs\Cells004.fcs	0.8					FC002	Tori	0.1	37.06	36.5715	34.18	0.610686	17129	0.116656	1	atd	Yes	0.0523	1	rgv2_r03	RGv2 Run 3	rgv2_r03_s003	0
9.479	0.625	B0001	529.109	4	28.6376	172	22.6213	520-2-KB	522.5	EO_09	Dynamic	4	50	480	rgv2_r03	1.26538	650	15102.9	27513.6	27731.5	16219	11186.1	1.69639	35091	MEF	c:\users\evan\skydrive\projects\12.lightsensorcharacterization\experiments\rgv2\rgv2_r03\measurements\flow\fcs\Cells005.fcs	0.8					FC002	Tori	0.1	37.06	36.5715	34.18	0.610686	17640	0.119416	9	atd	Yes	0.0526	1	rgv2_r03	RGv2 Run 3	rgv2_r03_s004	0
7.746	0.625	B0001	531.1	4	27.9383	178	22.2301	520-2-KB	525.5	EO_09	Dynamic	5	15	480	rgv2_r03	1.15618	650	16936.2	28416.7	28936	18300.4	17308.5	1.55279	33455.3	MEF	c:\users\evan\skydrive\projects\12.lightsensorcharacterization\experiments\rgv2\rgv2_r03\measurements\flow\fcs\Cells006.fcs	0.8					FC002	Tori	0.1	37.06	36.5715	34.18	0.610686	16981	0.166336	3	atd	Yes	0.0577	1	rgv2_r03	RGv2 Run 3	rgv2_r03_s005	0
8.378	0.625	B0001	527.4	4	28.1382	171	22.5362	520-2-KB	521	EO_09	Dynamic	6	30	480	rgv2_r03	1.18286	650	17261.7	30162.5	30138.9	18817.5	17633	1.6029	35650.2	MEF	c:\users\evan\skydrive\projects\12.lightsensorcharacterization\experiments\rgv2\rgv2_r03\measurements\flow\fcs\Cells007.fcs	0.8					FC002	Tori	0.1	37.06	36.5715	34.18	0.610686	16809	0.166336	6	atd	Yes	0.0577	1	rgv2_r03	RGv2 Run 3	rgv2_r03_s006	0
7.09	0.625	B0001	527.855	4	28.1119	172	22.7032	520-2-KB	521.5	EO_09	Dynamic	1	0	480	rgv2_r03	1.2507	650	15735.4	27557.2	27929.2	17470	19349.2	1.5774	34931	MEF	c:\users\evan\skydrive\projects\12.lightsensorcharacterization\experiments\rgv2\rgv2_r03\measurements\flow\fcs\Cells008.fcs	0.8					FC002	Tori	0.1	37.06	36.5715	34.18	0.610686	16879	0.224296	0	atd	Yes	0.064	2	rgv2_r03	RGv2 Run 3	rgv2_r03_s007	0
8.722	0.625	B0001	528.492	4	28.2188	191	22.5457	520-2-KB	521.5	EO_09	Dynamic	2	270	480	rgv2_r03	2.97458	650	1642.65	1831.86	2963.94	1518.62	902.749	1.20627	8816.48	MEF	c:\users\evan\skydrive\projects\12.lightsensorcharacterization\experiments\rgv2\rgv2_r03\measurements\flow\fcs\Cells009.fcs	0.8					FC002	Tori	0.1	37.06	36.5715	34.18	0.610686	16749	0.139656	20	atd	Yes	0.0548	2	rgv2_r03	RGv2 Run 3	rgv2_r03_s008	0
9.668	0.625	B0001	528.275	4	28.1058	173	22.7084	520-2-KB	521.5	EO_09	Dynamic	3	100	480	rgv2_r03	1.67187	650	8252.68	15041.2	16409.5	8310.03	8465.84	1.81001	27434.6	MEF	c:\users\evan\skydrive\projects\12.lightsensorcharacterization\experiments\rgv2\rgv2_r03\measurements\flow\fcs\Cells010.fcs	0.8					FC002	Tori	0.1	37.06	36.5715	34.18	0.610686	16673	0.120336	13	atd	Yes	0.0527	2	rgv2_r03	RGv2 Run 3	rgv2_r03_s009	0
8.986	0.625	B0001	530.443	4	31.6792	190	22.5165	520-2-KB	525.5	EO_09	Dynamic	4	20	480	rgv2_r03	1.18266	650	17879.7	30325.6	30695.3	19712	21832.3	1.53844	36302.1	MEF	c:\users\evan\skydrive\projects\12.lightsensorcharacterization\experiments\rgv2\rgv2_r03\measurements\flow\fcs\Cells011.fcs	0.8					FC002	Tori	0.1	37.06	36.5715	34.18	0.610686	16598	0.137816	4	atd	Yes	0.0546	2	rgv2_r03	RGv2 Run 3	rgv2_r03_s010	0
7.881	0.625	B0001	528.216	4	28.2028	172	22.5529	520-2-KB	522	EO_09	Dynamic	5	120	480	rgv2_r03	1.81384	650	4585.46	7390.92	8942.32	4297.5	3192.56	1.71982	16219.9	MEF	c:\users\evan\skydrive\projects\12.lightsensorcharacterization\experiments\rgv2\rgv2_r03\measurements\flow\fcs\Cells012.fcs	0.8					FC002	Tori	0.1	37.06	36.5715	34.18	0.610686	16666	0.168176	14	atd	Yes	0.0579	2	rgv2_r03	RGv2 Run 3	rgv2_r03_s011	0
7.759	0.625	B0001	528.661	4	28.2755	176	22.523	520-2-KB	522	EO_09	Dynamic	6	80	480	rgv2_r03	1.54492	650	8468.85	15078.9	16298.2	8465.84	5370.6	1.78114	25179.5	MEF	c:\users\evan\skydrive\projects\12.lightsensorcharacterization\experiments\rgv2\rgv2_r03\measurements\flow\fcs\Cells013.fcs	0.8					FC002	Tori	0.1	37.06	36.5715	34.18	0.610686	16659	0.174616	12	atd	Yes	0.0586	2	rgv2_r03	RGv2 Run 3	rgv2_r03_s012	0
7.392	0.625	B0001	528.486	4	28.1714	169	22.5666	520-2-KB	523	EO_09	Dynamic	1	160	480	rgv2_r03	1.97669	650	3209.67	4187.8	5708.36	3019.52	3344.32	1.38691	11283.7	MEF	c:\users\evan\skydrive\projects\12.lightsensorcharacterization\experiments\rgv2\rgv2_r03\measurements\flow\fcs\Cells014.fcs	0.8					FC002	Tori	0.1	37.06	36.5715	34.18	0.610686	16662	0.175536	16	atd	Yes	0.0587	3	rgv2_r03	RGv2 Run 3	rgv2_r03_s013	0
7.76	0.625	B0001	530.968	4	27.9332	177	22.4027	520-2-KB	525	EO_09	Dynamic	2	60	480	rgv2_r03	1.39919	650	11450.2	20772.5	21825.3	12161.3	9641.41	1.70808	30537.8	MEF	c:\users\evan\skydrive\projects\12.lightsensorcharacterization\experiments\rgv2\rgv2_r03\measurements\flow\fcs\Cells015.fcs	0.8					FC002	Tori	0.1	37.06	36.5715	34.18	0.610686	16637	0.184736	10	atd	Yes	0.0597	3	rgv2_r03	RGv2 Run 3	rgv2_r03_s014	0
9.623	0.625	B0001	528.015	4	28.0046	169	22.6886	520-2-KB	522	EO_09	Dynamic	3	210	480	rgv2_r03	2.72806	650	2459.53	2921.59	4414.47	2306.55	2777.38	1.26665	12043	MEF	c:\users\evan\skydrive\projects\12.lightsensorcharacterization\experiments\rgv2\rgv2_r03\measurements\flow\fcs\Cells016.fcs	0.8					FC002	Tori	0.1	37.06	36.5715	34.18	0.610686	16517	0.130456	18	atd	Yes	0.0538	3	rgv2_r03	RGv2 Run 3	rgv2_r03_s015	0
8.728	0.625	B0001	527.337	4	28.087	173	22.5294	520-2-KB	521	EO_09	Dynamic	4	180	480	rgv2_r03	2.15075	650	2754.66	3471.22	5052.14	2578.5	2393.85	1.34622	10865.9	MEF	c:\users\evan\skydrive\projects\12.lightsensorcharacterization\experiments\rgv2\rgv2_r03\measurements\flow\fcs\Cells017.fcs	0.8					FC002	Tori	0.1	37.06	36.5715	34.18	0.610686	16570	0.138736	17	atd	Yes	0.0547	3	rgv2_r03	RGv2 Run 3	rgv2_r03_s016	0
9.588	0.625	B0001	527.572	4	28.3546	169	22.6354	520-2-KB	521	EO_09	Dynamic	5	240	480	rgv2_r03	2.62123	650	1993.04	2267.34	3473.69	1862.9	2006.59	1.2171	9105.33	MEF	c:\users\evan\skydrive\projects\12.lightsensorcharacterization\experiments\rgv2\rgv2_r03\measurements\flow\fcs\Cells018.fcs	0.8					FC002	Tori	0.1	37.06	36.5715	34.18	0.610686	16539	0.130456	19	atd	Yes	0.0538	3	rgv2_r03	RGv2 Run 3	rgv2_r03_s017	0
32.06	0.625	B0001	528.111	4	28.0591	194	22.6077	520-2-KB	521.5	EO_09	Dynamic	6	40	480	rgv2_r03	1.29143	650	12649.8	23984.2	23838.3	13979.3	18643.5	1.71569	30785.4	MEF	c:\users\evan\skydrive\projects\12.lightsensorcharacterization\experiments\rgv2\rgv2_r03\measurements\flow\fcs\Cells019.fcs	0.8					FC002	Tori	0.1	37.06	36.5715	34.18	0.610686	16935	0.178296	8	atd	Yes	0.059	3	rgv2_r03	RGv2 Run 3	rgv2_r03_s018	0
7.092	0.625	B0001	527.536	4	28.1501	172	22.4446	520-2-KB	521.5	EO_09	Dynamic	1	70	480	rgv2_r03	1.42908	650	9496.2	17652.9	18224.1	10006.3	8465.84	1.76417	26043.7	MEF	c:\users\evan\skydrive\projects\12.lightsensorcharacterization\experiments\rgv2\rgv2_r03\measurements\flow\fcs\Cells020.fcs	0.8					FC002	Tori	0.1	37.06	36.5715	34.18	0.610686	16549	0.179216	11	atd	Yes	0.0591	4	rgv2_r03	RGv2 Run 3	rgv2_r03_s019	0
9.265	0.625	B0001	528.619	4	28.1715	174	22.3459	520-2-KB	523	EO_09	Dynamic	2	140	480	rgv2_r03	1.81392	650	5315.04	8425.57	10204.4	5079.5	4026.99	1.65874	18509.9	MEF	c:\users\evan\skydrive\projects\12.lightsensorcharacterization\experiments\rgv2\rgv2_r03\measurements\flow\fcs\Cells021.fcs	0.8					FC002	Tori	0.1	37.06	36.5715	34.18	0.610686	16444	0.118496	15	atd	Yes	0.0525	4	rgv2_r03	RGv2 Run 3	rgv2_r03_s020	0
10.236	0.625	B0001	527.981	4	28.198	165	22.6018	520-2-KB	521.5	EO_09	Dynamic	3	10	480	rgv2_r03	1.07704	650	24364.7	39900.4	39833.3	27031.7	27283.9	1.47606	42902.2	MEF	c:\users\evan\skydrive\projects\12.lightsensorcharacterization\experiments\rgv2\rgv2_r03\measurements\flow\fcs\Cells022.fcs	0.8					FC002	Tori	0.1	37.06	36.5715	34.18	0.610686	16526	0.112976	2	atd	Yes	0.0519	4	rgv2_r03	RGv2 Run 3	rgv2_r03_s021	0
10.01	0.625	B0001	528.419	4	27.6878	179	22.6025	520-2-KB	522	EO_09	Dynamic	4	25	480	rgv2_r03	1.10966	650	23276.2	38315.7	38411.8	25330.1	24864	1.51265	42624	MEF	c:\users\evan\skydrive\projects\12.lightsensorcharacterization\experiments\rgv2\rgv2_r03\measurements\flow\fcs\Cells023.fcs	0.8					FC002	Tori	0.1	37.06	36.5715	34.18	0.610686	16475	0.120336	5	atd	Yes	0.0527	4	rgv2_r03	RGv2 Run 3	rgv2_r03_s022	0
9.46	0.625	B0001	527.763	4	28.1257	172	22.5348	520-2-KB	521.5	EO_09	Dynamic	5	300	480	rgv2_r03	1.9909	650	1459.37	1549.04	2329.89	1358.46	1138.7	1.14029	4638.58	MEF	c:\users\evan\skydrive\projects\12.lightsensorcharacterization\experiments\rgv2\rgv2_r03\measurements\flow\fcs\Cells024.fcs	0.8					FC002	Tori	0.1	37.06	36.5715	34.18	0.610686	16444	0.122176	21	atd	Yes	0.0529	4	rgv2_r03	RGv2 Run 3	rgv2_r03_s023	0
8.059	0.625	B0001	528.648	4	28.0326	172	22.4241	520-2-KB	522.5	EO_09	Dynamic	6	360	480	rgv2_r03	2.87701	650	1148.25	1198.46	1877.69	1057.16	928.257	1.13366	5402.14	MEF	c:\users\evan\skydrive\projects\12.lightsensorcharacterization\experiments\rgv2\rgv2_r03\measurements\flow\fcs\Cells025.fcs	0.8					FC002	Tori	0.1	37.06	36.5715	34.18	0.610686	16489	0.159896	23	atd	Yes	0.057	4	rgv2_r03	RGv2 Run 3	rgv2_r03_s024	0
8.682	0.3125	B0001	528.414	4	28.295	173	22.448	520-2-KB	523	EO_13	Dynamic	1	5	480	rgv2_r03	1.85769	650	5261.57	8957.09	10260	4894.25	3104.84	1.83013	19059.9	MEF	c:\users\evan\skydrive\projects\12.lightsensorcharacterization\experiments\rgv2\rgv2_r03\measurements\flow\fcs\Cells098.fcs	0.8					FC002	Kirk	0.1	37.06	36.5715	34.18	0.610686	16538	0.135056	1	atd	Yes	0.0543	1	rgv2_r03	RGv2 Run 3	rgv2_r03_s097	0
10.844	0.3125	B0001	532.449	4	28.4662	185	22.5906	520-2-KB	526.5	EO_13	Dynamic	2	20	480	rgv2_r03	1.45188	650	7534.55	13238.4	14110.1	7433.6	3503.29	1.78089	20486.2	MEF	c:\users\evan\skydrive\projects\12.lightsensorcharacterization\experiments\rgv2\rgv2_r03\measurements\flow\fcs\Cells099.fcs	0.8					FC002	Kirk	0.1	37.06	36.5715	34.18	0.610686	16426	0.101016	4	atd	Yes	0.0506	1	rgv2_r03	RGv2 Run 3	rgv2_r03_s098	0
11.718	0.3125	B0001	530.405	4	29.8197	182	22.4785	520-2-KB	523.5	EO_13	Dynamic	3	120	480	rgv2_r03	2.2711	650	2969.92	3994.4	5770.02	2751.7	3076.13	1.45161	13104.3	MEF	c:\users\evan\skydrive\projects\12.lightsensorcharacterization\experiments\rgv2\rgv2_r03\measurements\flow\fcs\Cells100.fcs	0.8					FC002	Kirk	0.1	37.06	36.5715	34.18	0.610686	16437	0.086296	14	atd	Yes	0.049	1	rgv2_r03	RGv2 Run 3	rgv2_r03_s099	0
10.798	0.3125	B0001	527.386	4	28.3439	169	22.5263	520-2-KB	521	EO_13	Dynamic	4	180	480	rgv2_r03	2.15557	650	1903.59	2252.57	3345.88	1778.37	1605.65	1.26665	7212.27	MEF	c:\users\evan\skydrive\projects\12.lightsensorcharacterization\experiments\rgv2\rgv2_r03\measurements\flow\fcs\Cells101.fcs	0.8					FC002	Kirk	0.1	37.06	36.5715	34.18	0.610686	16393	0.099176	17	atd	Yes	0.0504	1	rgv2_r03	RGv2 Run 3	rgv2_r03_s100	0
10.863	0.3125	B0001	527.913	4	28.203	175	22.5183	520-2-KB	521.5	EO_13	Dynamic	5	25	480	rgv2_r03	1.49669	650	8252.84	14561.8	15668.3	8233.21	4064.56	1.76866	23450.7	MEF	c:\users\evan\skydrive\projects\12.lightsensorcharacterization\experiments\rgv2\rgv2_r03\measurements\flow\fcs\Cells102.fcs	0.8					FC002	Kirk	0.1	37.06	36.5715	34.18	0.610686	16358	0.095496	5	atd	Yes	0.05	1	rgv2_r03	RGv2 Run 3	rgv2_r03_s101	0
9.284	0.3125	B0001	531.551	4	28.1968	204	22.3303	520-2-KB	525.5	EO_13	Dynamic	6	50	480	rgv2_r03	1.82002	650	5681.96	9762.51	11232	5370.6	2963.95	1.81777	20442.4	MEF	c:\users\evan\skydrive\projects\12.lightsensorcharacterization\experiments\rgv2\rgv2_r03\measurements\flow\fcs\Cells103.fcs	0.8					FC002	Kirk	0.1	37.06	36.5715	34.18	0.610686	16326	0.117576	9	atd	Yes	0.0524	1	rgv2_r03	RGv2 Run 3	rgv2_r03_s102	0
10.422	0.3125	B0001	531.076	4	27.7268	186	22.405	520-2-KB	525.5	EO_13	Dynamic	1	360	480	rgv2_r03	2.41033	650	1077.13	1090.89	1763.86	990.612	770.896	1.10123	4251.49	MEF	c:\users\evan\skydrive\projects\12.lightsensorcharacterization\experiments\rgv2\rgv2_r03\measurements\flow\fcs\Cells104.fcs	0.8					FC002	Kirk	0.1	37.06	36.5715	34.18	0.610686	16460	0.103776	23	atd	Yes	0.0509	2	rgv2_r03	RGv2 Run 3	rgv2_r03_s103	0
10.206	0.3125	B0001	531.762	4	28.2032	182	22.4676	520-2-KB	526	EO_13	Dynamic	2	70	480	rgv2_r03	2.04395	650	3666.05	5483.7	7209.97	3375.53	2554.66	1.62455	14736.8	MEF	c:\users\evan\skydrive\projects\12.lightsensorcharacterization\experiments\rgv2\rgv2_r03\measurements\flow\fcs\Cells105.fcs	0.8					FC002	Kirk	0.1	37.06	36.5715	34.18	0.610686	16581	0.113896	11	atd	Yes	0.052	2	rgv2_r03	RGv2 Run 3	rgv2_r03_s104	0
11.321	0.3125	B0001	527.937	4	28.5614	193	22.4071	520-2-KB	521.5	EO_13	Dynamic	3	10	480	rgv2_r03	1.53302	650	7131.17	12230.6	13364.2	6901.29	5420.71	1.77222	20487.6	MEF	c:\users\evan\skydrive\projects\12.lightsensorcharacterization\experiments\rgv2\rgv2_r03\measurements\flow\fcs\Cells106.fcs	0.8					FC002	Kirk	0.1	37.06	36.5715	34.18	0.610686	16413	0.089976	2	atd	Yes	0.0494	2	rgv2_r03	RGv2 Run 3	rgv2_r03_s105	0
10.232	0.3125	B0001	530.011	4	27.8356	170	22.363	520-2-KB	524.5	EO_13	Dynamic	4	80	480	rgv2_r03	1.89468	650	3690.08	5602.95	7232	3391.27	3104.84	1.65217	13702.3	MEF	c:\users\evan\skydrive\projects\12.lightsensorcharacterization\experiments\rgv2\rgv2_r03\measurements\flow\fcs\Cells107.fcs	0.8					FC002	Kirk	0.1	37.06	36.5715	34.18	0.610686	16424	0.101016	12	atd	Yes	0.0506	2	rgv2_r03	RGv2 Run 3	rgv2_r03_s106	0
8.697	0.3125	B0001	528.919	4	28.2099	174	22.4393	520-2-KB	522.5	EO_13	Dynamic	5	300	480	rgv2_r03	2.7471	650	1083.45	1095.21	1727.61	1009.18	911.173	1.08524	4745.92	MEF	c:\users\evan\skydrive\projects\12.lightsensorcharacterization\experiments\rgv2\rgv2_r03\measurements\flow\fcs\Cells108.fcs	0.8					FC002	Kirk	0.1	37.06	36.5715	34.18	0.610686	16468	0.129536	21	atd	Yes	0.0537	2	rgv2_r03	RGv2 Run 3	rgv2_r03_s107	0
8.099	0.3125	B0001	528.261	4	28.0171	170	22.4143	520-2-KB	521.5	EO_13	Dynamic	6	140	480	rgv2_r03	3.21178	650	1808.83	2150.35	3309.05	1666.43	1321.13	1.2904	10628	MEF	c:\users\evan\skydrive\projects\12.lightsensorcharacterization\experiments\rgv2\rgv2_r03\measurements\flow\fcs\Cells109.fcs	0.8					FC002	Kirk	0.1	37.06	36.5715	34.18	0.610686	16521	0.158056	15	atd	Yes	0.0568	2	rgv2_r03	RGv2 Run 3	rgv2_r03_s108	0
9.84	0.3125	B0001	530.52	4	30.5233	198	22.2976	520-2-KB	523.5	EO_13	Dynamic	1	30	480	rgv2_r03	1.84499	650	5417.31	9125.03	10573.8	5079.5	3602.27	1.79644	19508.6	MEF	c:\users\evan\skydrive\projects\12.lightsensorcharacterization\experiments\rgv2\rgv2_r03\measurements\flow\fcs\Cells110.fcs	0.8					FC002	Kirk	0.1	37.06	36.5715	34.18	0.610686	16540	0.126776	6	atd	Yes	0.0534	3	rgv2_r03	RGv2 Run 3	rgv2_r03_s109	0
8.145	0.3125	B0001	528.504	4	28.2478	171	22.4838	520-2-KB	522	EO_13	Dynamic	2	210	480	rgv2_r03	2.79838	650	1386.6	1535.65	2350.53	1272.95	830.356	1.20638	6577.68	MEF	c:\users\evan\skydrive\projects\12.lightsensorcharacterization\experiments\rgv2\rgv2_r03\measurements\flow\fcs\Cells111.fcs	0.8					FC002	Kirk	0.1	37.06	36.5715	34.18	0.610686	16506	0.126776	18	atd	Yes	0.0534	3	rgv2_r03	RGv2 Run 3	rgv2_r03_s110	0
9.558	0.3125	B0001	532.303	4	28.6494	205	22.6635	520-2-KB	525.5	EO_13	Dynamic	3	0	480	rgv2_r03	1.69104	650	5778.52	9945.55	11097.6	5471.29	4715.76	1.81777	18766.5	MEF	c:\users\evan\skydrive\projects\12.lightsensorcharacterization\experiments\rgv2\rgv2_r03\measurements\flow\fcs\Cells112.fcs	0.8					FC002	Kirk	0.1	37.06	36.5715	34.18	0.610686	16520	0.112056	0	atd	Yes	0.0518	3	rgv2_r03	RGv2 Run 3	rgv2_r03_s111	0
10.092	0.3125	B0001	527.72	4	28.1527	172	22.6254	520-2-KB	521	EO_13	Dynamic	4	160	480	rgv2_r03	2.15309	650	1942.76	2325.72	3495.73	1794.96	1449.71	1.29569	7526.64	MEF	c:\users\evan\skydrive\projects\12.lightsensorcharacterization\experiments\rgv2\rgv2_r03\measurements\flow\fcs\Cells113.fcs	0.8					FC002	Kirk	0.1	37.06	36.5715	34.18	0.610686	16470	0.108376	16	atd	Yes	0.0514	3	rgv2_r03	RGv2 Run 3	rgv2_r03_s112	0
9.277	0.3125	B0001	527.555	4	28.2947	173	22.4955	520-2-KB	521.5	EO_13	Dynamic	5	15	480	rgv2_r03	1.5235	650	6139.91	10392.1	11490.8	5893.3	3952.87	1.76338	17506.2	MEF	c:\users\evan\skydrive\projects\12.lightsensorcharacterization\experiments\rgv2\rgv2_r03\measurements\flow\fcs\Cells114.fcs	0.8					FC002	Kirk	0.1	37.06	36.5715	34.18	0.610686	16528	0.112056	3	atd	Yes	0.0518	3	rgv2_r03	RGv2 Run 3	rgv2_r03_s113	0
8.522	0.3125	B0001	528.124	4	28.1994	175	22.6919	520-2-KB	521.5	EO_13	Dynamic	6	40	480	rgv2_r03	1.86364	650	4283.91	6962.96	8493.99	3952.87	4378.07	1.76149	15829.7	MEF	c:\users\evan\skydrive\projects\12.lightsensorcharacterization\experiments\rgv2\rgv2_r03\measurements\flow\fcs\Cells115.fcs	0.8					FC002	Kirk	0.1	37.06	36.5715	34.18	0.610686	16557	0.146096	8	atd	Yes	0.0555	3	rgv2_r03	RGv2 Run 3	rgv2_r03_s114	0
8.996	0.3125	B0001	528.476	4	28.0502	175	22.5503	520-2-KB	523	EO_13	Dynamic	1	330	480	rgv2_r03	2.21147	650	1083.88	1106.88	1766.68	990.612	963.391	1.11737	3906.96	MEF	c:\users\evan\skydrive\projects\12.lightsensorcharacterization\experiments\rgv2\rgv2_r03\measurements\flow\fcs\Cells116.fcs	0.8					FC002	Kirk	0.1	37.06	36.5715	34.18	0.610686	16536	0.131376	22	atd	Yes	0.0539	4	rgv2_r03	RGv2 Run 3	rgv2_r03_s115	0
9.839	0.3125	B0001	528.392	4	28.2584	174	22.4411	520-2-KB	522	EO_13	Dynamic	2	60	480	rgv2_r03	1.76197	650	4675.78	7620.3	9167.79	4317.55	4064.56	1.76496	16153.4	MEF	c:\users\evan\skydrive\projects\12.lightsensorcharacterization\experiments\rgv2\rgv2_r03\measurements\flow\fcs\Cells117.fcs	0.8					FC002	Kirk	0.1	37.06	36.5715	34.18	0.610686	16452	0.108376	10	atd	Yes	0.0514	4	rgv2_r03	RGv2 Run 3	rgv2_r03_s116	0
9.448	0.3125	B0001	532.172	4	28.1846	181	22.5681	520-2-KB	526	EO_13	Dynamic	3	100	480	rgv2_r03	2.15796	650	2764.41	3721.04	5232.78	2578.5	3252.42	1.4431	11292.1	MEF	c:\users\evan\skydrive\projects\12.lightsensorcharacterization\experiments\rgv2\rgv2_r03\measurements\flow\fcs\Cells118.fcs	0.8					FC002	Kirk	0.1	37.06	36.5715	34.18	0.610686	16530	0.118496	13	atd	Yes	0.0525	4	rgv2_r03	RGv2 Run 3	rgv2_r03_s117	0
8.844	0.3125	B0001	528.476	4	28.4178	168	22.2588	520-2-KB	523	EO_13	Dynamic	4	240	480	rgv2_r03	2.5132	650	1312.46	1425.45	2166.52	1226.53	1018.6	1.16218	5444.9	MEF	c:\users\evan\skydrive\projects\12.lightsensorcharacterization\experiments\rgv2\rgv2_r03\measurements\flow\fcs\Cells119.fcs	0.8					FC002	Kirk	0.1	37.06	36.5715	34.18	0.610686	16461	0.124016	19	atd	Yes	0.0531	4	rgv2_r03	RGv2 Run 3	rgv2_r03_s118	0
9.383	0.3125	B0001	527.985	4	27.8694	178	22.6924	520-2-KB	521.5	EO_13	Dynamic	5	35	480	rgv2_r03	1.69705	650	4993.67	8428.35	9522.48	4628.97	3192.56	1.82078	16160.1	MEF	c:\users\evan\skydrive\projects\12.lightsensorcharacterization\experiments\rgv2\rgv2_r03\measurements\flow\fcs\Cells120.fcs	0.8					FC002	Kirk	0.1	37.06	36.5715	34.18	0.610686	16464	0.116656	7	atd	Yes	0.0523	4	rgv2_r03	RGv2 Run 3	rgv2_r03_s119	0
8.145	0.3125	B0001	531.337	4	32.0237	178	22.4078	520-2-KB	526	EO_13	Dynamic	6	270	480	rgv2_r03	1.79767	650	1141.52	1210.69	1798.1	1047.38	1037.7	1.15592	3232.39	MEF	c:\users\evan\skydrive\projects\12.lightsensorcharacterization\experiments\rgv2\rgv2_r03\measurements\flow\fcs\Cells121.fcs	0.8					FC002	Kirk	0.1	37.06	36.5715	34.18	0.610686	16551	0.135976	20	atd	Yes	0.0544	4	rgv2_r03	RGv2 Run 3	rgv2_r03_s120	0
11.355	20	B0001	528.444	4	27.575	177	22.4983	520-2-KB	522.5	EO_16	Dynamic	1	60	480	rgv2_r03	0.710203	650	69948.2	63278.5	88270.7	75088.1	86312.9	0.842723	62690.1	MEF	c:\users\evan\skydrive\projects\12.lightsensorcharacterization\experiments\rgv2\rgv2_r03\measurements\flow\fcs\Cells170.fcs	0.8					FC002	Janeway	0.1	37.06	36.5715	34.18	0.610686	16378	0.074336	10	atd	Yes	0.0477	1	rgv2_r03	RGv2 Run 3	rgv2_r03_s169	0
12.048	20	B0001	529.836	4	29.0881	194	22.6035	520-2-KB	523.5	EO_16	Dynamic	2	180	480	rgv2_r03	1.43081	650	10059.4	13866.2	16840.2	10099.7	13099.4	1.37293	24095.1	MEF	c:\users\evan\skydrive\projects\12.lightsensorcharacterization\experiments\rgv2\rgv2_r03\measurements\flow\fcs\Cells171.fcs	0.8					FC002	Janeway	0.1	37.06	36.5715	34.18	0.610686	16513	0.080776	17	atd	Yes	0.0484	1	rgv2_r03	RGv2 Run 3	rgv2_r03_s170	0
12.652	20	B0001	528.002	4	28.504	175	22.5165	520-2-KB	522	EO_16	Dynamic	3	80	480	rgv2_r03	0.774936	650	59304.9	62024.5	77989.1	65323.1	79391.3	0.949504	60436.5	MEF	c:\users\evan\skydrive\projects\12.lightsensorcharacterization\experiments\rgv2\rgv2_r03\measurements\flow\fcs\Cells172.fcs	0.8					FC002	Janeway	0.1	37.06	36.5715	34.18	0.610686	16433	0.089056	12	atd	Yes	0.0493	1	rgv2_r03	RGv2 Run 3	rgv2_r03_s171	0
12.598	20	B0001	528.199	4	27.7668	176	22.5375	520-2-KB	522.5	EO_16	Dynamic	4	360	480	rgv2_r03	2.32934	650	1706.63	1875.04	3009.09	1576.1	1423.03	1.18967	7009.22	MEF	c:\users\evan\skydrive\projects\12.lightsensorcharacterization\experiments\rgv2\rgv2_r03\measurements\flow\fcs\Cells173.fcs	0.8					FC002	Janeway	0.1	37.06	36.5715	34.18	0.610686	16379	0.066976	23	atd	Yes	0.0469	1	rgv2_r03	RGv2 Run 3	rgv2_r03_s172	0
13.341	20	B0001	527.666	4	28.1501	180	22.5807	520-2-KB	521	EO_16	Dynamic	5	120	480	rgv2_r03	0.994119	650	34776.3	48532.3	52711.2	37415.3	55266.5	1.29712	52401.2	MEF	c:\users\evan\skydrive\projects\12.lightsensorcharacterization\experiments\rgv2\rgv2_r03\measurements\flow\fcs\Cells174.fcs	0.8					FC002	Janeway	0.1	37.06	36.5715	34.18	0.610686	16375	0.059616	14	atd	Yes	0.0461	1	rgv2_r03	RGv2 Run 3	rgv2_r03_s173	0
12.38	20	B0001	528.254	4	27.7164	179	22.7272	520-2-KB	521	EO_16	Dynamic	6	15	480	rgv2_r03	0.601823	650	94403.5	66346.5	112223	98298.4	109888	0.67495	67538.6	MEF	c:\users\evan\skydrive\projects\12.lightsensorcharacterization\experiments\rgv2\rgv2_r03\measurements\flow\fcs\Cells175.fcs	0.8					FC002	Janeway	0.1	37.06	36.5715	34.18	0.610686	16414	0.072496	3	atd	Yes	0.0475	1	rgv2_r03	RGv2 Run 3	rgv2_r03_s174	0
12.744	20	B0001	531.773	4	28.2835	189	22.4975	520-2-KB	525.5	EO_16	Dynamic	1	70	480	rgv2_r03	0.756167	650	62285.2	63254.4	81206.5	68428.2	62358.9	0.924391	61405.7	MEF	c:\users\evan\skydrive\projects\12.lightsensorcharacterization\experiments\rgv2\rgv2_r03\measurements\flow\fcs\Cells176.fcs	0.8					FC002	Janeway	0.1	37.06	36.5715	34.18	0.610686	16498	0.069736	11	atd	Yes	0.0472	2	rgv2_r03	RGv2 Run 3	rgv2_r03_s175	0
10.986	20	B0001	528.002	4	28.4639	171	22.6496	520-2-KB	521	EO_16	Dynamic	2	140	480	rgv2_r03	1.13165	650	20415.4	28373.4	32040.2	20841.6	21832.3	1.36138	36258.4	MEF	c:\users\evan\skydrive\projects\12.lightsensorcharacterization\experiments\rgv2\rgv2_r03\measurements\flow\fcs\Cells177.fcs	0.8					FC002	Janeway	0.1	37.06	36.5715	34.18	0.610686	16450	0.091816	15	atd	Yes	0.0496	2	rgv2_r03	RGv2 Run 3	rgv2_r03_s176	0
10.748	20	B0001	528.746	4	28.2568	199	22.548	520-2-KB	522	EO_16	Dynamic	3	240	480	rgv2_r03	1.83842	650	3973.26	4635.6	6566.9	3669.81	3192.56	1.26317	12072.7	MEF	c:\users\evan\skydrive\projects\12.lightsensorcharacterization\experiments\rgv2\rgv2_r03\measurements\flow\fcs\Cells178.fcs	0.8					FC002	Janeway	0.1	37.06	36.5715	34.18	0.610686	16483	0.084456	19	atd	Yes	0.0488	2	rgv2_r03	RGv2 Run 3	rgv2_r03_s177	0
13.533	20	B0001	531.422	4	31.7799	177	22.3862	520-2-KB	526	EO_16	Dynamic	4	210	480	rgv2_r03	1.56884	650	8195.2	11264.6	13820.5	7859.61	6837.49	1.43323	21682.3	MEF	c:\users\evan\skydrive\projects\12.lightsensorcharacterization\experiments\rgv2\rgv2_r03\measurements\flow\fcs\Cells179.fcs	0.8					FC002	Janeway	0.1	37.06	36.5715	34.18	0.610686	16370	0.060536	18	atd	Yes	0.0462	2	rgv2_r03	RGv2 Run 3	rgv2_r03_s178	0
11.804	20	B0001	528.013	4	27.7302	183	22.6865	520-2-KB	522	EO_16	Dynamic	5	20	480	rgv2_r03	0.650213	650	85749.1	64532.3	103672	89579.8	80132.1	0.720389	67408.7	MEF	c:\users\evan\skydrive\projects\12.lightsensorcharacterization\experiments\rgv2\rgv2_r03\measurements\flow\fcs\Cells180.fcs	0.8					FC002	Janeway	0.1	37.06	36.5715	34.18	0.610686	16435	0.080776	4	atd	Yes	0.0484	2	rgv2_r03	RGv2 Run 3	rgv2_r03_s179	0
9.906	20	B0001	527.865	4	28.0669	184	22.508	520-2-KB	521	EO_16	Dynamic	6	330	480	rgv2_r03	2.39475	650	1652.06	1747.83	2718.72	1547.1	1590.81	1.12975	6510.66	MEF	c:\users\evan\skydrive\projects\12.lightsensorcharacterization\experiments\rgv2\rgv2_r03\measurements\flow\fcs\Cells181.fcs	0.8					FC002	Janeway	0.1	37.06	36.5715	34.18	0.610686	16434	0.101936	22	atd	Yes	0.0507	2	rgv2_r03	RGv2 Run 3	rgv2_r03_s180	0
11.505	20	B0001	532.196	4	28.2392	190	22.6175	520-2-KB	526	EO_16	Dynamic	1	0	480	rgv2_r03	0.645381	650	87057.4	65742.2	105352	90415.7	89579.8	0.727111	67992	MEF	c:\users\evan\skydrive\projects\12.lightsensorcharacterization\experiments\rgv2\rgv2_r03\measurements\flow\fcs\Cells182.fcs	0.8					FC002	Janeway	0.1	37.06	36.5715	34.18	0.610686	16436	0.082616	0	atd	Yes	0.0486	3	rgv2_r03	RGv2 Run 3	rgv2_r03_s181	0
11.294	20	B0001	528.428	4	28.3109	175	22.6051	520-2-KB	522.5	EO_16	Dynamic	2	30	480	rgv2_r03	0.688771	650	80939.8	65556.3	100776	86312.9	85514.9	0.75952	69411.3	MEF	c:\users\evan\skydrive\projects\12.lightsensorcharacterization\experiments\rgv2\rgv2_r03\measurements\flow\fcs\Cells183.fcs	0.8					FC002	Janeway	0.1	37.06	36.5715	34.18	0.610686	16462	0.082616	6	atd	Yes	0.0486	3	rgv2_r03	RGv2 Run 3	rgv2_r03_s182	0
10.003	20	B0001	528.262	4	28.1654	175	22.6211	520-2-KB	522.5	EO_16	Dynamic	3	300	480	rgv2_r03	2.34195	650	2187.45	2309.45	3620.73	2063.29	1605.65	1.11931	8479.58	MEF	c:\users\evan\skydrive\projects\12.lightsensorcharacterization\experiments\rgv2\rgv2_r03\measurements\flow\fcs\Cells184.fcs	0.8					FC002	Janeway	0.1	37.06	36.5715	34.18	0.610686	16484	0.095496	21	atd	Yes	0.05	3	rgv2_r03	RGv2 Run 3	rgv2_r03_s183	0
12.325	20	B0001	528.022	4	27.4337	180	22.5062	520-2-KB	522	EO_16	Dynamic	4	5	480	rgv2_r03	0.629322	650	92238.6	65758.1	110575	95597.2	106868	0.687866	69587	MEF	c:\users\evan\skydrive\projects\12.lightsensorcharacterization\experiments\rgv2\rgv2_r03\measurements\flow\fcs\Cells185.fcs	0.8					FC002	Janeway	0.1	37.06	36.5715	34.18	0.610686	16376	0.073416	1	atd	Yes	0.0476	3	rgv2_r03	RGv2 Run 3	rgv2_r03_s184	0
11.867	20	B0001	528.466	4	28.5467	200	22.5138	520-2-KB	522	EO_16	Dynamic	5	35	480	rgv2_r03	0.663324	650	79039.7	63165.5	96780.9	83165.1	80132.1	0.75952	64197.1	MEF	c:\users\evan\skydrive\projects\12.lightsensorcharacterization\experiments\rgv2\rgv2_r03\measurements\flow\fcs\Cells186.fcs	0.8					FC002	Janeway	0.1	37.06	36.5715	34.18	0.610686	16503	0.080776	7	atd	Yes	0.0484	3	rgv2_r03	RGv2 Run 3	rgv2_r03_s185	0
10.801	20	B0001	528.033	4	27.8332	179	22.3517	520-2-KB	522.5	EO_16	Dynamic	6	50	480	rgv2_r03	0.720113	650	71217.4	65820.8	92461.6	79391.3	80879.8	0.829068	66582.8	MEF	c:\users\evan\skydrive\projects\12.lightsensorcharacterization\experiments\rgv2\rgv2_r03\measurements\flow\fcs\Cells187.fcs	0.8					FC002	Janeway	0.1	37.06	36.5715	34.18	0.610686	16399	0.096416	9	atd	Yes	0.0501	3	rgv2_r03	RGv2 Run 3	rgv2_r03_s186	0
11.17	20	B0001	528.887	4	28.3352	173	22.6318	520-2-KB	522.5	EO_16	Dynamic	1	10	480	rgv2_r03	0.650221	650	85918.1	65742.2	104899	90415.7	78657.4	0.727111	68207.6	MEF	c:\users\evan\skydrive\projects\12.lightsensorcharacterization\experiments\rgv2\rgv2_r03\measurements\flow\fcs\Cells188.fcs	0.8					FC002	Janeway	0.1	37.06	36.5715	34.18	0.610686	16452	0.082616	2	atd	Yes	0.0486	4	rgv2_r03	RGv2 Run 3	rgv2_r03_s187	0
10.244	20	B0001	527.872	4	28.2257	172	22.593	520-2-KB	521.5	EO_16	Dynamic	2	270	480	rgv2_r03	2.14645	650	2965.67	3365.38	5092.77	2777.38	2484.46	1.21171	10931.4	MEF	c:\users\evan\skydrive\projects\12.lightsensorcharacterization\experiments\rgv2\rgv2_r03\measurements\flow\fcs\Cells189.fcs	0.8					FC002	Janeway	0.1	37.06	36.5715	34.18	0.610686	16443	0.079856	20	atd	Yes	0.0483	4	rgv2_r03	RGv2 Run 3	rgv2_r03_s188	0
10.869	20	B0001	528.067	4	27.6631	177	22.5419	520-2-KB	522.5	EO_16	Dynamic	3	160	480	rgv2_r03	1.29396	650	14450.7	19458.7	23564.3	14780.4	14643.8	1.31652	30491.4	MEF	c:\users\evan\skydrive\projects\12.lightsensorcharacterization\experiments\rgv2\rgv2_r03\measurements\flow\fcs\Cells190.fcs	0.8					FC002	Janeway	0.1	37.06	36.5715	34.18	0.610686	16479	0.089976	16	atd	Yes	0.0494	4	rgv2_r03	RGv2 Run 3	rgv2_r03_s189	0
11.989	20	B0001	528.466	4	28.2862	176	22.5517	520-2-KB	522	EO_16	Dynamic	4	40	480	rgv2_r03	0.654286	650	84625.2	66282.1	103371	89579.8	91259.3	0.739922	67634	MEF	c:\users\evan\skydrive\projects\12.lightsensorcharacterization\experiments\rgv2\rgv2_r03\measurements\flow\fcs\Cells191.fcs	0.8					FC002	Janeway	0.1	37.06	36.5715	34.18	0.610686	16360	0.066056	8	atd	Yes	0.0468	4	rgv2_r03	RGv2 Run 3	rgv2_r03_s190	0
13.102	20	B0001	529.525	4	27.8108	172	22.6839	520-2-KB	523.5	EO_16	Dynamic	5	25	480	rgv2_r03	0.63833	650	93120.5	67629.5	112429	96489.3	90415.7	0.700902	71766.8	MEF	c:\users\evan\skydrive\projects\12.lightsensorcharacterization\experiments\rgv2\rgv2_r03\measurements\flow\fcs\Cells192.fcs	0.8					FC002	Janeway	0.1	37.06	36.5715	34.18	0.610686	16417	0.055016	5	atd	Yes	0.0456	4	rgv2_r03	RGv2 Run 3	rgv2_r03_s191	0
10.78	20	B0001	533.051	4	29.2767	205	22.6502	520-2-KB	526.5	EO_16	Dynamic	6	100	480	rgv2_r03	0.931348	650	37499.9	50919.2	54728.9	40677.3	42216.9	1.25178	50971.7	MEF	c:\users\evan\skydrive\projects\12.lightsensorcharacterization\experiments\rgv2\rgv2_r03\measurements\flow\fcs\Cells193.fcs	0.8					FC002	Janeway	0.1	37.06	36.5715	34.18	0.610686	16480	0.080776	13	atd	Yes	0.0484	4	rgv2_r03	RGv2 Run 3	rgv2_r03_s192	0
8.234	0.15625	B0001	529.801	4	29.225	206	22.46	520-2-KB	523.5	EO_12	Dynamic	1	160	480	rgv2_r02	2.40937	650	1300.6	1477.64	2236.79	1183.02	1037.96	1.24904	5389.28	MEF	c:\users\evan\skydrive\projects\12.lightsensorcharacterization\experiments\rgv2\rgv2_r02\measurements\flow\fcs\Cells074.fcs	0.8	37	36.8867	36.3	0.143567	FC002	Jennie	0.1	37.05	36.4808	34	0.641462	16405	0.128616	16	atd	Yes	0.0536	1	rgv2_r02	RGv2 Run 2	rgv2_r02_s073	0
9.453	0.15625	B0001	529.364	4	28.2997	202	22.3622	520-2-KB	523.5	EO_12	Dynamic	2	0	480	rgv2_r02	2.19981	650	2547.93	3322.72	4908.28	2362.04	1887.53	1.40672	10797.3	MEF	c:\users\evan\skydrive\projects\12.lightsensorcharacterization\experiments\rgv2\rgv2_r02\measurements\flow\fcs\Cells075.fcs	0.8	37	36.8867	36.3	0.143567	FC002	Jennie	0.1	37.05	36.4808	34	0.641462	16392	0.139656	0	atd	Yes	0.0548	1	rgv2_r02	RGv2 Run 2	rgv2_r02_s074	0
8.958	0.15625	B0001	527.426	4	27.8863	184	22.57	520-2-KB	521	EO_12	Dynamic	3	5	480	rgv2_r02	1.78892	650	2209.96	2877.87	3918.58	2072.4	1687.32	1.38866	7010.02	MEF	c:\users\evan\skydrive\projects\12.lightsensorcharacterization\experiments\rgv2\rgv2_r02\measurements\flow\fcs\Cells076.fcs	0.8	37	36.8867	36.3	0.143567	FC002	Jennie	0.1	37.05	36.4808	34	0.641462	16456	0.129536	1	atd	Yes	0.0537	1	rgv2_r02	RGv2 Run 2	rgv2_r02_s075	0
8.982	0.15625	B0001	527.755	4	28.1122	176	22.5678	520-2-KB	521.5	EO_12	Dynamic	4	180	480	rgv2_r02	2.38119	650	1213.26	1308.31	1997.65	1123.77	1097.81	1.16421	4756.77	MEF	c:\users\evan\skydrive\projects\12.lightsensorcharacterization\experiments\rgv2\rgv2_r02\measurements\flow\fcs\Cells077.fcs	0.8	37	36.8867	36.3	0.143567	FC002	Jennie	0.1	37.05	36.4808	34	0.641462	16378	0.124016	17	atd	Yes	0.0531	1	rgv2_r02	RGv2 Run 2	rgv2_r02_s076	0
9.349	0.15625	B0001	528.419	4	27.7437	181	22.5787	520-2-KB	521.5	EO_12	Dynamic	5	15	480	rgv2_r02	2.1323	650	2031.93	2492.09	3646.68	1905.25	2191.91	1.30801	7775.83	MEF	c:\users\evan\skydrive\projects\12.lightsensorcharacterization\experiments\rgv2\rgv2_r02\measurements\flow\fcs\Cells078.fcs	0.8	37	36.8867	36.3	0.143567	FC002	Jennie	0.1	37.05	36.4808	34	0.641462	16406	0.121256	3	atd	Yes	0.0528	1	rgv2_r02	RGv2 Run 2	rgv2_r02_s077	0
9.784	0.15625	B0001	527.491	4	28.2335	187	22.4998	520-2-KB	521	EO_12	Dynamic	6	300	480	rgv2_r02	1.92386	650	1017.61	1012.23	1594.65	945.367	893.825	1.07072	3067.89	MEF	c:\users\evan\skydrive\projects\12.lightsensorcharacterization\experiments\rgv2\rgv2_r02\measurements\flow\fcs\Cells079.fcs	0.8	37	36.8867	36.3	0.143567	FC002	Jennie	0.1	37.05	36.4808	34	0.641462	16422	0.120336	21	atd	Yes	0.0527	1	rgv2_r02	RGv2 Run 2	rgv2_r02_s078	0
8.597	0.15625	B0001	528.216	4	27.5722	183	22.7032	520-2-KB	522	EO_12	Dynamic	1	25	480	rgv2_r02	2.40154	650	1975.76	2530.17	3668.03	1835.35	1386.69	1.37857	8808.93	MEF	c:\users\evan\skydrive\projects\12.lightsensorcharacterization\experiments\rgv2\rgv2_r02\measurements\flow\fcs\Cells080.fcs	0.8	37	36.8867	36.3	0.143567	FC002	Jennie	0.1	37.05	36.4808	34	0.641462	16452	0.134136	5	atd	Yes	0.0542	2	rgv2_r02	RGv2 Run 2	rgv2_r02_s079	0
8.707	0.15625	B0001	529.482	4	28.3309	206	22.5599	520-2-KB	523.5	EO_12	Dynamic	2	100	480	rgv2_r02	2.1591	650	1522.28	1811.21	2694.3	1399.71	1018.74	1.29399	5817.26	MEF	c:\users\evan\skydrive\projects\12.lightsensorcharacterization\experiments\rgv2\rgv2_r02\measurements\flow\fcs\Cells081.fcs	0.8	37	36.8867	36.3	0.143567	FC002	Jennie	0.1	37.05	36.4808	34	0.641462	16364	0.119416	13	atd	Yes	0.0526	2	rgv2_r02	RGv2 Run 2	rgv2_r02_s080	0
9.211	0.15625	B0001	528.519	4	28.4491	179	22.7149	520-2-KB	522.5	EO_12	Dynamic	3	360	480	rgv2_r02	2.26436	650	1018.28	1027.34	1593.03	963.2	806.518	1.06659	3607.19	MEF	c:\users\evan\skydrive\projects\12.lightsensorcharacterization\experiments\rgv2\rgv2_r02\measurements\flow\fcs\Cells082.fcs	0.8	37	36.8867	36.3	0.143567	FC002	Jennie	0.1	37.05	36.4808	34	0.641462	16424	0.120336	23	atd	Yes	0.0527	2	rgv2_r02	RGv2 Run 2	rgv2_r02_s081	0
9.689	0.15625	B0001	527.919	4	28.2147	175	22.4886	520-2-KB	522	EO_12	Dynamic	4	60	480	rgv2_r02	2.2736	650	1992.88	2487.96	3691.73	1818.28	1262.99	1.3683	8393.54	MEF	c:\users\evan\skydrive\projects\12.lightsensorcharacterization\experiments\rgv2\rgv2_r02\measurements\flow\fcs\Cells083.fcs	0.8	37	36.8867	36.3	0.143567	FC002	Jennie	0.1	37.05	36.4808	34	0.641462	16376	0.124936	10	atd	Yes	0.0532	2	rgv2_r02	RGv2 Run 2	rgv2_r02_s082	0
9.952	0.15625	B0001	528.978	4	28.2189	174	22.6831	520-2-KB	522.5	EO_12	Dynamic	5	50	480	rgv2_r02	2.25106	650	1945.39	2359.66	3460.02	1801.37	1494.32	1.30992	7788.71	MEF	c:\users\evan\skydrive\projects\12.lightsensorcharacterization\experiments\rgv2\rgv2_r02\measurements\flow\fcs\Cells084.fcs	0.8	37	36.8867	36.3	0.143567	FC002	Jennie	0.1	37.05	36.4808	34	0.641462	16473	0.115736	9	atd	Yes	0.0522	2	rgv2_r02	RGv2 Run 2	rgv2_r02_s083	0
9.337	0.15625	B0001	527.527	4	27.9342	177	22.657	520-2-KB	521	EO_12	Dynamic	6	40	480	rgv2_r02	2.67846	650	1930.45	2387.56	3558.99	1784.62	1150.32	1.33785	9532.6	MEF	c:\users\evan\skydrive\projects\12.lightsensorcharacterization\experiments\rgv2\rgv2_r02\measurements\flow\fcs\Cells085.fcs	0.8	37	36.8867	36.3	0.143567	FC002	Jennie	0.1	37.05	36.4808	34	0.641462	16444	0.127696	8	atd	Yes	0.0535	2	rgv2_r02	RGv2 Run 2	rgv2_r02_s084	0
8.206	0.15625	B0001	528.597	4	27.9141	178	22.6238	520-2-KB	522.5	EO_12	Dynamic	1	210	480	rgv2_r02	2.17154	650	1107.24	1140.12	1778.63	1028.31	1183.02	1.10874	3862.37	MEF	c:\users\evan\skydrive\projects\12.lightsensorcharacterization\experiments\rgv2\rgv2_r02\measurements\flow\fcs\Cells086.fcs	0.8	37	36.8867	36.3	0.143567	FC002	Jennie	0.1	37.05	36.4808	34	0.641462	16446	0.144256	18	atd	Yes	0.0553	3	rgv2_r02	RGv2 Run 2	rgv2_r02_s085	0
8.569	0.15625	B0001	527.838	4	28.0744	173	22.6342	520-2-KB	521.5	EO_12	Dynamic	2	330	480	rgv2_r02	2.48733	650	1028.65	1016.06	1650.79	954.242	694.522	1.06478	4106.06	MEF	c:\users\evan\skydrive\projects\12.lightsensorcharacterization\experiments\rgv2\rgv2_r02\measurements\flow\fcs\Cells087.fcs	0.8	37	36.8867	36.3	0.143567	FC002	Jennie	0.1	37.05	36.4808	34	0.641462	16416	0.133216	22	atd	Yes	0.0541	3	rgv2_r02	RGv2 Run 2	rgv2_r02_s086	0
9.374	0.15625	B0001	527.285	4	28.1264	174	22.429	520-2-KB	521	EO_12	Dynamic	3	120	480	rgv2_r02	2.43123	650	1429.71	1622.37	2419.35	1335.82	954.242	1.21451	5881.98	MEF	c:\users\evan\skydrive\projects\12.lightsensorcharacterization\experiments\rgv2\rgv2_r02\measurements\flow\fcs\Cells088.fcs	0.8	37	36.8867	36.3	0.143567	FC002	Jennie	0.1	37.05	36.4808	34	0.641462	16446	0.113896	14	atd	Yes	0.052	3	rgv2_r02	RGv2 Run 2	rgv2_r02_s087	0
9.18	0.15625	B0001	530.531	4	31.5296	191	22.5479	520-2-KB	525.5	EO_12	Dynamic	4	80	480	rgv2_r02	2.49763	650	1774.31	2140.53	3205.74	1625.42	1262.99	1.31691	8006.76	MEF	c:\users\evan\skydrive\projects\12.lightsensorcharacterization\experiments\rgv2\rgv2_r02\measurements\flow\fcs\Cells089.fcs	0.8	37	36.8867	36.3	0.143567	FC002	Jennie	0.1	37.05	36.4808	34	0.641462	16437	0.119416	12	atd	Yes	0.0526	3	rgv2_r02	RGv2 Run 2	rgv2_r02_s088	0
9.765	0.15625	B0001	528.427	4	28.3851	172	22.6054	520-2-KB	522	EO_12	Dynamic	5	35	480	rgv2_r02	2.0033	650	2084.56	2641.35	3717.83	1977.81	1565.79	1.33549	7447.92	MEF	c:\users\evan\skydrive\projects\12.lightsensorcharacterization\experiments\rgv2\rgv2_r02\measurements\flow\fcs\Cells090.fcs	0.8	37	36.8867	36.3	0.143567	FC002	Jennie	0.1	37.05	36.4808	34	0.641462	16434	0.112976	7	atd	Yes	0.0519	3	rgv2_r02	RGv2 Run 2	rgv2_r02_s089	0
9.832	0.15625	B0001	527.622	4	28.1991	191	22.4465	520-2-KB	521	EO_12	Dynamic	6	20	480	rgv2_r02	2.1269	650	2293.95	3037.01	4258.96	2151.33	1977.81	1.41169	9058.38	MEF	c:\users\evan\skydrive\projects\12.lightsensorcharacterization\experiments\rgv2\rgv2_r02\measurements\flow\fcs\Cells091.fcs	0.8	37	36.8867	36.3	0.143567	FC002	Jennie	0.1	37.05	36.4808	34	0.641462	16428	0.123096	4	atd	Yes	0.053	3	rgv2_r02	RGv2 Run 2	rgv2_r02_s090	0
8.976	0.15625	B0001	530.663	4	30.9494	206	22.364	520-2-KB	524	EO_12	Dynamic	1	10	480	rgv2_r02	2.24549	650	2248.22	2915.28	4224.41	2111.5	1595.33	1.38067	9485.87	MEF	c:\users\evan\skydrive\projects\12.lightsensorcharacterization\experiments\rgv2\rgv2_r02\measurements\flow\fcs\Cells092.fcs	0.8	37	36.8867	36.3	0.143567	FC002	Jennie	0.1	37.05	36.4808	34	0.641462	16364	0.104696	2	atd	Yes	0.051	4	rgv2_r02	RGv2 Run 2	rgv2_r02_s091	0
9.756	0.15625	B0001	527.88	4	27.9234	182	22.5842	520-2-KB	521	EO_12	Dynamic	2	240	480	rgv2_r02	2.77305	650	1191.61	1258.76	2146.97	1087.6	893.825	1.15737	5953.64	MEF	c:\users\evan\skydrive\projects\12.lightsensorcharacterization\experiments\rgv2\rgv2_r02\measurements\flow\fcs\Cells093.fcs	0.8	37	36.8867	36.3	0.143567	FC002	Jennie	0.1	37.05	36.4808	34	0.641462	16374	0.105616	19	atd	Yes	0.0511	4	rgv2_r02	RGv2 Run 2	rgv2_r02_s092	0
9.904	0.15625	B0001	527.429	4	27.902	173	22.579	520-2-KB	521.5	EO_12	Dynamic	3	70	480	rgv2_r02	2.3517	650	2047.13	2558.68	3771.04	1905.25	1205.34	1.34296	8868.36	MEF	c:\users\evan\skydrive\projects\12.lightsensorcharacterization\experiments\rgv2\rgv2_r02\measurements\flow\fcs\Cells094.fcs	0.8	37	36.8867	36.3	0.143567	FC002	Jennie	0.1	37.05	36.4808	34	0.641462	16372	0.096416	11	atd	Yes	0.0501	4	rgv2_r02	RGv2 Run 2	rgv2_r02_s093	0
9.16	0.15625	B0001	528.091	4	27.7546	178	22.6251	520-2-KB	522	EO_12	Dynamic	4	140	480	rgv2_r02	2.0123	650	1371.65	1548.32	2287.68	1274.84	845.092	1.21451	4603.5	MEF	c:\users\evan\skydrive\projects\12.lightsensorcharacterization\experiments\rgv2\rgv2_r02\measurements\flow\fcs\Cells095.fcs	0.8	37	36.8867	36.3	0.143567	FC002	Jennie	0.1	37.05	36.4808	34	0.641462	16432	0.114816	15	atd	Yes	0.0521	4	rgv2_r02	RGv2 Run 2	rgv2_r02_s094	0
9.891	0.15625	B0001	530.147	4	29.85	187	22.229	520-2-KB	524	EO_12	Dynamic	5	30	480	rgv2_r02	1.96658	650	2117.28	2666.15	3854.08	1959.41	1852.58	1.36069	7579.38	MEF	c:\users\evan\skydrive\projects\12.lightsensorcharacterization\experiments\rgv2\rgv2_r02\measurements\flow\fcs\Cells096.fcs	0.8	37	36.8867	36.3	0.143567	FC002	Jennie	0.1	37.05	36.4808	34	0.641462	16441	0.103776	6	atd	Yes	0.0509	4	rgv2_r02	RGv2 Run 2	rgv2_r02_s095	0
5.884	0.15625	B0001	528.46	4	27.9476	179	22.3809	520-2-KB	522.5	EO_12	Dynamic	6	270	480	rgv2_r02	3.8245	650	563.444	1852.58	2780.87	615.08	115.49	3.01193	10635.4	MEF	c:\users\evan\skydrive\projects\12.lightsensorcharacterization\experiments\rgv2\rgv2_r02\measurements\flow\fcs\Cells097.fcs	0.8	37	36.8867	36.3	0.143567	FC002	Jennie	0.1	37.05	36.4808	34	0.641462	263	0.105616	20	atd	Yes	0.0511	4	rgv2_r02	RGv2 Run 2	rgv2_r02_s096	0
9.176	5	B0001	528.414	4	28.295	173	22.448	520-2-KB	523	EO_13	Dynamic	1	30	480	rgv2_r02	0.734417	650	70149.7	68784.7	93264.6	80013	98273.6	0.859669	68495.1	MEF	c:\users\evan\skydrive\projects\12.lightsensorcharacterization\experiments\rgv2\rgv2_r02\measurements\flow\fcs\Cells098.fcs	0.8	37	36.8867	36.3	0.143567	FC002	Kirk	0.1	37.05	36.4808	34	0.641462	17120	0.091816	6	atd	Yes	0.0496	1	rgv2_r02	RGv2 Run 2	rgv2_r02_s097	0
11.621	5	B0001	532.449	4	28.4662	185	22.5906	520-2-KB	526.5	EO_13	Dynamic	2	40	480	rgv2_r02	0.685849	650	77992.5	69072.6	98590.2	84626.9	87849.8	0.816201	67618	MEF	c:\users\evan\skydrive\projects\12.lightsensorcharacterization\experiments\rgv2\rgv2_r02\measurements\flow\fcs\Cells099.fcs	0.8	37	36.8867	36.3	0.143567	FC002	Kirk	0.1	37.05	36.4808	34	0.641462	16811	0.071576	8	atd	Yes	0.0474	1	rgv2_r02	RGv2 Run 2	rgv2_r02_s098	0
10.338	5	B0001	530.405	4	29.8197	182	22.4785	520-2-KB	523.5	EO_13	Dynamic	3	180	480	rgv2_r02	1.50743	650	8410.7	12239.7	14468.7	8261.55	6479.67	1.48152	21810.5	MEF	c:\users\evan\skydrive\projects\12.lightsensorcharacterization\experiments\rgv2\rgv2_r02\measurements\flow\fcs\Cells100.fcs	0.8	37	36.8867	36.3	0.143567	FC002	Kirk	0.1	37.05	36.4808	34	0.641462	16692	0.092736	17	atd	Yes	0.0497	1	rgv2_r02	RGv2 Run 2	rgv2_r02_s099	0
12.133	5	B0001	527.386	4	28.3439	169	22.5263	520-2-KB	521	EO_13	Dynamic	4	5	480	rgv2_r02	0.665113	650	85655.1	70423.1	107769	93787.9	107899	0.750877	71678.4	MEF	c:\users\evan\skydrive\projects\12.lightsensorcharacterization\experiments\rgv2\rgv2_r02\measurements\flow\fcs\Cells101.fcs	0.8	37	36.8867	36.3	0.143567	FC002	Kirk	0.1	37.05	36.4808	34	0.641462	16602	0.071576	1	atd	Yes	0.0474	1	rgv2_r02	RGv2 Run 2	rgv2_r02_s100	0
10.291	5	B0001	527.913	4	28.203	175	22.5183	520-2-KB	521.5	EO_13	Dynamic	5	160	480	rgv2_r02	1.36277	650	12561.6	18351.3	21449.8	12937.4	15890	1.41847	29231.1	MEF	c:\users\evan\skydrive\projects\12.lightsensorcharacterization\experiments\rgv2\rgv2_r02\measurements\flow\fcs\Cells102.fcs	0.8	37	36.8867	36.3	0.143567	FC002	Kirk	0.1	37.05	36.4808	34	0.641462	16556	0.092736	16	atd	Yes	0.0497	1	rgv2_r02	RGv2 Run 2	rgv2_r02_s101	0
9.448	5	B0001	531.551	4	28.1968	204	22.3303	520-2-KB	525.5	EO_13	Dynamic	6	270	480	rgv2_r02	2.00527	650	2380.58	2650.02	3974.72	2233.26	2362.04	1.18662	7970.38	MEF	c:\users\evan\skydrive\projects\12.lightsensorcharacterization\experiments\rgv2\rgv2_r02\measurements\flow\fcs\Cells103.fcs	0.8	37	36.8867	36.3	0.143567	FC002	Kirk	0.1	37.05	36.4808	34	0.641462	16510	0.141496	20	atd	Yes	0.055	1	rgv2_r02	RGv2 Run 2	rgv2_r02_s102	0
9.998	5	B0001	531.076	4	27.7268	186	22.405	520-2-KB	525.5	EO_13	Dynamic	1	360	480	rgv2_r02	2.36671	650	1372.67	1456.33	2221.22	1274.84	999.882	1.14236	5256.97	MEF	c:\users\evan\skydrive\projects\12.lightsensorcharacterization\experiments\rgv2\rgv2_r02\measurements\flow\fcs\Cells104.fcs	0.8	37	36.8867	36.3	0.143567	FC002	Kirk	0.1	37.05	36.4808	34	0.641462	16540	0.101016	23	atd	Yes	0.0506	2	rgv2_r02	RGv2 Run 2	rgv2_r02_s103	0
9.321	5	B0001	531.762	4	28.2032	182	22.4676	520-2-KB	526	EO_13	Dynamic	2	300	480	rgv2_r02	2.15416	650	2087.1	2239.43	3430.23	1941.19	2171.52	1.15364	7389.25	MEF	c:\users\evan\skydrive\projects\12.lightsensorcharacterization\experiments\rgv2\rgv2_r02\measurements\flow\fcs\Cells105.fcs	0.8	37	36.8867	36.3	0.143567	FC002	Kirk	0.1	37.05	36.4808	34	0.641462	16446	0.115736	21	atd	Yes	0.0522	2	rgv2_r02	RGv2 Run 2	rgv2_r02_s104	0
11.823	5	B0001	527.937	4	28.5614	193	22.4071	520-2-KB	521.5	EO_13	Dynamic	3	25	480	rgv2_r02	0.645426	650	85168	67266.8	103867	90347.2	85421.4	0.744536	67038.3	MEF	c:\users\evan\skydrive\projects\12.lightsensorcharacterization\experiments\rgv2\rgv2_r02\measurements\flow\fcs\Cells106.fcs	0.8	37	36.8867	36.3	0.143567	FC002	Kirk	0.1	37.05	36.4808	34	0.641462	16380	0.073416	5	atd	Yes	0.0476	2	rgv2_r02	RGv2 Run 2	rgv2_r02_s105	0
10.362	5	B0001	530.011	4	27.8356	170	22.363	520-2-KB	524.5	EO_13	Dynamic	4	70	480	rgv2_r02	0.851496	650	52258.2	64430.2	73573.5	59334	64539.5	1.08589	62647.5	MEF	c:\users\evan\skydrive\projects\12.lightsensorcharacterization\experiments\rgv2\rgv2_r02\measurements\flow\fcs\Cells107.fcs	0.8	37	36.8867	36.3	0.143567	FC002	Kirk	0.1	37.05	36.4808	34	0.641462	16439	0.090896	11	atd	Yes	0.0495	2	rgv2_r02	RGv2 Run 2	rgv2_r02_s106	0
9.562	5	B0001	528.919	4	28.2099	174	22.4393	520-2-KB	522.5	EO_13	Dynamic	5	240	480	rgv2_r02	1.82993	650	3623.16	4418.51	6194.27	3368.92	2901.1	1.31155	11335.1	MEF	c:\users\evan\skydrive\projects\12.lightsensorcharacterization\experiments\rgv2\rgv2_r02\measurements\flow\fcs\Cells108.fcs	0.8	37	36.8867	36.3	0.143567	FC002	Kirk	0.1	37.05	36.4808	34	0.641462	16390	0.101936	19	atd	Yes	0.0507	2	rgv2_r02	RGv2 Run 2	rgv2_r02_s107	0
8.363	5	B0001	528.261	4	28.0171	170	22.4143	520-2-KB	521.5	EO_13	Dynamic	6	330	480	rgv2_r02	2.89782	650	1533.07	1637.21	2590.79	1426.11	1323.39	1.14802	7507.64	MEF	c:\users\evan\skydrive\projects\12.lightsensorcharacterization\experiments\rgv2\rgv2_r02\measurements\flow\fcs\Cells109.fcs	0.8	37	36.8867	36.3	0.143567	FC002	Kirk	0.1	37.05	36.4808	34	0.641462	16520	0.115736	22	atd	Yes	0.0522	2	rgv2_r02	RGv2 Run 2	rgv2_r02_s108	0
9.474	5	B0001	530.52	4	30.5233	198	22.2976	520-2-KB	523.5	EO_13	Dynamic	1	60	480	rgv2_r02	0.825695	650	55914.2	64035.7	76255.8	62171.9	80013	1.02998	62964.1	MEF	c:\users\evan\skydrive\projects\12.lightsensorcharacterization\experiments\rgv2\rgv2_r02\measurements\flow\fcs\Cells110.fcs	0.8	37	36.8867	36.3	0.143567	FC002	Kirk	0.1	37.05	36.4808	34	0.641462	16504	0.110216	10	atd	Yes	0.0516	3	rgv2_r02	RGv2 Run 2	rgv2_r02_s109	0
10.514	5	B0001	528.504	4	28.2478	171	22.4838	520-2-KB	522	EO_13	Dynamic	2	20	480	rgv2_r02	0.711976	650	77633.8	70594.6	99116.3	84626.9	87032.7	0.834186	70568.5	MEF	c:\users\evan\skydrive\projects\12.lightsensorcharacterization\experiments\rgv2\rgv2_r02\measurements\flow\fcs\Cells111.fcs	0.8	37	36.8867	36.3	0.143567	FC002	Kirk	0.1	37.05	36.4808	34	0.641462	16467	0.092736	4	atd	Yes	0.0497	3	rgv2_r02	RGv2 Run 2	rgv2_r02_s110	0
9.926	5	B0001	532.303	4	28.6494	205	22.6635	520-2-KB	525.5	EO_13	Dynamic	3	35	480	rgv2_r02	0.759111	650	69012.9	69088.4	90461.1	76360.8	71526	0.904763	68670	MEF	c:\users\evan\skydrive\projects\12.lightsensorcharacterization\experiments\rgv2\rgv2_r02\measurements\flow\fcs\Cells112.fcs	0.8	37	36.8867	36.3	0.143567	FC002	Kirk	0.1	37.05	36.4808	34	0.641462	16512	0.099176	7	atd	Yes	0.0504	3	rgv2_r02	RGv2 Run 2	rgv2_r02_s111	0
9.78	5	B0001	527.72	4	28.1527	172	22.6254	520-2-KB	521	EO_13	Dynamic	4	50	480	rgv2_r02	0.7622	650	62564.6	68081.5	84028	70860.8	78531.6	0.960778	64046.2	MEF	c:\users\evan\skydrive\projects\12.lightsensorcharacterization\experiments\rgv2\rgv2_r02\measurements\flow\fcs\Cells113.fcs	0.8	37	36.8867	36.3	0.143567	FC002	Kirk	0.1	37.05	36.4808	34	0.641462	16371	0.097336	9	atd	Yes	0.0502	3	rgv2_r02	RGv2 Run 2	rgv2_r02_s112	0
10.09	5	B0001	527.555	4	28.2947	173	22.4955	520-2-KB	521.5	EO_13	Dynamic	5	100	480	rgv2_r02	1.04162	650	30133.2	44525.7	47004.2	31726.1	26565.2	1.40344	48960.3	MEF	c:\users\evan\skydrive\projects\12.lightsensorcharacterization\experiments\rgv2\rgv2_r02\measurements\flow\fcs\Cells114.fcs	0.8	37	36.8867	36.3	0.143567	FC002	Kirk	0.1	37.05	36.4808	34	0.641462	16509	0.101936	13	atd	Yes	0.0507	3	rgv2_r02	RGv2 Run 2	rgv2_r02_s113	0
9.34	5	B0001	528.124	4	28.1994	175	22.6919	520-2-KB	521.5	EO_13	Dynamic	6	120	480	rgv2_r02	1.2443	650	19804.7	31066.6	33732.6	20835.6	19884.5	1.49104	41973.3	MEF	c:\users\evan\skydrive\projects\12.lightsensorcharacterization\experiments\rgv2\rgv2_r02\measurements\flow\fcs\Cells115.fcs	0.8	37	36.8867	36.3	0.143567	FC002	Kirk	0.1	37.05	36.4808	34	0.641462	16385	0.097336	14	atd	Yes	0.0502	3	rgv2_r02	RGv2 Run 2	rgv2_r02_s114	0
10.507	5	B0001	528.476	4	28.0502	175	22.5503	520-2-KB	523	EO_13	Dynamic	1	0	480	rgv2_r02	0.696092	650	78859.5	69072.6	98812.5	84626.9	92915.6	0.816201	68782.5	MEF	c:\users\evan\skydrive\projects\12.lightsensorcharacterization\experiments\rgv2\rgv2_r02\measurements\flow\fcs\Cells116.fcs	0.8	37	36.8867	36.3	0.143567	FC002	Kirk	0.1	37.05	36.4808	34	0.641462	16420	0.091816	0	atd	Yes	0.0496	4	rgv2_r02	RGv2 Run 2	rgv2_r02_s115	0
11.031	5	B0001	528.392	4	28.2584	174	22.4411	520-2-KB	522	EO_13	Dynamic	2	140	480	rgv2_r02	1.25833	650	19216.1	28914	32322.7	19884.5	22452.7	1.45409	40672.7	MEF	c:\users\evan\skydrive\projects\12.lightsensorcharacterization\experiments\rgv2\rgv2_r02\measurements\flow\fcs\Cells117.fcs	0.8	37	36.8867	36.3	0.143567	FC002	Kirk	0.1	37.05	36.4808	34	0.641462	16358	0.074336	15	atd	Yes	0.0477	4	rgv2_r02	RGv2 Run 2	rgv2_r02_s116	0
10.011	5	B0001	532.172	4	28.1846	181	22.5681	520-2-KB	526	EO_13	Dynamic	3	210	480	rgv2_r02	1.75712	650	5571.16	7731.21	9634.86	5226.59	4585.7	1.47921	16929.7	MEF	c:\users\evan\skydrive\projects\12.lightsensorcharacterization\experiments\rgv2\rgv2_r02\measurements\flow\fcs\Cells118.fcs	0.8	37	36.8867	36.3	0.143567	FC002	Kirk	0.1	37.05	36.4808	34	0.641462	16440	0.088136	18	atd	Yes	0.0492	4	rgv2_r02	RGv2 Run 2	rgv2_r02_s117	0
10.292	5	B0001	528.476	4	28.4178	168	22.2588	520-2-KB	523	EO_13	Dynamic	4	10	480	rgv2_r02	0.671805	650	84025.2	68969.4	104172	90347.2	116274	0.763381	69983.4	MEF	c:\users\evan\skydrive\projects\12.lightsensorcharacterization\experiments\rgv2\rgv2_r02\measurements\flow\fcs\Cells119.fcs	0.8	37	36.8867	36.3	0.143567	FC002	Kirk	0.1	37.05	36.4808	34	0.641462	16360	0.085376	2	atd	Yes	0.0489	4	rgv2_r02	RGv2 Run 2	rgv2_r02_s118	0
11.446	5	B0001	527.985	4	27.8694	178	22.6924	520-2-KB	521.5	EO_13	Dynamic	5	15	480	rgv2_r02	0.654984	650	88092.4	69228.2	108443	93787.9	98273.6	0.738136	71028.7	MEF	c:\users\evan\skydrive\projects\12.lightsensorcharacterization\experiments\rgv2\rgv2_r02\measurements\flow\fcs\Cells120.fcs	0.8	37	36.8867	36.3	0.143567	FC002	Kirk	0.1	37.05	36.4808	34	0.641462	16341	0.089976	3	atd	Yes	0.0494	4	rgv2_r02	RGv2 Run 2	rgv2_r02_s119	0
9.691	5	B0001	531.337	4	32.0237	178	22.4078	520-2-KB	526	EO_13	Dynamic	6	80	480	rgv2_r02	0.922377	650	42936.1	59188	63238	47414.5	39701.7	1.24831	58329.3	MEF	c:\users\evan\skydrive\projects\12.lightsensorcharacterization\experiments\rgv2\rgv2_r02\measurements\flow\fcs\Cells121.fcs	0.8	37	36.8867	36.3	0.143567	FC002	Kirk	0.1	37.05	36.4808	34	0.641462	16371	0.105616	12	atd	Yes	0.0511	4	rgv2_r02	RGv2 Run 2	rgv2_r02_s120	0
8.941	2.5	B0001	530.734	4	30.901	209	22.453	520-2-KB	524.5	EO_11	Dynamic	1	80	480	rgv2_r01	1.03095	650	29942.8	46558.8	47269.5	32766.3	38705.7	1.42094	48732.7	MEF	c:\users\evan\skydrive\projects\12.lightsensorcharacterization\experiments\rgv2\rgv2_r01\measurements\flow\fcs\Cells050.fcs	0.8	37	36.8922	36.33	0.135591	FC002	Shannen	0.1	37.08	36.5779	33.77	0.693809	16896	0.135056	12	atd	Yes	0.0543	1	rgv2_r01	RGv2 Run 1	rgv2_r01_s049	0
9.691	2.5	B0001	528.545	4	28.3716	183	22.5148	520-2-KB	522	EO_11	Dynamic	2	50	480	rgv2_r01	0.862097	650	48165	63331.1	70004.1	56567.6	69341.5	1.11956	60350.3	MEF	c:\users\evan\skydrive\projects\12.lightsensorcharacterization\experiments\rgv2\rgv2_r01\measurements\flow\fcs\Cells051.fcs	0.8	37	36.8922	36.33	0.135591	FC002	Shannen	0.1	37.08	36.5779	33.77	0.693809	16862	0.129536	9	atd	Yes	0.0537	1	rgv2_r01	RGv2 Run 1	rgv2_r01_s050	0
11.096	2.5	B0001	528.507	4	28.2859	173	22.768	520-2-KB	522	EO_11	Dynamic	3	30	480	rgv2_r01	0.728636	650	68607.3	67914.2	90279.1	77486.3	81156.2	0.876467	65780.6	MEF	c:\users\evan\skydrive\projects\12.lightsensorcharacterization\experiments\rgv2\rgv2_r01\measurements\flow\fcs\Cells052.fcs	0.8	37	36.8922	36.33	0.135591	FC002	Shannen	0.1	37.08	36.5779	33.77	0.693809	16760	0.096416	6	atd	Yes	0.0501	1	rgv2_r01	RGv2 Run 1	rgv2_r01_s051	0
10.062	2.5	B0001	527.65	4	28.0197	176	22.6504	520-2-KB	521	EO_11	Dynamic	4	240	480	rgv2_r01	2.17401	650	3343.64	3903.17	5862.75	3122.6	2343.78	1.24997	12745.7	MEF	c:\users\evan\skydrive\projects\12.lightsensorcharacterization\experiments\rgv2\rgv2_r01\measurements\flow\fcs\Cells053.fcs	0.8	37	36.8922	36.33	0.135591	FC002	Shannen	0.1	37.08	36.5779	33.77	0.693809	16756	0.185656	19	atd	Yes	0.0598	1	rgv2_r01	RGv2 Run 1	rgv2_r01_s052	0
11.071	2.5	B0001	528.02	4	27.9795	191	22.5621	520-2-KB	521.5	EO_11	Dynamic	5	25	480	rgv2_r01	0.723362	650	69920.3	66578.4	90884.7	78206.8	86587.9	0.851313	65742.6	MEF	c:\users\evan\skydrive\projects\12.lightsensorcharacterization\experiments\rgv2\rgv2_r01\measurements\flow\fcs\Cells054.fcs	0.8	37	36.8922	36.33	0.135591	FC002	Shannen	0.1	37.08	36.5779	33.77	0.693809	16782	0.102856	5	atd	Yes	0.0508	1	rgv2_r01	RGv2 Run 1	rgv2_r01_s053	0
9.928	2.5	B0001	529.062	4	28.2192	176	22.6526	520-2-KB	523	EO_11	Dynamic	6	300	480	rgv2_r01	2.74031	650	1792.13	1836.96	3060.97	1679.66	1695.28	1.09365	8388	MEF	c:\users\evan\skydrive\projects\12.lightsensorcharacterization\experiments\rgv2\rgv2_r01\measurements\flow\fcs\Cells055.fcs	0.8	37	36.8922	36.33	0.135591	FC002	Shannen	0.1	37.08	36.5779	33.77	0.693809	16852	0.108376	21	atd	Yes	0.0514	1	rgv2_r01	RGv2 Run 1	rgv2_r01_s054	0
8.331	2.5	B0001	527.855	4	28.0716	170	22.5174	520-2-KB	522	EO_11	Dynamic	1	210	480	rgv2_r01	2.08182	650	4012.7	5179.76	7021.09	3722.92	2926.72	1.39132	14616.6	MEF	c:\users\evan\skydrive\projects\12.lightsensorcharacterization\experiments\rgv2\rgv2_r01\measurements\flow\fcs\Cells056.fcs	0.8	37	36.8922	36.33	0.135591	FC002	Shannen	0.1	37.08	36.5779	33.77	0.693809	16817	0.145176	18	atd	Yes	0.0554	2	rgv2_r01	RGv2 Run 1	rgv2_r01_s055	0
8.869	2.5	B0001	528.07	4	27.5324	179	22.6385	520-2-KB	522.5	EO_11	Dynamic	2	270	480	rgv2_r01	2.13583	650	2228.44	2293.84	3647.32	2097.42	2432.17	1.09365	7790.06	MEF	c:\users\evan\skydrive\projects\12.lightsensorcharacterization\experiments\rgv2\rgv2_r01\measurements\flow\fcs\Cells057.fcs	0.8	37	36.8922	36.33	0.135591	FC002	Shannen	0.1	37.08	36.5779	33.77	0.693809	16774	0.131376	20	atd	Yes	0.0539	2	rgv2_r01	RGv2 Run 1	rgv2_r01_s056	0
10.274	2.5	B0001	529.613	4	28.8295	195	22.3204	520-2-KB	523.5	EO_11	Dynamic	3	70	480	rgv2_r01	0.949125	650	37496.1	55051.7	56743.4	42853.6	53512.1	1.28465	53856.6	MEF	c:\users\evan\skydrive\projects\12.lightsensorcharacterization\experiments\rgv2\rgv2_r01\measurements\flow\fcs\Cells058.fcs	0.8	37	36.8922	36.33	0.135591	FC002	Shannen	0.1	37.08	36.5779	33.77	0.693809	16859	0.114816	11	atd	Yes	0.0521	2	rgv2_r01	RGv2 Run 1	rgv2_r01_s057	0
9.955	2.5	B0001	527.719	4	28.2639	175	22.6489	520-2-KB	521.5	EO_11	Dynamic	4	60	480	rgv2_r01	0.854831	650	45067.3	58811.5	64794.2	51567.3	64991.7	1.14048	55388.1	MEF	c:\users\evan\skydrive\projects\12.lightsensorcharacterization\experiments\rgv2\rgv2_r01\measurements\flow\fcs\Cells059.fcs	0.8	37	36.8922	36.33	0.135591	FC002	Shannen	0.1	37.08	36.5779	33.77	0.693809	16802	0.174616	10	atd	Yes	0.0586	2	rgv2_r01	RGv2 Run 1	rgv2_r01_s058	0
11.231	2.5	B0001	529.708	4	28.8428	191	22.4066	520-2-KB	523.5	EO_11	Dynamic	5	15	480	rgv2_r01	0.738667	650	65008.2	66083.6	85896.5	73982.4	85790.2	0.893234	63448.9	MEF	c:\users\evan\skydrive\projects\12.lightsensorcharacterization\experiments\rgv2\rgv2_r01\measurements\flow\fcs\Cells060.fcs	0.8	37	36.8922	36.33	0.135591	FC002	Shannen	0.1	37.08	36.5779	33.77	0.693809	16851	0.109296	3	atd	Yes	0.0515	2	rgv2_r01	RGv2 Run 1	rgv2_r01_s059	0
10.494	2.5	B0001	529.804	4	28.9635	185	22.7058	520-2-KB	524.5	EO_11	Dynamic	6	180	480	rgv2_r01	1.64742	650	6802.46	9529.31	11640	6547.31	4438.65	1.45545	19176	MEF	c:\users\evan\skydrive\projects\12.lightsensorcharacterization\experiments\rgv2\rgv2_r01\measurements\flow\fcs\Cells061.fcs	0.8	37	36.8922	36.33	0.135591	FC002	Shannen	0.1	37.08	36.5779	33.77	0.693809	16888	0.196696	17	atd	Yes	0.061	2	rgv2_r01	RGv2 Run 1	rgv2_r01_s060	0
9.112	2.5	B0001	530.129	4	29.2516	207	22.5335	520-2-KB	524	EO_11	Dynamic	1	100	480	rgv2_r01	1.11617	650	23880.7	37990.6	39174.6	25521.4	23920.5	1.48858	43725.5	MEF	c:\users\evan\skydrive\projects\12.lightsensorcharacterization\experiments\rgv2\rgv2_r01\measurements\flow\fcs\Cells062.fcs	0.8	37	36.8922	36.33	0.135591	FC002	Shannen	0.1	37.08	36.5779	33.77	0.693809	16913	0.164496	13	atd	Yes	0.0575	3	rgv2_r01	RGv2 Run 1	rgv2_r01_s061	0
9.024	2.5	B0001	527.996	4	28.1758	174	22.6622	520-2-KB	521	EO_11	Dynamic	2	10	480	rgv2_r01	0.770776	650	64388.9	66670.2	85867.9	71956.5	69986.2	0.926534	66184.9	MEF	c:\users\evan\skydrive\projects\12.lightsensorcharacterization\experiments\rgv2\rgv2_r01\measurements\flow\fcs\Cells063.fcs	0.8	37	36.8922	36.33	0.135591	FC002	Shannen	0.1	37.08	36.5779	33.77	0.693809	16798	0.134136	2	atd	Yes	0.0542	3	rgv2_r01	RGv2 Run 1	rgv2_r01_s062	0
10.179	2.5	B0001	527.462	4	28.194	172	22.3348	520-2-KB	521.5	EO_11	Dynamic	3	35	480	rgv2_r01	0.774471	650	63035.4	65447.5	84057	71293.7	94984	0.917998	65099.7	MEF	c:\users\evan\skydrive\projects\12.lightsensorcharacterization\experiments\rgv2\rgv2_r01\measurements\flow\fcs\Cells064.fcs	0.8	37	36.8922	36.33	0.135591	FC002	Shannen	0.1	37.08	36.5779	33.77	0.693809	16722	0.119416	7	atd	Yes	0.0526	3	rgv2_r01	RGv2 Run 1	rgv2_r01_s063	0
9.758	2.5	B0001	528.519	4	27.9759	177	22.4668	520-2-KB	523	EO_11	Dynamic	4	40	480	rgv2_r01	0.790827	650	56982.9	63792.5	77290.9	64392.9	86587.9	0.990676	61123.8	MEF	c:\users\evan\skydrive\projects\12.lightsensorcharacterization\experiments\rgv2\rgv2_r01\measurements\flow\fcs\Cells065.fcs	0.8	37	36.8922	36.33	0.135591	FC002	Shannen	0.1	37.08	36.5779	33.77	0.693809	16728	0.110216	8	atd	Yes	0.0516	3	rgv2_r01	RGv2 Run 1	rgv2_r01_s064	0
10.432	2.5	B0001	528.541	4	28.411	175	22.524	520-2-KB	522.5	EO_11	Dynamic	5	0	480	rgv2_r01	0.726305	650	69166.2	66235.6	89603.4	76772.5	89853.4	0.862752	65079.4	MEF	c:\users\evan\skydrive\projects\12.lightsensorcharacterization\experiments\rgv2\rgv2_r01\measurements\flow\fcs\Cells066.fcs	0.8	37	36.8922	36.33	0.135591	FC002	Shannen	0.1	37.08	36.5779	33.77	0.693809	16808	0.105616	0	atd	Yes	0.0511	3	rgv2_r01	RGv2 Run 1	rgv2_r01_s065	0
9.466	2.5	B0001	528.449	4	28.4579	177	22.5601	520-2-KB	521.5	EO_11	Dynamic	6	330	480	rgv2_r01	2.17931	650	1507.02	1577.48	2400.1	1421.91	1503.1	1.10941	5230.55	MEF	c:\users\evan\skydrive\projects\12.lightsensorcharacterization\experiments\rgv2\rgv2_r01\measurements\flow\fcs\Cells067.fcs	0.8	37	36.8922	36.33	0.135591	FC002	Shannen	0.1	37.08	36.5779	33.77	0.693809	16908	0.077096	22	atd	Yes	0.048	3	rgv2_r01	RGv2 Run 1	rgv2_r01_s066	0
8.343	2.5	B0001	527.919	4	27.6485	177	22.5182	520-2-KB	522	EO_11	Dynamic	1	5	480	rgv2_r01	0.752494	650	60574.9	65734.2	81295.6	69341.5	67442.7	0.947978	61174.4	MEF	c:\users\evan\skydrive\projects\12.lightsensorcharacterization\experiments\rgv2\rgv2_r01\measurements\flow\fcs\Cells068.fcs	0.8	37	36.8922	36.33	0.135591	FC002	Shannen	0.1	37.08	36.5779	33.77	0.693809	16804	0.135976	1	atd	Yes	0.0544	4	rgv2_r01	RGv2 Run 1	rgv2_r01_s067	0
8.741	2.5	B0001	530.292	4	29.9196	189	22.4292	520-2-KB	523.5	EO_11	Dynamic	2	120	480	rgv2_r01	1.25314	650	16726.5	25359.4	27846	17625.1	17462.7	1.43882	34894.9	MEF	c:\users\evan\skydrive\projects\12.lightsensorcharacterization\experiments\rgv2\rgv2_r01\measurements\flow\fcs\Cells069.fcs	0.8	37	36.8922	36.33	0.135591	FC002	Shannen	0.1	37.08	36.5779	33.77	0.693809	16824	0.131376	14	atd	Yes	0.0539	4	rgv2_r01	RGv2 Run 1	rgv2_r01_s068	0
8.865	2.5	B0001	527.651	4	27.8541	178	22.4195	520-2-KB	521.5	EO_11	Dynamic	3	160	480	rgv2_r01	1.38896	650	9788.12	14554.4	16731.7	9747.52	9136.06	1.49314	23239.8	MEF	c:\users\evan\skydrive\projects\12.lightsensorcharacterization\experiments\rgv2\rgv2_r01\measurements\flow\fcs\Cells070.fcs	0.8	37	36.8922	36.33	0.135591	FC002	Shannen	0.1	37.08	36.5779	33.77	0.693809	16717	0.113896	16	atd	Yes	0.052	4	rgv2_r01	RGv2 Run 1	rgv2_r01_s069	0
9.974	2.5	B0001	528.452	4	27.8386	178	22.6106	520-2-KB	522	EO_11	Dynamic	4	360	480	rgv2_r01	2.15401	650	1428	1513.66	2300.13	1345.11	1272.45	1.12531	4954.5	MEF	c:\users\evan\skydrive\projects\12.lightsensorcharacterization\experiments\rgv2\rgv2_r01\measurements\flow\fcs\Cells071.fcs	0.8	37	36.8922	36.33	0.135591	FC002	Shannen	0.1	37.08	36.5779	33.77	0.693809	16724	0.107456	23	atd	Yes	0.0513	4	rgv2_r01	RGv2 Run 1	rgv2_r01_s070	0
10.489	2.5	B0001	529.345	4	28.7302	189	22.1752	520-2-KB	523	EO_11	Dynamic	5	20	480	rgv2_r01	0.723751	650	65559.4	64843.1	86074.8	74670.3	79667.8	0.868393	62296.7	MEF	c:\users\evan\skydrive\projects\12.lightsensorcharacterization\experiments\rgv2\rgv2_r01\measurements\flow\fcs\Cells072.fcs	0.8	37	36.8922	36.33	0.135591	FC002	Shannen	0.1	37.08	36.5779	33.77	0.693809	16700	0.099176	4	atd	Yes	0.0504	4	rgv2_r01	RGv2 Run 1	rgv2_r01_s071	0
9.485	2.5	B0001	528.849	4	28.142	175	22.4578	520-2-KB	523	EO_11	Dynamic	6	140	480	rgv2_r01	1.34899	650	12626.3	18744	21539.6	13229.2	13601.6	1.41687	29056.6	MEF	c:\users\evan\skydrive\projects\12.lightsensorcharacterization\experiments\rgv2\rgv2_r01\measurements\flow\fcs\Cells073.fcs	0.8	37	36.8922	36.33	0.135591	FC002	Shannen	0.1	37.08	36.5779	33.77	0.693809	16851	0.117576	15	atd	Yes	0.0524	4	rgv2_r01	RGv2 Run 1	rgv2_r01_s072	0
10.076	1.25	B0001	528.128	4	27.7805	178	22.7355	520-2-KB	522	EO_14	Dynamic	1	140	480	rgv2_r01	1.50521	650	10185.3	15668.1	18098.4	10594.2	15627.2	1.47893	27241.9	MEF	c:\users\evan\skydrive\projects\12.lightsensorcharacterization\experiments\rgv2\rgv2_r01\measurements\flow\fcs\Cells122.fcs	0.8	37	36.8922	36.33	0.135591	FC002	Picard	0.1	37.08	36.5779	33.77	0.693809	16855	0.076176	15	atd	Yes	0.0479	1	rgv2_r01	RGv2 Run 1	rgv2_r01_s121	0
10.718	1.25	B0001	529.845	4	29.7162	220	22.2544	520-2-KB	523.5	EO_14	Dynamic	2	360	480	rgv2_r01	2.56221	650	1392.25	1479.46	2299.67	1296.22	1097.32	1.14136	5892.24	MEF	c:\users\evan\skydrive\projects\12.lightsensorcharacterization\experiments\rgv2\rgv2_r01\measurements\flow\fcs\Cells123.fcs	0.8	37	36.8922	36.33	0.135591	FC002	Picard	0.1	37.08	36.5779	33.77	0.693809	16809	0.085376	23	atd	Yes	0.0489	1	rgv2_r01	RGv2 Run 1	rgv2_r01_s122	0
11.015	1.25	B0001	529.838	4	27.9479	174	22.5691	520-2-KB	524	EO_14	Dynamic	3	300	480	rgv2_r01	1.99139	650	1912.52	2074.9	3246.77	1792.08	1370.24	1.15782	6465.6	MEF	c:\users\evan\skydrive\projects\12.lightsensorcharacterization\experiments\rgv2\rgv2_r01\measurements\flow\fcs\Cells124.fcs	0.8	37	36.8922	36.33	0.135591	FC002	Picard	0.1	37.08	36.5779	33.77	0.693809	16820	0.078016	21	atd	Yes	0.0481	1	rgv2_r01	RGv2 Run 1	rgv2_r01_s123	0
11.786	1.25	B0001	527.997	4	27.7052	174	22.4493	520-2-KB	522	EO_14	Dynamic	4	20	480	rgv2_r01	0.826811	650	51169.4	61943.6	72219	59797.6	73982.4	1.03589	59711.5	MEF	c:\users\evan\skydrive\projects\12.lightsensorcharacterization\experiments\rgv2\rgv2_r01\measurements\flow\fcs\Cells125.fcs	0.8	37	36.8922	36.33	0.135591	FC002	Picard	0.1	37.08	36.5779	33.77	0.693809	16773	0.074336	4	atd	Yes	0.0477	1	rgv2_r01	RGv2 Run 1	rgv2_r01_s124	0
11.155	1.25	B0001	528.116	4	27.5595	178	22.3726	520-2-KB	522	EO_14	Dynamic	5	35	480	rgv2_r01	0.842484	650	47451.4	59686.3	67381.5	55018.6	58160.2	1.08484	56767.9	MEF	c:\users\evan\skydrive\projects\12.lightsensorcharacterization\experiments\rgv2\rgv2_r01\measurements\flow\fcs\Cells126.fcs	0.8	37	36.8922	36.33	0.135591	FC002	Picard	0.1	37.08	36.5779	33.77	0.693809	16702	0.082616	7	atd	Yes	0.0486	1	rgv2_r01	RGv2 Run 1	rgv2_r01_s125	0
9.69	1.25	B0001	530.335	4	32.5544	178	22.6458	520-2-KB	526	EO_14	Dynamic	6	15	480	rgv2_r01	0.852061	650	45971.1	60241.3	66954.1	55018.6	68702.7	1.09493	57049	MEF	c:\users\evan\skydrive\projects\12.lightsensorcharacterization\experiments\rgv2\rgv2_r01\measurements\flow\fcs\Cells127.fcs	0.8	37	36.8922	36.33	0.135591	FC002	Picard	0.1	37.08	36.5779	33.77	0.693809	16632	0.099176	3	atd	Yes	0.0504	1	rgv2_r01	RGv2 Run 1	rgv2_r01_s126	0
11.426	1.25	B0001	528.47	4	27.7238	174	22.6086	520-2-KB	522.5	EO_14	Dynamic	1	60	480	rgv2_r01	0.978336	650	31468	50913.7	51053.7	37645.8	37645.8	1.35244	49947.6	MEF	c:\users\evan\skydrive\projects\12.lightsensorcharacterization\experiments\rgv2\rgv2_r01\measurements\flow\fcs\Cells128.fcs	0.8	37	36.8922	36.33	0.135591	FC002	Picard	0.1	37.08	36.5779	33.77	0.693809	16761	0.081696	10	atd	Yes	0.0485	2	rgv2_r01	RGv2 Run 1	rgv2_r01_s127	0
11.504	1.25	B0001	528.606	4	28.2685	174	22.5594	520-2-KB	523	EO_14	Dynamic	2	50	480	rgv2_r01	0.895461	650	41603.1	56562.3	61347.5	48332.5	68069.8	1.17027	54934.3	MEF	c:\users\evan\skydrive\projects\12.lightsensorcharacterization\experiments\rgv2\rgv2_r01\measurements\flow\fcs\Cells129.fcs	0.8	37	36.8922	36.33	0.135591	FC002	Picard	0.1	37.08	36.5779	33.77	0.693809	16770	0.077096	9	atd	Yes	0.048	2	rgv2_r01	RGv2 Run 1	rgv2_r01_s128	0
12.218	1.25	B0001	530.057	4	30.2803	185	22.3406	520-2-KB	524	EO_14	Dynamic	3	40	480	rgv2_r01	0.844065	650	45928	60467.2	66027.1	53512.1	87392.9	1.12997	55731.2	MEF	c:\users\evan\skydrive\projects\12.lightsensorcharacterization\experiments\rgv2\rgv2_r01\measurements\flow\fcs\Cells130.fcs	0.8	37	36.8922	36.33	0.135591	FC002	Picard	0.1	37.08	36.5779	33.77	0.693809	16704	0.076176	8	atd	Yes	0.0479	2	rgv2_r01	RGv2 Run 1	rgv2_r01_s129	0
12.255	1.25	B0001	528.68	4	27.6443	173	22.6431	520-2-KB	522	EO_14	Dynamic	4	160	480	rgv2_r01	1.51245	650	8378.62	12975.5	15059.8	8328.48	6921.16	1.55797	22777.1	MEF	c:\users\evan\skydrive\projects\12.lightsensorcharacterization\experiments\rgv2\rgv2_r01\measurements\flow\fcs\Cells131.fcs	0.8	37	36.8922	36.33	0.135591	FC002	Picard	0.1	37.08	36.5779	33.77	0.693809	16798	0.073416	16	atd	Yes	0.0476	2	rgv2_r01	RGv2 Run 1	rgv2_r01_s130	0
11.058	1.25	B0001	528.479	4	28.3766	172	22.5332	520-2-KB	522	EO_14	Dynamic	5	5	480	rgv2_r01	0.827579	650	46251.6	58591.7	65498.4	53019.1	85790.2	1.10511	54205.1	MEF	c:\users\evan\skydrive\projects\12.lightsensorcharacterization\experiments\rgv2\rgv2_r01\measurements\flow\fcs\Cells132.fcs	0.8	37	36.8922	36.33	0.135591	FC002	Picard	0.1	37.08	36.5779	33.77	0.693809	16814	0.087216	1	atd	Yes	0.0491	2	rgv2_r01	RGv2 Run 1	rgv2_r01_s131	0
10.177	1.25	B0001	531.135	4	30.5177	186	22.5581	520-2-KB	526	EO_14	Dynamic	6	120	480	rgv2_r01	1.35785	650	12174.9	19153.4	21400.6	12748.4	14920.5	1.50242	29058.7	MEF	c:\users\evan\skydrive\projects\12.lightsensorcharacterization\experiments\rgv2\rgv2_r01\measurements\flow\fcs\Cells133.fcs	0.8	37	36.8922	36.33	0.135591	FC002	Picard	0.1	37.08	36.5779	33.77	0.693809	16792	0.125856	14	atd	Yes	0.0533	2	rgv2_r01	RGv2 Run 1	rgv2_r01_s132	0
11.553	1.25	B0001	528.513	4	27.6874	174	22.2766	520-2-KB	522	EO_14	Dynamic	1	25	480	rgv2_r01	0.850925	650	46899.3	61029.5	67385.1	55018.6	73982.4	1.10925	57339.6	MEF	c:\users\evan\skydrive\projects\12.lightsensorcharacterization\experiments\rgv2\rgv2_r01\measurements\flow\fcs\Cells134.fcs	0.8	37	36.8922	36.33	0.135591	FC002	Picard	0.1	37.08	36.5779	33.77	0.693809	16856	0.089056	5	atd	Yes	0.0493	3	rgv2_r01	RGv2 Run 1	rgv2_r01_s133	0
10.344	1.25	B0001	531.332	4	30.3439	182	22.428	520-2-KB	525.5	EO_14	Dynamic	2	210	480	rgv2_r01	2.12213	650	3806.56	4710.45	6771.85	3521.82	3037.09	1.3375	14370.7	MEF	c:\users\evan\skydrive\projects\12.lightsensorcharacterization\experiments\rgv2\rgv2_r01\measurements\flow\fcs\Cells135.fcs	0.8	37	36.8922	36.33	0.135591	FC002	Picard	0.1	37.08	36.5779	33.77	0.693809	16847	0.094576	18	atd	Yes	0.0499	3	rgv2_r01	RGv2 Run 1	rgv2_r01_s134	0
11.772	1.25	B0001	527.937	4	28.3989	190	22.4793	520-2-KB	521	EO_14	Dynamic	3	70	480	rgv2_r01	1.00372	650	31449.9	48294.1	49310.4	34959.3	41680.2	1.38144	49493.8	MEF	c:\users\evan\skydrive\projects\12.lightsensorcharacterization\experiments\rgv2\rgv2_r01\measurements\flow\fcs\Cells136.fcs	0.8	37	36.8922	36.33	0.135591	FC002	Picard	0.1	37.08	36.5779	33.77	0.693809	16638	0.077096	11	atd	Yes	0.048	3	rgv2_r01	RGv2 Run 1	rgv2_r01_s135	0
12.447	1.25	B0001	530.017	4	29.0023	191	22.4829	520-2-KB	523.5	EO_14	Dynamic	4	80	480	rgv2_r01	1.07706	650	28912.9	45002	46098.1	31284.6	31284.6	1.43847	49650.5	MEF	c:\users\evan\skydrive\projects\12.lightsensorcharacterization\experiments\rgv2\rgv2_r01\measurements\flow\fcs\Cells137.fcs	0.8	37	36.8922	36.33	0.135591	FC002	Picard	0.1	37.08	36.5779	33.77	0.693809	16782	0.090896	12	atd	Yes	0.0495	3	rgv2_r01	RGv2 Run 1	rgv2_r01_s136	0
9.806	1.25	B0001	528.546	4	28.1875	168	22.5649	520-2-KB	522.5	EO_14	Dynamic	5	270	480	rgv2_r01	2.49549	650	2092.32	2233.86	3644.09	1947.74	1775.57	1.1469	9093.77	MEF	c:\users\evan\skydrive\projects\12.lightsensorcharacterization\experiments\rgv2\rgv2_r01\measurements\flow\fcs\Cells138.fcs	0.8	37	36.8922	36.33	0.135591	FC002	Picard	0.1	37.08	36.5779	33.77	0.693809	16743	0.092736	20	atd	Yes	0.0497	3	rgv2_r01	RGv2 Run 1	rgv2_r01_s137	0
10.209	1.25	B0001	527.709	4	28.0884	171	22.576	520-2-KB	521.5	EO_14	Dynamic	6	0	480	rgv2_r01	0.851847	650	43974.7	60847.4	64845.1	52046.8	68069.8	1.16909	55238.1	MEF	c:\users\evan\skydrive\projects\12.lightsensorcharacterization\experiments\rgv2\rgv2_r01\measurements\flow\fcs\Cells139.fcs	0.8	37	36.8922	36.33	0.135591	FC002	Picard	0.1	37.08	36.5779	33.77	0.693809	16774	0.091816	0	atd	Yes	0.0496	3	rgv2_r01	RGv2 Run 1	rgv2_r01_s138	0
11.538	1.25	B0001	528.432	4	27.9357	170	22.2503	520-2-KB	522.5	EO_14	Dynamic	1	100	480	rgv2_r01	1.15459	650	21113.4	34522.6	35768.2	22628.4	24822.6	1.52563	41297.6	MEF	c:\users\evan\skydrive\projects\12.lightsensorcharacterization\experiments\rgv2\rgv2_r01\measurements\flow\fcs\Cells140.fcs	0.8	37	36.8922	36.33	0.135591	FC002	Picard	0.1	37.08	36.5779	33.77	0.693809	16715	0.066976	13	atd	Yes	0.0469	4	rgv2_r01	RGv2 Run 1	rgv2_r01_s139	0
12.015	1.25	B0001	527.491	4	28.3236	171	22.5745	520-2-KB	521	EO_14	Dynamic	2	240	480	rgv2_r01	1.94711	650	3281.1	3903.16	5762.57	3037.09	2846.58	1.28516	11220.3	MEF	c:\users\evan\skydrive\projects\12.lightsensorcharacterization\experiments\rgv2\rgv2_r01\measurements\flow\fcs\Cells141.fcs	0.8	37	36.8922	36.33	0.135591	FC002	Picard	0.1	37.08	36.5779	33.77	0.693809	16784	0.068816	19	atd	Yes	0.0471	4	rgv2_r01	RGv2 Run 1	rgv2_r01_s140	0
11.765	1.25	B0001	528.085	4	28.4852	171	22.518	520-2-KB	521.5	EO_14	Dynamic	3	330	480	rgv2_r01	3.31912	650	1709.14	1822.34	3086.67	1588.93	1965.85	1.1469	10245	MEF	c:\users\evan\skydrive\projects\12.lightsensorcharacterization\experiments\rgv2\rgv2_r01\measurements\flow\fcs\Cells142.fcs	0.8	37	36.8922	36.33	0.135591	FC002	Picard	0.1	37.08	36.5779	33.77	0.693809	16691	0.071576	22	atd	Yes	0.0474	4	rgv2_r01	RGv2 Run 1	rgv2_r01_s141	0
12.91	1.25	B0001	528.628	4	27.7378	180	22.5127	520-2-KB	523	EO_14	Dynamic	4	30	480	rgv2_r01	0.802252	650	52367.8	63380.1	73569.4	61481.1	74670.3	1.03089	59021.2	MEF	c:\users\evan\skydrive\projects\12.lightsensorcharacterization\experiments\rgv2\rgv2_r01\measurements\flow\fcs\Cells143.fcs	0.8	37	36.8922	36.33	0.135591	FC002	Picard	0.1	37.08	36.5779	33.77	0.693809	16665	0.070656	6	atd	Yes	0.0473	4	rgv2_r01	RGv2 Run 1	rgv2_r01_s142	0
11.818	1.25	B0001	528.414	4	27.6932	173	22.491	520-2-KB	521.5	EO_14	Dynamic	5	180	480	rgv2_r01	1.81081	650	6313.21	9362.95	11684.6	5968.56	5006.13	1.56871	21158.6	MEF	c:\users\evan\skydrive\projects\12.lightsensorcharacterization\experiments\rgv2\rgv2_r01\measurements\flow\fcs\Cells144.fcs	0.8	37	36.8922	36.33	0.135591	FC002	Picard	0.1	37.08	36.5779	33.77	0.693809	16741	0.070656	17	atd	Yes	0.0473	4	rgv2_r01	RGv2 Run 1	rgv2_r01_s143	0
9.88	1.25	B0001	529.558	4	28.3179	181	22.5617	520-2-KB	524	EO_14	Dynamic	6	10	480	rgv2_r01	0.815149	650	48854.7	60541.2	68467.2	56567.6	70636.9	1.07025	55811	MEF	c:\users\evan\skydrive\projects\12.lightsensorcharacterization\experiments\rgv2\rgv2_r01\measurements\flow\fcs\Cells145.fcs	0.8	37	36.8922	36.33	0.135591	FC002	Picard	0.1	37.08	36.5779	33.77	0.693809	16683	0.094576	2	atd	Yes	0.0499	4	rgv2_r01	RGv2 Run 1	rgv2_r01_s144	0
[truncated: 11 more columns]
