# Supplementary material for: A photoconversion model for full spectral programming and multiplexing of optogenetic systems
Source: Mol Syst Biol. 2017 Apr 24;13(4):926. doi: 10.15252/msb.20167456 (PMC5408778; doi:10.15252/msb.20167456)
Supplement: Supplementary file 10 — Dataset EV2 [file MSB-13-926-s010.zip › dataset_ev2_ccasr_data_and_analysis/ccasr_data/atd/rgv2_wholepop_atd_concise.xlsx]

## Sheet: Sheet1
Activating intensity	Bot Centroid (nm)	Bot LED ID	Col	Data time point	FL1 Mean	FL1 RCV	Growth temp mean	LPA	Maturation temp mean	OD	Program type	Row	Run ID	Run name	Sample ID	Spectral intensity	Strain ID	Top Centroid (nm)	Top LED ID	Well
10	527.777	520-2-KB	1	50	106337	0.75881	36.8868	Sisko	36.787	0.053176	atd	1	rgv2_r05	RGv2 Run 5	rgv2_r05_s145	0	RGv2	368.694	361-LS	1
10	528.316	520-2-KB	2	0	118692	0.684889	36.8868	Sisko	36.787	0.046736	atd	1	rgv2_r05	RGv2 Run 5	rgv2_r05_s146	0	RGv2	389.034	380-SB	2
10	528.122	520-2-KB	3	140	42541	1.42005	36.8868	Sisko	36.787	0.048576	atd	1	rgv2_r05	RGv2 Run 5	rgv2_r05_s147	0	RGv2	405.482	405-SB	3
10	528.115	520-2-KB	4	270	6926.92	1.33489	36.8868	Sisko	36.787	0.049496	atd	1	rgv2_r05	RGv2 Run 5	rgv2_r05_s148	0	RGv2	436.027	430-MB	4
10	529.665	520-2-KB	5	300	6433.06	1.37445	36.8868	Sisko	36.787	0.058696	atd	1	rgv2_r05	RGv2 Run 5	rgv2_r05_s149	0	RGv2	452.712	450-MB	5
10	528.461	520-2-KB	6	210	14688.4	1.47516	36.8868	Sisko	36.787	0.056856	atd	1	rgv2_r05	RGv2 Run 5	rgv2_r05_s150	0	RGv2	478.73	470-SB	6
10	527.91	520-2-KB	1	40	95505.5	0.801826	36.8868	Sisko	36.787	0.065136	atd	2	rgv2_r05	RGv2 Run 5	rgv2_r05_s151	0	RGv2	494.351	490-MB_R383	7
10	532.19	520-2-KB	2	60	85471.1	0.887217	36.8868	Sisko	36.787	0.065136	atd	2	rgv2_r05	RGv2 Run 5	rgv2_r05_s152	0	RGv2	523.764	505-SB	8
10	528.419	520-2-KB	3	20	104511	0.71775	36.8868	Sisko	36.787	0.056856	atd	2	rgv2_r05	RGv2 Run 5	rgv2_r05_s153	0	RGv2	530.28	520-2-KB	9
10	528.709	520-2-KB	4	330	4276.83	1.21278	36.8868	Sisko	36.787	0.055016	atd	2	rgv2_r05	RGv2 Run 5	rgv2_r05_s154	0	RGv2	550.37	525-SB_R2003	10
10	527.102	520-2-KB	5	30	102244	0.77606	36.8868	Sisko	36.787	0.077096	atd	2	rgv2_r05	RGv2 Run 5	rgv2_r05_s155	0	RGv2	572.423	570-KB	11
10	528.198	520-2-KB	6	80	72888.9	1.09506	36.8868	Sisko	36.787	0.075256	atd	2	rgv2_r05	RGv2 Run 5	rgv2_r05_s156	0	RGv2	594.013	590-SB	12
10	531.996	520-2-KB	1	70	79738.2	0.949041	36.8868	Sisko	36.787	0.061456	atd	3	rgv2_r05	RGv2 Run 5	rgv2_r05_s157	0	RGv2	610.605	605-SB	13
10	527.647	520-2-KB	2	120	43509.7	1.33912	36.8868	Sisko	36.787	0.069736	atd	3	rgv2_r05	RGv2 Run 5	rgv2_r05_s158	0	RGv2	635.192	630-SB	14
10	528.283	520-2-KB	3	15	105168	0.757225	36.8868	Sisko	36.787	0.058696	atd	3	rgv2_r05	RGv2 Run 5	rgv2_r05_s159	0	RGv2	653.115	660-LS	15
10	528.515	520-2-KB	4	360	2659.68	1.14688	36.8868	Sisko	36.787	0.073416	atd	3	rgv2_r05	RGv2 Run 5	rgv2_r05_s160	0	RGv2	675.645	680-MT	16
10	527.493	520-2-KB	5	5	108611	0.724207	36.8868	Sisko	36.787	0.080776	atd	3	rgv2_r05	RGv2 Run 5	rgv2_r05_s161	0	RGv2	700.872	700-MB	17
10	528.356	520-2-KB	6	100	59094.4	1.22581	36.8868	Sisko	36.787	0.065136	atd	3	rgv2_r05	RGv2 Run 5	rgv2_r05_s162	0	RGv2	722.7	720-MB	18
10	528.107	520-2-KB	1	10	105645	0.73694	36.8868	Sisko	36.787	0.061456	atd	4	rgv2_r05	RGv2 Run 5	rgv2_r05_s163	0	RGv2	739.377	740-MT	19
10	527.717	520-2-KB	2	180	16741.6	1.42005	36.8868	Sisko	36.787	0.066056	atd	4	rgv2_r05	RGv2 Run 5	rgv2_r05_s164	0	RGv2	754.857	760-MB	20
10	529.786	520-2-KB	3	160	22967.6	1.33156	36.8868	Sisko	36.787	0.071576	atd	4	rgv2_r05	RGv2 Run 5	rgv2_r05_s165	0	RGv2	782.914	780-MB	21
10	528.039	520-2-KB	4	240	8685.51	1.39494	36.8868	Sisko	36.787	0.059616	atd	4	rgv2_r05	RGv2 Run 5	rgv2_r05_s166	0	RGv2	835.556	850-VI	22
10	527.5	520-2-KB	5	25	102641	0.73694	36.8868	Sisko	36.787	0.064216	atd	4	rgv2_r05	RGv2 Run 5	rgv2_r05_s167	0	RGv2	957.697	940-VI	23
10	527.658	520-2-KB	6	35	110241	0.71775	36.8868	Sisko	36.787	0.055016	atd	4	rgv2_r05	RGv2 Run 5	rgv2_r05_s168	0	RGv2			24
0.625	528.675	520-2-KB	1	330	1721.8	1.07938		Tori	36.5715	0.166336	atd	1	rgv2_r03	RGv2 Run 3	rgv2_r03_s001	0	RGv2	368.793	361-LS	1
0.625	529.519	520-2-KB	2	35	31875.2	1.6029		Tori	36.5715	0.115736	atd	1	rgv2_r03	RGv2 Run 3	rgv2_r03_s002	0	RGv2	388.02	380-SB	2
0.625	528.631	520-2-KB	3	5	39044.5	1.48083		Tori	36.5715	0.116656	atd	1	rgv2_r03	RGv2 Run 3	rgv2_r03_s003	0	RGv2	406.033	405-SB	3
0.625	529.109	520-2-KB	4	50	27731.5	1.69639		Tori	36.5715	0.119416	atd	1	rgv2_r03	RGv2 Run 3	rgv2_r03_s004	0	RGv2	435.667	430-MB	4
0.625	531.1	520-2-KB	5	15	28936	1.55279		Tori	36.5715	0.166336	atd	1	rgv2_r03	RGv2 Run 3	rgv2_r03_s005	0	RGv2	451.31	450-MB	5
0.625	527.4	520-2-KB	6	30	30138.9	1.6029		Tori	36.5715	0.166336	atd	1	rgv2_r03	RGv2 Run 3	rgv2_r03_s006	0	RGv2	478.227	470-SB	6
0.625	527.855	520-2-KB	1	0	27929.2	1.5774		Tori	36.5715	0.224296	atd	2	rgv2_r03	RGv2 Run 3	rgv2_r03_s007	0	RGv2	494.406	490-MB_R383	7
0.625	528.492	520-2-KB	2	270	2963.94	1.20627		Tori	36.5715	0.139656	atd	2	rgv2_r03	RGv2 Run 3	rgv2_r03_s008	0	RGv2	523.553	505-SB	8
0.625	528.275	520-2-KB	3	100	16409.5	1.81001		Tori	36.5715	0.120336	atd	2	rgv2_r03	RGv2 Run 3	rgv2_r03_s009	0	RGv2	528.6	520-2-KB	9
0.625	530.443	520-2-KB	4	20	30695.3	1.53844		Tori	36.5715	0.137816	atd	2	rgv2_r03	RGv2 Run 3	rgv2_r03_s010	0	RGv2	547.845	525-SB_R2003	10
0.625	528.216	520-2-KB	5	120	8942.32	1.71982		Tori	36.5715	0.168176	atd	2	rgv2_r03	RGv2 Run 3	rgv2_r03_s011	0	RGv2	572.624	570-KB	11
0.625	528.661	520-2-KB	6	80	16298.2	1.78114		Tori	36.5715	0.174616	atd	2	rgv2_r03	RGv2 Run 3	rgv2_r03_s012	0	RGv2	593.722	590-SB	12
0.625	528.486	520-2-KB	1	160	5708.36	1.38691		Tori	36.5715	0.175536	atd	3	rgv2_r03	RGv2 Run 3	rgv2_r03_s013	0	RGv2	611.035	605-SB	13
0.625	530.968	520-2-KB	2	60	21825.3	1.70808		Tori	36.5715	0.184736	atd	3	rgv2_r03	RGv2 Run 3	rgv2_r03_s014	0	RGv2	635.952	630-SB	14
0.625	528.015	520-2-KB	3	210	4414.47	1.26665		Tori	36.5715	0.130456	atd	3	rgv2_r03	RGv2 Run 3	rgv2_r03_s015	0	RGv2	655.099	660-LS	15
0.625	527.337	520-2-KB	4	180	5052.14	1.34622		Tori	36.5715	0.138736	atd	3	rgv2_r03	RGv2 Run 3	rgv2_r03_s016	0	RGv2	677.448	680-MT	16
0.625	527.572	520-2-KB	5	240	3473.69	1.2171		Tori	36.5715	0.130456	atd	3	rgv2_r03	RGv2 Run 3	rgv2_r03_s017	0	RGv2	695.942	700-MB	17
0.625	528.111	520-2-KB	6	40	23838.3	1.71569		Tori	36.5715	0.178296	atd	3	rgv2_r03	RGv2 Run 3	rgv2_r03_s018	0	RGv2	722.46	720-MB	18
0.625	527.536	520-2-KB	1	70	18224.1	1.76417		Tori	36.5715	0.179216	atd	4	rgv2_r03	RGv2 Run 3	rgv2_r03_s019	0	RGv2	740.156	740-MT	19
0.625	528.619	520-2-KB	2	140	10204.4	1.65874		Tori	36.5715	0.118496	atd	4	rgv2_r03	RGv2 Run 3	rgv2_r03_s020	0	RGv2	754.607	760-MB	20
0.625	527.981	520-2-KB	3	10	39833.3	1.47606		Tori	36.5715	0.112976	atd	4	rgv2_r03	RGv2 Run 3	rgv2_r03_s021	0	RGv2	782.057	780-MB	21
0.625	528.419	520-2-KB	4	25	38411.8	1.51265		Tori	36.5715	0.120336	atd	4	rgv2_r03	RGv2 Run 3	rgv2_r03_s022	0	RGv2	835.443	850-VI	22
0.625	527.763	520-2-KB	5	300	2329.89	1.14029		Tori	36.5715	0.122176	atd	4	rgv2_r03	RGv2 Run 3	rgv2_r03_s023	0	RGv2	954.189	940-VI	23
0.625	528.648	520-2-KB	6	360	1877.69	1.13366		Tori	36.5715	0.159896	atd	4	rgv2_r03	RGv2 Run 3	rgv2_r03_s024	0	RGv2			24
0.3125	528.414	520-2-KB	1	5	10260	1.83013		Kirk	36.5715	0.135056	atd	1	rgv2_r03	RGv2 Run 3	rgv2_r03_s097	0	RGv2	368.876	361-LS	1
0.3125	532.449	520-2-KB	2	20	14110.1	1.78089		Kirk	36.5715	0.101016	atd	1	rgv2_r03	RGv2 Run 3	rgv2_r03_s098	0	RGv2	388.522	380-SB	2
0.3125	530.405	520-2-KB	3	120	5770.02	1.45161		Kirk	36.5715	0.086296	atd	1	rgv2_r03	RGv2 Run 3	rgv2_r03_s099	0	RGv2	405.191	405-SB	3
0.3125	527.386	520-2-KB	4	180	3345.88	1.26665		Kirk	36.5715	0.099176	atd	1	rgv2_r03	RGv2 Run 3	rgv2_r03_s100	0	RGv2	437.898	430-MB	4
0.3125	527.913	520-2-KB	5	25	15668.3	1.76866		Kirk	36.5715	0.095496	atd	1	rgv2_r03	RGv2 Run 3	rgv2_r03_s101	0	RGv2	451.28	450-MB	5
0.3125	531.551	520-2-KB	6	50	11232	1.81777		Kirk	36.5715	0.117576	atd	1	rgv2_r03	RGv2 Run 3	rgv2_r03_s102	0	RGv2	477.961	470-SB	6
0.3125	531.076	520-2-KB	1	360	1763.86	1.10123		Kirk	36.5715	0.103776	atd	2	rgv2_r03	RGv2 Run 3	rgv2_r03_s103	0	RGv2	494.879	490-MB_R383	7
0.3125	531.762	520-2-KB	2	70	7209.97	1.62455		Kirk	36.5715	0.113896	atd	2	rgv2_r03	RGv2 Run 3	rgv2_r03_s104	0	RGv2	523.139	505-SB	8
0.3125	527.937	520-2-KB	3	10	13364.2	1.77222		Kirk	36.5715	0.089976	atd	2	rgv2_r03	RGv2 Run 3	rgv2_r03_s105	0	RGv2	527.798	520-2-KB	9
0.3125	530.011	520-2-KB	4	80	7232	1.65217		Kirk	36.5715	0.101016	atd	2	rgv2_r03	RGv2 Run 3	rgv2_r03_s106	0	RGv2	547.024	525-SB_R2003	10
0.3125	528.919	520-2-KB	5	300	1727.61	1.08524		Kirk	36.5715	0.129536	atd	2	rgv2_r03	RGv2 Run 3	rgv2_r03_s107	0	RGv2	572.549	570-KB	11
0.3125	528.261	520-2-KB	6	140	3309.05	1.2904		Kirk	36.5715	0.158056	atd	2	rgv2_r03	RGv2 Run 3	rgv2_r03_s108	0	RGv2	594.167	590-SB	12
0.3125	530.52	520-2-KB	1	30	10573.8	1.79644		Kirk	36.5715	0.126776	atd	3	rgv2_r03	RGv2 Run 3	rgv2_r03_s109	0	RGv2	611.18	605-SB	13
0.3125	528.504	520-2-KB	2	210	2350.53	1.20638		Kirk	36.5715	0.126776	atd	3	rgv2_r03	RGv2 Run 3	rgv2_r03_s110	0	RGv2	633.428	630-SB	14
0.3125	532.303	520-2-KB	3	0	11097.6	1.81777		Kirk	36.5715	0.112056	atd	3	rgv2_r03	RGv2 Run 3	rgv2_r03_s111	0	RGv2	653.032	660-LS	15
0.3125	527.72	520-2-KB	4	160	3495.73	1.29569		Kirk	36.5715	0.108376	atd	3	rgv2_r03	RGv2 Run 3	rgv2_r03_s112	0	RGv2	676.776	680-MT	16
0.3125	527.555	520-2-KB	5	15	11490.8	1.76338		Kirk	36.5715	0.112056	atd	3	rgv2_r03	RGv2 Run 3	rgv2_r03_s113	0	RGv2	698.283	700-MB	17
0.3125	528.124	520-2-KB	6	40	8493.99	1.76149		Kirk	36.5715	0.146096	atd	3	rgv2_r03	RGv2 Run 3	rgv2_r03_s114	0	RGv2	722.789	720-MB	18
0.3125	528.476	520-2-KB	1	330	1766.68	1.11737		Kirk	36.5715	0.131376	atd	4	rgv2_r03	RGv2 Run 3	rgv2_r03_s115	0	RGv2	739.817	740-MT	19
0.3125	528.392	520-2-KB	2	60	9167.79	1.76496		Kirk	36.5715	0.108376	atd	4	rgv2_r03	RGv2 Run 3	rgv2_r03_s116	0	RGv2	755.678	760-MB	20
0.3125	532.172	520-2-KB	3	100	5232.78	1.4431		Kirk	36.5715	0.118496	atd	4	rgv2_r03	RGv2 Run 3	rgv2_r03_s117	0	RGv2	783.67	780-MB	21
0.3125	528.476	520-2-KB	4	240	2166.52	1.16218		Kirk	36.5715	0.124016	atd	4	rgv2_r03	RGv2 Run 3	rgv2_r03_s118	0	RGv2	859	850-VI	22
0.3125	527.985	520-2-KB	5	35	9522.48	1.82078		Kirk	36.5715	0.116656	atd	4	rgv2_r03	RGv2 Run 3	rgv2_r03_s119	0	RGv2	957.415	940-VI	23
0.3125	531.337	520-2-KB	6	270	1798.1	1.15592		Kirk	36.5715	0.135976	atd	4	rgv2_r03	RGv2 Run 3	rgv2_r03_s120	0	RGv2			24
20	528.444	520-2-KB	1	60	88270.7	0.842723		Janeway	36.5715	0.074336	atd	1	rgv2_r03	RGv2 Run 3	rgv2_r03_s169	0	RGv2	368.879	361-LS	1
20	529.836	520-2-KB	2	180	16840.2	1.37293		Janeway	36.5715	0.080776	atd	1	rgv2_r03	RGv2 Run 3	rgv2_r03_s170	0	RGv2	388.324	380-SB	2
20	528.002	520-2-KB	3	80	77989.1	0.949504		Janeway	36.5715	0.089056	atd	1	rgv2_r03	RGv2 Run 3	rgv2_r03_s171	0	RGv2	405.711	405-SB	3
20	528.199	520-2-KB	4	360	3009.09	1.18967		Janeway	36.5715	0.066976	atd	1	rgv2_r03	RGv2 Run 3	rgv2_r03_s172	0	RGv2	435.664	430-MB	4
20	527.666	520-2-KB	5	120	52711.2	1.29712		Janeway	36.5715	0.059616	atd	1	rgv2_r03	RGv2 Run 3	rgv2_r03_s173	0	RGv2	451.98	450-MB	5
20	528.254	520-2-KB	6	15	112223	0.67495		Janeway	36.5715	0.072496	atd	1	rgv2_r03	RGv2 Run 3	rgv2_r03_s174	0	RGv2	478.271	470-SB	6
20	531.773	520-2-KB	1	70	81206.5	0.924391		Janeway	36.5715	0.069736	atd	2	rgv2_r03	RGv2 Run 3	rgv2_r03_s175	0	RGv2	494.702	490-MB_R383	7
20	528.002	520-2-KB	2	140	32040.2	1.36138		Janeway	36.5715	0.091816	atd	2	rgv2_r03	RGv2 Run 3	rgv2_r03_s176	0	RGv2	524.08	505-SB	8
20	528.746	520-2-KB	3	240	6566.9	1.26317		Janeway	36.5715	0.084456	atd	2	rgv2_r03	RGv2 Run 3	rgv2_r03_s177	0	RGv2	527.785	520-2-KB	9
20	531.422	520-2-KB	4	210	13820.5	1.43323		Janeway	36.5715	0.060536	atd	2	rgv2_r03	RGv2 Run 3	rgv2_r03_s178	0	RGv2	547.492	525-SB_R2003	10
20	528.013	520-2-KB	5	20	103672	0.720389		Janeway	36.5715	0.080776	atd	2	rgv2_r03	RGv2 Run 3	rgv2_r03_s179	0	RGv2	572.201	570-KB	11
20	527.865	520-2-KB	6	330	2718.72	1.12975		Janeway	36.5715	0.101936	atd	2	rgv2_r03	RGv2 Run 3	rgv2_r03_s180	0	RGv2	593.842	590-SB	12
20	532.196	520-2-KB	1	0	105352	0.727111		Janeway	36.5715	0.082616	atd	3	rgv2_r03	RGv2 Run 3	rgv2_r03_s181	0	RGv2	611.076	605-SB	13
20	528.428	520-2-KB	2	30	100776	0.75952		Janeway	36.5715	0.082616	atd	3	rgv2_r03	RGv2 Run 3	rgv2_r03_s182	0	RGv2	636.635	630-SB	14
20	528.262	520-2-KB	3	300	3620.73	1.11931		Janeway	36.5715	0.095496	atd	3	rgv2_r03	RGv2 Run 3	rgv2_r03_s183	0	RGv2	652.017	660-LS	15
20	528.022	520-2-KB	4	5	110575	0.687866		Janeway	36.5715	0.073416	atd	3	rgv2_r03	RGv2 Run 3	rgv2_r03_s184	0	RGv2	675.956	680-MT	16
20	528.466	520-2-KB	5	35	96780.9	0.75952		Janeway	36.5715	0.080776	atd	3	rgv2_r03	RGv2 Run 3	rgv2_r03_s185	0	RGv2	699.983	700-MB	17
20	528.033	520-2-KB	6	50	92461.6	0.829068		Janeway	36.5715	0.096416	atd	3	rgv2_r03	RGv2 Run 3	rgv2_r03_s186	0	RGv2	723.046	720-MB	18
20	528.887	520-2-KB	1	10	104899	0.727111		Janeway	36.5715	0.082616	atd	4	rgv2_r03	RGv2 Run 3	rgv2_r03_s187	0	RGv2	739.915	740-MT	19
20	527.872	520-2-KB	2	270	5092.77	1.21171		Janeway	36.5715	0.079856	atd	4	rgv2_r03	RGv2 Run 3	rgv2_r03_s188	0	RGv2	755.063	760-MB	20
20	528.067	520-2-KB	3	160	23564.3	1.31652		Janeway	36.5715	0.089976	atd	4	rgv2_r03	RGv2 Run 3	rgv2_r03_s189	0	RGv2	783.599	780-MB	21
20	528.466	520-2-KB	4	40	103371	0.739922		Janeway	36.5715	0.066056	atd	4	rgv2_r03	RGv2 Run 3	rgv2_r03_s190	0	RGv2	846.869	850-VI	22
20	529.525	520-2-KB	5	25	112429	0.700902		Janeway	36.5715	0.055016	atd	4	rgv2_r03	RGv2 Run 3	rgv2_r03_s191	0	RGv2	953.167	940-VI	23
20	533.051	520-2-KB	6	100	54728.9	1.25178		Janeway	36.5715	0.080776	atd	4	rgv2_r03	RGv2 Run 3	rgv2_r03_s192	0	RGv2			24
0.15625	529.801	520-2-KB	1	160	2236.79	1.24904	36.8867	Jennie	36.4808	0.128616	atd	1	rgv2_r02	RGv2 Run 2	rgv2_r02_s073	0	RGv2	368.87	361-LS	1
0.15625	529.364	520-2-KB	2	0	4908.28	1.40672	36.8867	Jennie	36.4808	0.139656	atd	1	rgv2_r02	RGv2 Run 2	rgv2_r02_s074	0	RGv2	388.559	380-SB	2
0.15625	527.426	520-2-KB	3	5	3918.58	1.38866	36.8867	Jennie	36.4808	0.129536	atd	1	rgv2_r02	RGv2 Run 2	rgv2_r02_s075	0	RGv2	405.232	405-SB	3
0.15625	527.755	520-2-KB	4	180	1997.65	1.16421	36.8867	Jennie	36.4808	0.124016	atd	1	rgv2_r02	RGv2 Run 2	rgv2_r02_s076	0	RGv2	436.01	430-MB	4
0.15625	528.419	520-2-KB	5	15	3646.68	1.30801	36.8867	Jennie	36.4808	0.121256	atd	1	rgv2_r02	RGv2 Run 2	rgv2_r02_s077	0	RGv2	449.728	450-MB	5
0.15625	527.491	520-2-KB	6	300	1594.65	1.07072	36.8867	Jennie	36.4808	0.120336	atd	1	rgv2_r02	RGv2 Run 2	rgv2_r02_s078	0	RGv2	479.17	470-SB	6
0.15625	528.216	520-2-KB	1	25	3668.03	1.37857	36.8867	Jennie	36.4808	0.134136	atd	2	rgv2_r02	RGv2 Run 2	rgv2_r02_s079	0	RGv2	494.592	490-MB_R383	7
0.15625	529.482	520-2-KB	2	100	2694.3	1.29399	36.8867	Jennie	36.4808	0.119416	atd	2	rgv2_r02	RGv2 Run 2	rgv2_r02_s080	0	RGv2	520.492	505-SB	8
0.15625	528.519	520-2-KB	3	360	1593.03	1.06659	36.8867	Jennie	36.4808	0.120336	atd	2	rgv2_r02	RGv2 Run 2	rgv2_r02_s081	0	RGv2	528.097	520-2-KB	9
0.15625	527.919	520-2-KB	4	60	3691.73	1.3683	36.8867	Jennie	36.4808	0.124936	atd	2	rgv2_r02	RGv2 Run 2	rgv2_r02_s082	0	RGv2	548.427	525-SB_R2003	10
0.15625	528.978	520-2-KB	5	50	3460.02	1.30992	36.8867	Jennie	36.4808	0.115736	atd	2	rgv2_r02	RGv2 Run 2	rgv2_r02_s083	0	RGv2	572.853	570-KB	11
0.15625	527.527	520-2-KB	6	40	3558.99	1.33785	36.8867	Jennie	36.4808	0.127696	atd	2	rgv2_r02	RGv2 Run 2	rgv2_r02_s084	0	RGv2	593.479	590-SB	12
0.15625	528.597	520-2-KB	1	210	1778.63	1.10874	36.8867	Jennie	36.4808	0.144256	atd	3	rgv2_r02	RGv2 Run 2	rgv2_r02_s085	0	RGv2	611.12	605-SB	13
0.15625	527.838	520-2-KB	2	330	1650.79	1.06478	36.8867	Jennie	36.4808	0.133216	atd	3	rgv2_r02	RGv2 Run 2	rgv2_r02_s086	0	RGv2	635.405	630-SB	14
0.15625	527.285	520-2-KB	3	120	2419.35	1.21451	36.8867	Jennie	36.4808	0.113896	atd	3	rgv2_r02	RGv2 Run 2	rgv2_r02_s087	0	RGv2	651.041	660-LS	15
0.15625	530.531	520-2-KB	4	80	3205.74	1.31691	36.8867	Jennie	36.4808	0.119416	atd	3	rgv2_r02	RGv2 Run 2	rgv2_r02_s088	0	RGv2	676.045	680-MT	16
0.15625	528.427	520-2-KB	5	35	3717.83	1.33549	36.8867	Jennie	36.4808	0.112976	atd	3	rgv2_r02	RGv2 Run 2	rgv2_r02_s089	0	RGv2	700.818	700-MB	17
0.15625	527.622	520-2-KB	6	20	4258.96	1.41169	36.8867	Jennie	36.4808	0.123096	atd	3	rgv2_r02	RGv2 Run 2	rgv2_r02_s090	0	RGv2	722.442	720-MB	18
0.15625	530.663	520-2-KB	1	10	4224.41	1.38067	36.8867	Jennie	36.4808	0.104696	atd	4	rgv2_r02	RGv2 Run 2	rgv2_r02_s091	0	RGv2	740.3	740-MT	19
0.15625	527.88	520-2-KB	2	240	2146.97	1.15737	36.8867	Jennie	36.4808	0.105616	atd	4	rgv2_r02	RGv2 Run 2	rgv2_r02_s092	0	RGv2	755.259	760-MB	20
0.15625	527.429	520-2-KB	3	70	3771.04	1.34296	36.8867	Jennie	36.4808	0.096416	atd	4	rgv2_r02	RGv2 Run 2	rgv2_r02_s093	0	RGv2	771.074	780-MB	21
0.15625	528.091	520-2-KB	4	140	2287.68	1.21451	36.8867	Jennie	36.4808	0.114816	atd	4	rgv2_r02	RGv2 Run 2	rgv2_r02_s094	0	RGv2	853.33	850-VI	22
0.15625	530.147	520-2-KB	5	30	3854.08	1.36069	36.8867	Jennie	36.4808	0.103776	atd	4	rgv2_r02	RGv2 Run 2	rgv2_r02_s095	0	RGv2	956.238	940-VI	23
0.15625	528.46	520-2-KB	6	270	2780.87	3.01193	36.8867	Jennie	36.4808	0.105616	atd	4	rgv2_r02	RGv2 Run 2	rgv2_r02_s096	0	RGv2			24
5	528.414	520-2-KB	1	30	93264.6	0.859669	36.8867	Kirk	36.4808	0.091816	atd	1	rgv2_r02	RGv2 Run 2	rgv2_r02_s097	0	RGv2	368.876	361-LS	1
5	532.449	520-2-KB	2	40	98590.2	0.816201	36.8867	Kirk	36.4808	0.071576	atd	1	rgv2_r02	RGv2 Run 2	rgv2_r02_s098	0	RGv2	388.522	380-SB	2
5	530.405	520-2-KB	3	180	14468.7	1.48152	36.8867	Kirk	36.4808	0.092736	atd	1	rgv2_r02	RGv2 Run 2	rgv2_r02_s099	0	RGv2	405.191	405-SB	3
5	527.386	520-2-KB	4	5	107769	0.750877	36.8867	Kirk	36.4808	0.071576	atd	1	rgv2_r02	RGv2 Run 2	rgv2_r02_s100	0	RGv2	437.898	430-MB	4
5	527.913	520-2-KB	5	160	21449.8	1.41847	36.8867	Kirk	36.4808	0.092736	atd	1	rgv2_r02	RGv2 Run 2	rgv2_r02_s101	0	RGv2	451.28	450-MB	5
5	531.551	520-2-KB	6	270	3974.72	1.18662	36.8867	Kirk	36.4808	0.141496	atd	1	rgv2_r02	RGv2 Run 2	rgv2_r02_s102	0	RGv2	477.961	470-SB	6
5	531.076	520-2-KB	1	360	2221.22	1.14236	36.8867	Kirk	36.4808	0.101016	atd	2	rgv2_r02	RGv2 Run 2	rgv2_r02_s103	0	RGv2	494.879	490-MB_R383	7
5	531.762	520-2-KB	2	300	3430.23	1.15364	36.8867	Kirk	36.4808	0.115736	atd	2	rgv2_r02	RGv2 Run 2	rgv2_r02_s104	0	RGv2	523.139	505-SB	8
5	527.937	520-2-KB	3	25	103867	0.744536	36.8867	Kirk	36.4808	0.073416	atd	2	rgv2_r02	RGv2 Run 2	rgv2_r02_s105	0	RGv2	527.798	520-2-KB	9
5	530.011	520-2-KB	4	70	73573.5	1.08589	36.8867	Kirk	36.4808	0.090896	atd	2	rgv2_r02	RGv2 Run 2	rgv2_r02_s106	0	RGv2	547.024	525-SB_R2003	10
5	528.919	520-2-KB	5	240	6194.27	1.31155	36.8867	Kirk	36.4808	0.101936	atd	2	rgv2_r02	RGv2 Run 2	rgv2_r02_s107	0	RGv2	572.549	570-KB	11
5	528.261	520-2-KB	6	330	2590.79	1.14802	36.8867	Kirk	36.4808	0.115736	atd	2	rgv2_r02	RGv2 Run 2	rgv2_r02_s108	0	RGv2	594.167	590-SB	12
5	530.52	520-2-KB	1	60	76255.8	1.02998	36.8867	Kirk	36.4808	0.110216	atd	3	rgv2_r02	RGv2 Run 2	rgv2_r02_s109	0	RGv2	611.18	605-SB	13
5	528.504	520-2-KB	2	20	99116.3	0.834186	36.8867	Kirk	36.4808	0.092736	atd	3	rgv2_r02	RGv2 Run 2	rgv2_r02_s110	0	RGv2	633.428	630-SB	14
5	532.303	520-2-KB	3	35	90461.1	0.904763	36.8867	Kirk	36.4808	0.099176	atd	3	rgv2_r02	RGv2 Run 2	rgv2_r02_s111	0	RGv2	653.032	660-LS	15
5	527.72	520-2-KB	4	50	84028	0.960778	36.8867	Kirk	36.4808	0.097336	atd	3	rgv2_r02	RGv2 Run 2	rgv2_r02_s112	0	RGv2	676.776	680-MT	16
5	527.555	520-2-KB	5	100	47004.2	1.40344	36.8867	Kirk	36.4808	0.101936	atd	3	rgv2_r02	RGv2 Run 2	rgv2_r02_s113	0	RGv2	698.283	700-MB	17
5	528.124	520-2-KB	6	120	33732.6	1.49104	36.8867	Kirk	36.4808	0.097336	atd	3	rgv2_r02	RGv2 Run 2	rgv2_r02_s114	0	RGv2	722.789	720-MB	18
5	528.476	520-2-KB	1	0	98812.5	0.816201	36.8867	Kirk	36.4808	0.091816	atd	4	rgv2_r02	RGv2 Run 2	rgv2_r02_s115	0	RGv2	739.817	740-MT	19
5	528.392	520-2-KB	2	140	32322.7	1.45409	36.8867	Kirk	36.4808	0.074336	atd	4	rgv2_r02	RGv2 Run 2	rgv2_r02_s116	0	RGv2	755.678	760-MB	20
5	532.172	520-2-KB	3	210	9634.86	1.47921	36.8867	Kirk	36.4808	0.088136	atd	4	rgv2_r02	RGv2 Run 2	rgv2_r02_s117	0	RGv2	783.67	780-MB	21
5	528.476	520-2-KB	4	10	104172	0.763381	36.8867	Kirk	36.4808	0.085376	atd	4	rgv2_r02	RGv2 Run 2	rgv2_r02_s118	0	RGv2	859	850-VI	22
5	527.985	520-2-KB	5	15	108443	0.738136	36.8867	Kirk	36.4808	0.089976	atd	4	rgv2_r02	RGv2 Run 2	rgv2_r02_s119	0	RGv2	957.415	940-VI	23
5	531.337	520-2-KB	6	80	63238	1.24831	36.8867	Kirk	36.4808	0.105616	atd	4	rgv2_r02	RGv2 Run 2	rgv2_r02_s120	0	RGv2			24
2.5	530.734	520-2-KB	1	80	47269.5	1.42094	36.8922	Shannen	36.5779	0.135056	atd	1	rgv2_r01	RGv2 Run 1	rgv2_r01_s049	0	RGv2	368.742	361-LS	1
2.5	528.545	520-2-KB	2	50	70004.1	1.11956	36.8922	Shannen	36.5779	0.129536	atd	1	rgv2_r01	RGv2 Run 1	rgv2_r01_s050	0	RGv2	388.366	380-SB	2
2.5	528.507	520-2-KB	3	30	90279.1	0.876467	36.8922	Shannen	36.5779	0.096416	atd	1	rgv2_r01	RGv2 Run 1	rgv2_r01_s051	0	RGv2	406.036	405-SB	3
2.5	527.65	520-2-KB	4	240	5862.75	1.24997	36.8922	Shannen	36.5779	0.185656	atd	1	rgv2_r01	RGv2 Run 1	rgv2_r01_s052	0	RGv2	437.833	430-MB	4
2.5	528.02	520-2-KB	5	25	90884.7	0.851313	36.8922	Shannen	36.5779	0.102856	atd	1	rgv2_r01	RGv2 Run 1	rgv2_r01_s053	0	RGv2	452.223	450-MB	5
2.5	529.062	520-2-KB	6	300	3060.97	1.09365	36.8922	Shannen	36.5779	0.108376	atd	1	rgv2_r01	RGv2 Run 1	rgv2_r01_s054	0	RGv2	478.308	470-SB	6
2.5	527.855	520-2-KB	1	210	7021.09	1.39132	36.8922	Shannen	36.5779	0.145176	atd	2	rgv2_r01	RGv2 Run 1	rgv2_r01_s055	0	RGv2	494.36	490-MB_R383	7
2.5	528.07	520-2-KB	2	270	3647.32	1.09365	36.8922	Shannen	36.5779	0.131376	atd	2	rgv2_r01	RGv2 Run 1	rgv2_r01_s056	0	RGv2	523.608	505-SB	8
2.5	529.613	520-2-KB	3	70	56743.4	1.28465	36.8922	Shannen	36.5779	0.114816	atd	2	rgv2_r01	RGv2 Run 1	rgv2_r01_s057	0	RGv2	530.347	520-2-KB	9
2.5	527.719	520-2-KB	4	60	64794.2	1.14048	36.8922	Shannen	36.5779	0.174616	atd	2	rgv2_r01	RGv2 Run 1	rgv2_r01_s058	0	RGv2	547.595	525-SB_R2003	10
2.5	529.708	520-2-KB	5	15	85896.5	0.893234	36.8922	Shannen	36.5779	0.109296	atd	2	rgv2_r01	RGv2 Run 1	rgv2_r01_s059	0	RGv2	572.689	570-KB	11
2.5	529.804	520-2-KB	6	180	11640	1.45545	36.8922	Shannen	36.5779	0.196696	atd	2	rgv2_r01	RGv2 Run 1	rgv2_r01_s060	0	RGv2	593.819	590-SB	12
2.5	530.129	520-2-KB	1	100	39174.6	1.48858	36.8922	Shannen	36.5779	0.164496	atd	3	rgv2_r01	RGv2 Run 1	rgv2_r01_s061	0	RGv2	610.953	605-SB	13
2.5	527.996	520-2-KB	2	10	85867.9	0.926534	36.8922	Shannen	36.5779	0.134136	atd	3	rgv2_r01	RGv2 Run 1	rgv2_r01_s062	0	RGv2	633.268	630-SB	14
2.5	527.462	520-2-KB	3	35	84057	0.917998	36.8922	Shannen	36.5779	0.119416	atd	3	rgv2_r01	RGv2 Run 1	rgv2_r01_s063	0	RGv2	655.135	660-LS	15
2.5	528.519	520-2-KB	4	40	77290.9	0.990676	36.8922	Shannen	36.5779	0.110216	atd	3	rgv2_r01	RGv2 Run 1	rgv2_r01_s064	0	RGv2	676.729	680-MT	16
2.5	528.541	520-2-KB	5	0	89603.4	0.862752	36.8922	Shannen	36.5779	0.105616	atd	3	rgv2_r01	RGv2 Run 1	rgv2_r01_s065	0	RGv2	699.654	700-MB	17
2.5	528.449	520-2-KB	6	330	2400.1	1.10941	36.8922	Shannen	36.5779	0.077096	atd	3	rgv2_r01	RGv2 Run 1	rgv2_r01_s066	0	RGv2	722.977	720-MB	18
2.5	527.919	520-2-KB	1	5	81295.6	0.947978	36.8922	Shannen	36.5779	0.135976	atd	4	rgv2_r01	RGv2 Run 1	rgv2_r01_s067	0	RGv2	739.559	740-MT	19
2.5	530.292	520-2-KB	2	120	27846	1.43882	36.8922	Shannen	36.5779	0.131376	atd	4	rgv2_r01	RGv2 Run 1	rgv2_r01_s068	0	RGv2	754.323	760-MB	20
2.5	527.651	520-2-KB	3	160	16731.7	1.49314	36.8922	Shannen	36.5779	0.113896	atd	4	rgv2_r01	RGv2 Run 1	rgv2_r01_s069	0	RGv2	782.489	780-MB	21
2.5	528.452	520-2-KB	4	360	2300.13	1.12531	36.8922	Shannen	36.5779	0.107456	atd	4	rgv2_r01	RGv2 Run 1	rgv2_r01_s070	0	RGv2	858.46	850-VI	22
2.5	529.345	520-2-KB	5	20	86074.8	0.868393	36.8922	Shannen	36.5779	0.099176	atd	4	rgv2_r01	RGv2 Run 1	rgv2_r01_s071	0	RGv2	954.515	940-VI	23
2.5	528.849	520-2-KB	6	140	21539.6	1.41687	36.8922	Shannen	36.5779	0.117576	atd	4	rgv2_r01	RGv2 Run 1	rgv2_r01_s072	0	RGv2			24
1.25	528.128	520-2-KB	1	140	18098.4	1.47893	36.8922	Picard	36.5779	0.076176	atd	1	rgv2_r01	RGv2 Run 1	rgv2_r01_s121	0	RGv2	368.85	361-LS	1
1.25	529.845	520-2-KB	2	360	2299.67	1.14136	36.8922	Picard	36.5779	0.085376	atd	1	rgv2_r01	RGv2 Run 1	rgv2_r01_s122	0	RGv2	388.774	380-SB	2
1.25	529.838	520-2-KB	3	300	3246.77	1.15782	36.8922	Picard	36.5779	0.078016	atd	1	rgv2_r01	RGv2 Run 1	rgv2_r01_s123	0	RGv2	404.638	405-SB	3
1.25	527.997	520-2-KB	4	20	72219	1.03589	36.8922	Picard	36.5779	0.074336	atd	1	rgv2_r01	RGv2 Run 1	rgv2_r01_s124	0	RGv2	435.774	430-MB	4
1.25	528.116	520-2-KB	5	35	67381.5	1.08484	36.8922	Picard	36.5779	0.082616	atd	1	rgv2_r01	RGv2 Run 1	rgv2_r01_s125	0	RGv2	450.149	450-MB	5
1.25	530.335	520-2-KB	6	15	66954.1	1.09493	36.8922	Picard	36.5779	0.099176	atd	1	rgv2_r01	RGv2 Run 1	rgv2_r01_s126	0	RGv2	480.08	470-SB	6
1.25	528.47	520-2-KB	1	60	51053.7	1.35244	36.8922	Picard	36.5779	0.081696	atd	2	rgv2_r01	RGv2 Run 1	rgv2_r01_s127	0	RGv2	493.618	490-MB_R383	7
1.25	528.606	520-2-KB	2	50	61347.5	1.17027	36.8922	Picard	36.5779	0.077096	atd	2	rgv2_r01	RGv2 Run 1	rgv2_r01_s128	0	RGv2	523.236	505-SB	8
1.25	530.057	520-2-KB	3	40	66027.1	1.12997	36.8922	Picard	36.5779	0.076176	atd	2	rgv2_r01	RGv2 Run 1	rgv2_r01_s129	0	RGv2	528.234	520-2-KB	9
1.25	528.68	520-2-KB	4	160	15059.8	1.55797	36.8922	Picard	36.5779	0.073416	atd	2	rgv2_r01	RGv2 Run 1	rgv2_r01_s130	0	RGv2	550.351	525-SB_R2003	10
1.25	528.479	520-2-KB	5	5	65498.4	1.10511	36.8922	Picard	36.5779	0.087216	atd	2	rgv2_r01	RGv2 Run 1	rgv2_r01_s131	0	RGv2	572.289	570-KB	11
1.25	531.135	520-2-KB	6	120	21400.6	1.50242	36.8922	Picard	36.5779	0.125856	atd	2	rgv2_r01	RGv2 Run 1	rgv2_r01_s132	0	RGv2	593.877	590-SB	12
1.25	528.513	520-2-KB	1	25	67385.1	1.10925	36.8922	Picard	36.5779	0.089056	atd	3	rgv2_r01	RGv2 Run 1	rgv2_r01_s133	0	RGv2	611.112	605-SB	13
1.25	531.332	520-2-KB	2	210	6771.85	1.3375	36.8922	Picard	36.5779	0.094576	atd	3	rgv2_r01	RGv2 Run 1	rgv2_r01_s134	0	RGv2	637.448	630-SB	14
1.25	527.937	520-2-KB	3	70	49310.4	1.38144	36.8922	Picard	36.5779	0.077096	atd	3	rgv2_r01	RGv2 Run 1	rgv2_r01_s135	0	RGv2	650.591	660-LS	15
1.25	530.017	520-2-KB	4	80	46098.1	1.43847	36.8922	Picard	36.5779	0.090896	atd	3	rgv2_r01	RGv2 Run 1	rgv2_r01_s136	0	RGv2	677.063	680-MT	16
1.25	528.546	520-2-KB	5	270	3644.09	1.1469	36.8922	Picard	36.5779	0.092736	atd	3	rgv2_r01	RGv2 Run 1	rgv2_r01_s137	0	RGv2	700.205	700-MB	17
1.25	527.709	520-2-KB	6	0	64845.1	1.16909	36.8922	Picard	36.5779	0.091816	atd	3	rgv2_r01	RGv2 Run 1	rgv2_r01_s138	0	RGv2	722.479	720-MB	18
1.25	528.432	520-2-KB	1	100	35768.2	1.52563	36.8922	Picard	36.5779	0.066976	atd	4	rgv2_r01	RGv2 Run 1	rgv2_r01_s139	0	RGv2	739.843	740-MT	19
1.25	527.491	520-2-KB	2	240	5762.57	1.28516	36.8922	Picard	36.5779	0.068816	atd	4	rgv2_r01	RGv2 Run 1	rgv2_r01_s140	0	RGv2	754.616	760-MB	20
1.25	528.085	520-2-KB	3	330	3086.67	1.1469	36.8922	Picard	36.5779	0.071576	atd	4	rgv2_r01	RGv2 Run 1	rgv2_r01_s141	0	RGv2	781.798	780-MB	21
1.25	528.628	520-2-KB	4	30	73569.4	1.03089	36.8922	Picard	36.5779	0.070656	atd	4	rgv2_r01	RGv2 Run 1	rgv2_r01_s142	0	RGv2	851.342	850-VI	22
1.25	528.414	520-2-KB	5	180	11684.6	1.56871	36.8922	Picard	36.5779	0.070656	atd	4	rgv2_r01	RGv2 Run 1	rgv2_r01_s143	0	RGv2	958.317	940-VI	23
1.25	529.558	520-2-KB	6	10	68467.2	1.07025	36.8922	Picard	36.5779	0.094576	atd	4	rgv2_r01	RGv2 Run 1	rgv2_r01_s144	0	RGv2			24
