# Supplementary material for: A photoconversion model for full spectral programming and multiplexing of optogenetic systems
Source: Mol Syst Biol. 2017 Apr 24;13(4):926. doi: 10.15252/msb.20167456 (PMC5408778; doi:10.15252/msb.20167456)
Supplement: Supplementary file 10 — Dataset EV2 [file MSB-13-926-s010.zip › dataset_ev2_ccasr_data_and_analysis/ccasr_data/atd/rgv2_wholepop_atd_histograms.xlsx]

## Sheet: Sheet1
Sample ID	Channel	Unnamed: 2	Bin 1	Bin 2	Bin 3	Bin 4	Bin 5	Bin 6	Bin 7	Bin 8	Bin 9	Bin 10	Bin 11	Bin 12	Bin 13	Bin 14	Bin 15	Bin 16	Bin 17	Bin 18	Bin 19	Bin 20	Bin 21	Bin 22	Bin 23	Bin 24	Bin 25	Bin 26	Bin 27	Bin 28	Bin 29	Bin 30	Bin 31	Bin 32	Bin 33	Bin 34	Bin 35	Bin 36	Bin 37	Bin 38	Bin 39	Bin 40	Bin 41	Bin 42	Bin 43	Bin 44	Bin 45	Bin 46	Bin 47
rgv2_r05_s145	FL1	Bin Values (MEF)	56.8426	57.3757	57.9138	58.457	59.0053	59.5588	60.1174	60.6812	61.2504	61.8249	62.4047	62.9901	63.5809	64.1772	64.7791	65.3867	66	66.619	67.2439	67.8746	68.5112	69.1538	69.8024	70.4571	71.118	71.785	72.4583	73.1379	73.8239	74.5163	75.2152	75.9207	76.6328	77.3515	78.077	78.8093	79.5485	80.2946	81.0477	81.8079	82.5752	83.3497	84.1315	84.9206	85.7171	86.521	87.3325
rgv2_r05_s145	FL1	Counts	0	0	0	0	0	0	0	0	0	0	0	0	0	0	0	1	0	0	0	0	0	0	0	0	0	0	0	0	0	0	0	0	0	0	1	0	0	1	0	0	0	1	0	0	0	0	0
rgv2_r05_s146	FL1	Bin Values (MEF)	56.8426	57.3757	57.9138	58.457	59.0053	59.5588	60.1174	60.6812	61.2504	61.8249	62.4047	62.9901	63.5809	64.1772	64.7791	65.3867	66	66.619	67.2439	67.8746	68.5112	69.1538	69.8024	70.4571	71.118	71.785	72.4583	73.1379	73.8239	74.5163	75.2152	75.9207	76.6328	77.3515	78.077	78.8093	79.5485	80.2946	81.0477	81.8079	82.5752	83.3497	84.1315	84.9206	85.7171	86.521	87.3325
rgv2_r05_s146	FL1	Counts	0	0	0	0	0	0	0	0	0	0	0	0	0	0	0	0	0	0	0	0	0	0	0	0	0	0	0	0	0	0	0	0	0	0	0	0	0	0	0	0	0	0	0	0	0	0	0
rgv2_r05_s147	FL1	Bin Values (MEF)	56.8426	57.3757	57.9138	58.457	59.0053	59.5588	60.1174	60.6812	61.2504	61.8249	62.4047	62.9901	63.5809	64.1772	64.7791	65.3867	66	66.619	67.2439	67.8746	68.5112	69.1538	69.8024	70.4571	71.118	71.785	72.4583	73.1379	73.8239	74.5163	75.2152	75.9207	76.6328	77.3515	78.077	78.8093	79.5485	80.2946	81.0477	81.8079	82.5752	83.3497	84.1315	84.9206	85.7171	86.521	87.3325
rgv2_r05_s147	FL1	Counts	0	0	0	0	0	0	0	0	0	0	0	0	0	0	0	0	0	0	0	0	1	0	0	0	0	0	0	0	0	0	0	0	0	0	0	0	0	0	0	0	0	0	0	0	0	0	0
rgv2_r05_s148	FL1	Bin Values (MEF)	56.8426	57.3757	57.9138	58.457	59.0053	59.5588	60.1174	60.6812	61.2504	61.8249	62.4047	62.9901	63.5809	64.1772	64.7791	65.3867	66	66.619	67.2439	67.8746	68.5112	69.1538	69.8024	70.4571	71.118	71.785	72.4583	73.1379	73.8239	74.5163	75.2152	75.9207	76.6328	77.3515	78.077	78.8093	79.5485	80.2946	81.0477	81.8079	82.5752	83.3497	84.1315	84.9206	85.7171	86.521	87.3325
rgv2_r05_s148	FL1	Counts	0	0	0	0	0	0	0	0	0	0	0	0	0	0	0	0	0	0	0	0	0	0	1	0	0	0	0	0	0	0	0	0	0	0	1	0	0	0	0	0	0	0	0	0	0	0	0
rgv2_r05_s149	FL1	Bin Values (MEF)	56.8426	57.3757	57.9138	58.457	59.0053	59.5588	60.1174	60.6812	61.2504	61.8249	62.4047	62.9901	63.5809	64.1772	64.7791	65.3867	66	66.619	67.2439	67.8746	68.5112	69.1538	69.8024	70.4571	71.118	71.785	72.4583	73.1379	73.8239	74.5163	75.2152	75.9207	76.6328	77.3515	78.077	78.8093	79.5485	80.2946	81.0477	81.8079	82.5752	83.3497	84.1315	84.9206	85.7171	86.521	87.3325
rgv2_r05_s149	FL1	Counts	0	0	1	0	0	0	0	0	0	0	1	0	0	0	0	0	0	0	1	0	0	0	0	0	0	0	0	0	0	0	0	0	0	0	0	0	0	0	0	0	0	0	0	0	0	0	0
rgv2_r05_s150	FL1	Bin Values (MEF)	56.8426	57.3757	57.9138	58.457	59.0053	59.5588	60.1174	60.6812	61.2504	61.8249	62.4047	62.9901	63.5809	64.1772	64.7791	65.3867	66	66.619	67.2439	67.8746	68.5112	69.1538	69.8024	70.4571	71.118	71.785	72.4583	73.1379	73.8239	74.5163	75.2152	75.9207	76.6328	77.3515	78.077	78.8093	79.5485	80.2946	81.0477	81.8079	82.5752	83.3497	84.1315	84.9206	85.7171	86.521	87.3325
rgv2_r05_s150	FL1	Counts	0	0	0	0	0	0	0	0	0	0	0	0	0	0	0	0	0	0	0	0	0	0	0	0	0	0	0	0	0	0	1	0	0	0	0	0	0	0	0	0	0	0	0	0	0	0	1
rgv2_r05_s151	FL1	Bin Values (MEF)	56.8426	57.3757	57.9138	58.457	59.0053	59.5588	60.1174	60.6812	61.2504	61.8249	62.4047	62.9901	63.5809	64.1772	64.7791	65.3867	66	66.619	67.2439	67.8746	68.5112	69.1538	69.8024	70.4571	71.118	71.785	72.4583	73.1379	73.8239	74.5163	75.2152	75.9207	76.6328	77.3515	78.077	78.8093	79.5485	80.2946	81.0477	81.8079	82.5752	83.3497	84.1315	84.9206	85.7171	86.521	87.3325
rgv2_r05_s151	FL1	Counts	0	0	0	0	0	0	0	0	0	0	0	0	0	0	0	0	0	0	0	0	0	0	0	0	0	0	0	0	0	0	0	0	0	0	0	0	0	0	2	0	0	0	0	0	0	0	0
rgv2_r05_s152	FL1	Bin Values (MEF)	56.8426	57.3757	57.9138	58.457	59.0053	59.5588	60.1174	60.6812	61.2504	61.8249	62.4047	62.9901	63.5809	64.1772	64.7791	65.3867	66	66.619	67.2439	67.8746	68.5112	69.1538	69.8024	70.4571	71.118	71.785	72.4583	73.1379	73.8239	74.5163	75.2152	75.9207	76.6328	77.3515	78.077	78.8093	79.5485	80.2946	81.0477	81.8079	82.5752	83.3497	84.1315	84.9206	85.7171	86.521	87.3325
rgv2_r05_s152	FL1	Counts	0	0	0	0	0	0	0	0	0	0	0	0	0	0	0	0	0	0	0	0	0	0	0	0	0	0	0	0	0	0	0	0	0	0	0	0	0	0	0	0	0	0	0	1	0	0	0
rgv2_r05_s153	FL1	Bin Values (MEF)	56.8426	57.3757	57.9138	58.457	59.0053	59.5588	60.1174	60.6812	61.2504	61.8249	62.4047	62.9901	63.5809	64.1772	64.7791	65.3867	66	66.619	67.2439	67.8746	68.5112	69.1538	69.8024	70.4571	71.118	71.785	72.4583	73.1379	73.8239	74.5163	75.2152	75.9207	76.6328	77.3515	78.077	78.8093	79.5485	80.2946	81.0477	81.8079	82.5752	83.3497	84.1315	84.9206	85.7171	86.521	87.3325
rgv2_r05_s153	FL1	Counts	0	0	0	0	0	0	0	0	0	0	0	0	1	0	0	0	0	0	0	0	0	0	0	0	0	0	0	0	0	0	0	0	0	0	0	0	0	0	0	0	0	0	0	0	0	0	0
rgv2_r05_s154	FL1	Bin Values (MEF)	56.8426	57.3757	57.9138	58.457	59.0053	59.5588	60.1174	60.6812	61.2504	61.8249	62.4047	62.9901	63.5809	64.1772	64.7791	65.3867	66	66.619	67.2439	67.8746	68.5112	69.1538	69.8024	70.4571	71.118	71.785	72.4583	73.1379	73.8239	74.5163	75.2152	75.9207	76.6328	77.3515	78.077	78.8093	79.5485	80.2946	81.0477	81.8079	82.5752	83.3497	84.1315	84.9206	85.7171	86.521	87.3325
rgv2_r05_s154	FL1	Counts	0	0	0	0	0	0	0	0	0	0	0	0	1	0	0	0	0	0	0	0	0	0	0	0	0	0	0	0	0	0	0	0	0	0	0	0	0	0	0	0	0	0	0	1	0	1	0
rgv2_r05_s155	FL1	Bin Values (MEF)	56.8426	57.3757	57.9138	58.457	59.0053	59.5588	60.1174	60.6812	61.2504	61.8249	62.4047	62.9901	63.5809	64.1772	64.7791	65.3867	66	66.619	67.2439	67.8746	68.5112	69.1538	69.8024	70.4571	71.118	71.785	72.4583	73.1379	73.8239	74.5163	75.2152	75.9207	76.6328	77.3515	78.077	78.8093	79.5485	80.2946	81.0477	81.8079	82.5752	83.3497	84.1315	84.9206	85.7171	86.521	87.3325
rgv2_r05_s155	FL1	Counts	0	0	0	0	0	0	0	0	0	0	0	0	0	0	0	0	0	0	0	0	0	0	0	0	0	0	0	0	0	0	0	0	1	0	0	0	0	0	0	0	0	0	0	0	0	0	0
rgv2_r05_s156	FL1	Bin Values (MEF)	56.8426	57.3757	57.9138	58.457	59.0053	59.5588	60.1174	60.6812	61.2504	61.8249	62.4047	62.9901	63.5809	64.1772	64.7791	65.3867	66	66.619	67.2439	67.8746	68.5112	69.1538	69.8024	70.4571	71.118	71.785	72.4583	73.1379	73.8239	74.5163	75.2152	75.9207	76.6328	77.3515	78.077	78.8093	79.5485	80.2946	81.0477	81.8079	82.5752	83.3497	84.1315	84.9206	85.7171	86.521	87.3325
rgv2_r05_s156	FL1	Counts	0	0	0	0	0	0	0	0	0	0	0	0	0	0	0	0	0	0	0	0	0	0	0	0	0	0	0	1	0	0	0	0	0	0	0	0	0	0	0	0	0	0	0	0	0	0	0
rgv2_r05_s157	FL1	Bin Values (MEF)	56.8426	57.3757	57.9138	58.457	59.0053	59.5588	60.1174	60.6812	61.2504	61.8249	62.4047	62.9901	63.5809	64.1772	64.7791	65.3867	66	66.619	67.2439	67.8746	68.5112	69.1538	69.8024	70.4571	71.118	71.785	72.4583	73.1379	73.8239	74.5163	75.2152	75.9207	76.6328	77.3515	78.077	78.8093	79.5485	80.2946	81.0477	81.8079	82.5752	83.3497	84.1315	84.9206	85.7171	86.521	87.3325
rgv2_r05_s157	FL1	Counts	0	0	0	0	0	0	0	0	0	0	0	0	0	0	0	0	0	0	0	1	0	0	0	0	0	0	0	0	0	0	0	0	0	0	0	0	0	0	0	0	0	0	0	0	0	0	0
rgv2_r05_s158	FL1	Bin Values (MEF)	56.8426	57.3757	57.9138	58.457	59.0053	59.5588	60.1174	60.6812	61.2504	61.8249	62.4047	62.9901	63.5809	64.1772	64.7791	65.3867	66	66.619	67.2439	67.8746	68.5112	69.1538	69.8024	70.4571	71.118	71.785	72.4583	73.1379	73.8239	74.5163	75.2152	75.9207	76.6328	77.3515	78.077	78.8093	79.5485	80.2946	81.0477	81.8079	82.5752	83.3497	84.1315	84.9206	85.7171	86.521	87.3325
rgv2_r05_s158	FL1	Counts	0	0	0	0	0	0	0	0	0	1	0	0	0	0	0	0	0	0	0	0	0	0	0	0	0	0	0	0	0	0	0	0	0	0	0	0	0	0	0	0	0	0	0	0	1	0	0
rgv2_r05_s159	FL1	Bin Values (MEF)	56.8426	57.3757	57.9138	58.457	59.0053	59.5588	60.1174	60.6812	61.2504	61.8249	62.4047	62.9901	63.5809	64.1772	64.7791	65.3867	66	66.619	67.2439	67.8746	68.5112	69.1538	69.8024	70.4571	71.118	71.785	72.4583	73.1379	73.8239	74.5163	75.2152	75.9207	76.6328	77.3515	78.077	78.8093	79.5485	80.2946	81.0477	81.8079	82.5752	83.3497	84.1315	84.9206	85.7171	86.521	87.3325
rgv2_r05_s159	FL1	Counts	0	0	0	0	0	0	0	0	0	0	0	0	0	0	0	0	0	0	0	0	0	0	0	0	0	0	0	0	0	0	0	0	0	0	0	0	0	0	0	0	0	0	0	0	0	0	0
rgv2_r05_s160	FL1	Bin Values (MEF)	56.8426	57.3757	57.9138	58.457	59.0053	59.5588	60.1174	60.6812	61.2504	61.8249	62.4047	62.9901	63.5809	64.1772	64.7791	65.3867	66	66.619	67.2439	67.8746	68.5112	69.1538	69.8024	70.4571	71.118	71.785	72.4583	73.1379	73.8239	74.5163	75.2152	75.9207	76.6328	77.3515	78.077	78.8093	79.5485	80.2946	81.0477	81.8079	82.5752	83.3497	84.1315	84.9206	85.7171	86.521	87.3325
rgv2_r05_s160	FL1	Counts	0	0	0	0	0	0	0	0	0	0	0	0	0	0	1	0	0	0	0	0	0	1	0	0	1	0	0	0	0	0	1	0	1	0	0	0	0	0	0	2	0	0	0	0	0	1	0
rgv2_r05_s161	FL1	Bin Values (MEF)	56.8426	57.3757	57.9138	58.457	59.0053	59.5588	60.1174	60.6812	61.2504	61.8249	62.4047	62.9901	63.5809	64.1772	64.7791	65.3867	66	66.619	67.2439	67.8746	68.5112	69.1538	69.8024	70.4571	71.118	71.785	72.4583	73.1379	73.8239	74.5163	75.2152	75.9207	76.6328	77.3515	78.077	78.8093	79.5485	80.2946	81.0477	81.8079	82.5752	83.3497	84.1315	84.9206	85.7171	86.521	87.3325
rgv2_r05_s161	FL1	Counts	0	0	0	0	0	0	0	0	0	0	0	0	0	0	0	0	0	0	0	0	0	0	0	0	0	0	0	0	0	0	0	0	1	0	0	0	0	0	0	0	0	0	0	0	0	0	0
rgv2_r05_s162	FL1	Bin Values (MEF)	56.8426	57.3757	57.9138	58.457	59.0053	59.5588	60.1174	60.6812	61.2504	61.8249	62.4047	62.9901	63.5809	64.1772	64.7791	65.3867	66	66.619	67.2439	67.8746	68.5112	69.1538	69.8024	70.4571	71.118	71.785	72.4583	73.1379	73.8239	74.5163	75.2152	75.9207	76.6328	77.3515	78.077	78.8093	79.5485	80.2946	81.0477	81.8079	82.5752	83.3497	84.1315	84.9206	85.7171	86.521	87.3325
rgv2_r05_s162	FL1	Counts	0	0	0	0	0	0	0	0	0	0	0	0	0	0	0	1	0	0	0	0	0	0	0	0	0	0	0	0	0	0	0	0	0	0	0	0	0	0	0	0	0	0	0	0	1	0	0
rgv2_r05_s163	FL1	Bin Values (MEF)	56.8426	57.3757	57.9138	58.457	59.0053	59.5588	60.1174	60.6812	61.2504	61.8249	62.4047	62.9901	63.5809	64.1772	64.7791	65.3867	66	66.619	67.2439	67.8746	68.5112	69.1538	69.8024	70.4571	71.118	71.785	72.4583	73.1379	73.8239	74.5163	75.2152	75.9207	76.6328	77.3515	78.077	78.8093	79.5485	80.2946	81.0477	81.8079	82.5752	83.3497	84.1315	84.9206	85.7171	86.521	87.3325
rgv2_r05_s163	FL1	Counts	0	0	0	0	0	0	0	0	0	0	0	0	0	0	0	0	0	0	0	0	0	0	0	0	0	0	0	0	0	0	0	0	0	0	0	0	0	0	0	0	0	0	0	0	0	0	0
rgv2_r05_s164	FL1	Bin Values (MEF)	56.8426	57.3757	57.9138	58.457	59.0053	59.5588	60.1174	60.6812	61.2504	61.8249	62.4047	62.9901	63.5809	64.1772	64.7791	65.3867	66	66.619	67.2439	67.8746	68.5112	69.1538	69.8024	70.4571	71.118	71.785	72.4583	73.1379	73.8239	74.5163	75.2152	75.9207	76.6328	77.3515	78.077	78.8093	79.5485	80.2946	81.0477	81.8079	82.5752	83.3497	84.1315	84.9206	85.7171	86.521	87.3325
rgv2_r05_s164	FL1	Counts	0	0	0	0	0	0	0	0	0	0	0	0	0	0	0	0	0	0	0	0	0	0	0	0	0	0	0	0	0	0	0	0	0	0	0	0	0	0	0	0	0	0	0	0	0	0	0
rgv2_r05_s165	FL1	Bin Values (MEF)	56.8426	57.3757	57.9138	58.457	59.0053	59.5588	60.1174	60.6812	61.2504	61.8249	62.4047	62.9901	63.5809	64.1772	64.7791	65.3867	66	66.619	67.2439	67.8746	68.5112	69.1538	69.8024	70.4571	71.118	71.785	72.4583	73.1379	73.8239	74.5163	75.2152	75.9207	76.6328	77.3515	78.077	78.8093	79.5485	80.2946	81.0477	81.8079	82.5752	83.3497	84.1315	84.9206	85.7171	86.521	87.3325
rgv2_r05_s165	FL1	Counts	0	0	0	0	0	0	0	0	0	0	0	0	0	1	0	0	0	0	0	0	0	0	0	1	0	0	0	0	0	0	0	0	0	0	0	0	0	1	0	0	0	0	0	0	0	0	0
rgv2_r05_s166	FL1	Bin Values (MEF)	56.8426	57.3757	57.9138	58.457	59.0053	59.5588	60.1174	60.6812	61.2504	61.8249	62.4047	62.9901	63.5809	64.1772	64.7791	65.3867	66	66.619	67.2439	67.8746	68.5112	69.1538	69.8024	70.4571	71.118	71.785	72.4583	73.1379	73.8239	74.5163	75.2152	75.9207	76.6328	77.3515	78.077	78.8093	79.5485	80.2946	81.0477	81.8079	82.5752	83.3497	84.1315	84.9206	85.7171	86.521	87.3325
rgv2_r05_s166	FL1	Counts	0	0	0	0	0	0	0	0	0	0	0	0	0	0	1	0	0	0	0	0	0	0	0	0	0	0	0	1	0	0	0	0	0	0	0	1	0	0	0	0	0	0	0	0	0	0	0
rgv2_r05_s167	FL1	Bin Values (MEF)	56.8426	57.3757	57.9138	58.457	59.0053	59.5588	60.1174	60.6812	61.2504	61.8249	62.4047	62.9901	63.5809	64.1772	64.7791	65.3867	66	66.619	67.2439	67.8746	68.5112	69.1538	69.8024	70.4571	71.118	71.785	72.4583	73.1379	73.8239	74.5163	75.2152	75.9207	76.6328	77.3515	78.077	78.8093	79.5485	80.2946	81.0477	81.8079	82.5752	83.3497	84.1315	84.9206	85.7171	86.521	87.3325
rgv2_r05_s167	FL1	Counts	0	0	0	0	0	0	1	0	0	0	0	0	0	0	0	0	1	0	0	0	0	0	0	0	0	0	0	0	0	0	0	0	0	0	0	1	0	0	0	0	0	1	0	0	0	0	0
rgv2_r05_s168	FL1	Bin Values (MEF)	56.8426	57.3757	57.9138	58.457	59.0053	59.5588	60.1174	60.6812	61.2504	61.8249	62.4047	62.9901	63.5809	64.1772	64.7791	65.3867	66	66.619	67.2439	67.8746	68.5112	69.1538	69.8024	70.4571	71.118	71.785	72.4583	73.1379	73.8239	74.5163	75.2152	75.9207	76.6328	77.3515	78.077	78.8093	79.5485	80.2946	81.0477	81.8079	82.5752	83.3497	84.1315	84.9206	85.7171	86.521	87.3325
rgv2_r05_s168	FL1	Counts	0	0	1	0	0	0	0	0	0	0	0	0	0	0	0	0	0	0	0	0	0	0	0	0	0	0	0	0	0	0	0	0	0	0	0	0	0	0	0	0	0	0	0	0	0	0	0
rgv2_r03_s001	FL1	Bin Values (MEF)	56.1713	56.6954	57.2244	57.7584	58.2973	58.8413	59.3904	59.9445	60.5039	61.0684	61.6383	62.2134	62.7939	63.3799	63.9713	64.5682	65.1707	65.7788	66.3926	67.0121	67.6374	68.2685	68.9055	69.5485	70.1974	70.8524	71.5136	72.1808	72.8544	73.5342	74.2203	74.9129	75.6119	76.3174	77.0295	77.7483	78.4738	79.206	79.9451	80.6911	81.444	82.204	82.971	83.7452	84.5266	85.3154	86.1114
rgv2_r03_s001	FL1	Counts	0	0	0	0	0	0	0	2	0	0	1	0	0	0	0	0	0	0	0	0	0	0	0	0	1	0	0	0	0	0	1	1	2	0	0	0	1	0	1	0	1	0	0	0	1	1	0
rgv2_r03_s002	FL1	Bin Values (MEF)	56.1713	56.6954	57.2244	57.7584	58.2973	58.8413	59.3904	59.9445	60.5039	61.0684	61.6383	62.2134	62.7939	63.3799	63.9713	64.5682	65.1707	65.7788	66.3926	67.0121	67.6374	68.2685	68.9055	69.5485	70.1974	70.8524	71.5136	72.1808	72.8544	73.5342	74.2203	74.9129	75.6119	76.3174	77.0295	77.7483	78.4738	79.206	79.9451	80.6911	81.444	82.204	82.971	83.7452	84.5266	85.3154	86.1114
rgv2_r03_s002	FL1	Counts	0	0	0	0	0	0	0	0	0	0	0	0	0	0	0	0	0	0	0	0	0	0	0	0	0	0	0	0	0	0	0	0	0	0	1	0	0	0	1	0	0	0	0	0	0	1	0
rgv2_r03_s003	FL1	Bin Values (MEF)	56.1713	56.6954	57.2244	57.7584	58.2973	58.8413	59.3904	59.9445	60.5039	61.0684	61.6383	62.2134	62.7939	63.3799	63.9713	64.5682	65.1707	65.7788	66.3926	67.0121	67.6374	68.2685	68.9055	69.5485	70.1974	70.8524	71.5136	72.1808	72.8544	73.5342	74.2203	74.9129	75.6119	76.3174	77.0295	77.7483	78.4738	79.206	79.9451	80.6911	81.444	82.204	82.971	83.7452	84.5266	85.3154	86.1114
rgv2_r03_s003	FL1	Counts	0	0	0	0	0	0	0	0	0	0	0	0	0	0	0	0	0	0	0	0	0	0	0	0	0	0	0	0	0	0	0	0	0	0	0	0	0	0	0	0	1	0	0	1	1	0	0
rgv2_r03_s004	FL1	Bin Values (MEF)	56.1713	56.6954	57.2244	57.7584	58.2973	58.8413	59.3904	59.9445	60.5039	61.0684	61.6383	62.2134	62.7939	63.3799	63.9713	64.5682	65.1707	65.7788	66.3926	67.0121	67.6374	68.2685	68.9055	69.5485	70.1974	70.8524	71.5136	72.1808	72.8544	73.5342	74.2203	74.9129	75.6119	76.3174	77.0295	77.7483	78.4738	79.206	79.9451	80.6911	81.444	82.204	82.971	83.7452	84.5266	85.3154	86.1114
rgv2_r03_s004	FL1	Counts	0	0	0	0	0	0	0	0	0	0	1	0	0	0	0	0	0	0	0	0	0	1	0	0	1	0	0	0	1	0	0	0	1	0	0	0	0	0	0	0	0	2	0	0	0	0	0
rgv2_r03_s005	FL1	Bin Values (MEF)	56.1713	56.6954	57.2244	57.7584	58.2973	58.8413	59.3904	59.9445	60.5039	61.0684	61.6383	62.2134	62.7939	63.3799	63.9713	64.5682	65.1707	65.7788	66.3926	67.0121	67.6374	68.2685	68.9055	69.5485	70.1974	70.8524	71.5136	72.1808	72.8544	73.5342	74.2203	74.9129	75.6119	76.3174	77.0295	77.7483	78.4738	79.206	79.9451	80.6911	81.444	82.204	82.971	83.7452	84.5266	85.3154	86.1114
rgv2_r03_s005	FL1	Counts	0	0	0	0	0	0	0	0	0	0	0	0	0	0	0	0	0	0	0	0	0	0	0	2	0	0	0	0	0	0	0	0	0	0	0	0	0	2	0	0	0	0	0	0	0	0	0
rgv2_r03_s006	FL1	Bin Values (MEF)	56.1713	56.6954	57.2244	57.7584	58.2973	58.8413	59.3904	59.9445	60.5039	61.0684	61.6383	62.2134	62.7939	63.3799	63.9713	64.5682	65.1707	65.7788	66.3926	67.0121	67.6374	68.2685	68.9055	69.5485	70.1974	70.8524	71.5136	72.1808	72.8544	73.5342	74.2203	74.9129	75.6119	76.3174	77.0295	77.7483	78.4738	79.206	79.9451	80.6911	81.444	82.204	82.971	83.7452	84.5266	85.3154	86.1114
rgv2_r03_s006	FL1	Counts	0	0	0	0	0	0	0	0	0	0	1	0	0	0	0	0	0	0	0	0	0	0	0	0	0	0	0	0	0	0	0	0	0	0	0	0	0	0	1	0	0	0	0	0	0	0	0
rgv2_r03_s007	FL1	Bin Values (MEF)	56.1713	56.6954	57.2244	57.7584	58.2973	58.8413	59.3904	59.9445	60.5039	61.0684	61.6383	62.2134	62.7939	63.3799	63.9713	64.5682	65.1707	65.7788	66.3926	67.0121	67.6374	68.2685	68.9055	69.5485	70.1974	70.8524	71.5136	72.1808	72.8544	73.5342	74.2203	74.9129	75.6119	76.3174	77.0295	77.7483	78.4738	79.206	79.9451	80.6911	81.444	82.204	82.971	83.7452	84.5266	85.3154	86.1114
rgv2_r03_s007	FL1	Counts	0	0	0	0	0	0	0	0	0	0	0	0	0	0	0	1	0	0	0	0	0	0	0	1	0	1	0	0	0	0	0	0	0	0	0	0	1	0	0	1	0	0	0	0	0	0	0
rgv2_r03_s008	FL1	Bin Values (MEF)	56.1713	56.6954	57.2244	57.7584	58.2973	58.8413	59.3904	59.9445	60.5039	61.0684	61.6383	62.2134	62.7939	63.3799	63.9713	64.5682	65.1707	65.7788	66.3926	67.0121	67.6374	68.2685	68.9055	69.5485	70.1974	70.8524	71.5136	72.1808	72.8544	73.5342	74.2203	74.9129	75.6119	76.3174	77.0295	77.7483	78.4738	79.206	79.9451	80.6911	81.444	82.204	82.971	83.7452	84.5266	85.3154	86.1114
rgv2_r03_s008	FL1	Counts	0	0	0	0	0	0	0	0	1	0	0	0	0	0	0	0	0	0	0	0	0	0	0	0	0	0	0	0	0	0	0	0	0	0	0	0	0	0	0	1	0	0	1	1	0	0	0
rgv2_r03_s009	FL1	Bin Values (MEF)	56.1713	56.6954	57.2244	57.7584	58.2973	58.8413	59.3904	59.9445	60.5039	61.0684	61.6383	62.2134	62.7939	63.3799	63.9713	64.5682	65.1707	65.7788	66.3926	67.0121	67.6374	68.2685	68.9055	69.5485	70.1974	70.8524	71.5136	72.1808	72.8544	73.5342	74.2203	74.9129	75.6119	76.3174	77.0295	77.7483	78.4738	79.206	79.9451	80.6911	81.444	82.204	82.971	83.7452	84.5266	85.3154	86.1114
rgv2_r03_s009	FL1	Counts	0	1	0	0	0	0	0	0	0	0	0	0	0	0	0	0	0	0	0	0	0	0	0	0	0	0	0	0	0	0	0	0	0	0	0	0	0	0	0	0	0	0	0	0	0	0	0
rgv2_r03_s010	FL1	Bin Values (MEF)	56.1713	56.6954	57.2244	57.7584	58.2973	58.8413	59.3904	59.9445	60.5039	61.0684	61.6383	62.2134	62.7939	63.3799	63.9713	64.5682	65.1707	65.7788	66.3926	67.0121	67.6374	68.2685	68.9055	69.5485	70.1974	70.8524	71.5136	72.1808	72.8544	73.5342	74.2203	74.9129	75.6119	76.3174	77.0295	77.7483	78.4738	79.206	79.9451	80.6911	81.444	82.204	82.971	83.7452	84.5266	85.3154	86.1114
rgv2_r03_s010	FL1	Counts	0	0	0	0	0	0	0	0	0	0	0	0	0	0	0	0	0	0	0	0	1	0	0	0	0	0	0	1	0	0	0	0	0	0	0	1	0	0	0	0	0	0	1	0	0	0	0
rgv2_r03_s011	FL1	Bin Values (MEF)	56.1713	56.6954	57.2244	57.7584	58.2973	58.8413	59.3904	59.9445	60.5039	61.0684	61.6383	62.2134	62.7939	63.3799	63.9713	64.5682	65.1707	65.7788	66.3926	67.0121	67.6374	68.2685	68.9055	69.5485	70.1974	70.8524	71.5136	72.1808	72.8544	73.5342	74.2203	74.9129	75.6119	76.3174	77.0295	77.7483	78.4738	79.206	79.9451	80.6911	81.444	82.204	82.971	83.7452	84.5266	85.3154	86.1114
rgv2_r03_s011	FL1	Counts	0	0	0	0	0	0	0	0	0	0	0	0	0	0	0	0	0	0	0	0	0	0	0	0	0	0	0	1	1	0	0	0	0	0	0	0	0	0	0	0	0	0	0	0	0	1	0
rgv2_r03_s012	FL1	Bin Values (MEF)	56.1713	56.6954	57.2244	57.7584	58.2973	58.8413	59.3904	59.9445	60.5039	61.0684	61.6383	62.2134	62.7939	63.3799	63.9713	64.5682	65.1707	65.7788	66.3926	67.0121	67.6374	68.2685	68.9055	69.5485	70.1974	70.8524	71.5136	72.1808	72.8544	73.5342	74.2203	74.9129	75.6119	76.3174	77.0295	77.7483	78.4738	79.206	79.9451	80.6911	81.444	82.204	82.971	83.7452	84.5266	85.3154	86.1114
rgv2_r03_s012	FL1	Counts	0	0	0	0	0	0	0	0	0	0	0	0	0	0	0	0	0	0	0	0	0	0	0	0	0	0	0	0	0	0	0	0	0	0	0	0	0	0	0	0	0	0	0	0	0	0	0
rgv2_r03_s013	FL1	Bin Values (MEF)	56.1713	56.6954	57.2244	57.7584	58.2973	58.8413	59.3904	59.9445	60.5039	61.0684	61.6383	62.2134	62.7939	63.3799	63.9713	64.5682	65.1707	65.7788	66.3926	67.0121	67.6374	68.2685	68.9055	69.5485	70.1974	70.8524	71.5136	72.1808	72.8544	73.5342	74.2203	74.9129	75.6119	76.3174	77.0295	77.7483	78.4738	79.206	79.9451	80.6911	81.444	82.204	82.971	83.7452	84.5266	85.3154	86.1114
rgv2_r03_s013	FL1	Counts	0	0	0	0	0	0	0	0	0	1	0	0	0	0	0	0	1	0	0	1	0	1	0	0	0	0	0	0	0	0	1	0	1	0	0	0	0	0	0	1	0	1	0	1	0	0	0
rgv2_r03_s014	FL1	Bin Values (MEF)	56.1713	56.6954	57.2244	57.7584	58.2973	58.8413	59.3904	59.9445	60.5039	61.0684	61.6383	62.2134	62.7939	63.3799	63.9713	64.5682	65.1707	65.7788	66.3926	67.0121	67.6374	68.2685	68.9055	69.5485	70.1974	70.8524	71.5136	72.1808	72.8544	73.5342	74.2203	74.9129	75.6119	76.3174	77.0295	77.7483	78.4738	79.206	79.9451	80.6911	81.444	82.204	82.971	83.7452	84.5266	85.3154	86.1114
rgv2_r03_s014	FL1	Counts	0	0	0	0	0	0	0	0	0	1	0	0	1	0	0	0	0	0	0	0	0	0	0	1	0	0	0	0	0	0	0	0	0	0	0	0	0	0	0	1	0	0	0	0	1	0	0
rgv2_r03_s015	FL1	Bin Values (MEF)	56.1713	56.6954	57.2244	57.7584	58.2973	58.8413	59.3904	59.9445	60.5039	61.0684	61.6383	62.2134	62.7939	63.3799	63.9713	64.5682	65.1707	65.7788	66.3926	67.0121	67.6374	68.2685	68.9055	69.5485	70.1974	70.8524	71.5136	72.1808	72.8544	73.5342	74.2203	74.9129	75.6119	76.3174	77.0295	77.7483	78.4738	79.206	79.9451	80.6911	81.444	82.204	82.971	83.7452	84.5266	85.3154	86.1114
rgv2_r03_s015	FL1	Counts	0	0	0	0	0	0	0	0	0	0	0	1	0	0	0	0	0	0	0	0	0	0	0	0	0	0	0	1	1	0	1	1	0	0	0	0	0	0	1	0	0	0	1	0	0	0	0
rgv2_r03_s016	FL1	Bin Values (MEF)	56.1713	56.6954	57.2244	57.7584	58.2973	58.8413	59.3904	59.9445	60.5039	61.0684	61.6383	62.2134	62.7939	63.3799	63.9713	64.5682	65.1707	65.7788	66.3926	67.0121	67.6374	68.2685	68.9055	69.5485	70.1974	70.8524	71.5136	72.1808	72.8544	73.5342	74.2203	74.9129	75.6119	76.3174	77.0295	77.7483	78.4738	79.206	79.9451	80.6911	81.444	82.204	82.971	83.7452	84.5266	85.3154	86.1114
rgv2_r03_s016	FL1	Counts	0	0	0	0	0	0	0	0	0	0	0	0	0	0	0	0	0	0	0	0	0	0	0	0	0	0	0	0	0	0	1	0	1	1	0	0	0	0	0	1	0	1	0	0	0	0	0
rgv2_r03_s017	FL1	Bin Values (MEF)	56.1713	56.6954	57.2244	57.7584	58.2973	58.8413	59.3904	59.9445	60.5039	61.0684	61.6383	62.2134	62.7939	63.3799	63.9713	64.5682	65.1707	65.7788	66.3926	67.0121	67.6374	68.2685	68.9055	69.5485	70.1974	70.8524	71.5136	72.1808	72.8544	73.5342	74.2203	74.9129	75.6119	76.3174	77.0295	77.7483	78.4738	79.206	79.9451	80.6911	81.444	82.204	82.971	83.7452	84.5266	85.3154	86.1114
rgv2_r03_s017	FL1	Counts	0	0	0	0	0	0	0	0	0	0	0	0	0	0	0	0	1	0	0	0	1	0	0	0	0	0	0	0	0	0	0	1	1	0	0	0	0	0	0	0	0	0	0	1	0	0	0
rgv2_r03_s018	FL1	Bin Values (MEF)	56.1713	56.6954	57.2244	57.7584	58.2973	58.8413	59.3904	59.9445	60.5039	61.0684	61.6383	62.2134	62.7939	63.3799	63.9713	64.5682	65.1707	65.7788	66.3926	67.0121	67.6374	68.2685	68.9055	69.5485	70.1974	70.8524	71.5136	72.1808	72.8544	73.5342	74.2203	74.9129	75.6119	76.3174	77.0295	77.7483	78.4738	79.206	79.9451	80.6911	81.444	82.204	82.971	83.7452	84.5266	85.3154	86.1114
rgv2_r03_s018	FL1	Counts	0	0	0	0	1	0	0	0	0	0	0	1	0	0	0	0	0	0	0	0	1	1	0	0	1	0	1	0	0	1	0	0	1	0	0	2	1	0	0	0	1	2	0	1	1	2	1
rgv2_r03_s019	FL1	Bin Values (MEF)	56.1713	56.6954	57.2244	57.7584	58.2973	58.8413	59.3904	59.9445	60.5039	61.0684	61.6383	62.2134	62.7939	63.3799	63.9713	64.5682	65.1707	65.7788	66.3926	67.0121	67.6374	68.2685	68.9055	69.5485	70.1974	70.8524	71.5136	72.1808	72.8544	73.5342	74.2203	74.9129	75.6119	76.3174	77.0295	77.7483	78.4738	79.206	79.9451	80.6911	81.444	82.204	82.971	83.7452	84.5266	85.3154	86.1114
rgv2_r03_s019	FL1	Counts	0	0	0	0	0	0	0	0	0	0	0	0	0	0	0	0	1	0	0	0	0	0	0	0	0	0	0	0	0	0	0	0	0	1	0	0	1	1	0	0	2	0	1	0	0	0	1
rgv2_r03_s020	FL1	Bin Values (MEF)	56.1713	56.6954	57.2244	57.7584	58.2973	58.8413	59.3904	59.9445	60.5039	61.0684	61.6383	62.2134	62.7939	63.3799	63.9713	64.5682	65.1707	65.7788	66.3926	67.0121	67.6374	68.2685	68.9055	69.5485	70.1974	70.8524	71.5136	72.1808	72.8544	73.5342	74.2203	74.9129	75.6119	76.3174	77.0295	77.7483	78.4738	79.206	79.9451	80.6911	81.444	82.204	82.971	83.7452	84.5266	85.3154	86.1114
rgv2_r03_s020	FL1	Counts	0	0	0	0	0	0	0	0	0	0	0	0	0	0	0	0	0	0	0	0	0	0	0	0	0	0	0	0	0	0	0	0	0	0	0	0	0	0	0	0	0	1	0	0	0	0	0
rgv2_r03_s021	FL1	Bin Values (MEF)	56.1713	56.6954	57.2244	57.7584	58.2973	58.8413	59.3904	59.9445	60.5039	61.0684	61.6383	62.2134	62.7939	63.3799	63.9713	64.5682	65.1707	65.7788	66.3926	67.0121	67.6374	68.2685	68.9055	69.5485	70.1974	70.8524	71.5136	72.1808	72.8544	73.5342	74.2203	74.9129	75.6119	76.3174	77.0295	77.7483	78.4738	79.206	79.9451	80.6911	81.444	82.204	82.971	83.7452	84.5266	85.3154	86.1114
rgv2_r03_s021	FL1	Counts	0	0	1	0	0	0	0	0	0	0	0	0	0	0	0	0	0	0	0	0	0	0	0	0	0	0	0	0	0	0	0	0	0	0	0	0	0	0	0	0	0	1	0	0	0	0	0
rgv2_r03_s022	FL1	Bin Values (MEF)	56.1713	56.6954	57.2244	57.7584	58.2973	58.8413	59.3904	59.9445	60.5039	61.0684	61.6383	62.2134	62.7939	63.3799	63.9713	64.5682	65.1707	65.7788	66.3926	67.0121	67.6374	68.2685	68.9055	69.5485	70.1974	70.8524	71.5136	72.1808	72.8544	73.5342	74.2203	74.9129	75.6119	76.3174	77.0295	77.7483	78.4738	79.206	79.9451	80.6911	81.444	82.204	82.971	83.7452	84.5266	85.3154	86.1114
rgv2_r03_s022	FL1	Counts	0	0	0	0	0	0	0	0	0	0	0	0	0	0	0	0	0	0	0	0	0	0	1	0	0	0	0	0	0	0	0	0	0	0	0	0	0	0	0	0	1	0	0	0	0	0	0
rgv2_r03_s023	FL1	Bin Values (MEF)	56.1713	56.6954	57.2244	57.7584	58.2973	58.8413	59.3904	59.9445	60.5039	61.0684	61.6383	62.2134	62.7939	63.3799	63.9713	64.5682	65.1707	65.7788	66.3926	67.0121	67.6374	68.2685	68.9055	69.5485	70.1974	70.8524	71.5136	72.1808	72.8544	73.5342	74.2203	74.9129	75.6119	76.3174	77.0295	77.7483	78.4738	79.206	79.9451	80.6911	81.444	82.204	82.971	83.7452	84.5266	85.3154	86.1114
rgv2_r03_s023	FL1	Counts	0	0	0	0	0	0	0	0	0	0	0	1	0	0	0	0	0	0	0	0	0	0	0	0	0	0	0	0	0	0	0	0	1	0	0	0	1	0	0	0	0	0	0	0	1	0	1
rgv2_r03_s024	FL1	Bin Values (MEF)	56.1713	56.6954	57.2244	57.7584	58.2973	58.8413	59.3904	59.9445	60.5039	61.0684	61.6383	62.2134	62.7939	63.3799	63.9713	64.5682	65.1707	65.7788	66.3926	67.0121	67.6374	68.2685	68.9055	69.5485	70.1974	70.8524	71.5136	72.1808	72.8544	73.5342	74.2203	74.9129	75.6119	76.3174	77.0295	77.7483	78.4738	79.206	79.9451	80.6911	81.444	82.204	82.971	83.7452	84.5266	85.3154	86.1114
rgv2_r03_s024	FL1	Counts	0	1	0	0	0	0	0	0	0	1	0	0	2	0	0	1	0	0	0	0	0	0	0	0	0	1	1	0	0	0	0	0	0	0	0	0	0	0	0	0	1	0	0	1	0	0	0
rgv2_r03_s097	FL1	Bin Values (MEF)	56.1713	56.6954	57.2244	57.7584	58.2973	58.8413	59.3904	59.9445	60.5039	61.0684	61.6383	62.2134	62.7939	63.3799	63.9713	64.5682	65.1707	65.7788	66.3926	67.0121	67.6374	68.2685	68.9055	69.5485	70.1974	70.8524	71.5136	72.1808	72.8544	73.5342	74.2203	74.9129	75.6119	76.3174	77.0295	77.7483	78.4738	79.206	79.9451	80.6911	81.444	82.204	82.971	83.7452	84.5266	85.3154	86.1114
rgv2_r03_s097	FL1	Counts	0	0	0	0	0	0	0	0	0	0	0	0	1	0	0	0	0	1	0	0	0	0	0	1	1	0	0	0	0	0	0	0	0	0	0	0	0	1	0	0	1	0	0	0	1	0	2
rgv2_r03_s098	FL1	Bin Values (MEF)	56.1713	56.6954	57.2244	57.7584	58.2973	58.8413	59.3904	59.9445	60.5039	61.0684	61.6383	62.2134	62.7939	63.3799	63.9713	64.5682	65.1707	65.7788	66.3926	67.0121	67.6374	68.2685	68.9055	69.5485	70.1974	70.8524	71.5136	72.1808	72.8544	73.5342	74.2203	74.9129	75.6119	76.3174	77.0295	77.7483	78.4738	79.206	79.9451	80.6911	81.444	82.204	82.971	83.7452	84.5266	85.3154	86.1114
rgv2_r03_s098	FL1	Counts	0	0	1	0	0	0	0	0	0	0	0	0	0	0	0	0	0	0	0	0	1	0	0	0	0	0	0	0	0	0	0	0	1	0	0	0	0	0	1	0	0	0	0	0	0	0	0
rgv2_r03_s099	FL1	Bin Values (MEF)	56.1713	56.6954	57.2244	57.7584	58.2973	58.8413	59.3904	59.9445	60.5039	61.0684	61.6383	62.2134	62.7939	63.3799	63.9713	64.5682	65.1707	65.7788	66.3926	67.0121	67.6374	68.2685	68.9055	69.5485	70.1974	70.8524	71.5136	72.1808	72.8544	73.5342	74.2203	74.9129	75.6119	76.3174	77.0295	77.7483	78.4738	79.206	79.9451	80.6911	81.444	82.204	82.971	83.7452	84.5266	85.3154	86.1114
rgv2_r03_s099	FL1	Counts	0	0	0	0	0	0	0	0	0	0	0	0	0	0	1	0	0	0	0	0	0	0	1	1	0	0	0	0	0	0	0	0	0	0	1	0	0	0	0	1	0	0	0	0	0	0	0
rgv2_r03_s100	FL1	Bin Values (MEF)	56.1713	56.6954	57.2244	57.7584	58.2973	58.8413	59.3904	59.9445	60.5039	61.0684	61.6383	62.2134	62.7939	63.3799	63.9713	64.5682	65.1707	65.7788	66.3926	67.0121	67.6374	68.2685	68.9055	69.5485	70.1974	70.8524	71.5136	72.1808	72.8544	73.5342	74.2203	74.9129	75.6119	76.3174	77.0295	77.7483	78.4738	79.206	79.9451	80.6911	81.444	82.204	82.971	83.7452	84.5266	85.3154	86.1114
rgv2_r03_s100	FL1	Counts	0	0	0	0	0	0	0	0	0	0	1	0	0	0	0	0	0	0	0	0	0	0	1	0	0	0	0	1	0	1	0	0	0	1	1	1	0	0	0	0	0	0	0	0	0	0	1
rgv2_r03_s101	FL1	Bin Values (MEF)	56.1713	56.6954	57.2244	57.7584	58.2973	58.8413	59.3904	59.9445	60.5039	61.0684	61.6383	62.2134	62.7939	63.3799	63.9713	64.5682	65.1707	65.7788	66.3926	67.0121	67.6374	68.2685	68.9055	69.5485	70.1974	70.8524	71.5136	72.1808	72.8544	73.5342	74.2203	74.9129	75.6119	76.3174	77.0295	77.7483	78.4738	79.206	79.9451	80.6911	81.444	82.204	82.971	83.7452	84.5266	85.3154	86.1114
rgv2_r03_s101	FL1	Counts	0	0	0	0	0	0	0	0	0	0	0	0	0	0	0	0	0	0	0	0	0	0	0	0	0	0	0	0	0	0	0	0	0	0	0	0	0	0	0	0	0	0	0	0	0	0	0
rgv2_r03_s102	FL1	Bin Values (MEF)	56.1713	56.6954	57.2244	57.7584	58.2973	58.8413	59.3904	59.9445	60.5039	61.0684	61.6383	62.2134	62.7939	63.3799	63.9713	64.5682	65.1707	65.7788	66.3926	67.0121	67.6374	68.2685	68.9055	69.5485	70.1974	70.8524	71.5136	72.1808	72.8544	73.5342	74.2203	74.9129	75.6119	76.3174	77.0295	77.7483	78.4738	79.206	79.9451	80.6911	81.444	82.204	82.971	83.7452	84.5266	85.3154	86.1114
rgv2_r03_s102	FL1	Counts	0	0	0	0	0	0	0	0	0	0	0	1	0	0	0	0	0	0	0	0	0	0	0	0	0	0	0	0	0	0	1	0	0	0	0	0	0	1	0	1	1	0	0	0	0	0	0
rgv2_r03_s103	FL1	Bin Values (MEF)	56.1713	56.6954	57.2244	57.7584	58.2973	58.8413	59.3904	59.9445	60.5039	61.0684	61.6383	62.2134	62.7939	63.3799	63.9713	64.5682	65.1707	65.7788	66.3926	67.0121	67.6374	68.2685	68.9055	69.5485	70.1974	70.8524	71.5136	72.1808	72.8544	73.5342	74.2203	74.9129	75.6119	76.3174	77.0295	77.7483	78.4738	79.206	79.9451	80.6911	81.444	82.204	82.971	83.7452	84.5266	85.3154	86.1114
rgv2_r03_s103	FL1	Counts	0	0	0	0	0	0	0	0	0	1	0	1	1	0	0	0	0	0	0	1	0	1	1	0	0	0	0	1	0	1	0	0	0	0	0	1	0	1	0	2	1	0	0	0	0	1	0
rgv2_r03_s104	FL1	Bin Values (MEF)	56.1713	56.6954	57.2244	57.7584	58.2973	58.8413	59.3904	59.9445	60.5039	61.0684	61.6383	62.2134	62.7939	63.3799	63.9713	64.5682	65.1707	65.7788	66.3926	67.0121	67.6374	68.2685	68.9055	69.5485	70.1974	70.8524	71.5136	72.1808	72.8544	73.5342	74.2203	74.9129	75.6119	76.3174	77.0295	77.7483	78.4738	79.206	79.9451	80.6911	81.444	82.204	82.971	83.7452	84.5266	85.3154	86.1114
rgv2_r03_s104	FL1	Counts	0	0	0	0	0	0	0	0	0	0	0	0	0	0	0	0	0	0	0	0	0	0	0	0	0	0	0	0	0	0	0	0	0	0	0	0	0	0	0	0	0	0	0	0	1	1	0
rgv2_r03_s105	FL1	Bin Values (MEF)	56.1713	56.6954	57.2244	57.7584	58.2973	58.8413	59.3904	59.9445	60.5039	61.0684	61.6383	62.2134	62.7939	63.3799	63.9713	64.5682	65.1707	65.7788	66.3926	67.0121	67.6374	68.2685	68.9055	69.5485	70.1974	70.8524	71.5136	72.1808	72.8544	73.5342	74.2203	74.9129	75.6119	76.3174	77.0295	77.7483	78.4738	79.206	79.9451	80.6911	81.444	82.204	82.971	83.7452	84.5266	85.3154	86.1114
rgv2_r03_s105	FL1	Counts	0	0	0	0	0	0	0	0	0	0	0	0	0	0	0	0	0	0	0	0	0	0	0	0	0	0	0	0	0	0	0	0	0	0	0	0	0	1	1	0	0	0	0	0	0	0	0
rgv2_r03_s106	FL1	Bin Values (MEF)	56.1713	56.6954	57.2244	57.7584	58.2973	58.8413	59.3904	59.9445	60.5039	61.0684	61.6383	62.2134	62.7939	63.3799	63.9713	64.5682	65.1707	65.7788	66.3926	67.0121	67.6374	68.2685	68.9055	69.5485	70.1974	70.8524	71.5136	72.1808	72.8544	73.5342	74.2203	74.9129	75.6119	76.3174	77.0295	77.7483	78.4738	79.206	79.9451	80.6911	81.444	82.204	82.971	83.7452	84.5266	85.3154	86.1114
rgv2_r03_s106	FL1	Counts	0	0	0	0	0	0	1	0	0	0	0	0	0	0	0	0	0	0	0	0	0	0	0	0	0	0	1	0	0	0	0	1	0	0	0	0	0	0	0	0	0	1	0	0	0	0	0
rgv2_r03_s107	FL1	Bin Values (MEF)	56.1713	56.6954	57.2244	57.7584	58.2973	58.8413	59.3904	59.9445	60.5039	61.0684	61.6383	62.2134	62.7939	63.3799	63.9713	64.5682	65.1707	65.7788	66.3926	67.0121	67.6374	68.2685	68.9055	69.5485	70.1974	70.8524	71.5136	72.1808	72.8544	73.5342	74.2203	74.9129	75.6119	76.3174	77.0295	77.7483	78.4738	79.206	79.9451	80.6911	81.444	82.204	82.971	83.7452	84.5266	85.3154	86.1114
rgv2_r03_s107	FL1	Counts	0	0	0	0	0	0	0	0	0	0	0	1	0	0	0	0	0	0	0	1	2	1	0	1	0	0	0	0	0	1	1	1	0	0	0	1	0	0	1	1	1	0	2	1	0	1	0
rgv2_r03_s108	FL1	Bin Values (MEF)	56.1713	56.6954	57.2244	57.7584	58.2973	58.8413	59.3904	59.9445	60.5039	61.0684	61.6383	62.2134	62.7939	63.3799	63.9713	64.5682	65.1707	65.7788	66.3926	67.0121	67.6374	68.2685	68.9055	69.5485	70.1974	70.8524	71.5136	72.1808	72.8544	73.5342	74.2203	74.9129	75.6119	76.3174	77.0295	77.7483	78.4738	79.206	79.9451	80.6911	81.444	82.204	82.971	83.7452	84.5266	85.3154	86.1114
rgv2_r03_s108	FL1	Counts	0	0	0	0	0	0	1	0	0	0	0	0	0	0	0	0	0	1	1	0	0	0	0	0	1	0	0	0	0	0	0	0	0	0	0	0	0	0	0	2	0	1	0	0	0	0	0
rgv2_r03_s109	FL1	Bin Values (MEF)	56.1713	56.6954	57.2244	57.7584	58.2973	58.8413	59.3904	59.9445	60.5039	61.0684	61.6383	62.2134	62.7939	63.3799	63.9713	64.5682	65.1707	65.7788	66.3926	67.0121	67.6374	68.2685	68.9055	69.5485	70.1974	70.8524	71.5136	72.1808	72.8544	73.5342	74.2203	74.9129	75.6119	76.3174	77.0295	77.7483	78.4738	79.206	79.9451	80.6911	81.444	82.204	82.971	83.7452	84.5266	85.3154	86.1114
rgv2_r03_s109	FL1	Counts	0	0	0	0	0	0	0	0	0	0	0	0	0	0	0	0	0	0	0	1	0	0	0	0	0	0	0	0	0	0	0	0	1	0	0	0	0	0	0	0	0	0	0	0	0	1	0
rgv2_r03_s110	FL1	Bin Values (MEF)	56.1713	56.6954	57.2244	57.7584	58.2973	58.8413	59.3904	59.9445	60.5039	61.0684	61.6383	62.2134	62.7939	63.3799	63.9713	64.5682	65.1707	65.7788	66.3926	67.0121	67.6374	68.2685	68.9055	69.5485	70.1974	70.8524	71.5136	72.1808	72.8544	73.5342	74.2203	74.9129	75.6119	76.3174	77.0295	77.7483	78.4738	79.206	79.9451	80.6911	81.444	82.204	82.971	83.7452	84.5266	85.3154	86.1114
rgv2_r03_s110	FL1	Counts	0	0	0	0	0	0	0	0	0	0	1	0	0	0	1	0	0	0	0	0	0	0	0	0	0	0	0	0	0	0	0	0	1	0	0	1	0	1	0	0	1	1	0	0	0	0	0
rgv2_r03_s111	FL1	Bin Values (MEF)	56.1713	56.6954	57.2244	57.7584	58.2973	58.8413	59.3904	59.9445	60.5039	61.0684	61.6383	62.2134	62.7939	63.3799	63.9713	64.5682	65.1707	65.7788	66.3926	67.0121	67.6374	68.2685	68.9055	69.5485	70.1974	70.8524	71.5136	72.1808	72.8544	73.5342	74.2203	74.9129	75.6119	76.3174	77.0295	77.7483	78.4738	79.206	79.9451	80.6911	81.444	82.204	82.971	83.7452	84.5266	85.3154	86.1114
rgv2_r03_s111	FL1	Counts	0	0	0	0	0	0	0	0	0	0	0	0	0	0	0	0	0	0	0	0	0	0	0	0	0	0	1	0	0	0	0	0	0	0	0	0	0	0	0	0	0	0	1	0	0	0	2
rgv2_r03_s112	FL1	Bin Values (MEF)	56.1713	56.6954	57.2244	57.7584	58.2973	58.8413	59.3904	59.9445	60.5039	61.0684	61.6383	62.2134	62.7939	63.3799	63.9713	64.5682	65.1707	65.7788	66.3926	67.0121	67.6374	68.2685	68.9055	69.5485	70.1974	70.8524	71.5136	72.1808	72.8544	73.5342	74.2203	74.9129	75.6119	76.3174	77.0295	77.7483	78.4738	79.206	79.9451	80.6911	81.444	82.204	82.971	83.7452	84.5266	85.3154	86.1114
rgv2_r03_s112	FL1	Counts	0	0	0	0	0	0	0	0	0	0	0	0	0	0	0	1	0	0	0	0	0	0	0	0	0	0	0	1	0	0	0	0	0	0	0	0	1	0	0	0	0	0	0	0	0	0	0
rgv2_r03_s113	FL1	Bin Values (MEF)	56.1713	56.6954	57.2244	57.7584	58.2973	58.8413	59.3904	59.9445	60.5039	61.0684	61.6383	62.2134	62.7939	63.3799	63.9713	64.5682	65.1707	65.7788	66.3926	67.0121	67.6374	68.2685	68.9055	69.5485	70.1974	70.8524	71.5136	72.1808	72.8544	73.5342	74.2203	74.9129	75.6119	76.3174	77.0295	77.7483	78.4738	79.206	79.9451	80.6911	81.444	82.204	82.971	83.7452	84.5266	85.3154	86.1114
rgv2_r03_s113	FL1	Counts	0	0	0	0	0	0	0	0	0	0	0	0	0	0	0	0	0	0	0	0	0	0	0	0	0	0	0	0	0	0	0	0	0	0	1	0	0	0	0	0	0	0	0	0	0	0	0
rgv2_r03_s114	FL1	Bin Values (MEF)	56.1713	56.6954	57.2244	57.7584	58.2973	58.8413	59.3904	59.9445	60.5039	61.0684	61.6383	62.2134	62.7939	63.3799	63.9713	64.5682	65.1707	65.7788	66.3926	67.0121	67.6374	68.2685	68.9055	69.5485	70.1974	70.8524	71.5136	72.1808	72.8544	73.5342	74.2203	74.9129	75.6119	76.3174	77.0295	77.7483	78.4738	79.206	79.9451	80.6911	81.444	82.204	82.971	83.7452	84.5266	85.3154	86.1114
rgv2_r03_s114	FL1	Counts	0	0	0	0	0	0	0	0	0	0	0	0	0	0	0	0	0	0	1	0	0	0	0	0	0	0	0	1	0	0	0	0	0	0	0	0	0	0	0	0	0	0	0	0	0	1	0
rgv2_r03_s115	FL1	Bin Values (MEF)	56.1713	56.6954	57.2244	57.7584	58.2973	58.8413	59.3904	59.9445	60.5039	61.0684	61.6383	62.2134	62.7939	63.3799	63.9713	64.5682	65.1707	65.7788	66.3926	67.0121	67.6374	68.2685	68.9055	69.5485	70.1974	70.8524	71.5136	72.1808	72.8544	73.5342	74.2203	74.9129	75.6119	76.3174	77.0295	77.7483	78.4738	79.206	79.9451	80.6911	81.444	82.204	82.971	83.7452	84.5266	85.3154	86.1114
rgv2_r03_s115	FL1	Counts	0	0	1	0	1	1	0	0	0	0	0	1	0	0	0	1	0	0	1	0	0	0	0	0	0	0	0	1	0	0	3	0	1	0	0	0	0	0	2	1	0	0	1	0	0	0	1
rgv2_r03_s116	FL1	Bin Values (MEF)	56.1713	56.6954	57.2244	57.7584	58.2973	58.8413	59.3904	59.9445	60.5039	61.0684	61.6383	62.2134	62.7939	63.3799	63.9713	64.5682	65.1707	65.7788	66.3926	67.0121	67.6374	68.2685	68.9055	69.5485	70.1974	70.8524	71.5136	72.1808	72.8544	73.5342	74.2203	74.9129	75.6119	76.3174	77.0295	77.7483	78.4738	79.206	79.9451	80.6911	81.444	82.204	82.971	83.7452	84.5266	85.3154	86.1114
rgv2_r03_s116	FL1	Counts	0	0	0	0	0	0	0	0	0	0	0	0	0	0	0	0	0	0	0	0	0	0	0	0	0	0	0	0	1	0	0	0	0	0	0	0	1	0	0	0	1	0	0	0	0	0	0
rgv2_r03_s117	FL1	Bin Values (MEF)	56.1713	56.6954	57.2244	57.7584	58.2973	58.8413	59.3904	59.9445	60.5039	61.0684	61.6383	62.2134	62.7939	63.3799	63.9713	64.5682	65.1707	65.7788	66.3926	67.0121	67.6374	68.2685	68.9055	69.5485	70.1974	70.8524	71.5136	72.1808	72.8544	73.5342	74.2203	74.9129	75.6119	76.3174	77.0295	77.7483	78.4738	79.206	79.9451	80.6911	81.444	82.204	82.971	83.7452	84.5266	85.3154	86.1114
rgv2_r03_s117	FL1	Counts	0	0	0	0	0	0	0	1	0	0	0	0	0	0	0	0	0	0	0	0	1	0	0	1	0	0	0	0	0	0	1	0	1	0	0	0	0	0	0	0	0	0	1	0	0	1	0
rgv2_r03_s118	FL1	Bin Values (MEF)	56.1713	56.6954	57.2244	57.7584	58.2973	58.8413	59.3904	59.9445	60.5039	61.0684	61.6383	62.2134	62.7939	63.3799	63.9713	64.5682	65.1707	65.7788	66.3926	67.0121	67.6374	68.2685	68.9055	69.5485	70.1974	70.8524	71.5136	72.1808	72.8544	73.5342	74.2203	74.9129	75.6119	76.3174	77.0295	77.7483	78.4738	79.206	79.9451	80.6911	81.444	82.204	82.971	83.7452	84.5266	85.3154	86.1114
rgv2_r03_s118	FL1	Counts	0	0	1	0	0	0	0	0	0	0	0	0	0	1	0	0	0	0	0	1	0	0	0	1	0	1	0	0	0	0	0	1	1	0	0	0	0	0	0	0	0	0	1	0	1	0	0
rgv2_r03_s119	FL1	Bin Values (MEF)	56.1713	56.6954	57.2244	57.7584	58.2973	58.8413	59.3904	59.9445	60.5039	61.0684	61.6383	62.2134	62.7939	63.3799	63.9713	64.5682	65.1707	65.7788	66.3926	67.0121	67.6374	68.2685	68.9055	69.5485	70.1974	70.8524	71.5136	72.1808	72.8544	73.5342	74.2203	74.9129	75.6119	76.3174	77.0295	77.7483	78.4738	79.206	79.9451	80.6911	81.444	82.204	82.971	83.7452	84.5266	85.3154	86.1114
rgv2_r03_s119	FL1	Counts	0	0	0	0	0	0	2	1	0	0	0	0	0	0	0	0	0	1	0	1	0	0	0	0	0	0	0	0	0	0	0	0	1	0	0	0	0	0	1	1	0	0	0	0	0	0	0
rgv2_r03_s120	FL1	Bin Values (MEF)	56.1713	56.6954	57.2244	57.7584	58.2973	58.8413	59.3904	59.9445	60.5039	61.0684	61.6383	62.2134	62.7939	63.3799	63.9713	64.5682	65.1707	65.7788	66.3926	67.0121	67.6374	68.2685	68.9055	69.5485	70.1974	70.8524	71.5136	72.1808	72.8544	73.5342	74.2203	74.9129	75.6119	76.3174	77.0295	77.7483	78.4738	79.206	79.9451	80.6911	81.444	82.204	82.971	83.7452	84.5266	85.3154	86.1114
rgv2_r03_s120	FL1	Counts	0	0	0	0	1	0	0	1	0	0	0	0	0	0	1	0	0	0	0	1	0	0	0	0	1	0	0	0	1	0	0	0	0	0	0	0	1	0	1	0	0	0	0	1	1	2	2
rgv2_r03_s169	FL1	Bin Values (MEF)	56.1713	56.6954	57.2244	57.7584	58.2973	58.8413	59.3904	59.9445	60.5039	61.0684	61.6383	62.2134	62.7939	63.3799	63.9713	64.5682	65.1707	65.7788	66.3926	67.0121	67.6374	68.2685	68.9055	69.5485	70.1974	70.8524	71.5136	72.1808	72.8544	73.5342	74.2203	74.9129	75.6119	76.3174	77.0295	77.7483	78.4738	79.206	79.9451	80.6911	81.444	82.204	82.971	83.7452	84.5266	85.3154	86.1114
rgv2_r03_s169	FL1	Counts	0	0	0	0	0	0	0	0	0	0	0	0	0	0	0	0	0	0	0	0	0	0	0	0	0	0	0	0	0	0	0	0	0	0	0	0	0	1	0	0	0	0	0	0	0	0	0
rgv2_r03_s170	FL1	Bin Values (MEF)	56.1713	56.6954	57.2244	57.7584	58.2973	58.8413	59.3904	59.9445	60.5039	61.0684	61.6383	62.2134	62.7939	63.3799	63.9713	64.5682	65.1707	65.7788	66.3926	67.0121	67.6374	68.2685	68.9055	69.5485	70.1974	70.8524	71.5136	72.1808	72.8544	73.5342	74.2203	74.9129	75.6119	76.3174	77.0295	77.7483	78.4738	79.206	79.9451	80.6911	81.444	82.204	82.971	83.7452	84.5266	85.3154	86.1114
rgv2_r03_s170	FL1	Counts	0	0	0	0	0	0	0	0	0	0	0	0	0	0	0	0	0	0	0	1	0	0	0	0	0	0	0	0	0	0	0	1	0	0	0	0	0	0	0	0	0	0	0	0	0	0	0
rgv2_r03_s171	FL1	Bin Values (MEF)	56.1713	56.6954	57.2244	57.7584	58.2973	58.8413	59.3904	59.9445	60.5039	61.0684	61.6383	62.2134	62.7939	63.3799	63.9713	64.5682	65.1707	65.7788	66.3926	67.0121	67.6374	68.2685	68.9055	69.5485	70.1974	70.8524	71.5136	72.1808	72.8544	73.5342	74.2203	74.9129	75.6119	76.3174	77.0295	77.7483	78.4738	79.206	79.9451	80.6911	81.444	82.204	82.971	83.7452	84.5266	85.3154	86.1114
rgv2_r03_s171	FL1	Counts	0	0	0	0	0	0	0	0	0	0	0	0	0	0	0	0	0	0	0	1	0	0	0	0	0	0	0	0	0	0	0	0	0	0	0	0	0	0	0	0	0	0	0	0	0	0	0
rgv2_r03_s172	FL1	Bin Values (MEF)	56.1713	56.6954	57.2244	57.7584	58.2973	58.8413	59.3904	59.9445	60.5039	61.0684	61.6383	62.2134	62.7939	63.3799	63.9713	64.5682	65.1707	65.7788	66.3926	67.0121	67.6374	68.2685	68.9055	69.5485	70.1974	70.8524	71.5136	72.1808	72.8544	73.5342	74.2203	74.9129	75.6119	76.3174	77.0295	77.7483	78.4738	79.206	79.9451	80.6911	81.444	82.204	82.971	83.7452	84.5266	85.3154	86.1114
rgv2_r03_s172	FL1	Counts	0	1	0	0	0	0	0	0	1	0	0	0	0	0	1	0	0	0	0	0	0	0	0	0	0	0	0	0	0	0	0	1	0	0	0	0	0	0	0	0	0	0	0	0	0	0	0
rgv2_r03_s173	FL1	Bin Values (MEF)	56.1713	56.6954	57.2244	57.7584	58.2973	58.8413	59.3904	59.9445	60.5039	61.0684	61.6383	62.2134	62.7939	63.3799	63.9713	64.5682	65.1707	65.7788	66.3926	67.0121	67.6374	68.2685	68.9055	69.5485	70.1974	70.8524	71.5136	72.1808	72.8544	73.5342	74.2203	74.9129	75.6119	76.3174	77.0295	77.7483	78.4738	79.206	79.9451	80.6911	81.444	82.204	82.971	83.7452	84.5266	85.3154	86.1114
rgv2_r03_s173	FL1	Counts	0	0	0	0	0	0	0	0	0	0	0	0	0	0	0	0	0	0	0	0	0	0	0	0	0	0	0	0	0	0	0	0	0	0	1	0	0	0	0	0	0	0	0	0	0	0	0
rgv2_r03_s174	FL1	Bin Values (MEF)	56.1713	56.6954	57.2244	57.7584	58.2973	58.8413	59.3904	59.9445	60.5039	61.0684	61.6383	62.2134	62.7939	63.3799	63.9713	64.5682	65.1707	65.7788	66.3926	67.0121	67.6374	68.2685	68.9055	69.5485	70.1974	70.8524	71.5136	72.1808	72.8544	73.5342	74.2203	74.9129	75.6119	76.3174	77.0295	77.7483	78.4738	79.206	79.9451	80.6911	81.444	82.204	82.971	83.7452	84.5266	85.3154	86.1114
rgv2_r03_s174	FL1	Counts	0	0	0	0	0	0	0	0	0	0	0	0	0	0	0	0	0	0	0	0	0	0	0	0	0	0	0	1	0	0	0	0	0	0	0	0	0	0	0	0	0	0	0	0	1	0	1
rgv2_r03_s175	FL1	Bin Values (MEF)	56.1713	56.6954	57.2244	57.7584	58.2973	58.8413	59.3904	59.9445	60.5039	61.0684	61.6383	62.2134	62.7939	63.3799	63.9713	64.5682	65.1707	65.7788	66.3926	67.0121	67.6374	68.2685	68.9055	69.5485	70.1974	70.8524	71.5136	72.1808	72.8544	73.5342	74.2203	74.9129	75.6119	76.3174	77.0295	77.7483	78.4738	79.206	79.9451	80.6911	81.444	82.204	82.971	83.7452	84.5266	85.3154	86.1114
rgv2_r03_s175	FL1	Counts	0	0	0	0	1	0	0	0	0	0	0	0	0	0	0	0	0	0	0	0	0	0	0	0	0	0	0	0	0	0	0	0	0	0	0	0	0	0	0	0	0	0	0	0	0	0	0
rgv2_r03_s176	FL1	Bin Values (MEF)	56.1713	56.6954	57.2244	57.7584	58.2973	58.8413	59.3904	59.9445	60.5039	61.0684	61.6383	62.2134	62.7939	63.3799	63.9713	64.5682	65.1707	65.7788	66.3926	67.0121	67.6374	68.2685	68.9055	69.5485	70.1974	70.8524	71.5136	72.1808	72.8544	73.5342	74.2203	74.9129	75.6119	76.3174	77.0295	77.7483	78.4738	79.206	79.9451	80.6911	81.444	82.204	82.971	83.7452	84.5266	85.3154	86.1114
rgv2_r03_s176	FL1	Counts	0	0	0	0	0	0	0	0	0	0	0	0	0	0	0	0	0	0	0	0	0	0	0	0	0	0	0	0	0	0	0	0	0	0	0	0	0	0	0	0	0	0	0	0	0	1	0
rgv2_r03_s177	FL1	Bin Values (MEF)	56.1713	56.6954	57.2244	57.7584	58.2973	58.8413	59.3904	59.9445	60.5039	61.0684	61.6383	62.2134	62.7939	63.3799	63.9713	64.5682	65.1707	65.7788	66.3926	67.0121	67.6374	68.2685	68.9055	69.5485	70.1974	70.8524	71.5136	72.1808	72.8544	73.5342	74.2203	74.9129	75.6119	76.3174	77.0295	77.7483	78.4738	79.206	79.9451	80.6911	81.444	82.204	82.971	83.7452	84.5266	85.3154	86.1114
rgv2_r03_s177	FL1	Counts	0	0	0	0	0	0	0	0	0	0	0	0	0	0	0	0	0	0	0	0	0	0	0	0	0	0	0	0	0	1	0	0	0	0	1	0	0	0	0	0	0	0	0	0	0	0	0
rgv2_r03_s178	FL1	Bin Values (MEF)	56.1713	56.6954	57.2244	57.7584	58.2973	58.8413	59.3904	59.9445	60.5039	61.0684	61.6383	62.2134	62.7939	63.3799	63.9713	64.5682	65.1707	65.7788	66.3926	67.0121	67.6374	68.2685	68.9055	69.5485	70.1974	70.8524	71.5136	72.1808	72.8544	73.5342	74.2203	74.9129	75.6119	76.3174	77.0295	77.7483	78.4738	79.206	79.9451	80.6911	81.444	82.204	82.971	83.7452	84.5266	85.3154	86.1114
rgv2_r03_s178	FL1	Counts	0	0	0	0	0	0	0	0	0	0	0	0	0	0	0	0	0	0	0	0	0	0	0	0	0	0	0	0	0	0	1	0	1	0	0	0	0	0	0	0	0	0	0	0	0	0	0
rgv2_r03_s179	FL1	Bin Values (MEF)	56.1713	56.6954	57.2244	57.7584	58.2973	58.8413	59.3904	59.9445	60.5039	61.0684	61.6383	62.2134	62.7939	63.3799	63.9713	64.5682	65.1707	65.7788	66.3926	67.0121	67.6374	68.2685	68.9055	69.5485	70.1974	70.8524	71.5136	72.1808	72.8544	73.5342	74.2203	74.9129	75.6119	76.3174	77.0295	77.7483	78.4738	79.206	79.9451	80.6911	81.444	82.204	82.971	83.7452	84.5266	85.3154	86.1114
rgv2_r03_s179	FL1	Counts	0	0	0	1	0	0	0	0	0	0	0	0	0	0	0	0	0	1	0	0	0	0	0	0	0	0	0	0	0	0	0	0	0	0	0	0	0	0	0	0	0	0	0	0	0	0	0
rgv2_r03_s180	FL1	Bin Values (MEF)	56.1713	56.6954	57.2244	57.7584	58.2973	58.8413	59.3904	59.9445	60.5039	61.0684	61.6383	62.2134	62.7939	63.3799	63.9713	64.5682	65.1707	65.7788	66.3926	67.0121	67.6374	68.2685	68.9055	69.5485	70.1974	70.8524	71.5136	72.1808	72.8544	73.5342	74.2203	74.9129	75.6119	76.3174	77.0295	77.7483	78.4738	79.206	79.9451	80.6911	81.444	82.204	82.971	83.7452	84.5266	85.3154	86.1114
rgv2_r03_s180	FL1	Counts	0	0	0	0	1	0	0	0	0	0	0	0	0	0	0	0	0	0	0	0	1	0	0	0	1	0	0	0	0	0	0	0	0	0	0	0	0	1	0	0	0	0	1	0	0	0	0
rgv2_r03_s181	FL1	Bin Values (MEF)	56.1713	56.6954	57.2244	57.7584	58.2973	58.8413	59.3904	59.9445	60.5039	61.0684	61.6383	62.2134	62.7939	63.3799	63.9713	64.5682	65.1707	65.7788	66.3926	67.0121	67.6374	68.2685	68.9055	69.5485	70.1974	70.8524	71.5136	72.1808	72.8544	73.5342	74.2203	74.9129	75.6119	76.3174	77.0295	77.7483	78.4738	79.206	79.9451	80.6911	81.444	82.204	82.971	83.7452	84.5266	85.3154	86.1114
rgv2_r03_s181	FL1	Counts	0	0	0	0	0	0	0	0	0	0	0	0	0	0	0	0	0	0	0	0	0	0	0	0	0	0	0	1	0	0	0	0	0	0	0	0	0	0	0	0	0	0	0	0	0	0	0
rgv2_r03_s182	FL1	Bin Values (MEF)	56.1713	56.6954	57.2244	57.7584	58.2973	58.8413	59.3904	59.9445	60.5039	61.0684	61.6383	62.2134	62.7939	63.3799	63.9713	64.5682	65.1707	65.7788	66.3926	67.0121	67.6374	68.2685	68.9055	69.5485	70.1974	70.8524	71.5136	72.1808	72.8544	73.5342	74.2203	74.9129	75.6119	76.3174	77.0295	77.7483	78.4738	79.206	79.9451	80.6911	81.444	82.204	82.971	83.7452	84.5266	85.3154	86.1114
rgv2_r03_s182	FL1	Counts	0	0	0	0	0	0	0	0	0	0	0	0	0	0	0	0	0	0	0	0	0	0	0	0	0	0	0	0	0	0	0	0	0	0	0	0	0	0	0	0	0	0	0	0	0	0	0
rgv2_r03_s183	FL1	Bin Values (MEF)	56.1713	56.6954	57.2244	57.7584	58.2973	58.8413	59.3904	59.9445	60.5039	61.0684	61.6383	62.2134	62.7939	63.3799	63.9713	64.5682	65.1707	65.7788	66.3926	67.0121	67.6374	68.2685	68.9055	69.5485	70.1974	70.8524	71.5136	72.1808	72.8544	73.5342	74.2203	74.9129	75.6119	76.3174	77.0295	77.7483	78.4738	79.206	79.9451	80.6911	81.444	82.204	82.971	83.7452	84.5266	85.3154	86.1114
rgv2_r03_s183	FL1	Counts	0	0	0	0	0	0	0	0	0	0	0	0	0	0	0	0	0	1	1	0	0	0	0	0	0	0	0	1	0	0	0	0	0	0	0	1	1	0	0	0	1	0	0	0	0	0	0
rgv2_r03_s184	FL1	Bin Values (MEF)	56.1713	56.6954	57.2244	57.7584	58.2973	58.8413	59.3904	59.9445	60.5039	61.0684	61.6383	62.2134	62.7939	63.3799	63.9713	64.5682	65.1707	65.7788	66.3926	67.0121	67.6374	68.2685	68.9055	69.5485	70.1974	70.8524	71.5136	72.1808	72.8544	73.5342	74.2203	74.9129	75.6119	76.3174	77.0295	77.7483	78.4738	79.206	79.9451	80.6911	81.444	82.204	82.971	83.7452	84.5266	85.3154	86.1114
rgv2_r03_s184	FL1	Counts	0	0	0	0	0	0	0	0	0	0	0	0	0	0	0	1	0	0	0	0	0	0	0	0	0	0	0	0	0	0	0	0	0	0	0	0	0	0	0	0	0	0	0	0	0	0	0
rgv2_r03_s185	FL1	Bin Values (MEF)	56.1713	56.6954	57.2244	57.7584	58.2973	58.8413	59.3904	59.9445	60.5039	61.0684	61.6383	62.2134	62.7939	63.3799	63.9713	64.5682	65.1707	65.7788	66.3926	67.0121	67.6374	68.2685	68.9055	69.5485	70.1974	70.8524	71.5136	72.1808	72.8544	73.5342	74.2203	74.9129	75.6119	76.3174	77.0295	77.7483	78.4738	79.206	79.9451	80.6911	81.444	82.204	82.971	83.7452	84.5266	85.3154	86.1114
rgv2_r03_s185	FL1	Counts	0	0	0	0	0	0	0	0	0	0	0	0	0	0	0	0	0	0	0	0	0	0	0	0	0	0	0	0	0	1	0	0	0	0	0	0	0	0	1	0	0	0	0	0	0	0	0
rgv2_r03_s186	FL1	Bin Values (MEF)	56.1713	56.6954	57.2244	57.7584	58.2973	58.8413	59.3904	59.9445	60.5039	61.0684	61.6383	62.2134	62.7939	63.3799	63.9713	64.5682	65.1707	65.7788	66.3926	67.0121	67.6374	68.2685	68.9055	69.5485	70.1974	70.8524	71.5136	72.1808	72.8544	73.5342	74.2203	74.9129	75.6119	76.3174	77.0295	77.7483	78.4738	79.206	79.9451	80.6911	81.444	82.204	82.971	83.7452	84.5266	85.3154	86.1114
rgv2_r03_s186	FL1	Counts	0	0	0	0	0	0	0	0	0	0	0	0	0	0	0	0	0	0	0	0	0	0	0	0	0	0	0	0	0	0	0	0	0	0	0	0	0	0	0	0	0	0	0	0	0	0	0
rgv2_r03_s187	FL1	Bin Values (MEF)	56.1713	56.6954	57.2244	57.7584	58.2973	58.8413	59.3904	59.9445	60.5039	61.0684	61.6383	62.2134	62.7939	63.3799	63.9713	64.5682	65.1707	65.7788	66.3926	67.0121	67.6374	68.2685	68.9055	69.5485	70.1974	70.8524	71.5136	72.1808	72.8544	73.5342	74.2203	74.9129	75.6119	76.3174	77.0295	77.7483	78.4738	79.206	79.9451	80.6911	81.444	82.204	82.971	83.7452	84.5266	85.3154	86.1114
rgv2_r03_s187	FL1	Counts	0	0	1	0	0	0	0	0	0	0	0	1	0	0	0	0	0	0	0	0	0	0	0	0	0	0	0	0	1	0	0	0	0	0	0	0	0	0	0	0	0	0	0	0	0	0	0
rgv2_r03_s188	FL1	Bin Values (MEF)	56.1713	56.6954	57.2244	57.7584	58.2973	58.8413	59.3904	59.9445	60.5039	61.0684	61.6383	62.2134	62.7939	63.3799	63.9713	64.5682	65.1707	65.7788	66.3926	67.0121	67.6374	68.2685	68.9055	69.5485	70.1974	70.8524	71.5136	72.1808	72.8544	73.5342	74.2203	74.9129	75.6119	76.3174	77.0295	77.7483	78.4738	79.206	79.9451	80.6911	81.444	82.204	82.971	83.7452	84.5266	85.3154	86.1114
rgv2_r03_s188	FL1	Counts	0	1	0	0	0	0	1	0	0	0	0	0	0	0	0	0	0	0	0	0	0	0	0	0	0	0	0	0	0	0	0	0	0	0	0	0	0	0	0	0	0	0	0	0	0	0	0
rgv2_r03_s189	FL1	Bin Values (MEF)	56.1713	56.6954	57.2244	57.7584	58.2973	58.8413	59.3904	59.9445	60.5039	61.0684	61.6383	62.2134	62.7939	63.3799	63.9713	64.5682	65.1707	65.7788	66.3926	67.0121	67.6374	68.2685	68.9055	69.5485	70.1974	70.8524	71.5136	72.1808	72.8544	73.5342	74.2203	74.9129	75.6119	76.3174	77.0295	77.7483	78.4738	79.206	79.9451	80.6911	81.444	82.204	82.971	83.7452	84.5266	85.3154	86.1114
rgv2_r03_s189	FL1	Counts	0	0	0	0	0	0	0	0	0	0	0	0	0	0	0	0	0	0	0	0	0	0	0	0	0	0	0	0	0	0	0	0	0	0	0	0	0	0	0	0	0	0	0	0	0	0	0
rgv2_r03_s190	FL1	Bin Values (MEF)	56.1713	56.6954	57.2244	57.7584	58.2973	58.8413	59.3904	59.9445	60.5039	61.0684	61.6383	62.2134	62.7939	63.3799	63.9713	64.5682	65.1707	65.7788	66.3926	67.0121	67.6374	68.2685	68.9055	69.5485	70.1974	70.8524	71.5136	72.1808	72.8544	73.5342	74.2203	74.9129	75.6119	76.3174	77.0295	77.7483	78.4738	79.206	79.9451	80.6911	81.444	82.204	82.971	83.7452	84.5266	85.3154	86.1114
rgv2_r03_s190	FL1	Counts	0	0	0	0	0	0	0	0	0	0	0	0	0	0	0	0	0	0	0	0	0	0	0	0	0	0	0	0	0	0	0	0	0	0	0	0	0	0	0	0	0	0	0	0	0	0	0
rgv2_r03_s191	FL1	Bin Values (MEF)	56.1713	56.6954	57.2244	57.7584	58.2973	58.8413	59.3904	59.9445	60.5039	61.0684	61.6383	62.2134	62.7939	63.3799	63.9713	64.5682	65.1707	65.7788	66.3926	67.0121	67.6374	68.2685	68.9055	69.5485	70.1974	70.8524	71.5136	72.1808	72.8544	73.5342	74.2203	74.9129	75.6119	76.3174	77.0295	77.7483	78.4738	79.206	79.9451	80.6911	81.444	82.204	82.971	83.7452	84.5266	85.3154	86.1114
rgv2_r03_s191	FL1	Counts	0	0	0	0	0	0	0	0	0	0	0	0	0	0	0	0	0	0	0	0	0	0	0	0	0	0	0	0	1	0	0	0	0	0	0	0	0	0	1	0	1	0	0	0	0	0	0
rgv2_r03_s192	FL1	Bin Values (MEF)	56.1713	56.6954	57.2244	57.7584	58.2973	58.8413	59.3904	59.9445	60.5039	61.0684	61.6383	62.2134	62.7939	63.3799	63.9713	64.5682	65.1707	65.7788	66.3926	67.0121	67.6374	68.2685	68.9055	69.5485	70.1974	70.8524	71.5136	72.1808	72.8544	73.5342	74.2203	74.9129	75.6119	76.3174	77.0295	77.7483	78.4738	79.206	79.9451	80.6911	81.444	82.204	82.971	83.7452	84.5266	85.3154	86.1114
rgv2_r03_s192	FL1	Counts	0	0	0	0	0	1	0	0	0	0	0	1	0	0	0	0	0	0	0	0	0	0	0	0	0	0	0	0	0	0	0	0	1	0	0	0	0	0	0	0	0	0	0	0	0	0	0
rgv2_r02_s073	FL1	Bin Values (MEF)	57.8432	58.3862	58.9343	59.4876	60.046	60.6097	61.1787	61.7531	62.3328	62.9179	63.5086	64.1048	64.7066	65.314	65.9272	66.5461	67.1708	67.8014	68.4379	69.0804	69.7289	70.3835	71.0442	71.7112	72.3844	73.0639	73.7498	74.4421	75.141	75.8464	76.5584	77.2771	78.0026	78.7348	79.474	80.2201	80.9731	81.7333	82.5006	83.2751	84.0569	84.846	85.6425	86.4465	87.258	88.0771	88.904
rgv2_r02_s073	FL1	Counts	0	0	0	0	1	0	1	0	0	0	0	0	0	0	0	1	0	0	1	0	1	0	0	0	0	0	0	1	0	1	0	0	0	0	0	3	0	0	1	0	0	1	0	0	0	0	0
rgv2_r02_s074	FL1	Bin Values (MEF)	57.8432	58.3862	58.9343	59.4876	60.046	60.6097	61.1787	61.7531	62.3328	62.9179	63.5086	64.1048	64.7066	65.314	65.9272	66.5461	67.1708	67.8014	68.4379	69.0804	69.7289	70.3835	71.0442	71.7112	72.3844	73.0639	73.7498	74.4421	75.141	75.8464	76.5584	77.2771	78.0026	78.7348	79.474	80.2201	80.9731	81.7333	82.5006	83.2751	84.0569	84.846	85.6425	86.4465	87.258	88.0771	88.904
rgv2_r02_s074	FL1	Counts	0	0	0	0	0	0	0	0	0	0	0	0	0	0	0	0	0	1	0	0	1	0	0	0	0	1	0	0	0	0	0	0	0	1	0	0	0	0	0	0	0	0	0	0	0	0	1
rgv2_r02_s075	FL1	Bin Values (MEF)	57.8432	58.3862	58.9343	59.4876	60.046	60.6097	61.1787	61.7531	62.3328	62.9179	63.5086	64.1048	64.7066	65.314	65.9272	66.5461	67.1708	67.8014	68.4379	69.0804	69.7289	70.3835	71.0442	71.7112	72.3844	73.0639	73.7498	74.4421	75.141	75.8464	76.5584	77.2771	78.0026	78.7348	79.474	80.2201	80.9731	81.7333	82.5006	83.2751	84.0569	84.846	85.6425	86.4465	87.258	88.0771	88.904
rgv2_r02_s075	FL1	Counts	0	0	0	0	0	0	1	0	0	0	0	0	0	0	0	0	0	0	1	0	0	0	1	1	0	0	0	0	0	0	0	0	0	1	0	0	0	0	0	0	0	0	1	0	0	0	0
rgv2_r02_s076	FL1	Bin Values (MEF)	57.8432	58.3862	58.9343	59.4876	60.046	60.6097	61.1787	61.7531	62.3328	62.9179	63.5086	64.1048	64.7066	65.314	65.9272	66.5461	67.1708	67.8014	68.4379	69.0804	69.7289	70.3835	71.0442	71.7112	72.3844	73.0639	73.7498	74.4421	75.141	75.8464	76.5584	77.2771	78.0026	78.7348	79.474	80.2201	80.9731	81.7333	82.5006	83.2751	84.0569	84.846	85.6425	86.4465	87.258	88.0771	88.904
rgv2_r02_s076	FL1	Counts	0	0	0	0	0	0	0	0	0	1	0	0	0	1	0	0	0	0	1	0	0	0	0	2	2	1	0	0	0	1	0	0	0	1	1	0	0	2	0	0	1	0	0	0	0	1	0
rgv2_r02_s077	FL1	Bin Values (MEF)	57.8432	58.3862	58.9343	59.4876	60.046	60.6097	61.1787	61.7531	62.3328	62.9179	63.5086	64.1048	64.7066	65.314	65.9272	66.5461	67.1708	67.8014	68.4379	69.0804	69.7289	70.3835	71.0442	71.7112	72.3844	73.0639	73.7498	74.4421	75.141	75.8464	76.5584	77.2771	78.0026	78.7348	79.474	80.2201	80.9731	81.7333	82.5006	83.2751	84.0569	84.846	85.6425	86.4465	87.258	88.0771	88.904
rgv2_r02_s077	FL1	Counts	0	1	0	0	0	0	0	0	0	0	0	0	0	0	1	0	1	1	0	1	0	0	1	0	0	0	0	0	0	0	0	0	0	0	0	0	0	0	0	0	0	1	0	0	1	0	0
rgv2_r02_s078	FL1	Bin Values (MEF)	57.8432	58.3862	58.9343	59.4876	60.046	60.6097	61.1787	61.7531	62.3328	62.9179	63.5086	64.1048	64.7066	65.314	65.9272	66.5461	67.1708	67.8014	68.4379	69.0804	69.7289	70.3835	71.0442	71.7112	72.3844	73.0639	73.7498	74.4421	75.141	75.8464	76.5584	77.2771	78.0026	78.7348	79.474	80.2201	80.9731	81.7333	82.5006	83.2751	84.0569	84.846	85.6425	86.4465	87.258	88.0771	88.904
rgv2_r02_s078	FL1	Counts	0	0	0	0	0	0	0	0	0	0	0	0	1	0	0	0	0	0	0	0	1	0	0	0	0	0	0	0	1	0	0	2	0	1	1	1	0	1	0	0	1	1	1	0	1	0	0
rgv2_r02_s079	FL1	Bin Values (MEF)	57.8432	58.3862	58.9343	59.4876	60.046	60.6097	61.1787	61.7531	62.3328	62.9179	63.5086	64.1048	64.7066	65.314	65.9272	66.5461	67.1708	67.8014	68.4379	69.0804	69.7289	70.3835	71.0442	71.7112	72.3844	73.0639	73.7498	74.4421	75.141	75.8464	76.5584	77.2771	78.0026	78.7348	79.474	80.2201	80.9731	81.7333	82.5006	83.2751	84.0569	84.846	85.6425	86.4465	87.258	88.0771	88.904
rgv2_r02_s079	FL1	Counts	0	0	0	0	0	0	0	0	0	0	0	1	0	0	0	0	0	0	0	0	0	0	0	1	0	0	1	0	0	0	0	0	0	0	0	2	0	0	0	0	1	0	0	0	0	0	1
rgv2_r02_s080	FL1	Bin Values (MEF)	57.8432	58.3862	58.9343	59.4876	60.046	60.6097	61.1787	61.7531	62.3328	62.9179	63.5086	64.1048	64.7066	65.314	65.9272	66.5461	67.1708	67.8014	68.4379	69.0804	69.7289	70.3835	71.0442	71.7112	72.3844	73.0639	73.7498	74.4421	75.141	75.8464	76.5584	77.2771	78.0026	78.7348	79.474	80.2201	80.9731	81.7333	82.5006	83.2751	84.0569	84.846	85.6425	86.4465	87.258	88.0771	88.904
rgv2_r02_s080	FL1	Counts	0	1	0	0	0	1	0	0	0	0	1	2	1	0	0	1	3	0	0	1	0	0	1	0	0	0	0	0	0	0	0	0	0	1	0	0	0	0	0	0	0	1	0	0	1	2	2
rgv2_r02_s081	FL1	Bin Values (MEF)	57.8432	58.3862	58.9343	59.4876	60.046	60.6097	61.1787	61.7531	62.3328	62.9179	63.5086	64.1048	64.7066	65.314	65.9272	66.5461	67.1708	67.8014	68.4379	69.0804	69.7289	70.3835	71.0442	71.7112	72.3844	73.0639	73.7498	74.4421	75.141	75.8464	76.5584	77.2771	78.0026	78.7348	79.474	80.2201	80.9731	81.7333	82.5006	83.2751	84.0569	84.846	85.6425	86.4465	87.258	88.0771	88.904
rgv2_r02_s081	FL1	Counts	0	0	0	0	0	0	0	0	0	2	0	0	0	1	1	0	0	0	0	0	0	0	0	0	1	0	2	0	0	0	3	2	1	2	1	0	0	0	1	1	0	0	0	1	0	0	0
rgv2_r02_s082	FL1	Bin Values (MEF)	57.8432	58.3862	58.9343	59.4876	60.046	60.6097	61.1787	61.7531	62.3328	62.9179	63.5086	64.1048	64.7066	65.314	65.9272	66.5461	67.1708	67.8014	68.4379	69.0804	69.7289	70.3835	71.0442	71.7112	72.3844	73.0639	73.7498	74.4421	75.141	75.8464	76.5584	77.2771	78.0026	78.7348	79.474	80.2201	80.9731	81.7333	82.5006	83.2751	84.0569	84.846	85.6425	86.4465	87.258	88.0771	88.904
rgv2_r02_s082	FL1	Counts	0	0	0	0	1	0	0	0	1	0	0	0	1	0	0	0	0	0	0	0	0	0	0	0	0	0	1	0	0	0	0	0	0	0	0	0	0	0	0	0	0	0	0	0	0	0	0
rgv2_r02_s083	FL1	Bin Values (MEF)	57.8432	58.3862	58.9343	59.4876	60.046	60.6097	61.1787	61.7531	62.3328	62.9179	63.5086	64.1048	64.7066	65.314	65.9272	66.5461	67.1708	67.8014	68.4379	69.0804	69.7289	70.3835	71.0442	71.7112	72.3844	73.0639	73.7498	74.4421	75.141	75.8464	76.5584	77.2771	78.0026	78.7348	79.474	80.2201	80.9731	81.7333	82.5006	83.2751	84.0569	84.846	85.6425	86.4465	87.258	88.0771	88.904
rgv2_r02_s083	FL1	Counts	0	0	0	0	0	0	0	0	0	0	0	0	0	0	0	0	0	0	0	0	0	0	0	0	1	0	0	0	1	0	0	0	0	0	0	0	1	0	0	0	0	0	0	0	1	0	0
rgv2_r02_s084	FL1	Bin Values (MEF)	57.8432	58.3862	58.9343	59.4876	60.046	60.6097	61.1787	61.7531	62.3328	62.9179	63.5086	64.1048	64.7066	65.314	65.9272	66.5461	67.1708	67.8014	68.4379	69.0804	69.7289	70.3835	71.0442	71.7112	72.3844	73.0639	73.7498	74.4421	75.141	75.8464	76.5584	77.2771	78.0026	78.7348	79.474	80.2201	80.9731	81.7333	82.5006	83.2751	84.0569	84.846	85.6425	86.4465	87.258	88.0771	88.904
rgv2_r02_s084	FL1	Counts	0	0	0	0	0	0	0	0	0	0	0	0	0	0	0	0	0	0	0	0	0	0	0	1	0	0	0	0	0	0	1	0	1	1	0	1	0	0	1	0	0	0	0	0	1	2	0
rgv2_r02_s085	FL1	Bin Values (MEF)	57.8432	58.3862	58.9343	59.4876	60.046	60.6097	61.1787	61.7531	62.3328	62.9179	63.5086	64.1048	64.7066	65.314	65.9272	66.5461	67.1708	67.8014	68.4379	69.0804	69.7289	70.3835	71.0442	71.7112	72.3844	73.0639	73.7498	74.4421	75.141	75.8464	76.5584	77.2771	78.0026	78.7348	79.474	80.2201	80.9731	81.7333	82.5006	83.2751	84.0569	84.846	85.6425	86.4465	87.258	88.0771	88.904
rgv2_r02_s085	FL1	Counts	0	0	0	0	0	0	0	0	0	0	0	0	0	0	0	0	0	0	2	0	2	0	0	0	0	3	0	2	0	0	0	0	0	0	0	0	1	2	1	1	0	1	2	0	3	1	1
rgv2_r02_s086	FL1	Bin Values (MEF)	57.8432	58.3862	58.9343	59.4876	60.046	60.6097	61.1787	61.7531	62.3328	62.9179	63.5086	64.1048	64.7066	65.314	65.9272	66.5461	67.1708	67.8014	68.4379	69.0804	69.7289	70.3835	71.0442	71.7112	72.3844	73.0639	73.7498	74.4421	75.141	75.8464	76.5584	77.2771	78.0026	78.7348	79.474	80.2201	80.9731	81.7333	82.5006	83.2751	84.0569	84.846	85.6425	86.4465	87.258	88.0771	88.904
rgv2_r02_s086	FL1	Counts	0	0	1	0	0	0	0	0	0	0	0	0	0	0	0	0	0	1	0	0	0	0	0	0	1	2	1	1	0	0	0	0	1	0	1	0	1	0	1	2	0	0	0	1	0	1	1
rgv2_r02_s087	FL1	Bin Values (MEF)	57.8432	58.3862	58.9343	59.4876	60.046	60.6097	61.1787	61.7531	62.3328	62.9179	63.5086	64.1048	64.7066	65.314	65.9272	66.5461	67.1708	67.8014	68.4379	69.0804	69.7289	70.3835	71.0442	71.7112	72.3844	73.0639	73.7498	74.4421	75.141	75.8464	76.5584	77.2771	78.0026	78.7348	79.474	80.2201	80.9731	81.7333	82.5006	83.2751	84.0569	84.846	85.6425	86.4465	87.258	88.0771	88.904
rgv2_r02_s087	FL1	Counts	0	0	0	0	0	0	0	0	1	0	0	0	0	0	0	0	0	0	1	0	0	1	0	0	0	0	0	0	2	0	0	1	0	1	1	1	0	1	0	0	0	0	0	1	0	1	0
rgv2_r02_s088	FL1	Bin Values (MEF)	57.8432	58.3862	58.9343	59.4876	60.046	60.6097	61.1787	61.7531	62.3328	62.9179	63.5086	64.1048	64.7066	65.314	65.9272	66.5461	67.1708	67.8014	68.4379	69.0804	69.7289	70.3835	71.0442	71.7112	72.3844	73.0639	73.7498	74.4421	75.141	75.8464	76.5584	77.2771	78.0026	78.7348	79.474	80.2201	80.9731	81.7333	82.5006	83.2751	84.0569	84.846	85.6425	86.4465	87.258	88.0771	88.904
rgv2_r02_s088	FL1	Counts	0	0	0	0	0	0	0	0	0	0	0	0	0	0	0	0	0	0	0	0	0	0	0	0	0	1	0	0	1	0	0	0	1	4	0	0	1	0	0	0	0	0	0	1	0	0	1
rgv2_r02_s089	FL1	Bin Values (MEF)	57.8432	58.3862	58.9343	59.4876	60.046	60.6097	61.1787	61.7531	62.3328	62.9179	63.5086	64.1048	64.7066	65.314	65.9272	66.5461	67.1708	67.8014	68.4379	69.0804	69.7289	70.3835	71.0442	71.7112	72.3844	73.0639	73.7498	74.4421	75.141	75.8464	76.5584	77.2771	78.0026	78.7348	79.474	80.2201	80.9731	81.7333	82.5006	83.2751	84.0569	84.846	85.6425	86.4465	87.258	88.0771	88.904
rgv2_r02_s089	FL1	Counts	0	1	0	0	0	0	0	0	0	0	0	0	0	0	0	0	1	0	0	0	0	0	0	0	0	0	0	0	0	1	0	0	1	0	0	0	1	0	2	0	2	0	0	0	1	0	0
rgv2_r02_s090	FL1	Bin Values (MEF)	57.8432	58.3862	58.9343	59.4876	60.046	60.6097	61.1787	61.7531	62.3328	62.9179	63.5086	64.1048	64.7066	65.314	65.9272	66.5461	67.1708	67.8014	68.4379	69.0804	69.7289	70.3835	71.0442	71.7112	72.3844	73.0639	73.7498	74.4421	75.141	75.8464	76.5584	77.2771	78.0026	78.7348	79.474	80.2201	80.9731	81.7333	82.5006	83.2751	84.0569	84.846	85.6425	86.4465	87.258	88.0771	88.904
rgv2_r02_s090	FL1	Counts	0	0	0	0	0	0	0	0	0	0	0	0	0	0	0	0	0	0	0	0	0	0	0	0	0	1	0	0	0	1	0	0	0	0	0	0	0	0	0	0	0	0	1	0	1	0	0
rgv2_r02_s091	FL1	Bin Values (MEF)	57.8432	58.3862	58.9343	59.4876	60.046	60.6097	61.1787	61.7531	62.3328	62.9179	63.5086	64.1048	64.7066	65.314	65.9272	66.5461	67.1708	67.8014	68.4379	69.0804	69.7289	70.3835	71.0442	71.7112	72.3844	73.0639	73.7498	74.4421	75.141	75.8464	76.5584	77.2771	78.0026	78.7348	79.474	80.2201	80.9731	81.7333	82.5006	83.2751	84.0569	84.846	85.6425	86.4465	87.258	88.0771	88.904
rgv2_r02_s091	FL1	Counts	0	0	0	0	0	0	0	0	0	0	0	0	0	1	0	0	0	0	0	0	0	0	0	0	0	0	1	0	0	0	0	2	0	0	1	0	0	0	0	0	0	1	1	1	0	0	1
rgv2_r02_s092	FL1	Bin Values (MEF)	57.8432	58.3862	58.9343	59.4876	60.046	60.6097	61.1787	61.7531	62.3328	62.9179	63.5086	64.1048	64.7066	65.314	65.9272	66.5461	67.1708	67.8014	68.4379	69.0804	69.7289	70.3835	71.0442	71.7112	72.3844	73.0639	73.7498	74.4421	75.141	75.8464	76.5584	77.2771	78.0026	78.7348	79.474	80.2201	80.9731	81.7333	82.5006	83.2751	84.0569	84.846	85.6425	86.4465	87.258	88.0771	88.904
rgv2_r02_s092	FL1	Counts	0	1	0	0	0	0	0	0	0	0	0	0	1	0	0	0	1	0	0	0	0	0	0	0	0	0	0	1	2	0	1	0	0	0	0	1	0	0	0	2	2	0	0	1	1	1	0
rgv2_r02_s093	FL1	Bin Values (MEF)	57.8432	58.3862	58.9343	59.4876	60.046	60.6097	61.1787	61.7531	62.3328	62.9179	63.5086	64.1048	64.7066	65.314	65.9272	66.5461	67.1708	67.8014	68.4379	69.0804	69.7289	70.3835	71.0442	71.7112	72.3844	73.0639	73.7498	74.4421	75.141	75.8464	76.5584	77.2771	78.0026	78.7348	79.474	80.2201	80.9731	81.7333	82.5006	83.2751	84.0569	84.846	85.6425	86.4465	87.258	88.0771	88.904
rgv2_r02_s093	FL1	Counts	0	0	0	0	0	0	0	0	0	0	1	0	0	0	0	0	0	0	0	0	0	0	0	0	0	0	0	0	0	1	0	0	0	0	0	0	0	0	0	0	0	1	0	0	0	0	0
rgv2_r02_s094	FL1	Bin Values (MEF)	57.8432	58.3862	58.9343	59.4876	60.046	60.6097	61.1787	61.7531	62.3328	62.9179	63.5086	64.1048	64.7066	65.314	65.9272	66.5461	67.1708	67.8014	68.4379	69.0804	69.7289	70.3835	71.0442	71.7112	72.3844	73.0639	73.7498	74.4421	75.141	75.8464	76.5584	77.2771	78.0026	78.7348	79.474	80.2201	80.9731	81.7333	82.5006	83.2751	84.0569	84.846	85.6425	86.4465	87.258	88.0771	88.904
rgv2_r02_s094	FL1	Counts	0	0	0	0	0	0	0	0	1	0	0	0	0	0	1	0	0	0	2	1	1	0	1	0	0	0	0	0	0	1	0	0	0	0	0	0	0	0	0	0	0	0	0	0	0	1	0
rgv2_r02_s095	FL1	Bin Values (MEF)	57.8432	58.3862	58.9343	59.4876	60.046	60.6097	61.1787	61.7531	62.3328	62.9179	63.5086	64.1048	64.7066	65.314	65.9272	66.5461	67.1708	67.8014	68.4379	69.0804	69.7289	70.3835	71.0442	71.7112	72.3844	73.0639	73.7498	74.4421	75.141	75.8464	76.5584	77.2771	78.0026	78.7348	79.474	80.2201	80.9731	81.7333	82.5006	83.2751	84.0569	84.846	85.6425	86.4465	87.258	88.0771	88.904
rgv2_r02_s095	FL1	Counts	0	0	0	0	0	1	0	0	0	0	0	0	0	0	0	0	0	0	0	0	1	0	0	0	0	0	0	0	2	1	0	0	0	1	0	0	0	0	0	1	0	0	0	0	0	0	0
rgv2_r02_s096	FL1	Bin Values (MEF)	57.8432	58.3862	58.9343	59.4876	60.046	60.6097	61.1787	61.7531	62.3328	62.9179	63.5086	64.1048	64.7066	65.314	65.9272	66.5461	67.1708	67.8014	68.4379	69.0804	69.7289	70.3835	71.0442	71.7112	72.3844	73.0639	73.7498	74.4421	75.141	75.8464	76.5584	77.2771	78.0026	78.7348	79.474	80.2201	80.9731	81.7333	82.5006	83.2751	84.0569	84.846	85.6425	86.4465	87.258	88.0771	88.904
rgv2_r02_s096	FL1	Counts	0	0	0	1	0	0	1	0	1	0	1	2	1	1	0	1	0	0	1	0	0	0	0	2	0	1	3	0	1	0	0	2	0	3	1	1	0	2	2	0	0	0	2	1	0	0	2
rgv2_r02_s097	FL1	Bin Values (MEF)	57.8432	58.3862	58.9343	59.4876	60.046	60.6097	61.1787	61.7531	62.3328	62.9179	63.5086	64.1048	64.7066	65.314	65.9272	66.5461	67.1708	67.8014	68.4379	69.0804	69.7289	70.3835	71.0442	71.7112	72.3844	73.0639	73.7498	74.4421	75.141	75.8464	76.5584	77.2771	78.0026	78.7348	79.474	80.2201	80.9731	81.7333	82.5006	83.2751	84.0569	84.846	85.6425	86.4465	87.258	88.0771	88.904
rgv2_r02_s097	FL1	Counts	0	0	0	0	0	1	0	0	0	0	1	0	0	0	1	0	0	0	0	1	0	0	0	0	0	1	0	1	0	0	0	0	1	0	0	0	0	0	0	0	0	1	0	0	1	0	0
rgv2_r02_s098	FL1	Bin Values (MEF)	57.8432	58.3862	58.9343	59.4876	60.046	60.6097	61.1787	61.7531	62.3328	62.9179	63.5086	64.1048	64.7066	65.314	65.9272	66.5461	67.1708	67.8014	68.4379	69.0804	69.7289	70.3835	71.0442	71.7112	72.3844	73.0639	73.7498	74.4421	75.141	75.8464	76.5584	77.2771	78.0026	78.7348	79.474	80.2201	80.9731	81.7333	82.5006	83.2751	84.0569	84.846	85.6425	86.4465	87.258	88.0771	88.904
rgv2_r02_s098	FL1	Counts	0	0	0	0	0	0	1	0	1	0	0	0	0	0	1	0	0	0	0	1	0	0	0	0	0	0	0	0	0	0	0	0	0	0	1	0	0	0	1	0	0	0	0	0	0	0	0
rgv2_r02_s099	FL1	Bin Values (MEF)	57.8432	58.3862	58.9343	59.4876	60.046	60.6097	61.1787	61.7531	62.3328	62.9179	63.5086	64.1048	64.7066	65.314	65.9272	66.5461	67.1708	67.8014	68.4379	69.0804	69.7289	70.3835	71.0442	71.7112	72.3844	73.0639	73.7498	74.4421	75.141	75.8464	76.5584	77.2771	78.0026	78.7348	79.474	80.2201	80.9731	81.7333	82.5006	83.2751	84.0569	84.846	85.6425	86.4465	87.258	88.0771	88.904
rgv2_r02_s099	FL1	Counts	0	0	1	0	0	0	1	0	0	0	0	0	0	0	1	0	0	0	0	0	0	0	0	0	0	0	0	0	0	0	0	0	1	0	0	1	1	0	0	1	0	0	0	0	0	0	0
rgv2_r02_s100	FL1	Bin Values (MEF)	57.8432	58.3862	58.9343	59.4876	60.046	60.6097	61.1787	61.7531	62.3328	62.9179	63.5086	64.1048	64.7066	65.314	65.9272	66.5461	67.1708	67.8014	68.4379	69.0804	69.7289	70.3835	71.0442	71.7112	72.3844	73.0639	73.7498	74.4421	75.141	75.8464	76.5584	77.2771	78.0026	78.7348	79.474	80.2201	80.9731	81.7333	82.5006	83.2751	84.0569	84.846	85.6425	86.4465	87.258	88.0771	88.904
rgv2_r02_s100	FL1	Counts	0	0	0	0	0	0	0	1	0	0	0	0	0	0	0	0	0	0	0	0	0	0	0	1	2	0	0	0	0	0	0	0	0	0	1	1	0	0	0	0	0	0	0	0	0	0	3
rgv2_r02_s101	FL1	Bin Values (MEF)	57.8432	58.3862	58.9343	59.4876	60.046	60.6097	61.1787	61.7531	62.3328	62.9179	63.5086	64.1048	64.7066	65.314	65.9272	66.5461	67.1708	67.8014	68.4379	69.0804	69.7289	70.3835	71.0442	71.7112	72.3844	73.0639	73.7498	74.4421	75.141	75.8464	76.5584	77.2771	78.0026	78.7348	79.474	80.2201	80.9731	81.7333	82.5006	83.2751	84.0569	84.846	85.6425	86.4465	87.258	88.0771	88.904
rgv2_r02_s101	FL1	Counts	0	0	0	0	0	0	0	0	0	0	0	0	0	0	1	0	0	1	0	0	0	0	0	0	0	0	0	0	0	0	0	0	0	0	0	0	0	0	0	0	0	0	0	0	0	0	0
rgv2_r02_s102	FL1	Bin Values (MEF)	57.8432	58.3862	58.9343	59.4876	60.046	60.6097	61.1787	61.7531	62.3328	62.9179	63.5086	64.1048	64.7066	65.314	65.9272	66.5461	67.1708	67.8014	68.4379	69.0804	69.7289	70.3835	71.0442	71.7112	72.3844	73.0639	73.7498	74.4421	75.141	75.8464	76.5584	77.2771	78.0026	78.7348	79.474	80.2201	80.9731	81.7333	82.5006	83.2751	84.0569	84.846	85.6425	86.4465	87.258	88.0771	88.904
rgv2_r02_s102	FL1	Counts	0	0	0	0	1	0	0	0	0	0	0	0	0	0	0	0	0	0	0	0	0	0	0	0	0	0	0	1	0	0	0	0	0	1	0	0	0	0	1	0	0	1	0	0	0	1	0
rgv2_r02_s103	FL1	Bin Values (MEF)	57.8432	58.3862	58.9343	59.4876	60.046	60.6097	61.1787	61.7531	62.3328	62.9179	63.5086	64.1048	64.7066	65.314	65.9272	66.5461	67.1708	67.8014	68.4379	69.0804	69.7289	70.3835	71.0442	71.7112	72.3844	73.0639	73.7498	74.4421	75.141	75.8464	76.5584	77.2771	78.0026	78.7348	79.474	80.2201	80.9731	81.7333	82.5006	83.2751	84.0569	84.846	85.6425	86.4465	87.258	88.0771	88.904
rgv2_r02_s103	FL1	Counts	0	0	0	0	0	0	0	0	0	0	1	0	0	0	0	0	1	0	1	0	0	0	0	0	0	1	0	0	0	0	0	0	1	1	0	0	0	0	0	0	0	1	0	0	2	1	0
rgv2_r02_s104	FL1	Bin Values (MEF)	57.8432	58.3862	58.9343	59.4876	60.046	60.6097	61.1787	61.7531	62.3328	62.9179	63.5086	64.1048	64.7066	65.314	65.9272	66.5461	67.1708	67.8014	68.4379	69.0804	69.7289	70.3835	71.0442	71.7112	72.3844	73.0639	73.7498	74.4421	75.141	75.8464	76.5584	77.2771	78.0026	78.7348	79.474	80.2201	80.9731	81.7333	82.5006	83.2751	84.0569	84.846	85.6425	86.4465	87.258	88.0771	88.904
rgv2_r02_s104	FL1	Counts	0	0	0	0	0	0	0	0	0	0	0	0	0	0	0	0	0	0	0	0	0	0	1	0	0	0	0	0	0	0	0	0	0	0	0	0	0	1	0	0	0	0	2	0	0	0	0
rgv2_r02_s105	FL1	Bin Values (MEF)	57.8432	58.3862	58.9343	59.4876	60.046	60.6097	61.1787	61.7531	62.3328	62.9179	63.5086	64.1048	64.7066	65.314	65.9272	66.5461	67.1708	67.8014	68.4379	69.0804	69.7289	70.3835	71.0442	71.7112	72.3844	73.0639	73.7498	74.4421	75.141	75.8464	76.5584	77.2771	78.0026	78.7348	79.474	80.2201	80.9731	81.7333	82.5006	83.2751	84.0569	84.846	85.6425	86.4465	87.258	88.0771	88.904
rgv2_r02_s105	FL1	Counts	0	0	0	0	0	0	0	0	0	0	0	0	0	0	0	0	0	0	0	0	0	0	0	0	0	0	0	0	0	0	0	0	1	0	0	0	0	0	0	0	0	0	0	0	0	0	0
rgv2_r02_s106	FL1	Bin Values (MEF)	57.8432	58.3862	58.9343	59.4876	60.046	60.6097	61.1787	61.7531	62.3328	62.9179	63.5086	64.1048	64.7066	65.314	65.9272	66.5461	67.1708	67.8014	68.4379	69.0804	69.7289	70.3835	71.0442	71.7112	72.3844	73.0639	73.7498	74.4421	75.141	75.8464	76.5584	77.2771	78.0026	78.7348	79.474	80.2201	80.9731	81.7333	82.5006	83.2751	84.0569	84.846	85.6425	86.4465	87.258	88.0771	88.904
rgv2_r02_s106	FL1	Counts	0	0	0	0	0	0	0	0	0	0	0	0	0	0	0	0	0	0	0	0	0	0	0	0	0	0	0	0	0	0	0	0	0	0	0	0	0	0	1	0	0	1	0	0	0	0	0
rgv2_r02_s107	FL1	Bin Values (MEF)	57.8432	58.3862	58.9343	59.4876	60.046	60.6097	61.1787	61.7531	62.3328	62.9179	63.5086	64.1048	64.7066	65.314	65.9272	66.5461	67.1708	67.8014	68.4379	69.0804	69.7289	70.3835	71.0442	71.7112	72.3844	73.0639	73.7498	74.4421	75.141	75.8464	76.5584	77.2771	78.0026	78.7348	79.474	80.2201	80.9731	81.7333	82.5006	83.2751	84.0569	84.846	85.6425	86.4465	87.258	88.0771	88.904
rgv2_r02_s107	FL1	Counts	0	0	0	0	0	0	0	0	0	0	0	0	0	0	0	0	0	0	0	0	0	0	0	0	0	0	0	0	0	0	1	0	0	0	0	0	0	1	0	0	1	0	1	0	0	0	0
rgv2_r02_s108	FL1	Bin Values (MEF)	57.8432	58.3862	58.9343	59.4876	60.046	60.6097	61.1787	61.7531	62.3328	62.9179	63.5086	64.1048	64.7066	65.314	65.9272	66.5461	67.1708	67.8014	68.4379	69.0804	69.7289	70.3835	71.0442	71.7112	72.3844	73.0639	73.7498	74.4421	75.141	75.8464	76.5584	77.2771	78.0026	78.7348	79.474	80.2201	80.9731	81.7333	82.5006	83.2751	84.0569	84.846	85.6425	86.4465	87.258	88.0771	88.904
rgv2_r02_s108	FL1	Counts	0	0	0	0	0	0	1	0	0	0	0	1	0	0	0	0	0	0	0	0	0	0	0	0	0	0	2	0	0	0	0	0	0	1	0	0	0	1	1	1	0	0	0	1	0	1	0
rgv2_r02_s109	FL1	Bin Values (MEF)	57.8432	58.3862	58.9343	59.4876	60.046	60.6097	61.1787	61.7531	62.3328	62.9179	63.5086	64.1048	64.7066	65.314	65.9272	66.5461	67.1708	67.8014	68.4379	69.0804	69.7289	70.3835	71.0442	71.7112	72.3844	73.0639	73.7498	74.4421	75.141	75.8464	76.5584	77.2771	78.0026	78.7348	79.474	80.2201	80.9731	81.7333	82.5006	83.2751	84.0569	84.846	85.6425	86.4465	87.258	88.0771	88.904
rgv2_r02_s109	FL1	Counts	0	0	0	0	0	0	0	0	0	0	0	0	0	0	0	0	0	0	0	0	0	0	0	1	0	0	0	0	0	0	0	1	0	0	0	0	0	0	0	0	0	0	0	0	0	0	0
rgv2_r02_s110	FL1	Bin Values (MEF)	57.8432	58.3862	58.9343	59.4876	60.046	60.6097	61.1787	61.7531	62.3328	62.9179	63.5086	64.1048	64.7066	65.314	65.9272	66.5461	67.1708	67.8014	68.4379	69.0804	69.7289	70.3835	71.0442	71.7112	72.3844	73.0639	73.7498	74.4421	75.141	75.8464	76.5584	77.2771	78.0026	78.7348	79.474	80.2201	80.9731	81.7333	82.5006	83.2751	84.0569	84.846	85.6425	86.4465	87.258	88.0771	88.904
rgv2_r02_s110	FL1	Counts	0	0	0	1	0	0	0	0	0	1	0	0	0	0	1	0	0	1	0	0	0	0	0	0	1	0	0	0	0	0	0	0	0	0	0	0	0	0	0	1	0	0	0	0	0	0	0
rgv2_r02_s111	FL1	Bin Values (MEF)	57.8432	58.3862	58.9343	59.4876	60.046	60.6097	61.1787	61.7531	62.3328	62.9179	63.5086	64.1048	64.7066	65.314	65.9272	66.5461	67.1708	67.8014	68.4379	69.0804	69.7289	70.3835	71.0442	71.7112	72.3844	73.0639	73.7498	74.4421	75.141	75.8464	76.5584	77.2771	78.0026	78.7348	79.474	80.2201	80.9731	81.7333	82.5006	83.2751	84.0569	84.846	85.6425	86.4465	87.258	88.0771	88.904
rgv2_r02_s111	FL1	Counts	0	0	0	0	0	0	1	0	0	0	0	0	0	0	0	0	0	0	0	0	0	0	0	0	0	0	0	0	0	0	0	0	0	0	0	0	0	0	0	0	0	0	0	0	0	0	0
rgv2_r02_s112	FL1	Bin Values (MEF)	57.8432	58.3862	58.9343	59.4876	60.046	60.6097	61.1787	61.7531	62.3328	62.9179	63.5086	64.1048	64.7066	65.314	65.9272	66.5461	67.1708	67.8014	68.4379	69.0804	69.7289	70.3835	71.0442	71.7112	72.3844	73.0639	73.7498	74.4421	75.141	75.8464	76.5584	77.2771	78.0026	78.7348	79.474	80.2201	80.9731	81.7333	82.5006	83.2751	84.0569	84.846	85.6425	86.4465	87.258	88.0771	88.904
rgv2_r02_s112	FL1	Counts	0	0	0	0	0	0	0	0	0	0	0	0	0	0	0	0	0	0	0	0	0	0	0	0	0	0	0	0	0	0	0	1	0	0	0	0	0	0	0	0	0	0	0	0	0	0	0
rgv2_r02_s113	FL1	Bin Values (MEF)	57.8432	58.3862	58.9343	59.4876	60.046	60.6097	61.1787	61.7531	62.3328	62.9179	63.5086	64.1048	64.7066	65.314	65.9272	66.5461	67.1708	67.8014	68.4379	69.0804	69.7289	70.3835	71.0442	71.7112	72.3844	73.0639	73.7498	74.4421	75.141	75.8464	76.5584	77.2771	78.0026	78.7348	79.474	80.2201	80.9731	81.7333	82.5006	83.2751	84.0569	84.846	85.6425	86.4465	87.258	88.0771	88.904
rgv2_r02_s113	FL1	Counts	0	0	0	0	0	0	0	0	0	0	0	0	0	0	0	0	0	0	0	0	0	0	0	0	1	0	0	1	0	0	0	0	0	0	0	0	0	0	0	0	0	0	0	0	0	1	0
rgv2_r02_s114	FL1	Bin Values (MEF)	57.8432	58.3862	58.9343	59.4876	60.046	60.6097	61.1787	61.7531	62.3328	62.9179	63.5086	64.1048	64.7066	65.314	65.9272	66.5461	67.1708	67.8014	68.4379	69.0804	69.7289	70.3835	71.0442	71.7112	72.3844	73.0639	73.7498	74.4421	75.141	75.8464	76.5584	77.2771	78.0026	78.7348	79.474	80.2201	80.9731	81.7333	82.5006	83.2751	84.0569	84.846	85.6425	86.4465	87.258	88.0771	88.904
rgv2_r02_s114	FL1	Counts	0	0	0	0	0	0	0	0	0	0	0	0	0	0	0	0	1	0	0	0	0	0	0	0	0	0	0	0	1	0	1	0	0	1	0	0	0	0	0	0	0	1	0	0	0	0	0
rgv2_r02_s115	FL1	Bin Values (MEF)	57.8432	58.3862	58.9343	59.4876	60.046	60.6097	61.1787	61.7531	62.3328	62.9179	63.5086	64.1048	64.7066	65.314	65.9272	66.5461	67.1708	67.8014	68.4379	69.0804	69.7289	70.3835	71.0442	71.7112	72.3844	73.0639	73.7498	74.4421	75.141	75.8464	76.5584	77.2771	78.0026	78.7348	79.474	80.2201	80.9731	81.7333	82.5006	83.2751	84.0569	84.846	85.6425	86.4465	87.258	88.0771	88.904
rgv2_r02_s115	FL1	Counts	0	0	0	0	0	0	0	0	0	0	0	0	0	0	0	0	0	0	0	0	0	0	0	0	0	0	0	0	0	0	0	0	0	0	1	0	0	0	0	0	0	0	0	0	0	0	0
rgv2_r02_s116	FL1	Bin Values (MEF)	57.8432	58.3862	58.9343	59.4876	60.046	60.6097	61.1787	61.7531	62.3328	62.9179	63.5086	64.1048	64.7066	65.314	65.9272	66.5461	67.1708	67.8014	68.4379	69.0804	69.7289	70.3835	71.0442	71.7112	72.3844	73.0639	73.7498	74.4421	75.141	75.8464	76.5584	77.2771	78.0026	78.7348	79.474	80.2201	80.9731	81.7333	82.5006	83.2751	84.0569	84.846	85.6425	86.4465	87.258	88.0771	88.904
rgv2_r02_s116	FL1	Counts	0	0	0	0	0	0	0	0	0	0	0	0	0	0	0	0	0	0	0	0	0	0	0	0	0	0	0	0	0	0	0	0	0	1	0	0	0	0	0	0	0	0	0	0	1	0	0
rgv2_r02_s117	FL1	Bin Values (MEF)	57.8432	58.3862	58.9343	59.4876	60.046	60.6097	61.1787	61.7531	62.3328	62.9179	63.5086	64.1048	64.7066	65.314	65.9272	66.5461	67.1708	67.8014	68.4379	69.0804	69.7289	70.3835	71.0442	71.7112	72.3844	73.0639	73.7498	74.4421	75.141	75.8464	76.5584	77.2771	78.0026	78.7348	79.474	80.2201	80.9731	81.7333	82.5006	83.2751	84.0569	84.846	85.6425	86.4465	87.258	88.0771	88.904
rgv2_r02_s117	FL1	Counts	0	1	0	0	0	0	0	0	0	0	1	0	0	0	0	1	0	0	0	0	0	0	0	0	0	0	0	0	0	0	0	0	0	1	0	0	0	0	0	0	0	0	0	0	0	0	0
rgv2_r02_s118	FL1	Bin Values (MEF)	57.8432	58.3862	58.9343	59.4876	60.046	60.6097	61.1787	61.7531	62.3328	62.9179	63.5086	64.1048	64.7066	65.314	65.9272	66.5461	67.1708	67.8014	68.4379	69.0804	69.7289	70.3835	71.0442	71.7112	72.3844	73.0639	73.7498	74.4421	75.141	75.8464	76.5584	77.2771	78.0026	78.7348	79.474	80.2201	80.9731	81.7333	82.5006	83.2751	84.0569	84.846	85.6425	86.4465	87.258	88.0771	88.904
rgv2_r02_s118	FL1	Counts	0	0	0	0	0	0	0	0	0	0	0	0	0	0	0	0	1	0	1	0	0	0	0	0	0	0	0	0	0	0	0	0	0	0	0	0	0	0	0	0	0	0	0	0	0	0	0
rgv2_r02_s119	FL1	Bin Values (MEF)	57.8432	58.3862	58.9343	59.4876	60.046	60.6097	61.1787	61.7531	62.3328	62.9179	63.5086	64.1048	64.7066	65.314	65.9272	66.5461	67.1708	67.8014	68.4379	69.0804	69.7289	70.3835	71.0442	71.7112	72.3844	73.0639	73.7498	74.4421	75.141	75.8464	76.5584	77.2771	78.0026	78.7348	79.474	80.2201	80.9731	81.7333	82.5006	83.2751	84.0569	84.846	85.6425	86.4465	87.258	88.0771	88.904
rgv2_r02_s119	FL1	Counts	0	0	0	0	0	0	0	0	0	0	0	0	0	0	0	0	0	0	0	0	0	0	0	0	0	0	0	0	0	0	0	0	0	0	0	0	0	0	0	0	0	0	0	0	0	0	0
rgv2_r02_s120	FL1	Bin Values (MEF)	57.8432	58.3862	58.9343	59.4876	60.046	60.6097	61.1787	61.7531	62.3328	62.9179	63.5086	64.1048	64.7066	65.314	65.9272	66.5461	67.1708	67.8014	68.4379	69.0804	69.7289	70.3835	71.0442	71.7112	72.3844	73.0639	73.7498	74.4421	75.141	75.8464	76.5584	77.2771	78.0026	78.7348	79.474	80.2201	80.9731	81.7333	82.5006	83.2751	84.0569	84.846	85.6425	86.4465	87.258	88.0771	88.904
rgv2_r02_s120	FL1	Counts	0	0	0	0	0	0	0	0	0	0	0	0	0	0	0	0	0	0	0	0	0	0	0	0	0	0	0	0	0	0	0	1	0	1	1	0	1	0	0	0	0	0	0	0	0	0	0
rgv2_r01_s049	FL1	Bin Values (MEF)	52.2361	52.7218	53.212	53.7068	54.2061	54.7101	55.2188	55.7322	56.2504	56.7734	57.3013	57.834	58.3718	58.9145	59.4623	60.0152	60.5732	61.1364	61.7048	62.2785	62.8576	63.442	64.0319	64.6272	65.2281	65.8346	66.4467	67.0645	67.6881	68.3174	68.9526	69.5937	70.2408	70.8939	71.5531	72.2184	72.8898	73.5675	74.2516	74.9419	75.6387	76.342	77.0518	77.7682	78.4913	79.2211	79.9577
rgv2_r01_s049	FL1	Counts	0	0	0	0	0	0	0	0	0	0	0	0	0	0	0	0	1	0	0	0	0	0	0	0	0	0	0	0	0	0	0	0	0	0	0	0	0	0	0	0	0	0	0	0	0	0	0
rgv2_r01_s050	FL1	Bin Values (MEF)	52.2361	52.7218	53.212	53.7068	54.2061	54.7101	55.2188	55.7322	56.2504	56.7734	57.3013	57.834	58.3718	58.9145	59.4623	60.0152	60.5732	61.1364	61.7048	62.2785	62.8576	63.442	64.0319	64.6272	65.2281	65.8346	66.4467	67.0645	67.6881	68.3174	68.9526	69.5937	70.2408	70.8939	71.5531	72.2184	72.8898	73.5675	74.2516	74.9419	75.6387	76.342	77.0518	77.7682	78.4913	79.2211	79.9577
rgv2_r01_s050	FL1	Counts	0	0	0	0	0	0	0	0	0	0	0	0	0	0	0	0	0	0	0	0	0	0	0	0	0	0	0	0	0	0	0	0	0	0	0	0	0	0	0	0	0	0	0	0	0	0	1
rgv2_r01_s051	FL1	Bin Values (MEF)	52.2361	52.7218	53.212	53.7068	54.2061	54.7101	55.2188	55.7322	56.2504	56.7734	57.3013	57.834	58.3718	58.9145	59.4623	60.0152	60.5732	61.1364	61.7048	62.2785	62.8576	63.442	64.0319	64.6272	65.2281	65.8346	66.4467	67.0645	67.6881	68.3174	68.9526	69.5937	70.2408	70.8939	71.5531	72.2184	72.8898	73.5675	74.2516	74.9419	75.6387	76.342	77.0518	77.7682	78.4913	79.2211	79.9577
rgv2_r01_s051	FL1	Counts	0	0	0	0	0	0	0	0	0	0	0	0	0	0	0	0	0	1	0	0	0	0	1	0	0	0	0	0	0	0	0	0	0	0	0	0	1	0	0	1	0	0	0	0	0	0	0
rgv2_r01_s052	FL1	Bin Values (MEF)	52.2361	52.7218	53.212	53.7068	54.2061	54.7101	55.2188	55.7322	56.2504	56.7734	57.3013	57.834	58.3718	58.9145	59.4623	60.0152	60.5732	61.1364	61.7048	62.2785	62.8576	63.442	64.0319	64.6272	65.2281	65.8346	66.4467	67.0645	67.6881	68.3174	68.9526	69.5937	70.2408	70.8939	71.5531	72.2184	72.8898	73.5675	74.2516	74.9419	75.6387	76.342	77.0518	77.7682	78.4913	79.2211	79.9577
rgv2_r01_s052	FL1	Counts	0	0	0	0	1	0	0	0	1	0	1	0	0	0	0	0	1	0	0	0	1	0	0	0	0	0	0	0	0	1	0	0	1	0	0	0	0	0	0	0	0	0	0	0	0	0	0
rgv2_r01_s053	FL1	Bin Values (MEF)	52.2361	52.7218	53.212	53.7068	54.2061	54.7101	55.2188	55.7322	56.2504	56.7734	57.3013	57.834	58.3718	58.9145	59.4623	60.0152	60.5732	61.1364	61.7048	62.2785	62.8576	63.442	64.0319	64.6272	65.2281	65.8346	66.4467	67.0645	67.6881	68.3174	68.9526	69.5937	70.2408	70.8939	71.5531	72.2184	72.8898	73.5675	74.2516	74.9419	75.6387	76.342	77.0518	77.7682	78.4913	79.2211	79.9577
rgv2_r01_s053	FL1	Counts	0	0	0	0	0	0	0	0	0	0	0	0	0	0	0	0	0	0	0	0	1	0	0	0	0	0	0	0	1	0	1	0	0	0	0	0	1	0	0	1	0	0	1	0	0	0	0
rgv2_r01_s054	FL1	Bin Values (MEF)	52.2361	52.7218	53.212	53.7068	54.2061	54.7101	55.2188	55.7322	56.2504	56.7734	57.3013	57.834	58.3718	58.9145	59.4623	60.0152	60.5732	61.1364	61.7048	62.2785	62.8576	63.442	64.0319	64.6272	65.2281	65.8346	66.4467	67.0645	67.6881	68.3174	68.9526	69.5937	70.2408	70.8939	71.5531	72.2184	72.8898	73.5675	74.2516	74.9419	75.6387	76.342	77.0518	77.7682	78.4913	79.2211	79.9577
rgv2_r01_s054	FL1	Counts	0	0	0	0	0	0	0	0	0	0	0	0	0	0	0	0	0	0	0	0	1	0	0	0	0	0	1	0	0	0	0	1	0	0	0	0	0	0	0	0	0	0	0	0	0	0	0
rgv2_r01_s055	FL1	Bin Values (MEF)	52.2361	52.7218	53.212	53.7068	54.2061	54.7101	55.2188	55.7322	56.2504	56.7734	57.3013	57.834	58.3718	58.9145	59.4623	60.0152	60.5732	61.1364	61.7048	62.2785	62.8576	63.442	64.0319	64.6272	65.2281	65.8346	66.4467	67.0645	67.6881	68.3174	68.9526	69.5937	70.2408	70.8939	71.5531	72.2184	72.8898	73.5675	74.2516	74.9419	75.6387	76.342	77.0518	77.7682	78.4913	79.2211	79.9577
rgv2_r01_s055	FL1	Counts	0	0	0	0	0	0	0	0	0	0	0	0	0	0	0	0	0	0	0	0	0	0	0	0	0	0	0	0	0	0	0	0	0	0	0	0	0	0	1	0	0	0	0	0	0	0	0
rgv2_r01_s056	FL1	Bin Values (MEF)	52.2361	52.7218	53.212	53.7068	54.2061	54.7101	55.2188	55.7322	56.2504	56.7734	57.3013	57.834	58.3718	58.9145	59.4623	60.0152	60.5732	61.1364	61.7048	62.2785	62.8576	63.442	64.0319	64.6272	65.2281	65.8346	66.4467	67.0645	67.6881	68.3174	68.9526	69.5937	70.2408	70.8939	71.5531	72.2184	72.8898	73.5675	74.2516	74.9419	75.6387	76.342	77.0518	77.7682	78.4913	79.2211	79.9577
rgv2_r01_s056	FL1	Counts	0	0	0	0	0	0	0	0	0	0	0	0	0	0	0	0	0	0	0	0	0	0	0	0	0	0	0	0	0	0	0	0	0	0	0	0	0	1	0	0	2	0	0	0	0	0	0
rgv2_r01_s057	FL1	Bin Values (MEF)	52.2361	52.7218	53.212	53.7068	54.2061	54.7101	55.2188	55.7322	56.2504	56.7734	57.3013	57.834	58.3718	58.9145	59.4623	60.0152	60.5732	61.1364	61.7048	62.2785	62.8576	63.442	64.0319	64.6272	65.2281	65.8346	66.4467	67.0645	67.6881	68.3174	68.9526	69.5937	70.2408	70.8939	71.5531	72.2184	72.8898	73.5675	74.2516	74.9419	75.6387	76.342	77.0518	77.7682	78.4913	79.2211	79.9577
rgv2_r01_s057	FL1	Counts	0	0	0	0	0	0	0	0	0	0	0	0	0	0	0	0	0	0	0	0	0	0	0	0	1	0	0	0	0	0	0	0	0	0	0	0	0	0	0	0	0	0	0	0	1	0	0
rgv2_r01_s058	FL1	Bin Values (MEF)	52.2361	52.7218	53.212	53.7068	54.2061	54.7101	55.2188	55.7322	56.2504	56.7734	57.3013	57.834	58.3718	58.9145	59.4623	60.0152	60.5732	61.1364	61.7048	62.2785	62.8576	63.442	64.0319	64.6272	65.2281	65.8346	66.4467	67.0645	67.6881	68.3174	68.9526	69.5937	70.2408	70.8939	71.5531	72.2184	72.8898	73.5675	74.2516	74.9419	75.6387	76.342	77.0518	77.7682	78.4913	79.2211	79.9577
rgv2_r01_s058	FL1	Counts	0	0	0	0	0	1	0	0	0	0	0	0	0	0	0	0	0	0	0	0	0	0	0	0	0	1	0	0	0	0	0	0	0	0	0	0	1	0	0	0	0	0	0	0	0	0	0
rgv2_r01_s059	FL1	Bin Values (MEF)	52.2361	52.7218	53.212	53.7068	54.2061	54.7101	55.2188	55.7322	56.2504	56.7734	57.3013	57.834	58.3718	58.9145	59.4623	60.0152	60.5732	61.1364	61.7048	62.2785	62.8576	63.442	64.0319	64.6272	65.2281	65.8346	66.4467	67.0645	67.6881	68.3174	68.9526	69.5937	70.2408	70.8939	71.5531	72.2184	72.8898	73.5675	74.2516	74.9419	75.6387	76.342	77.0518	77.7682	78.4913	79.2211	79.9577
rgv2_r01_s059	FL1	Counts	0	0	0	1	0	0	0	0	0	0	0	0	0	0	0	0	0	0	0	0	0	0	0	0	0	0	0	0	1	0	0	0	0	0	0	0	1	0	0	0	0	0	0	0	0	0	0
rgv2_r01_s060	FL1	Bin Values (MEF)	52.2361	52.7218	53.212	53.7068	54.2061	54.7101	55.2188	55.7322	56.2504	56.7734	57.3013	57.834	58.3718	58.9145	59.4623	60.0152	60.5732	61.1364	61.7048	62.2785	62.8576	63.442	64.0319	64.6272	65.2281	65.8346	66.4467	67.0645	67.6881	68.3174	68.9526	69.5937	70.2408	70.8939	71.5531	72.2184	72.8898	73.5675	74.2516	74.9419	75.6387	76.342	77.0518	77.7682	78.4913	79.2211	79.9577
rgv2_r01_s060	FL1	Counts	0	0	0	0	0	0	0	0	0	1	0	0	0	0	0	0	0	0	0	1	0	0	0	0	0	0	0	0	0	0	0	1	0	0	0	0	0	0	0	0	0	0	0	0	1	0	1
rgv2_r01_s061	FL1	Bin Values (MEF)	52.2361	52.7218	53.212	53.7068	54.2061	54.7101	55.2188	55.7322	56.2504	56.7734	57.3013	57.834	58.3718	58.9145	59.4623	60.0152	60.5732	61.1364	61.7048	62.2785	62.8576	63.442	64.0319	64.6272	65.2281	65.8346	66.4467	67.0645	67.6881	68.3174	68.9526	69.5937	70.2408	70.8939	71.5531	72.2184	72.8898	73.5675	74.2516	74.9419	75.6387	76.342	77.0518	77.7682	78.4913	79.2211	79.9577
rgv2_r01_s061	FL1	Counts	0	0	0	0	1	0	0	0	0	0	0	1	0	0	0	0	0	0	0	0	0	0	0	0	0	0	0	0	0	0	1	0	0	0	0	0	0	0	0	0	0	0	0	0	0	0	0
rgv2_r01_s062	FL1	Bin Values (MEF)	52.2361	52.7218	53.212	53.7068	54.2061	54.7101	55.2188	55.7322	56.2504	56.7734	57.3013	57.834	58.3718	58.9145	59.4623	60.0152	60.5732	61.1364	61.7048	62.2785	62.8576	63.442	64.0319	64.6272	65.2281	65.8346	66.4467	67.0645	67.6881	68.3174	68.9526	69.5937	70.2408	70.8939	71.5531	72.2184	72.8898	73.5675	74.2516	74.9419	75.6387	76.342	77.0518	77.7682	78.4913	79.2211	79.9577
rgv2_r01_s062	FL1	Counts	0	0	0	0	0	0	0	0	0	0	0	0	0	0	0	0	0	0	0	0	0	0	0	0	0	1	0	0	0	0	0	0	0	0	0	0	0	0	0	1	0	0	0	0	0	0	0
rgv2_r01_s063	FL1	Bin Values (MEF)	52.2361	52.7218	53.212	53.7068	54.2061	54.7101	55.2188	55.7322	56.2504	56.7734	57.3013	57.834	58.3718	58.9145	59.4623	60.0152	60.5732	61.1364	61.7048	62.2785	62.8576	63.442	64.0319	64.6272	65.2281	65.8346	66.4467	67.0645	67.6881	68.3174	68.9526	69.5937	70.2408	70.8939	71.5531	72.2184	72.8898	73.5675	74.2516	74.9419	75.6387	76.342	77.0518	77.7682	78.4913	79.2211	79.9577
rgv2_r01_s063	FL1	Counts	0	0	0	0	0	0	0	0	0	0	0	0	0	0	0	0	0	0	0	0	0	0	0	0	0	0	0	0	1	0	0	0	1	0	0	0	1	1	0	0	0	0	0	0	0	0	0
rgv2_r01_s064	FL1	Bin Values (MEF)	52.2361	52.7218	53.212	53.7068	54.2061	54.7101	55.2188	55.7322	56.2504	56.7734	57.3013	57.834	58.3718	58.9145	59.4623	60.0152	60.5732	61.1364	61.7048	62.2785	62.8576	63.442	64.0319	64.6272	65.2281	65.8346	66.4467	67.0645	67.6881	68.3174	68.9526	69.5937	70.2408	70.8939	71.5531	72.2184	72.8898	73.5675	74.2516	74.9419	75.6387	76.342	77.0518	77.7682	78.4913	79.2211	79.9577
rgv2_r01_s064	FL1	Counts	0	0	0	0	0	0	0	0	0	0	0	0	0	0	0	0	0	0	0	0	0	0	0	0	0	1	0	0	0	0	0	0	0	0	0	0	0	0	0	0	0	0	0	0	0	0	0
rgv2_r01_s065	FL1	Bin Values (MEF)	52.2361	52.7218	53.212	53.7068	54.2061	54.7101	55.2188	55.7322	56.2504	56.7734	57.3013	57.834	58.3718	58.9145	59.4623	60.0152	60.5732	61.1364	61.7048	62.2785	62.8576	63.442	64.0319	64.6272	65.2281	65.8346	66.4467	67.0645	67.6881	68.3174	68.9526	69.5937	70.2408	70.8939	71.5531	72.2184	72.8898	73.5675	74.2516	74.9419	75.6387	76.342	77.0518	77.7682	78.4913	79.2211	79.9577
rgv2_r01_s065	FL1	Counts	0	0	0	0	0	0	1	0	0	0	0	0	0	0	0	0	0	0	0	0	0	0	0	0	0	0	0	0	0	0	0	0	0	0	0	0	0	0	0	0	0	0	0	1	0	0	0
rgv2_r01_s066	FL1	Bin Values (MEF)	52.2361	52.7218	53.212	53.7068	54.2061	54.7101	55.2188	55.7322	56.2504	56.7734	57.3013	57.834	58.3718	58.9145	59.4623	60.0152	60.5732	61.1364	61.7048	62.2785	62.8576	63.442	64.0319	64.6272	65.2281	65.8346	66.4467	67.0645	67.6881	68.3174	68.9526	69.5937	70.2408	70.8939	71.5531	72.2184	72.8898	73.5675	74.2516	74.9419	75.6387	76.342	77.0518	77.7682	78.4913	79.2211	79.9577
rgv2_r01_s066	FL1	Counts	0	0	0	0	0	0	0	0	0	0	0	0	0	0	0	0	0	1	0	0	0	0	0	0	0	0	0	0	1	0	0	0	0	0	0	0	0	0	1	0	0	0	0	0	0	0	0
rgv2_r01_s067	FL1	Bin Values (MEF)	52.2361	52.7218	53.212	53.7068	54.2061	54.7101	55.2188	55.7322	56.2504	56.7734	57.3013	57.834	58.3718	58.9145	59.4623	60.0152	60.5732	61.1364	61.7048	62.2785	62.8576	63.442	64.0319	64.6272	65.2281	65.8346	66.4467	67.0645	67.6881	68.3174	68.9526	69.5937	70.2408	70.8939	71.5531	72.2184	72.8898	73.5675	74.2516	74.9419	75.6387	76.342	77.0518	77.7682	78.4913	79.2211	79.9577
rgv2_r01_s067	FL1	Counts	0	0	0	0	0	0	0	0	0	0	0	0	0	0	0	0	0	0	0	0	0	0	0	0	0	0	0	0	0	0	0	0	0	0	0	0	0	0	0	0	0	0	0	0	0	0	0
rgv2_r01_s068	FL1	Bin Values (MEF)	52.2361	52.7218	53.212	53.7068	54.2061	54.7101	55.2188	55.7322	56.2504	56.7734	57.3013	57.834	58.3718	58.9145	59.4623	60.0152	60.5732	61.1364	61.7048	62.2785	62.8576	63.442	64.0319	64.6272	65.2281	65.8346	66.4467	67.0645	67.6881	68.3174	68.9526	69.5937	70.2408	70.8939	71.5531	72.2184	72.8898	73.5675	74.2516	74.9419	75.6387	76.342	77.0518	77.7682	78.4913	79.2211	79.9577
rgv2_r01_s068	FL1	Counts	0	0	0	0	0	0	0	0	0	0	0	0	0	0	0	0	0	0	0	0	0	0	0	1	0	0	0	0	0	0	0	0	0	0	0	0	0	0	0	0	0	0	0	0	0	0	0
rgv2_r01_s069	FL1	Bin Values (MEF)	52.2361	52.7218	53.212	53.7068	54.2061	54.7101	55.2188	55.7322	56.2504	56.7734	57.3013	57.834	58.3718	58.9145	59.4623	60.0152	60.5732	61.1364	61.7048	62.2785	62.8576	63.442	64.0319	64.6272	65.2281	65.8346	66.4467	67.0645	67.6881	68.3174	68.9526	69.5937	70.2408	70.8939	71.5531	72.2184	72.8898	73.5675	74.2516	74.9419	75.6387	76.342	77.0518	77.7682	78.4913	79.2211	79.9577
rgv2_r01_s069	FL1	Counts	0	0	0	0	0	0	0	0	0	1	0	1	0	0	0	0	0	0	0	0	0	0	0	1	0	0	0	0	0	0	0	0	0	0	0	0	0	0	0	0	0	0	0	0	0	0	0
rgv2_r01_s070	FL1	Bin Values (MEF)	52.2361	52.7218	53.212	53.7068	54.2061	54.7101	55.2188	55.7322	56.2504	56.7734	57.3013	57.834	58.3718	58.9145	59.4623	60.0152	60.5732	61.1364	61.7048	62.2785	62.8576	63.442	64.0319	64.6272	65.2281	65.8346	66.4467	67.0645	67.6881	68.3174	68.9526	69.5937	70.2408	70.8939	71.5531	72.2184	72.8898	73.5675	74.2516	74.9419	75.6387	76.342	77.0518	77.7682	78.4913	79.2211	79.9577
rgv2_r01_s070	FL1	Counts	0	0	0	0	0	0	0	0	0	0	0	0	0	0	0	0	1	0	0	0	0	0	0	0	0	0	0	0	0	1	0	1	0	1	0	0	0	1	0	0	0	0	0	0	0	0	1
rgv2_r01_s071	FL1	Bin Values (MEF)	52.2361	52.7218	53.212	53.7068	54.2061	54.7101	55.2188	55.7322	56.2504	56.7734	57.3013	57.834	58.3718	58.9145	59.4623	60.0152	60.5732	61.1364	61.7048	62.2785	62.8576	63.442	64.0319	64.6272	65.2281	65.8346	66.4467	67.0645	67.6881	68.3174	68.9526	69.5937	70.2408	70.8939	71.5531	72.2184	72.8898	73.5675	74.2516	74.9419	75.6387	76.342	77.0518	77.7682	78.4913	79.2211	79.9577
rgv2_r01_s071	FL1	Counts	0	0	0	0	0	0	0	0	1	0	0	0	0	0	0	0	0	0	0	0	0	0	0	0	0	0	0	0	0	0	0	0	0	1	0	0	0	0	0	0	0	0	0	0	0	0	0
rgv2_r01_s072	FL1	Bin Values (MEF)	52.2361	52.7218	53.212	53.7068	54.2061	54.7101	55.2188	55.7322	56.2504	56.7734	57.3013	57.834	58.3718	58.9145	59.4623	60.0152	60.5732	61.1364	61.7048	62.2785	62.8576	63.442	64.0319	64.6272	65.2281	65.8346	66.4467	67.0645	67.6881	68.3174	68.9526	69.5937	70.2408	70.8939	71.5531	72.2184	72.8898	73.5675	74.2516	74.9419	75.6387	76.342	77.0518	77.7682	78.4913	79.2211	79.9577
rgv2_r01_s072	FL1	Counts	0	0	0	0	0	0	0	0	0	0	0	1	0	0	0	0	2	1	0	0	0	0	0	0	0	1	0	0	0	0	0	0	0	0	0	0	0	0	0	0	0	1	0	0	1	0	0
rgv2_r01_s121	FL1	Bin Values (MEF)	52.2361	52.7218	53.212	53.7068	54.2061	54.7101	55.2188	55.7322	56.2504	56.7734	57.3013	57.834	58.3718	58.9145	59.4623	60.0152	60.5732	61.1364	61.7048	62.2785	62.8576	63.442	64.0319	64.6272	65.2281	65.8346	66.4467	67.0645	67.6881	68.3174	68.9526	69.5937	70.2408	70.8939	71.5531	72.2184	72.8898	73.5675	74.2516	74.9419	75.6387	76.342	77.0518	77.7682	78.4913	79.2211	79.9577
rgv2_r01_s121	FL1	Counts	0	0	0	0	0	0	1	0	0	0	1	0	0	0	0	0	0	0	0	0	0	0	1	1	0	0	0	0	0	0	0	0	0	0	0	1	1	1	0	1	0	0	0	0	0	0	0
rgv2_r01_s122	FL1	Bin Values (MEF)	52.2361	52.7218	53.212	53.7068	54.2061	54.7101	55.2188	55.7322	56.2504	56.7734	57.3013	57.834	58.3718	58.9145	59.4623	60.0152	60.5732	61.1364	61.7048	62.2785	62.8576	63.442	64.0319	64.6272	65.2281	65.8346	66.4467	67.0645	67.6881	68.3174	68.9526	69.5937	70.2408	70.8939	71.5531	72.2184	72.8898	73.5675	74.2516	74.9419	75.6387	76.342	77.0518	77.7682	78.4913	79.2211	79.9577
rgv2_r01_s122	FL1	Counts	0	0	0	0	0	1	0	0	0	0	0	0	0	0	0	0	0	1	0	0	0	0	0	0	0	1	0	0	0	0	0	0	0	0	1	0	0	0	1	0	0	0	0	0	0	0	1
rgv2_r01_s123	FL1	Bin Values (MEF)	52.2361	52.7218	53.212	53.7068	54.2061	54.7101	55.2188	55.7322	56.2504	56.7734	57.3013	57.834	58.3718	58.9145	59.4623	60.0152	60.5732	61.1364	61.7048	62.2785	62.8576	63.442	64.0319	64.6272	65.2281	65.8346	66.4467	67.0645	67.6881	68.3174	68.9526	69.5937	70.2408	70.8939	71.5531	72.2184	72.8898	73.5675	74.2516	74.9419	75.6387	76.342	77.0518	77.7682	78.4913	79.2211	79.9577
rgv2_r01_s123	FL1	Counts	0	1	0	0	0	0	0	0	0	0	0	0	0	0	0	0	0	1	1	0	1	0	0	0	0	0	1	0	0	0	0	0	0	0	0	1	0	0	0	0	0	1	0	0	0	0	0
rgv2_r01_s124	FL1	Bin Values (MEF)	52.2361	52.7218	53.212	53.7068	54.2061	54.7101	55.2188	55.7322	56.2504	56.7734	57.3013	57.834	58.3718	58.9145	59.4623	60.0152	60.5732	61.1364	61.7048	62.2785	62.8576	63.442	64.0319	64.6272	65.2281	65.8346	66.4467	67.0645	67.6881	68.3174	68.9526	69.5937	70.2408	70.8939	71.5531	72.2184	72.8898	73.5675	74.2516	74.9419	75.6387	76.342	77.0518	77.7682	78.4913	79.2211	79.9577
rgv2_r01_s124	FL1	Counts	0	1	0	0	0	0	0	0	0	0	0	0	0	0	0	0	0	0	0	0	0	0	0	0	0	0	0	1	0	0	0	0	0	0	0	1	0	0	0	0	0	0	0	0	0	0	0
rgv2_r01_s125	FL1	Bin Values (MEF)	52.2361	52.7218	53.212	53.7068	54.2061	54.7101	55.2188	55.7322	56.2504	56.7734	57.3013	57.834	58.3718	58.9145	59.4623	60.0152	60.5732	61.1364	61.7048	62.2785	62.8576	63.442	64.0319	64.6272	65.2281	65.8346	66.4467	67.0645	67.6881	68.3174	68.9526	69.5937	70.2408	70.8939	71.5531	72.2184	72.8898	73.5675	74.2516	74.9419	75.6387	76.342	77.0518	77.7682	78.4913	79.2211	79.9577
rgv2_r01_s125	FL1	Counts	0	0	0	0	0	0	0	0	0	0	0	0	0	0	0	0	0	0	0	0	0	0	0	0	0	0	0	0	0	0	0	0	0	0	0	0	0	0	0	0	0	0	0	0	0	0	0
rgv2_r01_s126	FL1	Bin Values (MEF)	52.2361	52.7218	53.212	53.7068	54.2061	54.7101	55.2188	55.7322	56.2504	56.7734	57.3013	57.834	58.3718	58.9145	59.4623	60.0152	60.5732	61.1364	61.7048	62.2785	62.8576	63.442	64.0319	64.6272	65.2281	65.8346	66.4467	67.0645	67.6881	68.3174	68.9526	69.5937	70.2408	70.8939	71.5531	72.2184	72.8898	73.5675	74.2516	74.9419	75.6387	76.342	77.0518	77.7682	78.4913	79.2211	79.9577
rgv2_r01_s126	FL1	Counts	0	0	0	0	0	0	0	0	1	0	0	0	0	0	0	0	0	0	0	0	0	0	0	0	0	0	0	0	0	0	0	0	0	0	0	0	0	0	0	0	1	0	0	0	1	0	0
rgv2_r01_s127	FL1	Bin Values (MEF)	52.2361	52.7218	53.212	53.7068	54.2061	54.7101	55.2188	55.7322	56.2504	56.7734	57.3013	57.834	58.3718	58.9145	59.4623	60.0152	60.5732	61.1364	61.7048	62.2785	62.8576	63.442	64.0319	64.6272	65.2281	65.8346	66.4467	67.0645	67.6881	68.3174	68.9526	69.5937	70.2408	70.8939	71.5531	72.2184	72.8898	73.5675	74.2516	74.9419	75.6387	76.342	77.0518	77.7682	78.4913	79.2211	79.9577
rgv2_r01_s127	FL1	Counts	0	0	0	0	0	0	0	0	0	0	0	0	0	0	0	0	0	0	0	0	1	0	0	0	0	0	0	0	0	0	0	0	0	0	0	0	0	0	0	0	0	0	0	0	0	0	0
rgv2_r01_s128	FL1	Bin Values (MEF)	52.2361	52.7218	53.212	53.7068	54.2061	54.7101	55.2188	55.7322	56.2504	56.7734	57.3013	57.834	58.3718	58.9145	59.4623	60.0152	60.5732	61.1364	61.7048	62.2785	62.8576	63.442	64.0319	64.6272	65.2281	65.8346	66.4467	67.0645	67.6881	68.3174	68.9526	69.5937	70.2408	70.8939	71.5531	72.2184	72.8898	73.5675	74.2516	74.9419	75.6387	76.342	77.0518	77.7682	78.4913	79.2211	79.9577
rgv2_r01_s128	FL1	Counts	0	0	0	0	0	0	0	0	0	0	0	0	0	0	0	0	0	0	0	0	1	0	1	0	0	0	0	1	0	0	0	0	0	0	1	0	0	0	0	0	0	0	0	0	0	0	0
rgv2_r01_s129	FL1	Bin Values (MEF)	52.2361	52.7218	53.212	53.7068	54.2061	54.7101	55.2188	55.7322	56.2504	56.7734	57.3013	57.834	58.3718	58.9145	59.4623	60.0152	60.5732	61.1364	61.7048	62.2785	62.8576	63.442	64.0319	64.6272	65.2281	65.8346	66.4467	67.0645	67.6881	68.3174	68.9526	69.5937	70.2408	70.8939	71.5531	72.2184	72.8898	73.5675	74.2516	74.9419	75.6387	76.342	77.0518	77.7682	78.4913	79.2211	79.9577
rgv2_r01_s129	FL1	Counts	0	0	0	0	0	0	0	0	0	0	1	0	0	0	0	0	0	0	0	0	0	0	0	0	1	0	0	0	0	0	0	0	0	0	0	0	0	0	0	0	0	1	0	0	1	0	0
rgv2_r01_s130	FL1	Bin Values (MEF)	52.2361	52.7218	53.212	53.7068	54.2061	54.7101	55.2188	55.7322	56.2504	56.7734	57.3013	57.834	58.3718	58.9145	59.4623	60.0152	60.5732	61.1364	61.7048	62.2785	62.8576	63.442	64.0319	64.6272	65.2281	65.8346	66.4467	67.0645	67.6881	68.3174	68.9526	69.5937	70.2408	70.8939	71.5531	72.2184	72.8898	73.5675	74.2516	74.9419	75.6387	76.342	77.0518	77.7682	78.4913	79.2211	79.9577
rgv2_r01_s130	FL1	Counts	0	0	0	0	0	0	0	0	0	0	0	0	0	0	0	0	0	0	0	0	0	0	0	0	0	0	1	0	0	0	0	0	0	0	0	0	0	0	0	0	0	0	0	0	0	0	0
rgv2_r01_s131	FL1	Bin Values (MEF)	52.2361	52.7218	53.212	53.7068	54.2061	54.7101	55.2188	55.7322	56.2504	56.7734	57.3013	57.834	58.3718	58.9145	59.4623	60.0152	60.5732	61.1364	61.7048	62.2785	62.8576	63.442	64.0319	64.6272	65.2281	65.8346	66.4467	67.0645	67.6881	68.3174	68.9526	69.5937	70.2408	70.8939	71.5531	72.2184	72.8898	73.5675	74.2516	74.9419	75.6387	76.342	77.0518	77.7682	78.4913	79.2211	79.9577
rgv2_r01_s131	FL1	Counts	0	0	0	0	0	0	0	0	0	0	0	0	0	1	0	0	0	0	0	0	0	0	0	0	0	0	0	0	0	0	0	0	0	0	0	0	0	1	0	0	0	1	0	0	0	0	0
rgv2_r01_s132	FL1	Bin Values (MEF)	52.2361	52.7218	53.212	53.7068	54.2061	54.7101	55.2188	55.7322	56.2504	56.7734	57.3013	57.834	58.3718	58.9145	59.4623	60.0152	60.5732	61.1364	61.7048	62.2785	62.8576	63.442	64.0319	64.6272	65.2281	65.8346	66.4467	67.0645	67.6881	68.3174	68.9526	69.5937	70.2408	70.8939	71.5531	72.2184	72.8898	73.5675	74.2516	74.9419	75.6387	76.342	77.0518	77.7682	78.4913	79.2211	79.9577
rgv2_r01_s132	FL1	Counts	0	0	0	0	0	0	0	0	0	0	0	0	0	0	0	0	0	0	0	0	0	0	0	1	0	0	0	0	0	0	1	0	0	0	0	0	0	0	0	0	0	0	0	0	0	0	1
rgv2_r01_s133	FL1	Bin Values (MEF)	52.2361	52.7218	53.212	53.7068	54.2061	54.7101	55.2188	55.7322	56.2504	56.7734	57.3013	57.834	58.3718	58.9145	59.4623	60.0152	60.5732	61.1364	61.7048	62.2785	62.8576	63.442	64.0319	64.6272	65.2281	65.8346	66.4467	67.0645	67.6881	68.3174	68.9526	69.5937	70.2408	70.8939	71.5531	72.2184	72.8898	73.5675	74.2516	74.9419	75.6387	76.342	77.0518	77.7682	78.4913	79.2211	79.9577
rgv2_r01_s133	FL1	Counts	0	0	0	0	0	0	0	0	0	0	0	0	0	0	0	0	0	0	0	0	0	0	0	0	0	0	0	0	0	0	0	0	0	0	0	0	0	0	0	1	0	0	0	0	0	0	0
rgv2_r01_s134	FL1	Bin Values (MEF)	52.2361	52.7218	53.212	53.7068	54.2061	54.7101	55.2188	55.7322	56.2504	56.7734	57.3013	57.834	58.3718	58.9145	59.4623	60.0152	60.5732	61.1364	61.7048	62.2785	62.8576	63.442	64.0319	64.6272	65.2281	65.8346	66.4467	67.0645	67.6881	68.3174	68.9526	69.5937	70.2408	70.8939	71.5531	72.2184	72.8898	73.5675	74.2516	74.9419	75.6387	76.342	77.0518	77.7682	78.4913	79.2211	79.9577
rgv2_r01_s134	FL1	Counts	0	0	0	0	1	0	0	0	0	0	0	0	0	0	0	1	0	0	0	0	0	2	0	0	0	0	0	1	0	0	0	0	0	1	0	0	0	1	0	0	1	0	1	0	0	0	1
rgv2_r01_s135	FL1	Bin Values (MEF)	52.2361	52.7218	53.212	53.7068	54.2061	54.7101	55.2188	55.7322	56.2504	56.7734	57.3013	57.834	58.3718	58.9145	59.4623	60.0152	60.5732	61.1364	61.7048	62.2785	62.8576	63.442	64.0319	64.6272	65.2281	65.8346	66.4467	67.0645	67.6881	68.3174	68.9526	69.5937	70.2408	70.8939	71.5531	72.2184	72.8898	73.5675	74.2516	74.9419	75.6387	76.342	77.0518	77.7682	78.4913	79.2211	79.9577
rgv2_r01_s135	FL1	Counts	0	1	0	0	0	0	0	0	0	0	0	0	0	0	0	0	0	0	0	0	0	0	0	0	0	0	0	0	0	0	0	0	0	0	0	0	0	0	0	0	0	0	0	0	0	0	0
rgv2_r01_s136	FL1	Bin Values (MEF)	52.2361	52.7218	53.212	53.7068	54.2061	54.7101	55.2188	55.7322	56.2504	56.7734	57.3013	57.834	58.3718	58.9145	59.4623	60.0152	60.5732	61.1364	61.7048	62.2785	62.8576	63.442	64.0319	64.6272	65.2281	65.8346	66.4467	67.0645	67.6881	68.3174	68.9526	69.5937	70.2408	70.8939	71.5531	72.2184	72.8898	73.5675	74.2516	74.9419	75.6387	76.342	77.0518	77.7682	78.4913	79.2211	79.9577
rgv2_r01_s136	FL1	Counts	0	0	0	0	0	0	0	0	0	0	0	0	0	0	0	0	0	0	0	0	0	1	0	0	0	0	0	0	0	0	2	0	0	0	0	0	0	0	0	0	0	0	0	0	0	0	0
rgv2_r01_s137	FL1	Bin Values (MEF)	52.2361	52.7218	53.212	53.7068	54.2061	54.7101	55.2188	55.7322	56.2504	56.7734	57.3013	57.834	58.3718	58.9145	59.4623	60.0152	60.5732	61.1364	61.7048	62.2785	62.8576	63.442	64.0319	64.6272	65.2281	65.8346	66.4467	67.0645	67.6881	68.3174	68.9526	69.5937	70.2408	70.8939	71.5531	72.2184	72.8898	73.5675	74.2516	74.9419	75.6387	76.342	77.0518	77.7682	78.4913	79.2211	79.9577
rgv2_r01_s137	FL1	Counts	0	0	0	0	0	1	1	1	0	0	0	0	0	0	1	0	0	0	0	0	0	0	0	0	0	0	0	1	0	0	0	0	0	0	0	0	0	0	0	3	0	3	3	0	1	0	0
rgv2_r01_s138	FL1	Bin Values (MEF)	52.2361	52.7218	53.212	53.7068	54.2061	54.7101	55.2188	55.7322	56.2504	56.7734	57.3013	57.834	58.3718	58.9145	59.4623	60.0152	60.5732	61.1364	61.7048	62.2785	62.8576	63.442	64.0319	64.6272	65.2281	65.8346	66.4467	67.0645	67.6881	68.3174	68.9526	69.5937	70.2408	70.8939	71.5531	72.2184	72.8898	73.5675	74.2516	74.9419	75.6387	76.342	77.0518	77.7682	78.4913	79.2211	79.9577
rgv2_r01_s138	FL1	Counts	0	0	0	0	0	0	0	0	0	0	0	0	0	0	0	0	0	0	0	0	0	0	0	0	0	0	0	0	0	0	0	0	0	0	0	0	0	0	0	0	0	1	0	0	0	0	0
rgv2_r01_s139	FL1	Bin Values (MEF)	52.2361	52.7218	53.212	53.7068	54.2061	54.7101	55.2188	55.7322	56.2504	56.7734	57.3013	57.834	58.3718	58.9145	59.4623	60.0152	60.5732	61.1364	61.7048	62.2785	62.8576	63.442	64.0319	64.6272	65.2281	65.8346	66.4467	67.0645	67.6881	68.3174	68.9526	69.5937	70.2408	70.8939	71.5531	72.2184	72.8898	73.5675	74.2516	74.9419	75.6387	76.342	77.0518	77.7682	78.4913	79.2211	79.9577
rgv2_r01_s139	FL1	Counts	0	0	0	0	0	1	1	0	0	0	0	0	0	0	0	0	0	0	0	0	0	0	0	0	0	0	0	0	0	0	0	0	0	0	0	0	0	0	0	0	0	0	2	0	0	0	0
rgv2_r01_s140	FL1	Bin Values (MEF)	52.2361	52.7218	53.212	53.7068	54.2061	54.7101	55.2188	55.7322	56.2504	56.7734	57.3013	57.834	58.3718	58.9145	59.4623	60.0152	60.5732	61.1364	61.7048	62.2785	62.8576	63.442	64.0319	64.6272	65.2281	65.8346	66.4467	67.0645	67.6881	68.3174	68.9526	69.5937	70.2408	70.8939	71.5531	72.2184	72.8898	73.5675	74.2516	74.9419	75.6387	76.342	77.0518	77.7682	78.4913	79.2211	79.9577
rgv2_r01_s140	FL1	Counts	0	0	0	0	0	0	0	0	0	0	0	0	0	0	0	0	1	0	0	0	0	1	0	0	0	0	0	0	0	0	0	0	0	0	0	0	0	1	1	0	0	0	0	0	1	1	0
rgv2_r01_s141	FL1	Bin Values (MEF)	52.2361	52.7218	53.212	53.7068	54.2061	54.7101	55.2188	55.7322	56.2504	56.7734	57.3013	57.834	58.3718	58.9145	59.4623	60.0152	60.5732	61.1364	61.7048	62.2785	62.8576	63.442	64.0319	64.6272	65.2281	65.8346	66.4467	67.0645	67.6881	68.3174	68.9526	69.5937	70.2408	70.8939	71.5531	72.2184	72.8898	73.5675	74.2516	74.9419	75.6387	76.342	77.0518	77.7682	78.4913	79.2211	79.9577
rgv2_r01_s141	FL1	Counts	0	0	0	0	1	0	0	0	0	0	0	0	0	0	0	0	1	0	0	0	0	0	0	1	0	0	0	0	0	1	1	1	0	0	1	0	1	0	0	1	1	0	0	0	0	0	0
rgv2_r01_s142	FL1	Bin Values (MEF)	52.2361	52.7218	53.212	53.7068	54.2061	54.7101	55.2188	55.7322	56.2504	56.7734	57.3013	57.834	58.3718	58.9145	59.4623	60.0152	60.5732	61.1364	61.7048	62.2785	62.8576	63.442	64.0319	64.6272	65.2281	65.8346	66.4467	67.0645	67.6881	68.3174	68.9526	69.5937	70.2408	70.8939	71.5531	72.2184	72.8898	73.5675	74.2516	74.9419	75.6387	76.342	77.0518	77.7682	78.4913	79.2211	79.9577
rgv2_r01_s142	FL1	Counts	0	0	0	0	0	0	0	0	0	0	0	0	0	0	0	0	0	0	0	0	1	0	0	0	0	0	0	0	0	0	0	0	1	0	0	0	0	0	0	0	1	0	0	0	0	0	1
rgv2_r01_s143	FL1	Bin Values (MEF)	52.2361	52.7218	53.212	53.7068	54.2061	54.7101	55.2188	55.7322	56.2504	56.7734	57.3013	57.834	58.3718	58.9145	59.4623	60.0152	60.5732	61.1364	61.7048	62.2785	62.8576	63.442	64.0319	64.6272	65.2281	65.8346	66.4467	67.0645	67.6881	68.3174	68.9526	69.5937	70.2408	70.8939	71.5531	72.2184	72.8898	73.5675	74.2516	74.9419	75.6387	76.342	77.0518	77.7682	78.4913	79.2211	79.9577
rgv2_r01_s143	FL1	Counts	0	0	0	0	0	0	0	0	0	0	0	0	0	0	0	0	0	0	0	0	0	1	0	0	0	0	0	0	0	0	0	0	0	0	0	1	0	1	0	0	1	1	0	0	0	0	0
rgv2_r01_s144	FL1	Bin Values (MEF)	52.2361	52.7218	53.212	53.7068	54.2061	54.7101	55.2188	55.7322	56.2504	56.7734	57.3013	57.834	58.3718	58.9145	59.4623	60.0152	60.5732	61.1364	61.7048	62.2785	62.8576	63.442	64.0319	64.6272	65.2281	65.8346	66.4467	67.0645	67.6881	68.3174	68.9526	69.5937	70.2408	70.8939	71.5531	72.2184	72.8898	73.5675	74.2516	74.9419	75.6387	76.342	77.0518	77.7682	78.4913	79.2211	79.9577
rgv2_r01_s144	FL1	Counts	0	1	0	0	0	0	0	0	0	0	0	1	0	0	0	0	0	0	0	0	0	0	0	0	0	0	0	0	1	0	1	0	0	0	0	0	0	0	0	0	0	0	0	0	0	0	0
[truncated: 977 more columns]
