# Supplementary material for: A photoconversion model for full spectral programming and multiplexing of optogenetic systems
Source: Mol Syst Biol. 2017 Apr 24;13(4):926. doi: 10.15252/msb.20167456 (PMC5408778; doi:10.15252/msb.20167456)
Supplement: Supplementary file 10 — Dataset EV2 [file MSB-13-926-s010.zip › dataset_ev2_ccasr_data_and_analysis/ccasr_data/dta/rgv2_wholepop_dta_complete.xlsx]

## Sheet: Sheet1
Acquisition Time (s)	Activating intensity	Beads ID	Bot Centroid (nm)	Bot DC	Bot FWHM (nm)	Bot GS Cal	Bot Intensity (umol/m2/s)	Bot LED ID	Bot Peak (nm)	Bottom LEDs	Category	Col	Data time point	Duration	Experiment ID	FL1 CV	FL1 Detector Volt.	FL1 Geom. Mean	FL1 IQR	FL1 Mean	FL1 Median	FL1 Mode	FL1 RCV	FL1 Std	FL1 Units	File Path	Gate Fraction	Growth temp max	Growth temp mean	Growth temp min	Growth temp stdev	Instrument ID	LPA	LPF update period	Maturation temp max	Maturation temp mean	Maturation temp min	Maturation temp stdev	Number of Events	OD	Pre-rand well	Program type	Randomize	Raw OD	Row	Run ID	Run name	Sample ID	Spectral intensity
7.455	10	B0001	528.293	4	27.6079	175	22.6199	520-2-KB	522.5	EO_10	Dynamic	1	40	480	rgv2_r05	0.802674	650	18198.3	23044.8	26143	21743.5	22996.1	1.05985	20984.3	MEF	c:\users\evan\skydrive\projects\12.lightsensorcharacterization\experiments\rgv2\rgv2_r05\measurements\flow\fcs\Cells026.fcs	0.8	36.99	36.8868	36.35	0.1298	FC002	Tiffani	0.1	37.08	36.787	35.08	0.368031	17115	0.308016	8	dta	Yes	0.0731	1	rgv2_r05	RGv2 Run 5	rgv2_r05_s025	0
9.941	10	B0001	527.524	4	28.1777	174	22.6044	520-2-KB	521.5	EO_10	Dynamic	2	270	480	rgv2_r05	0.64673	650	87765.2	70128.7	110250	96835.2	108314	0.724207	71302	MEF	c:\users\evan\skydrive\projects\12.lightsensorcharacterization\experiments\rgv2\rgv2_r05\measurements\flow\fcs\Cells027.fcs	0.8	36.99	36.8868	36.35	0.1298	FC002	Tiffani	0.1	37.08	36.787	35.08	0.368031	17753	0.101016	20	dta	Yes	0.0506	1	rgv2_r05	RGv2 Run 5	rgv2_r05_s026	0
9.613	10	B0001	531.056	4	27.6783	177	22.6394	520-2-KB	525	EO_10	Dynamic	3	0	480	rgv2_r05	3.3201	650	1186.05	1317.96	2203.44	1076	892.735	1.22488	7315.62	MEF	c:\users\evan\skydrive\projects\12.lightsensorcharacterization\experiments\rgv2\rgv2_r05\measurements\flow\fcs\Cells028.fcs	0.8	36.99	36.8868	36.35	0.1298	FC002	Tiffani	0.1	37.08	36.787	35.08	0.368031	16881	0.112976	0	dta	Yes	0.0519	1	rgv2_r05	RGv2 Run 5	rgv2_r05_s027	0
9.643	10	B0001	528.188	4	28.2414	173	22.3711	520-2-KB	522	EO_10	Dynamic	4	120	480	rgv2_r05	0.633912	650	67691.2	57938.2	84803.6	76678.4	80342.4	0.7556	53758	MEF	c:\users\evan\skydrive\projects\12.lightsensorcharacterization\experiments\rgv2\rgv2_r05\measurements\flow\fcs\Cells029.fcs	0.8	36.99	36.8868	36.35	0.1298	FC002	Tiffani	0.1	37.08	36.787	35.08	0.368031	16710	0.112056	14	dta	Yes	0.0518	1	rgv2_r05	RGv2 Run 5	rgv2_r05_s028	0
8.183	10	B0001	528.161	4	28.4122	176	22.6102	520-2-KB	522	EO_10	Dynamic	5	60	480	rgv2_r05	0.6753	650	36567.9	38854.3	48614.5	42583.9	48529.7	0.912417	32829.3	MEF	c:\users\evan\skydrive\projects\12.lightsensorcharacterization\experiments\rgv2\rgv2_r05\measurements\flow\fcs\Cells030.fcs	0.8	36.99	36.8868	36.35	0.1298	FC002	Tiffani	0.1	37.08	36.787	35.08	0.368031	16592	0.116656	10	dta	Yes	0.0523	1	rgv2_r05	RGv2 Run 5	rgv2_r05_s029	0
8.838	10	B0001	528.112	4	28.0091	180	22.4413	520-2-KB	521	EO_10	Dynamic	6	140	480	rgv2_r05	0.622343	650	71649.3	59652.2	88523	79595.9	82624.4	0.749438	55091.7	MEF	c:\users\evan\skydrive\projects\12.lightsensorcharacterization\experiments\rgv2\rgv2_r05\measurements\flow\fcs\Cells031.fcs	0.8	36.99	36.8868	36.35	0.1298	FC002	Tiffani	0.1	37.08	36.787	35.08	0.368031	16553	0.128616	15	dta	Yes	0.0536	1	rgv2_r05	RGv2 Run 5	rgv2_r05_s030	0
7.586	10	B0001	529.909	4	27.757	177	22.4522	520-2-KB	524.5	EO_10	Dynamic	1	5	480	rgv2_r05	3.22375	650	1232.93	1240.07	3212.28	1046.28	761.724	1.18522	10355.6	MEF	c:\users\evan\skydrive\projects\12.lightsensorcharacterization\experiments\rgv2\rgv2_r05\measurements\flow\fcs\Cells032.fcs	0.8	36.99	36.8868	36.35	0.1298	FC002	Tiffani	0.1	37.08	36.787	35.08	0.368031	16581	0.177376	1	dta	Yes	0.0589	2	rgv2_r05	RGv2 Run 5	rgv2_r05_s031	0
7.794	10	B0001	527.946	4	28.4965	171	22.4483	520-2-KB	522	EO_10	Dynamic	2	100	480	rgv2_r05	0.687961	650	52970	54034	69480.2	60717.4	74560.7	0.889926	47799.7	MEF	c:\users\evan\skydrive\projects\12.lightsensorcharacterization\experiments\rgv2\rgv2_r05\measurements\flow\fcs\Cells033.fcs	0.8	36.99	36.8868	36.35	0.1298	FC002	Tiffani	0.1	37.08	36.787	35.08	0.368031	16536	0.155296	13	dta	Yes	0.0565	2	rgv2_r05	RGv2 Run 5	rgv2_r05_s032	0
9.681	10	B0001	528.258	4	27.5662	180	22.5549	520-2-KB	522	EO_10	Dynamic	3	25	480	rgv2_r05	0.971821	650	9061.56	12756.9	13462	10497.5	14285	1.21524	13082.7	MEF	c:\users\evan\skydrive\projects\12.lightsensorcharacterization\experiments\rgv2\rgv2_r05\measurements\flow\fcs\Cells034.fcs	0.8	36.99	36.8868	36.35	0.1298	FC002	Tiffani	0.1	37.08	36.787	35.08	0.368031	16544	0.108376	5	dta	Yes	0.0514	2	rgv2_r05	RGv2 Run 5	rgv2_r05_s033	0
9.457	10	B0001	527.406	4	28.0455	175	22.6497	520-2-KB	521	EO_10	Dynamic	4	20	480	rgv2_r05	1.05779	650	5627.47	8192.52	8582.16	6051.67	8390.34	1.35376	9078.12	MEF	c:\users\evan\skydrive\projects\12.lightsensorcharacterization\experiments\rgv2\rgv2_r05\measurements\flow\fcs\Cells035.fcs	0.8	36.99	36.8868	36.35	0.1298	FC002	Tiffani	0.1	37.08	36.787	35.08	0.368031	16505	0.114816	4	dta	Yes	0.0521	2	rgv2_r05	RGv2 Run 5	rgv2_r05_s034	0
7.932	10	B0001	528.467	4	27.5654	177	22.4426	520-2-KB	522	EO_10	Dynamic	5	15	480	rgv2_r05	1.21308	650	3047.82	3968.74	4695.29	3148.23	2814.58	1.26062	5695.77	MEF	c:\users\evan\skydrive\projects\12.lightsensorcharacterization\experiments\rgv2\rgv2_r05\measurements\flow\fcs\Cells036.fcs	0.8	36.99	36.8868	36.35	0.1298	FC002	Tiffani	0.1	37.08	36.787	35.08	0.368031	16537	0.146096	3	dta	Yes	0.0555	2	rgv2_r05	RGv2 Run 5	rgv2_r05_s035	0
8.028	10	B0001	528.436	4	28.0561	179	22.4622	520-2-KB	522	EO_10	Dynamic	6	160	480	rgv2_r05	0.660722	650	70400.3	61482.7	87994.1	77397.6	80342.4	0.794375	58139.6	MEF	c:\users\evan\skydrive\projects\12.lightsensorcharacterization\experiments\rgv2\rgv2_r05\measurements\flow\fcs\Cells037.fcs	0.8	36.99	36.8868	36.35	0.1298	FC002	Tiffani	0.1	37.08	36.787	35.08	0.368031	16519	0.154376	16	dta	Yes	0.0564	2	rgv2_r05	RGv2 Run 5	rgv2_r05_s036	0
7.325	10	B0001	528.491	4	27.5426	175	22.5976	520-2-KB	523	EO_10	Dynamic	1	35	480	rgv2_r05	0.859114	650	14970	20714.8	22244.9	18040.2	26452.8	1.14826	19110.9	MEF	c:\users\evan\skydrive\projects\12.lightsensorcharacterization\experiments\rgv2\rgv2_r05\measurements\flow\fcs\Cells038.fcs	0.8	36.99	36.8868	36.35	0.1298	FC002	Tiffani	0.1	37.08	36.787	35.08	0.368031	16548	0.195776	7	dta	Yes	0.0609	3	rgv2_r05	RGv2 Run 5	rgv2_r05_s037	0
8.929	10	B0001	527.474	4	28.0045	174	22.4737	520-2-KB	521	EO_10	Dynamic	2	360	480	rgv2_r05	0.677819	650	85041.9	71056.2	105721	90709.4	92419	0.783339	71659.9	MEF	c:\users\evan\skydrive\projects\12.lightsensorcharacterization\experiments\rgv2\rgv2_r05\measurements\flow\fcs\Cells039.fcs	0.8	36.99	36.8868	36.35	0.1298	FC002	Tiffani	0.1	37.08	36.787	35.08	0.368031	16489	0.131376	23	dta	Yes	0.0539	3	rgv2_r05	RGv2 Run 5	rgv2_r05_s038	0
9.929	10	B0001	530.195	4	30.6709	191	22.3064	520-2-KB	523.5	EO_10	Dynamic	3	240	480	rgv2_r05	0.634961	650	85763.6	67474.4	104252	90709.4	89866.5	0.743852	66196.2	MEF	c:\users\evan\skydrive\projects\12.lightsensorcharacterization\experiments\rgv2\rgv2_r05\measurements\flow\fcs\Cells040.fcs	0.8	36.99	36.8868	36.35	0.1298	FC002	Tiffani	0.1	37.08	36.787	35.08	0.368031	16444	0.115736	19	dta	Yes	0.0522	3	rgv2_r05	RGv2 Run 5	rgv2_r05_s039	0
8.717	10	B0001	528.964	4	28.3407	180	22.6115	520-2-KB	522.5	EO_10	Dynamic	4	30	480	rgv2_r05	0.960379	650	11765.8	16227.1	17455.4	14020.8	14828.5	1.15736	16763.8	MEF	c:\users\evan\skydrive\projects\12.lightsensorcharacterization\experiments\rgv2\rgv2_r05\measurements\flow\fcs\Cells041.fcs	0.8	36.99	36.8868	36.35	0.1298	FC002	Tiffani	0.1	37.08	36.787	35.08	0.368031	16491	0.128616	6	dta	Yes	0.0536	3	rgv2_r05	RGv2 Run 5	rgv2_r05_s040	0
8.888	10	B0001	527.151	4	28.2749	174	22.6505	520-2-KB	521	EO_10	Dynamic	5	180	480	rgv2_r05	0.647026	650	76034.9	64030.1	93560.9	81856.6	84971.1	0.782222	60536.3	MEF	c:\users\evan\skydrive\projects\12.lightsensorcharacterization\experiments\rgv2\rgv2_r05\measurements\flow\fcs\Cells042.fcs	0.8	36.99	36.8868	36.35	0.1298	FC002	Tiffani	0.1	37.08	36.787	35.08	0.368031	16491	0.135056	17	dta	Yes	0.0543	3	rgv2_r05	RGv2 Run 5	rgv2_r05_s041	0
8.123	10	B0001	527.659	4	28.2007	173	22.5431	520-2-KB	521	EO_10	Dynamic	6	70	480	rgv2_r05	0.706582	650	40091.8	44209	53351.4	46316.4	49908	0.954499	37697.1	MEF	c:\users\evan\skydrive\projects\12.lightsensorcharacterization\experiments\rgv2\rgv2_r05\measurements\flow\fcs\Cells043.fcs	0.8	36.99	36.8868	36.35	0.1298	FC002	Tiffani	0.1	37.08	36.787	35.08	0.368031	16528	0.148856	11	dta	Yes	0.0558	3	rgv2_r05	RGv2 Run 5	rgv2_r05_s042	0
7.26	10	B0001	528.496	4	27.7329	173	22.4784	520-2-KB	522	EO_10	Dynamic	1	330	480	rgv2_r05	0.691485	650	77273.5	69155.1	97802.5	84971.1	86572.6	0.813866	67628.9	MEF	c:\users\evan\skydrive\projects\12.lightsensorcharacterization\experiments\rgv2\rgv2_r05\measurements\flow\fcs\Cells044.fcs	0.8	36.99	36.8868	36.35	0.1298	FC002	Tiffani	0.1	37.08	36.787	35.08	0.368031	16512	0.170016	22	dta	Yes	0.0581	4	rgv2_r05	RGv2 Run 5	rgv2_r05_s043	0
8.832	10	B0001	527.548	4	28.1023	175	22.4385	520-2-KB	521	EO_10	Dynamic	2	80	480	rgv2_r05	0.635099	650	50629.9	47064.7	63803.1	57409.9	77397.6	0.819802	40521.3	MEF	c:\users\evan\skydrive\projects\12.lightsensorcharacterization\experiments\rgv2\rgv2_r05\measurements\flow\fcs\Cells045.fcs	0.8	36.99	36.8868	36.35	0.1298	FC002	Tiffani	0.1	37.08	36.787	35.08	0.368031	16410	0.129536	12	dta	Yes	0.0537	4	rgv2_r05	RGv2 Run 5	rgv2_r05_s044	0
9.106	10	B0001	527.875	4	28.475	178	22.3677	520-2-KB	521.5	EO_10	Dynamic	3	210	480	rgv2_r05	0.639226	650	83594	65656.7	102374	90709.4	94160.7	0.723814	65440.5	MEF	c:\users\evan\skydrive\projects\12.lightsensorcharacterization\experiments\rgv2\rgv2_r05\measurements\flow\fcs\Cells046.fcs	0.8	36.99	36.8868	36.35	0.1298	FC002	Tiffani	0.1	37.08	36.787	35.08	0.368031	16412	0.130456	18	dta	Yes	0.0538	4	rgv2_r05	RGv2 Run 5	rgv2_r05_s045	0
8.95	10	B0001	528.362	4	28.2114	174	22.4067	520-2-KB	523	EO_10	Dynamic	4	50	480	rgv2_r05	0.737105	650	28521.3	32067.1	38610.5	32788.6	29588.6	0.977997	28460	MEF	c:\users\evan\skydrive\projects\12.lightsensorcharacterization\experiments\rgv2\rgv2_r05\measurements\flow\fcs\Cells047.fcs	0.8	36.99	36.8868	36.35	0.1298	FC002	Tiffani	0.1	37.08	36.787	35.08	0.368031	16450	0.131376	9	dta	Yes	0.0539	4	rgv2_r05	RGv2 Run 5	rgv2_r05_s046	0
10.146	10	B0001	527.702	4	28.0651	164	22.4597	520-2-KB	521	EO_10	Dynamic	5	300	480	rgv2_r05	0.642505	650	92010.3	70128.7	111335	96835.2	109330	0.724207	71533.2	MEF	c:\users\evan\skydrive\projects\12.lightsensorcharacterization\experiments\rgv2\rgv2_r05\measurements\flow\fcs\Cells048.fcs	0.8	36.99	36.8868	36.35	0.1298	FC002	Tiffani	0.1	37.08	36.787	35.08	0.368031	16490	0.107456	21	dta	Yes	0.0513	4	rgv2_r05	RGv2 Run 5	rgv2_r05_s047	0
9.602	10	B0001	531.154	4	32.5192	187	22.516	520-2-KB	525.5	EO_10	Dynamic	6	10	480	rgv2_r05	1.95151	650	2038.29	2372.78	3256.03	2068.33	2127.07	1.1472	6354.16	MEF	c:\users\evan\skydrive\projects\12.lightsensorcharacterization\experiments\rgv2\rgv2_r05\measurements\flow\fcs\Cells049.fcs	0.8	36.99	36.8868	36.35	0.1298	FC002	Tiffani	0.1	37.08	36.787	35.08	0.368031	16423	0.108376	2	dta	Yes	0.0514	4	rgv2_r05	RGv2 Run 5	rgv2_r05_s048	0
11.235	20	B0001	527.777	4	27.9507	179	22.3563	520-2-KB	521	EO_15	Dynamic	1	70	480	rgv2_r03	0.592438	650	50514.2	42321.9	61718	55266.5	62940.8	0.765779	36564.1	MEF	c:\users\evan\skydrive\projects\12.lightsensorcharacterization\experiments\rgv2\rgv2_r03\measurements\flow\fcs\Cells146.fcs	0.8					FC002	Sisko	0.1	37.06	36.5715	34.18	0.610686	16441	0.076176	11	dta	Yes	0.0479	1	rgv2_r03	RGv2 Run 3	rgv2_r03_s145	0
12.812	20	B0001	528.316	4	28.2491	172	22.4314	520-2-KB	522.5	EO_15	Dynamic	2	140	480	rgv2_r03	0.571623	650	82078.8	56058.2	96149.3	85514.9	89579.8	0.655537	54961.1	MEF	c:\users\evan\skydrive\projects\12.lightsensorcharacterization\experiments\rgv2\rgv2_r03\measurements\flow\fcs\Cells147.fcs	0.8					FC002	Sisko	0.1	37.06	36.5715	34.18	0.610686	16353	0.066976	15	dta	Yes	0.0469	1	rgv2_r03	RGv2 Run 3	rgv2_r03_s146	0
12.291	20	B0001	528.122	4	28.3931	170	22.5373	520-2-KB	521.5	EO_15	Dynamic	3	180	480	rgv2_r03	0.56489	650	89851.3	59697.8	104536	92970.4	104901	0.642117	59051.4	MEF	c:\users\evan\skydrive\projects\12.lightsensorcharacterization\experiments\rgv2\rgv2_r03\measurements\flow\fcs\Cells148.fcs	0.8					FC002	Sisko	0.1	37.06	36.5715	34.18	0.610686	16371	0.066976	17	dta	Yes	0.0469	1	rgv2_r03	RGv2 Run 3	rgv2_r03_s147	0
12.246	20	B0001	528.115	4	27.9049	182	22.747	520-2-KB	521	EO_15	Dynamic	4	80	480	rgv2_r03	0.584431	650	56447.7	44507.4	68829.3	62358.9	72349.7	0.713729	40226	MEF	c:\users\evan\skydrive\projects\12.lightsensorcharacterization\experiments\rgv2\rgv2_r03\measurements\flow\fcs\Cells149.fcs	0.8					FC002	Sisko	0.1	37.06	36.5715	34.18	0.610686	16348	0.067896	12	dta	Yes	0.047	1	rgv2_r03	RGv2 Run 3	rgv2_r03_s148	0
12.592	20	B0001	529.665	4	29.0017	195	22.5229	520-2-KB	523	EO_15	Dynamic	5	360	480	rgv2_r03	0.610812	650	94200.1	63842.5	111283	97389.6	94713.5	0.655537	67973	MEF	c:\users\evan\skydrive\projects\12.lightsensorcharacterization\experiments\rgv2\rgv2_r03\measurements\flow\fcs\Cells150.fcs	0.8					FC002	Sisko	0.1	37.06	36.5715	34.18	0.610686	16418	0.069736	23	dta	Yes	0.0472	1	rgv2_r03	RGv2 Run 3	rgv2_r03_s149	0
11.581	20	B0001	528.461	4	28.2566	170	22.4554	520-2-KB	522	EO_15	Dynamic	6	210	480	rgv2_r03	0.600864	650	86910.4	60991.6	103385	91259.3	86312.9	0.668333	62120.1	MEF	c:\users\evan\skydrive\projects\12.lightsensorcharacterization\experiments\rgv2\rgv2_r03\measurements\flow\fcs\Cells151.fcs	0.8					FC002	Sisko	0.1	37.06	36.5715	34.18	0.610686	16345	0.109296	18	dta	Yes	0.0515	1	rgv2_r03	RGv2 Run 3	rgv2_r03_s150	0
11.107	20	B0001	527.91	4	27.9376	192	22.6361	520-2-KB	521	EO_15	Dynamic	1	240	480	rgv2_r03	0.628886	650	86060.1	64552.6	103818	90415.7	90415.7	0.713953	65289.8	MEF	c:\users\evan\skydrive\projects\12.lightsensorcharacterization\experiments\rgv2\rgv2_r03\measurements\flow\fcs\Cells152.fcs	0.8					FC002	Sisko	0.1	37.06	36.5715	34.18	0.610686	16447	0.086296	19	dta	Yes	0.049	2	rgv2_r03	RGv2 Run 3	rgv2_r03_s151	0
10.573	20	B0001	532.19	4	27.9449	192	22.5608	520-2-KB	526.5	EO_15	Dynamic	2	35	480	rgv2_r03	0.74895	650	20873.2	22828	28386.7	23957.2	24406.4	0.952868	21260.2	MEF	c:\users\evan\skydrive\projects\12.lightsensorcharacterization\experiments\rgv2\rgv2_r03\measurements\flow\fcs\Cells153.fcs	0.8					FC002	Sisko	0.1	37.06	36.5715	34.18	0.610686	16480	0.086296	7	dta	Yes	0.049	2	rgv2_r03	RGv2 Run 3	rgv2_r03_s152	0
12.001	20	B0001	528.419	4	28.207	170	22.628	520-2-KB	522	EO_15	Dynamic	3	30	480	rgv2_r03	0.739162	650	17548.4	18339.4	23548.4	20081.5	22241.6	0.913245	17406	MEF	c:\users\evan\skydrive\projects\12.lightsensorcharacterization\experiments\rgv2\rgv2_r03\measurements\flow\fcs\Cells154.fcs	0.8					FC002	Sisko	0.1	37.06	36.5715	34.18	0.610686	16355	0.066976	6	dta	Yes	0.0469	2	rgv2_r03	RGv2 Run 3	rgv2_r03_s153	0
11.702	20	B0001	528.709	4	27.8753	174	22.5298	520-2-KB	522.5	EO_15	Dynamic	4	15	480	rgv2_r03	1.1532	650	5356.97	7089.11	7926.01	5678.38	5573.87	1.24844	9140.25	MEF	c:\users\evan\skydrive\projects\12.lightsensorcharacterization\experiments\rgv2\rgv2_r03\measurements\flow\fcs\Cells155.fcs	0.8					FC002	Sisko	0.1	37.06	36.5715	34.18	0.610686	16400	0.074336	3	dta	Yes	0.0477	2	rgv2_r03	RGv2 Run 3	rgv2_r03_s154	0
12.048	20	B0001	527.102	4	28.2811	174	22.4816	520-2-KB	521	EO_15	Dynamic	5	300	480	rgv2_r03	0.635012	650	90866.7	65771.1	108759	93837.9	98298.4	0.700902	69063.5	MEF	c:\users\evan\skydrive\projects\12.lightsensorcharacterization\experiments\rgv2\rgv2_r03\measurements\flow\fcs\Cells156.fcs	0.8					FC002	Sisko	0.1	37.06	36.5715	34.18	0.610686	16467	0.078016	21	dta	Yes	0.0481	2	rgv2_r03	RGv2 Run 3	rgv2_r03_s155	0
9.986	20	B0001	528.198	4	28.2708	168	22.4516	520-2-KB	522	EO_15	Dynamic	6	50	480	rgv2_r03	0.671485	650	33694.4	33622.6	43608.1	37764.5	45052.8	0.890324	29282.1	MEF	c:\users\evan\skydrive\projects\12.lightsensorcharacterization\experiments\rgv2\rgv2_r03\measurements\flow\fcs\Cells157.fcs	0.8					FC002	Sisko	0.1	37.06	36.5715	34.18	0.610686	16427	0.100096	9	dta	Yes	0.0505	2	rgv2_r03	RGv2 Run 3	rgv2_r03_s156	0
10.651	20	B0001	531.996	4	27.5313	182	22.4104	520-2-KB	526.5	EO_15	Dynamic	1	160	480	rgv2_r03	0.601243	650	79925.6	58290.5	95519.5	85514.9	95597.2	0.681642	57430.4	MEF	c:\users\evan\skydrive\projects\12.lightsensorcharacterization\experiments\rgv2\rgv2_r03\measurements\flow\fcs\Cells158.fcs	0.8					FC002	Sisko	0.1	37.06	36.5715	34.18	0.610686	16446	0.106536	16	dta	Yes	0.0512	3	rgv2_r03	RGv2 Run 3	rgv2_r03_s157	0
10.084	20	B0001	527.647	4	28.2178	185	22.4194	520-2-KB	521	EO_15	Dynamic	2	60	480	rgv2_r03	0.652767	650	41427.2	39039.8	52594	46758.1	57358.3	0.834932	34331.6	MEF	c:\users\evan\skydrive\projects\12.lightsensorcharacterization\experiments\rgv2\rgv2_r03\measurements\flow\fcs\Cells159.fcs	0.8					FC002	Sisko	0.1	37.06	36.5715	34.18	0.610686	16459	0.095496	10	dta	Yes	0.05	3	rgv2_r03	RGv2 Run 3	rgv2_r03_s158	0
10.397	20	B0001	528.283	4	28.0539	171	22.441	520-2-KB	522.5	EO_15	Dynamic	3	5	480	rgv2_r03	2.56981	650	1355.33	1507.39	2294.27	1272.95	1203.95	1.18417	5895.83	MEF	c:\users\evan\skydrive\projects\12.lightsensorcharacterization\experiments\rgv2\rgv2_r03\measurements\flow\fcs\Cells160.fcs	0.8					FC002	Sisko	0.1	37.06	36.5715	34.18	0.610686	16402	0.089976	1	dta	Yes	0.0494	3	rgv2_r03	RGv2 Run 3	rgv2_r03_s159	0
11.95	20	B0001	528.515	4	27.6587	177	22.6782	520-2-KB	522.5	EO_15	Dynamic	4	270	480	rgv2_r03	0.610097	650	90829.2	66384.8	109010	94713.5	89579.8	0.700902	66506.6	MEF	c:\users\evan\skydrive\projects\12.lightsensorcharacterization\experiments\rgv2\rgv2_r03\measurements\flow\fcs\Cells161.fcs	0.8					FC002	Sisko	0.1	37.06	36.5715	34.18	0.610686	16417	0.070656	20	dta	Yes	0.0473	3	rgv2_r03	RGv2 Run 3	rgv2_r03_s160	0
10.211	20	B0001	527.493	4	27.8633	181	22.6439	520-2-KB	521	EO_15	Dynamic	5	0	480	rgv2_r03	2.94916	650	1168.06	1245.61	2115.39	1057.16	919.675	1.17827	6238.61	MEF	c:\users\evan\skydrive\projects\12.lightsensorcharacterization\experiments\rgv2\rgv2_r03\measurements\flow\fcs\Cells162.fcs	0.8					FC002	Sisko	0.1	37.06	36.5715	34.18	0.610686	16393	0.089976	0	dta	Yes	0.0494	3	rgv2_r03	RGv2 Run 3	rgv2_r03_s161	0
9.599	20	B0001	528.356	4	28.2953	174	22.4741	520-2-KB	522.5	EO_15	Dynamic	6	20	480	rgv2_r03	0.91146	650	8426.81	11370	12203	9822.18	14508.4	1.15758	11122.5	MEF	c:\users\evan\skydrive\projects\12.lightsensorcharacterization\experiments\rgv2\rgv2_r03\measurements\flow\fcs\Cells163.fcs	0.8					FC002	Sisko	0.1	37.06	36.5715	34.18	0.610686	16437	0.104696	4	dta	Yes	0.051	3	rgv2_r03	RGv2 Run 3	rgv2_r03_s162	0
10.26	20	B0001	528.107	4	28.1772	192	22.4356	520-2-KB	521.5	EO_15	Dynamic	1	25	480	rgv2_r03	0.889698	650	11580.8	14866.6	16414.3	13595.2	15339.9	1.09352	14603.7	MEF	c:\users\evan\skydrive\projects\12.lightsensorcharacterization\experiments\rgv2\rgv2_r03\measurements\flow\fcs\Cells164.fcs	0.8					FC002	Sisko	0.1	37.06	36.5715	34.18	0.610686	16473	0.103776	5	dta	Yes	0.0509	4	rgv2_r03	RGv2 Run 3	rgv2_r03_s163	0
11.652	20	B0001	527.717	4	27.8762	193	22.5986	520-2-KB	521	EO_15	Dynamic	2	330	480	rgv2_r03	0.639047	650	90246.2	66386.3	108424	93837.9	101076	0.707458	69288	MEF	c:\users\evan\skydrive\projects\12.lightsensorcharacterization\experiments\rgv2\rgv2_r03\measurements\flow\fcs\Cells165.fcs	0.8					FC002	Sisko	0.1	37.06	36.5715	34.18	0.610686	16443	0.077096	22	dta	Yes	0.048	4	rgv2_r03	RGv2 Run 3	rgv2_r03_s164	0
10.723	20	B0001	529.786	4	29.1329	199	22.2858	520-2-KB	523.5	EO_15	Dynamic	3	40	480	rgv2_r03	0.728663	650	24944.9	25375.5	33194.6	28316.6	30500.7	0.896134	24187.7	MEF	c:\users\evan\skydrive\projects\12.lightsensorcharacterization\experiments\rgv2\rgv2_r03\measurements\flow\fcs\Cells166.fcs	0.8					FC002	Sisko	0.1	37.06	36.5715	34.18	0.610686	16389	0.079856	8	dta	Yes	0.0483	4	rgv2_r03	RGv2 Run 3	rgv2_r03_s165	0
11.721	20	B0001	528.039	4	28.1983	175	22.4989	520-2-KB	522	EO_15	Dynamic	4	120	480	rgv2_r03	0.58245	650	72732.1	53109.9	86961.3	77930.2	72349.7	0.681507	50650.6	MEF	c:\users\evan\skydrive\projects\12.lightsensorcharacterization\experiments\rgv2\rgv2_r03\measurements\flow\fcs\Cells167.fcs	0.8					FC002	Sisko	0.1	37.06	36.5715	34.18	0.610686	16333	0.068816	14	dta	Yes	0.0471	4	rgv2_r03	RGv2 Run 3	rgv2_r03_s166	0
11.421	20	B0001	527.5	4	28.3554	171	22.4254	520-2-KB	521.5	EO_15	Dynamic	5	10	480	rgv2_r03	1.85453	650	2927.16	3365.99	4529.51	2991.61	2829.45	1.12514	8400.12	MEF	c:\users\evan\skydrive\projects\12.lightsensorcharacterization\experiments\rgv2\rgv2_r03\measurements\flow\fcs\Cells168.fcs	0.8					FC002	Sisko	0.1	37.06	36.5715	34.18	0.610686	16374	0.066056	2	dta	Yes	0.0468	4	rgv2_r03	RGv2 Run 3	rgv2_r03_s167	0
8.953	20	B0001	527.658	4	28.286	175	22.5841	520-2-KB	521	EO_15	Dynamic	6	100	480	rgv2_r03	0.620703	650	62097.8	51436.4	75943.4	67168.8	77930.2	0.765779	47138.3	MEF	c:\users\evan\skydrive\projects\12.lightsensorcharacterization\experiments\rgv2\rgv2_r03\measurements\flow\fcs\Cells169.fcs	0.8					FC002	Sisko	0.1	37.06	36.5715	34.18	0.610686	16360	0.102856	13	dta	Yes	0.0508	4	rgv2_r03	RGv2 Run 3	rgv2_r03_s168	0
7.337	0.3125	B0001	528.293	4	27.6079	175	22.6199	520-2-KB	522.5	EO_10	Dynamic	1	330	480	rgv2_r02	1.72387	650	4699.71	7798.41	9062.14	4417.47	3155.62	1.76536	15622	MEF	c:\users\evan\skydrive\projects\12.lightsensorcharacterization\experiments\rgv2\rgv2_r02\measurements\flow\fcs\Cells026.fcs	0.8	37	36.8867	36.3	0.143567	FC002	Tiffani	0.1	37.05	36.4808	34	0.641462	16468	0.150696	22	dta	Yes	0.056	1	rgv2_r02	RGv2 Run 2	rgv2_r02_s025	0
8.79	0.3125	B0001	527.524	4	28.1777	174	22.6044	520-2-KB	521.5	EO_10	Dynamic	2	35	480	rgv2_r02	2.98848	650	1320.2	1477.91	2281.34	1216.65	1298.89	1.21474	6817.74	MEF	c:\users\evan\skydrive\projects\12.lightsensorcharacterization\experiments\rgv2\rgv2_r02\measurements\flow\fcs\Cells027.fcs	0.8	37	36.8867	36.3	0.143567	FC002	Tiffani	0.1	37.05	36.4808	34	0.641462	16404	0.121256	7	dta	Yes	0.0528	1	rgv2_r02	RGv2 Run 2	rgv2_r02_s026	0
9.144	0.3125	B0001	531.056	4	27.6783	177	22.6394	520-2-KB	525	EO_10	Dynamic	3	300	480	rgv2_r02	1.65826	650	5469.46	9483.86	10685.5	5129.82	3912.19	1.84877	17719.3	MEF	c:\users\evan\skydrive\projects\12.lightsensorcharacterization\experiments\rgv2\rgv2_r02\measurements\flow\fcs\Cells028.fcs	0.8	37	36.8867	36.3	0.143567	FC002	Tiffani	0.1	37.05	36.4808	34	0.641462	16387	0.123096	21	dta	Yes	0.053	1	rgv2_r02	RGv2 Run 2	rgv2_r02_s027	0
9.009	0.3125	B0001	528.188	4	28.2414	173	22.3711	520-2-KB	522	EO_10	Dynamic	4	0	480	rgv2_r02	2.58856	650	1066.52	1125.93	1795.65	981.37	784.224	1.1473	4648.15	MEF	c:\users\evan\skydrive\projects\12.lightsensorcharacterization\experiments\rgv2\rgv2_r02\measurements\flow\fcs\Cells029.fcs	0.8	37	36.8867	36.3	0.143567	FC002	Tiffani	0.1	37.05	36.4808	34	0.641462	16314	0.120336	0	dta	Yes	0.0527	1	rgv2_r02	RGv2 Run 2	rgv2_r02_s028	0
8.468	0.3125	B0001	528.161	4	28.4122	176	22.6102	520-2-KB	522	EO_10	Dynamic	5	20	480	rgv2_r02	3.39253	650	1045.77	1062.27	1751.62	963.2	829.446	1.10285	5942.41	MEF	c:\users\evan\skydrive\projects\12.lightsensorcharacterization\experiments\rgv2\rgv2_r02\measurements\flow\fcs\Cells030.fcs	0.8	37	36.8867	36.3	0.143567	FC002	Tiffani	0.1	37.05	36.4808	34	0.641462	16383	0.139656	4	dta	Yes	0.0548	1	rgv2_r02	RGv2 Run 2	rgv2_r02_s029	0
8.399	0.3125	B0001	528.112	4	28.0091	180	22.4413	520-2-KB	521	EO_10	Dynamic	6	100	480	rgv2_r02	1.80255	650	2342.95	3277.85	4286.91	2254.22	1835.35	1.45409	7727.37	MEF	c:\users\evan\skydrive\projects\12.lightsensorcharacterization\experiments\rgv2\rgv2_r02\measurements\flow\fcs\Cells031.fcs	0.8	37	36.8867	36.3	0.143567	FC002	Tiffani	0.1	37.05	36.4808	34	0.641462	16424	0.141496	13	dta	Yes	0.055	1	rgv2_r02	RGv2 Run 2	rgv2_r02_s030	0
7.491	0.3125	B0001	529.909	4	27.757	177	22.4522	520-2-KB	524.5	EO_10	Dynamic	1	10	480	rgv2_r02	3.57505	650	1011.7	1017.79	1651.26	936.575	707.623	1.08671	5903.34	MEF	c:\users\evan\skydrive\projects\12.lightsensorcharacterization\experiments\rgv2\rgv2_r02\measurements\flow\fcs\Cells032.fcs	0.8	37	36.8867	36.3	0.143567	FC002	Tiffani	0.1	37.05	36.4808	34	0.641462	16490	0.188416	2	dta	Yes	0.0601	2	rgv2_r02	RGv2 Run 2	rgv2_r02_s031	0
7.653	0.3125	B0001	527.946	4	28.4965	171	22.4483	520-2-KB	522	EO_10	Dynamic	2	120	480	rgv2_r02	1.80762	650	2909.39	4431.36	5701.17	2742.93	2254.22	1.61556	10305.6	MEF	c:\users\evan\skydrive\projects\12.lightsensorcharacterization\experiments\rgv2\rgv2_r02\measurements\flow\fcs\Cells033.fcs	0.8	37	36.8867	36.3	0.143567	FC002	Tiffani	0.1	37.05	36.4808	34	0.641462	16415	0.155296	14	dta	Yes	0.0565	2	rgv2_r02	RGv2 Run 2	rgv2_r02_s032	0
9.522	0.3125	B0001	528.258	4	27.5662	180	22.5549	520-2-KB	522	EO_10	Dynamic	3	210	480	rgv2_r02	1.57933	650	4657.01	7934.52	8905.83	4376.39	3804.04	1.81303	14065.3	MEF	c:\users\evan\skydrive\projects\12.lightsensorcharacterization\experiments\rgv2\rgv2_r02\measurements\flow\fcs\Cells034.fcs	0.8	37	36.8867	36.3	0.143567	FC002	Tiffani	0.1	37.05	36.4808	34	0.641462	16366	0.118496	18	dta	Yes	0.0525	2	rgv2_r02	RGv2 Run 2	rgv2_r02_s033	0
9.426	0.3125	B0001	527.406	4	28.0455	175	22.6497	520-2-KB	521	EO_10	Dynamic	4	25	480	rgv2_r02	2.10785	650	1216.46	1333.45	1979.93	1129.02	1097.81	1.18107	4173.4	MEF	c:\users\evan\skydrive\projects\12.lightsensorcharacterization\experiments\rgv2\rgv2_r02\measurements\flow\fcs\Cells035.fcs	0.8	37	36.8867	36.3	0.143567	FC002	Tiffani	0.1	37.05	36.4808	34	0.641462	16386	0.113896	5	dta	Yes	0.052	2	rgv2_r02	RGv2 Run 2	rgv2_r02_s034	0
9.061	0.3125	B0001	528.467	4	27.5654	177	22.4426	520-2-KB	522	EO_10	Dynamic	5	240	480	rgv2_r02	1.8008	650	4153.98	6778.53	8156.22	3875.8	3464.7	1.74894	14687.7	MEF	c:\users\evan\skydrive\projects\12.lightsensorcharacterization\experiments\rgv2\rgv2_r02\measurements\flow\fcs\Cells036.fcs	0.8	37	36.8867	36.3	0.143567	FC002	Tiffani	0.1	37.05	36.4808	34	0.641462	16506	0.131376	19	dta	Yes	0.0539	2	rgv2_r02	RGv2 Run 2	rgv2_r02_s035	0
7.925	0.3125	B0001	528.436	4	28.0561	179	22.4622	520-2-KB	522	EO_10	Dynamic	6	80	480	rgv2_r02	1.94319	650	1722.88	2211.69	3013.6	1640.68	1183.02	1.34803	5855.99	MEF	c:\users\evan\skydrive\projects\12.lightsensorcharacterization\experiments\rgv2\rgv2_r02\measurements\flow\fcs\Cells037.fcs	0.8	37	36.8867	36.3	0.143567	FC002	Tiffani	0.1	37.05	36.4808	34	0.641462	16495	0.148856	12	dta	Yes	0.0558	2	rgv2_r02	RGv2 Run 2	rgv2_r02_s036	0
7.16	0.3125	B0001	528.491	4	27.5426	175	22.5976	520-2-KB	523	EO_10	Dynamic	1	140	480	rgv2_r02	1.84182	650	3470.61	5341.92	6641.96	3306.55	3337.59	1.61556	12233.3	MEF	c:\users\evan\skydrive\projects\12.lightsensorcharacterization\experiments\rgv2\rgv2_r02\measurements\flow\fcs\Cells038.fcs	0.8	37	36.8867	36.3	0.143567	FC002	Tiffani	0.1	37.05	36.4808	34	0.641462	16483	0.178296	15	dta	Yes	0.059	3	rgv2_r02	RGv2 Run 2	rgv2_r02_s037	0
7.822	0.3125	B0001	527.474	4	28.0045	174	22.4737	520-2-KB	521	EO_10	Dynamic	2	180	480	rgv2_r02	1.73479	650	3813.11	6248.55	7353.45	3596.64	3155.62	1.73733	12756.7	MEF	c:\users\evan\skydrive\projects\12.lightsensorcharacterization\experiments\rgv2\rgv2_r02\measurements\flow\fcs\Cells039.fcs	0.8	37	36.8867	36.3	0.143567	FC002	Tiffani	0.1	37.05	36.4808	34	0.641462	16450	0.159896	17	dta	Yes	0.057	3	rgv2_r02	RGv2 Run 2	rgv2_r02_s038	0
8.766	0.3125	B0001	530.195	4	30.6709	191	22.3064	520-2-KB	523.5	EO_10	Dynamic	3	15	480	rgv2_r02	2.63384	650	1097.23	1163.77	1819.74	999.882	972.242	1.1639	4792.92	MEF	c:\users\evan\skydrive\projects\12.lightsensorcharacterization\experiments\rgv2\rgv2_r02\measurements\flow\fcs\Cells040.fcs	0.8	37	36.8867	36.3	0.143567	FC002	Tiffani	0.1	37.05	36.4808	34	0.641462	16353	0.124016	3	dta	Yes	0.0531	3	rgv2_r02	RGv2 Run 2	rgv2_r02_s039	0
8.933	0.3125	B0001	528.964	4	28.3407	180	22.6115	520-2-KB	522.5	EO_10	Dynamic	4	60	480	rgv2_r02	1.70452	650	1691.38	2089.75	2796.91	1610.3	1439.5	1.29774	4767.39	MEF	c:\users\evan\skydrive\projects\12.lightsensorcharacterization\experiments\rgv2\rgv2_r02\measurements\flow\fcs\Cells041.fcs	0.8	37	36.8867	36.3	0.143567	FC002	Tiffani	0.1	37.05	36.4808	34	0.641462	16348	0.126776	10	dta	Yes	0.0534	3	rgv2_r02	RGv2 Run 2	rgv2_r02_s040	0
8.61	0.3125	B0001	527.151	4	28.2749	174	22.6505	520-2-KB	521	EO_10	Dynamic	5	50	480	rgv2_r02	1.95325	650	1402.36	1683.74	2321.33	1311.09	1286.81	1.28423	4534.14	MEF	c:\users\evan\skydrive\projects\12.lightsensorcharacterization\experiments\rgv2\rgv2_r02\measurements\flow\fcs\Cells042.fcs	0.8	37	36.8867	36.3	0.143567	FC002	Tiffani	0.1	37.05	36.4808	34	0.641462	16438	0.141496	9	dta	Yes	0.055	3	rgv2_r02	RGv2 Run 2	rgv2_r02_s041	0
8.797	0.3125	B0001	527.659	4	28.2007	173	22.5431	520-2-KB	521	EO_10	Dynamic	6	30	480	rgv2_r02	2.25319	650	1084.06	1157.94	1744.77	1009.27	910.685	1.1473	3931.29	MEF	c:\users\evan\skydrive\projects\12.lightsensorcharacterization\experiments\rgv2\rgv2_r02\measurements\flow\fcs\Cells043.fcs	0.8	37	36.8867	36.3	0.143567	FC002	Tiffani	0.1	37.05	36.4808	34	0.641462	16484	0.154376	6	dta	Yes	0.0564	3	rgv2_r02	RGv2 Run 2	rgv2_r02_s042	0
6.734	0.3125	B0001	528.496	4	27.7329	173	22.4784	520-2-KB	522	EO_10	Dynamic	1	360	480	rgv2_r02	1.68207	650	6540.67	13596.3	15624.5	5632.26	2692.15	2.41401	26281.5	MEF	c:\users\evan\skydrive\projects\12.lightsensorcharacterization\experiments\rgv2\rgv2_r02\measurements\flow\fcs\Cells044.fcs	0.8	37	36.8867	36.3	0.143567	FC002	Tiffani	0.1	37.05	36.4808	34	0.641462	16357	0.174616	23	dta	Yes	0.0586	4	rgv2_r02	RGv2 Run 2	rgv2_r02_s043	0
8.419	0.3125	B0001	527.548	4	28.1023	175	22.4385	520-2-KB	521	EO_10	Dynamic	2	40	480	rgv2_r02	2.08964	650	1374.85	1606.58	2269.99	1274.84	945.367	1.26022	4743.48	MEF	c:\users\evan\skydrive\projects\12.lightsensorcharacterization\experiments\rgv2\rgv2_r02\measurements\flow\fcs\Cells045.fcs	0.8	37	36.8867	36.3	0.143567	FC002	Tiffani	0.1	37.05	36.4808	34	0.641462	16387	0.134136	8	dta	Yes	0.0542	4	rgv2_r02	RGv2 Run 2	rgv2_r02_s044	0
8.89	0.3125	B0001	527.875	4	28.475	178	22.3677	520-2-KB	521.5	EO_10	Dynamic	3	160	480	rgv2_r02	1.64329	650	4257.95	7092.91	8302.28	3985.99	3464.7	1.77946	13643.1	MEF	c:\users\evan\skydrive\projects\12.lightsensorcharacterization\experiments\rgv2\rgv2_r02\measurements\flow\fcs\Cells046.fcs	0.8	37	36.8867	36.3	0.143567	FC002	Tiffani	0.1	37.05	36.4808	34	0.641462	16334	0.127696	16	dta	Yes	0.0535	4	rgv2_r02	RGv2 Run 2	rgv2_r02_s045	0
8.454	0.3125	B0001	528.362	4	28.2114	174	22.4067	520-2-KB	523	EO_10	Dynamic	4	5	480	rgv2_r02	3.78143	650	1015.44	1032.91	1663.94	936.575	806.518	1.10285	6292.07	MEF	c:\users\evan\skydrive\projects\12.lightsensorcharacterization\experiments\rgv2\rgv2_r02\measurements\flow\fcs\Cells047.fcs	0.8	37	36.8867	36.3	0.143567	FC002	Tiffani	0.1	37.05	36.4808	34	0.641462	16389	0.135056	1	dta	Yes	0.0543	4	rgv2_r02	RGv2 Run 2	rgv2_r02_s046	0
9.179	0.3125	B0001	527.702	4	28.0651	164	22.4597	520-2-KB	521	EO_10	Dynamic	5	270	480	rgv2_r02	1.5282	650	5693.17	9704.55	10779.8	5425.63	3432.47	1.78865	16473.7	MEF	c:\users\evan\skydrive\projects\12.lightsensorcharacterization\experiments\rgv2\rgv2_r02\measurements\flow\fcs\Cells048.fcs	0.8	37	36.8867	36.3	0.143567	FC002	Tiffani	0.1	37.05	36.4808	34	0.641462	16376	0.150696	20	dta	Yes	0.056	4	rgv2_r02	RGv2 Run 2	rgv2_r02_s047	0
8.275	0.3125	B0001	531.154	4	32.5192	187	22.516	520-2-KB	525.5	EO_10	Dynamic	6	70	480	rgv2_r02	1.85898	650	1739.44	2240.76	3055.44	1640.68	1453.01	1.36575	5680.01	MEF	c:\users\evan\skydrive\projects\12.lightsensorcharacterization\experiments\rgv2\rgv2_r02\measurements\flow\fcs\Cells049.fcs	0.8	37	36.8867	36.3	0.143567	FC002	Tiffani	0.1	37.05	36.4808	34	0.641462	16450	0.149776	11	dta	Yes	0.0559	4	rgv2_r02	RGv2 Run 2	rgv2_r02_s048	0
11.091	1.25	B0001	527.777	4	27.9507	179	22.3563	520-2-KB	521	EO_15	Dynamic	1	360	480	rgv2_r02	0.818969	650	48913.1	58944.7	67993.6	55577.3	65145.4	1.06059	55684.7	MEF	c:\users\evan\skydrive\projects\12.lightsensorcharacterization\experiments\rgv2\rgv2_r02\measurements\flow\fcs\Cells146.fcs	0.8	37	36.8867	36.3	0.143567	FC002	Sisko	0.1	37.05	36.4808	34	0.641462	16452	0.072496	23	dta	Yes	0.0475	1	rgv2_r02	RGv2 Run 2	rgv2_r02_s145	0
11.568	1.25	B0001	528.316	4	28.2491	172	22.4314	520-2-KB	522.5	EO_15	Dynamic	2	30	480	rgv2_r02	2.03324	650	2248.13	2720.84	3641.6	2254.22	2569.26	1.207	7404.26	MEF	c:\users\evan\skydrive\projects\12.lightsensorcharacterization\experiments\rgv2\rgv2_r02\measurements\flow\fcs\Cells147.fcs	0.8	37	36.8867	36.3	0.143567	FC002	Sisko	0.1	37.05	36.4808	34	0.641462	16337	0.063296	6	dta	Yes	0.0465	1	rgv2_r02	RGv2 Run 2	rgv2_r02_s146	0
12.51	1.25	B0001	528.122	4	28.3931	170	22.5373	520-2-KB	521.5	EO_15	Dynamic	3	300	480	rgv2_r02	0.791391	650	49567.5	59764.3	68282.8	56625.7	98273.6	1.05543	54038.4	MEF	c:\users\evan\skydrive\projects\12.lightsensorcharacterization\experiments\rgv2\rgv2_r02\measurements\flow\fcs\Cells148.fcs	0.8	37	36.8867	36.3	0.143567	FC002	Sisko	0.1	37.05	36.4808	34	0.641462	16337	0.063296	21	dta	Yes	0.0465	1	rgv2_r02	RGv2 Run 2	rgv2_r02_s147	0
11.097	1.25	B0001	528.115	4	27.9049	182	22.747	520-2-KB	521	EO_15	Dynamic	4	25	480	rgv2_r02	1.91114	650	1701.32	2000.47	2774.58	1656.08	1565.79	1.20796	5302.63	MEF	c:\users\evan\skydrive\projects\12.lightsensorcharacterization\experiments\rgv2\rgv2_r02\measurements\flow\fcs\Cells149.fcs	0.8	37	36.8867	36.3	0.143567	FC002	Sisko	0.1	37.05	36.4808	34	0.641462	16408	0.078016	5	dta	Yes	0.0481	1	rgv2_r02	RGv2 Run 2	rgv2_r02_s148	0
11.086	1.25	B0001	529.665	4	29.0017	195	22.5229	520-2-KB	523	EO_15	Dynamic	5	140	480	rgv2_r02	0.860017	650	30342.7	43719.5	45630.8	35823.7	34188.5	1.22041	39243.2	MEF	c:\users\evan\skydrive\projects\12.lightsensorcharacterization\experiments\rgv2\rgv2_r02\measurements\flow\fcs\Cells150.fcs	0.8	37	36.8867	36.3	0.143567	FC002	Sisko	0.1	37.05	36.4808	34	0.641462	16368	0.079856	15	dta	Yes	0.0483	1	rgv2_r02	RGv2 Run 2	rgv2_r02_s149	0
11.896	1.25	B0001	528.461	4	28.2566	170	22.4554	520-2-KB	522	EO_15	Dynamic	6	270	480	rgv2_r02	0.83763	650	42563	55448.9	60774.6	49220.2	76360.8	1.12655	50906.7	MEF	c:\users\evan\skydrive\projects\12.lightsensorcharacterization\experiments\rgv2\rgv2_r02\measurements\flow\fcs\Cells151.fcs	0.8	37	36.8867	36.3	0.143567	FC002	Sisko	0.1	37.05	36.4808	34	0.641462	16358	0.074336	20	dta	Yes	0.0477	1	rgv2_r02	RGv2 Run 2	rgv2_r02_s150	0
10.85	1.25	B0001	527.91	4	27.9376	192	22.6361	520-2-KB	521	EO_15	Dynamic	1	70	480	rgv2_r02	1.10508	650	9987.09	17483.6	17032.7	11351	14072.4	1.54027	18822.5	MEF	c:\users\evan\skydrive\projects\12.lightsensorcharacterization\experiments\rgv2\rgv2_r02\measurements\flow\fcs\Cells152.fcs	0.8	37	36.8867	36.3	0.143567	FC002	Sisko	0.1	37.05	36.4808	34	0.641462	16433	0.094576	11	dta	Yes	0.0499	2	rgv2_r02	RGv2 Run 2	rgv2_r02_s151	0
10.765	1.25	B0001	532.19	4	27.9449	192	22.5608	520-2-KB	526.5	EO_15	Dynamic	2	210	480	rgv2_r02	0.821488	650	40438.1	51938.2	56950.7	45675.1	58235.5	1.13712	46784.3	MEF	c:\users\evan\skydrive\projects\12.lightsensorcharacterization\experiments\rgv2\rgv2_r02\measurements\flow\fcs\Cells153.fcs	0.8	37	36.8867	36.3	0.143567	FC002	Sisko	0.1	37.05	36.4808	34	0.641462	16351	0.088136	18	dta	Yes	0.0492	2	rgv2_r02	RGv2 Run 2	rgv2_r02_s152	0
11.616	1.25	B0001	528.419	4	28.207	170	22.628	520-2-KB	522	EO_15	Dynamic	3	5	480	rgv2_r02	3.31819	650	1187.01	1260.32	2217.85	1087.6	853.026	1.1588	7359.24	MEF	c:\users\evan\skydrive\projects\12.lightsensorcharacterization\experiments\rgv2\rgv2_r02\measurements\flow\fcs\Cells154.fcs	0.8	37	36.8867	36.3	0.143567	FC002	Sisko	0.1	37.05	36.4808	34	0.641462	16372	0.072496	1	dta	Yes	0.0475	2	rgv2_r02	RGv2 Run 2	rgv2_r02_s153	0
11.208	1.25	B0001	528.709	4	27.8753	174	22.5298	520-2-KB	522.5	EO_15	Dynamic	4	15	480	rgv2_r02	2.48185	650	1254.26	1384.24	2112.82	1161.12	829.446	1.19216	5243.7	MEF	c:\users\evan\skydrive\projects\12.lightsensorcharacterization\experiments\rgv2\rgv2_r02\measurements\flow\fcs\Cells155.fcs	0.8	37	36.8867	36.3	0.143567	FC002	Sisko	0.1	37.05	36.4808	34	0.641462	16404	0.077096	3	dta	Yes	0.048	2	rgv2_r02	RGv2 Run 2	rgv2_r02_s154	0
11.116	1.25	B0001	527.102	4	28.2811	174	22.4816	520-2-KB	521	EO_15	Dynamic	5	35	480	rgv2_r02	1.95732	650	2842.92	3830.86	4747.39	2847.39	2955.83	1.34539	9292.16	MEF	c:\users\evan\skydrive\projects\12.lightsensorcharacterization\experiments\rgv2\rgv2_r02\measurements\flow\fcs\Cells156.fcs	0.8	37	36.8867	36.3	0.143567	FC002	Sisko	0.1	37.05	36.4808	34	0.641462	16519	0.089056	7	dta	Yes	0.0493	2	rgv2_r02	RGv2 Run 2	rgv2_r02_s155	0
9.944	1.25	B0001	528.198	4	28.2708	168	22.4516	520-2-KB	522	EO_15	Dynamic	6	10	480	rgv2_r02	2.542	650	1170.41	1236.21	1916.64	1077.49	877.276	1.1473	4872.1	MEF	c:\users\evan\skydrive\projects\12.lightsensorcharacterization\experiments\rgv2\rgv2_r02\measurements\flow\fcs\Cells157.fcs	0.8	37	36.8867	36.3	0.143567	FC002	Sisko	0.1	37.05	36.4808	34	0.641462	16390	0.089976	2	dta	Yes	0.0494	2	rgv2_r02	RGv2 Run 2	rgv2_r02_s156	0
10.593	1.25	B0001	531.996	4	27.5313	182	22.4104	520-2-KB	526.5	EO_15	Dynamic	1	20	480	rgv2_r02	2.56367	650	1478.14	1684.15	2456.62	1399.71	1361.02	1.20322	6297.97	MEF	c:\users\evan\skydrive\projects\12.lightsensorcharacterization\experiments\rgv2\rgv2_r02\measurements\flow\fcs\Cells158.fcs	0.8	37	36.8867	36.3	0.143567	FC002	Sisko	0.1	37.05	36.4808	34	0.641462	16373	0.081696	4	dta	Yes	0.0485	3	rgv2_r02	RGv2 Run 2	rgv2_r02_s157	0
10.79	1.25	B0001	527.647	4	28.2178	185	22.4194	520-2-KB	521	EO_15	Dynamic	2	50	480	rgv2_r02	1.20249	650	5630.16	9297.35	9468.02	5901.64	9593.78	1.57538	11385.2	MEF	c:\users\evan\skydrive\projects\12.lightsensorcharacterization\experiments\rgv2\rgv2_r02\measurements\flow\fcs\Cells159.fcs	0.8	37	36.8867	36.3	0.143567	FC002	Sisko	0.1	37.05	36.4808	34	0.641462	16441	0.094576	9	dta	Yes	0.0499	3	rgv2_r02	RGv2 Run 2	rgv2_r02_s158	0
10.798	1.25	B0001	528.283	4	28.0539	171	22.441	520-2-KB	522.5	EO_15	Dynamic	3	120	480	rgv2_r02	0.886074	650	25952.7	37875.8	39174.8	30277.9	46973.5	1.25094	34711.8	MEF	c:\users\evan\skydrive\projects\12.lightsensorcharacterization\experiments\rgv2\rgv2_r02\measurements\flow\fcs\Cells160.fcs	0.8	37	36.8867	36.3	0.143567	FC002	Sisko	0.1	37.05	36.4808	34	0.641462	16417	0.082616	14	dta	Yes	0.0486	3	rgv2_r02	RGv2 Run 2	rgv2_r02_s159	0
11.201	1.25	B0001	528.515	4	27.6587	177	22.6782	520-2-KB	522.5	EO_15	Dynamic	4	80	480	rgv2_r02	1.00028	650	16042.8	25374.2	25745.8	18452.3	21031.2	1.37512	25752.9	MEF	c:\users\evan\skydrive\projects\12.lightsensorcharacterization\experiments\rgv2\rgv2_r02\measurements\flow\fcs\Cells161.fcs	0.8	37	36.8867	36.3	0.143567	FC002	Sisko	0.1	37.05	36.4808	34	0.641462	16464	0.078936	12	dta	Yes	0.0482	3	rgv2_r02	RGv2 Run 2	rgv2_r02_s160	0
11.217	1.25	B0001	527.493	4	27.8633	181	22.6439	520-2-KB	521	EO_15	Dynamic	5	60	480	rgv2_r02	1.16754	650	8880.95	15039.5	15224.9	9866.51	14608.3	1.5243	17775.7	MEF	c:\users\evan\skydrive\projects\12.lightsensorcharacterization\experiments\rgv2\rgv2_r02\measurements\flow\fcs\Cells162.fcs	0.8	37	36.8867	36.3	0.143567	FC002	Sisko	0.1	37.05	36.4808	34	0.641462	16460	0.104696	10	dta	Yes	0.051	3	rgv2_r02	RGv2 Run 2	rgv2_r02_s161	0
9.953	1.25	B0001	528.356	4	28.2953	174	22.4741	520-2-KB	522.5	EO_15	Dynamic	6	100	480	rgv2_r02	0.952282	650	21355.6	33467	33436.2	24422.6	24195.4	1.37033	31840.7	MEF	c:\users\evan\skydrive\projects\12.lightsensorcharacterization\experiments\rgv2\rgv2_r02\measurements\flow\fcs\Cells163.fcs	0.8	37	36.8867	36.3	0.143567	FC002	Sisko	0.1	37.05	36.4808	34	0.641462	16384	0.089976	13	dta	Yes	0.0494	3	rgv2_r02	RGv2 Run 2	rgv2_r02_s162	0
10.871	1.25	B0001	528.107	4	28.1772	192	22.4356	520-2-KB	521.5	EO_15	Dynamic	1	240	480	rgv2_r02	0.819966	650	44298.9	57025.2	62579.4	51094.6	62171.9	1.11607	51312.9	MEF	c:\users\evan\skydrive\projects\12.lightsensorcharacterization\experiments\rgv2\rgv2_r02\measurements\flow\fcs\Cells164.fcs	0.8	37	36.8867	36.3	0.143567	FC002	Sisko	0.1	37.05	36.4808	34	0.641462	16417	0.085376	19	dta	Yes	0.0489	4	rgv2_r02	RGv2 Run 2	rgv2_r02_s163	0
10.594	1.25	B0001	527.717	4	27.8762	193	22.5986	520-2-KB	521	EO_15	Dynamic	2	0	480	rgv2_r02	3.42842	650	1102.72	1157.94	1916.01	1009.27	927.864	1.1473	6568.9	MEF	c:\users\evan\skydrive\projects\12.lightsensorcharacterization\experiments\rgv2\rgv2_r02\measurements\flow\fcs\Cells165.fcs	0.8	37	36.8867	36.3	0.143567	FC002	Sisko	0.1	37.05	36.4808	34	0.641462	16317	0.085376	0	dta	Yes	0.0489	4	rgv2_r02	RGv2 Run 2	rgv2_r02_s164	0
11.371	1.25	B0001	529.786	4	29.1329	199	22.2858	520-2-KB	523.5	EO_15	Dynamic	3	330	480	rgv2_r02	0.809894	650	48417.5	59510.6	67305.7	55577.3	72875.3	1.07077	54510.5	MEF	c:\users\evan\skydrive\projects\12.lightsensorcharacterization\experiments\rgv2\rgv2_r02\measurements\flow\fcs\Cells166.fcs	0.8	37	36.8867	36.3	0.143567	FC002	Sisko	0.1	37.05	36.4808	34	0.641462	16396	0.075256	22	dta	Yes	0.0478	4	rgv2_r02	RGv2 Run 2	rgv2_r02_s165	0
11.19	1.25	B0001	528.039	4	28.1983	175	22.4989	520-2-KB	522	EO_15	Dynamic	4	40	480	rgv2_r02	1.37771	650	3919.8	5574.64	6404.52	3948.91	3804.04	1.41169	8823.58	MEF	c:\users\evan\skydrive\projects\12.lightsensorcharacterization\experiments\rgv2\rgv2_r02\measurements\flow\fcs\Cells167.fcs	0.8	37	36.8867	36.3	0.143567	FC002	Sisko	0.1	37.05	36.4808	34	0.641462	16294	0.077096	8	dta	Yes	0.048	4	rgv2_r02	RGv2 Run 2	rgv2_r02_s166	0
12.453	1.25	B0001	527.5	4	28.3554	171	22.4254	520-2-KB	521.5	EO_15	Dynamic	5	160	480	rgv2_r02	0.800857	650	39780.6	49598.1	55403.3	45250.3	64539.5	1.09608	44370.1	MEF	c:\users\evan\skydrive\projects\12.lightsensorcharacterization\experiments\rgv2\rgv2_r02\measurements\flow\fcs\Cells168.fcs	0.8	37	36.8867	36.3	0.143567	FC002	Sisko	0.1	37.05	36.4808	34	0.641462	16353	0.062376	16	dta	Yes	0.0464	4	rgv2_r02	RGv2 Run 2	rgv2_r02_s167	0
9.634	1.25	B0001	527.658	4	28.286	175	22.5841	520-2-KB	521	EO_15	Dynamic	6	180	480	rgv2_r02	0.82273	650	37560.8	49744.7	53599.1	43184.8	54041	1.1519	44097.6	MEF	c:\users\evan\skydrive\projects\12.lightsensorcharacterization\experiments\rgv2\rgv2_r02\measurements\flow\fcs\Cells169.fcs	0.8	37	36.8867	36.3	0.143567	FC002	Sisko	0.1	37.05	36.4808	34	0.641462	16363	0.087216	17	dta	Yes	0.0491	4	rgv2_r02	RGv2 Run 2	rgv2_r02_s168	0
6.818	0.625	B0001	528.293	4	27.6079	175	22.6199	520-2-KB	522.5	EO_10	Dynamic	1	330	480	rgv2_r01	1.17115	650	17486.8	30342.7	30380.1	18979.6	17625.1	1.5987	35579.8	MEF	c:\users\evan\skydrive\projects\12.lightsensorcharacterization\experiments\rgv2\rgv2_r01\measurements\flow\fcs\Cells026.fcs	0.8	37	36.8922	36.33	0.135591	FC002	Tiffani	0.1	37.08	36.5779	33.77	0.693809	16906	0.140576	22	dta	Yes	0.0549	1	rgv2_r01	RGv2 Run 1	rgv2_r01_s025	0
7.367	0.625	B0001	527.524	4	28.1777	174	22.6044	520-2-KB	521.5	EO_10	Dynamic	2	50	480	rgv2_r01	1.58353	650	2271.88	2951.13	3815.1	2237.79	2523.9	1.31877	6041.31	MEF	c:\users\evan\skydrive\projects\12.lightsensorcharacterization\experiments\rgv2\rgv2_r01\measurements\flow\fcs\Cells027.fcs	0.8	37	36.8922	36.33	0.135591	FC002	Tiffani	0.1	37.08	36.5779	33.77	0.693809	17004	0.156216	9	dta	Yes	0.0566	1	rgv2_r01	RGv2 Run 1	rgv2_r01_s026	0
9.146	0.625	B0001	531.056	4	27.6783	177	22.6394	520-2-KB	525	EO_10	Dynamic	3	180	480	rgv2_r01	1.12809	650	15285.2	26795.8	26179.3	16984.6	20438.1	1.57766	29532.7	MEF	c:\users\evan\skydrive\projects\12.lightsensorcharacterization\experiments\rgv2\rgv2_r01\measurements\flow\fcs\Cells028.fcs	0.8	37	36.8922	36.33	0.135591	FC002	Tiffani	0.1	37.08	36.5779	33.77	0.693809	16817	0.111136	17	dta	Yes	0.0517	1	rgv2_r01	RGv2 Run 1	rgv2_r01_s027	0
8.771	0.625	B0001	528.188	4	28.2414	173	22.3711	520-2-KB	522	EO_10	Dynamic	4	25	480	rgv2_r01	2.239	650	1384.52	1528.83	2283.22	1296.22	1370.24	1.17945	5112.14	MEF	c:\users\evan\skydrive\projects\12.lightsensorcharacterization\experiments\rgv2\rgv2_r01\measurements\flow\fcs\Cells029.fcs	0.8	37	36.8922	36.33	0.135591	FC002	Tiffani	0.1	37.08	36.5779	33.77	0.693809	16832	0.131376	5	dta	Yes	0.0539	1	rgv2_r01	RGv2 Run 1	rgv2_r01_s028	0
8.285	0.625	B0001	528.161	4	28.4122	176	22.6102	520-2-KB	522	EO_10	Dynamic	5	120	480	rgv2_r01	1.33464	650	7852.37	14432.6	14445.1	8328.48	12986.5	1.73292	19279	MEF	c:\users\evan\skydrive\projects\12.lightsensorcharacterization\experiments\rgv2\rgv2_r01\measurements\flow\fcs\Cells030.fcs	0.8	37	36.8922	36.33	0.135591	FC002	Tiffani	0.1	37.08	36.5779	33.77	0.693809	16889	0.135056	14	dta	Yes	0.0543	1	rgv2_r01	RGv2 Run 1	rgv2_r01_s029	0
8.247	0.625	B0001	528.112	4	28.0091	180	22.4413	520-2-KB	521	EO_10	Dynamic	6	140	480	rgv2_r01	1.28489	650	8986.25	16847.9	16643.1	9657.73	9568.76	1.7445	21384.5	MEF	c:\users\evan\skydrive\projects\12.lightsensorcharacterization\experiments\rgv2\rgv2_r01\measurements\flow\fcs\Cells031.fcs	0.8	37	36.8922	36.33	0.135591	FC002	Tiffani	0.1	37.08	36.5779	33.77	0.693809	16875	0.132296	15	dta	Yes	0.054	1	rgv2_r01	RGv2 Run 1	rgv2_r01_s030	0
7.896	0.625	B0001	529.909	4	27.757	177	22.4522	520-2-KB	524.5	EO_10	Dynamic	1	35	480	rgv2_r01	2.39686	650	1601.52	1847.2	2705.79	1559.79	1574.29	1.18426	6485.41	MEF	c:\users\evan\skydrive\projects\12.lightsensorcharacterization\experiments\rgv2\rgv2_r01\measurements\flow\fcs\Cells032.fcs	0.8	37	36.8922	36.33	0.135591	FC002	Tiffani	0.1	37.08	36.5779	33.77	0.693809	16907	0.172776	7	dta	Yes	0.0584	2	rgv2_r01	RGv2 Run 1	rgv2_r01_s031	0
7.434	0.625	B0001	527.946	4	28.4965	171	22.4483	520-2-KB	522	EO_10	Dynamic	2	0	480	rgv2_r01	2.32867	650	1047.35	1045.98	1629.22	972.927	911.895	1.07509	3793.91	MEF	c:\users\evan\skydrive\projects\12.lightsensorcharacterization\experiments\rgv2\rgv2_r01\measurements\flow\fcs\Cells033.fcs	0.8	37	36.8922	36.33	0.135591	FC002	Tiffani	0.1	37.08	36.5779	33.77	0.693809	16809	0.161736	0	dta	Yes	0.0572	2	rgv2_r01	RGv2 Run 1	rgv2_r01_s032	0
9.095	0.625	B0001	528.258	4	27.5662	180	22.5549	520-2-KB	522	EO_10	Dynamic	3	300	480	rgv2_r01	1.11162	650	18282.5	31232.1	31075.1	19878.5	19695.3	1.57115	34543.8	MEF	c:\users\evan\skydrive\projects\12.lightsensorcharacterization\experiments\rgv2\rgv2_r01\measurements\flow\fcs\Cells034.fcs	0.8	37	36.8922	36.33	0.135591	FC002	Tiffani	0.1	37.08	36.5779	33.77	0.693809	16838	0.115736	21	dta	Yes	0.0522	2	rgv2_r01	RGv2 Run 1	rgv2_r01_s033	0
9.448	0.625	B0001	527.406	4	28.0455	175	22.6497	520-2-KB	521	EO_10	Dynamic	4	80	480	rgv2_r01	1.44616	650	5178.45	8779.36	9268.87	5147.07	4779.75	1.7057	13404.3	MEF	c:\users\evan\skydrive\projects\12.lightsensorcharacterization\experiments\rgv2\rgv2_r01\measurements\flow\fcs\Cells035.fcs	0.8	37	36.8922	36.33	0.135591	FC002	Tiffani	0.1	37.08	36.5779	33.77	0.693809	16800	0.110216	12	dta	Yes	0.0516	2	rgv2_r01	RGv2 Run 1	rgv2_r01_s034	0
9.028	0.625	B0001	528.467	4	27.5654	177	22.4426	520-2-KB	522	EO_10	Dynamic	5	15	480	rgv2_r01	2.34619	650	1171.29	1216.25	1927.57	1077.19	697.243	1.1291	4522.44	MEF	c:\users\evan\skydrive\projects\12.lightsensorcharacterization\experiments\rgv2\rgv2_r01\measurements\flow\fcs\Cells036.fcs	0.8	37	36.8922	36.33	0.135591	FC002	Tiffani	0.1	37.08	36.5779	33.77	0.693809	16792	0.127696	3	dta	Yes	0.0535	2	rgv2_r01	RGv2 Run 1	rgv2_r01_s035	0
8.044	0.625	B0001	528.436	4	28.0561	179	22.4622	520-2-KB	522	EO_10	Dynamic	6	20	480	rgv2_r01	2.43214	650	1142.08	1182.95	1818.43	1067.27	839.017	1.10839	4422.66	MEF	c:\users\evan\skydrive\projects\12.lightsensorcharacterization\experiments\rgv2\rgv2_r01\measurements\flow\fcs\Cells037.fcs	0.8	37	36.8922	36.33	0.135591	FC002	Tiffani	0.1	37.08	36.5779	33.77	0.693809	16919	0.141496	4	dta	Yes	0.055	2	rgv2_r01	RGv2 Run 1	rgv2_r01_s036	0
7.137	0.625	B0001	528.491	4	27.5426	175	22.5976	520-2-KB	523	EO_10	Dynamic	1	360	480	rgv2_r01	1.15759	650	17254.8	28576.1	29233.1	18631.5	21605.1	1.53375	33840.1	MEF	c:\users\evan\skydrive\projects\12.lightsensorcharacterization\experiments\rgv2\rgv2_r01\measurements\flow\fcs\Cells038.fcs	0.8	37	36.8922	36.33	0.135591	FC002	Tiffani	0.1	37.08	36.5779	33.77	0.693809	16930	0.198536	23	dta	Yes	0.0612	3	rgv2_r01	RGv2 Run 1	rgv2_r01_s037	0
7.445	0.625	B0001	527.474	4	28.0045	174	22.4737	520-2-KB	521	EO_10	Dynamic	2	240	480	rgv2_r01	1.21378	650	15112.2	26506.6	26891.7	16519.5	24822.6	1.60457	32640.6	MEF	c:\users\evan\skydrive\projects\12.lightsensorcharacterization\experiments\rgv2\rgv2_r01\measurements\flow\fcs\Cells039.fcs	0.8	37	36.8922	36.33	0.135591	FC002	Tiffani	0.1	37.08	36.5779	33.77	0.693809	16808	0.172776	19	dta	Yes	0.0584	3	rgv2_r01	RGv2 Run 1	rgv2_r01_s038	0
9.247	0.625	B0001	530.195	4	30.6709	191	22.3064	520-2-KB	523.5	EO_10	Dynamic	3	270	480	rgv2_r01	1.07088	650	19466.3	32529.2	32298.9	21208.9	21208.9	1.53375	34588.2	MEF	c:\users\evan\skydrive\projects\12.lightsensorcharacterization\experiments\rgv2\rgv2_r01\measurements\flow\fcs\Cells040.fcs	0.8	37	36.8922	36.33	0.135591	FC002	Tiffani	0.1	37.08	36.5779	33.77	0.693809	16804	0.133216	20	dta	Yes	0.0541	3	rgv2_r01	RGv2 Run 1	rgv2_r01_s039	0
8.065	0.625	B0001	528.964	4	28.3407	180	22.6115	520-2-KB	522.5	EO_10	Dynamic	4	160	480	rgv2_r01	1.19013	650	12007.1	21686.9	21466.4	13352.2	19334.1	1.62423	25547.8	MEF	c:\users\evan\skydrive\projects\12.lightsensorcharacterization\experiments\rgv2\rgv2_r01\measurements\flow\fcs\Cells041.fcs	0.8	37	36.8922	36.33	0.135591	FC002	Tiffani	0.1	37.08	36.5779	33.77	0.693809	16888	0.149776	16	dta	Yes	0.0559	3	rgv2_r01	RGv2 Run 1	rgv2_r01_s040	0
8.77	0.625	B0001	527.151	4	28.2749	174	22.6505	520-2-KB	521	EO_10	Dynamic	5	40	480	rgv2_r01	1.73126	650	1855.9	2249.26	3071.68	1792.08	1618.62	1.25511	5317.88	MEF	c:\users\evan\skydrive\projects\12.lightsensorcharacterization\experiments\rgv2\rgv2_r01\measurements\flow\fcs\Cells042.fcs	0.8	37	36.8922	36.33	0.135591	FC002	Tiffani	0.1	37.08	36.5779	33.77	0.693809	16887	0.146096	8	dta	Yes	0.0555	3	rgv2_r01	RGv2 Run 1	rgv2_r01_s041	0
8.562	0.625	B0001	527.659	4	28.2007	173	22.5431	520-2-KB	521	EO_10	Dynamic	6	210	480	rgv2_r01	1.195	650	13905.8	24388.2	24751.8	15340.6	14783.1	1.58978	29578.3	MEF	c:\users\evan\skydrive\projects\12.lightsensorcharacterization\experiments\rgv2\rgv2_r01\measurements\flow\fcs\Cells043.fcs	0.8	37	36.8922	36.33	0.135591	FC002	Tiffani	0.1	37.08	36.5779	33.77	0.693809	16923	0.142416	18	dta	Yes	0.0551	3	rgv2_r01	RGv2 Run 1	rgv2_r01_s042	0
8.287	0.625	B0001	528.496	4	27.7329	173	22.4784	520-2-KB	522	EO_10	Dynamic	1	5	480	rgv2_r01	2.3245	650	1125.48	1167.22	1882.9	1028.48	920.374	1.13489	4376.8	MEF	c:\users\evan\skydrive\projects\12.lightsensorcharacterization\experiments\rgv2\rgv2_r01\measurements\flow\fcs\Cells044.fcs	0.8	37	36.8922	36.33	0.135591	FC002	Tiffani	0.1	37.08	36.5779	33.77	0.693809	16815	0.157136	1	dta	Yes	0.0567	4	rgv2_r01	RGv2 Run 1	rgv2_r01_s043	0
8.473	0.625	B0001	527.548	4	28.1023	175	22.4385	520-2-KB	521	EO_10	Dynamic	2	100	480	rgv2_r01	1.28125	650	7014.24	12856.6	12768.4	7384.38	7734.12	1.74105	16359.6	MEF	c:\users\evan\skydrive\projects\12.lightsensorcharacterization\experiments\rgv2\rgv2_r01\measurements\flow\fcs\Cells045.fcs	0.8	37	36.8922	36.33	0.135591	FC002	Tiffani	0.1	37.08	36.5779	33.77	0.693809	16869	0.143336	13	dta	Yes	0.0552	4	rgv2_r01	RGv2 Run 1	rgv2_r01_s044	0
9.46	0.625	B0001	527.875	4	28.475	178	22.3677	520-2-KB	521.5	EO_10	Dynamic	3	70	480	rgv2_r01	1.36736	650	4264.39	6831.91	7436.74	4198.89	2926.72	1.62707	10168.7	MEF	c:\users\evan\skydrive\projects\12.lightsensorcharacterization\experiments\rgv2\rgv2_r01\measurements\flow\fcs\Cells046.fcs	0.8	37	36.8922	36.33	0.135591	FC002	Tiffani	0.1	37.08	36.5779	33.77	0.693809	16777	0.123096	11	dta	Yes	0.053	4	rgv2_r01	RGv2 Run 1	rgv2_r01_s045	0
8.656	0.625	B0001	528.362	4	28.2114	174	22.4067	520-2-KB	523	EO_10	Dynamic	4	60	480	rgv2_r01	1.57251	650	3507.14	5193.44	6051.48	3425.39	2365.57	1.51616	9515.98	MEF	c:\users\evan\skydrive\projects\12.lightsensorcharacterization\experiments\rgv2\rgv2_r01\measurements\flow\fcs\Cells047.fcs	0.8	37	36.8922	36.33	0.135591	FC002	Tiffani	0.1	37.08	36.5779	33.77	0.693809	16800	0.128616	10	dta	Yes	0.0536	4	rgv2_r01	RGv2 Run 1	rgv2_r01_s046	0
9.807	0.625	B0001	527.702	4	28.0651	164	22.4597	520-2-KB	521	EO_10	Dynamic	5	10	480	rgv2_r01	1.96585	650	1220.16	1262.12	1954.47	1117.82	1000.32	1.1291	3842.2	MEF	c:\users\evan\skydrive\projects\12.lightsensorcharacterization\experiments\rgv2\rgv2_r01\measurements\flow\fcs\Cells048.fcs	0.8	37	36.8922	36.33	0.135591	FC002	Tiffani	0.1	37.08	36.5779	33.77	0.693809	16705	0.146096	2	dta	Yes	0.0555	4	rgv2_r01	RGv2 Run 1	rgv2_r01_s047	0
8.602	0.625	B0001	531.154	4	32.5192	187	22.516	520-2-KB	525.5	EO_10	Dynamic	6	30	480	rgv2_r01	1.93762	650	1529.88	1732.03	2443.46	1475.54	1237.61	1.17383	4734.48	MEF	c:\users\evan\skydrive\projects\12.lightsensorcharacterization\experiments\rgv2\rgv2_r01\measurements\flow\fcs\Cells049.fcs	0.8	37	36.8922	36.33	0.135591	FC002	Tiffani	0.1	37.08	36.5779	33.77	0.693809	16780	0.130456	6	dta	Yes	0.0538	4	rgv2_r01	RGv2 Run 1	rgv2_r01_s048	0
10.382	2.5	B0001	527.777	4	27.9507	179	22.3563	520-2-KB	521	EO_15	Dynamic	1	210	480	rgv2_r01	0.670502	650	68533.8	61474.6	87321	77486.3	90688.8	0.793361	58548.9	MEF	c:\users\evan\skydrive\projects\12.lightsensorcharacterization\experiments\rgv2\rgv2_r01\measurements\flow\fcs\Cells146.fcs	0.8	37	36.8922	36.33	0.135591	FC002	Sisko	0.1	37.08	36.5779	33.77	0.693809	16628	0.071576	18	dta	Yes	0.0474	1	rgv2_r01	RGv2 Run 1	rgv2_r01_s145	0
10.534	2.5	B0001	528.316	4	28.2491	172	22.4314	520-2-KB	522.5	EO_15	Dynamic	2	140	480	rgv2_r01	0.677682	650	55011.5	55246.2	70972.5	63212	75364.5	0.873982	48096.8	MEF	c:\users\evan\skydrive\projects\12.lightsensorcharacterization\experiments\rgv2\rgv2_r01\measurements\flow\fcs\Cells147.fcs	0.8	37	36.8922	36.33	0.135591	FC002	Sisko	0.1	37.08	36.5779	33.77	0.693809	16618	0.085376	15	dta	Yes	0.0489	1	rgv2_r01	RGv2 Run 1	rgv2_r01_s146	0
11.568	2.5	B0001	528.122	4	28.3931	170	22.5373	520-2-KB	521.5	EO_15	Dynamic	3	5	480	rgv2_r01	3.4791	650	1232.27	1286.88	2238.11	1138.7	862.639	1.13013	7786.61	MEF	c:\users\evan\skydrive\projects\12.lightsensorcharacterization\experiments\rgv2\rgv2_r01\measurements\flow\fcs\Cells148.fcs	0.8	37	36.8922	36.33	0.135591	FC002	Sisko	0.1	37.08	36.5779	33.77	0.693809	16710	0.079856	1	dta	Yes	0.0483	1	rgv2_r01	RGv2 Run 1	rgv2_r01_s147	0
11.675	2.5	B0001	528.115	4	27.9049	182	22.747	520-2-KB	521	EO_15	Dynamic	4	40	480	rgv2_r01	1.03007	650	8797.39	12593.7	13464.4	9929.63	12986.5	1.26829	13869.2	MEF	c:\users\evan\skydrive\projects\12.lightsensorcharacterization\experiments\rgv2\rgv2_r01\measurements\flow\fcs\Cells149.fcs	0.8	37	36.8922	36.33	0.135591	FC002	Sisko	0.1	37.08	36.5779	33.77	0.693809	16673	0.081696	8	dta	Yes	0.0485	1	rgv2_r01	RGv2 Run 1	rgv2_r01_s148	0
11.892	2.5	B0001	529.665	4	29.0017	195	22.5229	520-2-KB	523	EO_15	Dynamic	5	240	480	rgv2_r01	0.666987	650	71800.5	62730.3	90281.3	79667.8	83441	0.787398	60216.5	MEF	c:\users\evan\skydrive\projects\12.lightsensorcharacterization\experiments\rgv2\rgv2_r01\measurements\flow\fcs\Cells150.fcs	0.8	37	36.8922	36.33	0.135591	FC002	Sisko	0.1	37.08	36.5779	33.77	0.693809	16656	0.073416	19	dta	Yes	0.0476	1	rgv2_r01	RGv2 Run 1	rgv2_r01_s149	0
11.67	2.5	B0001	528.461	4	28.2566	170	22.4554	520-2-KB	522	EO_15	Dynamic	6	330	480	rgv2_r01	0.708442	650	71980.8	66423.2	93200.6	80408.6	100408	0.826071	66027.3	MEF	c:\users\evan\skydrive\projects\12.lightsensorcharacterization\experiments\rgv2\rgv2_r01\measurements\flow\fcs\Cells151.fcs	0.8	37	36.8922	36.33	0.135591	FC002	Sisko	0.1	37.08	36.5779	33.77	0.693809	16707	0.080776	22	dta	Yes	0.0484	1	rgv2_r01	RGv2 Run 1	rgv2_r01_s150	0
11.58	2.5	B0001	527.91	4	27.9376	192	22.6361	520-2-KB	521	EO_15	Dynamic	1	270	480	rgv2_r01	0.681743	650	73169.9	63313.5	92337.2	80408.6	76772.5	0.787398	62950.3	MEF	c:\users\evan\skydrive\projects\12.lightsensorcharacterization\experiments\rgv2\rgv2_r01\measurements\flow\fcs\Cells152.fcs	0.8	37	36.8922	36.33	0.135591	FC002	Sisko	0.1	37.08	36.5779	33.77	0.693809	16669	0.064216	20	dta	Yes	0.0466	2	rgv2_r01	RGv2 Run 1	rgv2_r01_s151	0
10.797	2.5	B0001	532.19	4	27.9449	192	22.5608	520-2-KB	526.5	EO_15	Dynamic	2	70	480	rgv2_r01	0.793451	650	24606	32404	35205.1	28651.8	29594.7	1.13096	27933.6	MEF	c:\users\evan\skydrive\projects\12.lightsensorcharacterization\experiments\rgv2\rgv2_r01\measurements\flow\fcs\Cells153.fcs	0.8	37	36.8922	36.33	0.135591	FC002	Sisko	0.1	37.08	36.5779	33.77	0.693809	16680	0.072496	11	dta	Yes	0.0475	2	rgv2_r01	RGv2 Run 1	rgv2_r01_s152	0
11.508	2.5	B0001	528.419	4	28.207	170	22.628	520-2-KB	522	EO_15	Dynamic	3	60	480	rgv2_r01	0.82128	650	20309.2	26434.6	29198.1	23265.5	31575.5	1.13622	23979.8	MEF	c:\users\evan\skydrive\projects\12.lightsensorcharacterization\experiments\rgv2\rgv2_r01\measurements\flow\fcs\Cells154.fcs	0.8	37	36.8922	36.33	0.135591	FC002	Sisko	0.1	37.08	36.5779	33.77	0.693809	16678	0.069736	10	dta	Yes	0.0472	2	rgv2_r01	RGv2 Run 1	rgv2_r01_s153	0
10.634	2.5	B0001	528.709	4	27.8753	174	22.5298	520-2-KB	522.5	EO_15	Dynamic	4	20	480	rgv2_r01	1.58967	650	2186.95	2553.82	3479.95	2176.52	2619.08	1.17335	5531.98	MEF	c:\users\evan\skydrive\projects\12.lightsensorcharacterization\experiments\rgv2\rgv2_r01\measurements\flow\fcs\Cells155.fcs	0.8	37	36.8922	36.33	0.135591	FC002	Sisko	0.1	37.08	36.5779	33.77	0.693809	16744	0.092736	4	dta	Yes	0.0497	2	rgv2_r01	RGv2 Run 1	rgv2_r01_s154	0
11.104	2.5	B0001	527.102	4	28.2811	174	22.4816	520-2-KB	521	EO_15	Dynamic	5	180	480	rgv2_r01	0.66063	650	63695.2	59311	81143.6	71956.5	70636.9	0.824261	53605.9	MEF	c:\users\evan\skydrive\projects\12.lightsensorcharacterization\experiments\rgv2\rgv2_r01\measurements\flow\fcs\Cells156.fcs	0.8	37	36.8922	36.33	0.135591	FC002	Sisko	0.1	37.08	36.5779	33.77	0.693809	16812	0.078936	17	dta	Yes	0.0482	2	rgv2_r01	RGv2 Run 1	rgv2_r01_s155	0
10.457	2.5	B0001	528.198	4	28.2708	168	22.4516	520-2-KB	522	EO_15	Dynamic	6	100	480	rgv2_r01	0.739821	650	41432.9	48835.7	56386.7	48332.5	56046.5	1.01041	41716	MEF	c:\users\evan\skydrive\projects\12.lightsensorcharacterization\experiments\rgv2\rgv2_r01\measurements\flow\fcs\Cells157.fcs	0.8	37	36.8922	36.33	0.135591	FC002	Sisko	0.1	37.08	36.5779	33.77	0.693809	16751	0.089976	13	dta	Yes	0.0494	2	rgv2_r01	RGv2 Run 1	rgv2_r01_s156	0
10.852	2.5	B0001	531.996	4	27.5313	182	22.4104	520-2-KB	526.5	EO_15	Dynamic	1	30	480	rgv2_r01	1.1922	650	4872.35	7219.07	7803.52	5006.13	4606.05	1.44205	9303.32	MEF	c:\users\evan\skydrive\projects\12.lightsensorcharacterization\experiments\rgv2\rgv2_r01\measurements\flow\fcs\Cells158.fcs	0.8	37	36.8922	36.33	0.135591	FC002	Sisko	0.1	37.08	36.5779	33.77	0.693809	16823	0.078936	6	dta	Yes	0.0482	3	rgv2_r01	RGv2 Run 1	rgv2_r01_s157	0
12.498	2.5	B0001	527.647	4	28.2178	185	22.4194	520-2-KB	521	EO_15	Dynamic	2	300	480	rgv2_r01	0.685382	650	75575.9	63003.7	95163.4	83441	85790.2	0.755068	65223.3	MEF	c:\users\evan\skydrive\projects\12.lightsensorcharacterization\experiments\rgv2\rgv2_r01\measurements\flow\fcs\Cells159.fcs	0.8	37	36.8922	36.33	0.135591	FC002	Sisko	0.1	37.08	36.5779	33.77	0.693809	16752	0.072496	21	dta	Yes	0.0475	3	rgv2_r01	RGv2 Run 1	rgv2_r01_s158	0
10.93	2.5	B0001	528.283	4	28.0539	171	22.441	520-2-KB	522.5	EO_15	Dynamic	3	25	480	rgv2_r01	1.65554	650	3169.25	4186.63	5215.83	3180.94	3122.6	1.31616	8634.99	MEF	c:\users\evan\skydrive\projects\12.lightsensorcharacterization\experiments\rgv2\rgv2_r01\measurements\flow\fcs\Cells160.fcs	0.8	37	36.8922	36.33	0.135591	FC002	Sisko	0.1	37.08	36.5779	33.77	0.693809	16746	0.083536	5	dta	Yes	0.0487	3	rgv2_r01	RGv2 Run 1	rgv2_r01_s159	0
11.245	2.5	B0001	528.515	4	27.6587	177	22.6782	520-2-KB	522.5	EO_15	Dynamic	4	160	480	rgv2_r01	0.676902	650	58480	58027.2	75969.9	67442.7	75364.5	0.860393	51424.2	MEF	c:\users\evan\skydrive\projects\12.lightsensorcharacterization\experiments\rgv2\rgv2_r01\measurements\flow\fcs\Cells161.fcs	0.8	37	36.8922	36.33	0.135591	FC002	Sisko	0.1	37.08	36.5779	33.77	0.693809	16699	0.077096	16	dta	Yes	0.048	3	rgv2_r01	RGv2 Run 1	rgv2_r01_s160	0
13.152	2.5	B0001	527.493	4	27.8633	181	22.6439	520-2-KB	521	EO_15	Dynamic	5	360	480	rgv2_r01	0.683633	650	79197.1	66799.7	99294.3	84999.9	87392.9	0.78588	67880.9	MEF	c:\users\evan\skydrive\projects\12.lightsensorcharacterization\experiments\rgv2\rgv2_r01\measurements\flow\fcs\Cells162.fcs	0.8	37	36.8922	36.33	0.135591	FC002	Sisko	0.1	37.08	36.5779	33.77	0.693809	16820	0.110216	23	dta	Yes	0.0516	3	rgv2_r01	RGv2 Run 1	rgv2_r01_s161	0
10.826	2.5	B0001	528.356	4	28.2953	174	22.4741	520-2-KB	522.5	EO_15	Dynamic	6	50	480	rgv2_r01	0.9417	650	14916.3	22226.8	22937.4	17462.7	20249.8	1.27281	21600.2	MEF	c:\users\evan\skydrive\projects\12.lightsensorcharacterization\experiments\rgv2\rgv2_r01\measurements\flow\fcs\Cells163.fcs	0.8	37	36.8922	36.33	0.135591	FC002	Sisko	0.1	37.08	36.5779	33.77	0.693809	16806	0.085376	9	dta	Yes	0.0489	3	rgv2_r01	RGv2 Run 1	rgv2_r01_s162	0
10.73	2.5	B0001	528.107	4	28.1772	192	22.4356	520-2-KB	521.5	EO_15	Dynamic	1	0	480	rgv2_r01	3.05418	650	1160.48	1229.47	2097.64	1047.7	1382.98	1.1735	6406.58	MEF	c:\users\evan\skydrive\projects\12.lightsensorcharacterization\experiments\rgv2\rgv2_r01\measurements\flow\fcs\Cells164.fcs	0.8	37	36.8922	36.33	0.135591	FC002	Sisko	0.1	37.08	36.5779	33.77	0.693809	16737	0.076176	0	dta	Yes	0.0479	4	rgv2_r01	RGv2 Run 1	rgv2_r01_s163	0
11.509	2.5	B0001	527.717	4	27.8762	193	22.5986	520-2-KB	521	EO_15	Dynamic	2	35	480	rgv2_r01	1.06493	650	6651.04	9921.74	10288.9	7248.96	7592.28	1.36871	10956.9	MEF	c:\users\evan\skydrive\projects\12.lightsensorcharacterization\experiments\rgv2\rgv2_r01\measurements\flow\fcs\Cells165.fcs	0.8	37	36.8922	36.33	0.135591	FC002	Sisko	0.1	37.08	36.5779	33.77	0.693809	16652	0.066976	7	dta	Yes	0.0469	4	rgv2_r01	RGv2 Run 1	rgv2_r01_s164	0
10.115	2.5	B0001	529.786	4	29.1329	199	22.2858	520-2-KB	523.5	EO_15	Dynamic	3	120	480	rgv2_r01	0.713454	650	47693.1	51275.7	63200.3	55530.2	57093.5	0.923384	45090.5	MEF	c:\users\evan\skydrive\projects\12.lightsensorcharacterization\experiments\rgv2\rgv2_r01\measurements\flow\fcs\Cells166.fcs	0.8	37	36.8922	36.33	0.135591	FC002	Sisko	0.1	37.08	36.5779	33.77	0.693809	16726	0.084456	14	dta	Yes	0.0488	4	rgv2_r01	RGv2 Run 1	rgv2_r01_s165	0
10.842	2.5	B0001	528.039	4	28.1983	175	22.4989	520-2-KB	522	EO_15	Dynamic	4	10	480	rgv2_r01	2.61199	650	1358.64	1500.8	2338.82	1284.28	1345.11	1.16859	6108.98	MEF	c:\users\evan\skydrive\projects\12.lightsensorcharacterization\experiments\rgv2\rgv2_r01\measurements\flow\fcs\Cells167.fcs	0.8	37	36.8922	36.33	0.135591	FC002	Sisko	0.1	37.08	36.5779	33.77	0.693809	16725	0.074336	2	dta	Yes	0.0477	4	rgv2_r01	RGv2 Run 1	rgv2_r01_s166	0
11.457	2.5	B0001	527.5	4	28.3554	171	22.4254	520-2-KB	521.5	EO_15	Dynamic	5	80	480	rgv2_r01	0.734265	650	32651.7	39675.1	45297.3	38705.7	46146.9	1.02504	33260.2	MEF	c:\users\evan\skydrive\projects\12.lightsensorcharacterization\experiments\rgv2\rgv2_r01\measurements\flow\fcs\Cells168.fcs	0.8	37	36.8922	36.33	0.135591	FC002	Sisko	0.1	37.08	36.5779	33.77	0.693809	16682	0.071576	12	dta	Yes	0.0474	4	rgv2_r01	RGv2 Run 1	rgv2_r01_s167	0
10.68	2.5	B0001	527.658	4	28.286	175	22.5841	520-2-KB	521	EO_15	Dynamic	6	15	480	rgv2_r01	1.8982	650	1757.99	1953.79	2852.58	1711.04	1876.95	1.14188	5414.78	MEF	c:\users\evan\skydrive\projects\12.lightsensorcharacterization\experiments\rgv2\rgv2_r01\measurements\flow\fcs\Cells169.fcs	0.8	37	36.8922	36.33	0.135591	FC002	Sisko	0.1	37.08	36.5779	33.77	0.693809	16624	0.073416	3	dta	Yes	0.0476	4	rgv2_r01	RGv2 Run 1	rgv2_r01_s168	0
8.848	5	B0001	528.675	4	28.7204	198	22.1984	520-2-KB	522.5	EO_09	Dynamic	1	30	480	rgv2_r04	1.04461	650	8958.75	13329.4	13971.8	10164.5	16653	1.31136	14595.1	MEF	c:\users\evan\skydrive\projects\12.lightsensorcharacterization\experiments\rgv2\rgv2_r04\measurements\flow\fcs\Cells002.fcs	0.8	37.02	36.8977	36.39	0.127267	FC002	Tori	0.1	37.03	36.3877	33.37	0.800501	16761	0.099176	6	dta	Yes	0.0504	1	rgv2_r04	RGv2 Run 4	rgv2_r04_s001	0
9.658	5	B0001	529.519	4	28.6425	201	22.5344	520-2-KB	523.5	EO_09	Dynamic	2	5	480	rgv2_r04	2.73001	650	1306.98	1444.05	2338.84	1193.04	1149.4	1.2104	6385.05	MEF	c:\users\evan\skydrive\projects\12.lightsensorcharacterization\experiments\rgv2\rgv2_r04\measurements\flow\fcs\Cells003.fcs	0.8	37.02	36.8977	36.39	0.127267	FC002	Tori	0.1	37.03	36.3877	33.37	0.800501	16554	0.104696	1	dta	Yes	0.051	1	rgv2_r04	RGv2 Run 4	rgv2_r04_s002	0
10.213	5	B0001	528.631	4	28.0792	168	22.5361	520-2-KB	522.5	EO_09	Dynamic	3	25	480	rgv2_r04	1.13105	650	6359.6	9282.03	9800.59	6937.89	5652.35	1.33788	11085	MEF	c:\users\evan\skydrive\projects\12.lightsensorcharacterization\experiments\rgv2\rgv2_r04\measurements\flow\fcs\Cells004.fcs	0.8	37.02	36.8977	36.39	0.127267	FC002	Tori	0.1	37.03	36.3877	33.37	0.800501	16550	0.105616	5	dta	Yes	0.0511	1	rgv2_r04	RGv2 Run 4	rgv2_r04_s003	0
10.96	5	B0001	529.109	4	28.6376	172	22.6213	520-2-KB	522.5	EO_09	Dynamic	4	270	480	rgv2_r04	0.642253	650	90603.5	70591.8	110437	95944.6	94173.8	0.735755	70928.4	MEF	c:\users\evan\skydrive\projects\12.lightsensorcharacterization\experiments\rgv2\rgv2_r04\measurements\flow\fcs\Cells005.fcs	0.8	37.02	36.8977	36.39	0.127267	FC002	Tori	0.1	37.03	36.3877	33.37	0.800501	16470	0.102856	20	dta	Yes	0.0508	1	rgv2_r04	RGv2 Run 4	rgv2_r04_s004	0
7.953	5	B0001	531.1	4	27.9383	178	22.2301	520-2-KB	525.5	EO_09	Dynamic	5	80	480	rgv2_r04	0.747479	650	37892.8	46588.4	52728	44699.3	62507.7	1.04226	39413.1	MEF	c:\users\evan\skydrive\projects\12.lightsensorcharacterization\experiments\rgv2\rgv2_r04\measurements\flow\fcs\Cells006.fcs	0.8	37.02	36.8977	36.39	0.127267	FC002	Tori	0.1	37.03	36.3877	33.37	0.800501	16471	0.166336	12	dta	Yes	0.0577	1	rgv2_r04	RGv2 Run 4	rgv2_r04_s005	0
7.673	5	B0001	527.4	4	28.1382	171	22.5362	520-2-KB	521	EO_09	Dynamic	6	10	480	rgv2_r04	2.11311	650	1310.89	1471.2	2113.12	1249.91	1309.5	1.17704	4465.26	MEF	c:\users\evan\skydrive\projects\12.lightsensorcharacterization\experiments\rgv2\rgv2_r04\measurements\flow\fcs\Cells007.fcs	0.8	37.02	36.8977	36.39	0.127267	FC002	Tori	0.1	37.03	36.3877	33.37	0.800501	16490	0.173696	2	dta	Yes	0.0585	1	rgv2_r04	RGv2 Run 4	rgv2_r04_s006	0
8.928	5	B0001	527.855	4	28.1119	172	22.7032	520-2-KB	521.5	EO_09	Dynamic	1	240	480	rgv2_r04	0.676656	650	73200.3	66363.5	92448.9	81134.2	85002.3	0.817948	62556.1	MEF	c:\users\evan\skydrive\projects\12.lightsensorcharacterization\experiments\rgv2\rgv2_r04\measurements\flow\fcs\Cells008.fcs	0.8	37.02	36.8977	36.39	0.127267	FC002	Tori	0.1	37.03	36.3877	33.37	0.800501	16468	0.136896	19	dta	Yes	0.0545	2	rgv2_r04	RGv2 Run 4	rgv2_r04_s007	0
8.455	5	B0001	528.492	4	28.2188	191	22.5457	520-2-KB	521.5	EO_09	Dynamic	2	60	480	rgv2_r04	0.805797	650	26314.1	33959.4	37697.3	31374.5	35413.3	1.08239	30376.3	MEF	c:\users\evan\skydrive\projects\12.lightsensorcharacterization\experiments\rgv2\rgv2_r04\measurements\flow\fcs\Cells009.fcs	0.8	37.02	36.8977	36.39	0.127267	FC002	Tori	0.1	37.03	36.3877	33.37	0.800501	16465	0.140576	10	dta	Yes	0.0549	2	rgv2_r04	RGv2 Run 4	rgv2_r04_s008	0
10.79	5	B0001	528.275	4	28.1058	173	22.7084	520-2-KB	521.5	EO_09	Dynamic	3	210	480	rgv2_r04	0.627636	650	82414.3	67842.4	101482	90729.5	102409	0.747743	63694	MEF	c:\users\evan\skydrive\projects\12.lightsensorcharacterization\experiments\rgv2\rgv2_r04\measurements\flow\fcs\Cells010.fcs	0.8	37.02	36.8977	36.39	0.127267	FC002	Tori	0.1	37.03	36.3877	33.37	0.800501	16362	0.102856	18	dta	Yes	0.0508	2	rgv2_r04	RGv2 Run 4	rgv2_r04_s009	0
8.957	5	B0001	530.443	4	31.6792	190	22.5165	520-2-KB	525.5	EO_09	Dynamic	4	160	480	rgv2_r04	0.682773	650	61795.1	63232.2	80621.8	71214.6	77442.1	0.887911	55046.4	MEF	c:\users\evan\skydrive\projects\12.lightsensorcharacterization\experiments\rgv2\rgv2_r04\measurements\flow\fcs\Cells011.fcs	0.8	37.02	36.8977	36.39	0.127267	FC002	Tori	0.1	37.03	36.3877	33.37	0.800501	16425	0.139656	16	dta	Yes	0.0548	2	rgv2_r04	RGv2 Run 4	rgv2_r04_s010	0
8.405	5	B0001	528.216	4	28.2028	172	22.5529	520-2-KB	522	EO_09	Dynamic	5	35	480	rgv2_r04	0.996252	650	9643.3	15770.2	15422.2	11261.2	13694.3	1.4004	15364.4	MEF	c:\users\evan\skydrive\projects\12.lightsensorcharacterization\experiments\rgv2\rgv2_r04\measurements\flow\fcs\Cells012.fcs	0.8	37.02	36.8977	36.39	0.127267	FC002	Tori	0.1	37.03	36.3877	33.37	0.800501	16473	0.142416	7	dta	Yes	0.0551	2	rgv2_r04	RGv2 Run 4	rgv2_r04_s011	0
7.837	5	B0001	528.661	4	28.2755	176	22.523	520-2-KB	522	EO_09	Dynamic	6	15	480	rgv2_r04	1.58301	650	2059.12	2564.77	3212.65	2105.82	1814.24	1.21795	5085.67	MEF	c:\users\evan\skydrive\projects\12.lightsensorcharacterization\experiments\rgv2\rgv2_r04\measurements\flow\fcs\Cells013.fcs	0.8	37.02	36.8977	36.39	0.127267	FC002	Tori	0.1	37.03	36.3877	33.37	0.800501	16499	0.162656	3	dta	Yes	0.0573	2	rgv2_r04	RGv2 Run 4	rgv2_r04_s012	0
7.704	5	B0001	528.486	4	28.1714	169	22.5666	520-2-KB	523	EO_09	Dynamic	1	0	480	rgv2_r04	2.63207	650	960.466	920.338	1523.16	885.526	837.393	1.03931	4009.06	MEF	c:\users\evan\skydrive\projects\12.lightsensorcharacterization\experiments\rgv2\rgv2_r04\measurements\flow\fcs\Cells014.fcs	0.8	37.02	36.8977	36.39	0.127267	FC002	Tori	0.1	37.03	36.3877	33.37	0.800501	16492	0.170936	0	dta	Yes	0.0582	3	rgv2_r04	RGv2 Run 4	rgv2_r04_s013	0
8.432	5	B0001	530.968	4	27.9332	177	22.4027	520-2-KB	525	EO_09	Dynamic	2	70	480	rgv2_r04	0.752295	650	33095.4	41477.4	46493	39234.3	44284.9	1.05717	34976.5	MEF	c:\users\evan\skydrive\projects\12.lightsensorcharacterization\experiments\rgv2\rgv2_r04\measurements\flow\fcs\Cells015.fcs	0.8	37.02	36.8977	36.39	0.127267	FC002	Tori	0.1	37.03	36.3877	33.37	0.800501	16471	0.149776	11	dta	Yes	0.0559	3	rgv2_r04	RGv2 Run 4	rgv2_r04_s014	0
10.661	5	B0001	528.015	4	28.0046	169	22.6886	520-2-KB	522	EO_09	Dynamic	3	20	480	rgv2_r04	1.24834	650	4270.81	5729.14	6667.76	4354.71	3581.02	1.31562	8323.61	MEF	c:\users\evan\skydrive\projects\12.lightsensorcharacterization\experiments\rgv2\rgv2_r04\measurements\flow\fcs\Cells016.fcs	0.8	37.02	36.8977	36.39	0.127267	FC002	Tori	0.1	37.03	36.3877	33.37	0.800501	16385	0.105616	4	dta	Yes	0.0511	3	rgv2_r04	RGv2 Run 4	rgv2_r04_s015	0
9.807	5	B0001	527.337	4	28.087	173	22.5294	520-2-KB	521	EO_09	Dynamic	4	360	480	rgv2_r04	0.696899	650	74895.3	69867.6	96054.8	83433.4	81893.5	0.837405	66940.5	MEF	c:\users\evan\skydrive\projects\12.lightsensorcharacterization\experiments\rgv2\rgv2_r04\measurements\flow\fcs\Cells017.fcs	0.8	37.02	36.8977	36.39	0.127267	FC002	Tori	0.1	37.03	36.3877	33.37	0.800501	16448	0.125856	23	dta	Yes	0.0533	3	rgv2_r04	RGv2 Run 4	rgv2_r04_s016	0
8.534	5	B0001	527.572	4	28.3546	169	22.6354	520-2-KB	521	EO_09	Dynamic	5	140	480	rgv2_r04	0.701208	650	60511.4	61097.8	79380.5	69900.2	83433.4	0.874072	55662.3	MEF	c:\users\evan\skydrive\projects\12.lightsensorcharacterization\experiments\rgv2\rgv2_r04\measurements\flow\fcs\Cells018.fcs	0.8	37.02	36.8977	36.39	0.127267	FC002	Tori	0.1	37.03	36.3877	33.37	0.800501	16363	0.147936	15	dta	Yes	0.0557	3	rgv2_r04	RGv2 Run 4	rgv2_r04_s017	0
9.209	5	B0001	528.111	4	28.0591	194	22.6077	520-2-KB	521.5	EO_09	Dynamic	6	330	480	rgv2_r04	0.701161	650	76601.2	67250.2	97056.4	84214.2	96842.5	0.798561	68052.1	MEF	c:\users\evan\skydrive\projects\12.lightsensorcharacterization\experiments\rgv2\rgv2_r04\measurements\flow\fcs\Cells019.fcs	0.8	37.02	36.8977	36.39	0.127267	FC002	Tori	0.1	37.03	36.3877	33.37	0.800501	16493	0.139656	22	dta	Yes	0.0548	3	rgv2_r04	RGv2 Run 4	rgv2_r04_s018	0
7.552	5	B0001	527.536	4	28.1501	172	22.4446	520-2-KB	521.5	EO_09	Dynamic	1	40	480	rgv2_r04	0.908184	650	13227.3	19946.6	20292.6	15895.2	18622.4	1.25488	18429.4	MEF	c:\users\evan\skydrive\projects\12.lightsensorcharacterization\experiments\rgv2\rgv2_r04\measurements\flow\fcs\Cells020.fcs	0.8	37.02	36.8977	36.39	0.127267	FC002	Tori	0.1	37.03	36.3877	33.37	0.800501	16494	0.186576	8	dta	Yes	0.0599	4	rgv2_r04	RGv2 Run 4	rgv2_r04_s019	0
8.303	5	B0001	528.619	4	28.1715	174	22.3459	520-2-KB	523	EO_09	Dynamic	2	180	480	rgv2_r04	0.679034	650	68130.5	62620.9	86396.2	76012.8	79636.7	0.823822	58665.9	MEF	c:\users\evan\skydrive\projects\12.lightsensorcharacterization\experiments\rgv2\rgv2_r04\measurements\flow\fcs\Cells021.fcs	0.8	37.02	36.8977	36.39	0.127267	FC002	Tori	0.1	37.03	36.3877	33.37	0.800501	16412	0.152536	17	dta	Yes	0.0562	4	rgv2_r04	RGv2 Run 4	rgv2_r04_s020	0
8.377	5	B0001	527.981	4	28.198	165	22.6018	520-2-KB	521.5	EO_09	Dynamic	3	100	480	rgv2_r04	0.697881	650	50079.5	54427.4	66276.5	58562	78898.4	0.929397	46253.1	MEF	c:\users\evan\skydrive\projects\12.lightsensorcharacterization\experiments\rgv2\rgv2_r04\measurements\flow\fcs\Cells022.fcs	0.8	37.02	36.8977	36.39	0.127267	FC002	Tori	0.1	37.03	36.3877	33.37	0.800501	16362	0.147016	13	dta	Yes	0.0556	4	rgv2_r04	RGv2 Run 4	rgv2_r04_s021	0
9.559	5	B0001	528.419	4	27.6878	179	22.6025	520-2-KB	522	EO_09	Dynamic	4	120	480	rgv2_r04	0.623928	650	67293.1	57233.6	83579.8	75308	82659.9	0.759994	52147.7	MEF	c:\users\evan\skydrive\projects\12.lightsensorcharacterization\experiments\rgv2\rgv2_r04\measurements\flow\fcs\Cells023.fcs	0.8	37.02	36.8977	36.39	0.127267	FC002	Tori	0.1	37.03	36.3877	33.37	0.800501	16245	0.100096	14	dta	Yes	0.0505	4	rgv2_r04	RGv2 Run 4	rgv2_r04_s022	0
9.331	5	B0001	527.763	4	28.1257	172	22.5348	520-2-KB	521.5	EO_09	Dynamic	5	300	480	rgv2_r04	0.688373	650	79197.6	69156	99173.8	85797.8	85002.3	0.806034	68268.6	MEF	c:\users\evan\skydrive\projects\12.lightsensorcharacterization\experiments\rgv2\rgv2_r04\measurements\flow\fcs\Cells024.fcs	0.8	37.02	36.8977	36.39	0.127267	FC002	Tori	0.1	37.03	36.3877	33.37	0.800501	16368	0.124016	21	dta	Yes	0.0531	4	rgv2_r04	RGv2 Run 4	rgv2_r04_s023	0
8.322	5	B0001	528.648	4	28.0326	172	22.4241	520-2-KB	522.5	EO_09	Dynamic	6	50	480	rgv2_r04	0.825493	650	20202.9	27261.1	29646.4	23947.5	27538.6	1.13837	24472.9	MEF	c:\users\evan\skydrive\projects\12.lightsensorcharacterization\experiments\rgv2\rgv2_r04\measurements\flow\fcs\Cells025.fcs	0.8	37.02	36.8977	36.39	0.127267	FC002	Tori	0.1	37.03	36.3877	33.37	0.800501	16416	0.141496	9	dta	Yes	0.055	4	rgv2_r04	RGv2 Run 4	rgv2_r04_s024	0
8.331	0.15625	B0001	528.293	4	27.6079	175	22.6199	520-2-KB	522.5	EO_10	Dynamic	1	330	480	rgv2_r04	2.27484	650	2228.78	2897.16	4165.49	2105.82	2421.59	1.37579	9475.82	MEF	c:\users\evan\skydrive\projects\12.lightsensorcharacterization\experiments\rgv2\rgv2_r04\measurements\flow\fcs\Cells026.fcs	0.8	37.02	36.8977	36.39	0.127267	FC002	Tiffani	0.1	37.03	36.3877	33.37	0.800501	16402	0.118496	22	dta	Yes	0.0525	1	rgv2_r04	RGv2 Run 4	rgv2_r04_s025	0
11.195	0.15625	B0001	527.524	4	28.1777	174	22.6044	520-2-KB	521.5	EO_10	Dynamic	2	35	480	rgv2_r04	2.39114	650	1370.28	1555.55	2361.81	1273.42	1008.87	1.22156	5647.42	MEF	c:\users\evan\skydrive\projects\12.lightsensorcharacterization\experiments\rgv2\rgv2_r04\measurements\flow\fcs\Cells027.fcs	0.8	37.02	36.8977	36.39	0.127267	FC002	Tiffani	0.1	37.03	36.3877	33.37	0.800501	16352	0.090896	7	dta	Yes	0.0495	1	rgv2_r04	RGv2 Run 4	rgv2_r04_s026	0
11.751	0.15625	B0001	531.056	4	27.6783	177	22.6394	520-2-KB	525	EO_10	Dynamic	3	210	480	rgv2_r04	2.2277	650	2479.1	3315.13	4774.97	2311.4	2837.08	1.43425	10637.2	MEF	c:\users\evan\skydrive\projects\12.lightsensorcharacterization\experiments\rgv2\rgv2_r04\measurements\flow\fcs\Cells028.fcs	0.8	37.02	36.8977	36.39	0.127267	FC002	Tiffani	0.1	37.03	36.3877	33.37	0.800501	16396	0.086296	18	dta	Yes	0.049	1	rgv2_r04	RGv2 Run 4	rgv2_r04_s027	0
11.513	0.15625	B0001	528.188	4	28.2414	173	22.3711	520-2-KB	522	EO_10	Dynamic	4	300	480	rgv2_r04	2.50388	650	2800.87	3729.95	5486.28	2584.75	2009.99	1.44306	13737	MEF	c:\users\evan\skydrive\projects\12.lightsensorcharacterization\experiments\rgv2\rgv2_r04\measurements\flow\fcs\Cells029.fcs	0.8	37.02	36.8977	36.39	0.127267	FC002	Tiffani	0.1	37.03	36.3877	33.37	0.800501	16378	0.088136	21	dta	Yes	0.0492	1	rgv2_r04	RGv2 Run 4	rgv2_r04_s028	0
12.464	0.15625	B0001	528.161	4	28.4122	176	22.6102	520-2-KB	522	EO_10	Dynamic	5	25	480	rgv2_r04	2.57804	650	1403.86	1562.56	2599.66	1249.91	1226.84	1.25014	6702.02	MEF	c:\users\evan\skydrive\projects\12.lightsensorcharacterization\experiments\rgv2\rgv2_r04\measurements\flow\fcs\Cells030.fcs	0.8	37.02	36.8977	36.39	0.127267	FC002	Tiffani	0.1	37.03	36.3877	33.37	0.800501	16366	0.080776	5	dta	Yes	0.0484	1	rgv2_r04	RGv2 Run 4	rgv2_r04_s029	0
11.196	0.15625	B0001	528.112	4	28.0091	180	22.4413	520-2-KB	521	EO_10	Dynamic	6	160	480	rgv2_r04	2.08422	650	2330.08	2996.38	4279.41	2185.76	1747.89	1.37087	8919.22	MEF	c:\users\evan\skydrive\projects\12.lightsensorcharacterization\experiments\rgv2\rgv2_r04\measurements\flow\fcs\Cells031.fcs	0.8	37.02	36.8977	36.39	0.127267	FC002	Tiffani	0.1	37.03	36.3877	33.37	0.800501	16352	0.095496	16	dta	Yes	0.05	1	rgv2_r04	RGv2 Run 4	rgv2_r04_s030	0
8.052	0.15625	B0001	529.909	4	27.757	177	22.4522	520-2-KB	524.5	EO_10	Dynamic	1	20	480	rgv2_r04	2.2236	650	995.029	1004.66	1554.33	927.744	688.615	1.08291	3456.21	MEF	c:\users\evan\skydrive\projects\12.lightsensorcharacterization\experiments\rgv2\rgv2_r04\measurements\flow\fcs\Cells032.fcs	0.8	37.02	36.8977	36.39	0.127267	FC002	Tiffani	0.1	37.03	36.3877	33.37	0.800501	16427	0.144256	4	dta	Yes	0.0553	2	rgv2_r04	RGv2 Run 4	rgv2_r04_s031	0
8.942	0.15625	B0001	527.946	4	28.4965	171	22.4483	520-2-KB	522	EO_10	Dynamic	2	240	480	rgv2_r04	1.92931	650	2056.33	2601.18	3676.88	1936.48	2376.9	1.34326	7093.84	MEF	c:\users\evan\skydrive\projects\12.lightsensorcharacterization\experiments\rgv2\rgv2_r04\measurements\flow\fcs\Cells033.fcs	0.8	37.02	36.8977	36.39	0.127267	FC002	Tiffani	0.1	37.03	36.3877	33.37	0.800501	16408	0.136896	19	dta	Yes	0.0545	2	rgv2_r04	RGv2 Run 4	rgv2_r04_s032	0
11.928	0.15625	B0001	528.258	4	27.5662	180	22.5549	520-2-KB	522	EO_10	Dynamic	3	40	480	rgv2_r04	2.37417	650	1370.88	1548.07	2394.06	1249.91	829.629	1.23855	5683.9	MEF	c:\users\evan\skydrive\projects\12.lightsensorcharacterization\experiments\rgv2\rgv2_r04\measurements\flow\fcs\Cells034.fcs	0.8	37.02	36.8977	36.39	0.127267	FC002	Tiffani	0.1	37.03	36.3877	33.37	0.800501	16386	0.087216	8	dta	Yes	0.0491	2	rgv2_r04	RGv2 Run 4	rgv2_r04_s033	0
10.629	0.15625	B0001	527.406	4	28.0455	175	22.6497	520-2-KB	521	EO_10	Dynamic	4	180	480	rgv2_r04	1.95343	650	2131.37	2765.32	3893.58	2028.8	2047.79	1.36303	7605.83	MEF	c:\users\evan\skydrive\projects\12.lightsensorcharacterization\experiments\rgv2\rgv2_r04\measurements\flow\fcs\Cells035.fcs	0.8	37.02	36.8977	36.39	0.127267	FC002	Tiffani	0.1	37.03	36.3877	33.37	0.800501	16369	0.106536	17	dta	Yes	0.0512	2	rgv2_r04	RGv2 Run 4	rgv2_r04_s034	0
8.9	0.15625	B0001	528.467	4	27.5654	177	22.4426	520-2-KB	522	EO_10	Dynamic	5	360	480	rgv2_r04	2.29296	650	2154.45	2771.14	3914.97	2028.8	2028.8	1.3659	8976.88	MEF	c:\users\evan\skydrive\projects\12.lightsensorcharacterization\experiments\rgv2\rgv2_r04\measurements\flow\fcs\Cells036.fcs	0.8	37.02	36.8977	36.39	0.127267	FC002	Tiffani	0.1	37.03	36.3877	33.37	0.800501	16428	0.132296	23	dta	Yes	0.054	2	rgv2_r04	RGv2 Run 4	rgv2_r04_s035	0
9.273	0.15625	B0001	528.436	4	28.0561	179	22.4622	520-2-KB	522	EO_10	Dynamic	6	70	480	rgv2_r04	3.01314	650	1371.49	1569.51	2528.59	1261.61	919.143	1.24405	7618.99	MEF	c:\users\evan\skydrive\projects\12.lightsensorcharacterization\experiments\rgv2\rgv2_r04\measurements\flow\fcs\Cells037.fcs	0.8	37.02	36.8977	36.39	0.127267	FC002	Tiffani	0.1	37.03	36.3877	33.37	0.800501	16371	0.124016	11	dta	Yes	0.0531	2	rgv2_r04	RGv2 Run 4	rgv2_r04_s036	0
8.291	0.15625	B0001	528.491	4	27.5426	175	22.5976	520-2-KB	523	EO_10	Dynamic	1	80	480	rgv2_r04	2.11812	650	1358.46	1569.51	2254.27	1261.61	869.182	1.24405	4774.81	MEF	c:\users\evan\skydrive\projects\12.lightsensorcharacterization\experiments\rgv2\rgv2_r04\measurements\flow\fcs\Cells038.fcs	0.8	37.02	36.8977	36.39	0.127267	FC002	Tiffani	0.1	37.03	36.3877	33.37	0.800501	16420	0.154376	12	dta	Yes	0.0564	3	rgv2_r04	RGv2 Run 4	rgv2_r04_s037	0
9.363	0.15625	B0001	527.474	4	28.0045	174	22.4737	520-2-KB	521	EO_10	Dynamic	2	10	480	rgv2_r04	2.49045	650	1134.46	1214.47	1838.06	1037.46	829.629	1.17061	4577.6	MEF	c:\users\evan\skydrive\projects\12.lightsensorcharacterization\experiments\rgv2\rgv2_r04\measurements\flow\fcs\Cells039.fcs	0.8	37.02	36.8977	36.39	0.127267	FC002	Tiffani	0.1	37.03	36.3877	33.37	0.800501	16404	0.124936	2	dta	Yes	0.0532	3	rgv2_r04	RGv2 Run 4	rgv2_r04_s038	0
9.663	0.15625	B0001	530.195	4	30.6709	191	22.3064	520-2-KB	523.5	EO_10	Dynamic	3	120	480	rgv2_r04	2.15982	650	1822.66	2334.77	3220.3	1715.63	1285.33	1.36089	6955.26	MEF	c:\users\evan\skydrive\projects\12.lightsensorcharacterization\experiments\rgv2\rgv2_r04\measurements\flow\fcs\Cells040.fcs	0.8	37.02	36.8977	36.39	0.127267	FC002	Tiffani	0.1	37.03	36.3877	33.37	0.800501	16343	0.113896	14	dta	Yes	0.052	3	rgv2_r04	RGv2 Run 4	rgv2_r04_s039	0
9.761	0.15625	B0001	528.964	4	28.3407	180	22.6115	520-2-KB	522.5	EO_10	Dynamic	4	5	480	rgv2_r04	2.33942	650	1078.28	1104.31	1732.93	990.252	893.813	1.11518	4054.05	MEF	c:\users\evan\skydrive\projects\12.lightsensorcharacterization\experiments\rgv2\rgv2_r04\measurements\flow\fcs\Cells041.fcs	0.8	37.02	36.8977	36.39	0.127267	FC002	Tiffani	0.1	37.03	36.3877	33.37	0.800501	16288	0.119416	1	dta	Yes	0.0526	3	rgv2_r04	RGv2 Run 4	rgv2_r04_s040	0
9.264	0.15625	B0001	527.151	4	28.2749	174	22.6505	520-2-KB	521	EO_10	Dynamic	5	0	480	rgv2_r04	2.13393	650	1023.55	1023.55	1617.46	945.19	893.813	1.08291	3451.55	MEF	c:\users\evan\skydrive\projects\12.lightsensorcharacterization\experiments\rgv2\rgv2_r04\measurements\flow\fcs\Cells042.fcs	0.8	37.02	36.8977	36.39	0.127267	FC002	Tiffani	0.1	37.03	36.3877	33.37	0.800501	16401	0.122176	0	dta	Yes	0.0529	3	rgv2_r04	RGv2 Run 4	rgv2_r04_s041	0
9.083	0.15625	B0001	527.659	4	28.2007	173	22.5431	520-2-KB	521	EO_10	Dynamic	6	270	480	rgv2_r04	1.99348	650	2140.71	2791.2	3905.25	1991.35	1637.55	1.40166	7785.05	MEF	c:\users\evan\skydrive\projects\12.lightsensorcharacterization\experiments\rgv2\rgv2_r04\measurements\flow\fcs\Cells043.fcs	0.8	37.02	36.8977	36.39	0.127267	FC002	Tiffani	0.1	37.03	36.3877	33.37	0.800501	16408	0.130456	20	dta	Yes	0.0538	3	rgv2_r04	RGv2 Run 4	rgv2_r04_s042	0
7.925	0.15625	B0001	528.496	4	27.7329	173	22.4784	520-2-KB	522	EO_10	Dynamic	1	140	480	rgv2_r04	2.01673	650	1862.93	2378.68	3315.03	1731.68	962.963	1.37362	6685.5	MEF	c:\users\evan\skydrive\projects\12.lightsensorcharacterization\experiments\rgv2\rgv2_r04\measurements\flow\fcs\Cells044.fcs	0.8	37.02	36.8977	36.39	0.127267	FC002	Tiffani	0.1	37.03	36.3877	33.37	0.800501	16421	0.148856	15	dta	Yes	0.0558	4	rgv2_r04	RGv2 Run 4	rgv2_r04_s043	0
9.454	0.15625	B0001	527.548	4	28.1023	175	22.4385	520-2-KB	521	EO_10	Dynamic	2	30	480	rgv2_r04	2.59168	650	1230.1	1333.74	2055.58	1128.19	799.286	1.1822	5327.41	MEF	c:\users\evan\skydrive\projects\12.lightsensorcharacterization\experiments\rgv2\rgv2_r04\measurements\flow\fcs\Cells045.fcs	0.8	37.02	36.8977	36.39	0.127267	FC002	Tiffani	0.1	37.03	36.3877	33.37	0.800501	16349	0.116656	6	dta	Yes	0.0523	4	rgv2_r04	RGv2 Run 4	rgv2_r04_s044	0
9.953	0.15625	B0001	527.875	4	28.475	178	22.3677	520-2-KB	521.5	EO_10	Dynamic	3	100	480	rgv2_r04	2.21716	650	1795.37	2224.05	3245.07	1668.35	1491.91	1.33309	7194.84	MEF	c:\users\evan\skydrive\projects\12.lightsensorcharacterization\experiments\rgv2\rgv2_r04\measurements\flow\fcs\Cells046.fcs	0.8	37.02	36.8977	36.39	0.127267	FC002	Tiffani	0.1	37.03	36.3877	33.37	0.800501	16367	0.106536	13	dta	Yes	0.0512	4	rgv2_r04	RGv2 Run 4	rgv2_r04_s045	0
9.918	0.15625	B0001	528.362	4	28.2114	174	22.4067	520-2-KB	523	EO_10	Dynamic	4	15	480	rgv2_r04	3.13683	650	1173.77	1243.46	2046.8	1066.86	936.426	1.16552	6420.47	MEF	c:\users\evan\skydrive\projects\12.lightsensorcharacterization\experiments\rgv2\rgv2_r04\measurements\flow\fcs\Cells047.fcs	0.8	37.02	36.8977	36.39	0.127267	FC002	Tiffani	0.1	37.03	36.3877	33.37	0.800501	16389	0.107456	3	dta	Yes	0.0513	4	rgv2_r04	RGv2 Run 4	rgv2_r04_s046	0
10.676	0.15625	B0001	527.702	4	28.0651	164	22.4597	520-2-KB	521	EO_10	Dynamic	5	50	480	rgv2_r04	2.39341	650	1392.89	1591.95	2376.32	1285.33	1076.85	1.23855	5687.5	MEF	c:\users\evan\skydrive\projects\12.lightsensorcharacterization\experiments\rgv2\rgv2_r04\measurements\flow\fcs\Cells048.fcs	0.8	37.02	36.8977	36.39	0.127267	FC002	Tiffani	0.1	37.03	36.3877	33.37	0.800501	16326	0.101016	9	dta	Yes	0.0506	4	rgv2_r04	RGv2 Run 4	rgv2_r04_s047	0
9.399	0.15625	B0001	531.154	4	32.5192	187	22.516	520-2-KB	525.5	EO_10	Dynamic	6	60	480	rgv2_r04	2.66662	650	1315.08	1498.66	2232.5	1226.84	945.19	1.22156	5953.21	MEF	c:\users\evan\skydrive\projects\12.lightsensorcharacterization\experiments\rgv2\rgv2_r04\measurements\flow\fcs\Cells049.fcs	0.8	37.02	36.8977	36.39	0.127267	FC002	Tiffani	0.1	37.03	36.3877	33.37	0.800501	16374	0.128616	10	dta	Yes	0.0536	4	rgv2_r04	RGv2 Run 4	rgv2_r04_s048	0
[truncated: 11 more columns]
