# Supplementary material for: A photoconversion model for full spectral programming and multiplexing of optogenetic systems
Source: Mol Syst Biol. 2017 Apr 24;13(4):926. doi: 10.15252/msb.20167456 (PMC5408778; doi:10.15252/msb.20167456)
Supplement: Supplementary file 10 — Dataset EV2 [file MSB-13-926-s010.zip › dataset_ev2_ccasr_data_and_analysis/ccasr_data/dta/rgv2_wholepop_dta_concise.xlsx]

## Sheet: Sheet1
Activating intensity	Bot Centroid (nm)	Bot LED ID	Col	Data time point	FL1 Mean	FL1 RCV	Growth temp mean	LPA	Maturation temp mean	OD	Program type	Row	Run ID	Run name	Sample ID	Spectral intensity	Strain ID	Top Centroid (nm)	Top LED ID	Well
10	528.293	520-2-KB	1	40	26143	1.05985	36.8868	Tiffani	36.787	0.308016	dta	1	rgv2_r05	RGv2 Run 5	rgv2_r05_s025	0	RGv2	368.668	361-LS	1
10	527.524	520-2-KB	2	270	110250	0.724207	36.8868	Tiffani	36.787	0.101016	dta	1	rgv2_r05	RGv2 Run 5	rgv2_r05_s026	0	RGv2	389.003	380-SB	2
10	531.056	520-2-KB	3	0	2203.44	1.22488	36.8868	Tiffani	36.787	0.112976	dta	1	rgv2_r05	RGv2 Run 5	rgv2_r05_s027	0	RGv2	404.596	405-SB	3
10	528.188	520-2-KB	4	120	84803.6	0.7556	36.8868	Tiffani	36.787	0.112056	dta	1	rgv2_r05	RGv2 Run 5	rgv2_r05_s028	0	RGv2	435.359	430-MB	4
10	528.161	520-2-KB	5	60	48614.5	0.912417	36.8868	Tiffani	36.787	0.116656	dta	1	rgv2_r05	RGv2 Run 5	rgv2_r05_s029	0	RGv2	454.101	450-MB	5
10	528.112	520-2-KB	6	140	88523	0.749438	36.8868	Tiffani	36.787	0.128616	dta	1	rgv2_r05	RGv2 Run 5	rgv2_r05_s030	0	RGv2	477.409	470-SB	6
10	529.909	520-2-KB	1	5	3212.28	1.18522	36.8868	Tiffani	36.787	0.177376	dta	2	rgv2_r05	RGv2 Run 5	rgv2_r05_s031	0	RGv2	494.303	490-MB_R383	7
10	527.946	520-2-KB	2	100	69480.2	0.889926	36.8868	Tiffani	36.787	0.155296	dta	2	rgv2_r05	RGv2 Run 5	rgv2_r05_s032	0	RGv2	524.425	505-SB	8
10	528.258	520-2-KB	3	25	13462	1.21524	36.8868	Tiffani	36.787	0.108376	dta	2	rgv2_r05	RGv2 Run 5	rgv2_r05_s033	0	RGv2	528.964	520-2-KB	9
10	527.406	520-2-KB	4	20	8582.16	1.35376	36.8868	Tiffani	36.787	0.114816	dta	2	rgv2_r05	RGv2 Run 5	rgv2_r05_s034	0	RGv2	549.91	525-SB_R2003	10
10	528.467	520-2-KB	5	15	4695.29	1.26062	36.8868	Tiffani	36.787	0.146096	dta	2	rgv2_r05	RGv2 Run 5	rgv2_r05_s035	0	RGv2	572.455	570-KB	11
10	528.436	520-2-KB	6	160	87994.1	0.794375	36.8868	Tiffani	36.787	0.154376	dta	2	rgv2_r05	RGv2 Run 5	rgv2_r05_s036	0	RGv2	594.012	590-SB	12
10	528.491	520-2-KB	1	35	22244.9	1.14826	36.8868	Tiffani	36.787	0.195776	dta	3	rgv2_r05	RGv2 Run 5	rgv2_r05_s037	0	RGv2	611.121	605-SB	13
10	527.474	520-2-KB	2	360	105721	0.783339	36.8868	Tiffani	36.787	0.131376	dta	3	rgv2_r05	RGv2 Run 5	rgv2_r05_s038	0	RGv2	635.585	630-SB	14
10	530.195	520-2-KB	3	240	104252	0.743852	36.8868	Tiffani	36.787	0.115736	dta	3	rgv2_r05	RGv2 Run 5	rgv2_r05_s039	0	RGv2	654.695	660-LS	15
10	528.964	520-2-KB	4	30	17455.4	1.15736	36.8868	Tiffani	36.787	0.128616	dta	3	rgv2_r05	RGv2 Run 5	rgv2_r05_s040	0	RGv2	677.133	680-MT	16
10	527.151	520-2-KB	5	180	93560.9	0.782222	36.8868	Tiffani	36.787	0.135056	dta	3	rgv2_r05	RGv2 Run 5	rgv2_r05_s041	0	RGv2	700.46	700-MB	17
10	527.659	520-2-KB	6	70	53351.4	0.954499	36.8868	Tiffani	36.787	0.148856	dta	3	rgv2_r05	RGv2 Run 5	rgv2_r05_s042	0	RGv2	722.637	720-MB	18
10	528.496	520-2-KB	1	330	97802.5	0.813866	36.8868	Tiffani	36.787	0.170016	dta	4	rgv2_r05	RGv2 Run 5	rgv2_r05_s043	0	RGv2	740.124	740-MT	19
10	527.548	520-2-KB	2	80	63803.1	0.819802	36.8868	Tiffani	36.787	0.129536	dta	4	rgv2_r05	RGv2 Run 5	rgv2_r05_s044	0	RGv2	754.599	760-MB	20
10	527.875	520-2-KB	3	210	102374	0.723814	36.8868	Tiffani	36.787	0.130456	dta	4	rgv2_r05	RGv2 Run 5	rgv2_r05_s045	0	RGv2	773.621	780-MB	21
10	528.362	520-2-KB	4	50	38610.5	0.977997	36.8868	Tiffani	36.787	0.131376	dta	4	rgv2_r05	RGv2 Run 5	rgv2_r05_s046	0	RGv2	858.188	850-VI	22
10	527.702	520-2-KB	5	300	111335	0.724207	36.8868	Tiffani	36.787	0.107456	dta	4	rgv2_r05	RGv2 Run 5	rgv2_r05_s047	0	RGv2	956.73	940-VI	23
10	531.154	520-2-KB	6	10	3256.03	1.1472	36.8868	Tiffani	36.787	0.108376	dta	4	rgv2_r05	RGv2 Run 5	rgv2_r05_s048	0	RGv2			24
20	527.777	520-2-KB	1	70	61718	0.765779		Sisko	36.5715	0.076176	dta	1	rgv2_r03	RGv2 Run 3	rgv2_r03_s145	0	RGv2	368.694	361-LS	1
20	528.316	520-2-KB	2	140	96149.3	0.655537		Sisko	36.5715	0.066976	dta	1	rgv2_r03	RGv2 Run 3	rgv2_r03_s146	0	RGv2	389.034	380-SB	2
20	528.122	520-2-KB	3	180	104536	0.642117		Sisko	36.5715	0.066976	dta	1	rgv2_r03	RGv2 Run 3	rgv2_r03_s147	0	RGv2	405.482	405-SB	3
20	528.115	520-2-KB	4	80	68829.3	0.713729		Sisko	36.5715	0.067896	dta	1	rgv2_r03	RGv2 Run 3	rgv2_r03_s148	0	RGv2	436.027	430-MB	4
20	529.665	520-2-KB	5	360	111283	0.655537		Sisko	36.5715	0.069736	dta	1	rgv2_r03	RGv2 Run 3	rgv2_r03_s149	0	RGv2	452.712	450-MB	5
20	528.461	520-2-KB	6	210	103385	0.668333		Sisko	36.5715	0.109296	dta	1	rgv2_r03	RGv2 Run 3	rgv2_r03_s150	0	RGv2	478.73	470-SB	6
20	527.91	520-2-KB	1	240	103818	0.713953		Sisko	36.5715	0.086296	dta	2	rgv2_r03	RGv2 Run 3	rgv2_r03_s151	0	RGv2	494.351	490-MB_R383	7
20	532.19	520-2-KB	2	35	28386.7	0.952868		Sisko	36.5715	0.086296	dta	2	rgv2_r03	RGv2 Run 3	rgv2_r03_s152	0	RGv2	523.764	505-SB	8
20	528.419	520-2-KB	3	30	23548.4	0.913245		Sisko	36.5715	0.066976	dta	2	rgv2_r03	RGv2 Run 3	rgv2_r03_s153	0	RGv2	530.28	520-2-KB	9
20	528.709	520-2-KB	4	15	7926.01	1.24844		Sisko	36.5715	0.074336	dta	2	rgv2_r03	RGv2 Run 3	rgv2_r03_s154	0	RGv2	550.37	525-SB_R2003	10
20	527.102	520-2-KB	5	300	108759	0.700902		Sisko	36.5715	0.078016	dta	2	rgv2_r03	RGv2 Run 3	rgv2_r03_s155	0	RGv2	572.423	570-KB	11
20	528.198	520-2-KB	6	50	43608.1	0.890324		Sisko	36.5715	0.100096	dta	2	rgv2_r03	RGv2 Run 3	rgv2_r03_s156	0	RGv2	594.013	590-SB	12
20	531.996	520-2-KB	1	160	95519.5	0.681642		Sisko	36.5715	0.106536	dta	3	rgv2_r03	RGv2 Run 3	rgv2_r03_s157	0	RGv2	610.605	605-SB	13
20	527.647	520-2-KB	2	60	52594	0.834932		Sisko	36.5715	0.095496	dta	3	rgv2_r03	RGv2 Run 3	rgv2_r03_s158	0	RGv2	635.192	630-SB	14
20	528.283	520-2-KB	3	5	2294.27	1.18417		Sisko	36.5715	0.089976	dta	3	rgv2_r03	RGv2 Run 3	rgv2_r03_s159	0	RGv2	653.115	660-LS	15
20	528.515	520-2-KB	4	270	109010	0.700902		Sisko	36.5715	0.070656	dta	3	rgv2_r03	RGv2 Run 3	rgv2_r03_s160	0	RGv2	675.645	680-MT	16
20	527.493	520-2-KB	5	0	2115.39	1.17827		Sisko	36.5715	0.089976	dta	3	rgv2_r03	RGv2 Run 3	rgv2_r03_s161	0	RGv2	700.872	700-MB	17
20	528.356	520-2-KB	6	20	12203	1.15758		Sisko	36.5715	0.104696	dta	3	rgv2_r03	RGv2 Run 3	rgv2_r03_s162	0	RGv2	722.7	720-MB	18
20	528.107	520-2-KB	1	25	16414.3	1.09352		Sisko	36.5715	0.103776	dta	4	rgv2_r03	RGv2 Run 3	rgv2_r03_s163	0	RGv2	739.377	740-MT	19
20	527.717	520-2-KB	2	330	108424	0.707458		Sisko	36.5715	0.077096	dta	4	rgv2_r03	RGv2 Run 3	rgv2_r03_s164	0	RGv2	754.857	760-MB	20
20	529.786	520-2-KB	3	40	33194.6	0.896134		Sisko	36.5715	0.079856	dta	4	rgv2_r03	RGv2 Run 3	rgv2_r03_s165	0	RGv2	782.914	780-MB	21
20	528.039	520-2-KB	4	120	86961.3	0.681507		Sisko	36.5715	0.068816	dta	4	rgv2_r03	RGv2 Run 3	rgv2_r03_s166	0	RGv2	835.556	850-VI	22
20	527.5	520-2-KB	5	10	4529.51	1.12514		Sisko	36.5715	0.066056	dta	4	rgv2_r03	RGv2 Run 3	rgv2_r03_s167	0	RGv2	957.697	940-VI	23
20	527.658	520-2-KB	6	100	75943.4	0.765779		Sisko	36.5715	0.102856	dta	4	rgv2_r03	RGv2 Run 3	rgv2_r03_s168	0	RGv2			24
0.3125	528.293	520-2-KB	1	330	9062.14	1.76536	36.8867	Tiffani	36.4808	0.150696	dta	1	rgv2_r02	RGv2 Run 2	rgv2_r02_s025	0	RGv2	368.668	361-LS	1
0.3125	527.524	520-2-KB	2	35	2281.34	1.21474	36.8867	Tiffani	36.4808	0.121256	dta	1	rgv2_r02	RGv2 Run 2	rgv2_r02_s026	0	RGv2	389.003	380-SB	2
0.3125	531.056	520-2-KB	3	300	10685.5	1.84877	36.8867	Tiffani	36.4808	0.123096	dta	1	rgv2_r02	RGv2 Run 2	rgv2_r02_s027	0	RGv2	404.596	405-SB	3
0.3125	528.188	520-2-KB	4	0	1795.65	1.1473	36.8867	Tiffani	36.4808	0.120336	dta	1	rgv2_r02	RGv2 Run 2	rgv2_r02_s028	0	RGv2	435.359	430-MB	4
0.3125	528.161	520-2-KB	5	20	1751.62	1.10285	36.8867	Tiffani	36.4808	0.139656	dta	1	rgv2_r02	RGv2 Run 2	rgv2_r02_s029	0	RGv2	454.101	450-MB	5
0.3125	528.112	520-2-KB	6	100	4286.91	1.45409	36.8867	Tiffani	36.4808	0.141496	dta	1	rgv2_r02	RGv2 Run 2	rgv2_r02_s030	0	RGv2	477.409	470-SB	6
0.3125	529.909	520-2-KB	1	10	1651.26	1.08671	36.8867	Tiffani	36.4808	0.188416	dta	2	rgv2_r02	RGv2 Run 2	rgv2_r02_s031	0	RGv2	494.303	490-MB_R383	7
0.3125	527.946	520-2-KB	2	120	5701.17	1.61556	36.8867	Tiffani	36.4808	0.155296	dta	2	rgv2_r02	RGv2 Run 2	rgv2_r02_s032	0	RGv2	524.425	505-SB	8
0.3125	528.258	520-2-KB	3	210	8905.83	1.81303	36.8867	Tiffani	36.4808	0.118496	dta	2	rgv2_r02	RGv2 Run 2	rgv2_r02_s033	0	RGv2	528.964	520-2-KB	9
0.3125	527.406	520-2-KB	4	25	1979.93	1.18107	36.8867	Tiffani	36.4808	0.113896	dta	2	rgv2_r02	RGv2 Run 2	rgv2_r02_s034	0	RGv2	549.91	525-SB_R2003	10
0.3125	528.467	520-2-KB	5	240	8156.22	1.74894	36.8867	Tiffani	36.4808	0.131376	dta	2	rgv2_r02	RGv2 Run 2	rgv2_r02_s035	0	RGv2	572.455	570-KB	11
0.3125	528.436	520-2-KB	6	80	3013.6	1.34803	36.8867	Tiffani	36.4808	0.148856	dta	2	rgv2_r02	RGv2 Run 2	rgv2_r02_s036	0	RGv2	594.012	590-SB	12
0.3125	528.491	520-2-KB	1	140	6641.96	1.61556	36.8867	Tiffani	36.4808	0.178296	dta	3	rgv2_r02	RGv2 Run 2	rgv2_r02_s037	0	RGv2	611.121	605-SB	13
0.3125	527.474	520-2-KB	2	180	7353.45	1.73733	36.8867	Tiffani	36.4808	0.159896	dta	3	rgv2_r02	RGv2 Run 2	rgv2_r02_s038	0	RGv2	635.585	630-SB	14
0.3125	530.195	520-2-KB	3	15	1819.74	1.1639	36.8867	Tiffani	36.4808	0.124016	dta	3	rgv2_r02	RGv2 Run 2	rgv2_r02_s039	0	RGv2	654.695	660-LS	15
0.3125	528.964	520-2-KB	4	60	2796.91	1.29774	36.8867	Tiffani	36.4808	0.126776	dta	3	rgv2_r02	RGv2 Run 2	rgv2_r02_s040	0	RGv2	677.133	680-MT	16
0.3125	527.151	520-2-KB	5	50	2321.33	1.28423	36.8867	Tiffani	36.4808	0.141496	dta	3	rgv2_r02	RGv2 Run 2	rgv2_r02_s041	0	RGv2	700.46	700-MB	17
0.3125	527.659	520-2-KB	6	30	1744.77	1.1473	36.8867	Tiffani	36.4808	0.154376	dta	3	rgv2_r02	RGv2 Run 2	rgv2_r02_s042	0	RGv2	722.637	720-MB	18
0.3125	528.496	520-2-KB	1	360	15624.5	2.41401	36.8867	Tiffani	36.4808	0.174616	dta	4	rgv2_r02	RGv2 Run 2	rgv2_r02_s043	0	RGv2	740.124	740-MT	19
0.3125	527.548	520-2-KB	2	40	2269.99	1.26022	36.8867	Tiffani	36.4808	0.134136	dta	4	rgv2_r02	RGv2 Run 2	rgv2_r02_s044	0	RGv2	754.599	760-MB	20
0.3125	527.875	520-2-KB	3	160	8302.28	1.77946	36.8867	Tiffani	36.4808	0.127696	dta	4	rgv2_r02	RGv2 Run 2	rgv2_r02_s045	0	RGv2	773.621	780-MB	21
0.3125	528.362	520-2-KB	4	5	1663.94	1.10285	36.8867	Tiffani	36.4808	0.135056	dta	4	rgv2_r02	RGv2 Run 2	rgv2_r02_s046	0	RGv2	858.188	850-VI	22
0.3125	527.702	520-2-KB	5	270	10779.8	1.78865	36.8867	Tiffani	36.4808	0.150696	dta	4	rgv2_r02	RGv2 Run 2	rgv2_r02_s047	0	RGv2	956.73	940-VI	23
0.3125	531.154	520-2-KB	6	70	3055.44	1.36575	36.8867	Tiffani	36.4808	0.149776	dta	4	rgv2_r02	RGv2 Run 2	rgv2_r02_s048	0	RGv2			24
1.25	527.777	520-2-KB	1	360	67993.6	1.06059	36.8867	Sisko	36.4808	0.072496	dta	1	rgv2_r02	RGv2 Run 2	rgv2_r02_s145	0	RGv2	368.694	361-LS	1
1.25	528.316	520-2-KB	2	30	3641.6	1.207	36.8867	Sisko	36.4808	0.063296	dta	1	rgv2_r02	RGv2 Run 2	rgv2_r02_s146	0	RGv2	389.034	380-SB	2
1.25	528.122	520-2-KB	3	300	68282.8	1.05543	36.8867	Sisko	36.4808	0.063296	dta	1	rgv2_r02	RGv2 Run 2	rgv2_r02_s147	0	RGv2	405.482	405-SB	3
1.25	528.115	520-2-KB	4	25	2774.58	1.20796	36.8867	Sisko	36.4808	0.078016	dta	1	rgv2_r02	RGv2 Run 2	rgv2_r02_s148	0	RGv2	436.027	430-MB	4
1.25	529.665	520-2-KB	5	140	45630.8	1.22041	36.8867	Sisko	36.4808	0.079856	dta	1	rgv2_r02	RGv2 Run 2	rgv2_r02_s149	0	RGv2	452.712	450-MB	5
1.25	528.461	520-2-KB	6	270	60774.6	1.12655	36.8867	Sisko	36.4808	0.074336	dta	1	rgv2_r02	RGv2 Run 2	rgv2_r02_s150	0	RGv2	478.73	470-SB	6
1.25	527.91	520-2-KB	1	70	17032.7	1.54027	36.8867	Sisko	36.4808	0.094576	dta	2	rgv2_r02	RGv2 Run 2	rgv2_r02_s151	0	RGv2	494.351	490-MB_R383	7
1.25	532.19	520-2-KB	2	210	56950.7	1.13712	36.8867	Sisko	36.4808	0.088136	dta	2	rgv2_r02	RGv2 Run 2	rgv2_r02_s152	0	RGv2	523.764	505-SB	8
1.25	528.419	520-2-KB	3	5	2217.85	1.1588	36.8867	Sisko	36.4808	0.072496	dta	2	rgv2_r02	RGv2 Run 2	rgv2_r02_s153	0	RGv2	530.28	520-2-KB	9
1.25	528.709	520-2-KB	4	15	2112.82	1.19216	36.8867	Sisko	36.4808	0.077096	dta	2	rgv2_r02	RGv2 Run 2	rgv2_r02_s154	0	RGv2	550.37	525-SB_R2003	10
1.25	527.102	520-2-KB	5	35	4747.39	1.34539	36.8867	Sisko	36.4808	0.089056	dta	2	rgv2_r02	RGv2 Run 2	rgv2_r02_s155	0	RGv2	572.423	570-KB	11
1.25	528.198	520-2-KB	6	10	1916.64	1.1473	36.8867	Sisko	36.4808	0.089976	dta	2	rgv2_r02	RGv2 Run 2	rgv2_r02_s156	0	RGv2	594.013	590-SB	12
1.25	531.996	520-2-KB	1	20	2456.62	1.20322	36.8867	Sisko	36.4808	0.081696	dta	3	rgv2_r02	RGv2 Run 2	rgv2_r02_s157	0	RGv2	610.605	605-SB	13
1.25	527.647	520-2-KB	2	50	9468.02	1.57538	36.8867	Sisko	36.4808	0.094576	dta	3	rgv2_r02	RGv2 Run 2	rgv2_r02_s158	0	RGv2	635.192	630-SB	14
1.25	528.283	520-2-KB	3	120	39174.8	1.25094	36.8867	Sisko	36.4808	0.082616	dta	3	rgv2_r02	RGv2 Run 2	rgv2_r02_s159	0	RGv2	653.115	660-LS	15
1.25	528.515	520-2-KB	4	80	25745.8	1.37512	36.8867	Sisko	36.4808	0.078936	dta	3	rgv2_r02	RGv2 Run 2	rgv2_r02_s160	0	RGv2	675.645	680-MT	16
1.25	527.493	520-2-KB	5	60	15224.9	1.5243	36.8867	Sisko	36.4808	0.104696	dta	3	rgv2_r02	RGv2 Run 2	rgv2_r02_s161	0	RGv2	700.872	700-MB	17
1.25	528.356	520-2-KB	6	100	33436.2	1.37033	36.8867	Sisko	36.4808	0.089976	dta	3	rgv2_r02	RGv2 Run 2	rgv2_r02_s162	0	RGv2	722.7	720-MB	18
1.25	528.107	520-2-KB	1	240	62579.4	1.11607	36.8867	Sisko	36.4808	0.085376	dta	4	rgv2_r02	RGv2 Run 2	rgv2_r02_s163	0	RGv2	739.377	740-MT	19
1.25	527.717	520-2-KB	2	0	1916.01	1.1473	36.8867	Sisko	36.4808	0.085376	dta	4	rgv2_r02	RGv2 Run 2	rgv2_r02_s164	0	RGv2	754.857	760-MB	20
1.25	529.786	520-2-KB	3	330	67305.7	1.07077	36.8867	Sisko	36.4808	0.075256	dta	4	rgv2_r02	RGv2 Run 2	rgv2_r02_s165	0	RGv2	782.914	780-MB	21
1.25	528.039	520-2-KB	4	40	6404.52	1.41169	36.8867	Sisko	36.4808	0.077096	dta	4	rgv2_r02	RGv2 Run 2	rgv2_r02_s166	0	RGv2	835.556	850-VI	22
1.25	527.5	520-2-KB	5	160	55403.3	1.09608	36.8867	Sisko	36.4808	0.062376	dta	4	rgv2_r02	RGv2 Run 2	rgv2_r02_s167	0	RGv2	957.697	940-VI	23
1.25	527.658	520-2-KB	6	180	53599.1	1.1519	36.8867	Sisko	36.4808	0.087216	dta	4	rgv2_r02	RGv2 Run 2	rgv2_r02_s168	0	RGv2			24
0.625	528.293	520-2-KB	1	330	30380.1	1.5987	36.8922	Tiffani	36.5779	0.140576	dta	1	rgv2_r01	RGv2 Run 1	rgv2_r01_s025	0	RGv2	368.668	361-LS	1
0.625	527.524	520-2-KB	2	50	3815.1	1.31877	36.8922	Tiffani	36.5779	0.156216	dta	1	rgv2_r01	RGv2 Run 1	rgv2_r01_s026	0	RGv2	389.003	380-SB	2
0.625	531.056	520-2-KB	3	180	26179.3	1.57766	36.8922	Tiffani	36.5779	0.111136	dta	1	rgv2_r01	RGv2 Run 1	rgv2_r01_s027	0	RGv2	404.596	405-SB	3
0.625	528.188	520-2-KB	4	25	2283.22	1.17945	36.8922	Tiffani	36.5779	0.131376	dta	1	rgv2_r01	RGv2 Run 1	rgv2_r01_s028	0	RGv2	435.359	430-MB	4
0.625	528.161	520-2-KB	5	120	14445.1	1.73292	36.8922	Tiffani	36.5779	0.135056	dta	1	rgv2_r01	RGv2 Run 1	rgv2_r01_s029	0	RGv2	454.101	450-MB	5
0.625	528.112	520-2-KB	6	140	16643.1	1.7445	36.8922	Tiffani	36.5779	0.132296	dta	1	rgv2_r01	RGv2 Run 1	rgv2_r01_s030	0	RGv2	477.409	470-SB	6
0.625	529.909	520-2-KB	1	35	2705.79	1.18426	36.8922	Tiffani	36.5779	0.172776	dta	2	rgv2_r01	RGv2 Run 1	rgv2_r01_s031	0	RGv2	494.303	490-MB_R383	7
0.625	527.946	520-2-KB	2	0	1629.22	1.07509	36.8922	Tiffani	36.5779	0.161736	dta	2	rgv2_r01	RGv2 Run 1	rgv2_r01_s032	0	RGv2	524.425	505-SB	8
0.625	528.258	520-2-KB	3	300	31075.1	1.57115	36.8922	Tiffani	36.5779	0.115736	dta	2	rgv2_r01	RGv2 Run 1	rgv2_r01_s033	0	RGv2	528.964	520-2-KB	9
0.625	527.406	520-2-KB	4	80	9268.87	1.7057	36.8922	Tiffani	36.5779	0.110216	dta	2	rgv2_r01	RGv2 Run 1	rgv2_r01_s034	0	RGv2	549.91	525-SB_R2003	10
0.625	528.467	520-2-KB	5	15	1927.57	1.1291	36.8922	Tiffani	36.5779	0.127696	dta	2	rgv2_r01	RGv2 Run 1	rgv2_r01_s035	0	RGv2	572.455	570-KB	11
0.625	528.436	520-2-KB	6	20	1818.43	1.10839	36.8922	Tiffani	36.5779	0.141496	dta	2	rgv2_r01	RGv2 Run 1	rgv2_r01_s036	0	RGv2	594.012	590-SB	12
0.625	528.491	520-2-KB	1	360	29233.1	1.53375	36.8922	Tiffani	36.5779	0.198536	dta	3	rgv2_r01	RGv2 Run 1	rgv2_r01_s037	0	RGv2	611.121	605-SB	13
0.625	527.474	520-2-KB	2	240	26891.7	1.60457	36.8922	Tiffani	36.5779	0.172776	dta	3	rgv2_r01	RGv2 Run 1	rgv2_r01_s038	0	RGv2	635.585	630-SB	14
0.625	530.195	520-2-KB	3	270	32298.9	1.53375	36.8922	Tiffani	36.5779	0.133216	dta	3	rgv2_r01	RGv2 Run 1	rgv2_r01_s039	0	RGv2	654.695	660-LS	15
0.625	528.964	520-2-KB	4	160	21466.4	1.62423	36.8922	Tiffani	36.5779	0.149776	dta	3	rgv2_r01	RGv2 Run 1	rgv2_r01_s040	0	RGv2	677.133	680-MT	16
0.625	527.151	520-2-KB	5	40	3071.68	1.25511	36.8922	Tiffani	36.5779	0.146096	dta	3	rgv2_r01	RGv2 Run 1	rgv2_r01_s041	0	RGv2	700.46	700-MB	17
0.625	527.659	520-2-KB	6	210	24751.8	1.58978	36.8922	Tiffani	36.5779	0.142416	dta	3	rgv2_r01	RGv2 Run 1	rgv2_r01_s042	0	RGv2	722.637	720-MB	18
0.625	528.496	520-2-KB	1	5	1882.9	1.13489	36.8922	Tiffani	36.5779	0.157136	dta	4	rgv2_r01	RGv2 Run 1	rgv2_r01_s043	0	RGv2	740.124	740-MT	19
0.625	527.548	520-2-KB	2	100	12768.4	1.74105	36.8922	Tiffani	36.5779	0.143336	dta	4	rgv2_r01	RGv2 Run 1	rgv2_r01_s044	0	RGv2	754.599	760-MB	20
0.625	527.875	520-2-KB	3	70	7436.74	1.62707	36.8922	Tiffani	36.5779	0.123096	dta	4	rgv2_r01	RGv2 Run 1	rgv2_r01_s045	0	RGv2	773.621	780-MB	21
0.625	528.362	520-2-KB	4	60	6051.48	1.51616	36.8922	Tiffani	36.5779	0.128616	dta	4	rgv2_r01	RGv2 Run 1	rgv2_r01_s046	0	RGv2	858.188	850-VI	22
0.625	527.702	520-2-KB	5	10	1954.47	1.1291	36.8922	Tiffani	36.5779	0.146096	dta	4	rgv2_r01	RGv2 Run 1	rgv2_r01_s047	0	RGv2	956.73	940-VI	23
0.625	531.154	520-2-KB	6	30	2443.46	1.17383	36.8922	Tiffani	36.5779	0.130456	dta	4	rgv2_r01	RGv2 Run 1	rgv2_r01_s048	0	RGv2			24
2.5	527.777	520-2-KB	1	210	87321	0.793361	36.8922	Sisko	36.5779	0.071576	dta	1	rgv2_r01	RGv2 Run 1	rgv2_r01_s145	0	RGv2	368.694	361-LS	1
2.5	528.316	520-2-KB	2	140	70972.5	0.873982	36.8922	Sisko	36.5779	0.085376	dta	1	rgv2_r01	RGv2 Run 1	rgv2_r01_s146	0	RGv2	389.034	380-SB	2
2.5	528.122	520-2-KB	3	5	2238.11	1.13013	36.8922	Sisko	36.5779	0.079856	dta	1	rgv2_r01	RGv2 Run 1	rgv2_r01_s147	0	RGv2	405.482	405-SB	3
2.5	528.115	520-2-KB	4	40	13464.4	1.26829	36.8922	Sisko	36.5779	0.081696	dta	1	rgv2_r01	RGv2 Run 1	rgv2_r01_s148	0	RGv2	436.027	430-MB	4
2.5	529.665	520-2-KB	5	240	90281.3	0.787398	36.8922	Sisko	36.5779	0.073416	dta	1	rgv2_r01	RGv2 Run 1	rgv2_r01_s149	0	RGv2	452.712	450-MB	5
2.5	528.461	520-2-KB	6	330	93200.6	0.826071	36.8922	Sisko	36.5779	0.080776	dta	1	rgv2_r01	RGv2 Run 1	rgv2_r01_s150	0	RGv2	478.73	470-SB	6
2.5	527.91	520-2-KB	1	270	92337.2	0.787398	36.8922	Sisko	36.5779	0.064216	dta	2	rgv2_r01	RGv2 Run 1	rgv2_r01_s151	0	RGv2	494.351	490-MB_R383	7
2.5	532.19	520-2-KB	2	70	35205.1	1.13096	36.8922	Sisko	36.5779	0.072496	dta	2	rgv2_r01	RGv2 Run 1	rgv2_r01_s152	0	RGv2	523.764	505-SB	8
2.5	528.419	520-2-KB	3	60	29198.1	1.13622	36.8922	Sisko	36.5779	0.069736	dta	2	rgv2_r01	RGv2 Run 1	rgv2_r01_s153	0	RGv2	530.28	520-2-KB	9
2.5	528.709	520-2-KB	4	20	3479.95	1.17335	36.8922	Sisko	36.5779	0.092736	dta	2	rgv2_r01	RGv2 Run 1	rgv2_r01_s154	0	RGv2	550.37	525-SB_R2003	10
2.5	527.102	520-2-KB	5	180	81143.6	0.824261	36.8922	Sisko	36.5779	0.078936	dta	2	rgv2_r01	RGv2 Run 1	rgv2_r01_s155	0	RGv2	572.423	570-KB	11
2.5	528.198	520-2-KB	6	100	56386.7	1.01041	36.8922	Sisko	36.5779	0.089976	dta	2	rgv2_r01	RGv2 Run 1	rgv2_r01_s156	0	RGv2	594.013	590-SB	12
2.5	531.996	520-2-KB	1	30	7803.52	1.44205	36.8922	Sisko	36.5779	0.078936	dta	3	rgv2_r01	RGv2 Run 1	rgv2_r01_s157	0	RGv2	610.605	605-SB	13
2.5	527.647	520-2-KB	2	300	95163.4	0.755068	36.8922	Sisko	36.5779	0.072496	dta	3	rgv2_r01	RGv2 Run 1	rgv2_r01_s158	0	RGv2	635.192	630-SB	14
2.5	528.283	520-2-KB	3	25	5215.83	1.31616	36.8922	Sisko	36.5779	0.083536	dta	3	rgv2_r01	RGv2 Run 1	rgv2_r01_s159	0	RGv2	653.115	660-LS	15
2.5	528.515	520-2-KB	4	160	75969.9	0.860393	36.8922	Sisko	36.5779	0.077096	dta	3	rgv2_r01	RGv2 Run 1	rgv2_r01_s160	0	RGv2	675.645	680-MT	16
2.5	527.493	520-2-KB	5	360	99294.3	0.78588	36.8922	Sisko	36.5779	0.110216	dta	3	rgv2_r01	RGv2 Run 1	rgv2_r01_s161	0	RGv2	700.872	700-MB	17
2.5	528.356	520-2-KB	6	50	22937.4	1.27281	36.8922	Sisko	36.5779	0.085376	dta	3	rgv2_r01	RGv2 Run 1	rgv2_r01_s162	0	RGv2	722.7	720-MB	18
2.5	528.107	520-2-KB	1	0	2097.64	1.1735	36.8922	Sisko	36.5779	0.076176	dta	4	rgv2_r01	RGv2 Run 1	rgv2_r01_s163	0	RGv2	739.377	740-MT	19
2.5	527.717	520-2-KB	2	35	10288.9	1.36871	36.8922	Sisko	36.5779	0.066976	dta	4	rgv2_r01	RGv2 Run 1	rgv2_r01_s164	0	RGv2	754.857	760-MB	20
2.5	529.786	520-2-KB	3	120	63200.3	0.923384	36.8922	Sisko	36.5779	0.084456	dta	4	rgv2_r01	RGv2 Run 1	rgv2_r01_s165	0	RGv2	782.914	780-MB	21
2.5	528.039	520-2-KB	4	10	2338.82	1.16859	36.8922	Sisko	36.5779	0.074336	dta	4	rgv2_r01	RGv2 Run 1	rgv2_r01_s166	0	RGv2	835.556	850-VI	22
2.5	527.5	520-2-KB	5	80	45297.3	1.02504	36.8922	Sisko	36.5779	0.071576	dta	4	rgv2_r01	RGv2 Run 1	rgv2_r01_s167	0	RGv2	957.697	940-VI	23
2.5	527.658	520-2-KB	6	15	2852.58	1.14188	36.8922	Sisko	36.5779	0.073416	dta	4	rgv2_r01	RGv2 Run 1	rgv2_r01_s168	0	RGv2			24
5	528.675	520-2-KB	1	30	13971.8	1.31136	36.8977	Tori	36.3877	0.099176	dta	1	rgv2_r04	RGv2 Run 4	rgv2_r04_s001	0	RGv2	368.793	361-LS	1
5	529.519	520-2-KB	2	5	2338.84	1.2104	36.8977	Tori	36.3877	0.104696	dta	1	rgv2_r04	RGv2 Run 4	rgv2_r04_s002	0	RGv2	388.02	380-SB	2
5	528.631	520-2-KB	3	25	9800.59	1.33788	36.8977	Tori	36.3877	0.105616	dta	1	rgv2_r04	RGv2 Run 4	rgv2_r04_s003	0	RGv2	406.033	405-SB	3
5	529.109	520-2-KB	4	270	110437	0.735755	36.8977	Tori	36.3877	0.102856	dta	1	rgv2_r04	RGv2 Run 4	rgv2_r04_s004	0	RGv2	435.667	430-MB	4
5	531.1	520-2-KB	5	80	52728	1.04226	36.8977	Tori	36.3877	0.166336	dta	1	rgv2_r04	RGv2 Run 4	rgv2_r04_s005	0	RGv2	451.31	450-MB	5
5	527.4	520-2-KB	6	10	2113.12	1.17704	36.8977	Tori	36.3877	0.173696	dta	1	rgv2_r04	RGv2 Run 4	rgv2_r04_s006	0	RGv2	478.227	470-SB	6
5	527.855	520-2-KB	1	240	92448.9	0.817948	36.8977	Tori	36.3877	0.136896	dta	2	rgv2_r04	RGv2 Run 4	rgv2_r04_s007	0	RGv2	494.406	490-MB_R383	7
5	528.492	520-2-KB	2	60	37697.3	1.08239	36.8977	Tori	36.3877	0.140576	dta	2	rgv2_r04	RGv2 Run 4	rgv2_r04_s008	0	RGv2	523.553	505-SB	8
5	528.275	520-2-KB	3	210	101482	0.747743	36.8977	Tori	36.3877	0.102856	dta	2	rgv2_r04	RGv2 Run 4	rgv2_r04_s009	0	RGv2	528.6	520-2-KB	9
5	530.443	520-2-KB	4	160	80621.8	0.887911	36.8977	Tori	36.3877	0.139656	dta	2	rgv2_r04	RGv2 Run 4	rgv2_r04_s010	0	RGv2	547.845	525-SB_R2003	10
5	528.216	520-2-KB	5	35	15422.2	1.4004	36.8977	Tori	36.3877	0.142416	dta	2	rgv2_r04	RGv2 Run 4	rgv2_r04_s011	0	RGv2	572.624	570-KB	11
5	528.661	520-2-KB	6	15	3212.65	1.21795	36.8977	Tori	36.3877	0.162656	dta	2	rgv2_r04	RGv2 Run 4	rgv2_r04_s012	0	RGv2	593.722	590-SB	12
5	528.486	520-2-KB	1	0	1523.16	1.03931	36.8977	Tori	36.3877	0.170936	dta	3	rgv2_r04	RGv2 Run 4	rgv2_r04_s013	0	RGv2	611.035	605-SB	13
5	530.968	520-2-KB	2	70	46493	1.05717	36.8977	Tori	36.3877	0.149776	dta	3	rgv2_r04	RGv2 Run 4	rgv2_r04_s014	0	RGv2	635.952	630-SB	14
5	528.015	520-2-KB	3	20	6667.76	1.31562	36.8977	Tori	36.3877	0.105616	dta	3	rgv2_r04	RGv2 Run 4	rgv2_r04_s015	0	RGv2	655.099	660-LS	15
5	527.337	520-2-KB	4	360	96054.8	0.837405	36.8977	Tori	36.3877	0.125856	dta	3	rgv2_r04	RGv2 Run 4	rgv2_r04_s016	0	RGv2	677.448	680-MT	16
5	527.572	520-2-KB	5	140	79380.5	0.874072	36.8977	Tori	36.3877	0.147936	dta	3	rgv2_r04	RGv2 Run 4	rgv2_r04_s017	0	RGv2	695.942	700-MB	17
5	528.111	520-2-KB	6	330	97056.4	0.798561	36.8977	Tori	36.3877	0.139656	dta	3	rgv2_r04	RGv2 Run 4	rgv2_r04_s018	0	RGv2	722.46	720-MB	18
5	527.536	520-2-KB	1	40	20292.6	1.25488	36.8977	Tori	36.3877	0.186576	dta	4	rgv2_r04	RGv2 Run 4	rgv2_r04_s019	0	RGv2	740.156	740-MT	19
5	528.619	520-2-KB	2	180	86396.2	0.823822	36.8977	Tori	36.3877	0.152536	dta	4	rgv2_r04	RGv2 Run 4	rgv2_r04_s020	0	RGv2	754.607	760-MB	20
5	527.981	520-2-KB	3	100	66276.5	0.929397	36.8977	Tori	36.3877	0.147016	dta	4	rgv2_r04	RGv2 Run 4	rgv2_r04_s021	0	RGv2	782.057	780-MB	21
5	528.419	520-2-KB	4	120	83579.8	0.759994	36.8977	Tori	36.3877	0.100096	dta	4	rgv2_r04	RGv2 Run 4	rgv2_r04_s022	0	RGv2	835.443	850-VI	22
5	527.763	520-2-KB	5	300	99173.8	0.806034	36.8977	Tori	36.3877	0.124016	dta	4	rgv2_r04	RGv2 Run 4	rgv2_r04_s023	0	RGv2	954.189	940-VI	23
5	528.648	520-2-KB	6	50	29646.4	1.13837	36.8977	Tori	36.3877	0.141496	dta	4	rgv2_r04	RGv2 Run 4	rgv2_r04_s024	0	RGv2			24
0.15625	528.293	520-2-KB	1	330	4165.49	1.37579	36.8977	Tiffani	36.3877	0.118496	dta	1	rgv2_r04	RGv2 Run 4	rgv2_r04_s025	0	RGv2	368.668	361-LS	1
0.15625	527.524	520-2-KB	2	35	2361.81	1.22156	36.8977	Tiffani	36.3877	0.090896	dta	1	rgv2_r04	RGv2 Run 4	rgv2_r04_s026	0	RGv2	389.003	380-SB	2
0.15625	531.056	520-2-KB	3	210	4774.97	1.43425	36.8977	Tiffani	36.3877	0.086296	dta	1	rgv2_r04	RGv2 Run 4	rgv2_r04_s027	0	RGv2	404.596	405-SB	3
0.15625	528.188	520-2-KB	4	300	5486.28	1.44306	36.8977	Tiffani	36.3877	0.088136	dta	1	rgv2_r04	RGv2 Run 4	rgv2_r04_s028	0	RGv2	435.359	430-MB	4
0.15625	528.161	520-2-KB	5	25	2599.66	1.25014	36.8977	Tiffani	36.3877	0.080776	dta	1	rgv2_r04	RGv2 Run 4	rgv2_r04_s029	0	RGv2	454.101	450-MB	5
0.15625	528.112	520-2-KB	6	160	4279.41	1.37087	36.8977	Tiffani	36.3877	0.095496	dta	1	rgv2_r04	RGv2 Run 4	rgv2_r04_s030	0	RGv2	477.409	470-SB	6
0.15625	529.909	520-2-KB	1	20	1554.33	1.08291	36.8977	Tiffani	36.3877	0.144256	dta	2	rgv2_r04	RGv2 Run 4	rgv2_r04_s031	0	RGv2	494.303	490-MB_R383	7
0.15625	527.946	520-2-KB	2	240	3676.88	1.34326	36.8977	Tiffani	36.3877	0.136896	dta	2	rgv2_r04	RGv2 Run 4	rgv2_r04_s032	0	RGv2	524.425	505-SB	8
0.15625	528.258	520-2-KB	3	40	2394.06	1.23855	36.8977	Tiffani	36.3877	0.087216	dta	2	rgv2_r04	RGv2 Run 4	rgv2_r04_s033	0	RGv2	528.964	520-2-KB	9
0.15625	527.406	520-2-KB	4	180	3893.58	1.36303	36.8977	Tiffani	36.3877	0.106536	dta	2	rgv2_r04	RGv2 Run 4	rgv2_r04_s034	0	RGv2	549.91	525-SB_R2003	10
0.15625	528.467	520-2-KB	5	360	3914.97	1.3659	36.8977	Tiffani	36.3877	0.132296	dta	2	rgv2_r04	RGv2 Run 4	rgv2_r04_s035	0	RGv2	572.455	570-KB	11
0.15625	528.436	520-2-KB	6	70	2528.59	1.24405	36.8977	Tiffani	36.3877	0.124016	dta	2	rgv2_r04	RGv2 Run 4	rgv2_r04_s036	0	RGv2	594.012	590-SB	12
0.15625	528.491	520-2-KB	1	80	2254.27	1.24405	36.8977	Tiffani	36.3877	0.154376	dta	3	rgv2_r04	RGv2 Run 4	rgv2_r04_s037	0	RGv2	611.121	605-SB	13
0.15625	527.474	520-2-KB	2	10	1838.06	1.17061	36.8977	Tiffani	36.3877	0.124936	dta	3	rgv2_r04	RGv2 Run 4	rgv2_r04_s038	0	RGv2	635.585	630-SB	14
0.15625	530.195	520-2-KB	3	120	3220.3	1.36089	36.8977	Tiffani	36.3877	0.113896	dta	3	rgv2_r04	RGv2 Run 4	rgv2_r04_s039	0	RGv2	654.695	660-LS	15
0.15625	528.964	520-2-KB	4	5	1732.93	1.11518	36.8977	Tiffani	36.3877	0.119416	dta	3	rgv2_r04	RGv2 Run 4	rgv2_r04_s040	0	RGv2	677.133	680-MT	16
0.15625	527.151	520-2-KB	5	0	1617.46	1.08291	36.8977	Tiffani	36.3877	0.122176	dta	3	rgv2_r04	RGv2 Run 4	rgv2_r04_s041	0	RGv2	700.46	700-MB	17
0.15625	527.659	520-2-KB	6	270	3905.25	1.40166	36.8977	Tiffani	36.3877	0.130456	dta	3	rgv2_r04	RGv2 Run 4	rgv2_r04_s042	0	RGv2	722.637	720-MB	18
0.15625	528.496	520-2-KB	1	140	3315.03	1.37362	36.8977	Tiffani	36.3877	0.148856	dta	4	rgv2_r04	RGv2 Run 4	rgv2_r04_s043	0	RGv2	740.124	740-MT	19
0.15625	527.548	520-2-KB	2	30	2055.58	1.1822	36.8977	Tiffani	36.3877	0.116656	dta	4	rgv2_r04	RGv2 Run 4	rgv2_r04_s044	0	RGv2	754.599	760-MB	20
0.15625	527.875	520-2-KB	3	100	3245.07	1.33309	36.8977	Tiffani	36.3877	0.106536	dta	4	rgv2_r04	RGv2 Run 4	rgv2_r04_s045	0	RGv2	773.621	780-MB	21
0.15625	528.362	520-2-KB	4	15	2046.8	1.16552	36.8977	Tiffani	36.3877	0.107456	dta	4	rgv2_r04	RGv2 Run 4	rgv2_r04_s046	0	RGv2	858.188	850-VI	22
0.15625	527.702	520-2-KB	5	50	2376.32	1.23855	36.8977	Tiffani	36.3877	0.101016	dta	4	rgv2_r04	RGv2 Run 4	rgv2_r04_s047	0	RGv2	956.73	940-VI	23
0.15625	531.154	520-2-KB	6	60	2232.5	1.22156	36.8977	Tiffani	36.3877	0.128616	dta	4	rgv2_r04	RGv2 Run 4	rgv2_r04_s048	0	RGv2			24
