# Supplementary material for: A photoconversion model for full spectral programming and multiplexing of optogenetic systems
Source: Mol Syst Biol. 2017 Apr 24;13(4):926. doi: 10.15252/msb.20167456 (PMC5408778; doi:10.15252/msb.20167456)
Supplement: Supplementary file 10 — Dataset EV2 [file MSB-13-926-s010.zip › dataset_ev2_ccasr_data_and_analysis/ccasr_data/dta/rgv2_wholepop_dta_histograms.xlsx]

## Sheet: Sheet1
Sample ID	Channel	Unnamed: 2	Bin 1	Bin 2	Bin 3	Bin 4	Bin 5	Bin 6	Bin 7	Bin 8	Bin 9	Bin 10	Bin 11	Bin 12	Bin 13	Bin 14	Bin 15	Bin 16	Bin 17	Bin 18	Bin 19	Bin 20	Bin 21	Bin 22	Bin 23	Bin 24	Bin 25	Bin 26	Bin 27	Bin 28	Bin 29	Bin 30	Bin 31	Bin 32	Bin 33	Bin 34	Bin 35	Bin 36	Bin 37	Bin 38	Bin 39	Bin 40	Bin 41	Bin 42	Bin 43	Bin 44	Bin 45	Bin 46	Bin 47
rgv2_r05_s025	FL1	Bin Values (MEF)	56.8426	57.3757	57.9138	58.457	59.0053	59.5588	60.1174	60.6812	61.2504	61.8249	62.4047	62.9901	63.5809	64.1772	64.7791	65.3867	66	66.619	67.2439	67.8746	68.5112	69.1538	69.8024	70.4571	71.118	71.785	72.4583	73.1379	73.8239	74.5163	75.2152	75.9207	76.6328	77.3515	78.077	78.8093	79.5485	80.2946	81.0477	81.8079	82.5752	83.3497	84.1315	84.9206	85.7171	86.521	87.3325
rgv2_r05_s025	FL1	Counts	0	0	0	0	0	0	0	0	0	0	0	0	0	0	0	0	0	0	0	0	1	0	1	0	0	0	0	0	0	1	0	1	1	0	0	0	0	0	1	0	0	1	0	0	0	0	0
rgv2_r05_s026	FL1	Bin Values (MEF)	56.8426	57.3757	57.9138	58.457	59.0053	59.5588	60.1174	60.6812	61.2504	61.8249	62.4047	62.9901	63.5809	64.1772	64.7791	65.3867	66	66.619	67.2439	67.8746	68.5112	69.1538	69.8024	70.4571	71.118	71.785	72.4583	73.1379	73.8239	74.5163	75.2152	75.9207	76.6328	77.3515	78.077	78.8093	79.5485	80.2946	81.0477	81.8079	82.5752	83.3497	84.1315	84.9206	85.7171	86.521	87.3325
rgv2_r05_s026	FL1	Counts	0	0	0	0	0	0	0	0	0	0	0	0	0	0	0	1	0	0	0	0	1	1	0	0	0	1	0	0	0	0	0	0	0	0	1	0	0	0	0	0	0	1	0	0	0	0	1
rgv2_r05_s027	FL1	Bin Values (MEF)	56.8426	57.3757	57.9138	58.457	59.0053	59.5588	60.1174	60.6812	61.2504	61.8249	62.4047	62.9901	63.5809	64.1772	64.7791	65.3867	66	66.619	67.2439	67.8746	68.5112	69.1538	69.8024	70.4571	71.118	71.785	72.4583	73.1379	73.8239	74.5163	75.2152	75.9207	76.6328	77.3515	78.077	78.8093	79.5485	80.2946	81.0477	81.8079	82.5752	83.3497	84.1315	84.9206	85.7171	86.521	87.3325
rgv2_r05_s027	FL1	Counts	0	0	0	0	0	2	0	0	1	1	0	0	1	0	0	1	0	0	0	0	1	0	2	0	1	0	1	0	0	0	2	0	1	0	0	1	1	0	0	1	0	2	0	0	1	0	0
rgv2_r05_s028	FL1	Bin Values (MEF)	56.8426	57.3757	57.9138	58.457	59.0053	59.5588	60.1174	60.6812	61.2504	61.8249	62.4047	62.9901	63.5809	64.1772	64.7791	65.3867	66	66.619	67.2439	67.8746	68.5112	69.1538	69.8024	70.4571	71.118	71.785	72.4583	73.1379	73.8239	74.5163	75.2152	75.9207	76.6328	77.3515	78.077	78.8093	79.5485	80.2946	81.0477	81.8079	82.5752	83.3497	84.1315	84.9206	85.7171	86.521	87.3325
rgv2_r05_s028	FL1	Counts	0	0	0	0	0	0	0	1	0	0	0	0	1	0	0	0	0	0	0	0	0	0	0	0	0	0	0	0	0	0	0	0	0	1	0	0	0	0	0	0	0	0	0	0	0	0	0
rgv2_r05_s029	FL1	Bin Values (MEF)	56.8426	57.3757	57.9138	58.457	59.0053	59.5588	60.1174	60.6812	61.2504	61.8249	62.4047	62.9901	63.5809	64.1772	64.7791	65.3867	66	66.619	67.2439	67.8746	68.5112	69.1538	69.8024	70.4571	71.118	71.785	72.4583	73.1379	73.8239	74.5163	75.2152	75.9207	76.6328	77.3515	78.077	78.8093	79.5485	80.2946	81.0477	81.8079	82.5752	83.3497	84.1315	84.9206	85.7171	86.521	87.3325
rgv2_r05_s029	FL1	Counts	0	0	0	0	0	0	0	0	0	0	0	0	0	0	0	0	0	0	0	0	0	0	0	0	0	0	0	0	0	0	0	0	0	0	0	0	0	0	0	0	1	0	0	0	0	0	0
rgv2_r05_s030	FL1	Bin Values (MEF)	56.8426	57.3757	57.9138	58.457	59.0053	59.5588	60.1174	60.6812	61.2504	61.8249	62.4047	62.9901	63.5809	64.1772	64.7791	65.3867	66	66.619	67.2439	67.8746	68.5112	69.1538	69.8024	70.4571	71.118	71.785	72.4583	73.1379	73.8239	74.5163	75.2152	75.9207	76.6328	77.3515	78.077	78.8093	79.5485	80.2946	81.0477	81.8079	82.5752	83.3497	84.1315	84.9206	85.7171	86.521	87.3325
rgv2_r05_s030	FL1	Counts	0	0	0	0	0	0	0	0	0	0	0	0	1	0	0	0	0	0	0	0	0	0	0	0	1	0	0	0	0	0	0	0	0	0	0	0	0	0	0	1	1	0	0	0	0	0	0
rgv2_r05_s031	FL1	Bin Values (MEF)	56.8426	57.3757	57.9138	58.457	59.0053	59.5588	60.1174	60.6812	61.2504	61.8249	62.4047	62.9901	63.5809	64.1772	64.7791	65.3867	66	66.619	67.2439	67.8746	68.5112	69.1538	69.8024	70.4571	71.118	71.785	72.4583	73.1379	73.8239	74.5163	75.2152	75.9207	76.6328	77.3515	78.077	78.8093	79.5485	80.2946	81.0477	81.8079	82.5752	83.3497	84.1315	84.9206	85.7171	86.521	87.3325
rgv2_r05_s031	FL1	Counts	0	0	0	0	1	0	0	1	0	0	0	0	0	0	0	1	0	0	0	0	0	0	0	0	1	0	0	0	0	0	1	0	0	0	0	0	1	0	0	1	1	0	0	1	3	2	0
rgv2_r05_s032	FL1	Bin Values (MEF)	56.8426	57.3757	57.9138	58.457	59.0053	59.5588	60.1174	60.6812	61.2504	61.8249	62.4047	62.9901	63.5809	64.1772	64.7791	65.3867	66	66.619	67.2439	67.8746	68.5112	69.1538	69.8024	70.4571	71.118	71.785	72.4583	73.1379	73.8239	74.5163	75.2152	75.9207	76.6328	77.3515	78.077	78.8093	79.5485	80.2946	81.0477	81.8079	82.5752	83.3497	84.1315	84.9206	85.7171	86.521	87.3325
rgv2_r05_s032	FL1	Counts	0	0	0	0	0	0	0	0	0	0	0	0	0	0	0	0	0	0	0	0	0	0	0	0	0	0	0	0	0	0	0	0	0	0	0	0	0	0	0	0	0	0	0	0	0	0	0
rgv2_r05_s033	FL1	Bin Values (MEF)	56.8426	57.3757	57.9138	58.457	59.0053	59.5588	60.1174	60.6812	61.2504	61.8249	62.4047	62.9901	63.5809	64.1772	64.7791	65.3867	66	66.619	67.2439	67.8746	68.5112	69.1538	69.8024	70.4571	71.118	71.785	72.4583	73.1379	73.8239	74.5163	75.2152	75.9207	76.6328	77.3515	78.077	78.8093	79.5485	80.2946	81.0477	81.8079	82.5752	83.3497	84.1315	84.9206	85.7171	86.521	87.3325
rgv2_r05_s033	FL1	Counts	0	0	0	0	0	0	0	0	0	0	0	0	0	0	0	0	0	1	0	2	1	0	0	0	0	0	0	0	1	0	0	0	0	0	0	0	0	0	0	1	0	0	0	0	0	1	0
rgv2_r05_s034	FL1	Bin Values (MEF)	56.8426	57.3757	57.9138	58.457	59.0053	59.5588	60.1174	60.6812	61.2504	61.8249	62.4047	62.9901	63.5809	64.1772	64.7791	65.3867	66	66.619	67.2439	67.8746	68.5112	69.1538	69.8024	70.4571	71.118	71.785	72.4583	73.1379	73.8239	74.5163	75.2152	75.9207	76.6328	77.3515	78.077	78.8093	79.5485	80.2946	81.0477	81.8079	82.5752	83.3497	84.1315	84.9206	85.7171	86.521	87.3325
rgv2_r05_s034	FL1	Counts	0	0	0	0	0	0	0	0	0	0	0	0	0	0	0	0	0	0	0	0	0	0	0	0	1	0	1	0	0	0	0	0	0	0	0	0	0	0	0	0	0	0	0	1	0	0	0
rgv2_r05_s035	FL1	Bin Values (MEF)	56.8426	57.3757	57.9138	58.457	59.0053	59.5588	60.1174	60.6812	61.2504	61.8249	62.4047	62.9901	63.5809	64.1772	64.7791	65.3867	66	66.619	67.2439	67.8746	68.5112	69.1538	69.8024	70.4571	71.118	71.785	72.4583	73.1379	73.8239	74.5163	75.2152	75.9207	76.6328	77.3515	78.077	78.8093	79.5485	80.2946	81.0477	81.8079	82.5752	83.3497	84.1315	84.9206	85.7171	86.521	87.3325
rgv2_r05_s035	FL1	Counts	0	0	0	0	0	0	0	0	0	0	0	0	0	0	1	0	0	0	1	0	0	0	0	0	0	0	0	1	0	0	0	0	0	0	0	0	0	0	0	1	0	0	2	0	1	0	0
rgv2_r05_s036	FL1	Bin Values (MEF)	56.8426	57.3757	57.9138	58.457	59.0053	59.5588	60.1174	60.6812	61.2504	61.8249	62.4047	62.9901	63.5809	64.1772	64.7791	65.3867	66	66.619	67.2439	67.8746	68.5112	69.1538	69.8024	70.4571	71.118	71.785	72.4583	73.1379	73.8239	74.5163	75.2152	75.9207	76.6328	77.3515	78.077	78.8093	79.5485	80.2946	81.0477	81.8079	82.5752	83.3497	84.1315	84.9206	85.7171	86.521	87.3325
rgv2_r05_s036	FL1	Counts	0	0	0	0	0	0	0	0	1	0	0	0	0	0	0	0	0	0	0	0	0	0	0	0	0	0	0	0	0	0	0	0	0	0	0	0	0	0	0	0	0	1	0	0	0	0	0
rgv2_r05_s037	FL1	Bin Values (MEF)	56.8426	57.3757	57.9138	58.457	59.0053	59.5588	60.1174	60.6812	61.2504	61.8249	62.4047	62.9901	63.5809	64.1772	64.7791	65.3867	66	66.619	67.2439	67.8746	68.5112	69.1538	69.8024	70.4571	71.118	71.785	72.4583	73.1379	73.8239	74.5163	75.2152	75.9207	76.6328	77.3515	78.077	78.8093	79.5485	80.2946	81.0477	81.8079	82.5752	83.3497	84.1315	84.9206	85.7171	86.521	87.3325
rgv2_r05_s037	FL1	Counts	0	0	0	0	0	0	0	0	0	0	0	0	0	0	0	0	0	0	0	0	0	0	0	0	0	0	0	0	0	0	1	0	0	0	0	0	0	1	0	2	1	0	0	0	0	0	1
rgv2_r05_s038	FL1	Bin Values (MEF)	56.8426	57.3757	57.9138	58.457	59.0053	59.5588	60.1174	60.6812	61.2504	61.8249	62.4047	62.9901	63.5809	64.1772	64.7791	65.3867	66	66.619	67.2439	67.8746	68.5112	69.1538	69.8024	70.4571	71.118	71.785	72.4583	73.1379	73.8239	74.5163	75.2152	75.9207	76.6328	77.3515	78.077	78.8093	79.5485	80.2946	81.0477	81.8079	82.5752	83.3497	84.1315	84.9206	85.7171	86.521	87.3325
rgv2_r05_s038	FL1	Counts	0	0	0	0	0	0	0	0	0	0	0	0	0	0	0	0	0	0	0	0	1	0	0	0	0	0	0	0	0	0	0	0	0	0	0	0	0	0	0	0	0	0	0	0	0	0	0
rgv2_r05_s039	FL1	Bin Values (MEF)	56.8426	57.3757	57.9138	58.457	59.0053	59.5588	60.1174	60.6812	61.2504	61.8249	62.4047	62.9901	63.5809	64.1772	64.7791	65.3867	66	66.619	67.2439	67.8746	68.5112	69.1538	69.8024	70.4571	71.118	71.785	72.4583	73.1379	73.8239	74.5163	75.2152	75.9207	76.6328	77.3515	78.077	78.8093	79.5485	80.2946	81.0477	81.8079	82.5752	83.3497	84.1315	84.9206	85.7171	86.521	87.3325
rgv2_r05_s039	FL1	Counts	0	0	0	0	0	0	0	0	0	0	0	0	0	0	0	0	0	0	0	0	0	0	0	0	0	0	0	0	0	0	0	0	0	0	0	0	0	0	0	0	0	0	0	0	0	0	0
rgv2_r05_s040	FL1	Bin Values (MEF)	56.8426	57.3757	57.9138	58.457	59.0053	59.5588	60.1174	60.6812	61.2504	61.8249	62.4047	62.9901	63.5809	64.1772	64.7791	65.3867	66	66.619	67.2439	67.8746	68.5112	69.1538	69.8024	70.4571	71.118	71.785	72.4583	73.1379	73.8239	74.5163	75.2152	75.9207	76.6328	77.3515	78.077	78.8093	79.5485	80.2946	81.0477	81.8079	82.5752	83.3497	84.1315	84.9206	85.7171	86.521	87.3325
rgv2_r05_s040	FL1	Counts	0	0	0	0	1	0	0	0	0	0	0	0	0	0	0	0	0	0	0	0	0	0	0	0	0	0	0	0	0	1	0	0	0	0	0	0	0	0	0	0	1	0	0	0	0	0	0
rgv2_r05_s041	FL1	Bin Values (MEF)	56.8426	57.3757	57.9138	58.457	59.0053	59.5588	60.1174	60.6812	61.2504	61.8249	62.4047	62.9901	63.5809	64.1772	64.7791	65.3867	66	66.619	67.2439	67.8746	68.5112	69.1538	69.8024	70.4571	71.118	71.785	72.4583	73.1379	73.8239	74.5163	75.2152	75.9207	76.6328	77.3515	78.077	78.8093	79.5485	80.2946	81.0477	81.8079	82.5752	83.3497	84.1315	84.9206	85.7171	86.521	87.3325
rgv2_r05_s041	FL1	Counts	0	0	0	0	0	0	0	0	0	0	0	0	0	0	0	0	0	0	0	0	0	0	0	0	0	0	0	0	1	0	0	0	0	0	0	0	0	0	0	0	0	0	0	0	0	0	0
rgv2_r05_s042	FL1	Bin Values (MEF)	56.8426	57.3757	57.9138	58.457	59.0053	59.5588	60.1174	60.6812	61.2504	61.8249	62.4047	62.9901	63.5809	64.1772	64.7791	65.3867	66	66.619	67.2439	67.8746	68.5112	69.1538	69.8024	70.4571	71.118	71.785	72.4583	73.1379	73.8239	74.5163	75.2152	75.9207	76.6328	77.3515	78.077	78.8093	79.5485	80.2946	81.0477	81.8079	82.5752	83.3497	84.1315	84.9206	85.7171	86.521	87.3325
rgv2_r05_s042	FL1	Counts	0	0	0	0	0	0	0	0	0	0	0	0	0	0	0	0	0	0	0	0	0	0	0	0	0	0	0	0	0	0	0	0	0	0	0	0	0	0	0	1	0	0	0	0	0	0	0
rgv2_r05_s043	FL1	Bin Values (MEF)	56.8426	57.3757	57.9138	58.457	59.0053	59.5588	60.1174	60.6812	61.2504	61.8249	62.4047	62.9901	63.5809	64.1772	64.7791	65.3867	66	66.619	67.2439	67.8746	68.5112	69.1538	69.8024	70.4571	71.118	71.785	72.4583	73.1379	73.8239	74.5163	75.2152	75.9207	76.6328	77.3515	78.077	78.8093	79.5485	80.2946	81.0477	81.8079	82.5752	83.3497	84.1315	84.9206	85.7171	86.521	87.3325
rgv2_r05_s043	FL1	Counts	0	0	0	0	0	0	0	0	0	1	0	0	0	0	0	0	0	0	0	0	0	0	0	0	0	0	0	0	0	0	0	0	0	1	0	0	0	0	0	0	0	0	0	0	0	0	2
rgv2_r05_s044	FL1	Bin Values (MEF)	56.8426	57.3757	57.9138	58.457	59.0053	59.5588	60.1174	60.6812	61.2504	61.8249	62.4047	62.9901	63.5809	64.1772	64.7791	65.3867	66	66.619	67.2439	67.8746	68.5112	69.1538	69.8024	70.4571	71.118	71.785	72.4583	73.1379	73.8239	74.5163	75.2152	75.9207	76.6328	77.3515	78.077	78.8093	79.5485	80.2946	81.0477	81.8079	82.5752	83.3497	84.1315	84.9206	85.7171	86.521	87.3325
rgv2_r05_s044	FL1	Counts	0	0	0	0	0	0	0	0	0	0	0	0	0	0	0	0	0	0	0	0	0	0	0	0	0	0	0	0	0	0	0	0	0	0	0	0	0	0	0	0	0	0	0	1	0	0	0
rgv2_r05_s045	FL1	Bin Values (MEF)	56.8426	57.3757	57.9138	58.457	59.0053	59.5588	60.1174	60.6812	61.2504	61.8249	62.4047	62.9901	63.5809	64.1772	64.7791	65.3867	66	66.619	67.2439	67.8746	68.5112	69.1538	69.8024	70.4571	71.118	71.785	72.4583	73.1379	73.8239	74.5163	75.2152	75.9207	76.6328	77.3515	78.077	78.8093	79.5485	80.2946	81.0477	81.8079	82.5752	83.3497	84.1315	84.9206	85.7171	86.521	87.3325
rgv2_r05_s045	FL1	Counts	0	0	0	0	0	0	0	0	0	0	0	0	0	0	0	0	0	0	0	0	0	0	0	0	0	0	0	0	0	0	0	0	0	0	1	0	0	0	0	0	0	0	0	0	0	0	0
rgv2_r05_s046	FL1	Bin Values (MEF)	56.8426	57.3757	57.9138	58.457	59.0053	59.5588	60.1174	60.6812	61.2504	61.8249	62.4047	62.9901	63.5809	64.1772	64.7791	65.3867	66	66.619	67.2439	67.8746	68.5112	69.1538	69.8024	70.4571	71.118	71.785	72.4583	73.1379	73.8239	74.5163	75.2152	75.9207	76.6328	77.3515	78.077	78.8093	79.5485	80.2946	81.0477	81.8079	82.5752	83.3497	84.1315	84.9206	85.7171	86.521	87.3325
rgv2_r05_s046	FL1	Counts	0	0	0	0	0	0	0	0	0	0	0	0	0	1	0	1	0	0	0	0	0	0	0	0	0	0	0	0	0	0	0	0	0	0	0	0	0	1	0	0	0	0	0	0	0	0	0
rgv2_r05_s047	FL1	Bin Values (MEF)	56.8426	57.3757	57.9138	58.457	59.0053	59.5588	60.1174	60.6812	61.2504	61.8249	62.4047	62.9901	63.5809	64.1772	64.7791	65.3867	66	66.619	67.2439	67.8746	68.5112	69.1538	69.8024	70.4571	71.118	71.785	72.4583	73.1379	73.8239	74.5163	75.2152	75.9207	76.6328	77.3515	78.077	78.8093	79.5485	80.2946	81.0477	81.8079	82.5752	83.3497	84.1315	84.9206	85.7171	86.521	87.3325
rgv2_r05_s047	FL1	Counts	0	0	1	0	0	0	0	0	0	0	0	0	0	0	0	0	0	0	0	0	0	0	0	0	0	0	0	0	0	0	0	0	0	0	0	0	0	0	0	0	0	0	0	0	1	0	0
rgv2_r05_s048	FL1	Bin Values (MEF)	56.8426	57.3757	57.9138	58.457	59.0053	59.5588	60.1174	60.6812	61.2504	61.8249	62.4047	62.9901	63.5809	64.1772	64.7791	65.3867	66	66.619	67.2439	67.8746	68.5112	69.1538	69.8024	70.4571	71.118	71.785	72.4583	73.1379	73.8239	74.5163	75.2152	75.9207	76.6328	77.3515	78.077	78.8093	79.5485	80.2946	81.0477	81.8079	82.5752	83.3497	84.1315	84.9206	85.7171	86.521	87.3325
rgv2_r05_s048	FL1	Counts	0	0	0	0	0	0	0	0	0	1	0	0	1	0	0	0	0	0	0	0	0	0	0	0	0	1	0	0	0	0	0	0	0	0	0	1	0	0	0	1	0	1	0	0	0	0	1
rgv2_r03_s145	FL1	Bin Values (MEF)	56.1713	56.6954	57.2244	57.7584	58.2973	58.8413	59.3904	59.9445	60.5039	61.0684	61.6383	62.2134	62.7939	63.3799	63.9713	64.5682	65.1707	65.7788	66.3926	67.0121	67.6374	68.2685	68.9055	69.5485	70.1974	70.8524	71.5136	72.1808	72.8544	73.5342	74.2203	74.9129	75.6119	76.3174	77.0295	77.7483	78.4738	79.206	79.9451	80.6911	81.444	82.204	82.971	83.7452	84.5266	85.3154	86.1114
rgv2_r03_s145	FL1	Counts	0	0	0	0	0	0	0	0	0	1	0	0	0	0	0	0	0	0	1	0	0	0	0	0	0	0	0	0	0	0	1	0	0	0	0	0	0	0	0	0	0	0	0	0	1	0	1
rgv2_r03_s146	FL1	Bin Values (MEF)	56.1713	56.6954	57.2244	57.7584	58.2973	58.8413	59.3904	59.9445	60.5039	61.0684	61.6383	62.2134	62.7939	63.3799	63.9713	64.5682	65.1707	65.7788	66.3926	67.0121	67.6374	68.2685	68.9055	69.5485	70.1974	70.8524	71.5136	72.1808	72.8544	73.5342	74.2203	74.9129	75.6119	76.3174	77.0295	77.7483	78.4738	79.206	79.9451	80.6911	81.444	82.204	82.971	83.7452	84.5266	85.3154	86.1114
rgv2_r03_s146	FL1	Counts	0	0	0	0	0	0	0	0	0	0	0	0	0	0	0	0	0	0	1	0	0	0	0	0	0	0	0	0	0	0	0	0	0	0	0	0	0	0	0	0	2	0	0	0	0	0	0
rgv2_r03_s147	FL1	Bin Values (MEF)	56.1713	56.6954	57.2244	57.7584	58.2973	58.8413	59.3904	59.9445	60.5039	61.0684	61.6383	62.2134	62.7939	63.3799	63.9713	64.5682	65.1707	65.7788	66.3926	67.0121	67.6374	68.2685	68.9055	69.5485	70.1974	70.8524	71.5136	72.1808	72.8544	73.5342	74.2203	74.9129	75.6119	76.3174	77.0295	77.7483	78.4738	79.206	79.9451	80.6911	81.444	82.204	82.971	83.7452	84.5266	85.3154	86.1114
rgv2_r03_s147	FL1	Counts	0	0	0	0	0	0	0	0	0	0	0	0	0	0	0	0	0	0	0	0	0	0	0	0	0	0	0	0	0	0	0	0	0	0	0	0	0	0	0	0	0	0	0	0	0	0	0
rgv2_r03_s148	FL1	Bin Values (MEF)	56.1713	56.6954	57.2244	57.7584	58.2973	58.8413	59.3904	59.9445	60.5039	61.0684	61.6383	62.2134	62.7939	63.3799	63.9713	64.5682	65.1707	65.7788	66.3926	67.0121	67.6374	68.2685	68.9055	69.5485	70.1974	70.8524	71.5136	72.1808	72.8544	73.5342	74.2203	74.9129	75.6119	76.3174	77.0295	77.7483	78.4738	79.206	79.9451	80.6911	81.444	82.204	82.971	83.7452	84.5266	85.3154	86.1114
rgv2_r03_s148	FL1	Counts	0	0	0	0	0	0	0	0	0	0	0	0	0	0	0	0	0	0	0	0	0	0	0	0	0	0	0	0	0	0	0	0	2	0	0	0	0	0	0	0	0	0	0	0	1	0	0
rgv2_r03_s149	FL1	Bin Values (MEF)	56.1713	56.6954	57.2244	57.7584	58.2973	58.8413	59.3904	59.9445	60.5039	61.0684	61.6383	62.2134	62.7939	63.3799	63.9713	64.5682	65.1707	65.7788	66.3926	67.0121	67.6374	68.2685	68.9055	69.5485	70.1974	70.8524	71.5136	72.1808	72.8544	73.5342	74.2203	74.9129	75.6119	76.3174	77.0295	77.7483	78.4738	79.206	79.9451	80.6911	81.444	82.204	82.971	83.7452	84.5266	85.3154	86.1114
rgv2_r03_s149	FL1	Counts	0	0	1	0	0	0	0	0	0	0	0	0	0	0	0	0	0	0	0	0	0	0	0	0	0	0	0	0	0	0	0	0	0	0	0	0	0	0	0	0	0	0	0	0	0	0	0
rgv2_r03_s150	FL1	Bin Values (MEF)	56.1713	56.6954	57.2244	57.7584	58.2973	58.8413	59.3904	59.9445	60.5039	61.0684	61.6383	62.2134	62.7939	63.3799	63.9713	64.5682	65.1707	65.7788	66.3926	67.0121	67.6374	68.2685	68.9055	69.5485	70.1974	70.8524	71.5136	72.1808	72.8544	73.5342	74.2203	74.9129	75.6119	76.3174	77.0295	77.7483	78.4738	79.206	79.9451	80.6911	81.444	82.204	82.971	83.7452	84.5266	85.3154	86.1114
rgv2_r03_s150	FL1	Counts	0	0	0	0	0	0	0	0	0	0	0	0	0	0	0	0	0	0	0	0	0	0	0	0	0	0	0	0	0	0	0	0	0	0	0	0	0	0	0	0	0	0	0	0	0	0	0
rgv2_r03_s151	FL1	Bin Values (MEF)	56.1713	56.6954	57.2244	57.7584	58.2973	58.8413	59.3904	59.9445	60.5039	61.0684	61.6383	62.2134	62.7939	63.3799	63.9713	64.5682	65.1707	65.7788	66.3926	67.0121	67.6374	68.2685	68.9055	69.5485	70.1974	70.8524	71.5136	72.1808	72.8544	73.5342	74.2203	74.9129	75.6119	76.3174	77.0295	77.7483	78.4738	79.206	79.9451	80.6911	81.444	82.204	82.971	83.7452	84.5266	85.3154	86.1114
rgv2_r03_s151	FL1	Counts	0	0	0	0	0	0	0	0	0	0	0	0	0	0	0	0	0	0	0	0	0	0	0	0	0	0	0	0	0	0	0	0	0	0	0	0	0	0	0	0	0	0	0	0	0	0	0
rgv2_r03_s152	FL1	Bin Values (MEF)	56.1713	56.6954	57.2244	57.7584	58.2973	58.8413	59.3904	59.9445	60.5039	61.0684	61.6383	62.2134	62.7939	63.3799	63.9713	64.5682	65.1707	65.7788	66.3926	67.0121	67.6374	68.2685	68.9055	69.5485	70.1974	70.8524	71.5136	72.1808	72.8544	73.5342	74.2203	74.9129	75.6119	76.3174	77.0295	77.7483	78.4738	79.206	79.9451	80.6911	81.444	82.204	82.971	83.7452	84.5266	85.3154	86.1114
rgv2_r03_s152	FL1	Counts	0	0	0	1	1	0	0	0	0	0	0	0	1	0	0	0	0	0	0	0	0	0	0	0	0	0	0	0	0	0	0	0	0	0	1	0	0	0	0	0	0	1	0	0	0	1	0
rgv2_r03_s153	FL1	Bin Values (MEF)	56.1713	56.6954	57.2244	57.7584	58.2973	58.8413	59.3904	59.9445	60.5039	61.0684	61.6383	62.2134	62.7939	63.3799	63.9713	64.5682	65.1707	65.7788	66.3926	67.0121	67.6374	68.2685	68.9055	69.5485	70.1974	70.8524	71.5136	72.1808	72.8544	73.5342	74.2203	74.9129	75.6119	76.3174	77.0295	77.7483	78.4738	79.206	79.9451	80.6911	81.444	82.204	82.971	83.7452	84.5266	85.3154	86.1114
rgv2_r03_s153	FL1	Counts	0	0	0	0	0	0	0	0	0	0	0	0	0	0	0	0	0	0	0	0	0	0	0	0	0	0	0	0	0	0	0	0	0	0	0	0	0	0	0	0	0	0	0	0	0	0	0
rgv2_r03_s154	FL1	Bin Values (MEF)	56.1713	56.6954	57.2244	57.7584	58.2973	58.8413	59.3904	59.9445	60.5039	61.0684	61.6383	62.2134	62.7939	63.3799	63.9713	64.5682	65.1707	65.7788	66.3926	67.0121	67.6374	68.2685	68.9055	69.5485	70.1974	70.8524	71.5136	72.1808	72.8544	73.5342	74.2203	74.9129	75.6119	76.3174	77.0295	77.7483	78.4738	79.206	79.9451	80.6911	81.444	82.204	82.971	83.7452	84.5266	85.3154	86.1114
rgv2_r03_s154	FL1	Counts	0	0	0	0	0	0	0	0	0	0	0	0	0	0	0	0	0	0	0	0	0	0	0	0	0	0	1	0	0	0	2	0	0	0	0	2	0	1	0	0	1	1	1	0	0	1	0
rgv2_r03_s155	FL1	Bin Values (MEF)	56.1713	56.6954	57.2244	57.7584	58.2973	58.8413	59.3904	59.9445	60.5039	61.0684	61.6383	62.2134	62.7939	63.3799	63.9713	64.5682	65.1707	65.7788	66.3926	67.0121	67.6374	68.2685	68.9055	69.5485	70.1974	70.8524	71.5136	72.1808	72.8544	73.5342	74.2203	74.9129	75.6119	76.3174	77.0295	77.7483	78.4738	79.206	79.9451	80.6911	81.444	82.204	82.971	83.7452	84.5266	85.3154	86.1114
rgv2_r03_s155	FL1	Counts	0	0	0	0	0	0	0	0	0	0	0	0	0	0	0	0	0	0	0	0	0	0	0	0	1	0	0	0	0	0	0	0	0	0	0	0	0	0	0	0	0	0	0	0	0	0	0
rgv2_r03_s156	FL1	Bin Values (MEF)	56.1713	56.6954	57.2244	57.7584	58.2973	58.8413	59.3904	59.9445	60.5039	61.0684	61.6383	62.2134	62.7939	63.3799	63.9713	64.5682	65.1707	65.7788	66.3926	67.0121	67.6374	68.2685	68.9055	69.5485	70.1974	70.8524	71.5136	72.1808	72.8544	73.5342	74.2203	74.9129	75.6119	76.3174	77.0295	77.7483	78.4738	79.206	79.9451	80.6911	81.444	82.204	82.971	83.7452	84.5266	85.3154	86.1114
rgv2_r03_s156	FL1	Counts	0	0	0	0	0	0	0	0	1	0	0	0	0	0	0	0	0	0	0	1	0	1	0	0	0	0	0	0	0	0	0	0	0	0	0	0	0	0	1	0	0	0	0	0	0	0	0
rgv2_r03_s157	FL1	Bin Values (MEF)	56.1713	56.6954	57.2244	57.7584	58.2973	58.8413	59.3904	59.9445	60.5039	61.0684	61.6383	62.2134	62.7939	63.3799	63.9713	64.5682	65.1707	65.7788	66.3926	67.0121	67.6374	68.2685	68.9055	69.5485	70.1974	70.8524	71.5136	72.1808	72.8544	73.5342	74.2203	74.9129	75.6119	76.3174	77.0295	77.7483	78.4738	79.206	79.9451	80.6911	81.444	82.204	82.971	83.7452	84.5266	85.3154	86.1114
rgv2_r03_s157	FL1	Counts	0	0	0	0	0	0	0	0	0	0	0	0	0	0	0	0	0	0	0	0	0	0	0	0	0	0	0	0	0	0	0	0	0	0	0	0	0	0	0	0	0	0	0	0	0	0	0
rgv2_r03_s158	FL1	Bin Values (MEF)	56.1713	56.6954	57.2244	57.7584	58.2973	58.8413	59.3904	59.9445	60.5039	61.0684	61.6383	62.2134	62.7939	63.3799	63.9713	64.5682	65.1707	65.7788	66.3926	67.0121	67.6374	68.2685	68.9055	69.5485	70.1974	70.8524	71.5136	72.1808	72.8544	73.5342	74.2203	74.9129	75.6119	76.3174	77.0295	77.7483	78.4738	79.206	79.9451	80.6911	81.444	82.204	82.971	83.7452	84.5266	85.3154	86.1114
rgv2_r03_s158	FL1	Counts	0	0	0	0	0	0	0	0	0	0	0	0	0	0	1	0	0	0	1	0	0	0	0	0	0	0	0	0	0	0	0	0	0	0	0	0	0	0	0	0	0	0	0	0	0	0	0
rgv2_r03_s159	FL1	Bin Values (MEF)	56.1713	56.6954	57.2244	57.7584	58.2973	58.8413	59.3904	59.9445	60.5039	61.0684	61.6383	62.2134	62.7939	63.3799	63.9713	64.5682	65.1707	65.7788	66.3926	67.0121	67.6374	68.2685	68.9055	69.5485	70.1974	70.8524	71.5136	72.1808	72.8544	73.5342	74.2203	74.9129	75.6119	76.3174	77.0295	77.7483	78.4738	79.206	79.9451	80.6911	81.444	82.204	82.971	83.7452	84.5266	85.3154	86.1114
rgv2_r03_s159	FL1	Counts	0	0	0	0	0	0	0	0	0	0	0	0	0	0	0	0	0	0	0	0	1	0	0	0	0	0	0	0	0	0	0	1	0	0	1	0	0	0	0	3	2	1	0	0	4	0	1
rgv2_r03_s160	FL1	Bin Values (MEF)	56.1713	56.6954	57.2244	57.7584	58.2973	58.8413	59.3904	59.9445	60.5039	61.0684	61.6383	62.2134	62.7939	63.3799	63.9713	64.5682	65.1707	65.7788	66.3926	67.0121	67.6374	68.2685	68.9055	69.5485	70.1974	70.8524	71.5136	72.1808	72.8544	73.5342	74.2203	74.9129	75.6119	76.3174	77.0295	77.7483	78.4738	79.206	79.9451	80.6911	81.444	82.204	82.971	83.7452	84.5266	85.3154	86.1114
rgv2_r03_s160	FL1	Counts	0	0	0	0	0	0	0	0	0	0	0	0	0	0	0	0	0	0	0	0	0	0	0	0	0	1	0	0	0	0	0	1	0	0	0	1	0	1	0	0	0	0	0	0	0	0	0
rgv2_r03_s161	FL1	Bin Values (MEF)	56.1713	56.6954	57.2244	57.7584	58.2973	58.8413	59.3904	59.9445	60.5039	61.0684	61.6383	62.2134	62.7939	63.3799	63.9713	64.5682	65.1707	65.7788	66.3926	67.0121	67.6374	68.2685	68.9055	69.5485	70.1974	70.8524	71.5136	72.1808	72.8544	73.5342	74.2203	74.9129	75.6119	76.3174	77.0295	77.7483	78.4738	79.206	79.9451	80.6911	81.444	82.204	82.971	83.7452	84.5266	85.3154	86.1114
rgv2_r03_s161	FL1	Counts	0	0	0	0	0	0	0	0	0	0	0	2	0	0	0	1	0	0	0	0	0	1	0	0	0	1	0	1	0	0	0	0	0	0	1	0	0	0	0	1	0	0	0	0	1	1	1
rgv2_r03_s162	FL1	Bin Values (MEF)	56.1713	56.6954	57.2244	57.7584	58.2973	58.8413	59.3904	59.9445	60.5039	61.0684	61.6383	62.2134	62.7939	63.3799	63.9713	64.5682	65.1707	65.7788	66.3926	67.0121	67.6374	68.2685	68.9055	69.5485	70.1974	70.8524	71.5136	72.1808	72.8544	73.5342	74.2203	74.9129	75.6119	76.3174	77.0295	77.7483	78.4738	79.206	79.9451	80.6911	81.444	82.204	82.971	83.7452	84.5266	85.3154	86.1114
rgv2_r03_s162	FL1	Counts	0	0	0	0	0	0	0	0	0	0	0	0	0	1	0	0	0	0	0	0	0	0	0	0	0	0	0	0	0	0	0	0	0	0	0	0	0	0	0	0	0	0	0	0	0	0	0
rgv2_r03_s163	FL1	Bin Values (MEF)	56.1713	56.6954	57.2244	57.7584	58.2973	58.8413	59.3904	59.9445	60.5039	61.0684	61.6383	62.2134	62.7939	63.3799	63.9713	64.5682	65.1707	65.7788	66.3926	67.0121	67.6374	68.2685	68.9055	69.5485	70.1974	70.8524	71.5136	72.1808	72.8544	73.5342	74.2203	74.9129	75.6119	76.3174	77.0295	77.7483	78.4738	79.206	79.9451	80.6911	81.444	82.204	82.971	83.7452	84.5266	85.3154	86.1114
rgv2_r03_s163	FL1	Counts	0	0	0	0	0	0	0	0	0	0	0	0	0	0	0	0	0	0	0	1	0	0	0	0	0	0	0	1	0	0	0	0	0	0	1	0	1	0	0	0	0	0	0	0	0	0	1
rgv2_r03_s164	FL1	Bin Values (MEF)	56.1713	56.6954	57.2244	57.7584	58.2973	58.8413	59.3904	59.9445	60.5039	61.0684	61.6383	62.2134	62.7939	63.3799	63.9713	64.5682	65.1707	65.7788	66.3926	67.0121	67.6374	68.2685	68.9055	69.5485	70.1974	70.8524	71.5136	72.1808	72.8544	73.5342	74.2203	74.9129	75.6119	76.3174	77.0295	77.7483	78.4738	79.206	79.9451	80.6911	81.444	82.204	82.971	83.7452	84.5266	85.3154	86.1114
rgv2_r03_s164	FL1	Counts	0	0	0	0	0	0	0	0	0	0	0	0	0	0	0	0	0	0	0	0	0	0	0	0	1	0	0	0	0	0	0	0	0	0	0	0	1	0	0	0	0	0	0	0	0	0	0
rgv2_r03_s165	FL1	Bin Values (MEF)	56.1713	56.6954	57.2244	57.7584	58.2973	58.8413	59.3904	59.9445	60.5039	61.0684	61.6383	62.2134	62.7939	63.3799	63.9713	64.5682	65.1707	65.7788	66.3926	67.0121	67.6374	68.2685	68.9055	69.5485	70.1974	70.8524	71.5136	72.1808	72.8544	73.5342	74.2203	74.9129	75.6119	76.3174	77.0295	77.7483	78.4738	79.206	79.9451	80.6911	81.444	82.204	82.971	83.7452	84.5266	85.3154	86.1114
rgv2_r03_s165	FL1	Counts	0	0	0	0	0	0	0	0	0	0	0	0	0	1	0	0	0	1	0	1	0	0	0	1	0	0	0	0	0	0	0	0	0	0	0	0	0	0	0	0	0	0	0	0	0	0	0
rgv2_r03_s166	FL1	Bin Values (MEF)	56.1713	56.6954	57.2244	57.7584	58.2973	58.8413	59.3904	59.9445	60.5039	61.0684	61.6383	62.2134	62.7939	63.3799	63.9713	64.5682	65.1707	65.7788	66.3926	67.0121	67.6374	68.2685	68.9055	69.5485	70.1974	70.8524	71.5136	72.1808	72.8544	73.5342	74.2203	74.9129	75.6119	76.3174	77.0295	77.7483	78.4738	79.206	79.9451	80.6911	81.444	82.204	82.971	83.7452	84.5266	85.3154	86.1114
rgv2_r03_s166	FL1	Counts	0	1	0	0	0	0	0	0	0	0	0	0	0	0	0	0	0	0	0	0	0	0	0	0	0	0	0	0	0	0	0	0	0	0	0	0	0	0	0	0	0	0	0	0	0	0	0
rgv2_r03_s167	FL1	Bin Values (MEF)	56.1713	56.6954	57.2244	57.7584	58.2973	58.8413	59.3904	59.9445	60.5039	61.0684	61.6383	62.2134	62.7939	63.3799	63.9713	64.5682	65.1707	65.7788	66.3926	67.0121	67.6374	68.2685	68.9055	69.5485	70.1974	70.8524	71.5136	72.1808	72.8544	73.5342	74.2203	74.9129	75.6119	76.3174	77.0295	77.7483	78.4738	79.206	79.9451	80.6911	81.444	82.204	82.971	83.7452	84.5266	85.3154	86.1114
rgv2_r03_s167	FL1	Counts	0	0	0	0	0	1	0	0	0	0	0	0	0	0	0	0	0	0	0	0	0	1	0	0	0	0	0	0	0	1	0	0	0	1	0	1	0	1	0	0	0	0	0	0	0	0	0
rgv2_r03_s168	FL1	Bin Values (MEF)	56.1713	56.6954	57.2244	57.7584	58.2973	58.8413	59.3904	59.9445	60.5039	61.0684	61.6383	62.2134	62.7939	63.3799	63.9713	64.5682	65.1707	65.7788	66.3926	67.0121	67.6374	68.2685	68.9055	69.5485	70.1974	70.8524	71.5136	72.1808	72.8544	73.5342	74.2203	74.9129	75.6119	76.3174	77.0295	77.7483	78.4738	79.206	79.9451	80.6911	81.444	82.204	82.971	83.7452	84.5266	85.3154	86.1114
rgv2_r03_s168	FL1	Counts	0	0	0	0	0	0	0	0	0	0	0	0	0	0	0	0	0	0	0	0	0	0	0	0	0	0	0	0	0	0	0	0	0	0	0	0	0	0	0	0	0	0	0	0	0	0	0
rgv2_r02_s025	FL1	Bin Values (MEF)	57.8432	58.3862	58.9343	59.4876	60.046	60.6097	61.1787	61.7531	62.3328	62.9179	63.5086	64.1048	64.7066	65.314	65.9272	66.5461	67.1708	67.8014	68.4379	69.0804	69.7289	70.3835	71.0442	71.7112	72.3844	73.0639	73.7498	74.4421	75.141	75.8464	76.5584	77.2771	78.0026	78.7348	79.474	80.2201	80.9731	81.7333	82.5006	83.2751	84.0569	84.846	85.6425	86.4465	87.258	88.0771	88.904
rgv2_r02_s025	FL1	Counts	0	0	0	0	0	0	0	0	0	1	1	0	0	0	0	0	0	0	0	0	0	1	0	0	0	0	1	0	0	0	0	0	0	0	0	1	0	0	0	0	1	0	2	1	2	1	0
rgv2_r02_s026	FL1	Bin Values (MEF)	57.8432	58.3862	58.9343	59.4876	60.046	60.6097	61.1787	61.7531	62.3328	62.9179	63.5086	64.1048	64.7066	65.314	65.9272	66.5461	67.1708	67.8014	68.4379	69.0804	69.7289	70.3835	71.0442	71.7112	72.3844	73.0639	73.7498	74.4421	75.141	75.8464	76.5584	77.2771	78.0026	78.7348	79.474	80.2201	80.9731	81.7333	82.5006	83.2751	84.0569	84.846	85.6425	86.4465	87.258	88.0771	88.904
rgv2_r02_s026	FL1	Counts	0	0	0	0	0	0	1	0	0	0	0	0	0	0	1	0	0	0	0	0	0	0	0	0	0	1	0	0	0	0	0	0	0	1	0	0	0	0	1	0	0	0	0	0	0	0	0
rgv2_r02_s027	FL1	Bin Values (MEF)	57.8432	58.3862	58.9343	59.4876	60.046	60.6097	61.1787	61.7531	62.3328	62.9179	63.5086	64.1048	64.7066	65.314	65.9272	66.5461	67.1708	67.8014	68.4379	69.0804	69.7289	70.3835	71.0442	71.7112	72.3844	73.0639	73.7498	74.4421	75.141	75.8464	76.5584	77.2771	78.0026	78.7348	79.474	80.2201	80.9731	81.7333	82.5006	83.2751	84.0569	84.846	85.6425	86.4465	87.258	88.0771	88.904
rgv2_r02_s027	FL1	Counts	0	0	0	0	1	0	0	0	0	0	0	0	0	0	0	0	0	0	0	1	0	0	1	0	0	0	0	0	0	0	0	0	0	0	0	0	0	0	0	0	0	0	0	0	0	0	0
rgv2_r02_s028	FL1	Bin Values (MEF)	57.8432	58.3862	58.9343	59.4876	60.046	60.6097	61.1787	61.7531	62.3328	62.9179	63.5086	64.1048	64.7066	65.314	65.9272	66.5461	67.1708	67.8014	68.4379	69.0804	69.7289	70.3835	71.0442	71.7112	72.3844	73.0639	73.7498	74.4421	75.141	75.8464	76.5584	77.2771	78.0026	78.7348	79.474	80.2201	80.9731	81.7333	82.5006	83.2751	84.0569	84.846	85.6425	86.4465	87.258	88.0771	88.904
rgv2_r02_s028	FL1	Counts	0	0	0	0	0	1	0	0	0	0	0	0	0	0	1	0	0	0	0	1	0	0	2	0	1	3	0	0	1	0	0	0	0	1	0	0	2	0	0	0	0	0	1	2	0	0	1
rgv2_r02_s029	FL1	Bin Values (MEF)	57.8432	58.3862	58.9343	59.4876	60.046	60.6097	61.1787	61.7531	62.3328	62.9179	63.5086	64.1048	64.7066	65.314	65.9272	66.5461	67.1708	67.8014	68.4379	69.0804	69.7289	70.3835	71.0442	71.7112	72.3844	73.0639	73.7498	74.4421	75.141	75.8464	76.5584	77.2771	78.0026	78.7348	79.474	80.2201	80.9731	81.7333	82.5006	83.2751	84.0569	84.846	85.6425	86.4465	87.258	88.0771	88.904
rgv2_r02_s029	FL1	Counts	0	0	0	0	0	0	1	0	0	0	0	0	1	0	0	0	0	0	0	0	0	0	0	0	0	1	0	1	0	0	0	0	1	0	0	1	0	0	0	3	2	1	2	2	1	1	1
rgv2_r02_s030	FL1	Bin Values (MEF)	57.8432	58.3862	58.9343	59.4876	60.046	60.6097	61.1787	61.7531	62.3328	62.9179	63.5086	64.1048	64.7066	65.314	65.9272	66.5461	67.1708	67.8014	68.4379	69.0804	69.7289	70.3835	71.0442	71.7112	72.3844	73.0639	73.7498	74.4421	75.141	75.8464	76.5584	77.2771	78.0026	78.7348	79.474	80.2201	80.9731	81.7333	82.5006	83.2751	84.0569	84.846	85.6425	86.4465	87.258	88.0771	88.904
rgv2_r02_s030	FL1	Counts	0	0	0	0	0	0	0	0	1	0	0	1	0	0	0	0	1	1	0	1	0	0	0	1	0	0	0	0	0	0	0	1	0	0	1	0	0	0	0	0	0	1	1	0	1	0	0
rgv2_r02_s031	FL1	Bin Values (MEF)	57.8432	58.3862	58.9343	59.4876	60.046	60.6097	61.1787	61.7531	62.3328	62.9179	63.5086	64.1048	64.7066	65.314	65.9272	66.5461	67.1708	67.8014	68.4379	69.0804	69.7289	70.3835	71.0442	71.7112	72.3844	73.0639	73.7498	74.4421	75.141	75.8464	76.5584	77.2771	78.0026	78.7348	79.474	80.2201	80.9731	81.7333	82.5006	83.2751	84.0569	84.846	85.6425	86.4465	87.258	88.0771	88.904
rgv2_r02_s031	FL1	Counts	0	0	0	0	0	0	0	0	1	0	0	0	1	0	0	1	0	0	1	0	0	2	0	0	0	2	1	0	1	0	1	0	0	0	0	2	0	1	1	0	0	0	0	3	0	0	1
rgv2_r02_s032	FL1	Bin Values (MEF)	57.8432	58.3862	58.9343	59.4876	60.046	60.6097	61.1787	61.7531	62.3328	62.9179	63.5086	64.1048	64.7066	65.314	65.9272	66.5461	67.1708	67.8014	68.4379	69.0804	69.7289	70.3835	71.0442	71.7112	72.3844	73.0639	73.7498	74.4421	75.141	75.8464	76.5584	77.2771	78.0026	78.7348	79.474	80.2201	80.9731	81.7333	82.5006	83.2751	84.0569	84.846	85.6425	86.4465	87.258	88.0771	88.904
rgv2_r02_s032	FL1	Counts	0	1	0	0	0	0	0	0	0	0	0	0	0	1	0	0	1	0	0	0	0	0	0	0	0	1	0	0	1	0	0	0	0	0	2	0	0	1	0	0	0	0	0	0	0	0	0
rgv2_r02_s033	FL1	Bin Values (MEF)	57.8432	58.3862	58.9343	59.4876	60.046	60.6097	61.1787	61.7531	62.3328	62.9179	63.5086	64.1048	64.7066	65.314	65.9272	66.5461	67.1708	67.8014	68.4379	69.0804	69.7289	70.3835	71.0442	71.7112	72.3844	73.0639	73.7498	74.4421	75.141	75.8464	76.5584	77.2771	78.0026	78.7348	79.474	80.2201	80.9731	81.7333	82.5006	83.2751	84.0569	84.846	85.6425	86.4465	87.258	88.0771	88.904
rgv2_r02_s033	FL1	Counts	0	0	0	0	0	0	0	0	0	0	1	0	1	0	0	0	0	1	0	0	0	0	0	0	0	0	0	0	0	0	0	0	0	0	0	0	0	0	0	0	0	0	1	0	0	0	1
rgv2_r02_s034	FL1	Bin Values (MEF)	57.8432	58.3862	58.9343	59.4876	60.046	60.6097	61.1787	61.7531	62.3328	62.9179	63.5086	64.1048	64.7066	65.314	65.9272	66.5461	67.1708	67.8014	68.4379	69.0804	69.7289	70.3835	71.0442	71.7112	72.3844	73.0639	73.7498	74.4421	75.141	75.8464	76.5584	77.2771	78.0026	78.7348	79.474	80.2201	80.9731	81.7333	82.5006	83.2751	84.0569	84.846	85.6425	86.4465	87.258	88.0771	88.904
rgv2_r02_s034	FL1	Counts	0	0	0	1	0	0	0	0	0	0	1	1	0	0	0	0	2	0	0	2	0	0	1	0	0	0	1	0	0	0	1	0	0	0	1	0	1	1	0	1	0	1	0	0	0	1	0
rgv2_r02_s035	FL1	Bin Values (MEF)	57.8432	58.3862	58.9343	59.4876	60.046	60.6097	61.1787	61.7531	62.3328	62.9179	63.5086	64.1048	64.7066	65.314	65.9272	66.5461	67.1708	67.8014	68.4379	69.0804	69.7289	70.3835	71.0442	71.7112	72.3844	73.0639	73.7498	74.4421	75.141	75.8464	76.5584	77.2771	78.0026	78.7348	79.474	80.2201	80.9731	81.7333	82.5006	83.2751	84.0569	84.846	85.6425	86.4465	87.258	88.0771	88.904
rgv2_r02_s035	FL1	Counts	0	0	0	0	0	0	0	0	0	0	0	0	0	0	0	0	0	1	0	0	0	0	0	0	0	0	0	0	0	0	1	0	0	0	0	0	0	1	1	0	1	1	0	0	0	0	0
rgv2_r02_s036	FL1	Bin Values (MEF)	57.8432	58.3862	58.9343	59.4876	60.046	60.6097	61.1787	61.7531	62.3328	62.9179	63.5086	64.1048	64.7066	65.314	65.9272	66.5461	67.1708	67.8014	68.4379	69.0804	69.7289	70.3835	71.0442	71.7112	72.3844	73.0639	73.7498	74.4421	75.141	75.8464	76.5584	77.2771	78.0026	78.7348	79.474	80.2201	80.9731	81.7333	82.5006	83.2751	84.0569	84.846	85.6425	86.4465	87.258	88.0771	88.904
rgv2_r02_s036	FL1	Counts	0	0	0	0	0	0	0	2	2	0	0	0	0	0	0	1	0	1	1	0	0	0	0	0	1	0	1	0	1	0	0	0	1	0	2	0	0	1	0	2	1	0	0	1	1	0	1
rgv2_r02_s037	FL1	Bin Values (MEF)	57.8432	58.3862	58.9343	59.4876	60.046	60.6097	61.1787	61.7531	62.3328	62.9179	63.5086	64.1048	64.7066	65.314	65.9272	66.5461	67.1708	67.8014	68.4379	69.0804	69.7289	70.3835	71.0442	71.7112	72.3844	73.0639	73.7498	74.4421	75.141	75.8464	76.5584	77.2771	78.0026	78.7348	79.474	80.2201	80.9731	81.7333	82.5006	83.2751	84.0569	84.846	85.6425	86.4465	87.258	88.0771	88.904
rgv2_r02_s037	FL1	Counts	0	1	0	0	0	0	0	0	0	0	0	0	0	0	0	0	0	0	0	0	0	0	1	0	0	0	0	1	0	0	1	0	0	0	0	1	0	0	0	0	0	0	0	0	1	0	0
rgv2_r02_s038	FL1	Bin Values (MEF)	57.8432	58.3862	58.9343	59.4876	60.046	60.6097	61.1787	61.7531	62.3328	62.9179	63.5086	64.1048	64.7066	65.314	65.9272	66.5461	67.1708	67.8014	68.4379	69.0804	69.7289	70.3835	71.0442	71.7112	72.3844	73.0639	73.7498	74.4421	75.141	75.8464	76.5584	77.2771	78.0026	78.7348	79.474	80.2201	80.9731	81.7333	82.5006	83.2751	84.0569	84.846	85.6425	86.4465	87.258	88.0771	88.904
rgv2_r02_s038	FL1	Counts	0	1	0	0	0	0	0	0	0	0	0	0	0	0	0	0	0	0	0	0	0	0	0	0	0	0	0	0	0	0	0	0	0	0	0	0	0	0	0	0	0	0	0	0	0	1	1
rgv2_r02_s039	FL1	Bin Values (MEF)	57.8432	58.3862	58.9343	59.4876	60.046	60.6097	61.1787	61.7531	62.3328	62.9179	63.5086	64.1048	64.7066	65.314	65.9272	66.5461	67.1708	67.8014	68.4379	69.0804	69.7289	70.3835	71.0442	71.7112	72.3844	73.0639	73.7498	74.4421	75.141	75.8464	76.5584	77.2771	78.0026	78.7348	79.474	80.2201	80.9731	81.7333	82.5006	83.2751	84.0569	84.846	85.6425	86.4465	87.258	88.0771	88.904
rgv2_r02_s039	FL1	Counts	0	0	0	0	0	0	0	0	0	0	0	0	0	0	1	0	0	1	0	0	0	0	0	0	1	0	0	1	1	0	1	0	1	0	2	0	2	1	1	0	0	1	1	2	1	1	0
rgv2_r02_s040	FL1	Bin Values (MEF)	57.8432	58.3862	58.9343	59.4876	60.046	60.6097	61.1787	61.7531	62.3328	62.9179	63.5086	64.1048	64.7066	65.314	65.9272	66.5461	67.1708	67.8014	68.4379	69.0804	69.7289	70.3835	71.0442	71.7112	72.3844	73.0639	73.7498	74.4421	75.141	75.8464	76.5584	77.2771	78.0026	78.7348	79.474	80.2201	80.9731	81.7333	82.5006	83.2751	84.0569	84.846	85.6425	86.4465	87.258	88.0771	88.904
rgv2_r02_s040	FL1	Counts	0	0	0	0	0	0	0	0	0	1	0	0	0	0	0	0	0	0	0	0	0	0	0	0	0	0	0	0	1	0	0	0	1	0	0	0	0	0	1	0	0	0	0	1	0	0	0
rgv2_r02_s041	FL1	Bin Values (MEF)	57.8432	58.3862	58.9343	59.4876	60.046	60.6097	61.1787	61.7531	62.3328	62.9179	63.5086	64.1048	64.7066	65.314	65.9272	66.5461	67.1708	67.8014	68.4379	69.0804	69.7289	70.3835	71.0442	71.7112	72.3844	73.0639	73.7498	74.4421	75.141	75.8464	76.5584	77.2771	78.0026	78.7348	79.474	80.2201	80.9731	81.7333	82.5006	83.2751	84.0569	84.846	85.6425	86.4465	87.258	88.0771	88.904
rgv2_r02_s041	FL1	Counts	0	0	1	0	0	0	0	0	0	0	0	0	0	2	0	0	0	0	0	0	2	0	0	0	0	0	0	1	0	0	1	1	0	1	2	1	0	1	1	0	0	2	0	1	2	0	1
rgv2_r02_s042	FL1	Bin Values (MEF)	57.8432	58.3862	58.9343	59.4876	60.046	60.6097	61.1787	61.7531	62.3328	62.9179	63.5086	64.1048	64.7066	65.314	65.9272	66.5461	67.1708	67.8014	68.4379	69.0804	69.7289	70.3835	71.0442	71.7112	72.3844	73.0639	73.7498	74.4421	75.141	75.8464	76.5584	77.2771	78.0026	78.7348	79.474	80.2201	80.9731	81.7333	82.5006	83.2751	84.0569	84.846	85.6425	86.4465	87.258	88.0771	88.904
rgv2_r02_s042	FL1	Counts	0	0	0	0	0	1	0	1	0	0	0	0	0	0	0	1	0	0	0	1	0	0	2	1	2	0	0	0	1	0	1	0	0	0	1	1	0	0	0	0	0	1	3	0	0	0	1
rgv2_r02_s043	FL1	Bin Values (MEF)	57.8432	58.3862	58.9343	59.4876	60.046	60.6097	61.1787	61.7531	62.3328	62.9179	63.5086	64.1048	64.7066	65.314	65.9272	66.5461	67.1708	67.8014	68.4379	69.0804	69.7289	70.3835	71.0442	71.7112	72.3844	73.0639	73.7498	74.4421	75.141	75.8464	76.5584	77.2771	78.0026	78.7348	79.474	80.2201	80.9731	81.7333	82.5006	83.2751	84.0569	84.846	85.6425	86.4465	87.258	88.0771	88.904
rgv2_r02_s043	FL1	Counts	0	1	0	0	0	1	0	0	1	1	0	0	0	0	0	0	0	0	0	0	0	0	0	0	2	0	0	0	0	0	0	0	0	0	0	0	0	0	0	1	0	0	1	0	1	0	0
rgv2_r02_s044	FL1	Bin Values (MEF)	57.8432	58.3862	58.9343	59.4876	60.046	60.6097	61.1787	61.7531	62.3328	62.9179	63.5086	64.1048	64.7066	65.314	65.9272	66.5461	67.1708	67.8014	68.4379	69.0804	69.7289	70.3835	71.0442	71.7112	72.3844	73.0639	73.7498	74.4421	75.141	75.8464	76.5584	77.2771	78.0026	78.7348	79.474	80.2201	80.9731	81.7333	82.5006	83.2751	84.0569	84.846	85.6425	86.4465	87.258	88.0771	88.904
rgv2_r02_s044	FL1	Counts	0	0	0	0	0	0	0	1	2	1	0	0	0	0	1	1	0	1	0	0	0	0	1	0	0	0	0	0	0	0	0	0	0	0	0	0	0	0	0	0	1	0	2	0	0	0	2
rgv2_r02_s045	FL1	Bin Values (MEF)	57.8432	58.3862	58.9343	59.4876	60.046	60.6097	61.1787	61.7531	62.3328	62.9179	63.5086	64.1048	64.7066	65.314	65.9272	66.5461	67.1708	67.8014	68.4379	69.0804	69.7289	70.3835	71.0442	71.7112	72.3844	73.0639	73.7498	74.4421	75.141	75.8464	76.5584	77.2771	78.0026	78.7348	79.474	80.2201	80.9731	81.7333	82.5006	83.2751	84.0569	84.846	85.6425	86.4465	87.258	88.0771	88.904
rgv2_r02_s045	FL1	Counts	0	0	0	0	0	0	0	0	0	0	0	0	0	0	0	0	0	0	0	0	1	1	0	1	0	0	0	0	0	0	0	0	1	0	0	0	0	1	0	0	0	0	0	1	0	0	0
rgv2_r02_s046	FL1	Bin Values (MEF)	57.8432	58.3862	58.9343	59.4876	60.046	60.6097	61.1787	61.7531	62.3328	62.9179	63.5086	64.1048	64.7066	65.314	65.9272	66.5461	67.1708	67.8014	68.4379	69.0804	69.7289	70.3835	71.0442	71.7112	72.3844	73.0639	73.7498	74.4421	75.141	75.8464	76.5584	77.2771	78.0026	78.7348	79.474	80.2201	80.9731	81.7333	82.5006	83.2751	84.0569	84.846	85.6425	86.4465	87.258	88.0771	88.904
rgv2_r02_s046	FL1	Counts	0	1	0	1	0	0	0	0	0	0	0	0	0	1	2	0	0	0	0	0	0	0	0	0	0	0	0	0	1	0	0	3	1	0	0	0	1	0	0	1	0	1	0	1	0	0	0
rgv2_r02_s047	FL1	Bin Values (MEF)	57.8432	58.3862	58.9343	59.4876	60.046	60.6097	61.1787	61.7531	62.3328	62.9179	63.5086	64.1048	64.7066	65.314	65.9272	66.5461	67.1708	67.8014	68.4379	69.0804	69.7289	70.3835	71.0442	71.7112	72.3844	73.0639	73.7498	74.4421	75.141	75.8464	76.5584	77.2771	78.0026	78.7348	79.474	80.2201	80.9731	81.7333	82.5006	83.2751	84.0569	84.846	85.6425	86.4465	87.258	88.0771	88.904
rgv2_r02_s047	FL1	Counts	0	0	0	0	0	0	0	0	0	0	0	0	0	0	0	0	0	0	0	0	0	0	0	0	0	0	0	0	0	0	0	0	0	0	0	0	0	0	0	0	0	0	0	0	0	0	0
rgv2_r02_s048	FL1	Bin Values (MEF)	57.8432	58.3862	58.9343	59.4876	60.046	60.6097	61.1787	61.7531	62.3328	62.9179	63.5086	64.1048	64.7066	65.314	65.9272	66.5461	67.1708	67.8014	68.4379	69.0804	69.7289	70.3835	71.0442	71.7112	72.3844	73.0639	73.7498	74.4421	75.141	75.8464	76.5584	77.2771	78.0026	78.7348	79.474	80.2201	80.9731	81.7333	82.5006	83.2751	84.0569	84.846	85.6425	86.4465	87.258	88.0771	88.904
rgv2_r02_s048	FL1	Counts	0	0	0	0	0	2	1	0	0	0	0	0	0	1	0	0	0	0	1	2	0	0	0	0	0	0	0	0	0	0	0	0	0	0	0	0	1	0	0	0	0	1	0	1	0	0	0
rgv2_r02_s145	FL1	Bin Values (MEF)	57.8432	58.3862	58.9343	59.4876	60.046	60.6097	61.1787	61.7531	62.3328	62.9179	63.5086	64.1048	64.7066	65.314	65.9272	66.5461	67.1708	67.8014	68.4379	69.0804	69.7289	70.3835	71.0442	71.7112	72.3844	73.0639	73.7498	74.4421	75.141	75.8464	76.5584	77.2771	78.0026	78.7348	79.474	80.2201	80.9731	81.7333	82.5006	83.2751	84.0569	84.846	85.6425	86.4465	87.258	88.0771	88.904
rgv2_r02_s145	FL1	Counts	0	0	0	0	0	0	0	0	0	0	0	0	0	0	0	0	0	0	0	0	0	0	0	0	0	0	1	0	0	0	0	0	0	0	0	0	2	0	0	0	0	0	0	0	0	0	0
rgv2_r02_s146	FL1	Bin Values (MEF)	57.8432	58.3862	58.9343	59.4876	60.046	60.6097	61.1787	61.7531	62.3328	62.9179	63.5086	64.1048	64.7066	65.314	65.9272	66.5461	67.1708	67.8014	68.4379	69.0804	69.7289	70.3835	71.0442	71.7112	72.3844	73.0639	73.7498	74.4421	75.141	75.8464	76.5584	77.2771	78.0026	78.7348	79.474	80.2201	80.9731	81.7333	82.5006	83.2751	84.0569	84.846	85.6425	86.4465	87.258	88.0771	88.904
rgv2_r02_s146	FL1	Counts	0	0	0	0	0	0	0	0	0	1	0	0	0	0	0	0	0	1	0	0	0	1	0	0	0	0	0	1	0	0	0	0	0	0	0	0	0	0	1	0	0	0	2	0	0	0	1
rgv2_r02_s147	FL1	Bin Values (MEF)	57.8432	58.3862	58.9343	59.4876	60.046	60.6097	61.1787	61.7531	62.3328	62.9179	63.5086	64.1048	64.7066	65.314	65.9272	66.5461	67.1708	67.8014	68.4379	69.0804	69.7289	70.3835	71.0442	71.7112	72.3844	73.0639	73.7498	74.4421	75.141	75.8464	76.5584	77.2771	78.0026	78.7348	79.474	80.2201	80.9731	81.7333	82.5006	83.2751	84.0569	84.846	85.6425	86.4465	87.258	88.0771	88.904
rgv2_r02_s147	FL1	Counts	0	0	0	0	0	0	0	0	0	0	0	0	0	0	0	0	0	0	0	0	0	0	0	0	0	0	0	0	0	0	0	0	0	0	0	0	0	0	1	0	0	0	0	0	0	0	0
rgv2_r02_s148	FL1	Bin Values (MEF)	57.8432	58.3862	58.9343	59.4876	60.046	60.6097	61.1787	61.7531	62.3328	62.9179	63.5086	64.1048	64.7066	65.314	65.9272	66.5461	67.1708	67.8014	68.4379	69.0804	69.7289	70.3835	71.0442	71.7112	72.3844	73.0639	73.7498	74.4421	75.141	75.8464	76.5584	77.2771	78.0026	78.7348	79.474	80.2201	80.9731	81.7333	82.5006	83.2751	84.0569	84.846	85.6425	86.4465	87.258	88.0771	88.904
rgv2_r02_s148	FL1	Counts	0	0	0	0	1	0	0	0	0	0	0	0	0	1	0	0	0	0	0	0	0	0	0	0	1	0	0	0	0	1	0	0	0	1	0	0	1	0	0	1	0	0	0	0	1	0	0
rgv2_r02_s149	FL1	Bin Values (MEF)	57.8432	58.3862	58.9343	59.4876	60.046	60.6097	61.1787	61.7531	62.3328	62.9179	63.5086	64.1048	64.7066	65.314	65.9272	66.5461	67.1708	67.8014	68.4379	69.0804	69.7289	70.3835	71.0442	71.7112	72.3844	73.0639	73.7498	74.4421	75.141	75.8464	76.5584	77.2771	78.0026	78.7348	79.474	80.2201	80.9731	81.7333	82.5006	83.2751	84.0569	84.846	85.6425	86.4465	87.258	88.0771	88.904
rgv2_r02_s149	FL1	Counts	0	0	0	0	0	0	0	0	0	0	0	0	0	0	0	0	0	0	1	1	0	1	0	0	0	0	0	0	0	0	0	0	0	0	0	0	0	0	0	0	0	0	0	0	0	0	0
rgv2_r02_s150	FL1	Bin Values (MEF)	57.8432	58.3862	58.9343	59.4876	60.046	60.6097	61.1787	61.7531	62.3328	62.9179	63.5086	64.1048	64.7066	65.314	65.9272	66.5461	67.1708	67.8014	68.4379	69.0804	69.7289	70.3835	71.0442	71.7112	72.3844	73.0639	73.7498	74.4421	75.141	75.8464	76.5584	77.2771	78.0026	78.7348	79.474	80.2201	80.9731	81.7333	82.5006	83.2751	84.0569	84.846	85.6425	86.4465	87.258	88.0771	88.904
rgv2_r02_s150	FL1	Counts	0	0	0	0	0	0	0	0	0	0	0	0	0	1	0	0	0	0	0	0	0	0	0	0	0	0	0	1	1	0	0	0	0	1	0	0	1	0	0	0	0	0	0	1	0	0	0
rgv2_r02_s151	FL1	Bin Values (MEF)	57.8432	58.3862	58.9343	59.4876	60.046	60.6097	61.1787	61.7531	62.3328	62.9179	63.5086	64.1048	64.7066	65.314	65.9272	66.5461	67.1708	67.8014	68.4379	69.0804	69.7289	70.3835	71.0442	71.7112	72.3844	73.0639	73.7498	74.4421	75.141	75.8464	76.5584	77.2771	78.0026	78.7348	79.474	80.2201	80.9731	81.7333	82.5006	83.2751	84.0569	84.846	85.6425	86.4465	87.258	88.0771	88.904
rgv2_r02_s151	FL1	Counts	0	0	0	0	0	0	0	0	0	1	0	0	1	0	0	0	0	1	0	0	0	0	0	1	0	0	0	0	0	0	0	0	0	1	0	0	0	0	0	1	0	0	0	0	0	0	0
rgv2_r02_s152	FL1	Bin Values (MEF)	57.8432	58.3862	58.9343	59.4876	60.046	60.6097	61.1787	61.7531	62.3328	62.9179	63.5086	64.1048	64.7066	65.314	65.9272	66.5461	67.1708	67.8014	68.4379	69.0804	69.7289	70.3835	71.0442	71.7112	72.3844	73.0639	73.7498	74.4421	75.141	75.8464	76.5584	77.2771	78.0026	78.7348	79.474	80.2201	80.9731	81.7333	82.5006	83.2751	84.0569	84.846	85.6425	86.4465	87.258	88.0771	88.904
rgv2_r02_s152	FL1	Counts	0	0	0	0	0	0	0	0	0	0	0	0	0	0	0	0	1	0	0	0	0	0	0	0	0	0	0	0	0	0	0	0	0	0	0	0	0	0	0	0	0	0	0	0	0	0	0
rgv2_r02_s153	FL1	Bin Values (MEF)	57.8432	58.3862	58.9343	59.4876	60.046	60.6097	61.1787	61.7531	62.3328	62.9179	63.5086	64.1048	64.7066	65.314	65.9272	66.5461	67.1708	67.8014	68.4379	69.0804	69.7289	70.3835	71.0442	71.7112	72.3844	73.0639	73.7498	74.4421	75.141	75.8464	76.5584	77.2771	78.0026	78.7348	79.474	80.2201	80.9731	81.7333	82.5006	83.2751	84.0569	84.846	85.6425	86.4465	87.258	88.0771	88.904
rgv2_r02_s153	FL1	Counts	0	0	0	0	0	0	0	0	0	0	0	1	0	1	0	0	1	0	0	0	1	0	0	0	0	0	1	0	1	1	0	1	0	0	1	0	2	0	1	0	1	0	1	0	1	0	0
rgv2_r02_s154	FL1	Bin Values (MEF)	57.8432	58.3862	58.9343	59.4876	60.046	60.6097	61.1787	61.7531	62.3328	62.9179	63.5086	64.1048	64.7066	65.314	65.9272	66.5461	67.1708	67.8014	68.4379	69.0804	69.7289	70.3835	71.0442	71.7112	72.3844	73.0639	73.7498	74.4421	75.141	75.8464	76.5584	77.2771	78.0026	78.7348	79.474	80.2201	80.9731	81.7333	82.5006	83.2751	84.0569	84.846	85.6425	86.4465	87.258	88.0771	88.904
rgv2_r02_s154	FL1	Counts	0	0	0	0	0	0	0	0	0	0	0	2	0	0	0	0	1	0	0	0	0	0	0	0	1	1	0	0	0	1	1	0	0	1	0	0	1	0	2	0	1	0	0	0	2	0	0
rgv2_r02_s155	FL1	Bin Values (MEF)	57.8432	58.3862	58.9343	59.4876	60.046	60.6097	61.1787	61.7531	62.3328	62.9179	63.5086	64.1048	64.7066	65.314	65.9272	66.5461	67.1708	67.8014	68.4379	69.0804	69.7289	70.3835	71.0442	71.7112	72.3844	73.0639	73.7498	74.4421	75.141	75.8464	76.5584	77.2771	78.0026	78.7348	79.474	80.2201	80.9731	81.7333	82.5006	83.2751	84.0569	84.846	85.6425	86.4465	87.258	88.0771	88.904
rgv2_r02_s155	FL1	Counts	0	0	0	0	0	0	0	1	0	0	0	0	0	0	0	0	0	1	1	0	0	0	0	0	0	0	1	0	0	1	0	0	1	2	0	1	0	0	0	0	0	0	0	0	0	0	0
rgv2_r02_s156	FL1	Bin Values (MEF)	57.8432	58.3862	58.9343	59.4876	60.046	60.6097	61.1787	61.7531	62.3328	62.9179	63.5086	64.1048	64.7066	65.314	65.9272	66.5461	67.1708	67.8014	68.4379	69.0804	69.7289	70.3835	71.0442	71.7112	72.3844	73.0639	73.7498	74.4421	75.141	75.8464	76.5584	77.2771	78.0026	78.7348	79.474	80.2201	80.9731	81.7333	82.5006	83.2751	84.0569	84.846	85.6425	86.4465	87.258	88.0771	88.904
rgv2_r02_s156	FL1	Counts	0	0	0	1	0	0	0	1	0	1	1	0	0	0	0	0	0	0	0	0	0	0	0	0	0	0	0	1	1	1	0	0	0	0	0	0	0	0	0	1	0	0	0	0	0	0	0
rgv2_r02_s157	FL1	Bin Values (MEF)	57.8432	58.3862	58.9343	59.4876	60.046	60.6097	61.1787	61.7531	62.3328	62.9179	63.5086	64.1048	64.7066	65.314	65.9272	66.5461	67.1708	67.8014	68.4379	69.0804	69.7289	70.3835	71.0442	71.7112	72.3844	73.0639	73.7498	74.4421	75.141	75.8464	76.5584	77.2771	78.0026	78.7348	79.474	80.2201	80.9731	81.7333	82.5006	83.2751	84.0569	84.846	85.6425	86.4465	87.258	88.0771	88.904
rgv2_r02_s157	FL1	Counts	0	0	1	0	1	1	0	0	0	0	0	0	0	0	0	2	0	0	1	0	0	0	0	0	0	0	0	0	0	0	1	0	0	1	0	0	0	0	0	0	0	1	0	2	0	1	1
rgv2_r02_s158	FL1	Bin Values (MEF)	57.8432	58.3862	58.9343	59.4876	60.046	60.6097	61.1787	61.7531	62.3328	62.9179	63.5086	64.1048	64.7066	65.314	65.9272	66.5461	67.1708	67.8014	68.4379	69.0804	69.7289	70.3835	71.0442	71.7112	72.3844	73.0639	73.7498	74.4421	75.141	75.8464	76.5584	77.2771	78.0026	78.7348	79.474	80.2201	80.9731	81.7333	82.5006	83.2751	84.0569	84.846	85.6425	86.4465	87.258	88.0771	88.904
rgv2_r02_s158	FL1	Counts	0	1	0	0	0	0	0	0	1	0	1	0	0	0	0	0	0	0	0	0	1	0	0	0	0	0	0	0	1	0	0	0	0	0	0	0	0	0	0	0	1	0	0	0	0	0	0
rgv2_r02_s159	FL1	Bin Values (MEF)	57.8432	58.3862	58.9343	59.4876	60.046	60.6097	61.1787	61.7531	62.3328	62.9179	63.5086	64.1048	64.7066	65.314	65.9272	66.5461	67.1708	67.8014	68.4379	69.0804	69.7289	70.3835	71.0442	71.7112	72.3844	73.0639	73.7498	74.4421	75.141	75.8464	76.5584	77.2771	78.0026	78.7348	79.474	80.2201	80.9731	81.7333	82.5006	83.2751	84.0569	84.846	85.6425	86.4465	87.258	88.0771	88.904
rgv2_r02_s159	FL1	Counts	0	0	0	0	0	0	0	0	0	0	0	0	0	0	0	0	0	0	0	0	0	0	0	1	0	0	0	0	0	0	0	0	0	0	0	0	0	0	2	0	0	0	0	0	0	0	0
rgv2_r02_s160	FL1	Bin Values (MEF)	57.8432	58.3862	58.9343	59.4876	60.046	60.6097	61.1787	61.7531	62.3328	62.9179	63.5086	64.1048	64.7066	65.314	65.9272	66.5461	67.1708	67.8014	68.4379	69.0804	69.7289	70.3835	71.0442	71.7112	72.3844	73.0639	73.7498	74.4421	75.141	75.8464	76.5584	77.2771	78.0026	78.7348	79.474	80.2201	80.9731	81.7333	82.5006	83.2751	84.0569	84.846	85.6425	86.4465	87.258	88.0771	88.904
rgv2_r02_s160	FL1	Counts	0	0	0	0	0	0	0	0	0	0	0	0	0	0	0	0	0	0	0	0	0	0	0	0	0	0	0	0	0	0	0	0	0	0	0	0	0	0	0	0	0	0	0	0	0	0	0
rgv2_r02_s161	FL1	Bin Values (MEF)	57.8432	58.3862	58.9343	59.4876	60.046	60.6097	61.1787	61.7531	62.3328	62.9179	63.5086	64.1048	64.7066	65.314	65.9272	66.5461	67.1708	67.8014	68.4379	69.0804	69.7289	70.3835	71.0442	71.7112	72.3844	73.0639	73.7498	74.4421	75.141	75.8464	76.5584	77.2771	78.0026	78.7348	79.474	80.2201	80.9731	81.7333	82.5006	83.2751	84.0569	84.846	85.6425	86.4465	87.258	88.0771	88.904
rgv2_r02_s161	FL1	Counts	0	0	0	0	0	0	0	0	0	0	0	0	0	0	0	0	0	0	0	1	0	0	0	0	0	0	0	0	0	0	1	0	0	0	1	0	0	0	0	0	0	0	0	0	0	0	2
rgv2_r02_s162	FL1	Bin Values (MEF)	57.8432	58.3862	58.9343	59.4876	60.046	60.6097	61.1787	61.7531	62.3328	62.9179	63.5086	64.1048	64.7066	65.314	65.9272	66.5461	67.1708	67.8014	68.4379	69.0804	69.7289	70.3835	71.0442	71.7112	72.3844	73.0639	73.7498	74.4421	75.141	75.8464	76.5584	77.2771	78.0026	78.7348	79.474	80.2201	80.9731	81.7333	82.5006	83.2751	84.0569	84.846	85.6425	86.4465	87.258	88.0771	88.904
rgv2_r02_s162	FL1	Counts	0	0	0	0	0	0	0	0	0	0	0	0	0	0	0	0	0	0	0	0	0	0	0	1	0	0	0	0	0	0	1	1	0	0	0	0	0	0	0	1	0	0	0	0	0	0	0
rgv2_r02_s163	FL1	Bin Values (MEF)	57.8432	58.3862	58.9343	59.4876	60.046	60.6097	61.1787	61.7531	62.3328	62.9179	63.5086	64.1048	64.7066	65.314	65.9272	66.5461	67.1708	67.8014	68.4379	69.0804	69.7289	70.3835	71.0442	71.7112	72.3844	73.0639	73.7498	74.4421	75.141	75.8464	76.5584	77.2771	78.0026	78.7348	79.474	80.2201	80.9731	81.7333	82.5006	83.2751	84.0569	84.846	85.6425	86.4465	87.258	88.0771	88.904
rgv2_r02_s163	FL1	Counts	0	0	0	0	0	0	0	1	0	0	0	0	0	0	0	0	0	0	1	1	0	0	0	0	0	0	0	0	1	0	0	0	0	0	1	0	0	0	0	0	0	0	0	0	1	0	0
rgv2_r02_s164	FL1	Bin Values (MEF)	57.8432	58.3862	58.9343	59.4876	60.046	60.6097	61.1787	61.7531	62.3328	62.9179	63.5086	64.1048	64.7066	65.314	65.9272	66.5461	67.1708	67.8014	68.4379	69.0804	69.7289	70.3835	71.0442	71.7112	72.3844	73.0639	73.7498	74.4421	75.141	75.8464	76.5584	77.2771	78.0026	78.7348	79.474	80.2201	80.9731	81.7333	82.5006	83.2751	84.0569	84.846	85.6425	86.4465	87.258	88.0771	88.904
rgv2_r02_s164	FL1	Counts	0	0	1	1	0	0	0	0	0	0	0	0	0	0	1	0	0	0	0	0	0	0	0	1	0	1	0	1	0	0	2	0	1	0	0	0	1	0	1	1	0	1	0	0	0	1	1
rgv2_r02_s165	FL1	Bin Values (MEF)	57.8432	58.3862	58.9343	59.4876	60.046	60.6097	61.1787	61.7531	62.3328	62.9179	63.5086	64.1048	64.7066	65.314	65.9272	66.5461	67.1708	67.8014	68.4379	69.0804	69.7289	70.3835	71.0442	71.7112	72.3844	73.0639	73.7498	74.4421	75.141	75.8464	76.5584	77.2771	78.0026	78.7348	79.474	80.2201	80.9731	81.7333	82.5006	83.2751	84.0569	84.846	85.6425	86.4465	87.258	88.0771	88.904
rgv2_r02_s165	FL1	Counts	0	0	1	0	0	0	0	0	0	0	0	0	0	0	0	0	0	0	0	0	1	0	0	0	0	0	0	0	0	0	0	0	0	1	0	0	0	0	0	0	0	0	0	0	0	0	0
rgv2_r02_s166	FL1	Bin Values (MEF)	57.8432	58.3862	58.9343	59.4876	60.046	60.6097	61.1787	61.7531	62.3328	62.9179	63.5086	64.1048	64.7066	65.314	65.9272	66.5461	67.1708	67.8014	68.4379	69.0804	69.7289	70.3835	71.0442	71.7112	72.3844	73.0639	73.7498	74.4421	75.141	75.8464	76.5584	77.2771	78.0026	78.7348	79.474	80.2201	80.9731	81.7333	82.5006	83.2751	84.0569	84.846	85.6425	86.4465	87.258	88.0771	88.904
rgv2_r02_s166	FL1	Counts	0	0	0	0	0	0	0	0	1	1	0	0	0	1	0	0	0	0	0	0	0	2	0	0	0	0	0	0	0	0	0	0	0	0	0	0	1	0	0	0	0	0	0	1	0	0	0
rgv2_r02_s167	FL1	Bin Values (MEF)	57.8432	58.3862	58.9343	59.4876	60.046	60.6097	61.1787	61.7531	62.3328	62.9179	63.5086	64.1048	64.7066	65.314	65.9272	66.5461	67.1708	67.8014	68.4379	69.0804	69.7289	70.3835	71.0442	71.7112	72.3844	73.0639	73.7498	74.4421	75.141	75.8464	76.5584	77.2771	78.0026	78.7348	79.474	80.2201	80.9731	81.7333	82.5006	83.2751	84.0569	84.846	85.6425	86.4465	87.258	88.0771	88.904
rgv2_r02_s167	FL1	Counts	0	0	0	0	0	0	0	0	0	0	0	0	0	0	0	0	0	0	0	0	0	0	0	0	0	0	0	0	0	0	0	0	0	0	0	1	0	1	0	0	0	0	0	0	0	0	0
rgv2_r02_s168	FL1	Bin Values (MEF)	57.8432	58.3862	58.9343	59.4876	60.046	60.6097	61.1787	61.7531	62.3328	62.9179	63.5086	64.1048	64.7066	65.314	65.9272	66.5461	67.1708	67.8014	68.4379	69.0804	69.7289	70.3835	71.0442	71.7112	72.3844	73.0639	73.7498	74.4421	75.141	75.8464	76.5584	77.2771	78.0026	78.7348	79.474	80.2201	80.9731	81.7333	82.5006	83.2751	84.0569	84.846	85.6425	86.4465	87.258	88.0771	88.904
rgv2_r02_s168	FL1	Counts	0	0	0	0	0	0	1	0	0	0	0	0	0	0	0	0	0	0	0	0	0	0	0	0	0	0	0	0	0	0	0	0	0	0	0	0	0	0	0	0	0	0	0	0	0	0	0
rgv2_r01_s025	FL1	Bin Values (MEF)	52.2361	52.7218	53.212	53.7068	54.2061	54.7101	55.2188	55.7322	56.2504	56.7734	57.3013	57.834	58.3718	58.9145	59.4623	60.0152	60.5732	61.1364	61.7048	62.2785	62.8576	63.442	64.0319	64.6272	65.2281	65.8346	66.4467	67.0645	67.6881	68.3174	68.9526	69.5937	70.2408	70.8939	71.5531	72.2184	72.8898	73.5675	74.2516	74.9419	75.6387	76.342	77.0518	77.7682	78.4913	79.2211	79.9577
rgv2_r01_s025	FL1	Counts	0	0	0	0	1	0	0	0	0	0	0	0	0	0	1	0	0	0	0	0	0	0	0	0	1	0	0	0	0	1	0	0	1	0	0	0	1	0	0	0	0	0	0	0	0	0	0
rgv2_r01_s026	FL1	Bin Values (MEF)	52.2361	52.7218	53.212	53.7068	54.2061	54.7101	55.2188	55.7322	56.2504	56.7734	57.3013	57.834	58.3718	58.9145	59.4623	60.0152	60.5732	61.1364	61.7048	62.2785	62.8576	63.442	64.0319	64.6272	65.2281	65.8346	66.4467	67.0645	67.6881	68.3174	68.9526	69.5937	70.2408	70.8939	71.5531	72.2184	72.8898	73.5675	74.2516	74.9419	75.6387	76.342	77.0518	77.7682	78.4913	79.2211	79.9577
rgv2_r01_s026	FL1	Counts	0	0	0	0	0	0	0	1	0	0	0	0	0	0	0	0	0	0	0	0	0	0	0	0	0	1	1	0	1	0	0	0	1	0	0	0	1	0	1	0	1	0	0	0	0	0	1
rgv2_r01_s027	FL1	Bin Values (MEF)	52.2361	52.7218	53.212	53.7068	54.2061	54.7101	55.2188	55.7322	56.2504	56.7734	57.3013	57.834	58.3718	58.9145	59.4623	60.0152	60.5732	61.1364	61.7048	62.2785	62.8576	63.442	64.0319	64.6272	65.2281	65.8346	66.4467	67.0645	67.6881	68.3174	68.9526	69.5937	70.2408	70.8939	71.5531	72.2184	72.8898	73.5675	74.2516	74.9419	75.6387	76.342	77.0518	77.7682	78.4913	79.2211	79.9577
rgv2_r01_s027	FL1	Counts	0	0	0	0	0	0	0	0	0	0	0	0	0	0	0	0	0	0	0	0	0	1	0	0	0	0	0	0	0	0	0	0	0	0	0	0	0	0	0	0	0	0	0	0	0	0	0
rgv2_r01_s028	FL1	Bin Values (MEF)	52.2361	52.7218	53.212	53.7068	54.2061	54.7101	55.2188	55.7322	56.2504	56.7734	57.3013	57.834	58.3718	58.9145	59.4623	60.0152	60.5732	61.1364	61.7048	62.2785	62.8576	63.442	64.0319	64.6272	65.2281	65.8346	66.4467	67.0645	67.6881	68.3174	68.9526	69.5937	70.2408	70.8939	71.5531	72.2184	72.8898	73.5675	74.2516	74.9419	75.6387	76.342	77.0518	77.7682	78.4913	79.2211	79.9577
rgv2_r01_s028	FL1	Counts	0	0	0	0	0	0	0	0	0	0	0	0	0	0	2	0	0	0	0	0	0	0	0	0	0	1	0	1	1	1	0	0	0	1	1	0	1	0	0	0	0	0	0	0	0	1	0
rgv2_r01_s029	FL1	Bin Values (MEF)	52.2361	52.7218	53.212	53.7068	54.2061	54.7101	55.2188	55.7322	56.2504	56.7734	57.3013	57.834	58.3718	58.9145	59.4623	60.0152	60.5732	61.1364	61.7048	62.2785	62.8576	63.442	64.0319	64.6272	65.2281	65.8346	66.4467	67.0645	67.6881	68.3174	68.9526	69.5937	70.2408	70.8939	71.5531	72.2184	72.8898	73.5675	74.2516	74.9419	75.6387	76.342	77.0518	77.7682	78.4913	79.2211	79.9577
rgv2_r01_s029	FL1	Counts	0	0	0	0	0	0	0	0	0	0	0	0	0	0	0	0	0	0	0	0	1	0	0	0	1	0	0	0	0	0	0	0	0	0	0	0	0	0	0	0	1	0	0	0	0	0	0
rgv2_r01_s030	FL1	Bin Values (MEF)	52.2361	52.7218	53.212	53.7068	54.2061	54.7101	55.2188	55.7322	56.2504	56.7734	57.3013	57.834	58.3718	58.9145	59.4623	60.0152	60.5732	61.1364	61.7048	62.2785	62.8576	63.442	64.0319	64.6272	65.2281	65.8346	66.4467	67.0645	67.6881	68.3174	68.9526	69.5937	70.2408	70.8939	71.5531	72.2184	72.8898	73.5675	74.2516	74.9419	75.6387	76.342	77.0518	77.7682	78.4913	79.2211	79.9577
rgv2_r01_s030	FL1	Counts	0	0	0	0	0	1	0	1	0	0	0	0	0	0	0	0	0	0	0	0	0	0	0	0	0	0	0	0	0	0	0	0	0	0	1	1	0	0	0	0	1	0	0	0	1	2	0
rgv2_r01_s031	FL1	Bin Values (MEF)	52.2361	52.7218	53.212	53.7068	54.2061	54.7101	55.2188	55.7322	56.2504	56.7734	57.3013	57.834	58.3718	58.9145	59.4623	60.0152	60.5732	61.1364	61.7048	62.2785	62.8576	63.442	64.0319	64.6272	65.2281	65.8346	66.4467	67.0645	67.6881	68.3174	68.9526	69.5937	70.2408	70.8939	71.5531	72.2184	72.8898	73.5675	74.2516	74.9419	75.6387	76.342	77.0518	77.7682	78.4913	79.2211	79.9577
rgv2_r01_s031	FL1	Counts	0	0	0	1	0	0	0	0	1	0	0	1	0	0	1	0	0	0	0	0	0	0	0	0	1	0	1	1	1	0	0	0	0	0	0	0	0	0	1	1	0	0	0	0	0	0	0
rgv2_r01_s032	FL1	Bin Values (MEF)	52.2361	52.7218	53.212	53.7068	54.2061	54.7101	55.2188	55.7322	56.2504	56.7734	57.3013	57.834	58.3718	58.9145	59.4623	60.0152	60.5732	61.1364	61.7048	62.2785	62.8576	63.442	64.0319	64.6272	65.2281	65.8346	66.4467	67.0645	67.6881	68.3174	68.9526	69.5937	70.2408	70.8939	71.5531	72.2184	72.8898	73.5675	74.2516	74.9419	75.6387	76.342	77.0518	77.7682	78.4913	79.2211	79.9577
rgv2_r01_s032	FL1	Counts	0	0	0	0	0	1	0	0	1	0	1	0	0	0	0	0	0	0	1	0	0	1	0	0	1	0	0	0	0	1	1	2	0	0	2	2	0	0	0	1	0	1	0	0	1	0	0
rgv2_r01_s033	FL1	Bin Values (MEF)	52.2361	52.7218	53.212	53.7068	54.2061	54.7101	55.2188	55.7322	56.2504	56.7734	57.3013	57.834	58.3718	58.9145	59.4623	60.0152	60.5732	61.1364	61.7048	62.2785	62.8576	63.442	64.0319	64.6272	65.2281	65.8346	66.4467	67.0645	67.6881	68.3174	68.9526	69.5937	70.2408	70.8939	71.5531	72.2184	72.8898	73.5675	74.2516	74.9419	75.6387	76.342	77.0518	77.7682	78.4913	79.2211	79.9577
rgv2_r01_s033	FL1	Counts	0	0	0	0	0	0	0	0	0	0	0	0	0	0	0	0	0	0	1	0	0	0	0	0	0	0	0	1	1	0	0	0	0	0	0	0	0	0	0	0	0	0	0	1	0	0	0
rgv2_r01_s034	FL1	Bin Values (MEF)	52.2361	52.7218	53.212	53.7068	54.2061	54.7101	55.2188	55.7322	56.2504	56.7734	57.3013	57.834	58.3718	58.9145	59.4623	60.0152	60.5732	61.1364	61.7048	62.2785	62.8576	63.442	64.0319	64.6272	65.2281	65.8346	66.4467	67.0645	67.6881	68.3174	68.9526	69.5937	70.2408	70.8939	71.5531	72.2184	72.8898	73.5675	74.2516	74.9419	75.6387	76.342	77.0518	77.7682	78.4913	79.2211	79.9577
rgv2_r01_s034	FL1	Counts	0	0	0	0	0	0	0	0	0	0	0	2	0	0	0	0	0	0	1	0	0	0	0	0	0	0	0	0	0	0	0	0	0	0	0	0	0	0	0	0	0	0	0	0	0	2	0
rgv2_r01_s035	FL1	Bin Values (MEF)	52.2361	52.7218	53.212	53.7068	54.2061	54.7101	55.2188	55.7322	56.2504	56.7734	57.3013	57.834	58.3718	58.9145	59.4623	60.0152	60.5732	61.1364	61.7048	62.2785	62.8576	63.442	64.0319	64.6272	65.2281	65.8346	66.4467	67.0645	67.6881	68.3174	68.9526	69.5937	70.2408	70.8939	71.5531	72.2184	72.8898	73.5675	74.2516	74.9419	75.6387	76.342	77.0518	77.7682	78.4913	79.2211	79.9577
rgv2_r01_s035	FL1	Counts	0	0	0	0	0	0	0	0	0	0	0	0	0	0	0	0	0	0	0	0	0	0	0	0	2	0	0	0	0	1	0	1	0	1	0	0	1	0	0	0	0	0	0	0	0	0	0
rgv2_r01_s036	FL1	Bin Values (MEF)	52.2361	52.7218	53.212	53.7068	54.2061	54.7101	55.2188	55.7322	56.2504	56.7734	57.3013	57.834	58.3718	58.9145	59.4623	60.0152	60.5732	61.1364	61.7048	62.2785	62.8576	63.442	64.0319	64.6272	65.2281	65.8346	66.4467	67.0645	67.6881	68.3174	68.9526	69.5937	70.2408	70.8939	71.5531	72.2184	72.8898	73.5675	74.2516	74.9419	75.6387	76.342	77.0518	77.7682	78.4913	79.2211	79.9577
rgv2_r01_s036	FL1	Counts	0	0	0	0	0	0	1	0	1	0	1	0	1	0	0	0	0	1	0	0	1	1	1	0	1	1	0	0	1	0	0	0	0	2	1	1	0	1	2	0	0	0	0	0	0	0	0
rgv2_r01_s037	FL1	Bin Values (MEF)	52.2361	52.7218	53.212	53.7068	54.2061	54.7101	55.2188	55.7322	56.2504	56.7734	57.3013	57.834	58.3718	58.9145	59.4623	60.0152	60.5732	61.1364	61.7048	62.2785	62.8576	63.442	64.0319	64.6272	65.2281	65.8346	66.4467	67.0645	67.6881	68.3174	68.9526	69.5937	70.2408	70.8939	71.5531	72.2184	72.8898	73.5675	74.2516	74.9419	75.6387	76.342	77.0518	77.7682	78.4913	79.2211	79.9577
rgv2_r01_s037	FL1	Counts	0	0	0	0	1	0	1	0	0	0	0	0	0	0	1	0	0	0	0	0	0	0	0	0	0	0	0	0	0	0	0	0	0	0	0	0	0	0	0	0	0	0	0	0	1	0	0
rgv2_r01_s038	FL1	Bin Values (MEF)	52.2361	52.7218	53.212	53.7068	54.2061	54.7101	55.2188	55.7322	56.2504	56.7734	57.3013	57.834	58.3718	58.9145	59.4623	60.0152	60.5732	61.1364	61.7048	62.2785	62.8576	63.442	64.0319	64.6272	65.2281	65.8346	66.4467	67.0645	67.6881	68.3174	68.9526	69.5937	70.2408	70.8939	71.5531	72.2184	72.8898	73.5675	74.2516	74.9419	75.6387	76.342	77.0518	77.7682	78.4913	79.2211	79.9577
rgv2_r01_s038	FL1	Counts	0	0	0	0	0	0	0	1	0	0	0	1	0	0	0	0	1	0	0	0	0	0	1	0	0	1	0	0	0	0	0	0	0	0	1	0	0	0	0	0	0	0	0	0	0	0	1
rgv2_r01_s039	FL1	Bin Values (MEF)	52.2361	52.7218	53.212	53.7068	54.2061	54.7101	55.2188	55.7322	56.2504	56.7734	57.3013	57.834	58.3718	58.9145	59.4623	60.0152	60.5732	61.1364	61.7048	62.2785	62.8576	63.442	64.0319	64.6272	65.2281	65.8346	66.4467	67.0645	67.6881	68.3174	68.9526	69.5937	70.2408	70.8939	71.5531	72.2184	72.8898	73.5675	74.2516	74.9419	75.6387	76.342	77.0518	77.7682	78.4913	79.2211	79.9577
rgv2_r01_s039	FL1	Counts	0	0	0	0	0	0	0	0	0	0	0	0	0	0	0	0	0	0	0	0	0	0	0	0	0	0	0	0	0	0	0	0	0	0	0	0	0	0	0	0	0	0	0	0	0	0	0
rgv2_r01_s040	FL1	Bin Values (MEF)	52.2361	52.7218	53.212	53.7068	54.2061	54.7101	55.2188	55.7322	56.2504	56.7734	57.3013	57.834	58.3718	58.9145	59.4623	60.0152	60.5732	61.1364	61.7048	62.2785	62.8576	63.442	64.0319	64.6272	65.2281	65.8346	66.4467	67.0645	67.6881	68.3174	68.9526	69.5937	70.2408	70.8939	71.5531	72.2184	72.8898	73.5675	74.2516	74.9419	75.6387	76.342	77.0518	77.7682	78.4913	79.2211	79.9577
rgv2_r01_s040	FL1	Counts	0	0	0	0	0	0	0	0	0	0	0	0	0	0	0	0	0	0	0	0	0	0	1	1	0	0	0	0	0	1	0	0	0	0	0	0	1	0	0	0	0	0	0	0	0	3	0
rgv2_r01_s041	FL1	Bin Values (MEF)	52.2361	52.7218	53.212	53.7068	54.2061	54.7101	55.2188	55.7322	56.2504	56.7734	57.3013	57.834	58.3718	58.9145	59.4623	60.0152	60.5732	61.1364	61.7048	62.2785	62.8576	63.442	64.0319	64.6272	65.2281	65.8346	66.4467	67.0645	67.6881	68.3174	68.9526	69.5937	70.2408	70.8939	71.5531	72.2184	72.8898	73.5675	74.2516	74.9419	75.6387	76.342	77.0518	77.7682	78.4913	79.2211	79.9577
rgv2_r01_s041	FL1	Counts	0	0	1	0	1	0	0	0	0	0	0	0	0	0	0	0	0	0	1	0	0	0	1	0	0	0	1	0	0	0	0	0	1	0	0	1	0	1	0	0	1	1	0	0	0	0	0
rgv2_r01_s042	FL1	Bin Values (MEF)	52.2361	52.7218	53.212	53.7068	54.2061	54.7101	55.2188	55.7322	56.2504	56.7734	57.3013	57.834	58.3718	58.9145	59.4623	60.0152	60.5732	61.1364	61.7048	62.2785	62.8576	63.442	64.0319	64.6272	65.2281	65.8346	66.4467	67.0645	67.6881	68.3174	68.9526	69.5937	70.2408	70.8939	71.5531	72.2184	72.8898	73.5675	74.2516	74.9419	75.6387	76.342	77.0518	77.7682	78.4913	79.2211	79.9577
rgv2_r01_s042	FL1	Counts	0	0	0	0	0	0	0	0	0	0	0	0	0	0	0	0	0	0	0	0	0	0	0	0	0	0	1	0	0	0	0	1	0	0	0	0	0	0	0	0	0	0	0	0	0	0	0
rgv2_r01_s043	FL1	Bin Values (MEF)	52.2361	52.7218	53.212	53.7068	54.2061	54.7101	55.2188	55.7322	56.2504	56.7734	57.3013	57.834	58.3718	58.9145	59.4623	60.0152	60.5732	61.1364	61.7048	62.2785	62.8576	63.442	64.0319	64.6272	65.2281	65.8346	66.4467	67.0645	67.6881	68.3174	68.9526	69.5937	70.2408	70.8939	71.5531	72.2184	72.8898	73.5675	74.2516	74.9419	75.6387	76.342	77.0518	77.7682	78.4913	79.2211	79.9577
rgv2_r01_s043	FL1	Counts	0	0	0	0	0	0	0	0	0	0	0	1	0	0	1	0	0	0	2	0	0	0	0	0	0	0	1	0	0	1	0	0	0	0	0	0	0	0	0	0	0	0	1	0	1	1	1
rgv2_r01_s044	FL1	Bin Values (MEF)	52.2361	52.7218	53.212	53.7068	54.2061	54.7101	55.2188	55.7322	56.2504	56.7734	57.3013	57.834	58.3718	58.9145	59.4623	60.0152	60.5732	61.1364	61.7048	62.2785	62.8576	63.442	64.0319	64.6272	65.2281	65.8346	66.4467	67.0645	67.6881	68.3174	68.9526	69.5937	70.2408	70.8939	71.5531	72.2184	72.8898	73.5675	74.2516	74.9419	75.6387	76.342	77.0518	77.7682	78.4913	79.2211	79.9577
rgv2_r01_s044	FL1	Counts	0	0	0	1	0	0	0	0	0	0	0	0	0	0	0	1	0	0	0	0	0	0	0	0	1	0	0	0	0	0	0	0	0	0	0	0	1	0	0	0	0	0	0	1	0	1	0
rgv2_r01_s045	FL1	Bin Values (MEF)	52.2361	52.7218	53.212	53.7068	54.2061	54.7101	55.2188	55.7322	56.2504	56.7734	57.3013	57.834	58.3718	58.9145	59.4623	60.0152	60.5732	61.1364	61.7048	62.2785	62.8576	63.442	64.0319	64.6272	65.2281	65.8346	66.4467	67.0645	67.6881	68.3174	68.9526	69.5937	70.2408	70.8939	71.5531	72.2184	72.8898	73.5675	74.2516	74.9419	75.6387	76.342	77.0518	77.7682	78.4913	79.2211	79.9577
rgv2_r01_s045	FL1	Counts	0	0	0	0	0	0	0	0	0	0	0	0	0	0	0	0	0	0	0	0	0	0	0	0	0	0	0	0	0	0	0	0	2	0	0	0	0	1	0	0	0	1	0	0	0	0	0
rgv2_r01_s046	FL1	Bin Values (MEF)	52.2361	52.7218	53.212	53.7068	54.2061	54.7101	55.2188	55.7322	56.2504	56.7734	57.3013	57.834	58.3718	58.9145	59.4623	60.0152	60.5732	61.1364	61.7048	62.2785	62.8576	63.442	64.0319	64.6272	65.2281	65.8346	66.4467	67.0645	67.6881	68.3174	68.9526	69.5937	70.2408	70.8939	71.5531	72.2184	72.8898	73.5675	74.2516	74.9419	75.6387	76.342	77.0518	77.7682	78.4913	79.2211	79.9577
rgv2_r01_s046	FL1	Counts	0	0	0	0	0	0	0	0	0	1	0	0	0	0	0	0	1	0	0	0	0	0	0	0	0	0	0	0	0	0	2	0	0	0	0	0	1	0	0	0	1	1	0	0	0	0	0
rgv2_r01_s047	FL1	Bin Values (MEF)	52.2361	52.7218	53.212	53.7068	54.2061	54.7101	55.2188	55.7322	56.2504	56.7734	57.3013	57.834	58.3718	58.9145	59.4623	60.0152	60.5732	61.1364	61.7048	62.2785	62.8576	63.442	64.0319	64.6272	65.2281	65.8346	66.4467	67.0645	67.6881	68.3174	68.9526	69.5937	70.2408	70.8939	71.5531	72.2184	72.8898	73.5675	74.2516	74.9419	75.6387	76.342	77.0518	77.7682	78.4913	79.2211	79.9577
rgv2_r01_s047	FL1	Counts	0	0	0	0	0	0	0	0	0	0	0	1	0	0	0	0	0	0	1	1	1	0	0	0	1	1	0	1	0	0	0	0	0	0	1	0	0	0	0	0	0	1	0	0	0	0	0
rgv2_r01_s048	FL1	Bin Values (MEF)	52.2361	52.7218	53.212	53.7068	54.2061	54.7101	55.2188	55.7322	56.2504	56.7734	57.3013	57.834	58.3718	58.9145	59.4623	60.0152	60.5732	61.1364	61.7048	62.2785	62.8576	63.442	64.0319	64.6272	65.2281	65.8346	66.4467	67.0645	67.6881	68.3174	68.9526	69.5937	70.2408	70.8939	71.5531	72.2184	72.8898	73.5675	74.2516	74.9419	75.6387	76.342	77.0518	77.7682	78.4913	79.2211	79.9577
rgv2_r01_s048	FL1	Counts	0	0	0	0	0	0	0	0	0	0	0	0	0	0	0	0	0	0	0	0	0	0	0	0	0	0	0	0	0	0	0	0	0	0	0	1	1	1	0	0	0	0	0	4	0	0	0
rgv2_r01_s145	FL1	Bin Values (MEF)	52.2361	52.7218	53.212	53.7068	54.2061	54.7101	55.2188	55.7322	56.2504	56.7734	57.3013	57.834	58.3718	58.9145	59.4623	60.0152	60.5732	61.1364	61.7048	62.2785	62.8576	63.442	64.0319	64.6272	65.2281	65.8346	66.4467	67.0645	67.6881	68.3174	68.9526	69.5937	70.2408	70.8939	71.5531	72.2184	72.8898	73.5675	74.2516	74.9419	75.6387	76.342	77.0518	77.7682	78.4913	79.2211	79.9577
rgv2_r01_s145	FL1	Counts	0	0	0	0	0	0	0	0	0	0	0	0	0	0	0	1	0	0	0	0	0	0	0	0	0	0	0	0	0	0	0	0	0	0	0	0	0	0	0	0	0	0	0	0	0	0	1
rgv2_r01_s146	FL1	Bin Values (MEF)	52.2361	52.7218	53.212	53.7068	54.2061	54.7101	55.2188	55.7322	56.2504	56.7734	57.3013	57.834	58.3718	58.9145	59.4623	60.0152	60.5732	61.1364	61.7048	62.2785	62.8576	63.442	64.0319	64.6272	65.2281	65.8346	66.4467	67.0645	67.6881	68.3174	68.9526	69.5937	70.2408	70.8939	71.5531	72.2184	72.8898	73.5675	74.2516	74.9419	75.6387	76.342	77.0518	77.7682	78.4913	79.2211	79.9577
rgv2_r01_s146	FL1	Counts	0	0	0	0	0	0	0	0	0	0	0	0	0	0	0	0	0	0	0	0	0	0	0	0	0	0	0	0	0	0	0	0	0	0	0	0	0	0	0	0	0	0	0	0	0	0	0
rgv2_r01_s147	FL1	Bin Values (MEF)	52.2361	52.7218	53.212	53.7068	54.2061	54.7101	55.2188	55.7322	56.2504	56.7734	57.3013	57.834	58.3718	58.9145	59.4623	60.0152	60.5732	61.1364	61.7048	62.2785	62.8576	63.442	64.0319	64.6272	65.2281	65.8346	66.4467	67.0645	67.6881	68.3174	68.9526	69.5937	70.2408	70.8939	71.5531	72.2184	72.8898	73.5675	74.2516	74.9419	75.6387	76.342	77.0518	77.7682	78.4913	79.2211	79.9577
rgv2_r01_s147	FL1	Counts	0	0	1	0	0	0	1	0	0	0	0	1	1	0	0	1	0	0	0	1	0	0	0	1	0	0	1	0	0	0	0	0	0	1	0	0	0	0	1	0	0	0	0	0	2	0	0
rgv2_r01_s148	FL1	Bin Values (MEF)	52.2361	52.7218	53.212	53.7068	54.2061	54.7101	55.2188	55.7322	56.2504	56.7734	57.3013	57.834	58.3718	58.9145	59.4623	60.0152	60.5732	61.1364	61.7048	62.2785	62.8576	63.442	64.0319	64.6272	65.2281	65.8346	66.4467	67.0645	67.6881	68.3174	68.9526	69.5937	70.2408	70.8939	71.5531	72.2184	72.8898	73.5675	74.2516	74.9419	75.6387	76.342	77.0518	77.7682	78.4913	79.2211	79.9577
rgv2_r01_s148	FL1	Counts	0	0	0	0	0	0	0	0	0	0	1	0	0	0	0	0	0	0	0	0	0	0	0	0	0	0	0	0	0	0	0	0	0	0	0	1	2	0	0	0	0	0	0	0	0	0	1
rgv2_r01_s149	FL1	Bin Values (MEF)	52.2361	52.7218	53.212	53.7068	54.2061	54.7101	55.2188	55.7322	56.2504	56.7734	57.3013	57.834	58.3718	58.9145	59.4623	60.0152	60.5732	61.1364	61.7048	62.2785	62.8576	63.442	64.0319	64.6272	65.2281	65.8346	66.4467	67.0645	67.6881	68.3174	68.9526	69.5937	70.2408	70.8939	71.5531	72.2184	72.8898	73.5675	74.2516	74.9419	75.6387	76.342	77.0518	77.7682	78.4913	79.2211	79.9577
rgv2_r01_s149	FL1	Counts	0	0	0	0	0	0	1	0	0	0	0	0	0	0	0	0	0	0	0	0	0	0	0	0	1	0	0	0	0	0	0	0	0	0	0	0	0	0	0	0	0	0	0	0	0	0	0
rgv2_r01_s150	FL1	Bin Values (MEF)	52.2361	52.7218	53.212	53.7068	54.2061	54.7101	55.2188	55.7322	56.2504	56.7734	57.3013	57.834	58.3718	58.9145	59.4623	60.0152	60.5732	61.1364	61.7048	62.2785	62.8576	63.442	64.0319	64.6272	65.2281	65.8346	66.4467	67.0645	67.6881	68.3174	68.9526	69.5937	70.2408	70.8939	71.5531	72.2184	72.8898	73.5675	74.2516	74.9419	75.6387	76.342	77.0518	77.7682	78.4913	79.2211	79.9577
rgv2_r01_s150	FL1	Counts	0	0	0	0	0	0	0	0	0	0	0	0	0	0	0	0	0	0	0	0	0	0	0	0	0	0	0	0	0	0	0	0	2	0	0	0	0	0	0	0	0	0	0	0	0	0	0
rgv2_r01_s151	FL1	Bin Values (MEF)	52.2361	52.7218	53.212	53.7068	54.2061	54.7101	55.2188	55.7322	56.2504	56.7734	57.3013	57.834	58.3718	58.9145	59.4623	60.0152	60.5732	61.1364	61.7048	62.2785	62.8576	63.442	64.0319	64.6272	65.2281	65.8346	66.4467	67.0645	67.6881	68.3174	68.9526	69.5937	70.2408	70.8939	71.5531	72.2184	72.8898	73.5675	74.2516	74.9419	75.6387	76.342	77.0518	77.7682	78.4913	79.2211	79.9577
rgv2_r01_s151	FL1	Counts	0	0	0	0	0	0	0	0	0	0	0	0	0	0	0	0	0	0	0	0	0	0	0	0	0	0	0	0	0	0	0	0	1	0	0	0	0	0	0	0	0	0	0	0	0	0	0
rgv2_r01_s152	FL1	Bin Values (MEF)	52.2361	52.7218	53.212	53.7068	54.2061	54.7101	55.2188	55.7322	56.2504	56.7734	57.3013	57.834	58.3718	58.9145	59.4623	60.0152	60.5732	61.1364	61.7048	62.2785	62.8576	63.442	64.0319	64.6272	65.2281	65.8346	66.4467	67.0645	67.6881	68.3174	68.9526	69.5937	70.2408	70.8939	71.5531	72.2184	72.8898	73.5675	74.2516	74.9419	75.6387	76.342	77.0518	77.7682	78.4913	79.2211	79.9577
rgv2_r01_s152	FL1	Counts	0	0	0	0	0	0	0	0	0	0	0	0	0	0	0	0	1	0	0	0	0	0	0	0	0	0	0	0	0	0	0	0	0	0	0	0	0	0	0	0	1	0	0	0	0	0	0
rgv2_r01_s153	FL1	Bin Values (MEF)	52.2361	52.7218	53.212	53.7068	54.2061	54.7101	55.2188	55.7322	56.2504	56.7734	57.3013	57.834	58.3718	58.9145	59.4623	60.0152	60.5732	61.1364	61.7048	62.2785	62.8576	63.442	64.0319	64.6272	65.2281	65.8346	66.4467	67.0645	67.6881	68.3174	68.9526	69.5937	70.2408	70.8939	71.5531	72.2184	72.8898	73.5675	74.2516	74.9419	75.6387	76.342	77.0518	77.7682	78.4913	79.2211	79.9577
rgv2_r01_s153	FL1	Counts	0	0	0	0	0	0	0	0	0	0	0	0	0	0	0	0	0	0	0	0	0	0	0	0	0	0	0	0	0	0	0	0	0	1	0	0	0	0	0	0	0	0	0	0	0	0	0
rgv2_r01_s154	FL1	Bin Values (MEF)	52.2361	52.7218	53.212	53.7068	54.2061	54.7101	55.2188	55.7322	56.2504	56.7734	57.3013	57.834	58.3718	58.9145	59.4623	60.0152	60.5732	61.1364	61.7048	62.2785	62.8576	63.442	64.0319	64.6272	65.2281	65.8346	66.4467	67.0645	67.6881	68.3174	68.9526	69.5937	70.2408	70.8939	71.5531	72.2184	72.8898	73.5675	74.2516	74.9419	75.6387	76.342	77.0518	77.7682	78.4913	79.2211	79.9577
rgv2_r01_s154	FL1	Counts	0	0	0	0	0	0	0	0	0	0	0	0	0	0	1	1	1	0	0	0	1	0	0	0	0	0	0	0	0	0	0	1	0	0	0	0	0	0	1	0	0	0	0	0	1	0	0
rgv2_r01_s155	FL1	Bin Values (MEF)	52.2361	52.7218	53.212	53.7068	54.2061	54.7101	55.2188	55.7322	56.2504	56.7734	57.3013	57.834	58.3718	58.9145	59.4623	60.0152	60.5732	61.1364	61.7048	62.2785	62.8576	63.442	64.0319	64.6272	65.2281	65.8346	66.4467	67.0645	67.6881	68.3174	68.9526	69.5937	70.2408	70.8939	71.5531	72.2184	72.8898	73.5675	74.2516	74.9419	75.6387	76.342	77.0518	77.7682	78.4913	79.2211	79.9577
rgv2_r01_s155	FL1	Counts	0	0	0	0	0	0	0	0	0	0	0	0	0	0	0	0	0	0	0	0	0	0	0	0	1	0	0	1	0	0	1	0	0	0	0	0	0	0	0	0	0	3	0	0	0	0	0
rgv2_r01_s156	FL1	Bin Values (MEF)	52.2361	52.7218	53.212	53.7068	54.2061	54.7101	55.2188	55.7322	56.2504	56.7734	57.3013	57.834	58.3718	58.9145	59.4623	60.0152	60.5732	61.1364	61.7048	62.2785	62.8576	63.442	64.0319	64.6272	65.2281	65.8346	66.4467	67.0645	67.6881	68.3174	68.9526	69.5937	70.2408	70.8939	71.5531	72.2184	72.8898	73.5675	74.2516	74.9419	75.6387	76.342	77.0518	77.7682	78.4913	79.2211	79.9577
rgv2_r01_s156	FL1	Counts	0	1	1	0	0	0	0	0	0	0	0	0	0	0	0	0	0	0	0	0	0	0	0	0	0	0	0	0	0	0	0	0	0	0	0	0	0	0	0	0	0	0	1	0	0	0	0
rgv2_r01_s157	FL1	Bin Values (MEF)	52.2361	52.7218	53.212	53.7068	54.2061	54.7101	55.2188	55.7322	56.2504	56.7734	57.3013	57.834	58.3718	58.9145	59.4623	60.0152	60.5732	61.1364	61.7048	62.2785	62.8576	63.442	64.0319	64.6272	65.2281	65.8346	66.4467	67.0645	67.6881	68.3174	68.9526	69.5937	70.2408	70.8939	71.5531	72.2184	72.8898	73.5675	74.2516	74.9419	75.6387	76.342	77.0518	77.7682	78.4913	79.2211	79.9577
rgv2_r01_s157	FL1	Counts	0	0	0	0	0	0	0	0	1	0	0	0	1	0	0	0	0	0	0	0	0	0	0	0	0	0	0	0	0	0	0	1	0	0	0	0	0	0	0	0	0	0	0	0	0	1	0
rgv2_r01_s158	FL1	Bin Values (MEF)	52.2361	52.7218	53.212	53.7068	54.2061	54.7101	55.2188	55.7322	56.2504	56.7734	57.3013	57.834	58.3718	58.9145	59.4623	60.0152	60.5732	61.1364	61.7048	62.2785	62.8576	63.442	64.0319	64.6272	65.2281	65.8346	66.4467	67.0645	67.6881	68.3174	68.9526	69.5937	70.2408	70.8939	71.5531	72.2184	72.8898	73.5675	74.2516	74.9419	75.6387	76.342	77.0518	77.7682	78.4913	79.2211	79.9577
rgv2_r01_s158	FL1	Counts	0	0	0	0	0	1	0	0	0	0	0	0	0	0	0	0	0	0	0	1	0	0	0	0	0	0	0	0	0	0	0	0	0	0	0	1	0	0	0	0	0	0	0	0	0	0	0
rgv2_r01_s159	FL1	Bin Values (MEF)	52.2361	52.7218	53.212	53.7068	54.2061	54.7101	55.2188	55.7322	56.2504	56.7734	57.3013	57.834	58.3718	58.9145	59.4623	60.0152	60.5732	61.1364	61.7048	62.2785	62.8576	63.442	64.0319	64.6272	65.2281	65.8346	66.4467	67.0645	67.6881	68.3174	68.9526	69.5937	70.2408	70.8939	71.5531	72.2184	72.8898	73.5675	74.2516	74.9419	75.6387	76.342	77.0518	77.7682	78.4913	79.2211	79.9577
rgv2_r01_s159	FL1	Counts	0	0	0	0	0	0	0	1	1	1	0	1	0	0	0	1	0	0	0	0	0	0	0	0	0	1	0	0	1	0	0	1	0	0	0	0	0	0	0	2	0	0	0	0	0	0	0
rgv2_r01_s160	FL1	Bin Values (MEF)	52.2361	52.7218	53.212	53.7068	54.2061	54.7101	55.2188	55.7322	56.2504	56.7734	57.3013	57.834	58.3718	58.9145	59.4623	60.0152	60.5732	61.1364	61.7048	62.2785	62.8576	63.442	64.0319	64.6272	65.2281	65.8346	66.4467	67.0645	67.6881	68.3174	68.9526	69.5937	70.2408	70.8939	71.5531	72.2184	72.8898	73.5675	74.2516	74.9419	75.6387	76.342	77.0518	77.7682	78.4913	79.2211	79.9577
rgv2_r01_s160	FL1	Counts	0	0	0	0	0	0	0	0	0	0	0	0	0	0	0	0	0	0	0	0	0	1	0	0	0	0	0	0	0	0	0	0	0	0	0	0	0	0	0	1	0	0	0	0	0	0	0
rgv2_r01_s161	FL1	Bin Values (MEF)	52.2361	52.7218	53.212	53.7068	54.2061	54.7101	55.2188	55.7322	56.2504	56.7734	57.3013	57.834	58.3718	58.9145	59.4623	60.0152	60.5732	61.1364	61.7048	62.2785	62.8576	63.442	64.0319	64.6272	65.2281	65.8346	66.4467	67.0645	67.6881	68.3174	68.9526	69.5937	70.2408	70.8939	71.5531	72.2184	72.8898	73.5675	74.2516	74.9419	75.6387	76.342	77.0518	77.7682	78.4913	79.2211	79.9577
rgv2_r01_s161	FL1	Counts	0	0	0	0	0	0	0	0	0	0	0	0	0	1	0	0	0	0	0	0	0	0	0	0	0	0	0	0	0	0	0	0	0	1	0	0	0	1	0	0	0	0	0	0	0	0	0
rgv2_r01_s162	FL1	Bin Values (MEF)	52.2361	52.7218	53.212	53.7068	54.2061	54.7101	55.2188	55.7322	56.2504	56.7734	57.3013	57.834	58.3718	58.9145	59.4623	60.0152	60.5732	61.1364	61.7048	62.2785	62.8576	63.442	64.0319	64.6272	65.2281	65.8346	66.4467	67.0645	67.6881	68.3174	68.9526	69.5937	70.2408	70.8939	71.5531	72.2184	72.8898	73.5675	74.2516	74.9419	75.6387	76.342	77.0518	77.7682	78.4913	79.2211	79.9577
rgv2_r01_s162	FL1	Counts	0	0	0	0	0	1	0	0	0	0	1	0	0	0	0	0	0	0	0	0	0	0	1	0	0	0	0	0	0	0	0	0	2	0	0	0	0	0	0	0	0	0	0	0	1	0	0
rgv2_r01_s163	FL1	Bin Values (MEF)	52.2361	52.7218	53.212	53.7068	54.2061	54.7101	55.2188	55.7322	56.2504	56.7734	57.3013	57.834	58.3718	58.9145	59.4623	60.0152	60.5732	61.1364	61.7048	62.2785	62.8576	63.442	64.0319	64.6272	65.2281	65.8346	66.4467	67.0645	67.6881	68.3174	68.9526	69.5937	70.2408	70.8939	71.5531	72.2184	72.8898	73.5675	74.2516	74.9419	75.6387	76.342	77.0518	77.7682	78.4913	79.2211	79.9577
rgv2_r01_s163	FL1	Counts	0	0	0	0	0	0	1	0	0	0	0	0	0	0	0	0	0	0	1	1	0	0	0	0	0	0	0	0	0	2	1	0	0	0	0	0	0	0	0	0	0	0	1	1	1	1	1
rgv2_r01_s164	FL1	Bin Values (MEF)	52.2361	52.7218	53.212	53.7068	54.2061	54.7101	55.2188	55.7322	56.2504	56.7734	57.3013	57.834	58.3718	58.9145	59.4623	60.0152	60.5732	61.1364	61.7048	62.2785	62.8576	63.442	64.0319	64.6272	65.2281	65.8346	66.4467	67.0645	67.6881	68.3174	68.9526	69.5937	70.2408	70.8939	71.5531	72.2184	72.8898	73.5675	74.2516	74.9419	75.6387	76.342	77.0518	77.7682	78.4913	79.2211	79.9577
rgv2_r01_s164	FL1	Counts	0	0	0	0	0	0	0	0	0	0	0	0	0	0	0	1	0	0	0	0	0	0	0	0	0	0	0	0	1	0	0	0	0	0	0	0	0	0	0	1	0	0	0	1	1	0	0
rgv2_r01_s165	FL1	Bin Values (MEF)	52.2361	52.7218	53.212	53.7068	54.2061	54.7101	55.2188	55.7322	56.2504	56.7734	57.3013	57.834	58.3718	58.9145	59.4623	60.0152	60.5732	61.1364	61.7048	62.2785	62.8576	63.442	64.0319	64.6272	65.2281	65.8346	66.4467	67.0645	67.6881	68.3174	68.9526	69.5937	70.2408	70.8939	71.5531	72.2184	72.8898	73.5675	74.2516	74.9419	75.6387	76.342	77.0518	77.7682	78.4913	79.2211	79.9577
rgv2_r01_s165	FL1	Counts	0	0	0	0	0	0	0	0	0	0	0	0	0	0	0	0	0	0	0	0	0	0	0	0	0	0	0	0	0	0	0	0	0	0	0	0	0	0	0	0	0	0	0	0	0	0	0
rgv2_r01_s166	FL1	Bin Values (MEF)	52.2361	52.7218	53.212	53.7068	54.2061	54.7101	55.2188	55.7322	56.2504	56.7734	57.3013	57.834	58.3718	58.9145	59.4623	60.0152	60.5732	61.1364	61.7048	62.2785	62.8576	63.442	64.0319	64.6272	65.2281	65.8346	66.4467	67.0645	67.6881	68.3174	68.9526	69.5937	70.2408	70.8939	71.5531	72.2184	72.8898	73.5675	74.2516	74.9419	75.6387	76.342	77.0518	77.7682	78.4913	79.2211	79.9577
rgv2_r01_s166	FL1	Counts	0	0	0	0	0	1	0	0	0	0	0	0	0	0	0	0	0	0	0	0	0	0	0	0	1	0	0	0	0	0	0	0	0	0	0	0	0	0	0	0	0	0	0	0	1	2	0
rgv2_r01_s167	FL1	Bin Values (MEF)	52.2361	52.7218	53.212	53.7068	54.2061	54.7101	55.2188	55.7322	56.2504	56.7734	57.3013	57.834	58.3718	58.9145	59.4623	60.0152	60.5732	61.1364	61.7048	62.2785	62.8576	63.442	64.0319	64.6272	65.2281	65.8346	66.4467	67.0645	67.6881	68.3174	68.9526	69.5937	70.2408	70.8939	71.5531	72.2184	72.8898	73.5675	74.2516	74.9419	75.6387	76.342	77.0518	77.7682	78.4913	79.2211	79.9577
rgv2_r01_s167	FL1	Counts	0	0	0	0	0	0	0	0	0	0	0	0	0	0	0	0	0	0	0	0	0	0	0	0	0	0	0	0	1	0	0	0	0	0	0	0	1	0	0	0	0	0	0	0	0	0	0
rgv2_r01_s168	FL1	Bin Values (MEF)	52.2361	52.7218	53.212	53.7068	54.2061	54.7101	55.2188	55.7322	56.2504	56.7734	57.3013	57.834	58.3718	58.9145	59.4623	60.0152	60.5732	61.1364	61.7048	62.2785	62.8576	63.442	64.0319	64.6272	65.2281	65.8346	66.4467	67.0645	67.6881	68.3174	68.9526	69.5937	70.2408	70.8939	71.5531	72.2184	72.8898	73.5675	74.2516	74.9419	75.6387	76.342	77.0518	77.7682	78.4913	79.2211	79.9577
rgv2_r01_s168	FL1	Counts	0	0	0	0	0	0	0	1	0	0	0	1	1	0	0	0	0	0	0	0	0	0	0	0	1	0	1	0	0	0	0	0	0	0	0	0	1	0	0	0	0	0	0	0	0	1	0
rgv2_r04_s001	FL1	Bin Values (MEF)	59.9916	60.5531	61.1197	61.6917	62.269	62.8518	63.44	64.0337	64.6329	65.2378	65.8483	66.4645	67.0865	67.7143	68.348	68.9876	69.6332	70.2849	70.9426	71.6065	72.2767	72.953	73.6358	74.3249	75.0204	75.7225	76.4311	77.1464	77.8683	78.5971	79.3326	80.075	80.8244	81.5808	82.3442	83.1148	83.8926	84.6777	85.4702	86.27	87.0774	87.8923	88.7148	89.545	90.383	91.2288	92.0826
rgv2_r04_s001	FL1	Counts	0	0	0	0	0	0	0	0	0	1	0	0	0	0	0	0	0	0	0	0	0	0	0	0	0	0	0	0	0	0	0	0	1	0	0	0	1	0	0	0	0	0	0	0	0	0	0
rgv2_r04_s002	FL1	Bin Values (MEF)	59.9916	60.5531	61.1197	61.6917	62.269	62.8518	63.44	64.0337	64.6329	65.2378	65.8483	66.4645	67.0865	67.7143	68.348	68.9876	69.6332	70.2849	70.9426	71.6065	72.2767	72.953	73.6358	74.3249	75.0204	75.7225	76.4311	77.1464	77.8683	78.5971	79.3326	80.075	80.8244	81.5808	82.3442	83.1148	83.8926	84.6777	85.4702	86.27	87.0774	87.8923	88.7148	89.545	90.383	91.2288	92.0826
rgv2_r04_s002	FL1	Counts	0	1	1	0	0	0	0	0	1	0	0	0	0	0	0	0	0	1	0	0	0	0	0	1	0	0	0	0	0	1	2	1	0	0	0	0	1	2	3	2	0	1	1	0	0	0	2
rgv2_r04_s003	FL1	Bin Values (MEF)	59.9916	60.5531	61.1197	61.6917	62.269	62.8518	63.44	64.0337	64.6329	65.2378	65.8483	66.4645	67.0865	67.7143	68.348	68.9876	69.6332	70.2849	70.9426	71.6065	72.2767	72.953	73.6358	74.3249	75.0204	75.7225	76.4311	77.1464	77.8683	78.5971	79.3326	80.075	80.8244	81.5808	82.3442	83.1148	83.8926	84.6777	85.4702	86.27	87.0774	87.8923	88.7148	89.545	90.383	91.2288	92.0826
rgv2_r04_s003	FL1	Counts	0	0	0	0	0	0	0	1	1	1	1	0	0	1	0	0	0	1	0	0	1	0	0	0	0	1	0	1	0	0	0	0	0	0	0	1	0	0	0	0	0	1	0	0	0	0	0
rgv2_r04_s004	FL1	Bin Values (MEF)	59.9916	60.5531	61.1197	61.6917	62.269	62.8518	63.44	64.0337	64.6329	65.2378	65.8483	66.4645	67.0865	67.7143	68.348	68.9876	69.6332	70.2849	70.9426	71.6065	72.2767	72.953	73.6358	74.3249	75.0204	75.7225	76.4311	77.1464	77.8683	78.5971	79.3326	80.075	80.8244	81.5808	82.3442	83.1148	83.8926	84.6777	85.4702	86.27	87.0774	87.8923	88.7148	89.545	90.383	91.2288	92.0826
rgv2_r04_s004	FL1	Counts	0	0	0	0	0	0	0	0	0	1	0	0	0	0	0	0	0	0	0	0	0	0	0	0	0	0	0	0	0	0	0	0	0	0	0	0	0	0	0	0	0	0	0	1	0	0	0
rgv2_r04_s005	FL1	Bin Values (MEF)	59.9916	60.5531	61.1197	61.6917	62.269	62.8518	63.44	64.0337	64.6329	65.2378	65.8483	66.4645	67.0865	67.7143	68.348	68.9876	69.6332	70.2849	70.9426	71.6065	72.2767	72.953	73.6358	74.3249	75.0204	75.7225	76.4311	77.1464	77.8683	78.5971	79.3326	80.075	80.8244	81.5808	82.3442	83.1148	83.8926	84.6777	85.4702	86.27	87.0774	87.8923	88.7148	89.545	90.383	91.2288	92.0826
rgv2_r04_s005	FL1	Counts	0	0	0	0	0	0	0	0	0	0	0	0	0	0	1	0	0	1	0	0	0	0	0	0	0	0	1	0	0	0	0	0	1	1	0	0	0	0	0	0	0	0	0	0	0	0	1
rgv2_r04_s006	FL1	Bin Values (MEF)	59.9916	60.5531	61.1197	61.6917	62.269	62.8518	63.44	64.0337	64.6329	65.2378	65.8483	66.4645	67.0865	67.7143	68.348	68.9876	69.6332	70.2849	70.9426	71.6065	72.2767	72.953	73.6358	74.3249	75.0204	75.7225	76.4311	77.1464	77.8683	78.5971	79.3326	80.075	80.8244	81.5808	82.3442	83.1148	83.8926	84.6777	85.4702	86.27	87.0774	87.8923	88.7148	89.545	90.383	91.2288	92.0826
rgv2_r04_s006	FL1	Counts	0	0	1	0	0	0	0	0	0	0	0	0	0	0	0	0	1	3	0	0	0	0	0	0	1	0	1	0	0	1	2	0	1	0	0	1	1	1	1	2	0	0	3	1	1	1	0
rgv2_r04_s007	FL1	Bin Values (MEF)	59.9916	60.5531	61.1197	61.6917	62.269	62.8518	63.44	64.0337	64.6329	65.2378	65.8483	66.4645	67.0865	67.7143	68.348	68.9876	69.6332	70.2849	70.9426	71.6065	72.2767	72.953	73.6358	74.3249	75.0204	75.7225	76.4311	77.1464	77.8683	78.5971	79.3326	80.075	80.8244	81.5808	82.3442	83.1148	83.8926	84.6777	85.4702	86.27	87.0774	87.8923	88.7148	89.545	90.383	91.2288	92.0826
rgv2_r04_s007	FL1	Counts	0	0	0	0	0	0	0	0	0	0	0	0	0	0	0	0	0	0	0	0	0	0	0	0	0	0	0	0	0	0	1	0	0	0	0	0	1	0	0	0	0	0	0	0	0	0	0
rgv2_r04_s008	FL1	Bin Values (MEF)	59.9916	60.5531	61.1197	61.6917	62.269	62.8518	63.44	64.0337	64.6329	65.2378	65.8483	66.4645	67.0865	67.7143	68.348	68.9876	69.6332	70.2849	70.9426	71.6065	72.2767	72.953	73.6358	74.3249	75.0204	75.7225	76.4311	77.1464	77.8683	78.5971	79.3326	80.075	80.8244	81.5808	82.3442	83.1148	83.8926	84.6777	85.4702	86.27	87.0774	87.8923	88.7148	89.545	90.383	91.2288	92.0826
rgv2_r04_s008	FL1	Counts	0	0	0	0	0	0	0	0	0	0	0	0	0	0	0	0	0	0	0	0	0	0	0	0	0	0	0	0	0	0	1	0	0	0	0	0	0	0	0	0	0	0	0	0	0	0	0
rgv2_r04_s009	FL1	Bin Values (MEF)	59.9916	60.5531	61.1197	61.6917	62.269	62.8518	63.44	64.0337	64.6329	65.2378	65.8483	66.4645	67.0865	67.7143	68.348	68.9876	69.6332	70.2849	70.9426	71.6065	72.2767	72.953	73.6358	74.3249	75.0204	75.7225	76.4311	77.1464	77.8683	78.5971	79.3326	80.075	80.8244	81.5808	82.3442	83.1148	83.8926	84.6777	85.4702	86.27	87.0774	87.8923	88.7148	89.545	90.383	91.2288	92.0826
rgv2_r04_s009	FL1	Counts	0	0	0	0	0	0	0	0	0	0	0	0	0	0	0	0	0	1	0	0	0	0	0	0	0	0	0	1	0	0	0	0	0	0	0	0	0	0	0	0	0	0	0	0	0	1	0
rgv2_r04_s010	FL1	Bin Values (MEF)	59.9916	60.5531	61.1197	61.6917	62.269	62.8518	63.44	64.0337	64.6329	65.2378	65.8483	66.4645	67.0865	67.7143	68.348	68.9876	69.6332	70.2849	70.9426	71.6065	72.2767	72.953	73.6358	74.3249	75.0204	75.7225	76.4311	77.1464	77.8683	78.5971	79.3326	80.075	80.8244	81.5808	82.3442	83.1148	83.8926	84.6777	85.4702	86.27	87.0774	87.8923	88.7148	89.545	90.383	91.2288	92.0826
rgv2_r04_s010	FL1	Counts	0	0	1	0	0	0	0	0	0	0	0	0	0	0	0	0	0	0	0	0	0	0	0	0	0	0	0	0	0	0	0	0	0	0	0	0	0	0	0	0	1	0	0	0	0	0	1
rgv2_r04_s011	FL1	Bin Values (MEF)	59.9916	60.5531	61.1197	61.6917	62.269	62.8518	63.44	64.0337	64.6329	65.2378	65.8483	66.4645	67.0865	67.7143	68.348	68.9876	69.6332	70.2849	70.9426	71.6065	72.2767	72.953	73.6358	74.3249	75.0204	75.7225	76.4311	77.1464	77.8683	78.5971	79.3326	80.075	80.8244	81.5808	82.3442	83.1148	83.8926	84.6777	85.4702	86.27	87.0774	87.8923	88.7148	89.545	90.383	91.2288	92.0826
rgv2_r04_s011	FL1	Counts	0	1	0	0	0	0	0	0	0	0	0	0	0	0	0	0	0	0	0	0	0	0	0	0	0	0	0	1	1	0	0	0	0	0	0	0	0	0	1	0	0	0	0	0	0	0	0
rgv2_r04_s012	FL1	Bin Values (MEF)	59.9916	60.5531	61.1197	61.6917	62.269	62.8518	63.44	64.0337	64.6329	65.2378	65.8483	66.4645	67.0865	67.7143	68.348	68.9876	69.6332	70.2849	70.9426	71.6065	72.2767	72.953	73.6358	74.3249	75.0204	75.7225	76.4311	77.1464	77.8683	78.5971	79.3326	80.075	80.8244	81.5808	82.3442	83.1148	83.8926	84.6777	85.4702	86.27	87.0774	87.8923	88.7148	89.545	90.383	91.2288	92.0826
rgv2_r04_s012	FL1	Counts	0	0	0	0	0	0	0	0	0	0	0	0	0	0	0	0	0	1	0	0	0	0	1	1	0	0	0	0	0	0	0	1	0	0	0	1	1	0	0	1	0	0	0	0	2	0	0
rgv2_r04_s013	FL1	Bin Values (MEF)	59.9916	60.5531	61.1197	61.6917	62.269	62.8518	63.44	64.0337	64.6329	65.2378	65.8483	66.4645	67.0865	67.7143	68.348	68.9876	69.6332	70.2849	70.9426	71.6065	72.2767	72.953	73.6358	74.3249	75.0204	75.7225	76.4311	77.1464	77.8683	78.5971	79.3326	80.075	80.8244	81.5808	82.3442	83.1148	83.8926	84.6777	85.4702	86.27	87.0774	87.8923	88.7148	89.545	90.383	91.2288	92.0826
rgv2_r04_s013	FL1	Counts	0	0	2	0	1	1	0	0	0	0	1	0	0	0	1	0	0	0	1	0	0	0	1	2	1	2	0	0	1	1	0	0	0	1	2	1	2	0	0	1	1	0	0	1	1	2	0
rgv2_r04_s014	FL1	Bin Values (MEF)	59.9916	60.5531	61.1197	61.6917	62.269	62.8518	63.44	64.0337	64.6329	65.2378	65.8483	66.4645	67.0865	67.7143	68.348	68.9876	69.6332	70.2849	70.9426	71.6065	72.2767	72.953	73.6358	74.3249	75.0204	75.7225	76.4311	77.1464	77.8683	78.5971	79.3326	80.075	80.8244	81.5808	82.3442	83.1148	83.8926	84.6777	85.4702	86.27	87.0774	87.8923	88.7148	89.545	90.383	91.2288	92.0826
rgv2_r04_s014	FL1	Counts	0	0	0	0	0	0	0	0	0	0	0	0	0	0	0	0	0	0	0	0	0	0	0	0	0	0	0	0	0	0	0	0	0	0	0	0	0	0	0	0	0	0	0	0	0	0	0
rgv2_r04_s015	FL1	Bin Values (MEF)	59.9916	60.5531	61.1197	61.6917	62.269	62.8518	63.44	64.0337	64.6329	65.2378	65.8483	66.4645	67.0865	67.7143	68.348	68.9876	69.6332	70.2849	70.9426	71.6065	72.2767	72.953	73.6358	74.3249	75.0204	75.7225	76.4311	77.1464	77.8683	78.5971	79.3326	80.075	80.8244	81.5808	82.3442	83.1148	83.8926	84.6777	85.4702	86.27	87.0774	87.8923	88.7148	89.545	90.383	91.2288	92.0826
rgv2_r04_s015	FL1	Counts	0	0	0	0	1	0	0	0	0	0	0	0	0	0	0	1	0	0	0	0	0	0	0	0	0	0	0	0	1	0	0	1	0	1	1	1	1	0	0	0	0	0	0	0	1	0	1
rgv2_r04_s016	FL1	Bin Values (MEF)	59.9916	60.5531	61.1197	61.6917	62.269	62.8518	63.44	64.0337	64.6329	65.2378	65.8483	66.4645	67.0865	67.7143	68.348	68.9876	69.6332	70.2849	70.9426	71.6065	72.2767	72.953	73.6358	74.3249	75.0204	75.7225	76.4311	77.1464	77.8683	78.5971	79.3326	80.075	80.8244	81.5808	82.3442	83.1148	83.8926	84.6777	85.4702	86.27	87.0774	87.8923	88.7148	89.545	90.383	91.2288	92.0826
rgv2_r04_s016	FL1	Counts	0	0	0	0	0	0	0	0	0	0	0	0	0	0	0	0	0	0	0	0	0	0	2	0	0	0	0	0	1	0	0	0	0	0	0	0	0	0	1	0	0	0	0	0	0	0	0
rgv2_r04_s017	FL1	Bin Values (MEF)	59.9916	60.5531	61.1197	61.6917	62.269	62.8518	63.44	64.0337	64.6329	65.2378	65.8483	66.4645	67.0865	67.7143	68.348	68.9876	69.6332	70.2849	70.9426	71.6065	72.2767	72.953	73.6358	74.3249	75.0204	75.7225	76.4311	77.1464	77.8683	78.5971	79.3326	80.075	80.8244	81.5808	82.3442	83.1148	83.8926	84.6777	85.4702	86.27	87.0774	87.8923	88.7148	89.545	90.383	91.2288	92.0826
rgv2_r04_s017	FL1	Counts	0	0	0	0	0	0	0	0	0	0	0	0	0	0	0	0	0	0	0	0	0	0	0	0	0	0	0	0	0	0	0	0	0	0	0	0	0	1	0	0	1	0	0	0	0	0	0
rgv2_r04_s018	FL1	Bin Values (MEF)	59.9916	60.5531	61.1197	61.6917	62.269	62.8518	63.44	64.0337	64.6329	65.2378	65.8483	66.4645	67.0865	67.7143	68.348	68.9876	69.6332	70.2849	70.9426	71.6065	72.2767	72.953	73.6358	74.3249	75.0204	75.7225	76.4311	77.1464	77.8683	78.5971	79.3326	80.075	80.8244	81.5808	82.3442	83.1148	83.8926	84.6777	85.4702	86.27	87.0774	87.8923	88.7148	89.545	90.383	91.2288	92.0826
rgv2_r04_s018	FL1	Counts	0	0	0	0	0	0	0	0	0	0	0	0	0	0	0	0	0	0	0	0	0	0	0	0	0	0	0	0	0	0	1	0	0	0	0	0	0	0	0	0	0	0	0	0	0	0	0
rgv2_r04_s019	FL1	Bin Values (MEF)	59.9916	60.5531	61.1197	61.6917	62.269	62.8518	63.44	64.0337	64.6329	65.2378	65.8483	66.4645	67.0865	67.7143	68.348	68.9876	69.6332	70.2849	70.9426	71.6065	72.2767	72.953	73.6358	74.3249	75.0204	75.7225	76.4311	77.1464	77.8683	78.5971	79.3326	80.075	80.8244	81.5808	82.3442	83.1148	83.8926	84.6777	85.4702	86.27	87.0774	87.8923	88.7148	89.545	90.383	91.2288	92.0826
rgv2_r04_s019	FL1	Counts	0	0	0	0	0	0	0	0	0	0	0	0	0	0	0	0	0	0	0	0	1	0	0	0	0	0	0	0	0	0	0	0	0	0	0	0	0	0	0	0	0	0	0	0	0	1	1
rgv2_r04_s020	FL1	Bin Values (MEF)	59.9916	60.5531	61.1197	61.6917	62.269	62.8518	63.44	64.0337	64.6329	65.2378	65.8483	66.4645	67.0865	67.7143	68.348	68.9876	69.6332	70.2849	70.9426	71.6065	72.2767	72.953	73.6358	74.3249	75.0204	75.7225	76.4311	77.1464	77.8683	78.5971	79.3326	80.075	80.8244	81.5808	82.3442	83.1148	83.8926	84.6777	85.4702	86.27	87.0774	87.8923	88.7148	89.545	90.383	91.2288	92.0826
rgv2_r04_s020	FL1	Counts	0	0	0	0	0	0	0	0	0	0	0	0	0	0	0	0	0	0	0	0	0	0	0	0	0	0	0	0	0	0	0	0	0	0	0	0	0	0	0	0	0	0	0	0	0	0	0
rgv2_r04_s021	FL1	Bin Values (MEF)	59.9916	60.5531	61.1197	61.6917	62.269	62.8518	63.44	64.0337	64.6329	65.2378	65.8483	66.4645	67.0865	67.7143	68.348	68.9876	69.6332	70.2849	70.9426	71.6065	72.2767	72.953	73.6358	74.3249	75.0204	75.7225	76.4311	77.1464	77.8683	78.5971	79.3326	80.075	80.8244	81.5808	82.3442	83.1148	83.8926	84.6777	85.4702	86.27	87.0774	87.8923	88.7148	89.545	90.383	91.2288	92.0826
rgv2_r04_s021	FL1	Counts	0	0	0	0	0	0	0	0	0	0	0	0	0	0	1	0	0	0	0	0	0	0	0	0	0	0	0	0	0	0	1	0	0	0	0	1	0	0	0	0	0	0	0	0	0	0	0
rgv2_r04_s022	FL1	Bin Values (MEF)	59.9916	60.5531	61.1197	61.6917	62.269	62.8518	63.44	64.0337	64.6329	65.2378	65.8483	66.4645	67.0865	67.7143	68.348	68.9876	69.6332	70.2849	70.9426	71.6065	72.2767	72.953	73.6358	74.3249	75.0204	75.7225	76.4311	77.1464	77.8683	78.5971	79.3326	80.075	80.8244	81.5808	82.3442	83.1148	83.8926	84.6777	85.4702	86.27	87.0774	87.8923	88.7148	89.545	90.383	91.2288	92.0826
rgv2_r04_s022	FL1	Counts	0	0	0	0	0	0	0	0	0	0	0	0	0	0	0	0	0	0	0	0	0	0	0	0	0	1	0	0	0	0	0	0	0	0	0	0	0	0	0	0	0	0	0	0	0	0	0
rgv2_r04_s023	FL1	Bin Values (MEF)	59.9916	60.5531	61.1197	61.6917	62.269	62.8518	63.44	64.0337	64.6329	65.2378	65.8483	66.4645	67.0865	67.7143	68.348	68.9876	69.6332	70.2849	70.9426	71.6065	72.2767	72.953	73.6358	74.3249	75.0204	75.7225	76.4311	77.1464	77.8683	78.5971	79.3326	80.075	80.8244	81.5808	82.3442	83.1148	83.8926	84.6777	85.4702	86.27	87.0774	87.8923	88.7148	89.545	90.383	91.2288	92.0826
rgv2_r04_s023	FL1	Counts	0	0	0	0	0	0	0	0	0	0	0	0	0	1	0	0	0	0	0	0	0	0	0	0	0	1	0	0	0	0	0	0	0	0	0	0	0	0	0	0	0	0	0	0	0	0	0
rgv2_r04_s024	FL1	Bin Values (MEF)	59.9916	60.5531	61.1197	61.6917	62.269	62.8518	63.44	64.0337	64.6329	65.2378	65.8483	66.4645	67.0865	67.7143	68.348	68.9876	69.6332	70.2849	70.9426	71.6065	72.2767	72.953	73.6358	74.3249	75.0204	75.7225	76.4311	77.1464	77.8683	78.5971	79.3326	80.075	80.8244	81.5808	82.3442	83.1148	83.8926	84.6777	85.4702	86.27	87.0774	87.8923	88.7148	89.545	90.383	91.2288	92.0826
rgv2_r04_s024	FL1	Counts	0	0	0	0	0	0	1	0	0	0	0	0	0	0	0	0	0	0	0	0	0	0	0	0	0	0	1	0	0	0	1	0	0	0	0	0	0	0	0	0	0	0	0	1	1	0	1
rgv2_r04_s025	FL1	Bin Values (MEF)	59.9916	60.5531	61.1197	61.6917	62.269	62.8518	63.44	64.0337	64.6329	65.2378	65.8483	66.4645	67.0865	67.7143	68.348	68.9876	69.6332	70.2849	70.9426	71.6065	72.2767	72.953	73.6358	74.3249	75.0204	75.7225	76.4311	77.1464	77.8683	78.5971	79.3326	80.075	80.8244	81.5808	82.3442	83.1148	83.8926	84.6777	85.4702	86.27	87.0774	87.8923	88.7148	89.545	90.383	91.2288	92.0826
rgv2_r04_s025	FL1	Counts	0	0	0	0	0	0	0	1	1	0	0	0	0	0	0	0	1	0	0	0	0	0	1	0	0	0	0	0	0	0	0	0	0	0	0	1	0	0	0	0	0	0	0	1	0	1	0
rgv2_r04_s026	FL1	Bin Values (MEF)	59.9916	60.5531	61.1197	61.6917	62.269	62.8518	63.44	64.0337	64.6329	65.2378	65.8483	66.4645	67.0865	67.7143	68.348	68.9876	69.6332	70.2849	70.9426	71.6065	72.2767	72.953	73.6358	74.3249	75.0204	75.7225	76.4311	77.1464	77.8683	78.5971	79.3326	80.075	80.8244	81.5808	82.3442	83.1148	83.8926	84.6777	85.4702	86.27	87.0774	87.8923	88.7148	89.545	90.383	91.2288	92.0826
rgv2_r04_s026	FL1	Counts	0	0	1	0	2	0	0	2	0	0	0	0	0	0	0	0	0	1	0	0	0	1	0	0	0	1	1	1	0	0	0	1	0	0	0	1	0	2	0	0	1	0	0	1	2	0	0
rgv2_r04_s027	FL1	Bin Values (MEF)	59.9916	60.5531	61.1197	61.6917	62.269	62.8518	63.44	64.0337	64.6329	65.2378	65.8483	66.4645	67.0865	67.7143	68.348	68.9876	69.6332	70.2849	70.9426	71.6065	72.2767	72.953	73.6358	74.3249	75.0204	75.7225	76.4311	77.1464	77.8683	78.5971	79.3326	80.075	80.8244	81.5808	82.3442	83.1148	83.8926	84.6777	85.4702	86.27	87.0774	87.8923	88.7148	89.545	90.383	91.2288	92.0826
rgv2_r04_s027	FL1	Counts	0	0	0	0	0	0	0	0	0	0	0	0	0	0	1	0	0	2	0	0	0	0	0	0	0	0	0	0	0	0	0	0	0	0	0	0	0	0	0	0	0	0	0	0	0	0	0
rgv2_r04_s028	FL1	Bin Values (MEF)	59.9916	60.5531	61.1197	61.6917	62.269	62.8518	63.44	64.0337	64.6329	65.2378	65.8483	66.4645	67.0865	67.7143	68.348	68.9876	69.6332	70.2849	70.9426	71.6065	72.2767	72.953	73.6358	74.3249	75.0204	75.7225	76.4311	77.1464	77.8683	78.5971	79.3326	80.075	80.8244	81.5808	82.3442	83.1148	83.8926	84.6777	85.4702	86.27	87.0774	87.8923	88.7148	89.545	90.383	91.2288	92.0826
rgv2_r04_s028	FL1	Counts	0	0	0	0	0	0	0	0	0	0	0	0	0	0	0	0	0	0	0	0	0	0	0	0	0	0	1	0	0	1	0	0	0	0	0	0	0	1	0	0	2	1	0	1	0	0	0
rgv2_r04_s029	FL1	Bin Values (MEF)	59.9916	60.5531	61.1197	61.6917	62.269	62.8518	63.44	64.0337	64.6329	65.2378	65.8483	66.4645	67.0865	67.7143	68.348	68.9876	69.6332	70.2849	70.9426	71.6065	72.2767	72.953	73.6358	74.3249	75.0204	75.7225	76.4311	77.1464	77.8683	78.5971	79.3326	80.075	80.8244	81.5808	82.3442	83.1148	83.8926	84.6777	85.4702	86.27	87.0774	87.8923	88.7148	89.545	90.383	91.2288	92.0826
rgv2_r04_s029	FL1	Counts	0	0	0	1	0	0	1	0	0	0	0	0	1	0	0	0	0	0	0	0	0	0	0	1	0	0	0	0	0	0	0	0	0	0	1	0	1	0	0	0	0	0	2	0	0	0	2
rgv2_r04_s030	FL1	Bin Values (MEF)	59.9916	60.5531	61.1197	61.6917	62.269	62.8518	63.44	64.0337	64.6329	65.2378	65.8483	66.4645	67.0865	67.7143	68.348	68.9876	69.6332	70.2849	70.9426	71.6065	72.2767	72.953	73.6358	74.3249	75.0204	75.7225	76.4311	77.1464	77.8683	78.5971	79.3326	80.075	80.8244	81.5808	82.3442	83.1148	83.8926	84.6777	85.4702	86.27	87.0774	87.8923	88.7148	89.545	90.383	91.2288	92.0826
rgv2_r04_s030	FL1	Counts	0	0	0	0	0	0	1	0	0	0	0	0	0	0	0	0	0	0	0	0	0	1	0	0	0	0	0	1	2	0	0	0	0	0	0	0	1	0	0	0	0	0	1	0	1	0	0
rgv2_r04_s031	FL1	Bin Values (MEF)	59.9916	60.5531	61.1197	61.6917	62.269	62.8518	63.44	64.0337	64.6329	65.2378	65.8483	66.4645	67.0865	67.7143	68.348	68.9876	69.6332	70.2849	70.9426	71.6065	72.2767	72.953	73.6358	74.3249	75.0204	75.7225	76.4311	77.1464	77.8683	78.5971	79.3326	80.075	80.8244	81.5808	82.3442	83.1148	83.8926	84.6777	85.4702	86.27	87.0774	87.8923	88.7148	89.545	90.383	91.2288	92.0826
rgv2_r04_s031	FL1	Counts	0	0	2	1	1	0	0	0	1	1	0	1	1	1	0	0	0	0	0	1	0	0	0	1	1	1	1	0	1	1	1	0	1	1	0	0	0	0	2	0	0	1	0	0	0	0	2
rgv2_r04_s032	FL1	Bin Values (MEF)	59.9916	60.5531	61.1197	61.6917	62.269	62.8518	63.44	64.0337	64.6329	65.2378	65.8483	66.4645	67.0865	67.7143	68.348	68.9876	69.6332	70.2849	70.9426	71.6065	72.2767	72.953	73.6358	74.3249	75.0204	75.7225	76.4311	77.1464	77.8683	78.5971	79.3326	80.075	80.8244	81.5808	82.3442	83.1148	83.8926	84.6777	85.4702	86.27	87.0774	87.8923	88.7148	89.545	90.383	91.2288	92.0826
rgv2_r04_s032	FL1	Counts	0	0	0	0	0	1	0	1	0	0	1	0	0	0	0	0	1	0	1	0	0	1	0	0	0	0	0	0	0	0	0	0	0	0	0	0	0	0	1	1	0	0	0	0	1	1	2
rgv2_r04_s033	FL1	Bin Values (MEF)	59.9916	60.5531	61.1197	61.6917	62.269	62.8518	63.44	64.0337	64.6329	65.2378	65.8483	66.4645	67.0865	67.7143	68.348	68.9876	69.6332	70.2849	70.9426	71.6065	72.2767	72.953	73.6358	74.3249	75.0204	75.7225	76.4311	77.1464	77.8683	78.5971	79.3326	80.075	80.8244	81.5808	82.3442	83.1148	83.8926	84.6777	85.4702	86.27	87.0774	87.8923	88.7148	89.545	90.383	91.2288	92.0826
rgv2_r04_s033	FL1	Counts	0	0	1	0	0	0	0	0	0	0	0	0	0	0	0	0	1	1	0	0	0	0	0	0	0	0	1	0	1	0	0	0	0	1	0	0	0	0	1	1	1	0	1	0	2	2	0
rgv2_r04_s034	FL1	Bin Values (MEF)	59.9916	60.5531	61.1197	61.6917	62.269	62.8518	63.44	64.0337	64.6329	65.2378	65.8483	66.4645	67.0865	67.7143	68.348	68.9876	69.6332	70.2849	70.9426	71.6065	72.2767	72.953	73.6358	74.3249	75.0204	75.7225	76.4311	77.1464	77.8683	78.5971	79.3326	80.075	80.8244	81.5808	82.3442	83.1148	83.8926	84.6777	85.4702	86.27	87.0774	87.8923	88.7148	89.545	90.383	91.2288	92.0826
rgv2_r04_s034	FL1	Counts	0	0	0	1	0	0	0	0	0	1	0	0	0	0	1	1	0	0	0	0	0	0	0	0	1	1	1	0	0	0	0	0	1	0	0	0	0	0	0	0	1	0	1	0	0	0	0
rgv2_r04_s035	FL1	Bin Values (MEF)	59.9916	60.5531	61.1197	61.6917	62.269	62.8518	63.44	64.0337	64.6329	65.2378	65.8483	66.4645	67.0865	67.7143	68.348	68.9876	69.6332	70.2849	70.9426	71.6065	72.2767	72.953	73.6358	74.3249	75.0204	75.7225	76.4311	77.1464	77.8683	78.5971	79.3326	80.075	80.8244	81.5808	82.3442	83.1148	83.8926	84.6777	85.4702	86.27	87.0774	87.8923	88.7148	89.545	90.383	91.2288	92.0826
rgv2_r04_s035	FL1	Counts	0	0	0	0	1	0	0	0	1	0	0	0	0	0	1	0	0	0	0	0	0	0	0	0	0	0	0	0	0	0	0	0	0	0	0	0	1	1	1	0	0	1	0	0	1	0	0
rgv2_r04_s036	FL1	Bin Values (MEF)	59.9916	60.5531	61.1197	61.6917	62.269	62.8518	63.44	64.0337	64.6329	65.2378	65.8483	66.4645	67.0865	67.7143	68.348	68.9876	69.6332	70.2849	70.9426	71.6065	72.2767	72.953	73.6358	74.3249	75.0204	75.7225	76.4311	77.1464	77.8683	78.5971	79.3326	80.075	80.8244	81.5808	82.3442	83.1148	83.8926	84.6777	85.4702	86.27	87.0774	87.8923	88.7148	89.545	90.383	91.2288	92.0826
rgv2_r04_s036	FL1	Counts	0	0	0	1	1	0	0	0	0	0	0	0	0	0	0	0	0	0	0	2	0	0	0	1	0	0	1	0	1	2	0	0	0	0	0	0	0	0	0	0	0	1	1	0	3	2	0
rgv2_r04_s037	FL1	Bin Values (MEF)	59.9916	60.5531	61.1197	61.6917	62.269	62.8518	63.44	64.0337	64.6329	65.2378	65.8483	66.4645	67.0865	67.7143	68.348	68.9876	69.6332	70.2849	70.9426	71.6065	72.2767	72.953	73.6358	74.3249	75.0204	75.7225	76.4311	77.1464	77.8683	78.5971	79.3326	80.075	80.8244	81.5808	82.3442	83.1148	83.8926	84.6777	85.4702	86.27	87.0774	87.8923	88.7148	89.545	90.383	91.2288	92.0826
rgv2_r04_s037	FL1	Counts	0	0	0	0	1	0	0	0	0	0	1	0	0	0	0	0	0	0	0	1	0	1	0	0	0	0	0	1	0	0	0	1	0	0	0	0	0	2	0	0	1	1	0	0	1	2	1
rgv2_r04_s038	FL1	Bin Values (MEF)	59.9916	60.5531	61.1197	61.6917	62.269	62.8518	63.44	64.0337	64.6329	65.2378	65.8483	66.4645	67.0865	67.7143	68.348	68.9876	69.6332	70.2849	70.9426	71.6065	72.2767	72.953	73.6358	74.3249	75.0204	75.7225	76.4311	77.1464	77.8683	78.5971	79.3326	80.075	80.8244	81.5808	82.3442	83.1148	83.8926	84.6777	85.4702	86.27	87.0774	87.8923	88.7148	89.545	90.383	91.2288	92.0826
rgv2_r04_s038	FL1	Counts	0	1	0	1	0	0	0	0	0	0	0	0	1	1	1	0	0	0	1	0	0	0	0	0	1	1	0	0	1	0	1	0	0	1	1	0	1	1	0	0	1	0	1	0	0	2	1
rgv2_r04_s039	FL1	Bin Values (MEF)	59.9916	60.5531	61.1197	61.6917	62.269	62.8518	63.44	64.0337	64.6329	65.2378	65.8483	66.4645	67.0865	67.7143	68.348	68.9876	69.6332	70.2849	70.9426	71.6065	72.2767	72.953	73.6358	74.3249	75.0204	75.7225	76.4311	77.1464	77.8683	78.5971	79.3326	80.075	80.8244	81.5808	82.3442	83.1148	83.8926	84.6777	85.4702	86.27	87.0774	87.8923	88.7148	89.545	90.383	91.2288	92.0826
rgv2_r04_s039	FL1	Counts	0	0	0	0	0	0	0	0	0	0	0	0	0	0	0	0	1	0	0	0	0	0	0	0	0	0	1	1	2	1	0	0	0	0	0	0	0	0	0	0	0	0	0	0	1	1	0
rgv2_r04_s040	FL1	Bin Values (MEF)	59.9916	60.5531	61.1197	61.6917	62.269	62.8518	63.44	64.0337	64.6329	65.2378	65.8483	66.4645	67.0865	67.7143	68.348	68.9876	69.6332	70.2849	70.9426	71.6065	72.2767	72.953	73.6358	74.3249	75.0204	75.7225	76.4311	77.1464	77.8683	78.5971	79.3326	80.075	80.8244	81.5808	82.3442	83.1148	83.8926	84.6777	85.4702	86.27	87.0774	87.8923	88.7148	89.545	90.383	91.2288	92.0826
rgv2_r04_s040	FL1	Counts	0	0	1	0	0	0	0	0	1	0	0	0	0	0	0	0	0	0	0	0	1	0	0	0	0	0	2	0	0	0	0	0	1	0	0	0	0	1	0	0	0	1	0	0	0	0	0
rgv2_r04_s041	FL1	Bin Values (MEF)	59.9916	60.5531	61.1197	61.6917	62.269	62.8518	63.44	64.0337	64.6329	65.2378	65.8483	66.4645	67.0865	67.7143	68.348	68.9876	69.6332	70.2849	70.9426	71.6065	72.2767	72.953	73.6358	74.3249	75.0204	75.7225	76.4311	77.1464	77.8683	78.5971	79.3326	80.075	80.8244	81.5808	82.3442	83.1148	83.8926	84.6777	85.4702	86.27	87.0774	87.8923	88.7148	89.545	90.383	91.2288	92.0826
rgv2_r04_s041	FL1	Counts	0	0	1	0	2	0	0	1	0	0	0	0	0	0	1	0	0	1	0	0	0	0	0	1	0	0	0	0	0	0	2	0	0	0	0	1	0	1	0	0	0	0	1	0	2	0	0
rgv2_r04_s042	FL1	Bin Values (MEF)	59.9916	60.5531	61.1197	61.6917	62.269	62.8518	63.44	64.0337	64.6329	65.2378	65.8483	66.4645	67.0865	67.7143	68.348	68.9876	69.6332	70.2849	70.9426	71.6065	72.2767	72.953	73.6358	74.3249	75.0204	75.7225	76.4311	77.1464	77.8683	78.5971	79.3326	80.075	80.8244	81.5808	82.3442	83.1148	83.8926	84.6777	85.4702	86.27	87.0774	87.8923	88.7148	89.545	90.383	91.2288	92.0826
rgv2_r04_s042	FL1	Counts	0	0	0	0	0	1	0	0	0	1	0	0	0	0	0	0	1	0	0	0	1	0	0	0	0	0	0	0	0	0	0	0	1	2	1	0	0	0	0	0	1	1	0	0	1	0	0
rgv2_r04_s043	FL1	Bin Values (MEF)	59.9916	60.5531	61.1197	61.6917	62.269	62.8518	63.44	64.0337	64.6329	65.2378	65.8483	66.4645	67.0865	67.7143	68.348	68.9876	69.6332	70.2849	70.9426	71.6065	72.2767	72.953	73.6358	74.3249	75.0204	75.7225	76.4311	77.1464	77.8683	78.5971	79.3326	80.075	80.8244	81.5808	82.3442	83.1148	83.8926	84.6777	85.4702	86.27	87.0774	87.8923	88.7148	89.545	90.383	91.2288	92.0826
rgv2_r04_s043	FL1	Counts	0	0	0	0	0	0	0	0	0	0	0	0	0	0	0	0	2	0	0	1	0	0	0	0	0	1	0	0	1	0	1	1	0	0	0	0	0	0	0	0	0	0	0	0	0	0	1
rgv2_r04_s044	FL1	Bin Values (MEF)	59.9916	60.5531	61.1197	61.6917	62.269	62.8518	63.44	64.0337	64.6329	65.2378	65.8483	66.4645	67.0865	67.7143	68.348	68.9876	69.6332	70.2849	70.9426	71.6065	72.2767	72.953	73.6358	74.3249	75.0204	75.7225	76.4311	77.1464	77.8683	78.5971	79.3326	80.075	80.8244	81.5808	82.3442	83.1148	83.8926	84.6777	85.4702	86.27	87.0774	87.8923	88.7148	89.545	90.383	91.2288	92.0826
rgv2_r04_s044	FL1	Counts	0	0	0	0	0	0	0	0	0	0	0	0	0	0	0	0	0	0	0	0	1	0	0	0	0	0	1	0	0	1	0	0	0	0	0	0	0	0	0	0	0	0	0	0	1	0	0
rgv2_r04_s045	FL1	Bin Values (MEF)	59.9916	60.5531	61.1197	61.6917	62.269	62.8518	63.44	64.0337	64.6329	65.2378	65.8483	66.4645	67.0865	67.7143	68.348	68.9876	69.6332	70.2849	70.9426	71.6065	72.2767	72.953	73.6358	74.3249	75.0204	75.7225	76.4311	77.1464	77.8683	78.5971	79.3326	80.075	80.8244	81.5808	82.3442	83.1148	83.8926	84.6777	85.4702	86.27	87.0774	87.8923	88.7148	89.545	90.383	91.2288	92.0826
rgv2_r04_s045	FL1	Counts	0	0	0	0	0	0	0	0	0	0	0	0	0	0	1	0	0	0	0	1	0	0	0	0	0	0	0	0	0	0	0	0	0	0	0	0	0	0	0	0	0	0	1	0	1	0	1
rgv2_r04_s046	FL1	Bin Values (MEF)	59.9916	60.5531	61.1197	61.6917	62.269	62.8518	63.44	64.0337	64.6329	65.2378	65.8483	66.4645	67.0865	67.7143	68.348	68.9876	69.6332	70.2849	70.9426	71.6065	72.2767	72.953	73.6358	74.3249	75.0204	75.7225	76.4311	77.1464	77.8683	78.5971	79.3326	80.075	80.8244	81.5808	82.3442	83.1148	83.8926	84.6777	85.4702	86.27	87.0774	87.8923	88.7148	89.545	90.383	91.2288	92.0826
rgv2_r04_s046	FL1	Counts	0	0	0	0	0	0	1	0	0	0	1	0	0	0	0	0	0	0	0	0	2	0	0	0	0	0	0	0	0	0	0	0	0	0	0	1	1	1	1	1	0	0	1	0	0	0	0
rgv2_r04_s047	FL1	Bin Values (MEF)	59.9916	60.5531	61.1197	61.6917	62.269	62.8518	63.44	64.0337	64.6329	65.2378	65.8483	66.4645	67.0865	67.7143	68.348	68.9876	69.6332	70.2849	70.9426	71.6065	72.2767	72.953	73.6358	74.3249	75.0204	75.7225	76.4311	77.1464	77.8683	78.5971	79.3326	80.075	80.8244	81.5808	82.3442	83.1148	83.8926	84.6777	85.4702	86.27	87.0774	87.8923	88.7148	89.545	90.383	91.2288	92.0826
rgv2_r04_s047	FL1	Counts	0	0	0	0	0	0	1	0	0	1	0	0	1	1	0	1	0	0	0	1	0	0	1	0	0	0	0	1	2	1	0	0	0	0	0	0	0	1	0	0	0	2	0	1	1	0	1
rgv2_r04_s048	FL1	Bin Values (MEF)	59.9916	60.5531	61.1197	61.6917	62.269	62.8518	63.44	64.0337	64.6329	65.2378	65.8483	66.4645	67.0865	67.7143	68.348	68.9876	69.6332	70.2849	70.9426	71.6065	72.2767	72.953	73.6358	74.3249	75.0204	75.7225	76.4311	77.1464	77.8683	78.5971	79.3326	80.075	80.8244	81.5808	82.3442	83.1148	83.8926	84.6777	85.4702	86.27	87.0774	87.8923	88.7148	89.545	90.383	91.2288	92.0826
rgv2_r04_s048	FL1	Counts	0	1	0	0	0	0	0	0	0	0	0	0	2	0	0	0	0	0	1	0	0	0	0	0	0	0	1	0	1	1	0	0	0	0	0	1	0	1	0	0	1	1	0	0	0	1	1
[truncated: 977 more columns]
