# Supplementary material for: A photoconversion model for full spectral programming and multiplexing of optogenetic systems
Source: Mol Syst Biol. 2017 Apr 24;13(4):926. doi: 10.15252/msb.20167456 (PMC5408778; doi:10.15252/msb.20167456)
Supplement: Supplementary file 10 — Dataset EV2 [file MSB-13-926-s010.zip › dataset_ev2_ccasr_data_and_analysis/ccasr_data/dv-comp/rgv2_wholepop_dv-comp_complete.xlsx]

## Sheet: Sheet1
Acquisition Time (s)	Activating intensity	Beads ID	Bot Centroid (nm)	Bot DC	Bot FWHM (nm)	Bot GS Cal	Bot Intensity (umol/m2/s)	Bot LED ID	Bot Peak (nm)	Bottom LEDs	Category	Col	Data time point	Duration	Experiment ID	FL1 CV	FL1 Detector Volt.	FL1 Geom. Mean	FL1 IQR	FL1 Mean	FL1 Median	FL1 Mode	FL1 RCV	FL1 Std	FL1 Units	File Path	Gate Fraction	Growth temp max	Growth temp mean	Growth temp min	Growth temp stdev	Instrument ID	LPA	LPF update period	Maturation temp max	Maturation temp mean	Maturation temp min	Maturation temp stdev	Model	Number of Events	OD	Perturbation signal	Pre-rand well	Program type	Randomize	Raw OD	Reference signal	Row	Run ID
9.688		B0001	528.128	4	27.7805	178	22.7355	520-2-KB	522	EO_14	Dynamic	1	160	480	rgv2_r07	1.11176	650	11006.1	17188.9	18017.3	11981.4	14433	1.43463	20030.8	MEF	c:\users\evan\skydrive\projects\12.lightsensorcharacterization\experiments\rgv2\rgv2_r07\measurements\flow\fcs\Cells122.fcs	0.8	36.45	36.45	36.45	0	FC002	Picard	0.1	37.13	36.9051	35.21	0.372434	rgv2_m01	16603	0.096416	ref_pert01	8	dv-comp	Yes	0.0501	ref_prog03	1	rgv2_r07
12.071		B0001	529.845	4	29.7162	220	22.2544	520-2-KB	523.5	EO_14	Dynamic	2	300	480	rgv2_r07	0.891885	650	37047.7	53026	55450.7	42887	58307.8	1.23641	49455.7	MEF	c:\users\evan\skydrive\projects\12.lightsensorcharacterization\experiments\rgv2\rgv2_r07\measurements\flow\fcs\Cells123.fcs	0.8	36.45	36.45	36.45	0	FC002	Picard	0.1	37.13	36.9051	35.21	0.372434	rgv2_m01	16657	0.083536	ref_pert01	15	dv-comp	Yes	0.0487	ref_prog03	1	rgv2_r07
12.408		B0001	529.838	4	27.9479	174	22.5691	520-2-KB	524	EO_14	Dynamic	3	140	480	rgv2_r07	1.36864	650	7873.17	11846.1	13276	7881.27	9854.07	1.50307	18170	MEF	c:\users\evan\skydrive\projects\12.lightsensorcharacterization\experiments\rgv2\rgv2_r07\measurements\flow\fcs\Cells124.fcs	0.8	36.45	36.45	36.45	0	FC002	Picard	0.1	37.13	36.9051	35.21	0.372434	rgv2_m01	16594	0.078936	ref_pert01	7	dv-comp	Yes	0.0482	ref_prog03	1	rgv2_r07
12.201		B0001	527.997	4	27.7052	174	22.4493	520-2-KB	522	EO_14	Dynamic	4	340	480	rgv2_r07	1.03166	650	27167.1	37576.6	41110.8	28740.8	21941.6	1.30743	42412.5	MEF	c:\users\evan\skydrive\projects\12.lightsensorcharacterization\experiments\rgv2\rgv2_r07\measurements\flow\fcs\Cells125.fcs	0.8	36.45	36.45	36.45	0	FC002	Picard	0.1	37.13	36.9051	35.21	0.372434	rgv2_m01	16588	0.076176	ref_pert01	17	dv-comp	Yes	0.0479	ref_prog03	1	rgv2_r07
11.369		B0001	528.116	4	27.5595	178	22.3726	520-2-KB	522	EO_14	Dynamic	5	420	480	rgv2_r07	1.42703	650	11192.8	15647.4	18667	11121.6	15120.6	1.40693	26638.3	MEF	c:\users\evan\skydrive\projects\12.lightsensorcharacterization\experiments\rgv2\rgv2_r07\measurements\flow\fcs\Cells126.fcs	0.8	36.45	36.45	36.45	0	FC002	Picard	0.1	37.13	36.9051	35.21	0.372434	rgv2_m01	16536	0.082616	ref_pert01	21	dv-comp	Yes	0.0486	ref_prog03	1	rgv2_r07
9.902		B0001	530.335	4	32.5544	178	22.6458	520-2-KB	526	EO_14	Dynamic	6	180	480	rgv2_r07	0.93388	650	22055.4	29613.8	33007.5	24763.9	28210.7	1.19584	30825	MEF	c:\users\evan\skydrive\projects\12.lightsensorcharacterization\experiments\rgv2\rgv2_r07\measurements\flow\fcs\Cells127.fcs	0.8	36.45	36.45	36.45	0	FC002	Picard	0.1	37.13	36.9051	35.21	0.372434	rgv2_m01	16421	0.110216	ref_pert01	9	dv-comp	Yes	0.0516	ref_prog03	1	rgv2_r07
9.642		B0001	528.47	4	27.7238	174	22.6086	520-2-KB	522.5	EO_14	Dynamic	1	60	480	rgv2_r07	1.72176	650	2357.44	3072.59	4114.56	2285.33	2024.87	1.34449	7084.29	MEF	c:\users\evan\skydrive\projects\12.lightsensorcharacterization\experiments\rgv2\rgv2_r07\measurements\flow\fcs\Cells128.fcs	0.8	36.45	36.45	36.45	0	FC002	Picard	0.1	37.13	36.9051	35.21	0.372434	rgv2_m01	16644	0.111136	ref_pert01	3	dv-comp	Yes	0.0517	ref_prog03	2	rgv2_r07
10.398		B0001	528.606	4	28.2685	174	22.5594	520-2-KB	523	EO_14	Dynamic	2	260	480	rgv2_r07	0.788307	650	45326.7	58796	64307.9	53622.2	75668.6	1.09649	50694.3	MEF	c:\users\evan\skydrive\projects\12.lightsensorcharacterization\experiments\rgv2\rgv2_r07\measurements\flow\fcs\Cells129.fcs	0.8	36.45	36.45	36.45	0	FC002	Picard	0.1	37.13	36.9051	35.21	0.372434	rgv2_m01	16698	0.109296	ref_pert01	13	dv-comp	Yes	0.0515	ref_prog03	2	rgv2_r07
11.141		B0001	530.057	4	30.2803	185	22.3406	520-2-KB	524	EO_14	Dynamic	3	20	480	rgv2_r07	2.93393	650	1586.6	1850.16	2919.87	1475.55	917.882	1.25388	8566.69	MEF	c:\users\evan\skydrive\projects\12.lightsensorcharacterization\experiments\rgv2\rgv2_r07\measurements\flow\fcs\Cells130.fcs	0.8	36.45	36.45	36.45	0	FC002	Picard	0.1	37.13	36.9051	35.21	0.372434	rgv2_m01	16578	0.096416	ref_pert01	1	dv-comp	Yes	0.0501	ref_prog03	2	rgv2_r07
9.984		B0001	528.68	4	27.6443	173	22.6431	520-2-KB	522	EO_14	Dynamic	4	100	480	rgv2_r07	1.79595	650	3879.04	5465.66	6828.72	3708.14	3255.08	1.47396	12264	MEF	c:\users\evan\skydrive\projects\12.lightsensorcharacterization\experiments\rgv2\rgv2_r07\measurements\flow\fcs\Cells131.fcs	0.8	36.45	36.45	36.45	0	FC002	Picard	0.1	37.13	36.9051	35.21	0.372434	rgv2_m01	16563	0.112976	ref_pert01	5	dv-comp	Yes	0.0519	ref_prog03	2	rgv2_r07
10.509		B0001	528.479	4	28.3766	172	22.5332	520-2-KB	522	EO_14	Dynamic	5	360	480	rgv2_r07	1.16348	650	17112.9	23985.1	27355.6	17878.6	20178.3	1.34156	31827.7	MEF	c:\users\evan\skydrive\projects\12.lightsensorcharacterization\experiments\rgv2\rgv2_r07\measurements\flow\fcs\Cells132.fcs	0.8	36.45	36.45	36.45	0	FC002	Picard	0.1	37.13	36.9051	35.21	0.372434	rgv2_m01	16611	0.101936	ref_pert01	18	dv-comp	Yes	0.0507	ref_prog03	2	rgv2_r07
9.802		B0001	531.135	4	30.5177	186	22.5581	520-2-KB	526	EO_14	Dynamic	6	380	480	rgv2_r07	1.30904	650	13004	17973.2	21212.7	13397.3	17713	1.34156	27768.3	MEF	c:\users\evan\skydrive\projects\12.lightsensorcharacterization\experiments\rgv2\rgv2_r07\measurements\flow\fcs\Cells133.fcs	0.8	36.45	36.45	36.45	0	FC002	Picard	0.1	37.13	36.9051	35.21	0.372434	rgv2_m01	16644	0.124016	ref_pert01	19	dv-comp	Yes	0.0531	ref_prog03	2	rgv2_r07
9.597		B0001	528.513	4	27.6874	174	22.2766	520-2-KB	522	EO_14	Dynamic	1	80	480	rgv2_r07	1.67098	650	3230.53	4438.43	5740.67	3078.27	2752.95	1.44186	9592.55	MEF	c:\users\evan\skydrive\projects\12.lightsensorcharacterization\experiments\rgv2\rgv2_r07\measurements\flow\fcs\Cells134.fcs	0.8	36.45	36.45	36.45	0	FC002	Picard	0.1	37.13	36.9051	35.21	0.372434	rgv2_m01	16640	0.104696	ref_pert01	4	dv-comp	Yes	0.051	ref_prog03	3	rgv2_r07
10.618		B0001	531.332	4	30.3439	182	22.428	520-2-KB	525.5	EO_14	Dynamic	2	450	480	rgv2_r07	1.58117	650	7789.7	11059.4	13219.8	7384.13	4107.94	1.49772	20902.7	MEF	c:\users\evan\skydrive\projects\12.lightsensorcharacterization\experiments\rgv2\rgv2_r07\measurements\flow\fcs\Cells135.fcs	0.8	36.45	36.45	36.45	0	FC002	Picard	0.1	37.13	36.9051	35.21	0.372434	rgv2_m01	16636	0.098256	ref_pert01	22	dv-comp	Yes	0.0503	ref_prog03	3	rgv2_r07
10.57		B0001	527.937	4	28.3989	190	22.4793	520-2-KB	521	EO_14	Dynamic	3	40	480	rgv2_r07	1.85246	650	2077.92	2642.86	3584.2	2006.11	2372.02	1.31741	6639.59	MEF	c:\users\evan\skydrive\projects\12.lightsensorcharacterization\experiments\rgv2\rgv2_r07\measurements\flow\fcs\Cells136.fcs	0.8	36.45	36.45	36.45	0	FC002	Picard	0.1	37.13	36.9051	35.21	0.372434	rgv2_m01	16588	0.101016	ref_pert01	2	dv-comp	Yes	0.0506	ref_prog03	3	rgv2_r07
12.168		B0001	530.017	4	29.0023	191	22.4829	520-2-KB	523.5	EO_14	Dynamic	4	320	480	rgv2_r07	0.932544	650	32399.2	46468	48462.3	35602.1	38354.4	1.3052	45193.3	MEF	c:\users\evan\skydrive\projects\12.lightsensorcharacterization\experiments\rgv2\rgv2_r07\measurements\flow\fcs\Cells137.fcs	0.8	36.45	36.45	36.45	0	FC002	Picard	0.1	37.13	36.9051	35.21	0.372434	rgv2_m01	16570	0.079856	ref_pert01	16	dv-comp	Yes	0.0483	ref_prog03	3	rgv2_r07
10.086		B0001	528.546	4	28.1875	168	22.5649	520-2-KB	522.5	EO_14	Dynamic	5	280	480	rgv2_r07	0.854627	650	42397.1	57285.2	61439.6	49313.1	80763.1	1.16166	52508	MEF	c:\users\evan\skydrive\projects\12.lightsensorcharacterization\experiments\rgv2\rgv2_r07\measurements\flow\fcs\Cells138.fcs	0.8	36.45	36.45	36.45	0	FC002	Picard	0.1	37.13	36.9051	35.21	0.372434	rgv2_m01	16578	0.095496	ref_pert01	14	dv-comp	Yes	0.05	ref_prog03	3	rgv2_r07
9.773		B0001	527.709	4	28.0884	171	22.576	520-2-KB	521.5	EO_14	Dynamic	6	200	480	rgv2_r07	0.794385	650	37578.3	45505.9	52418.4	42887	50239.7	1.06107	41640.4	MEF	c:\users\evan\skydrive\projects\12.lightsensorcharacterization\experiments\rgv2\rgv2_r07\measurements\flow\fcs\Cells139.fcs	0.8	36.45	36.45	36.45	0	FC002	Picard	0.1	37.13	36.9051	35.21	0.372434	rgv2_m01	16592	0.124016	ref_pert01	10	dv-comp	Yes	0.0531	ref_prog03	3	rgv2_r07
10.159		B0001	528.432	4	27.9357	170	22.2503	520-2-KB	522.5	EO_14	Dynamic	1	400	480	rgv2_r07	1.38825	650	11605.3	16240.9	19275	11651.5	11870.4	1.3939	26758.6	MEF	c:\users\evan\skydrive\projects\12.lightsensorcharacterization\experiments\rgv2\rgv2_r07\measurements\flow\fcs\Cells140.fcs	0.8	36.45	36.45	36.45	0	FC002	Picard	0.1	37.13	36.9051	35.21	0.372434	rgv2_m01	16593	0.089976	ref_pert01	20	dv-comp	Yes	0.0494	ref_prog03	4	rgv2_r07
11.939		B0001	527.491	4	28.3236	171	22.5745	520-2-KB	521	EO_14	Dynamic	2	220	480	rgv2_r07	0.709321	650	51283.8	54019.9	67321.1	58307.8	61656.9	0.926461	47752.3	MEF	c:\users\evan\skydrive\projects\12.lightsensorcharacterization\experiments\rgv2\rgv2_r07\measurements\flow\fcs\Cells141.fcs	0.8	36.45	36.45	36.45	0	FC002	Picard	0.1	37.13	36.9051	35.21	0.372434	rgv2_m01	16627	0.075256	ref_pert01	11	dv-comp	Yes	0.0478	ref_prog03	4	rgv2_r07
10.93		B0001	528.085	4	28.4852	171	22.518	520-2-KB	521.5	EO_14	Dynamic	3	240	480	rgv2_r07	0.766474	650	48919.6	58762.7	67217.9	56702.1	73584.9	1.03634	51520.8	MEF	c:\users\evan\skydrive\projects\12.lightsensorcharacterization\experiments\rgv2\rgv2_r07\measurements\flow\fcs\Cells142.fcs	0.8	36.45	36.45	36.45	0	FC002	Picard	0.1	37.13	36.9051	35.21	0.372434	rgv2_m01	16556	0.092736	ref_pert01	12	dv-comp	Yes	0.0497	ref_prog03	4	rgv2_r07
10.077		B0001	528.628	4	27.7378	180	22.5127	520-2-KB	523	EO_14	Dynamic	4	120	480	rgv2_r07	1.32414	650	8633.32	16744.4	16757.9	8650.1	10517.5	1.93574	22189.9	MEF	c:\users\evan\skydrive\projects\12.lightsensorcharacterization\experiments\rgv2\rgv2_r07\measurements\flow\fcs\Cells143.fcs	0.8	36.45	36.45	36.45	0	FC002	Picard	0.1	37.13	36.9051	35.21	0.372434	rgv2_m01	16428	0.086296	ref_pert01	6	dv-comp	Yes	0.049	ref_prog03	4	rgv2_r07
11.521		B0001	528.414	4	27.6932	173	22.491	520-2-KB	521.5	EO_14	Dynamic	5	0	480	rgv2_r07	2.46424	650	1758.54	2059.11	4769.4	1408.45	979.679	1.46197	11753	MEF	c:\users\evan\skydrive\projects\12.lightsensorcharacterization\experiments\rgv2\rgv2_r07\measurements\flow\fcs\Cells144.fcs	0.8	36.45	36.45	36.45	0	FC002	Picard	0.1	37.13	36.9051	35.21	0.372434	rgv2_m01	16474	0.077096	ref_pert01	0	dv-comp	Yes	0.048	ref_prog03	4	rgv2_r07
11.527		B0001	529.558	4	28.3179	181	22.5617	520-2-KB	524	EO_14	Dynamic	6	480	480	rgv2_r07	1.67677	650	7317.06	10360.2	12792.6	6918.34	6542.55	1.4975	21450.3	MEF	c:\users\evan\skydrive\projects\12.lightsensorcharacterization\experiments\rgv2\rgv2_r07\measurements\flow\fcs\Cells145.fcs	0.8	36.45	36.45	36.45	0	FC002	Picard	0.1	37.13	36.9051	35.21	0.372434	rgv2_m01	16540	0.078936	ref_pert01	23	dv-comp	Yes	0.0482	ref_prog03	4	rgv2_r07
10.017		B0001	528.128	4	27.7805	178	22.7355	520-2-KB	522	EO_14	Dynamic	1	200	480	rgv2_r08	0.849928	650	25513.7	31580.5	35996.6	27955.2	34608.2	1.12968	30594.5	MEF	c:\users\evan\skydrive\projects\12.lightsensorcharacterization\experiments\rgv2\rgv2_r08\measurements\flow\fcs\Cells026.fcs	0.8	36.97	36.8265	36.07	0.191264	FC002	Picard	0.1	37.16	37.0092	36.69	0.0859908	rgv2_m01	16236	0.086296	ref_pert01	10	dv-comp	Yes	0.049	ref_prog03	1	rgv2_r08
13.108		B0001	529.845	4	29.7162	220	22.2544	520-2-KB	523.5	EO_14	Dynamic	2	420	480	rgv2_r08	1.47557	650	9734.23	14133.1	16713.8	9885	8761.37	1.42975	24662.4	MEF	c:\users\evan\skydrive\projects\12.lightsensorcharacterization\experiments\rgv2\rgv2_r08\measurements\flow\fcs\Cells027.fcs	0.8	36.97	36.8265	36.07	0.191264	FC002	Picard	0.1	37.16	37.0092	36.69	0.0859908	rgv2_m01	16615	0.059616	ref_pert01	21	dv-comp	Yes	0.0461	ref_prog03	1	rgv2_r08
12.805		B0001	529.838	4	27.9479	174	22.5691	520-2-KB	524	EO_14	Dynamic	3	0	480	rgv2_r08	3.33328	650	1078.62	1175.88	1943.14	970.948	798.992	1.21106	6477.03	MEF	c:\users\evan\skydrive\projects\12.lightsensorcharacterization\experiments\rgv2\rgv2_r08\measurements\flow\fcs\Cells028.fcs	0.8	36.97	36.8265	36.07	0.191264	FC002	Picard	0.1	37.16	37.0092	36.69	0.0859908	rgv2_m01	16457	0.064216	ref_pert01	0	dv-comp	Yes	0.0466	ref_prog03	1	rgv2_r08
13.886		B0001	527.997	4	27.7052	174	22.4493	520-2-KB	522	EO_14	Dynamic	4	360	480	rgv2_r08	1.07413	650	21004.2	28357.7	32193.9	21961.1	21358	1.29127	34580.4	MEF	c:\users\evan\skydrive\projects\12.lightsensorcharacterization\experiments\rgv2\rgv2_r08\measurements\flow\fcs\Cells029.fcs	0.8	36.97	36.8265	36.07	0.191264	FC002	Picard	0.1	37.16	37.0092	36.69	0.0859908	rgv2_m01	16435	0.066056	ref_pert01	18	dv-comp	Yes	0.0468	ref_prog03	1	rgv2_r08
11.767		B0001	528.116	4	27.5595	178	22.3726	520-2-KB	522	EO_14	Dynamic	5	60	480	rgv2_r08	2.0315	650	2105.27	2875.85	3885.49	2002.73	1394.47	1.43596	7893.37	MEF	c:\users\evan\skydrive\projects\12.lightsensorcharacterization\experiments\rgv2\rgv2_r08\measurements\flow\fcs\Cells030.fcs	0.8	36.97	36.8265	36.07	0.191264	FC002	Picard	0.1	37.16	37.0092	36.69	0.0859908	rgv2_m01	16323	0.076176	ref_pert01	3	dv-comp	Yes	0.0479	ref_prog03	1	rgv2_r08
10.819		B0001	530.335	4	32.5544	178	22.6458	520-2-KB	526	EO_14	Dynamic	6	380	480	rgv2_r08	1.20789	650	15284.1	21148.8	24356.7	16017.5	16934.9	1.32036	29420.3	MEF	c:\users\evan\skydrive\projects\12.lightsensorcharacterization\experiments\rgv2\rgv2_r08\measurements\flow\fcs\Cells031.fcs	0.8	36.97	36.8265	36.07	0.191264	FC002	Picard	0.1	37.16	37.0092	36.69	0.0859908	rgv2_m01	16277	0.076176	ref_pert01	19	dv-comp	Yes	0.0479	ref_prog03	1	rgv2_r08
10.125		B0001	528.47	4	27.7238	174	22.6086	520-2-KB	522.5	EO_14	Dynamic	1	120	480	rgv2_r08	1.49515	650	3765.55	5363.15	6480.4	3661.39	2720.51	1.46478	9689.19	MEF	c:\users\evan\skydrive\projects\12.lightsensorcharacterization\experiments\rgv2\rgv2_r08\measurements\flow\fcs\Cells032.fcs	0.8	36.97	36.8265	36.07	0.191264	FC002	Picard	0.1	37.16	37.0092	36.69	0.0859908	rgv2_m01	16267	0.101016	ref_pert01	6	dv-comp	Yes	0.0506	ref_prog03	2	rgv2_r08
10.033		B0001	528.606	4	28.2685	174	22.5594	520-2-KB	523	EO_14	Dynamic	2	80	480	rgv2_r08	2.08179	650	2323.42	3220.04	4128.85	2280.65	2573.14	1.41189	8595.41	MEF	c:\users\evan\skydrive\projects\12.lightsensorcharacterization\experiments\rgv2\rgv2_r08\measurements\flow\fcs\Cells033.fcs	0.8	36.97	36.8265	36.07	0.191264	FC002	Picard	0.1	37.16	37.0092	36.69	0.0859908	rgv2_m01	16228	0.098256	ref_pert01	4	dv-comp	Yes	0.0503	ref_prog03	2	rgv2_r08
12.825		B0001	530.057	4	30.2803	185	22.3406	520-2-KB	524	EO_14	Dynamic	3	140	480	rgv2_r08	1.2597	650	7800.78	11742.5	12736.8	7910.97	6631.91	1.48433	16044.5	MEF	c:\users\evan\skydrive\projects\12.lightsensorcharacterization\experiments\rgv2\rgv2_r08\measurements\flow\fcs\Cells034.fcs	0.8	36.97	36.8265	36.07	0.191264	FC002	Picard	0.1	37.16	37.0092	36.69	0.0859908	rgv2_m01	16325	0.067896	ref_pert01	7	dv-comp	Yes	0.047	ref_prog03	2	rgv2_r08
11.988		B0001	528.68	4	27.6443	173	22.6431	520-2-KB	522	EO_14	Dynamic	4	400	480	rgv2_r08	1.32806	650	9675.18	13608.4	15755.7	9703.19	6946.95	1.40247	20924.6	MEF	c:\users\evan\skydrive\projects\12.lightsensorcharacterization\experiments\rgv2\rgv2_r08\measurements\flow\fcs\Cells035.fcs	0.8	36.97	36.8265	36.07	0.191264	FC002	Picard	0.1	37.16	37.0092	36.69	0.0859908	rgv2_m01	16288	0.083536	ref_pert01	20	dv-comp	Yes	0.0487	ref_prog03	2	rgv2_r08
10.193		B0001	528.479	4	28.3766	172	22.5332	520-2-KB	522	EO_14	Dynamic	5	300	480	rgv2_r08	0.95833	650	28074.6	41644.6	42977.2	30960.3	39778.2	1.3451	41186.3	MEF	c:\users\evan\skydrive\projects\12.lightsensorcharacterization\experiments\rgv2\rgv2_r08\measurements\flow\fcs\Cells036.fcs	0.8	36.97	36.8265	36.07	0.191264	FC002	Picard	0.1	37.16	37.0092	36.69	0.0859908	rgv2_m01	16262	0.093656	ref_pert01	15	dv-comp	Yes	0.0498	ref_prog03	2	rgv2_r08
10.094		B0001	531.135	4	30.5177	186	22.5581	520-2-KB	526	EO_14	Dynamic	6	20	480	rgv2_r08	3.65548	650	998.222	1071.31	1652.63	909.867	844.751	1.17743	6041.15	MEF	c:\users\evan\skydrive\projects\12.lightsensorcharacterization\experiments\rgv2\rgv2_r08\measurements\flow\fcs\Cells037.fcs	0.8	36.97	36.8265	36.07	0.191264	FC002	Picard	0.1	37.16	37.0092	36.69	0.0859908	rgv2_m01	16200	0.098256	ref_pert01	1	dv-comp	Yes	0.0503	ref_prog03	2	rgv2_r08
9.2		B0001	528.513	4	27.6874	174	22.2766	520-2-KB	522	EO_14	Dynamic	1	180	480	rgv2_r08	0.956646	650	16471.5	22571.4	24844.1	18071.7	18240.3	1.24899	23767	MEF	c:\users\evan\skydrive\projects\12.lightsensorcharacterization\experiments\rgv2\rgv2_r08\measurements\flow\fcs\Cells038.fcs	0.8	36.97	36.8265	36.07	0.191264	FC002	Picard	0.1	37.16	37.0092	36.69	0.0859908	rgv2_m01	16233	0.111136	ref_pert01	9	dv-comp	Yes	0.0517	ref_prog03	3	rgv2_r08
10.449		B0001	531.332	4	30.3439	182	22.428	520-2-KB	525.5	EO_14	Dynamic	2	340	480	rgv2_r08	1.08018	650	20021.1	28463.1	31273	20965.1	19829.5	1.35764	33780.5	MEF	c:\users\evan\skydrive\projects\12.lightsensorcharacterization\experiments\rgv2\rgv2_r08\measurements\flow\fcs\Cells039.fcs	0.8	36.97	36.8265	36.07	0.191264	FC002	Picard	0.1	37.16	37.0092	36.69	0.0859908	rgv2_m01	16243	0.091816	ref_pert01	17	dv-comp	Yes	0.0496	ref_prog03	3	rgv2_r08
10.398		B0001	527.937	4	28.3989	190	22.4793	520-2-KB	521	EO_14	Dynamic	3	260	480	rgv2_r08	0.811279	650	37610.9	49068.6	53734	44054.3	56078.6	1.11382	43593.3	MEF	c:\users\evan\skydrive\projects\12.lightsensorcharacterization\experiments\rgv2\rgv2_r08\measurements\flow\fcs\Cells040.fcs	0.8	36.97	36.8265	36.07	0.191264	FC002	Picard	0.1	37.16	37.0092	36.69	0.0859908	rgv2_m01	16270	0.090896	ref_pert01	13	dv-comp	Yes	0.0495	ref_prog03	3	rgv2_r08
9.726		B0001	530.017	4	29.0023	191	22.4829	520-2-KB	523.5	EO_14	Dynamic	4	100	480	rgv2_r08	1.71418	650	2852.42	4036.79	5043.55	2745.88	2411.27	1.47013	8645.57	MEF	c:\users\evan\skydrive\projects\12.lightsensorcharacterization\experiments\rgv2\rgv2_r08\measurements\flow\fcs\Cells041.fcs	0.8	36.97	36.8265	36.07	0.191264	FC002	Picard	0.1	37.16	37.0092	36.69	0.0859908	rgv2_m01	16312	0.095496	ref_pert01	5	dv-comp	Yes	0.05	ref_prog03	3	rgv2_r08
9.91		B0001	528.546	4	28.1875	168	22.5649	520-2-KB	522.5	EO_14	Dynamic	5	240	480	rgv2_r08	0.803839	650	37605.6	47949.5	52624.7	42844.4	59290.3	1.11915	42301.8	MEF	c:\users\evan\skydrive\projects\12.lightsensorcharacterization\experiments\rgv2\rgv2_r08\measurements\flow\fcs\Cells042.fcs	0.8	36.97	36.8265	36.07	0.191264	FC002	Picard	0.1	37.16	37.0092	36.69	0.0859908	rgv2_m01	16258	0.092736	ref_pert01	12	dv-comp	Yes	0.0497	ref_prog03	3	rgv2_r08
10.118		B0001	527.709	4	28.0884	171	22.576	520-2-KB	521.5	EO_14	Dynamic	6	160	480	rgv2_r08	1.14626	650	10713.4	16300.8	17440.4	11682.5	14597.7	1.39531	19991.1	MEF	c:\users\evan\skydrive\projects\12.lightsensorcharacterization\experiments\rgv2\rgv2_r08\measurements\flow\fcs\Cells043.fcs	0.8	36.97	36.8265	36.07	0.191264	FC002	Picard	0.1	37.16	37.0092	36.69	0.0859908	rgv2_m01	16195	0.095496	ref_pert01	8	dv-comp	Yes	0.05	ref_prog03	3	rgv2_r08
10.785		B0001	528.432	4	27.9357	170	22.2503	520-2-KB	522.5	EO_14	Dynamic	1	320	480	rgv2_r08	1.03485	650	22912.9	34428.6	36011.3	24777.5	24548.6	1.38951	37266.1	MEF	c:\users\evan\skydrive\projects\12.lightsensorcharacterization\experiments\rgv2\rgv2_r08\measurements\flow\fcs\Cells044.fcs	0.8	36.97	36.8265	36.07	0.191264	FC002	Picard	0.1	37.16	37.0092	36.69	0.0859908	rgv2_m01	16198	0.088136	ref_pert01	16	dv-comp	Yes	0.0492	ref_prog03	4	rgv2_r08
12.716		B0001	527.491	4	28.3236	171	22.5745	520-2-KB	521	EO_14	Dynamic	2	40	480	rgv2_r08	2.63451	650	1779.24	2335.34	3159.67	1694.58	1202.02	1.37812	8324.16	MEF	c:\users\evan\skydrive\projects\12.lightsensorcharacterization\experiments\rgv2\rgv2_r08\measurements\flow\fcs\Cells045.fcs	0.8	36.97	36.8265	36.07	0.191264	FC002	Picard	0.1	37.16	37.0092	36.69	0.0859908	rgv2_m01	16394	0.071576	ref_pert01	2	dv-comp	Yes	0.0474	ref_prog03	4	rgv2_r08
13		B0001	528.085	4	28.4852	171	22.518	520-2-KB	521.5	EO_14	Dynamic	3	450	480	rgv2_r08	1.37964	650	8948.09	12601.9	14851.3	8680.43	8210.21	1.45176	20489.5	MEF	c:\users\evan\skydrive\projects\12.lightsensorcharacterization\experiments\rgv2\rgv2_r08\measurements\flow\fcs\Cells046.fcs	0.8	36.97	36.8265	36.07	0.191264	FC002	Picard	0.1	37.16	37.0092	36.69	0.0859908	rgv2_m01	16340	0.065136	ref_pert01	22	dv-comp	Yes	0.0467	ref_prog03	4	rgv2_r08
12.401		B0001	528.628	4	27.7378	180	22.5127	520-2-KB	523	EO_14	Dynamic	4	480	480	rgv2_r08	1.72886	650	6587.36	9573.63	11923.5	5988.2	4017.52	1.59875	20614.1	MEF	c:\users\evan\skydrive\projects\12.lightsensorcharacterization\experiments\rgv2\rgv2_r08\measurements\flow\fcs\Cells047.fcs	0.8	36.97	36.8265	36.07	0.191264	FC002	Picard	0.1	37.16	37.0092	36.69	0.0859908	rgv2_m01	16360	0.085376	ref_pert01	23	dv-comp	Yes	0.0489	ref_prog03	4	rgv2_r08
12.709		B0001	528.414	4	27.6932	173	22.491	520-2-KB	521.5	EO_14	Dynamic	5	280	480	rgv2_r08	0.786045	650	44348.3	52060.9	60924.5	50635.5	66894.2	1.02815	47889.4	MEF	c:\users\evan\skydrive\projects\12.lightsensorcharacterization\experiments\rgv2\rgv2_r08\measurements\flow\fcs\Cells048.fcs	0.8	36.97	36.8265	36.07	0.191264	FC002	Picard	0.1	37.16	37.0092	36.69	0.0859908	rgv2_m01	16370	0.069736	ref_pert01	14	dv-comp	Yes	0.0472	ref_prog03	4	rgv2_r08
9.71		B0001	529.558	4	28.3179	181	22.5617	520-2-KB	524	EO_14	Dynamic	6	220	480	rgv2_r08	0.781781	650	34866.7	42290.2	47870.6	39046.6	38685.8	1.08307	37424.3	MEF	c:\users\evan\skydrive\projects\12.lightsensorcharacterization\experiments\rgv2\rgv2_r08\measurements\flow\fcs\Cells049.fcs	0.8	36.97	36.8265	36.07	0.191264	FC002	Picard	0.1	37.16	37.0092	36.69	0.0859908	rgv2_m01	16196	0.098256	ref_pert01	11	dv-comp	Yes	0.0503	ref_prog03	4	rgv2_r08
10.551		B0001	528.128	4	27.7805	178	22.7355	520-2-KB	522	EO_14	Dynamic	1	280	480	rgv2_r06	0.810725	650	45458.9	57190.1	63988.6	52255.8	78639	1.09443	51877.1	MEF	c:\users\evan\skydrive\projects\12.lightsensorcharacterization\experiments\rgv2\rgv2_r06\measurements\flow\fcs\Cells122.fcs	0.8	36.97	36.8372	36.07	0.180798	FC002	Picard	0.1	37.11	36.9361	35.59	0.284036	rgv2_m01	16420	0.079856	ref_pert01	14	dv-comp	Yes	0.0483	ref_prog03	1	rgv2_r06
12.036		B0001	529.845	4	29.7162	220	22.2544	520-2-KB	523.5	EO_14	Dynamic	2	180	480	rgv2_r06	0.844954	650	26498.7	32450.4	37196.6	29377.5	31351.2	1.1046	31429.4	MEF	c:\users\evan\skydrive\projects\12.lightsensorcharacterization\experiments\rgv2\rgv2_r06\measurements\flow\fcs\Cells123.fcs	0.8	36.97	36.8372	36.07	0.180798	FC002	Picard	0.1	37.11	36.9361	35.59	0.284036	rgv2_m01	16522	0.071576	ref_pert01	9	dv-comp	Yes	0.0474	ref_prog03	1	rgv2_r06
12.787		B0001	529.838	4	27.9479	174	22.5691	520-2-KB	524	EO_14	Dynamic	3	320	480	rgv2_r06	0.9522	650	32644.8	45119.3	48546.9	35705.3	37751.8	1.26366	46226.4	MEF	c:\users\evan\skydrive\projects\12.lightsensorcharacterization\experiments\rgv2\rgv2_r06\measurements\flow\fcs\Cells124.fcs	0.8	36.97	36.8372	36.07	0.180798	FC002	Picard	0.1	37.11	36.9361	35.59	0.284036	rgv2_m01	16488	0.066056	ref_pert01	16	dv-comp	Yes	0.0468	ref_prog03	1	rgv2_r06
12.279		B0001	527.997	4	27.7052	174	22.4493	520-2-KB	522	EO_14	Dynamic	4	360	480	rgv2_r06	1.03936	650	23146.6	33528.6	36526.1	25086.1	24171.1	1.33654	37963.8	MEF	c:\users\evan\skydrive\projects\12.lightsensorcharacterization\experiments\rgv2\rgv2_r06\measurements\flow\fcs\Cells125.fcs	0.8	36.97	36.8372	36.07	0.180798	FC002	Picard	0.1	37.11	36.9361	35.59	0.284036	rgv2_m01	16463	0.070656	ref_pert01	18	dv-comp	Yes	0.0473	ref_prog03	1	rgv2_r06
10.781		B0001	528.116	4	27.5595	178	22.3726	520-2-KB	522	EO_14	Dynamic	5	60	480	rgv2_r06	1.94523	650	3071.29	4114.66	5509.25	2907.39	2853.87	1.41524	10716.7	MEF	c:\users\evan\skydrive\projects\12.lightsensorcharacterization\experiments\rgv2\rgv2_r06\measurements\flow\fcs\Cells126.fcs	0.8	36.97	36.8372	36.07	0.180798	FC002	Picard	0.1	37.11	36.9361	35.59	0.284036	rgv2_m01	16394	0.081696	ref_pert01	3	dv-comp	Yes	0.0485	ref_prog03	1	rgv2_r06
11.532		B0001	530.335	4	32.5544	178	22.6458	520-2-KB	526	EO_14	Dynamic	6	300	480	rgv2_r06	0.839669	650	43153.7	56867.7	61562.4	48966	67151.7	1.16137	51692	MEF	c:\users\evan\skydrive\projects\12.lightsensorcharacterization\experiments\rgv2\rgv2_r06\measurements\flow\fcs\Cells127.fcs	0.8	36.97	36.8372	36.07	0.180798	FC002	Picard	0.1	37.11	36.9361	35.59	0.284036	rgv2_m01	16447	0.075256	ref_pert01	15	dv-comp	Yes	0.0478	ref_prog03	1	rgv2_r06
9.428		B0001	528.47	4	27.7238	174	22.6086	520-2-KB	522.5	EO_14	Dynamic	1	160	480	rgv2_r06	1.10761	650	12648.7	19390	20570.7	14103.1	18984.9	1.37488	22784.3	MEF	c:\users\evan\skydrive\projects\12.lightsensorcharacterization\experiments\rgv2\rgv2_r06\measurements\flow\fcs\Cells128.fcs	0.8	36.97	36.8372	36.07	0.180798	FC002	Picard	0.1	37.11	36.9361	35.59	0.284036	rgv2_m01	16456	0.094576	ref_pert01	8	dv-comp	Yes	0.0499	ref_prog03	2	rgv2_r06
10.179		B0001	528.606	4	28.2685	174	22.5594	520-2-KB	523	EO_14	Dynamic	2	200	480	rgv2_r06	0.765044	650	37222.6	43830.8	50703.4	42203.4	56286.9	1.03856	38790.3	MEF	c:\users\evan\skydrive\projects\12.lightsensorcharacterization\experiments\rgv2\rgv2_r06\measurements\flow\fcs\Cells129.fcs	0.8	36.97	36.8372	36.07	0.180798	FC002	Picard	0.1	37.11	36.9361	35.59	0.284036	rgv2_m01	16404	0.097336	ref_pert01	10	dv-comp	Yes	0.0502	ref_prog03	2	rgv2_r06
11.17		B0001	530.057	4	30.2803	185	22.3406	520-2-KB	524	EO_14	Dynamic	3	260	480	rgv2_r06	0.783549	650	47194.3	57447.6	65341.2	55250.9	75070.2	1.03976	51198.1	MEF	c:\users\evan\skydrive\projects\12.lightsensorcharacterization\experiments\rgv2\rgv2_r06\measurements\flow\fcs\Cells130.fcs	0.8	36.97	36.8372	36.07	0.180798	FC002	Picard	0.1	37.11	36.9361	35.59	0.284036	rgv2_m01	16488	0.082616	ref_pert01	13	dv-comp	Yes	0.0486	ref_prog03	2	rgv2_r06
10.171		B0001	528.68	4	27.6443	173	22.6431	520-2-KB	522	EO_14	Dynamic	4	120	480	rgv2_r06	1.44349	650	6254.74	9778.02	11000.2	6169.81	4801.19	1.58482	15878.7	MEF	c:\users\evan\skydrive\projects\12.lightsensorcharacterization\experiments\rgv2\rgv2_r06\measurements\flow\fcs\Cells131.fcs	0.8	36.97	36.8372	36.07	0.180798	FC002	Picard	0.1	37.11	36.9361	35.59	0.284036	rgv2_m01	16447	0.115736	ref_pert01	6	dv-comp	Yes	0.0522	ref_prog03	2	rgv2_r06
9.977		B0001	528.479	4	28.3766	172	22.5332	520-2-KB	522	EO_14	Dynamic	5	340	480	rgv2_r06	1.07485	650	21555.5	30776	33943.5	22860.8	16982.3	1.34623	36484.1	MEF	c:\users\evan\skydrive\projects\12.lightsensorcharacterization\experiments\rgv2\rgv2_r06\measurements\flow\fcs\Cells132.fcs	0.8	36.97	36.8372	36.07	0.180798	FC002	Picard	0.1	37.11	36.9361	35.59	0.284036	rgv2_m01	16602	0.101936	ref_pert01	17	dv-comp	Yes	0.0507	ref_prog03	2	rgv2_r06
9.478		B0001	531.135	4	30.5177	186	22.5581	520-2-KB	526	EO_14	Dynamic	6	140	480	rgv2_r06	1.2554	650	8281.89	12648.6	13689.8	8540.2	14501.6	1.48107	17186.2	MEF	c:\users\evan\skydrive\projects\12.lightsensorcharacterization\experiments\rgv2\rgv2_r06\measurements\flow\fcs\Cells133.fcs	0.8	36.97	36.8372	36.07	0.180798	FC002	Picard	0.1	37.11	36.9361	35.59	0.284036	rgv2_m01	16540	0.111136	ref_pert01	7	dv-comp	Yes	0.0517	ref_prog03	2	rgv2_r06
10.132		B0001	528.513	4	27.6874	174	22.2766	520-2-KB	522	EO_14	Dynamic	1	240	480	rgv2_r06	0.755514	650	46418.2	55053.9	63254.1	53732.5	67151.7	1.02459	47789.3	MEF	c:\users\evan\skydrive\projects\12.lightsensorcharacterization\experiments\rgv2\rgv2_r06\measurements\flow\fcs\Cells134.fcs	0.8	36.97	36.8372	36.07	0.180798	FC002	Picard	0.1	37.11	36.9361	35.59	0.284036	rgv2_m01	16519	0.088136	ref_pert01	12	dv-comp	Yes	0.0492	ref_prog03	3	rgv2_r06
10.255		B0001	531.332	4	30.3439	182	22.428	520-2-KB	525.5	EO_14	Dynamic	2	40	480	rgv2_r06	1.86022	650	2350.65	3001.51	4128.52	2262.45	1914.1	1.32666	7679.97	MEF	c:\users\evan\skydrive\projects\12.lightsensorcharacterization\experiments\rgv2\rgv2_r06\measurements\flow\fcs\Cells135.fcs	0.8	36.97	36.8372	36.07	0.180798	FC002	Picard	0.1	37.11	36.9361	35.59	0.284036	rgv2_m01	16472	0.097336	ref_pert01	2	dv-comp	Yes	0.0502	ref_prog03	3	rgv2_r06
10.75		B0001	527.937	4	28.3989	190	22.4793	520-2-KB	521	EO_14	Dynamic	3	420	480	rgv2_r06	1.42197	650	10743.1	15032	17755	10873.2	10001.1	1.38248	25247	MEF	c:\users\evan\skydrive\projects\12.lightsensorcharacterization\experiments\rgv2\rgv2_r06\measurements\flow\fcs\Cells136.fcs	0.8	36.97	36.8372	36.07	0.180798	FC002	Picard	0.1	37.11	36.9361	35.59	0.284036	rgv2_m01	16436	0.078936	ref_pert01	21	dv-comp	Yes	0.0482	ref_prog03	3	rgv2_r06
12.634		B0001	530.017	4	29.0023	191	22.4829	520-2-KB	523.5	EO_14	Dynamic	4	480	480	rgv2_r06	1.61613	650	7599.01	10659.9	13064	7158.44	5467.98	1.48913	21113.2	MEF	c:\users\evan\skydrive\projects\12.lightsensorcharacterization\experiments\rgv2\rgv2_r06\measurements\flow\fcs\Cells137.fcs	0.8	36.97	36.8372	36.07	0.180798	FC002	Picard	0.1	37.11	36.9361	35.59	0.284036	rgv2_m01	16482	0.066056	ref_pert01	23	dv-comp	Yes	0.0468	ref_prog03	3	rgv2_r06
9.858		B0001	528.546	4	28.1875	168	22.5649	520-2-KB	522.5	EO_14	Dynamic	5	80	480	rgv2_r06	1.56127	650	3720.94	5262.04	6524.02	3566.6	3468.58	1.47537	10185.8	MEF	c:\users\evan\skydrive\projects\12.lightsensorcharacterization\experiments\rgv2\rgv2_r06\measurements\flow\fcs\Cells138.fcs	0.8	36.97	36.8372	36.07	0.180798	FC002	Picard	0.1	37.11	36.9361	35.59	0.284036	rgv2_m01	16531	0.103776	ref_pert01	4	dv-comp	Yes	0.0509	ref_prog03	3	rgv2_r06
9.658		B0001	527.709	4	28.0884	171	22.576	520-2-KB	521.5	EO_14	Dynamic	6	380	480	rgv2_r06	1.22404	650	15423.1	21925.8	25147.4	16061.7	18635.4	1.3651	30781.5	MEF	c:\users\evan\skydrive\projects\12.lightsensorcharacterization\experiments\rgv2\rgv2_r06\measurements\flow\fcs\Cells139.fcs	0.8	36.97	36.8372	36.07	0.180798	FC002	Picard	0.1	37.11	36.9361	35.59	0.284036	rgv2_m01	16441	0.100096	ref_pert01	19	dv-comp	Yes	0.0505	ref_prog03	3	rgv2_r06
8.901		B0001	528.432	4	27.9357	170	22.2503	520-2-KB	522.5	EO_14	Dynamic	1	400	480	rgv2_r06	1.35537	650	12505.5	17484.5	20347.3	12733.2	9726.28	1.37314	27578	MEF	c:\users\evan\skydrive\projects\12.lightsensorcharacterization\experiments\rgv2\rgv2_r06\measurements\flow\fcs\Cells140.fcs	0.8	36.97	36.8372	36.07	0.180798	FC002	Picard	0.1	37.11	36.9361	35.59	0.284036	rgv2_m01	16432	0.086296	ref_pert01	20	dv-comp	Yes	0.049	ref_prog03	4	rgv2_r06
10.691		B0001	527.491	4	28.3236	171	22.5745	520-2-KB	521	EO_14	Dynamic	2	20	480	rgv2_r06	1.86396	650	1773.69	1972.13	2860.92	1680.68	1665.14	1.17341	5332.63	MEF	c:\users\evan\skydrive\projects\12.lightsensorcharacterization\experiments\rgv2\rgv2_r06\measurements\flow\fcs\Cells141.fcs	0.8	36.97	36.8372	36.07	0.180798	FC002	Picard	0.1	37.11	36.9361	35.59	0.284036	rgv2_m01	16432	0.071576	ref_pert01	1	dv-comp	Yes	0.0474	ref_prog03	4	rgv2_r06
10.332		B0001	528.085	4	28.4852	171	22.518	520-2-KB	521.5	EO_14	Dynamic	3	0	480	rgv2_r06	2.3736	650	1337.9	1423.89	2221.75	1225.53	1116.82	1.16186	5273.54	MEF	c:\users\evan\skydrive\projects\12.lightsensorcharacterization\experiments\rgv2\rgv2_r06\measurements\flow\fcs\Cells142.fcs	0.8	36.97	36.8372	36.07	0.180798	FC002	Picard	0.1	37.11	36.9361	35.59	0.284036	rgv2_m01	16434	0.084456	ref_pert01	0	dv-comp	Yes	0.0488	ref_prog03	4	rgv2_r06
10.769		B0001	528.628	4	27.7378	180	22.5127	520-2-KB	523	EO_14	Dynamic	4	100	480	rgv2_r06	1.47305	650	5320.18	8073.49	9173.5	5076.37	4294.75	1.5904	13513	MEF	c:\users\evan\skydrive\projects\12.lightsensorcharacterization\experiments\rgv2\rgv2_r06\measurements\flow\fcs\Cells143.fcs	0.8	36.97	36.8372	36.07	0.180798	FC002	Picard	0.1	37.11	36.9361	35.59	0.284036	rgv2_m01	16480	0.078936	ref_pert01	5	dv-comp	Yes	0.0482	ref_prog03	4	rgv2_r06
12.809		B0001	528.414	4	27.6932	173	22.491	520-2-KB	521.5	EO_14	Dynamic	5	450	480	rgv2_r06	1.37161	650	11352.7	15840.1	18831.4	11284.8	16362.9	1.40367	25829.3	MEF	c:\users\evan\skydrive\projects\12.lightsensorcharacterization\experiments\rgv2\rgv2_r06\measurements\flow\fcs\Cells144.fcs	0.8	36.97	36.8372	36.07	0.180798	FC002	Picard	0.1	37.11	36.9361	35.59	0.284036	rgv2_m01	16428	0.056856	ref_pert01	22	dv-comp	Yes	0.0458	ref_prog03	4	rgv2_r06
10.643		B0001	529.558	4	28.3179	181	22.5617	520-2-KB	524	EO_14	Dynamic	6	220	480	rgv2_r06	0.696228	650	51249.2	50588.6	66290.9	57877.6	72332	0.874063	46153.6	MEF	c:\users\evan\skydrive\projects\12.lightsensorcharacterization\experiments\rgv2\rgv2_r06\measurements\flow\fcs\Cells145.fcs	0.8	36.97	36.8372	36.07	0.180798	FC002	Picard	0.1	37.11	36.9361	35.59	0.284036	rgv2_m01	16418	0.078936	ref_pert01	11	dv-comp	Yes	0.0482	ref_prog03	4	rgv2_r06
[truncated: 15 more columns]
