# Supplementary material for: A photoconversion model for full spectral programming and multiplexing of optogenetic systems
Source: Mol Syst Biol. 2017 Apr 24;13(4):926. doi: 10.15252/msb.20167456 (PMC5408778; doi:10.15252/msb.20167456)
Supplement: Supplementary file 10 — Dataset EV2 [file MSB-13-926-s010.zip › dataset_ev2_ccasr_data_and_analysis/ccasr_data/dv-comp/rgv2_wholepop_dv-comp_concise.xlsx]

## Sheet: Sheet1
Activating intensity	Bot Centroid (nm)	Bot LED ID	Col	Data time point	FL1 Mean	FL1 RCV	Growth temp mean	LPA	Maturation temp mean	Model	OD	Program type	Reference signal	Row	Run ID	Run name	Sample ID	Spectral intensity	Strain ID	Top Centroid (nm)	Top LED ID	Unnamed: 19	Well	ref_t	ref_y
	528.128	520-2-KB	1	160	18017.3	1.43463	36.45	Picard	36.9051	rgv2_m01	0.096416	dv-comp	ref_prog03	1	rgv2_r07	RGv2 Run 7	rgv2_r07_s121		RGv2				1
	529.845	520-2-KB	2	300	55450.7	1.23641	36.45	Picard	36.9051	rgv2_m01	0.083536	dv-comp	ref_prog03	1	rgv2_r07	RGv2 Run 7	rgv2_r07_s122		RGv2				2
	529.838	520-2-KB	3	140	13276	1.50307	36.45	Picard	36.9051	rgv2_m01	0.078936	dv-comp	ref_prog03	1	rgv2_r07	RGv2 Run 7	rgv2_r07_s123		RGv2				3
	527.997	520-2-KB	4	340	41110.8	1.30743	36.45	Picard	36.9051	rgv2_m01	0.076176	dv-comp	ref_prog03	1	rgv2_r07	RGv2 Run 7	rgv2_r07_s124		RGv2				4
	528.116	520-2-KB	5	420	18667	1.40693	36.45	Picard	36.9051	rgv2_m01	0.082616	dv-comp	ref_prog03	1	rgv2_r07	RGv2 Run 7	rgv2_r07_s125		RGv2				5
	530.335	520-2-KB	6	180	33007.5	1.19584	36.45	Picard	36.9051	rgv2_m01	0.110216	dv-comp	ref_prog03	1	rgv2_r07	RGv2 Run 7	rgv2_r07_s126		RGv2				6
	528.47	520-2-KB	1	60	4114.56	1.34449	36.45	Picard	36.9051	rgv2_m01	0.111136	dv-comp	ref_prog03	2	rgv2_r07	RGv2 Run 7	rgv2_r07_s127		RGv2				7
	528.606	520-2-KB	2	260	64307.9	1.09649	36.45	Picard	36.9051	rgv2_m01	0.109296	dv-comp	ref_prog03	2	rgv2_r07	RGv2 Run 7	rgv2_r07_s128		RGv2				8
	530.057	520-2-KB	3	20	2919.87	1.25388	36.45	Picard	36.9051	rgv2_m01	0.096416	dv-comp	ref_prog03	2	rgv2_r07	RGv2 Run 7	rgv2_r07_s129		RGv2				9
	528.68	520-2-KB	4	100	6828.72	1.47396	36.45	Picard	36.9051	rgv2_m01	0.112976	dv-comp	ref_prog03	2	rgv2_r07	RGv2 Run 7	rgv2_r07_s130		RGv2				10
	528.479	520-2-KB	5	360	27355.6	1.34156	36.45	Picard	36.9051	rgv2_m01	0.101936	dv-comp	ref_prog03	2	rgv2_r07	RGv2 Run 7	rgv2_r07_s131		RGv2				11
	531.135	520-2-KB	6	380	21212.7	1.34156	36.45	Picard	36.9051	rgv2_m01	0.124016	dv-comp	ref_prog03	2	rgv2_r07	RGv2 Run 7	rgv2_r07_s132		RGv2				12
	528.513	520-2-KB	1	80	5740.67	1.44186	36.45	Picard	36.9051	rgv2_m01	0.104696	dv-comp	ref_prog03	3	rgv2_r07	RGv2 Run 7	rgv2_r07_s133		RGv2				13
	531.332	520-2-KB	2	450	13219.8	1.49772	36.45	Picard	36.9051	rgv2_m01	0.098256	dv-comp	ref_prog03	3	rgv2_r07	RGv2 Run 7	rgv2_r07_s134		RGv2				14
	527.937	520-2-KB	3	40	3584.2	1.31741	36.45	Picard	36.9051	rgv2_m01	0.101016	dv-comp	ref_prog03	3	rgv2_r07	RGv2 Run 7	rgv2_r07_s135		RGv2				15
	530.017	520-2-KB	4	320	48462.3	1.3052	36.45	Picard	36.9051	rgv2_m01	0.079856	dv-comp	ref_prog03	3	rgv2_r07	RGv2 Run 7	rgv2_r07_s136		RGv2				16
	528.546	520-2-KB	5	280	61439.6	1.16166	36.45	Picard	36.9051	rgv2_m01	0.095496	dv-comp	ref_prog03	3	rgv2_r07	RGv2 Run 7	rgv2_r07_s137		RGv2				17
	527.709	520-2-KB	6	200	52418.4	1.06107	36.45	Picard	36.9051	rgv2_m01	0.124016	dv-comp	ref_prog03	3	rgv2_r07	RGv2 Run 7	rgv2_r07_s138		RGv2				18
	528.432	520-2-KB	1	400	19275	1.3939	36.45	Picard	36.9051	rgv2_m01	0.089976	dv-comp	ref_prog03	4	rgv2_r07	RGv2 Run 7	rgv2_r07_s139		RGv2				19
	527.491	520-2-KB	2	220	67321.1	0.926461	36.45	Picard	36.9051	rgv2_m01	0.075256	dv-comp	ref_prog03	4	rgv2_r07	RGv2 Run 7	rgv2_r07_s140		RGv2				20
	528.085	520-2-KB	3	240	67217.9	1.03634	36.45	Picard	36.9051	rgv2_m01	0.092736	dv-comp	ref_prog03	4	rgv2_r07	RGv2 Run 7	rgv2_r07_s141		RGv2				21
	528.628	520-2-KB	4	120	16757.9	1.93574	36.45	Picard	36.9051	rgv2_m01	0.086296	dv-comp	ref_prog03	4	rgv2_r07	RGv2 Run 7	rgv2_r07_s142		RGv2				22
	528.414	520-2-KB	5	0	4769.4	1.46197	36.45	Picard	36.9051	rgv2_m01	0.077096	dv-comp	ref_prog03	4	rgv2_r07	RGv2 Run 7	rgv2_r07_s143		RGv2				23
	529.558	520-2-KB	6	480	12792.6	1.4975	36.45	Picard	36.9051	rgv2_m01	0.078936	dv-comp	ref_prog03	4	rgv2_r07	RGv2 Run 7	rgv2_r07_s144		RGv2				24
	528.128	520-2-KB	1	200	35996.6	1.12968	36.8265	Picard	37.0092	rgv2_m01	0.086296	dv-comp	ref_prog03	1	rgv2_r08	RGv2 Run 8	rgv2_r08_s025		RGv2				1	24	2731.94
	529.845	520-2-KB	2	420	16713.8	1.42975	36.8265	Picard	37.0092	rgv2_m01	0.059616	dv-comp	ref_prog03	1	rgv2_r08	RGv2 Run 8	rgv2_r08_s026		RGv2				2	25	2778.98
	529.838	520-2-KB	3	0	1943.14	1.21106	36.8265	Picard	37.0092	rgv2_m01	0.064216	dv-comp	ref_prog03	1	rgv2_r08	RGv2 Run 8	rgv2_r08_s027		RGv2				3	26	2826.84
	527.997	520-2-KB	4	360	32193.9	1.29127	36.8265	Picard	37.0092	rgv2_m01	0.066056	dv-comp	ref_prog03	1	rgv2_r08	RGv2 Run 8	rgv2_r08_s028		RGv2				4	27	2875.51
	528.116	520-2-KB	5	60	3885.49	1.43596	36.8265	Picard	37.0092	rgv2_m01	0.076176	dv-comp	ref_prog03	1	rgv2_r08	RGv2 Run 8	rgv2_r08_s029		RGv2				5	28	2925.03
	530.335	520-2-KB	6	380	24356.7	1.32036	36.8265	Picard	37.0092	rgv2_m01	0.076176	dv-comp	ref_prog03	1	rgv2_r08	RGv2 Run 8	rgv2_r08_s030		RGv2				6	29	2975.4
	528.47	520-2-KB	1	120	6480.4	1.46478	36.8265	Picard	37.0092	rgv2_m01	0.101016	dv-comp	ref_prog03	2	rgv2_r08	RGv2 Run 8	rgv2_r08_s031		RGv2				7	30	3026.63
	528.606	520-2-KB	2	80	4128.85	1.41189	36.8265	Picard	37.0092	rgv2_m01	0.098256	dv-comp	ref_prog03	2	rgv2_r08	RGv2 Run 8	rgv2_r08_s032		RGv2				8	31	3078.75
	530.057	520-2-KB	3	140	12736.8	1.48433	36.8265	Picard	37.0092	rgv2_m01	0.067896	dv-comp	ref_prog03	2	rgv2_r08	RGv2 Run 8	rgv2_r08_s033		RGv2				9	32	3131.76
	528.68	520-2-KB	4	400	15755.7	1.40247	36.8265	Picard	37.0092	rgv2_m01	0.083536	dv-comp	ref_prog03	2	rgv2_r08	RGv2 Run 8	rgv2_r08_s034		RGv2				10	33	3185.69
	528.479	520-2-KB	5	300	42977.2	1.3451	36.8265	Picard	37.0092	rgv2_m01	0.093656	dv-comp	ref_prog03	2	rgv2_r08	RGv2 Run 8	rgv2_r08_s035		RGv2				11	34	3240.55
	531.135	520-2-KB	6	20	1652.63	1.17743	36.8265	Picard	37.0092	rgv2_m01	0.098256	dv-comp	ref_prog03	2	rgv2_r08	RGv2 Run 8	rgv2_r08_s036		RGv2				12	35	3296.35
	528.513	520-2-KB	1	180	24844.1	1.24899	36.8265	Picard	37.0092	rgv2_m01	0.111136	dv-comp	ref_prog03	3	rgv2_r08	RGv2 Run 8	rgv2_r08_s037		RGv2				13	36	3353.11
	531.332	520-2-KB	2	340	31273	1.35764	36.8265	Picard	37.0092	rgv2_m01	0.091816	dv-comp	ref_prog03	3	rgv2_r08	RGv2 Run 8	rgv2_r08_s038		RGv2				14	37	3410.85
	527.937	520-2-KB	3	260	53734	1.11382	36.8265	Picard	37.0092	rgv2_m01	0.090896	dv-comp	ref_prog03	3	rgv2_r08	RGv2 Run 8	rgv2_r08_s039		RGv2				15	38	3469.58
	530.017	520-2-KB	4	100	5043.55	1.47013	36.8265	Picard	37.0092	rgv2_m01	0.095496	dv-comp	ref_prog03	3	rgv2_r08	RGv2 Run 8	rgv2_r08_s040		RGv2				16	39	3529.33
	528.546	520-2-KB	5	240	52624.7	1.11915	36.8265	Picard	37.0092	rgv2_m01	0.092736	dv-comp	ref_prog03	3	rgv2_r08	RGv2 Run 8	rgv2_r08_s041		RGv2				17	40	3590.1
	527.709	520-2-KB	6	160	17440.4	1.39531	36.8265	Picard	37.0092	rgv2_m01	0.095496	dv-comp	ref_prog03	3	rgv2_r08	RGv2 Run 8	rgv2_r08_s042		RGv2				18	41	3651.92
	528.432	520-2-KB	1	320	36011.3	1.38951	36.8265	Picard	37.0092	rgv2_m01	0.088136	dv-comp	ref_prog03	4	rgv2_r08	RGv2 Run 8	rgv2_r08_s043		RGv2				19	42	3714.81
	527.491	520-2-KB	2	40	3159.67	1.37812	36.8265	Picard	37.0092	rgv2_m01	0.071576	dv-comp	ref_prog03	4	rgv2_r08	RGv2 Run 8	rgv2_r08_s044		RGv2				20	43	3778.77
	528.085	520-2-KB	3	450	14851.3	1.45176	36.8265	Picard	37.0092	rgv2_m01	0.065136	dv-comp	ref_prog03	4	rgv2_r08	RGv2 Run 8	rgv2_r08_s045		RGv2				21	44	3843.84
	528.628	520-2-KB	4	480	11923.5	1.59875	36.8265	Picard	37.0092	rgv2_m01	0.085376	dv-comp	ref_prog03	4	rgv2_r08	RGv2 Run 8	rgv2_r08_s046		RGv2				22	45	3910.03
	528.414	520-2-KB	5	280	60924.5	1.02815	36.8265	Picard	37.0092	rgv2_m01	0.069736	dv-comp	ref_prog03	4	rgv2_r08	RGv2 Run 8	rgv2_r08_s047		RGv2				23	46	3977.36
	529.558	520-2-KB	6	220	47870.6	1.08307	36.8265	Picard	37.0092	rgv2_m01	0.098256	dv-comp	ref_prog03	4	rgv2_r08	RGv2 Run 8	rgv2_r08_s048		RGv2				24	47	4045.85
	528.128	520-2-KB	1	280	63988.6	1.09443	36.8372	Picard	36.9361	rgv2_m01	0.079856	dv-comp	ref_prog03	1	rgv2_r06	RGv2 Run 6	rgv2_r06_s121		RGv2				1
	529.845	520-2-KB	2	180	37196.6	1.1046	36.8372	Picard	36.9361	rgv2_m01	0.071576	dv-comp	ref_prog03	1	rgv2_r06	RGv2 Run 6	rgv2_r06_s122		RGv2				2
	529.838	520-2-KB	3	320	48546.9	1.26366	36.8372	Picard	36.9361	rgv2_m01	0.066056	dv-comp	ref_prog03	1	rgv2_r06	RGv2 Run 6	rgv2_r06_s123		RGv2				3
	527.997	520-2-KB	4	360	36526.1	1.33654	36.8372	Picard	36.9361	rgv2_m01	0.070656	dv-comp	ref_prog03	1	rgv2_r06	RGv2 Run 6	rgv2_r06_s124		RGv2				4
	528.116	520-2-KB	5	60	5509.25	1.41524	36.8372	Picard	36.9361	rgv2_m01	0.081696	dv-comp	ref_prog03	1	rgv2_r06	RGv2 Run 6	rgv2_r06_s125		RGv2				5
	530.335	520-2-KB	6	300	61562.4	1.16137	36.8372	Picard	36.9361	rgv2_m01	0.075256	dv-comp	ref_prog03	1	rgv2_r06	RGv2 Run 6	rgv2_r06_s126		RGv2				6
	528.47	520-2-KB	1	160	20570.7	1.37488	36.8372	Picard	36.9361	rgv2_m01	0.094576	dv-comp	ref_prog03	2	rgv2_r06	RGv2 Run 6	rgv2_r06_s127		RGv2				7
	528.606	520-2-KB	2	200	50703.4	1.03856	36.8372	Picard	36.9361	rgv2_m01	0.097336	dv-comp	ref_prog03	2	rgv2_r06	RGv2 Run 6	rgv2_r06_s128		RGv2				8
	530.057	520-2-KB	3	260	65341.2	1.03976	36.8372	Picard	36.9361	rgv2_m01	0.082616	dv-comp	ref_prog03	2	rgv2_r06	RGv2 Run 6	rgv2_r06_s129		RGv2				9
	528.68	520-2-KB	4	120	11000.2	1.58482	36.8372	Picard	36.9361	rgv2_m01	0.115736	dv-comp	ref_prog03	2	rgv2_r06	RGv2 Run 6	rgv2_r06_s130		RGv2				10
	528.479	520-2-KB	5	340	33943.5	1.34623	36.8372	Picard	36.9361	rgv2_m01	0.101936	dv-comp	ref_prog03	2	rgv2_r06	RGv2 Run 6	rgv2_r06_s131		RGv2				11
	531.135	520-2-KB	6	140	13689.8	1.48107	36.8372	Picard	36.9361	rgv2_m01	0.111136	dv-comp	ref_prog03	2	rgv2_r06	RGv2 Run 6	rgv2_r06_s132		RGv2				12
	528.513	520-2-KB	1	240	63254.1	1.02459	36.8372	Picard	36.9361	rgv2_m01	0.088136	dv-comp	ref_prog03	3	rgv2_r06	RGv2 Run 6	rgv2_r06_s133		RGv2				13
	531.332	520-2-KB	2	40	4128.52	1.32666	36.8372	Picard	36.9361	rgv2_m01	0.097336	dv-comp	ref_prog03	3	rgv2_r06	RGv2 Run 6	rgv2_r06_s134		RGv2				14
	527.937	520-2-KB	3	420	17755	1.38248	36.8372	Picard	36.9361	rgv2_m01	0.078936	dv-comp	ref_prog03	3	rgv2_r06	RGv2 Run 6	rgv2_r06_s135		RGv2				15
	530.017	520-2-KB	4	480	13064	1.48913	36.8372	Picard	36.9361	rgv2_m01	0.066056	dv-comp	ref_prog03	3	rgv2_r06	RGv2 Run 6	rgv2_r06_s136		RGv2				16
	528.546	520-2-KB	5	80	6524.02	1.47537	36.8372	Picard	36.9361	rgv2_m01	0.103776	dv-comp	ref_prog03	3	rgv2_r06	RGv2 Run 6	rgv2_r06_s137		RGv2				17
	527.709	520-2-KB	6	380	25147.4	1.3651	36.8372	Picard	36.9361	rgv2_m01	0.100096	dv-comp	ref_prog03	3	rgv2_r06	RGv2 Run 6	rgv2_r06_s138		RGv2				18
	528.432	520-2-KB	1	400	20347.3	1.37314	36.8372	Picard	36.9361	rgv2_m01	0.086296	dv-comp	ref_prog03	4	rgv2_r06	RGv2 Run 6	rgv2_r06_s139		RGv2				19
	527.491	520-2-KB	2	20	2860.92	1.17341	36.8372	Picard	36.9361	rgv2_m01	0.071576	dv-comp	ref_prog03	4	rgv2_r06	RGv2 Run 6	rgv2_r06_s140		RGv2				20
	528.085	520-2-KB	3	0	2221.75	1.16186	36.8372	Picard	36.9361	rgv2_m01	0.084456	dv-comp	ref_prog03	4	rgv2_r06	RGv2 Run 6	rgv2_r06_s141		RGv2				21
	528.628	520-2-KB	4	100	9173.5	1.5904	36.8372	Picard	36.9361	rgv2_m01	0.078936	dv-comp	ref_prog03	4	rgv2_r06	RGv2 Run 6	rgv2_r06_s142		RGv2				22
	528.414	520-2-KB	5	450	18831.4	1.40367	36.8372	Picard	36.9361	rgv2_m01	0.056856	dv-comp	ref_prog03	4	rgv2_r06	RGv2 Run 6	rgv2_r06_s143		RGv2				23
	529.558	520-2-KB	6	220	66290.9	0.874063	36.8372	Picard	36.9361	rgv2_m01	0.078936	dv-comp	ref_prog03	4	rgv2_r06	RGv2 Run 6	rgv2_r06_s144		RGv2				24
