# Supplementary material for: A photoconversion model for full spectral programming and multiplexing of optogenetic systems
Source: Mol Syst Biol. 2017 Apr 24;13(4):926. doi: 10.15252/msb.20167456 (PMC5408778; doi:10.15252/msb.20167456)
Supplement: Supplementary file 10 — Dataset EV2 [file MSB-13-926-s010.zip › dataset_ev2_ccasr_data_and_analysis/ccasr_data/dv-mono/rgv2_wholepop_dv-mono_complete.xlsx]

## Sheet: Sheet1
Acquisition Time (s)	Activating intensity	Beads ID	Bot Centroid (nm)	Bot DC	Bot FWHM (nm)	Bot GS Cal	Bot Intensity (umol/m2/s)	Bot LED ID	Bot Peak (nm)	Bottom LEDs	Category	Col	Data time point	Duration	Experiment ID	FL1 CV	FL1 Detector Volt.	FL1 Geom. Mean	FL1 IQR	FL1 Mean	FL1 Median	FL1 Mode	FL1 RCV	FL1 Std	FL1 Units	File Path	Gate Fraction	Growth temp max	Growth temp mean	Growth temp min	Growth temp stdev	Instrument ID	LPA	LPF update period	Maturation temp max	Maturation temp mean	Maturation temp min	Maturation temp stdev	Model	Number of Events	OD	Perturbation signal	Pre-rand well	Program type	Randomize	Raw OD	Reference signal	Row	Run ID
11.847		B0001	527.777	4	27.9507	179	22.3563	520-2-KB	521	EO_15	Dynamic	1	450	480	rgv2_r07	1.6342	650	7962.1	12360.8	14572.1	7453.18	7180.78	1.65846	23813.7	MEF	c:\users\evan\skydrive\projects\12.lightsensorcharacterization\experiments\rgv2\rgv2_r07\measurements\flow\fcs\Cells146.fcs	0.8	36.45	36.45	36.45	0	FC002	Sisko	0.1	37.13	36.9051	35.21	0.372434	rgv2_m01	16625	0.072496		22	dv-mono	Yes	0.0475	ref_prog03	1	rgv2_r07
12.477		B0001	528.316	4	28.2491	172	22.4314	520-2-KB	522.5	EO_15	Dynamic	2	420	480	rgv2_r07	1.47436	650	9072.54	14738.4	16353.6	8978.24	15120.6	1.64157	24111	MEF	c:\users\evan\skydrive\projects\12.lightsensorcharacterization\experiments\rgv2\rgv2_r07\measurements\flow\fcs\Cells147.fcs	0.8	36.45	36.45	36.45	0	FC002	Sisko	0.1	37.13	36.9051	35.21	0.372434	rgv2_m01	16604	0.084456		21	dv-mono	Yes	0.0488	ref_prog03	1	rgv2_r07
12.207		B0001	528.122	4	28.3931	170	22.5373	520-2-KB	521.5	EO_15	Dynamic	3	380	480	rgv2_r07	1.17155	650	19649.7	33032.9	33721.1	21536.9	29554.7	1.53378	39505.9	MEF	c:\users\evan\skydrive\projects\12.lightsensorcharacterization\experiments\rgv2\rgv2_r07\measurements\flow\fcs\Cells148.fcs	0.8	36.45	36.45	36.45	0	FC002	Sisko	0.1	37.13	36.9051	35.21	0.372434	rgv2_m01	16377	0.066976		19	dv-mono	Yes	0.0469	ref_prog03	1	rgv2_r07
10.972		B0001	528.115	4	27.9049	182	22.747	520-2-KB	521	EO_15	Dynamic	4	280	480	rgv2_r07	0.897432	650	37657.6	54434.7	56559.8	43692.8	38354.4	1.24585	50758.6	MEF	c:\users\evan\skydrive\projects\12.lightsensorcharacterization\experiments\rgv2\rgv2_r07\measurements\flow\fcs\Cells149.fcs	0.8	36.45	36.45	36.45	0	FC002	Sisko	0.1	37.13	36.9051	35.21	0.372434	rgv2_m01	16434	0.077096		14	dv-mono	Yes	0.048	ref_prog03	1	rgv2_r07
10.753		B0001	529.665	4	29.0017	195	22.5229	520-2-KB	523	EO_15	Dynamic	5	100	480	rgv2_r07	1.50526	650	6018.62	10743.9	11580.5	5796.89	4425.51	1.85339	17431.6	MEF	c:\users\evan\skydrive\projects\12.lightsensorcharacterization\experiments\rgv2\rgv2_r07\measurements\flow\fcs\Cells150.fcs	0.8	36.45	36.45	36.45	0	FC002	Sisko	0.1	37.13	36.9051	35.21	0.372434	rgv2_m01	16417	0.083536		5	dv-mono	Yes	0.0487	ref_prog03	1	rgv2_r07
11.694		B0001	528.461	4	28.2566	170	22.4554	520-2-KB	522	EO_15	Dynamic	6	300	480	rgv2_r07	0.926683	650	34200.8	53322.1	52717.7	39075.2	59403.5	1.3646	48852.6	MEF	c:\users\evan\skydrive\projects\12.lightsensorcharacterization\experiments\rgv2\rgv2_r07\measurements\flow\fcs\Cells151.fcs	0.8	36.45	36.45	36.45	0	FC002	Sisko	0.1	37.13	36.9051	35.21	0.372434	rgv2_m01	16429	0.066056		15	dv-mono	Yes	0.0468	ref_prog03	1	rgv2_r07
10.534		B0001	527.91	4	27.9376	192	22.6361	520-2-KB	521	EO_15	Dynamic	1	40	480	rgv2_r07	2.03337	650	2047.48	2603.8	3716.12	1950.86	1844.9	1.33469	7556.23	MEF	c:\users\evan\skydrive\projects\12.lightsensorcharacterization\experiments\rgv2\rgv2_r07\measurements\flow\fcs\Cells152.fcs	0.8	36.45	36.45	36.45	0	FC002	Sisko	0.1	37.13	36.9051	35.21	0.372434	rgv2_m01	16593	0.079856		2	dv-mono	Yes	0.0483	ref_prog03	2	rgv2_r07
10.149		B0001	532.19	4	27.9449	192	22.5608	520-2-KB	526.5	EO_15	Dynamic	2	260	480	rgv2_r07	0.874348	650	40059.3	57659.5	59931.3	47955.1	71558.5	1.20236	52400.8	MEF	c:\users\evan\skydrive\projects\12.lightsensorcharacterization\experiments\rgv2\rgv2_r07\measurements\flow\fcs\Cells153.fcs	0.8	36.45	36.45	36.45	0	FC002	Sisko	0.1	37.13	36.9051	35.21	0.372434	rgv2_m01	16580	0.089056		13	dv-mono	Yes	0.0493	ref_prog03	2	rgv2_r07
11.461		B0001	528.419	4	28.207	170	22.628	520-2-KB	522	EO_15	Dynamic	3	120	480	rgv2_r07	1.32378	650	8080.06	14471.7	14629.7	8256.74	6790.74	1.75272	19366.5	MEF	c:\users\evan\skydrive\projects\12.lightsensorcharacterization\experiments\rgv2\rgv2_r07\measurements\flow\fcs\Cells154.fcs	0.8	36.45	36.45	36.45	0	FC002	Sisko	0.1	37.13	36.9051	35.21	0.372434	rgv2_m01	16541	0.082616		6	dv-mono	Yes	0.0486	ref_prog03	2	rgv2_r07
9.916		B0001	528.709	4	27.8753	174	22.5298	520-2-KB	522.5	EO_15	Dynamic	4	80	480	rgv2_r07	1.63616	650	5010.29	9639.08	11024.1	4425.51	3021.5	2.17807	18037.2	MEF	c:\users\evan\skydrive\projects\12.lightsensorcharacterization\experiments\rgv2\rgv2_r07\measurements\flow\fcs\Cells155.fcs	0.8	36.45	36.45	36.45	0	FC002	Sisko	0.1	37.13	36.9051	35.21	0.372434	rgv2_m01	16382	0.099176		4	dv-mono	Yes	0.0504	ref_prog03	2	rgv2_r07
10.837		B0001	527.102	4	28.2811	174	22.4816	520-2-KB	521	EO_15	Dynamic	5	180	480	rgv2_r07	0.895584	650	27806.8	37528	40484.4	30962.7	26678.4	1.21204	36257.2	MEF	c:\users\evan\skydrive\projects\12.lightsensorcharacterization\experiments\rgv2\rgv2_r07\measurements\flow\fcs\Cells156.fcs	0.8	36.45	36.45	36.45	0	FC002	Sisko	0.1	37.13	36.9051	35.21	0.372434	rgv2_m01	16544	0.087216		9	dv-mono	Yes	0.0491	ref_prog03	2	rgv2_r07
10.056		B0001	528.198	4	28.2708	168	22.4516	520-2-KB	522	EO_15	Dynamic	6	360	480	rgv2_r07	1.27464	650	15670	24701.9	26821.5	16289.5	11760.4	1.51643	34187.8	MEF	c:\users\evan\skydrive\projects\12.lightsensorcharacterization\experiments\rgv2\rgv2_r07\measurements\flow\fcs\Cells157.fcs	0.8	36.45	36.45	36.45	0	FC002	Sisko	0.1	37.13	36.9051	35.21	0.372434	rgv2_m01	16592	0.089976		18	dv-mono	Yes	0.0494	ref_prog03	2	rgv2_r07
10.81		B0001	531.996	4	27.5313	182	22.4104	520-2-KB	526.5	EO_15	Dynamic	1	160	480	rgv2_r07	1.04684	650	17122.8	27292.9	27741.7	19440.9	29831.1	1.40389	29041.1	MEF	c:\users\evan\skydrive\projects\12.lightsensorcharacterization\experiments\rgv2\rgv2_r07\measurements\flow\fcs\Cells158.fcs	0.8	36.45	36.45	36.45	0	FC002	Sisko	0.1	37.13	36.9051	35.21	0.372434	rgv2_m01	16524	0.075256		8	dv-mono	Yes	0.0478	ref_prog03	3	rgv2_r07
10.15		B0001	527.647	4	28.2178	185	22.4194	520-2-KB	521	EO_15	Dynamic	2	60	480	rgv2_r07	1.75598	650	3690.75	6146.77	7689.77	3410.16	3224.93	1.80249	13503.1	MEF	c:\users\evan\skydrive\projects\12.lightsensorcharacterization\experiments\rgv2\rgv2_r07\measurements\flow\fcs\Cells159.fcs	0.8	36.45	36.45	36.45	0	FC002	Sisko	0.1	37.13	36.9051	35.21	0.372434	rgv2_m01	16460	0.084456		3	dv-mono	Yes	0.0488	ref_prog03	3	rgv2_r07
9.902		B0001	528.283	4	28.0539	171	22.441	520-2-KB	522.5	EO_15	Dynamic	3	20	480	rgv2_r07	2.04393	650	2567.65	4183.51	8286.84	1827.8	1761	2.28882	16937.7	MEF	c:\users\evan\skydrive\projects\12.lightsensorcharacterization\experiments\rgv2\rgv2_r07\measurements\flow\fcs\Cells160.fcs	0.8	36.45	36.45	36.45	0	FC002	Sisko	0.1	37.13	36.9051	35.21	0.372434	rgv2_m01	16440	0.082616		1	dv-mono	Yes	0.0486	ref_prog03	3	rgv2_r07
11.757		B0001	528.515	4	27.6587	177	22.6782	520-2-KB	522.5	EO_15	Dynamic	4	340	480	rgv2_r07	1.0683	650	23801	37687.5	38290.4	25465.2	26678.4	1.47996	40905.6	MEF	c:\users\evan\skydrive\projects\12.lightsensorcharacterization\experiments\rgv2\rgv2_r07\measurements\flow\fcs\Cells161.fcs	0.8	36.45	36.45	36.45	0	FC002	Sisko	0.1	37.13	36.9051	35.21	0.372434	rgv2_m01	16461	0.067896		17	dv-mono	Yes	0.047	ref_prog03	3	rgv2_r07
12.101		B0001	527.493	4	27.8633	181	22.6439	520-2-KB	521	EO_15	Dynamic	5	400	480	rgv2_r07	1.45763	650	12462.3	19504.2	22091.1	12669.6	15694.2	1.53945	32200.6	MEF	c:\users\evan\skydrive\projects\12.lightsensorcharacterization\experiments\rgv2\rgv2_r07\measurements\flow\fcs\Cells162.fcs	0.8	36.45	36.45	36.45	0	FC002	Sisko	0.1	37.13	36.9051	35.21	0.372434	rgv2_m01	16582	0.079856		20	dv-mono	Yes	0.0483	ref_prog03	3	rgv2_r07
9.661		B0001	528.356	4	28.2953	174	22.4741	520-2-KB	522.5	EO_15	Dynamic	6	140	480	rgv2_r07	1.14406	650	12916	21445.4	21932.3	14433	17386.3	1.48586	25092	MEF	c:\users\evan\skydrive\projects\12.lightsensorcharacterization\experiments\rgv2\rgv2_r07\measurements\flow\fcs\Cells163.fcs	0.8	36.45	36.45	36.45	0	FC002	Sisko	0.1	37.13	36.9051	35.21	0.372434	rgv2_m01	16588	0.093656		7	dv-mono	Yes	0.0498	ref_prog03	3	rgv2_r07
10.43		B0001	528.107	4	28.1772	192	22.4356	520-2-KB	521.5	EO_15	Dynamic	1	320	480	rgv2_r07	1.00462	650	26831.5	41743.8	42357.6	29554.7	35272.3	1.41242	42553.3	MEF	c:\users\evan\skydrive\projects\12.lightsensorcharacterization\experiments\rgv2\rgv2_r07\measurements\flow\fcs\Cells164.fcs	0.8	36.45	36.45	36.45	0	FC002	Sisko	0.1	37.13	36.9051	35.21	0.372434	rgv2_m01	16570	0.075256		16	dv-mono	Yes	0.0478	ref_prog03	4	rgv2_r07
11.111		B0001	527.717	4	27.8762	193	22.5986	520-2-KB	521	EO_15	Dynamic	2	480	480	rgv2_r07	1.68427	650	6505.8	10077	11915.8	5961.05	3994.81	1.69047	20069.4	MEF	c:\users\evan\skydrive\projects\12.lightsensorcharacterization\experiments\rgv2\rgv2_r07\measurements\flow\fcs\Cells165.fcs	0.8	36.45	36.45	36.45	0	FC002	Sisko	0.1	37.13	36.9051	35.21	0.372434	rgv2_m01	16558	0.066056		23	dv-mono	Yes	0.0468	ref_prog03	4	rgv2_r07
10.726		B0001	529.786	4	29.1329	199	22.2858	520-2-KB	523.5	EO_15	Dynamic	3	200	480	rgv2_r07	0.737403	650	48906.4	52964.2	64857	55140.7	53125.4	0.960528	47825.7	MEF	c:\users\evan\skydrive\projects\12.lightsensorcharacterization\experiments\rgv2\rgv2_r07\measurements\flow\fcs\Cells166.fcs	0.8	36.45	36.45	36.45	0	FC002	Sisko	0.1	37.13	36.9051	35.21	0.372434	rgv2_m01	16471	0.077096		10	dv-mono	Yes	0.048	ref_prog03	4	rgv2_r07
9.575		B0001	528.039	4	28.1983	175	22.4989	520-2-KB	522	EO_15	Dynamic	4	220	480	rgv2_r07	0.738272	650	47700.3	54656.1	64294.2	55140.7	63402.9	0.991212	47466.6	MEF	c:\users\evan\skydrive\projects\12.lightsensorcharacterization\experiments\rgv2\rgv2_r07\measurements\flow\fcs\Cells167.fcs	0.8	36.45	36.45	36.45	0	FC002	Sisko	0.1	37.13	36.9051	35.21	0.372434	rgv2_m01	16341	0.078936		11	dv-mono	Yes	0.0482	ref_prog03	4	rgv2_r07
10.477		B0001	527.5	4	28.3554	171	22.4254	520-2-KB	521.5	EO_15	Dynamic	5	240	480	rgv2_r07	0.772073	650	49286.2	57333.3	67393.1	57767.6	76376.2	0.992482	52032.4	MEF	c:\users\evan\skydrive\projects\12.lightsensorcharacterization\experiments\rgv2\rgv2_r07\measurements\flow\fcs\Cells168.fcs	0.8	36.45	36.45	36.45	0	FC002	Sisko	0.1	37.13	36.9051	35.21	0.372434	rgv2_m01	16292	0.070656		12	dv-mono	Yes	0.0473	ref_prog03	4	rgv2_r07
9.272		B0001	527.658	4	28.286	175	22.5841	520-2-KB	521	EO_15	Dynamic	6	0	480	rgv2_r07	2.78808	650	1680.86	1938.43	6162.39	1224.91	754.91	1.58251	17181.3	MEF	c:\users\evan\skydrive\projects\12.lightsensorcharacterization\experiments\rgv2\rgv2_r07\measurements\flow\fcs\Cells169.fcs	0.8	36.45	36.45	36.45	0	FC002	Sisko	0.1	37.13	36.9051	35.21	0.372434	rgv2_m01	16456	0.089056		0	dv-mono	Yes	0.0493	ref_prog03	4	rgv2_r07
11.866		B0001	388.541	9	12.4891	255	20.6762	380-SB	386	EO_25	Dynamic	1	420	480	rgv2_r07	1.64651	650	8628.27	13846.4	16281.6	8256.74	10615.9	1.67698	26807.7	MEF	c:\users\evan\skydrive\projects\12.lightsensorcharacterization\experiments\rgv2\rgv2_r07\measurements\flow\fcs\Cells170.fcs	0.8	36.45	36.45	36.45	0	FC002	Janeway	0.1	37.13	36.9051	35.21	0.372434	rgv2_m01	16548	0.058696		21	dv-mono	Yes	0.046	ref_prog03	1	rgv2_r07
11.427		B0001	388.342	9	12.2743	255	20.7573	380-SB	386	EO_25	Dynamic	2	200	480	rgv2_r07	0.900904	650	27918.2	36871.4	40669.1	30962.7	33047.3	1.19083	36638.9	MEF	c:\users\evan\skydrive\projects\12.lightsensorcharacterization\experiments\rgv2\rgv2_r07\measurements\flow\fcs\Cells171.fcs	0.8	36.45	36.45	36.45	0	FC002	Janeway	0.1	37.13	36.9051	35.21	0.372434	rgv2_m01	16513	0.081696		10	dv-mono	Yes	0.0485	ref_prog03	1	rgv2_r07
11.896		B0001	387.8	9	12.0006	255	21.1048	380-SB	385.5	EO_25	Dynamic	3	20	480	rgv2_r07	2.19699	650	1600.2	1817.84	2661.53	1517.33	1619.49	1.19805	5847.37	MEF	c:\users\evan\skydrive\projects\12.lightsensorcharacterization\experiments\rgv2\rgv2_r07\measurements\flow\fcs\Cells172.fcs	0.8	36.45	36.45	36.45	0	FC002	Janeway	0.1	37.13	36.9051	35.21	0.372434	rgv2_m01	16503	0.065136		1	dv-mono	Yes	0.0467	ref_prog03	1	rgv2_r07
12.661		B0001	388.397	9	12.3427	255	22.4205	380-SB	386.5	EO_25	Dynamic	4	140	480	rgv2_r07	1.20905	650	11038.8	18465.4	18987.3	11981.4	16138.6	1.54117	22956.7	MEF	c:\users\evan\skydrive\projects\12.lightsensorcharacterization\experiments\rgv2\rgv2_r07\measurements\flow\fcs\Cells173.fcs	0.8	36.45	36.45	36.45	0	FC002	Janeway	0.1	37.13	36.9051	35.21	0.372434	rgv2_m01	16494	0.064216		7	dv-mono	Yes	0.0466	ref_prog03	1	rgv2_r07
11.787		B0001	387.555	9	12.1108	255	22.2173	380-SB	385.5	EO_25	Dynamic	5	180	480	rgv2_r07	0.965915	650	22596.3	31901.8	34404.3	24763.9	26927.9	1.28823	33231.7	MEF	c:\users\evan\skydrive\projects\12.lightsensorcharacterization\experiments\rgv2\rgv2_r07\measurements\flow\fcs\Cells174.fcs	0.8	36.45	36.45	36.45	0	FC002	Janeway	0.1	37.13	36.9051	35.21	0.372434	rgv2_m01	16432	0.068816		9	dv-mono	Yes	0.0471	ref_prog03	1	rgv2_r07
10.498		B0001	387.662	9	12.0346	255	21.4492	380-SB	385.5	EO_25	Dynamic	6	40	480	rgv2_r07	2.21757	650	2290.19	2927.8	4006.42	2243.18	2938.29	1.3052	8884.52	MEF	c:\users\evan\skydrive\projects\12.lightsensorcharacterization\experiments\rgv2\rgv2_r07\measurements\flow\fcs\Cells175.fcs	0.8	36.45	36.45	36.45	0	FC002	Janeway	0.1	37.13	36.9051	35.21	0.372434	rgv2_m01	16446	0.084456		2	dv-mono	Yes	0.0488	ref_prog03	1	rgv2_r07
11.014		B0001	389.118	9	12.4845	255	21.2879	380-SB	387	EO_25	Dynamic	1	160	480	rgv2_r07	1.16425	650	13127.4	20830.1	21985	14299.3	18384.9	1.45673	25596	MEF	c:\users\evan\skydrive\projects\12.lightsensorcharacterization\experiments\rgv2\rgv2_r07\measurements\flow\fcs\Cells176.fcs	0.8	36.45	36.45	36.45	0	FC002	Janeway	0.1	37.13	36.9051	35.21	0.372434	rgv2_m01	16576	0.074336		8	dv-mono	Yes	0.0477	ref_prog03	2	rgv2_r07
12.08		B0001	387.735	9	12.0484	255	21.307	380-SB	385.5	EO_25	Dynamic	2	360	480	rgv2_r07	1.38396	650	12085.8	19828	21595.2	12435.9	16595.6	1.59441	29886.8	MEF	c:\users\evan\skydrive\projects\12.lightsensorcharacterization\experiments\rgv2\rgv2_r07\measurements\flow\fcs\Cells177.fcs	0.8	36.45	36.45	36.45	0	FC002	Janeway	0.1	37.13	36.9051	35.21	0.372434	rgv2_m01	16603	0.067896		18	dv-mono	Yes	0.047	ref_prog03	2	rgv2_r07
11.125		B0001	387.833	9	12.0814	255	21.108	380-SB	385.5	EO_25	Dynamic	3	320	480	rgv2_r07	1.18267	650	19180.3	35618.8	34104.8	20367	21139.7	1.74884	40334.7	MEF	c:\users\evan\skydrive\projects\12.lightsensorcharacterization\experiments\rgv2\rgv2_r07\measurements\flow\fcs\Cells178.fcs	0.8	36.45	36.45	36.45	0	FC002	Janeway	0.1	37.13	36.9051	35.21	0.372434	rgv2_m01	16434	0.066056		16	dv-mono	Yes	0.0468	ref_prog03	2	rgv2_r07
11.641		B0001	388.846	9	12.4603	255	22.1445	380-SB	386.5	EO_25	Dynamic	4	120	480	rgv2_r07	1.37347	650	7337.34	12547	13084	7384.13	4994.77	1.69919	17970.5	MEF	c:\users\evan\skydrive\projects\12.lightsensorcharacterization\experiments\rgv2\rgv2_r07\measurements\flow\fcs\Cells179.fcs	0.8	36.45	36.45	36.45	0	FC002	Janeway	0.1	37.13	36.9051	35.21	0.372434	rgv2_m01	16542	0.070656		6	dv-mono	Yes	0.0473	ref_prog03	2	rgv2_r07
11.633		B0001	388.647	10	12.371	255	22.5007	380-SB	386.5	EO_25	Dynamic	5	240	480	rgv2_r07	1.01116	650	25674.7	40707.7	41219.1	29280.9	43288	1.39025	41679	MEF	c:\users\evan\skydrive\projects\12.lightsensorcharacterization\experiments\rgv2\rgv2_r07\measurements\flow\fcs\Cells180.fcs	0.8	36.45	36.45	36.45	0	FC002	Janeway	0.1	37.13	36.9051	35.21	0.372434	rgv2_m01	16505	0.077096		12	dv-mono	Yes	0.048	ref_prog03	2	rgv2_r07
10.309		B0001	388.398	9	12.2935	255	21.9194	380-SB	386	EO_25	Dynamic	6	80	480	rgv2_r07	1.70199	650	3648.35	5708.5	6952.6	3442.05	2857.38	1.65846	11833.3	MEF	c:\users\evan\skydrive\projects\12.lightsensorcharacterization\experiments\rgv2\rgv2_r07\measurements\flow\fcs\Cells181.fcs	0.8	36.45	36.45	36.45	0	FC002	Janeway	0.1	37.13	36.9051	35.21	0.372434	rgv2_m01	16557	0.116656		4	dv-mono	Yes	0.0523	ref_prog03	2	rgv2_r07
11.767		B0001	388.143	9	12.2222	255	22.3363	380-SB	386	EO_25	Dynamic	1	480	480	rgv2_r07	1.83937	650	5402.64	8313.07	10384.9	4857.22	3506.73	1.71149	19101.6	MEF	c:\users\evan\skydrive\projects\12.lightsensorcharacterization\experiments\rgv2\rgv2_r07\measurements\flow\fcs\Cells182.fcs	0.8	36.45	36.45	36.45	0	FC002	Janeway	0.1	37.13	36.9051	35.21	0.372434	rgv2_m01	16595	0.069736		23	dv-mono	Yes	0.0472	ref_prog03	3	rgv2_r07
10.44		B0001	388.295	9	12.3058	255	22.3581	380-SB	386	EO_25	Dynamic	2	60	480	rgv2_r07	1.79116	650	2809.19	3961.39	5210.53	2702.17	3539.52	1.466	9332.92	MEF	c:\users\evan\skydrive\projects\12.lightsensorcharacterization\experiments\rgv2\rgv2_r07\measurements\flow\fcs\Cells183.fcs	0.8	36.45	36.45	36.45	0	FC002	Janeway	0.1	37.13	36.9051	35.21	0.372434	rgv2_m01	16590	0.084456		3	dv-mono	Yes	0.0488	ref_prog03	3	rgv2_r07
12.391		B0001	388.822	9	12.4255	255	20.8276	380-SB	386.5	EO_25	Dynamic	3	400	480	rgv2_r07	1.61192	650	7960.19	12852.8	14845.7	7735.91	4948.5	1.66145	23930	MEF	c:\users\evan\skydrive\projects\12.lightsensorcharacterization\experiments\rgv2\rgv2_r07\measurements\flow\fcs\Cells184.fcs	0.8	36.45	36.45	36.45	0	FC002	Janeway	0.1	37.13	36.9051	35.21	0.372434	rgv2_m01	16616	0.073416		20	dv-mono	Yes	0.0476	ref_prog03	3	rgv2_r07
11.696		B0001	389.178	9	12.502	255	20.2542	380-SB	387	EO_25	Dynamic	4	340	480	rgv2_r07	1.38367	650	12384.1	19852.2	22029.4	12669.6	8569.96	1.56692	30481.5	MEF	c:\users\evan\skydrive\projects\12.lightsensorcharacterization\experiments\rgv2\rgv2_r07\measurements\flow\fcs\Cells185.fcs	0.8	36.45	36.45	36.45	0	FC002	Janeway	0.1	37.13	36.9051	35.21	0.372434	rgv2_m01	16528	0.070656		17	dv-mono	Yes	0.0473	ref_prog03	3	rgv2_r07
11.749		B0001	388.677	9	12.4159	255	21.7564	380-SB	386.5	EO_25	Dynamic	5	260	480	rgv2_r07	1.06424	650	23057.4	37567.7	37601.1	25465.2	26431.2	1.47526	40016.7	MEF	c:\users\evan\skydrive\projects\12.lightsensorcharacterization\experiments\rgv2\rgv2_r07\measurements\flow\fcs\Cells186.fcs	0.8	36.45	36.45	36.45	0	FC002	Janeway	0.1	37.13	36.9051	35.21	0.372434	rgv2_m01	16600	0.081696		13	dv-mono	Yes	0.0485	ref_prog03	3	rgv2_r07
10.763		B0001	389.109	9	12.5487	255	22.1465	380-SB	387	EO_25	Dynamic	6	220	480	rgv2_r07	0.933186	650	27183.9	39815.4	41313.8	30962.7	30962.7	1.28591	38553.5	MEF	c:\users\evan\skydrive\projects\12.lightsensorcharacterization\experiments\rgv2\rgv2_r07\measurements\flow\fcs\Cells187.fcs	0.8	36.45	36.45	36.45	0	FC002	Janeway	0.1	37.13	36.9051	35.21	0.372434	rgv2_m01	16556	0.089976		11	dv-mono	Yes	0.0494	ref_prog03	3	rgv2_r07
9.839		B0001	388.797	9	12.4512	255	22.4832	380-SB	386.5	EO_25	Dynamic	1	0	480	rgv2_r07	2.75769	650	1124.06	1132.95	1763.69	1045.64	720.581	1.0835	4863.72	MEF	c:\users\evan\skydrive\projects\12.lightsensorcharacterization\experiments\rgv2\rgv2_r07\measurements\flow\fcs\Cells188.fcs	0.8	36.45	36.45	36.45	0	FC002	Janeway	0.1	37.13	36.9051	35.21	0.372434	rgv2_m01	16608	0.081696		0	dv-mono	Yes	0.0485	ref_prog03	4	rgv2_r07
12.866		B0001	387.98	9	12.105	255	20.6787	380-SB	385.5	EO_25	Dynamic	2	380	480	rgv2_r07	1.36544	650	11498.9	18155.8	20294.5	11651.5	14568	1.55824	27710.9	MEF	c:\users\evan\skydrive\projects\12.lightsensorcharacterization\experiments\rgv2\rgv2_r07\measurements\flow\fcs\Cells189.fcs	0.8	36.45	36.45	36.45	0	FC002	Janeway	0.1	37.13	36.9051	35.21	0.372434	rgv2_m01	16597	0.055016		19	dv-mono	Yes	0.0456	ref_prog03	4	rgv2_r07
11.778		B0001	387.875	9	12.1628	255	22.2689	380-SB	386	EO_25	Dynamic	3	450	480	rgv2_r07	1.75311	650	6397.53	10347.5	12386	6016.79	3994.81	1.71978	21713.9	MEF	c:\users\evan\skydrive\projects\12.lightsensorcharacterization\experiments\rgv2\rgv2_r07\measurements\flow\fcs\Cells190.fcs	0.8	36.45	36.45	36.45	0	FC002	Janeway	0.1	37.13	36.9051	35.21	0.372434	rgv2_m01	16547	0.068816		22	dv-mono	Yes	0.0471	ref_prog03	4	rgv2_r07
11.54		B0001	388.449	9	12.2848	255	21.7324	380-SB	386	EO_25	Dynamic	4	280	480	rgv2_r07	1.15452	650	19255.1	33214.6	33050.8	21139.7	20557.5	1.5712	38157.6	MEF	c:\users\evan\skydrive\projects\12.lightsensorcharacterization\experiments\rgv2\rgv2_r07\measurements\flow\fcs\Cells191.fcs	0.8	36.45	36.45	36.45	0	FC002	Janeway	0.1	37.13	36.9051	35.21	0.372434	rgv2_m01	16588	0.071576		14	dv-mono	Yes	0.0474	ref_prog03	4	rgv2_r07
11.512		B0001	389.234	9	12.5928	255	21.1473	380-SB	387	EO_25	Dynamic	5	100	480	rgv2_r07	1.45161	650	6189.42	10738	11551.3	5961.05	3165.44	1.80136	16768	MEF	c:\users\evan\skydrive\projects\12.lightsensorcharacterization\experiments\rgv2\rgv2_r07\measurements\flow\fcs\Cells192.fcs	0.8	36.45	36.45	36.45	0	FC002	Janeway	0.1	37.13	36.9051	35.21	0.372434	rgv2_m01	16488	0.062376		5	dv-mono	Yes	0.0464	ref_prog03	4	rgv2_r07
10.602		B0001	389.062	9	12.3873	255	21.259	380-SB	387	EO_25	Dynamic	6	300	480	rgv2_r07	1.25419	650	15284.3	25594.1	26592.3	16441.9	16441.9	1.55664	33351.9	MEF	c:\users\evan\skydrive\projects\12.lightsensorcharacterization\experiments\rgv2\rgv2_r07\measurements\flow\fcs\Cells193.fcs	0.8	36.45	36.45	36.45	0	FC002	Janeway	0.1	37.13	36.9051	35.21	0.372434	rgv2_m01	16568	0.078936		15	dv-mono	Yes	0.0482	ref_prog03	4	rgv2_r07
10.858		B0001	527.777	4	27.9507	179	22.3563	520-2-KB	521	EO_15	Dynamic	1	100	480	rgv2_r08	1.48326	650	4038.38	6867.13	7564.03	3907.19	3069.41	1.75756	11219.5	MEF	c:\users\evan\skydrive\projects\12.lightsensorcharacterization\experiments\rgv2\rgv2_r08\measurements\flow\fcs\Cells050.fcs	0.8	36.97	36.8265	36.07	0.191264	FC002	Sisko	0.1	37.16	37.0092	36.69	0.0859908	rgv2_m01	16173	0.084456		5	dv-mono	Yes	0.0488	ref_prog03	1	rgv2_r08
12.806		B0001	528.316	4	28.2491	172	22.4314	520-2-KB	522.5	EO_15	Dynamic	2	480	480	rgv2_r08	1.72962	650	4930.79	7269.44	9002.93	4532.76	3463.06	1.60376	15571.6	MEF	c:\users\evan\skydrive\projects\12.lightsensorcharacterization\experiments\rgv2\rgv2_r08\measurements\flow\fcs\Cells051.fcs	0.8	36.97	36.8265	36.07	0.191264	FC002	Sisko	0.1	37.16	37.0092	36.69	0.0859908	rgv2_m01	16220	0.072496		23	dv-mono	Yes	0.0475	ref_prog03	1	rgv2_r08
14.538		B0001	528.122	4	28.3931	170	22.5373	520-2-KB	521.5	EO_15	Dynamic	3	300	480	rgv2_r08	0.930337	650	33251.5	49217.4	50584.2	37623.5	59290.3	1.30816	47060.3	MEF	c:\users\evan\skydrive\projects\12.lightsensorcharacterization\experiments\rgv2\rgv2_r08\measurements\flow\fcs\Cells052.fcs	0.8	36.97	36.8265	36.07	0.191264	FC002	Sisko	0.1	37.16	37.0092	36.69	0.0859908	rgv2_m01	16318	0.056856		15	dv-mono	Yes	0.0458	ref_prog03	1	rgv2_r08
12.686		B0001	528.115	4	27.9049	182	22.747	520-2-KB	521	EO_15	Dynamic	4	380	480	rgv2_r08	1.39514	650	13382.5	20426.4	23309.4	13806.9	14065.6	1.47943	32519.9	MEF	c:\users\evan\skydrive\projects\12.lightsensorcharacterization\experiments\rgv2\rgv2_r08\measurements\flow\fcs\Cells053.fcs	0.8	36.97	36.8265	36.07	0.191264	FC002	Sisko	0.1	37.16	37.0092	36.69	0.0859908	rgv2_m01	16208	0.059616		19	dv-mono	Yes	0.0461	ref_prog03	1	rgv2_r08
11.33		B0001	529.665	4	29.0017	195	22.5229	520-2-KB	523	EO_15	Dynamic	5	140	480	rgv2_r08	1.2805	650	8184.75	14404.9	14568.8	8680.43	7143.11	1.65947	18655.3	MEF	c:\users\evan\skydrive\projects\12.lightsensorcharacterization\experiments\rgv2\rgv2_r08\measurements\flow\fcs\Cells054.fcs	0.8	36.97	36.8265	36.07	0.191264	FC002	Sisko	0.1	37.16	37.0092	36.69	0.0859908	rgv2_m01	16181	0.081696		7	dv-mono	Yes	0.0485	ref_prog03	1	rgv2_r08
11.818		B0001	528.461	4	28.2566	170	22.4554	520-2-KB	522	EO_15	Dynamic	6	340	480	rgv2_r08	1.19275	650	17847.5	28614.7	29848.7	18930.2	20389.4	1.51159	35602	MEF	c:\users\evan\skydrive\projects\12.lightsensorcharacterization\experiments\rgv2\rgv2_r08\measurements\flow\fcs\Cells055.fcs	0.8	36.97	36.8265	36.07	0.191264	FC002	Sisko	0.1	37.16	37.0092	36.69	0.0859908	rgv2_m01	16162	0.073416		17	dv-mono	Yes	0.0476	ref_prog03	1	rgv2_r08
11.595		B0001	527.91	4	27.9376	192	22.6361	520-2-KB	521	EO_15	Dynamic	1	240	480	rgv2_r08	0.814962	650	37421.9	47721.1	52787.2	42844.4	70071.9	1.11382	43019.6	MEF	c:\users\evan\skydrive\projects\12.lightsensorcharacterization\experiments\rgv2\rgv2_r08\measurements\flow\fcs\Cells056.fcs	0.8	36.97	36.8265	36.07	0.191264	FC002	Sisko	0.1	37.16	37.0092	36.69	0.0859908	rgv2_m01	16146	0.088136		12	dv-mono	Yes	0.0492	ref_prog03	2	rgv2_r08
11.92		B0001	532.19	4	27.9449	192	22.5608	520-2-KB	526.5	EO_15	Dynamic	2	450	480	rgv2_r08	1.83147	650	6252.44	9570.1	11629.8	5769.94	4532.76	1.65861	21299.5	MEF	c:\users\evan\skydrive\projects\12.lightsensorcharacterization\experiments\rgv2\rgv2_r08\measurements\flow\fcs\Cells057.fcs	0.8	36.97	36.8265	36.07	0.191264	FC002	Sisko	0.1	37.16	37.0092	36.69	0.0859908	rgv2_m01	16209	0.078936		22	dv-mono	Yes	0.0482	ref_prog03	2	rgv2_r08
12.042		B0001	528.419	4	28.207	170	22.628	520-2-KB	522	EO_15	Dynamic	3	160	480	rgv2_r08	1.10933	650	12586.2	20856.4	21210.4	14329.2	15722.9	1.45551	23529.3	MEF	c:\users\evan\skydrive\projects\12.lightsensorcharacterization\experiments\rgv2\rgv2_r08\measurements\flow\fcs\Cells058.fcs	0.8	36.97	36.8265	36.07	0.191264	FC002	Sisko	0.1	37.16	37.0092	36.69	0.0859908	rgv2_m01	16178	0.067896		8	dv-mono	Yes	0.047	ref_prog03	2	rgv2_r08
11.769		B0001	528.709	4	27.8753	174	22.5298	520-2-KB	522.5	EO_15	Dynamic	4	20	480	rgv2_r08	2.10184	650	1030.67	1127.63	1696.06	944.284	627.672	1.19417	3564.85	MEF	c:\users\evan\skydrive\projects\12.lightsensorcharacterization\experiments\rgv2\rgv2_r08\measurements\flow\fcs\Cells059.fcs	0.8	36.97	36.8265	36.07	0.191264	FC002	Sisko	0.1	37.16	37.0092	36.69	0.0859908	rgv2_m01	16280	0.082616		1	dv-mono	Yes	0.0486	ref_prog03	2	rgv2_r08
11.824		B0001	527.102	4	28.2811	174	22.4816	520-2-KB	521	EO_15	Dynamic	5	180	480	rgv2_r08	0.934712	650	20564.4	28622.1	30888.4	22791.8	25954.6	1.25581	28871.8	MEF	c:\users\evan\skydrive\projects\12.lightsensorcharacterization\experiments\rgv2\rgv2_r08\measurements\flow\fcs\Cells060.fcs	0.8	36.97	36.8265	36.07	0.191264	FC002	Sisko	0.1	37.16	37.0092	36.69	0.0859908	rgv2_m01	16101	0.071576		9	dv-mono	Yes	0.0474	ref_prog03	2	rgv2_r08
11.15		B0001	528.198	4	28.2708	168	22.4516	520-2-KB	522	EO_15	Dynamic	6	120	480	rgv2_r08	1.54442	650	5152.85	8927.95	9472.01	5020.01	3695.54	1.77847	14628.8	MEF	c:\users\evan\skydrive\projects\12.lightsensorcharacterization\experiments\rgv2\rgv2_r08\measurements\flow\fcs\Cells061.fcs	0.8	36.97	36.8265	36.07	0.191264	FC002	Sisko	0.1	37.16	37.0092	36.69	0.0859908	rgv2_m01	16149	0.095496		6	dv-mono	Yes	0.05	ref_prog03	2	rgv2_r08
10.425		B0001	531.996	4	27.5313	182	22.4104	520-2-KB	526.5	EO_15	Dynamic	1	40	480	rgv2_r08	1.77208	650	1557.37	2031.81	2669.38	1474.34	2345.05	1.37812	4730.36	MEF	c:\users\evan\skydrive\projects\12.lightsensorcharacterization\experiments\rgv2\rgv2_r08\measurements\flow\fcs\Cells062.fcs	0.8	36.97	36.8265	36.07	0.191264	FC002	Sisko	0.1	37.16	37.0092	36.69	0.0859908	rgv2_m01	16102	0.201296		2	dv-mono	Yes	0.0615	ref_prog03	3	rgv2_r08
11.659		B0001	527.647	4	28.2178	185	22.4194	520-2-KB	521	EO_15	Dynamic	2	420	480	rgv2_r08	1.51612	650	8135.01	12907.3	14510	7910.97	4247.61	1.63157	21998.8	MEF	c:\users\evan\skydrive\projects\12.lightsensorcharacterization\experiments\rgv2\rgv2_r08\measurements\flow\fcs\Cells063.fcs	0.8	36.97	36.8265	36.07	0.191264	FC002	Sisko	0.1	37.16	37.0092	36.69	0.0859908	rgv2_m01	16116	0.064216		21	dv-mono	Yes	0.0466	ref_prog03	3	rgv2_r08
12.412		B0001	528.283	4	28.0539	171	22.441	520-2-KB	522.5	EO_15	Dynamic	3	400	480	rgv2_r08	1.41741	650	10285.4	15843.8	17906.6	10258.9	14065.6	1.54439	25381	MEF	c:\users\evan\skydrive\projects\12.lightsensorcharacterization\experiments\rgv2\rgv2_r08\measurements\flow\fcs\Cells064.fcs	0.8	36.97	36.8265	36.07	0.191264	FC002	Sisko	0.1	37.16	37.0092	36.69	0.0859908	rgv2_m01	16192	0.062376		20	dv-mono	Yes	0.0464	ref_prog03	3	rgv2_r08
11.375		B0001	528.515	4	27.6587	177	22.6782	520-2-KB	522.5	EO_15	Dynamic	4	0	480	rgv2_r08	2.3922	650	902.535	884.552	1438.31	829.214	784.296	1.06674	3440.71	MEF	c:\users\evan\skydrive\projects\12.lightsensorcharacterization\experiments\rgv2\rgv2_r08\measurements\flow\fcs\Cells065.fcs	0.8	36.97	36.8265	36.07	0.191264	FC002	Sisko	0.1	37.16	37.0092	36.69	0.0859908	rgv2_m01	16106	0.070656		0	dv-mono	Yes	0.0473	ref_prog03	3	rgv2_r08
11.039		B0001	527.493	4	27.8633	181	22.6439	520-2-KB	521	EO_15	Dynamic	5	80	480	rgv2_r08	1.57632	650	2838.18	4332.59	5271.4	2771.49	2323.39	1.56327	8309.43	MEF	c:\users\evan\skydrive\projects\12.lightsensorcharacterization\experiments\rgv2\rgv2_r08\measurements\flow\fcs\Cells066.fcs	0.8	36.97	36.8265	36.07	0.191264	FC002	Sisko	0.1	37.16	37.0092	36.69	0.0859908	rgv2_m01	16115	0.073416		4	dv-mono	Yes	0.0476	ref_prog03	3	rgv2_r08
11.127		B0001	528.356	4	28.2953	174	22.4741	520-2-KB	522.5	EO_15	Dynamic	6	260	480	rgv2_r08	0.851759	650	36492.5	50292.4	53209.7	42056.4	57129.4	1.19583	45321.8	MEF	c:\users\evan\skydrive\projects\12.lightsensorcharacterization\experiments\rgv2\rgv2_r08\measurements\flow\fcs\Cells067.fcs	0.8	36.97	36.8265	36.07	0.191264	FC002	Sisko	0.1	37.16	37.0092	36.69	0.0859908	rgv2_m01	16100	0.068816		13	dv-mono	Yes	0.0471	ref_prog03	3	rgv2_r08
10.703		B0001	528.107	4	28.1772	192	22.4356	520-2-KB	521.5	EO_15	Dynamic	1	280	480	rgv2_r08	0.934049	650	31952.9	47865.8	48842.9	36252.2	63860.6	1.32036	45621.7	MEF	c:\users\evan\skydrive\projects\12.lightsensorcharacterization\experiments\rgv2\rgv2_r08\measurements\flow\fcs\Cells068.fcs	0.8	36.97	36.8265	36.07	0.191264	FC002	Sisko	0.1	37.16	37.0092	36.69	0.0859908	rgv2_m01	16089	0.124936		14	dv-mono	Yes	0.0532	ref_prog03	4	rgv2_r08
10.421		B0001	527.717	4	27.8762	193	22.5986	520-2-KB	521	EO_15	Dynamic	2	320	480	rgv2_r08	1.08946	650	21821.6	33723.6	35110.2	23653.9	29556.3	1.42571	38251.3	MEF	c:\users\evan\skydrive\projects\12.lightsensorcharacterization\experiments\rgv2\rgv2_r08\measurements\flow\fcs\Cells069.fcs	0.8	36.97	36.8265	36.07	0.191264	FC002	Sisko	0.1	37.16	37.0092	36.69	0.0859908	rgv2_m01	16106	0.083536		16	dv-mono	Yes	0.0487	ref_prog03	4	rgv2_r08
10.458		B0001	529.786	4	29.1329	199	22.2858	520-2-KB	523.5	EO_15	Dynamic	3	200	480	rgv2_r08	0.79866	650	37303.1	43458.9	50809.4	40901.5	34930.9	1.06253	40579.4	MEF	c:\users\evan\skydrive\projects\12.lightsensorcharacterization\experiments\rgv2\rgv2_r08\measurements\flow\fcs\Cells070.fcs	0.8	36.97	36.8265	36.07	0.191264	FC002	Sisko	0.1	37.16	37.0092	36.69	0.0859908	rgv2_m01	16163	0.098256		10	dv-mono	Yes	0.0503	ref_prog03	4	rgv2_r08
11.248		B0001	528.039	4	28.1983	175	22.4989	520-2-KB	522	EO_15	Dynamic	4	360	480	rgv2_r08	1.33949	650	12789.9	19681.9	22047.6	13059	15149.9	1.50715	29532.5	MEF	c:\users\evan\skydrive\projects\12.lightsensorcharacterization\experiments\rgv2\rgv2_r08\measurements\flow\fcs\Cells071.fcs	0.8	36.97	36.8265	36.07	0.191264	FC002	Sisko	0.1	37.16	37.0092	36.69	0.0859908	rgv2_m01	16112	0.065136		18	dv-mono	Yes	0.0467	ref_prog03	4	rgv2_r08
10.427		B0001	527.5	4	28.3554	171	22.4254	520-2-KB	521.5	EO_15	Dynamic	5	220	480	rgv2_r08	0.784681	650	36800	44082.7	50664.9	41667.9	52550.8	1.05795	39755.8	MEF	c:\users\evan\skydrive\projects\12.lightsensorcharacterization\experiments\rgv2\rgv2_r08\measurements\flow\fcs\Cells072.fcs	0.8	36.97	36.8265	36.07	0.191264	FC002	Sisko	0.1	37.16	37.0092	36.69	0.0859908	rgv2_m01	16094	0.064216		11	dv-mono	Yes	0.0466	ref_prog03	4	rgv2_r08
9.443		B0001	527.658	4	28.286	175	22.5841	520-2-KB	521	EO_15	Dynamic	6	60	480	rgv2_r08	1.70781	650	1881.66	2684.18	3376.17	1808.34	2078.49	1.48433	5765.84	MEF	c:\users\evan\skydrive\projects\12.lightsensorcharacterization\experiments\rgv2\rgv2_r08\measurements\flow\fcs\Cells073.fcs	0.8	36.97	36.8265	36.07	0.191264	FC002	Sisko	0.1	37.16	37.0092	36.69	0.0859908	rgv2_m01	16115	0.083536		3	dv-mono	Yes	0.0487	ref_prog03	4	rgv2_r08
9.741		B0001	388.541	9	12.4891	255	20.6762	380-SB	386	EO_25	Dynamic	1	60	480	rgv2_r08	1.68913	650	2449.9	3361.8	4346.44	2345.05	2849.75	1.43357	7341.7	MEF	c:\users\evan\skydrive\projects\12.lightsensorcharacterization\experiments\rgv2\rgv2_r08\measurements\flow\fcs\Cells074.fcs	0.8	36.97	36.8265	36.07	0.191264	FC002	Janeway	0.1	37.16	37.0092	36.69	0.0859908	rgv2_m01	16189	0.062376		3	dv-mono	Yes	0.0464	ref_prog03	1	rgv2_r08
13.209		B0001	388.342	9	12.2743	255	20.7573	380-SB	386	EO_25	Dynamic	2	240	480	rgv2_r08	0.90648	650	27953.9	39242.8	41454.7	31249	47450.1	1.25581	37577.9	MEF	c:\users\evan\skydrive\projects\12.lightsensorcharacterization\experiments\rgv2\rgv2_r08\measurements\flow\fcs\Cells075.fcs	0.8	36.97	36.8265	36.07	0.191264	FC002	Janeway	0.1	37.16	37.0092	36.69	0.0859908	rgv2_m01	16304	0.053176		12	dv-mono	Yes	0.0454	ref_prog03	1	rgv2_r08
13.704		B0001	387.8	9	12.0006	255	21.1048	380-SB	385.5	EO_25	Dynamic	3	80	480	rgv2_r08	1.5692	650	3588.54	5451.04	6476.54	3495.35	3336.84	1.55951	10163	MEF	c:\users\evan\skydrive\projects\12.lightsensorcharacterization\experiments\rgv2\rgv2_r08\measurements\flow\fcs\Cells076.fcs	0.8	36.97	36.8265	36.07	0.191264	FC002	Janeway	0.1	37.16	37.0092	36.69	0.0859908	rgv2_m01	16235	0.046736		4	dv-mono	Yes	0.0447	ref_prog03	1	rgv2_r08
14.051		B0001	388.397	9	12.3427	255	22.4205	380-SB	386.5	EO_25	Dynamic	4	180	480	rgv2_r08	0.963837	650	19785.4	26806.1	29571.6	21457.6	25241.8	1.24926	28502.2	MEF	c:\users\evan\skydrive\projects\12.lightsensorcharacterization\experiments\rgv2\rgv2_r08\measurements\flow\fcs\Cells077.fcs	0.8	36.97	36.8265	36.07	0.191264	FC002	Janeway	0.1	37.16	37.0092	36.69	0.0859908	rgv2_m01	16280	0.049496		9	dv-mono	Yes	0.045	ref_prog03	1	rgv2_r08
15.342		B0001	387.555	9	12.1108	255	22.2173	380-SB	385.5	EO_25	Dynamic	5	420	480	rgv2_r08	1.53251	650	9992.27	16347.5	18403.3	9885	14196.8	1.65376	28203.2	MEF	c:\users\evan\skydrive\projects\12.lightsensorcharacterization\experiments\rgv2\rgv2_r08\measurements\flow\fcs\Cells078.fcs	0.8	36.97	36.8265	36.07	0.191264	FC002	Janeway	0.1	37.16	37.0092	36.69	0.0859908	rgv2_m01	16303	0.038456		21	dv-mono	Yes	0.0438	ref_prog03	1	rgv2_r08
11.77		B0001	387.662	9	12.0346	255	21.4492	380-SB	385.5	EO_25	Dynamic	6	0	480	rgv2_r08	3.28147	650	1017.33	1096.67	1871.46	901.461	734.957	1.21655	6141.13	MEF	c:\users\evan\skydrive\projects\12.lightsensorcharacterization\experiments\rgv2\rgv2_r08\measurements\flow\fcs\Cells079.fcs	0.8	36.97	36.8265	36.07	0.191264	FC002	Janeway	0.1	37.16	37.0092	36.69	0.0859908	rgv2_m01	16184	0.055936		0	dv-mono	Yes	0.0457	ref_prog03	1	rgv2_r08
12.164		B0001	389.118	9	12.4845	255	21.2879	380-SB	387	EO_25	Dynamic	1	480	480	rgv2_r08	1.99969	650	4187.88	5980.71	8036.63	3799.89	3156.08	1.57392	16070.8	MEF	c:\users\evan\skydrive\projects\12.lightsensorcharacterization\experiments\rgv2\rgv2_r08\measurements\flow\fcs\Cells080.fcs	0.8	36.97	36.8265	36.07	0.191264	FC002	Janeway	0.1	37.16	37.0092	36.69	0.0859908	rgv2_m01	16124	0.061456		23	dv-mono	Yes	0.0463	ref_prog03	2	rgv2_r08
12.656		B0001	387.735	9	12.0484	255	21.307	380-SB	385.5	EO_25	Dynamic	2	280	480	rgv2_r08	1.09698	650	17967.3	28796.7	29502.9	19646.3	24777.5	1.46576	32364.1	MEF	c:\users\evan\skydrive\projects\12.lightsensorcharacterization\experiments\rgv2\rgv2_r08\measurements\flow\fcs\Cells081.fcs	0.8	36.97	36.8265	36.07	0.191264	FC002	Janeway	0.1	37.16	37.0092	36.69	0.0859908	rgv2_m01	16172	0.075256		14	dv-mono	Yes	0.0478	ref_prog03	2	rgv2_r08
13.1		B0001	387.833	9	12.0814	255	21.108	380-SB	385.5	EO_25	Dynamic	3	400	480	rgv2_r08	1.53599	650	7857	12471.4	14268.9	7552.21	6756.17	1.65135	21916.8	MEF	c:\users\evan\skydrive\projects\12.lightsensorcharacterization\experiments\rgv2\rgv2_r08\measurements\flow\fcs\Cells082.fcs	0.8	36.97	36.8265	36.07	0.191264	FC002	Janeway	0.1	37.16	37.0092	36.69	0.0859908	rgv2_m01	16190	0.053176		20	dv-mono	Yes	0.0454	ref_prog03	2	rgv2_r08
12.677		B0001	388.846	9	12.4603	255	22.1445	380-SB	386.5	EO_25	Dynamic	4	340	480	rgv2_r08	1.41929	650	10663.4	17145.9	19079.7	10746.3	8843.08	1.59552	27079.7	MEF	c:\users\evan\skydrive\projects\12.lightsensorcharacterization\experiments\rgv2\rgv2_r08\measurements\flow\fcs\Cells083.fcs	0.8	36.97	36.8265	36.07	0.191264	FC002	Janeway	0.1	37.16	37.0092	36.69	0.0859908	rgv2_m01	16194	0.053176		17	dv-mono	Yes	0.0454	ref_prog03	2	rgv2_r08
11.711		B0001	388.647	10	12.371	255	22.5007	380-SB	386.5	EO_25	Dynamic	5	360	480	rgv2_r08	1.4828	650	9349.69	15278.7	16890.1	9349.54	11256.7	1.63417	25044.6	MEF	c:\users\evan\skydrive\projects\12.lightsensorcharacterization\experiments\rgv2\rgv2_r08\measurements\flow\fcs\Cells084.fcs	0.8	36.97	36.8265	36.07	0.191264	FC002	Janeway	0.1	37.16	37.0092	36.69	0.0859908	rgv2_m01	16139	0.059616		18	dv-mono	Yes	0.0461	ref_prog03	2	rgv2_r08
11.814		B0001	388.398	9	12.2935	255	21.9194	380-SB	386	EO_25	Dynamic	6	220	480	rgv2_r08	0.925157	650	23570.1	33897.1	35562	26440.9	22791.8	1.28199	32900.5	MEF	c:\users\evan\skydrive\projects\12.lightsensorcharacterization\experiments\rgv2\rgv2_r08\measurements\flow\fcs\Cells085.fcs	0.8	36.97	36.8265	36.07	0.191264	FC002	Janeway	0.1	37.16	37.0092	36.69	0.0859908	rgv2_m01	16150	0.070656		11	dv-mono	Yes	0.0473	ref_prog03	2	rgv2_r08
11.313		B0001	388.143	9	12.2222	255	22.3363	380-SB	386	EO_25	Dynamic	1	320	480	rgv2_r08	1.32434	650	11853.2	19968.9	21144.6	12466.8	15722.9	1.60177	28002.7	MEF	c:\users\evan\skydrive\projects\12.lightsensorcharacterization\experiments\rgv2\rgv2_r08\measurements\flow\fcs\Cells086.fcs	0.8	36.97	36.8265	36.07	0.191264	FC002	Janeway	0.1	37.16	37.0092	36.69	0.0859908	rgv2_m01	16132	0.083536		16	dv-mono	Yes	0.0487	ref_prog03	3	rgv2_r08
12.543		B0001	388.295	9	12.3058	255	22.3581	380-SB	386	EO_25	Dynamic	2	300	480	rgv2_r08	1.19612	650	14299.9	23508.1	24520.7	15433.7	18930.2	1.52316	29329.6	MEF	c:\users\evan\skydrive\projects\12.lightsensorcharacterization\experiments\rgv2\rgv2_r08\measurements\flow\fcs\Cells087.fcs	0.8	36.97	36.8265	36.07	0.191264	FC002	Janeway	0.1	37.16	37.0092	36.69	0.0859908	rgv2_m01	16162	0.066056		15	dv-mono	Yes	0.0468	ref_prog03	3	rgv2_r08
10.487		B0001	388.822	9	12.4255	255	20.8276	380-SB	386.5	EO_25	Dynamic	3	200	480	rgv2_r08	0.948859	650	21075.1	28549.8	31404.6	23004.3	25954.6	1.24107	29798.5	MEF	c:\users\evan\skydrive\projects\12.lightsensorcharacterization\experiments\rgv2\rgv2_r08\measurements\flow\fcs\Cells088.fcs	0.8	36.97	36.8265	36.07	0.191264	FC002	Janeway	0.1	37.16	37.0092	36.69	0.0859908	rgv2_m01	16128	0.063296		10	dv-mono	Yes	0.0465	ref_prog03	3	rgv2_r08
12.055		B0001	389.178	9	12.502	255	20.2542	380-SB	387	EO_25	Dynamic	4	40	480	rgv2_r08	2.12412	650	1456.38	1810.38	2490.09	1368.82	1179.91	1.32258	5289.25	MEF	c:\users\evan\skydrive\projects\12.lightsensorcharacterization\experiments\rgv2\rgv2_r08\measurements\flow\fcs\Cells089.fcs	0.8	36.97	36.8265	36.07	0.191264	FC002	Janeway	0.1	37.16	37.0092	36.69	0.0859908	rgv2_m01	16116	0.059616		2	dv-mono	Yes	0.0461	ref_prog03	3	rgv2_r08
10.978		B0001	388.677	9	12.4159	255	21.7564	380-SB	386.5	EO_25	Dynamic	5	160	480	rgv2_r08	1.21782	650	10483.8	16799.3	17769	11361.7	13679.4	1.47859	21639.5	MEF	c:\users\evan\skydrive\projects\12.lightsensorcharacterization\experiments\rgv2\rgv2_r08\measurements\flow\fcs\Cells090.fcs	0.8	36.97	36.8265	36.07	0.191264	FC002	Janeway	0.1	37.16	37.0092	36.69	0.0859908	rgv2_m01	16095	0.066976		8	dv-mono	Yes	0.0469	ref_prog03	3	rgv2_r08
11.994		B0001	389.109	9	12.5487	255	22.1465	380-SB	387	EO_25	Dynamic	6	260	480	rgv2_r08	1.08765	650	18508.9	30341.5	30501.7	20771.4	22165.9	1.46073	33175.3	MEF	c:\users\evan\skydrive\projects\12.lightsensorcharacterization\experiments\rgv2\rgv2_r08\measurements\flow\fcs\Cells091.fcs	0.8	36.97	36.8265	36.07	0.191264	FC002	Janeway	0.1	37.16	37.0092	36.69	0.0859908	rgv2_m01	16125	0.060536		13	dv-mono	Yes	0.0462	ref_prog03	3	rgv2_r08
9.75		B0001	388.797	9	12.4512	255	22.4832	380-SB	386.5	EO_25	Dynamic	1	140	480	rgv2_r08	1.36193	650	6552.13	11306.7	11786.9	6693.75	6100.4	1.68915	16052.9	MEF	c:\users\evan\skydrive\projects\12.lightsensorcharacterization\experiments\rgv2\rgv2_r08\measurements\flow\fcs\Cells092.fcs	0.8	36.97	36.8265	36.07	0.191264	FC002	Janeway	0.1	37.16	37.0092	36.69	0.0859908	rgv2_m01	16148	0.073416		7	dv-mono	Yes	0.0476	ref_prog03	4	rgv2_r08
10.51		B0001	387.98	9	12.105	255	20.6787	380-SB	385.5	EO_25	Dynamic	2	100	480	rgv2_r08	1.55047	650	3852.92	6125.34	7126.39	3764.78	3098.04	1.62701	11049.3	MEF	c:\users\evan\skydrive\projects\12.lightsensorcharacterization\experiments\rgv2\rgv2_r08\measurements\flow\fcs\Cells093.fcs	0.8	36.97	36.8265	36.07	0.191264	FC002	Janeway	0.1	37.16	37.0092	36.69	0.0859908	rgv2_m01	16188	0.075256		5	dv-mono	Yes	0.0478	ref_prog03	4	rgv2_r08
10.781		B0001	387.875	9	12.1628	255	22.2689	380-SB	386	EO_25	Dynamic	3	120	480	rgv2_r08	1.53598	650	5185.28	9118.15	9659.4	5020.01	4130.96	1.81636	14836.6	MEF	c:\users\evan\skydrive\projects\12.lightsensorcharacterization\experiments\rgv2\rgv2_r08\measurements\flow\fcs\Cells094.fcs	0.8	36.97	36.8265	36.07	0.191264	FC002	Janeway	0.1	37.16	37.0092	36.69	0.0859908	rgv2_m01	16133	0.086296		6	dv-mono	Yes	0.049	ref_prog03	4	rgv2_r08
12.59		B0001	388.449	9	12.2848	255	21.7324	380-SB	386	EO_25	Dynamic	4	380	480	rgv2_r08	1.52227	650	7763.27	12656.3	14388.5	7482.44	3627.57	1.69146	21903.2	MEF	c:\users\evan\skydrive\projects\12.lightsensorcharacterization\experiments\rgv2\rgv2_r08\measurements\flow\fcs\Cells095.fcs	0.8	36.97	36.8265	36.07	0.191264	FC002	Janeway	0.1	37.16	37.0092	36.69	0.0859908	rgv2_m01	16174	0.061456		19	dv-mono	Yes	0.0463	ref_prog03	4	rgv2_r08
13.871		B0001	389.234	9	12.5928	255	21.1473	380-SB	387	EO_25	Dynamic	5	450	480	rgv2_r08	1.69193	650	6275.66	10223.3	11848	5769.94	3627.57	1.77181	20046	MEF	c:\users\evan\skydrive\projects\12.lightsensorcharacterization\experiments\rgv2\rgv2_r08\measurements\flow\fcs\Cells096.fcs	0.8	36.97	36.8265	36.07	0.191264	FC002	Janeway	0.1	37.16	37.0092	36.69	0.0859908	rgv2_m01	16212	0.044896		22	dv-mono	Yes	0.0445	ref_prog03	4	rgv2_r08
10.07		B0001	389.062	9	12.3873	255	21.259	380-SB	387	EO_25	Dynamic	6	20	480	rgv2_r08	3.65668	650	998.615	1081.3	1688.03	918.352	714.774	1.17743	6172.57	MEF	c:\users\evan\skydrive\projects\12.lightsensorcharacterization\experiments\rgv2\rgv2_r08\measurements\flow\fcs\Cells097.fcs	0.8	36.97	36.8265	36.07	0.191264	FC002	Janeway	0.1	37.16	37.0092	36.69	0.0859908	rgv2_m01	16192	0.081696		1	dv-mono	Yes	0.0485	ref_prog03	4	rgv2_r08
10.195		B0001	527.777	4	27.9507	179	22.3563	520-2-KB	521	EO_15	Dynamic	1	120	480	rgv2_r06	1.27341	650	9175.82	15512.2	15990.7	9726.28	12155.3	1.59487	20362.8	MEF	c:\users\evan\skydrive\projects\12.lightsensorcharacterization\experiments\rgv2\rgv2_r06\measurements\flow\fcs\Cells146.fcs	0.8	36.97	36.8372	36.07	0.180798	FC002	Sisko	0.1	37.11	36.9361	35.59	0.284036	rgv2_m01	16458	0.072496		6	dv-mono	Yes	0.0475	ref_prog03	1	rgv2_r06
11.924		B0001	528.316	4	28.2491	172	22.4314	520-2-KB	522.5	EO_15	Dynamic	2	0	480	rgv2_r06	3.44515	650	1357.42	1437.18	2359.43	1236.97	1180.83	1.16186	8128.6	MEF	c:\users\evan\skydrive\projects\12.lightsensorcharacterization\experiments\rgv2\rgv2_r06\measurements\flow\fcs\Cells147.fcs	0.8	36.97	36.8372	36.07	0.180798	FC002	Sisko	0.1	37.11	36.9361	35.59	0.284036	rgv2_m01	16409	0.073416		0	dv-mono	Yes	0.0476	ref_prog03	1	rgv2_r06
13.834		B0001	528.122	4	28.3931	170	22.5373	520-2-KB	521.5	EO_15	Dynamic	3	420	480	rgv2_r06	1.52829	650	12580.1	20035.5	23114.1	12852	17955.7	1.55894	35325.1	MEF	c:\users\evan\skydrive\projects\12.lightsensorcharacterization\experiments\rgv2\rgv2_r06\measurements\flow\fcs\Cells148.fcs	0.8	36.97	36.8372	36.07	0.180798	FC002	Sisko	0.1	37.11	36.9361	35.59	0.284036	rgv2_m01	16451	0.060536		21	dv-mono	Yes	0.0462	ref_prog03	1	rgv2_r06
12.433		B0001	528.115	4	27.9049	182	22.747	520-2-KB	521	EO_15	Dynamic	4	160	480	rgv2_r06	0.973715	650	20434.6	29439.9	31308.7	22649.4	25086.1	1.29981	30485.7	MEF	c:\users\evan\skydrive\projects\12.lightsensorcharacterization\experiments\rgv2\rgv2_r06\measurements\flow\fcs\Cells149.fcs	0.8	36.97	36.8372	36.07	0.180798	FC002	Sisko	0.1	37.11	36.9361	35.59	0.284036	rgv2_m01	16408	0.067896		8	dv-mono	Yes	0.047	ref_prog03	1	rgv2_r06
13.373		B0001	529.665	4	29.0017	195	22.5229	520-2-KB	523	EO_15	Dynamic	5	240	480	rgv2_r06	0.732743	650	53246.4	59318.7	71857.2	61766	79372.9	0.960379	52652.8	MEF	c:\users\evan\skydrive\projects\12.lightsensorcharacterization\experiments\rgv2\rgv2_r06\measurements\flow\fcs\Cells150.fcs	0.8	36.97	36.8372	36.07	0.180798	FC002	Sisko	0.1	37.11	36.9361	35.59	0.284036	rgv2_m01	16407	0.061456		12	dv-mono	Yes	0.0463	ref_prog03	1	rgv2_r06
14.237		B0001	528.461	4	28.2566	170	22.4554	520-2-KB	522	EO_15	Dynamic	6	360	480	rgv2_r06	1.15341	650	22211.3	34599.6	36768.3	23289.5	19887.4	1.48563	42409	MEF	c:\users\evan\skydrive\projects\12.lightsensorcharacterization\experiments\rgv2\rgv2_r06\measurements\flow\fcs\Cells151.fcs	0.8	36.97	36.8372	36.07	0.180798	FC002	Sisko	0.1	37.11	36.9361	35.59	0.284036	rgv2_m01	16444	0.055936		18	dv-mono	Yes	0.0457	ref_prog03	1	rgv2_r06
11.54		B0001	527.91	4	27.9376	192	22.6361	520-2-KB	521	EO_15	Dynamic	1	380	480	rgv2_r06	1.29833	650	13164.5	20308.4	22538	13463	17462.3	1.50845	29261.8	MEF	c:\users\evan\skydrive\projects\12.lightsensorcharacterization\experiments\rgv2\rgv2_r06\measurements\flow\fcs\Cells152.fcs	0.8	36.97	36.8372	36.07	0.180798	FC002	Sisko	0.1	37.11	36.9361	35.59	0.284036	rgv2_m01	16500	0.078936		19	dv-mono	Yes	0.0482	ref_prog03	2	rgv2_r06
11.383		B0001	532.19	4	27.9449	192	22.5608	520-2-KB	526.5	EO_15	Dynamic	2	220	480	rgv2_r06	0.760772	650	44987.1	51964.3	61580	52255.8	62924.2	0.994422	46848.4	MEF	c:\users\evan\skydrive\projects\12.lightsensorcharacterization\experiments\rgv2\rgv2_r06\measurements\flow\fcs\Cells153.fcs	0.8	36.97	36.8372	36.07	0.180798	FC002	Sisko	0.1	37.11	36.9361	35.59	0.284036	rgv2_m01	16413	0.080776		11	dv-mono	Yes	0.0484	ref_prog03	2	rgv2_r06
11.849		B0001	528.419	4	28.207	170	22.628	520-2-KB	522	EO_15	Dynamic	3	60	480	rgv2_r06	1.63752	650	3637.73	5265.02	6488.53	3500.95	3599.89	1.50388	10625.1	MEF	c:\users\evan\skydrive\projects\12.lightsensorcharacterization\experiments\rgv2\rgv2_r06\measurements\flow\fcs\Cells154.fcs	0.8	36.97	36.8372	36.07	0.180798	FC002	Sisko	0.1	37.11	36.9361	35.59	0.284036	rgv2_m01	16423	0.067896		3	dv-mono	Yes	0.047	ref_prog03	2	rgv2_r06
12		B0001	528.709	4	27.8753	174	22.5298	520-2-KB	522.5	EO_15	Dynamic	4	280	480	rgv2_r06	0.89051	650	37570.2	55368.3	56299.1	43396.1	77191.6	1.27588	50134.9	MEF	c:\users\evan\skydrive\projects\12.lightsensorcharacterization\experiments\rgv2\rgv2_r06\measurements\flow\fcs\Cells155.fcs	0.8	36.97	36.8372	36.07	0.180798	FC002	Sisko	0.1	37.11	36.9361	35.59	0.284036	rgv2_m01	16441	0.072496		14	dv-mono	Yes	0.0475	ref_prog03	2	rgv2_r06
10.7		B0001	527.102	4	28.2811	174	22.4816	520-2-KB	521	EO_15	Dynamic	5	100	480	rgv2_r06	1.44276	650	6233.66	10599.1	11389.2	6169.81	3806.22	1.7179	16431.9	MEF	c:\users\evan\skydrive\projects\12.lightsensorcharacterization\experiments\rgv2\rgv2_r06\measurements\flow\fcs\Cells156.fcs	0.8	36.97	36.8372	36.07	0.180798	FC002	Sisko	0.1	37.11	36.9361	35.59	0.284036	rgv2_m01	16489	0.089056		5	dv-mono	Yes	0.0493	ref_prog03	2	rgv2_r06
10.56		B0001	528.198	4	28.2708	168	22.4516	520-2-KB	522	EO_15	Dynamic	6	20	480	rgv2_r06	1.8434	650	1614.37	1805.53	2593.18	1531.59	1295.77	1.17885	4780.26	MEF	c:\users\evan\skydrive\projects\12.lightsensorcharacterization\experiments\rgv2\rgv2_r06\measurements\flow\fcs\Cells157.fcs	0.8	36.97	36.8372	36.07	0.180798	FC002	Sisko	0.1	37.11	36.9361	35.59	0.284036	rgv2_m01	16476	0.093656		1	dv-mono	Yes	0.0498	ref_prog03	2	rgv2_r06
10.057		B0001	531.996	4	27.5313	182	22.4104	520-2-KB	526.5	EO_15	Dynamic	1	40	480	rgv2_r06	1.78998	650	2280.96	2908	3856.06	2200.28	1896.4	1.32165	6902.27	MEF	c:\users\evan\skydrive\projects\12.lightsensorcharacterization\experiments\rgv2\rgv2_r06\measurements\flow\fcs\Cells158.fcs	0.8	36.97	36.8372	36.07	0.180798	FC002	Sisko	0.1	37.11	36.9361	35.59	0.284036	rgv2_m01	16476	0.087216		2	dv-mono	Yes	0.0491	ref_prog03	3	rgv2_r06
10.801		B0001	527.647	4	28.2178	185	22.4194	520-2-KB	521	EO_15	Dynamic	2	340	480	rgv2_r06	1.13198	650	19646.4	30380.3	32332.6	21027.3	20832.9	1.4448	36599.7	MEF	c:\users\evan\skydrive\projects\12.lightsensorcharacterization\experiments\rgv2\rgv2_r06\measurements\flow\fcs\Cells159.fcs	0.8	36.97	36.8372	36.07	0.180798	FC002	Sisko	0.1	37.11	36.9361	35.59	0.284036	rgv2_m01	16495	0.086296		17	dv-mono	Yes	0.049	ref_prog03	3	rgv2_r06
11.086		B0001	528.283	4	28.0539	171	22.441	520-2-KB	522.5	EO_15	Dynamic	3	80	480	rgv2_r06	1.49342	650	4389.36	7039.24	7889.25	4215.7	3190.39	1.66977	11781.9	MEF	c:\users\evan\skydrive\projects\12.lightsensorcharacterization\experiments\rgv2\rgv2_r06\measurements\flow\fcs\Cells160.fcs	0.8	36.97	36.8372	36.07	0.180798	FC002	Sisko	0.1	37.11	36.9361	35.59	0.284036	rgv2_m01	16456	0.079856		4	dv-mono	Yes	0.0483	ref_prog03	3	rgv2_r06
11.282		B0001	528.515	4	27.6587	177	22.6782	520-2-KB	522.5	EO_15	Dynamic	4	140	480	rgv2_r06	1.10061	650	13135.3	21200.6	21738.3	14501.6	15475.9	1.46195	23925.5	MEF	c:\users\evan\skydrive\projects\12.lightsensorcharacterization\experiments\rgv2\rgv2_r06\measurements\flow\fcs\Cells161.fcs	0.8	36.97	36.8372	36.07	0.180798	FC002	Sisko	0.1	37.11	36.9361	35.59	0.284036	rgv2_m01	16492	0.088136		7	dv-mono	Yes	0.0492	ref_prog03	3	rgv2_r06
11.748		B0001	527.493	4	27.8633	181	22.6439	520-2-KB	521	EO_15	Dynamic	5	450	480	rgv2_r06	1.62802	650	7735.83	11952.9	14043.2	7292.68	6961.71	1.63903	22862.6	MEF	c:\users\evan\skydrive\projects\12.lightsensorcharacterization\experiments\rgv2\rgv2_r06\measurements\flow\fcs\Cells162.fcs	0.8	36.97	36.8372	36.07	0.180798	FC002	Sisko	0.1	37.11	36.9361	35.59	0.284036	rgv2_m01	16534	0.079856		22	dv-mono	Yes	0.0483	ref_prog03	3	rgv2_r06
10.169		B0001	528.356	4	28.2953	174	22.4741	520-2-KB	522.5	EO_15	Dynamic	6	200	480	rgv2_r06	0.751594	650	43003.9	49147.3	57892.6	48513.3	64702.4	1.01307	43511.8	MEF	c:\users\evan\skydrive\projects\12.lightsensorcharacterization\experiments\rgv2\rgv2_r06\measurements\flow\fcs\Cells163.fcs	0.8	36.97	36.8372	36.07	0.180798	FC002	Sisko	0.1	37.11	36.9361	35.59	0.284036	rgv2_m01	16437	0.093656		10	dv-mono	Yes	0.0498	ref_prog03	3	rgv2_r06
9.997		B0001	528.107	4	28.1772	192	22.4356	520-2-KB	521.5	EO_15	Dynamic	1	300	480	rgv2_r06	1.00332	650	30581.1	47121.8	48083.4	34403	50349.8	1.3697	48243.2	MEF	c:\users\evan\skydrive\projects\12.lightsensorcharacterization\experiments\rgv2\rgv2_r06\measurements\flow\fcs\Cells164.fcs	0.8	36.97	36.8372	36.07	0.180798	FC002	Sisko	0.1	37.11	36.9361	35.59	0.284036	rgv2_m01	16418	0.085376		15	dv-mono	Yes	0.0489	ref_prog03	4	rgv2_r06
11.801		B0001	527.717	4	27.8762	193	22.5986	520-2-KB	521	EO_15	Dynamic	2	320	480	rgv2_r06	1.05842	650	25001.5	38183.9	39912	27021.3	26524	1.4131	42243.5	MEF	c:\users\evan\skydrive\projects\12.lightsensorcharacterization\experiments\rgv2\rgv2_r06\measurements\flow\fcs\Cells165.fcs	0.8	36.97	36.8372	36.07	0.180798	FC002	Sisko	0.1	37.11	36.9361	35.59	0.284036	rgv2_m01	16464	0.079856		16	dv-mono	Yes	0.0483	ref_prog03	4	rgv2_r06
11.084		B0001	529.786	4	29.1329	199	22.2858	520-2-KB	523.5	EO_15	Dynamic	3	180	480	rgv2_r06	0.832468	650	33548.8	42091.3	47271.9	37056.9	41043.6	1.13586	39352.4	MEF	c:\users\evan\skydrive\projects\12.lightsensorcharacterization\experiments\rgv2\rgv2_r06\measurements\flow\fcs\Cells166.fcs	0.8	36.97	36.8372	36.07	0.180798	FC002	Sisko	0.1	37.11	36.9361	35.59	0.284036	rgv2_m01	16503	0.084456		9	dv-mono	Yes	0.0488	ref_prog03	4	rgv2_r06
11.784		B0001	528.039	4	28.1983	175	22.4989	520-2-KB	522	EO_15	Dynamic	4	260	480	rgv2_r06	0.779699	650	45261.9	57987.9	63384.6	52743.4	64702.4	1.09943	49420.9	MEF	c:\users\evan\skydrive\projects\12.lightsensorcharacterization\experiments\rgv2\rgv2_r06\measurements\flow\fcs\Cells167.fcs	0.8	36.97	36.8372	36.07	0.180798	FC002	Sisko	0.1	37.11	36.9361	35.59	0.284036	rgv2_m01	16386	0.071576		13	dv-mono	Yes	0.0474	ref_prog03	4	rgv2_r06
12.365		B0001	527.5	4	28.3554	171	22.4254	520-2-KB	521.5	EO_15	Dynamic	5	480	480	rgv2_r06	1.74599	650	6498.98	9961.37	11978.5	5944.77	4255.04	1.67565	20914.4	MEF	c:\users\evan\skydrive\projects\12.lightsensorcharacterization\experiments\rgv2\rgv2_r06\measurements\flow\fcs\Cells168.fcs	0.8	36.97	36.8372	36.07	0.180798	FC002	Sisko	0.1	37.11	36.9361	35.59	0.284036	rgv2_m01	16434	0.071576		23	dv-mono	Yes	0.0474	ref_prog03	4	rgv2_r06
10.686		B0001	527.658	4	28.286	175	22.5841	520-2-KB	521	EO_15	Dynamic	6	400	480	rgv2_r06	1.46246	650	10514.4	16638.6	18444.7	10476.6	16211.6	1.58817	26974.6	MEF	c:\users\evan\skydrive\projects\12.lightsensorcharacterization\experiments\rgv2\rgv2_r06\measurements\flow\fcs\Cells169.fcs	0.8	36.97	36.8372	36.07	0.180798	FC002	Sisko	0.1	37.11	36.9361	35.59	0.284036	rgv2_m01	16485	0.094576		20	dv-mono	Yes	0.0499	ref_prog03	4	rgv2_r06
11.708		B0001	388.541	9	12.4891	255	20.6762	380-SB	386	EO_25	Dynamic	1	0	480	rgv2_r06	3.25672	650	1484.3	1645.36	2656.23	1357.37	1036.83	1.21217	8650.59	MEF	c:\users\evan\skydrive\projects\12.lightsensorcharacterization\experiments\rgv2\rgv2_r06\measurements\flow\fcs\Cells170.fcs	0.8	36.97	36.8372	36.07	0.180798	FC002	Janeway	0.1	37.11	36.9361	35.59	0.284036	rgv2_m01	16401	0.055016		0	dv-mono	Yes	0.0456	ref_prog03	1	rgv2_r06
15.191		B0001	388.342	9	12.2743	255	20.7573	380-SB	386	EO_25	Dynamic	2	400	480	rgv2_r06	1.44722	650	11823.5	19105.4	21268.2	11931.6	12155.3	1.60124	30779.9	MEF	c:\users\evan\skydrive\projects\12.lightsensorcharacterization\experiments\rgv2\rgv2_r06\measurements\flow\fcs\Cells171.fcs	0.8	36.97	36.8372	36.07	0.180798	FC002	Janeway	0.1	37.11	36.9361	35.59	0.284036	rgv2_m01	16496	0.053176		20	dv-mono	Yes	0.0454	ref_prog03	1	rgv2_r06
13.061		B0001	387.8	9	12.0006	255	21.1048	380-SB	385.5	EO_25	Dynamic	3	380	480	rgv2_r06	1.30105	650	14859.5	25210.5	26270.7	15332.8	14234.7	1.64422	34179.4	MEF	c:\users\evan\skydrive\projects\12.lightsensorcharacterization\experiments\rgv2\rgv2_r06\measurements\flow\fcs\Cells172.fcs	0.8	36.97	36.8372	36.07	0.180798	FC002	Janeway	0.1	37.11	36.9361	35.59	0.284036	rgv2_m01	16311	0.052256		19	dv-mono	Yes	0.0453	ref_prog03	1	rgv2_r06
12.651		B0001	388.397	9	12.3427	255	22.4205	380-SB	386.5	EO_25	Dynamic	4	480	480	rgv2_r06	1.87694	650	5329.89	7851.61	10006.6	4891.22	3500.95	1.60525	18781.8	MEF	c:\users\evan\skydrive\projects\12.lightsensorcharacterization\experiments\rgv2\rgv2_r06\measurements\flow\fcs\Cells173.fcs	0.8	36.97	36.8372	36.07	0.180798	FC002	Janeway	0.1	37.11	36.9361	35.59	0.284036	rgv2_m01	16532	0.069736		23	dv-mono	Yes	0.0472	ref_prog03	1	rgv2_r06
11.682		B0001	387.555	9	12.1108	255	22.2173	380-SB	385.5	EO_25	Dynamic	5	360	480	rgv2_r06	1.52144	650	10778.1	17108.8	19406.3	10822.9	8619.9	1.58079	29525.6	MEF	c:\users\evan\skydrive\projects\12.lightsensorcharacterization\experiments\rgv2\rgv2_r06\measurements\flow\fcs\Cells174.fcs	0.8	36.97	36.8372	36.07	0.180798	FC002	Janeway	0.1	37.11	36.9361	35.59	0.284036	rgv2_m01	16444	0.074336		18	dv-mono	Yes	0.0477	ref_prog03	1	rgv2_r06
10.132		B0001	387.662	9	12.0346	255	21.4492	380-SB	385.5	EO_25	Dynamic	6	260	480	rgv2_r06	1.00601	650	25896.2	40767.3	41134	28836.7	38818.6	1.41373	41381	MEF	c:\users\evan\skydrive\projects\12.lightsensorcharacterization\experiments\rgv2\rgv2_r06\measurements\flow\fcs\Cells175.fcs	0.8	36.97	36.8372	36.07	0.180798	FC002	Janeway	0.1	37.11	36.9361	35.59	0.284036	rgv2_m01	16365	0.145176		13	dv-mono	Yes	0.0554	ref_prog03	1	rgv2_r06
10.284		B0001	389.118	9	12.4845	255	21.2879	380-SB	387	EO_25	Dynamic	1	80	480	rgv2_r06	1.58025	650	3895.95	5707.41	7078.34	3736.16	4215.7	1.52761	11185.6	MEF	c:\users\evan\skydrive\projects\12.lightsensorcharacterization\experiments\rgv2\rgv2_r06\measurements\flow\fcs\Cells176.fcs	0.8	36.97	36.8372	36.07	0.180798	FC002	Janeway	0.1	37.11	36.9361	35.59	0.284036	rgv2_m01	16447	0.074336		4	dv-mono	Yes	0.0477	ref_prog03	2	rgv2_r06
12.781		B0001	387.735	9	12.0484	255	21.307	380-SB	385.5	EO_25	Dynamic	2	300	480	rgv2_r06	1.16012	650	17858.7	29157.9	30123.6	19162.1	27021.3	1.52165	34947.1	MEF	c:\users\evan\skydrive\projects\12.lightsensorcharacterization\experiments\rgv2\rgv2_r06\measurements\flow\fcs\Cells177.fcs	0.8	36.97	36.8372	36.07	0.180798	FC002	Janeway	0.1	37.11	36.9361	35.59	0.284036	rgv2_m01	16440	0.063296		15	dv-mono	Yes	0.0465	ref_prog03	2	rgv2_r06
12.884		B0001	387.833	9	12.0814	255	21.108	380-SB	385.5	EO_25	Dynamic	3	200	480	rgv2_r06	0.877185	650	28404.6	37439.2	41138.1	31643.8	36038.5	1.18315	36085.7	MEF	c:\users\evan\skydrive\projects\12.lightsensorcharacterization\experiments\rgv2\rgv2_r06\measurements\flow\fcs\Cells178.fcs	0.8	36.97	36.8372	36.07	0.180798	FC002	Janeway	0.1	37.11	36.9361	35.59	0.284036	rgv2_m01	16446	0.072496		10	dv-mono	Yes	0.0475	ref_prog03	2	rgv2_r06
11.834		B0001	388.846	9	12.4603	255	22.1445	380-SB	386.5	EO_25	Dynamic	4	100	480	rgv2_r06	1.45836	650	4908.67	7869.3	8853.42	4712.81	2934.52	1.66977	12911.4	MEF	c:\users\evan\skydrive\projects\12.lightsensorcharacterization\experiments\rgv2\rgv2_r06\measurements\flow\fcs\Cells179.fcs	0.8	36.97	36.8372	36.07	0.180798	FC002	Janeway	0.1	37.11	36.9361	35.59	0.284036	rgv2_m01	16540	0.082616		5	dv-mono	Yes	0.0486	ref_prog03	2	rgv2_r06
11.581		B0001	388.647	10	12.371	255	22.5007	380-SB	386.5	EO_25	Dynamic	5	120	480	rgv2_r06	1.39908	650	6785.28	11553.4	12183.3	6770.39	6056.24	1.70646	17045.5	MEF	c:\users\evan\skydrive\projects\12.lightsensorcharacterization\experiments\rgv2\rgv2_r06\measurements\flow\fcs\Cells180.fcs	0.8	36.97	36.8372	36.07	0.180798	FC002	Janeway	0.1	37.11	36.9361	35.59	0.284036	rgv2_m01	16461	0.089976		6	dv-mono	Yes	0.0494	ref_prog03	2	rgv2_r06
11.961		B0001	388.398	9	12.2935	255	21.9194	380-SB	386	EO_25	Dynamic	6	450	480	rgv2_r06	1.8333	650	5921.03	9051.1	11223.3	5467.98	4982.94	1.65529	20575.6	MEF	c:\users\evan\skydrive\projects\12.lightsensorcharacterization\experiments\rgv2\rgv2_r06\measurements\flow\fcs\Cells181.fcs	0.8	36.97	36.8372	36.07	0.180798	FC002	Janeway	0.1	37.11	36.9361	35.59	0.284036	rgv2_m01	16516	0.078016		22	dv-mono	Yes	0.0481	ref_prog03	2	rgv2_r06
11.147		B0001	388.143	9	12.2222	255	22.3363	380-SB	386	EO_25	Dynamic	1	60	480	rgv2_r06	1.69844	650	3617.61	5315.24	6674.39	3404.74	3190.39	1.56113	11336.1	MEF	c:\users\evan\skydrive\projects\12.lightsensorcharacterization\experiments\rgv2\rgv2_r06\measurements\flow\fcs\Cells182.fcs	0.8	36.97	36.8372	36.07	0.180798	FC002	Janeway	0.1	37.11	36.9361	35.59	0.284036	rgv2_m01	16462	0.075256		3	dv-mono	Yes	0.0478	ref_prog03	3	rgv2_r06
13.058		B0001	388.295	9	12.3058	255	22.3581	380-SB	386	EO_25	Dynamic	2	420	480	rgv2_r06	1.62883	650	8795.07	13651.6	16072.9	8540.2	9547.25	1.59851	26180	MEF	c:\users\evan\skydrive\projects\12.lightsensorcharacterization\experiments\rgv2\rgv2_r06\measurements\flow\fcs\Cells183.fcs	0.8	36.97	36.8372	36.07	0.180798	FC002	Janeway	0.1	37.11	36.9361	35.59	0.284036	rgv2_m01	16458	0.067896		21	dv-mono	Yes	0.047	ref_prog03	3	rgv2_r06
10.183		B0001	388.822	9	12.4255	255	20.8276	380-SB	386.5	EO_25	Dynamic	3	20	480	rgv2_r06	2.29907	650	1598.12	1788.83	2622.36	1531.59	1127.24	1.16795	6028.98	MEF	c:\users\evan\skydrive\projects\12.lightsensorcharacterization\experiments\rgv2\rgv2_r06\measurements\flow\fcs\Cells184.fcs	0.8	36.97	36.8372	36.07	0.180798	FC002	Janeway	0.1	37.11	36.9361	35.59	0.284036	rgv2_m01	16449	0.079856		1	dv-mono	Yes	0.0483	ref_prog03	3	rgv2_r06
11.021		B0001	389.178	9	12.502	255	20.2542	380-SB	387	EO_25	Dynamic	4	40	480	rgv2_r06	1.59909	650	2193.1	2754.69	3647.53	2120.02	2262.45	1.29937	5832.74	MEF	c:\users\evan\skydrive\projects\12.lightsensorcharacterization\experiments\rgv2\rgv2_r06\measurements\flow\fcs\Cells185.fcs	0.8	36.97	36.8372	36.07	0.180798	FC002	Janeway	0.1	37.11	36.9361	35.59	0.284036	rgv2_m01	16459	0.076176		2	dv-mono	Yes	0.0479	ref_prog03	3	rgv2_r06
10.529		B0001	388.677	9	12.4159	255	21.7564	380-SB	386.5	EO_25	Dynamic	5	160	480	rgv2_r06	1.10762	650	13395.8	22191	22383.3	15050.6	17300.8	1.47443	24792.3	MEF	c:\users\evan\skydrive\projects\12.lightsensorcharacterization\experiments\rgv2\rgv2_r06\measurements\flow\fcs\Cells186.fcs	0.8	36.97	36.8372	36.07	0.180798	FC002	Janeway	0.1	37.11	36.9361	35.59	0.284036	rgv2_m01	16448	0.086296		8	dv-mono	Yes	0.049	ref_prog03	3	rgv2_r06
11.542		B0001	389.109	9	12.5487	255	22.1465	380-SB	387	EO_25	Dynamic	6	320	480	rgv2_r06	1.27504	650	12906.1	20908.6	22517.2	13715.5	18292.4	1.52445	28710.4	MEF	c:\users\evan\skydrive\projects\12.lightsensorcharacterization\experiments\rgv2\rgv2_r06\measurements\flow\fcs\Cells187.fcs	0.8	36.97	36.8372	36.07	0.180798	FC002	Janeway	0.1	37.11	36.9361	35.59	0.284036	rgv2_m01	16512	0.071576		16	dv-mono	Yes	0.0474	ref_prog03	3	rgv2_r06
11.542		B0001	388.797	9	12.4512	255	22.4832	380-SB	386.5	EO_25	Dynamic	1	340	480	rgv2_r06	1.27504	650	12906.1	20908.6	22517.2	13715.5	18292.4	1.52445	28710.4	MEF	c:\users\evan\skydrive\projects\12.lightsensorcharacterization\experiments\rgv2\rgv2_r06\measurements\flow\fcs\Cells188.fcs	0.8	36.97	36.8372	36.07	0.180798	FC002	Janeway	0.1	37.11	36.9361	35.59	0.284036	rgv2_m01	16512	0.066056		17	dv-mono	Yes	0.0468	ref_prog03	4	rgv2_r06
11.542		B0001	387.98	9	12.105	255	20.6787	380-SB	385.5	EO_25	Dynamic	2	180	480	rgv2_r06	1.27504	650	12906.1	20908.6	22517.2	13715.5	18292.4	1.52445	28710.4	MEF	c:\users\evan\skydrive\projects\12.lightsensorcharacterization\experiments\rgv2\rgv2_r06\measurements\flow\fcs\Cells189.fcs	0.8	36.97	36.8372	36.07	0.180798	FC002	Janeway	0.1	37.11	36.9361	35.59	0.284036	rgv2_m01	16512	0.062376		9	dv-mono	Yes	0.0464	ref_prog03	4	rgv2_r06
11.542		B0001	387.875	9	12.1628	255	22.2689	380-SB	386	EO_25	Dynamic	3	280	480	rgv2_r06	1.27504	650	12906.1	20908.6	22517.2	13715.5	18292.4	1.52445	28710.4	MEF	c:\users\evan\skydrive\projects\12.lightsensorcharacterization\experiments\rgv2\rgv2_r06\measurements\flow\fcs\Cells190.fcs	0.8	36.97	36.8372	36.07	0.180798	FC002	Janeway	0.1	37.11	36.9361	35.59	0.284036	rgv2_m01	16512	0.064216		14	dv-mono	Yes	0.0466	ref_prog03	4	rgv2_r06
11.542		B0001	388.449	9	12.2848	255	21.7324	380-SB	386	EO_25	Dynamic	4	240	480	rgv2_r06	1.27504	650	12906.1	20908.6	22517.2	13715.5	18292.4	1.52445	28710.4	MEF	c:\users\evan\skydrive\projects\12.lightsensorcharacterization\experiments\rgv2\rgv2_r06\measurements\flow\fcs\Cells191.fcs	0.8	36.97	36.8372	36.07	0.180798	FC002	Janeway	0.1	37.11	36.9361	35.59	0.284036	rgv2_m01	16512	0.088136		12	dv-mono	Yes	0.0492	ref_prog03	4	rgv2_r06
11.542		B0001	389.234	9	12.5928	255	21.1473	380-SB	387	EO_25	Dynamic	5	220	480	rgv2_r06	1.27504	650	12906.1	20908.6	22517.2	13715.5	18292.4	1.52445	28710.4	MEF	c:\users\evan\skydrive\projects\12.lightsensorcharacterization\experiments\rgv2\rgv2_r06\measurements\flow\fcs\Cells192.fcs	0.8	36.97	36.8372	36.07	0.180798	FC002	Janeway	0.1	37.11	36.9361	35.59	0.284036	rgv2_m01	16512	0.061456		11	dv-mono	Yes	0.0463	ref_prog03	4	rgv2_r06
11.542		B0001	389.062	9	12.3873	255	21.259	380-SB	387	EO_25	Dynamic	6	140	480	rgv2_r06	1.27504	650	12906.1	20908.6	22517.2	13715.5	18292.4	1.52445	28710.4	MEF	c:\users\evan\skydrive\projects\12.lightsensorcharacterization\experiments\rgv2\rgv2_r06\measurements\flow\fcs\Cells193.fcs	0.8	36.97	36.8372	36.07	0.180798	FC002	Janeway	0.1	37.11	36.9361	35.59	0.284036	rgv2_m01	16512	0.083536		7	dv-mono	Yes	0.0487	ref_prog03	4	rgv2_r06
[truncated: 15 more columns]
