# Supplementary material for: A photoconversion model for full spectral programming and multiplexing of optogenetic systems
Source: Mol Syst Biol. 2017 Apr 24;13(4):926. doi: 10.15252/msb.20167456 (PMC5408778; doi:10.15252/msb.20167456)
Supplement: Supplementary file 10 — Dataset EV2 [file MSB-13-926-s010.zip › dataset_ev2_ccasr_data_and_analysis/ccasr_data/dv-mono/rgv2_wholepop_dv-mono_concise.xlsx]

## Sheet: Sheet1
Activating intensity	Bot Centroid (nm)	Bot LED ID	Col	Data time point	FL1 Mean	FL1 RCV	Growth temp mean	LPA	Maturation temp mean	Model	OD	Program type	Reference signal	Row	Run ID	Run name	Sample ID	Spectral intensity	Strain ID	Top Centroid (nm)	Top LED ID	Unnamed: 19	Well	ref_t	ref_y
	527.777	520-2-KB	1	450	14572.1	1.65846	36.45	Sisko	36.9051	rgv2_m01	0.072496	dv-mono	ref_prog03	1	rgv2_r07	RGv2 Run 7	rgv2_r07_s145		RGv2				1
	528.316	520-2-KB	2	420	16353.6	1.64157	36.45	Sisko	36.9051	rgv2_m01	0.084456	dv-mono	ref_prog03	1	rgv2_r07	RGv2 Run 7	rgv2_r07_s146		RGv2				2
	528.122	520-2-KB	3	380	33721.1	1.53378	36.45	Sisko	36.9051	rgv2_m01	0.066976	dv-mono	ref_prog03	1	rgv2_r07	RGv2 Run 7	rgv2_r07_s147		RGv2				3
	528.115	520-2-KB	4	280	56559.8	1.24585	36.45	Sisko	36.9051	rgv2_m01	0.077096	dv-mono	ref_prog03	1	rgv2_r07	RGv2 Run 7	rgv2_r07_s148		RGv2				4
	529.665	520-2-KB	5	100	11580.5	1.85339	36.45	Sisko	36.9051	rgv2_m01	0.083536	dv-mono	ref_prog03	1	rgv2_r07	RGv2 Run 7	rgv2_r07_s149		RGv2				5
	528.461	520-2-KB	6	300	52717.7	1.3646	36.45	Sisko	36.9051	rgv2_m01	0.066056	dv-mono	ref_prog03	1	rgv2_r07	RGv2 Run 7	rgv2_r07_s150		RGv2				6
	527.91	520-2-KB	1	40	3716.12	1.33469	36.45	Sisko	36.9051	rgv2_m01	0.079856	dv-mono	ref_prog03	2	rgv2_r07	RGv2 Run 7	rgv2_r07_s151		RGv2				7
	532.19	520-2-KB	2	260	59931.3	1.20236	36.45	Sisko	36.9051	rgv2_m01	0.089056	dv-mono	ref_prog03	2	rgv2_r07	RGv2 Run 7	rgv2_r07_s152		RGv2				8
	528.419	520-2-KB	3	120	14629.7	1.75272	36.45	Sisko	36.9051	rgv2_m01	0.082616	dv-mono	ref_prog03	2	rgv2_r07	RGv2 Run 7	rgv2_r07_s153		RGv2				9
	528.709	520-2-KB	4	80	11024.1	2.17807	36.45	Sisko	36.9051	rgv2_m01	0.099176	dv-mono	ref_prog03	2	rgv2_r07	RGv2 Run 7	rgv2_r07_s154		RGv2				10
	527.102	520-2-KB	5	180	40484.4	1.21204	36.45	Sisko	36.9051	rgv2_m01	0.087216	dv-mono	ref_prog03	2	rgv2_r07	RGv2 Run 7	rgv2_r07_s155		RGv2				11
	528.198	520-2-KB	6	360	26821.5	1.51643	36.45	Sisko	36.9051	rgv2_m01	0.089976	dv-mono	ref_prog03	2	rgv2_r07	RGv2 Run 7	rgv2_r07_s156		RGv2				12
	531.996	520-2-KB	1	160	27741.7	1.40389	36.45	Sisko	36.9051	rgv2_m01	0.075256	dv-mono	ref_prog03	3	rgv2_r07	RGv2 Run 7	rgv2_r07_s157		RGv2				13
	527.647	520-2-KB	2	60	7689.77	1.80249	36.45	Sisko	36.9051	rgv2_m01	0.084456	dv-mono	ref_prog03	3	rgv2_r07	RGv2 Run 7	rgv2_r07_s158		RGv2				14
	528.283	520-2-KB	3	20	8286.84	2.28882	36.45	Sisko	36.9051	rgv2_m01	0.082616	dv-mono	ref_prog03	3	rgv2_r07	RGv2 Run 7	rgv2_r07_s159		RGv2				15
	528.515	520-2-KB	4	340	38290.4	1.47996	36.45	Sisko	36.9051	rgv2_m01	0.067896	dv-mono	ref_prog03	3	rgv2_r07	RGv2 Run 7	rgv2_r07_s160		RGv2				16
	527.493	520-2-KB	5	400	22091.1	1.53945	36.45	Sisko	36.9051	rgv2_m01	0.079856	dv-mono	ref_prog03	3	rgv2_r07	RGv2 Run 7	rgv2_r07_s161		RGv2				17
	528.356	520-2-KB	6	140	21932.3	1.48586	36.45	Sisko	36.9051	rgv2_m01	0.093656	dv-mono	ref_prog03	3	rgv2_r07	RGv2 Run 7	rgv2_r07_s162		RGv2				18
	528.107	520-2-KB	1	320	42357.6	1.41242	36.45	Sisko	36.9051	rgv2_m01	0.075256	dv-mono	ref_prog03	4	rgv2_r07	RGv2 Run 7	rgv2_r07_s163		RGv2				19
	527.717	520-2-KB	2	480	11915.8	1.69047	36.45	Sisko	36.9051	rgv2_m01	0.066056	dv-mono	ref_prog03	4	rgv2_r07	RGv2 Run 7	rgv2_r07_s164		RGv2				20
	529.786	520-2-KB	3	200	64857	0.960528	36.45	Sisko	36.9051	rgv2_m01	0.077096	dv-mono	ref_prog03	4	rgv2_r07	RGv2 Run 7	rgv2_r07_s165		RGv2				21
	528.039	520-2-KB	4	220	64294.2	0.991212	36.45	Sisko	36.9051	rgv2_m01	0.078936	dv-mono	ref_prog03	4	rgv2_r07	RGv2 Run 7	rgv2_r07_s166		RGv2				22
	527.5	520-2-KB	5	240	67393.1	0.992482	36.45	Sisko	36.9051	rgv2_m01	0.070656	dv-mono	ref_prog03	4	rgv2_r07	RGv2 Run 7	rgv2_r07_s167		RGv2				23
	527.658	520-2-KB	6	0	6162.39	1.58251	36.45	Sisko	36.9051	rgv2_m01	0.089056	dv-mono	ref_prog03	4	rgv2_r07	RGv2 Run 7	rgv2_r07_s168		RGv2				24
	388.541	380-SB	1	420	16281.6	1.67698	36.45	Janeway	36.9051	rgv2_m01	0.058696	dv-mono	ref_prog03	1	rgv2_r07	RGv2 Run 7	rgv2_r07_s169		RGv2				1
	388.342	380-SB	2	200	40669.1	1.19083	36.45	Janeway	36.9051	rgv2_m01	0.081696	dv-mono	ref_prog03	1	rgv2_r07	RGv2 Run 7	rgv2_r07_s170		RGv2				2
	387.8	380-SB	3	20	2661.53	1.19805	36.45	Janeway	36.9051	rgv2_m01	0.065136	dv-mono	ref_prog03	1	rgv2_r07	RGv2 Run 7	rgv2_r07_s171		RGv2				3
	388.397	380-SB	4	140	18987.3	1.54117	36.45	Janeway	36.9051	rgv2_m01	0.064216	dv-mono	ref_prog03	1	rgv2_r07	RGv2 Run 7	rgv2_r07_s172		RGv2				4
	387.555	380-SB	5	180	34404.3	1.28823	36.45	Janeway	36.9051	rgv2_m01	0.068816	dv-mono	ref_prog03	1	rgv2_r07	RGv2 Run 7	rgv2_r07_s173		RGv2				5
	387.662	380-SB	6	40	4006.42	1.3052	36.45	Janeway	36.9051	rgv2_m01	0.084456	dv-mono	ref_prog03	1	rgv2_r07	RGv2 Run 7	rgv2_r07_s174		RGv2				6
	389.118	380-SB	1	160	21985	1.45673	36.45	Janeway	36.9051	rgv2_m01	0.074336	dv-mono	ref_prog03	2	rgv2_r07	RGv2 Run 7	rgv2_r07_s175		RGv2				7
	387.735	380-SB	2	360	21595.2	1.59441	36.45	Janeway	36.9051	rgv2_m01	0.067896	dv-mono	ref_prog03	2	rgv2_r07	RGv2 Run 7	rgv2_r07_s176		RGv2				8
	387.833	380-SB	3	320	34104.8	1.74884	36.45	Janeway	36.9051	rgv2_m01	0.066056	dv-mono	ref_prog03	2	rgv2_r07	RGv2 Run 7	rgv2_r07_s177		RGv2				9
	388.846	380-SB	4	120	13084	1.69919	36.45	Janeway	36.9051	rgv2_m01	0.070656	dv-mono	ref_prog03	2	rgv2_r07	RGv2 Run 7	rgv2_r07_s178		RGv2				10
	388.647	380-SB	5	240	41219.1	1.39025	36.45	Janeway	36.9051	rgv2_m01	0.077096	dv-mono	ref_prog03	2	rgv2_r07	RGv2 Run 7	rgv2_r07_s179		RGv2				11
	388.398	380-SB	6	80	6952.6	1.65846	36.45	Janeway	36.9051	rgv2_m01	0.116656	dv-mono	ref_prog03	2	rgv2_r07	RGv2 Run 7	rgv2_r07_s180		RGv2				12
	388.143	380-SB	1	480	10384.9	1.71149	36.45	Janeway	36.9051	rgv2_m01	0.069736	dv-mono	ref_prog03	3	rgv2_r07	RGv2 Run 7	rgv2_r07_s181		RGv2				13
	388.295	380-SB	2	60	5210.53	1.466	36.45	Janeway	36.9051	rgv2_m01	0.084456	dv-mono	ref_prog03	3	rgv2_r07	RGv2 Run 7	rgv2_r07_s182		RGv2				14
	388.822	380-SB	3	400	14845.7	1.66145	36.45	Janeway	36.9051	rgv2_m01	0.073416	dv-mono	ref_prog03	3	rgv2_r07	RGv2 Run 7	rgv2_r07_s183		RGv2				15
	389.178	380-SB	4	340	22029.4	1.56692	36.45	Janeway	36.9051	rgv2_m01	0.070656	dv-mono	ref_prog03	3	rgv2_r07	RGv2 Run 7	rgv2_r07_s184		RGv2				16
	388.677	380-SB	5	260	37601.1	1.47526	36.45	Janeway	36.9051	rgv2_m01	0.081696	dv-mono	ref_prog03	3	rgv2_r07	RGv2 Run 7	rgv2_r07_s185		RGv2				17
	389.109	380-SB	6	220	41313.8	1.28591	36.45	Janeway	36.9051	rgv2_m01	0.089976	dv-mono	ref_prog03	3	rgv2_r07	RGv2 Run 7	rgv2_r07_s186		RGv2				18
	388.797	380-SB	1	0	1763.69	1.0835	36.45	Janeway	36.9051	rgv2_m01	0.081696	dv-mono	ref_prog03	4	rgv2_r07	RGv2 Run 7	rgv2_r07_s187		RGv2				19
	387.98	380-SB	2	380	20294.5	1.55824	36.45	Janeway	36.9051	rgv2_m01	0.055016	dv-mono	ref_prog03	4	rgv2_r07	RGv2 Run 7	rgv2_r07_s188		RGv2				20
	387.875	380-SB	3	450	12386	1.71978	36.45	Janeway	36.9051	rgv2_m01	0.068816	dv-mono	ref_prog03	4	rgv2_r07	RGv2 Run 7	rgv2_r07_s189		RGv2				21
	388.449	380-SB	4	280	33050.8	1.5712	36.45	Janeway	36.9051	rgv2_m01	0.071576	dv-mono	ref_prog03	4	rgv2_r07	RGv2 Run 7	rgv2_r07_s190		RGv2				22
	389.234	380-SB	5	100	11551.3	1.80136	36.45	Janeway	36.9051	rgv2_m01	0.062376	dv-mono	ref_prog03	4	rgv2_r07	RGv2 Run 7	rgv2_r07_s191		RGv2				23
	389.062	380-SB	6	300	26592.3	1.55664	36.45	Janeway	36.9051	rgv2_m01	0.078936	dv-mono	ref_prog03	4	rgv2_r07	RGv2 Run 7	rgv2_r07_s192		RGv2				24
	527.777	520-2-KB	1	100	7564.03	1.75756	36.8265	Sisko	37.0092	rgv2_m01	0.084456	dv-mono	ref_prog03	1	rgv2_r08	RGv2 Run 8	rgv2_r08_s049		RGv2				1	48	4115.52
	528.316	520-2-KB	2	480	9002.93	1.60376	36.8265	Sisko	37.0092	rgv2_m01	0.072496	dv-mono	ref_prog03	1	rgv2_r08	RGv2 Run 8	rgv2_r08_s050		RGv2				2	49	4186.39
	528.122	520-2-KB	3	300	50584.2	1.30816	36.8265	Sisko	37.0092	rgv2_m01	0.056856	dv-mono	ref_prog03	1	rgv2_r08	RGv2 Run 8	rgv2_r08_s051		RGv2				3	50	4258.47
	528.115	520-2-KB	4	380	23309.4	1.47943	36.8265	Sisko	37.0092	rgv2_m01	0.059616	dv-mono	ref_prog03	1	rgv2_r08	RGv2 Run 8	rgv2_r08_s052		RGv2				4	51	4331.8
	529.665	520-2-KB	5	140	14568.8	1.65947	36.8265	Sisko	37.0092	rgv2_m01	0.081696	dv-mono	ref_prog03	1	rgv2_r08	RGv2 Run 8	rgv2_r08_s053		RGv2				5	52	4406.4
	528.461	520-2-KB	6	340	29848.7	1.51159	36.8265	Sisko	37.0092	rgv2_m01	0.073416	dv-mono	ref_prog03	1	rgv2_r08	RGv2 Run 8	rgv2_r08_s054		RGv2				6	53	4482.27
	527.91	520-2-KB	1	240	52787.2	1.11382	36.8265	Sisko	37.0092	rgv2_m01	0.088136	dv-mono	ref_prog03	2	rgv2_r08	RGv2 Run 8	rgv2_r08_s055		RGv2				7	54	4559.46
	532.19	520-2-KB	2	450	11629.8	1.65861	36.8265	Sisko	37.0092	rgv2_m01	0.078936	dv-mono	ref_prog03	2	rgv2_r08	RGv2 Run 8	rgv2_r08_s056		RGv2				8	55	4637.97
	528.419	520-2-KB	3	160	21210.4	1.45551	36.8265	Sisko	37.0092	rgv2_m01	0.067896	dv-mono	ref_prog03	2	rgv2_r08	RGv2 Run 8	rgv2_r08_s057		RGv2				9	56	4717.83
	528.709	520-2-KB	4	20	1696.06	1.19417	36.8265	Sisko	37.0092	rgv2_m01	0.082616	dv-mono	ref_prog03	2	rgv2_r08	RGv2 Run 8	rgv2_r08_s058		RGv2				10	57	4799.07
	527.102	520-2-KB	5	180	30888.4	1.25581	36.8265	Sisko	37.0092	rgv2_m01	0.071576	dv-mono	ref_prog03	2	rgv2_r08	RGv2 Run 8	rgv2_r08_s059		RGv2				11	58	4881.71
	528.198	520-2-KB	6	120	9472.01	1.77847	36.8265	Sisko	37.0092	rgv2_m01	0.095496	dv-mono	ref_prog03	2	rgv2_r08	RGv2 Run 8	rgv2_r08_s060		RGv2				12	59	4965.77
	531.996	520-2-KB	1	40	2669.38	1.37812	36.8265	Sisko	37.0092	rgv2_m01	0.201296	dv-mono	ref_prog03	3	rgv2_r08	RGv2 Run 8	rgv2_r08_s061		RGv2				13	60	5051.28
	527.647	520-2-KB	2	420	14510	1.63157	36.8265	Sisko	37.0092	rgv2_m01	0.064216	dv-mono	ref_prog03	3	rgv2_r08	RGv2 Run 8	rgv2_r08_s062		RGv2				14	61	5138.26
	528.283	520-2-KB	3	400	17906.6	1.54439	36.8265	Sisko	37.0092	rgv2_m01	0.062376	dv-mono	ref_prog03	3	rgv2_r08	RGv2 Run 8	rgv2_r08_s063		RGv2				15	62	5226.74
	528.515	520-2-KB	4	0	1438.31	1.06674	36.8265	Sisko	37.0092	rgv2_m01	0.070656	dv-mono	ref_prog03	3	rgv2_r08	RGv2 Run 8	rgv2_r08_s064		RGv2				16	63	5316.74
	527.493	520-2-KB	5	80	5271.4	1.56327	36.8265	Sisko	37.0092	rgv2_m01	0.073416	dv-mono	ref_prog03	3	rgv2_r08	RGv2 Run 8	rgv2_r08_s065		RGv2				17	64	5408.29
	528.356	520-2-KB	6	260	53209.7	1.19583	36.8265	Sisko	37.0092	rgv2_m01	0.068816	dv-mono	ref_prog03	3	rgv2_r08	RGv2 Run 8	rgv2_r08_s066		RGv2				18	65	5501.42
	528.107	520-2-KB	1	280	48842.9	1.32036	36.8265	Sisko	37.0092	rgv2_m01	0.124936	dv-mono	ref_prog03	4	rgv2_r08	RGv2 Run 8	rgv2_r08_s067		RGv2				19	66	5596.16
	527.717	520-2-KB	2	320	35110.2	1.42571	36.8265	Sisko	37.0092	rgv2_m01	0.083536	dv-mono	ref_prog03	4	rgv2_r08	RGv2 Run 8	rgv2_r08_s068		RGv2				20	67	5692.52
	529.786	520-2-KB	3	200	50809.4	1.06253	36.8265	Sisko	37.0092	rgv2_m01	0.098256	dv-mono	ref_prog03	4	rgv2_r08	RGv2 Run 8	rgv2_r08_s069		RGv2				21	68	5790.54
	528.039	520-2-KB	4	360	22047.6	1.50715	36.8265	Sisko	37.0092	rgv2_m01	0.065136	dv-mono	ref_prog03	4	rgv2_r08	RGv2 Run 8	rgv2_r08_s070		RGv2				22	69	5890.25
	527.5	520-2-KB	5	220	50664.9	1.05795	36.8265	Sisko	37.0092	rgv2_m01	0.064216	dv-mono	ref_prog03	4	rgv2_r08	RGv2 Run 8	rgv2_r08_s071		RGv2				23	70	5991.68
	527.658	520-2-KB	6	60	3376.17	1.48433	36.8265	Sisko	37.0092	rgv2_m01	0.083536	dv-mono	ref_prog03	4	rgv2_r08	RGv2 Run 8	rgv2_r08_s072		RGv2				24	71	6094.86
	388.541	380-SB	1	60	4346.44	1.43357	36.8265	Janeway	37.0092	rgv2_m01	0.062376	dv-mono	ref_prog03	1	rgv2_r08	RGv2 Run 8	rgv2_r08_s073		RGv2				1	72	6199.81
	388.342	380-SB	2	240	41454.7	1.25581	36.8265	Janeway	37.0092	rgv2_m01	0.053176	dv-mono	ref_prog03	1	rgv2_r08	RGv2 Run 8	rgv2_r08_s074		RGv2				2	73	6306.57
	387.8	380-SB	3	80	6476.54	1.55951	36.8265	Janeway	37.0092	rgv2_m01	0.046736	dv-mono	ref_prog03	1	rgv2_r08	RGv2 Run 8	rgv2_r08_s075		RGv2				3	74	6415.16
	388.397	380-SB	4	180	29571.6	1.24926	36.8265	Janeway	37.0092	rgv2_m01	0.049496	dv-mono	ref_prog03	1	rgv2_r08	RGv2 Run 8	rgv2_r08_s076		RGv2				4	75	6525.63
	387.555	380-SB	5	420	18403.3	1.65376	36.8265	Janeway	37.0092	rgv2_m01	0.038456	dv-mono	ref_prog03	1	rgv2_r08	RGv2 Run 8	rgv2_r08_s077		RGv2				5	76	6638
	387.662	380-SB	6	0	1871.46	1.21655	36.8265	Janeway	37.0092	rgv2_m01	0.055936	dv-mono	ref_prog03	1	rgv2_r08	RGv2 Run 8	rgv2_r08_s078		RGv2				6	77	6752.3
	389.118	380-SB	1	480	8036.63	1.57392	36.8265	Janeway	37.0092	rgv2_m01	0.061456	dv-mono	ref_prog03	2	rgv2_r08	RGv2 Run 8	rgv2_r08_s079		RGv2				7	78	6868.57
	387.735	380-SB	2	280	29502.9	1.46576	36.8265	Janeway	37.0092	rgv2_m01	0.075256	dv-mono	ref_prog03	2	rgv2_r08	RGv2 Run 8	rgv2_r08_s080		RGv2				8	79	6986.85
	387.833	380-SB	3	400	14268.9	1.65135	36.8265	Janeway	37.0092	rgv2_m01	0.053176	dv-mono	ref_prog03	2	rgv2_r08	RGv2 Run 8	rgv2_r08_s081		RGv2				9	80	7107.16
	388.846	380-SB	4	340	19079.7	1.59552	36.8265	Janeway	37.0092	rgv2_m01	0.053176	dv-mono	ref_prog03	2	rgv2_r08	RGv2 Run 8	rgv2_r08_s082		RGv2				10	81	7229.54
	388.647	380-SB	5	360	16890.1	1.63417	36.8265	Janeway	37.0092	rgv2_m01	0.059616	dv-mono	ref_prog03	2	rgv2_r08	RGv2 Run 8	rgv2_r08_s083		RGv2				11	82	7354.03
	388.398	380-SB	6	220	35562	1.28199	36.8265	Janeway	37.0092	rgv2_m01	0.070656	dv-mono	ref_prog03	2	rgv2_r08	RGv2 Run 8	rgv2_r08_s084		RGv2				12	83	7480.66
	388.143	380-SB	1	320	21144.6	1.60177	36.8265	Janeway	37.0092	rgv2_m01	0.083536	dv-mono	ref_prog03	3	rgv2_r08	RGv2 Run 8	rgv2_r08_s085		RGv2				13	84	7609.48
	388.295	380-SB	2	300	24520.7	1.52316	36.8265	Janeway	37.0092	rgv2_m01	0.066056	dv-mono	ref_prog03	3	rgv2_r08	RGv2 Run 8	rgv2_r08_s086		RGv2				14	85	7740.51
	388.822	380-SB	3	200	31404.6	1.24107	36.8265	Janeway	37.0092	rgv2_m01	0.063296	dv-mono	ref_prog03	3	rgv2_r08	RGv2 Run 8	rgv2_r08_s087		RGv2				15	86	7873.8
	389.178	380-SB	4	40	2490.09	1.32258	36.8265	Janeway	37.0092	rgv2_m01	0.059616	dv-mono	ref_prog03	3	rgv2_r08	RGv2 Run 8	rgv2_r08_s088		RGv2				16	87	8009.38
	388.677	380-SB	5	160	17769	1.47859	36.8265	Janeway	37.0092	rgv2_m01	0.066976	dv-mono	ref_prog03	3	rgv2_r08	RGv2 Run 8	rgv2_r08_s089		RGv2				17	88	8147.3
	389.109	380-SB	6	260	30501.7	1.46073	36.8265	Janeway	37.0092	rgv2_m01	0.060536	dv-mono	ref_prog03	3	rgv2_r08	RGv2 Run 8	rgv2_r08_s090		RGv2				18	89	8287.6
	388.797	380-SB	1	140	11786.9	1.68915	36.8265	Janeway	37.0092	rgv2_m01	0.073416	dv-mono	ref_prog03	4	rgv2_r08	RGv2 Run 8	rgv2_r08_s091		RGv2				19	90	8430.31
	387.98	380-SB	2	100	7126.39	1.62701	36.8265	Janeway	37.0092	rgv2_m01	0.075256	dv-mono	ref_prog03	4	rgv2_r08	RGv2 Run 8	rgv2_r08_s092		RGv2				20	91	8575.47
	387.875	380-SB	3	120	9659.4	1.81636	36.8265	Janeway	37.0092	rgv2_m01	0.086296	dv-mono	ref_prog03	4	rgv2_r08	RGv2 Run 8	rgv2_r08_s093		RGv2				21	92	8723.14
	388.449	380-SB	4	380	14388.5	1.69146	36.8265	Janeway	37.0092	rgv2_m01	0.061456	dv-mono	ref_prog03	4	rgv2_r08	RGv2 Run 8	rgv2_r08_s094		RGv2				22	93	8873.35
	389.234	380-SB	5	450	11848	1.77181	36.8265	Janeway	37.0092	rgv2_m01	0.044896	dv-mono	ref_prog03	4	rgv2_r08	RGv2 Run 8	rgv2_r08_s095		RGv2				23	94	9026.14
	389.062	380-SB	6	20	1688.03	1.17743	36.8265	Janeway	37.0092	rgv2_m01	0.081696	dv-mono	ref_prog03	4	rgv2_r08	RGv2 Run 8	rgv2_r08_s096		RGv2				24	95	9181.57
	527.777	520-2-KB	1	120	15990.7	1.59487	36.8372	Sisko	36.9361	rgv2_m01	0.072496	dv-mono	ref_prog03	1	rgv2_r06	RGv2 Run 6	rgv2_r06_s145		RGv2				1
	528.316	520-2-KB	2	0	2359.43	1.16186	36.8372	Sisko	36.9361	rgv2_m01	0.073416	dv-mono	ref_prog03	1	rgv2_r06	RGv2 Run 6	rgv2_r06_s146		RGv2				2
	528.122	520-2-KB	3	420	23114.1	1.55894	36.8372	Sisko	36.9361	rgv2_m01	0.060536	dv-mono	ref_prog03	1	rgv2_r06	RGv2 Run 6	rgv2_r06_s147		RGv2				3
	528.115	520-2-KB	4	160	31308.7	1.29981	36.8372	Sisko	36.9361	rgv2_m01	0.067896	dv-mono	ref_prog03	1	rgv2_r06	RGv2 Run 6	rgv2_r06_s148		RGv2				4
	529.665	520-2-KB	5	240	71857.2	0.960379	36.8372	Sisko	36.9361	rgv2_m01	0.061456	dv-mono	ref_prog03	1	rgv2_r06	RGv2 Run 6	rgv2_r06_s149		RGv2				5
	528.461	520-2-KB	6	360	36768.3	1.48563	36.8372	Sisko	36.9361	rgv2_m01	0.055936	dv-mono	ref_prog03	1	rgv2_r06	RGv2 Run 6	rgv2_r06_s150		RGv2				6
	527.91	520-2-KB	1	380	22538	1.50845	36.8372	Sisko	36.9361	rgv2_m01	0.078936	dv-mono	ref_prog03	2	rgv2_r06	RGv2 Run 6	rgv2_r06_s151		RGv2				7
	532.19	520-2-KB	2	220	61580	0.994422	36.8372	Sisko	36.9361	rgv2_m01	0.080776	dv-mono	ref_prog03	2	rgv2_r06	RGv2 Run 6	rgv2_r06_s152		RGv2				8
	528.419	520-2-KB	3	60	6488.53	1.50388	36.8372	Sisko	36.9361	rgv2_m01	0.067896	dv-mono	ref_prog03	2	rgv2_r06	RGv2 Run 6	rgv2_r06_s153		RGv2				9
	528.709	520-2-KB	4	280	56299.1	1.27588	36.8372	Sisko	36.9361	rgv2_m01	0.072496	dv-mono	ref_prog03	2	rgv2_r06	RGv2 Run 6	rgv2_r06_s154		RGv2				10
	527.102	520-2-KB	5	100	11389.2	1.7179	36.8372	Sisko	36.9361	rgv2_m01	0.089056	dv-mono	ref_prog03	2	rgv2_r06	RGv2 Run 6	rgv2_r06_s155		RGv2				11
	528.198	520-2-KB	6	20	2593.18	1.17885	36.8372	Sisko	36.9361	rgv2_m01	0.093656	dv-mono	ref_prog03	2	rgv2_r06	RGv2 Run 6	rgv2_r06_s156		RGv2				12
	531.996	520-2-KB	1	40	3856.06	1.32165	36.8372	Sisko	36.9361	rgv2_m01	0.087216	dv-mono	ref_prog03	3	rgv2_r06	RGv2 Run 6	rgv2_r06_s157		RGv2				13
	527.647	520-2-KB	2	340	32332.6	1.4448	36.8372	Sisko	36.9361	rgv2_m01	0.086296	dv-mono	ref_prog03	3	rgv2_r06	RGv2 Run 6	rgv2_r06_s158		RGv2				14
	528.283	520-2-KB	3	80	7889.25	1.66977	36.8372	Sisko	36.9361	rgv2_m01	0.079856	dv-mono	ref_prog03	3	rgv2_r06	RGv2 Run 6	rgv2_r06_s159		RGv2				15
	528.515	520-2-KB	4	140	21738.3	1.46195	36.8372	Sisko	36.9361	rgv2_m01	0.088136	dv-mono	ref_prog03	3	rgv2_r06	RGv2 Run 6	rgv2_r06_s160		RGv2				16
	527.493	520-2-KB	5	450	14043.2	1.63903	36.8372	Sisko	36.9361	rgv2_m01	0.079856	dv-mono	ref_prog03	3	rgv2_r06	RGv2 Run 6	rgv2_r06_s161		RGv2				17
	528.356	520-2-KB	6	200	57892.6	1.01307	36.8372	Sisko	36.9361	rgv2_m01	0.093656	dv-mono	ref_prog03	3	rgv2_r06	RGv2 Run 6	rgv2_r06_s162		RGv2				18
	528.107	520-2-KB	1	300	48083.4	1.3697	36.8372	Sisko	36.9361	rgv2_m01	0.085376	dv-mono	ref_prog03	4	rgv2_r06	RGv2 Run 6	rgv2_r06_s163		RGv2				19
	527.717	520-2-KB	2	320	39912	1.4131	36.8372	Sisko	36.9361	rgv2_m01	0.079856	dv-mono	ref_prog03	4	rgv2_r06	RGv2 Run 6	rgv2_r06_s164		RGv2				20
	529.786	520-2-KB	3	180	47271.9	1.13586	36.8372	Sisko	36.9361	rgv2_m01	0.084456	dv-mono	ref_prog03	4	rgv2_r06	RGv2 Run 6	rgv2_r06_s165		RGv2				21
	528.039	520-2-KB	4	260	63384.6	1.09943	36.8372	Sisko	36.9361	rgv2_m01	0.071576	dv-mono	ref_prog03	4	rgv2_r06	RGv2 Run 6	rgv2_r06_s166		RGv2				22
	527.5	520-2-KB	5	480	11978.5	1.67565	36.8372	Sisko	36.9361	rgv2_m01	0.071576	dv-mono	ref_prog03	4	rgv2_r06	RGv2 Run 6	rgv2_r06_s167		RGv2				23
	527.658	520-2-KB	6	400	18444.7	1.58817	36.8372	Sisko	36.9361	rgv2_m01	0.094576	dv-mono	ref_prog03	4	rgv2_r06	RGv2 Run 6	rgv2_r06_s168		RGv2				24
	388.541	380-SB	1	0	2656.23	1.21217	36.8372	Janeway	36.9361	rgv2_m01	0.055016	dv-mono	ref_prog03	1	rgv2_r06	RGv2 Run 6	rgv2_r06_s169		RGv2				1
	388.342	380-SB	2	400	21268.2	1.60124	36.8372	Janeway	36.9361	rgv2_m01	0.053176	dv-mono	ref_prog03	1	rgv2_r06	RGv2 Run 6	rgv2_r06_s170		RGv2				2
	387.8	380-SB	3	380	26270.7	1.64422	36.8372	Janeway	36.9361	rgv2_m01	0.052256	dv-mono	ref_prog03	1	rgv2_r06	RGv2 Run 6	rgv2_r06_s171		RGv2				3
	388.397	380-SB	4	480	10006.6	1.60525	36.8372	Janeway	36.9361	rgv2_m01	0.069736	dv-mono	ref_prog03	1	rgv2_r06	RGv2 Run 6	rgv2_r06_s172		RGv2				4
	387.555	380-SB	5	360	19406.3	1.58079	36.8372	Janeway	36.9361	rgv2_m01	0.074336	dv-mono	ref_prog03	1	rgv2_r06	RGv2 Run 6	rgv2_r06_s173		RGv2				5
	387.662	380-SB	6	260	41134	1.41373	36.8372	Janeway	36.9361	rgv2_m01	0.145176	dv-mono	ref_prog03	1	rgv2_r06	RGv2 Run 6	rgv2_r06_s174		RGv2				6
	389.118	380-SB	1	80	7078.34	1.52761	36.8372	Janeway	36.9361	rgv2_m01	0.074336	dv-mono	ref_prog03	2	rgv2_r06	RGv2 Run 6	rgv2_r06_s175		RGv2				7
	387.735	380-SB	2	300	30123.6	1.52165	36.8372	Janeway	36.9361	rgv2_m01	0.063296	dv-mono	ref_prog03	2	rgv2_r06	RGv2 Run 6	rgv2_r06_s176		RGv2				8
	387.833	380-SB	3	200	41138.1	1.18315	36.8372	Janeway	36.9361	rgv2_m01	0.072496	dv-mono	ref_prog03	2	rgv2_r06	RGv2 Run 6	rgv2_r06_s177		RGv2				9
	388.846	380-SB	4	100	8853.42	1.66977	36.8372	Janeway	36.9361	rgv2_m01	0.082616	dv-mono	ref_prog03	2	rgv2_r06	RGv2 Run 6	rgv2_r06_s178		RGv2				10
	388.647	380-SB	5	120	12183.3	1.70646	36.8372	Janeway	36.9361	rgv2_m01	0.089976	dv-mono	ref_prog03	2	rgv2_r06	RGv2 Run 6	rgv2_r06_s179		RGv2				11
	388.398	380-SB	6	450	11223.3	1.65529	36.8372	Janeway	36.9361	rgv2_m01	0.078016	dv-mono	ref_prog03	2	rgv2_r06	RGv2 Run 6	rgv2_r06_s180		RGv2				12
	388.143	380-SB	1	60	6674.39	1.56113	36.8372	Janeway	36.9361	rgv2_m01	0.075256	dv-mono	ref_prog03	3	rgv2_r06	RGv2 Run 6	rgv2_r06_s181		RGv2				13
	388.295	380-SB	2	420	16072.9	1.59851	36.8372	Janeway	36.9361	rgv2_m01	0.067896	dv-mono	ref_prog03	3	rgv2_r06	RGv2 Run 6	rgv2_r06_s182		RGv2				14
	388.822	380-SB	3	20	2622.36	1.16795	36.8372	Janeway	36.9361	rgv2_m01	0.079856	dv-mono	ref_prog03	3	rgv2_r06	RGv2 Run 6	rgv2_r06_s183		RGv2				15
	389.178	380-SB	4	40	3647.53	1.29937	36.8372	Janeway	36.9361	rgv2_m01	0.076176	dv-mono	ref_prog03	3	rgv2_r06	RGv2 Run 6	rgv2_r06_s184		RGv2				16
	388.677	380-SB	5	160	22383.3	1.47443	36.8372	Janeway	36.9361	rgv2_m01	0.086296	dv-mono	ref_prog03	3	rgv2_r06	RGv2 Run 6	rgv2_r06_s185		RGv2				17
	389.109	380-SB	6	320	22517.2	1.52445	36.8372	Janeway	36.9361	rgv2_m01	0.071576	dv-mono	ref_prog03	3	rgv2_r06	RGv2 Run 6	rgv2_r06_s186		RGv2				18
	388.797	380-SB	1	340	22517.2	1.52445	36.8372	Janeway	36.9361	rgv2_m01	0.066056	dv-mono	ref_prog03	4	rgv2_r06	RGv2 Run 6	rgv2_r06_s187		RGv2				19
	387.98	380-SB	2	180	22517.2	1.52445	36.8372	Janeway	36.9361	rgv2_m01	0.062376	dv-mono	ref_prog03	4	rgv2_r06	RGv2 Run 6	rgv2_r06_s188		RGv2				20
	387.875	380-SB	3	280	22517.2	1.52445	36.8372	Janeway	36.9361	rgv2_m01	0.064216	dv-mono	ref_prog03	4	rgv2_r06	RGv2 Run 6	rgv2_r06_s189		RGv2				21
	388.449	380-SB	4	240	22517.2	1.52445	36.8372	Janeway	36.9361	rgv2_m01	0.088136	dv-mono	ref_prog03	4	rgv2_r06	RGv2 Run 6	rgv2_r06_s190		RGv2				22
	389.234	380-SB	5	220	22517.2	1.52445	36.8372	Janeway	36.9361	rgv2_m01	0.061456	dv-mono	ref_prog03	4	rgv2_r06	RGv2 Run 6	rgv2_r06_s191		RGv2				23
	389.062	380-SB	6	140	22517.2	1.52445	36.8372	Janeway	36.9361	rgv2_m01	0.083536	dv-mono	ref_prog03	4	rgv2_r06	RGv2 Run 6	rgv2_r06_s192		RGv2				24
