# Supplementary material for: A photoconversion model for full spectral programming and multiplexing of optogenetic systems
Source: Mol Syst Biol. 2017 Apr 24;13(4):926. doi: 10.15252/msb.20167456 (PMC5408778; doi:10.15252/msb.20167456)
Supplement: Supplementary file 10 — Dataset EV2 [file MSB-13-926-s010.zip › dataset_ev2_ccasr_data_and_analysis/ccasr_data/dv-pert/rgv2_wholepop_dv-pert_complete.xlsx]

## Sheet: Sheet1
Acquisition Time (s)	Activating intensity	Beads ID	Bot Centroid (nm)	Bot DC	Bot FWHM (nm)	Bot GS Cal	Bot Intensity (umol/m2/s)	Bot LED ID	Bot Peak (nm)	Bottom LEDs	Category	Col	Data time point	Duration	Experiment ID	FL1 CV	FL1 Detector Volt.	FL1 Geom. Mean	FL1 IQR	FL1 Mean	FL1 Median	FL1 Mode	FL1 RCV	FL1 Std	FL1 Units	File Path	Gate Fraction	Growth temp max	Growth temp mean	Growth temp min	Growth temp stdev	Instrument ID	LPA	LPF update period	Maturation temp max	Maturation temp mean	Maturation temp min	Maturation temp stdev	Model	Number of Events	OD	Perturbation signal	Pre-rand well	Program type	Randomize	Raw OD	Reference signal	Row	Run ID
8.85		B0001	528.414	4	28.295	173	22.448	520-2-KB	523	EO_13	Dynamic	1	400	480	rgv2_r07	2.0151	650	2475.65	2840.73	4124.69	2372.02	2884.1	1.1976	8311.64	MEF	c:\users\evan\skydrive\projects\12.lightsensorcharacterization\experiments\rgv2\rgv2_r07\measurements\flow\fcs\Cells098.fcs	0.8	36.45	36.45	36.45	0	FC002	Kirk	0.1	37.13	36.9051	35.21	0.372434	rgv2_m01	16850	0.111136	ref_pert01	20	dv-pert	Yes	0.0517	ref_prog03	1	rgv2_r07
9.361		B0001	532.449	4	28.4662	185	22.5906	520-2-KB	526.5	EO_13	Dynamic	2	20	480	rgv2_r07	1.81072	650	1393.36	1566.5	2214.08	1307.38	1395.4	1.1982	4009.09	MEF	c:\users\evan\skydrive\projects\12.lightsensorcharacterization\experiments\rgv2\rgv2_r07\measurements\flow\fcs\Cells099.fcs	0.8	36.45	36.45	36.45	0	FC002	Kirk	0.1	37.13	36.9051	35.21	0.372434	rgv2_m01	16738	0.110216	ref_pert01	1	dv-pert	Yes	0.0516	ref_prog03	1	rgv2_r07
10.564		B0001	530.405	4	29.8197	182	22.4785	520-2-KB	523.5	EO_13	Dynamic	3	140	480	rgv2_r07	1.95742	650	2534.86	3165.92	4886.53	2328.27	1382.47	1.35977	9565	MEF	c:\users\evan\skydrive\projects\12.lightsensorcharacterization\experiments\rgv2\rgv2_r07\measurements\flow\fcs\Cells100.fcs	0.8	36.45	36.45	36.45	0	FC002	Kirk	0.1	37.13	36.9051	35.21	0.372434	rgv2_m01	16692	0.101936	ref_pert01	7	dv-pert	Yes	0.0507	ref_prog03	1	rgv2_r07
9.243		B0001	527.386	4	28.3439	169	22.5263	520-2-KB	521	EO_13	Dynamic	4	180	480	rgv2_r07	1.30062	650	5706.83	7679.23	8959.12	5796.89	4857.22	1.32471	11652.4	MEF	c:\users\evan\skydrive\projects\12.lightsensorcharacterization\experiments\rgv2\rgv2_r07\measurements\flow\fcs\Cells101.fcs	0.8	36.45	36.45	36.45	0	FC002	Kirk	0.1	37.13	36.9051	35.21	0.372434	rgv2_m01	16536	0.121256	ref_pert01	9	dv-pert	Yes	0.0528	ref_prog03	1	rgv2_r07
9.733		B0001	527.913	4	28.203	175	22.5183	520-2-KB	521.5	EO_13	Dynamic	5	420	480	rgv2_r07	1.8568	650	2183.41	2414.85	3606.67	2062.91	2243.18	1.1706	6696.85	MEF	c:\users\evan\skydrive\projects\12.lightsensorcharacterization\experiments\rgv2\rgv2_r07\measurements\flow\fcs\Cells102.fcs	0.8	36.45	36.45	36.45	0	FC002	Kirk	0.1	37.13	36.9051	35.21	0.372434	rgv2_m01	16612	0.107456	ref_pert01	21	dv-pert	Yes	0.0513	ref_prog03	1	rgv2_r07
9.985		B0001	531.551	4	28.1968	204	22.3303	520-2-KB	525.5	EO_13	Dynamic	6	320	480	rgv2_r07	1.63848	650	6020.63	9470.13	10895.1	5796.89	7881.27	1.63366	17851.4	MEF	c:\users\evan\skydrive\projects\12.lightsensorcharacterization\experiments\rgv2\rgv2_r07\measurements\flow\fcs\Cells103.fcs	0.8	36.45	36.45	36.45	0	FC002	Kirk	0.1	37.13	36.9051	35.21	0.372434	rgv2_m01	16566	0.131376	ref_pert01	16	dv-pert	Yes	0.0539	ref_prog03	1	rgv2_r07
10.651		B0001	531.076	4	27.7268	186	22.405	520-2-KB	525.5	EO_13	Dynamic	1	240	480	rgv2_r07	1.15429	650	11681.9	19668.3	19875.1	13397.3	13397.3	1.46808	22941.5	MEF	c:\users\evan\skydrive\projects\12.lightsensorcharacterization\experiments\rgv2\rgv2_r07\measurements\flow\fcs\Cells104.fcs	0.8	36.45	36.45	36.45	0	FC002	Kirk	0.1	37.13	36.9051	35.21	0.372434	rgv2_m01	16674	0.110216	ref_pert01	12	dv-pert	Yes	0.0516	ref_prog03	2	rgv2_r07
9.62		B0001	531.762	4	28.2032	182	22.4676	520-2-KB	526	EO_13	Dynamic	2	480	480	rgv2_r07	2.49331	650	1791.57	1967.68	2892.53	1696.64	1649.92	1.15975	7211.97	MEF	c:\users\evan\skydrive\projects\12.lightsensorcharacterization\experiments\rgv2\rgv2_r07\measurements\flow\fcs\Cells105.fcs	0.8	36.45	36.45	36.45	0	FC002	Kirk	0.1	37.13	36.9051	35.21	0.372434	rgv2_m01	16629	0.115736	ref_pert01	23	dv-pert	Yes	0.0522	ref_prog03	2	rgv2_r07
9.712		B0001	527.937	4	28.5614	193	22.4071	520-2-KB	521.5	EO_13	Dynamic	3	220	480	rgv2_r07	1.04747	650	15183.3	24859.9	25008.1	17878.6	22146.8	1.39048	26195.3	MEF	c:\users\evan\skydrive\projects\12.lightsensorcharacterization\experiments\rgv2\rgv2_r07\measurements\flow\fcs\Cells106.fcs	0.8	36.45	36.45	36.45	0	FC002	Kirk	0.1	37.13	36.9051	35.21	0.372434	rgv2_m01	16540	0.118496	ref_pert01	11	dv-pert	Yes	0.0525	ref_prog03	2	rgv2_r07
9.41		B0001	530.011	4	27.8356	170	22.363	520-2-KB	524.5	EO_13	Dynamic	4	60	480	rgv2_r07	2.00213	650	2924.8	4498.8	7557.35	2462	2627.76	1.82729	15130.8	MEF	c:\users\evan\skydrive\projects\12.lightsensorcharacterization\experiments\rgv2\rgv2_r07\measurements\flow\fcs\Cells107.fcs	0.8	36.45	36.45	36.45	0	FC002	Kirk	0.1	37.13	36.9051	35.21	0.372434	rgv2_m01	16542	0.117576	ref_pert01	3	dv-pert	Yes	0.0524	ref_prog03	2	rgv2_r07
9.72		B0001	528.919	4	28.2099	174	22.4393	520-2-KB	522.5	EO_13	Dynamic	5	160	480	rgv2_r07	1.77271	650	2377.27	2898.43	4046.3	2264.15	2531.72	1.28014	7172.93	MEF	c:\users\evan\skydrive\projects\12.lightsensorcharacterization\experiments\rgv2\rgv2_r07\measurements\flow\fcs\Cells108.fcs	0.8	36.45	36.45	36.45	0	FC002	Kirk	0.1	37.13	36.9051	35.21	0.372434	rgv2_m01	16647	0.110216	ref_pert01	8	dv-pert	Yes	0.0516	ref_prog03	2	rgv2_r07
9.961		B0001	528.261	4	28.0171	170	22.4143	520-2-KB	521.5	EO_13	Dynamic	6	360	480	rgv2_r07	1.84211	650	3473.84	4417.23	6122.91	3285.52	3539.52	1.34445	11279.1	MEF	c:\users\evan\skydrive\projects\12.lightsensorcharacterization\experiments\rgv2\rgv2_r07\measurements\flow\fcs\Cells109.fcs	0.8	36.45	36.45	36.45	0	FC002	Kirk	0.1	37.13	36.9051	35.21	0.372434	rgv2_m01	16676	0.152536	ref_pert01	18	dv-pert	Yes	0.0562	ref_prog03	2	rgv2_r07
9.342		B0001	530.52	4	30.5233	198	22.2976	520-2-KB	523.5	EO_13	Dynamic	1	200	480	rgv2_r07	0.950721	650	14835.9	21220.8	22591.2	17225.2	26186.3	1.23196	21478	MEF	c:\users\evan\skydrive\projects\12.lightsensorcharacterization\experiments\rgv2\rgv2_r07\measurements\flow\fcs\Cells110.fcs	0.8	36.45	36.45	36.45	0	FC002	Kirk	0.1	37.13	36.9051	35.21	0.372434	rgv2_m01	16600	0.096416	ref_pert01	10	dv-pert	Yes	0.0501	ref_prog03	3	rgv2_r07
9.696		B0001	528.504	4	28.2478	171	22.4838	520-2-KB	522	EO_13	Dynamic	2	260	480	rgv2_r07	1.22197	650	10968.5	19398.3	19394.1	12206.5	18730.3	1.58917	23698.9	MEF	c:\users\evan\skydrive\projects\12.lightsensorcharacterization\experiments\rgv2\rgv2_r07\measurements\flow\fcs\Cells111.fcs	0.8	36.45	36.45	36.45	0	FC002	Kirk	0.1	37.13	36.9051	35.21	0.372434	rgv2_m01	16613	0.102856	ref_pert01	13	dv-pert	Yes	0.0508	ref_prog03	3	rgv2_r07
10.573		B0001	532.303	4	28.6494	205	22.6635	520-2-KB	525.5	EO_13	Dynamic	3	300	480	rgv2_r07	1.46056	650	7105.63	12026.2	12851.8	7114.25	4107.94	1.69043	18770.9	MEF	c:\users\evan\skydrive\projects\12.lightsensorcharacterization\experiments\rgv2\rgv2_r07\measurements\flow\fcs\Cells112.fcs	0.8	36.45	36.45	36.45	0	FC002	Kirk	0.1	37.13	36.9051	35.21	0.372434	rgv2_m01	16642	0.107456	ref_pert01	15	dv-pert	Yes	0.0513	ref_prog03	3	rgv2_r07
9.777		B0001	527.72	4	28.1527	172	22.6254	520-2-KB	521	EO_13	Dynamic	4	40	480	rgv2_r07	2.0966	650	1854.91	2323.91	3146.23	1777.47	1574.89	1.30743	6596.38	MEF	c:\users\evan\skydrive\projects\12.lightsensorcharacterization\experiments\rgv2\rgv2_r07\measurements\flow\fcs\Cells113.fcs	0.8	36.45	36.45	36.45	0	FC002	Kirk	0.1	37.13	36.9051	35.21	0.372434	rgv2_m01	16589	0.106536	ref_pert01	2	dv-pert	Yes	0.0512	ref_prog03	3	rgv2_r07
10.129		B0001	527.555	4	28.2947	173	22.4955	520-2-KB	521.5	EO_13	Dynamic	5	0	480	rgv2_r07	2.30651	650	1108.54	1122.54	1823.13	1026.35	970.603	1.09372	4205.06	MEF	c:\users\evan\skydrive\projects\12.lightsensorcharacterization\experiments\rgv2\rgv2_r07\measurements\flow\fcs\Cells114.fcs	0.8	36.45	36.45	36.45	0	FC002	Kirk	0.1	37.13	36.9051	35.21	0.372434	rgv2_m01	16525	0.099176	ref_pert01	0	dv-pert	Yes	0.0504	ref_prog03	3	rgv2_r07
10.75		B0001	528.124	4	28.1994	175	22.6919	520-2-KB	521.5	EO_13	Dynamic	6	120	480	rgv2_r07	1.94841	650	2389.52	2999.36	4284.81	2243.18	2727.44	1.3371	8348.56	MEF	c:\users\evan\skydrive\projects\12.lightsensorcharacterization\experiments\rgv2\rgv2_r07\measurements\flow\fcs\Cells115.fcs	0.8	36.45	36.45	36.45	0	FC002	Kirk	0.1	37.13	36.9051	35.21	0.372434	rgv2_m01	16659	0.103776	ref_pert01	6	dv-pert	Yes	0.0509	ref_prog03	3	rgv2_r07
9.986		B0001	528.476	4	28.0502	175	22.5503	520-2-KB	523	EO_13	Dynamic	1	340	480	rgv2_r07	1.61772	650	4710.21	6815.89	8327.82	4425.51	3994.81	1.54014	13472.1	MEF	c:\users\evan\skydrive\projects\12.lightsensorcharacterization\experiments\rgv2\rgv2_r07\measurements\flow\fcs\Cells116.fcs	0.8	36.45	36.45	36.45	0	FC002	Kirk	0.1	37.13	36.9051	35.21	0.372434	rgv2_m01	16617	0.097336	ref_pert01	17	dv-pert	Yes	0.0502	ref_prog03	4	rgv2_r07
10.42		B0001	528.392	4	28.2584	174	22.4411	520-2-KB	522	EO_13	Dynamic	2	280	480	rgv2_r07	1.28014	650	10771.9	18770.2	19025	11543.5	11760.4	1.62604	24354.6	MEF	c:\users\evan\skydrive\projects\12.lightsensorcharacterization\experiments\rgv2\rgv2_r07\measurements\flow\fcs\Cells117.fcs	0.8	36.45	36.45	36.45	0	FC002	Kirk	0.1	37.13	36.9051	35.21	0.372434	rgv2_m01	16583	0.090896	ref_pert01	14	dv-pert	Yes	0.0495	ref_prog03	4	rgv2_r07
9.766		B0001	532.172	4	28.1846	181	22.5681	520-2-KB	526	EO_13	Dynamic	3	100	480	rgv2_r07	2.01992	650	2209.65	2784.12	3887.2	2101.68	1761	1.32471	7851.82	MEF	c:\users\evan\skydrive\projects\12.lightsensorcharacterization\experiments\rgv2\rgv2_r07\measurements\flow\fcs\Cells118.fcs	0.8	36.45	36.45	36.45	0	FC002	Kirk	0.1	37.13	36.9051	35.21	0.372434	rgv2_m01	16539	0.102856	ref_pert01	5	dv-pert	Yes	0.0508	ref_prog03	4	rgv2_r07
10.991		B0001	528.476	4	28.4178	168	22.2588	520-2-KB	523	EO_13	Dynamic	4	450	480	rgv2_r07	2.05621	650	2306.77	2610.84	4315.95	2101.68	1987.52	1.24226	8874.52	MEF	c:\users\evan\skydrive\projects\12.lightsensorcharacterization\experiments\rgv2\rgv2_r07\measurements\flow\fcs\Cells119.fcs	0.8	36.45	36.45	36.45	0	FC002	Kirk	0.1	37.13	36.9051	35.21	0.372434	rgv2_m01	16474	0.083536	ref_pert01	22	dv-pert	Yes	0.0487	ref_prog03	4	rgv2_r07
11.159		B0001	527.985	4	27.8694	178	22.6924	520-2-KB	521.5	EO_13	Dynamic	5	380	480	rgv2_r07	1.8577	650	4032.58	5154.52	6894.32	3777.82	3884.8	1.36442	12807.5	MEF	c:\users\evan\skydrive\projects\12.lightsensorcharacterization\experiments\rgv2\rgv2_r07\measurements\flow\fcs\Cells120.fcs	0.8	36.45	36.45	36.45	0	FC002	Kirk	0.1	37.13	36.9051	35.21	0.372434	rgv2_m01	16542	0.083536	ref_pert01	19	dv-pert	Yes	0.0487	ref_prog03	4	rgv2_r07
9.493		B0001	531.337	4	32.0237	178	22.4078	520-2-KB	526	EO_13	Dynamic	6	80	480	rgv2_r07	1.98514	650	2590.27	3549.85	4763.98	2462	2201.8	1.44186	9457.16	MEF	c:\users\evan\skydrive\projects\12.lightsensorcharacterization\experiments\rgv2\rgv2_r07\measurements\flow\fcs\Cells121.fcs	0.8	36.45	36.45	36.45	0	FC002	Kirk	0.1	37.13	36.9051	35.21	0.372434	rgv2_m01	16484	0.114816	ref_pert01	4	dv-pert	Yes	0.0521	ref_prog03	4	rgv2_r07
8.182		B0001	528.414	4	28.295	173	22.448	520-2-KB	523	EO_13	Dynamic	1	300	480	rgv2_r08	1.47878	650	6084.7	10155.9	10969.2	6100.4	6272.66	1.66479	16221	MEF	c:\users\evan\skydrive\projects\12.lightsensorcharacterization\experiments\rgv2\rgv2_r08\measurements\flow\fcs\Cells002.fcs	0.8	36.97	36.8265	36.07	0.191264	FC002	Kirk	0.1	37.16	37.0092	36.69	0.0859908	rgv2_m01	16326	0.113896	ref_pert01	15	dv-pert	Yes	0.052	ref_prog03	1	rgv2_r08
8.514		B0001	532.449	4	28.4662	185	22.5906	520-2-KB	526.5	EO_13	Dynamic	2	140	480	rgv2_r08	2.41758	650	1851.57	2361.73	3392.59	1742.44	1270.86	1.35542	8201.86	MEF	c:\users\evan\skydrive\projects\12.lightsensorcharacterization\experiments\rgv2\rgv2_r08\measurements\flow\fcs\Cells003.fcs	0.8	36.97	36.8265	36.07	0.191264	FC002	Kirk	0.1	37.16	37.0092	36.69	0.0859908	rgv2_m01	16391	0.093656	ref_pert01	7	dv-pert	Yes	0.0498	ref_prog03	1	rgv2_r08
9.608		B0001	530.405	4	29.8197	182	22.4785	520-2-KB	523.5	EO_13	Dynamic	3	260	480	rgv2_r08	1.19567	650	10219.9	16823.2	17410.9	11256.7	12818.8	1.4945	20817.6	MEF	c:\users\evan\skydrive\projects\12.lightsensorcharacterization\experiments\rgv2\rgv2_r08\measurements\flow\fcs\Cells004.fcs	0.8	36.97	36.8265	36.07	0.191264	FC002	Kirk	0.1	37.16	37.0092	36.69	0.0859908	rgv2_m01	16379	0.082616	ref_pert01	13	dv-pert	Yes	0.0486	ref_prog03	1	rgv2_r08
10.567		B0001	527.386	4	28.3439	169	22.5263	520-2-KB	521	EO_13	Dynamic	4	400	480	rgv2_r08	2.02824	650	2816.33	3407.82	4920.32	2695.38	2903.14	1.26432	9979.59	MEF	c:\users\evan\skydrive\projects\12.lightsensorcharacterization\experiments\rgv2\rgv2_r08\measurements\flow\fcs\Cells005.fcs	0.8	36.97	36.8265	36.07	0.191264	FC002	Kirk	0.1	37.16	37.0092	36.69	0.0859908	rgv2_m01	16402	0.089976	ref_pert01	20	dv-pert	Yes	0.0494	ref_prog03	1	rgv2_r08
10.403		B0001	527.913	4	28.203	175	22.5183	520-2-KB	521.5	EO_13	Dynamic	5	340	480	rgv2_r08	1.60807	650	4867.89	7337.22	8512.47	4617.69	4130.96	1.58894	13688.7	MEF	c:\users\evan\skydrive\projects\12.lightsensorcharacterization\experiments\rgv2\rgv2_r08\measurements\flow\fcs\Cells006.fcs	0.8	36.97	36.8265	36.07	0.191264	FC002	Kirk	0.1	37.16	37.0092	36.69	0.0859908	rgv2_m01	16397	0.089976	ref_pert01	17	dv-pert	Yes	0.0494	ref_prog03	1	rgv2_r08
10.355		B0001	531.551	4	28.1968	204	22.3303	520-2-KB	525.5	EO_13	Dynamic	6	420	480	rgv2_r08	1.97683	650	2191.12	2679.79	3801.74	2097.87	1965.9	1.27738	7515.38	MEF	c:\users\evan\skydrive\projects\12.lightsensorcharacterization\experiments\rgv2\rgv2_r08\measurements\flow\fcs\Cells007.fcs	0.8	36.97	36.8265	36.07	0.191264	FC002	Kirk	0.1	37.16	37.0092	36.69	0.0859908	rgv2_m01	16340	0.089056	ref_pert01	21	dv-pert	Yes	0.0493	ref_prog03	1	rgv2_r08
9.797		B0001	531.076	4	27.7268	186	22.405	520-2-KB	525.5	EO_13	Dynamic	1	120	480	rgv2_r08	2.0544	650	1612.76	2047.11	2862.05	1515.97	1825.21	1.35036	5879.8	MEF	c:\users\evan\skydrive\projects\12.lightsensorcharacterization\experiments\rgv2\rgv2_r08\measurements\flow\fcs\Cells008.fcs	0.8	36.97	36.8265	36.07	0.191264	FC002	Kirk	0.1	37.16	37.0092	36.69	0.0859908	rgv2_m01	16301	0.124016	ref_pert01	6	dv-pert	Yes	0.0531	ref_prog03	2	rgv2_r08
9.333		B0001	531.762	4	28.2032	182	22.4676	520-2-KB	526	EO_13	Dynamic	2	60	480	rgv2_r08	2.17153	650	1580.52	2173.24	2851.69	1501.96	2345.05	1.44694	6192.53	MEF	c:\users\evan\skydrive\projects\12.lightsensorcharacterization\experiments\rgv2\rgv2_r08\measurements\flow\fcs\Cells009.fcs	0.8	36.97	36.8265	36.07	0.191264	FC002	Kirk	0.1	37.16	37.0092	36.69	0.0859908	rgv2_m01	16307	0.113896	ref_pert01	3	dv-pert	Yes	0.052	ref_prog03	2	rgv2_r08
9.706		B0001	527.937	4	28.5614	193	22.4071	520-2-KB	521.5	EO_13	Dynamic	3	280	480	rgv2_r08	1.28369	650	8077.21	13974.6	14416.9	8442.05	6044.04	1.65535	18506.8	MEF	c:\users\evan\skydrive\projects\12.lightsensorcharacterization\experiments\rgv2\rgv2_r08\measurements\flow\fcs\Cells010.fcs	0.8	36.97	36.8265	36.07	0.191264	FC002	Kirk	0.1	37.16	37.0092	36.69	0.0859908	rgv2_m01	16340	0.109296	ref_pert01	14	dv-pert	Yes	0.0515	ref_prog03	2	rgv2_r08
9.421		B0001	530.011	4	27.8356	170	22.363	520-2-KB	524.5	EO_13	Dynamic	4	240	480	rgv2_r08	1.13825	650	10622.2	18008.9	17915.8	12124.4	21160.7	1.48534	20392.7	MEF	c:\users\evan\skydrive\projects\12.lightsensorcharacterization\experiments\rgv2\rgv2_r08\measurements\flow\fcs\Cells011.fcs	0.8	36.97	36.8265	36.07	0.191264	FC002	Kirk	0.1	37.16	37.0092	36.69	0.0859908	rgv2_m01	16314	0.103776	ref_pert01	12	dv-pert	Yes	0.0509	ref_prog03	2	rgv2_r08
8.638		B0001	528.919	4	28.2099	174	22.4393	520-2-KB	522.5	EO_13	Dynamic	5	480	480	rgv2_r08	2.9511	650	1297.01	1455.79	2147.52	1202.02	876.705	1.21112	6337.57	MEF	c:\users\evan\skydrive\projects\12.lightsensorcharacterization\experiments\rgv2\rgv2_r08\measurements\flow\fcs\Cells012.fcs	0.8	36.97	36.8265	36.07	0.191264	FC002	Kirk	0.1	37.16	37.0092	36.69	0.0859908	rgv2_m01	16224	0.114816	ref_pert01	23	dv-pert	Yes	0.0521	ref_prog03	2	rgv2_r08
7.878		B0001	528.261	4	28.0171	170	22.4143	520-2-KB	521.5	EO_13	Dynamic	6	200	480	rgv2_r08	1.00812	650	9866.49	15039.3	15302	11256.7	13180.8	1.33602	15426.3	MEF	c:\users\evan\skydrive\projects\12.lightsensorcharacterization\experiments\rgv2\rgv2_r08\measurements\flow\fcs\Cells013.fcs	0.8	36.97	36.8265	36.07	0.191264	FC002	Kirk	0.1	37.16	37.0092	36.69	0.0859908	rgv2_m01	16238	0.121256	ref_pert01	10	dv-pert	Yes	0.0528	ref_prog03	2	rgv2_r08
8.755		B0001	530.52	4	30.5233	198	22.2976	520-2-KB	523.5	EO_13	Dynamic	1	0	480	rgv2_r08	2.58777	650	862.394	849.166	1414.22	791.61	728.167	1.07271	3659.69	MEF	c:\users\evan\skydrive\projects\12.lightsensorcharacterization\experiments\rgv2\rgv2_r08\measurements\flow\fcs\Cells014.fcs	0.8	36.97	36.8265	36.07	0.191264	FC002	Kirk	0.1	37.16	37.0092	36.69	0.0859908	rgv2_m01	16224	0.109296	ref_pert01	0	dv-pert	Yes	0.0515	ref_prog03	3	rgv2_r08
8.946		B0001	528.504	4	28.2478	171	22.4838	520-2-KB	522	EO_13	Dynamic	2	20	480	rgv2_r08	2.63174	650	1036.42	1165.07	1756.71	944.284	701.627	1.23381	4623.21	MEF	c:\users\evan\skydrive\projects\12.lightsensorcharacterization\experiments\rgv2\rgv2_r08\measurements\flow\fcs\Cells015.fcs	0.8	36.97	36.8265	36.07	0.191264	FC002	Kirk	0.1	37.16	37.0092	36.69	0.0859908	rgv2_m01	16207	0.113896	ref_pert01	1	dv-pert	Yes	0.052	ref_prog03	3	rgv2_r08
9.432		B0001	532.303	4	28.6494	205	22.6635	520-2-KB	525.5	EO_13	Dynamic	3	180	480	rgv2_r08	1.51134	650	3742.86	4696.89	6036.67	3730	2670.47	1.25922	9123.44	MEF	c:\users\evan\skydrive\projects\12.lightsensorcharacterization\experiments\rgv2\rgv2_r08\measurements\flow\fcs\Cells016.fcs	0.8	36.97	36.8265	36.07	0.191264	FC002	Kirk	0.1	37.16	37.0092	36.69	0.0859908	rgv2_m01	16281	0.091816	ref_pert01	9	dv-pert	Yes	0.0496	ref_prog03	3	rgv2_r08
8.58		B0001	527.72	4	28.1527	172	22.6254	520-2-KB	521	EO_13	Dynamic	4	80	480	rgv2_r08	1.83053	650	1706.24	2319.14	3134.6	1587.98	1433.85	1.46043	5737.98	MEF	c:\users\evan\skydrive\projects\12.lightsensorcharacterization\experiments\rgv2\rgv2_r08\measurements\flow\fcs\Cells017.fcs	0.8	36.97	36.8265	36.07	0.191264	FC002	Kirk	0.1	37.16	37.0092	36.69	0.0859908	rgv2_m01	16228	0.102856	ref_pert01	4	dv-pert	Yes	0.0508	ref_prog03	3	rgv2_r08
9.191		B0001	527.555	4	28.2947	173	22.4955	520-2-KB	521.5	EO_13	Dynamic	5	380	480	rgv2_r08	1.94242	650	2618.79	3329.52	4651.33	2502.48	3098.04	1.33049	9034.84	MEF	c:\users\evan\skydrive\projects\12.lightsensorcharacterization\experiments\rgv2\rgv2_r08\measurements\flow\fcs\Cells018.fcs	0.8	36.97	36.8265	36.07	0.191264	FC002	Kirk	0.1	37.16	37.0092	36.69	0.0859908	rgv2_m01	16200	0.105616	ref_pert01	19	dv-pert	Yes	0.0511	ref_prog03	3	rgv2_r08
7.907		B0001	528.124	4	28.1994	175	22.6919	520-2-KB	521.5	EO_13	Dynamic	6	40	480	rgv2_r08	1.8236	650	1421.92	1838.19	2422.73	1331.23	970.948	1.38081	4418.09	MEF	c:\users\evan\skydrive\projects\12.lightsensorcharacterization\experiments\rgv2\rgv2_r08\measurements\flow\fcs\Cells019.fcs	0.8	36.97	36.8265	36.07	0.191264	FC002	Kirk	0.1	37.16	37.0092	36.69	0.0859908	rgv2_m01	16247	0.112056	ref_pert01	2	dv-pert	Yes	0.0518	ref_prog03	3	rgv2_r08
8.867		B0001	528.476	4	28.0502	175	22.5503	520-2-KB	523	EO_13	Dynamic	1	100	480	rgv2_r08	1.94161	650	1719.72	2325.53	3098.84	1617.74	1116	1.43752	6016.74	MEF	c:\users\evan\skydrive\projects\12.lightsensorcharacterization\experiments\rgv2\rgv2_r08\measurements\flow\fcs\Cells020.fcs	0.8	36.97	36.8265	36.07	0.191264	FC002	Kirk	0.1	37.16	37.0092	36.69	0.0859908	rgv2_m01	16258	0.115736	ref_pert01	5	dv-pert	Yes	0.0522	ref_prog03	4	rgv2_r08
9.745		B0001	528.392	4	28.2584	174	22.4411	520-2-KB	522	EO_13	Dynamic	2	320	480	rgv2_r08	1.41747	650	6193.43	9897.31	10944.4	6044.04	4208.37	1.63753	15513.3	MEF	c:\users\evan\skydrive\projects\12.lightsensorcharacterization\experiments\rgv2\rgv2_r08\measurements\flow\fcs\Cells021.fcs	0.8	36.97	36.8265	36.07	0.191264	FC002	Kirk	0.1	37.16	37.0092	36.69	0.0859908	rgv2_m01	16343	0.094576	ref_pert01	16	dv-pert	Yes	0.0499	ref_prog03	4	rgv2_r08
9.941		B0001	532.172	4	28.1846	181	22.5681	520-2-KB	526	EO_13	Dynamic	3	360	480	rgv2_r08	1.69521	650	3212.59	4370.46	5663.81	3098.04	3245.2	1.41072	9601.36	MEF	c:\users\evan\skydrive\projects\12.lightsensorcharacterization\experiments\rgv2\rgv2_r08\measurements\flow\fcs\Cells022.fcs	0.8	36.97	36.8265	36.07	0.191264	FC002	Kirk	0.1	37.16	37.0092	36.69	0.0859908	rgv2_m01	16264	0.107456	ref_pert01	18	dv-pert	Yes	0.0513	ref_prog03	4	rgv2_r08
8.67		B0001	528.476	4	28.4178	168	22.2588	520-2-KB	523	EO_13	Dynamic	4	160	480	rgv2_r08	1.93514	650	1986.6	2586.38	3506.48	1894.25	1842.23	1.36538	6785.52	MEF	c:\users\evan\skydrive\projects\12.lightsensorcharacterization\experiments\rgv2\rgv2_r08\measurements\flow\fcs\Cells023.fcs	0.8	36.97	36.8265	36.07	0.191264	FC002	Kirk	0.1	37.16	37.0092	36.69	0.0859908	rgv2_m01	16260	0.103776	ref_pert01	8	dv-pert	Yes	0.0509	ref_prog03	4	rgv2_r08
8.569		B0001	527.985	4	27.8694	178	22.6924	520-2-KB	521.5	EO_13	Dynamic	5	450	480	rgv2_r08	1.90009	650	1565.06	1793.17	2565.48	1474.34	1213.23	1.21626	4874.64	MEF	c:\users\evan\skydrive\projects\12.lightsensorcharacterization\experiments\rgv2\rgv2_r08\measurements\flow\fcs\Cells024.fcs	0.8	36.97	36.8265	36.07	0.191264	FC002	Kirk	0.1	37.16	37.0092	36.69	0.0859908	rgv2_m01	16232	0.116656	ref_pert01	22	dv-pert	Yes	0.0523	ref_prog03	4	rgv2_r08
8.685		B0001	531.337	4	32.0237	178	22.4078	520-2-KB	526	EO_13	Dynamic	6	220	480	rgv2_r08	1.01739	650	12669.7	20365.7	20474.6	14871.2	16469.8	1.36947	20830.7	MEF	c:\users\evan\skydrive\projects\12.lightsensorcharacterization\experiments\rgv2\rgv2_r08\measurements\flow\fcs\Cells025.fcs	0.8	36.97	36.8265	36.07	0.191264	FC002	Kirk	0.1	37.16	37.0092	36.69	0.0859908	rgv2_m01	16200	0.118496	ref_pert01	11	dv-pert	Yes	0.0525	ref_prog03	4	rgv2_r08
8.907		B0001	528.414	4	28.295	173	22.448	520-2-KB	523	EO_13	Dynamic	1	160	480	rgv2_r06	1.89054	650	2737.19	3352.62	4699.97	2576.67	2241.53	1.30115	8885.5	MEF	c:\users\evan\skydrive\projects\12.lightsensorcharacterization\experiments\rgv2\rgv2_r06\measurements\flow\fcs\Cells098.fcs	0.8	36.97	36.8372	36.07	0.180798	FC002	Kirk	0.1	37.11	36.9361	35.59	0.284036	rgv2_m01	16438	0.105616	ref_pert01	8	dv-pert	Yes	0.0511	ref_prog03	1	rgv2_r06
12.346		B0001	532.449	4	28.4662	185	22.5906	520-2-KB	526.5	EO_13	Dynamic	2	400	480	rgv2_r06	2.06583	650	3693.08	4634.33	6556.22	3436.51	3436.51	1.34856	13544	MEF	c:\users\evan\skydrive\projects\12.lightsensorcharacterization\experiments\rgv2\rgv2_r06\measurements\flow\fcs\Cells099.fcs	0.8	36.97	36.8372	36.07	0.180798	FC002	Kirk	0.1	37.11	36.9361	35.59	0.284036	rgv2_m01	16416	0.069736	ref_pert01	20	dv-pert	Yes	0.0472	ref_prog03	1	rgv2_r06
12.817		B0001	530.405	4	29.8197	182	22.4785	520-2-KB	523.5	EO_13	Dynamic	3	360	480	rgv2_r06	1.79236	650	5053.48	7035.63	8934.37	4712.81	2880.5	1.49287	16013.6	MEF	c:\users\evan\skydrive\projects\12.lightsensorcharacterization\experiments\rgv2\rgv2_r06\measurements\flow\fcs\Cells100.fcs	0.8	36.97	36.8372	36.07	0.180798	FC002	Kirk	0.1	37.11	36.9361	35.59	0.284036	rgv2_m01	16436	0.068816	ref_pert01	18	dv-pert	Yes	0.0471	ref_prog03	1	rgv2_r06
10.792		B0001	527.386	4	28.3439	169	22.5263	520-2-KB	521	EO_13	Dynamic	4	0	480	rgv2_r06	2.53577	650	1300.52	1391.56	2200.04	1191.85	927.466	1.16756	5578.8	MEF	c:\users\evan\skydrive\projects\12.lightsensorcharacterization\experiments\rgv2\rgv2_r06\measurements\flow\fcs\Cells101.fcs	0.8	36.97	36.8372	36.07	0.180798	FC002	Kirk	0.1	37.11	36.9361	35.59	0.284036	rgv2_m01	16395	0.087216	ref_pert01	0	dv-pert	Yes	0.0491	ref_prog03	1	rgv2_r06
9.455		B0001	527.913	4	28.203	175	22.5183	520-2-KB	521.5	EO_13	Dynamic	5	320	480	rgv2_r06	1.5863	650	5849.53	9135.56	10484.2	5519.01	4176.72	1.65529	16631.1	MEF	c:\users\evan\skydrive\projects\12.lightsensorcharacterization\experiments\rgv2\rgv2_r06\measurements\flow\fcs\Cells102.fcs	0.8	36.97	36.8372	36.07	0.180798	FC002	Kirk	0.1	37.11	36.9361	35.59	0.284036	rgv2_m01	16434	0.101936	ref_pert01	16	dv-pert	Yes	0.0507	ref_prog03	1	rgv2_r06
10.457		B0001	531.551	4	28.1968	204	22.3303	520-2-KB	525.5	EO_13	Dynamic	6	240	480	rgv2_r06	1.02597	650	15487.8	24309.3	25085	17625.2	20260.4	1.37923	25736.5	MEF	c:\users\evan\skydrive\projects\12.lightsensorcharacterization\experiments\rgv2\rgv2_r06\measurements\flow\fcs\Cells103.fcs	0.8	36.97	36.8372	36.07	0.180798	FC002	Kirk	0.1	37.11	36.9361	35.59	0.284036	rgv2_m01	16369	0.087216	ref_pert01	12	dv-pert	Yes	0.0491	ref_prog03	1	rgv2_r06
10.069		B0001	531.076	4	27.7268	186	22.405	520-2-KB	525.5	EO_13	Dynamic	1	280	480	rgv2_r06	1.36539	650	8939.75	14867.3	15860.4	9328.19	5076.37	1.5938	21655.7	MEF	c:\users\evan\skydrive\projects\12.lightsensorcharacterization\experiments\rgv2\rgv2_r06\measurements\flow\fcs\Cells104.fcs	0.8	36.97	36.8372	36.07	0.180798	FC002	Kirk	0.1	37.11	36.9361	35.59	0.284036	rgv2_m01	16542	0.102856	ref_pert01	14	dv-pert	Yes	0.0508	ref_prog03	2	rgv2_r06
10.756		B0001	531.762	4	28.2032	182	22.4676	520-2-KB	526	EO_13	Dynamic	2	40	480	rgv2_r06	1.96135	650	1995.6	2431.75	3461.48	1896.4	1604.41	1.2823	6789.17	MEF	c:\users\evan\skydrive\projects\12.lightsensorcharacterization\experiments\rgv2\rgv2_r06\measurements\flow\fcs\Cells105.fcs	0.8	36.97	36.8372	36.07	0.180798	FC002	Kirk	0.1	37.11	36.9361	35.59	0.284036	rgv2_m01	16549	0.098256	ref_pert01	2	dv-pert	Yes	0.0503	ref_prog03	2	rgv2_r06
10.687		B0001	527.937	4	28.5614	193	22.4071	520-2-KB	521.5	EO_13	Dynamic	3	340	480	rgv2_r06	1.58934	650	5141.3	7730.91	9205.4	4801.19	3877.59	1.61021	14630.5	MEF	c:\users\evan\skydrive\projects\12.lightsensorcharacterization\experiments\rgv2\rgv2_r06\measurements\flow\fcs\Cells106.fcs	0.8	36.97	36.8372	36.07	0.180798	FC002	Kirk	0.1	37.11	36.9361	35.59	0.284036	rgv2_m01	16463	0.093656	ref_pert01	17	dv-pert	Yes	0.0498	ref_prog03	2	rgv2_r06
10.273		B0001	530.011	4	27.8356	170	22.363	520-2-KB	524.5	EO_13	Dynamic	4	300	480	rgv2_r06	1.54708	650	7013.96	11569.4	12736.4	6961.71	10283.8	1.66186	19704.1	MEF	c:\users\evan\skydrive\projects\12.lightsensorcharacterization\experiments\rgv2\rgv2_r06\measurements\flow\fcs\Cells107.fcs	0.8	36.97	36.8372	36.07	0.180798	FC002	Kirk	0.1	37.11	36.9361	35.59	0.284036	rgv2_m01	16510	0.105616	ref_pert01	15	dv-pert	Yes	0.0511	ref_prog03	2	rgv2_r06
10.014		B0001	528.919	4	28.2099	174	22.4393	520-2-KB	522.5	EO_13	Dynamic	5	480	480	rgv2_r06	2.32915	650	1784.09	1917.61	2984.81	1665.14	1574.88	1.15162	6952.08	MEF	c:\users\evan\skydrive\projects\12.lightsensorcharacterization\experiments\rgv2\rgv2_r06\measurements\flow\fcs\Cells108.fcs	0.8	36.97	36.8372	36.07	0.180798	FC002	Kirk	0.1	37.11	36.9361	35.59	0.284036	rgv2_m01	16584	0.109296	ref_pert01	23	dv-pert	Yes	0.0515	ref_prog03	2	rgv2_r06
9.291		B0001	528.261	4	28.0171	170	22.4143	520-2-KB	521.5	EO_13	Dynamic	6	20	480	rgv2_r06	1.93699	650	1480.14	1668.32	2404	1408.76	1260.16	1.18425	4656.51	MEF	c:\users\evan\skydrive\projects\12.lightsensorcharacterization\experiments\rgv2\rgv2_r06\measurements\flow\fcs\Cells109.fcs	0.8	36.97	36.8372	36.07	0.180798	FC002	Kirk	0.1	37.11	36.9361	35.59	0.284036	rgv2_m01	16544	0.117576	ref_pert01	1	dv-pert	Yes	0.0524	ref_prog03	2	rgv2_r06
10.012		B0001	530.52	4	30.5233	198	22.2976	520-2-KB	523.5	EO_13	Dynamic	1	380	480	rgv2_r06	1.8769	650	3447.7	4138.75	5877.64	3280.55	2934.52	1.2616	11031.7	MEF	c:\users\evan\skydrive\projects\12.lightsensorcharacterization\experiments\rgv2\rgv2_r06\measurements\flow\fcs\Cells110.fcs	0.8	36.97	36.8372	36.07	0.180798	FC002	Kirk	0.1	37.11	36.9361	35.59	0.284036	rgv2_m01	16561	0.095496	ref_pert01	19	dv-pert	Yes	0.05	ref_prog03	3	rgv2_r06
10.168		B0001	528.504	4	28.2478	171	22.4838	520-2-KB	522	EO_13	Dynamic	2	180	480	rgv2_r06	1.34181	650	6061.78	8431.43	9696.54	6169.81	5674.97	1.36656	13010.9	MEF	c:\users\evan\skydrive\projects\12.lightsensorcharacterization\experiments\rgv2\rgv2_r06\measurements\flow\fcs\Cells111.fcs	0.8	36.97	36.8372	36.07	0.180798	FC002	Kirk	0.1	37.11	36.9361	35.59	0.284036	rgv2_m01	16545	0.109296	ref_pert01	9	dv-pert	Yes	0.0515	ref_prog03	3	rgv2_r06
10.222		B0001	532.303	4	28.6494	205	22.6635	520-2-KB	525.5	EO_13	Dynamic	3	60	480	rgv2_r06	1.63818	650	2207.47	2849.41	3789.46	2120.02	1517.43	1.34405	6207.84	MEF	c:\users\evan\skydrive\projects\12.lightsensorcharacterization\experiments\rgv2\rgv2_r06\measurements\flow\fcs\Cells112.fcs	0.8	36.97	36.8372	36.07	0.180798	FC002	Kirk	0.1	37.11	36.9361	35.59	0.284036	rgv2_m01	16550	0.104696	ref_pert01	3	dv-pert	Yes	0.051	ref_prog03	3	rgv2_r06
9.959		B0001	527.72	4	28.1527	172	22.6254	520-2-KB	521	EO_13	Dynamic	4	420	480	rgv2_r06	1.8406	650	2336.09	2581.82	3792.07	2220.81	2392.13	1.16256	6979.68	MEF	c:\users\evan\skydrive\projects\12.lightsensorcharacterization\experiments\rgv2\rgv2_r06\measurements\flow\fcs\Cells113.fcs	0.8	36.97	36.8372	36.07	0.180798	FC002	Kirk	0.1	37.11	36.9361	35.59	0.284036	rgv2_m01	16472	0.097336	ref_pert01	21	dv-pert	Yes	0.0502	ref_prog03	3	rgv2_r06
9.432		B0001	527.555	4	28.2947	173	22.4955	520-2-KB	521.5	EO_13	Dynamic	5	100	480	rgv2_r06	1.78379	650	2283.17	2892.03	3969.81	2159.78	2649.48	1.33904	7081.32	MEF	c:\users\evan\skydrive\projects\12.lightsensorcharacterization\experiments\rgv2\rgv2_r06\measurements\flow\fcs\Cells114.fcs	0.8	36.97	36.8372	36.07	0.180798	FC002	Kirk	0.1	37.11	36.9361	35.59	0.284036	rgv2_m01	16476	0.112056	ref_pert01	5	dv-pert	Yes	0.0518	ref_prog03	3	rgv2_r06
9.467		B0001	528.124	4	28.1994	175	22.6919	520-2-KB	521.5	EO_13	Dynamic	6	220	480	rgv2_r06	0.993395	650	16889.6	26176.1	26975.8	19887.4	24624.4	1.31621	26797.6	MEF	c:\users\evan\skydrive\projects\12.lightsensorcharacterization\experiments\rgv2\rgv2_r06\measurements\flow\fcs\Cells115.fcs	0.8	36.97	36.8372	36.07	0.180798	FC002	Kirk	0.1	37.11	36.9361	35.59	0.284036	rgv2_m01	16489	0.105616	ref_pert01	11	dv-pert	Yes	0.0511	ref_prog03	3	rgv2_r06
9.104		B0001	528.476	4	28.0502	175	22.5503	520-2-KB	523	EO_13	Dynamic	1	140	480	rgv2_r06	1.96982	650	2472.2	2998.98	4282.35	2326.39	1896.4	1.28912	8435.47	MEF	c:\users\evan\skydrive\projects\12.lightsensorcharacterization\experiments\rgv2\rgv2_r06\measurements\flow\fcs\Cells116.fcs	0.8	36.97	36.8372	36.07	0.180798	FC002	Kirk	0.1	37.11	36.9361	35.59	0.284036	rgv2_m01	16504	0.118496	ref_pert01	7	dv-pert	Yes	0.0525	ref_prog03	4	rgv2_r06
10.999		B0001	528.392	4	28.2584	174	22.4411	520-2-KB	522	EO_13	Dynamic	2	80	480	rgv2_r06	2.01282	650	3061.35	4129.09	5573.28	2853.87	3160.9	1.44684	11218	MEF	c:\users\evan\skydrive\projects\12.lightsensorcharacterization\experiments\rgv2\rgv2_r06\measurements\flow\fcs\Cells117.fcs	0.8	36.97	36.8372	36.07	0.180798	FC002	Kirk	0.1	37.11	36.9361	35.59	0.284036	rgv2_m01	16458	0.078936	ref_pert01	4	dv-pert	Yes	0.0482	ref_prog03	4	rgv2_r06
10.885		B0001	532.172	4	28.1846	181	22.5681	520-2-KB	526	EO_13	Dynamic	3	120	480	rgv2_r06	2.03091	650	3154.07	4146.77	6807.55	2749.78	2482.68	1.50804	13825.6	MEF	c:\users\evan\skydrive\projects\12.lightsensorcharacterization\experiments\rgv2\rgv2_r06\measurements\flow\fcs\Cells118.fcs	0.8	36.97	36.8372	36.07	0.180798	FC002	Kirk	0.1	37.11	36.9361	35.59	0.284036	rgv2_m01	16419	0.086296	ref_pert01	6	dv-pert	Yes	0.049	ref_prog03	4	rgv2_r06
10.546		B0001	528.476	4	28.4178	168	22.2588	520-2-KB	523	EO_13	Dynamic	4	450	480	rgv2_r06	2.10539	650	2158.32	2408.04	3504.72	2061.76	2061.76	1.16795	7378.79	MEF	c:\users\evan\skydrive\projects\12.lightsensorcharacterization\experiments\rgv2\rgv2_r06\measurements\flow\fcs\Cells119.fcs	0.8	36.97	36.8372	36.07	0.180798	FC002	Kirk	0.1	37.11	36.9361	35.59	0.284036	rgv2_m01	16453	0.089056	ref_pert01	22	dv-pert	Yes	0.0493	ref_prog03	4	rgv2_r06
12.045		B0001	527.985	4	27.8694	178	22.6924	520-2-KB	521.5	EO_13	Dynamic	5	200	480	rgv2_r06	0.889122	650	18789.1	23444.4	26925.6	21223.6	20832.9	1.10464	23940.2	MEF	c:\users\evan\skydrive\projects\12.lightsensorcharacterization\experiments\rgv2\rgv2_r06\measurements\flow\fcs\Cells120.fcs	0.8	36.97	36.8372	36.07	0.180798	FC002	Kirk	0.1	37.11	36.9361	35.59	0.284036	rgv2_m01	16408	0.078936	ref_pert01	10	dv-pert	Yes	0.0482	ref_prog03	4	rgv2_r06
9.144		B0001	531.337	4	32.0237	178	22.4078	520-2-KB	526	EO_13	Dynamic	6	260	480	rgv2_r06	1.16218	650	12115.9	20796	21051.1	13463	19162.1	1.54468	24465.2	MEF	c:\users\evan\skydrive\projects\12.lightsensorcharacterization\experiments\rgv2\rgv2_r06\measurements\flow\fcs\Cells121.fcs	0.8	36.97	36.8372	36.07	0.180798	FC002	Kirk	0.1	37.11	36.9361	35.59	0.284036	rgv2_m01	16463	0.105616	ref_pert01	13	dv-pert	Yes	0.0511	ref_prog03	4	rgv2_r06
[truncated: 15 more columns]
