# Supplementary material for: A photoconversion model for full spectral programming and multiplexing of optogenetic systems
Source: Mol Syst Biol. 2017 Apr 24;13(4):926. doi: 10.15252/msb.20167456 (PMC5408778; doi:10.15252/msb.20167456)
Supplement: Supplementary file 10 — Dataset EV2 [file MSB-13-926-s010.zip › dataset_ev2_ccasr_data_and_analysis/ccasr_data/dv-pert/rgv2_wholepop_dv-pert_concise.xlsx]

## Sheet: Sheet1
Activating intensity	Bot Centroid (nm)	Bot LED ID	Col	Data time point	FL1 Mean	FL1 RCV	Growth temp mean	LPA	Maturation temp mean	Model	OD	Program type	Reference signal	Row	Run ID	Run name	Sample ID	Spectral intensity	Strain ID	Top Centroid (nm)	Top LED ID	Unnamed: 19	Well	ref_t	ref_y
	528.414	520-2-KB	1	400	4124.69	1.1976	36.45	Kirk	36.9051	rgv2_m01	0.111136	dv-pert	ref_prog03	1	rgv2_r07	RGv2 Run 7	rgv2_r07_s097		RGv2				1
	532.449	520-2-KB	2	20	2214.08	1.1982	36.45	Kirk	36.9051	rgv2_m01	0.110216	dv-pert	ref_prog03	1	rgv2_r07	RGv2 Run 7	rgv2_r07_s098		RGv2				2
	530.405	520-2-KB	3	140	4886.53	1.35977	36.45	Kirk	36.9051	rgv2_m01	0.101936	dv-pert	ref_prog03	1	rgv2_r07	RGv2 Run 7	rgv2_r07_s099		RGv2				3
	527.386	520-2-KB	4	180	8959.12	1.32471	36.45	Kirk	36.9051	rgv2_m01	0.121256	dv-pert	ref_prog03	1	rgv2_r07	RGv2 Run 7	rgv2_r07_s100		RGv2				4
	527.913	520-2-KB	5	420	3606.67	1.1706	36.45	Kirk	36.9051	rgv2_m01	0.107456	dv-pert	ref_prog03	1	rgv2_r07	RGv2 Run 7	rgv2_r07_s101		RGv2				5
	531.551	520-2-KB	6	320	10895.1	1.63366	36.45	Kirk	36.9051	rgv2_m01	0.131376	dv-pert	ref_prog03	1	rgv2_r07	RGv2 Run 7	rgv2_r07_s102		RGv2				6
	531.076	520-2-KB	1	240	19875.1	1.46808	36.45	Kirk	36.9051	rgv2_m01	0.110216	dv-pert	ref_prog03	2	rgv2_r07	RGv2 Run 7	rgv2_r07_s103		RGv2				7
	531.762	520-2-KB	2	480	2892.53	1.15975	36.45	Kirk	36.9051	rgv2_m01	0.115736	dv-pert	ref_prog03	2	rgv2_r07	RGv2 Run 7	rgv2_r07_s104		RGv2				8
	527.937	520-2-KB	3	220	25008.1	1.39048	36.45	Kirk	36.9051	rgv2_m01	0.118496	dv-pert	ref_prog03	2	rgv2_r07	RGv2 Run 7	rgv2_r07_s105		RGv2				9
	530.011	520-2-KB	4	60	7557.35	1.82729	36.45	Kirk	36.9051	rgv2_m01	0.117576	dv-pert	ref_prog03	2	rgv2_r07	RGv2 Run 7	rgv2_r07_s106		RGv2				10
	528.919	520-2-KB	5	160	4046.3	1.28014	36.45	Kirk	36.9051	rgv2_m01	0.110216	dv-pert	ref_prog03	2	rgv2_r07	RGv2 Run 7	rgv2_r07_s107		RGv2				11
	528.261	520-2-KB	6	360	6122.91	1.34445	36.45	Kirk	36.9051	rgv2_m01	0.152536	dv-pert	ref_prog03	2	rgv2_r07	RGv2 Run 7	rgv2_r07_s108		RGv2				12
	530.52	520-2-KB	1	200	22591.2	1.23196	36.45	Kirk	36.9051	rgv2_m01	0.096416	dv-pert	ref_prog03	3	rgv2_r07	RGv2 Run 7	rgv2_r07_s109		RGv2				13
	528.504	520-2-KB	2	260	19394.1	1.58917	36.45	Kirk	36.9051	rgv2_m01	0.102856	dv-pert	ref_prog03	3	rgv2_r07	RGv2 Run 7	rgv2_r07_s110		RGv2				14
	532.303	520-2-KB	3	300	12851.8	1.69043	36.45	Kirk	36.9051	rgv2_m01	0.107456	dv-pert	ref_prog03	3	rgv2_r07	RGv2 Run 7	rgv2_r07_s111		RGv2				15
	527.72	520-2-KB	4	40	3146.23	1.30743	36.45	Kirk	36.9051	rgv2_m01	0.106536	dv-pert	ref_prog03	3	rgv2_r07	RGv2 Run 7	rgv2_r07_s112		RGv2				16
	527.555	520-2-KB	5	0	1823.13	1.09372	36.45	Kirk	36.9051	rgv2_m01	0.099176	dv-pert	ref_prog03	3	rgv2_r07	RGv2 Run 7	rgv2_r07_s113		RGv2				17
	528.124	520-2-KB	6	120	4284.81	1.3371	36.45	Kirk	36.9051	rgv2_m01	0.103776	dv-pert	ref_prog03	3	rgv2_r07	RGv2 Run 7	rgv2_r07_s114		RGv2				18
	528.476	520-2-KB	1	340	8327.82	1.54014	36.45	Kirk	36.9051	rgv2_m01	0.097336	dv-pert	ref_prog03	4	rgv2_r07	RGv2 Run 7	rgv2_r07_s115		RGv2				19
	528.392	520-2-KB	2	280	19025	1.62604	36.45	Kirk	36.9051	rgv2_m01	0.090896	dv-pert	ref_prog03	4	rgv2_r07	RGv2 Run 7	rgv2_r07_s116		RGv2				20
	532.172	520-2-KB	3	100	3887.2	1.32471	36.45	Kirk	36.9051	rgv2_m01	0.102856	dv-pert	ref_prog03	4	rgv2_r07	RGv2 Run 7	rgv2_r07_s117		RGv2				21
	528.476	520-2-KB	4	450	4315.95	1.24226	36.45	Kirk	36.9051	rgv2_m01	0.083536	dv-pert	ref_prog03	4	rgv2_r07	RGv2 Run 7	rgv2_r07_s118		RGv2				22
	527.985	520-2-KB	5	380	6894.32	1.36442	36.45	Kirk	36.9051	rgv2_m01	0.083536	dv-pert	ref_prog03	4	rgv2_r07	RGv2 Run 7	rgv2_r07_s119		RGv2				23
	531.337	520-2-KB	6	80	4763.98	1.44186	36.45	Kirk	36.9051	rgv2_m01	0.114816	dv-pert	ref_prog03	4	rgv2_r07	RGv2 Run 7	rgv2_r07_s120		RGv2				24
	528.414	520-2-KB	1	300	10969.2	1.66479	36.8265	Kirk	37.0092	rgv2_m01	0.113896	dv-pert	ref_prog03	1	rgv2_r08	RGv2 Run 8	rgv2_r08_s001		RGv2				1	0	1813.5
	532.449	520-2-KB	2	140	3392.59	1.35542	36.8265	Kirk	37.0092	rgv2_m01	0.093656	dv-pert	ref_prog03	1	rgv2_r08	RGv2 Run 8	rgv2_r08_s002		RGv2				2	1	1844.73
	530.405	520-2-KB	3	260	17410.9	1.4945	36.8265	Kirk	37.0092	rgv2_m01	0.082616	dv-pert	ref_prog03	1	rgv2_r08	RGv2 Run 8	rgv2_r08_s003		RGv2				3	2	1876.49
	527.386	520-2-KB	4	400	4920.32	1.26432	36.8265	Kirk	37.0092	rgv2_m01	0.089976	dv-pert	ref_prog03	1	rgv2_r08	RGv2 Run 8	rgv2_r08_s004		RGv2				4	3	1908.81
	527.913	520-2-KB	5	340	8512.47	1.58894	36.8265	Kirk	37.0092	rgv2_m01	0.089976	dv-pert	ref_prog03	1	rgv2_r08	RGv2 Run 8	rgv2_r08_s005		RGv2				5	4	1941.67
	531.551	520-2-KB	6	420	3801.74	1.27738	36.8265	Kirk	37.0092	rgv2_m01	0.089056	dv-pert	ref_prog03	1	rgv2_r08	RGv2 Run 8	rgv2_r08_s006		RGv2				6	5	1975.11
	531.076	520-2-KB	1	120	2862.05	1.35036	36.8265	Kirk	37.0092	rgv2_m01	0.124016	dv-pert	ref_prog03	2	rgv2_r08	RGv2 Run 8	rgv2_r08_s007		RGv2				7	6	2009.12
	531.762	520-2-KB	2	60	2851.69	1.44694	36.8265	Kirk	37.0092	rgv2_m01	0.113896	dv-pert	ref_prog03	2	rgv2_r08	RGv2 Run 8	rgv2_r08_s008		RGv2				8	7	2043.72
	527.937	520-2-KB	3	280	14416.9	1.65535	36.8265	Kirk	37.0092	rgv2_m01	0.109296	dv-pert	ref_prog03	2	rgv2_r08	RGv2 Run 8	rgv2_r08_s009		RGv2				9	8	2078.91
	530.011	520-2-KB	4	240	17915.8	1.48534	36.8265	Kirk	37.0092	rgv2_m01	0.103776	dv-pert	ref_prog03	2	rgv2_r08	RGv2 Run 8	rgv2_r08_s010		RGv2				10	9	2114.71
	528.919	520-2-KB	5	480	2147.52	1.21112	36.8265	Kirk	37.0092	rgv2_m01	0.114816	dv-pert	ref_prog03	2	rgv2_r08	RGv2 Run 8	rgv2_r08_s011		RGv2				11	10	2151.12
	528.261	520-2-KB	6	200	15302	1.33602	36.8265	Kirk	37.0092	rgv2_m01	0.121256	dv-pert	ref_prog03	2	rgv2_r08	RGv2 Run 8	rgv2_r08_s012		RGv2				12	11	2188.16
	530.52	520-2-KB	1	0	1414.22	1.07271	36.8265	Kirk	37.0092	rgv2_m01	0.109296	dv-pert	ref_prog03	3	rgv2_r08	RGv2 Run 8	rgv2_r08_s013		RGv2				13	12	2225.84
	528.504	520-2-KB	2	20	1756.71	1.23381	36.8265	Kirk	37.0092	rgv2_m01	0.113896	dv-pert	ref_prog03	3	rgv2_r08	RGv2 Run 8	rgv2_r08_s014		RGv2				14	13	2264.17
	532.303	520-2-KB	3	180	6036.67	1.25922	36.8265	Kirk	37.0092	rgv2_m01	0.091816	dv-pert	ref_prog03	3	rgv2_r08	RGv2 Run 8	rgv2_r08_s015		RGv2				15	14	2303.16
	527.72	520-2-KB	4	80	3134.6	1.46043	36.8265	Kirk	37.0092	rgv2_m01	0.102856	dv-pert	ref_prog03	3	rgv2_r08	RGv2 Run 8	rgv2_r08_s016		RGv2				16	15	2342.82
	527.555	520-2-KB	5	380	4651.33	1.33049	36.8265	Kirk	37.0092	rgv2_m01	0.105616	dv-pert	ref_prog03	3	rgv2_r08	RGv2 Run 8	rgv2_r08_s017		RGv2				17	16	2383.16
	528.124	520-2-KB	6	40	2422.73	1.38081	36.8265	Kirk	37.0092	rgv2_m01	0.112056	dv-pert	ref_prog03	3	rgv2_r08	RGv2 Run 8	rgv2_r08_s018		RGv2				18	17	2424.2
	528.476	520-2-KB	1	100	3098.84	1.43752	36.8265	Kirk	37.0092	rgv2_m01	0.115736	dv-pert	ref_prog03	4	rgv2_r08	RGv2 Run 8	rgv2_r08_s019		RGv2				19	18	2465.94
	528.392	520-2-KB	2	320	10944.4	1.63753	36.8265	Kirk	37.0092	rgv2_m01	0.094576	dv-pert	ref_prog03	4	rgv2_r08	RGv2 Run 8	rgv2_r08_s020		RGv2				20	19	2508.4
	532.172	520-2-KB	3	360	5663.81	1.41072	36.8265	Kirk	37.0092	rgv2_m01	0.107456	dv-pert	ref_prog03	4	rgv2_r08	RGv2 Run 8	rgv2_r08_s021		RGv2				21	20	2551.6
	528.476	520-2-KB	4	160	3506.48	1.36538	36.8265	Kirk	37.0092	rgv2_m01	0.103776	dv-pert	ref_prog03	4	rgv2_r08	RGv2 Run 8	rgv2_r08_s022		RGv2				22	21	2595.54
	527.985	520-2-KB	5	450	2565.48	1.21626	36.8265	Kirk	37.0092	rgv2_m01	0.116656	dv-pert	ref_prog03	4	rgv2_r08	RGv2 Run 8	rgv2_r08_s023		RGv2				23	22	2640.23
	531.337	520-2-KB	6	220	20474.6	1.36947	36.8265	Kirk	37.0092	rgv2_m01	0.118496	dv-pert	ref_prog03	4	rgv2_r08	RGv2 Run 8	rgv2_r08_s024		RGv2				24	23	2685.69
	528.414	520-2-KB	1	160	4699.97	1.30115	36.8372	Kirk	36.9361	rgv2_m01	0.105616	dv-pert	ref_prog03	1	rgv2_r06	RGv2 Run 6	rgv2_r06_s097		RGv2				1
	532.449	520-2-KB	2	400	6556.22	1.34856	36.8372	Kirk	36.9361	rgv2_m01	0.069736	dv-pert	ref_prog03	1	rgv2_r06	RGv2 Run 6	rgv2_r06_s098		RGv2				2
	530.405	520-2-KB	3	360	8934.37	1.49287	36.8372	Kirk	36.9361	rgv2_m01	0.068816	dv-pert	ref_prog03	1	rgv2_r06	RGv2 Run 6	rgv2_r06_s099		RGv2				3
	527.386	520-2-KB	4	0	2200.04	1.16756	36.8372	Kirk	36.9361	rgv2_m01	0.087216	dv-pert	ref_prog03	1	rgv2_r06	RGv2 Run 6	rgv2_r06_s100		RGv2				4
	527.913	520-2-KB	5	320	10484.2	1.65529	36.8372	Kirk	36.9361	rgv2_m01	0.101936	dv-pert	ref_prog03	1	rgv2_r06	RGv2 Run 6	rgv2_r06_s101		RGv2				5
	531.551	520-2-KB	6	240	25085	1.37923	36.8372	Kirk	36.9361	rgv2_m01	0.087216	dv-pert	ref_prog03	1	rgv2_r06	RGv2 Run 6	rgv2_r06_s102		RGv2				6
	531.076	520-2-KB	1	280	15860.4	1.5938	36.8372	Kirk	36.9361	rgv2_m01	0.102856	dv-pert	ref_prog03	2	rgv2_r06	RGv2 Run 6	rgv2_r06_s103		RGv2				7
	531.762	520-2-KB	2	40	3461.48	1.2823	36.8372	Kirk	36.9361	rgv2_m01	0.098256	dv-pert	ref_prog03	2	rgv2_r06	RGv2 Run 6	rgv2_r06_s104		RGv2				8
	527.937	520-2-KB	3	340	9205.4	1.61021	36.8372	Kirk	36.9361	rgv2_m01	0.093656	dv-pert	ref_prog03	2	rgv2_r06	RGv2 Run 6	rgv2_r06_s105		RGv2				9
	530.011	520-2-KB	4	300	12736.4	1.66186	36.8372	Kirk	36.9361	rgv2_m01	0.105616	dv-pert	ref_prog03	2	rgv2_r06	RGv2 Run 6	rgv2_r06_s106		RGv2				10
	528.919	520-2-KB	5	480	2984.81	1.15162	36.8372	Kirk	36.9361	rgv2_m01	0.109296	dv-pert	ref_prog03	2	rgv2_r06	RGv2 Run 6	rgv2_r06_s107		RGv2				11
	528.261	520-2-KB	6	20	2404	1.18425	36.8372	Kirk	36.9361	rgv2_m01	0.117576	dv-pert	ref_prog03	2	rgv2_r06	RGv2 Run 6	rgv2_r06_s108		RGv2				12
	530.52	520-2-KB	1	380	5877.64	1.2616	36.8372	Kirk	36.9361	rgv2_m01	0.095496	dv-pert	ref_prog03	3	rgv2_r06	RGv2 Run 6	rgv2_r06_s109		RGv2				13
	528.504	520-2-KB	2	180	9696.54	1.36656	36.8372	Kirk	36.9361	rgv2_m01	0.109296	dv-pert	ref_prog03	3	rgv2_r06	RGv2 Run 6	rgv2_r06_s110		RGv2				14
	532.303	520-2-KB	3	60	3789.46	1.34405	36.8372	Kirk	36.9361	rgv2_m01	0.104696	dv-pert	ref_prog03	3	rgv2_r06	RGv2 Run 6	rgv2_r06_s111		RGv2				15
	527.72	520-2-KB	4	420	3792.07	1.16256	36.8372	Kirk	36.9361	rgv2_m01	0.097336	dv-pert	ref_prog03	3	rgv2_r06	RGv2 Run 6	rgv2_r06_s112		RGv2				16
	527.555	520-2-KB	5	100	3969.81	1.33904	36.8372	Kirk	36.9361	rgv2_m01	0.112056	dv-pert	ref_prog03	3	rgv2_r06	RGv2 Run 6	rgv2_r06_s113		RGv2				17
	528.124	520-2-KB	6	220	26975.8	1.31621	36.8372	Kirk	36.9361	rgv2_m01	0.105616	dv-pert	ref_prog03	3	rgv2_r06	RGv2 Run 6	rgv2_r06_s114		RGv2				18
	528.476	520-2-KB	1	140	4282.35	1.28912	36.8372	Kirk	36.9361	rgv2_m01	0.118496	dv-pert	ref_prog03	4	rgv2_r06	RGv2 Run 6	rgv2_r06_s115		RGv2				19
	528.392	520-2-KB	2	80	5573.28	1.44684	36.8372	Kirk	36.9361	rgv2_m01	0.078936	dv-pert	ref_prog03	4	rgv2_r06	RGv2 Run 6	rgv2_r06_s116		RGv2				20
	532.172	520-2-KB	3	120	6807.55	1.50804	36.8372	Kirk	36.9361	rgv2_m01	0.086296	dv-pert	ref_prog03	4	rgv2_r06	RGv2 Run 6	rgv2_r06_s117		RGv2				21
	528.476	520-2-KB	4	450	3504.72	1.16795	36.8372	Kirk	36.9361	rgv2_m01	0.089056	dv-pert	ref_prog03	4	rgv2_r06	RGv2 Run 6	rgv2_r06_s118		RGv2				22
	527.985	520-2-KB	5	200	26925.6	1.10464	36.8372	Kirk	36.9361	rgv2_m01	0.078936	dv-pert	ref_prog03	4	rgv2_r06	RGv2 Run 6	rgv2_r06_s119		RGv2				23
	531.337	520-2-KB	6	260	21051.1	1.54468	36.8372	Kirk	36.9361	rgv2_m01	0.105616	dv-pert	ref_prog03	4	rgv2_r06	RGv2 Run 6	rgv2_r06_s120		RGv2				24
