# Supplementary material for: A photoconversion model for full spectral programming and multiplexing of optogenetic systems
Source: Mol Syst Biol. 2017 Apr 24;13(4):926. doi: 10.15252/msb.20167456 (PMC5408778; doi:10.15252/msb.20167456)
Supplement: Supplementary file 10 — Dataset EV2 [file MSB-13-926-s010.zip › dataset_ev2_ccasr_data_and_analysis/ccasr_data/dv-pert/rgv2_wholepop_dv-pert_histograms.xlsx]

## Sheet: Sheet1
Sample ID	Channel	Unnamed: 2	Bin 1	Bin 2	Bin 3	Bin 4	Bin 5	Bin 6	Bin 7	Bin 8	Bin 9	Bin 10	Bin 11	Bin 12	Bin 13	Bin 14	Bin 15	Bin 16	Bin 17	Bin 18	Bin 19	Bin 20	Bin 21	Bin 22	Bin 23	Bin 24	Bin 25	Bin 26	Bin 27	Bin 28	Bin 29	Bin 30	Bin 31	Bin 32	Bin 33	Bin 34	Bin 35	Bin 36	Bin 37	Bin 38	Bin 39	Bin 40	Bin 41	Bin 42	Bin 43	Bin 44	Bin 45	Bin 46	Bin 47
rgv2_r07_s097	FL1	Bin Values (MEF)	59.4705	60.0266	60.588	61.1546	61.7265	62.3037	62.8863	63.4744	64.068	64.6672	65.2719	65.8823	66.4984	67.1203	67.7479	68.3815	69.021	69.6664	70.3179	70.9755	71.6392	72.3092	72.9854	73.6679	74.3568	75.0522	75.754	76.4624	77.1775	77.8992	78.6277	79.363	80.1052	80.8543	81.6104	82.3736	83.1439	83.9214	84.7062	85.4984	86.2979	87.1049	87.9195	88.7417	89.5716	90.4092	91.2547
rgv2_r07_s097	FL1	Counts	0	0	0	0	0	0	0	0	0	0	1	0	0	0	0	1	0	1	0	0	0	0	0	1	0	0	0	1	0	0	0	0	0	1	0	0	0	0	1	0	0	0	0	1	0	1	0
rgv2_r07_s098	FL1	Bin Values (MEF)	59.4705	60.0266	60.588	61.1546	61.7265	62.3037	62.8863	63.4744	64.068	64.6672	65.2719	65.8823	66.4984	67.1203	67.7479	68.3815	69.021	69.6664	70.3179	70.9755	71.6392	72.3092	72.9854	73.6679	74.3568	75.0522	75.754	76.4624	77.1775	77.8992	78.6277	79.363	80.1052	80.8543	81.6104	82.3736	83.1439	83.9214	84.7062	85.4984	86.2979	87.1049	87.9195	88.7417	89.5716	90.4092	91.2547
rgv2_r07_s098	FL1	Counts	0	0	0	0	0	0	0	1	1	0	0	1	0	1	0	0	0	0	0	0	0	1	0	0	0	0	0	0	1	0	0	1	0	0	0	0	0	1	0	1	0	0	1	2	0	0	0
rgv2_r07_s099	FL1	Bin Values (MEF)	59.4705	60.0266	60.588	61.1546	61.7265	62.3037	62.8863	63.4744	64.068	64.6672	65.2719	65.8823	66.4984	67.1203	67.7479	68.3815	69.021	69.6664	70.3179	70.9755	71.6392	72.3092	72.9854	73.6679	74.3568	75.0522	75.754	76.4624	77.1775	77.8992	78.6277	79.363	80.1052	80.8543	81.6104	82.3736	83.1439	83.9214	84.7062	85.4984	86.2979	87.1049	87.9195	88.7417	89.5716	90.4092	91.2547
rgv2_r07_s099	FL1	Counts	0	0	0	0	0	0	1	0	0	0	0	0	0	0	0	0	0	0	0	1	0	0	0	1	0	0	0	0	0	0	0	1	0	1	0	0	0	2	0	0	0	0	0	0	0	0	0
rgv2_r07_s100	FL1	Bin Values (MEF)	59.4705	60.0266	60.588	61.1546	61.7265	62.3037	62.8863	63.4744	64.068	64.6672	65.2719	65.8823	66.4984	67.1203	67.7479	68.3815	69.021	69.6664	70.3179	70.9755	71.6392	72.3092	72.9854	73.6679	74.3568	75.0522	75.754	76.4624	77.1775	77.8992	78.6277	79.363	80.1052	80.8543	81.6104	82.3736	83.1439	83.9214	84.7062	85.4984	86.2979	87.1049	87.9195	88.7417	89.5716	90.4092	91.2547
rgv2_r07_s100	FL1	Counts	0	0	0	0	0	0	0	0	0	0	0	0	0	0	0	0	1	0	1	0	0	1	0	1	0	0	0	0	0	0	0	0	0	0	0	0	0	0	0	0	0	0	1	1	0	0	0
rgv2_r07_s101	FL1	Bin Values (MEF)	59.4705	60.0266	60.588	61.1546	61.7265	62.3037	62.8863	63.4744	64.068	64.6672	65.2719	65.8823	66.4984	67.1203	67.7479	68.3815	69.021	69.6664	70.3179	70.9755	71.6392	72.3092	72.9854	73.6679	74.3568	75.0522	75.754	76.4624	77.1775	77.8992	78.6277	79.363	80.1052	80.8543	81.6104	82.3736	83.1439	83.9214	84.7062	85.4984	86.2979	87.1049	87.9195	88.7417	89.5716	90.4092	91.2547
rgv2_r07_s101	FL1	Counts	0	0	0	0	0	0	0	0	0	0	0	0	1	0	0	0	1	0	0	0	0	0	0	0	1	0	1	0	1	0	1	0	0	0	0	1	0	0	0	0	0	0	0	0	0	1	0
rgv2_r07_s102	FL1	Bin Values (MEF)	59.4705	60.0266	60.588	61.1546	61.7265	62.3037	62.8863	63.4744	64.068	64.6672	65.2719	65.8823	66.4984	67.1203	67.7479	68.3815	69.021	69.6664	70.3179	70.9755	71.6392	72.3092	72.9854	73.6679	74.3568	75.0522	75.754	76.4624	77.1775	77.8992	78.6277	79.363	80.1052	80.8543	81.6104	82.3736	83.1439	83.9214	84.7062	85.4984	86.2979	87.1049	87.9195	88.7417	89.5716	90.4092	91.2547
rgv2_r07_s102	FL1	Counts	0	1	0	0	0	1	0	0	0	0	0	0	0	0	0	0	0	0	0	0	0	0	0	0	0	1	0	0	0	0	0	0	1	0	0	0	0	0	0	0	0	0	0	0	0	0	0
rgv2_r07_s103	FL1	Bin Values (MEF)	59.4705	60.0266	60.588	61.1546	61.7265	62.3037	62.8863	63.4744	64.068	64.6672	65.2719	65.8823	66.4984	67.1203	67.7479	68.3815	69.021	69.6664	70.3179	70.9755	71.6392	72.3092	72.9854	73.6679	74.3568	75.0522	75.754	76.4624	77.1775	77.8992	78.6277	79.363	80.1052	80.8543	81.6104	82.3736	83.1439	83.9214	84.7062	85.4984	86.2979	87.1049	87.9195	88.7417	89.5716	90.4092	91.2547
rgv2_r07_s103	FL1	Counts	0	0	0	0	0	0	0	0	0	0	0	0	0	0	0	0	0	0	0	0	0	0	0	0	0	0	0	1	0	0	0	0	1	0	0	0	0	0	0	0	0	0	1	0	1	0	0
rgv2_r07_s104	FL1	Bin Values (MEF)	59.4705	60.0266	60.588	61.1546	61.7265	62.3037	62.8863	63.4744	64.068	64.6672	65.2719	65.8823	66.4984	67.1203	67.7479	68.3815	69.021	69.6664	70.3179	70.9755	71.6392	72.3092	72.9854	73.6679	74.3568	75.0522	75.754	76.4624	77.1775	77.8992	78.6277	79.363	80.1052	80.8543	81.6104	82.3736	83.1439	83.9214	84.7062	85.4984	86.2979	87.1049	87.9195	88.7417	89.5716	90.4092	91.2547
rgv2_r07_s104	FL1	Counts	0	0	0	0	0	0	0	0	0	0	0	0	0	0	0	0	0	1	0	0	0	0	0	0	1	0	0	2	0	0	0	1	0	1	0	0	0	0	0	1	0	1	0	0	0	0	1
rgv2_r07_s105	FL1	Bin Values (MEF)	59.4705	60.0266	60.588	61.1546	61.7265	62.3037	62.8863	63.4744	64.068	64.6672	65.2719	65.8823	66.4984	67.1203	67.7479	68.3815	69.021	69.6664	70.3179	70.9755	71.6392	72.3092	72.9854	73.6679	74.3568	75.0522	75.754	76.4624	77.1775	77.8992	78.6277	79.363	80.1052	80.8543	81.6104	82.3736	83.1439	83.9214	84.7062	85.4984	86.2979	87.1049	87.9195	88.7417	89.5716	90.4092	91.2547
rgv2_r07_s105	FL1	Counts	0	0	0	0	0	0	0	0	0	1	0	1	0	0	0	0	0	0	0	0	0	0	0	0	0	0	0	0	1	0	0	0	0	0	0	0	0	0	0	1	1	0	0	0	0	0	1
rgv2_r07_s106	FL1	Bin Values (MEF)	59.4705	60.0266	60.588	61.1546	61.7265	62.3037	62.8863	63.4744	64.068	64.6672	65.2719	65.8823	66.4984	67.1203	67.7479	68.3815	69.021	69.6664	70.3179	70.9755	71.6392	72.3092	72.9854	73.6679	74.3568	75.0522	75.754	76.4624	77.1775	77.8992	78.6277	79.363	80.1052	80.8543	81.6104	82.3736	83.1439	83.9214	84.7062	85.4984	86.2979	87.1049	87.9195	88.7417	89.5716	90.4092	91.2547
rgv2_r07_s106	FL1	Counts	0	0	0	0	0	0	1	0	0	0	1	0	0	0	0	0	0	0	0	1	0	0	0	0	2	0	0	0	1	0	0	0	1	1	0	1	0	1	0	0	0	0	0	0	0	1	0
rgv2_r07_s107	FL1	Bin Values (MEF)	59.4705	60.0266	60.588	61.1546	61.7265	62.3037	62.8863	63.4744	64.068	64.6672	65.2719	65.8823	66.4984	67.1203	67.7479	68.3815	69.021	69.6664	70.3179	70.9755	71.6392	72.3092	72.9854	73.6679	74.3568	75.0522	75.754	76.4624	77.1775	77.8992	78.6277	79.363	80.1052	80.8543	81.6104	82.3736	83.1439	83.9214	84.7062	85.4984	86.2979	87.1049	87.9195	88.7417	89.5716	90.4092	91.2547
rgv2_r07_s107	FL1	Counts	0	0	0	0	0	1	0	0	0	0	0	0	0	1	0	0	0	0	0	0	0	0	0	0	1	0	0	0	0	0	0	0	1	0	0	0	0	0	0	0	0	0	0	0	0	0	2
rgv2_r07_s108	FL1	Bin Values (MEF)	59.4705	60.0266	60.588	61.1546	61.7265	62.3037	62.8863	63.4744	64.068	64.6672	65.2719	65.8823	66.4984	67.1203	67.7479	68.3815	69.021	69.6664	70.3179	70.9755	71.6392	72.3092	72.9854	73.6679	74.3568	75.0522	75.754	76.4624	77.1775	77.8992	78.6277	79.363	80.1052	80.8543	81.6104	82.3736	83.1439	83.9214	84.7062	85.4984	86.2979	87.1049	87.9195	88.7417	89.5716	90.4092	91.2547
rgv2_r07_s108	FL1	Counts	0	0	0	0	1	0	0	0	0	0	0	0	0	0	0	0	0	0	0	0	0	0	0	0	0	0	0	0	0	0	0	0	1	1	0	1	1	0	1	0	0	0	0	0	0	0	0
rgv2_r07_s109	FL1	Bin Values (MEF)	59.4705	60.0266	60.588	61.1546	61.7265	62.3037	62.8863	63.4744	64.068	64.6672	65.2719	65.8823	66.4984	67.1203	67.7479	68.3815	69.021	69.6664	70.3179	70.9755	71.6392	72.3092	72.9854	73.6679	74.3568	75.0522	75.754	76.4624	77.1775	77.8992	78.6277	79.363	80.1052	80.8543	81.6104	82.3736	83.1439	83.9214	84.7062	85.4984	86.2979	87.1049	87.9195	88.7417	89.5716	90.4092	91.2547
rgv2_r07_s109	FL1	Counts	0	0	0	0	0	1	0	0	0	1	0	0	0	0	0	0	0	0	0	0	0	0	0	0	0	0	0	0	0	0	0	0	0	0	0	0	0	0	0	0	0	0	0	0	0	0	1
rgv2_r07_s110	FL1	Bin Values (MEF)	59.4705	60.0266	60.588	61.1546	61.7265	62.3037	62.8863	63.4744	64.068	64.6672	65.2719	65.8823	66.4984	67.1203	67.7479	68.3815	69.021	69.6664	70.3179	70.9755	71.6392	72.3092	72.9854	73.6679	74.3568	75.0522	75.754	76.4624	77.1775	77.8992	78.6277	79.363	80.1052	80.8543	81.6104	82.3736	83.1439	83.9214	84.7062	85.4984	86.2979	87.1049	87.9195	88.7417	89.5716	90.4092	91.2547
rgv2_r07_s110	FL1	Counts	0	0	0	0	0	0	0	0	0	0	0	0	0	0	0	1	1	0	0	0	0	0	1	0	0	0	0	0	0	0	0	2	0	0	1	0	0	0	0	0	0	0	0	0	0	0	0
rgv2_r07_s111	FL1	Bin Values (MEF)	59.4705	60.0266	60.588	61.1546	61.7265	62.3037	62.8863	63.4744	64.068	64.6672	65.2719	65.8823	66.4984	67.1203	67.7479	68.3815	69.021	69.6664	70.3179	70.9755	71.6392	72.3092	72.9854	73.6679	74.3568	75.0522	75.754	76.4624	77.1775	77.8992	78.6277	79.363	80.1052	80.8543	81.6104	82.3736	83.1439	83.9214	84.7062	85.4984	86.2979	87.1049	87.9195	88.7417	89.5716	90.4092	91.2547
rgv2_r07_s111	FL1	Counts	0	1	0	0	0	0	0	0	0	0	0	0	0	0	0	0	0	0	0	0	0	0	0	0	0	0	0	0	0	0	0	0	0	0	0	0	0	1	0	0	0	0	0	0	0	0	0
rgv2_r07_s112	FL1	Bin Values (MEF)	59.4705	60.0266	60.588	61.1546	61.7265	62.3037	62.8863	63.4744	64.068	64.6672	65.2719	65.8823	66.4984	67.1203	67.7479	68.3815	69.021	69.6664	70.3179	70.9755	71.6392	72.3092	72.9854	73.6679	74.3568	75.0522	75.754	76.4624	77.1775	77.8992	78.6277	79.363	80.1052	80.8543	81.6104	82.3736	83.1439	83.9214	84.7062	85.4984	86.2979	87.1049	87.9195	88.7417	89.5716	90.4092	91.2547
rgv2_r07_s112	FL1	Counts	0	0	0	0	0	0	0	0	0	1	0	0	0	0	1	0	1	0	1	0	0	1	0	1	1	0	0	0	0	3	1	0	0	0	0	0	0	0	0	1	0	1	0	0	0	2	0
rgv2_r07_s113	FL1	Bin Values (MEF)	59.4705	60.0266	60.588	61.1546	61.7265	62.3037	62.8863	63.4744	64.068	64.6672	65.2719	65.8823	66.4984	67.1203	67.7479	68.3815	69.021	69.6664	70.3179	70.9755	71.6392	72.3092	72.9854	73.6679	74.3568	75.0522	75.754	76.4624	77.1775	77.8992	78.6277	79.363	80.1052	80.8543	81.6104	82.3736	83.1439	83.9214	84.7062	85.4984	86.2979	87.1049	87.9195	88.7417	89.5716	90.4092	91.2547
rgv2_r07_s113	FL1	Counts	0	0	0	0	0	1	0	0	0	0	0	0	0	0	0	0	1	0	1	0	1	2	0	0	0	0	1	0	1	0	0	2	0	0	1	1	0	1	1	0	0	1	1	1	2	0	0
rgv2_r07_s114	FL1	Bin Values (MEF)	59.4705	60.0266	60.588	61.1546	61.7265	62.3037	62.8863	63.4744	64.068	64.6672	65.2719	65.8823	66.4984	67.1203	67.7479	68.3815	69.021	69.6664	70.3179	70.9755	71.6392	72.3092	72.9854	73.6679	74.3568	75.0522	75.754	76.4624	77.1775	77.8992	78.6277	79.363	80.1052	80.8543	81.6104	82.3736	83.1439	83.9214	84.7062	85.4984	86.2979	87.1049	87.9195	88.7417	89.5716	90.4092	91.2547
rgv2_r07_s114	FL1	Counts	0	0	0	0	0	0	0	0	0	1	0	0	2	0	0	0	0	1	0	0	0	1	1	0	1	0	1	0	1	0	0	0	0	0	0	0	0	0	1	0	0	1	1	0	0	1	1
rgv2_r07_s115	FL1	Bin Values (MEF)	59.4705	60.0266	60.588	61.1546	61.7265	62.3037	62.8863	63.4744	64.068	64.6672	65.2719	65.8823	66.4984	67.1203	67.7479	68.3815	69.021	69.6664	70.3179	70.9755	71.6392	72.3092	72.9854	73.6679	74.3568	75.0522	75.754	76.4624	77.1775	77.8992	78.6277	79.363	80.1052	80.8543	81.6104	82.3736	83.1439	83.9214	84.7062	85.4984	86.2979	87.1049	87.9195	88.7417	89.5716	90.4092	91.2547
rgv2_r07_s115	FL1	Counts	0	1	0	0	0	0	0	0	0	0	0	0	0	0	0	0	0	0	0	1	0	1	1	0	0	0	0	0	0	0	0	0	0	0	0	0	1	0	0	0	0	0	0	0	0	0	0
rgv2_r07_s116	FL1	Bin Values (MEF)	59.4705	60.0266	60.588	61.1546	61.7265	62.3037	62.8863	63.4744	64.068	64.6672	65.2719	65.8823	66.4984	67.1203	67.7479	68.3815	69.021	69.6664	70.3179	70.9755	71.6392	72.3092	72.9854	73.6679	74.3568	75.0522	75.754	76.4624	77.1775	77.8992	78.6277	79.363	80.1052	80.8543	81.6104	82.3736	83.1439	83.9214	84.7062	85.4984	86.2979	87.1049	87.9195	88.7417	89.5716	90.4092	91.2547
rgv2_r07_s116	FL1	Counts	0	0	0	1	0	0	0	0	0	0	0	0	0	0	0	0	0	0	0	0	0	0	0	0	1	0	0	0	0	0	0	0	1	0	0	0	0	0	0	0	0	0	0	0	0	0	1
rgv2_r07_s117	FL1	Bin Values (MEF)	59.4705	60.0266	60.588	61.1546	61.7265	62.3037	62.8863	63.4744	64.068	64.6672	65.2719	65.8823	66.4984	67.1203	67.7479	68.3815	69.021	69.6664	70.3179	70.9755	71.6392	72.3092	72.9854	73.6679	74.3568	75.0522	75.754	76.4624	77.1775	77.8992	78.6277	79.363	80.1052	80.8543	81.6104	82.3736	83.1439	83.9214	84.7062	85.4984	86.2979	87.1049	87.9195	88.7417	89.5716	90.4092	91.2547
rgv2_r07_s117	FL1	Counts	0	0	1	0	0	0	0	0	0	0	0	0	0	0	0	0	0	0	0	0	0	0	0	0	0	0	0	1	0	0	0	0	0	0	0	0	0	0	0	1	0	0	0	0	0	0	0
rgv2_r07_s118	FL1	Bin Values (MEF)	59.4705	60.0266	60.588	61.1546	61.7265	62.3037	62.8863	63.4744	64.068	64.6672	65.2719	65.8823	66.4984	67.1203	67.7479	68.3815	69.021	69.6664	70.3179	70.9755	71.6392	72.3092	72.9854	73.6679	74.3568	75.0522	75.754	76.4624	77.1775	77.8992	78.6277	79.363	80.1052	80.8543	81.6104	82.3736	83.1439	83.9214	84.7062	85.4984	86.2979	87.1049	87.9195	88.7417	89.5716	90.4092	91.2547
rgv2_r07_s118	FL1	Counts	0	0	0	0	0	0	0	0	0	0	0	0	0	0	0	0	1	0	0	0	0	0	0	0	0	0	0	0	0	0	1	0	0	1	0	0	0	0	0	0	0	0	0	1	0	0	1
rgv2_r07_s119	FL1	Bin Values (MEF)	59.4705	60.0266	60.588	61.1546	61.7265	62.3037	62.8863	63.4744	64.068	64.6672	65.2719	65.8823	66.4984	67.1203	67.7479	68.3815	69.021	69.6664	70.3179	70.9755	71.6392	72.3092	72.9854	73.6679	74.3568	75.0522	75.754	76.4624	77.1775	77.8992	78.6277	79.363	80.1052	80.8543	81.6104	82.3736	83.1439	83.9214	84.7062	85.4984	86.2979	87.1049	87.9195	88.7417	89.5716	90.4092	91.2547
rgv2_r07_s119	FL1	Counts	0	0	0	0	1	0	0	0	0	1	0	0	0	0	0	0	0	1	0	2	0	0	1	0	0	0	0	0	0	1	0	0	0	0	0	0	0	0	0	0	0	1	0	0	0	0	0
rgv2_r07_s120	FL1	Bin Values (MEF)	59.4705	60.0266	60.588	61.1546	61.7265	62.3037	62.8863	63.4744	64.068	64.6672	65.2719	65.8823	66.4984	67.1203	67.7479	68.3815	69.021	69.6664	70.3179	70.9755	71.6392	72.3092	72.9854	73.6679	74.3568	75.0522	75.754	76.4624	77.1775	77.8992	78.6277	79.363	80.1052	80.8543	81.6104	82.3736	83.1439	83.9214	84.7062	85.4984	86.2979	87.1049	87.9195	88.7417	89.5716	90.4092	91.2547
rgv2_r07_s120	FL1	Counts	0	0	0	0	0	1	0	0	0	0	0	0	1	0	0	0	0	0	0	0	0	0	0	0	0	0	0	0	0	0	1	0	1	0	0	0	0	1	1	0	1	1	0	1	1	0	0
rgv2_r08_s001	FL1	Bin Values (MEF)	59.9596	60.5187	61.0831	61.6527	62.2276	62.8079	63.3936	63.9847	64.5814	65.1836	65.7915	66.405	67.0243	67.6493	68.2801	68.9168	69.5595	70.2082	70.8629	71.5237	72.1907	72.8638	73.5433	74.2291	74.9213	75.62	76.3252	77.0369	77.7553	78.4804	79.2122	79.9509	80.6965	81.449	82.2085	82.9751	83.7489	84.5298	85.3181	86.1137	86.9167	87.7273	88.5453	89.371	90.2045	91.0456	91.8946
rgv2_r08_s001	FL1	Counts	0	0	0	0	0	1	0	0	0	0	0	1	0	0	0	0	0	0	0	0	0	0	1	0	0	0	0	0	0	0	0	0	0	0	0	0	0	0	0	0	0	0	0	0	0	0	0
rgv2_r08_s002	FL1	Bin Values (MEF)	59.9596	60.5187	61.0831	61.6527	62.2276	62.8079	63.3936	63.9847	64.5814	65.1836	65.7915	66.405	67.0243	67.6493	68.2801	68.9168	69.5595	70.2082	70.8629	71.5237	72.1907	72.8638	73.5433	74.2291	74.9213	75.62	76.3252	77.0369	77.7553	78.4804	79.2122	79.9509	80.6965	81.449	82.2085	82.9751	83.7489	84.5298	85.3181	86.1137	86.9167	87.7273	88.5453	89.371	90.2045	91.0456	91.8946
rgv2_r08_s002	FL1	Counts	0	0	0	0	0	0	0	0	0	0	0	0	0	0	1	0	0	0	0	0	0	0	0	0	3	0	1	1	0	0	0	0	0	1	0	1	0	0	1	0	1	1	2	0	1	0	0
rgv2_r08_s003	FL1	Bin Values (MEF)	59.9596	60.5187	61.0831	61.6527	62.2276	62.8079	63.3936	63.9847	64.5814	65.1836	65.7915	66.405	67.0243	67.6493	68.2801	68.9168	69.5595	70.2082	70.8629	71.5237	72.1907	72.8638	73.5433	74.2291	74.9213	75.62	76.3252	77.0369	77.7553	78.4804	79.2122	79.9509	80.6965	81.449	82.2085	82.9751	83.7489	84.5298	85.3181	86.1137	86.9167	87.7273	88.5453	89.371	90.2045	91.0456	91.8946
rgv2_r08_s003	FL1	Counts	0	0	0	0	0	0	0	0	0	0	0	0	0	0	0	0	0	1	0	0	0	0	0	0	0	0	0	0	0	0	0	0	0	1	0	1	0	0	0	0	1	0	0	0	0	0	0
rgv2_r08_s004	FL1	Bin Values (MEF)	59.9596	60.5187	61.0831	61.6527	62.2276	62.8079	63.3936	63.9847	64.5814	65.1836	65.7915	66.405	67.0243	67.6493	68.2801	68.9168	69.5595	70.2082	70.8629	71.5237	72.1907	72.8638	73.5433	74.2291	74.9213	75.62	76.3252	77.0369	77.7553	78.4804	79.2122	79.9509	80.6965	81.449	82.2085	82.9751	83.7489	84.5298	85.3181	86.1137	86.9167	87.7273	88.5453	89.371	90.2045	91.0456	91.8946
rgv2_r08_s004	FL1	Counts	0	0	0	0	0	0	0	0	0	0	0	0	0	1	0	0	0	0	0	0	0	0	0	0	0	0	0	0	0	0	0	0	1	0	0	0	0	0	0	0	0	0	0	0	0	0	0
rgv2_r08_s005	FL1	Bin Values (MEF)	59.9596	60.5187	61.0831	61.6527	62.2276	62.8079	63.3936	63.9847	64.5814	65.1836	65.7915	66.405	67.0243	67.6493	68.2801	68.9168	69.5595	70.2082	70.8629	71.5237	72.1907	72.8638	73.5433	74.2291	74.9213	75.62	76.3252	77.0369	77.7553	78.4804	79.2122	79.9509	80.6965	81.449	82.2085	82.9751	83.7489	84.5298	85.3181	86.1137	86.9167	87.7273	88.5453	89.371	90.2045	91.0456	91.8946
rgv2_r08_s005	FL1	Counts	0	0	0	0	0	0	0	0	0	0	0	0	0	0	0	0	0	0	0	0	0	0	0	0	0	1	0	0	1	0	0	0	0	0	0	0	0	0	0	0	0	0	0	0	0	0	0
rgv2_r08_s006	FL1	Bin Values (MEF)	59.9596	60.5187	61.0831	61.6527	62.2276	62.8079	63.3936	63.9847	64.5814	65.1836	65.7915	66.405	67.0243	67.6493	68.2801	68.9168	69.5595	70.2082	70.8629	71.5237	72.1907	72.8638	73.5433	74.2291	74.9213	75.62	76.3252	77.0369	77.7553	78.4804	79.2122	79.9509	80.6965	81.449	82.2085	82.9751	83.7489	84.5298	85.3181	86.1137	86.9167	87.7273	88.5453	89.371	90.2045	91.0456	91.8946
rgv2_r08_s006	FL1	Counts	0	0	0	0	0	0	0	0	0	0	0	0	0	0	0	0	0	0	0	0	0	1	0	0	0	0	0	0	0	1	0	0	0	0	0	0	0	0	1	0	0	0	0	0	0	0	0
rgv2_r08_s007	FL1	Bin Values (MEF)	59.9596	60.5187	61.0831	61.6527	62.2276	62.8079	63.3936	63.9847	64.5814	65.1836	65.7915	66.405	67.0243	67.6493	68.2801	68.9168	69.5595	70.2082	70.8629	71.5237	72.1907	72.8638	73.5433	74.2291	74.9213	75.62	76.3252	77.0369	77.7553	78.4804	79.2122	79.9509	80.6965	81.449	82.2085	82.9751	83.7489	84.5298	85.3181	86.1137	86.9167	87.7273	88.5453	89.371	90.2045	91.0456	91.8946
rgv2_r08_s007	FL1	Counts	0	1	0	0	0	1	0	1	0	0	0	0	0	0	0	0	0	1	0	1	0	0	0	0	0	0	0	0	0	0	0	0	0	0	1	0	2	1	1	0	0	0	0	1	0	0	1
rgv2_r08_s008	FL1	Bin Values (MEF)	59.9596	60.5187	61.0831	61.6527	62.2276	62.8079	63.3936	63.9847	64.5814	65.1836	65.7915	66.405	67.0243	67.6493	68.2801	68.9168	69.5595	70.2082	70.8629	71.5237	72.1907	72.8638	73.5433	74.2291	74.9213	75.62	76.3252	77.0369	77.7553	78.4804	79.2122	79.9509	80.6965	81.449	82.2085	82.9751	83.7489	84.5298	85.3181	86.1137	86.9167	87.7273	88.5453	89.371	90.2045	91.0456	91.8946
rgv2_r08_s008	FL1	Counts	0	1	0	0	0	0	0	0	0	0	0	0	0	0	0	0	0	0	0	0	1	0	0	1	0	0	0	0	0	0	0	1	0	0	0	0	1	2	0	1	0	0	0	0	0	0	1
rgv2_r08_s009	FL1	Bin Values (MEF)	59.9596	60.5187	61.0831	61.6527	62.2276	62.8079	63.3936	63.9847	64.5814	65.1836	65.7915	66.405	67.0243	67.6493	68.2801	68.9168	69.5595	70.2082	70.8629	71.5237	72.1907	72.8638	73.5433	74.2291	74.9213	75.62	76.3252	77.0369	77.7553	78.4804	79.2122	79.9509	80.6965	81.449	82.2085	82.9751	83.7489	84.5298	85.3181	86.1137	86.9167	87.7273	88.5453	89.371	90.2045	91.0456	91.8946
rgv2_r08_s009	FL1	Counts	0	0	0	0	0	0	0	0	0	0	0	0	0	0	0	0	0	0	0	0	0	0	0	0	0	0	0	0	0	0	0	0	0	0	0	0	1	0	0	0	0	0	0	0	1	0	0
rgv2_r08_s010	FL1	Bin Values (MEF)	59.9596	60.5187	61.0831	61.6527	62.2276	62.8079	63.3936	63.9847	64.5814	65.1836	65.7915	66.405	67.0243	67.6493	68.2801	68.9168	69.5595	70.2082	70.8629	71.5237	72.1907	72.8638	73.5433	74.2291	74.9213	75.62	76.3252	77.0369	77.7553	78.4804	79.2122	79.9509	80.6965	81.449	82.2085	82.9751	83.7489	84.5298	85.3181	86.1137	86.9167	87.7273	88.5453	89.371	90.2045	91.0456	91.8946
rgv2_r08_s010	FL1	Counts	0	0	0	0	0	0	0	0	0	0	0	0	0	0	0	0	0	0	0	0	0	0	0	0	0	0	0	0	0	0	0	0	0	0	0	0	0	0	0	0	0	0	0	0	0	0	0
rgv2_r08_s011	FL1	Bin Values (MEF)	59.9596	60.5187	61.0831	61.6527	62.2276	62.8079	63.3936	63.9847	64.5814	65.1836	65.7915	66.405	67.0243	67.6493	68.2801	68.9168	69.5595	70.2082	70.8629	71.5237	72.1907	72.8638	73.5433	74.2291	74.9213	75.62	76.3252	77.0369	77.7553	78.4804	79.2122	79.9509	80.6965	81.449	82.2085	82.9751	83.7489	84.5298	85.3181	86.1137	86.9167	87.7273	88.5453	89.371	90.2045	91.0456	91.8946
rgv2_r08_s011	FL1	Counts	0	0	0	0	1	0	0	0	1	1	0	0	0	0	0	0	0	0	0	0	0	0	0	2	0	0	0	0	0	0	0	1	0	0	1	0	0	0	0	0	0	0	0	0	0	0	1
rgv2_r08_s012	FL1	Bin Values (MEF)	59.9596	60.5187	61.0831	61.6527	62.2276	62.8079	63.3936	63.9847	64.5814	65.1836	65.7915	66.405	67.0243	67.6493	68.2801	68.9168	69.5595	70.2082	70.8629	71.5237	72.1907	72.8638	73.5433	74.2291	74.9213	75.62	76.3252	77.0369	77.7553	78.4804	79.2122	79.9509	80.6965	81.449	82.2085	82.9751	83.7489	84.5298	85.3181	86.1137	86.9167	87.7273	88.5453	89.371	90.2045	91.0456	91.8946
rgv2_r08_s012	FL1	Counts	0	0	0	0	0	0	0	0	0	0	0	0	0	0	0	0	0	0	0	0	0	0	0	0	0	0	0	0	0	0	0	0	0	0	0	0	0	0	0	0	0	0	0	0	0	0	0
rgv2_r08_s013	FL1	Bin Values (MEF)	59.9596	60.5187	61.0831	61.6527	62.2276	62.8079	63.3936	63.9847	64.5814	65.1836	65.7915	66.405	67.0243	67.6493	68.2801	68.9168	69.5595	70.2082	70.8629	71.5237	72.1907	72.8638	73.5433	74.2291	74.9213	75.62	76.3252	77.0369	77.7553	78.4804	79.2122	79.9509	80.6965	81.449	82.2085	82.9751	83.7489	84.5298	85.3181	86.1137	86.9167	87.7273	88.5453	89.371	90.2045	91.0456	91.8946
rgv2_r08_s013	FL1	Counts	0	0	0	0	1	0	0	1	0	0	0	0	0	0	0	0	0	0	0	1	0	0	0	0	0	1	0	1	0	1	1	1	2	1	1	0	0	1	0	2	2	0	3	1	1	1	1
rgv2_r08_s014	FL1	Bin Values (MEF)	59.9596	60.5187	61.0831	61.6527	62.2276	62.8079	63.3936	63.9847	64.5814	65.1836	65.7915	66.405	67.0243	67.6493	68.2801	68.9168	69.5595	70.2082	70.8629	71.5237	72.1907	72.8638	73.5433	74.2291	74.9213	75.62	76.3252	77.0369	77.7553	78.4804	79.2122	79.9509	80.6965	81.449	82.2085	82.9751	83.7489	84.5298	85.3181	86.1137	86.9167	87.7273	88.5453	89.371	90.2045	91.0456	91.8946
rgv2_r08_s014	FL1	Counts	0	1	1	0	0	0	0	1	0	0	0	0	1	4	0	0	3	0	0	0	0	1	0	1	1	0	1	1	0	1	1	0	0	0	2	1	0	2	0	0	1	0	1	4	1	1	0
rgv2_r08_s015	FL1	Bin Values (MEF)	59.9596	60.5187	61.0831	61.6527	62.2276	62.8079	63.3936	63.9847	64.5814	65.1836	65.7915	66.405	67.0243	67.6493	68.2801	68.9168	69.5595	70.2082	70.8629	71.5237	72.1907	72.8638	73.5433	74.2291	74.9213	75.62	76.3252	77.0369	77.7553	78.4804	79.2122	79.9509	80.6965	81.449	82.2085	82.9751	83.7489	84.5298	85.3181	86.1137	86.9167	87.7273	88.5453	89.371	90.2045	91.0456	91.8946
rgv2_r08_s015	FL1	Counts	0	0	1	0	0	0	0	0	0	0	0	1	0	0	0	0	1	0	0	0	0	0	0	0	0	0	0	1	0	0	0	0	0	0	0	0	0	0	0	0	0	0	0	0	1	0	1
rgv2_r08_s016	FL1	Bin Values (MEF)	59.9596	60.5187	61.0831	61.6527	62.2276	62.8079	63.3936	63.9847	64.5814	65.1836	65.7915	66.405	67.0243	67.6493	68.2801	68.9168	69.5595	70.2082	70.8629	71.5237	72.1907	72.8638	73.5433	74.2291	74.9213	75.62	76.3252	77.0369	77.7553	78.4804	79.2122	79.9509	80.6965	81.449	82.2085	82.9751	83.7489	84.5298	85.3181	86.1137	86.9167	87.7273	88.5453	89.371	90.2045	91.0456	91.8946
rgv2_r08_s016	FL1	Counts	0	0	0	0	0	0	0	0	0	0	0	0	1	1	1	1	0	0	0	0	0	1	1	0	1	1	0	0	0	1	0	1	0	1	0	0	2	0	1	0	0	0	0	0	0	0	1
rgv2_r08_s017	FL1	Bin Values (MEF)	59.9596	60.5187	61.0831	61.6527	62.2276	62.8079	63.3936	63.9847	64.5814	65.1836	65.7915	66.405	67.0243	67.6493	68.2801	68.9168	69.5595	70.2082	70.8629	71.5237	72.1907	72.8638	73.5433	74.2291	74.9213	75.62	76.3252	77.0369	77.7553	78.4804	79.2122	79.9509	80.6965	81.449	82.2085	82.9751	83.7489	84.5298	85.3181	86.1137	86.9167	87.7273	88.5453	89.371	90.2045	91.0456	91.8946
rgv2_r08_s017	FL1	Counts	0	0	0	0	0	0	0	0	0	0	0	0	0	0	0	0	0	1	0	1	0	0	0	0	0	0	0	0	0	0	0	0	0	0	1	0	0	0	0	0	0	0	0	0	0	0	0
rgv2_r08_s018	FL1	Bin Values (MEF)	59.9596	60.5187	61.0831	61.6527	62.2276	62.8079	63.3936	63.9847	64.5814	65.1836	65.7915	66.405	67.0243	67.6493	68.2801	68.9168	69.5595	70.2082	70.8629	71.5237	72.1907	72.8638	73.5433	74.2291	74.9213	75.62	76.3252	77.0369	77.7553	78.4804	79.2122	79.9509	80.6965	81.449	82.2085	82.9751	83.7489	84.5298	85.3181	86.1137	86.9167	87.7273	88.5453	89.371	90.2045	91.0456	91.8946
rgv2_r08_s018	FL1	Counts	0	0	0	0	0	1	0	1	0	0	2	0	0	0	0	0	0	0	0	0	0	0	0	0	2	1	0	1	0	0	1	0	0	2	0	1	1	0	1	1	0	0	2	1	0	3	1
rgv2_r08_s019	FL1	Bin Values (MEF)	59.9596	60.5187	61.0831	61.6527	62.2276	62.8079	63.3936	63.9847	64.5814	65.1836	65.7915	66.405	67.0243	67.6493	68.2801	68.9168	69.5595	70.2082	70.8629	71.5237	72.1907	72.8638	73.5433	74.2291	74.9213	75.62	76.3252	77.0369	77.7553	78.4804	79.2122	79.9509	80.6965	81.449	82.2085	82.9751	83.7489	84.5298	85.3181	86.1137	86.9167	87.7273	88.5453	89.371	90.2045	91.0456	91.8946
rgv2_r08_s019	FL1	Counts	0	0	1	0	0	0	0	0	0	0	2	0	0	0	0	1	0	0	1	0	1	0	0	0	0	0	0	1	0	1	0	0	3	0	0	0	0	0	0	0	0	1	1	0	0	0	2
rgv2_r08_s020	FL1	Bin Values (MEF)	59.9596	60.5187	61.0831	61.6527	62.2276	62.8079	63.3936	63.9847	64.5814	65.1836	65.7915	66.405	67.0243	67.6493	68.2801	68.9168	69.5595	70.2082	70.8629	71.5237	72.1907	72.8638	73.5433	74.2291	74.9213	75.62	76.3252	77.0369	77.7553	78.4804	79.2122	79.9509	80.6965	81.449	82.2085	82.9751	83.7489	84.5298	85.3181	86.1137	86.9167	87.7273	88.5453	89.371	90.2045	91.0456	91.8946
rgv2_r08_s020	FL1	Counts	0	0	0	0	0	0	0	0	0	0	0	0	0	0	0	0	0	0	0	0	0	0	0	0	0	0	0	0	0	0	0	0	0	0	0	1	0	1	0	0	0	0	0	0	0	0	0
rgv2_r08_s021	FL1	Bin Values (MEF)	59.9596	60.5187	61.0831	61.6527	62.2276	62.8079	63.3936	63.9847	64.5814	65.1836	65.7915	66.405	67.0243	67.6493	68.2801	68.9168	69.5595	70.2082	70.8629	71.5237	72.1907	72.8638	73.5433	74.2291	74.9213	75.62	76.3252	77.0369	77.7553	78.4804	79.2122	79.9509	80.6965	81.449	82.2085	82.9751	83.7489	84.5298	85.3181	86.1137	86.9167	87.7273	88.5453	89.371	90.2045	91.0456	91.8946
rgv2_r08_s021	FL1	Counts	0	0	0	0	0	0	0	0	0	0	0	0	0	0	0	0	0	0	0	0	0	0	0	0	0	0	0	0	0	0	0	0	0	0	0	0	0	1	1	0	0	0	0	0	0	0	0
rgv2_r08_s022	FL1	Bin Values (MEF)	59.9596	60.5187	61.0831	61.6527	62.2276	62.8079	63.3936	63.9847	64.5814	65.1836	65.7915	66.405	67.0243	67.6493	68.2801	68.9168	69.5595	70.2082	70.8629	71.5237	72.1907	72.8638	73.5433	74.2291	74.9213	75.62	76.3252	77.0369	77.7553	78.4804	79.2122	79.9509	80.6965	81.449	82.2085	82.9751	83.7489	84.5298	85.3181	86.1137	86.9167	87.7273	88.5453	89.371	90.2045	91.0456	91.8946
rgv2_r08_s022	FL1	Counts	0	0	1	0	0	0	1	0	0	0	0	0	0	2	0	0	0	0	0	0	0	0	0	0	1	0	0	0	0	0	0	0	0	0	1	0	1	0	0	1	0	0	0	0	1	0	0
rgv2_r08_s023	FL1	Bin Values (MEF)	59.9596	60.5187	61.0831	61.6527	62.2276	62.8079	63.3936	63.9847	64.5814	65.1836	65.7915	66.405	67.0243	67.6493	68.2801	68.9168	69.5595	70.2082	70.8629	71.5237	72.1907	72.8638	73.5433	74.2291	74.9213	75.62	76.3252	77.0369	77.7553	78.4804	79.2122	79.9509	80.6965	81.449	82.2085	82.9751	83.7489	84.5298	85.3181	86.1137	86.9167	87.7273	88.5453	89.371	90.2045	91.0456	91.8946
rgv2_r08_s023	FL1	Counts	0	0	0	0	0	0	0	0	0	0	0	0	0	0	0	0	0	0	2	0	0	0	0	0	0	0	0	0	1	0	0	0	0	0	0	0	1	0	0	0	0	1	0	0	1	0	1
rgv2_r08_s024	FL1	Bin Values (MEF)	59.9596	60.5187	61.0831	61.6527	62.2276	62.8079	63.3936	63.9847	64.5814	65.1836	65.7915	66.405	67.0243	67.6493	68.2801	68.9168	69.5595	70.2082	70.8629	71.5237	72.1907	72.8638	73.5433	74.2291	74.9213	75.62	76.3252	77.0369	77.7553	78.4804	79.2122	79.9509	80.6965	81.449	82.2085	82.9751	83.7489	84.5298	85.3181	86.1137	86.9167	87.7273	88.5453	89.371	90.2045	91.0456	91.8946
rgv2_r08_s024	FL1	Counts	0	0	0	0	0	0	0	0	0	1	0	0	0	0	0	0	0	0	0	0	0	0	0	0	0	0	3	0	0	0	0	0	0	0	0	0	0	0	0	0	0	0	0	1	0	1	0
rgv2_r06_s097	FL1	Bin Values (MEF)	59.8705	60.4293	60.9932	61.5624	62.137	62.7168	63.3021	63.8929	64.4892	65.091	65.6984	66.3116	66.9304	67.555	68.1855	68.8218	69.4641	70.1123	70.7666	71.4271	72.0936	72.7664	73.4455	74.1309	74.8227	75.521	76.2258	76.9372	77.6552	78.3799	79.1113	79.8496	80.5948	81.347	82.1061	82.8724	83.6458	84.4264	85.2143	86.0095	86.8122	87.6223	88.4401	89.2654	90.0985	90.9393	91.788
rgv2_r06_s097	FL1	Counts	0	0	0	0	0	0	0	0	1	0	0	0	0	0	0	0	0	0	0	0	0	0	0	0	0	0	0	0	1	1	0	0	0	0	0	0	0	0	0	0	0	0	0	0	0	0	0
rgv2_r06_s098	FL1	Bin Values (MEF)	59.8705	60.4293	60.9932	61.5624	62.137	62.7168	63.3021	63.8929	64.4892	65.091	65.6984	66.3116	66.9304	67.555	68.1855	68.8218	69.4641	70.1123	70.7666	71.4271	72.0936	72.7664	73.4455	74.1309	74.8227	75.521	76.2258	76.9372	77.6552	78.3799	79.1113	79.8496	80.5948	81.347	82.1061	82.8724	83.6458	84.4264	85.2143	86.0095	86.8122	87.6223	88.4401	89.2654	90.0985	90.9393	91.788
rgv2_r06_s098	FL1	Counts	0	0	0	0	0	0	0	0	1	0	0	0	0	0	0	0	0	0	0	0	0	0	0	0	0	0	0	1	0	0	0	0	0	0	0	0	0	0	0	1	0	1	0	1	0	0	0
rgv2_r06_s099	FL1	Bin Values (MEF)	59.8705	60.4293	60.9932	61.5624	62.137	62.7168	63.3021	63.8929	64.4892	65.091	65.6984	66.3116	66.9304	67.555	68.1855	68.8218	69.4641	70.1123	70.7666	71.4271	72.0936	72.7664	73.4455	74.1309	74.8227	75.521	76.2258	76.9372	77.6552	78.3799	79.1113	79.8496	80.5948	81.347	82.1061	82.8724	83.6458	84.4264	85.2143	86.0095	86.8122	87.6223	88.4401	89.2654	90.0985	90.9393	91.788
rgv2_r06_s099	FL1	Counts	0	0	0	0	0	0	0	0	0	0	0	0	0	0	0	0	0	0	0	0	0	0	0	0	0	0	0	0	0	0	0	1	0	0	0	0	0	0	0	0	0	0	0	0	0	0	0
rgv2_r06_s100	FL1	Bin Values (MEF)	59.8705	60.4293	60.9932	61.5624	62.137	62.7168	63.3021	63.8929	64.4892	65.091	65.6984	66.3116	66.9304	67.555	68.1855	68.8218	69.4641	70.1123	70.7666	71.4271	72.0936	72.7664	73.4455	74.1309	74.8227	75.521	76.2258	76.9372	77.6552	78.3799	79.1113	79.8496	80.5948	81.347	82.1061	82.8724	83.6458	84.4264	85.2143	86.0095	86.8122	87.6223	88.4401	89.2654	90.0985	90.9393	91.788
rgv2_r06_s100	FL1	Counts	0	1	0	0	0	0	0	0	0	1	0	0	0	0	0	0	0	0	0	0	0	0	0	0	0	1	0	0	1	0	0	1	0	0	2	1	0	1	0	0	0	1	0	0	0	0	0
rgv2_r06_s101	FL1	Bin Values (MEF)	59.8705	60.4293	60.9932	61.5624	62.137	62.7168	63.3021	63.8929	64.4892	65.091	65.6984	66.3116	66.9304	67.555	68.1855	68.8218	69.4641	70.1123	70.7666	71.4271	72.0936	72.7664	73.4455	74.1309	74.8227	75.521	76.2258	76.9372	77.6552	78.3799	79.1113	79.8496	80.5948	81.347	82.1061	82.8724	83.6458	84.4264	85.2143	86.0095	86.8122	87.6223	88.4401	89.2654	90.0985	90.9393	91.788
rgv2_r06_s101	FL1	Counts	0	0	0	0	0	0	0	0	0	0	0	0	0	0	0	0	0	0	1	0	0	0	0	0	0	0	0	0	0	0	0	0	0	0	1	1	1	2	0	0	0	0	0	0	0	0	0
rgv2_r06_s102	FL1	Bin Values (MEF)	59.8705	60.4293	60.9932	61.5624	62.137	62.7168	63.3021	63.8929	64.4892	65.091	65.6984	66.3116	66.9304	67.555	68.1855	68.8218	69.4641	70.1123	70.7666	71.4271	72.0936	72.7664	73.4455	74.1309	74.8227	75.521	76.2258	76.9372	77.6552	78.3799	79.1113	79.8496	80.5948	81.347	82.1061	82.8724	83.6458	84.4264	85.2143	86.0095	86.8122	87.6223	88.4401	89.2654	90.0985	90.9393	91.788
rgv2_r06_s102	FL1	Counts	0	0	0	0	0	0	0	0	0	1	0	0	0	0	0	0	0	0	0	0	0	0	0	0	0	0	0	0	0	0	0	0	0	0	0	0	0	0	1	0	0	0	0	0	0	0	1
rgv2_r06_s103	FL1	Bin Values (MEF)	59.8705	60.4293	60.9932	61.5624	62.137	62.7168	63.3021	63.8929	64.4892	65.091	65.6984	66.3116	66.9304	67.555	68.1855	68.8218	69.4641	70.1123	70.7666	71.4271	72.0936	72.7664	73.4455	74.1309	74.8227	75.521	76.2258	76.9372	77.6552	78.3799	79.1113	79.8496	80.5948	81.347	82.1061	82.8724	83.6458	84.4264	85.2143	86.0095	86.8122	87.6223	88.4401	89.2654	90.0985	90.9393	91.788
rgv2_r06_s103	FL1	Counts	0	0	0	0	0	0	0	1	0	0	1	0	0	0	0	0	0	0	0	0	0	0	0	0	0	0	1	0	1	1	0	0	0	0	0	0	0	0	0	0	1	0	0	0	1	0	0
rgv2_r06_s104	FL1	Bin Values (MEF)	59.8705	60.4293	60.9932	61.5624	62.137	62.7168	63.3021	63.8929	64.4892	65.091	65.6984	66.3116	66.9304	67.555	68.1855	68.8218	69.4641	70.1123	70.7666	71.4271	72.0936	72.7664	73.4455	74.1309	74.8227	75.521	76.2258	76.9372	77.6552	78.3799	79.1113	79.8496	80.5948	81.347	82.1061	82.8724	83.6458	84.4264	85.2143	86.0095	86.8122	87.6223	88.4401	89.2654	90.0985	90.9393	91.788
rgv2_r06_s104	FL1	Counts	0	0	0	0	0	0	0	0	1	0	0	0	0	0	0	0	0	0	0	0	0	0	1	0	1	0	0	1	0	0	0	0	0	0	0	0	0	0	0	0	0	1	1	0	1	0	1
rgv2_r06_s105	FL1	Bin Values (MEF)	59.8705	60.4293	60.9932	61.5624	62.137	62.7168	63.3021	63.8929	64.4892	65.091	65.6984	66.3116	66.9304	67.555	68.1855	68.8218	69.4641	70.1123	70.7666	71.4271	72.0936	72.7664	73.4455	74.1309	74.8227	75.521	76.2258	76.9372	77.6552	78.3799	79.1113	79.8496	80.5948	81.347	82.1061	82.8724	83.6458	84.4264	85.2143	86.0095	86.8122	87.6223	88.4401	89.2654	90.0985	90.9393	91.788
rgv2_r06_s105	FL1	Counts	0	0	0	0	0	0	0	0	0	0	0	0	0	0	0	0	0	1	0	0	0	0	0	0	0	0	0	0	0	0	1	0	0	0	0	0	0	1	0	0	0	0	0	0	1	0	1
rgv2_r06_s106	FL1	Bin Values (MEF)	59.8705	60.4293	60.9932	61.5624	62.137	62.7168	63.3021	63.8929	64.4892	65.091	65.6984	66.3116	66.9304	67.555	68.1855	68.8218	69.4641	70.1123	70.7666	71.4271	72.0936	72.7664	73.4455	74.1309	74.8227	75.521	76.2258	76.9372	77.6552	78.3799	79.1113	79.8496	80.5948	81.347	82.1061	82.8724	83.6458	84.4264	85.2143	86.0095	86.8122	87.6223	88.4401	89.2654	90.0985	90.9393	91.788
rgv2_r06_s106	FL1	Counts	0	0	0	0	0	0	0	0	0	0	0	0	0	0	0	0	0	0	1	0	0	0	0	0	0	0	0	0	0	0	0	0	0	0	0	0	0	0	0	0	0	1	0	2	0	0	0
rgv2_r06_s107	FL1	Bin Values (MEF)	59.8705	60.4293	60.9932	61.5624	62.137	62.7168	63.3021	63.8929	64.4892	65.091	65.6984	66.3116	66.9304	67.555	68.1855	68.8218	69.4641	70.1123	70.7666	71.4271	72.0936	72.7664	73.4455	74.1309	74.8227	75.521	76.2258	76.9372	77.6552	78.3799	79.1113	79.8496	80.5948	81.347	82.1061	82.8724	83.6458	84.4264	85.2143	86.0095	86.8122	87.6223	88.4401	89.2654	90.0985	90.9393	91.788
rgv2_r06_s107	FL1	Counts	0	0	0	0	1	0	0	0	1	0	0	0	0	0	0	0	0	2	0	0	1	0	0	1	0	0	0	0	0	0	0	0	1	0	1	0	1	0	0	0	0	0	0	0	0	0	1
rgv2_r06_s108	FL1	Bin Values (MEF)	59.8705	60.4293	60.9932	61.5624	62.137	62.7168	63.3021	63.8929	64.4892	65.091	65.6984	66.3116	66.9304	67.555	68.1855	68.8218	69.4641	70.1123	70.7666	71.4271	72.0936	72.7664	73.4455	74.1309	74.8227	75.521	76.2258	76.9372	77.6552	78.3799	79.1113	79.8496	80.5948	81.347	82.1061	82.8724	83.6458	84.4264	85.2143	86.0095	86.8122	87.6223	88.4401	89.2654	90.0985	90.9393	91.788
rgv2_r06_s108	FL1	Counts	0	0	0	1	1	0	0	0	0	0	1	1	1	0	0	0	0	0	0	0	0	0	0	0	0	0	1	0	0	1	1	1	0	0	0	0	0	0	0	0	1	1	0	1	0	0	0
rgv2_r06_s109	FL1	Bin Values (MEF)	59.8705	60.4293	60.9932	61.5624	62.137	62.7168	63.3021	63.8929	64.4892	65.091	65.6984	66.3116	66.9304	67.555	68.1855	68.8218	69.4641	70.1123	70.7666	71.4271	72.0936	72.7664	73.4455	74.1309	74.8227	75.521	76.2258	76.9372	77.6552	78.3799	79.1113	79.8496	80.5948	81.347	82.1061	82.8724	83.6458	84.4264	85.2143	86.0095	86.8122	87.6223	88.4401	89.2654	90.0985	90.9393	91.788
rgv2_r06_s109	FL1	Counts	0	0	0	0	0	0	0	0	0	0	0	0	0	0	0	1	0	0	0	0	0	0	0	1	0	0	0	0	0	0	1	0	1	0	1	0	0	1	0	0	0	0	0	0	0	0	0
rgv2_r06_s110	FL1	Bin Values (MEF)	59.8705	60.4293	60.9932	61.5624	62.137	62.7168	63.3021	63.8929	64.4892	65.091	65.6984	66.3116	66.9304	67.555	68.1855	68.8218	69.4641	70.1123	70.7666	71.4271	72.0936	72.7664	73.4455	74.1309	74.8227	75.521	76.2258	76.9372	77.6552	78.3799	79.1113	79.8496	80.5948	81.347	82.1061	82.8724	83.6458	84.4264	85.2143	86.0095	86.8122	87.6223	88.4401	89.2654	90.0985	90.9393	91.788
rgv2_r06_s110	FL1	Counts	0	0	0	0	0	0	0	0	0	0	0	0	0	0	0	0	1	0	1	0	0	0	0	0	0	0	0	0	0	0	0	0	1	0	0	0	0	0	0	0	1	0	0	0	0	0	0
rgv2_r06_s111	FL1	Bin Values (MEF)	59.8705	60.4293	60.9932	61.5624	62.137	62.7168	63.3021	63.8929	64.4892	65.091	65.6984	66.3116	66.9304	67.555	68.1855	68.8218	69.4641	70.1123	70.7666	71.4271	72.0936	72.7664	73.4455	74.1309	74.8227	75.521	76.2258	76.9372	77.6552	78.3799	79.1113	79.8496	80.5948	81.347	82.1061	82.8724	83.6458	84.4264	85.2143	86.0095	86.8122	87.6223	88.4401	89.2654	90.0985	90.9393	91.788
rgv2_r06_s111	FL1	Counts	0	0	0	0	0	0	0	0	1	0	0	0	1	1	0	0	0	0	0	0	0	0	0	0	2	1	0	0	0	0	0	0	0	0	1	0	0	1	0	0	2	1	0	0	0	0	0
rgv2_r06_s112	FL1	Bin Values (MEF)	59.8705	60.4293	60.9932	61.5624	62.137	62.7168	63.3021	63.8929	64.4892	65.091	65.6984	66.3116	66.9304	67.555	68.1855	68.8218	69.4641	70.1123	70.7666	71.4271	72.0936	72.7664	73.4455	74.1309	74.8227	75.521	76.2258	76.9372	77.6552	78.3799	79.1113	79.8496	80.5948	81.347	82.1061	82.8724	83.6458	84.4264	85.2143	86.0095	86.8122	87.6223	88.4401	89.2654	90.0985	90.9393	91.788
rgv2_r06_s112	FL1	Counts	0	0	0	0	0	0	0	0	0	0	0	0	1	0	1	0	0	0	0	0	0	0	0	1	0	0	0	1	0	0	0	0	0	0	0	0	0	1	1	0	0	0	0	0	0	0	1
rgv2_r06_s113	FL1	Bin Values (MEF)	59.8705	60.4293	60.9932	61.5624	62.137	62.7168	63.3021	63.8929	64.4892	65.091	65.6984	66.3116	66.9304	67.555	68.1855	68.8218	69.4641	70.1123	70.7666	71.4271	72.0936	72.7664	73.4455	74.1309	74.8227	75.521	76.2258	76.9372	77.6552	78.3799	79.1113	79.8496	80.5948	81.347	82.1061	82.8724	83.6458	84.4264	85.2143	86.0095	86.8122	87.6223	88.4401	89.2654	90.0985	90.9393	91.788
rgv2_r06_s113	FL1	Counts	0	1	0	0	0	0	0	1	0	0	0	0	1	2	0	0	0	1	0	0	0	0	0	0	0	0	0	0	0	0	0	0	0	0	0	0	0	0	0	2	0	0	0	0	0	0	1
rgv2_r06_s114	FL1	Bin Values (MEF)	59.8705	60.4293	60.9932	61.5624	62.137	62.7168	63.3021	63.8929	64.4892	65.091	65.6984	66.3116	66.9304	67.555	68.1855	68.8218	69.4641	70.1123	70.7666	71.4271	72.0936	72.7664	73.4455	74.1309	74.8227	75.521	76.2258	76.9372	77.6552	78.3799	79.1113	79.8496	80.5948	81.347	82.1061	82.8724	83.6458	84.4264	85.2143	86.0095	86.8122	87.6223	88.4401	89.2654	90.0985	90.9393	91.788
rgv2_r06_s114	FL1	Counts	0	0	0	0	0	0	0	0	0	0	0	0	0	0	0	0	0	1	0	0	1	0	0	0	0	0	0	0	0	0	0	0	0	0	0	0	0	0	1	0	0	1	0	0	0	0	0
rgv2_r06_s115	FL1	Bin Values (MEF)	59.8705	60.4293	60.9932	61.5624	62.137	62.7168	63.3021	63.8929	64.4892	65.091	65.6984	66.3116	66.9304	67.555	68.1855	68.8218	69.4641	70.1123	70.7666	71.4271	72.0936	72.7664	73.4455	74.1309	74.8227	75.521	76.2258	76.9372	77.6552	78.3799	79.1113	79.8496	80.5948	81.347	82.1061	82.8724	83.6458	84.4264	85.2143	86.0095	86.8122	87.6223	88.4401	89.2654	90.0985	90.9393	91.788
rgv2_r06_s115	FL1	Counts	0	0	0	1	0	0	0	0	0	1	0	0	0	0	0	0	1	0	0	0	0	0	0	0	0	0	0	0	0	0	0	0	0	0	0	0	0	0	0	0	0	0	0	0	0	0	0
rgv2_r06_s116	FL1	Bin Values (MEF)	59.8705	60.4293	60.9932	61.5624	62.137	62.7168	63.3021	63.8929	64.4892	65.091	65.6984	66.3116	66.9304	67.555	68.1855	68.8218	69.4641	70.1123	70.7666	71.4271	72.0936	72.7664	73.4455	74.1309	74.8227	75.521	76.2258	76.9372	77.6552	78.3799	79.1113	79.8496	80.5948	81.347	82.1061	82.8724	83.6458	84.4264	85.2143	86.0095	86.8122	87.6223	88.4401	89.2654	90.0985	90.9393	91.788
rgv2_r06_s116	FL1	Counts	0	0	2	0	0	0	0	0	1	0	0	0	0	0	0	0	0	0	0	0	0	0	0	0	0	0	0	0	0	0	1	0	0	0	0	0	0	0	0	1	0	0	0	0	0	0	0
rgv2_r06_s117	FL1	Bin Values (MEF)	59.8705	60.4293	60.9932	61.5624	62.137	62.7168	63.3021	63.8929	64.4892	65.091	65.6984	66.3116	66.9304	67.555	68.1855	68.8218	69.4641	70.1123	70.7666	71.4271	72.0936	72.7664	73.4455	74.1309	74.8227	75.521	76.2258	76.9372	77.6552	78.3799	79.1113	79.8496	80.5948	81.347	82.1061	82.8724	83.6458	84.4264	85.2143	86.0095	86.8122	87.6223	88.4401	89.2654	90.0985	90.9393	91.788
rgv2_r06_s117	FL1	Counts	0	0	0	1	0	0	0	0	0	0	0	0	0	0	0	0	0	0	0	0	0	0	0	0	0	0	0	0	0	0	0	0	1	0	0	0	0	0	0	0	0	0	0	0	0	0	0
rgv2_r06_s118	FL1	Bin Values (MEF)	59.8705	60.4293	60.9932	61.5624	62.137	62.7168	63.3021	63.8929	64.4892	65.091	65.6984	66.3116	66.9304	67.555	68.1855	68.8218	69.4641	70.1123	70.7666	71.4271	72.0936	72.7664	73.4455	74.1309	74.8227	75.521	76.2258	76.9372	77.6552	78.3799	79.1113	79.8496	80.5948	81.347	82.1061	82.8724	83.6458	84.4264	85.2143	86.0095	86.8122	87.6223	88.4401	89.2654	90.0985	90.9393	91.788
rgv2_r06_s118	FL1	Counts	0	0	0	0	0	2	0	0	0	1	0	0	0	0	0	0	0	0	0	0	0	0	0	0	0	0	0	0	0	0	0	0	0	0	0	0	0	0	0	0	0	0	1	1	0	0	1
rgv2_r06_s119	FL1	Bin Values (MEF)	59.8705	60.4293	60.9932	61.5624	62.137	62.7168	63.3021	63.8929	64.4892	65.091	65.6984	66.3116	66.9304	67.555	68.1855	68.8218	69.4641	70.1123	70.7666	71.4271	72.0936	72.7664	73.4455	74.1309	74.8227	75.521	76.2258	76.9372	77.6552	78.3799	79.1113	79.8496	80.5948	81.347	82.1061	82.8724	83.6458	84.4264	85.2143	86.0095	86.8122	87.6223	88.4401	89.2654	90.0985	90.9393	91.788
rgv2_r06_s119	FL1	Counts	0	0	0	1	0	0	0	1	0	0	0	0	0	0	0	1	0	0	0	0	0	0	0	0	0	0	0	0	0	1	0	0	0	0	0	0	0	0	0	0	0	0	0	0	0	0	1
rgv2_r06_s120	FL1	Bin Values (MEF)	59.8705	60.4293	60.9932	61.5624	62.137	62.7168	63.3021	63.8929	64.4892	65.091	65.6984	66.3116	66.9304	67.555	68.1855	68.8218	69.4641	70.1123	70.7666	71.4271	72.0936	72.7664	73.4455	74.1309	74.8227	75.521	76.2258	76.9372	77.6552	78.3799	79.1113	79.8496	80.5948	81.347	82.1061	82.8724	83.6458	84.4264	85.2143	86.0095	86.8122	87.6223	88.4401	89.2654	90.0985	90.9393	91.788
rgv2_r06_s120	FL1	Counts	0	0	0	0	0	0	0	0	0	0	0	0	0	0	1	0	0	0	0	0	0	0	1	0	0	0	0	0	0	0	0	1	0	0	0	0	0	0	0	0	0	0	0	0	0	0	0
[truncated: 977 more columns]
