# Supplementary material for: A photoconversion model for full spectral programming and multiplexing of optogenetic systems
Source: Mol Syst Biol. 2017 Apr 24;13(4):926. doi: 10.15252/msb.20167456 (PMC5408778; doi:10.15252/msb.20167456)
Supplement: Supplementary file 10 — Dataset EV2 [file MSB-13-926-s010.zip › dataset_ev2_ccasr_data_and_analysis/ccasr_data/ras/rgv2_wholepop_ras_complete.xlsx]

## Sheet: Sheet1
Acquisition Time (s)	Activating intensity	Beads ID	Bot Centroid (nm)	Bot DC	Bot FWHM (nm)	Bot GS Cal	Bot Intensity (umol/m2/s)	Bot LED ID	Bot Peak (nm)	Bottom LEDs	Category	Col	Data time point	Duration	Experiment ID	FL1 CV	FL1 Detector Volt.	FL1 Geom. Mean	FL1 IQR	FL1 Mean	FL1 Median	FL1 Mode	FL1 RCV	FL1 Std	FL1 Units	File Path	Gate Fraction	Growth temp max	Growth temp mean	Growth temp min	Growth temp stdev	Instrument ID	LPA	LPF update period	Maturation temp max	Maturation temp mean	Maturation temp min	Maturation temp stdev	Number of Events	OD	Pre-rand well	Program type	Randomize	Raw OD	Row	Run ID	Run name	Sample ID	Spectral intensity
7.906	1.25	B0001	528.675	4	28.7204	198	22.1984	520-2-KB	522.5	EO_09	Steady-state	1	480	480	rgv2_r05	0.880722	650	44427.9	59561.2	64527.9	50848.6	83399.3	1.17134	56831.2	MEF	c:\users\evan\skydrive\projects\12.lightsensorcharacterization\experiments\rgv2\rgv2_r05\measurements\flow\fcs\Cells002.fcs	0.8	36.99	36.8868	36.35	0.1298	FC002	Tori	60	37.08	36.787	35.08	0.368031	16640	0.129536	0	ras	No	0.0537	1	rgv2_r05	RGv2 Run 5	rgv2_r05_s001	0.15625
9.457	1.25	B0001	529.519	4	28.6425	201	22.5344	520-2-KB	523.5	EO_09	Steady-state	2	480	480	rgv2_r05	0.832952	650	49537.3	61704.6	70038.5	57409.9	72501.4	1.07481	58338.7	MEF	c:\users\evan\skydrive\projects\12.lightsensorcharacterization\experiments\rgv2\rgv2_r05\measurements\flow\fcs\Cells003.fcs	0.8	36.99	36.8868	36.35	0.1298	FC002	Tori	60	37.08	36.787	35.08	0.368031	16667	0.101936	1	ras	No	0.0507	1	rgv2_r05	RGv2 Run 5	rgv2_r05_s002	0.15625
10.79	1.25	B0001	528.631	4	28.0792	168	22.5361	520-2-KB	522.5	EO_09	Steady-state	3	480	480	rgv2_r05	0.79735	650	54840.8	63388.1	74772.7	62441.9	95043.9	1.01515	59620	MEF	c:\users\evan\skydrive\projects\12.lightsensorcharacterization\experiments\rgv2\rgv2_r05\measurements\flow\fcs\Cells004.fcs	0.8	36.99	36.8868	36.35	0.1298	FC002	Tori	60	37.08	36.787	35.08	0.368031	16648	0.095496	2	ras	No	0.05	1	rgv2_r05	RGv2 Run 5	rgv2_r05_s003	0.15625
9.002	1.25	B0001	529.109	4	28.6376	172	22.6213	520-2-KB	522.5	EO_09	Steady-state	4	480	480	rgv2_r05	0.92857	650	38687.8	56380.1	58060.8	44204.2	61861.7	1.27545	53913.5	MEF	c:\users\evan\skydrive\projects\12.lightsensorcharacterization\experiments\rgv2\rgv2_r05\measurements\flow\fcs\Cells005.fcs	0.8	36.99	36.8868	36.35	0.1298	FC002	Tori	60	37.08	36.787	35.08	0.368031	16572	0.127696	3	ras	No	0.0535	1	rgv2_r05	RGv2 Run 5	rgv2_r05_s004	0.15625
8.08	1.25	B0001	531.1	4	27.9383	178	22.2301	520-2-KB	525.5	EO_09	Steady-state	5	480	480	rgv2_r05	0.879621	650	41536.7	57535.6	60615.1	47189.4	76678.4	1.21925	53318.3	MEF	c:\users\evan\skydrive\projects\12.lightsensorcharacterization\experiments\rgv2\rgv2_r05\measurements\flow\fcs\Cells006.fcs	0.8	36.99	36.8868	36.35	0.1298	FC002	Tori	60	37.08	36.787	35.08	0.368031	16564	0.139656	4	ras	No	0.0548	1	rgv2_r05	RGv2 Run 5	rgv2_r05_s005	0.15625
9.1	1.25	B0001	527.4	4	28.1382	171	22.5362	520-2-KB	521	EO_09	Steady-state	6	480	480	rgv2_r05	0.8435	650	44874	59067.2	63952.5	51325.6	71827.7	1.15083	53943.9	MEF	c:\users\evan\skydrive\projects\12.lightsensorcharacterization\experiments\rgv2\rgv2_r05\measurements\flow\fcs\Cells007.fcs	0.8	36.99	36.8868	36.35	0.1298	FC002	Tori	60	37.08	36.787	35.08	0.368031	16724	0.140576	5	ras	No	0.0549	1	rgv2_r05	RGv2 Run 5	rgv2_r05_s006	0.15625
8.443	1.25	B0001	527.855	4	28.1119	172	22.7032	520-2-KB	521.5	EO_09	Steady-state	1	480	480	rgv2_r05	0.88402	650	43997.8	60284.9	64035.1	49908	69195	1.20792	56608.3	MEF	c:\users\evan\skydrive\projects\12.lightsensorcharacterization\experiments\rgv2\rgv2_r05\measurements\flow\fcs\Cells008.fcs	0.8	36.99	36.8868	36.35	0.1298	FC002	Tori	60	37.08	36.787	35.08	0.368031	16689	0.157136	6	ras	No	0.0567	2	rgv2_r05	RGv2 Run 5	rgv2_r05_s007	0.15625
9.079	1.25	B0001	528.492	4	28.2188	191	22.5457	520-2-KB	521.5	EO_09	Steady-state	2	480	480	rgv2_r05	0.864014	650	44637.8	59804.7	64051.6	50848.6	71160.3	1.17613	55341.5	MEF	c:\users\evan\skydrive\projects\12.lightsensorcharacterization\experiments\rgv2\rgv2_r05\measurements\flow\fcs\Cells009.fcs	0.8	36.99	36.8868	36.35	0.1298	FC002	Tori	60	37.08	36.787	35.08	0.368031	16687	0.133216	7	ras	No	0.0541	2	rgv2_r05	RGv2 Run 5	rgv2_r05_s008	0.15625
9.132	1.25	B0001	528.275	4	28.1058	173	22.7084	520-2-KB	521.5	EO_09	Steady-state	3	480	480	rgv2_r05	0.862043	650	45595.9	62732.6	67127.4	54282.5	86572.6	1.15567	57866.7	MEF	c:\users\evan\skydrive\projects\12.lightsensorcharacterization\experiments\rgv2\rgv2_r05\measurements\flow\fcs\Cells010.fcs	0.8	36.99	36.8868	36.35	0.1298	FC002	Tori	60	37.08	36.787	35.08	0.368031	16598	0.125856	8	ras	No	0.0533	2	rgv2_r05	RGv2 Run 5	rgv2_r05_s009	0.15625
10.357	1.25	B0001	530.443	4	31.6792	190	22.5165	520-2-KB	525.5	EO_09	Steady-state	4	480	480	rgv2_r05	0.856366	650	48540.2	63972.2	70219.5	56347.9	63618.7	1.13531	60133.6	MEF	c:\users\evan\skydrive\projects\12.lightsensorcharacterization\experiments\rgv2\rgv2_r05\measurements\flow\fcs\Cells011.fcs	0.8	36.99	36.8868	36.35	0.1298	FC002	Tori	60	37.08	36.787	35.08	0.368031	16630	0.118496	9	ras	No	0.0525	2	rgv2_r05	RGv2 Run 5	rgv2_r05_s010	0.15625
9.131	1.25	B0001	528.216	4	28.2028	172	22.5529	520-2-KB	522	EO_09	Steady-state	5	480	480	rgv2_r05	0.920914	650	41343.9	58427.1	61399	47189.4	67915	1.23814	56543.2	MEF	c:\users\evan\skydrive\projects\12.lightsensorcharacterization\experiments\rgv2\rgv2_r05\measurements\flow\fcs\Cells012.fcs	0.8	36.99	36.8868	36.35	0.1298	FC002	Tori	60	37.08	36.787	35.08	0.368031	16715	0.136896	10	ras	No	0.0545	2	rgv2_r05	RGv2 Run 5	rgv2_r05_s011	0.15625
8.818	1.25	B0001	528.661	4	28.2755	176	22.523	520-2-KB	522	EO_09	Steady-state	6	480	480	rgv2_r05	0.862317	650	41620.7	56247.4	59703.7	47189.4	61286.9	1.19195	51483.6	MEF	c:\users\evan\skydrive\projects\12.lightsensorcharacterization\experiments\rgv2\rgv2_r05\measurements\flow\fcs\Cells013.fcs	0.8	36.99	36.8868	36.35	0.1298	FC002	Tori	60	37.08	36.787	35.08	0.368031	16640	0.143336	11	ras	No	0.0552	2	rgv2_r05	RGv2 Run 5	rgv2_r05_s012	0.15625
8.477	1.25	B0001	528.486	4	28.1714	169	22.5666	520-2-KB	523	EO_09	Steady-state	1	480	480	rgv2_r05	0.905535	650	41108.9	58975.1	60745	47189.4	66658.7	1.24975	55006.7	MEF	c:\users\evan\skydrive\projects\12.lightsensorcharacterization\experiments\rgv2\rgv2_r05\measurements\flow\fcs\Cells014.fcs	0.8	36.99	36.8868	36.35	0.1298	FC002	Tori	60	37.08	36.787	35.08	0.368031	16651	0.176456	12	ras	No	0.0588	3	rgv2_r05	RGv2 Run 5	rgv2_r05_s013	0.15625
8.95	1.25	B0001	530.968	4	27.9332	177	22.4027	520-2-KB	525	EO_09	Steady-state	2	480	480	rgv2_r05	0.902613	650	40610.9	56384.1	59722.6	45886.1	77397.6	1.22878	53906.4	MEF	c:\users\evan\skydrive\projects\12.lightsensorcharacterization\experiments\rgv2\rgv2_r05\measurements\flow\fcs\Cells015.fcs	0.8	36.99	36.8868	36.35	0.1298	FC002	Tori	60	37.08	36.787	35.08	0.368031	16660	0.155296	13	ras	No	0.0565	3	rgv2_r05	RGv2 Run 5	rgv2_r05_s014	0.15625
10.106	1.25	B0001	528.015	4	28.0046	169	22.6886	520-2-KB	522	EO_09	Steady-state	3	480	480	rgv2_r05	0.854654	650	46898.2	61054.7	66872.9	54282.5	68552	1.12476	57153.2	MEF	c:\users\evan\skydrive\projects\12.lightsensorcharacterization\experiments\rgv2\rgv2_r05\measurements\flow\fcs\Cells016.fcs	0.8	36.99	36.8868	36.35	0.1298	FC002	Tori	60	37.08	36.787	35.08	0.368031	16540	0.127696	14	ras	No	0.0535	3	rgv2_r05	RGv2 Run 5	rgv2_r05_s015	0.15625
9.382	1.25	B0001	527.337	4	28.087	173	22.5294	520-2-KB	521	EO_09	Steady-state	4	480	480	rgv2_r05	0.89548	650	40942.2	57666.5	60373.7	46316.4	61286.9	1.24505	54063.5	MEF	c:\users\evan\skydrive\projects\12.lightsensorcharacterization\experiments\rgv2\rgv2_r05\measurements\flow\fcs\Cells017.fcs	0.8	36.99	36.8868	36.35	0.1298	FC002	Tori	60	37.08	36.787	35.08	0.368031	16605	0.132296	15	ras	No	0.054	3	rgv2_r05	RGv2 Run 5	rgv2_r05_s016	0.15625
9.472	1.25	B0001	527.572	4	28.3546	169	22.6354	520-2-KB	521	EO_09	Steady-state	5	480	480	rgv2_r05	0.898755	650	41566.2	59304.3	61277.2	47632	94160.7	1.24505	55073.2	MEF	c:\users\evan\skydrive\projects\12.lightsensorcharacterization\experiments\rgv2\rgv2_r05\measurements\flow\fcs\Cells018.fcs	0.8	36.99	36.8868	36.35	0.1298	FC002	Tori	60	37.08	36.787	35.08	0.368031	16617	0.139656	16	ras	No	0.0548	3	rgv2_r05	RGv2 Run 5	rgv2_r05_s017	0.15625
8.693	1.25	B0001	528.111	4	28.0591	194	22.6077	520-2-KB	521.5	EO_09	Steady-state	6	480	480	rgv2_r05	0.921203	650	40332.6	57560	59486.6	45886.1	72501.4	1.25441	54799.2	MEF	c:\users\evan\skydrive\projects\12.lightsensorcharacterization\experiments\rgv2\rgv2_r05\measurements\flow\fcs\Cells019.fcs	0.8	36.99	36.8868	36.35	0.1298	FC002	Tori	60	37.08	36.787	35.08	0.368031	16631	0.145176	17	ras	No	0.0554	3	rgv2_r05	RGv2 Run 5	rgv2_r05_s018	0.15625
8.962	1.25	B0001	527.536	4	28.1501	172	22.4446	520-2-KB	521.5	EO_09	Steady-state	1	480	480	rgv2_r05	0.934448	650	40433	56599.7	60033.5	45037.3	56347.9	1.25673	56098.2	MEF	c:\users\evan\skydrive\projects\12.lightsensorcharacterization\experiments\rgv2\rgv2_r05\measurements\flow\fcs\Cells020.fcs	0.8	36.99	36.8868	36.35	0.1298	FC002	Tori	60	37.08	36.787	35.08	0.368031	16564	0.138736	18	ras	No	0.0547	4	rgv2_r05	RGv2 Run 5	rgv2_r05_s019	0.15625
10.142	1.25	B0001	528.619	4	28.1715	174	22.3459	520-2-KB	523	EO_09	Steady-state	2	480	480	rgv2_r05	0.795017	650	54066	62479.8	73951.8	61286.9	80342.4	1.01947	58792.9	MEF	c:\users\evan\skydrive\projects\12.lightsensorcharacterization\experiments\rgv2\rgv2_r05\measurements\flow\fcs\Cells021.fcs	0.8	36.99	36.8868	36.35	0.1298	FC002	Tori	60	37.08	36.787	35.08	0.368031	16531	0.102856	19	ras	No	0.0508	4	rgv2_r05	RGv2 Run 5	rgv2_r05_s020	0.15625
10.263	1.25	B0001	527.981	4	28.198	165	22.6018	520-2-KB	521.5	EO_09	Steady-state	3	480	480	rgv2_r05	0.801468	650	53652	64336.9	74020.2	60717.4	74560.7	1.05961	59324.8	MEF	c:\users\evan\skydrive\projects\12.lightsensorcharacterization\experiments\rgv2\rgv2_r05\measurements\flow\fcs\Cells022.fcs	0.8	36.99	36.8868	36.35	0.1298	FC002	Tori	60	37.08	36.787	35.08	0.368031	16524	0.110216	20	ras	No	0.0516	4	rgv2_r05	RGv2 Run 5	rgv2_r05_s021	0.15625
9.699	1.25	B0001	528.419	4	27.6878	179	22.6025	520-2-KB	522	EO_09	Steady-state	4	480	480	rgv2_r05	0.819853	650	49351.2	61694.1	68781.1	55824.3	61286.9	1.10515	56390.4	MEF	c:\users\evan\skydrive\projects\12.lightsensorcharacterization\experiments\rgv2\rgv2_r05\measurements\flow\fcs\Cells023.fcs	0.8	36.99	36.8868	36.35	0.1298	FC002	Tori	60	37.08	36.787	35.08	0.368031	16511	0.114816	21	ras	No	0.0521	4	rgv2_r05	RGv2 Run 5	rgv2_r05_s022	0.15625
10.601	1.25	B0001	527.763	4	28.1257	172	22.5348	520-2-KB	521.5	EO_09	Steady-state	5	480	480	rgv2_r05	0.808054	650	52024.8	62255.4	72417.9	60153.2	79595.9	1.03495	58517.6	MEF	c:\users\evan\skydrive\projects\12.lightsensorcharacterization\experiments\rgv2\rgv2_r05\measurements\flow\fcs\Cells024.fcs	0.8	36.99	36.8868	36.35	0.1298	FC002	Tori	60	37.08	36.787	35.08	0.368031	16533	0.098256	22	ras	No	0.0503	4	rgv2_r05	RGv2 Run 5	rgv2_r05_s023	0.15625
8.242	1.25	B0001	528.648	4	28.0326	172	22.4241	520-2-KB	522.5	EO_09	Steady-state	6	480	480	rgv2_r05	0.879483	650	39911.5	56599.7	58956.1	45886.1	68552	1.23348	51850.9	MEF	c:\users\evan\skydrive\projects\12.lightsensorcharacterization\experiments\rgv2\rgv2_r05\measurements\flow\fcs\Cells025.fcs	0.8	36.99	36.8868	36.35	0.1298	FC002	Tori	60	37.08	36.787	35.08	0.368031	16630	0.149776	23	ras	No	0.0559	4	rgv2_r05	RGv2 Run 5	rgv2_r05_s024	0.15625
13.382	1.25	B0001	528.128	4	27.7805	178	22.7355	520-2-KB	522	EO_14	Steady-state	1	480	480	rgv2_r05	0.775633	650	63999.7	67771.8	86003.4	72501.4	74560.7	0.934765	66707	MEF	c:\users\evan\skydrive\projects\12.lightsensorcharacterization\experiments\rgv2\rgv2_r05\measurements\flow\fcs\Cells122.fcs	0.8	36.99	36.8868	36.35	0.1298	FC002	Picard	60	37.08	36.787	35.08	0.368031	16424	0.063296	0	ras	No	0.0465	1	rgv2_r05	RGv2 Run 5	rgv2_r05_s121	1.25
15.332	1.25	B0001	529.845	4	29.7162	220	22.2544	520-2-KB	523.5	EO_14	Steady-state	2	480	480	rgv2_r05	0.704188	650	74405.5	67735.6	95239.6	82624.4	91560.2	0.819802	67066.5	MEF	c:\users\evan\skydrive\projects\12.lightsensorcharacterization\experiments\rgv2\rgv2_r05\measurements\flow\fcs\Cells123.fcs	0.8	36.99	36.8868	36.35	0.1298	FC002	Picard	60	37.08	36.787	35.08	0.368031	16547	0.051336	1	ras	No	0.0452	1	rgv2_r05	RGv2 Run 5	rgv2_r05_s122	1.25
15.772	1.25	B0001	529.838	4	27.9479	174	22.5691	520-2-KB	524	EO_14	Steady-state	3	480	480	rgv2_r05	0.722733	650	71576.3	68823.4	92370	79595.9	72501.4	0.86466	66758.8	MEF	c:\users\evan\skydrive\projects\12.lightsensorcharacterization\experiments\rgv2\rgv2_r05\measurements\flow\fcs\Cells124.fcs	0.8	36.99	36.8868	36.35	0.1298	FC002	Picard	60	37.08	36.787	35.08	0.368031	16461	0.050416	2	ras	No	0.0451	1	rgv2_r05	RGv2 Run 5	rgv2_r05_s123	1.25
12.341	1.25	B0001	527.997	4	27.7052	174	22.4493	520-2-KB	522	EO_14	Steady-state	4	480	480	rgv2_r05	0.741565	650	63924.8	64324.5	83640.2	71827.7	81856.6	0.895539	62024.7	MEF	c:\users\evan\skydrive\projects\12.lightsensorcharacterization\experiments\rgv2\rgv2_r05\measurements\flow\fcs\Cells125.fcs	0.8	36.99	36.8868	36.35	0.1298	FC002	Picard	60	37.08	36.787	35.08	0.368031	16444	0.066976	3	ras	No	0.0469	1	rgv2_r05	RGv2 Run 5	rgv2_r05_s124	1.25
12.265	1.25	B0001	528.116	4	27.5595	178	22.3726	520-2-KB	522	EO_14	Steady-state	5	480	480	rgv2_r05	0.728366	650	70542.1	68823.4	92333.3	78856.3	80342.4	0.87277	67252.4	MEF	c:\users\evan\skydrive\projects\12.lightsensorcharacterization\experiments\rgv2\rgv2_r05\measurements\flow\fcs\Cells126.fcs	0.8	36.99	36.8868	36.35	0.1298	FC002	Picard	60	37.08	36.787	35.08	0.368031	16436	0.063296	4	ras	No	0.0465	1	rgv2_r05	RGv2 Run 5	rgv2_r05_s125	1.25
13.766	1.25	B0001	530.335	4	32.5544	178	22.6458	520-2-KB	526	EO_14	Steady-state	6	480	480	rgv2_r05	0.662473	650	83960	68049.2	104422	90709.4	106311	0.750189	69176.8	MEF	c:\users\evan\skydrive\projects\12.lightsensorcharacterization\experiments\rgv2\rgv2_r05\measurements\flow\fcs\Cells127.fcs	0.8	36.99	36.8868	36.35	0.1298	FC002	Picard	60	37.08	36.787	35.08	0.368031	16401	0.065136	5	ras	No	0.0467	1	rgv2_r05	RGv2 Run 5	rgv2_r05_s126	1.25
10.85	1.25	B0001	528.47	4	27.7238	174	22.6086	520-2-KB	522.5	EO_14	Steady-state	1	480	480	rgv2_r05	0.72538	650	69734	64803.6	89350.5	75965.9	73181.4	0.853061	64813.1	MEF	c:\users\evan\skydrive\projects\12.lightsensorcharacterization\experiments\rgv2\rgv2_r05\measurements\flow\fcs\Cells128.fcs	0.8	36.99	36.8868	36.35	0.1298	FC002	Picard	60	37.08	36.787	35.08	0.368031	16511	0.081696	6	ras	No	0.0485	2	rgv2_r05	RGv2 Run 5	rgv2_r05_s127	1.25
12.167	1.25	B0001	528.606	4	28.2685	174	22.5594	520-2-KB	523	EO_14	Steady-state	2	480	480	rgv2_r05	0.716012	650	74995.3	68702.9	95072.6	81856.6	95935.4	0.839308	68073.1	MEF	c:\users\evan\skydrive\projects\12.lightsensorcharacterization\experiments\rgv2\rgv2_r05\measurements\flow\fcs\Cells129.fcs	0.8	36.99	36.8868	36.35	0.1298	FC002	Picard	60	37.08	36.787	35.08	0.368031	16470	0.071576	7	ras	No	0.0474	2	rgv2_r05	RGv2 Run 5	rgv2_r05_s128	1.25
13.629	1.25	B0001	530.057	4	30.2803	185	22.3406	520-2-KB	524	EO_14	Steady-state	3	480	480	rgv2_r05	0.696271	650	77405.2	70595.7	100241	87384.5	108314	0.807874	69794.8	MEF	c:\users\evan\skydrive\projects\12.lightsensorcharacterization\experiments\rgv2\rgv2_r05\measurements\flow\fcs\Cells130.fcs	0.8	36.99	36.8868	36.35	0.1298	FC002	Picard	60	37.08	36.787	35.08	0.368031	16500	0.054096	8	ras	No	0.0455	2	rgv2_r05	RGv2 Run 5	rgv2_r05_s129	1.25
10.789	1.25	B0001	528.68	4	27.6443	173	22.6431	520-2-KB	522	EO_14	Steady-state	4	480	480	rgv2_r05	0.735756	650	71659.4	67728.7	92070.2	78123.5	71160.3	0.866944	67741.2	MEF	c:\users\evan\skydrive\projects\12.lightsensorcharacterization\experiments\rgv2\rgv2_r05\measurements\flow\fcs\Cells131.fcs	0.8	36.99	36.8868	36.35	0.1298	FC002	Picard	60	37.08	36.787	35.08	0.368031	16514	0.077096	9	ras	No	0.048	2	rgv2_r05	RGv2 Run 5	rgv2_r05_s130	1.25
10.535	1.25	B0001	528.479	4	28.3766	172	22.5332	520-2-KB	522	EO_14	Steady-state	5	480	480	rgv2_r05	0.751263	650	62461	64681	81956.7	69844	84971.1	0.926079	61571	MEF	c:\users\evan\skydrive\projects\12.lightsensorcharacterization\experiments\rgv2\rgv2_r05\measurements\flow\fcs\Cells132.fcs	0.8	36.99	36.8868	36.35	0.1298	FC002	Picard	60	37.08	36.787	35.08	0.368031	16488	0.084456	10	ras	No	0.0488	2	rgv2_r05	RGv2 Run 5	rgv2_r05_s131	1.25
10.778	1.25	B0001	531.135	4	30.5177	186	22.5581	520-2-KB	526	EO_14	Steady-state	6	480	480	rgv2_r05	0.850141	650	45337.4	61252.9	65550.9	52292.9	75260	1.17134	55727.6	MEF	c:\users\evan\skydrive\projects\12.lightsensorcharacterization\experiments\rgv2\rgv2_r05\measurements\flow\fcs\Cells133.fcs	0.8	36.99	36.8868	36.35	0.1298	FC002	Picard	60	37.08	36.787	35.08	0.368031	16580	0.089056	11	ras	No	0.0493	2	rgv2_r05	RGv2 Run 5	rgv2_r05_s132	1.25
10.421	1.25	B0001	528.513	4	27.6874	174	22.2766	520-2-KB	522	EO_14	Steady-state	1	480	480	rgv2_r05	0.871456	650	43103.1	57916.2	62342	48529.7	47632	1.19342	54328.3	MEF	c:\users\evan\skydrive\projects\12.lightsensorcharacterization\experiments\rgv2\rgv2_r05\measurements\flow\fcs\Cells134.fcs	0.8	36.99	36.8868	36.35	0.1298	FC002	Picard	60	37.08	36.787	35.08	0.368031	16480	0.093656	12	ras	No	0.0498	3	rgv2_r05	RGv2 Run 5	rgv2_r05_s133	1.25
10.535	1.25	B0001	531.332	4	30.3439	182	22.428	520-2-KB	525.5	EO_14	Steady-state	2	480	480	rgv2_r05	0.909842	650	37859.2	53312.6	56106.8	42983.3	64215.4	1.24031	51048.3	MEF	c:\users\evan\skydrive\projects\12.lightsensorcharacterization\experiments\rgv2\rgv2_r05\measurements\flow\fcs\Cells135.fcs	0.8	36.99	36.8868	36.35	0.1298	FC002	Picard	60	37.08	36.787	35.08	0.368031	16536	0.090896	13	ras	No	0.0495	3	rgv2_r05	RGv2 Run 5	rgv2_r05_s134	1.25
11.535	1.25	B0001	527.937	4	28.3989	190	22.4793	520-2-KB	521	EO_14	Steady-state	3	480	480	rgv2_r05	0.868759	650	44310.3	55923.5	62735.7	49444.3	57409.9	1.13104	54502.2	MEF	c:\users\evan\skydrive\projects\12.lightsensorcharacterization\experiments\rgv2\rgv2_r05\measurements\flow\fcs\Cells136.fcs	0.8	36.99	36.8868	36.35	0.1298	FC002	Picard	60	37.08	36.787	35.08	0.368031	16421	0.067896	14	ras	No	0.047	3	rgv2_r05	RGv2 Run 5	rgv2_r05_s135	1.25
11.083	1.25	B0001	530.017	4	29.0023	191	22.4829	520-2-KB	523.5	EO_14	Steady-state	4	480	480	rgv2_r05	0.881157	650	40321.2	55060.4	58448.1	45459.7	61286.9	1.21119	51501.9	MEF	c:\users\evan\skydrive\projects\12.lightsensorcharacterization\experiments\rgv2\rgv2_r05\measurements\flow\fcs\Cells137.fcs	0.8	36.99	36.8868	36.35	0.1298	FC002	Picard	60	37.08	36.787	35.08	0.368031	16491	0.082616	15	ras	No	0.0486	3	rgv2_r05	RGv2 Run 5	rgv2_r05_s136	1.25
9.737	1.25	B0001	528.546	4	28.1875	168	22.5649	520-2-KB	522.5	EO_14	Steady-state	5	480	480	rgv2_r05	0.867677	650	40673.8	55207	58752.8	45886.1	52783.3	1.20313	50978.4	MEF	c:\users\evan\skydrive\projects\12.lightsensorcharacterization\experiments\rgv2\rgv2_r05\measurements\flow\fcs\Cells138.fcs	0.8	36.99	36.8868	36.35	0.1298	FC002	Picard	60	37.08	36.787	35.08	0.368031	16477	0.095496	16	ras	No	0.05	3	rgv2_r05	RGv2 Run 5	rgv2_r05_s137	1.25
10.867	1.25	B0001	527.709	4	28.0884	171	22.576	520-2-KB	521.5	EO_14	Steady-state	6	480	480	rgv2_r05	0.873328	650	41550.5	57307.5	60821.8	48078.7	70499.1	1.19195	53117.4	MEF	c:\users\evan\skydrive\projects\12.lightsensorcharacterization\experiments\rgv2\rgv2_r05\measurements\flow\fcs\Cells139.fcs	0.8	36.99	36.8868	36.35	0.1298	FC002	Picard	60	37.08	36.787	35.08	0.368031	16560	0.096416	17	ras	No	0.0501	3	rgv2_r05	RGv2 Run 5	rgv2_r05_s138	1.25
10.447	1.25	B0001	528.432	4	27.9357	170	22.2503	520-2-KB	522.5	EO_14	Steady-state	1	480	480	rgv2_r05	0.840149	650	44083.6	57192.4	61891.1	49444.3	67915	1.1567	51997.8	MEF	c:\users\evan\skydrive\projects\12.lightsensorcharacterization\experiments\rgv2\rgv2_r05\measurements\flow\fcs\Cells140.fcs	0.8	36.99	36.8868	36.35	0.1298	FC002	Picard	60	37.08	36.787	35.08	0.368031	16461	0.083536	18	ras	No	0.0487	4	rgv2_r05	RGv2 Run 5	rgv2_r05_s139	1.25
10.693	1.25	B0001	527.491	4	28.3236	171	22.5745	520-2-KB	521	EO_14	Steady-state	2	480	480	rgv2_r05	0.861742	650	43613.2	59315.3	63390.5	50848.6	87384.5	1.16651	54626.2	MEF	c:\users\evan\skydrive\projects\12.lightsensorcharacterization\experiments\rgv2\rgv2_r05\measurements\flow\fcs\Cells141.fcs	0.8	36.99	36.8868	36.35	0.1298	FC002	Picard	60	37.08	36.787	35.08	0.368031	16512	0.082616	19	ras	No	0.0486	4	rgv2_r05	RGv2 Run 5	rgv2_r05_s140	1.25
10.725	1.25	B0001	528.085	4	28.4852	171	22.518	520-2-KB	521.5	EO_14	Steady-state	3	480	480	rgv2_r05	0.832684	650	48157	59990.2	66882.4	54282.5	64817.7	1.10515	55691.9	MEF	c:\users\evan\skydrive\projects\12.lightsensorcharacterization\experiments\rgv2\rgv2_r05\measurements\flow\fcs\Cells142.fcs	0.8	36.99	36.8868	36.35	0.1298	FC002	Picard	60	37.08	36.787	35.08	0.368031	16501	0.084456	20	ras	No	0.0488	4	rgv2_r05	RGv2 Run 5	rgv2_r05_s141	1.25
11.018	1.25	B0001	528.628	4	27.7378	180	22.5127	520-2-KB	523	EO_14	Steady-state	4	480	480	rgv2_r05	0.86379	650	44168.6	58764.2	63514.1	50848.6	63027.6	1.15567	54862.9	MEF	c:\users\evan\skydrive\projects\12.lightsensorcharacterization\experiments\rgv2\rgv2_r05\measurements\flow\fcs\Cells143.fcs	0.8	36.99	36.8868	36.35	0.1298	FC002	Picard	60	37.08	36.787	35.08	0.368031	16526	0.084456	21	ras	No	0.0488	4	rgv2_r05	RGv2 Run 5	rgv2_r05_s142	1.25
12.268	1.25	B0001	528.414	4	27.6932	173	22.491	520-2-KB	521.5	EO_14	Steady-state	5	480	480	rgv2_r05	0.775259	650	57502	62566.1	77175.6	64817.7	63027.6	0.965263	59831.1	MEF	c:\users\evan\skydrive\projects\12.lightsensorcharacterization\experiments\rgv2\rgv2_r05\measurements\flow\fcs\Cells144.fcs	0.8	36.99	36.8868	36.35	0.1298	FC002	Picard	60	37.08	36.787	35.08	0.368031	16429	0.061456	22	ras	No	0.0463	4	rgv2_r05	RGv2 Run 5	rgv2_r05_s143	1.25
11.243	1.25	B0001	529.558	4	28.3179	181	22.5617	520-2-KB	524	EO_14	Steady-state	6	480	480	rgv2_r05	0.797859	650	54398.1	62740.6	74612.7	61861.7	73181.4	1.01421	59530.4	MEF	c:\users\evan\skydrive\projects\12.lightsensorcharacterization\experiments\rgv2\rgv2_r05\measurements\flow\fcs\Cells145.fcs	0.8	36.99	36.8868	36.35	0.1298	FC002	Picard	60	37.08	36.787	35.08	0.368031	16386	0.075256	23	ras	No	0.0478	4	rgv2_r05	RGv2 Run 5	rgv2_r05_s144	1.25
7.269	1.25	B0001	530.734	4	30.901	209	22.453	520-2-KB	524.5	EO_11	Steady-state	1	480	480	rgv2_r03	0.940185	650	31241.3	48135.1	48094.4	35387.3	30218.7	1.36024	45217.7	MEF	c:\users\evan\skydrive\projects\12.lightsensorcharacterization\experiments\rgv2\rgv2_r03\measurements\flow\fcs\Cells050.fcs	0.8					FC002	Shannen	60	37.06	36.5715	34.18	0.610686	16578	0.166336	0	ras	No	0.0577	1	rgv2_r03	RGv2 Run 3	rgv2_r03_s049	10
20.78	1.25	B0001	528.545	4	28.3716	183	22.5148	520-2-KB	522	EO_11	Steady-state	2	480	480	rgv2_r03	0.708379	650	80565.8	70135.1	102803	87118.3	96489.3	0.805056	72823.4	MEF	c:\users\evan\skydrive\projects\12.lightsensorcharacterization\experiments\rgv2\rgv2_r03\measurements\flow\fcs\Cells051.fcs	0.8					FC002	Shannen	60	37.06	36.5715	34.18	0.610686	16747	0.054096	1	ras	No	0.0455	1	rgv2_r03	RGv2 Run 3	rgv2_r03_s050	10
17.018	1.25	B0001	528.507	4	28.2859	173	22.768	520-2-KB	522	EO_11	Steady-state	3	480	480	rgv2_r03	0.7223	650	69140.2	64913.5	89472.5	76496	92110.9	0.848588	64626	MEF	c:\users\evan\skydrive\projects\12.lightsensorcharacterization\experiments\rgv2\rgv2_r03\measurements\flow\fcs\Cells052.fcs	0.8					FC002	Shannen	60	37.06	36.5715	34.18	0.610686	16597	0.063296	2	ras	No	0.0465	1	rgv2_r03	RGv2 Run 3	rgv2_r03_s051	10
11.918	1.25	B0001	527.65	4	28.0197	176	22.6504	520-2-KB	521	EO_11	Steady-state	4	480	480	rgv2_r03	0.693333	650	72388.8	67680.5	93530.9	81634.5	88751.6	0.829068	64848.1	MEF	c:\users\evan\skydrive\projects\12.lightsensorcharacterization\experiments\rgv2\rgv2_r03\measurements\flow\fcs\Cells053.fcs	0.8					FC002	Shannen	60	37.06	36.5715	34.18	0.610686	16538	0.090896	3	ras	No	0.0495	1	rgv2_r03	RGv2 Run 3	rgv2_r03_s052	10
11.304	1.25	B0001	528.02	4	27.9795	191	22.5621	520-2-KB	521.5	EO_11	Steady-state	5	480	480	rgv2_r03	0.688334	650	76603.5	67458.8	96918.4	83941.1	116185	0.803644	66712.3	MEF	c:\users\evan\skydrive\projects\12.lightsensorcharacterization\experiments\rgv2\rgv2_r03\measurements\flow\fcs\Cells054.fcs	0.8					FC002	Shannen	60	37.06	36.5715	34.18	0.610686	16440	0.101016	4	ras	No	0.0506	1	rgv2_r03	RGv2 Run 3	rgv2_r03_s053	10
10.217	1.25	B0001	529.062	4	28.2192	176	22.6526	520-2-KB	523	EO_11	Steady-state	6	480	480	rgv2_r03	0.70283	650	73390.5	63426.7	93342.2	80879.8	94713.5	0.78421	65603.7	MEF	c:\users\evan\skydrive\projects\12.lightsensorcharacterization\experiments\rgv2\rgv2_r03\measurements\flow\fcs\Cells055.fcs	0.8					FC002	Shannen	60	37.06	36.5715	34.18	0.610686	16495	0.118496	5	ras	No	0.0525	1	rgv2_r03	RGv2 Run 3	rgv2_r03_s054	10
9.643	1.25	B0001	527.855	4	28.0716	170	22.5174	520-2-KB	522	EO_11	Steady-state	1	480	480	rgv2_r03	0.647051	650	86636.9	68736.8	105852	92110.9	99215.6	0.74624	68491.6	MEF	c:\users\evan\skydrive\projects\12.lightsensorcharacterization\experiments\rgv2\rgv2_r03\measurements\flow\fcs\Cells056.fcs	0.8					FC002	Shannen	60	37.06	36.5715	34.18	0.610686	16452	0.115736	6	ras	No	0.0522	2	rgv2_r03	RGv2 Run 3	rgv2_r03_s055	10
9.513	1.25	B0001	528.07	4	27.5324	179	22.6385	520-2-KB	522.5	EO_11	Steady-state	2	480	480	rgv2_r03	0.677125	650	80670.6	66631.8	100146	86312.9	91259.3	0.771979	67811.4	MEF	c:\users\evan\skydrive\projects\12.lightsensorcharacterization\experiments\rgv2\rgv2_r03\measurements\flow\fcs\Cells057.fcs	0.8					FC002	Shannen	60	37.06	36.5715	34.18	0.610686	16475	0.131376	7	ras	No	0.0539	2	rgv2_r03	RGv2 Run 3	rgv2_r03_s056	10
9.104	1.25	B0001	529.613	4	28.8295	195	22.3204	520-2-KB	523.5	EO_11	Steady-state	3	480	480	rgv2_r03	0.677022	650	78426.2	65316.5	97191.2	83941.1	83165.1	0.778123	65800.6	MEF	c:\users\evan\skydrive\projects\12.lightsensorcharacterization\experiments\rgv2\rgv2_r03\measurements\flow\fcs\Cells058.fcs	0.8					FC002	Shannen	60	37.06	36.5715	34.18	0.610686	16530	0.134136	8	ras	No	0.0542	2	rgv2_r03	RGv2 Run 3	rgv2_r03_s057	10
9.417	1.25	B0001	527.719	4	28.2639	175	22.6489	520-2-KB	521.5	EO_11	Steady-state	4	480	480	rgv2_r03	0.67232	650	81858.3	67253.5	100492	86312.9	81634.5	0.779183	67562.9	MEF	c:\users\evan\skydrive\projects\12.lightsensorcharacterization\experiments\rgv2\rgv2_r03\measurements\flow\fcs\Cells059.fcs	0.8					FC002	Shannen	60	37.06	36.5715	34.18	0.610686	16559	0.130456	9	ras	No	0.0538	2	rgv2_r03	RGv2 Run 3	rgv2_r03_s058	10
9.18	1.25	B0001	529.708	4	28.8428	191	22.4066	520-2-KB	523.5	EO_11	Steady-state	5	480	480	rgv2_r03	0.693749	650	75781.9	64510.9	94577.7	80879.8	81634.5	0.797614	65613.2	MEF	c:\users\evan\skydrive\projects\12.lightsensorcharacterization\experiments\rgv2\rgv2_r03\measurements\flow\fcs\Cells060.fcs	0.8					FC002	Shannen	60	37.06	36.5715	34.18	0.610686	16508	0.131376	10	ras	No	0.0539	2	rgv2_r03	RGv2 Run 3	rgv2_r03_s059	10
8.655	1.25	B0001	529.804	4	28.9635	185	22.7058	520-2-KB	524.5	EO_11	Steady-state	6	480	480	rgv2_r03	0.771135	650	57250.3	63414.6	76738.3	64719.2	65323.1	0.979842	59175.6	MEF	c:\users\evan\skydrive\projects\12.lightsensorcharacterization\experiments\rgv2\rgv2_r03\measurements\flow\fcs\Cells061.fcs	0.8					FC002	Shannen	60	37.06	36.5715	34.18	0.610686	16530	0.144256	11	ras	No	0.0553	2	rgv2_r03	RGv2 Run 3	rgv2_r03_s060	10
7.371	1.25	B0001	530.129	4	29.2516	207	22.5335	520-2-KB	524	EO_11	Steady-state	1	480	480	rgv2_r03	1.02394	650	25212.9	38420.8	39462.7	27283.9	33781.6	1.40819	40407.2	MEF	c:\users\evan\skydrive\projects\12.lightsensorcharacterization\experiments\rgv2\rgv2_r03\measurements\flow\fcs\Cells062.fcs	0.8					FC002	Shannen	60	37.06	36.5715	34.18	0.610686	16627	0.178296	12	ras	No	0.059	3	rgv2_r03	RGv2 Run 3	rgv2_r03_s061	10
7.498	1.25	B0001	527.996	4	28.1758	174	22.6622	520-2-KB	521	EO_11	Steady-state	2	480	480	rgv2_r03	1.26228	650	12555.8	20530.4	21791.8	13221.6	17797.5	1.55279	27507.2	MEF	c:\users\evan\skydrive\projects\12.lightsensorcharacterization\experiments\rgv2\rgv2_r03\measurements\flow\fcs\Cells063.fcs	0.8					FC002	Shannen	60	37.06	36.5715	34.18	0.610686	16554	0.190256	13	ras	No	0.0603	3	rgv2_r03	RGv2 Run 3	rgv2_r03_s062	10
7.503	1.25	B0001	527.462	4	28.194	172	22.3348	520-2-KB	521.5	EO_11	Steady-state	3	480	480	rgv2_r03	1.45173	650	6794.06	10827	12152.7	6649.61	4337.6	1.62821	17642.5	MEF	c:\users\evan\skydrive\projects\12.lightsensorcharacterization\experiments\rgv2\rgv2_r03\measurements\flow\fcs\Cells064.fcs	0.8					FC002	Shannen	60	37.06	36.5715	34.18	0.610686	16512	0.167256	14	ras	No	0.0578	3	rgv2_r03	RGv2 Run 3	rgv2_r03_s063	10
8.632	1.25	B0001	528.519	4	27.9759	177	22.4668	520-2-KB	523	EO_11	Steady-state	4	480	480	rgv2_r03	1.08721	650	20053.4	31637.1	32724.5	21832.3	24406.4	1.4491	35578.3	MEF	c:\users\evan\skydrive\projects\12.lightsensorcharacterization\experiments\rgv2\rgv2_r03\measurements\flow\fcs\Cells065.fcs	0.8					FC002	Shannen	60	37.06	36.5715	34.18	0.610686	16508	0.141496	15	ras	No	0.055	3	rgv2_r03	RGv2 Run 3	rgv2_r03_s064	10
8.234	1.25	B0001	528.541	4	28.411	175	22.524	520-2-KB	522.5	EO_11	Steady-state	5	480	480	rgv2_r03	1.09281	650	18617.1	29552.4	30332.8	20081.5	17470	1.47162	33148.1	MEF	c:\users\evan\skydrive\projects\12.lightsensorcharacterization\experiments\rgv2\rgv2_r03\measurements\flow\fcs\Cells066.fcs	0.8					FC002	Shannen	60	37.06	36.5715	34.18	0.610686	16494	0.142416	16	ras	No	0.0551	3	rgv2_r03	RGv2 Run 3	rgv2_r03_s065	10
9.112	1.25	B0001	528.449	4	28.4579	177	22.5601	520-2-KB	521.5	EO_11	Steady-state	6	480	480	rgv2_r03	0.913577	650	37295.4	52275.7	55180.6	42216.9	61211.3	1.23826	50411.7	MEF	c:\users\evan\skydrive\projects\12.lightsensorcharacterization\experiments\rgv2\rgv2_r03\measurements\flow\fcs\Cells067.fcs	0.8					FC002	Shannen	60	37.06	36.5715	34.18	0.610686	16476	0.119416	17	ras	No	0.0526	3	rgv2_r03	RGv2 Run 3	rgv2_r03_s066	10
8.315	1.25	B0001	527.919	4	27.6485	177	22.5182	520-2-KB	522	EO_11	Steady-state	1	480	480	rgv2_r03	0.946392	650	34315.3	50362	52017	38472.5	49899	1.30904	49228.5	MEF	c:\users\evan\skydrive\projects\12.lightsensorcharacterization\experiments\rgv2\rgv2_r03\measurements\flow\fcs\Cells068.fcs	0.8					FC002	Shannen	60	37.06	36.5715	34.18	0.610686	16568	0.154376	18	ras	No	0.0564	4	rgv2_r03	RGv2 Run 3	rgv2_r03_s067	10
7.364	1.25	B0001	530.292	4	29.9196	189	22.4292	520-2-KB	523.5	EO_11	Steady-state	2	480	480	rgv2_r03	0.919256	650	35444.3	50749.3	52600.8	40301.3	55782.2	1.25925	48353.6	MEF	c:\users\evan\skydrive\projects\12.lightsensorcharacterization\experiments\rgv2\rgv2_r03\measurements\flow\fcs\Cells069.fcs	0.8					FC002	Shannen	60	37.06	36.5715	34.18	0.610686	16511	0.152536	19	ras	No	0.0562	4	rgv2_r03	RGv2 Run 3	rgv2_r03_s068	10
9.485	1.25	B0001	527.651	4	27.8541	178	22.4195	520-2-KB	521.5	EO_11	Steady-state	3	480	480	rgv2_r03	0.827582	650	48140.2	60753.1	68191.3	56302.7	71680.8	1.07904	56433.9	MEF	c:\users\evan\skydrive\projects\12.lightsensorcharacterization\experiments\rgv2\rgv2_r03\measurements\flow\fcs\Cells070.fcs	0.8					FC002	Shannen	60	37.06	36.5715	34.18	0.610686	16421	0.109296	20	ras	No	0.0515	4	rgv2_r03	RGv2 Run 3	rgv2_r03_s069	10
10.417	1.25	B0001	528.452	4	27.8386	178	22.6106	520-2-KB	522	EO_11	Steady-state	4	480	480	rgv2_r03	0.839886	650	47889.9	60476.3	68549.2	56302.7	79391.3	1.07413	57573.5	MEF	c:\users\evan\skydrive\projects\12.lightsensorcharacterization\experiments\rgv2\rgv2_r03\measurements\flow\fcs\Cells071.fcs	0.8					FC002	Shannen	60	37.06	36.5715	34.18	0.610686	16453	0.099176	21	ras	No	0.0504	4	rgv2_r03	RGv2 Run 3	rgv2_r03_s070	10
10.235	1.25	B0001	529.345	4	28.7302	189	22.1752	520-2-KB	523	EO_11	Steady-state	5	480	480	rgv2_r03	0.800127	650	52797.8	61553.6	72309.3	60084.8	68428.2	1.02445	57856.6	MEF	c:\users\evan\skydrive\projects\12.lightsensorcharacterization\experiments\rgv2\rgv2_r03\measurements\flow\fcs\Cells072.fcs	0.8					FC002	Shannen	60	37.06	36.5715	34.18	0.610686	16435	0.103776	22	ras	No	0.0509	4	rgv2_r03	RGv2 Run 3	rgv2_r03_s071	10
8.529	1.25	B0001	528.849	4	28.142	175	22.4578	520-2-KB	523	EO_11	Steady-state	6	480	480	rgv2_r03	0.899225	650	40598.5	55875	59566.1	45897.5	55266.5	1.21739	53563.4	MEF	c:\users\evan\skydrive\projects\12.lightsensorcharacterization\experiments\rgv2\rgv2_r03\measurements\flow\fcs\Cells073.fcs	0.8					FC002	Shannen	60	37.06	36.5715	34.18	0.610686	16615	0.141496	23	ras	No	0.055	4	rgv2_r03	RGv2 Run 3	rgv2_r03_s072	10
9.198	1.25	B0001	529.801	4	29.225	206	22.46	520-2-KB	523.5	EO_12	Steady-state	1	480	480	rgv2_r03	0.797038	650	53258.5	61500.5	72981.2	61211.3	95597.2	1.00472	58168.8	MEF	c:\users\evan\skydrive\projects\12.lightsensorcharacterization\experiments\rgv2\rgv2_r03\measurements\flow\fcs\Cells074.fcs	0.8					FC002	Jennie	60	37.06	36.5715	34.18	0.610686	16425	0.117576	0	ras	No	0.0524	1	rgv2_r03	RGv2 Run 3	rgv2_r03_s073	0.625
12.047	1.25	B0001	529.364	4	28.2997	202	22.3622	520-2-KB	523.5	EO_12	Steady-state	2	480	480	rgv2_r03	0.780083	650	58544.5	64854	79557.8	67168.8	84724.4	0.965538	62061.7	MEF	c:\users\evan\skydrive\projects\12.lightsensorcharacterization\experiments\rgv2\rgv2_r03\measurements\flow\fcs\Cells075.fcs	0.8					FC002	Jennie	60	37.06	36.5715	34.18	0.610686	16562	0.099176	1	ras	No	0.0504	1	rgv2_r03	RGv2 Run 3	rgv2_r03_s074	0.625
12.804	1.25	B0001	527.426	4	27.8863	184	22.57	520-2-KB	521	EO_12	Steady-state	3	480	480	rgv2_r03	0.770866	650	57985.5	63902.1	78870.4	66547.9	74393.9	0.960243	60798.5	MEF	c:\users\evan\skydrive\projects\12.lightsensorcharacterization\experiments\rgv2\rgv2_r03\measurements\flow\fcs\Cells076.fcs	0.8					FC002	Jennie	60	37.06	36.5715	34.18	0.610686	16479	0.080776	2	ras	No	0.0484	1	rgv2_r03	RGv2 Run 3	rgv2_r03_s075	0.625
11.825	1.25	B0001	527.755	4	28.1122	176	22.5678	520-2-KB	521.5	EO_12	Steady-state	4	480	480	rgv2_r03	0.785786	650	53532.9	62974.7	73643.2	61782.5	63528.1	1.0193	57867.8	MEF	c:\users\evan\skydrive\projects\12.lightsensorcharacterization\experiments\rgv2\rgv2_r03\measurements\flow\fcs\Cells077.fcs	0.8					FC002	Jennie	60	37.06	36.5715	34.18	0.610686	16465	0.097336	3	ras	No	0.0502	1	rgv2_r03	RGv2 Run 3	rgv2_r03_s076	0.625
10.311	1.25	B0001	528.419	4	27.7437	181	22.5787	520-2-KB	521.5	EO_12	Steady-state	5	480	480	rgv2_r03	0.811505	650	51629.1	60721.7	70771.5	58978.9	71680.8	1.02955	57431.4	MEF	c:\users\evan\skydrive\projects\12.lightsensorcharacterization\experiments\rgv2\rgv2_r03\measurements\flow\fcs\Cells078.fcs	0.8					FC002	Jennie	60	37.06	36.5715	34.18	0.610686	16443	0.112976	4	ras	No	0.0519	1	rgv2_r03	RGv2 Run 3	rgv2_r03_s077	0.625
10.915	1.25	B0001	527.491	4	28.2335	187	22.4998	520-2-KB	521	EO_12	Steady-state	6	480	480	rgv2_r03	0.734539	650	68628.3	63718.9	88156.4	75788.8	92970.4	0.840743	64754.4	MEF	c:\users\evan\skydrive\projects\12.lightsensorcharacterization\experiments\rgv2\rgv2_r03\measurements\flow\fcs\Cells079.fcs	0.8					FC002	Jennie	60	37.06	36.5715	34.18	0.610686	16331	0.101936	5	ras	No	0.0507	1	rgv2_r03	RGv2 Run 3	rgv2_r03_s078	0.625
9.27	1.25	B0001	528.216	4	27.5722	183	22.7032	520-2-KB	522	EO_12	Steady-state	1	480	480	rgv2_r03	0.780327	650	55158.8	62329.4	74571.4	62358.9	78657.4	0.999527	58190	MEF	c:\users\evan\skydrive\projects\12.lightsensorcharacterization\experiments\rgv2\rgv2_r03\measurements\flow\fcs\Cells080.fcs	0.8					FC002	Jennie	60	37.06	36.5715	34.18	0.610686	16522	0.123096	6	ras	No	0.053	2	rgv2_r03	RGv2 Run 3	rgv2_r03_s079	0.625
9.656	1.25	B0001	529.482	4	28.3309	206	22.5599	520-2-KB	523.5	EO_12	Steady-state	2	480	480	rgv2_r03	0.779393	650	58626.5	63311.3	78205	65932.6	75788.8	0.960243	60952.4	MEF	c:\users\evan\skydrive\projects\12.lightsensorcharacterization\experiments\rgv2\rgv2_r03\measurements\flow\fcs\Cells081.fcs	0.8					FC002	Jennie	60	37.06	36.5715	34.18	0.610686	16531	0.125856	7	ras	No	0.0533	2	rgv2_r03	RGv2 Run 3	rgv2_r03_s080	0.625
10.902	1.25	B0001	528.519	4	28.4491	179	22.7149	520-2-KB	522.5	EO_12	Steady-state	3	480	480	rgv2_r03	0.748879	650	58817.9	61309.9	77707.9	66547.9	82396.2	0.92129	58193.8	MEF	c:\users\evan\skydrive\projects\12.lightsensorcharacterization\experiments\rgv2\rgv2_r03\measurements\flow\fcs\Cells082.fcs	0.8					FC002	Jennie	60	37.06	36.5715	34.18	0.610686	16421	0.102856	8	ras	No	0.0508	2	rgv2_r03	RGv2 Run 3	rgv2_r03_s081	0.625
11.286	1.25	B0001	527.919	4	28.2147	175	22.4886	520-2-KB	522	EO_12	Steady-state	4	480	480	rgv2_r03	0.737898	650	64943.8	64835	86214.3	74393.9	80132.1	0.87151	63617.4	MEF	c:\users\evan\skydrive\projects\12.lightsensorcharacterization\experiments\rgv2\rgv2_r03\measurements\flow\fcs\Cells083.fcs	0.8					FC002	Jennie	60	37.06	36.5715	34.18	0.610686	16420	0.094576	9	ras	No	0.0499	2	rgv2_r03	RGv2 Run 3	rgv2_r03_s082	0.625
10.365	1.25	B0001	528.978	4	28.2189	174	22.6831	520-2-KB	522.5	EO_12	Steady-state	5	480	480	rgv2_r03	0.77155	650	54405.7	61429.1	73579.3	62358.9	80879.8	0.985088	56770.1	MEF	c:\users\evan\skydrive\projects\12.lightsensorcharacterization\experiments\rgv2\rgv2_r03\measurements\flow\fcs\Cells084.fcs	0.8					FC002	Jennie	60	37.06	36.5715	34.18	0.610686	16504	0.109296	10	ras	No	0.0515	2	rgv2_r03	RGv2 Run 3	rgv2_r03_s083	0.625
10.131	1.25	B0001	527.527	4	27.9342	177	22.657	520-2-KB	521	EO_12	Steady-state	6	480	480	rgv2_r03	0.824325	650	47231.2	58537.4	65748.1	54249.3	79391.3	1.07904	54197.8	MEF	c:\users\evan\skydrive\projects\12.lightsensorcharacterization\experiments\rgv2\rgv2_r03\measurements\flow\fcs\Cells085.fcs	0.8					FC002	Jennie	60	37.06	36.5715	34.18	0.610686	16546	0.110216	11	ras	No	0.0516	2	rgv2_r03	RGv2 Run 3	rgv2_r03_s084	0.625
9.22	1.25	B0001	528.597	4	27.9141	178	22.6238	520-2-KB	522.5	EO_12	Steady-state	1	480	480	rgv2_r03	0.887386	650	39340	54968.1	57118.5	45052.8	45473.2	1.22008	50686.1	MEF	c:\users\evan\skydrive\projects\12.lightsensorcharacterization\experiments\rgv2\rgv2_r03\measurements\flow\fcs\Cells086.fcs	0.8					FC002	Jennie	60	37.06	36.5715	34.18	0.610686	16509	0.135976	12	ras	No	0.0544	3	rgv2_r03	RGv2 Run 3	rgv2_r03_s085	0.625
9.823	1.25	B0001	527.838	4	28.0744	173	22.6342	520-2-KB	521.5	EO_12	Steady-state	2	480	480	rgv2_r03	0.90339	650	38799.8	54760.6	57172.2	44636.3	55266.5	1.22682	51648.8	MEF	c:\users\evan\skydrive\projects\12.lightsensorcharacterization\experiments\rgv2\rgv2_r03\measurements\flow\fcs\Cells087.fcs	0.8					FC002	Jennie	60	37.06	36.5715	34.18	0.610686	16534	0.121256	13	ras	No	0.0528	3	rgv2_r03	RGv2 Run 3	rgv2_r03_s086	0.625
10.153	1.25	B0001	527.285	4	28.1264	174	22.429	520-2-KB	521	EO_12	Steady-state	3	480	480	rgv2_r03	0.885487	650	39768.2	52979.7	57155.2	45052.8	56302.7	1.17595	50610.1	MEF	c:\users\evan\skydrive\projects\12.lightsensorcharacterization\experiments\rgv2\rgv2_r03\measurements\flow\fcs\Cells088.fcs	0.8					FC002	Jennie	60	37.06	36.5715	34.18	0.610686	16455	0.105616	14	ras	No	0.0511	3	rgv2_r03	RGv2 Run 3	rgv2_r03_s087	0.625
9.936	1.25	B0001	530.531	4	31.5296	191	22.5479	520-2-KB	525.5	EO_12	Steady-state	4	480	480	rgv2_r03	0.860739	650	41106.7	55951.4	59379.5	47194.4	50364.6	1.18555	51110.3	MEF	c:\users\evan\skydrive\projects\12.lightsensorcharacterization\experiments\rgv2\rgv2_r03\measurements\flow\fcs\Cells089.fcs	0.8					FC002	Jennie	60	37.06	36.5715	34.18	0.610686	16489	0.107456	15	ras	No	0.0513	3	rgv2_r03	RGv2 Run 3	rgv2_r03_s088	0.625
11.132	1.25	B0001	528.427	4	28.3851	172	22.6054	520-2-KB	522	EO_12	Steady-state	5	480	480	rgv2_r03	0.821916	650	45121.5	57460.1	64281.9	52758.6	75088.1	1.08911	52834.3	MEF	c:\users\evan\skydrive\projects\12.lightsensorcharacterization\experiments\rgv2\rgv2_r03\measurements\flow\fcs\Cells090.fcs	0.8					FC002	Jennie	60	37.06	36.5715	34.18	0.610686	16451	0.154376	16	ras	No	0.0564	3	rgv2_r03	RGv2 Run 3	rgv2_r03_s089	0.625
10.187	1.25	B0001	527.622	4	28.1991	191	22.4465	520-2-KB	521	EO_12	Steady-state	6	480	480	rgv2_r03	0.827094	650	45285	57185.9	63396.1	51308.9	53250.9	1.11454	52434.5	MEF	c:\users\evan\skydrive\projects\12.lightsensorcharacterization\experiments\rgv2\rgv2_r03\measurements\flow\fcs\Cells091.fcs	0.8					FC002	Jennie	60	37.06	36.5715	34.18	0.610686	16481	0.110216	17	ras	No	0.0516	3	rgv2_r03	RGv2 Run 3	rgv2_r03_s090	0.625
8.96	1.25	B0001	530.663	4	30.9494	206	22.364	520-2-KB	524	EO_12	Steady-state	1	480	480	rgv2_r03	0.877067	650	39875.9	55141.1	58646	46325.8	70361.6	1.19029	51436.5	MEF	c:\users\evan\skydrive\projects\12.lightsensorcharacterization\experiments\rgv2\rgv2_r03\measurements\flow\fcs\Cells092.fcs	0.8					FC002	Jennie	60	37.06	36.5715	34.18	0.610686	16453	0.124016	18	ras	No	0.0531	4	rgv2_r03	RGv2 Run 3	rgv2_r03_s091	0.625
10.372	1.25	B0001	527.88	4	27.9234	182	22.5842	520-2-KB	521	EO_12	Steady-state	2	480	480	rgv2_r03	0.822755	650	45773.4	57198.3	64496.4	52758.6	60645.4	1.08415	53064.8	MEF	c:\users\evan\skydrive\projects\12.lightsensorcharacterization\experiments\rgv2\rgv2_r03\measurements\flow\fcs\Cells093.fcs	0.8					FC002	Jennie	60	37.06	36.5715	34.18	0.610686	16404	0.106536	19	ras	No	0.0512	4	rgv2_r03	RGv2 Run 3	rgv2_r03_s092	0.625
12.191	1.25	B0001	527.429	4	27.902	173	22.579	520-2-KB	521.5	EO_12	Steady-state	3	480	480	rgv2_r03	0.795086	650	55451.1	62247.5	76039.9	63528.1	74393.9	0.979842	60458.3	MEF	c:\users\evan\skydrive\projects\12.lightsensorcharacterization\experiments\rgv2\rgv2_r03\measurements\flow\fcs\Cells094.fcs	0.8					FC002	Jennie	60	37.06	36.5715	34.18	0.610686	16389	0.076176	20	ras	No	0.0479	4	rgv2_r03	RGv2 Run 3	rgv2_r03_s093	0.625
10.722	1.25	B0001	528.091	4	27.7546	178	22.6251	520-2-KB	522	EO_12	Steady-state	4	480	480	rgv2_r03	0.82118	650	47391.3	58542.8	66538.9	55266.5	65323.1	1.05928	54640.4	MEF	c:\users\evan\skydrive\projects\12.lightsensorcharacterization\experiments\rgv2\rgv2_r03\measurements\flow\fcs\Cells095.fcs	0.8					FC002	Jennie	60	37.06	36.5715	34.18	0.610686	16401	0.094576	21	ras	No	0.0499	4	rgv2_r03	RGv2 Run 3	rgv2_r03_s094	0.625
12.473	1.25	B0001	530.147	4	29.85	187	22.229	520-2-KB	524	EO_12	Steady-state	5	480	480	rgv2_r03	0.782702	650	52101.7	58329.3	70920.6	60084.8	85514.9	0.970784	55509.7	MEF	c:\users\evan\skydrive\projects\12.lightsensorcharacterization\experiments\rgv2\rgv2_r03\measurements\flow\fcs\Cells096.fcs	0.8					FC002	Jennie	60	37.06	36.5715	34.18	0.610686	16416	0.078016	22	ras	No	0.0481	4	rgv2_r03	RGv2 Run 3	rgv2_r03_s095	0.625
10.415	1.25	B0001	528.46	4	27.9476	179	22.3809	520-2-KB	522.5	EO_12	Steady-state	6	480	480	rgv2_r03	0.837684	650	42127.5	55549.7	60383.8	48527.8	71680.8	1.1447	50582.5	MEF	c:\users\evan\skydrive\projects\12.lightsensorcharacterization\experiments\rgv2\rgv2_r03\measurements\flow\fcs\Cells097.fcs	0.8					FC002	Jennie	60	37.06	36.5715	34.18	0.610686	16450	0.109296	23	ras	No	0.0515	4	rgv2_r03	RGv2 Run 3	rgv2_r03_s096	0.625
11.53	1.25	B0001	528.128	4	27.7805	178	22.7355	520-2-KB	522	EO_14	Steady-state	1	480	480	rgv2_r03	0.792584	650	51087.2	60420.8	70179.5	58433.7	86312.9	1.03401	55623.1	MEF	c:\users\evan\skydrive\projects\12.lightsensorcharacterization\experiments\rgv2\rgv2_r03\measurements\flow\fcs\Cells122.fcs	0.8					FC002	Picard	60	37.06	36.5715	34.18	0.610686	16473	0.088136	0	ras	No	0.0492	1	rgv2_r03	RGv2 Run 3	rgv2_r03_s121	0.0195312
12.054	1.25	B0001	529.845	4	29.7162	220	22.2544	520-2-KB	523.5	EO_14	Steady-state	2	480	480	rgv2_r03	0.822097	650	46118.2	58537.4	65518.7	53747.8	72349.7	1.08911	53862.7	MEF	c:\users\evan\skydrive\projects\12.lightsensorcharacterization\experiments\rgv2\rgv2_r03\measurements\flow\fcs\Cells123.fcs	0.8					FC002	Picard	60	37.06	36.5715	34.18	0.610686	16492	0.089056	1	ras	No	0.0493	1	rgv2_r03	RGv2 Run 3	rgv2_r03_s122	0.0195312
12.436	1.25	B0001	529.838	4	27.9479	174	22.5691	520-2-KB	524	EO_14	Steady-state	3	480	480	rgv2_r03	0.783972	650	53725.1	61182.3	72988.9	61211.3	77209.7	0.999527	57221.3	MEF	c:\users\evan\skydrive\projects\12.lightsensorcharacterization\experiments\rgv2\rgv2_r03\measurements\flow\fcs\Cells124.fcs	0.8					FC002	Picard	60	37.06	36.5715	34.18	0.610686	16524	0.080776	2	ras	No	0.0484	1	rgv2_r03	RGv2 Run 3	rgv2_r03_s123	0.0195312
12.452	1.25	B0001	527.997	4	27.7052	174	22.4493	520-2-KB	522	EO_14	Steady-state	4	480	480	rgv2_r03	0.792369	650	52017.2	61288.3	71013.1	58978.9	64719.2	1.03916	56268.6	MEF	c:\users\evan\skydrive\projects\12.lightsensorcharacterization\experiments\rgv2\rgv2_r03\measurements\flow\fcs\Cells125.fcs	0.8					FC002	Picard	60	37.06	36.5715	34.18	0.610686	16477	0.082616	3	ras	No	0.0486	1	rgv2_r03	RGv2 Run 3	rgv2_r03_s124	0.0195312
11.898	1.25	B0001	528.116	4	27.5595	178	22.3726	520-2-KB	522	EO_14	Steady-state	5	480	480	rgv2_r03	0.80346	650	50662.2	59010.7	69847.4	57893.5	62940.8	1.0193	56119.5	MEF	c:\users\evan\skydrive\projects\12.lightsensorcharacterization\experiments\rgv2\rgv2_r03\measurements\flow\fcs\Cells126.fcs	0.8					FC002	Picard	60	37.06	36.5715	34.18	0.610686	16464	0.081696	4	ras	No	0.0485	1	rgv2_r03	RGv2 Run 3	rgv2_r03_s125	0.0195312
10.624	1.25	B0001	530.335	4	32.5544	178	22.6458	520-2-KB	526	EO_14	Steady-state	6	480	480	rgv2_r03	0.784267	650	52226.2	59810.5	70866.9	59529.3	66547.9	1.00472	55578.6	MEF	c:\users\evan\skydrive\projects\12.lightsensorcharacterization\experiments\rgv2\rgv2_r03\measurements\flow\fcs\Cells127.fcs	0.8					FC002	Picard	60	37.06	36.5715	34.18	0.610686	16412	0.090896	5	ras	No	0.0495	1	rgv2_r03	RGv2 Run 3	rgv2_r03_s126	0.0195312
11.535	1.25	B0001	528.47	4	27.7238	174	22.6086	520-2-KB	522.5	EO_14	Steady-state	1	480	480	rgv2_r03	0.832401	650	46075.9	57198.3	64786.3	52758.6	69066.7	1.08415	53928.2	MEF	c:\users\evan\skydrive\projects\12.lightsensorcharacterization\experiments\rgv2\rgv2_r03\measurements\flow\fcs\Cells128.fcs	0.8					FC002	Picard	60	37.06	36.5715	34.18	0.610686	16472	0.089056	6	ras	No	0.0493	2	rgv2_r03	RGv2 Run 3	rgv2_r03_s127	0.0195312
12.987	1.25	B0001	528.606	4	28.2685	174	22.5594	520-2-KB	523	EO_14	Steady-state	2	480	480	rgv2_r03	0.785895	650	54725.7	60537.1	73912.9	61782.5	73024.8	0.979842	58087.8	MEF	c:\users\evan\skydrive\projects\12.lightsensorcharacterization\experiments\rgv2\rgv2_r03\measurements\flow\fcs\Cells129.fcs	0.8					FC002	Picard	60	37.06	36.5715	34.18	0.610686	16504	0.071576	7	ras	No	0.0474	2	rgv2_r03	RGv2 Run 3	rgv2_r03_s128	0.0195312
13.346	1.25	B0001	530.057	4	30.2803	185	22.3406	520-2-KB	524	EO_14	Steady-state	3	480	480	rgv2_r03	0.788657	650	53813.9	60298.5	72927.7	60645.4	71018.2	0.99428	57514.9	MEF	c:\users\evan\skydrive\projects\12.lightsensorcharacterization\experiments\rgv2\rgv2_r03\measurements\flow\fcs\Cells130.fcs	0.8					FC002	Picard	60	37.06	36.5715	34.18	0.610686	16502	0.066976	8	ras	No	0.0469	2	rgv2_r03	RGv2 Run 3	rgv2_r03_s129	0.0195312
12.302	1.25	B0001	528.68	4	27.6443	173	22.6431	520-2-KB	522	EO_14	Steady-state	4	480	480	rgv2_r03	0.82343	650	47982.2	59361.1	67793.5	55782.2	58433.7	1.06416	55823.2	MEF	c:\users\evan\skydrive\projects\12.lightsensorcharacterization\experiments\rgv2\rgv2_r03\measurements\flow\fcs\Cells131.fcs	0.8					FC002	Picard	60	37.06	36.5715	34.18	0.610686	16482	0.075256	9	ras	No	0.0478	2	rgv2_r03	RGv2 Run 3	rgv2_r03_s130	0.0195312
11.255	1.25	B0001	528.479	4	28.3766	172	22.5332	520-2-KB	522	EO_14	Steady-state	5	480	480	rgv2_r03	0.896862	650	41396.4	57000.4	61247.7	48079.2	69066.7	1.18555	54930.7	MEF	c:\users\evan\skydrive\projects\12.lightsensorcharacterization\experiments\rgv2\rgv2_r03\measurements\flow\fcs\Cells132.fcs	0.8					FC002	Picard	60	37.06	36.5715	34.18	0.610686	16472	0.095496	10	ras	No	0.05	2	rgv2_r03	RGv2 Run 3	rgv2_r03_s131	0.0195312
9.595	1.25	B0001	531.135	4	30.5177	186	22.5581	520-2-KB	526	EO_14	Steady-state	6	480	480	rgv2_r03	0.879349	650	37789.8	53052.1	55444.8	43008.5	64120.9	1.23353	48755.3	MEF	c:\users\evan\skydrive\projects\12.lightsensorcharacterization\experiments\rgv2\rgv2_r03\measurements\flow\fcs\Cells133.fcs	0.8					FC002	Picard	60	37.06	36.5715	34.18	0.610686	16503	0.110216	11	ras	No	0.0516	2	rgv2_r03	RGv2 Run 3	rgv2_r03_s132	0.0195312
10.433	1.25	B0001	528.513	4	27.6874	174	22.2766	520-2-KB	522	EO_14	Steady-state	1	480	480	rgv2_r03	0.879889	650	44713.6	55364.6	63488.2	50364.6	81634.5	1.09928	55862.6	MEF	c:\users\evan\skydrive\projects\12.lightsensorcharacterization\experiments\rgv2\rgv2_r03\measurements\flow\fcs\Cells134.fcs	0.8					FC002	Picard	60	37.06	36.5715	34.18	0.610686	16620	0.110216	12	ras	No	0.0516	3	rgv2_r03	RGv2 Run 3	rgv2_r03_s133	0.0195312
10.737	1.25	B0001	531.332	4	30.3439	182	22.428	520-2-KB	525.5	EO_14	Steady-state	2	480	480	rgv2_r03	0.858434	650	45733.9	56928.9	64376.4	51308.9	60645.4	1.10953	55262.9	MEF	c:\users\evan\skydrive\projects\12.lightsensorcharacterization\experiments\rgv2\rgv2_r03\measurements\flow\fcs\Cells135.fcs	0.8					FC002	Picard	60	37.06	36.5715	34.18	0.610686	16538	0.095496	13	ras	No	0.05	3	rgv2_r03	RGv2 Run 3	rgv2_r03_s134	0.0195312
11.731	1.25	B0001	527.937	4	28.3989	190	22.4793	520-2-KB	521	EO_14	Steady-state	3	480	480	rgv2_r03	0.810657	650	50650.6	59604.2	69942.2	57893.5	81634.5	1.02955	56699.2	MEF	c:\users\evan\skydrive\projects\12.lightsensorcharacterization\experiments\rgv2\rgv2_r03\measurements\flow\fcs\Cells136.fcs	0.8					FC002	Picard	60	37.06	36.5715	34.18	0.610686	16430	0.080776	14	ras	No	0.0484	3	rgv2_r03	RGv2 Run 3	rgv2_r03_s135	0.0195312
11.934	1.25	B0001	530.017	4	29.0023	191	22.4829	520-2-KB	523.5	EO_14	Steady-state	4	480	480	rgv2_r03	0.813601	650	49296.4	59343.1	68727	56828	75088.1	1.04426	55916.4	MEF	c:\users\evan\skydrive\projects\12.lightsensorcharacterization\experiments\rgv2\rgv2_r03\measurements\flow\fcs\Cells137.fcs	0.8					FC002	Picard	60	37.06	36.5715	34.18	0.610686	16452	0.078016	15	ras	No	0.0481	3	rgv2_r03	RGv2 Run 3	rgv2_r03_s136	0.0195312
10.477	1.25	B0001	528.546	4	28.1875	168	22.5649	520-2-KB	522.5	EO_14	Steady-state	5	480	480	rgv2_r03	0.851177	650	44842.4	58231	64223.1	52270.9	64120.9	1.11402	54665.2	MEF	c:\users\evan\skydrive\projects\12.lightsensorcharacterization\experiments\rgv2\rgv2_r03\measurements\flow\fcs\Cells138.fcs	0.8					FC002	Picard	60	37.06	36.5715	34.18	0.610686	16476	0.094576	16	ras	No	0.0499	3	rgv2_r03	RGv2 Run 3	rgv2_r03_s137	0.0195312
10.275	1.25	B0001	527.709	4	28.0884	171	22.576	520-2-KB	521.5	EO_14	Steady-state	6	480	480	rgv2_r03	0.851252	650	45141	56909.4	63630.8	50834.6	66547.9	1.1195	54165.8	MEF	c:\users\evan\skydrive\projects\12.lightsensorcharacterization\experiments\rgv2\rgv2_r03\measurements\flow\fcs\Cells139.fcs	0.8					FC002	Picard	60	37.06	36.5715	34.18	0.610686	16462	0.094576	17	ras	No	0.0499	3	rgv2_r03	RGv2 Run 3	rgv2_r03_s138	0.0195312
11.031	1.25	B0001	528.432	4	27.9357	170	22.2503	520-2-KB	522.5	EO_14	Steady-state	1	480	480	rgv2_r03	0.859411	650	44587.8	56133.4	62978.7	50364.6	60645.4	1.11454	54124.6	MEF	c:\users\evan\skydrive\projects\12.lightsensorcharacterization\experiments\rgv2\rgv2_r03\measurements\flow\fcs\Cells140.fcs	0.8					FC002	Picard	60	37.06	36.5715	34.18	0.610686	16533	0.101936	18	ras	No	0.0507	4	rgv2_r03	RGv2 Run 3	rgv2_r03_s139	0.0195312
12.586	1.25	B0001	527.491	4	28.3236	171	22.5745	520-2-KB	521	EO_14	Steady-state	2	480	480	rgv2_r03	0.780156	650	55974.3	61002.4	75316.2	62940.8	79391.3	0.969203	58758.4	MEF	c:\users\evan\skydrive\projects\12.lightsensorcharacterization\experiments\rgv2\rgv2_r03\measurements\flow\fcs\Cells141.fcs	0.8					FC002	Picard	60	37.06	36.5715	34.18	0.610686	16469	0.070656	19	ras	No	0.0473	4	rgv2_r03	RGv2 Run 3	rgv2_r03_s140	0.0195312
12.47	1.25	B0001	528.085	4	28.4852	171	22.518	520-2-KB	521.5	EO_14	Steady-state	3	480	480	rgv2_r03	0.780387	650	57504.4	62726	77587	64719.2	80879.8	0.969203	60547.8	MEF	c:\users\evan\skydrive\projects\12.lightsensorcharacterization\experiments\rgv2\rgv2_r03\measurements\flow\fcs\Cells142.fcs	0.8					FC002	Picard	60	37.06	36.5715	34.18	0.610686	16423	0.068816	20	ras	No	0.0471	4	rgv2_r03	RGv2 Run 3	rgv2_r03_s141	0.0195312
12.477	1.25	B0001	528.628	4	27.7378	180	22.5127	520-2-KB	523	EO_14	Steady-state	4	480	480	rgv2_r03	0.777518	650	54912.2	62329.4	74091.3	62358.9	83941.1	0.999527	57607.3	MEF	c:\users\evan\skydrive\projects\12.lightsensorcharacterization\experiments\rgv2\rgv2_r03\measurements\flow\fcs\Cells143.fcs	0.8					FC002	Picard	60	37.06	36.5715	34.18	0.610686	16426	0.066056	21	ras	No	0.0468	4	rgv2_r03	RGv2 Run 3	rgv2_r03_s142	0.0195312
12.823	1.25	B0001	528.414	4	27.6932	173	22.491	520-2-KB	521.5	EO_14	Steady-state	5	480	480	rgv2_r03	0.786581	650	54819.5	62002.3	74699.5	62358.9	87931.2	0.99428	58757.2	MEF	c:\users\evan\skydrive\projects\12.lightsensorcharacterization\experiments\rgv2\rgv2_r03\measurements\flow\fcs\Cells144.fcs	0.8					FC002	Picard	60	37.06	36.5715	34.18	0.610686	16444	0.066976	22	ras	No	0.0469	4	rgv2_r03	RGv2 Run 3	rgv2_r03_s143	0.0195312
10.888	1.25	B0001	529.558	4	28.3179	181	22.5617	520-2-KB	524	EO_14	Steady-state	6	480	480	rgv2_r03	0.816784	650	50359	59896.8	69754.1	57358.3	73706.2	1.04426	56974	MEF	c:\users\evan\skydrive\projects\12.lightsensorcharacterization\experiments\rgv2\rgv2_r03\measurements\flow\fcs\Cells145.fcs	0.8					FC002	Picard	60	37.06	36.5715	34.18	0.610686	16405	0.087216	23	ras	No	0.0491	4	rgv2_r03	RGv2 Run 3	rgv2_r03_s144	0.0195312
9.186	1.25	B0001	528.675	4	28.7204	198	22.1984	520-2-KB	522.5	EO_09	Steady-state	1	480	480	rgv2_r02	0.802346	650	51216.9	62942.3	71291.8	59334	62171.9	1.06081	57200.6	MEF	c:\users\evan\skydrive\projects\12.lightsensorcharacterization\experiments\rgv2\rgv2_r02\measurements\flow\fcs\Cells002.fcs	0.8	37	36.8867	36.3	0.143567	FC002	Tori	60	37.05	36.4808	34	0.641462	16721	0.101936	0	ras	No	0.0507	1	rgv2_r02	RGv2 Run 2	rgv2_r02_s001	0.078125
9.603	1.25	B0001	529.519	4	28.6425	201	22.5344	520-2-KB	523.5	EO_09	Steady-state	2	480	480	rgv2_r02	0.852315	650	47603.4	64346.9	69859.7	57693.9	72197.5	1.11532	59542.5	MEF	c:\users\evan\skydrive\projects\12.lightsensorcharacterization\experiments\rgv2\rgv2_r02\measurements\flow\fcs\Cells003.fcs	0.8	37	36.8867	36.3	0.143567	FC002	Tori	60	37.05	36.4808	34	0.641462	16661	0.103776	1	ras	No	0.0509	1	rgv2_r02	RGv2 Run 2	rgv2_r02_s002	0.078125
9.467	1.25	B0001	528.631	4	28.0792	168	22.5361	520-2-KB	522.5	EO_09	Steady-state	3	480	480	rgv2_r02	0.827064	650	49675	61489.3	69529.1	56625.7	74947	1.08589	57505	MEF	c:\users\evan\skydrive\projects\12.lightsensorcharacterization\experiments\rgv2\rgv2_r02\measurements\flow\fcs\Cells004.fcs	0.8	37	36.8867	36.3	0.143567	FC002	Tori	60	37.05	36.4808	34	0.641462	16504	0.111136	2	ras	No	0.0517	1	rgv2_r02	RGv2 Run 2	rgv2_r02_s003	0.078125
9.983	1.25	B0001	529.109	4	28.6376	172	22.6213	520-2-KB	522.5	EO_09	Steady-state	4	480	480	rgv2_r02	0.815776	650	50698.3	61776.9	70730.7	58782.2	77077.6	1.05095	57700.3	MEF	c:\users\evan\skydrive\projects\12.lightsensorcharacterization\experiments\rgv2\rgv2_r02\measurements\flow\fcs\Cells005.fcs	0.8	37	36.8867	36.3	0.143567	FC002	Tori	60	37.05	36.4808	34	0.641462	16529	0.105616	3	ras	No	0.0511	1	rgv2_r02	RGv2 Run 2	rgv2_r02_s004	0.078125
9.681	1.25	B0001	531.1	4	27.9383	178	22.2301	520-2-KB	525.5	EO_09	Steady-state	5	480	480	rgv2_r02	0.800593	650	50127.2	62938.8	70136.6	58235.5	71526	1.08076	56150.9	MEF	c:\users\evan\skydrive\projects\12.lightsensorcharacterization\experiments\rgv2\rgv2_r02\measurements\flow\fcs\Cells006.fcs	0.8	37	36.8867	36.3	0.143567	FC002	Tori	60	37.05	36.4808	34	0.641462	16495	0.108376	4	ras	No	0.0514	1	rgv2_r02	RGv2 Run 2	rgv2_r02_s005	0.078125
8.491	1.25	B0001	527.4	4	28.1382	171	22.5362	520-2-KB	521	EO_09	Steady-state	6	480	480	rgv2_r02	0.9106	650	39740.8	56921.9	59243.9	45675.1	46103.8	1.24624	53947.5	MEF	c:\users\evan\skydrive\projects\12.lightsensorcharacterization\experiments\rgv2\rgv2_r02\measurements\flow\fcs\Cells007.fcs	0.8	37	36.8867	36.3	0.143567	FC002	Tori	60	37.05	36.4808	34	0.641462	16466	0.133216	5	ras	No	0.0541	1	rgv2_r02	RGv2 Run 2	rgv2_r02_s006	0.078125
9.156	1.25	B0001	527.855	4	28.1119	172	22.7032	520-2-KB	521.5	EO_09	Steady-state	1	480	480	rgv2_r02	0.882992	650	41374.4	58864.6	61357.9	48308.9	74250	1.21851	54178.6	MEF	c:\users\evan\skydrive\projects\12.lightsensorcharacterization\experiments\rgv2\rgv2_r02\measurements\flow\fcs\Cells008.fcs	0.8	37	36.8867	36.3	0.143567	FC002	Tori	60	37.05	36.4808	34	0.641462	16596	0.141496	6	ras	No	0.055	2	rgv2_r02	RGv2 Run 2	rgv2_r02_s007	0.078125
9.643	1.25	B0001	528.492	4	28.2188	191	22.5457	520-2-KB	521.5	EO_09	Steady-state	2	480	480	rgv2_r02	0.889036	650	43434.2	59510	63280.6	49682.3	81522.3	1.19781	56258.7	MEF	c:\users\evan\skydrive\projects\12.lightsensorcharacterization\experiments\rgv2\rgv2_r02\measurements\flow\fcs\Cells009.fcs	0.8	37	36.8867	36.3	0.143567	FC002	Tori	60	37.05	36.4808	34	0.641462	16479	0.121256	7	ras	No	0.0528	2	rgv2_r02	RGv2 Run 2	rgv2_r02_s008	0.078125
10.229	1.25	B0001	528.275	4	28.1058	173	22.7084	520-2-KB	521.5	EO_09	Steady-state	3	480	480	rgv2_r02	0.855915	650	47718.7	59778.6	67336.9	54041	71526	1.10617	57634.7	MEF	c:\users\evan\skydrive\projects\12.lightsensorcharacterization\experiments\rgv2\rgv2_r02\measurements\flow\fcs\Cells010.fcs	0.8	37	36.8867	36.3	0.143567	FC002	Tori	60	37.05	36.4808	34	0.641462	16459	0.113896	8	ras	No	0.052	2	rgv2_r02	RGv2 Run 2	rgv2_r02_s009	0.078125
9.852	1.25	B0001	530.443	4	31.6792	190	22.5165	520-2-KB	525.5	EO_09	Steady-state	4	480	480	rgv2_r02	0.850265	650	47113	60313.6	66838.9	53538.4	77077.6	1.12655	56830.7	MEF	c:\users\evan\skydrive\projects\12.lightsensorcharacterization\experiments\rgv2\rgv2_r02\measurements\flow\fcs\Cells011.fcs	0.8	37	36.8867	36.3	0.143567	FC002	Tori	60	37.05	36.4808	34	0.641462	16412	0.112056	9	ras	No	0.0518	2	rgv2_r02	RGv2 Run 2	rgv2_r02_s010	0.078125
9.524	1.25	B0001	528.216	4	28.2028	172	22.5529	520-2-KB	522	EO_09	Steady-state	5	480	480	rgv2_r02	0.873993	650	46380.8	61409.8	67830.7	54041	53538.4	1.13636	59283.6	MEF	c:\users\evan\skydrive\projects\12.lightsensorcharacterization\experiments\rgv2\rgv2_r02\measurements\flow\fcs\Cells012.fcs	0.8	37	36.8867	36.3	0.143567	FC002	Tori	60	37.05	36.4808	34	0.641462	16405	0.116656	10	ras	No	0.0523	2	rgv2_r02	RGv2 Run 2	rgv2_r02_s011	0.078125
8.897	1.25	B0001	528.661	4	28.2755	176	22.523	520-2-KB	522	EO_09	Steady-state	6	480	480	rgv2_r02	0.902135	650	39828.6	59069.5	59864.8	46103.8	61020.8	1.28123	54006.1	MEF	c:\users\evan\skydrive\projects\12.lightsensorcharacterization\experiments\rgv2\rgv2_r02\measurements\flow\fcs\Cells013.fcs	0.8	37	36.8867	36.3	0.143567	FC002	Tori	60	37.05	36.4808	34	0.641462	16589	0.136896	11	ras	No	0.0545	2	rgv2_r02	RGv2 Run 2	rgv2_r02_s012	0.078125
8.969	1.25	B0001	528.486	4	28.1714	169	22.5666	520-2-KB	523	EO_09	Steady-state	1	480	480	rgv2_r02	0.86019	650	44746	59905.1	64221.6	50619.4	70860.8	1.18344	55242.8	MEF	c:\users\evan\skydrive\projects\12.lightsensorcharacterization\experiments\rgv2\rgv2_r02\measurements\flow\fcs\Cells014.fcs	0.8	37	36.8867	36.3	0.143567	FC002	Tori	60	37.05	36.4808	34	0.641462	16553	0.152536	12	ras	No	0.0562	3	rgv2_r02	RGv2 Run 2	rgv2_r02_s013	0.078125
9.188	1.25	B0001	530.968	4	27.9332	177	22.4027	520-2-KB	525	EO_09	Steady-state	2	480	480	rgv2_r02	0.900017	650	41528.1	57774.8	60864.5	46973.5	52547.2	1.22994	54779.1	MEF	c:\users\evan\skydrive\projects\12.lightsensorcharacterization\experiments\rgv2\rgv2_r02\measurements\flow\fcs\Cells015.fcs	0.8	37	36.8867	36.3	0.143567	FC002	Tori	60	37.05	36.4808	34	0.641462	16503	0.141496	13	ras	No	0.055	3	rgv2_r02	RGv2 Run 2	rgv2_r02_s014	0.078125
9.33	1.25	B0001	528.015	4	28.0046	169	22.6886	520-2-KB	522	EO_09	Steady-state	3	480	480	rgv2_r02	0.866446	650	43823.7	58796	63015.5	49682.3	61593.6	1.18344	54599.6	MEF	c:\users\evan\skydrive\projects\12.lightsensorcharacterization\experiments\rgv2\rgv2_r02\measurements\flow\fcs\Cells016.fcs	0.8	37	36.8867	36.3	0.143567	FC002	Tori	60	37.05	36.4808	34	0.641462	16430	0.125856	14	ras	No	0.0533	3	rgv2_r02	RGv2 Run 2	rgv2_r02_s015	0.078125
9.652	1.25	B0001	527.337	4	28.087	173	22.5294	520-2-KB	521	EO_09	Steady-state	4	480	480	rgv2_r02	0.830351	650	49002.7	62055.1	69052.9	56099.1	83839.8	1.10617	57338.2	MEF	c:\users\evan\skydrive\projects\12.lightsensorcharacterization\experiments\rgv2\rgv2_r02\measurements\flow\fcs\Cells017.fcs	0.8	37	36.8867	36.3	0.143567	FC002	Tori	60	37.05	36.4808	34	0.641462	16392	0.114816	15	ras	No	0.0521	3	rgv2_r02	RGv2 Run 2	rgv2_r02_s016	0.078125
8.864	1.25	B0001	527.572	4	28.3546	169	22.6354	520-2-KB	521	EO_09	Steady-state	5	480	480	rgv2_r02	0.862465	650	44361.4	59658	64435.1	51574.3	54041	1.15674	55573	MEF	c:\users\evan\skydrive\projects\12.lightsensorcharacterization\experiments\rgv2\rgv2_r02\measurements\flow\fcs\Cells018.fcs	0.8	37	36.8867	36.3	0.143567	FC002	Tori	60	37.05	36.4808	34	0.641462	16410	0.132296	16	ras	No	0.054	3	rgv2_r02	RGv2 Run 2	rgv2_r02_s017	0.078125
8.993	1.25	B0001	528.111	4	28.0591	194	22.6077	520-2-KB	521.5	EO_09	Steady-state	6	480	480	rgv2_r02	0.894177	650	42522.6	57404.3	61706.7	47414.5	60453.3	1.21069	55176.7	MEF	c:\users\evan\skydrive\projects\12.lightsensorcharacterization\experiments\rgv2\rgv2_r02\measurements\flow\fcs\Cells019.fcs	0.8	37	36.8867	36.3	0.143567	FC002	Tori	60	37.05	36.4808	34	0.641462	16483	0.137816	17	ras	No	0.0546	3	rgv2_r02	RGv2 Run 2	rgv2_r02_s018	0.078125
8.284	1.25	B0001	527.536	4	28.1501	172	22.4446	520-2-KB	521.5	EO_09	Steady-state	1	480	480	rgv2_r02	0.85284	650	44887.1	61776.3	64833.1	51574.3	63939.3	1.19781	55292.3	MEF	c:\users\evan\skydrive\projects\12.lightsensorcharacterization\experiments\rgv2\rgv2_r02\measurements\flow\fcs\Cells020.fcs	0.8	37	36.8867	36.3	0.143567	FC002	Tori	60	37.05	36.4808	34	0.641462	16464	0.153456	18	ras	No	0.0563	4	rgv2_r02	RGv2 Run 2	rgv2_r02_s019	0.078125
8.291	1.25	B0001	528.619	4	28.1715	174	22.3459	520-2-KB	523	EO_09	Steady-state	2	480	480	rgv2_r02	0.897606	650	39639.1	58431.2	59806.1	46536.7	53538.4	1.2556	53682.3	MEF	c:\users\evan\skydrive\projects\12.lightsensorcharacterization\experiments\rgv2\rgv2_r02\measurements\flow\fcs\Cells021.fcs	0.8	37	36.8867	36.3	0.143567	FC002	Tori	60	37.05	36.4808	34	0.641462	16456	0.147936	19	ras	No	0.0557	4	rgv2_r02	RGv2 Run 2	rgv2_r02_s020	0.078125
9.553	1.25	B0001	527.981	4	28.198	165	22.6018	520-2-KB	521.5	EO_09	Steady-state	3	480	480	rgv2_r02	0.849437	650	44944	59408.6	64316.1	51574.3	81522.3	1.1519	54632.5	MEF	c:\users\evan\skydrive\projects\12.lightsensorcharacterization\experiments\rgv2\rgv2_r02\measurements\flow\fcs\Cells022.fcs	0.8	37	36.8867	36.3	0.143567	FC002	Tori	60	37.05	36.4808	34	0.641462	16388	0.119416	20	ras	No	0.0526	4	rgv2_r02	RGv2 Run 2	rgv2_r02_s021	0.078125
10.259	1.25	B0001	528.419	4	27.6878	179	22.6025	520-2-KB	522	EO_09	Steady-state	4	480	480	rgv2_r02	0.851236	650	47756.2	62055.1	69594.7	57157.3	90347.2	1.08569	59241.5	MEF	c:\users\evan\skydrive\projects\12.lightsensorcharacterization\experiments\rgv2\rgv2_r02\measurements\flow\fcs\Cells023.fcs	0.8	37	36.8867	36.3	0.143567	FC002	Tori	60	37.05	36.4808	34	0.641462	16381	0.111136	21	ras	No	0.0517	4	rgv2_r02	RGv2 Run 2	rgv2_r02_s022	0.078125
9.378	1.25	B0001	527.763	4	28.1257	172	22.5348	520-2-KB	521.5	EO_09	Steady-state	5	480	480	rgv2_r02	0.866671	650	47213.7	62511.4	67817.8	54548.3	63344.6	1.14598	58775.7	MEF	c:\users\evan\skydrive\projects\12.lightsensorcharacterization\experiments\rgv2\rgv2_r02\measurements\flow\fcs\Cells024.fcs	0.8	37	36.8867	36.3	0.143567	FC002	Tori	60	37.05	36.4808	34	0.641462	16375	0.120336	22	ras	No	0.0527	4	rgv2_r02	RGv2 Run 2	rgv2_r02_s023	0.078125
9.799	1.25	B0001	528.648	4	28.0326	172	22.4241	520-2-KB	522.5	EO_09	Steady-state	6	480	480	rgv2_r02	0.827064	650	49688.3	62919.3	69683.6	57157.3	72197.5	1.10081	57632.8	MEF	c:\users\evan\skydrive\projects\12.lightsensorcharacterization\experiments\rgv2\rgv2_r02\measurements\flow\fcs\Cells025.fcs	0.8	37	36.8867	36.3	0.143567	FC002	Tori	60	37.05	36.4808	34	0.641462	16364	0.115736	23	ras	No	0.0522	4	rgv2_r02	RGv2 Run 2	rgv2_r02_s024	0.078125
11.687	1.25	B0001	530.734	4	30.901	209	22.453	520-2-KB	524.5	EO_11	Steady-state	1	480	480	rgv2_r02	0.832857	650	56656.3	69092.6	80435.1	66374.3	84626.9	1.04095	66991	MEF	c:\users\evan\skydrive\projects\12.lightsensorcharacterization\experiments\rgv2\rgv2_r02\measurements\flow\fcs\Cells050.fcs	0.8	37	36.8867	36.3	0.143567	FC002	Shannen	60	37.05	36.4808	34	0.641462	16409	0.098256	0	ras	No	0.0503	1	rgv2_r02	RGv2 Run 2	rgv2_r02_s049	2.5
11.701	1.25	B0001	528.545	4	28.3716	183	22.5148	520-2-KB	522	EO_11	Steady-state	2	480	480	rgv2_r02	0.764276	650	65227.8	70016.9	86361.3	72197.5	74947	0.969797	66003.9	MEF	c:\users\evan\skydrive\projects\12.lightsensorcharacterization\experiments\rgv2\rgv2_r02\measurements\flow\fcs\Cells051.fcs	0.8	37	36.8867	36.3	0.143567	FC002	Shannen	60	37.05	36.4808	34	0.641462	16479	0.096416	1	ras	No	0.0501	1	rgv2_r02	RGv2 Run 2	rgv2_r02_s050	2.5
12.292	1.25	B0001	528.507	4	28.2859	173	22.768	520-2-KB	522	EO_11	Steady-state	3	480	480	rgv2_r02	0.749435	650	64862.7	68417.8	86178.5	73559.4	75650.6	0.930103	64585.2	MEF	c:\users\evan\skydrive\projects\12.lightsensorcharacterization\experiments\rgv2\rgv2_r02\measurements\flow\fcs\Cells052.fcs	0.8	37	36.8867	36.3	0.143567	FC002	Shannen	60	37.05	36.4808	34	0.641462	16379	0.081696	2	ras	No	0.0485	1	rgv2_r02	RGv2 Run 2	rgv2_r02_s051	2.5
11.273	1.25	B0001	527.65	4	28.0197	176	22.6504	520-2-KB	521	EO_11	Steady-state	4	480	480	rgv2_r02	0.741758	650	62232	67068.6	82308.9	70201.8	89506.9	0.955369	61053.3	MEF	c:\users\evan\skydrive\projects\12.lightsensorcharacterization\experiments\rgv2\rgv2_r02\measurements\flow\fcs\Cells053.fcs	0.8	37	36.8867	36.3	0.143567	FC002	Shannen	60	37.05	36.4808	34	0.641462	16346	0.091816	3	ras	No	0.0496	1	rgv2_r02	RGv2 Run 2	rgv2_r02_s052	2.5
10.964	1.25	B0001	528.02	4	27.9795	191	22.5621	520-2-KB	521.5	EO_11	Steady-state	5	480	480	rgv2_r02	0.753251	650	64365.2	67549	85297.8	72875.3	90347.2	0.926912	64250.7	MEF	c:\users\evan\skydrive\projects\12.lightsensorcharacterization\experiments\rgv2\rgv2_r02\measurements\flow\fcs\Cells054.fcs	0.8	37	36.8867	36.3	0.143567	FC002	Shannen	60	37.05	36.4808	34	0.641462	16440	0.104696	4	ras	No	0.051	1	rgv2_r02	RGv2 Run 2	rgv2_r02_s053	2.5
10.27	1.25	B0001	529.062	4	28.2192	176	22.6526	520-2-KB	523	EO_11	Steady-state	6	480	480	rgv2_r02	0.716942	650	74033	69127.4	95307.1	82287.6	87032.7	0.84007	68329.6	MEF	c:\users\evan\skydrive\projects\12.lightsensorcharacterization\experiments\rgv2\rgv2_r02\measurements\flow\fcs\Cells055.fcs	0.8	37	36.8867	36.3	0.143567	FC002	Shannen	60	37.05	36.4808	34	0.641462	16378	0.075256	5	ras	No	0.0478	1	rgv2_r02	RGv2 Run 2	rgv2_r02_s054	2.5
8.646	1.25	B0001	527.855	4	28.0716	170	22.5174	520-2-KB	522	EO_11	Steady-state	1	480	480	rgv2_r02	0.731066	650	69912.8	69300.1	90964.7	77801.2	82287.6	0.890733	66501.2	MEF	c:\users\evan\skydrive\projects\12.lightsensorcharacterization\experiments\rgv2\rgv2_r02\measurements\flow\fcs\Cells056.fcs	0.8	37	36.8867	36.3	0.143567	FC002	Shannen	60	37.05	36.4808	34	0.641462	16447	0.135976	6	ras	No	0.0544	2	rgv2_r02	RGv2 Run 2	rgv2_r02_s055	2.5
9.963	1.25	B0001	528.07	4	27.5324	179	22.6385	520-2-KB	522.5	EO_11	Steady-state	2	480	480	rgv2_r02	0.672089	650	81420.3	68780.8	101323	87849.8	100127	0.782936	68098.4	MEF	c:\users\evan\skydrive\projects\12.lightsensorcharacterization\experiments\rgv2\rgv2_r02\measurements\flow\fcs\Cells057.fcs	0.8	37	36.8867	36.3	0.143567	FC002	Shannen	60	37.05	36.4808	34	0.641462	16331	0.113896	7	ras	No	0.052	2	rgv2_r02	RGv2 Run 2	rgv2_r02_s056	2.5
9.634	1.25	B0001	529.613	4	28.8295	195	22.3204	520-2-KB	523.5	EO_11	Steady-state	3	480	480	rgv2_r02	0.730255	650	68801.2	67777.7	90296.3	77801.2	86223.3	0.871166	65939.3	MEF	c:\users\evan\skydrive\projects\12.lightsensorcharacterization\experiments\rgv2\rgv2_r02\measurements\flow\fcs\Cells058.fcs	0.8	37	36.8867	36.3	0.143567	FC002	Shannen	60	37.05	36.4808	34	0.641462	16375	0.108376	8	ras	No	0.0514	2	rgv2_r02	RGv2 Run 2	rgv2_r02_s057	2.5
10.1	1.25	B0001	527.719	4	28.2639	175	22.6489	520-2-KB	521.5	EO_11	Steady-state	4	480	480	rgv2_r02	0.693259	650	77431	67793.8	97385.5	83839.8	90347.2	0.80861	67513.4	MEF	c:\users\evan\skydrive\projects\12.lightsensorcharacterization\experiments\rgv2\rgv2_r02\measurements\flow\fcs\Cells059.fcs	0.8	37	36.8867	36.3	0.143567	FC002	Shannen	60	37.05	36.4808	34	0.641462	16359	0.103776	9	ras	No	0.0509	2	rgv2_r02	RGv2 Run 2	rgv2_r02_s058	2.5
10.487	1.25	B0001	529.708	4	28.8428	191	22.4066	520-2-KB	523.5	EO_11	Steady-state	5	480	480	rgv2_r02	0.740028	650	67420.3	68445.8	89437.5	77077.6	103941	0.888012	66186.3	MEF	c:\users\evan\skydrive\projects\12.lightsensorcharacterization\experiments\rgv2\rgv2_r02\measurements\flow\fcs\Cells060.fcs	0.8	37	36.8867	36.3	0.143567	FC002	Shannen	60	37.05	36.4808	34	0.641462	16442	0.156216	10	ras	No	0.0566	2	rgv2_r02	RGv2 Run 2	rgv2_r02_s059	2.5
10.578	1.25	B0001	529.804	4	28.9635	185	22.7058	520-2-KB	524.5	EO_11	Steady-state	6	480	480	rgv2_r02	0.824795	650	51733.2	63237.3	71701.2	59334	77801.2	1.06579	59138.8	MEF	c:\users\evan\skydrive\projects\12.lightsensorcharacterization\experiments\rgv2\rgv2_r02\measurements\flow\fcs\Cells061.fcs	0.8	37	36.8867	36.3	0.143567	FC002	Shannen	60	37.05	36.4808	34	0.641462	16471	0.103776	11	ras	No	0.0509	2	rgv2_r02	RGv2 Run 2	rgv2_r02_s060	2.5
7.96	1.25	B0001	530.129	4	29.2516	207	22.5335	520-2-KB	524	EO_11	Steady-state	1	480	480	rgv2_r02	0.940917	650	35841.7	53358.9	54144.1	40450.6	64539.5	1.31911	50945.1	MEF	c:\users\evan\skydrive\projects\12.lightsensorcharacterization\experiments\rgv2\rgv2_r02\measurements\flow\fcs\Cells062.fcs	0.8	37	36.8867	36.3	0.143567	FC002	Shannen	60	37.05	36.4808	34	0.641462	16505	0.135976	12	ras	No	0.0544	3	rgv2_r02	RGv2 Run 2	rgv2_r02_s061	2.5
8.483	1.25	B0001	527.996	4	28.1758	174	22.6622	520-2-KB	521	EO_11	Steady-state	2	480	480	rgv2_r02	1.02648	650	29364.8	47454.7	47283.1	33243.5	37537.1	1.42749	48535.1	MEF	c:\users\evan\skydrive\projects\12.lightsensorcharacterization\experiments\rgv2\rgv2_r02\measurements\flow\fcs\Cells063.fcs	0.8	37	36.8867	36.3	0.143567	FC002	Shannen	60	37.05	36.4808	34	0.641462	16441	0.126776	13	ras	No	0.0534	3	rgv2_r02	RGv2 Run 2	rgv2_r02_s062	2.5
9.148	1.25	B0001	527.462	4	28.194	172	22.3348	520-2-KB	521.5	EO_11	Steady-state	3	480	480	rgv2_r02	1.02751	650	26647.7	42819.4	42769.8	29441	18452.3	1.45442	43946.6	MEF	c:\users\evan\skydrive\projects\12.lightsensorcharacterization\experiments\rgv2\rgv2_r02\measurements\flow\fcs\Cells064.fcs	0.8	37	36.8867	36.3	0.143567	FC002	Shannen	60	37.05	36.4808	34	0.641462	16401	0.119416	14	ras	No	0.0526	3	rgv2_r02	RGv2 Run 2	rgv2_r02_s063	2.5
9.518	1.25	B0001	528.519	4	27.9759	177	22.4668	520-2-KB	523	EO_11	Steady-state	4	480	480	rgv2_r02	0.92282	650	35581.9	53488.2	53899.9	40450.6	53538.4	1.32231	49739.9	MEF	c:\users\evan\skydrive\projects\12.lightsensorcharacterization\experiments\rgv2\rgv2_r02\measurements\flow\fcs\Cells065.fcs	0.8	37	36.8867	36.3	0.143567	FC002	Shannen	60	37.05	36.4808	34	0.641462	16452	0.135056	15	ras	No	0.0543	3	rgv2_r02	RGv2 Run 2	rgv2_r02_s064	2.5
9.821	1.25	B0001	528.541	4	28.411	175	22.524	520-2-KB	522.5	EO_11	Steady-state	5	480	480	rgv2_r02	0.928401	650	36565.1	54305.2	55234.9	41213.6	32324.5	1.31765	51280.1	MEF	c:\users\evan\skydrive\projects\12.lightsensorcharacterization\experiments\rgv2\rgv2_r02\measurements\flow\fcs\Cells066.fcs	0.8	37	36.8867	36.3	0.143567	FC002	Shannen	60	37.05	36.4808	34	0.641462	16389	0.118496	16	ras	No	0.0525	3	rgv2_r02	RGv2 Run 2	rgv2_r02_s065	2.5
10.314	1.25	B0001	528.449	4	28.4579	177	22.5601	520-2-KB	521.5	EO_11	Steady-state	6	480	480	rgv2_r02	0.875888	650	42735.3	56169.6	61129	47859.6	53538.4	1.17363	53542.2	MEF	c:\users\evan\skydrive\projects\12.lightsensorcharacterization\experiments\rgv2\rgv2_r02\measurements\flow\fcs\Cells067.fcs	0.8	37	36.8867	36.3	0.143567	FC002	Shannen	60	37.05	36.4808	34	0.641462	16412	0.111136	17	ras	No	0.0517	3	rgv2_r02	RGv2 Run 2	rgv2_r02_s066	2.5
8.84	1.25	B0001	527.919	4	27.6485	177	22.5182	520-2-KB	522	EO_11	Steady-state	1	480	480	rgv2_r02	0.900052	650	40931.7	58540.1	60792.7	46973.5	62171.9	1.24624	54716.6	MEF	c:\users\evan\skydrive\projects\12.lightsensorcharacterization\experiments\rgv2\rgv2_r02\measurements\flow\fcs\Cells068.fcs	0.8	37	36.8867	36.3	0.143567	FC002	Shannen	60	37.05	36.4808	34	0.641462	16340	0.124016	18	ras	No	0.0531	4	rgv2_r02	RGv2 Run 2	rgv2_r02_s067	2.5
9.572	1.25	B0001	530.292	4	29.9196	189	22.4292	520-2-KB	523.5	EO_11	Steady-state	2	480	480	rgv2_r02	0.852487	650	44169.4	58308.7	63496.7	50619.4	61593.6	1.1519	54130.1	MEF	c:\users\evan\skydrive\projects\12.lightsensorcharacterization\experiments\rgv2\rgv2_r02\measurements\flow\fcs\Cells069.fcs	0.8	37	36.8867	36.3	0.143567	FC002	Shannen	60	37.05	36.4808	34	0.641462	16330	0.103776	19	ras	No	0.0509	4	rgv2_r02	RGv2 Run 2	rgv2_r02_s068	2.5
9.352	1.25	B0001	527.651	4	27.8541	178	22.4195	520-2-KB	521.5	EO_11	Steady-state	3	480	480	rgv2_r02	0.885205	650	41992.6	56639	60975.2	47414.5	68902	1.19455	53975.5	MEF	c:\users\evan\skydrive\projects\12.lightsensorcharacterization\experiments\rgv2\rgv2_r02\measurements\flow\fcs\Cells070.fcs	0.8	37	36.8867	36.3	0.143567	FC002	Shannen	60	37.05	36.4808	34	0.641462	16352	0.116656	20	ras	No	0.0523	4	rgv2_r02	RGv2 Run 2	rgv2_r02_s069	2.5
10.137	1.25	B0001	528.452	4	27.8386	178	22.6106	520-2-KB	522	EO_11	Steady-state	4	480	480	rgv2_r02	0.841551	650	45333.6	60838.6	66050.8	53538.4	72875.3	1.13636	55585.2	MEF	c:\users\evan\skydrive\projects\12.lightsensorcharacterization\experiments\rgv2\rgv2_r02\measurements\flow\fcs\Cells071.fcs	0.8	37	36.8867	36.3	0.143567	FC002	Shannen	60	37.05	36.4808	34	0.641462	16297	0.102856	21	ras	No	0.0508	4	rgv2_r02	RGv2 Run 2	rgv2_r02_s070	2.5
11.11	1.25	B0001	529.345	4	28.7302	189	22.1752	520-2-KB	523	EO_11	Steady-state	5	480	480	rgv2_r02	0.852114	650	49085.9	63791.5	70127	56625.7	63344.6	1.12655	59756.2	MEF	c:\users\evan\skydrive\projects\12.lightsensorcharacterization\experiments\rgv2\rgv2_r02\measurements\flow\fcs\Cells072.fcs	0.8	37	36.8867	36.3	0.143567	FC002	Shannen	60	37.05	36.4808	34	0.641462	16370	0.089976	22	ras	No	0.0494	4	rgv2_r02	RGv2 Run 2	rgv2_r02_s071	2.5
9.584	1.25	B0001	528.849	4	28.142	175	22.4578	520-2-KB	523	EO_11	Steady-state	6	480	480	rgv2_r02	0.875066	650	42966.1	58723	62473.8	48762.4	72875.3	1.20427	54668.7	MEF	c:\users\evan\skydrive\projects\12.lightsensorcharacterization\experiments\rgv2\rgv2_r02\measurements\flow\fcs\Cells073.fcs	0.8	37	36.8867	36.3	0.143567	FC002	Shannen	60	37.05	36.4808	34	0.641462	16349	0.108376	23	ras	No	0.0514	4	rgv2_r02	RGv2 Run 2	rgv2_r02_s072	2.5
7.724	1.25	B0001	528.675	4	28.7204	198	22.1984	520-2-KB	522.5	EO_09	Steady-state	1	480	480	rgv2_r01	0.888113	650	41405	58751.9	61494.4	47887.2	75364.5	1.22688	54614	MEF	c:\users\evan\skydrive\projects\12.lightsensorcharacterization\experiments\rgv2\rgv2_r01\measurements\flow\fcs\Cells002.fcs	0.8	37	36.8922	36.33	0.135591	FC002	Tori	60	37.08	36.5779	33.77	0.693809	16941	0.147016	0	ras	No	0.0556	1	rgv2_r01	RGv2 Run 1	rgv2_r01_s001	20
21.341	1.25	B0001	529.519	4	28.6425	201	22.5344	520-2-KB	523.5	EO_09	Steady-state	2	480	480	rgv2_r01	0.732873	650	79192.2	72864	104496	87392.9	93242	0.833752	76582.4	MEF	c:\users\evan\skydrive\projects\12.lightsensorcharacterization\experiments\rgv2\rgv2_r01\measurements\flow\fcs\Cells003.fcs	0.8	37	36.8922	36.33	0.135591	FC002	Tori	60	37.08	36.5779	33.77	0.693809	17563	0.034776	1	ras	No	0.0434	1	rgv2_r01	RGv2 Run 1	rgv2_r01_s002	20
19.013	1.25	B0001	528.631	4	28.0792	168	22.5361	520-2-KB	522.5	EO_09	Steady-state	3	480	480	rgv2_r01	0.748595	650	65248.1	65474.8	85739.2	72625.6	83441	0.901539	64184	MEF	c:\users\evan\skydrive\projects\12.lightsensorcharacterization\experiments\rgv2\rgv2_r01\measurements\flow\fcs\Cells004.fcs	0.8	37	36.8922	36.33	0.135591	FC002	Tori	60	37.08	36.5779	33.77	0.693809	17226	0.048576	2	ras	No	0.0449	1	rgv2_r01	RGv2 Run 1	rgv2_r01_s003	20
10.263	1.25	B0001	529.109	4	28.6376	172	22.6213	520-2-KB	522.5	EO_09	Steady-state	4	480	480	rgv2_r01	0.741293	650	65734.5	64082.1	86747.7	74670.3	98566.1	0.858202	64305.5	MEF	c:\users\evan\skydrive\projects\12.lightsensorcharacterization\experiments\rgv2\rgv2_r01\measurements\flow\fcs\Cells005.fcs	0.8	37	36.8922	36.33	0.135591	FC002	Tori	60	37.08	36.5779	33.77	0.693809	16916	0.098256	3	ras	No	0.0503	1	rgv2_r01	RGv2 Run 1	rgv2_r01_s004	20
9.488	1.25	B0001	531.1	4	27.9383	178	22.2301	520-2-KB	525.5	EO_09	Steady-state	5	480	480	rgv2_r01	0.706309	650	69606.1	66893.9	91984.1	80408.6	91532	0.831925	64969.1	MEF	c:\users\evan\skydrive\projects\12.lightsensorcharacterization\experiments\rgv2\rgv2_r01\measurements\flow\fcs\Cells006.fcs	0.8	37	36.8922	36.33	0.135591	FC002	Tori	60	37.08	36.5779	33.77	0.693809	16876	0.106536	4	ras	No	0.0512	1	rgv2_r01	RGv2 Run 1	rgv2_r01_s005	20
8.091	1.25	B0001	527.4	4	28.1382	171	22.5362	520-2-KB	521	EO_09	Steady-state	6	480	480	rgv2_r01	0.738196	650	64746.3	64245.8	85786	73982.4	89853.4	0.868393	63326.9	MEF	c:\users\evan\skydrive\projects\12.lightsensorcharacterization\experiments\rgv2\rgv2_r01\measurements\flow\fcs\Cells007.fcs	0.8	37	36.8922	36.33	0.135591	FC002	Tori	60	37.08	36.5779	33.77	0.693809	16897	0.144256	5	ras	No	0.0553	1	rgv2_r01	RGv2 Run 1	rgv2_r01_s006	20
6.955	1.25	B0001	527.855	4	28.1119	172	22.7032	520-2-KB	521.5	EO_09	Steady-state	1	480	480	rgv2_r01	0.701497	650	73892.9	66561.3	94646.2	81910.8	81156.2	0.812608	66394	MEF	c:\users\evan\skydrive\projects\12.lightsensorcharacterization\experiments\rgv2\rgv2_r01\measurements\flow\fcs\Cells008.fcs	0.8	37	36.8922	36.33	0.135591	FC002	Tori	60	37.08	36.5779	33.77	0.693809	16869	0.206816	6	ras	No	0.0621	2	rgv2_r01	RGv2 Run 1	rgv2_r01_s007	20
8.353	1.25	B0001	528.492	4	28.2188	191	22.5457	520-2-KB	521.5	EO_09	Steady-state	2	480	480	rgv2_r01	0.6443	650	89116.6	68176.2	109227	94984	110144	0.717765	70374.9	MEF	c:\users\evan\skydrive\projects\12.lightsensorcharacterization\experiments\rgv2\rgv2_r01\measurements\flow\fcs\Cells009.fcs	0.8	37	36.8922	36.33	0.135591	FC002	Tori	60	37.08	36.5779	33.77	0.693809	16854	0.149776	7	ras	No	0.0559	2	rgv2_r01	RGv2 Run 1	rgv2_r01_s008	20
10.067	1.25	B0001	528.275	4	28.1058	173	22.7084	520-2-KB	521.5	EO_09	Steady-state	3	480	480	rgv2_r01	0.637472	650	92371.4	70116.8	115315	101341	94109	0.691889	73510.3	MEF	c:\users\evan\skydrive\projects\12.lightsensorcharacterization\experiments\rgv2\rgv2_r01\measurements\flow\fcs\Cells010.fcs	0.8	37	36.8922	36.33	0.135591	FC002	Tori	60	37.08	36.5779	33.77	0.693809	16792	0.117576	8	ras	No	0.0524	2	rgv2_r01	RGv2 Run 1	rgv2_r01_s009	20
8.677	1.25	B0001	530.443	4	31.6792	190	22.5165	520-2-KB	525.5	EO_09	Steady-state	4	480	480	rgv2_r01	0.677104	650	86589.6	71216.2	109113	93242	98566.1	0.763778	73880.6	MEF	c:\users\evan\skydrive\projects\12.lightsensorcharacterization\experiments\rgv2\rgv2_r01\measurements\flow\fcs\Cells011.fcs	0.8	37	36.8922	36.33	0.135591	FC002	Tori	60	37.08	36.5779	33.77	0.693809	16776	0.126776	9	ras	No	0.0534	2	rgv2_r01	RGv2 Run 1	rgv2_r01_s010	20
7.439	1.25	B0001	528.216	4	28.2028	172	22.5529	520-2-KB	522	EO_09	Steady-state	5	480	480	rgv2_r01	0.689807	650	79739.4	68179.1	100128	86587.9	89025.6	0.787398	69069.1	MEF	c:\users\evan\skydrive\projects\12.lightsensorcharacterization\experiments\rgv2\rgv2_r01\measurements\flow\fcs\Cells012.fcs	0.8	37	36.8922	36.33	0.135591	FC002	Tori	60	37.08	36.5779	33.77	0.693809	16860	0.155296	10	ras	No	0.0565	2	rgv2_r01	RGv2 Run 1	rgv2_r01_s011	20
7.673	1.25	B0001	528.661	4	28.2755	176	22.523	520-2-KB	522	EO_09	Steady-state	6	480	480	rgv2_r01	0.765045	650	58351	63345.2	78409.1	66821.4	94984	0.947978	59986.5	MEF	c:\users\evan\skydrive\projects\12.lightsensorcharacterization\experiments\rgv2\rgv2_r01\measurements\flow\fcs\Cells013.fcs	0.8	37	36.8922	36.33	0.135591	FC002	Tori	60	37.08	36.5779	33.77	0.693809	16948	0.166336	11	ras	No	0.0577	2	rgv2_r01	RGv2 Run 1	rgv2_r01_s012	20
6.049	1.25	B0001	528.486	4	28.1714	169	22.5666	520-2-KB	523	EO_09	Steady-state	1	480	480	rgv2_r01	1.05474	650	21466.5	33786.1	34532.6	23481.8	30710.8	1.43882	36423.1	MEF	c:\users\evan\skydrive\projects\12.lightsensorcharacterization\experiments\rgv2\rgv2_r01\measurements\flow\fcs\Cells014.fcs	0.8	37	36.8922	36.33	0.135591	FC002	Tori	60	37.08	36.5779	33.77	0.693809	17104	0.272136	12	ras	No	0.0692	3	rgv2_r01	RGv2 Run 1	rgv2_r01_s013	20
5.815	1.25	B0001	530.968	4	27.9332	177	22.4027	520-2-KB	525	EO_09	Steady-state	2	480	480	rgv2_r01	1.46408	650	6227.8	9921.21	10966.5	5968.56	4479.92	1.66225	16055.8	MEF	c:\users\evan\skydrive\projects\12.lightsensorcharacterization\experiments\rgv2\rgv2_r01\measurements\flow\fcs\Cells015.fcs	0.8	37	36.8922	36.33	0.135591	FC002	Tori	60	37.08	36.5779	33.77	0.693809	17024	0.263856	13	ras	No	0.0683	3	rgv2_r01	RGv2 Run 1	rgv2_r01_s014	20
7.176	1.25	B0001	528.015	4	28.0046	169	22.6886	520-2-KB	522	EO_09	Steady-state	3	480	480	rgv2_r01	1.74525	650	3855.14	5246.39	6862.01	3521.82	3180.94	1.48968	11975.9	MEF	c:\users\evan\skydrive\projects\12.lightsensorcharacterization\experiments\rgv2\rgv2_r01\measurements\flow\fcs\Cells016.fcs	0.8	37	36.8922	36.33	0.135591	FC002	Tori	60	37.08	36.5779	33.77	0.693809	16878	0.182896	14	ras	No	0.0595	3	rgv2_r01	RGv2 Run 1	rgv2_r01_s015	20
8.304	1.25	B0001	527.337	4	28.087	173	22.5294	520-2-KB	521	EO_09	Steady-state	4	480	480	rgv2_r01	1.23783	650	12918.3	19571	21764.5	13601.6	18631.5	1.43887	26940.7	MEF	c:\users\evan\skydrive\projects\12.lightsensorcharacterization\experiments\rgv2\rgv2_r01\measurements\flow\fcs\Cells017.fcs	0.8	37	36.8922	36.33	0.135591	FC002	Tori	60	37.08	36.5779	33.77	0.693809	16754	0.143336	15	ras	No	0.0552	3	rgv2_r01	RGv2 Run 1	rgv2_r01_s016	20
6.838	1.25	B0001	527.572	4	28.3546	169	22.6354	520-2-KB	521	EO_09	Steady-state	5	480	480	rgv2_r01	1.41437	650	7787.7	12459	13830.8	7951.86	12059.8	1.5668	19561.8	MEF	c:\users\evan\skydrive\projects\12.lightsensorcharacterization\experiments\rgv2\rgv2_r01\measurements\flow\fcs\Cells018.fcs	0.8	37	36.8922	36.33	0.135591	FC002	Tori	60	37.08	36.5779	33.77	0.693809	16942	0.190256	16	ras	No	0.0603	3	rgv2_r01	RGv2 Run 1	rgv2_r01_s017	20
7.5	1.25	B0001	528.111	4	28.0591	194	22.6077	520-2-KB	521.5	EO_09	Steady-state	6	480	480	rgv2_r01	1.03029	650	25669.9	41162.9	41013.8	28519.2	41680.2	1.44334	42256.2	MEF	c:\users\evan\skydrive\projects\12.lightsensorcharacterization\experiments\rgv2\rgv2_r01\measurements\flow\fcs\Cells019.fcs	0.8	37	36.8922	36.33	0.135591	FC002	Tori	60	37.08	36.5779	33.77	0.693809	16878	0.178296	17	ras	No	0.059	3	rgv2_r01	RGv2 Run 1	rgv2_r01_s018	20
8.306	1.25	B0001	527.536	4	28.1501	172	22.4446	520-2-KB	521.5	EO_09	Steady-state	1	480	480	rgv2_r01	0.870402	650	42353.2	57619	61717.9	49235.4	63799.7	1.17027	53719.3	MEF	c:\users\evan\skydrive\projects\12.lightsensorcharacterization\experiments\rgv2\rgv2_r01\measurements\flow\fcs\Cells020.fcs	0.8	37	36.8922	36.33	0.135591	FC002	Tori	60	37.08	36.5779	33.77	0.693809	16742	0.152536	18	ras	No	0.0562	4	rgv2_r01	RGv2 Run 1	rgv2_r01_s019	20
9.122	1.25	B0001	528.619	4	28.1715	174	22.3459	520-2-KB	523	EO_09	Steady-state	2	480	480	rgv2_r01	0.83494	650	50151.6	64273.1	71442.6	58700.9	71956.5	1.09493	59650.3	MEF	c:\users\evan\skydrive\projects\12.lightsensorcharacterization\experiments\rgv2\rgv2_r01\measurements\flow\fcs\Cells021.fcs	0.8	37	36.8922	36.33	0.135591	FC002	Tori	60	37.08	36.5779	33.77	0.693809	16771	0.137816	19	ras	No	0.0546	4	rgv2_r01	RGv2 Run 1	rgv2_r01_s020	20
10.876	1.25	B0001	527.981	4	28.198	165	22.6018	520-2-KB	521.5	EO_09	Steady-state	3	480	480	rgv2_r01	0.796145	650	56761.3	65935.3	79235.8	66821.4	75364.5	0.98674	63083.3	MEF	c:\users\evan\skydrive\projects\12.lightsensorcharacterization\experiments\rgv2\rgv2_r01\measurements\flow\fcs\Cells022.fcs	0.8	37	36.8922	36.33	0.135591	FC002	Tori	60	37.08	36.5779	33.77	0.693809	16748	0.105616	20	ras	No	0.0511	4	rgv2_r01	RGv2 Run 1	rgv2_r01_s021	20
10.723	1.25	B0001	528.419	4	27.6878	179	22.6025	520-2-KB	522	EO_09	Steady-state	4	480	480	rgv2_r01	0.796868	650	59453.1	67791.6	82081.6	69341.5	85790.2	0.97765	65408.2	MEF	c:\users\evan\skydrive\projects\12.lightsensorcharacterization\experiments\rgv2\rgv2_r01\measurements\flow\fcs\Cells023.fcs	0.8	37	36.8922	36.33	0.135591	FC002	Tori	60	37.08	36.5779	33.77	0.693809	16763	0.098256	21	ras	No	0.0503	4	rgv2_r01	RGv2 Run 1	rgv2_r01_s022	20
10.066	1.25	B0001	527.763	4	28.1257	172	22.5348	520-2-KB	521.5	EO_09	Steady-state	5	480	480	rgv2_r01	0.80612	650	55103	64198.3	76633.6	63799.7	89853.4	1.00625	61775.9	MEF	c:\users\evan\skydrive\projects\12.lightsensorcharacterization\experiments\rgv2\rgv2_r01\measurements\flow\fcs\Cells024.fcs	0.8	37	36.8922	36.33	0.135591	FC002	Tori	60	37.08	36.5779	33.77	0.693809	16816	0.108376	22	ras	No	0.0514	4	rgv2_r01	RGv2 Run 1	rgv2_r01_s023	20
9.548	1.25	B0001	528.648	4	28.0326	172	22.4241	520-2-KB	522.5	EO_09	Steady-state	6	480	480	rgv2_r01	0.796686	650	54338.6	65123.2	76506.2	64392.9	83441	1.01134	60951.4	MEF	c:\users\evan\skydrive\projects\12.lightsensorcharacterization\experiments\rgv2\rgv2_r01\measurements\flow\fcs\Cells025.fcs	0.8	37	36.8922	36.33	0.135591	FC002	Tori	60	37.08	36.5779	33.77	0.693809	16730	0.117576	23	ras	No	0.0524	4	rgv2_r01	RGv2 Run 1	rgv2_r01_s024	20
11.335	1.25	B0001	529.801	4	29.225	206	22.46	520-2-KB	523.5	EO_12	Steady-state	1	480	480	rgv2_r01	0.921237	650	42683	60406	63614.5	49693.2	62052.7	1.21558	58604.1	MEF	c:\users\evan\skydrive\projects\12.lightsensorcharacterization\experiments\rgv2\rgv2_r01\measurements\flow\fcs\Cells074.fcs	0.8	37	36.8922	36.33	0.135591	FC002	Jennie	60	37.08	36.5779	33.77	0.693809	16884	0.096416	0	ras	No	0.0501	1	rgv2_r01	RGv2 Run 1	rgv2_r01_s073	5
14.097	1.25	B0001	529.364	4	28.2997	202	22.3622	520-2-KB	523.5	EO_12	Steady-state	2	480	480	rgv2_r01	0.733764	650	71880.3	68914.9	94083.5	81156.2	95867.1	0.849164	69035.1	MEF	c:\users\evan\skydrive\projects\12.lightsensorcharacterization\experiments\rgv2\rgv2_r01\measurements\flow\fcs\Cells075.fcs	0.8	37	36.8922	36.33	0.135591	FC002	Jennie	60	37.08	36.5779	33.77	0.693809	16904	0.074336	1	ras	No	0.0477	1	rgv2_r01	RGv2 Run 1	rgv2_r01_s074	5
13.08	1.25	B0001	527.426	4	27.8863	184	22.57	520-2-KB	521	EO_12	Steady-state	3	480	480	rgv2_r01	0.750607	650	66474.9	67318.2	88148.4	74670.3	66205.8	0.901539	66164.8	MEF	c:\users\evan\skydrive\projects\12.lightsensorcharacterization\experiments\rgv2\rgv2_r01\measurements\flow\fcs\Cells076.fcs	0.8	37	36.8922	36.33	0.135591	FC002	Jennie	60	37.08	36.5779	33.77	0.693809	16790	0.077096	2	ras	No	0.048	1	rgv2_r01	RGv2 Run 1	rgv2_r01_s075	5
10.455	1.25	B0001	527.755	4	28.1122	176	22.5678	520-2-KB	521.5	EO_12	Steady-state	4	480	480	rgv2_r01	0.755545	650	65627.1	66479.6	87906.9	75364.5	75364.5	0.882108	66417.6	MEF	c:\users\evan\skydrive\projects\12.lightsensorcharacterization\experiments\rgv2\rgv2_r01\measurements\flow\fcs\Cells077.fcs	0.8	37	36.8922	36.33	0.135591	FC002	Jennie	60	37.08	36.5779	33.77	0.693809	16713	0.092736	3	ras	No	0.0497	1	rgv2_r01	RGv2 Run 1	rgv2_r01_s076	5
10.402	1.25	B0001	528.419	4	27.7437	181	22.5787	520-2-KB	521.5	EO_12	Steady-state	5	480	480	rgv2_r01	0.732298	650	68042.3	67097.8	88832.6	76065.3	84216.8	0.882108	65051.9	MEF	c:\users\evan\skydrive\projects\12.lightsensorcharacterization\experiments\rgv2\rgv2_r01\measurements\flow\fcs\Cells078.fcs	0.8	37	36.8922	36.33	0.135591	FC002	Jennie	60	37.08	36.5779	33.77	0.693809	16740	0.106536	4	ras	No	0.0512	1	rgv2_r01	RGv2 Run 1	rgv2_r01_s077	5
10.135	1.25	B0001	527.491	4	28.2335	187	22.4998	520-2-KB	521	EO_12	Steady-state	6	480	480	rgv2_r01	0.682863	650	75952.7	64692.3	95842.7	84216.8	82672.4	0.768163	65447.4	MEF	c:\users\evan\skydrive\projects\12.lightsensorcharacterization\experiments\rgv2\rgv2_r01\measurements\flow\fcs\Cells079.fcs	0.8	37	36.8922	36.33	0.135591	FC002	Jennie	60	37.08	36.5779	33.77	0.693809	16676	0.105616	5	ras	No	0.0511	1	rgv2_r01	RGv2 Run 1	rgv2_r01_s078	5
8.151	1.25	B0001	528.216	4	27.5722	183	22.7032	520-2-KB	522	EO_12	Steady-state	1	480	480	rgv2_r01	0.69372	650	74226.9	65468.7	93436.6	80408.6	83441	0.814201	64818.8	MEF	c:\users\evan\skydrive\projects\12.lightsensorcharacterization\experiments\rgv2\rgv2_r01\measurements\flow\fcs\Cells080.fcs	0.8	37	36.8922	36.33	0.135591	FC002	Jennie	60	37.08	36.5779	33.77	0.693809	16865	0.153456	6	ras	No	0.0563	2	rgv2_r01	RGv2 Run 1	rgv2_r01_s079	5
8.905	1.25	B0001	529.482	4	28.3309	206	22.5599	520-2-KB	523.5	EO_12	Steady-state	2	480	480	rgv2_r01	0.682463	650	80695.7	66601.2	100558	86587.9	92383.1	0.769175	68627.5	MEF	c:\users\evan\skydrive\projects\12.lightsensorcharacterization\experiments\rgv2\rgv2_r01\measurements\flow\fcs\Cells081.fcs	0.8	37	36.8922	36.33	0.135591	FC002	Jennie	60	37.08	36.5779	33.77	0.693809	16753	0.131376	7	ras	No	0.0539	2	rgv2_r01	RGv2 Run 1	rgv2_r01_s080	5
10.008	1.25	B0001	528.519	4	28.4491	179	22.7149	520-2-KB	522.5	EO_12	Steady-state	3	480	480	rgv2_r01	0.713674	650	74724.9	69850.4	100065	85790.2	87392.9	0.814201	71414.1	MEF	c:\users\evan\skydrive\projects\12.lightsensorcharacterization\experiments\rgv2\rgv2_r01\measurements\flow\fcs\Cells082.fcs	0.8	37	36.8922	36.33	0.135591	FC002	Jennie	60	37.08	36.5779	33.77	0.693809	16720	0.124936	8	ras	No	0.0532	2	rgv2_r01	RGv2 Run 1	rgv2_r01_s081	5
11.434	1.25	B0001	527.919	4	28.2147	175	22.4886	520-2-KB	522	EO_12	Steady-state	4	480	480	rgv2_r01	0.669759	650	88979.7	72611.3	112720	97658.1	94109	0.743525	75495.3	MEF	c:\users\evan\skydrive\projects\12.lightsensorcharacterization\experiments\rgv2\rgv2_r01\measurements\flow\fcs\Cells083.fcs	0.8	37	36.8922	36.33	0.135591	FC002	Jennie	60	37.08	36.5779	33.77	0.693809	16694	0.092736	9	ras	No	0.0497	2	rgv2_r01	RGv2 Run 1	rgv2_r01_s082	5
9.763	1.25	B0001	528.978	4	28.2189	174	22.6831	520-2-KB	522.5	EO_12	Steady-state	5	480	480	rgv2_r01	0.727701	650	73207.6	66423.2	94435.5	80408.6	84999.9	0.826071	68720.8	MEF	c:\users\evan\skydrive\projects\12.lightsensorcharacterization\experiments\rgv2\rgv2_r01\measurements\flow\fcs\Cells084.fcs	0.8	37	36.8922	36.33	0.135591	FC002	Jennie	60	37.08	36.5779	33.77	0.693809	16803	0.119416	10	ras	No	0.0526	2	rgv2_r01	RGv2 Run 1	rgv2_r01_s083	5
9.891	1.25	B0001	527.527	4	27.9342	177	22.657	520-2-KB	521	EO_12	Steady-state	6	480	480	rgv2_r01	0.776936	650	59156.1	64637.5	79104.5	66821.4	76065.3	0.967317	61459.1	MEF	c:\users\evan\skydrive\projects\12.lightsensorcharacterization\experiments\rgv2\rgv2_r01\measurements\flow\fcs\Cells085.fcs	0.8	37	36.8922	36.33	0.135591	FC002	Jennie	60	37.08	36.5779	33.77	0.693809	16729	0.100096	11	ras	No	0.0505	2	rgv2_r01	RGv2 Run 1	rgv2_r01_s084	5
7.75	1.25	B0001	528.597	4	27.9141	178	22.6238	520-2-KB	522.5	EO_12	Steady-state	1	480	480	rgv2_r01	0.975325	650	30389.5	47857.4	47540.2	34637.2	57093.5	1.38168	46367.1	MEF	c:\users\evan\skydrive\projects\12.lightsensorcharacterization\experiments\rgv2\rgv2_r01\measurements\flow\fcs\Cells086.fcs	0.8	37	36.8922	36.33	0.135591	FC002	Jennie	60	37.08	36.5779	33.77	0.693809	16850	0.152536	12	ras	No	0.0562	3	rgv2_r01	RGv2 Run 1	rgv2_r01_s085	5
8.05	1.25	B0001	527.838	4	28.0744	173	22.6342	520-2-KB	521.5	EO_12	Steady-state	2	480	480	rgv2_r01	1.06568	650	21618.5	34313.4	35013.3	23265.5	23051.1	1.47486	37312.9	MEF	c:\users\evan\skydrive\projects\12.lightsensorcharacterization\experiments\rgv2\rgv2_r01\measurements\flow\fcs\Cells087.fcs	0.8	37	36.8922	36.33	0.135591	FC002	Jennie	60	37.08	36.5779	33.77	0.693809	16862	0.150696	13	ras	No	0.056	3	rgv2_r01	RGv2 Run 1	rgv2_r01_s086	5
8.904	1.25	B0001	527.285	4	28.1264	174	22.429	520-2-KB	521	EO_12	Steady-state	3	480	480	rgv2_r01	1.11528	650	18511.6	28780.4	30276.8	19513.9	18804.7	1.47486	33767.1	MEF	c:\users\evan\skydrive\projects\12.lightsensorcharacterization\experiments\rgv2\rgv2_r01\measurements\flow\fcs\Cells088.fcs	0.8	37	36.8922	36.33	0.135591	FC002	Jennie	60	37.08	36.5779	33.77	0.693809	16712	0.116656	14	ras	No	0.0523	3	rgv2_r01	RGv2 Run 1	rgv2_r01_s087	5
9.08	1.25	B0001	530.531	4	31.5296	191	22.5479	520-2-KB	525.5	EO_12	Steady-state	4	480	480	rgv2_r01	0.995012	650	30530.3	46383.9	47415.9	33688.8	44469.8	1.37684	47179.4	MEF	c:\users\evan\skydrive\projects\12.lightsensorcharacterization\experiments\rgv2\rgv2_r01\measurements\flow\fcs\Cells089.fcs	0.8	37	36.8922	36.33	0.135591	FC002	Jennie	60	37.08	36.5779	33.77	0.693809	16724	0.192096	15	ras	No	0.0605	3	rgv2_r01	RGv2 Run 1	rgv2_r01_s088	5
9.295	1.25	B0001	528.427	4	28.3851	172	22.6054	520-2-KB	522	EO_12	Steady-state	5	480	480	rgv2_r01	0.977951	650	32184.4	48416.9	49379.1	35612.4	37995.9	1.35955	48290.4	MEF	c:\users\evan\skydrive\projects\12.lightsensorcharacterization\experiments\rgv2\rgv2_r01\measurements\flow\fcs\Cells090.fcs	0.8	37	36.8922	36.33	0.135591	FC002	Jennie	60	37.08	36.5779	33.77	0.693809	16797	0.112976	16	ras	No	0.0519	3	rgv2_r01	RGv2 Run 1	rgv2_r01_s089	5
9.768	1.25	B0001	527.622	4	28.1991	191	22.4465	520-2-KB	521	EO_12	Steady-state	6	480	480	rgv2_r01	0.88692	650	42733.1	57386	61979.9	49235.4	63799.7	1.16554	54971.2	MEF	c:\users\evan\skydrive\projects\12.lightsensorcharacterization\experiments\rgv2\rgv2_r01\measurements\flow\fcs\Cells091.fcs	0.8	37	36.8922	36.33	0.135591	FC002	Jennie	60	37.08	36.5779	33.77	0.693809	16803	0.182896	17	ras	No	0.0595	3	rgv2_r01	RGv2 Run 1	rgv2_r01_s090	5
7.977	1.25	B0001	530.663	4	30.9494	206	22.364	520-2-KB	524	EO_12	Steady-state	1	480	480	rgv2_r01	0.924776	650	37844.3	53759.4	56097.1	42853.6	44883.2	1.25449	51877.3	MEF	c:\users\evan\skydrive\projects\12.lightsensorcharacterization\experiments\rgv2\rgv2_r01\measurements\flow\fcs\Cells092.fcs	0.8	37	36.8922	36.33	0.135591	FC002	Jennie	60	37.08	36.5779	33.77	0.693809	16690	0.142416	18	ras	No	0.0551	4	rgv2_r01	RGv2 Run 1	rgv2_r01_s091	5
8.649	1.25	B0001	527.88	4	27.9234	182	22.5842	520-2-KB	521	EO_12	Steady-state	2	480	480	rgv2_r01	0.855385	650	44238.4	58516	63490.5	50621.6	71293.7	1.15595	54308.8	MEF	c:\users\evan\skydrive\projects\12.lightsensorcharacterization\experiments\rgv2\rgv2_r01\measurements\flow\fcs\Cells093.fcs	0.8	37	36.8922	36.33	0.135591	FC002	Jennie	60	37.08	36.5779	33.77	0.693809	16736	0.121256	19	ras	No	0.0528	4	rgv2_r01	RGv2 Run 1	rgv2_r01_s092	5
9.795	1.25	B0001	527.429	4	27.902	173	22.579	520-2-KB	521.5	EO_12	Steady-state	3	480	480	rgv2_r01	0.840644	650	47647	63061	69392	57093.5	69341.5	1.10452	58334	MEF	c:\users\evan\skydrive\projects\12.lightsensorcharacterization\experiments\rgv2\rgv2_r01\measurements\flow\fcs\Cells094.fcs	0.8	37	36.8922	36.33	0.135591	FC002	Jennie	60	37.08	36.5779	33.77	0.693809	16706	0.100096	20	ras	No	0.0505	4	rgv2_r01	RGv2 Run 1	rgv2_r01_s093	5
9.812	1.25	B0001	528.091	4	27.7546	178	22.6251	520-2-KB	522	EO_12	Steady-state	4	480	480	rgv2_r01	0.851034	650	45496.4	59857.7	64793.6	52046.8	44469.8	1.15008	55141.5	MEF	c:\users\evan\skydrive\projects\12.lightsensorcharacterization\experiments\rgv2\rgv2_r01\measurements\flow\fcs\Cells095.fcs	0.8	37	36.8922	36.33	0.135591	FC002	Jennie	60	37.08	36.5779	33.77	0.693809	16745	0.111136	21	ras	No	0.0517	4	rgv2_r01	RGv2 Run 1	rgv2_r01_s094	5
10.757	1.25	B0001	530.147	4	29.85	187	22.229	520-2-KB	524	EO_12	Steady-state	5	480	480	rgv2_r01	0.821168	650	47352.4	59421.2	66622.9	55018.6	77486.3	1.08002	54708.6	MEF	c:\users\evan\skydrive\projects\12.lightsensorcharacterization\experiments\rgv2\rgv2_r01\measurements\flow\fcs\Cells096.fcs	0.8	37	36.8922	36.33	0.135591	FC002	Jennie	60	37.08	36.5779	33.77	0.693809	16682	0.090896	22	ras	No	0.0495	4	rgv2_r01	RGv2 Run 1	rgv2_r01_s095	5
10.673	1.25	B0001	528.46	4	27.9476	179	22.3809	520-2-KB	522.5	EO_12	Steady-state	6	480	480	rgv2_r01	0.884868	650	43884.6	58218.6	63616.2	49693.2	61481.1	1.17156	56292	MEF	c:\users\evan\skydrive\projects\12.lightsensorcharacterization\experiments\rgv2\rgv2_r01\measurements\flow\fcs\Cells097.fcs	0.8	37	36.8922	36.33	0.135591	FC002	Jennie	60	37.08	36.5779	33.77	0.693809	16729	0.192096	23	ras	No	0.0605	4	rgv2_r01	RGv2 Run 1	rgv2_r01_s096	5
8.59	1.25	B0001	529.801	4	29.225	206	22.46	520-2-KB	523.5	EO_12	Steady-state	1	480	480	rgv2_r04	0.878138	650	43639.3	58890.2	62761.1	49522.2	78898.4	1.18917	55112.9	MEF	c:\users\evan\skydrive\projects\12.lightsensorcharacterization\experiments\rgv2\rgv2_r04\measurements\flow\fcs\Cells074.fcs	0.8	37.02	36.8977	36.39	0.127267	FC002	Jennie	60	37.03	36.3877	33.37	0.800501	16405	0.129536	0	ras	No	0.0537	1	rgv2_r04	RGv2 Run 4	rgv2_r04_s073	0.0390625
10.273	1.25	B0001	529.364	4	28.2997	202	22.3622	520-2-KB	523.5	EO_12	Steady-state	2	480	480	rgv2_r04	0.837952	650	50813.1	63971.5	71319	58019.1	95055.1	1.10259	59761.9	MEF	c:\users\evan\skydrive\projects\12.lightsensorcharacterization\experiments\rgv2\rgv2_r04\measurements\flow\fcs\Cells075.fcs	0.8	37.02	36.8977	36.39	0.127267	FC002	Jennie	60	37.03	36.3877	33.37	0.800501	16369	0.107456	1	ras	No	0.0513	1	rgv2_r04	RGv2 Run 4	rgv2_r04_s074	0.0390625
11.185	1.25	B0001	527.426	4	27.8863	184	22.57	520-2-KB	521	EO_12	Steady-state	3	480	480	rgv2_r04	0.807427	650	51896.8	63681	72199.2	60221.6	78166.8	1.05744	58295.6	MEF	c:\users\evan\skydrive\projects\12.lightsensorcharacterization\experiments\rgv2\rgv2_r04\measurements\flow\fcs\Cells076.fcs	0.8	37.02	36.8977	36.39	0.127267	FC002	Jennie	60	37.03	36.3877	33.37	0.800501	16365	0.091816	2	ras	No	0.0496	1	rgv2_r04	RGv2 Run 4	rgv2_r04_s075	0.0390625
11.229	1.25	B0001	527.755	4	28.1122	176	22.5678	520-2-KB	521.5	EO_12	Steady-state	4	480	480	rgv2_r04	0.815355	650	51482.4	63387	71643.5	59110.1	69252.1	1.07235	58414.9	MEF	c:\users\evan\skydrive\projects\12.lightsensorcharacterization\experiments\rgv2\rgv2_r04\measurements\flow\fcs\Cells077.fcs	0.8	37.02	36.8977	36.39	0.127267	FC002	Jennie	60	37.03	36.3877	33.37	0.800501	16328	0.092736	3	ras	No	0.0497	1	rgv2_r04	RGv2 Run 4	rgv2_r04_s076	0.0390625
10.627	1.25	B0001	528.419	4	27.7437	181	22.5787	520-2-KB	521.5	EO_12	Steady-state	5	480	480	rgv2_r04	0.855245	650	46934.4	62994.6	68281.2	54865.4	53353.5	1.14817	58397.2	MEF	c:\users\evan\skydrive\projects\12.lightsensorcharacterization\experiments\rgv2\rgv2_r04\measurements\flow\fcs\Cells078.fcs	0.8	37.02	36.8977	36.39	0.127267	FC002	Jennie	60	37.03	36.3877	33.37	0.800501	16356	0.095496	4	ras	No	0.05	1	rgv2_r04	RGv2 Run 4	rgv2_r04_s077	0.0390625
10.29	1.25	B0001	527.491	4	28.2335	187	22.4998	520-2-KB	521	EO_12	Steady-state	6	480	480	rgv2_r04	0.83868	650	49235.6	61631.8	69178.2	56420.2	65487.8	1.09237	58018.3	MEF	c:\users\evan\skydrive\projects\12.lightsensorcharacterization\experiments\rgv2\rgv2_r04\measurements\flow\fcs\Cells079.fcs	0.8	37.02	36.8977	36.39	0.127267	FC002	Jennie	60	37.03	36.3877	33.37	0.800501	16361	0.108376	5	ras	No	0.0514	1	rgv2_r04	RGv2 Run 4	rgv2_r04_s078	0.0390625
8.428	1.25	B0001	528.216	4	27.5722	183	22.7032	520-2-KB	522	EO_12	Steady-state	1	480	480	rgv2_r04	0.898554	650	40133.4	57946.1	59254.3	45539.8	61354	1.27243	53243.3	MEF	c:\users\evan\skydrive\projects\12.lightsensorcharacterization\experiments\rgv2\rgv2_r04\measurements\flow\fcs\Cells080.fcs	0.8	37.02	36.8977	36.39	0.127267	FC002	Jennie	60	37.03	36.3877	33.37	0.800501	16454	0.134136	6	ras	No	0.0542	2	rgv2_r04	RGv2 Run 4	rgv2_r04_s079	0.0390625
9.446	1.25	B0001	529.482	4	28.3309	206	22.5599	520-2-KB	523.5	EO_12	Steady-state	2	480	480	rgv2_r04	0.875842	650	42865	60708.6	63416.9	49985.6	67343.7	1.21452	55543.2	MEF	c:\users\evan\skydrive\projects\12.lightsensorcharacterization\experiments\rgv2\rgv2_r04\measurements\flow\fcs\Cells081.fcs	0.8	37.02	36.8977	36.39	0.127267	FC002	Jennie	60	37.03	36.3877	33.37	0.800501	16421	0.125856	7	ras	No	0.0533	2	rgv2_r04	RGv2 Run 4	rgv2_r04_s080	0.0390625
9.759	1.25	B0001	528.519	4	28.4491	179	22.7149	520-2-KB	522.5	EO_12	Steady-state	3	480	480	rgv2_r04	0.849959	650	45554.6	61198.9	65728.8	52368.7	65487.8	1.16862	55866.7	MEF	c:\users\evan\skydrive\projects\12.lightsensorcharacterization\experiments\rgv2\rgv2_r04\measurements\flow\fcs\Cells082.fcs	0.8	37.02	36.8977	36.39	0.127267	FC002	Jennie	60	37.03	36.3877	33.37	0.800501	16375	0.112056	8	ras	No	0.0518	2	rgv2_r04	RGv2 Run 4	rgv2_r04_s081	0.0390625
10.767	1.25	B0001	527.919	4	28.2147	175	22.4886	520-2-KB	522	EO_12	Steady-state	4	480	480	rgv2_r04	0.830178	650	54006.2	62405.1	74589.3	61354	66719.3	1.01713	61922.4	MEF	c:\users\evan\skydrive\projects\12.lightsensorcharacterization\experiments\rgv2\rgv2_r04\measurements\flow\fcs\Cells083.fcs	0.8	37.02	36.8977	36.39	0.127267	FC002	Jennie	60	37.03	36.3877	33.37	0.800501	16343	0.095496	9	ras	No	0.05	2	rgv2_r04	RGv2 Run 4	rgv2_r04_s082	0.0390625
9.717	1.25	B0001	528.978	4	28.2189	174	22.6831	520-2-KB	522.5	EO_12	Steady-state	5	480	480	rgv2_r04	0.840124	650	44788.9	60069.3	63927.9	51402.1	73232.7	1.16862	53707.4	MEF	c:\users\evan\skydrive\projects\12.lightsensorcharacterization\experiments\rgv2\rgv2_r04\measurements\flow\fcs\Cells084.fcs	0.8	37.02	36.8977	36.39	0.127267	FC002	Jennie	60	37.03	36.3877	33.37	0.800501	16436	0.112976	10	ras	No	0.0519	2	rgv2_r04	RGv2 Run 4	rgv2_r04_s083	0.0390625
9.405	1.25	B0001	527.527	4	27.9342	177	22.657	520-2-KB	521	EO_12	Steady-state	6	480	480	rgv2_r04	0.867427	650	44435.7	59512.4	63880.5	50925.6	69900.2	1.16862	55411.7	MEF	c:\users\evan\skydrive\projects\12.lightsensorcharacterization\experiments\rgv2\rgv2_r04\measurements\flow\fcs\Cells085.fcs	0.8	37.02	36.8977	36.39	0.127267	FC002	Jennie	60	37.03	36.3877	33.37	0.800501	16389	0.123096	11	ras	No	0.053	2	rgv2_r04	RGv2 Run 4	rgv2_r04_s084	0.0390625
8.837	1.25	B0001	528.597	4	27.9141	178	22.6238	520-2-KB	522.5	EO_12	Steady-state	1	480	480	rgv2_r04	0.920647	650	39942.4	59372.3	61027.1	46396.2	62507.7	1.27968	56184.4	MEF	c:\users\evan\skydrive\projects\12.lightsensorcharacterization\experiments\rgv2\rgv2_r04\measurements\flow\fcs\Cells086.fcs	0.8	37.02	36.8977	36.39	0.127267	FC002	Jennie	60	37.03	36.3877	33.37	0.800501	16432	0.130456	12	ras	No	0.0538	3	rgv2_r04	RGv2 Run 4	rgv2_r04_s085	0.0390625
9.305	1.25	B0001	527.838	4	28.0744	173	22.6342	520-2-KB	521.5	EO_12	Steady-state	2	480	480	rgv2_r04	0.873713	650	44657.5	59512.4	64323.6	51402.1	76012.8	1.15778	56200.3	MEF	c:\users\evan\skydrive\projects\12.lightsensorcharacterization\experiments\rgv2\rgv2_r04\measurements\flow\fcs\Cells087.fcs	0.8	37.02	36.8977	36.39	0.127267	FC002	Jennie	60	37.03	36.3877	33.37	0.800501	16417	0.112056	13	ras	No	0.0518	3	rgv2_r04	RGv2 Run 4	rgv2_r04_s086	0.0390625
10.133	1.25	B0001	527.285	4	28.1264	174	22.429	520-2-KB	521	EO_12	Steady-state	3	480	480	rgv2_r04	0.846408	650	46170.5	59872.6	65350	52368.7	76012.8	1.14329	55312.7	MEF	c:\users\evan\skydrive\projects\12.lightsensorcharacterization\experiments\rgv2\rgv2_r04\measurements\flow\fcs\Cells088.fcs	0.8	37.02	36.8977	36.39	0.127267	FC002	Jennie	60	37.03	36.3877	33.37	0.800501	16373	0.100096	14	ras	No	0.0505	3	rgv2_r04	RGv2 Run 4	rgv2_r04_s087	0.0390625
9.822	1.25	B0001	530.531	4	31.5296	191	22.5479	520-2-KB	525.5	EO_12	Steady-state	4	480	480	rgv2_r04	0.850191	650	45089.9	59266.4	64249.4	50925.6	58562	1.16379	54624.3	MEF	c:\users\evan\skydrive\projects\12.lightsensorcharacterization\experiments\rgv2\rgv2_r04\measurements\flow\fcs\Cells089.fcs	0.8	37.02	36.8977	36.39	0.127267	FC002	Jennie	60	37.03	36.3877	33.37	0.800501	16428	0.106536	15	ras	No	0.0512	3	rgv2_r04	RGv2 Run 4	rgv2_r04_s088	0.0390625
10.779	1.25	B0001	528.427	4	28.3851	172	22.6054	520-2-KB	522	EO_12	Steady-state	5	480	480	rgv2_r04	0.825287	650	50893	64861	71593.9	58562	73918	1.10756	59085.5	MEF	c:\users\evan\skydrive\projects\12.lightsensorcharacterization\experiments\rgv2\rgv2_r04\measurements\flow\fcs\Cells090.fcs	0.8	37.02	36.8977	36.39	0.127267	FC002	Jennie	60	37.03	36.3877	33.37	0.800501	16413	0.097336	16	ras	No	0.0502	3	rgv2_r04	RGv2 Run 4	rgv2_r04_s089	0.0390625
9.887	1.25	B0001	527.622	4	28.1991	191	22.4465	520-2-KB	521	EO_12	Steady-state	6	480	480	rgv2_r04	0.829745	650	48847.6	63314.1	68868.8	56420.2	66719.3	1.12219	57143.6	MEF	c:\users\evan\skydrive\projects\12.lightsensorcharacterization\experiments\rgv2\rgv2_r04\measurements\flow\fcs\Cells091.fcs	0.8	37.02	36.8977	36.39	0.127267	FC002	Jennie	60	37.03	36.3877	33.37	0.800501	16394	0.117576	17	ras	No	0.0524	3	rgv2_r04	RGv2 Run 4	rgv2_r04_s090	0.0390625
9.102	1.25	B0001	530.663	4	30.9494	206	22.364	520-2-KB	524	EO_12	Steady-state	1	480	480	rgv2_r04	0.904919	650	40251.6	56565	59153	45539.8	47711	1.2421	53528.7	MEF	c:\users\evan\skydrive\projects\12.lightsensorcharacterization\experiments\rgv2\rgv2_r04\measurements\flow\fcs\Cells092.fcs	0.8	37.02	36.8977	36.39	0.127267	FC002	Jennie	60	37.03	36.3877	33.37	0.800501	16451	0.122176	18	ras	No	0.0529	4	rgv2_r04	RGv2 Run 4	rgv2_r04_s091	0.0390625
9.278	1.25	B0001	527.88	4	27.9234	182	22.5842	520-2-KB	521	EO_12	Steady-state	2	480	480	rgv2_r04	0.861938	650	44537.8	59512.4	64219.8	51402.1	61354	1.15778	55353.5	MEF	c:\users\evan\skydrive\projects\12.lightsensorcharacterization\experiments\rgv2\rgv2_r04\measurements\flow\fcs\Cells093.fcs	0.8	37.02	36.8977	36.39	0.127267	FC002	Jennie	60	37.03	36.3877	33.37	0.800501	16416	0.114816	19	ras	No	0.0521	4	rgv2_r04	RGv2 Run 4	rgv2_r04_s092	0.0390625
10.39	1.25	B0001	527.429	4	27.902	173	22.579	520-2-KB	521.5	EO_12	Steady-state	3	480	480	rgv2_r04	0.865316	650	48149.3	61878	68731	54865.4	68610	1.12781	59474	MEF	c:\users\evan\skydrive\projects\12.lightsensorcharacterization\experiments\rgv2\rgv2_r04\measurements\flow\fcs\Cells094.fcs	0.8	37.02	36.8977	36.39	0.127267	FC002	Jennie	60	37.03	36.3877	33.37	0.800501	16406	0.093656	20	ras	No	0.0498	4	rgv2_r04	RGv2 Run 4	rgv2_r04_s093	0.0390625
9.945	1.25	B0001	528.091	4	27.7546	178	22.6251	520-2-KB	522	EO_12	Steady-state	4	480	480	rgv2_r04	0.858779	650	46996.6	61831.9	67353.8	53852.8	56420.2	1.14817	57842	MEF	c:\users\evan\skydrive\projects\12.lightsensorcharacterization\experiments\rgv2\rgv2_r04\measurements\flow\fcs\Cells095.fcs	0.8	37.02	36.8977	36.39	0.127267	FC002	Jennie	60	37.03	36.3877	33.37	0.800501	16430	0.102856	21	ras	No	0.0508	4	rgv2_r04	RGv2 Run 4	rgv2_r04_s094	0.0390625
11.84	1.25	B0001	530.147	4	29.85	187	22.229	520-2-KB	524	EO_12	Steady-state	5	480	480	rgv2_r04	0.789837	650	54335.2	64226.1	74787.4	62507.7	95055.1	1.02749	59069.9	MEF	c:\users\evan\skydrive\projects\12.lightsensorcharacterization\experiments\rgv2\rgv2_r04\measurements\flow\fcs\Cells096.fcs	0.8	37.02	36.8977	36.39	0.127267	FC002	Jennie	60	37.03	36.3877	33.37	0.800501	16388	0.075256	22	ras	No	0.0478	4	rgv2_r04	RGv2 Run 4	rgv2_r04_s095	0.0390625
9.109	1.25	B0001	528.46	4	27.9476	179	22.3809	520-2-KB	522.5	EO_12	Steady-state	6	480	480	rgv2_r04	0.861442	650	45113.5	61449.5	65578.4	52858.8	85002.3	1.16252	56492	MEF	c:\users\evan\skydrive\projects\12.lightsensorcharacterization\experiments\rgv2\rgv2_r04\measurements\flow\fcs\Cells097.fcs	0.8	37.02	36.8977	36.39	0.127267	FC002	Jennie	60	37.03	36.3877	33.37	0.800501	16373	0.124936	23	ras	No	0.0532	4	rgv2_r04	RGv2 Run 4	rgv2_r04_s096	0.0390625
12.047	1.25	B0001	528.128	4	27.7805	178	22.7355	520-2-KB	522	EO_14	Steady-state	1	480	480	rgv2_r04	0.758977	650	63039.9	67431.2	84758.6	71881	93300.6	0.938095	64329.8	MEF	c:\users\evan\skydrive\projects\12.lightsensorcharacterization\experiments\rgv2\rgv2_r04\measurements\flow\fcs\Cells122.fcs	0.8	37.02	36.8977	36.39	0.127267	FC002	Picard	60	37.03	36.3877	33.37	0.800501	16362	0.071576	0	ras	No	0.0474	1	rgv2_r04	RGv2 Run 4	rgv2_r04_s121	0.3125
14.178	1.25	B0001	529.845	4	29.7162	220	22.2544	520-2-KB	523.5	EO_14	Steady-state	2	480	480	rgv2_r04	0.757883	650	65557.7	67490.2	86776	73918	85797.8	0.913041	65766	MEF	c:\users\evan\skydrive\projects\12.lightsensorcharacterization\experiments\rgv2\rgv2_r04\measurements\flow\fcs\Cells123.fcs	0.8	37.02	36.8977	36.39	0.127267	FC002	Picard	60	37.03	36.3877	33.37	0.800501	16379	0.064216	1	ras	No	0.0466	1	rgv2_r04	RGv2 Run 4	rgv2_r04_s122	0.3125
12.905	1.25	B0001	529.838	4	27.9479	174	22.5691	520-2-KB	524	EO_14	Steady-state	3	480	480	rgv2_r04	0.778825	650	61917	66186.6	82926	69900.2	81893.5	0.946874	64584.8	MEF	c:\users\evan\skydrive\projects\12.lightsensorcharacterization\experiments\rgv2\rgv2_r04\measurements\flow\fcs\Cells124.fcs	0.8	37.02	36.8977	36.39	0.127267	FC002	Picard	60	37.03	36.3877	33.37	0.800501	16364	0.066056	2	ras	No	0.0468	1	rgv2_r04	RGv2 Run 4	rgv2_r04_s123	0.3125
11.785	1.25	B0001	527.997	4	27.7052	174	22.4493	520-2-KB	522	EO_14	Steady-state	4	480	480	rgv2_r04	0.831527	650	54681.3	63630.7	75356.5	61354	97748.8	1.03711	62661	MEF	c:\users\evan\skydrive\projects\12.lightsensorcharacterization\experiments\rgv2\rgv2_r04\measurements\flow\fcs\Cells125.fcs	0.8	37.02	36.8977	36.39	0.127267	FC002	Picard	60	37.03	36.3877	33.37	0.800501	16361	0.077096	3	ras	No	0.048	1	rgv2_r04	RGv2 Run 4	rgv2_r04_s124	0.3125
12.924	1.25	B0001	528.116	4	27.5595	178	22.3726	520-2-KB	522	EO_14	Steady-state	5	480	480	rgv2_r04	0.766671	650	62884.3	68454.2	85100.7	71881	72553.7	0.952326	65244.2	MEF	c:\users\evan\skydrive\projects\12.lightsensorcharacterization\experiments\rgv2\rgv2_r04\measurements\flow\fcs\Cells126.fcs	0.8	37.02	36.8977	36.39	0.127267	FC002	Picard	60	37.03	36.3877	33.37	0.800501	16382	0.066056	4	ras	No	0.0468	1	rgv2_r04	RGv2 Run 4	rgv2_r04_s125	0.3125
12.197	1.25	B0001	530.335	4	32.5544	178	22.6458	520-2-KB	526	EO_14	Steady-state	6	480	480	rgv2_r04	0.73324	650	71217.5	70054.7	92323.9	78898.4	83433.4	0.887911	67695.6	MEF	c:\users\evan\skydrive\projects\12.lightsensorcharacterization\experiments\rgv2\rgv2_r04\measurements\flow\fcs\Cells127.fcs	0.8	37.02	36.8977	36.39	0.127267	FC002	Picard	60	37.03	36.3877	33.37	0.800501	16360	0.079856	5	ras	No	0.0483	1	rgv2_r04	RGv2 Run 4	rgv2_r04_s126	0.3125
11.493	1.25	B0001	528.47	4	27.7238	174	22.6086	520-2-KB	522.5	EO_14	Steady-state	1	480	480	rgv2_r04	0.76751	650	60044.8	67062.4	81192.8	68610	85002.3	0.977444	62316.3	MEF	c:\users\evan\skydrive\projects\12.lightsensorcharacterization\experiments\rgv2\rgv2_r04\measurements\flow\fcs\Cells128.fcs	0.8	37.02	36.8977	36.39	0.127267	FC002	Picard	60	37.03	36.3877	33.37	0.800501	16405	0.078936	6	ras	No	0.0482	2	rgv2_r04	RGv2 Run 4	rgv2_r04_s127	0.3125
12.246	1.25	B0001	528.606	4	28.2685	174	22.5594	520-2-KB	523	EO_14	Steady-state	2	480	480	rgv2_r04	0.730356	650	69782	68516.3	91165.8	78166.8	72553.7	0.87654	66583.5	MEF	c:\users\evan\skydrive\projects\12.lightsensorcharacterization\experiments\rgv2\rgv2_r04\measurements\flow\fcs\Cells129.fcs	0.8	37.02	36.8977	36.39	0.127267	FC002	Picard	60	37.03	36.3877	33.37	0.800501	16444	0.068816	7	ras	No	0.0471	2	rgv2_r04	RGv2 Run 4	rgv2_r04_s128	0.3125
13.571	1.25	B0001	530.057	4	30.2803	185	22.3406	520-2-KB	524	EO_14	Steady-state	3	480	480	rgv2_r04	0.74597	650	67204.4	67289	88104.2	75308	82659.9	0.893517	65723.2	MEF	c:\users\evan\skydrive\projects\12.lightsensorcharacterization\experiments\rgv2\rgv2_r04\measurements\flow\fcs\Cells130.fcs	0.8	37.02	36.8977	36.39	0.127267	FC002	Picard	60	37.03	36.3877	33.37	0.800501	16436	0.059616	8	ras	No	0.0461	2	rgv2_r04	RGv2 Run 4	rgv2_r04_s129	0.3125
11.557	1.25	B0001	528.68	4	27.6443	173	22.6431	520-2-KB	522	EO_14	Steady-state	4	480	480	rgv2_r04	0.76027	650	66088.6	67490.2	87114	73918	72553.7	0.913041	66230.1	MEF	c:\users\evan\skydrive\projects\12.lightsensorcharacterization\experiments\rgv2\rgv2_r04\measurements\flow\fcs\Cells131.fcs	0.8	37.02	36.8977	36.39	0.127267	FC002	Picard	60	37.03	36.3877	33.37	0.800501	16372	0.074336	9	ras	No	0.0477	2	rgv2_r04	RGv2 Run 4	rgv2_r04_s130	0.3125
10.261	1.25	B0001	528.479	4	28.3766	172	22.5332	520-2-KB	522	EO_14	Steady-state	5	480	480	rgv2_r04	0.838377	650	53547.9	65175.2	75320.3	61354	55378.9	1.06228	63146.8	MEF	c:\users\evan\skydrive\projects\12.lightsensorcharacterization\experiments\rgv2\rgv2_r04\measurements\flow\fcs\Cells132.fcs	0.8	37.02	36.8977	36.39	0.127267	FC002	Picard	60	37.03	36.3877	33.37	0.800501	16409	0.096416	10	ras	No	0.0501	2	rgv2_r04	RGv2 Run 4	rgv2_r04_s131	0.3125
10.403	1.25	B0001	531.135	4	30.5177	186	22.5581	520-2-KB	526	EO_14	Steady-state	6	480	480	rgv2_r04	0.841763	650	45747.8	61449.5	65149.5	52125.9	69900.2	1.17887	54840.5	MEF	c:\users\evan\skydrive\projects\12.lightsensorcharacterization\experiments\rgv2\rgv2_r04\measurements\flow\fcs\Cells133.fcs	0.8	37.02	36.8977	36.39	0.127267	FC002	Picard	60	37.03	36.3877	33.37	0.800501	16404	0.101936	11	ras	No	0.0507	2	rgv2_r04	RGv2 Run 4	rgv2_r04_s132	0.3125
9.761	1.25	B0001	528.513	4	27.6874	174	22.2766	520-2-KB	522	EO_14	Steady-state	1	480	480	rgv2_r04	0.884048	650	45869.1	60945.9	66951.2	52858.8	55378.9	1.153	59188	MEF	c:\users\evan\skydrive\projects\12.lightsensorcharacterization\experiments\rgv2\rgv2_r04\measurements\flow\fcs\Cells134.fcs	0.8	37.02	36.8977	36.39	0.127267	FC002	Picard	60	37.03	36.3877	33.37	0.800501	16415	0.095496	12	ras	No	0.05	3	rgv2_r04	RGv2 Run 4	rgv2_r04_s133	0.3125
10.759	1.25	B0001	531.332	4	30.3439	182	22.428	520-2-KB	525.5	EO_14	Steady-state	2	480	480	rgv2_r04	0.84633	650	46801.1	59377.7	66698.8	54356.7	78166.8	1.09237	56449.2	MEF	c:\users\evan\skydrive\projects\12.lightsensorcharacterization\experiments\rgv2\rgv2_r04\measurements\flow\fcs\Cells135.fcs	0.8	37.02	36.8977	36.39	0.127267	FC002	Picard	60	37.03	36.3877	33.37	0.800501	16408	0.085376	13	ras	No	0.0489	3	rgv2_r04	RGv2 Run 4	rgv2_r04_s134	0.3125
12.095	1.25	B0001	527.937	4	28.3989	190	22.4793	520-2-KB	521	EO_14	Steady-state	3	480	480	rgv2_r04	0.812817	650	54731.6	64226.1	75039.3	61354	66719.3	1.04681	60993.2	MEF	c:\users\evan\skydrive\projects\12.lightsensorcharacterization\experiments\rgv2\rgv2_r04\measurements\flow\fcs\Cells136.fcs	0.8	37.02	36.8977	36.39	0.127267	FC002	Picard	60	37.03	36.3877	33.37	0.800501	16340	0.067896	14	ras	No	0.047	3	rgv2_r04	RGv2 Run 4	rgv2_r04_s135	0.3125
12.14	1.25	B0001	530.017	4	29.0023	191	22.4829	520-2-KB	523.5	EO_14	Steady-state	4	480	480	rgv2_r04	0.819299	650	54051.8	61826.5	73790.5	60221.6	89054.9	1.02665	60456.4	MEF	c:\users\evan\skydrive\projects\12.lightsensorcharacterization\experiments\rgv2\rgv2_r04\measurements\flow\fcs\Cells137.fcs	0.8	37.02	36.8977	36.39	0.127267	FC002	Picard	60	37.03	36.3877	33.37	0.800501	16400	0.069736	15	ras	No	0.0472	3	rgv2_r04	RGv2 Run 4	rgv2_r04_s136	0.3125
10.185	1.25	B0001	528.546	4	28.1875	168	22.5649	520-2-KB	522.5	EO_14	Steady-state	5	480	480	rgv2_r04	0.8464	650	46775.7	59910.2	66537.9	53852.8	85797.8	1.11248	56317.6	MEF	c:\users\evan\skydrive\projects\12.lightsensorcharacterization\experiments\rgv2\rgv2_r04\measurements\flow\fcs\Cells138.fcs	0.8	37.02	36.8977	36.39	0.127267	FC002	Picard	60	37.03	36.3877	33.37	0.800501	16431	0.092736	16	ras	No	0.0497	3	rgv2_r04	RGv2 Run 4	rgv2_r04_s137	0.3125
9.568	1.25	B0001	527.709	4	28.0884	171	22.576	520-2-KB	521.5	EO_14	Steady-state	6	480	480	rgv2_r04	0.874846	650	46241.5	61198.9	66130.1	51883.2	71214.6	1.17955	57853.7	MEF	c:\users\evan\skydrive\projects\12.lightsensorcharacterization\experiments\rgv2\rgv2_r04\measurements\flow\fcs\Cells139.fcs	0.8	37.02	36.8977	36.39	0.127267	FC002	Picard	60	37.03	36.3877	33.37	0.800501	16413	0.118496	17	ras	No	0.0525	3	rgv2_r04	RGv2 Run 4	rgv2_r04_s138	0.3125
10.547	1.25	B0001	528.432	4	27.9357	170	22.2503	520-2-KB	522.5	EO_14	Steady-state	1	480	480	rgv2_r04	0.795789	650	53201.9	62456.2	72625.5	60221.6	67973.9	1.03711	57794.6	MEF	c:\users\evan\skydrive\projects\12.lightsensorcharacterization\experiments\rgv2\rgv2_r04\measurements\flow\fcs\Cells140.fcs	0.8	37.02	36.8977	36.39	0.127267	FC002	Picard	60	37.03	36.3877	33.37	0.800501	16330	0.077096	18	ras	No	0.048	4	rgv2_r04	RGv2 Run 4	rgv2_r04_s139	0.3125
10.608	1.25	B0001	527.491	4	28.3236	171	22.5745	520-2-KB	521	EO_14	Steady-state	2	480	480	rgv2_r04	0.846541	650	47822	61247.1	67948.8	54865.4	70554.3	1.11631	57521.4	MEF	c:\users\evan\skydrive\projects\12.lightsensorcharacterization\experiments\rgv2\rgv2_r04\measurements\flow\fcs\Cells141.fcs	0.8	37.02	36.8977	36.39	0.127267	FC002	Picard	60	37.03	36.3877	33.37	0.800501	16384	0.078936	19	ras	No	0.0482	4	rgv2_r04	RGv2 Run 4	rgv2_r04_s140	0.3125
12.048	1.25	B0001	528.085	4	28.4852	171	22.518	520-2-KB	521.5	EO_14	Steady-state	3	480	480	rgv2_r04	0.782001	650	60922.9	65709.7	81584.5	67973.9	66719.3	0.96669	63799.2	MEF	c:\users\evan\skydrive\projects\12.lightsensorcharacterization\experiments\rgv2\rgv2_r04\measurements\flow\fcs\Cells142.fcs	0.8	37.02	36.8977	36.39	0.127267	FC002	Picard	60	37.03	36.3877	33.37	0.800501	16381	0.067896	20	ras	No	0.047	4	rgv2_r04	RGv2 Run 4	rgv2_r04_s141	0.3125
12.221	1.25	B0001	528.628	4	27.7378	180	22.5127	520-2-KB	523	EO_14	Steady-state	4	480	480	rgv2_r04	0.793375	650	55718.6	65380.3	77131.6	63683.1	56948.2	1.02665	61194.3	MEF	c:\users\evan\skydrive\projects\12.lightsensorcharacterization\experiments\rgv2\rgv2_r04\measurements\flow\fcs\Cells143.fcs	0.8	37.02	36.8977	36.39	0.127267	FC002	Picard	60	37.03	36.3877	33.37	0.800501	16376	0.067896	21	ras	No	0.047	4	rgv2_r04	RGv2 Run 4	rgv2_r04_s142	0.3125
12.74	1.25	B0001	528.414	4	27.6932	173	22.491	520-2-KB	521.5	EO_14	Steady-state	5	480	480	rgv2_r04	0.792495	650	57718	65568.1	79393.7	66719.3	93300.6	0.982745	62919.1	MEF	c:\users\evan\skydrive\projects\12.lightsensorcharacterization\experiments\rgv2\rgv2_r04\measurements\flow\fcs\Cells144.fcs	0.8	37.02	36.8977	36.39	0.127267	FC002	Picard	60	37.03	36.3877	33.37	0.800501	16368	0.063296	22	ras	No	0.0465	4	rgv2_r04	RGv2 Run 4	rgv2_r04_s143	0.3125
9.169	1.25	B0001	529.558	4	28.3179	181	22.5617	520-2-KB	524	EO_14	Steady-state	6	480	480	rgv2_r04	0.85241	650	45318.8	60380.9	64957.3	51402.1	81134.2	1.17468	55370.3	MEF	c:\users\evan\skydrive\projects\12.lightsensorcharacterization\experiments\rgv2\rgv2_r04\measurements\flow\fcs\Cells145.fcs	0.8	37.02	36.8977	36.39	0.127267	FC002	Picard	60	37.03	36.3877	33.37	0.800501	16454	0.106536	23	ras	No	0.0512	4	rgv2_r04	RGv2 Run 4	rgv2_r04_s144	0.3125
12.145	1.25	B0001	528.444	4	27.575	177	22.4983	520-2-KB	522.5	EO_16	Steady-state	1	480	480	rgv2_r04	0.814088	650	53568.8	61566.7	72776.6	60221.6	66100.7	1.02234	59246.5	MEF	c:\users\evan\skydrive\projects\12.lightsensorcharacterization\experiments\rgv2\rgv2_r04\measurements\flow\fcs\Cells170.fcs	0.8	37.02	36.8977	36.39	0.127267	FC002	Janeway	60	37.03	36.3877	33.37	0.800501	16355	0.065136	0	ras	No	0.0467	1	rgv2_r04	RGv2 Run 4	rgv2_r04_s169	0.00976562
12.802	1.25	B0001	529.836	4	29.0881	194	22.6035	520-2-KB	523.5	EO_16	Steady-state	2	480	480	rgv2_r04	0.819428	650	50425.6	60495	69616.4	57481.2	64880.7	1.05243	57045.6	MEF	c:\users\evan\skydrive\projects\12.lightsensorcharacterization\experiments\rgv2\rgv2_r04\measurements\flow\fcs\Cells171.fcs	0.8	37.02	36.8977	36.39	0.127267	FC002	Janeway	60	37.03	36.3877	33.37	0.800501	16416	0.066056	1	ras	No	0.0468	1	rgv2_r04	RGv2 Run 4	rgv2_r04_s170	0.00976562
13.613	1.25	B0001	528.002	4	28.504	175	22.5165	520-2-KB	522	EO_16	Steady-state	3	480	480	rgv2_r04	0.754123	650	59329.5	63538.5	78727.8	66719.3	97748.8	0.952326	59370.4	MEF	c:\users\evan\skydrive\projects\12.lightsensorcharacterization\experiments\rgv2\rgv2_r04\measurements\flow\fcs\Cells172.fcs	0.8	37.02	36.8977	36.39	0.127267	FC002	Janeway	60	37.03	36.3877	33.37	0.800501	16296	0.055016	2	ras	No	0.0456	1	rgv2_r04	RGv2 Run 4	rgv2_r04_s171	0.00976562
14.284	1.25	B0001	528.199	4	27.7668	176	22.5375	520-2-KB	522.5	EO_16	Steady-state	4	480	480	rgv2_r04	0.769279	650	57221.3	63761.2	76994.8	64880.7	78166.8	0.982745	59230.5	MEF	c:\users\evan\skydrive\projects\12.lightsensorcharacterization\experiments\rgv2\rgv2_r04\measurements\flow\fcs\Cells173.fcs	0.8	37.02	36.8977	36.39	0.127267	FC002	Janeway	60	37.03	36.3877	33.37	0.800501	16328	0.052256	3	ras	No	0.0453	1	rgv2_r04	RGv2 Run 4	rgv2_r04_s172	0.00976562
13.624	1.25	B0001	527.666	4	28.1501	180	22.5807	520-2-KB	521	EO_16	Steady-state	5	480	480	rgv2_r04	0.783488	650	60994.9	65326.6	82683.7	69900.2	78898.4	0.93457	64781.7	MEF	c:\users\evan\skydrive\projects\12.lightsensorcharacterization\experiments\rgv2\rgv2_r04\measurements\flow\fcs\Cells174.fcs	0.8	37.02	36.8977	36.39	0.127267	FC002	Janeway	60	37.03	36.3877	33.37	0.800501	16306	0.065136	4	ras	No	0.0467	1	rgv2_r04	RGv2 Run 4	rgv2_r04_s173	0.00976562
13.379	1.25	B0001	528.254	4	27.7164	179	22.7272	520-2-KB	521	EO_16	Steady-state	6	480	480	rgv2_r04	0.793622	650	56517.2	65042.7	77362.4	64880.7	71881	1.0025	61396.5	MEF	c:\users\evan\skydrive\projects\12.lightsensorcharacterization\experiments\rgv2\rgv2_r04\measurements\flow\fcs\Cells175.fcs	0.8	37.02	36.8977	36.39	0.127267	FC002	Janeway	60	37.03	36.3877	33.37	0.800501	16308	0.069736	5	ras	No	0.0472	1	rgv2_r04	RGv2 Run 4	rgv2_r04_s174	0.00976562
12.543	1.25	B0001	531.773	4	28.2835	189	22.4975	520-2-KB	525.5	EO_16	Steady-state	1	480	480	rgv2_r04	0.887426	650	41463.8	54726.7	59516.7	46396.2	53852.8	1.17955	52816.7	MEF	c:\users\evan\skydrive\projects\12.lightsensorcharacterization\experiments\rgv2\rgv2_r04\measurements\flow\fcs\Cells176.fcs	0.8	37.02	36.8977	36.39	0.127267	FC002	Janeway	60	37.03	36.3877	33.37	0.800501	16408	0.070656	6	ras	No	0.0473	2	rgv2_r04	RGv2 Run 4	rgv2_r04_s175	0.00976562
13.332	1.25	B0001	528.002	4	28.4639	171	22.6496	520-2-KB	521	EO_16	Steady-state	2	480	480	rgv2_r04	0.822482	650	49486.8	59661.3	68354.7	55897.1	72553.7	1.06734	56220.5	MEF	c:\users\evan\skydrive\projects\12.lightsensorcharacterization\experiments\rgv2\rgv2_r04\measurements\flow\fcs\Cells177.fcs	0.8	37.02	36.8977	36.39	0.127267	FC002	Janeway	60	37.03	36.3877	33.37	0.800501	16383	0.064216	7	ras	No	0.0466	2	rgv2_r04	RGv2 Run 4	rgv2_r04_s176	0.00976562
12.1	1.25	B0001	528.746	4	28.2568	199	22.548	520-2-KB	522	EO_16	Steady-state	3	480	480	rgv2_r04	0.8295	650	48845.3	59661.3	67794.5	54865.4	76724.1	1.08741	56235.5	MEF	c:\users\evan\skydrive\projects\12.lightsensorcharacterization\experiments\rgv2\rgv2_r04\measurements\flow\fcs\Cells178.fcs	0.8	37.02	36.8977	36.39	0.127267	FC002	Janeway	60	37.03	36.3877	33.37	0.800501	16356	0.068816	8	ras	No	0.0471	2	rgv2_r04	RGv2 Run 4	rgv2_r04_s177	0.00976562
12.411	1.25	B0001	531.422	4	31.7799	177	22.3862	520-2-KB	526	EO_16	Steady-state	4	480	480	rgv2_r04	0.843531	650	45902.8	61258.6	66467.1	53852.8	71214.6	1.13752	56067.1	MEF	c:\users\evan\skydrive\projects\12.lightsensorcharacterization\experiments\rgv2\rgv2_r04\measurements\flow\fcs\Cells179.fcs	0.8	37.02	36.8977	36.39	0.127267	FC002	Janeway	60	37.03	36.3877	33.37	0.800501	16393	0.068816	9	ras	No	0.0471	2	rgv2_r04	RGv2 Run 4	rgv2_r04_s178	0.00976562
12.403	1.25	B0001	528.013	4	27.7302	183	22.6865	520-2-KB	522	EO_16	Steady-state	5	480	480	rgv2_r04	0.846991	650	48267.9	59941.5	68271.8	55378.9	76012.8	1.08239	57825.6	MEF	c:\users\evan\skydrive\projects\12.lightsensorcharacterization\experiments\rgv2\rgv2_r04\measurements\flow\fcs\Cells180.fcs	0.8	37.02	36.8977	36.39	0.127267	FC002	Janeway	60	37.03	36.3877	33.37	0.800501	16353	0.075256	10	ras	No	0.0478	2	rgv2_r04	RGv2 Run 4	rgv2_r04_s179	0.00976562
12.153	1.25	B0001	527.865	4	28.0669	184	22.508	520-2-KB	521	EO_16	Steady-state	6	480	480	rgv2_r04	0.814735	650	49721.4	61061.1	69940.5	57481.2	64880.7	1.06228	56982.9	MEF	c:\users\evan\skydrive\projects\12.lightsensorcharacterization\experiments\rgv2\rgv2_r04\measurements\flow\fcs\Cells181.fcs	0.8	37.02	36.8977	36.39	0.127267	FC002	Janeway	60	37.03	36.3877	33.37	0.800501	16297	0.085376	11	ras	No	0.0489	2	rgv2_r04	RGv2 Run 4	rgv2_r04_s180	0.00976562
10.824	1.25	B0001	532.196	4	28.2392	190	22.6175	520-2-KB	526	EO_16	Steady-state	1	480	480	rgv2_r04	0.871732	650	45396	61258.6	67190.5	53353.5	76012.8	1.14817	58572.1	MEF	c:\users\evan\skydrive\projects\12.lightsensorcharacterization\experiments\rgv2\rgv2_r04\measurements\flow\fcs\Cells182.fcs	0.8	37.02	36.8977	36.39	0.127267	FC002	Janeway	60	37.03	36.3877	33.37	0.800501	16366	0.080776	12	ras	No	0.0484	3	rgv2_r04	RGv2 Run 4	rgv2_r04_s181	0.00976562
12.149	1.25	B0001	528.428	4	28.3109	175	22.6051	520-2-KB	522.5	EO_16	Steady-state	2	480	480	rgv2_r04	0.844722	650	49165	60782.7	68670.5	54865.4	82659.9	1.10785	58007.4	MEF	c:\users\evan\skydrive\projects\12.lightsensorcharacterization\experiments\rgv2\rgv2_r04\measurements\flow\fcs\Cells183.fcs	0.8	37.02	36.8977	36.39	0.127267	FC002	Janeway	60	37.03	36.3877	33.37	0.800501	16372	0.070656	13	ras	No	0.0473	3	rgv2_r04	RGv2 Run 4	rgv2_r04_s182	0.00976562
11.618	1.25	B0001	528.262	4	28.1654	175	22.6211	520-2-KB	522.5	EO_16	Steady-state	3	480	480	rgv2_r04	0.838142	650	49310	62790.7	70209.6	57481.2	71881	1.09237	58845.6	MEF	c:\users\evan\skydrive\projects\12.lightsensorcharacterization\experiments\rgv2\rgv2_r04\measurements\flow\fcs\Cells184.fcs	0.8	37.02	36.8977	36.39	0.127267	FC002	Janeway	60	37.03	36.3877	33.37	0.800501	16406	0.073416	14	ras	No	0.0476	3	rgv2_r04	RGv2 Run 4	rgv2_r04_s183	0.00976562
11.812	1.25	B0001	528.022	4	27.4337	180	22.5062	520-2-KB	522	EO_16	Steady-state	4	480	480	rgv2_r04	0.835897	650	49173.6	59941.5	68267.8	55378.9	73232.7	1.08239	57064.8	MEF	c:\users\evan\skydrive\projects\12.lightsensorcharacterization\experiments\rgv2\rgv2_r04\measurements\flow\fcs\Cells185.fcs	0.8	37.02	36.8977	36.39	0.127267	FC002	Janeway	60	37.03	36.3877	33.37	0.800501	16380	0.071576	15	ras	No	0.0474	3	rgv2_r04	RGv2 Run 4	rgv2_r04_s184	0.00976562
11.544	1.25	B0001	528.466	4	28.5467	200	22.5138	520-2-KB	522	EO_16	Steady-state	5	480	480	rgv2_r04	0.803372	650	52426.1	61608.2	71586.7	59663.3	74609.8	1.0326	57510.7	MEF	c:\users\evan\skydrive\projects\12.lightsensorcharacterization\experiments\rgv2\rgv2_r04\measurements\flow\fcs\Cells186.fcs	0.8	37.02	36.8977	36.39	0.127267	FC002	Janeway	60	37.03	36.3877	33.37	0.800501	16322	0.073416	16	ras	No	0.0476	3	rgv2_r04	RGv2 Run 4	rgv2_r04_s185	0.00976562
11.284	1.25	B0001	528.033	4	27.8332	179	22.3517	520-2-KB	522.5	EO_16	Steady-state	6	480	480	rgv2_r04	0.848195	650	46183	61831.9	67157	54356.7	73918	1.13752	56962.2	MEF	c:\users\evan\skydrive\projects\12.lightsensorcharacterization\experiments\rgv2\rgv2_r04\measurements\flow\fcs\Cells187.fcs	0.8	37.02	36.8977	36.39	0.127267	FC002	Janeway	60	37.03	36.3877	33.37	0.800501	16332	0.084456	17	ras	No	0.0488	3	rgv2_r04	RGv2 Run 4	rgv2_r04_s186	0.00976562
11.124	1.25	B0001	528.887	4	28.3352	173	22.6318	520-2-KB	522.5	EO_16	Steady-state	1	480	480	rgv2_r04	0.824767	650	50125.6	61925.7	69487.7	56948.2	87411.2	1.0874	57311.1	MEF	c:\users\evan\skydrive\projects\12.lightsensorcharacterization\experiments\rgv2\rgv2_r04\measurements\flow\fcs\Cells188.fcs	0.8	37.02	36.8977	36.39	0.127267	FC002	Janeway	60	37.03	36.3877	33.37	0.800501	16380	0.076176	18	ras	No	0.0479	4	rgv2_r04	RGv2 Run 4	rgv2_r04_s187	0.00976562
11.616	1.25	B0001	527.872	4	28.2257	172	22.593	520-2-KB	521.5	EO_16	Steady-state	2	480	480	rgv2_r04	0.839431	650	50061.1	60783.1	69767.6	55897.1	69252.1	1.08741	58565.1	MEF	c:\users\evan\skydrive\projects\12.lightsensorcharacterization\experiments\rgv2\rgv2_r04\measurements\flow\fcs\Cells189.fcs	0.8	37.02	36.8977	36.39	0.127267	FC002	Janeway	60	37.03	36.3877	33.37	0.800501	16349	0.075256	19	ras	No	0.0478	4	rgv2_r04	RGv2 Run 4	rgv2_r04_s188	0.00976562
12.133	1.25	B0001	528.067	4	27.6631	177	22.5419	520-2-KB	522.5	EO_16	Steady-state	3	480	480	rgv2_r04	0.818395	650	51361.3	62791.5	72350.1	60221.6	64880.7	1.04267	59211	MEF	c:\users\evan\skydrive\projects\12.lightsensorcharacterization\experiments\rgv2\rgv2_r04\measurements\flow\fcs\Cells190.fcs	0.8	37.02	36.8977	36.39	0.127267	FC002	Janeway	60	37.03	36.3877	33.37	0.800501	16357	0.064216	20	ras	No	0.0466	4	rgv2_r04	RGv2 Run 4	rgv2_r04_s189	0.00976562
12.172	1.25	B0001	528.466	4	28.2862	176	22.5517	520-2-KB	522	EO_16	Steady-state	4	480	480	rgv2_r04	0.816141	650	53388	63354.1	73485.1	60221.6	69900.2	1.05202	59974.2	MEF	c:\users\evan\skydrive\projects\12.lightsensorcharacterization\experiments\rgv2\rgv2_r04\measurements\flow\fcs\Cells191.fcs	0.8	37.02	36.8977	36.39	0.127267	FC002	Janeway	60	37.03	36.3877	33.37	0.800501	16347	0.065136	21	ras	No	0.0467	4	rgv2_r04	RGv2 Run 4	rgv2_r04_s190	0.00976562
13.176	1.25	B0001	529.525	4	27.8108	172	22.6839	520-2-KB	523.5	EO_16	Steady-state	5	480	480	rgv2_r04	0.746605	650	63292.3	65630.3	84689.3	72553.7	87411.2	0.904575	63229.5	MEF	c:\users\evan\skydrive\projects\12.lightsensorcharacterization\experiments\rgv2\rgv2_r04\measurements\flow\fcs\Cells192.fcs	0.8	37.02	36.8977	36.39	0.127267	FC002	Janeway	60	37.03	36.3877	33.37	0.800501	16262	0.057776	22	ras	No	0.0459	4	rgv2_r04	RGv2 Run 4	rgv2_r04_s191	0.00976562
10.787	1.25	B0001	533.051	4	29.2767	205	22.6502	520-2-KB	526.5	EO_16	Steady-state	6	480	480	rgv2_r04	0.84212	650	46816.9	59910.2	65939.1	53353.5	57481.2	1.12289	55528.6	MEF	c:\users\evan\skydrive\projects\12.lightsensorcharacterization\experiments\rgv2\rgv2_r04\measurements\flow\fcs\Cells193.fcs	0.8	37.02	36.8977	36.39	0.127267	FC002	Janeway	60	37.03	36.3877	33.37	0.800501	16355	0.086296	23	ras	No	0.049	4	rgv2_r04	RGv2 Run 4	rgv2_r04_s192	0.00976562
[truncated: 11 more columns]
