# Supplementary material for: A photoconversion model for full spectral programming and multiplexing of optogenetic systems
Source: Mol Syst Biol. 2017 Apr 24;13(4):926. doi: 10.15252/msb.20167456 (PMC5408778; doi:10.15252/msb.20167456)
Supplement: Supplementary file 10 — Dataset EV2 [file MSB-13-926-s010.zip › dataset_ev2_ccasr_data_and_analysis/ccasr_data/ras/rgv2_wholepop_ras_concise.xlsx]

## Sheet: Sheet1
Activating intensity	Bot Centroid (nm)	Bot LED ID	Col	Data time point	FL1 Mean	FL1 RCV	Growth temp mean	LPA	Maturation temp mean	OD	Program type	Row	Run ID	Run name	Sample ID	Spectral intensity	Strain ID	Top Centroid (nm)	Top LED ID	Well
1.25	528.675	520-2-KB	1	480	64527.9	1.17134	36.8868	Tori	36.787	0.129536	ras	1	rgv2_r05	RGv2 Run 5	rgv2_r05_s001	0.15625	RGv2	368.793	361-LS	1
1.25	529.519	520-2-KB	2	480	70038.5	1.07481	36.8868	Tori	36.787	0.101936	ras	1	rgv2_r05	RGv2 Run 5	rgv2_r05_s002	0.15625	RGv2	388.02	380-SB	2
1.25	528.631	520-2-KB	3	480	74772.7	1.01515	36.8868	Tori	36.787	0.095496	ras	1	rgv2_r05	RGv2 Run 5	rgv2_r05_s003	0.15625	RGv2	406.033	405-SB	3
1.25	529.109	520-2-KB	4	480	58060.8	1.27545	36.8868	Tori	36.787	0.127696	ras	1	rgv2_r05	RGv2 Run 5	rgv2_r05_s004	0.15625	RGv2	435.667	430-MB	4
1.25	531.1	520-2-KB	5	480	60615.1	1.21925	36.8868	Tori	36.787	0.139656	ras	1	rgv2_r05	RGv2 Run 5	rgv2_r05_s005	0.15625	RGv2	451.31	450-MB	5
1.25	527.4	520-2-KB	6	480	63952.5	1.15083	36.8868	Tori	36.787	0.140576	ras	1	rgv2_r05	RGv2 Run 5	rgv2_r05_s006	0.15625	RGv2	478.227	470-SB	6
1.25	527.855	520-2-KB	1	480	64035.1	1.20792	36.8868	Tori	36.787	0.157136	ras	2	rgv2_r05	RGv2 Run 5	rgv2_r05_s007	0.15625	RGv2	494.406	490-MB_R383	7
1.25	528.492	520-2-KB	2	480	64051.6	1.17613	36.8868	Tori	36.787	0.133216	ras	2	rgv2_r05	RGv2 Run 5	rgv2_r05_s008	0.15625	RGv2	523.553	505-SB	8
1.25	528.275	520-2-KB	3	480	67127.4	1.15567	36.8868	Tori	36.787	0.125856	ras	2	rgv2_r05	RGv2 Run 5	rgv2_r05_s009	0.15625	RGv2	528.6	520-2-KB	9
1.25	530.443	520-2-KB	4	480	70219.5	1.13531	36.8868	Tori	36.787	0.118496	ras	2	rgv2_r05	RGv2 Run 5	rgv2_r05_s010	0.15625	RGv2	547.845	525-SB_R2003	10
1.25	528.216	520-2-KB	5	480	61399	1.23814	36.8868	Tori	36.787	0.136896	ras	2	rgv2_r05	RGv2 Run 5	rgv2_r05_s011	0.15625	RGv2	572.624	570-KB	11
1.25	528.661	520-2-KB	6	480	59703.7	1.19195	36.8868	Tori	36.787	0.143336	ras	2	rgv2_r05	RGv2 Run 5	rgv2_r05_s012	0.15625	RGv2	593.722	590-SB	12
1.25	528.486	520-2-KB	1	480	60745	1.24975	36.8868	Tori	36.787	0.176456	ras	3	rgv2_r05	RGv2 Run 5	rgv2_r05_s013	0.15625	RGv2	611.035	605-SB	13
1.25	530.968	520-2-KB	2	480	59722.6	1.22878	36.8868	Tori	36.787	0.155296	ras	3	rgv2_r05	RGv2 Run 5	rgv2_r05_s014	0.15625	RGv2	635.952	630-SB	14
1.25	528.015	520-2-KB	3	480	66872.9	1.12476	36.8868	Tori	36.787	0.127696	ras	3	rgv2_r05	RGv2 Run 5	rgv2_r05_s015	0.15625	RGv2	655.099	660-LS	15
1.25	527.337	520-2-KB	4	480	60373.7	1.24505	36.8868	Tori	36.787	0.132296	ras	3	rgv2_r05	RGv2 Run 5	rgv2_r05_s016	0.15625	RGv2	677.448	680-MT	16
1.25	527.572	520-2-KB	5	480	61277.2	1.24505	36.8868	Tori	36.787	0.139656	ras	3	rgv2_r05	RGv2 Run 5	rgv2_r05_s017	0.15625	RGv2	695.942	700-MB	17
1.25	528.111	520-2-KB	6	480	59486.6	1.25441	36.8868	Tori	36.787	0.145176	ras	3	rgv2_r05	RGv2 Run 5	rgv2_r05_s018	0.15625	RGv2	722.46	720-MB	18
1.25	527.536	520-2-KB	1	480	60033.5	1.25673	36.8868	Tori	36.787	0.138736	ras	4	rgv2_r05	RGv2 Run 5	rgv2_r05_s019	0.15625	RGv2	740.156	740-MT	19
1.25	528.619	520-2-KB	2	480	73951.8	1.01947	36.8868	Tori	36.787	0.102856	ras	4	rgv2_r05	RGv2 Run 5	rgv2_r05_s020	0.15625	RGv2	754.607	760-MB	20
1.25	527.981	520-2-KB	3	480	74020.2	1.05961	36.8868	Tori	36.787	0.110216	ras	4	rgv2_r05	RGv2 Run 5	rgv2_r05_s021	0.15625	RGv2	782.057	780-MB	21
1.25	528.419	520-2-KB	4	480	68781.1	1.10515	36.8868	Tori	36.787	0.114816	ras	4	rgv2_r05	RGv2 Run 5	rgv2_r05_s022	0.15625	RGv2	835.443	850-VI	22
1.25	527.763	520-2-KB	5	480	72417.9	1.03495	36.8868	Tori	36.787	0.098256	ras	4	rgv2_r05	RGv2 Run 5	rgv2_r05_s023	0.15625	RGv2	954.189	940-VI	23
1.25	528.648	520-2-KB	6	480	58956.1	1.23348	36.8868	Tori	36.787	0.149776	ras	4	rgv2_r05	RGv2 Run 5	rgv2_r05_s024	0.15625	RGv2			24
1.25	528.128	520-2-KB	1	480	86003.4	0.934765	36.8868	Picard	36.787	0.063296	ras	1	rgv2_r05	RGv2 Run 5	rgv2_r05_s121	1.25	RGv2	368.85	361-LS	1
1.25	529.845	520-2-KB	2	480	95239.6	0.819802	36.8868	Picard	36.787	0.051336	ras	1	rgv2_r05	RGv2 Run 5	rgv2_r05_s122	1.25	RGv2	388.774	380-SB	2
1.25	529.838	520-2-KB	3	480	92370	0.86466	36.8868	Picard	36.787	0.050416	ras	1	rgv2_r05	RGv2 Run 5	rgv2_r05_s123	1.25	RGv2	404.638	405-SB	3
1.25	527.997	520-2-KB	4	480	83640.2	0.895539	36.8868	Picard	36.787	0.066976	ras	1	rgv2_r05	RGv2 Run 5	rgv2_r05_s124	1.25	RGv2	435.774	430-MB	4
1.25	528.116	520-2-KB	5	480	92333.3	0.87277	36.8868	Picard	36.787	0.063296	ras	1	rgv2_r05	RGv2 Run 5	rgv2_r05_s125	1.25	RGv2	450.149	450-MB	5
1.25	530.335	520-2-KB	6	480	104422	0.750189	36.8868	Picard	36.787	0.065136	ras	1	rgv2_r05	RGv2 Run 5	rgv2_r05_s126	1.25	RGv2	480.08	470-SB	6
1.25	528.47	520-2-KB	1	480	89350.5	0.853061	36.8868	Picard	36.787	0.081696	ras	2	rgv2_r05	RGv2 Run 5	rgv2_r05_s127	1.25	RGv2	493.618	490-MB_R383	7
1.25	528.606	520-2-KB	2	480	95072.6	0.839308	36.8868	Picard	36.787	0.071576	ras	2	rgv2_r05	RGv2 Run 5	rgv2_r05_s128	1.25	RGv2	523.236	505-SB	8
1.25	530.057	520-2-KB	3	480	100241	0.807874	36.8868	Picard	36.787	0.054096	ras	2	rgv2_r05	RGv2 Run 5	rgv2_r05_s129	1.25	RGv2	528.234	520-2-KB	9
1.25	528.68	520-2-KB	4	480	92070.2	0.866944	36.8868	Picard	36.787	0.077096	ras	2	rgv2_r05	RGv2 Run 5	rgv2_r05_s130	1.25	RGv2	550.351	525-SB_R2003	10
1.25	528.479	520-2-KB	5	480	81956.7	0.926079	36.8868	Picard	36.787	0.084456	ras	2	rgv2_r05	RGv2 Run 5	rgv2_r05_s131	1.25	RGv2	572.289	570-KB	11
1.25	531.135	520-2-KB	6	480	65550.9	1.17134	36.8868	Picard	36.787	0.089056	ras	2	rgv2_r05	RGv2 Run 5	rgv2_r05_s132	1.25	RGv2	593.877	590-SB	12
1.25	528.513	520-2-KB	1	480	62342	1.19342	36.8868	Picard	36.787	0.093656	ras	3	rgv2_r05	RGv2 Run 5	rgv2_r05_s133	1.25	RGv2	611.112	605-SB	13
1.25	531.332	520-2-KB	2	480	56106.8	1.24031	36.8868	Picard	36.787	0.090896	ras	3	rgv2_r05	RGv2 Run 5	rgv2_r05_s134	1.25	RGv2	637.448	630-SB	14
1.25	527.937	520-2-KB	3	480	62735.7	1.13104	36.8868	Picard	36.787	0.067896	ras	3	rgv2_r05	RGv2 Run 5	rgv2_r05_s135	1.25	RGv2	650.591	660-LS	15
1.25	530.017	520-2-KB	4	480	58448.1	1.21119	36.8868	Picard	36.787	0.082616	ras	3	rgv2_r05	RGv2 Run 5	rgv2_r05_s136	1.25	RGv2	677.063	680-MT	16
1.25	528.546	520-2-KB	5	480	58752.8	1.20313	36.8868	Picard	36.787	0.095496	ras	3	rgv2_r05	RGv2 Run 5	rgv2_r05_s137	1.25	RGv2	700.205	700-MB	17
1.25	527.709	520-2-KB	6	480	60821.8	1.19195	36.8868	Picard	36.787	0.096416	ras	3	rgv2_r05	RGv2 Run 5	rgv2_r05_s138	1.25	RGv2	722.479	720-MB	18
1.25	528.432	520-2-KB	1	480	61891.1	1.1567	36.8868	Picard	36.787	0.083536	ras	4	rgv2_r05	RGv2 Run 5	rgv2_r05_s139	1.25	RGv2	739.843	740-MT	19
1.25	527.491	520-2-KB	2	480	63390.5	1.16651	36.8868	Picard	36.787	0.082616	ras	4	rgv2_r05	RGv2 Run 5	rgv2_r05_s140	1.25	RGv2	754.616	760-MB	20
1.25	528.085	520-2-KB	3	480	66882.4	1.10515	36.8868	Picard	36.787	0.084456	ras	4	rgv2_r05	RGv2 Run 5	rgv2_r05_s141	1.25	RGv2	781.798	780-MB	21
1.25	528.628	520-2-KB	4	480	63514.1	1.15567	36.8868	Picard	36.787	0.084456	ras	4	rgv2_r05	RGv2 Run 5	rgv2_r05_s142	1.25	RGv2	851.342	850-VI	22
1.25	528.414	520-2-KB	5	480	77175.6	0.965263	36.8868	Picard	36.787	0.061456	ras	4	rgv2_r05	RGv2 Run 5	rgv2_r05_s143	1.25	RGv2	958.317	940-VI	23
1.25	529.558	520-2-KB	6	480	74612.7	1.01421	36.8868	Picard	36.787	0.075256	ras	4	rgv2_r05	RGv2 Run 5	rgv2_r05_s144	1.25	RGv2			24
1.25	530.734	520-2-KB	1	480	48094.4	1.36024		Shannen	36.5715	0.166336	ras	1	rgv2_r03	RGv2 Run 3	rgv2_r03_s049	10	RGv2	368.742	361-LS	1
1.25	528.545	520-2-KB	2	480	102803	0.805056		Shannen	36.5715	0.054096	ras	1	rgv2_r03	RGv2 Run 3	rgv2_r03_s050	10	RGv2	388.366	380-SB	2
1.25	528.507	520-2-KB	3	480	89472.5	0.848588		Shannen	36.5715	0.063296	ras	1	rgv2_r03	RGv2 Run 3	rgv2_r03_s051	10	RGv2	406.036	405-SB	3
1.25	527.65	520-2-KB	4	480	93530.9	0.829068		Shannen	36.5715	0.090896	ras	1	rgv2_r03	RGv2 Run 3	rgv2_r03_s052	10	RGv2	437.833	430-MB	4
1.25	528.02	520-2-KB	5	480	96918.4	0.803644		Shannen	36.5715	0.101016	ras	1	rgv2_r03	RGv2 Run 3	rgv2_r03_s053	10	RGv2	452.223	450-MB	5
1.25	529.062	520-2-KB	6	480	93342.2	0.78421		Shannen	36.5715	0.118496	ras	1	rgv2_r03	RGv2 Run 3	rgv2_r03_s054	10	RGv2	478.308	470-SB	6
1.25	527.855	520-2-KB	1	480	105852	0.74624		Shannen	36.5715	0.115736	ras	2	rgv2_r03	RGv2 Run 3	rgv2_r03_s055	10	RGv2	494.36	490-MB_R383	7
1.25	528.07	520-2-KB	2	480	100146	0.771979		Shannen	36.5715	0.131376	ras	2	rgv2_r03	RGv2 Run 3	rgv2_r03_s056	10	RGv2	523.608	505-SB	8
1.25	529.613	520-2-KB	3	480	97191.2	0.778123		Shannen	36.5715	0.134136	ras	2	rgv2_r03	RGv2 Run 3	rgv2_r03_s057	10	RGv2	530.347	520-2-KB	9
1.25	527.719	520-2-KB	4	480	100492	0.779183		Shannen	36.5715	0.130456	ras	2	rgv2_r03	RGv2 Run 3	rgv2_r03_s058	10	RGv2	547.595	525-SB_R2003	10
1.25	529.708	520-2-KB	5	480	94577.7	0.797614		Shannen	36.5715	0.131376	ras	2	rgv2_r03	RGv2 Run 3	rgv2_r03_s059	10	RGv2	572.689	570-KB	11
1.25	529.804	520-2-KB	6	480	76738.3	0.979842		Shannen	36.5715	0.144256	ras	2	rgv2_r03	RGv2 Run 3	rgv2_r03_s060	10	RGv2	593.819	590-SB	12
1.25	530.129	520-2-KB	1	480	39462.7	1.40819		Shannen	36.5715	0.178296	ras	3	rgv2_r03	RGv2 Run 3	rgv2_r03_s061	10	RGv2	610.953	605-SB	13
1.25	527.996	520-2-KB	2	480	21791.8	1.55279		Shannen	36.5715	0.190256	ras	3	rgv2_r03	RGv2 Run 3	rgv2_r03_s062	10	RGv2	633.268	630-SB	14
1.25	527.462	520-2-KB	3	480	12152.7	1.62821		Shannen	36.5715	0.167256	ras	3	rgv2_r03	RGv2 Run 3	rgv2_r03_s063	10	RGv2	655.135	660-LS	15
1.25	528.519	520-2-KB	4	480	32724.5	1.4491		Shannen	36.5715	0.141496	ras	3	rgv2_r03	RGv2 Run 3	rgv2_r03_s064	10	RGv2	676.729	680-MT	16
1.25	528.541	520-2-KB	5	480	30332.8	1.47162		Shannen	36.5715	0.142416	ras	3	rgv2_r03	RGv2 Run 3	rgv2_r03_s065	10	RGv2	699.654	700-MB	17
1.25	528.449	520-2-KB	6	480	55180.6	1.23826		Shannen	36.5715	0.119416	ras	3	rgv2_r03	RGv2 Run 3	rgv2_r03_s066	10	RGv2	722.977	720-MB	18
1.25	527.919	520-2-KB	1	480	52017	1.30904		Shannen	36.5715	0.154376	ras	4	rgv2_r03	RGv2 Run 3	rgv2_r03_s067	10	RGv2	739.559	740-MT	19
1.25	530.292	520-2-KB	2	480	52600.8	1.25925		Shannen	36.5715	0.152536	ras	4	rgv2_r03	RGv2 Run 3	rgv2_r03_s068	10	RGv2	754.323	760-MB	20
1.25	527.651	520-2-KB	3	480	68191.3	1.07904		Shannen	36.5715	0.109296	ras	4	rgv2_r03	RGv2 Run 3	rgv2_r03_s069	10	RGv2	782.489	780-MB	21
1.25	528.452	520-2-KB	4	480	68549.2	1.07413		Shannen	36.5715	0.099176	ras	4	rgv2_r03	RGv2 Run 3	rgv2_r03_s070	10	RGv2	858.46	850-VI	22
1.25	529.345	520-2-KB	5	480	72309.3	1.02445		Shannen	36.5715	0.103776	ras	4	rgv2_r03	RGv2 Run 3	rgv2_r03_s071	10	RGv2	954.515	940-VI	23
1.25	528.849	520-2-KB	6	480	59566.1	1.21739		Shannen	36.5715	0.141496	ras	4	rgv2_r03	RGv2 Run 3	rgv2_r03_s072	10	RGv2			24
1.25	529.801	520-2-KB	1	480	72981.2	1.00472		Jennie	36.5715	0.117576	ras	1	rgv2_r03	RGv2 Run 3	rgv2_r03_s073	0.625	RGv2	368.87	361-LS	1
1.25	529.364	520-2-KB	2	480	79557.8	0.965538		Jennie	36.5715	0.099176	ras	1	rgv2_r03	RGv2 Run 3	rgv2_r03_s074	0.625	RGv2	388.559	380-SB	2
1.25	527.426	520-2-KB	3	480	78870.4	0.960243		Jennie	36.5715	0.080776	ras	1	rgv2_r03	RGv2 Run 3	rgv2_r03_s075	0.625	RGv2	405.232	405-SB	3
1.25	527.755	520-2-KB	4	480	73643.2	1.0193		Jennie	36.5715	0.097336	ras	1	rgv2_r03	RGv2 Run 3	rgv2_r03_s076	0.625	RGv2	436.01	430-MB	4
1.25	528.419	520-2-KB	5	480	70771.5	1.02955		Jennie	36.5715	0.112976	ras	1	rgv2_r03	RGv2 Run 3	rgv2_r03_s077	0.625	RGv2	449.728	450-MB	5
1.25	527.491	520-2-KB	6	480	88156.4	0.840743		Jennie	36.5715	0.101936	ras	1	rgv2_r03	RGv2 Run 3	rgv2_r03_s078	0.625	RGv2	479.17	470-SB	6
1.25	528.216	520-2-KB	1	480	74571.4	0.999527		Jennie	36.5715	0.123096	ras	2	rgv2_r03	RGv2 Run 3	rgv2_r03_s079	0.625	RGv2	494.592	490-MB_R383	7
1.25	529.482	520-2-KB	2	480	78205	0.960243		Jennie	36.5715	0.125856	ras	2	rgv2_r03	RGv2 Run 3	rgv2_r03_s080	0.625	RGv2	520.492	505-SB	8
1.25	528.519	520-2-KB	3	480	77707.9	0.92129		Jennie	36.5715	0.102856	ras	2	rgv2_r03	RGv2 Run 3	rgv2_r03_s081	0.625	RGv2	528.097	520-2-KB	9
1.25	527.919	520-2-KB	4	480	86214.3	0.87151		Jennie	36.5715	0.094576	ras	2	rgv2_r03	RGv2 Run 3	rgv2_r03_s082	0.625	RGv2	548.427	525-SB_R2003	10
1.25	528.978	520-2-KB	5	480	73579.3	0.985088		Jennie	36.5715	0.109296	ras	2	rgv2_r03	RGv2 Run 3	rgv2_r03_s083	0.625	RGv2	572.853	570-KB	11
1.25	527.527	520-2-KB	6	480	65748.1	1.07904		Jennie	36.5715	0.110216	ras	2	rgv2_r03	RGv2 Run 3	rgv2_r03_s084	0.625	RGv2	593.479	590-SB	12
1.25	528.597	520-2-KB	1	480	57118.5	1.22008		Jennie	36.5715	0.135976	ras	3	rgv2_r03	RGv2 Run 3	rgv2_r03_s085	0.625	RGv2	611.12	605-SB	13
1.25	527.838	520-2-KB	2	480	57172.2	1.22682		Jennie	36.5715	0.121256	ras	3	rgv2_r03	RGv2 Run 3	rgv2_r03_s086	0.625	RGv2	635.405	630-SB	14
1.25	527.285	520-2-KB	3	480	57155.2	1.17595		Jennie	36.5715	0.105616	ras	3	rgv2_r03	RGv2 Run 3	rgv2_r03_s087	0.625	RGv2	651.041	660-LS	15
1.25	530.531	520-2-KB	4	480	59379.5	1.18555		Jennie	36.5715	0.107456	ras	3	rgv2_r03	RGv2 Run 3	rgv2_r03_s088	0.625	RGv2	676.045	680-MT	16
1.25	528.427	520-2-KB	5	480	64281.9	1.08911		Jennie	36.5715	0.154376	ras	3	rgv2_r03	RGv2 Run 3	rgv2_r03_s089	0.625	RGv2	700.818	700-MB	17
1.25	527.622	520-2-KB	6	480	63396.1	1.11454		Jennie	36.5715	0.110216	ras	3	rgv2_r03	RGv2 Run 3	rgv2_r03_s090	0.625	RGv2	722.442	720-MB	18
1.25	530.663	520-2-KB	1	480	58646	1.19029		Jennie	36.5715	0.124016	ras	4	rgv2_r03	RGv2 Run 3	rgv2_r03_s091	0.625	RGv2	740.3	740-MT	19
1.25	527.88	520-2-KB	2	480	64496.4	1.08415		Jennie	36.5715	0.106536	ras	4	rgv2_r03	RGv2 Run 3	rgv2_r03_s092	0.625	RGv2	755.259	760-MB	20
1.25	527.429	520-2-KB	3	480	76039.9	0.979842		Jennie	36.5715	0.076176	ras	4	rgv2_r03	RGv2 Run 3	rgv2_r03_s093	0.625	RGv2	771.074	780-MB	21
1.25	528.091	520-2-KB	4	480	66538.9	1.05928		Jennie	36.5715	0.094576	ras	4	rgv2_r03	RGv2 Run 3	rgv2_r03_s094	0.625	RGv2	853.33	850-VI	22
1.25	530.147	520-2-KB	5	480	70920.6	0.970784		Jennie	36.5715	0.078016	ras	4	rgv2_r03	RGv2 Run 3	rgv2_r03_s095	0.625	RGv2	956.238	940-VI	23
1.25	528.46	520-2-KB	6	480	60383.8	1.1447		Jennie	36.5715	0.109296	ras	4	rgv2_r03	RGv2 Run 3	rgv2_r03_s096	0.625	RGv2			24
1.25	528.128	520-2-KB	1	480	70179.5	1.03401		Picard	36.5715	0.088136	ras	1	rgv2_r03	RGv2 Run 3	rgv2_r03_s121	0.0195312	RGv2	368.85	361-LS	1
1.25	529.845	520-2-KB	2	480	65518.7	1.08911		Picard	36.5715	0.089056	ras	1	rgv2_r03	RGv2 Run 3	rgv2_r03_s122	0.0195312	RGv2	388.774	380-SB	2
1.25	529.838	520-2-KB	3	480	72988.9	0.999527		Picard	36.5715	0.080776	ras	1	rgv2_r03	RGv2 Run 3	rgv2_r03_s123	0.0195312	RGv2	404.638	405-SB	3
1.25	527.997	520-2-KB	4	480	71013.1	1.03916		Picard	36.5715	0.082616	ras	1	rgv2_r03	RGv2 Run 3	rgv2_r03_s124	0.0195312	RGv2	435.774	430-MB	4
1.25	528.116	520-2-KB	5	480	69847.4	1.0193		Picard	36.5715	0.081696	ras	1	rgv2_r03	RGv2 Run 3	rgv2_r03_s125	0.0195312	RGv2	450.149	450-MB	5
1.25	530.335	520-2-KB	6	480	70866.9	1.00472		Picard	36.5715	0.090896	ras	1	rgv2_r03	RGv2 Run 3	rgv2_r03_s126	0.0195312	RGv2	480.08	470-SB	6
1.25	528.47	520-2-KB	1	480	64786.3	1.08415		Picard	36.5715	0.089056	ras	2	rgv2_r03	RGv2 Run 3	rgv2_r03_s127	0.0195312	RGv2	493.618	490-MB_R383	7
1.25	528.606	520-2-KB	2	480	73912.9	0.979842		Picard	36.5715	0.071576	ras	2	rgv2_r03	RGv2 Run 3	rgv2_r03_s128	0.0195312	RGv2	523.236	505-SB	8
1.25	530.057	520-2-KB	3	480	72927.7	0.99428		Picard	36.5715	0.066976	ras	2	rgv2_r03	RGv2 Run 3	rgv2_r03_s129	0.0195312	RGv2	528.234	520-2-KB	9
1.25	528.68	520-2-KB	4	480	67793.5	1.06416		Picard	36.5715	0.075256	ras	2	rgv2_r03	RGv2 Run 3	rgv2_r03_s130	0.0195312	RGv2	550.351	525-SB_R2003	10
1.25	528.479	520-2-KB	5	480	61247.7	1.18555		Picard	36.5715	0.095496	ras	2	rgv2_r03	RGv2 Run 3	rgv2_r03_s131	0.0195312	RGv2	572.289	570-KB	11
1.25	531.135	520-2-KB	6	480	55444.8	1.23353		Picard	36.5715	0.110216	ras	2	rgv2_r03	RGv2 Run 3	rgv2_r03_s132	0.0195312	RGv2	593.877	590-SB	12
1.25	528.513	520-2-KB	1	480	63488.2	1.09928		Picard	36.5715	0.110216	ras	3	rgv2_r03	RGv2 Run 3	rgv2_r03_s133	0.0195312	RGv2	611.112	605-SB	13
1.25	531.332	520-2-KB	2	480	64376.4	1.10953		Picard	36.5715	0.095496	ras	3	rgv2_r03	RGv2 Run 3	rgv2_r03_s134	0.0195312	RGv2	637.448	630-SB	14
1.25	527.937	520-2-KB	3	480	69942.2	1.02955		Picard	36.5715	0.080776	ras	3	rgv2_r03	RGv2 Run 3	rgv2_r03_s135	0.0195312	RGv2	650.591	660-LS	15
1.25	530.017	520-2-KB	4	480	68727	1.04426		Picard	36.5715	0.078016	ras	3	rgv2_r03	RGv2 Run 3	rgv2_r03_s136	0.0195312	RGv2	677.063	680-MT	16
1.25	528.546	520-2-KB	5	480	64223.1	1.11402		Picard	36.5715	0.094576	ras	3	rgv2_r03	RGv2 Run 3	rgv2_r03_s137	0.0195312	RGv2	700.205	700-MB	17
1.25	527.709	520-2-KB	6	480	63630.8	1.1195		Picard	36.5715	0.094576	ras	3	rgv2_r03	RGv2 Run 3	rgv2_r03_s138	0.0195312	RGv2	722.479	720-MB	18
1.25	528.432	520-2-KB	1	480	62978.7	1.11454		Picard	36.5715	0.101936	ras	4	rgv2_r03	RGv2 Run 3	rgv2_r03_s139	0.0195312	RGv2	739.843	740-MT	19
1.25	527.491	520-2-KB	2	480	75316.2	0.969203		Picard	36.5715	0.070656	ras	4	rgv2_r03	RGv2 Run 3	rgv2_r03_s140	0.0195312	RGv2	754.616	760-MB	20
1.25	528.085	520-2-KB	3	480	77587	0.969203		Picard	36.5715	0.068816	ras	4	rgv2_r03	RGv2 Run 3	rgv2_r03_s141	0.0195312	RGv2	781.798	780-MB	21
1.25	528.628	520-2-KB	4	480	74091.3	0.999527		Picard	36.5715	0.066056	ras	4	rgv2_r03	RGv2 Run 3	rgv2_r03_s142	0.0195312	RGv2	851.342	850-VI	22
1.25	528.414	520-2-KB	5	480	74699.5	0.99428		Picard	36.5715	0.066976	ras	4	rgv2_r03	RGv2 Run 3	rgv2_r03_s143	0.0195312	RGv2	958.317	940-VI	23
1.25	529.558	520-2-KB	6	480	69754.1	1.04426		Picard	36.5715	0.087216	ras	4	rgv2_r03	RGv2 Run 3	rgv2_r03_s144	0.0195312	RGv2			24
1.25	528.675	520-2-KB	1	480	71291.8	1.06081	36.8867	Tori	36.4808	0.101936	ras	1	rgv2_r02	RGv2 Run 2	rgv2_r02_s001	0.078125	RGv2	368.793	361-LS	1
1.25	529.519	520-2-KB	2	480	69859.7	1.11532	36.8867	Tori	36.4808	0.103776	ras	1	rgv2_r02	RGv2 Run 2	rgv2_r02_s002	0.078125	RGv2	388.02	380-SB	2
1.25	528.631	520-2-KB	3	480	69529.1	1.08589	36.8867	Tori	36.4808	0.111136	ras	1	rgv2_r02	RGv2 Run 2	rgv2_r02_s003	0.078125	RGv2	406.033	405-SB	3
1.25	529.109	520-2-KB	4	480	70730.7	1.05095	36.8867	Tori	36.4808	0.105616	ras	1	rgv2_r02	RGv2 Run 2	rgv2_r02_s004	0.078125	RGv2	435.667	430-MB	4
1.25	531.1	520-2-KB	5	480	70136.6	1.08076	36.8867	Tori	36.4808	0.108376	ras	1	rgv2_r02	RGv2 Run 2	rgv2_r02_s005	0.078125	RGv2	451.31	450-MB	5
1.25	527.4	520-2-KB	6	480	59243.9	1.24624	36.8867	Tori	36.4808	0.133216	ras	1	rgv2_r02	RGv2 Run 2	rgv2_r02_s006	0.078125	RGv2	478.227	470-SB	6
1.25	527.855	520-2-KB	1	480	61357.9	1.21851	36.8867	Tori	36.4808	0.141496	ras	2	rgv2_r02	RGv2 Run 2	rgv2_r02_s007	0.078125	RGv2	494.406	490-MB_R383	7
1.25	528.492	520-2-KB	2	480	63280.6	1.19781	36.8867	Tori	36.4808	0.121256	ras	2	rgv2_r02	RGv2 Run 2	rgv2_r02_s008	0.078125	RGv2	523.553	505-SB	8
1.25	528.275	520-2-KB	3	480	67336.9	1.10617	36.8867	Tori	36.4808	0.113896	ras	2	rgv2_r02	RGv2 Run 2	rgv2_r02_s009	0.078125	RGv2	528.6	520-2-KB	9
1.25	530.443	520-2-KB	4	480	66838.9	1.12655	36.8867	Tori	36.4808	0.112056	ras	2	rgv2_r02	RGv2 Run 2	rgv2_r02_s010	0.078125	RGv2	547.845	525-SB_R2003	10
1.25	528.216	520-2-KB	5	480	67830.7	1.13636	36.8867	Tori	36.4808	0.116656	ras	2	rgv2_r02	RGv2 Run 2	rgv2_r02_s011	0.078125	RGv2	572.624	570-KB	11
1.25	528.661	520-2-KB	6	480	59864.8	1.28123	36.8867	Tori	36.4808	0.136896	ras	2	rgv2_r02	RGv2 Run 2	rgv2_r02_s012	0.078125	RGv2	593.722	590-SB	12
1.25	528.486	520-2-KB	1	480	64221.6	1.18344	36.8867	Tori	36.4808	0.152536	ras	3	rgv2_r02	RGv2 Run 2	rgv2_r02_s013	0.078125	RGv2	611.035	605-SB	13
1.25	530.968	520-2-KB	2	480	60864.5	1.22994	36.8867	Tori	36.4808	0.141496	ras	3	rgv2_r02	RGv2 Run 2	rgv2_r02_s014	0.078125	RGv2	635.952	630-SB	14
1.25	528.015	520-2-KB	3	480	63015.5	1.18344	36.8867	Tori	36.4808	0.125856	ras	3	rgv2_r02	RGv2 Run 2	rgv2_r02_s015	0.078125	RGv2	655.099	660-LS	15
1.25	527.337	520-2-KB	4	480	69052.9	1.10617	36.8867	Tori	36.4808	0.114816	ras	3	rgv2_r02	RGv2 Run 2	rgv2_r02_s016	0.078125	RGv2	677.448	680-MT	16
1.25	527.572	520-2-KB	5	480	64435.1	1.15674	36.8867	Tori	36.4808	0.132296	ras	3	rgv2_r02	RGv2 Run 2	rgv2_r02_s017	0.078125	RGv2	695.942	700-MB	17
1.25	528.111	520-2-KB	6	480	61706.7	1.21069	36.8867	Tori	36.4808	0.137816	ras	3	rgv2_r02	RGv2 Run 2	rgv2_r02_s018	0.078125	RGv2	722.46	720-MB	18
1.25	527.536	520-2-KB	1	480	64833.1	1.19781	36.8867	Tori	36.4808	0.153456	ras	4	rgv2_r02	RGv2 Run 2	rgv2_r02_s019	0.078125	RGv2	740.156	740-MT	19
1.25	528.619	520-2-KB	2	480	59806.1	1.2556	36.8867	Tori	36.4808	0.147936	ras	4	rgv2_r02	RGv2 Run 2	rgv2_r02_s020	0.078125	RGv2	754.607	760-MB	20
1.25	527.981	520-2-KB	3	480	64316.1	1.1519	36.8867	Tori	36.4808	0.119416	ras	4	rgv2_r02	RGv2 Run 2	rgv2_r02_s021	0.078125	RGv2	782.057	780-MB	21
1.25	528.419	520-2-KB	4	480	69594.7	1.08569	36.8867	Tori	36.4808	0.111136	ras	4	rgv2_r02	RGv2 Run 2	rgv2_r02_s022	0.078125	RGv2	835.443	850-VI	22
1.25	527.763	520-2-KB	5	480	67817.8	1.14598	36.8867	Tori	36.4808	0.120336	ras	4	rgv2_r02	RGv2 Run 2	rgv2_r02_s023	0.078125	RGv2	954.189	940-VI	23
1.25	528.648	520-2-KB	6	480	69683.6	1.10081	36.8867	Tori	36.4808	0.115736	ras	4	rgv2_r02	RGv2 Run 2	rgv2_r02_s024	0.078125	RGv2			24
1.25	530.734	520-2-KB	1	480	80435.1	1.04095	36.8867	Shannen	36.4808	0.098256	ras	1	rgv2_r02	RGv2 Run 2	rgv2_r02_s049	2.5	RGv2	368.742	361-LS	1
1.25	528.545	520-2-KB	2	480	86361.3	0.969797	36.8867	Shannen	36.4808	0.096416	ras	1	rgv2_r02	RGv2 Run 2	rgv2_r02_s050	2.5	RGv2	388.366	380-SB	2
1.25	528.507	520-2-KB	3	480	86178.5	0.930103	36.8867	Shannen	36.4808	0.081696	ras	1	rgv2_r02	RGv2 Run 2	rgv2_r02_s051	2.5	RGv2	406.036	405-SB	3
1.25	527.65	520-2-KB	4	480	82308.9	0.955369	36.8867	Shannen	36.4808	0.091816	ras	1	rgv2_r02	RGv2 Run 2	rgv2_r02_s052	2.5	RGv2	437.833	430-MB	4
1.25	528.02	520-2-KB	5	480	85297.8	0.926912	36.8867	Shannen	36.4808	0.104696	ras	1	rgv2_r02	RGv2 Run 2	rgv2_r02_s053	2.5	RGv2	452.223	450-MB	5
1.25	529.062	520-2-KB	6	480	95307.1	0.84007	36.8867	Shannen	36.4808	0.075256	ras	1	rgv2_r02	RGv2 Run 2	rgv2_r02_s054	2.5	RGv2	478.308	470-SB	6
1.25	527.855	520-2-KB	1	480	90964.7	0.890733	36.8867	Shannen	36.4808	0.135976	ras	2	rgv2_r02	RGv2 Run 2	rgv2_r02_s055	2.5	RGv2	494.36	490-MB_R383	7
1.25	528.07	520-2-KB	2	480	101323	0.782936	36.8867	Shannen	36.4808	0.113896	ras	2	rgv2_r02	RGv2 Run 2	rgv2_r02_s056	2.5	RGv2	523.608	505-SB	8
1.25	529.613	520-2-KB	3	480	90296.3	0.871166	36.8867	Shannen	36.4808	0.108376	ras	2	rgv2_r02	RGv2 Run 2	rgv2_r02_s057	2.5	RGv2	530.347	520-2-KB	9
1.25	527.719	520-2-KB	4	480	97385.5	0.80861	36.8867	Shannen	36.4808	0.103776	ras	2	rgv2_r02	RGv2 Run 2	rgv2_r02_s058	2.5	RGv2	547.595	525-SB_R2003	10
1.25	529.708	520-2-KB	5	480	89437.5	0.888012	36.8867	Shannen	36.4808	0.156216	ras	2	rgv2_r02	RGv2 Run 2	rgv2_r02_s059	2.5	RGv2	572.689	570-KB	11
1.25	529.804	520-2-KB	6	480	71701.2	1.06579	36.8867	Shannen	36.4808	0.103776	ras	2	rgv2_r02	RGv2 Run 2	rgv2_r02_s060	2.5	RGv2	593.819	590-SB	12
1.25	530.129	520-2-KB	1	480	54144.1	1.31911	36.8867	Shannen	36.4808	0.135976	ras	3	rgv2_r02	RGv2 Run 2	rgv2_r02_s061	2.5	RGv2	610.953	605-SB	13
1.25	527.996	520-2-KB	2	480	47283.1	1.42749	36.8867	Shannen	36.4808	0.126776	ras	3	rgv2_r02	RGv2 Run 2	rgv2_r02_s062	2.5	RGv2	633.268	630-SB	14
1.25	527.462	520-2-KB	3	480	42769.8	1.45442	36.8867	Shannen	36.4808	0.119416	ras	3	rgv2_r02	RGv2 Run 2	rgv2_r02_s063	2.5	RGv2	655.135	660-LS	15
1.25	528.519	520-2-KB	4	480	53899.9	1.32231	36.8867	Shannen	36.4808	0.135056	ras	3	rgv2_r02	RGv2 Run 2	rgv2_r02_s064	2.5	RGv2	676.729	680-MT	16
1.25	528.541	520-2-KB	5	480	55234.9	1.31765	36.8867	Shannen	36.4808	0.118496	ras	3	rgv2_r02	RGv2 Run 2	rgv2_r02_s065	2.5	RGv2	699.654	700-MB	17
1.25	528.449	520-2-KB	6	480	61129	1.17363	36.8867	Shannen	36.4808	0.111136	ras	3	rgv2_r02	RGv2 Run 2	rgv2_r02_s066	2.5	RGv2	722.977	720-MB	18
1.25	527.919	520-2-KB	1	480	60792.7	1.24624	36.8867	Shannen	36.4808	0.124016	ras	4	rgv2_r02	RGv2 Run 2	rgv2_r02_s067	2.5	RGv2	739.559	740-MT	19
1.25	530.292	520-2-KB	2	480	63496.7	1.1519	36.8867	Shannen	36.4808	0.103776	ras	4	rgv2_r02	RGv2 Run 2	rgv2_r02_s068	2.5	RGv2	754.323	760-MB	20
1.25	527.651	520-2-KB	3	480	60975.2	1.19455	36.8867	Shannen	36.4808	0.116656	ras	4	rgv2_r02	RGv2 Run 2	rgv2_r02_s069	2.5	RGv2	782.489	780-MB	21
1.25	528.452	520-2-KB	4	480	66050.8	1.13636	36.8867	Shannen	36.4808	0.102856	ras	4	rgv2_r02	RGv2 Run 2	rgv2_r02_s070	2.5	RGv2	858.46	850-VI	22
1.25	529.345	520-2-KB	5	480	70127	1.12655	36.8867	Shannen	36.4808	0.089976	ras	4	rgv2_r02	RGv2 Run 2	rgv2_r02_s071	2.5	RGv2	954.515	940-VI	23
1.25	528.849	520-2-KB	6	480	62473.8	1.20427	36.8867	Shannen	36.4808	0.108376	ras	4	rgv2_r02	RGv2 Run 2	rgv2_r02_s072	2.5	RGv2			24
1.25	528.675	520-2-KB	1	480	61494.4	1.22688	36.8922	Tori	36.5779	0.147016	ras	1	rgv2_r01	RGv2 Run 1	rgv2_r01_s001	20	RGv2	368.793	361-LS	1
1.25	529.519	520-2-KB	2	480	104496	0.833752	36.8922	Tori	36.5779	0.034776	ras	1	rgv2_r01	RGv2 Run 1	rgv2_r01_s002	20	RGv2	388.02	380-SB	2
1.25	528.631	520-2-KB	3	480	85739.2	0.901539	36.8922	Tori	36.5779	0.048576	ras	1	rgv2_r01	RGv2 Run 1	rgv2_r01_s003	20	RGv2	406.033	405-SB	3
1.25	529.109	520-2-KB	4	480	86747.7	0.858202	36.8922	Tori	36.5779	0.098256	ras	1	rgv2_r01	RGv2 Run 1	rgv2_r01_s004	20	RGv2	435.667	430-MB	4
1.25	531.1	520-2-KB	5	480	91984.1	0.831925	36.8922	Tori	36.5779	0.106536	ras	1	rgv2_r01	RGv2 Run 1	rgv2_r01_s005	20	RGv2	451.31	450-MB	5
1.25	527.4	520-2-KB	6	480	85786	0.868393	36.8922	Tori	36.5779	0.144256	ras	1	rgv2_r01	RGv2 Run 1	rgv2_r01_s006	20	RGv2	478.227	470-SB	6
1.25	527.855	520-2-KB	1	480	94646.2	0.812608	36.8922	Tori	36.5779	0.206816	ras	2	rgv2_r01	RGv2 Run 1	rgv2_r01_s007	20	RGv2	494.406	490-MB_R383	7
1.25	528.492	520-2-KB	2	480	109227	0.717765	36.8922	Tori	36.5779	0.149776	ras	2	rgv2_r01	RGv2 Run 1	rgv2_r01_s008	20	RGv2	523.553	505-SB	8
1.25	528.275	520-2-KB	3	480	115315	0.691889	36.8922	Tori	36.5779	0.117576	ras	2	rgv2_r01	RGv2 Run 1	rgv2_r01_s009	20	RGv2	528.6	520-2-KB	9
1.25	530.443	520-2-KB	4	480	109113	0.763778	36.8922	Tori	36.5779	0.126776	ras	2	rgv2_r01	RGv2 Run 1	rgv2_r01_s010	20	RGv2	547.845	525-SB_R2003	10
1.25	528.216	520-2-KB	5	480	100128	0.787398	36.8922	Tori	36.5779	0.155296	ras	2	rgv2_r01	RGv2 Run 1	rgv2_r01_s011	20	RGv2	572.624	570-KB	11
1.25	528.661	520-2-KB	6	480	78409.1	0.947978	36.8922	Tori	36.5779	0.166336	ras	2	rgv2_r01	RGv2 Run 1	rgv2_r01_s012	20	RGv2	593.722	590-SB	12
1.25	528.486	520-2-KB	1	480	34532.6	1.43882	36.8922	Tori	36.5779	0.272136	ras	3	rgv2_r01	RGv2 Run 1	rgv2_r01_s013	20	RGv2	611.035	605-SB	13
1.25	530.968	520-2-KB	2	480	10966.5	1.66225	36.8922	Tori	36.5779	0.263856	ras	3	rgv2_r01	RGv2 Run 1	rgv2_r01_s014	20	RGv2	635.952	630-SB	14
1.25	528.015	520-2-KB	3	480	6862.01	1.48968	36.8922	Tori	36.5779	0.182896	ras	3	rgv2_r01	RGv2 Run 1	rgv2_r01_s015	20	RGv2	655.099	660-LS	15
1.25	527.337	520-2-KB	4	480	21764.5	1.43887	36.8922	Tori	36.5779	0.143336	ras	3	rgv2_r01	RGv2 Run 1	rgv2_r01_s016	20	RGv2	677.448	680-MT	16
1.25	527.572	520-2-KB	5	480	13830.8	1.5668	36.8922	Tori	36.5779	0.190256	ras	3	rgv2_r01	RGv2 Run 1	rgv2_r01_s017	20	RGv2	695.942	700-MB	17
1.25	528.111	520-2-KB	6	480	41013.8	1.44334	36.8922	Tori	36.5779	0.178296	ras	3	rgv2_r01	RGv2 Run 1	rgv2_r01_s018	20	RGv2	722.46	720-MB	18
1.25	527.536	520-2-KB	1	480	61717.9	1.17027	36.8922	Tori	36.5779	0.152536	ras	4	rgv2_r01	RGv2 Run 1	rgv2_r01_s019	20	RGv2	740.156	740-MT	19
1.25	528.619	520-2-KB	2	480	71442.6	1.09493	36.8922	Tori	36.5779	0.137816	ras	4	rgv2_r01	RGv2 Run 1	rgv2_r01_s020	20	RGv2	754.607	760-MB	20
1.25	527.981	520-2-KB	3	480	79235.8	0.98674	36.8922	Tori	36.5779	0.105616	ras	4	rgv2_r01	RGv2 Run 1	rgv2_r01_s021	20	RGv2	782.057	780-MB	21
1.25	528.419	520-2-KB	4	480	82081.6	0.97765	36.8922	Tori	36.5779	0.098256	ras	4	rgv2_r01	RGv2 Run 1	rgv2_r01_s022	20	RGv2	835.443	850-VI	22
1.25	527.763	520-2-KB	5	480	76633.6	1.00625	36.8922	Tori	36.5779	0.108376	ras	4	rgv2_r01	RGv2 Run 1	rgv2_r01_s023	20	RGv2	954.189	940-VI	23
1.25	528.648	520-2-KB	6	480	76506.2	1.01134	36.8922	Tori	36.5779	0.117576	ras	4	rgv2_r01	RGv2 Run 1	rgv2_r01_s024	20	RGv2			24
1.25	529.801	520-2-KB	1	480	63614.5	1.21558	36.8922	Jennie	36.5779	0.096416	ras	1	rgv2_r01	RGv2 Run 1	rgv2_r01_s073	5	RGv2	368.87	361-LS	1
1.25	529.364	520-2-KB	2	480	94083.5	0.849164	36.8922	Jennie	36.5779	0.074336	ras	1	rgv2_r01	RGv2 Run 1	rgv2_r01_s074	5	RGv2	388.559	380-SB	2
1.25	527.426	520-2-KB	3	480	88148.4	0.901539	36.8922	Jennie	36.5779	0.077096	ras	1	rgv2_r01	RGv2 Run 1	rgv2_r01_s075	5	RGv2	405.232	405-SB	3
1.25	527.755	520-2-KB	4	480	87906.9	0.882108	36.8922	Jennie	36.5779	0.092736	ras	1	rgv2_r01	RGv2 Run 1	rgv2_r01_s076	5	RGv2	436.01	430-MB	4
1.25	528.419	520-2-KB	5	480	88832.6	0.882108	36.8922	Jennie	36.5779	0.106536	ras	1	rgv2_r01	RGv2 Run 1	rgv2_r01_s077	5	RGv2	449.728	450-MB	5
1.25	527.491	520-2-KB	6	480	95842.7	0.768163	36.8922	Jennie	36.5779	0.105616	ras	1	rgv2_r01	RGv2 Run 1	rgv2_r01_s078	5	RGv2	479.17	470-SB	6
1.25	528.216	520-2-KB	1	480	93436.6	0.814201	36.8922	Jennie	36.5779	0.153456	ras	2	rgv2_r01	RGv2 Run 1	rgv2_r01_s079	5	RGv2	494.592	490-MB_R383	7
1.25	529.482	520-2-KB	2	480	100558	0.769175	36.8922	Jennie	36.5779	0.131376	ras	2	rgv2_r01	RGv2 Run 1	rgv2_r01_s080	5	RGv2	520.492	505-SB	8
1.25	528.519	520-2-KB	3	480	100065	0.814201	36.8922	Jennie	36.5779	0.124936	ras	2	rgv2_r01	RGv2 Run 1	rgv2_r01_s081	5	RGv2	528.097	520-2-KB	9
1.25	527.919	520-2-KB	4	480	112720	0.743525	36.8922	Jennie	36.5779	0.092736	ras	2	rgv2_r01	RGv2 Run 1	rgv2_r01_s082	5	RGv2	548.427	525-SB_R2003	10
1.25	528.978	520-2-KB	5	480	94435.5	0.826071	36.8922	Jennie	36.5779	0.119416	ras	2	rgv2_r01	RGv2 Run 1	rgv2_r01_s083	5	RGv2	572.853	570-KB	11
1.25	527.527	520-2-KB	6	480	79104.5	0.967317	36.8922	Jennie	36.5779	0.100096	ras	2	rgv2_r01	RGv2 Run 1	rgv2_r01_s084	5	RGv2	593.479	590-SB	12
1.25	528.597	520-2-KB	1	480	47540.2	1.38168	36.8922	Jennie	36.5779	0.152536	ras	3	rgv2_r01	RGv2 Run 1	rgv2_r01_s085	5	RGv2	611.12	605-SB	13
1.25	527.838	520-2-KB	2	480	35013.3	1.47486	36.8922	Jennie	36.5779	0.150696	ras	3	rgv2_r01	RGv2 Run 1	rgv2_r01_s086	5	RGv2	635.405	630-SB	14
1.25	527.285	520-2-KB	3	480	30276.8	1.47486	36.8922	Jennie	36.5779	0.116656	ras	3	rgv2_r01	RGv2 Run 1	rgv2_r01_s087	5	RGv2	651.041	660-LS	15
1.25	530.531	520-2-KB	4	480	47415.9	1.37684	36.8922	Jennie	36.5779	0.192096	ras	3	rgv2_r01	RGv2 Run 1	rgv2_r01_s088	5	RGv2	676.045	680-MT	16
1.25	528.427	520-2-KB	5	480	49379.1	1.35955	36.8922	Jennie	36.5779	0.112976	ras	3	rgv2_r01	RGv2 Run 1	rgv2_r01_s089	5	RGv2	700.818	700-MB	17
1.25	527.622	520-2-KB	6	480	61979.9	1.16554	36.8922	Jennie	36.5779	0.182896	ras	3	rgv2_r01	RGv2 Run 1	rgv2_r01_s090	5	RGv2	722.442	720-MB	18
1.25	530.663	520-2-KB	1	480	56097.1	1.25449	36.8922	Jennie	36.5779	0.142416	ras	4	rgv2_r01	RGv2 Run 1	rgv2_r01_s091	5	RGv2	740.3	740-MT	19
1.25	527.88	520-2-KB	2	480	63490.5	1.15595	36.8922	Jennie	36.5779	0.121256	ras	4	rgv2_r01	RGv2 Run 1	rgv2_r01_s092	5	RGv2	755.259	760-MB	20
1.25	527.429	520-2-KB	3	480	69392	1.10452	36.8922	Jennie	36.5779	0.100096	ras	4	rgv2_r01	RGv2 Run 1	rgv2_r01_s093	5	RGv2	771.074	780-MB	21
1.25	528.091	520-2-KB	4	480	64793.6	1.15008	36.8922	Jennie	36.5779	0.111136	ras	4	rgv2_r01	RGv2 Run 1	rgv2_r01_s094	5	RGv2	853.33	850-VI	22
1.25	530.147	520-2-KB	5	480	66622.9	1.08002	36.8922	Jennie	36.5779	0.090896	ras	4	rgv2_r01	RGv2 Run 1	rgv2_r01_s095	5	RGv2	956.238	940-VI	23
1.25	528.46	520-2-KB	6	480	63616.2	1.17156	36.8922	Jennie	36.5779	0.192096	ras	4	rgv2_r01	RGv2 Run 1	rgv2_r01_s096	5	RGv2			24
1.25	529.801	520-2-KB	1	480	62761.1	1.18917	36.8977	Jennie	36.3877	0.129536	ras	1	rgv2_r04	RGv2 Run 4	rgv2_r04_s073	0.0390625	RGv2	368.87	361-LS	1
1.25	529.364	520-2-KB	2	480	71319	1.10259	36.8977	Jennie	36.3877	0.107456	ras	1	rgv2_r04	RGv2 Run 4	rgv2_r04_s074	0.0390625	RGv2	388.559	380-SB	2
1.25	527.426	520-2-KB	3	480	72199.2	1.05744	36.8977	Jennie	36.3877	0.091816	ras	1	rgv2_r04	RGv2 Run 4	rgv2_r04_s075	0.0390625	RGv2	405.232	405-SB	3
1.25	527.755	520-2-KB	4	480	71643.5	1.07235	36.8977	Jennie	36.3877	0.092736	ras	1	rgv2_r04	RGv2 Run 4	rgv2_r04_s076	0.0390625	RGv2	436.01	430-MB	4
1.25	528.419	520-2-KB	5	480	68281.2	1.14817	36.8977	Jennie	36.3877	0.095496	ras	1	rgv2_r04	RGv2 Run 4	rgv2_r04_s077	0.0390625	RGv2	449.728	450-MB	5
1.25	527.491	520-2-KB	6	480	69178.2	1.09237	36.8977	Jennie	36.3877	0.108376	ras	1	rgv2_r04	RGv2 Run 4	rgv2_r04_s078	0.0390625	RGv2	479.17	470-SB	6
1.25	528.216	520-2-KB	1	480	59254.3	1.27243	36.8977	Jennie	36.3877	0.134136	ras	2	rgv2_r04	RGv2 Run 4	rgv2_r04_s079	0.0390625	RGv2	494.592	490-MB_R383	7
1.25	529.482	520-2-KB	2	480	63416.9	1.21452	36.8977	Jennie	36.3877	0.125856	ras	2	rgv2_r04	RGv2 Run 4	rgv2_r04_s080	0.0390625	RGv2	520.492	505-SB	8
1.25	528.519	520-2-KB	3	480	65728.8	1.16862	36.8977	Jennie	36.3877	0.112056	ras	2	rgv2_r04	RGv2 Run 4	rgv2_r04_s081	0.0390625	RGv2	528.097	520-2-KB	9
1.25	527.919	520-2-KB	4	480	74589.3	1.01713	36.8977	Jennie	36.3877	0.095496	ras	2	rgv2_r04	RGv2 Run 4	rgv2_r04_s082	0.0390625	RGv2	548.427	525-SB_R2003	10
1.25	528.978	520-2-KB	5	480	63927.9	1.16862	36.8977	Jennie	36.3877	0.112976	ras	2	rgv2_r04	RGv2 Run 4	rgv2_r04_s083	0.0390625	RGv2	572.853	570-KB	11
1.25	527.527	520-2-KB	6	480	63880.5	1.16862	36.8977	Jennie	36.3877	0.123096	ras	2	rgv2_r04	RGv2 Run 4	rgv2_r04_s084	0.0390625	RGv2	593.479	590-SB	12
1.25	528.597	520-2-KB	1	480	61027.1	1.27968	36.8977	Jennie	36.3877	0.130456	ras	3	rgv2_r04	RGv2 Run 4	rgv2_r04_s085	0.0390625	RGv2	611.12	605-SB	13
1.25	527.838	520-2-KB	2	480	64323.6	1.15778	36.8977	Jennie	36.3877	0.112056	ras	3	rgv2_r04	RGv2 Run 4	rgv2_r04_s086	0.0390625	RGv2	635.405	630-SB	14
1.25	527.285	520-2-KB	3	480	65350	1.14329	36.8977	Jennie	36.3877	0.100096	ras	3	rgv2_r04	RGv2 Run 4	rgv2_r04_s087	0.0390625	RGv2	651.041	660-LS	15
1.25	530.531	520-2-KB	4	480	64249.4	1.16379	36.8977	Jennie	36.3877	0.106536	ras	3	rgv2_r04	RGv2 Run 4	rgv2_r04_s088	0.0390625	RGv2	676.045	680-MT	16
1.25	528.427	520-2-KB	5	480	71593.9	1.10756	36.8977	Jennie	36.3877	0.097336	ras	3	rgv2_r04	RGv2 Run 4	rgv2_r04_s089	0.0390625	RGv2	700.818	700-MB	17
1.25	527.622	520-2-KB	6	480	68868.8	1.12219	36.8977	Jennie	36.3877	0.117576	ras	3	rgv2_r04	RGv2 Run 4	rgv2_r04_s090	0.0390625	RGv2	722.442	720-MB	18
1.25	530.663	520-2-KB	1	480	59153	1.2421	36.8977	Jennie	36.3877	0.122176	ras	4	rgv2_r04	RGv2 Run 4	rgv2_r04_s091	0.0390625	RGv2	740.3	740-MT	19
1.25	527.88	520-2-KB	2	480	64219.8	1.15778	36.8977	Jennie	36.3877	0.114816	ras	4	rgv2_r04	RGv2 Run 4	rgv2_r04_s092	0.0390625	RGv2	755.259	760-MB	20
1.25	527.429	520-2-KB	3	480	68731	1.12781	36.8977	Jennie	36.3877	0.093656	ras	4	rgv2_r04	RGv2 Run 4	rgv2_r04_s093	0.0390625	RGv2	771.074	780-MB	21
1.25	528.091	520-2-KB	4	480	67353.8	1.14817	36.8977	Jennie	36.3877	0.102856	ras	4	rgv2_r04	RGv2 Run 4	rgv2_r04_s094	0.0390625	RGv2	853.33	850-VI	22
1.25	530.147	520-2-KB	5	480	74787.4	1.02749	36.8977	Jennie	36.3877	0.075256	ras	4	rgv2_r04	RGv2 Run 4	rgv2_r04_s095	0.0390625	RGv2	956.238	940-VI	23
1.25	528.46	520-2-KB	6	480	65578.4	1.16252	36.8977	Jennie	36.3877	0.124936	ras	4	rgv2_r04	RGv2 Run 4	rgv2_r04_s096	0.0390625	RGv2			24
1.25	528.128	520-2-KB	1	480	84758.6	0.938095	36.8977	Picard	36.3877	0.071576	ras	1	rgv2_r04	RGv2 Run 4	rgv2_r04_s121	0.3125	RGv2	368.85	361-LS	1
1.25	529.845	520-2-KB	2	480	86776	0.913041	36.8977	Picard	36.3877	0.064216	ras	1	rgv2_r04	RGv2 Run 4	rgv2_r04_s122	0.3125	RGv2	388.774	380-SB	2
1.25	529.838	520-2-KB	3	480	82926	0.946874	36.8977	Picard	36.3877	0.066056	ras	1	rgv2_r04	RGv2 Run 4	rgv2_r04_s123	0.3125	RGv2	404.638	405-SB	3
1.25	527.997	520-2-KB	4	480	75356.5	1.03711	36.8977	Picard	36.3877	0.077096	ras	1	rgv2_r04	RGv2 Run 4	rgv2_r04_s124	0.3125	RGv2	435.774	430-MB	4
1.25	528.116	520-2-KB	5	480	85100.7	0.952326	36.8977	Picard	36.3877	0.066056	ras	1	rgv2_r04	RGv2 Run 4	rgv2_r04_s125	0.3125	RGv2	450.149	450-MB	5
1.25	530.335	520-2-KB	6	480	92323.9	0.887911	36.8977	Picard	36.3877	0.079856	ras	1	rgv2_r04	RGv2 Run 4	rgv2_r04_s126	0.3125	RGv2	480.08	470-SB	6
1.25	528.47	520-2-KB	1	480	81192.8	0.977444	36.8977	Picard	36.3877	0.078936	ras	2	rgv2_r04	RGv2 Run 4	rgv2_r04_s127	0.3125	RGv2	493.618	490-MB_R383	7
1.25	528.606	520-2-KB	2	480	91165.8	0.87654	36.8977	Picard	36.3877	0.068816	ras	2	rgv2_r04	RGv2 Run 4	rgv2_r04_s128	0.3125	RGv2	523.236	505-SB	8
1.25	530.057	520-2-KB	3	480	88104.2	0.893517	36.8977	Picard	36.3877	0.059616	ras	2	rgv2_r04	RGv2 Run 4	rgv2_r04_s129	0.3125	RGv2	528.234	520-2-KB	9
1.25	528.68	520-2-KB	4	480	87114	0.913041	36.8977	Picard	36.3877	0.074336	ras	2	rgv2_r04	RGv2 Run 4	rgv2_r04_s130	0.3125	RGv2	550.351	525-SB_R2003	10
1.25	528.479	520-2-KB	5	480	75320.3	1.06228	36.8977	Picard	36.3877	0.096416	ras	2	rgv2_r04	RGv2 Run 4	rgv2_r04_s131	0.3125	RGv2	572.289	570-KB	11
1.25	531.135	520-2-KB	6	480	65149.5	1.17887	36.8977	Picard	36.3877	0.101936	ras	2	rgv2_r04	RGv2 Run 4	rgv2_r04_s132	0.3125	RGv2	593.877	590-SB	12
1.25	528.513	520-2-KB	1	480	66951.2	1.153	36.8977	Picard	36.3877	0.095496	ras	3	rgv2_r04	RGv2 Run 4	rgv2_r04_s133	0.3125	RGv2	611.112	605-SB	13
1.25	531.332	520-2-KB	2	480	66698.8	1.09237	36.8977	Picard	36.3877	0.085376	ras	3	rgv2_r04	RGv2 Run 4	rgv2_r04_s134	0.3125	RGv2	637.448	630-SB	14
1.25	527.937	520-2-KB	3	480	75039.3	1.04681	36.8977	Picard	36.3877	0.067896	ras	3	rgv2_r04	RGv2 Run 4	rgv2_r04_s135	0.3125	RGv2	650.591	660-LS	15
1.25	530.017	520-2-KB	4	480	73790.5	1.02665	36.8977	Picard	36.3877	0.069736	ras	3	rgv2_r04	RGv2 Run 4	rgv2_r04_s136	0.3125	RGv2	677.063	680-MT	16
1.25	528.546	520-2-KB	5	480	66537.9	1.11248	36.8977	Picard	36.3877	0.092736	ras	3	rgv2_r04	RGv2 Run 4	rgv2_r04_s137	0.3125	RGv2	700.205	700-MB	17
1.25	527.709	520-2-KB	6	480	66130.1	1.17955	36.8977	Picard	36.3877	0.118496	ras	3	rgv2_r04	RGv2 Run 4	rgv2_r04_s138	0.3125	RGv2	722.479	720-MB	18
1.25	528.432	520-2-KB	1	480	72625.5	1.03711	36.8977	Picard	36.3877	0.077096	ras	4	rgv2_r04	RGv2 Run 4	rgv2_r04_s139	0.3125	RGv2	739.843	740-MT	19
1.25	527.491	520-2-KB	2	480	67948.8	1.11631	36.8977	Picard	36.3877	0.078936	ras	4	rgv2_r04	RGv2 Run 4	rgv2_r04_s140	0.3125	RGv2	754.616	760-MB	20
1.25	528.085	520-2-KB	3	480	81584.5	0.96669	36.8977	Picard	36.3877	0.067896	ras	4	rgv2_r04	RGv2 Run 4	rgv2_r04_s141	0.3125	RGv2	781.798	780-MB	21
1.25	528.628	520-2-KB	4	480	77131.6	1.02665	36.8977	Picard	36.3877	0.067896	ras	4	rgv2_r04	RGv2 Run 4	rgv2_r04_s142	0.3125	RGv2	851.342	850-VI	22
1.25	528.414	520-2-KB	5	480	79393.7	0.982745	36.8977	Picard	36.3877	0.063296	ras	4	rgv2_r04	RGv2 Run 4	rgv2_r04_s143	0.3125	RGv2	958.317	940-VI	23
1.25	529.558	520-2-KB	6	480	64957.3	1.17468	36.8977	Picard	36.3877	0.106536	ras	4	rgv2_r04	RGv2 Run 4	rgv2_r04_s144	0.3125	RGv2			24
1.25	528.444	520-2-KB	1	480	72776.6	1.02234	36.8977	Janeway	36.3877	0.065136	ras	1	rgv2_r04	RGv2 Run 4	rgv2_r04_s169	0.00976562	RGv2	368.879	361-LS	1
1.25	529.836	520-2-KB	2	480	69616.4	1.05243	36.8977	Janeway	36.3877	0.066056	ras	1	rgv2_r04	RGv2 Run 4	rgv2_r04_s170	0.00976562	RGv2	388.324	380-SB	2
1.25	528.002	520-2-KB	3	480	78727.8	0.952326	36.8977	Janeway	36.3877	0.055016	ras	1	rgv2_r04	RGv2 Run 4	rgv2_r04_s171	0.00976562	RGv2	405.711	405-SB	3
1.25	528.199	520-2-KB	4	480	76994.8	0.982745	36.8977	Janeway	36.3877	0.052256	ras	1	rgv2_r04	RGv2 Run 4	rgv2_r04_s172	0.00976562	RGv2	435.664	430-MB	4
1.25	527.666	520-2-KB	5	480	82683.7	0.93457	36.8977	Janeway	36.3877	0.065136	ras	1	rgv2_r04	RGv2 Run 4	rgv2_r04_s173	0.00976562	RGv2	451.98	450-MB	5
1.25	528.254	520-2-KB	6	480	77362.4	1.0025	36.8977	Janeway	36.3877	0.069736	ras	1	rgv2_r04	RGv2 Run 4	rgv2_r04_s174	0.00976562	RGv2	478.271	470-SB	6
1.25	531.773	520-2-KB	1	480	59516.7	1.17955	36.8977	Janeway	36.3877	0.070656	ras	2	rgv2_r04	RGv2 Run 4	rgv2_r04_s175	0.00976562	RGv2	494.702	490-MB_R383	7
1.25	528.002	520-2-KB	2	480	68354.7	1.06734	36.8977	Janeway	36.3877	0.064216	ras	2	rgv2_r04	RGv2 Run 4	rgv2_r04_s176	0.00976562	RGv2	524.08	505-SB	8
1.25	528.746	520-2-KB	3	480	67794.5	1.08741	36.8977	Janeway	36.3877	0.068816	ras	2	rgv2_r04	RGv2 Run 4	rgv2_r04_s177	0.00976562	RGv2	527.785	520-2-KB	9
1.25	531.422	520-2-KB	4	480	66467.1	1.13752	36.8977	Janeway	36.3877	0.068816	ras	2	rgv2_r04	RGv2 Run 4	rgv2_r04_s178	0.00976562	RGv2	547.492	525-SB_R2003	10
1.25	528.013	520-2-KB	5	480	68271.8	1.08239	36.8977	Janeway	36.3877	0.075256	ras	2	rgv2_r04	RGv2 Run 4	rgv2_r04_s179	0.00976562	RGv2	572.201	570-KB	11
1.25	527.865	520-2-KB	6	480	69940.5	1.06228	36.8977	Janeway	36.3877	0.085376	ras	2	rgv2_r04	RGv2 Run 4	rgv2_r04_s180	0.00976562	RGv2	593.842	590-SB	12
1.25	532.196	520-2-KB	1	480	67190.5	1.14817	36.8977	Janeway	36.3877	0.080776	ras	3	rgv2_r04	RGv2 Run 4	rgv2_r04_s181	0.00976562	RGv2	611.076	605-SB	13
1.25	528.428	520-2-KB	2	480	68670.5	1.10785	36.8977	Janeway	36.3877	0.070656	ras	3	rgv2_r04	RGv2 Run 4	rgv2_r04_s182	0.00976562	RGv2	636.635	630-SB	14
1.25	528.262	520-2-KB	3	480	70209.6	1.09237	36.8977	Janeway	36.3877	0.073416	ras	3	rgv2_r04	RGv2 Run 4	rgv2_r04_s183	0.00976562	RGv2	652.017	660-LS	15
1.25	528.022	520-2-KB	4	480	68267.8	1.08239	36.8977	Janeway	36.3877	0.071576	ras	3	rgv2_r04	RGv2 Run 4	rgv2_r04_s184	0.00976562	RGv2	675.956	680-MT	16
1.25	528.466	520-2-KB	5	480	71586.7	1.0326	36.8977	Janeway	36.3877	0.073416	ras	3	rgv2_r04	RGv2 Run 4	rgv2_r04_s185	0.00976562	RGv2	699.983	700-MB	17
1.25	528.033	520-2-KB	6	480	67157	1.13752	36.8977	Janeway	36.3877	0.084456	ras	3	rgv2_r04	RGv2 Run 4	rgv2_r04_s186	0.00976562	RGv2	723.046	720-MB	18
1.25	528.887	520-2-KB	1	480	69487.7	1.0874	36.8977	Janeway	36.3877	0.076176	ras	4	rgv2_r04	RGv2 Run 4	rgv2_r04_s187	0.00976562	RGv2	739.915	740-MT	19
1.25	527.872	520-2-KB	2	480	69767.6	1.08741	36.8977	Janeway	36.3877	0.075256	ras	4	rgv2_r04	RGv2 Run 4	rgv2_r04_s188	0.00976562	RGv2	755.063	760-MB	20
1.25	528.067	520-2-KB	3	480	72350.1	1.04267	36.8977	Janeway	36.3877	0.064216	ras	4	rgv2_r04	RGv2 Run 4	rgv2_r04_s189	0.00976562	RGv2	783.599	780-MB	21
1.25	528.466	520-2-KB	4	480	73485.1	1.05202	36.8977	Janeway	36.3877	0.065136	ras	4	rgv2_r04	RGv2 Run 4	rgv2_r04_s190	0.00976562	RGv2	846.869	850-VI	22
1.25	529.525	520-2-KB	5	480	84689.3	0.904575	36.8977	Janeway	36.3877	0.057776	ras	4	rgv2_r04	RGv2 Run 4	rgv2_r04_s191	0.00976562	RGv2	953.167	940-VI	23
1.25	533.051	520-2-KB	6	480	65939.1	1.12289	36.8977	Janeway	36.3877	0.086296	ras	4	rgv2_r04	RGv2 Run 4	rgv2_r04_s192	0.00976562	RGv2			24
