# Supplementary material for: A photoconversion model for full spectral programming and multiplexing of optogenetic systems
Source: Mol Syst Biol. 2017 Apr 24;13(4):926. doi: 10.15252/msb.20167456 (PMC5408778; doi:10.15252/msb.20167456)
Supplement: Supplementary file 10 — Dataset EV2 [file MSB-13-926-s010.zip › dataset_ev2_ccasr_data_and_analysis/ccasr_data/ras/rgv2_wholepop_ras_histograms.xlsx]

## Sheet: Sheet1
Sample ID	Channel	Unnamed: 2	Bin 1	Bin 2	Bin 3	Bin 4	Bin 5	Bin 6	Bin 7	Bin 8	Bin 9	Bin 10	Bin 11	Bin 12	Bin 13	Bin 14	Bin 15	Bin 16	Bin 17	Bin 18	Bin 19	Bin 20	Bin 21	Bin 22	Bin 23	Bin 24	Bin 25	Bin 26	Bin 27	Bin 28	Bin 29	Bin 30	Bin 31	Bin 32	Bin 33	Bin 34	Bin 35	Bin 36	Bin 37	Bin 38	Bin 39	Bin 40	Bin 41	Bin 42	Bin 43	Bin 44	Bin 45	Bin 46	Bin 47
rgv2_r05_s001	FL1	Bin Values (MEF)	56.8426	57.3757	57.9138	58.457	59.0053	59.5588	60.1174	60.6812	61.2504	61.8249	62.4047	62.9901	63.5809	64.1772	64.7791	65.3867	66	66.619	67.2439	67.8746	68.5112	69.1538	69.8024	70.4571	71.118	71.785	72.4583	73.1379	73.8239	74.5163	75.2152	75.9207	76.6328	77.3515	78.077	78.8093	79.5485	80.2946	81.0477	81.8079	82.5752	83.3497	84.1315	84.9206	85.7171	86.521	87.3325
rgv2_r05_s001	FL1	Counts	0	0	0	0	0	0	0	0	0	0	0	0	0	0	0	0	0	0	0	0	0	0	0	0	0	0	0	0	0	0	0	0	0	0	0	0	1	0	0	0	0	1	0	0	0	0	0
rgv2_r05_s002	FL1	Bin Values (MEF)	56.8426	57.3757	57.9138	58.457	59.0053	59.5588	60.1174	60.6812	61.2504	61.8249	62.4047	62.9901	63.5809	64.1772	64.7791	65.3867	66	66.619	67.2439	67.8746	68.5112	69.1538	69.8024	70.4571	71.118	71.785	72.4583	73.1379	73.8239	74.5163	75.2152	75.9207	76.6328	77.3515	78.077	78.8093	79.5485	80.2946	81.0477	81.8079	82.5752	83.3497	84.1315	84.9206	85.7171	86.521	87.3325
rgv2_r05_s002	FL1	Counts	0	0	0	0	0	0	0	0	0	0	0	0	0	0	1	0	0	0	0	0	0	0	0	0	0	0	0	0	0	0	0	0	0	0	0	0	0	0	0	0	0	0	0	0	0	0	0
rgv2_r05_s003	FL1	Bin Values (MEF)	56.8426	57.3757	57.9138	58.457	59.0053	59.5588	60.1174	60.6812	61.2504	61.8249	62.4047	62.9901	63.5809	64.1772	64.7791	65.3867	66	66.619	67.2439	67.8746	68.5112	69.1538	69.8024	70.4571	71.118	71.785	72.4583	73.1379	73.8239	74.5163	75.2152	75.9207	76.6328	77.3515	78.077	78.8093	79.5485	80.2946	81.0477	81.8079	82.5752	83.3497	84.1315	84.9206	85.7171	86.521	87.3325
rgv2_r05_s003	FL1	Counts	0	0	0	0	0	0	0	0	0	0	0	0	1	0	0	0	0	0	0	0	0	0	0	0	0	0	0	0	0	0	0	0	0	0	0	0	0	0	0	1	0	0	0	0	0	0	0
rgv2_r05_s004	FL1	Bin Values (MEF)	56.8426	57.3757	57.9138	58.457	59.0053	59.5588	60.1174	60.6812	61.2504	61.8249	62.4047	62.9901	63.5809	64.1772	64.7791	65.3867	66	66.619	67.2439	67.8746	68.5112	69.1538	69.8024	70.4571	71.118	71.785	72.4583	73.1379	73.8239	74.5163	75.2152	75.9207	76.6328	77.3515	78.077	78.8093	79.5485	80.2946	81.0477	81.8079	82.5752	83.3497	84.1315	84.9206	85.7171	86.521	87.3325
rgv2_r05_s004	FL1	Counts	0	0	0	0	0	0	0	0	0	1	0	0	0	0	0	0	0	0	0	0	0	0	0	0	0	0	0	0	0	0	0	0	0	0	0	0	0	0	0	0	0	0	0	0	1	0	0
rgv2_r05_s005	FL1	Bin Values (MEF)	56.8426	57.3757	57.9138	58.457	59.0053	59.5588	60.1174	60.6812	61.2504	61.8249	62.4047	62.9901	63.5809	64.1772	64.7791	65.3867	66	66.619	67.2439	67.8746	68.5112	69.1538	69.8024	70.4571	71.118	71.785	72.4583	73.1379	73.8239	74.5163	75.2152	75.9207	76.6328	77.3515	78.077	78.8093	79.5485	80.2946	81.0477	81.8079	82.5752	83.3497	84.1315	84.9206	85.7171	86.521	87.3325
rgv2_r05_s005	FL1	Counts	0	0	0	0	0	0	0	0	0	0	0	0	0	0	0	0	0	0	0	0	1	0	0	0	0	0	0	0	0	0	1	1	0	0	0	0	0	0	0	0	0	0	0	0	0	0	0
rgv2_r05_s006	FL1	Bin Values (MEF)	56.8426	57.3757	57.9138	58.457	59.0053	59.5588	60.1174	60.6812	61.2504	61.8249	62.4047	62.9901	63.5809	64.1772	64.7791	65.3867	66	66.619	67.2439	67.8746	68.5112	69.1538	69.8024	70.4571	71.118	71.785	72.4583	73.1379	73.8239	74.5163	75.2152	75.9207	76.6328	77.3515	78.077	78.8093	79.5485	80.2946	81.0477	81.8079	82.5752	83.3497	84.1315	84.9206	85.7171	86.521	87.3325
rgv2_r05_s006	FL1	Counts	0	1	0	0	0	0	0	0	0	0	0	0	0	0	0	0	0	0	0	0	0	0	0	0	0	0	0	0	0	0	0	0	0	0	0	0	0	0	0	0	0	0	0	0	0	0	0
rgv2_r05_s007	FL1	Bin Values (MEF)	56.8426	57.3757	57.9138	58.457	59.0053	59.5588	60.1174	60.6812	61.2504	61.8249	62.4047	62.9901	63.5809	64.1772	64.7791	65.3867	66	66.619	67.2439	67.8746	68.5112	69.1538	69.8024	70.4571	71.118	71.785	72.4583	73.1379	73.8239	74.5163	75.2152	75.9207	76.6328	77.3515	78.077	78.8093	79.5485	80.2946	81.0477	81.8079	82.5752	83.3497	84.1315	84.9206	85.7171	86.521	87.3325
rgv2_r05_s007	FL1	Counts	0	0	0	0	0	0	0	0	0	0	0	0	0	0	0	0	0	0	0	0	0	0	1	0	0	0	0	0	0	0	1	0	0	0	0	0	0	0	0	0	0	0	0	0	0	0	0
rgv2_r05_s008	FL1	Bin Values (MEF)	56.8426	57.3757	57.9138	58.457	59.0053	59.5588	60.1174	60.6812	61.2504	61.8249	62.4047	62.9901	63.5809	64.1772	64.7791	65.3867	66	66.619	67.2439	67.8746	68.5112	69.1538	69.8024	70.4571	71.118	71.785	72.4583	73.1379	73.8239	74.5163	75.2152	75.9207	76.6328	77.3515	78.077	78.8093	79.5485	80.2946	81.0477	81.8079	82.5752	83.3497	84.1315	84.9206	85.7171	86.521	87.3325
rgv2_r05_s008	FL1	Counts	0	0	0	0	0	0	0	0	0	0	0	1	1	0	0	0	1	0	0	0	0	0	0	0	0	0	0	0	0	0	0	0	0	0	0	0	0	0	0	0	0	0	0	0	0	0	0
rgv2_r05_s009	FL1	Bin Values (MEF)	56.8426	57.3757	57.9138	58.457	59.0053	59.5588	60.1174	60.6812	61.2504	61.8249	62.4047	62.9901	63.5809	64.1772	64.7791	65.3867	66	66.619	67.2439	67.8746	68.5112	69.1538	69.8024	70.4571	71.118	71.785	72.4583	73.1379	73.8239	74.5163	75.2152	75.9207	76.6328	77.3515	78.077	78.8093	79.5485	80.2946	81.0477	81.8079	82.5752	83.3497	84.1315	84.9206	85.7171	86.521	87.3325
rgv2_r05_s009	FL1	Counts	0	0	0	0	0	0	0	0	0	0	0	0	0	0	0	0	1	0	0	0	0	0	0	0	0	0	0	0	0	0	0	1	0	0	0	0	0	0	1	0	0	0	0	0	0	0	0
rgv2_r05_s010	FL1	Bin Values (MEF)	56.8426	57.3757	57.9138	58.457	59.0053	59.5588	60.1174	60.6812	61.2504	61.8249	62.4047	62.9901	63.5809	64.1772	64.7791	65.3867	66	66.619	67.2439	67.8746	68.5112	69.1538	69.8024	70.4571	71.118	71.785	72.4583	73.1379	73.8239	74.5163	75.2152	75.9207	76.6328	77.3515	78.077	78.8093	79.5485	80.2946	81.0477	81.8079	82.5752	83.3497	84.1315	84.9206	85.7171	86.521	87.3325
rgv2_r05_s010	FL1	Counts	0	0	0	0	0	0	0	0	0	0	0	0	0	0	0	0	1	0	0	0	0	0	0	0	0	0	0	0	0	0	0	2	0	1	0	0	0	0	0	0	0	0	0	0	0	0	1
rgv2_r05_s011	FL1	Bin Values (MEF)	56.8426	57.3757	57.9138	58.457	59.0053	59.5588	60.1174	60.6812	61.2504	61.8249	62.4047	62.9901	63.5809	64.1772	64.7791	65.3867	66	66.619	67.2439	67.8746	68.5112	69.1538	69.8024	70.4571	71.118	71.785	72.4583	73.1379	73.8239	74.5163	75.2152	75.9207	76.6328	77.3515	78.077	78.8093	79.5485	80.2946	81.0477	81.8079	82.5752	83.3497	84.1315	84.9206	85.7171	86.521	87.3325
rgv2_r05_s011	FL1	Counts	0	0	0	0	0	0	0	0	1	0	0	0	0	0	0	0	0	0	0	0	0	0	0	0	0	0	0	0	1	0	0	0	0	0	0	0	1	0	0	0	0	0	0	0	0	0	0
rgv2_r05_s012	FL1	Bin Values (MEF)	56.8426	57.3757	57.9138	58.457	59.0053	59.5588	60.1174	60.6812	61.2504	61.8249	62.4047	62.9901	63.5809	64.1772	64.7791	65.3867	66	66.619	67.2439	67.8746	68.5112	69.1538	69.8024	70.4571	71.118	71.785	72.4583	73.1379	73.8239	74.5163	75.2152	75.9207	76.6328	77.3515	78.077	78.8093	79.5485	80.2946	81.0477	81.8079	82.5752	83.3497	84.1315	84.9206	85.7171	86.521	87.3325
rgv2_r05_s012	FL1	Counts	0	1	0	0	0	0	0	0	0	0	0	0	0	0	0	0	0	0	0	0	0	0	0	1	0	0	0	0	0	0	0	0	0	0	0	0	0	0	0	0	0	0	0	0	0	0	0
rgv2_r05_s013	FL1	Bin Values (MEF)	56.8426	57.3757	57.9138	58.457	59.0053	59.5588	60.1174	60.6812	61.2504	61.8249	62.4047	62.9901	63.5809	64.1772	64.7791	65.3867	66	66.619	67.2439	67.8746	68.5112	69.1538	69.8024	70.4571	71.118	71.785	72.4583	73.1379	73.8239	74.5163	75.2152	75.9207	76.6328	77.3515	78.077	78.8093	79.5485	80.2946	81.0477	81.8079	82.5752	83.3497	84.1315	84.9206	85.7171	86.521	87.3325
rgv2_r05_s013	FL1	Counts	0	0	0	0	0	0	0	0	0	0	0	0	0	0	0	0	0	0	0	0	0	0	0	0	0	0	0	0	0	0	1	0	0	0	0	0	0	0	0	0	0	0	0	0	0	0	0
rgv2_r05_s014	FL1	Bin Values (MEF)	56.8426	57.3757	57.9138	58.457	59.0053	59.5588	60.1174	60.6812	61.2504	61.8249	62.4047	62.9901	63.5809	64.1772	64.7791	65.3867	66	66.619	67.2439	67.8746	68.5112	69.1538	69.8024	70.4571	71.118	71.785	72.4583	73.1379	73.8239	74.5163	75.2152	75.9207	76.6328	77.3515	78.077	78.8093	79.5485	80.2946	81.0477	81.8079	82.5752	83.3497	84.1315	84.9206	85.7171	86.521	87.3325
rgv2_r05_s014	FL1	Counts	0	0	0	0	0	0	0	0	0	0	0	0	0	0	0	0	0	0	0	0	0	0	0	0	0	0	0	0	0	0	0	0	0	0	0	0	0	0	0	0	0	0	0	0	0	0	0
rgv2_r05_s015	FL1	Bin Values (MEF)	56.8426	57.3757	57.9138	58.457	59.0053	59.5588	60.1174	60.6812	61.2504	61.8249	62.4047	62.9901	63.5809	64.1772	64.7791	65.3867	66	66.619	67.2439	67.8746	68.5112	69.1538	69.8024	70.4571	71.118	71.785	72.4583	73.1379	73.8239	74.5163	75.2152	75.9207	76.6328	77.3515	78.077	78.8093	79.5485	80.2946	81.0477	81.8079	82.5752	83.3497	84.1315	84.9206	85.7171	86.521	87.3325
rgv2_r05_s015	FL1	Counts	0	0	0	0	0	0	0	0	0	0	0	0	0	0	0	0	0	0	0	0	0	0	0	0	0	1	0	0	0	0	0	0	0	0	0	0	0	0	0	0	0	0	0	0	0	0	0
rgv2_r05_s016	FL1	Bin Values (MEF)	56.8426	57.3757	57.9138	58.457	59.0053	59.5588	60.1174	60.6812	61.2504	61.8249	62.4047	62.9901	63.5809	64.1772	64.7791	65.3867	66	66.619	67.2439	67.8746	68.5112	69.1538	69.8024	70.4571	71.118	71.785	72.4583	73.1379	73.8239	74.5163	75.2152	75.9207	76.6328	77.3515	78.077	78.8093	79.5485	80.2946	81.0477	81.8079	82.5752	83.3497	84.1315	84.9206	85.7171	86.521	87.3325
rgv2_r05_s016	FL1	Counts	0	1	0	0	0	0	0	0	0	0	0	0	0	0	0	0	0	0	0	0	0	0	0	0	0	0	0	0	0	0	0	0	0	0	0	0	0	0	0	0	0	0	0	0	0	0	0
rgv2_r05_s017	FL1	Bin Values (MEF)	56.8426	57.3757	57.9138	58.457	59.0053	59.5588	60.1174	60.6812	61.2504	61.8249	62.4047	62.9901	63.5809	64.1772	64.7791	65.3867	66	66.619	67.2439	67.8746	68.5112	69.1538	69.8024	70.4571	71.118	71.785	72.4583	73.1379	73.8239	74.5163	75.2152	75.9207	76.6328	77.3515	78.077	78.8093	79.5485	80.2946	81.0477	81.8079	82.5752	83.3497	84.1315	84.9206	85.7171	86.521	87.3325
rgv2_r05_s017	FL1	Counts	0	0	0	0	0	0	0	0	0	0	0	0	1	0	0	0	0	0	0	0	0	0	0	0	0	0	0	0	0	0	0	0	0	0	0	0	0	0	0	0	0	0	0	0	0	0	0
rgv2_r05_s018	FL1	Bin Values (MEF)	56.8426	57.3757	57.9138	58.457	59.0053	59.5588	60.1174	60.6812	61.2504	61.8249	62.4047	62.9901	63.5809	64.1772	64.7791	65.3867	66	66.619	67.2439	67.8746	68.5112	69.1538	69.8024	70.4571	71.118	71.785	72.4583	73.1379	73.8239	74.5163	75.2152	75.9207	76.6328	77.3515	78.077	78.8093	79.5485	80.2946	81.0477	81.8079	82.5752	83.3497	84.1315	84.9206	85.7171	86.521	87.3325
rgv2_r05_s018	FL1	Counts	0	0	0	0	1	0	0	0	0	0	0	0	0	0	0	0	0	0	0	0	0	0	0	0	0	0	0	0	0	0	0	0	0	0	0	0	0	0	0	0	0	0	0	0	0	0	0
rgv2_r05_s019	FL1	Bin Values (MEF)	56.8426	57.3757	57.9138	58.457	59.0053	59.5588	60.1174	60.6812	61.2504	61.8249	62.4047	62.9901	63.5809	64.1772	64.7791	65.3867	66	66.619	67.2439	67.8746	68.5112	69.1538	69.8024	70.4571	71.118	71.785	72.4583	73.1379	73.8239	74.5163	75.2152	75.9207	76.6328	77.3515	78.077	78.8093	79.5485	80.2946	81.0477	81.8079	82.5752	83.3497	84.1315	84.9206	85.7171	86.521	87.3325
rgv2_r05_s019	FL1	Counts	0	0	0	0	0	0	0	0	0	0	0	0	0	0	0	0	0	0	0	0	0	0	0	0	0	0	0	0	0	0	0	0	0	0	0	0	0	0	0	0	0	0	0	0	0	0	0
rgv2_r05_s020	FL1	Bin Values (MEF)	56.8426	57.3757	57.9138	58.457	59.0053	59.5588	60.1174	60.6812	61.2504	61.8249	62.4047	62.9901	63.5809	64.1772	64.7791	65.3867	66	66.619	67.2439	67.8746	68.5112	69.1538	69.8024	70.4571	71.118	71.785	72.4583	73.1379	73.8239	74.5163	75.2152	75.9207	76.6328	77.3515	78.077	78.8093	79.5485	80.2946	81.0477	81.8079	82.5752	83.3497	84.1315	84.9206	85.7171	86.521	87.3325
rgv2_r05_s020	FL1	Counts	0	0	0	0	1	0	0	0	0	0	0	0	0	0	0	0	0	0	0	0	0	0	0	0	0	0	0	0	0	0	1	0	0	0	0	0	0	0	0	0	0	0	0	0	0	0	0
rgv2_r05_s021	FL1	Bin Values (MEF)	56.8426	57.3757	57.9138	58.457	59.0053	59.5588	60.1174	60.6812	61.2504	61.8249	62.4047	62.9901	63.5809	64.1772	64.7791	65.3867	66	66.619	67.2439	67.8746	68.5112	69.1538	69.8024	70.4571	71.118	71.785	72.4583	73.1379	73.8239	74.5163	75.2152	75.9207	76.6328	77.3515	78.077	78.8093	79.5485	80.2946	81.0477	81.8079	82.5752	83.3497	84.1315	84.9206	85.7171	86.521	87.3325
rgv2_r05_s021	FL1	Counts	0	0	0	0	0	0	0	0	0	0	0	0	0	0	0	0	0	0	0	0	0	0	0	0	0	0	0	0	0	0	0	0	0	0	0	0	0	0	0	0	0	0	0	0	0	0	0
rgv2_r05_s022	FL1	Bin Values (MEF)	56.8426	57.3757	57.9138	58.457	59.0053	59.5588	60.1174	60.6812	61.2504	61.8249	62.4047	62.9901	63.5809	64.1772	64.7791	65.3867	66	66.619	67.2439	67.8746	68.5112	69.1538	69.8024	70.4571	71.118	71.785	72.4583	73.1379	73.8239	74.5163	75.2152	75.9207	76.6328	77.3515	78.077	78.8093	79.5485	80.2946	81.0477	81.8079	82.5752	83.3497	84.1315	84.9206	85.7171	86.521	87.3325
rgv2_r05_s022	FL1	Counts	0	0	1	0	0	0	0	0	0	0	0	0	0	0	0	0	0	0	0	0	0	0	0	0	0	0	0	0	0	0	0	0	0	0	0	0	0	0	0	0	0	0	0	0	0	0	0
rgv2_r05_s023	FL1	Bin Values (MEF)	56.8426	57.3757	57.9138	58.457	59.0053	59.5588	60.1174	60.6812	61.2504	61.8249	62.4047	62.9901	63.5809	64.1772	64.7791	65.3867	66	66.619	67.2439	67.8746	68.5112	69.1538	69.8024	70.4571	71.118	71.785	72.4583	73.1379	73.8239	74.5163	75.2152	75.9207	76.6328	77.3515	78.077	78.8093	79.5485	80.2946	81.0477	81.8079	82.5752	83.3497	84.1315	84.9206	85.7171	86.521	87.3325
rgv2_r05_s023	FL1	Counts	0	0	0	0	0	0	0	0	0	0	0	0	0	0	0	0	0	0	0	0	0	0	0	0	0	0	0	0	0	0	0	0	0	0	0	0	0	0	0	0	0	0	0	0	0	0	0
rgv2_r05_s024	FL1	Bin Values (MEF)	56.8426	57.3757	57.9138	58.457	59.0053	59.5588	60.1174	60.6812	61.2504	61.8249	62.4047	62.9901	63.5809	64.1772	64.7791	65.3867	66	66.619	67.2439	67.8746	68.5112	69.1538	69.8024	70.4571	71.118	71.785	72.4583	73.1379	73.8239	74.5163	75.2152	75.9207	76.6328	77.3515	78.077	78.8093	79.5485	80.2946	81.0477	81.8079	82.5752	83.3497	84.1315	84.9206	85.7171	86.521	87.3325
rgv2_r05_s024	FL1	Counts	0	0	0	0	0	0	1	0	0	0	0	0	0	0	0	0	0	0	0	0	0	0	0	0	0	0	0	0	0	0	0	0	0	0	0	0	0	0	0	0	0	0	0	0	0	0	0
rgv2_r05_s121	FL1	Bin Values (MEF)	56.8426	57.3757	57.9138	58.457	59.0053	59.5588	60.1174	60.6812	61.2504	61.8249	62.4047	62.9901	63.5809	64.1772	64.7791	65.3867	66	66.619	67.2439	67.8746	68.5112	69.1538	69.8024	70.4571	71.118	71.785	72.4583	73.1379	73.8239	74.5163	75.2152	75.9207	76.6328	77.3515	78.077	78.8093	79.5485	80.2946	81.0477	81.8079	82.5752	83.3497	84.1315	84.9206	85.7171	86.521	87.3325
rgv2_r05_s121	FL1	Counts	0	0	0	0	0	0	0	0	0	0	0	0	0	0	0	0	0	0	0	0	1	0	0	0	0	0	0	0	0	0	0	0	0	0	0	0	0	0	0	0	0	0	0	0	0	0	0
rgv2_r05_s122	FL1	Bin Values (MEF)	56.8426	57.3757	57.9138	58.457	59.0053	59.5588	60.1174	60.6812	61.2504	61.8249	62.4047	62.9901	63.5809	64.1772	64.7791	65.3867	66	66.619	67.2439	67.8746	68.5112	69.1538	69.8024	70.4571	71.118	71.785	72.4583	73.1379	73.8239	74.5163	75.2152	75.9207	76.6328	77.3515	78.077	78.8093	79.5485	80.2946	81.0477	81.8079	82.5752	83.3497	84.1315	84.9206	85.7171	86.521	87.3325
rgv2_r05_s122	FL1	Counts	0	0	0	0	0	0	0	0	0	0	0	0	0	0	0	0	0	0	0	0	0	0	0	0	0	0	0	0	0	0	0	0	0	0	0	0	0	1	0	0	0	1	0	0	0	0	0
rgv2_r05_s123	FL1	Bin Values (MEF)	56.8426	57.3757	57.9138	58.457	59.0053	59.5588	60.1174	60.6812	61.2504	61.8249	62.4047	62.9901	63.5809	64.1772	64.7791	65.3867	66	66.619	67.2439	67.8746	68.5112	69.1538	69.8024	70.4571	71.118	71.785	72.4583	73.1379	73.8239	74.5163	75.2152	75.9207	76.6328	77.3515	78.077	78.8093	79.5485	80.2946	81.0477	81.8079	82.5752	83.3497	84.1315	84.9206	85.7171	86.521	87.3325
rgv2_r05_s123	FL1	Counts	0	0	0	0	0	0	0	0	0	0	0	0	0	0	0	0	0	0	0	0	0	0	0	0	0	0	0	0	0	0	0	0	0	0	0	0	0	0	0	0	0	0	0	1	0	0	0
rgv2_r05_s124	FL1	Bin Values (MEF)	56.8426	57.3757	57.9138	58.457	59.0053	59.5588	60.1174	60.6812	61.2504	61.8249	62.4047	62.9901	63.5809	64.1772	64.7791	65.3867	66	66.619	67.2439	67.8746	68.5112	69.1538	69.8024	70.4571	71.118	71.785	72.4583	73.1379	73.8239	74.5163	75.2152	75.9207	76.6328	77.3515	78.077	78.8093	79.5485	80.2946	81.0477	81.8079	82.5752	83.3497	84.1315	84.9206	85.7171	86.521	87.3325
rgv2_r05_s124	FL1	Counts	0	0	0	0	0	0	0	0	0	0	0	0	0	0	0	0	0	0	1	0	0	0	0	0	0	0	0	0	0	0	0	0	0	0	0	0	0	0	0	0	0	0	0	0	0	0	0
rgv2_r05_s125	FL1	Bin Values (MEF)	56.8426	57.3757	57.9138	58.457	59.0053	59.5588	60.1174	60.6812	61.2504	61.8249	62.4047	62.9901	63.5809	64.1772	64.7791	65.3867	66	66.619	67.2439	67.8746	68.5112	69.1538	69.8024	70.4571	71.118	71.785	72.4583	73.1379	73.8239	74.5163	75.2152	75.9207	76.6328	77.3515	78.077	78.8093	79.5485	80.2946	81.0477	81.8079	82.5752	83.3497	84.1315	84.9206	85.7171	86.521	87.3325
rgv2_r05_s125	FL1	Counts	0	0	0	0	0	0	0	0	0	0	0	0	0	0	0	0	0	0	0	0	0	0	0	0	0	0	0	0	0	1	0	0	0	0	0	1	0	0	0	0	0	0	0	0	0	0	0
rgv2_r05_s126	FL1	Bin Values (MEF)	56.8426	57.3757	57.9138	58.457	59.0053	59.5588	60.1174	60.6812	61.2504	61.8249	62.4047	62.9901	63.5809	64.1772	64.7791	65.3867	66	66.619	67.2439	67.8746	68.5112	69.1538	69.8024	70.4571	71.118	71.785	72.4583	73.1379	73.8239	74.5163	75.2152	75.9207	76.6328	77.3515	78.077	78.8093	79.5485	80.2946	81.0477	81.8079	82.5752	83.3497	84.1315	84.9206	85.7171	86.521	87.3325
rgv2_r05_s126	FL1	Counts	0	0	0	0	0	0	0	0	0	0	1	0	0	0	0	0	0	0	0	0	0	0	0	1	0	0	0	0	0	0	0	0	0	0	0	0	0	0	0	1	0	0	0	0	0	0	0
rgv2_r05_s127	FL1	Bin Values (MEF)	56.8426	57.3757	57.9138	58.457	59.0053	59.5588	60.1174	60.6812	61.2504	61.8249	62.4047	62.9901	63.5809	64.1772	64.7791	65.3867	66	66.619	67.2439	67.8746	68.5112	69.1538	69.8024	70.4571	71.118	71.785	72.4583	73.1379	73.8239	74.5163	75.2152	75.9207	76.6328	77.3515	78.077	78.8093	79.5485	80.2946	81.0477	81.8079	82.5752	83.3497	84.1315	84.9206	85.7171	86.521	87.3325
rgv2_r05_s127	FL1	Counts	0	0	0	0	0	0	0	0	0	0	0	0	0	0	0	0	0	0	0	0	0	0	0	0	0	0	0	0	1	0	0	0	0	0	0	0	0	0	0	0	0	0	0	0	0	0	0
rgv2_r05_s128	FL1	Bin Values (MEF)	56.8426	57.3757	57.9138	58.457	59.0053	59.5588	60.1174	60.6812	61.2504	61.8249	62.4047	62.9901	63.5809	64.1772	64.7791	65.3867	66	66.619	67.2439	67.8746	68.5112	69.1538	69.8024	70.4571	71.118	71.785	72.4583	73.1379	73.8239	74.5163	75.2152	75.9207	76.6328	77.3515	78.077	78.8093	79.5485	80.2946	81.0477	81.8079	82.5752	83.3497	84.1315	84.9206	85.7171	86.521	87.3325
rgv2_r05_s128	FL1	Counts	0	0	0	0	0	0	0	0	0	0	0	0	0	0	0	0	0	0	0	0	0	0	0	0	0	0	0	0	0	0	0	0	0	0	0	0	0	0	0	0	0	0	0	0	0	0	0
rgv2_r05_s129	FL1	Bin Values (MEF)	56.8426	57.3757	57.9138	58.457	59.0053	59.5588	60.1174	60.6812	61.2504	61.8249	62.4047	62.9901	63.5809	64.1772	64.7791	65.3867	66	66.619	67.2439	67.8746	68.5112	69.1538	69.8024	70.4571	71.118	71.785	72.4583	73.1379	73.8239	74.5163	75.2152	75.9207	76.6328	77.3515	78.077	78.8093	79.5485	80.2946	81.0477	81.8079	82.5752	83.3497	84.1315	84.9206	85.7171	86.521	87.3325
rgv2_r05_s129	FL1	Counts	0	0	0	0	0	0	0	0	0	0	0	0	0	0	0	0	0	0	1	0	0	0	0	0	0	0	0	0	0	0	0	0	0	0	0	0	0	0	0	0	0	0	0	0	0	0	0
rgv2_r05_s130	FL1	Bin Values (MEF)	56.8426	57.3757	57.9138	58.457	59.0053	59.5588	60.1174	60.6812	61.2504	61.8249	62.4047	62.9901	63.5809	64.1772	64.7791	65.3867	66	66.619	67.2439	67.8746	68.5112	69.1538	69.8024	70.4571	71.118	71.785	72.4583	73.1379	73.8239	74.5163	75.2152	75.9207	76.6328	77.3515	78.077	78.8093	79.5485	80.2946	81.0477	81.8079	82.5752	83.3497	84.1315	84.9206	85.7171	86.521	87.3325
rgv2_r05_s130	FL1	Counts	0	0	0	0	1	0	0	0	0	0	0	0	0	0	0	0	0	0	0	0	0	0	0	0	0	0	0	0	0	0	0	0	0	0	0	0	0	0	0	0	0	0	0	0	0	0	0
rgv2_r05_s131	FL1	Bin Values (MEF)	56.8426	57.3757	57.9138	58.457	59.0053	59.5588	60.1174	60.6812	61.2504	61.8249	62.4047	62.9901	63.5809	64.1772	64.7791	65.3867	66	66.619	67.2439	67.8746	68.5112	69.1538	69.8024	70.4571	71.118	71.785	72.4583	73.1379	73.8239	74.5163	75.2152	75.9207	76.6328	77.3515	78.077	78.8093	79.5485	80.2946	81.0477	81.8079	82.5752	83.3497	84.1315	84.9206	85.7171	86.521	87.3325
rgv2_r05_s131	FL1	Counts	0	0	0	0	0	0	0	0	0	0	0	0	0	0	0	0	0	0	0	0	0	0	0	0	0	0	0	0	0	1	0	0	0	0	0	0	1	0	2	0	0	0	0	0	0	0	0
rgv2_r05_s132	FL1	Bin Values (MEF)	56.8426	57.3757	57.9138	58.457	59.0053	59.5588	60.1174	60.6812	61.2504	61.8249	62.4047	62.9901	63.5809	64.1772	64.7791	65.3867	66	66.619	67.2439	67.8746	68.5112	69.1538	69.8024	70.4571	71.118	71.785	72.4583	73.1379	73.8239	74.5163	75.2152	75.9207	76.6328	77.3515	78.077	78.8093	79.5485	80.2946	81.0477	81.8079	82.5752	83.3497	84.1315	84.9206	85.7171	86.521	87.3325
rgv2_r05_s132	FL1	Counts	0	0	0	0	0	0	0	0	0	0	0	0	0	0	0	0	0	0	0	0	0	0	0	1	0	0	0	0	0	0	0	0	0	0	0	0	0	0	0	0	0	0	0	0	1	0	0
rgv2_r05_s133	FL1	Bin Values (MEF)	56.8426	57.3757	57.9138	58.457	59.0053	59.5588	60.1174	60.6812	61.2504	61.8249	62.4047	62.9901	63.5809	64.1772	64.7791	65.3867	66	66.619	67.2439	67.8746	68.5112	69.1538	69.8024	70.4571	71.118	71.785	72.4583	73.1379	73.8239	74.5163	75.2152	75.9207	76.6328	77.3515	78.077	78.8093	79.5485	80.2946	81.0477	81.8079	82.5752	83.3497	84.1315	84.9206	85.7171	86.521	87.3325
rgv2_r05_s133	FL1	Counts	0	0	0	0	0	0	0	0	0	0	0	0	0	0	0	0	0	0	0	0	0	0	0	0	0	0	0	0	0	0	0	0	0	0	0	0	0	0	1	0	0	0	0	0	0	0	0
rgv2_r05_s134	FL1	Bin Values (MEF)	56.8426	57.3757	57.9138	58.457	59.0053	59.5588	60.1174	60.6812	61.2504	61.8249	62.4047	62.9901	63.5809	64.1772	64.7791	65.3867	66	66.619	67.2439	67.8746	68.5112	69.1538	69.8024	70.4571	71.118	71.785	72.4583	73.1379	73.8239	74.5163	75.2152	75.9207	76.6328	77.3515	78.077	78.8093	79.5485	80.2946	81.0477	81.8079	82.5752	83.3497	84.1315	84.9206	85.7171	86.521	87.3325
rgv2_r05_s134	FL1	Counts	0	0	0	0	0	0	0	0	0	0	0	0	0	0	1	0	0	0	0	0	0	0	0	0	0	0	0	0	0	0	1	0	0	0	0	0	0	0	0	0	0	0	0	0	0	2	0
rgv2_r05_s135	FL1	Bin Values (MEF)	56.8426	57.3757	57.9138	58.457	59.0053	59.5588	60.1174	60.6812	61.2504	61.8249	62.4047	62.9901	63.5809	64.1772	64.7791	65.3867	66	66.619	67.2439	67.8746	68.5112	69.1538	69.8024	70.4571	71.118	71.785	72.4583	73.1379	73.8239	74.5163	75.2152	75.9207	76.6328	77.3515	78.077	78.8093	79.5485	80.2946	81.0477	81.8079	82.5752	83.3497	84.1315	84.9206	85.7171	86.521	87.3325
rgv2_r05_s135	FL1	Counts	0	0	0	0	0	0	0	0	0	0	0	0	0	0	0	0	0	0	0	0	0	0	0	0	0	0	0	0	0	0	0	0	0	0	1	0	0	0	0	0	0	0	0	0	0	0	0
rgv2_r05_s136	FL1	Bin Values (MEF)	56.8426	57.3757	57.9138	58.457	59.0053	59.5588	60.1174	60.6812	61.2504	61.8249	62.4047	62.9901	63.5809	64.1772	64.7791	65.3867	66	66.619	67.2439	67.8746	68.5112	69.1538	69.8024	70.4571	71.118	71.785	72.4583	73.1379	73.8239	74.5163	75.2152	75.9207	76.6328	77.3515	78.077	78.8093	79.5485	80.2946	81.0477	81.8079	82.5752	83.3497	84.1315	84.9206	85.7171	86.521	87.3325
rgv2_r05_s136	FL1	Counts	0	0	0	0	0	0	0	0	0	0	0	0	0	0	0	0	0	0	0	0	0	0	0	0	0	0	0	0	0	0	0	0	0	0	0	0	0	0	0	0	0	0	0	0	0	0	0
rgv2_r05_s137	FL1	Bin Values (MEF)	56.8426	57.3757	57.9138	58.457	59.0053	59.5588	60.1174	60.6812	61.2504	61.8249	62.4047	62.9901	63.5809	64.1772	64.7791	65.3867	66	66.619	67.2439	67.8746	68.5112	69.1538	69.8024	70.4571	71.118	71.785	72.4583	73.1379	73.8239	74.5163	75.2152	75.9207	76.6328	77.3515	78.077	78.8093	79.5485	80.2946	81.0477	81.8079	82.5752	83.3497	84.1315	84.9206	85.7171	86.521	87.3325
rgv2_r05_s137	FL1	Counts	0	0	0	0	0	0	0	0	0	0	0	0	0	0	0	0	0	0	0	0	0	0	0	0	0	0	0	0	0	0	0	0	0	0	0	0	0	0	0	0	0	0	0	0	0	0	0
rgv2_r05_s138	FL1	Bin Values (MEF)	56.8426	57.3757	57.9138	58.457	59.0053	59.5588	60.1174	60.6812	61.2504	61.8249	62.4047	62.9901	63.5809	64.1772	64.7791	65.3867	66	66.619	67.2439	67.8746	68.5112	69.1538	69.8024	70.4571	71.118	71.785	72.4583	73.1379	73.8239	74.5163	75.2152	75.9207	76.6328	77.3515	78.077	78.8093	79.5485	80.2946	81.0477	81.8079	82.5752	83.3497	84.1315	84.9206	85.7171	86.521	87.3325
rgv2_r05_s138	FL1	Counts	0	0	0	0	0	0	0	0	0	0	0	0	0	1	0	0	0	0	1	0	0	0	0	0	0	0	0	0	0	0	0	0	0	0	0	0	0	1	0	0	0	0	0	0	0	1	0
rgv2_r05_s139	FL1	Bin Values (MEF)	56.8426	57.3757	57.9138	58.457	59.0053	59.5588	60.1174	60.6812	61.2504	61.8249	62.4047	62.9901	63.5809	64.1772	64.7791	65.3867	66	66.619	67.2439	67.8746	68.5112	69.1538	69.8024	70.4571	71.118	71.785	72.4583	73.1379	73.8239	74.5163	75.2152	75.9207	76.6328	77.3515	78.077	78.8093	79.5485	80.2946	81.0477	81.8079	82.5752	83.3497	84.1315	84.9206	85.7171	86.521	87.3325
rgv2_r05_s139	FL1	Counts	0	0	0	0	0	0	0	0	0	0	0	0	0	0	0	0	0	0	0	0	0	0	0	0	0	0	0	0	0	0	0	0	0	0	0	0	0	0	0	0	0	0	0	0	0	0	0
rgv2_r05_s140	FL1	Bin Values (MEF)	56.8426	57.3757	57.9138	58.457	59.0053	59.5588	60.1174	60.6812	61.2504	61.8249	62.4047	62.9901	63.5809	64.1772	64.7791	65.3867	66	66.619	67.2439	67.8746	68.5112	69.1538	69.8024	70.4571	71.118	71.785	72.4583	73.1379	73.8239	74.5163	75.2152	75.9207	76.6328	77.3515	78.077	78.8093	79.5485	80.2946	81.0477	81.8079	82.5752	83.3497	84.1315	84.9206	85.7171	86.521	87.3325
rgv2_r05_s140	FL1	Counts	0	0	0	0	0	0	0	0	0	0	0	0	0	0	0	0	0	0	0	0	0	0	0	0	0	0	0	0	0	0	0	0	0	0	0	0	1	0	0	0	0	0	0	0	0	0	0
rgv2_r05_s141	FL1	Bin Values (MEF)	56.8426	57.3757	57.9138	58.457	59.0053	59.5588	60.1174	60.6812	61.2504	61.8249	62.4047	62.9901	63.5809	64.1772	64.7791	65.3867	66	66.619	67.2439	67.8746	68.5112	69.1538	69.8024	70.4571	71.118	71.785	72.4583	73.1379	73.8239	74.5163	75.2152	75.9207	76.6328	77.3515	78.077	78.8093	79.5485	80.2946	81.0477	81.8079	82.5752	83.3497	84.1315	84.9206	85.7171	86.521	87.3325
rgv2_r05_s141	FL1	Counts	0	0	0	0	0	0	0	0	0	1	0	0	0	0	0	0	0	0	0	0	0	0	0	1	0	0	0	0	0	0	0	0	0	0	0	0	0	0	0	0	0	0	0	0	0	0	0
rgv2_r05_s142	FL1	Bin Values (MEF)	56.8426	57.3757	57.9138	58.457	59.0053	59.5588	60.1174	60.6812	61.2504	61.8249	62.4047	62.9901	63.5809	64.1772	64.7791	65.3867	66	66.619	67.2439	67.8746	68.5112	69.1538	69.8024	70.4571	71.118	71.785	72.4583	73.1379	73.8239	74.5163	75.2152	75.9207	76.6328	77.3515	78.077	78.8093	79.5485	80.2946	81.0477	81.8079	82.5752	83.3497	84.1315	84.9206	85.7171	86.521	87.3325
rgv2_r05_s142	FL1	Counts	0	0	0	0	0	0	0	0	0	0	0	1	0	0	0	0	0	0	0	0	0	0	0	0	0	0	0	0	0	1	0	0	0	0	0	0	0	0	1	0	0	0	0	0	0	0	0
rgv2_r05_s143	FL1	Bin Values (MEF)	56.8426	57.3757	57.9138	58.457	59.0053	59.5588	60.1174	60.6812	61.2504	61.8249	62.4047	62.9901	63.5809	64.1772	64.7791	65.3867	66	66.619	67.2439	67.8746	68.5112	69.1538	69.8024	70.4571	71.118	71.785	72.4583	73.1379	73.8239	74.5163	75.2152	75.9207	76.6328	77.3515	78.077	78.8093	79.5485	80.2946	81.0477	81.8079	82.5752	83.3497	84.1315	84.9206	85.7171	86.521	87.3325
rgv2_r05_s143	FL1	Counts	0	0	0	0	0	0	0	0	0	0	0	0	0	0	0	0	0	0	0	0	0	0	0	0	0	0	0	0	0	0	0	0	0	0	0	0	0	0	0	0	0	0	0	0	0	0	1
rgv2_r05_s144	FL1	Bin Values (MEF)	56.8426	57.3757	57.9138	58.457	59.0053	59.5588	60.1174	60.6812	61.2504	61.8249	62.4047	62.9901	63.5809	64.1772	64.7791	65.3867	66	66.619	67.2439	67.8746	68.5112	69.1538	69.8024	70.4571	71.118	71.785	72.4583	73.1379	73.8239	74.5163	75.2152	75.9207	76.6328	77.3515	78.077	78.8093	79.5485	80.2946	81.0477	81.8079	82.5752	83.3497	84.1315	84.9206	85.7171	86.521	87.3325
rgv2_r05_s144	FL1	Counts	0	0	0	0	0	0	0	1	0	0	0	0	0	0	0	0	0	0	0	0	0	0	0	0	0	0	0	0	0	0	0	0	0	0	0	0	0	0	0	0	0	0	0	0	0	0	0
rgv2_r03_s049	FL1	Bin Values (MEF)	56.1713	56.6954	57.2244	57.7584	58.2973	58.8413	59.3904	59.9445	60.5039	61.0684	61.6383	62.2134	62.7939	63.3799	63.9713	64.5682	65.1707	65.7788	66.3926	67.0121	67.6374	68.2685	68.9055	69.5485	70.1974	70.8524	71.5136	72.1808	72.8544	73.5342	74.2203	74.9129	75.6119	76.3174	77.0295	77.7483	78.4738	79.206	79.9451	80.6911	81.444	82.204	82.971	83.7452	84.5266	85.3154	86.1114
rgv2_r03_s049	FL1	Counts	0	1	0	0	0	0	0	0	0	0	0	0	0	0	0	0	0	0	0	0	0	0	0	0	0	0	0	0	1	0	0	0	0	0	0	0	0	0	0	0	0	0	0	0	0	0	0
rgv2_r03_s050	FL1	Bin Values (MEF)	56.1713	56.6954	57.2244	57.7584	58.2973	58.8413	59.3904	59.9445	60.5039	61.0684	61.6383	62.2134	62.7939	63.3799	63.9713	64.5682	65.1707	65.7788	66.3926	67.0121	67.6374	68.2685	68.9055	69.5485	70.1974	70.8524	71.5136	72.1808	72.8544	73.5342	74.2203	74.9129	75.6119	76.3174	77.0295	77.7483	78.4738	79.206	79.9451	80.6911	81.444	82.204	82.971	83.7452	84.5266	85.3154	86.1114
rgv2_r03_s050	FL1	Counts	0	0	0	0	0	0	0	0	0	0	0	0	0	0	0	0	0	0	0	0	0	0	0	0	0	0	0	0	0	0	0	0	0	0	0	0	0	0	0	0	0	0	0	0	0	0	0
rgv2_r03_s051	FL1	Bin Values (MEF)	56.1713	56.6954	57.2244	57.7584	58.2973	58.8413	59.3904	59.9445	60.5039	61.0684	61.6383	62.2134	62.7939	63.3799	63.9713	64.5682	65.1707	65.7788	66.3926	67.0121	67.6374	68.2685	68.9055	69.5485	70.1974	70.8524	71.5136	72.1808	72.8544	73.5342	74.2203	74.9129	75.6119	76.3174	77.0295	77.7483	78.4738	79.206	79.9451	80.6911	81.444	82.204	82.971	83.7452	84.5266	85.3154	86.1114
rgv2_r03_s051	FL1	Counts	0	0	0	0	0	0	0	0	0	0	0	0	0	0	0	0	0	0	0	0	0	0	0	0	0	0	0	0	0	0	0	0	0	0	0	0	0	0	0	0	0	0	0	0	0	0	0
rgv2_r03_s052	FL1	Bin Values (MEF)	56.1713	56.6954	57.2244	57.7584	58.2973	58.8413	59.3904	59.9445	60.5039	61.0684	61.6383	62.2134	62.7939	63.3799	63.9713	64.5682	65.1707	65.7788	66.3926	67.0121	67.6374	68.2685	68.9055	69.5485	70.1974	70.8524	71.5136	72.1808	72.8544	73.5342	74.2203	74.9129	75.6119	76.3174	77.0295	77.7483	78.4738	79.206	79.9451	80.6911	81.444	82.204	82.971	83.7452	84.5266	85.3154	86.1114
rgv2_r03_s052	FL1	Counts	0	0	0	0	0	0	1	0	0	0	0	0	0	0	0	0	0	0	0	0	0	0	0	0	0	0	0	0	0	0	0	0	0	0	0	0	0	0	0	0	0	0	0	0	0	0	0
rgv2_r03_s053	FL1	Bin Values (MEF)	56.1713	56.6954	57.2244	57.7584	58.2973	58.8413	59.3904	59.9445	60.5039	61.0684	61.6383	62.2134	62.7939	63.3799	63.9713	64.5682	65.1707	65.7788	66.3926	67.0121	67.6374	68.2685	68.9055	69.5485	70.1974	70.8524	71.5136	72.1808	72.8544	73.5342	74.2203	74.9129	75.6119	76.3174	77.0295	77.7483	78.4738	79.206	79.9451	80.6911	81.444	82.204	82.971	83.7452	84.5266	85.3154	86.1114
rgv2_r03_s053	FL1	Counts	0	0	0	0	0	0	0	0	0	0	0	0	0	0	0	0	0	0	0	0	0	0	0	0	0	0	0	0	0	0	0	0	1	0	1	0	0	0	0	0	0	0	0	0	0	0	0
rgv2_r03_s054	FL1	Bin Values (MEF)	56.1713	56.6954	57.2244	57.7584	58.2973	58.8413	59.3904	59.9445	60.5039	61.0684	61.6383	62.2134	62.7939	63.3799	63.9713	64.5682	65.1707	65.7788	66.3926	67.0121	67.6374	68.2685	68.9055	69.5485	70.1974	70.8524	71.5136	72.1808	72.8544	73.5342	74.2203	74.9129	75.6119	76.3174	77.0295	77.7483	78.4738	79.206	79.9451	80.6911	81.444	82.204	82.971	83.7452	84.5266	85.3154	86.1114
rgv2_r03_s054	FL1	Counts	0	0	0	0	0	0	0	0	0	0	0	0	0	0	0	0	0	0	0	0	0	0	0	0	0	0	0	0	0	0	0	0	0	0	0	0	0	0	0	0	0	0	1	0	0	0	0
rgv2_r03_s055	FL1	Bin Values (MEF)	56.1713	56.6954	57.2244	57.7584	58.2973	58.8413	59.3904	59.9445	60.5039	61.0684	61.6383	62.2134	62.7939	63.3799	63.9713	64.5682	65.1707	65.7788	66.3926	67.0121	67.6374	68.2685	68.9055	69.5485	70.1974	70.8524	71.5136	72.1808	72.8544	73.5342	74.2203	74.9129	75.6119	76.3174	77.0295	77.7483	78.4738	79.206	79.9451	80.6911	81.444	82.204	82.971	83.7452	84.5266	85.3154	86.1114
rgv2_r03_s055	FL1	Counts	0	0	0	0	0	0	0	0	0	0	0	0	0	0	0	0	0	0	0	0	0	0	0	0	0	0	0	0	0	0	0	0	0	0	0	0	0	0	0	0	0	0	0	0	0	0	0
rgv2_r03_s056	FL1	Bin Values (MEF)	56.1713	56.6954	57.2244	57.7584	58.2973	58.8413	59.3904	59.9445	60.5039	61.0684	61.6383	62.2134	62.7939	63.3799	63.9713	64.5682	65.1707	65.7788	66.3926	67.0121	67.6374	68.2685	68.9055	69.5485	70.1974	70.8524	71.5136	72.1808	72.8544	73.5342	74.2203	74.9129	75.6119	76.3174	77.0295	77.7483	78.4738	79.206	79.9451	80.6911	81.444	82.204	82.971	83.7452	84.5266	85.3154	86.1114
rgv2_r03_s056	FL1	Counts	0	0	0	0	0	0	0	0	0	0	0	0	0	0	0	0	0	0	0	0	0	0	0	0	0	0	0	0	0	0	0	0	0	0	0	0	0	0	0	0	0	0	0	0	0	0	0
rgv2_r03_s057	FL1	Bin Values (MEF)	56.1713	56.6954	57.2244	57.7584	58.2973	58.8413	59.3904	59.9445	60.5039	61.0684	61.6383	62.2134	62.7939	63.3799	63.9713	64.5682	65.1707	65.7788	66.3926	67.0121	67.6374	68.2685	68.9055	69.5485	70.1974	70.8524	71.5136	72.1808	72.8544	73.5342	74.2203	74.9129	75.6119	76.3174	77.0295	77.7483	78.4738	79.206	79.9451	80.6911	81.444	82.204	82.971	83.7452	84.5266	85.3154	86.1114
rgv2_r03_s057	FL1	Counts	0	0	0	0	0	0	0	0	0	0	0	0	0	0	0	0	0	1	0	0	0	0	0	0	0	0	0	0	0	0	0	0	0	0	0	0	0	0	0	0	0	0	0	0	0	0	0
rgv2_r03_s058	FL1	Bin Values (MEF)	56.1713	56.6954	57.2244	57.7584	58.2973	58.8413	59.3904	59.9445	60.5039	61.0684	61.6383	62.2134	62.7939	63.3799	63.9713	64.5682	65.1707	65.7788	66.3926	67.0121	67.6374	68.2685	68.9055	69.5485	70.1974	70.8524	71.5136	72.1808	72.8544	73.5342	74.2203	74.9129	75.6119	76.3174	77.0295	77.7483	78.4738	79.206	79.9451	80.6911	81.444	82.204	82.971	83.7452	84.5266	85.3154	86.1114
rgv2_r03_s058	FL1	Counts	0	0	0	0	0	0	0	0	0	0	0	0	0	0	0	0	0	0	0	0	0	0	0	0	0	0	0	0	0	0	0	0	0	0	0	0	0	0	0	0	0	0	0	0	0	0	0
rgv2_r03_s059	FL1	Bin Values (MEF)	56.1713	56.6954	57.2244	57.7584	58.2973	58.8413	59.3904	59.9445	60.5039	61.0684	61.6383	62.2134	62.7939	63.3799	63.9713	64.5682	65.1707	65.7788	66.3926	67.0121	67.6374	68.2685	68.9055	69.5485	70.1974	70.8524	71.5136	72.1808	72.8544	73.5342	74.2203	74.9129	75.6119	76.3174	77.0295	77.7483	78.4738	79.206	79.9451	80.6911	81.444	82.204	82.971	83.7452	84.5266	85.3154	86.1114
rgv2_r03_s059	FL1	Counts	0	0	0	0	0	0	0	0	0	0	0	0	0	0	0	0	0	0	0	0	1	1	0	0	0	0	1	0	0	0	0	0	0	0	0	0	0	0	0	0	0	0	0	0	0	0	0
rgv2_r03_s060	FL1	Bin Values (MEF)	56.1713	56.6954	57.2244	57.7584	58.2973	58.8413	59.3904	59.9445	60.5039	61.0684	61.6383	62.2134	62.7939	63.3799	63.9713	64.5682	65.1707	65.7788	66.3926	67.0121	67.6374	68.2685	68.9055	69.5485	70.1974	70.8524	71.5136	72.1808	72.8544	73.5342	74.2203	74.9129	75.6119	76.3174	77.0295	77.7483	78.4738	79.206	79.9451	80.6911	81.444	82.204	82.971	83.7452	84.5266	85.3154	86.1114
rgv2_r03_s060	FL1	Counts	0	0	1	0	0	0	0	0	0	0	0	0	0	0	0	0	0	0	0	0	0	0	0	0	0	0	0	0	0	0	0	0	0	0	1	0	0	0	0	0	0	0	0	0	0	0	0
rgv2_r03_s061	FL1	Bin Values (MEF)	56.1713	56.6954	57.2244	57.7584	58.2973	58.8413	59.3904	59.9445	60.5039	61.0684	61.6383	62.2134	62.7939	63.3799	63.9713	64.5682	65.1707	65.7788	66.3926	67.0121	67.6374	68.2685	68.9055	69.5485	70.1974	70.8524	71.5136	72.1808	72.8544	73.5342	74.2203	74.9129	75.6119	76.3174	77.0295	77.7483	78.4738	79.206	79.9451	80.6911	81.444	82.204	82.971	83.7452	84.5266	85.3154	86.1114
rgv2_r03_s061	FL1	Counts	0	0	0	0	0	0	0	0	0	0	0	0	0	0	0	0	0	0	0	0	0	0	1	0	0	0	0	0	1	0	0	0	0	0	0	0	0	0	0	0	0	0	0	0	0	1	0
rgv2_r03_s062	FL1	Bin Values (MEF)	56.1713	56.6954	57.2244	57.7584	58.2973	58.8413	59.3904	59.9445	60.5039	61.0684	61.6383	62.2134	62.7939	63.3799	63.9713	64.5682	65.1707	65.7788	66.3926	67.0121	67.6374	68.2685	68.9055	69.5485	70.1974	70.8524	71.5136	72.1808	72.8544	73.5342	74.2203	74.9129	75.6119	76.3174	77.0295	77.7483	78.4738	79.206	79.9451	80.6911	81.444	82.204	82.971	83.7452	84.5266	85.3154	86.1114
rgv2_r03_s062	FL1	Counts	0	0	0	0	0	0	0	0	0	0	0	0	0	0	0	0	1	0	0	0	1	0	0	0	0	0	0	0	0	0	0	0	0	0	0	1	0	0	0	0	0	1	0	0	2	0	0
rgv2_r03_s063	FL1	Bin Values (MEF)	56.1713	56.6954	57.2244	57.7584	58.2973	58.8413	59.3904	59.9445	60.5039	61.0684	61.6383	62.2134	62.7939	63.3799	63.9713	64.5682	65.1707	65.7788	66.3926	67.0121	67.6374	68.2685	68.9055	69.5485	70.1974	70.8524	71.5136	72.1808	72.8544	73.5342	74.2203	74.9129	75.6119	76.3174	77.0295	77.7483	78.4738	79.206	79.9451	80.6911	81.444	82.204	82.971	83.7452	84.5266	85.3154	86.1114
rgv2_r03_s063	FL1	Counts	0	0	0	0	0	0	0	0	0	0	0	0	0	0	0	0	0	0	0	0	0	1	0	2	0	0	0	0	0	0	0	1	0	0	0	0	0	0	0	0	1	0	0	0	1	0	0
rgv2_r03_s064	FL1	Bin Values (MEF)	56.1713	56.6954	57.2244	57.7584	58.2973	58.8413	59.3904	59.9445	60.5039	61.0684	61.6383	62.2134	62.7939	63.3799	63.9713	64.5682	65.1707	65.7788	66.3926	67.0121	67.6374	68.2685	68.9055	69.5485	70.1974	70.8524	71.5136	72.1808	72.8544	73.5342	74.2203	74.9129	75.6119	76.3174	77.0295	77.7483	78.4738	79.206	79.9451	80.6911	81.444	82.204	82.971	83.7452	84.5266	85.3154	86.1114
rgv2_r03_s064	FL1	Counts	0	0	0	0	0	0	0	0	0	0	0	0	0	0	0	0	0	0	0	0	0	0	0	0	0	0	0	0	0	0	0	0	0	0	1	0	0	0	0	0	1	0	0	1	0	0	0
rgv2_r03_s065	FL1	Bin Values (MEF)	56.1713	56.6954	57.2244	57.7584	58.2973	58.8413	59.3904	59.9445	60.5039	61.0684	61.6383	62.2134	62.7939	63.3799	63.9713	64.5682	65.1707	65.7788	66.3926	67.0121	67.6374	68.2685	68.9055	69.5485	70.1974	70.8524	71.5136	72.1808	72.8544	73.5342	74.2203	74.9129	75.6119	76.3174	77.0295	77.7483	78.4738	79.206	79.9451	80.6911	81.444	82.204	82.971	83.7452	84.5266	85.3154	86.1114
rgv2_r03_s065	FL1	Counts	0	0	0	0	0	0	0	0	0	0	0	0	0	1	0	0	0	0	0	0	0	0	0	0	0	0	0	0	0	0	0	0	0	0	0	0	0	0	0	0	0	0	0	0	0	0	0
rgv2_r03_s066	FL1	Bin Values (MEF)	56.1713	56.6954	57.2244	57.7584	58.2973	58.8413	59.3904	59.9445	60.5039	61.0684	61.6383	62.2134	62.7939	63.3799	63.9713	64.5682	65.1707	65.7788	66.3926	67.0121	67.6374	68.2685	68.9055	69.5485	70.1974	70.8524	71.5136	72.1808	72.8544	73.5342	74.2203	74.9129	75.6119	76.3174	77.0295	77.7483	78.4738	79.206	79.9451	80.6911	81.444	82.204	82.971	83.7452	84.5266	85.3154	86.1114
rgv2_r03_s066	FL1	Counts	0	0	0	0	0	0	0	0	0	0	0	0	0	0	0	0	0	0	0	0	0	0	0	0	0	0	0	0	0	0	0	0	0	0	0	0	0	0	0	0	0	0	0	0	0	0	0
rgv2_r03_s067	FL1	Bin Values (MEF)	56.1713	56.6954	57.2244	57.7584	58.2973	58.8413	59.3904	59.9445	60.5039	61.0684	61.6383	62.2134	62.7939	63.3799	63.9713	64.5682	65.1707	65.7788	66.3926	67.0121	67.6374	68.2685	68.9055	69.5485	70.1974	70.8524	71.5136	72.1808	72.8544	73.5342	74.2203	74.9129	75.6119	76.3174	77.0295	77.7483	78.4738	79.206	79.9451	80.6911	81.444	82.204	82.971	83.7452	84.5266	85.3154	86.1114
rgv2_r03_s067	FL1	Counts	0	0	0	0	0	0	0	0	0	0	0	0	0	0	0	0	0	0	0	0	0	0	0	0	0	0	0	0	0	0	0	0	0	0	0	0	1	0	0	0	1	0	0	0	0	0	0
rgv2_r03_s068	FL1	Bin Values (MEF)	56.1713	56.6954	57.2244	57.7584	58.2973	58.8413	59.3904	59.9445	60.5039	61.0684	61.6383	62.2134	62.7939	63.3799	63.9713	64.5682	65.1707	65.7788	66.3926	67.0121	67.6374	68.2685	68.9055	69.5485	70.1974	70.8524	71.5136	72.1808	72.8544	73.5342	74.2203	74.9129	75.6119	76.3174	77.0295	77.7483	78.4738	79.206	79.9451	80.6911	81.444	82.204	82.971	83.7452	84.5266	85.3154	86.1114
rgv2_r03_s068	FL1	Counts	0	0	0	0	0	0	1	0	0	0	0	0	0	0	0	0	0	0	0	0	0	0	0	0	0	0	0	0	0	0	0	0	0	0	0	0	0	2	0	0	0	0	0	0	0	0	0
rgv2_r03_s069	FL1	Bin Values (MEF)	56.1713	56.6954	57.2244	57.7584	58.2973	58.8413	59.3904	59.9445	60.5039	61.0684	61.6383	62.2134	62.7939	63.3799	63.9713	64.5682	65.1707	65.7788	66.3926	67.0121	67.6374	68.2685	68.9055	69.5485	70.1974	70.8524	71.5136	72.1808	72.8544	73.5342	74.2203	74.9129	75.6119	76.3174	77.0295	77.7483	78.4738	79.206	79.9451	80.6911	81.444	82.204	82.971	83.7452	84.5266	85.3154	86.1114
rgv2_r03_s069	FL1	Counts	0	0	0	0	0	0	0	0	0	0	0	0	0	0	0	0	0	0	0	0	0	0	0	0	0	0	0	0	1	0	0	0	0	0	0	0	0	0	0	0	0	0	0	0	0	0	0
rgv2_r03_s070	FL1	Bin Values (MEF)	56.1713	56.6954	57.2244	57.7584	58.2973	58.8413	59.3904	59.9445	60.5039	61.0684	61.6383	62.2134	62.7939	63.3799	63.9713	64.5682	65.1707	65.7788	66.3926	67.0121	67.6374	68.2685	68.9055	69.5485	70.1974	70.8524	71.5136	72.1808	72.8544	73.5342	74.2203	74.9129	75.6119	76.3174	77.0295	77.7483	78.4738	79.206	79.9451	80.6911	81.444	82.204	82.971	83.7452	84.5266	85.3154	86.1114
rgv2_r03_s070	FL1	Counts	0	0	0	0	0	0	0	0	0	0	0	0	0	0	0	0	0	0	0	0	0	0	1	0	0	0	0	0	0	0	0	0	0	0	0	0	0	0	0	0	0	0	0	0	0	0	0
rgv2_r03_s071	FL1	Bin Values (MEF)	56.1713	56.6954	57.2244	57.7584	58.2973	58.8413	59.3904	59.9445	60.5039	61.0684	61.6383	62.2134	62.7939	63.3799	63.9713	64.5682	65.1707	65.7788	66.3926	67.0121	67.6374	68.2685	68.9055	69.5485	70.1974	70.8524	71.5136	72.1808	72.8544	73.5342	74.2203	74.9129	75.6119	76.3174	77.0295	77.7483	78.4738	79.206	79.9451	80.6911	81.444	82.204	82.971	83.7452	84.5266	85.3154	86.1114
rgv2_r03_s071	FL1	Counts	0	0	0	0	0	0	0	0	0	0	0	0	0	0	0	0	0	0	0	0	0	0	0	0	0	0	1	0	0	0	0	0	0	0	0	0	0	0	0	0	0	0	0	0	0	1	0
rgv2_r03_s072	FL1	Bin Values (MEF)	56.1713	56.6954	57.2244	57.7584	58.2973	58.8413	59.3904	59.9445	60.5039	61.0684	61.6383	62.2134	62.7939	63.3799	63.9713	64.5682	65.1707	65.7788	66.3926	67.0121	67.6374	68.2685	68.9055	69.5485	70.1974	70.8524	71.5136	72.1808	72.8544	73.5342	74.2203	74.9129	75.6119	76.3174	77.0295	77.7483	78.4738	79.206	79.9451	80.6911	81.444	82.204	82.971	83.7452	84.5266	85.3154	86.1114
rgv2_r03_s072	FL1	Counts	0	0	0	1	0	0	0	0	0	0	0	0	0	0	0	0	1	0	0	0	0	0	0	0	0	0	0	0	0	0	0	0	0	0	0	0	0	1	0	0	0	0	0	0	0	0	0
rgv2_r03_s073	FL1	Bin Values (MEF)	56.1713	56.6954	57.2244	57.7584	58.2973	58.8413	59.3904	59.9445	60.5039	61.0684	61.6383	62.2134	62.7939	63.3799	63.9713	64.5682	65.1707	65.7788	66.3926	67.0121	67.6374	68.2685	68.9055	69.5485	70.1974	70.8524	71.5136	72.1808	72.8544	73.5342	74.2203	74.9129	75.6119	76.3174	77.0295	77.7483	78.4738	79.206	79.9451	80.6911	81.444	82.204	82.971	83.7452	84.5266	85.3154	86.1114
rgv2_r03_s073	FL1	Counts	0	0	0	0	0	0	0	0	0	0	0	0	0	0	0	0	0	0	0	0	0	0	0	0	0	0	0	0	0	1	0	0	0	0	0	0	1	0	0	0	0	0	0	0	0	0	0
rgv2_r03_s074	FL1	Bin Values (MEF)	56.1713	56.6954	57.2244	57.7584	58.2973	58.8413	59.3904	59.9445	60.5039	61.0684	61.6383	62.2134	62.7939	63.3799	63.9713	64.5682	65.1707	65.7788	66.3926	67.0121	67.6374	68.2685	68.9055	69.5485	70.1974	70.8524	71.5136	72.1808	72.8544	73.5342	74.2203	74.9129	75.6119	76.3174	77.0295	77.7483	78.4738	79.206	79.9451	80.6911	81.444	82.204	82.971	83.7452	84.5266	85.3154	86.1114
rgv2_r03_s074	FL1	Counts	0	0	0	0	0	0	0	0	0	0	0	0	0	0	0	0	0	0	0	0	0	1	0	0	0	0	0	0	0	0	0	0	0	0	0	0	0	0	0	0	0	0	0	0	0	0	0
rgv2_r03_s075	FL1	Bin Values (MEF)	56.1713	56.6954	57.2244	57.7584	58.2973	58.8413	59.3904	59.9445	60.5039	61.0684	61.6383	62.2134	62.7939	63.3799	63.9713	64.5682	65.1707	65.7788	66.3926	67.0121	67.6374	68.2685	68.9055	69.5485	70.1974	70.8524	71.5136	72.1808	72.8544	73.5342	74.2203	74.9129	75.6119	76.3174	77.0295	77.7483	78.4738	79.206	79.9451	80.6911	81.444	82.204	82.971	83.7452	84.5266	85.3154	86.1114
rgv2_r03_s075	FL1	Counts	0	1	0	0	0	0	0	0	0	0	0	0	0	0	0	0	0	0	0	0	0	0	0	0	0	0	0	0	0	0	0	0	0	0	0	0	0	0	0	0	0	0	0	0	0	0	0
rgv2_r03_s076	FL1	Bin Values (MEF)	56.1713	56.6954	57.2244	57.7584	58.2973	58.8413	59.3904	59.9445	60.5039	61.0684	61.6383	62.2134	62.7939	63.3799	63.9713	64.5682	65.1707	65.7788	66.3926	67.0121	67.6374	68.2685	68.9055	69.5485	70.1974	70.8524	71.5136	72.1808	72.8544	73.5342	74.2203	74.9129	75.6119	76.3174	77.0295	77.7483	78.4738	79.206	79.9451	80.6911	81.444	82.204	82.971	83.7452	84.5266	85.3154	86.1114
rgv2_r03_s076	FL1	Counts	0	0	0	0	0	0	0	0	0	0	0	0	0	0	0	0	0	0	0	0	0	0	0	0	0	0	0	0	0	0	0	0	0	0	0	0	0	0	0	0	0	0	0	1	0	0	0
rgv2_r03_s077	FL1	Bin Values (MEF)	56.1713	56.6954	57.2244	57.7584	58.2973	58.8413	59.3904	59.9445	60.5039	61.0684	61.6383	62.2134	62.7939	63.3799	63.9713	64.5682	65.1707	65.7788	66.3926	67.0121	67.6374	68.2685	68.9055	69.5485	70.1974	70.8524	71.5136	72.1808	72.8544	73.5342	74.2203	74.9129	75.6119	76.3174	77.0295	77.7483	78.4738	79.206	79.9451	80.6911	81.444	82.204	82.971	83.7452	84.5266	85.3154	86.1114
rgv2_r03_s077	FL1	Counts	0	0	0	0	0	0	0	0	0	0	0	0	0	0	0	1	0	0	0	0	0	0	0	0	0	1	0	0	0	0	0	0	0	0	0	0	0	0	0	1	0	0	0	0	1	0	0
rgv2_r03_s078	FL1	Bin Values (MEF)	56.1713	56.6954	57.2244	57.7584	58.2973	58.8413	59.3904	59.9445	60.5039	61.0684	61.6383	62.2134	62.7939	63.3799	63.9713	64.5682	65.1707	65.7788	66.3926	67.0121	67.6374	68.2685	68.9055	69.5485	70.1974	70.8524	71.5136	72.1808	72.8544	73.5342	74.2203	74.9129	75.6119	76.3174	77.0295	77.7483	78.4738	79.206	79.9451	80.6911	81.444	82.204	82.971	83.7452	84.5266	85.3154	86.1114
rgv2_r03_s078	FL1	Counts	0	0	0	0	0	0	0	0	0	0	0	0	0	0	0	0	0	0	0	0	0	0	0	0	0	0	0	0	0	0	0	0	0	0	0	0	0	0	1	0	0	0	0	0	0	0	0
rgv2_r03_s079	FL1	Bin Values (MEF)	56.1713	56.6954	57.2244	57.7584	58.2973	58.8413	59.3904	59.9445	60.5039	61.0684	61.6383	62.2134	62.7939	63.3799	63.9713	64.5682	65.1707	65.7788	66.3926	67.0121	67.6374	68.2685	68.9055	69.5485	70.1974	70.8524	71.5136	72.1808	72.8544	73.5342	74.2203	74.9129	75.6119	76.3174	77.0295	77.7483	78.4738	79.206	79.9451	80.6911	81.444	82.204	82.971	83.7452	84.5266	85.3154	86.1114
rgv2_r03_s079	FL1	Counts	0	0	0	0	0	0	0	0	0	0	0	0	0	0	0	0	0	0	0	1	0	0	0	0	0	0	0	0	0	0	0	0	0	0	0	0	0	0	1	0	0	0	0	0	0	0	0
rgv2_r03_s080	FL1	Bin Values (MEF)	56.1713	56.6954	57.2244	57.7584	58.2973	58.8413	59.3904	59.9445	60.5039	61.0684	61.6383	62.2134	62.7939	63.3799	63.9713	64.5682	65.1707	65.7788	66.3926	67.0121	67.6374	68.2685	68.9055	69.5485	70.1974	70.8524	71.5136	72.1808	72.8544	73.5342	74.2203	74.9129	75.6119	76.3174	77.0295	77.7483	78.4738	79.206	79.9451	80.6911	81.444	82.204	82.971	83.7452	84.5266	85.3154	86.1114
rgv2_r03_s080	FL1	Counts	0	0	0	0	0	0	1	0	0	0	0	0	0	0	0	0	0	1	0	0	0	0	0	0	0	1	0	0	0	0	0	0	0	0	0	0	0	0	0	0	0	0	0	0	0	0	0
rgv2_r03_s081	FL1	Bin Values (MEF)	56.1713	56.6954	57.2244	57.7584	58.2973	58.8413	59.3904	59.9445	60.5039	61.0684	61.6383	62.2134	62.7939	63.3799	63.9713	64.5682	65.1707	65.7788	66.3926	67.0121	67.6374	68.2685	68.9055	69.5485	70.1974	70.8524	71.5136	72.1808	72.8544	73.5342	74.2203	74.9129	75.6119	76.3174	77.0295	77.7483	78.4738	79.206	79.9451	80.6911	81.444	82.204	82.971	83.7452	84.5266	85.3154	86.1114
rgv2_r03_s081	FL1	Counts	0	0	0	0	0	0	0	0	0	0	0	0	0	0	0	0	0	0	0	0	0	0	0	0	0	0	0	0	0	0	0	0	0	0	0	0	0	0	1	0	0	1	0	0	0	0	0
rgv2_r03_s082	FL1	Bin Values (MEF)	56.1713	56.6954	57.2244	57.7584	58.2973	58.8413	59.3904	59.9445	60.5039	61.0684	61.6383	62.2134	62.7939	63.3799	63.9713	64.5682	65.1707	65.7788	66.3926	67.0121	67.6374	68.2685	68.9055	69.5485	70.1974	70.8524	71.5136	72.1808	72.8544	73.5342	74.2203	74.9129	75.6119	76.3174	77.0295	77.7483	78.4738	79.206	79.9451	80.6911	81.444	82.204	82.971	83.7452	84.5266	85.3154	86.1114
rgv2_r03_s082	FL1	Counts	0	0	0	0	0	0	0	0	0	0	0	0	0	0	0	0	0	0	0	0	0	0	0	0	0	0	0	0	0	0	0	0	0	0	0	0	0	0	0	0	0	0	0	0	0	0	0
rgv2_r03_s083	FL1	Bin Values (MEF)	56.1713	56.6954	57.2244	57.7584	58.2973	58.8413	59.3904	59.9445	60.5039	61.0684	61.6383	62.2134	62.7939	63.3799	63.9713	64.5682	65.1707	65.7788	66.3926	67.0121	67.6374	68.2685	68.9055	69.5485	70.1974	70.8524	71.5136	72.1808	72.8544	73.5342	74.2203	74.9129	75.6119	76.3174	77.0295	77.7483	78.4738	79.206	79.9451	80.6911	81.444	82.204	82.971	83.7452	84.5266	85.3154	86.1114
rgv2_r03_s083	FL1	Counts	0	0	0	0	0	0	0	0	0	0	0	0	0	0	0	0	0	0	0	0	1	0	0	0	0	0	1	0	0	0	0	0	0	0	0	0	0	0	0	0	0	1	0	0	0	0	0
rgv2_r03_s084	FL1	Bin Values (MEF)	56.1713	56.6954	57.2244	57.7584	58.2973	58.8413	59.3904	59.9445	60.5039	61.0684	61.6383	62.2134	62.7939	63.3799	63.9713	64.5682	65.1707	65.7788	66.3926	67.0121	67.6374	68.2685	68.9055	69.5485	70.1974	70.8524	71.5136	72.1808	72.8544	73.5342	74.2203	74.9129	75.6119	76.3174	77.0295	77.7483	78.4738	79.206	79.9451	80.6911	81.444	82.204	82.971	83.7452	84.5266	85.3154	86.1114
rgv2_r03_s084	FL1	Counts	0	0	0	0	0	0	0	0	0	0	0	0	0	0	0	0	0	0	0	0	0	0	0	0	0	0	0	0	0	0	0	0	0	0	0	0	0	0	0	0	0	0	0	0	0	0	0
rgv2_r03_s085	FL1	Bin Values (MEF)	56.1713	56.6954	57.2244	57.7584	58.2973	58.8413	59.3904	59.9445	60.5039	61.0684	61.6383	62.2134	62.7939	63.3799	63.9713	64.5682	65.1707	65.7788	66.3926	67.0121	67.6374	68.2685	68.9055	69.5485	70.1974	70.8524	71.5136	72.1808	72.8544	73.5342	74.2203	74.9129	75.6119	76.3174	77.0295	77.7483	78.4738	79.206	79.9451	80.6911	81.444	82.204	82.971	83.7452	84.5266	85.3154	86.1114
rgv2_r03_s085	FL1	Counts	0	0	0	0	0	0	0	0	0	0	0	0	0	0	0	0	0	0	0	0	0	0	0	1	0	0	0	0	0	0	0	0	0	0	0	0	1	0	0	0	0	0	0	0	0	0	0
rgv2_r03_s086	FL1	Bin Values (MEF)	56.1713	56.6954	57.2244	57.7584	58.2973	58.8413	59.3904	59.9445	60.5039	61.0684	61.6383	62.2134	62.7939	63.3799	63.9713	64.5682	65.1707	65.7788	66.3926	67.0121	67.6374	68.2685	68.9055	69.5485	70.1974	70.8524	71.5136	72.1808	72.8544	73.5342	74.2203	74.9129	75.6119	76.3174	77.0295	77.7483	78.4738	79.206	79.9451	80.6911	81.444	82.204	82.971	83.7452	84.5266	85.3154	86.1114
rgv2_r03_s086	FL1	Counts	0	0	0	0	0	0	0	1	0	0	0	0	0	0	0	0	0	0	0	0	0	0	0	0	0	0	0	0	0	0	1	0	0	0	0	0	0	0	0	0	0	0	0	0	0	0	0
rgv2_r03_s087	FL1	Bin Values (MEF)	56.1713	56.6954	57.2244	57.7584	58.2973	58.8413	59.3904	59.9445	60.5039	61.0684	61.6383	62.2134	62.7939	63.3799	63.9713	64.5682	65.1707	65.7788	66.3926	67.0121	67.6374	68.2685	68.9055	69.5485	70.1974	70.8524	71.5136	72.1808	72.8544	73.5342	74.2203	74.9129	75.6119	76.3174	77.0295	77.7483	78.4738	79.206	79.9451	80.6911	81.444	82.204	82.971	83.7452	84.5266	85.3154	86.1114
rgv2_r03_s087	FL1	Counts	0	0	0	0	0	0	0	0	0	0	1	0	0	0	0	0	0	0	0	0	0	0	0	0	0	0	0	0	1	0	0	0	0	0	0	0	0	0	0	0	0	0	0	0	0	0	0
rgv2_r03_s088	FL1	Bin Values (MEF)	56.1713	56.6954	57.2244	57.7584	58.2973	58.8413	59.3904	59.9445	60.5039	61.0684	61.6383	62.2134	62.7939	63.3799	63.9713	64.5682	65.1707	65.7788	66.3926	67.0121	67.6374	68.2685	68.9055	69.5485	70.1974	70.8524	71.5136	72.1808	72.8544	73.5342	74.2203	74.9129	75.6119	76.3174	77.0295	77.7483	78.4738	79.206	79.9451	80.6911	81.444	82.204	82.971	83.7452	84.5266	85.3154	86.1114
rgv2_r03_s088	FL1	Counts	0	0	0	0	0	0	0	0	0	0	1	0	0	0	0	0	0	0	0	0	0	0	0	0	0	0	0	0	0	0	0	0	0	0	0	0	0	0	0	0	0	0	0	0	0	0	0
rgv2_r03_s089	FL1	Bin Values (MEF)	56.1713	56.6954	57.2244	57.7584	58.2973	58.8413	59.3904	59.9445	60.5039	61.0684	61.6383	62.2134	62.7939	63.3799	63.9713	64.5682	65.1707	65.7788	66.3926	67.0121	67.6374	68.2685	68.9055	69.5485	70.1974	70.8524	71.5136	72.1808	72.8544	73.5342	74.2203	74.9129	75.6119	76.3174	77.0295	77.7483	78.4738	79.206	79.9451	80.6911	81.444	82.204	82.971	83.7452	84.5266	85.3154	86.1114
rgv2_r03_s089	FL1	Counts	0	0	0	0	0	0	0	0	0	0	0	0	0	0	0	0	0	0	0	0	0	0	0	0	0	0	0	0	1	0	0	0	0	0	0	0	0	0	0	0	0	1	0	0	0	0	1
rgv2_r03_s090	FL1	Bin Values (MEF)	56.1713	56.6954	57.2244	57.7584	58.2973	58.8413	59.3904	59.9445	60.5039	61.0684	61.6383	62.2134	62.7939	63.3799	63.9713	64.5682	65.1707	65.7788	66.3926	67.0121	67.6374	68.2685	68.9055	69.5485	70.1974	70.8524	71.5136	72.1808	72.8544	73.5342	74.2203	74.9129	75.6119	76.3174	77.0295	77.7483	78.4738	79.206	79.9451	80.6911	81.444	82.204	82.971	83.7452	84.5266	85.3154	86.1114
rgv2_r03_s090	FL1	Counts	0	0	0	0	0	0	0	0	0	0	0	0	0	0	0	0	0	1	0	0	1	0	0	0	0	0	0	0	0	0	0	0	0	0	0	0	0	1	0	0	0	0	0	0	0	0	0
rgv2_r03_s091	FL1	Bin Values (MEF)	56.1713	56.6954	57.2244	57.7584	58.2973	58.8413	59.3904	59.9445	60.5039	61.0684	61.6383	62.2134	62.7939	63.3799	63.9713	64.5682	65.1707	65.7788	66.3926	67.0121	67.6374	68.2685	68.9055	69.5485	70.1974	70.8524	71.5136	72.1808	72.8544	73.5342	74.2203	74.9129	75.6119	76.3174	77.0295	77.7483	78.4738	79.206	79.9451	80.6911	81.444	82.204	82.971	83.7452	84.5266	85.3154	86.1114
rgv2_r03_s091	FL1	Counts	0	0	0	0	0	0	0	0	0	1	0	0	0	0	0	0	0	0	0	0	0	1	0	0	0	0	0	0	0	0	0	0	0	0	0	0	1	0	0	0	0	0	0	0	0	0	0
rgv2_r03_s092	FL1	Bin Values (MEF)	56.1713	56.6954	57.2244	57.7584	58.2973	58.8413	59.3904	59.9445	60.5039	61.0684	61.6383	62.2134	62.7939	63.3799	63.9713	64.5682	65.1707	65.7788	66.3926	67.0121	67.6374	68.2685	68.9055	69.5485	70.1974	70.8524	71.5136	72.1808	72.8544	73.5342	74.2203	74.9129	75.6119	76.3174	77.0295	77.7483	78.4738	79.206	79.9451	80.6911	81.444	82.204	82.971	83.7452	84.5266	85.3154	86.1114
rgv2_r03_s092	FL1	Counts	0	0	0	0	0	0	0	0	0	1	0	0	0	1	0	0	0	0	0	0	0	0	0	0	0	0	0	0	0	0	0	0	0	0	0	0	0	0	0	0	1	0	0	0	0	0	0
rgv2_r03_s093	FL1	Bin Values (MEF)	56.1713	56.6954	57.2244	57.7584	58.2973	58.8413	59.3904	59.9445	60.5039	61.0684	61.6383	62.2134	62.7939	63.3799	63.9713	64.5682	65.1707	65.7788	66.3926	67.0121	67.6374	68.2685	68.9055	69.5485	70.1974	70.8524	71.5136	72.1808	72.8544	73.5342	74.2203	74.9129	75.6119	76.3174	77.0295	77.7483	78.4738	79.206	79.9451	80.6911	81.444	82.204	82.971	83.7452	84.5266	85.3154	86.1114
rgv2_r03_s093	FL1	Counts	0	0	0	0	0	0	0	0	0	0	0	0	1	0	0	0	0	0	0	0	0	0	0	0	0	0	0	0	0	0	0	0	0	0	0	0	0	0	0	0	0	1	0	0	0	1	0
rgv2_r03_s094	FL1	Bin Values (MEF)	56.1713	56.6954	57.2244	57.7584	58.2973	58.8413	59.3904	59.9445	60.5039	61.0684	61.6383	62.2134	62.7939	63.3799	63.9713	64.5682	65.1707	65.7788	66.3926	67.0121	67.6374	68.2685	68.9055	69.5485	70.1974	70.8524	71.5136	72.1808	72.8544	73.5342	74.2203	74.9129	75.6119	76.3174	77.0295	77.7483	78.4738	79.206	79.9451	80.6911	81.444	82.204	82.971	83.7452	84.5266	85.3154	86.1114
rgv2_r03_s094	FL1	Counts	0	0	0	0	0	0	0	0	0	0	0	0	0	0	0	0	0	0	1	0	0	0	0	0	0	0	0	0	0	0	0	0	0	0	0	0	0	1	1	0	0	0	0	0	0	0	0
rgv2_r03_s095	FL1	Bin Values (MEF)	56.1713	56.6954	57.2244	57.7584	58.2973	58.8413	59.3904	59.9445	60.5039	61.0684	61.6383	62.2134	62.7939	63.3799	63.9713	64.5682	65.1707	65.7788	66.3926	67.0121	67.6374	68.2685	68.9055	69.5485	70.1974	70.8524	71.5136	72.1808	72.8544	73.5342	74.2203	74.9129	75.6119	76.3174	77.0295	77.7483	78.4738	79.206	79.9451	80.6911	81.444	82.204	82.971	83.7452	84.5266	85.3154	86.1114
rgv2_r03_s095	FL1	Counts	0	0	0	0	0	0	0	0	0	0	0	0	0	0	0	0	0	0	0	0	0	0	0	0	0	0	0	0	0	1	0	0	0	0	0	0	0	0	0	0	0	0	0	0	0	0	0
rgv2_r03_s096	FL1	Bin Values (MEF)	56.1713	56.6954	57.2244	57.7584	58.2973	58.8413	59.3904	59.9445	60.5039	61.0684	61.6383	62.2134	62.7939	63.3799	63.9713	64.5682	65.1707	65.7788	66.3926	67.0121	67.6374	68.2685	68.9055	69.5485	70.1974	70.8524	71.5136	72.1808	72.8544	73.5342	74.2203	74.9129	75.6119	76.3174	77.0295	77.7483	78.4738	79.206	79.9451	80.6911	81.444	82.204	82.971	83.7452	84.5266	85.3154	86.1114
rgv2_r03_s096	FL1	Counts	0	0	0	0	0	0	0	0	0	0	0	0	0	0	0	1	0	0	0	0	0	0	0	0	1	0	0	0	0	0	1	0	0	0	0	0	0	0	1	0	0	0	1	0	0	0	0
rgv2_r03_s121	FL1	Bin Values (MEF)	56.1713	56.6954	57.2244	57.7584	58.2973	58.8413	59.3904	59.9445	60.5039	61.0684	61.6383	62.2134	62.7939	63.3799	63.9713	64.5682	65.1707	65.7788	66.3926	67.0121	67.6374	68.2685	68.9055	69.5485	70.1974	70.8524	71.5136	72.1808	72.8544	73.5342	74.2203	74.9129	75.6119	76.3174	77.0295	77.7483	78.4738	79.206	79.9451	80.6911	81.444	82.204	82.971	83.7452	84.5266	85.3154	86.1114
rgv2_r03_s121	FL1	Counts	0	0	0	0	0	0	0	0	0	0	0	0	0	0	1	0	0	0	0	0	0	0	0	0	1	0	0	0	0	0	0	0	0	0	0	0	0	0	0	0	0	0	0	0	0	0	0
rgv2_r03_s122	FL1	Bin Values (MEF)	56.1713	56.6954	57.2244	57.7584	58.2973	58.8413	59.3904	59.9445	60.5039	61.0684	61.6383	62.2134	62.7939	63.3799	63.9713	64.5682	65.1707	65.7788	66.3926	67.0121	67.6374	68.2685	68.9055	69.5485	70.1974	70.8524	71.5136	72.1808	72.8544	73.5342	74.2203	74.9129	75.6119	76.3174	77.0295	77.7483	78.4738	79.206	79.9451	80.6911	81.444	82.204	82.971	83.7452	84.5266	85.3154	86.1114
rgv2_r03_s122	FL1	Counts	0	0	0	0	0	0	0	0	0	0	0	0	0	0	0	0	0	0	0	0	0	0	0	0	0	0	0	0	0	0	0	0	0	0	0	0	0	0	0	0	0	0	0	0	0	1	0
rgv2_r03_s123	FL1	Bin Values (MEF)	56.1713	56.6954	57.2244	57.7584	58.2973	58.8413	59.3904	59.9445	60.5039	61.0684	61.6383	62.2134	62.7939	63.3799	63.9713	64.5682	65.1707	65.7788	66.3926	67.0121	67.6374	68.2685	68.9055	69.5485	70.1974	70.8524	71.5136	72.1808	72.8544	73.5342	74.2203	74.9129	75.6119	76.3174	77.0295	77.7483	78.4738	79.206	79.9451	80.6911	81.444	82.204	82.971	83.7452	84.5266	85.3154	86.1114
rgv2_r03_s123	FL1	Counts	0	0	0	0	1	0	0	0	1	0	0	0	0	0	0	0	0	0	1	0	0	0	0	0	0	0	0	0	0	0	0	0	0	0	0	1	0	0	0	0	0	0	1	0	0	0	0
rgv2_r03_s124	FL1	Bin Values (MEF)	56.1713	56.6954	57.2244	57.7584	58.2973	58.8413	59.3904	59.9445	60.5039	61.0684	61.6383	62.2134	62.7939	63.3799	63.9713	64.5682	65.1707	65.7788	66.3926	67.0121	67.6374	68.2685	68.9055	69.5485	70.1974	70.8524	71.5136	72.1808	72.8544	73.5342	74.2203	74.9129	75.6119	76.3174	77.0295	77.7483	78.4738	79.206	79.9451	80.6911	81.444	82.204	82.971	83.7452	84.5266	85.3154	86.1114
rgv2_r03_s124	FL1	Counts	0	0	0	0	0	0	0	0	0	0	0	0	0	0	0	0	0	0	0	0	0	0	1	0	0	0	0	0	0	0	0	0	1	0	0	1	0	0	0	0	0	0	0	0	0	0	0
rgv2_r03_s125	FL1	Bin Values (MEF)	56.1713	56.6954	57.2244	57.7584	58.2973	58.8413	59.3904	59.9445	60.5039	61.0684	61.6383	62.2134	62.7939	63.3799	63.9713	64.5682	65.1707	65.7788	66.3926	67.0121	67.6374	68.2685	68.9055	69.5485	70.1974	70.8524	71.5136	72.1808	72.8544	73.5342	74.2203	74.9129	75.6119	76.3174	77.0295	77.7483	78.4738	79.206	79.9451	80.6911	81.444	82.204	82.971	83.7452	84.5266	85.3154	86.1114
rgv2_r03_s125	FL1	Counts	0	0	0	0	0	0	0	0	0	0	0	0	0	0	0	0	0	0	0	0	0	0	0	0	0	0	0	0	0	0	0	0	0	0	0	0	0	0	0	0	0	0	0	0	0	0	0
rgv2_r03_s126	FL1	Bin Values (MEF)	56.1713	56.6954	57.2244	57.7584	58.2973	58.8413	59.3904	59.9445	60.5039	61.0684	61.6383	62.2134	62.7939	63.3799	63.9713	64.5682	65.1707	65.7788	66.3926	67.0121	67.6374	68.2685	68.9055	69.5485	70.1974	70.8524	71.5136	72.1808	72.8544	73.5342	74.2203	74.9129	75.6119	76.3174	77.0295	77.7483	78.4738	79.206	79.9451	80.6911	81.444	82.204	82.971	83.7452	84.5266	85.3154	86.1114
rgv2_r03_s126	FL1	Counts	0	0	0	0	0	0	0	0	0	0	1	0	0	0	0	0	0	0	0	0	0	0	0	0	0	0	0	1	0	0	0	0	0	0	0	0	0	0	0	0	0	0	0	0	0	0	0
rgv2_r03_s127	FL1	Bin Values (MEF)	56.1713	56.6954	57.2244	57.7584	58.2973	58.8413	59.3904	59.9445	60.5039	61.0684	61.6383	62.2134	62.7939	63.3799	63.9713	64.5682	65.1707	65.7788	66.3926	67.0121	67.6374	68.2685	68.9055	69.5485	70.1974	70.8524	71.5136	72.1808	72.8544	73.5342	74.2203	74.9129	75.6119	76.3174	77.0295	77.7483	78.4738	79.206	79.9451	80.6911	81.444	82.204	82.971	83.7452	84.5266	85.3154	86.1114
rgv2_r03_s127	FL1	Counts	0	0	0	0	0	0	0	0	0	0	0	0	0	0	0	0	1	0	0	0	0	0	0	0	1	0	0	0	0	0	1	1	0	0	0	1	0	1	0	0	0	0	0	1	0	0	1
rgv2_r03_s128	FL1	Bin Values (MEF)	56.1713	56.6954	57.2244	57.7584	58.2973	58.8413	59.3904	59.9445	60.5039	61.0684	61.6383	62.2134	62.7939	63.3799	63.9713	64.5682	65.1707	65.7788	66.3926	67.0121	67.6374	68.2685	68.9055	69.5485	70.1974	70.8524	71.5136	72.1808	72.8544	73.5342	74.2203	74.9129	75.6119	76.3174	77.0295	77.7483	78.4738	79.206	79.9451	80.6911	81.444	82.204	82.971	83.7452	84.5266	85.3154	86.1114
rgv2_r03_s128	FL1	Counts	0	0	0	0	0	0	0	0	0	0	0	0	0	0	0	0	0	0	1	0	0	0	0	0	0	0	0	0	0	0	0	0	0	0	0	0	0	0	0	0	0	0	0	0	1	0	0
rgv2_r03_s129	FL1	Bin Values (MEF)	56.1713	56.6954	57.2244	57.7584	58.2973	58.8413	59.3904	59.9445	60.5039	61.0684	61.6383	62.2134	62.7939	63.3799	63.9713	64.5682	65.1707	65.7788	66.3926	67.0121	67.6374	68.2685	68.9055	69.5485	70.1974	70.8524	71.5136	72.1808	72.8544	73.5342	74.2203	74.9129	75.6119	76.3174	77.0295	77.7483	78.4738	79.206	79.9451	80.6911	81.444	82.204	82.971	83.7452	84.5266	85.3154	86.1114
rgv2_r03_s129	FL1	Counts	0	0	0	0	0	0	0	0	0	0	0	0	0	0	1	0	1	0	0	0	0	0	0	0	0	0	0	0	0	0	0	0	1	0	0	0	0	0	0	0	0	0	1	0	0	0	0
rgv2_r03_s130	FL1	Bin Values (MEF)	56.1713	56.6954	57.2244	57.7584	58.2973	58.8413	59.3904	59.9445	60.5039	61.0684	61.6383	62.2134	62.7939	63.3799	63.9713	64.5682	65.1707	65.7788	66.3926	67.0121	67.6374	68.2685	68.9055	69.5485	70.1974	70.8524	71.5136	72.1808	72.8544	73.5342	74.2203	74.9129	75.6119	76.3174	77.0295	77.7483	78.4738	79.206	79.9451	80.6911	81.444	82.204	82.971	83.7452	84.5266	85.3154	86.1114
rgv2_r03_s130	FL1	Counts	0	0	0	0	0	0	0	0	0	0	0	0	0	1	0	0	0	0	0	0	0	0	0	0	0	0	1	0	0	0	0	0	0	0	0	0	0	0	0	0	0	0	0	0	0	0	0
rgv2_r03_s131	FL1	Bin Values (MEF)	56.1713	56.6954	57.2244	57.7584	58.2973	58.8413	59.3904	59.9445	60.5039	61.0684	61.6383	62.2134	62.7939	63.3799	63.9713	64.5682	65.1707	65.7788	66.3926	67.0121	67.6374	68.2685	68.9055	69.5485	70.1974	70.8524	71.5136	72.1808	72.8544	73.5342	74.2203	74.9129	75.6119	76.3174	77.0295	77.7483	78.4738	79.206	79.9451	80.6911	81.444	82.204	82.971	83.7452	84.5266	85.3154	86.1114
rgv2_r03_s131	FL1	Counts	0	0	0	0	0	0	0	0	0	0	0	0	0	0	0	0	0	0	0	0	0	0	0	0	0	0	0	0	0	0	0	0	0	0	0	0	0	0	0	0	0	0	0	0	0	1	0
rgv2_r03_s132	FL1	Bin Values (MEF)	56.1713	56.6954	57.2244	57.7584	58.2973	58.8413	59.3904	59.9445	60.5039	61.0684	61.6383	62.2134	62.7939	63.3799	63.9713	64.5682	65.1707	65.7788	66.3926	67.0121	67.6374	68.2685	68.9055	69.5485	70.1974	70.8524	71.5136	72.1808	72.8544	73.5342	74.2203	74.9129	75.6119	76.3174	77.0295	77.7483	78.4738	79.206	79.9451	80.6911	81.444	82.204	82.971	83.7452	84.5266	85.3154	86.1114
rgv2_r03_s132	FL1	Counts	0	0	0	0	0	0	0	0	0	0	0	0	0	0	0	0	0	0	0	0	0	0	0	0	1	0	0	0	0	0	0	0	0	0	0	1	0	0	0	0	0	0	0	0	0	0	0
rgv2_r03_s133	FL1	Bin Values (MEF)	56.1713	56.6954	57.2244	57.7584	58.2973	58.8413	59.3904	59.9445	60.5039	61.0684	61.6383	62.2134	62.7939	63.3799	63.9713	64.5682	65.1707	65.7788	66.3926	67.0121	67.6374	68.2685	68.9055	69.5485	70.1974	70.8524	71.5136	72.1808	72.8544	73.5342	74.2203	74.9129	75.6119	76.3174	77.0295	77.7483	78.4738	79.206	79.9451	80.6911	81.444	82.204	82.971	83.7452	84.5266	85.3154	86.1114
rgv2_r03_s133	FL1	Counts	0	0	0	0	0	0	0	0	0	0	0	0	0	0	0	0	0	0	0	0	0	0	0	0	0	0	0	0	0	0	0	0	0	1	0	0	0	0	0	0	0	0	0	0	0	0	0
rgv2_r03_s134	FL1	Bin Values (MEF)	56.1713	56.6954	57.2244	57.7584	58.2973	58.8413	59.3904	59.9445	60.5039	61.0684	61.6383	62.2134	62.7939	63.3799	63.9713	64.5682	65.1707	65.7788	66.3926	67.0121	67.6374	68.2685	68.9055	69.5485	70.1974	70.8524	71.5136	72.1808	72.8544	73.5342	74.2203	74.9129	75.6119	76.3174	77.0295	77.7483	78.4738	79.206	79.9451	80.6911	81.444	82.204	82.971	83.7452	84.5266	85.3154	86.1114
rgv2_r03_s134	FL1	Counts	0	0	0	0	0	0	0	0	0	0	0	0	0	0	0	0	0	0	0	0	0	0	0	0	0	0	0	0	0	0	0	0	0	0	0	0	0	1	0	0	0	0	0	0	0	0	0
rgv2_r03_s135	FL1	Bin Values (MEF)	56.1713	56.6954	57.2244	57.7584	58.2973	58.8413	59.3904	59.9445	60.5039	61.0684	61.6383	62.2134	62.7939	63.3799	63.9713	64.5682	65.1707	65.7788	66.3926	67.0121	67.6374	68.2685	68.9055	69.5485	70.1974	70.8524	71.5136	72.1808	72.8544	73.5342	74.2203	74.9129	75.6119	76.3174	77.0295	77.7483	78.4738	79.206	79.9451	80.6911	81.444	82.204	82.971	83.7452	84.5266	85.3154	86.1114
rgv2_r03_s135	FL1	Counts	0	0	0	0	0	0	0	0	0	0	0	0	0	0	0	0	0	0	0	0	0	0	0	0	0	0	0	1	0	0	0	0	0	0	0	0	0	0	0	1	0	0	0	0	0	0	0
rgv2_r03_s136	FL1	Bin Values (MEF)	56.1713	56.6954	57.2244	57.7584	58.2973	58.8413	59.3904	59.9445	60.5039	61.0684	61.6383	62.2134	62.7939	63.3799	63.9713	64.5682	65.1707	65.7788	66.3926	67.0121	67.6374	68.2685	68.9055	69.5485	70.1974	70.8524	71.5136	72.1808	72.8544	73.5342	74.2203	74.9129	75.6119	76.3174	77.0295	77.7483	78.4738	79.206	79.9451	80.6911	81.444	82.204	82.971	83.7452	84.5266	85.3154	86.1114
rgv2_r03_s136	FL1	Counts	0	0	0	0	0	0	0	0	0	0	0	0	0	0	0	0	0	0	0	0	0	0	0	0	0	0	0	0	0	0	0	0	0	0	0	0	0	0	0	0	0	0	0	0	0	0	0
rgv2_r03_s137	FL1	Bin Values (MEF)	56.1713	56.6954	57.2244	57.7584	58.2973	58.8413	59.3904	59.9445	60.5039	61.0684	61.6383	62.2134	62.7939	63.3799	63.9713	64.5682	65.1707	65.7788	66.3926	67.0121	67.6374	68.2685	68.9055	69.5485	70.1974	70.8524	71.5136	72.1808	72.8544	73.5342	74.2203	74.9129	75.6119	76.3174	77.0295	77.7483	78.4738	79.206	79.9451	80.6911	81.444	82.204	82.971	83.7452	84.5266	85.3154	86.1114
rgv2_r03_s137	FL1	Counts	0	0	0	0	0	0	0	0	0	0	0	1	0	0	0	0	0	0	1	0	0	0	0	0	0	0	0	1	0	0	1	0	0	0	0	0	0	0	0	0	0	0	0	0	0	0	0
rgv2_r03_s138	FL1	Bin Values (MEF)	56.1713	56.6954	57.2244	57.7584	58.2973	58.8413	59.3904	59.9445	60.5039	61.0684	61.6383	62.2134	62.7939	63.3799	63.9713	64.5682	65.1707	65.7788	66.3926	67.0121	67.6374	68.2685	68.9055	69.5485	70.1974	70.8524	71.5136	72.1808	72.8544	73.5342	74.2203	74.9129	75.6119	76.3174	77.0295	77.7483	78.4738	79.206	79.9451	80.6911	81.444	82.204	82.971	83.7452	84.5266	85.3154	86.1114
rgv2_r03_s138	FL1	Counts	0	0	0	0	0	0	0	0	0	0	0	0	0	0	0	0	0	0	0	0	0	0	0	0	0	0	0	0	1	0	0	0	0	0	0	1	0	0	0	0	0	0	0	0	0	0	0
rgv2_r03_s139	FL1	Bin Values (MEF)	56.1713	56.6954	57.2244	57.7584	58.2973	58.8413	59.3904	59.9445	60.5039	61.0684	61.6383	62.2134	62.7939	63.3799	63.9713	64.5682	65.1707	65.7788	66.3926	67.0121	67.6374	68.2685	68.9055	69.5485	70.1974	70.8524	71.5136	72.1808	72.8544	73.5342	74.2203	74.9129	75.6119	76.3174	77.0295	77.7483	78.4738	79.206	79.9451	80.6911	81.444	82.204	82.971	83.7452	84.5266	85.3154	86.1114
rgv2_r03_s139	FL1	Counts	0	1	0	0	0	0	0	0	0	0	0	1	0	0	0	0	0	0	0	0	0	0	0	0	0	0	0	0	0	0	0	0	0	0	0	0	0	0	0	1	0	0	0	0	0	0	0
rgv2_r03_s140	FL1	Bin Values (MEF)	56.1713	56.6954	57.2244	57.7584	58.2973	58.8413	59.3904	59.9445	60.5039	61.0684	61.6383	62.2134	62.7939	63.3799	63.9713	64.5682	65.1707	65.7788	66.3926	67.0121	67.6374	68.2685	68.9055	69.5485	70.1974	70.8524	71.5136	72.1808	72.8544	73.5342	74.2203	74.9129	75.6119	76.3174	77.0295	77.7483	78.4738	79.206	79.9451	80.6911	81.444	82.204	82.971	83.7452	84.5266	85.3154	86.1114
rgv2_r03_s140	FL1	Counts	0	0	0	0	0	0	0	0	0	1	0	0	0	0	0	0	0	1	0	0	0	0	0	0	0	0	0	0	0	1	0	0	0	0	0	0	0	0	0	0	0	0	0	0	0	0	0
rgv2_r03_s141	FL1	Bin Values (MEF)	56.1713	56.6954	57.2244	57.7584	58.2973	58.8413	59.3904	59.9445	60.5039	61.0684	61.6383	62.2134	62.7939	63.3799	63.9713	64.5682	65.1707	65.7788	66.3926	67.0121	67.6374	68.2685	68.9055	69.5485	70.1974	70.8524	71.5136	72.1808	72.8544	73.5342	74.2203	74.9129	75.6119	76.3174	77.0295	77.7483	78.4738	79.206	79.9451	80.6911	81.444	82.204	82.971	83.7452	84.5266	85.3154	86.1114
rgv2_r03_s141	FL1	Counts	0	0	0	0	0	0	0	0	0	0	0	0	0	0	0	0	0	0	0	0	0	0	0	0	0	0	0	0	0	0	0	0	0	0	0	1	0	0	0	0	0	0	0	0	0	0	0
rgv2_r03_s142	FL1	Bin Values (MEF)	56.1713	56.6954	57.2244	57.7584	58.2973	58.8413	59.3904	59.9445	60.5039	61.0684	61.6383	62.2134	62.7939	63.3799	63.9713	64.5682	65.1707	65.7788	66.3926	67.0121	67.6374	68.2685	68.9055	69.5485	70.1974	70.8524	71.5136	72.1808	72.8544	73.5342	74.2203	74.9129	75.6119	76.3174	77.0295	77.7483	78.4738	79.206	79.9451	80.6911	81.444	82.204	82.971	83.7452	84.5266	85.3154	86.1114
rgv2_r03_s142	FL1	Counts	0	0	0	0	0	0	0	0	0	0	0	0	0	0	0	0	0	0	0	0	0	0	0	0	0	0	0	0	0	0	0	0	0	0	0	0	0	0	0	0	0	0	0	0	0	0	0
rgv2_r03_s143	FL1	Bin Values (MEF)	56.1713	56.6954	57.2244	57.7584	58.2973	58.8413	59.3904	59.9445	60.5039	61.0684	61.6383	62.2134	62.7939	63.3799	63.9713	64.5682	65.1707	65.7788	66.3926	67.0121	67.6374	68.2685	68.9055	69.5485	70.1974	70.8524	71.5136	72.1808	72.8544	73.5342	74.2203	74.9129	75.6119	76.3174	77.0295	77.7483	78.4738	79.206	79.9451	80.6911	81.444	82.204	82.971	83.7452	84.5266	85.3154	86.1114
rgv2_r03_s143	FL1	Counts	0	0	0	0	0	0	0	0	0	0	0	0	0	0	0	0	0	0	0	0	0	0	0	0	0	0	0	0	0	0	1	0	0	0	0	0	0	0	0	0	0	0	0	0	0	0	0
rgv2_r03_s144	FL1	Bin Values (MEF)	56.1713	56.6954	57.2244	57.7584	58.2973	58.8413	59.3904	59.9445	60.5039	61.0684	61.6383	62.2134	62.7939	63.3799	63.9713	64.5682	65.1707	65.7788	66.3926	67.0121	67.6374	68.2685	68.9055	69.5485	70.1974	70.8524	71.5136	72.1808	72.8544	73.5342	74.2203	74.9129	75.6119	76.3174	77.0295	77.7483	78.4738	79.206	79.9451	80.6911	81.444	82.204	82.971	83.7452	84.5266	85.3154	86.1114
rgv2_r03_s144	FL1	Counts	0	0	0	0	0	0	0	0	0	0	0	0	0	0	0	0	0	0	0	0	0	0	0	0	0	0	0	0	0	0	0	0	0	0	0	0	0	1	0	0	0	0	0	0	0	0	0
rgv2_r02_s001	FL1	Bin Values (MEF)	57.8432	58.3862	58.9343	59.4876	60.046	60.6097	61.1787	61.7531	62.3328	62.9179	63.5086	64.1048	64.7066	65.314	65.9272	66.5461	67.1708	67.8014	68.4379	69.0804	69.7289	70.3835	71.0442	71.7112	72.3844	73.0639	73.7498	74.4421	75.141	75.8464	76.5584	77.2771	78.0026	78.7348	79.474	80.2201	80.9731	81.7333	82.5006	83.2751	84.0569	84.846	85.6425	86.4465	87.258	88.0771	88.904
rgv2_r02_s001	FL1	Counts	0	0	0	0	0	0	0	0	0	0	0	0	0	0	0	0	0	1	0	0	0	0	1	0	0	0	0	0	0	0	1	0	0	0	0	0	0	0	1	0	0	0	0	0	0	1	0
rgv2_r02_s002	FL1	Bin Values (MEF)	57.8432	58.3862	58.9343	59.4876	60.046	60.6097	61.1787	61.7531	62.3328	62.9179	63.5086	64.1048	64.7066	65.314	65.9272	66.5461	67.1708	67.8014	68.4379	69.0804	69.7289	70.3835	71.0442	71.7112	72.3844	73.0639	73.7498	74.4421	75.141	75.8464	76.5584	77.2771	78.0026	78.7348	79.474	80.2201	80.9731	81.7333	82.5006	83.2751	84.0569	84.846	85.6425	86.4465	87.258	88.0771	88.904
rgv2_r02_s002	FL1	Counts	0	0	0	0	0	0	0	0	0	0	0	1	0	0	0	0	0	0	0	0	0	0	0	0	0	0	0	0	0	0	0	0	0	0	0	0	0	0	0	0	1	0	0	0	0	0	0
rgv2_r02_s003	FL1	Bin Values (MEF)	57.8432	58.3862	58.9343	59.4876	60.046	60.6097	61.1787	61.7531	62.3328	62.9179	63.5086	64.1048	64.7066	65.314	65.9272	66.5461	67.1708	67.8014	68.4379	69.0804	69.7289	70.3835	71.0442	71.7112	72.3844	73.0639	73.7498	74.4421	75.141	75.8464	76.5584	77.2771	78.0026	78.7348	79.474	80.2201	80.9731	81.7333	82.5006	83.2751	84.0569	84.846	85.6425	86.4465	87.258	88.0771	88.904
rgv2_r02_s003	FL1	Counts	0	0	0	0	0	0	0	0	0	0	0	0	0	0	0	0	0	0	0	0	0	0	0	0	0	0	0	0	0	0	0	0	0	0	0	0	0	0	0	0	0	0	0	0	0	1	0
rgv2_r02_s004	FL1	Bin Values (MEF)	57.8432	58.3862	58.9343	59.4876	60.046	60.6097	61.1787	61.7531	62.3328	62.9179	63.5086	64.1048	64.7066	65.314	65.9272	66.5461	67.1708	67.8014	68.4379	69.0804	69.7289	70.3835	71.0442	71.7112	72.3844	73.0639	73.7498	74.4421	75.141	75.8464	76.5584	77.2771	78.0026	78.7348	79.474	80.2201	80.9731	81.7333	82.5006	83.2751	84.0569	84.846	85.6425	86.4465	87.258	88.0771	88.904
rgv2_r02_s004	FL1	Counts	0	0	0	0	0	0	0	0	0	0	0	0	0	0	0	0	0	0	0	0	0	0	0	0	0	1	0	0	0	0	0	0	0	0	0	0	1	0	0	0	0	0	0	0	0	0	0
rgv2_r02_s005	FL1	Bin Values (MEF)	57.8432	58.3862	58.9343	59.4876	60.046	60.6097	61.1787	61.7531	62.3328	62.9179	63.5086	64.1048	64.7066	65.314	65.9272	66.5461	67.1708	67.8014	68.4379	69.0804	69.7289	70.3835	71.0442	71.7112	72.3844	73.0639	73.7498	74.4421	75.141	75.8464	76.5584	77.2771	78.0026	78.7348	79.474	80.2201	80.9731	81.7333	82.5006	83.2751	84.0569	84.846	85.6425	86.4465	87.258	88.0771	88.904
rgv2_r02_s005	FL1	Counts	0	0	0	0	0	0	0	0	0	0	0	0	0	0	0	0	0	0	0	0	0	0	0	0	0	1	0	0	0	0	0	0	0	1	0	0	0	0	0	0	0	0	0	0	0	0	0
rgv2_r02_s006	FL1	Bin Values (MEF)	57.8432	58.3862	58.9343	59.4876	60.046	60.6097	61.1787	61.7531	62.3328	62.9179	63.5086	64.1048	64.7066	65.314	65.9272	66.5461	67.1708	67.8014	68.4379	69.0804	69.7289	70.3835	71.0442	71.7112	72.3844	73.0639	73.7498	74.4421	75.141	75.8464	76.5584	77.2771	78.0026	78.7348	79.474	80.2201	80.9731	81.7333	82.5006	83.2751	84.0569	84.846	85.6425	86.4465	87.258	88.0771	88.904
rgv2_r02_s006	FL1	Counts	0	0	0	0	0	0	0	0	0	0	0	0	0	0	0	0	0	0	0	0	0	0	0	0	0	0	0	0	0	0	0	0	1	0	0	0	0	1	0	0	0	0	0	0	0	0	0
rgv2_r02_s007	FL1	Bin Values (MEF)	57.8432	58.3862	58.9343	59.4876	60.046	60.6097	61.1787	61.7531	62.3328	62.9179	63.5086	64.1048	64.7066	65.314	65.9272	66.5461	67.1708	67.8014	68.4379	69.0804	69.7289	70.3835	71.0442	71.7112	72.3844	73.0639	73.7498	74.4421	75.141	75.8464	76.5584	77.2771	78.0026	78.7348	79.474	80.2201	80.9731	81.7333	82.5006	83.2751	84.0569	84.846	85.6425	86.4465	87.258	88.0771	88.904
rgv2_r02_s007	FL1	Counts	0	0	0	0	0	0	0	0	0	0	0	0	0	0	0	0	0	0	0	0	0	0	0	0	0	0	0	0	0	0	0	0	0	0	0	0	0	0	0	0	2	0	0	0	0	0	1
rgv2_r02_s008	FL1	Bin Values (MEF)	57.8432	58.3862	58.9343	59.4876	60.046	60.6097	61.1787	61.7531	62.3328	62.9179	63.5086	64.1048	64.7066	65.314	65.9272	66.5461	67.1708	67.8014	68.4379	69.0804	69.7289	70.3835	71.0442	71.7112	72.3844	73.0639	73.7498	74.4421	75.141	75.8464	76.5584	77.2771	78.0026	78.7348	79.474	80.2201	80.9731	81.7333	82.5006	83.2751	84.0569	84.846	85.6425	86.4465	87.258	88.0771	88.904
rgv2_r02_s008	FL1	Counts	0	0	0	0	1	0	0	0	0	0	0	0	0	0	0	0	0	0	0	0	0	0	0	0	0	0	0	0	0	0	0	0	0	0	0	0	0	0	0	0	0	0	1	0	0	0	0
rgv2_r02_s009	FL1	Bin Values (MEF)	57.8432	58.3862	58.9343	59.4876	60.046	60.6097	61.1787	61.7531	62.3328	62.9179	63.5086	64.1048	64.7066	65.314	65.9272	66.5461	67.1708	67.8014	68.4379	69.0804	69.7289	70.3835	71.0442	71.7112	72.3844	73.0639	73.7498	74.4421	75.141	75.8464	76.5584	77.2771	78.0026	78.7348	79.474	80.2201	80.9731	81.7333	82.5006	83.2751	84.0569	84.846	85.6425	86.4465	87.258	88.0771	88.904
rgv2_r02_s009	FL1	Counts	0	0	0	0	0	0	0	0	0	0	0	0	0	0	0	1	0	1	0	0	0	0	0	0	0	0	0	0	1	0	0	1	0	0	0	0	0	0	0	0	0	0	0	0	0	0	0
rgv2_r02_s010	FL1	Bin Values (MEF)	57.8432	58.3862	58.9343	59.4876	60.046	60.6097	61.1787	61.7531	62.3328	62.9179	63.5086	64.1048	64.7066	65.314	65.9272	66.5461	67.1708	67.8014	68.4379	69.0804	69.7289	70.3835	71.0442	71.7112	72.3844	73.0639	73.7498	74.4421	75.141	75.8464	76.5584	77.2771	78.0026	78.7348	79.474	80.2201	80.9731	81.7333	82.5006	83.2751	84.0569	84.846	85.6425	86.4465	87.258	88.0771	88.904
rgv2_r02_s010	FL1	Counts	0	0	0	0	0	0	0	0	0	0	0	0	0	0	0	1	0	0	0	0	0	0	0	0	0	0	0	0	0	0	0	0	0	0	0	0	0	0	0	0	0	0	0	1	0	0	0
rgv2_r02_s011	FL1	Bin Values (MEF)	57.8432	58.3862	58.9343	59.4876	60.046	60.6097	61.1787	61.7531	62.3328	62.9179	63.5086	64.1048	64.7066	65.314	65.9272	66.5461	67.1708	67.8014	68.4379	69.0804	69.7289	70.3835	71.0442	71.7112	72.3844	73.0639	73.7498	74.4421	75.141	75.8464	76.5584	77.2771	78.0026	78.7348	79.474	80.2201	80.9731	81.7333	82.5006	83.2751	84.0569	84.846	85.6425	86.4465	87.258	88.0771	88.904
rgv2_r02_s011	FL1	Counts	0	0	0	0	0	0	0	0	0	0	0	0	0	0	0	0	0	0	0	0	0	0	0	0	0	0	0	0	0	0	0	0	0	0	0	0	1	0	0	0	0	0	0	1	0	0	0
rgv2_r02_s012	FL1	Bin Values (MEF)	57.8432	58.3862	58.9343	59.4876	60.046	60.6097	61.1787	61.7531	62.3328	62.9179	63.5086	64.1048	64.7066	65.314	65.9272	66.5461	67.1708	67.8014	68.4379	69.0804	69.7289	70.3835	71.0442	71.7112	72.3844	73.0639	73.7498	74.4421	75.141	75.8464	76.5584	77.2771	78.0026	78.7348	79.474	80.2201	80.9731	81.7333	82.5006	83.2751	84.0569	84.846	85.6425	86.4465	87.258	88.0771	88.904
rgv2_r02_s012	FL1	Counts	0	0	0	0	0	0	0	0	0	0	0	0	0	0	0	0	0	1	0	0	0	0	0	0	0	0	0	0	0	0	0	0	0	0	0	0	0	0	1	0	1	0	0	0	0	0	0
rgv2_r02_s013	FL1	Bin Values (MEF)	57.8432	58.3862	58.9343	59.4876	60.046	60.6097	61.1787	61.7531	62.3328	62.9179	63.5086	64.1048	64.7066	65.314	65.9272	66.5461	67.1708	67.8014	68.4379	69.0804	69.7289	70.3835	71.0442	71.7112	72.3844	73.0639	73.7498	74.4421	75.141	75.8464	76.5584	77.2771	78.0026	78.7348	79.474	80.2201	80.9731	81.7333	82.5006	83.2751	84.0569	84.846	85.6425	86.4465	87.258	88.0771	88.904
rgv2_r02_s013	FL1	Counts	0	0	0	0	0	0	0	0	0	0	0	0	0	0	0	0	0	0	0	0	0	0	0	0	0	0	0	0	0	0	0	1	0	0	0	1	0	0	0	0	0	0	0	0	0	0	0
rgv2_r02_s014	FL1	Bin Values (MEF)	57.8432	58.3862	58.9343	59.4876	60.046	60.6097	61.1787	61.7531	62.3328	62.9179	63.5086	64.1048	64.7066	65.314	65.9272	66.5461	67.1708	67.8014	68.4379	69.0804	69.7289	70.3835	71.0442	71.7112	72.3844	73.0639	73.7498	74.4421	75.141	75.8464	76.5584	77.2771	78.0026	78.7348	79.474	80.2201	80.9731	81.7333	82.5006	83.2751	84.0569	84.846	85.6425	86.4465	87.258	88.0771	88.904
rgv2_r02_s014	FL1	Counts	0	0	0	0	0	0	0	0	0	0	0	0	0	0	0	0	0	0	0	0	0	0	0	0	0	0	0	0	0	0	0	0	0	0	0	0	0	0	0	0	0	0	0	0	0	0	0
rgv2_r02_s015	FL1	Bin Values (MEF)	57.8432	58.3862	58.9343	59.4876	60.046	60.6097	61.1787	61.7531	62.3328	62.9179	63.5086	64.1048	64.7066	65.314	65.9272	66.5461	67.1708	67.8014	68.4379	69.0804	69.7289	70.3835	71.0442	71.7112	72.3844	73.0639	73.7498	74.4421	75.141	75.8464	76.5584	77.2771	78.0026	78.7348	79.474	80.2201	80.9731	81.7333	82.5006	83.2751	84.0569	84.846	85.6425	86.4465	87.258	88.0771	88.904
rgv2_r02_s015	FL1	Counts	0	0	0	0	0	0	0	0	0	0	0	0	0	0	0	0	0	0	0	1	0	0	0	0	0	0	0	0	0	0	0	1	0	0	0	0	0	0	0	0	0	0	0	0	0	1	0
rgv2_r02_s016	FL1	Bin Values (MEF)	57.8432	58.3862	58.9343	59.4876	60.046	60.6097	61.1787	61.7531	62.3328	62.9179	63.5086	64.1048	64.7066	65.314	65.9272	66.5461	67.1708	67.8014	68.4379	69.0804	69.7289	70.3835	71.0442	71.7112	72.3844	73.0639	73.7498	74.4421	75.141	75.8464	76.5584	77.2771	78.0026	78.7348	79.474	80.2201	80.9731	81.7333	82.5006	83.2751	84.0569	84.846	85.6425	86.4465	87.258	88.0771	88.904
rgv2_r02_s016	FL1	Counts	0	0	0	0	0	0	0	0	0	0	0	0	0	0	0	0	0	0	0	0	0	0	0	0	0	0	0	0	0	0	0	0	0	0	0	0	0	0	0	0	0	0	0	0	0	0	0
rgv2_r02_s017	FL1	Bin Values (MEF)	57.8432	58.3862	58.9343	59.4876	60.046	60.6097	61.1787	61.7531	62.3328	62.9179	63.5086	64.1048	64.7066	65.314	65.9272	66.5461	67.1708	67.8014	68.4379	69.0804	69.7289	70.3835	71.0442	71.7112	72.3844	73.0639	73.7498	74.4421	75.141	75.8464	76.5584	77.2771	78.0026	78.7348	79.474	80.2201	80.9731	81.7333	82.5006	83.2751	84.0569	84.846	85.6425	86.4465	87.258	88.0771	88.904
rgv2_r02_s017	FL1	Counts	0	0	0	0	0	0	0	0	0	0	0	0	0	0	0	0	0	0	0	0	0	0	0	0	0	0	1	0	0	0	0	0	0	0	0	0	0	0	0	0	0	0	0	0	0	0	0
rgv2_r02_s018	FL1	Bin Values (MEF)	57.8432	58.3862	58.9343	59.4876	60.046	60.6097	61.1787	61.7531	62.3328	62.9179	63.5086	64.1048	64.7066	65.314	65.9272	66.5461	67.1708	67.8014	68.4379	69.0804	69.7289	70.3835	71.0442	71.7112	72.3844	73.0639	73.7498	74.4421	75.141	75.8464	76.5584	77.2771	78.0026	78.7348	79.474	80.2201	80.9731	81.7333	82.5006	83.2751	84.0569	84.846	85.6425	86.4465	87.258	88.0771	88.904
rgv2_r02_s018	FL1	Counts	0	0	0	0	0	0	0	0	0	0	0	0	0	0	0	0	0	0	0	0	0	0	0	0	0	0	0	0	0	0	0	0	0	0	0	0	0	0	0	0	0	1	0	0	0	0	0
rgv2_r02_s019	FL1	Bin Values (MEF)	57.8432	58.3862	58.9343	59.4876	60.046	60.6097	61.1787	61.7531	62.3328	62.9179	63.5086	64.1048	64.7066	65.314	65.9272	66.5461	67.1708	67.8014	68.4379	69.0804	69.7289	70.3835	71.0442	71.7112	72.3844	73.0639	73.7498	74.4421	75.141	75.8464	76.5584	77.2771	78.0026	78.7348	79.474	80.2201	80.9731	81.7333	82.5006	83.2751	84.0569	84.846	85.6425	86.4465	87.258	88.0771	88.904
rgv2_r02_s019	FL1	Counts	0	0	0	0	0	0	0	0	0	0	0	0	0	0	0	0	0	1	0	0	0	0	0	0	0	1	0	0	0	0	0	1	0	0	1	0	0	0	0	0	0	0	0	0	0	0	0
rgv2_r02_s020	FL1	Bin Values (MEF)	57.8432	58.3862	58.9343	59.4876	60.046	60.6097	61.1787	61.7531	62.3328	62.9179	63.5086	64.1048	64.7066	65.314	65.9272	66.5461	67.1708	67.8014	68.4379	69.0804	69.7289	70.3835	71.0442	71.7112	72.3844	73.0639	73.7498	74.4421	75.141	75.8464	76.5584	77.2771	78.0026	78.7348	79.474	80.2201	80.9731	81.7333	82.5006	83.2751	84.0569	84.846	85.6425	86.4465	87.258	88.0771	88.904
rgv2_r02_s020	FL1	Counts	0	0	1	0	0	0	0	0	0	0	0	0	0	0	0	0	0	0	0	0	0	0	0	0	0	0	0	0	0	0	0	0	0	0	0	0	0	0	0	0	0	0	0	0	0	0	0
rgv2_r02_s021	FL1	Bin Values (MEF)	57.8432	58.3862	58.9343	59.4876	60.046	60.6097	61.1787	61.7531	62.3328	62.9179	63.5086	64.1048	64.7066	65.314	65.9272	66.5461	67.1708	67.8014	68.4379	69.0804	69.7289	70.3835	71.0442	71.7112	72.3844	73.0639	73.7498	74.4421	75.141	75.8464	76.5584	77.2771	78.0026	78.7348	79.474	80.2201	80.9731	81.7333	82.5006	83.2751	84.0569	84.846	85.6425	86.4465	87.258	88.0771	88.904
rgv2_r02_s021	FL1	Counts	0	0	0	0	0	0	0	0	0	0	0	0	0	0	0	0	0	0	0	0	0	0	0	0	0	0	0	0	0	0	0	0	0	0	0	0	0	0	0	0	0	0	0	0	0	0	0
rgv2_r02_s022	FL1	Bin Values (MEF)	57.8432	58.3862	58.9343	59.4876	60.046	60.6097	61.1787	61.7531	62.3328	62.9179	63.5086	64.1048	64.7066	65.314	65.9272	66.5461	67.1708	67.8014	68.4379	69.0804	69.7289	70.3835	71.0442	71.7112	72.3844	73.0639	73.7498	74.4421	75.141	75.8464	76.5584	77.2771	78.0026	78.7348	79.474	80.2201	80.9731	81.7333	82.5006	83.2751	84.0569	84.846	85.6425	86.4465	87.258	88.0771	88.904
rgv2_r02_s022	FL1	Counts	0	0	0	0	0	0	0	0	0	0	0	0	0	0	0	0	0	0	0	0	0	0	0	0	0	0	0	0	0	0	0	0	0	1	0	0	0	0	0	0	0	0	0	0	0	0	0
rgv2_r02_s023	FL1	Bin Values (MEF)	57.8432	58.3862	58.9343	59.4876	60.046	60.6097	61.1787	61.7531	62.3328	62.9179	63.5086	64.1048	64.7066	65.314	65.9272	66.5461	67.1708	67.8014	68.4379	69.0804	69.7289	70.3835	71.0442	71.7112	72.3844	73.0639	73.7498	74.4421	75.141	75.8464	76.5584	77.2771	78.0026	78.7348	79.474	80.2201	80.9731	81.7333	82.5006	83.2751	84.0569	84.846	85.6425	86.4465	87.258	88.0771	88.904
rgv2_r02_s023	FL1	Counts	0	0	0	0	0	0	0	0	0	0	0	0	0	0	0	0	0	0	0	0	0	0	0	0	1	0	0	0	0	0	0	0	0	0	0	0	0	0	0	0	0	0	0	0	0	0	0
rgv2_r02_s024	FL1	Bin Values (MEF)	57.8432	58.3862	58.9343	59.4876	60.046	60.6097	61.1787	61.7531	62.3328	62.9179	63.5086	64.1048	64.7066	65.314	65.9272	66.5461	67.1708	67.8014	68.4379	69.0804	69.7289	70.3835	71.0442	71.7112	72.3844	73.0639	73.7498	74.4421	75.141	75.8464	76.5584	77.2771	78.0026	78.7348	79.474	80.2201	80.9731	81.7333	82.5006	83.2751	84.0569	84.846	85.6425	86.4465	87.258	88.0771	88.904
rgv2_r02_s024	FL1	Counts	0	0	0	0	0	0	0	0	0	0	0	0	0	0	0	0	0	0	0	0	0	1	0	0	0	0	0	0	0	0	0	0	0	0	0	0	0	0	1	0	0	0	0	0	0	0	1
rgv2_r02_s049	FL1	Bin Values (MEF)	57.8432	58.3862	58.9343	59.4876	60.046	60.6097	61.1787	61.7531	62.3328	62.9179	63.5086	64.1048	64.7066	65.314	65.9272	66.5461	67.1708	67.8014	68.4379	69.0804	69.7289	70.3835	71.0442	71.7112	72.3844	73.0639	73.7498	74.4421	75.141	75.8464	76.5584	77.2771	78.0026	78.7348	79.474	80.2201	80.9731	81.7333	82.5006	83.2751	84.0569	84.846	85.6425	86.4465	87.258	88.0771	88.904
rgv2_r02_s049	FL1	Counts	0	0	1	0	0	0	0	0	0	1	0	0	0	1	0	0	0	0	0	0	0	0	0	0	0	0	0	0	0	0	0	0	0	0	0	0	0	0	0	0	0	0	0	0	0	0	0
rgv2_r02_s050	FL1	Bin Values (MEF)	57.8432	58.3862	58.9343	59.4876	60.046	60.6097	61.1787	61.7531	62.3328	62.9179	63.5086	64.1048	64.7066	65.314	65.9272	66.5461	67.1708	67.8014	68.4379	69.0804	69.7289	70.3835	71.0442	71.7112	72.3844	73.0639	73.7498	74.4421	75.141	75.8464	76.5584	77.2771	78.0026	78.7348	79.474	80.2201	80.9731	81.7333	82.5006	83.2751	84.0569	84.846	85.6425	86.4465	87.258	88.0771	88.904
rgv2_r02_s050	FL1	Counts	0	0	0	0	0	0	0	0	0	0	0	1	1	0	0	0	0	0	0	1	0	0	0	0	0	0	0	0	0	0	0	0	0	0	0	0	0	0	0	0	0	0	0	0	0	0	0
rgv2_r02_s051	FL1	Bin Values (MEF)	57.8432	58.3862	58.9343	59.4876	60.046	60.6097	61.1787	61.7531	62.3328	62.9179	63.5086	64.1048	64.7066	65.314	65.9272	66.5461	67.1708	67.8014	68.4379	69.0804	69.7289	70.3835	71.0442	71.7112	72.3844	73.0639	73.7498	74.4421	75.141	75.8464	76.5584	77.2771	78.0026	78.7348	79.474	80.2201	80.9731	81.7333	82.5006	83.2751	84.0569	84.846	85.6425	86.4465	87.258	88.0771	88.904
rgv2_r02_s051	FL1	Counts	0	0	0	0	0	0	1	0	0	0	0	0	0	0	0	0	0	0	0	1	0	0	0	0	0	0	0	0	0	0	0	0	0	0	0	0	0	0	0	0	0	0	0	0	0	0	0
rgv2_r02_s052	FL1	Bin Values (MEF)	57.8432	58.3862	58.9343	59.4876	60.046	60.6097	61.1787	61.7531	62.3328	62.9179	63.5086	64.1048	64.7066	65.314	65.9272	66.5461	67.1708	67.8014	68.4379	69.0804	69.7289	70.3835	71.0442	71.7112	72.3844	73.0639	73.7498	74.4421	75.141	75.8464	76.5584	77.2771	78.0026	78.7348	79.474	80.2201	80.9731	81.7333	82.5006	83.2751	84.0569	84.846	85.6425	86.4465	87.258	88.0771	88.904
rgv2_r02_s052	FL1	Counts	0	0	0	0	0	0	0	0	0	0	0	0	0	0	0	0	0	0	0	0	0	0	0	0	0	0	0	0	0	0	0	0	0	0	0	0	0	0	0	0	0	0	0	0	0	0	0
rgv2_r02_s053	FL1	Bin Values (MEF)	57.8432	58.3862	58.9343	59.4876	60.046	60.6097	61.1787	61.7531	62.3328	62.9179	63.5086	64.1048	64.7066	65.314	65.9272	66.5461	67.1708	67.8014	68.4379	69.0804	69.7289	70.3835	71.0442	71.7112	72.3844	73.0639	73.7498	74.4421	75.141	75.8464	76.5584	77.2771	78.0026	78.7348	79.474	80.2201	80.9731	81.7333	82.5006	83.2751	84.0569	84.846	85.6425	86.4465	87.258	88.0771	88.904
rgv2_r02_s053	FL1	Counts	0	0	0	0	0	0	0	0	0	0	0	0	0	0	0	0	0	0	0	0	0	0	0	0	0	0	0	0	0	0	0	0	0	0	0	0	0	0	0	0	0	0	0	0	0	0	0
rgv2_r02_s054	FL1	Bin Values (MEF)	57.8432	58.3862	58.9343	59.4876	60.046	60.6097	61.1787	61.7531	62.3328	62.9179	63.5086	64.1048	64.7066	65.314	65.9272	66.5461	67.1708	67.8014	68.4379	69.0804	69.7289	70.3835	71.0442	71.7112	72.3844	73.0639	73.7498	74.4421	75.141	75.8464	76.5584	77.2771	78.0026	78.7348	79.474	80.2201	80.9731	81.7333	82.5006	83.2751	84.0569	84.846	85.6425	86.4465	87.258	88.0771	88.904
rgv2_r02_s054	FL1	Counts	0	0	0	0	0	0	0	0	0	0	0	0	0	0	0	0	0	0	0	0	0	0	0	0	0	0	0	0	0	0	0	0	0	0	0	0	0	0	0	0	0	0	0	0	0	0	0
rgv2_r02_s055	FL1	Bin Values (MEF)	57.8432	58.3862	58.9343	59.4876	60.046	60.6097	61.1787	61.7531	62.3328	62.9179	63.5086	64.1048	64.7066	65.314	65.9272	66.5461	67.1708	67.8014	68.4379	69.0804	69.7289	70.3835	71.0442	71.7112	72.3844	73.0639	73.7498	74.4421	75.141	75.8464	76.5584	77.2771	78.0026	78.7348	79.474	80.2201	80.9731	81.7333	82.5006	83.2751	84.0569	84.846	85.6425	86.4465	87.258	88.0771	88.904
rgv2_r02_s055	FL1	Counts	0	0	0	0	0	0	0	0	0	0	0	0	0	0	0	0	0	0	0	0	0	0	0	0	0	0	0	0	0	0	0	0	0	0	0	0	0	0	0	0	0	0	0	0	0	0	0
rgv2_r02_s056	FL1	Bin Values (MEF)	57.8432	58.3862	58.9343	59.4876	60.046	60.6097	61.1787	61.7531	62.3328	62.9179	63.5086	64.1048	64.7066	65.314	65.9272	66.5461	67.1708	67.8014	68.4379	69.0804	69.7289	70.3835	71.0442	71.7112	72.3844	73.0639	73.7498	74.4421	75.141	75.8464	76.5584	77.2771	78.0026	78.7348	79.474	80.2201	80.9731	81.7333	82.5006	83.2751	84.0569	84.846	85.6425	86.4465	87.258	88.0771	88.904
rgv2_r02_s056	FL1	Counts	0	0	0	0	0	0	0	0	0	0	0	0	0	0	0	0	0	0	0	0	0	0	0	0	0	0	0	0	1	0	0	0	0	0	0	0	0	0	0	0	0	0	0	0	0	0	0
rgv2_r02_s057	FL1	Bin Values (MEF)	57.8432	58.3862	58.9343	59.4876	60.046	60.6097	61.1787	61.7531	62.3328	62.9179	63.5086	64.1048	64.7066	65.314	65.9272	66.5461	67.1708	67.8014	68.4379	69.0804	69.7289	70.3835	71.0442	71.7112	72.3844	73.0639	73.7498	74.4421	75.141	75.8464	76.5584	77.2771	78.0026	78.7348	79.474	80.2201	80.9731	81.7333	82.5006	83.2751	84.0569	84.846	85.6425	86.4465	87.258	88.0771	88.904
rgv2_r02_s057	FL1	Counts	0	0	0	0	0	0	0	0	0	0	0	0	0	0	0	0	0	0	0	0	0	0	0	0	0	0	0	0	0	0	0	0	0	0	0	0	0	0	0	0	1	0	0	0	0	0	0
rgv2_r02_s058	FL1	Bin Values (MEF)	57.8432	58.3862	58.9343	59.4876	60.046	60.6097	61.1787	61.7531	62.3328	62.9179	63.5086	64.1048	64.7066	65.314	65.9272	66.5461	67.1708	67.8014	68.4379	69.0804	69.7289	70.3835	71.0442	71.7112	72.3844	73.0639	73.7498	74.4421	75.141	75.8464	76.5584	77.2771	78.0026	78.7348	79.474	80.2201	80.9731	81.7333	82.5006	83.2751	84.0569	84.846	85.6425	86.4465	87.258	88.0771	88.904
rgv2_r02_s058	FL1	Counts	0	0	0	0	0	0	0	0	0	0	0	0	0	0	0	0	0	0	0	0	0	0	0	0	0	0	0	0	0	0	0	0	0	0	0	0	0	0	0	0	0	0	1	0	0	0	0
rgv2_r02_s059	FL1	Bin Values (MEF)	57.8432	58.3862	58.9343	59.4876	60.046	60.6097	61.1787	61.7531	62.3328	62.9179	63.5086	64.1048	64.7066	65.314	65.9272	66.5461	67.1708	67.8014	68.4379	69.0804	69.7289	70.3835	71.0442	71.7112	72.3844	73.0639	73.7498	74.4421	75.141	75.8464	76.5584	77.2771	78.0026	78.7348	79.474	80.2201	80.9731	81.7333	82.5006	83.2751	84.0569	84.846	85.6425	86.4465	87.258	88.0771	88.904
rgv2_r02_s059	FL1	Counts	0	0	0	0	0	0	0	0	0	0	0	0	0	0	0	0	0	0	1	0	0	0	0	0	0	0	0	0	0	0	0	0	1	0	0	0	0	0	0	0	0	0	0	0	0	0	0
rgv2_r02_s060	FL1	Bin Values (MEF)	57.8432	58.3862	58.9343	59.4876	60.046	60.6097	61.1787	61.7531	62.3328	62.9179	63.5086	64.1048	64.7066	65.314	65.9272	66.5461	67.1708	67.8014	68.4379	69.0804	69.7289	70.3835	71.0442	71.7112	72.3844	73.0639	73.7498	74.4421	75.141	75.8464	76.5584	77.2771	78.0026	78.7348	79.474	80.2201	80.9731	81.7333	82.5006	83.2751	84.0569	84.846	85.6425	86.4465	87.258	88.0771	88.904
rgv2_r02_s060	FL1	Counts	0	0	0	0	0	0	0	0	0	0	0	0	0	0	0	0	0	0	0	0	0	0	0	0	0	0	0	0	0	0	0	0	0	0	0	0	0	0	0	0	0	0	0	0	0	0	0
rgv2_r02_s061	FL1	Bin Values (MEF)	57.8432	58.3862	58.9343	59.4876	60.046	60.6097	61.1787	61.7531	62.3328	62.9179	63.5086	64.1048	64.7066	65.314	65.9272	66.5461	67.1708	67.8014	68.4379	69.0804	69.7289	70.3835	71.0442	71.7112	72.3844	73.0639	73.7498	74.4421	75.141	75.8464	76.5584	77.2771	78.0026	78.7348	79.474	80.2201	80.9731	81.7333	82.5006	83.2751	84.0569	84.846	85.6425	86.4465	87.258	88.0771	88.904
rgv2_r02_s061	FL1	Counts	0	0	0	0	0	0	0	0	0	0	0	0	0	0	0	0	0	0	0	0	0	0	0	0	0	0	0	0	0	0	0	0	0	0	0	0	0	0	0	0	0	0	0	0	0	0	0
rgv2_r02_s062	FL1	Bin Values (MEF)	57.8432	58.3862	58.9343	59.4876	60.046	60.6097	61.1787	61.7531	62.3328	62.9179	63.5086	64.1048	64.7066	65.314	65.9272	66.5461	67.1708	67.8014	68.4379	69.0804	69.7289	70.3835	71.0442	71.7112	72.3844	73.0639	73.7498	74.4421	75.141	75.8464	76.5584	77.2771	78.0026	78.7348	79.474	80.2201	80.9731	81.7333	82.5006	83.2751	84.0569	84.846	85.6425	86.4465	87.258	88.0771	88.904
rgv2_r02_s062	FL1	Counts	0	0	0	0	0	0	0	0	0	0	0	0	0	0	0	0	0	1	0	0	0	0	0	0	0	0	0	0	2	0	0	0	0	0	0	0	0	0	1	0	0	0	0	0	0	1	0
rgv2_r02_s063	FL1	Bin Values (MEF)	57.8432	58.3862	58.9343	59.4876	60.046	60.6097	61.1787	61.7531	62.3328	62.9179	63.5086	64.1048	64.7066	65.314	65.9272	66.5461	67.1708	67.8014	68.4379	69.0804	69.7289	70.3835	71.0442	71.7112	72.3844	73.0639	73.7498	74.4421	75.141	75.8464	76.5584	77.2771	78.0026	78.7348	79.474	80.2201	80.9731	81.7333	82.5006	83.2751	84.0569	84.846	85.6425	86.4465	87.258	88.0771	88.904
rgv2_r02_s063	FL1	Counts	0	0	1	0	0	0	0	0	0	0	0	0	0	0	0	0	0	0	0	0	0	0	1	0	0	0	0	0	0	0	0	0	0	0	1	0	0	0	0	0	0	0	0	0	0	1	0
rgv2_r02_s064	FL1	Bin Values (MEF)	57.8432	58.3862	58.9343	59.4876	60.046	60.6097	61.1787	61.7531	62.3328	62.9179	63.5086	64.1048	64.7066	65.314	65.9272	66.5461	67.1708	67.8014	68.4379	69.0804	69.7289	70.3835	71.0442	71.7112	72.3844	73.0639	73.7498	74.4421	75.141	75.8464	76.5584	77.2771	78.0026	78.7348	79.474	80.2201	80.9731	81.7333	82.5006	83.2751	84.0569	84.846	85.6425	86.4465	87.258	88.0771	88.904
rgv2_r02_s064	FL1	Counts	0	0	0	0	0	0	0	0	0	0	0	0	0	0	0	0	0	0	0	0	0	0	0	0	0	0	0	0	0	0	0	0	0	0	0	0	0	0	1	2	0	0	0	0	0	0	0
rgv2_r02_s065	FL1	Bin Values (MEF)	57.8432	58.3862	58.9343	59.4876	60.046	60.6097	61.1787	61.7531	62.3328	62.9179	63.5086	64.1048	64.7066	65.314	65.9272	66.5461	67.1708	67.8014	68.4379	69.0804	69.7289	70.3835	71.0442	71.7112	72.3844	73.0639	73.7498	74.4421	75.141	75.8464	76.5584	77.2771	78.0026	78.7348	79.474	80.2201	80.9731	81.7333	82.5006	83.2751	84.0569	84.846	85.6425	86.4465	87.258	88.0771	88.904
rgv2_r02_s065	FL1	Counts	0	0	0	0	0	0	0	0	0	0	0	0	0	0	0	0	0	0	0	0	0	0	0	0	0	0	0	0	0	0	0	0	0	0	1	0	0	0	0	0	0	0	0	0	0	0	0
rgv2_r02_s066	FL1	Bin Values (MEF)	57.8432	58.3862	58.9343	59.4876	60.046	60.6097	61.1787	61.7531	62.3328	62.9179	63.5086	64.1048	64.7066	65.314	65.9272	66.5461	67.1708	67.8014	68.4379	69.0804	69.7289	70.3835	71.0442	71.7112	72.3844	73.0639	73.7498	74.4421	75.141	75.8464	76.5584	77.2771	78.0026	78.7348	79.474	80.2201	80.9731	81.7333	82.5006	83.2751	84.0569	84.846	85.6425	86.4465	87.258	88.0771	88.904
rgv2_r02_s066	FL1	Counts	0	0	0	0	0	0	0	0	0	0	0	0	0	0	0	0	0	0	0	1	0	0	0	0	0	0	0	0	0	0	0	0	0	0	0	0	0	0	0	0	0	0	0	0	1	0	0
rgv2_r02_s067	FL1	Bin Values (MEF)	57.8432	58.3862	58.9343	59.4876	60.046	60.6097	61.1787	61.7531	62.3328	62.9179	63.5086	64.1048	64.7066	65.314	65.9272	66.5461	67.1708	67.8014	68.4379	69.0804	69.7289	70.3835	71.0442	71.7112	72.3844	73.0639	73.7498	74.4421	75.141	75.8464	76.5584	77.2771	78.0026	78.7348	79.474	80.2201	80.9731	81.7333	82.5006	83.2751	84.0569	84.846	85.6425	86.4465	87.258	88.0771	88.904
rgv2_r02_s067	FL1	Counts	0	0	0	0	0	0	0	0	0	0	0	0	0	0	0	0	0	0	0	0	0	0	0	0	0	0	1	0	0	0	0	0	0	0	0	0	0	0	0	0	0	0	0	0	0	0	0
rgv2_r02_s068	FL1	Bin Values (MEF)	57.8432	58.3862	58.9343	59.4876	60.046	60.6097	61.1787	61.7531	62.3328	62.9179	63.5086	64.1048	64.7066	65.314	65.9272	66.5461	67.1708	67.8014	68.4379	69.0804	69.7289	70.3835	71.0442	71.7112	72.3844	73.0639	73.7498	74.4421	75.141	75.8464	76.5584	77.2771	78.0026	78.7348	79.474	80.2201	80.9731	81.7333	82.5006	83.2751	84.0569	84.846	85.6425	86.4465	87.258	88.0771	88.904
rgv2_r02_s068	FL1	Counts	0	0	0	0	0	0	0	1	0	0	0	0	0	0	0	0	0	0	0	0	0	0	0	0	0	0	0	0	0	0	0	0	0	0	0	0	0	0	0	0	0	0	0	1	0	0	0
rgv2_r02_s069	FL1	Bin Values (MEF)	57.8432	58.3862	58.9343	59.4876	60.046	60.6097	61.1787	61.7531	62.3328	62.9179	63.5086	64.1048	64.7066	65.314	65.9272	66.5461	67.1708	67.8014	68.4379	69.0804	69.7289	70.3835	71.0442	71.7112	72.3844	73.0639	73.7498	74.4421	75.141	75.8464	76.5584	77.2771	78.0026	78.7348	79.474	80.2201	80.9731	81.7333	82.5006	83.2751	84.0569	84.846	85.6425	86.4465	87.258	88.0771	88.904
rgv2_r02_s069	FL1	Counts	0	0	0	0	0	0	0	0	0	0	0	0	0	0	0	0	0	0	0	0	0	0	0	0	0	0	0	0	0	0	0	0	0	0	0	0	0	0	0	0	0	0	0	0	0	0	0
rgv2_r02_s070	FL1	Bin Values (MEF)	57.8432	58.3862	58.9343	59.4876	60.046	60.6097	61.1787	61.7531	62.3328	62.9179	63.5086	64.1048	64.7066	65.314	65.9272	66.5461	67.1708	67.8014	68.4379	69.0804	69.7289	70.3835	71.0442	71.7112	72.3844	73.0639	73.7498	74.4421	75.141	75.8464	76.5584	77.2771	78.0026	78.7348	79.474	80.2201	80.9731	81.7333	82.5006	83.2751	84.0569	84.846	85.6425	86.4465	87.258	88.0771	88.904
rgv2_r02_s070	FL1	Counts	0	0	0	0	0	0	0	0	0	0	0	0	0	0	0	0	0	0	1	0	0	0	0	0	0	0	0	0	0	0	0	0	0	0	0	0	0	0	0	0	0	1	0	0	0	0	0
rgv2_r02_s071	FL1	Bin Values (MEF)	57.8432	58.3862	58.9343	59.4876	60.046	60.6097	61.1787	61.7531	62.3328	62.9179	63.5086	64.1048	64.7066	65.314	65.9272	66.5461	67.1708	67.8014	68.4379	69.0804	69.7289	70.3835	71.0442	71.7112	72.3844	73.0639	73.7498	74.4421	75.141	75.8464	76.5584	77.2771	78.0026	78.7348	79.474	80.2201	80.9731	81.7333	82.5006	83.2751	84.0569	84.846	85.6425	86.4465	87.258	88.0771	88.904
rgv2_r02_s071	FL1	Counts	0	0	0	0	0	0	0	0	0	0	0	0	0	0	0	1	0	0	0	0	0	0	0	0	0	0	0	0	0	0	0	0	0	0	0	0	0	0	0	0	0	0	0	1	0	0	0
rgv2_r02_s072	FL1	Bin Values (MEF)	57.8432	58.3862	58.9343	59.4876	60.046	60.6097	61.1787	61.7531	62.3328	62.9179	63.5086	64.1048	64.7066	65.314	65.9272	66.5461	67.1708	67.8014	68.4379	69.0804	69.7289	70.3835	71.0442	71.7112	72.3844	73.0639	73.7498	74.4421	75.141	75.8464	76.5584	77.2771	78.0026	78.7348	79.474	80.2201	80.9731	81.7333	82.5006	83.2751	84.0569	84.846	85.6425	86.4465	87.258	88.0771	88.904
rgv2_r02_s072	FL1	Counts	0	0	0	0	0	0	0	0	0	0	0	0	0	0	0	0	0	0	0	0	0	0	0	0	0	0	0	0	0	0	0	0	0	0	0	0	0	0	0	0	0	0	0	0	0	1	0
rgv2_r01_s001	FL1	Bin Values (MEF)	52.2361	52.7218	53.212	53.7068	54.2061	54.7101	55.2188	55.7322	56.2504	56.7734	57.3013	57.834	58.3718	58.9145	59.4623	60.0152	60.5732	61.1364	61.7048	62.2785	62.8576	63.442	64.0319	64.6272	65.2281	65.8346	66.4467	67.0645	67.6881	68.3174	68.9526	69.5937	70.2408	70.8939	71.5531	72.2184	72.8898	73.5675	74.2516	74.9419	75.6387	76.342	77.0518	77.7682	78.4913	79.2211	79.9577
rgv2_r01_s001	FL1	Counts	0	0	0	0	0	0	0	0	0	0	0	0	1	1	0	0	1	0	0	0	1	0	0	0	0	0	1	0	0	1	0	0	1	0	0	0	0	0	0	0	0	0	1	0	0	0	0
rgv2_r01_s002	FL1	Bin Values (MEF)	52.2361	52.7218	53.212	53.7068	54.2061	54.7101	55.2188	55.7322	56.2504	56.7734	57.3013	57.834	58.3718	58.9145	59.4623	60.0152	60.5732	61.1364	61.7048	62.2785	62.8576	63.442	64.0319	64.6272	65.2281	65.8346	66.4467	67.0645	67.6881	68.3174	68.9526	69.5937	70.2408	70.8939	71.5531	72.2184	72.8898	73.5675	74.2516	74.9419	75.6387	76.342	77.0518	77.7682	78.4913	79.2211	79.9577
rgv2_r01_s002	FL1	Counts	0	0	1	0	0	1	1	1	0	2	0	0	0	0	0	0	0	0	0	0	0	0	1	0	1	0	0	0	2	1	1	1	1	0	0	0	0	1	1	0	1	0	0	0	0	0	0
rgv2_r01_s003	FL1	Bin Values (MEF)	52.2361	52.7218	53.212	53.7068	54.2061	54.7101	55.2188	55.7322	56.2504	56.7734	57.3013	57.834	58.3718	58.9145	59.4623	60.0152	60.5732	61.1364	61.7048	62.2785	62.8576	63.442	64.0319	64.6272	65.2281	65.8346	66.4467	67.0645	67.6881	68.3174	68.9526	69.5937	70.2408	70.8939	71.5531	72.2184	72.8898	73.5675	74.2516	74.9419	75.6387	76.342	77.0518	77.7682	78.4913	79.2211	79.9577
rgv2_r01_s003	FL1	Counts	0	0	0	0	0	0	0	0	0	0	0	0	0	0	0	0	0	0	0	0	0	0	0	0	0	1	0	0	0	0	0	0	0	0	0	0	0	0	0	0	0	1	0	0	0	0	0
rgv2_r01_s004	FL1	Bin Values (MEF)	52.2361	52.7218	53.212	53.7068	54.2061	54.7101	55.2188	55.7322	56.2504	56.7734	57.3013	57.834	58.3718	58.9145	59.4623	60.0152	60.5732	61.1364	61.7048	62.2785	62.8576	63.442	64.0319	64.6272	65.2281	65.8346	66.4467	67.0645	67.6881	68.3174	68.9526	69.5937	70.2408	70.8939	71.5531	72.2184	72.8898	73.5675	74.2516	74.9419	75.6387	76.342	77.0518	77.7682	78.4913	79.2211	79.9577
rgv2_r01_s004	FL1	Counts	0	0	0	0	0	0	0	1	0	1	0	0	0	0	0	0	0	0	0	0	0	0	0	0	0	0	1	1	0	0	0	0	1	0	0	0	1	0	0	0	0	0	0	0	0	0	0
rgv2_r01_s005	FL1	Bin Values (MEF)	52.2361	52.7218	53.212	53.7068	54.2061	54.7101	55.2188	55.7322	56.2504	56.7734	57.3013	57.834	58.3718	58.9145	59.4623	60.0152	60.5732	61.1364	61.7048	62.2785	62.8576	63.442	64.0319	64.6272	65.2281	65.8346	66.4467	67.0645	67.6881	68.3174	68.9526	69.5937	70.2408	70.8939	71.5531	72.2184	72.8898	73.5675	74.2516	74.9419	75.6387	76.342	77.0518	77.7682	78.4913	79.2211	79.9577
rgv2_r01_s005	FL1	Counts	0	1	0	0	0	0	0	0	0	1	0	0	0	0	0	0	0	0	0	0	0	0	0	1	0	0	1	0	0	0	0	0	0	0	0	0	0	0	0	0	0	1	0	0	0	0	0
rgv2_r01_s006	FL1	Bin Values (MEF)	52.2361	52.7218	53.212	53.7068	54.2061	54.7101	55.2188	55.7322	56.2504	56.7734	57.3013	57.834	58.3718	58.9145	59.4623	60.0152	60.5732	61.1364	61.7048	62.2785	62.8576	63.442	64.0319	64.6272	65.2281	65.8346	66.4467	67.0645	67.6881	68.3174	68.9526	69.5937	70.2408	70.8939	71.5531	72.2184	72.8898	73.5675	74.2516	74.9419	75.6387	76.342	77.0518	77.7682	78.4913	79.2211	79.9577
rgv2_r01_s006	FL1	Counts	0	0	0	0	0	0	0	0	0	0	0	0	1	1	0	0	0	0	0	0	0	0	0	0	0	1	0	0	0	0	0	1	0	0	0	0	0	0	0	0	0	0	0	0	0	0	0
rgv2_r01_s007	FL1	Bin Values (MEF)	52.2361	52.7218	53.212	53.7068	54.2061	54.7101	55.2188	55.7322	56.2504	56.7734	57.3013	57.834	58.3718	58.9145	59.4623	60.0152	60.5732	61.1364	61.7048	62.2785	62.8576	63.442	64.0319	64.6272	65.2281	65.8346	66.4467	67.0645	67.6881	68.3174	68.9526	69.5937	70.2408	70.8939	71.5531	72.2184	72.8898	73.5675	74.2516	74.9419	75.6387	76.342	77.0518	77.7682	78.4913	79.2211	79.9577
rgv2_r01_s007	FL1	Counts	0	0	0	0	0	0	0	0	0	0	0	0	0	0	0	0	0	0	1	0	0	0	0	0	0	0	0	0	0	0	0	0	0	0	0	0	0	0	0	1	0	0	0	0	1	1	0
rgv2_r01_s008	FL1	Bin Values (MEF)	52.2361	52.7218	53.212	53.7068	54.2061	54.7101	55.2188	55.7322	56.2504	56.7734	57.3013	57.834	58.3718	58.9145	59.4623	60.0152	60.5732	61.1364	61.7048	62.2785	62.8576	63.442	64.0319	64.6272	65.2281	65.8346	66.4467	67.0645	67.6881	68.3174	68.9526	69.5937	70.2408	70.8939	71.5531	72.2184	72.8898	73.5675	74.2516	74.9419	75.6387	76.342	77.0518	77.7682	78.4913	79.2211	79.9577
rgv2_r01_s008	FL1	Counts	0	0	0	0	0	0	0	0	0	0	0	0	0	0	0	0	0	0	0	0	0	0	0	0	0	0	0	0	0	1	0	0	0	0	0	0	0	0	0	0	0	0	0	1	0	1	2
rgv2_r01_s009	FL1	Bin Values (MEF)	52.2361	52.7218	53.212	53.7068	54.2061	54.7101	55.2188	55.7322	56.2504	56.7734	57.3013	57.834	58.3718	58.9145	59.4623	60.0152	60.5732	61.1364	61.7048	62.2785	62.8576	63.442	64.0319	64.6272	65.2281	65.8346	66.4467	67.0645	67.6881	68.3174	68.9526	69.5937	70.2408	70.8939	71.5531	72.2184	72.8898	73.5675	74.2516	74.9419	75.6387	76.342	77.0518	77.7682	78.4913	79.2211	79.9577
rgv2_r01_s009	FL1	Counts	0	0	0	0	0	0	0	0	0	1	0	0	0	0	0	0	0	0	0	0	0	0	0	0	0	0	0	0	0	0	0	0	0	0	0	0	0	0	0	0	0	0	0	0	0	0	0
rgv2_r01_s010	FL1	Bin Values (MEF)	52.2361	52.7218	53.212	53.7068	54.2061	54.7101	55.2188	55.7322	56.2504	56.7734	57.3013	57.834	58.3718	58.9145	59.4623	60.0152	60.5732	61.1364	61.7048	62.2785	62.8576	63.442	64.0319	64.6272	65.2281	65.8346	66.4467	67.0645	67.6881	68.3174	68.9526	69.5937	70.2408	70.8939	71.5531	72.2184	72.8898	73.5675	74.2516	74.9419	75.6387	76.342	77.0518	77.7682	78.4913	79.2211	79.9577
rgv2_r01_s010	FL1	Counts	0	1	0	0	0	0	0	0	0	0	0	0	0	1	0	0	0	0	0	0	0	0	1	0	0	0	1	0	0	0	0	0	1	0	0	0	0	0	0	1	0	0	0	0	0	0	0
rgv2_r01_s011	FL1	Bin Values (MEF)	52.2361	52.7218	53.212	53.7068	54.2061	54.7101	55.2188	55.7322	56.2504	56.7734	57.3013	57.834	58.3718	58.9145	59.4623	60.0152	60.5732	61.1364	61.7048	62.2785	62.8576	63.442	64.0319	64.6272	65.2281	65.8346	66.4467	67.0645	67.6881	68.3174	68.9526	69.5937	70.2408	70.8939	71.5531	72.2184	72.8898	73.5675	74.2516	74.9419	75.6387	76.342	77.0518	77.7682	78.4913	79.2211	79.9577
rgv2_r01_s011	FL1	Counts	0	0	0	0	0	0	0	0	0	0	0	0	1	1	0	0	0	0	0	0	0	0	0	0	0	0	0	0	0	0	0	0	0	0	0	0	0	0	0	0	0	0	0	0	0	0	0
rgv2_r01_s012	FL1	Bin Values (MEF)	52.2361	52.7218	53.212	53.7068	54.2061	54.7101	55.2188	55.7322	56.2504	56.7734	57.3013	57.834	58.3718	58.9145	59.4623	60.0152	60.5732	61.1364	61.7048	62.2785	62.8576	63.442	64.0319	64.6272	65.2281	65.8346	66.4467	67.0645	67.6881	68.3174	68.9526	69.5937	70.2408	70.8939	71.5531	72.2184	72.8898	73.5675	74.2516	74.9419	75.6387	76.342	77.0518	77.7682	78.4913	79.2211	79.9577
rgv2_r01_s012	FL1	Counts	0	0	0	0	0	0	1	0	0	0	0	0	0	0	0	0	0	0	0	0	0	0	0	0	0	0	0	0	1	0	0	1	0	0	0	0	0	0	0	0	0	0	0	0	0	1	0
rgv2_r01_s013	FL1	Bin Values (MEF)	52.2361	52.7218	53.212	53.7068	54.2061	54.7101	55.2188	55.7322	56.2504	56.7734	57.3013	57.834	58.3718	58.9145	59.4623	60.0152	60.5732	61.1364	61.7048	62.2785	62.8576	63.442	64.0319	64.6272	65.2281	65.8346	66.4467	67.0645	67.6881	68.3174	68.9526	69.5937	70.2408	70.8939	71.5531	72.2184	72.8898	73.5675	74.2516	74.9419	75.6387	76.342	77.0518	77.7682	78.4913	79.2211	79.9577
rgv2_r01_s013	FL1	Counts	0	0	0	0	0	0	0	0	0	0	0	0	0	0	0	0	0	0	0	0	0	0	0	0	0	0	0	0	0	0	0	0	0	0	1	0	0	0	0	0	0	0	1	0	0	0	0
rgv2_r01_s014	FL1	Bin Values (MEF)	52.2361	52.7218	53.212	53.7068	54.2061	54.7101	55.2188	55.7322	56.2504	56.7734	57.3013	57.834	58.3718	58.9145	59.4623	60.0152	60.5732	61.1364	61.7048	62.2785	62.8576	63.442	64.0319	64.6272	65.2281	65.8346	66.4467	67.0645	67.6881	68.3174	68.9526	69.5937	70.2408	70.8939	71.5531	72.2184	72.8898	73.5675	74.2516	74.9419	75.6387	76.342	77.0518	77.7682	78.4913	79.2211	79.9577
rgv2_r01_s014	FL1	Counts	0	0	0	0	0	0	0	0	0	0	0	1	0	0	0	0	0	1	0	0	0	1	0	0	0	0	0	0	0	0	0	0	1	2	0	0	0	0	0	0	0	0	1	0	0	0	0
rgv2_r01_s015	FL1	Bin Values (MEF)	52.2361	52.7218	53.212	53.7068	54.2061	54.7101	55.2188	55.7322	56.2504	56.7734	57.3013	57.834	58.3718	58.9145	59.4623	60.0152	60.5732	61.1364	61.7048	62.2785	62.8576	63.442	64.0319	64.6272	65.2281	65.8346	66.4467	67.0645	67.6881	68.3174	68.9526	69.5937	70.2408	70.8939	71.5531	72.2184	72.8898	73.5675	74.2516	74.9419	75.6387	76.342	77.0518	77.7682	78.4913	79.2211	79.9577
rgv2_r01_s015	FL1	Counts	0	0	0	0	0	0	0	0	0	0	0	0	0	0	0	0	0	0	0	0	0	0	0	0	0	0	0	0	1	0	1	2	0	0	0	0	0	0	0	1	0	0	0	0	0	0	1
rgv2_r01_s016	FL1	Bin Values (MEF)	52.2361	52.7218	53.212	53.7068	54.2061	54.7101	55.2188	55.7322	56.2504	56.7734	57.3013	57.834	58.3718	58.9145	59.4623	60.0152	60.5732	61.1364	61.7048	62.2785	62.8576	63.442	64.0319	64.6272	65.2281	65.8346	66.4467	67.0645	67.6881	68.3174	68.9526	69.5937	70.2408	70.8939	71.5531	72.2184	72.8898	73.5675	74.2516	74.9419	75.6387	76.342	77.0518	77.7682	78.4913	79.2211	79.9577
rgv2_r01_s016	FL1	Counts	0	0	0	0	0	0	0	0	0	0	0	0	0	0	0	0	0	0	0	1	0	1	0	0	0	0	0	0	1	0	0	0	0	0	1	0	0	0	0	0	0	0	0	0	0	0	1
rgv2_r01_s017	FL1	Bin Values (MEF)	52.2361	52.7218	53.212	53.7068	54.2061	54.7101	55.2188	55.7322	56.2504	56.7734	57.3013	57.834	58.3718	58.9145	59.4623	60.0152	60.5732	61.1364	61.7048	62.2785	62.8576	63.442	64.0319	64.6272	65.2281	65.8346	66.4467	67.0645	67.6881	68.3174	68.9526	69.5937	70.2408	70.8939	71.5531	72.2184	72.8898	73.5675	74.2516	74.9419	75.6387	76.342	77.0518	77.7682	78.4913	79.2211	79.9577
rgv2_r01_s017	FL1	Counts	0	0	0	0	0	0	0	0	0	0	0	0	0	0	0	0	0	0	0	0	0	0	0	0	0	1	0	0	0	0	0	0	0	0	0	0	1	0	0	0	0	0	0	0	0	1	0
rgv2_r01_s018	FL1	Bin Values (MEF)	52.2361	52.7218	53.212	53.7068	54.2061	54.7101	55.2188	55.7322	56.2504	56.7734	57.3013	57.834	58.3718	58.9145	59.4623	60.0152	60.5732	61.1364	61.7048	62.2785	62.8576	63.442	64.0319	64.6272	65.2281	65.8346	66.4467	67.0645	67.6881	68.3174	68.9526	69.5937	70.2408	70.8939	71.5531	72.2184	72.8898	73.5675	74.2516	74.9419	75.6387	76.342	77.0518	77.7682	78.4913	79.2211	79.9577
rgv2_r01_s018	FL1	Counts	0	0	0	0	0	0	0	0	0	0	0	1	0	0	0	0	0	0	1	0	0	0	0	0	0	0	0	0	0	0	0	0	0	1	0	1	0	0	0	1	0	0	0	0	0	0	1
rgv2_r01_s019	FL1	Bin Values (MEF)	52.2361	52.7218	53.212	53.7068	54.2061	54.7101	55.2188	55.7322	56.2504	56.7734	57.3013	57.834	58.3718	58.9145	59.4623	60.0152	60.5732	61.1364	61.7048	62.2785	62.8576	63.442	64.0319	64.6272	65.2281	65.8346	66.4467	67.0645	67.6881	68.3174	68.9526	69.5937	70.2408	70.8939	71.5531	72.2184	72.8898	73.5675	74.2516	74.9419	75.6387	76.342	77.0518	77.7682	78.4913	79.2211	79.9577
rgv2_r01_s019	FL1	Counts	0	0	0	0	0	0	0	0	0	0	0	0	0	1	0	0	0	0	0	0	0	0	0	0	0	0	0	0	0	0	0	0	0	1	0	0	0	1	0	0	0	0	0	0	0	0	0
rgv2_r01_s020	FL1	Bin Values (MEF)	52.2361	52.7218	53.212	53.7068	54.2061	54.7101	55.2188	55.7322	56.2504	56.7734	57.3013	57.834	58.3718	58.9145	59.4623	60.0152	60.5732	61.1364	61.7048	62.2785	62.8576	63.442	64.0319	64.6272	65.2281	65.8346	66.4467	67.0645	67.6881	68.3174	68.9526	69.5937	70.2408	70.8939	71.5531	72.2184	72.8898	73.5675	74.2516	74.9419	75.6387	76.342	77.0518	77.7682	78.4913	79.2211	79.9577
rgv2_r01_s020	FL1	Counts	0	0	0	0	0	0	0	0	0	1	0	0	0	0	0	0	0	0	0	0	0	0	0	0	0	0	0	0	0	0	0	0	0	0	0	0	0	0	0	0	1	0	0	0	0	1	1
rgv2_r01_s021	FL1	Bin Values (MEF)	52.2361	52.7218	53.212	53.7068	54.2061	54.7101	55.2188	55.7322	56.2504	56.7734	57.3013	57.834	58.3718	58.9145	59.4623	60.0152	60.5732	61.1364	61.7048	62.2785	62.8576	63.442	64.0319	64.6272	65.2281	65.8346	66.4467	67.0645	67.6881	68.3174	68.9526	69.5937	70.2408	70.8939	71.5531	72.2184	72.8898	73.5675	74.2516	74.9419	75.6387	76.342	77.0518	77.7682	78.4913	79.2211	79.9577
rgv2_r01_s021	FL1	Counts	0	0	0	0	0	0	0	0	0	0	0	0	0	0	0	0	0	0	0	0	0	0	0	0	1	0	0	0	0	0	0	0	0	0	0	0	0	0	0	0	0	0	0	0	1	0	0
rgv2_r01_s022	FL1	Bin Values (MEF)	52.2361	52.7218	53.212	53.7068	54.2061	54.7101	55.2188	55.7322	56.2504	56.7734	57.3013	57.834	58.3718	58.9145	59.4623	60.0152	60.5732	61.1364	61.7048	62.2785	62.8576	63.442	64.0319	64.6272	65.2281	65.8346	66.4467	67.0645	67.6881	68.3174	68.9526	69.5937	70.2408	70.8939	71.5531	72.2184	72.8898	73.5675	74.2516	74.9419	75.6387	76.342	77.0518	77.7682	78.4913	79.2211	79.9577
rgv2_r01_s022	FL1	Counts	0	0	0	0	0	0	0	0	0	0	0	0	0	0	0	0	0	0	0	0	0	0	0	0	0	0	0	0	0	0	0	0	0	0	0	0	0	0	0	0	0	0	0	0	0	0	0
rgv2_r01_s023	FL1	Bin Values (MEF)	52.2361	52.7218	53.212	53.7068	54.2061	54.7101	55.2188	55.7322	56.2504	56.7734	57.3013	57.834	58.3718	58.9145	59.4623	60.0152	60.5732	61.1364	61.7048	62.2785	62.8576	63.442	64.0319	64.6272	65.2281	65.8346	66.4467	67.0645	67.6881	68.3174	68.9526	69.5937	70.2408	70.8939	71.5531	72.2184	72.8898	73.5675	74.2516	74.9419	75.6387	76.342	77.0518	77.7682	78.4913	79.2211	79.9577
rgv2_r01_s023	FL1	Counts	0	0	0	0	0	0	0	0	0	0	0	0	0	0	0	1	0	0	0	0	0	0	0	0	0	1	0	0	0	0	0	0	0	0	0	0	0	0	0	0	0	0	0	0	0	0	0
rgv2_r01_s024	FL1	Bin Values (MEF)	52.2361	52.7218	53.212	53.7068	54.2061	54.7101	55.2188	55.7322	56.2504	56.7734	57.3013	57.834	58.3718	58.9145	59.4623	60.0152	60.5732	61.1364	61.7048	62.2785	62.8576	63.442	64.0319	64.6272	65.2281	65.8346	66.4467	67.0645	67.6881	68.3174	68.9526	69.5937	70.2408	70.8939	71.5531	72.2184	72.8898	73.5675	74.2516	74.9419	75.6387	76.342	77.0518	77.7682	78.4913	79.2211	79.9577
rgv2_r01_s024	FL1	Counts	0	0	1	0	0	0	0	0	0	0	0	0	0	0	0	0	0	0	0	0	0	0	0	0	0	0	0	0	0	0	0	0	0	0	0	0	0	0	0	0	0	0	0	0	0	0	0
rgv2_r01_s073	FL1	Bin Values (MEF)	52.2361	52.7218	53.212	53.7068	54.2061	54.7101	55.2188	55.7322	56.2504	56.7734	57.3013	57.834	58.3718	58.9145	59.4623	60.0152	60.5732	61.1364	61.7048	62.2785	62.8576	63.442	64.0319	64.6272	65.2281	65.8346	66.4467	67.0645	67.6881	68.3174	68.9526	69.5937	70.2408	70.8939	71.5531	72.2184	72.8898	73.5675	74.2516	74.9419	75.6387	76.342	77.0518	77.7682	78.4913	79.2211	79.9577
rgv2_r01_s073	FL1	Counts	0	0	0	0	0	0	1	0	0	0	0	0	0	0	0	0	0	1	0	0	1	0	0	0	0	0	0	0	0	0	0	0	0	0	0	0	0	0	0	0	1	0	0	0	1	1	0
rgv2_r01_s074	FL1	Bin Values (MEF)	52.2361	52.7218	53.212	53.7068	54.2061	54.7101	55.2188	55.7322	56.2504	56.7734	57.3013	57.834	58.3718	58.9145	59.4623	60.0152	60.5732	61.1364	61.7048	62.2785	62.8576	63.442	64.0319	64.6272	65.2281	65.8346	66.4467	67.0645	67.6881	68.3174	68.9526	69.5937	70.2408	70.8939	71.5531	72.2184	72.8898	73.5675	74.2516	74.9419	75.6387	76.342	77.0518	77.7682	78.4913	79.2211	79.9577
rgv2_r01_s074	FL1	Counts	0	0	0	0	0	0	0	0	0	0	0	0	0	0	0	0	0	0	0	0	0	0	1	0	0	0	0	0	1	0	0	0	0	0	0	0	0	0	0	0	1	0	0	0	0	0	0
rgv2_r01_s075	FL1	Bin Values (MEF)	52.2361	52.7218	53.212	53.7068	54.2061	54.7101	55.2188	55.7322	56.2504	56.7734	57.3013	57.834	58.3718	58.9145	59.4623	60.0152	60.5732	61.1364	61.7048	62.2785	62.8576	63.442	64.0319	64.6272	65.2281	65.8346	66.4467	67.0645	67.6881	68.3174	68.9526	69.5937	70.2408	70.8939	71.5531	72.2184	72.8898	73.5675	74.2516	74.9419	75.6387	76.342	77.0518	77.7682	78.4913	79.2211	79.9577
rgv2_r01_s075	FL1	Counts	0	0	0	0	0	0	0	0	0	0	0	0	0	0	0	0	0	0	0	0	0	0	0	0	0	0	0	0	0	0	0	0	0	0	0	0	0	0	0	0	1	0	0	0	0	0	0
rgv2_r01_s076	FL1	Bin Values (MEF)	52.2361	52.7218	53.212	53.7068	54.2061	54.7101	55.2188	55.7322	56.2504	56.7734	57.3013	57.834	58.3718	58.9145	59.4623	60.0152	60.5732	61.1364	61.7048	62.2785	62.8576	63.442	64.0319	64.6272	65.2281	65.8346	66.4467	67.0645	67.6881	68.3174	68.9526	69.5937	70.2408	70.8939	71.5531	72.2184	72.8898	73.5675	74.2516	74.9419	75.6387	76.342	77.0518	77.7682	78.4913	79.2211	79.9577
rgv2_r01_s076	FL1	Counts	0	0	1	0	0	0	0	0	0	0	0	0	0	0	0	0	0	0	0	0	0	0	0	0	0	0	0	0	0	0	0	0	0	0	0	0	0	0	0	0	0	0	0	1	0	0	0
rgv2_r01_s077	FL1	Bin Values (MEF)	52.2361	52.7218	53.212	53.7068	54.2061	54.7101	55.2188	55.7322	56.2504	56.7734	57.3013	57.834	58.3718	58.9145	59.4623	60.0152	60.5732	61.1364	61.7048	62.2785	62.8576	63.442	64.0319	64.6272	65.2281	65.8346	66.4467	67.0645	67.6881	68.3174	68.9526	69.5937	70.2408	70.8939	71.5531	72.2184	72.8898	73.5675	74.2516	74.9419	75.6387	76.342	77.0518	77.7682	78.4913	79.2211	79.9577
rgv2_r01_s077	FL1	Counts	0	0	0	0	0	0	0	0	0	0	0	0	0	0	0	0	0	0	0	0	0	0	0	0	0	0	0	0	0	0	0	0	0	0	0	0	0	0	0	1	0	0	0	0	0	1	0
rgv2_r01_s078	FL1	Bin Values (MEF)	52.2361	52.7218	53.212	53.7068	54.2061	54.7101	55.2188	55.7322	56.2504	56.7734	57.3013	57.834	58.3718	58.9145	59.4623	60.0152	60.5732	61.1364	61.7048	62.2785	62.8576	63.442	64.0319	64.6272	65.2281	65.8346	66.4467	67.0645	67.6881	68.3174	68.9526	69.5937	70.2408	70.8939	71.5531	72.2184	72.8898	73.5675	74.2516	74.9419	75.6387	76.342	77.0518	77.7682	78.4913	79.2211	79.9577
rgv2_r01_s078	FL1	Counts	0	0	0	0	0	0	0	0	0	0	0	0	0	0	0	0	0	0	0	0	0	0	0	0	0	0	0	0	0	0	0	0	0	0	0	0	0	0	0	0	0	0	0	0	0	0	0
rgv2_r01_s079	FL1	Bin Values (MEF)	52.2361	52.7218	53.212	53.7068	54.2061	54.7101	55.2188	55.7322	56.2504	56.7734	57.3013	57.834	58.3718	58.9145	59.4623	60.0152	60.5732	61.1364	61.7048	62.2785	62.8576	63.442	64.0319	64.6272	65.2281	65.8346	66.4467	67.0645	67.6881	68.3174	68.9526	69.5937	70.2408	70.8939	71.5531	72.2184	72.8898	73.5675	74.2516	74.9419	75.6387	76.342	77.0518	77.7682	78.4913	79.2211	79.9577
rgv2_r01_s079	FL1	Counts	0	0	0	1	0	0	0	0	0	0	0	0	0	0	0	0	0	0	0	0	1	0	0	0	0	0	0	0	0	0	0	0	0	0	1	0	0	0	0	0	0	0	0	0	0	0	0
rgv2_r01_s080	FL1	Bin Values (MEF)	52.2361	52.7218	53.212	53.7068	54.2061	54.7101	55.2188	55.7322	56.2504	56.7734	57.3013	57.834	58.3718	58.9145	59.4623	60.0152	60.5732	61.1364	61.7048	62.2785	62.8576	63.442	64.0319	64.6272	65.2281	65.8346	66.4467	67.0645	67.6881	68.3174	68.9526	69.5937	70.2408	70.8939	71.5531	72.2184	72.8898	73.5675	74.2516	74.9419	75.6387	76.342	77.0518	77.7682	78.4913	79.2211	79.9577
rgv2_r01_s080	FL1	Counts	0	0	0	0	0	0	0	0	0	0	0	0	0	0	0	0	0	0	0	0	0	0	0	0	0	0	0	0	0	0	0	1	0	0	0	0	0	0	0	0	0	0	0	0	0	0	0
rgv2_r01_s081	FL1	Bin Values (MEF)	52.2361	52.7218	53.212	53.7068	54.2061	54.7101	55.2188	55.7322	56.2504	56.7734	57.3013	57.834	58.3718	58.9145	59.4623	60.0152	60.5732	61.1364	61.7048	62.2785	62.8576	63.442	64.0319	64.6272	65.2281	65.8346	66.4467	67.0645	67.6881	68.3174	68.9526	69.5937	70.2408	70.8939	71.5531	72.2184	72.8898	73.5675	74.2516	74.9419	75.6387	76.342	77.0518	77.7682	78.4913	79.2211	79.9577
rgv2_r01_s081	FL1	Counts	0	0	0	0	0	0	0	0	0	0	0	0	0	0	0	0	0	0	0	0	0	0	0	0	0	0	0	1	0	0	0	0	1	0	0	0	1	0	0	0	0	0	0	0	0	0	0
rgv2_r01_s082	FL1	Bin Values (MEF)	52.2361	52.7218	53.212	53.7068	54.2061	54.7101	55.2188	55.7322	56.2504	56.7734	57.3013	57.834	58.3718	58.9145	59.4623	60.0152	60.5732	61.1364	61.7048	62.2785	62.8576	63.442	64.0319	64.6272	65.2281	65.8346	66.4467	67.0645	67.6881	68.3174	68.9526	69.5937	70.2408	70.8939	71.5531	72.2184	72.8898	73.5675	74.2516	74.9419	75.6387	76.342	77.0518	77.7682	78.4913	79.2211	79.9577
rgv2_r01_s082	FL1	Counts	0	0	0	0	0	0	0	0	0	0	0	0	0	0	0	0	0	0	0	0	0	0	0	0	0	0	0	0	0	0	0	0	0	1	0	0	0	0	0	0	0	0	0	0	0	0	0
rgv2_r01_s083	FL1	Bin Values (MEF)	52.2361	52.7218	53.212	53.7068	54.2061	54.7101	55.2188	55.7322	56.2504	56.7734	57.3013	57.834	58.3718	58.9145	59.4623	60.0152	60.5732	61.1364	61.7048	62.2785	62.8576	63.442	64.0319	64.6272	65.2281	65.8346	66.4467	67.0645	67.6881	68.3174	68.9526	69.5937	70.2408	70.8939	71.5531	72.2184	72.8898	73.5675	74.2516	74.9419	75.6387	76.342	77.0518	77.7682	78.4913	79.2211	79.9577
rgv2_r01_s083	FL1	Counts	0	0	0	0	0	0	0	0	0	0	0	0	0	0	0	0	0	0	0	0	0	0	0	0	0	0	0	0	0	0	0	0	0	0	0	0	0	0	0	0	0	0	0	0	1	0	0
rgv2_r01_s084	FL1	Bin Values (MEF)	52.2361	52.7218	53.212	53.7068	54.2061	54.7101	55.2188	55.7322	56.2504	56.7734	57.3013	57.834	58.3718	58.9145	59.4623	60.0152	60.5732	61.1364	61.7048	62.2785	62.8576	63.442	64.0319	64.6272	65.2281	65.8346	66.4467	67.0645	67.6881	68.3174	68.9526	69.5937	70.2408	70.8939	71.5531	72.2184	72.8898	73.5675	74.2516	74.9419	75.6387	76.342	77.0518	77.7682	78.4913	79.2211	79.9577
rgv2_r01_s084	FL1	Counts	0	0	0	0	0	0	0	0	0	0	0	0	0	0	0	0	0	0	0	0	0	0	0	0	0	0	0	0	0	0	0	0	0	0	0	0	0	0	0	0	0	0	0	0	0	0	1
rgv2_r01_s085	FL1	Bin Values (MEF)	52.2361	52.7218	53.212	53.7068	54.2061	54.7101	55.2188	55.7322	56.2504	56.7734	57.3013	57.834	58.3718	58.9145	59.4623	60.0152	60.5732	61.1364	61.7048	62.2785	62.8576	63.442	64.0319	64.6272	65.2281	65.8346	66.4467	67.0645	67.6881	68.3174	68.9526	69.5937	70.2408	70.8939	71.5531	72.2184	72.8898	73.5675	74.2516	74.9419	75.6387	76.342	77.0518	77.7682	78.4913	79.2211	79.9577
rgv2_r01_s085	FL1	Counts	0	1	0	0	0	0	0	0	0	0	0	0	0	1	0	0	0	0	0	0	0	0	0	0	1	0	0	1	0	0	0	0	0	0	0	0	1	0	0	0	0	0	0	0	0	0	1
rgv2_r01_s086	FL1	Bin Values (MEF)	52.2361	52.7218	53.212	53.7068	54.2061	54.7101	55.2188	55.7322	56.2504	56.7734	57.3013	57.834	58.3718	58.9145	59.4623	60.0152	60.5732	61.1364	61.7048	62.2785	62.8576	63.442	64.0319	64.6272	65.2281	65.8346	66.4467	67.0645	67.6881	68.3174	68.9526	69.5937	70.2408	70.8939	71.5531	72.2184	72.8898	73.5675	74.2516	74.9419	75.6387	76.342	77.0518	77.7682	78.4913	79.2211	79.9577
rgv2_r01_s086	FL1	Counts	0	0	0	0	0	0	0	0	0	0	0	0	0	0	0	0	0	0	0	0	0	0	0	0	1	2	0	0	0	0	0	0	0	0	0	0	0	0	0	0	0	0	0	0	0	1	0
rgv2_r01_s087	FL1	Bin Values (MEF)	52.2361	52.7218	53.212	53.7068	54.2061	54.7101	55.2188	55.7322	56.2504	56.7734	57.3013	57.834	58.3718	58.9145	59.4623	60.0152	60.5732	61.1364	61.7048	62.2785	62.8576	63.442	64.0319	64.6272	65.2281	65.8346	66.4467	67.0645	67.6881	68.3174	68.9526	69.5937	70.2408	70.8939	71.5531	72.2184	72.8898	73.5675	74.2516	74.9419	75.6387	76.342	77.0518	77.7682	78.4913	79.2211	79.9577
rgv2_r01_s087	FL1	Counts	0	0	0	0	0	0	0	0	0	0	1	0	0	0	0	0	0	0	0	0	0	0	0	0	0	0	0	0	0	0	0	0	0	0	0	0	0	0	0	0	0	1	0	0	2	0	0
rgv2_r01_s088	FL1	Bin Values (MEF)	52.2361	52.7218	53.212	53.7068	54.2061	54.7101	55.2188	55.7322	56.2504	56.7734	57.3013	57.834	58.3718	58.9145	59.4623	60.0152	60.5732	61.1364	61.7048	62.2785	62.8576	63.442	64.0319	64.6272	65.2281	65.8346	66.4467	67.0645	67.6881	68.3174	68.9526	69.5937	70.2408	70.8939	71.5531	72.2184	72.8898	73.5675	74.2516	74.9419	75.6387	76.342	77.0518	77.7682	78.4913	79.2211	79.9577
rgv2_r01_s088	FL1	Counts	0	0	0	0	0	0	0	0	0	0	0	0	0	0	0	0	0	0	0	1	0	0	0	0	0	0	0	1	0	0	0	0	1	0	0	0	0	0	0	0	0	0	0	0	0	0	0
rgv2_r01_s089	FL1	Bin Values (MEF)	52.2361	52.7218	53.212	53.7068	54.2061	54.7101	55.2188	55.7322	56.2504	56.7734	57.3013	57.834	58.3718	58.9145	59.4623	60.0152	60.5732	61.1364	61.7048	62.2785	62.8576	63.442	64.0319	64.6272	65.2281	65.8346	66.4467	67.0645	67.6881	68.3174	68.9526	69.5937	70.2408	70.8939	71.5531	72.2184	72.8898	73.5675	74.2516	74.9419	75.6387	76.342	77.0518	77.7682	78.4913	79.2211	79.9577
rgv2_r01_s089	FL1	Counts	0	0	0	0	0	0	0	0	0	0	0	0	0	0	0	0	0	0	0	1	0	0	0	0	0	0	0	0	0	0	0	0	0	0	0	1	0	0	0	0	0	0	0	0	0	0	0
rgv2_r01_s090	FL1	Bin Values (MEF)	52.2361	52.7218	53.212	53.7068	54.2061	54.7101	55.2188	55.7322	56.2504	56.7734	57.3013	57.834	58.3718	58.9145	59.4623	60.0152	60.5732	61.1364	61.7048	62.2785	62.8576	63.442	64.0319	64.6272	65.2281	65.8346	66.4467	67.0645	67.6881	68.3174	68.9526	69.5937	70.2408	70.8939	71.5531	72.2184	72.8898	73.5675	74.2516	74.9419	75.6387	76.342	77.0518	77.7682	78.4913	79.2211	79.9577
rgv2_r01_s090	FL1	Counts	0	0	0	0	0	0	0	0	0	0	0	0	0	0	0	1	0	0	0	0	0	0	0	0	0	0	0	0	0	0	0	0	0	0	1	0	0	0	0	0	0	0	0	0	1	0	0
rgv2_r01_s091	FL1	Bin Values (MEF)	52.2361	52.7218	53.212	53.7068	54.2061	54.7101	55.2188	55.7322	56.2504	56.7734	57.3013	57.834	58.3718	58.9145	59.4623	60.0152	60.5732	61.1364	61.7048	62.2785	62.8576	63.442	64.0319	64.6272	65.2281	65.8346	66.4467	67.0645	67.6881	68.3174	68.9526	69.5937	70.2408	70.8939	71.5531	72.2184	72.8898	73.5675	74.2516	74.9419	75.6387	76.342	77.0518	77.7682	78.4913	79.2211	79.9577
rgv2_r01_s091	FL1	Counts	0	0	0	0	0	1	0	1	0	0	0	0	0	0	0	0	0	0	0	0	0	0	1	0	0	0	0	0	0	1	0	0	0	0	0	0	1	0	0	0	0	0	0	0	0	1	1
rgv2_r01_s092	FL1	Bin Values (MEF)	52.2361	52.7218	53.212	53.7068	54.2061	54.7101	55.2188	55.7322	56.2504	56.7734	57.3013	57.834	58.3718	58.9145	59.4623	60.0152	60.5732	61.1364	61.7048	62.2785	62.8576	63.442	64.0319	64.6272	65.2281	65.8346	66.4467	67.0645	67.6881	68.3174	68.9526	69.5937	70.2408	70.8939	71.5531	72.2184	72.8898	73.5675	74.2516	74.9419	75.6387	76.342	77.0518	77.7682	78.4913	79.2211	79.9577
rgv2_r01_s092	FL1	Counts	0	0	0	0	0	0	0	0	0	0	0	0	0	0	0	0	0	0	0	0	0	0	0	0	0	0	0	1	0	1	0	0	0	0	0	0	0	0	0	0	0	0	0	0	0	0	0
rgv2_r01_s093	FL1	Bin Values (MEF)	52.2361	52.7218	53.212	53.7068	54.2061	54.7101	55.2188	55.7322	56.2504	56.7734	57.3013	57.834	58.3718	58.9145	59.4623	60.0152	60.5732	61.1364	61.7048	62.2785	62.8576	63.442	64.0319	64.6272	65.2281	65.8346	66.4467	67.0645	67.6881	68.3174	68.9526	69.5937	70.2408	70.8939	71.5531	72.2184	72.8898	73.5675	74.2516	74.9419	75.6387	76.342	77.0518	77.7682	78.4913	79.2211	79.9577
rgv2_r01_s093	FL1	Counts	0	0	0	0	0	0	0	0	0	0	0	0	0	0	0	0	0	0	0	0	0	0	0	0	0	0	0	0	0	0	0	0	0	0	0	0	0	0	1	0	2	1	0	1	0	0	0
rgv2_r01_s094	FL1	Bin Values (MEF)	52.2361	52.7218	53.212	53.7068	54.2061	54.7101	55.2188	55.7322	56.2504	56.7734	57.3013	57.834	58.3718	58.9145	59.4623	60.0152	60.5732	61.1364	61.7048	62.2785	62.8576	63.442	64.0319	64.6272	65.2281	65.8346	66.4467	67.0645	67.6881	68.3174	68.9526	69.5937	70.2408	70.8939	71.5531	72.2184	72.8898	73.5675	74.2516	74.9419	75.6387	76.342	77.0518	77.7682	78.4913	79.2211	79.9577
rgv2_r01_s094	FL1	Counts	0	0	0	0	0	0	0	0	0	0	0	0	0	0	0	0	0	0	0	0	0	0	0	0	0	0	0	0	0	0	0	0	0	0	0	0	0	0	0	0	0	0	1	0	0	0	0
rgv2_r01_s095	FL1	Bin Values (MEF)	52.2361	52.7218	53.212	53.7068	54.2061	54.7101	55.2188	55.7322	56.2504	56.7734	57.3013	57.834	58.3718	58.9145	59.4623	60.0152	60.5732	61.1364	61.7048	62.2785	62.8576	63.442	64.0319	64.6272	65.2281	65.8346	66.4467	67.0645	67.6881	68.3174	68.9526	69.5937	70.2408	70.8939	71.5531	72.2184	72.8898	73.5675	74.2516	74.9419	75.6387	76.342	77.0518	77.7682	78.4913	79.2211	79.9577
rgv2_r01_s095	FL1	Counts	0	0	0	0	0	0	0	0	0	0	0	0	0	0	0	0	0	0	0	0	0	0	0	1	0	0	0	0	0	0	0	0	0	0	0	0	0	0	0	0	0	0	0	0	0	0	0
rgv2_r01_s096	FL1	Bin Values (MEF)	52.2361	52.7218	53.212	53.7068	54.2061	54.7101	55.2188	55.7322	56.2504	56.7734	57.3013	57.834	58.3718	58.9145	59.4623	60.0152	60.5732	61.1364	61.7048	62.2785	62.8576	63.442	64.0319	64.6272	65.2281	65.8346	66.4467	67.0645	67.6881	68.3174	68.9526	69.5937	70.2408	70.8939	71.5531	72.2184	72.8898	73.5675	74.2516	74.9419	75.6387	76.342	77.0518	77.7682	78.4913	79.2211	79.9577
rgv2_r01_s096	FL1	Counts	0	0	0	0	0	0	0	0	0	0	0	0	0	0	0	1	0	0	0	0	0	0	0	0	0	0	0	0	0	0	0	0	0	0	0	0	0	0	0	0	0	0	0	0	0	0	0
rgv2_r04_s073	FL1	Bin Values (MEF)	59.9916	60.5531	61.1197	61.6917	62.269	62.8518	63.44	64.0337	64.6329	65.2378	65.8483	66.4645	67.0865	67.7143	68.348	68.9876	69.6332	70.2849	70.9426	71.6065	72.2767	72.953	73.6358	74.3249	75.0204	75.7225	76.4311	77.1464	77.8683	78.5971	79.3326	80.075	80.8244	81.5808	82.3442	83.1148	83.8926	84.6777	85.4702	86.27	87.0774	87.8923	88.7148	89.545	90.383	91.2288	92.0826
rgv2_r04_s073	FL1	Counts	0	0	0	0	0	0	0	0	0	0	0	0	0	0	0	0	0	0	0	0	0	0	0	0	0	0	0	0	0	0	0	0	0	0	0	0	0	0	0	0	0	0	0	0	0	0	0
rgv2_r04_s074	FL1	Bin Values (MEF)	59.9916	60.5531	61.1197	61.6917	62.269	62.8518	63.44	64.0337	64.6329	65.2378	65.8483	66.4645	67.0865	67.7143	68.348	68.9876	69.6332	70.2849	70.9426	71.6065	72.2767	72.953	73.6358	74.3249	75.0204	75.7225	76.4311	77.1464	77.8683	78.5971	79.3326	80.075	80.8244	81.5808	82.3442	83.1148	83.8926	84.6777	85.4702	86.27	87.0774	87.8923	88.7148	89.545	90.383	91.2288	92.0826
rgv2_r04_s074	FL1	Counts	0	0	0	0	0	0	0	0	0	0	0	0	0	0	0	0	1	0	0	0	0	0	0	0	0	0	0	0	0	0	0	0	0	0	0	0	0	0	0	0	0	0	0	0	0	0	0
rgv2_r04_s075	FL1	Bin Values (MEF)	59.9916	60.5531	61.1197	61.6917	62.269	62.8518	63.44	64.0337	64.6329	65.2378	65.8483	66.4645	67.0865	67.7143	68.348	68.9876	69.6332	70.2849	70.9426	71.6065	72.2767	72.953	73.6358	74.3249	75.0204	75.7225	76.4311	77.1464	77.8683	78.5971	79.3326	80.075	80.8244	81.5808	82.3442	83.1148	83.8926	84.6777	85.4702	86.27	87.0774	87.8923	88.7148	89.545	90.383	91.2288	92.0826
rgv2_r04_s075	FL1	Counts	0	0	0	0	0	0	0	0	0	0	0	0	0	0	0	0	0	0	0	0	0	0	0	0	0	0	0	0	0	0	0	0	0	0	0	0	0	0	0	0	0	0	0	0	0	0	0
rgv2_r04_s076	FL1	Bin Values (MEF)	59.9916	60.5531	61.1197	61.6917	62.269	62.8518	63.44	64.0337	64.6329	65.2378	65.8483	66.4645	67.0865	67.7143	68.348	68.9876	69.6332	70.2849	70.9426	71.6065	72.2767	72.953	73.6358	74.3249	75.0204	75.7225	76.4311	77.1464	77.8683	78.5971	79.3326	80.075	80.8244	81.5808	82.3442	83.1148	83.8926	84.6777	85.4702	86.27	87.0774	87.8923	88.7148	89.545	90.383	91.2288	92.0826
rgv2_r04_s076	FL1	Counts	0	1	0	0	0	0	0	0	0	0	0	0	0	0	1	0	0	0	0	0	0	0	0	0	0	0	0	0	0	0	0	0	1	1	0	0	0	0	0	0	0	0	0	0	0	0	0
rgv2_r04_s077	FL1	Bin Values (MEF)	59.9916	60.5531	61.1197	61.6917	62.269	62.8518	63.44	64.0337	64.6329	65.2378	65.8483	66.4645	67.0865	67.7143	68.348	68.9876	69.6332	70.2849	70.9426	71.6065	72.2767	72.953	73.6358	74.3249	75.0204	75.7225	76.4311	77.1464	77.8683	78.5971	79.3326	80.075	80.8244	81.5808	82.3442	83.1148	83.8926	84.6777	85.4702	86.27	87.0774	87.8923	88.7148	89.545	90.383	91.2288	92.0826
rgv2_r04_s077	FL1	Counts	0	0	0	0	0	0	0	0	0	0	0	0	0	1	0	0	0	0	0	0	0	0	0	0	0	1	1	0	0	0	0	0	0	0	0	0	0	0	0	0	0	0	0	0	0	0	1
rgv2_r04_s078	FL1	Bin Values (MEF)	59.9916	60.5531	61.1197	61.6917	62.269	62.8518	63.44	64.0337	64.6329	65.2378	65.8483	66.4645	67.0865	67.7143	68.348	68.9876	69.6332	70.2849	70.9426	71.6065	72.2767	72.953	73.6358	74.3249	75.0204	75.7225	76.4311	77.1464	77.8683	78.5971	79.3326	80.075	80.8244	81.5808	82.3442	83.1148	83.8926	84.6777	85.4702	86.27	87.0774	87.8923	88.7148	89.545	90.383	91.2288	92.0826
rgv2_r04_s078	FL1	Counts	0	0	0	0	0	0	0	0	0	0	0	0	0	0	0	0	0	0	0	0	0	0	0	0	0	0	0	0	0	0	0	0	0	0	0	0	0	0	0	0	0	0	0	0	0	0	0
rgv2_r04_s079	FL1	Bin Values (MEF)	59.9916	60.5531	61.1197	61.6917	62.269	62.8518	63.44	64.0337	64.6329	65.2378	65.8483	66.4645	67.0865	67.7143	68.348	68.9876	69.6332	70.2849	70.9426	71.6065	72.2767	72.953	73.6358	74.3249	75.0204	75.7225	76.4311	77.1464	77.8683	78.5971	79.3326	80.075	80.8244	81.5808	82.3442	83.1148	83.8926	84.6777	85.4702	86.27	87.0774	87.8923	88.7148	89.545	90.383	91.2288	92.0826
rgv2_r04_s079	FL1	Counts	0	0	0	0	0	0	0	0	0	0	0	0	0	0	0	0	0	0	0	0	0	0	0	0	0	0	1	0	0	0	0	0	0	0	0	0	0	1	0	0	0	0	0	0	0	0	0
rgv2_r04_s080	FL1	Bin Values (MEF)	59.9916	60.5531	61.1197	61.6917	62.269	62.8518	63.44	64.0337	64.6329	65.2378	65.8483	66.4645	67.0865	67.7143	68.348	68.9876	69.6332	70.2849	70.9426	71.6065	72.2767	72.953	73.6358	74.3249	75.0204	75.7225	76.4311	77.1464	77.8683	78.5971	79.3326	80.075	80.8244	81.5808	82.3442	83.1148	83.8926	84.6777	85.4702	86.27	87.0774	87.8923	88.7148	89.545	90.383	91.2288	92.0826
rgv2_r04_s080	FL1	Counts	0	0	0	0	0	0	0	0	0	0	0	0	0	0	0	0	0	0	0	0	0	0	0	0	0	0	0	0	0	0	0	0	0	0	0	0	0	0	0	0	0	0	0	0	0	0	0
rgv2_r04_s081	FL1	Bin Values (MEF)	59.9916	60.5531	61.1197	61.6917	62.269	62.8518	63.44	64.0337	64.6329	65.2378	65.8483	66.4645	67.0865	67.7143	68.348	68.9876	69.6332	70.2849	70.9426	71.6065	72.2767	72.953	73.6358	74.3249	75.0204	75.7225	76.4311	77.1464	77.8683	78.5971	79.3326	80.075	80.8244	81.5808	82.3442	83.1148	83.8926	84.6777	85.4702	86.27	87.0774	87.8923	88.7148	89.545	90.383	91.2288	92.0826
rgv2_r04_s081	FL1	Counts	0	0	0	0	0	0	0	0	0	0	0	0	0	0	0	0	0	0	0	0	0	0	0	0	0	1	0	0	0	0	1	0	0	0	0	0	0	0	0	0	0	0	0	0	0	0	0
rgv2_r04_s082	FL1	Bin Values (MEF)	59.9916	60.5531	61.1197	61.6917	62.269	62.8518	63.44	64.0337	64.6329	65.2378	65.8483	66.4645	67.0865	67.7143	68.348	68.9876	69.6332	70.2849	70.9426	71.6065	72.2767	72.953	73.6358	74.3249	75.0204	75.7225	76.4311	77.1464	77.8683	78.5971	79.3326	80.075	80.8244	81.5808	82.3442	83.1148	83.8926	84.6777	85.4702	86.27	87.0774	87.8923	88.7148	89.545	90.383	91.2288	92.0826
rgv2_r04_s082	FL1	Counts	0	0	0	0	0	0	0	0	0	0	0	0	0	0	0	0	0	0	0	0	0	0	0	0	0	0	0	0	0	0	0	0	0	0	0	0	0	0	0	1	0	0	0	0	0	0	0
rgv2_r04_s083	FL1	Bin Values (MEF)	59.9916	60.5531	61.1197	61.6917	62.269	62.8518	63.44	64.0337	64.6329	65.2378	65.8483	66.4645	67.0865	67.7143	68.348	68.9876	69.6332	70.2849	70.9426	71.6065	72.2767	72.953	73.6358	74.3249	75.0204	75.7225	76.4311	77.1464	77.8683	78.5971	79.3326	80.075	80.8244	81.5808	82.3442	83.1148	83.8926	84.6777	85.4702	86.27	87.0774	87.8923	88.7148	89.545	90.383	91.2288	92.0826
rgv2_r04_s083	FL1	Counts	0	0	0	0	0	0	0	0	0	0	0	1	0	0	0	0	0	0	0	0	0	0	0	0	0	0	0	0	0	0	0	0	0	0	0	0	0	0	0	0	0	0	0	0	0	0	0
rgv2_r04_s084	FL1	Bin Values (MEF)	59.9916	60.5531	61.1197	61.6917	62.269	62.8518	63.44	64.0337	64.6329	65.2378	65.8483	66.4645	67.0865	67.7143	68.348	68.9876	69.6332	70.2849	70.9426	71.6065	72.2767	72.953	73.6358	74.3249	75.0204	75.7225	76.4311	77.1464	77.8683	78.5971	79.3326	80.075	80.8244	81.5808	82.3442	83.1148	83.8926	84.6777	85.4702	86.27	87.0774	87.8923	88.7148	89.545	90.383	91.2288	92.0826
rgv2_r04_s084	FL1	Counts	0	0	0	0	0	0	0	0	0	0	0	0	0	0	1	0	0	0	0	0	0	0	0	0	0	0	0	1	0	1	0	0	0	0	0	0	0	0	0	0	0	0	0	0	0	0	0
rgv2_r04_s085	FL1	Bin Values (MEF)	59.9916	60.5531	61.1197	61.6917	62.269	62.8518	63.44	64.0337	64.6329	65.2378	65.8483	66.4645	67.0865	67.7143	68.348	68.9876	69.6332	70.2849	70.9426	71.6065	72.2767	72.953	73.6358	74.3249	75.0204	75.7225	76.4311	77.1464	77.8683	78.5971	79.3326	80.075	80.8244	81.5808	82.3442	83.1148	83.8926	84.6777	85.4702	86.27	87.0774	87.8923	88.7148	89.545	90.383	91.2288	92.0826
rgv2_r04_s085	FL1	Counts	0	0	0	0	0	0	0	0	0	0	0	0	0	0	0	0	0	0	0	0	0	0	0	0	0	0	0	0	0	0	0	0	0	0	0	0	0	0	0	0	0	0	0	0	1	0	0
rgv2_r04_s086	FL1	Bin Values (MEF)	59.9916	60.5531	61.1197	61.6917	62.269	62.8518	63.44	64.0337	64.6329	65.2378	65.8483	66.4645	67.0865	67.7143	68.348	68.9876	69.6332	70.2849	70.9426	71.6065	72.2767	72.953	73.6358	74.3249	75.0204	75.7225	76.4311	77.1464	77.8683	78.5971	79.3326	80.075	80.8244	81.5808	82.3442	83.1148	83.8926	84.6777	85.4702	86.27	87.0774	87.8923	88.7148	89.545	90.383	91.2288	92.0826
rgv2_r04_s086	FL1	Counts	0	0	0	0	0	1	0	0	0	0	0	0	0	0	0	0	0	0	0	0	0	0	1	1	0	0	0	0	0	0	0	0	0	0	0	0	1	0	0	0	0	0	0	0	0	0	0
rgv2_r04_s087	FL1	Bin Values (MEF)	59.9916	60.5531	61.1197	61.6917	62.269	62.8518	63.44	64.0337	64.6329	65.2378	65.8483	66.4645	67.0865	67.7143	68.348	68.9876	69.6332	70.2849	70.9426	71.6065	72.2767	72.953	73.6358	74.3249	75.0204	75.7225	76.4311	77.1464	77.8683	78.5971	79.3326	80.075	80.8244	81.5808	82.3442	83.1148	83.8926	84.6777	85.4702	86.27	87.0774	87.8923	88.7148	89.545	90.383	91.2288	92.0826
rgv2_r04_s087	FL1	Counts	0	0	0	0	0	0	0	0	0	0	0	0	0	0	0	0	0	0	0	0	0	0	0	0	0	0	0	0	0	0	0	0	0	0	0	0	0	0	0	0	0	1	0	0	0	1	0
rgv2_r04_s088	FL1	Bin Values (MEF)	59.9916	60.5531	61.1197	61.6917	62.269	62.8518	63.44	64.0337	64.6329	65.2378	65.8483	66.4645	67.0865	67.7143	68.348	68.9876	69.6332	70.2849	70.9426	71.6065	72.2767	72.953	73.6358	74.3249	75.0204	75.7225	76.4311	77.1464	77.8683	78.5971	79.3326	80.075	80.8244	81.5808	82.3442	83.1148	83.8926	84.6777	85.4702	86.27	87.0774	87.8923	88.7148	89.545	90.383	91.2288	92.0826
rgv2_r04_s088	FL1	Counts	0	0	0	0	0	0	0	0	0	0	0	0	0	0	0	0	0	0	0	0	0	0	0	1	0	0	0	0	0	0	0	0	0	0	0	0	0	0	0	0	0	0	0	0	0	0	0
rgv2_r04_s089	FL1	Bin Values (MEF)	59.9916	60.5531	61.1197	61.6917	62.269	62.8518	63.44	64.0337	64.6329	65.2378	65.8483	66.4645	67.0865	67.7143	68.348	68.9876	69.6332	70.2849	70.9426	71.6065	72.2767	72.953	73.6358	74.3249	75.0204	75.7225	76.4311	77.1464	77.8683	78.5971	79.3326	80.075	80.8244	81.5808	82.3442	83.1148	83.8926	84.6777	85.4702	86.27	87.0774	87.8923	88.7148	89.545	90.383	91.2288	92.0826
rgv2_r04_s089	FL1	Counts	0	0	0	0	0	0	0	0	0	0	0	0	0	0	0	0	0	0	0	0	0	0	0	0	0	0	0	0	0	0	0	0	0	0	0	0	0	0	0	0	0	0	0	0	0	0	0
rgv2_r04_s090	FL1	Bin Values (MEF)	59.9916	60.5531	61.1197	61.6917	62.269	62.8518	63.44	64.0337	64.6329	65.2378	65.8483	66.4645	67.0865	67.7143	68.348	68.9876	69.6332	70.2849	70.9426	71.6065	72.2767	72.953	73.6358	74.3249	75.0204	75.7225	76.4311	77.1464	77.8683	78.5971	79.3326	80.075	80.8244	81.5808	82.3442	83.1148	83.8926	84.6777	85.4702	86.27	87.0774	87.8923	88.7148	89.545	90.383	91.2288	92.0826
rgv2_r04_s090	FL1	Counts	0	0	0	0	1	0	0	0	0	0	0	0	0	0	1	1	0	0	0	0	0	0	1	0	0	0	0	0	0	0	0	0	0	0	0	0	0	1	0	0	0	0	0	0	0	0	0
rgv2_r04_s091	FL1	Bin Values (MEF)	59.9916	60.5531	61.1197	61.6917	62.269	62.8518	63.44	64.0337	64.6329	65.2378	65.8483	66.4645	67.0865	67.7143	68.348	68.9876	69.6332	70.2849	70.9426	71.6065	72.2767	72.953	73.6358	74.3249	75.0204	75.7225	76.4311	77.1464	77.8683	78.5971	79.3326	80.075	80.8244	81.5808	82.3442	83.1148	83.8926	84.6777	85.4702	86.27	87.0774	87.8923	88.7148	89.545	90.383	91.2288	92.0826
rgv2_r04_s091	FL1	Counts	0	0	0	0	0	0	0	0	0	0	0	0	0	0	0	1	0	0	0	0	0	0	0	0	0	0	1	0	0	0	0	0	0	0	0	0	0	0	0	0	0	0	0	0	0	0	0
rgv2_r04_s092	FL1	Bin Values (MEF)	59.9916	60.5531	61.1197	61.6917	62.269	62.8518	63.44	64.0337	64.6329	65.2378	65.8483	66.4645	67.0865	67.7143	68.348	68.9876	69.6332	70.2849	70.9426	71.6065	72.2767	72.953	73.6358	74.3249	75.0204	75.7225	76.4311	77.1464	77.8683	78.5971	79.3326	80.075	80.8244	81.5808	82.3442	83.1148	83.8926	84.6777	85.4702	86.27	87.0774	87.8923	88.7148	89.545	90.383	91.2288	92.0826
rgv2_r04_s092	FL1	Counts	0	0	0	0	0	0	0	0	0	0	0	0	0	0	0	0	0	0	0	0	1	0	0	0	0	0	0	0	0	0	0	0	0	0	0	0	0	0	0	0	0	0	0	0	0	0	0
rgv2_r04_s093	FL1	Bin Values (MEF)	59.9916	60.5531	61.1197	61.6917	62.269	62.8518	63.44	64.0337	64.6329	65.2378	65.8483	66.4645	67.0865	67.7143	68.348	68.9876	69.6332	70.2849	70.9426	71.6065	72.2767	72.953	73.6358	74.3249	75.0204	75.7225	76.4311	77.1464	77.8683	78.5971	79.3326	80.075	80.8244	81.5808	82.3442	83.1148	83.8926	84.6777	85.4702	86.27	87.0774	87.8923	88.7148	89.545	90.383	91.2288	92.0826
rgv2_r04_s093	FL1	Counts	0	0	0	0	0	0	0	0	0	0	0	0	0	0	0	0	0	0	0	0	0	0	0	0	0	0	0	0	0	0	0	0	0	0	0	0	0	0	0	0	1	0	1	0	0	0	0
rgv2_r04_s094	FL1	Bin Values (MEF)	59.9916	60.5531	61.1197	61.6917	62.269	62.8518	63.44	64.0337	64.6329	65.2378	65.8483	66.4645	67.0865	67.7143	68.348	68.9876	69.6332	70.2849	70.9426	71.6065	72.2767	72.953	73.6358	74.3249	75.0204	75.7225	76.4311	77.1464	77.8683	78.5971	79.3326	80.075	80.8244	81.5808	82.3442	83.1148	83.8926	84.6777	85.4702	86.27	87.0774	87.8923	88.7148	89.545	90.383	91.2288	92.0826
rgv2_r04_s094	FL1	Counts	0	0	0	0	0	0	0	0	0	0	1	0	0	0	0	0	0	0	0	0	1	0	0	0	0	0	0	0	0	0	0	0	0	0	0	0	0	0	0	0	0	0	0	0	0	0	0
rgv2_r04_s095	FL1	Bin Values (MEF)	59.9916	60.5531	61.1197	61.6917	62.269	62.8518	63.44	64.0337	64.6329	65.2378	65.8483	66.4645	67.0865	67.7143	68.348	68.9876	69.6332	70.2849	70.9426	71.6065	72.2767	72.953	73.6358	74.3249	75.0204	75.7225	76.4311	77.1464	77.8683	78.5971	79.3326	80.075	80.8244	81.5808	82.3442	83.1148	83.8926	84.6777	85.4702	86.27	87.0774	87.8923	88.7148	89.545	90.383	91.2288	92.0826
rgv2_r04_s095	FL1	Counts	0	0	1	0	0	0	0	0	0	0	0	0	0	0	0	0	0	0	0	0	0	0	0	0	0	0	0	0	0	1	0	0	0	0	0	0	0	0	0	0	0	0	0	0	0	0	0
rgv2_r04_s096	FL1	Bin Values (MEF)	59.9916	60.5531	61.1197	61.6917	62.269	62.8518	63.44	64.0337	64.6329	65.2378	65.8483	66.4645	67.0865	67.7143	68.348	68.9876	69.6332	70.2849	70.9426	71.6065	72.2767	72.953	73.6358	74.3249	75.0204	75.7225	76.4311	77.1464	77.8683	78.5971	79.3326	80.075	80.8244	81.5808	82.3442	83.1148	83.8926	84.6777	85.4702	86.27	87.0774	87.8923	88.7148	89.545	90.383	91.2288	92.0826
rgv2_r04_s096	FL1	Counts	0	0	1	0	0	0	0	0	0	0	0	0	0	0	0	0	0	0	0	0	0	0	0	0	0	0	0	0	0	0	0	0	0	0	0	0	0	0	0	0	0	0	0	0	0	0	0
rgv2_r04_s121	FL1	Bin Values (MEF)	59.9916	60.5531	61.1197	61.6917	62.269	62.8518	63.44	64.0337	64.6329	65.2378	65.8483	66.4645	67.0865	67.7143	68.348	68.9876	69.6332	70.2849	70.9426	71.6065	72.2767	72.953	73.6358	74.3249	75.0204	75.7225	76.4311	77.1464	77.8683	78.5971	79.3326	80.075	80.8244	81.5808	82.3442	83.1148	83.8926	84.6777	85.4702	86.27	87.0774	87.8923	88.7148	89.545	90.383	91.2288	92.0826
rgv2_r04_s121	FL1	Counts	0	0	0	0	0	0	0	0	0	0	0	0	0	0	0	0	0	0	0	0	0	0	0	0	1	0	0	0	0	0	0	0	0	0	0	0	0	0	0	0	0	0	0	0	1	0	0
rgv2_r04_s122	FL1	Bin Values (MEF)	59.9916	60.5531	61.1197	61.6917	62.269	62.8518	63.44	64.0337	64.6329	65.2378	65.8483	66.4645	67.0865	67.7143	68.348	68.9876	69.6332	70.2849	70.9426	71.6065	72.2767	72.953	73.6358	74.3249	75.0204	75.7225	76.4311	77.1464	77.8683	78.5971	79.3326	80.075	80.8244	81.5808	82.3442	83.1148	83.8926	84.6777	85.4702	86.27	87.0774	87.8923	88.7148	89.545	90.383	91.2288	92.0826
rgv2_r04_s122	FL1	Counts	0	0	0	0	0	0	0	0	0	0	0	0	0	0	0	0	0	0	0	0	0	0	0	0	0	0	0	0	0	0	0	0	1	0	0	1	0	0	0	0	0	0	0	0	0	0	0
rgv2_r04_s123	FL1	Bin Values (MEF)	59.9916	60.5531	61.1197	61.6917	62.269	62.8518	63.44	64.0337	64.6329	65.2378	65.8483	66.4645	67.0865	67.7143	68.348	68.9876	69.6332	70.2849	70.9426	71.6065	72.2767	72.953	73.6358	74.3249	75.0204	75.7225	76.4311	77.1464	77.8683	78.5971	79.3326	80.075	80.8244	81.5808	82.3442	83.1148	83.8926	84.6777	85.4702	86.27	87.0774	87.8923	88.7148	89.545	90.383	91.2288	92.0826
rgv2_r04_s123	FL1	Counts	0	0	0	0	0	0	0	1	0	0	0	0	0	0	0	0	0	0	0	0	0	0	0	0	0	0	0	0	0	0	0	0	0	0	0	0	0	0	0	0	0	0	0	0	0	0	0
rgv2_r04_s124	FL1	Bin Values (MEF)	59.9916	60.5531	61.1197	61.6917	62.269	62.8518	63.44	64.0337	64.6329	65.2378	65.8483	66.4645	67.0865	67.7143	68.348	68.9876	69.6332	70.2849	70.9426	71.6065	72.2767	72.953	73.6358	74.3249	75.0204	75.7225	76.4311	77.1464	77.8683	78.5971	79.3326	80.075	80.8244	81.5808	82.3442	83.1148	83.8926	84.6777	85.4702	86.27	87.0774	87.8923	88.7148	89.545	90.383	91.2288	92.0826
rgv2_r04_s124	FL1	Counts	0	0	0	0	0	0	0	0	0	0	0	0	0	0	0	0	0	0	0	0	0	0	0	0	0	0	0	0	0	0	0	0	0	0	0	0	0	0	0	0	0	0	0	0	0	0	0
rgv2_r04_s125	FL1	Bin Values (MEF)	59.9916	60.5531	61.1197	61.6917	62.269	62.8518	63.44	64.0337	64.6329	65.2378	65.8483	66.4645	67.0865	67.7143	68.348	68.9876	69.6332	70.2849	70.9426	71.6065	72.2767	72.953	73.6358	74.3249	75.0204	75.7225	76.4311	77.1464	77.8683	78.5971	79.3326	80.075	80.8244	81.5808	82.3442	83.1148	83.8926	84.6777	85.4702	86.27	87.0774	87.8923	88.7148	89.545	90.383	91.2288	92.0826
rgv2_r04_s125	FL1	Counts	0	0	0	0	0	0	0	0	0	0	0	0	0	0	0	0	0	0	0	0	0	0	0	0	0	0	0	0	0	0	0	0	0	0	0	0	0	0	0	0	0	0	1	0	0	0	1
rgv2_r04_s126	FL1	Bin Values (MEF)	59.9916	60.5531	61.1197	61.6917	62.269	62.8518	63.44	64.0337	64.6329	65.2378	65.8483	66.4645	67.0865	67.7143	68.348	68.9876	69.6332	70.2849	70.9426	71.6065	72.2767	72.953	73.6358	74.3249	75.0204	75.7225	76.4311	77.1464	77.8683	78.5971	79.3326	80.075	80.8244	81.5808	82.3442	83.1148	83.8926	84.6777	85.4702	86.27	87.0774	87.8923	88.7148	89.545	90.383	91.2288	92.0826
rgv2_r04_s126	FL1	Counts	0	0	0	0	0	0	0	0	0	0	0	0	0	0	0	0	0	0	0	0	0	0	0	0	0	0	1	0	0	0	0	0	0	0	0	0	0	0	0	0	0	0	0	0	0	0	0
rgv2_r04_s127	FL1	Bin Values (MEF)	59.9916	60.5531	61.1197	61.6917	62.269	62.8518	63.44	64.0337	64.6329	65.2378	65.8483	66.4645	67.0865	67.7143	68.348	68.9876	69.6332	70.2849	70.9426	71.6065	72.2767	72.953	73.6358	74.3249	75.0204	75.7225	76.4311	77.1464	77.8683	78.5971	79.3326	80.075	80.8244	81.5808	82.3442	83.1148	83.8926	84.6777	85.4702	86.27	87.0774	87.8923	88.7148	89.545	90.383	91.2288	92.0826
rgv2_r04_s127	FL1	Counts	0	0	0	0	0	0	0	0	0	0	0	0	0	0	0	0	0	0	0	0	0	0	0	0	0	0	0	0	0	0	0	0	0	0	0	0	0	0	0	0	0	0	0	0	0	0	0
rgv2_r04_s128	FL1	Bin Values (MEF)	59.9916	60.5531	61.1197	61.6917	62.269	62.8518	63.44	64.0337	64.6329	65.2378	65.8483	66.4645	67.0865	67.7143	68.348	68.9876	69.6332	70.2849	70.9426	71.6065	72.2767	72.953	73.6358	74.3249	75.0204	75.7225	76.4311	77.1464	77.8683	78.5971	79.3326	80.075	80.8244	81.5808	82.3442	83.1148	83.8926	84.6777	85.4702	86.27	87.0774	87.8923	88.7148	89.545	90.383	91.2288	92.0826
rgv2_r04_s128	FL1	Counts	0	0	0	0	0	0	0	0	0	0	0	0	0	0	0	0	0	0	0	0	0	0	0	0	0	0	0	0	0	0	0	0	0	1	0	0	0	0	0	0	0	0	0	0	0	0	0
rgv2_r04_s129	FL1	Bin Values (MEF)	59.9916	60.5531	61.1197	61.6917	62.269	62.8518	63.44	64.0337	64.6329	65.2378	65.8483	66.4645	67.0865	67.7143	68.348	68.9876	69.6332	70.2849	70.9426	71.6065	72.2767	72.953	73.6358	74.3249	75.0204	75.7225	76.4311	77.1464	77.8683	78.5971	79.3326	80.075	80.8244	81.5808	82.3442	83.1148	83.8926	84.6777	85.4702	86.27	87.0774	87.8923	88.7148	89.545	90.383	91.2288	92.0826
rgv2_r04_s129	FL1	Counts	0	0	0	0	0	0	0	0	0	0	0	0	0	0	0	0	0	0	0	0	0	0	0	0	0	0	0	0	0	0	0	0	0	0	0	0	0	0	0	0	0	0	0	1	0	0	0
rgv2_r04_s130	FL1	Bin Values (MEF)	59.9916	60.5531	61.1197	61.6917	62.269	62.8518	63.44	64.0337	64.6329	65.2378	65.8483	66.4645	67.0865	67.7143	68.348	68.9876	69.6332	70.2849	70.9426	71.6065	72.2767	72.953	73.6358	74.3249	75.0204	75.7225	76.4311	77.1464	77.8683	78.5971	79.3326	80.075	80.8244	81.5808	82.3442	83.1148	83.8926	84.6777	85.4702	86.27	87.0774	87.8923	88.7148	89.545	90.383	91.2288	92.0826
rgv2_r04_s130	FL1	Counts	0	0	0	0	0	0	0	0	0	0	1	0	0	0	0	0	0	0	0	0	0	0	0	0	1	0	0	0	0	0	0	0	0	0	0	0	0	0	0	0	0	0	0	0	0	0	0
rgv2_r04_s131	FL1	Bin Values (MEF)	59.9916	60.5531	61.1197	61.6917	62.269	62.8518	63.44	64.0337	64.6329	65.2378	65.8483	66.4645	67.0865	67.7143	68.348	68.9876	69.6332	70.2849	70.9426	71.6065	72.2767	72.953	73.6358	74.3249	75.0204	75.7225	76.4311	77.1464	77.8683	78.5971	79.3326	80.075	80.8244	81.5808	82.3442	83.1148	83.8926	84.6777	85.4702	86.27	87.0774	87.8923	88.7148	89.545	90.383	91.2288	92.0826
rgv2_r04_s131	FL1	Counts	0	0	0	0	0	0	0	0	0	0	0	0	0	0	0	0	0	0	0	0	0	0	0	0	0	0	0	0	0	0	0	0	1	0	0	0	0	0	0	0	0	0	0	1	0	1	0
rgv2_r04_s132	FL1	Bin Values (MEF)	59.9916	60.5531	61.1197	61.6917	62.269	62.8518	63.44	64.0337	64.6329	65.2378	65.8483	66.4645	67.0865	67.7143	68.348	68.9876	69.6332	70.2849	70.9426	71.6065	72.2767	72.953	73.6358	74.3249	75.0204	75.7225	76.4311	77.1464	77.8683	78.5971	79.3326	80.075	80.8244	81.5808	82.3442	83.1148	83.8926	84.6777	85.4702	86.27	87.0774	87.8923	88.7148	89.545	90.383	91.2288	92.0826
rgv2_r04_s132	FL1	Counts	0	0	0	0	0	0	0	0	0	0	0	0	0	0	0	0	0	0	0	0	0	0	0	0	0	0	1	0	0	0	0	0	0	0	0	0	0	0	0	0	0	0	0	1	0	0	0
rgv2_r04_s133	FL1	Bin Values (MEF)	59.9916	60.5531	61.1197	61.6917	62.269	62.8518	63.44	64.0337	64.6329	65.2378	65.8483	66.4645	67.0865	67.7143	68.348	68.9876	69.6332	70.2849	70.9426	71.6065	72.2767	72.953	73.6358	74.3249	75.0204	75.7225	76.4311	77.1464	77.8683	78.5971	79.3326	80.075	80.8244	81.5808	82.3442	83.1148	83.8926	84.6777	85.4702	86.27	87.0774	87.8923	88.7148	89.545	90.383	91.2288	92.0826
rgv2_r04_s133	FL1	Counts	0	0	0	0	0	0	0	0	0	0	0	0	0	0	1	0	0	0	0	0	0	0	0	0	0	0	0	0	0	0	0	0	1	0	0	0	0	0	0	0	0	0	0	0	0	0	0
rgv2_r04_s134	FL1	Bin Values (MEF)	59.9916	60.5531	61.1197	61.6917	62.269	62.8518	63.44	64.0337	64.6329	65.2378	65.8483	66.4645	67.0865	67.7143	68.348	68.9876	69.6332	70.2849	70.9426	71.6065	72.2767	72.953	73.6358	74.3249	75.0204	75.7225	76.4311	77.1464	77.8683	78.5971	79.3326	80.075	80.8244	81.5808	82.3442	83.1148	83.8926	84.6777	85.4702	86.27	87.0774	87.8923	88.7148	89.545	90.383	91.2288	92.0826
rgv2_r04_s134	FL1	Counts	0	0	0	0	0	0	0	0	0	0	0	0	0	0	0	0	0	0	0	0	0	0	0	0	0	0	0	0	0	0	0	0	0	0	0	0	0	0	0	0	0	0	0	0	0	0	0
rgv2_r04_s135	FL1	Bin Values (MEF)	59.9916	60.5531	61.1197	61.6917	62.269	62.8518	63.44	64.0337	64.6329	65.2378	65.8483	66.4645	67.0865	67.7143	68.348	68.9876	69.6332	70.2849	70.9426	71.6065	72.2767	72.953	73.6358	74.3249	75.0204	75.7225	76.4311	77.1464	77.8683	78.5971	79.3326	80.075	80.8244	81.5808	82.3442	83.1148	83.8926	84.6777	85.4702	86.27	87.0774	87.8923	88.7148	89.545	90.383	91.2288	92.0826
rgv2_r04_s135	FL1	Counts	0	0	0	0	0	0	0	0	0	0	0	0	0	1	0	0	0	0	0	0	0	0	0	0	0	0	0	0	0	0	0	0	0	0	0	0	0	0	0	0	0	0	0	0	0	0	0
rgv2_r04_s136	FL1	Bin Values (MEF)	59.9916	60.5531	61.1197	61.6917	62.269	62.8518	63.44	64.0337	64.6329	65.2378	65.8483	66.4645	67.0865	67.7143	68.348	68.9876	69.6332	70.2849	70.9426	71.6065	72.2767	72.953	73.6358	74.3249	75.0204	75.7225	76.4311	77.1464	77.8683	78.5971	79.3326	80.075	80.8244	81.5808	82.3442	83.1148	83.8926	84.6777	85.4702	86.27	87.0774	87.8923	88.7148	89.545	90.383	91.2288	92.0826
rgv2_r04_s136	FL1	Counts	0	0	1	0	0	0	0	0	0	0	0	0	0	0	0	0	0	0	1	0	0	0	0	0	0	0	0	0	0	0	0	0	0	0	0	0	0	0	0	0	0	0	0	0	0	0	0
rgv2_r04_s137	FL1	Bin Values (MEF)	59.9916	60.5531	61.1197	61.6917	62.269	62.8518	63.44	64.0337	64.6329	65.2378	65.8483	66.4645	67.0865	67.7143	68.348	68.9876	69.6332	70.2849	70.9426	71.6065	72.2767	72.953	73.6358	74.3249	75.0204	75.7225	76.4311	77.1464	77.8683	78.5971	79.3326	80.075	80.8244	81.5808	82.3442	83.1148	83.8926	84.6777	85.4702	86.27	87.0774	87.8923	88.7148	89.545	90.383	91.2288	92.0826
rgv2_r04_s137	FL1	Counts	0	0	0	0	0	0	0	0	0	0	0	0	0	0	0	0	0	0	0	0	0	0	0	0	0	0	0	0	0	0	0	0	0	0	0	0	0	0	0	0	0	0	0	0	0	1	0
rgv2_r04_s138	FL1	Bin Values (MEF)	59.9916	60.5531	61.1197	61.6917	62.269	62.8518	63.44	64.0337	64.6329	65.2378	65.8483	66.4645	67.0865	67.7143	68.348	68.9876	69.6332	70.2849	70.9426	71.6065	72.2767	72.953	73.6358	74.3249	75.0204	75.7225	76.4311	77.1464	77.8683	78.5971	79.3326	80.075	80.8244	81.5808	82.3442	83.1148	83.8926	84.6777	85.4702	86.27	87.0774	87.8923	88.7148	89.545	90.383	91.2288	92.0826
rgv2_r04_s138	FL1	Counts	0	0	0	0	0	0	0	0	0	0	0	0	0	0	0	0	0	0	0	0	0	0	0	0	0	0	0	0	0	1	0	0	0	0	0	0	0	0	0	0	0	0	0	0	0	0	0
rgv2_r04_s139	FL1	Bin Values (MEF)	59.9916	60.5531	61.1197	61.6917	62.269	62.8518	63.44	64.0337	64.6329	65.2378	65.8483	66.4645	67.0865	67.7143	68.348	68.9876	69.6332	70.2849	70.9426	71.6065	72.2767	72.953	73.6358	74.3249	75.0204	75.7225	76.4311	77.1464	77.8683	78.5971	79.3326	80.075	80.8244	81.5808	82.3442	83.1148	83.8926	84.6777	85.4702	86.27	87.0774	87.8923	88.7148	89.545	90.383	91.2288	92.0826
rgv2_r04_s139	FL1	Counts	0	0	0	0	0	0	0	0	0	0	0	0	0	0	0	0	0	0	0	0	0	0	0	0	0	0	0	0	0	0	0	0	0	0	0	0	0	0	1	0	0	0	0	0	0	0	0
rgv2_r04_s140	FL1	Bin Values (MEF)	59.9916	60.5531	61.1197	61.6917	62.269	62.8518	63.44	64.0337	64.6329	65.2378	65.8483	66.4645	67.0865	67.7143	68.348	68.9876	69.6332	70.2849	70.9426	71.6065	72.2767	72.953	73.6358	74.3249	75.0204	75.7225	76.4311	77.1464	77.8683	78.5971	79.3326	80.075	80.8244	81.5808	82.3442	83.1148	83.8926	84.6777	85.4702	86.27	87.0774	87.8923	88.7148	89.545	90.383	91.2288	92.0826
rgv2_r04_s140	FL1	Counts	0	0	0	0	0	0	0	0	0	0	0	0	0	0	0	0	0	0	0	0	0	0	0	1	0	0	1	0	0	0	0	0	0	0	0	0	0	0	0	0	0	0	1	0	0	0	0
rgv2_r04_s141	FL1	Bin Values (MEF)	59.9916	60.5531	61.1197	61.6917	62.269	62.8518	63.44	64.0337	64.6329	65.2378	65.8483	66.4645	67.0865	67.7143	68.348	68.9876	69.6332	70.2849	70.9426	71.6065	72.2767	72.953	73.6358	74.3249	75.0204	75.7225	76.4311	77.1464	77.8683	78.5971	79.3326	80.075	80.8244	81.5808	82.3442	83.1148	83.8926	84.6777	85.4702	86.27	87.0774	87.8923	88.7148	89.545	90.383	91.2288	92.0826
rgv2_r04_s141	FL1	Counts	0	0	0	0	0	0	1	0	0	0	0	0	0	0	0	0	0	0	0	0	0	0	0	0	0	0	0	0	0	0	0	0	1	0	0	0	0	2	0	0	0	0	0	1	0	0	0
rgv2_r04_s142	FL1	Bin Values (MEF)	59.9916	60.5531	61.1197	61.6917	62.269	62.8518	63.44	64.0337	64.6329	65.2378	65.8483	66.4645	67.0865	67.7143	68.348	68.9876	69.6332	70.2849	70.9426	71.6065	72.2767	72.953	73.6358	74.3249	75.0204	75.7225	76.4311	77.1464	77.8683	78.5971	79.3326	80.075	80.8244	81.5808	82.3442	83.1148	83.8926	84.6777	85.4702	86.27	87.0774	87.8923	88.7148	89.545	90.383	91.2288	92.0826
rgv2_r04_s142	FL1	Counts	0	0	0	0	0	0	0	0	0	0	0	0	0	0	0	0	0	0	0	0	1	0	0	0	0	0	0	0	0	0	0	0	0	0	0	0	0	0	0	0	0	0	0	0	0	0	0
rgv2_r04_s143	FL1	Bin Values (MEF)	59.9916	60.5531	61.1197	61.6917	62.269	62.8518	63.44	64.0337	64.6329	65.2378	65.8483	66.4645	67.0865	67.7143	68.348	68.9876	69.6332	70.2849	70.9426	71.6065	72.2767	72.953	73.6358	74.3249	75.0204	75.7225	76.4311	77.1464	77.8683	78.5971	79.3326	80.075	80.8244	81.5808	82.3442	83.1148	83.8926	84.6777	85.4702	86.27	87.0774	87.8923	88.7148	89.545	90.383	91.2288	92.0826
rgv2_r04_s143	FL1	Counts	0	0	0	0	0	0	0	0	0	0	0	0	0	0	0	0	0	0	0	0	0	0	0	0	0	0	0	0	0	0	0	0	0	0	0	0	0	0	0	0	0	0	0	0	0	0	0
rgv2_r04_s144	FL1	Bin Values (MEF)	59.9916	60.5531	61.1197	61.6917	62.269	62.8518	63.44	64.0337	64.6329	65.2378	65.8483	66.4645	67.0865	67.7143	68.348	68.9876	69.6332	70.2849	70.9426	71.6065	72.2767	72.953	73.6358	74.3249	75.0204	75.7225	76.4311	77.1464	77.8683	78.5971	79.3326	80.075	80.8244	81.5808	82.3442	83.1148	83.8926	84.6777	85.4702	86.27	87.0774	87.8923	88.7148	89.545	90.383	91.2288	92.0826
rgv2_r04_s144	FL1	Counts	0	0	0	0	1	0	0	0	0	0	0	0	1	0	0	0	0	0	0	0	0	0	0	0	0	0	0	0	0	0	0	0	0	0	0	0	0	0	0	0	0	0	0	0	0	0	0
rgv2_r04_s169	FL1	Bin Values (MEF)	59.9916	60.5531	61.1197	61.6917	62.269	62.8518	63.44	64.0337	64.6329	65.2378	65.8483	66.4645	67.0865	67.7143	68.348	68.9876	69.6332	70.2849	70.9426	71.6065	72.2767	72.953	73.6358	74.3249	75.0204	75.7225	76.4311	77.1464	77.8683	78.5971	79.3326	80.075	80.8244	81.5808	82.3442	83.1148	83.8926	84.6777	85.4702	86.27	87.0774	87.8923	88.7148	89.545	90.383	91.2288	92.0826
rgv2_r04_s169	FL1	Counts	0	0	0	0	0	0	0	0	0	0	0	0	0	0	0	0	0	0	0	0	0	0	0	0	0	0	0	0	0	0	0	0	0	0	0	0	0	0	0	0	0	0	0	1	0	0	0
rgv2_r04_s170	FL1	Bin Values (MEF)	59.9916	60.5531	61.1197	61.6917	62.269	62.8518	63.44	64.0337	64.6329	65.2378	65.8483	66.4645	67.0865	67.7143	68.348	68.9876	69.6332	70.2849	70.9426	71.6065	72.2767	72.953	73.6358	74.3249	75.0204	75.7225	76.4311	77.1464	77.8683	78.5971	79.3326	80.075	80.8244	81.5808	82.3442	83.1148	83.8926	84.6777	85.4702	86.27	87.0774	87.8923	88.7148	89.545	90.383	91.2288	92.0826
rgv2_r04_s170	FL1	Counts	0	0	0	0	0	0	0	0	0	0	0	0	0	0	0	0	0	0	0	0	0	0	0	0	0	0	0	0	0	0	0	0	0	0	0	0	0	0	0	0	0	1	1	0	0	0	0
rgv2_r04_s171	FL1	Bin Values (MEF)	59.9916	60.5531	61.1197	61.6917	62.269	62.8518	63.44	64.0337	64.6329	65.2378	65.8483	66.4645	67.0865	67.7143	68.348	68.9876	69.6332	70.2849	70.9426	71.6065	72.2767	72.953	73.6358	74.3249	75.0204	75.7225	76.4311	77.1464	77.8683	78.5971	79.3326	80.075	80.8244	81.5808	82.3442	83.1148	83.8926	84.6777	85.4702	86.27	87.0774	87.8923	88.7148	89.545	90.383	91.2288	92.0826
rgv2_r04_s171	FL1	Counts	0	0	0	0	0	0	0	0	0	0	0	0	0	0	0	0	0	0	0	0	0	0	0	0	0	0	0	0	0	0	0	0	0	0	0	0	0	0	0	0	0	0	0	0	0	0	0
rgv2_r04_s172	FL1	Bin Values (MEF)	59.9916	60.5531	61.1197	61.6917	62.269	62.8518	63.44	64.0337	64.6329	65.2378	65.8483	66.4645	67.0865	67.7143	68.348	68.9876	69.6332	70.2849	70.9426	71.6065	72.2767	72.953	73.6358	74.3249	75.0204	75.7225	76.4311	77.1464	77.8683	78.5971	79.3326	80.075	80.8244	81.5808	82.3442	83.1148	83.8926	84.6777	85.4702	86.27	87.0774	87.8923	88.7148	89.545	90.383	91.2288	92.0826
rgv2_r04_s172	FL1	Counts	0	0	0	0	0	0	0	0	0	1	0	0	0	0	1	0	0	0	0	0	0	0	0	0	0	0	0	0	0	0	0	0	0	1	0	0	0	0	0	0	0	1	0	0	0	0	0
rgv2_r04_s173	FL1	Bin Values (MEF)	59.9916	60.5531	61.1197	61.6917	62.269	62.8518	63.44	64.0337	64.6329	65.2378	65.8483	66.4645	67.0865	67.7143	68.348	68.9876	69.6332	70.2849	70.9426	71.6065	72.2767	72.953	73.6358	74.3249	75.0204	75.7225	76.4311	77.1464	77.8683	78.5971	79.3326	80.075	80.8244	81.5808	82.3442	83.1148	83.8926	84.6777	85.4702	86.27	87.0774	87.8923	88.7148	89.545	90.383	91.2288	92.0826
rgv2_r04_s173	FL1	Counts	0	0	0	0	0	0	0	0	0	0	0	0	0	0	0	0	0	0	0	0	0	0	0	0	0	0	0	0	0	0	0	0	0	0	0	0	0	0	0	0	0	0	0	0	0	0	0
rgv2_r04_s174	FL1	Bin Values (MEF)	59.9916	60.5531	61.1197	61.6917	62.269	62.8518	63.44	64.0337	64.6329	65.2378	65.8483	66.4645	67.0865	67.7143	68.348	68.9876	69.6332	70.2849	70.9426	71.6065	72.2767	72.953	73.6358	74.3249	75.0204	75.7225	76.4311	77.1464	77.8683	78.5971	79.3326	80.075	80.8244	81.5808	82.3442	83.1148	83.8926	84.6777	85.4702	86.27	87.0774	87.8923	88.7148	89.545	90.383	91.2288	92.0826
rgv2_r04_s174	FL1	Counts	0	0	0	0	0	0	0	0	0	0	0	0	0	0	0	0	0	0	0	0	0	0	0	0	0	0	0	0	0	0	0	0	0	0	0	0	0	0	0	0	0	1	0	0	0	0	0
rgv2_r04_s175	FL1	Bin Values (MEF)	59.9916	60.5531	61.1197	61.6917	62.269	62.8518	63.44	64.0337	64.6329	65.2378	65.8483	66.4645	67.0865	67.7143	68.348	68.9876	69.6332	70.2849	70.9426	71.6065	72.2767	72.953	73.6358	74.3249	75.0204	75.7225	76.4311	77.1464	77.8683	78.5971	79.3326	80.075	80.8244	81.5808	82.3442	83.1148	83.8926	84.6777	85.4702	86.27	87.0774	87.8923	88.7148	89.545	90.383	91.2288	92.0826
rgv2_r04_s175	FL1	Counts	0	0	0	0	0	0	0	0	0	0	0	0	0	0	0	0	0	0	0	0	0	0	0	0	0	0	0	0	0	0	0	0	0	0	0	0	0	0	1	0	0	0	0	1	0	0	0
rgv2_r04_s176	FL1	Bin Values (MEF)	59.9916	60.5531	61.1197	61.6917	62.269	62.8518	63.44	64.0337	64.6329	65.2378	65.8483	66.4645	67.0865	67.7143	68.348	68.9876	69.6332	70.2849	70.9426	71.6065	72.2767	72.953	73.6358	74.3249	75.0204	75.7225	76.4311	77.1464	77.8683	78.5971	79.3326	80.075	80.8244	81.5808	82.3442	83.1148	83.8926	84.6777	85.4702	86.27	87.0774	87.8923	88.7148	89.545	90.383	91.2288	92.0826
rgv2_r04_s176	FL1	Counts	0	0	0	0	0	0	0	0	0	0	0	0	0	0	0	0	0	0	0	0	0	0	0	0	0	0	0	0	0	0	0	1	0	0	0	0	0	0	0	0	0	0	0	0	0	0	0
rgv2_r04_s177	FL1	Bin Values (MEF)	59.9916	60.5531	61.1197	61.6917	62.269	62.8518	63.44	64.0337	64.6329	65.2378	65.8483	66.4645	67.0865	67.7143	68.348	68.9876	69.6332	70.2849	70.9426	71.6065	72.2767	72.953	73.6358	74.3249	75.0204	75.7225	76.4311	77.1464	77.8683	78.5971	79.3326	80.075	80.8244	81.5808	82.3442	83.1148	83.8926	84.6777	85.4702	86.27	87.0774	87.8923	88.7148	89.545	90.383	91.2288	92.0826
rgv2_r04_s177	FL1	Counts	0	0	0	0	0	0	0	0	0	1	0	0	0	0	0	0	0	0	0	0	0	0	0	0	0	0	0	0	0	0	0	0	0	0	0	0	0	0	0	0	1	0	0	1	0	0	1
rgv2_r04_s178	FL1	Bin Values (MEF)	59.9916	60.5531	61.1197	61.6917	62.269	62.8518	63.44	64.0337	64.6329	65.2378	65.8483	66.4645	67.0865	67.7143	68.348	68.9876	69.6332	70.2849	70.9426	71.6065	72.2767	72.953	73.6358	74.3249	75.0204	75.7225	76.4311	77.1464	77.8683	78.5971	79.3326	80.075	80.8244	81.5808	82.3442	83.1148	83.8926	84.6777	85.4702	86.27	87.0774	87.8923	88.7148	89.545	90.383	91.2288	92.0826
rgv2_r04_s178	FL1	Counts	0	0	0	0	0	0	0	0	0	0	0	0	0	0	0	0	0	0	0	0	0	0	0	0	0	0	0	0	0	0	0	0	0	0	0	0	0	0	0	0	0	0	0	0	0	0	0
rgv2_r04_s179	FL1	Bin Values (MEF)	59.9916	60.5531	61.1197	61.6917	62.269	62.8518	63.44	64.0337	64.6329	65.2378	65.8483	66.4645	67.0865	67.7143	68.348	68.9876	69.6332	70.2849	70.9426	71.6065	72.2767	72.953	73.6358	74.3249	75.0204	75.7225	76.4311	77.1464	77.8683	78.5971	79.3326	80.075	80.8244	81.5808	82.3442	83.1148	83.8926	84.6777	85.4702	86.27	87.0774	87.8923	88.7148	89.545	90.383	91.2288	92.0826
rgv2_r04_s179	FL1	Counts	0	0	0	0	0	0	1	0	0	0	0	0	0	0	0	0	0	0	0	0	0	0	0	0	0	0	0	0	0	0	0	0	0	0	0	0	0	0	0	0	0	1	0	0	0	0	0
rgv2_r04_s180	FL1	Bin Values (MEF)	59.9916	60.5531	61.1197	61.6917	62.269	62.8518	63.44	64.0337	64.6329	65.2378	65.8483	66.4645	67.0865	67.7143	68.348	68.9876	69.6332	70.2849	70.9426	71.6065	72.2767	72.953	73.6358	74.3249	75.0204	75.7225	76.4311	77.1464	77.8683	78.5971	79.3326	80.075	80.8244	81.5808	82.3442	83.1148	83.8926	84.6777	85.4702	86.27	87.0774	87.8923	88.7148	89.545	90.383	91.2288	92.0826
rgv2_r04_s180	FL1	Counts	0	0	0	0	0	0	0	0	0	0	0	0	0	0	1	0	0	0	0	0	0	0	0	0	0	0	0	0	0	0	0	0	0	0	0	0	0	0	0	0	0	0	0	1	0	0	0
rgv2_r04_s181	FL1	Bin Values (MEF)	59.9916	60.5531	61.1197	61.6917	62.269	62.8518	63.44	64.0337	64.6329	65.2378	65.8483	66.4645	67.0865	67.7143	68.348	68.9876	69.6332	70.2849	70.9426	71.6065	72.2767	72.953	73.6358	74.3249	75.0204	75.7225	76.4311	77.1464	77.8683	78.5971	79.3326	80.075	80.8244	81.5808	82.3442	83.1148	83.8926	84.6777	85.4702	86.27	87.0774	87.8923	88.7148	89.545	90.383	91.2288	92.0826
rgv2_r04_s181	FL1	Counts	0	0	0	1	0	0	0	0	0	0	0	0	0	0	0	0	0	1	1	0	0	0	0	1	0	0	0	1	0	0	0	0	0	0	0	0	0	1	1	0	0	0	0	0	0	0	0
rgv2_r04_s182	FL1	Bin Values (MEF)	59.9916	60.5531	61.1197	61.6917	62.269	62.8518	63.44	64.0337	64.6329	65.2378	65.8483	66.4645	67.0865	67.7143	68.348	68.9876	69.6332	70.2849	70.9426	71.6065	72.2767	72.953	73.6358	74.3249	75.0204	75.7225	76.4311	77.1464	77.8683	78.5971	79.3326	80.075	80.8244	81.5808	82.3442	83.1148	83.8926	84.6777	85.4702	86.27	87.0774	87.8923	88.7148	89.545	90.383	91.2288	92.0826
rgv2_r04_s182	FL1	Counts	0	0	0	1	0	0	0	0	0	0	0	0	0	0	0	0	0	0	0	0	0	0	0	0	0	0	0	0	0	0	0	0	0	0	0	0	0	0	0	0	0	0	0	0	1	1	0
rgv2_r04_s183	FL1	Bin Values (MEF)	59.9916	60.5531	61.1197	61.6917	62.269	62.8518	63.44	64.0337	64.6329	65.2378	65.8483	66.4645	67.0865	67.7143	68.348	68.9876	69.6332	70.2849	70.9426	71.6065	72.2767	72.953	73.6358	74.3249	75.0204	75.7225	76.4311	77.1464	77.8683	78.5971	79.3326	80.075	80.8244	81.5808	82.3442	83.1148	83.8926	84.6777	85.4702	86.27	87.0774	87.8923	88.7148	89.545	90.383	91.2288	92.0826
rgv2_r04_s183	FL1	Counts	0	0	0	0	0	0	0	0	0	0	0	0	0	0	0	0	0	1	0	0	0	0	0	0	0	0	0	0	0	0	0	0	0	0	0	0	0	0	0	0	0	0	0	0	0	0	0
rgv2_r04_s184	FL1	Bin Values (MEF)	59.9916	60.5531	61.1197	61.6917	62.269	62.8518	63.44	64.0337	64.6329	65.2378	65.8483	66.4645	67.0865	67.7143	68.348	68.9876	69.6332	70.2849	70.9426	71.6065	72.2767	72.953	73.6358	74.3249	75.0204	75.7225	76.4311	77.1464	77.8683	78.5971	79.3326	80.075	80.8244	81.5808	82.3442	83.1148	83.8926	84.6777	85.4702	86.27	87.0774	87.8923	88.7148	89.545	90.383	91.2288	92.0826
rgv2_r04_s184	FL1	Counts	0	0	0	0	0	0	0	0	1	0	0	0	0	0	0	0	0	0	0	0	0	0	0	0	0	0	0	0	0	0	0	0	0	1	0	0	0	0	0	0	0	0	0	0	0	0	0
rgv2_r04_s185	FL1	Bin Values (MEF)	59.9916	60.5531	61.1197	61.6917	62.269	62.8518	63.44	64.0337	64.6329	65.2378	65.8483	66.4645	67.0865	67.7143	68.348	68.9876	69.6332	70.2849	70.9426	71.6065	72.2767	72.953	73.6358	74.3249	75.0204	75.7225	76.4311	77.1464	77.8683	78.5971	79.3326	80.075	80.8244	81.5808	82.3442	83.1148	83.8926	84.6777	85.4702	86.27	87.0774	87.8923	88.7148	89.545	90.383	91.2288	92.0826
rgv2_r04_s185	FL1	Counts	0	0	0	0	0	0	0	0	0	0	0	0	0	0	0	0	0	0	0	0	0	0	0	0	0	0	0	0	0	0	0	0	0	0	0	0	0	0	0	0	0	0	0	0	0	0	0
rgv2_r04_s186	FL1	Bin Values (MEF)	59.9916	60.5531	61.1197	61.6917	62.269	62.8518	63.44	64.0337	64.6329	65.2378	65.8483	66.4645	67.0865	67.7143	68.348	68.9876	69.6332	70.2849	70.9426	71.6065	72.2767	72.953	73.6358	74.3249	75.0204	75.7225	76.4311	77.1464	77.8683	78.5971	79.3326	80.075	80.8244	81.5808	82.3442	83.1148	83.8926	84.6777	85.4702	86.27	87.0774	87.8923	88.7148	89.545	90.383	91.2288	92.0826
rgv2_r04_s186	FL1	Counts	0	0	0	0	0	0	0	0	0	0	0	0	0	0	0	0	0	0	0	0	1	0	0	0	0	0	0	0	0	1	0	0	0	0	2	0	0	0	0	0	0	0	0	0	0	0	0
rgv2_r04_s187	FL1	Bin Values (MEF)	59.9916	60.5531	61.1197	61.6917	62.269	62.8518	63.44	64.0337	64.6329	65.2378	65.8483	66.4645	67.0865	67.7143	68.348	68.9876	69.6332	70.2849	70.9426	71.6065	72.2767	72.953	73.6358	74.3249	75.0204	75.7225	76.4311	77.1464	77.8683	78.5971	79.3326	80.075	80.8244	81.5808	82.3442	83.1148	83.8926	84.6777	85.4702	86.27	87.0774	87.8923	88.7148	89.545	90.383	91.2288	92.0826
rgv2_r04_s187	FL1	Counts	0	0	0	0	0	0	0	0	0	0	0	0	0	0	0	0	0	0	0	0	0	0	0	0	0	0	0	0	0	0	0	0	0	0	0	0	0	0	0	0	0	0	0	0	0	0	0
rgv2_r04_s188	FL1	Bin Values (MEF)	59.9916	60.5531	61.1197	61.6917	62.269	62.8518	63.44	64.0337	64.6329	65.2378	65.8483	66.4645	67.0865	67.7143	68.348	68.9876	69.6332	70.2849	70.9426	71.6065	72.2767	72.953	73.6358	74.3249	75.0204	75.7225	76.4311	77.1464	77.8683	78.5971	79.3326	80.075	80.8244	81.5808	82.3442	83.1148	83.8926	84.6777	85.4702	86.27	87.0774	87.8923	88.7148	89.545	90.383	91.2288	92.0826
rgv2_r04_s188	FL1	Counts	0	0	0	0	0	0	0	0	0	0	0	0	0	0	0	0	0	0	0	0	0	0	0	0	0	0	0	0	0	0	1	0	0	0	0	0	0	0	0	0	0	0	0	0	0	0	0
rgv2_r04_s189	FL1	Bin Values (MEF)	59.9916	60.5531	61.1197	61.6917	62.269	62.8518	63.44	64.0337	64.6329	65.2378	65.8483	66.4645	67.0865	67.7143	68.348	68.9876	69.6332	70.2849	70.9426	71.6065	72.2767	72.953	73.6358	74.3249	75.0204	75.7225	76.4311	77.1464	77.8683	78.5971	79.3326	80.075	80.8244	81.5808	82.3442	83.1148	83.8926	84.6777	85.4702	86.27	87.0774	87.8923	88.7148	89.545	90.383	91.2288	92.0826
rgv2_r04_s189	FL1	Counts	0	0	0	0	0	0	0	0	0	0	0	0	0	0	0	0	0	0	0	0	0	0	0	0	0	0	0	0	0	0	0	0	0	0	0	0	0	0	0	0	0	0	0	0	0	0	0
rgv2_r04_s190	FL1	Bin Values (MEF)	59.9916	60.5531	61.1197	61.6917	62.269	62.8518	63.44	64.0337	64.6329	65.2378	65.8483	66.4645	67.0865	67.7143	68.348	68.9876	69.6332	70.2849	70.9426	71.6065	72.2767	72.953	73.6358	74.3249	75.0204	75.7225	76.4311	77.1464	77.8683	78.5971	79.3326	80.075	80.8244	81.5808	82.3442	83.1148	83.8926	84.6777	85.4702	86.27	87.0774	87.8923	88.7148	89.545	90.383	91.2288	92.0826
rgv2_r04_s190	FL1	Counts	0	0	0	0	0	0	0	0	0	0	0	0	0	0	0	0	0	0	0	0	0	0	0	0	0	0	0	0	0	0	0	1	0	0	0	0	0	1	0	0	0	0	0	0	0	0	0
rgv2_r04_s191	FL1	Bin Values (MEF)	59.9916	60.5531	61.1197	61.6917	62.269	62.8518	63.44	64.0337	64.6329	65.2378	65.8483	66.4645	67.0865	67.7143	68.348	68.9876	69.6332	70.2849	70.9426	71.6065	72.2767	72.953	73.6358	74.3249	75.0204	75.7225	76.4311	77.1464	77.8683	78.5971	79.3326	80.075	80.8244	81.5808	82.3442	83.1148	83.8926	84.6777	85.4702	86.27	87.0774	87.8923	88.7148	89.545	90.383	91.2288	92.0826
rgv2_r04_s191	FL1	Counts	0	0	0	0	0	0	0	0	0	0	0	1	0	0	0	0	0	0	0	0	0	0	1	1	0	0	0	0	0	0	0	0	0	0	0	0	0	0	0	0	0	0	0	0	0	0	0
rgv2_r04_s192	FL1	Bin Values (MEF)	59.9916	60.5531	61.1197	61.6917	62.269	62.8518	63.44	64.0337	64.6329	65.2378	65.8483	66.4645	67.0865	67.7143	68.348	68.9876	69.6332	70.2849	70.9426	71.6065	72.2767	72.953	73.6358	74.3249	75.0204	75.7225	76.4311	77.1464	77.8683	78.5971	79.3326	80.075	80.8244	81.5808	82.3442	83.1148	83.8926	84.6777	85.4702	86.27	87.0774	87.8923	88.7148	89.545	90.383	91.2288	92.0826
rgv2_r04_s192	FL1	Counts	0	0	0	0	0	0	0	0	0	0	0	0	0	0	0	0	0	0	0	0	0	0	0	0	0	0	0	0	0	0	0	0	0	0	0	0	0	0	0	0	0	0	0	0	0	0	0
[truncated: 977 more columns]
