# Supplementary material for: A photoconversion model for full spectral programming and multiplexing of optogenetic systems
Source: Mol Syst Biol. 2017 Apr 24;13(4):926. doi: 10.15252/msb.20167456 (PMC5408778; doi:10.15252/msb.20167456)
Supplement: Supplementary file 10 — Dataset EV2 [file MSB-13-926-s010.zip › dataset_ev2_ccasr_data_and_analysis/ccasr_data/ras/rgv2_wholepop_ras_program_(int).xlsx]

## Sheet: Sheet1
Sample ID	LPA	Well	Channel	Int_t_0	Int_t_1	Int_t_10	Int_t_100	Int_t_1000	Int_t_1001	Int_t_1002	Int_t_1003	Int_t_1004	Int_t_1005	Int_t_1006	Int_t_1007	Int_t_1008	Int_t_1009	Int_t_101	Int_t_1010	Int_t_1011	Int_t_1012	Int_t_1013	Int_t_1014	Int_t_1015	Int_t_1016	Int_t_1017	Int_t_1018	Int_t_1019	Int_t_102	Int_t_1020	Int_t_1021	Int_t_1022	Int_t_1023	Int_t_1024	Int_t_1025	Int_t_1026	Int_t_1027	Int_t_1028	Int_t_1029	Int_t_103	Int_t_1030	Int_t_1031	Int_t_1032	Int_t_1033	Int_t_1034	Int_t_1035	Int_t_1036	Int_t_1037	Int_t_1038
rgv2_r05_s001	Tori	1	1	0.15625	0.15625
rgv2_r05_s001	Tori	1	2	1.25	1.25
rgv2_r05_s002	Tori	2	1	0.15625	0.15625
rgv2_r05_s002	Tori	2	2	1.25	1.25
rgv2_r05_s003	Tori	3	1	0.15625	0.15625
rgv2_r05_s003	Tori	3	2	1.25	1.25
rgv2_r05_s004	Tori	4	1	0.15625	0.15625
rgv2_r05_s004	Tori	4	2	1.25	1.25
rgv2_r05_s005	Tori	5	1	0.15625	0.15625
rgv2_r05_s005	Tori	5	2	1.25	1.25
rgv2_r05_s006	Tori	6	1	0.15625	0.15625
rgv2_r05_s006	Tori	6	2	1.25	1.25
rgv2_r05_s007	Tori	7	1	0.15625	0.15625
rgv2_r05_s007	Tori	7	2	1.25	1.25
rgv2_r05_s008	Tori	8	1	0.15625	0.15625
rgv2_r05_s008	Tori	8	2	1.25	1.25
rgv2_r05_s009	Tori	9	1	0.15625	0.15625
rgv2_r05_s009	Tori	9	2	1.25	1.25
rgv2_r05_s010	Tori	10	1	0.15625	0.15625
rgv2_r05_s010	Tori	10	2	1.25	1.25
rgv2_r05_s011	Tori	11	1	0.15625	0.15625
rgv2_r05_s011	Tori	11	2	1.25	1.25
rgv2_r05_s012	Tori	12	1	0.15625	0.15625
rgv2_r05_s012	Tori	12	2	1.25	1.25
rgv2_r05_s013	Tori	13	1	0.15625	0.15625
rgv2_r05_s013	Tori	13	2	1.25	1.25
rgv2_r05_s014	Tori	14	1	0.15625	0.15625
rgv2_r05_s014	Tori	14	2	1.25	1.25
rgv2_r05_s015	Tori	15	1	0.15625	0.15625
rgv2_r05_s015	Tori	15	2	1.25	1.25
rgv2_r05_s016	Tori	16	1	0.15625	0.15625
rgv2_r05_s016	Tori	16	2	1.25	1.25
rgv2_r05_s017	Tori	17	1	0.15625	0.15625
rgv2_r05_s017	Tori	17	2	1.25	1.25
rgv2_r05_s018	Tori	18	1	0.15625	0.15625
rgv2_r05_s018	Tori	18	2	1.25	1.25
rgv2_r05_s019	Tori	19	1	0.15625	0.15625
rgv2_r05_s019	Tori	19	2	1.25	1.25
rgv2_r05_s020	Tori	20	1	0.15625	0.15625
rgv2_r05_s020	Tori	20	2	1.25	1.25
rgv2_r05_s021	Tori	21	1	0.15625	0.15625
rgv2_r05_s021	Tori	21	2	1.25	1.25
rgv2_r05_s022	Tori	22	1	0.15625	0.15625
rgv2_r05_s022	Tori	22	2	1.25	1.25
rgv2_r05_s023	Tori	23	1	0.15625	0.15625
rgv2_r05_s023	Tori	23	2	1.25	1.25
rgv2_r05_s024	Tori	24	1	0.15625	0.15625
rgv2_r05_s024	Tori	24	2	1.25	1.25
rgv2_r05_s121	Picard	1	1	1.25	1.25
rgv2_r05_s121	Picard	1	2	1.25	1.25
rgv2_r05_s122	Picard	2	1	1.25	1.25
rgv2_r05_s122	Picard	2	2	1.25	1.25
rgv2_r05_s123	Picard	3	1	1.25	1.25
rgv2_r05_s123	Picard	3	2	1.25	1.25
rgv2_r05_s124	Picard	4	1	1.25	1.25
rgv2_r05_s124	Picard	4	2	1.25	1.25
rgv2_r05_s125	Picard	5	1	1.25	1.25
rgv2_r05_s125	Picard	5	2	1.25	1.25
rgv2_r05_s126	Picard	6	1	1.25	1.25
rgv2_r05_s126	Picard	6	2	1.25	1.25
rgv2_r05_s127	Picard	7	1	1.25	1.25
rgv2_r05_s127	Picard	7	2	1.25	1.25
rgv2_r05_s128	Picard	8	1	1.25	1.25
rgv2_r05_s128	Picard	8	2	1.25	1.25
rgv2_r05_s129	Picard	9	1	1.25	1.25
rgv2_r05_s129	Picard	9	2	1.25	1.25
rgv2_r05_s130	Picard	10	1	1.25	1.25
rgv2_r05_s130	Picard	10	2	1.25	1.25
rgv2_r05_s131	Picard	11	1	1.25	1.25
rgv2_r05_s131	Picard	11	2	1.25	1.25
rgv2_r05_s132	Picard	12	1	1.25	1.25
rgv2_r05_s132	Picard	12	2	1.25	1.25
rgv2_r05_s133	Picard	13	1	1.25	1.25
rgv2_r05_s133	Picard	13	2	1.25	1.25
rgv2_r05_s134	Picard	14	1	1.25	1.25
rgv2_r05_s134	Picard	14	2	1.25	1.25
rgv2_r05_s135	Picard	15	1	1.25	1.25
rgv2_r05_s135	Picard	15	2	1.25	1.25
rgv2_r05_s136	Picard	16	1	1.25	1.25
rgv2_r05_s136	Picard	16	2	1.25	1.25
rgv2_r05_s137	Picard	17	1	1.25	1.25
rgv2_r05_s137	Picard	17	2	1.25	1.25
rgv2_r05_s138	Picard	18	1	1.25	1.25
rgv2_r05_s138	Picard	18	2	1.25	1.25
rgv2_r05_s139	Picard	19	1	1.25	1.25
rgv2_r05_s139	Picard	19	2	1.25	1.25
rgv2_r05_s140	Picard	20	1	1.25	1.25
rgv2_r05_s140	Picard	20	2	1.25	1.25
rgv2_r05_s141	Picard	21	1	1.25	1.25
rgv2_r05_s141	Picard	21	2	1.25	1.25
rgv2_r05_s142	Picard	22	1	1.25	1.25
rgv2_r05_s142	Picard	22	2	1.25	1.25
rgv2_r05_s143	Picard	23	1	1.25	1.25
rgv2_r05_s143	Picard	23	2	1.25	1.25
rgv2_r05_s144	Picard	24	1	1.25	1.25
rgv2_r05_s144	Picard	24	2	1.25	1.25
rgv2_r03_s049	Shannen	1	1	10	10
rgv2_r03_s049	Shannen	1	2	1.25	1.25
rgv2_r03_s050	Shannen	2	1	10	10
rgv2_r03_s050	Shannen	2	2	1.25	1.25
rgv2_r03_s051	Shannen	3	1	10	10
rgv2_r03_s051	Shannen	3	2	1.25	1.25
rgv2_r03_s052	Shannen	4	1	10	10
rgv2_r03_s052	Shannen	4	2	1.25	1.25
rgv2_r03_s053	Shannen	5	1	10	10
rgv2_r03_s053	Shannen	5	2	1.25	1.25
rgv2_r03_s054	Shannen	6	1	10	10
rgv2_r03_s054	Shannen	6	2	1.25	1.25
rgv2_r03_s055	Shannen	7	1	10	10
rgv2_r03_s055	Shannen	7	2	1.25	1.25
rgv2_r03_s056	Shannen	8	1	10	10
rgv2_r03_s056	Shannen	8	2	1.25	1.25
rgv2_r03_s057	Shannen	9	1	10	10
rgv2_r03_s057	Shannen	9	2	1.25	1.25
rgv2_r03_s058	Shannen	10	1	10	10
rgv2_r03_s058	Shannen	10	2	1.25	1.25
rgv2_r03_s059	Shannen	11	1	10	10
rgv2_r03_s059	Shannen	11	2	1.25	1.25
rgv2_r03_s060	Shannen	12	1	10	10
rgv2_r03_s060	Shannen	12	2	1.25	1.25
rgv2_r03_s061	Shannen	13	1	10	10
rgv2_r03_s061	Shannen	13	2	1.25	1.25
rgv2_r03_s062	Shannen	14	1	10	10
rgv2_r03_s062	Shannen	14	2	1.25	1.25
rgv2_r03_s063	Shannen	15	1	10	10
rgv2_r03_s063	Shannen	15	2	1.25	1.25
rgv2_r03_s064	Shannen	16	1	10	10
rgv2_r03_s064	Shannen	16	2	1.25	1.25
rgv2_r03_s065	Shannen	17	1	10	10
rgv2_r03_s065	Shannen	17	2	1.25	1.25
rgv2_r03_s066	Shannen	18	1	10	10
rgv2_r03_s066	Shannen	18	2	1.25	1.25
rgv2_r03_s067	Shannen	19	1	10	10
rgv2_r03_s067	Shannen	19	2	1.25	1.25
rgv2_r03_s068	Shannen	20	1	10	10
rgv2_r03_s068	Shannen	20	2	1.25	1.25
rgv2_r03_s069	Shannen	21	1	10	10
rgv2_r03_s069	Shannen	21	2	1.25	1.25
rgv2_r03_s070	Shannen	22	1	10	10
rgv2_r03_s070	Shannen	22	2	1.25	1.25
rgv2_r03_s071	Shannen	23	1	10	10
rgv2_r03_s071	Shannen	23	2	1.25	1.25
rgv2_r03_s072	Shannen	24	1	10	10
rgv2_r03_s072	Shannen	24	2	1.25	1.25
rgv2_r03_s073	Jennie	1	1	0.625	0.625
rgv2_r03_s073	Jennie	1	2	1.25	1.25
rgv2_r03_s074	Jennie	2	1	0.625	0.625
rgv2_r03_s074	Jennie	2	2	1.25	1.25
rgv2_r03_s075	Jennie	3	1	0.625	0.625
rgv2_r03_s075	Jennie	3	2	1.25	1.25
rgv2_r03_s076	Jennie	4	1	0.625	0.625
rgv2_r03_s076	Jennie	4	2	1.25	1.25
rgv2_r03_s077	Jennie	5	1	0.625	0.625
rgv2_r03_s077	Jennie	5	2	1.25	1.25
rgv2_r03_s078	Jennie	6	1	0.625	0.625
rgv2_r03_s078	Jennie	6	2	1.25	1.25
rgv2_r03_s079	Jennie	7	1	0.625	0.625
rgv2_r03_s079	Jennie	7	2	1.25	1.25
rgv2_r03_s080	Jennie	8	1	0.625	0.625
rgv2_r03_s080	Jennie	8	2	1.25	1.25
rgv2_r03_s081	Jennie	9	1	0.625	0.625
rgv2_r03_s081	Jennie	9	2	1.25	1.25
rgv2_r03_s082	Jennie	10	1	0.625	0.625
rgv2_r03_s082	Jennie	10	2	1.25	1.25
rgv2_r03_s083	Jennie	11	1	0.625	0.625
rgv2_r03_s083	Jennie	11	2	1.25	1.25
rgv2_r03_s084	Jennie	12	1	0.625	0.625
rgv2_r03_s084	Jennie	12	2	1.25	1.25
rgv2_r03_s085	Jennie	13	1	0.625	0.625
rgv2_r03_s085	Jennie	13	2	1.25	1.25
rgv2_r03_s086	Jennie	14	1	0.625	0.625
rgv2_r03_s086	Jennie	14	2	1.25	1.25
rgv2_r03_s087	Jennie	15	1	0.625	0.625
rgv2_r03_s087	Jennie	15	2	1.25	1.25
rgv2_r03_s088	Jennie	16	1	0.625	0.625
rgv2_r03_s088	Jennie	16	2	1.25	1.25
rgv2_r03_s089	Jennie	17	1	0.625	0.625
rgv2_r03_s089	Jennie	17	2	1.25	1.25
rgv2_r03_s090	Jennie	18	1	0.625	0.625
rgv2_r03_s090	Jennie	18	2	1.25	1.25
rgv2_r03_s091	Jennie	19	1	0.625	0.625
rgv2_r03_s091	Jennie	19	2	1.25	1.25
rgv2_r03_s092	Jennie	20	1	0.625	0.625
rgv2_r03_s092	Jennie	20	2	1.25	1.25
rgv2_r03_s093	Jennie	21	1	0.625	0.625
rgv2_r03_s093	Jennie	21	2	1.25	1.25
rgv2_r03_s094	Jennie	22	1	0.625	0.625
rgv2_r03_s094	Jennie	22	2	1.25	1.25
rgv2_r03_s095	Jennie	23	1	0.625	0.625
rgv2_r03_s095	Jennie	23	2	1.25	1.25
rgv2_r03_s096	Jennie	24	1	0.625	0.625
rgv2_r03_s096	Jennie	24	2	1.25	1.25
rgv2_r03_s121	Picard	1	1	0.0195312	0.0195312
rgv2_r03_s121	Picard	1	2	1.25	1.25
rgv2_r03_s122	Picard	2	1	0.0195312	0.0195312
rgv2_r03_s122	Picard	2	2	1.25	1.25
rgv2_r03_s123	Picard	3	1	0.0195312	0.0195312
rgv2_r03_s123	Picard	3	2	1.25	1.25
rgv2_r03_s124	Picard	4	1	0.0195312	0.0195312
rgv2_r03_s124	Picard	4	2	1.25	1.25
rgv2_r03_s125	Picard	5	1	0.0195312	0.0195312
rgv2_r03_s125	Picard	5	2	1.25	1.25
rgv2_r03_s126	Picard	6	1	0.0195312	0.0195312
rgv2_r03_s126	Picard	6	2	1.25	1.25
rgv2_r03_s127	Picard	7	1	0.0195312	0.0195312
rgv2_r03_s127	Picard	7	2	1.25	1.25
rgv2_r03_s128	Picard	8	1	0.0195312	0.0195312
rgv2_r03_s128	Picard	8	2	1.25	1.25
rgv2_r03_s129	Picard	9	1	0.0195312	0.0195312
rgv2_r03_s129	Picard	9	2	1.25	1.25
rgv2_r03_s130	Picard	10	1	0.0195312	0.0195312
rgv2_r03_s130	Picard	10	2	1.25	1.25
rgv2_r03_s131	Picard	11	1	0.0195312	0.0195312
rgv2_r03_s131	Picard	11	2	1.25	1.25
rgv2_r03_s132	Picard	12	1	0.0195312	0.0195312
rgv2_r03_s132	Picard	12	2	1.25	1.25
rgv2_r03_s133	Picard	13	1	0.0195312	0.0195312
rgv2_r03_s133	Picard	13	2	1.25	1.25
rgv2_r03_s134	Picard	14	1	0.0195312	0.0195312
rgv2_r03_s134	Picard	14	2	1.25	1.25
rgv2_r03_s135	Picard	15	1	0.0195312	0.0195312
rgv2_r03_s135	Picard	15	2	1.25	1.25
rgv2_r03_s136	Picard	16	1	0.0195312	0.0195312
rgv2_r03_s136	Picard	16	2	1.25	1.25
rgv2_r03_s137	Picard	17	1	0.0195312	0.0195312
rgv2_r03_s137	Picard	17	2	1.25	1.25
rgv2_r03_s138	Picard	18	1	0.0195312	0.0195312
rgv2_r03_s138	Picard	18	2	1.25	1.25
rgv2_r03_s139	Picard	19	1	0.0195312	0.0195312
rgv2_r03_s139	Picard	19	2	1.25	1.25
rgv2_r03_s140	Picard	20	1	0.0195312	0.0195312
rgv2_r03_s140	Picard	20	2	1.25	1.25
rgv2_r03_s141	Picard	21	1	0.0195312	0.0195312
rgv2_r03_s141	Picard	21	2	1.25	1.25
rgv2_r03_s142	Picard	22	1	0.0195312	0.0195312
rgv2_r03_s142	Picard	22	2	1.25	1.25
rgv2_r03_s143	Picard	23	1	0.0195312	0.0195312
rgv2_r03_s143	Picard	23	2	1.25	1.25
rgv2_r03_s144	Picard	24	1	0.0195312	0.0195312
rgv2_r03_s144	Picard	24	2	1.25	1.25
rgv2_r02_s001	Tori	1	1	0.078125	0.078125
rgv2_r02_s001	Tori	1	2	1.25	1.25
rgv2_r02_s002	Tori	2	1	0.078125	0.078125
rgv2_r02_s002	Tori	2	2	1.25	1.25
rgv2_r02_s003	Tori	3	1	0.078125	0.078125
rgv2_r02_s003	Tori	3	2	1.25	1.25
rgv2_r02_s004	Tori	4	1	0.078125	0.078125
rgv2_r02_s004	Tori	4	2	1.25	1.25
rgv2_r02_s005	Tori	5	1	0.078125	0.078125
rgv2_r02_s005	Tori	5	2	1.25	1.25
rgv2_r02_s006	Tori	6	1	0.078125	0.078125
rgv2_r02_s006	Tori	6	2	1.25	1.25
rgv2_r02_s007	Tori	7	1	0.078125	0.078125
rgv2_r02_s007	Tori	7	2	1.25	1.25
rgv2_r02_s008	Tori	8	1	0.078125	0.078125
rgv2_r02_s008	Tori	8	2	1.25	1.25
rgv2_r02_s009	Tori	9	1	0.078125	0.078125
rgv2_r02_s009	Tori	9	2	1.25	1.25
rgv2_r02_s010	Tori	10	1	0.078125	0.078125
rgv2_r02_s010	Tori	10	2	1.25	1.25
rgv2_r02_s011	Tori	11	1	0.078125	0.078125
rgv2_r02_s011	Tori	11	2	1.25	1.25
rgv2_r02_s012	Tori	12	1	0.078125	0.078125
rgv2_r02_s012	Tori	12	2	1.25	1.25
rgv2_r02_s013	Tori	13	1	0.078125	0.078125
rgv2_r02_s013	Tori	13	2	1.25	1.25
rgv2_r02_s014	Tori	14	1	0.078125	0.078125
rgv2_r02_s014	Tori	14	2	1.25	1.25
rgv2_r02_s015	Tori	15	1	0.078125	0.078125
rgv2_r02_s015	Tori	15	2	1.25	1.25
rgv2_r02_s016	Tori	16	1	0.078125	0.078125
rgv2_r02_s016	Tori	16	2	1.25	1.25
rgv2_r02_s017	Tori	17	1	0.078125	0.078125
rgv2_r02_s017	Tori	17	2	1.25	1.25
rgv2_r02_s018	Tori	18	1	0.078125	0.078125
rgv2_r02_s018	Tori	18	2	1.25	1.25
rgv2_r02_s019	Tori	19	1	0.078125	0.078125
rgv2_r02_s019	Tori	19	2	1.25	1.25
rgv2_r02_s020	Tori	20	1	0.078125	0.078125
rgv2_r02_s020	Tori	20	2	1.25	1.25
rgv2_r02_s021	Tori	21	1	0.078125	0.078125
rgv2_r02_s021	Tori	21	2	1.25	1.25
rgv2_r02_s022	Tori	22	1	0.078125	0.078125
rgv2_r02_s022	Tori	22	2	1.25	1.25
rgv2_r02_s023	Tori	23	1	0.078125	0.078125
rgv2_r02_s023	Tori	23	2	1.25	1.25
rgv2_r02_s024	Tori	24	1	0.078125	0.078125
rgv2_r02_s024	Tori	24	2	1.25	1.25
rgv2_r02_s049	Shannen	1	1	2.5	2.5
rgv2_r02_s049	Shannen	1	2	1.25	1.25
rgv2_r02_s050	Shannen	2	1	2.5	2.5
rgv2_r02_s050	Shannen	2	2	1.25	1.25
rgv2_r02_s051	Shannen	3	1	2.5	2.5
rgv2_r02_s051	Shannen	3	2	1.25	1.25
rgv2_r02_s052	Shannen	4	1	2.5	2.5
rgv2_r02_s052	Shannen	4	2	1.25	1.25
rgv2_r02_s053	Shannen	5	1	2.5	2.5
rgv2_r02_s053	Shannen	5	2	1.25	1.25
rgv2_r02_s054	Shannen	6	1	2.5	2.5
rgv2_r02_s054	Shannen	6	2	1.25	1.25
rgv2_r02_s055	Shannen	7	1	2.5	2.5
rgv2_r02_s055	Shannen	7	2	1.25	1.25
rgv2_r02_s056	Shannen	8	1	2.5	2.5
rgv2_r02_s056	Shannen	8	2	1.25	1.25
rgv2_r02_s057	Shannen	9	1	2.5	2.5
rgv2_r02_s057	Shannen	9	2	1.25	1.25
rgv2_r02_s058	Shannen	10	1	2.5	2.5
rgv2_r02_s058	Shannen	10	2	1.25	1.25
rgv2_r02_s059	Shannen	11	1	2.5	2.5
rgv2_r02_s059	Shannen	11	2	1.25	1.25
rgv2_r02_s060	Shannen	12	1	2.5	2.5
rgv2_r02_s060	Shannen	12	2	1.25	1.25
rgv2_r02_s061	Shannen	13	1	2.5	2.5
rgv2_r02_s061	Shannen	13	2	1.25	1.25
rgv2_r02_s062	Shannen	14	1	2.5	2.5
rgv2_r02_s062	Shannen	14	2	1.25	1.25
rgv2_r02_s063	Shannen	15	1	2.5	2.5
rgv2_r02_s063	Shannen	15	2	1.25	1.25
rgv2_r02_s064	Shannen	16	1	2.5	2.5
rgv2_r02_s064	Shannen	16	2	1.25	1.25
rgv2_r02_s065	Shannen	17	1	2.5	2.5
rgv2_r02_s065	Shannen	17	2	1.25	1.25
rgv2_r02_s066	Shannen	18	1	2.5	2.5
rgv2_r02_s066	Shannen	18	2	1.25	1.25
rgv2_r02_s067	Shannen	19	1	2.5	2.5
rgv2_r02_s067	Shannen	19	2	1.25	1.25
rgv2_r02_s068	Shannen	20	1	2.5	2.5
rgv2_r02_s068	Shannen	20	2	1.25	1.25
rgv2_r02_s069	Shannen	21	1	2.5	2.5
rgv2_r02_s069	Shannen	21	2	1.25	1.25
rgv2_r02_s070	Shannen	22	1	2.5	2.5
rgv2_r02_s070	Shannen	22	2	1.25	1.25
rgv2_r02_s071	Shannen	23	1	2.5	2.5
rgv2_r02_s071	Shannen	23	2	1.25	1.25
rgv2_r02_s072	Shannen	24	1	2.5	2.5
rgv2_r02_s072	Shannen	24	2	1.25	1.25
rgv2_r01_s001	Tori	1	1	20	20
rgv2_r01_s001	Tori	1	2	1.25	1.25
rgv2_r01_s002	Tori	2	1	20	20
rgv2_r01_s002	Tori	2	2	1.25	1.25
rgv2_r01_s003	Tori	3	1	20	20
rgv2_r01_s003	Tori	3	2	1.25	1.25
rgv2_r01_s004	Tori	4	1	20	20
rgv2_r01_s004	Tori	4	2	1.25	1.25
rgv2_r01_s005	Tori	5	1	20	20
rgv2_r01_s005	Tori	5	2	1.25	1.25
rgv2_r01_s006	Tori	6	1	20	20
rgv2_r01_s006	Tori	6	2	1.25	1.25
rgv2_r01_s007	Tori	7	1	20	20
rgv2_r01_s007	Tori	7	2	1.25	1.25
rgv2_r01_s008	Tori	8	1	20	20
rgv2_r01_s008	Tori	8	2	1.25	1.25
rgv2_r01_s009	Tori	9	1	20	20
rgv2_r01_s009	Tori	9	2	1.25	1.25
rgv2_r01_s010	Tori	10	1	20	20
rgv2_r01_s010	Tori	10	2	1.25	1.25
rgv2_r01_s011	Tori	11	1	20	20
rgv2_r01_s011	Tori	11	2	1.25	1.25
rgv2_r01_s012	Tori	12	1	20	20
rgv2_r01_s012	Tori	12	2	1.25	1.25
rgv2_r01_s013	Tori	13	1	20	20
rgv2_r01_s013	Tori	13	2	1.25	1.25
rgv2_r01_s014	Tori	14	1	20	20
rgv2_r01_s014	Tori	14	2	1.25	1.25
rgv2_r01_s015	Tori	15	1	20	20
rgv2_r01_s015	Tori	15	2	1.25	1.25
rgv2_r01_s016	Tori	16	1	20	20
rgv2_r01_s016	Tori	16	2	1.25	1.25
rgv2_r01_s017	Tori	17	1	20	20
rgv2_r01_s017	Tori	17	2	1.25	1.25
rgv2_r01_s018	Tori	18	1	20	20
rgv2_r01_s018	Tori	18	2	1.25	1.25
rgv2_r01_s019	Tori	19	1	20	20
rgv2_r01_s019	Tori	19	2	1.25	1.25
rgv2_r01_s020	Tori	20	1	20	20
rgv2_r01_s020	Tori	20	2	1.25	1.25
rgv2_r01_s021	Tori	21	1	20	20
rgv2_r01_s021	Tori	21	2	1.25	1.25
rgv2_r01_s022	Tori	22	1	20	20
rgv2_r01_s022	Tori	22	2	1.25	1.25
rgv2_r01_s023	Tori	23	1	20	20
rgv2_r01_s023	Tori	23	2	1.25	1.25
rgv2_r01_s024	Tori	24	1	20	20
rgv2_r01_s024	Tori	24	2	1.25	1.25
rgv2_r01_s073	Jennie	1	1	5	5
rgv2_r01_s073	Jennie	1	2	1.25	1.25
rgv2_r01_s074	Jennie	2	1	5	5
rgv2_r01_s074	Jennie	2	2	1.25	1.25
rgv2_r01_s075	Jennie	3	1	5	5
rgv2_r01_s075	Jennie	3	2	1.25	1.25
rgv2_r01_s076	Jennie	4	1	5	5
rgv2_r01_s076	Jennie	4	2	1.25	1.25
rgv2_r01_s077	Jennie	5	1	5	5
rgv2_r01_s077	Jennie	5	2	1.25	1.25
rgv2_r01_s078	Jennie	6	1	5	5
rgv2_r01_s078	Jennie	6	2	1.25	1.25
rgv2_r01_s079	Jennie	7	1	5	5
rgv2_r01_s079	Jennie	7	2	1.25	1.25
rgv2_r01_s080	Jennie	8	1	5	5
rgv2_r01_s080	Jennie	8	2	1.25	1.25
rgv2_r01_s081	Jennie	9	1	5	5
rgv2_r01_s081	Jennie	9	2	1.25	1.25
rgv2_r01_s082	Jennie	10	1	5	5
rgv2_r01_s082	Jennie	10	2	1.25	1.25
rgv2_r01_s083	Jennie	11	1	5	5
rgv2_r01_s083	Jennie	11	2	1.25	1.25
rgv2_r01_s084	Jennie	12	1	5	5
rgv2_r01_s084	Jennie	12	2	1.25	1.25
rgv2_r01_s085	Jennie	13	1	5	5
rgv2_r01_s085	Jennie	13	2	1.25	1.25
rgv2_r01_s086	Jennie	14	1	5	5
rgv2_r01_s086	Jennie	14	2	1.25	1.25
rgv2_r01_s087	Jennie	15	1	5	5
rgv2_r01_s087	Jennie	15	2	1.25	1.25
rgv2_r01_s088	Jennie	16	1	5	5
rgv2_r01_s088	Jennie	16	2	1.25	1.25
rgv2_r01_s089	Jennie	17	1	5	5
rgv2_r01_s089	Jennie	17	2	1.25	1.25
rgv2_r01_s090	Jennie	18	1	5	5
rgv2_r01_s090	Jennie	18	2	1.25	1.25
rgv2_r01_s091	Jennie	19	1	5	5
rgv2_r01_s091	Jennie	19	2	1.25	1.25
rgv2_r01_s092	Jennie	20	1	5	5
rgv2_r01_s092	Jennie	20	2	1.25	1.25
rgv2_r01_s093	Jennie	21	1	5	5
rgv2_r01_s093	Jennie	21	2	1.25	1.25
rgv2_r01_s094	Jennie	22	1	5	5
rgv2_r01_s094	Jennie	22	2	1.25	1.25
rgv2_r01_s095	Jennie	23	1	5	5
rgv2_r01_s095	Jennie	23	2	1.25	1.25
rgv2_r01_s096	Jennie	24	1	5	5
rgv2_r01_s096	Jennie	24	2	1.25	1.25
rgv2_r04_s073	Jennie	1	1	0.0390625	0.0390625
rgv2_r04_s073	Jennie	1	2	1.25	1.25
rgv2_r04_s074	Jennie	2	1	0.0390625	0.0390625
rgv2_r04_s074	Jennie	2	2	1.25	1.25
rgv2_r04_s075	Jennie	3	1	0.0390625	0.0390625
rgv2_r04_s075	Jennie	3	2	1.25	1.25
rgv2_r04_s076	Jennie	4	1	0.0390625	0.0390625
rgv2_r04_s076	Jennie	4	2	1.25	1.25
rgv2_r04_s077	Jennie	5	1	0.0390625	0.0390625
rgv2_r04_s077	Jennie	5	2	1.25	1.25
rgv2_r04_s078	Jennie	6	1	0.0390625	0.0390625
rgv2_r04_s078	Jennie	6	2	1.25	1.25
rgv2_r04_s079	Jennie	7	1	0.0390625	0.0390625
rgv2_r04_s079	Jennie	7	2	1.25	1.25
rgv2_r04_s080	Jennie	8	1	0.0390625	0.0390625
rgv2_r04_s080	Jennie	8	2	1.25	1.25
rgv2_r04_s081	Jennie	9	1	0.0390625	0.0390625
rgv2_r04_s081	Jennie	9	2	1.25	1.25
rgv2_r04_s082	Jennie	10	1	0.0390625	0.0390625
rgv2_r04_s082	Jennie	10	2	1.25	1.25
rgv2_r04_s083	Jennie	11	1	0.0390625	0.0390625
rgv2_r04_s083	Jennie	11	2	1.25	1.25
rgv2_r04_s084	Jennie	12	1	0.0390625	0.0390625
rgv2_r04_s084	Jennie	12	2	1.25	1.25
rgv2_r04_s085	Jennie	13	1	0.0390625	0.0390625
rgv2_r04_s085	Jennie	13	2	1.25	1.25
rgv2_r04_s086	Jennie	14	1	0.0390625	0.0390625
rgv2_r04_s086	Jennie	14	2	1.25	1.25
rgv2_r04_s087	Jennie	15	1	0.0390625	0.0390625
rgv2_r04_s087	Jennie	15	2	1.25	1.25
rgv2_r04_s088	Jennie	16	1	0.0390625	0.0390625
rgv2_r04_s088	Jennie	16	2	1.25	1.25
rgv2_r04_s089	Jennie	17	1	0.0390625	0.0390625
rgv2_r04_s089	Jennie	17	2	1.25	1.25
rgv2_r04_s090	Jennie	18	1	0.0390625	0.0390625
rgv2_r04_s090	Jennie	18	2	1.25	1.25
rgv2_r04_s091	Jennie	19	1	0.0390625	0.0390625
rgv2_r04_s091	Jennie	19	2	1.25	1.25
rgv2_r04_s092	Jennie	20	1	0.0390625	0.0390625
rgv2_r04_s092	Jennie	20	2	1.25	1.25
rgv2_r04_s093	Jennie	21	1	0.0390625	0.0390625
rgv2_r04_s093	Jennie	21	2	1.25	1.25
rgv2_r04_s094	Jennie	22	1	0.0390625	0.0390625
rgv2_r04_s094	Jennie	22	2	1.25	1.25
rgv2_r04_s095	Jennie	23	1	0.0390625	0.0390625
rgv2_r04_s095	Jennie	23	2	1.25	1.25
rgv2_r04_s096	Jennie	24	1	0.0390625	0.0390625
rgv2_r04_s096	Jennie	24	2	1.25	1.25
rgv2_r04_s121	Picard	1	1	0.3125	0.3125
rgv2_r04_s121	Picard	1	2	1.25	1.25
rgv2_r04_s122	Picard	2	1	0.3125	0.3125
rgv2_r04_s122	Picard	2	2	1.25	1.25
rgv2_r04_s123	Picard	3	1	0.3125	0.3125
rgv2_r04_s123	Picard	3	2	1.25	1.25
rgv2_r04_s124	Picard	4	1	0.3125	0.3125
rgv2_r04_s124	Picard	4	2	1.25	1.25
rgv2_r04_s125	Picard	5	1	0.3125	0.3125
rgv2_r04_s125	Picard	5	2	1.25	1.25
rgv2_r04_s126	Picard	6	1	0.3125	0.3125
rgv2_r04_s126	Picard	6	2	1.25	1.25
rgv2_r04_s127	Picard	7	1	0.3125	0.3125
rgv2_r04_s127	Picard	7	2	1.25	1.25
rgv2_r04_s128	Picard	8	1	0.3125	0.3125
rgv2_r04_s128	Picard	8	2	1.25	1.25
rgv2_r04_s129	Picard	9	1	0.3125	0.3125
rgv2_r04_s129	Picard	9	2	1.25	1.25
rgv2_r04_s130	Picard	10	1	0.3125	0.3125
rgv2_r04_s130	Picard	10	2	1.25	1.25
rgv2_r04_s131	Picard	11	1	0.3125	0.3125
rgv2_r04_s131	Picard	11	2	1.25	1.25
rgv2_r04_s132	Picard	12	1	0.3125	0.3125
rgv2_r04_s132	Picard	12	2	1.25	1.25
rgv2_r04_s133	Picard	13	1	0.3125	0.3125
rgv2_r04_s133	Picard	13	2	1.25	1.25
rgv2_r04_s134	Picard	14	1	0.3125	0.3125
rgv2_r04_s134	Picard	14	2	1.25	1.25
rgv2_r04_s135	Picard	15	1	0.3125	0.3125
rgv2_r04_s135	Picard	15	2	1.25	1.25
rgv2_r04_s136	Picard	16	1	0.3125	0.3125
rgv2_r04_s136	Picard	16	2	1.25	1.25
rgv2_r04_s137	Picard	17	1	0.3125	0.3125
rgv2_r04_s137	Picard	17	2	1.25	1.25
rgv2_r04_s138	Picard	18	1	0.3125	0.3125
rgv2_r04_s138	Picard	18	2	1.25	1.25
rgv2_r04_s139	Picard	19	1	0.3125	0.3125
rgv2_r04_s139	Picard	19	2	1.25	1.25
rgv2_r04_s140	Picard	20	1	0.3125	0.3125
rgv2_r04_s140	Picard	20	2	1.25	1.25
rgv2_r04_s141	Picard	21	1	0.3125	0.3125
rgv2_r04_s141	Picard	21	2	1.25	1.25
rgv2_r04_s142	Picard	22	1	0.3125	0.3125
rgv2_r04_s142	Picard	22	2	1.25	1.25
rgv2_r04_s143	Picard	23	1	0.3125	0.3125
rgv2_r04_s143	Picard	23	2	1.25	1.25
rgv2_r04_s144	Picard	24	1	0.3125	0.3125
rgv2_r04_s144	Picard	24	2	1.25	1.25
rgv2_r04_s169	Janeway	1	1	0.00976562	0.00976562
rgv2_r04_s169	Janeway	1	2	1.25	1.25
rgv2_r04_s170	Janeway	2	1	0.00976562	0.00976562
rgv2_r04_s170	Janeway	2	2	1.25	1.25
rgv2_r04_s171	Janeway	3	1	0.00976562	0.00976562
rgv2_r04_s171	Janeway	3	2	1.25	1.25
rgv2_r04_s172	Janeway	4	1	0.00976562	0.00976562
rgv2_r04_s172	Janeway	4	2	1.25	1.25
rgv2_r04_s173	Janeway	5	1	0.00976562	0.00976562
rgv2_r04_s173	Janeway	5	2	1.25	1.25
rgv2_r04_s174	Janeway	6	1	0.00976562	0.00976562
rgv2_r04_s174	Janeway	6	2	1.25	1.25
rgv2_r04_s175	Janeway	7	1	0.00976562	0.00976562
rgv2_r04_s175	Janeway	7	2	1.25	1.25
rgv2_r04_s176	Janeway	8	1	0.00976562	0.00976562
rgv2_r04_s176	Janeway	8	2	1.25	1.25
rgv2_r04_s177	Janeway	9	1	0.00976562	0.00976562
rgv2_r04_s177	Janeway	9	2	1.25	1.25
rgv2_r04_s178	Janeway	10	1	0.00976562	0.00976562
rgv2_r04_s178	Janeway	10	2	1.25	1.25
rgv2_r04_s179	Janeway	11	1	0.00976562	0.00976562
rgv2_r04_s179	Janeway	11	2	1.25	1.25
rgv2_r04_s180	Janeway	12	1	0.00976562	0.00976562
rgv2_r04_s180	Janeway	12	2	1.25	1.25
rgv2_r04_s181	Janeway	13	1	0.00976562	0.00976562
rgv2_r04_s181	Janeway	13	2	1.25	1.25
rgv2_r04_s182	Janeway	14	1	0.00976562	0.00976562
rgv2_r04_s182	Janeway	14	2	1.25	1.25
rgv2_r04_s183	Janeway	15	1	0.00976562	0.00976562
rgv2_r04_s183	Janeway	15	2	1.25	1.25
rgv2_r04_s184	Janeway	16	1	0.00976562	0.00976562
rgv2_r04_s184	Janeway	16	2	1.25	1.25
rgv2_r04_s185	Janeway	17	1	0.00976562	0.00976562
rgv2_r04_s185	Janeway	17	2	1.25	1.25
rgv2_r04_s186	Janeway	18	1	0.00976562	0.00976562
rgv2_r04_s186	Janeway	18	2	1.25	1.25
rgv2_r04_s187	Janeway	19	1	0.00976562	0.00976562
rgv2_r04_s187	Janeway	19	2	1.25	1.25
rgv2_r04_s188	Janeway	20	1	0.00976562	0.00976562
rgv2_r04_s188	Janeway	20	2	1.25	1.25
rgv2_r04_s189	Janeway	21	1	0.00976562	0.00976562
rgv2_r04_s189	Janeway	21	2	1.25	1.25
rgv2_r04_s190	Janeway	22	1	0.00976562	0.00976562
rgv2_r04_s190	Janeway	22	2	1.25	1.25
rgv2_r04_s191	Janeway	23	1	0.00976562	0.00976562
rgv2_r04_s191	Janeway	23	2	1.25	1.25
rgv2_r04_s192	Janeway	24	1	0.00976562	0.00976562
rgv2_r04_s192	Janeway	24	2	1.25	1.25
[truncated: 4,755 more columns]
