# Supplementary material for: A photoconversion model for full spectral programming and multiplexing of optogenetic systems
Source: Mol Syst Biol. 2017 Apr 24;13(4):926. doi: 10.15252/msb.20167456 (PMC5408778; doi:10.15252/msb.20167456)
Supplement: Supplementary file 10 — Dataset EV2 [file MSB-13-926-s010.zip › dataset_ev2_ccasr_data_and_analysis/ccasr_data/sv/rgv2_wholepop_sv_complete.xlsx]

## Sheet: Sheet1
Acquisition Time (s)	Activating intensity	Beads ID	Bot Centroid (nm)	Bot DC	Bot FWHM (nm)	Bot GS Cal	Bot Intensity (umol/m2/s)	Bot LED ID	Bot Peak (nm)	Bottom LEDs	Category	Col	Data time point	Duration	Experiment ID	FL1 CV	FL1 Detector Volt.	FL1 Geom. Mean	FL1 IQR	FL1 Mean	FL1 Median	FL1 Mode	FL1 RCV	FL1 Std	FL1 Units	File Path	Gate Fraction	Growth temp max	Growth temp mean	Growth temp min	Growth temp stdev	Instrument ID	LPA	LPF update period	Maturation temp max	Maturation temp mean	Maturation temp min	Maturation temp stdev	Model	Number of Events	OD	Perturbation signal	Pre-rand well	Program type	Randomize	Raw OD	Reference signal	Row	Run ID
8.725	1.25	B0001	528.675	4	28.7204	198	22.1984	520-2-KB	522.5	EO_09	Steady-state	1	480	480	rgv2_r07	0.81868	650	50402.9	61612.3	70399.4	57767.6	87820.4	1.06655	57634.5	MEF	c:\users\evan\skydrive\projects\12.lightsensorcharacterization\experiments\rgv2\rgv2_r07\measurements\flow\fcs\Cells002.fcs	0.8	36.45	36.45	36.45	0	FC002	Tori	60	37.13	36.9051	35.21	0.372434		16575	0.113896		0	sv	No	0.052		1	rgv2_r07
11.175	1.25	B0001	529.519	4	28.6425	201	22.5344	520-2-KB	523.5	EO_09	Steady-state	2	480	480	rgv2_r07	0.710437	650	77008.8	70962.4	98922.2	85402	88641.6	0.830923	70278	MEF	c:\users\evan\skydrive\projects\12.lightsensorcharacterization\experiments\rgv2\rgv2_r07\measurements\flow\fcs\Cells003.fcs	0.8	36.45	36.45	36.45	0	FC002	Tori	60	37.13	36.9051	35.21	0.372434		16600	0.100096		1	sv	No	0.0505		1	rgv2_r07
10.7	1.25	B0001	528.631	4	28.0792	168	22.5361	520-2-KB	522.5	EO_09	Steady-state	3	480	480	rgv2_r07	0.75465	650	62868	67466.2	83633.3	71558.5	92004.2	0.942812	63113.8	MEF	c:\users\evan\skydrive\projects\12.lightsensorcharacterization\experiments\rgv2\rgv2_r07\measurements\flow\fcs\Cells004.fcs	0.8	36.45	36.45	36.45	0	FC002	Tori	60	37.13	36.9051	35.21	0.372434		16629	0.107456		2	sv	No	0.0513		1	rgv2_r07
11.606	1.25	B0001	529.109	4	28.6376	172	22.6213	520-2-KB	522.5	EO_09	Steady-state	4	480	480	rgv2_r07	0.780669	650	59170.7	66810.8	80147.8	67671.6	87820.4	0.98728	62568.9	MEF	c:\users\evan\skydrive\projects\12.lightsensorcharacterization\experiments\rgv2\rgv2_r07\measurements\flow\fcs\Cells005.fcs	0.8	36.45	36.45	36.45	0	FC002	Tori	60	37.13	36.9051	35.21	0.372434		16557	0.086296		3	sv	No	0.049		1	rgv2_r07
9.734	1.25	B0001	531.1	4	27.9383	178	22.2301	520-2-KB	525.5	EO_09	Steady-state	5	480	480	rgv2_r07	0.749217	650	63581.8	65681.9	84146.3	72227.6	84610.7	0.909373	63043.9	MEF	c:\users\evan\skydrive\projects\12.lightsensorcharacterization\experiments\rgv2\rgv2_r07\measurements\flow\fcs\Cells006.fcs	0.8	36.45	36.45	36.45	0	FC002	Tori	60	37.13	36.9051	35.21	0.372434		16591	0.168176		4	sv	No	0.0579		1	rgv2_r07
11.229	1.25	B0001	527.4	4	28.1382	171	22.5362	520-2-KB	521	EO_09	Steady-state	6	480	480	rgv2_r07	0.749978	650	65518.5	68811	87453.3	74273	93733	0.926461	65588.1	MEF	c:\users\evan\skydrive\projects\12.lightsensorcharacterization\experiments\rgv2\rgv2_r07\measurements\flow\fcs\Cells007.fcs	0.8	36.45	36.45	36.45	0	FC002	Tori	60	37.13	36.9051	35.21	0.372434		16564	0.099176		5	sv	No	0.0504		1	rgv2_r07
10.009	1.25	B0001	527.855	4	28.1119	172	22.7032	520-2-KB	521.5	EO_09	Steady-state	1	480	480	rgv2_r07	0.877295	650	42768.3	58831.3	62321.5	48403.6	72903.1	1.21543	54674.4	MEF	c:\users\evan\skydrive\projects\12.lightsensorcharacterization\experiments\rgv2\rgv2_r07\measurements\flow\fcs\Cells008.fcs	0.8	36.45	36.45	36.45	0	FC002	Tori	60	37.13	36.9051	35.21	0.372434		16672	0.153456		6	sv	No	0.0563		2	rgv2_r07
9.113	1.25	B0001	528.492	4	28.2188	191	22.5457	520-2-KB	521.5	EO_09	Steady-state	2	480	480	rgv2_r07	0.840519	650	51995.5	64531.6	72632.1	58853.1	93733	1.09649	61048.7	MEF	c:\users\evan\skydrive\projects\12.lightsensorcharacterization\experiments\rgv2\rgv2_r07\measurements\flow\fcs\Cells009.fcs	0.8	36.45	36.45	36.45	0	FC002	Tori	60	37.13	36.9051	35.21	0.372434		16589	0.135056		7	sv	No	0.0543		2	rgv2_r07
10.791	1.25	B0001	528.275	4	28.1058	173	22.7084	520-2-KB	521.5	EO_09	Steady-state	3	480	480	rgv2_r07	0.84499	650	49487.3	61894.1	69557	55656.3	69587.9	1.11208	58775	MEF	c:\users\evan\skydrive\projects\12.lightsensorcharacterization\experiments\rgv2\rgv2_r07\measurements\flow\fcs\Cells010.fcs	0.8	36.45	36.45	36.45	0	FC002	Tori	60	37.13	36.9051	35.21	0.372434		16545	0.117576		8	sv	No	0.0524		2	rgv2_r07
11.982	1.25	B0001	530.443	4	31.6792	190	22.5165	520-2-KB	525.5	EO_09	Steady-state	4	480	480	rgv2_r07	0.776281	650	60348.8	66714.8	81609.5	69587.9	75668.6	0.958714	63351.9	MEF	c:\users\evan\skydrive\projects\12.lightsensorcharacterization\experiments\rgv2\rgv2_r07\measurements\flow\fcs\Cells011.fcs	0.8	36.45	36.45	36.45	0	FC002	Tori	60	37.13	36.9051	35.21	0.372434		16528	0.089056		9	sv	No	0.0493		2	rgv2_r07
10.057	1.25	B0001	528.216	4	28.2028	172	22.5529	520-2-KB	522	EO_09	Steady-state	5	480	480	rgv2_r07	0.746295	650	71748.8	72785.2	94879.3	80763.1	90307.3	0.901219	70807.9	MEF	c:\users\evan\skydrive\projects\12.lightsensorcharacterization\experiments\rgv2\rgv2_r07\measurements\flow\fcs\Cells012.fcs	0.8	36.45	36.45	36.45	0	FC002	Tori	60	37.13	36.9051	35.21	0.372434		16680	0.116656		10	sv	No	0.0523		2	rgv2_r07
10.213	1.25	B0001	528.661	4	28.2755	176	22.523	520-2-KB	522	EO_09	Steady-state	6	480	480	rgv2_r07	0.740885	650	64082.4	67707.1	84431.3	72227.6	86200.6	0.937413	62553.9	MEF	c:\users\evan\skydrive\projects\12.lightsensorcharacterization\experiments\rgv2\rgv2_r07\measurements\flow\fcs\Cells013.fcs	0.8	36.45	36.45	36.45	0	FC002	Tori	60	37.13	36.9051	35.21	0.372434		16598	0.128616		11	sv	No	0.0536		2	rgv2_r07
9.15	1.25	B0001	528.486	4	28.1714	169	22.5666	520-2-KB	523	EO_09	Steady-state	1	480	480	rgv2_r07	0.859164	650	46472.5	63379.4	66780.6	53125.4	80014.9	1.19302	57375.5	MEF	c:\users\evan\skydrive\projects\12.lightsensorcharacterization\experiments\rgv2\rgv2_r07\measurements\flow\fcs\Cells014.fcs	0.8	36.45	36.45	36.45	0	FC002	Tori	60	37.13	36.9051	35.21	0.372434		16650	0.139656		12	sv	No	0.0548		3	rgv2_r07
9.041	1.25	B0001	530.968	4	27.9332	177	22.4027	520-2-KB	525	EO_09	Steady-state	2	480	480	rgv2_r07	0.880506	650	40438.9	57344.3	59577.5	46202.5	69587.9	1.24115	52458.3	MEF	c:\users\evan\skydrive\projects\12.lightsensorcharacterization\experiments\rgv2\rgv2_r07\measurements\flow\fcs\Cells015.fcs	0.8	36.45	36.45	36.45	0	FC002	Tori	60	37.13	36.9051	35.21	0.372434		16694	0.150696		13	sv	No	0.056		3	rgv2_r07
9.526	1.25	B0001	528.015	4	28.0046	169	22.6886	520-2-KB	522	EO_09	Steady-state	3	480	480	rgv2_r07	0.881882	650	42824.5	58597.5	62808.9	49313.1	70238.6	1.18828	55390.1	MEF	c:\users\evan\skydrive\projects\12.lightsensorcharacterization\experiments\rgv2\rgv2_r07\measurements\flow\fcs\Cells016.fcs	0.8	36.45	36.45	36.45	0	FC002	Tori	60	37.13	36.9051	35.21	0.372434		16576	0.126776		14	sv	No	0.0534		3	rgv2_r07
9.65	1.25	B0001	527.337	4	28.087	173	22.5294	520-2-KB	521	EO_09	Steady-state	4	480	480	rgv2_r07	0.911971	650	41571.7	58198.7	61442.7	47510.8	58853.1	1.22496	56033.9	MEF	c:\users\evan\skydrive\projects\12.lightsensorcharacterization\experiments\rgv2\rgv2_r07\measurements\flow\fcs\Cells017.fcs	0.8	36.45	36.45	36.45	0	FC002	Tori	60	37.13	36.9051	35.21	0.372434		16562	0.123096		15	sv	No	0.053		3	rgv2_r07
8.603	1.25	B0001	527.572	4	28.3546	169	22.6354	520-2-KB	521	EO_09	Steady-state	5	480	480	rgv2_r07	0.937968	650	35737	52724.7	54262.7	40181.7	47955.1	1.31216	50896.7	MEF	c:\users\evan\skydrive\projects\12.lightsensorcharacterization\experiments\rgv2\rgv2_r07\measurements\flow\fcs\Cells018.fcs	0.8	36.45	36.45	36.45	0	FC002	Tori	60	37.13	36.9051	35.21	0.372434		16532	0.125856		16	sv	No	0.0533		3	rgv2_r07
9.43	1.25	B0001	528.111	4	28.0591	194	22.6077	520-2-KB	521.5	EO_09	Steady-state	6	480	480	rgv2_r07	0.922597	650	35755.9	53406.5	54195.8	40557.4	52633.2	1.31681	50000.9	MEF	c:\users\evan\skydrive\projects\12.lightsensorcharacterization\experiments\rgv2\rgv2_r07\measurements\flow\fcs\Cells019.fcs	0.8	36.45	36.45	36.45	0	FC002	Tori	60	37.13	36.9051	35.21	0.372434		16581	0.133216		17	sv	No	0.0541		3	rgv2_r07
8.589	1.25	B0001	527.536	4	28.1501	172	22.4446	520-2-KB	521.5	EO_09	Steady-state	1	480	480	rgv2_r07	0.923687	650	40393.6	57561.3	60142.4	46202.5	62815.5	1.24585	55552.7	MEF	c:\users\evan\skydrive\projects\12.lightsensorcharacterization\experiments\rgv2\rgv2_r07\measurements\flow\fcs\Cells020.fcs	0.8	36.45	36.45	36.45	0	FC002	Tori	60	37.13	36.9051	35.21	0.372434		16555	0.136896		18	sv	No	0.0545		4	rgv2_r07
9.305	1.25	B0001	528.619	4	28.1715	174	22.3459	520-2-KB	523	EO_09	Steady-state	2	480	480	rgv2_r07	0.94311	650	37105.8	52935.6	55793.6	41705.9	61085.6	1.26926	52619.5	MEF	c:\users\evan\skydrive\projects\12.lightsensorcharacterization\experiments\rgv2\rgv2_r07\measurements\flow\fcs\Cells021.fcs	0.8	36.45	36.45	36.45	0	FC002	Tori	60	37.13	36.9051	35.21	0.372434		16592	0.129536		19	sv	No	0.0537		4	rgv2_r07
9.152	1.25	B0001	527.981	4	28.198	165	22.6018	520-2-KB	521.5	EO_09	Steady-state	3	480	480	rgv2_r07	0.881128	650	41790.8	56869.9	60433.2	47070.6	57232.4	1.20818	53249.4	MEF	c:\users\evan\skydrive\projects\12.lightsensorcharacterization\experiments\rgv2\rgv2_r07\measurements\flow\fcs\Cells022.fcs	0.8	36.45	36.45	36.45	0	FC002	Tori	60	37.13	36.9051	35.21	0.372434		16524	0.127696		20	sv	No	0.0535		4	rgv2_r07
11.574	1.25	B0001	528.419	4	27.6878	179	22.6025	520-2-KB	522	EO_09	Steady-state	4	480	480	rgv2_r07	0.794068	650	57056.1	66605.6	78486.9	65808	76376.2	1.01212	62323.9	MEF	c:\users\evan\skydrive\projects\12.lightsensorcharacterization\experiments\rgv2\rgv2_r07\measurements\flow\fcs\Cells023.fcs	0.8	36.45	36.45	36.45	0	FC002	Tori	60	37.13	36.9051	35.21	0.372434		16542	0.088136		21	sv	No	0.0492		4	rgv2_r07
11.267	1.25	B0001	527.763	4	28.1257	172	22.5348	520-2-KB	521.5	EO_09	Steady-state	5	480	480	rgv2_r07	0.725154	650	71493.7	70274.7	94337.4	81518.4	98198.5	0.862072	68409.1	MEF	c:\users\evan\skydrive\projects\12.lightsensorcharacterization\experiments\rgv2\rgv2_r07\measurements\flow\fcs\Cells024.fcs	0.8	36.45	36.45	36.45	0	FC002	Tori	60	37.13	36.9051	35.21	0.372434		16518	0.088136		22	sv	No	0.0492		4	rgv2_r07
9.722	1.25	B0001	528.648	4	28.0326	172	22.4241	520-2-KB	522.5	EO_09	Steady-state	6	480	480	rgv2_r07	0.77824	650	60330.6	69064.7	81794.2	69587.9	89470.6	0.992482	63655.5	MEF	c:\users\evan\skydrive\projects\12.lightsensorcharacterization\experiments\rgv2\rgv2_r07\measurements\flow\fcs\Cells025.fcs	0.8	36.45	36.45	36.45	0	FC002	Tori	60	37.13	36.9051	35.21	0.372434		16498	0.102856		23	sv	No	0.0508		4	rgv2_r07
7.894	1.25	B0001	528.293	4	27.6079	175	22.6199	520-2-KB	522.5	EO_10	Steady-state	1	480	480	rgv2_r07	0.919512	650	39496	55923.4	58479.8	44930.1	58307.8	1.24467	53772.9	MEF	c:\users\evan\skydrive\projects\12.lightsensorcharacterization\experiments\rgv2\rgv2_r07\measurements\flow\fcs\Cells026.fcs	0.8	36.45	36.45	36.45	0	FC002	Tiffani	60	37.13	36.9051	35.21	0.372434		16566	0.142416		0	sv	No	0.0551		1	rgv2_r07
10.88	1.25	B0001	527.524	4	28.1777	174	22.6044	520-2-KB	521.5	EO_10	Steady-state	2	480	480	rgv2_r07	0.764788	650	59978.8	67704.1	81105.6	68304.4	81518.4	0.991212	62028.5	MEF	c:\users\evan\skydrive\projects\12.lightsensorcharacterization\experiments\rgv2\rgv2_r07\measurements\flow\fcs\Cells027.fcs	0.8	36.45	36.45	36.45	0	FC002	Tiffani	60	37.13	36.9051	35.21	0.372434		16524	0.103776		1	sv	No	0.0509		1	rgv2_r07
10.605	1.25	B0001	531.056	4	27.6783	177	22.6394	520-2-KB	525	EO_10	Steady-state	3	480	480	rgv2_r07	0.700747	650	72782.4	68052	93114.9	80763.1	80763.1	0.842612	65249.9	MEF	c:\users\evan\skydrive\projects\12.lightsensorcharacterization\experiments\rgv2\rgv2_r07\measurements\flow\fcs\Cells028.fcs	0.8	36.45	36.45	36.45	0	FC002	Tiffani	60	37.13	36.9051	35.21	0.372434		16562	0.112976		2	sv	No	0.0519		1	rgv2_r07
10.356	1.25	B0001	528.188	4	28.2414	173	22.3711	520-2-KB	522	EO_10	Steady-state	4	480	480	rgv2_r07	0.851025	650	49075.1	63583.7	69880.8	56702.1	56702.1	1.12136	59470.2	MEF	c:\users\evan\skydrive\projects\12.lightsensorcharacterization\experiments\rgv2\rgv2_r07\measurements\flow\fcs\Cells029.fcs	0.8	36.45	36.45	36.45	0	FC002	Tiffani	60	37.13	36.9051	35.21	0.372434		16461	0.101936		3	sv	No	0.0507		1	rgv2_r07
9.852	1.25	B0001	528.161	4	28.4122	176	22.6102	520-2-KB	522	EO_10	Steady-state	5	480	480	rgv2_r07	0.841625	650	49743.7	64778.5	70678.5	57232.4	73584.9	1.13185	59484.8	MEF	c:\users\evan\skydrive\projects\12.lightsensorcharacterization\experiments\rgv2\rgv2_r07\measurements\flow\fcs\Cells030.fcs	0.8	36.45	36.45	36.45	0	FC002	Tiffani	60	37.13	36.9051	35.21	0.372434		16500	0.113896		4	sv	No	0.052		1	rgv2_r07
8.843	1.25	B0001	528.112	4	28.0091	180	22.4413	520-2-KB	521	EO_10	Steady-state	6	480	480	rgv2_r07	0.691122	650	76253.6	67517.8	96904.2	84610.7	84610.7	0.797982	66972.6	MEF	c:\users\evan\skydrive\projects\12.lightsensorcharacterization\experiments\rgv2\rgv2_r07\measurements\flow\fcs\Cells031.fcs	0.8	36.45	36.45	36.45	0	FC002	Tiffani	60	37.13	36.9051	35.21	0.372434		16459	0.143336		5	sv	No	0.0552		1	rgv2_r07
8.61	1.25	B0001	529.909	4	27.757	177	22.4522	520-2-KB	524.5	EO_10	Steady-state	1	480	480	rgv2_r07	0.928232	650	39087.4	56919.7	59243	45350.3	69587.9	1.25511	54991.2	MEF	c:\users\evan\skydrive\projects\12.lightsensorcharacterization\experiments\rgv2\rgv2_r07\measurements\flow\fcs\Cells032.fcs	0.8	36.45	36.45	36.45	0	FC002	Tiffani	60	37.13	36.9051	35.21	0.372434		16569	0.139656		6	sv	No	0.0548		2	rgv2_r07
8.667	1.25	B0001	527.946	4	28.4965	171	22.4483	520-2-KB	522	EO_10	Steady-state	2	480	480	rgv2_r07	0.891656	650	42151.6	60303.5	62310.6	47955.1	58307.8	1.2575	55559.6	MEF	c:\users\evan\skydrive\projects\12.lightsensorcharacterization\experiments\rgv2\rgv2_r07\measurements\flow\fcs\Cells033.fcs	0.8	36.45	36.45	36.45	0	FC002	Tiffani	60	37.13	36.9051	35.21	0.372434		16556	0.144256		7	sv	No	0.0553		2	rgv2_r07
9.799	1.25	B0001	528.258	4	27.5662	180	22.5549	520-2-KB	522	EO_10	Steady-state	3	480	480	rgv2_r07	0.766926	650	63308.7	67079.8	84743.9	71558.5	72227.6	0.937413	64992.4	MEF	c:\users\evan\skydrive\projects\12.lightsensorcharacterization\experiments\rgv2\rgv2_r07\measurements\flow\fcs\Cells034.fcs	0.8	36.45	36.45	36.45	0	FC002	Tiffani	60	37.13	36.9051	35.21	0.372434		16533	0.127696		8	sv	No	0.0535		2	rgv2_r07
9.348	1.25	B0001	527.406	4	28.0455	175	22.6497	520-2-KB	521	EO_10	Steady-state	4	480	480	rgv2_r07	0.92114	650	40277.9	55854.7	59623.3	46418.5	69587.9	1.20329	54921.4	MEF	c:\users\evan\skydrive\projects\12.lightsensorcharacterization\experiments\rgv2\rgv2_r07\measurements\flow\fcs\Cells035.fcs	0.8	36.45	36.45	36.45	0	FC002	Tiffani	60	37.13	36.9051	35.21	0.372434		16518	0.135976		9	sv	No	0.0544		2	rgv2_r07
9.039	1.25	B0001	528.467	4	27.5654	177	22.4426	520-2-KB	522	EO_10	Steady-state	5	480	480	rgv2_r07	0.864288	650	48922	64723.4	70270	56702.1	72903.1	1.14146	60733.5	MEF	c:\users\evan\skydrive\projects\12.lightsensorcharacterization\experiments\rgv2\rgv2_r07\measurements\flow\fcs\Cells036.fcs	0.8	36.45	36.45	36.45	0	FC002	Tiffani	60	37.13	36.9051	35.21	0.372434		16662	0.155296		10	sv	No	0.0565		2	rgv2_r07
8.029	1.25	B0001	528.436	4	28.0561	179	22.4622	520-2-KB	522	EO_10	Steady-state	6	480	480	rgv2_r07	0.687588	650	81364.8	70734.4	102006	87820.4	101924	0.805444	70138.3	MEF	c:\users\evan\skydrive\projects\12.lightsensorcharacterization\experiments\rgv2\rgv2_r07\measurements\flow\fcs\Cells037.fcs	0.8	36.45	36.45	36.45	0	FC002	Tiffani	60	37.13	36.9051	35.21	0.372434		16628	0.163576		11	sv	No	0.0574		2	rgv2_r07
9.638	1.25	B0001	528.491	4	27.5426	175	22.5976	520-2-KB	523	EO_10	Steady-state	1	480	480	rgv2_r07	0.877511	650	43456.5	59615.2	63306.8	49774.3	52633.2	1.19771	55552.4	MEF	c:\users\evan\skydrive\projects\12.lightsensorcharacterization\experiments\rgv2\rgv2_r07\measurements\flow\fcs\Cells038.fcs	0.8	36.45	36.45	36.45	0	FC002	Tiffani	60	37.13	36.9051	35.21	0.372434		16576	0.143336		12	sv	No	0.0552		3	rgv2_r07
8.163	1.25	B0001	527.474	4	28.0045	174	22.4737	520-2-KB	521	EO_10	Steady-state	2	480	480	rgv2_r07	0.91666	650	39241.5	56499.6	58799.3	44513.9	35602.1	1.26926	53898.9	MEF	c:\users\evan\skydrive\projects\12.lightsensorcharacterization\experiments\rgv2\rgv2_r07\measurements\flow\fcs\Cells039.fcs	0.8	36.45	36.45	36.45	0	FC002	Tiffani	60	37.13	36.9051	35.21	0.372434		16515	0.153456		13	sv	No	0.0563		3	rgv2_r07
8.347	1.25	B0001	530.195	4	30.6709	191	22.3064	520-2-KB	523.5	EO_10	Steady-state	3	480	480	rgv2_r07	1.40484	650	9611.44	15126.5	16799.3	9900.15	6303.43	1.5279	23600.4	MEF	c:\users\evan\skydrive\projects\12.lightsensorcharacterization\experiments\rgv2\rgv2_r07\measurements\flow\fcs\Cells040.fcs	0.8	36.45	36.45	36.45	0	FC002	Tiffani	60	37.13	36.9051	35.21	0.372434		16564	0.147936		14	sv	No	0.0557		3	rgv2_r07
8.729	1.25	B0001	528.964	4	28.3407	180	22.6115	520-2-KB	522.5	EO_10	Steady-state	4	480	480	rgv2_r07	0.923016	650	36593	56009.2	55603.5	42096	57232.4	1.33051	51322.9	MEF	c:\users\evan\skydrive\projects\12.lightsensorcharacterization\experiments\rgv2\rgv2_r07\measurements\flow\fcs\Cells041.fcs	0.8	36.45	36.45	36.45	0	FC002	Tiffani	60	37.13	36.9051	35.21	0.372434		16553	0.153456		15	sv	No	0.0563		3	rgv2_r07
8.395	1.25	B0001	527.151	4	28.2749	174	22.6505	520-2-KB	521	EO_10	Steady-state	5	480	480	rgv2_r07	0.934637	650	36853.8	55301.6	56192.5	42096	55656.3	1.3137	52519.6	MEF	c:\users\evan\skydrive\projects\12.lightsensorcharacterization\experiments\rgv2\rgv2_r07\measurements\flow\fcs\Cells042.fcs	0.8	36.45	36.45	36.45	0	FC002	Tiffani	60	37.13	36.9051	35.21	0.372434		16548	0.147016		16	sv	No	0.0556		3	rgv2_r07
7.167	1.25	B0001	527.659	4	28.2007	173	22.5431	520-2-KB	521	EO_10	Steady-state	6	480	480	rgv2_r07	1.83769	650	3222.12	4255.9	5801.39	3049.75	3442.05	1.39549	10661.2	MEF	c:\users\evan\skydrive\projects\12.lightsensorcharacterization\experiments\rgv2\rgv2_r07\measurements\flow\fcs\Cells043.fcs	0.8	36.45	36.45	36.45	0	FC002	Tiffani	60	37.13	36.9051	35.21	0.372434		16473	0.179216		17	sv	No	0.0591		3	rgv2_r07
7.879	1.25	B0001	528.496	4	27.7329	173	22.4784	520-2-KB	522	EO_10	Steady-state	1	480	480	rgv2_r07	0.906788	650	40431.3	57561.3	59597.9	45774.4	54123.6	1.2575	54042.7	MEF	c:\users\evan\skydrive\projects\12.lightsensorcharacterization\experiments\rgv2\rgv2_r07\measurements\flow\fcs\Cells044.fcs	0.8	36.45	36.45	36.45	0	FC002	Tiffani	60	37.13	36.9051	35.21	0.372434		16444	0.151616		18	sv	No	0.0561		4	rgv2_r07
9.368	1.25	B0001	527.548	4	28.1023	175	22.4385	520-2-KB	521	EO_10	Steady-state	2	480	480	rgv2_r07	0.872326	650	45517.6	62036.7	67044.3	54123.6	72227.6	1.1462	58484.5	MEF	c:\users\evan\skydrive\projects\12.lightsensorcharacterization\experiments\rgv2\rgv2_r07\measurements\flow\fcs\Cells045.fcs	0.8	36.45	36.45	36.45	0	FC002	Tiffani	60	37.13	36.9051	35.21	0.372434		16428	0.118496		19	sv	No	0.0525		4	rgv2_r07
7.24	1.25	B0001	527.875	4	28.475	178	22.3677	520-2-KB	521.5	EO_10	Steady-state	3	480	480	rgv2_r07	2.02247	650	3072.27	3877.53	5519.59	2884.1	2778.69	1.34445	11163.2	MEF	c:\users\evan\skydrive\projects\12.lightsensorcharacterization\experiments\rgv2\rgv2_r07\measurements\flow\fcs\Cells046.fcs	0.8	36.45	36.45	36.45	0	FC002	Tiffani	60	37.13	36.9051	35.21	0.372434		16566	0.181976		20	sv	No	0.0594		4	rgv2_r07
8.862	1.25	B0001	528.362	4	28.2114	174	22.4067	520-2-KB	523	EO_10	Steady-state	4	480	480	rgv2_r07	0.896679	650	41781.1	59967.9	61951.3	47955.1	65198.3	1.2505	55550.4	MEF	c:\users\evan\skydrive\projects\12.lightsensorcharacterization\experiments\rgv2\rgv2_r07\measurements\flow\fcs\Cells047.fcs	0.8	36.45	36.45	36.45	0	FC002	Tiffani	60	37.13	36.9051	35.21	0.372434		16556	0.144256		21	sv	No	0.0553		4	rgv2_r07
9.671	1.25	B0001	527.702	4	28.0651	164	22.4597	520-2-KB	521	EO_10	Steady-state	5	480	480	rgv2_r07	0.800008	650	52394.3	64842.1	74237.7	62233.5	83050.2	1.04192	59390.7	MEF	c:\users\evan\skydrive\projects\12.lightsensorcharacterization\experiments\rgv2\rgv2_r07\measurements\flow\fcs\Cells048.fcs	0.8	36.45	36.45	36.45	0	FC002	Tiffani	60	37.13	36.9051	35.21	0.372434		16471	0.118496		22	sv	No	0.0525		4	rgv2_r07
10.641	1.25	B0001	531.154	4	32.5192	187	22.516	520-2-KB	525.5	EO_10	Steady-state	6	480	480	rgv2_r07	0.659609	650	89870	73373.9	111466	97288.7	91151.8	0.754187	73524	MEF	c:\users\evan\skydrive\projects\12.lightsensorcharacterization\experiments\rgv2\rgv2_r07\measurements\flow\fcs\Cells049.fcs	0.8	36.45	36.45	36.45	0	FC002	Tiffani	60	37.13	36.9051	35.21	0.372434		16447	0.104696		23	sv	No	0.051		4	rgv2_r07
8.445	1.25	B0001	530.734	4	30.901	209	22.453	520-2-KB	524.5	EO_11	Steady-state	1	480	480	rgv2_r07	0.709275	650	77207	71463.9	98909.4	85402	115034	0.836794	70154	MEF	c:\users\evan\skydrive\projects\12.lightsensorcharacterization\experiments\rgv2\rgv2_r07\measurements\flow\fcs\Cells050.fcs	0.8	36.45	36.45	36.45	0	FC002	Shannen	60	37.13	36.9051	35.21	0.372434		16546	0.119416		0	sv	No	0.0526		1	rgv2_r07
9.304	1.25	B0001	528.545	4	28.3716	183	22.5148	520-2-KB	522	EO_11	Steady-state	2	480	480	rgv2_r07	0.861741	650	47214.6	61521.2	67405.9	53622.2	65198.3	1.14731	58086.4	MEF	c:\users\evan\skydrive\projects\12.lightsensorcharacterization\experiments\rgv2\rgv2_r07\measurements\flow\fcs\Cells051.fcs	0.8	36.45	36.45	36.45	0	FC002	Shannen	60	37.13	36.9051	35.21	0.372434		16556	0.135056		1	sv	No	0.0543		1	rgv2_r07
10.277	1.25	B0001	528.507	4	28.2859	173	22.768	520-2-KB	522	EO_11	Steady-state	3	480	480	rgv2_r07	0.833926	650	51195.9	64242	72214.1	58853.1	80014.9	1.09157	60221.2	MEF	c:\users\evan\skydrive\projects\12.lightsensorcharacterization\experiments\rgv2\rgv2_r07\measurements\flow\fcs\Cells052.fcs	0.8	36.45	36.45	36.45	0	FC002	Shannen	60	37.13	36.9051	35.21	0.372434		16552	0.106536		2	sv	No	0.0512		1	rgv2_r07
10.796	1.25	B0001	527.65	4	28.0197	176	22.6504	520-2-KB	521	EO_11	Steady-state	4	480	480	rgv2_r07	0.684683	650	81836.6	70427.7	103689	90307.3	95494.3	0.779867	70993.9	MEF	c:\users\evan\skydrive\projects\12.lightsensorcharacterization\experiments\rgv2\rgv2_r07\measurements\flow\fcs\Cells053.fcs	0.8	36.45	36.45	36.45	0	FC002	Shannen	60	37.13	36.9051	35.21	0.372434		16481	0.103776		3	sv	No	0.0509		1	rgv2_r07
11.063	1.25	B0001	528.02	4	27.9795	191	22.5621	520-2-KB	521.5	EO_11	Steady-state	5	480	480	rgv2_r07	0.819568	650	54095.1	65448.5	75313.2	61656.9	80763.1	1.0615	61724.3	MEF	c:\users\evan\skydrive\projects\12.lightsensorcharacterization\experiments\rgv2\rgv2_r07\measurements\flow\fcs\Cells054.fcs	0.8	36.45	36.45	36.45	0	FC002	Shannen	60	37.13	36.9051	35.21	0.372434		16478	0.089976		4	sv	No	0.0494		1	rgv2_r07
10.148	1.25	B0001	529.062	4	28.2192	176	22.6526	520-2-KB	523	EO_11	Steady-state	6	480	480	rgv2_r07	0.855288	650	48754.4	64178.3	70381.6	56702.1	55140.7	1.13185	60196.6	MEF	c:\users\evan\skydrive\projects\12.lightsensorcharacterization\experiments\rgv2\rgv2_r07\measurements\flow\fcs\Cells055.fcs	0.8	36.45	36.45	36.45	0	FC002	Shannen	60	37.13	36.9051	35.21	0.372434		16472	0.104696		5	sv	No	0.051		1	rgv2_r07
8.517	1.25	B0001	527.855	4	28.0716	170	22.5174	520-2-KB	522	EO_11	Steady-state	1	480	480	rgv2_r07	0.787273	650	60920.5	67704.1	82154.2	68623.8	68943.2	0.986599	64677.8	MEF	c:\users\evan\skydrive\projects\12.lightsensorcharacterization\experiments\rgv2\rgv2_r07\measurements\flow\fcs\Cells056.fcs	0.8	36.45	36.45	36.45	0	FC002	Shannen	60	37.13	36.9051	35.21	0.372434		16576	0.130456		6	sv	No	0.0538		2	rgv2_r07
8.467	1.25	B0001	528.07	4	27.5324	179	22.6385	520-2-KB	522.5	EO_11	Steady-state	2	480	480	rgv2_r07	0.916588	650	39284.9	57661	58842.9	44930.1	54629.8	1.28335	53934.6	MEF	c:\users\evan\skydrive\projects\12.lightsensorcharacterization\experiments\rgv2\rgv2_r07\measurements\flow\fcs\Cells057.fcs	0.8	36.45	36.45	36.45	0	FC002	Shannen	60	37.13	36.9051	35.21	0.372434		16508	0.125856		7	sv	No	0.0533		2	rgv2_r07
9.31	1.25	B0001	529.613	4	28.8295	195	22.3204	520-2-KB	523.5	EO_11	Steady-state	3	480	480	rgv2_r07	0.911146	650	38646.6	59164.5	59473.3	45350.3	59403.5	1.30461	54188.9	MEF	c:\users\evan\skydrive\projects\12.lightsensorcharacterization\experiments\rgv2\rgv2_r07\measurements\flow\fcs\Cells058.fcs	0.8	36.45	36.45	36.45	0	FC002	Shannen	60	37.13	36.9051	35.21	0.372434		16562	0.121256		8	sv	No	0.0528		2	rgv2_r07
10.238	1.25	B0001	527.719	4	28.2639	175	22.6489	520-2-KB	521.5	EO_11	Steady-state	4	480	480	rgv2_r07	0.678326	650	86573.1	71274.2	107373	92864.6	110830	0.767507	72834	MEF	c:\users\evan\skydrive\projects\12.lightsensorcharacterization\experiments\rgv2\rgv2_r07\measurements\flow\fcs\Cells059.fcs	0.8	36.45	36.45	36.45	0	FC002	Shannen	60	37.13	36.9051	35.21	0.372434		16536	0.112056		9	sv	No	0.0518		2	rgv2_r07
9.848	1.25	B0001	529.708	4	28.8428	191	22.4066	520-2-KB	523.5	EO_11	Steady-state	5	480	480	rgv2_r07	0.841308	650	48163.6	61026.4	68068.9	55140.7	65808	1.10674	57266.9	MEF	c:\users\evan\skydrive\projects\12.lightsensorcharacterization\experiments\rgv2\rgv2_r07\measurements\flow\fcs\Cells060.fcs	0.8	36.45	36.45	36.45	0	FC002	Shannen	60	37.13	36.9051	35.21	0.372434		16536	0.118496		10	sv	No	0.0525		2	rgv2_r07
11.016	1.25	B0001	529.804	4	28.9635	185	22.7058	520-2-KB	524.5	EO_11	Steady-state	6	480	480	rgv2_r07	0.847772	650	47232.8	60430.9	66828.6	53622.2	68943.2	1.12698	56655.4	MEF	c:\users\evan\skydrive\projects\12.lightsensorcharacterization\experiments\rgv2\rgv2_r07\measurements\flow\fcs\Cells061.fcs	0.8	36.45	36.45	36.45	0	FC002	Shannen	60	37.13	36.9051	35.21	0.372434		16498	0.102856		11	sv	No	0.0508		2	rgv2_r07
7.991	1.25	B0001	530.129	4	29.2516	207	22.5335	520-2-KB	524	EO_11	Steady-state	1	480	480	rgv2_r07	1.0497	650	26217.9	41620.8	42090.7	28740.8	32137.3	1.44814	44182.8	MEF	c:\users\evan\skydrive\projects\12.lightsensorcharacterization\experiments\rgv2\rgv2_r07\measurements\flow\fcs\Cells062.fcs	0.8	36.45	36.45	36.45	0	FC002	Shannen	60	37.13	36.9051	35.21	0.372434		16565	0.141496		12	sv	No	0.055		3	rgv2_r07
8.718	1.25	B0001	527.996	4	28.1758	174	22.6622	520-2-KB	521	EO_11	Steady-state	2	480	480	rgv2_r07	0.899498	650	40872.3	57880.6	60324.9	46202.5	68304.4	1.25276	54262.1	MEF	c:\users\evan\skydrive\projects\12.lightsensorcharacterization\experiments\rgv2\rgv2_r07\measurements\flow\fcs\Cells063.fcs	0.8	36.45	36.45	36.45	0	FC002	Shannen	60	37.13	36.9051	35.21	0.372434		16558	0.127696		13	sv	No	0.0535		3	rgv2_r07
9.022	1.25	B0001	527.462	4	28.194	172	22.3348	520-2-KB	521.5	EO_11	Steady-state	3	480	480	rgv2_r07	0.881346	650	42956.2	59615.2	62742.2	48856.2	71558.5	1.22022	55297.6	MEF	c:\users\evan\skydrive\projects\12.lightsensorcharacterization\experiments\rgv2\rgv2_r07\measurements\flow\fcs\Cells064.fcs	0.8	36.45	36.45	36.45	0	FC002	Shannen	60	37.13	36.9051	35.21	0.372434		16568	0.122176		14	sv	No	0.0529		3	rgv2_r07
8.404	1.25	B0001	528.519	4	27.9759	177	22.4668	520-2-KB	523	EO_11	Steady-state	4	480	480	rgv2_r07	1.09731	650	19174.2	30794.7	31574.9	20943.8	23858.9	1.47035	34647.6	MEF	c:\users\evan\skydrive\projects\12.lightsensorcharacterization\experiments\rgv2\rgv2_r07\measurements\flow\fcs\Cells065.fcs	0.8	36.45	36.45	36.45	0	FC002	Shannen	60	37.13	36.9051	35.21	0.372434		16534	0.130456		15	sv	No	0.0538		3	rgv2_r07
9.725	1.25	B0001	528.541	4	28.411	175	22.524	520-2-KB	522.5	EO_11	Steady-state	5	480	480	rgv2_r07	0.874601	650	45397.5	62210.4	66082.8	52145.5	67671.6	1.19302	57796.1	MEF	c:\users\evan\skydrive\projects\12.lightsensorcharacterization\experiments\rgv2\rgv2_r07\measurements\flow\fcs\Cells066.fcs	0.8	36.45	36.45	36.45	0	FC002	Shannen	60	37.13	36.9051	35.21	0.372434		16545	0.118496		16	sv	No	0.0525		3	rgv2_r07
9.842	1.25	B0001	528.449	4	28.4579	177	22.5601	520-2-KB	521.5	EO_11	Steady-state	6	480	480	rgv2_r07	0.857144	650	48103.4	61566.4	67918.5	54123.6	86200.6	1.13751	58216	MEF	c:\users\evan\skydrive\projects\12.lightsensorcharacterization\experiments\rgv2\rgv2_r07\measurements\flow\fcs\Cells067.fcs	0.8	36.45	36.45	36.45	0	FC002	Shannen	60	37.13	36.9051	35.21	0.372434		16480	0.110216		17	sv	No	0.0516		3	rgv2_r07
7.492	1.25	B0001	527.919	4	27.6485	177	22.5182	520-2-KB	522	EO_11	Steady-state	1	480	480	rgv2_r07	1.20403	650	16827.6	28353.6	28978.7	18045.8	24082	1.5712	34891.2	MEF	c:\users\evan\skydrive\projects\12.lightsensorcharacterization\experiments\rgv2\rgv2_r07\measurements\flow\fcs\Cells068.fcs	0.8	36.45	36.45	36.45	0	FC002	Shannen	60	37.13	36.9051	35.21	0.372434		16571	0.151616		18	sv	No	0.0561		4	rgv2_r07
8.155	1.25	B0001	530.292	4	29.9196	189	22.4292	520-2-KB	523.5	EO_11	Steady-state	2	480	480	rgv2_r07	0.91349	650	38615.7	55869.8	57776.9	44101.4	66423.4	1.26685	52778.6	MEF	c:\users\evan\skydrive\projects\12.lightsensorcharacterization\experiments\rgv2\rgv2_r07\measurements\flow\fcs\Cells069.fcs	0.8	36.45	36.45	36.45	0	FC002	Shannen	60	37.13	36.9051	35.21	0.372434		16485	0.136896		19	sv	No	0.0545		4	rgv2_r07
8.792	1.25	B0001	527.651	4	27.8541	178	22.4195	520-2-KB	521.5	EO_11	Steady-state	3	480	480	rgv2_r07	0.86141	650	45928.6	61713.8	66248.6	52633.2	67044.6	1.17253	57067.2	MEF	c:\users\evan\skydrive\projects\12.lightsensorcharacterization\experiments\rgv2\rgv2_r07\measurements\flow\fcs\Cells070.fcs	0.8	36.45	36.45	36.45	0	FC002	Shannen	60	37.13	36.9051	35.21	0.372434		16428	0.115736		20	sv	No	0.0522		4	rgv2_r07
10.607	1.25	B0001	528.452	4	27.8386	178	22.6106	520-2-KB	522	EO_11	Steady-state	4	480	480	rgv2_r07	0.687026	650	85071.6	72988	107249	92864.6	98198.5	0.785962	73682.5	MEF	c:\users\evan\skydrive\projects\12.lightsensorcharacterization\experiments\rgv2\rgv2_r07\measurements\flow\fcs\Cells071.fcs	0.8	36.45	36.45	36.45	0	FC002	Shannen	60	37.13	36.9051	35.21	0.372434		16448	0.087216		21	sv	No	0.0491		4	rgv2_r07
11.511	1.25	B0001	529.345	4	28.7302	189	22.1752	520-2-KB	523	EO_11	Steady-state	5	480	480	rgv2_r07	0.78716	650	55335.8	65098.2	75925.1	63995.8	74967.6	1.01723	59765.3	MEF	c:\users\evan\skydrive\projects\12.lightsensorcharacterization\experiments\rgv2\rgv2_r07\measurements\flow\fcs\Cells072.fcs	0.8	36.45	36.45	36.45	0	FC002	Shannen	60	37.13	36.9051	35.21	0.372434		16457	0.081696		22	sv	No	0.0485		4	rgv2_r07
9.568	1.25	B0001	528.849	4	28.142	175	22.4578	520-2-KB	523	EO_11	Steady-state	6	480	480	rgv2_r07	0.863233	650	48395.1	62677.2	68942.1	55140.7	71558.5	1.13668	59513.1	MEF	c:\users\evan\skydrive\projects\12.lightsensorcharacterization\experiments\rgv2\rgv2_r07\measurements\flow\fcs\Cells073.fcs	0.8	36.45	36.45	36.45	0	FC002	Shannen	60	37.13	36.9051	35.21	0.372434		16392	0.108376		23	sv	No	0.0514		4	rgv2_r07
7.803	1.25	B0001	529.801	4	29.225	206	22.46	520-2-KB	523.5	EO_12	Steady-state	1	480	480	rgv2_r07	0.73401	650	69271	69240.6	91637	78539.1	73584.9	0.881607	67262.5	MEF	c:\users\evan\skydrive\projects\12.lightsensorcharacterization\experiments\rgv2\rgv2_r07\measurements\flow\fcs\Cells074.fcs	0.8	36.45	36.45	36.45	0	FC002	Jennie	60	37.13	36.9051	35.21	0.372434		16634	0.133216		0	sv	No	0.0541		1	rgv2_r07
8.044	1.25	B0001	529.364	4	28.2997	202	22.3622	520-2-KB	523.5	EO_12	Steady-state	2	480	480	rgv2_r07	0.896968	650	41402.5	58421.8	61085.1	47070.6	72903.1	1.24115	54791.4	MEF	c:\users\evan\skydrive\projects\12.lightsensorcharacterization\experiments\rgv2\rgv2_r07\measurements\flow\fcs\Cells075.fcs	0.8	36.45	36.45	36.45	0	FC002	Jennie	60	37.13	36.9051	35.21	0.372434		16574	0.147016		1	sv	No	0.0556		1	rgv2_r07
10.683	1.25	B0001	527.426	4	27.8863	184	22.57	520-2-KB	521	EO_12	Steady-state	3	480	480	rgv2_r07	0.709284	650	75216	70305	97777.6	85402	94609.6	0.823224	69352.1	MEF	c:\users\evan\skydrive\projects\12.lightsensorcharacterization\experiments\rgv2\rgv2_r07\measurements\flow\fcs\Cells076.fcs	0.8	36.45	36.45	36.45	0	FC002	Jennie	60	37.13	36.9051	35.21	0.372434		16508	0.103776		2	sv	No	0.0509		1	rgv2_r07
10.245	1.25	B0001	527.755	4	28.1122	176	22.5678	520-2-KB	521.5	EO_12	Steady-state	4	480	480	rgv2_r07	0.680376	650	81902.9	72737.5	103781	90307.3	112912	0.805444	70610.3	MEF	c:\users\evan\skydrive\projects\12.lightsensorcharacterization\experiments\rgv2\rgv2_r07\measurements\flow\fcs\Cells077.fcs	0.8	36.45	36.45	36.45	0	FC002	Jennie	60	37.13	36.9051	35.21	0.372434		16508	0.111136		3	sv	No	0.0517		1	rgv2_r07
10.647	1.25	B0001	528.419	4	27.7437	181	22.5787	520-2-KB	521.5	EO_12	Steady-state	5	480	480	rgv2_r07	0.850826	650	48739.5	63855	69775	56176.8	87820.4	1.13668	59366.4	MEF	c:\users\evan\skydrive\projects\12.lightsensorcharacterization\experiments\rgv2\rgv2_r07\measurements\flow\fcs\Cells078.fcs	0.8	36.45	36.45	36.45	0	FC002	Jennie	60	37.13	36.9051	35.21	0.372434		16459	0.089976		4	sv	No	0.0494		1	rgv2_r07
12.282	1.25	B0001	527.491	4	28.2335	187	22.4998	520-2-KB	521	EO_12	Steady-state	6	480	480	rgv2_r07	0.698419	650	78357.6	71259.7	101022	87820.4	104810	0.811426	70556	MEF	c:\users\evan\skydrive\projects\12.lightsensorcharacterization\experiments\rgv2\rgv2_r07\measurements\flow\fcs\Cells079.fcs	0.8	36.45	36.45	36.45	0	FC002	Jennie	60	37.13	36.9051	35.21	0.372434		16464	0.086296		5	sv	No	0.049		1	rgv2_r07
8.536	1.25	B0001	528.216	4	27.5722	183	22.7032	520-2-KB	522	EO_12	Steady-state	1	480	480	rgv2_r07	0.788052	650	58090.7	67162.8	80331.4	67671.6	88641.6	0.992482	63305.3	MEF	c:\users\evan\skydrive\projects\12.lightsensorcharacterization\experiments\rgv2\rgv2_r07\measurements\flow\fcs\Cells080.fcs	0.8	36.45	36.45	36.45	0	FC002	Jennie	60	37.13	36.9051	35.21	0.372434		16644	0.133216		6	sv	No	0.0541		2	rgv2_r07
8.578	1.25	B0001	529.482	4	28.3309	206	22.5599	520-2-KB	523.5	EO_12	Steady-state	2	480	480	rgv2_r07	0.942363	650	39349.5	57331.9	59026.3	44513.9	84610.7	1.28796	55624.2	MEF	c:\users\evan\skydrive\projects\12.lightsensorcharacterization\experiments\rgv2\rgv2_r07\measurements\flow\fcs\Cells081.fcs	0.8	36.45	36.45	36.45	0	FC002	Jennie	60	37.13	36.9051	35.21	0.372434		16505	0.127696		7	sv	No	0.0535		2	rgv2_r07
9.024	1.25	B0001	528.519	4	28.4491	179	22.7149	520-2-KB	522.5	EO_12	Steady-state	3	480	480	rgv2_r07	0.788536	650	55528.9	65098.2	75844.6	63402.9	87006.7	1.02674	59806.3	MEF	c:\users\evan\skydrive\projects\12.lightsensorcharacterization\experiments\rgv2\rgv2_r07\measurements\flow\fcs\Cells082.fcs	0.8	36.45	36.45	36.45	0	FC002	Jennie	60	37.13	36.9051	35.21	0.372434		16521	0.119416		8	sv	No	0.0526		2	rgv2_r07
8.837	1.25	B0001	527.919	4	28.2147	175	22.4886	520-2-KB	522	EO_12	Steady-state	4	480	480	rgv2_r07	0.676887	650	85266.9	72988	106626	92864.6	100979	0.785962	72173.5	MEF	c:\users\evan\skydrive\projects\12.lightsensorcharacterization\experiments\rgv2\rgv2_r07\measurements\flow\fcs\Cells083.fcs	0.8	36.45	36.45	36.45	0	FC002	Jennie	60	37.13	36.9051	35.21	0.372434		16402	0.113896		9	sv	No	0.052		2	rgv2_r07
9.112	1.25	B0001	528.978	4	28.2189	174	22.6831	520-2-KB	522.5	EO_12	Steady-state	5	480	480	rgv2_r07	0.899423	650	41267.9	56904.2	60304.5	47070.6	52145.5	1.20891	54239.2	MEF	c:\users\evan\skydrive\projects\12.lightsensorcharacterization\experiments\rgv2\rgv2_r07\measurements\flow\fcs\Cells084.fcs	0.8	36.45	36.45	36.45	0	FC002	Jennie	60	37.13	36.9051	35.21	0.372434		16469	0.147016		10	sv	No	0.0556		2	rgv2_r07
9.957	1.25	B0001	527.527	4	27.9342	177	22.657	520-2-KB	521	EO_12	Steady-state	6	480	480	rgv2_r07	0.708405	650	76443	71463.9	98669.5	85402	94609.6	0.836794	69898	MEF	c:\users\evan\skydrive\projects\12.lightsensorcharacterization\experiments\rgv2\rgv2_r07\measurements\flow\fcs\Cells085.fcs	0.8	36.45	36.45	36.45	0	FC002	Jennie	60	37.13	36.9051	35.21	0.372434		16531	0.112976		11	sv	No	0.0519		2	rgv2_r07
7.495	1.25	B0001	528.597	4	27.9141	178	22.6238	520-2-KB	522.5	EO_12	Steady-state	1	480	480	rgv2_r07	1.17112	650	17280.1	27540.1	28971.4	18556.8	20367	1.4841	33929.1	MEF	c:\users\evan\skydrive\projects\12.lightsensorcharacterization\experiments\rgv2\rgv2_r07\measurements\flow\fcs\Cells086.fcs	0.8	36.45	36.45	36.45	0	FC002	Jennie	60	37.13	36.9051	35.21	0.372434		16594	0.153456		12	sv	No	0.0563		3	rgv2_r07
8.116	1.25	B0001	527.838	4	28.0744	173	22.6342	520-2-KB	521.5	EO_12	Steady-state	2	480	480	rgv2_r07	0.929748	650	37948.9	57736.6	58192.6	44101.4	55656.3	1.30918	54104.5	MEF	c:\users\evan\skydrive\projects\12.lightsensorcharacterization\experiments\rgv2\rgv2_r07\measurements\flow\fcs\Cells087.fcs	0.8	36.45	36.45	36.45	0	FC002	Jennie	60	37.13	36.9051	35.21	0.372434		16521	0.129536		13	sv	No	0.0537		3	rgv2_r07
8.704	1.25	B0001	527.285	4	28.1264	174	22.429	520-2-KB	521	EO_12	Steady-state	3	480	480	rgv2_r07	1.00761	650	31973.6	48710.5	50188	35935.1	42887	1.35551	50570	MEF	c:\users\evan\skydrive\projects\12.lightsensorcharacterization\experiments\rgv2\rgv2_r07\measurements\flow\fcs\Cells088.fcs	0.8	36.45	36.45	36.45	0	FC002	Jennie	60	37.13	36.9051	35.21	0.372434		16516	0.121256		14	sv	No	0.0528		3	rgv2_r07
8.02	1.25	B0001	530.531	4	31.5296	191	22.5479	520-2-KB	525.5	EO_12	Steady-state	4	480	480	rgv2_r07	1.45608	650	8264.36	12949.7	14793.7	8180.25	6983.04	1.58304	21540.8	MEF	c:\users\evan\skydrive\projects\12.lightsensorcharacterization\experiments\rgv2\rgv2_r07\measurements\flow\fcs\Cells089.fcs	0.8	36.45	36.45	36.45	0	FC002	Jennie	60	37.13	36.9051	35.21	0.372434		16574	0.143336		15	sv	No	0.0552		3	rgv2_r07
9.019	1.25	B0001	528.427	4	28.3851	172	22.6054	520-2-KB	522	EO_12	Steady-state	5	480	480	rgv2_r07	0.878794	650	44202.7	59698.6	63762.6	49313.1	49313.1	1.2106	56034.2	MEF	c:\users\evan\skydrive\projects\12.lightsensorcharacterization\experiments\rgv2\rgv2_r07\measurements\flow\fcs\Cells090.fcs	0.8	36.45	36.45	36.45	0	FC002	Jennie	60	37.13	36.9051	35.21	0.372434		16514	0.119416		16	sv	No	0.0526		3	rgv2_r07
9.414	1.25	B0001	527.622	4	28.1991	191	22.4465	520-2-KB	521	EO_12	Steady-state	6	480	480	rgv2_r07	0.984795	650	28556.7	43854.7	44342.3	31252.3	33668.3	1.40325	43668.1	MEF	c:\users\evan\skydrive\projects\12.lightsensorcharacterization\experiments\rgv2\rgv2_r07\measurements\flow\fcs\Cells091.fcs	0.8	36.45	36.45	36.45	0	FC002	Jennie	60	37.13	36.9051	35.21	0.372434		16559	0.114816		17	sv	No	0.0521		3	rgv2_r07
7.238	1.25	B0001	530.663	4	30.9494	206	22.364	520-2-KB	524	EO_12	Steady-state	1	480	480	rgv2_r07	1.48736	650	7075.9	11601.9	12917	6918.34	5637.25	1.67698	19212.3	MEF	c:\users\evan\skydrive\projects\12.lightsensorcharacterization\experiments\rgv2\rgv2_r07\measurements\flow\fcs\Cells092.fcs	0.8	36.45	36.45	36.45	0	FC002	Jennie	60	37.13	36.9051	35.21	0.372434		16619	0.148856		18	sv	No	0.0558		4	rgv2_r07
8.517	1.25	B0001	527.88	4	27.9234	182	22.5842	520-2-KB	521	EO_12	Steady-state	2	480	480	rgv2_r07	0.905796	650	40422.6	57776.2	59952.9	46202.5	71558.5	1.2505	54305.1	MEF	c:\users\evan\skydrive\projects\12.lightsensorcharacterization\experiments\rgv2\rgv2_r07\measurements\flow\fcs\Cells093.fcs	0.8	36.45	36.45	36.45	0	FC002	Jennie	60	37.13	36.9051	35.21	0.372434		16583	0.147016		19	sv	No	0.0556		4	rgv2_r07
8.161	1.25	B0001	527.429	4	27.902	173	22.579	520-2-KB	521.5	EO_12	Steady-state	3	480	480	rgv2_r07	1.02056	650	25901	41235.1	41311.6	28474.5	28740.8	1.44814	42160.8	MEF	c:\users\evan\skydrive\projects\12.lightsensorcharacterization\experiments\rgv2\rgv2_r07\measurements\flow\fcs\Cells094.fcs	0.8	36.45	36.45	36.45	0	FC002	Jennie	60	37.13	36.9051	35.21	0.372434		16472	0.132296		20	sv	No	0.054		4	rgv2_r07
10.166	1.25	B0001	528.091	4	27.7546	178	22.6251	520-2-KB	522	EO_12	Steady-state	4	480	480	rgv2_r07	0.697026	650	80179	72295.9	101191	87820.4	95494.3	0.823224	70532.8	MEF	c:\users\evan\skydrive\projects\12.lightsensorcharacterization\experiments\rgv2\rgv2_r07\measurements\flow\fcs\Cells095.fcs	0.8	36.45	36.45	36.45	0	FC002	Jennie	60	37.13	36.9051	35.21	0.372434		16520	0.101936		21	sv	No	0.0507		4	rgv2_r07
9.784	1.25	B0001	530.147	4	29.85	187	22.229	520-2-KB	524	EO_12	Steady-state	5	480	480	rgv2_r07	0.861837	650	45659.6	61142	65499.1	52145.5	73584.9	1.17253	56449.6	MEF	c:\users\evan\skydrive\projects\12.lightsensorcharacterization\experiments\rgv2\rgv2_r07\measurements\flow\fcs\Cells096.fcs	0.8	36.45	36.45	36.45	0	FC002	Jennie	60	37.13	36.9051	35.21	0.372434		16487	0.099176		22	sv	No	0.0504		4	rgv2_r07
10.108	1.25	B0001	528.46	4	27.9476	179	22.3809	520-2-KB	522.5	EO_12	Steady-state	6	480	480	rgv2_r07	0.738791	650	65694.4	68398.6	87667.7	75668.6	98198.5	0.903923	64768.1	MEF	c:\users\evan\skydrive\projects\12.lightsensorcharacterization\experiments\rgv2\rgv2_r07\measurements\flow\fcs\Cells097.fcs	0.8	36.45	36.45	36.45	0	FC002	Jennie	60	37.13	36.9051	35.21	0.372434		16511	0.105616		23	sv	No	0.0511		4	rgv2_r07
7.717	0	B0001	528.675	4	28.7204	198	22.1984	520-2-KB	522.5	EO_09	Steady-state	1	480	480	rgv2_r06	0.728537	650	70497.7	69184	91888.1	79372.9	83922.3	0.871632	66943.9	MEF	c:\users\evan\skydrive\projects\12.lightsensorcharacterization\experiments\rgv2\rgv2_r06\measurements\flow\fcs\Cells002.fcs	0.8	36.97	36.8372	36.07	0.180798	FC002	Tori	60	37.11	36.9361	35.59	0.284036		16691	0.145176		0	sv	No	0.0554		1	rgv2_r06
8.482	0	B0001	529.519	4	28.6425	201	22.5344	520-2-KB	523.5	EO_09	Steady-state	2	480	480	rgv2_r06	1.85921	650	3895.41	5831.8	7614.53	3566.6	2853.87	1.63511	14157	MEF	c:\users\evan\skydrive\projects\12.lightsensorcharacterization\experiments\rgv2\rgv2_r06\measurements\flow\fcs\Cells003.fcs	0.8	36.97	36.8372	36.07	0.180798	FC002	Tori	60	37.11	36.9361	35.59	0.284036		16615	0.125856		1	sv	No	0.0533		1	rgv2_r06
10.001	0	B0001	528.631	4	28.0792	168	22.5361	520-2-KB	522.5	EO_09	Steady-state	3	480	480	rgv2_r06	0.957033	650	35192.1	54672.5	54719.5	40288.1	51772.6	1.35704	52368.4	MEF	c:\users\evan\skydrive\projects\12.lightsensorcharacterization\experiments\rgv2\rgv2_r06\measurements\flow\fcs\Cells004.fcs	0.8	36.97	36.8372	36.07	0.180798	FC002	Tori	60	37.11	36.9361	35.59	0.284036		16665	0.101016		2	sv	No	0.0506		1	rgv2_r06
11.262	0	B0001	529.109	4	28.6376	172	22.6213	520-2-KB	522.5	EO_09	Steady-state	4	480	480	rgv2_r06	0.688254	650	86643.7	74381.7	109923	94693.9	101056	0.785497	75654.6	MEF	c:\users\evan\skydrive\projects\12.lightsensorcharacterization\experiments\rgv2\rgv2_r06\measurements\flow\fcs\Cells005.fcs	0.8	36.97	36.8372	36.07	0.180798	FC002	Tori	60	37.11	36.9361	35.59	0.284036		16615	0.098256		3	sv	No	0.0503		1	rgv2_r06
9.548	0	B0001	531.1	4	27.9383	178	22.2301	520-2-KB	525.5	EO_09	Steady-state	5	480	480	rgv2_r06	2.07696	650	3650.39	5249.67	7222.46	3311.17	2649.48	1.58544	15000.7	MEF	c:\users\evan\skydrive\projects\12.lightsensorcharacterization\experiments\rgv2\rgv2_r06\measurements\flow\fcs\Cells006.fcs	0.8	36.97	36.8372	36.07	0.180798	FC002	Tori	60	37.11	36.9361	35.59	0.284036		16644	0.109296		4	sv	No	0.0515		1	rgv2_r06
7.815	0	B0001	527.4	4	28.1382	171	22.5362	520-2-KB	521	EO_09	Steady-state	6	480	480	rgv2_r06	1.2328	650	17288.5	31317.8	31172.7	18984.9	27021.3	1.64962	38429.7	MEF	c:\users\evan\skydrive\projects\12.lightsensorcharacterization\experiments\rgv2\rgv2_r06\measurements\flow\fcs\Cells007.fcs	0.8	36.97	36.8372	36.07	0.180798	FC002	Tori	60	37.11	36.9361	35.59	0.284036		16544	0.175536		5	sv	No	0.0587		1	rgv2_r06
7.919	0	B0001	527.855	4	28.1119	172	22.7032	520-2-KB	521.5	EO_09	Steady-state	1	480	480	rgv2_r06	0.826782	650	47920	61559.6	67268.9	54233.9	83146.4	1.13508	55616.7	MEF	c:\users\evan\skydrive\projects\12.lightsensorcharacterization\experiments\rgv2\rgv2_r06\measurements\flow\fcs\Cells008.fcs	0.8	36.97	36.8372	36.07	0.180798	FC002	Tori	60	37.11	36.9361	35.59	0.284036		16685	0.174616		6	sv	No	0.0586		2	rgv2_r06
7.619	0	B0001	528.492	4	28.2188	191	22.5457	520-2-KB	521.5	EO_09	Steady-state	2	480	480	rgv2_r06	2.67103	650	1550.53	1763.33	2668.48	1448.57	1760.58	1.2173	7127.58	MEF	c:\users\evan\skydrive\projects\12.lightsensorcharacterization\experiments\rgv2\rgv2_r06\measurements\flow\fcs\Cells009.fcs	0.8	36.97	36.8372	36.07	0.180798	FC002	Tori	60	37.11	36.9361	35.59	0.284036		16672	0.188416		7	sv	No	0.0601		2	rgv2_r06
8.985	0	B0001	528.275	4	28.1058	173	22.7084	520-2-KB	521.5	EO_09	Steady-state	3	480	480	rgv2_r06	1.50534	650	8174.57	14254.1	15395.6	8152.62	9029.7	1.74841	23175.7	MEF	c:\users\evan\skydrive\projects\12.lightsensorcharacterization\experiments\rgv2\rgv2_r06\measurements\flow\fcs\Cells010.fcs	0.8	36.97	36.8372	36.07	0.180798	FC002	Tori	60	37.11	36.9361	35.59	0.284036		16560	0.133216		8	sv	No	0.0541		2	rgv2_r06
10.942	0	B0001	530.443	4	31.6792	190	22.5165	520-2-KB	525.5	EO_09	Steady-state	4	480	480	rgv2_r06	0.639299	650	97728.5	75566.2	119663	103912	95577.6	0.727216	76500.6	MEF	c:\users\evan\skydrive\projects\12.lightsensorcharacterization\experiments\rgv2\rgv2_r06\measurements\flow\fcs\Cells011.fcs	0.8	36.97	36.8372	36.07	0.180798	FC002	Tori	60	37.11	36.9361	35.59	0.284036		16544	0.104696		9	sv	No	0.051		2	rgv2_r06
8.054	0	B0001	528.216	4	28.2028	172	22.5529	520-2-KB	522	EO_09	Steady-state	5	480	480	rgv2_r06	1.59946	650	6939.63	11860.2	13182.4	6645.77	5467.98	1.78462	21084.7	MEF	c:\users\evan\skydrive\projects\12.lightsensorcharacterization\experiments\rgv2\rgv2_r06\measurements\flow\fcs\Cells012.fcs	0.8	36.97	36.8372	36.07	0.180798	FC002	Tori	60	37.11	36.9361	35.59	0.284036		16572	0.159896		10	sv	No	0.057		2	rgv2_r06
8.717	0	B0001	528.661	4	28.2755	176	22.523	520-2-KB	522	EO_09	Steady-state	6	480	480	rgv2_r06	0.911307	650	40812.8	60415.5	61553.8	47180	66530.8	1.28053	56094.4	MEF	c:\users\evan\skydrive\projects\12.lightsensorcharacterization\experiments\rgv2\rgv2_r06\measurements\flow\fcs\Cells013.fcs	0.8	36.97	36.8372	36.07	0.180798	FC002	Tori	60	37.11	36.9361	35.59	0.284036		16612	0.174616		11	sv	No	0.0586		2	rgv2_r06
7.587	0	B0001	528.486	4	28.1714	169	22.5666	520-2-KB	523	EO_09	Steady-state	1	480	480	rgv2_r06	1.73182	650	4525.01	6683.75	8293.64	4255.04	3131.67	1.57078	14363.1	MEF	c:\users\evan\skydrive\projects\12.lightsensorcharacterization\experiments\rgv2\rgv2_r06\measurements\flow\fcs\Cells014.fcs	0.8	36.97	36.8372	36.07	0.180798	FC002	Tori	60	37.11	36.9361	35.59	0.284036		16509	0.158056		12	sv	No	0.0568		3	rgv2_r06
7.65	0	B0001	530.968	4	27.9332	177	22.4027	520-2-KB	525	EO_09	Steady-state	2	480	480	rgv2_r06	1.82805	650	1219.98	1316.12	1942.17	1127.24	821.965	1.16756	3550.38	MEF	c:\users\evan\skydrive\projects\12.lightsensorcharacterization\experiments\rgv2\rgv2_r06\measurements\flow\fcs\Cells015.fcs	0.8	36.97	36.8372	36.07	0.180798	FC002	Tori	60	37.11	36.9361	35.59	0.284036		16544	0.178296		13	sv	No	0.059		3	rgv2_r06
7.546	0	B0001	528.015	4	28.0046	169	22.6886	520-2-KB	522	EO_09	Steady-state	3	480	480	rgv2_r06	2.10772	650	1434.11	1622.47	2368.94	1344.82	953.675	1.20646	4993.07	MEF	c:\users\evan\skydrive\projects\12.lightsensorcharacterization\experiments\rgv2\rgv2_r06\measurements\flow\fcs\Cells016.fcs	0.8	36.97	36.8372	36.07	0.180798	FC002	Tori	60	37.11	36.9361	35.59	0.284036		16603	0.185656		14	sv	No	0.0598		3	rgv2_r06
7.234	0	B0001	527.337	4	28.087	173	22.5294	520-2-KB	521	EO_09	Steady-state	4	480	480	rgv2_r06	1.97319	650	1142.93	1171.91	1815.71	1056.27	1017.75	1.10948	3582.73	MEF	c:\users\evan\skydrive\projects\12.lightsensorcharacterization\experiments\rgv2\rgv2_r06\measurements\flow\fcs\Cells017.fcs	0.8	36.97	36.8372	36.07	0.180798	FC002	Tori	60	37.11	36.9361	35.59	0.284036		16567	0.186576		15	sv	No	0.0599		3	rgv2_r06
7.97	0	B0001	527.572	4	28.3546	169	22.6354	520-2-KB	521	EO_09	Steady-state	5	480	480	rgv2_r06	2.33467	650	1095.03	1120.95	1741.74	1017.75	791.984	1.1014	4066.39	MEF	c:\users\evan\skydrive\projects\12.lightsensorcharacterization\experiments\rgv2\rgv2_r06\measurements\flow\fcs\Cells018.fcs	0.8	36.97	36.8372	36.07	0.180798	FC002	Tori	60	37.11	36.9361	35.59	0.284036		16578	0.169096		16	sv	No	0.058		3	rgv2_r06
7.881	0	B0001	528.111	4	28.0591	194	22.6077	520-2-KB	521.5	EO_09	Steady-state	6	480	480	rgv2_r06	2.10348	650	1101.71	1092.68	1715.78	1017.75	791.984	1.07363	3609.12	MEF	c:\users\evan\skydrive\projects\12.lightsensorcharacterization\experiments\rgv2\rgv2_r06\measurements\flow\fcs\Cells019.fcs	0.8	36.97	36.8372	36.07	0.180798	FC002	Tori	60	37.11	36.9361	35.59	0.284036		16624	0.174616		17	sv	No	0.0586		3	rgv2_r06
6.815	0	B0001	527.536	4	28.1501	172	22.4446	520-2-KB	521.5	EO_09	Steady-state	1	480	480	rgv2_r06	2.14338	650	1155.06	1232.55	1861.29	1066.13	1225.53	1.1561	3989.46	MEF	c:\users\evan\skydrive\projects\12.lightsensorcharacterization\experiments\rgv2\rgv2_r06\measurements\flow\fcs\Cells020.fcs	0.8	36.97	36.8372	36.07	0.180798	FC002	Tori	60	37.11	36.9361	35.59	0.284036		16554	0.207736		18	sv	No	0.0622		4	rgv2_r06
8.456	0	B0001	528.619	4	28.1715	174	22.3459	520-2-KB	523	EO_09	Steady-state	2	480	480	rgv2_r06	2.78311	650	1364.22	1478.68	2580.88	1225.53	1056.27	1.20657	7182.88	MEF	c:\users\evan\skydrive\projects\12.lightsensorcharacterization\experiments\rgv2\rgv2_r06\measurements\flow\fcs\Cells021.fcs	0.8	36.97	36.8372	36.07	0.180798	FC002	Tori	60	37.11	36.9361	35.59	0.284036		16478	0.147936		19	sv	No	0.0557		4	rgv2_r06
9.274	0	B0001	527.981	4	28.198	165	22.6018	520-2-KB	521.5	EO_09	Steady-state	3	480	480	rgv2_r06	2.25061	650	1351.8	1464.77	2297.62	1236.97	869.078	1.18416	5171.04	MEF	c:\users\evan\skydrive\projects\12.lightsensorcharacterization\experiments\rgv2\rgv2_r06\measurements\flow\fcs\Cells022.fcs	0.8	36.97	36.8372	36.07	0.180798	FC002	Tori	60	37.11	36.9361	35.59	0.284036		16528	0.128616		20	sv	No	0.0536		4	rgv2_r06
12.381	0	B0001	528.419	4	27.6878	179	22.6025	520-2-KB	522	EO_09	Steady-state	4	480	480	rgv2_r06	0.695104	650	82439.7	74149.5	107362	92950.9	101999	0.797728	74628.1	MEF	c:\users\evan\skydrive\projects\12.lightsensorcharacterization\experiments\rgv2\rgv2_r06\measurements\flow\fcs\Cells023.fcs	0.8	36.97	36.8372	36.07	0.180798	FC002	Tori	60	37.11	36.9361	35.59	0.284036		16608	0.092736		21	sv	No	0.0497		4	rgv2_r06
8.12	0	B0001	527.763	4	28.1257	172	22.5348	520-2-KB	521.5	EO_09	Steady-state	5	480	480	rgv2_r06	2.21605	650	2403.32	2939.76	4415.18	2241.53	2220.81	1.31149	9784.28	MEF	c:\users\evan\skydrive\projects\12.lightsensorcharacterization\experiments\rgv2\rgv2_r06\measurements\flow\fcs\Cells024.fcs	0.8	36.97	36.8372	36.07	0.180798	FC002	Tori	60	37.11	36.9361	35.59	0.284036		16489	0.152536		22	sv	No	0.0562		4	rgv2_r06
8.329	0	B0001	528.648	4	28.0326	172	22.4241	520-2-KB	522.5	EO_09	Steady-state	6	480	480	rgv2_r06	1.24489	650	14702.4	26071.3	26476.1	15913.2	23506.8	1.63834	32959.8	MEF	c:\users\evan\skydrive\projects\12.lightsensorcharacterization\experiments\rgv2\rgv2_r06\measurements\flow\fcs\Cells025.fcs	0.8	36.97	36.8372	36.07	0.180798	FC002	Tori	60	37.11	36.9361	35.59	0.284036		16501	0.170016		23	sv	No	0.0581		4	rgv2_r06
8.398	0	B0001	528.293	4	27.6079	175	22.6199	520-2-KB	522.5	EO_10	Steady-state	1	480	480	rgv2_r06	0.704383	650	76811	70236.6	98377.5	84705.5	104881	0.829186	69295.4	MEF	c:\users\evan\skydrive\projects\12.lightsensorcharacterization\experiments\rgv2\rgv2_r06\measurements\flow\fcs\Cells026.fcs	0.8	36.97	36.8372	36.07	0.180798	FC002	Tiffani	60	37.11	36.9361	35.59	0.284036		16725	0.113896		0	sv	No	0.052		1	rgv2_r06
10.541	0	B0001	527.524	4	28.1777	174	22.6044	520-2-KB	521.5	EO_10	Steady-state	2	480	480	rgv2_r06	0.790208	650	58501.5	68457.3	81002.8	67778.4	85496	1.01002	64009.1	MEF	c:\users\evan\skydrive\projects\12.lightsensorcharacterization\experiments\rgv2\rgv2_r06\measurements\flow\fcs\Cells027.fcs	0.8	36.97	36.8372	36.07	0.180798	FC002	Tiffani	60	37.11	36.9361	35.59	0.284036		16726	0.101016		1	sv	No	0.0506		1	rgv2_r06
7.492	0	B0001	531.056	4	27.6783	177	22.6394	520-2-KB	525	EO_10	Steady-state	3	480	480	rgv2_r06	2.65021	650	1352.18	1485.49	2297.94	1260.16	1214.2	1.17881	6090.04	MEF	c:\users\evan\skydrive\projects\12.lightsensorcharacterization\experiments\rgv2\rgv2_r06\measurements\flow\fcs\Cells028.fcs	0.8	36.97	36.8372	36.07	0.180798	FC002	Tiffani	60	37.11	36.9361	35.59	0.284036		16576	0.174616		2	sv	No	0.0586		1	rgv2_r06
9.674	0	B0001	528.188	4	28.2414	173	22.3711	520-2-KB	522	EO_10	Steady-state	4	480	480	rgv2_r06	0.704907	650	75940.6	70079.4	96922.1	83922.3	93818.3	0.835051	68321.1	MEF	c:\users\evan\skydrive\projects\12.lightsensorcharacterization\experiments\rgv2\rgv2_r06\measurements\flow\fcs\Cells029.fcs	0.8	36.97	36.8372	36.07	0.180798	FC002	Tiffani	60	37.11	36.9361	35.59	0.284036		16654	0.137816		3	sv	No	0.0546		1	rgv2_r06
9.165	0	B0001	528.161	4	28.4122	176	22.6102	520-2-KB	522	EO_10	Steady-state	5	480	480	rgv2_r06	0.942956	650	35362.9	53428	54485.8	40664.1	45038.8	1.31389	51377.7	MEF	c:\users\evan\skydrive\projects\12.lightsensorcharacterization\experiments\rgv2\rgv2_r06\measurements\flow\fcs\Cells030.fcs	0.8	36.97	36.8372	36.07	0.180798	FC002	Tiffani	60	37.11	36.9361	35.59	0.284036		16607	0.134136		4	sv	No	0.0542		1	rgv2_r06
8.331	0	B0001	528.112	4	28.0091	180	22.4413	520-2-KB	521	EO_10	Steady-state	6	480	480	rgv2_r06	2.94477	650	1241.94	1321.91	2156.93	1137.76	910.394	1.16186	6351.67	MEF	c:\users\evan\skydrive\projects\12.lightsensorcharacterization\experiments\rgv2\rgv2_r06\measurements\flow\fcs\Cells031.fcs	0.8	36.97	36.8372	36.07	0.180798	FC002	Tiffani	60	37.11	36.9361	35.59	0.284036		16586	0.160816		5	sv	No	0.0571		1	rgv2_r06
8.108	0	B0001	529.909	4	27.757	177	22.4522	520-2-KB	524.5	EO_10	Steady-state	1	480	480	rgv2_r06	0.835244	650	53985.8	66432.5	75878.6	61766	81615.9	1.07555	63377.1	MEF	c:\users\evan\skydrive\projects\12.lightsensorcharacterization\experiments\rgv2\rgv2_r06\measurements\flow\fcs\Cells032.fcs	0.8	36.97	36.8372	36.07	0.180798	FC002	Tiffani	60	37.11	36.9361	35.59	0.284036		16610	0.152536		6	sv	No	0.0562		2	rgv2_r06
9.129	0	B0001	527.946	4	28.4965	171	22.4483	520-2-KB	522	EO_10	Steady-state	2	480	480	rgv2_r06	1.18943	650	18061.7	31089.1	31321.5	19887.4	27784.9	1.56325	37254.6	MEF	c:\users\evan\skydrive\projects\12.lightsensorcharacterization\experiments\rgv2\rgv2_r06\measurements\flow\fcs\Cells033.fcs	0.8	36.97	36.8372	36.07	0.180798	FC002	Tiffani	60	37.11	36.9361	35.59	0.284036		16518	0.144256		7	sv	No	0.0553		2	rgv2_r06
7.377	0	B0001	528.258	4	27.5662	180	22.5549	520-2-KB	522	EO_10	Steady-state	3	480	480	rgv2_r06	2.46524	650	1725.97	2053.71	5749.06	1236.97	861.042	1.66028	14172.8	MEF	c:\users\evan\skydrive\projects\12.lightsensorcharacterization\experiments\rgv2\rgv2_r06\measurements\flow\fcs\Cells034.fcs	0.8	36.97	36.8372	36.07	0.180798	FC002	Tiffani	60	37.11	36.9361	35.59	0.284036		16520	0.178296		8	sv	No	0.059		2	rgv2_r06
8.751	0	B0001	527.406	4	28.0455	175	22.6497	520-2-KB	521	EO_10	Steady-state	4	480	480	rgv2_r06	0.685158	650	82472.1	71985.1	103454	90396.4	87099.2	0.796327	70882.5	MEF	c:\users\evan\skydrive\projects\12.lightsensorcharacterization\experiments\rgv2\rgv2_r06\measurements\flow\fcs\Cells035.fcs	0.8	36.97	36.8372	36.07	0.180798	FC002	Tiffani	60	37.11	36.9361	35.59	0.284036		16450	0.137816		9	sv	No	0.0546		2	rgv2_r06
9.645	0	B0001	528.467	4	27.5654	177	22.4426	520-2-KB	522	EO_10	Steady-state	5	480	480	rgv2_r06	0.78897	650	62335	69579.3	84829.5	71663.2	97369.9	0.970921	66927.9	MEF	c:\users\evan\skydrive\projects\12.lightsensorcharacterization\experiments\rgv2\rgv2_r06\measurements\flow\fcs\Cells036.fcs	0.8	36.97	36.8372	36.07	0.180798	FC002	Tiffani	60	37.11	36.9361	35.59	0.284036		16613	0.134136		10	sv	No	0.0542		2	rgv2_r06
8.132	0	B0001	528.436	4	28.0561	179	22.4622	520-2-KB	522	EO_10	Steady-state	6	480	480	rgv2_r06	2.62001	650	1343.28	1464.77	2345.99	1236.97	953.675	1.18416	6146.53	MEF	c:\users\evan\skydrive\projects\12.lightsensorcharacterization\experiments\rgv2\rgv2_r06\measurements\flow\fcs\Cells037.fcs	0.8	36.97	36.8372	36.07	0.180798	FC002	Tiffani	60	37.11	36.9361	35.59	0.284036		16552	0.161736		11	sv	No	0.0572		2	rgv2_r06
6.871	0	B0001	528.491	4	27.5426	175	22.5976	520-2-KB	523	EO_10	Steady-state	1	480	480	rgv2_r06	1.81614	650	3967.07	5615.57	7104.97	3701.62	3987.17	1.51706	12903.6	MEF	c:\users\evan\skydrive\projects\12.lightsensorcharacterization\experiments\rgv2\rgv2_r06\measurements\flow\fcs\Cells038.fcs	0.8	36.97	36.8372	36.07	0.180798	FC002	Tiffani	60	37.11	36.9361	35.59	0.284036		16601	0.204976		12	sv	No	0.0619		3	rgv2_r06
8.561	0	B0001	527.474	4	28.0045	174	22.4737	520-2-KB	521	EO_10	Steady-state	2	480	480	rgv2_r06	2.10525	650	2015.1	2464.12	3597.8	1914.1	1421.9	1.28735	7574.25	MEF	c:\users\evan\skydrive\projects\12.lightsensorcharacterization\experiments\rgv2\rgv2_r06\measurements\flow\fcs\Cells039.fcs	0.8	36.97	36.8372	36.07	0.180798	FC002	Tiffani	60	37.11	36.9361	35.59	0.284036		16538	0.152536		13	sv	No	0.0562		3	rgv2_r06
7.928	0	B0001	530.195	4	30.6709	191	22.3064	520-2-KB	523.5	EO_10	Steady-state	3	480	480	rgv2_r06	2.63034	650	1130.28	1152.63	1860.66	1056.27	1137.76	1.09122	4894.17	MEF	c:\users\evan\skydrive\projects\12.lightsensorcharacterization\experiments\rgv2\rgv2_r06\measurements\flow\fcs\Cells040.fcs	0.8	36.97	36.8372	36.07	0.180798	FC002	Tiffani	60	37.11	36.9361	35.59	0.284036		16487	0.169096		14	sv	No	0.058		3	rgv2_r06
7.599	0	B0001	528.964	4	28.3407	180	22.6115	520-2-KB	522.5	EO_10	Steady-state	4	480	480	rgv2_r06	2.45334	650	1133.63	1169.52	1803.38	1056.27	936.121	1.10722	4424.3	MEF	c:\users\evan\skydrive\projects\12.lightsensorcharacterization\experiments\rgv2\rgv2_r06\measurements\flow\fcs\Cells041.fcs	0.8	36.97	36.8372	36.07	0.180798	FC002	Tiffani	60	37.11	36.9361	35.59	0.284036		16492	0.179216		15	sv	No	0.0591		3	rgv2_r06
8.285	0	B0001	527.151	4	28.2749	174	22.6505	520-2-KB	521	EO_10	Steady-state	5	480	480	rgv2_r06	2.26767	650	1059.75	1074.31	1666.95	989.776	944.857	1.08541	3780.09	MEF	c:\users\evan\skydrive\projects\12.lightsensorcharacterization\experiments\rgv2\rgv2_r06\measurements\flow\fcs\Cells042.fcs	0.8	36.97	36.8372	36.07	0.180798	FC002	Tiffani	60	37.11	36.9361	35.59	0.284036		16555	0.157136		16	sv	No	0.0567		3	rgv2_r06
8.704	0	B0001	527.659	4	28.2007	173	22.5431	520-2-KB	521	EO_10	Steady-state	6	480	480	rgv2_r06	2.2488	650	1074.19	1084.34	1730.03	989.776	1127.24	1.09554	3890.51	MEF	c:\users\evan\skydrive\projects\12.lightsensorcharacterization\experiments\rgv2\rgv2_r06\measurements\flow\fcs\Cells043.fcs	0.8	36.97	36.8372	36.07	0.180798	FC002	Tiffani	60	37.11	36.9361	35.59	0.284036		16524	0.159896		17	sv	No	0.057		3	rgv2_r06
6.135	0	B0001	528.496	4	27.7329	173	22.4784	520-2-KB	522	EO_10	Steady-state	1	480	480	rgv2_r06	2.65243	650	1113.83	1119.31	1771.95	1036.83	1046.51	1.07955	4699.99	MEF	c:\users\evan\skydrive\projects\12.lightsensorcharacterization\experiments\rgv2\rgv2_r06\measurements\flow\fcs\Cells044.fcs	0.8	36.97	36.8372	36.07	0.180798	FC002	Tiffani	60	37.11	36.9361	35.59	0.284036		16547	0.239936		18	sv	No	0.0657		4	rgv2_r06
7.947	0	B0001	527.548	4	28.1023	175	22.4385	520-2-KB	521	EO_10	Steady-state	2	480	480	rgv2_r06	2.38762	650	1167.95	1232.55	1897.56	1086.12	1159.09	1.13482	4530.66	MEF	c:\users\evan\skydrive\projects\12.lightsensorcharacterization\experiments\rgv2\rgv2_r06\measurements\flow\fcs\Cells045.fcs	0.8	36.97	36.8372	36.07	0.180798	FC002	Tiffani	60	37.11	36.9361	35.59	0.284036		16515	0.175536		19	sv	No	0.0587		4	rgv2_r06
8.982	0	B0001	527.875	4	28.475	178	22.3677	520-2-KB	521.5	EO_10	Steady-state	3	480	480	rgv2_r06	2.67078	650	1109.1	1125.39	1747.74	1036.83	893.637	1.08541	4667.82	MEF	c:\users\evan\skydrive\projects\12.lightsensorcharacterization\experiments\rgv2\rgv2_r06\measurements\flow\fcs\Cells046.fcs	0.8	36.97	36.8372	36.07	0.180798	FC002	Tiffani	60	37.11	36.9361	35.59	0.284036		16558	0.159896		20	sv	No	0.057		4	rgv2_r06
9.679	0	B0001	528.362	4	28.2114	174	22.4067	520-2-KB	523	EO_10	Steady-state	4	480	480	rgv2_r06	0.699518	650	75132.3	70567.1	95960.1	82377.6	92950.9	0.856629	67125.9	MEF	c:\users\evan\skydrive\projects\12.lightsensorcharacterization\experiments\rgv2\rgv2_r06\measurements\flow\fcs\Cells047.fcs	0.8	36.97	36.8372	36.07	0.180798	FC002	Tiffani	60	37.11	36.9361	35.59	0.284036		16557	0.135976		21	sv	No	0.0544		4	rgv2_r06
9.672	0	B0001	527.702	4	28.0651	164	22.4597	520-2-KB	521	EO_10	Steady-state	5	480	480	rgv2_r06	0.91054	650	37934.8	55570	57089.7	43801.1	67778.4	1.26869	51982.5	MEF	c:\users\evan\skydrive\projects\12.lightsensorcharacterization\experiments\rgv2\rgv2_r06\measurements\flow\fcs\Cells048.fcs	0.8	36.97	36.8372	36.07	0.180798	FC002	Tiffani	60	37.11	36.9361	35.59	0.284036		16564	0.134136		22	sv	No	0.0542		4	rgv2_r06
9.841	0	B0001	531.154	4	32.5192	187	22.516	520-2-KB	525.5	EO_10	Steady-state	6	480	480	rgv2_r06	2.96851	650	1468.51	1607.62	2668.77	1344.82	1127.24	1.19541	7922.27	MEF	c:\users\evan\skydrive\projects\12.lightsensorcharacterization\experiments\rgv2\rgv2_r06\measurements\flow\fcs\Cells049.fcs	0.8	36.97	36.8372	36.07	0.180798	FC002	Tiffani	60	37.11	36.9361	35.59	0.284036		16467	0.118496		23	sv	No	0.0525		4	rgv2_r06
7.423	0	B0001	530.734	4	30.901	209	22.453	520-2-KB	524.5	EO_11	Steady-state	1	480	480	rgv2_r06	1.94808	650	2066.84	2611.12	3753.6	1931.96	2304.88	1.35154	7312.34	MEF	c:\users\evan\skydrive\projects\12.lightsensorcharacterization\experiments\rgv2\rgv2_r06\measurements\flow\fcs\Cells050.fcs	0.8	36.97	36.8372	36.07	0.180798	FC002	Shannen	60	37.11	36.9361	35.59	0.284036		16700	0.138736		0	sv	No	0.0547		1	rgv2_r06
8.524	0	B0001	528.545	4	28.3716	183	22.5148	520-2-KB	522	EO_11	Steady-state	2	480	480	rgv2_r06	1.41127	650	11866.7	20961	22185.2	12383.3	10574.4	1.69269	31309.3	MEF	c:\users\evan\skydrive\projects\12.lightsensorcharacterization\experiments\rgv2\rgv2_r06\measurements\flow\fcs\Cells051.fcs	0.8	36.97	36.8372	36.07	0.180798	FC002	Shannen	60	37.11	36.9361	35.59	0.284036		16602	0.130456		1	sv	No	0.0538		1	rgv2_r06
11.236	0	B0001	528.507	4	28.2859	173	22.768	520-2-KB	522	EO_11	Steady-state	3	480	480	rgv2_r06	0.674528	650	80381.8	69594.8	101904	89560.6	101056	0.777069	68737.4	MEF	c:\users\evan\skydrive\projects\12.lightsensorcharacterization\experiments\rgv2\rgv2_r06\measurements\flow\fcs\Cells052.fcs	0.8	36.97	36.8372	36.07	0.180798	FC002	Shannen	60	37.11	36.9361	35.59	0.284036		16642	0.103776		2	sv	No	0.0509		1	rgv2_r06
9.476	0	B0001	527.65	4	28.0197	176	22.6504	520-2-KB	521	EO_11	Steady-state	4	480	480	rgv2_r06	2.21291	650	2341.7	2968.2	4528.07	2200.28	2370.01	1.34901	10020.2	MEF	c:\users\evan\skydrive\projects\12.lightsensorcharacterization\experiments\rgv2\rgv2_r06\measurements\flow\fcs\Cells053.fcs	0.8	36.97	36.8372	36.07	0.180798	FC002	Shannen	60	37.11	36.9361	35.59	0.284036		16567	0.120336		3	sv	No	0.0527		1	rgv2_r06
9.356	0	B0001	528.02	4	27.9795	191	22.5621	520-2-KB	521.5	EO_11	Steady-state	5	480	480	rgv2_r06	1.60568	650	8547.25	15143.1	16548.8	8461.24	8228.7	1.78971	26572	MEF	c:\users\evan\skydrive\projects\12.lightsensorcharacterization\experiments\rgv2\rgv2_r06\measurements\flow\fcs\Cells054.fcs	0.8	36.97	36.8372	36.07	0.180798	FC002	Shannen	60	37.11	36.9361	35.59	0.284036		16472	0.121256		4	sv	No	0.0528		1	rgv2_r06
95.162	0	B0001	529.062	4	28.2192	176	22.6526	520-2-KB	523	EO_11	Steady-state	6	480	480	rgv2_r06	0.790409	650	53947.3	72095.8	87414.5	77911.9	86293.9	0.925349	69093.2	MEF	c:\users\evan\skydrive\projects\12.lightsensorcharacterization\experiments\rgv2\rgv2_r06\measurements\flow\fcs\Cells055.fcs	0.8	36.97	36.8372	36.07	0.180798	FC002	Shannen	60	37.11	36.9361	35.59	0.284036		17960	0.122176		5	sv	No	0.0529		1	rgv2_r06
6.542	0	B0001	527.855	4	28.0716	170	22.5174	520-2-KB	522	EO_11	Steady-state	1	480	480	rgv2_r06	1.9527	650	1279.29	1371.95	2052.58	1180.83	1008.34	1.16186	4008.06	MEF	c:\users\evan\skydrive\projects\12.lightsensorcharacterization\experiments\rgv2\rgv2_r06\measurements\flow\fcs\Cells056.fcs	0.8	36.97	36.8372	36.07	0.180798	FC002	Shannen	60	37.11	36.9361	35.59	0.284036		16568	0.178296		6	sv	No	0.059		2	rgv2_r06
7.594	0	B0001	528.07	4	27.5324	179	22.6385	520-2-KB	522.5	EO_11	Steady-state	2	480	480	rgv2_r06	1.96842	650	2783.49	3693.55	5166.64	2624.98	2600.71	1.40707	10170.1	MEF	c:\users\evan\skydrive\projects\12.lightsensorcharacterization\experiments\rgv2\rgv2_r06\measurements\flow\fcs\Cells057.fcs	0.8	36.97	36.8372	36.07	0.180798	FC002	Shannen	60	37.11	36.9361	35.59	0.284036		16479	0.173696		7	sv	No	0.0585		2	rgv2_r06
8.742	0	B0001	529.613	4	28.8295	195	22.3204	520-2-KB	523.5	EO_11	Steady-state	3	480	480	rgv2_r06	0.759908	650	60580.8	66932.4	82024.2	70344.2	80861.3	0.951499	62330.8	MEF	c:\users\evan\skydrive\projects\12.lightsensorcharacterization\experiments\rgv2\rgv2_r06\measurements\flow\fcs\Cells058.fcs	0.8	36.97	36.8372	36.07	0.180798	FC002	Shannen	60	37.11	36.9361	35.59	0.284036		16403	0.139656		8	sv	No	0.0548		2	rgv2_r06
7.877	0	B0001	527.719	4	28.2639	175	22.6489	520-2-KB	521.5	EO_11	Steady-state	4	480	480	rgv2_r06	2.32342	650	2547.68	3268.99	4867.24	2392.13	2326.39	1.36656	11308.7	MEF	c:\users\evan\skydrive\projects\12.lightsensorcharacterization\experiments\rgv2\rgv2_r06\measurements\flow\fcs\Cells059.fcs	0.8	36.97	36.8372	36.07	0.180798	FC002	Shannen	60	37.11	36.9361	35.59	0.284036		16488	0.159896		9	sv	No	0.057		2	rgv2_r06
7.607	0	B0001	529.708	4	28.8428	191	22.4066	520-2-KB	523.5	EO_11	Steady-state	5	480	480	rgv2_r06	1.21148	650	16702.6	29692.1	29701	18123.3	20073	1.63834	35982.1	MEF	c:\users\evan\skydrive\projects\12.lightsensorcharacterization\experiments\rgv2\rgv2_r06\measurements\flow\fcs\Cells060.fcs	0.8	36.97	36.8372	36.07	0.180798	FC002	Shannen	60	37.11	36.9361	35.59	0.284036		16524	0.167256		10	sv	No	0.0578		2	rgv2_r06
112.788	0	B0001	529.804	4	28.9635	185	22.7058	520-2-KB	524.5	EO_11	Steady-state	6	480	480	rgv2_r06	0.793528	650	54172.1	70630.4	87434.6	75770.7	90396.4	0.932159	69381.8	MEF	c:\users\evan\skydrive\projects\12.lightsensorcharacterization\experiments\rgv2\rgv2_r06\measurements\flow\fcs\Cells061.fcs	0.8	36.97	36.8372	36.07	0.180798	FC002	Shannen	60	37.11	36.9361	35.59	0.284036		18200	0.163576		11	sv	No	0.0574		2	rgv2_r06
6.011	0	B0001	530.129	4	29.2516	207	22.5335	520-2-KB	524	EO_11	Steady-state	1	480	480	rgv2_r06	2.69217	650	1111.72	1125.39	1773.99	1027.24	837.378	1.09554	4775.88	MEF	c:\users\evan\skydrive\projects\12.lightsensorcharacterization\experiments\rgv2\rgv2_r06\measurements\flow\fcs\Cells062.fcs	0.8	36.97	36.8372	36.07	0.180798	FC002	Shannen	60	37.11	36.9361	35.59	0.284036		16505	0.203136		12	sv	No	0.0617		3	rgv2_r06
7.048	0	B0001	527.996	4	28.1758	174	22.6622	520-2-KB	521	EO_11	Steady-state	2	480	480	rgv2_r06	2.3804	650	1330.37	1485.55	2209.39	1225.53	1066.13	1.21217	5259.23	MEF	c:\users\evan\skydrive\projects\12.lightsensorcharacterization\experiments\rgv2\rgv2_r06\measurements\flow\fcs\Cells063.fcs	0.8	36.97	36.8372	36.07	0.180798	FC002	Shannen	60	37.11	36.9361	35.59	0.284036		16523	0.192096		13	sv	No	0.0605		3	rgv2_r06
6.975	0	B0001	527.462	4	28.194	172	22.3348	520-2-KB	521.5	EO_11	Steady-state	3	480	480	rgv2_r06	1.56397	650	3678.05	5065.31	6430.62	3500.95	3250.22	1.44684	10057.3	MEF	c:\users\evan\skydrive\projects\12.lightsensorcharacterization\experiments\rgv2\rgv2_r06\measurements\flow\fcs\Cells064.fcs	0.8	36.97	36.8372	36.07	0.180798	FC002	Shannen	60	37.11	36.9361	35.59	0.284036		16479	0.183816		14	sv	No	0.0596		3	rgv2_r06
7.69	0	B0001	528.519	4	27.9759	177	22.4668	520-2-KB	523	EO_11	Steady-state	4	480	480	rgv2_r06	2.77305	650	1115.79	1125.39	1802.15	1036.83	821.965	1.08541	4997.45	MEF	c:\users\evan\skydrive\projects\12.lightsensorcharacterization\experiments\rgv2\rgv2_r06\measurements\flow\fcs\Cells065.fcs	0.8	36.97	36.8372	36.07	0.180798	FC002	Shannen	60	37.11	36.9361	35.59	0.284036		16477	0.163576		15	sv	No	0.0574		3	rgv2_r06
7.02	0	B0001	528.541	4	28.411	175	22.524	520-2-KB	522.5	EO_11	Steady-state	5	480	480	rgv2_r06	1.77326	650	1118.12	1164.73	1737.64	1036.83	962.575	1.12336	3081.29	MEF	c:\users\evan\skydrive\projects\12.lightsensorcharacterization\experiments\rgv2\rgv2_r06\measurements\flow\fcs\Cells066.fcs	0.8	36.97	36.8372	36.07	0.180798	FC002	Shannen	60	37.11	36.9361	35.59	0.284036		16527	0.192096		16	sv	No	0.0605		3	rgv2_r06
6.263	0	B0001	528.449	4	28.4579	177	22.5601	520-2-KB	521.5	EO_11	Steady-state	6	480	480	rgv2_r06	2.32461	650	1232.6	1296.65	1969.04	1148.38	953.675	1.12912	4577.25	MEF	c:\users\evan\skydrive\projects\12.lightsensorcharacterization\experiments\rgv2\rgv2_r06\measurements\flow\fcs\Cells067.fcs	0.8	36.97	36.8372	36.07	0.180798	FC002	Shannen	60	37.11	36.9361	35.59	0.284036		16579	0.243616		17	sv	No	0.0661		3	rgv2_r06
6.56	0	B0001	527.919	4	27.6485	177	22.5182	520-2-KB	522	EO_11	Steady-state	1	480	480	rgv2_r06	1.92137	650	1082.91	1082.58	1646	1017.75	893.637	1.0637	3162.58	MEF	c:\users\evan\skydrive\projects\12.lightsensorcharacterization\experiments\rgv2\rgv2_r06\measurements\flow\fcs\Cells068.fcs	0.8	36.97	36.8372	36.07	0.180798	FC002	Shannen	60	37.11	36.9361	35.59	0.284036		16558	0.180136		18	sv	No	0.0592		4	rgv2_r06
7.301	0	B0001	530.292	4	29.9196	189	22.4292	520-2-KB	523.5	EO_11	Steady-state	2	480	480	rgv2_r06	2.44019	650	1119.13	1158.71	1784.17	1036.83	821.965	1.11755	4353.7	MEF	c:\users\evan\skydrive\projects\12.lightsensorcharacterization\experiments\rgv2\rgv2_r06\measurements\flow\fcs\Cells069.fcs	0.8	36.97	36.8372	36.07	0.180798	FC002	Shannen	60	37.11	36.9361	35.59	0.284036		16484	0.213256		19	sv	No	0.0628		4	rgv2_r06
6.855	0	B0001	527.651	4	27.8541	178	22.4195	520-2-KB	521.5	EO_11	Steady-state	3	480	480	rgv2_r06	1.86873	650	1217.48	1316.12	1933.36	1127.24	927.466	1.16756	3612.92	MEF	c:\users\evan\skydrive\projects\12.lightsensorcharacterization\experiments\rgv2\rgv2_r06\measurements\flow\fcs\Cells070.fcs	0.8	36.97	36.8372	36.07	0.180798	FC002	Shannen	60	37.11	36.9361	35.59	0.284036		16504	0.175536		20	sv	No	0.0587		4	rgv2_r06
8.715	0	B0001	528.452	4	27.8386	178	22.6106	520-2-KB	522	EO_11	Steady-state	4	480	480	rgv2_r06	2.19796	650	1804.38	2195.55	3261.87	1680.68	1696.37	1.30634	7169.47	MEF	c:\users\evan\skydrive\projects\12.lightsensorcharacterization\experiments\rgv2\rgv2_r06\measurements\flow\fcs\Cells071.fcs	0.8	36.97	36.8372	36.07	0.180798	FC002	Shannen	60	37.11	36.9361	35.59	0.284036		16408	0.122176		21	sv	No	0.0529		4	rgv2_r06
8.999	0	B0001	529.345	4	28.7302	189	22.1752	520-2-KB	523	EO_11	Steady-state	5	480	480	rgv2_r06	1.6919	650	6651.21	11699.5	12936.3	6344.16	3736.16	1.84414	21887	MEF	c:\users\evan\skydrive\projects\12.lightsensorcharacterization\experiments\rgv2\rgv2_r06\measurements\flow\fcs\Cells072.fcs	0.8	36.97	36.8372	36.07	0.180798	FC002	Shannen	60	37.11	36.9361	35.59	0.284036		16444	0.122176		22	sv	No	0.0529		4	rgv2_r06
10.202	0	B0001	528.849	4	28.142	175	22.4578	520-2-KB	523	EO_11	Steady-state	6	480	480	rgv2_r06	0.658493	650	86025.2	71190	106965	92950.9	128662	0.765889	70435.7	MEF	c:\users\evan\skydrive\projects\12.lightsensorcharacterization\experiments\rgv2\rgv2_r06\measurements\flow\fcs\Cells073.fcs	0.8	36.97	36.8372	36.07	0.180798	FC002	Shannen	60	37.11	36.9361	35.59	0.284036		16390	0.105616		23	sv	No	0.0511		4	rgv2_r06
6.995	0	B0001	529.801	4	29.225	206	22.46	520-2-KB	523.5	EO_12	Steady-state	1	480	480	rgv2_r06	2.25388	650	1156.88	1208.83	1843.88	1076.08	845.193	1.12336	4155.9	MEF	c:\users\evan\skydrive\projects\12.lightsensorcharacterization\experiments\rgv2\rgv2_r06\measurements\flow\fcs\Cells074.fcs	0.8	36.97	36.8372	36.07	0.180798	FC002	Jennie	60	37.11	36.9361	35.59	0.284036		16465	0.172776		0	sv	No	0.0584		1	rgv2_r06
11.547	0	B0001	529.364	4	28.2997	202	22.3622	520-2-KB	523.5	EO_12	Steady-state	2	480	480	rgv2_r06	0.695922	650	77268.2	71042.8	99842.9	87099.2	92950.9	0.815654	69482.8	MEF	c:\users\evan\skydrive\projects\12.lightsensorcharacterization\experiments\rgv2\rgv2_r06\measurements\flow\fcs\Cells075.fcs	0.8	36.97	36.8372	36.07	0.180798	FC002	Jennie	60	37.11	36.9361	35.59	0.284036		16516	0.096416		1	sv	No	0.0501		1	rgv2_r06
9.302	0	B0001	527.426	4	27.8863	184	22.57	520-2-KB	521	EO_12	Steady-state	3	480	480	rgv2_r06	2.63219	650	1473.9	1637.61	2737.4	1320.07	837.378	1.24055	7205.35	MEF	c:\users\evan\skydrive\projects\12.lightsensorcharacterization\experiments\rgv2\rgv2_r06\measurements\flow\fcs\Cells076.fcs	0.8	36.97	36.8372	36.07	0.180798	FC002	Jennie	60	37.11	36.9361	35.59	0.284036		16472	0.121256		2	sv	No	0.0528		1	rgv2_r06
9.552	0	B0001	527.755	4	28.1122	176	22.5678	520-2-KB	521.5	EO_12	Steady-state	4	480	480	rgv2_r06	2.52621	650	1396.55	1527.53	2702.51	1236.97	989.776	1.2349	6827.09	MEF	c:\users\evan\skydrive\projects\12.lightsensorcharacterization\experiments\rgv2\rgv2_r06\measurements\flow\fcs\Cells077.fcs	0.8	36.97	36.8372	36.07	0.180798	FC002	Jennie	60	37.11	36.9361	35.59	0.284036		16411	0.116656		3	sv	No	0.0523		1	rgv2_r06
11.698	0	B0001	528.419	4	27.7437	181	22.5787	520-2-KB	521.5	EO_12	Steady-state	5	480	480	rgv2_r06	0.705518	650	74822.7	69431.5	96253.9	83146.4	97369.9	0.835051	67908.9	MEF	c:\users\evan\skydrive\projects\12.lightsensorcharacterization\experiments\rgv2\rgv2_r06\measurements\flow\fcs\Cells078.fcs	0.8	36.97	36.8372	36.07	0.180798	FC002	Jennie	60	37.11	36.9361	35.59	0.284036		16426	0.081696		4	sv	No	0.0485		1	rgv2_r06
9.068	0	B0001	527.491	4	28.2335	187	22.4998	520-2-KB	521	EO_12	Steady-state	6	480	480	rgv2_r06	3.1385	650	1463.05	1621.91	3124.48	1295.77	901.977	1.25169	9806.17	MEF	c:\users\evan\skydrive\projects\12.lightsensorcharacterization\experiments\rgv2\rgv2_r06\measurements\flow\fcs\Cells079.fcs	0.8	36.97	36.8372	36.07	0.180798	FC002	Jennie	60	37.11	36.9361	35.59	0.284036		16398	0.118496		5	sv	No	0.0525		1	rgv2_r06
7.838	0	B0001	528.216	4	27.5722	183	22.7032	520-2-KB	522	EO_12	Steady-state	1	480	480	rgv2_r06	2.10118	650	1094.97	1126.87	1737.36	1013.04	845.193	1.11236	3650.49	MEF	c:\users\evan\skydrive\projects\12.lightsensorcharacterization\experiments\rgv2\rgv2_r06\measurements\flow\fcs\Cells080.fcs	0.8	36.97	36.8372	36.07	0.180798	FC002	Jennie	60	37.11	36.9361	35.59	0.284036		16496	0.159896		6	sv	No	0.057		2	rgv2_r06
9.094	0	B0001	529.482	4	28.3309	206	22.5599	520-2-KB	523.5	EO_12	Steady-state	2	480	480	rgv2_r06	1.01786	650	30372.6	46408.6	47528.4	33769.7	34084.9	1.37427	48377.1	MEF	c:\users\evan\skydrive\projects\12.lightsensorcharacterization\experiments\rgv2\rgv2_r06\measurements\flow\fcs\Cells081.fcs	0.8	36.97	36.8372	36.07	0.180798	FC002	Jennie	60	37.11	36.9361	35.59	0.284036		16463	0.132296		7	sv	No	0.054		2	rgv2_r06
8.555	0	B0001	528.519	4	28.4491	179	22.7149	520-2-KB	522.5	EO_12	Steady-state	3	480	480	rgv2_r06	3.37039	650	1302.65	1379.1	2832.2	1148.38	936.121	1.20092	9545.6	MEF	c:\users\evan\skydrive\projects\12.lightsensorcharacterization\experiments\rgv2\rgv2_r06\measurements\flow\fcs\Cells082.fcs	0.8	36.97	36.8372	36.07	0.180798	FC002	Jennie	60	37.11	36.9361	35.59	0.284036		16436	0.134136		8	sv	No	0.0542		2	rgv2_r06
8.574	0	B0001	527.919	4	28.2147	175	22.4886	520-2-KB	522	EO_12	Steady-state	4	480	480	rgv2_r06	2.70561	650	1314.27	1404.54	2213.03	1214.2	1066.13	1.15677	5987.58	MEF	c:\users\evan\skydrive\projects\12.lightsensorcharacterization\experiments\rgv2\rgv2_r06\measurements\flow\fcs\Cells083.fcs	0.8	36.97	36.8372	36.07	0.180798	FC002	Jennie	60	37.11	36.9361	35.59	0.284036		16430	0.132296		9	sv	No	0.054		2	rgv2_r06
10.371	0	B0001	528.978	4	28.2189	174	22.6831	520-2-KB	522.5	EO_12	Steady-state	5	480	480	rgv2_r06	0.703359	650	74522.7	70079.4	96808.2	83922.3	77191.6	0.835051	68090.9	MEF	c:\users\evan\skydrive\projects\12.lightsensorcharacterization\experiments\rgv2\rgv2_r06\measurements\flow\fcs\Cells084.fcs	0.8	36.97	36.8372	36.07	0.180798	FC002	Jennie	60	37.11	36.9361	35.59	0.284036		16517	0.118496		10	sv	No	0.0525		2	rgv2_r06
8.416	0	B0001	527.527	4	27.9342	177	22.657	520-2-KB	521	EO_12	Steady-state	6	480	480	rgv2_r06	2.60629	650	1316.73	1417.65	2228.03	1202.97	918.89	1.17846	5806.89	MEF	c:\users\evan\skydrive\projects\12.lightsensorcharacterization\experiments\rgv2\rgv2_r06\measurements\flow\fcs\Cells085.fcs	0.8	36.97	36.8372	36.07	0.180798	FC002	Jennie	60	37.11	36.9361	35.59	0.284036		16463	0.156216		11	sv	No	0.0566		2	rgv2_r06
7.223	0	B0001	528.597	4	27.9141	178	22.6238	520-2-KB	522.5	EO_12	Steady-state	1	480	480	rgv2_r06	3.02406	650	1072.27	1090.14	1733.82	999.013	861.042	1.09122	5243.16	MEF	c:\users\evan\skydrive\projects\12.lightsensorcharacterization\experiments\rgv2\rgv2_r06\measurements\flow\fcs\Cells086.fcs	0.8	36.97	36.8372	36.07	0.180798	FC002	Jennie	60	37.11	36.9361	35.59	0.284036		16544	0.184736		12	sv	No	0.0597		3	rgv2_r06
7.627	0	B0001	527.838	4	28.0744	173	22.6342	520-2-KB	521.5	EO_12	Steady-state	2	480	480	rgv2_r06	1.94743	650	2874.36	3744.1	5170.72	2699.16	2600.71	1.38713	10069.6	MEF	c:\users\evan\skydrive\projects\12.lightsensorcharacterization\experiments\rgv2\rgv2_r06\measurements\flow\fcs\Cells087.fcs	0.8	36.97	36.8372	36.07	0.180798	FC002	Jennie	60	37.11	36.9361	35.59	0.284036		16484	0.169096		13	sv	No	0.058		3	rgv2_r06
8.867	0	B0001	527.285	4	28.1264	174	22.429	520-2-KB	521	EO_12	Steady-state	3	480	480	rgv2_r06	2.46388	650	1150.21	1180.44	1946.44	1056.27	791.984	1.11755	4795.78	MEF	c:\users\evan\skydrive\projects\12.lightsensorcharacterization\experiments\rgv2\rgv2_r06\measurements\flow\fcs\Cells088.fcs	0.8	36.97	36.8372	36.07	0.180798	FC002	Jennie	60	37.11	36.9361	35.59	0.284036		16508	0.132296		14	sv	No	0.054		3	rgv2_r06
8.76	0	B0001	530.531	4	31.5296	191	22.5479	520-2-KB	525.5	EO_12	Steady-state	4	480	480	rgv2_r06	1.96445	650	1145.4	1203.79	1826.71	1056.27	791.984	1.13965	3588.48	MEF	c:\users\evan\skydrive\projects\12.lightsensorcharacterization\experiments\rgv2\rgv2_r06\measurements\flow\fcs\Cells089.fcs	0.8	36.97	36.8372	36.07	0.180798	FC002	Jennie	60	37.11	36.9361	35.59	0.284036		16493	0.135976		15	sv	No	0.0544		3	rgv2_r06
8.54	0	B0001	528.427	4	28.3851	172	22.6054	520-2-KB	522	EO_12	Steady-state	5	480	480	rgv2_r06	2.19918	650	1136.93	1175.6	1834.39	1046.51	853.081	1.12336	4034.14	MEF	c:\users\evan\skydrive\projects\12.lightsensorcharacterization\experiments\rgv2\rgv2_r06\measurements\flow\fcs\Cells090.fcs	0.8	36.97	36.8372	36.07	0.180798	FC002	Jennie	60	37.11	36.9361	35.59	0.284036		16492	0.145176		16	sv	No	0.0554		3	rgv2_r06
8.393	0	B0001	527.622	4	28.1991	191	22.4465	520-2-KB	521	EO_12	Steady-state	6	480	480	rgv2_r06	2.61738	650	1051.56	1043.09	1642.47	980.625	936.121	1.0637	4298.96	MEF	c:\users\evan\skydrive\projects\12.lightsensorcharacterization\experiments\rgv2\rgv2_r06\measurements\flow\fcs\Cells091.fcs	0.8	36.97	36.8372	36.07	0.180798	FC002	Jennie	60	37.11	36.9361	35.59	0.284036		16516	0.143336		17	sv	No	0.0552		3	rgv2_r06
7.168	0	B0001	530.663	4	30.9494	206	22.364	520-2-KB	524	EO_12	Steady-state	1	480	480	rgv2_r06	2.40923	650	1141.88	1184.74	1812.95	1066.13	1180.83	1.11125	4367.8	MEF	c:\users\evan\skydrive\projects\12.lightsensorcharacterization\experiments\rgv2\rgv2_r06\measurements\flow\fcs\Cells092.fcs	0.8	36.97	36.8372	36.07	0.180798	FC002	Jennie	60	37.11	36.9361	35.59	0.284036		16404	0.140576		18	sv	No	0.0549		4	rgv2_r06
7.871	0	B0001	527.88	4	27.9234	182	22.5842	520-2-KB	521	EO_12	Steady-state	2	480	480	rgv2_r06	2.19791	650	1128.45	1175.6	1808.26	1036.83	777.407	1.13384	3974.38	MEF	c:\users\evan\skydrive\projects\12.lightsensorcharacterization\experiments\rgv2\rgv2_r06\measurements\flow\fcs\Cells093.fcs	0.8	36.97	36.8372	36.07	0.180798	FC002	Jennie	60	37.11	36.9361	35.59	0.284036		16478	0.161736		19	sv	No	0.0572		4	rgv2_r06
8.539	0	B0001	527.429	4	27.902	173	22.579	520-2-KB	521.5	EO_12	Steady-state	3	480	480	rgv2_r06	3.03499	650	1137.64	1169.52	1859.81	1046.51	1036.83	1.11755	5644.5	MEF	c:\users\evan\skydrive\projects\12.lightsensorcharacterization\experiments\rgv2\rgv2_r06\measurements\flow\fcs\Cells094.fcs	0.8	36.97	36.8372	36.07	0.180798	FC002	Jennie	60	37.11	36.9361	35.59	0.284036		16445	0.135056		20	sv	No	0.0543		4	rgv2_r06
8.892	0	B0001	528.091	4	27.7546	178	22.6251	520-2-KB	522	EO_12	Steady-state	4	480	480	rgv2_r06	2.42483	650	1151.77	1206.33	1859.03	1056.27	715.057	1.14207	4507.85	MEF	c:\users\evan\skydrive\projects\12.lightsensorcharacterization\experiments\rgv2\rgv2_r06\measurements\flow\fcs\Cells095.fcs	0.8	36.97	36.8372	36.07	0.180798	FC002	Jennie	60	37.11	36.9361	35.59	0.284036		16507	0.135056		21	sv	No	0.0543		4	rgv2_r06
10.504	0	B0001	530.147	4	29.85	187	22.229	520-2-KB	524	EO_12	Steady-state	5	480	480	rgv2_r06	0.792521	650	59729.8	66062.7	80765.7	67778.4	77911.9	0.974686	64008.5	MEF	c:\users\evan\skydrive\projects\12.lightsensorcharacterization\experiments\rgv2\rgv2_r06\measurements\flow\fcs\Cells096.fcs	0.8	36.97	36.8372	36.07	0.180798	FC002	Jennie	60	37.11	36.9361	35.59	0.284036		16499	0.108376		22	sv	No	0.0514		4	rgv2_r06
9.126	0	B0001	528.46	4	27.9476	179	22.3809	520-2-KB	522.5	EO_12	Steady-state	6	480	480	rgv2_r06	2.45514	650	1131.75	1152.63	1861.28	1046.51	1106.49	1.1014	4569.69	MEF	c:\users\evan\skydrive\projects\12.lightsensorcharacterization\experiments\rgv2\rgv2_r06\measurements\flow\fcs\Cells097.fcs	0.8	36.97	36.8372	36.07	0.180798	FC002	Jennie	60	37.11	36.9361	35.59	0.284036		16424	0.127696		23	sv	No	0.0535		4	rgv2_r06
[truncated: 15 more columns]
