# Supplementary material for: A photoconversion model for full spectral programming and multiplexing of optogenetic systems
Source: Mol Syst Biol. 2017 Apr 24;13(4):926. doi: 10.15252/msb.20167456 (PMC5408778; doi:10.15252/msb.20167456)
Supplement: Supplementary file 10 — Dataset EV2 [file MSB-13-926-s010.zip › dataset_ev2_ccasr_data_and_analysis/ccasr_data/sv/rgv2_wholepop_sv_concise.xlsx]

## Sheet: Sheet1
Activating intensity	Bot Centroid (nm)	Bot LED ID	Col	Data time point	FL1 Mean	FL1 RCV	Growth temp mean	LPA	Maturation temp mean	Model	OD	Program type	Reference signal	Row	Run ID	Run name	Sample ID	Spectral intensity	Strain ID	Top Centroid (nm)	Top LED ID	Unnamed: 19	Well	ref_t	ref_y
	528.675	520-2-KB	1	480	70399.4	1.06655	36.45	Tori	36.9051		0.113896	sv		1	rgv2_r07	RGv2 Run 7	rgv2_r07_s001		RGv2				1
	529.519	520-2-KB	2	480	98922.2	0.830923	36.45	Tori	36.9051		0.100096	sv		1	rgv2_r07	RGv2 Run 7	rgv2_r07_s002		RGv2				2
	528.631	520-2-KB	3	480	83633.3	0.942812	36.45	Tori	36.9051		0.107456	sv		1	rgv2_r07	RGv2 Run 7	rgv2_r07_s003		RGv2				3
	529.109	520-2-KB	4	480	80147.8	0.98728	36.45	Tori	36.9051		0.086296	sv		1	rgv2_r07	RGv2 Run 7	rgv2_r07_s004		RGv2				4
	531.1	520-2-KB	5	480	84146.3	0.909373	36.45	Tori	36.9051		0.168176	sv		1	rgv2_r07	RGv2 Run 7	rgv2_r07_s005		RGv2				5
	527.4	520-2-KB	6	480	87453.3	0.926461	36.45	Tori	36.9051		0.099176	sv		1	rgv2_r07	RGv2 Run 7	rgv2_r07_s006		RGv2				6
	527.855	520-2-KB	1	480	62321.5	1.21543	36.45	Tori	36.9051		0.153456	sv		2	rgv2_r07	RGv2 Run 7	rgv2_r07_s007		RGv2				7
	528.492	520-2-KB	2	480	72632.1	1.09649	36.45	Tori	36.9051		0.135056	sv		2	rgv2_r07	RGv2 Run 7	rgv2_r07_s008		RGv2				8
	528.275	520-2-KB	3	480	69557	1.11208	36.45	Tori	36.9051		0.117576	sv		2	rgv2_r07	RGv2 Run 7	rgv2_r07_s009		RGv2				9
	530.443	520-2-KB	4	480	81609.5	0.958714	36.45	Tori	36.9051		0.089056	sv		2	rgv2_r07	RGv2 Run 7	rgv2_r07_s010		RGv2				10
	528.216	520-2-KB	5	480	94879.3	0.901219	36.45	Tori	36.9051		0.116656	sv		2	rgv2_r07	RGv2 Run 7	rgv2_r07_s011		RGv2				11
	528.661	520-2-KB	6	480	84431.3	0.937413	36.45	Tori	36.9051		0.128616	sv		2	rgv2_r07	RGv2 Run 7	rgv2_r07_s012		RGv2				12
	528.486	520-2-KB	1	480	66780.6	1.19302	36.45	Tori	36.9051		0.139656	sv		3	rgv2_r07	RGv2 Run 7	rgv2_r07_s013		RGv2				13
	530.968	520-2-KB	2	480	59577.5	1.24115	36.45	Tori	36.9051		0.150696	sv		3	rgv2_r07	RGv2 Run 7	rgv2_r07_s014		RGv2				14
	528.015	520-2-KB	3	480	62808.9	1.18828	36.45	Tori	36.9051		0.126776	sv		3	rgv2_r07	RGv2 Run 7	rgv2_r07_s015		RGv2				15
	527.337	520-2-KB	4	480	61442.7	1.22496	36.45	Tori	36.9051		0.123096	sv		3	rgv2_r07	RGv2 Run 7	rgv2_r07_s016		RGv2				16
	527.572	520-2-KB	5	480	54262.7	1.31216	36.45	Tori	36.9051		0.125856	sv		3	rgv2_r07	RGv2 Run 7	rgv2_r07_s017		RGv2				17
	528.111	520-2-KB	6	480	54195.8	1.31681	36.45	Tori	36.9051		0.133216	sv		3	rgv2_r07	RGv2 Run 7	rgv2_r07_s018		RGv2				18
	527.536	520-2-KB	1	480	60142.4	1.24585	36.45	Tori	36.9051		0.136896	sv		4	rgv2_r07	RGv2 Run 7	rgv2_r07_s019		RGv2				19
	528.619	520-2-KB	2	480	55793.6	1.26926	36.45	Tori	36.9051		0.129536	sv		4	rgv2_r07	RGv2 Run 7	rgv2_r07_s020		RGv2				20
	527.981	520-2-KB	3	480	60433.2	1.20818	36.45	Tori	36.9051		0.127696	sv		4	rgv2_r07	RGv2 Run 7	rgv2_r07_s021		RGv2				21
	528.419	520-2-KB	4	480	78486.9	1.01212	36.45	Tori	36.9051		0.088136	sv		4	rgv2_r07	RGv2 Run 7	rgv2_r07_s022		RGv2				22
	527.763	520-2-KB	5	480	94337.4	0.862072	36.45	Tori	36.9051		0.088136	sv		4	rgv2_r07	RGv2 Run 7	rgv2_r07_s023		RGv2				23
	528.648	520-2-KB	6	480	81794.2	0.992482	36.45	Tori	36.9051		0.102856	sv		4	rgv2_r07	RGv2 Run 7	rgv2_r07_s024		RGv2				24
	528.293	520-2-KB	1	480	58479.8	1.24467	36.45	Tiffani	36.9051		0.142416	sv		1	rgv2_r07	RGv2 Run 7	rgv2_r07_s025		RGv2				1
	527.524	520-2-KB	2	480	81105.6	0.991212	36.45	Tiffani	36.9051		0.103776	sv		1	rgv2_r07	RGv2 Run 7	rgv2_r07_s026		RGv2				2
	531.056	520-2-KB	3	480	93114.9	0.842612	36.45	Tiffani	36.9051		0.112976	sv		1	rgv2_r07	RGv2 Run 7	rgv2_r07_s027		RGv2				3
	528.188	520-2-KB	4	480	69880.8	1.12136	36.45	Tiffani	36.9051		0.101936	sv		1	rgv2_r07	RGv2 Run 7	rgv2_r07_s028		RGv2				4
	528.161	520-2-KB	5	480	70678.5	1.13185	36.45	Tiffani	36.9051		0.113896	sv		1	rgv2_r07	RGv2 Run 7	rgv2_r07_s029		RGv2				5
	528.112	520-2-KB	6	480	96904.2	0.797982	36.45	Tiffani	36.9051		0.143336	sv		1	rgv2_r07	RGv2 Run 7	rgv2_r07_s030		RGv2				6
	529.909	520-2-KB	1	480	59243	1.25511	36.45	Tiffani	36.9051		0.139656	sv		2	rgv2_r07	RGv2 Run 7	rgv2_r07_s031		RGv2				7
	527.946	520-2-KB	2	480	62310.6	1.2575	36.45	Tiffani	36.9051		0.144256	sv		2	rgv2_r07	RGv2 Run 7	rgv2_r07_s032		RGv2				8
	528.258	520-2-KB	3	480	84743.9	0.937413	36.45	Tiffani	36.9051		0.127696	sv		2	rgv2_r07	RGv2 Run 7	rgv2_r07_s033		RGv2				9
	527.406	520-2-KB	4	480	59623.3	1.20329	36.45	Tiffani	36.9051		0.135976	sv		2	rgv2_r07	RGv2 Run 7	rgv2_r07_s034		RGv2				10
	528.467	520-2-KB	5	480	70270	1.14146	36.45	Tiffani	36.9051		0.155296	sv		2	rgv2_r07	RGv2 Run 7	rgv2_r07_s035		RGv2				11
	528.436	520-2-KB	6	480	102006	0.805444	36.45	Tiffani	36.9051		0.163576	sv		2	rgv2_r07	RGv2 Run 7	rgv2_r07_s036		RGv2				12
	528.491	520-2-KB	1	480	63306.8	1.19771	36.45	Tiffani	36.9051		0.143336	sv		3	rgv2_r07	RGv2 Run 7	rgv2_r07_s037		RGv2				13
	527.474	520-2-KB	2	480	58799.3	1.26926	36.45	Tiffani	36.9051		0.153456	sv		3	rgv2_r07	RGv2 Run 7	rgv2_r07_s038		RGv2				14
	530.195	520-2-KB	3	480	16799.3	1.5279	36.45	Tiffani	36.9051		0.147936	sv		3	rgv2_r07	RGv2 Run 7	rgv2_r07_s039		RGv2				15
	528.964	520-2-KB	4	480	55603.5	1.33051	36.45	Tiffani	36.9051		0.153456	sv		3	rgv2_r07	RGv2 Run 7	rgv2_r07_s040		RGv2				16
	527.151	520-2-KB	5	480	56192.5	1.3137	36.45	Tiffani	36.9051		0.147016	sv		3	rgv2_r07	RGv2 Run 7	rgv2_r07_s041		RGv2				17
	527.659	520-2-KB	6	480	5801.39	1.39549	36.45	Tiffani	36.9051		0.179216	sv		3	rgv2_r07	RGv2 Run 7	rgv2_r07_s042		RGv2				18
	528.496	520-2-KB	1	480	59597.9	1.2575	36.45	Tiffani	36.9051		0.151616	sv		4	rgv2_r07	RGv2 Run 7	rgv2_r07_s043		RGv2				19
	527.548	520-2-KB	2	480	67044.3	1.1462	36.45	Tiffani	36.9051		0.118496	sv		4	rgv2_r07	RGv2 Run 7	rgv2_r07_s044		RGv2				20
	527.875	520-2-KB	3	480	5519.59	1.34445	36.45	Tiffani	36.9051		0.181976	sv		4	rgv2_r07	RGv2 Run 7	rgv2_r07_s045		RGv2				21
	528.362	520-2-KB	4	480	61951.3	1.2505	36.45	Tiffani	36.9051		0.144256	sv		4	rgv2_r07	RGv2 Run 7	rgv2_r07_s046		RGv2				22
	527.702	520-2-KB	5	480	74237.7	1.04192	36.45	Tiffani	36.9051		0.118496	sv		4	rgv2_r07	RGv2 Run 7	rgv2_r07_s047		RGv2				23
	531.154	520-2-KB	6	480	111466	0.754187	36.45	Tiffani	36.9051		0.104696	sv		4	rgv2_r07	RGv2 Run 7	rgv2_r07_s048		RGv2				24
	530.734	520-2-KB	1	480	98909.4	0.836794	36.45	Shannen	36.9051		0.119416	sv		1	rgv2_r07	RGv2 Run 7	rgv2_r07_s049		RGv2				1
	528.545	520-2-KB	2	480	67405.9	1.14731	36.45	Shannen	36.9051		0.135056	sv		1	rgv2_r07	RGv2 Run 7	rgv2_r07_s050		RGv2				2
	528.507	520-2-KB	3	480	72214.1	1.09157	36.45	Shannen	36.9051		0.106536	sv		1	rgv2_r07	RGv2 Run 7	rgv2_r07_s051		RGv2				3
	527.65	520-2-KB	4	480	103689	0.779867	36.45	Shannen	36.9051		0.103776	sv		1	rgv2_r07	RGv2 Run 7	rgv2_r07_s052		RGv2				4
	528.02	520-2-KB	5	480	75313.2	1.0615	36.45	Shannen	36.9051		0.089976	sv		1	rgv2_r07	RGv2 Run 7	rgv2_r07_s053		RGv2				5
	529.062	520-2-KB	6	480	70381.6	1.13185	36.45	Shannen	36.9051		0.104696	sv		1	rgv2_r07	RGv2 Run 7	rgv2_r07_s054		RGv2				6
	527.855	520-2-KB	1	480	82154.2	0.986599	36.45	Shannen	36.9051		0.130456	sv		2	rgv2_r07	RGv2 Run 7	rgv2_r07_s055		RGv2				7
	528.07	520-2-KB	2	480	58842.9	1.28335	36.45	Shannen	36.9051		0.125856	sv		2	rgv2_r07	RGv2 Run 7	rgv2_r07_s056		RGv2				8
	529.613	520-2-KB	3	480	59473.3	1.30461	36.45	Shannen	36.9051		0.121256	sv		2	rgv2_r07	RGv2 Run 7	rgv2_r07_s057		RGv2				9
	527.719	520-2-KB	4	480	107373	0.767507	36.45	Shannen	36.9051		0.112056	sv		2	rgv2_r07	RGv2 Run 7	rgv2_r07_s058		RGv2				10
	529.708	520-2-KB	5	480	68068.9	1.10674	36.45	Shannen	36.9051		0.118496	sv		2	rgv2_r07	RGv2 Run 7	rgv2_r07_s059		RGv2				11
	529.804	520-2-KB	6	480	66828.6	1.12698	36.45	Shannen	36.9051		0.102856	sv		2	rgv2_r07	RGv2 Run 7	rgv2_r07_s060		RGv2				12
	530.129	520-2-KB	1	480	42090.7	1.44814	36.45	Shannen	36.9051		0.141496	sv		3	rgv2_r07	RGv2 Run 7	rgv2_r07_s061		RGv2				13
	527.996	520-2-KB	2	480	60324.9	1.25276	36.45	Shannen	36.9051		0.127696	sv		3	rgv2_r07	RGv2 Run 7	rgv2_r07_s062		RGv2				14
	527.462	520-2-KB	3	480	62742.2	1.22022	36.45	Shannen	36.9051		0.122176	sv		3	rgv2_r07	RGv2 Run 7	rgv2_r07_s063		RGv2				15
	528.519	520-2-KB	4	480	31574.9	1.47035	36.45	Shannen	36.9051		0.130456	sv		3	rgv2_r07	RGv2 Run 7	rgv2_r07_s064		RGv2				16
	528.541	520-2-KB	5	480	66082.8	1.19302	36.45	Shannen	36.9051		0.118496	sv		3	rgv2_r07	RGv2 Run 7	rgv2_r07_s065		RGv2				17
	528.449	520-2-KB	6	480	67918.5	1.13751	36.45	Shannen	36.9051		0.110216	sv		3	rgv2_r07	RGv2 Run 7	rgv2_r07_s066		RGv2				18
	527.919	520-2-KB	1	480	28978.7	1.5712	36.45	Shannen	36.9051		0.151616	sv		4	rgv2_r07	RGv2 Run 7	rgv2_r07_s067		RGv2				19
	530.292	520-2-KB	2	480	57776.9	1.26685	36.45	Shannen	36.9051		0.136896	sv		4	rgv2_r07	RGv2 Run 7	rgv2_r07_s068		RGv2				20
	527.651	520-2-KB	3	480	66248.6	1.17253	36.45	Shannen	36.9051		0.115736	sv		4	rgv2_r07	RGv2 Run 7	rgv2_r07_s069		RGv2				21
	528.452	520-2-KB	4	480	107249	0.785962	36.45	Shannen	36.9051		0.087216	sv		4	rgv2_r07	RGv2 Run 7	rgv2_r07_s070		RGv2				22
	529.345	520-2-KB	5	480	75925.1	1.01723	36.45	Shannen	36.9051		0.081696	sv		4	rgv2_r07	RGv2 Run 7	rgv2_r07_s071		RGv2				23
	528.849	520-2-KB	6	480	68942.1	1.13668	36.45	Shannen	36.9051		0.108376	sv		4	rgv2_r07	RGv2 Run 7	rgv2_r07_s072		RGv2				24
	529.801	520-2-KB	1	480	91637	0.881607	36.45	Jennie	36.9051		0.133216	sv		1	rgv2_r07	RGv2 Run 7	rgv2_r07_s073		RGv2				1
	529.364	520-2-KB	2	480	61085.1	1.24115	36.45	Jennie	36.9051		0.147016	sv		1	rgv2_r07	RGv2 Run 7	rgv2_r07_s074		RGv2				2
	527.426	520-2-KB	3	480	97777.6	0.823224	36.45	Jennie	36.9051		0.103776	sv		1	rgv2_r07	RGv2 Run 7	rgv2_r07_s075		RGv2				3
	527.755	520-2-KB	4	480	103781	0.805444	36.45	Jennie	36.9051		0.111136	sv		1	rgv2_r07	RGv2 Run 7	rgv2_r07_s076		RGv2				4
	528.419	520-2-KB	5	480	69775	1.13668	36.45	Jennie	36.9051		0.089976	sv		1	rgv2_r07	RGv2 Run 7	rgv2_r07_s077		RGv2				5
	527.491	520-2-KB	6	480	101022	0.811426	36.45	Jennie	36.9051		0.086296	sv		1	rgv2_r07	RGv2 Run 7	rgv2_r07_s078		RGv2				6
	528.216	520-2-KB	1	480	80331.4	0.992482	36.45	Jennie	36.9051		0.133216	sv		2	rgv2_r07	RGv2 Run 7	rgv2_r07_s079		RGv2				7
	529.482	520-2-KB	2	480	59026.3	1.28796	36.45	Jennie	36.9051		0.127696	sv		2	rgv2_r07	RGv2 Run 7	rgv2_r07_s080		RGv2				8
	528.519	520-2-KB	3	480	75844.6	1.02674	36.45	Jennie	36.9051		0.119416	sv		2	rgv2_r07	RGv2 Run 7	rgv2_r07_s081		RGv2				9
	527.919	520-2-KB	4	480	106626	0.785962	36.45	Jennie	36.9051		0.113896	sv		2	rgv2_r07	RGv2 Run 7	rgv2_r07_s082		RGv2				10
	528.978	520-2-KB	5	480	60304.5	1.20891	36.45	Jennie	36.9051		0.147016	sv		2	rgv2_r07	RGv2 Run 7	rgv2_r07_s083		RGv2				11
	527.527	520-2-KB	6	480	98669.5	0.836794	36.45	Jennie	36.9051		0.112976	sv		2	rgv2_r07	RGv2 Run 7	rgv2_r07_s084		RGv2				12
	528.597	520-2-KB	1	480	28971.4	1.4841	36.45	Jennie	36.9051		0.153456	sv		3	rgv2_r07	RGv2 Run 7	rgv2_r07_s085		RGv2				13
	527.838	520-2-KB	2	480	58192.6	1.30918	36.45	Jennie	36.9051		0.129536	sv		3	rgv2_r07	RGv2 Run 7	rgv2_r07_s086		RGv2				14
	527.285	520-2-KB	3	480	50188	1.35551	36.45	Jennie	36.9051		0.121256	sv		3	rgv2_r07	RGv2 Run 7	rgv2_r07_s087		RGv2				15
	530.531	520-2-KB	4	480	14793.7	1.58304	36.45	Jennie	36.9051		0.143336	sv		3	rgv2_r07	RGv2 Run 7	rgv2_r07_s088		RGv2				16
	528.427	520-2-KB	5	480	63762.6	1.2106	36.45	Jennie	36.9051		0.119416	sv		3	rgv2_r07	RGv2 Run 7	rgv2_r07_s089		RGv2				17
	527.622	520-2-KB	6	480	44342.3	1.40325	36.45	Jennie	36.9051		0.114816	sv		3	rgv2_r07	RGv2 Run 7	rgv2_r07_s090		RGv2				18
	530.663	520-2-KB	1	480	12917	1.67698	36.45	Jennie	36.9051		0.148856	sv		4	rgv2_r07	RGv2 Run 7	rgv2_r07_s091		RGv2				19
	527.88	520-2-KB	2	480	59952.9	1.2505	36.45	Jennie	36.9051		0.147016	sv		4	rgv2_r07	RGv2 Run 7	rgv2_r07_s092		RGv2				20
	527.429	520-2-KB	3	480	41311.6	1.44814	36.45	Jennie	36.9051		0.132296	sv		4	rgv2_r07	RGv2 Run 7	rgv2_r07_s093		RGv2				21
	528.091	520-2-KB	4	480	101191	0.823224	36.45	Jennie	36.9051		0.101936	sv		4	rgv2_r07	RGv2 Run 7	rgv2_r07_s094		RGv2				22
	530.147	520-2-KB	5	480	65499.1	1.17253	36.45	Jennie	36.9051		0.099176	sv		4	rgv2_r07	RGv2 Run 7	rgv2_r07_s095		RGv2				23
	528.46	520-2-KB	6	480	87667.7	0.903923	36.45	Jennie	36.9051		0.105616	sv		4	rgv2_r07	RGv2 Run 7	rgv2_r07_s096		RGv2				24
	528.675	520-2-KB	1	480	91888.1	0.871632	36.8372	Tori	36.9361		0.145176	sv		1	rgv2_r06	RGv2 Run 6	rgv2_r06_s001		RGv2				1
	529.519	520-2-KB	2	480	7614.53	1.63511	36.8372	Tori	36.9361		0.125856	sv		1	rgv2_r06	RGv2 Run 6	rgv2_r06_s002		RGv2				2
	528.631	520-2-KB	3	480	54719.5	1.35704	36.8372	Tori	36.9361		0.101016	sv		1	rgv2_r06	RGv2 Run 6	rgv2_r06_s003		RGv2				3
	529.109	520-2-KB	4	480	109923	0.785497	36.8372	Tori	36.9361		0.098256	sv		1	rgv2_r06	RGv2 Run 6	rgv2_r06_s004		RGv2				4
	531.1	520-2-KB	5	480	7222.46	1.58544	36.8372	Tori	36.9361		0.109296	sv		1	rgv2_r06	RGv2 Run 6	rgv2_r06_s005		RGv2				5
	527.4	520-2-KB	6	480	31172.7	1.64962	36.8372	Tori	36.9361		0.175536	sv		1	rgv2_r06	RGv2 Run 6	rgv2_r06_s006		RGv2				6
	527.855	520-2-KB	1	480	67268.9	1.13508	36.8372	Tori	36.9361		0.174616	sv		2	rgv2_r06	RGv2 Run 6	rgv2_r06_s007		RGv2				7
	528.492	520-2-KB	2	480	2668.48	1.2173	36.8372	Tori	36.9361		0.188416	sv		2	rgv2_r06	RGv2 Run 6	rgv2_r06_s008		RGv2				8
	528.275	520-2-KB	3	480	15395.6	1.74841	36.8372	Tori	36.9361		0.133216	sv		2	rgv2_r06	RGv2 Run 6	rgv2_r06_s009		RGv2				9
	530.443	520-2-KB	4	480	119663	0.727216	36.8372	Tori	36.9361		0.104696	sv		2	rgv2_r06	RGv2 Run 6	rgv2_r06_s010		RGv2				10
	528.216	520-2-KB	5	480	13182.4	1.78462	36.8372	Tori	36.9361		0.159896	sv		2	rgv2_r06	RGv2 Run 6	rgv2_r06_s011		RGv2				11
	528.661	520-2-KB	6	480	61553.8	1.28053	36.8372	Tori	36.9361		0.174616	sv		2	rgv2_r06	RGv2 Run 6	rgv2_r06_s012		RGv2				12
	528.486	520-2-KB	1	480	8293.64	1.57078	36.8372	Tori	36.9361		0.158056	sv		3	rgv2_r06	RGv2 Run 6	rgv2_r06_s013		RGv2				13
	530.968	520-2-KB	2	480	1942.17	1.16756	36.8372	Tori	36.9361		0.178296	sv		3	rgv2_r06	RGv2 Run 6	rgv2_r06_s014		RGv2				14
	528.015	520-2-KB	3	480	2368.94	1.20646	36.8372	Tori	36.9361		0.185656	sv		3	rgv2_r06	RGv2 Run 6	rgv2_r06_s015		RGv2				15
	527.337	520-2-KB	4	480	1815.71	1.10948	36.8372	Tori	36.9361		0.186576	sv		3	rgv2_r06	RGv2 Run 6	rgv2_r06_s016		RGv2				16
	527.572	520-2-KB	5	480	1741.74	1.1014	36.8372	Tori	36.9361		0.169096	sv		3	rgv2_r06	RGv2 Run 6	rgv2_r06_s017		RGv2				17
	528.111	520-2-KB	6	480	1715.78	1.07363	36.8372	Tori	36.9361		0.174616	sv		3	rgv2_r06	RGv2 Run 6	rgv2_r06_s018		RGv2				18
	527.536	520-2-KB	1	480	1861.29	1.1561	36.8372	Tori	36.9361		0.207736	sv		4	rgv2_r06	RGv2 Run 6	rgv2_r06_s019		RGv2				19
	528.619	520-2-KB	2	480	2580.88	1.20657	36.8372	Tori	36.9361		0.147936	sv		4	rgv2_r06	RGv2 Run 6	rgv2_r06_s020		RGv2				20
	527.981	520-2-KB	3	480	2297.62	1.18416	36.8372	Tori	36.9361		0.128616	sv		4	rgv2_r06	RGv2 Run 6	rgv2_r06_s021		RGv2				21
	528.419	520-2-KB	4	480	107362	0.797728	36.8372	Tori	36.9361		0.092736	sv		4	rgv2_r06	RGv2 Run 6	rgv2_r06_s022		RGv2				22
	527.763	520-2-KB	5	480	4415.18	1.31149	36.8372	Tori	36.9361		0.152536	sv		4	rgv2_r06	RGv2 Run 6	rgv2_r06_s023		RGv2				23
	528.648	520-2-KB	6	480	26476.1	1.63834	36.8372	Tori	36.9361		0.170016	sv		4	rgv2_r06	RGv2 Run 6	rgv2_r06_s024		RGv2				24
	528.293	520-2-KB	1	480	98377.5	0.829186	36.8372	Tiffani	36.9361		0.113896	sv		1	rgv2_r06	RGv2 Run 6	rgv2_r06_s025		RGv2				1
	527.524	520-2-KB	2	480	81002.8	1.01002	36.8372	Tiffani	36.9361		0.101016	sv		1	rgv2_r06	RGv2 Run 6	rgv2_r06_s026		RGv2				2
	531.056	520-2-KB	3	480	2297.94	1.17881	36.8372	Tiffani	36.9361		0.174616	sv		1	rgv2_r06	RGv2 Run 6	rgv2_r06_s027		RGv2				3
	528.188	520-2-KB	4	480	96922.1	0.835051	36.8372	Tiffani	36.9361		0.137816	sv		1	rgv2_r06	RGv2 Run 6	rgv2_r06_s028		RGv2				4
	528.161	520-2-KB	5	480	54485.8	1.31389	36.8372	Tiffani	36.9361		0.134136	sv		1	rgv2_r06	RGv2 Run 6	rgv2_r06_s029		RGv2				5
	528.112	520-2-KB	6	480	2156.93	1.16186	36.8372	Tiffani	36.9361		0.160816	sv		1	rgv2_r06	RGv2 Run 6	rgv2_r06_s030		RGv2				6
	529.909	520-2-KB	1	480	75878.6	1.07555	36.8372	Tiffani	36.9361		0.152536	sv		2	rgv2_r06	RGv2 Run 6	rgv2_r06_s031		RGv2				7
	527.946	520-2-KB	2	480	31321.5	1.56325	36.8372	Tiffani	36.9361		0.144256	sv		2	rgv2_r06	RGv2 Run 6	rgv2_r06_s032		RGv2				8
	528.258	520-2-KB	3	480	5749.06	1.66028	36.8372	Tiffani	36.9361		0.178296	sv		2	rgv2_r06	RGv2 Run 6	rgv2_r06_s033		RGv2				9
	527.406	520-2-KB	4	480	103454	0.796327	36.8372	Tiffani	36.9361		0.137816	sv		2	rgv2_r06	RGv2 Run 6	rgv2_r06_s034		RGv2				10
	528.467	520-2-KB	5	480	84829.5	0.970921	36.8372	Tiffani	36.9361		0.134136	sv		2	rgv2_r06	RGv2 Run 6	rgv2_r06_s035		RGv2				11
	528.436	520-2-KB	6	480	2345.99	1.18416	36.8372	Tiffani	36.9361		0.161736	sv		2	rgv2_r06	RGv2 Run 6	rgv2_r06_s036		RGv2				12
	528.491	520-2-KB	1	480	7104.97	1.51706	36.8372	Tiffani	36.9361		0.204976	sv		3	rgv2_r06	RGv2 Run 6	rgv2_r06_s037		RGv2				13
	527.474	520-2-KB	2	480	3597.8	1.28735	36.8372	Tiffani	36.9361		0.152536	sv		3	rgv2_r06	RGv2 Run 6	rgv2_r06_s038		RGv2				14
	530.195	520-2-KB	3	480	1860.66	1.09122	36.8372	Tiffani	36.9361		0.169096	sv		3	rgv2_r06	RGv2 Run 6	rgv2_r06_s039		RGv2				15
	528.964	520-2-KB	4	480	1803.38	1.10722	36.8372	Tiffani	36.9361		0.179216	sv		3	rgv2_r06	RGv2 Run 6	rgv2_r06_s040		RGv2				16
	527.151	520-2-KB	5	480	1666.95	1.08541	36.8372	Tiffani	36.9361		0.157136	sv		3	rgv2_r06	RGv2 Run 6	rgv2_r06_s041		RGv2				17
	527.659	520-2-KB	6	480	1730.03	1.09554	36.8372	Tiffani	36.9361		0.159896	sv		3	rgv2_r06	RGv2 Run 6	rgv2_r06_s042		RGv2				18
	528.496	520-2-KB	1	480	1771.95	1.07955	36.8372	Tiffani	36.9361		0.239936	sv		4	rgv2_r06	RGv2 Run 6	rgv2_r06_s043		RGv2				19
	527.548	520-2-KB	2	480	1897.56	1.13482	36.8372	Tiffani	36.9361		0.175536	sv		4	rgv2_r06	RGv2 Run 6	rgv2_r06_s044		RGv2				20
	527.875	520-2-KB	3	480	1747.74	1.08541	36.8372	Tiffani	36.9361		0.159896	sv		4	rgv2_r06	RGv2 Run 6	rgv2_r06_s045		RGv2				21
	528.362	520-2-KB	4	480	95960.1	0.856629	36.8372	Tiffani	36.9361		0.135976	sv		4	rgv2_r06	RGv2 Run 6	rgv2_r06_s046		RGv2				22
	527.702	520-2-KB	5	480	57089.7	1.26869	36.8372	Tiffani	36.9361		0.134136	sv		4	rgv2_r06	RGv2 Run 6	rgv2_r06_s047		RGv2				23
	531.154	520-2-KB	6	480	2668.77	1.19541	36.8372	Tiffani	36.9361		0.118496	sv		4	rgv2_r06	RGv2 Run 6	rgv2_r06_s048		RGv2				24
	530.734	520-2-KB	1	480	3753.6	1.35154	36.8372	Shannen	36.9361		0.138736	sv		1	rgv2_r06	RGv2 Run 6	rgv2_r06_s049		RGv2				1
	528.545	520-2-KB	2	480	22185.2	1.69269	36.8372	Shannen	36.9361		0.130456	sv		1	rgv2_r06	RGv2 Run 6	rgv2_r06_s050		RGv2				2
	528.507	520-2-KB	3	480	101904	0.777069	36.8372	Shannen	36.9361		0.103776	sv		1	rgv2_r06	RGv2 Run 6	rgv2_r06_s051		RGv2				3
	527.65	520-2-KB	4	480	4528.07	1.34901	36.8372	Shannen	36.9361		0.120336	sv		1	rgv2_r06	RGv2 Run 6	rgv2_r06_s052		RGv2				4
	528.02	520-2-KB	5	480	16548.8	1.78971	36.8372	Shannen	36.9361		0.121256	sv		1	rgv2_r06	RGv2 Run 6	rgv2_r06_s053		RGv2				5
	529.062	520-2-KB	6	480	87414.5	0.925349	36.8372	Shannen	36.9361		0.122176	sv		1	rgv2_r06	RGv2 Run 6	rgv2_r06_s054		RGv2				6
	527.855	520-2-KB	1	480	2052.58	1.16186	36.8372	Shannen	36.9361		0.178296	sv		2	rgv2_r06	RGv2 Run 6	rgv2_r06_s055		RGv2				7
	528.07	520-2-KB	2	480	5166.64	1.40707	36.8372	Shannen	36.9361		0.173696	sv		2	rgv2_r06	RGv2 Run 6	rgv2_r06_s056		RGv2				8
	529.613	520-2-KB	3	480	82024.2	0.951499	36.8372	Shannen	36.9361		0.139656	sv		2	rgv2_r06	RGv2 Run 6	rgv2_r06_s057		RGv2				9
	527.719	520-2-KB	4	480	4867.24	1.36656	36.8372	Shannen	36.9361		0.159896	sv		2	rgv2_r06	RGv2 Run 6	rgv2_r06_s058		RGv2				10
	529.708	520-2-KB	5	480	29701	1.63834	36.8372	Shannen	36.9361		0.167256	sv		2	rgv2_r06	RGv2 Run 6	rgv2_r06_s059		RGv2				11
	529.804	520-2-KB	6	480	87434.6	0.932159	36.8372	Shannen	36.9361		0.163576	sv		2	rgv2_r06	RGv2 Run 6	rgv2_r06_s060		RGv2				12
	530.129	520-2-KB	1	480	1773.99	1.09554	36.8372	Shannen	36.9361		0.203136	sv		3	rgv2_r06	RGv2 Run 6	rgv2_r06_s061		RGv2				13
	527.996	520-2-KB	2	480	2209.39	1.21217	36.8372	Shannen	36.9361		0.192096	sv		3	rgv2_r06	RGv2 Run 6	rgv2_r06_s062		RGv2				14
	527.462	520-2-KB	3	480	6430.62	1.44684	36.8372	Shannen	36.9361		0.183816	sv		3	rgv2_r06	RGv2 Run 6	rgv2_r06_s063		RGv2				15
	528.519	520-2-KB	4	480	1802.15	1.08541	36.8372	Shannen	36.9361		0.163576	sv		3	rgv2_r06	RGv2 Run 6	rgv2_r06_s064		RGv2				16
	528.541	520-2-KB	5	480	1737.64	1.12336	36.8372	Shannen	36.9361		0.192096	sv		3	rgv2_r06	RGv2 Run 6	rgv2_r06_s065		RGv2				17
	528.449	520-2-KB	6	480	1969.04	1.12912	36.8372	Shannen	36.9361		0.243616	sv		3	rgv2_r06	RGv2 Run 6	rgv2_r06_s066		RGv2				18
	527.919	520-2-KB	1	480	1646	1.0637	36.8372	Shannen	36.9361		0.180136	sv		4	rgv2_r06	RGv2 Run 6	rgv2_r06_s067		RGv2				19
	530.292	520-2-KB	2	480	1784.17	1.11755	36.8372	Shannen	36.9361		0.213256	sv		4	rgv2_r06	RGv2 Run 6	rgv2_r06_s068		RGv2				20
	527.651	520-2-KB	3	480	1933.36	1.16756	36.8372	Shannen	36.9361		0.175536	sv		4	rgv2_r06	RGv2 Run 6	rgv2_r06_s069		RGv2				21
	528.452	520-2-KB	4	480	3261.87	1.30634	36.8372	Shannen	36.9361		0.122176	sv		4	rgv2_r06	RGv2 Run 6	rgv2_r06_s070		RGv2				22
	529.345	520-2-KB	5	480	12936.3	1.84414	36.8372	Shannen	36.9361		0.122176	sv		4	rgv2_r06	RGv2 Run 6	rgv2_r06_s071		RGv2				23
	528.849	520-2-KB	6	480	106965	0.765889	36.8372	Shannen	36.9361		0.105616	sv		4	rgv2_r06	RGv2 Run 6	rgv2_r06_s072		RGv2				24
	529.801	520-2-KB	1	480	1843.88	1.12336	36.8372	Jennie	36.9361		0.172776	sv		1	rgv2_r06	RGv2 Run 6	rgv2_r06_s073		RGv2				1
	529.364	520-2-KB	2	480	99842.9	0.815654	36.8372	Jennie	36.9361		0.096416	sv		1	rgv2_r06	RGv2 Run 6	rgv2_r06_s074		RGv2				2
	527.426	520-2-KB	3	480	2737.4	1.24055	36.8372	Jennie	36.9361		0.121256	sv		1	rgv2_r06	RGv2 Run 6	rgv2_r06_s075		RGv2				3
	527.755	520-2-KB	4	480	2702.51	1.2349	36.8372	Jennie	36.9361		0.116656	sv		1	rgv2_r06	RGv2 Run 6	rgv2_r06_s076		RGv2				4
	528.419	520-2-KB	5	480	96253.9	0.835051	36.8372	Jennie	36.9361		0.081696	sv		1	rgv2_r06	RGv2 Run 6	rgv2_r06_s077		RGv2				5
	527.491	520-2-KB	6	480	3124.48	1.25169	36.8372	Jennie	36.9361		0.118496	sv		1	rgv2_r06	RGv2 Run 6	rgv2_r06_s078		RGv2				6
	528.216	520-2-KB	1	480	1737.36	1.11236	36.8372	Jennie	36.9361		0.159896	sv		2	rgv2_r06	RGv2 Run 6	rgv2_r06_s079		RGv2				7
	529.482	520-2-KB	2	480	47528.4	1.37427	36.8372	Jennie	36.9361		0.132296	sv		2	rgv2_r06	RGv2 Run 6	rgv2_r06_s080		RGv2				8
	528.519	520-2-KB	3	480	2832.2	1.20092	36.8372	Jennie	36.9361		0.134136	sv		2	rgv2_r06	RGv2 Run 6	rgv2_r06_s081		RGv2				9
	527.919	520-2-KB	4	480	2213.03	1.15677	36.8372	Jennie	36.9361		0.132296	sv		2	rgv2_r06	RGv2 Run 6	rgv2_r06_s082		RGv2				10
	528.978	520-2-KB	5	480	96808.2	0.835051	36.8372	Jennie	36.9361		0.118496	sv		2	rgv2_r06	RGv2 Run 6	rgv2_r06_s083		RGv2				11
	527.527	520-2-KB	6	480	2228.03	1.17846	36.8372	Jennie	36.9361		0.156216	sv		2	rgv2_r06	RGv2 Run 6	rgv2_r06_s084		RGv2				12
	528.597	520-2-KB	1	480	1733.82	1.09122	36.8372	Jennie	36.9361		0.184736	sv		3	rgv2_r06	RGv2 Run 6	rgv2_r06_s085		RGv2				13
	527.838	520-2-KB	2	480	5170.72	1.38713	36.8372	Jennie	36.9361		0.169096	sv		3	rgv2_r06	RGv2 Run 6	rgv2_r06_s086		RGv2				14
	527.285	520-2-KB	3	480	1946.44	1.11755	36.8372	Jennie	36.9361		0.132296	sv		3	rgv2_r06	RGv2 Run 6	rgv2_r06_s087		RGv2				15
	530.531	520-2-KB	4	480	1826.71	1.13965	36.8372	Jennie	36.9361		0.135976	sv		3	rgv2_r06	RGv2 Run 6	rgv2_r06_s088		RGv2				16
	528.427	520-2-KB	5	480	1834.39	1.12336	36.8372	Jennie	36.9361		0.145176	sv		3	rgv2_r06	RGv2 Run 6	rgv2_r06_s089		RGv2				17
	527.622	520-2-KB	6	480	1642.47	1.0637	36.8372	Jennie	36.9361		0.143336	sv		3	rgv2_r06	RGv2 Run 6	rgv2_r06_s090		RGv2				18
	530.663	520-2-KB	1	480	1812.95	1.11125	36.8372	Jennie	36.9361		0.140576	sv		4	rgv2_r06	RGv2 Run 6	rgv2_r06_s091		RGv2				19
	527.88	520-2-KB	2	480	1808.26	1.13384	36.8372	Jennie	36.9361		0.161736	sv		4	rgv2_r06	RGv2 Run 6	rgv2_r06_s092		RGv2				20
	527.429	520-2-KB	3	480	1859.81	1.11755	36.8372	Jennie	36.9361		0.135056	sv		4	rgv2_r06	RGv2 Run 6	rgv2_r06_s093		RGv2				21
	528.091	520-2-KB	4	480	1859.03	1.14207	36.8372	Jennie	36.9361		0.135056	sv		4	rgv2_r06	RGv2 Run 6	rgv2_r06_s094		RGv2				22
	530.147	520-2-KB	5	480	80765.7	0.974686	36.8372	Jennie	36.9361		0.108376	sv		4	rgv2_r06	RGv2 Run 6	rgv2_r06_s095		RGv2				23
	528.46	520-2-KB	6	480	1861.28	1.1014	36.8372	Jennie	36.9361		0.127696	sv		4	rgv2_r06	RGv2 Run 6	rgv2_r06_s096		RGv2				24
