# Supplementary material for: A photoconversion model for full spectral programming and multiplexing of optogenetic systems
Source: Mol Syst Biol. 2017 Apr 24;13(4):926. doi: 10.15252/msb.20167456 (PMC5408778; doi:10.15252/msb.20167456)
Supplement: Supplementary file 10 — Dataset EV2 [file MSB-13-926-s010.zip › dataset_ev2_ccasr_data_and_analysis/ccasr_data/sv/rgv2_wholepop_sv_histograms.xlsx]

## Sheet: Sheet1
Sample ID	Channel	Unnamed: 2	Bin 1	Bin 2	Bin 3	Bin 4	Bin 5	Bin 6	Bin 7	Bin 8	Bin 9	Bin 10	Bin 11	Bin 12	Bin 13	Bin 14	Bin 15	Bin 16	Bin 17	Bin 18	Bin 19	Bin 20	Bin 21	Bin 22	Bin 23	Bin 24	Bin 25	Bin 26	Bin 27	Bin 28	Bin 29	Bin 30	Bin 31	Bin 32	Bin 33	Bin 34	Bin 35	Bin 36	Bin 37	Bin 38	Bin 39	Bin 40	Bin 41	Bin 42	Bin 43	Bin 44	Bin 45	Bin 46	Bin 47
rgv2_r07_s001	FL1	Bin Values (MEF)	59.4705	60.0266	60.588	61.1546	61.7265	62.3037	62.8863	63.4744	64.068	64.6672	65.2719	65.8823	66.4984	67.1203	67.7479	68.3815	69.021	69.6664	70.3179	70.9755	71.6392	72.3092	72.9854	73.6679	74.3568	75.0522	75.754	76.4624	77.1775	77.8992	78.6277	79.363	80.1052	80.8543	81.6104	82.3736	83.1439	83.9214	84.7062	85.4984	86.2979	87.1049	87.9195	88.7417	89.5716	90.4092	91.2547
rgv2_r07_s001	FL1	Counts	0	0	0	0	0	0	0	0	0	0	0	0	0	0	0	0	0	0	0	0	0	1	0	0	0	0	0	0	0	2	0	0	0	0	0	0	0	0	0	0	0	0	0	0	0	0	0
rgv2_r07_s002	FL1	Bin Values (MEF)	59.4705	60.0266	60.588	61.1546	61.7265	62.3037	62.8863	63.4744	64.068	64.6672	65.2719	65.8823	66.4984	67.1203	67.7479	68.3815	69.021	69.6664	70.3179	70.9755	71.6392	72.3092	72.9854	73.6679	74.3568	75.0522	75.754	76.4624	77.1775	77.8992	78.6277	79.363	80.1052	80.8543	81.6104	82.3736	83.1439	83.9214	84.7062	85.4984	86.2979	87.1049	87.9195	88.7417	89.5716	90.4092	91.2547
rgv2_r07_s002	FL1	Counts	0	0	0	0	0	0	0	0	0	0	0	0	0	0	0	0	0	0	0	0	0	0	0	0	0	0	0	0	0	0	0	0	0	0	0	0	0	0	0	0	0	0	0	1	0	0	0
rgv2_r07_s003	FL1	Bin Values (MEF)	59.4705	60.0266	60.588	61.1546	61.7265	62.3037	62.8863	63.4744	64.068	64.6672	65.2719	65.8823	66.4984	67.1203	67.7479	68.3815	69.021	69.6664	70.3179	70.9755	71.6392	72.3092	72.9854	73.6679	74.3568	75.0522	75.754	76.4624	77.1775	77.8992	78.6277	79.363	80.1052	80.8543	81.6104	82.3736	83.1439	83.9214	84.7062	85.4984	86.2979	87.1049	87.9195	88.7417	89.5716	90.4092	91.2547
rgv2_r07_s003	FL1	Counts	0	0	0	0	0	0	0	0	0	0	0	0	0	0	0	0	0	0	0	0	0	0	0	0	0	0	0	0	0	0	0	0	0	0	0	0	0	0	0	0	0	0	0	0	0	0	0
rgv2_r07_s004	FL1	Bin Values (MEF)	59.4705	60.0266	60.588	61.1546	61.7265	62.3037	62.8863	63.4744	64.068	64.6672	65.2719	65.8823	66.4984	67.1203	67.7479	68.3815	69.021	69.6664	70.3179	70.9755	71.6392	72.3092	72.9854	73.6679	74.3568	75.0522	75.754	76.4624	77.1775	77.8992	78.6277	79.363	80.1052	80.8543	81.6104	82.3736	83.1439	83.9214	84.7062	85.4984	86.2979	87.1049	87.9195	88.7417	89.5716	90.4092	91.2547
rgv2_r07_s004	FL1	Counts	0	0	0	0	0	0	0	0	0	0	0	0	0	0	0	0	0	0	0	0	0	0	0	0	0	0	0	0	0	0	0	0	0	0	0	1	0	0	0	0	0	0	0	1	0	0	0
rgv2_r07_s005	FL1	Bin Values (MEF)	59.4705	60.0266	60.588	61.1546	61.7265	62.3037	62.8863	63.4744	64.068	64.6672	65.2719	65.8823	66.4984	67.1203	67.7479	68.3815	69.021	69.6664	70.3179	70.9755	71.6392	72.3092	72.9854	73.6679	74.3568	75.0522	75.754	76.4624	77.1775	77.8992	78.6277	79.363	80.1052	80.8543	81.6104	82.3736	83.1439	83.9214	84.7062	85.4984	86.2979	87.1049	87.9195	88.7417	89.5716	90.4092	91.2547
rgv2_r07_s005	FL1	Counts	0	0	0	0	0	0	0	0	0	0	0	0	0	0	0	0	1	0	1	1	0	0	0	0	0	0	0	0	0	0	0	0	0	0	0	0	0	0	1	0	0	0	0	0	0	0	0
rgv2_r07_s006	FL1	Bin Values (MEF)	59.4705	60.0266	60.588	61.1546	61.7265	62.3037	62.8863	63.4744	64.068	64.6672	65.2719	65.8823	66.4984	67.1203	67.7479	68.3815	69.021	69.6664	70.3179	70.9755	71.6392	72.3092	72.9854	73.6679	74.3568	75.0522	75.754	76.4624	77.1775	77.8992	78.6277	79.363	80.1052	80.8543	81.6104	82.3736	83.1439	83.9214	84.7062	85.4984	86.2979	87.1049	87.9195	88.7417	89.5716	90.4092	91.2547
rgv2_r07_s006	FL1	Counts	0	0	0	0	0	0	0	0	0	0	0	0	0	0	0	0	0	0	0	0	0	0	0	0	0	0	0	0	0	0	0	0	0	0	0	0	0	0	0	0	0	0	0	0	0	0	0
rgv2_r07_s007	FL1	Bin Values (MEF)	59.4705	60.0266	60.588	61.1546	61.7265	62.3037	62.8863	63.4744	64.068	64.6672	65.2719	65.8823	66.4984	67.1203	67.7479	68.3815	69.021	69.6664	70.3179	70.9755	71.6392	72.3092	72.9854	73.6679	74.3568	75.0522	75.754	76.4624	77.1775	77.8992	78.6277	79.363	80.1052	80.8543	81.6104	82.3736	83.1439	83.9214	84.7062	85.4984	86.2979	87.1049	87.9195	88.7417	89.5716	90.4092	91.2547
rgv2_r07_s007	FL1	Counts	0	0	0	0	0	0	0	0	0	0	0	0	0	0	0	0	0	0	0	0	0	0	0	0	0	0	0	0	0	0	0	0	0	0	0	0	0	0	0	0	0	0	0	0	0	0	0
rgv2_r07_s008	FL1	Bin Values (MEF)	59.4705	60.0266	60.588	61.1546	61.7265	62.3037	62.8863	63.4744	64.068	64.6672	65.2719	65.8823	66.4984	67.1203	67.7479	68.3815	69.021	69.6664	70.3179	70.9755	71.6392	72.3092	72.9854	73.6679	74.3568	75.0522	75.754	76.4624	77.1775	77.8992	78.6277	79.363	80.1052	80.8543	81.6104	82.3736	83.1439	83.9214	84.7062	85.4984	86.2979	87.1049	87.9195	88.7417	89.5716	90.4092	91.2547
rgv2_r07_s008	FL1	Counts	0	0	0	0	0	0	0	0	0	0	0	0	0	0	0	0	0	0	0	0	0	0	0	0	0	0	0	0	0	0	0	0	0	0	0	1	0	0	0	0	0	0	0	0	0	0	0
rgv2_r07_s009	FL1	Bin Values (MEF)	59.4705	60.0266	60.588	61.1546	61.7265	62.3037	62.8863	63.4744	64.068	64.6672	65.2719	65.8823	66.4984	67.1203	67.7479	68.3815	69.021	69.6664	70.3179	70.9755	71.6392	72.3092	72.9854	73.6679	74.3568	75.0522	75.754	76.4624	77.1775	77.8992	78.6277	79.363	80.1052	80.8543	81.6104	82.3736	83.1439	83.9214	84.7062	85.4984	86.2979	87.1049	87.9195	88.7417	89.5716	90.4092	91.2547
rgv2_r07_s009	FL1	Counts	0	1	0	0	0	0	0	0	0	0	0	0	0	0	0	0	0	0	0	0	0	0	0	1	0	0	0	0	0	0	0	0	0	0	0	0	0	0	0	0	0	0	0	0	0	0	0
rgv2_r07_s010	FL1	Bin Values (MEF)	59.4705	60.0266	60.588	61.1546	61.7265	62.3037	62.8863	63.4744	64.068	64.6672	65.2719	65.8823	66.4984	67.1203	67.7479	68.3815	69.021	69.6664	70.3179	70.9755	71.6392	72.3092	72.9854	73.6679	74.3568	75.0522	75.754	76.4624	77.1775	77.8992	78.6277	79.363	80.1052	80.8543	81.6104	82.3736	83.1439	83.9214	84.7062	85.4984	86.2979	87.1049	87.9195	88.7417	89.5716	90.4092	91.2547
rgv2_r07_s010	FL1	Counts	0	0	0	0	0	0	0	0	0	0	0	0	1	0	0	0	0	0	0	0	0	0	0	0	0	0	0	0	0	0	0	0	0	0	0	0	0	0	0	0	0	0	0	0	0	0	0
rgv2_r07_s011	FL1	Bin Values (MEF)	59.4705	60.0266	60.588	61.1546	61.7265	62.3037	62.8863	63.4744	64.068	64.6672	65.2719	65.8823	66.4984	67.1203	67.7479	68.3815	69.021	69.6664	70.3179	70.9755	71.6392	72.3092	72.9854	73.6679	74.3568	75.0522	75.754	76.4624	77.1775	77.8992	78.6277	79.363	80.1052	80.8543	81.6104	82.3736	83.1439	83.9214	84.7062	85.4984	86.2979	87.1049	87.9195	88.7417	89.5716	90.4092	91.2547
rgv2_r07_s011	FL1	Counts	0	0	0	0	0	0	0	0	1	0	0	0	0	0	0	0	0	0	0	0	0	0	0	0	0	0	0	0	0	0	0	0	0	0	0	0	0	0	0	0	0	0	0	0	0	0	0
rgv2_r07_s012	FL1	Bin Values (MEF)	59.4705	60.0266	60.588	61.1546	61.7265	62.3037	62.8863	63.4744	64.068	64.6672	65.2719	65.8823	66.4984	67.1203	67.7479	68.3815	69.021	69.6664	70.3179	70.9755	71.6392	72.3092	72.9854	73.6679	74.3568	75.0522	75.754	76.4624	77.1775	77.8992	78.6277	79.363	80.1052	80.8543	81.6104	82.3736	83.1439	83.9214	84.7062	85.4984	86.2979	87.1049	87.9195	88.7417	89.5716	90.4092	91.2547
rgv2_r07_s012	FL1	Counts	0	0	0	0	0	0	1	0	0	0	0	0	0	0	0	0	0	0	0	0	0	0	1	0	0	1	0	0	0	0	0	0	0	0	0	0	0	0	0	0	0	0	0	0	0	0	0
rgv2_r07_s013	FL1	Bin Values (MEF)	59.4705	60.0266	60.588	61.1546	61.7265	62.3037	62.8863	63.4744	64.068	64.6672	65.2719	65.8823	66.4984	67.1203	67.7479	68.3815	69.021	69.6664	70.3179	70.9755	71.6392	72.3092	72.9854	73.6679	74.3568	75.0522	75.754	76.4624	77.1775	77.8992	78.6277	79.363	80.1052	80.8543	81.6104	82.3736	83.1439	83.9214	84.7062	85.4984	86.2979	87.1049	87.9195	88.7417	89.5716	90.4092	91.2547
rgv2_r07_s013	FL1	Counts	0	0	0	0	0	0	0	0	0	0	0	0	0	0	0	0	0	0	0	0	0	0	0	0	0	0	0	0	0	0	0	0	0	0	0	0	0	0	0	1	0	1	0	0	0	0	0
rgv2_r07_s014	FL1	Bin Values (MEF)	59.4705	60.0266	60.588	61.1546	61.7265	62.3037	62.8863	63.4744	64.068	64.6672	65.2719	65.8823	66.4984	67.1203	67.7479	68.3815	69.021	69.6664	70.3179	70.9755	71.6392	72.3092	72.9854	73.6679	74.3568	75.0522	75.754	76.4624	77.1775	77.8992	78.6277	79.363	80.1052	80.8543	81.6104	82.3736	83.1439	83.9214	84.7062	85.4984	86.2979	87.1049	87.9195	88.7417	89.5716	90.4092	91.2547
rgv2_r07_s014	FL1	Counts	0	0	0	0	0	0	0	0	0	0	0	0	0	0	0	0	0	0	0	0	0	0	0	0	0	0	0	0	0	1	0	0	0	0	0	0	0	0	0	0	1	0	0	0	0	1	1
rgv2_r07_s015	FL1	Bin Values (MEF)	59.4705	60.0266	60.588	61.1546	61.7265	62.3037	62.8863	63.4744	64.068	64.6672	65.2719	65.8823	66.4984	67.1203	67.7479	68.3815	69.021	69.6664	70.3179	70.9755	71.6392	72.3092	72.9854	73.6679	74.3568	75.0522	75.754	76.4624	77.1775	77.8992	78.6277	79.363	80.1052	80.8543	81.6104	82.3736	83.1439	83.9214	84.7062	85.4984	86.2979	87.1049	87.9195	88.7417	89.5716	90.4092	91.2547
rgv2_r07_s015	FL1	Counts	0	0	0	0	0	0	0	0	0	0	0	0	0	0	0	0	0	0	0	0	0	0	0	0	1	0	0	0	0	0	0	0	0	0	0	0	0	0	0	1	0	0	1	1	0	1	0
rgv2_r07_s016	FL1	Bin Values (MEF)	59.4705	60.0266	60.588	61.1546	61.7265	62.3037	62.8863	63.4744	64.068	64.6672	65.2719	65.8823	66.4984	67.1203	67.7479	68.3815	69.021	69.6664	70.3179	70.9755	71.6392	72.3092	72.9854	73.6679	74.3568	75.0522	75.754	76.4624	77.1775	77.8992	78.6277	79.363	80.1052	80.8543	81.6104	82.3736	83.1439	83.9214	84.7062	85.4984	86.2979	87.1049	87.9195	88.7417	89.5716	90.4092	91.2547
rgv2_r07_s016	FL1	Counts	0	0	0	0	0	0	0	0	0	0	0	0	0	0	0	0	0	0	0	0	0	0	0	0	0	0	0	0	1	0	0	0	0	1	0	0	0	0	0	1	0	1	0	0	0	0	1
rgv2_r07_s017	FL1	Bin Values (MEF)	59.4705	60.0266	60.588	61.1546	61.7265	62.3037	62.8863	63.4744	64.068	64.6672	65.2719	65.8823	66.4984	67.1203	67.7479	68.3815	69.021	69.6664	70.3179	70.9755	71.6392	72.3092	72.9854	73.6679	74.3568	75.0522	75.754	76.4624	77.1775	77.8992	78.6277	79.363	80.1052	80.8543	81.6104	82.3736	83.1439	83.9214	84.7062	85.4984	86.2979	87.1049	87.9195	88.7417	89.5716	90.4092	91.2547
rgv2_r07_s017	FL1	Counts	0	0	0	0	0	0	0	0	0	0	0	0	0	0	0	0	1	0	0	0	1	0	0	0	0	0	0	0	0	0	0	0	1	0	0	0	0	0	0	0	0	1	0	0	0	0	0
rgv2_r07_s018	FL1	Bin Values (MEF)	59.4705	60.0266	60.588	61.1546	61.7265	62.3037	62.8863	63.4744	64.068	64.6672	65.2719	65.8823	66.4984	67.1203	67.7479	68.3815	69.021	69.6664	70.3179	70.9755	71.6392	72.3092	72.9854	73.6679	74.3568	75.0522	75.754	76.4624	77.1775	77.8992	78.6277	79.363	80.1052	80.8543	81.6104	82.3736	83.1439	83.9214	84.7062	85.4984	86.2979	87.1049	87.9195	88.7417	89.5716	90.4092	91.2547
rgv2_r07_s018	FL1	Counts	0	1	0	0	0	0	0	0	0	0	0	0	0	0	0	0	0	0	0	0	0	0	0	0	0	0	0	0	0	0	0	0	0	0	0	0	0	0	1	0	0	0	3	0	0	0	0
rgv2_r07_s019	FL1	Bin Values (MEF)	59.4705	60.0266	60.588	61.1546	61.7265	62.3037	62.8863	63.4744	64.068	64.6672	65.2719	65.8823	66.4984	67.1203	67.7479	68.3815	69.021	69.6664	70.3179	70.9755	71.6392	72.3092	72.9854	73.6679	74.3568	75.0522	75.754	76.4624	77.1775	77.8992	78.6277	79.363	80.1052	80.8543	81.6104	82.3736	83.1439	83.9214	84.7062	85.4984	86.2979	87.1049	87.9195	88.7417	89.5716	90.4092	91.2547
rgv2_r07_s019	FL1	Counts	0	0	0	0	0	0	0	0	0	0	0	0	0	0	0	0	0	0	0	0	1	0	0	0	0	0	0	0	0	1	0	0	0	0	0	0	0	0	0	0	0	0	0	0	0	0	0
rgv2_r07_s020	FL1	Bin Values (MEF)	59.4705	60.0266	60.588	61.1546	61.7265	62.3037	62.8863	63.4744	64.068	64.6672	65.2719	65.8823	66.4984	67.1203	67.7479	68.3815	69.021	69.6664	70.3179	70.9755	71.6392	72.3092	72.9854	73.6679	74.3568	75.0522	75.754	76.4624	77.1775	77.8992	78.6277	79.363	80.1052	80.8543	81.6104	82.3736	83.1439	83.9214	84.7062	85.4984	86.2979	87.1049	87.9195	88.7417	89.5716	90.4092	91.2547
rgv2_r07_s020	FL1	Counts	0	0	0	0	0	0	0	1	0	0	0	0	1	0	0	0	0	0	0	1	0	0	0	0	0	0	0	0	0	0	0	0	1	0	0	0	0	0	0	0	1	0	0	0	0	0	0
rgv2_r07_s021	FL1	Bin Values (MEF)	59.4705	60.0266	60.588	61.1546	61.7265	62.3037	62.8863	63.4744	64.068	64.6672	65.2719	65.8823	66.4984	67.1203	67.7479	68.3815	69.021	69.6664	70.3179	70.9755	71.6392	72.3092	72.9854	73.6679	74.3568	75.0522	75.754	76.4624	77.1775	77.8992	78.6277	79.363	80.1052	80.8543	81.6104	82.3736	83.1439	83.9214	84.7062	85.4984	86.2979	87.1049	87.9195	88.7417	89.5716	90.4092	91.2547
rgv2_r07_s021	FL1	Counts	0	0	0	0	0	1	0	0	0	0	0	0	0	0	0	0	0	0	0	0	0	0	0	0	0	0	0	0	0	0	0	0	0	0	0	0	0	0	0	0	0	0	0	0	0	0	0
rgv2_r07_s022	FL1	Bin Values (MEF)	59.4705	60.0266	60.588	61.1546	61.7265	62.3037	62.8863	63.4744	64.068	64.6672	65.2719	65.8823	66.4984	67.1203	67.7479	68.3815	69.021	69.6664	70.3179	70.9755	71.6392	72.3092	72.9854	73.6679	74.3568	75.0522	75.754	76.4624	77.1775	77.8992	78.6277	79.363	80.1052	80.8543	81.6104	82.3736	83.1439	83.9214	84.7062	85.4984	86.2979	87.1049	87.9195	88.7417	89.5716	90.4092	91.2547
rgv2_r07_s022	FL1	Counts	0	0	0	0	0	0	0	0	0	0	0	0	0	0	0	0	1	0	0	0	1	0	0	0	0	0	0	0	0	0	0	0	0	0	0	0	0	0	0	0	0	0	1	0	0	0	0
rgv2_r07_s023	FL1	Bin Values (MEF)	59.4705	60.0266	60.588	61.1546	61.7265	62.3037	62.8863	63.4744	64.068	64.6672	65.2719	65.8823	66.4984	67.1203	67.7479	68.3815	69.021	69.6664	70.3179	70.9755	71.6392	72.3092	72.9854	73.6679	74.3568	75.0522	75.754	76.4624	77.1775	77.8992	78.6277	79.363	80.1052	80.8543	81.6104	82.3736	83.1439	83.9214	84.7062	85.4984	86.2979	87.1049	87.9195	88.7417	89.5716	90.4092	91.2547
rgv2_r07_s023	FL1	Counts	0	0	0	0	0	0	0	0	0	0	0	0	0	0	0	0	0	0	0	0	0	0	0	0	0	0	0	0	0	0	0	0	1	0	1	0	0	0	0	0	0	0	0	0	0	0	0
rgv2_r07_s024	FL1	Bin Values (MEF)	59.4705	60.0266	60.588	61.1546	61.7265	62.3037	62.8863	63.4744	64.068	64.6672	65.2719	65.8823	66.4984	67.1203	67.7479	68.3815	69.021	69.6664	70.3179	70.9755	71.6392	72.3092	72.9854	73.6679	74.3568	75.0522	75.754	76.4624	77.1775	77.8992	78.6277	79.363	80.1052	80.8543	81.6104	82.3736	83.1439	83.9214	84.7062	85.4984	86.2979	87.1049	87.9195	88.7417	89.5716	90.4092	91.2547
rgv2_r07_s024	FL1	Counts	0	0	0	0	0	0	0	0	0	0	0	0	0	0	0	0	0	0	1	0	0	1	0	0	0	0	0	0	0	0	0	0	0	0	0	0	0	0	0	0	0	0	1	0	1	0	0
rgv2_r07_s025	FL1	Bin Values (MEF)	59.4705	60.0266	60.588	61.1546	61.7265	62.3037	62.8863	63.4744	64.068	64.6672	65.2719	65.8823	66.4984	67.1203	67.7479	68.3815	69.021	69.6664	70.3179	70.9755	71.6392	72.3092	72.9854	73.6679	74.3568	75.0522	75.754	76.4624	77.1775	77.8992	78.6277	79.363	80.1052	80.8543	81.6104	82.3736	83.1439	83.9214	84.7062	85.4984	86.2979	87.1049	87.9195	88.7417	89.5716	90.4092	91.2547
rgv2_r07_s025	FL1	Counts	0	0	0	0	0	0	0	0	0	0	0	0	0	0	0	0	0	0	0	0	0	0	0	0	0	0	0	0	0	0	0	0	0	0	0	0	0	0	0	0	0	0	0	0	0	1	1
rgv2_r07_s026	FL1	Bin Values (MEF)	59.4705	60.0266	60.588	61.1546	61.7265	62.3037	62.8863	63.4744	64.068	64.6672	65.2719	65.8823	66.4984	67.1203	67.7479	68.3815	69.021	69.6664	70.3179	70.9755	71.6392	72.3092	72.9854	73.6679	74.3568	75.0522	75.754	76.4624	77.1775	77.8992	78.6277	79.363	80.1052	80.8543	81.6104	82.3736	83.1439	83.9214	84.7062	85.4984	86.2979	87.1049	87.9195	88.7417	89.5716	90.4092	91.2547
rgv2_r07_s026	FL1	Counts	0	0	0	0	0	0	0	0	0	0	0	0	0	0	0	0	0	0	0	0	0	1	0	1	0	0	0	0	0	0	0	0	0	0	0	0	0	0	0	0	0	0	0	0	0	0	0
rgv2_r07_s027	FL1	Bin Values (MEF)	59.4705	60.0266	60.588	61.1546	61.7265	62.3037	62.8863	63.4744	64.068	64.6672	65.2719	65.8823	66.4984	67.1203	67.7479	68.3815	69.021	69.6664	70.3179	70.9755	71.6392	72.3092	72.9854	73.6679	74.3568	75.0522	75.754	76.4624	77.1775	77.8992	78.6277	79.363	80.1052	80.8543	81.6104	82.3736	83.1439	83.9214	84.7062	85.4984	86.2979	87.1049	87.9195	88.7417	89.5716	90.4092	91.2547
rgv2_r07_s027	FL1	Counts	0	0	0	0	0	0	0	0	0	0	0	0	0	0	0	0	0	0	0	0	0	0	0	0	0	0	0	0	0	0	0	0	0	0	0	0	1	0	0	0	1	0	0	0	1	0	0
rgv2_r07_s028	FL1	Bin Values (MEF)	59.4705	60.0266	60.588	61.1546	61.7265	62.3037	62.8863	63.4744	64.068	64.6672	65.2719	65.8823	66.4984	67.1203	67.7479	68.3815	69.021	69.6664	70.3179	70.9755	71.6392	72.3092	72.9854	73.6679	74.3568	75.0522	75.754	76.4624	77.1775	77.8992	78.6277	79.363	80.1052	80.8543	81.6104	82.3736	83.1439	83.9214	84.7062	85.4984	86.2979	87.1049	87.9195	88.7417	89.5716	90.4092	91.2547
rgv2_r07_s028	FL1	Counts	0	0	0	0	0	0	0	0	0	0	1	0	0	0	0	0	0	0	0	0	0	0	0	0	0	0	0	0	0	0	0	0	0	0	0	0	0	0	0	0	0	0	1	0	0	0	0
rgv2_r07_s029	FL1	Bin Values (MEF)	59.4705	60.0266	60.588	61.1546	61.7265	62.3037	62.8863	63.4744	64.068	64.6672	65.2719	65.8823	66.4984	67.1203	67.7479	68.3815	69.021	69.6664	70.3179	70.9755	71.6392	72.3092	72.9854	73.6679	74.3568	75.0522	75.754	76.4624	77.1775	77.8992	78.6277	79.363	80.1052	80.8543	81.6104	82.3736	83.1439	83.9214	84.7062	85.4984	86.2979	87.1049	87.9195	88.7417	89.5716	90.4092	91.2547
rgv2_r07_s029	FL1	Counts	0	0	0	0	1	0	0	0	1	0	0	0	0	0	0	0	0	0	0	0	0	0	0	0	0	0	0	0	0	0	0	0	0	0	0	0	0	0	0	0	0	0	0	0	0	0	1
rgv2_r07_s030	FL1	Bin Values (MEF)	59.4705	60.0266	60.588	61.1546	61.7265	62.3037	62.8863	63.4744	64.068	64.6672	65.2719	65.8823	66.4984	67.1203	67.7479	68.3815	69.021	69.6664	70.3179	70.9755	71.6392	72.3092	72.9854	73.6679	74.3568	75.0522	75.754	76.4624	77.1775	77.8992	78.6277	79.363	80.1052	80.8543	81.6104	82.3736	83.1439	83.9214	84.7062	85.4984	86.2979	87.1049	87.9195	88.7417	89.5716	90.4092	91.2547
rgv2_r07_s030	FL1	Counts	0	0	0	0	0	0	0	0	0	0	0	0	0	0	0	0	0	0	0	0	0	0	0	0	0	0	0	0	0	0	0	0	0	1	0	0	0	0	0	0	0	0	0	0	0	0	0
rgv2_r07_s031	FL1	Bin Values (MEF)	59.4705	60.0266	60.588	61.1546	61.7265	62.3037	62.8863	63.4744	64.068	64.6672	65.2719	65.8823	66.4984	67.1203	67.7479	68.3815	69.021	69.6664	70.3179	70.9755	71.6392	72.3092	72.9854	73.6679	74.3568	75.0522	75.754	76.4624	77.1775	77.8992	78.6277	79.363	80.1052	80.8543	81.6104	82.3736	83.1439	83.9214	84.7062	85.4984	86.2979	87.1049	87.9195	88.7417	89.5716	90.4092	91.2547
rgv2_r07_s031	FL1	Counts	0	0	0	0	0	0	0	0	0	0	0	0	0	1	0	0	0	0	0	0	0	0	0	0	0	0	0	0	0	0	0	0	0	0	0	0	1	0	0	0	0	0	0	0	0	1	0
rgv2_r07_s032	FL1	Bin Values (MEF)	59.4705	60.0266	60.588	61.1546	61.7265	62.3037	62.8863	63.4744	64.068	64.6672	65.2719	65.8823	66.4984	67.1203	67.7479	68.3815	69.021	69.6664	70.3179	70.9755	71.6392	72.3092	72.9854	73.6679	74.3568	75.0522	75.754	76.4624	77.1775	77.8992	78.6277	79.363	80.1052	80.8543	81.6104	82.3736	83.1439	83.9214	84.7062	85.4984	86.2979	87.1049	87.9195	88.7417	89.5716	90.4092	91.2547
rgv2_r07_s032	FL1	Counts	0	0	0	0	0	0	0	0	0	0	0	0	0	0	0	0	0	0	0	0	0	0	0	0	0	0	0	0	0	0	0	0	0	0	0	0	1	0	1	0	0	0	0	0	0	0	0
rgv2_r07_s033	FL1	Bin Values (MEF)	59.4705	60.0266	60.588	61.1546	61.7265	62.3037	62.8863	63.4744	64.068	64.6672	65.2719	65.8823	66.4984	67.1203	67.7479	68.3815	69.021	69.6664	70.3179	70.9755	71.6392	72.3092	72.9854	73.6679	74.3568	75.0522	75.754	76.4624	77.1775	77.8992	78.6277	79.363	80.1052	80.8543	81.6104	82.3736	83.1439	83.9214	84.7062	85.4984	86.2979	87.1049	87.9195	88.7417	89.5716	90.4092	91.2547
rgv2_r07_s033	FL1	Counts	0	0	0	0	0	0	0	0	0	0	0	0	0	0	0	0	0	0	0	0	0	0	0	0	0	0	0	0	0	0	0	0	0	0	0	0	0	0	1	0	0	0	0	0	0	0	0
rgv2_r07_s034	FL1	Bin Values (MEF)	59.4705	60.0266	60.588	61.1546	61.7265	62.3037	62.8863	63.4744	64.068	64.6672	65.2719	65.8823	66.4984	67.1203	67.7479	68.3815	69.021	69.6664	70.3179	70.9755	71.6392	72.3092	72.9854	73.6679	74.3568	75.0522	75.754	76.4624	77.1775	77.8992	78.6277	79.363	80.1052	80.8543	81.6104	82.3736	83.1439	83.9214	84.7062	85.4984	86.2979	87.1049	87.9195	88.7417	89.5716	90.4092	91.2547
rgv2_r07_s034	FL1	Counts	0	0	0	0	0	0	0	0	0	0	0	0	0	0	0	0	0	0	0	0	0	0	0	0	0	0	0	0	0	0	0	0	0	0	0	0	0	0	0	0	0	0	0	0	0	0	1
rgv2_r07_s035	FL1	Bin Values (MEF)	59.4705	60.0266	60.588	61.1546	61.7265	62.3037	62.8863	63.4744	64.068	64.6672	65.2719	65.8823	66.4984	67.1203	67.7479	68.3815	69.021	69.6664	70.3179	70.9755	71.6392	72.3092	72.9854	73.6679	74.3568	75.0522	75.754	76.4624	77.1775	77.8992	78.6277	79.363	80.1052	80.8543	81.6104	82.3736	83.1439	83.9214	84.7062	85.4984	86.2979	87.1049	87.9195	88.7417	89.5716	90.4092	91.2547
rgv2_r07_s035	FL1	Counts	0	0	0	1	0	0	0	0	0	0	0	0	0	0	0	0	0	1	0	0	0	0	1	0	0	0	0	0	0	1	0	0	0	0	0	0	0	0	0	0	0	0	0	0	0	0	1
rgv2_r07_s036	FL1	Bin Values (MEF)	59.4705	60.0266	60.588	61.1546	61.7265	62.3037	62.8863	63.4744	64.068	64.6672	65.2719	65.8823	66.4984	67.1203	67.7479	68.3815	69.021	69.6664	70.3179	70.9755	71.6392	72.3092	72.9854	73.6679	74.3568	75.0522	75.754	76.4624	77.1775	77.8992	78.6277	79.363	80.1052	80.8543	81.6104	82.3736	83.1439	83.9214	84.7062	85.4984	86.2979	87.1049	87.9195	88.7417	89.5716	90.4092	91.2547
rgv2_r07_s036	FL1	Counts	0	0	0	0	0	0	0	0	0	1	0	0	0	0	0	1	0	0	0	1	0	0	0	0	0	0	0	0	0	0	0	0	0	0	0	0	0	0	0	0	0	0	1	0	0	0	0
rgv2_r07_s037	FL1	Bin Values (MEF)	59.4705	60.0266	60.588	61.1546	61.7265	62.3037	62.8863	63.4744	64.068	64.6672	65.2719	65.8823	66.4984	67.1203	67.7479	68.3815	69.021	69.6664	70.3179	70.9755	71.6392	72.3092	72.9854	73.6679	74.3568	75.0522	75.754	76.4624	77.1775	77.8992	78.6277	79.363	80.1052	80.8543	81.6104	82.3736	83.1439	83.9214	84.7062	85.4984	86.2979	87.1049	87.9195	88.7417	89.5716	90.4092	91.2547
rgv2_r07_s037	FL1	Counts	0	0	0	0	0	0	0	0	0	0	0	0	0	0	0	0	0	0	0	0	0	0	0	0	0	0	0	0	0	0	0	0	0	0	0	0	0	0	0	0	0	1	0	0	0	0	0
rgv2_r07_s038	FL1	Bin Values (MEF)	59.4705	60.0266	60.588	61.1546	61.7265	62.3037	62.8863	63.4744	64.068	64.6672	65.2719	65.8823	66.4984	67.1203	67.7479	68.3815	69.021	69.6664	70.3179	70.9755	71.6392	72.3092	72.9854	73.6679	74.3568	75.0522	75.754	76.4624	77.1775	77.8992	78.6277	79.363	80.1052	80.8543	81.6104	82.3736	83.1439	83.9214	84.7062	85.4984	86.2979	87.1049	87.9195	88.7417	89.5716	90.4092	91.2547
rgv2_r07_s038	FL1	Counts	0	0	0	0	0	0	0	0	0	0	0	0	0	0	0	0	0	0	0	0	0	0	0	0	0	0	0	0	0	0	0	0	0	0	0	0	0	0	0	0	0	0	0	0	0	0	0
rgv2_r07_s039	FL1	Bin Values (MEF)	59.4705	60.0266	60.588	61.1546	61.7265	62.3037	62.8863	63.4744	64.068	64.6672	65.2719	65.8823	66.4984	67.1203	67.7479	68.3815	69.021	69.6664	70.3179	70.9755	71.6392	72.3092	72.9854	73.6679	74.3568	75.0522	75.754	76.4624	77.1775	77.8992	78.6277	79.363	80.1052	80.8543	81.6104	82.3736	83.1439	83.9214	84.7062	85.4984	86.2979	87.1049	87.9195	88.7417	89.5716	90.4092	91.2547
rgv2_r07_s039	FL1	Counts	0	0	0	0	0	0	0	0	0	0	0	0	0	0	0	0	0	0	0	0	0	0	0	0	0	0	0	0	0	0	1	0	0	0	0	0	0	1	0	0	1	0	0	0	0	0	0
rgv2_r07_s040	FL1	Bin Values (MEF)	59.4705	60.0266	60.588	61.1546	61.7265	62.3037	62.8863	63.4744	64.068	64.6672	65.2719	65.8823	66.4984	67.1203	67.7479	68.3815	69.021	69.6664	70.3179	70.9755	71.6392	72.3092	72.9854	73.6679	74.3568	75.0522	75.754	76.4624	77.1775	77.8992	78.6277	79.363	80.1052	80.8543	81.6104	82.3736	83.1439	83.9214	84.7062	85.4984	86.2979	87.1049	87.9195	88.7417	89.5716	90.4092	91.2547
rgv2_r07_s040	FL1	Counts	0	0	0	0	0	0	0	0	0	0	0	0	0	0	0	0	1	0	0	0	0	0	0	0	0	0	0	0	0	0	0	0	0	0	0	0	0	0	0	0	0	0	0	0	0	0	0
rgv2_r07_s041	FL1	Bin Values (MEF)	59.4705	60.0266	60.588	61.1546	61.7265	62.3037	62.8863	63.4744	64.068	64.6672	65.2719	65.8823	66.4984	67.1203	67.7479	68.3815	69.021	69.6664	70.3179	70.9755	71.6392	72.3092	72.9854	73.6679	74.3568	75.0522	75.754	76.4624	77.1775	77.8992	78.6277	79.363	80.1052	80.8543	81.6104	82.3736	83.1439	83.9214	84.7062	85.4984	86.2979	87.1049	87.9195	88.7417	89.5716	90.4092	91.2547
rgv2_r07_s041	FL1	Counts	0	1	0	0	0	0	0	1	0	0	0	0	0	0	0	0	0	1	0	0	0	0	0	0	0	0	0	0	0	0	0	0	1	0	0	0	1	0	0	0	0	0	0	0	0	0	0
rgv2_r07_s042	FL1	Bin Values (MEF)	59.4705	60.0266	60.588	61.1546	61.7265	62.3037	62.8863	63.4744	64.068	64.6672	65.2719	65.8823	66.4984	67.1203	67.7479	68.3815	69.021	69.6664	70.3179	70.9755	71.6392	72.3092	72.9854	73.6679	74.3568	75.0522	75.754	76.4624	77.1775	77.8992	78.6277	79.363	80.1052	80.8543	81.6104	82.3736	83.1439	83.9214	84.7062	85.4984	86.2979	87.1049	87.9195	88.7417	89.5716	90.4092	91.2547
rgv2_r07_s042	FL1	Counts	0	0	0	0	0	0	0	0	0	0	0	0	1	0	0	0	0	0	0	0	0	1	0	1	0	0	0	0	0	0	0	0	0	0	0	0	0	0	0	0	0	0	0	0	0	0	0
rgv2_r07_s043	FL1	Bin Values (MEF)	59.4705	60.0266	60.588	61.1546	61.7265	62.3037	62.8863	63.4744	64.068	64.6672	65.2719	65.8823	66.4984	67.1203	67.7479	68.3815	69.021	69.6664	70.3179	70.9755	71.6392	72.3092	72.9854	73.6679	74.3568	75.0522	75.754	76.4624	77.1775	77.8992	78.6277	79.363	80.1052	80.8543	81.6104	82.3736	83.1439	83.9214	84.7062	85.4984	86.2979	87.1049	87.9195	88.7417	89.5716	90.4092	91.2547
rgv2_r07_s043	FL1	Counts	0	0	0	1	0	0	0	0	0	0	0	0	0	0	0	0	0	0	0	0	0	0	0	0	0	0	0	0	0	0	0	0	0	0	0	0	0	0	0	0	0	0	0	0	0	0	0
rgv2_r07_s044	FL1	Bin Values (MEF)	59.4705	60.0266	60.588	61.1546	61.7265	62.3037	62.8863	63.4744	64.068	64.6672	65.2719	65.8823	66.4984	67.1203	67.7479	68.3815	69.021	69.6664	70.3179	70.9755	71.6392	72.3092	72.9854	73.6679	74.3568	75.0522	75.754	76.4624	77.1775	77.8992	78.6277	79.363	80.1052	80.8543	81.6104	82.3736	83.1439	83.9214	84.7062	85.4984	86.2979	87.1049	87.9195	88.7417	89.5716	90.4092	91.2547
rgv2_r07_s044	FL1	Counts	0	0	0	0	0	0	0	0	0	0	0	0	0	0	0	0	0	0	0	0	0	0	0	0	0	0	0	0	0	0	0	0	0	0	0	0	0	0	0	0	0	0	0	0	0	0	0
rgv2_r07_s045	FL1	Bin Values (MEF)	59.4705	60.0266	60.588	61.1546	61.7265	62.3037	62.8863	63.4744	64.068	64.6672	65.2719	65.8823	66.4984	67.1203	67.7479	68.3815	69.021	69.6664	70.3179	70.9755	71.6392	72.3092	72.9854	73.6679	74.3568	75.0522	75.754	76.4624	77.1775	77.8992	78.6277	79.363	80.1052	80.8543	81.6104	82.3736	83.1439	83.9214	84.7062	85.4984	86.2979	87.1049	87.9195	88.7417	89.5716	90.4092	91.2547
rgv2_r07_s045	FL1	Counts	0	0	0	0	0	0	0	0	0	0	0	0	0	0	0	0	0	1	0	1	0	2	0	0	0	0	1	0	0	0	0	1	0	1	0	0	0	1	0	0	0	0	0	0	0	0	1
rgv2_r07_s046	FL1	Bin Values (MEF)	59.4705	60.0266	60.588	61.1546	61.7265	62.3037	62.8863	63.4744	64.068	64.6672	65.2719	65.8823	66.4984	67.1203	67.7479	68.3815	69.021	69.6664	70.3179	70.9755	71.6392	72.3092	72.9854	73.6679	74.3568	75.0522	75.754	76.4624	77.1775	77.8992	78.6277	79.363	80.1052	80.8543	81.6104	82.3736	83.1439	83.9214	84.7062	85.4984	86.2979	87.1049	87.9195	88.7417	89.5716	90.4092	91.2547
rgv2_r07_s046	FL1	Counts	0	0	0	0	0	0	0	0	0	0	0	0	0	0	0	0	0	0	0	0	0	0	0	0	0	0	0	0	0	0	0	0	0	0	0	0	0	0	0	0	0	0	0	0	0	0	0
rgv2_r07_s047	FL1	Bin Values (MEF)	59.4705	60.0266	60.588	61.1546	61.7265	62.3037	62.8863	63.4744	64.068	64.6672	65.2719	65.8823	66.4984	67.1203	67.7479	68.3815	69.021	69.6664	70.3179	70.9755	71.6392	72.3092	72.9854	73.6679	74.3568	75.0522	75.754	76.4624	77.1775	77.8992	78.6277	79.363	80.1052	80.8543	81.6104	82.3736	83.1439	83.9214	84.7062	85.4984	86.2979	87.1049	87.9195	88.7417	89.5716	90.4092	91.2547
rgv2_r07_s047	FL1	Counts	0	0	0	0	0	0	0	0	0	0	0	0	0	0	0	0	0	0	0	0	0	0	0	0	0	0	0	0	0	0	0	0	0	0	0	0	0	0	0	0	1	0	0	0	0	0	1
rgv2_r07_s048	FL1	Bin Values (MEF)	59.4705	60.0266	60.588	61.1546	61.7265	62.3037	62.8863	63.4744	64.068	64.6672	65.2719	65.8823	66.4984	67.1203	67.7479	68.3815	69.021	69.6664	70.3179	70.9755	71.6392	72.3092	72.9854	73.6679	74.3568	75.0522	75.754	76.4624	77.1775	77.8992	78.6277	79.363	80.1052	80.8543	81.6104	82.3736	83.1439	83.9214	84.7062	85.4984	86.2979	87.1049	87.9195	88.7417	89.5716	90.4092	91.2547
rgv2_r07_s048	FL1	Counts	0	0	0	0	0	0	0	0	0	0	0	0	0	0	0	0	0	0	0	0	0	0	0	0	0	0	0	0	0	1	0	0	0	0	0	0	0	0	0	0	0	0	0	0	0	0	0
rgv2_r07_s049	FL1	Bin Values (MEF)	59.4705	60.0266	60.588	61.1546	61.7265	62.3037	62.8863	63.4744	64.068	64.6672	65.2719	65.8823	66.4984	67.1203	67.7479	68.3815	69.021	69.6664	70.3179	70.9755	71.6392	72.3092	72.9854	73.6679	74.3568	75.0522	75.754	76.4624	77.1775	77.8992	78.6277	79.363	80.1052	80.8543	81.6104	82.3736	83.1439	83.9214	84.7062	85.4984	86.2979	87.1049	87.9195	88.7417	89.5716	90.4092	91.2547
rgv2_r07_s049	FL1	Counts	0	0	0	0	0	0	0	0	0	0	0	0	0	0	0	1	0	0	0	0	0	0	0	0	0	0	0	0	0	0	0	0	0	0	0	0	1	0	0	1	0	0	0	0	0	1	0
rgv2_r07_s050	FL1	Bin Values (MEF)	59.4705	60.0266	60.588	61.1546	61.7265	62.3037	62.8863	63.4744	64.068	64.6672	65.2719	65.8823	66.4984	67.1203	67.7479	68.3815	69.021	69.6664	70.3179	70.9755	71.6392	72.3092	72.9854	73.6679	74.3568	75.0522	75.754	76.4624	77.1775	77.8992	78.6277	79.363	80.1052	80.8543	81.6104	82.3736	83.1439	83.9214	84.7062	85.4984	86.2979	87.1049	87.9195	88.7417	89.5716	90.4092	91.2547
rgv2_r07_s050	FL1	Counts	0	0	0	0	0	0	0	0	0	0	0	0	0	0	0	0	0	0	1	0	0	0	0	0	0	0	0	0	0	0	0	0	0	0	0	0	0	0	0	0	0	0	0	0	0	0	0
rgv2_r07_s051	FL1	Bin Values (MEF)	59.4705	60.0266	60.588	61.1546	61.7265	62.3037	62.8863	63.4744	64.068	64.6672	65.2719	65.8823	66.4984	67.1203	67.7479	68.3815	69.021	69.6664	70.3179	70.9755	71.6392	72.3092	72.9854	73.6679	74.3568	75.0522	75.754	76.4624	77.1775	77.8992	78.6277	79.363	80.1052	80.8543	81.6104	82.3736	83.1439	83.9214	84.7062	85.4984	86.2979	87.1049	87.9195	88.7417	89.5716	90.4092	91.2547
rgv2_r07_s051	FL1	Counts	0	0	0	0	0	0	0	0	0	0	0	0	0	0	0	0	0	0	0	0	0	0	0	0	0	0	0	0	0	0	0	0	0	0	0	0	0	0	0	0	0	0	0	0	0	0	0
rgv2_r07_s052	FL1	Bin Values (MEF)	59.4705	60.0266	60.588	61.1546	61.7265	62.3037	62.8863	63.4744	64.068	64.6672	65.2719	65.8823	66.4984	67.1203	67.7479	68.3815	69.021	69.6664	70.3179	70.9755	71.6392	72.3092	72.9854	73.6679	74.3568	75.0522	75.754	76.4624	77.1775	77.8992	78.6277	79.363	80.1052	80.8543	81.6104	82.3736	83.1439	83.9214	84.7062	85.4984	86.2979	87.1049	87.9195	88.7417	89.5716	90.4092	91.2547
rgv2_r07_s052	FL1	Counts	0	0	0	0	0	0	0	0	0	0	0	0	0	0	0	0	0	0	0	0	0	0	0	0	0	0	0	0	1	0	0	0	0	0	0	0	0	0	0	0	0	1	0	0	0	0	0
rgv2_r07_s053	FL1	Bin Values (MEF)	59.4705	60.0266	60.588	61.1546	61.7265	62.3037	62.8863	63.4744	64.068	64.6672	65.2719	65.8823	66.4984	67.1203	67.7479	68.3815	69.021	69.6664	70.3179	70.9755	71.6392	72.3092	72.9854	73.6679	74.3568	75.0522	75.754	76.4624	77.1775	77.8992	78.6277	79.363	80.1052	80.8543	81.6104	82.3736	83.1439	83.9214	84.7062	85.4984	86.2979	87.1049	87.9195	88.7417	89.5716	90.4092	91.2547
rgv2_r07_s053	FL1	Counts	0	0	0	0	0	0	0	0	1	0	0	0	0	1	0	0	0	0	0	0	0	0	0	0	0	0	0	0	0	0	0	0	0	0	0	0	1	0	0	1	0	0	0	0	0	0	0
rgv2_r07_s054	FL1	Bin Values (MEF)	59.4705	60.0266	60.588	61.1546	61.7265	62.3037	62.8863	63.4744	64.068	64.6672	65.2719	65.8823	66.4984	67.1203	67.7479	68.3815	69.021	69.6664	70.3179	70.9755	71.6392	72.3092	72.9854	73.6679	74.3568	75.0522	75.754	76.4624	77.1775	77.8992	78.6277	79.363	80.1052	80.8543	81.6104	82.3736	83.1439	83.9214	84.7062	85.4984	86.2979	87.1049	87.9195	88.7417	89.5716	90.4092	91.2547
rgv2_r07_s054	FL1	Counts	0	0	0	0	0	0	0	0	0	0	0	0	0	0	0	0	0	0	0	0	0	0	0	0	0	0	0	0	0	0	0	0	0	0	0	0	0	0	0	0	0	0	0	0	0	0	0
rgv2_r07_s055	FL1	Bin Values (MEF)	59.4705	60.0266	60.588	61.1546	61.7265	62.3037	62.8863	63.4744	64.068	64.6672	65.2719	65.8823	66.4984	67.1203	67.7479	68.3815	69.021	69.6664	70.3179	70.9755	71.6392	72.3092	72.9854	73.6679	74.3568	75.0522	75.754	76.4624	77.1775	77.8992	78.6277	79.363	80.1052	80.8543	81.6104	82.3736	83.1439	83.9214	84.7062	85.4984	86.2979	87.1049	87.9195	88.7417	89.5716	90.4092	91.2547
rgv2_r07_s055	FL1	Counts	0	0	0	0	0	0	0	0	0	0	0	0	0	0	0	0	0	1	0	0	0	0	0	0	0	0	1	0	0	0	0	0	0	0	0	0	0	0	0	0	0	0	0	0	0	0	0
rgv2_r07_s056	FL1	Bin Values (MEF)	59.4705	60.0266	60.588	61.1546	61.7265	62.3037	62.8863	63.4744	64.068	64.6672	65.2719	65.8823	66.4984	67.1203	67.7479	68.3815	69.021	69.6664	70.3179	70.9755	71.6392	72.3092	72.9854	73.6679	74.3568	75.0522	75.754	76.4624	77.1775	77.8992	78.6277	79.363	80.1052	80.8543	81.6104	82.3736	83.1439	83.9214	84.7062	85.4984	86.2979	87.1049	87.9195	88.7417	89.5716	90.4092	91.2547
rgv2_r07_s056	FL1	Counts	0	0	0	0	0	0	0	0	0	0	0	0	0	0	0	0	0	0	0	0	1	0	0	0	0	0	0	0	0	0	0	0	0	0	0	0	1	0	0	1	0	0	0	0	0	1	0
rgv2_r07_s057	FL1	Bin Values (MEF)	59.4705	60.0266	60.588	61.1546	61.7265	62.3037	62.8863	63.4744	64.068	64.6672	65.2719	65.8823	66.4984	67.1203	67.7479	68.3815	69.021	69.6664	70.3179	70.9755	71.6392	72.3092	72.9854	73.6679	74.3568	75.0522	75.754	76.4624	77.1775	77.8992	78.6277	79.363	80.1052	80.8543	81.6104	82.3736	83.1439	83.9214	84.7062	85.4984	86.2979	87.1049	87.9195	88.7417	89.5716	90.4092	91.2547
rgv2_r07_s057	FL1	Counts	0	0	0	0	0	0	0	0	0	0	0	0	0	0	0	0	0	0	0	0	0	0	0	0	0	0	0	0	1	0	1	1	0	0	0	0	1	0	1	1	0	0	0	0	0	0	0
rgv2_r07_s058	FL1	Bin Values (MEF)	59.4705	60.0266	60.588	61.1546	61.7265	62.3037	62.8863	63.4744	64.068	64.6672	65.2719	65.8823	66.4984	67.1203	67.7479	68.3815	69.021	69.6664	70.3179	70.9755	71.6392	72.3092	72.9854	73.6679	74.3568	75.0522	75.754	76.4624	77.1775	77.8992	78.6277	79.363	80.1052	80.8543	81.6104	82.3736	83.1439	83.9214	84.7062	85.4984	86.2979	87.1049	87.9195	88.7417	89.5716	90.4092	91.2547
rgv2_r07_s058	FL1	Counts	0	0	0	0	0	0	0	0	0	0	0	0	0	0	0	0	0	0	0	0	0	0	0	0	0	0	0	0	0	0	0	0	0	0	0	0	0	0	0	0	0	0	0	0	0	0	0
rgv2_r07_s059	FL1	Bin Values (MEF)	59.4705	60.0266	60.588	61.1546	61.7265	62.3037	62.8863	63.4744	64.068	64.6672	65.2719	65.8823	66.4984	67.1203	67.7479	68.3815	69.021	69.6664	70.3179	70.9755	71.6392	72.3092	72.9854	73.6679	74.3568	75.0522	75.754	76.4624	77.1775	77.8992	78.6277	79.363	80.1052	80.8543	81.6104	82.3736	83.1439	83.9214	84.7062	85.4984	86.2979	87.1049	87.9195	88.7417	89.5716	90.4092	91.2547
rgv2_r07_s059	FL1	Counts	0	0	0	0	0	0	0	0	0	0	0	0	0	0	0	0	1	0	0	0	0	0	0	0	0	1	0	1	0	0	0	0	0	0	0	0	1	0	0	0	0	0	0	0	0	0	0
rgv2_r07_s060	FL1	Bin Values (MEF)	59.4705	60.0266	60.588	61.1546	61.7265	62.3037	62.8863	63.4744	64.068	64.6672	65.2719	65.8823	66.4984	67.1203	67.7479	68.3815	69.021	69.6664	70.3179	70.9755	71.6392	72.3092	72.9854	73.6679	74.3568	75.0522	75.754	76.4624	77.1775	77.8992	78.6277	79.363	80.1052	80.8543	81.6104	82.3736	83.1439	83.9214	84.7062	85.4984	86.2979	87.1049	87.9195	88.7417	89.5716	90.4092	91.2547
rgv2_r07_s060	FL1	Counts	0	0	0	0	0	0	0	0	0	0	0	0	0	0	0	1	0	0	0	0	0	0	0	0	0	0	0	0	0	0	0	0	0	0	0	0	0	0	0	0	0	0	0	0	0	0	0
rgv2_r07_s061	FL1	Bin Values (MEF)	59.4705	60.0266	60.588	61.1546	61.7265	62.3037	62.8863	63.4744	64.068	64.6672	65.2719	65.8823	66.4984	67.1203	67.7479	68.3815	69.021	69.6664	70.3179	70.9755	71.6392	72.3092	72.9854	73.6679	74.3568	75.0522	75.754	76.4624	77.1775	77.8992	78.6277	79.363	80.1052	80.8543	81.6104	82.3736	83.1439	83.9214	84.7062	85.4984	86.2979	87.1049	87.9195	88.7417	89.5716	90.4092	91.2547
rgv2_r07_s061	FL1	Counts	0	0	0	0	0	0	1	0	0	0	0	0	0	0	0	0	0	0	0	0	0	0	0	0	0	0	0	0	0	0	0	0	0	0	0	0	1	0	0	0	0	0	0	0	0	0	0
rgv2_r07_s062	FL1	Bin Values (MEF)	59.4705	60.0266	60.588	61.1546	61.7265	62.3037	62.8863	63.4744	64.068	64.6672	65.2719	65.8823	66.4984	67.1203	67.7479	68.3815	69.021	69.6664	70.3179	70.9755	71.6392	72.3092	72.9854	73.6679	74.3568	75.0522	75.754	76.4624	77.1775	77.8992	78.6277	79.363	80.1052	80.8543	81.6104	82.3736	83.1439	83.9214	84.7062	85.4984	86.2979	87.1049	87.9195	88.7417	89.5716	90.4092	91.2547
rgv2_r07_s062	FL1	Counts	0	0	0	0	0	0	0	0	0	0	0	0	0	0	0	0	0	0	0	0	0	0	0	0	0	0	0	0	0	0	0	0	0	0	0	0	0	0	0	1	0	0	0	0	0	0	0
rgv2_r07_s063	FL1	Bin Values (MEF)	59.4705	60.0266	60.588	61.1546	61.7265	62.3037	62.8863	63.4744	64.068	64.6672	65.2719	65.8823	66.4984	67.1203	67.7479	68.3815	69.021	69.6664	70.3179	70.9755	71.6392	72.3092	72.9854	73.6679	74.3568	75.0522	75.754	76.4624	77.1775	77.8992	78.6277	79.363	80.1052	80.8543	81.6104	82.3736	83.1439	83.9214	84.7062	85.4984	86.2979	87.1049	87.9195	88.7417	89.5716	90.4092	91.2547
rgv2_r07_s063	FL1	Counts	0	0	0	0	0	0	0	0	0	0	0	0	0	0	0	0	0	0	0	0	0	0	0	0	0	0	0	0	0	0	0	1	0	0	0	0	0	1	0	0	0	0	0	0	0	0	1
rgv2_r07_s064	FL1	Bin Values (MEF)	59.4705	60.0266	60.588	61.1546	61.7265	62.3037	62.8863	63.4744	64.068	64.6672	65.2719	65.8823	66.4984	67.1203	67.7479	68.3815	69.021	69.6664	70.3179	70.9755	71.6392	72.3092	72.9854	73.6679	74.3568	75.0522	75.754	76.4624	77.1775	77.8992	78.6277	79.363	80.1052	80.8543	81.6104	82.3736	83.1439	83.9214	84.7062	85.4984	86.2979	87.1049	87.9195	88.7417	89.5716	90.4092	91.2547
rgv2_r07_s064	FL1	Counts	0	0	0	0	0	1	0	0	0	0	0	0	1	0	0	0	0	0	0	1	0	0	0	0	0	0	0	0	0	0	0	1	0	0	0	1	0	0	0	0	0	0	0	0	0	0	0
rgv2_r07_s065	FL1	Bin Values (MEF)	59.4705	60.0266	60.588	61.1546	61.7265	62.3037	62.8863	63.4744	64.068	64.6672	65.2719	65.8823	66.4984	67.1203	67.7479	68.3815	69.021	69.6664	70.3179	70.9755	71.6392	72.3092	72.9854	73.6679	74.3568	75.0522	75.754	76.4624	77.1775	77.8992	78.6277	79.363	80.1052	80.8543	81.6104	82.3736	83.1439	83.9214	84.7062	85.4984	86.2979	87.1049	87.9195	88.7417	89.5716	90.4092	91.2547
rgv2_r07_s065	FL1	Counts	0	0	0	0	0	0	0	0	0	0	0	0	0	0	0	0	0	0	0	0	0	0	0	0	1	0	0	0	0	0	0	0	0	0	0	0	0	0	0	0	0	0	1	0	0	0	0
rgv2_r07_s066	FL1	Bin Values (MEF)	59.4705	60.0266	60.588	61.1546	61.7265	62.3037	62.8863	63.4744	64.068	64.6672	65.2719	65.8823	66.4984	67.1203	67.7479	68.3815	69.021	69.6664	70.3179	70.9755	71.6392	72.3092	72.9854	73.6679	74.3568	75.0522	75.754	76.4624	77.1775	77.8992	78.6277	79.363	80.1052	80.8543	81.6104	82.3736	83.1439	83.9214	84.7062	85.4984	86.2979	87.1049	87.9195	88.7417	89.5716	90.4092	91.2547
rgv2_r07_s066	FL1	Counts	0	1	0	0	0	0	0	0	0	0	0	0	0	0	1	0	0	0	0	0	0	0	0	0	0	0	0	0	0	0	0	0	0	0	0	0	0	0	0	0	0	0	0	0	0	0	0
rgv2_r07_s067	FL1	Bin Values (MEF)	59.4705	60.0266	60.588	61.1546	61.7265	62.3037	62.8863	63.4744	64.068	64.6672	65.2719	65.8823	66.4984	67.1203	67.7479	68.3815	69.021	69.6664	70.3179	70.9755	71.6392	72.3092	72.9854	73.6679	74.3568	75.0522	75.754	76.4624	77.1775	77.8992	78.6277	79.363	80.1052	80.8543	81.6104	82.3736	83.1439	83.9214	84.7062	85.4984	86.2979	87.1049	87.9195	88.7417	89.5716	90.4092	91.2547
rgv2_r07_s067	FL1	Counts	0	0	0	0	0	0	0	0	0	0	0	0	0	0	0	1	0	0	0	0	1	0	0	0	0	0	0	0	0	0	0	0	0	0	0	0	0	0	0	0	1	0	0	0	0	0	0
rgv2_r07_s068	FL1	Bin Values (MEF)	59.4705	60.0266	60.588	61.1546	61.7265	62.3037	62.8863	63.4744	64.068	64.6672	65.2719	65.8823	66.4984	67.1203	67.7479	68.3815	69.021	69.6664	70.3179	70.9755	71.6392	72.3092	72.9854	73.6679	74.3568	75.0522	75.754	76.4624	77.1775	77.8992	78.6277	79.363	80.1052	80.8543	81.6104	82.3736	83.1439	83.9214	84.7062	85.4984	86.2979	87.1049	87.9195	88.7417	89.5716	90.4092	91.2547
rgv2_r07_s068	FL1	Counts	0	0	0	0	0	1	0	0	0	0	0	0	0	0	0	0	0	0	0	1	0	0	0	0	0	0	0	0	0	0	0	0	0	0	0	0	0	0	0	0	0	0	0	0	1	0	0
rgv2_r07_s069	FL1	Bin Values (MEF)	59.4705	60.0266	60.588	61.1546	61.7265	62.3037	62.8863	63.4744	64.068	64.6672	65.2719	65.8823	66.4984	67.1203	67.7479	68.3815	69.021	69.6664	70.3179	70.9755	71.6392	72.3092	72.9854	73.6679	74.3568	75.0522	75.754	76.4624	77.1775	77.8992	78.6277	79.363	80.1052	80.8543	81.6104	82.3736	83.1439	83.9214	84.7062	85.4984	86.2979	87.1049	87.9195	88.7417	89.5716	90.4092	91.2547
rgv2_r07_s069	FL1	Counts	0	0	0	0	0	0	0	0	0	0	0	0	0	0	0	0	0	0	1	0	0	0	0	0	0	0	0	0	0	0	0	0	0	0	1	0	0	0	0	0	1	0	0	0	0	0	0
rgv2_r07_s070	FL1	Bin Values (MEF)	59.4705	60.0266	60.588	61.1546	61.7265	62.3037	62.8863	63.4744	64.068	64.6672	65.2719	65.8823	66.4984	67.1203	67.7479	68.3815	69.021	69.6664	70.3179	70.9755	71.6392	72.3092	72.9854	73.6679	74.3568	75.0522	75.754	76.4624	77.1775	77.8992	78.6277	79.363	80.1052	80.8543	81.6104	82.3736	83.1439	83.9214	84.7062	85.4984	86.2979	87.1049	87.9195	88.7417	89.5716	90.4092	91.2547
rgv2_r07_s070	FL1	Counts	0	0	0	0	0	0	0	0	0	0	0	0	0	0	0	0	0	0	0	0	0	0	0	0	0	0	0	0	0	0	0	0	0	0	0	0	0	0	0	0	0	0	0	0	0	0	0
rgv2_r07_s071	FL1	Bin Values (MEF)	59.4705	60.0266	60.588	61.1546	61.7265	62.3037	62.8863	63.4744	64.068	64.6672	65.2719	65.8823	66.4984	67.1203	67.7479	68.3815	69.021	69.6664	70.3179	70.9755	71.6392	72.3092	72.9854	73.6679	74.3568	75.0522	75.754	76.4624	77.1775	77.8992	78.6277	79.363	80.1052	80.8543	81.6104	82.3736	83.1439	83.9214	84.7062	85.4984	86.2979	87.1049	87.9195	88.7417	89.5716	90.4092	91.2547
rgv2_r07_s071	FL1	Counts	0	0	0	0	0	0	0	0	0	0	0	0	0	0	0	0	0	0	0	0	0	0	0	0	0	0	0	0	0	0	0	0	0	0	0	0	0	0	1	0	1	0	0	0	0	0	0
rgv2_r07_s072	FL1	Bin Values (MEF)	59.4705	60.0266	60.588	61.1546	61.7265	62.3037	62.8863	63.4744	64.068	64.6672	65.2719	65.8823	66.4984	67.1203	67.7479	68.3815	69.021	69.6664	70.3179	70.9755	71.6392	72.3092	72.9854	73.6679	74.3568	75.0522	75.754	76.4624	77.1775	77.8992	78.6277	79.363	80.1052	80.8543	81.6104	82.3736	83.1439	83.9214	84.7062	85.4984	86.2979	87.1049	87.9195	88.7417	89.5716	90.4092	91.2547
rgv2_r07_s072	FL1	Counts	0	0	0	0	0	0	0	0	0	0	0	0	0	0	0	0	0	0	0	0	0	0	0	0	0	0	0	0	0	0	0	0	0	0	0	0	0	0	0	0	0	0	0	1	0	0	0
rgv2_r07_s073	FL1	Bin Values (MEF)	59.4705	60.0266	60.588	61.1546	61.7265	62.3037	62.8863	63.4744	64.068	64.6672	65.2719	65.8823	66.4984	67.1203	67.7479	68.3815	69.021	69.6664	70.3179	70.9755	71.6392	72.3092	72.9854	73.6679	74.3568	75.0522	75.754	76.4624	77.1775	77.8992	78.6277	79.363	80.1052	80.8543	81.6104	82.3736	83.1439	83.9214	84.7062	85.4984	86.2979	87.1049	87.9195	88.7417	89.5716	90.4092	91.2547
rgv2_r07_s073	FL1	Counts	0	0	0	0	0	0	0	0	0	0	0	0	0	0	0	0	0	0	0	0	0	0	0	0	0	0	0	0	0	0	0	0	0	0	0	0	0	0	1	0	0	0	0	0	0	0	0
rgv2_r07_s074	FL1	Bin Values (MEF)	59.4705	60.0266	60.588	61.1546	61.7265	62.3037	62.8863	63.4744	64.068	64.6672	65.2719	65.8823	66.4984	67.1203	67.7479	68.3815	69.021	69.6664	70.3179	70.9755	71.6392	72.3092	72.9854	73.6679	74.3568	75.0522	75.754	76.4624	77.1775	77.8992	78.6277	79.363	80.1052	80.8543	81.6104	82.3736	83.1439	83.9214	84.7062	85.4984	86.2979	87.1049	87.9195	88.7417	89.5716	90.4092	91.2547
rgv2_r07_s074	FL1	Counts	0	0	0	0	0	0	0	0	0	0	0	0	0	0	0	0	0	0	0	0	0	0	0	0	0	0	0	0	0	0	0	0	0	0	0	0	0	0	0	1	0	0	0	0	0	0	0
rgv2_r07_s075	FL1	Bin Values (MEF)	59.4705	60.0266	60.588	61.1546	61.7265	62.3037	62.8863	63.4744	64.068	64.6672	65.2719	65.8823	66.4984	67.1203	67.7479	68.3815	69.021	69.6664	70.3179	70.9755	71.6392	72.3092	72.9854	73.6679	74.3568	75.0522	75.754	76.4624	77.1775	77.8992	78.6277	79.363	80.1052	80.8543	81.6104	82.3736	83.1439	83.9214	84.7062	85.4984	86.2979	87.1049	87.9195	88.7417	89.5716	90.4092	91.2547
rgv2_r07_s075	FL1	Counts	0	0	0	0	0	0	0	0	0	0	0	0	0	0	0	0	0	0	0	0	0	0	0	0	0	0	0	0	0	0	0	0	0	0	0	0	0	0	0	0	0	0	0	0	0	0	0
rgv2_r07_s076	FL1	Bin Values (MEF)	59.4705	60.0266	60.588	61.1546	61.7265	62.3037	62.8863	63.4744	64.068	64.6672	65.2719	65.8823	66.4984	67.1203	67.7479	68.3815	69.021	69.6664	70.3179	70.9755	71.6392	72.3092	72.9854	73.6679	74.3568	75.0522	75.754	76.4624	77.1775	77.8992	78.6277	79.363	80.1052	80.8543	81.6104	82.3736	83.1439	83.9214	84.7062	85.4984	86.2979	87.1049	87.9195	88.7417	89.5716	90.4092	91.2547
rgv2_r07_s076	FL1	Counts	0	0	0	0	0	0	0	0	0	0	1	0	1	0	0	0	0	0	0	0	0	1	1	0	0	0	0	1	0	0	0	0	0	0	0	0	0	0	0	0	0	0	0	0	0	0	0
rgv2_r07_s077	FL1	Bin Values (MEF)	59.4705	60.0266	60.588	61.1546	61.7265	62.3037	62.8863	63.4744	64.068	64.6672	65.2719	65.8823	66.4984	67.1203	67.7479	68.3815	69.021	69.6664	70.3179	70.9755	71.6392	72.3092	72.9854	73.6679	74.3568	75.0522	75.754	76.4624	77.1775	77.8992	78.6277	79.363	80.1052	80.8543	81.6104	82.3736	83.1439	83.9214	84.7062	85.4984	86.2979	87.1049	87.9195	88.7417	89.5716	90.4092	91.2547
rgv2_r07_s077	FL1	Counts	0	0	0	0	0	0	0	0	0	0	0	0	0	0	0	0	0	0	0	0	0	0	0	0	0	0	0	0	0	0	0	0	1	0	0	0	0	0	0	0	0	0	0	0	0	0	0
rgv2_r07_s078	FL1	Bin Values (MEF)	59.4705	60.0266	60.588	61.1546	61.7265	62.3037	62.8863	63.4744	64.068	64.6672	65.2719	65.8823	66.4984	67.1203	67.7479	68.3815	69.021	69.6664	70.3179	70.9755	71.6392	72.3092	72.9854	73.6679	74.3568	75.0522	75.754	76.4624	77.1775	77.8992	78.6277	79.363	80.1052	80.8543	81.6104	82.3736	83.1439	83.9214	84.7062	85.4984	86.2979	87.1049	87.9195	88.7417	89.5716	90.4092	91.2547
rgv2_r07_s078	FL1	Counts	0	0	0	0	0	0	0	0	0	0	0	0	0	0	0	0	0	0	0	0	0	0	0	0	0	0	0	0	0	0	0	0	0	0	0	0	0	0	0	0	0	1	0	0	0	1	0
rgv2_r07_s079	FL1	Bin Values (MEF)	59.4705	60.0266	60.588	61.1546	61.7265	62.3037	62.8863	63.4744	64.068	64.6672	65.2719	65.8823	66.4984	67.1203	67.7479	68.3815	69.021	69.6664	70.3179	70.9755	71.6392	72.3092	72.9854	73.6679	74.3568	75.0522	75.754	76.4624	77.1775	77.8992	78.6277	79.363	80.1052	80.8543	81.6104	82.3736	83.1439	83.9214	84.7062	85.4984	86.2979	87.1049	87.9195	88.7417	89.5716	90.4092	91.2547
rgv2_r07_s079	FL1	Counts	0	1	0	0	0	0	0	0	0	0	0	0	0	0	0	0	0	1	0	0	0	0	0	0	0	1	0	0	0	0	0	0	0	0	0	0	0	1	0	0	0	0	0	0	0	0	0
rgv2_r07_s080	FL1	Bin Values (MEF)	59.4705	60.0266	60.588	61.1546	61.7265	62.3037	62.8863	63.4744	64.068	64.6672	65.2719	65.8823	66.4984	67.1203	67.7479	68.3815	69.021	69.6664	70.3179	70.9755	71.6392	72.3092	72.9854	73.6679	74.3568	75.0522	75.754	76.4624	77.1775	77.8992	78.6277	79.363	80.1052	80.8543	81.6104	82.3736	83.1439	83.9214	84.7062	85.4984	86.2979	87.1049	87.9195	88.7417	89.5716	90.4092	91.2547
rgv2_r07_s080	FL1	Counts	0	1	0	0	0	0	0	0	0	0	0	0	0	0	0	0	0	0	0	0	0	0	0	0	0	0	0	0	0	0	0	0	0	0	0	0	0	0	0	0	0	0	0	0	0	0	0
rgv2_r07_s081	FL1	Bin Values (MEF)	59.4705	60.0266	60.588	61.1546	61.7265	62.3037	62.8863	63.4744	64.068	64.6672	65.2719	65.8823	66.4984	67.1203	67.7479	68.3815	69.021	69.6664	70.3179	70.9755	71.6392	72.3092	72.9854	73.6679	74.3568	75.0522	75.754	76.4624	77.1775	77.8992	78.6277	79.363	80.1052	80.8543	81.6104	82.3736	83.1439	83.9214	84.7062	85.4984	86.2979	87.1049	87.9195	88.7417	89.5716	90.4092	91.2547
rgv2_r07_s081	FL1	Counts	0	0	0	0	0	0	0	0	0	0	0	0	0	0	0	0	0	0	0	0	0	0	0	0	0	0	0	0	0	0	0	0	0	0	0	0	0	0	0	0	0	0	0	0	0	0	1
rgv2_r07_s082	FL1	Bin Values (MEF)	59.4705	60.0266	60.588	61.1546	61.7265	62.3037	62.8863	63.4744	64.068	64.6672	65.2719	65.8823	66.4984	67.1203	67.7479	68.3815	69.021	69.6664	70.3179	70.9755	71.6392	72.3092	72.9854	73.6679	74.3568	75.0522	75.754	76.4624	77.1775	77.8992	78.6277	79.363	80.1052	80.8543	81.6104	82.3736	83.1439	83.9214	84.7062	85.4984	86.2979	87.1049	87.9195	88.7417	89.5716	90.4092	91.2547
rgv2_r07_s082	FL1	Counts	0	0	0	0	0	0	0	0	0	0	0	0	0	0	0	0	0	1	0	0	0	0	0	0	0	0	0	0	0	0	0	0	0	0	0	0	0	0	0	0	0	0	0	0	0	0	0
rgv2_r07_s083	FL1	Bin Values (MEF)	59.4705	60.0266	60.588	61.1546	61.7265	62.3037	62.8863	63.4744	64.068	64.6672	65.2719	65.8823	66.4984	67.1203	67.7479	68.3815	69.021	69.6664	70.3179	70.9755	71.6392	72.3092	72.9854	73.6679	74.3568	75.0522	75.754	76.4624	77.1775	77.8992	78.6277	79.363	80.1052	80.8543	81.6104	82.3736	83.1439	83.9214	84.7062	85.4984	86.2979	87.1049	87.9195	88.7417	89.5716	90.4092	91.2547
rgv2_r07_s083	FL1	Counts	0	0	0	0	0	0	0	1	1	0	0	0	0	0	0	0	0	0	0	0	0	0	0	1	0	0	0	0	0	0	0	0	0	0	0	0	0	0	0	0	0	0	0	0	0	0	1
rgv2_r07_s084	FL1	Bin Values (MEF)	59.4705	60.0266	60.588	61.1546	61.7265	62.3037	62.8863	63.4744	64.068	64.6672	65.2719	65.8823	66.4984	67.1203	67.7479	68.3815	69.021	69.6664	70.3179	70.9755	71.6392	72.3092	72.9854	73.6679	74.3568	75.0522	75.754	76.4624	77.1775	77.8992	78.6277	79.363	80.1052	80.8543	81.6104	82.3736	83.1439	83.9214	84.7062	85.4984	86.2979	87.1049	87.9195	88.7417	89.5716	90.4092	91.2547
rgv2_r07_s084	FL1	Counts	0	1	0	0	0	0	0	0	0	0	0	0	0	0	0	0	0	0	0	0	0	0	0	0	0	0	0	0	0	0	0	0	0	0	0	0	0	0	0	1	0	0	0	0	0	0	0
rgv2_r07_s085	FL1	Bin Values (MEF)	59.4705	60.0266	60.588	61.1546	61.7265	62.3037	62.8863	63.4744	64.068	64.6672	65.2719	65.8823	66.4984	67.1203	67.7479	68.3815	69.021	69.6664	70.3179	70.9755	71.6392	72.3092	72.9854	73.6679	74.3568	75.0522	75.754	76.4624	77.1775	77.8992	78.6277	79.363	80.1052	80.8543	81.6104	82.3736	83.1439	83.9214	84.7062	85.4984	86.2979	87.1049	87.9195	88.7417	89.5716	90.4092	91.2547
rgv2_r07_s085	FL1	Counts	0	0	0	0	0	0	0	0	0	0	1	0	1	0	0	0	0	0	0	0	0	0	0	0	0	0	0	0	0	0	0	0	0	0	0	0	0	0	0	2	0	1	0	0	0	0	0
rgv2_r07_s086	FL1	Bin Values (MEF)	59.4705	60.0266	60.588	61.1546	61.7265	62.3037	62.8863	63.4744	64.068	64.6672	65.2719	65.8823	66.4984	67.1203	67.7479	68.3815	69.021	69.6664	70.3179	70.9755	71.6392	72.3092	72.9854	73.6679	74.3568	75.0522	75.754	76.4624	77.1775	77.8992	78.6277	79.363	80.1052	80.8543	81.6104	82.3736	83.1439	83.9214	84.7062	85.4984	86.2979	87.1049	87.9195	88.7417	89.5716	90.4092	91.2547
rgv2_r07_s086	FL1	Counts	0	0	1	0	0	0	0	0	0	0	0	0	0	0	0	0	0	0	0	0	0	0	0	0	0	0	0	0	1	0	0	0	0	0	0	0	0	1	2	0	0	0	1	1	0	0	0
rgv2_r07_s087	FL1	Bin Values (MEF)	59.4705	60.0266	60.588	61.1546	61.7265	62.3037	62.8863	63.4744	64.068	64.6672	65.2719	65.8823	66.4984	67.1203	67.7479	68.3815	69.021	69.6664	70.3179	70.9755	71.6392	72.3092	72.9854	73.6679	74.3568	75.0522	75.754	76.4624	77.1775	77.8992	78.6277	79.363	80.1052	80.8543	81.6104	82.3736	83.1439	83.9214	84.7062	85.4984	86.2979	87.1049	87.9195	88.7417	89.5716	90.4092	91.2547
rgv2_r07_s087	FL1	Counts	0	0	0	0	0	0	0	0	0	0	0	0	0	0	0	0	0	0	0	0	0	0	0	0	1	0	0	0	0	0	0	0	0	0	0	0	0	0	0	0	0	0	0	1	0	0	0
rgv2_r07_s088	FL1	Bin Values (MEF)	59.4705	60.0266	60.588	61.1546	61.7265	62.3037	62.8863	63.4744	64.068	64.6672	65.2719	65.8823	66.4984	67.1203	67.7479	68.3815	69.021	69.6664	70.3179	70.9755	71.6392	72.3092	72.9854	73.6679	74.3568	75.0522	75.754	76.4624	77.1775	77.8992	78.6277	79.363	80.1052	80.8543	81.6104	82.3736	83.1439	83.9214	84.7062	85.4984	86.2979	87.1049	87.9195	88.7417	89.5716	90.4092	91.2547
rgv2_r07_s088	FL1	Counts	0	0	0	0	0	0	0	0	0	0	0	1	0	0	0	0	0	0	0	0	0	0	0	0	0	0	0	0	0	0	0	0	0	1	0	1	0	0	0	0	0	0	0	0	0	2	0
rgv2_r07_s089	FL1	Bin Values (MEF)	59.4705	60.0266	60.588	61.1546	61.7265	62.3037	62.8863	63.4744	64.068	64.6672	65.2719	65.8823	66.4984	67.1203	67.7479	68.3815	69.021	69.6664	70.3179	70.9755	71.6392	72.3092	72.9854	73.6679	74.3568	75.0522	75.754	76.4624	77.1775	77.8992	78.6277	79.363	80.1052	80.8543	81.6104	82.3736	83.1439	83.9214	84.7062	85.4984	86.2979	87.1049	87.9195	88.7417	89.5716	90.4092	91.2547
rgv2_r07_s089	FL1	Counts	0	0	0	0	0	0	0	0	0	0	0	0	0	0	0	0	0	0	0	0	0	0	0	0	0	0	0	0	0	0	0	0	0	0	0	0	0	0	0	0	0	0	0	0	0	0	0
rgv2_r07_s090	FL1	Bin Values (MEF)	59.4705	60.0266	60.588	61.1546	61.7265	62.3037	62.8863	63.4744	64.068	64.6672	65.2719	65.8823	66.4984	67.1203	67.7479	68.3815	69.021	69.6664	70.3179	70.9755	71.6392	72.3092	72.9854	73.6679	74.3568	75.0522	75.754	76.4624	77.1775	77.8992	78.6277	79.363	80.1052	80.8543	81.6104	82.3736	83.1439	83.9214	84.7062	85.4984	86.2979	87.1049	87.9195	88.7417	89.5716	90.4092	91.2547
rgv2_r07_s090	FL1	Counts	0	0	0	0	0	0	0	0	0	0	0	0	0	0	0	0	0	0	0	0	0	0	0	0	0	0	0	0	0	0	0	0	0	0	0	0	0	0	0	0	0	0	0	0	0	0	0
rgv2_r07_s091	FL1	Bin Values (MEF)	59.4705	60.0266	60.588	61.1546	61.7265	62.3037	62.8863	63.4744	64.068	64.6672	65.2719	65.8823	66.4984	67.1203	67.7479	68.3815	69.021	69.6664	70.3179	70.9755	71.6392	72.3092	72.9854	73.6679	74.3568	75.0522	75.754	76.4624	77.1775	77.8992	78.6277	79.363	80.1052	80.8543	81.6104	82.3736	83.1439	83.9214	84.7062	85.4984	86.2979	87.1049	87.9195	88.7417	89.5716	90.4092	91.2547
rgv2_r07_s091	FL1	Counts	0	0	0	0	0	0	0	1	0	0	0	0	0	1	1	0	0	0	0	0	0	0	0	0	1	0	0	0	0	0	0	1	0	1	0	0	0	0	0	1	0	0	0	0	0	0	0
rgv2_r07_s092	FL1	Bin Values (MEF)	59.4705	60.0266	60.588	61.1546	61.7265	62.3037	62.8863	63.4744	64.068	64.6672	65.2719	65.8823	66.4984	67.1203	67.7479	68.3815	69.021	69.6664	70.3179	70.9755	71.6392	72.3092	72.9854	73.6679	74.3568	75.0522	75.754	76.4624	77.1775	77.8992	78.6277	79.363	80.1052	80.8543	81.6104	82.3736	83.1439	83.9214	84.7062	85.4984	86.2979	87.1049	87.9195	88.7417	89.5716	90.4092	91.2547
rgv2_r07_s092	FL1	Counts	0	0	0	0	0	0	0	0	0	1	0	0	1	0	0	0	0	0	0	0	0	1	0	0	0	0	0	0	0	0	0	0	0	0	0	0	0	0	0	0	0	0	0	0	1	0	0
rgv2_r07_s093	FL1	Bin Values (MEF)	59.4705	60.0266	60.588	61.1546	61.7265	62.3037	62.8863	63.4744	64.068	64.6672	65.2719	65.8823	66.4984	67.1203	67.7479	68.3815	69.021	69.6664	70.3179	70.9755	71.6392	72.3092	72.9854	73.6679	74.3568	75.0522	75.754	76.4624	77.1775	77.8992	78.6277	79.363	80.1052	80.8543	81.6104	82.3736	83.1439	83.9214	84.7062	85.4984	86.2979	87.1049	87.9195	88.7417	89.5716	90.4092	91.2547
rgv2_r07_s093	FL1	Counts	0	0	0	0	0	0	0	0	0	0	0	0	0	1	0	0	0	0	0	0	0	0	0	0	0	0	0	0	0	0	0	0	1	0	0	0	0	0	0	0	0	0	0	0	0	1	0
rgv2_r07_s094	FL1	Bin Values (MEF)	59.4705	60.0266	60.588	61.1546	61.7265	62.3037	62.8863	63.4744	64.068	64.6672	65.2719	65.8823	66.4984	67.1203	67.7479	68.3815	69.021	69.6664	70.3179	70.9755	71.6392	72.3092	72.9854	73.6679	74.3568	75.0522	75.754	76.4624	77.1775	77.8992	78.6277	79.363	80.1052	80.8543	81.6104	82.3736	83.1439	83.9214	84.7062	85.4984	86.2979	87.1049	87.9195	88.7417	89.5716	90.4092	91.2547
rgv2_r07_s094	FL1	Counts	0	0	0	0	0	0	0	0	0	0	0	0	0	0	0	0	0	0	0	0	0	0	0	0	0	0	0	0	0	0	0	0	0	0	0	0	0	1	0	0	0	0	0	0	1	0	0
rgv2_r07_s095	FL1	Bin Values (MEF)	59.4705	60.0266	60.588	61.1546	61.7265	62.3037	62.8863	63.4744	64.068	64.6672	65.2719	65.8823	66.4984	67.1203	67.7479	68.3815	69.021	69.6664	70.3179	70.9755	71.6392	72.3092	72.9854	73.6679	74.3568	75.0522	75.754	76.4624	77.1775	77.8992	78.6277	79.363	80.1052	80.8543	81.6104	82.3736	83.1439	83.9214	84.7062	85.4984	86.2979	87.1049	87.9195	88.7417	89.5716	90.4092	91.2547
rgv2_r07_s095	FL1	Counts	0	0	0	0	0	0	0	0	0	0	0	0	0	0	0	0	0	0	0	0	0	0	1	0	0	0	1	0	0	0	0	0	0	0	0	0	0	0	0	0	0	0	0	0	0	0	0
rgv2_r07_s096	FL1	Bin Values (MEF)	59.4705	60.0266	60.588	61.1546	61.7265	62.3037	62.8863	63.4744	64.068	64.6672	65.2719	65.8823	66.4984	67.1203	67.7479	68.3815	69.021	69.6664	70.3179	70.9755	71.6392	72.3092	72.9854	73.6679	74.3568	75.0522	75.754	76.4624	77.1775	77.8992	78.6277	79.363	80.1052	80.8543	81.6104	82.3736	83.1439	83.9214	84.7062	85.4984	86.2979	87.1049	87.9195	88.7417	89.5716	90.4092	91.2547
rgv2_r07_s096	FL1	Counts	0	0	0	0	0	0	0	0	0	0	0	0	0	0	0	0	0	0	0	0	0	0	0	0	0	0	0	0	0	0	0	0	0	0	0	0	0	0	0	0	1	0	0	0	0	0	0
rgv2_r06_s001	FL1	Bin Values (MEF)	59.8705	60.4293	60.9932	61.5624	62.137	62.7168	63.3021	63.8929	64.4892	65.091	65.6984	66.3116	66.9304	67.555	68.1855	68.8218	69.4641	70.1123	70.7666	71.4271	72.0936	72.7664	73.4455	74.1309	74.8227	75.521	76.2258	76.9372	77.6552	78.3799	79.1113	79.8496	80.5948	81.347	82.1061	82.8724	83.6458	84.4264	85.2143	86.0095	86.8122	87.6223	88.4401	89.2654	90.0985	90.9393	91.788
rgv2_r06_s001	FL1	Counts	0	0	0	0	0	0	0	0	1	0	0	0	0	1	1	0	0	0	1	0	0	0	0	0	0	0	0	0	0	0	0	0	1	0	0	0	1	0	0	0	0	0	1	0	0	0	1
rgv2_r06_s002	FL1	Bin Values (MEF)	59.8705	60.4293	60.9932	61.5624	62.137	62.7168	63.3021	63.8929	64.4892	65.091	65.6984	66.3116	66.9304	67.555	68.1855	68.8218	69.4641	70.1123	70.7666	71.4271	72.0936	72.7664	73.4455	74.1309	74.8227	75.521	76.2258	76.9372	77.6552	78.3799	79.1113	79.8496	80.5948	81.347	82.1061	82.8724	83.6458	84.4264	85.2143	86.0095	86.8122	87.6223	88.4401	89.2654	90.0985	90.9393	91.788
rgv2_r06_s002	FL1	Counts	0	0	0	0	0	0	0	0	0	0	1	0	0	1	0	0	0	0	2	0	0	0	0	0	0	0	0	0	0	1	0	0	0	0	0	0	0	0	0	0	0	0	0	0	0	0	0
rgv2_r06_s003	FL1	Bin Values (MEF)	59.8705	60.4293	60.9932	61.5624	62.137	62.7168	63.3021	63.8929	64.4892	65.091	65.6984	66.3116	66.9304	67.555	68.1855	68.8218	69.4641	70.1123	70.7666	71.4271	72.0936	72.7664	73.4455	74.1309	74.8227	75.521	76.2258	76.9372	77.6552	78.3799	79.1113	79.8496	80.5948	81.347	82.1061	82.8724	83.6458	84.4264	85.2143	86.0095	86.8122	87.6223	88.4401	89.2654	90.0985	90.9393	91.788
rgv2_r06_s003	FL1	Counts	0	0	0	0	0	0	0	0	0	0	0	0	0	0	0	0	1	0	0	0	0	0	0	0	0	0	0	0	0	0	1	0	0	0	0	0	0	0	0	0	0	0	0	0	0	1	0
rgv2_r06_s004	FL1	Bin Values (MEF)	59.8705	60.4293	60.9932	61.5624	62.137	62.7168	63.3021	63.8929	64.4892	65.091	65.6984	66.3116	66.9304	67.555	68.1855	68.8218	69.4641	70.1123	70.7666	71.4271	72.0936	72.7664	73.4455	74.1309	74.8227	75.521	76.2258	76.9372	77.6552	78.3799	79.1113	79.8496	80.5948	81.347	82.1061	82.8724	83.6458	84.4264	85.2143	86.0095	86.8122	87.6223	88.4401	89.2654	90.0985	90.9393	91.788
rgv2_r06_s004	FL1	Counts	0	0	0	0	0	0	0	0	0	0	0	0	0	0	0	0	0	0	0	0	0	0	0	0	0	1	1	0	0	1	0	0	0	0	0	0	0	0	0	0	0	1	0	0	0	0	0
rgv2_r06_s005	FL1	Bin Values (MEF)	59.8705	60.4293	60.9932	61.5624	62.137	62.7168	63.3021	63.8929	64.4892	65.091	65.6984	66.3116	66.9304	67.555	68.1855	68.8218	69.4641	70.1123	70.7666	71.4271	72.0936	72.7664	73.4455	74.1309	74.8227	75.521	76.2258	76.9372	77.6552	78.3799	79.1113	79.8496	80.5948	81.347	82.1061	82.8724	83.6458	84.4264	85.2143	86.0095	86.8122	87.6223	88.4401	89.2654	90.0985	90.9393	91.788
rgv2_r06_s005	FL1	Counts	0	0	0	1	0	0	0	0	0	0	0	0	0	0	0	0	0	0	0	0	0	0	0	0	0	0	0	0	0	0	0	0	0	0	0	1	0	0	0	1	1	0	0	1	0	0	0
rgv2_r06_s006	FL1	Bin Values (MEF)	59.8705	60.4293	60.9932	61.5624	62.137	62.7168	63.3021	63.8929	64.4892	65.091	65.6984	66.3116	66.9304	67.555	68.1855	68.8218	69.4641	70.1123	70.7666	71.4271	72.0936	72.7664	73.4455	74.1309	74.8227	75.521	76.2258	76.9372	77.6552	78.3799	79.1113	79.8496	80.5948	81.347	82.1061	82.8724	83.6458	84.4264	85.2143	86.0095	86.8122	87.6223	88.4401	89.2654	90.0985	90.9393	91.788
rgv2_r06_s006	FL1	Counts	0	0	1	0	0	0	0	0	0	0	0	0	0	0	1	0	1	0	0	1	0	0	0	0	1	0	0	0	0	0	0	0	0	0	1	0	0	0	0	0	1	0	1	0	0	0	0
rgv2_r06_s007	FL1	Bin Values (MEF)	59.8705	60.4293	60.9932	61.5624	62.137	62.7168	63.3021	63.8929	64.4892	65.091	65.6984	66.3116	66.9304	67.555	68.1855	68.8218	69.4641	70.1123	70.7666	71.4271	72.0936	72.7664	73.4455	74.1309	74.8227	75.521	76.2258	76.9372	77.6552	78.3799	79.1113	79.8496	80.5948	81.347	82.1061	82.8724	83.6458	84.4264	85.2143	86.0095	86.8122	87.6223	88.4401	89.2654	90.0985	90.9393	91.788
rgv2_r06_s007	FL1	Counts	0	0	0	0	0	0	0	0	0	0	0	0	0	0	0	0	0	1	0	0	0	0	0	0	0	0	0	0	0	0	0	0	0	0	0	0	0	0	0	0	0	0	0	0	0	0	0
rgv2_r06_s008	FL1	Bin Values (MEF)	59.8705	60.4293	60.9932	61.5624	62.137	62.7168	63.3021	63.8929	64.4892	65.091	65.6984	66.3116	66.9304	67.555	68.1855	68.8218	69.4641	70.1123	70.7666	71.4271	72.0936	72.7664	73.4455	74.1309	74.8227	75.521	76.2258	76.9372	77.6552	78.3799	79.1113	79.8496	80.5948	81.347	82.1061	82.8724	83.6458	84.4264	85.2143	86.0095	86.8122	87.6223	88.4401	89.2654	90.0985	90.9393	91.788
rgv2_r06_s008	FL1	Counts	0	0	0	0	0	0	1	1	0	0	0	0	0	1	0	0	1	0	0	0	0	2	0	0	1	0	0	0	0	0	1	0	1	0	0	0	0	0	0	0	0	0	0	1	0	0	1
rgv2_r06_s009	FL1	Bin Values (MEF)	59.8705	60.4293	60.9932	61.5624	62.137	62.7168	63.3021	63.8929	64.4892	65.091	65.6984	66.3116	66.9304	67.555	68.1855	68.8218	69.4641	70.1123	70.7666	71.4271	72.0936	72.7664	73.4455	74.1309	74.8227	75.521	76.2258	76.9372	77.6552	78.3799	79.1113	79.8496	80.5948	81.347	82.1061	82.8724	83.6458	84.4264	85.2143	86.0095	86.8122	87.6223	88.4401	89.2654	90.0985	90.9393	91.788
rgv2_r06_s009	FL1	Counts	0	0	0	0	0	0	0	0	0	0	0	0	0	0	0	0	0	0	0	0	0	0	1	0	0	0	0	0	0	0	0	0	0	0	0	0	0	0	0	0	0	0	0	0	0	0	1
rgv2_r06_s010	FL1	Bin Values (MEF)	59.8705	60.4293	60.9932	61.5624	62.137	62.7168	63.3021	63.8929	64.4892	65.091	65.6984	66.3116	66.9304	67.555	68.1855	68.8218	69.4641	70.1123	70.7666	71.4271	72.0936	72.7664	73.4455	74.1309	74.8227	75.521	76.2258	76.9372	77.6552	78.3799	79.1113	79.8496	80.5948	81.347	82.1061	82.8724	83.6458	84.4264	85.2143	86.0095	86.8122	87.6223	88.4401	89.2654	90.0985	90.9393	91.788
rgv2_r06_s010	FL1	Counts	0	0	0	0	0	0	0	0	0	0	0	0	0	0	0	0	0	0	0	0	1	0	0	0	0	0	0	0	0	0	0	0	0	0	0	0	0	0	0	0	0	0	0	0	0	0	0
rgv2_r06_s011	FL1	Bin Values (MEF)	59.8705	60.4293	60.9932	61.5624	62.137	62.7168	63.3021	63.8929	64.4892	65.091	65.6984	66.3116	66.9304	67.555	68.1855	68.8218	69.4641	70.1123	70.7666	71.4271	72.0936	72.7664	73.4455	74.1309	74.8227	75.521	76.2258	76.9372	77.6552	78.3799	79.1113	79.8496	80.5948	81.347	82.1061	82.8724	83.6458	84.4264	85.2143	86.0095	86.8122	87.6223	88.4401	89.2654	90.0985	90.9393	91.788
rgv2_r06_s011	FL1	Counts	0	0	0	0	0	0	0	0	0	1	0	0	0	0	0	0	0	0	0	0	0	0	0	1	1	0	0	0	0	0	0	0	2	0	1	0	1	0	0	0	0	0	0	1	0	0	0
rgv2_r06_s012	FL1	Bin Values (MEF)	59.8705	60.4293	60.9932	61.5624	62.137	62.7168	63.3021	63.8929	64.4892	65.091	65.6984	66.3116	66.9304	67.555	68.1855	68.8218	69.4641	70.1123	70.7666	71.4271	72.0936	72.7664	73.4455	74.1309	74.8227	75.521	76.2258	76.9372	77.6552	78.3799	79.1113	79.8496	80.5948	81.347	82.1061	82.8724	83.6458	84.4264	85.2143	86.0095	86.8122	87.6223	88.4401	89.2654	90.0985	90.9393	91.788
rgv2_r06_s012	FL1	Counts	0	1	0	0	0	0	1	0	0	0	0	0	0	0	0	0	0	1	0	0	0	0	0	0	0	0	0	0	0	0	0	0	0	0	0	0	2	0	0	0	0	0	0	0	0	0	0
rgv2_r06_s013	FL1	Bin Values (MEF)	59.8705	60.4293	60.9932	61.5624	62.137	62.7168	63.3021	63.8929	64.4892	65.091	65.6984	66.3116	66.9304	67.555	68.1855	68.8218	69.4641	70.1123	70.7666	71.4271	72.0936	72.7664	73.4455	74.1309	74.8227	75.521	76.2258	76.9372	77.6552	78.3799	79.1113	79.8496	80.5948	81.347	82.1061	82.8724	83.6458	84.4264	85.2143	86.0095	86.8122	87.6223	88.4401	89.2654	90.0985	90.9393	91.788
rgv2_r06_s013	FL1	Counts	0	0	0	0	0	0	0	0	0	0	0	0	1	0	0	0	0	0	0	1	0	0	0	0	0	0	0	0	0	0	0	0	0	0	1	0	0	0	0	0	0	0	0	0	0	0	0
rgv2_r06_s014	FL1	Bin Values (MEF)	59.8705	60.4293	60.9932	61.5624	62.137	62.7168	63.3021	63.8929	64.4892	65.091	65.6984	66.3116	66.9304	67.555	68.1855	68.8218	69.4641	70.1123	70.7666	71.4271	72.0936	72.7664	73.4455	74.1309	74.8227	75.521	76.2258	76.9372	77.6552	78.3799	79.1113	79.8496	80.5948	81.347	82.1061	82.8724	83.6458	84.4264	85.2143	86.0095	86.8122	87.6223	88.4401	89.2654	90.0985	90.9393	91.788
rgv2_r06_s014	FL1	Counts	0	0	0	0	0	0	0	0	2	1	0	0	0	0	0	0	1	1	0	0	0	1	1	0	1	0	0	0	0	1	0	1	0	0	0	1	0	1	0	0	0	0	1	0	0	0	1
rgv2_r06_s015	FL1	Bin Values (MEF)	59.8705	60.4293	60.9932	61.5624	62.137	62.7168	63.3021	63.8929	64.4892	65.091	65.6984	66.3116	66.9304	67.555	68.1855	68.8218	69.4641	70.1123	70.7666	71.4271	72.0936	72.7664	73.4455	74.1309	74.8227	75.521	76.2258	76.9372	77.6552	78.3799	79.1113	79.8496	80.5948	81.347	82.1061	82.8724	83.6458	84.4264	85.2143	86.0095	86.8122	87.6223	88.4401	89.2654	90.0985	90.9393	91.788
rgv2_r06_s015	FL1	Counts	0	0	0	1	0	0	0	0	0	0	0	0	0	0	0	0	0	1	1	0	0	1	0	1	1	0	0	1	0	0	0	0	2	1	0	0	0	0	0	0	0	0	2	0	2	0	1
rgv2_r06_s016	FL1	Bin Values (MEF)	59.8705	60.4293	60.9932	61.5624	62.137	62.7168	63.3021	63.8929	64.4892	65.091	65.6984	66.3116	66.9304	67.555	68.1855	68.8218	69.4641	70.1123	70.7666	71.4271	72.0936	72.7664	73.4455	74.1309	74.8227	75.521	76.2258	76.9372	77.6552	78.3799	79.1113	79.8496	80.5948	81.347	82.1061	82.8724	83.6458	84.4264	85.2143	86.0095	86.8122	87.6223	88.4401	89.2654	90.0985	90.9393	91.788
rgv2_r06_s016	FL1	Counts	0	1	0	0	0	0	0	0	0	0	0	0	1	0	0	0	0	0	0	1	0	1	0	0	0	0	0	0	1	0	3	0	0	0	0	0	0	1	0	0	0	1	1	1	0	2	1
rgv2_r06_s017	FL1	Bin Values (MEF)	59.8705	60.4293	60.9932	61.5624	62.137	62.7168	63.3021	63.8929	64.4892	65.091	65.6984	66.3116	66.9304	67.555	68.1855	68.8218	69.4641	70.1123	70.7666	71.4271	72.0936	72.7664	73.4455	74.1309	74.8227	75.521	76.2258	76.9372	77.6552	78.3799	79.1113	79.8496	80.5948	81.347	82.1061	82.8724	83.6458	84.4264	85.2143	86.0095	86.8122	87.6223	88.4401	89.2654	90.0985	90.9393	91.788
rgv2_r06_s017	FL1	Counts	0	0	0	0	1	1	0	0	0	0	0	0	1	2	0	1	1	0	1	0	0	1	0	0	0	0	0	1	0	0	0	0	0	0	1	0	0	0	0	0	0	0	0	0	1	2	1
rgv2_r06_s018	FL1	Bin Values (MEF)	59.8705	60.4293	60.9932	61.5624	62.137	62.7168	63.3021	63.8929	64.4892	65.091	65.6984	66.3116	66.9304	67.555	68.1855	68.8218	69.4641	70.1123	70.7666	71.4271	72.0936	72.7664	73.4455	74.1309	74.8227	75.521	76.2258	76.9372	77.6552	78.3799	79.1113	79.8496	80.5948	81.347	82.1061	82.8724	83.6458	84.4264	85.2143	86.0095	86.8122	87.6223	88.4401	89.2654	90.0985	90.9393	91.788
rgv2_r06_s018	FL1	Counts	0	0	0	0	0	1	0	1	0	0	0	0	0	1	0	0	0	0	1	0	0	1	0	1	0	1	0	0	0	0	0	2	0	0	0	2	1	0	0	1	0	0	2	0	1	0	1
rgv2_r06_s019	FL1	Bin Values (MEF)	59.8705	60.4293	60.9932	61.5624	62.137	62.7168	63.3021	63.8929	64.4892	65.091	65.6984	66.3116	66.9304	67.555	68.1855	68.8218	69.4641	70.1123	70.7666	71.4271	72.0936	72.7664	73.4455	74.1309	74.8227	75.521	76.2258	76.9372	77.6552	78.3799	79.1113	79.8496	80.5948	81.347	82.1061	82.8724	83.6458	84.4264	85.2143	86.0095	86.8122	87.6223	88.4401	89.2654	90.0985	90.9393	91.788
rgv2_r06_s019	FL1	Counts	0	0	0	0	1	0	0	0	1	0	0	0	0	0	0	0	1	0	0	0	0	0	1	1	0	0	0	0	0	0	1	0	0	1	0	1	1	1	1	0	0	1	0	0	3	0	1
rgv2_r06_s020	FL1	Bin Values (MEF)	59.8705	60.4293	60.9932	61.5624	62.137	62.7168	63.3021	63.8929	64.4892	65.091	65.6984	66.3116	66.9304	67.555	68.1855	68.8218	69.4641	70.1123	70.7666	71.4271	72.0936	72.7664	73.4455	74.1309	74.8227	75.521	76.2258	76.9372	77.6552	78.3799	79.1113	79.8496	80.5948	81.347	82.1061	82.8724	83.6458	84.4264	85.2143	86.0095	86.8122	87.6223	88.4401	89.2654	90.0985	90.9393	91.788
rgv2_r06_s020	FL1	Counts	0	1	0	0	1	0	0	0	0	0	0	0	0	0	0	0	0	0	0	0	0	0	0	1	0	0	0	0	0	0	3	0	0	1	0	1	0	1	2	1	0	0	0	0	0	1	0
rgv2_r06_s021	FL1	Bin Values (MEF)	59.8705	60.4293	60.9932	61.5624	62.137	62.7168	63.3021	63.8929	64.4892	65.091	65.6984	66.3116	66.9304	67.555	68.1855	68.8218	69.4641	70.1123	70.7666	71.4271	72.0936	72.7664	73.4455	74.1309	74.8227	75.521	76.2258	76.9372	77.6552	78.3799	79.1113	79.8496	80.5948	81.347	82.1061	82.8724	83.6458	84.4264	85.2143	86.0095	86.8122	87.6223	88.4401	89.2654	90.0985	90.9393	91.788
rgv2_r06_s021	FL1	Counts	0	0	0	0	0	1	0	1	0	1	0	0	0	1	0	0	0	0	0	0	0	0	0	0	0	1	0	0	0	0	2	2	0	0	0	0	0	0	0	0	1	1	0	1	0	1	1
rgv2_r06_s022	FL1	Bin Values (MEF)	59.8705	60.4293	60.9932	61.5624	62.137	62.7168	63.3021	63.8929	64.4892	65.091	65.6984	66.3116	66.9304	67.555	68.1855	68.8218	69.4641	70.1123	70.7666	71.4271	72.0936	72.7664	73.4455	74.1309	74.8227	75.521	76.2258	76.9372	77.6552	78.3799	79.1113	79.8496	80.5948	81.347	82.1061	82.8724	83.6458	84.4264	85.2143	86.0095	86.8122	87.6223	88.4401	89.2654	90.0985	90.9393	91.788
rgv2_r06_s022	FL1	Counts	0	0	0	0	0	0	0	0	0	0	0	0	0	0	0	0	0	0	0	0	0	0	0	0	0	0	0	0	0	0	0	0	0	0	0	0	0	0	0	0	0	0	0	0	0	0	0
rgv2_r06_s023	FL1	Bin Values (MEF)	59.8705	60.4293	60.9932	61.5624	62.137	62.7168	63.3021	63.8929	64.4892	65.091	65.6984	66.3116	66.9304	67.555	68.1855	68.8218	69.4641	70.1123	70.7666	71.4271	72.0936	72.7664	73.4455	74.1309	74.8227	75.521	76.2258	76.9372	77.6552	78.3799	79.1113	79.8496	80.5948	81.347	82.1061	82.8724	83.6458	84.4264	85.2143	86.0095	86.8122	87.6223	88.4401	89.2654	90.0985	90.9393	91.788
rgv2_r06_s023	FL1	Counts	0	0	0	0	0	0	0	0	0	0	0	0	0	0	0	0	0	0	0	0	0	0	0	0	0	0	0	0	0	1	0	0	0	0	1	0	0	0	1	1	0	0	0	1	1	0	0
rgv2_r06_s024	FL1	Bin Values (MEF)	59.8705	60.4293	60.9932	61.5624	62.137	62.7168	63.3021	63.8929	64.4892	65.091	65.6984	66.3116	66.9304	67.555	68.1855	68.8218	69.4641	70.1123	70.7666	71.4271	72.0936	72.7664	73.4455	74.1309	74.8227	75.521	76.2258	76.9372	77.6552	78.3799	79.1113	79.8496	80.5948	81.347	82.1061	82.8724	83.6458	84.4264	85.2143	86.0095	86.8122	87.6223	88.4401	89.2654	90.0985	90.9393	91.788
rgv2_r06_s024	FL1	Counts	0	0	0	0	0	0	0	0	0	0	0	0	0	0	1	0	0	0	0	0	0	0	0	0	0	0	0	0	0	0	0	0	0	0	1	0	0	0	0	0	0	0	1	0	0	0	1
rgv2_r06_s025	FL1	Bin Values (MEF)	59.8705	60.4293	60.9932	61.5624	62.137	62.7168	63.3021	63.8929	64.4892	65.091	65.6984	66.3116	66.9304	67.555	68.1855	68.8218	69.4641	70.1123	70.7666	71.4271	72.0936	72.7664	73.4455	74.1309	74.8227	75.521	76.2258	76.9372	77.6552	78.3799	79.1113	79.8496	80.5948	81.347	82.1061	82.8724	83.6458	84.4264	85.2143	86.0095	86.8122	87.6223	88.4401	89.2654	90.0985	90.9393	91.788
rgv2_r06_s025	FL1	Counts	0	0	0	0	0	0	0	0	0	0	0	0	0	0	0	0	0	1	0	0	0	0	0	0	0	0	0	0	0	0	1	0	0	0	0	0	0	0	0	0	0	0	0	0	0	0	0
rgv2_r06_s026	FL1	Bin Values (MEF)	59.8705	60.4293	60.9932	61.5624	62.137	62.7168	63.3021	63.8929	64.4892	65.091	65.6984	66.3116	66.9304	67.555	68.1855	68.8218	69.4641	70.1123	70.7666	71.4271	72.0936	72.7664	73.4455	74.1309	74.8227	75.521	76.2258	76.9372	77.6552	78.3799	79.1113	79.8496	80.5948	81.347	82.1061	82.8724	83.6458	84.4264	85.2143	86.0095	86.8122	87.6223	88.4401	89.2654	90.0985	90.9393	91.788
rgv2_r06_s026	FL1	Counts	0	0	0	0	0	0	0	0	0	0	0	1	0	0	0	0	0	0	0	0	0	0	0	0	1	0	0	0	0	0	1	1	0	0	0	0	2	0	0	0	0	0	0	0	0	1	0
rgv2_r06_s027	FL1	Bin Values (MEF)	59.8705	60.4293	60.9932	61.5624	62.137	62.7168	63.3021	63.8929	64.4892	65.091	65.6984	66.3116	66.9304	67.555	68.1855	68.8218	69.4641	70.1123	70.7666	71.4271	72.0936	72.7664	73.4455	74.1309	74.8227	75.521	76.2258	76.9372	77.6552	78.3799	79.1113	79.8496	80.5948	81.347	82.1061	82.8724	83.6458	84.4264	85.2143	86.0095	86.8122	87.6223	88.4401	89.2654	90.0985	90.9393	91.788
rgv2_r06_s027	FL1	Counts	0	0	0	0	0	0	0	0	0	0	0	0	0	0	0	1	0	0	1	0	2	0	0	1	0	0	0	3	0	0	0	2	0	0	1	1	1	3	0	0	0	0	1	0	0	1	0
rgv2_r06_s028	FL1	Bin Values (MEF)	59.8705	60.4293	60.9932	61.5624	62.137	62.7168	63.3021	63.8929	64.4892	65.091	65.6984	66.3116	66.9304	67.555	68.1855	68.8218	69.4641	70.1123	70.7666	71.4271	72.0936	72.7664	73.4455	74.1309	74.8227	75.521	76.2258	76.9372	77.6552	78.3799	79.1113	79.8496	80.5948	81.347	82.1061	82.8724	83.6458	84.4264	85.2143	86.0095	86.8122	87.6223	88.4401	89.2654	90.0985	90.9393	91.788
rgv2_r06_s028	FL1	Counts	0	0	0	0	0	0	0	0	0	0	0	0	0	0	0	0	0	0	0	0	0	0	1	0	0	0	0	0	0	0	0	0	1	0	1	0	0	0	0	1	0	0	0	0	0	0	0
rgv2_r06_s029	FL1	Bin Values (MEF)	59.8705	60.4293	60.9932	61.5624	62.137	62.7168	63.3021	63.8929	64.4892	65.091	65.6984	66.3116	66.9304	67.555	68.1855	68.8218	69.4641	70.1123	70.7666	71.4271	72.0936	72.7664	73.4455	74.1309	74.8227	75.521	76.2258	76.9372	77.6552	78.3799	79.1113	79.8496	80.5948	81.347	82.1061	82.8724	83.6458	84.4264	85.2143	86.0095	86.8122	87.6223	88.4401	89.2654	90.0985	90.9393	91.788
rgv2_r06_s029	FL1	Counts	0	0	0	1	0	0	0	0	0	0	0	0	0	0	0	0	0	1	0	0	0	0	0	0	1	0	0	0	0	0	0	0	0	0	0	0	0	0	0	1	0	0	0	0	0	0	1
rgv2_r06_s030	FL1	Bin Values (MEF)	59.8705	60.4293	60.9932	61.5624	62.137	62.7168	63.3021	63.8929	64.4892	65.091	65.6984	66.3116	66.9304	67.555	68.1855	68.8218	69.4641	70.1123	70.7666	71.4271	72.0936	72.7664	73.4455	74.1309	74.8227	75.521	76.2258	76.9372	77.6552	78.3799	79.1113	79.8496	80.5948	81.347	82.1061	82.8724	83.6458	84.4264	85.2143	86.0095	86.8122	87.6223	88.4401	89.2654	90.0985	90.9393	91.788
rgv2_r06_s030	FL1	Counts	0	0	0	0	0	0	0	0	0	0	0	0	0	0	0	0	1	0	0	0	1	0	0	0	0	2	0	0	1	0	3	1	1	1	0	1	1	1	0	1	0	0	0	0	1	0	1
rgv2_r06_s031	FL1	Bin Values (MEF)	59.8705	60.4293	60.9932	61.5624	62.137	62.7168	63.3021	63.8929	64.4892	65.091	65.6984	66.3116	66.9304	67.555	68.1855	68.8218	69.4641	70.1123	70.7666	71.4271	72.0936	72.7664	73.4455	74.1309	74.8227	75.521	76.2258	76.9372	77.6552	78.3799	79.1113	79.8496	80.5948	81.347	82.1061	82.8724	83.6458	84.4264	85.2143	86.0095	86.8122	87.6223	88.4401	89.2654	90.0985	90.9393	91.788
rgv2_r06_s031	FL1	Counts	0	0	0	0	0	0	0	0	0	0	0	0	0	0	0	0	0	0	1	0	0	0	0	0	0	0	0	0	0	0	0	0	0	0	0	0	1	0	0	0	1	0	1	0	0	0	0
rgv2_r06_s032	FL1	Bin Values (MEF)	59.8705	60.4293	60.9932	61.5624	62.137	62.7168	63.3021	63.8929	64.4892	65.091	65.6984	66.3116	66.9304	67.555	68.1855	68.8218	69.4641	70.1123	70.7666	71.4271	72.0936	72.7664	73.4455	74.1309	74.8227	75.521	76.2258	76.9372	77.6552	78.3799	79.1113	79.8496	80.5948	81.347	82.1061	82.8724	83.6458	84.4264	85.2143	86.0095	86.8122	87.6223	88.4401	89.2654	90.0985	90.9393	91.788
rgv2_r06_s032	FL1	Counts	0	0	0	0	0	0	0	0	0	0	0	0	0	0	0	0	0	0	1	0	0	0	0	0	0	0	0	0	0	0	1	0	1	0	0	0	0	0	0	0	1	0	0	0	0	0	0
rgv2_r06_s033	FL1	Bin Values (MEF)	59.8705	60.4293	60.9932	61.5624	62.137	62.7168	63.3021	63.8929	64.4892	65.091	65.6984	66.3116	66.9304	67.555	68.1855	68.8218	69.4641	70.1123	70.7666	71.4271	72.0936	72.7664	73.4455	74.1309	74.8227	75.521	76.2258	76.9372	77.6552	78.3799	79.1113	79.8496	80.5948	81.347	82.1061	82.8724	83.6458	84.4264	85.2143	86.0095	86.8122	87.6223	88.4401	89.2654	90.0985	90.9393	91.788
rgv2_r06_s033	FL1	Counts	0	0	1	0	0	0	0	0	0	0	0	0	0	1	0	1	0	0	1	0	0	0	0	0	0	1	0	2	1	0	1	0	0	0	1	0	2	1	0	1	1	0	0	0	2	0	0
rgv2_r06_s034	FL1	Bin Values (MEF)	59.8705	60.4293	60.9932	61.5624	62.137	62.7168	63.3021	63.8929	64.4892	65.091	65.6984	66.3116	66.9304	67.555	68.1855	68.8218	69.4641	70.1123	70.7666	71.4271	72.0936	72.7664	73.4455	74.1309	74.8227	75.521	76.2258	76.9372	77.6552	78.3799	79.1113	79.8496	80.5948	81.347	82.1061	82.8724	83.6458	84.4264	85.2143	86.0095	86.8122	87.6223	88.4401	89.2654	90.0985	90.9393	91.788
rgv2_r06_s034	FL1	Counts	0	0	0	0	0	0	0	0	0	0	0	0	0	0	0	0	0	0	0	0	0	0	0	0	1	0	0	0	0	0	0	0	0	0	0	0	0	1	0	0	0	0	0	0	0	0	0
rgv2_r06_s035	FL1	Bin Values (MEF)	59.8705	60.4293	60.9932	61.5624	62.137	62.7168	63.3021	63.8929	64.4892	65.091	65.6984	66.3116	66.9304	67.555	68.1855	68.8218	69.4641	70.1123	70.7666	71.4271	72.0936	72.7664	73.4455	74.1309	74.8227	75.521	76.2258	76.9372	77.6552	78.3799	79.1113	79.8496	80.5948	81.347	82.1061	82.8724	83.6458	84.4264	85.2143	86.0095	86.8122	87.6223	88.4401	89.2654	90.0985	90.9393	91.788
rgv2_r06_s035	FL1	Counts	0	0	0	0	0	0	0	0	0	0	0	0	0	0	0	0	0	0	0	0	0	0	0	0	0	0	0	0	0	0	0	0	1	0	0	0	0	0	0	0	0	0	0	0	0	0	0
rgv2_r06_s036	FL1	Bin Values (MEF)	59.8705	60.4293	60.9932	61.5624	62.137	62.7168	63.3021	63.8929	64.4892	65.091	65.6984	66.3116	66.9304	67.555	68.1855	68.8218	69.4641	70.1123	70.7666	71.4271	72.0936	72.7664	73.4455	74.1309	74.8227	75.521	76.2258	76.9372	77.6552	78.3799	79.1113	79.8496	80.5948	81.347	82.1061	82.8724	83.6458	84.4264	85.2143	86.0095	86.8122	87.6223	88.4401	89.2654	90.0985	90.9393	91.788
rgv2_r06_s036	FL1	Counts	0	0	0	0	0	0	0	0	0	0	0	0	0	0	0	0	1	0	0	1	0	0	0	0	0	0	1	1	1	0	2	0	0	1	1	0	1	1	1	0	1	0	0	0	0	1	0
rgv2_r06_s037	FL1	Bin Values (MEF)	59.8705	60.4293	60.9932	61.5624	62.137	62.7168	63.3021	63.8929	64.4892	65.091	65.6984	66.3116	66.9304	67.555	68.1855	68.8218	69.4641	70.1123	70.7666	71.4271	72.0936	72.7664	73.4455	74.1309	74.8227	75.521	76.2258	76.9372	77.6552	78.3799	79.1113	79.8496	80.5948	81.347	82.1061	82.8724	83.6458	84.4264	85.2143	86.0095	86.8122	87.6223	88.4401	89.2654	90.0985	90.9393	91.788
rgv2_r06_s037	FL1	Counts	0	0	0	0	0	0	0	0	0	0	0	1	0	0	0	1	0	0	0	0	0	0	0	0	0	0	0	0	0	1	1	0	0	0	0	0	0	0	0	1	0	0	0	1	0	0	0
rgv2_r06_s038	FL1	Bin Values (MEF)	59.8705	60.4293	60.9932	61.5624	62.137	62.7168	63.3021	63.8929	64.4892	65.091	65.6984	66.3116	66.9304	67.555	68.1855	68.8218	69.4641	70.1123	70.7666	71.4271	72.0936	72.7664	73.4455	74.1309	74.8227	75.521	76.2258	76.9372	77.6552	78.3799	79.1113	79.8496	80.5948	81.347	82.1061	82.8724	83.6458	84.4264	85.2143	86.0095	86.8122	87.6223	88.4401	89.2654	90.0985	90.9393	91.788
rgv2_r06_s038	FL1	Counts	0	0	1	0	0	0	0	1	0	0	0	1	0	0	0	0	0	0	1	1	0	0	0	0	0	0	0	0	1	0	0	0	0	0	0	1	0	1	0	0	0	0	0	0	0	0	0
rgv2_r06_s039	FL1	Bin Values (MEF)	59.8705	60.4293	60.9932	61.5624	62.137	62.7168	63.3021	63.8929	64.4892	65.091	65.6984	66.3116	66.9304	67.555	68.1855	68.8218	69.4641	70.1123	70.7666	71.4271	72.0936	72.7664	73.4455	74.1309	74.8227	75.521	76.2258	76.9372	77.6552	78.3799	79.1113	79.8496	80.5948	81.347	82.1061	82.8724	83.6458	84.4264	85.2143	86.0095	86.8122	87.6223	88.4401	89.2654	90.0985	90.9393	91.788
rgv2_r06_s039	FL1	Counts	0	0	1	0	0	0	0	0	0	1	0	0	1	0	0	0	0	0	1	0	0	0	0	0	0	1	2	0	0	0	0	2	1	1	1	1	1	0	0	0	0	0	1	0	0	0	1
rgv2_r06_s040	FL1	Bin Values (MEF)	59.8705	60.4293	60.9932	61.5624	62.137	62.7168	63.3021	63.8929	64.4892	65.091	65.6984	66.3116	66.9304	67.555	68.1855	68.8218	69.4641	70.1123	70.7666	71.4271	72.0936	72.7664	73.4455	74.1309	74.8227	75.521	76.2258	76.9372	77.6552	78.3799	79.1113	79.8496	80.5948	81.347	82.1061	82.8724	83.6458	84.4264	85.2143	86.0095	86.8122	87.6223	88.4401	89.2654	90.0985	90.9393	91.788
rgv2_r06_s040	FL1	Counts	0	0	0	0	0	0	0	0	0	0	0	0	0	1	0	0	0	0	0	0	0	0	1	0	0	0	0	0	1	0	0	0	0	0	1	0	1	2	0	0	0	1	0	0	0	0	0
rgv2_r06_s041	FL1	Bin Values (MEF)	59.8705	60.4293	60.9932	61.5624	62.137	62.7168	63.3021	63.8929	64.4892	65.091	65.6984	66.3116	66.9304	67.555	68.1855	68.8218	69.4641	70.1123	70.7666	71.4271	72.0936	72.7664	73.4455	74.1309	74.8227	75.521	76.2258	76.9372	77.6552	78.3799	79.1113	79.8496	80.5948	81.347	82.1061	82.8724	83.6458	84.4264	85.2143	86.0095	86.8122	87.6223	88.4401	89.2654	90.0985	90.9393	91.788
rgv2_r06_s041	FL1	Counts	0	0	0	0	0	0	0	1	0	0	0	0	0	0	0	0	0	1	0	0	0	0	0	0	0	0	0	0	0	0	0	0	1	1	0	0	0	0	1	0	1	0	0	0	1	2	0
rgv2_r06_s042	FL1	Bin Values (MEF)	59.8705	60.4293	60.9932	61.5624	62.137	62.7168	63.3021	63.8929	64.4892	65.091	65.6984	66.3116	66.9304	67.555	68.1855	68.8218	69.4641	70.1123	70.7666	71.4271	72.0936	72.7664	73.4455	74.1309	74.8227	75.521	76.2258	76.9372	77.6552	78.3799	79.1113	79.8496	80.5948	81.347	82.1061	82.8724	83.6458	84.4264	85.2143	86.0095	86.8122	87.6223	88.4401	89.2654	90.0985	90.9393	91.788
rgv2_r06_s042	FL1	Counts	0	0	1	0	0	1	1	0	2	0	0	0	0	0	0	0	0	2	0	0	0	0	0	2	0	0	1	0	1	0	0	0	0	1	1	0	2	0	0	0	0	1	0	0	0	1	1
rgv2_r06_s043	FL1	Bin Values (MEF)	59.8705	60.4293	60.9932	61.5624	62.137	62.7168	63.3021	63.8929	64.4892	65.091	65.6984	66.3116	66.9304	67.555	68.1855	68.8218	69.4641	70.1123	70.7666	71.4271	72.0936	72.7664	73.4455	74.1309	74.8227	75.521	76.2258	76.9372	77.6552	78.3799	79.1113	79.8496	80.5948	81.347	82.1061	82.8724	83.6458	84.4264	85.2143	86.0095	86.8122	87.6223	88.4401	89.2654	90.0985	90.9393	91.788
rgv2_r06_s043	FL1	Counts	0	0	1	0	0	0	0	0	1	0	0	0	0	0	0	1	0	0	2	0	0	0	1	1	0	0	0	0	0	1	0	1	1	1	1	0	1	2	0	1	0	1	2	1	1	0	0
rgv2_r06_s044	FL1	Bin Values (MEF)	59.8705	60.4293	60.9932	61.5624	62.137	62.7168	63.3021	63.8929	64.4892	65.091	65.6984	66.3116	66.9304	67.555	68.1855	68.8218	69.4641	70.1123	70.7666	71.4271	72.0936	72.7664	73.4455	74.1309	74.8227	75.521	76.2258	76.9372	77.6552	78.3799	79.1113	79.8496	80.5948	81.347	82.1061	82.8724	83.6458	84.4264	85.2143	86.0095	86.8122	87.6223	88.4401	89.2654	90.0985	90.9393	91.788
rgv2_r06_s044	FL1	Counts	0	0	0	0	0	0	0	0	0	0	0	0	0	0	0	0	0	0	1	0	0	0	0	0	0	1	0	1	0	0	0	1	0	0	0	1	1	0	0	0	0	0	0	1	2	1	2
rgv2_r06_s045	FL1	Bin Values (MEF)	59.8705	60.4293	60.9932	61.5624	62.137	62.7168	63.3021	63.8929	64.4892	65.091	65.6984	66.3116	66.9304	67.555	68.1855	68.8218	69.4641	70.1123	70.7666	71.4271	72.0936	72.7664	73.4455	74.1309	74.8227	75.521	76.2258	76.9372	77.6552	78.3799	79.1113	79.8496	80.5948	81.347	82.1061	82.8724	83.6458	84.4264	85.2143	86.0095	86.8122	87.6223	88.4401	89.2654	90.0985	90.9393	91.788
rgv2_r06_s045	FL1	Counts	0	0	0	0	0	0	1	0	0	2	0	0	0	1	1	0	1	0	0	0	2	0	0	0	0	0	0	1	0	0	1	1	0	2	0	0	1	3	0	0	0	0	0	1	1	0	1
rgv2_r06_s046	FL1	Bin Values (MEF)	59.8705	60.4293	60.9932	61.5624	62.137	62.7168	63.3021	63.8929	64.4892	65.091	65.6984	66.3116	66.9304	67.555	68.1855	68.8218	69.4641	70.1123	70.7666	71.4271	72.0936	72.7664	73.4455	74.1309	74.8227	75.521	76.2258	76.9372	77.6552	78.3799	79.1113	79.8496	80.5948	81.347	82.1061	82.8724	83.6458	84.4264	85.2143	86.0095	86.8122	87.6223	88.4401	89.2654	90.0985	90.9393	91.788
rgv2_r06_s046	FL1	Counts	0	0	0	0	0	0	0	0	0	0	0	0	0	0	0	0	0	0	0	0	0	0	0	0	0	0	0	1	0	0	0	0	0	0	0	0	0	0	0	0	0	0	0	0	0	0	0
rgv2_r06_s047	FL1	Bin Values (MEF)	59.8705	60.4293	60.9932	61.5624	62.137	62.7168	63.3021	63.8929	64.4892	65.091	65.6984	66.3116	66.9304	67.555	68.1855	68.8218	69.4641	70.1123	70.7666	71.4271	72.0936	72.7664	73.4455	74.1309	74.8227	75.521	76.2258	76.9372	77.6552	78.3799	79.1113	79.8496	80.5948	81.347	82.1061	82.8724	83.6458	84.4264	85.2143	86.0095	86.8122	87.6223	88.4401	89.2654	90.0985	90.9393	91.788
rgv2_r06_s047	FL1	Counts	0	0	0	0	0	0	0	0	0	0	0	0	0	0	0	1	0	0	0	0	0	0	0	0	0	0	0	0	0	0	0	0	0	0	0	0	0	1	1	0	0	0	0	0	0	0	0
rgv2_r06_s048	FL1	Bin Values (MEF)	59.8705	60.4293	60.9932	61.5624	62.137	62.7168	63.3021	63.8929	64.4892	65.091	65.6984	66.3116	66.9304	67.555	68.1855	68.8218	69.4641	70.1123	70.7666	71.4271	72.0936	72.7664	73.4455	74.1309	74.8227	75.521	76.2258	76.9372	77.6552	78.3799	79.1113	79.8496	80.5948	81.347	82.1061	82.8724	83.6458	84.4264	85.2143	86.0095	86.8122	87.6223	88.4401	89.2654	90.0985	90.9393	91.788
rgv2_r06_s048	FL1	Counts	0	0	0	0	0	0	0	0	0	0	0	0	0	0	0	1	1	0	1	0	0	0	0	1	1	0	0	0	1	0	0	0	1	0	0	0	0	0	0	0	1	0	0	1	0	0	1
rgv2_r06_s049	FL1	Bin Values (MEF)	59.8705	60.4293	60.9932	61.5624	62.137	62.7168	63.3021	63.8929	64.4892	65.091	65.6984	66.3116	66.9304	67.555	68.1855	68.8218	69.4641	70.1123	70.7666	71.4271	72.0936	72.7664	73.4455	74.1309	74.8227	75.521	76.2258	76.9372	77.6552	78.3799	79.1113	79.8496	80.5948	81.347	82.1061	82.8724	83.6458	84.4264	85.2143	86.0095	86.8122	87.6223	88.4401	89.2654	90.0985	90.9393	91.788
rgv2_r06_s049	FL1	Counts	0	0	0	0	0	0	0	0	0	0	0	0	0	0	0	0	0	1	0	0	0	1	0	0	0	0	2	0	0	0	0	0	1	0	1	0	0	1	1	0	0	1	0	0	1	1	1
rgv2_r06_s050	FL1	Bin Values (MEF)	59.8705	60.4293	60.9932	61.5624	62.137	62.7168	63.3021	63.8929	64.4892	65.091	65.6984	66.3116	66.9304	67.555	68.1855	68.8218	69.4641	70.1123	70.7666	71.4271	72.0936	72.7664	73.4455	74.1309	74.8227	75.521	76.2258	76.9372	77.6552	78.3799	79.1113	79.8496	80.5948	81.347	82.1061	82.8724	83.6458	84.4264	85.2143	86.0095	86.8122	87.6223	88.4401	89.2654	90.0985	90.9393	91.788
rgv2_r06_s050	FL1	Counts	0	0	0	0	0	0	0	0	0	0	0	0	0	0	0	0	0	0	1	0	0	0	0	0	0	0	0	0	0	0	0	0	0	0	0	0	1	0	0	0	1	1	1	0	0	0	0
rgv2_r06_s051	FL1	Bin Values (MEF)	59.8705	60.4293	60.9932	61.5624	62.137	62.7168	63.3021	63.8929	64.4892	65.091	65.6984	66.3116	66.9304	67.555	68.1855	68.8218	69.4641	70.1123	70.7666	71.4271	72.0936	72.7664	73.4455	74.1309	74.8227	75.521	76.2258	76.9372	77.6552	78.3799	79.1113	79.8496	80.5948	81.347	82.1061	82.8724	83.6458	84.4264	85.2143	86.0095	86.8122	87.6223	88.4401	89.2654	90.0985	90.9393	91.788
rgv2_r06_s051	FL1	Counts	0	0	0	0	0	0	0	0	0	0	0	0	1	0	0	1	0	0	0	0	0	0	0	0	0	0	0	0	0	0	0	0	0	0	0	0	0	0	0	1	0	0	0	0	0	0	0
rgv2_r06_s052	FL1	Bin Values (MEF)	59.8705	60.4293	60.9932	61.5624	62.137	62.7168	63.3021	63.8929	64.4892	65.091	65.6984	66.3116	66.9304	67.555	68.1855	68.8218	69.4641	70.1123	70.7666	71.4271	72.0936	72.7664	73.4455	74.1309	74.8227	75.521	76.2258	76.9372	77.6552	78.3799	79.1113	79.8496	80.5948	81.347	82.1061	82.8724	83.6458	84.4264	85.2143	86.0095	86.8122	87.6223	88.4401	89.2654	90.0985	90.9393	91.788
rgv2_r06_s052	FL1	Counts	0	0	0	0	0	0	0	0	0	0	0	0	0	0	1	0	0	0	1	0	0	0	0	0	0	0	0	0	0	1	1	0	0	2	0	1	1	1	0	0	0	0	1	0	0	0	1
rgv2_r06_s053	FL1	Bin Values (MEF)	59.8705	60.4293	60.9932	61.5624	62.137	62.7168	63.3021	63.8929	64.4892	65.091	65.6984	66.3116	66.9304	67.555	68.1855	68.8218	69.4641	70.1123	70.7666	71.4271	72.0936	72.7664	73.4455	74.1309	74.8227	75.521	76.2258	76.9372	77.6552	78.3799	79.1113	79.8496	80.5948	81.347	82.1061	82.8724	83.6458	84.4264	85.2143	86.0095	86.8122	87.6223	88.4401	89.2654	90.0985	90.9393	91.788
rgv2_r06_s053	FL1	Counts	0	0	0	0	0	0	0	0	0	0	0	0	0	0	0	0	0	1	0	0	0	0	0	0	0	0	1	0	1	0	0	0	0	0	0	0	1	0	1	0	0	0	1	0	0	0	0
rgv2_r06_s054	FL1	Bin Values (MEF)	59.8705	60.4293	60.9932	61.5624	62.137	62.7168	63.3021	63.8929	64.4892	65.091	65.6984	66.3116	66.9304	67.555	68.1855	68.8218	69.4641	70.1123	70.7666	71.4271	72.0936	72.7664	73.4455	74.1309	74.8227	75.521	76.2258	76.9372	77.6552	78.3799	79.1113	79.8496	80.5948	81.347	82.1061	82.8724	83.6458	84.4264	85.2143	86.0095	86.8122	87.6223	88.4401	89.2654	90.0985	90.9393	91.788
rgv2_r06_s054	FL1	Counts	0	2	2	1	0	0	0	1	1	1	2	1	1	3	1	1	0	0	1	1	0	0	1	0	1	0	3	1	0	1	2	1	1	2	1	1	1	5	1	3	2	2	3	2	2	1	2
rgv2_r06_s055	FL1	Bin Values (MEF)	59.8705	60.4293	60.9932	61.5624	62.137	62.7168	63.3021	63.8929	64.4892	65.091	65.6984	66.3116	66.9304	67.555	68.1855	68.8218	69.4641	70.1123	70.7666	71.4271	72.0936	72.7664	73.4455	74.1309	74.8227	75.521	76.2258	76.9372	77.6552	78.3799	79.1113	79.8496	80.5948	81.347	82.1061	82.8724	83.6458	84.4264	85.2143	86.0095	86.8122	87.6223	88.4401	89.2654	90.0985	90.9393	91.788
rgv2_r06_s055	FL1	Counts	0	0	0	0	0	0	0	0	1	1	0	0	0	0	0	1	0	0	0	1	0	1	0	0	0	0	0	0	0	0	0	0	1	0	0	0	0	0	1	1	0	1	1	0	0	0	1
rgv2_r06_s056	FL1	Bin Values (MEF)	59.8705	60.4293	60.9932	61.5624	62.137	62.7168	63.3021	63.8929	64.4892	65.091	65.6984	66.3116	66.9304	67.555	68.1855	68.8218	69.4641	70.1123	70.7666	71.4271	72.0936	72.7664	73.4455	74.1309	74.8227	75.521	76.2258	76.9372	77.6552	78.3799	79.1113	79.8496	80.5948	81.347	82.1061	82.8724	83.6458	84.4264	85.2143	86.0095	86.8122	87.6223	88.4401	89.2654	90.0985	90.9393	91.788
rgv2_r06_s056	FL1	Counts	0	0	0	0	0	0	0	1	0	0	0	0	0	0	0	0	0	1	0	1	0	0	0	0	0	0	0	0	0	0	0	0	0	1	0	0	0	1	1	1	1	1	0	0	0	0	0
rgv2_r06_s057	FL1	Bin Values (MEF)	59.8705	60.4293	60.9932	61.5624	62.137	62.7168	63.3021	63.8929	64.4892	65.091	65.6984	66.3116	66.9304	67.555	68.1855	68.8218	69.4641	70.1123	70.7666	71.4271	72.0936	72.7664	73.4455	74.1309	74.8227	75.521	76.2258	76.9372	77.6552	78.3799	79.1113	79.8496	80.5948	81.347	82.1061	82.8724	83.6458	84.4264	85.2143	86.0095	86.8122	87.6223	88.4401	89.2654	90.0985	90.9393	91.788
rgv2_r06_s057	FL1	Counts	0	0	0	0	0	0	0	0	0	0	0	0	0	0	0	0	0	0	0	0	0	0	0	0	0	0	0	0	0	0	0	0	0	0	0	0	0	0	0	0	0	0	0	0	1	0	0
rgv2_r06_s058	FL1	Bin Values (MEF)	59.8705	60.4293	60.9932	61.5624	62.137	62.7168	63.3021	63.8929	64.4892	65.091	65.6984	66.3116	66.9304	67.555	68.1855	68.8218	69.4641	70.1123	70.7666	71.4271	72.0936	72.7664	73.4455	74.1309	74.8227	75.521	76.2258	76.9372	77.6552	78.3799	79.1113	79.8496	80.5948	81.347	82.1061	82.8724	83.6458	84.4264	85.2143	86.0095	86.8122	87.6223	88.4401	89.2654	90.0985	90.9393	91.788
rgv2_r06_s058	FL1	Counts	0	0	1	0	0	0	0	0	0	0	0	0	0	0	1	0	0	0	0	0	0	0	0	0	0	1	1	0	0	0	0	0	1	0	0	1	0	0	1	1	0	0	0	0	0	1	0
rgv2_r06_s059	FL1	Bin Values (MEF)	59.8705	60.4293	60.9932	61.5624	62.137	62.7168	63.3021	63.8929	64.4892	65.091	65.6984	66.3116	66.9304	67.555	68.1855	68.8218	69.4641	70.1123	70.7666	71.4271	72.0936	72.7664	73.4455	74.1309	74.8227	75.521	76.2258	76.9372	77.6552	78.3799	79.1113	79.8496	80.5948	81.347	82.1061	82.8724	83.6458	84.4264	85.2143	86.0095	86.8122	87.6223	88.4401	89.2654	90.0985	90.9393	91.788
rgv2_r06_s059	FL1	Counts	0	0	0	0	0	0	0	0	1	0	0	0	0	0	0	0	0	0	0	0	0	0	0	0	0	0	0	0	0	0	0	0	0	0	0	0	0	0	0	0	1	0	0	0	0	0	0
rgv2_r06_s060	FL1	Bin Values (MEF)	59.8705	60.4293	60.9932	61.5624	62.137	62.7168	63.3021	63.8929	64.4892	65.091	65.6984	66.3116	66.9304	67.555	68.1855	68.8218	69.4641	70.1123	70.7666	71.4271	72.0936	72.7664	73.4455	74.1309	74.8227	75.521	76.2258	76.9372	77.6552	78.3799	79.1113	79.8496	80.5948	81.347	82.1061	82.8724	83.6458	84.4264	85.2143	86.0095	86.8122	87.6223	88.4401	89.2654	90.0985	90.9393	91.788
rgv2_r06_s060	FL1	Counts	0	3	0	3	2	1	0	1	0	1	1	0	0	0	1	3	1	0	0	1	1	3	0	2	2	2	0	0	3	1	4	2	2	1	0	2	1	0	7	1	1	2	1	1	1	2	5
rgv2_r06_s061	FL1	Bin Values (MEF)	59.8705	60.4293	60.9932	61.5624	62.137	62.7168	63.3021	63.8929	64.4892	65.091	65.6984	66.3116	66.9304	67.555	68.1855	68.8218	69.4641	70.1123	70.7666	71.4271	72.0936	72.7664	73.4455	74.1309	74.8227	75.521	76.2258	76.9372	77.6552	78.3799	79.1113	79.8496	80.5948	81.347	82.1061	82.8724	83.6458	84.4264	85.2143	86.0095	86.8122	87.6223	88.4401	89.2654	90.0985	90.9393	91.788
rgv2_r06_s061	FL1	Counts	0	0	0	0	1	1	0	1	0	0	0	2	0	0	0	0	1	0	0	0	0	1	0	3	0	0	0	0	1	0	0	2	0	0	1	1	1	1	0	0	0	0	0	1	2	0	1
rgv2_r06_s062	FL1	Bin Values (MEF)	59.8705	60.4293	60.9932	61.5624	62.137	62.7168	63.3021	63.8929	64.4892	65.091	65.6984	66.3116	66.9304	67.555	68.1855	68.8218	69.4641	70.1123	70.7666	71.4271	72.0936	72.7664	73.4455	74.1309	74.8227	75.521	76.2258	76.9372	77.6552	78.3799	79.1113	79.8496	80.5948	81.347	82.1061	82.8724	83.6458	84.4264	85.2143	86.0095	86.8122	87.6223	88.4401	89.2654	90.0985	90.9393	91.788
rgv2_r06_s062	FL1	Counts	0	0	0	0	0	0	0	0	0	2	0	0	0	0	0	0	0	0	1	0	0	0	0	0	0	0	0	4	0	1	1	0	0	0	0	0	0	0	1	0	0	0	1	0	0	0	1
rgv2_r06_s063	FL1	Bin Values (MEF)	59.8705	60.4293	60.9932	61.5624	62.137	62.7168	63.3021	63.8929	64.4892	65.091	65.6984	66.3116	66.9304	67.555	68.1855	68.8218	69.4641	70.1123	70.7666	71.4271	72.0936	72.7664	73.4455	74.1309	74.8227	75.521	76.2258	76.9372	77.6552	78.3799	79.1113	79.8496	80.5948	81.347	82.1061	82.8724	83.6458	84.4264	85.2143	86.0095	86.8122	87.6223	88.4401	89.2654	90.0985	90.9393	91.788
rgv2_r06_s063	FL1	Counts	0	0	0	0	0	1	0	0	0	0	0	0	0	0	0	0	0	0	0	0	0	0	0	0	0	0	1	0	0	0	0	0	0	0	0	1	0	0	0	0	1	0	0	1	1	1	1
rgv2_r06_s064	FL1	Bin Values (MEF)	59.8705	60.4293	60.9932	61.5624	62.137	62.7168	63.3021	63.8929	64.4892	65.091	65.6984	66.3116	66.9304	67.555	68.1855	68.8218	69.4641	70.1123	70.7666	71.4271	72.0936	72.7664	73.4455	74.1309	74.8227	75.521	76.2258	76.9372	77.6552	78.3799	79.1113	79.8496	80.5948	81.347	82.1061	82.8724	83.6458	84.4264	85.2143	86.0095	86.8122	87.6223	88.4401	89.2654	90.0985	90.9393	91.788
rgv2_r06_s064	FL1	Counts	0	0	0	0	0	1	1	0	0	1	0	0	1	0	0	0	0	0	0	1	0	0	0	0	0	0	0	0	0	0	0	0	0	0	0	2	2	1	1	0	1	0	3	0	0	0	1
rgv2_r06_s065	FL1	Bin Values (MEF)	59.8705	60.4293	60.9932	61.5624	62.137	62.7168	63.3021	63.8929	64.4892	65.091	65.6984	66.3116	66.9304	67.555	68.1855	68.8218	69.4641	70.1123	70.7666	71.4271	72.0936	72.7664	73.4455	74.1309	74.8227	75.521	76.2258	76.9372	77.6552	78.3799	79.1113	79.8496	80.5948	81.347	82.1061	82.8724	83.6458	84.4264	85.2143	86.0095	86.8122	87.6223	88.4401	89.2654	90.0985	90.9393	91.788
rgv2_r06_s065	FL1	Counts	0	0	0	0	0	0	1	0	0	0	0	0	0	0	0	1	1	0	0	0	0	0	0	1	0	1	0	0	0	0	1	0	0	0	0	1	1	0	1	0	0	0	1	1	2	1	0
rgv2_r06_s066	FL1	Bin Values (MEF)	59.8705	60.4293	60.9932	61.5624	62.137	62.7168	63.3021	63.8929	64.4892	65.091	65.6984	66.3116	66.9304	67.555	68.1855	68.8218	69.4641	70.1123	70.7666	71.4271	72.0936	72.7664	73.4455	74.1309	74.8227	75.521	76.2258	76.9372	77.6552	78.3799	79.1113	79.8496	80.5948	81.347	82.1061	82.8724	83.6458	84.4264	85.2143	86.0095	86.8122	87.6223	88.4401	89.2654	90.0985	90.9393	91.788
rgv2_r06_s066	FL1	Counts	0	0	1	0	0	0	0	1	0	0	0	0	0	0	0	0	1	0	0	0	0	1	0	0	2	0	0	0	0	0	0	0	0	1	2	0	1	0	0	1	0	1	0	0	0	0	0
rgv2_r06_s067	FL1	Bin Values (MEF)	59.8705	60.4293	60.9932	61.5624	62.137	62.7168	63.3021	63.8929	64.4892	65.091	65.6984	66.3116	66.9304	67.555	68.1855	68.8218	69.4641	70.1123	70.7666	71.4271	72.0936	72.7664	73.4455	74.1309	74.8227	75.521	76.2258	76.9372	77.6552	78.3799	79.1113	79.8496	80.5948	81.347	82.1061	82.8724	83.6458	84.4264	85.2143	86.0095	86.8122	87.6223	88.4401	89.2654	90.0985	90.9393	91.788
rgv2_r06_s067	FL1	Counts	0	1	0	1	0	0	0	0	0	0	0	0	0	0	0	0	0	0	0	0	0	1	0	0	0	1	0	0	0	0	0	0	3	0	0	2	2	0	0	0	0	1	1	2	0	0	1
rgv2_r06_s068	FL1	Bin Values (MEF)	59.8705	60.4293	60.9932	61.5624	62.137	62.7168	63.3021	63.8929	64.4892	65.091	65.6984	66.3116	66.9304	67.555	68.1855	68.8218	69.4641	70.1123	70.7666	71.4271	72.0936	72.7664	73.4455	74.1309	74.8227	75.521	76.2258	76.9372	77.6552	78.3799	79.1113	79.8496	80.5948	81.347	82.1061	82.8724	83.6458	84.4264	85.2143	86.0095	86.8122	87.6223	88.4401	89.2654	90.0985	90.9393	91.788
rgv2_r06_s068	FL1	Counts	0	0	0	0	0	1	0	0	1	1	0	0	0	0	1	0	0	0	0	0	0	0	0	0	0	0	0	0	0	0	1	0	1	0	0	1	0	0	0	2	0	1	0	0	1	1	1
rgv2_r06_s069	FL1	Bin Values (MEF)	59.8705	60.4293	60.9932	61.5624	62.137	62.7168	63.3021	63.8929	64.4892	65.091	65.6984	66.3116	66.9304	67.555	68.1855	68.8218	69.4641	70.1123	70.7666	71.4271	72.0936	72.7664	73.4455	74.1309	74.8227	75.521	76.2258	76.9372	77.6552	78.3799	79.1113	79.8496	80.5948	81.347	82.1061	82.8724	83.6458	84.4264	85.2143	86.0095	86.8122	87.6223	88.4401	89.2654	90.0985	90.9393	91.788
rgv2_r06_s069	FL1	Counts	0	0	0	0	0	0	0	0	0	0	0	0	0	0	0	0	0	1	0	0	0	0	0	0	0	0	1	0	0	0	0	0	0	0	2	1	0	0	0	2	0	1	2	2	0	0	0
rgv2_r06_s070	FL1	Bin Values (MEF)	59.8705	60.4293	60.9932	61.5624	62.137	62.7168	63.3021	63.8929	64.4892	65.091	65.6984	66.3116	66.9304	67.555	68.1855	68.8218	69.4641	70.1123	70.7666	71.4271	72.0936	72.7664	73.4455	74.1309	74.8227	75.521	76.2258	76.9372	77.6552	78.3799	79.1113	79.8496	80.5948	81.347	82.1061	82.8724	83.6458	84.4264	85.2143	86.0095	86.8122	87.6223	88.4401	89.2654	90.0985	90.9393	91.788
rgv2_r06_s070	FL1	Counts	0	0	0	0	0	0	0	0	0	0	0	0	0	0	0	0	0	0	0	0	0	1	0	0	0	0	0	0	0	0	1	0	0	1	0	0	0	0	0	1	1	0	0	1	0	0	0
rgv2_r06_s071	FL1	Bin Values (MEF)	59.8705	60.4293	60.9932	61.5624	62.137	62.7168	63.3021	63.8929	64.4892	65.091	65.6984	66.3116	66.9304	67.555	68.1855	68.8218	69.4641	70.1123	70.7666	71.4271	72.0936	72.7664	73.4455	74.1309	74.8227	75.521	76.2258	76.9372	77.6552	78.3799	79.1113	79.8496	80.5948	81.347	82.1061	82.8724	83.6458	84.4264	85.2143	86.0095	86.8122	87.6223	88.4401	89.2654	90.0985	90.9393	91.788
rgv2_r06_s071	FL1	Counts	0	1	0	0	0	1	0	0	1	0	0	0	0	0	0	0	0	0	0	0	0	0	0	0	0	0	0	1	0	1	0	0	0	0	0	0	0	0	0	0	0	0	0	0	0	0	0
rgv2_r06_s072	FL1	Bin Values (MEF)	59.8705	60.4293	60.9932	61.5624	62.137	62.7168	63.3021	63.8929	64.4892	65.091	65.6984	66.3116	66.9304	67.555	68.1855	68.8218	69.4641	70.1123	70.7666	71.4271	72.0936	72.7664	73.4455	74.1309	74.8227	75.521	76.2258	76.9372	77.6552	78.3799	79.1113	79.8496	80.5948	81.347	82.1061	82.8724	83.6458	84.4264	85.2143	86.0095	86.8122	87.6223	88.4401	89.2654	90.0985	90.9393	91.788
rgv2_r06_s072	FL1	Counts	0	0	0	0	0	0	0	0	0	0	0	0	0	0	0	0	0	0	0	0	0	0	0	0	0	0	0	0	0	0	0	0	0	0	0	0	0	0	0	0	0	0	0	0	0	0	0
rgv2_r06_s073	FL1	Bin Values (MEF)	59.8705	60.4293	60.9932	61.5624	62.137	62.7168	63.3021	63.8929	64.4892	65.091	65.6984	66.3116	66.9304	67.555	68.1855	68.8218	69.4641	70.1123	70.7666	71.4271	72.0936	72.7664	73.4455	74.1309	74.8227	75.521	76.2258	76.9372	77.6552	78.3799	79.1113	79.8496	80.5948	81.347	82.1061	82.8724	83.6458	84.4264	85.2143	86.0095	86.8122	87.6223	88.4401	89.2654	90.0985	90.9393	91.788
rgv2_r06_s073	FL1	Counts	0	0	0	0	0	0	0	0	0	0	0	0	1	0	0	0	0	1	0	1	3	0	0	1	0	0	1	0	0	2	0	0	1	0	0	0	0	0	0	0	2	0	1	0	0	1	0
rgv2_r06_s074	FL1	Bin Values (MEF)	59.8705	60.4293	60.9932	61.5624	62.137	62.7168	63.3021	63.8929	64.4892	65.091	65.6984	66.3116	66.9304	67.555	68.1855	68.8218	69.4641	70.1123	70.7666	71.4271	72.0936	72.7664	73.4455	74.1309	74.8227	75.521	76.2258	76.9372	77.6552	78.3799	79.1113	79.8496	80.5948	81.347	82.1061	82.8724	83.6458	84.4264	85.2143	86.0095	86.8122	87.6223	88.4401	89.2654	90.0985	90.9393	91.788
rgv2_r06_s074	FL1	Counts	0	0	0	0	0	0	0	0	0	0	0	0	0	0	0	0	0	0	0	0	0	0	0	0	0	0	0	0	0	1	0	0	0	0	0	0	0	0	0	0	0	0	0	0	0	0	0
rgv2_r06_s075	FL1	Bin Values (MEF)	59.8705	60.4293	60.9932	61.5624	62.137	62.7168	63.3021	63.8929	64.4892	65.091	65.6984	66.3116	66.9304	67.555	68.1855	68.8218	69.4641	70.1123	70.7666	71.4271	72.0936	72.7664	73.4455	74.1309	74.8227	75.521	76.2258	76.9372	77.6552	78.3799	79.1113	79.8496	80.5948	81.347	82.1061	82.8724	83.6458	84.4264	85.2143	86.0095	86.8122	87.6223	88.4401	89.2654	90.0985	90.9393	91.788
rgv2_r06_s075	FL1	Counts	0	0	0	0	0	0	0	0	1	0	0	0	0	0	0	0	0	0	0	0	0	0	1	1	3	1	1	0	0	0	1	1	1	1	0	0	1	0	0	0	0	0	0	0	0	1	0
rgv2_r06_s076	FL1	Bin Values (MEF)	59.8705	60.4293	60.9932	61.5624	62.137	62.7168	63.3021	63.8929	64.4892	65.091	65.6984	66.3116	66.9304	67.555	68.1855	68.8218	69.4641	70.1123	70.7666	71.4271	72.0936	72.7664	73.4455	74.1309	74.8227	75.521	76.2258	76.9372	77.6552	78.3799	79.1113	79.8496	80.5948	81.347	82.1061	82.8724	83.6458	84.4264	85.2143	86.0095	86.8122	87.6223	88.4401	89.2654	90.0985	90.9393	91.788
rgv2_r06_s076	FL1	Counts	0	0	0	0	0	0	0	0	0	0	0	0	1	0	0	0	1	0	0	0	0	0	0	1	0	0	0	0	1	0	0	0	0	0	0	0	1	0	0	1	2	0	0	0	1	0	0
rgv2_r06_s077	FL1	Bin Values (MEF)	59.8705	60.4293	60.9932	61.5624	62.137	62.7168	63.3021	63.8929	64.4892	65.091	65.6984	66.3116	66.9304	67.555	68.1855	68.8218	69.4641	70.1123	70.7666	71.4271	72.0936	72.7664	73.4455	74.1309	74.8227	75.521	76.2258	76.9372	77.6552	78.3799	79.1113	79.8496	80.5948	81.347	82.1061	82.8724	83.6458	84.4264	85.2143	86.0095	86.8122	87.6223	88.4401	89.2654	90.0985	90.9393	91.788
rgv2_r06_s077	FL1	Counts	0	0	0	0	1	0	0	0	0	0	0	0	0	0	0	0	0	0	0	0	0	0	1	0	0	0	0	0	1	0	0	0	0	0	0	0	0	0	1	1	0	0	0	0	0	0	0
rgv2_r06_s078	FL1	Bin Values (MEF)	59.8705	60.4293	60.9932	61.5624	62.137	62.7168	63.3021	63.8929	64.4892	65.091	65.6984	66.3116	66.9304	67.555	68.1855	68.8218	69.4641	70.1123	70.7666	71.4271	72.0936	72.7664	73.4455	74.1309	74.8227	75.521	76.2258	76.9372	77.6552	78.3799	79.1113	79.8496	80.5948	81.347	82.1061	82.8724	83.6458	84.4264	85.2143	86.0095	86.8122	87.6223	88.4401	89.2654	90.0985	90.9393	91.788
rgv2_r06_s078	FL1	Counts	0	0	0	1	0	0	2	0	0	0	0	0	0	0	0	0	1	0	1	1	0	0	0	0	0	0	0	0	0	1	0	0	0	0	0	1	1	1	0	0	0	0	1	0	0	2	1
rgv2_r06_s079	FL1	Bin Values (MEF)	59.8705	60.4293	60.9932	61.5624	62.137	62.7168	63.3021	63.8929	64.4892	65.091	65.6984	66.3116	66.9304	67.555	68.1855	68.8218	69.4641	70.1123	70.7666	71.4271	72.0936	72.7664	73.4455	74.1309	74.8227	75.521	76.2258	76.9372	77.6552	78.3799	79.1113	79.8496	80.5948	81.347	82.1061	82.8724	83.6458	84.4264	85.2143	86.0095	86.8122	87.6223	88.4401	89.2654	90.0985	90.9393	91.788
rgv2_r06_s079	FL1	Counts	0	0	0	0	0	0	0	1	1	1	0	0	0	0	1	0	1	1	0	0	2	1	0	0	0	0	0	0	2	0	0	0	2	0	0	0	1	0	1	0	0	0	1	0	0	0	1
rgv2_r06_s080	FL1	Bin Values (MEF)	59.8705	60.4293	60.9932	61.5624	62.137	62.7168	63.3021	63.8929	64.4892	65.091	65.6984	66.3116	66.9304	67.555	68.1855	68.8218	69.4641	70.1123	70.7666	71.4271	72.0936	72.7664	73.4455	74.1309	74.8227	75.521	76.2258	76.9372	77.6552	78.3799	79.1113	79.8496	80.5948	81.347	82.1061	82.8724	83.6458	84.4264	85.2143	86.0095	86.8122	87.6223	88.4401	89.2654	90.0985	90.9393	91.788
rgv2_r06_s080	FL1	Counts	0	0	0	0	0	0	0	0	2	0	0	0	0	0	0	0	0	0	0	0	0	0	1	0	0	0	0	0	0	0	0	0	1	0	0	1	0	0	0	0	0	0	0	0	2	0	1
rgv2_r06_s081	FL1	Bin Values (MEF)	59.8705	60.4293	60.9932	61.5624	62.137	62.7168	63.3021	63.8929	64.4892	65.091	65.6984	66.3116	66.9304	67.555	68.1855	68.8218	69.4641	70.1123	70.7666	71.4271	72.0936	72.7664	73.4455	74.1309	74.8227	75.521	76.2258	76.9372	77.6552	78.3799	79.1113	79.8496	80.5948	81.347	82.1061	82.8724	83.6458	84.4264	85.2143	86.0095	86.8122	87.6223	88.4401	89.2654	90.0985	90.9393	91.788
rgv2_r06_s081	FL1	Counts	0	0	0	0	0	0	0	1	0	0	0	0	0	0	0	0	0	1	1	0	1	1	0	1	2	0	1	2	0	1	1	0	0	2	0	1	0	1	1	0	0	2	1	0	1	0	1
rgv2_r06_s082	FL1	Bin Values (MEF)	59.8705	60.4293	60.9932	61.5624	62.137	62.7168	63.3021	63.8929	64.4892	65.091	65.6984	66.3116	66.9304	67.555	68.1855	68.8218	69.4641	70.1123	70.7666	71.4271	72.0936	72.7664	73.4455	74.1309	74.8227	75.521	76.2258	76.9372	77.6552	78.3799	79.1113	79.8496	80.5948	81.347	82.1061	82.8724	83.6458	84.4264	85.2143	86.0095	86.8122	87.6223	88.4401	89.2654	90.0985	90.9393	91.788
rgv2_r06_s082	FL1	Counts	0	0	0	0	0	0	0	0	0	1	1	1	0	1	1	1	0	1	1	0	0	0	1	0	0	1	0	1	0	0	0	0	0	0	0	0	0	0	1	1	1	0	0	0	2	0	0
rgv2_r06_s083	FL1	Bin Values (MEF)	59.8705	60.4293	60.9932	61.5624	62.137	62.7168	63.3021	63.8929	64.4892	65.091	65.6984	66.3116	66.9304	67.555	68.1855	68.8218	69.4641	70.1123	70.7666	71.4271	72.0936	72.7664	73.4455	74.1309	74.8227	75.521	76.2258	76.9372	77.6552	78.3799	79.1113	79.8496	80.5948	81.347	82.1061	82.8724	83.6458	84.4264	85.2143	86.0095	86.8122	87.6223	88.4401	89.2654	90.0985	90.9393	91.788
rgv2_r06_s083	FL1	Counts	0	0	0	0	0	0	0	0	0	0	0	0	0	0	0	0	0	0	0	0	0	0	0	0	0	1	0	0	1	0	0	0	0	0	0	1	0	0	0	0	0	0	0	0	0	0	0
rgv2_r06_s084	FL1	Bin Values (MEF)	59.8705	60.4293	60.9932	61.5624	62.137	62.7168	63.3021	63.8929	64.4892	65.091	65.6984	66.3116	66.9304	67.555	68.1855	68.8218	69.4641	70.1123	70.7666	71.4271	72.0936	72.7664	73.4455	74.1309	74.8227	75.521	76.2258	76.9372	77.6552	78.3799	79.1113	79.8496	80.5948	81.347	82.1061	82.8724	83.6458	84.4264	85.2143	86.0095	86.8122	87.6223	88.4401	89.2654	90.0985	90.9393	91.788
rgv2_r06_s084	FL1	Counts	0	1	0	0	0	1	0	0	0	0	0	0	0	0	0	1	0	1	0	1	1	0	1	1	0	1	0	1	0	1	0	0	0	0	0	0	0	0	0	1	1	1	1	0	0	0	0
rgv2_r06_s085	FL1	Bin Values (MEF)	59.8705	60.4293	60.9932	61.5624	62.137	62.7168	63.3021	63.8929	64.4892	65.091	65.6984	66.3116	66.9304	67.555	68.1855	68.8218	69.4641	70.1123	70.7666	71.4271	72.0936	72.7664	73.4455	74.1309	74.8227	75.521	76.2258	76.9372	77.6552	78.3799	79.1113	79.8496	80.5948	81.347	82.1061	82.8724	83.6458	84.4264	85.2143	86.0095	86.8122	87.6223	88.4401	89.2654	90.0985	90.9393	91.788
rgv2_r06_s085	FL1	Counts	0	0	0	0	1	1	1	0	1	1	0	0	0	1	0	0	0	0	0	1	0	0	0	0	1	0	0	0	1	0	0	0	2	0	0	0	1	1	1	0	0	1	1	0	0	1	0
rgv2_r06_s086	FL1	Bin Values (MEF)	59.8705	60.4293	60.9932	61.5624	62.137	62.7168	63.3021	63.8929	64.4892	65.091	65.6984	66.3116	66.9304	67.555	68.1855	68.8218	69.4641	70.1123	70.7666	71.4271	72.0936	72.7664	73.4455	74.1309	74.8227	75.521	76.2258	76.9372	77.6552	78.3799	79.1113	79.8496	80.5948	81.347	82.1061	82.8724	83.6458	84.4264	85.2143	86.0095	86.8122	87.6223	88.4401	89.2654	90.0985	90.9393	91.788
rgv2_r06_s086	FL1	Counts	0	0	0	0	0	0	0	0	0	0	0	1	0	0	1	0	2	0	0	0	0	0	0	0	1	0	0	0	0	0	0	0	0	0	0	0	0	0	0	0	0	0	0	0	0	0	0
rgv2_r06_s087	FL1	Bin Values (MEF)	59.8705	60.4293	60.9932	61.5624	62.137	62.7168	63.3021	63.8929	64.4892	65.091	65.6984	66.3116	66.9304	67.555	68.1855	68.8218	69.4641	70.1123	70.7666	71.4271	72.0936	72.7664	73.4455	74.1309	74.8227	75.521	76.2258	76.9372	77.6552	78.3799	79.1113	79.8496	80.5948	81.347	82.1061	82.8724	83.6458	84.4264	85.2143	86.0095	86.8122	87.6223	88.4401	89.2654	90.0985	90.9393	91.788
rgv2_r06_s087	FL1	Counts	0	0	0	0	0	0	0	0	0	0	1	1	0	2	0	0	1	0	1	0	1	0	0	1	0	0	0	0	0	1	1	0	0	0	0	1	1	2	2	1	3	1	0	1	1	1	2
rgv2_r06_s088	FL1	Bin Values (MEF)	59.8705	60.4293	60.9932	61.5624	62.137	62.7168	63.3021	63.8929	64.4892	65.091	65.6984	66.3116	66.9304	67.555	68.1855	68.8218	69.4641	70.1123	70.7666	71.4271	72.0936	72.7664	73.4455	74.1309	74.8227	75.521	76.2258	76.9372	77.6552	78.3799	79.1113	79.8496	80.5948	81.347	82.1061	82.8724	83.6458	84.4264	85.2143	86.0095	86.8122	87.6223	88.4401	89.2654	90.0985	90.9393	91.788
rgv2_r06_s088	FL1	Counts	0	0	1	0	0	1	0	1	0	0	0	1	1	0	0	0	0	0	0	0	0	0	0	1	1	0	0	1	1	1	0	0	0	0	1	0	0	0	0	1	0	1	0	0	0	0	0
rgv2_r06_s089	FL1	Bin Values (MEF)	59.8705	60.4293	60.9932	61.5624	62.137	62.7168	63.3021	63.8929	64.4892	65.091	65.6984	66.3116	66.9304	67.555	68.1855	68.8218	69.4641	70.1123	70.7666	71.4271	72.0936	72.7664	73.4455	74.1309	74.8227	75.521	76.2258	76.9372	77.6552	78.3799	79.1113	79.8496	80.5948	81.347	82.1061	82.8724	83.6458	84.4264	85.2143	86.0095	86.8122	87.6223	88.4401	89.2654	90.0985	90.9393	91.788
rgv2_r06_s089	FL1	Counts	0	0	1	0	0	0	0	0	0	0	0	0	0	0	0	0	0	0	1	0	2	0	0	0	0	1	2	1	1	2	1	0	0	2	0	0	1	0	0	0	1	1	0	0	0	0	0
rgv2_r06_s090	FL1	Bin Values (MEF)	59.8705	60.4293	60.9932	61.5624	62.137	62.7168	63.3021	63.8929	64.4892	65.091	65.6984	66.3116	66.9304	67.555	68.1855	68.8218	69.4641	70.1123	70.7666	71.4271	72.0936	72.7664	73.4455	74.1309	74.8227	75.521	76.2258	76.9372	77.6552	78.3799	79.1113	79.8496	80.5948	81.347	82.1061	82.8724	83.6458	84.4264	85.2143	86.0095	86.8122	87.6223	88.4401	89.2654	90.0985	90.9393	91.788
rgv2_r06_s090	FL1	Counts	0	0	0	0	0	0	1	1	2	0	0	0	0	0	0	0	0	0	0	0	0	0	1	0	1	0	0	0	0	0	0	0	0	2	2	0	0	1	0	0	4	0	0	0	1	0	0
rgv2_r06_s091	FL1	Bin Values (MEF)	59.8705	60.4293	60.9932	61.5624	62.137	62.7168	63.3021	63.8929	64.4892	65.091	65.6984	66.3116	66.9304	67.555	68.1855	68.8218	69.4641	70.1123	70.7666	71.4271	72.0936	72.7664	73.4455	74.1309	74.8227	75.521	76.2258	76.9372	77.6552	78.3799	79.1113	79.8496	80.5948	81.347	82.1061	82.8724	83.6458	84.4264	85.2143	86.0095	86.8122	87.6223	88.4401	89.2654	90.0985	90.9393	91.788
rgv2_r06_s091	FL1	Counts	0	1	0	0	0	0	0	0	0	0	0	0	0	0	0	0	1	0	0	0	0	0	0	0	0	0	1	0	0	1	0	0	0	0	2	2	0	0	0	0	0	1	0	0	1	0	0
rgv2_r06_s092	FL1	Bin Values (MEF)	59.8705	60.4293	60.9932	61.5624	62.137	62.7168	63.3021	63.8929	64.4892	65.091	65.6984	66.3116	66.9304	67.555	68.1855	68.8218	69.4641	70.1123	70.7666	71.4271	72.0936	72.7664	73.4455	74.1309	74.8227	75.521	76.2258	76.9372	77.6552	78.3799	79.1113	79.8496	80.5948	81.347	82.1061	82.8724	83.6458	84.4264	85.2143	86.0095	86.8122	87.6223	88.4401	89.2654	90.0985	90.9393	91.788
rgv2_r06_s092	FL1	Counts	0	0	0	0	0	0	0	0	0	0	0	0	0	0	0	0	0	1	0	0	0	0	0	0	0	0	0	0	0	1	1	1	0	0	1	0	0	2	0	0	2	0	0	0	1	0	1
rgv2_r06_s093	FL1	Bin Values (MEF)	59.8705	60.4293	60.9932	61.5624	62.137	62.7168	63.3021	63.8929	64.4892	65.091	65.6984	66.3116	66.9304	67.555	68.1855	68.8218	69.4641	70.1123	70.7666	71.4271	72.0936	72.7664	73.4455	74.1309	74.8227	75.521	76.2258	76.9372	77.6552	78.3799	79.1113	79.8496	80.5948	81.347	82.1061	82.8724	83.6458	84.4264	85.2143	86.0095	86.8122	87.6223	88.4401	89.2654	90.0985	90.9393	91.788
rgv2_r06_s093	FL1	Counts	0	0	0	0	0	0	0	1	1	1	0	0	0	1	0	0	1	0	2	0	0	0	0	0	1	1	0	0	0	0	1	1	0	0	0	1	1	1	0	0	0	0	0	0	0	0	0
rgv2_r06_s094	FL1	Bin Values (MEF)	59.8705	60.4293	60.9932	61.5624	62.137	62.7168	63.3021	63.8929	64.4892	65.091	65.6984	66.3116	66.9304	67.555	68.1855	68.8218	69.4641	70.1123	70.7666	71.4271	72.0936	72.7664	73.4455	74.1309	74.8227	75.521	76.2258	76.9372	77.6552	78.3799	79.1113	79.8496	80.5948	81.347	82.1061	82.8724	83.6458	84.4264	85.2143	86.0095	86.8122	87.6223	88.4401	89.2654	90.0985	90.9393	91.788
rgv2_r06_s094	FL1	Counts	0	0	0	0	1	0	0	0	1	0	0	0	0	0	0	0	0	0	0	0	2	1	0	1	0	0	0	0	1	1	0	0	0	1	1	0	0	1	0	0	1	0	0	0	0	0	1
rgv2_r06_s095	FL1	Bin Values (MEF)	59.8705	60.4293	60.9932	61.5624	62.137	62.7168	63.3021	63.8929	64.4892	65.091	65.6984	66.3116	66.9304	67.555	68.1855	68.8218	69.4641	70.1123	70.7666	71.4271	72.0936	72.7664	73.4455	74.1309	74.8227	75.521	76.2258	76.9372	77.6552	78.3799	79.1113	79.8496	80.5948	81.347	82.1061	82.8724	83.6458	84.4264	85.2143	86.0095	86.8122	87.6223	88.4401	89.2654	90.0985	90.9393	91.788
rgv2_r06_s095	FL1	Counts	0	0	0	0	0	0	0	0	0	0	0	0	0	0	0	0	1	0	0	0	0	0	0	0	0	0	0	0	0	1	0	0	0	0	0	0	0	0	0	0	0	0	0	0	0	0	0
rgv2_r06_s096	FL1	Bin Values (MEF)	59.8705	60.4293	60.9932	61.5624	62.137	62.7168	63.3021	63.8929	64.4892	65.091	65.6984	66.3116	66.9304	67.555	68.1855	68.8218	69.4641	70.1123	70.7666	71.4271	72.0936	72.7664	73.4455	74.1309	74.8227	75.521	76.2258	76.9372	77.6552	78.3799	79.1113	79.8496	80.5948	81.347	82.1061	82.8724	83.6458	84.4264	85.2143	86.0095	86.8122	87.6223	88.4401	89.2654	90.0985	90.9393	91.788
rgv2_r06_s096	FL1	Counts	0	0	0	0	0	1	0	0	1	1	0	2	0	0	0	0	0	1	0	1	0	2	0	1	0	0	0	1	0	0	0	1	0	0	1	0	1	1	0	2	2	0	1	0	1	0	1
[truncated: 977 more columns]
