# Supplementary material for: A photoconversion model for full spectral programming and multiplexing of optogenetic systems
Source: Mol Syst Biol. 2017 Apr 24;13(4):926. doi: 10.15252/msb.20167456 (PMC5408778; doi:10.15252/msb.20167456)
Supplement: Supplementary file 10 — Dataset EV2 [file MSB-13-926-s010.zip › dataset_ev2_ccasr_data_and_analysis/ccasr_data/sv/rgv2_wholepop_sv_program_(int).xlsx]

## Sheet: Sheet1
Channel	Int_t_0	Int_t_1	Int_t_10	Int_t_100	Int_t_1000	Int_t_1001	Int_t_1002	Int_t_1003	Int_t_1004	Int_t_1005	Int_t_1006	Int_t_1007	Int_t_1008	Int_t_1009	Int_t_101	Int_t_1010	Int_t_1011	Int_t_1012	Int_t_1013	Int_t_1014	Int_t_1015	Int_t_1016	Int_t_1017	Int_t_1018	Int_t_1019	Int_t_102	Int_t_1020	Int_t_1021	Int_t_1022	Int_t_1023	Int_t_1024	Int_t_1025	Int_t_1026	Int_t_1027	Int_t_1028	Int_t_1029	Int_t_103	Int_t_1030	Int_t_1031	Int_t_1032	Int_t_1033	Int_t_1034	Int_t_1035	Int_t_1036	Int_t_1037	Int_t_1038	Int_t_1039	Int_t_104	Int_t_1040
1	0.15625	0.15625
2	1.25	1.25
1	1.25	1.25
2	1.25	1.25
1	0.625	0.625
2	1.25	1.25
1	0.15625	0.15625
2	1.25	1.25
1	1.25	1.25
2	1.25	1.25
1	0.625	0.625
2	1.25	1.25
1	0.15625	0.15625
2	1.25	1.25
1	1.25	1.25
2	1.25	1.25
1	0.625	0.625
2	1.25	1.25
1	0.15625	0.15625
2	1.25	1.25
1	1.25	1.25
2	1.25	1.25
1	0.625	0.625
2	1.25	1.25
1	0.15625	0.15625
2	1.25	1.25
1	1.25	1.25
2	1.25	1.25
1	0.625	0.625
2	1.25	1.25
1	0.15625	0.15625
2	1.25	1.25
1	1.25	1.25
2	1.25	1.25
1	0.625	0.625
2	1.25	1.25
1	0.15625	0.15625
2	1.25	1.25
1	1.25	1.25
2	1.25	1.25
1	0.625	0.625
2	1.25	1.25
1	0.15625	0.15625
2	1.25	1.25
1	1.25	1.25
2	1.25	1.25
1	0.625	0.625
2	1.25	1.25
1	0.019531	0.019531
2	1.25	1.25
1	0.3125	0.3125
2	1.25	1.25
1	20	20
2	1.25	1.25
1	0.019531	0.019531
2	1.25	1.25
1	0.3125	0.3125
2	1.25	1.25
1	20	20
2	1.25	1.25
1	0.019531	0.019531
2	1.25	1.25
1	0.3125	0.3125
2	1.25	1.25
1	20	20
2	1.25	1.25
1	0.019531	0.019531
2	1.25	1.25
1	0.3125	0.3125
2	1.25	1.25
1	20	20
2	1.25	1.25
1	0.019531	0.019531
2	1.25	1.25
1	0.3125	0.3125
2	1.25	1.25
1	20	20
2	1.25	1.25
1	0.019531	0.019531
2	1.25	1.25
1	0.3125	0.3125
2	1.25	1.25
1	20	20
2	1.25	1.25
1	0.019531	0.019531
2	1.25	1.25
1	0.3125	0.3125
2	1.25	1.25
1	20	20
2	1.25	1.25
1	0.019531	0.019531
2	1.25	1.25
1	0.3125	0.3125
2	1.25	1.25
1	20	20
2	1.25	1.25
1	5	5
2	1.25	1.25
1	0.078125	0.078125
2	1.25	1.25
1	0.039063	0.039063
2	1.25	1.25
1	5	5
2	1.25	1.25
1	0.078125	0.078125
2	1.25	1.25
1	0.039063	0.039063
2	1.25	1.25
1	5	5
2	1.25	1.25
1	0.078125	0.078125
2	1.25	1.25
1	0.039063	0.039063
2	1.25	1.25
1	5	5
2	1.25	1.25
1	0.078125	0.078125
2	1.25	1.25
1	0.039063	0.039063
2	1.25	1.25
1	5	5
2	1.25	1.25
1	0.078125	0.078125
2	1.25	1.25
1	0.039063	0.039063
2	1.25	1.25
1	5	5
2	1.25	1.25
1	0.078125	0.078125
2	1.25	1.25
1	0.039063	0.039063
2	1.25	1.25
1	5	5
2	1.25	1.25
1	0.078125	0.078125
2	1.25	1.25
1	0.039063	0.039063
2	1.25	1.25
1	5	5
2	1.25	1.25
1	0.078125	0.078125
2	1.25	1.25
1	0.039063	0.039063
2	1.25	1.25
1	10	10
2	1.25	1.25
1	0.009766	0.009766
2	1.25	1.25
1	2.5	2.5
2	1.25	1.25
1	10	10
2	1.25	1.25
1	0.009766	0.009766
2	1.25	1.25
1	2.5	2.5
2	1.25	1.25
1	10	10
2	1.25	1.25
1	0.009766	0.009766
2	1.25	1.25
1	2.5	2.5
2	1.25	1.25
1	10	10
2	1.25	1.25
1	0.009766	0.009766
2	1.25	1.25
1	2.5	2.5
2	1.25	1.25
1	10	10
2	1.25	1.25
1	0.009766	0.009766
2	1.25	1.25
1	2.5	2.5
2	1.25	1.25
1	10	10
2	1.25	1.25
1	0.009766	0.009766
2	1.25	1.25
1	2.5	2.5
2	1.25	1.25
1	10	10
2	1.25	1.25
1	0.009766	0.009766
2	1.25	1.25
1	2.5	2.5
2	1.25	1.25
1	10	10
2	1.25	1.25
1	0.009766	0.009766
2	1.25	1.25
1	2.5	2.5
2	1.25	1.25
1	5	5
2	0	0
1	0.15625	0.15625
2	0	0
1	0.625	0.625
2	0	0
1	5	5
2	0	0
1	0.15625	0.15625
2	0	0
1	0.625	0.625
2	0	0
1	5	5
2	0	0
1	0.15625	0.15625
2	0	0
1	0.625	0.625
2	0	0
1	5	5
2	0	0
1	0.15625	0.15625
2	0	0
1	0.625	0.625
2	0	0
1	5	5
2	0	0
1	0.15625	0.15625
2	0	0
1	0.625	0.625
2	0	0
1	5	5
2	0	0
1	0.15625	0.15625
2	0	0
1	0.625	0.625
2	0	0
1	5	5
2	0	0
1	0.15625	0.15625
2	0	0
1	0.625	0.625
2	0	0
1	5	5
2	0	0
1	0.15625	0.15625
2	0	0
1	0.625	0.625
2	0	0
1	10	10
2	0	0
1	1.25	1.25
2	0	0
1	0.039063	0.039063
2	0	0
1	10	10
2	0	0
1	1.25	1.25
2	0	0
1	0.039063	0.039063
2	0	0
1	10	10
2	0	0
1	1.25	1.25
2	0	0
1	0.039063	0.039063
2	0	0
1	10	10
2	0	0
1	1.25	1.25
2	0	0
1	0.039063	0.039063
2	0	0
1	10	10
2	0	0
1	1.25	1.25
2	0	0
1	0.039063	0.039063
2	0	0
1	10	10
2	0	0
1	1.25	1.25
2	0	0
1	0.039063	0.039063
2	0	0
1	10	10
2	0	0
1	1.25	1.25
2	0	0
1	0.039063	0.039063
2	0	0
1	10	10
2	0	0
1	1.25	1.25
2	0	0
1	0.039063	0.039063
2	0	0
1	0.078125	0.078125
2	0	0
1	0.3125	0.3125
2	0	0
1	20	20
2	0	0
1	0.078125	0.078125
2	0	0
1	0.3125	0.3125
2	0	0
1	20	20
2	0	0
1	0.078125	0.078125
2	0	0
1	0.3125	0.3125
2	0	0
1	20	20
2	0	0
1	0.078125	0.078125
2	0	0
1	0.3125	0.3125
2	0	0
1	20	20
2	0	0
1	0.078125	0.078125
2	0	0
1	0.3125	0.3125
2	0	0
1	20	20
2	0	0
1	0.078125	0.078125
2	0	0
1	0.3125	0.3125
2	0	0
1	20	20
2	0	0
1	0.078125	0.078125
2	0	0
1	0.3125	0.3125
2	0	0
1	20	20
2	0	0
1	0.078125	0.078125
2	0	0
1	0.3125	0.3125
2	0	0
1	20	20
2	0	0
1	0.009766	0.009766
2	0	0
1	2.5	2.5
2	0	0
1	0.019531	0.019531
2	0	0
1	0.009766	0.009766
2	0	0
1	2.5	2.5
2	0	0
1	0.019531	0.019531
2	0	0
1	0.009766	0.009766
2	0	0
1	2.5	2.5
2	0	0
1	0.019531	0.019531
2	0	0
1	0.009766	0.009766
2	0	0
1	2.5	2.5
2	0	0
1	0.019531	0.019531
2	0	0
1	0.009766	0.009766
2	0	0
1	2.5	2.5
2	0	0
1	0.019531	0.019531
2	0	0
1	0.009766	0.009766
2	0	0
1	2.5	2.5
2	0	0
1	0.019531	0.019531
2	0	0
1	0.009766	0.009766
2	0	0
1	2.5	2.5
2	0	0
1	0.019531	0.019531
2	0	0
1	0.009766	0.009766
2	0	0
1	2.5	2.5
2	0	0
1	0.019531	0.019531
2	0	0
[truncated: 4,755 more columns]
