# Supplementary material for: A photoconversion model for full spectral programming and multiplexing of optogenetic systems
Source: Mol Syst Biol. 2017 Apr 24;13(4):926. doi: 10.15252/msb.20167456 (PMC5408778; doi:10.15252/msb.20167456)
Supplement: Supplementary file 10 — Dataset EV2 [file MSB-13-926-s010.zip › dataset_ev2_ccasr_data_and_analysis/ccasr_model_parameters/rgv2_m01/k1_k2_results.xlsx]

## Sheet: Sheet1
LED name	Centroid	k1 (1/min/umol/m2/s)	k2 (1/min/umol/m2/s)
361-LS	369	0.0133739	0.0125678
380-SB	389	0.00839921	0.0016871
405-SB	404	0.00479712	0.0054383
430-MB	433	0.00308704	0.00150676
450-MB	452	0.00590196	0.00188526
470-SB	470	0.011884	1e-06
490-MB_R383	494	0.00984673	1e-06
505-SB	516	0.0107383	1e-06
520-2-KB	526	0.00668004	0.000866417
525-SB_R2003	545	0.0114524	1e-06
570-KB	573	0.00629862	0.00178098
590-SB	596	0.00191916	0.0026876
605-SB	612	0.00052479	0.00335894
630-SB	637	1e-06	0.00297786
660-LS	657	1e-06	0.00458195
680-MT	679	1e-06	0.00161743
700-MB	703	1e-06	0.0021775
720-MB	724	1e-06	0.000561777
740-MT	741	1e-06	0.000256287
760-MB	756	1e-06	1e-06
780-MB	774	1e-06	1e-06
850-VI	855	1e-06	1e-06
940-VI	958	1e-06	1e-06
