# Supplementary material for: A photoconversion model for full spectral programming and multiplexing of optogenetic systems
Source: Mol Syst Biol. 2017 Apr 24;13(4):926. doi: 10.15252/msb.20167456 (PMC5408778; doi:10.15252/msb.20167456)
Supplement: Supplementary file 11 — Dataset EV3 [file MSB-13-926-s011.zip]

Archive with 2,436 entries (2,232 files):
- dataset_ev3_led_data/
- dataset_ev3_led_data/desktop.ini
- dataset_ev3_led_data/README.txt
- dataset_ev3_led_data/led_calibration_data/
- dataset_ev3_led_data/led_calibration_data/desktop.ini
- dataset_ev3_led_data/led_calibration_data/led_archives.xlsx
- dataset_ev3_led_data/led_calibration_data/EO_01/
- dataset_ev3_led_data/led_calibration_data/EO_01/desktop.ini
- dataset_ev3_led_data/led_calibration_data/EO_01/Tori_c1/
- dataset_ev3_led_data/led_calibration_data/EO_01/Tori_c1/desktop.ini
- dataset_ev3_led_data/led_calibration_data/EO_01/Tori_c1/EO_01_Tori_c1.xlsx
- dataset_ev3_led_data/led_calibration_data/EO_01/Tori_c1/processed/
- dataset_ev3_led_data/led_calibration_data/EO_01/Tori_c1/processed/1.xls
- dataset_ev3_led_data/led_calibration_data/EO_01/Tori_c1/processed/10.xls
- dataset_ev3_led_data/led_calibration_data/EO_01/Tori_c1/processed/11.xls
- dataset_ev3_led_data/led_calibration_data/EO_01/Tori_c1/processed/12.xls
- dataset_ev3_led_data/led_calibration_data/EO_01/Tori_c1/processed/13.xls
- dataset_ev3_led_data/led_calibration_data/EO_01/Tori_c1/processed/14.xls
- dataset_ev3_led_data/led_calibration_data/EO_01/Tori_c1/processed/15.xls
- dataset_ev3_led_data/led_calibration_data/EO_01/Tori_c1/processed/16.xls
- dataset_ev3_led_data/led_calibration_data/EO_01/Tori_c1/processed/17.xls
- dataset_ev3_led_data/led_calibration_data/EO_01/Tori_c1/processed/18.xls
- dataset_ev3_led_data/led_calibration_data/EO_01/Tori_c1/processed/19.xls
- dataset_ev3_led_data/led_calibration_data/EO_01/Tori_c1/processed/2.xls
- dataset_ev3_led_data/led_calibration_data/EO_01/Tori_c1/processed/20.xls
- dataset_ev3_led_data/led_calibration_data/EO_01/Tori_c1/processed/21.xls
- dataset_ev3_led_data/led_calibration_data/EO_01/Tori_c1/processed/22.xls
- dataset_ev3_led_data/led_calibration_data/EO_01/Tori_c1/processed/23.xls
- dataset_ev3_led_data/led_calibration_data/EO_01/Tori_c1/processed/3.xls
- dataset_ev3_led_data/led_calibration_data/EO_01/Tori_c1/processed/4.xls
- dataset_ev3_led_data/led_calibration_data/EO_01/Tori_c1/processed/5.xls
- dataset_ev3_led_data/led_calibration_data/EO_01/Tori_c1/processed/6.xls
- dataset_ev3_led_data/led_calibration_data/EO_01/Tori_c1/processed/7.xls
- dataset_ev3_led_data/led_calibration_data/EO_01/Tori_c1/processed/8.xls
- dataset_ev3_led_data/led_calibration_data/EO_01/Tori_c1/processed/9.xls
- dataset_ev3_led_data/led_calibration_data/EO_01/Tori_c1/processed/desktop.ini
- dataset_ev3_led_data/led_calibration_data/EO_01/Tori_c1/raw/
- dataset_ev3_led_data/led_calibration_data/EO_01/Tori_c1/raw/1.IRR
- dataset_ev3_led_data/led_calibration_data/EO_01/Tori_c1/raw/10.IRR
- dataset_ev3_led_data/led_calibration_data/EO_01/Tori_c1/raw/11.IRR
- dataset_ev3_led_data/led_calibration_data/EO_01/Tori_c1/raw/12.IRR
- dataset_ev3_led_data/led_calibration_data/EO_01/Tori_c1/raw/13.IRR
- dataset_ev3_led_data/led_calibration_data/EO_01/Tori_c1/raw/14.IRR
- dataset_ev3_led_data/led_calibration_data/EO_01/Tori_c1/raw/15.IRR
- dataset_ev3_led_data/led_calibration_data/EO_01/Tori_c1/raw/16.IRR
- dataset_ev3_led_data/led_calibration_data/EO_01/Tori_c1/raw/17.IRR
- dataset_ev3_led_data/led_calibration_data/EO_01/Tori_c1/raw/18.IRR
- dataset_ev3_led_data/led_calibration_data/EO_01/Tori_c1/raw/19.IRR
- dataset_ev3_led_data/led_calibration_data/EO_01/Tori_c1/raw/2.IRR
- dataset_ev3_led_data/led_calibration_data/EO_01/Tori_c1/raw/20.IRR
- dataset_ev3_led_data/led_calibration_data/EO_01/Tori_c1/raw/21.IRR
- dataset_ev3_led_data/led_calibration_data/EO_01/Tori_c1/raw/22.IRR
- dataset_ev3_led_data/led_calibration_data/EO_01/Tori_c1/raw/23.IRR
- dataset_ev3_led_data/led_calibration_data/EO_01/Tori_c1/raw/3.IRR
- dataset_ev3_led_data/led_calibration_data/EO_01/Tori_c1/raw/4.IRR
- dataset_ev3_led_data/led_calibration_data/EO_01/Tori_c1/raw/5.IRR
- dataset_ev3_led_data/led_calibration_data/EO_01/Tori_c1/raw/6.IRR
- dataset_ev3_led_data/led_calibration_data/EO_01/Tori_c1/raw/7.IRR
- dataset_ev3_led_data/led_calibration_data/EO_01/Tori_c1/raw/8.IRR
- dataset_ev3_led_data/led_calibration_data/EO_01/Tori_c1/raw/9.IRR
- dataset_ev3_led_data/led_calibration_data/EO_01/Tori_c1/raw/desktop.ini
- dataset_ev3_led_data/led_calibration_data/EO_01/Tori_c1/sd/
- dataset_ev3_led_data/led_calibration_data/EO_01/Tori_c1/sd/dc.txt
- dataset_ev3_led_data/led_calibration_data/EO_01/Tori_c1/sd/desktop.ini
- dataset_ev3_led_data/led_calibration_data/EO_01/Tori_c1/sd/gcal.txt
- dataset_ev3_led_data/led_calibration_data/EO_01/Tori_c1/sd/program.lpf
- dataset_ev3_led_data/led_calibration_data/EO_02/
- dataset_ev3_led_data/led_calibration_data/EO_02/desktop.ini
- dataset_ev3_led_data/led_calibration_data/EO_02/Tiffani_c1/
- dataset_ev3_led_data/led_calibration_data/EO_02/Tiffani_c1/desktop.ini
- dataset_ev3_led_data/led_calibration_data/EO_02/Tiffani_c1/EO_02_Tiffani_c1.xlsx
- dataset_ev3_led_data/led_calibration_data/EO_02/Tiffani_c1/processed/
- dataset_ev3_led_data/led_calibration_data/EO_02/Tiffani_c1/processed/1.xls
- dataset_ev3_led_data/led_calibration_data/EO_02/Tiffani_c1/processed/10.xls
- dataset_ev3_led_data/led_calibration_data/EO_02/Tiffani_c1/processed/11.xls
- dataset_ev3_led_data/led_calibration_data/EO_02/Tiffani_c1/processed/12.xls
- dataset_ev3_led_data/led_calibration_data/EO_02/Tiffani_c1/processed/13.xls
- dataset_ev3_led_data/led_calibration_data/EO_02/Tiffani_c1/processed/14.xls
- dataset_ev3_led_data/led_calibration_data/EO_02/Tiffani_c1/processed/15.xls
- dataset_ev3_led_data/led_calibration_data/EO_02/Tiffani_c1/processed/16.xls
- dataset_ev3_led_data/led_calibration_data/EO_02/Tiffani_c1/processed/17.xls
- dataset_ev3_led_data/led_calibration_data/EO_02/Tiffani_c1/processed/18.xls
- dataset_ev3_led_data/led_calibration_data/EO_02/Tiffani_c1/processed/19.xls
- dataset_ev3_led_data/led_calibration_data/EO_02/Tiffani_c1/processed/2.xls
- dataset_ev3_led_data/led_calibration_data/EO_02/Tiffani_c1/processed/20.xls
- dataset_ev3_led_data/led_calibration_data/EO_02/Tiffani_c1/processed/21.xls
- dataset_ev3_led_data/led_calibration_data/EO_02/Tiffani_c1/processed/22.xls
- dataset_ev3_led_data/led_calibration_data/EO_02/Tiffani_c1/processed/23.xls
- dataset_ev3_led_data/led_calibration_data/EO_02/Tiffani_c1/processed/3.xls
- dataset_ev3_led_data/led_calibration_data/EO_02/Tiffani_c1/processed/4.xls
- dataset_ev3_led_data/led_calibration_data/EO_02/Tiffani_c1/processed/5.xls
- dataset_ev3_led_data/led_calibration_data/EO_02/Tiffani_c1/processed/6.xls
- dataset_ev3_led_data/led_calibration_data/EO_02/Tiffani_c1/processed/7.xls
- dataset_ev3_led_data/led_calibration_data/EO_02/Tiffani_c1/processed/8.xls
- dataset_ev3_led_data/led_calibration_data/EO_02/Tiffani_c1/processed/9.xls
- dataset_ev3_led_data/led_calibration_data/EO_02/Tiffani_c1/processed/desktop.ini
- dataset_ev3_led_data/led_calibration_data/EO_02/Tiffani_c1/raw/
- dataset_ev3_led_data/led_calibration_data/EO_02/Tiffani_c1/raw/1.IRR
- dataset_ev3_led_data/led_calibration_data/EO_02/Tiffani_c1/raw/10.IRR
- dataset_ev3_led_data/led_calibration_data/EO_02/Tiffani_c1/raw/11.IRR
- dataset_ev3_led_data/led_calibration_data/EO_02/Tiffani_c1/raw/12.IRR
- dataset_ev3_led_data/led_calibration_data/EO_02/Tiffani_c1/raw/13.IRR
- dataset_ev3_led_data/led_calibration_data/EO_02/Tiffani_c1/raw/14.IRR
- dataset_ev3_led_data/led_calibration_data/EO_02/Tiffani_c1/raw/15.IRR
- dataset_ev3_led_data/led_calibration_data/EO_02/Tiffani_c1/raw/16.IRR
- dataset_ev3_led_data/led_calibration_data/EO_02/Tiffani_c1/raw/17.IRR
- dataset_ev3_led_data/led_calibration_data/EO_02/Tiffani_c1/raw/18.IRR
- dataset_ev3_led_data/led_calibration_data/EO_02/Tiffani_c1/raw/19.IRR
- dataset_ev3_led_data/led_calibration_data/EO_02/Tiffani_c1/raw/2.IRR
- dataset_ev3_led_data/led_calibration_data/EO_02/Tiffani_c1/raw/20.IRR
- dataset_ev3_led_data/led_calibration_data/EO_02/Tiffani_c1/raw/21.IRR
- dataset_ev3_led_data/led_calibration_data/EO_02/Tiffani_c1/raw/22.IRR
- dataset_ev3_led_data/led_calibration_data/EO_02/Tiffani_c1/raw/23.IRR
- dataset_ev3_led_data/led_calibration_data/EO_02/Tiffani_c1/raw/3.IRR
- dataset_ev3_led_data/led_calibration_data/EO_02/Tiffani_c1/raw/4.IRR
- dataset_ev3_led_data/led_calibration_data/EO_02/Tiffani_c1/raw/5.IRR
- dataset_ev3_led_data/led_calibration_data/EO_02/Tiffani_c1/raw/6.IRR
- dataset_ev3_led_data/led_calibration_data/EO_02/Tiffani_c1/raw/7.IRR
- dataset_ev3_led_data/led_calibration_data/EO_02/Tiffani_c1/raw/8.IRR
- dataset_ev3_led_data/led_calibration_data/EO_02/Tiffani_c1/raw/9.IRR
- dataset_ev3_led_data/led_calibration_data/EO_02/Tiffani_c1/raw/desktop.ini
- dataset_ev3_led_data/led_calibration_data/EO_02/Tiffani_c1/sd/
- dataset_ev3_led_data/led_calibration_data/EO_02/Tiffani_c1/sd/dc.txt
- dataset_ev3_led_data/led_calibration_data/EO_02/Tiffani_c1/sd/desktop.ini
- dataset_ev3_led_data/led_calibration_data/EO_02/Tiffani_c1/sd/gcal.txt
- dataset_ev3_led_data/led_calibration_data/EO_02/Tiffani_c1/sd/program.lpf
- dataset_ev3_led_data/led_calibration_data/EO_03/
- dataset_ev3_led_data/led_calibration_data/EO_03/desktop.ini
- dataset_ev3_led_data/led_calibration_data/EO_03/Shannen_c1/
- dataset_ev3_led_data/led_calibration_data/EO_03/Shannen_c1/desktop.ini
- dataset_ev3_led_data/led_calibration_data/EO_03/Shannen_c1/EO_03_Shannen_c1.xlsx
- dataset_ev3_led_data/led_calibration_data/EO_03/Shannen_c1/processed/
- dataset_ev3_led_data/led_calibration_data/EO_03/Shannen_c1/processed/1.xls
- dataset_ev3_led_data/led_calibration_data/EO_03/Shannen_c1/processed/10.xls
- dataset_ev3_led_data/led_calibration_data/EO_03/Shannen_c1/processed/11.xls
- dataset_ev3_led_data/led_calibration_data/EO_03/Shannen_c1/processed/12.xls
- dataset_ev3_led_data/led_calibration_data/EO_03/Shannen_c1/processed/13.xls
- dataset_ev3_led_data/led_calibration_data/EO_03/Shannen_c1/processed/14.xls
- dataset_ev3_led_data/led_calibration_data/EO_03/Shannen_c1/processed/15.xls
- dataset_ev3_led_data/led_calibration_data/EO_03/Shannen_c1/processed/16.xls
- dataset_ev3_led_data/led_calibration_data/EO_03/Shannen_c1/processed/17.xls
- dataset_ev3_led_data/led_calibration_data/EO_03/Shannen_c1/processed/18.xls
- dataset_ev3_led_data/led_calibration_data/EO_03/Shannen_c1/processed/19.xls
- dataset_ev3_led_data/led_calibration_data/EO_03/Shannen_c1/processed/2.xls
- dataset_ev3_led_data/led_calibration_data/EO_03/Shannen_c1/processed/20.xls
- dataset_ev3_led_data/led_calibration_data/EO_03/Shannen_c1/processed/21.xls
- dataset_ev3_led_data/led_calibration_data/EO_03/Shannen_c1/processed/22.xls
- dataset_ev3_led_data/led_calibration_data/EO_03/Shannen_c1/processed/23.xls
- dataset_ev3_led_data/led_calibration_data/EO_03/Shannen_c1/processed/3.xls
- dataset_ev3_led_data/led_calibration_data/EO_03/Shannen_c1/processed/4.xls
- dataset_ev3_led_data/led_calibration_data/EO_03/Shannen_c1/processed/5.xls
- dataset_ev3_led_data/led_calibration_data/EO_03/Shannen_c1/processed/6.xls
- dataset_ev3_led_data/led_calibration_data/EO_03/Shannen_c1/processed/7.xls
- dataset_ev3_led_data/led_calibration_data/EO_03/Shannen_c1/processed/8.xls
- dataset_ev3_led_data/led_calibration_data/EO_03/Shannen_c1/processed/9.xls
- dataset_ev3_led_data/led_calibration_data/EO_03/Shannen_c1/processed/desktop.ini
- dataset_ev3_led_data/led_calibration_data/EO_03/Shannen_c1/raw/
- dataset_ev3_led_data/led_calibration_data/EO_03/Shannen_c1/raw/1.IRR
- dataset_ev3_led_data/led_calibration_data/EO_03/Shannen_c1/raw/10.IRR
- dataset_ev3_led_data/led_calibration_data/EO_03/Shannen_c1/raw/11.IRR
- dataset_ev3_led_data/led_calibration_data/EO_03/Shannen_c1/raw/12.IRR
- dataset_ev3_led_data/led_calibration_data/EO_03/Shannen_c1/raw/13.IRR
- dataset_ev3_led_data/led_calibration_data/EO_03/Shannen_c1/raw/14.IRR
- dataset_ev3_led_data/led_calibration_data/EO_03/Shannen_c1/raw/15.IRR
- dataset_ev3_led_data/led_calibration_data/EO_03/Shannen_c1/raw/16.IRR
- dataset_ev3_led_data/led_calibration_data/EO_03/Shannen_c1/raw/17.IRR
- dataset_ev3_led_data/led_calibration_data/EO_03/Shannen_c1/raw/18.IRR
- dataset_ev3_led_data/led_calibration_data/EO_03/Shannen_c1/raw/19.IRR
- dataset_ev3_led_data/led_calibration_data/EO_03/Shannen_c1/raw/2.IRR
- dataset_ev3_led_data/led_calibration_data/EO_03/Shannen_c1/raw/20.IRR
- dataset_ev3_led_data/led_calibration_data/EO_03/Shannen_c1/raw/21.IRR
- dataset_ev3_led_data/led_calibration_data/EO_03/Shannen_c1/raw/22.IRR
- dataset_ev3_led_data/led_calibration_data/EO_03/Shannen_c1/raw/23.IRR
- dataset_ev3_led_data/led_calibration_data/EO_03/Shannen_c1/raw/3.IRR
- dataset_ev3_led_data/led_calibration_data/EO_03/Shannen_c1/raw/4.IRR
- dataset_ev3_led_data/led_calibration_data/EO_03/Shannen_c1/raw/5.IRR
- dataset_ev3_led_data/led_calibration_data/EO_03/Shannen_c1/raw/6.IRR
- dataset_ev3_led_data/led_calibration_data/EO_03/Shannen_c1/raw/7.IRR
- dataset_ev3_led_data/led_calibration_data/EO_03/Shannen_c1/raw/8.IRR
- dataset_ev3_led_data/led_calibration_data/EO_03/Shannen_c1/raw/9.IRR
- dataset_ev3_led_data/led_calibration_data/EO_03/Shannen_c1/raw/desktop.ini
- dataset_ev3_led_data/led_calibration_data/EO_03/Shannen_c1/sd/
- dataset_ev3_led_data/led_calibration_data/EO_03/Shannen_c1/sd/dc.txt
- dataset_ev3_led_data/led_calibration_data/EO_03/Shannen_c1/sd/desktop.ini
- dataset_ev3_led_data/led_calibration_data/EO_03/Shannen_c1/sd/gcal.txt
- dataset_ev3_led_data/led_calibration_data/EO_03/Shannen_c1/sd/program.lpf
- dataset_ev3_led_data/led_calibration_data/EO_04/
- dataset_ev3_led_data/led_calibration_data/EO_04/desktop.ini
- dataset_ev3_led_data/led_calibration_data/EO_04/Jennie_c1/
- dataset_ev3_led_data/led_calibration_data/EO_04/Jennie_c1/desktop.ini
- dataset_ev3_led_data/led_calibration_data/EO_04/Jennie_c1/EO_04_Jennie_c1.xlsx
- dataset_ev3_led_data/led_calibration_data/EO_04/Jennie_c1/processed/
- dataset_ev3_led_data/led_calibration_data/EO_04/Jennie_c1/processed/1.xls
- dataset_ev3_led_data/led_calibration_data/EO_04/Jennie_c1/processed/10.xls
- dataset_ev3_led_data/led_calibration_data/EO_04/Jennie_c1/processed/11.xls
- dataset_ev3_led_data/led_calibration_data/EO_04/Jennie_c1/processed/12.xls
- dataset_ev3_led_data/led_calibration_data/EO_04/Jennie_c1/processed/13.xls
- dataset_ev3_led_data/led_calibration_data/EO_04/Jennie_c1/processed/14.xls
- dataset_ev3_led_data/led_calibration_data/EO_04/Jennie_c1/processed/15.xls
- dataset_ev3_led_data/led_calibration_data/EO_04/Jennie_c1/processed/16.xls
- dataset_ev3_led_data/led_calibration_data/EO_04/Jennie_c1/processed/17.xls
- dataset_ev3_led_data/led_calibration_data/EO_04/Jennie_c1/processed/18.xls
- dataset_ev3_led_data/led_calibration_data/EO_04/Jennie_c1/processed/19.xls
- dataset_ev3_led_data/led_calibration_data/EO_04/Jennie_c1/processed/2.xls
- dataset_ev3_led_data/led_calibration_data/EO_04/Jennie_c1/processed/20.xls
- dataset_ev3_led_data/led_calibration_data/EO_04/Jennie_c1/processed/21.xls
- dataset_ev3_led_data/led_calibration_data/EO_04/Jennie_c1/processed/22.xls
- dataset_ev3_led_data/led_calibration_data/EO_04/Jennie_c1/processed/23.xls
- dataset_ev3_led_data/led_calibration_data/EO_04/Jennie_c1/processed/3.xls
- dataset_ev3_led_data/led_calibration_data/EO_04/Jennie_c1/processed/4.xls
- dataset_ev3_led_data/led_calibration_data/EO_04/Jennie_c1/processed/5.xls
- dataset_ev3_led_data/led_calibration_data/EO_04/Jennie_c1/processed/6.xls
- dataset_ev3_led_data/led_calibration_data/EO_04/Jennie_c1/processed/7.xls
- dataset_ev3_led_data/led_calibration_data/EO_04/Jennie_c1/processed/8.xls
- dataset_ev3_led_data/led_calibration_data/EO_04/Jennie_c1/processed/9.xls
- dataset_ev3_led_data/led_calibration_data/EO_04/Jennie_c1/processed/desktop.ini
- dataset_ev3_led_data/led_calibration_data/EO_04/Jennie_c1/raw/
- dataset_ev3_led_data/led_calibration_data/EO_04/Jennie_c1/raw/1.IRR
- dataset_ev3_led_data/led_calibration_data/EO_04/Jennie_c1/raw/10.IRR
- dataset_ev3_led_data/led_calibration_data/EO_04/Jennie_c1/raw/11.IRR
- dataset_ev3_led_data/led_calibration_data/EO_04/Jennie_c1/raw/12.IRR
- dataset_ev3_led_data/led_calibration_data/EO_04/Jennie_c1/raw/13.IRR
- dataset_ev3_led_data/led_calibration_data/EO_04/Jennie_c1/raw/14.IRR
- dataset_ev3_led_data/led_calibration_data/EO_04/Jennie_c1/raw/15.IRR
- dataset_ev3_led_data/led_calibration_data/EO_04/Jennie_c1/raw/16.IRR
- dataset_ev3_led_data/led_calibration_data/EO_04/Jennie_c1/raw/17.IRR
- dataset_ev3_led_data/led_calibration_data/EO_04/Jennie_c1/raw/18.IRR
- dataset_ev3_led_data/led_calibration_data/EO_04/Jennie_c1/raw/19.IRR
- dataset_ev3_led_data/led_calibration_data/EO_04/Jennie_c1/raw/2.IRR
- dataset_ev3_led_data/led_calibration_data/EO_04/Jennie_c1/raw/20.IRR
- dataset_ev3_led_data/led_calibration_data/EO_04/Jennie_c1/raw/21.IRR
- dataset_ev3_led_data/led_calibration_data/EO_04/Jennie_c1/raw/22.IRR
- dataset_ev3_led_data/led_calibration_data/EO_04/Jennie_c1/raw/23.IRR
- dataset_ev3_led_data/led_calibration_data/EO_04/Jennie_c1/raw/3.IRR
- dataset_ev3_led_data/led_calibration_data/EO_04/Jennie_c1/raw/4.IRR
- dataset_ev3_led_data/led_calibration_data/EO_04/Jennie_c1/raw/5.IRR
- dataset_ev3_led_data/led_calibration_data/EO_04/Jennie_c1/raw/6.IRR
- dataset_ev3_led_data/led_calibration_data/EO_04/Jennie_c1/raw/7.IRR
- dataset_ev3_led_data/led_calibration_data/EO_04/Jennie_c1/raw/8.IRR
- dataset_ev3_led_data/led_calibration_data/EO_04/Jennie_c1/raw/9.IRR
- dataset_ev3_led_data/led_calibration_data/EO_04/Jennie_c1/raw/desktop.ini
- dataset_ev3_led_data/led_calibration_data/EO_04/Jennie_c1/sd/
- dataset_ev3_led_data/led_calibration_data/EO_04/Jennie_c1/sd/dc.txt
- dataset_ev3_led_data/led_calibration_data/EO_04/Jennie_c1/sd/desktop.ini
- dataset_ev3_led_data/led_calibration_data/EO_04/Jennie_c1/sd/gcal.txt
- dataset_ev3_led_data/led_calibration_data/EO_04/Jennie_c1/sd/program.lpf
- dataset_ev3_led_data/led_calibration_data/EO_05/
- dataset_ev3_led_data/led_calibration_data/EO_05/desktop.ini
- dataset_ev3_led_data/led_calibration_data/EO_05/Kirk_c1/
- dataset_ev3_led_data/led_calibration_data/EO_05/Kirk_c1/desktop.ini
- dataset_ev3_led_data/led_calibration_data/EO_05/Kirk_c1/EO_05_Kirk_c1.xlsx
- dataset_ev3_led_data/led_calibration_data/EO_05/Kirk_c1/processed/
- dataset_ev3_led_data/led_calibration_data/EO_05/Kirk_c1/processed/1.xls
- dataset_ev3_led_data/led_calibration_data/EO_05/Kirk_c1/processed/10.xls
- dataset_ev3_led_data/led_calibration_data/EO_05/Kirk_c1/processed/11.xls
- dataset_ev3_led_data/led_calibration_data/EO_05/Kirk_c1/processed/12.xls
- dataset_ev3_led_data/led_calibration_data/EO_05/Kirk_c1/processed/13.xls
- dataset_ev3_led_data/led_calibration_data/EO_05/Kirk_c1/processed/14.xls
- dataset_ev3_led_data/led_calibration_data/EO_05/Kirk_c1/processed/15.xls
- dataset_ev3_led_data/led_calibration_data/EO_05/Kirk_c1/processed/16.xls
- dataset_ev3_led_data/led_calibration_data/EO_05/Kirk_c1/processed/17.xls
- dataset_ev3_led_data/led_calibration_data/EO_05/Kirk_c1/processed/18.xls
- dataset_ev3_led_data/led_calibration_data/EO_05/Kirk_c1/processed/19.xls
- dataset_ev3_led_data/led_calibration_data/EO_05/Kirk_c1/processed/2.xls
- dataset_ev3_led_data/led_calibration_data/EO_05/Kirk_c1/processed/20.xls
- dataset_ev3_led_data/led_calibration_data/EO_05/Kirk_c1/processed/21.xls
- dataset_ev3_led_data/led_calibration_data/EO_05/Kirk_c1/processed/22.xls
- dataset_ev3_led_data/led_calibration_data/EO_05/Kirk_c1/processed/23.xls
- dataset_ev3_led_data/led_calibration_data/EO_05/Kirk_c1/processed/3.xls
- dataset_ev3_led_data/led_calibration_data/EO_05/Kirk_c1/processed/4.xls
- dataset_ev3_led_data/led_calibration_data/EO_05/Kirk_c1/processed/5.xls
- dataset_ev3_led_data/led_calibration_data/EO_05/Kirk_c1/processed/6.xls
- dataset_ev3_led_data/led_calibration_data/EO_05/Kirk_c1/processed/7.xls
- dataset_ev3_led_data/led_calibration_data/EO_05/Kirk_c1/processed/8.xls
- dataset_ev3_led_data/led_calibration_data/EO_05/Kirk_c1/processed/9.xls
- dataset_ev3_led_data/led_calibration_data/EO_05/Kirk_c1/processed/desktop.ini
- dataset_ev3_led_data/led_calibration_data/EO_05/Kirk_c1/raw/
- dataset_ev3_led_data/led_calibration_data/EO_05/Kirk_c1/raw/1.IRR
- dataset_ev3_led_data/led_calibration_data/EO_05/Kirk_c1/raw/10.IRR
- dataset_ev3_led_data/led_calibration_data/EO_05/Kirk_c1/raw/11.IRR
- dataset_ev3_led_data/led_calibration_data/EO_05/Kirk_c1/raw/12.IRR
- dataset_ev3_led_data/led_calibration_data/EO_05/Kirk_c1/raw/13.IRR
- dataset_ev3_led_data/led_calibration_data/EO_05/Kirk_c1/raw/14.IRR
- dataset_ev3_led_data/led_calibration_data/EO_05/Kirk_c1/raw/15.IRR
- dataset_ev3_led_data/led_calibration_data/EO_05/Kirk_c1/raw/16.IRR
- dataset_ev3_led_data/led_calibration_data/EO_05/Kirk_c1/raw/18.IRR
- dataset_ev3_led_data/led_calibration_data/EO_05/Kirk_c1/raw/2.IRR
- dataset_ev3_led_data/led_calibration_data/EO_05/Kirk_c1/raw/20.IRR
- dataset_ev3_led_data/led_calibration_data/EO_05/Kirk_c1/raw/21.IRR
- dataset_ev3_led_data/led_calibration_data/EO_05/Kirk_c1/raw/22.IRR
- dataset_ev3_led_data/led_calibration_data/EO_05/Kirk_c1/raw/23.IRR
- dataset_ev3_led_data/led_calibration_data/EO_05/Kirk_c1/raw/3.IRR
- dataset_ev3_led_data/led_calibration_data/EO_05/Kirk_c1/raw/4.IRR
- dataset_ev3_led_data/led_calibration_data/EO_05/Kirk_c1/raw/5.IRR
- dataset_ev3_led_data/led_calibration_data/EO_05/Kirk_c1/raw/6.IRR
- dataset_ev3_led_data/led_calibration_data/EO_05/Kirk_c1/raw/7.IRR
- dataset_ev3_led_data/led_calibration_data/EO_05/Kirk_c1/raw/8.IRR
- dataset_ev3_led_data/led_calibration_data/EO_05/Kirk_c1/raw/9.IRR
- dataset_ev3_led_data/led_calibration_data/EO_05/Kirk_c1/raw/desktop.ini
- dataset_ev3_led_data/led_calibration_data/EO_05/Kirk_c1/sd/
[truncated: 2,136 more entries]
