# Supplementary material for: A photoconversion model for full spectral programming and multiplexing of optogenetic systems
Source: Mol Syst Biol. 2017 Apr 24;13(4):926. doi: 10.15252/msb.20167456 (PMC5408778; doi:10.15252/msb.20167456)
Supplement: Supplementary file 11 — Dataset EV3 [file MSB-13-926-s011.zip › dataset_ev3_led_data/README.txt]

Dataset EV3 - LED measurements.

This dataset contains both the reference LED measurements and the calibration LED measurements.

The "led_reference_data" foldercontains raw spectroradiometric reference measurements of each LED in the form of a .IRR file (human-readable in a text editor), which was directly saved from the spectroradiometer. The post-processed .xls file contains a truncated spectrum and statistics about the LED spectrum. The “reference_leds.xls” file contains the summary statistics for each of the LEDs.

The "led_calibration_data" folder contains the “process_led_archives.py” Python 2.7 script which parses the “led_archives.xlsx” and processes the contents of the “raw” and “sd” folders within each of the LED archive folders according to the LED layouts in the “layouts” folder. The “raw” folder contains the raw calibration measurements, while the “sd” folder contains the SD card files from the LPA used during calibration. The “processed” folder contains spreadsheets with spectra and LED statistics generated for each LED. During processing, an additional file is generated alongside the “processed” folder containing a summary of the LED calibration information for each set of LEDs. 
