# Supplementary material for: A photoconversion model for full spectral programming and multiplexing of optogenetic systems
Source: Mol Syst Biol. 2017 Apr 24;13(4):926. doi: 10.15252/msb.20167456 (PMC5408778; doi:10.15252/msb.20167456)
Supplement: Supplementary file 11 — Dataset EV3 [file MSB-13-926-s011.zip › dataset_ev3_led_data/led_calibration_data/led_archives.xlsx]

## Sheet: Sheet1
Archive ID	LPA	Channel	Layout	Calibrated
EO_01	Tori	Top	spectral_characterization	2016-01-29
EO_02	Tiffani	Top	spectral_characterization	2016-01-29
EO_03	Shannen	Top	spectral_characterization	2016-01-29
EO_04	Jennie	Top	spectral_characterization	2016-01-29
EO_05	Kirk	Top	spectral_characterization	2016-01-29
EO_06	Picard	Top	spectral_characterization	2016-01-29
EO_07	Sisko	Top	spectral_characterization	2016-01-29
EO_08	Janeway	Top	spectral_characterization	2016-01-29
EO_09	Tori	Bot	520-2-KB	2016-01-30
EO_09	Tori	Top	520-2-KB	2016-03-10
EO_10	Tiffani	Bot	520-2-KB	2016-01-30
EO_10	Tiffani	Top	520-2-KB	2016-03-10
EO_11	Shannen	Bot	520-2-KB	2016-01-30
EO_11	Shannen	Top	520-2-KB	2016-03-10
EO_12	Jennie	Bot	520-2-KB	2016-01-30
EO_12	Jennie	Top	520-2-KB	2016-03-10
EO_13	Kirk	Bot	520-2-KB	2016-01-30
EO_13	Kirk	Top	520-2-KB	2016-03-10
EO_14	Picard	Bot	520-2-KB	2016-01-30
EO_14	Picard	Top	520-2-KB	2016-03-10
EO_15	Sisko	Bot	520-2-KB	2016-01-30
EO_15	Sisko	Top	520-2-KB	2016-03-10
EO_16	Janeway	Bot	520-2-KB	2016-01-30
EO_16	Janeway	Top	520-2-KB	2016-03-10
EO_17	Tori	Bot	660-LS	2016-02-03
EO_18	Tiffani	Bot	660-LS	2016-02-03
EO_19	Shannen	Bot	660-LS	2016-02-03
EO_20	Jennie	Bot	660-LS	2016-02-03
EO_21	Kirk	Bot	660-LS	2016-02-03
EO_21	Kirk	Top	660-LS	2016-03-10
EO_22	Picard	Bot	660-LS	2016-02-03
EO_22	Picard	Top	660-LS	2016-03-10
EO_23	Sisko	Bot	660-LS	2016-02-03
EO_24	Janeway	Bot	660-LS	2016-02-03
EO_25	Janeway	Bot	380-SB	2016-02-26
EO_26	Tiffani	Bot	505-SB
EO_30	Sisko	Top	505-SB
EO_32	Janeway	Top	505-SB
EO_34	Tori	Top	spectral_validation	2016-03-10
EO_35	Tiffani	Top	spectral_validation	2016-03-10
EO_36	Shannen	Top	spectral_validation	2016-03-10
EO_37	Jennie	Top	spectral_validation	2016-03-10
