# Supplementary material for: A photoconversion model for full spectral programming and multiplexing of optogenetic systems
Source: Mol Syst Biol. 2017 Apr 24;13(4):926. doi: 10.15252/msb.20167456 (PMC5408778; doi:10.15252/msb.20167456)
Supplement: Supplementary file 11 — Dataset EV3 [file MSB-13-926-s011.zip › dataset_ev3_led_data/led_calibration_data/EO_01/Tori_c1/EO_01_Tori_c1.xlsx]

## Sheet: Sheet1
LPA	Channel	Well	Row	Col	LED ID	DC	GS Cal	Intensity (umol/m2/s)	Centroid (nm)	Peak (nm)	FWHM (nm)
Tori	1	1	1	1	361-LS	63	239	8.08735	368.793	364	10.9799
Tori	1	2	1	2	380-SB	9	223	23.0844	388.02	385.5	12.0479
Tori	1	3	1	3	405-SB	6	197	22.2448	406.033	405	15.9942
Tori	1	4	1	4	430-MB	6	163	23.0787	435.667	435	16.9991
Tori	1	5	1	5	450-MB	4	215	22.9138	451.31	448.5	17.693
Tori	1	6	1	6	470-SB	4	219	22.9593	478.227	470.5	31.6286
Tori	1	7	2	1	490-MB_R383	53	249	22.6598	494.406	493.5	23.7106
Tori	1	8	2	2	505-SB	4	219	23.0972	523.553	516	28.7706
Tori	1	9	2	3	520-2-KB	4	175	23.7313	528.6	522.5	27.8314
Tori	1	10	2	4	525-SB_R2003	4	205	22.8574	547.845	537.5	37.621
Tori	1	11	2	5	570-KB	54	240	23.3183	572.624	572.5	14.4477
Tori	1	12	2	6	590-SB	7	211	23.2425	593.722	594.5	15.1905
Tori	1	13	3	1	605-SB	12	225	23.164	611.035	612.5	17.5619
Tori	1	14	3	2	630-SB	3	229	22.9747	635.952	635	16.8815
Tori	1	15	3	3	660-LS	6	209	23.3068	655.099	655	22.9132
Tori	1	16	3	4	680-MT	5	152	23.2469	677.448	677	24.4497
Tori	1	17	3	5	700-MB	6	203	22.3195	695.942	697	20.9686
Tori	1	18	3	6	720-MB	7	172	22.7633	722.46	723	25.2807
Tori	1	19	4	1	740-MT	3	197	22.8951	740.156	740.5	26.5999
Tori	1	20	4	2	760-MB	3	194	23.1222	754.607	756	27.7768
Tori	1	21	4	3	780-MB	3	150	23.3331	782.057	785	27.9981
Tori	1	22	4	4	850-VI	6	183	22.5804	835.443	832.5	31.1749
Tori	1	23	4	5	940-VI	4	137	24.3023	954.189	955.5	24.9761
Tori	1	24	4	6		0	0
