# Supplementary material for: A photoconversion model for full spectral programming and multiplexing of optogenetic systems
Source: Mol Syst Biol. 2017 Apr 24;13(4):926. doi: 10.15252/msb.20167456 (PMC5408778; doi:10.15252/msb.20167456)
Supplement: Supplementary file 11 — Dataset EV3 [file MSB-13-926-s011.zip › dataset_ev3_led_data/led_calibration_data/EO_01/Tori_c1/processed/1.xls]

## Sheet: led
wl	flux	name	peak	centroid	fwhm	Total Flux	inten
343	0	1	364	368.793	10.9799	1.42915	8.08735
343.5	0
344	0
344.5	0
345	0
345.5	0
346	0
346.5	0
347	0
347.5	0
348	0
348.5	0
349	0
349.5	0
350	0
350.5	0
351	0
351.5	0
352	0
352.5	0
353	0
353.5	0
354	0
354.5	0
355	0
355.5	0
356	0
356.5	0
357	0
357.5	0
358	0
358.5	0
359	0
359.5	2.15883
360	33.0433
360.5	57.8419
361	63.0779
361.5	67.8499
362	71.7767
362.5	74.9884
363	77.4794
363.5	79.0538
364	79.7605
364.5	79.5296
365	78.361
365.5	76.4998
366	74.0928
366.5	71.2659
367	68.1858
367.5	64.9125
368	61.4545
368.5	57.872
369	54.258
369.5	50.7153
370	47.2468
370.5	43.8357
371	40.6079
371.5	37.5166
372	34.5918
372.5	31.8538
373	29.3034
373.5	26.8851
374	24.6817
374.5	22.6785
375	20.8921
375.5	19.2443
376	17.7805
376.5	16.4384
377	15.2167
377.5	14.109
378	13.0504
378.5	12.0841
379	11.2227
379.5	10.4635
380	9.74143
380.5	9.0851
381	8.48404
381.5	7.92287
382	7.38829
382.5	6.91339
383	6.45767
383.5	6.02223
384	5.62445
384.5	5.29201
385	4.98295
385.5	4.73826
386	4.49098
386.5	4.2274
387	4.01993
387.5	3.74228
388	3.50347
388.5	3.30181
389	3.09337
389.5	2.90347
390	2.73106
390.5	2.56676
391	2.43074
391.5	2.35377
392	2.33397
392.5	2.33768
393	2.32137
393.5	2.24559
394	2.15729
394.5	2.04695
395	1.93149
395.5	1.87538
396	1.80281
396.5	1.73165
397	1.6479
397.5	1.55302
398	1.46947
398.5	1.38299
399	1.29223
399.5	1.21463
400	1.12423
400.5	1.05335
401	0.973373
401.5	0.905011
402	0.861909
402.5	0.837279
403	0.827063
403.5	0.823914
404	0.806421
404.5	0.786899
405	0.758351
405.5	0.749534
406	0.756811
406.5	0.780602
407	0.78424
407.5	0.781721
408	0.782491
408.5	0.727144
