# Supplementary material for: A photoconversion model for full spectral programming and multiplexing of optogenetic systems
Source: Mol Syst Biol. 2017 Apr 24;13(4):926. doi: 10.15252/msb.20167456 (PMC5408778; doi:10.15252/msb.20167456)
Supplement: Supplementary file 11 — Dataset EV3 [file MSB-13-926-s011.zip › dataset_ev3_led_data/led_calibration_data/EO_01/Tori_c1/processed/10.xls]

## Sheet: led
wl	flux	name	peak	centroid	fwhm	Total Flux	inten
444.5	0.0656115	10	537.5	547.845	37.621	4.03923	22.8574
445	0.0580729
445.5	0.0648366
446	0.0710927
446.5	0.077188
447	0.0850533
447.5	0.100101
448	0.095028
448.5	0.0804732
449	0.06424
449.5	0.0356454
450	0.0131131
450.5	0.00885812
451	0.0143921
451.5	0.0220235
452	0.0314664
452.5	0.0368857
453	0.0350809
453.5	0.0353954
454	0.0342144
454.5	0.0238382
455	0.016163
455.5	0.00823647
456	0.00089517
456.5	0.000408568
457	0.00454072
457.5	0.0124286
458	0.0167864
458.5	0.0211075
459	0.0275993
459.5	0.0485117
460	0.068107
460.5	0.085338
461	0.0944957
461.5	0.0877222
462	0.0783961
462.5	0.0715037
463	0.0659804
463.5	0.0760739
464	0.0839516
464.5	0.0853826
465	0.0889204
465.5	0.0850781
466	0.0743582
466.5	0.0608953
467	0.0409459
467.5	0.0216408
468	0.0098905
468.5	0.00337886
469	0.00735511
469.5	0.0196807
470	0.0322438
470.5	0.0494104
471	0.0551367
471.5	0.0522525
472	0.0499278
472.5	0.0422358
473	0.033796
473.5	0.0386212
474	0.0451695
474.5	0.0469669
475	0.049096
475.5	0.0548793
476	0.0568945
476.5	0.0583205
477	0.0568301
477.5	0.0500986
478	0.0454492
478.5	0.0459914
479	0.0414262
479.5	0.0441322
480	0.0490118
480.5	0.0516435
481	0.0568697
481.5	0.0642251
482	0.0653788
482.5	0.0619029
483	0.0531166
483.5	0.0444961
484	0.0468604
484.5	0.0468926
485	0.0475115
485.5	0.0544237
486	0.0608581
486.5	0.0671861
487	0.0845508
487.5	0.103384
488	0.118669
488.5	0.132181
489	0.148273
489.5	0.154747
490	0.156084
490.5	0.163182
491	0.175462
491.5	0.180517
492	0.18409
492.5	0.195262
493	0.199285
493.5	0.206643
494	0.22962
494.5	0.252449
495	0.265422
495.5	0.285624
496	0.299438
496.5	0.314689
497	0.334618
497.5	0.350983
498	0.377498
498.5	0.404805
499	0.439143
499.5	0.475289
500	0.516039
500.5	0.555947
501	0.598753
501.5	0.650371
502	0.707858
502.5	0.765987
503	0.828128
503.5	0.896483
504	0.97063
504.5	1.05055
505	1.14477
505.5	1.2514
506	1.35501
506.5	1.463
507	1.57825
507.5	1.68661
508	1.79507
508.5	1.91163
509	2.03601
509.5	2.17586
510	2.34916
510.5	2.54479
511	2.77231
511.5	3.02062
512	3.28181
512.5	3.55984
513	3.8537
513.5	4.15153
514	4.46026
514.5	4.79274
515	5.14603
515.5	5.5216
516	5.93405
516.5	6.37399
517	6.82828
517.5	7.29644
518	7.77896
518.5	8.26123
519	8.743
519.5	9.20893
520	9.65852
520.5	10.0836
521	10.4966
521.5	10.9006
522	11.317
522.5	11.7391
523	12.1729
523.5	12.6262
524	13.0894
524.5	13.5759
525	14.0688
525.5	14.5513
526	15.0417
526.5	15.5213
527	15.9978
527.5	16.4779
528	16.9572
528.5	17.437
529	17.9153
529.5	18.3891
530	18.8598
530.5	19.3131
531	19.7525
531.5	20.1615
532	20.5212
532.5	20.8364
533	21.1211
533.5	21.3664
534	21.5779
534.5	21.747
535	21.8626
535.5	21.9463
536	21.9985
536.5	22.0366
537	22.0802
537.5	22.0965
538	22.0839
538.5	22.051
539	22.0069
539.5	21.9554
540	21.9002
540.5	21.8438
541	21.7571
541.5	21.6564
542	21.537
542.5	21.4056
543	21.2612
543.5	21.1062
544	20.9513
544.5	20.7814
545	20.5977
545.5	20.417
546	20.2254
546.5	19.9979
547	19.7954
547.5	19.5332
548	19.2393
548.5	18.909
549	18.5387
549.5	18.1497
550	17.77
550.5	17.4041
551	17.0322
551.5	16.6651
552	16.313
552.5	15.9627
553	15.6243
553.5	15.3009
554	14.9774
554.5	14.6369
555	14.2837
555.5	13.9237
556	13.5484
556.5	13.1649
557	12.7898
557.5	12.4076
558	12.0107
558.5	11.6297
559	11.2608
559.5	10.9046
560	10.6035
560.5	10.3272
561	10.0524
561.5	9.78924
562	9.51345
562.5	9.22428
563	8.94403
563.5	8.69151
564	8.43775
564.5	8.20874
565	7.99459
565.5	7.78861
566	7.5908
566.5	7.40042
567	7.20806
567.5	7.0199
568	6.84586
568.5	6.6733
569	6.51758
569.5	6.41038
570	6.27372
570.5	6.12518
571	5.98208
571.5	5.83007
572	5.67113
572.5	5.54115
573	5.42554
573.5	5.30373
574	5.18094
574.5	5.05245
575	4.92222
575.5	4.7972
576	4.6796
576.5	4.58305
577	4.49863
577.5	4.42485
578	4.35925
578.5	4.29364
579	4.22457
579.5	4.12603
580	4.01685
580.5	3.91139
581	3.79775
581.5	3.66307
582	3.56231
582.5	3.43952
583	3.3286
583.5	3.23973
584	3.13624
584.5	3.02112
585	2.92061
585.5	2.81093
586	2.71908
586.5	2.67477
587	2.63268
587.5	2.58713
588	2.57376
588.5	2.54553
589	2.53464
589.5	2.54083
590	2.5084
590.5	2.44059
591	2.37124
591.5	2.29658
592	2.19688
592.5	2.1874
593	2.13699
593.5	2.09748
594	2.05136
594.5	1.99862
595	1.93507
595.5	1.9042
596	1.8685
596.5	1.82911
597	1.78772
597.5	1.74914
598	1.69775
598.5	1.66081
599	1.63177
599.5	1.6107
600	1.59038
600.5	1.56718
601	1.53918
601.5	1.49001
602	1.44849
602.5	1.42475
603	1.39918
603.5	1.39343
604	1.38457
604.5	1.3795
605	1.36053
605.5	1.33402
606	1.30854
606.5	1.28584
607	1.26504
607.5	1.24729
608	1.2262
608.5	1.21365
609	1.22276
609.5	1.23883
610	1.24979
610.5	1.24831
611	1.24459
611.5	1.20293
612	1.1646
612.5	1.13497
613	1.12499
613.5	1.11692
614	1.10172
614.5	1.06954
615	1.05325
615.5	1.02784
616	0.96964
616.5	0.968155
617	0.965407
617.5	0.937679
618	0.926736
618.5	0.92884
619	0.891407
619.5	0.869076
620	0.879375
620.5	0.902672
621	0.912946
621.5	0.907995
622	0.888585
622.5	0.827781
623	0.743978
623.5	0.704515
624	0.663344
624.5	0.618979
625	0.595633
625.5	0.583874
626	0.584418
626.5	0.619598
627	0.665226
627.5	0.70152
628	0.72239
628.5	0.720806
629	0.733556
629.5	0.763561
630	0.747939
630.5	0.733234
631	0.689562
631.5	0.600807
632	0.517301
632.5	0.464445
633	0.441916
633.5	0.438475
634	0.419288
634.5	0.435727
635	0.48888
635.5	0.512499
636	0.524407
636.5	0.529581
637	0.488138
637.5	0.414485
638	0.360514
638.5	0.369031
639	0.379379
639.5	0.379949
640	0.385841
640.5	0.392921
641	0.35685
641.5	0.311049
642	0.281019
642.5	0.254405
643	0.238043
643.5	0.324369
644	0.423422
644.5	0.515148
645	0.602689
645.5	0.64282
646	0.629278
646.5	0.565157
647	0.534854
647.5	0.539855
648	0.542455
648.5	0.600288
649	0.606526
649.5	0.525991
650	0.47561
650.5	0.388193
651	0.314317
651.5	0.340337
652	0.353805
652.5	0.389109
653	0.449615
653.5	0.486652
654	0.505963
654.5	0.480859
655	0.425799
655.5	0.341426
656	0.281811
656.5	0.2419
657	0.216242
657.5	0.167777
658	0.154856
658.5	0.142988
659	0.135169
659.5	0.123761
660	0.0765294
660.5	0.0666439
661	0.07137
661.5	0.0441743
662	0.0983306
662.5	0.172493
663	0.181304
663.5	0.160867
664	0.180599
664.5	0.14989
665	0.130441
665.5	0.146043
666	0.153118
666.5	0.135355
667	0.117718
667.5	0.0884995
668	0.0913912
668.5	0.0953795
669	0.0903835
