# Supplementary material for: A photoconversion model for full spectral programming and multiplexing of optogenetic systems
Source: Mol Syst Biol. 2017 Apr 24;13(4):926. doi: 10.15252/msb.20167456 (PMC5408778; doi:10.15252/msb.20167456)
Supplement: Supplementary file 11 — Dataset EV3 [file MSB-13-926-s011.zip › dataset_ev3_led_data/led_calibration_data/EO_01/Tori_c1/processed/11.xls]

## Sheet: led
wl	flux	name	peak	centroid	fwhm	Total Flux	inten
530.5	0.32116	11	572.5	572.624	14.4477	4.12069	23.3183
531	0.326062
531.5	0.327712
532	0.345718
532.5	0.372583
533	0.401583
533.5	0.436674
534	0.470892
534.5	0.499164
535	0.530566
535.5	0.563667
536	0.592133
536.5	0.640693
537	0.677289
537.5	0.717549
538	0.769434
538.5	0.799186
539	0.833598
539.5	0.886089
540	0.924043
540.5	0.979811
541	1.05111
541.5	1.13626
542	1.22154
542.5	1.29922
543	1.37766
543.5	1.45672
544	1.54455
544.5	1.64863
545	1.75888
545.5	1.87575
546	2.01124
546.5	2.15034
547	2.31044
547.5	2.47822
548	2.6265
548.5	2.7624
549	2.89757
549.5	3.03517
550	3.19801
550.5	3.42661
551	3.6654
551.5	3.90808
552	4.2056
552.5	4.51283
553	4.81036
553.5	5.15447
554	5.51169
554.5	5.88056
555	6.27953
555.5	6.71368
556	7.19539
556.5	7.72783
557	8.3071
557.5	8.92956
558	9.61076
558.5	10.3475
559	11.1539
559.5	12.014
560	12.9325
560.5	13.9066
561	14.9235
561.5	16.0167
562	17.2017
562.5	18.4619
563	19.8212
563.5	21.3076
564	22.8983
564.5	24.6124
565	26.4446
565.5	28.3909
566	30.3978
566.5	32.4508
567	34.5767
567.5	36.7414
568	38.9376
568.5	41.1533
569	43.381
569.5	45.5457
570	47.5769
570.5	49.4189
571	51.0205
571.5	52.2873
572	53.1464
572.5	53.5638
573	53.4643
573.5	52.8163
574	51.6952
574.5	50.1396
575	48.2225
575.5	45.9947
576	43.5873
576.5	41.0489
577	38.479
577.5	35.9478
578	33.5113
578.5	31.1865
579	28.9903
579.5	26.9129
580	25.0079
580.5	23.2417
581	21.6925
581.5	20.2769
582	19.0157
582.5	17.829
583	16.7365
583.5	15.7134
584	14.7584
584.5	13.8564
585	13.0085
585.5	12.1887
586	11.3937
586.5	10.6431
587	9.93498
587.5	9.26737
588	8.63423
588.5	8.04088
589	7.4866
589.5	6.97601
590	6.49599
590.5	6.04801
591	5.64371
591.5	5.2581
592	4.88753
592.5	4.56428
593	4.24322
593.5	3.94303
594	3.66759
594.5	3.42321
595	3.20941
595.5	3.04002
596	2.90145
596.5	2.76191
597	2.63014
597.5	2.49303
598	2.34747
598.5	2.16828
599	2.03031
599.5	1.88857
600	1.77259
600.5	1.68763
601	1.62667
601.5	1.55146
602	1.48048
602.5	1.39928
603	1.30182
603.5	1.22028
604	1.1261
604.5	1.04985
605	0.9752
605.5	0.928169
606	0.867354
606.5	0.832797
607	0.829521
607.5	0.812654
608	0.785377
608.5	0.792342
609	0.787173
609.5	0.755747
610	0.753465
610.5	0.76225
611	0.75298
611.5	0.780257
612	0.773656
612.5	0.775889
613	0.756086
613.5	0.719539
614	0.661976
614.5	0.607058
615	0.547456
615.5	0.507633
616	0.465456
616.5	0.434805
617	0.416435
