# Supplementary material for: A photoconversion model for full spectral programming and multiplexing of optogenetic systems
Source: Mol Syst Biol. 2017 Apr 24;13(4):926. doi: 10.15252/msb.20167456 (PMC5408778; doi:10.15252/msb.20167456)
Supplement: Supplementary file 11 — Dataset EV3 [file MSB-13-926-s011.zip › dataset_ev3_led_data/led_calibration_data/EO_01/Tori_c1/processed/12.xls]

## Sheet: led
wl	flux	name	peak	centroid	fwhm	Total Flux	inten
546.5	0.196497	12	594.5	593.722	15.1905	4.1073	23.2425
547	0.221496
547.5	0.251236
548	0.277896
548.5	0.298445
549	0.309717
549.5	0.317459
550	0.332433
550.5	0.359361
551	0.364766
551.5	0.361625
552	0.376598
552.5	0.381954
553	0.390671
553.5	0.409637
554	0.427264
554.5	0.436565
555	0.437563
555.5	0.440411
556	0.452147
556.5	0.463224
557	0.477492
557.5	0.500719
558	0.544641
558.5	0.595039
559	0.648139
559.5	0.715872
560	0.789278
560.5	0.860128
561	0.932974
561.5	1.00056
562	1.0623
562.5	1.10472
563	1.15818
563.5	1.2208
564	1.29031
564.5	1.37631
565	1.49634
565.5	1.61542
566	1.74731
566.5	1.88567
567	2.02184
567.5	2.15977
568	2.28929
568.5	2.41424
569	2.54937
569.5	2.70178
570	2.85224
570.5	3.03947
571	3.25616
571.5	3.48648
572	3.73457
572.5	4.02771
573	4.33132
573.5	4.6376
574	4.96945
574.5	5.31858
575	5.69085
575.5	6.11716
576	6.57951
576.5	7.09055
577	7.62253
577.5	8.1701
578	8.73153
578.5	9.31391
579	9.9165
579.5	10.5551
580	11.2568
580.5	12.022
581	12.8588
581.5	13.748
582	14.689
582.5	15.6677
583	16.712
583.5	17.8392
584	19.051
584.5	20.3389
585	21.6931
585.5	23.1111
586	24.5904
586.5	26.1656
587	27.8334
587.5	29.6326
588	31.5
588.5	33.4527
589	35.4856
589.5	37.5429
590	39.5832
590.5	41.5918
591	43.5347
591.5	45.3753
592	47.104
592.5	48.6987
593	50.0402
593.5	51.1139
594	51.82
594.5	52.0927
595	51.9612
595.5	51.4353
596	50.5101
596.5	49.2246
597	47.5885
597.5	45.6505
598	43.4154
598.5	40.971
599	38.4511
599.5	35.9336
600	33.4429
600.5	31.074
601	28.8194
601.5	26.6623
602	24.6439
602.5	22.7717
603	21.046
603.5	19.4856
604	18.0895
604.5	16.8123
605	15.6373
605.5	14.5027
606	13.449
606.5	12.4924
607	11.5701
607.5	10.7238
608	9.93476
608.5	9.1856
609	8.50608
609.5	7.88158
610	7.33061
610.5	6.83418
611	6.34797
611.5	5.90388
612	5.48146
612.5	5.06075
613	4.67096
613.5	4.31744
614	3.97634
614.5	3.66445
615	3.40175
615.5	3.16193
616	2.9136
616.5	2.69788
617	2.53378
617.5	2.36623
618	2.22845
618.5	2.11263
619	1.99394
619.5	1.85168
620	1.70626
620.5	1.55514
621	1.42992
621.5	1.33394
622	1.27777
622.5	1.23103
623	1.19519
623.5	1.18742
624	1.19375
624.5	1.1435
625	1.10245
625.5	1.04753
626	0.960681
626.5	0.897695
627	0.89565
627.5	0.877317
628	0.854577
628.5	0.840115
629	0.79724
629.5	0.774329
630	0.753001
630.5	0.732428
631	0.708495
631.5	0.71597
632	0.715872
632.5	0.716457
633	0.694642
633.5	0.640957
634	0.537775
634.5	0.434568
635	0.359701
635.5	0.288
636	0.242264
636.5	0.230646
637	0.238894
637.5	0.23665
638	0.245003
638.5	0.232571
639	0.196575
