# Supplementary material for: A photoconversion model for full spectral programming and multiplexing of optogenetic systems
Source: Mol Syst Biol. 2017 Apr 24;13(4):926. doi: 10.15252/msb.20167456 (PMC5408778; doi:10.15252/msb.20167456)
Supplement: Supplementary file 11 — Dataset EV3 [file MSB-13-926-s011.zip › dataset_ev3_led_data/led_calibration_data/EO_01/Tori_c1/processed/13.xls]

## Sheet: led
wl	flux	name	peak	centroid	fwhm	Total Flux	inten
555.5	0.118488	13	612.5	611.035	17.5619	4.09343	23.164
556	0.119184
556.5	0.114173
557	0.109539
557.5	0.114745
558	0.127658
558.5	0.136981
559	0.137137
559.5	0.143134
560	0.162976
560.5	0.179217
561	0.191534
561.5	0.208263
562	0.230846
562.5	0.22885
563	0.237256
563.5	0.259709
564	0.279008
564.5	0.264424
565	0.277078
565.5	0.289855
566	0.307273
566.5	0.330237
567	0.364609
567.5	0.407922
568	0.433695
568.5	0.463279
569	0.518881
569.5	0.540623
570	0.561021
570.5	0.582886
571	0.6144
571.5	0.654391
572	0.688787
572.5	0.735008
573	0.787922
573.5	0.812815
574	0.859011
574.5	0.917544
575	0.975784
575.5	1.04047
576	1.11699
576.5	1.18891
577	1.26735
577.5	1.35407
578	1.43657
578.5	1.5211
579	1.62754
579.5	1.72858
580	1.83626
580.5	1.95386
581	2.08835
581.5	2.18147
582	2.27499
582.5	2.36721
583	2.47006
583.5	2.59025
584	2.73854
584.5	2.88951
585	3.04537
585.5	3.2088
586	3.37272
586.5	3.55594
587	3.73794
587.5	3.92703
588	4.12564
588.5	4.32352
589	4.5446
589.5	4.79012
590	5.04589
590.5	5.32341
591	5.64319
591.5	5.99229
592	6.36582
592.5	6.79626
593	7.23453
593.5	7.6982
594	8.20169
594.5	8.71226
595	9.2436
595.5	9.82526
596	10.4267
596.5	11.0692
597	11.775
597.5	12.5306
598	13.3118
598.5	14.1163
599	14.9984
599.5	15.9001
600	16.794
600.5	17.7248
601	18.6924
601.5	19.6359
602	20.6558
602.5	21.7766
603	22.9531
603.5	24.1807
604	25.4823
604.5	26.8357
605	28.2502
605.5	29.7404
606	31.3307
606.5	32.9797
607	34.6604
607.5	36.285
608	37.8412
608.5	39.2776
609	40.5601
609.5	41.7328
610	42.7857
610.5	43.7482
611	44.5715
611.5	45.1944
612	45.5535
612.5	45.6415
613	45.4216
613.5	44.955
614	44.1977
614.5	43.1741
615	41.9404
615.5	40.4917
616	38.8257
616.5	37.0325
617	35.1515
617.5	33.2167
618	31.2941
618.5	29.4619
619	27.7176
619.5	26.0369
620	24.4113
620.5	22.8376
621	21.3423
621.5	19.9561
622	18.6345
622.5	17.4038
623	16.2612
623.5	15.1814
624	14.0936
624.5	13.0995
625	12.1446
625.5	11.2326
626	10.3674
626.5	9.57413
627	8.84931
627.5	8.17774
628	7.56628
628.5	7.02663
629	6.51557
629.5	6.03162
630	5.56746
630.5	5.11894
631	4.69753
631.5	4.33207
632	3.99641
632.5	3.69861
633	3.4294
633.5	3.18022
634	2.97013
634.5	2.79741
635	2.64522
635.5	2.51232
636	2.38727
636.5	2.25425
637	2.14522
637.5	2.04237
638	1.96977
638.5	1.87505
639	1.74619
639.5	1.6164
640	1.50295
640.5	1.40325
641	1.3391
641.5	1.30008
642	1.27094
642.5	1.25599
643	1.25921
643.5	1.2674
644	1.27568
644.5	1.23276
645	1.1487
645.5	1.0381
646	0.941119
646.5	0.882561
647	0.840445
647.5	0.799843
648	0.78863
648.5	0.743876
649	0.694259
649.5	0.652143
650	0.685245
650.5	0.645474
651	0.637632
651.5	0.597714
652	0.547414
652.5	0.492472
653	0.462009
653.5	0.471243
654	0.507301
654.5	0.519516
655	0.52555
655.5	0.526136
656	0.513384
656.5	0.472636
657	0.461716
657.5	0.449232
658	0.394804
658.5	0.382858
659	0.403549
659.5	0.396734
660	0.398493
660.5	0.415593
661	0.425585
661.5	0.426318
662	0.448524
662.5	0.475714
663	0.496161
