# Supplementary material for: A photoconversion model for full spectral programming and multiplexing of optogenetic systems
Source: Mol Syst Biol. 2017 Apr 24;13(4):926. doi: 10.15252/msb.20167456 (PMC5408778; doi:10.15252/msb.20167456)
Supplement: Supplementary file 11 — Dataset EV3 [file MSB-13-926-s011.zip › dataset_ev3_led_data/led_calibration_data/EO_01/Tori_c1/processed/14.xls]

## Sheet: led
wl	flux	name	peak	centroid	fwhm	Total Flux	inten
590	0.425127	14	635	635.952	16.8815	4.05996	22.9747
590.5	0.471359
591	0.524069
591.5	0.551311
592	0.56301
592.5	0.609809
593	0.631878
593.5	0.652248
594	0.67476
594.5	0.683751
595	0.703972
595.5	0.758505
596	0.817964
596.5	0.877915
597	0.951881
597.5	1.02696
598	1.08439
598.5	1.14334
599	1.21198
599.5	1.27309
600	1.33339
600.5	1.40868
601	1.51292
601.5	1.6062
602	1.6944
602.5	1.80891
603	1.92162
603.5	2.0497
604	2.18007
604.5	2.34576
605	2.48894
605.5	2.6584
606	2.81653
606.5	2.99806
607	3.14855
607.5	3.26481
608	3.33969
608.5	3.40619
609	3.47466
609.5	3.56358
610	3.70201
610.5	3.88871
611	4.09093
611.5	4.30645
612	4.54537
612.5	4.75276
613	4.95768
613.5	5.20621
614	5.47074
614.5	5.74045
615	6.06632
615.5	6.40105
616	6.69194
616.5	7.00105
617	7.32199
617.5	7.6449
618	7.98727
618.5	8.38481
619	8.79886
619.5	9.21561
620	9.65921
620.5	10.1267
621	10.6321
621.5	11.1905
622	11.8122
622.5	12.507
623	13.2602
623.5	14.1164
624	15.0492
624.5	16.0447
625	17.092
625.5	18.1985
626	19.3463
626.5	20.5628
627	21.8549
627.5	23.2177
628	24.6702
628.5	26.2293
629	27.887
629.5	29.6333
630	31.4511
630.5	33.3033
631	35.1457
631.5	36.9215
632	38.5693
632.5	40.0546
633	41.3748
633.5	42.498
634	43.3551
634.5	43.9413
635	44.227
635.5	44.1039
636	43.6211
636.5	42.8797
637	41.8551
637.5	40.663
638	39.3206
638.5	37.8427
639	36.2294
639.5	34.5348
640	32.855
640.5	31.2491
641	29.722
641.5	28.2909
642	26.9338
642.5	25.6259
643	24.3776
643.5	23.2017
644	22.0596
644.5	21.0069
645	19.9862
645.5	18.9839
646	18.0307
646.5	17.1007
647	16.1901
647.5	15.3551
648	14.5836
648.5	13.8836
649	13.2014
649.5	12.5334
650	11.9388
650.5	11.421
651	10.9336
651.5	10.4565
652	9.9868
652.5	9.50551
653	9.00772
653.5	8.5257
654	8.09417
654.5	7.68234
655	7.25992
655.5	6.87642
656	6.48775
656.5	6.08774
657	5.7306
657.5	5.39463
658	5.07419
658.5	4.81286
659	4.5594
659.5	4.33132
660	4.07689
660.5	3.87073
661	3.70841
661.5	3.50127
662	3.32737
662.5	3.16087
663	2.97712
663.5	2.78229
664	2.63894
664.5	2.51899
665	2.41052
665.5	2.31941
666	2.23926
666.5	2.16406
667	2.10527
667.5	2.0632
668	2.02514
668.5	1.97113
669	1.89083
669.5	1.79036
670	1.6681
670.5	1.57859
671	1.48457
671.5	1.42336
672	1.36277
672.5	1.34122
673	1.36435
673.5	1.40504
674	1.44194
674.5	1.51644
675	1.5392
675.5	1.51046
676	1.45974
676.5	1.39329
677	1.25546
677.5	1.15011
678	1.00008
678.5	0.918285
679	0.840649
679.5	0.771436
680	0.730943
680.5	0.709367
681	0.694982
681.5	0.665204
682	0.606164
682.5	0.546557
683	0.459758
683.5	0.371211
684	0.311998
684.5	0.287096
685	0.303082
685.5	0.377073
686	0.435645
686.5	0.509734
687	0.578035
687.5	0.604316
688	0.602001
688.5	0.596976
