# Supplementary material for: A photoconversion model for full spectral programming and multiplexing of optogenetic systems
Source: Mol Syst Biol. 2017 Apr 24;13(4):926. doi: 10.15252/msb.20167456 (PMC5408778; doi:10.15252/msb.20167456)
Supplement: Supplementary file 11 — Dataset EV3 [file MSB-13-926-s011.zip › dataset_ev3_led_data/led_calibration_data/EO_01/Tori_c1/processed/15.xls]

## Sheet: led
wl	flux	name	peak	centroid	fwhm	Total Flux	inten
586	0.0420356	15	655	655.099	22.9132	4.11865	23.3068
586.5	0.0569191
587	0.0715646
587.5	0.0997146
588	0.135251
588.5	0.147776
589	0.170709
589.5	0.200143
590	0.182069
590.5	0.154667
591	0.139087
591.5	0.101378
592	0.0683937
592.5	0.0889198
593	0.0723853
593.5	0.0884488
594	0.103658
594.5	0.123315
595	0.138907
595.5	0.173659
596	0.191397
596.5	0.208743
597	0.228781
597.5	0.23928
598	0.25081
598.5	0.260182
599	0.256273
599.5	0.278028
600	0.291187
600.5	0.316608
601	0.359195
601.5	0.379372
602	0.3978
602.5	0.427834
603	0.426134
603.5	0.428708
604	0.44347
604.5	0.462093
605	0.525851
605.5	0.606849
606	0.667475
606.5	0.722518
607	0.724581
607.5	0.694839
608	0.663396
608.5	0.636082
609	0.615759
609.5	0.592985
610	0.582496
610.5	0.595947
611	0.626078
611.5	0.680174
612	0.758864
612.5	0.836438
613	0.922704
613.5	0.98083
614	1.02956
614.5	1.06707
615	1.08684
615.5	1.10808
616	1.12811
616.5	1.17264
617	1.21625
617.5	1.26274
618	1.30492
618.5	1.39138
619	1.44244
619.5	1.49712
620	1.5534
620.5	1.61332
621	1.69213
621.5	1.81584
622	1.97208
622.5	2.14769
623	2.34552
623.5	2.53432
624	2.72249
624.5	2.86793
625	3.0204
625.5	3.18065
626	3.32487
626.5	3.44991
627	3.59025
627.5	3.70534
628	3.80416
628.5	3.9644
629	4.16034
629.5	4.41843
630	4.68624
630.5	4.96619
631	5.23715
631.5	5.52025
632	5.76766
632.5	6.05149
633	6.34965
633.5	6.6563
634	6.97752
634.5	7.32448
635	7.70009
635.5	8.07108
636	8.45422
636.5	8.8762
637	9.31008
637.5	9.7714
638	10.2815
638.5	10.8579
639	11.4467
639.5	12.0284
640	12.6163
640.5	13.2274
641	13.8494
641.5	14.5229
642	15.2858
642.5	16.1339
643	16.9519
643.5	17.799
644	18.6881
644.5	19.6491
645	20.6279
645.5	21.668
646	22.7052
646.5	23.6784
647	24.5906
647.5	25.4938
648	26.3945
648.5	27.3366
649	28.2981
649.5	29.2838
650	30.2745
650.5	31.2335
651	32.0663
651.5	32.7923
652	33.392
652.5	33.8873
653	34.2976
653.5	34.6472
654	34.9095
654.5	35.0843
655	35.1595
655.5	35.1377
656	35.0139
656.5	34.8002
657	34.4409
657.5	34.0257
658	33.4527
658.5	32.8068
659	32.0882
659.5	31.2019
660	30.2065
660.5	29.228
661	28.2107
661.5	27.1982
662	26.2367
662.5	25.2728
663	24.2786
663.5	23.2304
664	22.1687
664.5	21.0906
665	20.0512
665.5	19.038
666	18.0921
666.5	17.1894
667	16.3296
667.5	15.4961
668	14.6851
668.5	13.9106
669	13.2218
669.5	12.5801
670	11.9435
670.5	11.3425
671	10.8091
671.5	10.2805
672	9.77091
672.5	9.31372
673	8.85799
673.5	8.38478
674	7.91157
674.5	7.50391
675	7.09698
675.5	6.66674
676	6.29672
676.5	5.94612
677	5.57124
677.5	5.28692
678	5.05456
678.5	4.83969
679	4.62384
679.5	4.37303
680	4.17442
680.5	3.96853
681	3.75632
681.5	3.56403
682	3.35571
682.5	3.13938
683	2.9381
683.5	2.74531
684	2.60109
684.5	2.47872
685	2.36958
685.5	2.21941
686	2.05601
686.5	1.91113
687	1.76635
687.5	1.64823
688	1.6063
688.5	1.54135
689	1.48065
689.5	1.45043
690	1.37516
690.5	1.33306
691	1.34641
691.5	1.34627
692	1.34661
692.5	1.34879
693	1.24589
693.5	1.12855
694	1.01402
694.5	0.928362
695	0.865501
695.5	0.853556
696	0.880069
696.5	0.902989
697	0.920034
697.5	0.973692
698	1.02111
698.5	1.03949
699	1.03791
699.5	1.00441
700	0.985273
700.5	0.889465
701	0.769936
701.5	0.686462
702	0.619329
702.5	0.545421
703	0.523691
703.5	0.501644
704	0.465443
704.5	0.436793
705	0.385344
705.5	0.370509
706	0.361137
706.5	0.374394
707	0.362497
707.5	0.440727
708	0.478797
708.5	0.616318
709	0.675828
709.5	0.743544
710	0.771539
710.5	0.763939
711	0.74063
711.5	0.745438
712	0.755757
712.5	0.76928
713	0.742014
713.5	0.673982
714	0.597161
714.5	0.51325
715	0.530999
715.5	0.539861
716	0.560596
716.5	0.592621
717	0.571133
717.5	0.490282
718	0.459131
718.5	0.460636
719	0.497396
719.5	0.584026
720	0.696295
720.5	0.747113
721	0.758889
721.5	0.772267
722	0.708751
722.5	0.590703
723	0.557731
723.5	0.495914
