# Supplementary material for: A photoconversion model for full spectral programming and multiplexing of optogenetic systems
Source: Mol Syst Biol. 2017 Apr 24;13(4):926. doi: 10.15252/msb.20167456 (PMC5408778; doi:10.15252/msb.20167456)
Supplement: Supplementary file 11 — Dataset EV3 [file MSB-13-926-s011.zip › dataset_ev3_led_data/led_calibration_data/EO_01/Tori_c1/processed/16.xls]

## Sheet: led
wl	flux	name	peak	centroid	fwhm	Total Flux	inten
605	0.000125154	16	677	677.448	24.4497	4.10807	23.2469
605.5	0.0147631
606	0.032127
606.5	0.0466302
607	0.0621314
607.5	0.0666445
608	0.0863594
608.5	0.107968
609	0.112581
609.5	0.103767
610	0.102433
610.5	0.120602
611	0.148403
611.5	0.157488
612	0.153488
612.5	0.142133
613	0.105673
613.5	0.0826593
614	0.0829271
614.5	0.0778809
615	0.0845386
615.5	0.109424
616	0.118674
616.5	0.145553
617	0.172173
617.5	0.183984
618	0.202626
618.5	0.246199
619	0.256374
619.5	0.262094
620	0.267206
620.5	0.249753
621	0.233835
621.5	0.256495
622	0.294396
622.5	0.319201
623	0.344566
623.5	0.367302
624	0.378645
624.5	0.373923
625	0.411702
625.5	0.446147
626	0.469272
626.5	0.486263
627	0.508463
627.5	0.515035
628	0.52616
628.5	0.571096
629	0.618831
629.5	0.675573
630	0.730173
630.5	0.759311
631	0.770655
631.5	0.790445
632	0.805123
632.5	0.826496
633	0.852299
633.5	0.864348
634	0.863861
634.5	0.868998
635	0.886889
635.5	0.914493
636	0.95478
636.5	1.00804
637	1.08148
637.5	1.21176
638	1.30521
638.5	1.41144
639	1.49805
639.5	1.54238
640	1.58982
640.5	1.6778
641	1.7916
641.5	1.93286
642	2.06141
642.5	2.18127
643	2.26423
643.5	2.27713
644	2.32866
644.5	2.39222
645	2.50653
645.5	2.6667
646	2.86217
646.5	3.04109
647	3.24118
647.5	3.42765
648	3.61557
648.5	3.83246
649	4.02111
649.5	4.1696
650	4.35022
650.5	4.51697
651	4.65474
651.5	4.858
652	5.07295
652.5	5.29105
653	5.51525
653.5	5.76646
654	5.99357
654.5	6.23505
655	6.5386
655.5	6.90081
656	7.27763
656.5	7.72066
657	8.2007
657.5	8.54295
658	8.89883
658.5	9.31509
659	9.72209
659.5	10.1564
660	10.6038
660.5	11.058
661	11.5714
661.5	12.0711
662	12.6456
662.5	13.3026
663	13.9513
663.5	14.5945
664	15.3133
664.5	16.0633
665	16.8634
665.5	17.6672
666	18.4973
666.5	19.3446
667	20.2192
667.5	21.0958
668	21.9892
668.5	22.8667
669	23.7567
669.5	24.615
670	25.5303
670.5	26.3847
671	27.3292
671.5	28.1763
672	29.0283
672.5	29.7975
673	30.557
673.5	31.2166
674	31.8033
674.5	32.295
675	32.6869
675.5	32.9522
676	33.1178
676.5	33.2468
677	33.2809
677.5	33.1762
678	33.0618
678.5	32.7551
679	32.3315
679.5	31.8641
680	31.3164
680.5	30.6884
681	30.0604
681.5	29.3788
682	28.6777
682.5	27.9864
683	27.2586
683.5	26.4967
684	25.6958
684.5	24.8365
685	23.9008
685.5	22.9848
686	22.1216
686.5	21.2567
687	20.4145
687.5	19.5756
688	18.7782
688.5	17.9369
689	17.1071
689.5	16.3554
690	15.5616
690.5	14.7154
691	13.9462
691.5	13.1936
692	12.5599
692.5	12.0039
693	11.457
693.5	10.9409
694	10.3898
694.5	9.78197
695	9.1851
695.5	8.64908
696	8.15785
696.5	7.6934
697	7.28348
697.5	6.93733
698	6.57828
698.5	6.23286
699	5.90302
699.5	5.56539
700	5.256
700.5	4.96827
701	4.68663
701.5	4.42714
702	4.21829
702.5	4.02939
703	3.88212
703.5	3.68324
704	3.48363
704.5	3.31786
705	3.10268
705.5	2.91548
706	2.79377
706.5	2.65989
707	2.53818
707.5	2.45785
708	2.40042
708.5	2.35607
709	2.33645
709.5	2.30305
710	2.19802
710.5	2.07258
711	1.91231
711.5	1.71431
712	1.56163
712.5	1.4529
713	1.37843
713.5	1.34764
714	1.36716
714.5	1.41142
715	1.52025
715.5	1.54391
716	1.55932
716.5	1.52544
717	1.45723
717.5	1.37566
718	1.31361
718.5	1.23693
719	1.19409
719.5	1.18988
720	1.22118
720.5	1.29453
721	1.33715
721.5	1.31142
722	1.25731
722.5	1.14655
723	1.02026
723.5	0.93185
724	0.873915
724.5	0.840055
725	0.828078
725.5	0.705612
726	0.575331
726.5	0.461482
727	0.331275
727.5	0.258564
728	0.274752
728.5	0.334513
729	0.404132
729.5	0.450772
730	0.515352
730.5	0.654955
731	0.65218
731.5	0.605589
732	0.597167
732.5	0.518736
733	0.451818
733.5	0.477013
734	0.539597
734.5	0.614815
735	0.746117
735.5	0.823283
736	0.826983
736.5	0.884309
737	0.949741
737.5	0.907653
738	0.843536
738.5	0.904684
739	0.829904
739.5	0.812962
740	0.778128
740.5	0.820483
741	0.764666
741.5	0.736843
742	0.688037
742.5	0.655199
743	0.595536
743.5	0.540303
744	0.478327
744.5	0.396172
745	0.332614
745.5	0.308199
746	0.291402
746.5	0.373972
747	0.461653
747.5	0.532854
748	0.552279
748.5	0.554446
749	0.482952
749.5	0.45177
750	0.410558
750.5	0.390573
751	0.472071
751.5	0.529397
