# Supplementary material for: A photoconversion model for full spectral programming and multiplexing of optogenetic systems
Source: Mol Syst Biol. 2017 Apr 24;13(4):926. doi: 10.15252/msb.20167456 (PMC5408778; doi:10.15252/msb.20167456)
Supplement: Supplementary file 11 — Dataset EV3 [file MSB-13-926-s011.zip › dataset_ev3_led_data/led_calibration_data/EO_01/Tori_c1/processed/17.xls]

## Sheet: led
wl	flux	name	peak	centroid	fwhm	Total Flux	inten
631	0.153578	17	697	695.942	20.9686	3.94418	22.3195
631.5	0.183407
632	0.180633
632.5	0.178357
633	0.186257
633.5	0.220667
634	0.260308
634.5	0.31317
635	0.400895
635.5	0.44179
636	0.458042
636.5	0.446608
637	0.445746
637.5	0.397041
638	0.37658
638.5	0.354877
639	0.32496
639.5	0.280109
640	0.277295
640.5	0.298389
641	0.295119
641.5	0.297172
642	0.316466
642.5	0.310103
643	0.309773
643.5	0.374856
644	0.416994
644.5	0.431776
645	0.45538
645.5	0.484664
646	0.505479
646.5	0.525458
647	0.548657
647.5	0.539707
648	0.495895
648.5	0.442374
649	0.352089
649.5	0.296361
650	0.272148
650.5	0.298871
651	0.388522
651.5	0.481976
652	0.589806
652.5	0.703036
653	0.80473
653.5	0.894229
654	0.967401
654.5	1.01392
655	1.0514
655.5	1.09534
656	1.18471
656.5	1.3003
657	1.39892
657.5	1.48738
658	1.55784
658.5	1.5926
659	1.61603
659.5	1.69645
660	1.78661
660.5	1.92851
661	2.12805
661.5	2.29792
662	2.46044
662.5	2.58863
663	2.65201
663.5	2.6766
664	2.74759
664.5	2.80109
665	2.89262
665.5	3.02927
666	3.19458
666.5	3.37383
667	3.56576
667.5	3.79674
668	4.0561
668.5	4.27034
669	4.49878
669.5	4.73711
670	4.92447
670.5	5.09663
671	5.40493
671.5	5.72895
672	6.01088
672.5	6.34378
673	6.69341
673.5	7.02123
674	7.33968
674.5	7.59879
675	7.76993
675.5	7.90532
676	8.02956
676.5	8.21312
677	8.49252
677.5	8.84544
678	9.21409
678.5	9.63724
679	10.0954
679.5	10.5654
680	11.0713
680.5	11.6237
681	12.1546
681.5	12.6642
682	13.1936
682.5	13.7362
683	14.3203
683.5	14.9846
684	15.6948
684.5	16.4402
685	17.18
685.5	17.8894
686	18.6287
686.5	19.4329
687	20.3444
687.5	21.3269
688	22.3834
688.5	23.4807
689	24.5793
689.5	25.6251
690	26.6748
690.5	27.77
691	28.8501
691.5	29.9809
692	31.1801
692.5	32.2425
693	33.1729
693.5	34.0071
694	34.7297
694.5	35.3153
695	35.8554
695.5	36.2991
696	36.6084
696.5	36.7605
697	36.7707
697.5	36.6566
698	36.3396
698.5	35.8452
699	35.1658
699.5	34.3113
700	33.2744
700.5	32.2222
701	31.1446
701.5	30.0494
702	28.9566
702.5	27.8816
703	26.7635
703.5	25.5871
704	24.4104
704.5	23.2535
705	22.1019
705.5	20.9813
706	19.9542
706.5	18.9804
707	18.0017
707.5	17.034
708	16.1255
708.5	15.3188
709	14.5011
709.5	13.7293
710	13.0253
710.5	12.3024
711	11.5243
711.5	10.8182
712	10.1945
712.5	9.56498
713	8.99985
713.5	8.49074
714	8.03133
714.5	7.55012
715	7.22153
715.5	6.77758
716	6.36888
716.5	5.96423
717	5.60827
717.5	5.25357
718	4.97011
718.5	4.68944
719	4.37252
719.5	4.0305
720	3.73969
720.5	3.48564
721	3.25264
721.5	3.05387
722	2.90606
722.5	2.78562
723	2.73213
723.5	2.71539
724	2.74075
724.5	2.87183
725	2.92304
725.5	2.91113
726	2.83785
726.5	2.72376
727	2.55972
727.5	2.44071
728	2.3627
728.5	2.2856
729	2.17057
729.5	1.98338
730	1.82013
730.5	1.66783
731	1.55541
731.5	1.41036
732	1.33422
732.5	1.22203
733	1.15522
733.5	1.09998
734	1.05629
734.5	0.991943
735	0.984159
735.5	0.998332
736	1.08834
736.5	1.21387
737	1.36642
737.5	1.5748
738	1.78709
738.5	1.91784
739	1.95917
739.5	1.87182
740	1.71531
740.5	1.5637
741	1.46281
741.5	1.4956
742	1.53763
742.5	1.52927
743	1.50835
743.5	1.5247
744	1.52493
744.5	1.48008
745	1.34953
745.5	1.14878
746	0.939689
746.5	0.778996
747	0.659783
747.5	0.646117
748	0.655878
748.5	0.605779
749	0.594725
749.5	0.596575
750	0.621422
750.5	0.647942
751	0.699639
751.5	0.727021
752	0.722635
752.5	0.729379
753	0.714648
753.5	0.684553
754	0.668606
754.5	0.709603
755	0.691754
755.5	0.742791
756	0.761401
756.5	0.747
