# Supplementary material for: A photoconversion model for full spectral programming and multiplexing of optogenetic systems
Source: Mol Syst Biol. 2017 Apr 24;13(4):926. doi: 10.15252/msb.20167456 (PMC5408778; doi:10.15252/msb.20167456)
Supplement: Supplementary file 11 — Dataset EV3 [file MSB-13-926-s011.zip › dataset_ev3_led_data/led_calibration_data/EO_01/Tori_c1/processed/18.xls]

## Sheet: led
wl	flux	name	peak	centroid	fwhm	Total Flux	inten
645	0.236439	18	723	722.46	25.2807	4.02261	22.7633
645.5	0.200671
646	0.164443
646.5	0.137525
647	0.10535
647.5	0.0835378
648	0.10433
648.5	0.157274
649	0.196728
649.5	0.234169
650	0.290334
650.5	0.321085
651	0.316859
651.5	0.289613
652	0.27502
652.5	0.246338
653	0.202058
653.5	0.170382
654	0.138987
654.5	0.0855639
655	0.0403892
655.5	0.0064222
656	4.21791e-05
656.5	0.00284666
657	0.0378113
657.5	0.0593321
658	0.0799083
658.5	0.113618
659	0.127997
659.5	0.120307
660	0.117976
660.5	0.113583
661	0.127678
661.5	0.168254
662	0.193725
662.5	0.230706
663	0.265872
663.5	0.235186
664	0.2384
664.5	0.280316
665	0.247014
665.5	0.205307
666	0.182426
666.5	0.140391
667	0.114242
667.5	0.118866
668	0.147054
668.5	0.162235
669	0.155001
669.5	0.188875
670	0.23184
670.5	0.247394
671	0.278625
671.5	0.375627
672	0.369586
672.5	0.380126
673	0.390692
673.5	0.379306
674	0.368567
674.5	0.405582
675	0.427832
675.5	0.459751
676	0.52456
676.5	0.603986
677	0.688061
677.5	0.789512
678	0.919925
678.5	1.00477
679	1.04328
679.5	1.04189
680	1.04793
680.5	1.05021
681	1.06371
681.5	1.1194
682	1.18475
682.5	1.21687
683	1.23651
683.5	1.25861
684	1.27783
684.5	1.32705
685	1.35091
685.5	1.41199
686	1.48038
686.5	1.5443
687	1.66061
687.5	1.80443
688	1.92532
688.5	2.04713
689	2.16747
689.5	2.30306
690	2.46964
690.5	2.66643
691	2.90359
691.5	3.15293
692	3.39655
692.5	3.66155
693	3.85247
693.5	4.03445
694	4.24824
694.5	4.45457
695	4.68676
695.5	4.9796
696	5.28562
696.5	5.56455
697	5.80046
697.5	6.0232
698	6.20766
698.5	6.38764
699	6.63798
699.5	6.9527
700	7.31217
700.5	7.67586
701	8.05348
701.5	8.40151
702	8.75999
702.5	9.17141
703	9.63802
703.5	10.1089
704	10.6061
704.5	11.0926
705	11.5599
705.5	12.0158
706	12.48
706.5	12.9008
707	13.3612
707.5	13.8191
708	14.3273
708.5	14.8433
709	15.477
709.5	16.1087
710	16.8237
710.5	17.6013
711	18.3993
711.5	19.2405
712	20.0949
712.5	20.8762
713	21.6491
713.5	22.4262
714	23.1661
714.5	23.9287
715	24.7966
715.5	25.573
716	26.3734
716.5	27.2062
717	28.0365
717.5	28.8072
718	29.543
718.5	30.1595
719	30.6443
719.5	31.0246
720	31.3503
720.5	31.5989
721	31.7903
721.5	31.9693
722	32.1135
722.5	32.203
723	32.2278
723.5	32.1458
724	31.927
724.5	31.6063
725	31.2235
725.5	30.7238
726	30.1247
726.5	29.456
727	28.7127
727.5	27.9321
728	27.1466
728.5	26.3411
729	25.5282
729.5	24.6778
730	23.8547
730.5	23.0328
731	22.2363
731.5	21.3876
732	20.5603
732.5	19.7315
733	18.9385
733.5	18.1519
734	17.3813
734.5	16.5723
735	15.7664
735.5	14.9833
736	14.2562
736.5	13.5599
737	12.9225
737.5	12.2336
738	11.4923
738.5	10.7
739	9.96617
739.5	9.25693
740	8.70455
740.5	8.21482
741	7.79295
741.5	7.45113
742	7.05413
742.5	6.65414
743	6.29542
743.5	5.96429
744	5.69158
744.5	5.45815
745	5.29109
745.5	5.15959
746	5.09893
746.5	4.86724
747	4.68303
747.5	4.42275
748	4.21393
748.5	3.90219
749	3.76298
749.5	3.56634
750	3.35404
750.5	3.10594
751	2.94013
751.5	2.79097
752	2.64207
752.5	2.5031
753	2.34572
753.5	2.17816
754	2.03453
754.5	1.90585
755	1.78983
755.5	1.65957
756	1.55909
756.5	1.43094
757	1.29222
757.5	1.17717
758	1.13402
758.5	1.06565
759	1.09697
759.5	1.1148
760	1.11457
760.5	1.12452
761	1.10881
761.5	1.1194
762	1.15525
762.5	1.12367
763	1.08186
763.5	1.14771
764	1.10647
764.5	1.0788
765	1.11224
765.5	1.17175
766	1.14433
766.5	1.27929
767	1.34594
767.5	1.31385
768	1.24655
768.5	1.13682
769	1.03217
769.5	1.05046
770	1.03624
770.5	0.993087
771	1.00064
771.5	1.0092
772	0.904487
772.5	0.995274
773	1.01297
773.5	0.954728
774	0.915127
774.5	0.938495
775	0.922063
775.5	0.937377
776	0.926414
776.5	0.917166
777	0.881269
777.5	0.803235
778	0.767313
778.5	0.762614
779	0.757966
779.5	0.826255
780	0.968302
780.5	1.07619
781	1.09685
781.5	1.09946
782	1.06938
782.5	1.01501
783	1.02483
783.5	1.00855
784	0.98809
784.5	0.959825
785	0.9509
785.5	0.858771
786	0.794733
786.5	0.729676
787	0.629318
787.5	0.510614
788	0.435439
788.5	0.386963
789	0.355143
789.5	0.329885
790	0.310296
790.5	0.384303
791	0.408193
791.5	0.441977
792	0.527742
792.5	0.561029
793	0.704269
793.5	0.822053
794	0.810519
794.5	0.825037
