# Supplementary material for: A photoconversion model for full spectral programming and multiplexing of optogenetic systems
Source: Mol Syst Biol. 2017 Apr 24;13(4):926. doi: 10.15252/msb.20167456 (PMC5408778; doi:10.15252/msb.20167456)
Supplement: Supplementary file 11 — Dataset EV3 [file MSB-13-926-s011.zip › dataset_ev3_led_data/led_calibration_data/EO_01/Tori_c1/processed/19.xls]

## Sheet: led
wl	flux	name	peak	centroid	fwhm	Total Flux	inten
665.5	0.200707	19	740.5	740.156	26.5999	4.0459	22.8951
666	0.23219
666.5	0.253491
667	0.2379
667.5	0.196263
668	0.154734
668.5	0.114761
669	0.0983439
669.5	0.104956
670	0.151583
670.5	0.200079
671	0.266022
671.5	0.333127
672	0.388072
672.5	0.394696
673	0.402654
673.5	0.365629
674	0.330334
674.5	0.34027
675	0.347438
675.5	0.410316
676	0.473417
676.5	0.500951
677	0.478459
677.5	0.46667
678	0.38864
678.5	0.366618
679	0.349662
679.5	0.350725
680	0.33026
680.5	0.295311
681	0.276972
681.5	0.264712
682	0.298178
682.5	0.368027
683	0.462443
683.5	0.572554
684	0.658048
684.5	0.711535
685	0.78425
685.5	0.798561
686	0.817642
686.5	0.849946
687	0.847672
687.5	0.826886
688	0.816109
688.5	0.793692
689	0.767715
689.5	0.74159
690	0.729849
690.5	0.733582
691	0.763637
691.5	0.817098
692	0.930126
692.5	1.02049
693	1.0548
693.5	1.07766
694	1.07197
694.5	1.07496
695	1.1374
695.5	1.24598
696	1.37742
696.5	1.51771
697	1.6294
697.5	1.70647
698	1.74868
698.5	1.76445
699	1.75039
699.5	1.76146
700	1.7975
700.5	1.83677
701	1.88835
701.5	1.94473
702	2.00348
702.5	2.10116
703	2.22042
703.5	2.33651
704	2.46946
704.5	2.59472
705	2.69087
705.5	2.8189
706	2.93037
706.5	3.05519
707	3.17309
707.5	3.33745
708	3.47537
708.5	3.65184
709	3.80459
709.5	3.90914
710	4.03445
710.5	4.18473
711	4.33006
711.5	4.50876
712	4.72478
712.5	4.90224
713	5.0498
713.5	5.20032
714	5.36864
714.5	5.53671
715	5.83751
715.5	6.07281
716	6.34494
716.5	6.63189
717	6.90278
717.5	7.14674
718	7.40947
718.5	7.63909
719	7.85436
719.5	8.06791
720	8.32348
720.5	8.6228
721	8.95301
721.5	9.2894
722	9.6463
722.5	9.99727
723	10.4073
723.5	10.7872
724	11.1797
724.5	11.6063
725	12.0836
725.5	12.5267
726	13.0057
726.5	13.5636
727	14.1333
727.5	14.7018
728	15.3199
728.5	15.9312
729	16.4979
729.5	17.0652
730	17.6302
730.5	18.2459
731	18.8539
731.5	19.4893
732	20.1606
732.5	20.8613
733	21.5626
733.5	22.3349
734	23.1449
734.5	23.9321
735	24.7361
735.5	25.5122
736	26.2142
736.5	26.8741
737	27.4648
737.5	28.0209
738	28.535
738.5	28.9775
739	29.3704
739.5	29.7313
740	29.9735
740.5	30.06
741	30.0353
741.5	29.9019
742	29.6893
742.5	29.4322
743	29.1604
743.5	28.8465
744	28.5078
744.5	28.147
745	27.7491
745.5	27.3338
746	26.9433
746.5	26.5034
747	26.014
747.5	25.4653
748	24.8572
748.5	24.1845
749	23.4482
749.5	22.6684
750	21.8008
750.5	20.932
751	20.0951
751.5	19.2733
752	18.4935
752.5	17.7874
753	17.075
753.5	16.3271
754	15.5674
754.5	14.832
755	14.114
755.5	13.4583
756	12.8777
756.5	12.3325
757	11.8159
757.5	11.351
758	10.8688
758.5	10.3678
759	9.89692
759.5	9.46859
760	9.00293
760.5	8.5704
761	8.24192
761.5	7.95348
762	7.67097
762.5	7.41145
763	7.16231
763.5	6.89092
764	6.59976
764.5	6.30885
765	6.03302
765.5	5.85778
766	5.63879
766.5	5.39855
767	5.1148
767.5	4.79201
768	4.41113
768.5	4.09896
769	3.90271
769.5	3.81423
770	3.68125
770.5	3.50948
771	3.31965
771.5	3.12835
772	2.87847
772.5	2.77367
773	2.63303
773.5	2.50204
774	2.38266
774.5	2.23456
775	2.12133
775.5	2.04256
776	1.91055
776.5	1.77288
777	1.65904
777.5	1.57171
778	1.52305
778.5	1.51909
779	1.52265
779.5	1.50926
780	1.4576
780.5	1.39638
781	1.28797
781.5	1.19061
782	1.089
782.5	1.0218
783	0.974492
783.5	0.951679
784	0.926097
784.5	0.898885
785	0.859066
785.5	0.762401
786	0.704762
786.5	0.710323
787	0.693541
787.5	0.630514
788	0.616648
788.5	0.543785
789	0.418448
789.5	0.347487
790	0.288638
790.5	0.283422
791	0.312687
791.5	0.34331
792	0.466645
792.5	0.567216
793	0.63568
793.5	0.67231
794	0.647593
794.5	0.583973
795	0.494871
795.5	0.423243
796	0.341605
796.5	0.250179
797	0.197447
797.5	0.178722
798	0.182718
798.5	0.252527
799	0.4226
799.5	0.515386
800	0.560641
800.5	0.529177
801	0.540819
801.5	0.516522
802	0.559331
802.5	0.598754
803	0.766701
803.5	0.723744
804	0.645888
804.5	0.539929
805	0.432932
805.5	0.266022
806	0.208846
806.5	0.134111
807	0.0597567
807.5	0.0502088
808	0.0620282
808.5	0.0642452
809	0.199923
809.5	0.287278
810	0.375095
810.5	0.413134
811	0.429249
811.5	0.313725
812	0.251069
812.5	0.101673
813	0.0631281
813.5	0.0505079
814	0.0753874
814.5	0.14178
815	0.212778
815.5	0.283917
816	0.318075
816.5	0.299488
817	0.271311
817.5	0.219345
818	0.124983
818.5	0.0582021
819	0.0116226
819.5	0
820	0
820.5	0
821	0
821.5	0.0497565
822	0.0901406
822.5	0.13939
823	0.18186
823.5	0.258335
824	0.348946
