# Supplementary material for: A photoconversion model for full spectral programming and multiplexing of optogenetic systems
Source: Mol Syst Biol. 2017 Apr 24;13(4):926. doi: 10.15252/msb.20167456 (PMC5408778; doi:10.15252/msb.20167456)
Supplement: Supplementary file 11 — Dataset EV3 [file MSB-13-926-s011.zip › dataset_ev3_led_data/led_calibration_data/EO_01/Tori_c1/processed/2.xls]

## Sheet: led
wl	flux	name	peak	centroid	fwhm	Total Flux	inten
355.5	0	2	385.5	388.02	12.0479	4.07936	23.0844
356	0
356.5	0
357	0
357.5	0
358	0
358.5	0
359	0
359.5	0.0144462
360	0.212411
360.5	0.3642
361	0.388885
361.5	0.420851
362	0.452253
362.5	0.488288
363	0.528711
363.5	0.559843
364	0.585141
364.5	0.614926
365	0.646377
365.5	0.691899
366	0.757693
366.5	0.843393
367	0.949684
367.5	1.07963
368	1.23198
368.5	1.41128
369	1.61204
369.5	1.83889
370	2.11347
370.5	2.417
371	2.77666
371.5	3.20737
372	3.70451
372.5	4.27249
373	4.93853
373.5	5.69845
374	6.57726
374.5	7.57571
375	8.71804
375.5	9.99423
376	11.4185
376.5	13.0212
377	14.8533
377.5	16.9257
378	19.2619
378.5	21.8699
379	24.7588
379.5	27.899
380	31.2991
380.5	34.9957
381	38.94
381.5	43.0338
382	47.2158
382.5	51.3684
383	55.3225
383.5	58.8573
384	61.8627
384.5	64.2307
385	65.8143
385.5	66.6502
386	66.638
386.5	65.7604
387	64.2111
387.5	61.9926
388	59.3452
388.5	56.3962
389	53.2241
389.5	49.9319
390	46.6348
390.5	43.4529
391	40.401
391.5	37.5402
392	34.8879
392.5	32.461
393	30.2499
393.5	28.2226
394	26.3841
394.5	24.6951
395	23.0875
395.5	21.5782
396	20.1096
396.5	18.6799
397	17.3069
397.5	15.9974
398	14.782
398.5	13.6509
399	12.6145
399.5	11.6683
400	10.7809
400.5	9.95844
401	9.199
401.5	8.50453
402	7.8733
402.5	7.29748
403	6.78073
403.5	6.30859
404	5.88917
404.5	5.50651
405	5.16871
405.5	4.84611
406	4.53846
406.5	4.24577
407	3.97465
407.5	3.705
408	3.47065
408.5	3.2412
409	3.02352
409.5	2.81564
410	2.63179
410.5	2.44745
411	2.286
411.5	2.14451
412	2.02637
412.5	1.93094
413	1.8586
413.5	1.77236
414	1.691
414.5	1.60346
415	1.51737
415.5	1.43753
416	1.36509
416.5	1.29471
417	1.22926
417.5	1.16185
418	1.10155
418.5	1.04401
419	0.987926
419.5	0.936275
420	0.898181
420.5	0.871976
421	0.849571
421.5	0.831479
422	0.811599
422.5	0.797013
423	0.770489
423.5	0.74877
424	0.725139
424.5	0.712466
425	0.708127
425.5	0.704131
426	0.712784
426.5	0.726071
427	0.692781
