# Supplementary material for: A photoconversion model for full spectral programming and multiplexing of optogenetic systems
Source: Mol Syst Biol. 2017 Apr 24;13(4):926. doi: 10.15252/msb.20167456 (PMC5408778; doi:10.15252/msb.20167456)
Supplement: Supplementary file 11 — Dataset EV3 [file MSB-13-926-s011.zip › dataset_ev3_led_data/led_calibration_data/EO_01/Tori_c1/processed/20.xls]

## Sheet: led
wl	flux	name	peak	centroid	fwhm	Total Flux	inten
672	0.00939738	20	756	754.607	27.7768	4.08603	23.1222
672.5	0
673	0
673.5	0
674	0
674.5	0
675	0
675.5	0
676	0.00732495
676.5	0.0832201
677	0.115014
677.5	0.193912
678	0.259861
678.5	0.35335
679	0.405381
679.5	0.450878
680	0.509418
680.5	0.512551
681	0.457583
681.5	0.41752
682	0.369674
682.5	0.316566
683	0.319258
683.5	0.31757
684	0.314804
684.5	0.285118
685	0.253718
685.5	0.156619
686	0.125011
686.5	0.107099
687	0.135121
687.5	0.149328
688	0.184886
688.5	0.210615
689	0.212531
689.5	0.205667
690	0.198824
690.5	0.174091
691	0.125591
691.5	0.0996223
692	0.134101
692.5	0.170968
693	0.174688
693.5	0.228713
694	0.22712
694.5	0.212071
695	0.240532
695.5	0.31292
696	0.384432
696.5	0.442532
697	0.460789
697.5	0.428044
698	0.396081
698.5	0.401416
699	0.440231
699.5	0.502003
700	0.616515
700.5	0.698232
701	0.729436
701.5	0.743925
702	0.759049
702.5	0.770062
703	0.797375
703.5	0.814042
704	0.842088
704.5	0.897815
705	0.919352
705.5	0.938857
706	0.966733
706.5	0.974075
707	0.947521
707.5	0.936948
708	0.919939
708.5	0.95173
709	0.982714
709.5	1.03164
710	1.11037
710.5	1.2006
711	1.28687
711.5	1.39852
712	1.53276
712.5	1.64715
713	1.72865
713.5	1.80637
714	1.86795
714.5	1.91004
715	2.01217
715.5	2.05209
716	2.13584
716.5	2.20143
717	2.28821
717.5	2.36596
718	2.49044
718.5	2.55823
719	2.60057
719.5	2.61452
720	2.62504
720.5	2.65049
721	2.74398
721.5	2.87834
722	3.03351
722.5	3.18891
723	3.32229
723.5	3.4011
724	3.50315
724.5	3.65905
725	3.85386
725.5	4.07706
726	4.31617
726.5	4.55209
727	4.76404
727.5	4.99507
728	5.23466
728.5	5.46496
729	5.67225
729.5	5.83916
730	5.9767
730.5	6.12501
731	6.26892
731.5	6.47474
732	6.68889
732.5	6.94733
733	7.3066
733.5	7.65804
734	7.98501
734.5	8.34232
735	8.66464
735.5	8.93458
736	9.27893
736.5	9.69792
737	10.0968
737.5	10.5016
738	10.9228
738.5	11.3124
739	11.7072
739.5	12.1881
740	12.7229
740.5	13.2579
741	13.7877
741.5	14.3195
742	14.8944
742.5	15.4651
743	16.098
743.5	16.7889
744	17.4764
744.5	18.1183
745	18.7314
745.5	19.3775
746	20.0231
746.5	20.6824
747	21.4
747.5	22.1386
748	22.83
748.5	23.4751
749	24.1317
749.5	24.7698
750	25.4061
750.5	26.0497
751	26.6689
751.5	27.2098
752	27.6576
752.5	28.0737
753	28.4848
753.5	28.8201
754	29.1628
754.5	29.4711
755	29.5543
755.5	29.5764
756	29.6155
756.5	29.476
757	29.3586
757.5	29.317
758	29.1921
758.5	29.0331
759	28.8422
759.5	28.5313
760	28.1226
760.5	27.6356
761	27.1192
761.5	26.6493
762	26.1574
762.5	25.6092
763	25.0023
763.5	24.4376
764	23.7754
764.5	23.1029
765	22.2977
765.5	21.5263
766	20.6293
766.5	19.7766
767	18.9262
767.5	18.1717
768	17.3954
768.5	16.6193
769	15.8383
769.5	15.1203
770	14.3445
770.5	13.5288
771	12.8296
771.5	12.207
772	11.5927
772.5	11.1387
773	10.6551
773.5	10.0748
774	9.5058
774.5	8.92235
775	8.37194
775.5	7.92236
776	7.54473
776.5	7.15144
777	6.81909
777.5	6.50386
778	6.18106
778.5	5.84332
779	5.48258
779.5	5.12771
780	4.81445
780.5	4.51196
781	4.3098
781.5	4.08807
782	3.90697
782.5	3.6265
783	3.39058
783.5	3.07291
784	2.84824
784.5	2.64682
785	2.52861
785.5	2.38089
786	2.29009
786.5	2.22874
787	2.13567
787.5	2.0676
788	2.04394
788.5	2.0073
789	1.99152
789.5	1.99095
790	1.92894
790.5	1.86039
791	1.77632
791.5	1.61237
792	1.4659
792.5	1.41595
793	1.3519
793.5	1.33083
794	1.28633
794.5	1.23039
795	1.12779
795.5	1.00995
796	0.872999
796.5	0.776279
797	0.670504
797.5	0.591062
798	0.539423
798.5	0.519379
799	0.527235
799.5	0.488004
800	0.397892
800.5	0.384187
801	0.320188
801.5	0.308417
802	0.376184
802.5	0.455087
803	0.544832
803.5	0.622144
804	0.727797
804.5	0.838931
805	0.946713
805.5	1.02371
806	1.0763
806.5	1.06827
807	1.0774
807.5	1.09243
808	1.03947
808.5	0.933375
809	0.804228
809.5	0.687856
810	0.573539
810.5	0.556677
811	0.562281
811.5	0.566344
812	0.510153
812.5	0.489081
813	0.48333
813.5	0.496521
814	0.50423
814.5	0.526256
815	0.50352
815.5	0.41588
816	0.314731
816.5	0.201205
817	0.0655134
817.5	0.00195968
818	0.0176827
818.5	0.0803763
819	0.174029
819.5	0.219208
820	0.198163
820.5	0.160128
821	0.175816
821.5	0.177862
822	0.26806
822.5	0.346424
823	0.37381
823.5	0.379855
824	0.352518
824.5	0.283135
825	0.283747
825.5	0.310717
826	0.311231
826.5	0.360423
827	0.427848
827.5	0.401123
828	0.383746
828.5	0.391823
829	0.395787
829.5	0.384652
830	0.407877
830.5	0.364828
831	0.33732
831.5	0.261085
832	0.210427
832.5	0.162808
833	0.14251
833.5	0.11042
834	0.0800434
834.5	0.109363
835	0.173024
835.5	0.181584
836	0.0935039
836.5	0.00765437
837	0
837.5	0
838	0
838.5	0
839	0
839.5	0
