# Supplementary material for: A photoconversion model for full spectral programming and multiplexing of optogenetic systems
Source: Mol Syst Biol. 2017 Apr 24;13(4):926. doi: 10.15252/msb.20167456 (PMC5408778; doi:10.15252/msb.20167456)
Supplement: Supplementary file 11 — Dataset EV3 [file MSB-13-926-s011.zip › dataset_ev3_led_data/led_calibration_data/EO_01/Tori_c1/processed/21.xls]

## Sheet: led
wl	flux	name	peak	centroid	fwhm	Total Flux	inten
695	0.339025	21	785	782.057	27.9981	4.1233	23.3331
695.5	0.293479
696	0.220311
696.5	0.175427
697	0.159518
697.5	0.182398
698	0.24752
698.5	0.330973
699	0.407441
699.5	0.474086
700	0.528387
700.5	0.514806
701	0.461984
701.5	0.416851
702	0.3739
702.5	0.340286
703	0.324861
703.5	0.291635
704	0.238879
704.5	0.215902
705	0.212893
705.5	0.219763
706	0.261684
706.5	0.274756
707	0.235937
707.5	0.175825
708	0.124747
708.5	0.0763903
709	0.0566658
709.5	0.0492203
710	0.0680208
710.5	0.111447
711	0.146218
711.5	0.158422
712	0.171923
712.5	0.13051
713	0.0756845
713.5	0.0794097
714	0.121034
714.5	0.142291
715	0.300827
715.5	0.347246
716	0.407441
716.5	0.430577
717	0.484903
717.5	0.487183
718	0.536245
718.5	0.558315
719	0.577693
719.5	0.579269
720	0.579778
720.5	0.563747
721	0.540635
721.5	0.519196
722	0.469939
722.5	0.433876
723	0.428516
723.5	0.420779
724	0.456406
724.5	0.542818
725	0.644338
725.5	0.705648
726	0.754517
726.5	0.798584
727	0.813717
727.5	0.831421
728	0.865981
728.5	0.904858
729	0.948439
729.5	0.97485
730	1.00989
730.5	1.05534
731	1.05195
731.5	1.07072
732	1.06034
732.5	1.05583
733	1.07412
733.5	1.10053
734	1.12885
734.5	1.16203
735	1.20971
735.5	1.2686
736	1.32666
736.5	1.39839
737	1.50154
737.5	1.65763
738	1.81913
738.5	1.93231
739	2.06175
739.5	2.17549
740	2.19007
740.5	2.19336
741	2.23568
741.5	2.236
742	2.25186
742.5	2.30495
743	2.36961
743.5	2.44149
744	2.48515
744.5	2.48878
745	2.50115
745.5	2.55887
746	2.64691
746.5	2.79145
747	2.99226
747.5	3.18507
748	3.36454
748.5	3.536
749	3.74603
749.5	3.84765
750	3.93374
750.5	3.97473
751	3.9934
751.5	4.03779
752	4.15153
752.5	4.29656
753	4.49131
753.5	4.68169
754	4.81823
754.5	5.02195
755	5.17474
755.5	5.36027
756	5.58897
756.5	5.79972
757	5.96076
757.5	6.24233
758	6.47467
758.5	6.71671
759	6.98033
759.5	7.21315
760	7.42075
760.5	7.66304
761	7.94048
761.5	8.26765
762	8.60088
762.5	8.9164
763	9.23532
763.5	9.61075
764	9.8962
764.5	10.1746
765	10.4756
765.5	10.7511
766	11.038
766.5	11.4508
767	11.8737
767.5	12.3028
768	12.7286
768.5	13.0941
769	13.5093
769.5	14.0373
770	14.5325
770.5	15.0147
771	15.5562
771.5	16.1669
772	16.7106
772.5	17.3075
773	17.8743
773.5	18.41
774	18.8572
774.5	19.3602
775	19.9602
775.5	20.6194
776	21.2776
776.5	21.9193
777	22.5176
777.5	23.0604
778	23.5816
778.5	24.0603
779	24.5216
779.5	25.0527
780	25.5426
780.5	25.9937
781	26.4376
781.5	26.845
782	27.17
782.5	27.5265
783	27.803
783.5	27.9679
784	28.1401
784.5	28.2419
785	28.3341
785.5	28.305
786	28.2177
786.5	28.0382
787	27.8005
787.5	27.478
788	27.1482
788.5	26.7965
789	26.3866
789.5	25.8798
790	25.3705
790.5	24.8733
791	24.3494
791.5	23.707
792	23.0536
792.5	22.3307
793	21.5175
793.5	20.698
794	19.8838
794.5	19.0888
795	18.2992
795.5	17.5209
796	16.7148
796.5	15.9224
797	15.1648
797.5	14.373
798	13.5753
798.5	12.8991
799	12.2945
799.5	11.7144
800	11.2349
800.5	10.8061
801	10.323
801.5	9.76984
802	9.22635
802.5	8.73766
803	8.21526
803.5	7.66886
804	7.18623
804.5	6.77952
805	6.40822
805.5	6.0665
806	5.81791
806.5	5.58848
807	5.29988
807.5	5.04596
808	4.82284
808.5	4.58201
809	4.36738
809.5	4.20973
810	4.09478
810.5	4.01717
811	3.95072
811.5	3.88621
812	3.74263
812.5	3.54934
813	3.4162
813.5	3.28863
814	3.14748
814.5	3.1242
815	3.11328
815.5	3.03956
816	3.00293
816.5	2.93624
817	2.80334
817.5	2.63503
818	2.41661
818.5	2.21432
819	2.04901
819.5	1.91012
820	1.84597
820.5	1.85121
821	1.83996
821.5	1.73812
822	1.63461
822.5	1.51374
823	1.36151
823.5	1.25206
824	1.20231
824.5	1.19965
825	1.2578
825.5	1.34979
826	1.37341
826.5	1.42611
827	1.41513
827.5	1.27636
828	1.18636
828.5	1.16111
829	1.08333
829.5	1.01715
830	1.00049
830.5	0.971819
831	0.87641
831.5	0.805544
832	0.811462
832.5	0.750346
833	0.677297
833.5	0.637063
834	0.559794
834.5	0.474644
835	0.464676
835.5	0.440472
836	0.308903
836.5	0.153447
837	0.0270997
837.5	0
838	0
838.5	0.0278563
839	0.130008
839.5	0.230946
840	0.331143
840.5	0.368273
841	0.354813
841.5	0.402008
842	0.429486
842.5	0.420052
843	0.496981
843.5	0.579269
844	0.632018
844.5	0.685422
845	0.745883
845.5	0.751461
846	0.717896
846.5	0.732302
847	0.786773
847.5	0.819732
848	0.819926
848.5	0.842359
849	0.836927
849.5	0.735139
850	0.62758
850.5	0.5799
851	0.500618
851.5	0.380957
852	0.307157
852.5	0.244004
853	0.165911
853.5	0.0996095
854	0.0612107
854.5	0.0383091
855	0.0103492
855.5	0.00640749
856	0.0191449
856.5	0.0583513
857	0.050964
857.5	0.128038
858	0.243179
858.5	0.357553
859	0.483836
859.5	0.651687
860	0.703563
860.5	0.635971
861	0.507773
861.5	0.315257
862	0.152439
862.5	0.0648728
