# Supplementary material for: A photoconversion model for full spectral programming and multiplexing of optogenetic systems
Source: Mol Syst Biol. 2017 Apr 24;13(4):926. doi: 10.15252/msb.20167456 (PMC5408778; doi:10.15252/msb.20167456)
Supplement: Supplementary file 11 — Dataset EV3 [file MSB-13-926-s011.zip › dataset_ev3_led_data/led_calibration_data/EO_01/Tori_c1/processed/22.xls]

## Sheet: led
wl	flux	name	peak	centroid	fwhm	Total Flux	inten
739.5	0	22	832.5	835.443	31.1749	3.99029	22.5804
740	0
740.5	0
741	0
741.5	0
742	0
742.5	0
743	0
743.5	0
744	0
744.5	0
745	0
745.5	0
746	0
746.5	0.0423026
747	0.154244
747.5	0.24024
748	0.239641
748.5	0.177152
749	0.185831
749.5	0.186455
750	0.189613
750.5	0.2185
751	0.242912
751.5	0.228319
752	0.180217
752.5	0.129249
753	0.108889
753.5	0.105862
754	0.10605
754.5	0.171361
755	0.159567
755.5	0.118901
756	0.055209
756.5	0
757	0
757.5	0
758	0
758.5	0
759	0
759.5	0
760	0
760.5	0
761	0
761.5	0
762	0
762.5	0
763	0
763.5	0
764	0.0117801
764.5	0.0393379
765	0.0287873
765.5	0.0269755
766	0.0754481
766.5	0.10199
767	0.162093
767.5	0.258527
768	0.328246
768.5	0.334837
769	0.367241
769.5	0.448313
770	0.40997
770.5	0.310102
771	0.286996
771.5	0.309526
772	0.263364
772.5	0.358821
773	0.435732
773.5	0.421147
774	0.303712
774.5	0.267123
775	0.225409
775.5	0.204401
776	0.223369
776.5	0.22669
777	0.208985
777.5	0.247403
778	0.305642
778.5	0.355312
779	0.430319
779.5	0.524723
780	0.609429
780.5	0.679824
781	0.756761
781.5	0.795605
782	0.839963
782.5	0.874146
783	0.969252
783.5	1.04476
784	1.15518
784.5	1.30421
785	1.37862
785.5	1.34567
786	1.30467
786.5	1.24507
787	1.14555
787.5	1.09914
788	1.13012
788.5	1.16064
789	1.2039
789.5	1.29625
790	1.46553
790.5	1.69406
791	1.96615
791.5	2.13734
792	2.32667
792.5	2.38516
793	2.41524
793.5	2.46237
794	2.57049
794.5	2.67725
795	2.89076
795.5	3.09576
796	3.30151
796.5	3.51804
797	3.76388
797.5	3.91725
798	3.98943
798.5	4.10371
799	4.14756
799.5	4.09619
800	4.08792
800.5	4.11448
801	4.09393
801.5	4.07414
802	4.13178
802.5	4.25357
803	4.44428
803.5	4.62021
804	4.87834
804.5	5.17656
805	5.45073
805.5	5.71386
806	5.98778
806.5	6.21433
807	6.39226
807.5	6.56593
808	6.72607
808.5	6.87192
809	7.11376
809.5	7.34658
810	7.57388
810.5	7.89641
811	8.21343
811.5	8.50489
812	8.77554
812.5	9.09281
813	9.49729
813.5	9.8494
814	10.1521
814.5	10.5884
815	11.037
815.5	11.4052
816	11.8701
816.5	12.3833
817	12.8269
817.5	13.2479
818	13.6985
818.5	14.1964
819	14.7147
819.5	15.2678
820	15.8956
820.5	16.3908
821	16.8371
821.5	17.3165
822	17.7982
822.5	18.2443
823	18.8926
823.5	19.4652
824	19.9459
824.5	20.3857
825	20.8112
825.5	21.2305
826	21.7207
826.5	22.3069
827	22.861
827.5	23.288
828	23.6206
828.5	23.8318
829	23.9479
829.5	24.118
830	24.3345
830.5	24.516
831	24.6974
831.5	24.8849
832	24.9405
832.5	24.9668
833	24.9453
833.5	24.8648
834	24.6636
834.5	24.4383
835	24.2431
835.5	24.0689
836	23.7862
836.5	23.5078
837	23.2391
837.5	22.9169
838	22.577
838.5	22.2324
839	21.8367
839.5	21.4265
840	20.9265
840.5	20.42
841	19.8857
841.5	19.2334
842	18.5483
842.5	17.8313
843	17.1238
843.5	16.474
844	16.0043
844.5	15.4781
845	14.9981
845.5	14.5475
846	14.1488
846.5	13.693
847	13.285
847.5	12.8184
848	12.2364
848.5	11.6991
849	11.1942
849.5	10.7062
850	10.3737
850.5	10.0639
851	9.72886
851.5	9.45168
852	9.18604
852.5	8.90862
853	8.56278
853.5	8.16406
854	7.67412
854.5	7.17516
855	6.72281
855.5	6.48649
856	6.38549
856.5	6.47296
857	6.36996
857.5	6.17924
858	5.88553
858.5	5.47704
859	5.06529
859.5	4.79739
860	4.59841
860.5	4.45005
861	4.2651
861.5	4.08792
862	3.92101
862.5	3.80147
863	3.82679
863.5	3.74183
864	3.69547
864.5	3.916
865	3.92327
865.5	3.68845
866	3.76313
866.5	3.66489
867	3.40927
867.5	3.38672
868	3.38947
868.5	3.36166
869	3.43458
869.5	3.63407
870	3.81075
870.5	3.83932
871	3.8105
871.5	3.6278
872	3.2752
872.5	2.86921
873	2.52538
873.5	2.26056
874	1.97437
874.5	1.59372
875	1.52976
875.5	1.68394
876	1.82207
876.5	1.7921
877	1.79145
877.5	1.73919
878	1.46385
878.5	1.31755
879	1.40616
879.5	1.49999
880	1.41847
880.5	1.37639
881	1.30131
881.5	1.24389
882	1.21705
882.5	1.40368
883	1.50209
883.5	1.42701
884	1.49222
884.5	1.62251
885	1.6287
885.5	1.69098
886	1.84904
886.5	1.85836
887	1.74799
887.5	1.66201
888	1.79739
888.5	1.77899
889	1.72316
889.5	1.70215
890	1.6056
890.5	1.42165
891	1.51583
891.5	1.63356
892	1.52224
892.5	1.40701
893	1.36516
893.5	1.16565
894	1.00654
894.5	1.09496
895	1.1214
895.5	1.12616
896	1.15177
896.5	1.04937
897	0.916925
897.5	0.81791
898	0.802021
898.5	1.00539
899	1.05012
899.5	1.22417
900	1.47764
900.5	1.62399
901	1.57171
901.5	1.89876
902	1.97582
902.5	2.00108
903	1.91542
903.5	1.93888
904	1.95096
904.5	2.02078
905	1.8529
905.5	1.72674
906	1.59422
906.5	1.27442
907	1.03183
907.5	1.01308
908	1.02662
908.5	1.03383
909	1.25675
909.5	1.53214
910	1.70702
910.5	1.89755
911	1.96226
911.5	1.73165
912	1.46408
912.5	1.10939
913	0.784604
913.5	0.605143
914	0.496054
914.5	0.441271
915	0.547604
915.5	0.586022
916	0.621884
916.5	0.683909
917	0.872893
917.5	0.837332
918	0.73982
918.5	0.765658
919	0.741274
919.5	0.581661
920	0.443326
920.5	0.287924
921	0.102967
921.5	0
922	0
922.5	0.0665039
923	0.281408
923.5	0.566449
924	0.952411
924.5	1.21705
925	1.42654
