# Supplementary material for: A photoconversion model for full spectral programming and multiplexing of optogenetic systems
Source: Mol Syst Biol. 2017 Apr 24;13(4):926. doi: 10.15252/msb.20167456 (PMC5408778; doi:10.15252/msb.20167456)
Supplement: Supplementary file 11 — Dataset EV3 [file MSB-13-926-s011.zip › dataset_ev3_led_data/led_calibration_data/EO_01/Tori_c1/processed/23.xls]

## Sheet: led
wl	flux	name	peak	centroid	fwhm	Total Flux	inten
898.5	0.925611	23	955.5	954.189	24.9761	4.29457	24.3023
899	0.889286
899.5	0.869749
900	0.905003
900.5	0.892662
901	0.697462
901.5	0.659088
902	0.608256
902.5	0.574004
903	0.538401
903.5	0.674549
904	0.938348
904.5	1.16766
905	1.39958
905.5	1.67938
906	1.96355
906.5	2.13998
907	2.36089
907.5	2.55602
908	2.74253
908.5	2.86711
909	2.83917
909.5	2.78654
910	2.72484
910.5	2.58838
911	2.58326
911.5	2.66453
912	2.73764
912.5	2.79818
913	2.86455
913.5	2.76209
914	2.70295
914.5	2.66942
915	2.88294
915.5	2.97701
916	3.23432
916.5	3.41804
917	3.57288
917.5	3.59733
918	3.61061
918.5	3.79898
919	4.18435
919.5	4.63655
920	5.15162
920.5	5.50835
921	5.58892
921.5	5.51045
922	5.31904
922.5	5.03985
923	4.97349
923.5	4.98257
924	5.0161
924.5	5.10482
925	5.44012
925.5	5.90606
926	6.30284
926.5	6.61184
927	6.78694
927.5	6.90337
928	7.07638
928.5	7.12085
929	7.40353
929.5	7.8569
930	8.04411
930.5	7.89369
931	7.92
931.5	7.88065
932	7.87087
932.5	7.77004
933	8.1603
933.5	8.71193
934	8.83557
934.5	8.91824
935	8.93174
935.5	8.77294
936	8.63881
936.5	8.77666
937	8.93686
937.5	9.27962
938	9.69224
938.5	10.0487
939	10.3871
939.5	10.9487
940	11.4745
940.5	11.9779
941	12.4769
941.5	12.9568
942	13.2118
942.5	13.199
943	12.9021
943.5	12.8839
944	12.9235
944.5	13.2241
945	13.7464
945.5	14.435
946	15.2052
946.5	15.7282
947	16.2251
947.5	16.9672
948	17.7936
948.5	18.6584
949	19.6711
949.5	20.742
950	22.2031
950.5	23.2042
951	23.8743
951.5	24.3959
952	24.8523
952.5	25.0502
953	25.5136
953.5	26.5708
954	27.7956
954.5	28.7642
955	29.6467
955.5	30.2521
956	30.2428
956.5	29.9518
957	29.5
957.5	29.2928
958	29.188
958.5	29.2672
959	28.9272
959.5	28.2845
960	27.3205
960.5	26.5428
961	25.5998
961.5	25.2575
962	25.1993
962.5	24.8896
963	24.2469
963.5	23.6159
964	22.4809
964.5	21.581
965	20.8526
965.5	20.2754
966	20.1736
966.5	19.4539
967	18.9735
967.5	18.5779
968	18.1166
968.5	17.6299
969	18.0614
969.5	18.0004
970	17.3109
970.5	16.2086
971	14.9342
971.5	13.7532
972	12.6513
972.5	11.9029
973	11.6359
973.5	11.2801
974	11.0144
974.5	11.1848
975	11.0253
975.5	10.144
976	9.54042
976.5	8.60715
977	7.17906
977.5	5.77403
978	4.53782
978.5	3.25783
979	2.11851
979.5	1.45519
980	1.87902
980.5	2.19617
981	2.68828
981.5	3.06969
982	3.27134
982.5	2.16534
983	1.63553
983.5	0.900858
984	0.625301
984.5	0.92738
985	1.28506
985.5	1.69866
986	2.21785
986.5	2.33504
987	2.05508
987.5	2.3047
988	2.60259
988.5	2.56696
989	3.14304
989.5	4.3215
990	5.19633
990.5	5.7412
991	5.99152
991.5	5.43523
992	5.03356
992.5	4.64796
993	3.99644
993.5	3.67464
994	3.47252
994.5	3.59733
995	3.1796
995.5	2.31394
996	2.228
996.5	3.01963
997	2.41887
997.5	3.38777
998	5.14533
998.5	5.72607
999	5.5023
999.5	5.177
1000	3.27437
1000.5	0.161895
1001	0
1001.5	0
1002	0
1002.5	0
1003	0
1003.5	0
1004	0
1004.5	0
1005	0
1005.5	0
1006	0
1006.5	0
1007	0
1007.5	0
1008	0
1008.5	0
1009	0
1009.5	0
1010	0
1010.5	0
1011	0
1011.5	0
1012	0
1012.5	0
1013	0
1013.5	0
1014	0
1014.5	0
1015	0
1015.5	0
1016	0
1016.5	0
1017	0
1017.5	0
1018	0
1018.5	0
1019	0
1019.5	0
1020	0
1020.5	0
1021	0
1021.5	0
1022	0
1022.5	0
1023	0
1023.5	0
1024	0
1024.5	0
1025	0
1025.5	0
1026	0
1026.5	0
1027	0
1027.5	0
1028	0
1028.5	0
1029	0
1029.5	0
1030	0
1030.5	0
1031	0
1031.5	0
1032	0
1032.5	0
1033	0
1033.5	0
1034	0
1034.5	0
1035	0
1035.5	0
1036	0
1036.5	0
1037	0
1037.5	0
1038	0
1038.5	0
1039	0
1039.5	0
1040	0
1040.5	0
1041	0
1041.5	0
1042	0
1042.5	0
1043	0
1043.5	0
1044	0
1044.5	0
1045	0
1045.5	0
1046	0
1046.5	0
1047	0
1047.5	0
1048	0
