# Supplementary material for: A photoconversion model for full spectral programming and multiplexing of optogenetic systems
Source: Mol Syst Biol. 2017 Apr 24;13(4):926. doi: 10.15252/msb.20167456 (PMC5408778; doi:10.15252/msb.20167456)
Supplement: Supplementary file 11 — Dataset EV3 [file MSB-13-926-s011.zip › dataset_ev3_led_data/led_calibration_data/EO_01/Tori_c1/processed/3.xls]

## Sheet: led
wl	flux	name	peak	centroid	fwhm	Total Flux	inten
357	0	3	405	406.033	15.9942	3.93098	22.2448
357.5	0
358	0
358.5	0
359	0
359.5	0.00628648
360	0.0924554
360.5	0.15155
361	0.159688
361.5	0.157126
362	0.157541
362.5	0.148719
363	0.146203
363.5	0.130258
364	0.115931
364.5	0.111954
365	0.109718
365.5	0.119693
366	0.132504
366.5	0.14867
367	0.16441
367.5	0.176854
368	0.191606
368.5	0.204786
369	0.210029
369.5	0.208154
370	0.204725
370.5	0.195053
371	0.203601
371.5	0.22977
372	0.262098
372.5	0.293617
373	0.326713
373.5	0.351007
374	0.375199
374.5	0.386062
375	0.408041
375.5	0.429766
376	0.455231
376.5	0.487106
377	0.538772
377.5	0.599012
378	0.664135
378.5	0.726741
379	0.796011
379.5	0.858438
380	0.932288
380.5	1.03058
381	1.15254
381.5	1.28039
382	1.41286
382.5	1.55285
383	1.69289
383.5	1.86798
384	2.08012
384.5	2.33003
385	2.61182
385.5	2.92955
386	3.26967
386.5	3.6365
387	4.04327
387.5	4.49634
388	5.00105
388.5	5.57164
389	6.20635
389.5	6.89447
390	7.64136
390.5	8.46406
391	9.36256
391.5	10.3453
392	11.4137
392.5	12.5773
393	13.8243
393.5	15.17
394	16.6447
394.5	18.2314
395	19.8981
395.5	21.6511
396	23.4245
396.5	25.2439
397	27.1281
397.5	29.0768
398	31.1119
398.5	33.2055
399	35.3475
399.5	37.4691
400	39.5474
400.5	41.5342
401	43.4294
401.5	45.2203
402	46.8739
402.5	48.3264
403	49.5322
403.5	50.4811
404	51.1552
404.5	51.5292
405	51.5648
405.5	51.1705
406	50.359
406.5	49.1608
407	47.6523
407.5	45.9403
408	44.0883
408.5	42.132
409	40.0867
409.5	37.9829
410	35.8868
410.5	33.8364
411	31.8496
411.5	29.9035
412	28.0338
412.5	26.2428
413	24.5636
413.5	23.0213
414	21.6018
414.5	20.3056
415	19.1189
415.5	18.0278
416	17.0317
416.5	16.1026
417	15.2377
417.5	14.4084
418	13.5781
418.5	12.7823
419	12.0184
419.5	11.2812
420	10.6009
420.5	9.96496
421	9.35544
421.5	8.76042
422	8.1883
422.5	7.65052
423	7.15878
423.5	6.69808
424	6.25341
424.5	5.83977
425	5.45768
425.5	5.09899
426	4.78863
426.5	4.50702
427	4.23152
427.5	3.94864
428	3.66703
428.5	3.39102
429	3.14884
429.5	2.93897
430	2.75631
430.5	2.61004
431	2.47015
431.5	2.33242
432	2.21853
432.5	2.1066
433	2.00482
433.5	1.91344
434	1.81573
434.5	1.7271
435	1.63651
435.5	1.54384
436	1.4834
436.5	1.41899
437	1.36106
437.5	1.30973
438	1.24168
438.5	1.16063
439	1.08614
439.5	1.00046
440	0.918169
440.5	0.84839
441	0.785098
441.5	0.733584
442	0.698173
442.5	0.65948
443	0.62267
443.5	0.581103
444	0.5404
444.5	0.501758
445	0.470977
445.5	0.439077
446	0.406744
446.5	0.36337
447	0.328722
447.5	0.298984
448	0.275708
448.5	0.269984
449	0.268229
449.5	0.262708
450	0.253449
450.5	0.240503
451	0.225995
451.5	0.211253
452	0.196363
452.5	0.187572
