# Supplementary material for: A photoconversion model for full spectral programming and multiplexing of optogenetic systems
Source: Mol Syst Biol. 2017 Apr 24;13(4):926. doi: 10.15252/msb.20167456 (PMC5408778; doi:10.15252/msb.20167456)
Supplement: Supplementary file 11 — Dataset EV3 [file MSB-13-926-s011.zip › dataset_ev3_led_data/led_calibration_data/EO_01/Tori_c1/processed/4.xls]

## Sheet: led
wl	flux	name	peak	centroid	fwhm	Total Flux	inten
384	0.13287	4	435	435.667	16.9991	4.07834	23.0787
384.5	0.13415
385	0.148578
385.5	0.171521
386	0.185137
386.5	0.196256
387	0.202058
387.5	0.184004
388	0.184259
388.5	0.185723
389	0.191647
389.5	0.193719
390	0.18512
390.5	0.173463
391	0.153798
391.5	0.160153
392	0.167627
392.5	0.186193
393	0.20256
393.5	0.190725
394	0.178173
394.5	0.167703
395	0.149534
395.5	0.170981
396	0.192539
396.5	0.223255
397	0.248165
397.5	0.264593
398	0.271924
398.5	0.278545
399	0.281806
399.5	0.285999
400	0.297989
400.5	0.317213
401	0.337049
401.5	0.361667
402	0.396387
402.5	0.421324
403	0.444372
403.5	0.476542
404	0.510527
404.5	0.542525
405	0.598209
405.5	0.644331
406	0.688761
406.5	0.737163
407	0.793608
407.5	0.84657
408	0.905712
408.5	0.97834
409	1.05151
409.5	1.1439
410	1.25576
410.5	1.38127
411	1.51907
411.5	1.66445
412	1.82552
412.5	1.99966
413	2.19624
413.5	2.40603
414	2.64054
414.5	2.8877
415	3.16575
415.5	3.47151
416	3.81283
416.5	4.19166
417	4.60433
417.5	5.05672
418	5.55251
418.5	6.1015
419	6.71058
419.5	7.37653
420	8.10673
420.5	8.91294
421	9.78781
421.5	10.7333
422	11.7707
422.5	12.9094
423	14.142
423.5	15.4808
424	16.9169
424.5	18.4502
425	20.0675
425.5	21.7638
426	23.5446
426.5	25.4001
427	27.2905
427.5	29.2472
428	31.2161
428.5	33.1949
429	35.1785
429.5	37.1328
430	39.038
430.5	40.9137
431	42.7086
431.5	44.3784
432	45.8937
432.5	47.1957
433	48.2353
433.5	48.9905
434	49.4638
434.5	49.6967
435	49.6992
435.5	49.4834
436	48.9807
436.5	48.2084
437	47.1957
437.5	45.9501
438	44.5108
438.5	42.9121
439	41.1761
439.5	39.3396
440	37.4466
440.5	35.5071
441	33.5382
441.5	31.6011
442	29.6886
442.5	27.8251
443	26.0449
443.5	24.3408
444	22.7132
444.5	21.1841
445	19.7549
445.5	18.4068
446	17.1408
446.5	15.9565
447	14.844
447.5	13.8056
448	12.8462
448.5	11.95
449	11.121
449.5	10.3523
450	9.63284
450.5	8.98233
451	8.37719
451.5	7.81863
452	7.28875
452.5	6.78266
453	6.30428
453.5	5.85091
454	5.44364
454.5	5.06211
455	4.71565
455.5	4.39615
456	4.09579
456.5	3.80326
457	3.54286
457.5	3.306
458	3.0814
458.5	2.87862
459	2.6984
459.5	2.52824
460	2.36773
460.5	2.22029
461	2.07893
461.5	1.9443
462	1.8239
462.5	1.7167
463	1.62299
463.5	1.54578
464	1.47268
464.5	1.41048
465	1.3555
465.5	1.3035
466	1.25715
466.5	1.21525
467	1.16685
467.5	1.10986
468	1.04185
468.5	0.966938
469	0.891589
469.5	0.825949
470	0.77409
470.5	0.732014
471	0.69722
471.5	0.666129
472	0.641217
472.5	0.6204
473	0.597351
473.5	0.577171
474	0.559125
474.5	0.541299
475	0.52183
475.5	0.50702
476	0.491426
476.5	0.473453
477	0.454107
477.5	0.435202
478	0.421691
478.5	0.408304
479	0.386579
479.5	0.365443
480	0.345557
480.5	0.322337
481	0.307821
481.5	0.302721
482	0.297253
482.5	0.291835
483	0.287053
483.5	0.282468
484	0.282394
484.5	0.280604
485	0.283571
485.5	0.284846
