# Supplementary material for: A photoconversion model for full spectral programming and multiplexing of optogenetic systems
Source: Mol Syst Biol. 2017 Apr 24;13(4):926. doi: 10.15252/msb.20167456 (PMC5408778; doi:10.15252/msb.20167456)
Supplement: Supplementary file 11 — Dataset EV3 [file MSB-13-926-s011.zip › dataset_ev3_led_data/led_calibration_data/EO_01/Tori_c1/processed/5.xls]

## Sheet: led
wl	flux	name	peak	centroid	fwhm	Total Flux	inten
397.5	0.115749	5	448.5	451.31	17.693	4.0492	22.9138
398	0.110246
398.5	0.117223
399	0.124528
399.5	0.139307
400	0.137983
400.5	0.134962
401	0.119196
401.5	0.115502
402	0.129505
402.5	0.142707
403	0.158132
403.5	0.169732
404	0.187738
404.5	0.195236
405	0.228781
405.5	0.242591
406	0.256668
406.5	0.259409
407	0.258594
407.5	0.250247
408	0.246044
408.5	0.250543
409	0.250272
409.5	0.276104
410	0.309172
410.5	0.357256
411	0.407167
411.5	0.449842
412	0.489134
412.5	0.519436
413	0.551763
413.5	0.549788
414	0.546009
414.5	0.548528
415	0.553764
415.5	0.575126
416	0.62153
416.5	0.68621
417	0.756989
417.5	0.816556
418	0.875753
418.5	0.934481
419	0.988417
419.5	1.06379
420	1.14358
420.5	1.23121
421	1.32624
421.5	1.41297
422	1.53411
422.5	1.65843
423	1.78771
423.5	1.92692
424	2.07856
424.5	2.24311
425	2.43379
425.5	2.63953
426	2.84328
426.5	3.05863
427	3.32634
427.5	3.60837
428	3.89608
428.5	4.22429
429	4.55868
429.5	4.89899
430	5.28327
430.5	5.69372
431	6.11553
431.5	6.56772
432	7.04534
432.5	7.55631
433	8.11889
433.5	8.72987
434	9.37642
434.5	10.0746
435	10.834
435.5	11.6549
436	12.524
436.5	13.4525
437	14.4322
437.5	15.4569
438	16.5571
438.5	17.7519
439	19.0368
439.5	20.4156
440	21.8851
440.5	23.4239
441	25.0148
441.5	26.6867
442	28.4007
442.5	30.1442
443	31.8902
443.5	33.5844
444	35.2045
444.5	36.7258
445	38.126
445.5	39.3732
446	40.4524
446.5	41.3316
447	42.0132
447.5	42.4948
448	42.7887
448.5	42.8603
449	42.7195
449.5	42.3689
450	41.7885
450.5	41.0229
451	40.1017
451.5	38.9978
452	37.7507
452.5	36.3776
453	34.9007
453.5	33.3621
454	31.7865
454.5	30.1837
455	28.5785
455.5	27.0127
456	25.5038
456.5	24.0717
457	22.7472
457.5	21.5173
458	20.3769
458.5	19.3216
459	18.3384
459.5	17.4269
460	16.5909
460.5	15.8266
461	15.1247
461.5	14.4806
462	13.8879
462.5	13.3347
463	12.8124
463.5	12.3177
464	11.852
464.5	11.4097
465	10.9846
465.5	10.5732
466	10.1682
466.5	9.76835
467	9.37222
467.5	8.98276
468	8.59997
468.5	8.22162
469	7.8655
469.5	7.52
470	7.17549
470.5	6.84604
471	6.52326
471.5	6.20542
472	5.90586
472.5	5.62333
473	5.35365
473.5	5.10125
474	4.87207
474.5	4.66092
475	4.45545
475.5	4.26677
476	4.0892
476.5	3.92102
477	3.76963
477.5	3.63973
478	3.5202
478.5	3.41104
479	3.30362
479.5	3.20113
480	3.09493
480.5	2.99689
481	2.90255
481.5	2.8129
482	2.72671
482.5	2.64645
483	2.57483
483.5	2.50395
484	2.43811
484.5	2.38027
485	2.31396
485.5	2.25089
486	2.18959
486.5	2.1238
487	2.05199
487.5	1.97676
488	1.90218
488.5	1.83908
489	1.77867
489.5	1.73331
490	1.6907
490.5	1.64057
491	1.58725
491.5	1.53677
492	1.47881
492.5	1.42804
493	1.38037
493.5	1.33582
494	1.29043
494.5	1.24588
495	1.19253
495.5	1.1404
496	1.08787
496.5	1.04438
497	1.0105
497.5	0.984762
498	0.965475
498.5	0.9492
499	0.928998
499.5	0.90529
500	0.87358
500.5	0.840561
501	0.818285
501.5	0.811543
502	0.806357
502.5	0.793169
503	0.765929
503.5	0.725007
504	0.686802
504.5	0.645214
505	0.616517
