# Supplementary material for: A photoconversion model for full spectral programming and multiplexing of optogenetic systems
Source: Mol Syst Biol. 2017 Apr 24;13(4):926. doi: 10.15252/msb.20167456 (PMC5408778; doi:10.15252/msb.20167456)
Supplement: Supplementary file 11 — Dataset EV3 [file MSB-13-926-s011.zip › dataset_ev3_led_data/led_calibration_data/EO_01/Tori_c1/processed/6.xls]

## Sheet: led
wl	flux	name	peak	centroid	fwhm	Total Flux	inten
404.5	0.138737	6	470.5	478.227	31.6286	4.05724	22.9593
405	0.110085
405.5	0.0909017
406	0.0756278
406.5	0.0626337
407	0.0659512
407.5	0.0664442
408	0.0666808
408.5	0.0668213
409	0.0713786
409.5	0.080959
410	0.0943474
410.5	0.10153
411	0.103667
411.5	0.106624
412	0.10782
412.5	0.123096
413	0.142301
413.5	0.155756
414	0.160572
414.5	0.164178
415	0.157526
415.5	0.153725
416	0.149735
416.5	0.148249
417	0.148941
417.5	0.171814
418	0.20124
418.5	0.234036
419	0.278441
419.5	0.307278
420	0.318714
420.5	0.335795
421	0.332147
421.5	0.315239
422	0.320809
422.5	0.333404
423	0.330791
423.5	0.346787
424	0.373826
424.5	0.385582
425	0.409392
425.5	0.443356
426	0.445278
426.5	0.456912
427	0.473795
427.5	0.443405
428	0.419941
428.5	0.415479
429	0.404758
429.5	0.414814
430	0.446905
430.5	0.478133
431	0.506995
431.5	0.537977
432	0.587345
432.5	0.632376
433	0.681794
433.5	0.723645
434	0.758521
434.5	0.797513
435	0.845624
435.5	0.905468
436	0.98254
436.5	1.07911
437	1.18056
437.5	1.28592
438	1.3923
438.5	1.48742
439	1.57799
439.5	1.65862
440	1.76413
440.5	1.8289
441	1.92138
441.5	2.00461
442	2.1031
442.5	2.20517
443	2.3287
443.5	2.46123
444	2.60152
444.5	2.75039
445	2.90542
445.5	3.05799
446	3.20366
446.5	3.34932
447	3.50361
447.5	3.67121
448	3.85163
448.5	4.04758
449	4.25733
449.5	4.47989
450	4.72316
450.5	4.9928
451	5.28364
451.5	5.59913
452	5.93113
452.5	6.28087
453	6.65107
453.5	7.03557
454	7.44398
454.5	7.86939
455	8.3197
455.5	8.80771
456	9.33714
456.5	9.9055
457	10.5148
457.5	11.1603
458	11.8354
458.5	12.5413
459	13.2834
459.5	14.0519
460	14.8456
460.5	15.6626
461	16.4898
461.5	17.3268
462	18.1794
462.5	19.0408
463	19.8909
463.5	20.7262
464	21.5321
464.5	22.2955
465	23.0097
465.5	23.6762
466	24.2934
466.5	24.8543
467	25.3473
467.5	25.7786
468	26.136
468.5	26.412
469	26.6388
469.5	26.7916
470	26.8828
470.5	26.9173
471	26.8877
471.5	26.7916
472	26.6363
472.5	26.4392
473	26.2025
473.5	25.9364
474	25.6381
474.5	25.3005
475	24.9135
475.5	24.4888
476	24.0533
476.5	23.6198
477	23.1911
477.5	22.7751
478	22.3751
478.5	21.9824
479	21.5866
479.5	21.1984
480	20.8178
480.5	20.4326
481	20.054
481.5	19.6954
482	19.3466
482.5	19.0033
483	18.6624
483.5	18.3378
484	18.0071
484.5	17.6874
485	17.3633
485.5	17.0367
486	16.7005
486.5	16.354
487	16.0089
487.5	15.6606
488	15.3185
488.5	14.9735
489	14.643
489.5	14.294
490	13.9627
490.5	13.6213
491	13.2861
491.5	12.961
492	12.6512
492.5	12.35
493	12.0575
493.5	11.7706
494	11.4851
494.5	11.1827
495	10.8808
495.5	10.5638
496	10.2419
496.5	9.92177
497	9.60111
497.5	9.29425
498	9.00144
498.5	8.7175
499	8.44441
499.5	8.20287
500	7.96034
500.5	7.71362
501	7.47084
501.5	7.23275
502	6.98307
502.5	6.73537
503	6.4958
503.5	6.2614
504	6.02084
504.5	5.80247
505	5.58532
505.5	5.36769
506	5.14857
506.5	4.94252
507	4.7557
507.5	4.58415
508	4.42592
508.5	4.27852
509	4.11832
509.5	3.96402
510	3.81244
510.5	3.65717
511	3.50805
511.5	3.36707
512	3.23003
512.5	3.10531
513	2.98947
513.5	2.87831
514	2.77775
514.5	2.67571
515	2.58156
515.5	2.49431
516	2.41398
516.5	2.33703
517	2.25318
517.5	2.17362
518	2.0896
518.5	1.99877
519	1.92661
519.5	1.86129
520	1.79127
520.5	1.74498
521	1.69978
521.5	1.65337
522	1.60306
522.5	1.54908
523	1.49693
523.5	1.44731
524	1.41037
524.5	1.3836
525	1.35284
525.5	1.30825
526	1.25837
526.5	1.19507
527	1.13878
527.5	1.10139
528	1.06235
528.5	1.02824
529	1.00679
529.5	0.984142
530	0.961023
530.5	0.947787
531	0.924619
531.5	0.901524
532	0.865909
532.5	0.828839
533	0.810822
533.5	0.799287
534	0.794456
534.5	0.78371
535	0.75438
535.5	0.7128
536	0.666611
536.5	0.60519
537	0.583648
537.5	0.573715
538	0.55518
538.5	0.541723
539	0.533441
539.5	0.506674
540	0.481953
540.5	0.479957
541	0.476802
541.5	0.486735
542	0.491812
542.5	0.485355
543	0.467658
543.5	0.442518
544	0.414641
544.5	0.397536
545	0.391005
545.5	0.388663
546	0.385558
546.5	0.383586
547	0.40779
547.5	0.419497
548	0.410451
548.5	0.400642
549	0.381935
549.5	0.349548
550	0.337865
550.5	0.334883
551	0.30782
551.5	0.290641
552	0.28268
552.5	0.273018
553	0.281546
553.5	0.292046
554	0.278293
554.5	0.265476
555	0.246645
555.5	0.226006
556	0.217875
556.5	0.20981
557	0.191123
557.5	0.18482
558	0.206396
558.5	0.228564
559	0.253054
559.5	0.249603
560	0.231226
560.5	0.200092
561	0.161321
561.5	0.144391
562	0.158154
562.5	0.159091
563	0.157496
563.5	0.172792
564	0.179832
564.5	0.184751
565	0.21625
565.5	0.234139
566	0.237408
566.5	0.229109
567	0.199638
567.5	0.175538
568	0.179782
568.5	0.181113
569	0.177298
569.5	0.190561
570	0.178644
570.5	0.15042
571	0.14795
571.5	0.155778
572	0.161432
572.5	0.174907
573	0.184581
573.5	0.177172
574	0.17053
574.5	0.168161
575	0.155384
575.5	0.149197
576	0.150809
576.5	0.152609
577	0.149358
577.5	0.146654
578	0.140083
578.5	0.136157
579	0.13664
579.5	0.124116
580	0.118674
580.5	0.131644
581	0.144825
581.5	0.161144
582	0.179134
582.5	0.201654
583	0.221306
583.5	0.241765
584	0.251821
584.5	0.22781
585	0.201622
585.5	0.180083
586	0.141052
586.5	0.144268
587	0.15548
587.5	0.143462
588	0.134458
588.5	0.141734
589	0.149432
589.5	0.151012
590	0.151362
590.5	0.1263
591	0.0998487
591.5	0.0885528
592	0.0678072
592.5	0.0734268
593	0.0662519
