# Supplementary material for: A photoconversion model for full spectral programming and multiplexing of optogenetic systems
Source: Mol Syst Biol. 2017 Apr 24;13(4):926. doi: 10.15252/msb.20167456 (PMC5408778; doi:10.15252/msb.20167456)
Supplement: Supplementary file 11 — Dataset EV3 [file MSB-13-926-s011.zip › dataset_ev3_led_data/led_calibration_data/EO_01/Tori_c1/processed/7.xls]

## Sheet: led
wl	flux	name	peak	centroid	fwhm	Total Flux	inten
424.5	0.1368	7	493.5	494.406	23.7106	4.00432	22.6598
425	0.156801
425.5	0.180867
426	0.193481
426.5	0.195974
427	0.202774
427.5	0.202744
428	0.187628
428.5	0.185243
429	0.1881
429.5	0.184638
430	0.185715
430.5	0.18044
431	0.167227
431.5	0.163736
432	0.16659
432.5	0.172734
433	0.186813
433.5	0.199223
434	0.206989
434.5	0.208275
435	0.206155
435.5	0.198206
436	0.18265
436.5	0.182538
437	0.197075
437.5	0.202891
438	0.217118
438.5	0.230239
439	0.232716
439.5	0.246694
440	0.267511
440.5	0.274504
441	0.2778
441.5	0.279723
442	0.277051
442.5	0.274304
443	0.280248
443.5	0.286016
444	0.293483
444.5	0.307718
445	0.323326
445.5	0.342206
446	0.357939
446.5	0.379366
447	0.406137
447.5	0.443447
448	0.479658
448.5	0.501709
449	0.521113
449.5	0.546361
450	0.559496
450.5	0.580049
451	0.604073
451.5	0.629346
452	0.648475
452.5	0.683737
453	0.72804
453.5	0.756434
454	0.789049
454.5	0.803034
455	0.818492
455.5	0.843016
456	0.881724
456.5	0.926126
457	0.980817
457.5	1.03346
458	1.08448
458.5	1.13822
459	1.19836
459.5	1.26311
460	1.34757
460.5	1.43493
461	1.51756
461.5	1.60704
462	1.69475
462.5	1.78934
463	1.9007
463.5	2.01056
464	2.11971
464.5	2.24233
465	2.36173
465.5	2.49633
466	2.64714
466.5	2.81197
467	2.98353
467.5	3.16958
468	3.37661
468.5	3.60161
469	3.84036
469.5	4.08909
470	4.33682
470.5	4.60453
471	4.88323
471.5	5.17941
472	5.50781
472.5	5.85543
473	6.21405
473.5	6.60038
474	7.01119
474.5	7.43897
475	7.88349
475.5	8.35524
476	8.86119
476.5	9.40311
477	9.98822
477.5	10.6233
478	11.3023
478.5	12.028
479	12.782
479.5	13.5734
480	14.398
480.5	15.2495
481	16.1326
481.5	17.0606
482	18.0231
482.5	19.015
483	20.0199
483.5	21.0323
484	22.0445
484.5	23.0686
485	24.0935
485.5	25.1229
486	26.1493
486.5	27.1532
487	28.1222
487.5	29.0586
488	29.9777
488.5	30.8467
489	31.6633
489.5	32.4075
490	33.0618
490.5	33.6212
491	34.0907
491.5	34.4753
492	34.7775
492.5	35.0047
493	35.1346
493.5	35.1696
494	35.0896
494.5	34.8998
495	34.6027
495.5	34.2181
496	33.7586
496.5	33.2192
497	32.5998
497.5	31.9031
498	31.1314
498.5	30.2973
499	29.4183
499.5	28.5167
500	27.5952
500.5	26.6562
501	25.7023
501.5	24.75
502	23.8031
502.5	22.8651
503	21.9371
503.5	21.0221
504	20.117
504.5	19.2362
505	18.3804
505.5	17.5566
506	16.7594
506.5	15.9915
507	15.2508
507.5	14.5341
508	13.8446
508.5	13.1815
509	12.5432
509.5	11.9573
510	11.4019
510.5	10.8698
511	10.3663
511.5	9.88783
512	9.42483
512.5	8.98081
513	8.55827
513.5	8.15345
514	7.76113
514.5	7.40401
515	7.06613
515.5	6.74422
516	6.44854
516.5	6.15211
517	5.85518
517.5	5.56225
518	5.26407
518.5	4.97463
519	4.70093
519.5	4.44945
520	4.21495
520.5	3.99169
521	3.77393
521.5	3.55142
522	3.33141
522.5	3.12638
523	2.94832
523.5	2.79873
524	2.67936
524.5	2.58346
525	2.49119
525.5	2.38687
526	2.28154
526.5	2.17385
527	2.059
527.5	1.93529
528	1.80071
528.5	1.67332
529	1.55342
529.5	1.44209
530	1.36782
530.5	1.30297
531	1.25485
531.5	1.22178
532	1.18415
532.5	1.13735
533	1.0903
533.5	1.02639
534	0.962387
534.5	0.910268
535	0.858324
535.5	0.826309
536	0.807179
536.5	0.785977
537	0.788474
537.5	0.781232
538	0.771493
538.5	0.754936
539	0.734358
539.5	0.711582
540	0.675871
540.5	0.650648
541	0.620755
541.5	0.58814
542	0.552804
542.5	0.529079
543	0.506454
543.5	0.49107
544	0.484527
544.5	0.478059
545	0.468769
545.5	0.461727
546	0.450039
546.5	0.448491
547	0.437603
547.5	0.415702
548	0.38918
548.5	0.358963
549	0.322977
549.5	0.3012
550	0.297779
550.5	0.314661
551	0.312688
551.5	0.331193
552	0.363608
552.5	0.367404
553	0.356316
553.5	0.358963
554	0.335313
554.5	0.315485
555	0.307568
555.5	0.305695
556	0.300201
556.5	0.281546
557	0.250255
557.5	0.232057
558	0.214623
558.5	0.203828
559	0.202274
559.5	0.19047
560	0.177881
560.5	0.173113
561	0.165774
561.5	0.172834
562	0.179441
562.5	0.175725
563	0.167609
563.5	0.163591
564	0.134615
564.5	0.119873
565	0.114909
