# Supplementary material for: A photoconversion model for full spectral programming and multiplexing of optogenetic systems
Source: Mol Syst Biol. 2017 Apr 24;13(4):926. doi: 10.15252/msb.20167456 (PMC5408778; doi:10.15252/msb.20167456)
Supplement: Supplementary file 11 — Dataset EV3 [file MSB-13-926-s011.zip › dataset_ev3_led_data/led_calibration_data/EO_01/Tori_c1/processed/8.xls]

## Sheet: led
wl	flux	name	peak	centroid	fwhm	Total Flux	inten
447	0.0738751	8	516	523.553	28.7706	4.08162	23.0972
447.5	0.0894645
448	0.109055
448.5	0.114842
449	0.126492
449.5	0.128991
450	0.11921
450.5	0.109871
451	0.106024
451.5	0.098287
452	0.0895919
452.5	0.0831264
453	0.0819969
453.5	0.0739609
454	0.0686125
454.5	0.0663953
455	0.0580334
455.5	0.0494681
456	0.0472558
456.5	0.0425077
457	0.0428262
457.5	0.0490663
458	0.0594054
458.5	0.0802011
459	0.0948423
459.5	0.114357
460	0.124468
460.5	0.122988
461	0.120393
461.5	0.118411
462	0.106992
462.5	0.103339
463	0.0976745
463.5	0.0923261
464	0.0939334
464.5	0.099071
465	0.100095
465.5	0.104552
466	0.107749
466.5	0.114072
467	0.122488
467.5	0.128469
468	0.138898
468.5	0.154155
469	0.158574
469.5	0.162497
470	0.173034
470.5	0.178581
471	0.179255
471.5	0.178197
472	0.181661
472.5	0.186715
473	0.185733
473.5	0.201249
474	0.216559
474.5	0.226817
475	0.236715
475.5	0.253355
476	0.267566
476.5	0.280771
477	0.291453
477.5	0.299048
478	0.309216
478.5	0.327762
479	0.341433
479.5	0.366203
480	0.399376
480.5	0.42983
481	0.459352
481.5	0.497131
482	0.540668
482.5	0.580677
483	0.627766
483.5	0.68419
484	0.735076
484.5	0.784934
485	0.845033
485.5	0.905866
486	0.971404
486.5	1.04483
487	1.13448
487.5	1.2314
488	1.33273
488.5	1.44634
489	1.57021
489.5	1.68252
490	1.81438
490.5	1.96113
491	2.11622
491.5	2.28574
492	2.47524
492.5	2.6808
493	2.89591
493.5	3.12744
494	3.37611
494.5	3.64537
495	3.9254
495.5	4.22823
496	4.55677
496.5	4.90737
497	5.28614
497.5	5.69872
498	6.14585
498.5	6.62728
499	7.13222
499.5	7.66975
500	8.23889
500.5	8.83179
501	9.45312
501.5	10.1146
502	10.8114
502.5	11.5368
503	12.2941
503.5	13.0826
504	13.8837
504.5	14.7162
505	15.5522
505.5	16.4009
506	17.2713
506.5	18.157
507	19.0589
507.5	19.9803
508	20.8851
508.5	21.7536
509	22.6018
509.5	23.415
510	24.1926
510.5	24.9435
511	25.6516
511.5	26.2984
512	26.8693
512.5	27.3691
513	27.8003
513.5	28.1678
514	28.4716
514.5	28.7043
515	28.8832
515.5	28.9959
516	29.0277
516.5	29.0057
517	28.915
517.5	28.7484
518	28.5304
518.5	28.2388
519	27.8787
519.5	27.4646
520	26.982
520.5	26.4528
521	25.8917
521.5	25.3306
522	24.7843
522.5	24.2512
523	23.7286
523.5	23.2062
524	22.6834
524.5	22.1564
525	21.6221
525.5	21.1007
526	20.5771
526.5	20.0599
527	19.5528
527.5	19.0564
528	18.5762
528.5	18.1132
529	17.6616
529.5	17.2255
530	16.8102
530.5	16.4173
531	16.0503
531.5	15.6948
532	15.3375
532.5	14.9811
533	14.6187
533.5	14.2669
534	13.933
534.5	13.5931
535	13.247
535.5	12.9155
536	12.5744
536.5	12.2334
537	11.9144
537.5	11.5883
538	11.2394
538.5	10.8964
539	10.5701
539.5	10.253
540	9.95904
540.5	9.68636
541	9.40902
541.5	9.13437
542	8.84649
542.5	8.55641
543	8.26756
543.5	7.98017
544	7.7043
544.5	7.43602
545	7.16799
545.5	6.9105
546	6.6481
546.5	6.38938
547	6.17427
547.5	5.95573
548	5.74282
548.5	5.54217
549	5.33612
549.5	5.1264
550	4.94093
550.5	4.78021
551	4.6141
551.5	4.46882
552	4.33946
552.5	4.22627
553	4.11381
553.5	4.00601
554	3.90041
554.5	3.78036
555	3.65051
555.5	3.53757
556	3.42781
556.5	3.31413
557	3.20657
557.5	3.10833
558	3.02601
558.5	2.96133
559	2.89616
559.5	2.82486
560	2.74891
560.5	2.65361
561	2.56295
561.5	2.48627
562	2.4163
562.5	2.33853
563	2.2824
563.5	2.21309
564	2.15738
564.5	2.11034
565	2.05634
565.5	1.99754
566	1.93428
566.5	1.84856
567	1.77067
567.5	1.73613
568	1.69683
568.5	1.68605
569	1.67661
569.5	1.67037
570	1.6198
570.5	1.55384
571	1.47838
571.5	1.41363
572	1.34104
572.5	1.29157
573	1.25867
573.5	1.21057
574	1.158
574.5	1.10241
575	1.04515
575.5	1.00142
576	0.969616
576.5	0.939922
577	0.906136
577.5	0.862599
578	0.812497
578.5	0.76526
579	0.735321
579.5	0.717828
580	0.687546
580.5	0.667358
581	0.64739
581.5	0.611865
582	0.577271
582.5	0.561738
583	0.565781
583.5	0.567447
584	0.571465
584.5	0.570019
585	0.561077
585.5	0.560489
586	0.555858
586.5	0.572837
587	0.591016
587.5	0.571979
588	0.549072
588.5	0.52538
589	0.502938
589.5	0.488679
590	0.471651
590.5	0.437106
591	0.401214
591.5	0.377301
592	0.359539
592.5	0.379678
593	0.398298
593.5	0.419981
594	0.448548
594.5	0.458985
595	0.463591
595.5	0.466923
596	0.450214
596.5	0.418119
597	0.398641
597.5	0.389502
598	0.397196
598.5	0.377277
599	0.379727
599.5	0.380486
600	0.379874
600.5	0.392565
601	0.435857
601.5	0.422308
602	0.397392
602.5	0.363949
603	0.302037
603.5	0.263106
604	0.251934
604.5	0.253919
605	0.269134
605.5	0.283074
606	0.315096
606.5	0.351846
607	0.400969
607.5	0.433872
608	0.448303
608.5	0.437253
609	0.435489
609.5	0.429046
610	0.391781
610.5	0.381491
611	0.35851
611.5	0.292948
612	0.287166
612.5	0.29628
613	0.278223
613.5	0.275063
614	0.267394
614.5	0.215723
615	0.191059
615.5	0.18807
616	0.176849
616.5	0.20133
617	0.228885
617.5	0.248088
618	0.221863
618.5	0.213621
619	0.211771
619.5	0.197914
620	0.202268
620.5	0.210304
