# Supplementary material for: A photoconversion model for full spectral programming and multiplexing of optogenetic systems
Source: Mol Syst Biol. 2017 Apr 24;13(4):926. doi: 10.15252/msb.20167456 (PMC5408778; doi:10.15252/msb.20167456)
Supplement: Supplementary file 11 — Dataset EV3 [file MSB-13-926-s011.zip › dataset_ev3_led_data/led_calibration_data/EO_01/Tori_c1/processed/9.xls]

## Sheet: led
wl	flux	name	peak	centroid	fwhm	Total Flux	inten
453.5	0.0635791	9	522.5	528.6	27.8314	4.19368	23.7313
454	0.0611516
454.5	0.0621817
455	0.0622461
455.5	0.0557673
456	0.0523645
456.5	0.0552832
457	0.0680358
457.5	0.0788377
458	0.0842816
458.5	0.0799227
459	0.0643493
459.5	0.0548922
460	0.0462339
460.5	0.0464008
461	0.0585
461.5	0.0812437
462	0.0958061
462.5	0.103317
463	0.106148
463.5	0.0986628
464	0.0869094
464.5	0.092401
465	0.0924892
465.5	0.0974801
466	0.102366
466.5	0.108721
467	0.110397
467.5	0.111914
468	0.110073
468.5	0.103766
469	0.0960708
469.5	0.0868736
470	0.081363
470.5	0.0798345
471	0.0746195
471.5	0.0703607
472	0.0723422
472.5	0.0734344
473	0.0744836
473.5	0.0850685
474	0.100229
474.5	0.112336
475	0.119003
475.5	0.126793
476	0.135957
476.5	0.140554
477	0.14463
477.5	0.149232
478	0.153872
478.5	0.15619
479	0.160148
479.5	0.167588
480	0.174427
480.5	0.178285
481	0.186512
481.5	0.200108
482	0.214575
482.5	0.231303
483	0.25052
483.5	0.271075
484	0.293513
484.5	0.314473
485	0.338486
485.5	0.367005
486	0.398004
486.5	0.429885
487	0.475478
487.5	0.522382
488	0.568093
488.5	0.62196
489	0.674802
489.5	0.715625
490	0.762887
490.5	0.804545
491	0.851472
491.5	0.903312
492	0.9676
492.5	1.04686
493	1.13323
493.5	1.2227
494	1.32614
494.5	1.41725
495	1.52852
495.5	1.65263
496	1.79208
496.5	1.94331
497	2.1034
497.5	2.27519
498	2.45346
498.5	2.66353
499	2.89746
499.5	3.13758
500	3.40298
500.5	3.67887
501	3.96001
501.5	4.26976
502	4.59954
502.5	4.94411
503	5.31514
503.5	5.70788
504	6.13734
504.5	6.59731
505	7.0902
505.5	7.60454
506	8.14584
506.5	8.7186
507	9.33238
507.5	9.99242
508	10.6904
508.5	11.422
509	12.1786
509.5	12.9688
510	13.7803
510.5	14.606
511	15.4571
511.5	16.3246
512	17.1954
512.5	18.0891
513	18.9869
513.5	19.8775
514	20.7608
514.5	21.6373
515	22.4927
515.5	23.3468
516	24.1888
516.5	25.0162
517	25.8198
517.5	26.5805
518	27.2839
518.5	27.9158
519	28.4547
519.5	28.9173
520	29.2822
520.5	29.5636
521	29.7639
521.5	29.9093
522	30.0023
522.5	30.0309
523	29.9999
523.5	29.9165
524	29.7662
524.5	29.554
525	29.2917
525.5	28.9603
526	28.5597
526.5	28.0994
527	27.6011
527.5	27.0741
528	26.528
528.5	25.982
529	25.4264
529.5	24.866
530	24.308
530.5	23.7636
531	23.1902
531.5	22.6055
532	21.9876
532.5	21.3512
533	20.7155
533.5	20.1053
534	19.5208
534.5	18.945
535	18.3786
535.5	17.8297
536	17.3106
536.5	16.8032
537	16.3384
537.5	15.913
538	15.4876
538.5	15.0713
539	14.6835
539.5	14.2922
540	13.9083
540.5	13.5466
541	13.176
541.5	12.8133
542	12.443
542.5	12.0787
543	11.7195
543.5	11.3657
544	11.0197
544.5	10.6739
545	10.3267
545.5	9.9898
546	9.66383
546.5	9.35361
547	9.05578
547.5	8.77202
548	8.48301
548.5	8.18613
549	7.87543
549.5	7.55137
550	7.23112
550.5	6.93282
551	6.62879
551.5	6.34861
552	6.09656
552.5	5.8798
553	5.66114
553.5	5.47157
554	5.27723
554.5	5.08003
555	4.87162
555.5	4.67585
556	4.50035
556.5	4.33009
557	4.17939
557.5	4.03345
558	3.90421
558.5	3.77473
559	3.66528
559.5	3.5482
560	3.44304
560.5	3.33788
561	3.22056
561.5	3.10491
562	3.00118
562.5	2.89579
563	2.80661
563.5	2.72959
564	2.65757
564.5	2.59701
565	2.52165
565.5	2.44535
566	2.37405
566.5	2.29567
567	2.22368
567.5	2.15138
568	2.07872
568.5	2.00457
569	1.92464
569.5	1.86712
570	1.81302
570.5	1.75512
571	1.71613
571.5	1.67066
572	1.60864
572.5	1.55525
573	1.49685
573.5	1.42605
574	1.37087
574.5	1.32576
575	1.29588
575.5	1.25422
576	1.22725
576.5	1.18982
577	1.13838
577.5	1.07839
578	1.01958
578.5	0.964023
579	0.920815
579.5	0.886263
580	0.864564
580.5	0.861464
581	0.851425
581.5	0.839645
582	0.829439
582.5	0.807597
583	0.786112
583.5	0.782559
584	0.76706
584.5	0.739542
585	0.710284
585.5	0.678498
586	0.629877
586.5	0.611254
587	0.599164
587.5	0.583402
588	0.560821
588.5	0.544558
589	0.516277
589.5	0.487687
590	0.452062
590.5	0.407638
591	0.379214
591.5	0.366218
592	0.367863
592.5	0.397432
593	0.41584
593.5	0.427024
594	0.425688
594.5	0.418749
595	0.422231
595.5	0.43587
596	0.441236
596.5	0.450297
597	0.448294
597.5	0.428288
598	0.40635
598.5	0.38322
599	0.346736
599.5	0.312447
600	0.292035
600.5	0.284738
601	0.268118
601.5	0.243581
602	0.23313
602.5	0.232355
603	0.23529
603.5	0.257912
604	0.27272
604.5	0.299308
605	0.276607
605.5	0.271742
606	0.280637
606.5	0.32022
607	0.344471
607.5	0.377545
608	0.350838
608.5	0.296947
609	0.237996
609.5	0.157656
610	0.108222
610.5	0.086361
611	0.066605
611.5	0.0452944
612	0.0303791
612.5	0.0285811
613	0.0161775
613.5	0.0130284
614	0.0146308
614.5	0.00926609
615	0.0179704
615.5	0.0349169
616	0.0395691
616.5	0.0744478
617	0.109834
617.5	0.14432
618	0.192769
618.5	0.236432
619	0.257125
619.5	0.244416
620	0.225742
620.5	0.203568
621	0.188238
