# Supplementary material for: A photoconversion model for full spectral programming and multiplexing of optogenetic systems
Source: Mol Syst Biol. 2017 Apr 24;13(4):926. doi: 10.15252/msb.20167456 (PMC5408778; doi:10.15252/msb.20167456)
Supplement: Supplementary file 11 — Dataset EV3 [file MSB-13-926-s011.zip › dataset_ev3_led_data/led_calibration_data/EO_01/Tori_c1/raw/1.IRR]

" File: 160129_calibrations\post-calibration\Tor
" RAD->  Wave:647.21nm  Pix:1050  Val:  0.000  Time:400ms  Avg:2  Sm:1  Sg:1  Tc:off  SNAP  Xt:1  Ch:1  Xtrig wnmcal >RAD-IS6.CAL
 180.00  0.0000E+000
 180.50  0.0000E+000
 181.00  0.0000E+000
 181.50  0.0000E+000
 182.00  0.0000E+000
 182.50  0.0000E+000
 183.00  0.0000E+000
 183.50  0.0000E+000
 184.00  0.0000E+000
 184.50  0.0000E+000
 185.00  0.0000E+000
 185.50  0.0000E+000
 186.00  0.0000E+000
 186.50  0.0000E+000
 187.00  0.0000E+000
 187.50  0.0000E+000
 188.00  0.0000E+000
 188.50  0.0000E+000
 189.00  0.0000E+000
 189.50  0.0000E+000
 190.00  0.0000E+000
 190.50  0.0000E+000
 191.00  0.0000E+000
 191.50  0.0000E+000
 192.00  0.0000E+000
 192.50  0.0000E+000
 193.00  0.0000E+000
 193.50  0.0000E+000
 194.00  0.0000E+000
 194.50  0.0000E+000
 195.00  0.0000E+000
 195.50  0.0000E+000
 196.00  0.0000E+000
 196.50  0.0000E+000
 197.00  0.0000E+000
 197.50  0.0000E+000
 198.00  0.0000E+000
 198.50  0.0000E+000
 199.00  0.0000E+000
 199.50  0.0000E+000
 200.00  0.0000E+000
 200.50  0.0000E+000
 201.00  0.0000E+000
 201.50  0.0000E+000
 202.00  0.0000E+000
 202.50  0.0000E+000
 203.00  0.0000E+000
 203.50  0.0000E+000
 204.00  0.0000E+000
 204.50  0.0000E+000
 205.00  0.0000E+000
 205.50  0.0000E+000
 206.00  0.0000E+000
 206.50  0.0000E+000
 207.00  0.0000E+000
 207.50  0.0000E+000
 208.00  0.0000E+000
 208.50  0.0000E+000
 209.00  0.0000E+000
 209.50  0.0000E+000
 210.00  0.0000E+000
 210.50  0.0000E+000
 211.00  0.0000E+000
 211.50  0.0000E+000
 212.00  0.0000E+000
 212.50  0.0000E+000
 213.00  0.0000E+000
 213.50  0.0000E+000
 214.00  0.0000E+000
 214.50  0.0000E+000
 215.00  0.0000E+000
 215.50  0.0000E+000
 216.00  0.0000E+000
 216.50  0.0000E+000
 217.00  0.0000E+000
 217.50  0.0000E+000
 218.00  0.0000E+000
 218.50  0.0000E+000
 219.00  0.0000E+000
 219.50  0.0000E+000
 220.00  0.0000E+000
 220.50  0.0000E+000
 221.00  0.0000E+000
 221.50  0.0000E+000
 222.00  0.0000E+000
 222.50  0.0000E+000
 223.00  0.0000E+000
 223.50  0.0000E+000
 224.00  0.0000E+000
 224.50  0.0000E+000
 225.00  0.0000E+000
 225.50  0.0000E+000
 226.00  0.0000E+000
 226.50  0.0000E+000
 227.00  0.0000E+000
 227.50  0.0000E+000
 228.00  0.0000E+000
 228.50  0.0000E+000
 229.00  0.0000E+000
 229.50  0.0000E+000
 230.00  0.0000E+000
 230.50  0.0000E+000
 231.00  0.0000E+000
 231.50  0.0000E+000
 232.00  0.0000E+000
 232.50  0.0000E+000
 233.00  0.0000E+000
 233.50  0.0000E+000
 234.00  0.0000E+000
 234.50  0.0000E+000
 235.00  0.0000E+000
 235.50  0.0000E+000
 236.00  0.0000E+000
 236.50  0.0000E+000
 237.00  0.0000E+000
 237.50  0.0000E+000
 238.00  0.0000E+000
 238.50  0.0000E+000
 239.00  0.0000E+000
 239.50  0.0000E+000
 240.00  0.0000E+000
 240.50  0.0000E+000
 241.00  0.0000E+000
 241.50  0.0000E+000
 242.00  0.0000E+000
 242.50  0.0000E+000
 243.00  0.0000E+000
 243.50  0.0000E+000
 244.00  0.0000E+000
 244.50  0.0000E+000
 245.00  0.0000E+000
 245.50  0.0000E+000
 246.00  0.0000E+000
 246.50  0.0000E+000
 247.00  0.0000E+000
 247.50  0.0000E+000
 248.00  0.0000E+000
 248.50  0.0000E+000
 249.00  0.0000E+000
 249.50  0.0000E+000
 250.00  0.0000E+000
 250.50  0.0000E+000
 251.00  0.0000E+000
 251.50  0.0000E+000
 252.00  0.0000E+000
 252.50  0.0000E+000
 253.00  0.0000E+000
 253.50  0.0000E+000
 254.00  0.0000E+000
 254.50  0.0000E+000
 255.00  0.0000E+000
 255.50  0.0000E+000
 256.00  0.0000E+000
 256.50  0.0000E+000
 257.00  0.0000E+000
 257.50  0.0000E+000
 258.00  0.0000E+000
 258.50  0.0000E+000
 259.00  0.0000E+000
 259.50  0.0000E+000
 260.00  0.0000E+000
 260.50  0.0000E+000
 261.00  0.0000E+000
 261.50  0.0000E+000
 262.00  0.0000E+000
 262.50  0.0000E+000
 263.00  0.0000E+000
 263.50  0.0000E+000
 264.00  0.0000E+000
 264.50  0.0000E+000
 265.00  0.0000E+000
 265.50  0.0000E+000
 266.00  0.0000E+000
 266.50  0.0000E+000
 267.00  0.0000E+000
 267.50  0.0000E+000
 268.00  0.0000E+000
 268.50  0.0000E+000
 269.00  0.0000E+000
 269.50  0.0000E+000
 270.00  0.0000E+000
 270.50  0.0000E+000
 271.00  0.0000E+000
 271.50  0.0000E+000
 272.00  0.0000E+000
 272.50  0.0000E+000
 273.00  0.0000E+000
 273.50  0.0000E+000
 274.00  0.0000E+000
 274.50  0.0000E+000
 275.00  0.0000E+000
 275.50  0.0000E+000
 276.00  0.0000E+000
 276.50  0.0000E+000
 277.00  0.0000E+000
 277.50  0.0000E+000
 278.00  0.0000E+000
 278.50  0.0000E+000
 279.00  0.0000E+000
 279.50  0.0000E+000
 280.00  0.0000E+000
 280.50  0.0000E+000
 281.00  0.0000E+000
 281.50  0.0000E+000
 282.00  0.0000E+000
 282.50  0.0000E+000
 283.00  0.0000E+000
 283.50  0.0000E+000
 284.00  0.0000E+000
 284.50  0.0000E+000
 285.00  0.0000E+000
 285.50  0.0000E+000
 286.00  0.0000E+000
 286.50  0.0000E+000
 287.00  0.0000E+000
 287.50  0.0000E+000
 288.00  0.0000E+000
 288.50  0.0000E+000
 289.00  0.0000E+000
 289.50  0.0000E+000
 290.00  0.0000E+000
 290.50  0.0000E+000
 291.00  0.0000E+000
 291.50  0.0000E+000
 292.00  0.0000E+000
 292.50  0.0000E+000
 293.00  0.0000E+000
 293.50  0.0000E+000
 294.00  0.0000E+000
 294.50  0.0000E+000
 295.00  0.0000E+000
 295.50  0.0000E+000
 296.00  0.0000E+000
 296.50  0.0000E+000
 297.00  0.0000E+000
 297.50  0.0000E+000
 298.00  0.0000E+000
 298.50  0.0000E+000
 299.00  0.0000E+000
 299.50  0.0000E+000
 300.00  0.0000E+000
 300.50  0.0000E+000
 301.00  0.0000E+000
 301.50  0.0000E+000
 302.00  0.0000E+000
 302.50  0.0000E+000
 303.00  0.0000E+000
 303.50  0.0000E+000
 304.00  0.0000E+000
 304.50  0.0000E+000
 305.00  0.0000E+000
 305.50  0.0000E+000
 306.00  0.0000E+000
 306.50  0.0000E+000
 307.00  0.0000E+000
 307.50  0.0000E+000
 308.00  0.0000E+000
 308.50  0.0000E+000
 309.00  0.0000E+000
 309.50  0.0000E+000
 310.00  0.0000E+000
 310.50  0.0000E+000
 311.00  0.0000E+000
 311.50  0.0000E+000
 312.00  0.0000E+000
 312.50  0.0000E+000
 313.00  0.0000E+000
 313.50  0.0000E+000
 314.00  0.0000E+000
 314.50  0.0000E+000
 315.00  0.0000E+000
 315.50  0.0000E+000
 316.00  0.0000E+000
 316.50  0.0000E+000
 317.00  0.0000E+000
 317.50  0.0000E+000
 318.00  0.0000E+000
 318.50  0.0000E+000
 319.00  0.0000E+000
 319.50  0.0000E+000
 320.00  0.0000E+000
 320.50  0.0000E+000
 321.00  0.0000E+000
 321.50  0.0000E+000
 322.00  0.0000E+000
 322.50  0.0000E+000
 323.00  0.0000E+000
 323.50  0.0000E+000
 324.00  0.0000E+000
 324.50  0.0000E+000
 325.00  0.0000E+000
 325.50  0.0000E+000
 326.00  0.0000E+000
 326.50  0.0000E+000
 327.00  0.0000E+000
 327.50  0.0000E+000
 328.00  0.0000E+000
 328.50  0.0000E+000
 329.00  0.0000E+000
 329.50  0.0000E+000
 330.00  0.0000E+000
 330.50  0.0000E+000
 331.00  0.0000E+000
 331.50  0.0000E+000
 332.00  0.0000E+000
 332.50  0.0000E+000
 333.00  0.0000E+000
 333.50  0.0000E+000
 334.00  0.0000E+000
 334.50  0.0000E+000
 335.00  0.0000E+000
 335.50  0.0000E+000
 336.00  0.0000E+000
 336.50  0.0000E+000
 337.00  0.0000E+000
 337.50  0.0000E+000
 338.00  0.0000E+000
 338.50  0.0000E+000
 339.00  0.0000E+000
 339.50  0.0000E+000
 340.00  0.0000E+000
 340.50  0.0000E+000
 341.00  0.0000E+000
 341.50  0.0000E+000
 342.00  0.0000E+000
 342.50  0.0000E+000
 343.00  0.0000E+000
 343.50  0.0000E+000
 344.00  0.0000E+000
 344.50  0.0000E+000
 345.00  0.0000E+000
 345.50  0.0000E+000
 346.00  0.0000E+000
 346.50  0.0000E+000
 347.00  0.0000E+000
 347.50  0.0000E+000
 348.00  0.0000E+000
 348.50  0.0000E+000
 349.00  0.0000E+000
 349.50  0.0000E+000
 350.00  0.0000E+000
 350.50  0.0000E+000
 351.00  0.0000E+000
 351.50  0.0000E+000
 352.00  0.0000E+000
 352.50  0.0000E+000
 353.00  0.0000E+000
 353.50  0.0000E+000
 354.00  0.0000E+000
 354.50  0.0000E+000
 355.00  0.0000E+000
 355.50  0.0000E+000
 356.00  0.0000E+000
 356.50  0.0000E+000
 357.00  0.0000E+000
 357.50  0.0000E+000
 358.00  0.0000E+000
 358.50  0.0000E+000
 359.00  0.0000E+000
 359.50  3.0853E-006
 360.00  4.7224E-005
 360.50  8.2665E-005
 361.00  9.0148E-005
 361.50  9.6968E-005
 362.00  1.0258E-004
 362.50  1.0717E-004
 363.00  1.1073E-004
 363.50  1.1298E-004
 364.00  1.1399E-004
 364.50  1.1366E-004
 365.00  1.1199E-004
 365.50  1.0933E-004
 366.00  1.0589E-004
 366.50  1.0185E-004
 367.00  9.7448E-005
 367.50  9.2770E-005
 368.00  8.7828E-005
 368.50  8.2708E-005
 369.00  7.7543E-005
 369.50  7.2480E-005
 370.00  6.7523E-005
 370.50  6.2648E-005
 371.00  5.8035E-005
 371.50  5.3617E-005
 372.00  4.9437E-005
 372.50  4.5524E-005
 373.00  4.1879E-005
 373.50  3.8423E-005
 374.00  3.5274E-005
 374.50  3.2411E-005
 375.00  2.9858E-005
 375.50  2.7503E-005
 376.00  2.5411E-005
 376.50  2.3493E-005
 377.00  2.1747E-005
 377.50  2.0164E-005
 378.00  1.8651E-005
 378.50  1.7270E-005
 379.00  1.6039E-005
 379.50  1.4954E-005
 380.00  1.3922E-005
 380.50  1.2984E-005
 381.00  1.2125E-005
 381.50  1.1323E-005
 382.00  1.0559E-005
 382.50  9.8803E-006
 383.00  9.2290E-006
 383.50  8.6067E-006
 384.00  8.0382E-006
 384.50  7.5631E-006
 385.00  7.1214E-006
 385.50  6.7717E-006
 386.00  6.4183E-006
 386.50  6.0416E-006
 387.00  5.7451E-006
 387.50  5.3483E-006
 388.00  5.0070E-006
 388.50  4.7188E-006
 389.00  4.4209E-006
 389.50  4.1495E-006
 390.00  3.9031E-006
 390.50  3.6683E-006
 391.00  3.4739E-006
 391.50  3.3639E-006
 392.00  3.3356E-006
 392.50  3.3409E-006
 393.00  3.3176E-006
 393.50  3.2093E-006
 394.00  3.0831E-006
 394.50  2.9254E-006
 395.00  2.7604E-006
 395.50  2.6802E-006
 396.00  2.5765E-006
 396.50  2.4748E-006
 397.00  2.3551E-006
 397.50  2.2195E-006
 398.00  2.1001E-006
 398.50  1.9765E-006
 399.00  1.8468E-006
 399.50  1.7359E-006
 400.00  1.6067E-006
 400.50  1.5054E-006
 401.00  1.3911E-006
 401.50  1.2934E-006
 402.00  1.2318E-006
 402.50  1.1966E-006
 403.00  1.1820E-006
 403.50  1.1775E-006
 404.00  1.1525E-006
 404.50  1.1246E-006
 405.00  1.0838E-006
 405.50  1.0712E-006
 406.00  1.0816E-006
 406.50  1.1156E-006
 407.00  1.1208E-006
 407.50  1.1172E-006
 408.00  1.1183E-006
 408.50  1.0392E-006
 409.00  1.0262E-006
 409.50  1.0309E-006
 410.00  1.0369E-006
 410.50  1.0656E-006
 411.00  1.1012E-006
 411.50  1.1353E-006
 412.00  1.2023E-006
 412.50  1.2619E-006
 413.00  1.3354E-006
 413.50  1.3117E-006
 414.00  1.2402E-006
 414.50  1.0731E-006
 415.00  9.6993E-007
 415.50  9.2352E-007
 416.00  9.1474E-007
 416.50  9.3005E-007
 417.00  9.4199E-007
 417.50  8.8361E-007
 418.00  8.9678E-007
 418.50  9.1959E-007
 419.00  9.5886E-007
 419.50  9.5850E-007
 420.00  9.3161E-007
 420.50  9.0673E-007
 421.00  8.5623E-007
 421.50  7.9219E-007
 422.00  7.9482E-007
 422.50  7.6755E-007
 423.00  7.4613E-007
 423.50  7.8437E-007
 424.00  8.3870E-007
 424.50  9.2100E-007
 425.00  9.5008E-007
 425.50  9.4689E-007
 426.00  9.3759E-007
 426.50  8.5882E-007
 427.00  8.7834E-007
 427.50  1.0331E-006
 428.00  1.0936E-006
 428.50  1.1664E-006
 429.00  1.1995E-006
 429.50  1.1182E-006
 430.00  1.0277E-006
 430.50  9.5405E-007
 431.00  8.5469E-007
 431.50  7.9725E-007
 432.00  7.5503E-007
 432.50  7.0922E-007
 433.00  6.5079E-007
 433.50  6.0054E-007
 434.00  5.3367E-007
 434.50  5.1963E-007
 435.00  6.1293E-007
 435.50  6.6396E-007
 436.00  7.8318E-007
 436.50  8.3579E-007
 437.00  8.8069E-007
 437.50  8.7812E-007
 438.00  8.2910E-007
 438.50  7.7273E-007
 439.00  7.3618E-007
 439.50  6.7990E-007
 440.00  6.7151E-007
 440.50  6.4036E-007
 441.00  6.0519E-007
 441.50  5.5343E-007
 442.00  5.1300E-007
 442.50  5.1631E-007
 443.00  5.5234E-007
 443.50  6.0442E-007
 444.00  7.0034E-007
 444.50  8.0258E-007
 445.00  8.5305E-007
 445.50  9.0458E-007
 446.00  8.8732E-007
 446.50  8.2397E-007
 447.00  7.7547E-007
 447.50  7.3848E-007
 448.00  7.0871E-007
 448.50  6.8307E-007
 449.00  6.3841E-007
 449.50  5.5801E-007
 450.00  4.7576E-007
 450.50  3.7632E-007
 451.00  3.4202E-007
 451.50  3.5827E-007
 452.00  4.3250E-007
 452.50  5.2090E-007
 453.00  5.8955E-007
 453.50  6.3249E-007
 454.00  6.7480E-007
 454.50  6.0831E-007
 455.00  5.5594E-007
 455.50  5.0892E-007
 456.00  4.5176E-007
 456.50  3.9026E-007
 457.00  3.8144E-007
 457.50  3.6721E-007
 458.00  3.5906E-007
 458.50  3.6344E-007
 459.00  3.7178E-007
 459.50  3.6577E-007
 460.00  3.3063E-007
 460.50  2.6936E-007
 461.00  2.0402E-007
 461.50  1.5979E-007
 462.00  1.3002E-007
 462.50  1.2345E-007
 463.00  1.3142E-007
 463.50  1.5067E-007
 464.00  1.3405E-007
 464.50  1.3400E-007
 465.00  1.1240E-007
 465.50  1.0616E-007
 466.00  8.6242E-008
 466.50  9.2640E-008
 467.00  1.0215E-007
 467.50  1.1359E-007
 468.00  1.6799E-007
 468.50  2.0380E-007
 469.00  2.6671E-007
 469.50  2.7507E-007
 470.00  2.6313E-007
 470.50  2.5778E-007
 471.00  2.3695E-007
 471.50  1.7757E-007
 472.00  1.5650E-007
 472.50  1.3945E-007
 473.00  1.1293E-007
 473.50  1.4540E-007
 474.00  1.8666E-007
 474.50  2.2361E-007
 475.00  2.1842E-007
 475.50  2.2619E-007
 476.00  2.3887E-007
 476.50  2.5213E-007
 477.00  2.6353E-007
 477.50  2.7050E-007
 478.00  2.9201E-007
 478.50  3.1398E-007
 479.00  2.9841E-007
 479.50  2.8949E-007
 480.00  2.9467E-007
 480.50  2.7197E-007
 481.00  2.5720E-007
 481.50  2.6693E-007
 482.00  2.6018E-007
 482.50  2.6008E-007
 483.00  2.6045E-007
 483.50  2.5171E-007
 484.00  2.6301E-007
 484.50  2.9105E-007
 485.00  3.4303E-007
 485.50  4.2419E-007
 486.00  4.9569E-007
 486.50  5.5402E-007
 487.00  5.6438E-007
 487.50  5.0832E-007
 488.00  5.1633E-007
 488.50  5.1471E-007
 489.00  5.2809E-007
 489.50  5.4544E-007
 490.00  5.8696E-007
 490.50  5.2429E-007
 491.00  4.9530E-007
 491.50  4.6496E-007
 492.00  3.9444E-007
 492.50  3.7322E-007
 493.00  3.4564E-007
 493.50  2.9435E-007
 494.00  3.0346E-007
 494.50  3.0444E-007
 495.00  2.9777E-007
 495.50  2.9841E-007
 496.00  2.9135E-007
 496.50  2.6229E-007
 497.00  2.3500E-007
 497.50  2.2828E-007
 498.00  2.2748E-007
 498.50  2.4025E-007
 499.00  2.7263E-007
 499.50  3.3809E-007
 500.00  3.8782E-007
 500.50  4.2471E-007
 501.00  4.6575E-007
 501.50  5.4793E-007
 502.00  6.0878E-007
 502.50  6.1718E-007
 503.00  6.2944E-007
 503.50  5.9424E-007
 504.00  5.0278E-007
 504.50  4.4642E-007
 505.00  4.5114E-007
 505.50  4.3686E-007
 506.00  4.2690E-007
 506.50  4.1688E-007
 507.00  4.0811E-007
 507.50  4.3116E-007
 508.00  4.9026E-007
 508.50  5.4212E-007
 509.00  5.9908E-007
 509.50  6.5254E-007
 510.00  6.4078E-007
 510.50  5.7753E-007
 511.00  5.5614E-007
 511.50  5.2873E-007
 512.00  4.8041E-007
 512.50  4.4735E-007
 513.00  4.2938E-007
 513.50  3.5990E-007
 514.00  2.7855E-007
 514.50  2.4598E-007
 515.00  2.0673E-007
 515.50  1.6956E-007
 516.00  2.2077E-007
 516.50  3.1587E-007
 517.00  4.1616E-007
 517.50  5.3502E-007
 518.00  6.5937E-007
 518.50  7.3152E-007
 519.00  7.6479E-007
 519.50  7.4585E-007
 520.00  6.6808E-007
 520.50  5.2404E-007
 521.00  3.8069E-007
 521.50  2.7478E-007
 522.00  2.2303E-007
 522.50  1.9104E-007
 523.00  2.1001E-007
 523.50  2.2922E-007
 524.00  2.2939E-007
 524.50  2.4867E-007
 525.00  2.4971E-007
 525.50  2.6654E-007
 526.00  3.0048E-007
 526.50  3.1606E-007
 527.00  3.0714E-007
 527.50  2.6851E-007
 528.00  1.8105E-007
 528.50  1.0816E-007
 529.00  6.1558E-008
 529.50  4.5640E-008
 530.00  5.8600E-008
 530.50  7.5472E-008
 531.00  8.3469E-008
 531.50  1.0344E-007
 532.00  1.2712E-007
 532.50  1.3609E-007
 533.00  1.4344E-007
 533.50  1.4339E-007
 534.00  1.3891E-007
 534.50  1.2840E-007
 535.00  1.4897E-007
 535.50  2.0688E-007
 536.00  2.7355E-007
 536.50  3.0698E-007
 537.00  3.9239E-007
 537.50  4.8137E-007
 538.00  4.8812E-007
 538.50  4.6927E-007
 539.00  4.6640E-007
 539.50  4.2430E-007
 540.00  3.8359E-007
 540.50  4.1742E-007
 541.00  4.1821E-007
 541.50  4.3040E-007
 542.00  4.1835E-007
 542.50  3.7596E-007
 543.00  3.1549E-007
 543.50  2.7465E-007
 544.00  2.2120E-007
 544.50  1.8395E-007
 545.00  1.7179E-007
 545.50  2.3160E-007
 546.00  3.0746E-007
 546.50  3.9282E-007
 547.00  4.9950E-007
 547.50  5.8243E-007
 548.00  5.5827E-007
 548.50  5.9257E-007
 549.00  5.8855E-007
 549.50  5.4172E-007
 550.00  5.3082E-007
 550.50  4.9444E-007
 551.00  3.6128E-007
 551.50  2.8455E-007
 552.00  2.5854E-007
 552.50  2.9288E-007
 553.00  2.8758E-007
 553.50  3.0617E-007
 554.00  3.2472E-007
 554.50  3.0328E-007
 555.00  2.7205E-007
 555.50  2.8236E-007
 556.00  2.9114E-007
 556.50  2.3594E-007
 557.00  1.6145E-007
 557.50  9.7953E-008
 558.00  7.1439E-008
 558.50  6.9120E-008
 559.00  6.9785E-008
 559.50  9.4329E-008
 560.00  1.2704E-007
 560.50  1.4361E-007
 561.00  1.7054E-007
 561.50  2.2230E-007
 562.00  3.5181E-007
 562.50  4.4189E-007
 563.00  5.1955E-007
 563.50  6.2975E-007
 564.00  6.7234E-007
 564.50  6.0926E-007
 565.00  6.1635E-007
 565.50  5.8245E-007
 566.00  4.9943E-007
 566.50  3.6762E-007
 567.00  2.8287E-007
 567.50  2.5647E-007
 568.00  2.3561E-007
 568.50  2.5742E-007
 569.00  2.8479E-007
 569.50  2.9735E-007
 570.00  2.9088E-007
 570.50  3.2088E-007
 571.00  4.1345E-007
 571.50  4.8360E-007
 572.00  4.3373E-007
 572.50  4.4610E-007
 573.00  4.3189E-007
 573.50  3.4168E-007
 574.00  3.4901E-007
 574.50  3.3488E-007
 575.00  2.6164E-007
 575.50  1.8893E-007
 576.00  1.7563E-007
 576.50  1.8916E-007
 577.00  2.6601E-007
 577.50  4.0942E-007
 578.00  5.7349E-007
 578.50  7.5334E-007
 579.00  8.7680E-007
 579.50  8.7350E-007
 580.00  7.5560E-007
 580.50  6.3068E-007
 581.00  4.3437E-007
 581.50  2.1928E-007
 582.00  1.2674E-007
 582.50  6.5119E-008
 583.00  2.3012E-008
 583.50  5.5598E-008
 584.00  1.2645E-007
 584.50  9.4667E-008
 585.00  1.0018E-007
 585.50  1.5382E-007
 586.00  1.4476E-007
 586.50  1.8481E-007
 587.00  2.6057E-007
 587.50  2.6389E-007
 588.00  2.3748E-007
 588.50  1.7689E-007
 589.00  1.5634E-007
 589.50  1.7018E-007
 590.00  1.2859E-007
 590.50  3.4116E-008
 591.00  0.0000E+000
 591.50  0.0000E+000
 592.00  0.0000E+000
 592.50  0.0000E+000
 593.00  1.8867E-009
 593.50  6.5116E-008
 594.00  2.2108E-007
 594.50  2.6637E-007
 595.00  3.3607E-007
 595.50  5.3905E-007
 596.00  6.4191E-007
 596.50  6.9215E-007
 597.00  7.1709E-007
 597.50  6.5965E-007
 598.00  5.0762E-007
 598.50  3.5340E-007
 599.00  2.7785E-007
 599.50  2.9191E-007
 600.00  3.3192E-007
 600.50  4.3896E-007
 601.00  5.0262E-007
 601.50  4.1910E-007
 602.00  3.5419E-007
 602.50  3.2173E-007
 603.00  2.8229E-007
 603.50  3.3443E-007
 604.00  4.2055E-007
 604.50  3.7320E-007
 605.00  3.1834E-007
 605.50  2.3047E-007
 606.00  2.0012E-007
 606.50  3.3479E-007
 607.00  5.6304E-007
 607.50  6.3248E-007
 608.00  6.1991E-007
 608.50  5.6275E-007
 609.00  4.2362E-007
 609.50  3.2408E-007
 610.00  3.3300E-007
 610.50  2.9660E-007
 611.00  2.1815E-007
 611.50  3.5966E-007
 612.00  2.1102E-007
 612.50  3.4841E-008
 613.00  0.0000E+000
 613.50  0.0000E+000
 614.00  0.0000E+000
 614.50  0.0000E+000
 615.00  0.0000E+000
 615.50  0.0000E+000
 616.00  0.0000E+000
 616.50  0.0000E+000
 617.00  0.0000E+000
 617.50  0.0000E+000
 618.00  0.0000E+000
 618.50  0.0000E+000
 619.00  0.0000E+000
 619.50  0.0000E+000
 620.00  0.0000E+000
 620.50  0.0000E+000
 621.00  0.0000E+000
 621.50  0.0000E+000
 622.00  0.0000E+000
 622.50  0.0000E+000
 623.00  0.0000E+000
 623.50  3.9327E-008
 624.00  1.8561E-007
 624.50  2.7276E-007
 625.00  3.5123E-007
 625.50  4.1351E-007
 626.00  3.8326E-007
 626.50  4.9108E-007
 627.00  7.9658E-007
 627.50  1.0764E-006
 628.00  1.1879E-006
 628.50  1.1831E-006
 629.00  9.0859E-007
 629.50  4.4591E-007
 630.00  3.7617E-008
 630.50  0.0000E+000
 631.00  0.0000E+000
 631.50  0.0000E+000
 632.00  2.1835E-008
 632.50  1.6629E-007
 633.00  3.8319E-007
 633.50  4.9796E-007
 634.00  5.3063E-007
 634.50  5.6400E-007
 635.00  5.4991E-007
 635.50  5.4087E-007
 636.00  5.1640E-007
 636.50  5.1469E-007
 637.00  4.7466E-007
 637.50  4.6382E-007
 638.00  4.3969E-007
 638.50  3.7890E-007
 639.00  3.5548E-007
 639.50  4.8160E-007
 640.00  7.1521E-007
 640.50  8.8369E-007
 641.00  9.6950E-007
 641.50  9.2318E-007
 642.00  6.5859E-007
 642.50  5.0781E-007
 643.00  5.8740E-007
 643.50  8.2624E-007
 644.00  1.0385E-006
 644.50  1.2277E-006
 645.00  1.3048E-006
 645.50  1.2187E-006
 646.00  1.1293E-006
 646.50  1.0883E-006
 647.00  1.0939E-006
 647.50  1.1728E-006
 648.00  1.2942E-006
 648.50  1.3092E-006
 649.00  1.1615E-006
 649.50  1.0695E-006
 650.00  1.1238E-006
 650.50  1.2134E-006
 651.00  1.4786E-006
 651.50  1.8247E-006
 652.00  1.8594E-006
 652.50  1.7648E-006
 653.00  1.6017E-006
 653.50  1.2892E-006
 654.00  1.0726E-006
 654.50  9.7501E-007
 655.00  7.4351E-007
 655.50  6.6369E-007
 656.00  7.8272E-007
 656.50  5.7793E-007
 657.00  3.0805E-007
 657.50  2.6677E-007
 658.00  5.5651E-009
 658.50  0.0000E+000
 659.00  9.6718E-008
 659.50  3.0354E-007
 660.00  3.6773E-007
 660.50  5.8731E-007
 661.00  8.0702E-007
 661.50  6.2237E-007
 662.00  5.7910E-007
 662.50  5.9221E-007
 663.00  5.2860E-007
 663.50  3.0170E-007
 664.00  3.7478E-007
 664.50  3.7609E-007
 665.00  3.4750E-007
 665.50  2.6275E-007
 666.00  2.5030E-007
 666.50  1.7670E-007
 667.00  7.7302E-008
 667.50  1.5586E-008
 668.00  0.0000E+000
 668.50  0.0000E+000
 669.00  0.0000E+000
 669.50  0.0000E+000
 670.00  0.0000E+000
 670.50  0.0000E+000
 671.00  8.4982E-009
 671.50  3.0143E-007
 672.00  6.2804E-007
 672.50  1.2210E-006
 673.00  1.6759E-006
 673.50  2.0239E-006
 674.00  2.0700E-006
 674.50  2.1165E-006
 675.00  2.0199E-006
 675.50  1.7599E-006
 676.00  1.6574E-006
 676.50  1.5206E-006
 677.00  1.0297E-006
 677.50  8.7376E-007
 678.00  4.4785E-007
 678.50  1.1520E-007
 679.00  0.0000E+000
 679.50  0.0000E+000
 680.00  0.0000E+000
 680.50  0.0000E+000
 681.00  0.0000E+000
 681.50  0.0000E+000
 682.00  0.0000E+000
 682.50  0.0000E+000
 683.00  0.0000E+000
 683.50  0.0000E+000
 684.00  0.0000E+000
 684.50  0.0000E+000
 685.00  2.3227E-007
 685.50  5.2144E-007
 686.00  8.3390E-007
 686.50  9.8337E-007
 687.00  8.6380E-007
 687.50  4.2685E-007
 688.00  8.8037E-008
 688.50  0.0000E+000
 689.00  0.0000E+000
 689.50  0.0000E+000
 690.00  0.0000E+000
 690.50  0.0000E+000
 691.00  0.0000E+000
 691.50  7.3597E-008
 692.00  3.4213E-007
 692.50  4.0117E-007
 693.00  2.1042E-007
 693.50  5.3570E-008
 694.00  0.0000E+000
 694.50  0.0000E+000
 695.00  0.0000E+000
 695.50  0.0000E+000
 696.00  0.0000E+000
 696.50  9.2762E-008
 697.00  3.3130E-007
 697.50  7.4827E-007
 698.00  1.1439E-006
 698.50  1.3004E-006
 699.00  1.2962E-006
 699.50  1.3012E-006
 700.00  1.1383E-006
 700.50  1.0433E-006
 701.00  1.0084E-006
 701.50  1.0740E-006
 702.00  1.2588E-006
 702.50  1.5590E-006
 703.00  1.6317E-006
 703.50  1.5973E-006
 704.00  1.4531E-006
 704.50  1.0922E-006
 705.00  7.2427E-007
 705.50  5.4763E-007
 706.00  2.7892E-007
 706.50  2.8525E-008
 707.00  0.0000E+000
 707.50  0.0000E+000
 708.00  0.0000E+000
 708.50  0.0000E+000
 709.00  0.0000E+000
 709.50  0.0000E+000
 710.00  0.0000E+000
 710.50  1.3920E-007
 711.00  4.9208E-007
 711.50  8.3279E-007
 712.00  1.0828E-006
 712.50  9.9902E-007
 713.00  6.6544E-007
 713.50  3.4072E-007
 714.00  1.9131E-007
 714.50  5.9883E-008
 715.00  2.4473E-007
 715.50  3.6704E-007
 716.00  3.7528E-007
 716.50  3.8912E-007
 717.00  5.9388E-007
 717.50  5.5203E-007
 718.00  6.0181E-007
 718.50  6.9345E-007
 719.00  5.7620E-007
 719.50  5.8973E-007
 720.00  8.3743E-007
 720.50  8.6197E-007
 721.00  9.4954E-007
 721.50  9.9126E-007
 722.00  1.0371E-006
 722.50  8.9736E-007
 723.00  1.1127E-006
 723.50  9.2584E-007
 724.00  1.1728E-006
 724.50  1.3078E-006
 725.00  1.6716E-006
 725.50  1.6931E-006
 726.00  1.7485E-006
 726.50  1.4832E-006
 727.00  9.1426E-007
 727.50  3.5642E-007
 728.00  7.4021E-008
 728.50  0.0000E+000
 729.00  0.0000E+000
 729.50  0.0000E+000
 730.00  0.0000E+000
 730.50  0.0000E+000
 731.00  0.0000E+000
 731.50  0.0000E+000
 732.00  0.0000E+000
 732.50  0.0000E+000
 733.00  0.0000E+000
 733.50  0.0000E+000
 734.00  0.0000E+000
 734.50  0.0000E+000
 735.00  8.9707E-008
 735.50  5.0918E-007
 736.00  1.1469E-006
 736.50  2.0144E-006
 737.00  2.7246E-006
 737.50  2.8226E-006
 738.00  2.1593E-006
 738.50  1.7947E-006
 739.00  1.4586E-006
 739.50  1.4699E-006
 740.00  1.5573E-006
 740.50  1.5413E-006
 741.00  1.3238E-006
 741.50  7.5999E-007
 742.00  3.9558E-007
 742.50  3.4269E-007
 743.00  3.7471E-007
 743.50  4.6541E-007
 744.00  4.4220E-007
 744.50  1.9801E-007
 745.00  4.6625E-008
 745.50  5.6565E-009
 746.00  0.0000E+000
 746.50  0.0000E+000
 747.00  2.8140E-007
 747.50  4.2939E-007
 748.00  5.0937E-007
 748.50  5.2514E-007
 749.00  8.2191E-007
 749.50  5.8676E-007
 750.00  7.8080E-007
 750.50  9.7636E-007
 751.00  1.0900E-006
 751.50  1.0285E-006
 752.00  1.0232E-006
 752.50  9.5401E-007
 753.00  8.3115E-007
 753.50  6.3872E-007
 754.00  2.2413E-007
 754.50  2.0036E-008
 755.00  0.0000E+000
 755.50  0.0000E+000
 756.00  7.6388E-008
 756.50  7.6792E-008
 757.00  0.0000E+000
 757.50  0.0000E+000
 758.00  0.0000E+000
 758.50  0.0000E+000
 759.00  1.5052E-009
 759.50  6.2983E-008
 760.00  9.7453E-008
 760.50  1.5368E-008
 761.00  0.0000E+000
 761.50  0.0000E+000
 762.00  1.8927E-009
 762.50  3.8122E-007
 763.00  7.6272E-007
 763.50  1.1091E-006
 764.00  1.3976E-006
 764.50  1.3231E-006
 765.00  8.5352E-007
 765.50  7.4222E-007
 766.00  3.4661E-007
 766.50  0.0000E+000
 767.00  0.0000E+000
 767.50  0.0000E+000
 768.00  0.0000E+000
 768.50  0.0000E+000
 769.00  1.0633E-007
 769.50  7.1968E-007
 770.00  8.0521E-007
 770.50  3.3575E-007
 771.00  6.2788E-008
 771.50  0.0000E+000
 772.00  0.0000E+000
 772.50  0.0000E+000
 773.00  0.0000E+000
 773.50  0.0000E+000
 774.00  0.0000E+000
 774.50  0.0000E+000
 775.00  0.0000E+000
 775.50  0.0000E+000
 776.00  0.0000E+000
 776.50  0.0000E+000
 777.00  0.0000E+000
 777.50  0.0000E+000
 778.00  0.0000E+000
 778.50  0.0000E+000
 779.00  0.0000E+000
 779.50  3.5715E-009
 780.00  2.3483E-007
 780.50  1.2821E-006
 781.00  2.2869E-006
 781.50  2.1416E-006
 782.00  2.3036E-006
 782.50  2.4996E-006
 783.00  1.7200E-006
 783.50  1.1148E-006
 784.00  8.7203E-007
 784.50  5.8309E-007
 785.00  3.4008E-007
 785.50  0.0000E+000
 786.00  5.1442E-009
 786.50  5.3109E-008
 787.00  1.2723E-007
 787.50  3.7078E-007
 788.00  7.7701E-007
 788.50  1.0601E-006
 789.00  1.6769E-006
 789.50  1.9949E-006
 790.00  2.0594E-006
 790.50  1.9626E-006
 791.00  1.6138E-006
 791.50  7.0243E-007
 792.00  2.2776E-007
 792.50  8.7526E-008
 793.00  2.3422E-007
 793.50  5.3783E-007
 794.00  1.0327E-006
 794.50  1.7099E-006
 795.00  1.9509E-006
 795.50  1.9462E-006
 796.00  1.6561E-006
 796.50  1.1373E-006
 797.00  4.1743E-007
 797.50  5.5700E-008
 798.00  0.0000E+000
 798.50  0.0000E+000
 799.00  1.7218E-007
 799.50  3.2029E-007
 800.00  3.2330E-007
 800.50  3.1474E-007
 801.00  3.5036E-007
 801.50  6.5082E-009
 802.00  0.0000E+000
 802.50  0.0000E+000
 803.00  0.0000E+000
 803.50  0.0000E+000
 804.00  0.0000E+000
 804.50  0.0000E+000
 805.00  0.0000E+000
 805.50  0.0000E+000
 806.00  3.7437E-009
 806.50  4.2837E-009
 807.00  0.0000E+000
 807.50  0.0000E+000
 808.00  0.0000E+000
 808.50  0.0000E+000
 809.00  0.0000E+000
 809.50  0.0000E+000
 810.00  0.0000E+000
 810.50  0.0000E+000
 811.00  0.0000E+000
 811.50  0.0000E+000
 812.00  0.0000E+000
 812.50  0.0000E+000
 813.00  0.0000E+000
 813.50  0.0000E+000
 814.00  0.0000E+000
 814.50  5.3410E-008
 815.00  1.1714E-007
 815.50  4.8274E-008
 816.00  2.7959E-007
 816.50  4.8681E-007
 817.00  3.3359E-007
 817.50  4.7798E-007
 818.00  8.0835E-007
 818.50  9.6800E-007
 819.00  9.7134E-007
 819.50  8.9266E-007
 820.00  4.7283E-007
 820.50  7.1487E-007
 821.00  1.2383E-006
 821.50  1.5943E-006
 822.00  1.7648E-006
 822.50  1.2361E-006
 823.00  5.5757E-007
 823.50  0.0000E+000
 824.00  0.0000E+000
 824.50  0.0000E+000
 825.00  0.0000E+000
 825.50  0.0000E+000
 826.00  0.0000E+000
 826.50  0.0000E+000
 827.00  0.0000E+000
 827.50  0.0000E+000
 828.00  0.0000E+000
 828.50  0.0000E+000
 829.00  0.0000E+000
 829.50  0.0000E+000
 830.00  3.0548E-007
 830.50  7.9715E-007
 831.00  1.6695E-006
 831.50  2.1561E-006
 832.00  2.9825E-006
 832.50  3.8247E-006
 833.00  4.3620E-006
 833.50  4.2798E-006
 834.00  3.7601E-006
 834.50  2.6541E-006
 835.00  1.6888E-006
 835.50  1.0483E-006
 836.00  2.9166E-007
 836.50  1.9448E-007
 837.00  3.0214E-007
 837.50  1.6543E-007
 838.00  1.7666E-007
 838.50  5.7623E-007
 839.00  9.1950E-007
 839.50  1.2235E-006
 840.00  1.4753E-006
 840.50  1.9252E-006
 841.00  1.9553E-006
 841.50  1.7895E-006
 842.00  1.5759E-006
 842.50  1.2019E-006
 843.00  4.2014E-007
 843.50  2.4590E-007
 844.00  1.8554E-007
 844.50  3.9438E-007
 845.00  7.2639E-007
 845.50  1.1003E-006
 846.00  1.6654E-006
 846.50  1.5069E-006
 847.00  1.1754E-006
 847.50  6.8931E-007
 848.00  1.3048E-007
 848.50  0.0000E+000
 849.00  0.0000E+000
 849.50  0.0000E+000
 850.00  0.0000E+000
 850.50  0.0000E+000
 851.00  0.0000E+000
 851.50  0.0000E+000
 852.00  0.0000E+000
 852.50  0.0000E+000
 853.00  0.0000E+000
 853.50  0.0000E+000
 854.00  0.0000E+000
 854.50  0.0000E+000
 855.00  0.0000E+000
 855.50  0.0000E+000
 856.00  0.0000E+000
 856.50  0.0000E+000
 857.00  0.0000E+000
 857.50  0.0000E+000
 858.00  0.0000E+000
 858.50  0.0000E+000
 859.00  9.2500E-008
 859.50  3.1244E-007
 860.00  5.3552E-007
 860.50  4.1549E-007
 861.00  9.5441E-008
 861.50  0.0000E+000
 862.00  2.2141E-007
 862.50  1.2034E-006
 863.00  2.1393E-006
 863.50  3.0009E-006
 864.00  3.8406E-006
 864.50  4.3566E-006
 865.00  4.0026E-006
 865.50  3.4238E-006
 866.00  3.2617E-006
 866.50  2.7117E-006
 867.00  1.3359E-006
 867.50  5.5635E-007
 868.00  7.1837E-007
 868.50  1.1936E-006
 869.00  2.5050E-006
 869.50  4.0194E-006
 870.00  4.7788E-006
 870.50  4.0843E-006
 871.00  2.6082E-006
 871.50  8.5138E-007
 872.00  0.0000E+000
 872.50  0.0000E+000
 873.00  4.9690E-007
 873.50  1.6402E-006
 874.00  3.2801E-006
 874.50  5.0511E-006
 875.00  6.2948E-006
 875.50  5.3575E-006
 876.00  4.6284E-006
 876.50  2.5898E-006
 877.00  1.1302E-007
 877.50  8.0135E-012
 878.00  0.0000E+000
 878.50  0.0000E+000
 879.00  0.0000E+000
 879.50  0.0000E+000
 880.00  0.0000E+000
 880.50  0.0000E+000
 881.00  0.0000E+000
 881.50  0.0000E+000
 882.00  0.0000E+000
 882.50  0.0000E+000
 883.00  0.0000E+000
 883.50  0.0000E+000
 884.00  0.0000E+000
 884.50  0.0000E+000
 885.00  0.0000E+000
 885.50  0.0000E+000
 886.00  0.0000E+000
 886.50  0.0000E+000
 887.00  0.0000E+000
 887.50  0.0000E+000
 888.00  0.0000E+000
 888.50  0.0000E+000
 889.00  0.0000E+000
 889.50  0.0000E+000
 890.00  0.0000E+000
 890.50  0.0000E+000
 891.00  0.0000E+000
 891.50  0.0000E+000
 892.00  0.0000E+000
 892.50  0.0000E+000
 893.00  0.0000E+000
 893.50  0.0000E+000
 894.00  0.0000E+000
 894.50  0.0000E+000
 895.00  0.0000E+000
 895.50  1.2714E-006
 896.00  3.8869E-006
 896.50  5.7125E-006
 897.00  7.7209E-006
 897.50  8.7142E-006
 898.00  8.2882E-006
 898.50  8.4766E-006
 899.00  7.6834E-006
 899.50  6.1965E-006
 900.00  4.7148E-006
 900.50  2.7576E-006
 901.00  4.8724E-007
 901.50  7.3962E-007
 902.00  1.2143E-006
 902.50  1.9061E-006
 903.00  2.5196E-006
 903.50  2.7899E-006
 904.00  3.3150E-006
 904.50  2.2720E-006
 905.00  1.1445E-006
 905.50  1.5796E-007
 906.00  0.0000E+000
 906.50  0.0000E+000
 907.00  0.0000E+000
 907.50  0.0000E+000
 908.00  0.0000E+000
 908.50  9.1508E-007
 909.00  3.3793E-006
 909.50  5.4817E-006
 910.00  6.9419E-006
 910.50  7.8024E-006
 911.00  7.6467E-006
 911.50  7.3089E-006
 912.00  7.3254E-006
 912.50  8.2679E-006
 913.00  9.1070E-006
 913.50  9.6206E-006
 914.00  8.4094E-006
 914.50  6.5663E-006
 915.00  4.4272E-006
 915.50  3.1496E-006
 916.00  3.0310E-006
 916.50  4.2624E-006
 917.00  6.2236E-006
 917.50  7.0577E-006
 918.00  7.5725E-006
 918.50  5.5325E-006
 919.00  4.2924E-006
 919.50  3.1046E-006
 920.00  2.2435E-006
 920.50  1.0765E-006
 921.00  8.0986E-007
 921.50  6.0334E-007
 922.00  3.8902E-007
 922.50  0.0000E+000
 923.00  0.0000E+000
 923.50  0.0000E+000
 924.00  0.0000E+000
 924.50  0.0000E+000
 925.00  6.0440E-007
 925.50  7.2965E-007
 926.00  6.7798E-007
 926.50  2.7312E-007
 927.00  0.0000E+000
 927.50  0.0000E+000
 928.00  0.0000E+000
 928.50  0.0000E+000
 929.00  0.0000E+000
 929.50  0.0000E+000
 930.00  0.0000E+000
 930.50  5.7993E-007
 931.00  1.7846E-006
 931.50  3.5501E-006
 932.00  1.1607E-006
 932.50  7.7962E-007
 933.00  2.7430E-008
 933.50  2.5511E-007
 934.00  0.0000E+000
 934.50  0.0000E+000
 935.00  0.0000E+000
 935.50  0.0000E+000
 936.00  4.3907E-007
 936.50  2.8153E-006
 937.00  6.4772E-006
 937.50  8.9652E-006
 938.00  1.1201E-005
 938.50  1.2227E-005
 939.00  1.1390E-005
 939.50  1.1030E-005
 940.00  9.3889E-006
 940.50  5.1657E-006
 941.00  1.2240E-006
 941.50  0.0000E+000
 942.00  0.0000E+000
 942.50  0.0000E+000
 943.00  0.0000E+000
 943.50  0.0000E+000
 944.00  0.0000E+000
 944.50  0.0000E+000
 945.00  1.3573E-006
 945.50  2.2313E-006
 946.00  2.5954E-006
 946.50  3.2353E-006
 947.00  1.3161E-006
 947.50  1.2779E-006
 948.00  3.0908E-006
 948.50  4.3692E-006
 949.00  4.7629E-006
 949.50  3.8877E-006
 950.00  3.7251E-006
 950.50  5.6009E-006
 951.00  7.9437E-006
 951.50  1.1054E-005
 952.00  1.4728E-005
 952.50  1.6406E-005
 953.00  1.3820E-005
 953.50  1.1155E-005
 954.00  1.0884E-005
 954.50  1.0296E-005
 955.00  1.0744E-005
 955.50  1.3163E-005
 956.00  1.5730E-005
 956.50  1.6125E-005
 957.00  1.5111E-005
 957.50  1.3561E-005
 958.00  1.3354E-005
 958.50  1.4761E-005
 959.00  1.5885E-005
 959.50  1.6511E-005
 960.00  1.4848E-005
 960.50  1.1323E-005
 961.00  5.9514E-006
 961.50  1.2204E-006
 962.00  6.4856E-008
 962.50  0.0000E+000
 963.00  0.0000E+000
 963.50  0.0000E+000
 964.00  0.0000E+000
 964.50  0.0000E+000
 965.00  0.0000E+000
 965.50  0.0000E+000
 966.00  0.0000E+000
 966.50  0.0000E+000
 967.00  0.0000E+000
 967.50  0.0000E+000
 968.00  0.0000E+000
 968.50  0.0000E+000
 969.00  0.0000E+000
 969.50  0.0000E+000
 970.00  0.0000E+000
 970.50  0.0000E+000
 971.00  0.0000E+000
 971.50  0.0000E+000
 972.00  0.0000E+000
 972.50  0.0000E+000
 973.00  0.0000E+000
 973.50  0.0000E+000
 974.00  0.0000E+000
 974.50  0.0000E+000
 975.00  0.0000E+000
 975.50  7.0621E-006
 976.00  1.1180E-005
 976.50  1.2223E-005
 977.00  8.9424E-006
 977.50  5.9728E-006
 978.00  1.0944E-006
 978.50  0.0000E+000
 979.00  0.0000E+000
 979.50  0.0000E+000
 980.00  0.0000E+000
 980.50  0.0000E+000
 981.00  1.4672E-006
 981.50  8.7391E-006
 982.00  1.6648E-005
 982.50  2.6762E-005
 983.00  3.5771E-005
 983.50  3.7042E-005
 984.00  3.6664E-005
 984.50  3.4512E-005
 985.00  3.1348E-005
 985.50  2.6322E-005
 986.00  2.1074E-005
 986.50  1.7110E-005
 987.00  1.1402E-005
 987.50  4.2795E-006
 988.00  0.0000E+000
 988.50  0.0000E+000
 989.00  0.0000E+000
 989.50  0.0000E+000
 990.00  0.0000E+000
 990.50  1.0297E-006
 991.00  6.4963E-006
 991.50  1.4182E-005
 992.00  1.7142E-005
 992.50  1.6323E-005
 993.00  1.1796E-005
 993.50  4.2299E-006
 994.00  4.2452E-007
 994.50  0.0000E+000
 995.00  0.0000E+000
 995.50  0.0000E+000
 996.00  0.0000E+000
 996.50  0.0000E+000
 997.00  0.0000E+000
 997.50  2.0088E-006
 998.00  7.3828E-006
 998.50  2.6199E-005
 999.00  4.1695E-005
 999.50  5.7587E-005
1000.00  4.1309E-005
1000.50  2.0670E-006
1001.00  0.0000E+000
1001.50  0.0000E+000
1002.00  0.0000E+000
1002.50  0.0000E+000
1003.00  0.0000E+000
1003.50  0.0000E+000
1004.00  0.0000E+000
1004.50  0.0000E+000
1005.00  0.0000E+000
1005.50  0.0000E+000
1006.00  0.0000E+000
1006.50  0.0000E+000
1007.00  0.0000E+000
1007.50  0.0000E+000
1008.00  0.0000E+000
1008.50  0.0000E+000
1009.00  0.0000E+000
1009.50  0.0000E+000
1010.00  0.0000E+000
1010.50  0.0000E+000
1011.00  0.0000E+000
1011.50  0.0000E+000
1012.00  0.0000E+000
1012.50  0.0000E+000
1013.00  0.0000E+000
1013.50  0.0000E+000
1014.00  0.0000E+000
1014.50  0.0000E+000
1015.00  0.0000E+000
1015.50  0.0000E+000
1016.00  0.0000E+000
1016.50  0.0000E+000
1017.00  0.0000E+000
1017.50  0.0000E+000
1018.00  0.0000E+000
1018.50  0.0000E+000
1019.00  0.0000E+000
1019.50  0.0000E+000
1020.00  0.0000E+000
1020.50  0.0000E+000
1021.00  0.0000E+000
1021.50  0.0000E+000
1022.00  0.0000E+000
1022.50  0.0000E+000
1023.00  0.0000E+000
1023.50  0.0000E+000
1024.00  0.0000E+000
1024.50  0.0000E+000
1025.00  0.0000E+000
1025.50  0.0000E+000
1026.00  0.0000E+000
1026.50  0.0000E+000
1027.00  0.0000E+000
1027.50  0.0000E+000
1028.00  0.0000E+000
1028.50  0.0000E+000
1029.00  0.0000E+000
1029.50  0.0000E+000
1030.00  0.0000E+000
1030.50  0.0000E+000
1031.00  0.0000E+000
1031.50  0.0000E+000
1032.00  0.0000E+000
1032.50  0.0000E+000
1033.00  0.0000E+000
1033.50  0.0000E+000
1034.00  0.0000E+000
1034.50  0.0000E+000
1035.00  0.0000E+000
1035.50  0.0000E+000
1036.00  0.0000E+000
1036.50  0.0000E+000
1037.00  0.0000E+000
1037.50  0.0000E+000
1038.00  0.0000E+000
1038.50  0.0000E+000
1039.00  0.0000E+000
1039.50  0.0000E+000
1040.00  0.0000E+000
1040.50  0.0000E+000
1041.00  0.0000E+000
1041.50  0.0000E+000
1042.00  0.0000E+000
1042.50  0.0000E+000
1043.00  0.0000E+000
1043.50  0.0000E+000
1044.00  0.0000E+000
1044.50  0.0000E+000
1045.00  0.0000E+000
1045.50  0.0000E+000
1046.00  0.0000E+000
1046.50  0.0000E+000
1047.00  0.0000E+000
1047.50  0.0000E+000
1048.00  0.0000E+000
1048.50  0.0000E+000
1049.00  0.0000E+000
1049.50  0.0000E+000
1050.00  0.0000E+000
1050.50  0.0000E+000
1051.00  0.0000E+000
1051.50  0.0000E+000
1052.00  0.0000E+000
1052.50  0.0000E+000
1053.00  0.0000E+000
1053.50  0.0000E+000
1054.00  0.0000E+000
1054.50  0.0000E+000
1055.00  0.0000E+000
1055.50  0.0000E+000
1056.00  0.0000E+000
1056.50  0.0000E+000
1057.00  0.0000E+000
1057.50  0.0000E+000
1058.00  0.0000E+000
1058.50  0.0000E+000
1059.00  0.0000E+000
1059.50  0.0000E+000
1060.00  0.0000E+000
1060.50  0.0000E+000
1061.00  0.0000E+000
1061.50  0.0000E+000
1062.00  0.0000E+000
1062.50  0.0000E+000
1063.00  0.0000E+000
1063.50  0.0000E+000
1064.00  0.0000E+000
1064.50  0.0000E+000
1065.00  0.0000E+000
1065.50  0.0000E+000
1066.00  0.0000E+000
1066.50  0.0000E+000
1067.00  0.0000E+000
1067.50  0.0000E+000
1068.00  0.0000E+000
1068.50  0.0000E+000
1069.00  0.0000E+000
1069.50  0.0000E+000
1070.00  0.0000E+000
1070.50  0.0000E+000
1071.00  0.0000E+000
1071.50  0.0000E+000
1072.00  0.0000E+000
1072.50  0.0000E+000
1073.00  0.0000E+000
1073.50  0.0000E+000
1074.00  0.0000E+000
1074.50  0.0000E+000
1075.00  0.0000E+000
1075.50  0.0000E+000
1076.00  0.0000E+000
1076.50  0.0000E+000
1077.00  0.0000E+000
1077.50  0.0000E+000
1078.00  0.0000E+000
1078.50  0.0000E+000
1079.00  0.0000E+000
1079.50  0.0000E+000
1080.00  0.0000E+000
1080.50  0.0000E+000
1081.00  0.0000E+000
1081.50  0.0000E+000
1082.00  0.0000E+000
1082.50  0.0000E+000
1083.00  0.0000E+000
1083.50  0.0000E+000
1084.00  0.0000E+000
1084.50  0.0000E+000
1085.00  0.0000E+000
1085.50  0.0000E+000
1086.00  0.0000E+000
1086.50  0.0000E+000
1087.00  0.0000E+000
1087.50  0.0000E+000
1088.00  0.0000E+000
1088.50  0.0000E+000
1089.00  0.0000E+000
1089.50  0.0000E+000
1090.00  0.0000E+000
1090.50  0.0000E+000
1091.00  0.0000E+000
1091.50  0.0000E+000
1092.00  0.0000E+000
1092.50  0.0000E+000
1093.00  0.0000E+000
1093.50  0.0000E+000
1094.00  0.0000E+000
1094.50  0.0000E+000
1095.00  0.0000E+000
1095.50  0.0000E+000
1096.00  0.0000E+000
1096.50  0.0000E+000
1097.00  0.0000E+000
1097.50  0.0000E+000
1098.00  0.0000E+000
1098.50  0.0000E+000
1099.00  0.0000E+000
1099.50  0.0000E+000
1100.00  0.0000E+000
1100.50  0.0000E+000
1101.00  0.0000E+000
1101.50  0.0000E+000
1102.00  0.0000E+000
1102.50  0.0000E+000
1103.00  0.0000E+000
1103.50  0.0000E+000
1104.00  0.0000E+000
1104.50  0.0000E+000
1105.00  0.0000E+000
1105.50  0.0000E+000
1106.00  0.0000E+000
1106.50  0.0000E+000
1107.00  0.0000E+000
1107.50  0.0000E+000
1108.00  0.0000E+000
1108.50  0.0000E+000
1109.00  0.0000E+000
1109.50  0.0000E+000
1110.00  0.0000E+000
1110.50  0.0000E+000
1111.00  0.0000E+000
1111.50  0.0000E+000
1112.00  0.0000E+000
1112.50  0.0000E+000
1113.00  0.0000E+000
1113.50  0.0000E+000
1114.00  0.0000E+000
1114.50  0.0000E+000
1115.00  0.0000E+000
1115.50  0.0000E+000
1116.00  0.0000E+000
1116.50  0.0000E+000
1117.00  0.0000E+000
1117.50  0.0000E+000
1118.00  0.0000E+000
1118.50  0.0000E+000
1119.00  0.0000E+000
1119.50  0.0000E+000
1120.00  0.0000E+000
1120.50  0.0000E+000
1121.00  0.0000E+000
1121.50  0.0000E+000
1122.00  0.0000E+000
1122.50  0.0000E+000
1123.00  0.0000E+000
1123.50  0.0000E+000
1124.00  0.0000E+000
1124.50  0.0000E+000
1125.00  0.0000E+000
1125.50  0.0000E+000
1126.00  0.0000E+000
1126.50  0.0000E+000
1127.00  0.0000E+000
1127.50  0.0000E+000
: 6
