# Supplementary material for: A photoconversion model for full spectral programming and multiplexing of optogenetic systems
Source: Mol Syst Biol. 2017 Apr 24;13(4):926. doi: 10.15252/msb.20167456 (PMC5408778; doi:10.15252/msb.20167456)
Supplement: Supplementary file 11 — Dataset EV3 [file MSB-13-926-s011.zip › dataset_ev3_led_data/led_calibration_data/EO_01/Tori_c1/raw/10.IRR]

" File: 160129_calibrations\post-calibration\Tor
" RAD->  Wave:647.21nm  Pix:1050  Val:  0.000  Time:400ms  Avg:2  Sm:1  Sg:1  Tc:off  SNAP  Xt:1  Ch:1  Xtrig wnmcal >RAD-IS6.CAL
 180.00  0.0000E+000
 180.50  0.0000E+000
 181.00  0.0000E+000
 181.50  0.0000E+000
 182.00  0.0000E+000
 182.50  0.0000E+000
 183.00  0.0000E+000
 183.50  0.0000E+000
 184.00  0.0000E+000
 184.50  0.0000E+000
 185.00  0.0000E+000
 185.50  0.0000E+000
 186.00  0.0000E+000
 186.50  0.0000E+000
 187.00  0.0000E+000
 187.50  0.0000E+000
 188.00  0.0000E+000
 188.50  0.0000E+000
 189.00  0.0000E+000
 189.50  0.0000E+000
 190.00  0.0000E+000
 190.50  0.0000E+000
 191.00  0.0000E+000
 191.50  0.0000E+000
 192.00  0.0000E+000
 192.50  0.0000E+000
 193.00  0.0000E+000
 193.50  0.0000E+000
 194.00  0.0000E+000
 194.50  0.0000E+000
 195.00  0.0000E+000
 195.50  0.0000E+000
 196.00  0.0000E+000
 196.50  0.0000E+000
 197.00  0.0000E+000
 197.50  0.0000E+000
 198.00  0.0000E+000
 198.50  0.0000E+000
 199.00  0.0000E+000
 199.50  0.0000E+000
 200.00  0.0000E+000
 200.50  0.0000E+000
 201.00  0.0000E+000
 201.50  0.0000E+000
 202.00  0.0000E+000
 202.50  0.0000E+000
 203.00  0.0000E+000
 203.50  0.0000E+000
 204.00  0.0000E+000
 204.50  0.0000E+000
 205.00  0.0000E+000
 205.50  0.0000E+000
 206.00  0.0000E+000
 206.50  0.0000E+000
 207.00  0.0000E+000
 207.50  0.0000E+000
 208.00  0.0000E+000
 208.50  0.0000E+000
 209.00  0.0000E+000
 209.50  0.0000E+000
 210.00  0.0000E+000
 210.50  0.0000E+000
 211.00  0.0000E+000
 211.50  0.0000E+000
 212.00  0.0000E+000
 212.50  0.0000E+000
 213.00  0.0000E+000
 213.50  0.0000E+000
 214.00  0.0000E+000
 214.50  0.0000E+000
 215.00  0.0000E+000
 215.50  0.0000E+000
 216.00  0.0000E+000
 216.50  0.0000E+000
 217.00  0.0000E+000
 217.50  0.0000E+000
 218.00  0.0000E+000
 218.50  0.0000E+000
 219.00  0.0000E+000
 219.50  0.0000E+000
 220.00  0.0000E+000
 220.50  0.0000E+000
 221.00  0.0000E+000
 221.50  0.0000E+000
 222.00  0.0000E+000
 222.50  0.0000E+000
 223.00  0.0000E+000
 223.50  0.0000E+000
 224.00  0.0000E+000
 224.50  0.0000E+000
 225.00  0.0000E+000
 225.50  0.0000E+000
 226.00  0.0000E+000
 226.50  0.0000E+000
 227.00  0.0000E+000
 227.50  0.0000E+000
 228.00  0.0000E+000
 228.50  0.0000E+000
 229.00  0.0000E+000
 229.50  0.0000E+000
 230.00  0.0000E+000
 230.50  0.0000E+000
 231.00  0.0000E+000
 231.50  0.0000E+000
 232.00  0.0000E+000
 232.50  0.0000E+000
 233.00  0.0000E+000
 233.50  0.0000E+000
 234.00  0.0000E+000
 234.50  0.0000E+000
 235.00  0.0000E+000
 235.50  0.0000E+000
 236.00  0.0000E+000
 236.50  0.0000E+000
 237.00  0.0000E+000
 237.50  0.0000E+000
 238.00  0.0000E+000
 238.50  0.0000E+000
 239.00  0.0000E+000
 239.50  0.0000E+000
 240.00  0.0000E+000
 240.50  0.0000E+000
 241.00  0.0000E+000
 241.50  0.0000E+000
 242.00  0.0000E+000
 242.50  0.0000E+000
 243.00  0.0000E+000
 243.50  0.0000E+000
 244.00  0.0000E+000
 244.50  0.0000E+000
 245.00  0.0000E+000
 245.50  0.0000E+000
 246.00  0.0000E+000
 246.50  0.0000E+000
 247.00  0.0000E+000
 247.50  0.0000E+000
 248.00  0.0000E+000
 248.50  0.0000E+000
 249.00  0.0000E+000
 249.50  0.0000E+000
 250.00  0.0000E+000
 250.50  0.0000E+000
 251.00  0.0000E+000
 251.50  0.0000E+000
 252.00  0.0000E+000
 252.50  0.0000E+000
 253.00  0.0000E+000
 253.50  0.0000E+000
 254.00  0.0000E+000
 254.50  0.0000E+000
 255.00  0.0000E+000
 255.50  0.0000E+000
 256.00  0.0000E+000
 256.50  0.0000E+000
 257.00  0.0000E+000
 257.50  0.0000E+000
 258.00  0.0000E+000
 258.50  0.0000E+000
 259.00  0.0000E+000
 259.50  0.0000E+000
 260.00  0.0000E+000
 260.50  0.0000E+000
 261.00  0.0000E+000
 261.50  0.0000E+000
 262.00  0.0000E+000
 262.50  0.0000E+000
 263.00  0.0000E+000
 263.50  0.0000E+000
 264.00  0.0000E+000
 264.50  0.0000E+000
 265.00  0.0000E+000
 265.50  0.0000E+000
 266.00  0.0000E+000
 266.50  0.0000E+000
 267.00  0.0000E+000
 267.50  0.0000E+000
 268.00  0.0000E+000
 268.50  0.0000E+000
 269.00  0.0000E+000
 269.50  0.0000E+000
 270.00  0.0000E+000
 270.50  0.0000E+000
 271.00  0.0000E+000
 271.50  0.0000E+000
 272.00  0.0000E+000
 272.50  0.0000E+000
 273.00  0.0000E+000
 273.50  0.0000E+000
 274.00  0.0000E+000
 274.50  0.0000E+000
 275.00  0.0000E+000
 275.50  0.0000E+000
 276.00  0.0000E+000
 276.50  0.0000E+000
 277.00  0.0000E+000
 277.50  0.0000E+000
 278.00  0.0000E+000
 278.50  0.0000E+000
 279.00  0.0000E+000
 279.50  0.0000E+000
 280.00  0.0000E+000
 280.50  0.0000E+000
 281.00  0.0000E+000
 281.50  0.0000E+000
 282.00  0.0000E+000
 282.50  0.0000E+000
 283.00  0.0000E+000
 283.50  0.0000E+000
 284.00  0.0000E+000
 284.50  0.0000E+000
 285.00  0.0000E+000
 285.50  0.0000E+000
 286.00  0.0000E+000
 286.50  0.0000E+000
 287.00  0.0000E+000
 287.50  0.0000E+000
 288.00  0.0000E+000
 288.50  0.0000E+000
 289.00  0.0000E+000
 289.50  0.0000E+000
 290.00  0.0000E+000
 290.50  0.0000E+000
 291.00  0.0000E+000
 291.50  0.0000E+000
 292.00  0.0000E+000
 292.50  0.0000E+000
 293.00  0.0000E+000
 293.50  0.0000E+000
 294.00  0.0000E+000
 294.50  0.0000E+000
 295.00  0.0000E+000
 295.50  0.0000E+000
 296.00  0.0000E+000
 296.50  0.0000E+000
 297.00  0.0000E+000
 297.50  0.0000E+000
 298.00  0.0000E+000
 298.50  0.0000E+000
 299.00  0.0000E+000
 299.50  0.0000E+000
 300.00  0.0000E+000
 300.50  0.0000E+000
 301.00  0.0000E+000
 301.50  0.0000E+000
 302.00  0.0000E+000
 302.50  0.0000E+000
 303.00  0.0000E+000
 303.50  0.0000E+000
 304.00  0.0000E+000
 304.50  0.0000E+000
 305.00  0.0000E+000
 305.50  0.0000E+000
 306.00  0.0000E+000
 306.50  0.0000E+000
 307.00  0.0000E+000
 307.50  0.0000E+000
 308.00  0.0000E+000
 308.50  0.0000E+000
 309.00  0.0000E+000
 309.50  0.0000E+000
 310.00  0.0000E+000
 310.50  0.0000E+000
 311.00  0.0000E+000
 311.50  0.0000E+000
 312.00  0.0000E+000
 312.50  0.0000E+000
 313.00  0.0000E+000
 313.50  0.0000E+000
 314.00  0.0000E+000
 314.50  0.0000E+000
 315.00  0.0000E+000
 315.50  0.0000E+000
 316.00  0.0000E+000
 316.50  0.0000E+000
 317.00  0.0000E+000
 317.50  0.0000E+000
 318.00  0.0000E+000
 318.50  0.0000E+000
 319.00  0.0000E+000
 319.50  0.0000E+000
 320.00  0.0000E+000
 320.50  0.0000E+000
 321.00  0.0000E+000
 321.50  0.0000E+000
 322.00  0.0000E+000
 322.50  0.0000E+000
 323.00  0.0000E+000
 323.50  0.0000E+000
 324.00  0.0000E+000
 324.50  0.0000E+000
 325.00  0.0000E+000
 325.50  0.0000E+000
 326.00  0.0000E+000
 326.50  0.0000E+000
 327.00  0.0000E+000
 327.50  0.0000E+000
 328.00  0.0000E+000
 328.50  0.0000E+000
 329.00  0.0000E+000
 329.50  0.0000E+000
 330.00  0.0000E+000
 330.50  0.0000E+000
 331.00  0.0000E+000
 331.50  0.0000E+000
 332.00  0.0000E+000
 332.50  0.0000E+000
 333.00  0.0000E+000
 333.50  0.0000E+000
 334.00  0.0000E+000
 334.50  0.0000E+000
 335.00  0.0000E+000
 335.50  0.0000E+000
 336.00  0.0000E+000
 336.50  0.0000E+000
 337.00  0.0000E+000
 337.50  0.0000E+000
 338.00  0.0000E+000
 338.50  0.0000E+000
 339.00  0.0000E+000
 339.50  0.0000E+000
 340.00  0.0000E+000
 340.50  0.0000E+000
 341.00  0.0000E+000
 341.50  0.0000E+000
 342.00  0.0000E+000
 342.50  0.0000E+000
 343.00  0.0000E+000
 343.50  0.0000E+000
 344.00  0.0000E+000
 344.50  0.0000E+000
 345.00  0.0000E+000
 345.50  0.0000E+000
 346.00  0.0000E+000
 346.50  0.0000E+000
 347.00  0.0000E+000
 347.50  0.0000E+000
 348.00  0.0000E+000
 348.50  0.0000E+000
 349.00  0.0000E+000
 349.50  0.0000E+000
 350.00  0.0000E+000
 350.50  0.0000E+000
 351.00  0.0000E+000
 351.50  0.0000E+000
 352.00  0.0000E+000
 352.50  0.0000E+000
 353.00  0.0000E+000
 353.50  0.0000E+000
 354.00  0.0000E+000
 354.50  0.0000E+000
 355.00  0.0000E+000
 355.50  0.0000E+000
 356.00  0.0000E+000
 356.50  0.0000E+000
 357.00  0.0000E+000
 357.50  0.0000E+000
 358.00  0.0000E+000
 358.50  0.0000E+000
 359.00  0.0000E+000
 359.50  4.1982E-009
 360.00  6.9500E-008
 360.50  1.0364E-007
 361.00  1.0654E-007
 361.50  9.7774E-008
 362.00  7.2485E-008
 362.50  7.7894E-008
 363.00  1.2609E-007
 363.50  1.3714E-007
 364.00  1.6604E-007
 364.50  2.1436E-007
 365.00  2.6544E-007
 365.50  3.4190E-007
 366.00  4.1923E-007
 366.50  4.6227E-007
 367.00  4.4959E-007
 367.50  4.5077E-007
 368.00  4.0396E-007
 368.50  3.0788E-007
 369.00  2.8538E-007
 369.50  2.3402E-007
 370.00  2.0503E-007
 370.50  2.1713E-007
 371.00  2.2300E-007
 371.50  1.6722E-007
 372.00  1.1996E-007
 372.50  8.3934E-008
 373.00  5.7672E-008
 373.50  8.3594E-008
 374.00  1.7544E-007
 374.50  1.6967E-007
 375.00  1.8701E-007
 375.50  2.4010E-007
 376.00  2.3128E-007
 376.50  2.4806E-007
 377.00  2.8846E-007
 377.50  3.4749E-007
 378.00  4.0316E-007
 378.50  3.5814E-007
 379.00  2.9968E-007
 379.50  2.2019E-007
 380.00  9.5315E-008
 380.50  4.1594E-008
 381.00  8.7998E-008
 381.50  1.4919E-007
 382.00  2.3443E-007
 382.50  2.7696E-007
 383.00  2.9642E-007
 383.50  2.7151E-007
 384.00  2.6479E-007
 384.50  2.0765E-007
 385.00  1.9860E-007
 385.50  2.0776E-007
 386.00  2.1801E-007
 386.50  2.4305E-007
 387.00  2.2243E-007
 387.50  2.2283E-007
 388.00  1.6993E-007
 388.50  1.2933E-007
 389.00  1.0466E-007
 389.50  8.1947E-008
 390.00  1.0435E-007
 390.50  1.6335E-007
 391.00  1.8982E-007
 391.50  2.3198E-007
 392.00  2.7599E-007
 392.50  3.3971E-007
 393.00  3.6218E-007
 393.50  3.0017E-007
 394.00  2.5209E-007
 394.50  1.4237E-007
 395.00  1.5167E-008
 395.50  0.0000E+000
 396.00  0.0000E+000
 396.50  6.8928E-009
 397.00  2.3385E-008
 397.50  1.4793E-009
 398.00  0.0000E+000
 398.50  0.0000E+000
 399.00  0.0000E+000
 399.50  0.0000E+000
 400.00  3.7252E-008
 400.50  7.5827E-008
 401.00  4.0950E-008
 401.50  0.0000E+000
 402.00  0.0000E+000
 402.50  0.0000E+000
 403.00  0.0000E+000
 403.50  0.0000E+000
 404.00  0.0000E+000
 404.50  0.0000E+000
 405.00  0.0000E+000
 405.50  0.0000E+000
 406.00  3.3410E-008
 406.50  1.2185E-007
 407.00  1.7223E-007
 407.50  1.6912E-007
 408.00  1.7299E-007
 408.50  1.4921E-007
 409.00  1.1125E-007
 409.50  8.2140E-008
 410.00  6.2333E-008
 410.50  1.7959E-008
 411.00  2.4102E-008
 411.50  7.1289E-008
 412.00  7.1101E-008
 412.50  1.6159E-007
 413.00  2.6106E-007
 413.50  2.3521E-007
 414.00  2.1882E-007
 414.50  2.4669E-007
 415.00  2.2854E-007
 415.50  2.1853E-007
 416.00  2.0849E-007
 416.50  1.8398E-007
 417.00  1.2993E-007
 417.50  9.4810E-008
 418.00  1.1427E-007
 418.50  2.0322E-007
 419.00  3.4994E-007
 419.50  5.0325E-007
 420.00  5.4100E-007
 420.50  5.2045E-007
 421.00  4.4121E-007
 421.50  2.5107E-007
 422.00  1.5508E-007
 422.50  1.2463E-007
 423.00  7.5387E-008
 423.50  3.8850E-008
 424.00  7.0231E-008
 424.50  1.0860E-007
 425.00  1.3204E-007
 425.50  1.5329E-007
 426.00  1.1025E-007
 426.50  3.5677E-009
 427.00  0.0000E+000
 427.50  0.0000E+000
 428.00  0.0000E+000
 428.50  0.0000E+000
 429.00  0.0000E+000
 429.50  0.0000E+000
 430.00  8.2081E-008
 430.50  1.8264E-007
 431.00  2.7407E-007
 431.50  3.7765E-007
 432.00  4.3365E-007
 432.50  4.4776E-007
 433.00  4.4536E-007
 433.50  4.3160E-007
 434.00  4.5260E-007
 434.50  5.0510E-007
 435.00  5.7801E-007
 435.50  5.8641E-007
 436.00  4.9180E-007
 436.50  4.2259E-007
 437.00  3.0003E-007
 437.50  1.8902E-007
 438.00  1.4414E-007
 438.50  8.6067E-008
 439.00  3.5693E-008
 439.50  6.0611E-009
 440.00  1.8769E-008
 440.50  0.0000E+000
 441.00  0.0000E+000
 441.50  2.0528E-009
 442.00  2.0296E-008
 442.50  8.6729E-008
 443.00  1.8650E-007
 443.50  2.5894E-007
 444.00  2.5516E-007
 444.50  2.6502E-007
 445.00  2.3457E-007
 445.50  2.6189E-007
 446.00  2.8716E-007
 446.50  3.1178E-007
 447.00  3.4355E-007
 447.50  4.0433E-007
 448.00  3.8384E-007
 448.50  3.2505E-007
 449.00  2.5948E-007
 449.50  1.4398E-007
 450.00  5.2967E-008
 450.50  3.5780E-008
 451.00  5.8133E-008
 451.50  8.8958E-008
 452.00  1.2710E-007
 452.50  1.4899E-007
 453.00  1.4170E-007
 453.50  1.4297E-007
 454.00  1.3820E-007
 454.50  9.6288E-008
 455.00  6.5286E-008
 455.50  3.3269E-008
 456.00  3.6158E-009
 456.50  1.6503E-009
 457.00  1.8341E-008
 457.50  5.0202E-008
 458.00  6.7804E-008
 458.50  8.5258E-008
 459.00  1.1148E-007
 459.50  1.9595E-007
 460.00  2.7510E-007
 460.50  3.4470E-007
 461.00  3.8169E-007
 461.50  3.5433E-007
 462.00  3.1666E-007
 462.50  2.8882E-007
 463.00  2.6651E-007
 463.50  3.0728E-007
 464.00  3.3910E-007
 464.50  3.4488E-007
 465.00  3.5917E-007
 465.50  3.4365E-007
 466.00  3.0035E-007
 466.50  2.4597E-007
 467.00  1.6539E-007
 467.50  8.7412E-008
 468.00  3.9950E-008
 468.50  1.3648E-008
 469.00  2.9709E-008
 469.50  7.9495E-008
 470.00  1.3024E-007
 470.50  1.9958E-007
 471.00  2.2271E-007
 471.50  2.1106E-007
 472.00  2.0167E-007
 472.50  1.7060E-007
 473.00  1.3651E-007
 473.50  1.5600E-007
 474.00  1.8245E-007
 474.50  1.8971E-007
 475.00  1.9831E-007
 475.50  2.2167E-007
 476.00  2.2981E-007
 476.50  2.3557E-007
 477.00  2.2955E-007
 477.50  2.0236E-007
 478.00  1.8358E-007
 478.50  1.8577E-007
 479.00  1.6733E-007
 479.50  1.7826E-007
 480.00  1.9797E-007
 480.50  2.0860E-007
 481.00  2.2971E-007
 481.50  2.5942E-007
 482.00  2.6408E-007
 482.50  2.5004E-007
 483.00  2.1455E-007
 483.50  1.7973E-007
 484.00  1.8928E-007
 484.50  1.8941E-007
 485.00  1.9191E-007
 485.50  2.1983E-007
 486.00  2.4582E-007
 486.50  2.7138E-007
 487.00  3.4152E-007
 487.50  4.1759E-007
 488.00  4.7933E-007
 488.50  5.3391E-007
 489.00  5.9891E-007
 489.50  6.2506E-007
 490.00  6.3046E-007
 490.50  6.5913E-007
 491.00  7.0873E-007
 491.50  7.2915E-007
 492.00  7.4358E-007
 492.50  7.8871E-007
 493.00  8.0496E-007
 493.50  8.3468E-007
 494.00  9.2749E-007
 494.50  1.0197E-006
 495.00  1.0721E-006
 495.50  1.1537E-006
 496.00  1.2095E-006
 496.50  1.2711E-006
 497.00  1.3516E-006
 497.50  1.4177E-006
 498.00  1.5248E-006
 498.50  1.6351E-006
 499.00  1.7738E-006
 499.50  1.9198E-006
 500.00  2.0844E-006
 500.50  2.2456E-006
 501.00  2.4185E-006
 501.50  2.6270E-006
 502.00  2.8592E-006
 502.50  3.0940E-006
 503.00  3.3450E-006
 503.50  3.6211E-006
 504.00  3.9206E-006
 504.50  4.2434E-006
 505.00  4.6240E-006
 505.50  5.0547E-006
 506.00  5.4732E-006
 506.50  5.9094E-006
 507.00  6.3749E-006
 507.50  6.8126E-006
 508.00  7.2507E-006
 508.50  7.7215E-006
 509.00  8.2239E-006
 509.50  8.7888E-006
 510.00  9.4888E-006
 510.50  1.0279E-005
 511.00  1.1198E-005
 511.50  1.2201E-005
 512.00  1.3256E-005
 512.50  1.4379E-005
 513.00  1.5566E-005
 513.50  1.6769E-005
 514.00  1.8016E-005
 514.50  1.9359E-005
 515.00  2.0786E-005
 515.50  2.2303E-005
 516.00  2.3969E-005
 516.50  2.5746E-005
 517.00  2.7581E-005
 517.50  2.9472E-005
 518.00  3.1421E-005
 518.50  3.3369E-005
 519.00  3.5315E-005
 519.50  3.7197E-005
 520.00  3.9013E-005
 520.50  4.0730E-005
 521.00  4.2398E-005
 521.50  4.4030E-005
 522.00  4.5712E-005
 522.50  4.7417E-005
 523.00  4.9169E-005
 523.50  5.1000E-005
 524.00  5.2871E-005
 524.50  5.4836E-005
 525.00  5.6827E-005
 525.50  5.8776E-005
 526.00  6.0757E-005
 526.50  6.2694E-005
 527.00  6.4619E-005
 527.50  6.6558E-005
 528.00  6.8494E-005
 528.50  7.0432E-005
 529.00  7.2364E-005
 529.50  7.4278E-005
 530.00  7.6179E-005
 530.50  7.8010E-005
 531.00  7.9785E-005
 531.50  8.1437E-005
 532.00  8.2890E-005
 532.50  8.4163E-005
 533.00  8.5313E-005
 533.50  8.6304E-005
 534.00  8.7158E-005
 534.50  8.7841E-005
 535.00  8.8308E-005
 535.50  8.8646E-005
 536.00  8.8857E-005
 536.50  8.9011E-005
 537.00  8.9187E-005
 537.50  8.9253E-005
 538.00  8.9202E-005
 538.50  8.9069E-005
 539.00  8.8891E-005
 539.50  8.8683E-005
 540.00  8.8460E-005
 540.50  8.8232E-005
 541.00  8.7882E-005
 541.50  8.7475E-005
 542.00  8.6993E-005
 542.50  8.6462E-005
 543.00  8.5879E-005
 543.50  8.5253E-005
 544.00  8.4627E-005
 544.50  8.3941E-005
 545.00  8.3199E-005
 545.50  8.2469E-005
 546.00  8.1695E-005
 546.50  8.0776E-005
 547.00  7.9958E-005
 547.50  7.8899E-005
 548.00  7.7712E-005
 548.50  7.6378E-005
 549.00  7.4882E-005
 549.50  7.3311E-005
 550.00  7.1777E-005
 550.50  7.0299E-005
 551.00  6.8797E-005
 551.50  6.7314E-005
 552.00  6.5892E-005
 552.50  6.4477E-005
 553.00  6.3110E-005
 553.50  6.1804E-005
 554.00  6.0497E-005
 554.50  5.9122E-005
 555.00  5.7695E-005
 555.50  5.6241E-005
 556.00  5.4725E-005
 556.50  5.3176E-005
 557.00  5.1661E-005
 557.50  5.0117E-005
 558.00  4.8514E-005
 558.50  4.6975E-005
 559.00  4.5485E-005
 559.50  4.4046E-005
 560.00  4.2830E-005
 560.50  4.1714E-005
 561.00  4.0604E-005
 561.50  3.9541E-005
 562.00  3.8427E-005
 562.50  3.7259E-005
 563.00  3.6127E-005
 563.50  3.5107E-005
 564.00  3.4082E-005
 564.50  3.3157E-005
 565.00  3.2292E-005
 565.50  3.1460E-005
 566.00  3.0661E-005
 566.50  2.9892E-005
 567.00  2.9115E-005
 567.50  2.8355E-005
 568.00  2.7652E-005
 568.50  2.6955E-005
 569.00  2.6326E-005
 569.50  2.5893E-005
 570.00  2.5341E-005
 570.50  2.4741E-005
 571.00  2.4163E-005
 571.50  2.3549E-005
 572.00  2.2907E-005
 572.50  2.2382E-005
 573.00  2.1915E-005
 573.50  2.1423E-005
 574.00  2.0927E-005
 574.50  2.0408E-005
 575.00  1.9882E-005
 575.50  1.9377E-005
 576.00  1.8902E-005
 576.50  1.8512E-005
 577.00  1.8171E-005
 577.50  1.7873E-005
 578.00  1.7608E-005
 578.50  1.7343E-005
 579.00  1.7064E-005
 579.50  1.6666E-005
 580.00  1.6225E-005
 580.50  1.5799E-005
 581.00  1.5340E-005
 581.50  1.4796E-005
 582.00  1.4389E-005
 582.50  1.3893E-005
 583.00  1.3445E-005
 583.50  1.3086E-005
 584.00  1.2668E-005
 584.50  1.2203E-005
 585.00  1.1797E-005
 585.50  1.1354E-005
 586.00  1.0983E-005
 586.50  1.0804E-005
 587.00  1.0634E-005
 587.50  1.0450E-005
 588.00  1.0396E-005
 588.50  1.0282E-005
 589.00  1.0238E-005
 589.50  1.0263E-005
 590.00  1.0132E-005
 590.50  9.8581E-006
 591.00  9.5780E-006
 591.50  9.2764E-006
 592.00  8.8737E-006
 592.50  8.8354E-006
 593.00  8.6318E-006
 593.50  8.4722E-006
 594.00  8.2859E-006
 594.50  8.0729E-006
 595.00  7.8162E-006
 595.50  7.6915E-006
 596.00  7.5473E-006
 596.50  7.3882E-006
 597.00  7.2210E-006
 597.50  7.0652E-006
 598.00  6.8576E-006
 598.50  6.7084E-006
 599.00  6.5911E-006
 599.50  6.5060E-006
 600.00  6.4239E-006
 600.50  6.3302E-006
 601.00  6.2171E-006
 601.50  6.0185E-006
 602.00  5.8508E-006
 602.50  5.7549E-006
 603.00  5.6516E-006
 603.50  5.6284E-006
 604.00  5.5926E-006
 604.50  5.5721E-006
 605.00  5.4955E-006
 605.50  5.3884E-006
 606.00  5.2855E-006
 606.50  5.1938E-006
 607.00  5.1098E-006
 607.50  5.0381E-006
 608.00  4.9529E-006
 608.50  4.9022E-006
 609.00  4.9390E-006
 609.50  5.0039E-006
 610.00  5.0482E-006
 610.50  5.0422E-006
 611.00  5.0272E-006
 611.50  4.8589E-006
 612.00  4.7041E-006
 612.50  4.5844E-006
 613.00  4.5441E-006
 613.50  4.5115E-006
 614.00  4.4501E-006
 614.50  4.3201E-006
 615.00  4.2543E-006
 615.50  4.1517E-006
 616.00  3.9166E-006
 616.50  3.9106E-006
 617.00  3.8995E-006
 617.50  3.7875E-006
 618.00  3.7433E-006
 618.50  3.7518E-006
 619.00  3.6006E-006
 619.50  3.5104E-006
 620.00  3.5520E-006
 620.50  3.6461E-006
 621.00  3.6876E-006
 621.50  3.6676E-006
 622.00  3.5892E-006
 622.50  3.3436E-006
 623.00  3.0051E-006
 623.50  2.8457E-006
 624.00  2.6794E-006
 624.50  2.5002E-006
 625.00  2.4059E-006
 625.50  2.3584E-006
 626.00  2.3606E-006
 626.50  2.5027E-006
 627.00  2.6870E-006
 627.50  2.8336E-006
 628.00  2.9179E-006
 628.50  2.9115E-006
 629.00  2.9630E-006
 629.50  3.0842E-006
 630.00  3.0211E-006
 630.50  2.9617E-006
 631.00  2.7853E-006
 631.50  2.4268E-006
 632.00  2.0895E-006
 632.50  1.8760E-006
 633.00  1.7850E-006
 633.50  1.7711E-006
 634.00  1.6936E-006
 634.50  1.7600E-006
 635.00  1.9747E-006
 635.50  2.0701E-006
 636.00  2.1182E-006
 636.50  2.1391E-006
 637.00  1.9717E-006
 637.50  1.6742E-006
 638.00  1.4562E-006
 638.50  1.4906E-006
 639.00  1.5324E-006
 639.50  1.5347E-006
 640.00  1.5585E-006
 640.50  1.5871E-006
 641.00  1.4414E-006
 641.50  1.2564E-006
 642.00  1.1351E-006
 642.50  1.0276E-006
 643.00  9.6151E-007
 643.50  1.3102E-006
 644.00  1.7103E-006
 644.50  2.0808E-006
 645.00  2.4344E-006
 645.50  2.5965E-006
 646.00  2.5418E-006
 646.50  2.2828E-006
 647.00  2.1604E-006
 647.50  2.1806E-006
 648.00  2.1911E-006
 648.50  2.4247E-006
 649.00  2.4499E-006
 649.50  2.1246E-006
 650.00  1.9211E-006
 650.50  1.5680E-006
 651.00  1.2696E-006
 651.50  1.3747E-006
 652.00  1.4291E-006
 652.50  1.5717E-006
 653.00  1.8161E-006
 653.50  1.9657E-006
 654.00  2.0437E-006
 654.50  1.9423E-006
 655.00  1.7199E-006
 655.50  1.3791E-006
 656.00  1.1383E-006
 656.50  9.7709E-007
 657.00  8.7345E-007
 657.50  6.7769E-007
 658.00  6.2550E-007
 658.50  5.7756E-007
 659.00  5.4598E-007
 659.50  4.9990E-007
 660.00  3.0912E-007
 660.50  2.6919E-007
 661.00  2.8828E-007
 661.50  1.7843E-007
 662.00  3.9718E-007
 662.50  6.9674E-007
 663.00  7.3233E-007
 663.50  6.4978E-007
 664.00  7.2948E-007
 664.50  6.0544E-007
 665.00  5.2688E-007
 665.50  5.8990E-007
 666.00  6.1848E-007
 666.50  5.4673E-007
 667.00  4.7549E-007
 667.50  3.5747E-007
 668.00  3.6915E-007
 668.50  3.8526E-007
 669.00  3.6508E-007
 669.50  4.3373E-007
 670.00  4.8182E-007
 670.50  3.3856E-007
 671.00  5.8821E-007
 671.50  1.0895E-006
 672.00  1.4510E-006
 672.50  1.7591E-006
 673.00  1.8316E-006
 673.50  1.7244E-006
 674.00  1.3357E-006
 674.50  1.2560E-006
 675.00  1.3759E-006
 675.50  1.3354E-006
 676.00  1.4125E-006
 676.50  1.5208E-006
 677.00  1.1095E-006
 677.50  9.4468E-007
 678.00  7.8606E-007
 678.50  6.1908E-007
 679.00  4.6723E-007
 679.50  3.7712E-007
 680.00  3.9824E-007
 680.50  6.8297E-007
 681.00  1.0682E-006
 681.50  1.2069E-006
 682.00  1.2091E-006
 682.50  1.1279E-006
 683.00  9.3018E-007
 683.50  8.6659E-007
 684.00  9.4207E-007
 684.50  1.0882E-006
 685.00  1.1289E-006
 685.50  9.4885E-007
 686.00  8.0814E-007
 686.50  6.2202E-007
 687.00  5.5590E-007
 687.50  4.5782E-007
 688.00  3.1987E-007
 688.50  3.3392E-007
 689.00  4.4395E-007
 689.50  3.9945E-007
 690.00  4.0169E-007
 690.50  4.6125E-007
 691.00  5.6132E-007
 691.50  5.5876E-007
 692.00  8.5424E-007
 692.50  9.7237E-007
 693.00  7.6581E-007
 693.50  2.3684E-007
 694.00  0.0000E+000
 694.50  0.0000E+000
 695.00  0.0000E+000
 695.50  8.8449E-008
 696.00  4.3784E-007
 696.50  7.9092E-007
 697.00  9.9556E-007
 697.50  1.1340E-006
 698.00  9.9587E-007
 698.50  7.1200E-007
 699.00  4.8219E-007
 699.50  1.7800E-007
 700.00  5.5341E-009
 700.50  0.0000E+000
 701.00  0.0000E+000
 701.50  5.1803E-008
 702.00  2.7557E-007
 702.50  4.8462E-007
 703.00  7.7042E-007
 703.50  8.6077E-007
 704.00  8.6734E-007
 704.50  9.2893E-007
 705.00  8.4129E-007
 705.50  6.8400E-007
 706.00  6.7418E-007
 706.50  6.0283E-007
 707.00  4.9291E-007
 707.50  3.6631E-007
 708.00  4.3423E-007
 708.50  3.1116E-007
 709.00  2.3814E-007
 709.50  1.0573E-007
 710.00  3.3055E-008
 710.50  0.0000E+000
 711.00  0.0000E+000
 711.50  8.5827E-008
 712.00  3.8079E-007
 712.50  9.4559E-007
 713.00  1.5610E-006
 713.50  2.0675E-006
 714.00  2.1471E-006
 714.50  2.1496E-006
 715.00  2.3844E-006
 715.50  2.1156E-006
 716.00  1.7902E-006
 716.50  1.9281E-006
 717.00  1.9927E-006
 717.50  1.7790E-006
 718.00  2.1291E-006
 718.50  2.4327E-006
 719.00  2.3576E-006
 719.50  2.1392E-006
 720.00  1.8800E-006
 720.50  1.1739E-006
 721.00  3.4599E-007
 721.50  2.9200E-008
 722.00  0.0000E+000
 722.50  0.0000E+000
 723.00  0.0000E+000
 723.50  0.0000E+000
 724.00  0.0000E+000
 724.50  0.0000E+000
 725.00  0.0000E+000
 725.50  0.0000E+000
 726.00  2.9644E-008
 726.50  2.5881E-007
 727.00  4.9286E-007
 727.50  4.7782E-007
 728.00  4.7751E-007
 728.50  2.8003E-007
 729.00  4.7433E-008
 729.50  0.0000E+000
 730.00  0.0000E+000
 730.50  0.0000E+000
 731.00  0.0000E+000
 731.50  0.0000E+000
 732.00  0.0000E+000
 732.50  0.0000E+000
 733.00  0.0000E+000
 733.50  2.8944E-008
 734.00  9.2810E-008
 734.50  6.0565E-008
 735.00  2.6396E-008
 735.50  1.2170E-008
 736.00  0.0000E+000
 736.50  0.0000E+000
 737.00  0.0000E+000
 737.50  0.0000E+000
 738.00  0.0000E+000
 738.50  0.0000E+000
 739.00  0.0000E+000
 739.50  0.0000E+000
 740.00  0.0000E+000
 740.50  0.0000E+000
 741.00  0.0000E+000
 741.50  0.0000E+000
 742.00  0.0000E+000
 742.50  0.0000E+000
 743.00  0.0000E+000
 743.50  0.0000E+000
 744.00  0.0000E+000
 744.50  0.0000E+000
 745.00  0.0000E+000
 745.50  0.0000E+000
 746.00  0.0000E+000
 746.50  0.0000E+000
 747.00  0.0000E+000
 747.50  0.0000E+000
 748.00  0.0000E+000
 748.50  0.0000E+000
 749.00  0.0000E+000
 749.50  7.9389E-009
 750.00  2.1679E-007
 750.50  6.8086E-007
 751.00  6.8563E-007
 751.50  5.4563E-007
 752.00  4.4340E-007
 752.50  4.5750E-007
 753.00  7.4296E-007
 753.50  8.0104E-007
 754.00  7.5969E-007
 754.50  7.6175E-007
 755.00  4.8427E-007
 755.50  2.9992E-008
 756.00  3.6355E-007
 756.50  3.3347E-007
 757.00  8.2527E-007
 757.50  1.0733E-006
 758.00  1.1116E-006
 758.50  9.5414E-007
 759.00  7.4262E-007
 759.50  4.7748E-007
 760.00  6.4133E-007
 760.50  8.1617E-007
 761.00  1.1291E-006
 761.50  1.5483E-006
 762.00  1.3441E-006
 762.50  9.6242E-007
 763.00  5.6782E-007
 763.50  3.5160E-007
 764.00  1.1922E-007
 764.50  4.5972E-007
 765.00  6.7146E-007
 765.50  1.0626E-006
 766.00  1.1730E-006
 766.50  1.2965E-006
 767.00  9.5483E-007
 767.50  5.9483E-007
 768.00  2.0575E-007
 768.50  0.0000E+000
 769.00  0.0000E+000
 769.50  3.8939E-008
 770.00  2.9847E-008
 770.50  4.3406E-008
 771.00  3.7644E-007
 771.50  6.7135E-007
 772.00  2.4948E-007
 772.50  5.1018E-007
 773.00  4.2639E-007
 773.50  3.1075E-007
 774.00  1.0981E-007
 774.50  3.9827E-007
 775.00  4.5675E-007
 775.50  5.1008E-007
 776.00  5.7906E-007
 776.50  1.0172E-006
 777.00  1.5350E-006
 777.50  1.8928E-006
 778.00  1.8086E-006
 778.50  1.6626E-006
 779.00  1.5359E-006
 779.50  1.1193E-006
 780.00  1.0790E-006
 780.50  1.0551E-006
 781.00  5.3419E-007
 781.50  5.7549E-008
 782.00  0.0000E+000
 782.50  0.0000E+000
 783.00  0.0000E+000
 783.50  0.0000E+000
 784.00  0.0000E+000
 784.50  1.8819E-007
 785.00  1.0042E-006
 785.50  9.4212E-007
 786.00  8.8114E-007
 786.50  9.9775E-007
 787.00  5.1445E-007
 787.50  0.0000E+000
 788.00  0.0000E+000
 788.50  0.0000E+000
 789.00  0.0000E+000
 789.50  0.0000E+000
 790.00  0.0000E+000
 790.50  0.0000E+000
 791.00  0.0000E+000
 791.50  0.0000E+000
 792.00  0.0000E+000
 792.50  0.0000E+000
 793.00  4.5980E-008
 793.50  5.4751E-007
 794.00  1.0614E-006
 794.50  1.7429E-006
 795.00  2.0324E-006
 795.50  1.9950E-006
 796.00  1.6958E-006
 796.50  1.5340E-006
 797.00  1.1260E-006
 797.50  7.9438E-007
 798.00  8.8980E-007
 798.50  1.2679E-006
 799.00  1.7990E-006
 799.50  2.0720E-006
 800.00  2.2240E-006
 800.50  2.0204E-006
 801.00  1.8180E-006
 801.50  1.4282E-006
 802.00  1.4960E-006
 802.50  1.5897E-006
 803.00  1.2969E-006
 803.50  5.8756E-007
 804.00  1.5525E-007
 804.50  0.0000E+000
 805.00  0.0000E+000
 805.50  0.0000E+000
 806.00  0.0000E+000
 806.50  0.0000E+000
 807.00  0.0000E+000
 807.50  0.0000E+000
 808.00  0.0000E+000
 808.50  0.0000E+000
 809.00  0.0000E+000
 809.50  0.0000E+000
 810.00  0.0000E+000
 810.50  7.0143E-008
 811.00  4.4562E-007
 811.50  8.9430E-007
 812.00  1.8585E-006
 812.50  2.9094E-006
 813.00  3.9042E-006
 813.50  4.8352E-006
 814.00  4.5560E-006
 814.50  4.2418E-006
 815.00  3.8205E-006
 815.50  3.0683E-006
 816.00  2.4534E-006
 816.50  2.1233E-006
 817.00  1.4329E-006
 817.50  7.6343E-007
 818.00  1.9705E-007
 818.50  0.0000E+000
 819.00  0.0000E+000
 819.50  0.0000E+000
 820.00  0.0000E+000
 820.50  0.0000E+000
 821.00  0.0000E+000
 821.50  0.0000E+000
 822.00  0.0000E+000
 822.50  0.0000E+000
 823.00  0.0000E+000
 823.50  0.0000E+000
 824.00  8.6717E-008
 824.50  4.0901E-007
 825.00  6.8370E-007
 825.50  1.2961E-006
 826.00  1.3400E-006
 826.50  7.6890E-007
 827.00  7.0264E-007
 827.50  5.4368E-007
 828.00  1.3115E-007
 828.50  0.0000E+000
 829.00  0.0000E+000
 829.50  1.5412E-007
 830.00  5.6192E-007
 830.50  9.7318E-007
 831.00  1.7466E-006
 831.50  1.4019E-006
 832.00  1.6077E-006
 832.50  1.6527E-006
 833.00  1.8555E-006
 833.50  1.8025E-006
 834.00  1.6393E-006
 834.50  5.9243E-007
 835.00  4.3169E-007
 835.50  5.7029E-007
 836.00  1.1629E-007
 836.50  1.1896E-007
 837.00  2.7023E-007
 837.50  1.2344E-007
 838.00  0.0000E+000
 838.50  2.4688E-007
 839.00  9.6256E-007
 839.50  1.6185E-006
 840.00  2.2956E-006
 840.50  3.2815E-006
 841.00  2.6401E-006
 841.50  2.2454E-006
 842.00  2.3214E-006
 842.50  1.9788E-006
 843.00  1.1437E-006
 843.50  1.4490E-006
 844.00  1.1839E-006
 844.50  3.8460E-007
 845.00  0.0000E+000
 845.50  0.0000E+000
 846.00  0.0000E+000
 846.50  0.0000E+000
 847.00  0.0000E+000
 847.50  1.2055E-007
 848.00  3.5778E-007
 848.50  4.2699E-007
 849.00  3.4366E-007
 849.50  1.1452E-007
 850.00  0.0000E+000
 850.50  0.0000E+000
 851.00  0.0000E+000
 851.50  0.0000E+000
 852.00  0.0000E+000
 852.50  0.0000E+000
 853.00  0.0000E+000
 853.50  0.0000E+000
 854.00  3.2407E-011
 854.50  1.0781E-007
 855.00  5.3854E-007
 855.50  7.8083E-007
 856.00  1.5287E-006
 856.50  2.4892E-006
 857.00  2.6886E-006
 857.50  2.4027E-006
 858.00  1.9342E-006
 858.50  9.9660E-007
 859.00  1.1812E-007
 859.50  0.0000E+000
 860.00  0.0000E+000
 860.50  0.0000E+000
 861.00  0.0000E+000
 861.50  0.0000E+000
 862.00  0.0000E+000
 862.50  0.0000E+000
 863.00  0.0000E+000
 863.50  0.0000E+000
 864.00  0.0000E+000
 864.50  1.5035E-007
 865.00  7.2497E-007
 865.50  5.3136E-007
 866.00  1.5471E-006
 866.50  2.0525E-006
 867.00  1.6213E-006
 867.50  6.6846E-007
 868.00  0.0000E+000
 868.50  0.0000E+000
 869.00  0.0000E+000
 869.50  0.0000E+000
 870.00  0.0000E+000
 870.50  5.5725E-007
 871.00  1.7021E-006
 871.50  2.0579E-006
 872.00  2.2121E-006
 872.50  2.2986E-006
 873.00  1.7306E-006
 873.50  1.1973E-006
 874.00  1.3193E-006
 874.50  5.7087E-007
 875.00  6.0118E-008
 875.50  0.0000E+000
 876.00  0.0000E+000
 876.50  0.0000E+000
 877.00  0.0000E+000
 877.50  0.0000E+000
 878.00  0.0000E+000
 878.50  0.0000E+000
 879.00  0.0000E+000
 879.50  0.0000E+000
 880.00  0.0000E+000
 880.50  0.0000E+000
 881.00  0.0000E+000
 881.50  1.8358E-007
 882.00  8.3074E-007
 882.50  2.1541E-006
 883.00  3.7942E-006
 883.50  4.3772E-006
 884.00  5.0338E-006
 884.50  6.0345E-006
 885.00  6.2116E-006
 885.50  6.0367E-006
 886.00  5.9453E-006
 886.50  5.3811E-006
 887.00  4.5259E-006
 887.50  3.4388E-006
 888.00  2.2055E-006
 888.50  6.2895E-007
 889.00  3.7220E-008
 889.50  0.0000E+000
 890.00  0.0000E+000
 890.50  0.0000E+000
 891.00  4.5894E-008
 891.50  7.2854E-007
 892.00  1.2575E-006
 892.50  1.1372E-006
 893.00  2.1166E-006
 893.50  1.8069E-006
 894.00  1.9868E-006
 894.50  1.9357E-006
 895.00  2.0150E-006
 895.50  1.7342E-006
 896.00  1.4420E-006
 896.50  7.2835E-007
 897.00  6.5283E-007
 897.50  6.4029E-007
 898.00  6.8827E-007
 898.50  1.7449E-006
 899.00  1.6187E-006
 899.50  6.8105E-007
 900.00  1.0537E-007
 900.50  0.0000E+000
 901.00  0.0000E+000
 901.50  0.0000E+000
 902.00  0.0000E+000
 902.50  0.0000E+000
 903.00  0.0000E+000
 903.50  0.0000E+000
 904.00  0.0000E+000
 904.50  0.0000E+000
 905.00  0.0000E+000
 905.50  0.0000E+000
 906.00  0.0000E+000
 906.50  0.0000E+000
 907.00  3.9860E-007
 907.50  1.7701E-006
 908.00  2.8240E-006
 908.50  3.4305E-006
 909.00  2.6118E-006
 909.50  7.7304E-007
 910.00  0.0000E+000
 910.50  0.0000E+000
 911.00  0.0000E+000
 911.50  0.0000E+000
 912.00  0.0000E+000
 912.50  0.0000E+000
 913.00  0.0000E+000
 913.50  0.0000E+000
 914.00  0.0000E+000
 914.50  0.0000E+000
 915.00  1.0180E-006
 915.50  2.5890E-006
 916.00  4.5692E-006
 916.50  6.5935E-006
 917.00  6.0899E-006
 917.50  5.0056E-006
 918.00  3.0738E-006
 918.50  4.2982E-007
 919.00  0.0000E+000
 919.50  0.0000E+000
 920.00  0.0000E+000
 920.50  0.0000E+000
 921.00  0.0000E+000
 921.50  0.0000E+000
 922.00  0.0000E+000
 922.50  0.0000E+000
 923.00  0.0000E+000
 923.50  0.0000E+000
 924.00  0.0000E+000
 924.50  0.0000E+000
 925.00  0.0000E+000
 925.50  0.0000E+000
 926.00  0.0000E+000
 926.50  0.0000E+000
 927.00  1.0402E-007
 927.50  4.9129E-007
 928.00  1.4790E-006
 928.50  1.0013E-006
 929.00  4.0100E-007
 929.50  2.1333E-007
 930.00  2.0858E-008
 930.50  0.0000E+000
 931.00  0.0000E+000
 931.50  1.1272E-007
 932.00  7.5308E-007
 932.50  3.3647E-006
 933.00  4.6047E-006
 933.50  4.2908E-006
 934.00  4.8316E-006
 934.50  6.0160E-006
 935.00  5.9633E-006
 935.50  5.5415E-006
 936.00  4.8930E-006
 936.50  2.2660E-006
 937.00  1.7892E-007
 937.50  0.0000E+000
 938.00  9.3823E-007
 938.50  2.7204E-006
 939.00  4.5274E-006
 939.50  6.4291E-006
 940.00  7.9155E-006
 940.50  7.5332E-006
 941.00  7.1312E-006
 941.50  7.9866E-006
 942.00  1.0191E-005
 942.50  1.2225E-005
 943.00  1.3807E-005
 943.50  1.4696E-005
 944.00  1.3939E-005
 944.50  1.4255E-005
 945.00  1.1938E-005
 945.50  9.8365E-006
 946.00  7.4611E-006
 946.50  5.6832E-006
 947.00  2.0764E-006
 947.50  0.0000E+000
 948.00  0.0000E+000
 948.50  0.0000E+000
 949.00  0.0000E+000
 949.50  0.0000E+000
 950.00  1.3853E-007
 950.50  1.3902E-006
 951.00  3.8766E-006
 951.50  4.1285E-006
 952.00  3.2884E-006
 952.50  2.3639E-006
 953.00  1.3111E-006
 953.50  3.1682E-006
 954.00  6.8496E-006
 954.50  7.8186E-006
 955.00  7.6093E-006
 955.50  8.7455E-006
 956.00  8.4955E-006
 956.50  8.1172E-006
 957.00  9.7852E-006
 957.50  1.0032E-005
 958.00  8.5010E-006
 958.50  8.5564E-006
 959.00  6.8211E-006
 959.50  4.5155E-006
 960.00  2.7680E-006
 960.50  4.5427E-007
 961.00  0.0000E+000
 961.50  0.0000E+000
 962.00  0.0000E+000
 962.50  1.7213E-006
 963.00  5.2855E-006
 963.50  4.6497E-006
 964.00  4.6585E-006
 964.50  5.6876E-006
 965.00  4.2693E-006
 965.50  3.5283E-006
 966.00  2.7087E-006
 966.50  2.1843E-006
 967.00  2.2538E-006
 967.50  1.3472E-006
 968.00  0.0000E+000
 968.50  0.0000E+000
 969.00  0.0000E+000
 969.50  0.0000E+000
 970.00  6.0241E-007
 970.50  2.9524E-006
 971.00  8.4613E-006
 971.50  1.6935E-005
 972.00  2.1055E-005
 972.50  1.9578E-005
 973.00  1.7217E-005
 973.50  1.2111E-005
 974.00  4.9533E-006
 974.50  1.3976E-006
 975.00  2.1215E-006
 975.50  2.6330E-006
 976.00  6.2464E-006
 976.50  1.2724E-005
 977.00  1.7320E-005
 977.50  1.4016E-005
 978.00  1.0696E-005
 978.50  2.3736E-006
 979.00  1.0784E-007
 979.50  0.0000E+000
 980.00  0.0000E+000
 980.50  0.0000E+000
 981.00  0.0000E+000
 981.50  3.2770E-006
 982.00  2.7211E-006
 982.50  5.4389E-006
 983.00  5.4724E-006
 983.50  2.6115E-006
 984.00  7.9226E-006
 984.50  1.6963E-005
 985.00  2.3922E-005
 985.50  3.3651E-005
 986.00  3.9648E-005
 986.50  3.2031E-005
 987.00  2.4723E-005
 987.50  2.2108E-005
 988.00  2.0492E-005
 988.50  2.2269E-005
 989.00  2.7419E-005
 989.50  2.4561E-005
 990.00  1.4144E-005
 990.50  3.8579E-006
 991.00  0.0000E+000
 991.50  0.0000E+000
 992.00  2.7996E-006
 992.50  1.1357E-005
 993.00  1.5736E-005
 993.50  1.6118E-005
 994.00  2.2965E-005
 994.50  2.8275E-005
 995.00  1.9033E-005
 995.50  1.0742E-005
 996.00  8.0995E-006
 996.50  1.8879E-006
 997.00  0.0000E+000
 997.50  0.0000E+000
 998.00  0.0000E+000
 998.50  0.0000E+000
 999.00  0.0000E+000
 999.50  0.0000E+000
1000.00  0.0000E+000
1000.50  0.0000E+000
1001.00  0.0000E+000
1001.50  0.0000E+000
1002.00  0.0000E+000
1002.50  0.0000E+000
1003.00  0.0000E+000
1003.50  0.0000E+000
1004.00  0.0000E+000
1004.50  0.0000E+000
1005.00  0.0000E+000
1005.50  0.0000E+000
1006.00  0.0000E+000
1006.50  0.0000E+000
1007.00  0.0000E+000
1007.50  0.0000E+000
1008.00  0.0000E+000
1008.50  0.0000E+000
1009.00  0.0000E+000
1009.50  0.0000E+000
1010.00  0.0000E+000
1010.50  0.0000E+000
1011.00  0.0000E+000
1011.50  0.0000E+000
1012.00  0.0000E+000
1012.50  0.0000E+000
1013.00  0.0000E+000
1013.50  0.0000E+000
1014.00  0.0000E+000
1014.50  0.0000E+000
1015.00  0.0000E+000
1015.50  0.0000E+000
1016.00  0.0000E+000
1016.50  0.0000E+000
1017.00  0.0000E+000
1017.50  0.0000E+000
1018.00  0.0000E+000
1018.50  0.0000E+000
1019.00  0.0000E+000
1019.50  0.0000E+000
1020.00  0.0000E+000
1020.50  0.0000E+000
1021.00  0.0000E+000
1021.50  0.0000E+000
1022.00  0.0000E+000
1022.50  0.0000E+000
1023.00  0.0000E+000
1023.50  0.0000E+000
1024.00  0.0000E+000
1024.50  0.0000E+000
1025.00  0.0000E+000
1025.50  0.0000E+000
1026.00  0.0000E+000
1026.50  0.0000E+000
1027.00  0.0000E+000
1027.50  0.0000E+000
1028.00  0.0000E+000
1028.50  0.0000E+000
1029.00  0.0000E+000
1029.50  0.0000E+000
1030.00  0.0000E+000
1030.50  0.0000E+000
1031.00  0.0000E+000
1031.50  0.0000E+000
1032.00  0.0000E+000
1032.50  0.0000E+000
1033.00  0.0000E+000
1033.50  0.0000E+000
1034.00  0.0000E+000
1034.50  0.0000E+000
1035.00  0.0000E+000
1035.50  0.0000E+000
1036.00  0.0000E+000
1036.50  0.0000E+000
1037.00  0.0000E+000
1037.50  0.0000E+000
1038.00  0.0000E+000
1038.50  0.0000E+000
1039.00  0.0000E+000
1039.50  0.0000E+000
1040.00  0.0000E+000
1040.50  0.0000E+000
1041.00  0.0000E+000
1041.50  0.0000E+000
1042.00  0.0000E+000
1042.50  0.0000E+000
1043.00  0.0000E+000
1043.50  0.0000E+000
1044.00  0.0000E+000
1044.50  0.0000E+000
1045.00  0.0000E+000
1045.50  0.0000E+000
1046.00  0.0000E+000
1046.50  0.0000E+000
1047.00  0.0000E+000
1047.50  0.0000E+000
1048.00  0.0000E+000
1048.50  0.0000E+000
1049.00  0.0000E+000
1049.50  0.0000E+000
1050.00  0.0000E+000
1050.50  0.0000E+000
1051.00  0.0000E+000
1051.50  0.0000E+000
1052.00  0.0000E+000
1052.50  0.0000E+000
1053.00  0.0000E+000
1053.50  0.0000E+000
1054.00  0.0000E+000
1054.50  0.0000E+000
1055.00  0.0000E+000
1055.50  0.0000E+000
1056.00  0.0000E+000
1056.50  0.0000E+000
1057.00  0.0000E+000
1057.50  0.0000E+000
1058.00  0.0000E+000
1058.50  0.0000E+000
1059.00  0.0000E+000
1059.50  0.0000E+000
1060.00  0.0000E+000
1060.50  0.0000E+000
1061.00  0.0000E+000
1061.50  0.0000E+000
1062.00  0.0000E+000
1062.50  0.0000E+000
1063.00  0.0000E+000
1063.50  0.0000E+000
1064.00  0.0000E+000
1064.50  0.0000E+000
1065.00  0.0000E+000
1065.50  0.0000E+000
1066.00  0.0000E+000
1066.50  0.0000E+000
1067.00  0.0000E+000
1067.50  0.0000E+000
1068.00  0.0000E+000
1068.50  0.0000E+000
1069.00  0.0000E+000
1069.50  0.0000E+000
1070.00  0.0000E+000
1070.50  0.0000E+000
1071.00  0.0000E+000
1071.50  0.0000E+000
1072.00  0.0000E+000
1072.50  0.0000E+000
1073.00  0.0000E+000
1073.50  0.0000E+000
1074.00  0.0000E+000
1074.50  0.0000E+000
1075.00  0.0000E+000
1075.50  0.0000E+000
1076.00  0.0000E+000
1076.50  0.0000E+000
1077.00  0.0000E+000
1077.50  0.0000E+000
1078.00  0.0000E+000
1078.50  0.0000E+000
1079.00  0.0000E+000
1079.50  0.0000E+000
1080.00  0.0000E+000
1080.50  0.0000E+000
1081.00  0.0000E+000
1081.50  0.0000E+000
1082.00  0.0000E+000
1082.50  0.0000E+000
1083.00  0.0000E+000
1083.50  0.0000E+000
1084.00  0.0000E+000
1084.50  0.0000E+000
1085.00  0.0000E+000
1085.50  0.0000E+000
1086.00  0.0000E+000
1086.50  0.0000E+000
1087.00  0.0000E+000
1087.50  0.0000E+000
1088.00  0.0000E+000
1088.50  0.0000E+000
1089.00  0.0000E+000
1089.50  0.0000E+000
1090.00  0.0000E+000
1090.50  0.0000E+000
1091.00  0.0000E+000
1091.50  0.0000E+000
1092.00  0.0000E+000
1092.50  0.0000E+000
1093.00  0.0000E+000
1093.50  0.0000E+000
1094.00  0.0000E+000
1094.50  0.0000E+000
1095.00  0.0000E+000
1095.50  0.0000E+000
1096.00  0.0000E+000
1096.50  0.0000E+000
1097.00  0.0000E+000
1097.50  0.0000E+000
1098.00  0.0000E+000
1098.50  0.0000E+000
1099.00  0.0000E+000
1099.50  0.0000E+000
1100.00  0.0000E+000
1100.50  0.0000E+000
1101.00  0.0000E+000
1101.50  0.0000E+000
1102.00  0.0000E+000
1102.50  0.0000E+000
1103.00  0.0000E+000
1103.50  0.0000E+000
1104.00  0.0000E+000
1104.50  0.0000E+000
1105.00  0.0000E+000
1105.50  0.0000E+000
1106.00  0.0000E+000
1106.50  0.0000E+000
1107.00  0.0000E+000
1107.50  0.0000E+000
1108.00  0.0000E+000
1108.50  0.0000E+000
1109.00  0.0000E+000
1109.50  0.0000E+000
1110.00  0.0000E+000
1110.50  0.0000E+000
1111.00  0.0000E+000
1111.50  0.0000E+000
1112.00  0.0000E+000
1112.50  0.0000E+000
1113.00  0.0000E+000
1113.50  0.0000E+000
1114.00  0.0000E+000
1114.50  0.0000E+000
1115.00  0.0000E+000
1115.50  0.0000E+000
1116.00  0.0000E+000
1116.50  0.0000E+000
1117.00  0.0000E+000
1117.50  0.0000E+000
1118.00  0.0000E+000
1118.50  0.0000E+000
1119.00  0.0000E+000
1119.50  0.0000E+000
1120.00  0.0000E+000
1120.50  0.0000E+000
1121.00  0.0000E+000
1121.50  0.0000E+000
1122.00  0.0000E+000
1122.50  0.0000E+000
1123.00  0.0000E+000
1123.50  0.0000E+000
1124.00  0.0000E+000
1124.50  0.0000E+000
1125.00  0.0000E+000
1125.50  0.0000E+000
1126.00  0.0000E+000
1126.50  0.0000E+000
1127.00  0.0000E+000
1127.50  0.0000E+000
: 6
