# Supplementary material for: A photoconversion model for full spectral programming and multiplexing of optogenetic systems
Source: Mol Syst Biol. 2017 Apr 24;13(4):926. doi: 10.15252/msb.20167456 (PMC5408778; doi:10.15252/msb.20167456)
Supplement: Supplementary file 11 — Dataset EV3 [file MSB-13-926-s011.zip › dataset_ev3_led_data/led_calibration_data/EO_01/Tori_c1/raw/11.IRR]

" File: 160129_calibrations\post-calibration\Tor
" RAD->  Wave:647.21nm  Pix:1050  Val:  0.000  Time:400ms  Avg:2  Sm:1  Sg:1  Tc:off  SNAP  Xt:1  Ch:1  Xtrig wnmcal >RAD-IS6.CAL
 180.00  0.0000E+000
 180.50  0.0000E+000
 181.00  0.0000E+000
 181.50  0.0000E+000
 182.00  0.0000E+000
 182.50  0.0000E+000
 183.00  0.0000E+000
 183.50  0.0000E+000
 184.00  0.0000E+000
 184.50  0.0000E+000
 185.00  0.0000E+000
 185.50  0.0000E+000
 186.00  0.0000E+000
 186.50  0.0000E+000
 187.00  0.0000E+000
 187.50  0.0000E+000
 188.00  0.0000E+000
 188.50  0.0000E+000
 189.00  0.0000E+000
 189.50  0.0000E+000
 190.00  0.0000E+000
 190.50  0.0000E+000
 191.00  0.0000E+000
 191.50  0.0000E+000
 192.00  0.0000E+000
 192.50  0.0000E+000
 193.00  0.0000E+000
 193.50  0.0000E+000
 194.00  0.0000E+000
 194.50  0.0000E+000
 195.00  0.0000E+000
 195.50  0.0000E+000
 196.00  0.0000E+000
 196.50  0.0000E+000
 197.00  0.0000E+000
 197.50  0.0000E+000
 198.00  0.0000E+000
 198.50  0.0000E+000
 199.00  0.0000E+000
 199.50  0.0000E+000
 200.00  0.0000E+000
 200.50  0.0000E+000
 201.00  0.0000E+000
 201.50  0.0000E+000
 202.00  0.0000E+000
 202.50  0.0000E+000
 203.00  0.0000E+000
 203.50  0.0000E+000
 204.00  0.0000E+000
 204.50  0.0000E+000
 205.00  0.0000E+000
 205.50  0.0000E+000
 206.00  0.0000E+000
 206.50  0.0000E+000
 207.00  0.0000E+000
 207.50  0.0000E+000
 208.00  0.0000E+000
 208.50  0.0000E+000
 209.00  0.0000E+000
 209.50  0.0000E+000
 210.00  0.0000E+000
 210.50  0.0000E+000
 211.00  0.0000E+000
 211.50  0.0000E+000
 212.00  0.0000E+000
 212.50  0.0000E+000
 213.00  0.0000E+000
 213.50  0.0000E+000
 214.00  0.0000E+000
 214.50  0.0000E+000
 215.00  0.0000E+000
 215.50  0.0000E+000
 216.00  0.0000E+000
 216.50  0.0000E+000
 217.00  0.0000E+000
 217.50  0.0000E+000
 218.00  0.0000E+000
 218.50  0.0000E+000
 219.00  0.0000E+000
 219.50  0.0000E+000
 220.00  0.0000E+000
 220.50  0.0000E+000
 221.00  0.0000E+000
 221.50  0.0000E+000
 222.00  0.0000E+000
 222.50  0.0000E+000
 223.00  0.0000E+000
 223.50  0.0000E+000
 224.00  0.0000E+000
 224.50  0.0000E+000
 225.00  0.0000E+000
 225.50  0.0000E+000
 226.00  0.0000E+000
 226.50  0.0000E+000
 227.00  0.0000E+000
 227.50  0.0000E+000
 228.00  0.0000E+000
 228.50  0.0000E+000
 229.00  0.0000E+000
 229.50  0.0000E+000
 230.00  0.0000E+000
 230.50  0.0000E+000
 231.00  0.0000E+000
 231.50  0.0000E+000
 232.00  0.0000E+000
 232.50  0.0000E+000
 233.00  0.0000E+000
 233.50  0.0000E+000
 234.00  0.0000E+000
 234.50  0.0000E+000
 235.00  0.0000E+000
 235.50  0.0000E+000
 236.00  0.0000E+000
 236.50  0.0000E+000
 237.00  0.0000E+000
 237.50  0.0000E+000
 238.00  0.0000E+000
 238.50  0.0000E+000
 239.00  0.0000E+000
 239.50  0.0000E+000
 240.00  0.0000E+000
 240.50  0.0000E+000
 241.00  0.0000E+000
 241.50  0.0000E+000
 242.00  0.0000E+000
 242.50  0.0000E+000
 243.00  0.0000E+000
 243.50  0.0000E+000
 244.00  0.0000E+000
 244.50  0.0000E+000
 245.00  0.0000E+000
 245.50  0.0000E+000
 246.00  0.0000E+000
 246.50  0.0000E+000
 247.00  0.0000E+000
 247.50  0.0000E+000
 248.00  0.0000E+000
 248.50  0.0000E+000
 249.00  0.0000E+000
 249.50  0.0000E+000
 250.00  0.0000E+000
 250.50  0.0000E+000
 251.00  0.0000E+000
 251.50  0.0000E+000
 252.00  0.0000E+000
 252.50  0.0000E+000
 253.00  0.0000E+000
 253.50  0.0000E+000
 254.00  0.0000E+000
 254.50  0.0000E+000
 255.00  0.0000E+000
 255.50  0.0000E+000
 256.00  0.0000E+000
 256.50  0.0000E+000
 257.00  0.0000E+000
 257.50  0.0000E+000
 258.00  0.0000E+000
 258.50  0.0000E+000
 259.00  0.0000E+000
 259.50  0.0000E+000
 260.00  0.0000E+000
 260.50  0.0000E+000
 261.00  0.0000E+000
 261.50  0.0000E+000
 262.00  0.0000E+000
 262.50  0.0000E+000
 263.00  0.0000E+000
 263.50  0.0000E+000
 264.00  0.0000E+000
 264.50  0.0000E+000
 265.00  0.0000E+000
 265.50  0.0000E+000
 266.00  0.0000E+000
 266.50  0.0000E+000
 267.00  0.0000E+000
 267.50  0.0000E+000
 268.00  0.0000E+000
 268.50  0.0000E+000
 269.00  0.0000E+000
 269.50  0.0000E+000
 270.00  0.0000E+000
 270.50  0.0000E+000
 271.00  0.0000E+000
 271.50  0.0000E+000
 272.00  0.0000E+000
 272.50  0.0000E+000
 273.00  0.0000E+000
 273.50  0.0000E+000
 274.00  0.0000E+000
 274.50  0.0000E+000
 275.00  0.0000E+000
 275.50  0.0000E+000
 276.00  0.0000E+000
 276.50  0.0000E+000
 277.00  0.0000E+000
 277.50  0.0000E+000
 278.00  0.0000E+000
 278.50  0.0000E+000
 279.00  0.0000E+000
 279.50  0.0000E+000
 280.00  0.0000E+000
 280.50  0.0000E+000
 281.00  0.0000E+000
 281.50  0.0000E+000
 282.00  0.0000E+000
 282.50  0.0000E+000
 283.00  0.0000E+000
 283.50  0.0000E+000
 284.00  0.0000E+000
 284.50  0.0000E+000
 285.00  0.0000E+000
 285.50  0.0000E+000
 286.00  0.0000E+000
 286.50  0.0000E+000
 287.00  0.0000E+000
 287.50  0.0000E+000
 288.00  0.0000E+000
 288.50  0.0000E+000
 289.00  0.0000E+000
 289.50  0.0000E+000
 290.00  0.0000E+000
 290.50  0.0000E+000
 291.00  0.0000E+000
 291.50  0.0000E+000
 292.00  0.0000E+000
 292.50  0.0000E+000
 293.00  0.0000E+000
 293.50  0.0000E+000
 294.00  0.0000E+000
 294.50  0.0000E+000
 295.00  0.0000E+000
 295.50  0.0000E+000
 296.00  0.0000E+000
 296.50  0.0000E+000
 297.00  0.0000E+000
 297.50  0.0000E+000
 298.00  0.0000E+000
 298.50  0.0000E+000
 299.00  0.0000E+000
 299.50  0.0000E+000
 300.00  0.0000E+000
 300.50  0.0000E+000
 301.00  0.0000E+000
 301.50  0.0000E+000
 302.00  0.0000E+000
 302.50  0.0000E+000
 303.00  0.0000E+000
 303.50  0.0000E+000
 304.00  0.0000E+000
 304.50  0.0000E+000
 305.00  0.0000E+000
 305.50  0.0000E+000
 306.00  0.0000E+000
 306.50  0.0000E+000
 307.00  0.0000E+000
 307.50  0.0000E+000
 308.00  0.0000E+000
 308.50  0.0000E+000
 309.00  0.0000E+000
 309.50  0.0000E+000
 310.00  0.0000E+000
 310.50  0.0000E+000
 311.00  0.0000E+000
 311.50  0.0000E+000
 312.00  0.0000E+000
 312.50  0.0000E+000
 313.00  0.0000E+000
 313.50  0.0000E+000
 314.00  0.0000E+000
 314.50  0.0000E+000
 315.00  0.0000E+000
 315.50  0.0000E+000
 316.00  0.0000E+000
 316.50  0.0000E+000
 317.00  0.0000E+000
 317.50  0.0000E+000
 318.00  0.0000E+000
 318.50  0.0000E+000
 319.00  0.0000E+000
 319.50  0.0000E+000
 320.00  0.0000E+000
 320.50  0.0000E+000
 321.00  0.0000E+000
 321.50  0.0000E+000
 322.00  0.0000E+000
 322.50  0.0000E+000
 323.00  0.0000E+000
 323.50  0.0000E+000
 324.00  0.0000E+000
 324.50  0.0000E+000
 325.00  0.0000E+000
 325.50  0.0000E+000
 326.00  0.0000E+000
 326.50  0.0000E+000
 327.00  0.0000E+000
 327.50  0.0000E+000
 328.00  0.0000E+000
 328.50  0.0000E+000
 329.00  0.0000E+000
 329.50  0.0000E+000
 330.00  0.0000E+000
 330.50  0.0000E+000
 331.00  0.0000E+000
 331.50  0.0000E+000
 332.00  0.0000E+000
 332.50  0.0000E+000
 333.00  0.0000E+000
 333.50  0.0000E+000
 334.00  0.0000E+000
 334.50  0.0000E+000
 335.00  0.0000E+000
 335.50  0.0000E+000
 336.00  0.0000E+000
 336.50  0.0000E+000
 337.00  0.0000E+000
 337.50  0.0000E+000
 338.00  0.0000E+000
 338.50  0.0000E+000
 339.00  0.0000E+000
 339.50  0.0000E+000
 340.00  0.0000E+000
 340.50  0.0000E+000
 341.00  0.0000E+000
 341.50  0.0000E+000
 342.00  0.0000E+000
 342.50  0.0000E+000
 343.00  0.0000E+000
 343.50  0.0000E+000
 344.00  0.0000E+000
 344.50  0.0000E+000
 345.00  0.0000E+000
 345.50  0.0000E+000
 346.00  0.0000E+000
 346.50  0.0000E+000
 347.00  0.0000E+000
 347.50  0.0000E+000
 348.00  0.0000E+000
 348.50  0.0000E+000
 349.00  0.0000E+000
 349.50  0.0000E+000
 350.00  0.0000E+000
 350.50  0.0000E+000
 351.00  0.0000E+000
 351.50  0.0000E+000
 352.00  0.0000E+000
 352.50  0.0000E+000
 353.00  0.0000E+000
 353.50  0.0000E+000
 354.00  0.0000E+000
 354.50  0.0000E+000
 355.00  0.0000E+000
 355.50  0.0000E+000
 356.00  0.0000E+000
 356.50  0.0000E+000
 357.00  0.0000E+000
 357.50  0.0000E+000
 358.00  0.0000E+000
 358.50  0.0000E+000
 359.00  0.0000E+000
 359.50  0.0000E+000
 360.00  0.0000E+000
 360.50  0.0000E+000
 361.00  0.0000E+000
 361.50  0.0000E+000
 362.00  0.0000E+000
 362.50  0.0000E+000
 363.00  0.0000E+000
 363.50  0.0000E+000
 364.00  0.0000E+000
 364.50  0.0000E+000
 365.00  0.0000E+000
 365.50  0.0000E+000
 366.00  0.0000E+000
 366.50  4.3181E-009
 367.00  4.3609E-008
 367.50  7.9930E-008
 368.00  6.4661E-008
 368.50  7.6614E-008
 369.00  4.7957E-008
 369.50  2.5381E-008
 370.00  6.2782E-008
 370.50  9.6176E-008
 371.00  1.6205E-007
 371.50  2.5931E-007
 372.00  3.4437E-007
 372.50  4.0424E-007
 373.00  3.8973E-007
 373.50  3.4845E-007
 374.00  4.1004E-007
 374.50  3.4513E-007
 375.00  3.3406E-007
 375.50  3.1243E-007
 376.00  2.4057E-007
 376.50  1.4084E-007
 377.00  7.3705E-008
 377.50  2.6813E-008
 378.00  7.8346E-009
 378.50  2.8465E-010
 379.00  7.6184E-008
 379.50  1.8083E-007
 380.00  2.5710E-007
 380.50  3.3913E-007
 381.00  4.2085E-007
 381.50  4.8183E-007
 382.00  5.4144E-007
 382.50  5.6031E-007
 383.00  5.4239E-007
 383.50  4.9905E-007
 384.00  4.4364E-007
 384.50  3.7780E-007
 385.00  3.3781E-007
 385.50  2.8007E-007
 386.00  2.4394E-007
 386.50  2.6855E-007
 387.00  3.4764E-007
 387.50  4.6329E-007
 388.00  6.0865E-007
 388.50  6.6976E-007
 389.00  6.8289E-007
 389.50  6.2712E-007
 390.00  5.1862E-007
 390.50  4.5121E-007
 391.00  3.5735E-007
 391.50  2.7184E-007
 392.00  2.4624E-007
 392.50  2.1355E-007
 393.00  1.9691E-007
 393.50  1.8321E-007
 394.00  1.8382E-007
 394.50  1.9903E-007
 395.00  1.6337E-007
 395.50  2.0820E-007
 396.00  2.1843E-007
 396.50  2.5964E-007
 397.00  2.9616E-007
 397.50  2.9277E-007
 398.00  2.8508E-007
 398.50  2.6626E-007
 399.00  2.2767E-007
 399.50  2.4726E-007
 400.00  2.5931E-007
 400.50  3.6455E-007
 401.00  4.0624E-007
 401.50  5.1594E-007
 402.00  6.1157E-007
 402.50  6.4876E-007
 403.00  6.8407E-007
 403.50  6.2426E-007
 404.00  5.3264E-007
 404.50  4.8125E-007
 405.00  4.2990E-007
 405.50  4.0621E-007
 406.00  4.5211E-007
 406.50  5.0194E-007
 407.00  5.7149E-007
 407.50  6.3881E-007
 408.00  6.5432E-007
 408.50  6.8813E-007
 409.00  6.0775E-007
 409.50  5.2961E-007
 410.00  4.3076E-007
 410.50  3.0588E-007
 411.00  1.2657E-007
 411.50  4.7634E-008
 412.00  8.6450E-008
 412.50  1.9788E-007
 413.00  4.2220E-007
 413.50  5.2959E-007
 414.00  5.3794E-007
 414.50  4.7942E-007
 415.00  4.0098E-007
 415.50  3.4045E-007
 416.00  3.2438E-007
 416.50  2.9985E-007
 417.00  2.3807E-007
 417.50  1.9860E-007
 418.00  1.8699E-007
 418.50  1.8559E-007
 419.00  2.6063E-007
 419.50  3.5763E-007
 420.00  3.7738E-007
 420.50  4.3518E-007
 421.00  4.5294E-007
 421.50  3.5310E-007
 422.00  3.2379E-007
 422.50  3.5160E-007
 423.00  2.9211E-007
 423.50  3.2830E-007
 424.00  3.3153E-007
 424.50  3.0607E-007
 425.00  2.5012E-007
 425.50  1.9762E-007
 426.00  2.1032E-007
 426.50  1.9926E-007
 427.00  2.2241E-007
 427.50  1.9187E-007
 428.00  6.9102E-008
 428.50  7.8177E-009
 429.00  0.0000E+000
 429.50  0.0000E+000
 430.00  0.0000E+000
 430.50  0.0000E+000
 431.00  0.0000E+000
 431.50  0.0000E+000
 432.00  0.0000E+000
 432.50  0.0000E+000
 433.00  0.0000E+000
 433.50  0.0000E+000
 434.00  0.0000E+000
 434.50  0.0000E+000
 435.00  0.0000E+000
 435.50  0.0000E+000
 436.00  0.0000E+000
 436.50  9.8719E-009
 437.00  7.4687E-008
 437.50  1.2920E-007
 438.00  1.8349E-007
 438.50  2.0934E-007
 439.00  2.1424E-007
 439.50  2.5777E-007
 440.00  3.0904E-007
 440.50  3.3482E-007
 441.00  2.6305E-007
 441.50  1.9340E-007
 442.00  1.3152E-007
 442.50  6.7318E-008
 443.00  6.2860E-008
 443.50  4.1714E-008
 444.00  2.5628E-008
 444.50  2.6598E-008
 445.00  1.4073E-008
 445.50  5.0760E-008
 446.00  1.4231E-007
 446.50  1.8748E-007
 447.00  2.1725E-007
 447.50  2.2307E-007
 448.00  1.7416E-007
 448.50  1.1343E-007
 449.00  8.1274E-008
 449.50  6.5480E-008
 450.00  7.4044E-008
 450.50  1.1585E-007
 451.00  1.6602E-007
 451.50  2.2159E-007
 452.00  2.2707E-007
 452.50  2.0982E-007
 453.00  1.8849E-007
 453.50  1.6069E-007
 454.00  1.8544E-007
 454.50  2.0681E-007
 455.00  2.1183E-007
 455.50  2.1372E-007
 456.00  1.7496E-007
 456.50  1.3075E-007
 457.00  1.1448E-007
 457.50  1.0108E-007
 458.00  1.0677E-007
 458.50  1.1579E-007
 459.00  1.4871E-007
 459.50  1.8396E-007
 460.00  2.1110E-007
 460.50  2.0039E-007
 461.00  2.0280E-007
 461.50  1.9267E-007
 462.00  1.5692E-007
 462.50  1.4359E-007
 463.00  1.3819E-007
 463.50  1.0121E-007
 464.00  1.0067E-007
 464.50  1.1001E-007
 465.00  1.1974E-007
 465.50  1.4563E-007
 466.00  1.9395E-007
 466.50  2.4515E-007
 467.00  2.6558E-007
 467.50  3.0868E-007
 468.00  3.5227E-007
 468.50  3.4236E-007
 469.00  3.9773E-007
 469.50  4.3616E-007
 470.00  4.5796E-007
 470.50  4.9454E-007
 471.00  5.0504E-007
 471.50  4.6248E-007
 472.00  4.2978E-007
 472.50  3.7812E-007
 473.00  2.8897E-007
 473.50  2.3728E-007
 474.00  1.8725E-007
 474.50  1.1620E-007
 475.00  6.3138E-008
 475.50  5.1301E-008
 476.00  6.5032E-008
 476.50  8.0315E-008
 477.00  1.0226E-007
 477.50  1.1281E-007
 478.00  1.1770E-007
 478.50  1.1916E-007
 479.00  7.9531E-008
 479.50  4.9977E-008
 480.00  5.2315E-008
 480.50  4.6283E-008
 481.00  6.7739E-008
 481.50  1.2299E-007
 482.00  1.5415E-007
 482.50  1.6042E-007
 483.00  1.4409E-007
 483.50  1.3868E-007
 484.00  1.0130E-007
 484.50  7.3409E-008
 485.00  5.7334E-008
 485.50  3.5247E-008
 486.00  6.2787E-009
 486.50  0.0000E+000
 487.00  0.0000E+000
 487.50  0.0000E+000
 488.00  0.0000E+000
 488.50  0.0000E+000
 489.00  2.7726E-008
 489.50  7.0103E-008
 490.00  9.2985E-008
 490.50  9.3177E-008
 491.00  1.0919E-007
 491.50  8.7267E-008
 492.00  7.4383E-008
 492.50  6.9119E-008
 493.00  5.1687E-008
 493.50  3.7317E-008
 494.00  6.1897E-008
 494.50  8.2042E-008
 495.00  1.1119E-007
 495.50  1.4092E-007
 496.00  1.8006E-007
 496.50  1.8620E-007
 497.00  1.5031E-007
 497.50  1.1750E-007
 498.00  8.6975E-008
 498.50  4.2905E-008
 499.00  8.4781E-008
 499.50  1.3544E-007
 500.00  1.8954E-007
 500.50  2.1784E-007
 501.00  2.5446E-007
 501.50  2.7883E-007
 502.00  2.8078E-007
 502.50  2.7342E-007
 503.00  2.6213E-007
 503.50  2.3908E-007
 504.00  1.7592E-007
 504.50  1.5104E-007
 505.00  1.3192E-007
 505.50  1.0267E-007
 506.00  1.0059E-007
 506.50  1.3158E-007
 507.00  1.6421E-007
 507.50  2.1625E-007
 508.00  2.7683E-007
 508.50  3.3352E-007
 509.00  3.8664E-007
 509.50  4.5051E-007
 510.00  4.8978E-007
 510.50  4.8799E-007
 511.00  4.5586E-007
 511.50  4.0053E-007
 512.00  3.6175E-007
 512.50  3.3778E-007
 513.00  3.1892E-007
 513.50  3.4038E-007
 514.00  3.7788E-007
 514.50  4.0643E-007
 515.00  4.5204E-007
 515.50  5.0075E-007
 516.00  5.4995E-007
 516.50  5.5470E-007
 517.00  5.2235E-007
 517.50  4.7785E-007
 518.00  4.1466E-007
 518.50  3.7346E-007
 519.00  3.6613E-007
 519.50  4.0069E-007
 520.00  4.5289E-007
 520.50  5.3283E-007
 521.00  5.3819E-007
 521.50  5.5454E-007
 522.00  5.8700E-007
 522.50  6.5568E-007
 523.00  7.2633E-007
 523.50  7.6766E-007
 524.00  7.9255E-007
 524.50  7.9410E-007
 525.00  7.4730E-007
 525.50  7.9581E-007
 526.00  8.7233E-007
 526.50  9.4332E-007
 527.00  1.0063E-006
 527.50  1.0946E-006
 528.00  1.1768E-006
 528.50  1.2341E-006
 529.00  1.3162E-006
 529.50  1.3602E-006
 530.00  1.3333E-006
 530.50  1.3234E-006
 531.00  1.3436E-006
 531.50  1.3504E-006
 532.00  1.4246E-006
 532.50  1.5353E-006
 533.00  1.6548E-006
 533.50  1.7994E-006
 534.00  1.9404E-006
 534.50  2.0569E-006
 535.00  2.1863E-006
 535.50  2.3227E-006
 536.00  2.4400E-006
 536.50  2.6401E-006
 537.00  2.7909E-006
 537.50  2.9568E-006
 538.00  3.1706E-006
 538.50  3.2932E-006
 539.00  3.4350E-006
 539.50  3.6513E-006
 540.00  3.8077E-006
 540.50  4.0375E-006
 541.00  4.3313E-006
 541.50  4.6822E-006
 542.00  5.0336E-006
 542.50  5.3537E-006
 543.00  5.6769E-006
 543.50  6.0027E-006
 544.00  6.3646E-006
 544.50  6.7935E-006
 545.00  7.2478E-006
 545.50  7.7294E-006
 546.00  8.2877E-006
 546.50  8.8609E-006
 547.00  9.5206E-006
 547.50  1.0212E-005
 548.00  1.0823E-005
 548.50  1.1383E-005
 549.00  1.1940E-005
 549.50  1.2507E-005
 550.00  1.3178E-005
 550.50  1.4120E-005
 551.00  1.5104E-005
 551.50  1.6104E-005
 552.00  1.7330E-005
 552.50  1.8596E-005
 553.00  1.9822E-005
 553.50  2.1240E-005
 554.00  2.2712E-005
 554.50  2.4232E-005
 555.00  2.5876E-005
 555.50  2.7665E-005
 556.00  2.9650E-005
 556.50  3.1844E-005
 557.00  3.4231E-005
 557.50  3.6796E-005
 558.00  3.9603E-005
 558.50  4.2639E-005
 559.00  4.5962E-005
 559.50  4.9506E-005
 560.00  5.3291E-005
 560.50  5.7305E-005
 561.00  6.1495E-005
 561.50  6.6000E-005
 562.00  7.0883E-005
 562.50  7.6076E-005
 563.00  8.1677E-005
 563.50  8.7802E-005
 564.00  9.4357E-005
 564.50  1.0142E-004
 565.00  1.0897E-004
 565.50  1.1699E-004
 566.00  1.2526E-004
 566.50  1.3372E-004
 567.00  1.4248E-004
 567.50  1.5140E-004
 568.00  1.6045E-004
 568.50  1.6958E-004
 569.00  1.7876E-004
 569.50  1.8768E-004
 570.00  1.9605E-004
 570.50  2.0364E-004
 571.00  2.1024E-004
 571.50  2.1546E-004
 572.00  2.1900E-004
 572.50  2.2072E-004
 573.00  2.2031E-004
 573.50  2.1764E-004
 574.00  2.1302E-004
 574.50  2.0661E-004
 575.00  1.9871E-004
 575.50  1.8953E-004
 576.00  1.7961E-004
 576.50  1.6915E-004
 577.00  1.5856E-004
 577.50  1.4813E-004
 578.00  1.3809E-004
 578.50  1.2851E-004
 579.00  1.1946E-004
 579.50  1.1090E-004
 580.00  1.0305E-004
 580.50  9.5772E-005
 581.00  8.9388E-005
 581.50  8.3555E-005
 582.00  7.8358E-005
 582.50  7.3468E-005
 583.00  6.8966E-005
 583.50  6.4750E-005
 584.00  6.0815E-005
 584.50  5.7098E-005
 585.00  5.3604E-005
 585.50  5.0226E-005
 586.00  4.6950E-005
 586.50  4.3857E-005
 587.00  4.0939E-005
 587.50  3.8188E-005
 588.00  3.5579E-005
 588.50  3.3134E-005
 589.00  3.0850E-005
 589.50  2.8746E-005
 590.00  2.6768E-005
 590.50  2.4922E-005
 591.00  2.3256E-005
 591.50  2.1667E-005
 592.00  2.0140E-005
 592.50  1.8808E-005
 593.00  1.7485E-005
 593.50  1.6248E-005
 594.00  1.5113E-005
 594.50  1.4106E-005
 595.00  1.3225E-005
 595.50  1.2527E-005
 596.00  1.1956E-005
 596.50  1.1381E-005
 597.00  1.0838E-005
 597.50  1.0273E-005
 598.00  9.6732E-006
 598.50  8.9348E-006
 599.00  8.3663E-006
 599.50  7.7822E-006
 600.00  7.3043E-006
 600.50  6.9542E-006
 601.00  6.7030E-006
 601.50  6.3931E-006
 602.00  6.1006E-006
 602.50  5.7660E-006
 603.00  5.3644E-006
 603.50  5.0284E-006
 604.00  4.6403E-006
 604.50  4.3261E-006
 605.00  4.0185E-006
 605.50  3.8247E-006
 606.00  3.5741E-006
 606.50  3.4317E-006
 607.00  3.4182E-006
 607.50  3.3487E-006
 608.00  3.2363E-006
 608.50  3.2650E-006
 609.00  3.2437E-006
 609.50  3.1142E-006
 610.00  3.1048E-006
 610.50  3.1410E-006
 611.00  3.1028E-006
 611.50  3.2152E-006
 612.00  3.1880E-006
 612.50  3.1972E-006
 613.00  3.1156E-006
 613.50  2.9650E-006
 614.00  2.7278E-006
 614.50  2.5015E-006
 615.00  2.2559E-006
 615.50  2.0918E-006
 616.00  1.9180E-006
 616.50  1.7917E-006
 617.00  1.7160E-006
 617.50  1.5464E-006
 618.00  1.4525E-006
 618.50  1.3310E-006
 619.00  1.2679E-006
 619.50  1.2430E-006
 620.00  1.1821E-006
 620.50  1.1103E-006
 621.00  1.1244E-006
 621.50  1.1391E-006
 622.00  1.3240E-006
 622.50  1.5726E-006
 623.00  1.8402E-006
 623.50  2.1484E-006
 624.00  2.2431E-006
 624.50  2.1426E-006
 625.00  2.0591E-006
 625.50  1.9188E-006
 626.00  1.7914E-006
 626.50  1.7888E-006
 627.00  1.8418E-006
 627.50  1.9693E-006
 628.00  2.0728E-006
 628.50  2.0401E-006
 629.00  1.9461E-006
 629.50  1.7109E-006
 630.00  1.4128E-006
 630.50  1.0512E-006
 631.00  8.5046E-007
 631.50  8.0751E-007
 632.00  6.6099E-007
 632.50  5.8689E-007
 633.00  6.8167E-007
 633.50  8.0574E-007
 634.00  9.3924E-007
 634.50  1.2110E-006
 635.00  1.5452E-006
 635.50  1.6405E-006
 636.00  1.6316E-006
 636.50  1.6777E-006
 637.00  1.5417E-006
 637.50  1.4781E-006
 638.00  1.4868E-006
 638.50  1.4498E-006
 639.00  1.4483E-006
 639.50  1.4321E-006
 640.00  1.5323E-006
 640.50  1.7696E-006
 641.00  1.8350E-006
 641.50  1.8701E-006
 642.00  1.8133E-006
 642.50  1.4875E-006
 643.00  1.5091E-006
 643.50  1.4823E-006
 644.00  1.6258E-006
 644.50  1.8010E-006
 645.00  1.8326E-006
 645.50  1.6124E-006
 646.00  1.4674E-006
 646.50  1.1028E-006
 647.00  8.0382E-007
 647.50  7.3776E-007
 648.00  8.3901E-007
 648.50  9.8009E-007
 649.00  1.4121E-006
 649.50  1.6157E-006
 650.00  1.7072E-006
 650.50  1.6906E-006
 651.00  1.6009E-006
 651.50  1.1780E-006
 652.00  9.1456E-007
 652.50  6.6414E-007
 653.00  5.6661E-007
 653.50  6.5036E-007
 654.00  8.1075E-007
 654.50  1.0347E-006
 655.00  1.0864E-006
 655.50  1.2322E-006
 656.00  1.2832E-006
 656.50  1.2404E-006
 657.00  1.0764E-006
 657.50  9.7918E-007
 658.00  7.5620E-007
 658.50  8.1299E-007
 659.00  9.4327E-007
 659.50  1.0759E-006
 660.00  1.0728E-006
 660.50  1.0054E-006
 661.00  9.9423E-007
 661.50  9.9605E-007
 662.00  1.0732E-006
 662.50  1.1844E-006
 663.00  1.3235E-006
 663.50  1.1000E-006
 664.00  9.6153E-007
 664.50  7.2015E-007
 665.00  4.5546E-007
 665.50  1.5685E-007
 666.00  1.6196E-008
 666.50  0.0000E+000
 667.00  0.0000E+000
 667.50  0.0000E+000
 668.00  3.4439E-007
 668.50  7.9741E-007
 669.00  1.3089E-006
 669.50  1.5381E-006
 670.00  1.4896E-006
 670.50  1.2087E-006
 671.00  1.1115E-006
 671.50  1.0160E-006
 672.00  1.3172E-006
 672.50  1.7292E-006
 673.00  2.0096E-006
 673.50  2.1225E-006
 674.00  1.9230E-006
 674.50  1.6080E-006
 675.00  1.1402E-006
 675.50  6.0006E-007
 676.00  3.0691E-007
 676.50  1.7909E-007
 677.00  1.9831E-008
 677.50  2.5296E-009
 678.00  9.9699E-008
 678.50  1.3104E-007
 679.00  1.5832E-008
 679.50  0.0000E+000
 680.00  0.0000E+000
 680.50  0.0000E+000
 681.00  0.0000E+000
 681.50  0.0000E+000
 682.00  2.1340E-008
 682.50  3.3931E-007
 683.00  8.4322E-007
 683.50  1.2348E-006
 684.00  1.6715E-006
 684.50  2.1501E-006
 685.00  2.2885E-006
 685.50  2.1050E-006
 686.00  1.9011E-006
 686.50  1.6189E-006
 687.00  1.1389E-006
 687.50  4.7456E-007
 688.00  6.5538E-008
 688.50  0.0000E+000
 689.00  0.0000E+000
 689.50  0.0000E+000
 690.00  0.0000E+000
 690.50  0.0000E+000
 691.00  0.0000E+000
 691.50  0.0000E+000
 692.00  0.0000E+000
 692.50  0.0000E+000
 693.00  0.0000E+000
 693.50  0.0000E+000
 694.00  0.0000E+000
 694.50  0.0000E+000
 695.00  0.0000E+000
 695.50  0.0000E+000
 696.00  1.5920E-007
 696.50  3.5561E-007
 697.00  4.2149E-007
 697.50  5.0391E-007
 698.00  5.4400E-007
 698.50  3.4263E-007
 699.00  4.6013E-007
 699.50  1.0540E-006
 700.00  1.5833E-006
 700.50  2.0534E-006
 701.00  2.5089E-006
 701.50  2.9482E-006
 702.00  3.1301E-006
 702.50  3.3311E-006
 703.00  3.2693E-006
 703.50  2.8034E-006
 704.00  2.2060E-006
 704.50  1.6809E-006
 705.00  1.1637E-006
 705.50  1.0284E-006
 706.00  1.0998E-006
 706.50  1.1600E-006
 707.00  1.3620E-006
 707.50  1.5282E-006
 708.00  1.9266E-006
 708.50  2.1599E-006
 709.00  2.3975E-006
 709.50  2.0453E-006
 710.00  1.7171E-006
 710.50  1.3088E-006
 711.00  9.0976E-007
 711.50  6.1987E-007
 712.00  7.2069E-007
 712.50  7.1942E-007
 713.00  6.9819E-007
 713.50  6.3225E-007
 714.00  5.5506E-007
 714.50  4.6371E-007
 715.00  9.2737E-007
 715.50  7.7727E-007
 716.00  7.2809E-007
 716.50  7.1025E-007
 717.00  7.3130E-007
 717.50  6.8160E-007
 718.00  1.1793E-006
 718.50  1.7900E-006
 719.00  2.2238E-006
 719.50  2.3742E-006
 720.00  2.4208E-006
 720.50  2.1002E-006
 721.00  1.7115E-006
 721.50  1.2911E-006
 722.00  8.8158E-007
 722.50  2.9902E-007
 723.00  1.7275E-007
 723.50  0.0000E+000
 724.00  0.0000E+000
 724.50  0.0000E+000
 725.00  0.0000E+000
 725.50  0.0000E+000
 726.00  0.0000E+000
 726.50  0.0000E+000
 727.00  0.0000E+000
 727.50  0.0000E+000
 728.00  2.1083E-007
 728.50  8.8317E-007
 729.00  1.5072E-006
 729.50  2.1732E-006
 730.00  2.7107E-006
 730.50  2.8698E-006
 731.00  2.6748E-006
 731.50  2.6539E-006
 732.00  2.2478E-006
 732.50  1.7273E-006
 733.00  1.2663E-006
 733.50  1.0414E-006
 734.00  6.4139E-007
 734.50  2.4734E-007
 735.00  3.2967E-007
 735.50  5.1260E-007
 736.00  6.6121E-007
 736.50  1.0732E-006
 737.00  1.5772E-006
 737.50  1.5604E-006
 738.00  1.2043E-006
 738.50  7.3526E-007
 739.00  2.7399E-007
 739.50  0.0000E+000
 740.00  0.0000E+000
 740.50  0.0000E+000
 741.00  0.0000E+000
 741.50  0.0000E+000
 742.00  9.6964E-010
 742.50  4.4424E-007
 743.00  1.5380E-006
 743.50  2.4996E-006
 744.00  3.2511E-006
 744.50  3.3179E-006
 745.00  2.9523E-006
 745.50  2.4677E-006
 746.00  2.1496E-006
 746.50  2.0814E-006
 747.00  1.9772E-006
 747.50  1.6996E-006
 748.00  1.3614E-006
 748.50  4.5188E-007
 749.00  0.0000E+000
 749.50  0.0000E+000
 750.00  0.0000E+000
 750.50  0.0000E+000
 751.00  7.7741E-009
 751.50  1.4751E-007
 752.00  4.2447E-007
 752.50  7.5299E-007
 753.00  1.0562E-006
 753.50  1.0966E-006
 754.00  8.2363E-007
 754.50  4.8932E-007
 755.00  3.5280E-007
 755.50  2.4874E-007
 756.00  5.4945E-007
 756.50  5.9868E-007
 757.00  9.8035E-007
 757.50  1.0019E-006
 758.00  1.0511E-006
 758.50  1.3875E-006
 759.00  1.7030E-006
 759.50  1.7308E-006
 760.00  1.6853E-006
 760.50  1.3066E-006
 761.00  7.6902E-007
 761.50  6.1505E-007
 762.00  5.7426E-007
 762.50  2.9696E-007
 763.00  3.7337E-007
 763.50  8.2524E-008
 764.00  1.5057E-007
 764.50  5.0617E-009
 765.00  1.6259E-007
 765.50  2.6997E-007
 766.00  1.2752E-006
 766.50  1.2515E-006
 767.00  1.5649E-006
 767.50  1.6741E-006
 768.00  1.3215E-006
 768.50  8.6116E-007
 769.00  1.0977E-006
 769.50  1.7210E-006
 770.00  1.7314E-006
 770.50  1.2942E-006
 771.00  7.8482E-007
 771.50  1.5081E-007
 772.00  0.0000E+000
 772.50  0.0000E+000
 773.00  0.0000E+000
 773.50  0.0000E+000
 774.00  0.0000E+000
 774.50  5.8561E-008
 775.00  6.2967E-007
 775.50  6.5156E-007
 776.00  8.4654E-007
 776.50  1.1116E-006
 777.00  1.2857E-006
 777.50  1.0213E-006
 778.00  9.6308E-007
 778.50  6.0994E-007
 779.00  1.6617E-007
 779.50  0.0000E+000
 780.00  0.0000E+000
 780.50  0.0000E+000
 781.00  0.0000E+000
 781.50  0.0000E+000
 782.00  0.0000E+000
 782.50  0.0000E+000
 783.00  0.0000E+000
 783.50  0.0000E+000
 784.00  0.0000E+000
 784.50  0.0000E+000
 785.00  0.0000E+000
 785.50  0.0000E+000
 786.00  1.7663E-007
 786.50  7.4098E-007
 787.00  1.0506E-006
 787.50  1.1713E-006
 788.00  1.4067E-006
 788.50  1.4934E-006
 789.00  1.5047E-006
 789.50  1.4345E-006
 790.00  1.0266E-006
 790.50  2.2057E-007
 791.00  9.1180E-009
 791.50  0.0000E+000
 792.00  0.0000E+000
 792.50  0.0000E+000
 793.00  0.0000E+000
 793.50  0.0000E+000
 794.00  0.0000E+000
 794.50  0.0000E+000
 795.00  0.0000E+000
 795.50  0.0000E+000
 796.00  0.0000E+000
 796.50  0.0000E+000
 797.00  0.0000E+000
 797.50  2.1820E-007
 798.00  1.4664E-007
 798.50  0.0000E+000
 799.00  0.0000E+000
 799.50  0.0000E+000
 800.00  0.0000E+000
 800.50  0.0000E+000
 801.00  3.6153E-007
 801.50  1.2970E-006
 802.00  2.8472E-006
 802.50  3.5902E-006
 803.00  3.8924E-006
 803.50  3.1885E-006
 804.00  2.6002E-006
 804.50  1.8365E-006
 805.00  1.1624E-006
 805.50  7.0505E-007
 806.00  1.0611E-006
 806.50  1.4562E-006
 807.00  1.9605E-006
 807.50  2.3148E-006
 808.00  2.4196E-006
 808.50  2.0905E-006
 809.00  1.2938E-006
 809.50  9.8828E-007
 810.00  1.0302E-006
 810.50  5.3262E-007
 811.00  2.4628E-008
 811.50  0.0000E+000
 812.00  0.0000E+000
 812.50  0.0000E+000
 813.00  0.0000E+000
 813.50  0.0000E+000
 814.00  0.0000E+000
 814.50  5.8267E-008
 815.00  1.2779E-007
 815.50  0.0000E+000
 816.00  0.0000E+000
 816.50  0.0000E+000
 817.00  0.0000E+000
 817.50  0.0000E+000
 818.00  0.0000E+000
 818.50  0.0000E+000
 819.00  0.0000E+000
 819.50  0.0000E+000
 820.00  0.0000E+000
 820.50  0.0000E+000
 821.00  0.0000E+000
 821.50  0.0000E+000
 822.00  0.0000E+000
 822.50  1.1872E-007
 823.00  1.5454E-006
 823.50  2.4892E-006
 824.00  3.0440E-006
 824.50  2.5552E-006
 825.00  2.1236E-006
 825.50  2.1286E-006
 826.00  2.3798E-006
 826.50  3.0009E-006
 827.00  3.8805E-006
 827.50  3.9662E-006
 828.00  3.5356E-006
 828.50  3.0037E-006
 829.00  2.1061E-006
 829.50  1.4581E-006
 830.00  1.0972E-006
 830.50  7.0355E-007
 831.00  1.0506E-006
 831.50  1.1874E-006
 832.00  1.8325E-006
 832.50  2.2335E-006
 833.00  2.7285E-006
 833.50  2.6325E-006
 834.00  3.2662E-006
 834.50  3.3971E-006
 835.00  3.9734E-006
 835.50  4.3547E-006
 836.00  3.6517E-006
 836.50  2.5168E-006
 837.00  1.4794E-006
 837.50  4.8996E-007
 838.00  0.0000E+000
 838.50  0.0000E+000
 839.00  0.0000E+000
 839.50  0.0000E+000
 840.00  0.0000E+000
 840.50  0.0000E+000
 841.00  0.0000E+000
 841.50  0.0000E+000
 842.00  0.0000E+000
 842.50  0.0000E+000
 843.00  1.6101E-010
 843.50  3.7577E-008
 844.00  4.3393E-007
 844.50  3.2519E-007
 845.00  4.7216E-007
 845.50  8.0049E-007
 846.00  1.1196E-006
 846.50  1.6453E-006
 847.00  2.0042E-006
 847.50  2.0533E-006
 848.00  1.8302E-006
 848.50  1.6520E-006
 849.00  1.8091E-006
 849.50  2.1280E-006
 850.00  3.0414E-006
 850.50  3.8030E-006
 851.00  4.1168E-006
 851.50  4.4022E-006
 852.00  4.9762E-006
 852.50  5.3742E-006
 853.00  5.6391E-006
 853.50  5.5816E-006
 854.00  5.1277E-006
 854.50  4.1420E-006
 855.00  3.4019E-006
 855.50  3.5155E-006
 856.00  4.7138E-006
 856.50  5.7537E-006
 857.00  6.3343E-006
 857.50  5.7761E-006
 858.00  4.7378E-006
 858.50  3.3104E-006
 859.00  2.0107E-006
 859.50  1.3915E-006
 860.00  1.0627E-006
 860.50  5.6858E-007
 861.00  1.2293E-007
 861.50  0.0000E+000
 862.00  0.0000E+000
 862.50  0.0000E+000
 863.00  0.0000E+000
 863.50  0.0000E+000
 864.00  0.0000E+000
 864.50  0.0000E+000
 865.00  0.0000E+000
 865.50  0.0000E+000
 866.00  2.1182E-008
 866.50  5.7159E-007
 867.00  8.3732E-007
 867.50  1.7138E-006
 868.00  2.3450E-006
 868.50  2.8417E-006
 869.00  2.5979E-006
 869.50  2.8496E-006
 870.00  2.6894E-006
 870.50  1.6862E-006
 871.00  1.0952E-007
 871.50  0.0000E+000
 872.00  0.0000E+000
 872.50  0.0000E+000
 873.00  0.0000E+000
 873.50  0.0000E+000
 874.00  0.0000E+000
 874.50  0.0000E+000
 875.00  0.0000E+000
 875.50  0.0000E+000
 876.00  0.0000E+000
 876.50  0.0000E+000
 877.00  0.0000E+000
 877.50  0.0000E+000
 878.00  0.0000E+000
 878.50  0.0000E+000
 879.00  0.0000E+000
 879.50  0.0000E+000
 880.00  0.0000E+000
 880.50  0.0000E+000
 881.00  0.0000E+000
 881.50  0.0000E+000
 882.00  0.0000E+000
 882.50  0.0000E+000
 883.00  0.0000E+000
 883.50  0.0000E+000
 884.00  0.0000E+000
 884.50  0.0000E+000
 885.00  0.0000E+000
 885.50  6.6249E-007
 886.00  1.3991E-006
 886.50  2.0834E-006
 887.00  3.9805E-006
 887.50  4.4040E-006
 888.00  4.9859E-006
 888.50  5.7071E-006
 889.00  6.3657E-006
 889.50  5.4559E-006
 890.00  5.8122E-006
 890.50  4.1437E-006
 891.00  4.1505E-006
 891.50  2.8365E-006
 892.00  1.1680E-006
 892.50  8.3457E-007
 893.00  1.2507E-006
 893.50  4.0234E-007
 894.00  4.9332E-007
 894.50  6.9535E-007
 895.00  4.5333E-007
 895.50  2.3531E-008
 896.00  0.0000E+000
 896.50  0.0000E+000
 897.00  0.0000E+000
 897.50  1.5559E-007
 898.00  1.2322E-006
 898.50  3.1637E-006
 899.00  4.3666E-006
 899.50  4.3192E-006
 900.00  4.1743E-006
 900.50  3.3477E-006
 901.00  1.7890E-006
 901.50  1.0438E-006
 902.00  1.0621E-006
 902.50  8.8782E-007
 903.00  1.0530E-006
 903.50  2.3287E-006
 904.00  3.6499E-006
 904.50  5.2669E-006
 905.00  5.0204E-006
 905.50  4.2264E-006
 906.00  2.9726E-006
 906.50  1.0799E-006
 907.00  0.0000E+000
 907.50  0.0000E+000
 908.00  2.1994E-007
 908.50  1.0260E-006
 909.00  2.4721E-006
 909.50  3.9749E-006
 910.00  4.8613E-006
 910.50  5.2998E-006
 911.00  5.1308E-006
 911.50  3.8231E-006
 912.00  2.0943E-006
 912.50  5.9077E-007
 913.00  3.8369E-008
 913.50  0.0000E+000
 914.00  0.0000E+000
 914.50  5.5878E-007
 915.00  2.5417E-006
 915.50  4.6773E-006
 916.00  4.2997E-006
 916.50  4.0956E-006
 917.00  3.1563E-006
 917.50  2.2502E-007
 918.00  0.0000E+000
 918.50  0.0000E+000
 919.00  0.0000E+000
 919.50  0.0000E+000
 920.00  0.0000E+000
 920.50  0.0000E+000
 921.00  0.0000E+000
 921.50  0.0000E+000
 922.00  0.0000E+000
 922.50  0.0000E+000
 923.00  0.0000E+000
 923.50  0.0000E+000
 924.00  2.2947E-007
 924.50  2.4398E-006
 925.00  6.1318E-006
 925.50  8.3348E-006
 926.00  9.6961E-006
 926.50  1.0625E-005
 927.00  1.1457E-005
 927.50  1.2652E-005
 928.00  1.2893E-005
 928.50  1.3375E-005
 929.00  1.2837E-005
 929.50  1.0830E-005
 930.00  8.2652E-006
 930.50  6.2279E-006
 931.00  5.0272E-006
 931.50  5.6753E-006
 932.00  7.2785E-006
 932.50  7.4513E-006
 933.00  7.1384E-006
 933.50  4.6633E-006
 934.00  2.1510E-006
 934.50  4.9670E-007
 935.00  0.0000E+000
 935.50  0.0000E+000
 936.00  0.0000E+000
 936.50  0.0000E+000
 937.00  0.0000E+000
 937.50  0.0000E+000
 938.00  0.0000E+000
 938.50  0.0000E+000
 939.00  0.0000E+000
 939.50  0.0000E+000
 940.00  0.0000E+000
 940.50  0.0000E+000
 941.00  0.0000E+000
 941.50  9.7426E-008
 942.00  2.4120E-006
 942.50  4.1046E-006
 943.00  4.6368E-006
 943.50  4.4472E-006
 944.00  2.7998E-006
 944.50  3.9370E-007
 945.00  0.0000E+000
 945.50  0.0000E+000
 946.00  0.0000E+000
 946.50  0.0000E+000
 947.00  0.0000E+000
 947.50  0.0000E+000
 948.00  0.0000E+000
 948.50  0.0000E+000
 949.00  0.0000E+000
 949.50  6.6062E-008
 950.00  6.5175E-007
 950.50  1.6875E-006
 951.00  1.5087E-006
 951.50  0.0000E+000
 952.00  0.0000E+000
 952.50  0.0000E+000
 953.00  0.0000E+000
 953.50  0.0000E+000
 954.00  0.0000E+000
 954.50  0.0000E+000
 955.00  0.0000E+000
 955.50  0.0000E+000
 956.00  3.6273E-007
 956.50  4.4641E-007
 957.00  1.1248E-007
 957.50  0.0000E+000
 958.00  0.0000E+000
 958.50  0.0000E+000
 959.00  0.0000E+000
 959.50  0.0000E+000
 960.00  0.0000E+000
 960.50  0.0000E+000
 961.00  0.0000E+000
 961.50  0.0000E+000
 962.00  0.0000E+000
 962.50  0.0000E+000
 963.00  0.0000E+000
 963.50  0.0000E+000
 964.00  8.9443E-008
 964.50  5.7794E-006
 965.00  1.3413E-005
 965.50  1.6253E-005
 966.00  1.4783E-005
 966.50  1.0963E-005
 967.00  3.1276E-006
 967.50  0.0000E+000
 968.00  0.0000E+000
 968.50  3.7086E-007
 969.00  1.6732E-006
 969.50  3.4059E-006
 970.00  5.5855E-006
 970.50  5.0833E-006
 971.00  3.3355E-006
 971.50  3.5194E-006
 972.00  4.4281E-006
 972.50  5.5189E-006
 973.00  8.0948E-006
 973.50  6.7880E-006
 974.00  6.6849E-006
 974.50  1.3016E-005
 975.00  1.9965E-005
 975.50  1.8343E-005
 976.00  1.7578E-005
 976.50  1.3827E-005
 977.00  8.8466E-006
 977.50  1.7547E-006
 978.00  0.0000E+000
 978.50  0.0000E+000
 979.00  8.9729E-007
 979.50  4.3133E-006
 980.00  3.6171E-006
 980.50  5.6104E-006
 981.00  1.2225E-005
 981.50  1.5400E-005
 982.00  7.8070E-006
 982.50  1.0525E-005
 983.00  1.8003E-005
 983.50  2.0172E-005
 984.00  1.9544E-005
 984.50  1.7960E-005
 985.00  1.6346E-005
 985.50  1.1571E-005
 986.00  6.0529E-006
 986.50  7.7387E-006
 987.00  1.8222E-005
 987.50  2.8442E-005
 988.00  3.8663E-005
 988.50  4.7522E-005
 989.00  4.9962E-005
 989.50  4.9744E-005
 990.00  4.6541E-005
 990.50  3.7445E-005
 991.00  2.9654E-005
 991.50  1.9545E-005
 992.00  5.4852E-006
 992.50  0.0000E+000
 993.00  0.0000E+000
 993.50  0.0000E+000
 994.00  0.0000E+000
 994.50  0.0000E+000
 995.00  0.0000E+000
 995.50  0.0000E+000
 996.00  0.0000E+000
 996.50  0.0000E+000
 997.00  0.0000E+000
 997.50  0.0000E+000
 998.00  0.0000E+000
 998.50  0.0000E+000
 999.00  0.0000E+000
 999.50  1.1592E-006
1000.00  2.3617E-006
1000.50  1.2710E-007
1001.00  0.0000E+000
1001.50  0.0000E+000
1002.00  0.0000E+000
1002.50  0.0000E+000
1003.00  0.0000E+000
1003.50  0.0000E+000
1004.00  0.0000E+000
1004.50  0.0000E+000
1005.00  0.0000E+000
1005.50  0.0000E+000
1006.00  0.0000E+000
1006.50  0.0000E+000
1007.00  0.0000E+000
1007.50  0.0000E+000
1008.00  0.0000E+000
1008.50  0.0000E+000
1009.00  0.0000E+000
1009.50  0.0000E+000
1010.00  0.0000E+000
1010.50  0.0000E+000
1011.00  0.0000E+000
1011.50  0.0000E+000
1012.00  0.0000E+000
1012.50  0.0000E+000
1013.00  0.0000E+000
1013.50  0.0000E+000
1014.00  0.0000E+000
1014.50  0.0000E+000
1015.00  0.0000E+000
1015.50  0.0000E+000
1016.00  0.0000E+000
1016.50  0.0000E+000
1017.00  0.0000E+000
1017.50  0.0000E+000
1018.00  0.0000E+000
1018.50  0.0000E+000
1019.00  0.0000E+000
1019.50  0.0000E+000
1020.00  0.0000E+000
1020.50  0.0000E+000
1021.00  0.0000E+000
1021.50  0.0000E+000
1022.00  0.0000E+000
1022.50  0.0000E+000
1023.00  0.0000E+000
1023.50  0.0000E+000
1024.00  0.0000E+000
1024.50  0.0000E+000
1025.00  0.0000E+000
1025.50  0.0000E+000
1026.00  0.0000E+000
1026.50  0.0000E+000
1027.00  0.0000E+000
1027.50  0.0000E+000
1028.00  0.0000E+000
1028.50  0.0000E+000
1029.00  0.0000E+000
1029.50  0.0000E+000
1030.00  0.0000E+000
1030.50  0.0000E+000
1031.00  0.0000E+000
1031.50  0.0000E+000
1032.00  0.0000E+000
1032.50  0.0000E+000
1033.00  0.0000E+000
1033.50  0.0000E+000
1034.00  0.0000E+000
1034.50  0.0000E+000
1035.00  0.0000E+000
1035.50  0.0000E+000
1036.00  0.0000E+000
1036.50  0.0000E+000
1037.00  0.0000E+000
1037.50  0.0000E+000
1038.00  0.0000E+000
1038.50  0.0000E+000
1039.00  0.0000E+000
1039.50  0.0000E+000
1040.00  0.0000E+000
1040.50  0.0000E+000
1041.00  0.0000E+000
1041.50  0.0000E+000
1042.00  0.0000E+000
1042.50  0.0000E+000
1043.00  0.0000E+000
1043.50  0.0000E+000
1044.00  0.0000E+000
1044.50  0.0000E+000
1045.00  0.0000E+000
1045.50  0.0000E+000
1046.00  0.0000E+000
1046.50  0.0000E+000
1047.00  0.0000E+000
1047.50  0.0000E+000
1048.00  0.0000E+000
1048.50  0.0000E+000
1049.00  0.0000E+000
1049.50  0.0000E+000
1050.00  0.0000E+000
1050.50  0.0000E+000
1051.00  0.0000E+000
1051.50  0.0000E+000
1052.00  0.0000E+000
1052.50  0.0000E+000
1053.00  0.0000E+000
1053.50  0.0000E+000
1054.00  0.0000E+000
1054.50  0.0000E+000
1055.00  0.0000E+000
1055.50  0.0000E+000
1056.00  0.0000E+000
1056.50  0.0000E+000
1057.00  0.0000E+000
1057.50  0.0000E+000
1058.00  0.0000E+000
1058.50  0.0000E+000
1059.00  0.0000E+000
1059.50  0.0000E+000
1060.00  0.0000E+000
1060.50  0.0000E+000
1061.00  0.0000E+000
1061.50  0.0000E+000
1062.00  0.0000E+000
1062.50  0.0000E+000
1063.00  0.0000E+000
1063.50  0.0000E+000
1064.00  0.0000E+000
1064.50  0.0000E+000
1065.00  0.0000E+000
1065.50  0.0000E+000
1066.00  0.0000E+000
1066.50  0.0000E+000
1067.00  0.0000E+000
1067.50  0.0000E+000
1068.00  0.0000E+000
1068.50  0.0000E+000
1069.00  0.0000E+000
1069.50  0.0000E+000
1070.00  0.0000E+000
1070.50  0.0000E+000
1071.00  0.0000E+000
1071.50  0.0000E+000
1072.00  0.0000E+000
1072.50  0.0000E+000
1073.00  0.0000E+000
1073.50  0.0000E+000
1074.00  0.0000E+000
1074.50  0.0000E+000
1075.00  0.0000E+000
1075.50  0.0000E+000
1076.00  0.0000E+000
1076.50  0.0000E+000
1077.00  0.0000E+000
1077.50  0.0000E+000
1078.00  0.0000E+000
1078.50  0.0000E+000
1079.00  0.0000E+000
1079.50  0.0000E+000
1080.00  0.0000E+000
1080.50  0.0000E+000
1081.00  0.0000E+000
1081.50  0.0000E+000
1082.00  0.0000E+000
1082.50  0.0000E+000
1083.00  0.0000E+000
1083.50  0.0000E+000
1084.00  0.0000E+000
1084.50  0.0000E+000
1085.00  0.0000E+000
1085.50  0.0000E+000
1086.00  0.0000E+000
1086.50  0.0000E+000
1087.00  0.0000E+000
1087.50  0.0000E+000
1088.00  0.0000E+000
1088.50  0.0000E+000
1089.00  0.0000E+000
1089.50  0.0000E+000
1090.00  0.0000E+000
1090.50  0.0000E+000
1091.00  0.0000E+000
1091.50  0.0000E+000
1092.00  0.0000E+000
1092.50  0.0000E+000
1093.00  0.0000E+000
1093.50  0.0000E+000
1094.00  0.0000E+000
1094.50  0.0000E+000
1095.00  0.0000E+000
1095.50  0.0000E+000
1096.00  0.0000E+000
1096.50  0.0000E+000
1097.00  0.0000E+000
1097.50  0.0000E+000
1098.00  0.0000E+000
1098.50  0.0000E+000
1099.00  0.0000E+000
1099.50  0.0000E+000
1100.00  0.0000E+000
1100.50  0.0000E+000
1101.00  0.0000E+000
1101.50  0.0000E+000
1102.00  0.0000E+000
1102.50  0.0000E+000
1103.00  0.0000E+000
1103.50  0.0000E+000
1104.00  0.0000E+000
1104.50  0.0000E+000
1105.00  0.0000E+000
1105.50  0.0000E+000
1106.00  0.0000E+000
1106.50  0.0000E+000
1107.00  0.0000E+000
1107.50  0.0000E+000
1108.00  0.0000E+000
1108.50  0.0000E+000
1109.00  0.0000E+000
1109.50  0.0000E+000
1110.00  0.0000E+000
1110.50  0.0000E+000
1111.00  0.0000E+000
1111.50  0.0000E+000
1112.00  0.0000E+000
1112.50  0.0000E+000
1113.00  0.0000E+000
1113.50  0.0000E+000
1114.00  0.0000E+000
1114.50  0.0000E+000
1115.00  0.0000E+000
1115.50  0.0000E+000
1116.00  0.0000E+000
1116.50  0.0000E+000
1117.00  0.0000E+000
1117.50  0.0000E+000
1118.00  0.0000E+000
1118.50  0.0000E+000
1119.00  0.0000E+000
1119.50  0.0000E+000
1120.00  0.0000E+000
1120.50  0.0000E+000
1121.00  0.0000E+000
1121.50  0.0000E+000
1122.00  0.0000E+000
1122.50  0.0000E+000
1123.00  0.0000E+000
1123.50  0.0000E+000
1124.00  0.0000E+000
1124.50  0.0000E+000
1125.00  0.0000E+000
1125.50  0.0000E+000
1126.00  0.0000E+000
1126.50  0.0000E+000
1127.00  0.0000E+000
1127.50  0.0000E+000
: 6
