# Supplementary material for: A photoconversion model for full spectral programming and multiplexing of optogenetic systems
Source: Mol Syst Biol. 2017 Apr 24;13(4):926. doi: 10.15252/msb.20167456 (PMC5408778; doi:10.15252/msb.20167456)
Supplement: Supplementary file 11 — Dataset EV3 [file MSB-13-926-s011.zip › dataset_ev3_led_data/led_calibration_data/EO_01/Tori_c1/raw/12.IRR]

" File: 160129_calibrations\post-calibration\Tor
" RAD->  Wave:647.21nm  Pix:1050  Val:  0.000  Time:400ms  Avg:2  Sm:1  Sg:1  Tc:off  SNAP  Xt:1  Ch:1  Xtrig wnmcal >RAD-IS6.CAL
 180.00  0.0000E+000
 180.50  0.0000E+000
 181.00  0.0000E+000
 181.50  0.0000E+000
 182.00  0.0000E+000
 182.50  0.0000E+000
 183.00  0.0000E+000
 183.50  0.0000E+000
 184.00  0.0000E+000
 184.50  0.0000E+000
 185.00  0.0000E+000
 185.50  0.0000E+000
 186.00  0.0000E+000
 186.50  0.0000E+000
 187.00  0.0000E+000
 187.50  0.0000E+000
 188.00  0.0000E+000
 188.50  0.0000E+000
 189.00  0.0000E+000
 189.50  0.0000E+000
 190.00  0.0000E+000
 190.50  0.0000E+000
 191.00  0.0000E+000
 191.50  0.0000E+000
 192.00  0.0000E+000
 192.50  0.0000E+000
 193.00  0.0000E+000
 193.50  0.0000E+000
 194.00  0.0000E+000
 194.50  0.0000E+000
 195.00  0.0000E+000
 195.50  0.0000E+000
 196.00  0.0000E+000
 196.50  0.0000E+000
 197.00  0.0000E+000
 197.50  0.0000E+000
 198.00  0.0000E+000
 198.50  0.0000E+000
 199.00  0.0000E+000
 199.50  0.0000E+000
 200.00  0.0000E+000
 200.50  0.0000E+000
 201.00  0.0000E+000
 201.50  0.0000E+000
 202.00  0.0000E+000
 202.50  0.0000E+000
 203.00  0.0000E+000
 203.50  0.0000E+000
 204.00  0.0000E+000
 204.50  0.0000E+000
 205.00  0.0000E+000
 205.50  0.0000E+000
 206.00  0.0000E+000
 206.50  0.0000E+000
 207.00  0.0000E+000
 207.50  0.0000E+000
 208.00  0.0000E+000
 208.50  0.0000E+000
 209.00  0.0000E+000
 209.50  0.0000E+000
 210.00  0.0000E+000
 210.50  0.0000E+000
 211.00  0.0000E+000
 211.50  0.0000E+000
 212.00  0.0000E+000
 212.50  0.0000E+000
 213.00  0.0000E+000
 213.50  0.0000E+000
 214.00  0.0000E+000
 214.50  0.0000E+000
 215.00  0.0000E+000
 215.50  0.0000E+000
 216.00  0.0000E+000
 216.50  0.0000E+000
 217.00  0.0000E+000
 217.50  0.0000E+000
 218.00  0.0000E+000
 218.50  0.0000E+000
 219.00  0.0000E+000
 219.50  0.0000E+000
 220.00  0.0000E+000
 220.50  0.0000E+000
 221.00  0.0000E+000
 221.50  0.0000E+000
 222.00  0.0000E+000
 222.50  0.0000E+000
 223.00  0.0000E+000
 223.50  0.0000E+000
 224.00  0.0000E+000
 224.50  0.0000E+000
 225.00  0.0000E+000
 225.50  0.0000E+000
 226.00  0.0000E+000
 226.50  0.0000E+000
 227.00  0.0000E+000
 227.50  0.0000E+000
 228.00  0.0000E+000
 228.50  0.0000E+000
 229.00  0.0000E+000
 229.50  0.0000E+000
 230.00  0.0000E+000
 230.50  0.0000E+000
 231.00  0.0000E+000
 231.50  0.0000E+000
 232.00  0.0000E+000
 232.50  0.0000E+000
 233.00  0.0000E+000
 233.50  0.0000E+000
 234.00  0.0000E+000
 234.50  0.0000E+000
 235.00  0.0000E+000
 235.50  0.0000E+000
 236.00  0.0000E+000
 236.50  0.0000E+000
 237.00  0.0000E+000
 237.50  0.0000E+000
 238.00  0.0000E+000
 238.50  0.0000E+000
 239.00  0.0000E+000
 239.50  0.0000E+000
 240.00  0.0000E+000
 240.50  0.0000E+000
 241.00  0.0000E+000
 241.50  0.0000E+000
 242.00  0.0000E+000
 242.50  0.0000E+000
 243.00  0.0000E+000
 243.50  0.0000E+000
 244.00  0.0000E+000
 244.50  0.0000E+000
 245.00  0.0000E+000
 245.50  0.0000E+000
 246.00  0.0000E+000
 246.50  0.0000E+000
 247.00  0.0000E+000
 247.50  0.0000E+000
 248.00  0.0000E+000
 248.50  0.0000E+000
 249.00  0.0000E+000
 249.50  0.0000E+000
 250.00  0.0000E+000
 250.50  0.0000E+000
 251.00  0.0000E+000
 251.50  0.0000E+000
 252.00  0.0000E+000
 252.50  0.0000E+000
 253.00  0.0000E+000
 253.50  0.0000E+000
 254.00  0.0000E+000
 254.50  0.0000E+000
 255.00  0.0000E+000
 255.50  0.0000E+000
 256.00  0.0000E+000
 256.50  0.0000E+000
 257.00  0.0000E+000
 257.50  0.0000E+000
 258.00  0.0000E+000
 258.50  0.0000E+000
 259.00  0.0000E+000
 259.50  0.0000E+000
 260.00  0.0000E+000
 260.50  0.0000E+000
 261.00  0.0000E+000
 261.50  0.0000E+000
 262.00  0.0000E+000
 262.50  0.0000E+000
 263.00  0.0000E+000
 263.50  0.0000E+000
 264.00  0.0000E+000
 264.50  0.0000E+000
 265.00  0.0000E+000
 265.50  0.0000E+000
 266.00  0.0000E+000
 266.50  0.0000E+000
 267.00  0.0000E+000
 267.50  0.0000E+000
 268.00  0.0000E+000
 268.50  0.0000E+000
 269.00  0.0000E+000
 269.50  0.0000E+000
 270.00  0.0000E+000
 270.50  0.0000E+000
 271.00  0.0000E+000
 271.50  0.0000E+000
 272.00  0.0000E+000
 272.50  0.0000E+000
 273.00  0.0000E+000
 273.50  0.0000E+000
 274.00  0.0000E+000
 274.50  0.0000E+000
 275.00  0.0000E+000
 275.50  0.0000E+000
 276.00  0.0000E+000
 276.50  0.0000E+000
 277.00  0.0000E+000
 277.50  0.0000E+000
 278.00  0.0000E+000
 278.50  0.0000E+000
 279.00  0.0000E+000
 279.50  0.0000E+000
 280.00  0.0000E+000
 280.50  0.0000E+000
 281.00  0.0000E+000
 281.50  0.0000E+000
 282.00  0.0000E+000
 282.50  0.0000E+000
 283.00  0.0000E+000
 283.50  0.0000E+000
 284.00  0.0000E+000
 284.50  0.0000E+000
 285.00  0.0000E+000
 285.50  0.0000E+000
 286.00  0.0000E+000
 286.50  0.0000E+000
 287.00  0.0000E+000
 287.50  0.0000E+000
 288.00  0.0000E+000
 288.50  0.0000E+000
 289.00  0.0000E+000
 289.50  0.0000E+000
 290.00  0.0000E+000
 290.50  0.0000E+000
 291.00  0.0000E+000
 291.50  0.0000E+000
 292.00  0.0000E+000
 292.50  0.0000E+000
 293.00  0.0000E+000
 293.50  0.0000E+000
 294.00  0.0000E+000
 294.50  0.0000E+000
 295.00  0.0000E+000
 295.50  0.0000E+000
 296.00  0.0000E+000
 296.50  0.0000E+000
 297.00  0.0000E+000
 297.50  0.0000E+000
 298.00  0.0000E+000
 298.50  0.0000E+000
 299.00  0.0000E+000
 299.50  0.0000E+000
 300.00  0.0000E+000
 300.50  0.0000E+000
 301.00  0.0000E+000
 301.50  0.0000E+000
 302.00  0.0000E+000
 302.50  0.0000E+000
 303.00  0.0000E+000
 303.50  0.0000E+000
 304.00  0.0000E+000
 304.50  0.0000E+000
 305.00  0.0000E+000
 305.50  0.0000E+000
 306.00  0.0000E+000
 306.50  0.0000E+000
 307.00  0.0000E+000
 307.50  0.0000E+000
 308.00  0.0000E+000
 308.50  0.0000E+000
 309.00  0.0000E+000
 309.50  0.0000E+000
 310.00  0.0000E+000
 310.50  0.0000E+000
 311.00  0.0000E+000
 311.50  0.0000E+000
 312.00  0.0000E+000
 312.50  0.0000E+000
 313.00  0.0000E+000
 313.50  0.0000E+000
 314.00  0.0000E+000
 314.50  0.0000E+000
 315.00  0.0000E+000
 315.50  0.0000E+000
 316.00  0.0000E+000
 316.50  0.0000E+000
 317.00  0.0000E+000
 317.50  0.0000E+000
 318.00  0.0000E+000
 318.50  0.0000E+000
 319.00  0.0000E+000
 319.50  0.0000E+000
 320.00  0.0000E+000
 320.50  0.0000E+000
 321.00  0.0000E+000
 321.50  0.0000E+000
 322.00  0.0000E+000
 322.50  0.0000E+000
 323.00  0.0000E+000
 323.50  0.0000E+000
 324.00  0.0000E+000
 324.50  0.0000E+000
 325.00  0.0000E+000
 325.50  0.0000E+000
 326.00  0.0000E+000
 326.50  0.0000E+000
 327.00  0.0000E+000
 327.50  0.0000E+000
 328.00  0.0000E+000
 328.50  0.0000E+000
 329.00  0.0000E+000
 329.50  0.0000E+000
 330.00  0.0000E+000
 330.50  0.0000E+000
 331.00  0.0000E+000
 331.50  0.0000E+000
 332.00  0.0000E+000
 332.50  0.0000E+000
 333.00  0.0000E+000
 333.50  0.0000E+000
 334.00  0.0000E+000
 334.50  0.0000E+000
 335.00  0.0000E+000
 335.50  0.0000E+000
 336.00  0.0000E+000
 336.50  0.0000E+000
 337.00  0.0000E+000
 337.50  0.0000E+000
 338.00  0.0000E+000
 338.50  0.0000E+000
 339.00  0.0000E+000
 339.50  0.0000E+000
 340.00  0.0000E+000
 340.50  0.0000E+000
 341.00  0.0000E+000
 341.50  0.0000E+000
 342.00  0.0000E+000
 342.50  0.0000E+000
 343.00  0.0000E+000
 343.50  0.0000E+000
 344.00  0.0000E+000
 344.50  0.0000E+000
 345.00  0.0000E+000
 345.50  0.0000E+000
 346.00  0.0000E+000
 346.50  0.0000E+000
 347.00  0.0000E+000
 347.50  0.0000E+000
 348.00  0.0000E+000
 348.50  0.0000E+000
 349.00  0.0000E+000
 349.50  0.0000E+000
 350.00  0.0000E+000
 350.50  0.0000E+000
 351.00  0.0000E+000
 351.50  0.0000E+000
 352.00  0.0000E+000
 352.50  0.0000E+000
 353.00  0.0000E+000
 353.50  0.0000E+000
 354.00  0.0000E+000
 354.50  0.0000E+000
 355.00  0.0000E+000
 355.50  0.0000E+000
 356.00  0.0000E+000
 356.50  0.0000E+000
 357.00  0.0000E+000
 357.50  0.0000E+000
 358.00  0.0000E+000
 358.50  0.0000E+000
 359.00  0.0000E+000
 359.50  3.8743E-009
 360.00  8.6887E-009
 360.50  2.7006E-009
 361.00  0.0000E+000
 361.50  0.0000E+000
 362.00  0.0000E+000
 362.50  0.0000E+000
 363.00  0.0000E+000
 363.50  0.0000E+000
 364.00  0.0000E+000
 364.50  0.0000E+000
 365.00  0.0000E+000
 365.50  0.0000E+000
 366.00  0.0000E+000
 366.50  0.0000E+000
 367.00  0.0000E+000
 367.50  0.0000E+000
 368.00  0.0000E+000
 368.50  0.0000E+000
 369.00  0.0000E+000
 369.50  0.0000E+000
 370.00  0.0000E+000
 370.50  0.0000E+000
 371.00  0.0000E+000
 371.50  2.9129E-008
 372.00  1.5470E-007
 372.50  3.0052E-007
 373.00  3.5685E-007
 373.50  3.9508E-007
 374.00  4.8557E-007
 374.50  4.3634E-007
 375.00  3.7261E-007
 375.50  3.4591E-007
 376.00  2.6261E-007
 376.50  1.5439E-007
 377.00  1.0849E-007
 377.50  1.1612E-007
 378.00  9.2878E-008
 378.50  5.7577E-008
 379.00  0.0000E+000
 379.50  0.0000E+000
 380.00  0.0000E+000
 380.50  0.0000E+000
 381.00  0.0000E+000
 381.50  0.0000E+000
 382.00  0.0000E+000
 382.50  0.0000E+000
 383.00  0.0000E+000
 383.50  7.6805E-009
 384.00  6.0074E-008
 384.50  9.3564E-008
 385.00  6.6771E-008
 385.50  3.8578E-008
 386.00  3.3789E-008
 386.50  3.9645E-009
 387.00  0.0000E+000
 387.50  0.0000E+000
 388.00  0.0000E+000
 388.50  0.0000E+000
 389.00  0.0000E+000
 389.50  0.0000E+000
 390.00  3.1587E-008
 390.50  1.0666E-007
 391.00  2.1093E-007
 391.50  2.7360E-007
 392.00  2.6360E-007
 392.50  3.1334E-007
 393.00  3.1055E-007
 393.50  2.6629E-007
 394.00  2.6565E-007
 394.50  2.4127E-007
 395.00  2.1225E-007
 395.50  2.7543E-007
 396.00  3.4802E-007
 396.50  3.9047E-007
 397.00  4.2564E-007
 397.50  3.9125E-007
 398.00  3.4021E-007
 398.50  3.1203E-007
 399.00  2.8196E-007
 399.50  2.8870E-007
 400.00  2.5125E-007
 400.50  1.9714E-007
 401.00  1.3834E-007
 401.50  1.0160E-007
 402.00  8.3029E-008
 402.50  4.4974E-008
 403.00  5.0442E-008
 403.50  4.2398E-008
 404.00  2.8849E-009
 404.50  1.4152E-010
 405.00  3.0444E-009
 405.50  0.0000E+000
 406.00  1.2626E-009
 406.50  1.6790E-009
 407.00  6.5790E-009
 407.50  3.0244E-009
 408.00  0.0000E+000
 408.50  0.0000E+000
 409.00  0.0000E+000
 409.50  0.0000E+000
 410.00  0.0000E+000
 410.50  0.0000E+000
 411.00  0.0000E+000
 411.50  0.0000E+000
 412.00  0.0000E+000
 412.50  0.0000E+000
 413.00  0.0000E+000
 413.50  0.0000E+000
 414.00  0.0000E+000
 414.50  0.0000E+000
 415.00  0.0000E+000
 415.50  2.5856E-008
 416.00  7.5784E-008
 416.50  1.0547E-007
 417.00  1.1191E-007
 417.50  1.3898E-007
 418.00  1.7653E-007
 418.50  2.1593E-007
 419.00  3.2374E-007
 419.50  4.5180E-007
 420.00  5.4126E-007
 420.50  6.5256E-007
 421.00  7.2953E-007
 421.50  7.0004E-007
 422.00  6.7780E-007
 422.50  6.5492E-007
 423.00  5.6828E-007
 423.50  5.2533E-007
 424.00  4.8844E-007
 424.50  4.2723E-007
 425.00  3.4285E-007
 425.50  2.1217E-007
 426.00  9.9648E-008
 426.50  1.9021E-008
 427.00  0.0000E+000
 427.50  0.0000E+000
 428.00  0.0000E+000
 428.50  0.0000E+000
 429.00  0.0000E+000
 429.50  0.0000E+000
 430.00  0.0000E+000
 430.50  3.1975E-008
 431.00  4.8988E-008
 431.50  3.8371E-008
 432.00  1.1311E-008
 432.50  1.4955E-009
 433.00  0.0000E+000
 433.50  0.0000E+000
 434.00  0.0000E+000
 434.50  0.0000E+000
 435.00  0.0000E+000
 435.50  0.0000E+000
 436.00  0.0000E+000
 436.50  8.9862E-009
 437.00  7.6608E-008
 437.50  1.6067E-007
 438.00  2.5585E-007
 438.50  3.3997E-007
 439.00  3.8192E-007
 439.50  4.4399E-007
 440.00  5.0672E-007
 440.50  4.3926E-007
 441.00  3.5493E-007
 441.50  2.8939E-007
 442.00  2.1232E-007
 442.50  1.5072E-007
 443.00  1.5472E-007
 443.50  1.4001E-007
 444.00  1.1071E-007
 444.50  9.7150E-008
 445.00  9.2033E-008
 445.50  6.2724E-008
 446.00  1.5890E-008
 446.50  0.0000E+000
 447.00  0.0000E+000
 447.50  0.0000E+000
 448.00  0.0000E+000
 448.50  0.0000E+000
 449.00  0.0000E+000
 449.50  0.0000E+000
 450.00  6.1794E-010
 450.50  0.0000E+000
 451.00  0.0000E+000
 451.50  0.0000E+000
 452.00  0.0000E+000
 452.50  0.0000E+000
 453.00  0.0000E+000
 453.50  0.0000E+000
 454.00  0.0000E+000
 454.50  0.0000E+000
 455.00  0.0000E+000
 455.50  0.0000E+000
 456.00  2.8317E-009
 456.50  3.5774E-008
 457.00  9.8197E-008
 457.50  1.4244E-007
 458.00  1.6980E-007
 458.50  1.8913E-007
 459.00  1.8899E-007
 459.50  1.8913E-007
 460.00  1.5363E-007
 460.50  1.2887E-007
 461.00  1.0598E-007
 461.50  7.4541E-008
 462.00  6.6615E-008
 462.50  7.9144E-008
 463.00  5.7504E-008
 463.50  2.9908E-008
 464.00  1.3125E-008
 464.50  0.0000E+000
 465.00  0.0000E+000
 465.50  0.0000E+000
 466.00  0.0000E+000
 466.50  0.0000E+000
 467.00  0.0000E+000
 467.50  0.0000E+000
 468.00  0.0000E+000
 468.50  0.0000E+000
 469.00  0.0000E+000
 469.50  0.0000E+000
 470.00  0.0000E+000
 470.50  0.0000E+000
 471.00  0.0000E+000
 471.50  0.0000E+000
 472.00  2.0349E-008
 472.50  7.2717E-008
 473.00  5.8177E-008
 473.50  9.6006E-008
 474.00  1.2406E-007
 474.50  1.3741E-007
 475.00  1.1601E-007
 475.50  1.0144E-007
 476.00  8.9699E-008
 476.50  8.3220E-008
 477.00  8.6319E-008
 477.50  1.0997E-007
 478.00  1.5055E-007
 478.50  2.0237E-007
 479.00  1.8219E-007
 479.50  1.5865E-007
 480.00  1.0716E-007
 480.50  5.2504E-008
 481.00  2.9704E-008
 481.50  3.4913E-008
 482.00  4.2991E-008
 482.50  8.6400E-008
 483.00  1.2655E-007
 483.50  1.7275E-007
 484.00  2.0982E-007
 484.50  2.2002E-007
 485.00  1.7816E-007
 485.50  1.1435E-007
 486.00  4.9785E-008
 486.50  1.2130E-008
 487.00  0.0000E+000
 487.50  0.0000E+000
 488.00  0.0000E+000
 488.50  0.0000E+000
 489.00  0.0000E+000
 489.50  0.0000E+000
 490.00  0.0000E+000
 490.50  1.4410E-008
 491.00  6.2019E-008
 491.50  1.0619E-007
 492.00  1.2540E-007
 492.50  1.1687E-007
 493.00  1.1841E-007
 493.50  1.1099E-007
 494.00  1.2389E-007
 494.50  1.5527E-007
 495.00  1.6552E-007
 495.50  1.8620E-007
 496.00  1.7191E-007
 496.50  1.4858E-007
 497.00  1.2684E-007
 497.50  1.0129E-007
 498.00  1.3583E-007
 498.50  1.6400E-007
 499.00  2.1896E-007
 499.50  2.4028E-007
 500.00  2.1227E-007
 500.50  1.6546E-007
 501.00  1.2547E-007
 501.50  8.6082E-008
 502.00  6.7952E-008
 502.50  4.2579E-008
 503.00  2.3251E-008
 503.50  2.8886E-008
 504.00  4.1421E-008
 504.50  9.1063E-008
 505.00  1.5401E-007
 505.50  2.0342E-007
 506.00  2.5395E-007
 506.50  2.8464E-007
 507.00  3.1262E-007
 507.50  3.1564E-007
 508.00  2.8189E-007
 508.50  2.3967E-007
 509.00  1.7549E-007
 509.50  1.9618E-007
 510.00  1.9400E-007
 510.50  1.8093E-007
 511.00  1.7069E-007
 511.50  1.4204E-007
 512.00  9.6973E-008
 512.50  8.0331E-008
 513.00  6.6506E-008
 513.50  4.9289E-008
 514.00  3.6773E-008
 514.50  5.2007E-010
 515.00  1.3065E-008
 515.50  2.0047E-008
 516.00  1.5376E-008
 516.50  4.4336E-008
 517.00  8.2070E-008
 517.50  9.7048E-008
 518.00  1.3506E-007
 518.50  2.0637E-007
 519.00  2.5129E-007
 519.50  3.1114E-007
 520.00  3.8340E-007
 520.50  4.4773E-007
 521.00  4.6549E-007
 521.50  4.7626E-007
 522.00  5.0806E-007
 522.50  5.1324E-007
 523.00  4.9056E-007
 523.50  4.4309E-007
 524.00  3.4925E-007
 524.50  2.9133E-007
 525.00  2.1254E-007
 525.50  1.5717E-007
 526.00  1.4981E-007
 526.50  1.1422E-007
 527.00  8.1067E-008
 527.50  8.9006E-008
 528.00  9.6581E-008
 528.50  1.2999E-007
 529.00  1.7006E-007
 529.50  1.6847E-007
 530.00  1.8998E-007
 530.50  2.2593E-007
 531.00  2.6113E-007
 531.50  3.1120E-007
 532.00  3.9459E-007
 532.50  4.0461E-007
 533.00  3.9135E-007
 533.50  3.8046E-007
 534.00  3.5696E-007
 534.50  3.1237E-007
 535.00  2.8788E-007
 535.50  2.8890E-007
 536.00  2.7145E-007
 536.50  2.3783E-007
 537.00  2.6405E-007
 537.50  2.6751E-007
 538.00  2.3025E-007
 538.50  1.7512E-007
 539.00  1.3954E-007
 539.50  7.6242E-008
 540.00  1.6284E-008
 540.50  3.7902E-008
 541.00  6.9599E-008
 541.50  1.3903E-007
 542.00  2.2916E-007
 542.50  3.1750E-007
 543.00  4.3987E-007
 543.50  5.3825E-007
 544.00  6.0785E-007
 544.50  6.9065E-007
 545.00  7.0491E-007
 545.50  6.9244E-007
 546.00  7.1775E-007
 546.50  8.0707E-007
 547.00  9.0975E-007
 547.50  1.0319E-006
 548.00  1.1414E-006
 548.50  1.2258E-006
 549.00  1.2721E-006
 549.50  1.3039E-006
 550.00  1.3654E-006
 550.50  1.4760E-006
 551.00  1.4982E-006
 551.50  1.4853E-006
 552.00  1.5468E-006
 552.50  1.5688E-006
 553.00  1.6046E-006
 553.50  1.6825E-006
 554.00  1.7549E-006
 554.50  1.7931E-006
 555.00  1.7972E-006
 555.50  1.8089E-006
 556.00  1.8571E-006
 556.50  1.9026E-006
 557.00  1.9612E-006
 557.50  2.0566E-006
 558.00  2.2370E-006
 558.50  2.4440E-006
 559.00  2.6621E-006
 559.50  2.9403E-006
 560.00  3.2418E-006
 560.50  3.5328E-006
 561.00  3.8320E-006
 561.50  4.1096E-006
 562.00  4.3632E-006
 562.50  4.5374E-006
 563.00  4.7570E-006
 563.50  5.0142E-006
 564.00  5.2997E-006
 564.50  5.6529E-006
 565.00  6.1459E-006
 565.50  6.6350E-006
 566.00  7.1767E-006
 566.50  7.7450E-006
 567.00  8.3043E-006
 567.50  8.8708E-006
 568.00  9.4028E-006
 568.50  9.9160E-006
 569.00  1.0471E-005
 569.50  1.1097E-005
 570.00  1.1715E-005
 570.50  1.2484E-005
 571.00  1.3374E-005
 571.50  1.4320E-005
 572.00  1.5339E-005
 572.50  1.6543E-005
 573.00  1.7790E-005
 573.50  1.9048E-005
 574.00  2.0411E-005
 574.50  2.1845E-005
 575.00  2.3374E-005
 575.50  2.5125E-005
 576.00  2.7024E-005
 576.50  2.9123E-005
 577.00  3.1308E-005
 577.50  3.3557E-005
 578.00  3.5863E-005
 578.50  3.8255E-005
 579.00  4.0730E-005
 579.50  4.3353E-005
 580.00  4.6235E-005
 580.50  4.9378E-005
 581.00  5.2815E-005
 581.50  5.6467E-005
 582.00  6.0332E-005
 582.50  6.4352E-005
 583.00  6.8641E-005
 583.50  7.3271E-005
 584.00  7.8248E-005
 584.50  8.3538E-005
 585.00  8.9100E-005
 585.50  9.4924E-005
 586.00  1.0100E-004
 586.50  1.0747E-004
 587.00  1.1432E-004
 587.50  1.2171E-004
 588.00  1.2938E-004
 588.50  1.3740E-004
 589.00  1.4575E-004
 589.50  1.5420E-004
 590.00  1.6258E-004
 590.50  1.7083E-004
 591.00  1.7881E-004
 591.50  1.8637E-004
 592.00  1.9347E-004
 592.50  2.0002E-004
 593.00  2.0553E-004
 593.50  2.0994E-004
 594.00  2.1284E-004
 594.50  2.1396E-004
 595.00  2.1342E-004
 595.50  2.1126E-004
 596.00  2.0746E-004
 596.50  2.0218E-004
 597.00  1.9546E-004
 597.50  1.8750E-004
 598.00  1.7832E-004
 598.50  1.6828E-004
 599.00  1.5793E-004
 599.50  1.4759E-004
 600.00  1.3736E-004
 600.50  1.2763E-004
 601.00  1.1837E-004
 601.50  1.0951E-004
 602.00  1.0122E-004
 602.50  9.3530E-005
 603.00  8.6442E-005
 603.50  8.0033E-005
 604.00  7.4299E-005
 604.50  6.9053E-005
 605.00  6.4227E-005
 605.50  5.9567E-005
 606.00  5.5239E-005
 606.50  5.1310E-005
 607.00  4.7522E-005
 607.50  4.4046E-005
 608.00  4.0805E-005
 608.50  3.7728E-005
 609.00  3.4937E-005
 609.50  3.2372E-005
 610.00  3.0109E-005
 610.50  2.8070E-005
 611.00  2.6073E-005
 611.50  2.4249E-005
 612.00  2.2514E-005
 612.50  2.0786E-005
 613.00  1.9185E-005
 613.50  1.7733E-005
 614.00  1.6332E-005
 614.50  1.5051E-005
 615.00  1.3972E-005
 615.50  1.2987E-005
 616.00  1.1967E-005
 616.50  1.1081E-005
 617.00  1.0407E-005
 617.50  9.7188E-006
 618.00  9.1529E-006
 618.50  8.6772E-006
 619.00  8.1897E-006
 619.50  7.6054E-006
 620.00  7.0081E-006
 620.50  6.3874E-006
 621.00  5.8731E-006
 621.50  5.4789E-006
 622.00  5.2482E-006
 622.50  5.0562E-006
 623.00  4.9090E-006
 623.50  4.8771E-006
 624.00  4.9031E-006
 624.50  4.6967E-006
 625.00  4.5281E-006
 625.50  4.3025E-006
 626.00  3.9458E-006
 626.50  3.6871E-006
 627.00  3.6787E-006
 627.50  3.6034E-006
 628.00  3.5100E-006
 628.50  3.4506E-006
 629.00  3.2745E-006
 629.50  3.1804E-006
 630.00  3.0928E-006
 630.50  3.0083E-006
 631.00  2.9100E-006
 631.50  2.9407E-006
 632.00  2.9403E-006
 632.50  2.9427E-006
 633.00  2.8531E-006
 633.50  2.6326E-006
 634.00  2.2088E-006
 634.50  1.7849E-006
 635.00  1.4774E-006
 635.50  1.1829E-006
 636.00  9.9505E-007
 636.50  9.4733E-007
 637.00  9.8121E-007
 637.50  9.7199E-007
 638.00  1.0063E-006
 638.50  9.5524E-007
 639.00  8.0739E-007
 639.50  6.5310E-007
 640.00  5.7649E-007
 640.50  5.6471E-007
 641.00  5.8015E-007
 641.50  6.7125E-007
 642.00  8.9678E-007
 642.50  1.1220E-006
 643.00  1.3489E-006
 643.50  1.7181E-006
 644.00  1.9318E-006
 644.50  1.8596E-006
 645.00  1.9142E-006
 645.50  1.9813E-006
 646.00  2.0431E-006
 646.50  2.1644E-006
 647.00  2.3062E-006
 647.50  2.4193E-006
 648.00  2.3439E-006
 648.50  2.1108E-006
 649.00  2.1056E-006
 649.50  2.0323E-006
 650.00  1.9471E-006
 650.50  2.0842E-006
 651.00  2.2392E-006
 651.50  2.0467E-006
 652.00  2.1612E-006
 652.50  2.1231E-006
 653.00  1.9957E-006
 653.50  1.9617E-006
 654.00  1.8513E-006
 654.50  1.6216E-006
 655.00  1.4950E-006
 655.50  1.4064E-006
 656.00  1.2923E-006
 656.50  1.1864E-006
 657.00  1.1304E-006
 657.50  1.0849E-006
 658.00  1.1208E-006
 658.50  1.5029E-006
 659.00  1.9695E-006
 659.50  2.2865E-006
 660.00  2.2808E-006
 660.50  2.1643E-006
 661.00  1.9638E-006
 661.50  1.6031E-006
 662.00  1.4265E-006
 662.50  1.4362E-006
 663.00  1.3850E-006
 663.50  1.1324E-006
 664.00  1.1053E-006
 664.50  1.0961E-006
 665.00  1.0201E-006
 665.50  8.2583E-007
 666.00  5.8458E-007
 666.50  2.8466E-007
 667.00  6.2709E-008
 667.50  0.0000E+000
 668.00  0.0000E+000
 668.50  0.0000E+000
 669.00  0.0000E+000
 669.50  0.0000E+000
 670.00  0.0000E+000
 670.50  0.0000E+000
 671.00  0.0000E+000
 671.50  1.3257E-008
 672.00  1.8737E-007
 672.50  5.9981E-007
 673.00  1.1634E-006
 673.50  1.5365E-006
 674.00  1.7930E-006
 674.50  1.9437E-006
 675.00  1.8169E-006
 675.50  1.6745E-006
 676.00  1.5570E-006
 676.50  1.2038E-006
 677.00  8.5828E-007
 677.50  5.8758E-007
 678.00  2.7460E-007
 678.50  2.5104E-007
 679.00  2.3681E-007
 679.50  2.1845E-007
 680.00  1.5598E-007
 680.50  9.7176E-008
 681.00  5.6511E-008
 681.50  7.6314E-008
 682.00  9.0460E-008
 682.50  1.6895E-007
 683.00  2.0109E-007
 683.50  4.3310E-008
 684.00  0.0000E+000
 684.50  0.0000E+000
 685.00  0.0000E+000
 685.50  0.0000E+000
 686.00  0.0000E+000
 686.50  0.0000E+000
 687.00  0.0000E+000
 687.50  0.0000E+000
 688.00  0.0000E+000
 688.50  0.0000E+000
 689.00  0.0000E+000
 689.50  0.0000E+000
 690.00  0.0000E+000
 690.50  0.0000E+000
 691.00  0.0000E+000
 691.50  0.0000E+000
 692.00  3.1025E-007
 692.50  6.7275E-007
 693.00  7.5130E-007
 693.50  7.2217E-007
 694.00  7.3829E-007
 694.50  5.1203E-007
 695.00  4.6894E-007
 695.50  4.9475E-007
 696.00  5.8044E-007
 696.50  7.1078E-007
 697.00  7.4548E-007
 697.50  8.5179E-007
 698.00  1.0705E-006
 698.50  1.1094E-006
 699.00  9.8570E-007
 699.50  9.7254E-007
 700.00  9.1625E-007
 700.50  7.7895E-007
 701.00  8.5562E-007
 701.50  1.0308E-006
 702.00  1.2062E-006
 702.50  1.3000E-006
 703.00  1.3577E-006
 703.50  9.4966E-007
 704.00  4.9946E-007
 704.50  2.9031E-007
 705.00  1.2014E-007
 705.50  1.1655E-007
 706.00  3.8980E-007
 706.50  5.9543E-007
 707.00  5.5433E-007
 707.50  7.2456E-007
 708.00  6.6539E-007
 708.50  3.9473E-007
 709.00  1.8618E-007
 709.50  0.0000E+000
 710.00  0.0000E+000
 710.50  0.0000E+000
 711.00  0.0000E+000
 711.50  0.0000E+000
 712.00  0.0000E+000
 712.50  0.0000E+000
 713.00  0.0000E+000
 713.50  0.0000E+000
 714.00  4.8129E-007
 714.50  8.7534E-007
 715.00  1.5038E-006
 715.50  1.6576E-006
 716.00  1.8722E-006
 716.50  1.5151E-006
 717.00  1.3756E-006
 717.50  1.1399E-006
 718.00  1.0489E-006
 718.50  1.0171E-006
 719.00  1.0531E-006
 719.50  1.0215E-006
 720.00  1.1986E-006
 720.50  1.0649E-006
 721.00  5.5650E-007
 721.50  2.4515E-007
 722.00  2.7465E-008
 722.50  0.0000E+000
 723.00  0.0000E+000
 723.50  0.0000E+000
 724.00  0.0000E+000
 724.50  0.0000E+000
 725.00  0.0000E+000
 725.50  0.0000E+000
 726.00  0.0000E+000
 726.50  0.0000E+000
 727.00  0.0000E+000
 727.50  0.0000E+000
 728.00  2.5800E-008
 728.50  1.3653E-007
 729.00  1.4580E-007
 729.50  2.6090E-008
 730.00  0.0000E+000
 730.50  0.0000E+000
 731.00  0.0000E+000
 731.50  0.0000E+000
 732.00  0.0000E+000
 732.50  0.0000E+000
 733.00  0.0000E+000
 733.50  0.0000E+000
 734.00  0.0000E+000
 734.50  0.0000E+000
 735.00  0.0000E+000
 735.50  0.0000E+000
 736.00  0.0000E+000
 736.50  0.0000E+000
 737.00  7.7911E-008
 737.50  3.4981E-008
 738.00  2.3540E-009
 738.50  0.0000E+000
 739.00  0.0000E+000
 739.50  0.0000E+000
 740.00  0.0000E+000
 740.50  2.6976E-008
 741.00  3.5919E-007
 741.50  1.2120E-006
 742.00  1.7583E-006
 742.50  1.9524E-006
 743.00  2.0170E-006
 743.50  1.8436E-006
 744.00  1.3959E-006
 744.50  1.0965E-006
 745.00  6.7975E-007
 745.50  1.2694E-007
 746.00  0.0000E+000
 746.50  0.0000E+000
 747.00  0.0000E+000
 747.50  7.4010E-008
 748.00  1.6204E-007
 748.50  1.0484E-007
 749.00  7.0796E-009
 749.50  0.0000E+000
 750.00  0.0000E+000
 750.50  0.0000E+000
 751.00  2.5459E-008
 751.50  3.3647E-008
 752.00  0.0000E+000
 752.50  0.0000E+000
 753.00  0.0000E+000
 753.50  0.0000E+000
 754.00  0.0000E+000
 754.50  0.0000E+000
 755.00  0.0000E+000
 755.50  0.0000E+000
 756.00  0.0000E+000
 756.50  0.0000E+000
 757.00  0.0000E+000
 757.50  0.0000E+000
 758.00  0.0000E+000
 758.50  0.0000E+000
 759.00  1.4223E-007
 759.50  5.5562E-007
 760.00  9.6005E-007
 760.50  1.3022E-006
 761.00  1.3279E-006
 761.50  1.4911E-006
 762.00  1.7484E-006
 762.50  1.5099E-006
 763.00  1.3551E-006
 763.50  1.5742E-006
 764.00  1.7144E-006
 764.50  1.7291E-006
 765.00  2.0334E-006
 765.50  2.5184E-006
 766.00  2.8324E-006
 766.50  2.9918E-006
 767.00  2.6739E-006
 767.50  1.9474E-006
 768.00  1.0302E-006
 768.50  2.1339E-007
 769.00  0.0000E+000
 769.50  0.0000E+000
 770.00  0.0000E+000
 770.50  0.0000E+000
 771.00  0.0000E+000
 771.50  0.0000E+000
 772.00  0.0000E+000
 772.50  0.0000E+000
 773.00  0.0000E+000
 773.50  0.0000E+000
 774.00  0.0000E+000
 774.50  0.0000E+000
 775.00  0.0000E+000
 775.50  0.0000E+000
 776.00  0.0000E+000
 776.50  0.0000E+000
 777.00  0.0000E+000
 777.50  0.0000E+000
 778.00  3.2203E-007
 778.50  8.9206E-007
 779.00  1.1625E-006
 779.50  1.1808E-006
 780.00  1.4099E-006
 780.50  1.1780E-006
 781.00  1.0335E-006
 781.50  1.0034E-006
 782.00  1.1366E-006
 782.50  1.1532E-006
 783.00  1.6897E-006
 783.50  1.9441E-006
 784.00  2.4363E-006
 784.50  2.6606E-006
 785.00  2.8212E-006
 785.50  2.6858E-006
 786.00  2.0480E-006
 786.50  1.4176E-006
 787.00  7.1588E-007
 787.50  1.0689E-007
 788.00  0.0000E+000
 788.50  0.0000E+000
 789.00  0.0000E+000
 789.50  0.0000E+000
 790.00  0.0000E+000
 790.50  0.0000E+000
 791.00  0.0000E+000
 791.50  0.0000E+000
 792.00  0.0000E+000
 792.50  0.0000E+000
 793.00  2.8004E-008
 793.50  3.3269E-007
 794.00  5.4403E-007
 794.50  4.9634E-007
 795.00  2.8705E-007
 795.50  0.0000E+000
 796.00  0.0000E+000
 796.50  0.0000E+000
 797.00  0.0000E+000
 797.50  0.0000E+000
 798.00  0.0000E+000
 798.50  0.0000E+000
 799.00  0.0000E+000
 799.50  0.0000E+000
 800.00  0.0000E+000
 800.50  0.0000E+000
 801.00  0.0000E+000
 801.50  0.0000E+000
 802.00  0.0000E+000
 802.50  0.0000E+000
 803.00  0.0000E+000
 803.50  0.0000E+000
 804.00  0.0000E+000
 804.50  0.0000E+000
 805.00  0.0000E+000
 805.50  1.0830E-007
 806.00  4.1262E-007
 806.50  5.7565E-007
 807.00  6.5269E-007
 807.50  8.6966E-007
 808.00  1.3172E-006
 808.50  1.4089E-006
 809.00  2.1201E-006
 809.50  2.8642E-006
 810.00  3.2802E-006
 810.50  2.8001E-006
 811.00  2.5709E-006
 811.50  1.9907E-006
 812.00  1.6204E-006
 812.50  1.5826E-006
 813.00  2.5666E-006
 813.50  3.0110E-006
 814.00  2.5280E-006
 814.50  2.2677E-006
 815.00  1.8564E-006
 815.50  1.0418E-006
 816.00  5.6309E-007
 816.50  2.2727E-007
 817.00  8.1340E-012
 817.50  0.0000E+000
 818.00  0.0000E+000
 818.50  0.0000E+000
 819.00  0.0000E+000
 819.50  0.0000E+000
 820.00  0.0000E+000
 820.50  0.0000E+000
 821.00  0.0000E+000
 821.50  0.0000E+000
 822.00  1.8715E-007
 822.50  7.2117E-007
 823.00  1.8115E-006
 823.50  1.4473E-006
 824.00  1.0107E-006
 824.50  7.3104E-007
 825.00  1.3030E-007
 825.50  0.0000E+000
 826.00  3.3722E-007
 826.50  8.8558E-007
 827.00  1.3107E-006
 827.50  1.5351E-006
 828.00  1.0921E-006
 828.50  3.8488E-007
 829.00  4.2242E-008
 829.50  0.0000E+000
 830.00  1.1265E-007
 830.50  2.6185E-007
 831.00  4.3075E-007
 831.50  4.1752E-007
 832.00  2.9946E-009
 832.50  0.0000E+000
 833.00  0.0000E+000
 833.50  0.0000E+000
 834.00  0.0000E+000
 834.50  0.0000E+000
 835.00  0.0000E+000
 835.50  0.0000E+000
 836.00  0.0000E+000
 836.50  0.0000E+000
 837.00  0.0000E+000
 837.50  0.0000E+000
 838.00  0.0000E+000
 838.50  0.0000E+000
 839.00  2.3780E-007
 839.50  7.2560E-007
 840.00  1.4226E-006
 840.50  1.8330E-006
 841.00  1.7011E-006
 841.50  1.1073E-006
 842.00  5.9656E-007
 842.50  3.0925E-007
 843.00  0.0000E+000
 843.50  1.0806E-008
 844.00  1.6305E-007
 844.50  0.0000E+000
 845.00  0.0000E+000
 845.50  0.0000E+000
 846.00  0.0000E+000
 846.50  0.0000E+000
 847.00  9.1633E-008
 847.50  4.2450E-007
 848.00  8.2212E-007
 848.50  1.0476E-006
 849.00  1.1844E-006
 849.50  1.3799E-006
 850.00  2.0332E-006
 850.50  2.6792E-006
 851.00  3.3702E-006
 851.50  3.1242E-006
 852.00  2.2379E-006
 852.50  1.2985E-006
 853.00  1.0374E-007
 853.50  0.0000E+000
 854.00  0.0000E+000
 854.50  0.0000E+000
 855.00  0.0000E+000
 855.50  0.0000E+000
 856.00  0.0000E+000
 856.50  2.6734E-008
 857.00  1.0712E-007
 857.50  8.2491E-008
 858.00  7.6732E-008
 858.50  0.0000E+000
 859.00  0.0000E+000
 859.50  0.0000E+000
 860.00  0.0000E+000
 860.50  1.7848E-007
 861.00  6.0001E-007
 861.50  8.6801E-007
 862.00  6.5235E-007
 862.50  1.6212E-006
 863.00  1.9080E-006
 863.50  9.9781E-007
 864.00  2.7239E-007
 864.50  1.3714E-007
 865.00  6.1986E-009
 865.50  0.0000E+000
 866.00  0.0000E+000
 866.50  0.0000E+000
 867.00  0.0000E+000
 867.50  0.0000E+000
 868.00  0.0000E+000
 868.50  0.0000E+000
 869.00  0.0000E+000
 869.50  0.0000E+000
 870.00  0.0000E+000
 870.50  0.0000E+000
 871.00  0.0000E+000
 871.50  4.2475E-007
 872.00  1.0690E-006
 872.50  1.6118E-006
 873.00  2.0645E-006
 873.50  7.9378E-007
 874.00  2.8326E-008
 874.50  0.0000E+000
 875.00  0.0000E+000
 875.50  0.0000E+000
 876.00  0.0000E+000
 876.50  0.0000E+000
 877.00  0.0000E+000
 877.50  0.0000E+000
 878.00  0.0000E+000
 878.50  0.0000E+000
 879.00  0.0000E+000
 879.50  0.0000E+000
 880.00  0.0000E+000
 880.50  0.0000E+000
 881.00  0.0000E+000
 881.50  0.0000E+000
 882.00  3.2381E-007
 882.50  1.4280E-006
 883.00  2.2235E-006
 883.50  1.8420E-006
 884.00  1.1026E-006
 884.50  8.6467E-007
 885.00  5.8013E-007
 885.50  6.4306E-007
 886.00  1.1982E-006
 886.50  2.3840E-006
 887.00  2.8379E-006
 887.50  3.0940E-006
 888.00  3.7261E-006
 888.50  4.4373E-006
 889.00  4.0000E-006
 889.50  2.7060E-006
 890.00  1.8313E-006
 890.50  7.1318E-007
 891.00  5.5702E-007
 891.50  5.2890E-007
 892.00  1.4585E-006
 892.50  2.1813E-006
 893.00  3.0722E-006
 893.50  3.6433E-006
 894.00  3.9145E-006
 894.50  3.9119E-006
 895.00  4.1051E-006
 895.50  4.4650E-006
 896.00  4.8040E-006
 896.50  4.7256E-006
 897.00  4.0227E-006
 897.50  2.9930E-006
 898.00  1.3181E-006
 898.50  1.9140E-007
 899.00  0.0000E+000
 899.50  0.0000E+000
 900.00  0.0000E+000
 900.50  0.0000E+000
 901.00  0.0000E+000
 901.50  0.0000E+000
 902.00  0.0000E+000
 902.50  0.0000E+000
 903.00  0.0000E+000
 903.50  0.0000E+000
 904.00  0.0000E+000
 904.50  0.0000E+000
 905.00  0.0000E+000
 905.50  0.0000E+000
 906.00  0.0000E+000
 906.50  0.0000E+000
 907.00  0.0000E+000
 907.50  0.0000E+000
 908.00  0.0000E+000
 908.50  0.0000E+000
 909.00  0.0000E+000
 909.50  0.0000E+000
 910.00  0.0000E+000
 910.50  0.0000E+000
 911.00  0.0000E+000
 911.50  0.0000E+000
 912.00  0.0000E+000
 912.50  0.0000E+000
 913.00  0.0000E+000
 913.50  0.0000E+000
 914.00  0.0000E+000
 914.50  0.0000E+000
 915.00  0.0000E+000
 915.50  0.0000E+000
 916.00  0.0000E+000
 916.50  0.0000E+000
 917.00  0.0000E+000
 917.50  0.0000E+000
 918.00  0.0000E+000
 918.50  0.0000E+000
 919.00  0.0000E+000
 919.50  8.0093E-008
 920.00  6.2829E-007
 920.50  1.1305E-006
 921.00  5.3808E-007
 921.50  7.9591E-008
 922.00  0.0000E+000
 922.50  0.0000E+000
 923.00  0.0000E+000
 923.50  0.0000E+000
 924.00  0.0000E+000
 924.50  0.0000E+000
 925.00  0.0000E+000
 925.50  0.0000E+000
 926.00  0.0000E+000
 926.50  0.0000E+000
 927.00  0.0000E+000
 927.50  0.0000E+000
 928.00  0.0000E+000
 928.50  0.0000E+000
 929.00  0.0000E+000
 929.50  0.0000E+000
 930.00  0.0000E+000
 930.50  0.0000E+000
 931.00  0.0000E+000
 931.50  0.0000E+000
 932.00  0.0000E+000
 932.50  0.0000E+000
 933.00  0.0000E+000
 933.50  0.0000E+000
 934.00  0.0000E+000
 934.50  0.0000E+000
 935.00  0.0000E+000
 935.50  0.0000E+000
 936.00  0.0000E+000
 936.50  0.0000E+000
 937.00  0.0000E+000
 937.50  2.3440E-007
 938.00  8.7014E-007
 938.50  1.1296E-006
 939.00  1.0453E-006
 939.50  5.2623E-007
 940.00  0.0000E+000
 940.50  0.0000E+000
 941.00  0.0000E+000
 941.50  0.0000E+000
 942.00  0.0000E+000
 942.50  0.0000E+000
 943.00  0.0000E+000
 943.50  2.1770E-007
 944.00  8.9635E-007
 944.50  1.8931E-006
 945.00  1.6836E-006
 945.50  5.5901E-007
 946.00  3.0039E-008
 946.50  0.0000E+000
 947.00  0.0000E+000
 947.50  4.2615E-008
 948.00  1.7829E-006
 948.50  4.2008E-006
 949.00  8.7373E-006
 949.50  1.0555E-005
 950.00  1.2113E-005
 950.50  1.3114E-005
 951.00  1.1389E-005
 951.50  5.2216E-006
 952.00  3.2734E-006
 952.50  2.8694E-006
 953.00  1.6961E-006
 953.50  3.5350E-006
 954.00  4.8913E-006
 954.50  3.5937E-006
 955.00  7.1412E-007
 955.50  0.0000E+000
 956.00  0.0000E+000
 956.50  0.0000E+000
 957.00  0.0000E+000
 957.50  0.0000E+000
 958.00  0.0000E+000
 958.50  0.0000E+000
 959.00  0.0000E+000
 959.50  0.0000E+000
 960.00  0.0000E+000
 960.50  0.0000E+000
 961.00  0.0000E+000
 961.50  0.0000E+000
 962.00  0.0000E+000
 962.50  0.0000E+000
 963.00  0.0000E+000
 963.50  0.0000E+000
 964.00  0.0000E+000
 964.50  0.0000E+000
 965.00  0.0000E+000
 965.50  0.0000E+000
 966.00  1.9581E-007
 966.50  1.9909E-006
 967.00  4.6839E-006
 967.50  4.8575E-006
 968.00  4.1603E-006
 968.50  2.4017E-006
 969.00  1.3835E-006
 969.50  9.6344E-007
 970.00  1.3349E-006
 970.50  1.9731E-006
 971.00  4.5406E-008
 971.50  0.0000E+000
 972.00  0.0000E+000
 972.50  0.0000E+000
 973.00  7.1160E-007
 973.50  3.9022E-006
 974.00  6.0840E-006
 974.50  7.5016E-006
 975.00  6.1801E-006
 975.50  1.6609E-006
 976.00  0.0000E+000
 976.50  0.0000E+000
 977.00  0.0000E+000
 977.50  0.0000E+000
 978.00  0.0000E+000
 978.50  0.0000E+000
 979.00  0.0000E+000
 979.50  0.0000E+000
 980.00  0.0000E+000
 980.50  0.0000E+000
 981.00  0.0000E+000
 981.50  0.0000E+000
 982.00  0.0000E+000
 982.50  0.0000E+000
 983.00  0.0000E+000
 983.50  0.0000E+000
 984.00  0.0000E+000
 984.50  0.0000E+000
 985.00  0.0000E+000
 985.50  0.0000E+000
 986.00  0.0000E+000
 986.50  0.0000E+000
 987.00  0.0000E+000
 987.50  0.0000E+000
 988.00  0.0000E+000
 988.50  0.0000E+000
 989.00  0.0000E+000
 989.50  0.0000E+000
 990.00  0.0000E+000
 990.50  0.0000E+000
 991.00  0.0000E+000
 991.50  0.0000E+000
 992.00  0.0000E+000
 992.50  0.0000E+000
 993.00  0.0000E+000
 993.50  0.0000E+000
 994.00  4.8296E-006
 994.50  1.7856E-005
 995.00  2.2723E-005
 995.50  1.6190E-005
 996.00  1.0366E-005
 996.50  4.5010E-006
 997.00  6.5888E-007
 997.50  0.0000E+000
 998.00  0.0000E+000
 998.50  0.0000E+000
 999.00  0.0000E+000
 999.50  0.0000E+000
1000.00  0.0000E+000
1000.50  0.0000E+000
1001.00  0.0000E+000
1001.50  0.0000E+000
1002.00  0.0000E+000
1002.50  0.0000E+000
1003.00  0.0000E+000
1003.50  0.0000E+000
1004.00  0.0000E+000
1004.50  0.0000E+000
1005.00  0.0000E+000
1005.50  0.0000E+000
1006.00  0.0000E+000
1006.50  0.0000E+000
1007.00  0.0000E+000
1007.50  0.0000E+000
1008.00  0.0000E+000
1008.50  0.0000E+000
1009.00  0.0000E+000
1009.50  0.0000E+000
1010.00  0.0000E+000
1010.50  0.0000E+000
1011.00  0.0000E+000
1011.50  0.0000E+000
1012.00  0.0000E+000
1012.50  0.0000E+000
1013.00  0.0000E+000
1013.50  0.0000E+000
1014.00  0.0000E+000
1014.50  0.0000E+000
1015.00  0.0000E+000
1015.50  0.0000E+000
1016.00  0.0000E+000
1016.50  0.0000E+000
1017.00  0.0000E+000
1017.50  0.0000E+000
1018.00  0.0000E+000
1018.50  0.0000E+000
1019.00  0.0000E+000
1019.50  0.0000E+000
1020.00  0.0000E+000
1020.50  0.0000E+000
1021.00  0.0000E+000
1021.50  0.0000E+000
1022.00  0.0000E+000
1022.50  0.0000E+000
1023.00  0.0000E+000
1023.50  0.0000E+000
1024.00  0.0000E+000
1024.50  0.0000E+000
1025.00  0.0000E+000
1025.50  0.0000E+000
1026.00  0.0000E+000
1026.50  0.0000E+000
1027.00  0.0000E+000
1027.50  0.0000E+000
1028.00  0.0000E+000
1028.50  0.0000E+000
1029.00  0.0000E+000
1029.50  0.0000E+000
1030.00  0.0000E+000
1030.50  0.0000E+000
1031.00  0.0000E+000
1031.50  0.0000E+000
1032.00  0.0000E+000
1032.50  0.0000E+000
1033.00  0.0000E+000
1033.50  0.0000E+000
1034.00  0.0000E+000
1034.50  0.0000E+000
1035.00  0.0000E+000
1035.50  0.0000E+000
1036.00  0.0000E+000
1036.50  0.0000E+000
1037.00  0.0000E+000
1037.50  0.0000E+000
1038.00  0.0000E+000
1038.50  0.0000E+000
1039.00  0.0000E+000
1039.50  0.0000E+000
1040.00  0.0000E+000
1040.50  0.0000E+000
1041.00  0.0000E+000
1041.50  0.0000E+000
1042.00  0.0000E+000
1042.50  0.0000E+000
1043.00  0.0000E+000
1043.50  0.0000E+000
1044.00  0.0000E+000
1044.50  0.0000E+000
1045.00  0.0000E+000
1045.50  0.0000E+000
1046.00  0.0000E+000
1046.50  0.0000E+000
1047.00  0.0000E+000
1047.50  0.0000E+000
1048.00  0.0000E+000
1048.50  0.0000E+000
1049.00  0.0000E+000
1049.50  0.0000E+000
1050.00  0.0000E+000
1050.50  0.0000E+000
1051.00  0.0000E+000
1051.50  0.0000E+000
1052.00  0.0000E+000
1052.50  0.0000E+000
1053.00  0.0000E+000
1053.50  0.0000E+000
1054.00  0.0000E+000
1054.50  0.0000E+000
1055.00  0.0000E+000
1055.50  0.0000E+000
1056.00  0.0000E+000
1056.50  0.0000E+000
1057.00  0.0000E+000
1057.50  0.0000E+000
1058.00  0.0000E+000
1058.50  0.0000E+000
1059.00  0.0000E+000
1059.50  0.0000E+000
1060.00  0.0000E+000
1060.50  0.0000E+000
1061.00  0.0000E+000
1061.50  0.0000E+000
1062.00  0.0000E+000
1062.50  0.0000E+000
1063.00  0.0000E+000
1063.50  0.0000E+000
1064.00  0.0000E+000
1064.50  0.0000E+000
1065.00  0.0000E+000
1065.50  0.0000E+000
1066.00  0.0000E+000
1066.50  0.0000E+000
1067.00  0.0000E+000
1067.50  0.0000E+000
1068.00  0.0000E+000
1068.50  0.0000E+000
1069.00  0.0000E+000
1069.50  0.0000E+000
1070.00  0.0000E+000
1070.50  0.0000E+000
1071.00  0.0000E+000
1071.50  0.0000E+000
1072.00  0.0000E+000
1072.50  0.0000E+000
1073.00  0.0000E+000
1073.50  0.0000E+000
1074.00  0.0000E+000
1074.50  0.0000E+000
1075.00  0.0000E+000
1075.50  0.0000E+000
1076.00  0.0000E+000
1076.50  0.0000E+000
1077.00  0.0000E+000
1077.50  0.0000E+000
1078.00  0.0000E+000
1078.50  0.0000E+000
1079.00  0.0000E+000
1079.50  0.0000E+000
1080.00  0.0000E+000
1080.50  0.0000E+000
1081.00  0.0000E+000
1081.50  0.0000E+000
1082.00  0.0000E+000
1082.50  0.0000E+000
1083.00  0.0000E+000
1083.50  0.0000E+000
1084.00  0.0000E+000
1084.50  0.0000E+000
1085.00  0.0000E+000
1085.50  0.0000E+000
1086.00  0.0000E+000
1086.50  0.0000E+000
1087.00  0.0000E+000
1087.50  0.0000E+000
1088.00  0.0000E+000
1088.50  0.0000E+000
1089.00  0.0000E+000
1089.50  0.0000E+000
1090.00  0.0000E+000
1090.50  0.0000E+000
1091.00  0.0000E+000
1091.50  0.0000E+000
1092.00  0.0000E+000
1092.50  0.0000E+000
1093.00  0.0000E+000
1093.50  0.0000E+000
1094.00  0.0000E+000
1094.50  0.0000E+000
1095.00  0.0000E+000
1095.50  0.0000E+000
1096.00  0.0000E+000
1096.50  0.0000E+000
1097.00  0.0000E+000
1097.50  0.0000E+000
1098.00  0.0000E+000
1098.50  0.0000E+000
1099.00  0.0000E+000
1099.50  0.0000E+000
1100.00  0.0000E+000
1100.50  0.0000E+000
1101.00  0.0000E+000
1101.50  0.0000E+000
1102.00  0.0000E+000
1102.50  0.0000E+000
1103.00  0.0000E+000
1103.50  0.0000E+000
1104.00  0.0000E+000
1104.50  0.0000E+000
1105.00  0.0000E+000
1105.50  0.0000E+000
1106.00  0.0000E+000
1106.50  0.0000E+000
1107.00  0.0000E+000
1107.50  0.0000E+000
1108.00  0.0000E+000
1108.50  0.0000E+000
1109.00  0.0000E+000
1109.50  0.0000E+000
1110.00  0.0000E+000
1110.50  0.0000E+000
1111.00  0.0000E+000
1111.50  0.0000E+000
1112.00  0.0000E+000
1112.50  0.0000E+000
1113.00  0.0000E+000
1113.50  0.0000E+000
1114.00  0.0000E+000
1114.50  0.0000E+000
1115.00  0.0000E+000
1115.50  0.0000E+000
1116.00  0.0000E+000
1116.50  0.0000E+000
1117.00  0.0000E+000
1117.50  0.0000E+000
1118.00  0.0000E+000
1118.50  0.0000E+000
1119.00  0.0000E+000
1119.50  0.0000E+000
1120.00  0.0000E+000
1120.50  0.0000E+000
1121.00  0.0000E+000
1121.50  0.0000E+000
1122.00  0.0000E+000
1122.50  0.0000E+000
1123.00  0.0000E+000
1123.50  0.0000E+000
1124.00  0.0000E+000
1124.50  0.0000E+000
1125.00  0.0000E+000
1125.50  0.0000E+000
1126.00  0.0000E+000
1126.50  0.0000E+000
1127.00  0.0000E+000
1127.50  0.0000E+000
: 6
