# Supplementary material for: A photoconversion model for full spectral programming and multiplexing of optogenetic systems
Source: Mol Syst Biol. 2017 Apr 24;13(4):926. doi: 10.15252/msb.20167456 (PMC5408778; doi:10.15252/msb.20167456)
Supplement: Supplementary file 11 — Dataset EV3 [file MSB-13-926-s011.zip › dataset_ev3_led_data/led_calibration_data/EO_01/Tori_c1/raw/13.IRR]

" File: 160129_calibrations\post-calibration\Tor
" RAD->  Wave:647.21nm  Pix:1050  Val:  0.000  Time:400ms  Avg:2  Sm:1  Sg:1  Tc:off  SNAP  Xt:1  Ch:1  Xtrig wnmcal >RAD-IS6.CAL
 180.00  0.0000E+000
 180.50  0.0000E+000
 181.00  0.0000E+000
 181.50  0.0000E+000
 182.00  0.0000E+000
 182.50  0.0000E+000
 183.00  0.0000E+000
 183.50  0.0000E+000
 184.00  0.0000E+000
 184.50  0.0000E+000
 185.00  0.0000E+000
 185.50  0.0000E+000
 186.00  0.0000E+000
 186.50  0.0000E+000
 187.00  0.0000E+000
 187.50  0.0000E+000
 188.00  0.0000E+000
 188.50  0.0000E+000
 189.00  0.0000E+000
 189.50  0.0000E+000
 190.00  0.0000E+000
 190.50  0.0000E+000
 191.00  0.0000E+000
 191.50  0.0000E+000
 192.00  0.0000E+000
 192.50  0.0000E+000
 193.00  0.0000E+000
 193.50  0.0000E+000
 194.00  0.0000E+000
 194.50  0.0000E+000
 195.00  0.0000E+000
 195.50  0.0000E+000
 196.00  0.0000E+000
 196.50  0.0000E+000
 197.00  0.0000E+000
 197.50  0.0000E+000
 198.00  0.0000E+000
 198.50  0.0000E+000
 199.00  0.0000E+000
 199.50  0.0000E+000
 200.00  0.0000E+000
 200.50  0.0000E+000
 201.00  0.0000E+000
 201.50  0.0000E+000
 202.00  0.0000E+000
 202.50  0.0000E+000
 203.00  0.0000E+000
 203.50  0.0000E+000
 204.00  0.0000E+000
 204.50  0.0000E+000
 205.00  0.0000E+000
 205.50  0.0000E+000
 206.00  0.0000E+000
 206.50  0.0000E+000
 207.00  0.0000E+000
 207.50  0.0000E+000
 208.00  0.0000E+000
 208.50  0.0000E+000
 209.00  0.0000E+000
 209.50  0.0000E+000
 210.00  0.0000E+000
 210.50  0.0000E+000
 211.00  0.0000E+000
 211.50  0.0000E+000
 212.00  0.0000E+000
 212.50  0.0000E+000
 213.00  0.0000E+000
 213.50  0.0000E+000
 214.00  0.0000E+000
 214.50  0.0000E+000
 215.00  0.0000E+000
 215.50  0.0000E+000
 216.00  0.0000E+000
 216.50  0.0000E+000
 217.00  0.0000E+000
 217.50  0.0000E+000
 218.00  0.0000E+000
 218.50  0.0000E+000
 219.00  0.0000E+000
 219.50  0.0000E+000
 220.00  0.0000E+000
 220.50  0.0000E+000
 221.00  0.0000E+000
 221.50  0.0000E+000
 222.00  0.0000E+000
 222.50  0.0000E+000
 223.00  0.0000E+000
 223.50  0.0000E+000
 224.00  0.0000E+000
 224.50  0.0000E+000
 225.00  0.0000E+000
 225.50  0.0000E+000
 226.00  0.0000E+000
 226.50  0.0000E+000
 227.00  0.0000E+000
 227.50  0.0000E+000
 228.00  0.0000E+000
 228.50  0.0000E+000
 229.00  0.0000E+000
 229.50  0.0000E+000
 230.00  0.0000E+000
 230.50  0.0000E+000
 231.00  0.0000E+000
 231.50  0.0000E+000
 232.00  0.0000E+000
 232.50  0.0000E+000
 233.00  0.0000E+000
 233.50  0.0000E+000
 234.00  0.0000E+000
 234.50  0.0000E+000
 235.00  0.0000E+000
 235.50  0.0000E+000
 236.00  0.0000E+000
 236.50  0.0000E+000
 237.00  0.0000E+000
 237.50  0.0000E+000
 238.00  0.0000E+000
 238.50  0.0000E+000
 239.00  0.0000E+000
 239.50  0.0000E+000
 240.00  0.0000E+000
 240.50  0.0000E+000
 241.00  0.0000E+000
 241.50  0.0000E+000
 242.00  0.0000E+000
 242.50  0.0000E+000
 243.00  0.0000E+000
 243.50  0.0000E+000
 244.00  0.0000E+000
 244.50  0.0000E+000
 245.00  0.0000E+000
 245.50  0.0000E+000
 246.00  0.0000E+000
 246.50  0.0000E+000
 247.00  0.0000E+000
 247.50  0.0000E+000
 248.00  0.0000E+000
 248.50  0.0000E+000
 249.00  0.0000E+000
 249.50  0.0000E+000
 250.00  0.0000E+000
 250.50  0.0000E+000
 251.00  0.0000E+000
 251.50  0.0000E+000
 252.00  0.0000E+000
 252.50  0.0000E+000
 253.00  0.0000E+000
 253.50  0.0000E+000
 254.00  0.0000E+000
 254.50  0.0000E+000
 255.00  0.0000E+000
 255.50  0.0000E+000
 256.00  0.0000E+000
 256.50  0.0000E+000
 257.00  0.0000E+000
 257.50  0.0000E+000
 258.00  0.0000E+000
 258.50  0.0000E+000
 259.00  0.0000E+000
 259.50  0.0000E+000
 260.00  0.0000E+000
 260.50  0.0000E+000
 261.00  0.0000E+000
 261.50  0.0000E+000
 262.00  0.0000E+000
 262.50  0.0000E+000
 263.00  0.0000E+000
 263.50  0.0000E+000
 264.00  0.0000E+000
 264.50  0.0000E+000
 265.00  0.0000E+000
 265.50  0.0000E+000
 266.00  0.0000E+000
 266.50  0.0000E+000
 267.00  0.0000E+000
 267.50  0.0000E+000
 268.00  0.0000E+000
 268.50  0.0000E+000
 269.00  0.0000E+000
 269.50  0.0000E+000
 270.00  0.0000E+000
 270.50  0.0000E+000
 271.00  0.0000E+000
 271.50  0.0000E+000
 272.00  0.0000E+000
 272.50  0.0000E+000
 273.00  0.0000E+000
 273.50  0.0000E+000
 274.00  0.0000E+000
 274.50  0.0000E+000
 275.00  0.0000E+000
 275.50  0.0000E+000
 276.00  0.0000E+000
 276.50  0.0000E+000
 277.00  0.0000E+000
 277.50  0.0000E+000
 278.00  0.0000E+000
 278.50  0.0000E+000
 279.00  0.0000E+000
 279.50  0.0000E+000
 280.00  0.0000E+000
 280.50  0.0000E+000
 281.00  0.0000E+000
 281.50  0.0000E+000
 282.00  0.0000E+000
 282.50  0.0000E+000
 283.00  0.0000E+000
 283.50  0.0000E+000
 284.00  0.0000E+000
 284.50  0.0000E+000
 285.00  0.0000E+000
 285.50  0.0000E+000
 286.00  0.0000E+000
 286.50  0.0000E+000
 287.00  0.0000E+000
 287.50  0.0000E+000
 288.00  0.0000E+000
 288.50  0.0000E+000
 289.00  0.0000E+000
 289.50  0.0000E+000
 290.00  0.0000E+000
 290.50  0.0000E+000
 291.00  0.0000E+000
 291.50  0.0000E+000
 292.00  0.0000E+000
 292.50  0.0000E+000
 293.00  0.0000E+000
 293.50  0.0000E+000
 294.00  0.0000E+000
 294.50  0.0000E+000
 295.00  0.0000E+000
 295.50  0.0000E+000
 296.00  0.0000E+000
 296.50  0.0000E+000
 297.00  0.0000E+000
 297.50  0.0000E+000
 298.00  0.0000E+000
 298.50  0.0000E+000
 299.00  0.0000E+000
 299.50  0.0000E+000
 300.00  0.0000E+000
 300.50  0.0000E+000
 301.00  0.0000E+000
 301.50  0.0000E+000
 302.00  0.0000E+000
 302.50  0.0000E+000
 303.00  0.0000E+000
 303.50  0.0000E+000
 304.00  0.0000E+000
 304.50  0.0000E+000
 305.00  0.0000E+000
 305.50  0.0000E+000
 306.00  0.0000E+000
 306.50  0.0000E+000
 307.00  0.0000E+000
 307.50  0.0000E+000
 308.00  0.0000E+000
 308.50  0.0000E+000
 309.00  0.0000E+000
 309.50  0.0000E+000
 310.00  0.0000E+000
 310.50  0.0000E+000
 311.00  0.0000E+000
 311.50  0.0000E+000
 312.00  0.0000E+000
 312.50  0.0000E+000
 313.00  0.0000E+000
 313.50  0.0000E+000
 314.00  0.0000E+000
 314.50  0.0000E+000
 315.00  0.0000E+000
 315.50  0.0000E+000
 316.00  0.0000E+000
 316.50  0.0000E+000
 317.00  0.0000E+000
 317.50  0.0000E+000
 318.00  0.0000E+000
 318.50  0.0000E+000
 319.00  0.0000E+000
 319.50  0.0000E+000
 320.00  0.0000E+000
 320.50  0.0000E+000
 321.00  0.0000E+000
 321.50  0.0000E+000
 322.00  0.0000E+000
 322.50  0.0000E+000
 323.00  0.0000E+000
 323.50  0.0000E+000
 324.00  0.0000E+000
 324.50  0.0000E+000
 325.00  0.0000E+000
 325.50  0.0000E+000
 326.00  0.0000E+000
 326.50  0.0000E+000
 327.00  0.0000E+000
 327.50  0.0000E+000
 328.00  0.0000E+000
 328.50  0.0000E+000
 329.00  0.0000E+000
 329.50  0.0000E+000
 330.00  0.0000E+000
 330.50  0.0000E+000
 331.00  0.0000E+000
 331.50  0.0000E+000
 332.00  0.0000E+000
 332.50  0.0000E+000
 333.00  0.0000E+000
 333.50  0.0000E+000
 334.00  0.0000E+000
 334.50  0.0000E+000
 335.00  0.0000E+000
 335.50  0.0000E+000
 336.00  0.0000E+000
 336.50  0.0000E+000
 337.00  0.0000E+000
 337.50  0.0000E+000
 338.00  0.0000E+000
 338.50  0.0000E+000
 339.00  0.0000E+000
 339.50  0.0000E+000
 340.00  0.0000E+000
 340.50  0.0000E+000
 341.00  0.0000E+000
 341.50  0.0000E+000
 342.00  0.0000E+000
 342.50  0.0000E+000
 343.00  0.0000E+000
 343.50  0.0000E+000
 344.00  0.0000E+000
 344.50  0.0000E+000
 345.00  0.0000E+000
 345.50  0.0000E+000
 346.00  0.0000E+000
 346.50  0.0000E+000
 347.00  0.0000E+000
 347.50  0.0000E+000
 348.00  0.0000E+000
 348.50  0.0000E+000
 349.00  0.0000E+000
 349.50  0.0000E+000
 350.00  0.0000E+000
 350.50  0.0000E+000
 351.00  0.0000E+000
 351.50  0.0000E+000
 352.00  0.0000E+000
 352.50  0.0000E+000
 353.00  0.0000E+000
 353.50  0.0000E+000
 354.00  0.0000E+000
 354.50  0.0000E+000
 355.00  0.0000E+000
 355.50  0.0000E+000
 356.00  0.0000E+000
 356.50  0.0000E+000
 357.00  0.0000E+000
 357.50  0.0000E+000
 358.00  0.0000E+000
 358.50  0.0000E+000
 359.00  0.0000E+000
 359.50  0.0000E+000
 360.00  0.0000E+000
 360.50  0.0000E+000
 361.00  0.0000E+000
 361.50  0.0000E+000
 362.00  0.0000E+000
 362.50  0.0000E+000
 363.00  0.0000E+000
 363.50  3.5063E-008
 364.00  1.2805E-007
 364.50  2.1889E-007
 365.00  2.9666E-007
 365.50  3.2073E-007
 366.00  3.1135E-007
 366.50  2.6601E-007
 367.00  2.0885E-007
 367.50  1.0015E-007
 368.00  2.0772E-008
 368.50  0.0000E+000
 369.00  0.0000E+000
 369.50  0.0000E+000
 370.00  6.5351E-009
 370.50  8.8706E-008
 371.00  1.0733E-007
 371.50  1.0767E-007
 372.00  5.5373E-008
 372.50  1.6248E-008
 373.00  0.0000E+000
 373.50  0.0000E+000
 374.00  1.2570E-008
 374.50  1.2556E-008
 375.00  4.8130E-008
 375.50  9.2387E-008
 376.00  9.6124E-008
 376.50  8.0533E-008
 377.00  9.2088E-008
 377.50  8.0413E-008
 378.00  3.0611E-008
 378.50  0.0000E+000
 379.00  0.0000E+000
 379.50  0.0000E+000
 380.00  0.0000E+000
 380.50  0.0000E+000
 381.00  0.0000E+000
 381.50  0.0000E+000
 382.00  0.0000E+000
 382.50  0.0000E+000
 383.00  0.0000E+000
 383.50  0.0000E+000
 384.00  0.0000E+000
 384.50  1.0897E-008
 385.00  1.0051E-007
 385.50  2.1185E-007
 386.00  2.9661E-007
 386.50  3.5710E-007
 387.00  3.8295E-007
 387.50  3.7647E-007
 388.00  4.5575E-007
 388.50  5.3158E-007
 389.00  5.4966E-007
 389.50  5.5030E-007
 390.00  5.1317E-007
 390.50  4.3285E-007
 391.00  3.7062E-007
 391.50  2.8963E-007
 392.00  2.1002E-007
 392.50  1.3176E-007
 393.00  6.5206E-008
 393.50  4.7433E-009
 394.00  0.0000E+000
 394.50  1.8624E-009
 395.00  5.1384E-008
 395.50  1.8566E-007
 396.00  3.0859E-007
 396.50  3.6806E-007
 397.00  3.5680E-007
 397.50  2.7957E-007
 398.00  1.9943E-007
 398.50  1.2389E-007
 399.00  7.2524E-008
 399.50  7.7067E-008
 400.00  6.2388E-008
 400.50  7.7837E-008
 401.00  8.0214E-008
 401.50  9.2585E-008
 402.00  1.1267E-007
 402.50  1.4112E-007
 403.00  1.9431E-007
 403.50  2.5754E-007
 404.00  3.9779E-007
 404.50  4.6382E-007
 405.00  4.6765E-007
 405.50  4.3478E-007
 406.00  4.0124E-007
 406.50  3.3516E-007
 407.00  3.0459E-007
 407.50  2.8578E-007
 408.00  2.2095E-007
 408.50  1.0286E-007
 409.00  0.0000E+000
 409.50  0.0000E+000
 410.00  0.0000E+000
 410.50  0.0000E+000
 411.00  0.0000E+000
 411.50  0.0000E+000
 412.00  0.0000E+000
 412.50  0.0000E+000
 413.00  0.0000E+000
 413.50  0.0000E+000
 414.00  0.0000E+000
 414.50  0.0000E+000
 415.00  0.0000E+000
 415.50  0.0000E+000
 416.00  0.0000E+000
 416.50  0.0000E+000
 417.00  0.0000E+000
 417.50  0.0000E+000
 418.00  5.9591E-008
 418.50  1.3572E-007
 419.00  1.6235E-007
 419.50  1.1497E-007
 420.00  3.5068E-008
 420.50  0.0000E+000
 421.00  0.0000E+000
 421.50  0.0000E+000
 422.00  0.0000E+000
 422.50  0.0000E+000
 423.00  0.0000E+000
 423.50  0.0000E+000
 424.00  3.2461E-008
 424.50  9.0029E-008
 425.00  1.4811E-007
 425.50  2.5431E-007
 426.00  3.4547E-007
 426.50  3.7554E-007
 427.00  3.5099E-007
 427.50  2.2725E-007
 428.00  7.1771E-008
 428.50  0.0000E+000
 429.00  0.0000E+000
 429.50  0.0000E+000
 430.00  0.0000E+000
 430.50  0.0000E+000
 431.00  8.4406E-008
 431.50  1.6546E-007
 432.00  2.4933E-007
 432.50  2.9474E-007
 433.00  2.5293E-007
 433.50  2.0665E-007
 434.00  1.4586E-007
 434.50  9.3981E-008
 435.00  1.1962E-007
 435.50  1.9828E-007
 436.00  2.4632E-007
 436.50  2.9176E-007
 437.00  3.4086E-007
 437.50  3.6141E-007
 438.00  3.3582E-007
 438.50  3.1327E-007
 439.00  2.1857E-007
 439.50  1.1460E-007
 440.00  9.1674E-009
 440.50  0.0000E+000
 441.00  0.0000E+000
 441.50  0.0000E+000
 442.00  0.0000E+000
 442.50  0.0000E+000
 443.00  0.0000E+000
 443.50  0.0000E+000
 444.00  0.0000E+000
 444.50  0.0000E+000
 445.00  0.0000E+000
 445.50  0.0000E+000
 446.00  0.0000E+000
 446.50  0.0000E+000
 447.00  0.0000E+000
 447.50  0.0000E+000
 448.00  0.0000E+000
 448.50  0.0000E+000
 449.00  0.0000E+000
 449.50  0.0000E+000
 450.00  0.0000E+000
 450.50  0.0000E+000
 451.00  0.0000E+000
 451.50  1.3702E-008
 452.00  6.3613E-008
 452.50  1.1659E-007
 453.00  1.6360E-007
 453.50  1.8042E-007
 454.00  2.0209E-007
 454.50  1.8581E-007
 455.00  1.7597E-007
 455.50  1.5219E-007
 456.00  1.2531E-007
 456.50  1.2742E-007
 457.00  1.5431E-007
 457.50  1.5300E-007
 458.00  1.4868E-007
 458.50  1.1484E-007
 459.00  4.2279E-008
 459.50  0.0000E+000
 460.00  0.0000E+000
 460.50  0.0000E+000
 461.00  0.0000E+000
 461.50  0.0000E+000
 462.00  7.6178E-009
 462.50  4.2700E-008
 463.00  7.6005E-008
 463.50  6.2513E-008
 464.00  5.6121E-008
 464.50  7.6932E-008
 465.00  6.9287E-008
 465.50  7.7809E-008
 466.00  7.6456E-008
 466.50  3.8196E-008
 467.00  1.8165E-009
 467.50  0.0000E+000
 468.00  0.0000E+000
 468.50  0.0000E+000
 469.00  0.0000E+000
 469.50  0.0000E+000
 470.00  0.0000E+000
 470.50  0.0000E+000
 471.00  0.0000E+000
 471.50  0.0000E+000
 472.00  0.0000E+000
 472.50  1.5348E-008
 473.00  4.6443E-008
 473.50  8.4165E-008
 474.00  9.2181E-008
 474.50  9.3328E-008
 475.00  3.5714E-008
 475.50  6.9902E-009
 476.00  1.5772E-008
 476.50  1.1070E-008
 477.00  3.3432E-009
 477.50  1.0302E-008
 478.00  2.8157E-008
 478.50  5.4840E-008
 479.00  5.2644E-008
 479.50  7.0130E-008
 480.00  9.6859E-008
 480.50  1.1051E-007
 481.00  1.2598E-007
 481.50  1.5175E-007
 482.00  1.5661E-007
 482.50  1.3803E-007
 483.00  1.1573E-007
 483.50  7.7425E-008
 484.00  7.2976E-008
 484.50  7.9944E-008
 485.00  1.0991E-007
 485.50  1.9782E-007
 486.00  2.5584E-007
 486.50  2.7187E-007
 487.00  2.6993E-007
 487.50  1.9927E-007
 488.00  1.5881E-007
 488.50  1.6735E-007
 489.00  1.5203E-007
 489.50  1.9404E-007
 490.00  2.3169E-007
 490.50  2.2957E-007
 491.00  2.2224E-007
 491.50  1.9796E-007
 492.00  1.5374E-007
 492.50  1.0964E-007
 493.00  8.6047E-008
 493.50  7.9625E-008
 494.00  9.2814E-008
 494.50  1.0286E-007
 495.00  1.1165E-007
 495.50  1.2390E-007
 496.00  1.4832E-007
 496.50  1.5679E-007
 497.00  1.3720E-007
 497.50  1.1952E-007
 498.00  1.3387E-007
 498.50  1.3029E-007
 499.00  1.3014E-007
 499.50  1.4212E-007
 500.00  1.2626E-007
 500.50  1.0559E-007
 501.00  8.6967E-008
 501.50  1.0170E-007
 502.00  1.2889E-007
 502.50  1.0675E-007
 503.00  6.9722E-008
 503.50  7.4553E-008
 504.00  2.4404E-008
 504.50  1.4972E-008
 505.00  1.9446E-008
 505.50  5.4643E-008
 506.00  9.4137E-008
 506.50  1.1162E-007
 507.00  1.2337E-007
 507.50  1.2433E-007
 508.00  9.8757E-008
 508.50  1.1575E-007
 509.00  1.7625E-007
 509.50  2.9927E-007
 510.00  4.0428E-007
 510.50  4.2618E-007
 511.00  4.1744E-007
 511.50  3.7352E-007
 512.00  2.8267E-007
 512.50  2.5642E-007
 513.00  2.3275E-007
 513.50  1.9548E-007
 514.00  1.6345E-007
 514.50  1.3231E-007
 515.00  8.2218E-008
 515.50  8.7512E-008
 516.00  6.8633E-008
 516.50  6.7360E-008
 517.00  7.9090E-008
 517.50  9.1134E-008
 518.00  1.5221E-007
 518.50  2.1631E-007
 519.00  2.4147E-007
 519.50  2.8117E-007
 520.00  3.0816E-007
 520.50  2.6878E-007
 521.00  2.1652E-007
 521.50  1.8410E-007
 522.00  1.2202E-007
 522.50  6.2226E-008
 523.00  2.9762E-008
 523.50  5.8541E-009
 524.00  0.0000E+000
 524.50  0.0000E+000
 525.00  0.0000E+000
 525.50  0.0000E+000
 526.00  0.0000E+000
 526.50  0.0000E+000
 527.00  0.0000E+000
 527.50  0.0000E+000
 528.00  0.0000E+000
 528.50  0.0000E+000
 529.00  1.4705E-008
 529.50  2.4082E-009
 530.00  0.0000E+000
 530.50  0.0000E+000
 531.00  0.0000E+000
 531.50  1.3512E-008
 532.00  7.1756E-008
 532.50  1.1917E-007
 533.00  1.5080E-007
 533.50  1.7911E-007
 534.00  1.6764E-007
 534.50  1.6086E-007
 535.00  1.5548E-007
 535.50  1.6735E-007
 536.00  1.6299E-007
 536.50  1.4501E-007
 537.00  1.7321E-007
 537.50  2.2331E-007
 538.00  2.1190E-007
 538.50  1.7886E-007
 539.00  2.0136E-007
 539.50  1.9529E-007
 540.00  1.9851E-007
 540.50  2.8314E-007
 541.00  3.3404E-007
 541.50  4.0070E-007
 542.00  4.2674E-007
 542.50  4.1783E-007
 543.00  4.0671E-007
 543.50  3.4152E-007
 544.00  2.6965E-007
 544.50  2.3659E-007
 545.00  2.2161E-007
 545.50  2.3059E-007
 546.00  2.4530E-007
 546.50  2.6173E-007
 547.00  2.9434E-007
 547.50  3.0500E-007
 548.00  3.6414E-007
 548.50  4.1027E-007
 549.00  5.0673E-007
 549.50  6.0274E-007
 550.00  6.3724E-007
 550.50  6.9874E-007
 551.00  6.5633E-007
 551.50  4.9754E-007
 552.00  4.6582E-007
 552.50  4.7804E-007
 553.00  5.0191E-007
 553.50  5.8258E-007
 554.00  6.0925E-007
 554.50  6.0815E-007
 555.00  5.4414E-007
 555.50  4.8502E-007
 556.00  4.8787E-007
 556.50  4.6736E-007
 557.00  4.4839E-007
 557.50  4.6970E-007
 558.00  5.2256E-007
 558.50  5.6072E-007
 559.00  5.6136E-007
 559.50  5.8591E-007
 560.00  6.6713E-007
 560.50  7.3361E-007
 561.00  7.8403E-007
 561.50  8.5251E-007
 562.00  9.4495E-007
 562.50  9.3678E-007
 563.00  9.7119E-007
 563.50  1.0631E-006
 564.00  1.1421E-006
 564.50  1.0824E-006
 565.00  1.1342E-006
 565.50  1.1865E-006
 566.00  1.2578E-006
 566.50  1.3518E-006
 567.00  1.4925E-006
 567.50  1.6698E-006
 568.00  1.7753E-006
 568.50  1.8964E-006
 569.00  2.1240E-006
 569.50  2.2130E-006
 570.00  2.2965E-006
 570.50  2.3860E-006
 571.00  2.5150E-006
 571.50  2.6787E-006
 572.00  2.8195E-006
 572.50  3.0087E-006
 573.00  3.2253E-006
 573.50  3.3272E-006
 574.00  3.5163E-006
 574.50  3.7559E-006
 575.00  3.9943E-006
 575.50  4.2591E-006
 576.00  4.5723E-006
 576.50  4.8667E-006
 577.00  5.1878E-006
 577.50  5.5428E-006
 578.00  5.8805E-006
 578.50  6.2265E-006
 579.00  6.6622E-006
 579.50  7.0758E-006
 580.00  7.5166E-006
 580.50  7.9980E-006
 581.00  8.5485E-006
 581.50  8.9297E-006
 582.00  9.3125E-006
 582.50  9.6900E-006
 583.00  1.0111E-005
 583.50  1.0603E-005
 584.00  1.1210E-005
 584.50  1.1828E-005
 585.00  1.2466E-005
 585.50  1.3135E-005
 586.00  1.3806E-005
 586.50  1.4556E-005
 587.00  1.5301E-005
 587.50  1.6075E-005
 588.00  1.6888E-005
 588.50  1.7698E-005
 589.00  1.8603E-005
 589.50  1.9608E-005
 590.00  2.0655E-005
 590.50  2.1791E-005
 591.00  2.3100E-005
 591.50  2.4529E-005
 592.00  2.6058E-005
 592.50  2.7820E-005
 593.00  2.9614E-005
 593.50  3.1512E-005
 594.00  3.3573E-005
 594.50  3.5663E-005
 595.00  3.7838E-005
 595.50  4.0219E-005
 596.00  4.2681E-005
 596.50  4.5311E-005
 597.00  4.8200E-005
 597.50  5.1293E-005
 598.00  5.4491E-005
 598.50  5.7784E-005
 599.00  6.1395E-005
 599.50  6.5086E-005
 600.00  6.8745E-005
 600.50  7.2555E-005
 601.00  7.6516E-005
 601.50  8.0378E-005
 602.00  8.4553E-005
 602.50  8.9141E-005
 603.00  9.3957E-005
 603.50  9.8982E-005
 604.00  1.0431E-004
 604.50  1.0985E-004
 605.00  1.1564E-004
 605.50  1.2174E-004
 606.00  1.2825E-004
 606.50  1.3500E-004
 607.00  1.4188E-004
 607.50  1.4853E-004
 608.00  1.5490E-004
 608.50  1.6078E-004
 609.00  1.6603E-004
 609.50  1.7083E-004
 610.00  1.7514E-004
 610.50  1.7908E-004
 611.00  1.8245E-004
 611.50  1.8500E-004
 612.00  1.8647E-004
 612.50  1.8683E-004
 613.00  1.8593E-004
 613.50  1.8402E-004
 614.00  1.8092E-004
 614.50  1.7673E-004
 615.00  1.7168E-004
 615.50  1.6575E-004
 616.00  1.5893E-004
 616.50  1.5159E-004
 617.00  1.4389E-004
 617.50  1.3597E-004
 618.00  1.2810E-004
 618.50  1.2060E-004
 619.00  1.1346E-004
 619.50  1.0658E-004
 620.00  9.9926E-005
 620.50  9.3484E-005
 621.00  8.7363E-005
 621.50  8.1689E-005
 622.00  7.6279E-005
 622.50  7.1241E-005
 623.00  6.6564E-005
 623.50  6.2144E-005
 624.00  5.7691E-005
 624.50  5.3622E-005
 625.00  4.9713E-005
 625.50  4.5980E-005
 626.00  4.2438E-005
 626.50  3.9191E-005
 627.00  3.6224E-005
 627.50  3.3475E-005
 628.00  3.0972E-005
 628.50  2.8763E-005
 629.00  2.6671E-005
 629.50  2.4690E-005
 630.00  2.2790E-005
 630.50  2.0954E-005
 631.00  1.9229E-005
 631.50  1.7733E-005
 632.00  1.6359E-005
 632.50  1.5140E-005
 633.00  1.4038E-005
 633.50  1.3018E-005
 634.00  1.2158E-005
 634.50  1.1451E-005
 635.00  1.0828E-005
 635.50  1.0284E-005
 636.00  9.7721E-006
 636.50  9.2276E-006
 637.00  8.7813E-006
 637.50  8.3603E-006
 638.00  8.0631E-006
 638.50  7.6754E-006
 639.00  7.1479E-006
 639.50  6.6166E-006
 640.00  6.1522E-006
 640.50  5.7441E-006
 641.00  5.4815E-006
 641.50  5.3218E-006
 642.00  5.2025E-006
 642.50  5.1413E-006
 643.00  5.1545E-006
 643.50  5.1880E-006
 644.00  5.2219E-006
 644.50  5.0462E-006
 645.00  4.7021E-006
 645.50  4.2494E-006
 646.00  3.8524E-006
 646.50  3.6127E-006
 647.00  3.4403E-006
 647.50  3.2741E-006
 648.00  3.2282E-006
 648.50  3.0450E-006
 649.00  2.8419E-006
 649.50  2.6695E-006
 650.00  2.8050E-006
 650.50  2.6422E-006
 651.00  2.6101E-006
 651.50  2.4467E-006
 652.00  2.2408E-006
 652.50  2.0159E-006
 653.00  1.8912E-006
 653.50  1.9290E-006
 654.00  2.0766E-006
 654.50  2.1266E-006
 655.00  2.1513E-006
 655.50  2.1537E-006
 656.00  2.1015E-006
 656.50  1.9347E-006
 657.00  1.8900E-006
 657.50  1.8389E-006
 658.00  1.6161E-006
 658.50  1.5672E-006
 659.00  1.6519E-006
 659.50  1.6240E-006
 660.00  1.6312E-006
 660.50  1.7012E-006
 661.00  1.7421E-006
 661.50  1.7451E-006
 662.00  1.8360E-006
 662.50  1.9473E-006
 663.00  2.0310E-006
 663.50  1.9393E-006
 664.00  2.0564E-006
 664.50  2.1743E-006
 665.00  2.3949E-006
 665.50  2.6631E-006
 666.00  2.7924E-006
 666.50  2.7045E-006
 667.00  2.4564E-006
 667.50  2.0220E-006
 668.00  1.6391E-006
 668.50  1.3417E-006
 669.00  1.1810E-006
 669.50  1.0748E-006
 670.00  1.1307E-006
 670.50  9.1220E-007
 671.00  9.4731E-007
 671.50  8.4908E-007
 672.00  5.2247E-007
 672.50  1.7301E-007
 673.00  2.2103E-008
 673.50  0.0000E+000
 674.00  0.0000E+000
 674.50  1.3185E-007
 675.00  3.6719E-007
 675.50  5.7171E-007
 676.00  8.5714E-007
 676.50  1.1562E-006
 677.00  1.2598E-006
 677.50  1.5275E-006
 678.00  1.8107E-006
 678.50  1.9660E-006
 679.00  1.9529E-006
 679.50  1.6418E-006
 680.00  1.3510E-006
 680.50  1.0466E-006
 681.00  6.1963E-007
 681.50  2.6589E-007
 682.00  9.0316E-008
 682.50  5.5237E-009
 683.00  0.0000E+000
 683.50  6.8088E-008
 684.00  1.6843E-007
 684.50  3.7072E-007
 685.00  3.3532E-007
 685.50  5.5539E-007
 686.00  5.9660E-007
 686.50  6.9887E-007
 687.00  8.0872E-007
 687.50  1.0328E-006
 688.00  1.2117E-006
 688.50  1.3714E-006
 689.00  1.6993E-006
 689.50  2.0456E-006
 690.00  2.2898E-006
 690.50  2.4883E-006
 691.00  2.4923E-006
 691.50  2.2739E-006
 692.00  2.2505E-006
 692.50  2.0149E-006
 693.00  1.8160E-006
 693.50  1.7154E-006
 694.00  1.6987E-006
 694.50  1.4342E-006
 695.00  1.2338E-006
 695.50  1.0454E-006
 696.00  8.7690E-007
 696.50  6.0189E-007
 697.00  2.9915E-007
 697.50  2.3878E-007
 698.00  1.3779E-007
 698.50  1.8239E-008
 699.00  0.0000E+000
 699.50  0.0000E+000
 700.00  0.0000E+000
 700.50  3.3166E-008
 701.00  4.8582E-007
 701.50  9.6524E-007
 702.00  1.3118E-006
 702.50  1.4911E-006
 703.00  1.4899E-006
 703.50  1.0872E-006
 704.00  6.3546E-007
 704.50  3.5000E-007
 705.00  1.9642E-007
 705.50  2.5194E-007
 706.00  7.5297E-007
 706.50  1.0654E-006
 707.00  1.6555E-006
 707.50  2.2083E-006
 708.00  2.5241E-006
 708.50  2.7154E-006
 709.00  2.8810E-006
 709.50  2.8651E-006
 710.00  2.8935E-006
 710.50  2.7536E-006
 711.00  2.7025E-006
 711.50  2.5440E-006
 712.00  2.0837E-006
 712.50  1.7279E-006
 713.00  1.2423E-006
 713.50  5.5237E-007
 714.00  2.2031E-007
 714.50  1.6966E-008
 715.00  3.1096E-008
 715.50  5.0484E-008
 716.00  2.4949E-007
 716.50  3.3724E-007
 717.00  2.9862E-007
 717.50  5.2558E-008
 718.00  0.0000E+000
 718.50  5.9931E-008
 719.00  7.3307E-008
 719.50  3.1645E-008
 720.00  3.9796E-007
 720.50  6.4047E-007
 721.00  5.8470E-007
 721.50  7.6128E-007
 722.00  9.6807E-007
 722.50  6.5434E-007
 723.00  7.3543E-007
 723.50  7.7404E-007
 724.00  9.1805E-007
 724.50  1.3758E-006
 725.00  1.7857E-006
 725.50  1.7814E-006
 726.00  1.7672E-006
 726.50  1.6439E-006
 727.00  1.3671E-006
 727.50  1.4793E-006
 728.00  1.9532E-006
 728.50  2.3122E-006
 729.00  2.5501E-006
 729.50  3.0652E-006
 730.00  2.9056E-006
 730.50  2.5143E-006
 731.00  2.2976E-006
 731.50  1.9977E-006
 732.00  1.4639E-006
 732.50  1.7225E-006
 733.00  1.7782E-006
 733.50  1.9882E-006
 734.00  2.2401E-006
 734.50  2.3988E-006
 735.00  2.5206E-006
 735.50  2.9333E-006
 736.00  3.3750E-006
 736.50  3.5365E-006
 737.00  3.6428E-006
 737.50  3.4886E-006
 738.00  3.2187E-006
 738.50  3.0508E-006
 739.00  3.3164E-006
 739.50  3.4607E-006
 740.00  3.7208E-006
 740.50  3.6612E-006
 741.00  3.4543E-006
 741.50  2.9957E-006
 742.00  2.8654E-006
 742.50  2.6053E-006
 743.00  2.3860E-006
 743.50  2.1753E-006
 744.00  2.2736E-006
 744.50  2.1687E-006
 745.00  1.8998E-006
 745.50  2.1531E-006
 746.00  2.4482E-006
 746.50  2.2411E-006
 747.00  2.2444E-006
 747.50  2.3218E-006
 748.00  1.6265E-006
 748.50  1.3462E-006
 749.00  1.1223E-006
 749.50  1.1777E-006
 750.00  9.6663E-007
 750.50  4.7272E-007
 751.00  8.0715E-008
 751.50  0.0000E+000
 752.00  0.0000E+000
 752.50  0.0000E+000
 753.00  0.0000E+000
 753.50  0.0000E+000
 754.00  0.0000E+000
 754.50  0.0000E+000
 755.00  0.0000E+000
 755.50  0.0000E+000
 756.00  3.0277E-007
 756.50  7.1524E-007
 757.00  1.0118E-006
 757.50  9.3150E-007
 758.00  7.9141E-007
 758.50  9.9297E-007
 759.00  1.3540E-006
 759.50  1.6635E-006
 760.00  2.1155E-006
 760.50  2.3407E-006
 761.00  2.4703E-006
 761.50  2.7107E-006
 762.00  2.7470E-006
 762.50  2.8628E-006
 763.00  3.0163E-006
 763.50  3.4763E-006
 764.00  3.7289E-006
 764.50  3.1253E-006
 765.00  2.4138E-006
 765.50  1.5272E-006
 766.00  4.5679E-007
 766.50  1.0311E-008
 767.00  2.7804E-008
 767.50  1.7619E-007
 768.00  3.2803E-007
 768.50  3.5441E-007
 769.00  5.9660E-007
 769.50  1.1204E-006
 770.00  1.3101E-006
 770.50  1.2152E-006
 771.00  1.1965E-006
 771.50  1.2253E-006
 772.00  9.7377E-007
 772.50  1.2187E-006
 773.00  1.6420E-006
 773.50  1.5662E-006
 774.00  1.2922E-006
 774.50  1.0794E-006
 775.00  9.8034E-007
 775.50  1.0392E-006
 776.00  1.4408E-006
 776.50  2.0045E-006
 777.00  2.5934E-006
 777.50  2.9628E-006
 778.00  3.0226E-006
 778.50  2.7843E-006
 779.00  2.3906E-006
 779.50  2.2638E-006
 780.00  2.6879E-006
 780.50  3.4606E-006
 781.00  3.8321E-006
 781.50  3.5809E-006
 782.00  2.9916E-006
 782.50  1.4500E-006
 783.00  5.3357E-008
 783.50  0.0000E+000
 784.00  0.0000E+000
 784.50  0.0000E+000
 785.00  0.0000E+000
 785.50  0.0000E+000
 786.00  0.0000E+000
 786.50  0.0000E+000
 787.00  0.0000E+000
 787.50  0.0000E+000
 788.00  0.0000E+000
 788.50  0.0000E+000
 789.00  4.4596E-007
 789.50  8.9310E-007
 790.00  2.0338E-006
 790.50  3.5140E-006
 791.00  4.5568E-006
 791.50  4.7609E-006
 792.00  5.2448E-006
 792.50  4.6768E-006
 793.00  3.8089E-006
 793.50  3.2078E-006
 794.00  2.5382E-006
 794.50  1.5589E-006
 795.00  7.5365E-007
 795.50  3.1991E-007
 796.00  1.0121E-007
 796.50  1.2299E-007
 797.00  2.3963E-007
 797.50  9.3055E-008
 798.00  0.0000E+000
 798.50  0.0000E+000
 799.00  7.4920E-008
 799.50  2.3341E-008
 800.00  0.0000E+000
 800.50  0.0000E+000
 801.00  0.0000E+000
 801.50  0.0000E+000
 802.00  3.6706E-009
 802.50  2.1585E-007
 803.00  1.4554E-006
 803.50  2.2859E-006
 804.00  3.0049E-006
 804.50  2.9698E-006
 805.00  2.7202E-006
 805.50  2.2781E-006
 806.00  1.9616E-006
 806.50  1.8850E-006
 807.00  1.9915E-006
 807.50  1.8100E-006
 808.00  1.5349E-006
 808.50  1.0942E-006
 809.00  2.9743E-007
 809.50  1.6120E-008
 810.00  0.0000E+000
 810.50  0.0000E+000
 811.00  0.0000E+000
 811.50  0.0000E+000
 812.00  0.0000E+000
 812.50  8.0490E-008
 813.00  1.0682E-006
 813.50  2.7019E-006
 814.00  3.6862E-006
 814.50  4.0534E-006
 815.00  3.4844E-006
 815.50  2.7597E-006
 816.00  2.5051E-006
 816.50  2.6275E-006
 817.00  2.5242E-006
 817.50  2.5421E-006
 818.00  2.4478E-006
 818.50  2.1410E-006
 819.00  1.7857E-006
 819.50  1.4334E-006
 820.00  1.0555E-006
 820.50  8.5913E-007
 821.00  5.7540E-007
 821.50  8.7778E-008
 822.00  7.8836E-008
 822.50  5.0154E-008
 823.00  5.2750E-007
 823.50  1.0463E-006
 824.00  1.7696E-006
 824.50  2.2333E-006
 825.00  2.5583E-006
 825.50  2.6429E-006
 826.00  2.1053E-006
 826.50  1.5306E-006
 827.00  1.2706E-006
 827.50  7.2071E-007
 828.00  3.0342E-007
 828.50  2.5371E-007
 829.00  6.8241E-008
 829.50  0.0000E+000
 830.00  0.0000E+000
 830.50  0.0000E+000
 831.00  0.0000E+000
 831.50  0.0000E+000
 832.00  0.0000E+000
 832.50  3.2019E-008
 833.00  8.2295E-007
 833.50  1.0959E-006
 834.00  1.5509E-006
 834.50  2.0346E-006
 835.00  2.1206E-006
 835.50  2.2084E-006
 836.00  2.3997E-006
 836.50  2.2327E-006
 837.00  2.0569E-006
 837.50  1.8109E-006
 838.00  1.8311E-006
 838.50  1.8236E-006
 839.00  1.8265E-006
 839.50  1.9464E-006
 840.00  1.5987E-006
 840.50  8.9263E-007
 841.00  1.1149E-006
 841.50  9.7459E-007
 842.00  7.5612E-007
 842.50  1.0821E-006
 843.00  1.8057E-006
 843.50  1.9362E-006
 844.00  2.1379E-006
 844.50  2.2849E-006
 845.00  2.2481E-006
 845.50  1.8410E-006
 846.00  1.6280E-006
 846.50  1.4412E-006
 847.00  1.4712E-006
 847.50  1.4739E-006
 848.00  1.3974E-006
 848.50  1.5294E-006
 849.00  1.5794E-006
 849.50  1.3785E-006
 850.00  1.4021E-006
 850.50  1.4195E-006
 851.00  1.3187E-006
 851.50  7.5114E-007
 852.00  4.2698E-007
 852.50  5.1577E-008
 853.00  0.0000E+000
 853.50  0.0000E+000
 854.00  0.0000E+000
 854.50  1.5018E-008
 855.00  3.5155E-007
 855.50  5.0824E-007
 856.00  5.9690E-007
 856.50  4.2278E-007
 857.00  1.1273E-007
 857.50  0.0000E+000
 858.00  4.6219E-009
 858.50  9.8874E-008
 859.00  5.5223E-007
 859.50  1.4470E-006
 860.00  2.5251E-006
 860.50  2.9495E-006
 861.00  3.4725E-006
 861.50  3.7490E-006
 862.00  3.4381E-006
 862.50  3.2941E-006
 863.00  3.4986E-006
 863.50  2.2877E-006
 864.00  2.0425E-006
 864.50  2.6972E-006
 865.00  2.6891E-006
 865.50  2.9046E-006
 866.00  4.3535E-006
 866.50  5.4689E-006
 867.00  6.0586E-006
 867.50  7.3762E-006
 868.00  8.1011E-006
 868.50  8.0335E-006
 869.00  7.0986E-006
 869.50  5.9670E-006
 870.00  3.6882E-006
 870.50  1.9015E-006
 871.00  1.0519E-006
 871.50  6.3652E-007
 872.00  8.8223E-007
 872.50  1.7506E-006
 873.00  2.9131E-006
 873.50  3.2711E-006
 874.00  2.9979E-006
 874.50  2.2541E-006
 875.00  1.9003E-006
 875.50  8.5509E-007
 876.00  6.2277E-007
 876.50  5.4096E-008
 877.00  0.0000E+000
 877.50  0.0000E+000
 878.00  0.0000E+000
 878.50  0.0000E+000
 879.00  0.0000E+000
 879.50  0.0000E+000
 880.00  0.0000E+000
 880.50  4.0170E-008
 881.00  5.1518E-007
 881.50  1.4259E-006
 882.00  1.7223E-006
 882.50  2.6681E-006
 883.00  3.2358E-006
 883.50  3.0578E-006
 884.00  3.1921E-006
 884.50  3.3451E-006
 885.00  3.0029E-006
 885.50  3.0767E-006
 886.00  3.4029E-006
 886.50  4.2128E-006
 887.00  4.3563E-006
 887.50  3.9276E-006
 888.00  2.9367E-006
 888.50  1.9285E-006
 889.00  6.8304E-007
 889.50  4.7133E-007
 890.00  1.7536E-007
 890.50  1.2120E-006
 891.00  2.3523E-006
 891.50  2.2839E-006
 892.00  1.6127E-006
 892.50  2.4451E-006
 893.00  3.1593E-006
 893.50  3.4956E-006
 894.00  3.5429E-006
 894.50  3.8712E-006
 895.00  3.8110E-006
 895.50  3.2544E-006
 896.00  2.7750E-006
 896.50  3.0319E-006
 897.00  2.8306E-006
 897.50  2.0793E-006
 898.00  2.1594E-006
 898.50  2.0670E-006
 899.00  1.1929E-006
 899.50  2.5565E-007
 900.00  0.0000E+000
 900.50  0.0000E+000
 901.00  0.0000E+000
 901.50  7.7424E-007
 902.00  2.3049E-006
 902.50  3.7404E-006
 903.00  5.0586E-006
 903.50  6.3809E-006
 904.00  9.6725E-006
 904.50  1.2584E-005
 905.00  1.2448E-005
 905.50  1.2088E-005
 906.00  1.1161E-005
 906.50  7.7096E-006
 907.00  4.5843E-006
 907.50  3.3812E-006
 908.00  2.1650E-006
 908.50  1.2401E-006
 909.00  1.3988E-006
 909.50  2.0484E-006
 910.00  2.1262E-006
 910.50  2.6303E-006
 911.00  2.6901E-006
 911.50  1.5838E-006
 912.00  7.4882E-007
 912.50  1.9736E-007
 913.00  0.0000E+000
 913.50  0.0000E+000
 914.00  0.0000E+000
 914.50  0.0000E+000
 915.00  0.0000E+000
 915.50  0.0000E+000
 916.00  5.7173E-007
 916.50  3.0129E-006
 917.00  5.7538E-006
 917.50  7.8034E-006
 918.00  7.9174E-006
 918.50  6.6248E-006
 919.00  5.0426E-006
 919.50  3.4622E-006
 920.00  2.2674E-006
 920.50  1.7370E-006
 921.00  6.4558E-007
 921.50  0.0000E+000
 922.00  0.0000E+000
 922.50  0.0000E+000
 923.00  0.0000E+000
 923.50  0.0000E+000
 924.00  0.0000E+000
 924.50  0.0000E+000
 925.00  0.0000E+000
 925.50  0.0000E+000
 926.00  0.0000E+000
 926.50  0.0000E+000
 927.00  3.2192E-008
 927.50  5.9206E-007
 928.00  6.7280E-007
 928.50  9.6235E-007
 929.00  1.4457E-006
 929.50  2.1352E-007
 930.00  0.0000E+000
 930.50  0.0000E+000
 931.00  0.0000E+000
 931.50  5.6890E-008
 932.00  6.8277E-007
 932.50  2.2197E-006
 933.00  4.0159E-006
 933.50  5.6263E-006
 934.00  9.6663E-006
 934.50  1.3777E-005
 935.00  1.5233E-005
 935.50  1.7417E-005
 936.00  1.8267E-005
 936.50  1.7188E-005
 937.00  1.4452E-005
 937.50  1.1818E-005
 938.00  8.4519E-006
 938.50  4.5938E-006
 939.00  9.3451E-007
 939.50  0.0000E+000
 940.00  0.0000E+000
 940.50  0.0000E+000
 941.00  0.0000E+000
 941.50  0.0000E+000
 942.00  0.0000E+000
 942.50  0.0000E+000
 943.00  0.0000E+000
 943.50  0.0000E+000
 944.00  0.0000E+000
 944.50  0.0000E+000
 945.00  3.1735E-007
 945.50  1.4908E-006
 946.00  3.1550E-006
 946.50  3.0791E-006
 947.00  2.7460E-006
 947.50  1.1970E-006
 948.00  1.2959E-006
 948.50  0.0000E+000
 949.00  0.0000E+000
 949.50  0.0000E+000
 950.00  0.0000E+000
 950.50  0.0000E+000
 951.00  0.0000E+000
 951.50  0.0000E+000
 952.00  0.0000E+000
 952.50  0.0000E+000
 953.00  0.0000E+000
 953.50  5.6045E-009
 954.00  2.2308E-006
 954.50  8.8780E-006
 955.00  1.7338E-005
 955.50  2.4027E-005
 956.00  2.8328E-005
 956.50  2.9873E-005
 957.00  2.7019E-005
 957.50  2.2088E-005
 958.00  1.5910E-005
 958.50  1.0804E-005
 959.00  5.6440E-006
 959.50  1.5100E-006
 960.00  1.3919E-007
 960.50  0.0000E+000
 961.00  0.0000E+000
 961.50  0.0000E+000
 962.00  0.0000E+000
 962.50  0.0000E+000
 963.00  0.0000E+000
 963.50  5.8942E-007
 964.00  0.0000E+000
 964.50  0.0000E+000
 965.00  0.0000E+000
 965.50  0.0000E+000
 966.00  0.0000E+000
 966.50  0.0000E+000
 967.00  2.6837E-007
 967.50  2.1531E-006
 968.00  5.7000E-006
 968.50  1.0247E-005
 969.00  1.5946E-005
 969.50  1.9725E-005
 970.00  2.3256E-005
 970.50  2.4820E-005
 971.00  2.3708E-005
 971.50  2.2651E-005
 972.00  2.1804E-005
 972.50  1.8746E-005
 973.00  1.7959E-005
 973.50  1.8036E-005
 974.00  1.5848E-005
 974.50  1.6233E-005
 975.00  1.6987E-005
 975.50  1.9084E-005
 976.00  2.1733E-005
 976.50  2.3132E-005
 977.00  2.2989E-005
 977.50  2.0182E-005
 978.00  1.2474E-005
 978.50  8.7634E-006
 979.00  6.4467E-006
 979.50  7.3215E-007
 980.00  6.9840E-006
 980.50  1.5745E-005
 981.00  2.3725E-005
 981.50  3.5009E-005
 982.00  4.8113E-005
 982.50  4.5898E-005
 983.00  4.1830E-005
 983.50  3.8509E-005
 984.00  2.9971E-005
 984.50  1.8878E-005
 985.00  1.5523E-005
 985.50  1.5573E-005
 986.00  1.0686E-005
 986.50  9.0228E-006
 987.00  1.0265E-005
 987.50  1.1458E-005
 988.00  1.0637E-005
 988.50  1.2032E-005
 989.00  1.2750E-005
 989.50  1.5455E-005
 990.00  1.7327E-005
 990.50  1.3180E-005
 991.00  8.7069E-006
 991.50  3.0150E-006
 992.00  1.1284E-007
 992.50  0.0000E+000
 993.00  0.0000E+000
 993.50  0.0000E+000
 994.00  0.0000E+000
 994.50  8.4421E-006
 995.00  5.6534E-006
 995.50  2.7646E-006
 996.00  7.5078E-006
 996.50  8.4155E-006
 997.00  2.8348E-006
 997.50  8.7667E-006
 998.00  1.0400E-005
 998.50  3.7071E-006
 999.00  3.1627E-007
 999.50  0.0000E+000
1000.00  0.0000E+000
1000.50  0.0000E+000
1001.00  0.0000E+000
1001.50  0.0000E+000
1002.00  0.0000E+000
1002.50  0.0000E+000
1003.00  0.0000E+000
1003.50  0.0000E+000
1004.00  0.0000E+000
1004.50  0.0000E+000
1005.00  0.0000E+000
1005.50  0.0000E+000
1006.00  0.0000E+000
1006.50  0.0000E+000
1007.00  0.0000E+000
1007.50  0.0000E+000
1008.00  0.0000E+000
1008.50  0.0000E+000
1009.00  0.0000E+000
1009.50  0.0000E+000
1010.00  0.0000E+000
1010.50  0.0000E+000
1011.00  0.0000E+000
1011.50  0.0000E+000
1012.00  0.0000E+000
1012.50  0.0000E+000
1013.00  0.0000E+000
1013.50  0.0000E+000
1014.00  0.0000E+000
1014.50  0.0000E+000
1015.00  0.0000E+000
1015.50  0.0000E+000
1016.00  0.0000E+000
1016.50  0.0000E+000
1017.00  0.0000E+000
1017.50  0.0000E+000
1018.00  0.0000E+000
1018.50  0.0000E+000
1019.00  0.0000E+000
1019.50  0.0000E+000
1020.00  0.0000E+000
1020.50  0.0000E+000
1021.00  0.0000E+000
1021.50  0.0000E+000
1022.00  0.0000E+000
1022.50  0.0000E+000
1023.00  0.0000E+000
1023.50  0.0000E+000
1024.00  0.0000E+000
1024.50  0.0000E+000
1025.00  0.0000E+000
1025.50  0.0000E+000
1026.00  0.0000E+000
1026.50  0.0000E+000
1027.00  0.0000E+000
1027.50  0.0000E+000
1028.00  0.0000E+000
1028.50  0.0000E+000
1029.00  0.0000E+000
1029.50  0.0000E+000
1030.00  0.0000E+000
1030.50  0.0000E+000
1031.00  0.0000E+000
1031.50  0.0000E+000
1032.00  0.0000E+000
1032.50  0.0000E+000
1033.00  0.0000E+000
1033.50  0.0000E+000
1034.00  0.0000E+000
1034.50  0.0000E+000
1035.00  0.0000E+000
1035.50  0.0000E+000
1036.00  0.0000E+000
1036.50  0.0000E+000
1037.00  0.0000E+000
1037.50  0.0000E+000
1038.00  0.0000E+000
1038.50  0.0000E+000
1039.00  0.0000E+000
1039.50  0.0000E+000
1040.00  0.0000E+000
1040.50  0.0000E+000
1041.00  0.0000E+000
1041.50  0.0000E+000
1042.00  0.0000E+000
1042.50  0.0000E+000
1043.00  0.0000E+000
1043.50  0.0000E+000
1044.00  0.0000E+000
1044.50  0.0000E+000
1045.00  0.0000E+000
1045.50  0.0000E+000
1046.00  0.0000E+000
1046.50  0.0000E+000
1047.00  0.0000E+000
1047.50  0.0000E+000
1048.00  0.0000E+000
1048.50  0.0000E+000
1049.00  0.0000E+000
1049.50  0.0000E+000
1050.00  0.0000E+000
1050.50  0.0000E+000
1051.00  0.0000E+000
1051.50  0.0000E+000
1052.00  0.0000E+000
1052.50  0.0000E+000
1053.00  0.0000E+000
1053.50  0.0000E+000
1054.00  0.0000E+000
1054.50  0.0000E+000
1055.00  0.0000E+000
1055.50  0.0000E+000
1056.00  0.0000E+000
1056.50  0.0000E+000
1057.00  0.0000E+000
1057.50  0.0000E+000
1058.00  0.0000E+000
1058.50  0.0000E+000
1059.00  0.0000E+000
1059.50  0.0000E+000
1060.00  0.0000E+000
1060.50  0.0000E+000
1061.00  0.0000E+000
1061.50  0.0000E+000
1062.00  0.0000E+000
1062.50  0.0000E+000
1063.00  0.0000E+000
1063.50  0.0000E+000
1064.00  0.0000E+000
1064.50  0.0000E+000
1065.00  0.0000E+000
1065.50  0.0000E+000
1066.00  0.0000E+000
1066.50  0.0000E+000
1067.00  0.0000E+000
1067.50  0.0000E+000
1068.00  0.0000E+000
1068.50  0.0000E+000
1069.00  0.0000E+000
1069.50  0.0000E+000
1070.00  0.0000E+000
1070.50  0.0000E+000
1071.00  0.0000E+000
1071.50  0.0000E+000
1072.00  0.0000E+000
1072.50  0.0000E+000
1073.00  0.0000E+000
1073.50  0.0000E+000
1074.00  0.0000E+000
1074.50  0.0000E+000
1075.00  0.0000E+000
1075.50  0.0000E+000
1076.00  0.0000E+000
1076.50  0.0000E+000
1077.00  0.0000E+000
1077.50  0.0000E+000
1078.00  0.0000E+000
1078.50  0.0000E+000
1079.00  0.0000E+000
1079.50  0.0000E+000
1080.00  0.0000E+000
1080.50  0.0000E+000
1081.00  0.0000E+000
1081.50  0.0000E+000
1082.00  0.0000E+000
1082.50  0.0000E+000
1083.00  0.0000E+000
1083.50  0.0000E+000
1084.00  0.0000E+000
1084.50  0.0000E+000
1085.00  0.0000E+000
1085.50  0.0000E+000
1086.00  0.0000E+000
1086.50  0.0000E+000
1087.00  0.0000E+000
1087.50  0.0000E+000
1088.00  0.0000E+000
1088.50  0.0000E+000
1089.00  0.0000E+000
1089.50  0.0000E+000
1090.00  0.0000E+000
1090.50  0.0000E+000
1091.00  0.0000E+000
1091.50  0.0000E+000
1092.00  0.0000E+000
1092.50  0.0000E+000
1093.00  0.0000E+000
1093.50  0.0000E+000
1094.00  0.0000E+000
1094.50  0.0000E+000
1095.00  0.0000E+000
1095.50  0.0000E+000
1096.00  0.0000E+000
1096.50  0.0000E+000
1097.00  0.0000E+000
1097.50  0.0000E+000
1098.00  0.0000E+000
1098.50  0.0000E+000
1099.00  0.0000E+000
1099.50  0.0000E+000
1100.00  0.0000E+000
1100.50  0.0000E+000
1101.00  0.0000E+000
1101.50  0.0000E+000
1102.00  0.0000E+000
1102.50  0.0000E+000
1103.00  0.0000E+000
1103.50  0.0000E+000
1104.00  0.0000E+000
1104.50  0.0000E+000
1105.00  0.0000E+000
1105.50  0.0000E+000
1106.00  0.0000E+000
1106.50  0.0000E+000
1107.00  0.0000E+000
1107.50  0.0000E+000
1108.00  0.0000E+000
1108.50  0.0000E+000
1109.00  0.0000E+000
1109.50  0.0000E+000
1110.00  0.0000E+000
1110.50  0.0000E+000
1111.00  0.0000E+000
1111.50  0.0000E+000
1112.00  0.0000E+000
1112.50  0.0000E+000
1113.00  0.0000E+000
1113.50  0.0000E+000
1114.00  0.0000E+000
1114.50  0.0000E+000
1115.00  0.0000E+000
1115.50  0.0000E+000
1116.00  0.0000E+000
1116.50  0.0000E+000
1117.00  0.0000E+000
1117.50  0.0000E+000
1118.00  0.0000E+000
1118.50  0.0000E+000
1119.00  0.0000E+000
1119.50  0.0000E+000
1120.00  0.0000E+000
1120.50  0.0000E+000
1121.00  0.0000E+000
1121.50  0.0000E+000
1122.00  0.0000E+000
1122.50  0.0000E+000
1123.00  0.0000E+000
1123.50  0.0000E+000
1124.00  0.0000E+000
1124.50  0.0000E+000
1125.00  0.0000E+000
1125.50  0.0000E+000
1126.00  0.0000E+000
1126.50  0.0000E+000
1127.00  0.0000E+000
1127.50  0.0000E+000
: 6
