# Supplementary material for: A photoconversion model for full spectral programming and multiplexing of optogenetic systems
Source: Mol Syst Biol. 2017 Apr 24;13(4):926. doi: 10.15252/msb.20167456 (PMC5408778; doi:10.15252/msb.20167456)
Supplement: Supplementary file 11 — Dataset EV3 [file MSB-13-926-s011.zip › dataset_ev3_led_data/led_calibration_data/EO_01/Tori_c1/raw/14.IRR]

" File: 160129_calibrations\post-calibration\Tor
" RAD->  Wave:647.21nm  Pix:1050  Val:  0.000  Time:400ms  Avg:2  Sm:1  Sg:1  Tc:off  SNAP  Xt:1  Ch:1  Xtrig wnmcal >RAD-IS6.CAL
 180.00  0.0000E+000
 180.50  0.0000E+000
 181.00  0.0000E+000
 181.50  0.0000E+000
 182.00  0.0000E+000
 182.50  0.0000E+000
 183.00  0.0000E+000
 183.50  0.0000E+000
 184.00  0.0000E+000
 184.50  0.0000E+000
 185.00  0.0000E+000
 185.50  0.0000E+000
 186.00  0.0000E+000
 186.50  0.0000E+000
 187.00  0.0000E+000
 187.50  0.0000E+000
 188.00  0.0000E+000
 188.50  0.0000E+000
 189.00  0.0000E+000
 189.50  0.0000E+000
 190.00  0.0000E+000
 190.50  0.0000E+000
 191.00  0.0000E+000
 191.50  0.0000E+000
 192.00  0.0000E+000
 192.50  0.0000E+000
 193.00  0.0000E+000
 193.50  0.0000E+000
 194.00  0.0000E+000
 194.50  0.0000E+000
 195.00  0.0000E+000
 195.50  0.0000E+000
 196.00  0.0000E+000
 196.50  0.0000E+000
 197.00  0.0000E+000
 197.50  0.0000E+000
 198.00  0.0000E+000
 198.50  0.0000E+000
 199.00  0.0000E+000
 199.50  0.0000E+000
 200.00  0.0000E+000
 200.50  0.0000E+000
 201.00  0.0000E+000
 201.50  0.0000E+000
 202.00  0.0000E+000
 202.50  0.0000E+000
 203.00  0.0000E+000
 203.50  0.0000E+000
 204.00  0.0000E+000
 204.50  0.0000E+000
 205.00  0.0000E+000
 205.50  0.0000E+000
 206.00  0.0000E+000
 206.50  0.0000E+000
 207.00  0.0000E+000
 207.50  0.0000E+000
 208.00  0.0000E+000
 208.50  0.0000E+000
 209.00  0.0000E+000
 209.50  0.0000E+000
 210.00  0.0000E+000
 210.50  0.0000E+000
 211.00  0.0000E+000
 211.50  0.0000E+000
 212.00  0.0000E+000
 212.50  0.0000E+000
 213.00  0.0000E+000
 213.50  0.0000E+000
 214.00  0.0000E+000
 214.50  0.0000E+000
 215.00  0.0000E+000
 215.50  0.0000E+000
 216.00  0.0000E+000
 216.50  0.0000E+000
 217.00  0.0000E+000
 217.50  0.0000E+000
 218.00  0.0000E+000
 218.50  0.0000E+000
 219.00  0.0000E+000
 219.50  0.0000E+000
 220.00  0.0000E+000
 220.50  0.0000E+000
 221.00  0.0000E+000
 221.50  0.0000E+000
 222.00  0.0000E+000
 222.50  0.0000E+000
 223.00  0.0000E+000
 223.50  0.0000E+000
 224.00  0.0000E+000
 224.50  0.0000E+000
 225.00  0.0000E+000
 225.50  0.0000E+000
 226.00  0.0000E+000
 226.50  0.0000E+000
 227.00  0.0000E+000
 227.50  0.0000E+000
 228.00  0.0000E+000
 228.50  0.0000E+000
 229.00  0.0000E+000
 229.50  0.0000E+000
 230.00  0.0000E+000
 230.50  0.0000E+000
 231.00  0.0000E+000
 231.50  0.0000E+000
 232.00  0.0000E+000
 232.50  0.0000E+000
 233.00  0.0000E+000
 233.50  0.0000E+000
 234.00  0.0000E+000
 234.50  0.0000E+000
 235.00  0.0000E+000
 235.50  0.0000E+000
 236.00  0.0000E+000
 236.50  0.0000E+000
 237.00  0.0000E+000
 237.50  0.0000E+000
 238.00  0.0000E+000
 238.50  0.0000E+000
 239.00  0.0000E+000
 239.50  0.0000E+000
 240.00  0.0000E+000
 240.50  0.0000E+000
 241.00  0.0000E+000
 241.50  0.0000E+000
 242.00  0.0000E+000
 242.50  0.0000E+000
 243.00  0.0000E+000
 243.50  0.0000E+000
 244.00  0.0000E+000
 244.50  0.0000E+000
 245.00  0.0000E+000
 245.50  0.0000E+000
 246.00  0.0000E+000
 246.50  0.0000E+000
 247.00  0.0000E+000
 247.50  0.0000E+000
 248.00  0.0000E+000
 248.50  0.0000E+000
 249.00  0.0000E+000
 249.50  0.0000E+000
 250.00  0.0000E+000
 250.50  0.0000E+000
 251.00  0.0000E+000
 251.50  0.0000E+000
 252.00  0.0000E+000
 252.50  0.0000E+000
 253.00  0.0000E+000
 253.50  0.0000E+000
 254.00  0.0000E+000
 254.50  0.0000E+000
 255.00  0.0000E+000
 255.50  0.0000E+000
 256.00  0.0000E+000
 256.50  0.0000E+000
 257.00  0.0000E+000
 257.50  0.0000E+000
 258.00  0.0000E+000
 258.50  0.0000E+000
 259.00  0.0000E+000
 259.50  0.0000E+000
 260.00  0.0000E+000
 260.50  0.0000E+000
 261.00  0.0000E+000
 261.50  0.0000E+000
 262.00  0.0000E+000
 262.50  0.0000E+000
 263.00  0.0000E+000
 263.50  0.0000E+000
 264.00  0.0000E+000
 264.50  0.0000E+000
 265.00  0.0000E+000
 265.50  0.0000E+000
 266.00  0.0000E+000
 266.50  0.0000E+000
 267.00  0.0000E+000
 267.50  0.0000E+000
 268.00  0.0000E+000
 268.50  0.0000E+000
 269.00  0.0000E+000
 269.50  0.0000E+000
 270.00  0.0000E+000
 270.50  0.0000E+000
 271.00  0.0000E+000
 271.50  0.0000E+000
 272.00  0.0000E+000
 272.50  0.0000E+000
 273.00  0.0000E+000
 273.50  0.0000E+000
 274.00  0.0000E+000
 274.50  0.0000E+000
 275.00  0.0000E+000
 275.50  0.0000E+000
 276.00  0.0000E+000
 276.50  0.0000E+000
 277.00  0.0000E+000
 277.50  0.0000E+000
 278.00  0.0000E+000
 278.50  0.0000E+000
 279.00  0.0000E+000
 279.50  0.0000E+000
 280.00  0.0000E+000
 280.50  0.0000E+000
 281.00  0.0000E+000
 281.50  0.0000E+000
 282.00  0.0000E+000
 282.50  0.0000E+000
 283.00  0.0000E+000
 283.50  0.0000E+000
 284.00  0.0000E+000
 284.50  0.0000E+000
 285.00  0.0000E+000
 285.50  0.0000E+000
 286.00  0.0000E+000
 286.50  0.0000E+000
 287.00  0.0000E+000
 287.50  0.0000E+000
 288.00  0.0000E+000
 288.50  0.0000E+000
 289.00  0.0000E+000
 289.50  0.0000E+000
 290.00  0.0000E+000
 290.50  0.0000E+000
 291.00  0.0000E+000
 291.50  0.0000E+000
 292.00  0.0000E+000
 292.50  0.0000E+000
 293.00  0.0000E+000
 293.50  0.0000E+000
 294.00  0.0000E+000
 294.50  0.0000E+000
 295.00  0.0000E+000
 295.50  0.0000E+000
 296.00  0.0000E+000
 296.50  0.0000E+000
 297.00  0.0000E+000
 297.50  0.0000E+000
 298.00  0.0000E+000
 298.50  0.0000E+000
 299.00  0.0000E+000
 299.50  0.0000E+000
 300.00  0.0000E+000
 300.50  0.0000E+000
 301.00  0.0000E+000
 301.50  0.0000E+000
 302.00  0.0000E+000
 302.50  0.0000E+000
 303.00  0.0000E+000
 303.50  0.0000E+000
 304.00  0.0000E+000
 304.50  0.0000E+000
 305.00  0.0000E+000
 305.50  0.0000E+000
 306.00  0.0000E+000
 306.50  0.0000E+000
 307.00  0.0000E+000
 307.50  0.0000E+000
 308.00  0.0000E+000
 308.50  0.0000E+000
 309.00  0.0000E+000
 309.50  0.0000E+000
 310.00  0.0000E+000
 310.50  0.0000E+000
 311.00  0.0000E+000
 311.50  0.0000E+000
 312.00  0.0000E+000
 312.50  0.0000E+000
 313.00  0.0000E+000
 313.50  0.0000E+000
 314.00  0.0000E+000
 314.50  0.0000E+000
 315.00  0.0000E+000
 315.50  0.0000E+000
 316.00  0.0000E+000
 316.50  0.0000E+000
 317.00  0.0000E+000
 317.50  0.0000E+000
 318.00  0.0000E+000
 318.50  0.0000E+000
 319.00  0.0000E+000
 319.50  0.0000E+000
 320.00  0.0000E+000
 320.50  0.0000E+000
 321.00  0.0000E+000
 321.50  0.0000E+000
 322.00  0.0000E+000
 322.50  0.0000E+000
 323.00  0.0000E+000
 323.50  0.0000E+000
 324.00  0.0000E+000
 324.50  0.0000E+000
 325.00  0.0000E+000
 325.50  0.0000E+000
 326.00  0.0000E+000
 326.50  0.0000E+000
 327.00  0.0000E+000
 327.50  0.0000E+000
 328.00  0.0000E+000
 328.50  0.0000E+000
 329.00  0.0000E+000
 329.50  0.0000E+000
 330.00  0.0000E+000
 330.50  0.0000E+000
 331.00  0.0000E+000
 331.50  0.0000E+000
 332.00  0.0000E+000
 332.50  0.0000E+000
 333.00  0.0000E+000
 333.50  0.0000E+000
 334.00  0.0000E+000
 334.50  0.0000E+000
 335.00  0.0000E+000
 335.50  0.0000E+000
 336.00  0.0000E+000
 336.50  0.0000E+000
 337.00  0.0000E+000
 337.50  0.0000E+000
 338.00  0.0000E+000
 338.50  0.0000E+000
 339.00  0.0000E+000
 339.50  0.0000E+000
 340.00  0.0000E+000
 340.50  0.0000E+000
 341.00  0.0000E+000
 341.50  0.0000E+000
 342.00  0.0000E+000
 342.50  0.0000E+000
 343.00  0.0000E+000
 343.50  0.0000E+000
 344.00  0.0000E+000
 344.50  0.0000E+000
 345.00  0.0000E+000
 345.50  0.0000E+000
 346.00  0.0000E+000
 346.50  0.0000E+000
 347.00  0.0000E+000
 347.50  0.0000E+000
 348.00  0.0000E+000
 348.50  0.0000E+000
 349.00  0.0000E+000
 349.50  0.0000E+000
 350.00  0.0000E+000
 350.50  0.0000E+000
 351.00  0.0000E+000
 351.50  0.0000E+000
 352.00  0.0000E+000
 352.50  0.0000E+000
 353.00  0.0000E+000
 353.50  0.0000E+000
 354.00  0.0000E+000
 354.50  0.0000E+000
 355.00  0.0000E+000
 355.50  0.0000E+000
 356.00  0.0000E+000
 356.50  0.0000E+000
 357.00  0.0000E+000
 357.50  0.0000E+000
 358.00  0.0000E+000
 358.50  0.0000E+000
 359.00  0.0000E+000
 359.50  0.0000E+000
 360.00  0.0000E+000
 360.50  0.0000E+000
 361.00  1.7086E-008
 361.50  7.4360E-008
 362.00  1.6676E-007
 362.50  2.1243E-007
 363.00  1.8097E-007
 363.50  1.3741E-007
 364.00  8.4957E-008
 364.50  1.6670E-008
 365.00  3.4002E-010
 365.50  0.0000E+000
 366.00  0.0000E+000
 366.50  0.0000E+000
 367.00  0.0000E+000
 367.50  0.0000E+000
 368.00  0.0000E+000
 368.50  0.0000E+000
 369.00  0.0000E+000
 369.50  0.0000E+000
 370.00  0.0000E+000
 370.50  0.0000E+000
 371.00  0.0000E+000
 371.50  0.0000E+000
 372.00  0.0000E+000
 372.50  0.0000E+000
 373.00  0.0000E+000
 373.50  0.0000E+000
 374.00  0.0000E+000
 374.50  0.0000E+000
 375.00  0.0000E+000
 375.50  0.0000E+000
 376.00  0.0000E+000
 376.50  0.0000E+000
 377.00  3.8034E-008
 377.50  7.9743E-008
 378.00  1.3071E-007
 378.50  9.8381E-008
 379.00  7.6176E-008
 379.50  2.8152E-008
 380.00  0.0000E+000
 380.50  0.0000E+000
 381.00  0.0000E+000
 381.50  0.0000E+000
 382.00  0.0000E+000
 382.50  0.0000E+000
 383.00  0.0000E+000
 383.50  1.4248E-008
 384.00  9.8561E-008
 384.50  1.7112E-007
 385.00  2.1437E-007
 385.50  2.8546E-007
 386.00  3.2512E-007
 386.50  3.5055E-007
 387.00  3.6147E-007
 387.50  3.8296E-007
 388.00  2.6036E-007
 388.50  1.8393E-007
 389.00  7.1238E-008
 389.50  9.9422E-009
 390.00  0.0000E+000
 390.50  0.0000E+000
 391.00  0.0000E+000
 391.50  8.2094E-010
 392.00  2.8713E-008
 392.50  9.7298E-008
 393.00  8.5705E-008
 393.50  2.2592E-008
 394.00  0.0000E+000
 394.50  0.0000E+000
 395.00  0.0000E+000
 395.50  0.0000E+000
 396.00  0.0000E+000
 396.50  0.0000E+000
 397.00  0.0000E+000
 397.50  0.0000E+000
 398.00  0.0000E+000
 398.50  6.2035E-009
 399.00  2.9055E-008
 399.50  7.1053E-008
 400.00  7.9358E-008
 400.50  7.1212E-008
 401.00  6.0604E-008
 401.50  6.8154E-008
 402.00  5.7998E-008
 402.50  6.5087E-008
 403.00  1.1293E-007
 403.50  1.0678E-007
 404.00  1.2564E-007
 404.50  1.4332E-007
 405.00  2.3107E-007
 405.50  2.3142E-007
 406.00  2.8389E-007
 406.50  3.4667E-007
 407.00  4.4224E-007
 407.50  5.1036E-007
 408.00  5.5863E-007
 408.50  5.9311E-007
 409.00  6.0645E-007
 409.50  4.9351E-007
 410.00  4.5666E-007
 410.50  3.8208E-007
 411.00  2.8014E-007
 411.50  1.8944E-007
 412.00  1.1806E-007
 412.50  1.1487E-007
 413.00  2.0961E-007
 413.50  2.0565E-007
 414.00  2.5174E-007
 414.50  2.5874E-007
 415.00  2.1159E-007
 415.50  1.8595E-007
 416.00  1.7373E-007
 416.50  1.4004E-007
 417.00  9.8737E-008
 417.50  3.7391E-008
 418.00  0.0000E+000
 418.50  0.0000E+000
 419.00  0.0000E+000
 419.50  0.0000E+000
 420.00  0.0000E+000
 420.50  0.0000E+000
 421.00  0.0000E+000
 421.50  0.0000E+000
 422.00  0.0000E+000
 422.50  0.0000E+000
 423.00  0.0000E+000
 423.50  0.0000E+000
 424.00  0.0000E+000
 424.50  0.0000E+000
 425.00  0.0000E+000
 425.50  0.0000E+000
 426.00  0.0000E+000
 426.50  0.0000E+000
 427.00  3.8169E-009
 427.50  5.2809E-008
 428.00  7.7959E-008
 428.50  1.3075E-007
 429.00  1.4890E-007
 429.50  1.2223E-007
 430.00  1.7554E-007
 430.50  2.0342E-007
 431.00  2.8909E-007
 431.50  3.7710E-007
 432.00  4.0119E-007
 432.50  4.7070E-007
 433.00  5.0382E-007
 433.50  4.4421E-007
 434.00  4.2919E-007
 434.50  3.8604E-007
 435.00  2.8441E-007
 435.50  2.2349E-007
 436.00  9.7355E-008
 436.50  1.8567E-008
 437.00  0.0000E+000
 437.50  0.0000E+000
 438.00  0.0000E+000
 438.50  0.0000E+000
 439.00  0.0000E+000
 439.50  0.0000E+000
 440.00  9.4869E-009
 440.50  2.4246E-008
 441.00  1.2314E-008
 441.50  9.2262E-009
 442.00  0.0000E+000
 442.50  0.0000E+000
 443.00  0.0000E+000
 443.50  0.0000E+000
 444.00  0.0000E+000
 444.50  0.0000E+000
 445.00  0.0000E+000
 445.50  0.0000E+000
 446.00  0.0000E+000
 446.50  0.0000E+000
 447.00  0.0000E+000
 447.50  0.0000E+000
 448.00  0.0000E+000
 448.50  0.0000E+000
 449.00  0.0000E+000
 449.50  0.0000E+000
 450.00  0.0000E+000
 450.50  0.0000E+000
 451.00  0.0000E+000
 451.50  0.0000E+000
 452.00  0.0000E+000
 452.50  0.0000E+000
 453.00  0.0000E+000
 453.50  0.0000E+000
 454.00  5.4407E-008
 454.50  8.5299E-008
 455.00  9.9389E-008
 455.50  6.0829E-008
 456.00  1.3924E-008
 456.50  0.0000E+000
 457.00  0.0000E+000
 457.50  0.0000E+000
 458.00  0.0000E+000
 458.50  0.0000E+000
 459.00  0.0000E+000
 459.50  0.0000E+000
 460.00  0.0000E+000
 460.50  0.0000E+000
 461.00  0.0000E+000
 461.50  0.0000E+000
 462.00  0.0000E+000
 462.50  0.0000E+000
 463.00  0.0000E+000
 463.50  0.0000E+000
 464.00  0.0000E+000
 464.50  0.0000E+000
 465.00  0.0000E+000
 465.50  2.5171E-009
 466.00  1.8824E-008
 466.50  1.7105E-008
 467.00  5.2823E-009
 467.50  9.9915E-009
 468.00  4.0801E-008
 468.50  7.5104E-008
 469.00  8.1409E-008
 469.50  1.1219E-007
 470.00  1.7283E-007
 470.50  2.0980E-007
 471.00  2.6171E-007
 471.50  2.6654E-007
 472.00  2.3775E-007
 472.50  2.0180E-007
 473.00  1.3001E-007
 473.50  1.1172E-007
 474.00  9.6757E-008
 474.50  6.6055E-008
 475.00  2.6013E-008
 475.50  1.6248E-008
 476.00  2.0778E-008
 476.50  1.8909E-008
 477.00  4.0607E-008
 477.50  9.5848E-008
 478.00  1.2952E-007
 478.50  1.7160E-007
 479.00  1.9091E-007
 479.50  1.9536E-007
 480.00  1.5670E-007
 480.50  1.4840E-007
 481.00  1.3319E-007
 481.50  1.0733E-007
 482.00  5.3080E-008
 482.50  8.0573E-009
 483.00  0.0000E+000
 483.50  0.0000E+000
 484.00  0.0000E+000
 484.50  0.0000E+000
 485.00  0.0000E+000
 485.50  0.0000E+000
 486.00  0.0000E+000
 486.50  0.0000E+000
 487.00  0.0000E+000
 487.50  0.0000E+000
 488.00  0.0000E+000
 488.50  0.0000E+000
 489.00  6.1115E-008
 489.50  9.9996E-008
 490.00  7.4062E-008
 490.50  5.5771E-008
 491.00  5.0134E-008
 491.50  5.0911E-008
 492.00  6.9370E-008
 492.50  1.1455E-007
 493.00  1.6525E-007
 493.50  1.7798E-007
 494.00  2.1069E-007
 494.50  2.0665E-007
 495.00  1.2383E-007
 495.50  4.0453E-008
 496.00  6.8263E-010
 496.50  0.0000E+000
 497.00  0.0000E+000
 497.50  0.0000E+000
 498.00  0.0000E+000
 498.50  0.0000E+000
 499.00  0.0000E+000
 499.50  0.0000E+000
 500.00  0.0000E+000
 500.50  0.0000E+000
 501.00  0.0000E+000
 501.50  0.0000E+000
 502.00  0.0000E+000
 502.50  0.0000E+000
 503.00  0.0000E+000
 503.50  0.0000E+000
 504.00  0.0000E+000
 504.50  0.0000E+000
 505.00  0.0000E+000
 505.50  0.0000E+000
 506.00  0.0000E+000
 506.50  0.0000E+000
 507.00  3.8266E-008
 507.50  9.7414E-008
 508.00  1.4411E-007
 508.50  2.4143E-007
 509.00  3.4898E-007
 509.50  3.7511E-007
 510.00  4.0087E-007
 510.50  3.1768E-007
 511.00  2.1307E-007
 511.50  1.2671E-007
 512.00  6.4288E-008
 512.50  4.3215E-008
 513.00  3.1226E-008
 513.50  1.7921E-008
 514.00  1.8680E-008
 514.50  1.2740E-008
 515.00  2.9326E-008
 515.50  5.9773E-008
 516.00  7.1418E-008
 516.50  6.8830E-008
 517.00  5.7170E-008
 517.50  6.0619E-008
 518.00  7.8722E-008
 518.50  1.5353E-007
 519.00  2.3711E-007
 519.50  2.6820E-007
 520.00  2.8611E-007
 520.50  2.6840E-007
 521.00  1.7013E-007
 521.50  1.0528E-007
 522.00  6.2782E-008
 522.50  2.0500E-008
 523.00  3.2531E-008
 523.50  5.7852E-008
 524.00  1.2075E-007
 524.50  2.0586E-007
 525.00  2.7345E-007
 525.50  2.7731E-007
 526.00  3.0455E-007
 526.50  3.4346E-007
 527.00  3.7858E-007
 527.50  4.0450E-007
 528.00  4.0690E-007
 528.50  3.4821E-007
 529.00  2.6610E-007
 529.50  1.9381E-007
 530.00  1.7635E-007
 530.50  1.7615E-007
 531.00  1.9391E-007
 531.50  2.5223E-007
 532.00  2.9562E-007
 532.50  3.0275E-007
 533.00  3.3530E-007
 533.50  3.4336E-007
 534.00  3.1010E-007
 534.50  2.8187E-007
 535.00  2.3898E-007
 535.50  1.6270E-007
 536.00  9.1737E-008
 536.50  3.4092E-008
 537.00  4.3633E-008
 537.50  4.3928E-008
 538.00  5.3331E-008
 538.50  4.9410E-008
 539.00  5.4694E-008
 539.50  8.8962E-008
 540.00  8.9073E-008
 540.50  1.0959E-007
 541.00  1.4174E-007
 541.50  1.6734E-007
 542.00  1.4479E-007
 542.50  1.3435E-007
 543.00  1.0315E-007
 543.50  7.1703E-008
 544.00  8.5129E-008
 544.50  8.9656E-008
 545.00  6.1242E-008
 545.50  7.4651E-008
 546.00  1.1564E-008
 546.50  4.3289E-011
 547.00  0.0000E+000
 547.50  0.0000E+000
 548.00  0.0000E+000
 548.50  0.0000E+000
 549.00  0.0000E+000
 549.50  0.0000E+000
 550.00  3.8085E-008
 550.50  1.3584E-007
 551.00  1.3229E-007
 551.50  1.1457E-007
 552.00  1.5382E-007
 552.50  1.4363E-007
 553.00  1.5521E-007
 553.50  2.2455E-007
 554.00  2.4377E-007
 554.50  2.0377E-007
 555.00  1.4752E-007
 555.50  1.1070E-007
 556.00  9.4664E-008
 556.50  6.0023E-008
 557.00  3.3331E-008
 557.50  6.0407E-008
 558.00  9.8480E-008
 558.50  1.4819E-007
 559.00  1.9841E-007
 559.50  2.2751E-007
 560.00  2.7400E-007
 560.50  3.3315E-007
 561.00  3.6285E-007
 561.50  4.6405E-007
 562.00  5.4167E-007
 562.50  4.7873E-007
 563.00  4.7905E-007
 563.50  4.8491E-007
 564.00  4.3354E-007
 564.50  4.3602E-007
 565.00  4.4957E-007
 565.50  4.7829E-007
 566.00  4.4709E-007
 566.50  3.4654E-007
 567.00  3.4402E-007
 567.50  3.8551E-007
 568.00  4.3830E-007
 568.50  5.7445E-007
 569.00  6.6652E-007
 569.50  7.2736E-007
 570.00  7.4493E-007
 570.50  7.3329E-007
 571.00  7.4721E-007
 571.50  8.1959E-007
 572.00  7.9498E-007
 572.50  7.9171E-007
 573.00  7.9884E-007
 573.50  6.7813E-007
 574.00  5.7920E-007
 574.50  4.7615E-007
 575.00  3.4853E-007
 575.50  2.8885E-007
 576.00  2.8714E-007
 576.50  3.0068E-007
 577.00  3.1983E-007
 577.50  3.3596E-007
 578.00  3.1700E-007
 578.50  3.1344E-007
 579.00  3.4079E-007
 579.50  3.4937E-007
 580.00  3.9998E-007
 580.50  4.5306E-007
 581.00  6.0565E-007
 581.50  5.8596E-007
 582.00  6.4817E-007
 582.50  6.7602E-007
 583.00  6.9328E-007
 583.50  7.3684E-007
 584.00  8.0124E-007
 584.50  8.1242E-007
 585.00  8.7973E-007
 585.50  9.8244E-007
 586.00  1.0063E-006
 586.50  1.1410E-006
 587.00  1.1842E-006
 587.50  1.1944E-006
 588.00  1.1655E-006
 588.50  1.1825E-006
 589.00  1.2793E-006
 589.50  1.5097E-006
 590.00  1.7260E-006
 590.50  1.9137E-006
 591.00  2.1277E-006
 591.50  2.2383E-006
 592.00  2.2858E-006
 592.50  2.4758E-006
 593.00  2.5654E-006
 593.50  2.6481E-006
 594.00  2.7395E-006
 594.50  2.7760E-006
 595.00  2.8581E-006
 595.50  3.0795E-006
 596.00  3.3209E-006
 596.50  3.5643E-006
 597.00  3.8646E-006
 597.50  4.1694E-006
 598.00  4.4026E-006
 598.50  4.6419E-006
 599.00  4.9206E-006
 599.50  5.1687E-006
 600.00  5.4135E-006
 600.50  5.7192E-006
 601.00  6.1424E-006
 601.50  6.5211E-006
 602.00  6.8792E-006
 602.50  7.3441E-006
 603.00  7.8017E-006
 603.50  8.3217E-006
 604.00  8.8510E-006
 604.50  9.5237E-006
 605.00  1.0105E-005
 605.50  1.0793E-005
 606.00  1.1435E-005
 606.50  1.2172E-005
 607.00  1.2783E-005
 607.50  1.3255E-005
 608.00  1.3559E-005
 608.50  1.3829E-005
 609.00  1.4107E-005
 609.50  1.4468E-005
 610.00  1.5030E-005
 610.50  1.5788E-005
 611.00  1.6609E-005
 611.50  1.7484E-005
 612.00  1.8454E-005
 612.50  1.9296E-005
 613.00  2.0128E-005
 613.50  2.1137E-005
 614.00  2.2211E-005
 614.50  2.3306E-005
 615.00  2.4629E-005
 615.50  2.5988E-005
 616.00  2.7169E-005
 616.50  2.8424E-005
 617.00  2.9727E-005
 617.50  3.1038E-005
 618.00  3.2428E-005
 618.50  3.4042E-005
 619.00  3.5723E-005
 619.50  3.7415E-005
 620.00  3.9216E-005
 620.50  4.1114E-005
 621.00  4.3166E-005
 621.50  4.5433E-005
 622.00  4.7957E-005
 622.50  5.0778E-005
 623.00  5.3836E-005
 623.50  5.7312E-005
 624.00  6.1099E-005
 624.50  6.5141E-005
 625.00  6.9393E-005
 625.50  7.3885E-005
 626.00  7.8545E-005
 626.50  8.3484E-005
 627.00  8.8730E-005
 627.50  9.4263E-005
 628.00  1.0016E-004
 628.50  1.0649E-004
 629.00  1.1322E-004
 629.50  1.2031E-004
 630.00  1.2769E-004
 630.50  1.3521E-004
 631.00  1.4269E-004
 631.50  1.4990E-004
 632.00  1.5659E-004
 632.50  1.6262E-004
 633.00  1.6798E-004
 633.50  1.7254E-004
 634.00  1.7602E-004
 634.50  1.7840E-004
 635.00  1.7956E-004
 635.50  1.7906E-004
 636.00  1.7710E-004
 636.50  1.7409E-004
 637.00  1.6993E-004
 637.50  1.6509E-004
 638.00  1.5964E-004
 638.50  1.5364E-004
 639.00  1.4709E-004
 639.50  1.4021E-004
 640.00  1.3339E-004
 640.50  1.2687E-004
 641.00  1.2067E-004
 641.50  1.1486E-004
 642.00  1.0935E-004
 642.50  1.0404E-004
 643.00  9.8972E-005
 643.50  9.4198E-005
 644.00  8.9561E-005
 644.50  8.5287E-005
 645.00  8.1143E-005
 645.50  7.7074E-005
 646.00  7.3204E-005
 646.50  6.9428E-005
 647.00  6.5731E-005
 647.50  6.2341E-005
 648.00  5.9209E-005
 648.50  5.6367E-005
 649.00  5.3597E-005
 649.50  5.0885E-005
 650.00  4.8471E-005
 650.50  4.6369E-005
 651.00  4.4390E-005
 651.50  4.2453E-005
 652.00  4.0546E-005
 652.50  3.8592E-005
 653.00  3.6571E-005
 653.50  3.4614E-005
 654.00  3.2862E-005
 654.50  3.1190E-005
 655.00  2.9475E-005
 655.50  2.7918E-005
 656.00  2.6340E-005
 656.50  2.4716E-005
 657.00  2.3266E-005
 657.50  2.1902E-005
 658.00  2.0601E-005
 658.50  1.9540E-005
 659.00  1.8511E-005
 659.50  1.7585E-005
 660.00  1.6552E-005
 660.50  1.5715E-005
 661.00  1.5056E-005
 661.50  1.4215E-005
 662.00  1.3509E-005
 662.50  1.2833E-005
 663.00  1.2087E-005
 663.50  1.1296E-005
 664.00  1.0714E-005
 664.50  1.0227E-005
 665.00  9.7866E-006
 665.50  9.4167E-006
 666.00  9.0913E-006
 666.50  8.7860E-006
 667.00  8.5473E-006
 667.50  8.3765E-006
 668.00  8.2220E-006
 668.50  8.0027E-006
 669.00  7.6767E-006
 669.50  7.2688E-006
 670.00  6.7724E-006
 670.50  6.4090E-006
 671.00  6.0273E-006
 671.50  5.7788E-006
 672.00  5.5328E-006
 672.50  5.4453E-006
 673.00  5.5392E-006
 673.50  5.7044E-006
 674.00  5.8542E-006
 674.50  6.1567E-006
 675.00  6.2491E-006
 675.50  6.1324E-006
 676.00  5.9265E-006
 676.50  5.6567E-006
 677.00  5.0971E-006
 677.50  4.6694E-006
 678.00  4.0603E-006
 678.50  3.7282E-006
 679.00  3.4130E-006
 679.50  3.1320E-006
 680.00  2.9676E-006
 680.50  2.8800E-006
 681.00  2.8216E-006
 681.50  2.7007E-006
 682.00  2.4610E-006
 682.50  2.2190E-006
 683.00  1.8666E-006
 683.50  1.5071E-006
 684.00  1.2667E-006
 684.50  1.1656E-006
 685.00  1.2305E-006
 685.50  1.5309E-006
 686.00  1.7687E-006
 686.50  2.0695E-006
 687.00  2.3468E-006
 687.50  2.4535E-006
 688.00  2.4441E-006
 688.50  2.4237E-006
 689.00  2.3633E-006
 689.50  2.3395E-006
 690.00  2.2171E-006
 690.50  2.0455E-006
 691.00  1.9366E-006
 691.50  1.8886E-006
 692.00  2.1088E-006
 692.50  2.4002E-006
 693.00  2.6350E-006
 693.50  2.8751E-006
 694.00  3.0112E-006
 694.50  2.9230E-006
 695.00  3.0855E-006
 695.50  3.1918E-006
 696.00  3.3854E-006
 696.50  3.5789E-006
 697.00  3.5022E-006
 697.50  3.4839E-006
 698.00  3.4587E-006
 698.50  3.3416E-006
 699.00  3.1960E-006
 699.50  3.5201E-006
 700.00  3.4825E-006
 700.50  3.1515E-006
 701.00  2.5097E-006
 701.50  2.1666E-006
 702.00  1.4451E-006
 702.50  1.1022E-006
 703.00  1.0833E-006
 703.50  1.0266E-006
 704.00  9.7679E-007
 704.50  9.6037E-007
 705.00  8.4629E-007
 705.50  7.2139E-007
 706.00  6.1947E-007
 706.50  5.5677E-007
 707.00  6.7045E-007
 707.50  8.1976E-007
 708.00  9.4351E-007
 708.50  9.8647E-007
 709.00  9.4381E-007
 709.50  7.0108E-007
 710.00  5.8839E-007
 710.50  5.7311E-007
 711.00  5.9978E-007
 711.50  9.3011E-007
 712.00  1.3645E-006
 712.50  1.6203E-006
 713.00  1.7841E-006
 713.50  1.8562E-006
 714.00  1.5985E-006
 714.50  1.5012E-006
 715.00  1.4667E-006
 715.50  1.3347E-006
 716.00  1.4042E-006
 716.50  1.5343E-006
 717.00  1.8447E-006
 717.50  2.1875E-006
 718.00  2.7018E-006
 718.50  3.1946E-006
 719.00  3.4443E-006
 719.50  3.5180E-006
 720.00  3.6449E-006
 720.50  3.3163E-006
 721.00  2.7356E-006
 721.50  2.2545E-006
 722.00  2.0807E-006
 722.50  1.8839E-006
 723.00  1.9045E-006
 723.50  2.2813E-006
 724.00  2.7808E-006
 724.50  3.0775E-006
 725.00  3.3608E-006
 725.50  3.1708E-006
 726.00  2.5443E-006
 726.50  1.6985E-006
 727.00  7.7869E-007
 727.50  2.1253E-007
 728.00  9.5328E-008
 728.50  1.0548E-007
 729.00  2.1572E-007
 729.50  2.4193E-007
 730.00  3.4680E-007
 730.50  4.9135E-007
 731.00  6.8849E-007
 731.50  1.0025E-006
 732.00  1.3423E-006
 732.50  1.6860E-006
 733.00  2.4240E-006
 733.50  3.3518E-006
 734.00  4.2454E-006
 734.50  4.9847E-006
 735.00  5.2150E-006
 735.50  4.9884E-006
 736.00  4.5303E-006
 736.50  3.9925E-006
 737.00  3.7452E-006
 737.50  3.6619E-006
 738.00  3.4088E-006
 738.50  3.1795E-006
 739.00  3.0795E-006
 739.50  3.1840E-006
 740.00  3.3075E-006
 740.50  3.5063E-006
 741.00  3.6136E-006
 741.50  3.6401E-006
 742.00  3.5049E-006
 742.50  3.3636E-006
 743.00  3.3562E-006
 743.50  3.3835E-006
 744.00  3.3625E-006
 744.50  3.0814E-006
 745.00  2.6794E-006
 745.50  2.1671E-006
 746.00  1.6120E-006
 746.50  8.5594E-007
 747.00  4.9758E-007
 747.50  4.1466E-009
 748.00  0.0000E+000
 748.50  0.0000E+000
 749.00  0.0000E+000
 749.50  7.2049E-008
 750.00  4.5778E-007
 750.50  1.0384E-006
 751.00  1.6640E-006
 751.50  2.1682E-006
 752.00  2.1729E-006
 752.50  1.6660E-006
 753.00  1.1852E-006
 753.50  6.2695E-007
 754.00  1.1003E-007
 754.50  0.0000E+000
 755.00  0.0000E+000
 755.50  0.0000E+000
 756.00  0.0000E+000
 756.50  0.0000E+000
 757.00  1.7202E-008
 757.50  2.0448E-007
 758.00  3.5165E-007
 758.50  6.9990E-008
 759.00  0.0000E+000
 759.50  0.0000E+000
 760.00  1.2792E-007
 760.50  4.5216E-007
 761.00  9.1133E-007
 761.50  1.5513E-006
 762.00  2.2261E-006
 762.50  2.5076E-006
 763.00  2.8683E-006
 763.50  3.3757E-006
 764.00  3.4653E-006
 764.50  3.2587E-006
 765.00  3.0712E-006
 765.50  2.9002E-006
 766.00  2.8300E-006
 766.50  2.9099E-006
 767.00  2.5201E-006
 767.50  2.3618E-006
 768.00  1.9284E-006
 768.50  1.4385E-006
 769.00  1.3332E-006
 769.50  1.9402E-006
 770.00  2.0631E-006
 770.50  1.6452E-006
 771.00  1.2701E-006
 771.50  9.6388E-007
 772.00  1.6716E-007
 772.50  3.5986E-007
 773.00  6.4241E-007
 773.50  8.5777E-007
 774.00  7.6176E-007
 774.50  7.1577E-007
 775.00  6.4511E-007
 775.50  7.1545E-007
 776.00  9.2680E-007
 776.50  1.3089E-006
 777.00  1.4563E-006
 777.50  1.3889E-006
 778.00  1.0923E-006
 778.50  6.7323E-007
 779.00  3.0237E-007
 779.50  5.1095E-008
 780.00  1.8279E-007
 780.50  5.4195E-007
 781.00  6.3884E-007
 781.50  8.7245E-007
 782.00  5.5736E-007
 782.50  1.5449E-008
 783.00  0.0000E+000
 783.50  0.0000E+000
 784.00  0.0000E+000
 784.50  0.0000E+000
 785.00  1.4592E-008
 785.50  1.4338E-007
 786.00  5.3885E-007
 786.50  9.3293E-007
 787.00  7.6147E-007
 787.50  4.2481E-007
 788.00  1.5783E-007
 788.50  4.6280E-008
 789.00  3.1936E-007
 789.50  5.2128E-007
 790.00  8.6383E-007
 790.50  1.5716E-006
 791.00  2.3857E-006
 791.50  2.1567E-006
 792.00  2.3178E-006
 792.50  2.8771E-006
 793.00  2.9142E-006
 793.50  2.7259E-006
 794.00  3.3862E-006
 794.50  3.8741E-006
 795.00  4.1016E-006
 795.50  3.7153E-006
 796.00  3.0261E-006
 796.50  2.0907E-006
 797.00  1.2950E-006
 797.50  1.2784E-006
 798.00  1.9595E-006
 798.50  2.4793E-006
 799.00  2.9662E-006
 799.50  2.8352E-006
 800.00  2.4325E-006
 800.50  2.0268E-006
 801.00  2.5956E-006
 801.50  3.4834E-006
 802.00  4.4495E-006
 802.50  4.6942E-006
 803.00  4.4869E-006
 803.50  3.5350E-006
 804.00  2.5924E-006
 804.50  2.0587E-006
 805.00  2.0767E-006
 805.50  2.3522E-006
 806.00  2.6417E-006
 806.50  2.9629E-006
 807.00  3.2773E-006
 807.50  3.9521E-006
 808.00  4.7421E-006
 808.50  5.1982E-006
 809.00  5.1631E-006
 809.50  5.2322E-006
 810.00  4.6231E-006
 810.50  4.7180E-006
 811.00  4.5669E-006
 811.50  4.3864E-006
 812.00  4.2286E-006
 812.50  4.1077E-006
 813.00  3.6828E-006
 813.50  4.0905E-006
 814.00  3.6241E-006
 814.50  3.0577E-006
 815.00  2.4000E-006
 815.50  1.1360E-006
 816.00  6.2126E-008
 816.50  0.0000E+000
 817.00  0.0000E+000
 817.50  0.0000E+000
 818.00  0.0000E+000
 818.50  0.0000E+000
 819.00  0.0000E+000
 819.50  0.0000E+000
 820.00  0.0000E+000
 820.50  0.0000E+000
 821.00  0.0000E+000
 821.50  0.0000E+000
 822.00  0.0000E+000
 822.50  0.0000E+000
 823.00  0.0000E+000
 823.50  0.0000E+000
 824.00  1.2013E-009
 824.50  3.7969E-009
 825.00  0.0000E+000
 825.50  0.0000E+000
 826.00  0.0000E+000
 826.50  0.0000E+000
 827.00  0.0000E+000
 827.50  0.0000E+000
 828.00  2.2832E-007
 828.50  7.4827E-007
 829.00  1.1211E-006
 829.50  1.1805E-006
 830.00  1.2162E-006
 830.50  1.0530E-006
 831.00  7.1034E-007
 831.50  2.5131E-007
 832.00  1.5256E-007
 832.50  0.0000E+000
 833.00  0.0000E+000
 833.50  0.0000E+000
 834.00  0.0000E+000
 834.50  0.0000E+000
 835.00  0.0000E+000
 835.50  5.5692E-008
 836.00  1.0950E-007
 836.50  4.4684E-008
 837.00  9.6300E-008
 837.50  4.0808E-008
 838.00  0.0000E+000
 838.50  0.0000E+000
 839.00  0.0000E+000
 839.50  0.0000E+000
 840.00  0.0000E+000
 840.50  0.0000E+000
 841.00  0.0000E+000
 841.50  0.0000E+000
 842.00  0.0000E+000
 842.50  0.0000E+000
 843.00  0.0000E+000
 843.50  0.0000E+000
 844.00  0.0000E+000
 844.50  0.0000E+000
 845.00  0.0000E+000
 845.50  0.0000E+000
 846.00  1.5478E-007
 846.50  9.4568E-007
 847.00  2.0460E-006
 847.50  2.5998E-006
 848.00  2.8085E-006
 848.50  2.5090E-006
 849.00  2.1270E-006
 849.50  1.8837E-006
 850.00  2.0257E-006
 850.50  2.3752E-006
 851.00  2.6923E-006
 851.50  2.2249E-006
 852.00  2.0688E-006
 852.50  2.0362E-006
 853.00  2.3371E-006
 853.50  2.1474E-006
 854.00  2.2620E-006
 854.50  2.4790E-006
 855.00  2.3890E-006
 855.50  2.1460E-006
 856.00  2.1425E-006
 856.50  2.2797E-006
 857.00  1.6042E-006
 857.50  1.1074E-006
 858.00  7.2390E-007
 858.50  5.7916E-007
 859.00  4.5365E-007
 859.50  9.3191E-007
 860.00  1.1031E-006
 860.50  1.0732E-006
 861.00  9.7960E-007
 861.50  1.1045E-006
 862.00  9.0711E-007
 862.50  1.4357E-006
 863.00  2.7920E-006
 863.50  2.9273E-006
 864.00  2.3534E-006
 864.50  3.0299E-006
 865.00  2.3036E-006
 865.50  9.1327E-007
 866.00  1.4711E-006
 866.50  1.7960E-006
 867.00  1.0560E-006
 867.50  5.7424E-007
 868.00  0.0000E+000
 868.50  0.0000E+000
 869.00  0.0000E+000
 869.50  0.0000E+000
 870.00  0.0000E+000
 870.50  0.0000E+000
 871.00  0.0000E+000
 871.50  9.1139E-007
 872.00  1.8588E-006
 872.50  3.1571E-006
 873.00  3.9341E-006
 873.50  3.8083E-006
 874.00  2.1278E-006
 874.50  1.0041E-006
 875.00  1.8035E-007
 875.50  0.0000E+000
 876.00  0.0000E+000
 876.50  5.5084E-007
 877.00  2.1866E-006
 877.50  1.6755E-006
 878.00  2.1771E-006
 878.50  1.5085E-006
 879.00  1.5246E-006
 879.50  1.1045E-006
 880.00  1.8102E-007
 880.50  0.0000E+000
 881.00  0.0000E+000
 881.50  2.1036E-007
 882.00  1.3117E-006
 882.50  3.0274E-006
 883.00  3.8174E-006
 883.50  3.2265E-006
 884.00  2.4629E-006
 884.50  2.2769E-006
 885.00  2.2631E-006
 885.50  2.3757E-006
 886.00  2.4007E-006
 886.50  1.6083E-006
 887.00  3.1725E-007
 887.50  0.0000E+000
 888.00  0.0000E+000
 888.50  0.0000E+000
 889.00  0.0000E+000
 889.50  0.0000E+000
 890.00  0.0000E+000
 890.50  0.0000E+000
 891.00  7.2421E-008
 891.50  9.9696E-007
 892.00  8.4263E-007
 892.50  1.8011E-006
 893.00  1.6795E-006
 893.50  6.1102E-007
 894.00  5.4867E-007
 894.50  1.4801E-006
 895.00  1.7356E-006
 895.50  2.5659E-006
 896.00  3.6712E-006
 896.50  4.6545E-006
 897.00  4.6171E-006
 897.50  4.2417E-006
 898.00  4.4819E-006
 898.50  4.6231E-006
 899.00  4.0822E-006
 899.50  3.9178E-006
 900.00  2.7781E-006
 900.50  1.2916E-006
 901.00  1.6711E-007
 901.50  0.0000E+000
 902.00  0.0000E+000
 902.50  0.0000E+000
 903.00  0.0000E+000
 903.50  0.0000E+000
 904.00  0.0000E+000
 904.50  0.0000E+000
 905.00  0.0000E+000
 905.50  0.0000E+000
 906.00  3.9772E-008
 906.50  1.4648E-007
 907.00  1.7382E-007
 907.50  8.6852E-007
 908.00  1.4852E-006
 908.50  1.7397E-006
 909.00  2.0872E-006
 909.50  2.1601E-006
 910.00  2.1603E-006
 910.50  2.4277E-006
 911.00  2.5111E-006
 911.50  1.8623E-006
 912.00  1.9711E-006
 912.50  1.5522E-006
 913.00  1.0365E-006
 913.50  5.4146E-007
 914.00  1.3519E-006
 914.50  3.4082E-007
 915.00  9.3205E-009
 915.50  0.0000E+000
 916.00  0.0000E+000
 916.50  0.0000E+000
 917.00  0.0000E+000
 917.50  0.0000E+000
 918.00  0.0000E+000
 918.50  0.0000E+000
 919.00  0.0000E+000
 919.50  0.0000E+000
 920.00  0.0000E+000
 920.50  4.4398E-007
 921.00  2.3085E-006
 921.50  4.2728E-006
 922.00  5.4694E-006
 922.50  3.7098E-006
 923.00  1.2328E-006
 923.50  2.2632E-007
 924.00  0.0000E+000
 924.50  0.0000E+000
 925.00  0.0000E+000
 925.50  0.0000E+000
 926.00  0.0000E+000
 926.50  0.0000E+000
 927.00  0.0000E+000
 927.50  0.0000E+000
 928.00  0.0000E+000
 928.50  0.0000E+000
 929.00  0.0000E+000
 929.50  0.0000E+000
 930.00  0.0000E+000
 930.50  0.0000E+000
 931.00  0.0000E+000
 931.50  1.0147E-006
 932.00  2.5549E-006
 932.50  2.4901E-006
 933.00  2.5094E-006
 933.50  8.5002E-007
 934.00  0.0000E+000
 934.50  0.0000E+000
 935.00  0.0000E+000
 935.50  0.0000E+000
 936.00  0.0000E+000
 936.50  0.0000E+000
 937.00  0.0000E+000
 937.50  0.0000E+000
 938.00  0.0000E+000
 938.50  0.0000E+000
 939.00  0.0000E+000
 939.50  0.0000E+000
 940.00  0.0000E+000
 940.50  0.0000E+000
 941.00  0.0000E+000
 941.50  0.0000E+000
 942.00  0.0000E+000
 942.50  0.0000E+000
 943.00  0.0000E+000
 943.50  0.0000E+000
 944.00  0.0000E+000
 944.50  0.0000E+000
 945.00  0.0000E+000
 945.50  0.0000E+000
 946.00  0.0000E+000
 946.50  0.0000E+000
 947.00  0.0000E+000
 947.50  8.8677E-008
 948.00  3.6611E-006
 948.50  7.2932E-006
 949.00  1.0621E-005
 949.50  1.3896E-005
 950.00  1.3636E-005
 950.50  1.0030E-005
 951.00  7.0199E-006
 951.50  3.2220E-006
 952.00  0.0000E+000
 952.50  0.0000E+000
 953.00  0.0000E+000
 953.50  0.0000E+000
 954.00  9.2660E-007
 954.50  5.0606E-006
 955.00  1.1140E-005
 955.50  1.3241E-005
 956.00  1.2440E-005
 956.50  1.0534E-005
 957.00  5.7283E-006
 957.50  1.2595E-006
 958.00  0.0000E+000
 958.50  7.5233E-007
 959.00  8.1675E-007
 959.50  3.2020E-006
 960.00  6.5617E-006
 960.50  7.6001E-006
 961.00  9.3220E-006
 961.50  1.2856E-005
 962.00  1.6143E-005
 962.50  1.9050E-005
 963.00  2.1215E-005
 963.50  1.8061E-005
 964.00  1.4499E-005
 964.50  1.0481E-005
 965.00  6.8413E-006
 965.50  9.4159E-006
 966.00  1.0984E-005
 966.50  1.1730E-005
 967.00  1.2170E-005
 967.50  1.2480E-005
 968.00  8.7194E-006
 968.50  7.3947E-006
 969.00  8.5384E-006
 969.50  1.2169E-005
 970.00  1.6863E-005
 970.50  1.8341E-005
 971.00  1.7907E-005
 971.50  1.7428E-005
 972.00  1.1825E-005
 972.50  3.8696E-006
 973.00  6.1978E-008
 973.50  0.0000E+000
 974.00  0.0000E+000
 974.50  0.0000E+000
 975.00  0.0000E+000
 975.50  0.0000E+000
 976.00  0.0000E+000
 976.50  0.0000E+000
 977.00  0.0000E+000
 977.50  0.0000E+000
 978.00  3.5894E-006
 978.50  4.9925E-006
 979.00  1.1611E-005
 979.50  1.0218E-005
 980.00  9.0021E-006
 980.50  8.1822E-006
 981.00  1.0625E-005
 981.50  9.9852E-006
 982.00  8.5132E-006
 982.50  4.2247E-006
 983.00  1.6501E-006
 983.50  0.0000E+000
 984.00  0.0000E+000
 984.50  0.0000E+000
 985.00  0.0000E+000
 985.50  0.0000E+000
 986.00  0.0000E+000
 986.50  0.0000E+000
 987.00  0.0000E+000
 987.50  0.0000E+000
 988.00  0.0000E+000
 988.50  0.0000E+000
 989.00  0.0000E+000
 989.50  2.8694E-006
 990.00  1.0856E-005
 990.50  1.7292E-005
 991.00  2.2313E-005
 991.50  2.3943E-005
 992.00  1.9817E-005
 992.50  1.6120E-005
 993.00  1.1995E-005
 993.50  5.9247E-006
 994.00  5.5929E-006
 994.50  7.8451E-006
 995.00  2.6602E-006
 995.50  0.0000E+000
 996.00  0.0000E+000
 996.50  0.0000E+000
 997.00  0.0000E+000
 997.50  0.0000E+000
 998.00  0.0000E+000
 998.50  0.0000E+000
 999.00  0.0000E+000
 999.50  0.0000E+000
1000.00  0.0000E+000
1000.50  0.0000E+000
1001.00  0.0000E+000
1001.50  0.0000E+000
1002.00  0.0000E+000
1002.50  0.0000E+000
1003.00  0.0000E+000
1003.50  0.0000E+000
1004.00  0.0000E+000
1004.50  0.0000E+000
1005.00  0.0000E+000
1005.50  0.0000E+000
1006.00  0.0000E+000
1006.50  0.0000E+000
1007.00  0.0000E+000
1007.50  0.0000E+000
1008.00  0.0000E+000
1008.50  0.0000E+000
1009.00  0.0000E+000
1009.50  0.0000E+000
1010.00  0.0000E+000
1010.50  0.0000E+000
1011.00  0.0000E+000
1011.50  0.0000E+000
1012.00  0.0000E+000
1012.50  0.0000E+000
1013.00  0.0000E+000
1013.50  0.0000E+000
1014.00  0.0000E+000
1014.50  0.0000E+000
1015.00  0.0000E+000
1015.50  0.0000E+000
1016.00  0.0000E+000
1016.50  0.0000E+000
1017.00  0.0000E+000
1017.50  0.0000E+000
1018.00  0.0000E+000
1018.50  0.0000E+000
1019.00  0.0000E+000
1019.50  0.0000E+000
1020.00  0.0000E+000
1020.50  0.0000E+000
1021.00  0.0000E+000
1021.50  0.0000E+000
1022.00  0.0000E+000
1022.50  0.0000E+000
1023.00  0.0000E+000
1023.50  0.0000E+000
1024.00  0.0000E+000
1024.50  0.0000E+000
1025.00  0.0000E+000
1025.50  0.0000E+000
1026.00  0.0000E+000
1026.50  0.0000E+000
1027.00  0.0000E+000
1027.50  0.0000E+000
1028.00  0.0000E+000
1028.50  0.0000E+000
1029.00  0.0000E+000
1029.50  0.0000E+000
1030.00  0.0000E+000
1030.50  0.0000E+000
1031.00  0.0000E+000
1031.50  0.0000E+000
1032.00  0.0000E+000
1032.50  0.0000E+000
1033.00  0.0000E+000
1033.50  0.0000E+000
1034.00  0.0000E+000
1034.50  0.0000E+000
1035.00  0.0000E+000
1035.50  0.0000E+000
1036.00  0.0000E+000
1036.50  0.0000E+000
1037.00  0.0000E+000
1037.50  0.0000E+000
1038.00  0.0000E+000
1038.50  0.0000E+000
1039.00  0.0000E+000
1039.50  0.0000E+000
1040.00  0.0000E+000
1040.50  0.0000E+000
1041.00  0.0000E+000
1041.50  0.0000E+000
1042.00  0.0000E+000
1042.50  0.0000E+000
1043.00  0.0000E+000
1043.50  0.0000E+000
1044.00  0.0000E+000
1044.50  0.0000E+000
1045.00  0.0000E+000
1045.50  0.0000E+000
1046.00  0.0000E+000
1046.50  0.0000E+000
1047.00  0.0000E+000
1047.50  0.0000E+000
1048.00  0.0000E+000
1048.50  0.0000E+000
1049.00  0.0000E+000
1049.50  0.0000E+000
1050.00  0.0000E+000
1050.50  0.0000E+000
1051.00  0.0000E+000
1051.50  0.0000E+000
1052.00  0.0000E+000
1052.50  0.0000E+000
1053.00  0.0000E+000
1053.50  0.0000E+000
1054.00  0.0000E+000
1054.50  0.0000E+000
1055.00  0.0000E+000
1055.50  0.0000E+000
1056.00  0.0000E+000
1056.50  0.0000E+000
1057.00  0.0000E+000
1057.50  0.0000E+000
1058.00  0.0000E+000
1058.50  0.0000E+000
1059.00  0.0000E+000
1059.50  0.0000E+000
1060.00  0.0000E+000
1060.50  0.0000E+000
1061.00  0.0000E+000
1061.50  0.0000E+000
1062.00  0.0000E+000
1062.50  0.0000E+000
1063.00  0.0000E+000
1063.50  0.0000E+000
1064.00  0.0000E+000
1064.50  0.0000E+000
1065.00  0.0000E+000
1065.50  0.0000E+000
1066.00  0.0000E+000
1066.50  0.0000E+000
1067.00  0.0000E+000
1067.50  0.0000E+000
1068.00  0.0000E+000
1068.50  0.0000E+000
1069.00  0.0000E+000
1069.50  0.0000E+000
1070.00  0.0000E+000
1070.50  0.0000E+000
1071.00  0.0000E+000
1071.50  0.0000E+000
1072.00  0.0000E+000
1072.50  0.0000E+000
1073.00  0.0000E+000
1073.50  0.0000E+000
1074.00  0.0000E+000
1074.50  0.0000E+000
1075.00  0.0000E+000
1075.50  0.0000E+000
1076.00  0.0000E+000
1076.50  0.0000E+000
1077.00  0.0000E+000
1077.50  0.0000E+000
1078.00  0.0000E+000
1078.50  0.0000E+000
1079.00  0.0000E+000
1079.50  0.0000E+000
1080.00  0.0000E+000
1080.50  0.0000E+000
1081.00  0.0000E+000
1081.50  0.0000E+000
1082.00  0.0000E+000
1082.50  0.0000E+000
1083.00  0.0000E+000
1083.50  0.0000E+000
1084.00  0.0000E+000
1084.50  0.0000E+000
1085.00  0.0000E+000
1085.50  0.0000E+000
1086.00  0.0000E+000
1086.50  0.0000E+000
1087.00  0.0000E+000
1087.50  0.0000E+000
1088.00  0.0000E+000
1088.50  0.0000E+000
1089.00  0.0000E+000
1089.50  0.0000E+000
1090.00  0.0000E+000
1090.50  0.0000E+000
1091.00  0.0000E+000
1091.50  0.0000E+000
1092.00  0.0000E+000
1092.50  0.0000E+000
1093.00  0.0000E+000
1093.50  0.0000E+000
1094.00  0.0000E+000
1094.50  0.0000E+000
1095.00  0.0000E+000
1095.50  0.0000E+000
1096.00  0.0000E+000
1096.50  0.0000E+000
1097.00  0.0000E+000
1097.50  0.0000E+000
1098.00  0.0000E+000
1098.50  0.0000E+000
1099.00  0.0000E+000
1099.50  0.0000E+000
1100.00  0.0000E+000
1100.50  0.0000E+000
1101.00  0.0000E+000
1101.50  0.0000E+000
1102.00  0.0000E+000
1102.50  0.0000E+000
1103.00  0.0000E+000
1103.50  0.0000E+000
1104.00  0.0000E+000
1104.50  0.0000E+000
1105.00  0.0000E+000
1105.50  0.0000E+000
1106.00  0.0000E+000
1106.50  0.0000E+000
1107.00  0.0000E+000
1107.50  0.0000E+000
1108.00  0.0000E+000
1108.50  0.0000E+000
1109.00  0.0000E+000
1109.50  0.0000E+000
1110.00  0.0000E+000
1110.50  0.0000E+000
1111.00  0.0000E+000
1111.50  0.0000E+000
1112.00  0.0000E+000
1112.50  0.0000E+000
1113.00  0.0000E+000
1113.50  0.0000E+000
1114.00  0.0000E+000
1114.50  0.0000E+000
1115.00  0.0000E+000
1115.50  0.0000E+000
1116.00  0.0000E+000
1116.50  0.0000E+000
1117.00  0.0000E+000
1117.50  0.0000E+000
1118.00  0.0000E+000
1118.50  0.0000E+000
1119.00  0.0000E+000
1119.50  0.0000E+000
1120.00  0.0000E+000
1120.50  0.0000E+000
1121.00  0.0000E+000
1121.50  0.0000E+000
1122.00  0.0000E+000
1122.50  0.0000E+000
1123.00  0.0000E+000
1123.50  0.0000E+000
1124.00  0.0000E+000
1124.50  0.0000E+000
1125.00  0.0000E+000
1125.50  0.0000E+000
1126.00  0.0000E+000
1126.50  0.0000E+000
1127.00  0.0000E+000
1127.50  0.0000E+000
: 6
