# Supplementary material for: A photoconversion model for full spectral programming and multiplexing of optogenetic systems
Source: Mol Syst Biol. 2017 Apr 24;13(4):926. doi: 10.15252/msb.20167456 (PMC5408778; doi:10.15252/msb.20167456)
Supplement: Supplementary file 11 — Dataset EV3 [file MSB-13-926-s011.zip › dataset_ev3_led_data/led_calibration_data/EO_01/Tori_c1/raw/15.IRR]

" File: 160129_calibrations\post-calibration\Tor
" RAD->  Wave:647.21nm  Pix:1050  Val:  0.000  Time:400ms  Avg:2  Sm:1  Sg:1  Tc:off  SNAP  Xt:1  Ch:1  Xtrig wnmcal >RAD-IS6.CAL
 180.00  0.0000E+000
 180.50  0.0000E+000
 181.00  0.0000E+000
 181.50  0.0000E+000
 182.00  0.0000E+000
 182.50  0.0000E+000
 183.00  0.0000E+000
 183.50  0.0000E+000
 184.00  0.0000E+000
 184.50  0.0000E+000
 185.00  0.0000E+000
 185.50  0.0000E+000
 186.00  0.0000E+000
 186.50  0.0000E+000
 187.00  0.0000E+000
 187.50  0.0000E+000
 188.00  0.0000E+000
 188.50  0.0000E+000
 189.00  0.0000E+000
 189.50  0.0000E+000
 190.00  0.0000E+000
 190.50  0.0000E+000
 191.00  0.0000E+000
 191.50  0.0000E+000
 192.00  0.0000E+000
 192.50  0.0000E+000
 193.00  0.0000E+000
 193.50  0.0000E+000
 194.00  0.0000E+000
 194.50  0.0000E+000
 195.00  0.0000E+000
 195.50  0.0000E+000
 196.00  0.0000E+000
 196.50  0.0000E+000
 197.00  0.0000E+000
 197.50  0.0000E+000
 198.00  0.0000E+000
 198.50  0.0000E+000
 199.00  0.0000E+000
 199.50  0.0000E+000
 200.00  0.0000E+000
 200.50  0.0000E+000
 201.00  0.0000E+000
 201.50  0.0000E+000
 202.00  0.0000E+000
 202.50  0.0000E+000
 203.00  0.0000E+000
 203.50  0.0000E+000
 204.00  0.0000E+000
 204.50  0.0000E+000
 205.00  0.0000E+000
 205.50  0.0000E+000
 206.00  0.0000E+000
 206.50  0.0000E+000
 207.00  0.0000E+000
 207.50  0.0000E+000
 208.00  0.0000E+000
 208.50  0.0000E+000
 209.00  0.0000E+000
 209.50  0.0000E+000
 210.00  0.0000E+000
 210.50  0.0000E+000
 211.00  0.0000E+000
 211.50  0.0000E+000
 212.00  0.0000E+000
 212.50  0.0000E+000
 213.00  0.0000E+000
 213.50  0.0000E+000
 214.00  0.0000E+000
 214.50  0.0000E+000
 215.00  0.0000E+000
 215.50  0.0000E+000
 216.00  0.0000E+000
 216.50  0.0000E+000
 217.00  0.0000E+000
 217.50  0.0000E+000
 218.00  0.0000E+000
 218.50  0.0000E+000
 219.00  0.0000E+000
 219.50  0.0000E+000
 220.00  0.0000E+000
 220.50  0.0000E+000
 221.00  0.0000E+000
 221.50  0.0000E+000
 222.00  0.0000E+000
 222.50  0.0000E+000
 223.00  0.0000E+000
 223.50  0.0000E+000
 224.00  0.0000E+000
 224.50  0.0000E+000
 225.00  0.0000E+000
 225.50  0.0000E+000
 226.00  0.0000E+000
 226.50  0.0000E+000
 227.00  0.0000E+000
 227.50  0.0000E+000
 228.00  0.0000E+000
 228.50  0.0000E+000
 229.00  0.0000E+000
 229.50  0.0000E+000
 230.00  0.0000E+000
 230.50  0.0000E+000
 231.00  0.0000E+000
 231.50  0.0000E+000
 232.00  0.0000E+000
 232.50  0.0000E+000
 233.00  0.0000E+000
 233.50  0.0000E+000
 234.00  0.0000E+000
 234.50  0.0000E+000
 235.00  0.0000E+000
 235.50  0.0000E+000
 236.00  0.0000E+000
 236.50  0.0000E+000
 237.00  0.0000E+000
 237.50  0.0000E+000
 238.00  0.0000E+000
 238.50  0.0000E+000
 239.00  0.0000E+000
 239.50  0.0000E+000
 240.00  0.0000E+000
 240.50  0.0000E+000
 241.00  0.0000E+000
 241.50  0.0000E+000
 242.00  0.0000E+000
 242.50  0.0000E+000
 243.00  0.0000E+000
 243.50  0.0000E+000
 244.00  0.0000E+000
 244.50  0.0000E+000
 245.00  0.0000E+000
 245.50  0.0000E+000
 246.00  0.0000E+000
 246.50  0.0000E+000
 247.00  0.0000E+000
 247.50  0.0000E+000
 248.00  0.0000E+000
 248.50  0.0000E+000
 249.00  0.0000E+000
 249.50  0.0000E+000
 250.00  0.0000E+000
 250.50  0.0000E+000
 251.00  0.0000E+000
 251.50  0.0000E+000
 252.00  0.0000E+000
 252.50  0.0000E+000
 253.00  0.0000E+000
 253.50  0.0000E+000
 254.00  0.0000E+000
 254.50  0.0000E+000
 255.00  0.0000E+000
 255.50  0.0000E+000
 256.00  0.0000E+000
 256.50  0.0000E+000
 257.00  0.0000E+000
 257.50  0.0000E+000
 258.00  0.0000E+000
 258.50  0.0000E+000
 259.00  0.0000E+000
 259.50  0.0000E+000
 260.00  0.0000E+000
 260.50  0.0000E+000
 261.00  0.0000E+000
 261.50  0.0000E+000
 262.00  0.0000E+000
 262.50  0.0000E+000
 263.00  0.0000E+000
 263.50  0.0000E+000
 264.00  0.0000E+000
 264.50  0.0000E+000
 265.00  0.0000E+000
 265.50  0.0000E+000
 266.00  0.0000E+000
 266.50  0.0000E+000
 267.00  0.0000E+000
 267.50  0.0000E+000
 268.00  0.0000E+000
 268.50  0.0000E+000
 269.00  0.0000E+000
 269.50  0.0000E+000
 270.00  0.0000E+000
 270.50  0.0000E+000
 271.00  0.0000E+000
 271.50  0.0000E+000
 272.00  0.0000E+000
 272.50  0.0000E+000
 273.00  0.0000E+000
 273.50  0.0000E+000
 274.00  0.0000E+000
 274.50  0.0000E+000
 275.00  0.0000E+000
 275.50  0.0000E+000
 276.00  0.0000E+000
 276.50  0.0000E+000
 277.00  0.0000E+000
 277.50  0.0000E+000
 278.00  0.0000E+000
 278.50  0.0000E+000
 279.00  0.0000E+000
 279.50  0.0000E+000
 280.00  0.0000E+000
 280.50  0.0000E+000
 281.00  0.0000E+000
 281.50  0.0000E+000
 282.00  0.0000E+000
 282.50  0.0000E+000
 283.00  0.0000E+000
 283.50  0.0000E+000
 284.00  0.0000E+000
 284.50  0.0000E+000
 285.00  0.0000E+000
 285.50  0.0000E+000
 286.00  0.0000E+000
 286.50  0.0000E+000
 287.00  0.0000E+000
 287.50  0.0000E+000
 288.00  0.0000E+000
 288.50  0.0000E+000
 289.00  0.0000E+000
 289.50  0.0000E+000
 290.00  0.0000E+000
 290.50  0.0000E+000
 291.00  0.0000E+000
 291.50  0.0000E+000
 292.00  0.0000E+000
 292.50  0.0000E+000
 293.00  0.0000E+000
 293.50  0.0000E+000
 294.00  0.0000E+000
 294.50  0.0000E+000
 295.00  0.0000E+000
 295.50  0.0000E+000
 296.00  0.0000E+000
 296.50  0.0000E+000
 297.00  0.0000E+000
 297.50  0.0000E+000
 298.00  0.0000E+000
 298.50  0.0000E+000
 299.00  0.0000E+000
 299.50  0.0000E+000
 300.00  0.0000E+000
 300.50  0.0000E+000
 301.00  0.0000E+000
 301.50  0.0000E+000
 302.00  0.0000E+000
 302.50  0.0000E+000
 303.00  0.0000E+000
 303.50  0.0000E+000
 304.00  0.0000E+000
 304.50  0.0000E+000
 305.00  0.0000E+000
 305.50  0.0000E+000
 306.00  0.0000E+000
 306.50  0.0000E+000
 307.00  0.0000E+000
 307.50  0.0000E+000
 308.00  0.0000E+000
 308.50  0.0000E+000
 309.00  0.0000E+000
 309.50  0.0000E+000
 310.00  0.0000E+000
 310.50  0.0000E+000
 311.00  0.0000E+000
 311.50  0.0000E+000
 312.00  0.0000E+000
 312.50  0.0000E+000
 313.00  0.0000E+000
 313.50  0.0000E+000
 314.00  0.0000E+000
 314.50  0.0000E+000
 315.00  0.0000E+000
 315.50  0.0000E+000
 316.00  0.0000E+000
 316.50  0.0000E+000
 317.00  0.0000E+000
 317.50  0.0000E+000
 318.00  0.0000E+000
 318.50  0.0000E+000
 319.00  0.0000E+000
 319.50  0.0000E+000
 320.00  0.0000E+000
 320.50  0.0000E+000
 321.00  0.0000E+000
 321.50  0.0000E+000
 322.00  0.0000E+000
 322.50  0.0000E+000
 323.00  0.0000E+000
 323.50  0.0000E+000
 324.00  0.0000E+000
 324.50  0.0000E+000
 325.00  0.0000E+000
 325.50  0.0000E+000
 326.00  0.0000E+000
 326.50  0.0000E+000
 327.00  0.0000E+000
 327.50  0.0000E+000
 328.00  0.0000E+000
 328.50  0.0000E+000
 329.00  0.0000E+000
 329.50  0.0000E+000
 330.00  0.0000E+000
 330.50  0.0000E+000
 331.00  0.0000E+000
 331.50  0.0000E+000
 332.00  0.0000E+000
 332.50  0.0000E+000
 333.00  0.0000E+000
 333.50  0.0000E+000
 334.00  0.0000E+000
 334.50  0.0000E+000
 335.00  0.0000E+000
 335.50  0.0000E+000
 336.00  0.0000E+000
 336.50  0.0000E+000
 337.00  0.0000E+000
 337.50  0.0000E+000
 338.00  0.0000E+000
 338.50  0.0000E+000
 339.00  0.0000E+000
 339.50  0.0000E+000
 340.00  0.0000E+000
 340.50  0.0000E+000
 341.00  0.0000E+000
 341.50  0.0000E+000
 342.00  0.0000E+000
 342.50  0.0000E+000
 343.00  0.0000E+000
 343.50  0.0000E+000
 344.00  0.0000E+000
 344.50  0.0000E+000
 345.00  0.0000E+000
 345.50  0.0000E+000
 346.00  0.0000E+000
 346.50  0.0000E+000
 347.00  0.0000E+000
 347.50  0.0000E+000
 348.00  0.0000E+000
 348.50  0.0000E+000
 349.00  0.0000E+000
 349.50  0.0000E+000
 350.00  0.0000E+000
 350.50  0.0000E+000
 351.00  0.0000E+000
 351.50  0.0000E+000
 352.00  0.0000E+000
 352.50  0.0000E+000
 353.00  0.0000E+000
 353.50  0.0000E+000
 354.00  0.0000E+000
 354.50  0.0000E+000
 355.00  0.0000E+000
 355.50  0.0000E+000
 356.00  0.0000E+000
 356.50  0.0000E+000
 357.00  0.0000E+000
 357.50  0.0000E+000
 358.00  0.0000E+000
 358.50  0.0000E+000
 359.00  0.0000E+000
 359.50  1.0057E-009
 360.00  1.9700E-008
 360.50  2.5356E-008
 361.00  1.5260E-008
 361.50  1.2195E-008
 362.00  0.0000E+000
 362.50  0.0000E+000
 363.00  0.0000E+000
 363.50  0.0000E+000
 364.00  0.0000E+000
 364.50  0.0000E+000
 365.00  0.0000E+000
 365.50  0.0000E+000
 366.00  3.4548E-008
 366.50  1.0203E-007
 367.00  1.9578E-007
 367.50  2.5746E-007
 368.00  2.4703E-007
 368.50  2.0645E-007
 369.00  1.5645E-007
 369.50  7.5567E-008
 370.00  3.4527E-008
 370.50  1.5701E-008
 371.00  1.5336E-008
 371.50  0.0000E+000
 372.00  0.0000E+000
 372.50  0.0000E+000
 373.00  0.0000E+000
 373.50  0.0000E+000
 374.00  0.0000E+000
 374.50  0.0000E+000
 375.00  0.0000E+000
 375.50  0.0000E+000
 376.00  0.0000E+000
 376.50  0.0000E+000
 377.00  0.0000E+000
 377.50  0.0000E+000
 378.00  0.0000E+000
 378.50  0.0000E+000
 379.00  0.0000E+000
 379.50  0.0000E+000
 380.00  0.0000E+000
 380.50  1.7484E-008
 381.00  4.2475E-008
 381.50  5.5104E-008
 382.00  8.1813E-008
 382.50  1.1855E-007
 383.00  1.0703E-007
 383.50  1.1885E-007
 384.00  1.1094E-007
 384.50  1.3677E-007
 385.00  1.6843E-007
 385.50  1.5361E-007
 386.00  9.7983E-008
 386.50  9.6080E-009
 387.00  0.0000E+000
 387.50  0.0000E+000
 388.00  0.0000E+000
 388.50  0.0000E+000
 389.00  0.0000E+000
 389.50  0.0000E+000
 390.00  0.0000E+000
 390.50  0.0000E+000
 391.00  0.0000E+000
 391.50  0.0000E+000
 392.00  0.0000E+000
 392.50  0.0000E+000
 393.00  0.0000E+000
 393.50  0.0000E+000
 394.00  0.0000E+000
 394.50  0.0000E+000
 395.00  0.0000E+000
 395.50  0.0000E+000
 396.00  0.0000E+000
 396.50  0.0000E+000
 397.00  0.0000E+000
 397.50  0.0000E+000
 398.00  6.0433E-009
 398.50  3.1578E-008
 399.00  4.0589E-008
 399.50  9.9479E-008
 400.00  1.4408E-007
 400.50  1.4464E-007
 401.00  1.1136E-007
 401.50  6.9877E-008
 402.00  2.9033E-008
 402.50  2.9101E-008
 403.00  6.1726E-008
 403.50  1.0676E-007
 404.00  2.0221E-007
 404.50  1.9200E-007
 405.00  2.3434E-007
 405.50  2.3429E-007
 406.00  2.0600E-007
 406.50  1.7980E-007
 407.00  2.0334E-007
 407.50  2.2744E-007
 408.00  2.4359E-007
 408.50  3.2719E-007
 409.00  3.0429E-007
 409.50  2.4576E-007
 410.00  2.3122E-007
 410.50  1.6443E-007
 411.00  1.1666E-007
 411.50  1.5759E-007
 412.00  1.6514E-007
 412.50  1.9185E-007
 413.00  2.2868E-007
 413.50  1.6256E-007
 414.00  7.6157E-008
 414.50  0.0000E+000
 415.00  0.0000E+000
 415.50  0.0000E+000
 416.00  0.0000E+000
 416.50  0.0000E+000
 417.00  0.0000E+000
 417.50  0.0000E+000
 418.00  0.0000E+000
 418.50  2.5532E-008
 419.00  1.5141E-007
 419.50  2.3684E-007
 420.00  3.4723E-007
 420.50  3.9871E-007
 421.00  2.8517E-007
 421.50  2.1382E-007
 422.00  1.8630E-007
 422.50  2.0955E-007
 423.00  2.4910E-007
 423.50  2.9131E-007
 424.00  3.0552E-007
 424.50  2.7913E-007
 425.00  1.6483E-007
 425.50  9.4875E-008
 426.00  9.2803E-008
 426.50  7.4299E-008
 427.00  1.5702E-007
 427.50  2.6161E-007
 428.00  2.3008E-007
 428.50  1.8823E-007
 429.00  1.2210E-007
 429.50  3.1339E-008
 430.00  0.0000E+000
 430.50  0.0000E+000
 431.00  0.0000E+000
 431.50  0.0000E+000
 432.00  0.0000E+000
 432.50  0.0000E+000
 433.00  0.0000E+000
 433.50  0.0000E+000
 434.00  0.0000E+000
 434.50  0.0000E+000
 435.00  0.0000E+000
 435.50  0.0000E+000
 436.00  0.0000E+000
 436.50  0.0000E+000
 437.00  0.0000E+000
 437.50  0.0000E+000
 438.00  0.0000E+000
 438.50  0.0000E+000
 439.00  0.0000E+000
 439.50  0.0000E+000
 440.00  0.0000E+000
 440.50  1.2039E-010
 441.00  9.5985E-009
 441.50  1.6593E-008
 442.00  8.9801E-009
 442.50  1.1373E-008
 443.00  5.8474E-008
 443.50  8.5862E-008
 444.00  1.0450E-007
 444.50  1.3289E-007
 445.00  1.2291E-007
 445.50  9.0403E-008
 446.00  1.2088E-007
 446.50  2.2697E-007
 447.00  3.2282E-007
 447.50  4.0271E-007
 448.00  4.3320E-007
 448.50  3.5081E-007
 449.00  2.3276E-007
 449.50  1.4774E-007
 450.00  1.0729E-007
 450.50  9.7288E-008
 451.00  1.2901E-007
 451.50  1.3308E-007
 452.00  1.0922E-007
 452.50  8.2143E-008
 453.00  3.4640E-008
 453.50  3.1099E-009
 454.00  0.0000E+000
 454.50  0.0000E+000
 455.00  0.0000E+000
 455.50  0.0000E+000
 456.00  0.0000E+000
 456.50  0.0000E+000
 457.00  2.4061E-008
 457.50  1.1152E-007
 458.00  1.6794E-007
 458.50  2.2739E-007
 459.00  2.7300E-007
 459.50  2.9140E-007
 460.00  2.4431E-007
 460.50  2.3739E-007
 461.00  2.1327E-007
 461.50  1.9728E-007
 462.00  1.8401E-007
 462.50  1.5458E-007
 463.00  1.0164E-007
 463.50  7.6814E-008
 464.00  5.1291E-008
 464.50  5.0160E-008
 465.00  6.0486E-008
 465.50  6.8386E-008
 466.00  6.9258E-008
 466.50  6.1159E-008
 467.00  5.7181E-008
 467.50  7.0130E-008
 468.00  1.0218E-007
 468.50  1.1980E-007
 469.00  1.6487E-007
 469.50  1.7919E-007
 470.00  1.8374E-007
 470.50  1.6857E-007
 471.00  1.6637E-007
 471.50  1.2843E-007
 472.00  1.0020E-007
 472.50  8.5591E-008
 473.00  5.8302E-008
 473.50  5.1327E-008
 474.00  4.9449E-008
 474.50  5.7301E-008
 475.00  6.0489E-008
 475.50  7.0835E-008
 476.00  7.4836E-008
 476.50  6.3190E-008
 477.00  4.4446E-008
 477.50  2.8411E-008
 478.00  6.2062E-008
 478.50  8.6652E-008
 479.00  9.1676E-008
 479.50  8.5223E-008
 480.00  6.8176E-008
 480.50  1.9985E-008
 481.00  0.0000E+000
 481.50  0.0000E+000
 482.00  0.0000E+000
 482.50  0.0000E+000
 483.00  0.0000E+000
 483.50  0.0000E+000
 484.00  0.0000E+000
 484.50  0.0000E+000
 485.00  0.0000E+000
 485.50  0.0000E+000
 486.00  2.6324E-008
 486.50  8.7099E-008
 487.00  1.2873E-007
 487.50  1.6442E-007
 488.00  1.5949E-007
 488.50  1.6820E-007
 489.00  1.7638E-007
 489.50  2.1555E-007
 490.00  2.1621E-007
 490.50  1.9137E-007
 491.00  1.8278E-007
 491.50  1.7611E-007
 492.00  1.3656E-007
 492.50  1.2693E-007
 493.00  1.2228E-007
 493.50  5.1155E-008
 494.00  5.2438E-008
 494.50  5.2616E-008
 495.00  4.2927E-008
 495.50  3.4272E-008
 496.00  3.0774E-008
 496.50  1.5002E-008
 497.00  8.2161E-010
 497.50  0.0000E+000
 498.00  0.0000E+000
 498.50  0.0000E+000
 499.00  0.0000E+000
 499.50  0.0000E+000
 500.00  0.0000E+000
 500.50  0.0000E+000
 501.00  0.0000E+000
 501.50  0.0000E+000
 502.00  0.0000E+000
 502.50  0.0000E+000
 503.00  0.0000E+000
 503.50  0.0000E+000
 504.00  0.0000E+000
 504.50  0.0000E+000
 505.00  0.0000E+000
 505.50  0.0000E+000
 506.00  0.0000E+000
 506.50  0.0000E+000
 507.00  2.4519E-009
 507.50  3.6504E-008
 508.00  8.8493E-008
 508.50  1.3585E-007
 509.00  1.6491E-007
 509.50  1.8839E-007
 510.00  2.4260E-007
 510.50  2.8081E-007
 511.00  2.8184E-007
 511.50  2.6379E-007
 512.00  2.1347E-007
 512.50  1.8717E-007
 513.00  1.7038E-007
 513.50  1.5174E-007
 514.00  1.5459E-007
 514.50  1.5680E-007
 515.00  1.1877E-007
 515.50  8.9443E-008
 516.00  8.9108E-008
 516.50  8.2755E-008
 517.00  5.6737E-008
 517.50  3.2600E-008
 518.00  2.4067E-008
 518.50  5.4975E-008
 519.00  6.6850E-008
 519.50  1.1844E-007
 520.00  1.6873E-007
 520.50  1.7907E-007
 521.00  1.4052E-007
 521.50  1.0034E-007
 522.00  5.9114E-008
 522.50  1.7341E-008
 523.00  0.0000E+000
 523.50  0.0000E+000
 524.00  0.0000E+000
 524.50  0.0000E+000
 525.00  0.0000E+000
 525.50  0.0000E+000
 526.00  0.0000E+000
 526.50  0.0000E+000
 527.00  0.0000E+000
 527.50  0.0000E+000
 528.00  0.0000E+000
 528.50  1.5906E-008
 529.00  5.4743E-008
 529.50  4.9080E-008
 530.00  4.9345E-008
 530.50  3.8471E-008
 531.00  4.6739E-008
 531.50  5.0627E-008
 532.00  8.1501E-008
 532.50  1.1262E-007
 533.00  1.4760E-007
 533.50  2.1098E-007
 534.00  2.9987E-007
 534.50  3.2482E-007
 535.00  3.1593E-007
 535.50  3.2794E-007
 536.00  2.6449E-007
 536.50  1.9348E-007
 537.00  1.9935E-007
 537.50  1.9755E-007
 538.00  1.8554E-007
 538.50  1.8528E-007
 539.00  2.2231E-007
 539.50  2.4827E-007
 540.00  2.4672E-007
 540.50  2.2224E-007
 541.00  1.9165E-007
 541.50  1.5369E-007
 542.00  1.3380E-007
 542.50  1.3592E-007
 543.00  1.8253E-007
 543.50  1.9925E-007
 544.00  2.3147E-007
 544.50  2.9010E-007
 545.00  2.8989E-007
 545.50  2.5385E-007
 546.00  2.3461E-007
 546.50  1.6698E-007
 547.00  6.9150E-008
 547.50  7.8553E-008
 548.00  4.3562E-008
 548.50  3.7681E-009
 549.00  0.0000E+000
 549.50  0.0000E+000
 550.00  0.0000E+000
 550.50  8.5412E-009
 551.00  2.4286E-009
 551.50  0.0000E+000
 552.00  0.0000E+000
 552.50  0.0000E+000
 553.00  9.9973E-010
 553.50  2.2054E-008
 554.00  7.7662E-008
 554.50  1.0284E-007
 555.00  1.2106E-007
 555.50  1.7265E-007
 556.00  2.1016E-007
 556.50  2.6303E-007
 557.00  3.5307E-007
 557.50  4.7912E-007
 558.00  6.8068E-007
 558.50  7.9096E-007
 559.00  8.2111E-007
 559.50  8.3976E-007
 560.00  8.5730E-007
 560.50  8.1293E-007
 561.00  8.0123E-007
 561.50  7.7737E-007
 562.00  7.0529E-007
 562.50  5.3377E-007
 563.00  4.1850E-007
 563.50  3.3063E-007
 564.00  2.6689E-007
 564.50  2.1813E-007
 565.00  2.7830E-007
 565.50  3.0960E-007
 566.00  3.7277E-007
 566.50  4.4237E-007
 567.00  4.9686E-007
 567.50  6.0776E-007
 568.00  7.0284E-007
 568.50  6.9308E-007
 569.00  7.4379E-007
 569.50  7.8852E-007
 570.00  6.9349E-007
 570.50  6.8082E-007
 571.00  6.4707E-007
 571.50  5.8793E-007
 572.00  4.9873E-007
 572.50  4.6011E-007
 573.00  4.1428E-007
 573.50  3.1788E-007
 574.00  2.6931E-007
 574.50  2.3043E-007
 575.00  2.8079E-007
 575.50  3.4770E-007
 576.00  4.3209E-007
 576.50  4.7500E-007
 577.00  4.8257E-007
 577.50  3.9623E-007
 578.00  2.8925E-007
 578.50  2.1486E-007
 579.00  1.7212E-007
 579.50  1.4493E-007
 580.00  1.4222E-007
 580.50  1.6128E-007
 581.00  1.4759E-007
 581.50  1.2234E-007
 582.00  1.3157E-007
 582.50  2.2067E-007
 583.00  2.6546E-007
 583.50  4.0733E-007
 584.00  5.0470E-007
 584.50  4.1202E-007
 585.00  3.3703E-007
 585.50  3.0822E-007
 586.00  1.7313E-007
 586.50  2.3443E-007
 587.00  2.9475E-007
 587.50  4.1069E-007
 588.00  5.5705E-007
 588.50  6.0864E-007
 589.00  7.0309E-007
 589.50  8.2432E-007
 590.00  7.4988E-007
 590.50  6.3702E-007
 591.00  5.7285E-007
 591.50  4.1754E-007
 592.00  2.8169E-007
 592.50  3.6623E-007
 593.00  2.9813E-007
 593.50  3.6429E-007
 594.00  4.2693E-007
 594.50  5.0789E-007
 595.00  5.7211E-007
 595.50  7.1524E-007
 596.00  7.8830E-007
 596.50  8.5974E-007
 597.00  9.4227E-007
 597.50  9.8551E-007
 598.00  1.0330E-006
 598.50  1.0716E-006
 599.00  1.0555E-006
 599.50  1.1451E-006
 600.00  1.1993E-006
 600.50  1.3040E-006
 601.00  1.4794E-006
 601.50  1.5625E-006
 602.00  1.6384E-006
 602.50  1.7621E-006
 603.00  1.7551E-006
 603.50  1.7657E-006
 604.00  1.8265E-006
 604.50  1.9032E-006
 605.00  2.1658E-006
 605.50  2.4994E-006
 606.00  2.7491E-006
 606.50  2.9758E-006
 607.00  2.9843E-006
 607.50  2.8618E-006
 608.00  2.7323E-006
 608.50  2.6198E-006
 609.00  2.5361E-006
 609.50  2.4423E-006
 610.00  2.3991E-006
 610.50  2.4545E-006
 611.00  2.5786E-006
 611.50  2.8014E-006
 612.00  3.1255E-006
 612.50  3.4450E-006
 613.00  3.8003E-006
 613.50  4.0397E-006
 614.00  4.2404E-006
 614.50  4.3949E-006
 615.00  4.4763E-006
 615.50  4.5638E-006
 616.00  4.6463E-006
 616.50  4.8297E-006
 617.00  5.0093E-006
 617.50  5.2008E-006
 618.00  5.3745E-006
 618.50  5.7306E-006
 619.00  5.9409E-006
 619.50  6.1661E-006
 620.00  6.3979E-006
 620.50  6.6447E-006
 621.00  6.9693E-006
 621.50  7.4788E-006
 622.00  8.1223E-006
 622.50  8.8456E-006
 623.00  9.6604E-006
 623.50  1.0438E-005
 624.00  1.1213E-005
 624.50  1.1812E-005
 625.00  1.2440E-005
 625.50  1.3100E-005
 626.00  1.3694E-005
 626.50  1.4209E-005
 627.00  1.4787E-005
 627.50  1.5261E-005
 628.00  1.5668E-005
 628.50  1.6328E-005
 629.00  1.7135E-005
 629.50  1.8198E-005
 630.00  1.9301E-005
 630.50  2.0454E-005
 631.00  2.1570E-005
 631.50  2.2736E-005
 632.00  2.3755E-005
 632.50  2.4924E-005
 633.00  2.6152E-005
 633.50  2.7415E-005
 634.00  2.8738E-005
 634.50  3.0167E-005
 635.00  3.1714E-005
 635.50  3.3242E-005
 636.00  3.4820E-005
 636.50  3.6558E-005
 637.00  3.8345E-005
 637.50  4.0245E-005
 638.00  4.2346E-005
 638.50  4.4720E-005
 639.00  4.7145E-005
 639.50  4.9541E-005
 640.00  5.1962E-005
 640.50  5.4479E-005
 641.00  5.7041E-005
 641.50  5.9815E-005
 642.00  6.2957E-005
 642.50  6.6450E-005
 643.00  6.9819E-005
 643.50  7.3308E-005
 644.00  7.6970E-005
 644.50  8.0928E-005
 645.00  8.4959E-005
 645.50  8.9243E-005
 646.00  9.3515E-005
 646.50  9.7523E-005
 647.00  1.0128E-004
 647.50  1.0500E-004
 648.00  1.0871E-004
 648.50  1.1259E-004
 649.00  1.1655E-004
 649.50  1.2061E-004
 650.00  1.2469E-004
 650.50  1.2864E-004
 651.00  1.3207E-004
 651.50  1.3506E-004
 652.00  1.3753E-004
 652.50  1.3957E-004
 653.00  1.4126E-004
 653.50  1.4270E-004
 654.00  1.4378E-004
 654.50  1.4450E-004
 655.00  1.4481E-004
 655.50  1.4472E-004
 656.00  1.4421E-004
 656.50  1.4333E-004
 657.00  1.4185E-004
 657.50  1.4014E-004
 658.00  1.3778E-004
 658.50  1.3512E-004
 659.00  1.3216E-004
 659.50  1.2851E-004
 660.00  1.2441E-004
 660.50  1.2038E-004
 661.00  1.1619E-004
 661.50  1.1202E-004
 662.00  1.0806E-004
 662.50  1.0409E-004
 663.00  9.9995E-005
 663.50  9.5678E-005
 664.00  9.1305E-005
 664.50  8.6865E-005
 665.00  8.2584E-005
 665.50  7.8411E-005
 666.00  7.4515E-005
 666.50  7.0797E-005
 667.00  6.7256E-005
 667.50  6.3823E-005
 668.00  6.0483E-005
 668.50  5.7293E-005
 669.00  5.4456E-005
 669.50  5.1813E-005
 670.00  4.9191E-005
 670.50  4.6716E-005
 671.00  4.4519E-005
 671.50  4.2342E-005
 672.00  4.0243E-005
 672.50  3.8360E-005
 673.00  3.6483E-005
 673.50  3.4534E-005
 674.00  3.2585E-005
 674.50  3.0906E-005
 675.00  2.9230E-005
 675.50  2.7458E-005
 676.00  2.5934E-005
 676.50  2.4490E-005
 677.00  2.2946E-005
 677.50  2.1775E-005
 678.00  2.0818E-005
 678.50  1.9933E-005
 679.00  1.9044E-005
 679.50  1.8011E-005
 680.00  1.7193E-005
 680.50  1.6345E-005
 681.00  1.5471E-005
 681.50  1.4679E-005
 682.00  1.3821E-005
 682.50  1.2930E-005
 683.00  1.2101E-005
 683.50  1.1307E-005
 684.00  1.0713E-005
 684.50  1.0209E-005
 685.00  9.7595E-006
 685.50  9.1410E-006
 686.00  8.4680E-006
 686.50  7.8713E-006
 687.00  7.2750E-006
 687.50  6.7885E-006
 688.00  6.6158E-006
 688.50  6.3483E-006
 689.00  6.0983E-006
 689.50  5.9738E-006
 690.00  5.6638E-006
 690.50  5.4904E-006
 691.00  5.5454E-006
 691.50  5.5448E-006
 692.00  5.5462E-006
 692.50  5.5552E-006
 693.00  5.1314E-006
 693.50  4.6481E-006
 694.00  4.1764E-006
 694.50  3.8236E-006
 695.00  3.5647E-006
 695.50  3.5155E-006
 696.00  3.6247E-006
 696.50  3.7191E-006
 697.00  3.7893E-006
 697.50  4.0103E-006
 698.00  4.2056E-006
 698.50  4.2813E-006
 699.00  4.2748E-006
 699.50  4.1368E-006
 700.00  4.0580E-006
 700.50  3.6634E-006
 701.00  3.1711E-006
 701.50  2.8273E-006
 702.00  2.5508E-006
 702.50  2.2464E-006
 703.00  2.1569E-006
 703.50  2.0661E-006
 704.00  1.9170E-006
 704.50  1.7990E-006
 705.00  1.5871E-006
 705.50  1.5260E-006
 706.00  1.4874E-006
 706.50  1.5420E-006
 707.00  1.4930E-006
 707.50  1.8152E-006
 708.00  1.9720E-006
 708.50  2.5384E-006
 709.00  2.7835E-006
 709.50  3.0624E-006
 710.00  3.1777E-006
 710.50  3.1464E-006
 711.00  3.0504E-006
 711.50  3.0702E-006
 712.00  3.1127E-006
 712.50  3.1684E-006
 713.00  3.0561E-006
 713.50  2.7759E-006
 714.00  2.4595E-006
 714.50  2.1139E-006
 715.00  2.1870E-006
 715.50  2.2235E-006
 716.00  2.3089E-006
 716.50  2.4408E-006
 717.00  2.3523E-006
 717.50  2.0193E-006
 718.00  1.8910E-006
 718.50  1.8972E-006
 719.00  2.0486E-006
 719.50  2.4054E-006
 720.00  2.8678E-006
 720.50  3.0771E-006
 721.00  3.1256E-006
 721.50  3.1807E-006
 722.00  2.9191E-006
 722.50  2.4329E-006
 723.00  2.2971E-006
 723.50  2.0425E-006
 724.00  1.5799E-006
 724.50  1.6619E-006
 725.00  1.8329E-006
 725.50  1.7956E-006
 726.00  1.7168E-006
 726.50  1.8157E-006
 727.00  1.7318E-006
 727.50  1.5668E-006
 728.00  1.5906E-006
 728.50  1.4446E-006
 729.00  1.1555E-006
 729.50  8.3226E-007
 730.00  6.1413E-007
 730.50  7.9265E-007
 731.00  9.9496E-007
 731.50  1.1266E-006
 732.00  1.2828E-006
 732.50  1.5275E-006
 733.00  1.4668E-006
 733.50  1.5015E-006
 734.00  1.6005E-006
 734.50  1.6010E-006
 735.00  1.5636E-006
 735.50  1.5605E-006
 736.00  1.6204E-006
 736.50  1.8501E-006
 737.00  2.0695E-006
 737.50  2.0498E-006
 738.00  1.8565E-006
 738.50  1.6101E-006
 739.00  1.2453E-006
 739.50  9.0964E-007
 740.00  1.0204E-006
 740.50  1.0528E-006
 741.00  7.0230E-007
 741.50  3.2802E-007
 742.00  0.0000E+000
 742.50  0.0000E+000
 743.00  0.0000E+000
 743.50  3.5916E-007
 744.00  1.3716E-006
 744.50  2.2399E-006
 745.00  2.8393E-006
 745.50  3.0644E-006
 746.00  2.8514E-006
 746.50  2.4605E-006
 747.00  2.3963E-006
 747.50  2.1733E-006
 748.00  2.2685E-006
 748.50  2.4078E-006
 749.00  2.4603E-006
 749.50  2.4681E-006
 750.00  2.4122E-006
 750.50  1.9980E-006
 751.00  1.9593E-006
 751.50  2.1013E-006
 752.00  1.8649E-006
 752.50  1.7316E-006
 753.00  1.8727E-006
 753.50  1.6246E-006
 754.00  1.1110E-006
 754.50  6.8564E-007
 755.00  2.4108E-007
 755.50  1.2622E-008
 756.00  0.0000E+000
 756.50  0.0000E+000
 757.00  1.9650E-008
 757.50  2.1150E-007
 758.00  3.2587E-007
 758.50  3.0685E-007
 759.00  4.5288E-007
 759.50  4.2644E-007
 760.00  4.1699E-007
 760.50  4.3030E-007
 761.00  5.3306E-007
 761.50  7.5111E-007
 762.00  1.0289E-006
 762.50  1.1627E-006
 763.00  1.1409E-006
 763.50  8.3424E-007
 764.00  4.1697E-007
 764.50  1.1875E-008
 765.00  0.0000E+000
 765.50  9.0749E-009
 766.00  2.0249E-007
 766.50  8.7029E-007
 767.00  1.3559E-006
 767.50  1.7170E-006
 768.00  1.8103E-006
 768.50  1.4551E-006
 769.00  1.2951E-006
 769.50  1.5282E-006
 770.00  1.2958E-006
 770.50  9.5321E-007
 771.00  6.7018E-007
 771.50  2.9003E-007
 772.00  3.7314E-008
 772.50  1.4255E-007
 773.00  3.7450E-007
 773.50  4.5860E-007
 774.00  1.9704E-007
 774.50  0.0000E+000
 775.00  0.0000E+000
 775.50  0.0000E+000
 776.00  0.0000E+000
 776.50  0.0000E+000
 777.00  0.0000E+000
 777.50  0.0000E+000
 778.00  1.7004E-007
 778.50  3.2498E-007
 779.00  7.3748E-007
 779.50  1.5278E-006
 780.00  1.4619E-006
 780.50  6.8352E-007
 781.00  1.2885E-007
 781.50  6.3828E-009
 782.00  0.0000E+000
 782.50  0.0000E+000
 783.00  0.0000E+000
 783.50  0.0000E+000
 784.00  0.0000E+000
 784.50  1.6900E-008
 785.00  6.8481E-008
 785.50  0.0000E+000
 786.00  4.5465E-008
 786.50  1.2342E-007
 787.00  6.1531E-008
 787.50  1.2998E-007
 788.00  2.8360E-007
 788.50  6.2196E-007
 789.00  9.1421E-007
 789.50  9.5965E-007
 790.00  1.2244E-006
 790.50  1.5849E-006
 791.00  1.5067E-006
 791.50  1.5449E-006
 792.00  1.6869E-006
 792.50  1.4910E-006
 793.00  1.5186E-006
 793.50  1.4860E-006
 794.00  1.6778E-006
 794.50  2.2022E-006
 795.00  2.1199E-006
 795.50  1.9141E-006
 796.00  1.8588E-006
 796.50  1.2697E-006
 797.00  7.3561E-007
 797.50  4.2782E-007
 798.00  1.2007E-007
 798.50  0.0000E+000
 799.00  0.0000E+000
 799.50  0.0000E+000
 800.00  0.0000E+000
 800.50  0.0000E+000
 801.00  0.0000E+000
 801.50  0.0000E+000
 802.00  0.0000E+000
 802.50  0.0000E+000
 803.00  0.0000E+000
 803.50  0.0000E+000
 804.00  0.0000E+000
 804.50  0.0000E+000
 805.00  0.0000E+000
 805.50  9.7589E-008
 806.00  2.4872E-007
 806.50  1.2571E-007
 807.00  0.0000E+000
 807.50  0.0000E+000
 808.00  0.0000E+000
 808.50  0.0000E+000
 809.00  0.0000E+000
 809.50  4.4928E-007
 810.00  2.0188E-006
 810.50  3.5249E-006
 811.00  4.5589E-006
 811.50  4.2081E-006
 812.00  3.7402E-006
 812.50  2.7807E-006
 813.00  2.0945E-006
 813.50  1.6188E-006
 814.00  1.2467E-006
 814.50  8.9138E-007
 815.00  6.6426E-007
 815.50  3.4704E-007
 816.00  1.4193E-007
 816.50  2.1307E-007
 817.00  2.3908E-007
 817.50  3.5790E-007
 818.00  6.1554E-007
 818.50  8.1744E-007
 819.00  1.2020E-006
 819.50  1.1950E-006
 820.00  8.3525E-007
 820.50  2.2953E-007
 821.00  2.3010E-007
 821.50  3.2371E-009
 822.00  2.0417E-008
 822.50  6.6661E-007
 823.00  1.6000E-006
 823.50  2.1302E-006
 824.00  2.8024E-006
 824.50  2.4716E-006
 825.00  1.7879E-006
 825.50  1.0065E-006
 826.00  2.8660E-007
 826.50  0.0000E+000
 827.00  0.0000E+000
 827.50  1.2306E-008
 828.00  1.0992E-007
 828.50  6.3427E-007
 829.00  1.0854E-006
 829.50  1.3141E-006
 830.00  1.6785E-006
 830.50  1.9532E-006
 831.00  1.8177E-006
 831.50  1.7236E-006
 832.00  2.0152E-006
 832.50  2.2498E-006
 833.00  2.8643E-006
 833.50  3.2739E-006
 834.00  3.2363E-006
 834.50  2.6839E-006
 835.00  2.5454E-006
 835.50  2.4043E-006
 836.00  1.7470E-006
 836.50  1.5174E-006
 837.00  1.7032E-006
 837.50  1.6337E-006
 838.00  1.7711E-006
 838.50  2.3753E-006
 839.00  2.6475E-006
 839.50  2.5560E-006
 840.00  2.2015E-006
 840.50  1.8256E-006
 841.00  1.6568E-006
 841.50  2.0217E-006
 842.00  2.3528E-006
 842.50  2.6615E-006
 843.00  2.6180E-006
 843.50  1.7446E-006
 844.00  1.2108E-006
 844.50  3.8588E-007
 845.00  0.0000E+000
 845.50  0.0000E+000
 846.00  0.0000E+000
 846.50  0.0000E+000
 847.00  0.0000E+000
 847.50  0.0000E+000
 848.00  0.0000E+000
 848.50  0.0000E+000
 849.00  5.2976E-008
 849.50  4.0848E-007
 850.00  7.2765E-007
 850.50  4.5750E-007
 851.00  8.1921E-008
 851.50  0.0000E+000
 852.00  0.0000E+000
 852.50  3.0640E-007
 853.00  1.0418E-006
 853.50  1.2010E-006
 854.00  1.0874E-006
 854.50  4.6083E-007
 855.00  1.5232E-007
 855.50  5.4119E-008
 856.00  5.6187E-007
 856.50  1.3337E-006
 857.00  1.4679E-006
 857.50  1.2465E-006
 858.00  1.0640E-006
 858.50  5.4060E-007
 859.00  2.6529E-008
 859.50  4.2817E-008
 860.00  2.9291E-007
 860.50  4.6094E-007
 861.00  4.2285E-007
 861.50  1.7305E-007
 862.00  1.4822E-008
 862.50  0.0000E+000
 863.00  0.0000E+000
 863.50  0.0000E+000
 864.00  0.0000E+000
 864.50  0.0000E+000
 865.00  0.0000E+000
 865.50  0.0000E+000
 866.00  0.0000E+000
 866.50  0.0000E+000
 867.00  0.0000E+000
 867.50  0.0000E+000
 868.00  0.0000E+000
 868.50  6.2869E-008
 869.00  3.0310E-007
 869.50  6.2447E-007
 870.00  1.0597E-006
 870.50  1.1111E-006
 871.00  7.8470E-007
 871.50  3.3857E-007
 872.00  1.1811E-007
 872.50  1.0463E-006
 873.00  1.5477E-006
 873.50  4.6747E-007
 874.00  0.0000E+000
 874.50  0.0000E+000
 875.00  0.0000E+000
 875.50  0.0000E+000
 876.00  0.0000E+000
 876.50  0.0000E+000
 877.00  0.0000E+000
 877.50  0.0000E+000
 878.00  0.0000E+000
 878.50  0.0000E+000
 879.00  1.4366E-007
 879.50  1.2701E-006
 880.00  1.3735E-006
 880.50  1.1093E-006
 881.00  1.1712E-006
 881.50  4.2744E-007
 882.00  5.4273E-008
 882.50  6.9078E-007
 883.00  1.5490E-006
 883.50  2.0022E-006
 884.00  3.1712E-006
 884.50  4.5608E-006
 885.00  5.2637E-006
 885.50  5.2765E-006
 886.00  4.8381E-006
 886.50  4.1341E-006
 887.00  3.3936E-006
 887.50  3.0055E-006
 888.00  3.6619E-006
 888.50  4.4983E-006
 889.00  5.0493E-006
 889.50  5.2622E-006
 890.00  5.4778E-006
 890.50  5.5034E-006
 891.00  5.4088E-006
 891.50  5.6100E-006
 892.00  7.3089E-006
 892.50  9.0062E-006
 893.00  1.0345E-005
 893.50  1.0746E-005
 894.00  1.0387E-005
 894.50  9.5982E-006
 895.00  7.6879E-006
 895.50  5.7805E-006
 896.00  5.1833E-006
 896.50  4.3539E-006
 897.00  2.2860E-006
 897.50  6.7149E-007
 898.00  2.3355E-008
 898.50  0.0000E+000
 899.00  0.0000E+000
 899.50  0.0000E+000
 900.00  3.8466E-007
 900.50  1.0866E-006
 901.00  1.3728E-006
 901.50  3.8398E-006
 902.00  4.5544E-006
 902.50  4.6512E-006
 903.00  4.5581E-006
 903.50  4.6753E-006
 904.00  5.8325E-006
 904.50  7.2186E-006
 905.00  7.3604E-006
 905.50  7.3661E-006
 906.00  6.2732E-006
 906.50  3.4549E-006
 907.00  1.8925E-006
 907.50  1.7383E-006
 908.00  1.7699E-006
 908.50  2.3407E-006
 909.00  3.2189E-006
 909.50  4.0457E-006
 910.00  4.0404E-006
 910.50  3.4777E-006
 911.00  3.2478E-006
 911.50  3.2510E-006
 912.00  4.0783E-006
 912.50  4.9816E-006
 913.00  5.5609E-006
 913.50  4.4376E-006
 914.00  2.5318E-006
 914.50  6.5678E-007
 915.00  4.8139E-008
 915.50  0.0000E+000
 916.00  0.0000E+000
 916.50  0.0000E+000
 917.00  0.0000E+000
 917.50  0.0000E+000
 918.00  0.0000E+000
 918.50  0.0000E+000
 919.00  0.0000E+000
 919.50  0.0000E+000
 920.00  0.0000E+000
 920.50  0.0000E+000
 921.00  0.0000E+000
 921.50  0.0000E+000
 922.00  0.0000E+000
 922.50  0.0000E+000
 923.00  0.0000E+000
 923.50  1.7354E-007
 924.00  7.7497E-007
 924.50  2.1563E-006
 925.00  4.2896E-006
 925.50  6.4107E-006
 926.00  7.1029E-006
 926.50  7.1752E-006
 927.00  5.4450E-006
 927.50  3.2292E-006
 928.00  1.0378E-006
 928.50  1.0608E-007
 929.00  0.0000E+000
 929.50  0.0000E+000
 930.00  0.0000E+000
 930.50  0.0000E+000
 931.00  0.0000E+000
 931.50  0.0000E+000
 932.00  0.0000E+000
 932.50  0.0000E+000
 933.00  0.0000E+000
 933.50  0.0000E+000
 934.00  0.0000E+000
 934.50  0.0000E+000
 935.00  0.0000E+000
 935.50  0.0000E+000
 936.00  0.0000E+000
 936.50  0.0000E+000
 937.00  0.0000E+000
 937.50  0.0000E+000
 938.00  0.0000E+000
 938.50  0.0000E+000
 939.00  0.0000E+000
 939.50  0.0000E+000
 940.00  1.1892E-006
 940.50  2.5455E-006
 941.00  4.4818E-006
 941.50  6.9437E-006
 942.00  7.6815E-006
 942.50  7.9823E-006
 943.00  7.9376E-006
 943.50  7.7720E-006
 944.00  6.7375E-006
 944.50  6.9144E-006
 945.00  6.7562E-006
 945.50  6.8693E-006
 946.00  5.7555E-006
 946.50  3.3838E-006
 947.00  1.8108E-008
 947.50  0.0000E+000
 948.00  0.0000E+000
 948.50  2.0371E-008
 949.00  4.6772E-007
 949.50  2.5492E-006
 950.00  4.9318E-006
 950.50  7.5427E-006
 951.00  9.9537E-006
 951.50  1.2869E-005
 952.00  1.2809E-005
 952.50  1.2499E-005
 953.00  1.0992E-005
 953.50  7.9406E-006
 954.00  4.8011E-006
 954.50  3.5263E-006
 955.00  2.9721E-006
 955.50  4.0569E-006
 956.00  5.6714E-006
 956.50  8.6250E-006
 957.00  1.2610E-005
 957.50  1.5462E-005
 958.00  1.7909E-005
 958.50  1.8230E-005
 959.00  1.4632E-005
 959.50  9.0285E-006
 960.00  1.6520E-006
 960.50  0.0000E+000
 961.00  0.0000E+000
 961.50  0.0000E+000
 962.00  0.0000E+000
 962.50  0.0000E+000
 963.00  0.0000E+000
 963.50  0.0000E+000
 964.00  0.0000E+000
 964.50  0.0000E+000
 965.00  0.0000E+000
 965.50  0.0000E+000
 966.00  0.0000E+000
 966.50  0.0000E+000
 967.00  3.0664E-008
 967.50  7.1495E-007
 968.00  2.4417E-006
 968.50  2.1583E-006
 969.00  4.5253E-006
 969.50  7.9762E-006
 970.00  1.2320E-005
 970.50  1.6741E-005
 971.00  1.8861E-005
 971.50  2.0234E-005
 972.00  1.9370E-005
 972.50  1.4237E-005
 973.00  7.3004E-006
 973.50  1.6648E-006
 974.00  0.0000E+000
 974.50  0.0000E+000
 975.00  1.3904E-006
 975.50  5.4644E-006
 976.00  1.1247E-005
 976.50  1.4577E-005
 977.00  1.4212E-005
 977.50  1.2312E-005
 978.00  1.6232E-005
 978.50  2.0063E-005
 979.00  2.1640E-005
 979.50  1.9840E-005
 980.00  2.0745E-005
 980.50  1.6938E-005
 981.00  1.4281E-005
 981.50  7.6214E-006
 982.00  1.0883E-005
 982.50  9.9320E-006
 983.00  4.6444E-006
 983.50  1.8528E-006
 984.00  9.8944E-006
 984.50  1.6540E-005
 985.00  1.7536E-005
 985.50  2.4318E-005
 986.00  3.3588E-005
 986.50  3.4260E-005
 987.00  2.9198E-005
 987.50  3.2213E-005
 988.00  3.4332E-005
 988.50  3.3380E-005
 989.00  2.9563E-005
 989.50  2.5537E-005
 990.00  2.4148E-005
 990.50  2.5940E-005
 991.00  2.6350E-005
 991.50  2.9943E-005
 992.00  3.9278E-005
 992.50  4.7854E-005
 993.00  5.3561E-005
 993.50  6.2539E-005
 994.00  7.5935E-005
 994.50  8.3677E-005
 995.00  7.9889E-005
 995.50  6.9244E-005
 996.00  5.9265E-005
 996.50  4.6300E-005
 997.00  3.3993E-005
 997.50  3.2777E-005
 998.00  3.3258E-005
 998.50  3.7591E-005
 999.00  4.3945E-005
 999.50  6.3803E-005
1000.00  4.2563E-005
1000.50  2.1086E-006
1001.00  0.0000E+000
1001.50  0.0000E+000
1002.00  0.0000E+000
1002.50  0.0000E+000
1003.00  0.0000E+000
1003.50  0.0000E+000
1004.00  0.0000E+000
1004.50  0.0000E+000
1005.00  0.0000E+000
1005.50  0.0000E+000
1006.00  0.0000E+000
1006.50  0.0000E+000
1007.00  0.0000E+000
1007.50  0.0000E+000
1008.00  0.0000E+000
1008.50  0.0000E+000
1009.00  0.0000E+000
1009.50  0.0000E+000
1010.00  0.0000E+000
1010.50  0.0000E+000
1011.00  0.0000E+000
1011.50  0.0000E+000
1012.00  0.0000E+000
1012.50  0.0000E+000
1013.00  0.0000E+000
1013.50  0.0000E+000
1014.00  0.0000E+000
1014.50  0.0000E+000
1015.00  0.0000E+000
1015.50  0.0000E+000
1016.00  0.0000E+000
1016.50  0.0000E+000
1017.00  0.0000E+000
1017.50  0.0000E+000
1018.00  0.0000E+000
1018.50  0.0000E+000
1019.00  0.0000E+000
1019.50  0.0000E+000
1020.00  0.0000E+000
1020.50  0.0000E+000
1021.00  0.0000E+000
1021.50  0.0000E+000
1022.00  0.0000E+000
1022.50  0.0000E+000
1023.00  0.0000E+000
1023.50  0.0000E+000
1024.00  0.0000E+000
1024.50  0.0000E+000
1025.00  0.0000E+000
1025.50  0.0000E+000
1026.00  0.0000E+000
1026.50  0.0000E+000
1027.00  0.0000E+000
1027.50  0.0000E+000
1028.00  0.0000E+000
1028.50  0.0000E+000
1029.00  0.0000E+000
1029.50  0.0000E+000
1030.00  0.0000E+000
1030.50  0.0000E+000
1031.00  0.0000E+000
1031.50  0.0000E+000
1032.00  0.0000E+000
1032.50  0.0000E+000
1033.00  0.0000E+000
1033.50  0.0000E+000
1034.00  0.0000E+000
1034.50  0.0000E+000
1035.00  0.0000E+000
1035.50  0.0000E+000
1036.00  0.0000E+000
1036.50  0.0000E+000
1037.00  0.0000E+000
1037.50  0.0000E+000
1038.00  0.0000E+000
1038.50  0.0000E+000
1039.00  0.0000E+000
1039.50  0.0000E+000
1040.00  0.0000E+000
1040.50  0.0000E+000
1041.00  0.0000E+000
1041.50  0.0000E+000
1042.00  0.0000E+000
1042.50  0.0000E+000
1043.00  0.0000E+000
1043.50  0.0000E+000
1044.00  0.0000E+000
1044.50  0.0000E+000
1045.00  0.0000E+000
1045.50  0.0000E+000
1046.00  0.0000E+000
1046.50  0.0000E+000
1047.00  0.0000E+000
1047.50  0.0000E+000
1048.00  0.0000E+000
1048.50  0.0000E+000
1049.00  0.0000E+000
1049.50  0.0000E+000
1050.00  0.0000E+000
1050.50  0.0000E+000
1051.00  0.0000E+000
1051.50  0.0000E+000
1052.00  0.0000E+000
1052.50  0.0000E+000
1053.00  0.0000E+000
1053.50  0.0000E+000
1054.00  0.0000E+000
1054.50  0.0000E+000
1055.00  0.0000E+000
1055.50  0.0000E+000
1056.00  0.0000E+000
1056.50  0.0000E+000
1057.00  0.0000E+000
1057.50  0.0000E+000
1058.00  0.0000E+000
1058.50  0.0000E+000
1059.00  0.0000E+000
1059.50  0.0000E+000
1060.00  0.0000E+000
1060.50  0.0000E+000
1061.00  0.0000E+000
1061.50  0.0000E+000
1062.00  0.0000E+000
1062.50  0.0000E+000
1063.00  0.0000E+000
1063.50  0.0000E+000
1064.00  0.0000E+000
1064.50  0.0000E+000
1065.00  0.0000E+000
1065.50  0.0000E+000
1066.00  0.0000E+000
1066.50  0.0000E+000
1067.00  0.0000E+000
1067.50  0.0000E+000
1068.00  0.0000E+000
1068.50  0.0000E+000
1069.00  0.0000E+000
1069.50  0.0000E+000
1070.00  0.0000E+000
1070.50  0.0000E+000
1071.00  0.0000E+000
1071.50  0.0000E+000
1072.00  0.0000E+000
1072.50  0.0000E+000
1073.00  0.0000E+000
1073.50  0.0000E+000
1074.00  0.0000E+000
1074.50  0.0000E+000
1075.00  0.0000E+000
1075.50  0.0000E+000
1076.00  0.0000E+000
1076.50  0.0000E+000
1077.00  0.0000E+000
1077.50  0.0000E+000
1078.00  0.0000E+000
1078.50  0.0000E+000
1079.00  0.0000E+000
1079.50  0.0000E+000
1080.00  0.0000E+000
1080.50  0.0000E+000
1081.00  0.0000E+000
1081.50  0.0000E+000
1082.00  0.0000E+000
1082.50  0.0000E+000
1083.00  0.0000E+000
1083.50  0.0000E+000
1084.00  0.0000E+000
1084.50  0.0000E+000
1085.00  0.0000E+000
1085.50  0.0000E+000
1086.00  0.0000E+000
1086.50  0.0000E+000
1087.00  0.0000E+000
1087.50  0.0000E+000
1088.00  0.0000E+000
1088.50  0.0000E+000
1089.00  0.0000E+000
1089.50  0.0000E+000
1090.00  0.0000E+000
1090.50  0.0000E+000
1091.00  0.0000E+000
1091.50  0.0000E+000
1092.00  0.0000E+000
1092.50  0.0000E+000
1093.00  0.0000E+000
1093.50  0.0000E+000
1094.00  0.0000E+000
1094.50  0.0000E+000
1095.00  0.0000E+000
1095.50  0.0000E+000
1096.00  0.0000E+000
1096.50  0.0000E+000
1097.00  0.0000E+000
1097.50  0.0000E+000
1098.00  0.0000E+000
1098.50  0.0000E+000
1099.00  0.0000E+000
1099.50  0.0000E+000
1100.00  0.0000E+000
1100.50  0.0000E+000
1101.00  0.0000E+000
1101.50  0.0000E+000
1102.00  0.0000E+000
1102.50  0.0000E+000
1103.00  0.0000E+000
1103.50  0.0000E+000
1104.00  0.0000E+000
1104.50  0.0000E+000
1105.00  0.0000E+000
1105.50  0.0000E+000
1106.00  0.0000E+000
1106.50  0.0000E+000
1107.00  0.0000E+000
1107.50  0.0000E+000
1108.00  0.0000E+000
1108.50  0.0000E+000
1109.00  0.0000E+000
1109.50  0.0000E+000
1110.00  0.0000E+000
1110.50  0.0000E+000
1111.00  0.0000E+000
1111.50  0.0000E+000
1112.00  0.0000E+000
1112.50  0.0000E+000
1113.00  0.0000E+000
1113.50  0.0000E+000
1114.00  0.0000E+000
1114.50  0.0000E+000
1115.00  0.0000E+000
1115.50  0.0000E+000
1116.00  0.0000E+000
1116.50  0.0000E+000
1117.00  0.0000E+000
1117.50  0.0000E+000
1118.00  0.0000E+000
1118.50  0.0000E+000
1119.00  0.0000E+000
1119.50  0.0000E+000
1120.00  0.0000E+000
1120.50  0.0000E+000
1121.00  0.0000E+000
1121.50  0.0000E+000
1122.00  0.0000E+000
1122.50  0.0000E+000
1123.00  0.0000E+000
1123.50  0.0000E+000
1124.00  0.0000E+000
1124.50  0.0000E+000
1125.00  0.0000E+000
1125.50  0.0000E+000
1126.00  0.0000E+000
1126.50  0.0000E+000
1127.00  0.0000E+000
1127.50  0.0000E+000
: 6
