# Supplementary material for: A photoconversion model for full spectral programming and multiplexing of optogenetic systems
Source: Mol Syst Biol. 2017 Apr 24;13(4):926. doi: 10.15252/msb.20167456 (PMC5408778; doi:10.15252/msb.20167456)
Supplement: Supplementary file 11 — Dataset EV3 [file MSB-13-926-s011.zip › dataset_ev3_led_data/led_calibration_data/EO_01/Tori_c1/raw/16.IRR]

" File: 160129_calibrations\post-calibration\Tor
" RAD->  Wave:647.21nm  Pix:1050  Val:  0.000  Time:400ms  Avg:2  Sm:1  Sg:1  Tc:off  SNAP  Xt:1  Ch:1  Xtrig wnmcal >RAD-IS6.CAL
 180.00  0.0000E+000
 180.50  0.0000E+000
 181.00  0.0000E+000
 181.50  0.0000E+000
 182.00  0.0000E+000
 182.50  0.0000E+000
 183.00  0.0000E+000
 183.50  0.0000E+000
 184.00  0.0000E+000
 184.50  0.0000E+000
 185.00  0.0000E+000
 185.50  0.0000E+000
 186.00  0.0000E+000
 186.50  0.0000E+000
 187.00  0.0000E+000
 187.50  0.0000E+000
 188.00  0.0000E+000
 188.50  0.0000E+000
 189.00  0.0000E+000
 189.50  0.0000E+000
 190.00  0.0000E+000
 190.50  0.0000E+000
 191.00  0.0000E+000
 191.50  0.0000E+000
 192.00  0.0000E+000
 192.50  0.0000E+000
 193.00  0.0000E+000
 193.50  0.0000E+000
 194.00  0.0000E+000
 194.50  0.0000E+000
 195.00  0.0000E+000
 195.50  0.0000E+000
 196.00  0.0000E+000
 196.50  0.0000E+000
 197.00  0.0000E+000
 197.50  0.0000E+000
 198.00  0.0000E+000
 198.50  0.0000E+000
 199.00  0.0000E+000
 199.50  0.0000E+000
 200.00  0.0000E+000
 200.50  0.0000E+000
 201.00  0.0000E+000
 201.50  0.0000E+000
 202.00  0.0000E+000
 202.50  0.0000E+000
 203.00  0.0000E+000
 203.50  0.0000E+000
 204.00  0.0000E+000
 204.50  0.0000E+000
 205.00  0.0000E+000
 205.50  0.0000E+000
 206.00  0.0000E+000
 206.50  0.0000E+000
 207.00  0.0000E+000
 207.50  0.0000E+000
 208.00  0.0000E+000
 208.50  0.0000E+000
 209.00  0.0000E+000
 209.50  0.0000E+000
 210.00  0.0000E+000
 210.50  0.0000E+000
 211.00  0.0000E+000
 211.50  0.0000E+000
 212.00  0.0000E+000
 212.50  0.0000E+000
 213.00  0.0000E+000
 213.50  0.0000E+000
 214.00  0.0000E+000
 214.50  0.0000E+000
 215.00  0.0000E+000
 215.50  0.0000E+000
 216.00  0.0000E+000
 216.50  0.0000E+000
 217.00  0.0000E+000
 217.50  0.0000E+000
 218.00  0.0000E+000
 218.50  0.0000E+000
 219.00  0.0000E+000
 219.50  0.0000E+000
 220.00  0.0000E+000
 220.50  0.0000E+000
 221.00  0.0000E+000
 221.50  0.0000E+000
 222.00  0.0000E+000
 222.50  0.0000E+000
 223.00  0.0000E+000
 223.50  0.0000E+000
 224.00  0.0000E+000
 224.50  0.0000E+000
 225.00  0.0000E+000
 225.50  0.0000E+000
 226.00  0.0000E+000
 226.50  0.0000E+000
 227.00  0.0000E+000
 227.50  0.0000E+000
 228.00  0.0000E+000
 228.50  0.0000E+000
 229.00  0.0000E+000
 229.50  0.0000E+000
 230.00  0.0000E+000
 230.50  0.0000E+000
 231.00  0.0000E+000
 231.50  0.0000E+000
 232.00  0.0000E+000
 232.50  0.0000E+000
 233.00  0.0000E+000
 233.50  0.0000E+000
 234.00  0.0000E+000
 234.50  0.0000E+000
 235.00  0.0000E+000
 235.50  0.0000E+000
 236.00  0.0000E+000
 236.50  0.0000E+000
 237.00  0.0000E+000
 237.50  0.0000E+000
 238.00  0.0000E+000
 238.50  0.0000E+000
 239.00  0.0000E+000
 239.50  0.0000E+000
 240.00  0.0000E+000
 240.50  0.0000E+000
 241.00  0.0000E+000
 241.50  0.0000E+000
 242.00  0.0000E+000
 242.50  0.0000E+000
 243.00  0.0000E+000
 243.50  0.0000E+000
 244.00  0.0000E+000
 244.50  0.0000E+000
 245.00  0.0000E+000
 245.50  0.0000E+000
 246.00  0.0000E+000
 246.50  0.0000E+000
 247.00  0.0000E+000
 247.50  0.0000E+000
 248.00  0.0000E+000
 248.50  0.0000E+000
 249.00  0.0000E+000
 249.50  0.0000E+000
 250.00  0.0000E+000
 250.50  0.0000E+000
 251.00  0.0000E+000
 251.50  0.0000E+000
 252.00  0.0000E+000
 252.50  0.0000E+000
 253.00  0.0000E+000
 253.50  0.0000E+000
 254.00  0.0000E+000
 254.50  0.0000E+000
 255.00  0.0000E+000
 255.50  0.0000E+000
 256.00  0.0000E+000
 256.50  0.0000E+000
 257.00  0.0000E+000
 257.50  0.0000E+000
 258.00  0.0000E+000
 258.50  0.0000E+000
 259.00  0.0000E+000
 259.50  0.0000E+000
 260.00  0.0000E+000
 260.50  0.0000E+000
 261.00  0.0000E+000
 261.50  0.0000E+000
 262.00  0.0000E+000
 262.50  0.0000E+000
 263.00  0.0000E+000
 263.50  0.0000E+000
 264.00  0.0000E+000
 264.50  0.0000E+000
 265.00  0.0000E+000
 265.50  0.0000E+000
 266.00  0.0000E+000
 266.50  0.0000E+000
 267.00  0.0000E+000
 267.50  0.0000E+000
 268.00  0.0000E+000
 268.50  0.0000E+000
 269.00  0.0000E+000
 269.50  0.0000E+000
 270.00  0.0000E+000
 270.50  0.0000E+000
 271.00  0.0000E+000
 271.50  0.0000E+000
 272.00  0.0000E+000
 272.50  0.0000E+000
 273.00  0.0000E+000
 273.50  0.0000E+000
 274.00  0.0000E+000
 274.50  0.0000E+000
 275.00  0.0000E+000
 275.50  0.0000E+000
 276.00  0.0000E+000
 276.50  0.0000E+000
 277.00  0.0000E+000
 277.50  0.0000E+000
 278.00  0.0000E+000
 278.50  0.0000E+000
 279.00  0.0000E+000
 279.50  0.0000E+000
 280.00  0.0000E+000
 280.50  0.0000E+000
 281.00  0.0000E+000
 281.50  0.0000E+000
 282.00  0.0000E+000
 282.50  0.0000E+000
 283.00  0.0000E+000
 283.50  0.0000E+000
 284.00  0.0000E+000
 284.50  0.0000E+000
 285.00  0.0000E+000
 285.50  0.0000E+000
 286.00  0.0000E+000
 286.50  0.0000E+000
 287.00  0.0000E+000
 287.50  0.0000E+000
 288.00  0.0000E+000
 288.50  0.0000E+000
 289.00  0.0000E+000
 289.50  0.0000E+000
 290.00  0.0000E+000
 290.50  0.0000E+000
 291.00  0.0000E+000
 291.50  0.0000E+000
 292.00  0.0000E+000
 292.50  0.0000E+000
 293.00  0.0000E+000
 293.50  0.0000E+000
 294.00  0.0000E+000
 294.50  0.0000E+000
 295.00  0.0000E+000
 295.50  0.0000E+000
 296.00  0.0000E+000
 296.50  0.0000E+000
 297.00  0.0000E+000
 297.50  0.0000E+000
 298.00  0.0000E+000
 298.50  0.0000E+000
 299.00  0.0000E+000
 299.50  0.0000E+000
 300.00  0.0000E+000
 300.50  0.0000E+000
 301.00  0.0000E+000
 301.50  0.0000E+000
 302.00  0.0000E+000
 302.50  0.0000E+000
 303.00  0.0000E+000
 303.50  0.0000E+000
 304.00  0.0000E+000
 304.50  0.0000E+000
 305.00  0.0000E+000
 305.50  0.0000E+000
 306.00  0.0000E+000
 306.50  0.0000E+000
 307.00  0.0000E+000
 307.50  0.0000E+000
 308.00  0.0000E+000
 308.50  0.0000E+000
 309.00  0.0000E+000
 309.50  0.0000E+000
 310.00  0.0000E+000
 310.50  0.0000E+000
 311.00  0.0000E+000
 311.50  0.0000E+000
 312.00  0.0000E+000
 312.50  0.0000E+000
 313.00  0.0000E+000
 313.50  0.0000E+000
 314.00  0.0000E+000
 314.50  0.0000E+000
 315.00  0.0000E+000
 315.50  0.0000E+000
 316.00  0.0000E+000
 316.50  0.0000E+000
 317.00  0.0000E+000
 317.50  0.0000E+000
 318.00  0.0000E+000
 318.50  0.0000E+000
 319.00  0.0000E+000
 319.50  0.0000E+000
 320.00  0.0000E+000
 320.50  0.0000E+000
 321.00  0.0000E+000
 321.50  0.0000E+000
 322.00  0.0000E+000
 322.50  0.0000E+000
 323.00  0.0000E+000
 323.50  0.0000E+000
 324.00  0.0000E+000
 324.50  0.0000E+000
 325.00  0.0000E+000
 325.50  0.0000E+000
 326.00  0.0000E+000
 326.50  0.0000E+000
 327.00  0.0000E+000
 327.50  0.0000E+000
 328.00  0.0000E+000
 328.50  0.0000E+000
 329.00  0.0000E+000
 329.50  0.0000E+000
 330.00  0.0000E+000
 330.50  0.0000E+000
 331.00  0.0000E+000
 331.50  0.0000E+000
 332.00  0.0000E+000
 332.50  0.0000E+000
 333.00  0.0000E+000
 333.50  0.0000E+000
 334.00  0.0000E+000
 334.50  0.0000E+000
 335.00  0.0000E+000
 335.50  0.0000E+000
 336.00  0.0000E+000
 336.50  0.0000E+000
 337.00  0.0000E+000
 337.50  0.0000E+000
 338.00  0.0000E+000
 338.50  0.0000E+000
 339.00  0.0000E+000
 339.50  0.0000E+000
 340.00  0.0000E+000
 340.50  0.0000E+000
 341.00  0.0000E+000
 341.50  0.0000E+000
 342.00  0.0000E+000
 342.50  0.0000E+000
 343.00  0.0000E+000
 343.50  0.0000E+000
 344.00  0.0000E+000
 344.50  0.0000E+000
 345.00  0.0000E+000
 345.50  0.0000E+000
 346.00  0.0000E+000
 346.50  0.0000E+000
 347.00  0.0000E+000
 347.50  0.0000E+000
 348.00  0.0000E+000
 348.50  0.0000E+000
 349.00  0.0000E+000
 349.50  0.0000E+000
 350.00  0.0000E+000
 350.50  0.0000E+000
 351.00  0.0000E+000
 351.50  0.0000E+000
 352.00  0.0000E+000
 352.50  0.0000E+000
 353.00  0.0000E+000
 353.50  0.0000E+000
 354.00  0.0000E+000
 354.50  0.0000E+000
 355.00  0.0000E+000
 355.50  0.0000E+000
 356.00  0.0000E+000
 356.50  0.0000E+000
 357.00  0.0000E+000
 357.50  0.0000E+000
 358.00  0.0000E+000
 358.50  0.0000E+000
 359.00  0.0000E+000
 359.50  0.0000E+000
 360.00  0.0000E+000
 360.50  0.0000E+000
 361.00  0.0000E+000
 361.50  0.0000E+000
 362.00  0.0000E+000
 362.50  0.0000E+000
 363.00  0.0000E+000
 363.50  0.0000E+000
 364.00  0.0000E+000
 364.50  0.0000E+000
 365.00  0.0000E+000
 365.50  0.0000E+000
 366.00  0.0000E+000
 366.50  0.0000E+000
 367.00  0.0000E+000
 367.50  0.0000E+000
 368.00  0.0000E+000
 368.50  0.0000E+000
 369.00  0.0000E+000
 369.50  0.0000E+000
 370.00  4.3222E-008
 370.50  1.4925E-007
 371.00  2.4899E-007
 371.50  2.8658E-007
 372.00  3.1288E-007
 372.50  2.8734E-007
 373.00  2.0933E-007
 373.50  1.0472E-007
 374.00  6.3996E-008
 374.50  2.5638E-009
 375.00  0.0000E+000
 375.50  0.0000E+000
 376.00  0.0000E+000
 376.50  0.0000E+000
 377.00  0.0000E+000
 377.50  0.0000E+000
 378.00  0.0000E+000
 378.50  1.3147E-010
 379.00  3.6345E-008
 379.50  1.0348E-007
 380.00  1.6404E-007
 380.50  1.6688E-007
 381.00  1.1452E-007
 381.50  4.0426E-008
 382.00  4.0922E-009
 382.50  7.4606E-008
 383.00  1.1519E-007
 383.50  2.0570E-007
 384.00  2.6677E-007
 384.50  2.2577E-007
 385.00  1.6846E-007
 385.50  1.7753E-007
 386.00  2.1181E-007
 386.50  3.3727E-007
 387.00  4.9408E-007
 387.50  5.7943E-007
 388.00  6.0831E-007
 388.50  5.4688E-007
 389.00  4.3932E-007
 389.50  3.1104E-007
 390.00  1.6230E-007
 390.50  9.0518E-008
 391.00  8.6840E-008
 391.50  9.7778E-008
 392.00  1.7588E-007
 392.50  1.8617E-007
 393.00  1.1499E-007
 393.50  1.4018E-008
 394.00  0.0000E+000
 394.50  0.0000E+000
 395.00  0.0000E+000
 395.50  0.0000E+000
 396.00  0.0000E+000
 396.50  0.0000E+000
 397.00  0.0000E+000
 397.50  0.0000E+000
 398.00  0.0000E+000
 398.50  0.0000E+000
 399.00  0.0000E+000
 399.50  0.0000E+000
 400.00  1.8817E-009
 400.50  4.5522E-008
 401.00  4.6636E-008
 401.50  3.2786E-008
 402.00  2.8694E-008
 402.50  1.5203E-008
 403.00  0.0000E+000
 403.50  0.0000E+000
 404.00  0.0000E+000
 404.50  0.0000E+000
 405.00  0.0000E+000
 405.50  0.0000E+000
 406.00  0.0000E+000
 406.50  0.0000E+000
 407.00  0.0000E+000
 407.50  0.0000E+000
 408.00  0.0000E+000
 408.50  0.0000E+000
 409.00  0.0000E+000
 409.50  0.0000E+000
 410.00  0.0000E+000
 410.50  0.0000E+000
 411.00  0.0000E+000
 411.50  0.0000E+000
 412.00  0.0000E+000
 412.50  0.0000E+000
 413.00  0.0000E+000
 413.50  0.0000E+000
 414.00  0.0000E+000
 414.50  0.0000E+000
 415.00  0.0000E+000
 415.50  0.0000E+000
 416.00  1.2974E-008
 416.50  3.3788E-008
 417.00  4.8153E-008
 417.50  6.7339E-008
 418.00  3.5123E-008
 418.50  0.0000E+000
 419.00  0.0000E+000
 419.50  0.0000E+000
 420.00  0.0000E+000
 420.50  0.0000E+000
 421.00  0.0000E+000
 421.50  4.2759E-008
 422.00  1.0497E-007
 422.50  1.3826E-007
 423.00  1.2094E-007
 423.50  1.0600E-007
 424.00  8.7077E-008
 424.50  5.1421E-008
 425.00  1.0137E-008
 425.50  0.0000E+000
 426.00  0.0000E+000
 426.50  3.7846E-008
 427.00  1.0519E-007
 427.50  2.0536E-007
 428.00  1.5369E-007
 428.50  1.4583E-007
 429.00  1.3495E-007
 429.50  1.1480E-007
 430.00  1.1966E-007
 430.50  1.0963E-007
 431.00  4.8239E-008
 431.50  0.0000E+000
 432.00  0.0000E+000
 432.50  0.0000E+000
 433.00  0.0000E+000
 433.50  0.0000E+000
 434.00  0.0000E+000
 434.50  0.0000E+000
 435.00  0.0000E+000
 435.50  2.2353E-008
 436.00  2.8412E-008
 436.50  4.0646E-008
 437.00  3.4598E-008
 437.50  6.4717E-009
 438.00  0.0000E+000
 438.50  0.0000E+000
 439.00  0.0000E+000
 439.50  0.0000E+000
 440.00  0.0000E+000
 440.50  0.0000E+000
 441.00  0.0000E+000
 441.50  0.0000E+000
 442.00  0.0000E+000
 442.50  0.0000E+000
 443.00  0.0000E+000
 443.50  0.0000E+000
 444.00  0.0000E+000
 444.50  0.0000E+000
 445.00  0.0000E+000
 445.50  0.0000E+000
 446.00  0.0000E+000
 446.50  0.0000E+000
 447.00  0.0000E+000
 447.50  0.0000E+000
 448.00  0.0000E+000
 448.50  0.0000E+000
 449.00  0.0000E+000
 449.50  0.0000E+000
 450.00  0.0000E+000
 450.50  0.0000E+000
 451.00  2.0761E-009
 451.50  1.2903E-008
 452.00  3.4149E-008
 452.50  6.0105E-008
 453.00  7.2727E-008
 453.50  7.5307E-008
 454.00  6.5679E-008
 454.50  3.0113E-008
 455.00  1.6466E-008
 455.50  3.8891E-008
 456.00  5.1728E-008
 456.50  7.3885E-008
 457.00  9.8243E-008
 457.50  1.1198E-007
 458.00  1.0455E-007
 458.50  1.0653E-007
 459.00  1.1813E-007
 459.50  1.7215E-007
 460.00  1.9821E-007
 460.50  2.2423E-007
 461.00  2.5361E-007
 461.50  2.6301E-007
 462.00  2.4852E-007
 462.50  2.3833E-007
 463.00  2.0571E-007
 463.50  1.4341E-007
 464.00  7.8721E-008
 464.50  3.8253E-008
 465.00  2.1745E-008
 465.50  0.0000E+000
 466.00  0.0000E+000
 466.50  0.0000E+000
 467.00  0.0000E+000
 467.50  0.0000E+000
 468.00  0.0000E+000
 468.50  0.0000E+000
 469.00  0.0000E+000
 469.50  0.0000E+000
 470.00  0.0000E+000
 470.50  0.0000E+000
 471.00  0.0000E+000
 471.50  0.0000E+000
 472.00  0.0000E+000
 472.50  2.3779E-008
 473.00  2.7460E-008
 473.50  4.8926E-008
 474.00  7.9311E-008
 474.50  7.0961E-008
 475.00  5.3953E-008
 475.50  5.7062E-008
 476.00  6.1923E-008
 476.50  5.1082E-008
 477.00  4.6770E-008
 477.50  4.6009E-008
 478.00  4.1817E-008
 478.50  2.9163E-008
 479.00  0.0000E+000
 479.50  0.0000E+000
 480.00  0.0000E+000
 480.50  0.0000E+000
 481.00  0.0000E+000
 481.50  0.0000E+000
 482.00  0.0000E+000
 482.50  0.0000E+000
 483.00  0.0000E+000
 483.50  0.0000E+000
 484.00  0.0000E+000
 484.50  3.4963E-009
 485.00  2.8688E-008
 485.50  5.4918E-008
 486.00  6.6948E-008
 486.50  6.4271E-008
 487.00  9.2106E-008
 487.50  1.1451E-007
 488.00  1.2788E-007
 488.50  1.0565E-007
 489.00  1.4174E-007
 489.50  6.7747E-008
 490.00  1.6425E-008
 490.50  0.0000E+000
 491.00  0.0000E+000
 491.50  0.0000E+000
 492.00  0.0000E+000
 492.50  0.0000E+000
 493.00  0.0000E+000
 493.50  0.0000E+000
 494.00  2.0130E-010
 494.50  8.8335E-009
 495.00  4.8101E-008
 495.50  7.8796E-008
 496.00  7.9783E-008
 496.50  7.5712E-008
 497.00  5.9775E-008
 497.50  2.8695E-008
 498.00  2.5794E-008
 498.50  1.7257E-008
 499.00  5.5786E-008
 499.50  4.6556E-008
 500.00  3.1784E-008
 500.50  2.2797E-008
 501.00  0.0000E+000
 501.50  0.0000E+000
 502.00  0.0000E+000
 502.50  0.0000E+000
 503.00  0.0000E+000
 503.50  0.0000E+000
 504.00  0.0000E+000
 504.50  0.0000E+000
 505.00  3.2308E-009
 505.50  2.0356E-008
 506.00  1.9012E-008
 506.50  0.0000E+000
 507.00  0.0000E+000
 507.50  0.0000E+000
 508.00  0.0000E+000
 508.50  0.0000E+000
 509.00  0.0000E+000
 509.50  0.0000E+000
 510.00  0.0000E+000
 510.50  0.0000E+000
 511.00  0.0000E+000
 511.50  0.0000E+000
 512.00  5.1698E-009
 512.50  7.3445E-008
 513.00  1.2054E-007
 513.50  1.0762E-007
 514.00  7.7685E-008
 514.50  5.8398E-008
 515.00  3.9348E-009
 515.50  0.0000E+000
 516.00  0.0000E+000
 516.50  0.0000E+000
 517.00  0.0000E+000
 517.50  0.0000E+000
 518.00  0.0000E+000
 518.50  0.0000E+000
 519.00  0.0000E+000
 519.50  0.0000E+000
 520.00  4.9804E-009
 520.50  7.1235E-008
 521.00  1.6907E-007
 521.50  2.5294E-007
 522.00  2.6115E-007
 522.50  2.3966E-007
 523.00  2.4150E-007
 523.50  2.1218E-007
 524.00  2.1552E-007
 524.50  1.8428E-007
 525.00  1.3379E-007
 525.50  7.4156E-008
 526.00  3.8958E-008
 526.50  0.0000E+000
 527.00  1.3398E-008
 527.50  3.3596E-008
 528.00  4.7463E-008
 528.50  8.5027E-008
 529.00  1.2522E-007
 529.50  1.4666E-007
 530.00  1.6360E-007
 530.50  2.1063E-007
 531.00  2.3135E-007
 531.50  2.4428E-007
 532.00  2.5109E-007
 532.50  2.5197E-007
 533.00  2.5921E-007
 533.50  2.8921E-007
 534.00  3.1179E-007
 534.50  3.2821E-007
 535.00  2.8621E-007
 535.50  2.6424E-007
 536.00  2.4401E-007
 536.50  1.7401E-007
 537.00  1.8568E-007
 537.50  2.0873E-007
 538.00  1.9745E-007
 538.50  1.4318E-007
 539.00  1.1117E-007
 539.50  3.3267E-008
 540.00  1.3995E-009
 540.50  0.0000E+000
 541.00  0.0000E+000
 541.50  1.4468E-009
 542.00  1.4597E-008
 542.50  0.0000E+000
 543.00  0.0000E+000
 543.50  0.0000E+000
 544.00  0.0000E+000
 544.50  0.0000E+000
 545.00  0.0000E+000
 545.50  4.7740E-008
 546.00  1.2046E-007
 546.50  1.7518E-007
 547.00  2.2451E-007
 547.50  2.7204E-007
 548.00  2.1401E-007
 548.50  1.9056E-007
 549.00  1.7685E-007
 549.50  1.4351E-007
 550.00  1.5168E-007
 550.50  2.5340E-007
 551.00  2.2051E-007
 551.50  9.8880E-008
 552.00  8.3516E-008
 552.50  0.0000E+000
 553.00  0.0000E+000
 553.50  1.5862E-008
 554.00  8.5473E-008
 554.50  1.3761E-007
 555.00  1.3514E-007
 555.50  1.5296E-007
 556.00  1.6900E-007
 556.50  1.3693E-007
 557.00  9.2863E-008
 557.50  3.5741E-008
 558.00  0.0000E+000
 558.50  0.0000E+000
 559.00  9.0684E-009
 559.50  6.3748E-008
 560.00  1.3182E-007
 560.50  1.5326E-007
 561.00  1.2464E-007
 561.50  8.1209E-008
 562.00  3.3203E-008
 562.50  3.5062E-009
 563.00  0.0000E+000
 563.50  0.0000E+000
 564.00  0.0000E+000
 564.50  0.0000E+000
 565.00  0.0000E+000
 565.50  0.0000E+000
 566.00  0.0000E+000
 566.50  0.0000E+000
 567.00  0.0000E+000
 567.50  0.0000E+000
 568.00  0.0000E+000
 568.50  3.3029E-008
 569.00  1.2854E-007
 569.50  1.4570E-007
 570.00  1.9419E-008
 570.50  0.0000E+000
 571.00  0.0000E+000
 571.50  0.0000E+000
 572.00  0.0000E+000
 572.50  0.0000E+000
 573.00  0.0000E+000
 573.50  0.0000E+000
 574.00  0.0000E+000
 574.50  0.0000E+000
 575.00  0.0000E+000
 575.50  0.0000E+000
 576.00  0.0000E+000
 576.50  1.0352E-008
 577.00  9.6046E-008
 577.50  2.6815E-007
 578.00  3.5120E-007
 578.50  3.9274E-007
 579.00  4.5146E-007
 579.50  5.1530E-007
 580.00  5.6300E-007
 580.50  7.1470E-007
 581.00  8.7846E-007
 581.50  7.9351E-007
 582.00  5.9516E-007
 582.50  3.9649E-007
 583.00  2.1525E-007
 583.50  2.0521E-007
 584.00  3.2509E-007
 584.50  4.3374E-007
 585.00  5.5512E-007
 585.50  6.0031E-007
 586.00  5.3327E-007
 586.50  4.8571E-007
 587.00  4.5028E-007
 587.50  4.2741E-007
 588.00  4.3665E-007
 588.50  4.3964E-007
 589.00  4.6642E-007
 589.50  5.3334E-007
 590.00  5.1707E-007
 590.50  4.1330E-007
 591.00  3.5825E-007
 591.50  2.2993E-007
 592.00  3.9176E-008
 592.50  8.7131E-008
 593.00  1.4684E-007
 593.50  2.0839E-007
 594.00  3.8063E-007
 594.50  4.5041E-007
 595.00  4.3618E-007
 595.50  3.9117E-007
 596.00  2.6955E-007
 596.50  1.3056E-007
 597.00  2.5728E-008
 597.50  0.0000E+000
 598.00  0.0000E+000
 598.50  0.0000E+000
 599.00  0.0000E+000
 599.50  8.2829E-009
 600.00  1.0207E-007
 600.50  2.6785E-007
 601.00  3.5688E-007
 601.50  2.8663E-007
 602.00  2.3994E-007
 602.50  1.4386E-007
 603.00  3.0868E-008
 603.50  0.0000E+000
 604.00  0.0000E+000
 604.50  0.0000E+000
 605.00  5.1414E-010
 605.50  6.0648E-008
 606.00  1.3198E-007
 606.50  1.9156E-007
 607.00  2.5524E-007
 607.50  2.7378E-007
 608.00  3.5477E-007
 608.50  4.4354E-007
 609.00  4.6249E-007
 609.50  4.2628E-007
 610.00  4.2080E-007
 610.50  4.9544E-007
 611.00  6.0965E-007
 611.50  6.4697E-007
 612.00  6.3054E-007
 612.50  5.8389E-007
 613.00  4.3411E-007
 613.50  3.3957E-007
 614.00  3.4067E-007
 614.50  3.1994E-007
 615.00  3.4729E-007
 615.50  4.4952E-007
 616.00  4.8752E-007
 616.50  5.9794E-007
 617.00  7.0730E-007
 617.50  7.5582E-007
 618.00  8.3240E-007
 618.50  1.0114E-006
 619.00  1.0532E-006
 619.50  1.0767E-006
 620.00  1.0977E-006
 620.50  1.0260E-006
 621.00  9.6061E-007
 621.50  1.0537E-006
 622.00  1.2094E-006
 622.50  1.3113E-006
 623.00  1.4155E-006
 623.50  1.5089E-006
 624.00  1.5555E-006
 624.50  1.5361E-006
 625.00  1.6913E-006
 625.50  1.8328E-006
 626.00  1.9278E-006
 626.50  1.9976E-006
 627.00  2.0888E-006
 627.50  2.1158E-006
 628.00  2.1615E-006
 628.50  2.3461E-006
 629.00  2.5422E-006
 629.50  2.7753E-006
 630.00  2.9996E-006
 630.50  3.1193E-006
 631.00  3.1659E-006
 631.50  3.2472E-006
 632.00  3.3075E-006
 632.50  3.3953E-006
 633.00  3.5013E-006
 633.50  3.5508E-006
 634.00  3.5488E-006
 634.50  3.5699E-006
 635.00  3.6434E-006
 635.50  3.7568E-006
 636.00  3.9223E-006
 636.50  4.1411E-006
 637.00  4.4428E-006
 637.50  4.9780E-006
 638.00  5.3619E-006
 638.50  5.7983E-006
 639.00  6.1541E-006
 639.50  6.3362E-006
 640.00  6.5311E-006
 640.50  6.8925E-006
 641.00  7.3600E-006
 641.50  7.9403E-006
 642.00  8.4684E-006
 642.50  8.9608E-006
 643.00  9.3016E-006
 643.50  9.3546E-006
 644.00  9.5663E-006
 644.50  9.8274E-006
 645.00  1.0297E-005
 645.50  1.0955E-005
 646.00  1.1758E-005
 646.50  1.2493E-005
 647.00  1.3315E-005
 647.50  1.4081E-005
 648.00  1.4853E-005
 648.50  1.5744E-005
 649.00  1.6519E-005
 649.50  1.7129E-005
 650.00  1.7871E-005
 650.50  1.8556E-005
 651.00  1.9122E-005
 651.50  1.9957E-005
 652.00  2.0840E-005
 652.50  2.1736E-005
 653.00  2.2657E-005
 653.50  2.3689E-005
 654.00  2.4622E-005
 654.50  2.5614E-005
 655.00  2.6861E-005
 655.50  2.8349E-005
 656.00  2.9897E-005
 656.50  3.1717E-005
 657.00  3.3689E-005
 657.50  3.5095E-005
 658.00  3.6557E-005
 658.50  3.8267E-005
 659.00  3.9939E-005
 659.50  4.1723E-005
 660.00  4.3561E-005
 660.50  4.5427E-005
 661.00  4.7536E-005
 661.50  4.9589E-005
 662.00  5.1949E-005
 662.50  5.4648E-005
 663.00  5.7313E-005
 663.50  5.9955E-005
 664.00  6.2908E-005
 664.50  6.5989E-005
 665.00  6.9276E-005
 665.50  7.2578E-005
 666.00  7.5988E-005
 666.50  7.9469E-005
 667.00  8.3062E-005
 667.50  8.6663E-005
 668.00  9.0333E-005
 668.50  9.3938E-005
 669.00  9.7594E-005
 669.50  1.0112E-004
 670.00  1.0488E-004
 670.50  1.0839E-004
 671.00  1.1227E-004
 671.50  1.1575E-004
 672.00  1.1925E-004
 672.50  1.2241E-004
 673.00  1.2553E-004
 673.50  1.2824E-004
 674.00  1.3065E-004
 674.50  1.3267E-004
 675.00  1.3428E-004
 675.50  1.3537E-004
 676.00  1.3605E-004
 676.50  1.3658E-004
 677.00  1.3672E-004
 677.50  1.3629E-004
 678.00  1.3582E-004
 678.50  1.3456E-004
 679.00  1.3282E-004
 679.50  1.3090E-004
 680.00  1.2865E-004
 680.50  1.2607E-004
 681.00  1.2349E-004
 681.50  1.2069E-004
 682.00  1.1781E-004
 682.50  1.1497E-004
 683.00  1.1198E-004
 683.50  1.0885E-004
 684.00  1.0556E-004
 684.50  1.0203E-004
 685.00  9.8186E-005
 685.50  9.4423E-005
 686.00  9.0877E-005
 686.50  8.7324E-005
 687.00  8.3864E-005
 687.50  8.0418E-005
 688.00  7.7142E-005
 688.50  7.3686E-005
 689.00  7.0277E-005
 689.50  6.7189E-005
 690.00  6.3928E-005
 690.50  6.0452E-005
 691.00  5.7292E-005
 691.50  5.4200E-005
 692.00  5.1597E-005
 692.50  4.9313E-005
 693.00  4.7066E-005
 693.50  4.4946E-005
 694.00  4.2682E-005
 694.50  4.0185E-005
 695.00  3.7733E-005
 695.50  3.5531E-005
 696.00  3.3513E-005
 696.50  3.1605E-005
 697.00  2.9921E-005
 697.50  2.8499E-005
 698.00  2.7024E-005
 698.50  2.5605E-005
 699.00  2.4250E-005
 699.50  2.2863E-005
 700.00  2.1592E-005
 700.50  2.0410E-005
 701.00  1.9253E-005
 701.50  1.8187E-005
 702.00  1.7329E-005
 702.50  1.6553E-005
 703.00  1.5948E-005
 703.50  1.5131E-005
 704.00  1.4311E-005
 704.50  1.3630E-005
 705.00  1.2746E-005
 705.50  1.1977E-005
 706.00  1.1477E-005
 706.50  1.0927E-005
 707.00  1.0427E-005
 707.50  1.0097E-005
 708.00  9.8611E-006
 708.50  9.6789E-006
 709.00  9.5983E-006
 709.50  9.4611E-006
 710.00  9.0296E-006
 710.50  8.5143E-006
 711.00  7.8559E-006
 711.50  7.0425E-006
 712.00  6.4153E-006
 712.50  5.9686E-006
 713.00  5.6627E-006
 713.50  5.5362E-006
 714.00  5.6164E-006
 714.50  5.7982E-006
 715.00  6.2453E-006
 715.50  6.3425E-006
 716.00  6.4058E-006
 716.50  6.2666E-006
 717.00  5.9864E-006
 717.50  5.6513E-006
 718.00  5.3964E-006
 718.50  5.0814E-006
 719.00  4.9054E-006
 719.50  4.8881E-006
 720.00  5.0167E-006
 720.50  5.3180E-006
 721.00  5.4931E-006
 721.50  5.3874E-006
 722.00  5.1651E-006
 722.50  4.7101E-006
 723.00  4.1913E-006
 723.50  3.8281E-006
 724.00  3.5901E-006
 724.50  3.4510E-006
 725.00  3.4018E-006
 725.50  2.8987E-006
 726.00  2.3635E-006
 726.50  1.8958E-006
 727.00  1.3609E-006
 727.50  1.0622E-006
 728.00  1.1287E-006
 728.50  1.3742E-006
 729.00  1.6602E-006
 729.50  1.8518E-006
 730.00  2.1171E-006
 730.50  2.6906E-006
 731.00  2.6792E-006
 731.50  2.4878E-006
 732.00  2.4532E-006
 732.50  2.1310E-006
 733.00  1.8561E-006
 733.50  1.9596E-006
 734.00  2.2167E-006
 734.50  2.5257E-006
 735.00  3.0651E-006
 735.50  3.3821E-006
 736.00  3.3973E-006
 736.50  3.6328E-006
 737.00  3.9016E-006
 737.50  3.7287E-006
 738.00  3.4653E-006
 738.50  3.7165E-006
 739.00  3.4093E-006
 739.50  3.3397E-006
 740.00  3.1966E-006
 740.50  3.3706E-006
 741.00  3.1413E-006
 741.50  3.0270E-006
 742.00  2.8265E-006
 742.50  2.6916E-006
 743.00  2.4465E-006
 743.50  2.2196E-006
 744.00  1.9650E-006
 744.50  1.6275E-006
 745.00  1.3664E-006
 745.50  1.2661E-006
 746.00  1.1971E-006
 746.50  1.5363E-006
 747.00  1.8965E-006
 747.50  2.1890E-006
 748.00  2.2688E-006
 748.50  2.2777E-006
 749.00  1.9840E-006
 749.50  1.8559E-006
 750.00  1.6866E-006
 750.50  1.6045E-006
 751.00  1.9393E-006
 751.50  2.1748E-006
 752.00  2.1540E-006
 752.50  2.1982E-006
 753.00  2.2881E-006
 753.50  2.2475E-006
 754.00  2.5204E-006
 754.50  3.0779E-006
 755.00  3.6783E-006
 755.50  3.5308E-006
 756.00  3.6958E-006
 756.50  3.5563E-006
 757.00  3.1680E-006
 757.50  2.6995E-006
 758.00  2.5457E-006
 758.50  2.2136E-006
 759.00  1.9646E-006
 759.50  1.8733E-006
 760.00  1.8233E-006
 760.50  1.6767E-006
 761.00  1.4346E-006
 761.50  1.3221E-006
 762.00  1.1603E-006
 762.50  8.6403E-007
 763.00  8.7112E-007
 763.50  1.1324E-006
 764.00  8.8716E-007
 764.50  7.6548E-007
 765.00  6.9553E-007
 765.50  6.0836E-007
 766.00  5.8346E-007
 766.50  8.8191E-007
 767.00  1.1408E-006
 767.50  1.3072E-006
 768.00  1.2839E-006
 768.50  1.1805E-006
 769.00  1.2474E-006
 769.50  1.5594E-006
 770.00  1.5573E-006
 770.50  1.3954E-006
 771.00  1.5487E-006
 771.50  1.8373E-006
 772.00  1.6840E-006
 772.50  2.0960E-006
 773.00  2.5066E-006
 773.50  2.4750E-006
 774.00  2.6451E-006
 774.50  2.5832E-006
 775.00  2.7672E-006
 775.50  3.2308E-006
 776.00  3.6965E-006
 776.50  3.8217E-006
 777.00  3.5256E-006
 777.50  2.8766E-006
 778.00  2.1603E-006
 778.50  1.4882E-006
 779.00  1.2815E-006
 779.50  1.5295E-006
 780.00  1.9930E-006
 780.50  2.4891E-006
 781.00  3.1787E-006
 781.50  3.7568E-006
 782.00  4.1182E-006
 782.50  4.3450E-006
 783.00  3.9678E-006
 783.50  3.2182E-006
 784.00  2.5997E-006
 784.50  2.0848E-006
 785.00  1.5339E-006
 785.50  1.2356E-006
 786.00  1.0627E-006
 786.50  1.0118E-006
 787.00  9.6408E-007
 787.50  1.0384E-006
 788.00  1.2234E-006
 788.50  1.3514E-006
 789.00  1.4625E-006
 789.50  1.3912E-006
 790.00  1.1072E-006
 790.50  9.8039E-007
 791.00  8.6503E-007
 791.50  6.6584E-007
 792.00  5.1488E-007
 792.50  8.1990E-007
 793.00  1.2367E-006
 793.50  1.6941E-006
 794.00  2.1008E-006
 794.50  2.5053E-006
 795.00  2.4109E-006
 795.50  2.1464E-006
 796.00  2.1800E-006
 796.50  2.0809E-006
 797.00  1.7052E-006
 797.50  1.5425E-006
 798.00  1.1819E-006
 798.50  5.0931E-007
 799.00  4.1765E-007
 799.50  1.8847E-007
 800.00  1.8511E-008
 800.50  0.0000E+000
 801.00  0.0000E+000
 801.50  0.0000E+000
 802.00  5.9093E-009
 802.50  2.7408E-007
 803.00  1.4461E-006
 803.50  2.4751E-006
 804.00  3.1684E-006
 804.50  3.4026E-006
 805.00  3.2916E-006
 805.50  2.8404E-006
 806.00  2.4294E-006
 806.50  2.0774E-006
 807.00  1.8229E-006
 807.50  1.5467E-006
 808.00  1.1477E-006
 808.50  5.7561E-007
 809.00  1.0019E-007
 809.50  0.0000E+000
 810.00  0.0000E+000
 810.50  0.0000E+000
 811.00  0.0000E+000
 811.50  0.0000E+000
 812.00  0.0000E+000
 812.50  0.0000E+000
 813.00  0.0000E+000
 813.50  0.0000E+000
 814.00  0.0000E+000
 814.50  0.0000E+000
 815.00  0.0000E+000
 815.50  0.0000E+000
 816.00  0.0000E+000
 816.50  1.0152E-007
 817.00  4.0885E-007
 817.50  8.3224E-007
 818.00  8.4738E-007
 818.50  6.8808E-007
 819.00  2.7586E-007
 819.50  3.0011E-008
 820.00  1.3714E-007
 820.50  1.8179E-008
 821.00  0.0000E+000
 821.50  0.0000E+000
 822.00  0.0000E+000
 822.50  0.0000E+000
 823.00  4.5794E-008
 823.50  3.9816E-007
 824.00  7.0752E-007
 824.50  8.7017E-007
 825.00  4.5205E-007
 825.50  5.1099E-007
 826.00  1.3320E-006
 826.50  2.0117E-006
 827.00  2.8746E-006
 827.50  3.1041E-006
 828.00  2.4200E-006
 828.50  2.0470E-006
 829.00  1.6513E-006
 829.50  1.8755E-006
 830.00  3.0387E-006
 830.50  4.1704E-006
 831.00  5.0579E-006
 831.50  5.0742E-006
 832.00  5.1200E-006
 832.50  4.7529E-006
 833.00  4.9229E-006
 833.50  5.1761E-006
 834.00  5.7222E-006
 834.50  5.6825E-006
 835.00  5.7724E-006
 835.50  5.4075E-006
 836.00  4.3980E-006
 836.50  3.5566E-006
 837.00  3.1179E-006
 837.50  2.2373E-006
 838.00  1.4839E-006
 838.50  1.1717E-006
 839.00  6.7353E-007
 839.50  1.5695E-007
 840.00  3.8185E-007
 840.50  6.0293E-007
 841.00  8.7040E-007
 841.50  1.7878E-006
 842.00  2.2864E-006
 842.50  2.0326E-006
 843.00  2.1389E-006
 843.50  2.2943E-006
 844.00  1.8563E-006
 844.50  1.6552E-006
 845.00  1.2706E-006
 845.50  8.3835E-007
 846.00  1.8523E-007
 846.50  0.0000E+000
 847.00  0.0000E+000
 847.50  0.0000E+000
 848.00  0.0000E+000
 848.50  0.0000E+000
 849.00  0.0000E+000
 849.50  0.0000E+000
 850.00  0.0000E+000
 850.50  0.0000E+000
 851.00  0.0000E+000
 851.50  0.0000E+000
 852.00  0.0000E+000
 852.50  0.0000E+000
 853.00  0.0000E+000
 853.50  0.0000E+000
 854.00  0.0000E+000
 854.50  0.0000E+000
 855.00  0.0000E+000
 855.50  0.0000E+000
 856.00  0.0000E+000
 856.50  0.0000E+000
 857.00  0.0000E+000
 857.50  0.0000E+000
 858.00  0.0000E+000
 858.50  0.0000E+000
 859.00  2.0461E-007
 859.50  8.9315E-007
 860.00  1.7274E-006
 860.50  2.0475E-006
 861.00  2.4250E-006
 861.50  3.2636E-006
 862.00  4.2798E-006
 862.50  5.2864E-006
 863.00  5.7245E-006
 863.50  4.5359E-006
 864.00  2.8517E-006
 864.50  1.2175E-006
 865.00  5.0661E-008
 865.50  0.0000E+000
 866.00  0.0000E+000
 866.50  0.0000E+000
 867.00  0.0000E+000
 867.50  0.0000E+000
 868.00  1.5291E-007
 868.50  9.2621E-007
 869.00  1.5941E-006
 869.50  1.9355E-006
 870.00  1.9919E-006
 870.50  1.7119E-006
 871.00  2.3252E-006
 871.50  4.2087E-006
 872.00  6.8539E-006
 872.50  9.9327E-006
 873.00  1.2907E-005
 873.50  1.4596E-005
 874.00  1.5646E-005
 874.50  1.5995E-005
 875.00  1.5371E-005
 875.50  1.3839E-005
 876.00  1.2618E-005
 876.50  1.0620E-005
 877.00  8.1050E-006
 877.50  6.3996E-006
 878.00  5.9670E-006
 878.50  5.1289E-006
 879.00  4.6853E-006
 879.50  4.1518E-006
 880.00  3.6795E-006
 880.50  3.3035E-006
 881.00  3.1075E-006
 881.50  3.0088E-006
 882.00  3.2726E-006
 882.50  3.8144E-006
 883.00  3.9060E-006
 883.50  3.3947E-006
 884.00  3.2554E-006
 884.50  2.9796E-006
 885.00  1.6273E-006
 885.50  3.0904E-007
 886.00  0.0000E+000
 886.50  0.0000E+000
 887.00  0.0000E+000
 887.50  0.0000E+000
 888.00  0.0000E+000
 888.50  0.0000E+000
 889.00  9.9843E-007
 889.50  2.4148E-006
 890.00  3.4751E-006
 890.50  3.9287E-006
 891.00  2.9938E-006
 891.50  1.3775E-006
 892.00  0.0000E+000
 892.50  0.0000E+000
 893.00  0.0000E+000
 893.50  0.0000E+000
 894.00  0.0000E+000
 894.50  0.0000E+000
 895.00  0.0000E+000
 895.50  0.0000E+000
 896.00  0.0000E+000
 896.50  0.0000E+000
 897.00  0.0000E+000
 897.50  0.0000E+000
 898.00  0.0000E+000
 898.50  0.0000E+000
 899.00  0.0000E+000
 899.50  0.0000E+000
 900.00  0.0000E+000
 900.50  0.0000E+000
 901.00  0.0000E+000
 901.50  1.8073E-007
 902.00  2.2221E-007
 902.50  1.2015E-008
 903.00  0.0000E+000
 903.50  0.0000E+000
 904.00  5.3557E-008
 904.50  8.9493E-007
 905.00  5.6890E-007
 905.50  3.3299E-007
 906.00  2.1546E-007
 906.50  2.7394E-008
 907.00  0.0000E+000
 907.50  0.0000E+000
 908.00  0.0000E+000
 908.50  0.0000E+000
 909.00  0.0000E+000
 909.50  0.0000E+000
 910.00  0.0000E+000
 910.50  0.0000E+000
 911.00  0.0000E+000
 911.50  0.0000E+000
 912.00  0.0000E+000
 912.50  0.0000E+000
 913.00  0.0000E+000
 913.50  7.2333E-007
 914.00  2.7010E-006
 914.50  3.5721E-006
 915.00  4.4008E-006
 915.50  5.8453E-006
 916.00  7.2080E-006
 916.50  6.4208E-006
 917.00  7.4202E-006
 917.50  7.9012E-006
 918.00  6.7033E-006
 918.50  6.6402E-006
 919.00  6.7747E-006
 919.50  6.8585E-006
 920.00  6.5701E-006
 920.50  5.3504E-006
 921.00  3.5883E-006
 921.50  2.9298E-006
 922.00  3.5435E-006
 922.50  4.7829E-006
 923.00  6.4347E-006
 923.50  7.7026E-006
 924.00  7.4673E-006
 924.50  5.7973E-006
 925.00  4.3283E-006
 925.50  3.3947E-006
 926.00  2.0990E-006
 926.50  2.6877E-006
 927.00  5.1516E-006
 927.50  7.9356E-006
 928.00  1.0748E-005
 928.50  1.5044E-005
 929.00  1.7032E-005
 929.50  1.7726E-005
 930.00  1.6448E-005
 930.50  1.3928E-005
 931.00  1.0669E-005
 931.50  7.3566E-006
 932.00  4.3286E-006
 932.50  3.6929E-006
 933.00  2.8361E-006
 933.50  3.5284E-006
 934.00  3.2500E-006
 934.50  4.2915E-006
 935.00  6.5923E-006
 935.50  9.2949E-006
 936.00  1.0539E-005
 936.50  1.2017E-005
 937.00  1.1090E-005
 937.50  8.6064E-006
 938.00  6.8979E-006
 938.50  4.6232E-006
 939.00  2.8513E-006
 939.50  2.1430E-006
 940.00  9.8692E-007
 940.50  0.0000E+000
 941.00  0.0000E+000
 941.50  0.0000E+000
 942.00  0.0000E+000
 942.50  0.0000E+000
 943.00  0.0000E+000
 943.50  0.0000E+000
 944.00  6.9222E-007
 944.50  3.9850E-006
 945.00  4.4598E-006
 945.50  2.6007E-006
 946.00  1.6331E-007
 946.50  0.0000E+000
 947.00  0.0000E+000
 947.50  0.0000E+000
 948.00  0.0000E+000
 948.50  1.7829E-007
 949.00  2.3939E-006
 949.50  5.5106E-006
 950.00  8.3000E-006
 950.50  1.0930E-005
 951.00  1.5514E-005
 951.50  1.9213E-005
 952.00  2.2426E-005
 952.50  2.4290E-005
 953.00  2.4211E-005
 953.50  2.3625E-005
 954.00  2.2753E-005
 954.50  2.1363E-005
 955.00  2.0448E-005
 955.50  2.0039E-005
 956.00  1.8517E-005
 956.50  1.6970E-005
 957.00  1.8388E-005
 957.50  2.1720E-005
 958.00  2.5504E-005
 958.50  2.8303E-005
 959.00  3.0220E-005
 959.50  2.8932E-005
 960.00  2.6277E-005
 960.50  2.2054E-005
 961.00  1.9203E-005
 961.50  1.8801E-005
 962.00  2.0012E-005
 962.50  2.3924E-005
 963.00  2.4602E-005
 963.50  2.8286E-005
 964.00  2.6685E-005
 964.50  2.3185E-005
 965.00  1.5534E-005
 965.50  1.6254E-005
 966.00  1.5880E-005
 966.50  1.4384E-005
 967.00  1.5183E-005
 967.50  1.6812E-005
 968.00  1.2623E-005
 968.50  5.7065E-006
 969.00  2.3997E-006
 969.50  0.0000E+000
 970.00  0.0000E+000
 970.50  0.0000E+000
 971.00  0.0000E+000
 971.50  0.0000E+000
 972.00  0.0000E+000
 972.50  0.0000E+000
 973.00  0.0000E+000
 973.50  0.0000E+000
 974.00  0.0000E+000
 974.50  0.0000E+000
 975.00  0.0000E+000
 975.50  0.0000E+000
 976.00  0.0000E+000
 976.50  0.0000E+000
 977.00  0.0000E+000
 977.50  0.0000E+000
 978.00  0.0000E+000
 978.50  0.0000E+000
 979.00  0.0000E+000
 979.50  0.0000E+000
 980.00  0.0000E+000
 980.50  0.0000E+000
 981.00  0.0000E+000
 981.50  0.0000E+000
 982.00  0.0000E+000
 982.50  0.0000E+000
 983.00  0.0000E+000
 983.50  0.0000E+000
 984.00  0.0000E+000
 984.50  0.0000E+000
 985.00  0.0000E+000
 985.50  0.0000E+000
 986.00  0.0000E+000
 986.50  0.0000E+000
 987.00  1.7697E-006
 987.50  9.5299E-006
 988.00  1.7721E-005
 988.50  1.9499E-005
 989.00  1.8173E-005
 989.50  1.4920E-005
 990.00  7.5543E-006
 990.50  7.7884E-007
 991.00  0.0000E+000
 991.50  1.5104E-006
 992.00  1.4053E-006
 992.50  0.0000E+000
 993.00  0.0000E+000
 993.50  0.0000E+000
 994.00  0.0000E+000
 994.50  0.0000E+000
 995.00  0.0000E+000
 995.50  0.0000E+000
 996.00  0.0000E+000
 996.50  0.0000E+000
 997.00  0.0000E+000
 997.50  0.0000E+000
 998.00  0.0000E+000
 998.50  0.0000E+000
 999.00  0.0000E+000
 999.50  0.0000E+000
1000.00  0.0000E+000
1000.50  0.0000E+000
1001.00  0.0000E+000
1001.50  0.0000E+000
1002.00  0.0000E+000
1002.50  0.0000E+000
1003.00  0.0000E+000
1003.50  0.0000E+000
1004.00  0.0000E+000
1004.50  0.0000E+000
1005.00  0.0000E+000
1005.50  0.0000E+000
1006.00  0.0000E+000
1006.50  0.0000E+000
1007.00  0.0000E+000
1007.50  0.0000E+000
1008.00  0.0000E+000
1008.50  0.0000E+000
1009.00  0.0000E+000
1009.50  0.0000E+000
1010.00  0.0000E+000
1010.50  0.0000E+000
1011.00  0.0000E+000
1011.50  0.0000E+000
1012.00  0.0000E+000
1012.50  0.0000E+000
1013.00  0.0000E+000
1013.50  0.0000E+000
1014.00  0.0000E+000
1014.50  0.0000E+000
1015.00  0.0000E+000
1015.50  0.0000E+000
1016.00  0.0000E+000
1016.50  0.0000E+000
1017.00  0.0000E+000
1017.50  0.0000E+000
1018.00  0.0000E+000
1018.50  0.0000E+000
1019.00  0.0000E+000
1019.50  0.0000E+000
1020.00  0.0000E+000
1020.50  0.0000E+000
1021.00  0.0000E+000
1021.50  0.0000E+000
1022.00  0.0000E+000
1022.50  0.0000E+000
1023.00  0.0000E+000
1023.50  0.0000E+000
1024.00  0.0000E+000
1024.50  0.0000E+000
1025.00  0.0000E+000
1025.50  0.0000E+000
1026.00  0.0000E+000
1026.50  0.0000E+000
1027.00  0.0000E+000
1027.50  0.0000E+000
1028.00  0.0000E+000
1028.50  0.0000E+000
1029.00  0.0000E+000
1029.50  0.0000E+000
1030.00  0.0000E+000
1030.50  0.0000E+000
1031.00  0.0000E+000
1031.50  0.0000E+000
1032.00  0.0000E+000
1032.50  0.0000E+000
1033.00  0.0000E+000
1033.50  0.0000E+000
1034.00  0.0000E+000
1034.50  0.0000E+000
1035.00  0.0000E+000
1035.50  0.0000E+000
1036.00  0.0000E+000
1036.50  0.0000E+000
1037.00  0.0000E+000
1037.50  0.0000E+000
1038.00  0.0000E+000
1038.50  0.0000E+000
1039.00  0.0000E+000
1039.50  0.0000E+000
1040.00  0.0000E+000
1040.50  0.0000E+000
1041.00  0.0000E+000
1041.50  0.0000E+000
1042.00  0.0000E+000
1042.50  0.0000E+000
1043.00  0.0000E+000
1043.50  0.0000E+000
1044.00  0.0000E+000
1044.50  0.0000E+000
1045.00  0.0000E+000
1045.50  0.0000E+000
1046.00  0.0000E+000
1046.50  0.0000E+000
1047.00  0.0000E+000
1047.50  0.0000E+000
1048.00  0.0000E+000
1048.50  0.0000E+000
1049.00  0.0000E+000
1049.50  0.0000E+000
1050.00  0.0000E+000
1050.50  0.0000E+000
1051.00  0.0000E+000
1051.50  0.0000E+000
1052.00  0.0000E+000
1052.50  0.0000E+000
1053.00  0.0000E+000
1053.50  0.0000E+000
1054.00  0.0000E+000
1054.50  0.0000E+000
1055.00  0.0000E+000
1055.50  0.0000E+000
1056.00  0.0000E+000
1056.50  0.0000E+000
1057.00  0.0000E+000
1057.50  0.0000E+000
1058.00  0.0000E+000
1058.50  0.0000E+000
1059.00  0.0000E+000
1059.50  0.0000E+000
1060.00  0.0000E+000
1060.50  0.0000E+000
1061.00  0.0000E+000
1061.50  0.0000E+000
1062.00  0.0000E+000
1062.50  0.0000E+000
1063.00  0.0000E+000
1063.50  0.0000E+000
1064.00  0.0000E+000
1064.50  0.0000E+000
1065.00  0.0000E+000
1065.50  0.0000E+000
1066.00  0.0000E+000
1066.50  0.0000E+000
1067.00  0.0000E+000
1067.50  0.0000E+000
1068.00  0.0000E+000
1068.50  0.0000E+000
1069.00  0.0000E+000
1069.50  0.0000E+000
1070.00  0.0000E+000
1070.50  0.0000E+000
1071.00  0.0000E+000
1071.50  0.0000E+000
1072.00  0.0000E+000
1072.50  0.0000E+000
1073.00  0.0000E+000
1073.50  0.0000E+000
1074.00  0.0000E+000
1074.50  0.0000E+000
1075.00  0.0000E+000
1075.50  0.0000E+000
1076.00  0.0000E+000
1076.50  0.0000E+000
1077.00  0.0000E+000
1077.50  0.0000E+000
1078.00  0.0000E+000
1078.50  0.0000E+000
1079.00  0.0000E+000
1079.50  0.0000E+000
1080.00  0.0000E+000
1080.50  0.0000E+000
1081.00  0.0000E+000
1081.50  0.0000E+000
1082.00  0.0000E+000
1082.50  0.0000E+000
1083.00  0.0000E+000
1083.50  0.0000E+000
1084.00  0.0000E+000
1084.50  0.0000E+000
1085.00  0.0000E+000
1085.50  0.0000E+000
1086.00  0.0000E+000
1086.50  0.0000E+000
1087.00  0.0000E+000
1087.50  0.0000E+000
1088.00  0.0000E+000
1088.50  0.0000E+000
1089.00  0.0000E+000
1089.50  0.0000E+000
1090.00  0.0000E+000
1090.50  0.0000E+000
1091.00  0.0000E+000
1091.50  0.0000E+000
1092.00  0.0000E+000
1092.50  0.0000E+000
1093.00  0.0000E+000
1093.50  0.0000E+000
1094.00  0.0000E+000
1094.50  0.0000E+000
1095.00  0.0000E+000
1095.50  0.0000E+000
1096.00  0.0000E+000
1096.50  0.0000E+000
1097.00  0.0000E+000
1097.50  0.0000E+000
1098.00  0.0000E+000
1098.50  0.0000E+000
1099.00  0.0000E+000
1099.50  0.0000E+000
1100.00  0.0000E+000
1100.50  0.0000E+000
1101.00  0.0000E+000
1101.50  0.0000E+000
1102.00  0.0000E+000
1102.50  0.0000E+000
1103.00  0.0000E+000
1103.50  0.0000E+000
1104.00  0.0000E+000
1104.50  0.0000E+000
1105.00  0.0000E+000
1105.50  0.0000E+000
1106.00  0.0000E+000
1106.50  0.0000E+000
1107.00  0.0000E+000
1107.50  0.0000E+000
1108.00  0.0000E+000
1108.50  0.0000E+000
1109.00  0.0000E+000
1109.50  0.0000E+000
1110.00  0.0000E+000
1110.50  0.0000E+000
1111.00  0.0000E+000
1111.50  0.0000E+000
1112.00  0.0000E+000
1112.50  0.0000E+000
1113.00  0.0000E+000
1113.50  0.0000E+000
1114.00  0.0000E+000
1114.50  0.0000E+000
1115.00  0.0000E+000
1115.50  0.0000E+000
1116.00  0.0000E+000
1116.50  0.0000E+000
1117.00  0.0000E+000
1117.50  0.0000E+000
1118.00  0.0000E+000
1118.50  0.0000E+000
1119.00  0.0000E+000
1119.50  0.0000E+000
1120.00  0.0000E+000
1120.50  0.0000E+000
1121.00  0.0000E+000
1121.50  0.0000E+000
1122.00  0.0000E+000
1122.50  0.0000E+000
1123.00  0.0000E+000
1123.50  0.0000E+000
1124.00  0.0000E+000
1124.50  0.0000E+000
1125.00  0.0000E+000
1125.50  0.0000E+000
1126.00  0.0000E+000
1126.50  0.0000E+000
1127.00  0.0000E+000
1127.50  0.0000E+000
: 6
