# Supplementary material for: A photoconversion model for full spectral programming and multiplexing of optogenetic systems
Source: Mol Syst Biol. 2017 Apr 24;13(4):926. doi: 10.15252/msb.20167456 (PMC5408778; doi:10.15252/msb.20167456)
Supplement: Supplementary file 11 — Dataset EV3 [file MSB-13-926-s011.zip › dataset_ev3_led_data/led_calibration_data/EO_01/Tori_c1/raw/17.IRR]

" File: 160129_calibrations\post-calibration\Tor
" RAD->  Wave:647.21nm  Pix:1050  Val:  0.000  Time:400ms  Avg:2  Sm:1  Sg:1  Tc:off  SNAP  Xt:1  Ch:1  Xtrig wnmcal >RAD-IS6.CAL
 180.00  0.0000E+000
 180.50  0.0000E+000
 181.00  0.0000E+000
 181.50  0.0000E+000
 182.00  0.0000E+000
 182.50  0.0000E+000
 183.00  0.0000E+000
 183.50  0.0000E+000
 184.00  0.0000E+000
 184.50  0.0000E+000
 185.00  0.0000E+000
 185.50  0.0000E+000
 186.00  0.0000E+000
 186.50  0.0000E+000
 187.00  0.0000E+000
 187.50  0.0000E+000
 188.00  0.0000E+000
 188.50  0.0000E+000
 189.00  0.0000E+000
 189.50  0.0000E+000
 190.00  0.0000E+000
 190.50  0.0000E+000
 191.00  0.0000E+000
 191.50  0.0000E+000
 192.00  0.0000E+000
 192.50  0.0000E+000
 193.00  0.0000E+000
 193.50  0.0000E+000
 194.00  0.0000E+000
 194.50  0.0000E+000
 195.00  0.0000E+000
 195.50  0.0000E+000
 196.00  0.0000E+000
 196.50  0.0000E+000
 197.00  0.0000E+000
 197.50  0.0000E+000
 198.00  0.0000E+000
 198.50  0.0000E+000
 199.00  0.0000E+000
 199.50  0.0000E+000
 200.00  0.0000E+000
 200.50  0.0000E+000
 201.00  0.0000E+000
 201.50  0.0000E+000
 202.00  0.0000E+000
 202.50  0.0000E+000
 203.00  0.0000E+000
 203.50  0.0000E+000
 204.00  0.0000E+000
 204.50  0.0000E+000
 205.00  0.0000E+000
 205.50  0.0000E+000
 206.00  0.0000E+000
 206.50  0.0000E+000
 207.00  0.0000E+000
 207.50  0.0000E+000
 208.00  0.0000E+000
 208.50  0.0000E+000
 209.00  0.0000E+000
 209.50  0.0000E+000
 210.00  0.0000E+000
 210.50  0.0000E+000
 211.00  0.0000E+000
 211.50  0.0000E+000
 212.00  0.0000E+000
 212.50  0.0000E+000
 213.00  0.0000E+000
 213.50  0.0000E+000
 214.00  0.0000E+000
 214.50  0.0000E+000
 215.00  0.0000E+000
 215.50  0.0000E+000
 216.00  0.0000E+000
 216.50  0.0000E+000
 217.00  0.0000E+000
 217.50  0.0000E+000
 218.00  0.0000E+000
 218.50  0.0000E+000
 219.00  0.0000E+000
 219.50  0.0000E+000
 220.00  0.0000E+000
 220.50  0.0000E+000
 221.00  0.0000E+000
 221.50  0.0000E+000
 222.00  0.0000E+000
 222.50  0.0000E+000
 223.00  0.0000E+000
 223.50  0.0000E+000
 224.00  0.0000E+000
 224.50  0.0000E+000
 225.00  0.0000E+000
 225.50  0.0000E+000
 226.00  0.0000E+000
 226.50  0.0000E+000
 227.00  0.0000E+000
 227.50  0.0000E+000
 228.00  0.0000E+000
 228.50  0.0000E+000
 229.00  0.0000E+000
 229.50  0.0000E+000
 230.00  0.0000E+000
 230.50  0.0000E+000
 231.00  0.0000E+000
 231.50  0.0000E+000
 232.00  0.0000E+000
 232.50  0.0000E+000
 233.00  0.0000E+000
 233.50  0.0000E+000
 234.00  0.0000E+000
 234.50  0.0000E+000
 235.00  0.0000E+000
 235.50  0.0000E+000
 236.00  0.0000E+000
 236.50  0.0000E+000
 237.00  0.0000E+000
 237.50  0.0000E+000
 238.00  0.0000E+000
 238.50  0.0000E+000
 239.00  0.0000E+000
 239.50  0.0000E+000
 240.00  0.0000E+000
 240.50  0.0000E+000
 241.00  0.0000E+000
 241.50  0.0000E+000
 242.00  0.0000E+000
 242.50  0.0000E+000
 243.00  0.0000E+000
 243.50  0.0000E+000
 244.00  0.0000E+000
 244.50  0.0000E+000
 245.00  0.0000E+000
 245.50  0.0000E+000
 246.00  0.0000E+000
 246.50  0.0000E+000
 247.00  0.0000E+000
 247.50  0.0000E+000
 248.00  0.0000E+000
 248.50  0.0000E+000
 249.00  0.0000E+000
 249.50  0.0000E+000
 250.00  0.0000E+000
 250.50  0.0000E+000
 251.00  0.0000E+000
 251.50  0.0000E+000
 252.00  0.0000E+000
 252.50  0.0000E+000
 253.00  0.0000E+000
 253.50  0.0000E+000
 254.00  0.0000E+000
 254.50  0.0000E+000
 255.00  0.0000E+000
 255.50  0.0000E+000
 256.00  0.0000E+000
 256.50  0.0000E+000
 257.00  0.0000E+000
 257.50  0.0000E+000
 258.00  0.0000E+000
 258.50  0.0000E+000
 259.00  0.0000E+000
 259.50  0.0000E+000
 260.00  0.0000E+000
 260.50  0.0000E+000
 261.00  0.0000E+000
 261.50  0.0000E+000
 262.00  0.0000E+000
 262.50  0.0000E+000
 263.00  0.0000E+000
 263.50  0.0000E+000
 264.00  0.0000E+000
 264.50  0.0000E+000
 265.00  0.0000E+000
 265.50  0.0000E+000
 266.00  0.0000E+000
 266.50  0.0000E+000
 267.00  0.0000E+000
 267.50  0.0000E+000
 268.00  0.0000E+000
 268.50  0.0000E+000
 269.00  0.0000E+000
 269.50  0.0000E+000
 270.00  0.0000E+000
 270.50  0.0000E+000
 271.00  0.0000E+000
 271.50  0.0000E+000
 272.00  0.0000E+000
 272.50  0.0000E+000
 273.00  0.0000E+000
 273.50  0.0000E+000
 274.00  0.0000E+000
 274.50  0.0000E+000
 275.00  0.0000E+000
 275.50  0.0000E+000
 276.00  0.0000E+000
 276.50  0.0000E+000
 277.00  0.0000E+000
 277.50  0.0000E+000
 278.00  0.0000E+000
 278.50  0.0000E+000
 279.00  0.0000E+000
 279.50  0.0000E+000
 280.00  0.0000E+000
 280.50  0.0000E+000
 281.00  0.0000E+000
 281.50  0.0000E+000
 282.00  0.0000E+000
 282.50  0.0000E+000
 283.00  0.0000E+000
 283.50  0.0000E+000
 284.00  0.0000E+000
 284.50  0.0000E+000
 285.00  0.0000E+000
 285.50  0.0000E+000
 286.00  0.0000E+000
 286.50  0.0000E+000
 287.00  0.0000E+000
 287.50  0.0000E+000
 288.00  0.0000E+000
 288.50  0.0000E+000
 289.00  0.0000E+000
 289.50  0.0000E+000
 290.00  0.0000E+000
 290.50  0.0000E+000
 291.00  0.0000E+000
 291.50  0.0000E+000
 292.00  0.0000E+000
 292.50  0.0000E+000
 293.00  0.0000E+000
 293.50  0.0000E+000
 294.00  0.0000E+000
 294.50  0.0000E+000
 295.00  0.0000E+000
 295.50  0.0000E+000
 296.00  0.0000E+000
 296.50  0.0000E+000
 297.00  0.0000E+000
 297.50  0.0000E+000
 298.00  0.0000E+000
 298.50  0.0000E+000
 299.00  0.0000E+000
 299.50  0.0000E+000
 300.00  0.0000E+000
 300.50  0.0000E+000
 301.00  0.0000E+000
 301.50  0.0000E+000
 302.00  0.0000E+000
 302.50  0.0000E+000
 303.00  0.0000E+000
 303.50  0.0000E+000
 304.00  0.0000E+000
 304.50  0.0000E+000
 305.00  0.0000E+000
 305.50  0.0000E+000
 306.00  0.0000E+000
 306.50  0.0000E+000
 307.00  0.0000E+000
 307.50  0.0000E+000
 308.00  0.0000E+000
 308.50  0.0000E+000
 309.00  0.0000E+000
 309.50  0.0000E+000
 310.00  0.0000E+000
 310.50  0.0000E+000
 311.00  0.0000E+000
 311.50  0.0000E+000
 312.00  0.0000E+000
 312.50  0.0000E+000
 313.00  0.0000E+000
 313.50  0.0000E+000
 314.00  0.0000E+000
 314.50  0.0000E+000
 315.00  0.0000E+000
 315.50  0.0000E+000
 316.00  0.0000E+000
 316.50  0.0000E+000
 317.00  0.0000E+000
 317.50  0.0000E+000
 318.00  0.0000E+000
 318.50  0.0000E+000
 319.00  0.0000E+000
 319.50  0.0000E+000
 320.00  0.0000E+000
 320.50  0.0000E+000
 321.00  0.0000E+000
 321.50  0.0000E+000
 322.00  0.0000E+000
 322.50  0.0000E+000
 323.00  0.0000E+000
 323.50  0.0000E+000
 324.00  0.0000E+000
 324.50  0.0000E+000
 325.00  0.0000E+000
 325.50  0.0000E+000
 326.00  0.0000E+000
 326.50  0.0000E+000
 327.00  0.0000E+000
 327.50  0.0000E+000
 328.00  0.0000E+000
 328.50  0.0000E+000
 329.00  0.0000E+000
 329.50  0.0000E+000
 330.00  0.0000E+000
 330.50  0.0000E+000
 331.00  0.0000E+000
 331.50  0.0000E+000
 332.00  0.0000E+000
 332.50  0.0000E+000
 333.00  0.0000E+000
 333.50  0.0000E+000
 334.00  0.0000E+000
 334.50  0.0000E+000
 335.00  0.0000E+000
 335.50  0.0000E+000
 336.00  0.0000E+000
 336.50  0.0000E+000
 337.00  0.0000E+000
 337.50  0.0000E+000
 338.00  0.0000E+000
 338.50  0.0000E+000
 339.00  0.0000E+000
 339.50  0.0000E+000
 340.00  0.0000E+000
 340.50  0.0000E+000
 341.00  0.0000E+000
 341.50  0.0000E+000
 342.00  0.0000E+000
 342.50  0.0000E+000
 343.00  0.0000E+000
 343.50  0.0000E+000
 344.00  0.0000E+000
 344.50  0.0000E+000
 345.00  0.0000E+000
 345.50  0.0000E+000
 346.00  0.0000E+000
 346.50  0.0000E+000
 347.00  0.0000E+000
 347.50  0.0000E+000
 348.00  0.0000E+000
 348.50  0.0000E+000
 349.00  0.0000E+000
 349.50  0.0000E+000
 350.00  0.0000E+000
 350.50  0.0000E+000
 351.00  0.0000E+000
 351.50  0.0000E+000
 352.00  0.0000E+000
 352.50  0.0000E+000
 353.00  0.0000E+000
 353.50  0.0000E+000
 354.00  0.0000E+000
 354.50  0.0000E+000
 355.00  0.0000E+000
 355.50  0.0000E+000
 356.00  0.0000E+000
 356.50  0.0000E+000
 357.00  0.0000E+000
 357.50  0.0000E+000
 358.00  0.0000E+000
 358.50  0.0000E+000
 359.00  0.0000E+000
 359.50  0.0000E+000
 360.00  0.0000E+000
 360.50  0.0000E+000
 361.00  0.0000E+000
 361.50  1.4222E-009
 362.00  1.9130E-008
 362.50  5.0625E-008
 363.00  5.2259E-008
 363.50  8.5344E-008
 364.00  1.3948E-007
 364.50  1.7834E-007
 365.00  2.5191E-007
 365.50  3.2832E-007
 366.00  3.1175E-007
 366.50  3.1626E-007
 367.00  2.7138E-007
 367.50  1.6881E-007
 368.00  9.5465E-008
 368.50  9.6500E-008
 369.00  1.1402E-007
 369.50  1.6563E-007
 370.00  1.9551E-007
 370.50  1.8468E-007
 371.00  1.3187E-007
 371.50  9.4380E-008
 372.00  3.4942E-008
 372.50  4.0860E-008
 373.00  5.9109E-008
 373.50  4.9029E-008
 374.00  5.9616E-008
 374.50  1.5344E-008
 375.00  0.0000E+000
 375.50  0.0000E+000
 376.00  0.0000E+000
 376.50  0.0000E+000
 377.00  0.0000E+000
 377.50  0.0000E+000
 378.00  0.0000E+000
 378.50  0.0000E+000
 379.00  0.0000E+000
 379.50  0.0000E+000
 380.00  0.0000E+000
 380.50  0.0000E+000
 381.00  0.0000E+000
 381.50  0.0000E+000
 382.00  0.0000E+000
 382.50  0.0000E+000
 383.00  0.0000E+000
 383.50  0.0000E+000
 384.00  0.0000E+000
 384.50  0.0000E+000
 385.00  0.0000E+000
 385.50  0.0000E+000
 386.00  0.0000E+000
 386.50  0.0000E+000
 387.00  0.0000E+000
 387.50  1.0276E-008
 388.00  9.8050E-008
 388.50  1.4734E-007
 389.00  1.7354E-007
 389.50  1.6939E-007
 390.00  6.1659E-008
 390.50  3.6533E-009
 391.00  1.2983E-008
 391.50  5.2236E-008
 392.00  7.8377E-008
 392.50  1.0652E-007
 393.00  5.4765E-008
 393.50  0.0000E+000
 394.00  0.0000E+000
 394.50  0.0000E+000
 395.00  0.0000E+000
 395.50  0.0000E+000
 396.00  0.0000E+000
 396.50  8.2143E-009
 397.00  4.4275E-008
 397.50  7.4159E-008
 398.00  1.2618E-007
 398.50  1.9276E-007
 399.00  2.3156E-007
 399.50  2.6053E-007
 400.00  2.3091E-007
 400.50  2.0425E-007
 401.00  1.5312E-007
 401.50  1.2121E-007
 402.00  1.2735E-007
 402.50  1.4386E-007
 403.00  1.6947E-007
 403.50  1.8657E-007
 404.00  1.1315E-007
 404.50  5.1125E-008
 405.00  2.4327E-008
 405.50  0.0000E+000
 406.00  0.0000E+000
 406.50  0.0000E+000
 407.00  0.0000E+000
 407.50  0.0000E+000
 408.00  0.0000E+000
 408.50  0.0000E+000
 409.00  6.5884E-008
 409.50  2.0885E-007
 410.00  3.3295E-007
 410.50  3.4602E-007
 411.00  2.9636E-007
 411.50  2.0872E-007
 412.00  1.3208E-007
 412.50  1.0678E-007
 413.00  1.3998E-007
 413.50  1.3760E-007
 414.00  1.7338E-007
 414.50  1.6342E-007
 415.00  1.2906E-007
 415.50  7.4012E-008
 416.00  1.9486E-008
 416.50  0.0000E+000
 417.00  0.0000E+000
 417.50  5.9139E-008
 418.00  1.7318E-007
 418.50  3.0381E-007
 419.00  3.3642E-007
 419.50  3.3770E-007
 420.00  3.1868E-007
 420.50  2.8721E-007
 421.00  2.6235E-007
 421.50  2.3876E-007
 422.00  1.8952E-007
 422.50  1.2267E-007
 423.00  6.8206E-008
 423.50  4.7350E-008
 424.00  5.1673E-008
 424.50  7.5522E-008
 425.00  3.1159E-008
 425.50  2.9131E-009
 426.00  0.0000E+000
 426.50  0.0000E+000
 427.00  0.0000E+000
 427.50  0.0000E+000
 428.00  0.0000E+000
 428.50  4.9205E-009
 429.00  5.3438E-008
 429.50  9.1066E-008
 430.00  1.0783E-007
 430.50  1.0513E-007
 431.00  7.8245E-008
 431.50  8.0046E-008
 432.00  9.9090E-008
 432.50  1.1894E-007
 433.00  1.6686E-007
 433.50  1.8823E-007
 434.00  1.9566E-007
 434.50  2.2611E-007
 435.00  2.9216E-007
 435.50  3.9691E-007
 436.00  4.4875E-007
 436.50  6.1210E-007
 437.00  6.3413E-007
 437.50  5.6498E-007
 438.00  5.1900E-007
 438.50  4.0034E-007
 439.00  3.1885E-007
 439.50  3.3368E-007
 440.00  3.8876E-007
 440.50  4.1464E-007
 441.00  4.3594E-007
 441.50  4.1917E-007
 442.00  3.4821E-007
 442.50  2.2950E-007
 443.00  1.6186E-007
 443.50  8.9270E-008
 444.00  3.3299E-008
 444.50  1.4256E-008
 445.00  2.5574E-010
 445.50  0.0000E+000
 446.00  0.0000E+000
 446.50  0.0000E+000
 447.00  0.0000E+000
 447.50  0.0000E+000
 448.00  0.0000E+000
 448.50  0.0000E+000
 449.00  0.0000E+000
 449.50  0.0000E+000
 450.00  0.0000E+000
 450.50  0.0000E+000
 451.00  0.0000E+000
 451.50  0.0000E+000
 452.00  0.0000E+000
 452.50  0.0000E+000
 453.00  0.0000E+000
 453.50  0.0000E+000
 454.00  0.0000E+000
 454.50  0.0000E+000
 455.00  0.0000E+000
 455.50  0.0000E+000
 456.00  0.0000E+000
 456.50  2.6888E-008
 457.00  7.7168E-008
 457.50  1.3653E-007
 458.00  1.6574E-007
 458.50  1.6216E-007
 459.00  1.5104E-007
 459.50  1.6216E-007
 460.00  9.1162E-008
 460.50  7.1271E-008
 461.00  8.3668E-008
 461.50  8.9550E-008
 462.00  8.9718E-008
 462.50  8.6577E-008
 463.00  5.5240E-008
 463.50  5.5518E-009
 464.00  0.0000E+000
 464.50  0.0000E+000
 465.00  0.0000E+000
 465.50  0.0000E+000
 466.00  0.0000E+000
 466.50  0.0000E+000
 467.00  0.0000E+000
 467.50  0.0000E+000
 468.00  3.2139E-009
 468.50  2.3520E-008
 469.00  7.4210E-008
 469.50  9.8738E-008
 470.00  1.2931E-007
 470.50  1.6143E-007
 471.00  1.8522E-007
 471.50  1.7468E-007
 472.00  2.0699E-007
 472.50  2.3397E-007
 473.00  2.1108E-007
 473.50  2.0694E-007
 474.00  2.2930E-007
 474.50  2.1080E-007
 475.00  1.8968E-007
 475.50  2.1280E-007
 476.00  2.2395E-007
 476.50  2.0131E-007
 477.00  1.6779E-007
 477.50  1.0682E-007
 478.00  6.4262E-008
 478.50  4.7776E-008
 479.00  1.7076E-008
 479.50  2.1965E-008
 480.00  5.3689E-008
 480.50  6.9845E-008
 481.00  8.8700E-008
 481.50  1.2379E-007
 482.00  1.3109E-007
 482.50  1.2944E-007
 483.00  1.2469E-007
 483.50  1.3100E-007
 484.00  1.1005E-007
 484.50  1.0303E-007
 485.00  1.1601E-007
 485.50  7.6206E-008
 486.00  3.3079E-008
 486.50  1.2970E-008
 487.00  4.1655E-009
 487.50  0.0000E+000
 488.00  0.0000E+000
 488.50  5.4486E-008
 489.00  1.0087E-007
 489.50  1.0577E-007
 490.00  9.6956E-008
 490.50  5.2228E-008
 491.00  1.1909E-008
 491.50  0.0000E+000
 492.00  0.0000E+000
 492.50  0.0000E+000
 493.00  0.0000E+000
 493.50  0.0000E+000
 494.00  0.0000E+000
 494.50  0.0000E+000
 495.00  1.9686E-009
 495.50  1.0606E-008
 496.00  5.2535E-008
 496.50  9.5493E-008
 497.00  1.1317E-007
 497.50  1.4539E-007
 498.00  1.9803E-007
 498.50  2.0169E-007
 499.00  1.9509E-007
 499.50  1.5718E-007
 500.00  8.0070E-008
 500.50  1.1456E-008
 501.00  0.0000E+000
 501.50  0.0000E+000
 502.00  0.0000E+000
 502.50  0.0000E+000
 503.00  0.0000E+000
 503.50  0.0000E+000
 504.00  0.0000E+000
 504.50  0.0000E+000
 505.00  0.0000E+000
 505.50  0.0000E+000
 506.00  0.0000E+000
 506.50  0.0000E+000
 507.00  0.0000E+000
 507.50  0.0000E+000
 508.00  2.3928E-008
 508.50  1.0050E-007
 509.00  1.7170E-007
 509.50  2.1598E-007
 510.00  3.1228E-007
 510.50  2.8141E-007
 511.00  2.0845E-007
 511.50  1.4101E-007
 512.00  6.4369E-008
 512.50  8.3516E-009
 513.00  0.0000E+000
 513.50  0.0000E+000
 514.00  0.0000E+000
 514.50  0.0000E+000
 515.00  0.0000E+000
 515.50  0.0000E+000
 516.00  0.0000E+000
 516.50  0.0000E+000
 517.00  0.0000E+000
 517.50  0.0000E+000
 518.00  0.0000E+000
 518.50  3.6910E-008
 519.00  5.5080E-008
 519.50  1.1588E-007
 520.00  1.0570E-007
 520.50  1.8294E-007
 521.00  1.9861E-007
 521.50  2.3195E-007
 522.00  2.5571E-007
 522.50  2.5004E-007
 523.00  2.6484E-007
 523.50  2.5483E-007
 524.00  2.2784E-007
 524.50  2.6248E-007
 525.00  2.3999E-007
 525.50  1.5534E-007
 526.00  9.4842E-008
 526.50  3.4421E-008
 527.00  0.0000E+000
 527.50  0.0000E+000
 528.00  0.0000E+000
 528.50  0.0000E+000
 529.00  0.0000E+000
 529.50  0.0000E+000
 530.00  0.0000E+000
 530.50  5.1667E-008
 531.00  6.5318E-008
 531.50  1.1896E-008
 532.00  0.0000E+000
 532.50  0.0000E+000
 533.00  0.0000E+000
 533.50  0.0000E+000
 534.00  4.1465E-008
 534.50  9.2627E-008
 535.00  1.7073E-007
 535.50  1.7456E-007
 536.00  1.8239E-007
 536.50  1.1989E-007
 537.00  1.2271E-007
 537.50  1.1205E-007
 538.00  8.4552E-008
 538.50  5.1425E-008
 539.00  5.3736E-008
 539.50  4.6287E-008
 540.00  2.1396E-008
 540.50  5.1660E-008
 541.00  5.1192E-008
 541.50  6.0849E-008
 542.00  5.2608E-008
 542.50  3.1283E-008
 543.00  1.5794E-008
 543.50  8.6783E-009
 544.00  1.3304E-008
 544.50  3.4245E-008
 545.00  4.8021E-008
 545.50  3.9024E-008
 546.00  5.1657E-008
 546.50  5.4077E-008
 547.00  7.1442E-008
 547.50  9.5652E-008
 548.00  9.7428E-008
 548.50  4.0842E-008
 549.00  4.9035E-009
 549.50  0.0000E+000
 550.00  0.0000E+000
 550.50  0.0000E+000
 551.00  0.0000E+000
 551.50  0.0000E+000
 552.00  0.0000E+000
 552.50  0.0000E+000
 553.00  0.0000E+000
 553.50  0.0000E+000
 554.00  0.0000E+000
 554.50  0.0000E+000
 555.00  0.0000E+000
 555.50  0.0000E+000
 556.00  0.0000E+000
 556.50  0.0000E+000
 557.00  2.6604E-008
 557.50  9.0845E-008
 558.00  1.8153E-007
 558.50  2.1611E-007
 559.00  2.5149E-007
 559.50  2.1860E-007
 560.00  2.1239E-007
 560.50  2.4228E-007
 561.00  2.6279E-007
 561.50  2.7821E-007
 562.00  3.2104E-007
 562.50  2.8557E-007
 563.00  2.1337E-007
 563.50  1.5799E-007
 564.00  1.7313E-007
 564.50  1.4681E-007
 565.00  1.2714E-007
 565.50  1.4504E-007
 566.00  8.6528E-008
 566.50  1.2522E-008
 567.00  0.0000E+000
 567.50  0.0000E+000
 568.00  0.0000E+000
 568.50  2.1961E-008
 569.00  1.1566E-007
 569.50  2.3664E-007
 570.00  2.1985E-007
 570.50  2.1230E-007
 571.00  2.7574E-007
 571.50  2.7438E-007
 572.00  1.9213E-007
 572.50  1.9267E-007
 573.00  1.9608E-007
 573.50  1.4728E-007
 574.00  1.5735E-007
 574.50  2.2302E-007
 575.00  1.7267E-007
 575.50  1.2676E-007
 576.00  8.7721E-008
 576.50  1.4754E-007
 577.00  1.7967E-007
 577.50  2.1096E-007
 578.00  2.1756E-007
 578.50  2.1225E-007
 579.00  1.3157E-007
 579.50  2.2908E-008
 580.00  0.0000E+000
 580.50  0.0000E+000
 581.00  0.0000E+000
 581.50  0.0000E+000
 582.00  0.0000E+000
 582.50  0.0000E+000
 583.00  0.0000E+000
 583.50  0.0000E+000
 584.00  0.0000E+000
 584.50  0.0000E+000
 585.00  0.0000E+000
 585.50  0.0000E+000
 586.00  0.0000E+000
 586.50  2.7927E-008
 587.00  1.3370E-007
 587.50  1.8703E-007
 588.00  1.7288E-007
 588.50  1.1290E-007
 589.00  1.1658E-007
 589.50  1.8263E-007
 590.00  2.3214E-007
 590.50  2.6598E-007
 591.00  2.8134E-007
 591.50  2.8304E-007
 592.00  1.7883E-007
 592.50  1.9247E-007
 593.00  9.4676E-008
 593.50  6.9302E-008
 594.00  1.9264E-008
 594.50  0.0000E+000
 595.00  0.0000E+000
 595.50  0.0000E+000
 596.00  0.0000E+000
 596.50  0.0000E+000
 597.00  0.0000E+000
 597.50  0.0000E+000
 598.00  0.0000E+000
 598.50  0.0000E+000
 599.00  0.0000E+000
 599.50  1.2250E-008
 600.00  1.1921E-007
 600.50  2.0512E-007
 601.00  2.7201E-007
 601.50  1.8711E-007
 602.00  1.8732E-007
 602.50  2.5138E-007
 603.00  2.4572E-007
 603.50  3.5346E-007
 604.00  4.8037E-007
 604.50  6.3487E-007
 605.00  8.1041E-007
 605.50  9.7519E-007
 606.00  1.0932E-006
 606.50  1.1677E-006
 607.00  1.1676E-006
 607.50  1.1482E-006
 608.00  1.1770E-006
 608.50  1.2438E-006
 609.00  1.3367E-006
 609.50  1.4099E-006
 610.00  1.3831E-006
 610.50  1.4103E-006
 611.00  1.3435E-006
 611.50  1.2357E-006
 612.00  1.0997E-006
 612.50  1.1159E-006
 613.00  1.1321E-006
 613.50  1.1887E-006
 614.00  1.2618E-006
 614.50  1.1695E-006
 615.00  1.0448E-006
 615.50  9.6709E-007
 616.00  7.8314E-007
 616.50  7.8536E-007
 617.00  8.0688E-007
 617.50  7.2214E-007
 618.00  7.4051E-007
 618.50  9.4065E-007
 619.00  1.1572E-006
 619.50  1.2589E-006
 620.00  1.3664E-006
 620.50  1.3778E-006
 621.00  1.2157E-006
 621.50  1.0667E-006
 622.00  9.5809E-007
 622.50  7.2968E-007
 623.00  4.8282E-007
 623.50  3.8544E-007
 624.00  3.2139E-007
 624.50  2.9533E-007
 625.00  3.0478E-007
 625.50  2.6302E-007
 626.00  2.5493E-007
 626.50  2.4045E-007
 627.00  2.3874E-007
 627.50  2.5488E-007
 628.00  2.4063E-007
 628.50  1.9729E-007
 629.00  1.8302E-007
 629.50  2.3563E-007
 630.00  3.4058E-007
 630.50  4.8479E-007
 631.00  6.0574E-007
 631.50  7.2339E-007
 632.00  7.1245E-007
 632.50  7.0347E-007
 633.00  7.3463E-007
 633.50  8.7035E-007
 634.00  1.0267E-006
 634.50  1.2352E-006
 635.00  1.5812E-006
 635.50  1.7425E-006
 636.00  1.8066E-006
 636.50  1.7615E-006
 637.00  1.7581E-006
 637.50  1.5660E-006
 638.00  1.4853E-006
 638.50  1.3997E-006
 639.00  1.2817E-006
 639.50  1.1048E-006
 640.00  1.0937E-006
 640.50  1.1769E-006
 641.00  1.1640E-006
 641.50  1.1721E-006
 642.00  1.2482E-006
 642.50  1.2231E-006
 643.00  1.2218E-006
 643.50  1.4785E-006
 644.00  1.6447E-006
 644.50  1.7030E-006
 645.00  1.7961E-006
 645.50  1.9116E-006
 646.00  1.9937E-006
 646.50  2.0725E-006
 647.00  2.1640E-006
 647.50  2.1287E-006
 648.00  1.9559E-006
 648.50  1.7448E-006
 649.00  1.3887E-006
 649.50  1.1689E-006
 650.00  1.0734E-006
 650.50  1.1788E-006
 651.00  1.5324E-006
 651.50  1.9010E-006
 652.00  2.3263E-006
 652.50  2.7729E-006
 653.00  3.1740E-006
 653.50  3.5270E-006
 654.00  3.8156E-006
 654.50  3.9991E-006
 655.00  4.1469E-006
 655.50  4.3202E-006
 656.00  4.6727E-006
 656.50  5.1286E-006
 657.00  5.5176E-006
 657.50  5.8665E-006
 658.00  6.1444E-006
 658.50  6.2815E-006
 659.00  6.3739E-006
 659.50  6.6911E-006
 660.00  7.0467E-006
 660.50  7.6064E-006
 661.00  8.3934E-006
 661.50  9.0634E-006
 662.00  9.7044E-006
 662.50  1.0210E-005
 663.00  1.0460E-005
 663.50  1.0557E-005
 664.00  1.0837E-005
 664.50  1.1048E-005
 665.00  1.1409E-005
 665.50  1.1948E-005
 666.00  1.2600E-005
 666.50  1.3307E-005
 667.00  1.4064E-005
 667.50  1.4975E-005
 668.00  1.5998E-005
 668.50  1.6843E-005
 669.00  1.7744E-005
 669.50  1.8684E-005
 670.00  1.9423E-005
 670.50  2.0102E-005
 671.00  2.1318E-005
 671.50  2.2596E-005
 672.00  2.3708E-005
 672.50  2.5021E-005
 673.00  2.6400E-005
 673.50  2.7693E-005
 674.00  2.8949E-005
 674.50  2.9971E-005
 675.00  3.0646E-005
 675.50  3.1180E-005
 676.00  3.1670E-005
 676.50  3.2394E-005
 677.00  3.3496E-005
 677.50  3.4888E-005
 678.00  3.6342E-005
 678.50  3.8011E-005
 679.00  3.9818E-005
 679.50  4.1672E-005
 680.00  4.3667E-005
 680.50  4.5846E-005
 681.00  4.7940E-005
 681.50  4.9950E-005
 682.00  5.2038E-005
 682.50  5.4178E-005
 683.00  5.6482E-005
 683.50  5.9102E-005
 684.00  6.1903E-005
 684.50  6.4843E-005
 685.00  6.7761E-005
 685.50  7.0559E-005
 686.00  7.3475E-005
 686.50  7.6647E-005
 687.00  8.0242E-005
 687.50  8.4117E-005
 688.00  8.8284E-005
 688.50  9.2612E-005
 689.00  9.6945E-005
 689.50  1.0107E-004
 690.00  1.0521E-004
 690.50  1.0953E-004
 691.00  1.1379E-004
 691.50  1.1825E-004
 692.00  1.2298E-004
 692.50  1.2717E-004
 693.00  1.3084E-004
 693.50  1.3413E-004
 694.00  1.3698E-004
 694.50  1.3929E-004
 695.00  1.4142E-004
 695.50  1.4317E-004
 696.00  1.4439E-004
 696.50  1.4499E-004
 697.00  1.4503E-004
 697.50  1.4458E-004
 698.00  1.4333E-004
 698.50  1.4138E-004
 699.00  1.3870E-004
 699.50  1.3533E-004
 700.00  1.3124E-004
 700.50  1.2709E-004
 701.00  1.2284E-004
 701.50  1.1852E-004
 702.00  1.1421E-004
 702.50  1.0997E-004
 703.00  1.0556E-004
 703.50  1.0092E-004
 704.00  9.6279E-005
 704.50  9.1716E-005
 705.00  8.7174E-005
 705.50  8.2754E-005
 706.00  7.8703E-005
 706.50  7.4862E-005
 707.00  7.1002E-005
 707.50  6.7185E-005
 708.00  6.3602E-005
 708.50  6.0420E-005
 709.00  5.7195E-005
 709.50  5.4151E-005
 710.00  5.1374E-005
 710.50  4.8523E-005
 711.00  4.5454E-005
 711.50  4.2669E-005
 712.00  4.0209E-005
 712.50  3.7726E-005
 713.00  3.5497E-005
 713.50  3.3489E-005
 714.00  3.1677E-005
 714.50  2.9779E-005
 715.00  2.8483E-005
 715.50  2.6732E-005
 716.00  2.5120E-005
 716.50  2.3524E-005
 717.00  2.2120E-005
 717.50  2.0721E-005
 718.00  1.9603E-005
 718.50  1.8496E-005
 719.00  1.7246E-005
 719.50  1.5897E-005
 720.00  1.4750E-005
 720.50  1.3748E-005
 721.00  1.2829E-005
 721.50  1.2045E-005
 722.00  1.1462E-005
 722.50  1.0987E-005
 723.00  1.0776E-005
 723.50  1.0710E-005
 724.00  1.0810E-005
 724.50  1.1327E-005
 725.00  1.1529E-005
 725.50  1.1482E-005
 726.00  1.1193E-005
 726.50  1.0743E-005
 727.00  1.0096E-005
 727.50  9.6266E-006
 728.00  9.3189E-006
 728.50  9.0148E-006
 729.00  8.5611E-006
 729.50  7.8228E-006
 730.00  7.1789E-006
 730.50  6.5782E-006
 731.00  6.1348E-006
 731.50  5.5627E-006
 732.00  5.2624E-006
 732.50  4.8199E-006
 733.00  4.5564E-006
 733.50  4.3385E-006
 734.00  4.1662E-006
 734.50  3.9124E-006
 735.00  3.8817E-006
 735.50  3.9376E-006
 736.00  4.2926E-006
 736.50  4.7877E-006
 737.00  5.3894E-006
 737.50  6.2113E-006
 738.00  7.0486E-006
 738.50  7.5643E-006
 739.00  7.7273E-006
 739.50  7.3828E-006
 740.00  6.7655E-006
 740.50  6.1675E-006
 741.00  5.7696E-006
 741.50  5.8989E-006
 742.00  6.0647E-006
 742.50  6.0317E-006
 743.00  5.9492E-006
 743.50  6.0137E-006
 744.00  6.0146E-006
 744.50  5.8377E-006
 745.00  5.3228E-006
 745.50  4.5310E-006
 746.00  3.7063E-006
 746.50  3.0725E-006
 747.00  2.6023E-006
 747.50  2.5484E-006
 748.00  2.5869E-006
 748.50  2.3893E-006
 749.00  2.3457E-006
 749.50  2.3530E-006
 750.00  2.4510E-006
 750.50  2.5556E-006
 751.00  2.7595E-006
 751.50  2.8675E-006
 752.00  2.8502E-006
 752.50  2.8768E-006
 753.00  2.8187E-006
 753.50  2.7000E-006
 754.00  2.6371E-006
 754.50  2.7988E-006
 755.00  2.7284E-006
 755.50  2.9297E-006
 756.00  3.0031E-006
 756.50  2.9463E-006
 757.00  2.7301E-006
 757.50  2.4236E-006
 758.00  2.0439E-006
 758.50  1.8163E-006
 759.00  1.7711E-006
 759.50  1.7399E-006
 760.00  1.7578E-006
 760.50  1.7293E-006
 761.00  1.6012E-006
 761.50  1.8240E-006
 762.00  2.1267E-006
 762.50  2.3014E-006
 763.00  2.5250E-006
 763.50  3.3210E-006
 764.00  3.4651E-006
 764.50  3.4415E-006
 765.00  2.9736E-006
 765.50  2.6150E-006
 766.00  1.9528E-006
 766.50  1.5905E-006
 767.00  1.4151E-006
 767.50  1.5944E-006
 768.00  1.6194E-006
 768.50  1.1978E-006
 769.00  9.0686E-007
 769.50  1.0776E-006
 770.00  8.6349E-007
 770.50  3.5924E-007
 771.00  1.5830E-007
 771.50  3.0799E-008
 772.00  0.0000E+000
 772.50  0.0000E+000
 773.00  0.0000E+000
 773.50  0.0000E+000
 774.00  0.0000E+000
 774.50  0.0000E+000
 775.00  0.0000E+000
 775.50  7.1640E-008
 776.00  5.7891E-007
 776.50  1.3869E-006
 777.00  1.8031E-006
 777.50  1.9930E-006
 778.00  2.3821E-006
 778.50  2.8101E-006
 779.00  3.1166E-006
 779.50  3.5207E-006
 780.00  3.8415E-006
 780.50  3.7208E-006
 781.00  3.5228E-006
 781.50  3.3241E-006
 782.00  2.7335E-006
 782.50  2.7806E-006
 783.00  2.6003E-006
 783.50  2.3955E-006
 784.00  2.1608E-006
 784.50  2.2840E-006
 785.00  2.2631E-006
 785.50  1.9985E-006
 786.00  1.7569E-006
 786.50  1.6205E-006
 787.00  1.3454E-006
 787.50  1.1219E-006
 788.00  1.1553E-006
 788.50  1.0841E-006
 789.00  1.0365E-006
 789.50  7.5992E-007
 790.00  6.2954E-007
 790.50  7.3660E-007
 791.00  8.6096E-007
 791.50  6.9863E-007
 792.00  7.6037E-007
 792.50  6.5044E-007
 793.00  4.2988E-007
 793.50  5.7449E-007
 794.00  8.1065E-007
 794.50  1.0839E-006
 795.00  9.7291E-007
 795.50  8.8794E-007
 796.00  7.9786E-007
 796.50  5.7833E-007
 797.00  5.3866E-007
 797.50  8.6241E-007
 798.00  1.1954E-006
 798.50  2.0298E-006
 799.00  3.0168E-006
 799.50  3.8556E-006
 800.00  3.9208E-006
 800.50  3.7431E-006
 801.00  2.8112E-006
 801.50  1.9345E-006
 802.00  1.7360E-006
 802.50  2.6944E-006
 803.00  2.6409E-006
 803.50  2.5151E-006
 804.00  2.2741E-006
 804.50  1.1200E-006
 805.00  6.1472E-008
 805.50  0.0000E+000
 806.00  0.0000E+000
 806.50  1.1450E-008
 807.00  1.0423E-007
 807.50  6.5210E-007
 808.00  1.5551E-006
 808.50  2.3899E-006
 809.00  3.0498E-006
 809.50  4.2042E-006
 810.00  4.8907E-006
 810.50  5.2398E-006
 811.00  4.9518E-006
 811.50  4.3288E-006
 812.00  3.7546E-006
 812.50  3.1514E-006
 813.00  2.2542E-006
 813.50  1.5551E-006
 814.00  1.0193E-006
 814.50  4.4075E-007
 815.00  1.8529E-007
 815.50  4.0726E-007
 816.00  8.4138E-007
 816.50  1.1003E-006
 817.00  1.0770E-006
 817.50  1.0105E-006
 818.00  1.0670E-006
 818.50  1.1597E-006
 819.00  1.6468E-006
 819.50  2.2299E-006
 820.00  2.1793E-006
 820.50  1.8596E-006
 821.00  1.8017E-006
 821.50  1.1035E-006
 822.00  1.5665E-007
 822.50  3.9627E-007
 823.00  8.4154E-007
 823.50  1.2420E-006
 824.00  1.2064E-006
 824.50  1.5175E-006
 825.00  8.5904E-007
 825.50  3.6879E-007
 826.00  0.0000E+000
 826.50  0.0000E+000
 827.00  1.8950E-008
 827.50  1.5927E-008
 828.00  0.0000E+000
 828.50  6.7539E-008
 829.00  5.2374E-008
 829.50  2.0142E-007
 830.00  6.4850E-007
 830.50  7.4632E-007
 831.00  4.7135E-007
 831.50  5.0803E-007
 832.00  4.1610E-007
 832.50  1.6970E-007
 833.00  2.1460E-007
 833.50  1.3552E-007
 834.00  2.2514E-007
 834.50  3.6393E-007
 835.00  8.5260E-007
 835.50  1.0472E-006
 836.00  1.0071E-006
 836.50  9.2799E-007
 837.00  9.4570E-007
 837.50  7.1874E-007
 838.00  5.9852E-007
 838.50  4.2458E-007
 839.00  1.1422E-007
 839.50  5.8215E-009
 840.00  0.0000E+000
 840.50  0.0000E+000
 841.00  0.0000E+000
 841.50  0.0000E+000
 842.00  0.0000E+000
 842.50  0.0000E+000
 843.00  0.0000E+000
 843.50  0.0000E+000
 844.00  0.0000E+000
 844.50  0.0000E+000
 845.00  0.0000E+000
 845.50  0.0000E+000
 846.00  0.0000E+000
 846.50  1.9103E-008
 847.00  2.2662E-007
 847.50  4.3983E-007
 848.00  3.7202E-007
 848.50  5.2110E-007
 849.00  1.2101E-006
 849.50  2.0810E-006
 850.00  2.4882E-006
 850.50  2.4402E-006
 851.00  1.9785E-006
 851.50  1.1643E-006
 852.00  6.1459E-007
 852.50  1.7544E-006
 853.00  2.8403E-006
 853.50  4.1319E-006
 854.00  5.0106E-006
 854.50  5.1053E-006
 855.00  3.6019E-006
 855.50  2.0991E-006
 856.00  5.9643E-007
 856.50  0.0000E+000
 857.00  0.0000E+000
 857.50  0.0000E+000
 858.00  0.0000E+000
 858.50  1.1615E-009
 859.00  5.7181E-007
 859.50  1.6263E-006
 860.00  2.3006E-006
 860.50  3.0307E-006
 861.00  2.9808E-006
 861.50  2.5135E-006
 862.00  2.0535E-006
 862.50  2.6877E-006
 863.00  3.1130E-006
 863.50  3.3027E-006
 864.00  3.0535E-006
 864.50  4.1952E-006
 865.00  4.1015E-006
 865.50  4.2956E-006
 866.00  5.6777E-006
 866.50  7.1452E-006
 867.00  6.7689E-006
 867.50  5.7363E-006
 868.00  5.4647E-006
 868.50  4.9560E-006
 869.00  4.4739E-006
 869.50  4.8895E-006
 870.00  5.2780E-006
 870.50  4.9561E-006
 871.00  4.7658E-006
 871.50  4.4575E-006
 872.00  4.3966E-006
 872.50  5.3130E-006
 873.00  6.2297E-006
 873.50  6.5379E-006
 874.00  7.6950E-006
 874.50  9.3457E-006
 875.00  9.6378E-006
 875.50  9.9620E-006
 876.00  1.2135E-005
 876.50  1.1859E-005
 877.00  1.0521E-005
 877.50  9.0819E-006
 878.00  6.5626E-006
 878.50  2.8060E-006
 879.00  1.4427E-007
 879.50  0.0000E+000
 880.00  0.0000E+000
 880.50  0.0000E+000
 881.00  0.0000E+000
 881.50  0.0000E+000
 882.00  0.0000E+000
 882.50  0.0000E+000
 883.00  0.0000E+000
 883.50  0.0000E+000
 884.00  1.8429E-007
 884.50  4.5168E-007
 885.00  2.1212E-007
 885.50  0.0000E+000
 886.00  0.0000E+000
 886.50  0.0000E+000
 887.00  0.0000E+000
 887.50  0.0000E+000
 888.00  0.0000E+000
 888.50  0.0000E+000
 889.00  0.0000E+000
 889.50  0.0000E+000
 890.00  0.0000E+000
 890.50  0.0000E+000
 891.00  0.0000E+000
 891.50  0.0000E+000
 892.00  0.0000E+000
 892.50  0.0000E+000
 893.00  0.0000E+000
 893.50  0.0000E+000
 894.00  0.0000E+000
 894.50  0.0000E+000
 895.00  2.8093E-007
 895.50  1.4190E-006
 896.00  3.2012E-006
 896.50  4.7619E-006
 897.00  5.8300E-006
 897.50  6.5103E-006
 898.00  7.6488E-006
 898.50  8.2024E-006
 899.00  7.1318E-006
 899.50  6.0694E-006
 900.00  4.9291E-006
 900.50  2.3650E-006
 901.00  2.9621E-007
 901.50  0.0000E+000
 902.00  0.0000E+000
 902.50  0.0000E+000
 903.00  0.0000E+000
 903.50  0.0000E+000
 904.00  0.0000E+000
 904.50  0.0000E+000
 905.00  0.0000E+000
 905.50  0.0000E+000
 906.00  0.0000E+000
 906.50  0.0000E+000
 907.00  0.0000E+000
 907.50  0.0000E+000
 908.00  0.0000E+000
 908.50  0.0000E+000
 909.00  0.0000E+000
 909.50  0.0000E+000
 910.00  0.0000E+000
 910.50  0.0000E+000
 911.00  0.0000E+000
 911.50  1.0787E-007
 912.00  3.9463E-007
 912.50  8.6295E-007
 913.00  6.7689E-007
 913.50  1.3406E-006
 914.00  1.5653E-006
 914.50  2.4935E-006
 915.00  2.0278E-006
 915.50  2.3694E-006
 916.00  2.5792E-006
 916.50  3.7356E-006
 917.00  5.8815E-006
 917.50  8.6553E-006
 918.00  1.0135E-005
 918.50  9.7635E-006
 919.00  8.3268E-006
 919.50  5.5079E-006
 920.00  2.9920E-006
 920.50  1.0296E-006
 921.00  0.0000E+000
 921.50  0.0000E+000
 922.00  0.0000E+000
 922.50  0.0000E+000
 923.00  0.0000E+000
 923.50  0.0000E+000
 924.00  0.0000E+000
 924.50  0.0000E+000
 925.00  0.0000E+000
 925.50  0.0000E+000
 926.00  0.0000E+000
 926.50  0.0000E+000
 927.00  0.0000E+000
 927.50  0.0000E+000
 928.00  0.0000E+000
 928.50  0.0000E+000
 929.00  0.0000E+000
 929.50  0.0000E+000
 930.00  0.0000E+000
 930.50  0.0000E+000
 931.00  0.0000E+000
 931.50  0.0000E+000
 932.00  0.0000E+000
 932.50  0.0000E+000
 933.00  0.0000E+000
 933.50  2.7039E-007
 934.00  2.8227E-006
 934.50  6.9111E-006
 935.00  8.9601E-006
 935.50  9.5367E-006
 936.00  9.3857E-006
 936.50  8.1255E-006
 937.00  6.7378E-006
 937.50  6.5850E-006
 938.00  7.2617E-006
 938.50  8.3746E-006
 939.00  8.9548E-006
 939.50  1.0537E-005
 940.00  1.1101E-005
 940.50  1.0482E-005
 941.00  1.0224E-005
 941.50  1.0847E-005
 942.00  1.2765E-005
 942.50  1.4978E-005
 943.00  1.7564E-005
 943.50  2.0272E-005
 944.00  2.2519E-005
 944.50  1.9151E-005
 945.00  1.4891E-005
 945.50  7.9733E-006
 946.00  2.0098E-006
 946.50  5.9725E-008
 947.00  0.0000E+000
 947.50  0.0000E+000
 948.00  0.0000E+000
 948.50  0.0000E+000
 949.00  0.0000E+000
 949.50  4.0663E-008
 950.00  5.8684E-007
 950.50  2.1357E-006
 951.00  2.8751E-006
 951.50  4.4888E-006
 952.00  6.8051E-006
 952.50  8.4100E-006
 953.00  9.7677E-006
 953.50  1.0633E-005
 954.00  1.0558E-005
 954.50  9.3684E-006
 955.00  8.4232E-006
 955.50  9.1406E-006
 956.00  9.8866E-006
 956.50  1.0234E-005
 957.00  1.0414E-005
 957.50  1.0084E-005
 958.00  9.8473E-006
 958.50  1.1129E-005
 959.00  1.1643E-005
 959.50  1.2449E-005
 960.00  1.2592E-005
 960.50  1.1322E-005
 961.00  8.8049E-006
 961.50  7.5737E-006
 962.00  5.0037E-006
 962.50  3.6419E-006
 963.00  2.4534E-006
 963.50  3.4531E-006
 964.00  5.0455E-006
 964.50  7.3486E-006
 965.00  9.0938E-006
 965.50  1.0070E-005
 966.00  9.5629E-006
 966.50  7.5305E-006
 967.00  4.3513E-006
 967.50  2.4035E-006
 968.00  1.2027E-006
 968.50  4.2367E-007
 969.00  1.7246E-006
 969.50  3.8721E-006
 970.00  5.7412E-006
 970.50  7.2836E-006
 971.00  1.1224E-005
 971.50  1.5435E-005
 972.00  1.5503E-005
 972.50  1.3896E-005
 973.00  1.1224E-005
 973.50  4.9054E-006
 974.00  3.8883E-007
 974.50  1.2425E-006
 975.00  2.7922E-006
 975.50  1.7614E-006
 976.00  2.2340E-006
 976.50  3.5038E-006
 977.00  9.6483E-007
 977.50  0.0000E+000
 978.00  0.0000E+000
 978.50  0.0000E+000
 979.00  0.0000E+000
 979.50  0.0000E+000
 980.00  2.1345E-006
 980.50  1.3591E-006
 981.00  5.0816E-008
 981.50  1.7921E-007
 982.00  0.0000E+000
 982.50  0.0000E+000
 983.00  0.0000E+000
 983.50  0.0000E+000
 984.00  0.0000E+000
 984.50  0.0000E+000
 985.00  3.5033E-007
 985.50  2.5046E-006
 986.00  4.8407E-006
 986.50  6.5177E-006
 987.00  8.5611E-006
 987.50  1.3986E-005
 988.00  1.7937E-005
 988.50  2.3680E-005
 989.00  2.6499E-005
 989.50  3.0259E-005
 990.00  3.3031E-005
 990.50  3.7089E-005
 991.00  4.1550E-005
 991.50  4.8700E-005
 992.00  5.0812E-005
 992.50  4.6728E-005
 993.00  4.1789E-005
 993.50  3.6608E-005
 994.00  3.1893E-005
 994.50  3.4596E-005
 995.00  3.5899E-005
 995.50  3.2570E-005
 996.00  3.0444E-005
 996.50  2.6285E-005
 997.00  1.4306E-005
 997.50  1.2880E-005
 998.00  1.4361E-005
 998.50  1.3625E-005
 999.00  6.7484E-006
 999.50  5.7960E-007
1000.00  0.0000E+000
1000.50  0.0000E+000
1001.00  0.0000E+000
1001.50  0.0000E+000
1002.00  0.0000E+000
1002.50  0.0000E+000
1003.00  0.0000E+000
1003.50  0.0000E+000
1004.00  0.0000E+000
1004.50  0.0000E+000
1005.00  0.0000E+000
1005.50  0.0000E+000
1006.00  0.0000E+000
1006.50  0.0000E+000
1007.00  0.0000E+000
1007.50  0.0000E+000
1008.00  0.0000E+000
1008.50  0.0000E+000
1009.00  0.0000E+000
1009.50  0.0000E+000
1010.00  0.0000E+000
1010.50  0.0000E+000
1011.00  0.0000E+000
1011.50  0.0000E+000
1012.00  0.0000E+000
1012.50  0.0000E+000
1013.00  0.0000E+000
1013.50  0.0000E+000
1014.00  0.0000E+000
1014.50  0.0000E+000
1015.00  0.0000E+000
1015.50  0.0000E+000
1016.00  0.0000E+000
1016.50  0.0000E+000
1017.00  0.0000E+000
1017.50  0.0000E+000
1018.00  0.0000E+000
1018.50  0.0000E+000
1019.00  0.0000E+000
1019.50  0.0000E+000
1020.00  0.0000E+000
1020.50  0.0000E+000
1021.00  0.0000E+000
1021.50  0.0000E+000
1022.00  0.0000E+000
1022.50  0.0000E+000
1023.00  0.0000E+000
1023.50  0.0000E+000
1024.00  0.0000E+000
1024.50  0.0000E+000
1025.00  0.0000E+000
1025.50  0.0000E+000
1026.00  0.0000E+000
1026.50  0.0000E+000
1027.00  0.0000E+000
1027.50  0.0000E+000
1028.00  0.0000E+000
1028.50  0.0000E+000
1029.00  0.0000E+000
1029.50  0.0000E+000
1030.00  0.0000E+000
1030.50  0.0000E+000
1031.00  0.0000E+000
1031.50  0.0000E+000
1032.00  0.0000E+000
1032.50  0.0000E+000
1033.00  0.0000E+000
1033.50  0.0000E+000
1034.00  0.0000E+000
1034.50  0.0000E+000
1035.00  0.0000E+000
1035.50  0.0000E+000
1036.00  0.0000E+000
1036.50  0.0000E+000
1037.00  0.0000E+000
1037.50  0.0000E+000
1038.00  0.0000E+000
1038.50  0.0000E+000
1039.00  0.0000E+000
1039.50  0.0000E+000
1040.00  0.0000E+000
1040.50  0.0000E+000
1041.00  0.0000E+000
1041.50  0.0000E+000
1042.00  0.0000E+000
1042.50  0.0000E+000
1043.00  0.0000E+000
1043.50  0.0000E+000
1044.00  0.0000E+000
1044.50  0.0000E+000
1045.00  0.0000E+000
1045.50  0.0000E+000
1046.00  0.0000E+000
1046.50  0.0000E+000
1047.00  0.0000E+000
1047.50  0.0000E+000
1048.00  0.0000E+000
1048.50  0.0000E+000
1049.00  0.0000E+000
1049.50  0.0000E+000
1050.00  0.0000E+000
1050.50  0.0000E+000
1051.00  0.0000E+000
1051.50  0.0000E+000
1052.00  0.0000E+000
1052.50  0.0000E+000
1053.00  0.0000E+000
1053.50  0.0000E+000
1054.00  0.0000E+000
1054.50  0.0000E+000
1055.00  0.0000E+000
1055.50  0.0000E+000
1056.00  0.0000E+000
1056.50  0.0000E+000
1057.00  0.0000E+000
1057.50  0.0000E+000
1058.00  0.0000E+000
1058.50  0.0000E+000
1059.00  0.0000E+000
1059.50  0.0000E+000
1060.00  0.0000E+000
1060.50  0.0000E+000
1061.00  0.0000E+000
1061.50  0.0000E+000
1062.00  0.0000E+000
1062.50  0.0000E+000
1063.00  0.0000E+000
1063.50  0.0000E+000
1064.00  0.0000E+000
1064.50  0.0000E+000
1065.00  0.0000E+000
1065.50  0.0000E+000
1066.00  0.0000E+000
1066.50  0.0000E+000
1067.00  0.0000E+000
1067.50  0.0000E+000
1068.00  0.0000E+000
1068.50  0.0000E+000
1069.00  0.0000E+000
1069.50  0.0000E+000
1070.00  0.0000E+000
1070.50  0.0000E+000
1071.00  0.0000E+000
1071.50  0.0000E+000
1072.00  0.0000E+000
1072.50  0.0000E+000
1073.00  0.0000E+000
1073.50  0.0000E+000
1074.00  0.0000E+000
1074.50  0.0000E+000
1075.00  0.0000E+000
1075.50  0.0000E+000
1076.00  0.0000E+000
1076.50  0.0000E+000
1077.00  0.0000E+000
1077.50  0.0000E+000
1078.00  0.0000E+000
1078.50  0.0000E+000
1079.00  0.0000E+000
1079.50  0.0000E+000
1080.00  0.0000E+000
1080.50  0.0000E+000
1081.00  0.0000E+000
1081.50  0.0000E+000
1082.00  0.0000E+000
1082.50  0.0000E+000
1083.00  0.0000E+000
1083.50  0.0000E+000
1084.00  0.0000E+000
1084.50  0.0000E+000
1085.00  0.0000E+000
1085.50  0.0000E+000
1086.00  0.0000E+000
1086.50  0.0000E+000
1087.00  0.0000E+000
1087.50  0.0000E+000
1088.00  0.0000E+000
1088.50  0.0000E+000
1089.00  0.0000E+000
1089.50  0.0000E+000
1090.00  0.0000E+000
1090.50  0.0000E+000
1091.00  0.0000E+000
1091.50  0.0000E+000
1092.00  0.0000E+000
1092.50  0.0000E+000
1093.00  0.0000E+000
1093.50  0.0000E+000
1094.00  0.0000E+000
1094.50  0.0000E+000
1095.00  0.0000E+000
1095.50  0.0000E+000
1096.00  0.0000E+000
1096.50  0.0000E+000
1097.00  0.0000E+000
1097.50  0.0000E+000
1098.00  0.0000E+000
1098.50  0.0000E+000
1099.00  0.0000E+000
1099.50  0.0000E+000
1100.00  0.0000E+000
1100.50  0.0000E+000
1101.00  0.0000E+000
1101.50  0.0000E+000
1102.00  0.0000E+000
1102.50  0.0000E+000
1103.00  0.0000E+000
1103.50  0.0000E+000
1104.00  0.0000E+000
1104.50  0.0000E+000
1105.00  0.0000E+000
1105.50  0.0000E+000
1106.00  0.0000E+000
1106.50  0.0000E+000
1107.00  0.0000E+000
1107.50  0.0000E+000
1108.00  0.0000E+000
1108.50  0.0000E+000
1109.00  0.0000E+000
1109.50  0.0000E+000
1110.00  0.0000E+000
1110.50  0.0000E+000
1111.00  0.0000E+000
1111.50  0.0000E+000
1112.00  0.0000E+000
1112.50  0.0000E+000
1113.00  0.0000E+000
1113.50  0.0000E+000
1114.00  0.0000E+000
1114.50  0.0000E+000
1115.00  0.0000E+000
1115.50  0.0000E+000
1116.00  0.0000E+000
1116.50  0.0000E+000
1117.00  0.0000E+000
1117.50  0.0000E+000
1118.00  0.0000E+000
1118.50  0.0000E+000
1119.00  0.0000E+000
1119.50  0.0000E+000
1120.00  0.0000E+000
1120.50  0.0000E+000
1121.00  0.0000E+000
1121.50  0.0000E+000
1122.00  0.0000E+000
1122.50  0.0000E+000
1123.00  0.0000E+000
1123.50  0.0000E+000
1124.00  0.0000E+000
1124.50  0.0000E+000
1125.00  0.0000E+000
1125.50  0.0000E+000
1126.00  0.0000E+000
1126.50  0.0000E+000
1127.00  0.0000E+000
1127.50  0.0000E+000
: 6
