# Supplementary material for: A photoconversion model for full spectral programming and multiplexing of optogenetic systems
Source: Mol Syst Biol. 2017 Apr 24;13(4):926. doi: 10.15252/msb.20167456 (PMC5408778; doi:10.15252/msb.20167456)
Supplement: Supplementary file 11 — Dataset EV3 [file MSB-13-926-s011.zip › dataset_ev3_led_data/led_calibration_data/EO_01/Tori_c1/raw/18.IRR]

" File: 160129_calibrations\post-calibration\Tor
" RAD->  Wave:647.21nm  Pix:1050  Val:  0.000  Time:400ms  Avg:2  Sm:1  Sg:1  Tc:off  SNAP  Xt:1  Ch:1  Xtrig wnmcal >RAD-IS6.CAL
 180.00  0.0000E+000
 180.50  0.0000E+000
 181.00  0.0000E+000
 181.50  0.0000E+000
 182.00  0.0000E+000
 182.50  0.0000E+000
 183.00  0.0000E+000
 183.50  0.0000E+000
 184.00  0.0000E+000
 184.50  0.0000E+000
 185.00  0.0000E+000
 185.50  0.0000E+000
 186.00  0.0000E+000
 186.50  0.0000E+000
 187.00  0.0000E+000
 187.50  0.0000E+000
 188.00  0.0000E+000
 188.50  0.0000E+000
 189.00  0.0000E+000
 189.50  0.0000E+000
 190.00  0.0000E+000
 190.50  0.0000E+000
 191.00  0.0000E+000
 191.50  0.0000E+000
 192.00  0.0000E+000
 192.50  0.0000E+000
 193.00  0.0000E+000
 193.50  0.0000E+000
 194.00  0.0000E+000
 194.50  0.0000E+000
 195.00  0.0000E+000
 195.50  0.0000E+000
 196.00  0.0000E+000
 196.50  0.0000E+000
 197.00  0.0000E+000
 197.50  0.0000E+000
 198.00  0.0000E+000
 198.50  0.0000E+000
 199.00  0.0000E+000
 199.50  0.0000E+000
 200.00  0.0000E+000
 200.50  0.0000E+000
 201.00  0.0000E+000
 201.50  0.0000E+000
 202.00  0.0000E+000
 202.50  0.0000E+000
 203.00  0.0000E+000
 203.50  0.0000E+000
 204.00  0.0000E+000
 204.50  0.0000E+000
 205.00  0.0000E+000
 205.50  0.0000E+000
 206.00  0.0000E+000
 206.50  0.0000E+000
 207.00  0.0000E+000
 207.50  0.0000E+000
 208.00  0.0000E+000
 208.50  0.0000E+000
 209.00  0.0000E+000
 209.50  0.0000E+000
 210.00  0.0000E+000
 210.50  0.0000E+000
 211.00  0.0000E+000
 211.50  0.0000E+000
 212.00  0.0000E+000
 212.50  0.0000E+000
 213.00  0.0000E+000
 213.50  0.0000E+000
 214.00  0.0000E+000
 214.50  0.0000E+000
 215.00  0.0000E+000
 215.50  0.0000E+000
 216.00  0.0000E+000
 216.50  0.0000E+000
 217.00  0.0000E+000
 217.50  0.0000E+000
 218.00  0.0000E+000
 218.50  0.0000E+000
 219.00  0.0000E+000
 219.50  0.0000E+000
 220.00  0.0000E+000
 220.50  0.0000E+000
 221.00  0.0000E+000
 221.50  0.0000E+000
 222.00  0.0000E+000
 222.50  0.0000E+000
 223.00  0.0000E+000
 223.50  0.0000E+000
 224.00  0.0000E+000
 224.50  0.0000E+000
 225.00  0.0000E+000
 225.50  0.0000E+000
 226.00  0.0000E+000
 226.50  0.0000E+000
 227.00  0.0000E+000
 227.50  0.0000E+000
 228.00  0.0000E+000
 228.50  0.0000E+000
 229.00  0.0000E+000
 229.50  0.0000E+000
 230.00  0.0000E+000
 230.50  0.0000E+000
 231.00  0.0000E+000
 231.50  0.0000E+000
 232.00  0.0000E+000
 232.50  0.0000E+000
 233.00  0.0000E+000
 233.50  0.0000E+000
 234.00  0.0000E+000
 234.50  0.0000E+000
 235.00  0.0000E+000
 235.50  0.0000E+000
 236.00  0.0000E+000
 236.50  0.0000E+000
 237.00  0.0000E+000
 237.50  0.0000E+000
 238.00  0.0000E+000
 238.50  0.0000E+000
 239.00  0.0000E+000
 239.50  0.0000E+000
 240.00  0.0000E+000
 240.50  0.0000E+000
 241.00  0.0000E+000
 241.50  0.0000E+000
 242.00  0.0000E+000
 242.50  0.0000E+000
 243.00  0.0000E+000
 243.50  0.0000E+000
 244.00  0.0000E+000
 244.50  0.0000E+000
 245.00  0.0000E+000
 245.50  0.0000E+000
 246.00  0.0000E+000
 246.50  0.0000E+000
 247.00  0.0000E+000
 247.50  0.0000E+000
 248.00  0.0000E+000
 248.50  0.0000E+000
 249.00  0.0000E+000
 249.50  0.0000E+000
 250.00  0.0000E+000
 250.50  0.0000E+000
 251.00  0.0000E+000
 251.50  0.0000E+000
 252.00  0.0000E+000
 252.50  0.0000E+000
 253.00  0.0000E+000
 253.50  0.0000E+000
 254.00  0.0000E+000
 254.50  0.0000E+000
 255.00  0.0000E+000
 255.50  0.0000E+000
 256.00  0.0000E+000
 256.50  0.0000E+000
 257.00  0.0000E+000
 257.50  0.0000E+000
 258.00  0.0000E+000
 258.50  0.0000E+000
 259.00  0.0000E+000
 259.50  0.0000E+000
 260.00  0.0000E+000
 260.50  0.0000E+000
 261.00  0.0000E+000
 261.50  0.0000E+000
 262.00  0.0000E+000
 262.50  0.0000E+000
 263.00  0.0000E+000
 263.50  0.0000E+000
 264.00  0.0000E+000
 264.50  0.0000E+000
 265.00  0.0000E+000
 265.50  0.0000E+000
 266.00  0.0000E+000
 266.50  0.0000E+000
 267.00  0.0000E+000
 267.50  0.0000E+000
 268.00  0.0000E+000
 268.50  0.0000E+000
 269.00  0.0000E+000
 269.50  0.0000E+000
 270.00  0.0000E+000
 270.50  0.0000E+000
 271.00  0.0000E+000
 271.50  0.0000E+000
 272.00  0.0000E+000
 272.50  0.0000E+000
 273.00  0.0000E+000
 273.50  0.0000E+000
 274.00  0.0000E+000
 274.50  0.0000E+000
 275.00  0.0000E+000
 275.50  0.0000E+000
 276.00  0.0000E+000
 276.50  0.0000E+000
 277.00  0.0000E+000
 277.50  0.0000E+000
 278.00  0.0000E+000
 278.50  0.0000E+000
 279.00  0.0000E+000
 279.50  0.0000E+000
 280.00  0.0000E+000
 280.50  0.0000E+000
 281.00  0.0000E+000
 281.50  0.0000E+000
 282.00  0.0000E+000
 282.50  0.0000E+000
 283.00  0.0000E+000
 283.50  0.0000E+000
 284.00  0.0000E+000
 284.50  0.0000E+000
 285.00  0.0000E+000
 285.50  0.0000E+000
 286.00  0.0000E+000
 286.50  0.0000E+000
 287.00  0.0000E+000
 287.50  0.0000E+000
 288.00  0.0000E+000
 288.50  0.0000E+000
 289.00  0.0000E+000
 289.50  0.0000E+000
 290.00  0.0000E+000
 290.50  0.0000E+000
 291.00  0.0000E+000
 291.50  0.0000E+000
 292.00  0.0000E+000
 292.50  0.0000E+000
 293.00  0.0000E+000
 293.50  0.0000E+000
 294.00  0.0000E+000
 294.50  0.0000E+000
 295.00  0.0000E+000
 295.50  0.0000E+000
 296.00  0.0000E+000
 296.50  0.0000E+000
 297.00  0.0000E+000
 297.50  0.0000E+000
 298.00  0.0000E+000
 298.50  0.0000E+000
 299.00  0.0000E+000
 299.50  0.0000E+000
 300.00  0.0000E+000
 300.50  0.0000E+000
 301.00  0.0000E+000
 301.50  0.0000E+000
 302.00  0.0000E+000
 302.50  0.0000E+000
 303.00  0.0000E+000
 303.50  0.0000E+000
 304.00  0.0000E+000
 304.50  0.0000E+000
 305.00  0.0000E+000
 305.50  0.0000E+000
 306.00  0.0000E+000
 306.50  0.0000E+000
 307.00  0.0000E+000
 307.50  0.0000E+000
 308.00  0.0000E+000
 308.50  0.0000E+000
 309.00  0.0000E+000
 309.50  0.0000E+000
 310.00  0.0000E+000
 310.50  0.0000E+000
 311.00  0.0000E+000
 311.50  0.0000E+000
 312.00  0.0000E+000
 312.50  0.0000E+000
 313.00  0.0000E+000
 313.50  0.0000E+000
 314.00  0.0000E+000
 314.50  0.0000E+000
 315.00  0.0000E+000
 315.50  0.0000E+000
 316.00  0.0000E+000
 316.50  0.0000E+000
 317.00  0.0000E+000
 317.50  0.0000E+000
 318.00  0.0000E+000
 318.50  0.0000E+000
 319.00  0.0000E+000
 319.50  0.0000E+000
 320.00  0.0000E+000
 320.50  0.0000E+000
 321.00  0.0000E+000
 321.50  0.0000E+000
 322.00  0.0000E+000
 322.50  0.0000E+000
 323.00  0.0000E+000
 323.50  0.0000E+000
 324.00  0.0000E+000
 324.50  0.0000E+000
 325.00  0.0000E+000
 325.50  0.0000E+000
 326.00  0.0000E+000
 326.50  0.0000E+000
 327.00  0.0000E+000
 327.50  0.0000E+000
 328.00  0.0000E+000
 328.50  0.0000E+000
 329.00  0.0000E+000
 329.50  0.0000E+000
 330.00  0.0000E+000
 330.50  0.0000E+000
 331.00  0.0000E+000
 331.50  0.0000E+000
 332.00  0.0000E+000
 332.50  0.0000E+000
 333.00  0.0000E+000
 333.50  0.0000E+000
 334.00  0.0000E+000
 334.50  0.0000E+000
 335.00  0.0000E+000
 335.50  0.0000E+000
 336.00  0.0000E+000
 336.50  0.0000E+000
 337.00  0.0000E+000
 337.50  0.0000E+000
 338.00  0.0000E+000
 338.50  0.0000E+000
 339.00  0.0000E+000
 339.50  0.0000E+000
 340.00  0.0000E+000
 340.50  0.0000E+000
 341.00  0.0000E+000
 341.50  0.0000E+000
 342.00  0.0000E+000
 342.50  0.0000E+000
 343.00  0.0000E+000
 343.50  0.0000E+000
 344.00  0.0000E+000
 344.50  0.0000E+000
 345.00  0.0000E+000
 345.50  0.0000E+000
 346.00  0.0000E+000
 346.50  0.0000E+000
 347.00  0.0000E+000
 347.50  0.0000E+000
 348.00  0.0000E+000
 348.50  0.0000E+000
 349.00  0.0000E+000
 349.50  0.0000E+000
 350.00  0.0000E+000
 350.50  0.0000E+000
 351.00  0.0000E+000
 351.50  0.0000E+000
 352.00  0.0000E+000
 352.50  0.0000E+000
 353.00  0.0000E+000
 353.50  0.0000E+000
 354.00  0.0000E+000
 354.50  0.0000E+000
 355.00  0.0000E+000
 355.50  0.0000E+000
 356.00  0.0000E+000
 356.50  0.0000E+000
 357.00  0.0000E+000
 357.50  0.0000E+000
 358.00  0.0000E+000
 358.50  0.0000E+000
 359.00  0.0000E+000
 359.50  0.0000E+000
 360.00  0.0000E+000
 360.50  0.0000E+000
 361.00  0.0000E+000
 361.50  0.0000E+000
 362.00  0.0000E+000
 362.50  0.0000E+000
 363.00  0.0000E+000
 363.50  0.0000E+000
 364.00  0.0000E+000
 364.50  0.0000E+000
 365.00  0.0000E+000
 365.50  0.0000E+000
 366.00  0.0000E+000
 366.50  0.0000E+000
 367.00  0.0000E+000
 367.50  3.8784E-009
 368.00  1.5313E-008
 368.50  3.2525E-008
 369.00  6.0689E-008
 369.50  7.7352E-008
 370.00  6.7896E-008
 370.50  5.6215E-008
 371.00  6.1889E-008
 371.50  7.6915E-008
 372.00  1.0273E-007
 372.50  1.4355E-007
 373.00  1.6535E-007
 373.50  1.6044E-007
 374.00  2.1719E-007
 374.50  1.7423E-007
 375.00  1.1225E-007
 375.50  9.9559E-008
 376.00  5.9466E-008
 376.50  1.6047E-008
 377.00  3.5347E-008
 377.50  5.2541E-008
 378.00  5.4140E-008
 378.50  4.8134E-008
 379.00  4.3551E-008
 379.50  3.7357E-008
 380.00  1.0975E-008
 380.50  2.0774E-009
 381.00  1.4883E-008
 381.50  4.1421E-008
 382.00  7.6421E-008
 382.50  1.1120E-007
 383.00  1.5185E-007
 383.50  1.8097E-007
 384.00  2.0751E-007
 384.50  2.2027E-007
 385.00  1.9137E-007
 385.50  1.5016E-007
 386.00  9.1672E-008
 386.50  2.9391E-008
 387.00  2.6079E-009
 387.50  0.0000E+000
 388.00  0.0000E+000
 388.50  0.0000E+000
 389.00  0.0000E+000
 389.50  0.0000E+000
 390.00  0.0000E+000
 390.50  0.0000E+000
 391.00  0.0000E+000
 391.50  0.0000E+000
 392.00  0.0000E+000
 392.50  0.0000E+000
 393.00  0.0000E+000
 393.50  0.0000E+000
 394.00  0.0000E+000
 394.50  0.0000E+000
 395.00  0.0000E+000
 395.50  0.0000E+000
 396.00  5.2939E-009
 396.50  7.2730E-008
 397.00  1.3381E-007
 397.50  1.4269E-007
 398.00  1.4633E-007
 398.50  1.3908E-007
 399.00  1.1703E-007
 399.50  1.4554E-007
 400.00  1.3570E-007
 400.50  9.6040E-008
 401.00  5.3054E-008
 401.50  2.9741E-008
 402.00  1.1079E-008
 402.50  2.7787E-009
 403.00  9.1533E-009
 403.50  2.2848E-008
 404.00  4.1552E-008
 404.50  6.0593E-008
 405.00  6.7457E-008
 405.50  6.1394E-008
 406.00  3.8673E-008
 406.50  2.4692E-008
 407.00  2.0303E-008
 407.50  6.8865E-009
 408.00  1.9163E-008
 408.50  1.2130E-009
 409.00  0.0000E+000
 409.50  0.0000E+000
 410.00  0.0000E+000
 410.50  0.0000E+000
 411.00  0.0000E+000
 411.50  0.0000E+000
 412.00  0.0000E+000
 412.50  0.0000E+000
 413.00  0.0000E+000
 413.50  0.0000E+000
 414.00  0.0000E+000
 414.50  0.0000E+000
 415.00  0.0000E+000
 415.50  0.0000E+000
 416.00  0.0000E+000
 416.50  0.0000E+000
 417.00  0.0000E+000
 417.50  4.1434E-008
 418.00  3.7402E-008
 418.50  6.2250E-008
 419.00  2.4530E-008
 419.50  0.0000E+000
 420.00  0.0000E+000
 420.50  0.0000E+000
 421.00  0.0000E+000
 421.50  0.0000E+000
 422.00  1.2333E-007
 422.50  2.4783E-007
 423.00  2.8700E-007
 423.50  2.7877E-007
 424.00  1.8600E-007
 424.50  8.6402E-008
 425.00  1.8595E-008
 425.50  0.0000E+000
 426.00  0.0000E+000
 426.50  0.0000E+000
 427.00  0.0000E+000
 427.50  0.0000E+000
 428.00  0.0000E+000
 428.50  0.0000E+000
 429.00  0.0000E+000
 429.50  0.0000E+000
 430.00  4.9405E-008
 430.50  5.8974E-008
 431.00  1.1436E-008
 431.50  0.0000E+000
 432.00  0.0000E+000
 432.50  0.0000E+000
 433.00  9.8605E-009
 433.50  3.0409E-008
 434.00  4.0061E-008
 434.50  6.5407E-008
 435.00  2.6077E-008
 435.50  1.0004E-008
 436.00  3.4524E-008
 436.50  8.9544E-008
 437.00  1.5236E-007
 437.50  2.1882E-007
 438.00  2.6897E-007
 438.50  2.7661E-007
 439.00  2.5890E-007
 439.50  2.8205E-007
 440.00  2.9002E-007
 440.50  2.8777E-007
 441.00  2.8601E-007
 441.50  2.8310E-007
 442.00  2.6429E-007
 442.50  2.2364E-007
 443.00  1.9165E-007
 443.50  1.5204E-007
 444.00  8.9943E-008
 444.50  4.3469E-008
 445.00  1.6538E-008
 445.50  7.4353E-009
 446.00  0.0000E+000
 446.50  5.9396E-010
 447.00  4.1158E-009
 447.50  3.5145E-009
 448.00  0.0000E+000
 448.50  0.0000E+000
 449.00  0.0000E+000
 449.50  0.0000E+000
 450.00  0.0000E+000
 450.50  0.0000E+000
 451.00  0.0000E+000
 451.50  0.0000E+000
 452.00  0.0000E+000
 452.50  0.0000E+000
 453.00  0.0000E+000
 453.50  0.0000E+000
 454.00  0.0000E+000
 454.50  0.0000E+000
 455.00  0.0000E+000
 455.50  0.0000E+000
 456.00  0.0000E+000
 456.50  0.0000E+000
 457.00  0.0000E+000
 457.50  0.0000E+000
 458.00  0.0000E+000
 458.50  0.0000E+000
 459.00  0.0000E+000
 459.50  0.0000E+000
 460.00  0.0000E+000
 460.50  0.0000E+000
 461.00  0.0000E+000
 461.50  0.0000E+000
 462.00  0.0000E+000
 462.50  0.0000E+000
 463.00  6.9986E-009
 463.50  1.3452E-008
 464.00  2.2219E-010
 464.50  0.0000E+000
 465.00  0.0000E+000
 465.50  0.0000E+000
 466.00  2.2302E-008
 466.50  6.5572E-008
 467.00  7.8746E-008
 467.50  7.6693E-008
 468.00  3.9221E-008
 468.50  2.6355E-009
 469.00  5.7672E-009
 469.50  0.0000E+000
 470.00  0.0000E+000
 470.50  0.0000E+000
 471.00  0.0000E+000
 471.50  0.0000E+000
 472.00  0.0000E+000
 472.50  0.0000E+000
 473.00  0.0000E+000
 473.50  0.0000E+000
 474.00  0.0000E+000
 474.50  0.0000E+000
 475.00  0.0000E+000
 475.50  0.0000E+000
 476.00  0.0000E+000
 476.50  0.0000E+000
 477.00  0.0000E+000
 477.50  0.0000E+000
 478.00  1.9193E-008
 478.50  3.1674E-008
 479.00  4.1881E-008
 479.50  5.0995E-008
 480.00  2.8839E-008
 480.50  3.5782E-008
 481.00  6.0143E-008
 481.50  9.0169E-008
 482.00  1.0690E-007
 482.50  1.1256E-007
 483.00  1.1488E-007
 483.50  1.0424E-007
 484.00  8.4422E-008
 484.50  7.8670E-008
 485.00  6.9219E-008
 485.50  5.6048E-008
 486.00  3.5004E-008
 486.50  9.1993E-009
 487.00  0.0000E+000
 487.50  0.0000E+000
 488.00  0.0000E+000
 488.50  5.3456E-009
 489.00  1.7726E-008
 489.50  1.6826E-008
 490.00  2.3433E-009
 490.50  0.0000E+000
 491.00  0.0000E+000
 491.50  9.6584E-010
 492.00  1.6838E-008
 492.50  4.1556E-008
 493.00  5.6709E-008
 493.50  4.7744E-008
 494.00  5.3762E-008
 494.50  7.4611E-008
 495.00  9.5162E-008
 495.50  1.0033E-007
 496.00  1.0834E-007
 496.50  9.4966E-008
 497.00  6.8122E-008
 497.50  6.4308E-008
 498.00  6.3003E-008
 498.50  8.0463E-008
 499.00  1.4770E-007
 499.50  2.1859E-007
 500.00  2.6606E-007
 500.50  2.6536E-007
 501.00  2.3117E-007
 501.50  1.7609E-007
 502.00  1.3064E-007
 502.50  1.2325E-007
 503.00  1.4686E-007
 503.50  1.9284E-007
 504.00  2.1196E-007
 504.50  2.0892E-007
 505.00  1.9484E-007
 505.50  1.6304E-007
 506.00  1.2227E-007
 506.50  1.0281E-007
 507.00  9.6438E-008
 507.50  9.8831E-008
 508.00  9.9377E-008
 508.50  8.9729E-008
 509.00  4.7915E-008
 509.50  1.9398E-008
 510.00  0.0000E+000
 510.50  0.0000E+000
 511.00  0.0000E+000
 511.50  0.0000E+000
 512.00  0.0000E+000
 512.50  0.0000E+000
 513.00  0.0000E+000
 513.50  0.0000E+000
 514.00  0.0000E+000
 514.50  0.0000E+000
 515.00  0.0000E+000
 515.50  0.0000E+000
 516.00  0.0000E+000
 516.50  0.0000E+000
 517.00  0.0000E+000
 517.50  0.0000E+000
 518.00  0.0000E+000
 518.50  0.0000E+000
 519.00  0.0000E+000
 519.50  0.0000E+000
 520.00  0.0000E+000
 520.50  0.0000E+000
 521.00  0.0000E+000
 521.50  3.1830E-009
 522.00  3.4187E-008
 522.50  7.3315E-008
 523.00  1.0556E-007
 523.50  1.2171E-007
 524.00  9.6413E-008
 524.50  4.4965E-008
 525.00  0.0000E+000
 525.50  0.0000E+000
 526.00  0.0000E+000
 526.50  0.0000E+000
 527.00  0.0000E+000
 527.50  0.0000E+000
 528.00  0.0000E+000
 528.50  0.0000E+000
 529.00  0.0000E+000
 529.50  4.8184E-010
 530.00  1.1833E-008
 530.50  4.3256E-008
 531.00  5.8953E-008
 531.50  8.1655E-008
 532.00  1.0245E-007
 532.50  8.2324E-008
 533.00  4.8102E-008
 533.50  3.0936E-008
 534.00  1.2570E-008
 534.50  5.1471E-009
 535.00  2.8618E-008
 535.50  7.1042E-008
 536.00  7.1668E-008
 536.50  8.2826E-008
 537.00  1.1180E-007
 537.50  9.6201E-008
 538.00  5.1489E-008
 538.50  7.0790E-009
 539.00  0.0000E+000
 539.50  0.0000E+000
 540.00  0.0000E+000
 540.50  0.0000E+000
 541.00  0.0000E+000
 541.50  0.0000E+000
 542.00  0.0000E+000
 542.50  0.0000E+000
 543.00  0.0000E+000
 543.50  0.0000E+000
 544.00  1.3244E-008
 544.50  4.4635E-008
 545.00  8.6593E-008
 545.50  1.1711E-007
 546.00  1.6368E-007
 546.50  1.9539E-007
 547.00  2.5245E-007
 547.50  2.8787E-007
 548.00  2.9077E-007
 548.50  2.6452E-007
 549.00  1.7963E-007
 549.50  5.6878E-008
 550.00  5.1825E-010
 550.50  0.0000E+000
 551.00  0.0000E+000
 551.50  0.0000E+000
 552.00  0.0000E+000
 552.50  0.0000E+000
 553.00  0.0000E+000
 553.50  3.8991E-009
 554.00  1.7286E-008
 554.50  1.3056E-008
 555.00  1.7220E-009
 555.50  0.0000E+000
 556.00  8.0852E-009
 556.50  7.0388E-009
 557.00  7.5616E-010
 557.50  0.0000E+000
 558.00  0.0000E+000
 558.50  0.0000E+000
 559.00  0.0000E+000
 559.50  0.0000E+000
 560.00  0.0000E+000
 560.50  3.4867E-009
 561.00  6.8286E-008
 561.50  1.9533E-007
 562.00  3.3190E-007
 562.50  3.8032E-007
 563.00  3.7353E-007
 563.50  3.4087E-007
 564.00  2.6713E-007
 564.50  2.1045E-007
 565.00  1.9303E-007
 565.50  2.0486E-007
 566.00  2.1415E-007
 566.50  2.2484E-007
 567.00  2.5900E-007
 567.50  3.0601E-007
 568.00  3.2679E-007
 568.50  4.0455E-007
 569.00  4.7284E-007
 569.50  4.5880E-007
 570.00  3.7963E-007
 570.50  3.2364E-007
 571.00  2.7248E-007
 571.50  2.6143E-007
 572.00  2.2082E-007
 572.50  2.2079E-007
 573.00  1.8126E-007
 573.50  4.0610E-008
 574.00  0.0000E+000
 574.50  0.0000E+000
 575.00  0.0000E+000
 575.50  0.0000E+000
 576.00  0.0000E+000
 576.50  1.3787E-009
 577.00  3.4134E-009
 577.50  0.0000E+000
 578.00  0.0000E+000
 578.50  0.0000E+000
 579.00  0.0000E+000
 579.50  0.0000E+000
 580.00  0.0000E+000
 580.50  0.0000E+000
 581.00  0.0000E+000
 581.50  0.0000E+000
 582.00  0.0000E+000
 582.50  0.0000E+000
 583.00  0.0000E+000
 583.50  0.0000E+000
 584.00  0.0000E+000
 584.50  0.0000E+000
 585.00  0.0000E+000
 585.50  7.7580E-008
 586.00  7.2967E-008
 586.50  2.6767E-007
 587.00  4.1408E-007
 587.50  4.0058E-007
 588.00  3.4150E-007
 588.50  2.4934E-007
 589.00  1.0791E-007
 589.50  4.6534E-008
 590.00  2.7765E-008
 590.50  2.5937E-008
 591.00  1.9225E-008
 591.50  3.4685E-008
 592.00  1.9950E-008
 592.50  5.2698E-008
 593.00  0.0000E+000
 593.50  0.0000E+000
 594.00  0.0000E+000
 594.50  0.0000E+000
 595.00  0.0000E+000
 595.50  0.0000E+000
 596.00  0.0000E+000
 596.50  0.0000E+000
 597.00  0.0000E+000
 597.50  0.0000E+000
 598.00  0.0000E+000
 598.50  0.0000E+000
 599.00  0.0000E+000
 599.50  0.0000E+000
 600.00  0.0000E+000
 600.50  0.0000E+000
 601.00  0.0000E+000
 601.50  0.0000E+000
 602.00  0.0000E+000
 602.50  0.0000E+000
 603.00  0.0000E+000
 603.50  7.2054E-009
 604.00  5.2065E-008
 604.50  5.6308E-008
 605.00  0.0000E+000
 605.50  0.0000E+000
 606.00  0.0000E+000
 606.50  0.0000E+000
 607.00  0.0000E+000
 607.50  3.9738E-008
 608.00  6.6676E-008
 608.50  4.6839E-008
 609.00  6.8935E-008
 609.50  4.5437E-008
 610.00  6.3060E-009
 610.50  0.0000E+000
 611.00  0.0000E+000
 611.50  0.0000E+000
 612.00  0.0000E+000
 612.50  0.0000E+000
 613.00  0.0000E+000
 613.50  0.0000E+000
 614.00  0.0000E+000
 614.50  0.0000E+000
 615.00  0.0000E+000
 615.50  0.0000E+000
 616.00  0.0000E+000
 616.50  0.0000E+000
 617.00  0.0000E+000
 617.50  0.0000E+000
 618.00  0.0000E+000
 618.50  0.0000E+000
 619.00  0.0000E+000
 619.50  0.0000E+000
 620.00  1.8851E-008
 620.50  1.0876E-007
 621.00  2.8598E-007
 621.50  5.1106E-007
 622.00  7.4221E-007
 622.50  8.6931E-007
 623.00  8.6956E-007
 623.50  7.6631E-007
 624.00  4.6925E-007
 624.50  2.8647E-007
 625.00  2.4232E-007
 625.50  1.9082E-007
 626.00  2.2317E-007
 626.50  2.7647E-007
 627.00  1.9267E-007
 627.50  5.9793E-008
 628.00  0.0000E+000
 628.50  0.0000E+000
 629.00  0.0000E+000
 629.50  0.0000E+000
 630.00  0.0000E+000
 630.50  3.9723E-009
 631.00  1.0909E-007
 631.50  2.0879E-007
 632.00  2.5943E-007
 632.50  2.2122E-007
 633.00  1.6421E-007
 633.50  7.5584E-008
 634.00  3.0925E-011
 634.50  0.0000E+000
 635.00  8.0011E-008
 635.50  1.0646E-007
 636.00  1.6490E-007
 636.50  2.1354E-007
 637.00  2.7426E-007
 637.50  3.6491E-007
 638.00  5.2661E-007
 638.50  6.5493E-007
 639.00  6.9599E-007
 639.50  6.6541E-007
 640.00  6.1515E-007
 640.50  6.6541E-007
 641.00  7.9184E-007
 641.50  8.8586E-007
 642.00  1.0265E-006
 642.50  1.0915E-006
 643.00  1.0809E-006
 643.50  1.0183E-006
 644.00  9.8749E-007
 644.50  9.3299E-007
 645.00  9.5110E-007
 645.50  8.0722E-007
 646.00  6.6149E-007
 646.50  5.5321E-007
 647.00  4.2378E-007
 647.50  3.3604E-007
 648.00  4.1968E-007
 648.50  6.3265E-007
 649.00  7.9136E-007
 649.50  9.4197E-007
 650.00  1.1679E-006
 650.50  1.2916E-006
 651.00  1.2746E-006
 651.50  1.1650E-006
 652.00  1.1063E-006
 652.50  9.9092E-007
 653.00  8.1280E-007
 653.50  6.8538E-007
 654.00  5.5909E-007
 654.50  3.4419E-007
 655.00  1.6247E-007
 655.50  2.5834E-008
 656.00  1.6967E-010
 656.50  1.1451E-008
 657.00  1.5210E-007
 657.50  2.3867E-007
 658.00  3.2144E-007
 658.50  4.5704E-007
 659.00  5.1488E-007
 659.50  4.8395E-007
 660.00  4.7457E-007
 660.50  4.5690E-007
 661.00  5.1360E-007
 661.50  6.7682E-007
 662.00  7.7928E-007
 662.50  9.2804E-007
 663.00  1.0695E-006
 663.50  9.4606E-007
 664.00  9.5899E-007
 664.50  1.1276E-006
 665.00  9.9364E-007
 665.50  8.2587E-007
 666.00  7.3383E-007
 666.50  5.6474E-007
 667.00  4.5955E-007
 667.50  4.7815E-007
 668.00  5.9154E-007
 668.50  6.5261E-007
 669.00  6.2351E-007
 669.50  7.5977E-007
 670.00  9.3260E-007
 670.50  9.9517E-007
 671.00  1.1208E-006
 671.50  1.5110E-006
 672.00  1.4867E-006
 672.50  1.5291E-006
 673.00  1.5716E-006
 673.50  1.5258E-006
 674.00  1.4826E-006
 674.50  1.6315E-006
 675.00  1.7210E-006
 675.50  1.8494E-006
 676.00  2.1101E-006
 676.50  2.4296E-006
 677.00  2.7678E-006
 677.50  3.1759E-006
 678.00  3.7005E-006
 678.50  4.0418E-006
 679.00  4.1967E-006
 679.50  4.1911E-006
 680.00  4.2154E-006
 680.50  4.2246E-006
 681.00  4.2789E-006
 681.50  4.5029E-006
 682.00  4.7658E-006
 682.50  4.8950E-006
 683.00  4.9740E-006
 683.50  5.0629E-006
 684.00  5.1402E-006
 684.50  5.3382E-006
 685.00  5.4342E-006
 685.50  5.6799E-006
 686.00  5.9550E-006
 686.50  6.2121E-006
 687.00  6.6800E-006
 687.50  7.2585E-006
 688.00  7.7448E-006
 688.50  8.2348E-006
 689.00  8.7189E-006
 689.50  9.2643E-006
 690.00  9.9344E-006
 690.50  1.0726E-005
 691.00  1.1680E-005
 691.50  1.2683E-005
 692.00  1.3663E-005
 692.50  1.4729E-005
 693.00  1.5497E-005
 693.50  1.6229E-005
 694.00  1.7089E-005
 694.50  1.7919E-005
 695.00  1.8853E-005
 695.50  2.0031E-005
 696.00  2.1262E-005
 696.50  2.2384E-005
 697.00  2.3333E-005
 697.50  2.4229E-005
 698.00  2.4971E-005
 698.50  2.5695E-005
 699.00  2.6702E-005
 699.50  2.7968E-005
 700.00  2.9414E-005
 700.50  3.0877E-005
 701.00  3.2396E-005
 701.50  3.3796E-005
 702.00  3.5238E-005
 702.50  3.6893E-005
 703.00  3.8770E-005
 703.50  4.0664E-005
 704.00  4.2664E-005
 704.50  4.4621E-005
 705.00  4.6501E-005
 705.50  4.8335E-005
 706.00  5.0202E-005
 706.50  5.1895E-005
 707.00  5.3747E-005
 707.50  5.5589E-005
 708.00  5.7633E-005
 708.50  5.9709E-005
 709.00  6.2258E-005
 709.50  6.4799E-005
 710.00  6.7675E-005
 710.50  7.0803E-005
 711.00  7.4013E-005
 711.50  7.7397E-005
 712.00  8.0834E-005
 712.50  8.3977E-005
 713.00  8.7086E-005
 713.50  9.0212E-005
 714.00  9.3188E-005
 714.50  9.6256E-005
 715.00  9.9747E-005
 715.50  1.0287E-004
 716.00  1.0609E-004
 716.50  1.0944E-004
 717.00  1.1278E-004
 717.50  1.1588E-004
 718.00  1.1884E-004
 718.50  1.2132E-004
 719.00  1.2327E-004
 719.50  1.2480E-004
 720.00  1.2611E-004
 720.50  1.2711E-004
 721.00  1.2788E-004
 721.50  1.2860E-004
 722.00  1.2918E-004
 722.50  1.2954E-004
 723.00  1.2964E-004
 723.50  1.2931E-004
 724.00  1.2843E-004
 724.50  1.2714E-004
 725.00  1.2560E-004
 725.50  1.2359E-004
 726.00  1.2118E-004
 726.50  1.1849E-004
 727.00  1.1550E-004
 727.50  1.1236E-004
 728.00  1.0920E-004
 728.50  1.0596E-004
 729.00  1.0269E-004
 729.50  9.9269E-005
 730.00  9.5958E-005
 730.50  9.2652E-005
 731.00  8.9448E-005
 731.50  8.6034E-005
 732.00  8.2706E-005
 732.50  7.9372E-005
 733.00  7.6182E-005
 733.50  7.3018E-005
 734.00  6.9918E-005
 734.50  6.6664E-005
 735.00  6.3422E-005
 735.50  6.0272E-005
 736.00  5.7347E-005
 736.50  5.4546E-005
 737.00  5.1982E-005
 737.50  4.9211E-005
 738.00  4.6229E-005
 738.50  4.3042E-005
 739.00  4.0090E-005
 739.50  3.7237E-005
 740.00  3.5015E-005
 740.50  3.3045E-005
 741.00  3.1348E-005
 741.50  2.9973E-005
 742.00  2.8376E-005
 742.50  2.6767E-005
 743.00  2.5324E-005
 743.50  2.3992E-005
 744.00  2.2895E-005
 744.50  2.1956E-005
 745.00  2.1284E-005
 745.50  2.0755E-005
 746.00  2.0511E-005
 746.50  1.9579E-005
 747.00  1.8838E-005
 747.50  1.7791E-005
 748.00  1.6951E-005
 748.50  1.5697E-005
 749.00  1.5137E-005
 749.50  1.4346E-005
 750.00  1.3492E-005
 750.50  1.2494E-005
 751.00  1.1827E-005
 751.50  1.1227E-005
 752.00  1.0628E-005
 752.50  1.0069E-005
 753.00  9.4359E-006
 753.50  8.7619E-006
 754.00  8.1841E-006
 754.50  7.6665E-006
 755.00  7.1998E-006
 755.50  6.6758E-006
 756.00  6.2716E-006
 756.50  5.7561E-006
 757.00  5.1981E-006
 757.50  4.7353E-006
 758.00  4.5617E-006
 758.50  4.2867E-006
 759.00  4.4127E-006
 759.50  4.4844E-006
 760.00  4.4835E-006
 760.50  4.5235E-006
 761.00  4.4603E-006
 761.50  4.5029E-006
 762.00  4.6471E-006
 762.50  4.5201E-006
 763.00  4.3519E-006
 763.50  4.6168E-006
 764.00  4.4509E-006
 764.50  4.3396E-006
 765.00  4.4741E-006
 765.50  4.7135E-006
 766.00  4.6032E-006
 766.50  5.1461E-006
 767.00  5.4142E-006
 767.50  5.2851E-006
 768.00  5.0144E-006
 768.50  4.5730E-006
 769.00  4.1520E-006
 769.50  4.2256E-006
 770.00  4.1684E-006
 770.50  3.9948E-006
 771.00  4.0252E-006
 771.50  4.0596E-006
 772.00  3.6384E-006
 772.50  4.0036E-006
 773.00  4.0748E-006
 773.50  3.8405E-006
 774.00  3.6812E-006
 774.50  3.7752E-006
 775.00  3.7091E-006
 775.50  3.7707E-006
 776.00  3.7266E-006
 776.50  3.6894E-006
 777.00  3.5450E-006
 777.50  3.2311E-006
 778.00  3.0866E-006
 778.50  3.0677E-006
 779.00  3.0490E-006
 779.50  3.3237E-006
 780.00  3.8951E-006
 780.50  4.3291E-006
 781.00  4.4122E-006
 781.50  4.4227E-006
 782.00  4.3017E-006
 782.50  4.0830E-006
 783.00  4.1225E-006
 783.50  4.0570E-006
 784.00  3.9747E-006
 784.50  3.8610E-006
 785.00  3.8251E-006
 785.50  3.4545E-006
 786.00  3.1969E-006
 786.50  2.9352E-006
 787.00  2.5315E-006
 787.50  2.0540E-006
 788.00  1.7516E-006
 788.50  1.5566E-006
 789.00  1.4286E-006
 789.50  1.3270E-006
 790.00  1.2482E-006
 790.50  1.5459E-006
 791.00  1.6420E-006
 791.50  1.7779E-006
 792.00  2.1229E-006
 792.50  2.2568E-006
 793.00  2.8330E-006
 793.50  3.3068E-006
 794.00  3.2604E-006
 794.50  3.3188E-006
 795.00  3.1880E-006
 795.50  2.7347E-006
 796.00  2.5096E-006
 796.50  2.4249E-006
 797.00  2.2398E-006
 797.50  2.0825E-006
 798.00  1.8433E-006
 798.50  1.6571E-006
 799.00  1.4074E-006
 799.50  1.3240E-006
 800.00  1.1529E-006
 800.50  8.7104E-007
 801.00  8.8414E-007
 801.50  1.6846E-006
 802.00  1.8606E-006
 802.50  2.7272E-006
 803.00  3.4672E-006
 803.50  3.5425E-006
 804.00  3.3307E-006
 804.50  3.3228E-006
 805.00  3.0247E-006
 805.50  2.9625E-006
 806.00  2.8349E-006
 806.50  2.5729E-006
 807.00  2.3318E-006
 807.50  2.1455E-006
 808.00  2.1316E-006
 808.50  2.1772E-006
 809.00  2.1374E-006
 809.50  2.0337E-006
 810.00  1.6554E-006
 810.50  1.1751E-006
 811.00  8.8352E-007
 811.50  9.6835E-007
 812.00  8.7276E-007
 812.50  1.0937E-006
 813.00  1.3236E-006
 813.50  1.3755E-006
 814.00  7.9615E-007
 814.50  3.5679E-007
 815.00  0.0000E+000
 815.50  0.0000E+000
 816.00  0.0000E+000
 816.50  0.0000E+000
 817.00  1.1651E-007
 817.50  7.5896E-007
 818.00  1.4965E-006
 818.50  2.0178E-006
 819.00  2.1375E-006
 819.50  1.9531E-006
 820.00  1.6460E-006
 820.50  1.4990E-006
 821.00  1.3994E-006
 821.50  1.2789E-006
 822.00  8.3443E-007
 822.50  7.2075E-007
 823.00  6.8101E-007
 823.50  8.8225E-007
 824.00  1.7468E-006
 824.50  2.4162E-006
 825.00  2.8134E-006
 825.50  3.1368E-006
 826.00  2.9665E-006
 826.50  2.6386E-006
 827.00  2.8826E-006
 827.50  2.9785E-006
 828.00  3.0412E-006
 828.50  3.1912E-006
 829.00  2.7315E-006
 829.50  2.1096E-006
 830.00  1.5846E-006
 830.50  9.7430E-007
 831.00  4.3236E-007
 831.50  3.7656E-007
 832.00  4.8852E-007
 832.50  6.4871E-007
 833.00  1.0720E-006
 833.50  1.5599E-006
 834.00  1.8900E-006
 834.50  2.0318E-006
 835.00  2.4001E-006
 835.50  2.5081E-006
 836.00  2.1615E-006
 836.50  1.5098E-006
 837.00  1.0222E-006
 837.50  5.2585E-007
 838.00  1.5293E-007
 838.50  1.8471E-007
 839.00  4.5997E-007
 839.50  5.9409E-007
 840.00  5.4043E-007
 840.50  7.2689E-007
 841.00  1.2830E-006
 841.50  1.7503E-006
 842.00  2.2401E-006
 842.50  2.7680E-006
 843.00  3.4076E-006
 843.50  3.7947E-006
 844.00  4.8417E-006
 844.50  4.8226E-006
 845.00  4.4966E-006
 845.50  3.9143E-006
 846.00  3.3284E-006
 846.50  2.5428E-006
 847.00  2.5811E-006
 847.50  2.5076E-006
 848.00  1.9943E-006
 848.50  1.3994E-006
 849.00  9.4810E-007
 849.50  4.6419E-007
 850.00  3.9617E-007
 850.50  5.8112E-007
 851.00  7.1455E-007
 851.50  6.3451E-007
 852.00  7.6427E-007
 852.50  8.4187E-007
 853.00  1.3267E-006
 853.50  1.3392E-006
 854.00  1.3577E-006
 854.50  1.1316E-006
 855.00  8.2865E-007
 855.50  2.4820E-007
 856.00  3.2986E-007
 856.50  5.9927E-007
 857.00  1.7414E-007
 857.50  0.0000E+000
 858.00  0.0000E+000
 858.50  0.0000E+000
 859.00  1.9722E-007
 859.50  8.5823E-007
 860.00  1.6140E-006
 860.50  2.0319E-006
 861.00  1.9589E-006
 861.50  1.4681E-006
 862.00  6.4154E-007
 862.50  1.8245E-007
 863.00  1.5713E-007
 863.50  2.9458E-008
 864.00  0.0000E+000
 864.50  1.5620E-006
 865.00  2.6603E-006
 865.50  3.4633E-006
 866.00  5.1071E-006
 866.50  6.2701E-006
 867.00  5.8979E-006
 867.50  5.3662E-006
 868.00  5.0639E-006
 868.50  4.7959E-006
 869.00  4.9008E-006
 869.50  4.5742E-006
 870.00  4.2952E-006
 870.50  3.4042E-006
 871.00  2.3244E-006
 871.50  1.0686E-006
 872.00  3.0148E-007
 872.50  0.0000E+000
 873.00  0.0000E+000
 873.50  0.0000E+000
 874.00  0.0000E+000
 874.50  0.0000E+000
 875.00  0.0000E+000
 875.50  0.0000E+000
 876.00  0.0000E+000
 876.50  0.0000E+000
 877.00  0.0000E+000
 877.50  0.0000E+000
 878.00  0.0000E+000
 878.50  0.0000E+000
 879.00  0.0000E+000
 879.50  1.4687E-007
 880.00  1.0893E-006
 880.50  1.7507E-006
 881.00  1.8125E-006
 881.50  1.6216E-006
 882.00  1.6036E-006
 882.50  1.8957E-006
 883.00  2.1307E-006
 883.50  1.6612E-006
 884.00  1.4463E-006
 884.50  1.4972E-006
 885.00  9.8547E-007
 885.50  5.1633E-007
 886.00  9.0445E-007
 886.50  1.2791E-006
 887.00  1.3297E-006
 887.50  1.4053E-006
 888.00  2.1964E-006
 888.50  2.4689E-006
 889.00  2.8114E-006
 889.50  3.2547E-006
 890.00  5.0765E-006
 890.50  5.1618E-006
 891.00  5.2226E-006
 891.50  4.9957E-006
 892.00  4.2345E-006
 892.50  3.1895E-006
 893.00  3.3122E-006
 893.50  2.9888E-006
 894.00  2.7068E-006
 894.50  2.7440E-006
 895.00  2.5552E-006
 895.50  2.9863E-006
 896.00  3.6911E-006
 896.50  3.6030E-006
 897.00  3.0500E-006
 897.50  2.3002E-006
 898.00  1.6640E-006
 898.50  1.7769E-006
 899.00  1.2875E-006
 899.50  4.0343E-007
 900.00  4.2139E-008
 900.50  0.0000E+000
 901.00  0.0000E+000
 901.50  0.0000E+000
 902.00  0.0000E+000
 902.50  0.0000E+000
 903.00  0.0000E+000
 903.50  0.0000E+000
 904.00  0.0000E+000
 904.50  0.0000E+000
 905.00  0.0000E+000
 905.50  0.0000E+000
 906.00  0.0000E+000
 906.50  9.8570E-009
 907.00  2.9308E-008
 907.50  0.0000E+000
 908.00  0.0000E+000
 908.50  0.0000E+000
 909.00  0.0000E+000
 909.50  4.7947E-007
 910.00  1.2888E-006
 910.50  1.6157E-006
 911.00  1.9153E-006
 911.50  1.6341E-006
 912.00  8.9352E-007
 912.50  6.2885E-007
 913.00  6.9599E-007
 913.50  6.4309E-007
 914.00  1.6209E-006
 914.50  3.1032E-006
 915.00  3.4061E-006
 915.50  3.5053E-006
 916.00  3.5940E-006
 916.50  2.6987E-006
 917.00  2.5259E-006
 917.50  2.8118E-006
 918.00  2.7240E-006
 918.50  3.3833E-006
 919.00  4.7882E-006
 919.50  5.6670E-006
 920.00  6.6441E-006
 920.50  7.5569E-006
 921.00  7.7504E-006
 921.50  7.1433E-006
 922.00  6.3265E-006
 922.50  5.6425E-006
 923.00  5.0078E-006
 923.50  3.7760E-006
 924.00  2.7180E-006
 924.50  2.0670E-006
 925.00  1.6948E-006
 925.50  1.5691E-006
 926.00  1.5201E-006
 926.50  1.1269E-006
 927.00  3.9589E-007
 927.50  4.3643E-008
 928.00  0.0000E+000
 928.50  0.0000E+000
 929.00  2.3610E-008
 929.50  1.1551E-006
 930.00  2.1104E-006
 930.50  2.5593E-006
 931.00  2.0545E-006
 931.50  8.3567E-007
 932.00  0.0000E+000
 932.50  0.0000E+000
 933.00  0.0000E+000
 933.50  0.0000E+000
 934.00  2.4407E-007
 934.50  1.4009E-006
 935.00  8.1348E-007
 935.50  4.3128E-007
 936.00  0.0000E+000
 936.50  0.0000E+000
 937.00  0.0000E+000
 937.50  0.0000E+000
 938.00  2.2437E-007
 938.50  5.0075E-007
 939.00  2.3784E-007
 939.50  1.0691E-007
 940.00  9.2596E-008
 940.50  0.0000E+000
 941.00  0.0000E+000
 941.50  0.0000E+000
 942.00  3.1778E-007
 942.50  5.7330E-007
 943.00  1.5862E-007
 943.50  0.0000E+000
 944.00  0.0000E+000
 944.50  0.0000E+000
 945.00  0.0000E+000
 945.50  0.0000E+000
 946.00  0.0000E+000
 946.50  0.0000E+000
 947.00  0.0000E+000
 947.50  0.0000E+000
 948.00  1.5160E-007
 948.50  2.8604E-006
 949.00  4.8377E-006
 949.50  4.8296E-006
 950.00  4.1802E-006
 950.50  2.6720E-006
 951.00  2.4128E-006
 951.50  1.5564E-006
 952.00  1.4708E-006
 952.50  5.9069E-007
 953.00  7.7236E-008
 953.50  0.0000E+000
 954.00  3.8379E-007
 954.50  1.0878E-006
 955.00  2.5177E-006
 955.50  3.5238E-006
 956.00  2.6185E-006
 956.50  1.8852E-006
 957.00  2.4651E-006
 957.50  2.6122E-006
 958.00  3.1440E-006
 958.50  7.9394E-006
 959.00  1.1400E-005
 959.50  1.2040E-005
 960.00  1.2935E-005
 960.50  1.3770E-005
 961.00  1.0009E-005
 961.50  9.2274E-006
 962.00  9.3925E-006
 962.50  9.0087E-006
 963.00  8.9083E-006
 963.50  1.4172E-005
 964.00  1.3678E-005
 964.50  1.3332E-005
 965.00  1.4664E-005
 965.50  1.4993E-005
 966.00  1.2291E-005
 966.50  1.1939E-005
 967.00  1.1184E-005
 967.50  9.6351E-006
 968.00  7.5935E-006
 968.50  4.6570E-006
 969.00  4.6947E-006
 969.50  5.4928E-006
 970.00  5.6494E-006
 970.50  6.2379E-006
 971.00  7.4972E-006
 971.50  9.9985E-006
 972.00  1.2410E-005
 972.50  1.6186E-005
 973.00  2.2486E-005
 973.50  2.5654E-005
 974.00  2.5203E-005
 974.50  2.4630E-005
 975.00  2.0494E-005
 975.50  1.4084E-005
 976.00  1.2119E-005
 976.50  1.0198E-005
 977.00  7.2087E-006
 977.50  4.4196E-006
 978.00  1.5567E-006
 978.50  1.7157E-007
 979.00  0.0000E+000
 979.50  0.0000E+000
 980.00  0.0000E+000
 980.50  0.0000E+000
 981.00  0.0000E+000
 981.50  0.0000E+000
 982.00  0.0000E+000
 982.50  0.0000E+000
 983.00  0.0000E+000
 983.50  0.0000E+000
 984.00  0.0000E+000
 984.50  0.0000E+000
 985.00  0.0000E+000
 985.50  0.0000E+000
 986.00  0.0000E+000
 986.50  0.0000E+000
 987.00  0.0000E+000
 987.50  0.0000E+000
 988.00  0.0000E+000
 988.50  0.0000E+000
 989.00  0.0000E+000
 989.50  2.6371E-007
 990.00  3.7314E-007
 990.50  2.2218E-007
 991.00  6.6920E-007
 991.50  4.2798E-007
 992.00  0.0000E+000
 992.50  0.0000E+000
 993.00  0.0000E+000
 993.50  0.0000E+000
 994.00  0.0000E+000
 994.50  0.0000E+000
 995.00  3.1918E-006
 995.50  6.7495E-006
 996.00  1.2179E-005
 996.50  1.3022E-005
 997.00  3.5080E-006
 997.50  1.7297E-007
 998.00  4.5957E-007
 998.50  8.2460E-008
 999.00  0.0000E+000
 999.50  0.0000E+000
1000.00  0.0000E+000
1000.50  0.0000E+000
1001.00  0.0000E+000
1001.50  0.0000E+000
1002.00  0.0000E+000
1002.50  0.0000E+000
1003.00  0.0000E+000
1003.50  0.0000E+000
1004.00  0.0000E+000
1004.50  0.0000E+000
1005.00  0.0000E+000
1005.50  0.0000E+000
1006.00  0.0000E+000
1006.50  0.0000E+000
1007.00  0.0000E+000
1007.50  0.0000E+000
1008.00  0.0000E+000
1008.50  0.0000E+000
1009.00  0.0000E+000
1009.50  0.0000E+000
1010.00  0.0000E+000
1010.50  0.0000E+000
1011.00  0.0000E+000
1011.50  0.0000E+000
1012.00  0.0000E+000
1012.50  0.0000E+000
1013.00  0.0000E+000
1013.50  0.0000E+000
1014.00  0.0000E+000
1014.50  0.0000E+000
1015.00  0.0000E+000
1015.50  0.0000E+000
1016.00  0.0000E+000
1016.50  0.0000E+000
1017.00  0.0000E+000
1017.50  0.0000E+000
1018.00  0.0000E+000
1018.50  0.0000E+000
1019.00  0.0000E+000
1019.50  0.0000E+000
1020.00  0.0000E+000
1020.50  0.0000E+000
1021.00  0.0000E+000
1021.50  0.0000E+000
1022.00  0.0000E+000
1022.50  0.0000E+000
1023.00  0.0000E+000
1023.50  0.0000E+000
1024.00  0.0000E+000
1024.50  0.0000E+000
1025.00  0.0000E+000
1025.50  0.0000E+000
1026.00  0.0000E+000
1026.50  0.0000E+000
1027.00  0.0000E+000
1027.50  0.0000E+000
1028.00  0.0000E+000
1028.50  0.0000E+000
1029.00  0.0000E+000
1029.50  0.0000E+000
1030.00  0.0000E+000
1030.50  0.0000E+000
1031.00  0.0000E+000
1031.50  0.0000E+000
1032.00  0.0000E+000
1032.50  0.0000E+000
1033.00  0.0000E+000
1033.50  0.0000E+000
1034.00  0.0000E+000
1034.50  0.0000E+000
1035.00  0.0000E+000
1035.50  0.0000E+000
1036.00  0.0000E+000
1036.50  0.0000E+000
1037.00  0.0000E+000
1037.50  0.0000E+000
1038.00  0.0000E+000
1038.50  0.0000E+000
1039.00  0.0000E+000
1039.50  0.0000E+000
1040.00  0.0000E+000
1040.50  0.0000E+000
1041.00  0.0000E+000
1041.50  0.0000E+000
1042.00  0.0000E+000
1042.50  0.0000E+000
1043.00  0.0000E+000
1043.50  0.0000E+000
1044.00  0.0000E+000
1044.50  0.0000E+000
1045.00  0.0000E+000
1045.50  0.0000E+000
1046.00  0.0000E+000
1046.50  0.0000E+000
1047.00  0.0000E+000
1047.50  0.0000E+000
1048.00  0.0000E+000
1048.50  0.0000E+000
1049.00  0.0000E+000
1049.50  0.0000E+000
1050.00  0.0000E+000
1050.50  0.0000E+000
1051.00  0.0000E+000
1051.50  0.0000E+000
1052.00  0.0000E+000
1052.50  0.0000E+000
1053.00  0.0000E+000
1053.50  0.0000E+000
1054.00  0.0000E+000
1054.50  0.0000E+000
1055.00  0.0000E+000
1055.50  0.0000E+000
1056.00  0.0000E+000
1056.50  0.0000E+000
1057.00  0.0000E+000
1057.50  0.0000E+000
1058.00  0.0000E+000
1058.50  0.0000E+000
1059.00  0.0000E+000
1059.50  0.0000E+000
1060.00  0.0000E+000
1060.50  0.0000E+000
1061.00  0.0000E+000
1061.50  0.0000E+000
1062.00  0.0000E+000
1062.50  0.0000E+000
1063.00  0.0000E+000
1063.50  0.0000E+000
1064.00  0.0000E+000
1064.50  0.0000E+000
1065.00  0.0000E+000
1065.50  0.0000E+000
1066.00  0.0000E+000
1066.50  0.0000E+000
1067.00  0.0000E+000
1067.50  0.0000E+000
1068.00  0.0000E+000
1068.50  0.0000E+000
1069.00  0.0000E+000
1069.50  0.0000E+000
1070.00  0.0000E+000
1070.50  0.0000E+000
1071.00  0.0000E+000
1071.50  0.0000E+000
1072.00  0.0000E+000
1072.50  0.0000E+000
1073.00  0.0000E+000
1073.50  0.0000E+000
1074.00  0.0000E+000
1074.50  0.0000E+000
1075.00  0.0000E+000
1075.50  0.0000E+000
1076.00  0.0000E+000
1076.50  0.0000E+000
1077.00  0.0000E+000
1077.50  0.0000E+000
1078.00  0.0000E+000
1078.50  0.0000E+000
1079.00  0.0000E+000
1079.50  0.0000E+000
1080.00  0.0000E+000
1080.50  0.0000E+000
1081.00  0.0000E+000
1081.50  0.0000E+000
1082.00  0.0000E+000
1082.50  0.0000E+000
1083.00  0.0000E+000
1083.50  0.0000E+000
1084.00  0.0000E+000
1084.50  0.0000E+000
1085.00  0.0000E+000
1085.50  0.0000E+000
1086.00  0.0000E+000
1086.50  0.0000E+000
1087.00  0.0000E+000
1087.50  0.0000E+000
1088.00  0.0000E+000
1088.50  0.0000E+000
1089.00  0.0000E+000
1089.50  0.0000E+000
1090.00  0.0000E+000
1090.50  0.0000E+000
1091.00  0.0000E+000
1091.50  0.0000E+000
1092.00  0.0000E+000
1092.50  0.0000E+000
1093.00  0.0000E+000
1093.50  0.0000E+000
1094.00  0.0000E+000
1094.50  0.0000E+000
1095.00  0.0000E+000
1095.50  0.0000E+000
1096.00  0.0000E+000
1096.50  0.0000E+000
1097.00  0.0000E+000
1097.50  0.0000E+000
1098.00  0.0000E+000
1098.50  0.0000E+000
1099.00  0.0000E+000
1099.50  0.0000E+000
1100.00  0.0000E+000
1100.50  0.0000E+000
1101.00  0.0000E+000
1101.50  0.0000E+000
1102.00  0.0000E+000
1102.50  0.0000E+000
1103.00  0.0000E+000
1103.50  0.0000E+000
1104.00  0.0000E+000
1104.50  0.0000E+000
1105.00  0.0000E+000
1105.50  0.0000E+000
1106.00  0.0000E+000
1106.50  0.0000E+000
1107.00  0.0000E+000
1107.50  0.0000E+000
1108.00  0.0000E+000
1108.50  0.0000E+000
1109.00  0.0000E+000
1109.50  0.0000E+000
1110.00  0.0000E+000
1110.50  0.0000E+000
1111.00  0.0000E+000
1111.50  0.0000E+000
1112.00  0.0000E+000
1112.50  0.0000E+000
1113.00  0.0000E+000
1113.50  0.0000E+000
1114.00  0.0000E+000
1114.50  0.0000E+000
1115.00  0.0000E+000
1115.50  0.0000E+000
1116.00  0.0000E+000
1116.50  0.0000E+000
1117.00  0.0000E+000
1117.50  0.0000E+000
1118.00  0.0000E+000
1118.50  0.0000E+000
1119.00  0.0000E+000
1119.50  0.0000E+000
1120.00  0.0000E+000
1120.50  0.0000E+000
1121.00  0.0000E+000
1121.50  0.0000E+000
1122.00  0.0000E+000
1122.50  0.0000E+000
1123.00  0.0000E+000
1123.50  0.0000E+000
1124.00  0.0000E+000
1124.50  0.0000E+000
1125.00  0.0000E+000
1125.50  0.0000E+000
1126.00  0.0000E+000
1126.50  0.0000E+000
1127.00  0.0000E+000
1127.50  0.0000E+000
: 6
