# Supplementary material for: A photoconversion model for full spectral programming and multiplexing of optogenetic systems
Source: Mol Syst Biol. 2017 Apr 24;13(4):926. doi: 10.15252/msb.20167456 (PMC5408778; doi:10.15252/msb.20167456)
Supplement: Supplementary file 11 — Dataset EV3 [file MSB-13-926-s011.zip › dataset_ev3_led_data/led_calibration_data/EO_01/Tori_c1/raw/19.IRR]

" File: 160129_calibrations\post-calibration\Tor
" RAD->  Wave:647.21nm  Pix:1050  Val:  0.000  Time:400ms  Avg:3  Sm:1  Sg:1  Tc:off  SNAP  Xt:1  Ch:1  Xtrig wnmcal >RAD-IS6.CAL
 180.00  0.0000E+000
 180.50  0.0000E+000
 181.00  0.0000E+000
 181.50  0.0000E+000
 182.00  0.0000E+000
 182.50  0.0000E+000
 183.00  0.0000E+000
 183.50  0.0000E+000
 184.00  0.0000E+000
 184.50  0.0000E+000
 185.00  0.0000E+000
 185.50  0.0000E+000
 186.00  0.0000E+000
 186.50  0.0000E+000
 187.00  0.0000E+000
 187.50  0.0000E+000
 188.00  0.0000E+000
 188.50  0.0000E+000
 189.00  0.0000E+000
 189.50  0.0000E+000
 190.00  0.0000E+000
 190.50  0.0000E+000
 191.00  0.0000E+000
 191.50  0.0000E+000
 192.00  0.0000E+000
 192.50  0.0000E+000
 193.00  0.0000E+000
 193.50  0.0000E+000
 194.00  0.0000E+000
 194.50  0.0000E+000
 195.00  0.0000E+000
 195.50  0.0000E+000
 196.00  0.0000E+000
 196.50  0.0000E+000
 197.00  0.0000E+000
 197.50  0.0000E+000
 198.00  0.0000E+000
 198.50  0.0000E+000
 199.00  0.0000E+000
 199.50  0.0000E+000
 200.00  0.0000E+000
 200.50  0.0000E+000
 201.00  0.0000E+000
 201.50  0.0000E+000
 202.00  0.0000E+000
 202.50  0.0000E+000
 203.00  0.0000E+000
 203.50  0.0000E+000
 204.00  0.0000E+000
 204.50  0.0000E+000
 205.00  0.0000E+000
 205.50  0.0000E+000
 206.00  0.0000E+000
 206.50  0.0000E+000
 207.00  0.0000E+000
 207.50  0.0000E+000
 208.00  0.0000E+000
 208.50  0.0000E+000
 209.00  0.0000E+000
 209.50  0.0000E+000
 210.00  0.0000E+000
 210.50  0.0000E+000
 211.00  0.0000E+000
 211.50  0.0000E+000
 212.00  0.0000E+000
 212.50  0.0000E+000
 213.00  0.0000E+000
 213.50  0.0000E+000
 214.00  0.0000E+000
 214.50  0.0000E+000
 215.00  0.0000E+000
 215.50  0.0000E+000
 216.00  0.0000E+000
 216.50  0.0000E+000
 217.00  0.0000E+000
 217.50  0.0000E+000
 218.00  0.0000E+000
 218.50  0.0000E+000
 219.00  0.0000E+000
 219.50  0.0000E+000
 220.00  0.0000E+000
 220.50  0.0000E+000
 221.00  0.0000E+000
 221.50  0.0000E+000
 222.00  0.0000E+000
 222.50  0.0000E+000
 223.00  0.0000E+000
 223.50  0.0000E+000
 224.00  0.0000E+000
 224.50  0.0000E+000
 225.00  0.0000E+000
 225.50  0.0000E+000
 226.00  0.0000E+000
 226.50  0.0000E+000
 227.00  0.0000E+000
 227.50  0.0000E+000
 228.00  0.0000E+000
 228.50  0.0000E+000
 229.00  0.0000E+000
 229.50  0.0000E+000
 230.00  0.0000E+000
 230.50  0.0000E+000
 231.00  0.0000E+000
 231.50  0.0000E+000
 232.00  0.0000E+000
 232.50  0.0000E+000
 233.00  0.0000E+000
 233.50  0.0000E+000
 234.00  0.0000E+000
 234.50  0.0000E+000
 235.00  0.0000E+000
 235.50  0.0000E+000
 236.00  0.0000E+000
 236.50  0.0000E+000
 237.00  0.0000E+000
 237.50  0.0000E+000
 238.00  0.0000E+000
 238.50  0.0000E+000
 239.00  0.0000E+000
 239.50  0.0000E+000
 240.00  0.0000E+000
 240.50  0.0000E+000
 241.00  0.0000E+000
 241.50  0.0000E+000
 242.00  0.0000E+000
 242.50  0.0000E+000
 243.00  0.0000E+000
 243.50  0.0000E+000
 244.00  0.0000E+000
 244.50  0.0000E+000
 245.00  0.0000E+000
 245.50  0.0000E+000
 246.00  0.0000E+000
 246.50  0.0000E+000
 247.00  0.0000E+000
 247.50  0.0000E+000
 248.00  0.0000E+000
 248.50  0.0000E+000
 249.00  0.0000E+000
 249.50  0.0000E+000
 250.00  0.0000E+000
 250.50  0.0000E+000
 251.00  0.0000E+000
 251.50  0.0000E+000
 252.00  0.0000E+000
 252.50  0.0000E+000
 253.00  0.0000E+000
 253.50  0.0000E+000
 254.00  0.0000E+000
 254.50  0.0000E+000
 255.00  0.0000E+000
 255.50  0.0000E+000
 256.00  0.0000E+000
 256.50  0.0000E+000
 257.00  0.0000E+000
 257.50  0.0000E+000
 258.00  0.0000E+000
 258.50  0.0000E+000
 259.00  0.0000E+000
 259.50  0.0000E+000
 260.00  0.0000E+000
 260.50  0.0000E+000
 261.00  0.0000E+000
 261.50  0.0000E+000
 262.00  0.0000E+000
 262.50  0.0000E+000
 263.00  0.0000E+000
 263.50  0.0000E+000
 264.00  0.0000E+000
 264.50  0.0000E+000
 265.00  0.0000E+000
 265.50  0.0000E+000
 266.00  0.0000E+000
 266.50  0.0000E+000
 267.00  0.0000E+000
 267.50  0.0000E+000
 268.00  0.0000E+000
 268.50  0.0000E+000
 269.00  0.0000E+000
 269.50  0.0000E+000
 270.00  0.0000E+000
 270.50  0.0000E+000
 271.00  0.0000E+000
 271.50  0.0000E+000
 272.00  0.0000E+000
 272.50  0.0000E+000
 273.00  0.0000E+000
 273.50  0.0000E+000
 274.00  0.0000E+000
 274.50  0.0000E+000
 275.00  0.0000E+000
 275.50  0.0000E+000
 276.00  0.0000E+000
 276.50  0.0000E+000
 277.00  0.0000E+000
 277.50  0.0000E+000
 278.00  0.0000E+000
 278.50  0.0000E+000
 279.00  0.0000E+000
 279.50  0.0000E+000
 280.00  0.0000E+000
 280.50  0.0000E+000
 281.00  0.0000E+000
 281.50  0.0000E+000
 282.00  0.0000E+000
 282.50  0.0000E+000
 283.00  0.0000E+000
 283.50  0.0000E+000
 284.00  0.0000E+000
 284.50  0.0000E+000
 285.00  0.0000E+000
 285.50  0.0000E+000
 286.00  0.0000E+000
 286.50  0.0000E+000
 287.00  0.0000E+000
 287.50  0.0000E+000
 288.00  0.0000E+000
 288.50  0.0000E+000
 289.00  0.0000E+000
 289.50  0.0000E+000
 290.00  0.0000E+000
 290.50  0.0000E+000
 291.00  0.0000E+000
 291.50  0.0000E+000
 292.00  0.0000E+000
 292.50  0.0000E+000
 293.00  0.0000E+000
 293.50  0.0000E+000
 294.00  0.0000E+000
 294.50  0.0000E+000
 295.00  0.0000E+000
 295.50  0.0000E+000
 296.00  0.0000E+000
 296.50  0.0000E+000
 297.00  0.0000E+000
 297.50  0.0000E+000
 298.00  0.0000E+000
 298.50  0.0000E+000
 299.00  0.0000E+000
 299.50  0.0000E+000
 300.00  0.0000E+000
 300.50  0.0000E+000
 301.00  0.0000E+000
 301.50  0.0000E+000
 302.00  0.0000E+000
 302.50  0.0000E+000
 303.00  0.0000E+000
 303.50  0.0000E+000
 304.00  0.0000E+000
 304.50  0.0000E+000
 305.00  0.0000E+000
 305.50  0.0000E+000
 306.00  0.0000E+000
 306.50  0.0000E+000
 307.00  0.0000E+000
 307.50  0.0000E+000
 308.00  0.0000E+000
 308.50  0.0000E+000
 309.00  0.0000E+000
 309.50  0.0000E+000
 310.00  0.0000E+000
 310.50  0.0000E+000
 311.00  0.0000E+000
 311.50  0.0000E+000
 312.00  0.0000E+000
 312.50  0.0000E+000
 313.00  0.0000E+000
 313.50  0.0000E+000
 314.00  0.0000E+000
 314.50  0.0000E+000
 315.00  0.0000E+000
 315.50  0.0000E+000
 316.00  0.0000E+000
 316.50  0.0000E+000
 317.00  0.0000E+000
 317.50  0.0000E+000
 318.00  0.0000E+000
 318.50  0.0000E+000
 319.00  0.0000E+000
 319.50  0.0000E+000
 320.00  0.0000E+000
 320.50  0.0000E+000
 321.00  0.0000E+000
 321.50  0.0000E+000
 322.00  0.0000E+000
 322.50  0.0000E+000
 323.00  0.0000E+000
 323.50  0.0000E+000
 324.00  0.0000E+000
 324.50  0.0000E+000
 325.00  0.0000E+000
 325.50  0.0000E+000
 326.00  0.0000E+000
 326.50  0.0000E+000
 327.00  0.0000E+000
 327.50  0.0000E+000
 328.00  0.0000E+000
 328.50  0.0000E+000
 329.00  0.0000E+000
 329.50  0.0000E+000
 330.00  0.0000E+000
 330.50  0.0000E+000
 331.00  0.0000E+000
 331.50  0.0000E+000
 332.00  0.0000E+000
 332.50  0.0000E+000
 333.00  0.0000E+000
 333.50  0.0000E+000
 334.00  0.0000E+000
 334.50  0.0000E+000
 335.00  0.0000E+000
 335.50  0.0000E+000
 336.00  0.0000E+000
 336.50  0.0000E+000
 337.00  0.0000E+000
 337.50  0.0000E+000
 338.00  0.0000E+000
 338.50  0.0000E+000
 339.00  0.0000E+000
 339.50  0.0000E+000
 340.00  0.0000E+000
 340.50  0.0000E+000
 341.00  0.0000E+000
 341.50  0.0000E+000
 342.00  0.0000E+000
 342.50  0.0000E+000
 343.00  0.0000E+000
 343.50  0.0000E+000
 344.00  0.0000E+000
 344.50  0.0000E+000
 345.00  0.0000E+000
 345.50  0.0000E+000
 346.00  0.0000E+000
 346.50  0.0000E+000
 347.00  0.0000E+000
 347.50  0.0000E+000
 348.00  0.0000E+000
 348.50  0.0000E+000
 349.00  0.0000E+000
 349.50  0.0000E+000
 350.00  0.0000E+000
 350.50  0.0000E+000
 351.00  0.0000E+000
 351.50  0.0000E+000
 352.00  0.0000E+000
 352.50  0.0000E+000
 353.00  0.0000E+000
 353.50  0.0000E+000
 354.00  0.0000E+000
 354.50  0.0000E+000
 355.00  0.0000E+000
 355.50  0.0000E+000
 356.00  0.0000E+000
 356.50  0.0000E+000
 357.00  0.0000E+000
 357.50  0.0000E+000
 358.00  0.0000E+000
 358.50  0.0000E+000
 359.00  0.0000E+000
 359.50  3.5824E-009
 360.00  7.7752E-008
 360.50  1.6561E-007
 361.00  1.9639E-007
 361.50  2.0201E-007
 362.00  2.0038E-007
 362.50  1.8543E-007
 363.00  1.9431E-007
 363.50  2.1902E-007
 364.00  2.4385E-007
 364.50  2.4075E-007
 365.00  2.2537E-007
 365.50  2.1565E-007
 366.00  1.8161E-007
 366.50  1.8111E-007
 367.00  1.8290E-007
 367.50  1.6559E-007
 368.00  1.5284E-007
 368.50  1.5341E-007
 369.00  1.5332E-007
 369.50  1.7076E-007
 370.00  1.8379E-007
 370.50  1.7532E-007
 371.00  1.4921E-007
 371.50  1.3753E-007
 372.00  1.1232E-007
 372.50  9.3407E-008
 373.00  8.6697E-008
 373.50  6.8229E-008
 374.00  7.9061E-008
 374.50  3.3090E-008
 375.00  0.0000E+000
 375.50  0.0000E+000
 376.00  0.0000E+000
 376.50  0.0000E+000
 377.00  8.4692E-009
 377.50  1.2013E-008
 378.00  1.2158E-008
 378.50  8.4261E-011
 379.00  1.9826E-008
 379.50  3.1028E-008
 380.00  6.2422E-008
 380.50  1.1177E-007
 381.00  1.4333E-007
 381.50  1.3685E-007
 382.00  8.6680E-008
 382.50  4.0251E-009
 383.00  0.0000E+000
 383.50  0.0000E+000
 384.00  0.0000E+000
 384.50  0.0000E+000
 385.00  0.0000E+000
 385.50  0.0000E+000
 386.00  0.0000E+000
 386.50  0.0000E+000
 387.00  0.0000E+000
 387.50  0.0000E+000
 388.00  0.0000E+000
 388.50  0.0000E+000
 389.00  0.0000E+000
 389.50  0.0000E+000
 390.00  0.0000E+000
 390.50  5.4451E-009
 391.00  4.3292E-010
 391.50  1.1913E-009
 392.00  2.3256E-008
 392.50  3.0770E-008
 393.00  3.0743E-008
 393.50  0.0000E+000
 394.00  0.0000E+000
 394.50  0.0000E+000
 395.00  0.0000E+000
 395.50  1.7678E-008
 396.00  6.2123E-008
 396.50  1.1354E-007
 397.00  1.3085E-007
 397.50  8.3865E-008
 398.00  3.5508E-008
 398.50  5.9361E-009
 399.00  0.0000E+000
 399.50  0.0000E+000
 400.00  0.0000E+000
 400.50  0.0000E+000
 401.00  0.0000E+000
 401.50  0.0000E+000
 402.00  4.5058E-009
 402.50  1.7239E-008
 403.00  1.1201E-008
 403.50  1.1715E-009
 404.00  0.0000E+000
 404.50  0.0000E+000
 405.00  0.0000E+000
 405.50  0.0000E+000
 406.00  0.0000E+000
 406.50  0.0000E+000
 407.00  0.0000E+000
 407.50  0.0000E+000
 408.00  0.0000E+000
 408.50  0.0000E+000
 409.00  7.3003E-010
 409.50  1.1584E-008
 410.00  6.4906E-009
 410.50  0.0000E+000
 411.00  0.0000E+000
 411.50  0.0000E+000
 412.00  0.0000E+000
 412.50  0.0000E+000
 413.00  0.0000E+000
 413.50  7.3026E-008
 414.00  1.4863E-007
 414.50  1.9292E-007
 415.00  1.9772E-007
 415.50  1.6336E-007
 416.00  1.1233E-007
 416.50  6.4816E-008
 417.00  2.4506E-008
 417.50  5.8457E-010
 418.00  6.1668E-010
 418.50  1.5188E-008
 419.00  5.4895E-008
 419.50  8.5165E-008
 420.00  9.9734E-008
 420.50  9.7446E-008
 421.00  6.3918E-008
 421.50  1.6359E-008
 422.00  3.0370E-010
 422.50  0.0000E+000
 423.00  0.0000E+000
 423.50  0.0000E+000
 424.00  0.0000E+000
 424.50  0.0000E+000
 425.00  0.0000E+000
 425.50  0.0000E+000
 426.00  0.0000E+000
 426.50  0.0000E+000
 427.00  2.4910E-008
 427.50  1.7370E-007
 428.00  1.7753E-007
 428.50  1.7759E-007
 429.00  1.0577E-007
 429.50  2.1127E-008
 430.00  0.0000E+000
 430.50  0.0000E+000
 431.00  0.0000E+000
 431.50  0.0000E+000
 432.00  0.0000E+000
 432.50  0.0000E+000
 433.00  0.0000E+000
 433.50  0.0000E+000
 434.00  0.0000E+000
 434.50  0.0000E+000
 435.00  0.0000E+000
 435.50  0.0000E+000
 436.00  0.0000E+000
 436.50  0.0000E+000
 437.00  0.0000E+000
 437.50  0.0000E+000
 438.00  0.0000E+000
 438.50  0.0000E+000
 439.00  0.0000E+000
 439.50  5.0421E-008
 440.00  1.3580E-007
 440.50  1.6923E-007
 441.00  1.9036E-007
 441.50  1.9451E-007
 442.00  1.9201E-007
 442.50  1.6511E-007
 443.00  1.5304E-007
 443.50  1.1266E-007
 444.00  6.6971E-008
 444.50  3.6996E-008
 445.00  4.3802E-008
 445.50  4.8530E-008
 446.00  6.7371E-008
 446.50  6.8774E-008
 447.00  5.6195E-008
 447.50  2.0569E-008
 448.00  3.7888E-009
 448.50  0.0000E+000
 449.00  0.0000E+000
 449.50  0.0000E+000
 450.00  0.0000E+000
 450.50  0.0000E+000
 451.00  0.0000E+000
 451.50  0.0000E+000
 452.00  0.0000E+000
 452.50  0.0000E+000
 453.00  0.0000E+000
 453.50  0.0000E+000
 454.00  0.0000E+000
 454.50  0.0000E+000
 455.00  0.0000E+000
 455.50  0.0000E+000
 456.00  0.0000E+000
 456.50  0.0000E+000
 457.00  4.4495E-009
 457.50  2.8922E-008
 458.00  4.1837E-008
 458.50  3.5559E-008
 459.00  3.2115E-008
 459.50  5.7652E-008
 460.00  5.3688E-008
 460.50  5.3185E-008
 461.00  6.5225E-008
 461.50  8.1423E-008
 462.00  8.8263E-008
 462.50  9.7618E-008
 463.00  1.0115E-007
 463.50  7.7487E-008
 464.00  3.6721E-008
 464.50  1.1264E-008
 465.00  0.0000E+000
 465.50  0.0000E+000
 466.00  0.0000E+000
 466.50  0.0000E+000
 467.00  0.0000E+000
 467.50  0.0000E+000
 468.00  0.0000E+000
 468.50  0.0000E+000
 469.00  0.0000E+000
 469.50  0.0000E+000
 470.00  0.0000E+000
 470.50  4.0886E-009
 471.00  1.8673E-008
 471.50  5.0919E-008
 472.00  9.4447E-008
 472.50  1.2856E-007
 473.00  1.4009E-007
 473.50  1.5261E-007
 474.00  1.4228E-007
 474.50  1.0861E-007
 475.00  7.5897E-008
 475.50  5.5192E-008
 476.00  5.7548E-008
 476.50  6.5917E-008
 477.00  8.4740E-008
 477.50  1.2326E-007
 478.00  1.5403E-007
 478.50  1.9255E-007
 479.00  1.9161E-007
 479.50  1.6389E-007
 480.00  1.3369E-007
 480.50  8.1140E-008
 481.00  3.8401E-008
 481.50  2.8938E-008
 482.00  7.9602E-009
 482.50  1.0821E-010
 483.00  0.0000E+000
 483.50  0.0000E+000
 484.00  0.0000E+000
 484.50  2.6183E-009
 485.00  2.0379E-008
 485.50  3.5472E-008
 486.00  3.1547E-008
 486.50  3.0935E-008
 487.00  3.3423E-008
 487.50  3.1315E-008
 488.00  4.4787E-008
 488.50  5.0514E-008
 489.00  2.9019E-008
 489.50  4.6770E-009
 490.00  0.0000E+000
 490.50  0.0000E+000
 491.00  0.0000E+000
 491.50  0.0000E+000
 492.00  0.0000E+000
 492.50  0.0000E+000
 493.00  0.0000E+000
 493.50  0.0000E+000
 494.00  0.0000E+000
 494.50  0.0000E+000
 495.00  0.0000E+000
 495.50  0.0000E+000
 496.00  0.0000E+000
 496.50  0.0000E+000
 497.00  0.0000E+000
 497.50  0.0000E+000
 498.00  0.0000E+000
 498.50  0.0000E+000
 499.00  0.0000E+000
 499.50  0.0000E+000
 500.00  0.0000E+000
 500.50  0.0000E+000
 501.00  0.0000E+000
 501.50  1.8734E-009
 502.00  9.2325E-009
 502.50  3.3911E-009
 503.00  0.0000E+000
 503.50  0.0000E+000
 504.00  0.0000E+000
 504.50  0.0000E+000
 505.00  0.0000E+000
 505.50  0.0000E+000
 506.00  0.0000E+000
 506.50  0.0000E+000
 507.00  0.0000E+000
 507.50  0.0000E+000
 508.00  0.0000E+000
 508.50  0.0000E+000
 509.00  0.0000E+000
 509.50  0.0000E+000
 510.00  0.0000E+000
 510.50  0.0000E+000
 511.00  0.0000E+000
 511.50  0.0000E+000
 512.00  0.0000E+000
 512.50  0.0000E+000
 513.00  0.0000E+000
 513.50  0.0000E+000
 514.00  0.0000E+000
 514.50  3.4802E-009
 515.00  1.3041E-008
 515.50  1.9867E-008
 516.00  3.0111E-008
 516.50  3.0103E-008
 517.00  3.2699E-008
 517.50  4.4303E-008
 518.00  5.8312E-008
 518.50  8.5342E-008
 519.00  1.5066E-007
 519.50  2.1865E-007
 520.00  2.8177E-007
 520.50  3.1525E-007
 521.00  2.8726E-007
 521.50  2.2055E-007
 522.00  1.4934E-007
 522.50  8.8816E-008
 523.00  4.7754E-008
 523.50  3.7025E-008
 524.00  1.6390E-008
 524.50  7.8475E-010
 525.00  0.0000E+000
 525.50  0.0000E+000
 526.00  0.0000E+000
 526.50  0.0000E+000
 527.00  0.0000E+000
 527.50  0.0000E+000
 528.00  0.0000E+000
 528.50  0.0000E+000
 529.00  0.0000E+000
 529.50  2.2560E-008
 530.00  6.2652E-008
 530.50  9.3473E-008
 531.00  1.1233E-007
 531.50  1.5887E-007
 532.00  1.8312E-007
 532.50  2.0584E-007
 533.00  2.3719E-007
 533.50  2.4448E-007
 534.00  2.6129E-007
 534.50  2.6691E-007
 535.00  2.6763E-007
 535.50  2.5830E-007
 536.00  2.1555E-007
 536.50  1.5444E-007
 537.00  1.2859E-007
 537.50  9.0551E-008
 538.00  4.2291E-008
 538.50  0.0000E+000
 539.00  0.0000E+000
 539.50  7.0813E-009
 540.00  2.6006E-008
 540.50  9.0329E-008
 541.00  1.5646E-007
 541.50  1.7459E-007
 542.00  1.0016E-007
 542.50  3.7553E-008
 543.00  0.0000E+000
 543.50  0.0000E+000
 544.00  0.0000E+000
 544.50  0.0000E+000
 545.00  0.0000E+000
 545.50  0.0000E+000
 546.00  0.0000E+000
 546.50  0.0000E+000
 547.00  1.0003E-008
 547.50  3.5750E-009
 548.00  2.3371E-008
 548.50  3.6128E-008
 549.00  5.5409E-008
 549.50  7.3530E-008
 550.00  9.8720E-008
 550.50  1.4797E-007
 551.00  1.0966E-007
 551.50  3.4316E-008
 552.00  1.1528E-008
 552.50  4.7291E-009
 553.00  8.5405E-009
 553.50  7.1619E-008
 554.00  1.3560E-007
 554.50  1.4132E-007
 555.00  7.9102E-008
 555.50  4.8255E-008
 556.00  2.8522E-008
 556.50  4.0178E-009
 557.00  0.0000E+000
 557.50  3.1976E-008
 558.00  1.4806E-008
 558.50  5.1955E-008
 559.00  7.6104E-008
 559.50  8.6661E-008
 560.00  9.6413E-008
 560.50  9.3558E-008
 561.00  7.2275E-008
 561.50  5.9896E-008
 562.00  4.3579E-008
 562.50  6.4119E-009
 563.00  0.0000E+000
 563.50  0.0000E+000
 564.00  0.0000E+000
 564.50  0.0000E+000
 565.00  0.0000E+000
 565.50  0.0000E+000
 566.00  7.9964E-011
 566.50  4.9393E-008
 567.00  1.2730E-007
 567.50  1.8347E-007
 568.00  2.3698E-007
 568.50  2.6572E-007
 569.00  2.0621E-007
 569.50  1.4961E-007
 570.00  6.4171E-008
 570.50  1.0820E-008
 571.00  2.8741E-008
 571.50  7.0884E-008
 572.00  9.1632E-008
 572.50  1.3855E-007
 573.00  1.7185E-007
 573.50  1.4383E-007
 574.00  1.0861E-007
 574.50  7.3239E-008
 575.00  4.5211E-008
 575.50  1.7092E-008
 576.00  4.8311E-008
 576.50  8.1407E-008
 577.00  7.8888E-008
 577.50  6.7854E-008
 578.00  3.4385E-008
 578.50  4.4545E-009
 579.00  1.1877E-008
 579.50  1.6386E-008
 580.00  2.7495E-008
 580.50  6.0121E-008
 581.00  1.0610E-007
 581.50  1.1498E-007
 582.00  1.8306E-007
 582.50  2.4610E-007
 583.00  2.7819E-007
 583.50  3.5544E-007
 584.00  3.6993E-007
 584.50  2.7564E-007
 585.00  2.2281E-007
 585.50  1.6325E-007
 586.00  3.4289E-008
 586.50  8.0170E-008
 587.00  1.2237E-007
 587.50  9.5483E-008
 588.00  7.5406E-008
 588.50  8.9020E-008
 589.00  5.1726E-008
 589.50  4.7377E-008
 590.00  6.3602E-008
 590.50  5.7028E-008
 591.00  1.1314E-007
 591.50  1.8783E-007
 592.00  2.4085E-007
 592.50  3.7353E-007
 593.00  3.3415E-007
 593.50  2.5154E-007
 594.00  1.4161E-007
 594.50  0.0000E+000
 595.00  0.0000E+000
 595.50  0.0000E+000
 596.00  0.0000E+000
 596.50  0.0000E+000
 597.00  0.0000E+000
 597.50  0.0000E+000
 598.00  0.0000E+000
 598.50  0.0000E+000
 599.00  0.0000E+000
 599.50  0.0000E+000
 600.00  0.0000E+000
 600.50  2.3189E-008
 601.00  8.7187E-008
 601.50  1.1930E-007
 602.00  1.4983E-007
 602.50  1.3394E-007
 603.00  5.3921E-008
 603.50  4.9670E-009
 604.00  0.0000E+000
 604.50  0.0000E+000
 605.00  0.0000E+000
 605.50  0.0000E+000
 606.00  0.0000E+000
 606.50  0.0000E+000
 607.00  0.0000E+000
 607.50  0.0000E+000
 608.00  0.0000E+000
 608.50  0.0000E+000
 609.00  0.0000E+000
 609.50  0.0000E+000
 610.00  0.0000E+000
 610.50  0.0000E+000
 611.00  0.0000E+000
 611.50  0.0000E+000
 612.00  0.0000E+000
 612.50  0.0000E+000
 613.00  0.0000E+000
 613.50  0.0000E+000
 614.00  0.0000E+000
 614.50  0.0000E+000
 615.00  0.0000E+000
 615.50  0.0000E+000
 616.00  0.0000E+000
 616.50  7.9461E-008
 617.00  2.1194E-007
 617.50  3.2063E-007
 618.00  2.9735E-007
 618.50  2.9704E-007
 619.00  3.2872E-007
 619.50  2.7675E-007
 620.00  2.3821E-007
 620.50  2.6508E-007
 621.00  2.3535E-007
 621.50  1.8435E-007
 622.00  2.0119E-007
 622.50  1.1049E-007
 623.00  1.0582E-008
 623.50  0.0000E+000
 624.00  0.0000E+000
 624.50  0.0000E+000
 625.00  0.0000E+000
 625.50  0.0000E+000
 626.00  0.0000E+000
 626.50  0.0000E+000
 627.00  0.0000E+000
 627.50  2.8203E-009
 628.00  7.5711E-008
 628.50  8.8163E-008
 629.00  1.4749E-007
 629.50  1.6731E-007
 630.00  8.7405E-008
 630.50  2.0085E-008
 631.00  4.7306E-008
 631.50  2.1772E-008
 632.00  6.7477E-008
 632.50  7.3986E-008
 633.00  5.6747E-008
 633.50  1.9822E-008
 634.00  0.0000E+000
 634.50  0.0000E+000
 635.00  0.0000E+000
 635.50  0.0000E+000
 636.00  0.0000E+000
 636.50  0.0000E+000
 637.00  0.0000E+000
 637.50  0.0000E+000
 638.00  1.7474E-008
 638.50  1.4159E-007
 639.00  3.0442E-007
 639.50  3.5959E-007
 640.00  3.4793E-007
 640.50  3.0718E-007
 641.00  2.0723E-007
 641.50  2.0498E-007
 642.00  2.6977E-007
 642.50  2.8171E-007
 643.00  2.5871E-007
 643.50  2.6526E-007
 644.00  1.7356E-007
 644.50  6.5107E-008
 645.00  9.0512E-008
 645.50  1.7799E-007
 646.00  3.0547E-007
 646.50  4.9960E-007
 647.00  7.5710E-007
 647.50  9.2586E-007
 648.00  9.7606E-007
 648.50  9.8216E-007
 649.00  9.0619E-007
 649.50  7.0993E-007
 650.00  5.9445E-007
 650.50  5.2020E-007
 651.00  4.5513E-007
 651.50  4.2586E-007
 652.00  4.0486E-007
 652.50  3.8453E-007
 653.00  3.8353E-007
 653.50  3.9403E-007
 654.00  4.2720E-007
 654.50  4.9134E-007
 655.00  5.4047E-007
 655.50  5.0572E-007
 656.00  4.6542E-007
 656.50  4.5135E-007
 657.00  3.8368E-007
 657.50  3.0938E-007
 658.00  3.1770E-007
 658.50  3.0280E-007
 659.00  3.0612E-007
 659.50  3.4688E-007
 660.00  2.5064E-007
 660.50  2.4912E-007
 661.00  3.9838E-007
 661.50  4.0291E-007
 662.00  5.2767E-007
 662.50  7.8209E-007
 663.00  8.9482E-007
 663.50  7.8546E-007
 664.00  8.3928E-007
 664.50  8.1089E-007
 665.00  8.0454E-007
 665.50  8.1204E-007
 666.00  9.3942E-007
 666.50  1.0256E-006
 667.00  9.6252E-007
 667.50  7.9406E-007
 668.00  6.2604E-007
 668.50  4.6431E-007
 669.00  3.9789E-007
 669.50  4.2464E-007
 670.00  6.1329E-007
 670.50  8.0950E-007
 671.00  1.0763E-006
 671.50  1.3478E-006
 672.00  1.5701E-006
 672.50  1.5969E-006
 673.00  1.6291E-006
 673.50  1.4793E-006
 674.00  1.3365E-006
 674.50  1.3767E-006
 675.00  1.4057E-006
 675.50  1.6601E-006
 676.00  1.9154E-006
 676.50  2.0268E-006
 677.00  1.9358E-006
 677.50  1.8881E-006
 678.00  1.5724E-006
 678.50  1.4833E-006
 679.00  1.4147E-006
 679.50  1.4190E-006
 680.00  1.3362E-006
 680.50  1.1948E-006
 681.00  1.1206E-006
 681.50  1.0710E-006
 682.00  1.2064E-006
 682.50  1.4890E-006
 683.00  1.8710E-006
 683.50  2.3165E-006
 684.00  2.6624E-006
 684.50  2.8788E-006
 685.00  3.1730E-006
 685.50  3.2309E-006
 686.00  3.3081E-006
 686.50  3.4388E-006
 687.00  3.4296E-006
 687.50  3.3455E-006
 688.00  3.3019E-006
 688.50  3.2112E-006
 689.00  3.1061E-006
 689.50  3.0004E-006
 690.00  2.9529E-006
 690.50  2.9680E-006
 691.00  3.0896E-006
 691.50  3.3059E-006
 692.00  3.7632E-006
 692.50  4.1288E-006
 693.00  4.2676E-006
 693.50  4.3601E-006
 694.00  4.3371E-006
 694.50  4.3492E-006
 695.00  4.6018E-006
 695.50  5.0411E-006
 696.00  5.5729E-006
 696.50  6.1405E-006
 697.00  6.5924E-006
 697.50  6.9042E-006
 698.00  7.0750E-006
 698.50  7.1388E-006
 699.00  7.0819E-006
 699.50  7.1267E-006
 700.00  7.2725E-006
 700.50  7.4314E-006
 701.00  7.6401E-006
 701.50  7.8682E-006
 702.00  8.1059E-006
 702.50  8.5011E-006
 703.00  8.9836E-006
 703.50  9.4533E-006
 704.00  9.9912E-006
 704.50  1.0498E-005
 705.00  1.0887E-005
 705.50  1.1405E-005
 706.00  1.1856E-005
 706.50  1.2361E-005
 707.00  1.2838E-005
 707.50  1.3503E-005
 708.00  1.4061E-005
 708.50  1.4775E-005
 709.00  1.5393E-005
 709.50  1.5816E-005
 710.00  1.6323E-005
 710.50  1.6931E-005
 711.00  1.7519E-005
 711.50  1.8242E-005
 712.00  1.9116E-005
 712.50  1.9834E-005
 713.00  2.0431E-005
 713.50  2.1040E-005
 714.00  2.1721E-005
 714.50  2.2401E-005
 715.00  2.3618E-005
 715.50  2.4570E-005
 716.00  2.5671E-005
 716.50  2.6832E-005
 717.00  2.7928E-005
 717.50  2.8915E-005
 718.00  2.9978E-005
 718.50  3.0907E-005
 719.00  3.1778E-005
 719.50  3.2642E-005
 720.00  3.3676E-005
 720.50  3.4887E-005
 721.00  3.6223E-005
 721.50  3.7584E-005
 722.00  3.9028E-005
 722.50  4.0448E-005
 723.00  4.2107E-005
 723.50  4.3644E-005
 724.00  4.5232E-005
 724.50  4.6958E-005
 725.00  4.8889E-005
 725.50  5.0682E-005
 726.00  5.2620E-005
 726.50  5.4877E-005
 727.00  5.7182E-005
 727.50  5.9482E-005
 728.00  6.1983E-005
 728.50  6.4456E-005
 729.00  6.6749E-005
 729.50  6.9044E-005
 730.00  7.1330E-005
 730.50  7.3821E-005
 731.00  7.6281E-005
 731.50  7.8852E-005
 732.00  8.1568E-005
 732.50  8.4403E-005
 733.00  8.7240E-005
 733.50  9.0365E-005
 734.00  9.3642E-005
 734.50  9.6827E-005
 735.00  1.0008E-004
 735.50  1.0322E-004
 736.00  1.0606E-004
 736.50  1.0873E-004
 737.00  1.1112E-004
 737.50  1.1337E-004
 738.00  1.1545E-004
 738.50  1.1724E-004
 739.00  1.1883E-004
 739.50  1.2029E-004
 740.00  1.2127E-004
 740.50  1.2162E-004
 741.00  1.2152E-004
 741.50  1.2098E-004
 742.00  1.2012E-004
 742.50  1.1908E-004
 743.00  1.1798E-004
 743.50  1.1671E-004
 744.00  1.1534E-004
 744.50  1.1388E-004
 745.00  1.1227E-004
 745.50  1.1059E-004
 746.00  1.0901E-004
 746.50  1.0723E-004
 747.00  1.0525E-004
 747.50  1.0303E-004
 748.00  1.0057E-004
 748.50  9.7848E-005
 749.00  9.4869E-005
 749.50  9.1714E-005
 750.00  8.8204E-005
 750.50  8.4689E-005
 751.00  8.1303E-005
 751.50  7.7978E-005
 752.00  7.4823E-005
 752.50  7.1966E-005
 753.00  6.9084E-005
 753.50  6.6058E-005
 754.00  6.2984E-005
 754.50  6.0009E-005
 755.00  5.7104E-005
 755.50  5.4451E-005
 756.00  5.2102E-005
 756.50  4.9896E-005
 757.00  4.7806E-005
 757.50  4.5925E-005
 758.00  4.3974E-005
 758.50  4.1947E-005
 759.00  4.0042E-005
 759.50  3.8309E-005
 760.00  3.6425E-005
 760.50  3.4675E-005
 761.00  3.3346E-005
 761.50  3.2179E-005
 762.00  3.1036E-005
 762.50  2.9986E-005
 763.00  2.8978E-005
 763.50  2.7880E-005
 764.00  2.6702E-005
 764.50  2.5525E-005
 765.00  2.4409E-005
 765.50  2.3700E-005
 766.00  2.2814E-005
 766.50  2.1842E-005
 767.00  2.0694E-005
 767.50  1.9388E-005
 768.00  1.7847E-005
 768.50  1.6584E-005
 769.00  1.5790E-005
 769.50  1.5432E-005
 770.00  1.4894E-005
 770.50  1.4199E-005
 771.00  1.3431E-005
 771.50  1.2657E-005
 772.00  1.1646E-005
 772.50  1.1222E-005
 773.00  1.0653E-005
 773.50  1.0123E-005
 774.00  9.6400E-006
 774.50  9.0408E-006
 775.00  8.5827E-006
 775.50  8.2640E-006
 776.00  7.7299E-006
 776.50  7.1729E-006
 777.00  6.7123E-006
 777.50  6.3590E-006
 778.00  6.1621E-006
 778.50  6.1461E-006
 779.00  6.1605E-006
 779.50  6.1063E-006
 780.00  5.8973E-006
 780.50  5.6496E-006
 781.00  5.2110E-006
 781.50  4.8171E-006
 782.00  4.4060E-006
 782.50  4.1341E-006
 783.00  3.9427E-006
 783.50  3.8504E-006
 784.00  3.7469E-006
 784.50  3.6368E-006
 785.00  3.4757E-006
 785.50  3.0846E-006
 786.00  2.8514E-006
 786.50  2.8739E-006
 787.00  2.8060E-006
 787.50  2.5510E-006
 788.00  2.4949E-006
 788.50  2.2001E-006
 789.00  1.6930E-006
 789.50  1.4059E-006
 790.00  1.1678E-006
 790.50  1.1467E-006
 791.00  1.2651E-006
 791.50  1.3890E-006
 792.00  1.8880E-006
 792.50  2.2949E-006
 793.00  2.5719E-006
 793.50  2.7201E-006
 794.00  2.6201E-006
 794.50  2.3627E-006
 795.00  2.0022E-006
 795.50  1.7124E-006
 796.00  1.3821E-006
 796.50  1.0122E-006
 797.00  7.9885E-007
 797.50  7.2309E-007
 798.00  7.3926E-007
 798.50  1.0217E-006
 799.00  1.7098E-006
 799.50  2.0852E-006
 800.00  2.2683E-006
 800.50  2.1410E-006
 801.00  2.1881E-006
 801.50  2.0898E-006
 802.00  2.2630E-006
 802.50  2.4225E-006
 803.00  3.1020E-006
 803.50  2.9282E-006
 804.00  2.6132E-006
 804.50  2.1845E-006
 805.00  1.7516E-006
 805.50  1.0763E-006
 806.00  8.4497E-007
 806.50  5.4260E-007
 807.00  2.4177E-007
 807.50  2.0314E-007
 808.00  2.5096E-007
 808.50  2.5993E-007
 809.00  8.0887E-007
 809.50  1.1623E-006
 810.00  1.5176E-006
 810.50  1.6715E-006
 811.00  1.7367E-006
 811.50  1.2693E-006
 812.00  1.0158E-006
 812.50  4.1136E-007
 813.00  2.5541E-007
 813.50  2.0435E-007
 814.00  3.0501E-007
 814.50  5.7363E-007
 815.00  8.6088E-007
 815.50  1.1487E-006
 816.00  1.2869E-006
 816.50  1.2117E-006
 817.00  1.0977E-006
 817.50  8.8745E-007
 818.00  5.0567E-007
 818.50  2.3548E-007
 819.00  4.7024E-008
 819.50  0.0000E+000
 820.00  0.0000E+000
 820.50  0.0000E+000
 821.00  0.0000E+000
 821.50  2.0131E-007
 822.00  3.6470E-007
 822.50  5.6396E-007
 823.00  7.3579E-007
 823.50  1.0452E-006
 824.00  1.4118E-006
 824.50  1.6216E-006
 825.00  1.6610E-006
 825.50  1.6518E-006
 826.00  1.4328E-006
 826.50  1.1840E-006
 827.00  1.1375E-006
 827.50  8.3694E-007
 828.00  3.2774E-007
 828.50  4.7863E-008
 829.00  0.0000E+000
 829.50  0.0000E+000
 830.00  7.5789E-008
 830.50  5.0032E-007
 831.00  7.1472E-007
 831.50  7.7876E-007
 832.00  6.4187E-007
 832.50  6.6149E-007
 833.00  4.1998E-007
 833.50  3.8968E-007
 834.00  2.0275E-007
 834.50  0.0000E+000
 835.00  5.1794E-008
 835.50  1.2797E-007
 836.00  0.0000E+000
 836.50  0.0000E+000
 837.00  5.9101E-009
 837.50  1.9322E-007
 838.00  6.5313E-007
 838.50  1.2068E-006
 839.00  1.5307E-006
 839.50  1.3781E-006
 840.00  9.4451E-007
 840.50  7.5165E-007
 841.00  6.2506E-007
 841.50  1.0008E-006
 842.00  1.6472E-006
 842.50  2.2347E-006
 843.00  2.6901E-006
 843.50  3.5997E-006
 844.00  4.0980E-006
 844.50  3.7404E-006
 845.00  3.2685E-006
 845.50  2.6363E-006
 846.00  1.5495E-006
 846.50  6.5376E-007
 847.00  4.3146E-007
 847.50  2.4003E-007
 848.00  0.0000E+000
 848.50  0.0000E+000
 849.00  0.0000E+000
 849.50  0.0000E+000
 850.00  0.0000E+000
 850.50  0.0000E+000
 851.00  0.0000E+000
 851.50  0.0000E+000
 852.00  0.0000E+000
 852.50  0.0000E+000
 853.00  0.0000E+000
 853.50  1.9741E-007
 854.00  3.1937E-007
 854.50  4.4331E-007
 855.00  6.0833E-007
 855.50  8.4753E-007
 856.00  7.6949E-007
 856.50  7.6471E-007
 857.00  3.6194E-007
 857.50  0.0000E+000
 858.00  0.0000E+000
 858.50  0.0000E+000
 859.00  0.0000E+000
 859.50  0.0000E+000
 860.00  1.0350E-007
 860.50  5.2923E-007
 861.00  1.2514E-006
 861.50  2.3653E-006
 862.00  2.9622E-006
 862.50  3.6467E-006
 863.00  4.4630E-006
 863.50  4.4231E-006
 864.00  4.0018E-006
 864.50  4.1982E-006
 865.00  3.2633E-006
 865.50  1.5382E-006
 866.00  5.5532E-007
 866.50  0.0000E+000
 867.00  0.0000E+000
 867.50  0.0000E+000
 868.00  0.0000E+000
 868.50  8.3679E-009
 869.00  5.7810E-008
 869.50  2.7210E-007
 870.00  8.2319E-007
 870.50  1.3299E-006
 871.00  1.3949E-006
 871.50  1.0984E-006
 872.00  1.0966E-006
 872.50  1.8152E-006
 873.00  2.2351E-006
 873.50  2.2767E-006
 874.00  2.2324E-006
 874.50  1.1451E-006
 875.00  1.6577E-007
 875.50  0.0000E+000
 876.00  0.0000E+000
 876.50  0.0000E+000
 877.00  0.0000E+000
 877.50  0.0000E+000
 878.00  0.0000E+000
 878.50  0.0000E+000
 879.00  0.0000E+000
 879.50  0.0000E+000
 880.00  0.0000E+000
 880.50  0.0000E+000
 881.00  0.0000E+000
 881.50  0.0000E+000
 882.00  0.0000E+000
 882.50  0.0000E+000
 883.00  0.0000E+000
 883.50  0.0000E+000
 884.00  0.0000E+000
 884.50  0.0000E+000
 885.00  0.0000E+000
 885.50  0.0000E+000
 886.00  0.0000E+000
 886.50  1.0177E-006
 887.00  2.6057E-006
 887.50  3.3144E-006
 888.00  3.7843E-006
 888.50  4.2029E-006
 889.00  3.7706E-006
 889.50  2.3860E-006
 890.00  1.9207E-006
 890.50  1.3146E-006
 891.00  1.4247E-007
 891.50  0.0000E+000
 892.00  0.0000E+000
 892.50  0.0000E+000
 893.00  0.0000E+000
 893.50  0.0000E+000
 894.00  0.0000E+000
 894.50  0.0000E+000
 895.00  0.0000E+000
 895.50  0.0000E+000
 896.00  0.0000E+000
 896.50  1.3774E-007
 897.00  3.6406E-007
 897.50  5.8442E-007
 898.00  1.3707E-006
 898.50  2.7714E-006
 899.00  3.2503E-006
 899.50  3.6607E-006
 900.00  4.5827E-006
 900.50  5.3011E-006
 901.00  4.8435E-006
 901.50  5.3799E-006
 902.00  5.2859E-006
 902.50  5.0589E-006
 903.00  4.3314E-006
 903.50  4.8938E-006
 904.00  4.8960E-006
 904.50  5.5462E-006
 905.00  5.2001E-006
 905.50  5.1300E-006
 906.00  4.3726E-006
 906.50  4.0765E-006
 907.00  3.6129E-006
 907.50  3.4189E-006
 908.00  3.1778E-006
 908.50  3.2032E-006
 909.00  3.1671E-006
 909.50  3.2446E-006
 910.00  2.9513E-006
 910.50  2.3443E-006
 911.00  1.7892E-006
 911.50  1.4846E-006
 912.00  2.0540E-006
 912.50  2.6391E-006
 913.00  3.2091E-006
 913.50  3.7472E-006
 914.00  3.7948E-006
 914.50  2.6854E-006
 915.00  2.6376E-006
 915.50  2.6756E-006
 916.00  2.3560E-006
 916.50  1.9567E-006
 917.00  1.9581E-006
 917.50  1.2989E-006
 918.00  0.0000E+000
 918.50  0.0000E+000
 919.00  0.0000E+000
 919.50  0.0000E+000
 920.00  0.0000E+000
 920.50  0.0000E+000
 921.00  0.0000E+000
 921.50  0.0000E+000
 922.00  0.0000E+000
 922.50  0.0000E+000
 923.00  0.0000E+000
 923.50  0.0000E+000
 924.00  0.0000E+000
 924.50  0.0000E+000
 925.00  0.0000E+000
 925.50  0.0000E+000
 926.00  0.0000E+000
 926.50  0.0000E+000
 927.00  0.0000E+000
 927.50  0.0000E+000
 928.00  0.0000E+000
 928.50  0.0000E+000
 929.00  0.0000E+000
 929.50  0.0000E+000
 930.00  0.0000E+000
 930.50  0.0000E+000
 931.00  0.0000E+000
 931.50  0.0000E+000
 932.00  0.0000E+000
 932.50  0.0000E+000
 933.00  0.0000E+000
 933.50  0.0000E+000
 934.00  0.0000E+000
 934.50  0.0000E+000
 935.00  0.0000E+000
 935.50  0.0000E+000
 936.00  0.0000E+000
 936.50  0.0000E+000
 937.00  0.0000E+000
 937.50  0.0000E+000
 938.00  0.0000E+000
 938.50  0.0000E+000
 939.00  0.0000E+000
 939.50  0.0000E+000
 940.00  0.0000E+000
 940.50  0.0000E+000
 941.00  0.0000E+000
 941.50  0.0000E+000
 942.00  0.0000E+000
 942.50  0.0000E+000
 943.00  0.0000E+000
 943.50  0.0000E+000
 944.00  2.2150E-006
 944.50  5.8257E-006
 945.00  6.7709E-006
 945.50  6.0630E-006
 946.00  5.7038E-006
 946.50  3.4844E-006
 947.00  4.2730E-007
 947.50  3.5834E-007
 948.00  5.7433E-007
 948.50  5.6302E-007
 949.00  2.7773E-006
 949.50  2.5764E-006
 950.00  1.9123E-006
 950.50  1.3676E-006
 951.00  3.4810E-008
 951.50  0.0000E+000
 952.00  0.0000E+000
 952.50  0.0000E+000
 953.00  0.0000E+000
 953.50  0.0000E+000
 954.00  0.0000E+000
 954.50  0.0000E+000
 955.00  0.0000E+000
 955.50  0.0000E+000
 956.00  0.0000E+000
 956.50  0.0000E+000
 957.00  0.0000E+000
 957.50  5.9915E-007
 958.00  2.2541E-006
 958.50  4.0301E-006
 959.00  1.2478E-006
 959.50  0.0000E+000
 960.00  0.0000E+000
 960.50  0.0000E+000
 961.00  0.0000E+000
 961.50  0.0000E+000
 962.00  0.0000E+000
 962.50  4.2376E-007
 963.00  1.3168E-006
 963.50  4.8236E-006
 964.00  5.7055E-006
 964.50  5.3780E-006
 965.00  4.4968E-006
 965.50  4.7571E-006
 966.00  4.1689E-006
 966.50  3.6788E-006
 967.00  5.2383E-006
 967.50  6.8193E-006
 968.00  6.4594E-006
 968.50  6.2592E-006
 969.00  8.7492E-006
 969.50  8.9468E-006
 970.00  7.6340E-006
 970.50  5.8471E-006
 971.00  2.9320E-006
 971.50  7.5336E-007
 972.00  1.0674E-006
 972.50  4.6224E-006
 973.00  8.5762E-006
 973.50  1.0246E-005
 974.00  1.1648E-005
 974.50  1.2894E-005
 975.00  1.1143E-005
 975.50  1.0292E-005
 976.00  1.2097E-005
 976.50  1.1409E-005
 977.00  1.0320E-005
 977.50  1.0215E-005
 978.00  9.6740E-006
 978.50  9.9049E-006
 979.00  1.0745E-005
 979.50  1.1029E-005
 980.00  1.1662E-005
 980.50  1.4692E-005
 981.00  1.5456E-005
 981.50  2.0070E-005
 982.00  2.4056E-005
 982.50  2.5689E-005
 983.00  2.6369E-005
 983.50  2.7304E-005
 984.00  2.7610E-005
 984.50  2.9596E-005
 985.00  3.1622E-005
 985.50  3.1402E-005
 986.00  2.9620E-005
 986.50  2.4087E-005
 987.00  1.6533E-005
 987.50  7.2378E-006
 988.00  3.5517E-007
 988.50  0.0000E+000
 989.00  0.0000E+000
 989.50  0.0000E+000
 990.00  0.0000E+000
 990.50  0.0000E+000
 991.00  0.0000E+000
 991.50  0.0000E+000
 992.00  0.0000E+000
 992.50  0.0000E+000
 993.00  0.0000E+000
 993.50  0.0000E+000
 994.00  0.0000E+000
 994.50  1.2597E-006
 995.00  6.1541E-007
 995.50  0.0000E+000
 996.00  0.0000E+000
 996.50  0.0000E+000
 997.00  0.0000E+000
 997.50  0.0000E+000
 998.00  8.9445E-007
 998.50  1.8056E-006
 999.00  9.0545E-007
 999.50  2.0820E-006
1000.00  1.6582E-006
1000.50  8.3595E-008
1001.00  0.0000E+000
1001.50  0.0000E+000
1002.00  0.0000E+000
1002.50  0.0000E+000
1003.00  0.0000E+000
1003.50  0.0000E+000
1004.00  0.0000E+000
1004.50  0.0000E+000
1005.00  0.0000E+000
1005.50  0.0000E+000
1006.00  0.0000E+000
1006.50  0.0000E+000
1007.00  0.0000E+000
1007.50  0.0000E+000
1008.00  0.0000E+000
1008.50  0.0000E+000
1009.00  0.0000E+000
1009.50  0.0000E+000
1010.00  0.0000E+000
1010.50  0.0000E+000
1011.00  0.0000E+000
1011.50  0.0000E+000
1012.00  0.0000E+000
1012.50  0.0000E+000
1013.00  0.0000E+000
1013.50  0.0000E+000
1014.00  0.0000E+000
1014.50  0.0000E+000
1015.00  0.0000E+000
1015.50  0.0000E+000
1016.00  0.0000E+000
1016.50  0.0000E+000
1017.00  0.0000E+000
1017.50  0.0000E+000
1018.00  0.0000E+000
1018.50  0.0000E+000
1019.00  0.0000E+000
1019.50  0.0000E+000
1020.00  0.0000E+000
1020.50  0.0000E+000
1021.00  0.0000E+000
1021.50  0.0000E+000
1022.00  0.0000E+000
1022.50  0.0000E+000
1023.00  0.0000E+000
1023.50  0.0000E+000
1024.00  0.0000E+000
1024.50  0.0000E+000
1025.00  0.0000E+000
1025.50  0.0000E+000
1026.00  0.0000E+000
1026.50  0.0000E+000
1027.00  0.0000E+000
1027.50  0.0000E+000
1028.00  0.0000E+000
1028.50  0.0000E+000
1029.00  0.0000E+000
1029.50  0.0000E+000
1030.00  0.0000E+000
1030.50  0.0000E+000
1031.00  0.0000E+000
1031.50  0.0000E+000
1032.00  0.0000E+000
1032.50  0.0000E+000
1033.00  0.0000E+000
1033.50  0.0000E+000
1034.00  0.0000E+000
1034.50  0.0000E+000
1035.00  0.0000E+000
1035.50  0.0000E+000
1036.00  0.0000E+000
1036.50  0.0000E+000
1037.00  0.0000E+000
1037.50  0.0000E+000
1038.00  0.0000E+000
1038.50  0.0000E+000
1039.00  0.0000E+000
1039.50  0.0000E+000
1040.00  0.0000E+000
1040.50  0.0000E+000
1041.00  0.0000E+000
1041.50  0.0000E+000
1042.00  0.0000E+000
1042.50  0.0000E+000
1043.00  0.0000E+000
1043.50  0.0000E+000
1044.00  0.0000E+000
1044.50  0.0000E+000
1045.00  0.0000E+000
1045.50  0.0000E+000
1046.00  0.0000E+000
1046.50  0.0000E+000
1047.00  0.0000E+000
1047.50  0.0000E+000
1048.00  0.0000E+000
1048.50  0.0000E+000
1049.00  0.0000E+000
1049.50  0.0000E+000
1050.00  0.0000E+000
1050.50  0.0000E+000
1051.00  0.0000E+000
1051.50  0.0000E+000
1052.00  0.0000E+000
1052.50  0.0000E+000
1053.00  0.0000E+000
1053.50  0.0000E+000
1054.00  0.0000E+000
1054.50  0.0000E+000
1055.00  0.0000E+000
1055.50  0.0000E+000
1056.00  0.0000E+000
1056.50  0.0000E+000
1057.00  0.0000E+000
1057.50  0.0000E+000
1058.00  0.0000E+000
1058.50  0.0000E+000
1059.00  0.0000E+000
1059.50  0.0000E+000
1060.00  0.0000E+000
1060.50  0.0000E+000
1061.00  0.0000E+000
1061.50  0.0000E+000
1062.00  0.0000E+000
1062.50  0.0000E+000
1063.00  0.0000E+000
1063.50  0.0000E+000
1064.00  0.0000E+000
1064.50  0.0000E+000
1065.00  0.0000E+000
1065.50  0.0000E+000
1066.00  0.0000E+000
1066.50  0.0000E+000
1067.00  0.0000E+000
1067.50  0.0000E+000
1068.00  0.0000E+000
1068.50  0.0000E+000
1069.00  0.0000E+000
1069.50  0.0000E+000
1070.00  0.0000E+000
1070.50  0.0000E+000
1071.00  0.0000E+000
1071.50  0.0000E+000
1072.00  0.0000E+000
1072.50  0.0000E+000
1073.00  0.0000E+000
1073.50  0.0000E+000
1074.00  0.0000E+000
1074.50  0.0000E+000
1075.00  0.0000E+000
1075.50  0.0000E+000
1076.00  0.0000E+000
1076.50  0.0000E+000
1077.00  0.0000E+000
1077.50  0.0000E+000
1078.00  0.0000E+000
1078.50  0.0000E+000
1079.00  0.0000E+000
1079.50  0.0000E+000
1080.00  0.0000E+000
1080.50  0.0000E+000
1081.00  0.0000E+000
1081.50  0.0000E+000
1082.00  0.0000E+000
1082.50  0.0000E+000
1083.00  0.0000E+000
1083.50  0.0000E+000
1084.00  0.0000E+000
1084.50  0.0000E+000
1085.00  0.0000E+000
1085.50  0.0000E+000
1086.00  0.0000E+000
1086.50  0.0000E+000
1087.00  0.0000E+000
1087.50  0.0000E+000
1088.00  0.0000E+000
1088.50  0.0000E+000
1089.00  0.0000E+000
1089.50  0.0000E+000
1090.00  0.0000E+000
1090.50  0.0000E+000
1091.00  0.0000E+000
1091.50  0.0000E+000
1092.00  0.0000E+000
1092.50  0.0000E+000
1093.00  0.0000E+000
1093.50  0.0000E+000
1094.00  0.0000E+000
1094.50  0.0000E+000
1095.00  0.0000E+000
1095.50  0.0000E+000
1096.00  0.0000E+000
1096.50  0.0000E+000
1097.00  0.0000E+000
1097.50  0.0000E+000
1098.00  0.0000E+000
1098.50  0.0000E+000
1099.00  0.0000E+000
1099.50  0.0000E+000
1100.00  0.0000E+000
1100.50  0.0000E+000
1101.00  0.0000E+000
1101.50  0.0000E+000
1102.00  0.0000E+000
1102.50  0.0000E+000
1103.00  0.0000E+000
1103.50  0.0000E+000
1104.00  0.0000E+000
1104.50  0.0000E+000
1105.00  0.0000E+000
1105.50  0.0000E+000
1106.00  0.0000E+000
1106.50  0.0000E+000
1107.00  0.0000E+000
1107.50  0.0000E+000
1108.00  0.0000E+000
1108.50  0.0000E+000
1109.00  0.0000E+000
1109.50  0.0000E+000
1110.00  0.0000E+000
1110.50  0.0000E+000
1111.00  0.0000E+000
1111.50  0.0000E+000
1112.00  0.0000E+000
1112.50  0.0000E+000
1113.00  0.0000E+000
1113.50  0.0000E+000
1114.00  0.0000E+000
1114.50  0.0000E+000
1115.00  0.0000E+000
1115.50  0.0000E+000
1116.00  0.0000E+000
1116.50  0.0000E+000
1117.00  0.0000E+000
1117.50  0.0000E+000
1118.00  0.0000E+000
1118.50  0.0000E+000
1119.00  0.0000E+000
1119.50  0.0000E+000
1120.00  0.0000E+000
1120.50  0.0000E+000
1121.00  0.0000E+000
1121.50  0.0000E+000
1122.00  0.0000E+000
1122.50  0.0000E+000
1123.00  0.0000E+000
1123.50  0.0000E+000
1124.00  0.0000E+000
1124.50  0.0000E+000
1125.00  0.0000E+000
1125.50  0.0000E+000
1126.00  0.0000E+000
1126.50  0.0000E+000
1127.00  0.0000E+000
1127.50  0.0000E+000
: 6
