# Supplementary material for: A photoconversion model for full spectral programming and multiplexing of optogenetic systems
Source: Mol Syst Biol. 2017 Apr 24;13(4):926. doi: 10.15252/msb.20167456 (PMC5408778; doi:10.15252/msb.20167456)
Supplement: Supplementary file 11 — Dataset EV3 [file MSB-13-926-s011.zip › dataset_ev3_led_data/led_calibration_data/EO_01/Tori_c1/raw/2.IRR]

" File: 160129_calibrations\post-calibration\Tor
" RAD->  Wave:647.21nm  Pix:1050  Val:  0.000  Time:400ms  Avg:2  Sm:1  Sg:1  Tc:off  SNAP  Xt:1  Ch:1  Xtrig wnmcal >RAD-IS6.CAL
 180.00  0.0000E+000
 180.50  0.0000E+000
 181.00  0.0000E+000
 181.50  0.0000E+000
 182.00  0.0000E+000
 182.50  0.0000E+000
 183.00  0.0000E+000
 183.50  0.0000E+000
 184.00  0.0000E+000
 184.50  0.0000E+000
 185.00  0.0000E+000
 185.50  0.0000E+000
 186.00  0.0000E+000
 186.50  0.0000E+000
 187.00  0.0000E+000
 187.50  0.0000E+000
 188.00  0.0000E+000
 188.50  0.0000E+000
 189.00  0.0000E+000
 189.50  0.0000E+000
 190.00  0.0000E+000
 190.50  0.0000E+000
 191.00  0.0000E+000
 191.50  0.0000E+000
 192.00  0.0000E+000
 192.50  0.0000E+000
 193.00  0.0000E+000
 193.50  0.0000E+000
 194.00  0.0000E+000
 194.50  0.0000E+000
 195.00  0.0000E+000
 195.50  0.0000E+000
 196.00  0.0000E+000
 196.50  0.0000E+000
 197.00  0.0000E+000
 197.50  0.0000E+000
 198.00  0.0000E+000
 198.50  0.0000E+000
 199.00  0.0000E+000
 199.50  0.0000E+000
 200.00  0.0000E+000
 200.50  0.0000E+000
 201.00  0.0000E+000
 201.50  0.0000E+000
 202.00  0.0000E+000
 202.50  0.0000E+000
 203.00  0.0000E+000
 203.50  0.0000E+000
 204.00  0.0000E+000
 204.50  0.0000E+000
 205.00  0.0000E+000
 205.50  0.0000E+000
 206.00  0.0000E+000
 206.50  0.0000E+000
 207.00  0.0000E+000
 207.50  0.0000E+000
 208.00  0.0000E+000
 208.50  0.0000E+000
 209.00  0.0000E+000
 209.50  0.0000E+000
 210.00  0.0000E+000
 210.50  0.0000E+000
 211.00  0.0000E+000
 211.50  0.0000E+000
 212.00  0.0000E+000
 212.50  0.0000E+000
 213.00  0.0000E+000
 213.50  0.0000E+000
 214.00  0.0000E+000
 214.50  0.0000E+000
 215.00  0.0000E+000
 215.50  0.0000E+000
 216.00  0.0000E+000
 216.50  0.0000E+000
 217.00  0.0000E+000
 217.50  0.0000E+000
 218.00  0.0000E+000
 218.50  0.0000E+000
 219.00  0.0000E+000
 219.50  0.0000E+000
 220.00  0.0000E+000
 220.50  0.0000E+000
 221.00  0.0000E+000
 221.50  0.0000E+000
 222.00  0.0000E+000
 222.50  0.0000E+000
 223.00  0.0000E+000
 223.50  0.0000E+000
 224.00  0.0000E+000
 224.50  0.0000E+000
 225.00  0.0000E+000
 225.50  0.0000E+000
 226.00  0.0000E+000
 226.50  0.0000E+000
 227.00  0.0000E+000
 227.50  0.0000E+000
 228.00  0.0000E+000
 228.50  0.0000E+000
 229.00  0.0000E+000
 229.50  0.0000E+000
 230.00  0.0000E+000
 230.50  0.0000E+000
 231.00  0.0000E+000
 231.50  0.0000E+000
 232.00  0.0000E+000
 232.50  0.0000E+000
 233.00  0.0000E+000
 233.50  0.0000E+000
 234.00  0.0000E+000
 234.50  0.0000E+000
 235.00  0.0000E+000
 235.50  0.0000E+000
 236.00  0.0000E+000
 236.50  0.0000E+000
 237.00  0.0000E+000
 237.50  0.0000E+000
 238.00  0.0000E+000
 238.50  0.0000E+000
 239.00  0.0000E+000
 239.50  0.0000E+000
 240.00  0.0000E+000
 240.50  0.0000E+000
 241.00  0.0000E+000
 241.50  0.0000E+000
 242.00  0.0000E+000
 242.50  0.0000E+000
 243.00  0.0000E+000
 243.50  0.0000E+000
 244.00  0.0000E+000
 244.50  0.0000E+000
 245.00  0.0000E+000
 245.50  0.0000E+000
 246.00  0.0000E+000
 246.50  0.0000E+000
 247.00  0.0000E+000
 247.50  0.0000E+000
 248.00  0.0000E+000
 248.50  0.0000E+000
 249.00  0.0000E+000
 249.50  0.0000E+000
 250.00  0.0000E+000
 250.50  0.0000E+000
 251.00  0.0000E+000
 251.50  0.0000E+000
 252.00  0.0000E+000
 252.50  0.0000E+000
 253.00  0.0000E+000
 253.50  0.0000E+000
 254.00  0.0000E+000
 254.50  0.0000E+000
 255.00  0.0000E+000
 255.50  0.0000E+000
 256.00  0.0000E+000
 256.50  0.0000E+000
 257.00  0.0000E+000
 257.50  0.0000E+000
 258.00  0.0000E+000
 258.50  0.0000E+000
 259.00  0.0000E+000
 259.50  0.0000E+000
 260.00  0.0000E+000
 260.50  0.0000E+000
 261.00  0.0000E+000
 261.50  0.0000E+000
 262.00  0.0000E+000
 262.50  0.0000E+000
 263.00  0.0000E+000
 263.50  0.0000E+000
 264.00  0.0000E+000
 264.50  0.0000E+000
 265.00  0.0000E+000
 265.50  0.0000E+000
 266.00  0.0000E+000
 266.50  0.0000E+000
 267.00  0.0000E+000
 267.50  0.0000E+000
 268.00  0.0000E+000
 268.50  0.0000E+000
 269.00  0.0000E+000
 269.50  0.0000E+000
 270.00  0.0000E+000
 270.50  0.0000E+000
 271.00  0.0000E+000
 271.50  0.0000E+000
 272.00  0.0000E+000
 272.50  0.0000E+000
 273.00  0.0000E+000
 273.50  0.0000E+000
 274.00  0.0000E+000
 274.50  0.0000E+000
 275.00  0.0000E+000
 275.50  0.0000E+000
 276.00  0.0000E+000
 276.50  0.0000E+000
 277.00  0.0000E+000
 277.50  0.0000E+000
 278.00  0.0000E+000
 278.50  0.0000E+000
 279.00  0.0000E+000
 279.50  0.0000E+000
 280.00  0.0000E+000
 280.50  0.0000E+000
 281.00  0.0000E+000
 281.50  0.0000E+000
 282.00  0.0000E+000
 282.50  0.0000E+000
 283.00  0.0000E+000
 283.50  0.0000E+000
 284.00  0.0000E+000
 284.50  0.0000E+000
 285.00  0.0000E+000
 285.50  0.0000E+000
 286.00  0.0000E+000
 286.50  0.0000E+000
 287.00  0.0000E+000
 287.50  0.0000E+000
 288.00  0.0000E+000
 288.50  0.0000E+000
 289.00  0.0000E+000
 289.50  0.0000E+000
 290.00  0.0000E+000
 290.50  0.0000E+000
 291.00  0.0000E+000
 291.50  0.0000E+000
 292.00  0.0000E+000
 292.50  0.0000E+000
 293.00  0.0000E+000
 293.50  0.0000E+000
 294.00  0.0000E+000
 294.50  0.0000E+000
 295.00  0.0000E+000
 295.50  0.0000E+000
 296.00  0.0000E+000
 296.50  0.0000E+000
 297.00  0.0000E+000
 297.50  0.0000E+000
 298.00  0.0000E+000
 298.50  0.0000E+000
 299.00  0.0000E+000
 299.50  0.0000E+000
 300.00  0.0000E+000
 300.50  0.0000E+000
 301.00  0.0000E+000
 301.50  0.0000E+000
 302.00  0.0000E+000
 302.50  0.0000E+000
 303.00  0.0000E+000
 303.50  0.0000E+000
 304.00  0.0000E+000
 304.50  0.0000E+000
 305.00  0.0000E+000
 305.50  0.0000E+000
 306.00  0.0000E+000
 306.50  0.0000E+000
 307.00  0.0000E+000
 307.50  0.0000E+000
 308.00  0.0000E+000
 308.50  0.0000E+000
 309.00  0.0000E+000
 309.50  0.0000E+000
 310.00  0.0000E+000
 310.50  0.0000E+000
 311.00  0.0000E+000
 311.50  0.0000E+000
 312.00  0.0000E+000
 312.50  0.0000E+000
 313.00  0.0000E+000
 313.50  0.0000E+000
 314.00  0.0000E+000
 314.50  0.0000E+000
 315.00  0.0000E+000
 315.50  0.0000E+000
 316.00  0.0000E+000
 316.50  0.0000E+000
 317.00  0.0000E+000
 317.50  0.0000E+000
 318.00  0.0000E+000
 318.50  0.0000E+000
 319.00  0.0000E+000
 319.50  0.0000E+000
 320.00  0.0000E+000
 320.50  0.0000E+000
 321.00  0.0000E+000
 321.50  0.0000E+000
 322.00  0.0000E+000
 322.50  0.0000E+000
 323.00  0.0000E+000
 323.50  0.0000E+000
 324.00  0.0000E+000
 324.50  0.0000E+000
 325.00  0.0000E+000
 325.50  0.0000E+000
 326.00  0.0000E+000
 326.50  0.0000E+000
 327.00  0.0000E+000
 327.50  0.0000E+000
 328.00  0.0000E+000
 328.50  0.0000E+000
 329.00  0.0000E+000
 329.50  0.0000E+000
 330.00  0.0000E+000
 330.50  0.0000E+000
 331.00  0.0000E+000
 331.50  0.0000E+000
 332.00  0.0000E+000
 332.50  0.0000E+000
 333.00  0.0000E+000
 333.50  0.0000E+000
 334.00  0.0000E+000
 334.50  0.0000E+000
 335.00  0.0000E+000
 335.50  0.0000E+000
 336.00  0.0000E+000
 336.50  0.0000E+000
 337.00  0.0000E+000
 337.50  0.0000E+000
 338.00  0.0000E+000
 338.50  0.0000E+000
 339.00  0.0000E+000
 339.50  0.0000E+000
 340.00  0.0000E+000
 340.50  0.0000E+000
 341.00  0.0000E+000
 341.50  0.0000E+000
 342.00  0.0000E+000
 342.50  0.0000E+000
 343.00  0.0000E+000
 343.50  0.0000E+000
 344.00  0.0000E+000
 344.50  0.0000E+000
 345.00  0.0000E+000
 345.50  0.0000E+000
 346.00  0.0000E+000
 346.50  0.0000E+000
 347.00  0.0000E+000
 347.50  0.0000E+000
 348.00  0.0000E+000
 348.50  0.0000E+000
 349.00  0.0000E+000
 349.50  0.0000E+000
 350.00  0.0000E+000
 350.50  0.0000E+000
 351.00  0.0000E+000
 351.50  0.0000E+000
 352.00  0.0000E+000
 352.50  0.0000E+000
 353.00  0.0000E+000
 353.50  0.0000E+000
 354.00  0.0000E+000
 354.50  0.0000E+000
 355.00  0.0000E+000
 355.50  0.0000E+000
 356.00  0.0000E+000
 356.50  0.0000E+000
 357.00  0.0000E+000
 357.50  0.0000E+000
 358.00  0.0000E+000
 358.50  0.0000E+000
 359.00  0.0000E+000
 359.50  5.8931E-008
 360.00  8.6650E-007
 360.50  1.4857E-006
 361.00  1.5864E-006
 361.50  1.7168E-006
 362.00  1.8449E-006
 362.50  1.9919E-006
 363.00  2.1568E-006
 363.50  2.2838E-006
 364.00  2.3870E-006
 364.50  2.5085E-006
 365.00  2.6368E-006
 365.50  2.8225E-006
 366.00  3.0909E-006
 366.50  3.4405E-006
 367.00  3.8741E-006
 367.50  4.4042E-006
 368.00  5.0257E-006
 368.50  5.7571E-006
 369.00  6.5761E-006
 369.50  7.5015E-006
 370.00  8.6216E-006
 370.50  9.8598E-006
 371.00  1.1327E-005
 371.50  1.3084E-005
 372.00  1.5112E-005
 372.50  1.7429E-005
 373.00  2.0146E-005
 373.50  2.3246E-005
 374.00  2.6831E-005
 374.50  3.0904E-005
 375.00  3.5564E-005
 375.50  4.0770E-005
 376.00  4.6580E-005
 376.50  5.3118E-005
 377.00  6.0592E-005
 377.50  6.9046E-005
 378.00  7.8576E-005
 378.50  8.9215E-005
 379.00  1.0100E-004
 379.50  1.1381E-004
 380.00  1.2768E-004
 380.50  1.4276E-004
 381.00  1.5885E-004
 381.50  1.7555E-004
 382.00  1.9261E-004
 382.50  2.0955E-004
 383.00  2.2568E-004
 383.50  2.4010E-004
 384.00  2.5236E-004
 384.50  2.6202E-004
 385.00  2.6848E-004
 385.50  2.7189E-004
 386.00  2.7184E-004
 386.50  2.6826E-004
 387.00  2.6194E-004
 387.50  2.5289E-004
 388.00  2.4209E-004
 388.50  2.3006E-004
 389.00  2.1712E-004
 389.50  2.0369E-004
 390.00  1.9024E-004
 390.50  1.7726E-004
 391.00  1.6481E-004
 391.50  1.5314E-004
 392.00  1.4232E-004
 392.50  1.3242E-004
 393.00  1.2340E-004
 393.50  1.1513E-004
 394.00  1.0763E-004
 394.50  1.0074E-004
 395.00  9.4182E-005
 395.50  8.8025E-005
 396.00  8.2034E-005
 396.50  7.6202E-005
 397.00  7.0601E-005
 397.50  6.5259E-005
 398.00  6.0301E-005
 398.50  5.5687E-005
 399.00  5.1459E-005
 399.50  4.7599E-005
 400.00  4.3979E-005
 400.50  4.0624E-005
 401.00  3.7526E-005
 401.50  3.4693E-005
 402.00  3.2118E-005
 402.50  2.9769E-005
 403.00  2.7661E-005
 403.50  2.5735E-005
 404.00  2.4024E-005
 404.50  2.2463E-005
 405.00  2.1085E-005
 405.50  1.9769E-005
 406.00  1.8514E-005
 406.50  1.7320E-005
 407.00  1.6214E-005
 407.50  1.5114E-005
 408.00  1.4158E-005
 408.50  1.3222E-005
 409.00  1.2334E-005
 409.50  1.1486E-005
 410.00  1.0736E-005
 410.50  9.9840E-006
 411.00  9.3254E-006
 411.50  8.7482E-006
 412.00  8.2663E-006
 412.50  7.8770E-006
 413.00  7.5819E-006
 413.50  7.2301E-006
 414.00  6.8982E-006
 414.50  6.5411E-006
 415.00  6.1899E-006
 415.50  5.8642E-006
 416.00  5.5687E-006
 416.50  5.2816E-006
 417.00  5.0146E-006
 417.50  4.7396E-006
 418.00  4.4936E-006
 418.50  4.2589E-006
 419.00  4.0301E-006
 419.50  3.8194E-006
 420.00  3.6640E-006
 420.50  3.5571E-006
 421.00  3.4657E-006
 421.50  3.3919E-006
 422.00  3.3108E-006
 422.50  3.2513E-006
 423.00  3.1431E-006
 423.50  3.0545E-006
 424.00  2.9581E-006
 424.50  2.9064E-006
 425.00  2.8887E-006
 425.50  2.8724E-006
 426.00  2.9077E-006
 426.50  2.9619E-006
 427.00  2.8261E-006
 427.50  2.7243E-006
 428.00  2.5448E-006
 428.50  2.3421E-006
 429.00  2.2069E-006
 429.50  2.1187E-006
 430.00  2.0227E-006
 430.50  1.9489E-006
 431.00  1.8397E-006
 431.50  1.7612E-006
 432.00  1.6926E-006
 432.50  1.7075E-006
 433.00  1.7148E-006
 433.50  1.7313E-006
 434.00  1.7426E-006
 434.50  1.7797E-006
 435.00  1.7525E-006
 435.50  1.7425E-006
 436.00  1.7856E-006
 436.50  1.8287E-006
 437.00  1.8033E-006
 437.50  1.8130E-006
 438.00  1.7126E-006
 438.50  1.5952E-006
 439.00  1.5112E-006
 439.50  1.4124E-006
 440.00  1.3745E-006
 440.50  1.3170E-006
 441.00  1.2168E-006
 441.50  1.2098E-006
 442.00  1.2298E-006
 442.50  1.2539E-006
 443.00  1.2838E-006
 443.50  1.2650E-006
 444.00  1.1933E-006
 444.50  1.1120E-006
 445.00  1.0611E-006
 445.50  1.0163E-006
 446.00  9.9344E-007
 446.50  9.6998E-007
 447.00  9.5804E-007
 447.50  9.6059E-007
 448.00  9.6332E-007
 448.50  9.6110E-007
 449.00  9.1963E-007
 449.50  8.8825E-007
 450.00  8.3768E-007
 450.50  8.0809E-007
 451.00  8.4254E-007
 451.50  8.9977E-007
 452.00  9.4560E-007
 452.50  9.9071E-007
 453.00  9.9558E-007
 453.50  9.7047E-007
 454.00  9.4751E-007
 454.50  8.8728E-007
 455.00  8.5891E-007
 455.50  8.8031E-007
 456.00  8.8405E-007
 456.50  8.9991E-007
 457.00  9.0587E-007
 457.50  8.4807E-007
 458.00  7.9203E-007
 458.50  7.0464E-007
 459.00  6.3759E-007
 459.50  6.1058E-007
 460.00  5.9767E-007
 460.50  5.7700E-007
 461.00  5.7936E-007
 461.50  5.7136E-007
 462.00  5.6873E-007
 462.50  5.9250E-007
 463.00  6.0378E-007
 463.50  5.8785E-007
 464.00  5.7892E-007
 464.50  5.5285E-007
 465.00  5.0946E-007
 465.50  4.9211E-007
 466.00  4.8849E-007
 466.50  4.7075E-007
 467.00  4.4825E-007
 467.50  4.4319E-007
 468.00  4.5915E-007
 468.50  4.8612E-007
 469.00  5.3825E-007
 469.50  5.7671E-007
 470.00  6.0965E-007
 470.50  6.1009E-007
 471.00  5.7667E-007
 471.50  5.1736E-007
 472.00  4.7378E-007
 472.50  4.5641E-007
 473.00  4.3994E-007
 473.50  4.7633E-007
 474.00  5.2285E-007
 474.50  5.6731E-007
 475.00  5.9047E-007
 475.50  6.3091E-007
 476.00  6.5570E-007
 476.50  6.5671E-007
 477.00  6.4461E-007
 477.50  6.2296E-007
 478.00  5.9486E-007
 478.50  5.6930E-007
 479.00  5.3079E-007
 479.50  5.0519E-007
 480.00  5.0730E-007
 480.50  4.9971E-007
 481.00  4.9365E-007
 481.50  5.0500E-007
 482.00  4.9809E-007
 482.50  5.1139E-007
 483.00  5.4758E-007
 483.50  6.0234E-007
 484.00  6.8543E-007
 484.50  7.6618E-007
 485.00  8.0931E-007
 485.50  8.3573E-007
 486.00  8.3328E-007
 486.50  8.2651E-007
 487.00  8.0179E-007
 487.50  8.0053E-007
 488.00  8.3750E-007
 488.50  8.4610E-007
 489.00  8.9485E-007
 489.50  9.2571E-007
 490.00  9.2065E-007
 490.50  9.3582E-007
 491.00  9.4531E-007
 491.50  9.3704E-007
 492.00  9.4052E-007
 492.50  9.3687E-007
 493.00  8.8479E-007
 493.50  8.8998E-007
 494.00  8.6335E-007
 494.50  8.4449E-007
 495.00  8.1966E-007
 495.50  8.0245E-007
 496.00  7.6738E-007
 496.50  7.7390E-007
 497.00  7.6350E-007
 497.50  7.8443E-007
 498.00  8.0405E-007
 498.50  8.5437E-007
 499.00  8.8074E-007
 499.50  8.9006E-007
 500.00  9.4605E-007
 500.50  1.0034E-006
 501.00  9.9735E-007
 501.50  9.9626E-007
 502.00  9.5754E-007
 502.50  8.7573E-007
 503.00  7.9517E-007
 503.50  8.2221E-007
 504.00  8.7653E-007
 504.50  9.1906E-007
 505.00  9.3592E-007
 505.50  9.7735E-007
 506.00  9.9578E-007
 506.50  1.0062E-006
 507.00  1.0332E-006
 507.50  1.0423E-006
 508.00  1.0407E-006
 508.50  1.0079E-006
 509.00  1.0056E-006
 509.50  1.0423E-006
 510.00  1.0401E-006
 510.50  9.7745E-007
 511.00  9.4122E-007
 511.50  9.0946E-007
 512.00  8.9611E-007
 512.50  9.2697E-007
 513.00  9.5127E-007
 513.50  9.6880E-007
 514.00  9.0236E-007
 514.50  8.6081E-007
 515.00  8.0861E-007
 515.50  8.1839E-007
 516.00  8.2248E-007
 516.50  8.7498E-007
 517.00  9.2990E-007
 517.50  9.6739E-007
 518.00  9.7591E-007
 518.50  9.3974E-007
 519.00  8.9820E-007
 519.50  8.6345E-007
 520.00  8.4654E-007
 520.50  8.9588E-007
 521.00  9.4939E-007
 521.50  1.0128E-006
 522.00  1.0317E-006
 522.50  1.0204E-006
 523.00  1.0072E-006
 523.50  9.3552E-007
 524.00  8.5020E-007
 524.50  8.0702E-007
 525.00  8.0802E-007
 525.50  8.3596E-007
 526.00  9.2526E-007
 526.50  9.7675E-007
 527.00  1.0106E-006
 527.50  1.0158E-006
 528.00  1.0002E-006
 528.50  1.0100E-006
 529.00  1.0692E-006
 529.50  1.0121E-006
 530.00  9.8647E-007
 530.50  9.2101E-007
 531.00  9.5159E-007
 531.50  9.5244E-007
 532.00  1.0036E-006
 532.50  9.9338E-007
 533.00  9.4314E-007
 533.50  8.7642E-007
 534.00  8.7126E-007
 534.50  8.9325E-007
 535.00  9.2673E-007
 535.50  1.0284E-006
 536.00  1.0346E-006
 536.50  9.8502E-007
 537.00  1.0418E-006
 537.50  1.0495E-006
 538.00  1.0473E-006
 538.50  1.0454E-006
 539.00  1.0165E-006
 539.50  9.5355E-007
 540.00  8.2520E-007
 540.50  7.8624E-007
 541.00  7.6948E-007
 541.50  7.8718E-007
 542.00  8.1497E-007
 542.50  8.7766E-007
 543.00  9.4891E-007
 543.50  1.0499E-006
 544.00  1.1573E-006
 544.50  1.2052E-006
 545.00  1.2033E-006
 545.50  1.1920E-006
 546.00  1.1837E-006
 546.50  1.2365E-006
 547.00  1.3671E-006
 547.50  1.4424E-006
 548.00  1.4564E-006
 548.50  1.4432E-006
 549.00  1.3628E-006
 549.50  1.2387E-006
 550.00  1.1278E-006
 550.50  1.0068E-006
 551.00  8.3408E-007
 551.50  7.4497E-007
 552.00  7.4154E-007
 552.50  7.6510E-007
 553.00  8.3933E-007
 553.50  9.4371E-007
 554.00  1.0145E-006
 554.50  1.0262E-006
 555.00  9.7713E-007
 555.50  8.7886E-007
 556.00  7.7576E-007
 556.50  6.7635E-007
 557.00  6.3729E-007
 557.50  7.0974E-007
 558.00  8.1663E-007
 558.50  9.5533E-007
 559.00  1.0239E-006
 559.50  9.9441E-007
 560.00  9.2780E-007
 560.50  7.9083E-007
 561.00  6.6266E-007
 561.50  6.3320E-007
 562.00  6.6483E-007
 562.50  6.8001E-007
 563.00  7.4198E-007
 563.50  8.3679E-007
 564.00  9.3648E-007
 564.50  9.1230E-007
 565.00  9.3581E-007
 565.50  9.1754E-007
 566.00  8.4082E-007
 566.50  7.7332E-007
 567.00  8.3591E-007
 567.50  9.1866E-007
 568.00  9.5940E-007
 568.50  1.0504E-006
 569.00  1.0729E-006
 569.50  1.0812E-006
 570.00  1.0768E-006
 570.50  1.0385E-006
 571.00  1.0044E-006
 571.50  9.7916E-007
 572.00  8.8415E-007
 572.50  8.2870E-007
 573.00  8.2577E-007
 573.50  7.7527E-007
 574.00  8.3240E-007
 574.50  9.5236E-007
 575.00  1.1436E-006
 575.50  1.2747E-006
 576.00  1.3851E-006
 576.50  1.3554E-006
 577.00  1.2196E-006
 577.50  1.0632E-006
 578.00  9.4381E-007
 578.50  8.4487E-007
 579.00  7.9630E-007
 579.50  7.7410E-007
 580.00  8.1247E-007
 580.50  8.3452E-007
 581.00  9.6753E-007
 581.50  9.4702E-007
 582.00  8.1852E-007
 582.50  6.3804E-007
 583.00  4.9507E-007
 583.50  4.3463E-007
 584.00  4.9980E-007
 584.50  6.1546E-007
 585.00  7.6422E-007
 585.50  8.8730E-007
 586.00  8.8990E-007
 586.50  8.9607E-007
 587.00  7.4653E-007
 587.50  6.1185E-007
 588.00  5.2490E-007
 588.50  5.2177E-007
 589.00  5.8583E-007
 589.50  6.3187E-007
 590.00  6.2204E-007
 590.50  5.2179E-007
 591.00  3.8261E-007
 591.50  3.2278E-007
 592.00  2.2124E-007
 592.50  3.0196E-007
 593.00  3.2778E-007
 593.50  3.7038E-007
 594.00  4.3483E-007
 594.50  4.5204E-007
 595.00  4.6998E-007
 595.50  5.7380E-007
 596.00  6.3901E-007
 596.50  7.7980E-007
 597.00  9.9618E-007
 597.50  1.1626E-006
 598.00  1.1461E-006
 598.50  1.0988E-006
 599.00  8.7400E-007
 599.50  6.5519E-007
 600.00  4.3200E-007
 600.50  3.8565E-007
 601.00  3.7601E-007
 601.50  3.2940E-007
 602.00  3.6282E-007
 602.50  4.7763E-007
 603.00  5.0900E-007
 603.50  5.5366E-007
 604.00  5.0090E-007
 604.50  3.8461E-007
 605.00  1.5763E-007
 605.50  0.0000E+000
 606.00  0.0000E+000
 606.50  0.0000E+000
 607.00  0.0000E+000
 607.50  7.0961E-008
 608.00  2.8648E-007
 608.50  4.6437E-007
 609.00  5.8708E-007
 609.50  5.8570E-007
 610.00  4.8242E-007
 610.50  4.4943E-007
 611.00  4.1150E-007
 611.50  3.7098E-007
 612.00  4.6961E-007
 612.50  5.3921E-007
 613.00  6.0021E-007
 613.50  6.7510E-007
 614.00  8.0046E-007
 614.50  8.9041E-007
 615.00  9.9077E-007
 615.50  1.0886E-006
 616.00  1.0984E-006
 616.50  1.1421E-006
 617.00  1.2925E-006
 617.50  1.4917E-006
 618.00  1.3718E-006
 618.50  1.2250E-006
 619.00  1.1835E-006
 619.50  9.0452E-007
 620.00  6.7506E-007
 620.50  6.5070E-007
 621.00  5.6913E-007
 621.50  5.2012E-007
 622.00  5.6280E-007
 622.50  6.8782E-007
 623.00  8.3406E-007
 623.50  1.0624E-006
 624.00  1.1612E-006
 624.50  1.1217E-006
 625.00  1.0126E-006
 625.50  9.7223E-007
 626.00  9.7734E-007
 626.50  1.0253E-006
 627.00  1.1097E-006
 627.50  1.0912E-006
 628.00  1.0104E-006
 628.50  9.2783E-007
 629.00  8.2028E-007
 629.50  7.8904E-007
 630.00  7.7999E-007
 630.50  6.5587E-007
 631.00  5.5948E-007
 631.50  4.8552E-007
 632.00  3.7514E-007
 632.50  3.5189E-007
 633.00  3.4927E-007
 633.50  3.1417E-007
 634.00  2.4757E-007
 634.50  2.2784E-007
 635.00  2.4746E-007
 635.50  2.4790E-007
 636.00  2.5405E-007
 636.50  3.1776E-007
 637.00  3.0261E-007
 637.50  1.4278E-007
 638.00  1.2114E-007
 638.50  4.0596E-008
 639.00  0.0000E+000
 639.50  0.0000E+000
 640.00  0.0000E+000
 640.50  0.0000E+000
 641.00  0.0000E+000
 641.50  2.5412E-007
 642.00  5.9484E-007
 642.50  7.9523E-007
 643.00  9.5017E-007
 643.50  1.0972E-006
 644.00  9.9606E-007
 644.50  8.6745E-007
 645.00  8.0135E-007
 645.50  7.7726E-007
 646.00  7.6043E-007
 646.50  7.2975E-007
 647.00  7.2128E-007
 647.50  6.7522E-007
 648.00  6.2211E-007
 648.50  5.7081E-007
 649.00  3.5696E-007
 649.50  2.7553E-008
 650.00  0.0000E+000
 650.50  0.0000E+000
 651.00  0.0000E+000
 651.50  0.0000E+000
 652.00  0.0000E+000
 652.50  0.0000E+000
 653.00  0.0000E+000
 653.50  0.0000E+000
 654.00  0.0000E+000
 654.50  0.0000E+000
 655.00  3.1612E-008
 655.50  1.2231E-007
 656.00  1.0390E-007
 656.50  5.5026E-009
 657.00  0.0000E+000
 657.50  0.0000E+000
 658.00  0.0000E+000
 658.50  0.0000E+000
 659.00  0.0000E+000
 659.50  0.0000E+000
 660.00  0.0000E+000
 660.50  0.0000E+000
 661.00  0.0000E+000
 661.50  0.0000E+000
 662.00  1.7024E-008
 662.50  9.0025E-008
 663.00  6.1729E-008
 663.50  4.6630E-009
 664.00  1.5855E-007
 664.50  2.2686E-007
 665.00  1.3816E-007
 665.50  1.2633E-007
 666.00  1.5761E-007
 666.50  1.7385E-007
 667.00  2.0297E-007
 667.50  3.1043E-007
 668.00  3.5678E-007
 668.50  3.8136E-007
 669.00  4.0510E-007
 669.50  4.7790E-007
 670.00  6.7624E-007
 670.50  7.2100E-007
 671.00  7.7501E-007
 671.50  1.1058E-006
 672.00  1.3233E-006
 672.50  1.4166E-006
 673.00  1.7222E-006
 673.50  1.7805E-006
 674.00  1.5733E-006
 674.50  1.3507E-006
 675.00  1.0010E-006
 675.50  7.4248E-007
 676.00  6.0626E-007
 676.50  4.9528E-007
 677.00  2.7275E-007
 677.50  2.3693E-007
 678.00  1.2221E-007
 678.50  1.6203E-007
 679.00  2.5584E-007
 679.50  2.6168E-007
 680.00  1.3697E-007
 680.50  0.0000E+000
 681.00  0.0000E+000
 681.50  0.0000E+000
 682.00  0.0000E+000
 682.50  0.0000E+000
 683.00  0.0000E+000
 683.50  0.0000E+000
 684.00  2.6237E-007
 684.50  5.1659E-007
 685.00  6.9765E-007
 685.50  7.5630E-007
 686.00  8.7762E-007
 686.50  8.8866E-007
 687.00  7.4828E-007
 687.50  3.0574E-007
 688.00  2.1656E-008
 688.50  0.0000E+000
 689.00  0.0000E+000
 689.50  0.0000E+000
 690.00  0.0000E+000
 690.50  0.0000E+000
 691.00  0.0000E+000
 691.50  0.0000E+000
 692.00  0.0000E+000
 692.50  0.0000E+000
 693.00  0.0000E+000
 693.50  0.0000E+000
 694.00  0.0000E+000
 694.50  0.0000E+000
 695.00  0.0000E+000
 695.50  0.0000E+000
 696.00  0.0000E+000
 696.50  0.0000E+000
 697.00  0.0000E+000
 697.50  0.0000E+000
 698.00  0.0000E+000
 698.50  0.0000E+000
 699.00  0.0000E+000
 699.50  0.0000E+000
 700.00  0.0000E+000
 700.50  0.0000E+000
 701.00  0.0000E+000
 701.50  0.0000E+000
 702.00  0.0000E+000
 702.50  0.0000E+000
 703.00  0.0000E+000
 703.50  0.0000E+000
 704.00  1.9967E-009
 704.50  1.4426E-009
 705.00  0.0000E+000
 705.50  0.0000E+000
 706.00  0.0000E+000
 706.50  0.0000E+000
 707.00  0.0000E+000
 707.50  0.0000E+000
 708.00  0.0000E+000
 708.50  0.0000E+000
 709.00  0.0000E+000
 709.50  0.0000E+000
 710.00  0.0000E+000
 710.50  0.0000E+000
 711.00  0.0000E+000
 711.50  0.0000E+000
 712.00  7.5239E-009
 712.50  4.4712E-009
 713.00  0.0000E+000
 713.50  0.0000E+000
 714.00  0.0000E+000
 714.50  0.0000E+000
 715.00  8.3294E-008
 715.50  7.7719E-009
 716.00  1.1311E-007
 716.50  1.7463E-007
 717.00  1.5048E-007
 717.50  9.9065E-008
 718.00  1.0045E-007
 718.50  0.0000E+000
 719.00  0.0000E+000
 719.50  0.0000E+000
 720.00  0.0000E+000
 720.50  0.0000E+000
 721.00  0.0000E+000
 721.50  0.0000E+000
 722.00  0.0000E+000
 722.50  0.0000E+000
 723.00  0.0000E+000
 723.50  6.6622E-009
 724.00  1.7840E-007
 724.50  6.9474E-007
 725.00  1.0394E-006
 725.50  6.7093E-007
 726.00  3.1345E-007
 726.50  1.0115E-007
 727.00  0.0000E+000
 727.50  0.0000E+000
 728.00  0.0000E+000
 728.50  0.0000E+000
 729.00  0.0000E+000
 729.50  0.0000E+000
 730.00  0.0000E+000
 730.50  0.0000E+000
 731.00  0.0000E+000
 731.50  6.8409E-009
 732.00  1.7935E-007
 732.50  5.9870E-007
 733.00  7.5290E-007
 733.50  4.4004E-007
 734.00  0.0000E+000
 734.50  0.0000E+000
 735.00  0.0000E+000
 735.50  0.0000E+000
 736.00  0.0000E+000
 736.50  0.0000E+000
 737.00  0.0000E+000
 737.50  0.0000E+000
 738.00  0.0000E+000
 738.50  0.0000E+000
 739.00  0.0000E+000
 739.50  0.0000E+000
 740.00  0.0000E+000
 740.50  0.0000E+000
 741.00  8.6561E-008
 741.50  5.7300E-007
 742.00  1.0395E-006
 742.50  1.2236E-006
 743.00  1.4545E-006
 743.50  1.4237E-006
 744.00  1.3462E-006
 744.50  1.3813E-006
 745.00  1.5150E-006
 745.50  1.4903E-006
 746.00  1.4102E-006
 746.50  1.3117E-006
 747.00  1.0817E-006
 747.50  2.1946E-007
 748.00  0.0000E+000
 748.50  0.0000E+000
 749.00  0.0000E+000
 749.50  0.0000E+000
 750.00  0.0000E+000
 750.50  0.0000E+000
 751.00  0.0000E+000
 751.50  0.0000E+000
 752.00  0.0000E+000
 752.50  0.0000E+000
 753.00  0.0000E+000
 753.50  3.2167E-007
 754.00  7.3613E-007
 754.50  1.3313E-006
 755.00  1.8160E-006
 755.50  2.1319E-006
 756.00  2.5397E-006
 756.50  1.8242E-006
 757.00  1.2314E-006
 757.50  8.0277E-007
 758.00  2.8709E-007
 758.50  3.0657E-007
 759.00  7.6297E-007
 759.50  1.1043E-006
 760.00  1.2903E-006
 760.50  9.8369E-007
 761.00  5.7797E-007
 761.50  1.8767E-007
 762.00  8.2574E-009
 762.50  0.0000E+000
 763.00  0.0000E+000
 763.50  0.0000E+000
 764.00  0.0000E+000
 764.50  0.0000E+000
 765.00  0.0000E+000
 765.50  2.8385E-008
 766.00  3.9671E-007
 766.50  7.5864E-007
 767.00  8.1675E-007
 767.50  3.7993E-007
 768.00  0.0000E+000
 768.50  0.0000E+000
 769.00  0.0000E+000
 769.50  2.6596E-007
 770.00  4.0498E-007
 770.50  3.4762E-007
 771.00  2.0799E-007
 771.50  4.8154E-008
 772.00  3.0847E-009
 772.50  1.8326E-007
 773.00  4.9184E-007
 773.50  7.6832E-007
 774.00  9.4695E-007
 774.50  9.7810E-007
 775.00  9.2346E-007
 775.50  1.0271E-006
 776.00  1.3327E-006
 776.50  2.0616E-006
 777.00  2.4564E-006
 777.50  2.5658E-006
 778.00  2.5835E-006
 778.50  2.1638E-006
 779.00  1.6525E-006
 779.50  2.0526E-006
 780.00  2.6082E-006
 780.50  3.3428E-006
 781.00  4.2260E-006
 781.50  4.7758E-006
 782.00  4.4694E-006
 782.50  4.1101E-006
 783.00  3.5826E-006
 783.50  2.8384E-006
 784.00  2.4392E-006
 784.50  2.3729E-006
 785.00  2.8148E-006
 785.50  2.4024E-006
 786.00  2.1779E-006
 786.50  2.1364E-006
 787.00  1.9481E-006
 787.50  1.8930E-006
 788.00  2.1493E-006
 788.50  2.1928E-006
 789.00  1.7610E-006
 789.50  9.9817E-007
 790.00  1.7732E-007
 790.50  0.0000E+000
 791.00  0.0000E+000
 791.50  0.0000E+000
 792.00  0.0000E+000
 792.50  0.0000E+000
 793.00  3.2367E-008
 793.50  4.4702E-007
 794.00  1.0916E-006
 794.50  1.2767E-006
 795.00  1.4868E-006
 795.50  1.5981E-006
 796.00  1.7963E-006
 796.50  2.2355E-006
 797.00  2.3787E-006
 797.50  2.4664E-006
 798.00  2.4948E-006
 798.50  1.9191E-006
 799.00  1.5825E-006
 799.50  1.2653E-006
 800.00  1.1152E-006
 800.50  1.0246E-006
 801.00  1.3486E-006
 801.50  1.5417E-006
 802.00  1.2742E-006
 802.50  1.0306E-006
 803.00  1.1940E-006
 803.50  4.0677E-007
 804.00  0.0000E+000
 804.50  0.0000E+000
 805.00  0.0000E+000
 805.50  0.0000E+000
 806.00  0.0000E+000
 806.50  6.0309E-008
 807.00  2.9375E-007
 807.50  9.2433E-007
 808.00  1.6433E-006
 808.50  2.0022E-006
 809.00  2.1852E-006
 809.50  2.4219E-006
 810.00  2.1676E-006
 810.50  1.7709E-006
 811.00  1.4407E-006
 811.50  1.4259E-006
 812.00  1.4720E-006
 812.50  2.0064E-006
 813.00  3.0953E-006
 813.50  4.2291E-006
 814.00  4.4357E-006
 814.50  4.4647E-006
 815.00  3.9805E-006
 815.50  2.4764E-006
 816.00  1.1594E-006
 816.50  7.0634E-007
 817.00  5.8175E-007
 817.50  1.2975E-006
 818.00  2.6428E-006
 818.50  3.2923E-006
 819.00  3.3378E-006
 819.50  2.8358E-006
 820.00  1.5529E-006
 820.50  8.7231E-007
 821.00  3.9156E-007
 821.50  1.6812E-007
 822.00  2.5876E-008
 822.50  0.0000E+000
 823.00  0.0000E+000
 823.50  0.0000E+000
 824.00  0.0000E+000
 824.50  0.0000E+000
 825.00  0.0000E+000
 825.50  0.0000E+000
 826.00  0.0000E+000
 826.50  0.0000E+000
 827.00  0.0000E+000
 827.50  0.0000E+000
 828.00  0.0000E+000
 828.50  0.0000E+000
 829.00  0.0000E+000
 829.50  0.0000E+000
 830.00  0.0000E+000
 830.50  1.6644E-007
 831.00  5.7456E-007
 831.50  1.3819E-006
 832.00  1.6299E-006
 832.50  1.8624E-006
 833.00  2.3802E-006
 833.50  2.4041E-006
 834.00  1.8148E-006
 834.50  1.5916E-006
 835.00  1.5885E-006
 835.50  1.4698E-006
 836.00  1.1277E-006
 836.50  1.0781E-006
 837.00  1.0521E-006
 837.50  6.1572E-007
 838.00  2.0783E-007
 838.50  4.2926E-008
 839.00  0.0000E+000
 839.50  0.0000E+000
 840.00  0.0000E+000
 840.50  0.0000E+000
 841.00  0.0000E+000
 841.50  0.0000E+000
 842.00  0.0000E+000
 842.50  0.0000E+000
 843.00  1.2542E-008
 843.50  9.9726E-007
 844.00  2.5668E-006
 844.50  4.1873E-006
 845.00  5.1272E-006
 845.50  5.7934E-006
 846.00  5.5047E-006
 846.50  4.8479E-006
 847.00  4.3164E-006
 847.50  4.5704E-006
 848.00  4.2970E-006
 848.50  3.7803E-006
 849.00  3.5544E-006
 849.50  3.4435E-006
 850.00  3.5238E-006
 850.50  3.8861E-006
 851.00  4.2469E-006
 851.50  3.5830E-006
 852.00  2.6648E-006
 852.50  1.7695E-006
 853.00  5.7149E-007
 853.50  2.0407E-008
 854.00  0.0000E+000
 854.50  0.0000E+000
 855.00  0.0000E+000
 855.50  4.0528E-009
 856.00  6.1916E-008
 856.50  1.6247E-007
 857.00  0.0000E+000
 857.50  0.0000E+000
 858.00  0.0000E+000
 858.50  0.0000E+000
 859.00  0.0000E+000
 859.50  0.0000E+000
 860.00  0.0000E+000
 860.50  0.0000E+000
 861.00  0.0000E+000
 861.50  0.0000E+000
 862.00  0.0000E+000
 862.50  2.6062E-007
 863.00  1.6089E-006
 863.50  1.5860E-006
 864.00  2.2753E-006
 864.50  2.9108E-006
 865.00  2.2959E-006
 865.50  8.0265E-007
 866.00  7.7562E-007
 866.50  3.5219E-007
 867.00  0.0000E+000
 867.50  7.0368E-008
 868.00  4.8413E-007
 868.50  8.5334E-007
 869.00  1.6827E-006
 869.50  2.9038E-006
 870.00  3.2887E-006
 870.50  3.2576E-006
 871.00  3.7669E-006
 871.50  3.1681E-006
 872.00  1.7396E-006
 872.50  4.4373E-007
 873.00  0.0000E+000
 873.50  0.0000E+000
 874.00  0.0000E+000
 874.50  0.0000E+000
 875.00  0.0000E+000
 875.50  0.0000E+000
 876.00  0.0000E+000
 876.50  0.0000E+000
 877.00  0.0000E+000
 877.50  0.0000E+000
 878.00  0.0000E+000
 878.50  0.0000E+000
 879.00  0.0000E+000
 879.50  0.0000E+000
 880.00  0.0000E+000
 880.50  0.0000E+000
 881.00  0.0000E+000
 881.50  0.0000E+000
 882.00  0.0000E+000
 882.50  0.0000E+000
 883.00  0.0000E+000
 883.50  0.0000E+000
 884.00  0.0000E+000
 884.50  0.0000E+000
 885.00  0.0000E+000
 885.50  0.0000E+000
 886.00  0.0000E+000
 886.50  0.0000E+000
 887.00  0.0000E+000
 887.50  0.0000E+000
 888.00  0.0000E+000
 888.50  0.0000E+000
 889.00  0.0000E+000
 889.50  0.0000E+000
 890.00  0.0000E+000
 890.50  0.0000E+000
 891.00  0.0000E+000
 891.50  0.0000E+000
 892.00  0.0000E+000
 892.50  0.0000E+000
 893.00  0.0000E+000
 893.50  0.0000E+000
 894.00  0.0000E+000
 894.50  0.0000E+000
 895.00  0.0000E+000
 895.50  0.0000E+000
 896.00  2.2431E-007
 896.50  1.0227E-006
 897.00  1.7420E-006
 897.50  2.1191E-006
 898.00  2.7186E-006
 898.50  3.7301E-006
 899.00  4.3390E-006
 899.50  4.6521E-006
 900.00  5.2907E-006
 900.50  5.6073E-006
 901.00  4.7243E-006
 901.50  4.1636E-006
 902.00  3.3448E-006
 902.50  2.0899E-006
 903.00  7.2925E-007
 903.50  4.0235E-008
 904.00  3.3646E-008
 904.50  5.2626E-007
 905.00  0.0000E+000
 905.50  0.0000E+000
 906.00  0.0000E+000
 906.50  0.0000E+000
 907.00  0.0000E+000
 907.50  0.0000E+000
 908.00  0.0000E+000
 908.50  0.0000E+000
 909.00  0.0000E+000
 909.50  0.0000E+000
 910.00  0.0000E+000
 910.50  1.4098E-007
 911.00  9.8684E-007
 911.50  1.3378E-006
 912.00  8.5838E-007
 912.50  2.1261E-007
 913.00  0.0000E+000
 913.50  0.0000E+000
 914.00  0.0000E+000
 914.50  0.0000E+000
 915.00  0.0000E+000
 915.50  0.0000E+000
 916.00  0.0000E+000
 916.50  0.0000E+000
 917.00  0.0000E+000
 917.50  2.1382E-006
 918.00  2.6556E-006
 918.50  3.1092E-006
 919.00  4.4311E-006
 919.50  3.2748E-006
 920.00  3.5971E-006
 920.50  3.8326E-006
 921.00  4.2019E-006
 921.50  3.0101E-006
 922.00  1.6502E-006
 922.50  0.0000E+000
 923.00  0.0000E+000
 923.50  0.0000E+000
 924.00  0.0000E+000
 924.50  0.0000E+000
 925.00  0.0000E+000
 925.50  0.0000E+000
 926.00  0.0000E+000
 926.50  0.0000E+000
 927.00  0.0000E+000
 927.50  0.0000E+000
 928.00  5.4509E-008
 928.50  2.1228E-007
 929.00  1.2403E-006
 929.50  1.9397E-006
 930.00  3.1564E-006
 930.50  5.0141E-006
 931.00  6.3960E-006
 931.50  6.2200E-006
 932.00  4.3756E-006
 932.50  2.3227E-006
 933.00  0.0000E+000
 933.50  0.0000E+000
 934.00  0.0000E+000
 934.50  0.0000E+000
 935.00  0.0000E+000
 935.50  0.0000E+000
 936.00  0.0000E+000
 936.50  0.0000E+000
 937.00  9.4726E-008
 937.50  1.6392E-006
 938.00  4.9495E-006
 938.50  7.6725E-006
 939.00  1.0616E-005
 939.50  1.3122E-005
 940.00  1.3680E-005
 940.50  1.1804E-005
 941.00  1.0287E-005
 941.50  9.5190E-006
 942.00  1.0460E-005
 942.50  1.3437E-005
 943.00  1.7018E-005
 943.50  1.8234E-005
 944.00  2.1134E-005
 944.50  2.1242E-005
 945.00  1.7807E-005
 945.50  1.4788E-005
 946.00  1.5987E-005
 946.50  1.1476E-005
 947.00  7.2147E-006
 947.50  5.0658E-006
 948.00  6.0379E-006
 948.50  2.4548E-006
 949.00  5.6656E-007
 949.50  0.0000E+000
 950.00  0.0000E+000
 950.50  0.0000E+000
 951.00  0.0000E+000
 951.50  0.0000E+000
 952.00  0.0000E+000
 952.50  0.0000E+000
 953.00  0.0000E+000
 953.50  0.0000E+000
 954.00  0.0000E+000
 954.50  0.0000E+000
 955.00  0.0000E+000
 955.50  0.0000E+000
 956.00  0.0000E+000
 956.50  0.0000E+000
 957.00  0.0000E+000
 957.50  0.0000E+000
 958.00  0.0000E+000
 958.50  3.5518E-006
 959.00  7.5142E-006
 959.50  1.0912E-005
 960.00  1.1614E-005
 960.50  1.1038E-005
 961.00  8.4003E-006
 961.50  6.6268E-006
 962.00  2.2268E-006
 962.50  1.2423E-007
 963.00  0.0000E+000
 963.50  0.0000E+000
 964.00  0.0000E+000
 964.50  0.0000E+000
 965.00  0.0000E+000
 965.50  0.0000E+000
 966.00  0.0000E+000
 966.50  0.0000E+000
 967.00  0.0000E+000
 967.50  7.0967E-007
 968.00  3.1986E-006
 968.50  4.2300E-006
 969.00  8.6210E-006
 969.50  1.1870E-005
 970.00  1.2184E-005
 970.50  9.4106E-006
 971.00  5.5024E-006
 971.50  8.6488E-007
 972.00  0.0000E+000
 972.50  0.0000E+000
 973.00  0.0000E+000
 973.50  0.0000E+000
 974.00  0.0000E+000
 974.50  0.0000E+000
 975.00  0.0000E+000
 975.50  0.0000E+000
 976.00  0.0000E+000
 976.50  0.0000E+000
 977.00  0.0000E+000
 977.50  0.0000E+000
 978.00  0.0000E+000
 978.50  0.0000E+000
 979.00  0.0000E+000
 979.50  0.0000E+000
 980.00  0.0000E+000
 980.50  0.0000E+000
 981.00  0.0000E+000
 981.50  0.0000E+000
 982.00  0.0000E+000
 982.50  0.0000E+000
 983.00  0.0000E+000
 983.50  0.0000E+000
 984.00  0.0000E+000
 984.50  0.0000E+000
 985.00  0.0000E+000
 985.50  0.0000E+000
 986.00  0.0000E+000
 986.50  0.0000E+000
 987.00  0.0000E+000
 987.50  6.7746E-007
 988.00  1.6989E-006
 988.50  3.6428E-007
 989.00  0.0000E+000
 989.50  0.0000E+000
 990.00  0.0000E+000
 990.50  0.0000E+000
 991.00  0.0000E+000
 991.50  0.0000E+000
 992.00  0.0000E+000
 992.50  0.0000E+000
 993.00  0.0000E+000
 993.50  0.0000E+000
 994.00  0.0000E+000
 994.50  0.0000E+000
 995.00  0.0000E+000
 995.50  0.0000E+000
 996.00  0.0000E+000
 996.50  0.0000E+000
 997.00  0.0000E+000
 997.50  0.0000E+000
 998.00  0.0000E+000
 998.50  0.0000E+000
 999.00  0.0000E+000
 999.50  0.0000E+000
1000.00  0.0000E+000
1000.50  0.0000E+000
1001.00  0.0000E+000
1001.50  0.0000E+000
1002.00  0.0000E+000
1002.50  0.0000E+000
1003.00  0.0000E+000
1003.50  0.0000E+000
1004.00  0.0000E+000
1004.50  0.0000E+000
1005.00  0.0000E+000
1005.50  0.0000E+000
1006.00  0.0000E+000
1006.50  0.0000E+000
1007.00  0.0000E+000
1007.50  0.0000E+000
1008.00  0.0000E+000
1008.50  0.0000E+000
1009.00  0.0000E+000
1009.50  0.0000E+000
1010.00  0.0000E+000
1010.50  0.0000E+000
1011.00  0.0000E+000
1011.50  0.0000E+000
1012.00  0.0000E+000
1012.50  0.0000E+000
1013.00  0.0000E+000
1013.50  0.0000E+000
1014.00  0.0000E+000
1014.50  0.0000E+000
1015.00  0.0000E+000
1015.50  0.0000E+000
1016.00  0.0000E+000
1016.50  0.0000E+000
1017.00  0.0000E+000
1017.50  0.0000E+000
1018.00  0.0000E+000
1018.50  0.0000E+000
1019.00  0.0000E+000
1019.50  0.0000E+000
1020.00  0.0000E+000
1020.50  0.0000E+000
1021.00  0.0000E+000
1021.50  0.0000E+000
1022.00  0.0000E+000
1022.50  0.0000E+000
1023.00  0.0000E+000
1023.50  0.0000E+000
1024.00  0.0000E+000
1024.50  0.0000E+000
1025.00  0.0000E+000
1025.50  0.0000E+000
1026.00  0.0000E+000
1026.50  0.0000E+000
1027.00  0.0000E+000
1027.50  0.0000E+000
1028.00  0.0000E+000
1028.50  0.0000E+000
1029.00  0.0000E+000
1029.50  0.0000E+000
1030.00  0.0000E+000
1030.50  0.0000E+000
1031.00  0.0000E+000
1031.50  0.0000E+000
1032.00  0.0000E+000
1032.50  0.0000E+000
1033.00  0.0000E+000
1033.50  0.0000E+000
1034.00  0.0000E+000
1034.50  0.0000E+000
1035.00  0.0000E+000
1035.50  0.0000E+000
1036.00  0.0000E+000
1036.50  0.0000E+000
1037.00  0.0000E+000
1037.50  0.0000E+000
1038.00  0.0000E+000
1038.50  0.0000E+000
1039.00  0.0000E+000
1039.50  0.0000E+000
1040.00  0.0000E+000
1040.50  0.0000E+000
1041.00  0.0000E+000
1041.50  0.0000E+000
1042.00  0.0000E+000
1042.50  0.0000E+000
1043.00  0.0000E+000
1043.50  0.0000E+000
1044.00  0.0000E+000
1044.50  0.0000E+000
1045.00  0.0000E+000
1045.50  0.0000E+000
1046.00  0.0000E+000
1046.50  0.0000E+000
1047.00  0.0000E+000
1047.50  0.0000E+000
1048.00  0.0000E+000
1048.50  0.0000E+000
1049.00  0.0000E+000
1049.50  0.0000E+000
1050.00  0.0000E+000
1050.50  0.0000E+000
1051.00  0.0000E+000
1051.50  0.0000E+000
1052.00  0.0000E+000
1052.50  0.0000E+000
1053.00  0.0000E+000
1053.50  0.0000E+000
1054.00  0.0000E+000
1054.50  0.0000E+000
1055.00  0.0000E+000
1055.50  0.0000E+000
1056.00  0.0000E+000
1056.50  0.0000E+000
1057.00  0.0000E+000
1057.50  0.0000E+000
1058.00  0.0000E+000
1058.50  0.0000E+000
1059.00  0.0000E+000
1059.50  0.0000E+000
1060.00  0.0000E+000
1060.50  0.0000E+000
1061.00  0.0000E+000
1061.50  0.0000E+000
1062.00  0.0000E+000
1062.50  0.0000E+000
1063.00  0.0000E+000
1063.50  0.0000E+000
1064.00  0.0000E+000
1064.50  0.0000E+000
1065.00  0.0000E+000
1065.50  0.0000E+000
1066.00  0.0000E+000
1066.50  0.0000E+000
1067.00  0.0000E+000
1067.50  0.0000E+000
1068.00  0.0000E+000
1068.50  0.0000E+000
1069.00  0.0000E+000
1069.50  0.0000E+000
1070.00  0.0000E+000
1070.50  0.0000E+000
1071.00  0.0000E+000
1071.50  0.0000E+000
1072.00  0.0000E+000
1072.50  0.0000E+000
1073.00  0.0000E+000
1073.50  0.0000E+000
1074.00  0.0000E+000
1074.50  0.0000E+000
1075.00  0.0000E+000
1075.50  0.0000E+000
1076.00  0.0000E+000
1076.50  0.0000E+000
1077.00  0.0000E+000
1077.50  0.0000E+000
1078.00  0.0000E+000
1078.50  0.0000E+000
1079.00  0.0000E+000
1079.50  0.0000E+000
1080.00  0.0000E+000
1080.50  0.0000E+000
1081.00  0.0000E+000
1081.50  0.0000E+000
1082.00  0.0000E+000
1082.50  0.0000E+000
1083.00  0.0000E+000
1083.50  0.0000E+000
1084.00  0.0000E+000
1084.50  0.0000E+000
1085.00  0.0000E+000
1085.50  0.0000E+000
1086.00  0.0000E+000
1086.50  0.0000E+000
1087.00  0.0000E+000
1087.50  0.0000E+000
1088.00  0.0000E+000
1088.50  0.0000E+000
1089.00  0.0000E+000
1089.50  0.0000E+000
1090.00  0.0000E+000
1090.50  0.0000E+000
1091.00  0.0000E+000
1091.50  0.0000E+000
1092.00  0.0000E+000
1092.50  0.0000E+000
1093.00  0.0000E+000
1093.50  0.0000E+000
1094.00  0.0000E+000
1094.50  0.0000E+000
1095.00  0.0000E+000
1095.50  0.0000E+000
1096.00  0.0000E+000
1096.50  0.0000E+000
1097.00  0.0000E+000
1097.50  0.0000E+000
1098.00  0.0000E+000
1098.50  0.0000E+000
1099.00  0.0000E+000
1099.50  0.0000E+000
1100.00  0.0000E+000
1100.50  0.0000E+000
1101.00  0.0000E+000
1101.50  0.0000E+000
1102.00  0.0000E+000
1102.50  0.0000E+000
1103.00  0.0000E+000
1103.50  0.0000E+000
1104.00  0.0000E+000
1104.50  0.0000E+000
1105.00  0.0000E+000
1105.50  0.0000E+000
1106.00  0.0000E+000
1106.50  0.0000E+000
1107.00  0.0000E+000
1107.50  0.0000E+000
1108.00  0.0000E+000
1108.50  0.0000E+000
1109.00  0.0000E+000
1109.50  0.0000E+000
1110.00  0.0000E+000
1110.50  0.0000E+000
1111.00  0.0000E+000
1111.50  0.0000E+000
1112.00  0.0000E+000
1112.50  0.0000E+000
1113.00  0.0000E+000
1113.50  0.0000E+000
1114.00  0.0000E+000
1114.50  0.0000E+000
1115.00  0.0000E+000
1115.50  0.0000E+000
1116.00  0.0000E+000
1116.50  0.0000E+000
1117.00  0.0000E+000
1117.50  0.0000E+000
1118.00  0.0000E+000
1118.50  0.0000E+000
1119.00  0.0000E+000
1119.50  0.0000E+000
1120.00  0.0000E+000
1120.50  0.0000E+000
1121.00  0.0000E+000
1121.50  0.0000E+000
1122.00  0.0000E+000
1122.50  0.0000E+000
1123.00  0.0000E+000
1123.50  0.0000E+000
1124.00  0.0000E+000
1124.50  0.0000E+000
1125.00  0.0000E+000
1125.50  0.0000E+000
1126.00  0.0000E+000
1126.50  0.0000E+000
1127.00  0.0000E+000
1127.50  0.0000E+000
: 6
