# Supplementary material for: A photoconversion model for full spectral programming and multiplexing of optogenetic systems
Source: Mol Syst Biol. 2017 Apr 24;13(4):926. doi: 10.15252/msb.20167456 (PMC5408778; doi:10.15252/msb.20167456)
Supplement: Supplementary file 11 — Dataset EV3 [file MSB-13-926-s011.zip › dataset_ev3_led_data/led_calibration_data/EO_01/Tori_c1/raw/20.IRR]

" File: 160129_calibrations\post-calibration\Tor
" RAD->  Wave:647.21nm  Pix:1050  Val:  0.000  Time:400ms  Avg:3  Sm:1  Sg:1  Tc:off  SNAP  Xt:1  Ch:1  Xtrig wnmcal >RAD-IS6.CAL
 180.00  0.0000E+000
 180.50  0.0000E+000
 181.00  0.0000E+000
 181.50  0.0000E+000
 182.00  0.0000E+000
 182.50  0.0000E+000
 183.00  0.0000E+000
 183.50  0.0000E+000
 184.00  0.0000E+000
 184.50  0.0000E+000
 185.00  0.0000E+000
 185.50  0.0000E+000
 186.00  0.0000E+000
 186.50  0.0000E+000
 187.00  0.0000E+000
 187.50  0.0000E+000
 188.00  0.0000E+000
 188.50  0.0000E+000
 189.00  0.0000E+000
 189.50  0.0000E+000
 190.00  0.0000E+000
 190.50  0.0000E+000
 191.00  0.0000E+000
 191.50  0.0000E+000
 192.00  0.0000E+000
 192.50  0.0000E+000
 193.00  0.0000E+000
 193.50  0.0000E+000
 194.00  0.0000E+000
 194.50  0.0000E+000
 195.00  0.0000E+000
 195.50  0.0000E+000
 196.00  0.0000E+000
 196.50  0.0000E+000
 197.00  0.0000E+000
 197.50  0.0000E+000
 198.00  0.0000E+000
 198.50  0.0000E+000
 199.00  0.0000E+000
 199.50  0.0000E+000
 200.00  0.0000E+000
 200.50  0.0000E+000
 201.00  0.0000E+000
 201.50  0.0000E+000
 202.00  0.0000E+000
 202.50  0.0000E+000
 203.00  0.0000E+000
 203.50  0.0000E+000
 204.00  0.0000E+000
 204.50  0.0000E+000
 205.00  0.0000E+000
 205.50  0.0000E+000
 206.00  0.0000E+000
 206.50  0.0000E+000
 207.00  0.0000E+000
 207.50  0.0000E+000
 208.00  0.0000E+000
 208.50  0.0000E+000
 209.00  0.0000E+000
 209.50  0.0000E+000
 210.00  0.0000E+000
 210.50  0.0000E+000
 211.00  0.0000E+000
 211.50  0.0000E+000
 212.00  0.0000E+000
 212.50  0.0000E+000
 213.00  0.0000E+000
 213.50  0.0000E+000
 214.00  0.0000E+000
 214.50  0.0000E+000
 215.00  0.0000E+000
 215.50  0.0000E+000
 216.00  0.0000E+000
 216.50  0.0000E+000
 217.00  0.0000E+000
 217.50  0.0000E+000
 218.00  0.0000E+000
 218.50  0.0000E+000
 219.00  0.0000E+000
 219.50  0.0000E+000
 220.00  0.0000E+000
 220.50  0.0000E+000
 221.00  0.0000E+000
 221.50  0.0000E+000
 222.00  0.0000E+000
 222.50  0.0000E+000
 223.00  0.0000E+000
 223.50  0.0000E+000
 224.00  0.0000E+000
 224.50  0.0000E+000
 225.00  0.0000E+000
 225.50  0.0000E+000
 226.00  0.0000E+000
 226.50  0.0000E+000
 227.00  0.0000E+000
 227.50  0.0000E+000
 228.00  0.0000E+000
 228.50  0.0000E+000
 229.00  0.0000E+000
 229.50  0.0000E+000
 230.00  0.0000E+000
 230.50  0.0000E+000
 231.00  0.0000E+000
 231.50  0.0000E+000
 232.00  0.0000E+000
 232.50  0.0000E+000
 233.00  0.0000E+000
 233.50  0.0000E+000
 234.00  0.0000E+000
 234.50  0.0000E+000
 235.00  0.0000E+000
 235.50  0.0000E+000
 236.00  0.0000E+000
 236.50  0.0000E+000
 237.00  0.0000E+000
 237.50  0.0000E+000
 238.00  0.0000E+000
 238.50  0.0000E+000
 239.00  0.0000E+000
 239.50  0.0000E+000
 240.00  0.0000E+000
 240.50  0.0000E+000
 241.00  0.0000E+000
 241.50  0.0000E+000
 242.00  0.0000E+000
 242.50  0.0000E+000
 243.00  0.0000E+000
 243.50  0.0000E+000
 244.00  0.0000E+000
 244.50  0.0000E+000
 245.00  0.0000E+000
 245.50  0.0000E+000
 246.00  0.0000E+000
 246.50  0.0000E+000
 247.00  0.0000E+000
 247.50  0.0000E+000
 248.00  0.0000E+000
 248.50  0.0000E+000
 249.00  0.0000E+000
 249.50  0.0000E+000
 250.00  0.0000E+000
 250.50  0.0000E+000
 251.00  0.0000E+000
 251.50  0.0000E+000
 252.00  0.0000E+000
 252.50  0.0000E+000
 253.00  0.0000E+000
 253.50  0.0000E+000
 254.00  0.0000E+000
 254.50  0.0000E+000
 255.00  0.0000E+000
 255.50  0.0000E+000
 256.00  0.0000E+000
 256.50  0.0000E+000
 257.00  0.0000E+000
 257.50  0.0000E+000
 258.00  0.0000E+000
 258.50  0.0000E+000
 259.00  0.0000E+000
 259.50  0.0000E+000
 260.00  0.0000E+000
 260.50  0.0000E+000
 261.00  0.0000E+000
 261.50  0.0000E+000
 262.00  0.0000E+000
 262.50  0.0000E+000
 263.00  0.0000E+000
 263.50  0.0000E+000
 264.00  0.0000E+000
 264.50  0.0000E+000
 265.00  0.0000E+000
 265.50  0.0000E+000
 266.00  0.0000E+000
 266.50  0.0000E+000
 267.00  0.0000E+000
 267.50  0.0000E+000
 268.00  0.0000E+000
 268.50  0.0000E+000
 269.00  0.0000E+000
 269.50  0.0000E+000
 270.00  0.0000E+000
 270.50  0.0000E+000
 271.00  0.0000E+000
 271.50  0.0000E+000
 272.00  0.0000E+000
 272.50  0.0000E+000
 273.00  0.0000E+000
 273.50  0.0000E+000
 274.00  0.0000E+000
 274.50  0.0000E+000
 275.00  0.0000E+000
 275.50  0.0000E+000
 276.00  0.0000E+000
 276.50  0.0000E+000
 277.00  0.0000E+000
 277.50  0.0000E+000
 278.00  0.0000E+000
 278.50  0.0000E+000
 279.00  0.0000E+000
 279.50  0.0000E+000
 280.00  0.0000E+000
 280.50  0.0000E+000
 281.00  0.0000E+000
 281.50  0.0000E+000
 282.00  0.0000E+000
 282.50  0.0000E+000
 283.00  0.0000E+000
 283.50  0.0000E+000
 284.00  0.0000E+000
 284.50  0.0000E+000
 285.00  0.0000E+000
 285.50  0.0000E+000
 286.00  0.0000E+000
 286.50  0.0000E+000
 287.00  0.0000E+000
 287.50  0.0000E+000
 288.00  0.0000E+000
 288.50  0.0000E+000
 289.00  0.0000E+000
 289.50  0.0000E+000
 290.00  0.0000E+000
 290.50  0.0000E+000
 291.00  0.0000E+000
 291.50  0.0000E+000
 292.00  0.0000E+000
 292.50  0.0000E+000
 293.00  0.0000E+000
 293.50  0.0000E+000
 294.00  0.0000E+000
 294.50  0.0000E+000
 295.00  0.0000E+000
 295.50  0.0000E+000
 296.00  0.0000E+000
 296.50  0.0000E+000
 297.00  0.0000E+000
 297.50  0.0000E+000
 298.00  0.0000E+000
 298.50  0.0000E+000
 299.00  0.0000E+000
 299.50  0.0000E+000
 300.00  0.0000E+000
 300.50  0.0000E+000
 301.00  0.0000E+000
 301.50  0.0000E+000
 302.00  0.0000E+000
 302.50  0.0000E+000
 303.00  0.0000E+000
 303.50  0.0000E+000
 304.00  0.0000E+000
 304.50  0.0000E+000
 305.00  0.0000E+000
 305.50  0.0000E+000
 306.00  0.0000E+000
 306.50  0.0000E+000
 307.00  0.0000E+000
 307.50  0.0000E+000
 308.00  0.0000E+000
 308.50  0.0000E+000
 309.00  0.0000E+000
 309.50  0.0000E+000
 310.00  0.0000E+000
 310.50  0.0000E+000
 311.00  0.0000E+000
 311.50  0.0000E+000
 312.00  0.0000E+000
 312.50  0.0000E+000
 313.00  0.0000E+000
 313.50  0.0000E+000
 314.00  0.0000E+000
 314.50  0.0000E+000
 315.00  0.0000E+000
 315.50  0.0000E+000
 316.00  0.0000E+000
 316.50  0.0000E+000
 317.00  0.0000E+000
 317.50  0.0000E+000
 318.00  0.0000E+000
 318.50  0.0000E+000
 319.00  0.0000E+000
 319.50  0.0000E+000
 320.00  0.0000E+000
 320.50  0.0000E+000
 321.00  0.0000E+000
 321.50  0.0000E+000
 322.00  0.0000E+000
 322.50  0.0000E+000
 323.00  0.0000E+000
 323.50  0.0000E+000
 324.00  0.0000E+000
 324.50  0.0000E+000
 325.00  0.0000E+000
 325.50  0.0000E+000
 326.00  0.0000E+000
 326.50  0.0000E+000
 327.00  0.0000E+000
 327.50  0.0000E+000
 328.00  0.0000E+000
 328.50  0.0000E+000
 329.00  0.0000E+000
 329.50  0.0000E+000
 330.00  0.0000E+000
 330.50  0.0000E+000
 331.00  0.0000E+000
 331.50  0.0000E+000
 332.00  0.0000E+000
 332.50  0.0000E+000
 333.00  0.0000E+000
 333.50  0.0000E+000
 334.00  0.0000E+000
 334.50  0.0000E+000
 335.00  0.0000E+000
 335.50  0.0000E+000
 336.00  0.0000E+000
 336.50  0.0000E+000
 337.00  0.0000E+000
 337.50  0.0000E+000
 338.00  0.0000E+000
 338.50  0.0000E+000
 339.00  0.0000E+000
 339.50  0.0000E+000
 340.00  0.0000E+000
 340.50  0.0000E+000
 341.00  0.0000E+000
 341.50  0.0000E+000
 342.00  0.0000E+000
 342.50  0.0000E+000
 343.00  0.0000E+000
 343.50  0.0000E+000
 344.00  0.0000E+000
 344.50  0.0000E+000
 345.00  0.0000E+000
 345.50  0.0000E+000
 346.00  0.0000E+000
 346.50  0.0000E+000
 347.00  0.0000E+000
 347.50  0.0000E+000
 348.00  0.0000E+000
 348.50  0.0000E+000
 349.00  0.0000E+000
 349.50  0.0000E+000
 350.00  0.0000E+000
 350.50  0.0000E+000
 351.00  0.0000E+000
 351.50  0.0000E+000
 352.00  0.0000E+000
 352.50  0.0000E+000
 353.00  0.0000E+000
 353.50  0.0000E+000
 354.00  0.0000E+000
 354.50  0.0000E+000
 355.00  0.0000E+000
 355.50  0.0000E+000
 356.00  0.0000E+000
 356.50  0.0000E+000
 357.00  0.0000E+000
 357.50  0.0000E+000
 358.00  0.0000E+000
 358.50  0.0000E+000
 359.00  0.0000E+000
 359.50  0.0000E+000
 360.00  0.0000E+000
 360.50  0.0000E+000
 361.00  1.6291E-008
 361.50  4.5033E-008
 362.00  5.2136E-008
 362.50  5.7661E-008
 363.00  2.4249E-008
 363.50  2.6958E-009
 364.00  1.5801E-010
 364.50  0.0000E+000
 365.00  0.0000E+000
 365.50  0.0000E+000
 366.00  0.0000E+000
 366.50  0.0000E+000
 367.00  0.0000E+000
 367.50  0.0000E+000
 368.00  0.0000E+000
 368.50  0.0000E+000
 369.00  0.0000E+000
 369.50  0.0000E+000
 370.00  0.0000E+000
 370.50  0.0000E+000
 371.00  3.8579E-009
 371.50  1.1564E-008
 372.00  0.0000E+000
 372.50  0.0000E+000
 373.00  0.0000E+000
 373.50  0.0000E+000
 374.00  0.0000E+000
 374.50  0.0000E+000
 375.00  0.0000E+000
 375.50  0.0000E+000
 376.00  0.0000E+000
 376.50  2.2484E-008
 377.00  7.6460E-008
 377.50  1.2168E-007
 378.00  1.7764E-007
 378.50  2.1561E-007
 379.00  2.6237E-007
 379.50  3.2646E-007
 380.00  3.5347E-007
 380.50  3.1448E-007
 381.00  2.8740E-007
 381.50  2.0232E-007
 382.00  7.9639E-008
 382.50  4.1302E-009
 383.00  0.0000E+000
 383.50  0.0000E+000
 384.00  0.0000E+000
 384.50  0.0000E+000
 385.00  2.6277E-008
 385.50  1.0251E-007
 386.00  1.6092E-007
 386.50  2.0069E-007
 387.00  2.1254E-007
 387.50  2.2435E-007
 388.00  1.9068E-007
 388.50  1.5570E-007
 389.00  1.0015E-007
 389.50  4.9421E-008
 390.00  3.2682E-008
 390.50  7.0106E-009
 391.00  1.0808E-010
 391.50  9.6879E-009
 392.00  0.0000E+000
 392.50  2.4490E-008
 393.00  1.1022E-007
 393.50  1.8711E-007
 394.00  2.6362E-007
 394.50  3.1399E-007
 395.00  2.5300E-007
 395.50  2.3455E-007
 396.00  1.5541E-007
 396.50  1.1373E-007
 397.00  7.1845E-008
 397.50  3.6708E-008
 398.00  3.4676E-008
 398.50  5.9616E-008
 399.00  8.9754E-008
 399.50  1.6481E-007
 400.00  2.3359E-007
 400.50  2.5763E-007
 401.00  3.0476E-007
 401.50  3.0013E-007
 402.00  2.8196E-007
 402.50  2.3913E-007
 403.00  1.6213E-007
 403.50  9.1201E-008
 404.00  4.8053E-008
 404.50  0.0000E+000
 405.00  0.0000E+000
 405.50  0.0000E+000
 406.00  0.0000E+000
 406.50  0.0000E+000
 407.00  0.0000E+000
 407.50  0.0000E+000
 408.00  0.0000E+000
 408.50  0.0000E+000
 409.00  0.0000E+000
 409.50  0.0000E+000
 410.00  0.0000E+000
 410.50  0.0000E+000
 411.00  0.0000E+000
 411.50  2.0372E-008
 412.00  5.3079E-008
 412.50  8.8763E-008
 413.00  1.0137E-007
 413.50  3.1164E-008
 414.00  0.0000E+000
 414.50  0.0000E+000
 415.00  0.0000E+000
 415.50  0.0000E+000
 416.00  1.6058E-008
 416.50  6.6408E-008
 417.00  6.4949E-008
 417.50  8.4104E-008
 418.00  1.0336E-007
 418.50  1.1319E-007
 419.00  1.2143E-007
 419.50  1.5054E-007
 420.00  1.8512E-007
 420.50  2.0967E-007
 421.00  1.9986E-007
 421.50  1.9244E-007
 422.00  1.5100E-007
 422.50  1.2177E-007
 423.00  8.3382E-008
 423.50  7.2366E-008
 424.00  4.6718E-008
 424.50  2.2764E-008
 425.00  1.1920E-009
 425.50  0.0000E+000
 426.00  0.0000E+000
 426.50  0.0000E+000
 427.00  0.0000E+000
 427.50  0.0000E+000
 428.00  1.7399E-008
 428.50  9.2421E-008
 429.00  1.5345E-007
 429.50  1.4465E-007
 430.00  1.6916E-007
 430.50  1.7977E-007
 431.00  1.5703E-007
 431.50  1.5722E-007
 432.00  1.8099E-007
 432.50  2.2626E-007
 433.00  2.6983E-007
 433.50  3.4745E-007
 434.00  3.9860E-007
 434.50  4.0433E-007
 435.00  3.9031E-007
 435.50  3.6442E-007
 436.00  3.0181E-007
 436.50  2.7188E-007
 437.00  2.5699E-007
 437.50  2.0860E-007
 438.00  1.5784E-007
 438.50  1.0322E-007
 439.00  3.7939E-008
 439.50  3.1181E-008
 440.00  5.6073E-008
 440.50  6.2914E-008
 441.00  6.8983E-008
 441.50  6.7669E-008
 442.00  6.9685E-008
 442.50  5.9080E-008
 443.00  6.1987E-008
 443.50  8.2247E-008
 444.00  7.8291E-008
 444.50  5.7193E-008
 445.00  5.4493E-008
 445.50  3.3298E-008
 446.00  2.8666E-009
 446.50  0.0000E+000
 447.00  0.0000E+000
 447.50  0.0000E+000
 448.00  0.0000E+000
 448.50  0.0000E+000
 449.00  0.0000E+000
 449.50  0.0000E+000
 450.00  0.0000E+000
 450.50  0.0000E+000
 451.00  0.0000E+000
 451.50  0.0000E+000
 452.00  0.0000E+000
 452.50  0.0000E+000
 453.00  0.0000E+000
 453.50  0.0000E+000
 454.00  0.0000E+000
 454.50  0.0000E+000
 455.00  0.0000E+000
 455.50  0.0000E+000
 456.00  0.0000E+000
 456.50  0.0000E+000
 457.00  0.0000E+000
 457.50  0.0000E+000
 458.00  0.0000E+000
 458.50  0.0000E+000
 459.00  0.0000E+000
 459.50  0.0000E+000
 460.00  0.0000E+000
 460.50  0.0000E+000
 461.00  0.0000E+000
 461.50  0.0000E+000
 462.00  0.0000E+000
 462.50  0.0000E+000
 463.00  0.0000E+000
 463.50  0.0000E+000
 464.00  0.0000E+000
 464.50  0.0000E+000
 465.00  0.0000E+000
 465.50  0.0000E+000
 466.00  0.0000E+000
 466.50  0.0000E+000
 467.00  0.0000E+000
 467.50  0.0000E+000
 468.00  0.0000E+000
 468.50  0.0000E+000
 469.00  0.0000E+000
 469.50  0.0000E+000
 470.00  0.0000E+000
 470.50  0.0000E+000
 471.00  0.0000E+000
 471.50  0.0000E+000
 472.00  0.0000E+000
 472.50  0.0000E+000
 473.00  0.0000E+000
 473.50  0.0000E+000
 474.00  0.0000E+000
 474.50  0.0000E+000
 475.00  0.0000E+000
 475.50  3.8234E-009
 476.00  1.5208E-008
 476.50  2.3955E-008
 477.00  2.5627E-008
 477.50  2.1340E-008
 478.00  2.9681E-008
 478.50  4.4002E-008
 479.00  3.2155E-008
 479.50  5.2862E-008
 480.00  6.8801E-008
 480.50  8.3570E-008
 481.00  9.2780E-008
 481.50  1.1705E-007
 482.00  1.2612E-007
 482.50  1.2321E-007
 483.00  1.1791E-007
 483.50  1.0597E-007
 484.00  8.5635E-008
 484.50  7.0938E-008
 485.00  7.2490E-008
 485.50  7.1229E-008
 486.00  7.1481E-008
 486.50  7.7256E-008
 487.00  6.7487E-008
 487.50  5.5311E-008
 488.00  6.7626E-008
 488.50  7.4338E-008
 489.00  8.5613E-008
 489.50  7.8556E-008
 490.00  8.9211E-008
 490.50  8.8864E-008
 491.00  9.0785E-008
 491.50  9.2758E-008
 492.00  9.0943E-008
 492.50  8.9205E-008
 493.00  6.9644E-008
 493.50  4.5709E-008
 494.00  2.7628E-008
 494.50  2.1483E-009
 495.00  0.0000E+000
 495.50  0.0000E+000
 496.00  0.0000E+000
 496.50  0.0000E+000
 497.00  0.0000E+000
 497.50  0.0000E+000
 498.00  0.0000E+000
 498.50  0.0000E+000
 499.00  0.0000E+000
 499.50  0.0000E+000
 500.00  0.0000E+000
 500.50  0.0000E+000
 501.00  0.0000E+000
 501.50  0.0000E+000
 502.00  0.0000E+000
 502.50  0.0000E+000
 503.00  0.0000E+000
 503.50  0.0000E+000
 504.00  0.0000E+000
 504.50  0.0000E+000
 505.00  0.0000E+000
 505.50  1.2183E-009
 506.00  1.0200E-008
 506.50  2.6106E-008
 507.00  5.4855E-008
 507.50  8.9988E-008
 508.00  1.1632E-007
 508.50  1.2211E-007
 509.00  1.2509E-007
 509.50  1.2965E-007
 510.00  1.4235E-007
 510.50  9.8350E-008
 511.00  7.3998E-008
 511.50  8.2073E-008
 512.00  9.9988E-008
 512.50  1.3342E-007
 513.00  2.0811E-007
 513.50  2.4295E-007
 514.00  2.6653E-007
 514.50  2.3976E-007
 515.00  2.2434E-007
 515.50  1.8246E-007
 516.00  1.5138E-007
 516.50  1.1001E-007
 517.00  9.5614E-008
 517.50  9.4667E-008
 518.00  9.3102E-008
 518.50  8.2248E-008
 519.00  4.3271E-008
 519.50  2.9956E-009
 520.00  0.0000E+000
 520.50  0.0000E+000
 521.00  0.0000E+000
 521.50  0.0000E+000
 522.00  0.0000E+000
 522.50  0.0000E+000
 523.00  0.0000E+000
 523.50  1.8471E-008
 524.00  5.6584E-008
 524.50  7.3582E-008
 525.00  7.5426E-008
 525.50  2.9476E-008
 526.00  0.0000E+000
 526.50  0.0000E+000
 527.00  0.0000E+000
 527.50  0.0000E+000
 528.00  6.5184E-009
 528.50  2.7837E-008
 529.00  4.9635E-008
 529.50  4.9057E-008
 530.00  7.2636E-008
 530.50  1.0785E-007
 531.00  1.1499E-007
 531.50  1.0970E-007
 532.00  1.1318E-007
 532.50  8.5993E-008
 533.00  5.0527E-008
 533.50  4.1305E-008
 534.00  4.8835E-008
 534.50  2.1963E-008
 535.00  1.6017E-009
 535.50  0.0000E+000
 536.00  0.0000E+000
 536.50  0.0000E+000
 537.00  0.0000E+000
 537.50  2.7594E-009
 538.00  4.3894E-009
 538.50  0.0000E+000
 539.00  0.0000E+000
 539.50  0.0000E+000
 540.00  0.0000E+000
 540.50  4.7140E-008
 541.00  1.2190E-007
 541.50  1.7246E-007
 542.00  1.6635E-007
 542.50  1.4159E-007
 543.00  7.0934E-008
 543.50  1.6119E-008
 544.00  0.0000E+000
 544.50  0.0000E+000
 545.00  0.0000E+000
 545.50  0.0000E+000
 546.00  0.0000E+000
 546.50  0.0000E+000
 547.00  0.0000E+000
 547.50  0.0000E+000
 548.00  0.0000E+000
 548.50  0.0000E+000
 549.00  4.0644E-009
 549.50  2.0748E-008
 550.00  4.9974E-008
 550.50  8.7186E-008
 551.00  1.9685E-008
 551.50  0.0000E+000
 552.00  0.0000E+000
 552.50  0.0000E+000
 553.00  0.0000E+000
 553.50  0.0000E+000
 554.00  0.0000E+000
 554.50  0.0000E+000
 555.00  0.0000E+000
 555.50  0.0000E+000
 556.00  0.0000E+000
 556.50  0.0000E+000
 557.00  0.0000E+000
 557.50  0.0000E+000
 558.00  0.0000E+000
 558.50  0.0000E+000
 559.00  0.0000E+000
 559.50  1.7179E-008
 560.00  4.9089E-008
 560.50  4.3036E-008
 561.00  1.9957E-008
 561.50  0.0000E+000
 562.00  0.0000E+000
 562.50  0.0000E+000
 563.00  0.0000E+000
 563.50  0.0000E+000
 564.00  0.0000E+000
 564.50  0.0000E+000
 565.00  0.0000E+000
 565.50  0.0000E+000
 566.00  0.0000E+000
 566.50  0.0000E+000
 567.00  0.0000E+000
 567.50  0.0000E+000
 568.00  0.0000E+000
 568.50  0.0000E+000
 569.00  0.0000E+000
 569.50  0.0000E+000
 570.00  0.0000E+000
 570.50  0.0000E+000
 571.00  2.3614E-008
 571.50  6.9672E-008
 572.00  5.6916E-008
 572.50  4.5008E-008
 573.00  1.3746E-008
 573.50  0.0000E+000
 574.00  0.0000E+000
 574.50  0.0000E+000
 575.00  0.0000E+000
 575.50  0.0000E+000
 576.00  0.0000E+000
 576.50  0.0000E+000
 577.00  0.0000E+000
 577.50  0.0000E+000
 578.00  1.7793E-008
 578.50  2.4303E-008
 579.00  5.5192E-009
 579.50  0.0000E+000
 580.00  0.0000E+000
 580.50  0.0000E+000
 581.00  3.7167E-008
 581.50  7.3607E-008
 582.00  9.2644E-008
 582.50  9.2195E-008
 583.00  6.8739E-008
 583.50  9.0489E-008
 584.00  1.1277E-007
 584.50  4.9775E-008
 585.00  6.6492E-009
 585.50  0.0000E+000
 586.00  0.0000E+000
 586.50  0.0000E+000
 587.00  0.0000E+000
 587.50  0.0000E+000
 588.00  0.0000E+000
 588.50  0.0000E+000
 589.00  1.2867E-009
 589.50  5.2638E-008
 590.00  1.0860E-007
 590.50  7.5332E-008
 591.00  4.8457E-008
 591.50  3.4433E-008
 592.00  1.5759E-008
 592.50  1.1645E-007
 593.00  1.8528E-007
 593.50  2.7362E-007
 594.00  3.3052E-007
 594.50  3.2896E-007
 595.00  3.0739E-007
 595.50  3.1971E-007
 596.00  3.1155E-007
 596.50  2.9539E-007
 597.00  2.8296E-007
 597.50  2.8820E-007
 598.00  2.6484E-007
 598.50  2.2848E-007
 599.00  2.1964E-007
 599.50  2.1630E-007
 600.00  1.8769E-007
 600.50  2.1503E-007
 601.00  2.2479E-007
 601.50  1.4291E-007
 602.00  1.3306E-007
 602.50  1.4629E-007
 603.00  1.1577E-007
 603.50  1.7862E-007
 604.00  2.2976E-007
 604.50  2.2626E-007
 605.00  2.5194E-007
 605.50  2.8113E-007
 606.00  3.4490E-007
 606.50  4.1036E-007
 607.00  4.1311E-007
 607.50  3.3952E-007
 608.00  2.8701E-007
 608.50  2.4297E-007
 609.00  1.9381E-007
 609.50  1.6974E-007
 610.00  1.5615E-007
 610.50  1.2135E-007
 611.00  2.2201E-007
 611.50  2.6648E-007
 612.00  5.2407E-007
 612.50  6.6857E-007
 613.00  7.6731E-007
 613.50  8.0594E-007
 614.00  7.8170E-007
 614.50  6.3936E-007
 615.00  5.5238E-007
 615.50  5.0047E-007
 616.00  4.6008E-007
 616.50  4.7412E-007
 617.00  5.4868E-007
 617.50  5.8735E-007
 618.00  5.5905E-007
 618.50  6.1549E-007
 619.00  6.6342E-007
 619.50  6.3576E-007
 620.00  6.2131E-007
 620.50  5.4254E-007
 621.00  4.2630E-007
 621.50  3.1456E-007
 622.00  2.1042E-007
 622.50  1.3162E-007
 623.00  7.0308E-008
 623.50  6.1142E-008
 624.00  9.3867E-008
 624.50  1.4888E-008
 625.00  0.0000E+000
 625.50  0.0000E+000
 626.00  0.0000E+000
 626.50  0.0000E+000
 627.00  0.0000E+000
 627.50  0.0000E+000
 628.00  0.0000E+000
 628.50  6.3349E-008
 629.00  9.0013E-008
 629.50  1.2002E-007
 630.00  1.3284E-007
 630.50  1.5449E-007
 631.00  2.8389E-007
 631.50  3.6565E-007
 632.00  3.7594E-007
 632.50  4.1729E-007
 633.00  4.2029E-007
 633.50  3.7946E-007
 634.00  3.8544E-007
 634.50  3.9046E-007
 635.00  4.5393E-007
 635.50  3.4223E-007
 636.00  1.9919E-007
 636.50  6.4093E-008
 637.00  0.0000E+000
 637.50  0.0000E+000
 638.00  0.0000E+000
 638.50  0.0000E+000
 639.00  0.0000E+000
 639.50  0.0000E+000
 640.00  0.0000E+000
 640.50  0.0000E+000
 641.00  0.0000E+000
 641.50  0.0000E+000
 642.00  0.0000E+000
 642.50  0.0000E+000
 643.00  0.0000E+000
 643.50  0.0000E+000
 644.00  0.0000E+000
 644.50  0.0000E+000
 645.00  0.0000E+000
 645.50  0.0000E+000
 646.00  0.0000E+000
 646.50  0.0000E+000
 647.00  8.8052E-008
 647.50  1.5399E-007
 648.00  7.0086E-008
 648.50  2.0219E-008
 649.00  2.5241E-009
 649.50  0.0000E+000
 650.00  0.0000E+000
 650.50  1.2769E-007
 651.00  2.6850E-007
 651.50  3.6627E-007
 652.00  5.0369E-007
 652.50  4.5420E-007
 653.00  3.3195E-007
 653.50  3.2169E-007
 654.00  3.6154E-007
 654.50  3.2240E-007
 655.00  2.2579E-007
 655.50  3.9151E-008
 656.00  0.0000E+000
 656.50  0.0000E+000
 657.00  0.0000E+000
 657.50  0.0000E+000
 658.00  0.0000E+000
 658.50  0.0000E+000
 659.00  0.0000E+000
 659.50  0.0000E+000
 660.00  0.0000E+000
 660.50  0.0000E+000
 661.00  2.4750E-008
 661.50  1.3617E-008
 662.00  0.0000E+000
 662.50  0.0000E+000
 663.00  0.0000E+000
 663.50  0.0000E+000
 664.00  0.0000E+000
 664.50  0.0000E+000
 665.00  0.0000E+000
 665.50  0.0000E+000
 666.00  9.7313E-009
 666.50  1.0831E-007
 667.00  3.6659E-007
 667.50  6.1063E-007
 668.00  7.7511E-007
 668.50  8.9439E-007
 669.00  9.3513E-007
 669.50  7.4588E-007
 670.00  6.6362E-007
 670.50  4.6775E-007
 671.00  2.7923E-007
 671.50  1.7761E-007
 672.00  3.8398E-008
 672.50  0.0000E+000
 673.00  0.0000E+000
 673.50  0.0000E+000
 674.00  0.0000E+000
 674.50  0.0000E+000
 675.00  0.0000E+000
 675.50  0.0000E+000
 676.00  2.9930E-008
 676.50  3.4004E-007
 677.00  4.6995E-007
 677.50  7.9233E-007
 678.00  1.0618E-006
 678.50  1.4438E-006
 679.00  1.6564E-006
 679.50  1.8423E-006
 680.00  2.0815E-006
 680.50  2.0943E-006
 681.00  1.8697E-006
 681.50  1.7060E-006
 682.00  1.5105E-006
 682.50  1.2935E-006
 683.00  1.3045E-006
 683.50  1.2976E-006
 684.00  1.2863E-006
 684.50  1.1650E-006
 685.00  1.0367E-006
 685.50  6.3995E-007
 686.00  5.1080E-007
 686.50  4.3761E-007
 687.00  5.5211E-007
 687.50  6.1016E-007
 688.00  7.5545E-007
 688.50  8.6058E-007
 689.00  8.6841E-007
 689.50  8.4036E-007
 690.00  8.1240E-007
 690.50  7.1134E-007
 691.00  5.1317E-007
 691.50  4.0706E-007
 692.00  5.4794E-007
 692.50  6.9858E-007
 693.00  7.1378E-007
 693.50  9.3453E-007
 694.00  9.2802E-007
 694.50  8.6653E-007
 695.00  9.8282E-007
 695.50  1.2786E-006
 696.00  1.5708E-006
 696.50  1.8082E-006
 697.00  1.8828E-006
 697.50  1.7490E-006
 698.00  1.6184E-006
 698.50  1.6402E-006
 699.00  1.7988E-006
 699.50  2.0512E-006
 700.00  2.5191E-006
 700.50  2.8530E-006
 701.00  2.9805E-006
 701.50  3.0397E-006
 702.00  3.1015E-006
 702.50  3.1465E-006
 703.00  3.2581E-006
 703.50  3.3262E-006
 704.00  3.4408E-006
 704.50  3.6685E-006
 705.00  3.7565E-006
 705.50  3.8362E-006
 706.00  3.9501E-006
 706.50  3.9801E-006
 707.00  3.8716E-006
 707.50  3.8284E-006
 708.00  3.7589E-006
 708.50  3.8888E-006
 709.00  4.0154E-006
 709.50  4.2153E-006
 710.00  4.5370E-006
 710.50  4.9057E-006
 711.00  5.2582E-006
 711.50  5.7144E-006
 712.00  6.2629E-006
 712.50  6.7303E-006
 713.00  7.0633E-006
 713.50  7.3809E-006
 714.00  7.6325E-006
 714.50  7.8045E-006
 715.00  8.2218E-006
 715.50  8.3849E-006
 716.00  8.7271E-006
 716.50  8.9951E-006
 717.00  9.3497E-006
 717.50  9.6674E-006
 718.00  1.0176E-005
 718.50  1.0453E-005
 719.00  1.0626E-005
 719.50  1.0683E-005
 720.00  1.0726E-005
 720.50  1.0830E-005
 721.00  1.1212E-005
 721.50  1.1761E-005
 722.00  1.2395E-005
 722.50  1.3030E-005
 723.00  1.3575E-005
 723.50  1.3897E-005
 724.00  1.4314E-005
 724.50  1.4951E-005
 725.00  1.5747E-005
 725.50  1.6659E-005
 726.00  1.7636E-005
 726.50  1.8600E-005
 727.00  1.9466E-005
 727.50  2.0410E-005
 728.00  2.1389E-005
 728.50  2.2330E-005
 729.00  2.3177E-005
 729.50  2.3859E-005
 730.00  2.4421E-005
 730.50  2.5027E-005
 731.00  2.5615E-005
 731.50  2.6456E-005
 732.00  2.7331E-005
 732.50  2.8387E-005
 733.00  2.9855E-005
 733.50  3.1291E-005
 734.00  3.2627E-005
 734.50  3.4087E-005
 735.00  3.5404E-005
 735.50  3.6507E-005
 736.00  3.7914E-005
 736.50  3.9626E-005
 737.00  4.1256E-005
 737.50  4.2910E-005
 738.00  4.4631E-005
 738.50  4.6223E-005
 739.00  4.7836E-005
 739.50  4.9801E-005
 740.00  5.1986E-005
 740.50  5.4172E-005
 741.00  5.6337E-005
 741.50  5.8510E-005
 742.00  6.0859E-005
 742.50  6.3191E-005
 743.00  6.5777E-005
 743.50  6.8600E-005
 744.00  7.1409E-005
 744.50  7.4032E-005
 745.00  7.6537E-005
 745.50  7.9177E-005
 746.00  8.1815E-005
 746.50  8.4509E-005
 747.00  8.7441E-005
 747.50  9.0459E-005
 748.00  9.3284E-005
 748.50  9.5920E-005
 749.00  9.8603E-005
 749.50  1.0121E-004
 750.00  1.0381E-004
 750.50  1.0644E-004
 751.00  1.0897E-004
 751.50  1.1118E-004
 752.00  1.1301E-004
 752.50  1.1471E-004
 753.00  1.1639E-004
 753.50  1.1776E-004
 754.00  1.1916E-004
 754.50  1.2042E-004
 755.00  1.2076E-004
 755.50  1.2085E-004
 756.00  1.2101E-004
 756.50  1.2044E-004
 757.00  1.1996E-004
 757.50  1.1979E-004
 758.00  1.1928E-004
 758.50  1.1863E-004
 759.00  1.1785E-004
 759.50  1.1658E-004
 760.00  1.1491E-004
 760.50  1.1292E-004
 761.00  1.1081E-004
 761.50  1.0889E-004
 762.00  1.0688E-004
 762.50  1.0464E-004
 763.00  1.0216E-004
 763.50  9.9853E-005
 764.00  9.7147E-005
 764.50  9.4399E-005
 765.00  9.1109E-005
 765.50  8.7957E-005
 766.00  8.4292E-005
 766.50  8.0808E-005
 767.00  7.7333E-005
 767.50  7.4250E-005
 768.00  7.1078E-005
 768.50  6.7907E-005
 769.00  6.4716E-005
 769.50  6.1782E-005
 770.00  5.8612E-005
 770.50  5.5279E-005
 771.00  5.2422E-005
 771.50  4.9878E-005
 772.00  4.7368E-005
 772.50  4.5513E-005
 773.00  4.3537E-005
 773.50  4.1166E-005
 774.00  3.8841E-005
 774.50  3.6457E-005
 775.00  3.4208E-005
 775.50  3.2371E-005
 776.00  3.0828E-005
 776.50  2.9221E-005
 777.00  2.7863E-005
 777.50  2.6575E-005
 778.00  2.5256E-005
 778.50  2.3876E-005
 779.00  2.2402E-005
 779.50  2.0952E-005
 780.00  1.9672E-005
 780.50  1.8436E-005
 781.00  1.7610E-005
 781.50  1.6704E-005
 782.00  1.5964E-005
 782.50  1.4818E-005
 783.00  1.3854E-005
 783.50  1.2556E-005
 784.00  1.1638E-005
 784.50  1.0815E-005
 785.00  1.0332E-005
 785.50  9.7284E-006
 786.00  9.3574E-006
 786.50  9.1067E-006
 787.00  8.7264E-006
 787.50  8.4483E-006
 788.00  8.3516E-006
 788.50  8.2019E-006
 789.00  8.1374E-006
 789.50  8.1351E-006
 790.00  7.8817E-006
 790.50  7.6016E-006
 791.00  7.2581E-006
 791.50  6.5882E-006
 792.00  5.9897E-006
 792.50  5.7856E-006
 793.00  5.5239E-006
 793.50  5.4378E-006
 794.00  5.2560E-006
 794.50  5.0274E-006
 795.00  4.6082E-006
 795.50  4.1267E-006
 796.00  3.5671E-006
 796.50  3.1719E-006
 797.00  2.7397E-006
 797.50  2.4151E-006
 798.00  2.2041E-006
 798.50  2.1222E-006
 799.00  2.1543E-006
 799.50  1.9940E-006
 800.00  1.6258E-006
 800.50  1.5698E-006
 801.00  1.3083E-006
 801.50  1.2602E-006
 802.00  1.5371E-006
 802.50  1.8595E-006
 803.00  2.2262E-006
 803.50  2.5421E-006
 804.00  2.9738E-006
 804.50  3.4279E-006
 805.00  3.8683E-006
 805.50  4.1829E-006
 806.00  4.3978E-006
 806.50  4.3650E-006
 807.00  4.4023E-006
 807.50  4.4637E-006
 808.00  4.2473E-006
 808.50  3.8138E-006
 809.00  3.2861E-006
 809.50  2.8106E-006
 810.00  2.3435E-006
 810.50  2.2746E-006
 811.00  2.2975E-006
 811.50  2.3141E-006
 812.00  2.0845E-006
 812.50  1.9984E-006
 813.00  1.9749E-006
 813.50  2.0288E-006
 814.00  2.0603E-006
 814.50  2.1503E-006
 815.00  2.0574E-006
 815.50  1.6993E-006
 816.00  1.2860E-006
 816.50  8.2213E-007
 817.00  2.6769E-007
 817.50  8.0073E-009
 818.00  7.2252E-008
 818.50  3.2842E-007
 819.00  7.1109E-007
 819.50  8.9569E-007
 820.00  8.0970E-007
 820.50  6.5429E-007
 821.00  7.1839E-007
 821.50  7.2675E-007
 822.00  1.0953E-006
 822.50  1.4155E-006
 823.00  1.5274E-006
 823.50  1.5521E-006
 824.00  1.4404E-006
 824.50  1.1569E-006
 825.00  1.1594E-006
 825.50  1.2696E-006
 826.00  1.2717E-006
 826.50  1.4727E-006
 827.00  1.7482E-006
 827.50  1.6390E-006
 828.00  1.5680E-006
 828.50  1.6010E-006
 829.00  1.6172E-006
 829.50  1.5717E-006
 830.00  1.6666E-006
 830.50  1.4907E-006
 831.00  1.3783E-006
 831.50  1.0668E-006
 832.00  8.5981E-007
 832.50  6.6524E-007
 833.00  5.8230E-007
 833.50  4.5118E-007
 834.00  3.2706E-007
 834.50  4.4686E-007
 835.00  7.0698E-007
 835.50  7.4196E-007
 836.00  3.8206E-007
 836.50  3.1276E-008
 837.00  0.0000E+000
 837.50  0.0000E+000
 838.00  0.0000E+000
 838.50  0.0000E+000
 839.00  0.0000E+000
 839.50  0.0000E+000
 840.00  0.0000E+000
 840.50  0.0000E+000
 841.00  0.0000E+000
 841.50  4.3464E-007
 842.00  4.1289E-007
 842.50  7.1272E-007
 843.00  1.1325E-006
 843.50  1.2201E-006
 844.00  1.1569E-006
 844.50  1.0808E-006
 845.00  6.4102E-007
 845.50  4.7063E-007
 846.00  2.5771E-007
 846.50  1.3217E-007
 847.00  3.9163E-007
 847.50  5.0212E-007
 848.00  1.9476E-007
 848.50  1.0881E-007
 849.00  5.8838E-008
 849.50  0.0000E+000
 850.00  0.0000E+000
 850.50  0.0000E+000
 851.00  0.0000E+000
 851.50  0.0000E+000
 852.00  0.0000E+000
 852.50  0.0000E+000
 853.00  0.0000E+000
 853.50  0.0000E+000
 854.00  0.0000E+000
 854.50  5.8638E-010
 855.00  2.8369E-008
 855.50  2.8377E-007
 856.00  1.1699E-006
 856.50  2.2695E-006
 857.00  2.2384E-006
 857.50  2.3105E-006
 858.00  2.2409E-006
 858.50  1.5135E-006
 859.00  9.4457E-007
 859.50  1.0868E-006
 860.00  1.1480E-006
 860.50  9.9339E-007
 861.00  5.6804E-007
 861.50  1.3077E-007
 862.00  0.0000E+000
 862.50  0.0000E+000
 863.00  0.0000E+000
 863.50  0.0000E+000
 864.00  0.0000E+000
 864.50  0.0000E+000
 865.00  2.8598E-008
 865.50  1.2078E-007
 866.00  5.0443E-007
 866.50  1.1955E-006
 867.00  9.3857E-007
 867.50  7.2598E-007
 868.00  7.8747E-007
 868.50  5.8818E-007
 869.00  0.0000E+000
 869.50  0.0000E+000
 870.00  0.0000E+000
 870.50  0.0000E+000
 871.00  0.0000E+000
 871.50  0.0000E+000
 872.00  0.0000E+000
 872.50  0.0000E+000
 873.00  0.0000E+000
 873.50  0.0000E+000
 874.00  0.0000E+000
 874.50  0.0000E+000
 875.00  0.0000E+000
 875.50  0.0000E+000
 876.00  0.0000E+000
 876.50  0.0000E+000
 877.00  0.0000E+000
 877.50  6.4547E-007
 878.00  1.5241E-006
 878.50  1.6372E-006
 879.00  1.2602E-006
 879.50  9.7159E-007
 880.00  6.0603E-007
 880.50  1.7517E-007
 881.00  2.9815E-007
 881.50  4.2143E-007
 882.00  9.5097E-007
 882.50  2.0469E-006
 883.00  3.0900E-006
 883.50  3.4890E-006
 884.00  3.8359E-006
 884.50  4.2880E-006
 885.00  4.1261E-006
 885.50  3.7991E-006
 886.00  3.5829E-006
 886.50  3.1242E-006
 887.00  2.2207E-006
 887.50  1.2916E-006
 888.00  6.1266E-007
 888.50  3.4911E-007
 889.00  2.8094E-008
 889.50  0.0000E+000
 890.00  0.0000E+000
 890.50  3.3379E-007
 891.00  8.5872E-007
 891.50  1.4295E-006
 892.00  2.1286E-006
 892.50  2.5854E-006
 893.00  2.7569E-006
 893.50  2.3108E-006
 894.00  1.8136E-006
 894.50  1.3613E-006
 895.00  8.2946E-007
 895.50  8.5180E-007
 896.00  1.1455E-006
 896.50  1.1995E-006
 897.00  1.0802E-006
 897.50  8.7340E-007
 898.00  1.1209E-006
 898.50  1.8931E-006
 899.00  1.9516E-006
 899.50  1.7695E-006
 900.00  1.5331E-006
 900.50  9.3624E-007
 901.00  1.3286E-007
 901.50  0.0000E+000
 902.00  0.0000E+000
 902.50  0.0000E+000
 903.00  0.0000E+000
 903.50  0.0000E+000
 904.00  0.0000E+000
 904.50  0.0000E+000
 905.00  0.0000E+000
 905.50  0.0000E+000
 906.00  0.0000E+000
 906.50  0.0000E+000
 907.00  0.0000E+000
 907.50  7.1965E-008
 908.00  4.3073E-007
 908.50  1.1760E-006
 909.00  2.0206E-006
 909.50  2.2714E-006
 910.00  2.2402E-006
 910.50  2.1410E-006
 911.00  1.9051E-006
 911.50  1.4329E-006
 912.00  9.8073E-007
 912.50  8.5549E-007
 913.00  1.4867E-006
 913.50  1.3038E-006
 914.00  6.7846E-007
 914.50  2.2859E-007
 915.00  2.2732E-008
 915.50  0.0000E+000
 916.00  0.0000E+000
 916.50  0.0000E+000
 917.00  0.0000E+000
 917.50  0.0000E+000
 918.00  0.0000E+000
 918.50  0.0000E+000
 919.00  0.0000E+000
 919.50  0.0000E+000
 920.00  0.0000E+000
 920.50  0.0000E+000
 921.00  0.0000E+000
 921.50  0.0000E+000
 922.00  0.0000E+000
 922.50  0.0000E+000
 923.00  0.0000E+000
 923.50  0.0000E+000
 924.00  0.0000E+000
 924.50  0.0000E+000
 925.00  0.0000E+000
 925.50  0.0000E+000
 926.00  0.0000E+000
 926.50  0.0000E+000
 927.00  0.0000E+000
 927.50  0.0000E+000
 928.00  0.0000E+000
 928.50  0.0000E+000
 929.00  0.0000E+000
 929.50  0.0000E+000
 930.00  0.0000E+000
 930.50  0.0000E+000
 931.00  0.0000E+000
 931.50  0.0000E+000
 932.00  4.2660E-007
 932.50  2.0771E-006
 933.00  2.3964E-006
 933.50  3.8259E-006
 934.00  4.0114E-006
 934.50  3.9694E-006
 935.00  3.1216E-006
 935.50  2.4696E-006
 936.00  1.1719E-006
 936.50  1.9069E-007
 937.00  0.0000E+000
 937.50  0.0000E+000
 938.00  0.0000E+000
 938.50  0.0000E+000
 939.00  0.0000E+000
 939.50  0.0000E+000
 940.00  0.0000E+000
 940.50  0.0000E+000
 941.00  0.0000E+000
 941.50  0.0000E+000
 942.00  0.0000E+000
 942.50  0.0000E+000
 943.00  4.4024E-007
 943.50  2.1826E-006
 944.00  3.7801E-006
 944.50  4.9075E-006
 945.00  4.7681E-006
 945.50  2.9239E-006
 946.00  1.1887E-006
 946.50  3.9551E-008
 947.00  0.0000E+000
 947.50  0.0000E+000
 948.00  0.0000E+000
 948.50  1.2528E-007
 949.00  1.4306E-006
 949.50  1.7994E-006
 950.00  3.9773E-006
 950.50  5.5024E-006
 951.00  7.9309E-006
 951.50  9.2506E-006
 952.00  8.9802E-006
 952.50  7.2546E-006
 953.00  5.6858E-006
 953.50  2.1174E-006
 954.00  0.0000E+000
 954.50  0.0000E+000
 955.00  0.0000E+000
 955.50  0.0000E+000
 956.00  0.0000E+000
 956.50  1.6355E-006
 957.00  3.8025E-006
 957.50  3.9514E-006
 958.00  4.1733E-006
 958.50  5.3778E-006
 959.00  5.3807E-006
 959.50  5.4250E-006
 960.00  6.2698E-006
 960.50  8.3681E-006
 961.00  9.1572E-006
 961.50  1.0815E-005
 962.00  1.2601E-005
 962.50  1.2308E-005
 963.00  1.0240E-005
 963.50  1.1628E-005
 964.00  9.6838E-006
 964.50  8.8093E-006
 965.00  8.5645E-006
 965.50  1.0461E-005
 966.00  9.7489E-006
 966.50  1.1433E-005
 967.00  1.2589E-005
 967.50  1.4925E-005
 968.00  1.4233E-005
 968.50  1.3651E-005
 969.00  1.3925E-005
 969.50  1.3165E-005
 970.00  1.1321E-005
 970.50  9.9956E-006
 971.00  9.0470E-006
 971.50  7.9518E-006
 972.00  7.3463E-006
 972.50  7.5092E-006
 973.00  6.7806E-006
 973.50  4.0426E-006
 974.00  1.9827E-006
 974.50  9.0904E-007
 975.00  8.7941E-007
 975.50  1.3997E-006
 976.00  4.1484E-006
 976.50  6.3134E-006
 977.00  7.2710E-006
 977.50  5.4595E-006
 978.00  2.9364E-006
 978.50  2.1335E-006
 979.00  5.6446E-007
 979.50  3.6683E-008
 980.00  8.5981E-007
 980.50  4.6074E-006
 981.00  4.8142E-006
 981.50  6.4238E-006
 982.00  6.0746E-006
 982.50  4.4725E-006
 983.00  5.1161E-006
 983.50  5.2879E-006
 984.00  7.5590E-006
 984.50  8.2494E-006
 985.00  9.0702E-006
 985.50  5.4536E-006
 986.00  2.7388E-006
 986.50  2.2337E-007
 987.00  6.4913E-007
 987.50  0.0000E+000
 988.00  0.0000E+000
 988.50  0.0000E+000
 989.00  0.0000E+000
 989.50  0.0000E+000
 990.00  0.0000E+000
 990.50  0.0000E+000
 991.00  0.0000E+000
 991.50  0.0000E+000
 992.00  0.0000E+000
 992.50  0.0000E+000
 993.00  0.0000E+000
 993.50  0.0000E+000
 994.00  0.0000E+000
 994.50  0.0000E+000
 995.00  0.0000E+000
 995.50  0.0000E+000
 996.00  0.0000E+000
 996.50  0.0000E+000
 997.00  0.0000E+000
 997.50  0.0000E+000
 998.00  9.6584E-007
 998.50  4.8712E-006
 999.00  4.6797E-006
 999.50  3.4341E-006
1000.00  2.7509E-006
1000.50  1.4034E-007
1001.00  0.0000E+000
1001.50  0.0000E+000
1002.00  0.0000E+000
1002.50  0.0000E+000
1003.00  0.0000E+000
1003.50  0.0000E+000
1004.00  0.0000E+000
1004.50  0.0000E+000
1005.00  0.0000E+000
1005.50  0.0000E+000
1006.00  0.0000E+000
1006.50  0.0000E+000
1007.00  0.0000E+000
1007.50  0.0000E+000
1008.00  0.0000E+000
1008.50  0.0000E+000
1009.00  0.0000E+000
1009.50  0.0000E+000
1010.00  0.0000E+000
1010.50  0.0000E+000
1011.00  0.0000E+000
1011.50  0.0000E+000
1012.00  0.0000E+000
1012.50  0.0000E+000
1013.00  0.0000E+000
1013.50  0.0000E+000
1014.00  0.0000E+000
1014.50  0.0000E+000
1015.00  0.0000E+000
1015.50  0.0000E+000
1016.00  0.0000E+000
1016.50  0.0000E+000
1017.00  0.0000E+000
1017.50  0.0000E+000
1018.00  0.0000E+000
1018.50  0.0000E+000
1019.00  0.0000E+000
1019.50  0.0000E+000
1020.00  0.0000E+000
1020.50  0.0000E+000
1021.00  0.0000E+000
1021.50  0.0000E+000
1022.00  0.0000E+000
1022.50  0.0000E+000
1023.00  0.0000E+000
1023.50  0.0000E+000
1024.00  0.0000E+000
1024.50  0.0000E+000
1025.00  0.0000E+000
1025.50  0.0000E+000
1026.00  0.0000E+000
1026.50  0.0000E+000
1027.00  0.0000E+000
1027.50  0.0000E+000
1028.00  0.0000E+000
1028.50  0.0000E+000
1029.00  0.0000E+000
1029.50  0.0000E+000
1030.00  0.0000E+000
1030.50  0.0000E+000
1031.00  0.0000E+000
1031.50  0.0000E+000
1032.00  0.0000E+000
1032.50  0.0000E+000
1033.00  0.0000E+000
1033.50  0.0000E+000
1034.00  0.0000E+000
1034.50  0.0000E+000
1035.00  0.0000E+000
1035.50  0.0000E+000
1036.00  0.0000E+000
1036.50  0.0000E+000
1037.00  0.0000E+000
1037.50  0.0000E+000
1038.00  0.0000E+000
1038.50  0.0000E+000
1039.00  0.0000E+000
1039.50  0.0000E+000
1040.00  0.0000E+000
1040.50  0.0000E+000
1041.00  0.0000E+000
1041.50  0.0000E+000
1042.00  0.0000E+000
1042.50  0.0000E+000
1043.00  0.0000E+000
1043.50  0.0000E+000
1044.00  0.0000E+000
1044.50  0.0000E+000
1045.00  0.0000E+000
1045.50  0.0000E+000
1046.00  0.0000E+000
1046.50  0.0000E+000
1047.00  0.0000E+000
1047.50  0.0000E+000
1048.00  0.0000E+000
1048.50  0.0000E+000
1049.00  0.0000E+000
1049.50  0.0000E+000
1050.00  0.0000E+000
1050.50  0.0000E+000
1051.00  0.0000E+000
1051.50  0.0000E+000
1052.00  0.0000E+000
1052.50  0.0000E+000
1053.00  0.0000E+000
1053.50  0.0000E+000
1054.00  0.0000E+000
1054.50  0.0000E+000
1055.00  0.0000E+000
1055.50  0.0000E+000
1056.00  0.0000E+000
1056.50  0.0000E+000
1057.00  0.0000E+000
1057.50  0.0000E+000
1058.00  0.0000E+000
1058.50  0.0000E+000
1059.00  0.0000E+000
1059.50  0.0000E+000
1060.00  0.0000E+000
1060.50  0.0000E+000
1061.00  0.0000E+000
1061.50  0.0000E+000
1062.00  0.0000E+000
1062.50  0.0000E+000
1063.00  0.0000E+000
1063.50  0.0000E+000
1064.00  0.0000E+000
1064.50  0.0000E+000
1065.00  0.0000E+000
1065.50  0.0000E+000
1066.00  0.0000E+000
1066.50  0.0000E+000
1067.00  0.0000E+000
1067.50  0.0000E+000
1068.00  0.0000E+000
1068.50  0.0000E+000
1069.00  0.0000E+000
1069.50  0.0000E+000
1070.00  0.0000E+000
1070.50  0.0000E+000
1071.00  0.0000E+000
1071.50  0.0000E+000
1072.00  0.0000E+000
1072.50  0.0000E+000
1073.00  0.0000E+000
1073.50  0.0000E+000
1074.00  0.0000E+000
1074.50  0.0000E+000
1075.00  0.0000E+000
1075.50  0.0000E+000
1076.00  0.0000E+000
1076.50  0.0000E+000
1077.00  0.0000E+000
1077.50  0.0000E+000
1078.00  0.0000E+000
1078.50  0.0000E+000
1079.00  0.0000E+000
1079.50  0.0000E+000
1080.00  0.0000E+000
1080.50  0.0000E+000
1081.00  0.0000E+000
1081.50  0.0000E+000
1082.00  0.0000E+000
1082.50  0.0000E+000
1083.00  0.0000E+000
1083.50  0.0000E+000
1084.00  0.0000E+000
1084.50  0.0000E+000
1085.00  0.0000E+000
1085.50  0.0000E+000
1086.00  0.0000E+000
1086.50  0.0000E+000
1087.00  0.0000E+000
1087.50  0.0000E+000
1088.00  0.0000E+000
1088.50  0.0000E+000
1089.00  0.0000E+000
1089.50  0.0000E+000
1090.00  0.0000E+000
1090.50  0.0000E+000
1091.00  0.0000E+000
1091.50  0.0000E+000
1092.00  0.0000E+000
1092.50  0.0000E+000
1093.00  0.0000E+000
1093.50  0.0000E+000
1094.00  0.0000E+000
1094.50  0.0000E+000
1095.00  0.0000E+000
1095.50  0.0000E+000
1096.00  0.0000E+000
1096.50  0.0000E+000
1097.00  0.0000E+000
1097.50  0.0000E+000
1098.00  0.0000E+000
1098.50  0.0000E+000
1099.00  0.0000E+000
1099.50  0.0000E+000
1100.00  0.0000E+000
1100.50  0.0000E+000
1101.00  0.0000E+000
1101.50  0.0000E+000
1102.00  0.0000E+000
1102.50  0.0000E+000
1103.00  0.0000E+000
1103.50  0.0000E+000
1104.00  0.0000E+000
1104.50  0.0000E+000
1105.00  0.0000E+000
1105.50  0.0000E+000
1106.00  0.0000E+000
1106.50  0.0000E+000
1107.00  0.0000E+000
1107.50  0.0000E+000
1108.00  0.0000E+000
1108.50  0.0000E+000
1109.00  0.0000E+000
1109.50  0.0000E+000
1110.00  0.0000E+000
1110.50  0.0000E+000
1111.00  0.0000E+000
1111.50  0.0000E+000
1112.00  0.0000E+000
1112.50  0.0000E+000
1113.00  0.0000E+000
1113.50  0.0000E+000
1114.00  0.0000E+000
1114.50  0.0000E+000
1115.00  0.0000E+000
1115.50  0.0000E+000
1116.00  0.0000E+000
1116.50  0.0000E+000
1117.00  0.0000E+000
1117.50  0.0000E+000
1118.00  0.0000E+000
1118.50  0.0000E+000
1119.00  0.0000E+000
1119.50  0.0000E+000
1120.00  0.0000E+000
1120.50  0.0000E+000
1121.00  0.0000E+000
1121.50  0.0000E+000
1122.00  0.0000E+000
1122.50  0.0000E+000
1123.00  0.0000E+000
1123.50  0.0000E+000
1124.00  0.0000E+000
1124.50  0.0000E+000
1125.00  0.0000E+000
1125.50  0.0000E+000
1126.00  0.0000E+000
1126.50  0.0000E+000
1127.00  0.0000E+000
1127.50  0.0000E+000
: 6
