# Supplementary material for: A photoconversion model for full spectral programming and multiplexing of optogenetic systems
Source: Mol Syst Biol. 2017 Apr 24;13(4):926. doi: 10.15252/msb.20167456 (PMC5408778; doi:10.15252/msb.20167456)
Supplement: Supplementary file 11 — Dataset EV3 [file MSB-13-926-s011.zip › dataset_ev3_led_data/led_calibration_data/EO_01/Tori_c1/raw/21.IRR]

" File: 160129_calibrations\post-calibration\Tor
" RAD->  Wave:647.21nm  Pix:1050  Val:  0.000  Time:400ms  Avg:3  Sm:1  Sg:1  Tc:off  SNAP  Xt:1  Ch:1  Xtrig wnmcal >RAD-IS6.CAL
 180.00  0.0000E+000
 180.50  0.0000E+000
 181.00  0.0000E+000
 181.50  0.0000E+000
 182.00  0.0000E+000
 182.50  0.0000E+000
 183.00  0.0000E+000
 183.50  0.0000E+000
 184.00  0.0000E+000
 184.50  0.0000E+000
 185.00  0.0000E+000
 185.50  0.0000E+000
 186.00  0.0000E+000
 186.50  0.0000E+000
 187.00  0.0000E+000
 187.50  0.0000E+000
 188.00  0.0000E+000
 188.50  0.0000E+000
 189.00  0.0000E+000
 189.50  0.0000E+000
 190.00  0.0000E+000
 190.50  0.0000E+000
 191.00  0.0000E+000
 191.50  0.0000E+000
 192.00  0.0000E+000
 192.50  0.0000E+000
 193.00  0.0000E+000
 193.50  0.0000E+000
 194.00  0.0000E+000
 194.50  0.0000E+000
 195.00  0.0000E+000
 195.50  0.0000E+000
 196.00  0.0000E+000
 196.50  0.0000E+000
 197.00  0.0000E+000
 197.50  0.0000E+000
 198.00  0.0000E+000
 198.50  0.0000E+000
 199.00  0.0000E+000
 199.50  0.0000E+000
 200.00  0.0000E+000
 200.50  0.0000E+000
 201.00  0.0000E+000
 201.50  0.0000E+000
 202.00  0.0000E+000
 202.50  0.0000E+000
 203.00  0.0000E+000
 203.50  0.0000E+000
 204.00  0.0000E+000
 204.50  0.0000E+000
 205.00  0.0000E+000
 205.50  0.0000E+000
 206.00  0.0000E+000
 206.50  0.0000E+000
 207.00  0.0000E+000
 207.50  0.0000E+000
 208.00  0.0000E+000
 208.50  0.0000E+000
 209.00  0.0000E+000
 209.50  0.0000E+000
 210.00  0.0000E+000
 210.50  0.0000E+000
 211.00  0.0000E+000
 211.50  0.0000E+000
 212.00  0.0000E+000
 212.50  0.0000E+000
 213.00  0.0000E+000
 213.50  0.0000E+000
 214.00  0.0000E+000
 214.50  0.0000E+000
 215.00  0.0000E+000
 215.50  0.0000E+000
 216.00  0.0000E+000
 216.50  0.0000E+000
 217.00  0.0000E+000
 217.50  0.0000E+000
 218.00  0.0000E+000
 218.50  0.0000E+000
 219.00  0.0000E+000
 219.50  0.0000E+000
 220.00  0.0000E+000
 220.50  0.0000E+000
 221.00  0.0000E+000
 221.50  0.0000E+000
 222.00  0.0000E+000
 222.50  0.0000E+000
 223.00  0.0000E+000
 223.50  0.0000E+000
 224.00  0.0000E+000
 224.50  0.0000E+000
 225.00  0.0000E+000
 225.50  0.0000E+000
 226.00  0.0000E+000
 226.50  0.0000E+000
 227.00  0.0000E+000
 227.50  0.0000E+000
 228.00  0.0000E+000
 228.50  0.0000E+000
 229.00  0.0000E+000
 229.50  0.0000E+000
 230.00  0.0000E+000
 230.50  0.0000E+000
 231.00  0.0000E+000
 231.50  0.0000E+000
 232.00  0.0000E+000
 232.50  0.0000E+000
 233.00  0.0000E+000
 233.50  0.0000E+000
 234.00  0.0000E+000
 234.50  0.0000E+000
 235.00  0.0000E+000
 235.50  0.0000E+000
 236.00  0.0000E+000
 236.50  0.0000E+000
 237.00  0.0000E+000
 237.50  0.0000E+000
 238.00  0.0000E+000
 238.50  0.0000E+000
 239.00  0.0000E+000
 239.50  0.0000E+000
 240.00  0.0000E+000
 240.50  0.0000E+000
 241.00  0.0000E+000
 241.50  0.0000E+000
 242.00  0.0000E+000
 242.50  0.0000E+000
 243.00  0.0000E+000
 243.50  0.0000E+000
 244.00  0.0000E+000
 244.50  0.0000E+000
 245.00  0.0000E+000
 245.50  0.0000E+000
 246.00  0.0000E+000
 246.50  0.0000E+000
 247.00  0.0000E+000
 247.50  0.0000E+000
 248.00  0.0000E+000
 248.50  0.0000E+000
 249.00  0.0000E+000
 249.50  0.0000E+000
 250.00  0.0000E+000
 250.50  0.0000E+000
 251.00  0.0000E+000
 251.50  0.0000E+000
 252.00  0.0000E+000
 252.50  0.0000E+000
 253.00  0.0000E+000
 253.50  0.0000E+000
 254.00  0.0000E+000
 254.50  0.0000E+000
 255.00  0.0000E+000
 255.50  0.0000E+000
 256.00  0.0000E+000
 256.50  0.0000E+000
 257.00  0.0000E+000
 257.50  0.0000E+000
 258.00  0.0000E+000
 258.50  0.0000E+000
 259.00  0.0000E+000
 259.50  0.0000E+000
 260.00  0.0000E+000
 260.50  0.0000E+000
 261.00  0.0000E+000
 261.50  0.0000E+000
 262.00  0.0000E+000
 262.50  0.0000E+000
 263.00  0.0000E+000
 263.50  0.0000E+000
 264.00  0.0000E+000
 264.50  0.0000E+000
 265.00  0.0000E+000
 265.50  0.0000E+000
 266.00  0.0000E+000
 266.50  0.0000E+000
 267.00  0.0000E+000
 267.50  0.0000E+000
 268.00  0.0000E+000
 268.50  0.0000E+000
 269.00  0.0000E+000
 269.50  0.0000E+000
 270.00  0.0000E+000
 270.50  0.0000E+000
 271.00  0.0000E+000
 271.50  0.0000E+000
 272.00  0.0000E+000
 272.50  0.0000E+000
 273.00  0.0000E+000
 273.50  0.0000E+000
 274.00  0.0000E+000
 274.50  0.0000E+000
 275.00  0.0000E+000
 275.50  0.0000E+000
 276.00  0.0000E+000
 276.50  0.0000E+000
 277.00  0.0000E+000
 277.50  0.0000E+000
 278.00  0.0000E+000
 278.50  0.0000E+000
 279.00  0.0000E+000
 279.50  0.0000E+000
 280.00  0.0000E+000
 280.50  0.0000E+000
 281.00  0.0000E+000
 281.50  0.0000E+000
 282.00  0.0000E+000
 282.50  0.0000E+000
 283.00  0.0000E+000
 283.50  0.0000E+000
 284.00  0.0000E+000
 284.50  0.0000E+000
 285.00  0.0000E+000
 285.50  0.0000E+000
 286.00  0.0000E+000
 286.50  0.0000E+000
 287.00  0.0000E+000
 287.50  0.0000E+000
 288.00  0.0000E+000
 288.50  0.0000E+000
 289.00  0.0000E+000
 289.50  0.0000E+000
 290.00  0.0000E+000
 290.50  0.0000E+000
 291.00  0.0000E+000
 291.50  0.0000E+000
 292.00  0.0000E+000
 292.50  0.0000E+000
 293.00  0.0000E+000
 293.50  0.0000E+000
 294.00  0.0000E+000
 294.50  0.0000E+000
 295.00  0.0000E+000
 295.50  0.0000E+000
 296.00  0.0000E+000
 296.50  0.0000E+000
 297.00  0.0000E+000
 297.50  0.0000E+000
 298.00  0.0000E+000
 298.50  0.0000E+000
 299.00  0.0000E+000
 299.50  0.0000E+000
 300.00  0.0000E+000
 300.50  0.0000E+000
 301.00  0.0000E+000
 301.50  0.0000E+000
 302.00  0.0000E+000
 302.50  0.0000E+000
 303.00  0.0000E+000
 303.50  0.0000E+000
 304.00  0.0000E+000
 304.50  0.0000E+000
 305.00  0.0000E+000
 305.50  0.0000E+000
 306.00  0.0000E+000
 306.50  0.0000E+000
 307.00  0.0000E+000
 307.50  0.0000E+000
 308.00  0.0000E+000
 308.50  0.0000E+000
 309.00  0.0000E+000
 309.50  0.0000E+000
 310.00  0.0000E+000
 310.50  0.0000E+000
 311.00  0.0000E+000
 311.50  0.0000E+000
 312.00  0.0000E+000
 312.50  0.0000E+000
 313.00  0.0000E+000
 313.50  0.0000E+000
 314.00  0.0000E+000
 314.50  0.0000E+000
 315.00  0.0000E+000
 315.50  0.0000E+000
 316.00  0.0000E+000
 316.50  0.0000E+000
 317.00  0.0000E+000
 317.50  0.0000E+000
 318.00  0.0000E+000
 318.50  0.0000E+000
 319.00  0.0000E+000
 319.50  0.0000E+000
 320.00  0.0000E+000
 320.50  0.0000E+000
 321.00  0.0000E+000
 321.50  0.0000E+000
 322.00  0.0000E+000
 322.50  0.0000E+000
 323.00  0.0000E+000
 323.50  0.0000E+000
 324.00  0.0000E+000
 324.50  0.0000E+000
 325.00  0.0000E+000
 325.50  0.0000E+000
 326.00  0.0000E+000
 326.50  0.0000E+000
 327.00  0.0000E+000
 327.50  0.0000E+000
 328.00  0.0000E+000
 328.50  0.0000E+000
 329.00  0.0000E+000
 329.50  0.0000E+000
 330.00  0.0000E+000
 330.50  0.0000E+000
 331.00  0.0000E+000
 331.50  0.0000E+000
 332.00  0.0000E+000
 332.50  0.0000E+000
 333.00  0.0000E+000
 333.50  0.0000E+000
 334.00  0.0000E+000
 334.50  0.0000E+000
 335.00  0.0000E+000
 335.50  0.0000E+000
 336.00  0.0000E+000
 336.50  0.0000E+000
 337.00  0.0000E+000
 337.50  0.0000E+000
 338.00  0.0000E+000
 338.50  0.0000E+000
 339.00  0.0000E+000
 339.50  0.0000E+000
 340.00  0.0000E+000
 340.50  0.0000E+000
 341.00  0.0000E+000
 341.50  0.0000E+000
 342.00  0.0000E+000
 342.50  0.0000E+000
 343.00  0.0000E+000
 343.50  0.0000E+000
 344.00  0.0000E+000
 344.50  0.0000E+000
 345.00  0.0000E+000
 345.50  0.0000E+000
 346.00  0.0000E+000
 346.50  0.0000E+000
 347.00  0.0000E+000
 347.50  0.0000E+000
 348.00  0.0000E+000
 348.50  0.0000E+000
 349.00  0.0000E+000
 349.50  0.0000E+000
 350.00  0.0000E+000
 350.50  0.0000E+000
 351.00  0.0000E+000
 351.50  0.0000E+000
 352.00  0.0000E+000
 352.50  0.0000E+000
 353.00  0.0000E+000
 353.50  0.0000E+000
 354.00  0.0000E+000
 354.50  0.0000E+000
 355.00  0.0000E+000
 355.50  0.0000E+000
 356.00  0.0000E+000
 356.50  0.0000E+000
 357.00  0.0000E+000
 357.50  0.0000E+000
 358.00  0.0000E+000
 358.50  0.0000E+000
 359.00  0.0000E+000
 359.50  4.1639E-010
 360.00  3.2304E-008
 360.50  7.1634E-008
 361.00  8.0339E-008
 361.50  6.1856E-008
 362.00  3.3926E-008
 362.50  4.0939E-009
 363.00  0.0000E+000
 363.50  7.1830E-009
 364.00  4.1051E-008
 364.50  9.8083E-008
 365.00  1.5935E-007
 365.50  2.0792E-007
 366.00  2.7126E-007
 366.50  2.8357E-007
 367.00  2.8950E-007
 367.50  2.8498E-007
 368.00  2.7256E-007
 368.50  2.4457E-007
 369.00  2.2769E-007
 369.50  2.0353E-007
 370.00  1.8552E-007
 370.50  2.0663E-007
 371.00  2.3313E-007
 371.50  2.4858E-007
 372.00  2.3247E-007
 372.50  1.6944E-007
 373.00  1.0886E-007
 373.50  5.9350E-008
 374.00  7.0421E-008
 374.50  4.1736E-008
 375.00  5.5009E-008
 375.50  7.2849E-008
 376.00  7.5791E-008
 376.50  6.5121E-008
 377.00  7.1133E-008
 377.50  3.2902E-008
 378.00  2.4479E-009
 378.50  0.0000E+000
 379.00  0.0000E+000
 379.50  0.0000E+000
 380.00  0.0000E+000
 380.50  0.0000E+000
 381.00  0.0000E+000
 381.50  0.0000E+000
 382.00  0.0000E+000
 382.50  0.0000E+000
 383.00  0.0000E+000
 383.50  0.0000E+000
 384.00  2.1804E-008
 384.50  1.0075E-007
 385.00  1.9262E-007
 385.50  2.7297E-007
 386.00  2.9779E-007
 386.50  2.6602E-007
 387.00  3.1948E-007
 387.50  2.8215E-007
 388.00  2.7817E-007
 388.50  3.2159E-007
 389.00  3.4928E-007
 389.50  3.5183E-007
 390.00  3.7021E-007
 390.50  3.8631E-007
 391.00  3.7321E-007
 391.50  3.2951E-007
 392.00  3.4856E-007
 392.50  3.6686E-007
 393.00  3.4533E-007
 393.50  2.9625E-007
 394.00  2.3776E-007
 394.50  1.5393E-007
 395.00  5.6155E-008
 395.50  4.6494E-008
 396.00  3.8436E-008
 396.50  3.6228E-008
 397.00  1.7688E-008
 397.50  0.0000E+000
 398.00  0.0000E+000
 398.50  0.0000E+000
 399.00  0.0000E+000
 399.50  0.0000E+000
 400.00  0.0000E+000
 400.50  0.0000E+000
 401.00  0.0000E+000
 401.50  0.0000E+000
 402.00  0.0000E+000
 402.50  0.0000E+000
 403.00  0.0000E+000
 403.50  9.0546E-009
 404.00  2.5276E-008
 404.50  2.1744E-008
 405.00  2.2218E-008
 405.50  3.6043E-008
 406.00  6.1841E-008
 406.50  9.2628E-008
 407.00  1.3861E-007
 407.50  1.7718E-007
 408.00  1.8327E-007
 408.50  1.9493E-007
 409.00  1.9314E-007
 409.50  2.0847E-007
 410.00  2.3665E-007
 410.50  2.2976E-007
 411.00  2.2792E-007
 411.50  2.1618E-007
 412.00  1.7076E-007
 412.50  1.7020E-007
 413.00  2.2307E-007
 413.50  2.0250E-007
 414.00  2.2530E-007
 414.50  2.1122E-007
 415.00  1.8225E-007
 415.50  1.4896E-007
 416.00  1.1353E-007
 416.50  6.3627E-008
 417.00  7.4163E-009
 417.50  0.0000E+000
 418.00  1.6481E-009
 418.50  2.8328E-008
 419.00  7.2426E-008
 419.50  9.8571E-008
 420.00  7.8072E-008
 420.50  3.2693E-008
 421.00  4.8630E-009
 421.50  0.0000E+000
 422.00  0.0000E+000
 422.50  0.0000E+000
 423.00  0.0000E+000
 423.50  0.0000E+000
 424.00  0.0000E+000
 424.50  9.6020E-009
 425.00  8.0887E-008
 425.50  2.0333E-007
 426.00  2.8754E-007
 426.50  3.9655E-007
 427.00  4.3364E-007
 427.50  4.1014E-007
 428.00  3.5336E-007
 428.50  2.8074E-007
 429.00  1.9994E-007
 429.50  1.5168E-007
 430.00  1.1083E-007
 430.50  9.7696E-008
 431.00  1.1078E-007
 431.50  7.8210E-008
 432.00  6.0896E-008
 432.50  5.3649E-008
 433.00  4.0401E-008
 433.50  1.3931E-008
 434.00  2.4136E-009
 434.50  0.0000E+000
 435.00  0.0000E+000
 435.50  0.0000E+000
 436.00  2.2763E-009
 436.50  5.8540E-008
 437.00  7.5307E-008
 437.50  6.4323E-008
 438.00  5.0254E-008
 438.50  1.6737E-008
 439.00  0.0000E+000
 439.50  0.0000E+000
 440.00  5.1686E-008
 440.50  6.2730E-008
 441.00  4.2996E-008
 441.50  4.6043E-008
 442.00  3.2940E-008
 442.50  1.9833E-008
 443.00  5.8971E-008
 443.50  9.1518E-008
 444.00  9.4853E-008
 444.50  6.7995E-008
 445.00  6.4240E-008
 445.50  5.3654E-008
 446.00  2.2741E-008
 446.50  2.3662E-008
 447.00  2.0615E-008
 447.50  3.6467E-009
 448.00  0.0000E+000
 448.50  0.0000E+000
 449.00  0.0000E+000
 449.50  0.0000E+000
 450.00  1.9844E-008
 450.50  3.9359E-008
 451.00  5.2795E-008
 451.50  4.4850E-008
 452.00  1.8499E-008
 452.50  9.6057E-010
 453.00  0.0000E+000
 453.50  0.0000E+000
 454.00  1.2060E-008
 454.50  1.5649E-008
 455.00  1.5845E-008
 455.50  1.1480E-008
 456.00  6.7861E-009
 456.50  0.0000E+000
 457.00  0.0000E+000
 457.50  0.0000E+000
 458.00  0.0000E+000
 458.50  0.0000E+000
 459.00  0.0000E+000
 459.50  5.3059E-009
 460.00  3.0196E-008
 460.50  5.1892E-008
 461.00  7.0678E-008
 461.50  6.5397E-008
 462.00  5.7434E-008
 462.50  5.8949E-008
 463.00  5.7268E-008
 463.50  6.5274E-008
 464.00  9.2833E-008
 464.50  1.0593E-007
 465.00  1.0317E-007
 465.50  8.7468E-008
 466.00  6.5218E-008
 466.50  4.3354E-008
 467.00  3.9568E-008
 467.50  6.3416E-008
 468.00  8.9060E-008
 468.50  1.0121E-007
 469.00  1.0723E-007
 469.50  9.4143E-008
 470.00  9.4585E-008
 470.50  1.0185E-007
 471.00  1.1234E-007
 471.50  9.7163E-008
 472.00  7.7554E-008
 472.50  6.6180E-008
 473.00  4.6344E-008
 473.50  5.7046E-008
 474.00  8.4833E-008
 474.50  9.9078E-008
 475.00  1.0507E-007
 475.50  1.1052E-007
 476.00  1.0145E-007
 476.50  8.2397E-008
 477.00  6.3971E-008
 477.50  5.3425E-008
 478.00  6.7794E-008
 478.50  8.6068E-008
 479.00  7.5834E-008
 479.50  7.2800E-008
 480.00  7.8274E-008
 480.50  6.5112E-008
 481.00  4.4428E-008
 481.50  3.2435E-008
 482.00  9.5508E-009
 482.50  0.0000E+000
 483.00  0.0000E+000
 483.50  0.0000E+000
 484.00  0.0000E+000
 484.50  0.0000E+000
 485.00  0.0000E+000
 485.50  1.0465E-008
 486.00  5.2897E-008
 486.50  1.0244E-007
 487.00  1.4681E-007
 487.50  1.7348E-007
 488.00  1.6659E-007
 488.50  1.0487E-007
 489.00  4.9084E-008
 489.50  0.0000E+000
 490.00  0.0000E+000
 490.50  0.0000E+000
 491.00  0.0000E+000
 491.50  0.0000E+000
 492.00  0.0000E+000
 492.50  0.0000E+000
 493.00  5.3041E-009
 493.50  2.6013E-008
 494.00  2.9069E-008
 494.50  4.0618E-008
 495.00  2.5284E-008
 495.50  2.8195E-008
 496.00  4.6442E-008
 496.50  5.5334E-008
 497.00  7.1791E-008
 497.50  8.6187E-008
 498.00  9.2847E-008
 498.50  1.1147E-007
 499.00  1.4643E-007
 499.50  1.7889E-007
 500.00  2.0244E-007
 500.50  1.9624E-007
 501.00  1.8332E-007
 501.50  2.0191E-007
 502.00  2.2563E-007
 502.50  2.1549E-007
 503.00  2.0796E-007
 503.50  1.8861E-007
 504.00  9.6057E-008
 504.50  1.9596E-008
 505.00  2.1005E-009
 505.50  0.0000E+000
 506.00  0.0000E+000
 506.50  0.0000E+000
 507.00  0.0000E+000
 507.50  0.0000E+000
 508.00  0.0000E+000
 508.50  0.0000E+000
 509.00  0.0000E+000
 509.50  5.8573E-009
 510.00  2.0694E-008
 510.50  5.6390E-009
 511.00  0.0000E+000
 511.50  0.0000E+000
 512.00  4.3104E-009
 512.50  5.3305E-008
 513.00  1.1351E-007
 513.50  1.4009E-007
 514.00  1.3033E-007
 514.50  9.8382E-008
 515.00  6.0841E-008
 515.50  3.3863E-008
 516.00  3.3835E-008
 516.50  6.6356E-008
 517.00  1.1763E-007
 517.50  1.7768E-007
 518.00  2.4421E-007
 518.50  2.7676E-007
 519.00  2.7379E-007
 519.50  2.9142E-007
 520.00  2.4661E-007
 520.50  2.0265E-007
 521.00  1.8112E-007
 521.50  1.3663E-007
 522.00  8.5496E-008
 522.50  3.7514E-008
 523.00  5.3050E-009
 523.50  0.0000E+000
 524.00  0.0000E+000
 524.50  0.0000E+000
 525.00  1.8394E-009
 525.50  6.3159E-008
 526.00  1.0436E-007
 526.50  1.2197E-007
 527.00  1.2067E-007
 527.50  1.1523E-007
 528.00  1.1413E-007
 528.50  1.2534E-007
 529.00  1.2499E-007
 529.50  8.7704E-008
 530.00  6.6208E-008
 530.50  4.2805E-008
 531.00  0.0000E+000
 531.50  0.0000E+000
 532.00  0.0000E+000
 532.50  0.0000E+000
 533.00  0.0000E+000
 533.50  2.5404E-008
 534.00  7.2116E-008
 534.50  1.0354E-007
 535.00  1.3089E-007
 535.50  1.1993E-007
 536.00  7.8975E-008
 536.50  2.2765E-008
 537.00  3.1527E-008
 537.50  5.9429E-008
 538.00  9.2307E-008
 538.50  1.1172E-007
 539.00  1.4212E-007
 539.50  1.3860E-007
 540.00  1.0941E-007
 540.50  1.3012E-007
 541.00  1.4073E-007
 541.50  1.4627E-007
 542.00  1.0784E-007
 542.50  7.6977E-008
 543.00  6.5365E-008
 543.50  4.9703E-008
 544.00  7.4508E-008
 544.50  1.2517E-007
 545.00  1.3600E-007
 545.50  1.4618E-007
 546.00  1.3472E-007
 546.50  9.8227E-008
 547.00  9.6576E-008
 547.50  1.0462E-007
 548.00  1.0054E-007
 548.50  1.0391E-007
 549.00  9.3295E-008
 549.50  3.3908E-008
 550.00  1.5459E-009
 550.50  0.0000E+000
 551.00  0.0000E+000
 551.50  0.0000E+000
 552.00  0.0000E+000
 552.50  0.0000E+000
 553.00  0.0000E+000
 553.50  0.0000E+000
 554.00  0.0000E+000
 554.50  0.0000E+000
 555.00  0.0000E+000
 555.50  0.0000E+000
 556.00  0.0000E+000
 556.50  6.5660E-009
 557.00  1.1160E-009
 557.50  0.0000E+000
 558.00  8.2553E-010
 558.50  2.1264E-008
 559.00  5.1424E-008
 559.50  1.1016E-007
 560.00  1.5867E-007
 560.50  1.7900E-007
 561.00  1.8875E-007
 561.50  1.8648E-007
 562.00  2.0109E-007
 562.50  1.3609E-007
 563.00  7.5359E-008
 563.50  0.0000E+000
 564.00  0.0000E+000
 564.50  0.0000E+000
 565.00  0.0000E+000
 565.50  1.4472E-008
 566.00  3.9969E-008
 566.50  1.8538E-008
 567.00  0.0000E+000
 567.50  0.0000E+000
 568.00  0.0000E+000
 568.50  0.0000E+000
 569.00  0.0000E+000
 569.50  0.0000E+000
 570.00  0.0000E+000
 570.50  0.0000E+000
 571.00  0.0000E+000
 571.50  0.0000E+000
 572.00  0.0000E+000
 572.50  0.0000E+000
 573.00  0.0000E+000
 573.50  0.0000E+000
 574.00  0.0000E+000
 574.50  3.1756E-008
 575.00  8.1461E-008
 575.50  5.2662E-008
 576.00  5.4384E-008
 576.50  7.8588E-008
 577.00  5.0145E-008
 577.50  2.1664E-008
 578.00  1.4680E-008
 578.50  5.1752E-009
 579.00  1.2605E-008
 579.50  4.4773E-008
 580.00  9.0483E-008
 580.50  1.4602E-007
 581.00  2.3948E-007
 581.50  2.8157E-007
 582.00  2.9727E-007
 582.50  2.7239E-007
 583.00  2.2825E-007
 583.50  2.3522E-007
 584.00  2.4192E-007
 584.50  2.0740E-007
 585.00  1.7010E-007
 585.50  1.1290E-007
 586.00  2.0804E-008
 586.50  4.1182E-008
 587.00  2.9543E-008
 587.50  4.4460E-008
 588.00  5.9810E-009
 588.50  0.0000E+000
 589.00  0.0000E+000
 589.50  1.7460E-008
 590.00  5.0878E-008
 590.50  9.2978E-008
 591.00  1.4542E-007
 591.50  1.8131E-007
 592.00  1.2303E-007
 592.50  2.1540E-007
 593.00  1.5009E-007
 593.50  1.2792E-007
 594.00  8.1737E-008
 594.50  3.0447E-008
 595.00  2.7186E-008
 595.50  1.0975E-007
 596.00  1.9403E-007
 596.50  2.8879E-007
 597.00  3.8282E-007
 597.50  4.6147E-007
 598.00  5.3486E-007
 598.50  5.6105E-007
 599.00  5.8154E-007
 599.50  6.0997E-007
 600.00  6.0296E-007
 600.50  6.6831E-007
 601.00  7.1748E-007
 601.50  6.4457E-007
 602.00  6.1158E-007
 602.50  5.4877E-007
 603.00  3.9991E-007
 603.50  3.2749E-007
 604.00  2.9307E-007
 604.50  1.5662E-007
 605.00  9.9471E-008
 605.50  7.3508E-008
 606.00  1.1340E-007
 606.50  1.8747E-007
 607.00  2.5179E-007
 607.50  2.7763E-007
 608.00  2.7441E-007
 608.50  2.3466E-007
 609.00  2.3133E-007
 609.50  2.0775E-007
 610.00  1.5669E-007
 610.50  1.0023E-007
 611.00  1.1109E-007
 611.50  5.5462E-008
 612.00  3.3281E-008
 612.50  1.6027E-008
 613.00  7.3065E-008
 613.50  1.0783E-007
 614.00  1.4456E-007
 614.50  1.2718E-007
 615.00  1.3958E-007
 615.50  1.6640E-007
 616.00  1.5375E-007
 616.50  2.4660E-007
 617.00  3.6603E-007
 617.50  4.6094E-007
 618.00  4.7660E-007
 618.50  4.1696E-007
 619.00  3.3419E-007
 619.50  2.8537E-007
 620.00  2.3038E-007
 620.50  3.0073E-007
 621.00  4.6198E-007
 621.50  6.0710E-007
 622.00  6.8772E-007
 622.50  6.6466E-007
 623.00  5.4127E-007
 623.50  4.0309E-007
 624.00  1.8331E-007
 624.50  0.0000E+000
 625.00  0.0000E+000
 625.50  0.0000E+000
 626.00  0.0000E+000
 626.50  0.0000E+000
 627.00  9.6073E-008
 627.50  2.7184E-007
 628.00  3.7146E-007
 628.50  3.5199E-007
 629.00  3.1169E-007
 629.50  3.2751E-007
 630.00  3.1694E-007
 630.50  3.0503E-007
 631.00  3.1795E-007
 631.50  2.8776E-007
 632.00  2.3030E-007
 632.50  2.4228E-007
 633.00  2.8903E-007
 633.50  2.5079E-007
 634.00  1.5857E-007
 634.50  4.0845E-008
 635.00  1.3312E-010
 635.50  0.0000E+000
 636.00  0.0000E+000
 636.50  0.0000E+000
 637.00  0.0000E+000
 637.50  0.0000E+000
 638.00  0.0000E+000
 638.50  0.0000E+000
 639.00  0.0000E+000
 639.50  0.0000E+000
 640.00  0.0000E+000
 640.50  0.0000E+000
 641.00  0.0000E+000
 641.50  0.0000E+000
 642.00  0.0000E+000
 642.50  0.0000E+000
 643.00  7.2723E-008
 643.50  2.6166E-007
 644.00  3.0522E-007
 644.50  2.9304E-007
 645.00  3.3900E-007
 645.50  3.1477E-007
 646.00  4.1960E-007
 646.50  6.3621E-007
 647.00  7.4084E-007
 647.50  7.7078E-007
 648.00  7.4446E-007
 648.50  6.7307E-007
 649.00  5.8257E-007
 649.50  6.2270E-007
 650.00  6.2338E-007
 650.50  5.8461E-007
 651.00  6.1072E-007
 651.50  5.3940E-007
 652.00  4.7214E-007
 652.50  4.2345E-007
 653.00  3.8723E-007
 653.50  3.6736E-007
 654.00  4.2872E-007
 654.50  4.3595E-007
 655.00  4.0444E-007
 655.50  4.0501E-007
 656.00  3.5391E-007
 656.50  2.4421E-007
 657.00  2.3283E-007
 657.50  2.4637E-007
 658.00  2.6863E-007
 658.50  4.4085E-007
 659.00  7.1377E-007
 659.50  9.2376E-007
 660.00  8.9761E-007
 660.50  8.9165E-007
 661.00  9.4142E-007
 661.50  7.3419E-007
 662.00  6.9645E-007
 662.50  7.4205E-007
 663.00  8.4312E-007
 663.50  6.8815E-007
 664.00  9.1138E-007
 664.50  9.9917E-007
 665.00  1.0050E-006
 665.50  9.6223E-007
 666.00  1.0081E-006
 666.50  1.0818E-006
 667.00  1.2162E-006
 667.50  1.3117E-006
 668.00  1.4325E-006
 668.50  1.4070E-006
 669.00  1.1987E-006
 669.50  1.0996E-006
 670.00  1.0701E-006
 670.50  9.5134E-007
 671.00  1.0395E-006
 671.50  8.9999E-007
 672.00  7.2381E-007
 672.50  4.1196E-007
 673.00  3.4686E-007
 673.50  4.6686E-007
 674.00  5.7036E-007
 674.50  6.7378E-007
 675.00  6.3440E-007
 675.50  3.0670E-007
 676.00  6.7812E-008
 676.50  5.9546E-009
 677.00  0.0000E+000
 677.50  0.0000E+000
 678.00  0.0000E+000
 678.50  1.0919E-008
 679.00  1.4699E-007
 679.50  2.7509E-007
 680.00  3.7978E-007
 680.50  4.3817E-007
 681.00  4.5515E-007
 681.50  3.9912E-007
 682.00  3.7169E-007
 682.50  3.4556E-007
 683.00  2.6080E-007
 683.50  2.5674E-007
 684.00  2.2852E-007
 684.50  2.4743E-007
 685.00  2.0221E-007
 685.50  3.4820E-007
 686.00  4.6740E-007
 686.50  4.6542E-007
 687.00  4.3495E-007
 687.50  3.8807E-007
 688.00  3.3254E-007
 688.50  3.4600E-007
 689.00  4.7507E-007
 689.50  5.7520E-007
 690.00  5.5943E-007
 690.50  4.6028E-007
 691.00  3.3774E-007
 691.50  4.2569E-007
 692.00  7.3141E-007
 692.50  1.0127E-006
 693.00  1.2395E-006
 693.50  1.6057E-006
 694.00  1.6173E-006
 694.50  1.5054E-006
 695.00  1.3979E-006
 695.50  1.2101E-006
 696.00  9.0841E-007
 696.50  7.2334E-007
 697.00  6.5774E-007
 697.50  7.5208E-007
 698.00  1.0206E-006
 698.50  1.3647E-006
 699.00  1.6800E-006
 699.50  1.9548E-006
 700.00  2.1787E-006
 700.50  2.1227E-006
 701.00  1.9049E-006
 701.50  1.7188E-006
 702.00  1.5417E-006
 702.50  1.4031E-006
 703.00  1.3395E-006
 703.50  1.2025E-006
 704.00  9.8497E-007
 704.50  8.9023E-007
 705.00  8.7782E-007
 705.50  9.0615E-007
 706.00  1.0790E-006
 706.50  1.1329E-006
 707.00  9.7284E-007
 707.50  7.2498E-007
 708.00  5.1437E-007
 708.50  3.1498E-007
 709.00  2.3365E-007
 709.50  2.0295E-007
 710.00  2.8047E-007
 710.50  4.5953E-007
 711.00  6.0290E-007
 711.50  6.5322E-007
 712.00  7.0889E-007
 712.50  5.3813E-007
 713.00  3.1207E-007
 713.50  3.2743E-007
 714.00  4.9906E-007
 714.50  5.8671E-007
 715.00  1.2404E-006
 715.50  1.4318E-006
 716.00  1.6800E-006
 716.50  1.7754E-006
 717.00  1.9994E-006
 717.50  2.0088E-006
 718.00  2.2111E-006
 718.50  2.3021E-006
 719.00  2.3820E-006
 719.50  2.3885E-006
 720.00  2.3906E-006
 720.50  2.3245E-006
 721.00  2.2292E-006
 721.50  2.1408E-006
 722.00  1.9377E-006
 722.50  1.7890E-006
 723.00  1.7669E-006
 723.50  1.7350E-006
 724.00  1.8819E-006
 724.50  2.2382E-006
 725.00  2.6568E-006
 725.50  2.9096E-006
 726.00  3.1111E-006
 726.50  3.2928E-006
 727.00  3.3552E-006
 727.50  3.4282E-006
 728.00  3.5707E-006
 728.50  3.7310E-006
 729.00  3.9107E-006
 729.50  4.0196E-006
 730.00  4.1641E-006
 730.50  4.3515E-006
 731.00  4.3375E-006
 731.50  4.4149E-006
 732.00  4.3721E-006
 732.50  4.3535E-006
 733.00  4.4289E-006
 733.50  4.5378E-006
 734.00  4.6546E-006
 734.50  4.7914E-006
 735.00  4.9880E-006
 735.50  5.2308E-006
 736.00  5.4702E-006
 736.50  5.7660E-006
 737.00  6.1913E-006
 737.50  6.8349E-006
 738.00  7.5008E-006
 738.50  7.9675E-006
 739.00  8.5012E-006
 739.50  8.9702E-006
 740.00  9.0303E-006
 740.50  9.0439E-006
 741.00  9.2184E-006
 741.50  9.2197E-006
 742.00  9.2851E-006
 742.50  9.5040E-006
 743.00  9.7706E-006
 743.50  1.0067E-005
 744.00  1.0247E-005
 744.50  1.0262E-005
 745.00  1.0313E-005
 745.50  1.0551E-005
 746.00  1.0914E-005
 746.50  1.1510E-005
 747.00  1.2338E-005
 747.50  1.3133E-005
 748.00  1.3873E-005
 748.50  1.4580E-005
 749.00  1.5446E-005
 749.50  1.5865E-005
 750.00  1.6220E-005
 750.50  1.6389E-005
 751.00  1.6466E-005
 751.50  1.6649E-005
 752.00  1.7118E-005
 752.50  1.7716E-005
 753.00  1.8519E-005
 753.50  1.9304E-005
 754.00  1.9867E-005
 754.50  2.0707E-005
 755.00  2.1337E-005
 755.50  2.2102E-005
 756.00  2.3045E-005
 756.50  2.3914E-005
 757.00  2.4578E-005
 757.50  2.5739E-005
 758.00  2.6697E-005
 758.50  2.7695E-005
 759.00  2.8782E-005
 759.50  2.9742E-005
 760.00  3.0598E-005
 760.50  3.1597E-005
 761.00  3.2741E-005
 761.50  3.4090E-005
 762.00  3.5464E-005
 762.50  3.6765E-005
 763.00  3.8080E-005
 763.50  3.9628E-005
 764.00  4.0805E-005
 764.50  4.1953E-005
 765.00  4.3194E-005
 765.50  4.4330E-005
 766.00  4.5513E-005
 766.50  4.7215E-005
 767.00  4.8959E-005
 767.50  5.0728E-005
 768.00  5.2484E-005
 768.50  5.3991E-005
 769.00  5.5703E-005
 769.50  5.7880E-005
 770.00  5.9922E-005
 770.50  6.1910E-005
 771.00  6.4143E-005
 771.50  6.6661E-005
 772.00  6.8903E-005
 772.50  7.1364E-005
 773.00  7.3701E-005
 773.50  7.5910E-005
 774.00  7.7754E-005
 774.50  7.9828E-005
 775.00  8.2302E-005
 775.50  8.5020E-005
 776.00  8.7734E-005
 776.50  9.0380E-005
 777.00  9.2847E-005
 777.50  9.5085E-005
 778.00  9.7234E-005
 778.50  9.9208E-005
 779.00  1.0111E-004
 779.50  1.0330E-004
 780.00  1.0532E-004
 780.50  1.0718E-004
 781.00  1.0901E-004
 781.50  1.1069E-004
 782.00  1.1203E-004
 782.50  1.1350E-004
 783.00  1.1464E-004
 783.50  1.1532E-004
 784.00  1.1603E-004
 784.50  1.1645E-004
 785.00  1.1683E-004
 785.50  1.1671E-004
 786.00  1.1635E-004
 786.50  1.1561E-004
 787.00  1.1463E-004
 787.50  1.1330E-004
 788.00  1.1194E-004
 788.50  1.1049E-004
 789.00  1.0880E-004
 789.50  1.0671E-004
 790.00  1.0461E-004
 790.50  1.0256E-004
 791.00  1.0040E-004
 791.50  9.7751E-005
 792.00  9.5057E-005
 792.50  9.2076E-005
 793.00  8.8723E-005
 793.50  8.5344E-005
 794.00  8.1987E-005
 794.50  7.8709E-005
 795.00  7.5453E-005
 795.50  7.2244E-005
 796.00  6.8920E-005
 796.50  6.5653E-005
 797.00  6.2529E-005
 797.50  5.9264E-005
 798.00  5.5975E-005
 798.50  5.3187E-005
 799.00  5.0694E-005
 799.50  4.8302E-005
 800.00  4.6325E-005
 800.50  4.4557E-005
 801.00  4.2565E-005
 801.50  4.0284E-005
 802.00  3.8043E-005
 802.50  3.6028E-005
 803.00  3.3874E-005
 803.50  3.1621E-005
 804.00  2.9631E-005
 804.50  2.7954E-005
 805.00  2.6423E-005
 805.50  2.5014E-005
 806.00  2.3989E-005
 806.50  2.3043E-005
 807.00  2.1853E-005
 807.50  2.0806E-005
 808.00  1.9886E-005
 808.50  1.8893E-005
 809.00  1.8008E-005
 809.50  1.7358E-005
 810.00  1.6884E-005
 810.50  1.6564E-005
 811.00  1.6290E-005
 811.50  1.6024E-005
 812.00  1.5432E-005
 812.50  1.4635E-005
 813.00  1.4086E-005
 813.50  1.3560E-005
 814.00  1.2978E-005
 814.50  1.2882E-005
 815.00  1.2837E-005
 815.50  1.2533E-005
 816.00  1.2382E-005
 816.50  1.2107E-005
 817.00  1.1559E-005
 817.50  1.0865E-005
 818.00  9.9644E-006
 818.50  9.1303E-006
 819.00  8.4487E-006
 819.50  7.8760E-006
 820.00  7.6115E-006
 820.50  7.6331E-006
 821.00  7.5867E-006
 821.50  7.1668E-006
 822.00  6.7400E-006
 822.50  6.2416E-006
 823.00  5.6139E-006
 823.50  5.1626E-006
 824.00  4.9575E-006
 824.50  4.9465E-006
 825.00  5.1863E-006
 825.50  5.5656E-006
 826.00  5.6630E-006
 826.50  5.8803E-006
 827.00  5.8350E-006
 827.50  5.2628E-006
 828.00  4.8917E-006
 828.50  4.7876E-006
 829.00  4.4669E-006
 829.50  4.1940E-006
 830.00  4.1253E-006
 830.50  4.0071E-006
 831.00  3.6137E-006
 831.50  3.3215E-006
 832.00  3.3459E-006
 832.50  3.0939E-006
 833.00  2.7927E-006
 833.50  2.6268E-006
 834.00  2.3082E-006
 834.50  1.9571E-006
 835.00  1.9160E-006
 835.50  1.8162E-006
 836.00  1.2737E-006
 836.50  6.3271E-007
 837.00  1.1174E-007
 837.50  0.0000E+000
 838.00  0.0000E+000
 838.50  1.1486E-007
 839.00  5.3606E-007
 839.50  9.5226E-007
 840.00  1.3654E-006
 840.50  1.5185E-006
 841.00  1.4630E-006
 841.50  1.6576E-006
 842.00  1.7709E-006
 842.50  1.7320E-006
 843.00  2.0492E-006
 843.50  2.3885E-006
 844.00  2.6060E-006
 844.50  2.8262E-006
 845.00  3.0755E-006
 845.50  3.0985E-006
 846.00  2.9601E-006
 846.50  3.0195E-006
 847.00  3.2441E-006
 847.50  3.3800E-006
 848.00  3.3808E-006
 848.50  3.4733E-006
 849.00  3.4509E-006
 849.50  3.0312E-006
 850.00  2.5877E-006
 850.50  2.3911E-006
 851.00  2.0642E-006
 851.50  1.5708E-006
 852.00  1.2665E-006
 852.50  1.0061E-006
 853.00  6.8410E-007
 853.50  4.1072E-007
 854.00  2.5239E-007
 854.50  1.5796E-007
 855.00  4.2673E-008
 855.50  2.6420E-008
 856.00  7.8940E-008
 856.50  2.4060E-007
 857.00  2.1014E-007
 857.50  5.2794E-007
 858.00  1.0027E-006
 858.50  1.4743E-006
 859.00  1.9950E-006
 859.50  2.6871E-006
 860.00  2.9010E-006
 860.50  2.6223E-006
 861.00  2.0937E-006
 861.50  1.2999E-006
 862.00  6.2855E-007
 862.50  2.6749E-007
 863.00  3.6071E-007
 863.50  3.0280E-007
 864.00  9.0633E-008
 864.50  2.4949E-007
 865.00  1.2594E-008
 865.50  0.0000E+000
 866.00  0.0000E+000
 866.50  0.0000E+000
 867.00  0.0000E+000
 867.50  0.0000E+000
 868.00  9.8695E-008
 868.50  5.1974E-007
 869.00  5.2908E-007
 869.50  1.5865E-007
 870.00  0.0000E+000
 870.50  0.0000E+000
 871.00  2.9723E-008
 871.50  3.9712E-007
 872.00  9.8266E-007
 872.50  1.0933E-006
 873.00  9.5227E-007
 873.50  1.0624E-006
 874.00  1.3630E-006
 874.50  1.3502E-006
 875.00  1.5159E-006
 875.50  2.2868E-006
 876.00  1.9027E-006
 876.50  1.5432E-006
 877.00  1.5032E-006
 877.50  1.3042E-006
 878.00  1.1018E-006
 878.50  9.4513E-007
 879.00  1.1927E-006
 879.50  1.7759E-006
 880.00  2.5764E-006
 880.50  2.9473E-006
 881.00  3.2716E-006
 881.50  3.3949E-006
 882.00  3.8931E-006
 882.50  4.5000E-006
 883.00  4.9572E-006
 883.50  4.1436E-006
 884.00  3.1448E-006
 884.50  2.3922E-006
 885.00  1.5183E-006
 885.50  1.3312E-006
 886.00  2.0196E-006
 886.50  2.2436E-006
 887.00  2.3188E-006
 887.50  2.4050E-006
 888.00  2.0553E-006
 888.50  1.7295E-006
 889.00  1.1067E-006
 889.50  6.4814E-007
 890.00  1.5793E-008
 890.50  5.8960E-007
 891.00  1.1985E-006
 891.50  2.2300E-006
 892.00  2.7972E-006
 892.50  3.3140E-006
 893.00  3.8107E-006
 893.50  3.6506E-006
 894.00  3.5628E-006
 894.50  3.9327E-006
 895.00  4.3344E-006
 895.50  4.7371E-006
 896.00  5.2953E-006
 896.50  5.1452E-006
 897.00  4.3816E-006
 897.50  3.2929E-006
 898.00  2.2750E-006
 898.50  1.9858E-006
 899.00  1.4568E-006
 899.50  1.3206E-006
 900.00  1.5421E-006
 900.50  1.4918E-006
 901.00  1.5155E-006
 901.50  2.5308E-006
 902.00  3.2374E-006
 902.50  3.7852E-006
 903.00  3.6333E-006
 903.50  2.9976E-006
 904.00  2.7814E-006
 904.50  2.1413E-006
 905.00  1.5431E-006
 905.50  2.0886E-006
 906.00  2.9119E-006
 906.50  3.4935E-006
 907.00  4.6449E-006
 907.50  5.6150E-006
 908.00  5.7626E-006
 908.50  5.6644E-006
 909.00  5.3640E-006
 909.50  4.8293E-006
 910.00  4.6011E-006
 910.50  5.1096E-006
 911.00  5.6200E-006
 911.50  5.5423E-006
 912.00  5.5159E-006
 912.50  5.5862E-006
 913.00  5.4762E-006
 913.50  5.4869E-006
 914.00  5.6779E-006
 914.50  5.4368E-006
 915.00  5.7750E-006
 915.50  5.7331E-006
 916.00  5.2046E-006
 916.50  4.9876E-006
 917.00  5.9144E-006
 917.50  5.1621E-006
 918.00  4.0198E-006
 918.50  3.8439E-006
 919.00  3.6185E-006
 919.50  3.4533E-006
 920.00  4.2932E-006
 920.50  4.7280E-006
 921.00  5.1910E-006
 921.50  5.3541E-006
 922.00  4.8734E-006
 922.50  5.3754E-006
 923.00  6.7156E-006
 923.50  8.3055E-006
 924.00  9.8330E-006
 924.50  1.0122E-005
 925.00  9.0338E-006
 925.50  7.1906E-006
 926.00  4.6612E-006
 926.50  2.2818E-006
 927.00  1.0128E-006
 927.50  1.3100E-006
 928.00  2.5345E-006
 928.50  3.0980E-006
 929.00  4.7123E-006
 929.50  6.0253E-006
 930.00  6.0016E-006
 930.50  5.6085E-006
 931.00  5.6429E-006
 931.50  3.5361E-006
 932.00  1.8266E-006
 932.50  5.1315E-008
 933.00  0.0000E+000
 933.50  0.0000E+000
 934.00  0.0000E+000
 934.50  0.0000E+000
 935.00  0.0000E+000
 935.50  0.0000E+000
 936.00  0.0000E+000
 936.50  0.0000E+000
 937.00  0.0000E+000
 937.50  0.0000E+000
 938.00  0.0000E+000
 938.50  8.6439E-008
 939.00  1.0739E-006
 939.50  2.3566E-006
 940.00  2.5056E-006
 940.50  2.5272E-006
 941.00  2.2503E-006
 941.50  2.1535E-006
 942.00  2.5782E-006
 942.50  3.2729E-006
 943.00  3.7032E-006
 943.50  4.6637E-006
 944.00  4.8811E-006
 944.50  5.1428E-006
 945.00  4.7529E-006
 945.50  4.5095E-006
 946.00  3.7208E-006
 946.50  3.1109E-006
 947.00  3.5139E-006
 947.50  4.2188E-006
 948.00  4.9476E-006
 948.50  5.1209E-006
 949.00  5.2044E-006
 949.50  4.6314E-006
 950.00  5.0508E-006
 950.50  4.5062E-006
 951.00  4.1006E-006
 951.50  2.8361E-006
 952.00  1.3804E-006
 952.50  0.0000E+000
 953.00  3.8344E-007
 953.50  2.1703E-006
 954.00  4.7832E-006
 954.50  6.6736E-006
 955.00  8.4966E-006
 955.50  8.7775E-006
 956.00  6.7947E-006
 956.50  4.9303E-006
 957.00  3.5953E-006
 957.50  1.1415E-006
 958.00  0.0000E+000
 958.50  0.0000E+000
 959.00  0.0000E+000
 959.50  0.0000E+000
 960.00  0.0000E+000
 960.50  7.5718E-007
 961.00  2.0359E-006
 961.50  4.1378E-006
 962.00  4.5834E-006
 962.50  4.7196E-006
 963.00  3.6180E-006
 963.50  4.8376E-006
 964.00  6.2970E-006
 964.50  1.0715E-005
 965.00  1.5049E-005
 965.50  2.0622E-005
 966.00  2.4525E-005
 966.50  2.5473E-005
 967.00  2.2002E-005
 967.50  1.6730E-005
 968.00  1.0214E-005
 968.50  3.4335E-006
 969.00  2.6060E-007
 969.50  0.0000E+000
 970.00  0.0000E+000
 970.50  0.0000E+000
 971.00  0.0000E+000
 971.50  0.0000E+000
 972.00  0.0000E+000
 972.50  0.0000E+000
 973.00  0.0000E+000
 973.50  1.4672E-007
 974.00  9.4145E-007
 974.50  3.0015E-006
 975.00  4.8836E-006
 975.50  4.0136E-006
 976.00  2.2790E-006
 976.50  5.1092E-007
 977.00  0.0000E+000
 977.50  0.0000E+000
 978.00  0.0000E+000
 978.50  0.0000E+000
 979.00  0.0000E+000
 979.50  0.0000E+000
 980.00  0.0000E+000
 980.50  0.0000E+000
 981.00  0.0000E+000
 981.50  0.0000E+000
 982.00  0.0000E+000
 982.50  0.0000E+000
 983.00  0.0000E+000
 983.50  0.0000E+000
 984.00  0.0000E+000
 984.50  2.3378E-007
 985.00  1.9486E-006
 985.50  4.0932E-006
 986.00  6.4369E-006
 986.50  7.9971E-006
 987.00  9.9881E-006
 987.50  1.3110E-005
 988.00  1.9316E-005
 988.50  2.4014E-005
 989.00  3.1116E-005
 989.50  3.8667E-005
 990.00  4.0138E-005
 990.50  3.7995E-005
 991.00  3.5639E-005
 991.50  2.7094E-005
 992.00  1.7315E-005
 992.50  1.1431E-005
 993.00  6.7726E-006
 993.50  4.7682E-006
 994.00  9.3762E-006
 994.50  2.2688E-005
 995.00  3.0069E-005
 995.50  3.6285E-005
 996.00  4.5515E-005
 996.50  4.9369E-005
 997.00  4.4761E-005
 997.50  4.6209E-005
 998.00  4.3866E-005
 998.50  3.6224E-005
 999.00  3.0557E-005
 999.50  2.5861E-005
1000.00  1.6167E-005
1000.50  7.9932E-007
1001.00  0.0000E+000
1001.50  0.0000E+000
1002.00  0.0000E+000
1002.50  0.0000E+000
1003.00  0.0000E+000
1003.50  0.0000E+000
1004.00  0.0000E+000
1004.50  0.0000E+000
1005.00  0.0000E+000
1005.50  0.0000E+000
1006.00  0.0000E+000
1006.50  0.0000E+000
1007.00  0.0000E+000
1007.50  0.0000E+000
1008.00  0.0000E+000
1008.50  0.0000E+000
1009.00  0.0000E+000
1009.50  0.0000E+000
1010.00  0.0000E+000
1010.50  0.0000E+000
1011.00  0.0000E+000
1011.50  0.0000E+000
1012.00  0.0000E+000
1012.50  0.0000E+000
1013.00  0.0000E+000
1013.50  0.0000E+000
1014.00  0.0000E+000
1014.50  0.0000E+000
1015.00  0.0000E+000
1015.50  0.0000E+000
1016.00  0.0000E+000
1016.50  0.0000E+000
1017.00  0.0000E+000
1017.50  0.0000E+000
1018.00  0.0000E+000
1018.50  0.0000E+000
1019.00  0.0000E+000
1019.50  0.0000E+000
1020.00  0.0000E+000
1020.50  0.0000E+000
1021.00  0.0000E+000
1021.50  0.0000E+000
1022.00  0.0000E+000
1022.50  0.0000E+000
1023.00  0.0000E+000
1023.50  0.0000E+000
1024.00  0.0000E+000
1024.50  0.0000E+000
1025.00  0.0000E+000
1025.50  0.0000E+000
1026.00  0.0000E+000
1026.50  0.0000E+000
1027.00  0.0000E+000
1027.50  0.0000E+000
1028.00  0.0000E+000
1028.50  0.0000E+000
1029.00  0.0000E+000
1029.50  0.0000E+000
1030.00  0.0000E+000
1030.50  0.0000E+000
1031.00  0.0000E+000
1031.50  0.0000E+000
1032.00  0.0000E+000
1032.50  0.0000E+000
1033.00  0.0000E+000
1033.50  0.0000E+000
1034.00  0.0000E+000
1034.50  0.0000E+000
1035.00  0.0000E+000
1035.50  0.0000E+000
1036.00  0.0000E+000
1036.50  0.0000E+000
1037.00  0.0000E+000
1037.50  0.0000E+000
1038.00  0.0000E+000
1038.50  0.0000E+000
1039.00  0.0000E+000
1039.50  0.0000E+000
1040.00  0.0000E+000
1040.50  0.0000E+000
1041.00  0.0000E+000
1041.50  0.0000E+000
1042.00  0.0000E+000
1042.50  0.0000E+000
1043.00  0.0000E+000
1043.50  0.0000E+000
1044.00  0.0000E+000
1044.50  0.0000E+000
1045.00  0.0000E+000
1045.50  0.0000E+000
1046.00  0.0000E+000
1046.50  0.0000E+000
1047.00  0.0000E+000
1047.50  0.0000E+000
1048.00  0.0000E+000
1048.50  0.0000E+000
1049.00  0.0000E+000
1049.50  0.0000E+000
1050.00  0.0000E+000
1050.50  0.0000E+000
1051.00  0.0000E+000
1051.50  0.0000E+000
1052.00  0.0000E+000
1052.50  0.0000E+000
1053.00  0.0000E+000
1053.50  0.0000E+000
1054.00  0.0000E+000
1054.50  0.0000E+000
1055.00  0.0000E+000
1055.50  0.0000E+000
1056.00  0.0000E+000
1056.50  0.0000E+000
1057.00  0.0000E+000
1057.50  0.0000E+000
1058.00  0.0000E+000
1058.50  0.0000E+000
1059.00  0.0000E+000
1059.50  0.0000E+000
1060.00  0.0000E+000
1060.50  0.0000E+000
1061.00  0.0000E+000
1061.50  0.0000E+000
1062.00  0.0000E+000
1062.50  0.0000E+000
1063.00  0.0000E+000
1063.50  0.0000E+000
1064.00  0.0000E+000
1064.50  0.0000E+000
1065.00  0.0000E+000
1065.50  0.0000E+000
1066.00  0.0000E+000
1066.50  0.0000E+000
1067.00  0.0000E+000
1067.50  0.0000E+000
1068.00  0.0000E+000
1068.50  0.0000E+000
1069.00  0.0000E+000
1069.50  0.0000E+000
1070.00  0.0000E+000
1070.50  0.0000E+000
1071.00  0.0000E+000
1071.50  0.0000E+000
1072.00  0.0000E+000
1072.50  0.0000E+000
1073.00  0.0000E+000
1073.50  0.0000E+000
1074.00  0.0000E+000
1074.50  0.0000E+000
1075.00  0.0000E+000
1075.50  0.0000E+000
1076.00  0.0000E+000
1076.50  0.0000E+000
1077.00  0.0000E+000
1077.50  0.0000E+000
1078.00  0.0000E+000
1078.50  0.0000E+000
1079.00  0.0000E+000
1079.50  0.0000E+000
1080.00  0.0000E+000
1080.50  0.0000E+000
1081.00  0.0000E+000
1081.50  0.0000E+000
1082.00  0.0000E+000
1082.50  0.0000E+000
1083.00  0.0000E+000
1083.50  0.0000E+000
1084.00  0.0000E+000
1084.50  0.0000E+000
1085.00  0.0000E+000
1085.50  0.0000E+000
1086.00  0.0000E+000
1086.50  0.0000E+000
1087.00  0.0000E+000
1087.50  0.0000E+000
1088.00  0.0000E+000
1088.50  0.0000E+000
1089.00  0.0000E+000
1089.50  0.0000E+000
1090.00  0.0000E+000
1090.50  0.0000E+000
1091.00  0.0000E+000
1091.50  0.0000E+000
1092.00  0.0000E+000
1092.50  0.0000E+000
1093.00  0.0000E+000
1093.50  0.0000E+000
1094.00  0.0000E+000
1094.50  0.0000E+000
1095.00  0.0000E+000
1095.50  0.0000E+000
1096.00  0.0000E+000
1096.50  0.0000E+000
1097.00  0.0000E+000
1097.50  0.0000E+000
1098.00  0.0000E+000
1098.50  0.0000E+000
1099.00  0.0000E+000
1099.50  0.0000E+000
1100.00  0.0000E+000
1100.50  0.0000E+000
1101.00  0.0000E+000
1101.50  0.0000E+000
1102.00  0.0000E+000
1102.50  0.0000E+000
1103.00  0.0000E+000
1103.50  0.0000E+000
1104.00  0.0000E+000
1104.50  0.0000E+000
1105.00  0.0000E+000
1105.50  0.0000E+000
1106.00  0.0000E+000
1106.50  0.0000E+000
1107.00  0.0000E+000
1107.50  0.0000E+000
1108.00  0.0000E+000
1108.50  0.0000E+000
1109.00  0.0000E+000
1109.50  0.0000E+000
1110.00  0.0000E+000
1110.50  0.0000E+000
1111.00  0.0000E+000
1111.50  0.0000E+000
1112.00  0.0000E+000
1112.50  0.0000E+000
1113.00  0.0000E+000
1113.50  0.0000E+000
1114.00  0.0000E+000
1114.50  0.0000E+000
1115.00  0.0000E+000
1115.50  0.0000E+000
1116.00  0.0000E+000
1116.50  0.0000E+000
1117.00  0.0000E+000
1117.50  0.0000E+000
1118.00  0.0000E+000
1118.50  0.0000E+000
1119.00  0.0000E+000
1119.50  0.0000E+000
1120.00  0.0000E+000
1120.50  0.0000E+000
1121.00  0.0000E+000
1121.50  0.0000E+000
1122.00  0.0000E+000
1122.50  0.0000E+000
1123.00  0.0000E+000
1123.50  0.0000E+000
1124.00  0.0000E+000
1124.50  0.0000E+000
1125.00  0.0000E+000
1125.50  0.0000E+000
1126.00  0.0000E+000
1126.50  0.0000E+000
1127.00  0.0000E+000
1127.50  0.0000E+000
: 6
