# Supplementary material for: A photoconversion model for full spectral programming and multiplexing of optogenetic systems
Source: Mol Syst Biol. 2017 Apr 24;13(4):926. doi: 10.15252/msb.20167456 (PMC5408778; doi:10.15252/msb.20167456)
Supplement: Supplementary file 11 — Dataset EV3 [file MSB-13-926-s011.zip › dataset_ev3_led_data/led_calibration_data/EO_01/Tori_c1/raw/22.IRR]

" File: 160129_calibrations\post-calibration\Tor
" RAD->  Wave:647.21nm  Pix:1050  Val:  0.000  Time:400ms  Avg:3  Sm:1  Sg:1  Tc:off  SNAP  Xt:1  Ch:1  Xtrig wnmcal >RAD-IS6.CAL
 180.00  0.0000E+000
 180.50  0.0000E+000
 181.00  0.0000E+000
 181.50  0.0000E+000
 182.00  0.0000E+000
 182.50  0.0000E+000
 183.00  0.0000E+000
 183.50  0.0000E+000
 184.00  0.0000E+000
 184.50  0.0000E+000
 185.00  0.0000E+000
 185.50  0.0000E+000
 186.00  0.0000E+000
 186.50  0.0000E+000
 187.00  0.0000E+000
 187.50  0.0000E+000
 188.00  0.0000E+000
 188.50  0.0000E+000
 189.00  0.0000E+000
 189.50  0.0000E+000
 190.00  0.0000E+000
 190.50  0.0000E+000
 191.00  0.0000E+000
 191.50  0.0000E+000
 192.00  0.0000E+000
 192.50  0.0000E+000
 193.00  0.0000E+000
 193.50  0.0000E+000
 194.00  0.0000E+000
 194.50  0.0000E+000
 195.00  0.0000E+000
 195.50  0.0000E+000
 196.00  0.0000E+000
 196.50  0.0000E+000
 197.00  0.0000E+000
 197.50  0.0000E+000
 198.00  0.0000E+000
 198.50  0.0000E+000
 199.00  0.0000E+000
 199.50  0.0000E+000
 200.00  0.0000E+000
 200.50  0.0000E+000
 201.00  0.0000E+000
 201.50  0.0000E+000
 202.00  0.0000E+000
 202.50  0.0000E+000
 203.00  0.0000E+000
 203.50  0.0000E+000
 204.00  0.0000E+000
 204.50  0.0000E+000
 205.00  0.0000E+000
 205.50  0.0000E+000
 206.00  0.0000E+000
 206.50  0.0000E+000
 207.00  0.0000E+000
 207.50  0.0000E+000
 208.00  0.0000E+000
 208.50  0.0000E+000
 209.00  0.0000E+000
 209.50  0.0000E+000
 210.00  0.0000E+000
 210.50  0.0000E+000
 211.00  0.0000E+000
 211.50  0.0000E+000
 212.00  0.0000E+000
 212.50  0.0000E+000
 213.00  0.0000E+000
 213.50  0.0000E+000
 214.00  0.0000E+000
 214.50  0.0000E+000
 215.00  0.0000E+000
 215.50  0.0000E+000
 216.00  0.0000E+000
 216.50  0.0000E+000
 217.00  0.0000E+000
 217.50  0.0000E+000
 218.00  0.0000E+000
 218.50  0.0000E+000
 219.00  0.0000E+000
 219.50  0.0000E+000
 220.00  0.0000E+000
 220.50  0.0000E+000
 221.00  0.0000E+000
 221.50  0.0000E+000
 222.00  0.0000E+000
 222.50  0.0000E+000
 223.00  0.0000E+000
 223.50  0.0000E+000
 224.00  0.0000E+000
 224.50  0.0000E+000
 225.00  0.0000E+000
 225.50  0.0000E+000
 226.00  0.0000E+000
 226.50  0.0000E+000
 227.00  0.0000E+000
 227.50  0.0000E+000
 228.00  0.0000E+000
 228.50  0.0000E+000
 229.00  0.0000E+000
 229.50  0.0000E+000
 230.00  0.0000E+000
 230.50  0.0000E+000
 231.00  0.0000E+000
 231.50  0.0000E+000
 232.00  0.0000E+000
 232.50  0.0000E+000
 233.00  0.0000E+000
 233.50  0.0000E+000
 234.00  0.0000E+000
 234.50  0.0000E+000
 235.00  0.0000E+000
 235.50  0.0000E+000
 236.00  0.0000E+000
 236.50  0.0000E+000
 237.00  0.0000E+000
 237.50  0.0000E+000
 238.00  0.0000E+000
 238.50  0.0000E+000
 239.00  0.0000E+000
 239.50  0.0000E+000
 240.00  0.0000E+000
 240.50  0.0000E+000
 241.00  0.0000E+000
 241.50  0.0000E+000
 242.00  0.0000E+000
 242.50  0.0000E+000
 243.00  0.0000E+000
 243.50  0.0000E+000
 244.00  0.0000E+000
 244.50  0.0000E+000
 245.00  0.0000E+000
 245.50  0.0000E+000
 246.00  0.0000E+000
 246.50  0.0000E+000
 247.00  0.0000E+000
 247.50  0.0000E+000
 248.00  0.0000E+000
 248.50  0.0000E+000
 249.00  0.0000E+000
 249.50  0.0000E+000
 250.00  0.0000E+000
 250.50  0.0000E+000
 251.00  0.0000E+000
 251.50  0.0000E+000
 252.00  0.0000E+000
 252.50  0.0000E+000
 253.00  0.0000E+000
 253.50  0.0000E+000
 254.00  0.0000E+000
 254.50  0.0000E+000
 255.00  0.0000E+000
 255.50  0.0000E+000
 256.00  0.0000E+000
 256.50  0.0000E+000
 257.00  0.0000E+000
 257.50  0.0000E+000
 258.00  0.0000E+000
 258.50  0.0000E+000
 259.00  0.0000E+000
 259.50  0.0000E+000
 260.00  0.0000E+000
 260.50  0.0000E+000
 261.00  0.0000E+000
 261.50  0.0000E+000
 262.00  0.0000E+000
 262.50  0.0000E+000
 263.00  0.0000E+000
 263.50  0.0000E+000
 264.00  0.0000E+000
 264.50  0.0000E+000
 265.00  0.0000E+000
 265.50  0.0000E+000
 266.00  0.0000E+000
 266.50  0.0000E+000
 267.00  0.0000E+000
 267.50  0.0000E+000
 268.00  0.0000E+000
 268.50  0.0000E+000
 269.00  0.0000E+000
 269.50  0.0000E+000
 270.00  0.0000E+000
 270.50  0.0000E+000
 271.00  0.0000E+000
 271.50  0.0000E+000
 272.00  0.0000E+000
 272.50  0.0000E+000
 273.00  0.0000E+000
 273.50  0.0000E+000
 274.00  0.0000E+000
 274.50  0.0000E+000
 275.00  0.0000E+000
 275.50  0.0000E+000
 276.00  0.0000E+000
 276.50  0.0000E+000
 277.00  0.0000E+000
 277.50  0.0000E+000
 278.00  0.0000E+000
 278.50  0.0000E+000
 279.00  0.0000E+000
 279.50  0.0000E+000
 280.00  0.0000E+000
 280.50  0.0000E+000
 281.00  0.0000E+000
 281.50  0.0000E+000
 282.00  0.0000E+000
 282.50  0.0000E+000
 283.00  0.0000E+000
 283.50  0.0000E+000
 284.00  0.0000E+000
 284.50  0.0000E+000
 285.00  0.0000E+000
 285.50  0.0000E+000
 286.00  0.0000E+000
 286.50  0.0000E+000
 287.00  0.0000E+000
 287.50  0.0000E+000
 288.00  0.0000E+000
 288.50  0.0000E+000
 289.00  0.0000E+000
 289.50  0.0000E+000
 290.00  0.0000E+000
 290.50  0.0000E+000
 291.00  0.0000E+000
 291.50  0.0000E+000
 292.00  0.0000E+000
 292.50  0.0000E+000
 293.00  0.0000E+000
 293.50  0.0000E+000
 294.00  0.0000E+000
 294.50  0.0000E+000
 295.00  0.0000E+000
 295.50  0.0000E+000
 296.00  0.0000E+000
 296.50  0.0000E+000
 297.00  0.0000E+000
 297.50  0.0000E+000
 298.00  0.0000E+000
 298.50  0.0000E+000
 299.00  0.0000E+000
 299.50  0.0000E+000
 300.00  0.0000E+000
 300.50  0.0000E+000
 301.00  0.0000E+000
 301.50  0.0000E+000
 302.00  0.0000E+000
 302.50  0.0000E+000
 303.00  0.0000E+000
 303.50  0.0000E+000
 304.00  0.0000E+000
 304.50  0.0000E+000
 305.00  0.0000E+000
 305.50  0.0000E+000
 306.00  0.0000E+000
 306.50  0.0000E+000
 307.00  0.0000E+000
 307.50  0.0000E+000
 308.00  0.0000E+000
 308.50  0.0000E+000
 309.00  0.0000E+000
 309.50  0.0000E+000
 310.00  0.0000E+000
 310.50  0.0000E+000
 311.00  0.0000E+000
 311.50  0.0000E+000
 312.00  0.0000E+000
 312.50  0.0000E+000
 313.00  0.0000E+000
 313.50  0.0000E+000
 314.00  0.0000E+000
 314.50  0.0000E+000
 315.00  0.0000E+000
 315.50  0.0000E+000
 316.00  0.0000E+000
 316.50  0.0000E+000
 317.00  0.0000E+000
 317.50  0.0000E+000
 318.00  0.0000E+000
 318.50  0.0000E+000
 319.00  0.0000E+000
 319.50  0.0000E+000
 320.00  0.0000E+000
 320.50  0.0000E+000
 321.00  0.0000E+000
 321.50  0.0000E+000
 322.00  0.0000E+000
 322.50  0.0000E+000
 323.00  0.0000E+000
 323.50  0.0000E+000
 324.00  0.0000E+000
 324.50  0.0000E+000
 325.00  0.0000E+000
 325.50  0.0000E+000
 326.00  0.0000E+000
 326.50  0.0000E+000
 327.00  0.0000E+000
 327.50  0.0000E+000
 328.00  0.0000E+000
 328.50  0.0000E+000
 329.00  0.0000E+000
 329.50  0.0000E+000
 330.00  0.0000E+000
 330.50  0.0000E+000
 331.00  0.0000E+000
 331.50  0.0000E+000
 332.00  0.0000E+000
 332.50  0.0000E+000
 333.00  0.0000E+000
 333.50  0.0000E+000
 334.00  0.0000E+000
 334.50  0.0000E+000
 335.00  0.0000E+000
 335.50  0.0000E+000
 336.00  0.0000E+000
 336.50  0.0000E+000
 337.00  0.0000E+000
 337.50  0.0000E+000
 338.00  0.0000E+000
 338.50  0.0000E+000
 339.00  0.0000E+000
 339.50  0.0000E+000
 340.00  0.0000E+000
 340.50  0.0000E+000
 341.00  0.0000E+000
 341.50  0.0000E+000
 342.00  0.0000E+000
 342.50  0.0000E+000
 343.00  0.0000E+000
 343.50  0.0000E+000
 344.00  0.0000E+000
 344.50  0.0000E+000
 345.00  0.0000E+000
 345.50  0.0000E+000
 346.00  0.0000E+000
 346.50  0.0000E+000
 347.00  0.0000E+000
 347.50  0.0000E+000
 348.00  0.0000E+000
 348.50  0.0000E+000
 349.00  0.0000E+000
 349.50  0.0000E+000
 350.00  0.0000E+000
 350.50  0.0000E+000
 351.00  0.0000E+000
 351.50  0.0000E+000
 352.00  0.0000E+000
 352.50  0.0000E+000
 353.00  0.0000E+000
 353.50  0.0000E+000
 354.00  0.0000E+000
 354.50  0.0000E+000
 355.00  0.0000E+000
 355.50  0.0000E+000
 356.00  0.0000E+000
 356.50  0.0000E+000
 357.00  0.0000E+000
 357.50  0.0000E+000
 358.00  0.0000E+000
 358.50  0.0000E+000
 359.00  0.0000E+000
 359.50  5.5771E-009
 360.00  8.3885E-008
 360.50  1.7956E-007
 361.00  2.2613E-007
 361.50  2.4240E-007
 362.00  2.2967E-007
 362.50  2.0697E-007
 363.00  1.4067E-007
 363.50  8.1544E-008
 364.00  2.2387E-008
 364.50  0.0000E+000
 365.00  0.0000E+000
 365.50  0.0000E+000
 366.00  0.0000E+000
 366.50  0.0000E+000
 367.00  0.0000E+000
 367.50  3.7679E-009
 368.00  1.8370E-008
 368.50  7.1256E-008
 369.00  1.1109E-007
 369.50  1.2529E-007
 370.00  1.1629E-007
 370.50  8.5420E-008
 371.00  2.1777E-008
 371.50  4.7840E-009
 372.00  0.0000E+000
 372.50  0.0000E+000
 373.00  1.8007E-008
 373.50  2.6366E-008
 374.00  5.0768E-008
 374.50  0.0000E+000
 375.00  0.0000E+000
 375.50  0.0000E+000
 376.00  0.0000E+000
 376.50  0.0000E+000
 377.00  0.0000E+000
 377.50  5.3864E-008
 378.00  1.0099E-007
 378.50  1.2254E-007
 379.00  1.4025E-007
 379.50  1.3850E-007
 380.00  1.3096E-007
 380.50  1.2089E-007
 381.00  9.5854E-008
 381.50  7.8513E-008
 382.00  3.9373E-008
 382.50  2.1172E-008
 383.00  2.4308E-008
 383.50  2.9111E-008
 384.00  4.1374E-008
 384.50  4.3850E-008
 385.00  1.4878E-008
 385.50  7.9966E-010
 386.00  0.0000E+000
 386.50  0.0000E+000
 387.00  0.0000E+000
 387.50  0.0000E+000
 388.00  0.0000E+000
 388.50  0.0000E+000
 389.00  0.0000E+000
 389.50  0.0000E+000
 390.00  0.0000E+000
 390.50  0.0000E+000
 391.00  0.0000E+000
 391.50  0.0000E+000
 392.00  0.0000E+000
 392.50  0.0000E+000
 393.00  0.0000E+000
 393.50  0.0000E+000
 394.00  0.0000E+000
 394.50  0.0000E+000
 395.00  0.0000E+000
 395.50  0.0000E+000
 396.00  0.0000E+000
 396.50  0.0000E+000
 397.00  0.0000E+000
 397.50  2.4945E-009
 398.00  2.7904E-008
 398.50  7.4418E-008
 399.00  9.3797E-008
 399.50  1.2176E-007
 400.00  1.0674E-007
 400.50  9.5329E-008
 401.00  5.7740E-008
 401.50  4.1696E-008
 402.00  3.4894E-008
 402.50  9.1831E-009
 403.00  0.0000E+000
 403.50  2.7939E-009
 404.00  8.0698E-009
 404.50  1.8006E-008
 405.00  4.8501E-008
 405.50  6.4120E-008
 406.00  5.6566E-008
 406.50  7.6690E-008
 407.00  9.9122E-008
 407.50  1.1277E-007
 408.00  1.3802E-007
 408.50  1.5236E-007
 409.00  1.4444E-007
 409.50  1.5783E-007
 410.00  1.7778E-007
 410.50  2.0594E-007
 411.00  2.2542E-007
 411.50  2.2956E-007
 412.00  1.9929E-007
 412.50  1.7847E-007
 413.00  2.0803E-007
 413.50  1.8556E-007
 414.00  1.5318E-007
 414.50  1.3856E-007
 415.00  9.4027E-008
 415.50  4.9986E-008
 416.00  5.3265E-008
 416.50  6.0198E-008
 417.00  5.4350E-008
 417.50  5.5584E-008
 418.00  4.9700E-008
 418.50  5.3422E-008
 419.00  7.7240E-008
 419.50  9.9873E-008
 420.00  8.2644E-008
 420.50  7.1831E-008
 421.00  6.1477E-008
 421.50  2.6039E-008
 422.00  5.2663E-008
 422.50  1.2269E-007
 423.00  1.4823E-007
 423.50  1.6108E-007
 424.00  1.7384E-007
 424.50  1.7011E-007
 425.00  1.4540E-007
 425.50  1.5124E-007
 426.00  1.3732E-007
 426.50  1.5317E-007
 427.00  1.7874E-007
 427.50  2.4063E-007
 428.00  1.9283E-007
 428.50  1.7944E-007
 429.00  1.6274E-007
 429.50  1.2107E-007
 430.00  1.2728E-007
 430.50  1.6058E-007
 431.00  1.5428E-007
 431.50  1.2722E-007
 432.00  1.3173E-007
 432.50  1.0809E-007
 433.00  9.1753E-008
 433.50  8.7570E-008
 434.00  4.1025E-008
 434.50  3.8237E-009
 435.00  0.0000E+000
 435.50  0.0000E+000
 436.00  0.0000E+000
 436.50  0.0000E+000
 437.00  0.0000E+000
 437.50  2.3762E-008
 438.00  7.8890E-008
 438.50  9.6384E-008
 439.00  7.8874E-008
 439.50  2.9736E-008
 440.00  1.8226E-009
 440.50  0.0000E+000
 441.00  0.0000E+000
 441.50  0.0000E+000
 442.00  0.0000E+000
 442.50  0.0000E+000
 443.00  2.9702E-008
 443.50  6.0633E-008
 444.00  5.8826E-008
 444.50  7.5337E-008
 445.00  8.3333E-008
 445.50  1.0387E-007
 446.00  1.0305E-007
 446.50  1.1971E-007
 447.00  1.2652E-007
 447.50  1.4144E-007
 448.00  1.5112E-007
 448.50  1.3064E-007
 449.00  1.0978E-007
 449.50  5.5172E-008
 450.00  0.0000E+000
 450.50  0.0000E+000
 451.00  0.0000E+000
 451.50  0.0000E+000
 452.00  0.0000E+000
 452.50  0.0000E+000
 453.00  6.5337E-009
 453.50  3.7546E-008
 454.00  7.1166E-008
 454.50  5.2322E-008
 455.00  4.3317E-008
 455.50  1.2004E-008
 456.00  1.4079E-009
 456.50  0.0000E+000
 457.00  0.0000E+000
 457.50  0.0000E+000
 458.00  0.0000E+000
 458.50  0.0000E+000
 459.00  0.0000E+000
 459.50  9.0009E-009
 460.00  3.9820E-008
 460.50  6.6187E-008
 461.00  7.7495E-008
 461.50  6.4753E-008
 462.00  3.2615E-008
 462.50  6.1584E-009
 463.00  1.8244E-009
 463.50  2.7580E-008
 464.00  6.8148E-008
 464.50  1.1197E-007
 465.00  1.4900E-007
 465.50  1.5184E-007
 466.00  1.2751E-007
 466.50  9.4917E-008
 467.00  7.6137E-008
 467.50  5.9916E-008
 468.00  6.6792E-008
 468.50  9.2117E-008
 469.00  1.2392E-007
 469.50  1.0512E-007
 470.00  8.7930E-008
 470.50  5.7737E-008
 471.00  2.3398E-008
 471.50  0.0000E+000
 472.00  0.0000E+000
 472.50  0.0000E+000
 473.00  0.0000E+000
 473.50  1.3684E-008
 474.00  4.2375E-008
 474.50  7.1231E-008
 475.00  8.9758E-008
 475.50  8.9329E-008
 476.00  9.0866E-008
 476.50  8.4876E-008
 477.00  6.9545E-008
 477.50  6.2454E-008
 478.00  7.3890E-008
 478.50  8.5345E-008
 479.00  5.6971E-008
 479.50  5.5513E-008
 480.00  5.7544E-008
 480.50  4.9091E-008
 481.00  5.6311E-008
 481.50  7.8306E-008
 482.00  8.2490E-008
 482.50  7.3347E-008
 483.00  7.7486E-008
 483.50  7.0187E-008
 484.00  7.2339E-008
 484.50  6.6205E-008
 485.00  6.1899E-008
 485.50  6.5269E-008
 486.00  5.9325E-008
 486.50  4.0451E-008
 487.00  2.8534E-008
 487.50  9.5247E-009
 488.00  5.6076E-010
 488.50  0.0000E+000
 489.00  1.5708E-008
 489.50  1.1949E-008
 490.00  7.5207E-009
 490.50  8.3221E-010
 491.00  2.8522E-009
 491.50  1.5836E-009
 492.00  3.3008E-011
 492.50  1.3944E-008
 493.00  2.6247E-008
 493.50  4.2573E-008
 494.00  6.9168E-008
 494.50  1.0299E-007
 495.00  1.2296E-007
 495.50  1.0743E-007
 496.00  8.5323E-008
 496.50  4.7425E-008
 497.00  8.5001E-009
 497.50  0.0000E+000
 498.00  0.0000E+000
 498.50  0.0000E+000
 499.00  0.0000E+000
 499.50  0.0000E+000
 500.00  0.0000E+000
 500.50  0.0000E+000
 501.00  0.0000E+000
 501.50  3.1713E-009
 502.00  8.1198E-009
 502.50  2.5358E-009
 503.00  0.0000E+000
 503.50  0.0000E+000
 504.00  0.0000E+000
 504.50  0.0000E+000
 505.00  0.0000E+000
 505.50  0.0000E+000
 506.00  0.0000E+000
 506.50  0.0000E+000
 507.00  0.0000E+000
 507.50  0.0000E+000
 508.00  0.0000E+000
 508.50  0.0000E+000
 509.00  8.1174E-009
 509.50  2.0506E-008
 510.00  4.7418E-008
 510.50  2.9862E-008
 511.00  1.5350E-008
 511.50  3.4912E-009
 512.00  2.4372E-009
 512.50  3.0848E-009
 513.00  1.1269E-009
 513.50  4.1227E-008
 514.00  4.4678E-008
 514.50  4.2045E-008
 515.00  4.2983E-008
 515.50  4.5229E-008
 516.00  1.1392E-008
 516.50  1.9715E-008
 517.00  4.2002E-008
 517.50  7.8039E-008
 518.00  1.1534E-007
 518.50  1.6661E-007
 519.00  2.0823E-007
 519.50  2.3913E-007
 520.00  2.5011E-007
 520.50  2.8261E-007
 521.00  2.8957E-007
 521.50  2.8810E-007
 522.00  2.7169E-007
 522.50  2.5292E-007
 523.00  2.1678E-007
 523.50  1.6987E-007
 524.00  1.5167E-007
 524.50  1.2757E-007
 525.00  1.0956E-007
 525.50  9.4609E-008
 526.00  7.5925E-008
 526.50  5.6184E-008
 527.00  2.3145E-008
 527.50  0.0000E+000
 528.00  0.0000E+000
 528.50  0.0000E+000
 529.00  0.0000E+000
 529.50  0.0000E+000
 530.00  0.0000E+000
 530.50  0.0000E+000
 531.00  0.0000E+000
 531.50  0.0000E+000
 532.00  0.0000E+000
 532.50  0.0000E+000
 533.00  0.0000E+000
 533.50  1.4628E-008
 534.00  5.1944E-008
 534.50  9.7631E-008
 535.00  1.2863E-007
 535.50  1.6505E-007
 536.00  1.5541E-007
 536.50  9.8154E-008
 537.00  7.9920E-008
 537.50  7.5603E-008
 538.00  9.7606E-008
 538.50  1.3174E-007
 539.00  1.7121E-007
 539.50  2.0068E-007
 540.00  1.6909E-007
 540.50  1.2861E-007
 541.00  7.9516E-008
 541.50  4.9041E-008
 542.00  1.7626E-008
 542.50  4.1197E-008
 543.00  8.9823E-008
 543.50  1.2452E-007
 544.00  1.5350E-007
 544.50  1.4924E-007
 545.00  1.0098E-007
 545.50  5.3345E-008
 546.00  1.7487E-008
 546.50  1.5748E-010
 547.00  1.9734E-008
 547.50  4.9956E-008
 548.00  6.3573E-008
 548.50  8.0067E-008
 549.00  1.1380E-007
 549.50  1.2871E-007
 550.00  1.6910E-007
 550.50  2.8440E-007
 551.00  2.8541E-007
 551.50  2.5498E-007
 552.00  2.2288E-007
 552.50  1.7834E-007
 553.00  7.2761E-008
 553.50  1.4387E-008
 554.00  0.0000E+000
 554.50  0.0000E+000
 555.00  0.0000E+000
 555.50  0.0000E+000
 556.00  0.0000E+000
 556.50  0.0000E+000
 557.00  0.0000E+000
 557.50  0.0000E+000
 558.00  0.0000E+000
 558.50  0.0000E+000
 559.00  0.0000E+000
 559.50  0.0000E+000
 560.00  0.0000E+000
 560.50  0.0000E+000
 561.00  0.0000E+000
 561.50  0.0000E+000
 562.00  0.0000E+000
 562.50  0.0000E+000
 563.00  0.0000E+000
 563.50  0.0000E+000
 564.00  0.0000E+000
 564.50  0.0000E+000
 565.00  0.0000E+000
 565.50  0.0000E+000
 566.00  0.0000E+000
 566.50  0.0000E+000
 567.00  0.0000E+000
 567.50  0.0000E+000
 568.00  0.0000E+000
 568.50  0.0000E+000
 569.00  0.0000E+000
 569.50  0.0000E+000
 570.00  0.0000E+000
 570.50  0.0000E+000
 571.00  0.0000E+000
 571.50  0.0000E+000
 572.00  0.0000E+000
 572.50  0.0000E+000
 573.00  0.0000E+000
 573.50  0.0000E+000
 574.00  2.4649E-008
 574.50  7.3268E-008
 575.00  1.0399E-007
 575.50  1.2605E-007
 576.00  1.4917E-007
 576.50  1.7764E-007
 577.00  1.8567E-007
 577.50  1.8462E-007
 578.00  1.7421E-007
 578.50  1.6420E-007
 579.00  1.6355E-007
 579.50  1.3409E-007
 580.00  8.8674E-008
 580.50  1.0840E-007
 581.00  1.5599E-007
 581.50  1.9794E-007
 582.00  2.7243E-007
 582.50  3.0999E-007
 583.00  3.1014E-007
 583.50  3.1369E-007
 584.00  2.7934E-007
 584.50  2.0597E-007
 585.00  1.5154E-007
 585.50  1.0793E-007
 586.00  3.8501E-008
 586.50  8.6058E-008
 587.00  1.1724E-007
 587.50  9.9510E-008
 588.00  5.7889E-008
 588.50  1.6231E-008
 589.00  0.0000E+000
 589.50  9.3912E-009
 590.00  9.3276E-009
 590.50  2.9755E-008
 591.00  9.9803E-008
 591.50  1.4928E-007
 592.00  1.9319E-007
 592.50  2.8723E-007
 593.00  1.6959E-007
 593.50  4.7264E-008
 594.00  0.0000E+000
 594.50  0.0000E+000
 595.00  0.0000E+000
 595.50  0.0000E+000
 596.00  0.0000E+000
 596.50  0.0000E+000
 597.00  0.0000E+000
 597.50  0.0000E+000
 598.00  0.0000E+000
 598.50  0.0000E+000
 599.00  0.0000E+000
 599.50  0.0000E+000
 600.00  0.0000E+000
 600.50  0.0000E+000
 601.00  0.0000E+000
 601.50  0.0000E+000
 602.00  0.0000E+000
 602.50  0.0000E+000
 603.00  0.0000E+000
 603.50  0.0000E+000
 604.00  0.0000E+000
 604.50  0.0000E+000
 605.00  0.0000E+000
 605.50  0.0000E+000
 606.00  0.0000E+000
 606.50  0.0000E+000
 607.00  0.0000E+000
 607.50  0.0000E+000
 608.00  0.0000E+000
 608.50  0.0000E+000
 609.00  0.0000E+000
 609.50  0.0000E+000
 610.00  0.0000E+000
 610.50  0.0000E+000
 611.00  0.0000E+000
 611.50  0.0000E+000
 612.00  0.0000E+000
 612.50  0.0000E+000
 613.00  0.0000E+000
 613.50  2.4566E-008
 614.00  5.7421E-008
 614.50  1.1392E-007
 615.00  2.0170E-007
 615.50  2.2021E-007
 616.00  1.8930E-007
 616.50  2.5445E-007
 617.00  9.6439E-008
 617.50  0.0000E+000
 618.00  0.0000E+000
 618.50  0.0000E+000
 619.00  0.0000E+000
 619.50  0.0000E+000
 620.00  0.0000E+000
 620.50  0.0000E+000
 621.00  0.0000E+000
 621.50  0.0000E+000
 622.00  2.8239E-008
 622.50  1.0597E-007
 623.00  1.5744E-007
 623.50  2.4078E-007
 624.00  2.0489E-007
 624.50  8.5332E-008
 625.00  3.6172E-008
 625.50  3.8911E-008
 626.00  0.0000E+000
 626.50  0.0000E+000
 627.00  0.0000E+000
 627.50  0.0000E+000
 628.00  0.0000E+000
 628.50  0.0000E+000
 629.00  0.0000E+000
 629.50  0.0000E+000
 630.00  0.0000E+000
 630.50  0.0000E+000
 631.00  0.0000E+000
 631.50  0.0000E+000
 632.00  0.0000E+000
 632.50  0.0000E+000
 633.00  0.0000E+000
 633.50  0.0000E+000
 634.00  0.0000E+000
 634.50  0.0000E+000
 635.00  0.0000E+000
 635.50  0.0000E+000
 636.00  0.0000E+000
 636.50  0.0000E+000
 637.00  0.0000E+000
 637.50  0.0000E+000
 638.00  0.0000E+000
 638.50  0.0000E+000
 639.00  0.0000E+000
 639.50  0.0000E+000
 640.00  0.0000E+000
 640.50  4.4614E-008
 641.00  1.4299E-007
 641.50  2.5258E-007
 642.00  1.9455E-007
 642.50  9.0991E-008
 643.00  4.4676E-009
 643.50  0.0000E+000
 644.00  0.0000E+000
 644.50  0.0000E+000
 645.00  0.0000E+000
 645.50  5.2124E-009
 646.00  5.3034E-008
 646.50  1.1337E-007
 647.00  1.6503E-007
 647.50  9.4538E-008
 648.00  7.9392E-009
 648.50  0.0000E+000
 649.00  0.0000E+000
 649.50  0.0000E+000
 650.00  0.0000E+000
 650.50  0.0000E+000
 651.00  0.0000E+000
 651.50  0.0000E+000
 652.00  1.3166E-008
 652.50  6.7416E-008
 653.00  1.0499E-007
 653.50  1.7670E-007
 654.00  2.5290E-007
 654.50  2.0907E-007
 655.00  5.3833E-008
 655.50  9.1506E-010
 656.00  0.0000E+000
 656.50  0.0000E+000
 657.00  0.0000E+000
 657.50  0.0000E+000
 658.00  0.0000E+000
 658.50  0.0000E+000
 659.00  0.0000E+000
 659.50  0.0000E+000
 660.00  0.0000E+000
 660.50  8.9285E-008
 661.00  2.7635E-007
 661.50  3.4277E-007
 662.00  5.1931E-007
 662.50  6.6590E-007
 663.00  7.0871E-007
 663.50  6.5913E-007
 664.00  6.1362E-007
 664.50  4.8792E-007
 665.00  3.3861E-007
 665.50  1.5528E-007
 666.00  4.5072E-008
 666.50  0.0000E+000
 667.00  0.0000E+000
 667.50  0.0000E+000
 668.00  0.0000E+000
 668.50  0.0000E+000
 669.00  0.0000E+000
 669.50  0.0000E+000
 670.00  0.0000E+000
 670.50  0.0000E+000
 671.00  0.0000E+000
 671.50  0.0000E+000
 672.00  0.0000E+000
 672.50  0.0000E+000
 673.00  0.0000E+000
 673.50  0.0000E+000
 674.00  0.0000E+000
 674.50  3.3564E-008
 675.00  1.7566E-007
 675.50  2.6184E-007
 676.00  2.2952E-007
 676.50  9.2231E-008
 677.00  7.7621E-009
 677.50  0.0000E+000
 678.00  0.0000E+000
 678.50  0.0000E+000
 679.00  3.6185E-008
 679.50  2.4785E-007
 680.00  3.1229E-007
 680.50  3.7543E-007
 681.00  3.4866E-007
 681.50  1.4023E-007
 682.00  3.3049E-008
 682.50  6.6611E-008
 683.00  6.6290E-008
 683.50  1.3173E-007
 684.00  1.9761E-007
 684.50  2.9022E-007
 685.00  2.0835E-007
 685.50  5.7270E-008
 686.00  0.0000E+000
 686.50  0.0000E+000
 687.00  0.0000E+000
 687.50  0.0000E+000
 688.00  0.0000E+000
 688.50  0.0000E+000
 689.00  0.0000E+000
 689.50  0.0000E+000
 690.00  0.0000E+000
 690.50  0.0000E+000
 691.00  0.0000E+000
 691.50  0.0000E+000
 692.00  0.0000E+000
 692.50  0.0000E+000
 693.00  0.0000E+000
 693.50  0.0000E+000
 694.00  0.0000E+000
 694.50  0.0000E+000
 695.00  0.0000E+000
 695.50  0.0000E+000
 696.00  0.0000E+000
 696.50  0.0000E+000
 697.00  0.0000E+000
 697.50  0.0000E+000
 698.00  0.0000E+000
 698.50  0.0000E+000
 699.00  0.0000E+000
 699.50  0.0000E+000
 700.00  6.9736E-011
 700.50  1.1992E-008
 701.00  8.9262E-008
 701.50  1.1974E-007
 702.00  2.3408E-007
 702.50  2.9760E-007
 703.00  3.6943E-007
 703.50  3.7255E-007
 704.00  3.5112E-007
 704.50  3.1926E-007
 705.00  3.0249E-007
 705.50  3.2840E-007
 706.00  3.4285E-007
 706.50  9.5284E-008
 707.00  3.7122E-009
 707.50  0.0000E+000
 708.00  0.0000E+000
 708.50  0.0000E+000
 709.00  0.0000E+000
 709.50  0.0000E+000
 710.00  0.0000E+000
 710.50  0.0000E+000
 711.00  0.0000E+000
 711.50  0.0000E+000
 712.00  0.0000E+000
 712.50  0.0000E+000
 713.00  0.0000E+000
 713.50  0.0000E+000
 714.00  1.8556E-007
 714.50  3.7654E-007
 715.00  8.3735E-007
 715.50  8.0802E-007
 716.00  8.6819E-007
 716.50  7.9760E-007
 717.00  7.2566E-007
 717.50  4.9780E-007
 718.00  6.8963E-007
 718.50  8.9621E-007
 719.00  1.1258E-006
 719.50  1.2735E-006
 720.00  1.3716E-006
 720.50  1.2170E-006
 721.00  1.0241E-006
 721.50  8.1863E-007
 722.00  6.8241E-007
 722.50  3.9104E-007
 723.00  2.4578E-007
 723.50  0.0000E+000
 724.00  0.0000E+000
 724.50  0.0000E+000
 725.00  0.0000E+000
 725.50  0.0000E+000
 726.00  0.0000E+000
 726.50  0.0000E+000
 727.00  0.0000E+000
 727.50  0.0000E+000
 728.00  0.0000E+000
 728.50  0.0000E+000
 729.00  0.0000E+000
 729.50  4.4616E-008
 730.00  2.5830E-007
 730.50  3.3801E-007
 731.00  4.7085E-007
 731.50  3.7640E-007
 732.00  3.5914E-007
 732.50  1.7249E-007
 733.00  0.0000E+000
 733.50  0.0000E+000
 734.00  0.0000E+000
 734.50  0.0000E+000
 735.00  1.1076E-007
 735.50  4.1405E-007
 736.00  6.7693E-007
 736.50  8.0653E-007
 737.00  7.7079E-007
 737.50  5.8678E-007
 738.00  2.8109E-007
 738.50  4.6988E-008
 739.00  4.8498E-008
 739.50  0.0000E+000
 740.00  0.0000E+000
 740.50  0.0000E+000
 741.00  0.0000E+000
 741.50  0.0000E+000
 742.00  0.0000E+000
 742.50  0.0000E+000
 743.00  0.0000E+000
 743.50  0.0000E+000
 744.00  0.0000E+000
 744.50  0.0000E+000
 745.00  0.0000E+000
 745.50  0.0000E+000
 746.00  0.0000E+000
 746.50  1.6880E-007
 747.00  6.1548E-007
 747.50  9.5863E-007
 748.00  9.5624E-007
 748.50  7.0689E-007
 749.00  7.4152E-007
 749.50  7.4401E-007
 750.00  7.5661E-007
 750.50  8.7188E-007
 751.00  9.6929E-007
 751.50  9.1106E-007
 752.00  7.1912E-007
 752.50  5.1574E-007
 753.00  4.3450E-007
 753.50  4.2242E-007
 754.00  4.2317E-007
 754.50  6.8378E-007
 755.00  6.3672E-007
 755.50  4.7445E-007
 756.00  2.2030E-007
 756.50  0.0000E+000
 757.00  0.0000E+000
 757.50  0.0000E+000
 758.00  0.0000E+000
 758.50  0.0000E+000
 759.00  0.0000E+000
 759.50  0.0000E+000
 760.00  0.0000E+000
 760.50  0.0000E+000
 761.00  0.0000E+000
 761.50  0.0000E+000
 762.00  0.0000E+000
 762.50  0.0000E+000
 763.00  0.0000E+000
 763.50  0.0000E+000
 764.00  4.7006E-008
 764.50  1.5697E-007
 765.00  1.1487E-007
 765.50  1.0764E-007
 766.00  3.0106E-007
 766.50  4.0697E-007
 767.00  6.4680E-007
 767.50  1.0316E-006
 768.00  1.3098E-006
 768.50  1.3361E-006
 769.00  1.4654E-006
 769.50  1.7889E-006
 770.00  1.6359E-006
 770.50  1.2374E-006
 771.00  1.1452E-006
 771.50  1.2351E-006
 772.00  1.0509E-006
 772.50  1.4318E-006
 773.00  1.7387E-006
 773.50  1.6805E-006
 774.00  1.2119E-006
 774.50  1.0659E-006
 775.00  8.9945E-007
 775.50  8.1562E-007
 776.00  8.9131E-007
 776.50  9.0456E-007
 777.00  8.3391E-007
 777.50  9.8721E-007
 778.00  1.2196E-006
 778.50  1.4178E-006
 779.00  1.7171E-006
 779.50  2.0938E-006
 780.00  2.4318E-006
 780.50  2.7127E-006
 781.00  3.0197E-006
 781.50  3.1747E-006
 782.00  3.3517E-006
 782.50  3.4881E-006
 783.00  3.8676E-006
 783.50  4.1689E-006
 784.00  4.6095E-006
 784.50  5.2042E-006
 785.00  5.5011E-006
 785.50  5.3696E-006
 786.00  5.2060E-006
 786.50  4.9682E-006
 787.00  4.5711E-006
 787.50  4.3859E-006
 788.00  4.5095E-006
 788.50  4.6313E-006
 789.00  4.8039E-006
 789.50  5.1724E-006
 790.00  5.8479E-006
 790.50  6.7598E-006
 791.00  7.8455E-006
 791.50  8.5286E-006
 792.00  9.2841E-006
 792.50  9.5175E-006
 793.00  9.6375E-006
 793.50  9.8256E-006
 794.00  1.0257E-005
 794.50  1.0683E-005
 795.00  1.1535E-005
 795.50  1.2353E-005
 796.00  1.3174E-005
 796.50  1.4038E-005
 797.00  1.5019E-005
 797.50  1.5631E-005
 798.00  1.5919E-005
 798.50  1.6375E-005
 799.00  1.6550E-005
 799.50  1.6345E-005
 800.00  1.6312E-005
 800.50  1.6418E-005
 801.00  1.6336E-005
 801.50  1.6257E-005
 802.00  1.6487E-005
 802.50  1.6973E-005
 803.00  1.7734E-005
 803.50  1.8436E-005
 804.00  1.9466E-005
 804.50  2.0656E-005
 805.00  2.1750E-005
 805.50  2.2800E-005
 806.00  2.3893E-005
 806.50  2.4797E-005
 807.00  2.5507E-005
 807.50  2.6200E-005
 808.00  2.6839E-005
 808.50  2.7421E-005
 809.00  2.8386E-005
 809.50  2.9315E-005
 810.00  3.0222E-005
 810.50  3.1509E-005
 811.00  3.2774E-005
 811.50  3.3937E-005
 812.00  3.5017E-005
 812.50  3.6283E-005
 813.00  3.7897E-005
 813.50  3.9302E-005
 814.00  4.0510E-005
 814.50  4.2251E-005
 815.00  4.4041E-005
 815.50  4.5510E-005
 816.00  4.7365E-005
 816.50  4.9413E-005
 817.00  5.1183E-005
 817.50  5.2863E-005
 818.00  5.4661E-005
 818.50  5.6648E-005
 819.00  5.8716E-005
 819.50  6.0923E-005
 820.00  6.3428E-005
 820.50  6.5404E-005
 821.00  6.7185E-005
 821.50  6.9098E-005
 822.00  7.1020E-005
 822.50  7.2800E-005
 823.00  7.5387E-005
 823.50  7.7672E-005
 824.00  7.9590E-005
 824.50  8.1345E-005
 825.00  8.3043E-005
 825.50  8.4716E-005
 826.00  8.6672E-005
 826.50  8.9011E-005
 827.00  9.1222E-005
 827.50  9.2926E-005
 828.00  9.4253E-005
 828.50  9.5096E-005
 829.00  9.5559E-005
 829.50  9.6238E-005
 830.00  9.7102E-005
 830.50  9.7826E-005
 831.00  9.8550E-005
 831.50  9.9298E-005
 832.00  9.9520E-005
 832.50  9.9625E-005
 833.00  9.9539E-005
 833.50  9.9218E-005
 834.00  9.8415E-005
 834.50  9.7516E-005
 835.00  9.6737E-005
 835.50  9.6042E-005
 836.00  9.4914E-005
 836.50  9.3803E-005
 837.00  9.2731E-005
 837.50  9.1445E-005
 838.00  9.0089E-005
 838.50  8.8714E-005
 839.00  8.7135E-005
 839.50  8.5498E-005
 840.00  8.3503E-005
 840.50  8.1482E-005
 841.00  7.9350E-005
 841.50  7.6747E-005
 842.00  7.4013E-005
 842.50  7.1152E-005
 843.00  6.8329E-005
 843.50  6.5736E-005
 844.00  6.3862E-005
 844.50  6.1762E-005
 845.00  5.9847E-005
 845.50  5.8049E-005
 846.00  5.6458E-005
 846.50  5.4639E-005
 847.00  5.3011E-005
 847.50  5.1149E-005
 848.00  4.8827E-005
 848.50  4.6683E-005
 849.00  4.4668E-005
 849.50  4.2721E-005
 850.00  4.1394E-005
 850.50  4.0158E-005
 851.00  3.8821E-005
 851.50  3.7715E-005
 852.00  3.6655E-005
 852.50  3.5548E-005
 853.00  3.4168E-005
 853.50  3.2577E-005
 854.00  3.0622E-005
 854.50  2.8631E-005
 855.00  2.6826E-005
 855.50  2.5883E-005
 856.00  2.5480E-005
 856.50  2.5829E-005
 857.00  2.5418E-005
 857.50  2.4657E-005
 858.00  2.3485E-005
 858.50  2.1855E-005
 859.00  2.0212E-005
 859.50  1.9143E-005
 860.00  1.8349E-005
 860.50  1.7757E-005
 861.00  1.7019E-005
 861.50  1.6312E-005
 862.00  1.5646E-005
 862.50  1.5169E-005
 863.00  1.5270E-005
 863.50  1.4931E-005
 864.00  1.4746E-005
 864.50  1.5626E-005
 865.00  1.5655E-005
 865.50  1.4718E-005
 866.00  1.5016E-005
 866.50  1.4624E-005
 867.00  1.3604E-005
 867.50  1.3514E-005
 868.00  1.3525E-005
 868.50  1.3414E-005
 869.00  1.3705E-005
 869.50  1.4501E-005
 870.00  1.5206E-005
 870.50  1.5320E-005
 871.00  1.5205E-005
 871.50  1.4476E-005
 872.00  1.3069E-005
 872.50  1.1449E-005
 873.00  1.0077E-005
 873.50  9.0203E-006
 874.00  7.8783E-006
 874.50  6.3594E-006
 875.00  6.1042E-006
 875.50  6.7194E-006
 876.00  7.2706E-006
 876.50  7.1510E-006
 877.00  7.1484E-006
 877.50  6.9399E-006
 878.00  5.8412E-006
 878.50  5.2574E-006
 879.00  5.6110E-006
 879.50  5.9854E-006
 880.00  5.6601E-006
 880.50  5.4922E-006
 881.00  5.1926E-006
 881.50  4.9635E-006
 882.00  4.8564E-006
 882.50  5.6011E-006
 883.00  5.9938E-006
 883.50  5.6942E-006
 884.00  5.9544E-006
 884.50  6.4743E-006
 885.00  6.4990E-006
 885.50  6.7475E-006
 886.00  7.3782E-006
 886.50  7.4154E-006
 887.00  6.9750E-006
 887.50  6.6319E-006
 888.00  7.1721E-006
 888.50  7.0987E-006
 889.00  6.8759E-006
 889.50  6.7921E-006
 890.00  6.4068E-006
 890.50  5.6728E-006
 891.00  6.0486E-006
 891.50  6.5184E-006
 892.00  6.0742E-006
 892.50  5.6144E-006
 893.00  5.4474E-006
 893.50  4.6513E-006
 894.00  4.0164E-006
 894.50  4.3692E-006
 895.00  4.4747E-006
 895.50  4.4937E-006
 896.00  4.5959E-006
 896.50  4.1873E-006
 897.00  3.6588E-006
 897.50  3.2637E-006
 898.00  3.2003E-006
 898.50  4.0118E-006
 899.00  4.1903E-006
 899.50  4.8848E-006
 900.00  5.8962E-006
 900.50  6.4802E-006
 901.00  6.2716E-006
 901.50  7.5766E-006
 902.00  7.8841E-006
 902.50  7.9849E-006
 903.00  7.6431E-006
 903.50  7.7367E-006
 904.00  7.7849E-006
 904.50  8.0635E-006
 905.00  7.3936E-006
 905.50  6.8902E-006
 906.00  6.3614E-006
 906.50  5.0853E-006
 907.00  4.1173E-006
 907.50  4.0425E-006
 908.00  4.0965E-006
 908.50  4.1253E-006
 909.00  5.0148E-006
 909.50  6.1137E-006
 910.00  6.8115E-006
 910.50  7.5718E-006
 911.00  7.8300E-006
 911.50  6.9098E-006
 912.00  5.8421E-006
 912.50  4.4268E-006
 913.00  3.1308E-006
 913.50  2.4147E-006
 914.00  1.9794E-006
 914.50  1.7608E-006
 915.00  2.1851E-006
 915.50  2.3384E-006
 916.00  2.4815E-006
 916.50  2.7290E-006
 917.00  3.4831E-006
 917.50  3.3412E-006
 918.00  2.9521E-006
 918.50  3.0552E-006
 919.00  2.9579E-006
 919.50  2.3210E-006
 920.00  1.7690E-006
 920.50  1.1489E-006
 921.00  4.1087E-007
 921.50  0.0000E+000
 922.00  0.0000E+000
 922.50  2.6537E-007
 923.00  1.1229E-006
 923.50  2.2603E-006
 924.00  3.8004E-006
 924.50  4.8564E-006
 925.00  5.6923E-006
 925.50  6.2195E-006
 926.00  6.3070E-006
 926.50  5.5014E-006
 927.00  5.0004E-006
 927.50  4.1456E-006
 928.00  3.9318E-006
 928.50  3.5236E-006
 929.00  3.8097E-006
 929.50  2.5505E-006
 930.00  1.8564E-006
 930.50  1.3051E-007
 931.00  0.0000E+000
 931.50  0.0000E+000
 932.00  0.0000E+000
 932.50  0.0000E+000
 933.00  0.0000E+000
 933.50  1.3151E-007
 934.00  1.2583E-006
 934.50  2.5438E-006
 935.00  3.0923E-006
 935.50  3.2153E-006
 936.00  2.9224E-006
 936.50  2.5654E-006
 937.00  2.1820E-006
 937.50  1.9739E-006
 938.00  2.6959E-006
 938.50  3.3800E-006
 939.00  3.9742E-006
 939.50  4.7681E-006
 940.00  5.0127E-006
 940.50  4.2653E-006
 941.00  3.4530E-006
 941.50  3.0101E-006
 942.00  2.5704E-006
 942.50  2.2166E-006
 943.00  2.2739E-006
 943.50  1.8007E-006
 944.00  1.0606E-006
 944.50  4.5142E-007
 945.00  4.7250E-008
 945.50  0.0000E+000
 946.00  0.0000E+000
 946.50  0.0000E+000
 947.00  0.0000E+000
 947.50  0.0000E+000
 948.00  0.0000E+000
 948.50  1.1469E-008
 949.00  2.0988E-007
 949.50  9.1742E-007
 950.00  1.6671E-006
 950.50  2.0233E-006
 951.00  2.3729E-006
 951.50  2.7976E-006
 952.00  1.9422E-006
 952.50  5.9663E-007
 953.00  0.0000E+000
 953.50  0.0000E+000
 954.00  0.0000E+000
 954.50  0.0000E+000
 955.00  0.0000E+000
 955.50  0.0000E+000
 956.00  0.0000E+000
 956.50  0.0000E+000
 957.00  0.0000E+000
 957.50  0.0000E+000
 958.00  0.0000E+000
 958.50  0.0000E+000
 959.00  0.0000E+000
 959.50  0.0000E+000
 960.00  0.0000E+000
 960.50  0.0000E+000
 961.00  0.0000E+000
 961.50  0.0000E+000
 962.00  0.0000E+000
 962.50  0.0000E+000
 963.00  0.0000E+000
 963.50  0.0000E+000
 964.00  0.0000E+000
 964.50  0.0000E+000
 965.00  1.0223E-008
 965.50  2.9720E-007
 966.00  1.9069E-006
 966.50  3.5706E-006
 967.00  5.2883E-006
 967.50  7.7221E-006
 968.00  6.8259E-006
 968.50  5.0980E-006
 969.00  3.8839E-006
 969.50  2.8332E-006
 970.00  1.9296E-006
 970.50  7.5155E-007
 971.00  3.9363E-008
 971.50  0.0000E+000
 972.00  0.0000E+000
 972.50  0.0000E+000
 973.00  0.0000E+000
 973.50  0.0000E+000
 974.00  0.0000E+000
 974.50  0.0000E+000
 975.00  0.0000E+000
 975.50  0.0000E+000
 976.00  0.0000E+000
 976.50  0.0000E+000
 977.00  0.0000E+000
 977.50  0.0000E+000
 978.00  0.0000E+000
 978.50  5.6446E-006
 979.00  9.4989E-006
 979.50  1.0707E-005
 980.00  1.1714E-005
 980.50  1.1398E-005
 981.00  8.6553E-006
 981.50  6.2620E-006
 982.00  6.1800E-006
 982.50  4.3470E-006
 983.00  3.5388E-006
 983.50  0.0000E+000
 984.00  0.0000E+000
 984.50  0.0000E+000
 985.00  0.0000E+000
 985.50  0.0000E+000
 986.00  0.0000E+000
 986.50  0.0000E+000
 987.00  6.5068E-007
 987.50  4.8849E-006
 988.00  1.2889E-005
 988.50  1.7463E-005
 989.00  1.7745E-005
 989.50  1.7629E-005
 990.00  1.5075E-005
 990.50  1.0950E-005
 991.00  6.6685E-006
 991.50  1.6583E-006
 992.00  0.0000E+000
 992.50  0.0000E+000
 993.00  0.0000E+000
 993.50  0.0000E+000
 994.00  0.0000E+000
 994.50  0.0000E+000
 995.00  0.0000E+000
 995.50  0.0000E+000
 996.00  0.0000E+000
 996.50  0.0000E+000
 997.00  0.0000E+000
 997.50  2.1538E-007
 998.00  6.1015E-006
 998.50  4.6137E-006
 999.00  5.1422E-007
 999.50  0.0000E+000
1000.00  0.0000E+000
1000.50  0.0000E+000
1001.00  0.0000E+000
1001.50  0.0000E+000
1002.00  0.0000E+000
1002.50  0.0000E+000
1003.00  0.0000E+000
1003.50  0.0000E+000
1004.00  0.0000E+000
1004.50  0.0000E+000
1005.00  0.0000E+000
1005.50  0.0000E+000
1006.00  0.0000E+000
1006.50  0.0000E+000
1007.00  0.0000E+000
1007.50  0.0000E+000
1008.00  0.0000E+000
1008.50  0.0000E+000
1009.00  0.0000E+000
1009.50  0.0000E+000
1010.00  0.0000E+000
1010.50  0.0000E+000
1011.00  0.0000E+000
1011.50  0.0000E+000
1012.00  0.0000E+000
1012.50  0.0000E+000
1013.00  0.0000E+000
1013.50  0.0000E+000
1014.00  0.0000E+000
1014.50  0.0000E+000
1015.00  0.0000E+000
1015.50  0.0000E+000
1016.00  0.0000E+000
1016.50  0.0000E+000
1017.00  0.0000E+000
1017.50  0.0000E+000
1018.00  0.0000E+000
1018.50  0.0000E+000
1019.00  0.0000E+000
1019.50  0.0000E+000
1020.00  0.0000E+000
1020.50  0.0000E+000
1021.00  0.0000E+000
1021.50  0.0000E+000
1022.00  0.0000E+000
1022.50  0.0000E+000
1023.00  0.0000E+000
1023.50  0.0000E+000
1024.00  0.0000E+000
1024.50  0.0000E+000
1025.00  0.0000E+000
1025.50  0.0000E+000
1026.00  0.0000E+000
1026.50  0.0000E+000
1027.00  0.0000E+000
1027.50  0.0000E+000
1028.00  0.0000E+000
1028.50  0.0000E+000
1029.00  0.0000E+000
1029.50  0.0000E+000
1030.00  0.0000E+000
1030.50  0.0000E+000
1031.00  0.0000E+000
1031.50  0.0000E+000
1032.00  0.0000E+000
1032.50  0.0000E+000
1033.00  0.0000E+000
1033.50  0.0000E+000
1034.00  0.0000E+000
1034.50  0.0000E+000
1035.00  0.0000E+000
1035.50  0.0000E+000
1036.00  0.0000E+000
1036.50  0.0000E+000
1037.00  0.0000E+000
1037.50  0.0000E+000
1038.00  0.0000E+000
1038.50  0.0000E+000
1039.00  0.0000E+000
1039.50  0.0000E+000
1040.00  0.0000E+000
1040.50  0.0000E+000
1041.00  0.0000E+000
1041.50  0.0000E+000
1042.00  0.0000E+000
1042.50  0.0000E+000
1043.00  0.0000E+000
1043.50  0.0000E+000
1044.00  0.0000E+000
1044.50  0.0000E+000
1045.00  0.0000E+000
1045.50  0.0000E+000
1046.00  0.0000E+000
1046.50  0.0000E+000
1047.00  0.0000E+000
1047.50  0.0000E+000
1048.00  0.0000E+000
1048.50  0.0000E+000
1049.00  0.0000E+000
1049.50  0.0000E+000
1050.00  0.0000E+000
1050.50  0.0000E+000
1051.00  0.0000E+000
1051.50  0.0000E+000
1052.00  0.0000E+000
1052.50  0.0000E+000
1053.00  0.0000E+000
1053.50  0.0000E+000
1054.00  0.0000E+000
1054.50  0.0000E+000
1055.00  0.0000E+000
1055.50  0.0000E+000
1056.00  0.0000E+000
1056.50  0.0000E+000
1057.00  0.0000E+000
1057.50  0.0000E+000
1058.00  0.0000E+000
1058.50  0.0000E+000
1059.00  0.0000E+000
1059.50  0.0000E+000
1060.00  0.0000E+000
1060.50  0.0000E+000
1061.00  0.0000E+000
1061.50  0.0000E+000
1062.00  0.0000E+000
1062.50  0.0000E+000
1063.00  0.0000E+000
1063.50  0.0000E+000
1064.00  0.0000E+000
1064.50  0.0000E+000
1065.00  0.0000E+000
1065.50  0.0000E+000
1066.00  0.0000E+000
1066.50  0.0000E+000
1067.00  0.0000E+000
1067.50  0.0000E+000
1068.00  0.0000E+000
1068.50  0.0000E+000
1069.00  0.0000E+000
1069.50  0.0000E+000
1070.00  0.0000E+000
1070.50  0.0000E+000
1071.00  0.0000E+000
1071.50  0.0000E+000
1072.00  0.0000E+000
1072.50  0.0000E+000
1073.00  0.0000E+000
1073.50  0.0000E+000
1074.00  0.0000E+000
1074.50  0.0000E+000
1075.00  0.0000E+000
1075.50  0.0000E+000
1076.00  0.0000E+000
1076.50  0.0000E+000
1077.00  0.0000E+000
1077.50  0.0000E+000
1078.00  0.0000E+000
1078.50  0.0000E+000
1079.00  0.0000E+000
1079.50  0.0000E+000
1080.00  0.0000E+000
1080.50  0.0000E+000
1081.00  0.0000E+000
1081.50  0.0000E+000
1082.00  0.0000E+000
1082.50  0.0000E+000
1083.00  0.0000E+000
1083.50  0.0000E+000
1084.00  0.0000E+000
1084.50  0.0000E+000
1085.00  0.0000E+000
1085.50  0.0000E+000
1086.00  0.0000E+000
1086.50  0.0000E+000
1087.00  0.0000E+000
1087.50  0.0000E+000
1088.00  0.0000E+000
1088.50  0.0000E+000
1089.00  0.0000E+000
1089.50  0.0000E+000
1090.00  0.0000E+000
1090.50  0.0000E+000
1091.00  0.0000E+000
1091.50  0.0000E+000
1092.00  0.0000E+000
1092.50  0.0000E+000
1093.00  0.0000E+000
1093.50  0.0000E+000
1094.00  0.0000E+000
1094.50  0.0000E+000
1095.00  0.0000E+000
1095.50  0.0000E+000
1096.00  0.0000E+000
1096.50  0.0000E+000
1097.00  0.0000E+000
1097.50  0.0000E+000
1098.00  0.0000E+000
1098.50  0.0000E+000
1099.00  0.0000E+000
1099.50  0.0000E+000
1100.00  0.0000E+000
1100.50  0.0000E+000
1101.00  0.0000E+000
1101.50  0.0000E+000
1102.00  0.0000E+000
1102.50  0.0000E+000
1103.00  0.0000E+000
1103.50  0.0000E+000
1104.00  0.0000E+000
1104.50  0.0000E+000
1105.00  0.0000E+000
1105.50  0.0000E+000
1106.00  0.0000E+000
1106.50  0.0000E+000
1107.00  0.0000E+000
1107.50  0.0000E+000
1108.00  0.0000E+000
1108.50  0.0000E+000
1109.00  0.0000E+000
1109.50  0.0000E+000
1110.00  0.0000E+000
1110.50  0.0000E+000
1111.00  0.0000E+000
1111.50  0.0000E+000
1112.00  0.0000E+000
1112.50  0.0000E+000
1113.00  0.0000E+000
1113.50  0.0000E+000
1114.00  0.0000E+000
1114.50  0.0000E+000
1115.00  0.0000E+000
1115.50  0.0000E+000
1116.00  0.0000E+000
1116.50  0.0000E+000
1117.00  0.0000E+000
1117.50  0.0000E+000
1118.00  0.0000E+000
1118.50  0.0000E+000
1119.00  0.0000E+000
1119.50  0.0000E+000
1120.00  0.0000E+000
1120.50  0.0000E+000
1121.00  0.0000E+000
1121.50  0.0000E+000
1122.00  0.0000E+000
1122.50  0.0000E+000
1123.00  0.0000E+000
1123.50  0.0000E+000
1124.00  0.0000E+000
1124.50  0.0000E+000
1125.00  0.0000E+000
1125.50  0.0000E+000
1126.00  0.0000E+000
1126.50  0.0000E+000
1127.00  0.0000E+000
1127.50  0.0000E+000
: 6
