# Supplementary material for: A photoconversion model for full spectral programming and multiplexing of optogenetic systems
Source: Mol Syst Biol. 2017 Apr 24;13(4):926. doi: 10.15252/msb.20167456 (PMC5408778; doi:10.15252/msb.20167456)
Supplement: Supplementary file 11 — Dataset EV3 [file MSB-13-926-s011.zip › dataset_ev3_led_data/led_calibration_data/EO_01/Tori_c1/raw/23.IRR]

" File: 160129_calibrations\post-calibration\Tor
" RAD->  Wave:647.21nm  Pix:1050  Val:  0.000  Time:400ms  Avg:5  Sm:1  Sg:1  Tc:off  SNAP  Xt:1  Ch:1  Xtrig wnmcal >RAD-IS6.CAL
 180.00  0.0000E+000
 180.50  0.0000E+000
 181.00  0.0000E+000
 181.50  0.0000E+000
 182.00  0.0000E+000
 182.50  0.0000E+000
 183.00  0.0000E+000
 183.50  0.0000E+000
 184.00  0.0000E+000
 184.50  0.0000E+000
 185.00  0.0000E+000
 185.50  0.0000E+000
 186.00  0.0000E+000
 186.50  0.0000E+000
 187.00  0.0000E+000
 187.50  0.0000E+000
 188.00  0.0000E+000
 188.50  0.0000E+000
 189.00  0.0000E+000
 189.50  0.0000E+000
 190.00  0.0000E+000
 190.50  0.0000E+000
 191.00  0.0000E+000
 191.50  0.0000E+000
 192.00  0.0000E+000
 192.50  0.0000E+000
 193.00  0.0000E+000
 193.50  0.0000E+000
 194.00  0.0000E+000
 194.50  0.0000E+000
 195.00  0.0000E+000
 195.50  0.0000E+000
 196.00  0.0000E+000
 196.50  0.0000E+000
 197.00  0.0000E+000
 197.50  0.0000E+000
 198.00  0.0000E+000
 198.50  0.0000E+000
 199.00  0.0000E+000
 199.50  0.0000E+000
 200.00  0.0000E+000
 200.50  0.0000E+000
 201.00  0.0000E+000
 201.50  0.0000E+000
 202.00  0.0000E+000
 202.50  0.0000E+000
 203.00  0.0000E+000
 203.50  0.0000E+000
 204.00  0.0000E+000
 204.50  0.0000E+000
 205.00  0.0000E+000
 205.50  0.0000E+000
 206.00  0.0000E+000
 206.50  0.0000E+000
 207.00  0.0000E+000
 207.50  0.0000E+000
 208.00  0.0000E+000
 208.50  0.0000E+000
 209.00  0.0000E+000
 209.50  0.0000E+000
 210.00  0.0000E+000
 210.50  0.0000E+000
 211.00  0.0000E+000
 211.50  0.0000E+000
 212.00  0.0000E+000
 212.50  0.0000E+000
 213.00  0.0000E+000
 213.50  0.0000E+000
 214.00  0.0000E+000
 214.50  0.0000E+000
 215.00  0.0000E+000
 215.50  0.0000E+000
 216.00  0.0000E+000
 216.50  0.0000E+000
 217.00  0.0000E+000
 217.50  0.0000E+000
 218.00  0.0000E+000
 218.50  0.0000E+000
 219.00  0.0000E+000
 219.50  0.0000E+000
 220.00  0.0000E+000
 220.50  0.0000E+000
 221.00  0.0000E+000
 221.50  0.0000E+000
 222.00  0.0000E+000
 222.50  0.0000E+000
 223.00  0.0000E+000
 223.50  0.0000E+000
 224.00  0.0000E+000
 224.50  0.0000E+000
 225.00  0.0000E+000
 225.50  0.0000E+000
 226.00  0.0000E+000
 226.50  0.0000E+000
 227.00  0.0000E+000
 227.50  0.0000E+000
 228.00  0.0000E+000
 228.50  0.0000E+000
 229.00  0.0000E+000
 229.50  0.0000E+000
 230.00  0.0000E+000
 230.50  0.0000E+000
 231.00  0.0000E+000
 231.50  0.0000E+000
 232.00  0.0000E+000
 232.50  0.0000E+000
 233.00  0.0000E+000
 233.50  0.0000E+000
 234.00  0.0000E+000
 234.50  0.0000E+000
 235.00  0.0000E+000
 235.50  0.0000E+000
 236.00  0.0000E+000
 236.50  0.0000E+000
 237.00  0.0000E+000
 237.50  0.0000E+000
 238.00  0.0000E+000
 238.50  0.0000E+000
 239.00  0.0000E+000
 239.50  0.0000E+000
 240.00  0.0000E+000
 240.50  0.0000E+000
 241.00  0.0000E+000
 241.50  0.0000E+000
 242.00  0.0000E+000
 242.50  0.0000E+000
 243.00  0.0000E+000
 243.50  0.0000E+000
 244.00  0.0000E+000
 244.50  0.0000E+000
 245.00  0.0000E+000
 245.50  0.0000E+000
 246.00  0.0000E+000
 246.50  0.0000E+000
 247.00  0.0000E+000
 247.50  0.0000E+000
 248.00  0.0000E+000
 248.50  0.0000E+000
 249.00  0.0000E+000
 249.50  0.0000E+000
 250.00  0.0000E+000
 250.50  0.0000E+000
 251.00  0.0000E+000
 251.50  0.0000E+000
 252.00  0.0000E+000
 252.50  0.0000E+000
 253.00  0.0000E+000
 253.50  0.0000E+000
 254.00  0.0000E+000
 254.50  0.0000E+000
 255.00  0.0000E+000
 255.50  0.0000E+000
 256.00  0.0000E+000
 256.50  0.0000E+000
 257.00  0.0000E+000
 257.50  0.0000E+000
 258.00  0.0000E+000
 258.50  0.0000E+000
 259.00  0.0000E+000
 259.50  0.0000E+000
 260.00  0.0000E+000
 260.50  0.0000E+000
 261.00  0.0000E+000
 261.50  0.0000E+000
 262.00  0.0000E+000
 262.50  0.0000E+000
 263.00  0.0000E+000
 263.50  0.0000E+000
 264.00  0.0000E+000
 264.50  0.0000E+000
 265.00  0.0000E+000
 265.50  0.0000E+000
 266.00  0.0000E+000
 266.50  0.0000E+000
 267.00  0.0000E+000
 267.50  0.0000E+000
 268.00  0.0000E+000
 268.50  0.0000E+000
 269.00  0.0000E+000
 269.50  0.0000E+000
 270.00  0.0000E+000
 270.50  0.0000E+000
 271.00  0.0000E+000
 271.50  0.0000E+000
 272.00  0.0000E+000
 272.50  0.0000E+000
 273.00  0.0000E+000
 273.50  0.0000E+000
 274.00  0.0000E+000
 274.50  0.0000E+000
 275.00  0.0000E+000
 275.50  0.0000E+000
 276.00  0.0000E+000
 276.50  0.0000E+000
 277.00  0.0000E+000
 277.50  0.0000E+000
 278.00  0.0000E+000
 278.50  0.0000E+000
 279.00  0.0000E+000
 279.50  0.0000E+000
 280.00  0.0000E+000
 280.50  0.0000E+000
 281.00  0.0000E+000
 281.50  0.0000E+000
 282.00  0.0000E+000
 282.50  0.0000E+000
 283.00  0.0000E+000
 283.50  0.0000E+000
 284.00  0.0000E+000
 284.50  0.0000E+000
 285.00  0.0000E+000
 285.50  0.0000E+000
 286.00  0.0000E+000
 286.50  0.0000E+000
 287.00  0.0000E+000
 287.50  0.0000E+000
 288.00  0.0000E+000
 288.50  0.0000E+000
 289.00  0.0000E+000
 289.50  0.0000E+000
 290.00  0.0000E+000
 290.50  0.0000E+000
 291.00  0.0000E+000
 291.50  0.0000E+000
 292.00  0.0000E+000
 292.50  0.0000E+000
 293.00  0.0000E+000
 293.50  0.0000E+000
 294.00  0.0000E+000
 294.50  0.0000E+000
 295.00  0.0000E+000
 295.50  0.0000E+000
 296.00  0.0000E+000
 296.50  0.0000E+000
 297.00  0.0000E+000
 297.50  0.0000E+000
 298.00  0.0000E+000
 298.50  0.0000E+000
 299.00  0.0000E+000
 299.50  0.0000E+000
 300.00  0.0000E+000
 300.50  0.0000E+000
 301.00  0.0000E+000
 301.50  0.0000E+000
 302.00  0.0000E+000
 302.50  0.0000E+000
 303.00  0.0000E+000
 303.50  0.0000E+000
 304.00  0.0000E+000
 304.50  0.0000E+000
 305.00  0.0000E+000
 305.50  0.0000E+000
 306.00  0.0000E+000
 306.50  0.0000E+000
 307.00  0.0000E+000
 307.50  0.0000E+000
 308.00  0.0000E+000
 308.50  0.0000E+000
 309.00  0.0000E+000
 309.50  0.0000E+000
 310.00  0.0000E+000
 310.50  0.0000E+000
 311.00  0.0000E+000
 311.50  0.0000E+000
 312.00  0.0000E+000
 312.50  0.0000E+000
 313.00  0.0000E+000
 313.50  0.0000E+000
 314.00  0.0000E+000
 314.50  0.0000E+000
 315.00  0.0000E+000
 315.50  0.0000E+000
 316.00  0.0000E+000
 316.50  0.0000E+000
 317.00  0.0000E+000
 317.50  0.0000E+000
 318.00  0.0000E+000
 318.50  0.0000E+000
 319.00  0.0000E+000
 319.50  0.0000E+000
 320.00  0.0000E+000
 320.50  0.0000E+000
 321.00  0.0000E+000
 321.50  0.0000E+000
 322.00  0.0000E+000
 322.50  0.0000E+000
 323.00  0.0000E+000
 323.50  0.0000E+000
 324.00  0.0000E+000
 324.50  0.0000E+000
 325.00  0.0000E+000
 325.50  0.0000E+000
 326.00  0.0000E+000
 326.50  0.0000E+000
 327.00  0.0000E+000
 327.50  0.0000E+000
 328.00  0.0000E+000
 328.50  0.0000E+000
 329.00  0.0000E+000
 329.50  0.0000E+000
 330.00  0.0000E+000
 330.50  0.0000E+000
 331.00  0.0000E+000
 331.50  0.0000E+000
 332.00  0.0000E+000
 332.50  0.0000E+000
 333.00  0.0000E+000
 333.50  0.0000E+000
 334.00  0.0000E+000
 334.50  0.0000E+000
 335.00  0.0000E+000
 335.50  0.0000E+000
 336.00  0.0000E+000
 336.50  0.0000E+000
 337.00  0.0000E+000
 337.50  0.0000E+000
 338.00  0.0000E+000
 338.50  0.0000E+000
 339.00  0.0000E+000
 339.50  0.0000E+000
 340.00  0.0000E+000
 340.50  0.0000E+000
 341.00  0.0000E+000
 341.50  0.0000E+000
 342.00  0.0000E+000
 342.50  0.0000E+000
 343.00  0.0000E+000
 343.50  0.0000E+000
 344.00  0.0000E+000
 344.50  0.0000E+000
 345.00  0.0000E+000
 345.50  0.0000E+000
 346.00  0.0000E+000
 346.50  0.0000E+000
 347.00  0.0000E+000
 347.50  0.0000E+000
 348.00  0.0000E+000
 348.50  0.0000E+000
 349.00  0.0000E+000
 349.50  0.0000E+000
 350.00  0.0000E+000
 350.50  0.0000E+000
 351.00  0.0000E+000
 351.50  0.0000E+000
 352.00  0.0000E+000
 352.50  0.0000E+000
 353.00  0.0000E+000
 353.50  0.0000E+000
 354.00  0.0000E+000
 354.50  0.0000E+000
 355.00  0.0000E+000
 355.50  0.0000E+000
 356.00  0.0000E+000
 356.50  0.0000E+000
 357.00  0.0000E+000
 357.50  0.0000E+000
 358.00  0.0000E+000
 358.50  0.0000E+000
 359.00  0.0000E+000
 359.50  0.0000E+000
 360.00  0.0000E+000
 360.50  0.0000E+000
 361.00  0.0000E+000
 361.50  0.0000E+000
 362.00  0.0000E+000
 362.50  0.0000E+000
 363.00  0.0000E+000
 363.50  0.0000E+000
 364.00  0.0000E+000
 364.50  0.0000E+000
 365.00  0.0000E+000
 365.50  0.0000E+000
 366.00  0.0000E+000
 366.50  0.0000E+000
 367.00  0.0000E+000
 367.50  0.0000E+000
 368.00  0.0000E+000
 368.50  7.2314E-009
 369.00  1.1321E-008
 369.50  1.7138E-008
 370.00  1.6864E-008
 370.50  0.0000E+000
 371.00  0.0000E+000
 371.50  0.0000E+000
 372.00  0.0000E+000
 372.50  0.0000E+000
 373.00  0.0000E+000
 373.50  0.0000E+000
 374.00  0.0000E+000
 374.50  0.0000E+000
 375.00  0.0000E+000
 375.50  0.0000E+000
 376.00  0.0000E+000
 376.50  0.0000E+000
 377.00  4.0773E-009
 377.50  2.8035E-008
 378.00  6.0796E-008
 378.50  7.4541E-008
 379.00  1.0205E-007
 379.50  1.1704E-007
 380.00  1.2364E-007
 380.50  1.0540E-007
 381.00  7.3077E-008
 381.50  4.8072E-008
 382.00  1.1840E-008
 382.50  2.6396E-010
 383.00  0.0000E+000
 383.50  1.7543E-009
 384.00  2.6568E-008
 384.50  8.4420E-008
 385.00  1.3112E-007
 385.50  1.6320E-007
 386.00  1.8500E-007
 386.50  1.6513E-007
 387.00  1.6095E-007
 387.50  1.6116E-007
 388.00  1.2374E-007
 388.50  9.2735E-008
 389.00  6.8017E-008
 389.50  1.8060E-008
 390.00  0.0000E+000
 390.50  0.0000E+000
 391.00  0.0000E+000
 391.50  0.0000E+000
 392.00  8.4918E-009
 392.50  8.8032E-008
 393.00  1.9271E-007
 393.50  2.3052E-007
 394.00  2.5683E-007
 394.50  2.3856E-007
 395.00  1.3860E-007
 395.50  1.6072E-007
 396.00  1.3236E-007
 396.50  1.1861E-007
 397.00  1.1383E-007
 397.50  8.5969E-008
 398.00  9.4403E-008
 398.50  1.4435E-007
 399.00  1.8278E-007
 399.50  2.4074E-007
 400.00  2.5981E-007
 400.50  1.9588E-007
 401.00  1.3159E-007
 401.50  4.1653E-008
 402.00  5.5506E-009
 402.50  8.2219E-010
 403.00  2.1294E-009
 403.50  1.5312E-008
 404.00  3.5910E-008
 404.50  5.7658E-008
 405.00  8.1077E-008
 405.50  9.9560E-008
 406.00  1.6458E-007
 406.50  1.8549E-007
 407.00  2.0388E-007
 407.50  2.0576E-007
 408.00  1.5777E-007
 408.50  1.4049E-007
 409.00  9.2162E-008
 409.50  6.7635E-008
 410.00  5.4869E-008
 410.50  3.4074E-008
 411.00  6.1926E-009
 411.50  0.0000E+000
 412.00  0.0000E+000
 412.50  0.0000E+000
 413.00  0.0000E+000
 413.50  0.0000E+000
 414.00  0.0000E+000
 414.50  0.0000E+000
 415.00  0.0000E+000
 415.50  1.1795E-008
 416.00  2.3287E-008
 416.50  1.7637E-008
 417.00  3.0197E-008
 417.50  3.4684E-008
 418.00  1.1765E-007
 418.50  1.7859E-007
 419.00  1.8950E-007
 419.50  1.7579E-007
 420.00  1.5554E-007
 420.50  1.2684E-007
 421.00  8.5795E-008
 421.50  5.7551E-008
 422.00  1.9635E-008
 422.50  0.0000E+000
 423.00  0.0000E+000
 423.50  0.0000E+000
 424.00  1.1261E-008
 424.50  4.2920E-008
 425.00  7.4542E-008
 425.50  1.0469E-007
 426.00  1.1187E-007
 426.50  1.0139E-007
 427.00  1.1663E-007
 427.50  1.8282E-007
 428.00  1.4114E-007
 428.50  1.0184E-007
 429.00  5.6460E-008
 429.50  1.2338E-008
 430.00  0.0000E+000
 430.50  0.0000E+000
 431.00  0.0000E+000
 431.50  6.5663E-010
 432.00  1.7430E-008
 432.50  5.9543E-008
 433.00  8.6270E-008
 433.50  8.9222E-008
 434.00  8.4928E-008
 434.50  6.6720E-008
 435.00  4.2530E-008
 435.50  3.2329E-008
 436.00  4.0473E-008
 436.50  5.4152E-008
 437.00  6.9374E-008
 437.50  7.8170E-008
 438.00  1.1497E-007
 438.50  1.5980E-007
 439.00  2.0819E-007
 439.50  2.8373E-007
 440.00  3.7287E-007
 440.50  3.4135E-007
 441.00  3.3481E-007
 441.50  2.9106E-007
 442.00  2.5645E-007
 442.50  2.1914E-007
 443.00  2.1025E-007
 443.50  1.9854E-007
 444.00  1.6954E-007
 444.50  1.2259E-007
 445.00  1.2034E-007
 445.50  1.2652E-007
 446.00  9.8108E-008
 446.50  9.1153E-008
 447.00  1.0209E-007
 447.50  1.0382E-007
 448.00  1.1243E-007
 448.50  1.1782E-007
 449.00  1.1307E-007
 449.50  1.0129E-007
 450.00  6.0464E-008
 450.50  5.5031E-008
 451.00  5.1312E-008
 451.50  5.1800E-008
 452.00  3.2463E-008
 452.50  8.6893E-009
 453.00  0.0000E+000
 453.50  0.0000E+000
 454.00  0.0000E+000
 454.50  0.0000E+000
 455.00  0.0000E+000
 455.50  0.0000E+000
 456.00  0.0000E+000
 456.50  0.0000E+000
 457.00  0.0000E+000
 457.50  0.0000E+000
 458.00  1.1176E-008
 458.50  2.6358E-008
 459.00  5.0240E-008
 459.50  5.0841E-008
 460.00  5.8520E-008
 460.50  1.8113E-008
 461.00  0.0000E+000
 461.50  1.9974E-009
 462.00  1.1129E-008
 462.50  4.1346E-008
 463.00  6.7894E-008
 463.50  6.8878E-008
 464.00  4.3869E-008
 464.50  2.6855E-008
 465.00  1.2730E-008
 465.50  2.5493E-008
 466.00  4.4822E-008
 466.50  5.3681E-008
 467.00  4.6851E-008
 467.50  3.3795E-008
 468.00  5.5313E-009
 468.50  0.0000E+000
 469.00  0.0000E+000
 469.50  0.0000E+000
 470.00  0.0000E+000
 470.50  0.0000E+000
 471.00  0.0000E+000
 471.50  0.0000E+000
 472.00  1.4703E-008
 472.50  3.3906E-008
 473.00  2.5800E-008
 473.50  3.2530E-008
 474.00  3.5723E-008
 474.50  3.4790E-008
 475.00  2.7769E-008
 475.50  3.7928E-008
 476.00  3.7484E-008
 476.50  2.2070E-008
 477.00  3.7193E-009
 477.50  1.7403E-011
 478.00  0.0000E+000
 478.50  0.0000E+000
 479.00  0.0000E+000
 479.50  0.0000E+000
 480.00  0.0000E+000
 480.50  0.0000E+000
 481.00  0.0000E+000
 481.50  0.0000E+000
 482.00  0.0000E+000
 482.50  8.0141E-009
 483.00  3.6900E-008
 483.50  5.9278E-008
 484.00  7.0441E-008
 484.50  8.3227E-008
 485.00  9.9553E-008
 485.50  9.7369E-008
 486.00  1.0006E-007
 486.50  8.6381E-008
 487.00  4.9345E-008
 487.50  1.3965E-008
 488.00  1.0056E-009
 488.50  0.0000E+000
 489.00  3.1691E-010
 489.50  3.7805E-009
 490.00  0.0000E+000
 490.50  0.0000E+000
 491.00  0.0000E+000
 491.50  0.0000E+000
 492.00  0.0000E+000
 492.50  0.0000E+000
 493.00  0.0000E+000
 493.50  0.0000E+000
 494.00  2.9040E-008
 494.50  4.5624E-008
 495.00  2.8954E-008
 495.50  1.3888E-008
 496.00  0.0000E+000
 496.50  0.0000E+000
 497.00  0.0000E+000
 497.50  0.0000E+000
 498.00  0.0000E+000
 498.50  0.0000E+000
 499.00  1.2777E-011
 499.50  2.3733E-010
 500.00  0.0000E+000
 500.50  4.3039E-009
 501.00  1.9792E-008
 501.50  4.3280E-008
 502.00  5.8449E-008
 502.50  4.6433E-008
 503.00  1.2631E-008
 503.50  4.9897E-010
 504.00  0.0000E+000
 504.50  0.0000E+000
 505.00  0.0000E+000
 505.50  0.0000E+000
 506.00  7.1526E-009
 506.50  3.1523E-008
 507.00  6.6522E-008
 507.50  1.0178E-007
 508.00  1.0489E-007
 508.50  8.5839E-008
 509.00  6.5914E-008
 509.50  4.6070E-008
 510.00  7.3802E-009
 510.50  0.0000E+000
 511.00  0.0000E+000
 511.50  0.0000E+000
 512.00  0.0000E+000
 512.50  0.0000E+000
 513.00  0.0000E+000
 513.50  8.7119E-009
 514.00  3.6004E-008
 514.50  6.6313E-008
 515.00  7.0104E-008
 515.50  8.0442E-008
 516.00  7.1981E-008
 516.50  4.6396E-008
 517.00  2.9068E-008
 517.50  3.2451E-008
 518.00  2.5561E-008
 518.50  4.3552E-009
 519.00  0.0000E+000
 519.50  0.0000E+000
 520.00  0.0000E+000
 520.50  9.0646E-010
 521.00  8.4188E-009
 521.50  2.9879E-008
 522.00  6.4954E-008
 522.50  9.2536E-008
 523.00  8.1079E-008
 523.50  5.8406E-008
 524.00  4.4738E-008
 524.50  2.6472E-008
 525.00  1.4892E-008
 525.50  1.6639E-008
 526.00  1.6751E-008
 526.50  1.3633E-008
 527.00  3.9261E-009
 527.50  0.0000E+000
 528.00  0.0000E+000
 528.50  0.0000E+000
 529.00  0.0000E+000
 529.50  0.0000E+000
 530.00  0.0000E+000
 530.50  0.0000E+000
 531.00  0.0000E+000
 531.50  0.0000E+000
 532.00  0.0000E+000
 532.50  0.0000E+000
 533.00  0.0000E+000
 533.50  0.0000E+000
 534.00  0.0000E+000
 534.50  0.0000E+000
 535.00  0.0000E+000
 535.50  0.0000E+000
 536.00  0.0000E+000
 536.50  0.0000E+000
 537.00  0.0000E+000
 537.50  0.0000E+000
 538.00  0.0000E+000
 538.50  0.0000E+000
 539.00  0.0000E+000
 539.50  0.0000E+000
 540.00  0.0000E+000
 540.50  0.0000E+000
 541.00  0.0000E+000
 541.50  0.0000E+000
 542.00  0.0000E+000
 542.50  0.0000E+000
 543.00  0.0000E+000
 543.50  0.0000E+000
 544.00  0.0000E+000
 544.50  0.0000E+000
 545.00  0.0000E+000
 545.50  7.5888E-010
 546.00  9.5133E-011
 546.50  0.0000E+000
 547.00  0.0000E+000
 547.50  0.0000E+000
 548.00  0.0000E+000
 548.50  0.0000E+000
 549.00  0.0000E+000
 549.50  0.0000E+000
 550.00  3.6853E-008
 550.50  1.0723E-007
 551.00  1.0406E-007
 551.50  6.8519E-008
 552.00  6.7038E-008
 552.50  7.8293E-008
 553.00  1.0292E-007
 553.50  1.4579E-007
 554.00  1.7540E-007
 554.50  1.7985E-007
 555.00  1.4032E-007
 555.50  1.1261E-007
 556.00  1.1915E-007
 556.50  1.0169E-007
 557.00  4.5550E-008
 557.50  1.2030E-008
 558.00  0.0000E+000
 558.50  0.0000E+000
 559.00  0.0000E+000
 559.50  0.0000E+000
 560.00  0.0000E+000
 560.50  0.0000E+000
 561.00  0.0000E+000
 561.50  1.3434E-008
 562.00  1.0230E-007
 562.50  1.4079E-007
 563.00  1.4359E-007
 563.50  1.5796E-007
 564.00  1.6635E-007
 564.50  6.6472E-008
 565.00  4.3749E-008
 565.50  9.2221E-009
 566.00  0.0000E+000
 566.50  0.0000E+000
 567.00  0.0000E+000
 567.50  0.0000E+000
 568.00  0.0000E+000
 568.50  0.0000E+000
 569.00  6.8947E-008
 569.50  1.2800E-007
 570.00  1.2952E-007
 570.50  7.7248E-008
 571.00  3.5283E-008
 571.50  2.2547E-008
 572.00  0.0000E+000
 572.50  0.0000E+000
 573.00  0.0000E+000
 573.50  0.0000E+000
 574.00  0.0000E+000
 574.50  0.0000E+000
 575.00  1.4722E-010
 575.50  2.4368E-008
 576.00  3.0911E-008
 576.50  2.0809E-008
 577.00  0.0000E+000
 577.50  0.0000E+000
 578.00  0.0000E+000
 578.50  0.0000E+000
 579.00  0.0000E+000
 579.50  0.0000E+000
 580.00  0.0000E+000
 580.50  0.0000E+000
 581.00  0.0000E+000
 581.50  0.0000E+000
 582.00  0.0000E+000
 582.50  0.0000E+000
 583.00  0.0000E+000
 583.50  1.2447E-008
 584.00  4.4808E-008
 584.50  8.7251E-008
 585.00  1.2293E-007
 585.50  1.5655E-007
 586.00  1.2860E-007
 586.50  1.7413E-007
 587.00  2.0219E-007
 587.50  1.8184E-007
 588.00  1.3590E-007
 588.50  1.1560E-007
 589.00  1.2666E-007
 589.50  2.0124E-007
 590.00  2.4762E-007
 590.50  2.3514E-007
 591.00  2.4270E-007
 591.50  2.0390E-007
 592.00  1.2502E-007
 592.50  1.5192E-007
 593.00  1.3709E-007
 593.50  7.1825E-008
 594.00  1.4815E-008
 594.50  3.5364E-009
 595.00  0.0000E+000
 595.50  0.0000E+000
 596.00  0.0000E+000
 596.50  0.0000E+000
 597.00  0.0000E+000
 597.50  0.0000E+000
 598.00  0.0000E+000
 598.50  0.0000E+000
 599.00  0.0000E+000
 599.50  0.0000E+000
 600.00  0.0000E+000
 600.50  0.0000E+000
 601.00  0.0000E+000
 601.50  0.0000E+000
 602.00  5.1233E-008
 602.50  1.0634E-007
 603.00  7.3385E-008
 603.50  9.9688E-008
 604.00  2.0118E-007
 604.50  3.2565E-007
 605.00  4.8350E-007
 605.50  6.9769E-007
 606.00  8.4620E-007
 606.50  8.5496E-007
 607.00  7.9989E-007
 607.50  6.2981E-007
 608.00  3.4698E-007
 608.50  9.7187E-008
 609.00  9.9564E-009
 609.50  0.0000E+000
 610.00  0.0000E+000
 610.50  3.2077E-008
 611.00  1.4749E-007
 611.50  9.7372E-008
 612.00  6.1498E-008
 612.50  0.0000E+000
 613.00  0.0000E+000
 613.50  0.0000E+000
 614.00  0.0000E+000
 614.50  0.0000E+000
 615.00  0.0000E+000
 615.50  0.0000E+000
 616.00  0.0000E+000
 616.50  0.0000E+000
 617.00  0.0000E+000
 617.50  0.0000E+000
 618.00  0.0000E+000
 618.50  0.0000E+000
 619.00  0.0000E+000
 619.50  0.0000E+000
 620.00  0.0000E+000
 620.50  0.0000E+000
 621.00  0.0000E+000
 621.50  4.8582E-008
 622.00  1.2426E-007
 622.50  1.2476E-007
 623.00  1.0490E-007
 623.50  1.3878E-007
 624.00  1.0813E-007
 624.50  1.2244E-007
 625.00  1.7811E-007
 625.50  1.8414E-007
 626.00  1.3279E-007
 626.50  1.0322E-007
 627.00  6.5248E-008
 627.50  2.1549E-008
 628.00  0.0000E+000
 628.50  0.0000E+000
 629.00  0.0000E+000
 629.50  0.0000E+000
 630.00  0.0000E+000
 630.50  0.0000E+000
 631.00  0.0000E+000
 631.50  0.0000E+000
 632.00  0.0000E+000
 632.50  0.0000E+000
 633.00  0.0000E+000
 633.50  0.0000E+000
 634.00  0.0000E+000
 634.50  0.0000E+000
 635.00  0.0000E+000
 635.50  0.0000E+000
 636.00  0.0000E+000
 636.50  0.0000E+000
 637.00  0.0000E+000
 637.50  0.0000E+000
 638.00  1.8039E-008
 638.50  1.4360E-007
 639.00  3.0300E-007
 639.50  4.0074E-007
 640.00  4.4151E-007
 640.50  4.1840E-007
 641.00  3.6281E-007
 641.50  4.1480E-007
 642.00  4.9930E-007
 642.50  5.0368E-007
 643.00  3.5630E-007
 643.50  2.1934E-007
 644.00  2.2305E-008
 644.50  0.0000E+000
 645.00  0.0000E+000
 645.50  0.0000E+000
 646.00  0.0000E+000
 646.50  0.0000E+000
 647.00  0.0000E+000
 647.50  0.0000E+000
 648.00  0.0000E+000
 648.50  0.0000E+000
 649.00  0.0000E+000
 649.50  0.0000E+000
 650.00  0.0000E+000
 650.50  0.0000E+000
 651.00  7.1746E-009
 651.50  8.4715E-008
 652.00  2.2197E-007
 652.50  2.8286E-007
 653.00  3.7299E-007
 653.50  5.3510E-007
 654.00  6.8725E-007
 654.50  7.6860E-007
 655.00  9.1504E-007
 655.50  9.4552E-007
 656.00  9.6924E-007
 656.50  8.6728E-007
 657.00  9.0530E-007
 657.50  8.5816E-007
 658.00  7.4492E-007
 658.50  6.5846E-007
 659.00  6.8342E-007
 659.50  5.5020E-007
 660.00  2.2965E-007
 660.50  6.0997E-008
 661.00  0.0000E+000
 661.50  0.0000E+000
 662.00  0.0000E+000
 662.50  0.0000E+000
 663.00  0.0000E+000
 663.50  0.0000E+000
 664.00  1.2359E-009
 664.50  4.1215E-008
 665.00  5.1122E-008
 665.50  3.3035E-008
 666.00  4.2875E-008
 666.50  0.0000E+000
 667.00  0.0000E+000
 667.50  3.0196E-008
 668.00  1.2939E-007
 668.50  2.0187E-007
 669.00  2.6182E-007
 669.50  3.2700E-007
 670.00  3.4398E-007
 670.50  3.6296E-007
 671.00  4.8796E-007
 671.50  5.9481E-007
 672.00  5.9681E-007
 672.50  6.6318E-007
 673.00  6.0813E-007
 673.50  5.5310E-007
 674.00  5.1900E-007
 674.50  4.3291E-007
 675.00  2.2969E-007
 675.50  8.3790E-008
 676.00  1.5964E-008
 676.50  0.0000E+000
 677.00  0.0000E+000
 677.50  0.0000E+000
 678.00  0.0000E+000
 678.50  0.0000E+000
 679.00  0.0000E+000
 679.50  0.0000E+000
 680.00  0.0000E+000
 680.50  0.0000E+000
 681.00  2.3938E-008
 681.50  1.3949E-007
 682.00  3.6757E-007
 682.50  6.2232E-007
 683.00  6.6374E-007
 683.50  5.8473E-007
 684.00  5.0192E-007
 684.50  2.9102E-007
 685.00  1.3991E-007
 685.50  1.2591E-009
 686.00  3.6837E-008
 686.50  1.4507E-007
 687.00  1.9399E-007
 687.50  1.9496E-007
 688.00  1.8456E-007
 688.50  7.1420E-008
 689.00  0.0000E+000
 689.50  0.0000E+000
 690.00  0.0000E+000
 690.50  0.0000E+000
 691.00  0.0000E+000
 691.50  0.0000E+000
 692.00  1.8627E-007
 692.50  3.7787E-007
 693.00  3.0164E-007
 693.50  2.0425E-007
 694.00  3.8501E-008
 694.50  0.0000E+000
 695.00  0.0000E+000
 695.50  0.0000E+000
 696.00  1.3262E-008
 696.50  1.2582E-008
 697.00  0.0000E+000
 697.50  0.0000E+000
 698.00  0.0000E+000
 698.50  0.0000E+000
 699.00  1.1886E-007
 699.50  3.4407E-007
 700.00  4.7427E-007
 700.50  4.0173E-007
 701.00  3.5756E-007
 701.50  1.8605E-007
 702.00  5.4925E-008
 702.50  2.9800E-008
 703.00  7.3322E-008
 703.50  7.6697E-008
 704.00  1.3133E-007
 704.50  1.6752E-007
 705.00  9.9764E-008
 705.50  1.5993E-007
 706.00  3.0461E-007
 706.50  3.8221E-007
 707.00  5.3285E-007
 707.50  6.2965E-007
 708.00  5.2885E-007
 708.50  5.4094E-007
 709.00  5.3035E-007
 709.50  4.0756E-007
 710.00  3.1502E-007
 710.50  3.2507E-007
 711.00  2.3302E-007
 711.50  1.5896E-007
 712.00  1.3860E-007
 712.50  4.7034E-008
 713.00  0.0000E+000
 713.50  0.0000E+000
 714.00  0.0000E+000
 714.50  0.0000E+000
 715.00  2.7976E-008
 715.50  1.7859E-009
 716.00  4.2670E-008
 716.50  0.0000E+000
 717.00  0.0000E+000
 717.50  0.0000E+000
 718.00  1.4666E-008
 718.50  1.6383E-007
 719.00  4.0621E-007
 719.50  5.9207E-007
 720.00  8.9798E-007
 720.50  9.9869E-007
 721.00  9.9953E-007
 721.50  9.0122E-007
 722.00  8.0472E-007
 722.50  5.7478E-007
 723.00  6.2740E-007
 723.50  5.2103E-007
 724.00  5.5192E-007
 724.50  7.4724E-007
 725.00  8.9418E-007
 725.50  8.0614E-007
 726.00  7.7031E-007
 726.50  6.2258E-007
 727.00  3.7215E-007
 727.50  2.4219E-007
 728.00  2.0143E-007
 728.50  2.4305E-007
 729.00  3.0977E-007
 729.50  3.8428E-007
 730.00  4.7822E-007
 730.50  5.4852E-007
 731.00  4.3666E-007
 731.50  2.2161E-007
 732.00  0.0000E+000
 732.50  0.0000E+000
 733.00  0.0000E+000
 733.50  0.0000E+000
 734.00  0.0000E+000
 734.50  0.0000E+000
 735.00  0.0000E+000
 735.50  0.0000E+000
 736.00  0.0000E+000
 736.50  0.0000E+000
 737.00  0.0000E+000
 737.50  3.2079E-008
 738.00  2.4726E-007
 738.50  4.0294E-007
 739.00  4.9654E-007
 739.50  6.2286E-007
 740.00  8.5802E-007
 740.50  9.9450E-007
 741.00  1.1295E-006
 741.50  1.2810E-006
 742.00  1.1330E-006
 742.50  8.1138E-007
 743.00  4.4717E-007
 743.50  1.3619E-007
 744.00  0.0000E+000
 744.50  0.0000E+000
 745.00  0.0000E+000
 745.50  0.0000E+000
 746.00  0.0000E+000
 746.50  0.0000E+000
 747.00  0.0000E+000
 747.50  0.0000E+000
 748.00  0.0000E+000
 748.50  0.0000E+000
 749.00  0.0000E+000
 749.50  0.0000E+000
 750.00  0.0000E+000
 750.50  0.0000E+000
 751.00  0.0000E+000
 751.50  0.0000E+000
 752.00  0.0000E+000
 752.50  0.0000E+000
 753.00  1.4965E-007
 753.50  4.7071E-007
 754.00  6.7261E-007
 754.50  6.7503E-007
 755.00  5.6205E-007
 755.50  4.6799E-007
 756.00  4.7719E-007
 756.50  3.3160E-007
 757.00  4.7247E-007
 757.50  5.5695E-007
 758.00  5.4736E-007
 758.50  4.4340E-007
 759.00  5.5219E-007
 759.50  5.3964E-007
 760.00  4.6397E-007
 760.50  2.6424E-007
 761.00  6.5904E-008
 761.50  0.0000E+000
 762.00  0.0000E+000
 762.50  0.0000E+000
 763.00  0.0000E+000
 763.50  3.6258E-011
 764.00  2.5742E-007
 764.50  3.4491E-007
 765.00  3.6546E-007
 765.50  2.3626E-007
 766.00  4.7444E-008
 766.50  0.0000E+000
 767.00  0.0000E+000
 767.50  0.0000E+000
 768.00  0.0000E+000
 768.50  0.0000E+000
 769.00  0.0000E+000
 769.50  3.2292E-007
 770.00  5.5847E-007
 770.50  5.3157E-007
 771.00  5.5244E-007
 771.50  4.6624E-007
 772.00  8.1018E-008
 772.50  2.0463E-008
 773.00  4.4443E-008
 773.50  8.5570E-010
 774.00  0.0000E+000
 774.50  0.0000E+000
 775.00  0.0000E+000
 775.50  0.0000E+000
 776.00  0.0000E+000
 776.50  0.0000E+000
 777.00  0.0000E+000
 777.50  0.0000E+000
 778.00  0.0000E+000
 778.50  0.0000E+000
 779.00  0.0000E+000
 779.50  0.0000E+000
 780.00  1.8615E-007
 780.50  2.7109E-007
 781.00  2.1902E-007
 781.50  7.2427E-008
 782.00  4.2683E-009
 782.50  0.0000E+000
 783.00  0.0000E+000
 783.50  0.0000E+000
 784.00  0.0000E+000
 784.50  0.0000E+000
 785.00  0.0000E+000
 785.50  0.0000E+000
 786.00  0.0000E+000
 786.50  0.0000E+000
 787.00  0.0000E+000
 787.50  0.0000E+000
 788.00  0.0000E+000
 788.50  0.0000E+000
 789.00  1.2125E-007
 789.50  2.1079E-007
 790.00  3.3479E-007
 790.50  6.1048E-007
 791.00  9.6171E-007
 791.50  8.8297E-007
 792.00  1.0823E-006
 792.50  1.1333E-006
 793.00  8.7347E-007
 793.50  4.1431E-007
 794.00  1.6610E-007
 794.50  0.0000E+000
 795.00  0.0000E+000
 795.50  0.0000E+000
 796.00  0.0000E+000
 796.50  5.5894E-008
 797.00  3.3774E-007
 797.50  6.3650E-007
 798.00  8.5046E-007
 798.50  1.1659E-006
 799.00  1.9712E-006
 799.50  2.2860E-006
 800.00  2.4426E-006
 800.50  2.3751E-006
 801.00  2.0282E-006
 801.50  7.0892E-007
 802.00  3.4350E-007
 802.50  2.7791E-007
 803.00  5.6221E-007
 803.50  4.8715E-007
 804.00  6.6600E-007
 804.50  7.3382E-007
 805.00  5.2776E-007
 805.50  2.9542E-007
 806.00  3.4780E-007
 806.50  2.2941E-007
 807.00  6.5100E-008
 807.50  0.0000E+000
 808.00  0.0000E+000
 808.50  0.0000E+000
 809.00  0.0000E+000
 809.50  0.0000E+000
 810.00  7.5276E-008
 810.50  4.6350E-007
 811.00  6.9174E-007
 811.50  1.1133E-006
 812.00  8.3903E-007
 812.50  9.3777E-007
 813.00  9.9608E-007
 813.50  1.2243E-006
 814.00  8.8443E-007
 814.50  8.7453E-007
 815.00  6.6628E-007
 815.50  3.0329E-007
 816.00  3.1522E-007
 816.50  5.8898E-007
 817.00  6.5262E-007
 817.50  5.5506E-007
 818.00  2.4050E-007
 818.50  2.7672E-008
 819.00  0.0000E+000
 819.50  0.0000E+000
 820.00  0.0000E+000
 820.50  0.0000E+000
 821.00  0.0000E+000
 821.50  0.0000E+000
 822.00  0.0000E+000
 822.50  0.0000E+000
 823.00  0.0000E+000
 823.50  0.0000E+000
 824.00  0.0000E+000
 824.50  0.0000E+000
 825.00  0.0000E+000
 825.50  0.0000E+000
 826.00  0.0000E+000
 826.50  1.2227E-007
 827.00  5.3653E-007
 827.50  9.3067E-007
 828.00  1.1616E-006
 828.50  1.2611E-006
 829.00  1.0252E-006
 829.50  5.9320E-007
 830.00  3.3524E-007
 830.50  4.4454E-008
 831.00  0.0000E+000
 831.50  0.0000E+000
 832.00  1.7999E-007
 832.50  2.6052E-007
 833.00  3.0553E-007
 833.50  2.1888E-007
 834.00  0.0000E+000
 834.50  0.0000E+000
 835.00  0.0000E+000
 835.50  0.0000E+000
 836.00  0.0000E+000
 836.50  0.0000E+000
 837.00  0.0000E+000
 837.50  0.0000E+000
 838.00  0.0000E+000
 838.50  0.0000E+000
 839.00  0.0000E+000
 839.50  0.0000E+000
 840.00  0.0000E+000
 840.50  0.0000E+000
 841.00  5.0859E-008
 841.50  2.3513E-007
 842.00  4.5018E-007
 842.50  7.1111E-007
 843.00  4.8354E-007
 843.50  1.2192E-007
 844.00  0.0000E+000
 844.50  0.0000E+000
 845.00  0.0000E+000
 845.50  0.0000E+000
 846.00  0.0000E+000
 846.50  0.0000E+000
 847.00  0.0000E+000
 847.50  0.0000E+000
 848.00  0.0000E+000
 848.50  0.0000E+000
 849.00  0.0000E+000
 849.50  0.0000E+000
 850.00  0.0000E+000
 850.50  0.0000E+000
 851.00  0.0000E+000
 851.50  0.0000E+000
 852.00  0.0000E+000
 852.50  2.0005E-007
 853.00  5.0532E-007
 853.50  1.4237E-006
 854.00  1.8552E-006
 854.50  1.5575E-006
 855.00  1.2024E-006
 855.50  8.3759E-007
 856.00  2.1947E-007
 856.50  3.7604E-007
 857.00  0.0000E+000
 857.50  0.0000E+000
 858.00  0.0000E+000
 858.50  0.0000E+000
 859.00  0.0000E+000
 859.50  2.6039E-008
 860.00  1.4696E-007
 860.50  1.7500E-007
 861.00  5.1469E-008
 861.50  0.0000E+000
 862.00  0.0000E+000
 862.50  0.0000E+000
 863.00  0.0000E+000
 863.50  0.0000E+000
 864.00  0.0000E+000
 864.50  0.0000E+000
 865.00  0.0000E+000
 865.50  0.0000E+000
 866.00  2.1745E-008
 866.50  5.5825E-007
 867.00  4.4204E-007
 867.50  8.6483E-007
 868.00  1.2149E-006
 868.50  1.3290E-006
 869.00  1.3997E-006
 869.50  1.6036E-006
 870.00  1.8036E-006
 870.50  2.1831E-006
 871.00  2.5682E-006
 871.50  3.1623E-006
 872.00  3.7190E-006
 872.50  3.6917E-006
 873.00  4.1571E-006
 873.50  5.0273E-006
 874.00  4.8316E-006
 874.50  3.9742E-006
 875.00  2.9423E-006
 875.50  1.6593E-006
 876.00  1.8491E-007
 876.50  0.0000E+000
 877.00  0.0000E+000
 877.50  0.0000E+000
 878.00  2.5671E-008
 878.50  7.8758E-007
 879.00  1.5448E-006
 879.50  2.2632E-006
 880.00  2.5914E-006
 880.50  2.6325E-006
 881.00  2.2180E-006
 881.50  2.3097E-006
 882.00  2.8238E-006
 882.50  3.6812E-006
 883.00  3.8357E-006
 883.50  2.8872E-006
 884.00  1.7458E-006
 884.50  5.4064E-007
 885.00  5.2069E-008
 885.50  0.0000E+000
 886.00  0.0000E+000
 886.50  0.0000E+000
 887.00  0.0000E+000
 887.50  0.0000E+000
 888.00  0.0000E+000
 888.50  0.0000E+000
 889.00  0.0000E+000
 889.50  0.0000E+000
 890.00  0.0000E+000
 890.50  2.3489E-009
 891.00  1.7314E-007
 891.50  1.5685E-006
 892.00  2.6748E-006
 892.50  4.6841E-006
 893.00  6.4601E-006
 893.50  7.0507E-006
 894.00  7.6844E-006
 894.50  7.7327E-006
 895.00  7.0462E-006
 895.50  6.3762E-006
 896.00  5.6967E-006
 896.50  5.1299E-006
 897.00  4.8601E-006
 897.50  4.1856E-006
 898.00  3.7289E-006
 898.50  3.9751E-006
 899.00  3.8191E-006
 899.50  3.7352E-006
 900.00  3.8866E-006
 900.50  3.8336E-006
 901.00  2.9953E-006
 901.50  2.8305E-006
 902.00  2.6122E-006
 902.50  2.4651E-006
 903.00  2.3122E-006
 903.50  2.8969E-006
 904.00  4.0298E-006
 904.50  5.0146E-006
 905.00  6.0106E-006
 905.50  7.2122E-006
 906.00  8.4326E-006
 906.50  9.1903E-006
 907.00  1.0139E-005
 907.50  1.0977E-005
 908.00  1.1778E-005
 908.50  1.2313E-005
 909.00  1.2193E-005
 909.50  1.1967E-005
 910.00  1.1702E-005
 910.50  1.1116E-005
 911.00  1.1094E-005
 911.50  1.1443E-005
 912.00  1.1757E-005
 912.50  1.2017E-005
 913.00  1.2302E-005
 913.50  1.1862E-005
 914.00  1.1608E-005
 914.50  1.1464E-005
 915.00  1.2381E-005
 915.50  1.2785E-005
 916.00  1.3890E-005
 916.50  1.4679E-005
 917.00  1.5344E-005
 917.50  1.5449E-005
 918.00  1.5506E-005
 918.50  1.6315E-005
 919.00  1.7970E-005
 919.50  1.9912E-005
 920.00  2.2124E-005
 920.50  2.3656E-005
 921.00  2.4002E-005
 921.50  2.3665E-005
 922.00  2.2843E-005
 922.50  2.1644E-005
 923.00  2.1359E-005
 923.50  2.1398E-005
 924.00  2.1542E-005
 924.50  2.1923E-005
 925.00  2.3363E-005
 925.50  2.5364E-005
 926.00  2.7068E-005
 926.50  2.8395E-005
 927.00  2.9147E-005
 927.50  2.9647E-005
 928.00  3.0390E-005
 928.50  3.0581E-005
 929.00  3.1795E-005
 929.50  3.3742E-005
 930.00  3.4546E-005
 930.50  3.3900E-005
 931.00  3.4013E-005
 931.50  3.3844E-005
 932.00  3.3802E-005
 932.50  3.3369E-005
 933.00  3.5045E-005
 933.50  3.7414E-005
 934.00  3.7945E-005
 934.50  3.8300E-005
 935.00  3.8358E-005
 935.50  3.7676E-005
 936.00  3.7100E-005
 936.50  3.7692E-005
 937.00  3.8380E-005
 937.50  3.9852E-005
 938.00  4.1624E-005
 938.50  4.3155E-005
 939.00  4.4608E-005
 939.50  4.7020E-005
 940.00  4.9278E-005
 940.50  5.1440E-005
 941.00  5.3583E-005
 941.50  5.5644E-005
 942.00  5.6739E-005
 942.50  5.6684E-005
 943.00  5.5409E-005
 943.50  5.5331E-005
 944.00  5.5501E-005
 944.50  5.6792E-005
 945.00  5.9035E-005
 945.50  6.1992E-005
 946.00  6.5300E-005
 946.50  6.7546E-005
 947.00  6.9680E-005
 947.50  7.2867E-005
 948.00  7.6416E-005
 948.50  8.0130E-005
 949.00  8.4479E-005
 949.50  8.9078E-005
 950.00  9.5353E-005
 950.50  9.9652E-005
 951.00  1.0253E-004
 951.50  1.0477E-004
 952.00  1.0673E-004
 952.50  1.0758E-004
 953.00  1.0957E-004
 953.50  1.1411E-004
 954.00  1.1937E-004
 954.50  1.2353E-004
 955.00  1.2732E-004
 955.50  1.2992E-004
 956.00  1.2988E-004
 956.50  1.2863E-004
 957.00  1.2669E-004
 957.50  1.2580E-004
 958.00  1.2535E-004
 958.50  1.2569E-004
 959.00  1.2423E-004
 959.50  1.2147E-004
 960.00  1.1733E-004
 960.50  1.1399E-004
 961.00  1.0994E-004
 961.50  1.0847E-004
 962.00  1.0822E-004
 962.50  1.0689E-004
 963.00  1.0413E-004
 963.50  1.0142E-004
 964.00  9.6546E-005
 964.50  9.2681E-005
 965.00  8.9553E-005
 965.50  8.7074E-005
 966.00  8.6637E-005
 966.50  8.3546E-005
 967.00  8.1483E-005
 967.50  7.9784E-005
 968.00  7.7803E-005
 968.50  7.5713E-005
 969.00  7.7566E-005
 969.50  7.7304E-005
 970.00  7.4343E-005
 970.50  6.9609E-005
 971.00  6.4136E-005
 971.50  5.9064E-005
 972.00  5.4332E-005
 972.50  5.1118E-005
 973.00  4.9971E-005
 973.50  4.8443E-005
 974.00  4.7302E-005
 974.50  4.8034E-005
 975.00  4.7349E-005
 975.50  4.3564E-005
 976.00  4.0972E-005
 976.50  3.6964E-005
 977.00  3.0831E-005
 977.50  2.4797E-005
 978.00  1.9488E-005
 978.50  1.3991E-005
 979.00  9.0981E-006
 979.50  6.2494E-006
 980.00  8.0696E-006
 980.50  9.4316E-006
 981.00  1.1545E-005
 981.50  1.3183E-005
 982.00  1.4049E-005
 982.50  9.2992E-006
 983.00  7.0239E-006
 983.50  3.8688E-006
 984.00  2.6854E-006
 984.50  3.9827E-006
 985.00  5.5188E-006
 985.50  7.2950E-006
 986.00  9.5247E-006
 986.50  1.0028E-005
 987.00  8.8257E-006
 987.50  9.8977E-006
 988.00  1.1177E-005
 988.50  1.1024E-005
 989.00  1.3498E-005
 989.50  1.8559E-005
 990.00  2.2316E-005
 990.50  2.4656E-005
 991.00  2.5731E-005
 991.50  2.3342E-005
 992.00  2.1617E-005
 992.50  1.9961E-005
 993.00  1.7163E-005
 993.50  1.5781E-005
 994.00  1.4913E-005
 994.50  1.5449E-005
 995.00  1.3655E-005
 995.50  9.9374E-006
 996.00  9.5683E-006
 996.50  1.2968E-005
 997.00  1.0388E-005
 997.50  1.4549E-005
 998.00  2.2097E-005
 998.50  2.4591E-005
 999.00  2.3630E-005
 999.50  2.2233E-005
1000.00  1.4062E-005
1000.50  6.9527E-007
1001.00  0.0000E+000
1001.50  0.0000E+000
1002.00  0.0000E+000
1002.50  0.0000E+000
1003.00  0.0000E+000
1003.50  0.0000E+000
1004.00  0.0000E+000
1004.50  0.0000E+000
1005.00  0.0000E+000
1005.50  0.0000E+000
1006.00  0.0000E+000
1006.50  0.0000E+000
1007.00  0.0000E+000
1007.50  0.0000E+000
1008.00  0.0000E+000
1008.50  0.0000E+000
1009.00  0.0000E+000
1009.50  0.0000E+000
1010.00  0.0000E+000
1010.50  0.0000E+000
1011.00  0.0000E+000
1011.50  0.0000E+000
1012.00  0.0000E+000
1012.50  0.0000E+000
1013.00  0.0000E+000
1013.50  0.0000E+000
1014.00  0.0000E+000
1014.50  0.0000E+000
1015.00  0.0000E+000
1015.50  0.0000E+000
1016.00  0.0000E+000
1016.50  0.0000E+000
1017.00  0.0000E+000
1017.50  0.0000E+000
1018.00  0.0000E+000
1018.50  0.0000E+000
1019.00  0.0000E+000
1019.50  0.0000E+000
1020.00  0.0000E+000
1020.50  0.0000E+000
1021.00  0.0000E+000
1021.50  0.0000E+000
1022.00  0.0000E+000
1022.50  0.0000E+000
1023.00  0.0000E+000
1023.50  0.0000E+000
1024.00  0.0000E+000
1024.50  0.0000E+000
1025.00  0.0000E+000
1025.50  0.0000E+000
1026.00  0.0000E+000
1026.50  0.0000E+000
1027.00  0.0000E+000
1027.50  0.0000E+000
1028.00  0.0000E+000
1028.50  0.0000E+000
1029.00  0.0000E+000
1029.50  0.0000E+000
1030.00  0.0000E+000
1030.50  0.0000E+000
1031.00  0.0000E+000
1031.50  0.0000E+000
1032.00  0.0000E+000
1032.50  0.0000E+000
1033.00  0.0000E+000
1033.50  0.0000E+000
1034.00  0.0000E+000
1034.50  0.0000E+000
1035.00  0.0000E+000
1035.50  0.0000E+000
1036.00  0.0000E+000
1036.50  0.0000E+000
1037.00  0.0000E+000
1037.50  0.0000E+000
1038.00  0.0000E+000
1038.50  0.0000E+000
1039.00  0.0000E+000
1039.50  0.0000E+000
1040.00  0.0000E+000
1040.50  0.0000E+000
1041.00  0.0000E+000
1041.50  0.0000E+000
1042.00  0.0000E+000
1042.50  0.0000E+000
1043.00  0.0000E+000
1043.50  0.0000E+000
1044.00  0.0000E+000
1044.50  0.0000E+000
1045.00  0.0000E+000
1045.50  0.0000E+000
1046.00  0.0000E+000
1046.50  0.0000E+000
1047.00  0.0000E+000
1047.50  0.0000E+000
1048.00  0.0000E+000
1048.50  0.0000E+000
1049.00  0.0000E+000
1049.50  0.0000E+000
1050.00  0.0000E+000
1050.50  0.0000E+000
1051.00  0.0000E+000
1051.50  0.0000E+000
1052.00  0.0000E+000
1052.50  0.0000E+000
1053.00  0.0000E+000
1053.50  0.0000E+000
1054.00  0.0000E+000
1054.50  0.0000E+000
1055.00  0.0000E+000
1055.50  0.0000E+000
1056.00  0.0000E+000
1056.50  0.0000E+000
1057.00  0.0000E+000
1057.50  0.0000E+000
1058.00  0.0000E+000
1058.50  0.0000E+000
1059.00  0.0000E+000
1059.50  0.0000E+000
1060.00  0.0000E+000
1060.50  0.0000E+000
1061.00  0.0000E+000
1061.50  0.0000E+000
1062.00  0.0000E+000
1062.50  0.0000E+000
1063.00  0.0000E+000
1063.50  0.0000E+000
1064.00  0.0000E+000
1064.50  0.0000E+000
1065.00  0.0000E+000
1065.50  0.0000E+000
1066.00  0.0000E+000
1066.50  0.0000E+000
1067.00  0.0000E+000
1067.50  0.0000E+000
1068.00  0.0000E+000
1068.50  0.0000E+000
1069.00  0.0000E+000
1069.50  0.0000E+000
1070.00  0.0000E+000
1070.50  0.0000E+000
1071.00  0.0000E+000
1071.50  0.0000E+000
1072.00  0.0000E+000
1072.50  0.0000E+000
1073.00  0.0000E+000
1073.50  0.0000E+000
1074.00  0.0000E+000
1074.50  0.0000E+000
1075.00  0.0000E+000
1075.50  0.0000E+000
1076.00  0.0000E+000
1076.50  0.0000E+000
1077.00  0.0000E+000
1077.50  0.0000E+000
1078.00  0.0000E+000
1078.50  0.0000E+000
1079.00  0.0000E+000
1079.50  0.0000E+000
1080.00  0.0000E+000
1080.50  0.0000E+000
1081.00  0.0000E+000
1081.50  0.0000E+000
1082.00  0.0000E+000
1082.50  0.0000E+000
1083.00  0.0000E+000
1083.50  0.0000E+000
1084.00  0.0000E+000
1084.50  0.0000E+000
1085.00  0.0000E+000
1085.50  0.0000E+000
1086.00  0.0000E+000
1086.50  0.0000E+000
1087.00  0.0000E+000
1087.50  0.0000E+000
1088.00  0.0000E+000
1088.50  0.0000E+000
1089.00  0.0000E+000
1089.50  0.0000E+000
1090.00  0.0000E+000
1090.50  0.0000E+000
1091.00  0.0000E+000
1091.50  0.0000E+000
1092.00  0.0000E+000
1092.50  0.0000E+000
1093.00  0.0000E+000
1093.50  0.0000E+000
1094.00  0.0000E+000
1094.50  0.0000E+000
1095.00  0.0000E+000
1095.50  0.0000E+000
1096.00  0.0000E+000
1096.50  0.0000E+000
1097.00  0.0000E+000
1097.50  0.0000E+000
1098.00  0.0000E+000
1098.50  0.0000E+000
1099.00  0.0000E+000
1099.50  0.0000E+000
1100.00  0.0000E+000
1100.50  0.0000E+000
1101.00  0.0000E+000
1101.50  0.0000E+000
1102.00  0.0000E+000
1102.50  0.0000E+000
1103.00  0.0000E+000
1103.50  0.0000E+000
1104.00  0.0000E+000
1104.50  0.0000E+000
1105.00  0.0000E+000
1105.50  0.0000E+000
1106.00  0.0000E+000
1106.50  0.0000E+000
1107.00  0.0000E+000
1107.50  0.0000E+000
1108.00  0.0000E+000
1108.50  0.0000E+000
1109.00  0.0000E+000
1109.50  0.0000E+000
1110.00  0.0000E+000
1110.50  0.0000E+000
1111.00  0.0000E+000
1111.50  0.0000E+000
1112.00  0.0000E+000
1112.50  0.0000E+000
1113.00  0.0000E+000
1113.50  0.0000E+000
1114.00  0.0000E+000
1114.50  0.0000E+000
1115.00  0.0000E+000
1115.50  0.0000E+000
1116.00  0.0000E+000
1116.50  0.0000E+000
1117.00  0.0000E+000
1117.50  0.0000E+000
1118.00  0.0000E+000
1118.50  0.0000E+000
1119.00  0.0000E+000
1119.50  0.0000E+000
1120.00  0.0000E+000
1120.50  0.0000E+000
1121.00  0.0000E+000
1121.50  0.0000E+000
1122.00  0.0000E+000
1122.50  0.0000E+000
1123.00  0.0000E+000
1123.50  0.0000E+000
1124.00  0.0000E+000
1124.50  0.0000E+000
1125.00  0.0000E+000
1125.50  0.0000E+000
1126.00  0.0000E+000
1126.50  0.0000E+000
1127.00  0.0000E+000
1127.50  0.0000E+000
: 6
