# Supplementary material for: A photoconversion model for full spectral programming and multiplexing of optogenetic systems
Source: Mol Syst Biol. 2017 Apr 24;13(4):926. doi: 10.15252/msb.20167456 (PMC5408778; doi:10.15252/msb.20167456)
Supplement: Supplementary file 11 — Dataset EV3 [file MSB-13-926-s011.zip › dataset_ev3_led_data/led_calibration_data/EO_01/Tori_c1/raw/3.IRR]

" File: 160129_calibrations\post-calibration\Tor
" RAD->  Wave:647.21nm  Pix:1050  Val:  0.000  Time:400ms  Avg:2  Sm:1  Sg:1  Tc:off  SNAP  Xt:1  Ch:1  Xtrig wnmcal >RAD-IS6.CAL
 180.00  0.0000E+000
 180.50  0.0000E+000
 181.00  0.0000E+000
 181.50  0.0000E+000
 182.00  0.0000E+000
 182.50  0.0000E+000
 183.00  0.0000E+000
 183.50  0.0000E+000
 184.00  0.0000E+000
 184.50  0.0000E+000
 185.00  0.0000E+000
 185.50  0.0000E+000
 186.00  0.0000E+000
 186.50  0.0000E+000
 187.00  0.0000E+000
 187.50  0.0000E+000
 188.00  0.0000E+000
 188.50  0.0000E+000
 189.00  0.0000E+000
 189.50  0.0000E+000
 190.00  0.0000E+000
 190.50  0.0000E+000
 191.00  0.0000E+000
 191.50  0.0000E+000
 192.00  0.0000E+000
 192.50  0.0000E+000
 193.00  0.0000E+000
 193.50  0.0000E+000
 194.00  0.0000E+000
 194.50  0.0000E+000
 195.00  0.0000E+000
 195.50  0.0000E+000
 196.00  0.0000E+000
 196.50  0.0000E+000
 197.00  0.0000E+000
 197.50  0.0000E+000
 198.00  0.0000E+000
 198.50  0.0000E+000
 199.00  0.0000E+000
 199.50  0.0000E+000
 200.00  0.0000E+000
 200.50  0.0000E+000
 201.00  0.0000E+000
 201.50  0.0000E+000
 202.00  0.0000E+000
 202.50  0.0000E+000
 203.00  0.0000E+000
 203.50  0.0000E+000
 204.00  0.0000E+000
 204.50  0.0000E+000
 205.00  0.0000E+000
 205.50  0.0000E+000
 206.00  0.0000E+000
 206.50  0.0000E+000
 207.00  0.0000E+000
 207.50  0.0000E+000
 208.00  0.0000E+000
 208.50  0.0000E+000
 209.00  0.0000E+000
 209.50  0.0000E+000
 210.00  0.0000E+000
 210.50  0.0000E+000
 211.00  0.0000E+000
 211.50  0.0000E+000
 212.00  0.0000E+000
 212.50  0.0000E+000
 213.00  0.0000E+000
 213.50  0.0000E+000
 214.00  0.0000E+000
 214.50  0.0000E+000
 215.00  0.0000E+000
 215.50  0.0000E+000
 216.00  0.0000E+000
 216.50  0.0000E+000
 217.00  0.0000E+000
 217.50  0.0000E+000
 218.00  0.0000E+000
 218.50  0.0000E+000
 219.00  0.0000E+000
 219.50  0.0000E+000
 220.00  0.0000E+000
 220.50  0.0000E+000
 221.00  0.0000E+000
 221.50  0.0000E+000
 222.00  0.0000E+000
 222.50  0.0000E+000
 223.00  0.0000E+000
 223.50  0.0000E+000
 224.00  0.0000E+000
 224.50  0.0000E+000
 225.00  0.0000E+000
 225.50  0.0000E+000
 226.00  0.0000E+000
 226.50  0.0000E+000
 227.00  0.0000E+000
 227.50  0.0000E+000
 228.00  0.0000E+000
 228.50  0.0000E+000
 229.00  0.0000E+000
 229.50  0.0000E+000
 230.00  0.0000E+000
 230.50  0.0000E+000
 231.00  0.0000E+000
 231.50  0.0000E+000
 232.00  0.0000E+000
 232.50  0.0000E+000
 233.00  0.0000E+000
 233.50  0.0000E+000
 234.00  0.0000E+000
 234.50  0.0000E+000
 235.00  0.0000E+000
 235.50  0.0000E+000
 236.00  0.0000E+000
 236.50  0.0000E+000
 237.00  0.0000E+000
 237.50  0.0000E+000
 238.00  0.0000E+000
 238.50  0.0000E+000
 239.00  0.0000E+000
 239.50  0.0000E+000
 240.00  0.0000E+000
 240.50  0.0000E+000
 241.00  0.0000E+000
 241.50  0.0000E+000
 242.00  0.0000E+000
 242.50  0.0000E+000
 243.00  0.0000E+000
 243.50  0.0000E+000
 244.00  0.0000E+000
 244.50  0.0000E+000
 245.00  0.0000E+000
 245.50  0.0000E+000
 246.00  0.0000E+000
 246.50  0.0000E+000
 247.00  0.0000E+000
 247.50  0.0000E+000
 248.00  0.0000E+000
 248.50  0.0000E+000
 249.00  0.0000E+000
 249.50  0.0000E+000
 250.00  0.0000E+000
 250.50  0.0000E+000
 251.00  0.0000E+000
 251.50  0.0000E+000
 252.00  0.0000E+000
 252.50  0.0000E+000
 253.00  0.0000E+000
 253.50  0.0000E+000
 254.00  0.0000E+000
 254.50  0.0000E+000
 255.00  0.0000E+000
 255.50  0.0000E+000
 256.00  0.0000E+000
 256.50  0.0000E+000
 257.00  0.0000E+000
 257.50  0.0000E+000
 258.00  0.0000E+000
 258.50  0.0000E+000
 259.00  0.0000E+000
 259.50  0.0000E+000
 260.00  0.0000E+000
 260.50  0.0000E+000
 261.00  0.0000E+000
 261.50  0.0000E+000
 262.00  0.0000E+000
 262.50  0.0000E+000
 263.00  0.0000E+000
 263.50  0.0000E+000
 264.00  0.0000E+000
 264.50  0.0000E+000
 265.00  0.0000E+000
 265.50  0.0000E+000
 266.00  0.0000E+000
 266.50  0.0000E+000
 267.00  0.0000E+000
 267.50  0.0000E+000
 268.00  0.0000E+000
 268.50  0.0000E+000
 269.00  0.0000E+000
 269.50  0.0000E+000
 270.00  0.0000E+000
 270.50  0.0000E+000
 271.00  0.0000E+000
 271.50  0.0000E+000
 272.00  0.0000E+000
 272.50  0.0000E+000
 273.00  0.0000E+000
 273.50  0.0000E+000
 274.00  0.0000E+000
 274.50  0.0000E+000
 275.00  0.0000E+000
 275.50  0.0000E+000
 276.00  0.0000E+000
 276.50  0.0000E+000
 277.00  0.0000E+000
 277.50  0.0000E+000
 278.00  0.0000E+000
 278.50  0.0000E+000
 279.00  0.0000E+000
 279.50  0.0000E+000
 280.00  0.0000E+000
 280.50  0.0000E+000
 281.00  0.0000E+000
 281.50  0.0000E+000
 282.00  0.0000E+000
 282.50  0.0000E+000
 283.00  0.0000E+000
 283.50  0.0000E+000
 284.00  0.0000E+000
 284.50  0.0000E+000
 285.00  0.0000E+000
 285.50  0.0000E+000
 286.00  0.0000E+000
 286.50  0.0000E+000
 287.00  0.0000E+000
 287.50  0.0000E+000
 288.00  0.0000E+000
 288.50  0.0000E+000
 289.00  0.0000E+000
 289.50  0.0000E+000
 290.00  0.0000E+000
 290.50  0.0000E+000
 291.00  0.0000E+000
 291.50  0.0000E+000
 292.00  0.0000E+000
 292.50  0.0000E+000
 293.00  0.0000E+000
 293.50  0.0000E+000
 294.00  0.0000E+000
 294.50  0.0000E+000
 295.00  0.0000E+000
 295.50  0.0000E+000
 296.00  0.0000E+000
 296.50  0.0000E+000
 297.00  0.0000E+000
 297.50  0.0000E+000
 298.00  0.0000E+000
 298.50  0.0000E+000
 299.00  0.0000E+000
 299.50  0.0000E+000
 300.00  0.0000E+000
 300.50  0.0000E+000
 301.00  0.0000E+000
 301.50  0.0000E+000
 302.00  0.0000E+000
 302.50  0.0000E+000
 303.00  0.0000E+000
 303.50  0.0000E+000
 304.00  0.0000E+000
 304.50  0.0000E+000
 305.00  0.0000E+000
 305.50  0.0000E+000
 306.00  0.0000E+000
 306.50  0.0000E+000
 307.00  0.0000E+000
 307.50  0.0000E+000
 308.00  0.0000E+000
 308.50  0.0000E+000
 309.00  0.0000E+000
 309.50  0.0000E+000
 310.00  0.0000E+000
 310.50  0.0000E+000
 311.00  0.0000E+000
 311.50  0.0000E+000
 312.00  0.0000E+000
 312.50  0.0000E+000
 313.00  0.0000E+000
 313.50  0.0000E+000
 314.00  0.0000E+000
 314.50  0.0000E+000
 315.00  0.0000E+000
 315.50  0.0000E+000
 316.00  0.0000E+000
 316.50  0.0000E+000
 317.00  0.0000E+000
 317.50  0.0000E+000
 318.00  0.0000E+000
 318.50  0.0000E+000
 319.00  0.0000E+000
 319.50  0.0000E+000
 320.00  0.0000E+000
 320.50  0.0000E+000
 321.00  0.0000E+000
 321.50  0.0000E+000
 322.00  0.0000E+000
 322.50  0.0000E+000
 323.00  0.0000E+000
 323.50  0.0000E+000
 324.00  0.0000E+000
 324.50  0.0000E+000
 325.00  0.0000E+000
 325.50  0.0000E+000
 326.00  0.0000E+000
 326.50  0.0000E+000
 327.00  0.0000E+000
 327.50  0.0000E+000
 328.00  0.0000E+000
 328.50  0.0000E+000
 329.00  0.0000E+000
 329.50  0.0000E+000
 330.00  0.0000E+000
 330.50  0.0000E+000
 331.00  0.0000E+000
 331.50  0.0000E+000
 332.00  0.0000E+000
 332.50  0.0000E+000
 333.00  0.0000E+000
 333.50  0.0000E+000
 334.00  0.0000E+000
 334.50  0.0000E+000
 335.00  0.0000E+000
 335.50  0.0000E+000
 336.00  0.0000E+000
 336.50  0.0000E+000
 337.00  0.0000E+000
 337.50  0.0000E+000
 338.00  0.0000E+000
 338.50  0.0000E+000
 339.00  0.0000E+000
 339.50  0.0000E+000
 340.00  0.0000E+000
 340.50  0.0000E+000
 341.00  0.0000E+000
 341.50  0.0000E+000
 342.00  0.0000E+000
 342.50  0.0000E+000
 343.00  0.0000E+000
 343.50  0.0000E+000
 344.00  0.0000E+000
 344.50  0.0000E+000
 345.00  0.0000E+000
 345.50  0.0000E+000
 346.00  0.0000E+000
 346.50  0.0000E+000
 347.00  0.0000E+000
 347.50  0.0000E+000
 348.00  0.0000E+000
 348.50  0.0000E+000
 349.00  0.0000E+000
 349.50  0.0000E+000
 350.00  0.0000E+000
 350.50  0.0000E+000
 351.00  0.0000E+000
 351.50  0.0000E+000
 352.00  0.0000E+000
 352.50  0.0000E+000
 353.00  0.0000E+000
 353.50  0.0000E+000
 354.00  0.0000E+000
 354.50  0.0000E+000
 355.00  0.0000E+000
 355.50  0.0000E+000
 356.00  0.0000E+000
 356.50  0.0000E+000
 357.00  0.0000E+000
 357.50  0.0000E+000
 358.00  0.0000E+000
 358.50  0.0000E+000
 359.00  0.0000E+000
 359.50  2.4712E-008
 360.00  3.6344E-007
 360.50  5.9574E-007
 361.00  6.2773E-007
 361.50  6.1766E-007
 362.00  6.1929E-007
 362.50  5.8461E-007
 363.00  5.7472E-007
 363.50  5.1204E-007
 364.00  4.5572E-007
 364.50  4.4009E-007
 365.00  4.3130E-007
 365.50  4.7051E-007
 366.00  5.2087E-007
 366.50  5.8442E-007
 367.00  6.4629E-007
 367.50  6.9521E-007
 368.00  7.5320E-007
 368.50  8.0501E-007
 369.00  8.2562E-007
 369.50  8.1825E-007
 370.00  8.0477E-007
 370.50  7.6675E-007
 371.00  8.0035E-007
 371.50  9.0322E-007
 372.00  1.0303E-006
 372.50  1.1542E-006
 373.00  1.2843E-006
 373.50  1.3798E-006
 374.00  1.4749E-006
 374.50  1.5176E-006
 375.00  1.6040E-006
 375.50  1.6894E-006
 376.00  1.7895E-006
 376.50  1.9148E-006
 377.00  2.1179E-006
 377.50  2.3547E-006
 378.00  2.6107E-006
 378.50  2.8568E-006
 379.00  3.1291E-006
 379.50  3.3745E-006
 380.00  3.6648E-006
 380.50  4.0512E-006
 381.00  4.5306E-006
 381.50  5.0332E-006
 382.00  5.5539E-006
 382.50  6.1042E-006
 383.00  6.6547E-006
 383.50  7.3430E-006
 384.00  8.1769E-006
 384.50  9.1593E-006
 385.00  1.0267E-005
 385.50  1.1516E-005
 386.00  1.2853E-005
 386.50  1.4295E-005
 387.00  1.5894E-005
 387.50  1.7675E-005
 388.00  1.9659E-005
 388.50  2.1902E-005
 389.00  2.4397E-005
 389.50  2.7102E-005
 390.00  3.0038E-005
 390.50  3.3272E-005
 391.00  3.6804E-005
 391.50  4.0667E-005
 392.00  4.4867E-005
 392.50  4.9441E-005
 393.00  5.4343E-005
 393.50  5.9633E-005
 394.00  6.5430E-005
 394.50  7.1667E-005
 395.00  7.8219E-005
 395.50  8.5110E-005
 396.00  9.2081E-005
 396.50  9.9233E-005
 397.00  1.0664E-004
 397.50  1.1430E-004
 398.00  1.2230E-004
 398.50  1.3053E-004
 399.00  1.3895E-004
 399.50  1.4729E-004
 400.00  1.5546E-004
 400.50  1.6327E-004
 401.00  1.7072E-004
 401.50  1.7776E-004
 402.00  1.8426E-004
 402.50  1.8997E-004
 403.00  1.9471E-004
 403.50  1.9844E-004
 404.00  2.0109E-004
 404.50  2.0256E-004
 405.00  2.0270E-004
 405.50  2.0115E-004
 406.00  1.9796E-004
 406.50  1.9325E-004
 407.00  1.8732E-004
 407.50  1.8059E-004
 408.00  1.7331E-004
 408.50  1.6562E-004
 409.00  1.5758E-004
 409.50  1.4931E-004
 410.00  1.4107E-004
 410.50  1.3301E-004
 411.00  1.2520E-004
 411.50  1.1755E-004
 412.00  1.1020E-004
 412.50  1.0316E-004
 413.00  9.6559E-005
 413.50  9.0496E-005
 414.00  8.4916E-005
 414.50  7.9821E-005
 415.00  7.5156E-005
 415.50  7.0867E-005
 416.00  6.6951E-005
 416.50  6.3299E-005
 417.00  5.9899E-005
 417.50  5.6639E-005
 418.00  5.3375E-005
 418.50  5.0247E-005
 419.00  4.7244E-005
 419.50  4.4346E-005
 420.00  4.1672E-005
 420.50  3.9172E-005
 421.00  3.6776E-005
 421.50  3.4437E-005
 422.00  3.2188E-005
 422.50  3.0074E-005
 423.00  2.8141E-005
 423.50  2.6330E-005
 424.00  2.4582E-005
 424.50  2.2956E-005
 425.00  2.1454E-005
 425.50  2.0044E-005
 426.00  1.8824E-005
 426.50  1.7717E-005
 427.00  1.6634E-005
 427.50  1.5522E-005
 428.00  1.4415E-005
 428.50  1.3330E-005
 429.00  1.2378E-005
 429.50  1.1553E-005
 430.00  1.0835E-005
 430.50  1.0260E-005
 431.00  9.7101E-006
 431.50  9.1687E-006
 432.00  8.7210E-006
 432.50  8.2810E-006
 433.00  7.8809E-006
 433.50  7.5217E-006
 434.00  7.1376E-006
 434.50  6.7892E-006
 435.00  6.4331E-006
 435.50  6.0688E-006
 436.00  5.8312E-006
 436.50  5.5780E-006
 437.00  5.3503E-006
 437.50  5.1485E-006
 438.00  4.8810E-006
 438.50  4.5624E-006
 439.00  4.2696E-006
 439.50  3.9328E-006
 440.00  3.6093E-006
 440.50  3.3350E-006
 441.00  3.0862E-006
 441.50  2.8837E-006
 442.00  2.7445E-006
 442.50  2.5924E-006
 443.00  2.4477E-006
 443.50  2.2843E-006
 444.00  2.1243E-006
 444.50  1.9724E-006
 445.00  1.8514E-006
 445.50  1.7260E-006
 446.00  1.5989E-006
 446.50  1.4284E-006
 447.00  1.2922E-006
 447.50  1.1753E-006
 448.00  1.0838E-006
 448.50  1.0613E-006
 449.00  1.0544E-006
 449.50  1.0327E-006
 450.00  9.9630E-007
 450.50  9.4541E-007
 451.00  8.8838E-007
 451.50  8.3043E-007
 452.00  7.7190E-007
 452.50  7.3734E-007
 453.00  7.0649E-007
 453.50  6.8754E-007
 454.00  7.4358E-007
 454.50  7.4253E-007
 455.00  7.0233E-007
 455.50  6.7547E-007
 456.00  6.2294E-007
 456.50  5.6883E-007
 457.00  5.8621E-007
 457.50  6.1494E-007
 458.00  6.6468E-007
 458.50  6.8672E-007
 459.00  7.0639E-007
 459.50  7.0200E-007
 460.00  6.9878E-007
 460.50  6.6766E-007
 461.00  6.3483E-007
 461.50  5.9829E-007
 462.00  5.6201E-007
 462.50  5.1141E-007
 463.00  4.6609E-007
 463.50  4.3247E-007
 464.00  3.9784E-007
 464.50  3.9845E-007
 465.00  3.9607E-007
 465.50  4.0370E-007
 466.00  3.9896E-007
 466.50  4.1612E-007
 467.00  4.5009E-007
 467.50  5.1536E-007
 468.00  5.8352E-007
 468.50  6.4792E-007
 469.00  6.5616E-007
 469.50  6.3913E-007
 470.00  5.5852E-007
 470.50  4.9735E-007
 471.00  4.3283E-007
 471.50  3.8801E-007
 472.00  3.7840E-007
 472.50  3.9343E-007
 473.00  3.9418E-007
 473.50  4.0932E-007
 474.00  4.1683E-007
 474.50  4.2148E-007
 475.00  4.0536E-007
 475.50  3.9439E-007
 476.00  3.7412E-007
 476.50  3.6694E-007
 477.00  3.8283E-007
 477.50  4.3673E-007
 478.00  4.9835E-007
 478.50  5.9197E-007
 479.00  6.2070E-007
 479.50  6.3302E-007
 480.00  6.2722E-007
 480.50  6.2219E-007
 481.00  6.0478E-007
 481.50  6.3747E-007
 482.00  6.5458E-007
 482.50  6.4723E-007
 483.00  6.4235E-007
 483.50  6.2446E-007
 484.00  5.9109E-007
 484.50  5.6501E-007
 485.00  5.3522E-007
 485.50  4.8510E-007
 486.00  4.3558E-007
 486.50  4.1776E-007
 487.00  4.0470E-007
 487.50  4.2292E-007
 488.00  4.4835E-007
 488.50  4.6226E-007
 489.00  4.7636E-007
 489.50  5.0740E-007
 490.00  4.8163E-007
 490.50  4.8954E-007
 491.00  4.9571E-007
 491.50  4.5810E-007
 492.00  4.4991E-007
 492.50  4.6437E-007
 493.00  4.4756E-007
 493.50  4.6945E-007
 494.00  4.7191E-007
 494.50  4.6364E-007
 495.00  4.6174E-007
 495.50  4.6987E-007
 496.00  4.8404E-007
 496.50  5.0867E-007
 497.00  5.1467E-007
 497.50  5.2263E-007
 498.00  5.1324E-007
 498.50  5.0138E-007
 499.00  5.2176E-007
 499.50  5.7979E-007
 500.00  6.3091E-007
 500.50  6.8335E-007
 501.00  7.4314E-007
 501.50  7.9380E-007
 502.00  8.2537E-007
 502.50  8.2758E-007
 503.00  8.1566E-007
 503.50  8.2352E-007
 504.00  7.7447E-007
 504.50  6.8921E-007
 505.00  6.5422E-007
 505.50  5.5994E-007
 506.00  4.7404E-007
 506.50  4.3407E-007
 507.00  3.9287E-007
 507.50  3.9263E-007
 508.00  4.1659E-007
 508.50  4.4314E-007
 509.00  4.2459E-007
 509.50  4.9146E-007
 510.00  5.0086E-007
 510.50  4.9564E-007
 511.00  5.2224E-007
 511.50  5.5620E-007
 512.00  5.6463E-007
 512.50  6.0750E-007
 513.00  6.4614E-007
 513.50  6.5480E-007
 514.00  6.5300E-007
 514.50  6.0975E-007
 515.00  5.4841E-007
 515.50  4.8430E-007
 516.00  4.4169E-007
 516.50  4.3122E-007
 517.00  4.7572E-007
 517.50  5.3865E-007
 518.00  6.0718E-007
 518.50  6.6567E-007
 519.00  7.1079E-007
 519.50  7.3887E-007
 520.00  7.4308E-007
 520.50  7.2012E-007
 521.00  7.0765E-007
 521.50  6.6871E-007
 522.00  6.5503E-007
 522.50  6.7660E-007
 523.00  7.2384E-007
 523.50  7.7246E-007
 524.00  7.4621E-007
 524.50  7.0409E-007
 525.00  6.1202E-007
 525.50  5.3020E-007
 526.00  4.4742E-007
 526.50  4.0905E-007
 527.00  4.0851E-007
 527.50  4.2505E-007
 528.00  3.9799E-007
 528.50  3.6568E-007
 529.00  3.4886E-007
 529.50  2.7036E-007
 530.00  2.1805E-007
 530.50  1.9230E-007
 531.00  1.7798E-007
 531.50  1.7899E-007
 532.00  2.1647E-007
 532.50  2.1494E-007
 533.00  2.3330E-007
 533.50  2.6904E-007
 534.00  2.9512E-007
 534.50  3.3937E-007
 535.00  3.8370E-007
 535.50  4.1121E-007
 536.00  4.3729E-007
 536.50  5.0137E-007
 537.00  6.0378E-007
 537.50  7.0496E-007
 538.00  7.5866E-007
 538.50  7.4988E-007
 539.00  7.0704E-007
 539.50  6.5707E-007
 540.00  6.1047E-007
 540.50  5.8003E-007
 541.00  5.5932E-007
 541.50  5.5489E-007
 542.00  4.9741E-007
 542.50  4.4627E-007
 543.00  4.0073E-007
 543.50  3.5796E-007
 544.00  3.6473E-007
 544.50  3.9382E-007
 545.00  4.1433E-007
 545.50  4.4271E-007
 546.00  4.3946E-007
 546.50  4.2467E-007
 547.00  4.9832E-007
 547.50  5.6099E-007
 548.00  5.8689E-007
 548.50  5.9132E-007
 549.00  5.5961E-007
 549.50  4.7141E-007
 550.00  4.4569E-007
 550.50  4.9582E-007
 551.00  4.5624E-007
 551.50  4.5158E-007
 552.00  4.4890E-007
 552.50  4.0735E-007
 553.00  3.7695E-007
 553.50  3.5160E-007
 554.00  3.2510E-007
 554.50  3.0432E-007
 555.00  2.4653E-007
 555.50  2.1618E-007
 556.00  2.0920E-007
 556.50  1.5757E-007
 557.00  8.8396E-008
 557.50  1.7616E-008
 558.00  1.5671E-009
 558.50  4.4029E-008
 559.00  1.1790E-007
 559.50  1.9137E-007
 560.00  2.9426E-007
 560.50  3.9703E-007
 561.00  4.1838E-007
 561.50  4.8753E-007
 562.00  6.3954E-007
 562.50  6.6623E-007
 563.00  6.9602E-007
 563.50  7.2735E-007
 564.00  7.5272E-007
 564.50  6.5491E-007
 565.00  6.2446E-007
 565.50  6.7117E-007
 566.00  7.4188E-007
 566.50  7.5741E-007
 567.00  8.2058E-007
 567.50  8.4710E-007
 568.00  7.1920E-007
 568.50  6.0237E-007
 569.00  4.9164E-007
 569.50  4.8752E-007
 570.00  5.4268E-007
 570.50  6.0218E-007
 571.00  7.4612E-007
 571.50  8.7175E-007
 572.00  8.0099E-007
 572.50  7.7856E-007
 573.00  7.7564E-007
 573.50  6.3001E-007
 574.00  5.9893E-007
 574.50  5.8403E-007
 575.00  4.7598E-007
 575.50  4.2672E-007
 576.00  4.1691E-007
 576.50  3.8665E-007
 577.00  3.6362E-007
 577.50  3.5309E-007
 578.00  3.4066E-007
 578.50  2.9390E-007
 579.00  2.9727E-007
 579.50  3.4489E-007
 580.00  3.1722E-007
 580.50  3.3225E-007
 581.00  3.7996E-007
 581.50  3.1347E-007
 582.00  2.6706E-007
 582.50  1.9547E-007
 583.00  1.6413E-007
 583.50  2.4344E-007
 584.00  3.8607E-007
 584.50  5.0439E-007
 585.00  6.6460E-007
 585.50  7.8670E-007
 586.00  7.9858E-007
 586.50  8.7391E-007
 587.00  8.9796E-007
 587.50  9.4060E-007
 588.00  9.1273E-007
 588.50  8.9333E-007
 589.00  8.6997E-007
 589.50  9.3191E-007
 590.00  9.2327E-007
 590.50  8.0336E-007
 591.00  6.8712E-007
 591.50  5.3094E-007
 592.00  2.4452E-007
 592.50  2.6047E-007
 593.00  2.7366E-007
 593.50  3.5703E-007
 594.00  4.7905E-007
 594.50  5.6001E-007
 595.00  5.5264E-007
 595.50  5.9209E-007
 596.00  5.6475E-007
 596.50  4.8851E-007
 597.00  4.5808E-007
 597.50  4.5659E-007
 598.00  3.6923E-007
 598.50  3.0401E-007
 599.00  2.8176E-007
 599.50  2.1629E-007
 600.00  1.7179E-007
 600.50  2.7848E-007
 601.00  3.6648E-007
 601.50  3.4223E-007
 602.00  3.0447E-007
 602.50  2.4558E-007
 603.00  1.3743E-007
 603.50  1.1464E-007
 604.00  1.6015E-007
 604.50  2.9245E-007
 605.00  2.2052E-007
 605.50  1.1893E-007
 606.00  7.8352E-008
 606.50  1.7703E-007
 607.00  2.0298E-007
 607.50  1.9787E-007
 608.00  1.8505E-007
 608.50  2.3319E-007
 609.00  3.0292E-007
 609.50  4.2658E-007
 610.00  6.7886E-007
 610.50  8.4022E-007
 611.00  9.1704E-007
 611.50  8.4678E-007
 612.00  9.1434E-007
 612.50  9.2810E-007
 613.00  1.0775E-006
 613.50  1.0905E-006
 614.00  1.0562E-006
 614.50  8.7848E-007
 615.00  6.3325E-007
 615.50  3.8436E-007
 616.00  1.5388E-007
 616.50  1.8294E-007
 617.00  2.8443E-007
 617.50  3.1711E-007
 618.00  3.4658E-007
 618.50  3.8282E-007
 619.00  3.3551E-007
 619.50  2.7161E-007
 620.00  1.9478E-007
 620.50  9.7223E-008
 621.00  2.7975E-008
 621.50  0.0000E+000
 622.00  0.0000E+000
 622.50  0.0000E+000
 623.00  0.0000E+000
 623.50  0.0000E+000
 624.00  0.0000E+000
 624.50  0.0000E+000
 625.00  4.7671E-010
 625.50  1.9752E-009
 626.00  5.7988E-009
 626.50  1.6987E-007
 627.00  4.9006E-007
 627.50  7.1731E-007
 628.00  9.6856E-007
 628.50  1.2010E-006
 629.00  1.2143E-006
 629.50  1.1651E-006
 630.00  1.0943E-006
 630.50  9.0383E-007
 631.00  7.8493E-007
 631.50  6.7674E-007
 632.00  6.6608E-007
 632.50  6.0911E-007
 633.00  6.5592E-007
 633.50  5.5597E-007
 634.00  4.0817E-007
 634.50  4.4540E-007
 635.00  4.0061E-007
 635.50  2.9043E-007
 636.00  3.5688E-007
 636.50  3.7949E-007
 637.00  3.3921E-007
 637.50  3.7356E-007
 638.00  4.4805E-007
 638.50  5.2191E-007
 639.00  5.9836E-007
 639.50  6.3283E-007
 640.00  6.4341E-007
 640.50  5.7514E-007
 641.00  5.5068E-007
 641.50  5.9882E-007
 642.00  6.6432E-007
 642.50  7.8641E-007
 643.00  8.7418E-007
 643.50  8.6418E-007
 644.00  9.1403E-007
 644.50  9.7059E-007
 645.00  1.1017E-006
 645.50  1.1628E-006
 646.00  1.0445E-006
 646.50  9.0379E-007
 647.00  6.8860E-007
 647.50  5.1252E-007
 648.00  5.6831E-007
 648.50  7.3647E-007
 649.00  7.2445E-007
 649.50  6.3473E-007
 650.00  6.3293E-007
 650.50  4.3658E-007
 651.00  2.1601E-007
 651.50  1.8132E-007
 652.00  1.3708E-007
 652.50  2.2894E-008
 653.00  0.0000E+000
 653.50  3.0778E-008
 654.00  1.5726E-007
 654.50  3.0872E-007
 655.00  3.9734E-007
 655.50  4.8718E-007
 656.00  4.5920E-007
 656.50  3.1482E-007
 657.00  2.7592E-008
 657.50  0.0000E+000
 658.00  0.0000E+000
 658.50  0.0000E+000
 659.00  5.2238E-008
 659.50  1.7306E-007
 660.00  2.4409E-007
 660.50  2.9727E-007
 661.00  2.1822E-007
 661.50  1.0508E-007
 662.00  2.3788E-007
 662.50  4.6541E-007
 663.00  5.7482E-007
 663.50  5.5834E-007
 664.00  5.4059E-007
 664.50  4.7736E-007
 665.00  3.9118E-007
 665.50  2.7368E-007
 666.00  1.1590E-007
 666.50  0.0000E+000
 667.00  0.0000E+000
 667.50  0.0000E+000
 668.00  0.0000E+000
 668.50  0.0000E+000
 669.00  0.0000E+000
 669.50  0.0000E+000
 670.00  2.9903E-007
 670.50  1.0722E-006
 671.00  1.5819E-006
 671.50  2.0891E-006
 672.00  2.2343E-006
 672.50  2.3874E-006
 673.00  2.2545E-006
 673.50  2.3676E-006
 674.00  2.5056E-006
 674.50  2.7183E-006
 675.00  2.6771E-006
 675.50  2.4822E-006
 676.00  2.2924E-006
 676.50  2.0841E-006
 677.00  1.8647E-006
 677.50  1.6654E-006
 678.00  1.2117E-006
 678.50  6.4378E-007
 679.00  2.0382E-007
 679.50  0.0000E+000
 680.00  0.0000E+000
 680.50  0.0000E+000
 681.00  0.0000E+000
 681.50  0.0000E+000
 682.00  0.0000E+000
 682.50  0.0000E+000
 683.00  0.0000E+000
 683.50  0.0000E+000
 684.00  0.0000E+000
 684.50  0.0000E+000
 685.00  0.0000E+000
 685.50  0.0000E+000
 686.00  3.1970E-008
 686.50  3.6435E-007
 687.00  8.4601E-007
 687.50  1.0184E-006
 688.00  9.9085E-007
 688.50  7.9564E-007
 689.00  7.4602E-007
 689.50  7.4867E-007
 690.00  6.4073E-007
 690.50  7.0120E-007
 691.00  5.2570E-007
 691.50  1.3596E-007
 692.00  5.2115E-009
 692.50  0.0000E+000
 693.00  0.0000E+000
 693.50  0.0000E+000
 694.00  0.0000E+000
 694.50  0.0000E+000
 695.00  0.0000E+000
 695.50  0.0000E+000
 696.00  4.8570E-008
 696.50  1.7563E-007
 697.00  3.1647E-007
 697.50  3.9457E-007
 698.00  3.9363E-007
 698.50  2.6291E-007
 699.00  1.6680E-007
 699.50  9.2739E-008
 700.00  0.0000E+000
 700.50  0.0000E+000
 701.00  0.0000E+000
 701.50  0.0000E+000
 702.00  0.0000E+000
 702.50  0.0000E+000
 703.00  0.0000E+000
 703.50  0.0000E+000
 704.00  0.0000E+000
 704.50  0.0000E+000
 705.00  0.0000E+000
 705.50  0.0000E+000
 706.00  0.0000E+000
 706.50  0.0000E+000
 707.00  0.0000E+000
 707.50  0.0000E+000
 708.00  0.0000E+000
 708.50  9.0422E-009
 709.00  9.1275E-008
 709.50  1.5727E-007
 710.00  1.3446E-007
 710.50  2.0049E-007
 711.00  7.2142E-008
 711.50  0.0000E+000
 712.00  0.0000E+000
 712.50  0.0000E+000
 713.00  0.0000E+000
 713.50  0.0000E+000
 714.00  0.0000E+000
 714.50  0.0000E+000
 715.00  6.1813E-008
 715.50  1.6052E-007
 716.00  2.6756E-007
 716.50  3.7619E-007
 717.00  3.4301E-007
 717.50  3.0836E-007
 718.00  5.0003E-007
 718.50  6.2972E-007
 719.00  5.9608E-007
 719.50  6.0980E-007
 720.00  5.4827E-007
 720.50  1.5436E-007
 721.00  0.0000E+000
 721.50  0.0000E+000
 722.00  0.0000E+000
 722.50  0.0000E+000
 723.00  0.0000E+000
 723.50  0.0000E+000
 724.00  0.0000E+000
 724.50  0.0000E+000
 725.00  1.1437E-008
 725.50  1.2288E-007
 726.00  4.2981E-007
 726.50  6.3792E-007
 727.00  5.6748E-007
 727.50  6.1951E-007
 728.00  7.5704E-007
 728.50  8.3129E-007
 729.00  9.1220E-007
 729.50  7.7651E-007
 730.00  8.9456E-007
 730.50  9.1967E-007
 731.00  8.9624E-007
 731.50  8.8067E-007
 732.00  7.6389E-007
 732.50  3.3411E-007
 733.00  1.7851E-007
 733.50  1.7361E-007
 734.00  1.5962E-007
 734.50  3.6191E-007
 735.00  6.3432E-007
 735.50  9.0492E-007
 736.00  1.1412E-006
 736.50  1.1830E-006
 737.00  1.1181E-006
 737.50  8.8837E-007
 738.00  7.1748E-007
 738.50  8.0578E-007
 739.00  8.3462E-007
 739.50  8.0928E-007
 740.00  8.0832E-007
 740.50  3.4191E-007
 741.00  0.0000E+000
 741.50  0.0000E+000
 742.00  0.0000E+000
 742.50  0.0000E+000
 743.00  0.0000E+000
 743.50  0.0000E+000
 744.00  0.0000E+000
 744.50  0.0000E+000
 745.00  0.0000E+000
 745.50  4.6570E-007
 746.00  1.2800E-006
 746.50  1.7915E-006
 747.00  2.5507E-006
 747.50  3.0622E-006
 748.00  2.7162E-006
 748.50  1.9556E-006
 749.00  1.8975E-006
 749.50  1.8038E-006
 750.00  1.8099E-006
 750.50  1.5565E-006
 751.00  1.5563E-006
 751.50  1.2162E-006
 752.00  7.5532E-007
 752.50  6.9679E-007
 753.00  8.3554E-007
 753.50  1.0547E-006
 754.00  1.2701E-006
 754.50  1.3337E-006
 755.00  1.3297E-006
 755.50  9.9038E-007
 756.00  4.1121E-007
 756.50  0.0000E+000
 757.00  0.0000E+000
 757.50  0.0000E+000
 758.00  0.0000E+000
 758.50  0.0000E+000
 759.00  0.0000E+000
 759.50  0.0000E+000
 760.00  0.0000E+000
 760.50  0.0000E+000
 761.00  0.0000E+000
 761.50  0.0000E+000
 762.00  0.0000E+000
 762.50  0.0000E+000
 763.00  0.0000E+000
 763.50  0.0000E+000
 764.00  0.0000E+000
 764.50  0.0000E+000
 765.00  0.0000E+000
 765.50  0.0000E+000
 766.00  0.0000E+000
 766.50  0.0000E+000
 767.00  0.0000E+000
 767.50  0.0000E+000
 768.00  0.0000E+000
 768.50  0.0000E+000
 769.00  0.0000E+000
 769.50  3.5983E-007
 770.00  5.8247E-007
 770.50  4.9526E-007
 771.00  4.2958E-007
 771.50  1.8714E-007
 772.00  2.1731E-008
 772.50  0.0000E+000
 773.00  0.0000E+000
 773.50  0.0000E+000
 774.00  0.0000E+000
 774.50  0.0000E+000
 775.00  0.0000E+000
 775.50  0.0000E+000
 776.00  7.1350E-008
 776.50  2.4226E-007
 777.00  1.4615E-007
 777.50  6.1817E-008
 778.00  0.0000E+000
 778.50  0.0000E+000
 779.00  0.0000E+000
 779.50  0.0000E+000
 780.00  5.7788E-008
 780.50  5.0316E-007
 781.00  1.1705E-006
 781.50  1.7200E-006
 782.00  2.4631E-006
 782.50  2.2807E-006
 783.00  2.3544E-006
 783.50  1.9071E-006
 784.00  1.4807E-006
 784.50  7.3755E-007
 785.00  5.4388E-007
 785.50  8.6299E-008
 786.00  0.0000E+000
 786.50  0.0000E+000
 787.00  0.0000E+000
 787.50  0.0000E+000
 788.00  0.0000E+000
 788.50  0.0000E+000
 789.00  0.0000E+000
 789.50  0.0000E+000
 790.00  0.0000E+000
 790.50  0.0000E+000
 791.00  0.0000E+000
 791.50  0.0000E+000
 792.00  0.0000E+000
 792.50  0.0000E+000
 793.00  0.0000E+000
 793.50  0.0000E+000
 794.00  0.0000E+000
 794.50  0.0000E+000
 795.00  0.0000E+000
 795.50  0.0000E+000
 796.00  0.0000E+000
 796.50  0.0000E+000
 797.00  0.0000E+000
 797.50  0.0000E+000
 798.00  3.2009E-008
 798.50  7.7367E-007
 799.00  1.6430E-006
 799.50  1.9552E-006
 800.00  2.3173E-006
 800.50  2.1272E-006
 801.00  1.2226E-006
 801.50  3.7596E-007
 802.00  3.5829E-007
 802.50  1.8456E-007
 803.00  0.0000E+000
 803.50  0.0000E+000
 804.00  0.0000E+000
 804.50  0.0000E+000
 805.00  0.0000E+000
 805.50  0.0000E+000
 806.00  0.0000E+000
 806.50  0.0000E+000
 807.00  0.0000E+000
 807.50  0.0000E+000
 808.00  0.0000E+000
 808.50  0.0000E+000
 809.00  3.8553E-009
 809.50  3.8978E-007
 810.00  2.6099E-007
 810.50  1.2488E-007
 811.00  5.9160E-009
 811.50  0.0000E+000
 812.00  0.0000E+000
 812.50  0.0000E+000
 813.00  0.0000E+000
 813.50  0.0000E+000
 814.00  0.0000E+000
 814.50  0.0000E+000
 815.00  0.0000E+000
 815.50  0.0000E+000
 816.00  0.0000E+000
 816.50  0.0000E+000
 817.00  0.0000E+000
 817.50  1.1433E-007
 818.00  2.1441E-007
 818.50  6.9635E-008
 819.00  1.0329E-007
 819.50  3.7898E-007
 820.00  3.9078E-007
 820.50  9.1097E-007
 821.00  1.7199E-006
 821.50  2.0180E-006
 822.00  2.6952E-006
 822.50  2.8072E-006
 823.00  2.2812E-006
 823.50  1.4241E-006
 824.00  4.3540E-007
 824.50  0.0000E+000
 825.00  0.0000E+000
 825.50  0.0000E+000
 826.00  0.0000E+000
 826.50  0.0000E+000
 827.00  0.0000E+000
 827.50  0.0000E+000
 828.00  0.0000E+000
 828.50  7.8882E-008
 829.00  5.2262E-007
 829.50  1.0974E-006
 830.00  1.8885E-006
 830.50  2.1223E-006
 831.00  2.5207E-006
 831.50  2.5388E-006
 832.00  2.4366E-006
 832.50  1.3479E-006
 833.00  4.1520E-007
 833.50  0.0000E+000
 834.00  0.0000E+000
 834.50  0.0000E+000
 835.00  0.0000E+000
 835.50  0.0000E+000
 836.00  0.0000E+000
 836.50  0.0000E+000
 837.00  0.0000E+000
 837.50  0.0000E+000
 838.00  0.0000E+000
 838.50  0.0000E+000
 839.00  0.0000E+000
 839.50  3.4116E-007
 840.00  7.3359E-007
 840.50  8.4530E-007
 841.00  1.0203E-006
 841.50  1.2710E-006
 842.00  8.9012E-007
 842.50  6.4375E-007
 843.00  3.4393E-007
 843.50  0.0000E+000
 844.00  0.0000E+000
 844.50  0.0000E+000
 845.00  0.0000E+000
 845.50  0.0000E+000
 846.00  0.0000E+000
 846.50  0.0000E+000
 847.00  0.0000E+000
 847.50  0.0000E+000
 848.00  0.0000E+000
 848.50  0.0000E+000
 849.00  0.0000E+000
 849.50  0.0000E+000
 850.00  2.0305E-008
 850.50  9.8301E-008
 851.00  3.4035E-008
 851.50  0.0000E+000
 852.00  0.0000E+000
 852.50  0.0000E+000
 853.00  0.0000E+000
 853.50  0.0000E+000
 854.00  4.3563E-007
 854.50  6.0779E-007
 855.00  7.8509E-007
 855.50  9.1323E-007
 856.00  6.9833E-007
 856.50  1.0433E-006
 857.00  3.8397E-007
 857.50  0.0000E+000
 858.00  0.0000E+000
 858.50  0.0000E+000
 859.00  0.0000E+000
 859.50  0.0000E+000
 860.00  0.0000E+000
 860.50  0.0000E+000
 861.00  5.6129E-008
 861.50  4.1970E-008
 862.00  3.5430E-007
 862.50  8.2504E-007
 863.00  1.3018E-006
 863.50  4.0511E-007
 864.00  2.5595E-008
 864.50  0.0000E+000
 865.00  0.0000E+000
 865.50  0.0000E+000
 866.00  0.0000E+000
 866.50  0.0000E+000
 867.00  0.0000E+000
 867.50  0.0000E+000
 868.00  0.0000E+000
 868.50  0.0000E+000
 869.00  0.0000E+000
 869.50  0.0000E+000
 870.00  0.0000E+000
 870.50  0.0000E+000
 871.00  0.0000E+000
 871.50  0.0000E+000
 872.00  0.0000E+000
 872.50  0.0000E+000
 873.00  0.0000E+000
 873.50  9.0014E-007
 874.00  1.3001E-006
 874.50  2.2000E-006
 875.00  3.1448E-006
 875.50  3.0761E-006
 876.00  3.2328E-006
 876.50  5.0235E-006
 877.00  7.3361E-006
 877.50  7.2651E-006
 878.00  7.8695E-006
 878.50  7.4681E-006
 879.00  6.5971E-006
 879.50  4.8328E-006
 880.00  4.5854E-006
 880.50  3.7076E-006
 881.00  3.9164E-006
 881.50  3.6315E-006
 882.00  3.2489E-006
 882.50  3.7890E-006
 883.00  4.6990E-006
 883.50  4.9999E-006
 884.00  5.5620E-006
 884.50  6.3653E-006
 885.00  6.1681E-006
 885.50  5.5162E-006
 886.00  4.9607E-006
 886.50  4.7486E-006
 887.00  4.3592E-006
 887.50  4.0189E-006
 888.00  4.3991E-006
 888.50  5.3819E-006
 889.00  5.8102E-006
 889.50  5.1291E-006
 890.00  5.4965E-006
 890.50  4.1691E-006
 891.00  4.1327E-006
 891.50  4.8167E-006
 892.00  6.1858E-006
 892.50  6.1863E-006
 893.00  7.4312E-006
 893.50  7.5492E-006
 894.00  6.8743E-006
 894.50  6.1489E-006
 895.00  6.4045E-006
 895.50  6.3645E-006
 896.00  6.0184E-006
 896.50  6.3413E-006
 897.00  7.0274E-006
 897.50  7.2622E-006
 898.00  7.3294E-006
 898.50  7.5471E-006
 899.00  6.1765E-006
 899.50  4.3204E-006
 900.00  2.3952E-006
 900.50  7.7698E-007
 901.00  8.0195E-008
 901.50  0.0000E+000
 902.00  0.0000E+000
 902.50  0.0000E+000
 903.00  0.0000E+000
 903.50  0.0000E+000
 904.00  0.0000E+000
 904.50  0.0000E+000
 905.00  0.0000E+000
 905.50  0.0000E+000
 906.00  0.0000E+000
 906.50  0.0000E+000
 907.00  0.0000E+000
 907.50  0.0000E+000
 908.00  0.0000E+000
 908.50  0.0000E+000
 909.00  0.0000E+000
 909.50  0.0000E+000
 910.00  4.3768E-007
 910.50  1.0741E-006
 911.00  1.8466E-006
 911.50  2.9772E-006
 912.00  3.9559E-006
 912.50  3.9640E-006
 913.00  3.5815E-006
 913.50  2.7547E-006
 914.00  1.5210E-006
 914.50  1.7803E-006
 915.00  2.6102E-006
 915.50  3.8064E-006
 916.00  4.4196E-006
 916.50  4.6503E-006
 917.00  3.0439E-006
 917.50  8.2938E-007
 918.00  0.0000E+000
 918.50  0.0000E+000
 919.00  0.0000E+000
 919.50  0.0000E+000
 920.00  2.4665E-008
 920.50  8.8841E-008
 921.00  0.0000E+000
 921.50  0.0000E+000
 922.00  0.0000E+000
 922.50  0.0000E+000
 923.00  0.0000E+000
 923.50  0.0000E+000
 924.00  0.0000E+000
 924.50  0.0000E+000
 925.00  0.0000E+000
 925.50  0.0000E+000
 926.00  0.0000E+000
 926.50  0.0000E+000
 927.00  0.0000E+000
 927.50  0.0000E+000
 928.00  4.0498E-007
 928.50  2.1918E-006
 929.00  4.0925E-006
 929.50  3.8754E-006
 930.00  4.9590E-006
 930.50  6.3528E-006
 931.00  6.3412E-006
 931.50  6.6692E-006
 932.00  6.4551E-006
 932.50  4.3564E-006
 933.00  2.6379E-006
 933.50  1.4294E-006
 934.00  6.1684E-008
 934.50  5.0052E-007
 935.00  8.9730E-007
 935.50  4.4967E-007
 936.00  7.5480E-008
 936.50  2.4213E-007
 937.00  3.3991E-007
 937.50  1.0303E-006
 938.00  2.4453E-006
 938.50  3.7560E-006
 939.00  3.6665E-006
 939.50  3.7724E-006
 940.00  3.6723E-006
 940.50  2.9709E-006
 941.00  2.6169E-006
 941.50  2.0718E-006
 942.00  5.9734E-007
 942.50  0.0000E+000
 943.00  0.0000E+000
 943.50  0.0000E+000
 944.00  0.0000E+000
 944.50  1.8239E-006
 945.00  4.0473E-006
 945.50  5.6471E-006
 946.00  7.2449E-006
 946.50  4.1177E-006
 947.00  5.0365E-006
 947.50  6.3057E-006
 948.00  6.5510E-006
 948.50  6.5912E-006
 949.00  7.4294E-006
 949.50  5.6265E-006
 950.00  7.7332E-006
 950.50  1.0028E-005
 951.00  1.1781E-005
 951.50  1.2163E-005
 952.00  1.0983E-005
 952.50  8.6673E-006
 953.00  8.7545E-006
 953.50  7.9122E-006
 954.00  4.2101E-006
 954.50  5.1014E-007
 955.00  0.0000E+000
 955.50  0.0000E+000
 956.00  0.0000E+000
 956.50  0.0000E+000
 957.00  0.0000E+000
 957.50  0.0000E+000
 958.00  0.0000E+000
 958.50  0.0000E+000
 959.00  0.0000E+000
 959.50  0.0000E+000
 960.00  0.0000E+000
 960.50  0.0000E+000
 961.00  0.0000E+000
 961.50  0.0000E+000
 962.00  0.0000E+000
 962.50  2.5430E-007
 963.00  3.9893E-006
 963.50  9.0918E-006
 964.00  1.3085E-005
 964.50  1.9595E-005
 965.00  2.5674E-005
 965.50  2.9086E-005
 966.00  2.8301E-005
 966.50  2.2552E-005
 967.00  1.5394E-005
 967.50  6.9615E-006
 968.00  2.6657E-007
 968.50  0.0000E+000
 969.00  0.0000E+000
 969.50  0.0000E+000
 970.00  7.3097E-007
 970.50  4.0045E-006
 971.00  8.7352E-006
 971.50  1.0134E-005
 972.00  9.4755E-006
 972.50  9.4229E-006
 973.00  9.7325E-006
 973.50  7.1136E-006
 974.00  9.5921E-006
 974.50  1.7644E-005
 975.00  2.0805E-005
 975.50  2.1157E-005
 976.00  2.8031E-005
 976.50  3.0137E-005
 977.00  2.2475E-005
 977.50  1.2447E-005
 978.00  6.9883E-006
 978.50  2.1142E-006
 979.00  1.8483E-007
 979.50  2.7751E-008
 980.00  1.0084E-005
 980.50  7.5535E-006
 981.00  1.2547E-005
 981.50  9.6551E-006
 982.00  8.2460E-006
 982.50  4.9126E-006
 983.00  8.7874E-006
 983.50  3.1935E-006
 984.00  1.4973E-005
 984.50  2.3742E-005
 985.00  3.0663E-005
 985.50  3.9718E-005
 986.00  4.8655E-005
 986.50  5.1286E-005
 987.00  5.6707E-005
 987.50  5.6978E-005
 988.00  5.3481E-005
 988.50  5.0848E-005
 989.00  4.5429E-005
 989.50  3.4875E-005
 990.00  2.9826E-005
 990.50  3.4696E-005
 991.00  4.1643E-005
 991.50  3.9708E-005
 992.00  2.9865E-005
 992.50  1.6210E-005
 993.00  3.5379E-006
 993.50  0.0000E+000
 994.00  0.0000E+000
 994.50  0.0000E+000
 995.00  0.0000E+000
 995.50  0.0000E+000
 996.00  0.0000E+000
 996.50  7.2328E-006
 997.00  4.8088E-006
 997.50  6.6766E-006
 998.00  1.6314E-005
 998.50  1.6791E-005
 999.00  1.7448E-005
 999.50  2.3474E-005
1000.00  2.4175E-005
1000.50  1.2544E-006
1001.00  0.0000E+000
1001.50  0.0000E+000
1002.00  0.0000E+000
1002.50  0.0000E+000
1003.00  0.0000E+000
1003.50  0.0000E+000
1004.00  0.0000E+000
1004.50  0.0000E+000
1005.00  0.0000E+000
1005.50  0.0000E+000
1006.00  0.0000E+000
1006.50  0.0000E+000
1007.00  0.0000E+000
1007.50  0.0000E+000
1008.00  0.0000E+000
1008.50  0.0000E+000
1009.00  0.0000E+000
1009.50  0.0000E+000
1010.00  0.0000E+000
1010.50  0.0000E+000
1011.00  0.0000E+000
1011.50  0.0000E+000
1012.00  0.0000E+000
1012.50  0.0000E+000
1013.00  0.0000E+000
1013.50  0.0000E+000
1014.00  0.0000E+000
1014.50  0.0000E+000
1015.00  0.0000E+000
1015.50  0.0000E+000
1016.00  0.0000E+000
1016.50  0.0000E+000
1017.00  0.0000E+000
1017.50  0.0000E+000
1018.00  0.0000E+000
1018.50  0.0000E+000
1019.00  0.0000E+000
1019.50  0.0000E+000
1020.00  0.0000E+000
1020.50  0.0000E+000
1021.00  0.0000E+000
1021.50  0.0000E+000
1022.00  0.0000E+000
1022.50  0.0000E+000
1023.00  0.0000E+000
1023.50  0.0000E+000
1024.00  0.0000E+000
1024.50  0.0000E+000
1025.00  0.0000E+000
1025.50  0.0000E+000
1026.00  0.0000E+000
1026.50  0.0000E+000
1027.00  0.0000E+000
1027.50  0.0000E+000
1028.00  0.0000E+000
1028.50  0.0000E+000
1029.00  0.0000E+000
1029.50  0.0000E+000
1030.00  0.0000E+000
1030.50  0.0000E+000
1031.00  0.0000E+000
1031.50  0.0000E+000
1032.00  0.0000E+000
1032.50  0.0000E+000
1033.00  0.0000E+000
1033.50  0.0000E+000
1034.00  0.0000E+000
1034.50  0.0000E+000
1035.00  0.0000E+000
1035.50  0.0000E+000
1036.00  0.0000E+000
1036.50  0.0000E+000
1037.00  0.0000E+000
1037.50  0.0000E+000
1038.00  0.0000E+000
1038.50  0.0000E+000
1039.00  0.0000E+000
1039.50  0.0000E+000
1040.00  0.0000E+000
1040.50  0.0000E+000
1041.00  0.0000E+000
1041.50  0.0000E+000
1042.00  0.0000E+000
1042.50  0.0000E+000
1043.00  0.0000E+000
1043.50  0.0000E+000
1044.00  0.0000E+000
1044.50  0.0000E+000
1045.00  0.0000E+000
1045.50  0.0000E+000
1046.00  0.0000E+000
1046.50  0.0000E+000
1047.00  0.0000E+000
1047.50  0.0000E+000
1048.00  0.0000E+000
1048.50  0.0000E+000
1049.00  0.0000E+000
1049.50  0.0000E+000
1050.00  0.0000E+000
1050.50  0.0000E+000
1051.00  0.0000E+000
1051.50  0.0000E+000
1052.00  0.0000E+000
1052.50  0.0000E+000
1053.00  0.0000E+000
1053.50  0.0000E+000
1054.00  0.0000E+000
1054.50  0.0000E+000
1055.00  0.0000E+000
1055.50  0.0000E+000
1056.00  0.0000E+000
1056.50  0.0000E+000
1057.00  0.0000E+000
1057.50  0.0000E+000
1058.00  0.0000E+000
1058.50  0.0000E+000
1059.00  0.0000E+000
1059.50  0.0000E+000
1060.00  0.0000E+000
1060.50  0.0000E+000
1061.00  0.0000E+000
1061.50  0.0000E+000
1062.00  0.0000E+000
1062.50  0.0000E+000
1063.00  0.0000E+000
1063.50  0.0000E+000
1064.00  0.0000E+000
1064.50  0.0000E+000
1065.00  0.0000E+000
1065.50  0.0000E+000
1066.00  0.0000E+000
1066.50  0.0000E+000
1067.00  0.0000E+000
1067.50  0.0000E+000
1068.00  0.0000E+000
1068.50  0.0000E+000
1069.00  0.0000E+000
1069.50  0.0000E+000
1070.00  0.0000E+000
1070.50  0.0000E+000
1071.00  0.0000E+000
1071.50  0.0000E+000
1072.00  0.0000E+000
1072.50  0.0000E+000
1073.00  0.0000E+000
1073.50  0.0000E+000
1074.00  0.0000E+000
1074.50  0.0000E+000
1075.00  0.0000E+000
1075.50  0.0000E+000
1076.00  0.0000E+000
1076.50  0.0000E+000
1077.00  0.0000E+000
1077.50  0.0000E+000
1078.00  0.0000E+000
1078.50  0.0000E+000
1079.00  0.0000E+000
1079.50  0.0000E+000
1080.00  0.0000E+000
1080.50  0.0000E+000
1081.00  0.0000E+000
1081.50  0.0000E+000
1082.00  0.0000E+000
1082.50  0.0000E+000
1083.00  0.0000E+000
1083.50  0.0000E+000
1084.00  0.0000E+000
1084.50  0.0000E+000
1085.00  0.0000E+000
1085.50  0.0000E+000
1086.00  0.0000E+000
1086.50  0.0000E+000
1087.00  0.0000E+000
1087.50  0.0000E+000
1088.00  0.0000E+000
1088.50  0.0000E+000
1089.00  0.0000E+000
1089.50  0.0000E+000
1090.00  0.0000E+000
1090.50  0.0000E+000
1091.00  0.0000E+000
1091.50  0.0000E+000
1092.00  0.0000E+000
1092.50  0.0000E+000
1093.00  0.0000E+000
1093.50  0.0000E+000
1094.00  0.0000E+000
1094.50  0.0000E+000
1095.00  0.0000E+000
1095.50  0.0000E+000
1096.00  0.0000E+000
1096.50  0.0000E+000
1097.00  0.0000E+000
1097.50  0.0000E+000
1098.00  0.0000E+000
1098.50  0.0000E+000
1099.00  0.0000E+000
1099.50  0.0000E+000
1100.00  0.0000E+000
1100.50  0.0000E+000
1101.00  0.0000E+000
1101.50  0.0000E+000
1102.00  0.0000E+000
1102.50  0.0000E+000
1103.00  0.0000E+000
1103.50  0.0000E+000
1104.00  0.0000E+000
1104.50  0.0000E+000
1105.00  0.0000E+000
1105.50  0.0000E+000
1106.00  0.0000E+000
1106.50  0.0000E+000
1107.00  0.0000E+000
1107.50  0.0000E+000
1108.00  0.0000E+000
1108.50  0.0000E+000
1109.00  0.0000E+000
1109.50  0.0000E+000
1110.00  0.0000E+000
1110.50  0.0000E+000
1111.00  0.0000E+000
1111.50  0.0000E+000
1112.00  0.0000E+000
1112.50  0.0000E+000
1113.00  0.0000E+000
1113.50  0.0000E+000
1114.00  0.0000E+000
1114.50  0.0000E+000
1115.00  0.0000E+000
1115.50  0.0000E+000
1116.00  0.0000E+000
1116.50  0.0000E+000
1117.00  0.0000E+000
1117.50  0.0000E+000
1118.00  0.0000E+000
1118.50  0.0000E+000
1119.00  0.0000E+000
1119.50  0.0000E+000
1120.00  0.0000E+000
1120.50  0.0000E+000
1121.00  0.0000E+000
1121.50  0.0000E+000
1122.00  0.0000E+000
1122.50  0.0000E+000
1123.00  0.0000E+000
1123.50  0.0000E+000
1124.00  0.0000E+000
1124.50  0.0000E+000
1125.00  0.0000E+000
1125.50  0.0000E+000
1126.00  0.0000E+000
1126.50  0.0000E+000
1127.00  0.0000E+000
1127.50  0.0000E+000
: 6
