# Supplementary material for: A photoconversion model for full spectral programming and multiplexing of optogenetic systems
Source: Mol Syst Biol. 2017 Apr 24;13(4):926. doi: 10.15252/msb.20167456 (PMC5408778; doi:10.15252/msb.20167456)
Supplement: Supplementary file 11 — Dataset EV3 [file MSB-13-926-s011.zip › dataset_ev3_led_data/led_calibration_data/EO_01/Tori_c1/raw/4.IRR]

" File: 160129_calibrations\post-calibration\Tor
" RAD->  Wave:647.21nm  Pix:1050  Val:  0.000  Time:400ms  Avg:2  Sm:1  Sg:1  Tc:off  SNAP  Xt:1  Ch:1  Xtrig wnmcal >RAD-IS6.CAL
 180.00  0.0000E+000
 180.50  0.0000E+000
 181.00  0.0000E+000
 181.50  0.0000E+000
 182.00  0.0000E+000
 182.50  0.0000E+000
 183.00  0.0000E+000
 183.50  0.0000E+000
 184.00  0.0000E+000
 184.50  0.0000E+000
 185.00  0.0000E+000
 185.50  0.0000E+000
 186.00  0.0000E+000
 186.50  0.0000E+000
 187.00  0.0000E+000
 187.50  0.0000E+000
 188.00  0.0000E+000
 188.50  0.0000E+000
 189.00  0.0000E+000
 189.50  0.0000E+000
 190.00  0.0000E+000
 190.50  0.0000E+000
 191.00  0.0000E+000
 191.50  0.0000E+000
 192.00  0.0000E+000
 192.50  0.0000E+000
 193.00  0.0000E+000
 193.50  0.0000E+000
 194.00  0.0000E+000
 194.50  0.0000E+000
 195.00  0.0000E+000
 195.50  0.0000E+000
 196.00  0.0000E+000
 196.50  0.0000E+000
 197.00  0.0000E+000
 197.50  0.0000E+000
 198.00  0.0000E+000
 198.50  0.0000E+000
 199.00  0.0000E+000
 199.50  0.0000E+000
 200.00  0.0000E+000
 200.50  0.0000E+000
 201.00  0.0000E+000
 201.50  0.0000E+000
 202.00  0.0000E+000
 202.50  0.0000E+000
 203.00  0.0000E+000
 203.50  0.0000E+000
 204.00  0.0000E+000
 204.50  0.0000E+000
 205.00  0.0000E+000
 205.50  0.0000E+000
 206.00  0.0000E+000
 206.50  0.0000E+000
 207.00  0.0000E+000
 207.50  0.0000E+000
 208.00  0.0000E+000
 208.50  0.0000E+000
 209.00  0.0000E+000
 209.50  0.0000E+000
 210.00  0.0000E+000
 210.50  0.0000E+000
 211.00  0.0000E+000
 211.50  0.0000E+000
 212.00  0.0000E+000
 212.50  0.0000E+000
 213.00  0.0000E+000
 213.50  0.0000E+000
 214.00  0.0000E+000
 214.50  0.0000E+000
 215.00  0.0000E+000
 215.50  0.0000E+000
 216.00  0.0000E+000
 216.50  0.0000E+000
 217.00  0.0000E+000
 217.50  0.0000E+000
 218.00  0.0000E+000
 218.50  0.0000E+000
 219.00  0.0000E+000
 219.50  0.0000E+000
 220.00  0.0000E+000
 220.50  0.0000E+000
 221.00  0.0000E+000
 221.50  0.0000E+000
 222.00  0.0000E+000
 222.50  0.0000E+000
 223.00  0.0000E+000
 223.50  0.0000E+000
 224.00  0.0000E+000
 224.50  0.0000E+000
 225.00  0.0000E+000
 225.50  0.0000E+000
 226.00  0.0000E+000
 226.50  0.0000E+000
 227.00  0.0000E+000
 227.50  0.0000E+000
 228.00  0.0000E+000
 228.50  0.0000E+000
 229.00  0.0000E+000
 229.50  0.0000E+000
 230.00  0.0000E+000
 230.50  0.0000E+000
 231.00  0.0000E+000
 231.50  0.0000E+000
 232.00  0.0000E+000
 232.50  0.0000E+000
 233.00  0.0000E+000
 233.50  0.0000E+000
 234.00  0.0000E+000
 234.50  0.0000E+000
 235.00  0.0000E+000
 235.50  0.0000E+000
 236.00  0.0000E+000
 236.50  0.0000E+000
 237.00  0.0000E+000
 237.50  0.0000E+000
 238.00  0.0000E+000
 238.50  0.0000E+000
 239.00  0.0000E+000
 239.50  0.0000E+000
 240.00  0.0000E+000
 240.50  0.0000E+000
 241.00  0.0000E+000
 241.50  0.0000E+000
 242.00  0.0000E+000
 242.50  0.0000E+000
 243.00  0.0000E+000
 243.50  0.0000E+000
 244.00  0.0000E+000
 244.50  0.0000E+000
 245.00  0.0000E+000
 245.50  0.0000E+000
 246.00  0.0000E+000
 246.50  0.0000E+000
 247.00  0.0000E+000
 247.50  0.0000E+000
 248.00  0.0000E+000
 248.50  0.0000E+000
 249.00  0.0000E+000
 249.50  0.0000E+000
 250.00  0.0000E+000
 250.50  0.0000E+000
 251.00  0.0000E+000
 251.50  0.0000E+000
 252.00  0.0000E+000
 252.50  0.0000E+000
 253.00  0.0000E+000
 253.50  0.0000E+000
 254.00  0.0000E+000
 254.50  0.0000E+000
 255.00  0.0000E+000
 255.50  0.0000E+000
 256.00  0.0000E+000
 256.50  0.0000E+000
 257.00  0.0000E+000
 257.50  0.0000E+000
 258.00  0.0000E+000
 258.50  0.0000E+000
 259.00  0.0000E+000
 259.50  0.0000E+000
 260.00  0.0000E+000
 260.50  0.0000E+000
 261.00  0.0000E+000
 261.50  0.0000E+000
 262.00  0.0000E+000
 262.50  0.0000E+000
 263.00  0.0000E+000
 263.50  0.0000E+000
 264.00  0.0000E+000
 264.50  0.0000E+000
 265.00  0.0000E+000
 265.50  0.0000E+000
 266.00  0.0000E+000
 266.50  0.0000E+000
 267.00  0.0000E+000
 267.50  0.0000E+000
 268.00  0.0000E+000
 268.50  0.0000E+000
 269.00  0.0000E+000
 269.50  0.0000E+000
 270.00  0.0000E+000
 270.50  0.0000E+000
 271.00  0.0000E+000
 271.50  0.0000E+000
 272.00  0.0000E+000
 272.50  0.0000E+000
 273.00  0.0000E+000
 273.50  0.0000E+000
 274.00  0.0000E+000
 274.50  0.0000E+000
 275.00  0.0000E+000
 275.50  0.0000E+000
 276.00  0.0000E+000
 276.50  0.0000E+000
 277.00  0.0000E+000
 277.50  0.0000E+000
 278.00  0.0000E+000
 278.50  0.0000E+000
 279.00  0.0000E+000
 279.50  0.0000E+000
 280.00  0.0000E+000
 280.50  0.0000E+000
 281.00  0.0000E+000
 281.50  0.0000E+000
 282.00  0.0000E+000
 282.50  0.0000E+000
 283.00  0.0000E+000
 283.50  0.0000E+000
 284.00  0.0000E+000
 284.50  0.0000E+000
 285.00  0.0000E+000
 285.50  0.0000E+000
 286.00  0.0000E+000
 286.50  0.0000E+000
 287.00  0.0000E+000
 287.50  0.0000E+000
 288.00  0.0000E+000
 288.50  0.0000E+000
 289.00  0.0000E+000
 289.50  0.0000E+000
 290.00  0.0000E+000
 290.50  0.0000E+000
 291.00  0.0000E+000
 291.50  0.0000E+000
 292.00  0.0000E+000
 292.50  0.0000E+000
 293.00  0.0000E+000
 293.50  0.0000E+000
 294.00  0.0000E+000
 294.50  0.0000E+000
 295.00  0.0000E+000
 295.50  0.0000E+000
 296.00  0.0000E+000
 296.50  0.0000E+000
 297.00  0.0000E+000
 297.50  0.0000E+000
 298.00  0.0000E+000
 298.50  0.0000E+000
 299.00  0.0000E+000
 299.50  0.0000E+000
 300.00  0.0000E+000
 300.50  0.0000E+000
 301.00  0.0000E+000
 301.50  0.0000E+000
 302.00  0.0000E+000
 302.50  0.0000E+000
 303.00  0.0000E+000
 303.50  0.0000E+000
 304.00  0.0000E+000
 304.50  0.0000E+000
 305.00  0.0000E+000
 305.50  0.0000E+000
 306.00  0.0000E+000
 306.50  0.0000E+000
 307.00  0.0000E+000
 307.50  0.0000E+000
 308.00  0.0000E+000
 308.50  0.0000E+000
 309.00  0.0000E+000
 309.50  0.0000E+000
 310.00  0.0000E+000
 310.50  0.0000E+000
 311.00  0.0000E+000
 311.50  0.0000E+000
 312.00  0.0000E+000
 312.50  0.0000E+000
 313.00  0.0000E+000
 313.50  0.0000E+000
 314.00  0.0000E+000
 314.50  0.0000E+000
 315.00  0.0000E+000
 315.50  0.0000E+000
 316.00  0.0000E+000
 316.50  0.0000E+000
 317.00  0.0000E+000
 317.50  0.0000E+000
 318.00  0.0000E+000
 318.50  0.0000E+000
 319.00  0.0000E+000
 319.50  0.0000E+000
 320.00  0.0000E+000
 320.50  0.0000E+000
 321.00  0.0000E+000
 321.50  0.0000E+000
 322.00  0.0000E+000
 322.50  0.0000E+000
 323.00  0.0000E+000
 323.50  0.0000E+000
 324.00  0.0000E+000
 324.50  0.0000E+000
 325.00  0.0000E+000
 325.50  0.0000E+000
 326.00  0.0000E+000
 326.50  0.0000E+000
 327.00  0.0000E+000
 327.50  0.0000E+000
 328.00  0.0000E+000
 328.50  0.0000E+000
 329.00  0.0000E+000
 329.50  0.0000E+000
 330.00  0.0000E+000
 330.50  0.0000E+000
 331.00  0.0000E+000
 331.50  0.0000E+000
 332.00  0.0000E+000
 332.50  0.0000E+000
 333.00  0.0000E+000
 333.50  0.0000E+000
 334.00  0.0000E+000
 334.50  0.0000E+000
 335.00  0.0000E+000
 335.50  0.0000E+000
 336.00  0.0000E+000
 336.50  0.0000E+000
 337.00  0.0000E+000
 337.50  0.0000E+000
 338.00  0.0000E+000
 338.50  0.0000E+000
 339.00  0.0000E+000
 339.50  0.0000E+000
 340.00  0.0000E+000
 340.50  0.0000E+000
 341.00  0.0000E+000
 341.50  0.0000E+000
 342.00  0.0000E+000
 342.50  0.0000E+000
 343.00  0.0000E+000
 343.50  0.0000E+000
 344.00  0.0000E+000
 344.50  0.0000E+000
 345.00  0.0000E+000
 345.50  0.0000E+000
 346.00  0.0000E+000
 346.50  0.0000E+000
 347.00  0.0000E+000
 347.50  0.0000E+000
 348.00  0.0000E+000
 348.50  0.0000E+000
 349.00  0.0000E+000
 349.50  0.0000E+000
 350.00  0.0000E+000
 350.50  0.0000E+000
 351.00  0.0000E+000
 351.50  0.0000E+000
 352.00  0.0000E+000
 352.50  0.0000E+000
 353.00  0.0000E+000
 353.50  0.0000E+000
 354.00  0.0000E+000
 354.50  0.0000E+000
 355.00  0.0000E+000
 355.50  0.0000E+000
 356.00  0.0000E+000
 356.50  0.0000E+000
 357.00  0.0000E+000
 357.50  0.0000E+000
 358.00  0.0000E+000
 358.50  0.0000E+000
 359.00  0.0000E+000
 359.50  9.0673E-009
 360.00  1.2366E-007
 360.50  2.1191E-007
 361.00  2.6727E-007
 361.50  2.7162E-007
 362.00  2.8538E-007
 362.50  3.1831E-007
 363.00  3.0798E-007
 363.50  2.9471E-007
 364.00  3.2748E-007
 364.50  3.1195E-007
 365.00  3.0744E-007
 365.50  3.1210E-007
 366.00  3.8649E-007
 366.50  3.5390E-007
 367.00  3.4720E-007
 367.50  3.1006E-007
 368.00  2.2561E-007
 368.50  1.9384E-007
 369.00  2.1212E-007
 369.50  2.4030E-007
 370.00  3.7705E-007
 370.50  4.4044E-007
 371.00  4.8749E-007
 371.50  4.8816E-007
 372.00  4.3128E-007
 372.50  4.2338E-007
 373.00  4.2256E-007
 373.50  4.3680E-007
 374.00  5.7351E-007
 374.50  5.5828E-007
 375.00  4.9139E-007
 375.50  4.9704E-007
 376.00  4.1094E-007
 376.50  3.4537E-007
 377.00  3.6127E-007
 377.50  3.5733E-007
 378.00  3.5984E-007
 378.50  4.2609E-007
 379.00  4.3773E-007
 379.50  4.2888E-007
 380.00  4.0806E-007
 380.50  3.6664E-007
 381.00  3.1689E-007
 381.50  3.4360E-007
 382.00  4.1237E-007
 382.50  4.7196E-007
 383.00  5.0630E-007
 383.50  5.5504E-007
 384.00  5.4189E-007
 384.50  5.4711E-007
 385.00  6.0595E-007
 385.50  6.9952E-007
 386.00  7.5505E-007
 386.50  8.0040E-007
 387.00  8.2406E-007
 387.50  7.5043E-007
 388.00  7.5147E-007
 388.50  7.5744E-007
 389.00  7.8160E-007
 389.50  7.9005E-007
 390.00  7.5498E-007
 390.50  7.0744E-007
 391.00  6.2724E-007
 391.50  6.5316E-007
 392.00  6.8364E-007
 392.50  7.5936E-007
 393.00  8.2611E-007
 393.50  7.7784E-007
 394.00  7.2665E-007
 394.50  6.8395E-007
 395.00  6.0985E-007
 395.50  6.9732E-007
 396.00  7.8524E-007
 396.50  9.1051E-007
 397.00  1.0121E-006
 397.50  1.0791E-006
 398.00  1.1090E-006
 398.50  1.1360E-006
 399.00  1.1493E-006
 399.50  1.1664E-006
 400.00  1.2153E-006
 400.50  1.2937E-006
 401.00  1.3746E-006
 401.50  1.4750E-006
 402.00  1.6166E-006
 402.50  1.7183E-006
 403.00  1.8123E-006
 403.50  1.9435E-006
 404.00  2.0821E-006
 404.50  2.2126E-006
 405.00  2.4397E-006
 405.50  2.6278E-006
 406.00  2.8090E-006
 406.50  3.0064E-006
 407.00  3.2366E-006
 407.50  3.4526E-006
 408.00  3.6938E-006
 408.50  3.9900E-006
 409.00  4.2884E-006
 409.50  4.6652E-006
 410.00  5.1214E-006
 410.50  5.6333E-006
 411.00  6.1953E-006
 411.50  6.7882E-006
 412.00  7.4451E-006
 412.50  8.1553E-006
 413.00  8.9570E-006
 413.50  9.8126E-006
 414.00  1.0769E-005
 414.50  1.1777E-005
 415.00  1.2911E-005
 415.50  1.4158E-005
 416.00  1.5550E-005
 416.50  1.7095E-005
 417.00  1.8778E-005
 417.50  2.0623E-005
 418.00  2.2645E-005
 418.50  2.4884E-005
 419.00  2.7368E-005
 419.50  3.0084E-005
 420.00  3.3062E-005
 420.50  3.6350E-005
 421.00  3.9918E-005
 421.50  4.3774E-005
 422.00  4.8005E-005
 422.50  5.2649E-005
 423.00  5.7676E-005
 423.50  6.3136E-005
 424.00  6.8993E-005
 424.50  7.5246E-005
 425.00  8.1842E-005
 425.50  8.8760E-005
 426.00  9.6023E-005
 426.50  1.0359E-004
 427.00  1.1130E-004
 427.50  1.1928E-004
 428.00  1.2731E-004
 428.50  1.3538E-004
 429.00  1.4347E-004
 429.50  1.5144E-004
 430.00  1.5921E-004
 430.50  1.6686E-004
 431.00  1.7418E-004
 431.50  1.8099E-004
 432.00  1.8717E-004
 432.50  1.9248E-004
 433.00  1.9672E-004
 433.50  1.9980E-004
 434.00  2.0173E-004
 434.50  2.0268E-004
 435.00  2.0269E-004
 435.50  2.0181E-004
 436.00  1.9976E-004
 436.50  1.9661E-004
 437.00  1.9248E-004
 437.50  1.8740E-004
 438.00  1.8153E-004
 438.50  1.7501E-004
 439.00  1.6793E-004
 439.50  1.6044E-004
 440.00  1.5272E-004
 440.50  1.4481E-004
 441.00  1.3678E-004
 441.50  1.2888E-004
 442.00  1.2108E-004
 442.50  1.1348E-004
 443.00  1.0622E-004
 443.50  9.9270E-005
 444.00  9.2632E-005
 444.50  8.6396E-005
 445.00  8.0567E-005
 445.50  7.5069E-005
 446.00  6.9906E-005
 446.50  6.5076E-005
 447.00  6.0539E-005
 447.50  5.6304E-005
 448.00  5.2391E-005
 448.50  4.8736E-005
 449.00  4.5355E-005
 449.50  4.2220E-005
 450.00  3.9286E-005
 450.50  3.6633E-005
 451.00  3.4165E-005
 451.50  3.1887E-005
 452.00  2.9726E-005
 452.50  2.7662E-005
 453.00  2.5711E-005
 453.50  2.3862E-005
 454.00  2.2201E-005
 454.50  2.0645E-005
 455.00  1.9232E-005
 455.50  1.7929E-005
 456.00  1.6704E-005
 456.50  1.5511E-005
 457.00  1.4449E-005
 457.50  1.3483E-005
 458.00  1.2567E-005
 458.50  1.1740E-005
 459.00  1.1005E-005
 459.50  1.0311E-005
 460.00  9.6564E-006
 460.50  9.0551E-006
 461.00  8.4786E-006
 461.50  7.9295E-006
 462.00  7.4385E-006
 462.50  7.0013E-006
 463.00  6.6191E-006
 463.50  6.3042E-006
 464.00  6.0061E-006
 464.50  5.7524E-006
 465.00  5.5282E-006
 465.50  5.3161E-006
 466.00  5.1271E-006
 466.50  4.9562E-006
 467.00  4.7588E-006
 467.50  4.5264E-006
 468.00  4.2490E-006
 468.50  3.9435E-006
 469.00  3.6362E-006
 469.50  3.3685E-006
 470.00  3.1570E-006
 470.50  2.9854E-006
 471.00  2.8435E-006
 471.50  2.7167E-006
 472.00  2.6151E-006
 472.50  2.5302E-006
 473.00  2.4362E-006
 473.50  2.3539E-006
 474.00  2.2803E-006
 474.50  2.2076E-006
 475.00  2.1282E-006
 475.50  2.0678E-006
 476.00  2.0042E-006
 476.50  1.9309E-006
 477.00  1.8520E-006
 477.50  1.7749E-006
 478.00  1.7198E-006
 478.50  1.6652E-006
 479.00  1.5766E-006
 479.50  1.4904E-006
 480.00  1.4093E-006
 480.50  1.3146E-006
 481.00  1.2554E-006
 481.50  1.2346E-006
 482.00  1.2123E-006
 482.50  1.1902E-006
 483.00  1.1707E-006
 483.50  1.1520E-006
 484.00  1.1517E-006
 484.50  1.1444E-006
 485.00  1.1565E-006
 485.50  1.1617E-006
 486.00  1.1458E-006
 486.50  1.1409E-006
 487.00  1.1328E-006
 487.50  1.0930E-006
 488.00  1.0424E-006
 488.50  9.9929E-007
 489.00  9.1223E-007
 489.50  8.6982E-007
 490.00  8.5762E-007
 490.50  8.3450E-007
 491.00  8.1641E-007
 491.50  7.9020E-007
 492.00  7.3411E-007
 492.50  6.9478E-007
 493.00  6.7156E-007
 493.50  6.6782E-007
 494.00  6.7826E-007
 494.50  6.7696E-007
 495.00  6.7143E-007
 495.50  6.7085E-007
 496.00  6.7439E-007
 496.50  6.9602E-007
 497.00  7.2079E-007
 497.50  7.4720E-007
 498.00  7.6870E-007
 498.50  7.4125E-007
 499.00  7.5259E-007
 499.50  7.0324E-007
 500.00  6.3351E-007
 500.50  5.6560E-007
 501.00  5.2409E-007
 501.50  4.9591E-007
 502.00  4.9993E-007
 502.50  4.8698E-007
 503.00  4.8505E-007
 503.50  4.9550E-007
 504.00  4.9350E-007
 504.50  5.0286E-007
 505.00  5.4067E-007
 505.50  5.5751E-007
 506.00  5.7074E-007
 506.50  6.0668E-007
 507.00  6.5993E-007
 507.50  7.1230E-007
 508.00  7.3273E-007
 508.50  7.4181E-007
 509.00  7.3768E-007
 509.50  7.1277E-007
 510.00  6.3787E-007
 510.50  5.7495E-007
 511.00  5.1785E-007
 511.50  4.7912E-007
 512.00  4.8210E-007
 512.50  5.0696E-007
 513.00  5.4534E-007
 513.50  5.8410E-007
 514.00  5.9114E-007
 514.50  6.1416E-007
 515.00  6.1248E-007
 515.50  5.7467E-007
 516.00  5.0567E-007
 516.50  4.4739E-007
 517.00  3.9299E-007
 517.50  3.6694E-007
 518.00  3.5549E-007
 518.50  3.6219E-007
 519.00  3.4090E-007
 519.50  3.2786E-007
 520.00  3.2411E-007
 520.50  3.0989E-007
 521.00  3.1132E-007
 521.50  3.4069E-007
 522.00  3.6877E-007
 522.50  4.4713E-007
 523.00  5.6283E-007
 523.50  6.7226E-007
 524.00  7.8304E-007
 524.50  8.2000E-007
 525.00  8.1042E-007
 525.50  6.8083E-007
 526.00  5.5233E-007
 526.50  4.3837E-007
 527.00  3.7432E-007
 527.50  3.4497E-007
 528.00  3.3443E-007
 528.50  3.3477E-007
 529.00  3.4104E-007
 529.50  3.0548E-007
 530.00  3.0675E-007
 530.50  2.8472E-007
 531.00  2.6724E-007
 531.50  2.6549E-007
 532.00  2.7087E-007
 532.50  2.6746E-007
 533.00  2.8730E-007
 533.50  3.3110E-007
 534.00  3.9721E-007
 534.50  4.7052E-007
 535.00  5.4577E-007
 535.50  6.0834E-007
 536.00  6.1796E-007
 536.50  6.4351E-007
 537.00  6.4729E-007
 537.50  6.6599E-007
 538.00  6.2750E-007
 538.50  5.5872E-007
 539.00  5.1005E-007
 539.50  4.6427E-007
 540.00  4.4323E-007
 540.50  4.8059E-007
 541.00  5.0010E-007
 541.50  5.2827E-007
 542.00  5.1635E-007
 542.50  5.0028E-007
 543.00  4.9730E-007
 543.50  4.9740E-007
 544.00  5.0357E-007
 544.50  5.1900E-007
 545.00  5.2102E-007
 545.50  4.9555E-007
 546.00  4.8616E-007
 546.50  4.8128E-007
 547.00  4.9269E-007
 547.50  5.5287E-007
 548.00  5.7081E-007
 548.50  5.4985E-007
 549.00  5.2168E-007
 549.50  4.5516E-007
 550.00  4.4605E-007
 550.50  5.2475E-007
 551.00  5.1762E-007
 551.50  4.7854E-007
 552.00  4.9555E-007
 552.50  4.3825E-007
 553.00  4.1830E-007
 553.50  4.6253E-007
 554.00  4.7595E-007
 554.50  4.5292E-007
 555.00  4.2291E-007
 555.50  3.8666E-007
 556.00  3.4704E-007
 556.50  3.1397E-007
 557.00  2.1278E-007
 557.50  1.3308E-007
 558.00  1.0458E-007
 558.50  1.4402E-007
 559.00  2.5990E-007
 559.50  4.1684E-007
 560.00  5.7488E-007
 560.50  7.5586E-007
 561.00  8.8067E-007
 561.50  9.2828E-007
 562.00  9.2848E-007
 562.50  8.2896E-007
 563.00  6.6437E-007
 563.50  5.1455E-007
 564.00  3.7934E-007
 564.50  2.9517E-007
 565.00  2.8508E-007
 565.50  3.3654E-007
 566.00  4.5142E-007
 566.50  5.3764E-007
 567.00  6.5485E-007
 567.50  7.7707E-007
 568.00  8.3097E-007
 568.50  8.2334E-007
 569.00  8.0463E-007
 569.50  8.0458E-007
 570.00  7.2897E-007
 570.50  5.9732E-007
 571.00  5.6123E-007
 571.50  5.1048E-007
 572.00  3.6206E-007
 572.50  2.9039E-007
 573.00  2.7149E-007
 573.50  2.0834E-007
 574.00  1.9072E-007
 574.50  2.2128E-007
 575.00  2.3715E-007
 575.50  2.2303E-007
 576.00  2.0445E-007
 576.50  2.3419E-007
 577.00  2.4296E-007
 577.50  2.4244E-007
 578.00  2.3765E-007
 578.50  1.9564E-007
 579.00  1.2285E-007
 579.50  3.8001E-008
 580.00  2.6012E-009
 580.50  0.0000E+000
 581.00  0.0000E+000
 581.50  0.0000E+000
 582.00  2.4297E-009
 582.50  2.0947E-008
 583.00  3.9985E-008
 583.50  5.6508E-008
 584.00  4.2244E-008
 584.50  2.7561E-009
 585.00  0.0000E+000
 585.50  0.0000E+000
 586.00  0.0000E+000
 586.50  0.0000E+000
 587.00  3.4117E-008
 587.50  6.7955E-008
 588.00  1.2924E-008
 588.50  0.0000E+000
 589.00  3.7807E-011
 589.50  3.0309E-009
 590.00  1.2188E-008
 590.50  2.2260E-008
 591.00  4.7538E-008
 591.50  5.4205E-008
 592.00  7.9179E-008
 592.50  2.2854E-007
 593.00  2.9637E-007
 593.50  2.9258E-007
 594.00  3.2598E-007
 594.50  3.2245E-007
 595.00  3.3351E-007
 595.50  4.2998E-007
 596.00  4.6548E-007
 596.50  4.0189E-007
 597.00  2.6591E-007
 597.50  1.0096E-007
 598.00  1.7054E-008
 598.50  4.7171E-010
 599.00  0.0000E+000
 599.50  0.0000E+000
 600.00  0.0000E+000
 600.50  3.2706E-008
 601.00  1.2392E-007
 601.50  9.2292E-008
 602.00  1.8541E-008
 602.50  0.0000E+000
 603.00  0.0000E+000
 603.50  0.0000E+000
 604.00  0.0000E+000
 604.50  0.0000E+000
 605.00  0.0000E+000
 605.50  0.0000E+000
 606.00  0.0000E+000
 606.50  0.0000E+000
 607.00  0.0000E+000
 607.50  0.0000E+000
 608.00  0.0000E+000
 608.50  0.0000E+000
 609.00  0.0000E+000
 609.50  0.0000E+000
 610.00  0.0000E+000
 610.50  0.0000E+000
 611.00  0.0000E+000
 611.50  0.0000E+000
 612.00  0.0000E+000
 612.50  0.0000E+000
 613.00  0.0000E+000
 613.50  6.3964E-008
 614.00  2.3543E-007
 614.50  3.3459E-007
 615.00  3.4619E-007
 615.50  3.1963E-007
 616.00  1.9369E-007
 616.50  3.6955E-007
 617.00  4.9215E-007
 617.50  5.5183E-007
 618.00  5.2345E-007
 618.50  4.0889E-007
 619.00  1.6667E-007
 619.50  1.1695E-007
 620.00  9.8650E-008
 620.50  9.3787E-008
 621.00  9.5797E-008
 621.50  8.8663E-008
 622.00  2.3587E-008
 622.50  0.0000E+000
 623.00  0.0000E+000
 623.50  0.0000E+000
 624.00  0.0000E+000
 624.50  6.8003E-010
 625.00  5.0017E-009
 625.50  0.0000E+000
 626.00  0.0000E+000
 626.50  0.0000E+000
 627.00  0.0000E+000
 627.50  0.0000E+000
 628.00  0.0000E+000
 628.50  0.0000E+000
 629.00  0.0000E+000
 629.50  0.0000E+000
 630.00  0.0000E+000
 630.50  0.0000E+000
 631.00  0.0000E+000
 631.50  0.0000E+000
 632.00  0.0000E+000
 632.50  0.0000E+000
 633.00  0.0000E+000
 633.50  0.0000E+000
 634.00  0.0000E+000
 634.50  0.0000E+000
 635.00  0.0000E+000
 635.50  0.0000E+000
 636.00  0.0000E+000
 636.50  0.0000E+000
 637.00  0.0000E+000
 637.50  0.0000E+000
 638.00  0.0000E+000
 638.50  0.0000E+000
 639.00  0.0000E+000
 639.50  0.0000E+000
 640.00  3.2640E-008
 640.50  1.1022E-007
 641.00  1.3174E-007
 641.50  2.5589E-007
 642.00  3.9780E-007
 642.50  6.3720E-007
 643.00  7.9253E-007
 643.50  7.8469E-007
 644.00  6.6700E-007
 644.50  6.6404E-007
 645.00  3.8737E-007
 645.50  5.2553E-008
 646.00  0.0000E+000
 646.50  0.0000E+000
 647.00  0.0000E+000
 647.50  0.0000E+000
 648.00  0.0000E+000
 648.50  1.2603E-007
 649.00  3.0221E-007
 649.50  3.3588E-007
 650.00  5.2968E-007
 650.50  7.7867E-007
 651.00  1.1301E-006
 651.50  1.2439E-006
 652.00  1.3501E-006
 652.50  1.3295E-006
 653.00  1.2959E-006
 653.50  1.2377E-006
 654.00  1.0786E-006
 654.50  8.6910E-007
 655.00  5.9857E-007
 655.50  3.5593E-007
 656.00  4.3530E-008
 656.50  1.7890E-010
 657.00  0.0000E+000
 657.50  0.0000E+000
 658.00  0.0000E+000
 658.50  0.0000E+000
 659.00  0.0000E+000
 659.50  0.0000E+000
 660.00  0.0000E+000
 660.50  0.0000E+000
 661.00  0.0000E+000
 661.50  0.0000E+000
 662.00  0.0000E+000
 662.50  0.0000E+000
 663.00  0.0000E+000
 663.50  0.0000E+000
 664.00  3.8360E-009
 664.50  1.3991E-007
 665.00  3.0013E-007
 665.50  3.2820E-007
 666.00  3.0569E-007
 666.50  3.9117E-007
 667.00  5.9921E-007
 667.50  7.1251E-007
 668.00  8.3811E-007
 668.50  7.7978E-007
 669.00  5.3651E-007
 669.50  3.3866E-007
 670.00  2.0208E-007
 670.50  9.2936E-008
 671.00  2.5144E-007
 671.50  3.8467E-007
 672.00  3.5901E-007
 672.50  1.3652E-007
 673.00  2.0693E-009
 673.50  0.0000E+000
 674.00  0.0000E+000
 674.50  0.0000E+000
 675.00  0.0000E+000
 675.50  0.0000E+000
 676.00  5.8613E-008
 676.50  1.9710E-007
 677.00  3.0558E-007
 677.50  5.9350E-007
 678.00  5.4478E-007
 678.50  7.4096E-007
 679.00  7.6197E-007
 679.50  5.0923E-007
 680.00  3.5336E-007
 680.50  2.2915E-007
 681.00  9.6296E-008
 681.50  1.4330E-007
 682.00  5.1907E-007
 682.50  7.6355E-007
 683.00  7.7365E-007
 683.50  6.1571E-007
 684.00  4.6340E-007
 684.50  1.0696E-007
 685.00  1.1524E-009
 685.50  1.4107E-007
 686.00  3.4325E-007
 686.50  2.1105E-007
 687.00  0.0000E+000
 687.50  0.0000E+000
 688.00  0.0000E+000
 688.50  0.0000E+000
 689.00  1.4348E-007
 689.50  1.9464E-007
 690.00  4.8011E-008
 690.50  0.0000E+000
 691.00  0.0000E+000
 691.50  0.0000E+000
 692.00  0.0000E+000
 692.50  1.0393E-009
 693.00  1.6342E-007
 693.50  4.8042E-007
 694.00  5.5866E-007
 694.50  3.0405E-007
 695.00  2.0969E-007
 695.50  1.7918E-007
 696.00  2.3313E-007
 696.50  2.8698E-007
 697.00  2.1147E-007
 697.50  2.0103E-007
 698.00  1.8274E-007
 698.50  3.2442E-008
 699.00  7.7978E-008
 699.50  4.8230E-007
 700.00  8.2599E-007
 700.50  9.9841E-007
 701.00  1.3234E-006
 701.50  1.5910E-006
 702.00  1.5740E-006
 702.50  1.3796E-006
 703.00  1.3331E-006
 703.50  9.7252E-007
 704.00  4.9526E-007
 704.50  3.7972E-007
 705.00  3.8006E-007
 705.50  4.4203E-007
 706.00  7.9634E-007
 706.50  1.0810E-006
 707.00  1.4790E-006
 707.50  1.5635E-006
 708.00  1.7476E-006
 708.50  1.6684E-006
 709.00  1.3871E-006
 709.50  8.8515E-007
 710.00  5.4556E-007
 710.50  1.4576E-007
 711.00  0.0000E+000
 711.50  0.0000E+000
 712.00  0.0000E+000
 712.50  0.0000E+000
 713.00  0.0000E+000
 713.50  0.0000E+000
 714.00  0.0000E+000
 714.50  0.0000E+000
 715.00  1.8506E-007
 715.50  1.8890E-007
 716.00  2.4718E-007
 716.50  2.9450E-007
 717.00  4.3068E-007
 717.50  4.1822E-007
 718.00  5.6826E-007
 718.50  7.6972E-007
 719.00  8.5545E-007
 719.50  8.5218E-007
 720.00  8.4073E-007
 720.50  6.4104E-007
 721.00  5.2570E-007
 721.50  4.4126E-007
 722.00  4.0362E-007
 722.50  3.2210E-007
 723.00  3.9087E-007
 723.50  7.5109E-008
 724.00  0.0000E+000
 724.50  0.0000E+000
 725.00  0.0000E+000
 725.50  0.0000E+000
 726.00  0.0000E+000
 726.50  0.0000E+000
 727.00  0.0000E+000
 727.50  0.0000E+000
 728.00  0.0000E+000
 728.50  0.0000E+000
 729.00  0.0000E+000
 729.50  0.0000E+000
 730.00  0.0000E+000
 730.50  0.0000E+000
 731.00  0.0000E+000
 731.50  0.0000E+000
 732.00  0.0000E+000
 732.50  0.0000E+000
 733.00  0.0000E+000
 733.50  0.0000E+000
 734.00  0.0000E+000
 734.50  0.0000E+000
 735.00  0.0000E+000
 735.50  0.0000E+000
 736.00  0.0000E+000
 736.50  0.0000E+000
 737.00  0.0000E+000
 737.50  0.0000E+000
 738.00  0.0000E+000
 738.50  0.0000E+000
 739.00  0.0000E+000
 739.50  0.0000E+000
 740.00  0.0000E+000
 740.50  0.0000E+000
 741.00  0.0000E+000
 741.50  0.0000E+000
 742.00  0.0000E+000
 742.50  0.0000E+000
 743.00  0.0000E+000
 743.50  0.0000E+000
 744.00  0.0000E+000
 744.50  0.0000E+000
 745.00  0.0000E+000
 745.50  0.0000E+000
 746.00  0.0000E+000
 746.50  0.0000E+000
 747.00  0.0000E+000
 747.50  0.0000E+000
 748.00  0.0000E+000
 748.50  0.0000E+000
 749.00  0.0000E+000
 749.50  0.0000E+000
 750.00  0.0000E+000
 750.50  0.0000E+000
 751.00  0.0000E+000
 751.50  0.0000E+000
 752.00  0.0000E+000
 752.50  0.0000E+000
 753.00  0.0000E+000
 753.50  0.0000E+000
 754.00  0.0000E+000
 754.50  0.0000E+000
 755.00  0.0000E+000
 755.50  0.0000E+000
 756.00  0.0000E+000
 756.50  0.0000E+000
 757.00  0.0000E+000
 757.50  0.0000E+000
 758.00  0.0000E+000
 758.50  0.0000E+000
 759.00  0.0000E+000
 759.50  3.2381E-008
 760.00  1.2887E-007
 760.50  1.1501E-007
 761.00  2.0482E-008
 761.50  0.0000E+000
 762.00  0.0000E+000
 762.50  7.4289E-008
 763.00  5.6162E-007
 763.50  1.4545E-006
 764.00  2.2370E-006
 764.50  2.5588E-006
 765.00  1.9662E-006
 765.50  1.2683E-006
 766.00  3.0652E-007
 766.50  0.0000E+000
 767.00  0.0000E+000
 767.50  0.0000E+000
 768.00  0.0000E+000
 768.50  0.0000E+000
 769.00  0.0000E+000
 769.50  0.0000E+000
 770.00  0.0000E+000
 770.50  0.0000E+000
 771.00  0.0000E+000
 771.50  0.0000E+000
 772.00  0.0000E+000
 772.50  0.0000E+000
 773.00  0.0000E+000
 773.50  0.0000E+000
 774.00  0.0000E+000
 774.50  0.0000E+000
 775.00  0.0000E+000
 775.50  0.0000E+000
 776.00  0.0000E+000
 776.50  0.0000E+000
 777.00  0.0000E+000
 777.50  0.0000E+000
 778.00  0.0000E+000
 778.50  0.0000E+000
 779.00  0.0000E+000
 779.50  0.0000E+000
 780.00  0.0000E+000
 780.50  0.0000E+000
 781.00  0.0000E+000
 781.50  0.0000E+000
 782.00  0.0000E+000
 782.50  0.0000E+000
 783.00  0.0000E+000
 783.50  0.0000E+000
 784.00  0.0000E+000
 784.50  1.0840E-008
 785.00  1.5157E-007
 785.50  6.0668E-007
 786.00  1.0966E-006
 786.50  1.1086E-006
 787.00  5.2067E-007
 787.50  7.9669E-008
 788.00  4.9488E-009
 788.50  2.1420E-007
 789.00  1.5509E-007
 789.50  1.6746E-008
 790.00  0.0000E+000
 790.50  0.0000E+000
 791.00  0.0000E+000
 791.50  0.0000E+000
 792.00  0.0000E+000
 792.50  4.1733E-009
 793.00  1.4715E-007
 793.50  7.0505E-007
 794.00  1.3894E-006
 794.50  1.9774E-006
 795.00  2.5098E-006
 795.50  2.0973E-006
 796.00  1.3620E-006
 796.50  7.2110E-007
 797.00  3.5115E-007
 797.50  8.5043E-008
 798.00  6.9758E-008
 798.50  3.2891E-007
 799.00  4.5489E-007
 799.50  1.0417E-007
 800.00  0.0000E+000
 800.50  0.0000E+000
 801.00  0.0000E+000
 801.50  0.0000E+000
 802.00  0.0000E+000
 802.50  0.0000E+000
 803.00  0.0000E+000
 803.50  0.0000E+000
 804.00  0.0000E+000
 804.50  0.0000E+000
 805.00  0.0000E+000
 805.50  0.0000E+000
 806.00  0.0000E+000
 806.50  0.0000E+000
 807.00  0.0000E+000
 807.50  0.0000E+000
 808.00  0.0000E+000
 808.50  0.0000E+000
 809.00  0.0000E+000
 809.50  0.0000E+000
 810.00  0.0000E+000
 810.50  0.0000E+000
 811.00  0.0000E+000
 811.50  0.0000E+000
 812.00  0.0000E+000
 812.50  0.0000E+000
 813.00  0.0000E+000
 813.50  0.0000E+000
 814.00  0.0000E+000
 814.50  0.0000E+000
 815.00  0.0000E+000
 815.50  0.0000E+000
 816.00  0.0000E+000
 816.50  0.0000E+000
 817.00  0.0000E+000
 817.50  0.0000E+000
 818.00  0.0000E+000
 818.50  0.0000E+000
 819.00  0.0000E+000
 819.50  3.4434E-008
 820.00  6.9730E-009
 820.50  0.0000E+000
 821.00  1.5459E-007
 821.50  2.8431E-007
 822.00  4.4228E-007
 822.50  7.0751E-007
 823.00  5.6171E-007
 823.50  2.8194E-007
 824.00  2.6868E-007
 824.50  0.0000E+000
 825.00  0.0000E+000
 825.50  0.0000E+000
 826.00  0.0000E+000
 826.50  0.0000E+000
 827.00  0.0000E+000
 827.50  2.1732E-007
 828.00  7.4032E-007
 828.50  1.3110E-006
 829.00  1.6704E-006
 829.50  1.6370E-006
 830.00  1.3700E-006
 830.50  8.1158E-007
 831.00  3.3776E-007
 831.50  1.6010E-008
 832.00  0.0000E+000
 832.50  0.0000E+000
 833.00  0.0000E+000
 833.50  0.0000E+000
 834.00  3.2259E-008
 834.50  4.0317E-007
 835.00  1.8131E-006
 835.50  3.7998E-006
 836.00  4.6474E-006
 836.50  4.9477E-006
 837.00  4.7066E-006
 837.50  3.9343E-006
 838.00  2.9691E-006
 838.50  2.5097E-006
 839.00  1.8102E-006
 839.50  8.2751E-007
 840.00  1.3551E-007
 840.50  0.0000E+000
 841.00  0.0000E+000
 841.50  0.0000E+000
 842.00  0.0000E+000
 842.50  0.0000E+000
 843.00  0.0000E+000
 843.50  0.0000E+000
 844.00  0.0000E+000
 844.50  0.0000E+000
 845.00  0.0000E+000
 845.50  0.0000E+000
 846.00  0.0000E+000
 846.50  0.0000E+000
 847.00  0.0000E+000
 847.50  0.0000E+000
 848.00  0.0000E+000
 848.50  0.0000E+000
 849.00  0.0000E+000
 849.50  0.0000E+000
 850.00  0.0000E+000
 850.50  0.0000E+000
 851.00  0.0000E+000
 851.50  0.0000E+000
 852.00  0.0000E+000
 852.50  0.0000E+000
 853.00  1.4070E-007
 853.50  1.4081E-006
 854.00  2.1170E-006
 854.50  2.5053E-006
 855.00  1.7776E-006
 855.50  1.1826E-006
 856.00  0.0000E+000
 856.50  0.0000E+000
 857.00  0.0000E+000
 857.50  0.0000E+000
 858.00  0.0000E+000
 858.50  0.0000E+000
 859.00  0.0000E+000
 859.50  0.0000E+000
 860.00  0.0000E+000
 860.50  0.0000E+000
 861.00  0.0000E+000
 861.50  0.0000E+000
 862.00  0.0000E+000
 862.50  3.4872E-007
 863.00  6.6847E-007
 863.50  7.6032E-007
 864.00  5.5245E-007
 864.50  4.1517E-007
 865.00  1.9029E-008
 865.50  0.0000E+000
 866.00  0.0000E+000
 866.50  0.0000E+000
 867.00  0.0000E+000
 867.50  1.5200E-007
 868.00  8.7666E-007
 868.50  5.2682E-007
 869.00  0.0000E+000
 869.50  0.0000E+000
 870.00  0.0000E+000
 870.50  0.0000E+000
 871.00  0.0000E+000
 871.50  0.0000E+000
 872.00  0.0000E+000
 872.50  0.0000E+000
 873.00  0.0000E+000
 873.50  0.0000E+000
 874.00  0.0000E+000
 874.50  0.0000E+000
 875.00  0.0000E+000
 875.50  0.0000E+000
 876.00  0.0000E+000
 876.50  0.0000E+000
 877.00  0.0000E+000
 877.50  0.0000E+000
 878.00  2.6847E-008
 878.50  9.6413E-007
 879.00  3.7481E-006
 879.50  7.0418E-006
 880.00  9.7406E-006
 880.50  1.0200E-005
 881.00  1.1375E-005
 881.50  1.0847E-005
 882.00  8.5273E-006
 882.50  6.3917E-006
 883.00  3.6245E-006
 883.50  5.5802E-007
 884.00  0.0000E+000
 884.50  0.0000E+000
 885.00  0.0000E+000
 885.50  0.0000E+000
 886.00  0.0000E+000
 886.50  0.0000E+000
 887.00  0.0000E+000
 887.50  0.0000E+000
 888.00  0.0000E+000
 888.50  0.0000E+000
 889.00  0.0000E+000
 889.50  0.0000E+000
 890.00  0.0000E+000
 890.50  0.0000E+000
 891.00  0.0000E+000
 891.50  0.0000E+000
 892.00  0.0000E+000
 892.50  0.0000E+000
 893.00  0.0000E+000
 893.50  0.0000E+000
 894.00  0.0000E+000
 894.50  0.0000E+000
 895.00  0.0000E+000
 895.50  0.0000E+000
 896.00  0.0000E+000
 896.50  0.0000E+000
 897.00  0.0000E+000
 897.50  0.0000E+000
 898.00  0.0000E+000
 898.50  0.0000E+000
 899.00  0.0000E+000
 899.50  0.0000E+000
 900.00  0.0000E+000
 900.50  0.0000E+000
 901.00  0.0000E+000
 901.50  0.0000E+000
 902.00  0.0000E+000
 902.50  0.0000E+000
 903.00  0.0000E+000
 903.50  0.0000E+000
 904.00  0.0000E+000
 904.50  0.0000E+000
 905.00  0.0000E+000
 905.50  0.0000E+000
 906.00  0.0000E+000
 906.50  0.0000E+000
 907.00  0.0000E+000
 907.50  0.0000E+000
 908.00  0.0000E+000
 908.50  0.0000E+000
 909.00  0.0000E+000
 909.50  0.0000E+000
 910.00  0.0000E+000
 910.50  4.9015E-008
 911.00  1.1659E-006
 911.50  2.9156E-006
 912.00  4.4255E-006
 912.50  5.7515E-006
 913.00  6.9402E-006
 913.50  6.4236E-006
 914.00  6.1518E-006
 914.50  6.1628E-006
 915.00  4.0315E-006
 915.50  2.1726E-006
 916.00  1.1153E-006
 916.50  3.7981E-008
 917.00  0.0000E+000
 917.50  0.0000E+000
 918.00  1.8449E-008
 918.50  4.4083E-007
 919.00  2.2224E-006
 919.50  4.3195E-006
 920.00  6.3556E-006
 920.50  7.4276E-006
 921.00  7.1891E-006
 921.50  5.1155E-006
 922.00  1.9231E-006
 922.50  0.0000E+000
 923.00  0.0000E+000
 923.50  0.0000E+000
 924.00  0.0000E+000
 924.50  0.0000E+000
 925.00  0.0000E+000
 925.50  0.0000E+000
 926.00  2.2164E-007
 926.50  2.2763E-006
 927.00  4.1174E-006
 927.50  2.8350E-006
 928.00  5.3147E-007
 928.50  0.0000E+000
 929.00  0.0000E+000
 929.50  0.0000E+000
 930.00  0.0000E+000
 930.50  0.0000E+000
 931.00  0.0000E+000
 931.50  0.0000E+000
 932.00  0.0000E+000
 932.50  0.0000E+000
 933.00  0.0000E+000
 933.50  0.0000E+000
 934.00  0.0000E+000
 934.50  0.0000E+000
 935.00  0.0000E+000
 935.50  0.0000E+000
 936.00  0.0000E+000
 936.50  0.0000E+000
 937.00  0.0000E+000
 937.50  0.0000E+000
 938.00  0.0000E+000
 938.50  0.0000E+000
 939.00  0.0000E+000
 939.50  0.0000E+000
 940.00  0.0000E+000
 940.50  0.0000E+000
 941.00  1.0682E-006
 941.50  1.8693E-006
 942.00  1.9672E-006
 942.50  3.1012E-006
 943.00  1.9361E-006
 943.50  3.1011E-007
 944.00  0.0000E+000
 944.50  0.0000E+000
 945.00  0.0000E+000
 945.50  0.0000E+000
 946.00  0.0000E+000
 946.50  0.0000E+000
 947.00  0.0000E+000
 947.50  0.0000E+000
 948.00  0.0000E+000
 948.50  0.0000E+000
 949.00  0.0000E+000
 949.50  0.0000E+000
 950.00  0.0000E+000
 950.50  0.0000E+000
 951.00  1.2800E-006
 951.50  6.8262E-006
 952.00  1.1652E-005
 952.50  1.2928E-005
 953.00  1.1108E-005
 953.50  6.9623E-006
 954.00  1.9288E-006
 954.50  0.0000E+000
 955.00  0.0000E+000
 955.50  0.0000E+000
 956.00  0.0000E+000
 956.50  0.0000E+000
 957.00  0.0000E+000
 957.50  2.1952E-006
 958.00  6.5018E-006
 958.50  1.1670E-005
 959.00  1.2399E-005
 959.50  9.3457E-006
 960.00  4.1900E-006
 960.50  5.6409E-007
 961.00  0.0000E+000
 961.50  0.0000E+000
 962.00  0.0000E+000
 962.50  0.0000E+000
 963.00  0.0000E+000
 963.50  0.0000E+000
 964.00  0.0000E+000
 964.50  0.0000E+000
 965.00  0.0000E+000
 965.50  0.0000E+000
 966.00  0.0000E+000
 966.50  0.0000E+000
 967.00  0.0000E+000
 967.50  0.0000E+000
 968.00  0.0000E+000
 968.50  6.9652E-007
 969.00  4.2013E-006
 969.50  8.9976E-006
 970.00  1.1501E-005
 970.50  1.0754E-005
 971.00  7.8736E-006
 971.50  5.3228E-006
 972.00  1.6730E-006
 972.50  2.4359E-006
 973.00  9.0079E-006
 973.50  1.3700E-005
 974.00  1.3445E-005
 974.50  1.2263E-005
 975.00  7.6042E-006
 975.50  1.7719E-006
 976.00  0.0000E+000
 976.50  0.0000E+000
 977.00  1.4898E-007
 977.50  6.0391E-006
 978.00  1.4401E-005
 978.50  2.6851E-005
 979.00  3.0633E-005
 979.50  3.2563E-005
 980.00  3.3198E-005
 980.50  3.6207E-005
 981.00  3.5046E-005
 981.50  4.1541E-005
 982.00  4.0011E-005
 982.50  3.3005E-005
 983.00  2.9998E-005
 983.50  2.3157E-005
 984.00  1.3076E-005
 984.50  8.7895E-006
 985.00  1.0688E-005
 985.50  7.4510E-006
 986.00  6.2943E-006
 986.50  6.4392E-006
 987.00  4.2946E-006
 987.50  0.0000E+000
 988.00  0.0000E+000
 988.50  0.0000E+000
 989.00  0.0000E+000
 989.50  0.0000E+000
 990.00  0.0000E+000
 990.50  1.9054E-006
 991.00  3.9875E-006
 991.50  1.8631E-006
 992.00  1.1892E-006
 992.50  5.0435E-006
 993.00  3.6507E-006
 993.50  4.0321E-007
 994.00  0.0000E+000
 994.50  0.0000E+000
 995.00  0.0000E+000
 995.50  0.0000E+000
 996.00  0.0000E+000
 996.50  0.0000E+000
 997.00  0.0000E+000
 997.50  0.0000E+000
 998.00  0.0000E+000
 998.50  0.0000E+000
 999.00  0.0000E+000
 999.50  0.0000E+000
1000.00  0.0000E+000
1000.50  0.0000E+000
1001.00  0.0000E+000
1001.50  0.0000E+000
1002.00  0.0000E+000
1002.50  0.0000E+000
1003.00  0.0000E+000
1003.50  0.0000E+000
1004.00  0.0000E+000
1004.50  0.0000E+000
1005.00  0.0000E+000
1005.50  0.0000E+000
1006.00  0.0000E+000
1006.50  0.0000E+000
1007.00  0.0000E+000
1007.50  0.0000E+000
1008.00  0.0000E+000
1008.50  0.0000E+000
1009.00  0.0000E+000
1009.50  0.0000E+000
1010.00  0.0000E+000
1010.50  0.0000E+000
1011.00  0.0000E+000
1011.50  0.0000E+000
1012.00  0.0000E+000
1012.50  0.0000E+000
1013.00  0.0000E+000
1013.50  0.0000E+000
1014.00  0.0000E+000
1014.50  0.0000E+000
1015.00  0.0000E+000
1015.50  0.0000E+000
1016.00  0.0000E+000
1016.50  0.0000E+000
1017.00  0.0000E+000
1017.50  0.0000E+000
1018.00  0.0000E+000
1018.50  0.0000E+000
1019.00  0.0000E+000
1019.50  0.0000E+000
1020.00  0.0000E+000
1020.50  0.0000E+000
1021.00  0.0000E+000
1021.50  0.0000E+000
1022.00  0.0000E+000
1022.50  0.0000E+000
1023.00  0.0000E+000
1023.50  0.0000E+000
1024.00  0.0000E+000
1024.50  0.0000E+000
1025.00  0.0000E+000
1025.50  0.0000E+000
1026.00  0.0000E+000
1026.50  0.0000E+000
1027.00  0.0000E+000
1027.50  0.0000E+000
1028.00  0.0000E+000
1028.50  0.0000E+000
1029.00  0.0000E+000
1029.50  0.0000E+000
1030.00  0.0000E+000
1030.50  0.0000E+000
1031.00  0.0000E+000
1031.50  0.0000E+000
1032.00  0.0000E+000
1032.50  0.0000E+000
1033.00  0.0000E+000
1033.50  0.0000E+000
1034.00  0.0000E+000
1034.50  0.0000E+000
1035.00  0.0000E+000
1035.50  0.0000E+000
1036.00  0.0000E+000
1036.50  0.0000E+000
1037.00  0.0000E+000
1037.50  0.0000E+000
1038.00  0.0000E+000
1038.50  0.0000E+000
1039.00  0.0000E+000
1039.50  0.0000E+000
1040.00  0.0000E+000
1040.50  0.0000E+000
1041.00  0.0000E+000
1041.50  0.0000E+000
1042.00  0.0000E+000
1042.50  0.0000E+000
1043.00  0.0000E+000
1043.50  0.0000E+000
1044.00  0.0000E+000
1044.50  0.0000E+000
1045.00  0.0000E+000
1045.50  0.0000E+000
1046.00  0.0000E+000
1046.50  0.0000E+000
1047.00  0.0000E+000
1047.50  0.0000E+000
1048.00  0.0000E+000
1048.50  0.0000E+000
1049.00  0.0000E+000
1049.50  0.0000E+000
1050.00  0.0000E+000
1050.50  0.0000E+000
1051.00  0.0000E+000
1051.50  0.0000E+000
1052.00  0.0000E+000
1052.50  0.0000E+000
1053.00  0.0000E+000
1053.50  0.0000E+000
1054.00  0.0000E+000
1054.50  0.0000E+000
1055.00  0.0000E+000
1055.50  0.0000E+000
1056.00  0.0000E+000
1056.50  0.0000E+000
1057.00  0.0000E+000
1057.50  0.0000E+000
1058.00  0.0000E+000
1058.50  0.0000E+000
1059.00  0.0000E+000
1059.50  0.0000E+000
1060.00  0.0000E+000
1060.50  0.0000E+000
1061.00  0.0000E+000
1061.50  0.0000E+000
1062.00  0.0000E+000
1062.50  0.0000E+000
1063.00  0.0000E+000
1063.50  0.0000E+000
1064.00  0.0000E+000
1064.50  0.0000E+000
1065.00  0.0000E+000
1065.50  0.0000E+000
1066.00  0.0000E+000
1066.50  0.0000E+000
1067.00  0.0000E+000
1067.50  0.0000E+000
1068.00  0.0000E+000
1068.50  0.0000E+000
1069.00  0.0000E+000
1069.50  0.0000E+000
1070.00  0.0000E+000
1070.50  0.0000E+000
1071.00  0.0000E+000
1071.50  0.0000E+000
1072.00  0.0000E+000
1072.50  0.0000E+000
1073.00  0.0000E+000
1073.50  0.0000E+000
1074.00  0.0000E+000
1074.50  0.0000E+000
1075.00  0.0000E+000
1075.50  0.0000E+000
1076.00  0.0000E+000
1076.50  0.0000E+000
1077.00  0.0000E+000
1077.50  0.0000E+000
1078.00  0.0000E+000
1078.50  0.0000E+000
1079.00  0.0000E+000
1079.50  0.0000E+000
1080.00  0.0000E+000
1080.50  0.0000E+000
1081.00  0.0000E+000
1081.50  0.0000E+000
1082.00  0.0000E+000
1082.50  0.0000E+000
1083.00  0.0000E+000
1083.50  0.0000E+000
1084.00  0.0000E+000
1084.50  0.0000E+000
1085.00  0.0000E+000
1085.50  0.0000E+000
1086.00  0.0000E+000
1086.50  0.0000E+000
1087.00  0.0000E+000
1087.50  0.0000E+000
1088.00  0.0000E+000
1088.50  0.0000E+000
1089.00  0.0000E+000
1089.50  0.0000E+000
1090.00  0.0000E+000
1090.50  0.0000E+000
1091.00  0.0000E+000
1091.50  0.0000E+000
1092.00  0.0000E+000
1092.50  0.0000E+000
1093.00  0.0000E+000
1093.50  0.0000E+000
1094.00  0.0000E+000
1094.50  0.0000E+000
1095.00  0.0000E+000
1095.50  0.0000E+000
1096.00  0.0000E+000
1096.50  0.0000E+000
1097.00  0.0000E+000
1097.50  0.0000E+000
1098.00  0.0000E+000
1098.50  0.0000E+000
1099.00  0.0000E+000
1099.50  0.0000E+000
1100.00  0.0000E+000
1100.50  0.0000E+000
1101.00  0.0000E+000
1101.50  0.0000E+000
1102.00  0.0000E+000
1102.50  0.0000E+000
1103.00  0.0000E+000
1103.50  0.0000E+000
1104.00  0.0000E+000
1104.50  0.0000E+000
1105.00  0.0000E+000
1105.50  0.0000E+000
1106.00  0.0000E+000
1106.50  0.0000E+000
1107.00  0.0000E+000
1107.50  0.0000E+000
1108.00  0.0000E+000
1108.50  0.0000E+000
1109.00  0.0000E+000
1109.50  0.0000E+000
1110.00  0.0000E+000
1110.50  0.0000E+000
1111.00  0.0000E+000
1111.50  0.0000E+000
1112.00  0.0000E+000
1112.50  0.0000E+000
1113.00  0.0000E+000
1113.50  0.0000E+000
1114.00  0.0000E+000
1114.50  0.0000E+000
1115.00  0.0000E+000
1115.50  0.0000E+000
1116.00  0.0000E+000
1116.50  0.0000E+000
1117.00  0.0000E+000
1117.50  0.0000E+000
1118.00  0.0000E+000
1118.50  0.0000E+000
1119.00  0.0000E+000
1119.50  0.0000E+000
1120.00  0.0000E+000
1120.50  0.0000E+000
1121.00  0.0000E+000
1121.50  0.0000E+000
1122.00  0.0000E+000
1122.50  0.0000E+000
1123.00  0.0000E+000
1123.50  0.0000E+000
1124.00  0.0000E+000
1124.50  0.0000E+000
1125.00  0.0000E+000
1125.50  0.0000E+000
1126.00  0.0000E+000
1126.50  0.0000E+000
1127.00  0.0000E+000
1127.50  0.0000E+000
: 6
