# Supplementary material for: A photoconversion model for full spectral programming and multiplexing of optogenetic systems
Source: Mol Syst Biol. 2017 Apr 24;13(4):926. doi: 10.15252/msb.20167456 (PMC5408778; doi:10.15252/msb.20167456)
Supplement: Supplementary file 11 — Dataset EV3 [file MSB-13-926-s011.zip › dataset_ev3_led_data/led_calibration_data/EO_01/Tori_c1/raw/5.IRR]

" File: 160129_calibrations\post-calibration\Tor
" RAD->  Wave:647.21nm  Pix:1050  Val:  0.000  Time:400ms  Avg:2  Sm:1  Sg:1  Tc:off  SNAP  Xt:1  Ch:1  Xtrig wnmcal >RAD-IS6.CAL
 180.00  0.0000E+000
 180.50  0.0000E+000
 181.00  0.0000E+000
 181.50  0.0000E+000
 182.00  0.0000E+000
 182.50  0.0000E+000
 183.00  0.0000E+000
 183.50  0.0000E+000
 184.00  0.0000E+000
 184.50  0.0000E+000
 185.00  0.0000E+000
 185.50  0.0000E+000
 186.00  0.0000E+000
 186.50  0.0000E+000
 187.00  0.0000E+000
 187.50  0.0000E+000
 188.00  0.0000E+000
 188.50  0.0000E+000
 189.00  0.0000E+000
 189.50  0.0000E+000
 190.00  0.0000E+000
 190.50  0.0000E+000
 191.00  0.0000E+000
 191.50  0.0000E+000
 192.00  0.0000E+000
 192.50  0.0000E+000
 193.00  0.0000E+000
 193.50  0.0000E+000
 194.00  0.0000E+000
 194.50  0.0000E+000
 195.00  0.0000E+000
 195.50  0.0000E+000
 196.00  0.0000E+000
 196.50  0.0000E+000
 197.00  0.0000E+000
 197.50  0.0000E+000
 198.00  0.0000E+000
 198.50  0.0000E+000
 199.00  0.0000E+000
 199.50  0.0000E+000
 200.00  0.0000E+000
 200.50  0.0000E+000
 201.00  0.0000E+000
 201.50  0.0000E+000
 202.00  0.0000E+000
 202.50  0.0000E+000
 203.00  0.0000E+000
 203.50  0.0000E+000
 204.00  0.0000E+000
 204.50  0.0000E+000
 205.00  0.0000E+000
 205.50  0.0000E+000
 206.00  0.0000E+000
 206.50  0.0000E+000
 207.00  0.0000E+000
 207.50  0.0000E+000
 208.00  0.0000E+000
 208.50  0.0000E+000
 209.00  0.0000E+000
 209.50  0.0000E+000
 210.00  0.0000E+000
 210.50  0.0000E+000
 211.00  0.0000E+000
 211.50  0.0000E+000
 212.00  0.0000E+000
 212.50  0.0000E+000
 213.00  0.0000E+000
 213.50  0.0000E+000
 214.00  0.0000E+000
 214.50  0.0000E+000
 215.00  0.0000E+000
 215.50  0.0000E+000
 216.00  0.0000E+000
 216.50  0.0000E+000
 217.00  0.0000E+000
 217.50  0.0000E+000
 218.00  0.0000E+000
 218.50  0.0000E+000
 219.00  0.0000E+000
 219.50  0.0000E+000
 220.00  0.0000E+000
 220.50  0.0000E+000
 221.00  0.0000E+000
 221.50  0.0000E+000
 222.00  0.0000E+000
 222.50  0.0000E+000
 223.00  0.0000E+000
 223.50  0.0000E+000
 224.00  0.0000E+000
 224.50  0.0000E+000
 225.00  0.0000E+000
 225.50  0.0000E+000
 226.00  0.0000E+000
 226.50  0.0000E+000
 227.00  0.0000E+000
 227.50  0.0000E+000
 228.00  0.0000E+000
 228.50  0.0000E+000
 229.00  0.0000E+000
 229.50  0.0000E+000
 230.00  0.0000E+000
 230.50  0.0000E+000
 231.00  0.0000E+000
 231.50  0.0000E+000
 232.00  0.0000E+000
 232.50  0.0000E+000
 233.00  0.0000E+000
 233.50  0.0000E+000
 234.00  0.0000E+000
 234.50  0.0000E+000
 235.00  0.0000E+000
 235.50  0.0000E+000
 236.00  0.0000E+000
 236.50  0.0000E+000
 237.00  0.0000E+000
 237.50  0.0000E+000
 238.00  0.0000E+000
 238.50  0.0000E+000
 239.00  0.0000E+000
 239.50  0.0000E+000
 240.00  0.0000E+000
 240.50  0.0000E+000
 241.00  0.0000E+000
 241.50  0.0000E+000
 242.00  0.0000E+000
 242.50  0.0000E+000
 243.00  0.0000E+000
 243.50  0.0000E+000
 244.00  0.0000E+000
 244.50  0.0000E+000
 245.00  0.0000E+000
 245.50  0.0000E+000
 246.00  0.0000E+000
 246.50  0.0000E+000
 247.00  0.0000E+000
 247.50  0.0000E+000
 248.00  0.0000E+000
 248.50  0.0000E+000
 249.00  0.0000E+000
 249.50  0.0000E+000
 250.00  0.0000E+000
 250.50  0.0000E+000
 251.00  0.0000E+000
 251.50  0.0000E+000
 252.00  0.0000E+000
 252.50  0.0000E+000
 253.00  0.0000E+000
 253.50  0.0000E+000
 254.00  0.0000E+000
 254.50  0.0000E+000
 255.00  0.0000E+000
 255.50  0.0000E+000
 256.00  0.0000E+000
 256.50  0.0000E+000
 257.00  0.0000E+000
 257.50  0.0000E+000
 258.00  0.0000E+000
 258.50  0.0000E+000
 259.00  0.0000E+000
 259.50  0.0000E+000
 260.00  0.0000E+000
 260.50  0.0000E+000
 261.00  0.0000E+000
 261.50  0.0000E+000
 262.00  0.0000E+000
 262.50  0.0000E+000
 263.00  0.0000E+000
 263.50  0.0000E+000
 264.00  0.0000E+000
 264.50  0.0000E+000
 265.00  0.0000E+000
 265.50  0.0000E+000
 266.00  0.0000E+000
 266.50  0.0000E+000
 267.00  0.0000E+000
 267.50  0.0000E+000
 268.00  0.0000E+000
 268.50  0.0000E+000
 269.00  0.0000E+000
 269.50  0.0000E+000
 270.00  0.0000E+000
 270.50  0.0000E+000
 271.00  0.0000E+000
 271.50  0.0000E+000
 272.00  0.0000E+000
 272.50  0.0000E+000
 273.00  0.0000E+000
 273.50  0.0000E+000
 274.00  0.0000E+000
 274.50  0.0000E+000
 275.00  0.0000E+000
 275.50  0.0000E+000
 276.00  0.0000E+000
 276.50  0.0000E+000
 277.00  0.0000E+000
 277.50  0.0000E+000
 278.00  0.0000E+000
 278.50  0.0000E+000
 279.00  0.0000E+000
 279.50  0.0000E+000
 280.00  0.0000E+000
 280.50  0.0000E+000
 281.00  0.0000E+000
 281.50  0.0000E+000
 282.00  0.0000E+000
 282.50  0.0000E+000
 283.00  0.0000E+000
 283.50  0.0000E+000
 284.00  0.0000E+000
 284.50  0.0000E+000
 285.00  0.0000E+000
 285.50  0.0000E+000
 286.00  0.0000E+000
 286.50  0.0000E+000
 287.00  0.0000E+000
 287.50  0.0000E+000
 288.00  0.0000E+000
 288.50  0.0000E+000
 289.00  0.0000E+000
 289.50  0.0000E+000
 290.00  0.0000E+000
 290.50  0.0000E+000
 291.00  0.0000E+000
 291.50  0.0000E+000
 292.00  0.0000E+000
 292.50  0.0000E+000
 293.00  0.0000E+000
 293.50  0.0000E+000
 294.00  0.0000E+000
 294.50  0.0000E+000
 295.00  0.0000E+000
 295.50  0.0000E+000
 296.00  0.0000E+000
 296.50  0.0000E+000
 297.00  0.0000E+000
 297.50  0.0000E+000
 298.00  0.0000E+000
 298.50  0.0000E+000
 299.00  0.0000E+000
 299.50  0.0000E+000
 300.00  0.0000E+000
 300.50  0.0000E+000
 301.00  0.0000E+000
 301.50  0.0000E+000
 302.00  0.0000E+000
 302.50  0.0000E+000
 303.00  0.0000E+000
 303.50  0.0000E+000
 304.00  0.0000E+000
 304.50  0.0000E+000
 305.00  0.0000E+000
 305.50  0.0000E+000
 306.00  0.0000E+000
 306.50  0.0000E+000
 307.00  0.0000E+000
 307.50  0.0000E+000
 308.00  0.0000E+000
 308.50  0.0000E+000
 309.00  0.0000E+000
 309.50  0.0000E+000
 310.00  0.0000E+000
 310.50  0.0000E+000
 311.00  0.0000E+000
 311.50  0.0000E+000
 312.00  0.0000E+000
 312.50  0.0000E+000
 313.00  0.0000E+000
 313.50  0.0000E+000
 314.00  0.0000E+000
 314.50  0.0000E+000
 315.00  0.0000E+000
 315.50  0.0000E+000
 316.00  0.0000E+000
 316.50  0.0000E+000
 317.00  0.0000E+000
 317.50  0.0000E+000
 318.00  0.0000E+000
 318.50  0.0000E+000
 319.00  0.0000E+000
 319.50  0.0000E+000
 320.00  0.0000E+000
 320.50  0.0000E+000
 321.00  0.0000E+000
 321.50  0.0000E+000
 322.00  0.0000E+000
 322.50  0.0000E+000
 323.00  0.0000E+000
 323.50  0.0000E+000
 324.00  0.0000E+000
 324.50  0.0000E+000
 325.00  0.0000E+000
 325.50  0.0000E+000
 326.00  0.0000E+000
 326.50  0.0000E+000
 327.00  0.0000E+000
 327.50  0.0000E+000
 328.00  0.0000E+000
 328.50  0.0000E+000
 329.00  0.0000E+000
 329.50  0.0000E+000
 330.00  0.0000E+000
 330.50  0.0000E+000
 331.00  0.0000E+000
 331.50  0.0000E+000
 332.00  0.0000E+000
 332.50  0.0000E+000
 333.00  0.0000E+000
 333.50  0.0000E+000
 334.00  0.0000E+000
 334.50  0.0000E+000
 335.00  0.0000E+000
 335.50  0.0000E+000
 336.00  0.0000E+000
 336.50  0.0000E+000
 337.00  0.0000E+000
 337.50  0.0000E+000
 338.00  0.0000E+000
 338.50  0.0000E+000
 339.00  0.0000E+000
 339.50  0.0000E+000
 340.00  0.0000E+000
 340.50  0.0000E+000
 341.00  0.0000E+000
 341.50  0.0000E+000
 342.00  0.0000E+000
 342.50  0.0000E+000
 343.00  0.0000E+000
 343.50  0.0000E+000
 344.00  0.0000E+000
 344.50  0.0000E+000
 345.00  0.0000E+000
 345.50  0.0000E+000
 346.00  0.0000E+000
 346.50  0.0000E+000
 347.00  0.0000E+000
 347.50  0.0000E+000
 348.00  0.0000E+000
 348.50  0.0000E+000
 349.00  0.0000E+000
 349.50  0.0000E+000
 350.00  0.0000E+000
 350.50  0.0000E+000
 351.00  0.0000E+000
 351.50  0.0000E+000
 352.00  0.0000E+000
 352.50  0.0000E+000
 353.00  0.0000E+000
 353.50  0.0000E+000
 354.00  0.0000E+000
 354.50  0.0000E+000
 355.00  0.0000E+000
 355.50  0.0000E+000
 356.00  0.0000E+000
 356.50  0.0000E+000
 357.00  0.0000E+000
 357.50  0.0000E+000
 358.00  0.0000E+000
 358.50  0.0000E+000
 359.00  0.0000E+000
 359.50  0.0000E+000
 360.00  0.0000E+000
 360.50  1.6619E-009
 361.00  2.2132E-008
 361.50  3.7746E-008
 362.00  3.1458E-008
 362.50  1.0904E-007
 363.00  1.6172E-007
 363.50  1.8568E-007
 364.00  2.0663E-007
 364.50  1.9386E-007
 365.00  1.6296E-007
 365.50  1.7187E-007
 366.00  2.6107E-007
 366.50  3.2018E-007
 367.00  4.0875E-007
 367.50  4.5518E-007
 368.00  4.6019E-007
 368.50  4.4645E-007
 369.00  4.0988E-007
 369.50  3.6867E-007
 370.00  3.3486E-007
 370.50  3.7087E-007
 371.00  4.2340E-007
 371.50  4.5902E-007
 372.00  4.1624E-007
 372.50  3.3802E-007
 373.00  2.3312E-007
 373.50  1.1828E-007
 374.00  1.3157E-007
 374.50  1.1416E-007
 375.00  1.0444E-007
 375.50  1.0150E-007
 376.00  1.0518E-007
 376.50  1.0596E-007
 377.00  1.5387E-007
 377.50  2.1078E-007
 378.00  2.2443E-007
 378.50  2.0212E-007
 379.00  1.4508E-007
 379.50  6.3309E-008
 380.00  0.0000E+000
 380.50  0.0000E+000
 381.00  0.0000E+000
 381.50  0.0000E+000
 382.00  0.0000E+000
 382.50  0.0000E+000
 383.00  2.4280E-009
 383.50  5.1030E-008
 384.00  1.3681E-007
 384.50  1.8545E-007
 385.00  1.3821E-007
 385.50  7.3372E-008
 386.00  3.8292E-008
 386.50  2.8296E-008
 387.00  8.1633E-008
 387.50  1.2967E-007
 388.00  1.8896E-007
 388.50  2.1660E-007
 389.00  2.5193E-007
 389.50  2.5076E-007
 390.00  2.3298E-007
 390.50  2.8583E-007
 391.00  3.2017E-007
 391.50  3.6106E-007
 392.00  4.4067E-007
 392.50  5.3468E-007
 393.00  6.1221E-007
 393.50  6.7834E-007
 394.00  7.4860E-007
 394.50  7.5014E-007
 395.00  7.1530E-007
 395.50  6.8108E-007
 396.00  6.2744E-007
 396.50  5.6140E-007
 397.00  5.3435E-007
 397.50  4.6869E-007
 398.00  4.4641E-007
 398.50  4.7466E-007
 399.00  5.0424E-007
 399.50  5.6408E-007
 400.00  5.5872E-007
 400.50  5.4649E-007
 401.00  4.8265E-007
 401.50  4.6769E-007
 402.00  5.2439E-007
 402.50  5.7785E-007
 403.00  6.4031E-007
 403.50  6.8728E-007
 404.00  7.6019E-007
 404.50  7.9055E-007
 405.00  9.2638E-007
 405.50  9.8230E-007
 406.00  1.0393E-006
 406.50  1.0504E-006
 407.00  1.0471E-006
 407.50  1.0133E-006
 408.00  9.9628E-007
 408.50  1.0145E-006
 409.00  1.0134E-006
 409.50  1.1180E-006
 410.00  1.2519E-006
 410.50  1.4466E-006
 411.00  1.6487E-006
 411.50  1.8215E-006
 412.00  1.9806E-006
 412.50  2.1033E-006
 413.00  2.2342E-006
 413.50  2.2262E-006
 414.00  2.2109E-006
 414.50  2.2211E-006
 415.00  2.2423E-006
 415.50  2.3288E-006
 416.00  2.5167E-006
 416.50  2.7786E-006
 417.00  3.0652E-006
 417.50  3.3064E-006
 418.00  3.5461E-006
 418.50  3.7839E-006
 419.00  4.0023E-006
 419.50  4.3075E-006
 420.00  4.6306E-006
 420.50  4.9854E-006
 421.00  5.3702E-006
 421.50  5.7214E-006
 422.00  6.2119E-006
 422.50  6.7153E-006
 423.00  7.2388E-006
 423.50  7.8025E-006
 424.00  8.4165E-006
 424.50  9.0828E-006
 425.00  9.8549E-006
 425.50  1.0688E-005
 426.00  1.1513E-005
 426.50  1.2385E-005
 427.00  1.3469E-005
 427.50  1.4611E-005
 428.00  1.5776E-005
 428.50  1.7105E-005
 429.00  1.8459E-005
 429.50  1.9837E-005
 430.00  2.1393E-005
 430.50  2.3055E-005
 431.00  2.4763E-005
 431.50  2.6594E-005
 432.00  2.8528E-005
 432.50  3.0597E-005
 433.00  3.2875E-005
 433.50  3.5349E-005
 434.00  3.7967E-005
 434.50  4.0794E-005
 435.00  4.3869E-005
 435.50  4.7193E-005
 436.00  5.0712E-005
 436.50  5.4472E-005
 437.00  5.8439E-005
 437.50  6.2588E-005
 438.00  6.7043E-005
 438.50  7.1881E-005
 439.00  7.7084E-005
 439.50  8.2667E-005
 440.00  8.8617E-005
 440.50  9.4848E-005
 441.00  1.0129E-004
 441.50  1.0806E-004
 442.00  1.1500E-004
 442.50  1.2206E-004
 443.00  1.2913E-004
 443.50  1.3599E-004
 444.00  1.4255E-004
 444.50  1.4871E-004
 445.00  1.5438E-004
 445.50  1.5943E-004
 446.00  1.6380E-004
 446.50  1.6736E-004
 447.00  1.7012E-004
 447.50  1.7207E-004
 448.00  1.7326E-004
 448.50  1.7355E-004
 449.00  1.7298E-004
 449.50  1.7156E-004
 450.00  1.6921E-004
 450.50  1.6611E-004
 451.00  1.6238E-004
 451.50  1.5791E-004
 452.00  1.5286E-004
 452.50  1.4730E-004
 453.00  1.4132E-004
 453.50  1.3509E-004
 454.00  1.2871E-004
 454.50  1.2222E-004
 455.00  1.1572E-004
 455.50  1.0938E-004
 456.00  1.0327E-004
 456.50  9.7471E-005
 457.00  9.2108E-005
 457.50  8.7128E-005
 458.00  8.2510E-005
 458.50  7.8237E-005
 459.00  7.4256E-005
 459.50  7.0565E-005
 460.00  6.7180E-005
 460.50  6.4085E-005
 461.00  6.1243E-005
 461.50  5.8635E-005
 462.00  5.6235E-005
 462.50  5.3995E-005
 463.00  5.1880E-005
 463.50  4.9877E-005
 464.00  4.7991E-005
 464.50  4.6200E-005
 465.00  4.4479E-005
 465.50  4.2813E-005
 466.00  4.1173E-005
 466.50  3.9554E-005
 467.00  3.7950E-005
 467.50  3.6373E-005
 468.00  3.4823E-005
 468.50  3.3291E-005
 469.00  3.1849E-005
 469.50  3.0450E-005
 470.00  2.9055E-005
 470.50  2.7721E-005
 471.00  2.6414E-005
 471.50  2.5127E-005
 472.00  2.3914E-005
 472.50  2.2770E-005
 473.00  2.1678E-005
 473.50  2.0656E-005
 474.00  1.9728E-005
 474.50  1.8873E-005
 475.00  1.8041E-005
 475.50  1.7277E-005
 476.00  1.6558E-005
 476.50  1.5877E-005
 477.00  1.5264E-005
 477.50  1.4738E-005
 478.00  1.4254E-005
 478.50  1.3812E-005
 479.00  1.3377E-005
 479.50  1.2962E-005
 480.00  1.2532E-005
 480.50  1.2135E-005
 481.00  1.1753E-005
 481.50  1.1390E-005
 482.00  1.1041E-005
 482.50  1.0716E-005
 483.00  1.0426E-005
 483.50  1.0139E-005
 484.00  9.8724E-006
 484.50  9.6382E-006
 485.00  9.3697E-006
 485.50  9.1143E-006
 486.00  8.8661E-006
 486.50  8.5997E-006
 487.00  8.3089E-006
 487.50  8.0043E-006
 488.00  7.7023E-006
 488.50  7.4468E-006
 489.00  7.2022E-006
 489.50  7.0185E-006
 490.00  6.8460E-006
 490.50  6.6430E-006
 491.00  6.4271E-006
 491.50  6.2227E-006
 492.00  5.9880E-006
 492.50  5.7824E-006
 493.00  5.5894E-006
 493.50  5.4090E-006
 494.00  5.2252E-006
 494.50  5.0448E-006
 495.00  4.8288E-006
 495.50  4.6177E-006
 496.00  4.4050E-006
 496.50  4.2289E-006
 497.00  4.0917E-006
 497.50  3.9875E-006
 498.00  3.9094E-006
 498.50  3.8435E-006
 499.00  3.7617E-006
 499.50  3.6657E-006
 500.00  3.5373E-006
 500.50  3.4036E-006
 501.00  3.3134E-006
 501.50  3.2861E-006
 502.00  3.2651E-006
 502.50  3.2117E-006
 503.00  3.1014E-006
 503.50  2.9357E-006
 504.00  2.7810E-006
 504.50  2.6126E-006
 505.00  2.4964E-006
 505.50  2.3966E-006
 506.00  2.2787E-006
 506.50  2.1703E-006
 507.00  2.0944E-006
 507.50  2.0370E-006
 508.00  2.0025E-006
 508.50  1.9641E-006
 509.00  1.9348E-006
 509.50  1.9540E-006
 510.00  1.9153E-006
 510.50  1.8469E-006
 511.00  1.7892E-006
 511.50  1.7062E-006
 512.00  1.6066E-006
 512.50  1.5376E-006
 513.00  1.4752E-006
 513.50  1.4205E-006
 514.00  1.3677E-006
 514.50  1.3452E-006
 515.00  1.3329E-006
 515.50  1.3359E-006
 516.00  1.3435E-006
 516.50  1.3521E-006
 517.00  1.3550E-006
 517.50  1.3381E-006
 518.00  1.3256E-006
 518.50  1.3444E-006
 519.00  1.3477E-006
 519.50  1.4129E-006
 520.00  1.4614E-006
 520.50  1.5255E-006
 521.00  1.5450E-006
 521.50  1.5236E-006
 522.00  1.4692E-006
 522.50  1.3869E-006
 523.00  1.2926E-006
 523.50  1.2248E-006
 524.00  1.1633E-006
 524.50  1.1375E-006
 525.00  1.1194E-006
 525.50  1.0770E-006
 526.00  1.0538E-006
 526.50  1.0391E-006
 527.00  1.0296E-006
 527.50  1.0443E-006
 528.00  1.0715E-006
 528.50  1.1027E-006
 529.00  1.1499E-006
 529.50  1.1776E-006
 530.00  1.1666E-006
 530.50  1.1457E-006
 531.00  1.1038E-006
 531.50  1.0833E-006
 532.00  1.0638E-006
 532.50  1.0300E-006
 533.00  9.8653E-007
 533.50  9.8194E-007
 534.00  1.0084E-006
 534.50  1.0108E-006
 535.00  1.0383E-006
 535.50  1.0417E-006
 536.00  9.6442E-007
 536.50  8.6957E-007
 537.00  8.4739E-007
 537.50  8.4967E-007
 538.00  8.6095E-007
 538.50  8.3037E-007
 539.00  8.0676E-007
 539.50  7.7152E-007
 540.00  6.6595E-007
 540.50  6.3932E-007
 541.00  6.0688E-007
 541.50  5.8829E-007
 542.00  5.2378E-007
 542.50  4.9489E-007
 543.00  4.3279E-007
 543.50  3.8412E-007
 544.00  3.9010E-007
 544.50  4.2077E-007
 545.00  4.3355E-007
 545.50  5.1342E-007
 546.00  6.0834E-007
 546.50  5.9383E-007
 547.00  6.0639E-007
 547.50  6.1153E-007
 548.00  5.5673E-007
 548.50  5.0974E-007
 549.00  5.3204E-007
 549.50  6.0432E-007
 550.00  7.0721E-007
 550.50  8.8404E-007
 551.00  9.7912E-007
 551.50  1.0204E-006
 552.00  1.0217E-006
 552.50  9.7700E-007
 553.00  8.6451E-007
 553.50  8.3828E-007
 554.00  7.6309E-007
 554.50  7.0279E-007
 555.00  6.6832E-007
 555.50  6.9748E-007
 556.00  7.7560E-007
 556.50  8.3664E-007
 557.00  8.6222E-007
 557.50  9.2131E-007
 558.00  8.7758E-007
 558.50  7.7878E-007
 559.00  6.8870E-007
 559.50  5.5755E-007
 560.00  4.0930E-007
 560.50  3.3674E-007
 561.00  3.2520E-007
 561.50  3.3587E-007
 562.00  3.3639E-007
 562.50  2.8976E-007
 563.00  2.2260E-007
 563.50  1.6152E-007
 564.00  9.2056E-008
 564.50  1.0960E-007
 565.00  1.8574E-007
 565.50  3.0884E-007
 566.00  4.3166E-007
 566.50  5.3743E-007
 567.00  6.1525E-007
 567.50  6.5235E-007
 568.00  6.7990E-007
 568.50  7.1657E-007
 569.00  7.4218E-007
 569.50  7.7789E-007
 570.00  7.7391E-007
 570.50  6.7579E-007
 571.00  5.7507E-007
 571.50  4.5600E-007
 572.00  2.8335E-007
 572.50  1.8511E-007
 573.00  1.3771E-007
 573.50  9.2820E-008
 574.00  9.0889E-008
 574.50  1.3517E-007
 575.00  1.5085E-007
 575.50  2.1439E-007
 576.00  2.3546E-007
 576.50  2.7217E-007
 577.00  2.8345E-007
 577.50  3.3800E-007
 578.00  4.7104E-007
 578.50  6.3004E-007
 579.00  7.1773E-007
 579.50  7.1851E-007
 580.00  6.1433E-007
 580.50  4.5849E-007
 581.00  2.8499E-007
 581.50  1.6306E-007
 582.00  1.0857E-007
 582.50  4.5205E-008
 583.00  6.4485E-008
 583.50  1.5778E-007
 584.00  2.1654E-007
 584.50  1.9984E-007
 585.00  2.0003E-007
 585.50  2.3822E-007
 586.00  1.6816E-007
 586.50  2.6104E-007
 587.00  3.1633E-007
 587.50  2.8988E-007
 588.00  2.1289E-007
 588.50  2.0960E-007
 589.00  1.8264E-007
 589.50  1.8799E-007
 590.00  1.6996E-007
 590.50  1.2374E-007
 591.00  1.1353E-007
 591.50  1.6478E-007
 592.00  2.0304E-007
 592.50  3.9567E-007
 593.00  3.7284E-007
 593.50  3.4456E-007
 594.00  2.4879E-007
 594.50  1.6831E-007
 595.00  1.4381E-007
 595.50  2.0645E-007
 596.00  2.7204E-007
 596.50  2.7526E-007
 597.00  2.1166E-007
 597.50  1.7087E-007
 598.00  2.6885E-007
 598.50  3.7790E-007
 599.00  5.4614E-007
 599.50  6.8226E-007
 600.00  8.3586E-007
 600.50  8.9386E-007
 601.00  9.7435E-007
 601.50  9.5021E-007
 602.00  9.4622E-007
 602.50  8.8189E-007
 603.00  7.5814E-007
 603.50  7.0670E-007
 604.00  6.2801E-007
 604.50  5.3441E-007
 605.00  4.5339E-007
 605.50  4.6903E-007
 606.00  5.7565E-007
 606.50  6.0841E-007
 607.00  6.9021E-007
 607.50  7.2744E-007
 608.00  5.5329E-007
 608.50  4.1989E-007
 609.00  2.9948E-007
 609.50  9.6105E-008
 610.00  1.3814E-008
 610.50  8.2979E-010
 611.00  0.0000E+000
 611.50  5.7484E-008
 612.00  8.2731E-008
 612.50  1.6479E-007
 613.00  2.8352E-007
 613.50  4.9093E-007
 614.00  6.9489E-007
 614.50  7.6876E-007
 615.00  8.1228E-007
 615.50  8.5512E-007
 616.00  7.5372E-007
 616.50  7.5196E-007
 617.00  9.1012E-007
 617.50  9.6678E-007
 618.00  9.6348E-007
 618.50  9.9773E-007
 619.00  1.0817E-006
 619.50  1.1061E-006
 620.00  1.1531E-006
 620.50  1.0585E-006
 621.00  8.9239E-007
 621.50  6.8313E-007
 622.00  4.5432E-007
 622.50  2.9377E-007
 623.00  1.6349E-007
 623.50  1.0219E-007
 624.00  3.8447E-008
 624.50  0.0000E+000
 625.00  0.0000E+000
 625.50  0.0000E+000
 626.00  0.0000E+000
 626.50  0.0000E+000
 627.00  0.0000E+000
 627.50  0.0000E+000
 628.00  1.4414E-007
 628.50  5.5545E-007
 629.00  9.5671E-007
 629.50  1.1108E-006
 630.00  1.1375E-006
 630.50  1.0124E-006
 631.00  9.2964E-007
 631.50  8.7043E-007
 632.00  9.3603E-007
 632.50  1.1028E-006
 633.00  1.1547E-006
 633.50  1.0886E-006
 634.00  9.6326E-007
 634.50  7.9688E-007
 635.00  7.6381E-007
 635.50  6.6013E-007
 636.00  5.8325E-007
 636.50  7.3187E-007
 637.00  6.7662E-007
 637.50  6.2076E-007
 638.00  8.4514E-007
 638.50  9.2714E-007
 639.00  7.8524E-007
 639.50  7.0240E-007
 640.00  5.0626E-007
 640.50  3.0995E-007
 641.00  1.9455E-007
 641.50  1.7817E-007
 642.00  4.1845E-007
 642.50  7.5155E-007
 643.00  1.0164E-006
 643.50  1.2258E-006
 644.00  1.0970E-006
 644.50  7.9494E-007
 645.00  4.8451E-007
 645.50  2.6939E-007
 646.00  2.0565E-007
 646.50  2.1688E-007
 647.00  2.1835E-007
 647.50  2.2757E-007
 648.00  2.4312E-007
 648.50  3.1726E-007
 649.00  3.6460E-007
 649.50  4.4726E-007
 650.00  8.1080E-007
 650.50  8.3841E-007
 651.00  1.2665E-006
 651.50  1.5173E-006
 652.00  1.6081E-006
 652.50  1.5386E-006
 653.00  1.4356E-006
 653.50  1.1608E-006
 654.00  1.0895E-006
 654.50  1.0250E-006
 655.00  9.3358E-007
 655.50  9.8284E-007
 656.00  7.9203E-007
 656.50  5.3180E-007
 657.00  4.6252E-007
 657.50  4.8305E-007
 658.00  5.4918E-007
 658.50  8.1032E-007
 659.00  1.1918E-006
 659.50  1.3295E-006
 660.00  1.1244E-006
 660.50  9.7665E-007
 661.00  9.0997E-007
 661.50  6.3993E-007
 662.00  5.9599E-007
 662.50  7.2168E-007
 663.00  7.1103E-007
 663.50  3.8971E-007
 664.00  4.3562E-007
 664.50  4.5854E-007
 665.00  4.1821E-007
 665.50  3.2364E-007
 666.00  2.8110E-007
 666.50  2.4789E-007
 667.00  2.6345E-007
 667.50  3.8265E-007
 668.00  6.6638E-007
 668.50  9.4091E-007
 669.00  1.1710E-006
 669.50  1.4896E-006
 670.00  1.6569E-006
 670.50  1.7061E-006
 671.00  1.6614E-006
 671.50  1.5114E-006
 672.00  1.2198E-006
 672.50  9.9804E-007
 673.00  7.0158E-007
 673.50  2.6483E-007
 674.00  6.0531E-008
 674.50  7.7346E-008
 675.00  2.0007E-008
 675.50  1.5246E-007
 676.00  2.5378E-007
 676.50  5.1074E-008
 677.00  0.0000E+000
 677.50  0.0000E+000
 678.00  0.0000E+000
 678.50  0.0000E+000
 679.00  1.3420E-008
 679.50  1.9062E-007
 680.00  6.4866E-007
 680.50  1.0485E-006
 681.00  1.3881E-006
 681.50  1.3936E-006
 682.00  1.0516E-006
 682.50  6.3455E-007
 683.00  2.5294E-007
 683.50  3.2107E-008
 684.00  0.0000E+000
 684.50  1.0864E-007
 685.00  1.8443E-007
 685.50  6.0567E-007
 686.00  8.3142E-007
 686.50  1.1102E-006
 687.00  1.3293E-006
 687.50  1.4031E-006
 688.00  1.3915E-006
 688.50  1.4877E-006
 689.00  1.4188E-006
 689.50  1.4590E-006
 690.00  1.2664E-006
 690.50  9.5385E-007
 691.00  6.6504E-007
 691.50  8.3782E-007
 692.00  1.1263E-006
 692.50  1.5531E-006
 693.00  1.7271E-006
 693.50  1.8763E-006
 694.00  1.7101E-006
 694.50  1.3726E-006
 695.00  1.0228E-006
 695.50  6.6926E-007
 696.00  2.8278E-007
 696.50  4.1650E-008
 697.00  0.0000E+000
 697.50  0.0000E+000
 698.00  0.0000E+000
 698.50  0.0000E+000
 699.00  0.0000E+000
 699.50  0.0000E+000
 700.00  0.0000E+000
 700.50  0.0000E+000
 701.00  8.7131E-008
 701.50  6.5416E-007
 702.00  9.1357E-007
 702.50  1.2434E-006
 703.00  1.5532E-006
 703.50  1.2964E-006
 704.00  9.0728E-007
 704.50  7.2153E-007
 705.00  5.2207E-007
 705.50  5.4973E-007
 706.00  6.2658E-007
 706.50  7.7702E-007
 707.00  9.8026E-007
 707.50  1.2209E-006
 708.00  1.5181E-006
 708.50  1.9755E-006
 709.00  2.2853E-006
 709.50  2.2438E-006
 710.00  2.2596E-006
 710.50  2.1172E-006
 711.00  2.0089E-006
 711.50  2.0476E-006
 712.00  2.0178E-006
 712.50  2.0435E-006
 713.00  2.0263E-006
 713.50  1.9654E-006
 714.00  2.1048E-006
 714.50  1.8878E-006
 715.00  1.4707E-006
 715.50  1.0710E-006
 716.00  2.6592E-007
 716.50  0.0000E+000
 717.00  0.0000E+000
 717.50  0.0000E+000
 718.00  4.5166E-008
 718.50  1.9229E-007
 719.00  1.6612E-007
 719.50  1.8984E-008
 720.00  0.0000E+000
 720.50  0.0000E+000
 721.00  3.0698E-009
 721.50  5.0295E-007
 722.00  1.0337E-006
 722.50  1.3316E-006
 723.00  1.9357E-006
 723.50  2.1298E-006
 724.00  2.1048E-006
 724.50  2.2354E-006
 725.00  2.1398E-006
 725.50  1.5363E-006
 726.00  8.7213E-007
 726.50  3.2105E-007
 727.00  2.6017E-008
 727.50  0.0000E+000
 728.00  0.0000E+000
 728.50  0.0000E+000
 729.00  0.0000E+000
 729.50  0.0000E+000
 730.00  0.0000E+000
 730.50  0.0000E+000
 731.00  0.0000E+000
 731.50  0.0000E+000
 732.00  0.0000E+000
 732.50  0.0000E+000
 733.00  0.0000E+000
 733.50  0.0000E+000
 734.00  0.0000E+000
 734.50  0.0000E+000
 735.00  1.8190E-007
 735.50  2.6438E-007
 736.00  6.7251E-008
 736.50  0.0000E+000
 737.00  0.0000E+000
 737.50  0.0000E+000
 738.00  0.0000E+000
 738.50  0.0000E+000
 739.00  0.0000E+000
 739.50  0.0000E+000
 740.00  0.0000E+000
 740.50  0.0000E+000
 741.00  1.0467E-008
 741.50  2.0987E-007
 742.00  7.7803E-007
 742.50  9.3243E-007
 743.00  4.3042E-007
 743.50  2.9376E-008
 744.00  0.0000E+000
 744.50  0.0000E+000
 745.00  0.0000E+000
 745.50  0.0000E+000
 746.00  3.3107E-009
 746.50  6.5777E-007
 747.00  1.3606E-006
 747.50  1.9184E-006
 748.00  2.3677E-006
 748.50  2.5309E-006
 749.00  2.4547E-006
 749.50  2.3240E-006
 750.00  2.0198E-006
 750.50  1.3553E-006
 751.00  1.1005E-006
 751.50  1.0676E-006
 752.00  7.8303E-007
 752.50  9.7991E-007
 753.00  1.3613E-006
 753.50  1.1493E-006
 754.00  1.0735E-006
 754.50  1.1997E-006
 755.00  1.6294E-006
 755.50  1.7625E-006
 756.00  2.0455E-006
 756.50  2.0695E-006
 757.00  2.1651E-006
 757.50  1.6036E-006
 758.00  1.3662E-006
 758.50  1.5172E-006
 759.00  1.8051E-006
 759.50  1.8874E-006
 760.00  1.9457E-006
 760.50  2.0485E-006
 761.00  2.0948E-006
 761.50  2.2117E-006
 762.00  2.3503E-006
 762.50  2.2276E-006
 763.00  1.8697E-006
 763.50  1.2096E-006
 764.00  4.8122E-007
 764.50  1.3086E-008
 765.00  0.0000E+000
 765.50  0.0000E+000
 766.00  0.0000E+000
 766.50  0.0000E+000
 767.00  0.0000E+000
 767.50  2.9953E-008
 768.00  6.1516E-008
 768.50  0.0000E+000
 769.00  6.3680E-008
 769.50  8.7414E-007
 770.00  1.5254E-006
 770.50  1.5454E-006
 771.00  1.6384E-006
 771.50  1.2857E-006
 772.00  2.1577E-007
 772.50  0.0000E+000
 773.00  0.0000E+000
 773.50  0.0000E+000
 774.00  5.2387E-009
 774.50  1.9436E-007
 775.00  7.9730E-007
 775.50  1.3926E-006
 776.00  2.0185E-006
 776.50  2.4388E-006
 777.00  2.4196E-006
 777.50  2.0954E-006
 778.00  1.8404E-006
 778.50  1.6670E-006
 779.00  1.5372E-006
 779.50  1.5347E-006
 780.00  1.6131E-006
 780.50  1.9019E-006
 781.00  2.0868E-006
 781.50  2.0877E-006
 782.00  2.1790E-006
 782.50  2.2864E-006
 783.00  2.0374E-006
 783.50  1.4645E-006
 784.00  1.8041E-006
 784.50  1.5030E-006
 785.00  1.4644E-006
 785.50  1.1417E-006
 786.00  8.5753E-007
 786.50  6.6859E-007
 787.00  9.7500E-007
 787.50  1.2394E-006
 788.00  2.0007E-006
 788.50  2.8833E-006
 789.00  2.8974E-006
 789.50  2.4931E-006
 790.00  2.1716E-006
 790.50  1.6703E-006
 791.00  7.8725E-007
 791.50  3.2380E-007
 792.00  3.7436E-007
 792.50  4.8524E-007
 793.00  4.6778E-007
 793.50  4.7888E-007
 794.00  9.3055E-007
 794.50  9.1409E-007
 795.00  6.0326E-007
 795.50  7.2523E-007
 796.00  8.3333E-007
 796.50  1.2005E-006
 797.00  2.0033E-006
 797.50  2.4704E-006
 798.00  2.5957E-006
 798.50  2.9675E-006
 799.00  3.2082E-006
 799.50  2.6811E-006
 800.00  2.5833E-006
 800.50  2.9259E-006
 801.00  2.6882E-006
 801.50  2.2976E-006
 802.00  1.9818E-006
 802.50  1.7495E-006
 803.00  1.1486E-006
 803.50  4.5564E-007
 804.00  0.0000E+000
 804.50  0.0000E+000
 805.00  0.0000E+000
 805.50  0.0000E+000
 806.00  0.0000E+000
 806.50  2.8800E-007
 807.00  7.9353E-007
 807.50  8.1662E-007
 808.00  4.3104E-007
 808.50  7.2256E-007
 809.00  9.2833E-007
 809.50  5.7772E-007
 810.00  8.8768E-007
 810.50  1.3204E-006
 811.00  1.1563E-006
 811.50  9.5181E-007
 812.00  7.1498E-007
 812.50  3.2517E-007
 813.00  7.1703E-007
 813.50  1.1033E-006
 814.00  1.1861E-006
 814.50  1.7546E-006
 815.00  1.9947E-006
 815.50  1.3942E-006
 816.00  9.5798E-007
 816.50  7.7299E-007
 817.00  3.6203E-007
 817.50  6.4583E-007
 818.00  1.2337E-006
 818.50  1.9438E-006
 819.00  2.6965E-006
 819.50  3.1312E-006
 820.00  2.7485E-006
 820.50  3.1628E-006
 821.00  2.7872E-006
 821.50  2.8734E-006
 822.00  3.0489E-006
 822.50  3.3691E-006
 823.00  3.1986E-006
 823.50  3.6654E-006
 824.00  3.9423E-006
 824.50  4.2070E-006
 825.00  4.0702E-006
 825.50  3.9216E-006
 826.00  3.5944E-006
 826.50  3.3656E-006
 827.00  3.1561E-006
 827.50  2.6544E-006
 828.00  1.9649E-006
 828.50  1.4483E-006
 829.00  9.1862E-007
 829.50  3.9784E-007
 830.00  1.1758E-007
 830.50  1.8499E-007
 831.00  2.0725E-008
 831.50  9.7882E-008
 832.00  3.0845E-007
 832.50  3.3090E-007
 833.00  2.9568E-007
 833.50  1.4812E-007
 834.00  0.0000E+000
 834.50  0.0000E+000
 835.00  0.0000E+000
 835.50  0.0000E+000
 836.00  0.0000E+000
 836.50  0.0000E+000
 837.00  1.7667E-008
 837.50  7.2352E-008
 838.00  3.2270E-007
 838.50  7.8055E-007
 839.00  1.1938E-006
 839.50  1.6837E-006
 840.00  2.2218E-006
 840.50  2.4547E-006
 841.00  1.7966E-006
 841.50  1.2470E-006
 842.00  6.2774E-007
 842.50  2.2276E-007
 843.00  4.0554E-007
 843.50  8.8457E-007
 844.00  1.3091E-006
 844.50  1.4831E-006
 845.00  9.5043E-007
 845.50  4.2562E-007
 846.00  3.1869E-007
 846.50  1.1553E-007
 847.00  2.1721E-007
 847.50  4.7956E-007
 848.00  4.0124E-007
 848.50  1.8897E-007
 849.00  2.5235E-008
 849.50  0.0000E+000
 850.00  0.0000E+000
 850.50  0.0000E+000
 851.00  0.0000E+000
 851.50  0.0000E+000
 852.00  0.0000E+000
 852.50  0.0000E+000
 853.00  0.0000E+000
 853.50  0.0000E+000
 854.00  0.0000E+000
 854.50  0.0000E+000
 855.00  0.0000E+000
 855.50  1.5207E-008
 856.00  3.2270E-007
 856.50  1.1065E-006
 857.00  3.7040E-007
 857.50  1.2286E-007
 858.00  0.0000E+000
 858.50  0.0000E+000
 859.00  0.0000E+000
 859.50  0.0000E+000
 860.00  0.0000E+000
 860.50  0.0000E+000
 861.00  0.0000E+000
 861.50  0.0000E+000
 862.00  0.0000E+000
 862.50  0.0000E+000
 863.00  0.0000E+000
 863.50  0.0000E+000
 864.00  0.0000E+000
 864.50  0.0000E+000
 865.00  0.0000E+000
 865.50  0.0000E+000
 866.00  0.0000E+000
 866.50  0.0000E+000
 867.00  0.0000E+000
 867.50  0.0000E+000
 868.00  0.0000E+000
 868.50  2.1447E-007
 869.00  1.0667E-006
 869.50  1.8433E-006
 870.00  2.4711E-006
 870.50  2.5030E-006
 871.00  2.5361E-006
 871.50  2.5041E-006
 872.00  1.9113E-006
 872.50  6.7174E-007
 873.00  2.7922E-009
 873.50  0.0000E+000
 874.00  0.0000E+000
 874.50  0.0000E+000
 875.00  0.0000E+000
 875.50  0.0000E+000
 876.00  7.2310E-008
 876.50  2.6350E-006
 877.00  3.7683E-006
 877.50  3.6344E-006
 878.00  4.0694E-006
 878.50  4.2116E-006
 879.00  3.7633E-006
 879.50  3.2066E-006
 880.00  3.3777E-006
 880.50  4.6037E-006
 881.00  3.6267E-006
 881.50  3.5083E-006
 882.00  3.7652E-006
 882.50  2.6220E-006
 883.00  1.6690E-006
 883.50  1.2002E-006
 884.00  4.8030E-007
 884.50  5.6158E-007
 885.00  9.8993E-007
 885.50  1.3352E-006
 886.00  2.2683E-006
 886.50  2.9707E-006
 887.00  2.9190E-006
 887.50  2.1341E-006
 888.00  2.5411E-006
 888.50  2.2276E-006
 889.00  2.9938E-006
 889.50  4.1091E-006
 890.00  5.5565E-006
 890.50  5.8352E-006
 891.00  7.7968E-006
 891.50  6.7551E-006
 892.00  5.2993E-006
 892.50  5.1940E-006
 893.00  4.1413E-006
 893.50  2.2920E-006
 894.00  2.0589E-006
 894.50  1.4673E-006
 895.00  0.0000E+000
 895.50  0.0000E+000
 896.00  0.0000E+000
 896.50  0.0000E+000
 897.00  0.0000E+000
 897.50  0.0000E+000
 898.00  0.0000E+000
 898.50  0.0000E+000
 899.00  0.0000E+000
 899.50  0.0000E+000
 900.00  0.0000E+000
 900.50  0.0000E+000
 901.00  0.0000E+000
 901.50  0.0000E+000
 902.00  0.0000E+000
 902.50  0.0000E+000
 903.00  0.0000E+000
 903.50  0.0000E+000
 904.00  0.0000E+000
 904.50  0.0000E+000
 905.00  0.0000E+000
 905.50  0.0000E+000
 906.00  0.0000E+000
 906.50  0.0000E+000
 907.00  0.0000E+000
 907.50  0.0000E+000
 908.00  0.0000E+000
 908.50  0.0000E+000
 909.00  0.0000E+000
 909.50  0.0000E+000
 910.00  0.0000E+000
 910.50  2.1990E-007
 911.00  1.7236E-006
 911.50  4.2021E-006
 912.00  6.3252E-006
 912.50  8.0166E-006
 913.00  9.0525E-006
 913.50  9.9049E-006
 914.00  9.1091E-006
 914.50  8.0140E-006
 915.00  7.8676E-006
 915.50  9.2372E-006
 916.00  9.5133E-006
 916.50  9.9439E-006
 917.00  9.8391E-006
 917.50  1.0878E-005
 918.00  9.1379E-006
 918.50  8.1180E-006
 919.00  8.7648E-006
 919.50  9.9585E-006
 920.00  1.0049E-005
 920.50  9.4952E-006
 921.00  7.7919E-006
 921.50  5.2548E-006
 922.00  2.4851E-006
 922.50  7.2646E-007
 923.00  3.8200E-007
 923.50  5.1030E-007
 924.00  4.5011E-007
 924.50  9.8551E-007
 925.00  2.2756E-006
 925.50  2.7066E-006
 926.00  3.5993E-006
 926.50  4.4916E-006
 927.00  4.0412E-006
 927.50  2.7069E-006
 928.00  2.7009E-006
 928.50  2.2631E-006
 929.00  2.9398E-006
 929.50  3.7783E-006
 930.00  5.1771E-006
 930.50  6.4791E-006
 931.00  8.3591E-006
 931.50  9.4163E-006
 932.00  1.0099E-005
 932.50  1.2415E-005
 933.00  1.4380E-005
 933.50  1.5921E-005
 934.00  1.7109E-005
 934.50  1.8783E-005
 935.00  1.7796E-005
 935.50  1.6670E-005
 936.00  1.4970E-005
 936.50  1.3431E-005
 937.00  1.2385E-005
 937.50  1.1683E-005
 938.00  1.0263E-005
 938.50  8.1005E-006
 939.00  5.1463E-006
 939.50  4.3004E-006
 940.00  5.0048E-006
 940.50  6.4114E-006
 941.00  9.7760E-006
 941.50  1.5049E-005
 942.00  1.7776E-005
 942.50  1.9410E-005
 943.00  1.9842E-005
 943.50  1.9415E-005
 944.00  1.7488E-005
 944.50  1.5463E-005
 945.00  1.2824E-005
 945.50  1.0044E-005
 946.00  7.1535E-006
 946.50  3.7196E-006
 947.00  1.9753E-008
 947.50  1.7913E-008
 948.00  8.3657E-007
 948.50  3.2809E-006
 949.00  4.9735E-006
 949.50  5.4008E-006
 950.00  3.6600E-006
 950.50  3.9027E-007
 951.00  0.0000E+000
 951.50  0.0000E+000
 952.00  0.0000E+000
 952.50  0.0000E+000
 953.00  0.0000E+000
 953.50  2.7348E-006
 954.00  1.0202E-005
 954.50  1.7813E-005
 955.00  2.2996E-005
 955.50  2.6480E-005
 956.00  2.8141E-005
 956.50  2.5972E-005
 957.00  2.2270E-005
 957.50  2.0234E-005
 958.00  1.9815E-005
 958.50  1.8784E-005
 959.00  1.6481E-005
 959.50  1.5887E-005
 960.00  1.3444E-005
 960.50  9.7571E-006
 961.00  6.9562E-006
 961.50  8.9869E-006
 962.00  1.1135E-005
 962.50  1.2820E-005
 963.00  1.5327E-005
 963.50  1.5613E-005
 964.00  1.1788E-005
 964.50  7.6186E-006
 965.00  4.6756E-006
 965.50  5.5568E-006
 966.00  9.0675E-006
 966.50  1.4416E-005
 967.00  1.5547E-005
 967.50  1.5493E-005
 968.00  8.4944E-006
 968.50  2.0017E-006
 969.00  0.0000E+000
 969.50  0.0000E+000
 970.00  0.0000E+000
 970.50  0.0000E+000
 971.00  0.0000E+000
 971.50  0.0000E+000
 972.00  0.0000E+000
 972.50  0.0000E+000
 973.00  0.0000E+000
 973.50  0.0000E+000
 974.00  0.0000E+000
 974.50  0.0000E+000
 975.00  0.0000E+000
 975.50  0.0000E+000
 976.00  0.0000E+000
 976.50  0.0000E+000
 977.00  0.0000E+000
 977.50  0.0000E+000
 978.00  0.0000E+000
 978.50  1.6867E-006
 979.00  1.2122E-005
 979.50  1.5724E-005
 980.00  1.8440E-005
 980.50  1.6890E-005
 981.00  6.4359E-006
 981.50  7.7058E-008
 982.00  0.0000E+000
 982.50  2.4600E-008
 983.00  1.0170E-006
 983.50  7.1953E-006
 984.00  1.2231E-005
 984.50  1.2292E-005
 985.00  7.0924E-006
 985.50  7.6321E-006
 986.00  1.1486E-005
 986.50  2.0985E-005
 987.00  2.8663E-005
 987.50  3.6366E-005
 988.00  4.1357E-005
 988.50  4.2271E-005
 989.00  3.9152E-005
 989.50  3.5306E-005
 990.00  3.0335E-005
 990.50  2.4041E-005
 991.00  1.8734E-005
 991.50  1.9751E-005
 992.00  2.7990E-005
 992.50  3.7725E-005
 993.00  4.5618E-005
 993.50  5.4656E-005
 994.00  5.6851E-005
 994.50  5.3544E-005
 995.00  4.2261E-005
 995.50  2.9879E-005
 996.00  2.1160E-005
 996.50  1.6562E-005
 997.00  5.8780E-006
 997.50  7.6386E-006
 998.00  9.4886E-006
 998.50  1.4310E-006
 999.00  0.0000E+000
 999.50  7.4229E-007
1000.00  5.9459E-007
1000.50  2.9866E-008
1001.00  0.0000E+000
1001.50  0.0000E+000
1002.00  0.0000E+000
1002.50  0.0000E+000
1003.00  0.0000E+000
1003.50  0.0000E+000
1004.00  0.0000E+000
1004.50  0.0000E+000
1005.00  0.0000E+000
1005.50  0.0000E+000
1006.00  0.0000E+000
1006.50  0.0000E+000
1007.00  0.0000E+000
1007.50  0.0000E+000
1008.00  0.0000E+000
1008.50  0.0000E+000
1009.00  0.0000E+000
1009.50  0.0000E+000
1010.00  0.0000E+000
1010.50  0.0000E+000
1011.00  0.0000E+000
1011.50  0.0000E+000
1012.00  0.0000E+000
1012.50  0.0000E+000
1013.00  0.0000E+000
1013.50  0.0000E+000
1014.00  0.0000E+000
1014.50  0.0000E+000
1015.00  0.0000E+000
1015.50  0.0000E+000
1016.00  0.0000E+000
1016.50  0.0000E+000
1017.00  0.0000E+000
1017.50  0.0000E+000
1018.00  0.0000E+000
1018.50  0.0000E+000
1019.00  0.0000E+000
1019.50  0.0000E+000
1020.00  0.0000E+000
1020.50  0.0000E+000
1021.00  0.0000E+000
1021.50  0.0000E+000
1022.00  0.0000E+000
1022.50  0.0000E+000
1023.00  0.0000E+000
1023.50  0.0000E+000
1024.00  0.0000E+000
1024.50  0.0000E+000
1025.00  0.0000E+000
1025.50  0.0000E+000
1026.00  0.0000E+000
1026.50  0.0000E+000
1027.00  0.0000E+000
1027.50  0.0000E+000
1028.00  0.0000E+000
1028.50  0.0000E+000
1029.00  0.0000E+000
1029.50  0.0000E+000
1030.00  0.0000E+000
1030.50  0.0000E+000
1031.00  0.0000E+000
1031.50  0.0000E+000
1032.00  0.0000E+000
1032.50  0.0000E+000
1033.00  0.0000E+000
1033.50  0.0000E+000
1034.00  0.0000E+000
1034.50  0.0000E+000
1035.00  0.0000E+000
1035.50  0.0000E+000
1036.00  0.0000E+000
1036.50  0.0000E+000
1037.00  0.0000E+000
1037.50  0.0000E+000
1038.00  0.0000E+000
1038.50  0.0000E+000
1039.00  0.0000E+000
1039.50  0.0000E+000
1040.00  0.0000E+000
1040.50  0.0000E+000
1041.00  0.0000E+000
1041.50  0.0000E+000
1042.00  0.0000E+000
1042.50  0.0000E+000
1043.00  0.0000E+000
1043.50  0.0000E+000
1044.00  0.0000E+000
1044.50  0.0000E+000
1045.00  0.0000E+000
1045.50  0.0000E+000
1046.00  0.0000E+000
1046.50  0.0000E+000
1047.00  0.0000E+000
1047.50  0.0000E+000
1048.00  0.0000E+000
1048.50  0.0000E+000
1049.00  0.0000E+000
1049.50  0.0000E+000
1050.00  0.0000E+000
1050.50  0.0000E+000
1051.00  0.0000E+000
1051.50  0.0000E+000
1052.00  0.0000E+000
1052.50  0.0000E+000
1053.00  0.0000E+000
1053.50  0.0000E+000
1054.00  0.0000E+000
1054.50  0.0000E+000
1055.00  0.0000E+000
1055.50  0.0000E+000
1056.00  0.0000E+000
1056.50  0.0000E+000
1057.00  0.0000E+000
1057.50  0.0000E+000
1058.00  0.0000E+000
1058.50  0.0000E+000
1059.00  0.0000E+000
1059.50  0.0000E+000
1060.00  0.0000E+000
1060.50  0.0000E+000
1061.00  0.0000E+000
1061.50  0.0000E+000
1062.00  0.0000E+000
1062.50  0.0000E+000
1063.00  0.0000E+000
1063.50  0.0000E+000
1064.00  0.0000E+000
1064.50  0.0000E+000
1065.00  0.0000E+000
1065.50  0.0000E+000
1066.00  0.0000E+000
1066.50  0.0000E+000
1067.00  0.0000E+000
1067.50  0.0000E+000
1068.00  0.0000E+000
1068.50  0.0000E+000
1069.00  0.0000E+000
1069.50  0.0000E+000
1070.00  0.0000E+000
1070.50  0.0000E+000
1071.00  0.0000E+000
1071.50  0.0000E+000
1072.00  0.0000E+000
1072.50  0.0000E+000
1073.00  0.0000E+000
1073.50  0.0000E+000
1074.00  0.0000E+000
1074.50  0.0000E+000
1075.00  0.0000E+000
1075.50  0.0000E+000
1076.00  0.0000E+000
1076.50  0.0000E+000
1077.00  0.0000E+000
1077.50  0.0000E+000
1078.00  0.0000E+000
1078.50  0.0000E+000
1079.00  0.0000E+000
1079.50  0.0000E+000
1080.00  0.0000E+000
1080.50  0.0000E+000
1081.00  0.0000E+000
1081.50  0.0000E+000
1082.00  0.0000E+000
1082.50  0.0000E+000
1083.00  0.0000E+000
1083.50  0.0000E+000
1084.00  0.0000E+000
1084.50  0.0000E+000
1085.00  0.0000E+000
1085.50  0.0000E+000
1086.00  0.0000E+000
1086.50  0.0000E+000
1087.00  0.0000E+000
1087.50  0.0000E+000
1088.00  0.0000E+000
1088.50  0.0000E+000
1089.00  0.0000E+000
1089.50  0.0000E+000
1090.00  0.0000E+000
1090.50  0.0000E+000
1091.00  0.0000E+000
1091.50  0.0000E+000
1092.00  0.0000E+000
1092.50  0.0000E+000
1093.00  0.0000E+000
1093.50  0.0000E+000
1094.00  0.0000E+000
1094.50  0.0000E+000
1095.00  0.0000E+000
1095.50  0.0000E+000
1096.00  0.0000E+000
1096.50  0.0000E+000
1097.00  0.0000E+000
1097.50  0.0000E+000
1098.00  0.0000E+000
1098.50  0.0000E+000
1099.00  0.0000E+000
1099.50  0.0000E+000
1100.00  0.0000E+000
1100.50  0.0000E+000
1101.00  0.0000E+000
1101.50  0.0000E+000
1102.00  0.0000E+000
1102.50  0.0000E+000
1103.00  0.0000E+000
1103.50  0.0000E+000
1104.00  0.0000E+000
1104.50  0.0000E+000
1105.00  0.0000E+000
1105.50  0.0000E+000
1106.00  0.0000E+000
1106.50  0.0000E+000
1107.00  0.0000E+000
1107.50  0.0000E+000
1108.00  0.0000E+000
1108.50  0.0000E+000
1109.00  0.0000E+000
1109.50  0.0000E+000
1110.00  0.0000E+000
1110.50  0.0000E+000
1111.00  0.0000E+000
1111.50  0.0000E+000
1112.00  0.0000E+000
1112.50  0.0000E+000
1113.00  0.0000E+000
1113.50  0.0000E+000
1114.00  0.0000E+000
1114.50  0.0000E+000
1115.00  0.0000E+000
1115.50  0.0000E+000
1116.00  0.0000E+000
1116.50  0.0000E+000
1117.00  0.0000E+000
1117.50  0.0000E+000
1118.00  0.0000E+000
1118.50  0.0000E+000
1119.00  0.0000E+000
1119.50  0.0000E+000
1120.00  0.0000E+000
1120.50  0.0000E+000
1121.00  0.0000E+000
1121.50  0.0000E+000
1122.00  0.0000E+000
1122.50  0.0000E+000
1123.00  0.0000E+000
1123.50  0.0000E+000
1124.00  0.0000E+000
1124.50  0.0000E+000
1125.00  0.0000E+000
1125.50  0.0000E+000
1126.00  0.0000E+000
1126.50  0.0000E+000
1127.00  0.0000E+000
1127.50  0.0000E+000
: 6
