# Supplementary material for: A photoconversion model for full spectral programming and multiplexing of optogenetic systems
Source: Mol Syst Biol. 2017 Apr 24;13(4):926. doi: 10.15252/msb.20167456 (PMC5408778; doi:10.15252/msb.20167456)
Supplement: Supplementary file 11 — Dataset EV3 [file MSB-13-926-s011.zip › dataset_ev3_led_data/led_calibration_data/EO_01/Tori_c1/raw/6.IRR]

" File: 160129_calibrations\post-calibration\Tor
" RAD->  Wave:647.21nm  Pix:1050  Val:  0.000  Time:400ms  Avg:2  Sm:1  Sg:1  Tc:off  SNAP  Xt:1  Ch:1  Xtrig wnmcal >RAD-IS6.CAL
 180.00  0.0000E+000
 180.50  0.0000E+000
 181.00  0.0000E+000
 181.50  0.0000E+000
 182.00  0.0000E+000
 182.50  0.0000E+000
 183.00  0.0000E+000
 183.50  0.0000E+000
 184.00  0.0000E+000
 184.50  0.0000E+000
 185.00  0.0000E+000
 185.50  0.0000E+000
 186.00  0.0000E+000
 186.50  0.0000E+000
 187.00  0.0000E+000
 187.50  0.0000E+000
 188.00  0.0000E+000
 188.50  0.0000E+000
 189.00  0.0000E+000
 189.50  0.0000E+000
 190.00  0.0000E+000
 190.50  0.0000E+000
 191.00  0.0000E+000
 191.50  0.0000E+000
 192.00  0.0000E+000
 192.50  0.0000E+000
 193.00  0.0000E+000
 193.50  0.0000E+000
 194.00  0.0000E+000
 194.50  0.0000E+000
 195.00  0.0000E+000
 195.50  0.0000E+000
 196.00  0.0000E+000
 196.50  0.0000E+000
 197.00  0.0000E+000
 197.50  0.0000E+000
 198.00  0.0000E+000
 198.50  0.0000E+000
 199.00  0.0000E+000
 199.50  0.0000E+000
 200.00  0.0000E+000
 200.50  0.0000E+000
 201.00  0.0000E+000
 201.50  0.0000E+000
 202.00  0.0000E+000
 202.50  0.0000E+000
 203.00  0.0000E+000
 203.50  0.0000E+000
 204.00  0.0000E+000
 204.50  0.0000E+000
 205.00  0.0000E+000
 205.50  0.0000E+000
 206.00  0.0000E+000
 206.50  0.0000E+000
 207.00  0.0000E+000
 207.50  0.0000E+000
 208.00  0.0000E+000
 208.50  0.0000E+000
 209.00  0.0000E+000
 209.50  0.0000E+000
 210.00  0.0000E+000
 210.50  0.0000E+000
 211.00  0.0000E+000
 211.50  0.0000E+000
 212.00  0.0000E+000
 212.50  0.0000E+000
 213.00  0.0000E+000
 213.50  0.0000E+000
 214.00  0.0000E+000
 214.50  0.0000E+000
 215.00  0.0000E+000
 215.50  0.0000E+000
 216.00  0.0000E+000
 216.50  0.0000E+000
 217.00  0.0000E+000
 217.50  0.0000E+000
 218.00  0.0000E+000
 218.50  0.0000E+000
 219.00  0.0000E+000
 219.50  0.0000E+000
 220.00  0.0000E+000
 220.50  0.0000E+000
 221.00  0.0000E+000
 221.50  0.0000E+000
 222.00  0.0000E+000
 222.50  0.0000E+000
 223.00  0.0000E+000
 223.50  0.0000E+000
 224.00  0.0000E+000
 224.50  0.0000E+000
 225.00  0.0000E+000
 225.50  0.0000E+000
 226.00  0.0000E+000
 226.50  0.0000E+000
 227.00  0.0000E+000
 227.50  0.0000E+000
 228.00  0.0000E+000
 228.50  0.0000E+000
 229.00  0.0000E+000
 229.50  0.0000E+000
 230.00  0.0000E+000
 230.50  0.0000E+000
 231.00  0.0000E+000
 231.50  0.0000E+000
 232.00  0.0000E+000
 232.50  0.0000E+000
 233.00  0.0000E+000
 233.50  0.0000E+000
 234.00  0.0000E+000
 234.50  0.0000E+000
 235.00  0.0000E+000
 235.50  0.0000E+000
 236.00  0.0000E+000
 236.50  0.0000E+000
 237.00  0.0000E+000
 237.50  0.0000E+000
 238.00  0.0000E+000
 238.50  0.0000E+000
 239.00  0.0000E+000
 239.50  0.0000E+000
 240.00  0.0000E+000
 240.50  0.0000E+000
 241.00  0.0000E+000
 241.50  0.0000E+000
 242.00  0.0000E+000
 242.50  0.0000E+000
 243.00  0.0000E+000
 243.50  0.0000E+000
 244.00  0.0000E+000
 244.50  0.0000E+000
 245.00  0.0000E+000
 245.50  0.0000E+000
 246.00  0.0000E+000
 246.50  0.0000E+000
 247.00  0.0000E+000
 247.50  0.0000E+000
 248.00  0.0000E+000
 248.50  0.0000E+000
 249.00  0.0000E+000
 249.50  0.0000E+000
 250.00  0.0000E+000
 250.50  0.0000E+000
 251.00  0.0000E+000
 251.50  0.0000E+000
 252.00  0.0000E+000
 252.50  0.0000E+000
 253.00  0.0000E+000
 253.50  0.0000E+000
 254.00  0.0000E+000
 254.50  0.0000E+000
 255.00  0.0000E+000
 255.50  0.0000E+000
 256.00  0.0000E+000
 256.50  0.0000E+000
 257.00  0.0000E+000
 257.50  0.0000E+000
 258.00  0.0000E+000
 258.50  0.0000E+000
 259.00  0.0000E+000
 259.50  0.0000E+000
 260.00  0.0000E+000
 260.50  0.0000E+000
 261.00  0.0000E+000
 261.50  0.0000E+000
 262.00  0.0000E+000
 262.50  0.0000E+000
 263.00  0.0000E+000
 263.50  0.0000E+000
 264.00  0.0000E+000
 264.50  0.0000E+000
 265.00  0.0000E+000
 265.50  0.0000E+000
 266.00  0.0000E+000
 266.50  0.0000E+000
 267.00  0.0000E+000
 267.50  0.0000E+000
 268.00  0.0000E+000
 268.50  0.0000E+000
 269.00  0.0000E+000
 269.50  0.0000E+000
 270.00  0.0000E+000
 270.50  0.0000E+000
 271.00  0.0000E+000
 271.50  0.0000E+000
 272.00  0.0000E+000
 272.50  0.0000E+000
 273.00  0.0000E+000
 273.50  0.0000E+000
 274.00  0.0000E+000
 274.50  0.0000E+000
 275.00  0.0000E+000
 275.50  0.0000E+000
 276.00  0.0000E+000
 276.50  0.0000E+000
 277.00  0.0000E+000
 277.50  0.0000E+000
 278.00  0.0000E+000
 278.50  0.0000E+000
 279.00  0.0000E+000
 279.50  0.0000E+000
 280.00  0.0000E+000
 280.50  0.0000E+000
 281.00  0.0000E+000
 281.50  0.0000E+000
 282.00  0.0000E+000
 282.50  0.0000E+000
 283.00  0.0000E+000
 283.50  0.0000E+000
 284.00  0.0000E+000
 284.50  0.0000E+000
 285.00  0.0000E+000
 285.50  0.0000E+000
 286.00  0.0000E+000
 286.50  0.0000E+000
 287.00  0.0000E+000
 287.50  0.0000E+000
 288.00  0.0000E+000
 288.50  0.0000E+000
 289.00  0.0000E+000
 289.50  0.0000E+000
 290.00  0.0000E+000
 290.50  0.0000E+000
 291.00  0.0000E+000
 291.50  0.0000E+000
 292.00  0.0000E+000
 292.50  0.0000E+000
 293.00  0.0000E+000
 293.50  0.0000E+000
 294.00  0.0000E+000
 294.50  0.0000E+000
 295.00  0.0000E+000
 295.50  0.0000E+000
 296.00  0.0000E+000
 296.50  0.0000E+000
 297.00  0.0000E+000
 297.50  0.0000E+000
 298.00  0.0000E+000
 298.50  0.0000E+000
 299.00  0.0000E+000
 299.50  0.0000E+000
 300.00  0.0000E+000
 300.50  0.0000E+000
 301.00  0.0000E+000
 301.50  0.0000E+000
 302.00  0.0000E+000
 302.50  0.0000E+000
 303.00  0.0000E+000
 303.50  0.0000E+000
 304.00  0.0000E+000
 304.50  0.0000E+000
 305.00  0.0000E+000
 305.50  0.0000E+000
 306.00  0.0000E+000
 306.50  0.0000E+000
 307.00  0.0000E+000
 307.50  0.0000E+000
 308.00  0.0000E+000
 308.50  0.0000E+000
 309.00  0.0000E+000
 309.50  0.0000E+000
 310.00  0.0000E+000
 310.50  0.0000E+000
 311.00  0.0000E+000
 311.50  0.0000E+000
 312.00  0.0000E+000
 312.50  0.0000E+000
 313.00  0.0000E+000
 313.50  0.0000E+000
 314.00  0.0000E+000
 314.50  0.0000E+000
 315.00  0.0000E+000
 315.50  0.0000E+000
 316.00  0.0000E+000
 316.50  0.0000E+000
 317.00  0.0000E+000
 317.50  0.0000E+000
 318.00  0.0000E+000
 318.50  0.0000E+000
 319.00  0.0000E+000
 319.50  0.0000E+000
 320.00  0.0000E+000
 320.50  0.0000E+000
 321.00  0.0000E+000
 321.50  0.0000E+000
 322.00  0.0000E+000
 322.50  0.0000E+000
 323.00  0.0000E+000
 323.50  0.0000E+000
 324.00  0.0000E+000
 324.50  0.0000E+000
 325.00  0.0000E+000
 325.50  0.0000E+000
 326.00  0.0000E+000
 326.50  0.0000E+000
 327.00  0.0000E+000
 327.50  0.0000E+000
 328.00  0.0000E+000
 328.50  0.0000E+000
 329.00  0.0000E+000
 329.50  0.0000E+000
 330.00  0.0000E+000
 330.50  0.0000E+000
 331.00  0.0000E+000
 331.50  0.0000E+000
 332.00  0.0000E+000
 332.50  0.0000E+000
 333.00  0.0000E+000
 333.50  0.0000E+000
 334.00  0.0000E+000
 334.50  0.0000E+000
 335.00  0.0000E+000
 335.50  0.0000E+000
 336.00  0.0000E+000
 336.50  0.0000E+000
 337.00  0.0000E+000
 337.50  0.0000E+000
 338.00  0.0000E+000
 338.50  0.0000E+000
 339.00  0.0000E+000
 339.50  0.0000E+000
 340.00  0.0000E+000
 340.50  0.0000E+000
 341.00  0.0000E+000
 341.50  0.0000E+000
 342.00  0.0000E+000
 342.50  0.0000E+000
 343.00  0.0000E+000
 343.50  0.0000E+000
 344.00  0.0000E+000
 344.50  0.0000E+000
 345.00  0.0000E+000
 345.50  0.0000E+000
 346.00  0.0000E+000
 346.50  0.0000E+000
 347.00  0.0000E+000
 347.50  0.0000E+000
 348.00  0.0000E+000
 348.50  0.0000E+000
 349.00  0.0000E+000
 349.50  0.0000E+000
 350.00  0.0000E+000
 350.50  0.0000E+000
 351.00  0.0000E+000
 351.50  0.0000E+000
 352.00  0.0000E+000
 352.50  0.0000E+000
 353.00  0.0000E+000
 353.50  0.0000E+000
 354.00  0.0000E+000
 354.50  0.0000E+000
 355.00  0.0000E+000
 355.50  0.0000E+000
 356.00  0.0000E+000
 356.50  0.0000E+000
 357.00  0.0000E+000
 357.50  0.0000E+000
 358.00  0.0000E+000
 358.50  0.0000E+000
 359.00  0.0000E+000
 359.50  5.6983E-009
 360.00  9.3083E-008
 360.50  1.7900E-007
 361.00  2.1597E-007
 361.50  2.5655E-007
 362.00  2.9630E-007
 362.50  3.8085E-007
 363.00  4.2145E-007
 363.50  4.6598E-007
 364.00  4.9191E-007
 364.50  4.5535E-007
 365.00  3.9606E-007
 365.50  3.3823E-007
 366.00  3.1252E-007
 366.50  2.9248E-007
 367.00  3.0142E-007
 367.50  2.4681E-007
 368.00  1.7220E-007
 368.50  1.0059E-007
 369.00  2.1179E-008
 369.50  2.0475E-008
 370.00  6.0616E-008
 370.50  1.3275E-007
 371.00  2.1726E-007
 371.50  2.8918E-007
 372.00  3.1474E-007
 372.50  3.1135E-007
 373.00  2.6258E-007
 373.50  2.5966E-007
 374.00  3.3693E-007
 374.50  3.6356E-007
 375.00  4.1012E-007
 375.50  4.7189E-007
 376.00  4.4899E-007
 376.50  4.1110E-007
 377.00  4.3087E-007
 377.50  4.6593E-007
 378.00  4.8218E-007
 378.50  5.0109E-007
 379.00  5.0451E-007
 379.50  4.5151E-007
 380.00  3.9372E-007
 380.50  3.3926E-007
 381.00  3.2895E-007
 381.50  2.8897E-007
 382.00  2.4272E-007
 382.50  2.5203E-007
 383.00  2.0555E-007
 383.50  2.3299E-007
 384.00  3.4122E-007
 384.50  3.8842E-007
 385.00  4.2426E-007
 385.50  4.3477E-007
 386.00  3.8964E-007
 386.50  3.6663E-007
 387.00  3.9926E-007
 387.50  3.9076E-007
 388.00  3.4427E-007
 388.50  3.1570E-007
 389.00  2.4189E-007
 389.50  1.6039E-007
 390.00  1.7063E-007
 390.50  1.3668E-007
 391.00  9.4781E-008
 391.50  1.6083E-007
 392.00  5.5088E-008
 392.50  0.0000E+000
 393.00  0.0000E+000
 393.50  0.0000E+000
 394.00  0.0000E+000
 394.50  0.0000E+000
 395.00  0.0000E+000
 395.50  3.5384E-008
 396.00  1.6923E-007
 396.50  2.4571E-007
 397.00  2.8656E-007
 397.50  2.9122E-007
 398.00  2.6289E-007
 398.50  2.1987E-007
 399.00  1.8159E-007
 399.50  1.7080E-007
 400.00  2.5762E-007
 400.50  3.6804E-007
 401.00  4.8862E-007
 401.50  6.2196E-007
 402.00  6.8535E-007
 402.50  6.7750E-007
 403.00  6.8393E-007
 403.50  6.4204E-007
 404.00  6.0669E-007
 404.50  5.6289E-007
 405.00  4.4664E-007
 405.50  3.6881E-007
 406.00  3.0684E-007
 406.50  2.5412E-007
 407.00  2.6758E-007
 407.50  2.6958E-007
 408.00  2.7054E-007
 408.50  2.7111E-007
 409.00  2.8960E-007
 409.50  3.2847E-007
 410.00  3.8279E-007
 410.50  4.1193E-007
 411.00  4.2060E-007
 411.50  4.3260E-007
 412.00  4.3745E-007
 412.50  4.9943E-007
 413.00  5.7735E-007
 413.50  6.3194E-007
 414.00  6.5148E-007
 414.50  6.6611E-007
 415.00  6.3912E-007
 415.50  6.2370E-007
 416.00  6.0751E-007
 416.50  6.0148E-007
 417.00  6.0429E-007
 417.50  6.9709E-007
 418.00  8.1648E-007
 418.50  9.4954E-007
 419.00  1.1297E-006
 419.50  1.2467E-006
 420.00  1.2931E-006
 420.50  1.3624E-006
 421.00  1.3476E-006
 421.50  1.2790E-006
 422.00  1.3016E-006
 422.50  1.3527E-006
 423.00  1.3421E-006
 423.50  1.4070E-006
 424.00  1.5167E-006
 424.50  1.5644E-006
 425.00  1.6610E-006
 425.50  1.7988E-006
 426.00  1.8066E-006
 426.50  1.8538E-006
 427.00  1.9223E-006
 427.50  1.7990E-006
 428.00  1.7038E-006
 428.50  1.6857E-006
 429.00  1.6422E-006
 429.50  1.6830E-006
 430.00  1.8132E-006
 430.50  1.9399E-006
 431.00  2.0570E-006
 431.50  2.1827E-006
 432.00  2.3830E-006
 432.50  2.5657E-006
 433.00  2.7662E-006
 433.50  2.9360E-006
 434.00  3.0775E-006
 434.50  3.2357E-006
 435.00  3.4309E-006
 435.50  3.6737E-006
 436.00  3.9864E-006
 436.50  4.3782E-006
 437.00  4.7898E-006
 437.50  5.2173E-006
 438.00  5.6489E-006
 438.50  6.0348E-006
 439.00  6.4023E-006
 439.50  6.7294E-006
 440.00  7.1575E-006
 440.50  7.4203E-006
 441.00  7.7955E-006
 441.50  8.1332E-006
 442.00  8.5328E-006
 442.50  8.9469E-006
 443.00  9.4481E-006
 443.50  9.9858E-006
 444.00  1.0555E-005
 444.50  1.1159E-005
 445.00  1.1788E-005
 445.50  1.2407E-005
 446.00  1.2998E-005
 446.50  1.3589E-005
 447.00  1.4215E-005
 447.50  1.4895E-005
 448.00  1.5627E-005
 448.50  1.6422E-005
 449.00  1.7273E-005
 449.50  1.8176E-005
 450.00  1.9163E-005
 450.50  2.0257E-005
 451.00  2.1437E-005
 451.50  2.2717E-005
 452.00  2.4064E-005
 452.50  2.5483E-005
 453.00  2.6985E-005
 453.50  2.8545E-005
 454.00  3.0202E-005
 454.50  3.1928E-005
 455.00  3.3755E-005
 455.50  3.5735E-005
 456.00  3.7883E-005
 456.50  4.0189E-005
 457.00  4.2661E-005
 457.50  4.5280E-005
 458.00  4.8019E-005
 458.50  5.0883E-005
 459.00  5.3894E-005
 459.50  5.7012E-005
 460.00  6.0232E-005
 460.50  6.3547E-005
 461.00  6.6903E-005
 461.50  7.0299E-005
 462.00  7.3758E-005
 462.50  7.7253E-005
 463.00  8.0702E-005
 463.50  8.4091E-005
 464.00  8.7361E-005
 464.50  9.0458E-005
 465.00  9.3356E-005
 465.50  9.6060E-005
 466.00  9.8564E-005
 466.50  1.0084E-004
 467.00  1.0284E-004
 467.50  1.0459E-004
 468.00  1.0604E-004
 468.50  1.0716E-004
 469.00  1.0808E-004
 469.50  1.0870E-004
 470.00  1.0907E-004
 470.50  1.0921E-004
 471.00  1.0909E-004
 471.50  1.0870E-004
 472.00  1.0807E-004
 472.50  1.0727E-004
 473.00  1.0631E-004
 473.50  1.0523E-004
 474.00  1.0402E-004
 474.50  1.0265E-004
 475.00  1.0108E-004
 475.50  9.9357E-005
 476.00  9.7590E-005
 476.50  9.5831E-005
 477.00  9.4092E-005
 477.50  9.2404E-005
 478.00  9.0781E-005
 478.50  8.9188E-005
 479.00  8.7582E-005
 479.50  8.6007E-005
 480.00  8.4463E-005
 480.50  8.2900E-005
 481.00  8.1364E-005
 481.50  7.9909E-005
 482.00  7.8494E-005
 482.50  7.7101E-005
 483.00  7.5718E-005
 483.50  7.4401E-005
 484.00  7.3059E-005
 484.50  7.1762E-005
 485.00  7.0447E-005
 485.50  6.9122E-005
 486.00  6.7758E-005
 486.50  6.6352E-005
 487.00  6.4952E-005
 487.50  6.3539E-005
 488.00  6.2151E-005
 488.50  6.0751E-005
 489.00  5.9410E-005
 489.50  5.7994E-005
 490.00  5.6650E-005
 490.50  5.5265E-005
 491.00  5.3905E-005
 491.50  5.2586E-005
 492.00  5.1329E-005
 492.50  5.0107E-005
 493.00  4.8920E-005
 493.50  4.7756E-005
 494.00  4.6598E-005
 494.50  4.5371E-005
 495.00  4.4146E-005
 495.50  4.2860E-005
 496.00  4.1554E-005
 496.50  4.0255E-005
 497.00  3.8954E-005
 497.50  3.7709E-005
 498.00  3.6521E-005
 498.50  3.5369E-005
 499.00  3.4261E-005
 499.50  3.3281E-005
 500.00  3.2297E-005
 500.50  3.1296E-005
 501.00  3.0311E-005
 501.50  2.9345E-005
 502.00  2.8332E-005
 502.50  2.7327E-005
 503.00  2.6355E-005
 503.50  2.5404E-005
 504.00  2.4428E-005
 504.50  2.3542E-005
 505.00  2.2661E-005
 505.50  2.1778E-005
 506.00  2.0889E-005
 506.50  2.0053E-005
 507.00  1.9295E-005
 507.50  1.8599E-005
 508.00  1.7957E-005
 508.50  1.7359E-005
 509.00  1.6709E-005
 509.50  1.6083E-005
 510.00  1.5468E-005
 510.50  1.4838E-005
 511.00  1.4233E-005
 511.50  1.3661E-005
 512.00  1.3105E-005
 512.50  1.2599E-005
 513.00  1.2129E-005
 513.50  1.1678E-005
 514.00  1.1270E-005
 514.50  1.0856E-005
 515.00  1.0474E-005
 515.50  1.0120E-005
 516.00  9.7941E-006
 516.50  9.4819E-006
 517.00  9.1417E-006
 517.50  8.8189E-006
 518.00  8.4780E-006
 518.50  8.1095E-006
 519.00  7.8167E-006
 519.50  7.5517E-006
 520.00  7.2676E-006
 520.50  7.0798E-006
 521.00  6.8964E-006
 521.50  6.7081E-006
 522.00  6.5040E-006
 522.50  6.2850E-006
 523.00  6.0734E-006
 523.50  5.8721E-006
 524.00  5.7222E-006
 524.50  5.6136E-006
 525.00  5.4888E-006
 525.50  5.3079E-006
 526.00  5.1055E-006
 526.50  4.8487E-006
 527.00  4.6203E-006
 527.50  4.4686E-006
 528.00  4.3102E-006
 528.50  4.1718E-006
 529.00  4.0848E-006
 529.50  3.9929E-006
 530.00  3.8991E-006
 530.50  3.8454E-006
 531.00  3.7514E-006
 531.50  3.6577E-006
 532.00  3.5132E-006
 532.50  3.3628E-006
 533.00  3.2897E-006
 533.50  3.2429E-006
 534.00  3.2233E-006
 534.50  3.1797E-006
 535.00  3.0607E-006
 535.50  2.8920E-006
 536.00  2.7046E-006
 536.50  2.4554E-006
 537.00  2.3680E-006
 537.50  2.3277E-006
 538.00  2.2525E-006
 538.50  2.1979E-006
 539.00  2.1643E-006
 539.50  2.0557E-006
 540.00  1.9554E-006
 540.50  1.9473E-006
 541.00  1.9345E-006
 541.50  1.9748E-006
 542.00  1.9954E-006
 542.50  1.9692E-006
 543.00  1.8974E-006
 543.50  1.7954E-006
 544.00  1.6823E-006
 544.50  1.6129E-006
 545.00  1.5864E-006
 545.50  1.5769E-006
 546.00  1.5643E-006
 546.50  1.5563E-006
 547.00  1.6545E-006
 547.50  1.7020E-006
 548.00  1.6653E-006
 548.50  1.6255E-006
 549.00  1.5496E-006
 549.50  1.4182E-006
 550.00  1.3708E-006
 550.50  1.3587E-006
 551.00  1.2489E-006
 551.50  1.1792E-006
 552.00  1.1469E-006
 552.50  1.1077E-006
 553.00  1.1423E-006
 553.50  1.1849E-006
 554.00  1.1291E-006
 554.50  1.0771E-006
 555.00  1.0007E-006
 555.50  9.1696E-007
 556.00  8.8397E-007
 556.50  8.5125E-007
 557.00  7.7543E-007
 557.50  7.4986E-007
 558.00  8.3740E-007
 558.50  9.2734E-007
 559.00  1.0267E-006
 559.50  1.0127E-006
 560.00  9.3814E-007
 560.50  8.1182E-007
 561.00  6.5452E-007
 561.50  5.8583E-007
 562.00  6.4167E-007
 562.50  6.4547E-007
 563.00  6.3900E-007
 563.50  7.0106E-007
 564.00  7.2962E-007
 564.50  7.4958E-007
 565.00  8.7738E-007
 565.50  9.4996E-007
 566.00  9.6322E-007
 566.50  9.2955E-007
 567.00  8.0998E-007
 567.50  7.1220E-007
 568.00  7.2942E-007
 568.50  7.3482E-007
 569.00  7.1934E-007
 569.50  7.7315E-007
 570.00  7.2480E-007
 570.50  6.1029E-007
 571.00  6.0027E-007
 571.50  6.3203E-007
 572.00  6.5497E-007
 572.50  7.0964E-007
 573.00  7.4889E-007
 573.50  7.1883E-007
 574.00  6.9188E-007
 574.50  6.8227E-007
 575.00  6.3043E-007
 575.50  6.0533E-007
 576.00  6.1187E-007
 576.50  6.1917E-007
 577.00  6.0598E-007
 577.50  5.9501E-007
 578.00  5.6835E-007
 578.50  5.5242E-007
 579.00  5.5438E-007
 579.50  5.0357E-007
 580.00  4.8149E-007
 580.50  5.3411E-007
 581.00  5.8759E-007
 581.50  6.5380E-007
 582.00  7.2679E-007
 582.50  8.1816E-007
 583.00  8.9789E-007
 583.50  9.8090E-007
 584.00  1.0217E-006
 584.50  9.2428E-007
 585.00  8.1803E-007
 585.50  7.3064E-007
 586.00  5.7228E-007
 586.50  5.8533E-007
 587.00  6.3082E-007
 587.50  5.8206E-007
 588.00  5.4553E-007
 588.50  5.7505E-007
 589.00  6.0628E-007
 589.50  6.1269E-007
 590.00  6.1411E-007
 590.50  5.1243E-007
 591.00  4.0511E-007
 591.50  3.5928E-007
 592.00  2.7511E-007
 592.50  2.9791E-007
 593.00  2.6880E-007
 593.50  2.1823E-007
 594.00  1.5086E-007
 594.50  8.2568E-008
 595.00  4.2886E-008
 595.50  3.8468E-008
 596.00  1.7898E-008
 596.50  7.2335E-010
 597.00  0.0000E+000
 597.50  0.0000E+000
 598.00  0.0000E+000
 598.50  2.5956E-008
 599.00  1.6131E-007
 599.50  1.3406E-007
 600.00  1.1607E-007
 600.50  1.9887E-007
 601.00  3.2927E-007
 601.50  3.1016E-007
 602.00  3.6246E-007
 602.50  3.8052E-007
 603.00  2.6109E-007
 603.50  2.1515E-007
 604.00  2.0588E-007
 604.50  2.1156E-007
 605.00  2.4551E-007
 605.50  2.5095E-007
 606.00  2.5884E-007
 606.50  2.9832E-007
 607.00  3.7565E-007
 607.50  3.3412E-007
 608.00  2.0719E-007
 608.50  8.9366E-008
 609.00  1.4355E-008
 609.50  0.0000E+000
 610.00  0.0000E+000
 610.50  0.0000E+000
 611.00  1.9448E-007
 611.50  4.6762E-007
 612.00  8.4239E-007
 612.50  1.2311E-006
 613.00  1.4503E-006
 613.50  1.5259E-006
 614.00  1.4832E-006
 614.50  1.1996E-006
 615.00  9.4553E-007
 615.50  7.5370E-007
 616.00  6.6483E-007
 616.50  8.5151E-007
 617.00  9.7725E-007
 617.50  8.7626E-007
 618.00  6.7754E-007
 618.50  4.2397E-007
 619.00  2.2738E-007
 619.50  8.4434E-008
 620.00  9.6787E-009
 620.50  0.0000E+000
 621.00  0.0000E+000
 621.50  0.0000E+000
 622.00  4.8273E-008
 622.50  5.9418E-008
 623.00  1.6003E-008
 623.50  4.6395E-010
 624.00  0.0000E+000
 624.50  0.0000E+000
 625.00  0.0000E+000
 625.50  0.0000E+000
 626.00  0.0000E+000
 626.50  0.0000E+000
 627.00  0.0000E+000
 627.50  0.0000E+000
 628.00  0.0000E+000
 628.50  0.0000E+000
 629.00  0.0000E+000
 629.50  5.2051E-008
 630.00  2.5512E-007
 630.50  4.8756E-007
 631.00  4.4465E-007
 631.50  3.1670E-007
 632.00  5.9190E-008
 632.50  0.0000E+000
 633.00  0.0000E+000
 633.50  0.0000E+000
 634.00  0.0000E+000
 634.50  0.0000E+000
 635.00  0.0000E+000
 635.50  0.0000E+000
 636.00  0.0000E+000
 636.50  0.0000E+000
 637.00  2.4646E-007
 637.50  3.9698E-007
 638.00  5.7475E-007
 638.50  5.5646E-007
 639.00  3.3599E-007
 639.50  2.3490E-007
 640.00  3.0761E-007
 640.50  2.5812E-007
 641.00  1.5779E-007
 641.50  1.2707E-007
 642.00  2.6910E-008
 642.50  0.0000E+000
 643.00  0.0000E+000
 643.50  8.0101E-009
 644.00  7.8401E-008
 644.50  3.5857E-007
 645.00  5.2018E-007
 645.50  8.0865E-007
 646.00  8.8512E-007
 646.50  8.8969E-007
 647.00  7.8734E-007
 647.50  6.7568E-007
 648.00  5.5805E-007
 648.50  5.1982E-007
 649.00  5.3733E-007
 649.50  4.6473E-007
 650.00  4.1461E-007
 650.50  3.6821E-007
 651.00  3.8423E-007
 651.50  4.2257E-007
 652.00  5.4053E-007
 652.50  5.5327E-007
 653.00  4.7258E-007
 653.50  2.7178E-007
 654.00  9.8148E-008
 654.50  1.6734E-008
 655.00  1.0351E-007
 655.50  3.2783E-007
 656.00  6.2645E-007
 656.50  9.6228E-007
 657.00  1.0021E-006
 657.50  9.2017E-007
 658.00  7.5626E-007
 658.50  5.7259E-007
 659.00  4.2357E-007
 659.50  2.8785E-007
 660.00  6.8626E-008
 660.50  1.4500E-008
 661.00  0.0000E+000
 661.50  0.0000E+000
 662.00  8.7274E-008
 662.50  2.3142E-007
 663.00  3.7713E-007
 663.50  4.2350E-007
 664.00  6.5527E-007
 664.50  8.1508E-007
 665.00  8.4739E-007
 665.50  8.1126E-007
 666.00  6.7100E-007
 666.50  4.7828E-007
 667.00  2.6064E-007
 667.50  1.0871E-007
 668.00  4.8809E-008
 668.50  2.6489E-008
 669.00  1.0443E-008
 669.50  1.9137E-007
 670.00  2.6881E-007
 670.50  3.5526E-007
 671.00  4.4735E-007
 671.50  5.7996E-007
 672.00  5.4283E-007
 672.50  6.8094E-007
 673.00  1.0645E-006
 673.50  1.4948E-006
 674.00  1.9433E-006
 674.50  2.2123E-006
 675.00  1.9850E-006
 675.50  1.5407E-006
 676.00  1.1229E-006
 676.50  7.2223E-007
 677.00  7.4496E-007
 677.50  9.0002E-007
 678.00  1.1091E-006
 678.50  1.0565E-006
 679.00  8.9748E-007
 679.50  5.1295E-007
 680.00  4.5352E-007
 680.50  4.0527E-007
 681.00  5.8386E-007
 681.50  7.3115E-007
 682.00  7.4171E-007
 682.50  5.9204E-007
 683.00  3.6063E-007
 683.50  7.7680E-008
 684.00  2.5615E-009
 684.50  0.0000E+000
 685.00  0.0000E+000
 685.50  5.3430E-009
 686.00  1.4124E-007
 686.50  4.0934E-007
 687.00  2.5947E-007
 687.50  2.7938E-007
 688.00  4.9910E-007
 688.50  4.5230E-007
 689.00  4.6999E-007
 689.50  6.4655E-007
 690.00  3.8745E-007
 690.50  6.5648E-008
 691.00  0.0000E+000
 691.50  0.0000E+000
 692.00  0.0000E+000
 692.50  0.0000E+000
 693.00  0.0000E+000
 693.50  0.0000E+000
 694.00  0.0000E+000
 694.50  0.0000E+000
 695.00  0.0000E+000
 695.50  0.0000E+000
 696.00  1.2207E-007
 696.50  5.8389E-007
 697.00  1.1754E-006
 697.50  1.6012E-006
 698.00  1.7242E-006
 698.50  1.3545E-006
 699.00  6.9406E-007
 699.50  3.8554E-007
 700.00  2.3480E-007
 700.50  2.2757E-007
 701.00  4.7919E-007
 701.50  9.1016E-007
 702.00  9.5616E-007
 702.50  1.2291E-006
 703.00  1.4570E-006
 703.50  1.2442E-006
 704.00  9.4069E-007
 704.50  6.5342E-007
 705.00  3.3347E-007
 705.50  1.4934E-007
 706.00  2.7996E-007
 706.50  6.6940E-007
 707.00  7.4818E-007
 707.50  9.8195E-007
 708.00  1.1788E-006
 708.50  1.2025E-006
 709.00  1.3489E-006
 709.50  1.4332E-006
 710.00  1.2916E-006
 710.50  1.4273E-006
 711.00  1.3284E-006
 711.50  1.1192E-006
 712.00  1.0646E-006
 712.50  8.6016E-007
 713.00  5.6524E-007
 713.50  1.6104E-007
 714.00  3.0088E-008
 714.50  2.1148E-009
 715.00  0.0000E+000
 715.50  1.0891E-009
 716.00  2.6021E-008
 716.50  0.0000E+000
 717.00  0.0000E+000
 717.50  1.8252E-008
 718.00  4.1049E-008
 718.50  1.7808E-009
 719.00  0.0000E+000
 719.50  0.0000E+000
 720.00  0.0000E+000
 720.50  0.0000E+000
 721.00  0.0000E+000
 721.50  0.0000E+000
 722.00  0.0000E+000
 722.50  0.0000E+000
 723.00  0.0000E+000
 723.50  0.0000E+000
 724.00  0.0000E+000
 724.50  9.3684E-010
 725.00  4.7347E-008
 725.50  1.8142E-007
 726.00  1.7044E-007
 726.50  8.0087E-008
 727.00  0.0000E+000
 727.50  9.7493E-008
 728.00  3.0580E-007
 728.50  4.1370E-007
 729.00  3.1674E-007
 729.50  8.9366E-008
 730.00  5.7879E-009
 730.50  0.0000E+000
 731.00  0.0000E+000
 731.50  0.0000E+000
 732.00  0.0000E+000
 732.50  0.0000E+000
 733.00  1.0701E-008
 733.50  1.1392E-007
 734.00  2.8230E-007
 734.50  2.3966E-007
 735.00  8.4986E-008
 735.50  0.0000E+000
 736.00  0.0000E+000
 736.50  0.0000E+000
 737.00  0.0000E+000
 737.50  0.0000E+000
 738.00  0.0000E+000
 738.50  0.0000E+000
 739.00  0.0000E+000
 739.50  0.0000E+000
 740.00  0.0000E+000
 740.50  0.0000E+000
 741.00  0.0000E+000
 741.50  0.0000E+000
 742.00  0.0000E+000
 742.50  0.0000E+000
 743.00  0.0000E+000
 743.50  0.0000E+000
 744.00  0.0000E+000
 744.50  0.0000E+000
 745.00  0.0000E+000
 745.50  0.0000E+000
 746.00  0.0000E+000
 746.50  0.0000E+000
 747.00  1.9033E-007
 747.50  7.1586E-007
 748.00  7.2986E-007
 748.50  1.1465E-006
 749.00  1.1740E-006
 749.50  7.2271E-007
 750.00  5.1937E-007
 750.50  4.7928E-007
 751.00  5.4082E-008
 751.50  0.0000E+000
 752.00  0.0000E+000
 752.50  0.0000E+000
 753.00  0.0000E+000
 753.50  0.0000E+000
 754.00  0.0000E+000
 754.50  0.0000E+000
 755.00  0.0000E+000
 755.50  0.0000E+000
 756.00  0.0000E+000
 756.50  0.0000E+000
 757.00  0.0000E+000
 757.50  0.0000E+000
 758.00  5.6738E-008
 758.50  3.9661E-007
 759.00  9.7642E-007
 759.50  1.7008E-006
 760.00  2.2276E-006
 760.50  2.5489E-006
 761.00  3.0044E-006
 761.50  3.2148E-006
 762.00  3.0699E-006
 762.50  3.3683E-006
 763.00  3.7354E-006
 763.50  4.0021E-006
 764.00  4.3387E-006
 764.50  4.2944E-006
 765.00  3.2436E-006
 765.50  2.2346E-006
 766.00  1.2200E-006
 766.50  1.9640E-007
 767.00  0.0000E+000
 767.50  0.0000E+000
 768.00  0.0000E+000
 768.50  0.0000E+000
 769.00  0.0000E+000
 769.50  0.0000E+000
 770.00  0.0000E+000
 770.50  0.0000E+000
 771.00  0.0000E+000
 771.50  0.0000E+000
 772.00  0.0000E+000
 772.50  0.0000E+000
 773.00  0.0000E+000
 773.50  0.0000E+000
 774.00  0.0000E+000
 774.50  0.0000E+000
 775.00  0.0000E+000
 775.50  0.0000E+000
 776.00  0.0000E+000
 776.50  0.0000E+000
 777.00  0.0000E+000
 777.50  0.0000E+000
 778.00  0.0000E+000
 778.50  0.0000E+000
 779.00  0.0000E+000
 779.50  0.0000E+000
 780.00  0.0000E+000
 780.50  0.0000E+000
 781.00  0.0000E+000
 781.50  0.0000E+000
 782.00  0.0000E+000
 782.50  0.0000E+000
 783.00  0.0000E+000
 783.50  0.0000E+000
 784.00  0.0000E+000
 784.50  0.0000E+000
 785.00  0.0000E+000
 785.50  0.0000E+000
 786.00  0.0000E+000
 786.50  0.0000E+000
 787.00  0.0000E+000
 787.50  0.0000E+000
 788.00  0.0000E+000
 788.50  0.0000E+000
 789.00  0.0000E+000
 789.50  0.0000E+000
 790.00  1.7325E-007
 790.50  7.9033E-007
 791.00  7.3028E-007
 791.50  8.3382E-007
 792.00  7.3123E-007
 792.50  6.4117E-007
 793.00  2.4042E-007
 793.50  0.0000E+000
 794.00  0.0000E+000
 794.50  0.0000E+000
 795.00  0.0000E+000
 795.50  0.0000E+000
 796.00  0.0000E+000
 796.50  2.7092E-008
 797.00  2.3317E-007
 797.50  2.5121E-007
 798.00  5.3055E-008
 798.50  0.0000E+000
 799.00  0.0000E+000
 799.50  0.0000E+000
 800.00  0.0000E+000
 800.50  0.0000E+000
 801.00  0.0000E+000
 801.50  0.0000E+000
 802.00  0.0000E+000
 802.50  1.3137E-008
 803.00  1.3420E-007
 803.50  0.0000E+000
 804.00  0.0000E+000
 804.50  0.0000E+000
 805.00  0.0000E+000
 805.50  0.0000E+000
 806.00  0.0000E+000
 806.50  0.0000E+000
 807.00  0.0000E+000
 807.50  0.0000E+000
 808.00  3.7744E-007
 808.50  1.4616E-006
 809.00  2.4014E-006
 809.50  2.9670E-006
 810.00  3.4517E-006
 810.50  2.5896E-006
 811.00  7.8501E-007
 811.50  1.2672E-009
 812.00  0.0000E+000
 812.50  0.0000E+000
 813.00  0.0000E+000
 813.50  0.0000E+000
 814.00  0.0000E+000
 814.50  0.0000E+000
 815.00  0.0000E+000
 815.50  0.0000E+000
 816.00  0.0000E+000
 816.50  0.0000E+000
 817.00  1.5942E-007
 817.50  7.0325E-007
 818.00  1.2235E-006
 818.50  1.5291E-006
 819.00  1.4319E-006
 819.50  1.0839E-006
 820.00  4.4137E-007
 820.50  3.7109E-008
 821.00  0.0000E+000
 821.50  0.0000E+000
 822.00  0.0000E+000
 822.50  0.0000E+000
 823.00  0.0000E+000
 823.50  0.0000E+000
 824.00  0.0000E+000
 824.50  0.0000E+000
 825.00  0.0000E+000
 825.50  0.0000E+000
 826.00  0.0000E+000
 826.50  0.0000E+000
 827.00  0.0000E+000
 827.50  0.0000E+000
 828.00  0.0000E+000
 828.50  3.4855E-008
 829.00  1.5383E-008
 829.50  0.0000E+000
 830.00  0.0000E+000
 830.50  0.0000E+000
 831.00  0.0000E+000
 831.50  0.0000E+000
 832.00  9.2392E-008
 832.50  7.1240E-007
 833.00  1.0640E-006
 833.50  1.1575E-006
 834.00  8.9021E-007
 834.50  3.4289E-007
 835.00  3.6516E-008
 835.50  9.0219E-008
 836.00  0.0000E+000
 836.50  0.0000E+000
 837.00  0.0000E+000
 837.50  0.0000E+000
 838.00  0.0000E+000
 838.50  0.0000E+000
 839.00  4.6595E-007
 839.50  1.2058E-006
 840.00  2.1531E-006
 840.50  3.7056E-006
 841.00  4.6759E-006
 841.50  4.8972E-006
 842.00  4.9312E-006
 842.50  4.2911E-006
 843.00  2.9638E-006
 843.50  2.5715E-006
 844.00  2.5169E-006
 844.50  2.4975E-006
 845.00  2.6994E-006
 845.50  2.7284E-006
 846.00  1.9457E-006
 846.50  9.6869E-007
 847.00  2.9492E-007
 847.50  4.6676E-008
 848.00  0.0000E+000
 848.50  0.0000E+000
 849.00  0.0000E+000
 849.50  0.0000E+000
 850.00  0.0000E+000
 850.50  0.0000E+000
 851.00  0.0000E+000
 851.50  0.0000E+000
 852.00  3.3418E-007
 852.50  1.1729E-006
 853.00  2.6453E-006
 853.50  3.6296E-006
 854.00  4.2086E-006
 854.50  3.0828E-006
 855.00  1.8506E-006
 855.50  2.5189E-007
 856.00  0.0000E+000
 856.50  0.0000E+000
 857.00  0.0000E+000
 857.50  0.0000E+000
 858.00  1.1486E-007
 858.50  1.9837E-007
 859.00  0.0000E+000
 859.50  0.0000E+000
 860.00  3.6086E-007
 860.50  5.2364E-007
 861.00  6.9781E-007
 861.50  8.8507E-007
 862.00  9.2631E-007
 862.50  6.8030E-007
 863.00  1.0970E-006
 863.50  2.1672E-007
 864.00  0.0000E+000
 864.50  0.0000E+000
 865.00  0.0000E+000
 865.50  0.0000E+000
 866.00  0.0000E+000
 866.50  0.0000E+000
 867.00  0.0000E+000
 867.50  4.2753E-008
 868.00  2.4028E-007
 868.50  1.2530E-007
 869.00  0.0000E+000
 869.50  5.8598E-009
 870.00  1.1006E-008
 870.50  0.0000E+000
 871.00  0.0000E+000
 871.50  0.0000E+000
 872.00  0.0000E+000
 872.50  0.0000E+000
 873.00  0.0000E+000
 873.50  5.2658E-007
 874.00  1.3370E-006
 874.50  2.2935E-006
 875.00  3.2114E-006
 875.50  3.5393E-006
 876.00  5.1386E-006
 876.50  5.8423E-006
 877.00  7.4223E-006
 877.50  8.8842E-006
 878.00  1.0258E-005
 878.50  1.0278E-005
 879.00  1.2125E-005
 879.50  1.0204E-005
 880.00  7.1092E-006
 880.50  4.9566E-006
 881.00  2.5360E-006
 881.50  0.0000E+000
 882.00  0.0000E+000
 882.50  0.0000E+000
 883.00  0.0000E+000
 883.50  0.0000E+000
 884.00  0.0000E+000
 884.50  0.0000E+000
 885.00  0.0000E+000
 885.50  0.0000E+000
 886.00  0.0000E+000
 886.50  0.0000E+000
 887.00  0.0000E+000
 887.50  0.0000E+000
 888.00  0.0000E+000
 888.50  0.0000E+000
 889.00  0.0000E+000
 889.50  0.0000E+000
 890.00  0.0000E+000
 890.50  0.0000E+000
 891.00  0.0000E+000
 891.50  0.0000E+000
 892.00  0.0000E+000
 892.50  0.0000E+000
 893.00  0.0000E+000
 893.50  0.0000E+000
 894.00  0.0000E+000
 894.50  0.0000E+000
 895.00  0.0000E+000
 895.50  0.0000E+000
 896.00  0.0000E+000
 896.50  0.0000E+000
 897.00  0.0000E+000
 897.50  0.0000E+000
 898.00  0.0000E+000
 898.50  0.0000E+000
 899.00  0.0000E+000
 899.50  0.0000E+000
 900.00  0.0000E+000
 900.50  0.0000E+000
 901.00  0.0000E+000
 901.50  0.0000E+000
 902.00  0.0000E+000
 902.50  0.0000E+000
 903.00  0.0000E+000
 903.50  0.0000E+000
 904.00  0.0000E+000
 904.50  0.0000E+000
 905.00  0.0000E+000
 905.50  0.0000E+000
 906.00  0.0000E+000
 906.50  0.0000E+000
 907.00  0.0000E+000
 907.50  0.0000E+000
 908.00  0.0000E+000
 908.50  7.9380E-009
 909.00  6.3080E-007
 909.50  1.4539E-006
 910.00  1.3482E-006
 910.50  5.9510E-007
 911.00  1.2936E-008
 911.50  0.0000E+000
 912.00  0.0000E+000
 912.50  0.0000E+000
 913.00  0.0000E+000
 913.50  0.0000E+000
 914.00  0.0000E+000
 914.50  0.0000E+000
 915.00  0.0000E+000
 915.50  0.0000E+000
 916.00  0.0000E+000
 916.50  0.0000E+000
 917.00  0.0000E+000
 917.50  0.0000E+000
 918.00  0.0000E+000
 918.50  0.0000E+000
 919.00  0.0000E+000
 919.50  0.0000E+000
 920.00  0.0000E+000
 920.50  0.0000E+000
 921.00  0.0000E+000
 921.50  0.0000E+000
 922.00  0.0000E+000
 922.50  0.0000E+000
 923.00  0.0000E+000
 923.50  0.0000E+000
 924.00  0.0000E+000
 924.50  0.0000E+000
 925.00  0.0000E+000
 925.50  0.0000E+000
 926.00  0.0000E+000
 926.50  9.9410E-008
 927.00  2.2273E-006
 927.50  4.2527E-006
 928.00  6.6970E-006
 928.50  5.9144E-006
 929.00  4.5382E-006
 929.50  2.6172E-006
 930.00  5.8414E-007
 930.50  2.7252E-008
 931.00  0.0000E+000
 931.50  0.0000E+000
 932.00  0.0000E+000
 932.50  0.0000E+000
 933.00  0.0000E+000
 933.50  0.0000E+000
 934.00  0.0000E+000
 934.50  0.0000E+000
 935.00  1.6393E-007
 935.50  8.9567E-007
 936.00  1.3145E-006
 936.50  1.9373E-006
 937.00  3.7544E-006
 937.50  4.3400E-006
 938.00  5.6720E-006
 938.50  6.9385E-006
 939.00  5.6823E-006
 939.50  3.9978E-006
 940.00  3.2482E-006
 940.50  2.1342E-006
 941.00  1.4978E-006
 941.50  5.0637E-007
 942.00  0.0000E+000
 942.50  0.0000E+000
 943.00  0.0000E+000
 943.50  0.0000E+000
 944.00  0.0000E+000
 944.50  0.0000E+000
 945.00  0.0000E+000
 945.50  0.0000E+000
 946.00  6.3516E-008
 946.50  1.9899E-006
 947.00  1.8764E-006
 947.50  2.5182E-006
 948.00  1.7443E-006
 948.50  4.8837E-007
 949.00  0.0000E+000
 949.50  0.0000E+000
 950.00  3.1163E-007
 950.50  1.6403E-006
 951.00  2.0985E-006
 951.50  5.6970E-006
 952.00  8.2356E-006
 952.50  6.6421E-006
 953.00  5.2939E-006
 953.50  2.4478E-006
 954.00  0.0000E+000
 954.50  0.0000E+000
 955.00  0.0000E+000
 955.50  0.0000E+000
 956.00  0.0000E+000
 956.50  0.0000E+000
 957.00  0.0000E+000
 957.50  0.0000E+000
 958.00  0.0000E+000
 958.50  0.0000E+000
 959.00  0.0000E+000
 959.50  0.0000E+000
 960.00  0.0000E+000
 960.50  0.0000E+000
 961.00  0.0000E+000
 961.50  0.0000E+000
 962.00  0.0000E+000
 962.50  6.0541E-007
 963.00  2.7034E-008
 963.50  0.0000E+000
 964.00  2.0962E-006
 964.50  3.5961E-006
 965.00  1.0378E-006
 965.50  9.6167E-007
 966.00  6.3222E-007
 966.50  0.0000E+000
 967.00  0.0000E+000
 967.50  0.0000E+000
 968.00  0.0000E+000
 968.50  0.0000E+000
 969.00  0.0000E+000
 969.50  0.0000E+000
 970.00  0.0000E+000
 970.50  0.0000E+000
 971.00  5.4393E-008
 971.50  1.8884E-006
 972.00  6.6822E-006
 972.50  1.1000E-005
 973.00  1.4446E-005
 973.50  1.5323E-005
 974.00  1.3707E-005
 974.50  1.0654E-005
 975.00  6.1975E-006
 975.50  1.5290E-006
 976.00  3.1474E-007
 976.50  3.1929E-006
 977.00  3.2107E-006
 977.50  5.5501E-006
 978.00  4.8238E-006
 978.50  1.8059E-006
 979.00  1.8349E-007
 979.50  0.0000E+000
 980.00  0.0000E+000
 980.50  0.0000E+000
 981.00  0.0000E+000
 981.50  0.0000E+000
 982.00  5.4950E-006
 982.50  8.1530E-006
 983.00  6.9545E-006
 983.50  1.4349E-006
 984.00  8.1000E-006
 984.50  2.0098E-006
 985.00  3.1633E-006
 985.50  2.3483E-006
 986.00  1.2963E-006
 986.50  0.0000E+000
 987.00  0.0000E+000
 987.50  0.0000E+000
 988.00  0.0000E+000
 988.50  0.0000E+000
 989.00  0.0000E+000
 989.50  0.0000E+000
 990.00  0.0000E+000
 990.50  1.3148E-006
 991.00  6.5019E-006
 991.50  1.0342E-005
 992.00  4.8260E-006
 992.50  0.0000E+000
 993.00  0.0000E+000
 993.50  0.0000E+000
 994.00  1.8677E-006
 994.50  2.3737E-005
 995.00  3.5195E-005
 995.50  3.5008E-005
 996.00  2.7252E-005
 996.50  2.2177E-005
 997.00  8.9645E-006
 997.50  1.2164E-005
 998.00  1.9293E-005
 998.50  3.2764E-005
 999.00  3.5988E-005
 999.50  3.4555E-005
1000.00  2.1234E-005
1000.50  1.0456E-006
1001.00  0.0000E+000
1001.50  0.0000E+000
1002.00  0.0000E+000
1002.50  0.0000E+000
1003.00  0.0000E+000
1003.50  0.0000E+000
1004.00  0.0000E+000
1004.50  0.0000E+000
1005.00  0.0000E+000
1005.50  0.0000E+000
1006.00  0.0000E+000
1006.50  0.0000E+000
1007.00  0.0000E+000
1007.50  0.0000E+000
1008.00  0.0000E+000
1008.50  0.0000E+000
1009.00  0.0000E+000
1009.50  0.0000E+000
1010.00  0.0000E+000
1010.50  0.0000E+000
1011.00  0.0000E+000
1011.50  0.0000E+000
1012.00  0.0000E+000
1012.50  0.0000E+000
1013.00  0.0000E+000
1013.50  0.0000E+000
1014.00  0.0000E+000
1014.50  0.0000E+000
1015.00  0.0000E+000
1015.50  0.0000E+000
1016.00  0.0000E+000
1016.50  0.0000E+000
1017.00  0.0000E+000
1017.50  0.0000E+000
1018.00  0.0000E+000
1018.50  0.0000E+000
1019.00  0.0000E+000
1019.50  0.0000E+000
1020.00  0.0000E+000
1020.50  0.0000E+000
1021.00  0.0000E+000
1021.50  0.0000E+000
1022.00  0.0000E+000
1022.50  0.0000E+000
1023.00  0.0000E+000
1023.50  0.0000E+000
1024.00  0.0000E+000
1024.50  0.0000E+000
1025.00  0.0000E+000
1025.50  0.0000E+000
1026.00  0.0000E+000
1026.50  0.0000E+000
1027.00  0.0000E+000
1027.50  0.0000E+000
1028.00  0.0000E+000
1028.50  0.0000E+000
1029.00  0.0000E+000
1029.50  0.0000E+000
1030.00  0.0000E+000
1030.50  0.0000E+000
1031.00  0.0000E+000
1031.50  0.0000E+000
1032.00  0.0000E+000
1032.50  0.0000E+000
1033.00  0.0000E+000
1033.50  0.0000E+000
1034.00  0.0000E+000
1034.50  0.0000E+000
1035.00  0.0000E+000
1035.50  0.0000E+000
1036.00  0.0000E+000
1036.50  0.0000E+000
1037.00  0.0000E+000
1037.50  0.0000E+000
1038.00  0.0000E+000
1038.50  0.0000E+000
1039.00  0.0000E+000
1039.50  0.0000E+000
1040.00  0.0000E+000
1040.50  0.0000E+000
1041.00  0.0000E+000
1041.50  0.0000E+000
1042.00  0.0000E+000
1042.50  0.0000E+000
1043.00  0.0000E+000
1043.50  0.0000E+000
1044.00  0.0000E+000
1044.50  0.0000E+000
1045.00  0.0000E+000
1045.50  0.0000E+000
1046.00  0.0000E+000
1046.50  0.0000E+000
1047.00  0.0000E+000
1047.50  0.0000E+000
1048.00  0.0000E+000
1048.50  0.0000E+000
1049.00  0.0000E+000
1049.50  0.0000E+000
1050.00  0.0000E+000
1050.50  0.0000E+000
1051.00  0.0000E+000
1051.50  0.0000E+000
1052.00  0.0000E+000
1052.50  0.0000E+000
1053.00  0.0000E+000
1053.50  0.0000E+000
1054.00  0.0000E+000
1054.50  0.0000E+000
1055.00  0.0000E+000
1055.50  0.0000E+000
1056.00  0.0000E+000
1056.50  0.0000E+000
1057.00  0.0000E+000
1057.50  0.0000E+000
1058.00  0.0000E+000
1058.50  0.0000E+000
1059.00  0.0000E+000
1059.50  0.0000E+000
1060.00  0.0000E+000
1060.50  0.0000E+000
1061.00  0.0000E+000
1061.50  0.0000E+000
1062.00  0.0000E+000
1062.50  0.0000E+000
1063.00  0.0000E+000
1063.50  0.0000E+000
1064.00  0.0000E+000
1064.50  0.0000E+000
1065.00  0.0000E+000
1065.50  0.0000E+000
1066.00  0.0000E+000
1066.50  0.0000E+000
1067.00  0.0000E+000
1067.50  0.0000E+000
1068.00  0.0000E+000
1068.50  0.0000E+000
1069.00  0.0000E+000
1069.50  0.0000E+000
1070.00  0.0000E+000
1070.50  0.0000E+000
1071.00  0.0000E+000
1071.50  0.0000E+000
1072.00  0.0000E+000
1072.50  0.0000E+000
1073.00  0.0000E+000
1073.50  0.0000E+000
1074.00  0.0000E+000
1074.50  0.0000E+000
1075.00  0.0000E+000
1075.50  0.0000E+000
1076.00  0.0000E+000
1076.50  0.0000E+000
1077.00  0.0000E+000
1077.50  0.0000E+000
1078.00  0.0000E+000
1078.50  0.0000E+000
1079.00  0.0000E+000
1079.50  0.0000E+000
1080.00  0.0000E+000
1080.50  0.0000E+000
1081.00  0.0000E+000
1081.50  0.0000E+000
1082.00  0.0000E+000
1082.50  0.0000E+000
1083.00  0.0000E+000
1083.50  0.0000E+000
1084.00  0.0000E+000
1084.50  0.0000E+000
1085.00  0.0000E+000
1085.50  0.0000E+000
1086.00  0.0000E+000
1086.50  0.0000E+000
1087.00  0.0000E+000
1087.50  0.0000E+000
1088.00  0.0000E+000
1088.50  0.0000E+000
1089.00  0.0000E+000
1089.50  0.0000E+000
1090.00  0.0000E+000
1090.50  0.0000E+000
1091.00  0.0000E+000
1091.50  0.0000E+000
1092.00  0.0000E+000
1092.50  0.0000E+000
1093.00  0.0000E+000
1093.50  0.0000E+000
1094.00  0.0000E+000
1094.50  0.0000E+000
1095.00  0.0000E+000
1095.50  0.0000E+000
1096.00  0.0000E+000
1096.50  0.0000E+000
1097.00  0.0000E+000
1097.50  0.0000E+000
1098.00  0.0000E+000
1098.50  0.0000E+000
1099.00  0.0000E+000
1099.50  0.0000E+000
1100.00  0.0000E+000
1100.50  0.0000E+000
1101.00  0.0000E+000
1101.50  0.0000E+000
1102.00  0.0000E+000
1102.50  0.0000E+000
1103.00  0.0000E+000
1103.50  0.0000E+000
1104.00  0.0000E+000
1104.50  0.0000E+000
1105.00  0.0000E+000
1105.50  0.0000E+000
1106.00  0.0000E+000
1106.50  0.0000E+000
1107.00  0.0000E+000
1107.50  0.0000E+000
1108.00  0.0000E+000
1108.50  0.0000E+000
1109.00  0.0000E+000
1109.50  0.0000E+000
1110.00  0.0000E+000
1110.50  0.0000E+000
1111.00  0.0000E+000
1111.50  0.0000E+000
1112.00  0.0000E+000
1112.50  0.0000E+000
1113.00  0.0000E+000
1113.50  0.0000E+000
1114.00  0.0000E+000
1114.50  0.0000E+000
1115.00  0.0000E+000
1115.50  0.0000E+000
1116.00  0.0000E+000
1116.50  0.0000E+000
1117.00  0.0000E+000
1117.50  0.0000E+000
1118.00  0.0000E+000
1118.50  0.0000E+000
1119.00  0.0000E+000
1119.50  0.0000E+000
1120.00  0.0000E+000
1120.50  0.0000E+000
1121.00  0.0000E+000
1121.50  0.0000E+000
1122.00  0.0000E+000
1122.50  0.0000E+000
1123.00  0.0000E+000
1123.50  0.0000E+000
1124.00  0.0000E+000
1124.50  0.0000E+000
1125.00  0.0000E+000
1125.50  0.0000E+000
1126.00  0.0000E+000
1126.50  0.0000E+000
1127.00  0.0000E+000
1127.50  0.0000E+000
: 6
