# Supplementary material for: A photoconversion model for full spectral programming and multiplexing of optogenetic systems
Source: Mol Syst Biol. 2017 Apr 24;13(4):926. doi: 10.15252/msb.20167456 (PMC5408778; doi:10.15252/msb.20167456)
Supplement: Supplementary file 11 — Dataset EV3 [file MSB-13-926-s011.zip › dataset_ev3_led_data/led_calibration_data/EO_01/Tori_c1/raw/7.IRR]

" File: 160129_calibrations\post-calibration\Tor
" RAD->  Wave:647.21nm  Pix:1050  Val:  0.000  Time:400ms  Avg:2  Sm:1  Sg:1  Tc:off  SNAP  Xt:1  Ch:1  Xtrig wnmcal >RAD-IS6.CAL
 180.00  0.0000E+000
 180.50  0.0000E+000
 181.00  0.0000E+000
 181.50  0.0000E+000
 182.00  0.0000E+000
 182.50  0.0000E+000
 183.00  0.0000E+000
 183.50  0.0000E+000
 184.00  0.0000E+000
 184.50  0.0000E+000
 185.00  0.0000E+000
 185.50  0.0000E+000
 186.00  0.0000E+000
 186.50  0.0000E+000
 187.00  0.0000E+000
 187.50  0.0000E+000
 188.00  0.0000E+000
 188.50  0.0000E+000
 189.00  0.0000E+000
 189.50  0.0000E+000
 190.00  0.0000E+000
 190.50  0.0000E+000
 191.00  0.0000E+000
 191.50  0.0000E+000
 192.00  0.0000E+000
 192.50  0.0000E+000
 193.00  0.0000E+000
 193.50  0.0000E+000
 194.00  0.0000E+000
 194.50  0.0000E+000
 195.00  0.0000E+000
 195.50  0.0000E+000
 196.00  0.0000E+000
 196.50  0.0000E+000
 197.00  0.0000E+000
 197.50  0.0000E+000
 198.00  0.0000E+000
 198.50  0.0000E+000
 199.00  0.0000E+000
 199.50  0.0000E+000
 200.00  0.0000E+000
 200.50  0.0000E+000
 201.00  0.0000E+000
 201.50  0.0000E+000
 202.00  0.0000E+000
 202.50  0.0000E+000
 203.00  0.0000E+000
 203.50  0.0000E+000
 204.00  0.0000E+000
 204.50  0.0000E+000
 205.00  0.0000E+000
 205.50  0.0000E+000
 206.00  0.0000E+000
 206.50  0.0000E+000
 207.00  0.0000E+000
 207.50  0.0000E+000
 208.00  0.0000E+000
 208.50  0.0000E+000
 209.00  0.0000E+000
 209.50  0.0000E+000
 210.00  0.0000E+000
 210.50  0.0000E+000
 211.00  0.0000E+000
 211.50  0.0000E+000
 212.00  0.0000E+000
 212.50  0.0000E+000
 213.00  0.0000E+000
 213.50  0.0000E+000
 214.00  0.0000E+000
 214.50  0.0000E+000
 215.00  0.0000E+000
 215.50  0.0000E+000
 216.00  0.0000E+000
 216.50  0.0000E+000
 217.00  0.0000E+000
 217.50  0.0000E+000
 218.00  0.0000E+000
 218.50  0.0000E+000
 219.00  0.0000E+000
 219.50  0.0000E+000
 220.00  0.0000E+000
 220.50  0.0000E+000
 221.00  0.0000E+000
 221.50  0.0000E+000
 222.00  0.0000E+000
 222.50  0.0000E+000
 223.00  0.0000E+000
 223.50  0.0000E+000
 224.00  0.0000E+000
 224.50  0.0000E+000
 225.00  0.0000E+000
 225.50  0.0000E+000
 226.00  0.0000E+000
 226.50  0.0000E+000
 227.00  0.0000E+000
 227.50  0.0000E+000
 228.00  0.0000E+000
 228.50  0.0000E+000
 229.00  0.0000E+000
 229.50  0.0000E+000
 230.00  0.0000E+000
 230.50  0.0000E+000
 231.00  0.0000E+000
 231.50  0.0000E+000
 232.00  0.0000E+000
 232.50  0.0000E+000
 233.00  0.0000E+000
 233.50  0.0000E+000
 234.00  0.0000E+000
 234.50  0.0000E+000
 235.00  0.0000E+000
 235.50  0.0000E+000
 236.00  0.0000E+000
 236.50  0.0000E+000
 237.00  0.0000E+000
 237.50  0.0000E+000
 238.00  0.0000E+000
 238.50  0.0000E+000
 239.00  0.0000E+000
 239.50  0.0000E+000
 240.00  0.0000E+000
 240.50  0.0000E+000
 241.00  0.0000E+000
 241.50  0.0000E+000
 242.00  0.0000E+000
 242.50  0.0000E+000
 243.00  0.0000E+000
 243.50  0.0000E+000
 244.00  0.0000E+000
 244.50  0.0000E+000
 245.00  0.0000E+000
 245.50  0.0000E+000
 246.00  0.0000E+000
 246.50  0.0000E+000
 247.00  0.0000E+000
 247.50  0.0000E+000
 248.00  0.0000E+000
 248.50  0.0000E+000
 249.00  0.0000E+000
 249.50  0.0000E+000
 250.00  0.0000E+000
 250.50  0.0000E+000
 251.00  0.0000E+000
 251.50  0.0000E+000
 252.00  0.0000E+000
 252.50  0.0000E+000
 253.00  0.0000E+000
 253.50  0.0000E+000
 254.00  0.0000E+000
 254.50  0.0000E+000
 255.00  0.0000E+000
 255.50  0.0000E+000
 256.00  0.0000E+000
 256.50  0.0000E+000
 257.00  0.0000E+000
 257.50  0.0000E+000
 258.00  0.0000E+000
 258.50  0.0000E+000
 259.00  0.0000E+000
 259.50  0.0000E+000
 260.00  0.0000E+000
 260.50  0.0000E+000
 261.00  0.0000E+000
 261.50  0.0000E+000
 262.00  0.0000E+000
 262.50  0.0000E+000
 263.00  0.0000E+000
 263.50  0.0000E+000
 264.00  0.0000E+000
 264.50  0.0000E+000
 265.00  0.0000E+000
 265.50  0.0000E+000
 266.00  0.0000E+000
 266.50  0.0000E+000
 267.00  0.0000E+000
 267.50  0.0000E+000
 268.00  0.0000E+000
 268.50  0.0000E+000
 269.00  0.0000E+000
 269.50  0.0000E+000
 270.00  0.0000E+000
 270.50  0.0000E+000
 271.00  0.0000E+000
 271.50  0.0000E+000
 272.00  0.0000E+000
 272.50  0.0000E+000
 273.00  0.0000E+000
 273.50  0.0000E+000
 274.00  0.0000E+000
 274.50  0.0000E+000
 275.00  0.0000E+000
 275.50  0.0000E+000
 276.00  0.0000E+000
 276.50  0.0000E+000
 277.00  0.0000E+000
 277.50  0.0000E+000
 278.00  0.0000E+000
 278.50  0.0000E+000
 279.00  0.0000E+000
 279.50  0.0000E+000
 280.00  0.0000E+000
 280.50  0.0000E+000
 281.00  0.0000E+000
 281.50  0.0000E+000
 282.00  0.0000E+000
 282.50  0.0000E+000
 283.00  0.0000E+000
 283.50  0.0000E+000
 284.00  0.0000E+000
 284.50  0.0000E+000
 285.00  0.0000E+000
 285.50  0.0000E+000
 286.00  0.0000E+000
 286.50  0.0000E+000
 287.00  0.0000E+000
 287.50  0.0000E+000
 288.00  0.0000E+000
 288.50  0.0000E+000
 289.00  0.0000E+000
 289.50  0.0000E+000
 290.00  0.0000E+000
 290.50  0.0000E+000
 291.00  0.0000E+000
 291.50  0.0000E+000
 292.00  0.0000E+000
 292.50  0.0000E+000
 293.00  0.0000E+000
 293.50  0.0000E+000
 294.00  0.0000E+000
 294.50  0.0000E+000
 295.00  0.0000E+000
 295.50  0.0000E+000
 296.00  0.0000E+000
 296.50  0.0000E+000
 297.00  0.0000E+000
 297.50  0.0000E+000
 298.00  0.0000E+000
 298.50  0.0000E+000
 299.00  0.0000E+000
 299.50  0.0000E+000
 300.00  0.0000E+000
 300.50  0.0000E+000
 301.00  0.0000E+000
 301.50  0.0000E+000
 302.00  0.0000E+000
 302.50  0.0000E+000
 303.00  0.0000E+000
 303.50  0.0000E+000
 304.00  0.0000E+000
 304.50  0.0000E+000
 305.00  0.0000E+000
 305.50  0.0000E+000
 306.00  0.0000E+000
 306.50  0.0000E+000
 307.00  0.0000E+000
 307.50  0.0000E+000
 308.00  0.0000E+000
 308.50  0.0000E+000
 309.00  0.0000E+000
 309.50  0.0000E+000
 310.00  0.0000E+000
 310.50  0.0000E+000
 311.00  0.0000E+000
 311.50  0.0000E+000
 312.00  0.0000E+000
 312.50  0.0000E+000
 313.00  0.0000E+000
 313.50  0.0000E+000
 314.00  0.0000E+000
 314.50  0.0000E+000
 315.00  0.0000E+000
 315.50  0.0000E+000
 316.00  0.0000E+000
 316.50  0.0000E+000
 317.00  0.0000E+000
 317.50  0.0000E+000
 318.00  0.0000E+000
 318.50  0.0000E+000
 319.00  0.0000E+000
 319.50  0.0000E+000
 320.00  0.0000E+000
 320.50  0.0000E+000
 321.00  0.0000E+000
 321.50  0.0000E+000
 322.00  0.0000E+000
 322.50  0.0000E+000
 323.00  0.0000E+000
 323.50  0.0000E+000
 324.00  0.0000E+000
 324.50  0.0000E+000
 325.00  0.0000E+000
 325.50  0.0000E+000
 326.00  0.0000E+000
 326.50  0.0000E+000
 327.00  0.0000E+000
 327.50  0.0000E+000
 328.00  0.0000E+000
 328.50  0.0000E+000
 329.00  0.0000E+000
 329.50  0.0000E+000
 330.00  0.0000E+000
 330.50  0.0000E+000
 331.00  0.0000E+000
 331.50  0.0000E+000
 332.00  0.0000E+000
 332.50  0.0000E+000
 333.00  0.0000E+000
 333.50  0.0000E+000
 334.00  0.0000E+000
 334.50  0.0000E+000
 335.00  0.0000E+000
 335.50  0.0000E+000
 336.00  0.0000E+000
 336.50  0.0000E+000
 337.00  0.0000E+000
 337.50  0.0000E+000
 338.00  0.0000E+000
 338.50  0.0000E+000
 339.00  0.0000E+000
 339.50  0.0000E+000
 340.00  0.0000E+000
 340.50  0.0000E+000
 341.00  0.0000E+000
 341.50  0.0000E+000
 342.00  0.0000E+000
 342.50  0.0000E+000
 343.00  0.0000E+000
 343.50  0.0000E+000
 344.00  0.0000E+000
 344.50  0.0000E+000
 345.00  0.0000E+000
 345.50  0.0000E+000
 346.00  0.0000E+000
 346.50  0.0000E+000
 347.00  0.0000E+000
 347.50  0.0000E+000
 348.00  0.0000E+000
 348.50  0.0000E+000
 349.00  0.0000E+000
 349.50  0.0000E+000
 350.00  0.0000E+000
 350.50  0.0000E+000
 351.00  0.0000E+000
 351.50  0.0000E+000
 352.00  0.0000E+000
 352.50  0.0000E+000
 353.00  0.0000E+000
 353.50  0.0000E+000
 354.00  0.0000E+000
 354.50  0.0000E+000
 355.00  0.0000E+000
 355.50  0.0000E+000
 356.00  0.0000E+000
 356.50  0.0000E+000
 357.00  0.0000E+000
 357.50  0.0000E+000
 358.00  0.0000E+000
 358.50  0.0000E+000
 359.00  0.0000E+000
 359.50  0.0000E+000
 360.00  0.0000E+000
 360.50  0.0000E+000
 361.00  0.0000E+000
 361.50  0.0000E+000
 362.00  0.0000E+000
 362.50  1.7652E-010
 363.00  7.1264E-010
 363.50  0.0000E+000
 364.00  0.0000E+000
 364.50  0.0000E+000
 365.00  0.0000E+000
 365.50  0.0000E+000
 366.00  0.0000E+000
 366.50  3.1120E-009
 367.00  2.5520E-008
 367.50  4.2537E-008
 368.00  5.7222E-008
 368.50  7.0655E-008
 369.00  6.2066E-008
 369.50  4.5996E-008
 370.00  1.6049E-008
 370.50  0.0000E+000
 371.00  0.0000E+000
 371.50  0.0000E+000
 372.00  5.2665E-009
 372.50  3.3734E-008
 373.00  5.0888E-008
 373.50  4.4061E-008
 374.00  4.7197E-008
 374.50  1.7803E-008
 375.00  1.2889E-008
 375.50  6.9246E-008
 376.00  1.1101E-007
 376.50  1.9037E-007
 377.00  2.9332E-007
 377.50  3.3425E-007
 378.00  3.2704E-007
 378.50  3.2070E-007
 379.00  3.1233E-007
 379.50  3.0943E-007
 380.00  2.9699E-007
 380.50  2.8234E-007
 381.00  2.3558E-007
 381.50  1.9998E-007
 382.00  2.4380E-007
 382.50  3.0602E-007
 383.00  3.7510E-007
 383.50  4.3352E-007
 384.00  5.1838E-007
 384.50  5.6202E-007
 385.00  5.9052E-007
 385.50  6.1061E-007
 386.00  5.8280E-007
 386.50  4.9819E-007
 387.00  4.2578E-007
 387.50  3.7035E-007
 388.00  2.9986E-007
 388.50  2.0570E-007
 389.00  1.3299E-007
 389.50  7.8067E-008
 390.00  1.0621E-007
 390.50  1.9223E-007
 391.00  3.1132E-007
 391.50  3.8916E-007
 392.00  4.1330E-007
 392.50  3.7294E-007
 393.00  3.2219E-007
 393.50  2.6496E-007
 394.00  2.3072E-007
 394.50  2.1862E-007
 395.00  2.1436E-007
 395.50  2.1191E-007
 396.00  2.0169E-007
 396.50  2.1754E-007
 397.00  1.5859E-007
 397.50  1.0866E-007
 398.00  8.7908E-008
 398.50  6.6828E-008
 399.00  4.6854E-008
 399.50  5.9975E-008
 400.00  8.0786E-008
 400.50  7.8029E-008
 401.00  4.6988E-008
 401.50  3.3031E-008
 402.00  2.6126E-008
 402.50  2.8002E-008
 403.00  4.7539E-008
 403.50  7.9171E-008
 404.00  1.6548E-007
 404.50  1.8197E-007
 405.00  2.2409E-007
 405.50  2.6973E-007
 406.00  3.2701E-007
 406.50  2.9281E-007
 407.00  2.7134E-007
 407.50  2.1510E-007
 408.00  1.0314E-007
 408.50  7.3887E-008
 409.00  7.8948E-008
 409.50  1.6316E-007
 410.00  2.9590E-007
 410.50  3.4711E-007
 411.00  3.6666E-007
 411.50  3.1936E-007
 412.00  2.2069E-007
 412.50  2.2351E-007
 413.00  3.0370E-007
 413.50  3.2039E-007
 414.00  3.7570E-007
 414.50  3.7988E-007
 415.00  3.6724E-007
 415.50  3.7426E-007
 416.00  4.0429E-007
 416.50  4.3480E-007
 417.00  4.8083E-007
 417.50  4.6559E-007
 418.00  4.5751E-007
 418.50  4.9731E-007
 419.00  5.2598E-007
 419.50  5.7668E-007
 420.00  6.6501E-007
 420.50  7.3205E-007
 421.00  7.2608E-007
 421.50  6.3915E-007
 422.00  5.6143E-007
 422.50  4.5373E-007
 423.00  3.7904E-007
 423.50  4.1315E-007
 424.00  4.8057E-007
 424.50  5.4779E-007
 425.00  6.2788E-007
 425.50  7.2425E-007
 426.00  7.7476E-007
 426.50  7.8474E-007
 427.00  8.1197E-007
 427.50  8.1185E-007
 428.00  7.5132E-007
 428.50  7.4177E-007
 429.00  7.5321E-007
 429.50  7.3935E-007
 430.00  7.4366E-007
 430.50  7.2254E-007
 431.00  6.6963E-007
 431.50  6.5565E-007
 432.00  6.6708E-007
 432.50  6.9168E-007
 433.00  7.4806E-007
 433.50  7.9775E-007
 434.00  8.2885E-007
 434.50  8.3400E-007
 435.00  8.2551E-007
 435.50  7.9368E-007
 436.00  7.3139E-007
 436.50  7.3094E-007
 437.00  7.8915E-007
 437.50  8.1244E-007
 438.00  8.6941E-007
 438.50  9.2195E-007
 439.00  9.3187E-007
 439.50  9.8784E-007
 440.00  1.0712E-006
 440.50  1.0992E-006
 441.00  1.1124E-006
 441.50  1.1201E-006
 442.00  1.1094E-006
 442.50  1.0984E-006
 443.00  1.1222E-006
 443.50  1.1453E-006
 444.00  1.1752E-006
 444.50  1.2322E-006
 445.00  1.2947E-006
 445.50  1.3703E-006
 446.00  1.4333E-006
 446.50  1.5191E-006
 447.00  1.6263E-006
 447.50  1.7757E-006
 448.00  1.9207E-006
 448.50  2.0090E-006
 449.00  2.0867E-006
 449.50  2.1878E-006
 450.00  2.2404E-006
 450.50  2.3227E-006
 451.00  2.4189E-006
 451.50  2.5201E-006
 452.00  2.5967E-006
 452.50  2.7379E-006
 453.00  2.9153E-006
 453.50  3.0290E-006
 454.00  3.1596E-006
 454.50  3.2156E-006
 455.00  3.2775E-006
 455.50  3.3757E-006
 456.00  3.5307E-006
 456.50  3.7085E-006
 457.00  3.9275E-006
 457.50  4.1383E-006
 458.00  4.3426E-006
 458.50  4.5578E-006
 459.00  4.7986E-006
 459.50  5.0579E-006
 460.00  5.3961E-006
 460.50  5.7459E-006
 461.00  6.0768E-006
 461.50  6.4351E-006
 462.00  6.7863E-006
 462.50  7.1651E-006
 463.00  7.6110E-006
 463.50  8.0509E-006
 464.00  8.4880E-006
 464.50  8.9790E-006
 465.00  9.4571E-006
 465.50  9.9961E-006
 466.00  1.0600E-005
 466.50  1.1260E-005
 467.00  1.1947E-005
 467.50  1.2692E-005
 468.00  1.3521E-005
 468.50  1.4422E-005
 469.00  1.5378E-005
 469.50  1.6374E-005
 470.00  1.7366E-005
 470.50  1.8438E-005
 471.00  1.9554E-005
 471.50  2.0740E-005
 472.00  2.2055E-005
 472.50  2.3447E-005
 473.00  2.4883E-005
 473.50  2.6430E-005
 474.00  2.8075E-005
 474.50  2.9788E-005
 475.00  3.1568E-005
 475.50  3.3457E-005
 476.00  3.5483E-005
 476.50  3.7653E-005
 477.00  3.9996E-005
 477.50  4.2539E-005
 478.00  4.5258E-005
 478.50  4.8164E-005
 479.00  5.1183E-005
 479.50  5.4352E-005
 480.00  5.7654E-005
 480.50  6.1064E-005
 481.00  6.4600E-005
 481.50  6.8316E-005
 482.00  7.2170E-005
 482.50  7.6142E-005
 483.00  8.0166E-005
 483.50  8.4220E-005
 484.00  8.8273E-005
 484.50  9.2374E-005
 485.00  9.6478E-005
 485.50  1.0060E-004
 486.00  1.0471E-004
 486.50  1.0873E-004
 487.00  1.1261E-004
 487.50  1.1636E-004
 488.00  1.2004E-004
 488.50  1.2352E-004
 489.00  1.2679E-004
 489.50  1.2977E-004
 490.00  1.3239E-004
 490.50  1.3463E-004
 491.00  1.3651E-004
 491.50  1.3805E-004
 492.00  1.3926E-004
 492.50  1.4017E-004
 493.00  1.4069E-004
 493.50  1.4083E-004
 494.00  1.4051E-004
 494.50  1.3975E-004
 495.00  1.3856E-004
 495.50  1.3702E-004
 496.00  1.3518E-004
 496.50  1.3302E-004
 497.00  1.3054E-004
 497.50  1.2775E-004
 498.00  1.2466E-004
 498.50  1.2132E-004
 499.00  1.1780E-004
 499.50  1.1419E-004
 500.00  1.1050E-004
 500.50  1.0674E-004
 501.00  1.0292E-004
 501.50  9.9107E-005
 502.00  9.5315E-005
 502.50  9.1559E-005
 503.00  8.7843E-005
 503.50  8.4179E-005
 504.00  8.0555E-005
 504.50  7.7028E-005
 505.00  7.3601E-005
 505.50  7.0302E-005
 506.00  6.7110E-005
 506.50  6.4035E-005
 507.00  6.1069E-005
 507.50  5.8199E-005
 508.00  5.5438E-005
 508.50  5.2783E-005
 509.00  5.0227E-005
 509.50  4.7881E-005
 510.00  4.5657E-005
 510.50  4.3526E-005
 511.00  4.1510E-005
 511.50  3.9594E-005
 512.00  3.7740E-005
 512.50  3.5962E-005
 513.00  3.4270E-005
 513.50  3.2649E-005
 514.00  3.1078E-005
 514.50  2.9648E-005
 515.00  2.8295E-005
 515.50  2.7006E-005
 516.00  2.5822E-005
 516.50  2.4635E-005
 517.00  2.3446E-005
 517.50  2.2273E-005
 518.00  2.1079E-005
 518.50  1.9920E-005
 519.00  1.8824E-005
 519.50  1.7817E-005
 520.00  1.6878E-005
 520.50  1.5984E-005
 521.00  1.5112E-005
 521.50  1.4221E-005
 522.00  1.3340E-005
 522.50  1.2519E-005
 523.00  1.1806E-005
 523.50  1.1207E-005
 524.00  1.0729E-005
 524.50  1.0345E-005
 525.00  9.9755E-006
 525.50  9.5578E-006
 526.00  9.1360E-006
 526.50  8.7048E-006
 527.00  8.2449E-006
 527.50  7.7495E-006
 528.00  7.2106E-006
 528.50  6.7005E-006
 529.00  6.2204E-006
 529.50  5.7746E-006
 530.00  5.4772E-006
 530.50  5.2175E-006
 531.00  5.0248E-006
 531.50  4.8924E-006
 532.00  4.7417E-006
 532.50  4.5543E-006
 533.00  4.3659E-006
 533.50  4.1100E-006
 534.00  3.8537E-006
 534.50  3.6450E-006
 535.00  3.4370E-006
 535.50  3.3088E-006
 536.00  3.2322E-006
 536.50  3.1473E-006
 537.00  3.1573E-006
 537.50  3.1283E-006
 538.00  3.0893E-006
 538.50  3.0230E-006
 539.00  2.9406E-006
 539.50  2.8494E-006
 540.00  2.7064E-006
 540.50  2.6054E-006
 541.00  2.4857E-006
 541.50  2.3551E-006
 542.00  2.2136E-006
 542.50  2.1186E-006
 543.00  2.0280E-006
 543.50  1.9664E-006
 544.00  1.9402E-006
 544.50  1.9143E-006
 545.00  1.8771E-006
 545.50  1.8489E-006
 546.00  1.8021E-006
 546.50  1.7959E-006
 547.00  1.7523E-006
 547.50  1.6646E-006
 548.00  1.5584E-006
 548.50  1.4374E-006
 549.00  1.2933E-006
 549.50  1.2061E-006
 550.00  1.1924E-006
 550.50  1.2600E-006
 551.00  1.2521E-006
 551.50  1.3262E-006
 552.00  1.4560E-006
 552.50  1.4712E-006
 553.00  1.4268E-006
 553.50  1.4374E-006
 554.00  1.3427E-006
 554.50  1.2633E-006
 555.00  1.2316E-006
 555.50  1.2241E-006
 556.00  1.2021E-006
 556.50  1.1274E-006
 557.00  1.0021E-006
 557.50  9.2923E-007
 558.00  8.5942E-007
 558.50  8.1619E-007
 559.00  8.0997E-007
 559.50  7.6270E-007
 560.00  7.1229E-007
 560.50  6.9320E-007
 561.00  6.6381E-007
 561.50  6.9208E-007
 562.00  7.1854E-007
 562.50  7.0366E-007
 563.00  6.7116E-007
 563.50  6.5507E-007
 564.00  5.3904E-007
 564.50  4.8001E-007
 565.00  4.6013E-007
 565.50  4.5523E-007
 566.00  4.7724E-007
 566.50  5.3149E-007
 567.00  6.3786E-007
 567.50  7.5334E-007
 568.00  8.4823E-007
 568.50  1.0016E-006
 569.00  1.1222E-006
 569.50  1.1559E-006
 570.00  1.1343E-006
 570.50  1.0798E-006
 571.00  9.3507E-007
 571.50  7.7570E-007
 572.00  6.1556E-007
 572.50  5.5444E-007
 573.00  5.5547E-007
 573.50  5.7947E-007
 574.00  6.7114E-007
 574.50  7.3999E-007
 575.00  7.4910E-007
 575.50  7.5490E-007
 576.00  7.4662E-007
 576.50  7.4932E-007
 577.00  8.2817E-007
 577.50  8.6669E-007
 578.00  9.0340E-007
 578.50  9.2270E-007
 579.00  8.4693E-007
 579.50  7.4881E-007
 580.00  6.3989E-007
 580.50  4.8226E-007
 581.00  4.0656E-007
 581.50  3.0278E-007
 582.00  2.4212E-007
 582.50  2.4421E-007
 583.00  2.7835E-007
 583.50  3.3929E-007
 584.00  3.5291E-007
 584.50  2.9539E-007
 585.00  2.5076E-007
 585.50  2.7172E-007
 586.00  2.8937E-007
 586.50  3.8533E-007
 587.00  4.8371E-007
 587.50  4.9937E-007
 588.00  4.6547E-007
 588.50  4.5232E-007
 589.00  5.1433E-007
 589.50  5.6550E-007
 590.00  5.2866E-007
 590.50  4.6510E-007
 591.00  3.7239E-007
 591.50  2.5788E-007
 592.00  2.4352E-007
 592.50  3.8076E-007
 593.00  4.7611E-007
 593.50  6.2108E-007
 594.00  6.8186E-007
 594.50  6.8618E-007
 595.00  6.8291E-007
 595.50  7.0504E-007
 596.00  7.2985E-007
 596.50  7.9944E-007
 597.00  8.7452E-007
 597.50  9.6243E-007
 598.00  1.0134E-006
 598.50  9.2671E-007
 599.00  9.0817E-007
 599.50  8.4241E-007
 600.00  6.6708E-007
 600.50  6.8285E-007
 601.00  8.3910E-007
 601.50  7.9823E-007
 602.00  8.6454E-007
 602.50  9.4424E-007
 603.00  9.4362E-007
 603.50  1.0428E-006
 604.00  1.1488E-006
 604.50  1.2091E-006
 605.00  1.3690E-006
 605.50  1.3914E-006
 606.00  1.4607E-006
 606.50  1.5614E-006
 607.00  1.6143E-006
 607.50  1.4546E-006
 608.00  1.2005E-006
 608.50  9.1379E-007
 609.00  5.5530E-007
 609.50  2.0958E-007
 610.00  2.3627E-008
 610.50  0.0000E+000
 611.00  0.0000E+000
 611.50  1.5221E-007
 612.00  4.4330E-007
 612.50  7.0149E-007
 613.00  8.5603E-007
 613.50  1.0203E-006
 614.00  1.1151E-006
 614.50  1.0615E-006
 615.00  1.0589E-006
 615.50  1.0601E-006
 616.00  9.1307E-007
 616.50  9.4999E-007
 617.00  9.9292E-007
 617.50  8.3607E-007
 618.00  6.7592E-007
 618.50  4.8682E-007
 619.00  2.3189E-007
 619.50  2.1654E-009
 620.00  0.0000E+000
 620.50  0.0000E+000
 621.00  0.0000E+000
 621.50  0.0000E+000
 622.00  0.0000E+000
 622.50  0.0000E+000
 623.00  4.1745E-008
 623.50  3.7882E-007
 624.00  5.3708E-007
 624.50  5.2564E-007
 625.00  5.2672E-007
 625.50  4.2976E-007
 626.00  2.1899E-007
 626.50  1.2989E-007
 627.00  1.1223E-007
 627.50  1.1707E-007
 628.00  1.2556E-007
 628.50  1.5760E-007
 629.00  2.3740E-007
 629.50  3.6103E-007
 630.00  5.5184E-007
 630.50  7.0479E-007
 631.00  7.7416E-007
 631.50  7.1148E-007
 632.00  6.2425E-007
 632.50  3.4685E-007
 633.00  1.3401E-007
 633.50  5.0363E-008
 634.00  0.0000E+000
 634.50  0.0000E+000
 635.00  0.0000E+000
 635.50  0.0000E+000
 636.00  0.0000E+000
 636.50  0.0000E+000
 637.00  0.0000E+000
 637.50  1.3953E-008
 638.00  1.3229E-007
 638.50  1.5573E-007
 639.00  8.4122E-008
 639.50  0.0000E+000
 640.00  0.0000E+000
 640.50  0.0000E+000
 641.00  0.0000E+000
 641.50  0.0000E+000
 642.00  7.3537E-008
 642.50  2.2357E-007
 643.00  1.7696E-007
 643.50  4.5321E-007
 644.00  5.6149E-007
 644.50  5.4846E-007
 645.00  6.4527E-007
 645.50  8.0777E-007
 646.00  7.2611E-007
 646.50  7.1043E-007
 647.00  7.5669E-007
 647.50  6.2583E-007
 648.00  4.9608E-007
 648.50  4.5183E-007
 649.00  4.6953E-007
 649.50  5.3974E-007
 650.00  6.2667E-007
 650.50  7.4464E-007
 651.00  8.6498E-007
 651.50  9.6680E-007
 652.00  1.0312E-006
 652.50  9.3594E-007
 653.00  8.4552E-007
 653.50  7.9130E-007
 654.00  8.2869E-007
 654.50  1.0451E-006
 655.00  1.2902E-006
 655.50  1.4750E-006
 656.00  1.4422E-006
 656.50  1.3365E-006
 657.00  9.1380E-007
 657.50  4.6588E-007
 658.00  1.2047E-007
 658.50  0.0000E+000
 659.00  9.2977E-008
 659.50  3.3609E-007
 660.00  4.0288E-007
 660.50  5.5812E-007
 661.00  6.2484E-007
 661.50  2.5498E-007
 662.00  1.3749E-007
 662.50  2.2006E-007
 663.00  2.2417E-007
 663.50  1.9797E-007
 664.00  3.8030E-007
 664.50  2.4367E-007
 665.00  1.5993E-007
 665.50  4.8942E-008
 666.00  0.0000E+000
 666.50  1.8925E-009
 667.00  2.6134E-009
 667.50  0.0000E+000
 668.00  3.1376E-008
 668.50  1.6848E-008
 669.00  0.0000E+000
 669.50  5.9887E-008
 670.00  1.1094E-007
 670.50  5.4062E-008
 671.00  2.2670E-007
 671.50  6.8973E-007
 672.00  6.8110E-007
 672.50  8.8655E-007
 673.00  1.1054E-006
 673.50  1.2769E-006
 674.00  1.2910E-006
 674.50  1.6875E-006
 675.00  2.0664E-006
 675.50  2.2650E-006
 676.00  2.4619E-006
 676.50  2.4457E-006
 677.00  2.0089E-006
 677.50  1.7219E-006
 678.00  1.8301E-006
 678.50  1.9119E-006
 679.00  2.0805E-006
 679.50  2.0782E-006
 680.00  1.9177E-006
 680.50  1.5533E-006
 681.00  1.2290E-006
 681.50  8.3518E-007
 682.00  6.6106E-007
 682.50  5.8195E-007
 683.00  3.9932E-007
 683.50  2.3248E-007
 684.00  2.0634E-007
 684.50  1.7352E-008
 685.00  0.0000E+000
 685.50  8.3249E-009
 686.00  1.9885E-007
 686.50  5.7919E-007
 687.00  8.8176E-007
 687.50  9.0550E-007
 688.00  7.5396E-007
 688.50  5.6379E-007
 689.00  4.4683E-007
 689.50  3.3148E-007
 690.00  3.7424E-007
 690.50  3.9156E-007
 691.00  7.5673E-008
 691.50  9.7386E-008
 692.00  4.6978E-007
 692.50  5.2945E-007
 693.00  6.5057E-007
 693.50  1.0441E-006
 694.00  1.1140E-006
 694.50  1.1914E-006
 695.00  1.3819E-006
 695.50  1.5655E-006
 696.00  1.6918E-006
 696.50  1.6230E-006
 697.00  1.4554E-006
 697.50  1.3205E-006
 698.00  9.9384E-007
 698.50  7.1787E-007
 699.00  4.1523E-007
 699.50  2.6921E-007
 700.00  1.6417E-007
 700.50  5.6345E-008
 701.00  2.0298E-008
 701.50  1.5960E-007
 702.00  2.7750E-007
 702.50  6.6615E-007
 703.00  1.2653E-006
 703.50  1.4180E-006
 704.00  1.5370E-006
 704.50  1.5312E-006
 705.00  1.0623E-006
 705.50  9.2393E-007
 706.00  9.1988E-007
 706.50  1.2773E-006
 707.00  1.5827E-006
 707.50  1.8055E-006
 708.00  1.8365E-006
 708.50  1.9847E-006
 709.00  1.7277E-006
 709.50  1.5903E-006
 710.00  1.3579E-006
 710.50  1.2555E-006
 711.00  1.3274E-006
 711.50  1.6673E-006
 712.00  2.1798E-006
 712.50  2.5138E-006
 713.00  2.5629E-006
 713.50  2.3385E-006
 714.00  1.9682E-006
 714.50  1.4149E-006
 715.00  1.3850E-006
 715.50  1.0876E-006
 716.00  6.0514E-007
 716.50  2.2847E-007
 717.00  1.9039E-007
 717.50  1.7745E-007
 718.00  7.2740E-007
 718.50  1.3047E-006
 719.00  1.5161E-006
 719.50  1.4867E-006
 720.00  1.5009E-006
 720.50  1.2972E-006
 721.00  1.2189E-006
 721.50  1.5884E-006
 722.00  1.8663E-006
 722.50  1.5365E-006
 723.00  1.5853E-006
 723.50  2.1848E-006
 724.00  2.5311E-006
 724.50  3.2016E-006
 725.00  3.9686E-006
 725.50  3.9255E-006
 726.00  3.3296E-006
 726.50  2.7706E-006
 727.00  2.3165E-006
 727.50  2.3417E-006
 728.00  2.7875E-006
 728.50  3.0922E-006
 729.00  3.1886E-006
 729.50  2.9918E-006
 730.00  2.6909E-006
 730.50  2.6207E-006
 731.00  2.8971E-006
 731.50  2.7889E-006
 732.00  2.6109E-006
 732.50  2.6320E-006
 733.00  2.3833E-006
 733.50  2.0360E-006
 734.00  2.1119E-006
 734.50  2.0463E-006
 735.00  1.8381E-006
 735.50  1.7168E-006
 736.00  1.8904E-006
 736.50  2.0256E-006
 737.00  2.0697E-006
 737.50  2.1151E-006
 738.00  2.7810E-006
 738.50  2.6141E-006
 739.00  2.9353E-006
 739.50  2.9419E-006
 740.00  3.2596E-006
 740.50  2.7807E-006
 741.00  2.4721E-006
 741.50  2.2323E-006
 742.00  1.8902E-006
 742.50  1.2770E-006
 743.00  9.4057E-007
 743.50  8.8166E-007
 744.00  9.3534E-007
 744.50  9.5149E-007
 745.00  9.1630E-007
 745.50  1.0177E-006
 746.00  1.2204E-006
 746.50  1.1691E-006
 747.00  1.3060E-006
 747.50  1.5193E-006
 748.00  1.7048E-006
 748.50  1.4745E-006
 749.00  1.5998E-006
 749.50  1.5642E-006
 750.00  1.5217E-006
 750.50  1.6008E-006
 751.00  1.7020E-006
 751.50  1.8456E-006
 752.00  1.9313E-006
 752.50  1.8173E-006
 753.00  1.6228E-006
 753.50  1.7498E-006
 754.00  2.3519E-006
 754.50  2.6433E-006
 755.00  3.0271E-006
 755.50  3.4958E-006
 756.00  3.9754E-006
 756.50  3.1930E-006
 757.00  2.9672E-006
 757.50  2.4299E-006
 758.00  1.7664E-006
 758.50  1.1314E-006
 759.00  1.1484E-006
 759.50  1.3533E-006
 760.00  1.7633E-006
 760.50  2.2350E-006
 761.00  2.4314E-006
 761.50  2.4121E-006
 762.00  2.3623E-006
 762.50  2.3442E-006
 763.00  1.9797E-006
 763.50  1.9848E-006
 764.00  2.4127E-006
 764.50  2.1990E-006
 765.00  1.7302E-006
 765.50  1.6134E-006
 766.00  1.3174E-006
 766.50  1.0930E-006
 767.00  1.1561E-006
 767.50  1.2408E-006
 768.00  1.5676E-006
 768.50  2.0347E-006
 769.00  2.5966E-006
 769.50  3.5268E-006
 770.00  4.0491E-006
 770.50  4.0007E-006
 771.00  3.7128E-006
 771.50  3.4495E-006
 772.00  2.6906E-006
 772.50  2.3648E-006
 773.00  2.1984E-006
 773.50  1.7259E-006
 774.00  1.5031E-006
 774.50  1.5152E-006
 775.00  1.3423E-006
 775.50  8.2693E-007
 776.00  3.6483E-007
 776.50  0.0000E+000
 777.00  0.0000E+000
 777.50  0.0000E+000
 778.00  0.0000E+000
 778.50  0.0000E+000
 779.00  0.0000E+000
 779.50  0.0000E+000
 780.00  0.0000E+000
 780.50  0.0000E+000
 781.00  0.0000E+000
 781.50  0.0000E+000
 782.00  2.4392E-007
 782.50  5.5313E-008
 783.00  1.0505E-007
 783.50  3.1857E-008
 784.00  0.0000E+000
 784.50  6.9778E-008
 785.00  4.0147E-007
 785.50  5.3393E-007
 786.00  6.4696E-007
 786.50  6.4082E-007
 787.00  3.3545E-007
 787.50  2.1939E-007
 788.00  7.1051E-007
 788.50  1.3803E-006
 789.00  1.8069E-006
 789.50  1.8745E-006
 790.00  1.4443E-006
 790.50  9.0360E-007
 791.00  3.5313E-007
 791.50  2.2064E-007
 792.00  2.1009E-007
 792.50  2.9232E-007
 793.00  1.2397E-008
 793.50  0.0000E+000
 794.00  0.0000E+000
 794.50  4.3003E-008
 795.00  4.7792E-007
 795.50  1.3595E-006
 796.00  2.0223E-006
 796.50  2.5821E-006
 797.00  2.4965E-006
 797.50  2.0094E-006
 798.00  1.7303E-006
 798.50  1.4907E-006
 799.00  1.7128E-006
 799.50  1.6835E-006
 800.00  1.6146E-006
 800.50  1.4940E-006
 801.00  1.1980E-006
 801.50  9.2789E-007
 802.00  1.0530E-006
 802.50  1.4005E-006
 803.00  1.7895E-006
 803.50  1.8898E-006
 804.00  2.1043E-006
 804.50  2.1833E-006
 805.00  2.2594E-006
 805.50  2.4584E-006
 806.00  3.0533E-006
 806.50  3.8618E-006
 807.00  4.4562E-006
 807.50  4.7717E-006
 808.00  4.9272E-006
 808.50  4.4486E-006
 809.00  3.9791E-006
 809.50  3.7951E-006
 810.00  3.5651E-006
 810.50  3.4241E-006
 811.00  3.5502E-006
 811.50  3.4550E-006
 812.00  3.0094E-006
 812.50  3.1487E-006
 813.00  3.4163E-006
 813.50  3.7806E-006
 814.00  4.2954E-006
 814.50  4.8335E-006
 815.00  4.7863E-006
 815.50  4.3242E-006
 816.00  3.5708E-006
 816.50  2.6741E-006
 817.00  1.9808E-006
 817.50  1.7024E-006
 818.00  1.4863E-006
 818.50  1.5835E-006
 819.00  1.8839E-006
 819.50  2.3349E-006
 820.00  2.6712E-006
 820.50  3.3453E-006
 821.00  3.6870E-006
 821.50  3.9055E-006
 822.00  4.0378E-006
 822.50  4.2616E-006
 823.00  4.5670E-006
 823.50  4.1696E-006
 824.00  4.4682E-006
 824.50  4.0874E-006
 825.00  3.2800E-006
 825.50  2.4837E-006
 826.00  1.8324E-006
 826.50  6.3242E-007
 827.00  1.3229E-007
 827.50  0.0000E+000
 828.00  0.0000E+000
 828.50  0.0000E+000
 829.00  0.0000E+000
 829.50  0.0000E+000
 830.00  0.0000E+000
 830.50  0.0000E+000
 831.00  0.0000E+000
 831.50  0.0000E+000
 832.00  0.0000E+000
 832.50  0.0000E+000
 833.00  0.0000E+000
 833.50  0.0000E+000
 834.00  0.0000E+000
 834.50  0.0000E+000
 835.00  1.0106E-007
 835.50  2.7791E-007
 836.00  5.5516E-008
 836.50  0.0000E+000
 837.00  0.0000E+000
 837.50  0.0000E+000
 838.00  0.0000E+000
 838.50  0.0000E+000
 839.00  0.0000E+000
 839.50  0.0000E+000
 840.00  3.8659E-007
 840.50  1.5765E-006
 841.00  2.3814E-006
 841.50  3.6064E-006
 842.00  3.9591E-006
 842.50  3.7483E-006
 843.00  3.6865E-006
 843.50  4.1292E-006
 844.00  3.7185E-006
 844.50  3.9174E-006
 845.00  4.9120E-006
 845.50  5.5179E-006
 846.00  6.0328E-006
 846.50  6.1956E-006
 847.00  6.0746E-006
 847.50  4.9034E-006
 848.00  3.3486E-006
 848.50  1.9402E-006
 849.00  7.6253E-007
 849.50  9.8329E-008
 850.00  0.0000E+000
 850.50  0.0000E+000
 851.00  5.1127E-009
 851.50  8.1147E-009
 852.00  1.1604E-008
 852.50  1.6222E-009
 853.00  0.0000E+000
 853.50  0.0000E+000
 854.00  9.6262E-008
 854.50  4.9715E-007
 855.00  8.1647E-007
 855.50  6.6639E-007
 856.00  4.8137E-007
 856.50  2.3893E-007
 857.00  0.0000E+000
 857.50  0.0000E+000
 858.00  0.0000E+000
 858.50  0.0000E+000
 859.00  6.7461E-008
 859.50  3.7098E-007
 860.00  9.9037E-007
 860.50  1.6326E-006
 861.00  2.0614E-006
 861.50  2.2944E-006
 862.00  1.9540E-006
 862.50  1.2182E-006
 863.00  1.4011E-006
 863.50  1.3215E-006
 864.00  1.6800E-006
 864.50  3.2160E-006
 865.00  4.3939E-006
 865.50  4.2713E-006
 866.00  5.0760E-006
 866.50  5.1022E-006
 867.00  4.2032E-006
 867.50  3.6877E-006
 868.00  2.9626E-006
 868.50  2.5010E-006
 869.00  1.8140E-006
 869.50  9.3203E-007
 870.00  3.7759E-007
 870.50  1.2832E-008
 871.00  0.0000E+000
 871.50  0.0000E+000
 872.00  0.0000E+000
 872.50  0.0000E+000
 873.00  3.0843E-007
 873.50  8.3389E-007
 874.00  2.0447E-006
 874.50  4.6791E-006
 875.00  7.5143E-006
 875.50  1.0459E-005
 876.00  1.3685E-005
 876.50  1.5521E-005
 877.00  1.6021E-005
 877.50  1.4333E-005
 878.00  1.2200E-005
 878.50  9.9236E-006
 879.00  7.2514E-006
 879.50  4.7910E-006
 880.00  4.0356E-006
 880.50  3.9894E-006
 881.00  3.9881E-006
 881.50  3.7502E-006
 882.00  4.2018E-006
 882.50  5.1395E-006
 883.00  5.0919E-006
 883.50  4.7633E-006
 884.00  4.7786E-006
 884.50  4.0038E-006
 885.00  3.0654E-006
 885.50  3.2608E-006
 886.00  3.6178E-006
 886.50  3.8614E-006
 887.00  4.9353E-006
 887.50  5.9106E-006
 888.00  6.1710E-006
 888.50  5.4928E-006
 889.00  4.3652E-006
 889.50  2.1034E-006
 890.00  1.6084E-008
 890.50  0.0000E+000
 891.00  0.0000E+000
 891.50  0.0000E+000
 892.00  0.0000E+000
 892.50  0.0000E+000
 893.00  0.0000E+000
 893.50  0.0000E+000
 894.00  0.0000E+000
 894.50  0.0000E+000
 895.00  0.0000E+000
 895.50  0.0000E+000
 896.00  0.0000E+000
 896.50  0.0000E+000
 897.00  0.0000E+000
 897.50  0.0000E+000
 898.00  0.0000E+000
 898.50  0.0000E+000
 899.00  0.0000E+000
 899.50  0.0000E+000
 900.00  0.0000E+000
 900.50  0.0000E+000
 901.00  0.0000E+000
 901.50  0.0000E+000
 902.00  1.1438E-006
 902.50  2.4939E-006
 903.00  4.0785E-006
 903.50  5.0384E-006
 904.00  5.6533E-006
 904.50  5.4035E-006
 905.00  4.6259E-006
 905.50  3.3205E-006
 906.00  2.3737E-006
 906.50  2.1904E-006
 907.00  2.2019E-006
 907.50  2.5006E-006
 908.00  3.4437E-006
 908.50  4.1051E-006
 909.00  4.9654E-006
 909.50  5.6683E-006
 910.00  5.2032E-006
 910.50  5.1309E-006
 911.00  5.8079E-006
 911.50  6.2389E-006
 912.00  6.7255E-006
 912.50  6.8762E-006
 913.00  5.3270E-006
 913.50  3.8819E-006
 914.00  1.1090E-006
 914.50  7.6575E-008
 915.00  0.0000E+000
 915.50  0.0000E+000
 916.00  0.0000E+000
 916.50  0.0000E+000
 917.00  0.0000E+000
 917.50  9.7579E-008
 918.00  1.7520E-006
 918.50  5.2154E-006
 919.00  8.1781E-006
 919.50  1.0170E-005
 920.00  1.0456E-005
 920.50  9.7586E-006
 921.00  8.1407E-006
 921.50  7.4940E-006
 922.00  6.5029E-006
 922.50  5.8516E-006
 923.00  6.3048E-006
 923.50  6.9901E-006
 924.00  5.8817E-006
 924.50  3.4930E-006
 925.00  1.2019E-006
 925.50  1.9082E-007
 926.00  0.0000E+000
 926.50  0.0000E+000
 927.00  0.0000E+000
 927.50  0.0000E+000
 928.00  0.0000E+000
 928.50  1.0054E-006
 929.00  3.4181E-006
 929.50  4.1584E-006
 930.00  4.3747E-006
 930.50  1.0616E-006
 931.00  3.1386E-008
 931.50  6.0266E-007
 932.00  1.6310E-006
 932.50  4.3331E-006
 933.00  1.0341E-005
 933.50  1.4119E-005
 934.00  1.5369E-005
 934.50  1.5349E-005
 935.00  1.2831E-005
 935.50  1.1694E-005
 936.00  1.1069E-005
 936.50  1.0997E-005
 937.00  1.0864E-005
 937.50  1.1696E-005
 938.00  1.0227E-005
 938.50  6.4856E-006
 939.00  3.3244E-006
 939.50  2.0071E-006
 940.00  7.1992E-007
 940.50  6.5482E-007
 941.00  7.3945E-007
 941.50  1.9244E-007
 942.00  0.0000E+000
 942.50  0.0000E+000
 943.00  0.0000E+000
 943.50  0.0000E+000
 944.00  0.0000E+000
 944.50  0.0000E+000
 945.00  0.0000E+000
 945.50  0.0000E+000
 946.00  0.0000E+000
 946.50  9.9607E-007
 947.00  2.1581E-006
 947.50  5.6328E-006
 948.00  9.3761E-006
 948.50  1.2891E-005
 949.00  1.3596E-005
 949.50  1.6937E-005
 950.00  1.8666E-005
 950.50  1.9260E-005
 951.00  1.9128E-005
 951.50  2.0041E-005
 952.00  1.6887E-005
 952.50  1.3371E-005
 953.00  9.8881E-006
 953.50  6.3490E-006
 954.00  4.6256E-006
 954.50  5.7778E-006
 955.00  6.8873E-006
 955.50  7.4765E-006
 956.00  8.2132E-006
 956.50  7.6314E-006
 957.00  5.5124E-006
 957.50  4.1593E-006
 958.00  2.6049E-006
 958.50  2.6936E-006
 959.00  1.4381E-006
 959.50  6.3260E-007
 960.00  3.6527E-007
 960.50  7.3564E-007
 961.00  1.3195E-007
 961.50  0.0000E+000
 962.00  2.2750E-006
 962.50  6.8382E-006
 963.00  1.2733E-005
 963.50  1.7911E-005
 964.00  1.7763E-005
 964.50  1.3200E-005
 965.00  8.1459E-006
 965.50  3.2159E-006
 966.00  6.5389E-007
 966.50  8.1119E-007
 967.00  6.7849E-007
 967.50  9.0984E-007
 968.00  6.4546E-007
 968.50  1.3346E-006
 969.00  3.2397E-006
 969.50  5.8882E-006
 970.00  1.0959E-005
 970.50  1.3674E-005
 971.00  1.9111E-005
 971.50  2.6844E-005
 972.00  3.1948E-005
 972.50  3.6517E-005
 973.00  4.3219E-005
 973.50  4.4911E-005
 974.00  3.9224E-005
 974.50  3.4619E-005
 975.00  2.8143E-005
 975.50  2.1568E-005
 976.00  1.9824E-005
 976.50  2.5144E-005
 977.00  2.7142E-005
 977.50  3.2560E-005
 978.00  3.0431E-005
 978.50  2.3717E-005
 979.00  1.5675E-005
 979.50  8.1307E-006
 980.00  6.7398E-007
 980.50  0.0000E+000
 981.00  1.8776E-006
 981.50  5.7181E-006
 982.00  6.4638E-006
 982.50  4.4326E-006
 983.00  4.1635E-006
 983.50  2.5452E-006
 984.00  0.0000E+000
 984.50  0.0000E+000
 985.00  0.0000E+000
 985.50  0.0000E+000
 986.00  0.0000E+000
 986.50  0.0000E+000
 987.00  0.0000E+000
 987.50  0.0000E+000
 988.00  0.0000E+000
 988.50  0.0000E+000
 989.00  0.0000E+000
 989.50  0.0000E+000
 990.00  0.0000E+000
 990.50  0.0000E+000
 991.00  0.0000E+000
 991.50  0.0000E+000
 992.00  0.0000E+000
 992.50  0.0000E+000
 993.00  0.0000E+000
 993.50  0.0000E+000
 994.00  0.0000E+000
 994.50  1.9277E-005
 995.00  3.4657E-005
 995.50  4.0090E-005
 996.00  3.8839E-005
 996.50  3.3332E-005
 997.00  1.8590E-005
 997.50  2.3306E-005
 998.00  2.7091E-005
 998.50  2.4451E-005
 999.00  2.5623E-005
 999.50  2.4998E-005
1000.00  3.8819E-006
1000.50  1.1179E-007
1001.00  0.0000E+000
1001.50  0.0000E+000
1002.00  0.0000E+000
1002.50  0.0000E+000
1003.00  0.0000E+000
1003.50  0.0000E+000
1004.00  0.0000E+000
1004.50  0.0000E+000
1005.00  0.0000E+000
1005.50  0.0000E+000
1006.00  0.0000E+000
1006.50  0.0000E+000
1007.00  0.0000E+000
1007.50  0.0000E+000
1008.00  0.0000E+000
1008.50  0.0000E+000
1009.00  0.0000E+000
1009.50  0.0000E+000
1010.00  0.0000E+000
1010.50  0.0000E+000
1011.00  0.0000E+000
1011.50  0.0000E+000
1012.00  0.0000E+000
1012.50  0.0000E+000
1013.00  0.0000E+000
1013.50  0.0000E+000
1014.00  0.0000E+000
1014.50  0.0000E+000
1015.00  0.0000E+000
1015.50  0.0000E+000
1016.00  0.0000E+000
1016.50  0.0000E+000
1017.00  0.0000E+000
1017.50  0.0000E+000
1018.00  0.0000E+000
1018.50  0.0000E+000
1019.00  0.0000E+000
1019.50  0.0000E+000
1020.00  0.0000E+000
1020.50  0.0000E+000
1021.00  0.0000E+000
1021.50  0.0000E+000
1022.00  0.0000E+000
1022.50  0.0000E+000
1023.00  0.0000E+000
1023.50  0.0000E+000
1024.00  0.0000E+000
1024.50  0.0000E+000
1025.00  0.0000E+000
1025.50  0.0000E+000
1026.00  0.0000E+000
1026.50  0.0000E+000
1027.00  0.0000E+000
1027.50  0.0000E+000
1028.00  0.0000E+000
1028.50  0.0000E+000
1029.00  0.0000E+000
1029.50  0.0000E+000
1030.00  0.0000E+000
1030.50  0.0000E+000
1031.00  0.0000E+000
1031.50  0.0000E+000
1032.00  0.0000E+000
1032.50  0.0000E+000
1033.00  0.0000E+000
1033.50  0.0000E+000
1034.00  0.0000E+000
1034.50  0.0000E+000
1035.00  0.0000E+000
1035.50  0.0000E+000
1036.00  0.0000E+000
1036.50  0.0000E+000
1037.00  0.0000E+000
1037.50  0.0000E+000
1038.00  0.0000E+000
1038.50  0.0000E+000
1039.00  0.0000E+000
1039.50  0.0000E+000
1040.00  0.0000E+000
1040.50  0.0000E+000
1041.00  0.0000E+000
1041.50  0.0000E+000
1042.00  0.0000E+000
1042.50  0.0000E+000
1043.00  0.0000E+000
1043.50  0.0000E+000
1044.00  0.0000E+000
1044.50  0.0000E+000
1045.00  0.0000E+000
1045.50  0.0000E+000
1046.00  0.0000E+000
1046.50  0.0000E+000
1047.00  0.0000E+000
1047.50  0.0000E+000
1048.00  0.0000E+000
1048.50  0.0000E+000
1049.00  0.0000E+000
1049.50  0.0000E+000
1050.00  0.0000E+000
1050.50  0.0000E+000
1051.00  0.0000E+000
1051.50  0.0000E+000
1052.00  0.0000E+000
1052.50  0.0000E+000
1053.00  0.0000E+000
1053.50  0.0000E+000
1054.00  0.0000E+000
1054.50  0.0000E+000
1055.00  0.0000E+000
1055.50  0.0000E+000
1056.00  0.0000E+000
1056.50  0.0000E+000
1057.00  0.0000E+000
1057.50  0.0000E+000
1058.00  0.0000E+000
1058.50  0.0000E+000
1059.00  0.0000E+000
1059.50  0.0000E+000
1060.00  0.0000E+000
1060.50  0.0000E+000
1061.00  0.0000E+000
1061.50  0.0000E+000
1062.00  0.0000E+000
1062.50  0.0000E+000
1063.00  0.0000E+000
1063.50  0.0000E+000
1064.00  0.0000E+000
1064.50  0.0000E+000
1065.00  0.0000E+000
1065.50  0.0000E+000
1066.00  0.0000E+000
1066.50  0.0000E+000
1067.00  0.0000E+000
1067.50  0.0000E+000
1068.00  0.0000E+000
1068.50  0.0000E+000
1069.00  0.0000E+000
1069.50  0.0000E+000
1070.00  0.0000E+000
1070.50  0.0000E+000
1071.00  0.0000E+000
1071.50  0.0000E+000
1072.00  0.0000E+000
1072.50  0.0000E+000
1073.00  0.0000E+000
1073.50  0.0000E+000
1074.00  0.0000E+000
1074.50  0.0000E+000
1075.00  0.0000E+000
1075.50  0.0000E+000
1076.00  0.0000E+000
1076.50  0.0000E+000
1077.00  0.0000E+000
1077.50  0.0000E+000
1078.00  0.0000E+000
1078.50  0.0000E+000
1079.00  0.0000E+000
1079.50  0.0000E+000
1080.00  0.0000E+000
1080.50  0.0000E+000
1081.00  0.0000E+000
1081.50  0.0000E+000
1082.00  0.0000E+000
1082.50  0.0000E+000
1083.00  0.0000E+000
1083.50  0.0000E+000
1084.00  0.0000E+000
1084.50  0.0000E+000
1085.00  0.0000E+000
1085.50  0.0000E+000
1086.00  0.0000E+000
1086.50  0.0000E+000
1087.00  0.0000E+000
1087.50  0.0000E+000
1088.00  0.0000E+000
1088.50  0.0000E+000
1089.00  0.0000E+000
1089.50  0.0000E+000
1090.00  0.0000E+000
1090.50  0.0000E+000
1091.00  0.0000E+000
1091.50  0.0000E+000
1092.00  0.0000E+000
1092.50  0.0000E+000
1093.00  0.0000E+000
1093.50  0.0000E+000
1094.00  0.0000E+000
1094.50  0.0000E+000
1095.00  0.0000E+000
1095.50  0.0000E+000
1096.00  0.0000E+000
1096.50  0.0000E+000
1097.00  0.0000E+000
1097.50  0.0000E+000
1098.00  0.0000E+000
1098.50  0.0000E+000
1099.00  0.0000E+000
1099.50  0.0000E+000
1100.00  0.0000E+000
1100.50  0.0000E+000
1101.00  0.0000E+000
1101.50  0.0000E+000
1102.00  0.0000E+000
1102.50  0.0000E+000
1103.00  0.0000E+000
1103.50  0.0000E+000
1104.00  0.0000E+000
1104.50  0.0000E+000
1105.00  0.0000E+000
1105.50  0.0000E+000
1106.00  0.0000E+000
1106.50  0.0000E+000
1107.00  0.0000E+000
1107.50  0.0000E+000
1108.00  0.0000E+000
1108.50  0.0000E+000
1109.00  0.0000E+000
1109.50  0.0000E+000
1110.00  0.0000E+000
1110.50  0.0000E+000
1111.00  0.0000E+000
1111.50  0.0000E+000
1112.00  0.0000E+000
1112.50  0.0000E+000
1113.00  0.0000E+000
1113.50  0.0000E+000
1114.00  0.0000E+000
1114.50  0.0000E+000
1115.00  0.0000E+000
1115.50  0.0000E+000
1116.00  0.0000E+000
1116.50  0.0000E+000
1117.00  0.0000E+000
1117.50  0.0000E+000
1118.00  0.0000E+000
1118.50  0.0000E+000
1119.00  0.0000E+000
1119.50  0.0000E+000
1120.00  0.0000E+000
1120.50  0.0000E+000
1121.00  0.0000E+000
1121.50  0.0000E+000
1122.00  0.0000E+000
1122.50  0.0000E+000
1123.00  0.0000E+000
1123.50  0.0000E+000
1124.00  0.0000E+000
1124.50  0.0000E+000
1125.00  0.0000E+000
1125.50  0.0000E+000
1126.00  0.0000E+000
1126.50  0.0000E+000
1127.00  0.0000E+000
1127.50  0.0000E+000
: 6
