# Supplementary material for: A photoconversion model for full spectral programming and multiplexing of optogenetic systems
Source: Mol Syst Biol. 2017 Apr 24;13(4):926. doi: 10.15252/msb.20167456 (PMC5408778; doi:10.15252/msb.20167456)
Supplement: Supplementary file 11 — Dataset EV3 [file MSB-13-926-s011.zip › dataset_ev3_led_data/led_calibration_data/EO_01/Tori_c1/raw/8.IRR]

" File: 160129_calibrations\post-calibration\Tor
" RAD->  Wave:647.21nm  Pix:1050  Val:  0.000  Time:400ms  Avg:2  Sm:1  Sg:1  Tc:off  SNAP  Xt:1  Ch:1  Xtrig wnmcal >RAD-IS6.CAL
 180.00  0.0000E+000
 180.50  0.0000E+000
 181.00  0.0000E+000
 181.50  0.0000E+000
 182.00  0.0000E+000
 182.50  0.0000E+000
 183.00  0.0000E+000
 183.50  0.0000E+000
 184.00  0.0000E+000
 184.50  0.0000E+000
 185.00  0.0000E+000
 185.50  0.0000E+000
 186.00  0.0000E+000
 186.50  0.0000E+000
 187.00  0.0000E+000
 187.50  0.0000E+000
 188.00  0.0000E+000
 188.50  0.0000E+000
 189.00  0.0000E+000
 189.50  0.0000E+000
 190.00  0.0000E+000
 190.50  0.0000E+000
 191.00  0.0000E+000
 191.50  0.0000E+000
 192.00  0.0000E+000
 192.50  0.0000E+000
 193.00  0.0000E+000
 193.50  0.0000E+000
 194.00  0.0000E+000
 194.50  0.0000E+000
 195.00  0.0000E+000
 195.50  0.0000E+000
 196.00  0.0000E+000
 196.50  0.0000E+000
 197.00  0.0000E+000
 197.50  0.0000E+000
 198.00  0.0000E+000
 198.50  0.0000E+000
 199.00  0.0000E+000
 199.50  0.0000E+000
 200.00  0.0000E+000
 200.50  0.0000E+000
 201.00  0.0000E+000
 201.50  0.0000E+000
 202.00  0.0000E+000
 202.50  0.0000E+000
 203.00  0.0000E+000
 203.50  0.0000E+000
 204.00  0.0000E+000
 204.50  0.0000E+000
 205.00  0.0000E+000
 205.50  0.0000E+000
 206.00  0.0000E+000
 206.50  0.0000E+000
 207.00  0.0000E+000
 207.50  0.0000E+000
 208.00  0.0000E+000
 208.50  0.0000E+000
 209.00  0.0000E+000
 209.50  0.0000E+000
 210.00  0.0000E+000
 210.50  0.0000E+000
 211.00  0.0000E+000
 211.50  0.0000E+000
 212.00  0.0000E+000
 212.50  0.0000E+000
 213.00  0.0000E+000
 213.50  0.0000E+000
 214.00  0.0000E+000
 214.50  0.0000E+000
 215.00  0.0000E+000
 215.50  0.0000E+000
 216.00  0.0000E+000
 216.50  0.0000E+000
 217.00  0.0000E+000
 217.50  0.0000E+000
 218.00  0.0000E+000
 218.50  0.0000E+000
 219.00  0.0000E+000
 219.50  0.0000E+000
 220.00  0.0000E+000
 220.50  0.0000E+000
 221.00  0.0000E+000
 221.50  0.0000E+000
 222.00  0.0000E+000
 222.50  0.0000E+000
 223.00  0.0000E+000
 223.50  0.0000E+000
 224.00  0.0000E+000
 224.50  0.0000E+000
 225.00  0.0000E+000
 225.50  0.0000E+000
 226.00  0.0000E+000
 226.50  0.0000E+000
 227.00  0.0000E+000
 227.50  0.0000E+000
 228.00  0.0000E+000
 228.50  0.0000E+000
 229.00  0.0000E+000
 229.50  0.0000E+000
 230.00  0.0000E+000
 230.50  0.0000E+000
 231.00  0.0000E+000
 231.50  0.0000E+000
 232.00  0.0000E+000
 232.50  0.0000E+000
 233.00  0.0000E+000
 233.50  0.0000E+000
 234.00  0.0000E+000
 234.50  0.0000E+000
 235.00  0.0000E+000
 235.50  0.0000E+000
 236.00  0.0000E+000
 236.50  0.0000E+000
 237.00  0.0000E+000
 237.50  0.0000E+000
 238.00  0.0000E+000
 238.50  0.0000E+000
 239.00  0.0000E+000
 239.50  0.0000E+000
 240.00  0.0000E+000
 240.50  0.0000E+000
 241.00  0.0000E+000
 241.50  0.0000E+000
 242.00  0.0000E+000
 242.50  0.0000E+000
 243.00  0.0000E+000
 243.50  0.0000E+000
 244.00  0.0000E+000
 244.50  0.0000E+000
 245.00  0.0000E+000
 245.50  0.0000E+000
 246.00  0.0000E+000
 246.50  0.0000E+000
 247.00  0.0000E+000
 247.50  0.0000E+000
 248.00  0.0000E+000
 248.50  0.0000E+000
 249.00  0.0000E+000
 249.50  0.0000E+000
 250.00  0.0000E+000
 250.50  0.0000E+000
 251.00  0.0000E+000
 251.50  0.0000E+000
 252.00  0.0000E+000
 252.50  0.0000E+000
 253.00  0.0000E+000
 253.50  0.0000E+000
 254.00  0.0000E+000
 254.50  0.0000E+000
 255.00  0.0000E+000
 255.50  0.0000E+000
 256.00  0.0000E+000
 256.50  0.0000E+000
 257.00  0.0000E+000
 257.50  0.0000E+000
 258.00  0.0000E+000
 258.50  0.0000E+000
 259.00  0.0000E+000
 259.50  0.0000E+000
 260.00  0.0000E+000
 260.50  0.0000E+000
 261.00  0.0000E+000
 261.50  0.0000E+000
 262.00  0.0000E+000
 262.50  0.0000E+000
 263.00  0.0000E+000
 263.50  0.0000E+000
 264.00  0.0000E+000
 264.50  0.0000E+000
 265.00  0.0000E+000
 265.50  0.0000E+000
 266.00  0.0000E+000
 266.50  0.0000E+000
 267.00  0.0000E+000
 267.50  0.0000E+000
 268.00  0.0000E+000
 268.50  0.0000E+000
 269.00  0.0000E+000
 269.50  0.0000E+000
 270.00  0.0000E+000
 270.50  0.0000E+000
 271.00  0.0000E+000
 271.50  0.0000E+000
 272.00  0.0000E+000
 272.50  0.0000E+000
 273.00  0.0000E+000
 273.50  0.0000E+000
 274.00  0.0000E+000
 274.50  0.0000E+000
 275.00  0.0000E+000
 275.50  0.0000E+000
 276.00  0.0000E+000
 276.50  0.0000E+000
 277.00  0.0000E+000
 277.50  0.0000E+000
 278.00  0.0000E+000
 278.50  0.0000E+000
 279.00  0.0000E+000
 279.50  0.0000E+000
 280.00  0.0000E+000
 280.50  0.0000E+000
 281.00  0.0000E+000
 281.50  0.0000E+000
 282.00  0.0000E+000
 282.50  0.0000E+000
 283.00  0.0000E+000
 283.50  0.0000E+000
 284.00  0.0000E+000
 284.50  0.0000E+000
 285.00  0.0000E+000
 285.50  0.0000E+000
 286.00  0.0000E+000
 286.50  0.0000E+000
 287.00  0.0000E+000
 287.50  0.0000E+000
 288.00  0.0000E+000
 288.50  0.0000E+000
 289.00  0.0000E+000
 289.50  0.0000E+000
 290.00  0.0000E+000
 290.50  0.0000E+000
 291.00  0.0000E+000
 291.50  0.0000E+000
 292.00  0.0000E+000
 292.50  0.0000E+000
 293.00  0.0000E+000
 293.50  0.0000E+000
 294.00  0.0000E+000
 294.50  0.0000E+000
 295.00  0.0000E+000
 295.50  0.0000E+000
 296.00  0.0000E+000
 296.50  0.0000E+000
 297.00  0.0000E+000
 297.50  0.0000E+000
 298.00  0.0000E+000
 298.50  0.0000E+000
 299.00  0.0000E+000
 299.50  0.0000E+000
 300.00  0.0000E+000
 300.50  0.0000E+000
 301.00  0.0000E+000
 301.50  0.0000E+000
 302.00  0.0000E+000
 302.50  0.0000E+000
 303.00  0.0000E+000
 303.50  0.0000E+000
 304.00  0.0000E+000
 304.50  0.0000E+000
 305.00  0.0000E+000
 305.50  0.0000E+000
 306.00  0.0000E+000
 306.50  0.0000E+000
 307.00  0.0000E+000
 307.50  0.0000E+000
 308.00  0.0000E+000
 308.50  0.0000E+000
 309.00  0.0000E+000
 309.50  0.0000E+000
 310.00  0.0000E+000
 310.50  0.0000E+000
 311.00  0.0000E+000
 311.50  0.0000E+000
 312.00  0.0000E+000
 312.50  0.0000E+000
 313.00  0.0000E+000
 313.50  0.0000E+000
 314.00  0.0000E+000
 314.50  0.0000E+000
 315.00  0.0000E+000
 315.50  0.0000E+000
 316.00  0.0000E+000
 316.50  0.0000E+000
 317.00  0.0000E+000
 317.50  0.0000E+000
 318.00  0.0000E+000
 318.50  0.0000E+000
 319.00  0.0000E+000
 319.50  0.0000E+000
 320.00  0.0000E+000
 320.50  0.0000E+000
 321.00  0.0000E+000
 321.50  0.0000E+000
 322.00  0.0000E+000
 322.50  0.0000E+000
 323.00  0.0000E+000
 323.50  0.0000E+000
 324.00  0.0000E+000
 324.50  0.0000E+000
 325.00  0.0000E+000
 325.50  0.0000E+000
 326.00  0.0000E+000
 326.50  0.0000E+000
 327.00  0.0000E+000
 327.50  0.0000E+000
 328.00  0.0000E+000
 328.50  0.0000E+000
 329.00  0.0000E+000
 329.50  0.0000E+000
 330.00  0.0000E+000
 330.50  0.0000E+000
 331.00  0.0000E+000
 331.50  0.0000E+000
 332.00  0.0000E+000
 332.50  0.0000E+000
 333.00  0.0000E+000
 333.50  0.0000E+000
 334.00  0.0000E+000
 334.50  0.0000E+000
 335.00  0.0000E+000
 335.50  0.0000E+000
 336.00  0.0000E+000
 336.50  0.0000E+000
 337.00  0.0000E+000
 337.50  0.0000E+000
 338.00  0.0000E+000
 338.50  0.0000E+000
 339.00  0.0000E+000
 339.50  0.0000E+000
 340.00  0.0000E+000
 340.50  0.0000E+000
 341.00  0.0000E+000
 341.50  0.0000E+000
 342.00  0.0000E+000
 342.50  0.0000E+000
 343.00  0.0000E+000
 343.50  0.0000E+000
 344.00  0.0000E+000
 344.50  0.0000E+000
 345.00  0.0000E+000
 345.50  0.0000E+000
 346.00  0.0000E+000
 346.50  0.0000E+000
 347.00  0.0000E+000
 347.50  0.0000E+000
 348.00  0.0000E+000
 348.50  0.0000E+000
 349.00  0.0000E+000
 349.50  0.0000E+000
 350.00  0.0000E+000
 350.50  0.0000E+000
 351.00  0.0000E+000
 351.50  0.0000E+000
 352.00  0.0000E+000
 352.50  0.0000E+000
 353.00  0.0000E+000
 353.50  0.0000E+000
 354.00  0.0000E+000
 354.50  0.0000E+000
 355.00  0.0000E+000
 355.50  0.0000E+000
 356.00  0.0000E+000
 356.50  0.0000E+000
 357.00  0.0000E+000
 357.50  0.0000E+000
 358.00  0.0000E+000
 358.50  0.0000E+000
 359.00  0.0000E+000
 359.50  2.3139E-009
 360.00  2.2388E-009
 360.50  0.0000E+000
 361.00  0.0000E+000
 361.50  0.0000E+000
 362.00  0.0000E+000
 362.50  0.0000E+000
 363.00  0.0000E+000
 363.50  0.0000E+000
 364.00  0.0000E+000
 364.50  1.7891E-008
 365.00  4.8569E-008
 365.50  8.8900E-008
 366.00  6.9878E-008
 366.50  5.2638E-008
 367.00  5.0290E-008
 367.50  5.2355E-008
 368.00  3.2481E-008
 368.50  2.6479E-008
 369.00  3.0311E-008
 369.50  3.0917E-008
 370.00  5.3484E-008
 370.50  7.5695E-008
 371.00  1.6808E-007
 371.50  2.7252E-007
 372.00  3.3560E-007
 372.50  3.8991E-007
 373.00  3.8906E-007
 373.50  2.9268E-007
 374.00  2.5373E-007
 374.50  1.6052E-007
 375.00  8.4248E-008
 375.50  4.5284E-008
 376.00  5.1892E-008
 376.50  6.1836E-008
 377.00  1.1620E-007
 377.50  2.1202E-007
 378.00  2.1835E-007
 378.50  2.3652E-007
 379.00  2.3088E-007
 379.50  2.3603E-007
 380.00  2.8142E-007
 380.50  3.3773E-007
 381.00  3.9440E-007
 381.50  4.5430E-007
 382.00  4.1978E-007
 382.50  3.9418E-007
 383.00  3.5128E-007
 383.50  3.0447E-007
 384.00  2.9261E-007
 384.50  2.5191E-007
 385.00  2.2408E-007
 385.50  2.0102E-007
 386.00  1.3097E-007
 386.50  6.1665E-008
 387.00  0.0000E+000
 387.50  0.0000E+000
 388.00  0.0000E+000
 388.50  9.4536E-010
 389.00  4.0092E-008
 389.50  1.4385E-007
 390.00  2.0076E-007
 390.50  2.2819E-007
 391.00  2.9941E-007
 391.50  2.9690E-007
 392.00  2.8349E-007
 392.50  2.7505E-007
 393.00  2.1328E-007
 393.50  1.0882E-007
 394.00  4.7518E-008
 394.50  5.8376E-009
 395.00  0.0000E+000
 395.50  0.0000E+000
 396.00  0.0000E+000
 396.50  0.0000E+000
 397.00  0.0000E+000
 397.50  0.0000E+000
 398.00  0.0000E+000
 398.50  0.0000E+000
 399.00  0.0000E+000
 399.50  3.5631E-008
 400.00  6.5423E-008
 400.50  1.1492E-007
 401.00  1.6844E-007
 401.50  2.0595E-007
 402.00  2.4010E-007
 402.50  2.5339E-007
 403.00  2.1858E-007
 403.50  1.8145E-007
 404.00  1.1206E-007
 404.50  6.9297E-008
 405.00  7.1979E-008
 405.50  1.1122E-007
 406.00  1.3884E-007
 406.50  1.8271E-007
 407.00  2.3331E-007
 407.50  3.4483E-007
 408.00  3.9906E-007
 408.50  4.8077E-007
 409.00  5.5058E-007
 409.50  4.8209E-007
 410.00  3.6388E-007
 410.50  2.9467E-007
 411.00  1.9606E-007
 411.50  1.7477E-007
 412.00  2.1920E-007
 412.50  2.2522E-007
 413.00  2.3376E-007
 413.50  2.1533E-007
 414.00  1.2709E-007
 414.50  5.7361E-008
 415.00  3.8214E-008
 415.50  5.3103E-009
 416.00  2.5332E-008
 416.50  5.4638E-008
 417.00  5.3868E-008
 417.50  8.1195E-008
 418.00  1.1310E-007
 418.50  1.5882E-007
 419.00  2.5759E-007
 419.50  3.5657E-007
 420.00  4.3995E-007
 420.50  4.7998E-007
 421.00  4.0764E-007
 421.50  2.8123E-007
 422.00  1.3621E-007
 422.50  3.1150E-008
 423.00  5.0968E-009
 423.50  4.5750E-008
 424.00  1.1343E-007
 424.50  1.6656E-007
 425.00  1.7217E-007
 425.50  1.3427E-007
 426.00  9.7258E-008
 426.50  7.4558E-008
 427.00  2.4291E-008
 427.50  2.9146E-008
 428.00  1.9301E-008
 428.50  3.1098E-008
 429.00  6.3003E-008
 429.50  8.8900E-008
 430.00  1.3246E-007
 430.50  1.4880E-007
 431.00  2.3145E-007
 431.50  2.5232E-007
 432.00  2.6799E-007
 432.50  2.7141E-007
 433.00  3.0130E-007
 433.50  3.3930E-007
 434.00  3.9731E-007
 434.50  4.1599E-007
 435.00  4.6149E-007
 435.50  3.6689E-007
 436.00  2.3762E-007
 436.50  1.5653E-007
 437.00  1.3411E-007
 437.50  5.5631E-008
 438.00  4.6677E-008
 438.50  2.4016E-008
 439.00  2.3467E-009
 439.50  1.5907E-008
 440.00  6.1463E-008
 440.50  8.3613E-008
 441.00  1.2891E-007
 441.50  1.8226E-007
 442.00  2.2176E-007
 442.50  2.9577E-007
 443.00  4.1502E-007
 443.50  4.4227E-007
 444.00  4.4079E-007
 444.50  4.0788E-007
 445.00  3.2767E-007
 445.50  2.6655E-007
 446.00  2.6340E-007
 446.50  2.7012E-007
 447.00  3.0153E-007
 447.50  3.6516E-007
 448.00  4.4512E-007
 448.50  4.6874E-007
 449.00  5.1629E-007
 449.50  5.2649E-007
 450.00  4.8657E-007
 450.50  4.4845E-007
 451.00  4.3275E-007
 451.50  4.0117E-007
 452.00  3.6568E-007
 452.50  3.3929E-007
 453.00  3.3468E-007
 453.50  3.0188E-007
 454.00  2.8005E-007
 454.50  2.7100E-007
 455.00  2.3687E-007
 455.50  2.0191E-007
 456.00  1.9288E-007
 456.50  1.7350E-007
 457.00  1.7480E-007
 457.50  2.0027E-007
 458.00  2.4247E-007
 458.50  3.2735E-007
 459.00  3.8711E-007
 459.50  4.6676E-007
 460.00  5.0803E-007
 460.50  5.0199E-007
 461.00  4.9140E-007
 461.50  4.8331E-007
 462.00  4.3670E-007
 462.50  4.2179E-007
 463.00  3.9867E-007
 463.50  3.7684E-007
 464.00  3.8340E-007
 464.50  4.0437E-007
 465.00  4.0855E-007
 465.50  4.2674E-007
 466.00  4.3979E-007
 466.50  4.6560E-007
 467.00  4.9995E-007
 467.50  5.2436E-007
 468.00  5.6693E-007
 468.50  6.2920E-007
 469.00  6.4724E-007
 469.50  6.6325E-007
 470.00  7.0626E-007
 470.50  7.2890E-007
 471.00  7.3165E-007
 471.50  7.2733E-007
 472.00  7.4147E-007
 472.50  7.6210E-007
 473.00  7.5809E-007
 473.50  8.2142E-007
 474.00  8.8391E-007
 474.50  9.2578E-007
 475.00  9.6618E-007
 475.50  1.0341E-006
 476.00  1.0921E-006
 476.50  1.1460E-006
 477.00  1.1896E-006
 477.50  1.2206E-006
 478.00  1.2621E-006
 478.50  1.3378E-006
 479.00  1.3936E-006
 479.50  1.4947E-006
 480.00  1.6301E-006
 480.50  1.7544E-006
 481.00  1.8749E-006
 481.50  2.0291E-006
 482.00  2.2068E-006
 482.50  2.3701E-006
 483.00  2.5623E-006
 483.50  2.7926E-006
 484.00  3.0003E-006
 484.50  3.2038E-006
 485.00  3.4491E-006
 485.50  3.6974E-006
 486.00  3.9649E-006
 486.50  4.2646E-006
 487.00  4.6305E-006
 487.50  5.0261E-006
 488.00  5.4397E-006
 488.50  5.9034E-006
 489.00  6.4090E-006
 489.50  6.8674E-006
 490.00  7.4056E-006
 490.50  8.0046E-006
 491.00  8.6376E-006
 491.50  9.3295E-006
 492.00  1.0103E-005
 492.50  1.0942E-005
 493.00  1.1820E-005
 493.50  1.2765E-005
 494.00  1.3780E-005
 494.50  1.4879E-005
 495.00  1.6022E-005
 495.50  1.7258E-005
 496.00  1.8599E-005
 496.50  2.0030E-005
 497.00  2.1576E-005
 497.50  2.3260E-005
 498.00  2.5085E-005
 498.50  2.7050E-005
 499.00  2.9111E-005
 499.50  3.1305E-005
 500.00  3.3628E-005
 500.50  3.6048E-005
 501.00  3.8584E-005
 501.50  4.1284E-005
 502.00  4.4128E-005
 502.50  4.7089E-005
 503.00  5.0180E-005
 503.50  5.3398E-005
 504.00  5.6668E-005
 504.50  6.0066E-005
 505.00  6.3478E-005
 505.50  6.6942E-005
 506.00  7.0495E-005
 506.50  7.4110E-005
 507.00  7.7791E-005
 507.50  8.1552E-005
 508.00  8.5245E-005
 508.50  8.8790E-005
 509.00  9.2252E-005
 509.50  9.5571E-005
 510.00  9.8745E-005
 510.50  1.0181E-004
 511.00  1.0470E-004
 511.50  1.0734E-004
 512.00  1.0967E-004
 512.50  1.1171E-004
 513.00  1.1347E-004
 513.50  1.1497E-004
 514.00  1.1621E-004
 514.50  1.1716E-004
 515.00  1.1789E-004
 515.50  1.1835E-004
 516.00  1.1848E-004
 516.50  1.1839E-004
 517.00  1.1802E-004
 517.50  1.1734E-004
 518.00  1.1645E-004
 518.50  1.1526E-004
 519.00  1.1379E-004
 519.50  1.1210E-004
 520.00  1.1013E-004
 520.50  1.0797E-004
 521.00  1.0568E-004
 521.50  1.0339E-004
 522.00  1.0116E-004
 522.50  9.8984E-005
 523.00  9.6851E-005
 523.50  9.4719E-005
 524.00  9.2585E-005
 524.50  9.0434E-005
 525.00  8.8253E-005
 525.50  8.6125E-005
 526.00  8.3988E-005
 526.50  8.1877E-005
 527.00  7.9807E-005
 527.50  7.7781E-005
 528.00  7.5821E-005
 528.50  7.3931E-005
 529.00  7.2088E-005
 529.50  7.0308E-005
 530.00  6.8613E-005
 530.50  6.7009E-005
 531.00  6.5511E-005
 531.50  6.4060E-005
 532.00  6.2602E-005
 532.50  6.1147E-005
 533.00  5.9668E-005
 533.50  5.8232E-005
 534.00  5.6869E-005
 534.50  5.5482E-005
 535.00  5.4069E-005
 535.50  5.2716E-005
 536.00  5.1324E-005
 536.50  4.9932E-005
 537.00  4.8630E-005
 537.50  4.7299E-005
 538.00  4.5875E-005
 538.50  4.4475E-005
 539.00  4.3143E-005
 539.50  4.1849E-005
 540.00  4.0649E-005
 540.50  3.9536E-005
 541.00  3.8404E-005
 541.50  3.7283E-005
 542.00  3.6108E-005
 542.50  3.4924E-005
 543.00  3.3745E-005
 543.50  3.2572E-005
 544.00  3.1446E-005
 544.50  3.0351E-005
 545.00  2.9257E-005
 545.50  2.8206E-005
 546.00  2.7135E-005
 546.50  2.6079E-005
 547.00  2.5201E-005
 547.50  2.4309E-005
 548.00  2.3440E-005
 548.50  2.2621E-005
 549.00  2.1780E-005
 549.50  2.0924E-005
 550.00  2.0167E-005
 550.50  1.9511E-005
 551.00  1.8833E-005
 551.50  1.8240E-005
 552.00  1.7712E-005
 552.50  1.7250E-005
 553.00  1.6791E-005
 553.50  1.6351E-005
 554.00  1.5920E-005
 554.50  1.5430E-005
 555.00  1.4900E-005
 555.50  1.4439E-005
 556.00  1.3991E-005
 556.50  1.3527E-005
 557.00  1.3088E-005
 557.50  1.2687E-005
 558.00  1.2351E-005
 558.50  1.2087E-005
 559.00  1.1821E-005
 559.50  1.1530E-005
 560.00  1.1220E-005
 560.50  1.0831E-005
 561.00  1.0461E-005
 561.50  1.0148E-005
 562.00  9.8624E-006
 562.50  9.5450E-006
 563.00  9.3159E-006
 563.50  9.0330E-006
 564.00  8.8056E-006
 564.50  8.6136E-006
 565.00  8.3932E-006
 565.50  8.1532E-006
 566.00  7.8950E-006
 566.50  7.5451E-006
 567.00  7.2272E-006
 567.50  7.0862E-006
 568.00  6.9258E-006
 568.50  6.8818E-006
 569.00  6.8433E-006
 569.50  6.8178E-006
 570.00  6.6114E-006
 570.50  6.3422E-006
 571.00  6.0342E-006
 571.50  5.7699E-006
 572.00  5.4736E-006
 572.50  5.2717E-006
 573.00  5.1374E-006
 573.50  4.9411E-006
 574.00  4.7265E-006
 574.50  4.4996E-006
 575.00  4.2659E-006
 575.50  4.0874E-006
 576.00  3.9576E-006
 576.50  3.8364E-006
 577.00  3.6985E-006
 577.50  3.5208E-006
 578.00  3.3163E-006
 578.50  3.1235E-006
 579.00  3.0013E-006
 579.50  2.9299E-006
 580.00  2.8063E-006
 580.50  2.7239E-006
 581.00  2.6424E-006
 581.50  2.4974E-006
 582.00  2.3562E-006
 582.50  2.2928E-006
 583.00  2.3093E-006
 583.50  2.3161E-006
 584.00  2.3325E-006
 584.50  2.3266E-006
 585.00  2.2901E-006
 585.50  2.2877E-006
 586.00  2.2688E-006
 586.50  2.3381E-006
 587.00  2.4123E-006
 587.50  2.3346E-006
 588.00  2.2411E-006
 588.50  2.1444E-006
 589.00  2.0528E-006
 589.50  1.9946E-006
 590.00  1.9251E-006
 590.50  1.7841E-006
 591.00  1.6376E-006
 591.50  1.5400E-006
 592.00  1.4675E-006
 592.50  1.5497E-006
 593.00  1.6257E-006
 593.50  1.7142E-006
 594.00  1.8308E-006
 594.50  1.8734E-006
 595.00  1.8922E-006
 595.50  1.9058E-006
 596.00  1.8376E-006
 596.50  1.7066E-006
 597.00  1.6271E-006
 597.50  1.5898E-006
 598.00  1.6212E-006
 598.50  1.5399E-006
 599.00  1.5499E-006
 599.50  1.5530E-006
 600.00  1.5505E-006
 600.50  1.6023E-006
 601.00  1.7790E-006
 601.50  1.7237E-006
 602.00  1.6220E-006
 602.50  1.4855E-006
 603.00  1.2328E-006
 603.50  1.0739E-006
 604.00  1.0283E-006
 604.50  1.0364E-006
 605.00  1.0985E-006
 605.50  1.1554E-006
 606.00  1.2861E-006
 606.50  1.4361E-006
 607.00  1.6366E-006
 607.50  1.7709E-006
 608.00  1.8298E-006
 608.50  1.7847E-006
 609.00  1.7775E-006
 609.50  1.7512E-006
 610.00  1.5991E-006
 610.50  1.5571E-006
 611.00  1.4633E-006
 611.50  1.1957E-006
 612.00  1.1721E-006
 612.50  1.2093E-006
 613.00  1.1356E-006
 613.50  1.1227E-006
 614.00  1.0914E-006
 614.50  8.8050E-007
 615.00  7.7983E-007
 615.50  7.6763E-007
 616.00  7.2183E-007
 616.50  8.2175E-007
 617.00  9.3422E-007
 617.50  1.0126E-006
 618.00  9.0556E-007
 618.50  8.7192E-007
 619.00  8.6437E-007
 619.50  8.0781E-007
 620.00  8.2558E-007
 620.50  8.5838E-007
 621.00  7.6088E-007
 621.50  7.0938E-007
 622.00  6.5817E-007
 622.50  5.4578E-007
 623.00  4.4564E-007
 623.50  4.5306E-007
 624.00  3.9599E-007
 624.50  3.3451E-007
 625.00  2.8984E-007
 625.50  2.2651E-007
 626.00  9.3145E-008
 626.50  9.4074E-008
 627.00  1.1891E-007
 627.50  1.5026E-007
 628.00  1.6234E-007
 628.50  1.2176E-007
 629.00  5.7128E-008
 629.50  3.3404E-008
 630.00  1.1583E-009
 630.50  0.0000E+000
 631.00  0.0000E+000
 631.50  0.0000E+000
 632.00  2.2329E-008
 632.50  1.2927E-007
 633.00  2.2588E-007
 633.50  2.5958E-007
 634.00  3.0863E-007
 634.50  3.6212E-007
 635.00  4.5688E-007
 635.50  4.9958E-007
 636.00  4.6121E-007
 636.50  4.3959E-007
 637.00  3.2877E-007
 637.50  3.4341E-007
 638.00  4.7490E-007
 638.50  6.2247E-007
 639.00  5.7831E-007
 639.50  4.9825E-007
 640.00  4.0300E-007
 640.50  4.1452E-007
 641.00  6.0172E-007
 641.50  9.1904E-007
 642.00  1.3125E-006
 642.50  1.5438E-006
 643.00  1.4678E-006
 643.50  1.3709E-006
 644.00  1.2625E-006
 644.50  9.7214E-007
 645.00  9.2940E-007
 645.50  9.5974E-007
 646.00  1.0178E-006
 646.50  1.1077E-006
 647.00  1.2256E-006
 647.50  1.3114E-006
 648.00  1.3624E-006
 648.50  1.5360E-006
 649.00  1.5058E-006
 649.50  1.5295E-006
 650.00  1.7113E-006
 650.50  1.6569E-006
 651.00  1.3876E-006
 651.50  1.1588E-006
 652.00  6.9193E-007
 652.50  1.8345E-007
 653.00  7.5753E-009
 653.50  0.0000E+000
 654.00  0.0000E+000
 654.50  0.0000E+000
 655.00  0.0000E+000
 655.50  0.0000E+000
 656.00  0.0000E+000
 656.50  0.0000E+000
 657.00  0.0000E+000
 657.50  0.0000E+000
 658.00  0.0000E+000
 658.50  0.0000E+000
 659.00  0.0000E+000
 659.50  0.0000E+000
 660.00  0.0000E+000
 660.50  0.0000E+000
 661.00  8.8105E-009
 661.50  4.8474E-009
 662.00  0.0000E+000
 662.50  0.0000E+000
 663.00  0.0000E+000
 663.50  0.0000E+000
 664.00  0.0000E+000
 664.50  0.0000E+000
 665.00  0.0000E+000
 665.50  0.0000E+000
 666.00  0.0000E+000
 666.50  0.0000E+000
 667.00  0.0000E+000
 667.50  1.2684E-007
 668.00  4.4027E-007
 668.50  6.9171E-007
 669.00  1.1873E-006
 669.50  1.7855E-006
 670.00  2.0252E-006
 670.50  1.8421E-006
 671.00  1.7759E-006
 671.50  1.2918E-006
 672.00  8.5654E-007
 672.50  5.8204E-007
 673.00  5.3104E-007
 673.50  4.4665E-007
 674.00  3.7643E-007
 674.50  5.0149E-007
 675.00  5.0492E-007
 675.50  4.3736E-007
 676.00  5.3187E-007
 676.50  5.7666E-007
 677.00  5.5875E-007
 677.50  7.6428E-007
 678.00  7.8158E-007
 678.50  9.1767E-007
 679.00  6.8713E-007
 679.50  6.7832E-007
 680.00  7.4756E-007
 680.50  6.9111E-007
 681.00  5.0958E-007
 681.50  2.5856E-007
 682.00  1.8488E-008
 682.50  0.0000E+000
 683.00  0.0000E+000
 683.50  0.0000E+000
 684.00  0.0000E+000
 684.50  0.0000E+000
 685.00  0.0000E+000
 685.50  0.0000E+000
 686.00  0.0000E+000
 686.50  0.0000E+000
 687.00  0.0000E+000
 687.50  0.0000E+000
 688.00  0.0000E+000
 688.50  3.2832E-008
 689.00  1.6362E-007
 689.50  2.1524E-007
 690.00  9.7491E-008
 690.50  1.2910E-008
 691.00  0.0000E+000
 691.50  0.0000E+000
 692.00  0.0000E+000
 692.50  0.0000E+000
 693.00  0.0000E+000
 693.50  0.0000E+000
 694.00  1.1357E-008
 694.50  1.2901E-007
 695.00  3.5964E-007
 695.50  5.4935E-007
 696.00  6.9605E-007
 696.50  6.0328E-007
 697.00  4.1164E-007
 697.50  2.7249E-007
 698.00  6.3038E-008
 698.50  0.0000E+000
 699.00  4.6838E-008
 699.50  2.7394E-007
 700.00  2.8867E-007
 700.50  2.4216E-007
 701.00  7.6714E-008
 701.50  0.0000E+000
 702.00  3.4774E-008
 702.50  1.9455E-007
 703.00  5.4735E-007
 703.50  9.0144E-007
 704.00  9.7902E-007
 704.50  9.2896E-007
 705.00  8.6399E-007
 705.50  6.0302E-007
 706.00  6.0382E-007
 706.50  7.1780E-007
 707.00  7.5584E-007
 707.50  8.7078E-007
 708.00  6.5203E-007
 708.50  3.9173E-007
 709.00  4.3770E-008
 709.50  0.0000E+000
 710.00  0.0000E+000
 710.50  0.0000E+000
 711.00  0.0000E+000
 711.50  0.0000E+000
 712.00  2.8363E-008
 712.50  1.6855E-008
 713.00  0.0000E+000
 713.50  2.6777E-007
 714.00  6.3671E-007
 714.50  8.0348E-007
 715.00  9.8752E-007
 715.50  7.8205E-007
 716.00  3.1768E-007
 716.50  0.0000E+000
 717.00  0.0000E+000
 717.50  0.0000E+000
 718.00  3.6458E-008
 718.50  2.2610E-007
 719.00  3.4248E-007
 719.50  1.2864E-007
 720.00  8.7083E-008
 720.50  4.6191E-008
 721.00  0.0000E+000
 721.50  0.0000E+000
 722.00  0.0000E+000
 722.50  0.0000E+000
 723.00  0.0000E+000
 723.50  2.4645E-008
 724.00  5.2230E-007
 724.50  1.1053E-006
 725.00  1.3448E-006
 725.50  1.3384E-006
 726.00  1.0937E-006
 726.50  5.2041E-007
 727.00  1.4575E-007
 727.50  3.7070E-008
 728.00  7.0469E-008
 728.50  3.1655E-008
 729.00  0.0000E+000
 729.50  0.0000E+000
 730.00  0.0000E+000
 730.50  0.0000E+000
 731.00  0.0000E+000
 731.50  0.0000E+000
 732.00  0.0000E+000
 732.50  0.0000E+000
 733.00  0.0000E+000
 733.50  0.0000E+000
 734.00  0.0000E+000
 734.50  0.0000E+000
 735.00  0.0000E+000
 735.50  0.0000E+000
 736.00  0.0000E+000
 736.50  0.0000E+000
 737.00  0.0000E+000
 737.50  0.0000E+000
 738.00  0.0000E+000
 738.50  0.0000E+000
 739.00  2.7083E-008
 739.50  6.4682E-007
 740.00  1.0863E-006
 740.50  1.2672E-006
 741.00  1.4222E-006
 741.50  1.6957E-006
 742.00  2.0383E-006
 742.50  2.2849E-006
 743.00  2.5444E-006
 743.50  2.6967E-006
 744.00  2.4163E-006
 744.50  1.8835E-006
 745.00  1.6233E-006
 745.50  1.1722E-006
 746.00  9.5874E-007
 746.50  7.9098E-007
 747.00  4.8983E-007
 747.50  1.1830E-008
 748.00  0.0000E+000
 748.50  0.0000E+000
 749.00  1.4724E-007
 749.50  1.1022E-006
 750.00  2.1973E-006
 750.50  3.2605E-006
 751.00  3.9983E-006
 751.50  4.2382E-006
 752.00  4.1354E-006
 752.50  3.6826E-006
 753.00  2.9866E-006
 753.50  2.1968E-006
 754.00  1.4998E-006
 754.50  7.5339E-007
 755.00  5.3336E-007
 755.50  3.1269E-007
 756.00  6.0491E-007
 756.50  4.9867E-007
 757.00  5.0985E-007
 757.50  1.7991E-007
 758.00  0.0000E+000
 758.50  0.0000E+000
 759.00  0.0000E+000
 759.50  0.0000E+000
 760.00  0.0000E+000
 760.50  0.0000E+000
 761.00  0.0000E+000
 761.50  0.0000E+000
 762.00  0.0000E+000
 762.50  1.3369E-008
 763.00  3.2002E-007
 763.50  8.6235E-007
 764.00  1.1514E-006
 764.50  1.0490E-006
 765.00  3.0191E-007
 765.50  2.9146E-007
 766.00  4.7652E-007
 766.50  6.6574E-007
 767.00  7.4235E-007
 767.50  5.2439E-007
 768.00  2.8958E-007
 768.50  0.0000E+000
 769.00  0.0000E+000
 769.50  0.0000E+000
 770.00  0.0000E+000
 770.50  0.0000E+000
 771.00  0.0000E+000
 771.50  0.0000E+000
 772.00  0.0000E+000
 772.50  0.0000E+000
 773.00  0.0000E+000
 773.50  0.0000E+000
 774.00  0.0000E+000
 774.50  0.0000E+000
 775.00  0.0000E+000
 775.50  0.0000E+000
 776.00  0.0000E+000
 776.50  0.0000E+000
 777.00  0.0000E+000
 777.50  2.3245E-007
 778.00  9.0080E-007
 778.50  1.5047E-006
 779.00  1.7467E-006
 779.50  1.8830E-006
 780.00  1.4905E-006
 780.50  9.3661E-007
 781.00  7.1407E-007
 781.50  1.5132E-007
 782.00  5.4501E-009
 782.50  0.0000E+000
 783.00  0.0000E+000
 783.50  0.0000E+000
 784.00  0.0000E+000
 784.50  2.1187E-008
 785.00  1.2318E-007
 785.50  2.7833E-007
 786.00  6.7527E-007
 786.50  8.6149E-007
 787.00  4.6553E-007
 787.50  0.0000E+000
 788.00  0.0000E+000
 788.50  0.0000E+000
 789.00  0.0000E+000
 789.50  0.0000E+000
 790.00  0.0000E+000
 790.50  0.0000E+000
 791.00  0.0000E+000
 791.50  0.0000E+000
 792.00  0.0000E+000
 792.50  0.0000E+000
 793.00  0.0000E+000
 793.50  0.0000E+000
 794.00  0.0000E+000
 794.50  0.0000E+000
 795.00  0.0000E+000
 795.50  0.0000E+000
 796.00  0.0000E+000
 796.50  0.0000E+000
 797.00  0.0000E+000
 797.50  0.0000E+000
 798.00  0.0000E+000
 798.50  0.0000E+000
 799.00  1.4697E-007
 799.50  4.8746E-007
 800.00  6.4303E-007
 800.50  3.6409E-007
 801.00  2.2615E-008
 801.50  0.0000E+000
 802.00  0.0000E+000
 802.50  0.0000E+000
 803.00  0.0000E+000
 803.50  0.0000E+000
 804.00  0.0000E+000
 804.50  0.0000E+000
 805.00  0.0000E+000
 805.50  0.0000E+000
 806.00  0.0000E+000
 806.50  0.0000E+000
 807.00  0.0000E+000
 807.50  0.0000E+000
 808.00  0.0000E+000
 808.50  0.0000E+000
 809.00  6.6349E-007
 809.50  1.4016E-006
 810.00  1.3757E-006
 810.50  1.0383E-006
 811.00  2.9943E-007
 811.50  4.7776E-010
 812.00  0.0000E+000
 812.50  0.0000E+000
 813.00  0.0000E+000
 813.50  0.0000E+000
 814.00  0.0000E+000
 814.50  8.1557E-008
 815.00  4.0008E-007
 815.50  7.2787E-007
 816.00  1.0397E-006
 816.50  1.0830E-006
 817.00  8.9364E-007
 817.50  9.2941E-007
 818.00  9.4375E-007
 818.50  8.8048E-007
 819.00  7.8267E-007
 819.50  5.3840E-007
 820.00  5.8179E-007
 820.50  6.5423E-007
 821.00  6.4563E-007
 821.50  4.1669E-007
 822.00  2.8221E-007
 822.50  0.0000E+000
 823.00  0.0000E+000
 823.50  0.0000E+000
 824.00  0.0000E+000
 824.50  0.0000E+000
 825.00  0.0000E+000
 825.50  0.0000E+000
 826.00  0.0000E+000
 826.50  0.0000E+000
 827.00  0.0000E+000
 827.50  0.0000E+000
 828.00  0.0000E+000
 828.50  0.0000E+000
 829.00  0.0000E+000
 829.50  0.0000E+000
 830.00  0.0000E+000
 830.50  0.0000E+000
 831.00  0.0000E+000
 831.50  0.0000E+000
 832.00  0.0000E+000
 832.50  0.0000E+000
 833.00  0.0000E+000
 833.50  0.0000E+000
 834.00  0.0000E+000
 834.50  0.0000E+000
 835.00  0.0000E+000
 835.50  0.0000E+000
 836.00  0.0000E+000
 836.50  1.8881E-008
 837.00  5.5172E-007
 837.50  1.4125E-006
 838.00  1.7049E-006
 838.50  1.4811E-006
 839.00  9.0274E-007
 839.50  3.6098E-007
 840.00  5.7671E-008
 840.50  0.0000E+000
 841.00  0.0000E+000
 841.50  0.0000E+000
 842.00  0.0000E+000
 842.50  0.0000E+000
 843.00  0.0000E+000
 843.50  0.0000E+000
 844.00  0.0000E+000
 844.50  0.0000E+000
 845.00  0.0000E+000
 845.50  0.0000E+000
 846.00  0.0000E+000
 846.50  0.0000E+000
 847.00  0.0000E+000
 847.50  0.0000E+000
 848.00  0.0000E+000
 848.50  0.0000E+000
 849.00  0.0000E+000
 849.50  0.0000E+000
 850.00  0.0000E+000
 850.50  2.4368E-007
 851.00  1.0849E-006
 851.50  2.0822E-006
 852.00  2.9843E-006
 852.50  3.3127E-006
 853.00  2.7072E-006
 853.50  1.2729E-006
 854.00  0.0000E+000
 854.50  0.0000E+000
 855.00  0.0000E+000
 855.50  0.0000E+000
 856.00  0.0000E+000
 856.50  0.0000E+000
 857.00  0.0000E+000
 857.50  0.0000E+000
 858.00  0.0000E+000
 858.50  0.0000E+000
 859.00  0.0000E+000
 859.50  3.0005E-007
 860.00  1.1026E-006
 860.50  1.9066E-006
 861.00  1.9125E-006
 861.50  1.6949E-006
 862.00  1.1115E-006
 862.50  9.1099E-007
 863.00  6.4897E-007
 863.50  3.7257E-007
 864.00  4.7774E-007
 864.50  9.2439E-007
 865.00  3.0935E-007
 865.50  1.2509E-009
 866.00  8.8017E-007
 866.50  6.3865E-007
 867.00  0.0000E+000
 867.50  0.0000E+000
 868.00  0.0000E+000
 868.50  3.1944E-008
 869.00  5.7769E-007
 869.50  1.8044E-006
 870.00  2.2491E-006
 870.50  2.7203E-006
 871.00  2.2175E-006
 871.50  1.5443E-006
 872.00  1.7266E-006
 872.50  1.3851E-006
 873.00  2.3754E-006
 873.50  3.8526E-006
 874.00  3.3660E-006
 874.50  2.7114E-006
 875.00  2.5001E-006
 875.50  4.1860E-007
 876.00  0.0000E+000
 876.50  0.0000E+000
 877.00  0.0000E+000
 877.50  0.0000E+000
 878.00  0.0000E+000
 878.50  0.0000E+000
 879.00  6.7012E-008
 879.50  9.2040E-007
 880.00  2.9870E-006
 880.50  3.9214E-006
 881.00  4.2658E-006
 881.50  4.6198E-006
 882.00  4.4647E-006
 882.50  4.5747E-006
 883.00  4.2168E-006
 883.50  3.2797E-006
 884.00  2.9778E-006
 884.50  3.3632E-006
 885.00  3.7103E-006
 885.50  4.4033E-006
 886.00  4.9561E-006
 886.50  4.4272E-006
 887.00  3.5324E-006
 887.50  2.5828E-006
 888.00  2.3786E-006
 888.50  2.3601E-006
 889.00  2.1753E-006
 889.50  8.2593E-007
 890.00  6.1235E-009
 890.50  0.0000E+000
 891.00  0.0000E+000
 891.50  0.0000E+000
 892.00  0.0000E+000
 892.50  0.0000E+000
 893.00  3.6840E-007
 893.50  2.1228E-006
 894.00  4.0113E-006
 894.50  5.5328E-006
 895.00  6.8071E-006
 895.50  8.5812E-006
 896.00  9.5810E-006
 896.50  9.9229E-006
 897.00  9.3783E-006
 897.50  6.7567E-006
 898.00  4.3659E-006
 898.50  3.5971E-006
 899.00  2.6158E-006
 899.50  1.4129E-006
 900.00  6.4398E-007
 900.50  1.0127E-007
 901.00  0.0000E+000
 901.50  0.0000E+000
 902.00  0.0000E+000
 902.50  0.0000E+000
 903.00  0.0000E+000
 903.50  0.0000E+000
 904.00  0.0000E+000
 904.50  0.0000E+000
 905.00  0.0000E+000
 905.50  0.0000E+000
 906.00  0.0000E+000
 906.50  0.0000E+000
 907.00  0.0000E+000
 907.50  0.0000E+000
 908.00  0.0000E+000
 908.50  0.0000E+000
 909.00  0.0000E+000
 909.50  0.0000E+000
 910.00  0.0000E+000
 910.50  0.0000E+000
 911.00  0.0000E+000
 911.50  0.0000E+000
 912.00  1.1562E-006
 912.50  3.3437E-006
 913.00  5.8266E-006
 913.50  8.2701E-006
 914.00  8.0943E-006
 914.50  6.0410E-006
 915.00  3.5237E-006
 915.50  4.4093E-007
 916.00  8.1384E-009
 916.50  0.0000E+000
 917.00  0.0000E+000
 917.50  0.0000E+000
 918.00  0.0000E+000
 918.50  0.0000E+000
 919.00  0.0000E+000
 919.50  0.0000E+000
 920.00  0.0000E+000
 920.50  0.0000E+000
 921.00  0.0000E+000
 921.50  0.0000E+000
 922.00  0.0000E+000
 922.50  0.0000E+000
 923.00  0.0000E+000
 923.50  0.0000E+000
 924.00  0.0000E+000
 924.50  0.0000E+000
 925.00  0.0000E+000
 925.50  0.0000E+000
 926.00  0.0000E+000
 926.50  0.0000E+000
 927.00  0.0000E+000
 927.50  0.0000E+000
 928.00  0.0000E+000
 928.50  0.0000E+000
 929.00  0.0000E+000
 929.50  0.0000E+000
 930.00  0.0000E+000
 930.50  0.0000E+000
 931.00  0.0000E+000
 931.50  0.0000E+000
 932.00  0.0000E+000
 932.50  0.0000E+000
 933.00  0.0000E+000
 933.50  0.0000E+000
 934.00  0.0000E+000
 934.50  0.0000E+000
 935.00  0.0000E+000
 935.50  0.0000E+000
 936.00  0.0000E+000
 936.50  0.0000E+000
 937.00  0.0000E+000
 937.50  2.1218E-007
 938.00  7.4632E-007
 938.50  5.5800E-007
 939.00  2.4835E-007
 939.50  2.2228E-006
 940.00  4.6074E-006
 940.50  5.0248E-006
 941.00  5.0866E-006
 941.50  5.9371E-006
 942.00  5.8994E-006
 942.50  4.0387E-006
 943.00  1.1284E-006
 943.50  7.9791E-008
 944.00  0.0000E+000
 944.50  0.0000E+000
 945.00  0.0000E+000
 945.50  4.0960E-007
 946.00  1.2006E-006
 946.50  1.6266E-006
 947.00  9.0129E-009
 947.50  1.3638E-006
 948.00  1.3218E-007
 948.50  0.0000E+000
 949.00  0.0000E+000
 949.50  0.0000E+000
 950.00  0.0000E+000
 950.50  0.0000E+000
 951.00  0.0000E+000
 951.50  0.0000E+000
 952.00  0.0000E+000
 952.50  0.0000E+000
 953.00  1.2507E-007
 953.50  4.6010E-007
 954.00  3.6765E-007
 954.50  0.0000E+000
 955.00  0.0000E+000
 955.50  0.0000E+000
 956.00  0.0000E+000
 956.50  0.0000E+000
 957.00  0.0000E+000
 957.50  0.0000E+000
 958.00  0.0000E+000
 958.50  0.0000E+000
 959.00  0.0000E+000
 959.50  0.0000E+000
 960.00  3.9492E-006
 960.50  5.8073E-006
 961.00  6.2762E-006
 961.50  9.6539E-006
 962.00  1.4332E-005
 962.50  1.4971E-005
 963.00  1.4661E-005
 963.50  1.4658E-005
 964.00  9.7520E-006
 964.50  2.2382E-006
 965.00  0.0000E+000
 965.50  0.0000E+000
 966.00  0.0000E+000
 966.50  0.0000E+000
 967.00  0.0000E+000
 967.50  0.0000E+000
 968.00  0.0000E+000
 968.50  0.0000E+000
 969.00  0.0000E+000
 969.50  0.0000E+000
 970.00  0.0000E+000
 970.50  0.0000E+000
 971.00  0.0000E+000
 971.50  0.0000E+000
 972.00  2.9049E-007
 972.50  3.8689E-006
 973.00  1.2104E-005
 973.50  1.9630E-005
 974.00  2.8501E-005
 974.50  3.3429E-005
 975.00  3.4114E-005
 975.50  3.2737E-005
 976.00  2.7869E-005
 976.50  1.7688E-005
 977.00  1.0132E-005
 977.50  5.0233E-006
 978.00  7.9149E-007
 978.50  0.0000E+000
 979.00  0.0000E+000
 979.50  0.0000E+000
 980.00  0.0000E+000
 980.50  0.0000E+000
 981.00  4.9143E-006
 981.50  4.7250E-006
 982.00  7.6225E-006
 982.50  5.1698E-006
 983.00  5.6826E-006
 983.50  0.0000E+000
 984.00  0.0000E+000
 984.50  0.0000E+000
 985.00  0.0000E+000
 985.50  0.0000E+000
 986.00  0.0000E+000
 986.50  0.0000E+000
 987.00  0.0000E+000
 987.50  0.0000E+000
 988.00  0.0000E+000
 988.50  0.0000E+000
 989.00  2.0430E-006
 989.50  8.4476E-006
 990.00  1.5113E-005
 990.50  2.2464E-005
 991.00  2.6596E-005
 991.50  2.3473E-005
 992.00  1.7610E-005
 992.50  1.2519E-005
 993.00  5.1165E-006
 993.50  2.3760E-007
 994.00  0.0000E+000
 994.50  0.0000E+000
 995.00  0.0000E+000
 995.50  0.0000E+000
 996.00  0.0000E+000
 996.50  0.0000E+000
 997.00  0.0000E+000
 997.50  0.0000E+000
 998.00  3.7828E-006
 998.50  1.2307E-005
 999.00  1.6962E-005
 999.50  2.8293E-005
1000.00  2.0054E-005
1000.50  1.0002E-006
1001.00  0.0000E+000
1001.50  0.0000E+000
1002.00  0.0000E+000
1002.50  0.0000E+000
1003.00  0.0000E+000
1003.50  0.0000E+000
1004.00  0.0000E+000
1004.50  0.0000E+000
1005.00  0.0000E+000
1005.50  0.0000E+000
1006.00  0.0000E+000
1006.50  0.0000E+000
1007.00  0.0000E+000
1007.50  0.0000E+000
1008.00  0.0000E+000
1008.50  0.0000E+000
1009.00  0.0000E+000
1009.50  0.0000E+000
1010.00  0.0000E+000
1010.50  0.0000E+000
1011.00  0.0000E+000
1011.50  0.0000E+000
1012.00  0.0000E+000
1012.50  0.0000E+000
1013.00  0.0000E+000
1013.50  0.0000E+000
1014.00  0.0000E+000
1014.50  0.0000E+000
1015.00  0.0000E+000
1015.50  0.0000E+000
1016.00  0.0000E+000
1016.50  0.0000E+000
1017.00  0.0000E+000
1017.50  0.0000E+000
1018.00  0.0000E+000
1018.50  0.0000E+000
1019.00  0.0000E+000
1019.50  0.0000E+000
1020.00  0.0000E+000
1020.50  0.0000E+000
1021.00  0.0000E+000
1021.50  0.0000E+000
1022.00  0.0000E+000
1022.50  0.0000E+000
1023.00  0.0000E+000
1023.50  0.0000E+000
1024.00  0.0000E+000
1024.50  0.0000E+000
1025.00  0.0000E+000
1025.50  0.0000E+000
1026.00  0.0000E+000
1026.50  0.0000E+000
1027.00  0.0000E+000
1027.50  0.0000E+000
1028.00  0.0000E+000
1028.50  0.0000E+000
1029.00  0.0000E+000
1029.50  0.0000E+000
1030.00  0.0000E+000
1030.50  0.0000E+000
1031.00  0.0000E+000
1031.50  0.0000E+000
1032.00  0.0000E+000
1032.50  0.0000E+000
1033.00  0.0000E+000
1033.50  0.0000E+000
1034.00  0.0000E+000
1034.50  0.0000E+000
1035.00  0.0000E+000
1035.50  0.0000E+000
1036.00  0.0000E+000
1036.50  0.0000E+000
1037.00  0.0000E+000
1037.50  0.0000E+000
1038.00  0.0000E+000
1038.50  0.0000E+000
1039.00  0.0000E+000
1039.50  0.0000E+000
1040.00  0.0000E+000
1040.50  0.0000E+000
1041.00  0.0000E+000
1041.50  0.0000E+000
1042.00  0.0000E+000
1042.50  0.0000E+000
1043.00  0.0000E+000
1043.50  0.0000E+000
1044.00  0.0000E+000
1044.50  0.0000E+000
1045.00  0.0000E+000
1045.50  0.0000E+000
1046.00  0.0000E+000
1046.50  0.0000E+000
1047.00  0.0000E+000
1047.50  0.0000E+000
1048.00  0.0000E+000
1048.50  0.0000E+000
1049.00  0.0000E+000
1049.50  0.0000E+000
1050.00  0.0000E+000
1050.50  0.0000E+000
1051.00  0.0000E+000
1051.50  0.0000E+000
1052.00  0.0000E+000
1052.50  0.0000E+000
1053.00  0.0000E+000
1053.50  0.0000E+000
1054.00  0.0000E+000
1054.50  0.0000E+000
1055.00  0.0000E+000
1055.50  0.0000E+000
1056.00  0.0000E+000
1056.50  0.0000E+000
1057.00  0.0000E+000
1057.50  0.0000E+000
1058.00  0.0000E+000
1058.50  0.0000E+000
1059.00  0.0000E+000
1059.50  0.0000E+000
1060.00  0.0000E+000
1060.50  0.0000E+000
1061.00  0.0000E+000
1061.50  0.0000E+000
1062.00  0.0000E+000
1062.50  0.0000E+000
1063.00  0.0000E+000
1063.50  0.0000E+000
1064.00  0.0000E+000
1064.50  0.0000E+000
1065.00  0.0000E+000
1065.50  0.0000E+000
1066.00  0.0000E+000
1066.50  0.0000E+000
1067.00  0.0000E+000
1067.50  0.0000E+000
1068.00  0.0000E+000
1068.50  0.0000E+000
1069.00  0.0000E+000
1069.50  0.0000E+000
1070.00  0.0000E+000
1070.50  0.0000E+000
1071.00  0.0000E+000
1071.50  0.0000E+000
1072.00  0.0000E+000
1072.50  0.0000E+000
1073.00  0.0000E+000
1073.50  0.0000E+000
1074.00  0.0000E+000
1074.50  0.0000E+000
1075.00  0.0000E+000
1075.50  0.0000E+000
1076.00  0.0000E+000
1076.50  0.0000E+000
1077.00  0.0000E+000
1077.50  0.0000E+000
1078.00  0.0000E+000
1078.50  0.0000E+000
1079.00  0.0000E+000
1079.50  0.0000E+000
1080.00  0.0000E+000
1080.50  0.0000E+000
1081.00  0.0000E+000
1081.50  0.0000E+000
1082.00  0.0000E+000
1082.50  0.0000E+000
1083.00  0.0000E+000
1083.50  0.0000E+000
1084.00  0.0000E+000
1084.50  0.0000E+000
1085.00  0.0000E+000
1085.50  0.0000E+000
1086.00  0.0000E+000
1086.50  0.0000E+000
1087.00  0.0000E+000
1087.50  0.0000E+000
1088.00  0.0000E+000
1088.50  0.0000E+000
1089.00  0.0000E+000
1089.50  0.0000E+000
1090.00  0.0000E+000
1090.50  0.0000E+000
1091.00  0.0000E+000
1091.50  0.0000E+000
1092.00  0.0000E+000
1092.50  0.0000E+000
1093.00  0.0000E+000
1093.50  0.0000E+000
1094.00  0.0000E+000
1094.50  0.0000E+000
1095.00  0.0000E+000
1095.50  0.0000E+000
1096.00  0.0000E+000
1096.50  0.0000E+000
1097.00  0.0000E+000
1097.50  0.0000E+000
1098.00  0.0000E+000
1098.50  0.0000E+000
1099.00  0.0000E+000
1099.50  0.0000E+000
1100.00  0.0000E+000
1100.50  0.0000E+000
1101.00  0.0000E+000
1101.50  0.0000E+000
1102.00  0.0000E+000
1102.50  0.0000E+000
1103.00  0.0000E+000
1103.50  0.0000E+000
1104.00  0.0000E+000
1104.50  0.0000E+000
1105.00  0.0000E+000
1105.50  0.0000E+000
1106.00  0.0000E+000
1106.50  0.0000E+000
1107.00  0.0000E+000
1107.50  0.0000E+000
1108.00  0.0000E+000
1108.50  0.0000E+000
1109.00  0.0000E+000
1109.50  0.0000E+000
1110.00  0.0000E+000
1110.50  0.0000E+000
1111.00  0.0000E+000
1111.50  0.0000E+000
1112.00  0.0000E+000
1112.50  0.0000E+000
1113.00  0.0000E+000
1113.50  0.0000E+000
1114.00  0.0000E+000
1114.50  0.0000E+000
1115.00  0.0000E+000
1115.50  0.0000E+000
1116.00  0.0000E+000
1116.50  0.0000E+000
1117.00  0.0000E+000
1117.50  0.0000E+000
1118.00  0.0000E+000
1118.50  0.0000E+000
1119.00  0.0000E+000
1119.50  0.0000E+000
1120.00  0.0000E+000
1120.50  0.0000E+000
1121.00  0.0000E+000
1121.50  0.0000E+000
1122.00  0.0000E+000
1122.50  0.0000E+000
1123.00  0.0000E+000
1123.50  0.0000E+000
1124.00  0.0000E+000
1124.50  0.0000E+000
1125.00  0.0000E+000
1125.50  0.0000E+000
1126.00  0.0000E+000
1126.50  0.0000E+000
1127.00  0.0000E+000
1127.50  0.0000E+000
: 6
