# Supplementary material for: A photoconversion model for full spectral programming and multiplexing of optogenetic systems
Source: Mol Syst Biol. 2017 Apr 24;13(4):926. doi: 10.15252/msb.20167456 (PMC5408778; doi:10.15252/msb.20167456)
Supplement: Supplementary file 11 — Dataset EV3 [file MSB-13-926-s011.zip › dataset_ev3_led_data/led_calibration_data/EO_01/Tori_c1/raw/9.IRR]

" File: 160129_calibrations\post-calibration\Tor
" RAD->  Wave:647.21nm  Pix:1050  Val:  0.000  Time:400ms  Avg:2  Sm:1  Sg:1  Tc:off  SNAP  Xt:1  Ch:1  Xtrig wnmcal >RAD-IS6.CAL
 180.00  0.0000E+000
 180.50  0.0000E+000
 181.00  0.0000E+000
 181.50  0.0000E+000
 182.00  0.0000E+000
 182.50  0.0000E+000
 183.00  0.0000E+000
 183.50  0.0000E+000
 184.00  0.0000E+000
 184.50  0.0000E+000
 185.00  0.0000E+000
 185.50  0.0000E+000
 186.00  0.0000E+000
 186.50  0.0000E+000
 187.00  0.0000E+000
 187.50  0.0000E+000
 188.00  0.0000E+000
 188.50  0.0000E+000
 189.00  0.0000E+000
 189.50  0.0000E+000
 190.00  0.0000E+000
 190.50  0.0000E+000
 191.00  0.0000E+000
 191.50  0.0000E+000
 192.00  0.0000E+000
 192.50  0.0000E+000
 193.00  0.0000E+000
 193.50  0.0000E+000
 194.00  0.0000E+000
 194.50  0.0000E+000
 195.00  0.0000E+000
 195.50  0.0000E+000
 196.00  0.0000E+000
 196.50  0.0000E+000
 197.00  0.0000E+000
 197.50  0.0000E+000
 198.00  0.0000E+000
 198.50  0.0000E+000
 199.00  0.0000E+000
 199.50  0.0000E+000
 200.00  0.0000E+000
 200.50  0.0000E+000
 201.00  0.0000E+000
 201.50  0.0000E+000
 202.00  0.0000E+000
 202.50  0.0000E+000
 203.00  0.0000E+000
 203.50  0.0000E+000
 204.00  0.0000E+000
 204.50  0.0000E+000
 205.00  0.0000E+000
 205.50  0.0000E+000
 206.00  0.0000E+000
 206.50  0.0000E+000
 207.00  0.0000E+000
 207.50  0.0000E+000
 208.00  0.0000E+000
 208.50  0.0000E+000
 209.00  0.0000E+000
 209.50  0.0000E+000
 210.00  0.0000E+000
 210.50  0.0000E+000
 211.00  0.0000E+000
 211.50  0.0000E+000
 212.00  0.0000E+000
 212.50  0.0000E+000
 213.00  0.0000E+000
 213.50  0.0000E+000
 214.00  0.0000E+000
 214.50  0.0000E+000
 215.00  0.0000E+000
 215.50  0.0000E+000
 216.00  0.0000E+000
 216.50  0.0000E+000
 217.00  0.0000E+000
 217.50  0.0000E+000
 218.00  0.0000E+000
 218.50  0.0000E+000
 219.00  0.0000E+000
 219.50  0.0000E+000
 220.00  0.0000E+000
 220.50  0.0000E+000
 221.00  0.0000E+000
 221.50  0.0000E+000
 222.00  0.0000E+000
 222.50  0.0000E+000
 223.00  0.0000E+000
 223.50  0.0000E+000
 224.00  0.0000E+000
 224.50  0.0000E+000
 225.00  0.0000E+000
 225.50  0.0000E+000
 226.00  0.0000E+000
 226.50  0.0000E+000
 227.00  0.0000E+000
 227.50  0.0000E+000
 228.00  0.0000E+000
 228.50  0.0000E+000
 229.00  0.0000E+000
 229.50  0.0000E+000
 230.00  0.0000E+000
 230.50  0.0000E+000
 231.00  0.0000E+000
 231.50  0.0000E+000
 232.00  0.0000E+000
 232.50  0.0000E+000
 233.00  0.0000E+000
 233.50  0.0000E+000
 234.00  0.0000E+000
 234.50  0.0000E+000
 235.00  0.0000E+000
 235.50  0.0000E+000
 236.00  0.0000E+000
 236.50  0.0000E+000
 237.00  0.0000E+000
 237.50  0.0000E+000
 238.00  0.0000E+000
 238.50  0.0000E+000
 239.00  0.0000E+000
 239.50  0.0000E+000
 240.00  0.0000E+000
 240.50  0.0000E+000
 241.00  0.0000E+000
 241.50  0.0000E+000
 242.00  0.0000E+000
 242.50  0.0000E+000
 243.00  0.0000E+000
 243.50  0.0000E+000
 244.00  0.0000E+000
 244.50  0.0000E+000
 245.00  0.0000E+000
 245.50  0.0000E+000
 246.00  0.0000E+000
 246.50  0.0000E+000
 247.00  0.0000E+000
 247.50  0.0000E+000
 248.00  0.0000E+000
 248.50  0.0000E+000
 249.00  0.0000E+000
 249.50  0.0000E+000
 250.00  0.0000E+000
 250.50  0.0000E+000
 251.00  0.0000E+000
 251.50  0.0000E+000
 252.00  0.0000E+000
 252.50  0.0000E+000
 253.00  0.0000E+000
 253.50  0.0000E+000
 254.00  0.0000E+000
 254.50  0.0000E+000
 255.00  0.0000E+000
 255.50  0.0000E+000
 256.00  0.0000E+000
 256.50  0.0000E+000
 257.00  0.0000E+000
 257.50  0.0000E+000
 258.00  0.0000E+000
 258.50  0.0000E+000
 259.00  0.0000E+000
 259.50  0.0000E+000
 260.00  0.0000E+000
 260.50  0.0000E+000
 261.00  0.0000E+000
 261.50  0.0000E+000
 262.00  0.0000E+000
 262.50  0.0000E+000
 263.00  0.0000E+000
 263.50  0.0000E+000
 264.00  0.0000E+000
 264.50  0.0000E+000
 265.00  0.0000E+000
 265.50  0.0000E+000
 266.00  0.0000E+000
 266.50  0.0000E+000
 267.00  0.0000E+000
 267.50  0.0000E+000
 268.00  0.0000E+000
 268.50  0.0000E+000
 269.00  0.0000E+000
 269.50  0.0000E+000
 270.00  0.0000E+000
 270.50  0.0000E+000
 271.00  0.0000E+000
 271.50  0.0000E+000
 272.00  0.0000E+000
 272.50  0.0000E+000
 273.00  0.0000E+000
 273.50  0.0000E+000
 274.00  0.0000E+000
 274.50  0.0000E+000
 275.00  0.0000E+000
 275.50  0.0000E+000
 276.00  0.0000E+000
 276.50  0.0000E+000
 277.00  0.0000E+000
 277.50  0.0000E+000
 278.00  0.0000E+000
 278.50  0.0000E+000
 279.00  0.0000E+000
 279.50  0.0000E+000
 280.00  0.0000E+000
 280.50  0.0000E+000
 281.00  0.0000E+000
 281.50  0.0000E+000
 282.00  0.0000E+000
 282.50  0.0000E+000
 283.00  0.0000E+000
 283.50  0.0000E+000
 284.00  0.0000E+000
 284.50  0.0000E+000
 285.00  0.0000E+000
 285.50  0.0000E+000
 286.00  0.0000E+000
 286.50  0.0000E+000
 287.00  0.0000E+000
 287.50  0.0000E+000
 288.00  0.0000E+000
 288.50  0.0000E+000
 289.00  0.0000E+000
 289.50  0.0000E+000
 290.00  0.0000E+000
 290.50  0.0000E+000
 291.00  0.0000E+000
 291.50  0.0000E+000
 292.00  0.0000E+000
 292.50  0.0000E+000
 293.00  0.0000E+000
 293.50  0.0000E+000
 294.00  0.0000E+000
 294.50  0.0000E+000
 295.00  0.0000E+000
 295.50  0.0000E+000
 296.00  0.0000E+000
 296.50  0.0000E+000
 297.00  0.0000E+000
 297.50  0.0000E+000
 298.00  0.0000E+000
 298.50  0.0000E+000
 299.00  0.0000E+000
 299.50  0.0000E+000
 300.00  0.0000E+000
 300.50  0.0000E+000
 301.00  0.0000E+000
 301.50  0.0000E+000
 302.00  0.0000E+000
 302.50  0.0000E+000
 303.00  0.0000E+000
 303.50  0.0000E+000
 304.00  0.0000E+000
 304.50  0.0000E+000
 305.00  0.0000E+000
 305.50  0.0000E+000
 306.00  0.0000E+000
 306.50  0.0000E+000
 307.00  0.0000E+000
 307.50  0.0000E+000
 308.00  0.0000E+000
 308.50  0.0000E+000
 309.00  0.0000E+000
 309.50  0.0000E+000
 310.00  0.0000E+000
 310.50  0.0000E+000
 311.00  0.0000E+000
 311.50  0.0000E+000
 312.00  0.0000E+000
 312.50  0.0000E+000
 313.00  0.0000E+000
 313.50  0.0000E+000
 314.00  0.0000E+000
 314.50  0.0000E+000
 315.00  0.0000E+000
 315.50  0.0000E+000
 316.00  0.0000E+000
 316.50  0.0000E+000
 317.00  0.0000E+000
 317.50  0.0000E+000
 318.00  0.0000E+000
 318.50  0.0000E+000
 319.00  0.0000E+000
 319.50  0.0000E+000
 320.00  0.0000E+000
 320.50  0.0000E+000
 321.00  0.0000E+000
 321.50  0.0000E+000
 322.00  0.0000E+000
 322.50  0.0000E+000
 323.00  0.0000E+000
 323.50  0.0000E+000
 324.00  0.0000E+000
 324.50  0.0000E+000
 325.00  0.0000E+000
 325.50  0.0000E+000
 326.00  0.0000E+000
 326.50  0.0000E+000
 327.00  0.0000E+000
 327.50  0.0000E+000
 328.00  0.0000E+000
 328.50  0.0000E+000
 329.00  0.0000E+000
 329.50  0.0000E+000
 330.00  0.0000E+000
 330.50  0.0000E+000
 331.00  0.0000E+000
 331.50  0.0000E+000
 332.00  0.0000E+000
 332.50  0.0000E+000
 333.00  0.0000E+000
 333.50  0.0000E+000
 334.00  0.0000E+000
 334.50  0.0000E+000
 335.00  0.0000E+000
 335.50  0.0000E+000
 336.00  0.0000E+000
 336.50  0.0000E+000
 337.00  0.0000E+000
 337.50  0.0000E+000
 338.00  0.0000E+000
 338.50  0.0000E+000
 339.00  0.0000E+000
 339.50  0.0000E+000
 340.00  0.0000E+000
 340.50  0.0000E+000
 341.00  0.0000E+000
 341.50  0.0000E+000
 342.00  0.0000E+000
 342.50  0.0000E+000
 343.00  0.0000E+000
 343.50  0.0000E+000
 344.00  0.0000E+000
 344.50  0.0000E+000
 345.00  0.0000E+000
 345.50  0.0000E+000
 346.00  0.0000E+000
 346.50  0.0000E+000
 347.00  0.0000E+000
 347.50  0.0000E+000
 348.00  0.0000E+000
 348.50  0.0000E+000
 349.00  0.0000E+000
 349.50  0.0000E+000
 350.00  0.0000E+000
 350.50  0.0000E+000
 351.00  0.0000E+000
 351.50  0.0000E+000
 352.00  0.0000E+000
 352.50  0.0000E+000
 353.00  0.0000E+000
 353.50  0.0000E+000
 354.00  0.0000E+000
 354.50  0.0000E+000
 355.00  0.0000E+000
 355.50  0.0000E+000
 356.00  0.0000E+000
 356.50  0.0000E+000
 357.00  0.0000E+000
 357.50  0.0000E+000
 358.00  0.0000E+000
 358.50  0.0000E+000
 359.00  0.0000E+000
 359.50  0.0000E+000
 360.00  0.0000E+000
 360.50  0.0000E+000
 361.00  0.0000E+000
 361.50  0.0000E+000
 362.00  0.0000E+000
 362.50  0.0000E+000
 363.00  1.0389E-008
 363.50  6.3118E-008
 364.00  1.2405E-007
 364.50  1.4013E-007
 365.00  1.6119E-007
 365.50  1.8375E-007
 366.00  1.3334E-007
 366.50  1.1784E-007
 367.00  1.4456E-007
 367.50  1.4939E-007
 368.00  1.3463E-007
 368.50  1.3546E-007
 369.00  1.2855E-007
 369.50  1.0805E-007
 370.00  6.9208E-008
 370.50  4.1885E-008
 371.00  7.0257E-009
 371.50  0.0000E+000
 372.00  0.0000E+000
 372.50  0.0000E+000
 373.00  0.0000E+000
 373.50  0.0000E+000
 374.00  7.8705E-008
 374.50  9.1231E-008
 375.00  1.0904E-007
 375.50  1.3644E-007
 376.00  1.3576E-007
 376.50  1.2168E-007
 377.00  1.2311E-007
 377.50  1.2569E-007
 378.00  1.3999E-007
 378.50  7.8265E-008
 379.00  6.6765E-009
 379.50  0.0000E+000
 380.00  0.0000E+000
 380.50  0.0000E+000
 381.00  2.0879E-008
 381.50  9.9776E-008
 382.00  1.6832E-007
 382.50  2.4761E-007
 383.00  3.1577E-007
 383.50  3.0477E-007
 384.00  2.6678E-007
 384.50  2.2955E-007
 385.00  1.8316E-007
 385.50  1.6505E-007
 386.00  2.0151E-007
 386.50  2.3194E-007
 387.00  2.5751E-007
 387.50  2.8535E-007
 388.00  2.8197E-007
 388.50  3.3528E-007
 389.00  3.9845E-007
 389.50  4.3790E-007
 390.00  5.0149E-007
 390.50  4.7562E-007
 391.00  3.8530E-007
 391.50  2.5766E-007
 392.00  1.3569E-007
 392.50  1.2922E-008
 393.00  0.0000E+000
 393.50  0.0000E+000
 394.00  0.0000E+000
 394.50  0.0000E+000
 395.00  0.0000E+000
 395.50  0.0000E+000
 396.00  1.6274E-008
 396.50  4.9564E-008
 397.00  1.1745E-007
 397.50  1.8392E-007
 398.00  2.4705E-007
 398.50  2.8075E-007
 399.00  2.6719E-007
 399.50  2.4898E-007
 400.00  2.2008E-007
 400.50  2.1162E-007
 401.00  1.8616E-007
 401.50  2.1605E-007
 402.00  2.4182E-007
 402.50  2.2461E-007
 403.00  2.1126E-007
 403.50  1.9211E-007
 404.00  1.6152E-007
 404.50  1.3547E-007
 405.00  1.3737E-007
 405.50  1.8402E-007
 406.00  1.6875E-007
 406.50  2.2820E-007
 407.00  3.3880E-007
 407.50  3.9580E-007
 408.00  4.4783E-007
 408.50  4.2875E-007
 409.00  3.3798E-007
 409.50  2.3392E-007
 410.00  1.4178E-007
 410.50  1.1588E-007
 411.00  1.1502E-007
 411.50  1.2226E-007
 412.00  1.3919E-007
 412.50  1.4862E-007
 413.00  1.5696E-007
 413.50  1.1851E-007
 414.00  7.1216E-008
 414.50  5.4626E-008
 415.00  6.3228E-008
 415.50  7.3445E-008
 416.00  1.1630E-007
 416.50  1.5067E-007
 417.00  1.3840E-007
 417.50  8.3850E-008
 418.00  5.2231E-008
 418.50  7.7309E-009
 419.00  0.0000E+000
 419.50  9.6438E-009
 420.00  5.0416E-008
 420.50  1.0829E-007
 421.00  1.3640E-007
 421.50  1.1608E-007
 422.00  1.1265E-007
 422.50  8.9106E-008
 423.00  1.0004E-007
 423.50  1.3663E-007
 424.00  1.6190E-007
 424.50  1.6875E-007
 425.00  1.6411E-007
 425.50  1.6251E-007
 426.00  1.7073E-007
 426.50  2.0477E-007
 427.00  2.8438E-007
 427.50  3.6181E-007
 428.00  3.3167E-007
 428.50  3.6989E-007
 429.00  3.5780E-007
 429.50  2.8005E-007
 430.00  2.6192E-007
 430.50  2.1194E-007
 431.00  1.4795E-007
 431.50  1.3007E-007
 432.00  1.1904E-007
 432.50  1.0509E-007
 433.00  7.9386E-008
 433.50  4.9735E-008
 434.00  1.1226E-008
 434.50  0.0000E+000
 435.00  2.8753E-008
 435.50  4.2214E-008
 436.00  8.3214E-008
 436.50  1.2719E-007
 437.00  1.5906E-007
 437.50  2.1254E-007
 438.00  3.3272E-007
 438.50  4.1044E-007
 439.00  4.1669E-007
 439.50  4.2668E-007
 440.00  3.8525E-007
 440.50  2.1537E-007
 441.00  1.6665E-007
 441.50  1.1378E-007
 442.00  9.1730E-008
 442.50  9.9434E-008
 443.00  1.3326E-007
 443.50  1.4225E-007
 444.00  1.1253E-007
 444.50  1.1307E-007
 445.00  8.8166E-008
 445.50  9.6433E-008
 446.00  1.3510E-007
 446.50  1.7799E-007
 447.00  2.0187E-007
 447.50  2.4127E-007
 448.00  2.7262E-007
 448.50  2.6903E-007
 449.00  2.2354E-007
 449.50  1.8079E-007
 450.00  1.2476E-007
 450.50  8.1632E-008
 451.00  1.2867E-007
 451.50  1.8602E-007
 452.00  2.2843E-007
 452.50  2.4357E-007
 453.00  2.5760E-007
 453.50  2.6663E-007
 454.00  2.5645E-007
 454.50  2.6077E-007
 455.00  2.6104E-007
 455.50  2.3387E-007
 456.00  2.1960E-007
 456.50  2.3184E-007
 457.00  2.8532E-007
 457.50  3.3062E-007
 458.00  3.5345E-007
 458.50  3.3517E-007
 459.00  2.6986E-007
 459.50  2.3020E-007
 460.00  1.9389E-007
 460.50  1.9459E-007
 461.00  2.4533E-007
 461.50  3.4071E-007
 462.00  4.0178E-007
 462.50  4.3328E-007
 463.00  4.4515E-007
 463.50  4.1376E-007
 464.00  3.6447E-007
 464.50  3.8750E-007
 465.00  3.8787E-007
 465.50  4.0880E-007
 466.00  4.2929E-007
 466.50  4.5594E-007
 467.00  4.6297E-007
 467.50  4.6933E-007
 468.00  4.6161E-007
 468.50  4.3516E-007
 469.00  4.0289E-007
 469.50  3.6432E-007
 470.00  3.4121E-007
 470.50  3.3480E-007
 471.00  3.1293E-007
 471.50  2.9507E-007
 472.00  3.0338E-007
 472.50  3.0796E-007
 473.00  3.1236E-007
 473.50  3.5675E-007
 474.00  4.2033E-007
 474.50  4.7110E-007
 475.00  4.9906E-007
 475.50  5.3173E-007
 476.00  5.7016E-007
 476.50  5.8944E-007
 477.00  6.0653E-007
 477.50  6.2583E-007
 478.00  6.4529E-007
 478.50  6.5501E-007
 479.00  6.7161E-007
 479.50  7.0281E-007
 480.00  7.3149E-007
 480.50  7.4767E-007
 481.00  7.8217E-007
 481.50  8.3919E-007
 482.00  8.9986E-007
 482.50  9.7001E-007
 483.00  1.0506E-006
 483.50  1.1368E-006
 484.00  1.2309E-006
 484.50  1.3188E-006
 485.00  1.4195E-006
 485.50  1.5391E-006
 486.00  1.6691E-006
 486.50  1.8028E-006
 487.00  1.9940E-006
 487.50  2.1907E-006
 488.00  2.3824E-006
 488.50  2.6083E-006
 489.00  2.8299E-006
 489.50  3.0011E-006
 490.00  3.1993E-006
 490.50  3.3740E-006
 491.00  3.5708E-006
 491.50  3.7882E-006
 492.00  4.0578E-006
 492.50  4.3902E-006
 493.00  4.7524E-006
 493.50  5.1276E-006
 494.00  5.5614E-006
 494.50  5.9435E-006
 495.00  6.4101E-006
 495.50  6.9306E-006
 496.00  7.5154E-006
 496.50  8.1496E-006
 497.00  8.8210E-006
 497.50  9.5414E-006
 498.00  1.0289E-005
 498.50  1.1170E-005
 499.00  1.2151E-005
 499.50  1.3158E-005
 500.00  1.4271E-005
 500.50  1.5428E-005
 501.00  1.6607E-005
 501.50  1.7906E-005
 502.00  1.9289E-005
 502.50  2.0734E-005
 503.00  2.2290E-005
 503.50  2.3937E-005
 504.00  2.5738E-005
 504.50  2.7667E-005
 505.00  2.9734E-005
 505.50  3.1891E-005
 506.00  3.4161E-005
 506.50  3.6563E-005
 507.00  3.9137E-005
 507.50  4.1905E-005
 508.00  4.4832E-005
 508.50  4.7900E-005
 509.00  5.1073E-005
 509.50  5.4387E-005
 510.00  5.7790E-005
 510.50  6.1253E-005
 511.00  6.4822E-005
 511.50  6.8460E-005
 512.00  7.2112E-005
 512.50  7.5860E-005
 513.00  7.9625E-005
 513.50  8.3360E-005
 514.00  8.7064E-005
 514.50  9.0740E-005
 515.00  9.4327E-005
 515.50  9.7909E-005
 516.00  1.0144E-004
 516.50  1.0491E-004
 517.00  1.0828E-004
 517.50  1.1147E-004
 518.00  1.1442E-004
 518.50  1.1707E-004
 519.00  1.1933E-004
 519.50  1.2127E-004
 520.00  1.2280E-004
 520.50  1.2398E-004
 521.00  1.2482E-004
 521.50  1.2543E-004
 522.00  1.2582E-004
 522.50  1.2594E-004
 523.00  1.2581E-004
 523.50  1.2546E-004
 524.00  1.2483E-004
 524.50  1.2394E-004
 525.00  1.2284E-004
 525.50  1.2145E-004
 526.00  1.1977E-004
 526.50  1.1784E-004
 527.00  1.1575E-004
 527.50  1.1354E-004
 528.00  1.1125E-004
 528.50  1.0896E-004
 529.00  1.0663E-004
 529.50  1.0428E-004
 530.00  1.0194E-004
 530.50  9.9657E-005
 531.00  9.7252E-005
 531.50  9.4800E-005
 532.00  9.2209E-005
 532.50  8.9540E-005
 533.00  8.6874E-005
 533.50  8.4315E-005
 534.00  8.1864E-005
 534.50  7.9449E-005
 535.00  7.7074E-005
 535.50  7.4772E-005
 536.00  7.2595E-005
 536.50  7.0467E-005
 537.00  6.8518E-005
 537.50  6.6734E-005
 538.00  6.4950E-005
 538.50  6.3204E-005
 539.00  6.1578E-005
 539.50  5.9937E-005
 540.00  5.8327E-005
 540.50  5.6810E-005
 541.00  5.5256E-005
 541.50  5.3735E-005
 542.00  5.2182E-005
 542.50  5.0654E-005
 543.00  4.9148E-005
 543.50  4.7664E-005
 544.00  4.6213E-005
 544.50  4.4763E-005
 545.00  4.3307E-005
 545.50  4.1894E-005
 546.00  4.0527E-005
 546.50  3.9226E-005
 547.00  3.7977E-005
 547.50  3.6787E-005
 548.00  3.5575E-005
 548.50  3.4330E-005
 549.00  3.3027E-005
 549.50  3.1668E-005
 550.00  3.0325E-005
 550.50  2.9074E-005
 551.00  2.7799E-005
 551.50  2.6624E-005
 552.00  2.5567E-005
 552.50  2.4658E-005
 553.00  2.3741E-005
 553.50  2.2946E-005
 554.00  2.2131E-005
 554.50  2.1304E-005
 555.00  2.0430E-005
 555.50  1.9609E-005
 556.00  1.8873E-005
 556.50  1.8159E-005
 557.00  1.7527E-005
 557.50  1.6915E-005
 558.00  1.6373E-005
 558.50  1.5830E-005
 559.00  1.5371E-005
 559.50  1.4880E-005
 560.00  1.4439E-005
 560.50  1.3998E-005
 561.00  1.3506E-005
 561.50  1.3021E-005
 562.00  1.2586E-005
 562.50  1.2144E-005
 563.00  1.1770E-005
 563.50  1.1447E-005
 564.00  1.1145E-005
 564.50  1.0891E-005
 565.00  1.0575E-005
 565.50  1.0255E-005
 566.00  9.9560E-006
 566.50  9.6273E-006
 567.00  9.3254E-006
 567.50  9.0222E-006
 568.00  8.7175E-006
 568.50  8.4065E-006
 569.00  8.0713E-006
 569.50  7.8301E-006
 570.00  7.6032E-006
 570.50  7.3604E-006
 571.00  7.1969E-006
 571.50  7.0062E-006
 572.00  6.7461E-006
 572.50  6.5222E-006
 573.00  6.2773E-006
 573.50  5.9804E-006
 574.00  5.7490E-006
 574.50  5.5598E-006
 575.00  5.4345E-006
 575.50  5.2598E-006
 576.00  5.1467E-006
 576.50  4.9897E-006
 577.00  4.7740E-006
 577.50  4.5224E-006
 578.00  4.2758E-006
 578.50  4.0428E-006
 579.00  3.8616E-006
 579.50  3.7167E-006
 580.00  3.6257E-006
 580.50  3.6127E-006
 581.00  3.5706E-006
 581.50  3.5212E-006
 582.00  3.4784E-006
 582.50  3.3868E-006
 583.00  3.2967E-006
 583.50  3.2818E-006
 584.00  3.2168E-006
 584.50  3.1014E-006
 585.00  2.9787E-006
 585.50  2.8454E-006
 586.00  2.6415E-006
 586.50  2.5634E-006
 587.00  2.5127E-006
 587.50  2.4466E-006
 588.00  2.3519E-006
 588.50  2.2837E-006
 589.00  2.1651E-006
 589.50  2.0452E-006
 590.00  1.8958E-006
 590.50  1.7095E-006
 591.00  1.5903E-006
 591.50  1.5358E-006
 592.00  1.5427E-006
 592.50  1.6667E-006
 593.00  1.7439E-006
 593.50  1.7908E-006
 594.00  1.7852E-006
 594.50  1.7561E-006
 595.00  1.7707E-006
 595.50  1.8279E-006
 596.00  1.8504E-006
 596.50  1.8884E-006
 597.00  1.8800E-006
 597.50  1.7961E-006
 598.00  1.7041E-006
 598.50  1.6071E-006
 599.00  1.4541E-006
 599.50  1.3103E-006
 600.00  1.2247E-006
 600.50  1.1941E-006
 601.00  1.1244E-006
 601.50  1.0215E-006
 602.00  9.7767E-007
 602.50  9.7442E-007
 603.00  9.8673E-007
 603.50  1.0816E-006
 604.00  1.1437E-006
 604.50  1.2552E-006
 605.00  1.1600E-006
 605.50  1.1396E-006
 606.00  1.1769E-006
 606.50  1.3429E-006
 607.00  1.4446E-006
 607.50  1.5833E-006
 608.00  1.4713E-006
 608.50  1.2453E-006
 609.00  9.9808E-007
 609.50  6.6116E-007
 610.00  4.5385E-007
 610.50  3.6217E-007
 611.00  2.7932E-007
 611.50  1.8995E-007
 612.00  1.2740E-007
 612.50  1.1986E-007
 613.00  6.7843E-008
 613.50  5.4637E-008
 614.00  6.1357E-008
 614.50  3.8859E-008
 615.00  7.5362E-008
 615.50  1.4643E-007
 616.00  1.6594E-007
 616.50  3.1221E-007
 617.00  4.6061E-007
 617.50  6.0523E-007
 618.00  8.0841E-007
 618.50  9.9152E-007
 619.00  1.0783E-006
 619.50  1.0250E-006
 620.00  9.4669E-007
 620.50  8.5370E-007
 621.00  7.8941E-007
 621.50  8.5529E-007
 622.00  9.3790E-007
 622.50  9.7194E-007
 623.00  1.0822E-006
 623.50  1.2644E-006
 624.00  1.1902E-006
 624.50  1.1086E-006
 625.00  1.0558E-006
 625.50  8.8178E-007
 626.00  7.7031E-007
 626.50  7.9769E-007
 627.00  8.2949E-007
 627.50  9.1473E-007
 628.00  1.0795E-006
 628.50  1.1735E-006
 629.00  1.1887E-006
 629.50  1.2111E-006
 630.00  9.8210E-007
 630.50  7.1426E-007
 631.00  5.4428E-007
 631.50  4.2574E-007
 632.00  2.6639E-007
 632.50  1.1647E-007
 633.00  7.9989E-009
 633.50  1.1269E-008
 634.00  8.0209E-008
 634.50  2.5751E-007
 635.00  4.8856E-007
 635.50  6.8407E-007
 636.00  6.9400E-007
 636.50  6.6413E-007
 637.00  6.4662E-007
 637.50  4.6795E-007
 638.00  1.8854E-007
 638.50  0.0000E+000
 639.00  0.0000E+000
 639.50  0.0000E+000
 640.00  0.0000E+000
 640.50  5.3746E-008
 641.00  2.5401E-007
 641.50  5.7805E-007
 642.00  8.3746E-007
 642.50  8.5640E-007
 643.00  7.0672E-007
 643.50  5.4617E-007
 644.00  4.9984E-007
 644.50  4.2830E-007
 645.00  5.4934E-007
 645.50  7.5396E-007
 646.00  9.2717E-007
 646.50  9.5652E-007
 647.00  8.4581E-007
 647.50  6.4329E-007
 648.00  3.0536E-007
 648.50  4.4572E-008
 649.00  0.0000E+000
 649.50  0.0000E+000
 650.00  0.0000E+000
 650.50  1.6191E-007
 651.00  3.4648E-007
 651.50  7.4109E-007
 652.00  1.1106E-006
 652.50  1.2235E-006
 653.00  1.1984E-006
 653.50  1.1437E-006
 654.00  8.9207E-007
 654.50  6.6581E-007
 655.00  7.8130E-007
 655.50  1.0682E-006
 656.00  1.3831E-006
 656.50  1.8469E-006
 657.00  2.0256E-006
 657.50  1.9240E-006
 658.00  1.6858E-006
 658.50  1.3448E-006
 659.00  1.0524E-006
 659.50  8.3714E-007
 660.00  3.8407E-007
 660.50  2.0018E-007
 661.00  2.9375E-007
 661.50  4.3476E-007
 662.00  7.3378E-007
 662.50  1.0303E-006
 663.00  1.1566E-006
 663.50  1.0131E-006
 664.00  8.7313E-007
 664.50  7.1884E-007
 665.00  6.3895E-007
 665.50  6.0771E-007
 666.00  8.3587E-007
 666.50  8.9871E-007
 667.00  9.1490E-007
 667.50  1.0724E-006
 668.00  1.1434E-006
 668.50  1.0558E-006
 669.00  1.1331E-006
 669.50  1.2182E-006
 670.00  1.0145E-006
 670.50  6.3354E-007
 671.00  4.1695E-007
 671.50  1.9771E-007
 672.00  0.0000E+000
 672.50  2.0633E-008
 673.00  1.6014E-007
 673.50  4.6315E-007
 674.00  8.9418E-007
 674.50  1.2590E-006
 675.00  1.4518E-006
 675.50  1.6099E-006
 676.00  1.6519E-006
 676.50  1.3949E-006
 677.00  1.1406E-006
 677.50  7.9206E-007
 678.00  5.5960E-007
 678.50  1.3709E-007
 679.00  3.7835E-008
 679.50  0.0000E+000
 680.00  0.0000E+000
 680.50  0.0000E+000
 681.00  0.0000E+000
 681.50  8.3183E-008
 682.00  5.5046E-007
 682.50  1.1821E-006
 683.00  1.5704E-006
 683.50  1.8296E-006
 684.00  1.8111E-006
 684.50  1.6660E-006
 685.00  1.5208E-006
 685.50  1.3287E-006
 686.00  1.1251E-006
 686.50  1.1176E-006
 687.00  8.8606E-007
 687.50  6.6294E-007
 688.00  5.8092E-007
 688.50  5.9995E-007
 689.00  7.5932E-007
 689.50  1.1314E-006
 690.00  1.2010E-006
 690.50  8.5650E-007
 691.00  4.3364E-007
 691.50  4.5963E-008
 692.00  0.0000E+000
 692.50  0.0000E+000
 693.00  0.0000E+000
 693.50  0.0000E+000
 694.00  0.0000E+000
 694.50  0.0000E+000
 695.00  0.0000E+000
 695.50  0.0000E+000
 696.00  0.0000E+000
 696.50  0.0000E+000
 697.00  0.0000E+000
 697.50  0.0000E+000
 698.00  1.7878E-007
 698.50  3.6199E-007
 699.00  8.0039E-007
 699.50  1.2103E-006
 700.00  1.8418E-006
 700.50  2.0037E-006
 701.00  2.0596E-006
 701.50  1.7728E-006
 702.00  1.4789E-006
 702.50  1.1354E-006
 703.00  1.0910E-006
 703.50  9.8289E-007
 704.00  7.8027E-007
 704.50  5.8493E-007
 705.00  2.7123E-007
 705.50  4.2712E-008
 706.00  1.1430E-007
 706.50  1.5108E-007
 707.00  3.4195E-007
 707.50  5.9551E-007
 708.00  5.3522E-007
 708.50  7.2258E-007
 709.00  7.6223E-007
 709.50  6.0900E-007
 710.00  8.8131E-007
 710.50  1.3059E-006
 711.00  1.3426E-006
 711.50  1.4238E-006
 712.00  1.5304E-006
 712.50  1.2762E-006
 713.00  9.4843E-007
 713.50  9.4059E-007
 714.00  9.7105E-007
 714.50  8.6372E-007
 715.00  1.2462E-006
 715.50  9.7022E-007
 716.00  8.6244E-007
 716.50  7.2796E-007
 717.00  6.6699E-007
 717.50  5.1209E-007
 718.00  7.1026E-007
 718.50  7.7720E-007
 719.00  7.7473E-007
 719.50  7.3857E-007
 720.00  1.0181E-006
 720.50  1.2679E-006
 721.00  1.3428E-006
 721.50  1.5420E-006
 722.00  1.4841E-006
 722.50  1.1596E-006
 723.00  1.3741E-006
 723.50  1.2361E-006
 724.00  1.2973E-006
 724.50  1.6834E-006
 725.00  1.9239E-006
 725.50  1.5040E-006
 726.00  1.2769E-006
 726.50  9.2115E-007
 727.00  3.9719E-007
 727.50  2.6090E-007
 728.00  5.0090E-007
 728.50  6.0837E-007
 729.00  6.3508E-007
 729.50  4.1688E-007
 730.00  4.8235E-008
 730.50  0.0000E+000
 731.00  0.0000E+000
 731.50  0.0000E+000
 732.00  0.0000E+000
 732.50  0.0000E+000
 733.00  0.0000E+000
 733.50  0.0000E+000
 734.00  0.0000E+000
 734.50  0.0000E+000
 735.00  0.0000E+000
 735.50  0.0000E+000
 736.00  0.0000E+000
 736.50  0.0000E+000
 737.00  0.0000E+000
 737.50  0.0000E+000
 738.00  0.0000E+000
 738.50  0.0000E+000
 739.00  0.0000E+000
 739.50  0.0000E+000
 740.00  2.9556E-008
 740.50  3.6186E-007
 741.00  6.1865E-007
 741.50  8.7345E-007
 742.00  1.4513E-006
 742.50  1.9925E-006
 743.00  2.2088E-006
 743.50  2.4884E-006
 744.00  2.4882E-006
 744.50  2.0508E-006
 745.00  1.2541E-006
 745.50  2.5813E-007
 746.00  3.3016E-009
 746.50  0.0000E+000
 747.00  0.0000E+000
 747.50  0.0000E+000
 748.00  0.0000E+000
 748.50  0.0000E+000
 749.00  0.0000E+000
 749.50  0.0000E+000
 750.00  0.0000E+000
 750.50  0.0000E+000
 751.00  0.0000E+000
 751.50  0.0000E+000
 752.00  0.0000E+000
 752.50  0.0000E+000
 753.00  0.0000E+000
 753.50  0.0000E+000
 754.00  0.0000E+000
 754.50  0.0000E+000
 755.00  0.0000E+000
 755.50  0.0000E+000
 756.00  0.0000E+000
 756.50  0.0000E+000
 757.00  0.0000E+000
 757.50  0.0000E+000
 758.00  0.0000E+000
 758.50  0.0000E+000
 759.00  1.0199E-007
 759.50  5.1152E-007
 760.00  1.0353E-006
 760.50  1.3617E-006
 761.00  1.4380E-006
 761.50  1.4168E-006
 762.00  1.3528E-006
 762.50  1.2647E-006
 763.00  1.0433E-006
 763.50  1.0653E-006
 764.00  8.7831E-007
 764.50  3.6853E-007
 765.00  2.3826E-007
 765.50  8.2504E-007
 766.00  1.3841E-006
 766.50  1.5842E-006
 767.00  1.5086E-006
 767.50  1.2370E-006
 768.00  4.9689E-007
 768.50  7.3901E-008
 769.00  2.1454E-007
 769.50  6.6814E-007
 770.00  7.1162E-007
 770.50  3.5261E-007
 771.00  3.1957E-007
 771.50  4.0879E-007
 772.00  7.8489E-008
 772.50  4.6527E-007
 773.00  7.3878E-007
 773.50  3.0775E-007
 774.00  6.2797E-010
 774.50  1.5356E-008
 775.00  6.3236E-009
 775.50  6.5507E-008
 776.00  2.7498E-007
 776.50  5.3753E-007
 777.00  3.6341E-007
 777.50  3.7573E-007
 778.00  4.2391E-007
 778.50  2.9776E-007
 779.00  2.4435E-007
 779.50  5.7642E-007
 780.00  8.8580E-007
 780.50  1.4997E-006
 781.00  2.3880E-006
 781.50  3.2901E-006
 782.00  3.8826E-006
 782.50  4.4598E-006
 783.00  4.9652E-006
 783.50  4.3684E-006
 784.00  4.1368E-006
 784.50  3.9385E-006
 785.00  3.5737E-006
 785.50  2.5737E-006
 786.00  1.9846E-006
 786.50  1.1320E-006
 787.00  3.8030E-007
 787.50  0.0000E+000
 788.00  0.0000E+000
 788.50  1.3137E-007
 789.00  2.8671E-007
 789.50  2.3152E-007
 790.00  1.8786E-007
 790.50  3.1026E-007
 791.00  3.3422E-007
 791.50  8.5556E-008
 792.00  3.5802E-007
 792.50  5.1945E-007
 793.00  5.5173E-007
 793.50  6.1536E-007
 794.00  5.1812E-007
 794.50  1.0245E-007
 795.00  0.0000E+000
 795.50  0.0000E+000
 796.00  0.0000E+000
 796.50  0.0000E+000
 797.00  0.0000E+000
 797.50  0.0000E+000
 798.00  0.0000E+000
 798.50  1.7639E-007
 799.00  5.9240E-007
 799.50  5.5187E-007
 800.00  3.7316E-007
 800.50  4.2092E-008
 801.00  0.0000E+000
 801.50  0.0000E+000
 802.00  0.0000E+000
 802.50  0.0000E+000
 803.00  0.0000E+000
 803.50  0.0000E+000
 804.00  0.0000E+000
 804.50  0.0000E+000
 805.00  0.0000E+000
 805.50  0.0000E+000
 806.00  1.5342E-007
 806.50  6.9146E-007
 807.00  1.3915E-006
 807.50  1.9815E-006
 808.00  2.5035E-006
 808.50  2.7776E-006
 809.00  2.5774E-006
 809.50  2.2226E-006
 810.00  1.9580E-006
 810.50  1.7302E-006
 811.00  1.0900E-006
 811.50  1.1024E-006
 812.00  1.3521E-006
 812.50  1.6570E-006
 813.00  1.9184E-006
 813.50  2.1732E-006
 814.00  1.2420E-006
 814.50  3.4783E-007
 815.00  0.0000E+000
 815.50  0.0000E+000
 816.00  0.0000E+000
 816.50  0.0000E+000
 817.00  0.0000E+000
 817.50  8.6167E-008
 818.00  2.1765E-007
 818.50  1.2823E-007
 819.00  1.8258E-008
 819.50  0.0000E+000
 820.00  0.0000E+000
 820.50  0.0000E+000
 821.00  0.0000E+000
 821.50  0.0000E+000
 822.00  3.6675E-007
 822.50  1.2045E-006
 823.00  2.0055E-006
 823.50  3.3602E-006
 824.00  4.1791E-006
 824.50  4.2633E-006
 825.00  4.0744E-006
 825.50  3.4505E-006
 826.00  2.4437E-006
 826.50  2.0214E-006
 827.00  1.7783E-006
 827.50  1.3866E-006
 828.00  1.1607E-006
 828.50  9.8506E-007
 829.00  4.0894E-007
 829.50  6.5849E-008
 830.00  4.5418E-009
 830.50  0.0000E+000
 831.00  5.0937E-008
 831.50  1.0618E-006
 832.00  1.9641E-006
 832.50  2.1696E-006
 833.00  2.2528E-006
 833.50  2.5717E-006
 834.00  1.6157E-006
 834.50  9.8099E-007
 835.00  1.4690E-006
 835.50  1.8226E-006
 836.00  1.5544E-006
 836.50  1.6118E-006
 837.00  1.5282E-006
 837.50  1.0236E-006
 838.00  5.9275E-007
 838.50  4.4744E-007
 839.00  1.6182E-007
 839.50  7.5692E-009
 840.00  0.0000E+000
 840.50  0.0000E+000
 841.00  0.0000E+000
 841.50  0.0000E+000
 842.00  0.0000E+000
 842.50  0.0000E+000
 843.00  0.0000E+000
 843.50  0.0000E+000
 844.00  0.0000E+000
 844.50  0.0000E+000
 845.00  0.0000E+000
 845.50  0.0000E+000
 846.00  0.0000E+000
 846.50  0.0000E+000
 847.00  0.0000E+000
 847.50  0.0000E+000
 848.00  0.0000E+000
 848.50  0.0000E+000
 849.00  2.7922E-008
 849.50  4.4667E-007
 850.00  1.0602E-006
 850.50  1.3800E-006
 851.00  2.0031E-006
 851.50  2.5582E-006
 852.00  2.3398E-006
 852.50  2.2337E-006
 853.00  1.9791E-006
 853.50  1.0451E-006
 854.00  9.7504E-008
 854.50  0.0000E+000
 855.00  0.0000E+000
 855.50  0.0000E+000
 856.00  0.0000E+000
 856.50  0.0000E+000
 857.00  0.0000E+000
 857.50  0.0000E+000
 858.00  0.0000E+000
 858.50  0.0000E+000
 859.00  0.0000E+000
 859.50  0.0000E+000
 860.00  3.0725E-007
 860.50  1.0423E-006
 861.00  2.0308E-006
 861.50  2.6141E-006
 862.00  2.6370E-006
 862.50  2.5954E-006
 863.00  2.6002E-006
 863.50  1.7761E-006
 864.00  1.7457E-006
 864.50  2.9886E-006
 865.00  2.6711E-006
 865.50  2.2577E-006
 866.00  1.9293E-006
 866.50  1.6292E-006
 867.00  2.4082E-007
 867.50  0.0000E+000
 868.00  0.0000E+000
 868.50  0.0000E+000
 869.00  0.0000E+000
 869.50  0.0000E+000
 870.00  0.0000E+000
 870.50  0.0000E+000
 871.00  0.0000E+000
 871.50  0.0000E+000
 872.00  0.0000E+000
 872.50  7.0971E-007
 873.00  9.0135E-007
 873.50  1.6044E-006
 874.00  1.3063E-006
 874.50  1.5213E-006
 875.00  1.6704E-006
 875.50  1.6254E-006
 876.00  6.7965E-007
 876.50  1.3994E-006
 877.00  6.8907E-008
 877.50  2.5886E-007
 878.00  1.6906E-006
 878.50  8.5677E-007
 879.00  0.0000E+000
 879.50  0.0000E+000
 880.00  0.0000E+000
 880.50  0.0000E+000
 881.00  0.0000E+000
 881.50  4.9085E-008
 882.00  1.5046E-006
 882.50  4.3865E-006
 883.00  4.7030E-006
 883.50  3.7041E-006
 884.00  2.4681E-006
 884.50  8.0851E-007
 885.00  0.0000E+000
 885.50  0.0000E+000
 886.00  1.8139E-007
 886.50  2.1201E-006
 887.00  3.9613E-006
 887.50  6.0803E-006
 888.00  8.4282E-006
 888.50  8.6122E-006
 889.00  7.2293E-006
 889.50  7.6968E-006
 890.00  8.2072E-006
 890.50  7.7621E-006
 891.00  8.9253E-006
 891.50  8.9905E-006
 892.00  8.6742E-006
 892.50  7.8212E-006
 893.00  8.1079E-006
 893.50  7.0963E-006
 894.00  5.9907E-006
 894.50  4.0774E-006
 895.00  1.6188E-006
 895.50  0.0000E+000
 896.00  0.0000E+000
 896.50  0.0000E+000
 897.00  0.0000E+000
 897.50  0.0000E+000
 898.00  0.0000E+000
 898.50  0.0000E+000
 899.00  0.0000E+000
 899.50  0.0000E+000
 900.00  0.0000E+000
 900.50  0.0000E+000
 901.00  0.0000E+000
 901.50  0.0000E+000
 902.00  0.0000E+000
 902.50  0.0000E+000
 903.00  0.0000E+000
 903.50  0.0000E+000
 904.00  0.0000E+000
 904.50  0.0000E+000
 905.00  0.0000E+000
 905.50  1.4318E-007
 906.00  6.7365E-007
 906.50  0.0000E+000
 907.00  0.0000E+000
 907.50  0.0000E+000
 908.00  0.0000E+000
 908.50  0.0000E+000
 909.00  0.0000E+000
 909.50  2.0491E-007
 910.00  1.2570E-006
 910.50  2.9150E-006
 911.00  4.0415E-006
 911.50  3.4377E-006
 912.00  1.9763E-006
 912.50  4.7853E-007
 913.00  0.0000E+000
 913.50  0.0000E+000
 914.00  0.0000E+000
 914.50  0.0000E+000
 915.00  0.0000E+000
 915.50  0.0000E+000
 916.00  0.0000E+000
 916.50  0.0000E+000
 917.00  0.0000E+000
 917.50  0.0000E+000
 918.00  7.1139E-008
 918.50  1.1558E-006
 919.00  2.3891E-006
 919.50  2.6698E-006
 920.00  1.1787E-006
 920.50  5.9607E-007
 921.00  0.0000E+000
 921.50  0.0000E+000
 922.00  0.0000E+000
 922.50  0.0000E+000
 923.00  0.0000E+000
 923.50  0.0000E+000
 924.00  0.0000E+000
 924.50  0.0000E+000
 925.00  0.0000E+000
 925.50  8.9927E-007
 926.00  1.5449E-006
 926.50  1.8308E-006
 927.00  1.4704E-006
 927.50  3.4208E-007
 928.00  0.0000E+000
 928.50  0.0000E+000
 929.00  0.0000E+000
 929.50  9.0371E-007
 930.00  2.0416E-006
 930.50  2.2414E-006
 931.00  8.6686E-007
 931.50  4.6503E-009
 932.00  0.0000E+000
 932.50  0.0000E+000
 933.00  0.0000E+000
 933.50  0.0000E+000
 934.00  0.0000E+000
 934.50  0.0000E+000
 935.00  0.0000E+000
 935.50  0.0000E+000
 936.00  0.0000E+000
 936.50  0.0000E+000
 937.00  0.0000E+000
 937.50  0.0000E+000
 938.00  0.0000E+000
 938.50  0.0000E+000
 939.00  0.0000E+000
 939.50  0.0000E+000
 940.00  0.0000E+000
 940.50  0.0000E+000
 941.00  0.0000E+000
 941.50  0.0000E+000
 942.00  0.0000E+000
 942.50  0.0000E+000
 943.00  0.0000E+000
 943.50  0.0000E+000
 944.00  0.0000E+000
 944.50  9.0088E-007
 945.00  2.3125E-006
 945.50  3.8214E-006
 946.00  5.8349E-006
 946.50  5.8295E-006
 947.00  5.3271E-006
 947.50  7.9659E-006
 948.00  8.3522E-006
 948.50  7.3398E-006
 949.00  5.0707E-006
 949.50  4.2093E-006
 950.00  4.3885E-006
 950.50  3.6994E-006
 951.00  2.5900E-006
 951.50  5.7864E-006
 952.00  9.2924E-006
 952.50  1.2070E-005
 953.00  1.6541E-005
 953.50  1.9366E-005
 954.00  1.7197E-005
 954.50  1.3926E-005
 955.00  1.1107E-005
 955.50  8.2263E-006
 956.00  6.9784E-006
 956.50  7.5840E-006
 957.00  6.8645E-006
 957.50  4.9396E-006
 958.00  4.4077E-006
 958.50  5.3819E-006
 959.00  3.0086E-006
 959.50  1.1242E-006
 960.00  2.3785E-007
 960.50  1.2757E-008
 961.00  0.0000E+000
 961.50  0.0000E+000
 962.00  0.0000E+000
 962.50  0.0000E+000
 963.00  0.0000E+000
 963.50  0.0000E+000
 964.00  0.0000E+000
 964.50  0.0000E+000
 965.00  0.0000E+000
 965.50  0.0000E+000
 966.00  0.0000E+000
 966.50  0.0000E+000
 967.00  0.0000E+000
 967.50  0.0000E+000
 968.00  0.0000E+000
 968.50  0.0000E+000
 969.00  2.0395E-007
 969.50  9.7847E-007
 970.00  1.7784E-006
 970.50  1.6383E-006
 971.00  5.2201E-007
 971.50  0.0000E+000
 972.00  0.0000E+000
 972.50  0.0000E+000
 973.00  0.0000E+000
 973.50  0.0000E+000
 974.00  0.0000E+000
 974.50  0.0000E+000
 975.00  0.0000E+000
 975.50  0.0000E+000
 976.00  0.0000E+000
 976.50  0.0000E+000
 977.00  0.0000E+000
 977.50  0.0000E+000
 978.00  5.6363E-006
 978.50  1.9598E-005
 979.00  3.6492E-005
 979.50  4.7871E-005
 980.00  5.8697E-005
 980.50  5.4296E-005
 981.00  4.3518E-005
 981.50  2.4910E-005
 982.00  9.9551E-006
 982.50  0.0000E+000
 983.00  0.0000E+000
 983.50  6.3814E-007
 984.00  7.9683E-006
 984.50  1.7011E-005
 985.00  2.2246E-005
 985.50  1.9971E-005
 986.00  1.2500E-005
 986.50  5.3871E-006
 987.00  0.0000E+000
 987.50  0.0000E+000
 988.00  0.0000E+000
 988.50  0.0000E+000
 989.00  0.0000E+000
 989.50  0.0000E+000
 990.00  0.0000E+000
 990.50  0.0000E+000
 991.00  5.6722E-006
 991.50  1.4912E-005
 992.00  2.3478E-005
 992.50  3.0195E-005
 993.00  2.6962E-005
 993.50  1.8647E-005
 994.00  1.5431E-005
 994.50  9.7433E-006
 995.00  3.7755E-006
 995.50  3.2352E-006
 996.00  3.8843E-006
 996.50  2.4823E-006
 997.00  4.4108E-007
 997.50  4.7851E-006
 998.00  7.7599E-006
 998.50  1.2405E-005
 999.00  1.8168E-005
 999.50  3.2724E-005
1000.00  2.3196E-005
1000.50  1.1563E-006
1001.00  0.0000E+000
1001.50  0.0000E+000
1002.00  0.0000E+000
1002.50  0.0000E+000
1003.00  0.0000E+000
1003.50  0.0000E+000
1004.00  0.0000E+000
1004.50  0.0000E+000
1005.00  0.0000E+000
1005.50  0.0000E+000
1006.00  0.0000E+000
1006.50  0.0000E+000
1007.00  0.0000E+000
1007.50  0.0000E+000
1008.00  0.0000E+000
1008.50  0.0000E+000
1009.00  0.0000E+000
1009.50  0.0000E+000
1010.00  0.0000E+000
1010.50  0.0000E+000
1011.00  0.0000E+000
1011.50  0.0000E+000
1012.00  0.0000E+000
1012.50  0.0000E+000
1013.00  0.0000E+000
1013.50  0.0000E+000
1014.00  0.0000E+000
1014.50  0.0000E+000
1015.00  0.0000E+000
1015.50  0.0000E+000
1016.00  0.0000E+000
1016.50  0.0000E+000
1017.00  0.0000E+000
1017.50  0.0000E+000
1018.00  0.0000E+000
1018.50  0.0000E+000
1019.00  0.0000E+000
1019.50  0.0000E+000
1020.00  0.0000E+000
1020.50  0.0000E+000
1021.00  0.0000E+000
1021.50  0.0000E+000
1022.00  0.0000E+000
1022.50  0.0000E+000
1023.00  0.0000E+000
1023.50  0.0000E+000
1024.00  0.0000E+000
1024.50  0.0000E+000
1025.00  0.0000E+000
1025.50  0.0000E+000
1026.00  0.0000E+000
1026.50  0.0000E+000
1027.00  0.0000E+000
1027.50  0.0000E+000
1028.00  0.0000E+000
1028.50  0.0000E+000
1029.00  0.0000E+000
1029.50  0.0000E+000
1030.00  0.0000E+000
1030.50  0.0000E+000
1031.00  0.0000E+000
1031.50  0.0000E+000
1032.00  0.0000E+000
1032.50  0.0000E+000
1033.00  0.0000E+000
1033.50  0.0000E+000
1034.00  0.0000E+000
1034.50  0.0000E+000
1035.00  0.0000E+000
1035.50  0.0000E+000
1036.00  0.0000E+000
1036.50  0.0000E+000
1037.00  0.0000E+000
1037.50  0.0000E+000
1038.00  0.0000E+000
1038.50  0.0000E+000
1039.00  0.0000E+000
1039.50  0.0000E+000
1040.00  0.0000E+000
1040.50  0.0000E+000
1041.00  0.0000E+000
1041.50  0.0000E+000
1042.00  0.0000E+000
1042.50  0.0000E+000
1043.00  0.0000E+000
1043.50  0.0000E+000
1044.00  0.0000E+000
1044.50  0.0000E+000
1045.00  0.0000E+000
1045.50  0.0000E+000
1046.00  0.0000E+000
1046.50  0.0000E+000
1047.00  0.0000E+000
1047.50  0.0000E+000
1048.00  0.0000E+000
1048.50  0.0000E+000
1049.00  0.0000E+000
1049.50  0.0000E+000
1050.00  0.0000E+000
1050.50  0.0000E+000
1051.00  0.0000E+000
1051.50  0.0000E+000
1052.00  0.0000E+000
1052.50  0.0000E+000
1053.00  0.0000E+000
1053.50  0.0000E+000
1054.00  0.0000E+000
1054.50  0.0000E+000
1055.00  0.0000E+000
1055.50  0.0000E+000
1056.00  0.0000E+000
1056.50  0.0000E+000
1057.00  0.0000E+000
1057.50  0.0000E+000
1058.00  0.0000E+000
1058.50  0.0000E+000
1059.00  0.0000E+000
1059.50  0.0000E+000
1060.00  0.0000E+000
1060.50  0.0000E+000
1061.00  0.0000E+000
1061.50  0.0000E+000
1062.00  0.0000E+000
1062.50  0.0000E+000
1063.00  0.0000E+000
1063.50  0.0000E+000
1064.00  0.0000E+000
1064.50  0.0000E+000
1065.00  0.0000E+000
1065.50  0.0000E+000
1066.00  0.0000E+000
1066.50  0.0000E+000
1067.00  0.0000E+000
1067.50  0.0000E+000
1068.00  0.0000E+000
1068.50  0.0000E+000
1069.00  0.0000E+000
1069.50  0.0000E+000
1070.00  0.0000E+000
1070.50  0.0000E+000
1071.00  0.0000E+000
1071.50  0.0000E+000
1072.00  0.0000E+000
1072.50  0.0000E+000
1073.00  0.0000E+000
1073.50  0.0000E+000
1074.00  0.0000E+000
1074.50  0.0000E+000
1075.00  0.0000E+000
1075.50  0.0000E+000
1076.00  0.0000E+000
1076.50  0.0000E+000
1077.00  0.0000E+000
1077.50  0.0000E+000
1078.00  0.0000E+000
1078.50  0.0000E+000
1079.00  0.0000E+000
1079.50  0.0000E+000
1080.00  0.0000E+000
1080.50  0.0000E+000
1081.00  0.0000E+000
1081.50  0.0000E+000
1082.00  0.0000E+000
1082.50  0.0000E+000
1083.00  0.0000E+000
1083.50  0.0000E+000
1084.00  0.0000E+000
1084.50  0.0000E+000
1085.00  0.0000E+000
1085.50  0.0000E+000
1086.00  0.0000E+000
1086.50  0.0000E+000
1087.00  0.0000E+000
1087.50  0.0000E+000
1088.00  0.0000E+000
1088.50  0.0000E+000
1089.00  0.0000E+000
1089.50  0.0000E+000
1090.00  0.0000E+000
1090.50  0.0000E+000
1091.00  0.0000E+000
1091.50  0.0000E+000
1092.00  0.0000E+000
1092.50  0.0000E+000
1093.00  0.0000E+000
1093.50  0.0000E+000
1094.00  0.0000E+000
1094.50  0.0000E+000
1095.00  0.0000E+000
1095.50  0.0000E+000
1096.00  0.0000E+000
1096.50  0.0000E+000
1097.00  0.0000E+000
1097.50  0.0000E+000
1098.00  0.0000E+000
1098.50  0.0000E+000
1099.00  0.0000E+000
1099.50  0.0000E+000
1100.00  0.0000E+000
1100.50  0.0000E+000
1101.00  0.0000E+000
1101.50  0.0000E+000
1102.00  0.0000E+000
1102.50  0.0000E+000
1103.00  0.0000E+000
1103.50  0.0000E+000
1104.00  0.0000E+000
1104.50  0.0000E+000
1105.00  0.0000E+000
1105.50  0.0000E+000
1106.00  0.0000E+000
1106.50  0.0000E+000
1107.00  0.0000E+000
1107.50  0.0000E+000
1108.00  0.0000E+000
1108.50  0.0000E+000
1109.00  0.0000E+000
1109.50  0.0000E+000
1110.00  0.0000E+000
1110.50  0.0000E+000
1111.00  0.0000E+000
1111.50  0.0000E+000
1112.00  0.0000E+000
1112.50  0.0000E+000
1113.00  0.0000E+000
1113.50  0.0000E+000
1114.00  0.0000E+000
1114.50  0.0000E+000
1115.00  0.0000E+000
1115.50  0.0000E+000
1116.00  0.0000E+000
1116.50  0.0000E+000
1117.00  0.0000E+000
1117.50  0.0000E+000
1118.00  0.0000E+000
1118.50  0.0000E+000
1119.00  0.0000E+000
1119.50  0.0000E+000
1120.00  0.0000E+000
1120.50  0.0000E+000
1121.00  0.0000E+000
1121.50  0.0000E+000
1122.00  0.0000E+000
1122.50  0.0000E+000
1123.00  0.0000E+000
1123.50  0.0000E+000
1124.00  0.0000E+000
1124.50  0.0000E+000
1125.00  0.0000E+000
1125.50  0.0000E+000
1126.00  0.0000E+000
1126.50  0.0000E+000
1127.00  0.0000E+000
1127.50  0.0000E+000
: 6
