# Supplementary material for: A photoconversion model for full spectral programming and multiplexing of optogenetic systems
Source: Mol Syst Biol. 2017 Apr 24;13(4):926. doi: 10.15252/msb.20167456 (PMC5408778; doi:10.15252/msb.20167456)
Supplement: Supplementary file 11 — Dataset EV3 [file MSB-13-926-s011.zip › dataset_ev3_led_data/led_calibration_data/EO_01/Tori_c1/sd/gcal.txt]

239	255	223	255	197	255	163	255	215	255	219	255
249	255	219	255	175	255	205	255	240	255	211	255
225	255	229	255	209	255	152	255	203	255	172	255
197	255	194	255	150	255	183	255	137	255	255	255
