# Supplementary material for: A photoconversion model for full spectral programming and multiplexing of optogenetic systems
Source: Mol Syst Biol. 2017 Apr 24;13(4):926. doi: 10.15252/msb.20167456 (PMC5408778; doi:10.15252/msb.20167456)
Supplement: Supplementary file 11 — Dataset EV3 [file MSB-13-926-s011.zip › dataset_ev3_led_data/led_calibration_data/EO_02/Tiffani_c1/EO_02_Tiffani_c1.xlsx]

## Sheet: Sheet1
LPA	Channel	Well	Row	Col	LED ID	DC	GS Cal	Intensity (umol/m2/s)	Centroid (nm)	Peak (nm)	FWHM (nm)
Tiffani	1	1	1	1	361-LS	63	236	8.01072	368.668	364	10.7785
Tiffani	1	2	1	2	380-SB	9	227	22.7406	389.003	387	12.4245
Tiffani	1	3	1	3	405-SB	5	184	23.2181	404.596	403	15.1799
Tiffani	1	4	1	4	430-MB	6	192	22.9144	435.359	435	18.2426
Tiffani	1	5	1	5	450-MB	4	225	22.8945	454.101	451.5	19.8774
Tiffani	1	6	1	6	470-SB	4	231	22.3885	477.409	470	29.6286
Tiffani	1	7	2	1	490-MB_R383	53	231	23.3251	494.303	493.5	23.4696
Tiffani	1	8	2	2	505-SB	4	224	23.4724	524.425	517.5	29.5363
Tiffani	1	9	2	3	520-2-KB	4	173	22.959	528.964	523	27.985
Tiffani	1	10	2	4	525-SB_R2003	4	187	22.877	549.91	540.5	35.1476
Tiffani	1	11	2	5	570-KB	54	233	23.5727	572.455	572.5	14.5086
Tiffani	1	12	2	6	590-SB	7	210	23.0933	594.012	595	15.0969
Tiffani	1	13	3	1	605-SB	12	224	23.2942	611.121	612.5	17.2035
Tiffani	1	14	3	2	630-SB	3	189	23.1072	635.585	638	16.1359
Tiffani	1	15	3	3	660-LS	6	207	22.9542	654.695	654.5	22.7376
Tiffani	1	16	3	4	680-MT	5	193	22.6181	677.133	676	24.1264
Tiffani	1	17	3	5	700-MB	5	196	23.005	700.46	701	22.4523
Tiffani	1	18	3	6	720-MB	5	189	23.3416	722.637	722	24.4961
Tiffani	1	19	4	1	740-MT	3	219	23.1692	740.124	739	26.9392
Tiffani	1	20	4	2	760-MB	3	224	22.5893	754.599	756	27.2453
Tiffani	1	21	4	3	780-MB	3	202	23.2415	773.621	777.5	26.5807
Tiffani	1	22	4	4	850-VI	4	216	24.076	858.188	852.5	37.0726
Tiffani	1	23	4	5	940-VI	4	182	21.5611	956.73	961.5	19.3023
Tiffani	1	24	4	6		0	0
