# Supplementary material for: A photoconversion model for full spectral programming and multiplexing of optogenetic systems
Source: Mol Syst Biol. 2017 Apr 24;13(4):926. doi: 10.15252/msb.20167456 (PMC5408778; doi:10.15252/msb.20167456)
Supplement: Supplementary file 11 — Dataset EV3 [file MSB-13-926-s011.zip › dataset_ev3_led_data/led_calibration_data/EO_02/Tiffani_c1/processed/1.xls]

## Sheet: led
wl	flux	name	peak	centroid	fwhm	Total Flux	inten
343	0	1	364	368.668	10.7785	1.41561	8.01072
343.5	0
344	0
344.5	0
345	0
345.5	0
346	0
346.5	0
347	0
347.5	0
348	0
348.5	0
349	0
349.5	0
350	0
350.5	0
351	0
351.5	0
352	0
352.5	0
353	0
353.5	0
354	0
354.5	0
355	0
355.5	0
356	0
356.5	0
357	0
357.5	0
358	0
358.5	0
359	0
359.5	2.33969
360	35.5069
360.5	61.709
361	66.5669
361.5	70.9163
362	74.3989
362.5	77.1398
363	79.1248
363.5	80.2268
364	80.4246
364.5	79.7181
365	78.1852
365.5	76.0095
366	73.3817
366.5	70.4162
367	67.1907
367.5	63.8261
368	60.282
368.5	56.6179
369	52.9481
369.5	49.3426
370	45.8819
370.5	42.5399
371	39.3801
371.5	36.3835
372	33.5819
372.5	30.952
373	28.5007
373.5	26.236
374	24.1825
374.5	22.302
375	20.6102
375.5	19.0497
376	17.5903
376.5	16.2516
377	15.0571
377.5	13.9607
378	12.9506
378.5	12.0421
379	11.1464
379.5	10.3475
380	9.58313
380.5	8.89368
381	8.26497
381.5	7.67654
382	7.1983
382.5	6.72084
383	6.2652
383.5	5.88155
384	5.56141
384.5	5.2614
385	5.04623
385.5	4.87075
386	4.6736
386.5	4.47905
387	4.23004
387.5	3.95532
388	3.69713
388.5	3.43237
389	3.1996
389.5	3.04335
390	2.90553
390.5	2.78431
391	2.63031
391.5	2.48288
392	2.3712
392.5	2.26743
393	2.21395
393.5	2.16747
394	2.12007
394.5	2.05127
395	1.93796
395.5	1.83525
396	1.81194
396.5	1.73727
397	1.73557
397.5	1.67694
398	1.57296
398.5	1.43931
399	1.28072
399.5	1.21064
400	1.2069
400.5	1.21785
401	1.23734
401.5	1.24123
402	1.19885
402.5	1.14855
403	1.09599
403.5	1.05248
404	0.998296
404.5	0.920803
405	0.869659
405.5	0.852281
