# Supplementary material for: A photoconversion model for full spectral programming and multiplexing of optogenetic systems
Source: Mol Syst Biol. 2017 Apr 24;13(4):926. doi: 10.15252/msb.20167456 (PMC5408778; doi:10.15252/msb.20167456)
Supplement: Supplementary file 11 — Dataset EV3 [file MSB-13-926-s011.zip › dataset_ev3_led_data/led_calibration_data/EO_02/Tiffani_c1/processed/10.xls]

## Sheet: led
wl	flux	name	peak	centroid	fwhm	Total Flux	inten
456.5	0.0167403	10	540.5	549.91	35.1476	4.04271	22.877
457	0.015805
457.5	0.00865682
458	0.00123793
458.5	0
459	0
459.5	0
460	0.00180461
460.5	0.0137485
461	0.0180906
461.5	0.0146389
462	0.0087058
462.5	0.00188307
463	0
463.5	0
464	0
464.5	0
465	0
465.5	0.00098251
466	0.00876739
466.5	0.023412
467	0.0320503
467.5	0.036201
468	0.0401884
468.5	0.038212
469	0.0393622
469.5	0.0374254
470	0.0319514
470.5	0.0307813
471	0.0259628
471.5	0.0186199
472	0.0206134
472.5	0.0244687
473	0.0315209
473.5	0.0412867
474	0.050481
474.5	0.0634624
475	0.0718355
475.5	0.0725875
476	0.0828702
476.5	0.0850197
477	0.0780318
477.5	0.0761643
478	0.0719542
478.5	0.0721843
479	0.0673534
479.5	0.0702326
480	0.0745787
480.5	0.0793008
481	0.0828232
481.5	0.0835578
482	0.0779601
482.5	0.0672049
483	0.0579883
483.5	0.0595541
484	0.0697997
484.5	0.079234
485	0.0846339
485.5	0.0777474
486	0.0657356
486.5	0.0537832
487	0.0493951
487.5	0.0600266
488	0.0775322
488.5	0.09811
489	0.113511
489.5	0.117256
490	0.114512
490.5	0.108469
491	0.102929
491.5	0.0980902
492	0.0961261
492.5	0.102741
493	0.113565
493.5	0.129257
494	0.174371
494.5	0.198901
495	0.213063
495.5	0.226002
496	0.228997
496.5	0.223924
497	0.229603
497.5	0.240769
498	0.257204
498.5	0.267494
499	0.288618
499.5	0.31093
500	0.335839
500.5	0.363222
501	0.40223
501.5	0.440497
502	0.480618
502.5	0.525811
503	0.56759
503.5	0.609121
504	0.652088
504.5	0.694213
505	0.739801
505.5	0.793428
506	0.865088
506.5	0.946568
507	1.04277
507.5	1.13285
508	1.22356
508.5	1.30111
509	1.37969
509.5	1.47621
510	1.60568
510.5	1.70833
511	1.84223
511.5	1.97803
512	2.10775
512.5	2.26467
513	2.44217
513.5	2.63091
514	2.83597
514.5	3.05464
515	3.28221
515.5	3.53476
516	3.80438
516.5	4.08934
517	4.40225
517.5	4.72258
518	5.04019
518.5	5.37536
519	5.69692
519.5	6.00686
520	6.33264
520.5	6.65494
521	6.98245
521.5	7.34112
522	7.71982
522.5	8.12821
523	8.56208
523.5	9.02217
524	9.50303
524.5	9.99553
525	10.5014
525.5	11.0198
526	11.5519
526.5	12.1082
527	12.6823
527.5	13.2703
528	13.8724
528.5	14.4925
529	15.1292
529.5	15.782
530	16.4526
530.5	17.1266
531	17.7886
531.5	18.4329
532	19.0392
532.5	19.6037
533	20.132
533.5	20.6317
534	21.0958
534.5	21.497
535	21.8383
535.5	22.1357
536	22.3746
536.5	22.5938
537	22.8147
537.5	23.0145
538	23.1805
538.5	23.3064
539	23.4056
539.5	23.4771
540	23.5122
540.5	23.53
541	23.5105
541.5	23.4499
542	23.3284
542.5	23.1911
543	23.0348
543.5	22.8743
544	22.709
544.5	22.5339
545	22.3402
545.5	22.1191
546	21.8789
546.5	21.6184
547	21.38
547.5	21.1455
548	20.9149
548.5	20.6703
549	20.394
549.5	20.0638
550	19.7081
550.5	19.3358
551	18.9393
551.5	18.5492
552	18.1697
552.5	17.7802
553	17.4212
553.5	17.0645
554	16.7168
554.5	16.3757
555	16.0197
555.5	15.6618
556	15.3167
556.5	14.9657
557	14.6192
557.5	14.2805
558	13.9431
558.5	13.6038
559	13.2629
559.5	12.9329
560	12.6158
560.5	12.2999
561	11.9796
561.5	11.6632
562	11.3449
562.5	11.0196
563	10.7111
563.5	10.4173
564	10.1155
564.5	9.84785
565	9.59852
565.5	9.35882
566	9.13571
566.5	8.91679
567	8.68279
567.5	8.45374
568	8.21726
568.5	7.98969
569	7.75866
569.5	7.54445
570	7.30847
570.5	7.07867
571	6.85852
571.5	6.65173
572	6.44914
572.5	6.28786
573	6.15899
573.5	6.03234
574	5.93142
574.5	5.83297
575	5.71968
575.5	5.56607
576	5.44041
576.5	5.315
577	5.18514
577.5	5.0805
578	4.97835
578.5	4.86134
579	4.75226
579.5	4.64565
580	4.53434
580.5	4.44133
581	4.35723
581.5	4.25383
582	4.14722
582.5	4.04927
583	3.93993
583.5	3.84717
584	3.75763
584.5	3.6384
585	3.52759
585.5	3.4603
586	3.38065
586.5	3.33984
587	3.28245
587.5	3.20305
588	3.06527
588.5	2.92205
589	2.79392
589.5	2.69695
590	2.62868
590.5	2.60024
591	2.59504
591.5	2.57154
592	2.52628
592.5	2.4867
593	2.39117
593.5	2.3298
594	2.28451
594.5	2.25997
595	2.23417
595.5	2.213
596	2.16288
596.5	2.10544
597	2.04838
597.5	1.99834
598	1.9834
598.5	1.95515
599	1.93868
599.5	1.89724
600	1.85161
600.5	1.78727
601	1.7425
601.5	1.66129
602	1.56318
602.5	1.47223
603	1.38261
603.5	1.30049
604	1.25342
604.5	1.23939
605	1.22683
605.5	1.23135
606	1.23469
606.5	1.24382
607	1.24501
607.5	1.22104
608	1.18235
608.5	1.1568
609	1.12172
609.5	1.07814
610	1.01553
610.5	0.975435
611	0.936526
611.5	0.917924
612	0.926879
612.5	0.969696
613	0.987383
613.5	1.01063
614	1.01875
614.5	0.990277
615	0.942437
615.5	0.891432
616	0.821133
616.5	0.746974
617	0.730575
617.5	0.716327
618	0.682216
618.5	0.674944
619	0.686594
619.5	0.670912
620	0.664554
620.5	0.666434
621	0.656787
621.5	0.644815
622	0.637469
622.5	0.631854
623	0.628762
623.5	0.601552
624	0.607909
624.5	0.609888
625	0.606598
625.5	0.60311
626	0.623889
626.5	0.619214
627	0.618496
627.5	0.639448
628	0.659508
628.5	0.666039
629	0.657554
629.5	0.636232
630	0.587477
630.5	0.541568
631	0.494372
631.5	0.465431
632	0.418037
632.5	0.383876
633	0.360748
633.5	0.362455
634	0.406856
634.5	0.463328
635	0.495781
635.5	0.521952
636	0.501619
636.5	0.43921
637	0.392188
637.5	0.342691
638	0.285279
638.5	0.249832
639	0.215516
639.5	0.181918
640	0.158458
640.5	0.114159
641	0.079098
641.5	0.0785711
642	0.0853364
642.5	0.100297
643	0.135991
643.5	0.148537
644	0.147703
644.5	0.155772
645	0.207495
645.5	0.316941
646	0.355405
646.5	0.392188
647	0.391891
647.5	0.30247
648	0.248225
648.5	0.234281
649	0.203124
649.5	0.217975
650	0.225252
650.5	0.312513
651	0.339747
651.5	0.394859
652	0.436737
652.5	0.427832
653	0.347564
653.5	0.308753
654	0.283003
654.5	0.274717
655	0.238867
655.5	0.207623
656	0.203208
656.5	0.186523
657	0.161783
657.5	0.215388
658	0.249214
658.5	0.239832
659	0.226981
659.5	0.234096
660	0.19413
660.5	0.168862
661	0.187889
661.5	0.20062
662	0.211106
662.5	0.267741
663	0.307937
663.5	0.292972
664	0.272936
664.5	0.279342
665	0.243992
665.5	0.197964
666	0.167648
