# Supplementary material for: A photoconversion model for full spectral programming and multiplexing of optogenetic systems
Source: Mol Syst Biol. 2017 Apr 24;13(4):926. doi: 10.15252/msb.20167456 (PMC5408778; doi:10.15252/msb.20167456)
Supplement: Supplementary file 11 — Dataset EV3 [file MSB-13-926-s011.zip › dataset_ev3_led_data/led_calibration_data/EO_02/Tiffani_c1/processed/11.xls]

## Sheet: led
wl	flux	name	peak	centroid	fwhm	Total Flux	inten
527.5	0.244693	11	572.5	572.455	14.5086	4.16564	23.5727
528	0.257992
528.5	0.278445
529	0.300963
529.5	0.319687
530	0.335411
530.5	0.343909
531	0.354784
531.5	0.359057
532	0.366427
532.5	0.380422
533	0.397466
533.5	0.418616
534	0.447615
534.5	0.47575
535	0.503213
535.5	0.528659
536	0.552233
536.5	0.573478
537	0.610351
537.5	0.651257
538	0.703686
538.5	0.764493
539	0.819515
539.5	0.882218
540	0.934023
540.5	0.973417
541	1.03655
541.5	1.11356
542	1.17022
542.5	1.24783
543	1.33185
543.5	1.41818
544	1.51662
544.5	1.63296
545	1.75198
545.5	1.87011
546	1.99127
546.5	2.11658
547	2.24739
547.5	2.39889
548	2.54463
548.5	2.70235
549	2.86703
549.5	3.03579
550	3.22784
550.5	3.44581
551	3.67267
551.5	3.91465
552	4.18184
552.5	4.45598
553	4.76446
553.5	5.10534
554	5.49616
554.5	5.91722
555	6.37166
555.5	6.84938
556	7.34582
556.5	7.87539
557	8.44865
557.5	9.07161
558	9.7697
558.5	10.5324
559	11.3315
559.5	12.1696
560	13.0823
560.5	14.0552
561	15.105
561.5	16.2585
562	17.5119
562.5	18.8382
563	20.2627
563.5	21.7655
564	23.3626
564.5	25.0286
565	26.781
565.5	28.6295
566	30.5764
566.5	32.6265
567	34.8062
567.5	37.0796
568	39.3866
568.5	41.6863
569	43.9213
569.5	46.0362
570	47.9831
570.5	49.7235
571	51.2239
571.5	52.4002
572	53.166
572.5	53.4804
573	53.2692
573.5	52.5202
574	51.2791
574.5	49.6323
575	47.6494
575.5	45.4048
576	42.997
576.5	40.5148
577	37.999
577.5	35.5264
578	33.145
578.5	30.874
579	28.7255
579.5	26.7282
580	24.8966
580.5	23.227
581	21.7369
581.5	20.3868
582	19.1366
582.5	17.9605
583	16.8594
583.5	15.835
584	14.858
584.5	13.909
585	13.0064
585.5	12.1523
586	11.3452
586.5	10.5998
587	9.92214
587.5	9.28214
588	8.6563
588.5	8.05711
589	7.5261
589.5	7.03206
590	6.57187
590.5	6.14432
591	5.74702
591.5	5.35885
592	4.97547
592.5	4.64395
593	4.26946
593.5	3.92713
594	3.61578
594.5	3.35315
595	3.13206
595.5	2.96978
596	2.82838
596.5	2.69731
597	2.5768
597.5	2.48534
598	2.39949
598.5	2.29338
599	2.16685
599.5	2.02423
600	1.87479
600.5	1.74898
601	1.66356
601.5	1.58317
602	1.5178
602.5	1.46064
603	1.37945
603.5	1.28881
604	1.18822
604.5	1.09335
605	0.982251
605.5	0.886515
606	0.803551
606.5	0.751818
607	0.700181
607.5	0.65529
608	0.625595
608.5	0.606702
609	0.594891
609.5	0.590954
610	0.578183
610.5	0.59674
611	0.596668
611.5	0.590978
612	0.602165
612.5	0.588698
613	0.535693
613.5	0.490273
614	0.438421
