# Supplementary material for: A photoconversion model for full spectral programming and multiplexing of optogenetic systems
Source: Mol Syst Biol. 2017 Apr 24;13(4):926. doi: 10.15252/msb.20167456 (PMC5408778; doi:10.15252/msb.20167456)
Supplement: Supplementary file 11 — Dataset EV3 [file MSB-13-926-s011.zip › dataset_ev3_led_data/led_calibration_data/EO_02/Tiffani_c1/processed/12.xls]

## Sheet: led
wl	flux	name	peak	centroid	fwhm	Total Flux	inten
547	0.0785314	12	595	594.012	15.0969	4.08092	23.0933
547.5	0.0848388
548	0.0901292
548.5	0.0953119
549	0.108412
549.5	0.124678
550	0.153708
550.5	0.197284
551	0.213952
551.5	0.21959
552	0.223295
552.5	0.236957
553	0.267195
553.5	0.297139
554	0.328921
554.5	0.36237
555	0.349872
555.5	0.342546
556	0.368373
556.5	0.386139
557	0.405228
557.5	0.46095
558	0.506504
558.5	0.555194
559	0.603516
559.5	0.662694
560	0.72594
560.5	0.800776
561	0.876935
561.5	0.97804
562	1.06966
562.5	1.11742
563	1.15741
563.5	1.1948
564	1.19794
564.5	1.24506
565	1.33276
565.5	1.4412
566	1.57398
566.5	1.72498
567	1.87634
567.5	2.03489
568	2.20845
568.5	2.37503
569	2.52125
569.5	2.67856
570	2.84103
570.5	3.003
571	3.21692
571.5	3.47299
572	3.74573
572.5	4.04321
573	4.3527
573.5	4.66709
574	4.98074
574.5	5.29146
575	5.60977
575.5	5.94229
576	6.31647
576.5	6.74285
577	7.22754
577.5	7.76223
578	8.33465
578.5	8.93402
579	9.56109
579.5	10.2144
580	10.8934
580.5	11.6229
581	12.4178
581.5	13.2306
582	14.0902
582.5	15.0023
583	15.9949
583.5	17.0712
584	18.2361
584.5	19.479
585	20.7882
585.5	22.1681
586	23.6018
586.5	25.1512
587	26.7832
587.5	28.5205
588	30.3633
588.5	32.3016
589	34.3232
589.5	36.4011
590	38.4938
590.5	40.5865
591	42.635
591.5	44.5954
592	46.4381
592.5	48.173
593	49.6972
593.5	50.9689
594	51.9074
594.5	52.4294
595	52.4857
595.5	52.1427
596	51.4149
596.5	50.3196
597	48.8689
597.5	47.0777
598	44.9752
598.5	42.6399
599	40.1772
599.5	37.6533
600	35.1367
600.5	32.6667
601	30.2996
601.5	28.0525
602	25.9549
602.5	24.0049
603	22.2016
603.5	20.5699
604	19.0788
604.5	17.6995
605	16.451
605.5	15.2583
606	14.1473
606.5	13.0998
607	12.1323
607.5	11.208
608	10.3283
608.5	9.50938
609	8.76568
609.5	8.05089
610	7.39907
610.5	6.82175
611	6.28217
611.5	5.76807
612	5.3336
612.5	4.91409
613	4.52545
613.5	4.18411
614	3.87462
614.5	3.57836
615	3.33062
615.5	3.14268
616	2.95473
616.5	2.80623
617	2.63299
617.5	2.44073
618	2.19911
618.5	1.99725
619	1.83508
619.5	1.72638
620	1.65446
620.5	1.59974
621	1.54764
621.5	1.49466
622	1.43448
622.5	1.36653
623	1.2974
623.5	1.25952
624	1.20975
624.5	1.16096
625	1.12161
625.5	1.08946
626	1.04594
626.5	1.00732
627	0.977795
627.5	0.937828
628	0.872475
628.5	0.816483
629	0.778134
629.5	0.731012
630	0.671124
630.5	0.629368
631	0.560315
631.5	0.51905
632	0.485553
632.5	0.516305
633	0.567863
633.5	0.684356
634	0.74052
634.5	0.724543
635	0.704327
635.5	0.590284
636	0.446542
636.5	0.395279
