# Supplementary material for: A photoconversion model for full spectral programming and multiplexing of optogenetic systems
Source: Mol Syst Biol. 2017 Apr 24;13(4):926. doi: 10.15252/msb.20167456 (PMC5408778; doi:10.15252/msb.20167456)
Supplement: Supplementary file 11 — Dataset EV3 [file MSB-13-926-s011.zip › dataset_ev3_led_data/led_calibration_data/EO_02/Tiffani_c1/processed/13.xls]

## Sheet: led
wl	flux	name	peak	centroid	fwhm	Total Flux	inten
558.5	0.181252	13	612.5	611.121	17.2035	4.11643	23.2942
559	0.162017
559.5	0.137561
560	0.126853
560.5	0.128208
561	0.123899
561.5	0.13329
562	0.157938
562.5	0.162692
563	0.180229
563.5	0.21294
564	0.255464
564.5	0.285077
565	0.340781
565.5	0.419636
566	0.48632
566.5	0.55123
567	0.619542
567.5	0.663877
568	0.673764
568.5	0.706754
569	0.750845
569.5	0.78573
570	0.774021
570.5	0.764182
571	0.712973
571.5	0.6691
572	0.64952
572.5	0.684939
573	0.764109
573.5	0.84996
574	0.933892
574.5	1.02713
575	1.07144
575.5	1.10108
576	1.14981
576.5	1.1949
577	1.25645
577.5	1.36582
578	1.47703
578.5	1.59386
579	1.72567
579.5	1.80589
580	1.90111
580.5	2.01294
581	2.07612
581.5	2.13418
582	2.21785
582.5	2.2674
583	2.32821
583.5	2.44022
584	2.56387
584.5	2.69141
585	2.85053
585.5	3.04633
586	3.23946
586.5	3.46247
587	3.69325
587.5	3.92719
588	4.14729
588.5	4.39726
589	4.67614
589.5	4.9492
590	5.23658
590.5	5.52761
591	5.81791
591.5	6.17283
592	6.52823
592.5	6.94777
593	7.35104
593.5	7.81795
594	8.27951
594.5	8.75444
595	9.25657
595.5	9.78713
596	10.3332
596.5	10.9289
597	11.5846
597.5	12.3211
598	13.0781
598.5	13.8652
599	14.6647
599.5	15.4826
600	16.3112
600.5	17.2079
601	18.1522
601.5	19.1275
602	20.1716
602.5	21.2731
603	22.4114
603.5	23.644
604	24.9513
604.5	26.2995
605	27.7255
605.5	29.2219
606	30.7913
606.5	32.4505
607	34.168
607.5	35.8855
608	37.5423
608.5	39.1407
609	40.5935
609.5	41.8737
610	43.0203
610.5	44.0552
611	44.8642
611.5	45.4812
612	45.8334
612.5	45.8553
613	45.5468
613.5	44.9759
614	44.1937
614.5	43.2049
615	42.0486
615.5	40.7174
616	39.1553
616.5	37.4111
617	35.5162
617.5	33.5121
618	31.5006
618.5	29.5475
619	27.6672
619.5	25.8914
620	24.2152
620.5	22.6561
621	21.2104
621.5	19.8697
622	18.6392
622.5	17.4255
623	16.2437
623.5	15.1197
624	14.0505
624.5	13.0414
625	12.1329
625.5	11.3132
626	10.5147
626.5	9.74607
627	9.02409
627.5	8.3434
628	7.72758
628.5	7.20188
629	6.71821
629.5	6.27583
630	5.84828
630.5	5.40153
631	4.99268
631.5	4.62318
632	4.25879
632.5	3.93229
633	3.63568
633.5	3.33299
634	3.0507
634.5	2.79976
635	2.57213
635.5	2.36982
636	2.17074
636.5	2.01002
637	1.8784
637.5	1.76653
638	1.67743
638.5	1.64427
639	1.59736
639.5	1.53558
640	1.45862
640.5	1.36526
641	1.27108
641.5	1.19696
642	1.13149
642.5	1.10674
643	1.08635
643.5	1.11662
644	1.05358
644.5	1.08548
645	1.07474
645.5	1.10232
646	1.10149
646.5	1.12685
647	1.12088
647.5	1.07207
648	0.977085
648.5	0.879428
649	0.836405
649.5	0.723686
650	0.706657
650.5	0.736585
651	0.746716
651.5	0.765858
652	0.813934
652.5	0.87814
653	0.922912
653.5	0.976016
654	1.01253
654.5	0.995281
655	0.930856
655.5	0.845029
656	0.811432
656.5	0.799164
657	0.80067
657.5	0.748902
658	0.687174
658.5	0.642499
659	0.550186
659.5	0.501503
660	0.494628
