# Supplementary material for: A photoconversion model for full spectral programming and multiplexing of optogenetic systems
Source: Mol Syst Biol. 2017 Apr 24;13(4):926. doi: 10.15252/msb.20167456 (PMC5408778; doi:10.15252/msb.20167456)
Supplement: Supplementary file 11 — Dataset EV3 [file MSB-13-926-s011.zip › dataset_ev3_led_data/led_calibration_data/EO_02/Tiffani_c1/processed/14.xls]

## Sheet: led
wl	flux	name	peak	centroid	fwhm	Total Flux	inten
584	0.239405	14	638	635.585	16.1359	4.08338	23.1072
584.5	0.240739
585	0.236564
585.5	0.241033
586	0.241702
586.5	0.276095
587	0.288535
587.5	0.306707
588	0.315107
588.5	0.325588
589	0.350029
589.5	0.392102
590	0.429497
590.5	0.456264
591	0.483129
591.5	0.5001
592	0.514353
592.5	0.550426
593	0.579716
593.5	0.629282
594	0.678457
594.5	0.716196
595	0.742032
595.5	0.787681
596	0.822407
596.5	0.859092
597	0.906381
597.5	0.95056
598	0.997825
598.5	1.04685
599	1.11942
599.5	1.1955
600	1.25396
600.5	1.33363
601	1.41025
601.5	1.45323
602	1.51299
602.5	1.5869
603	1.66054
603.5	1.76364
604	1.88388
604.5	2.0246
605	2.14136
605.5	2.26702
606	2.39909
606.5	2.55107
607	2.69948
607.5	2.85891
608	3.01319
608.5	3.16551
609	3.3078
609.5	3.43563
610	3.57204
610.5	3.72559
611	3.89163
611.5	4.08485
612	4.29326
612.5	4.51146
613	4.73186
613.5	4.9579
614	5.18761
614.5	5.40973
615	5.64557
615.5	5.92818
616	6.22107
616.5	6.54703
617	6.89355
617.5	7.24914
618	7.5795
618.5	7.95297
619	8.35558
619.5	8.77288
620	9.21908
620.5	9.7047
621	10.2212
621.5	10.7969
622	11.4356
622.5	12.0892
623	12.762
623.5	13.4979
624	14.2475
624.5	15.0471
625	15.9324
625.5	16.8757
626	17.86
626.5	18.9223
627	20.0452
627.5	21.2116
628	22.4243
628.5	23.673
629	24.9622
629.5	26.287
630	27.6413
630.5	29.0544
631	30.5041
631.5	31.9711
632	33.4502
632.5	34.9416
633	36.4551
633.5	37.9906
634	39.5408
634.5	41.1228
635	42.6852
635.5	44.157
636	45.4917
636.5	46.628
637	47.4705
637.5	47.9725
638	48.1072
638.5	47.7962
639	47.0297
639.5	45.8199
640	44.2378
640.5	42.3742
641	40.322
641.5	38.1473
642	35.8918
642.5	33.6706
643	31.4298
643.5	29.2625
644	27.1687
644.5	25.1385
645	23.2251
645.5	21.4065
646	19.7153
646.5	18.2055
647	16.8304
647.5	15.5957
648	14.5384
648.5	13.634
649	12.7419
649.5	11.8997
650	11.0933
650.5	10.3138
651	9.53597
651.5	8.89263
652	8.30758
652.5	7.77297
653	7.27706
653.5	6.82572
654	6.4187
654.5	6.02785
655	5.63234
655.5	5.24933
656	4.86043
656.5	4.45023
657	4.12795
657.5	3.85293
658	3.60486
658.5	3.40012
659	3.21106
659.5	3.01956
660	2.81238
660.5	2.63997
661	2.51679
661.5	2.36948
662	2.21701
662.5	2.09941
663	1.99274
663.5	1.85949
664	1.78372
664.5	1.74174
665	1.67239
665.5	1.61609
666	1.5446
666.5	1.48886
667	1.45441
667.5	1.41473
668	1.41317
668.5	1.40641
669	1.36958
669.5	1.29603
670	1.21926
670.5	1.06791
671	1.02814
671.5	0.985997
672	0.930797
672.5	0.899157
673	0.86039
673.5	0.752954
674	0.644148
674.5	0.572981
675	0.492509
675.5	0.444827
676	0.44135
676.5	0.455823
677	0.462435
677.5	0.483864
678	0.479749
678.5	0.485627
679	0.473652
679.5	0.443113
