# Supplementary material for: A photoconversion model for full spectral programming and multiplexing of optogenetic systems
Source: Mol Syst Biol. 2017 Apr 24;13(4):926. doi: 10.15252/msb.20167456 (PMC5408778; doi:10.15252/msb.20167456)
Supplement: Supplementary file 11 — Dataset EV3 [file MSB-13-926-s011.zip › dataset_ev3_led_data/led_calibration_data/EO_02/Tiffani_c1/processed/15.xls]

## Sheet: led
wl	flux	name	peak	centroid	fwhm	Total Flux	inten
588.5	0.135844	15	654.5	654.695	22.7376	4.05634	22.9542
589	0.137972
589.5	0.148338
590	0.153683
590.5	0.156582
591	0.170333
591.5	0.18107
592	0.190371
592.5	0.216377
593	0.216431
593.5	0.22895
594	0.226704
594.5	0.234815
595	0.255329
595.5	0.273572
596	0.269479
596.5	0.250275
597	0.209391
597.5	0.17413
598	0.143839
598.5	0.131199
599	0.123742
599.5	0.119327
600	0.122845
600.5	0.155551
601	0.197385
601.5	0.232616
602	0.268444
602.5	0.298619
603	0.29926
603.5	0.284739
604	0.297559
604.5	0.299975
605	0.30599
605.5	0.340381
606	0.41244
606.5	0.493104
607	0.557103
607.5	0.614692
608	0.660077
608.5	0.673414
609	0.691953
609.5	0.71313
610	0.716853
610.5	0.737019
611	0.751169
611.5	0.783588
612	0.813615
612.5	0.834027
613	0.847488
613.5	0.871425
614	0.897631
614.5	0.934462
615	0.982141
615.5	1.03448
616	1.07511
616.5	1.12234
617	1.16373
617.5	1.20503
618	1.22389
618.5	1.27124
619	1.34116
619.5	1.44702
620	1.57447
620.5	1.71144
621	1.83177
621.5	1.92262
622	1.99801
622.5	2.07976
623	2.17849
623.5	2.31901
624	2.49609
624.5	2.65338
625	2.80031
625.5	2.93959
626	3.07494
626.5	3.24479
627	3.4435
627.5	3.63406
628	3.81649
628.5	4.00262
629	4.17618
629.5	4.37759
630	4.61499
630.5	4.89258
631	5.19581
631.5	5.52148
632	5.85453
632.5	6.19277
633	6.52534
633.5	6.86456
634	7.22473
634.5	7.58861
635	7.94188
635.5	8.28751
636	8.65065
636.5	9.02833
637	9.42746
637.5	9.904
638	10.4306
638.5	10.9695
639	11.5575
639.5	12.1794
640	12.8362
640.5	13.5393
641	14.2796
641.5	15.0722
642	15.8983
642.5	16.7673
643	17.6573
643.5	18.5825
644	19.5072
644.5	20.4199
645	21.3044
645.5	22.1931
646	23.1043
646.5	24.0917
647	25.1754
647.5	26.2724
648	27.3547
648.5	28.3926
649	29.3417
649.5	30.2218
650	31.1019
650.5	31.9376
651	32.7043
651.5	33.3823
652	33.9937
652.5	34.5533
653	35.0414
653.5	35.4433
654	35.7218
654.5	35.8648
655	35.8624
655.5	35.7366
656	35.5172
656.5	35.2189
657	34.7998
657.5	34.2525
658	33.6214
658.5	32.8695
659	32.0535
659.5	31.1512
660	30.1651
660.5	29.1568
661	28.146
661.5	27.0934
662	26.0284
662.5	24.9831
663	23.9324
663.5	22.8082
664	21.7104
664.5	20.6652
665	19.6189
665.5	18.6259
666	17.7283
666.5	16.8918
667	16.0785
667.5	15.282
668	14.5264
668.5	13.7787
669	13.0706
669.5	12.4314
670	11.8368
670.5	11.3048
671	10.8423
671.5	10.3507
672	9.89586
672.5	9.4425
673	8.95659
673.5	8.47241
674	7.97615
674.5	7.50799
675	7.06252
675.5	6.64638
676	6.3148
676.5	6.03869
677	5.77367
677.5	5.52468
678	5.2143
678.5	4.94731
679	4.60119
679.5	4.25679
680	3.94518
680.5	3.70555
681	3.46938
681.5	3.26945
682	3.11783
682.5	2.98545
683	2.83753
683.5	2.71328
684	2.609
684.5	2.48352
685	2.34808
685.5	2.2451
686	2.13222
686.5	1.98561
687	1.82775
687.5	1.67138
688	1.49618
688.5	1.32767
689	1.18336
689.5	1.0508
690	0.918635
690.5	0.80331
691	0.772666
691.5	0.803261
692	0.868294
692.5	0.974499
693	1.04705
693.5	1.00578
694	0.93498
694.5	0.860554
695	0.843617
695.5	0.831241
696	0.829466
696.5	0.82705
697	0.713056
697.5	0.561146
698	0.477894
698.5	0.424298
699	0.320979
699.5	0.345656
700	0.36634
700.5	0.34393
701	0.320782
701.5	0.380343
702	0.389341
702.5	0.425383
703	0.481986
703.5	0.509548
704	0.512013
704.5	0.507132
705	0.470572
705.5	0.472716
706	0.454301
706.5	0.481
707	0.479471
707.5	0.464359
708	0.372947
708.5	0.353816
709	0.279833
709.5	0.223416
710	0.20142
710.5	0.195533
711	0.194515
711.5	0.231339
712	0.285183
712.5	0.315728
713	0.29428
713.5	0.265757
714	0.275445
714.5	0.267384
715	0.344966
715.5	0.393951
716	0.44301
716.5	0.507551
717	0.584024
717.5	0.661803
718	0.759995
718.5	0.798576
719	0.774589
719.5	0.70497
720	0.658204
720.5	0.623862
721	0.586489
721.5	0.579315
722	0.565682
722.5	0.499415
723	0.445672
