# Supplementary material for: A photoconversion model for full spectral programming and multiplexing of optogenetic systems
Source: Mol Syst Biol. 2017 Apr 24;13(4):926. doi: 10.15252/msb.20167456 (PMC5408778; doi:10.15252/msb.20167456)
Supplement: Supplementary file 11 — Dataset EV3 [file MSB-13-926-s011.zip › dataset_ev3_led_data/led_calibration_data/EO_02/Tiffani_c1/processed/16.xls]

## Sheet: led
wl	flux	name	peak	centroid	fwhm	Total Flux	inten
610	0.129391	16	676	677.133	24.1264	3.99695	22.6181
610.5	0.130907
611	0.103519
611.5	0.0710817
612	0.0619772
612.5	0.0539987
613	0.0527627
613.5	0.0782797
614	0.0864234
614.5	0.06566
615	0.0464604
615.5	0.0247766
616	0.00428952
616.5	0
617	0.0306809
617.5	0.0865585
618	0.138656
618.5	0.192827
619	0.250566
619.5	0.285042
620	0.287019
620.5	0.278387
621	0.28219
621.5	0.279013
622	0.273584
622.5	0.272258
623	0.285217
623.5	0.298528
624	0.306484
624.5	0.334305
625	0.411639
625.5	0.468382
626	0.522899
626.5	0.578616
627	0.60974
627.5	0.608814
628	0.600933
628.5	0.614518
629	0.618772
629.5	0.638962
630	0.632182
630.5	0.64882
631	0.64319
631.5	0.656625
632	0.655925
632.5	0.686473
633	0.701209
633.5	0.717522
634	0.76756
634.5	0.839315
635	0.920802
635.5	1.01647
636	1.07522
636.5	1.13186
637	1.20539
637.5	1.26882
638	1.35751
638.5	1.46394
639	1.55108
639.5	1.60387
640	1.66254
640.5	1.71693
641	1.77453
641.5	1.86054
642	1.95687
642.5	2.08329
643	2.21979
643.5	2.33863
644	2.44646
644.5	2.57171
645	2.66753
645.5	2.81364
646	2.97176
646.5	3.11012
647	3.24072
647.5	3.37908
648	3.51893
648.5	3.64903
649	3.79064
649.5	3.94075
650	4.07636
650.5	4.20921
651	4.42863
651.5	4.67506
652	4.95177
652.5	5.251
653	5.54322
653.5	5.81068
654	6.09439
654.5	6.39838
655	6.73313
655.5	7.11342
656	7.52824
656.5	7.93255
657	8.33185
657.5	8.72915
658	9.16148
658.5	9.60032
659	10.0879
659.5	10.5873
660	11.0522
660.5	11.5591
661	12.1137
661.5	12.6804
662	13.3474
662.5	14.0359
663	14.6919
663.5	15.3192
664	15.9947
664.5	16.6009
665	17.2767
665.5	17.9785
666	18.7683
666.5	19.5984
667	20.4648
667.5	21.3463
668	22.2277
668.5	23.0421
669	23.8389
669.5	24.662
670	25.5245
670.5	26.3701
671	27.2983
671.5	28.2265
672	29.1347
672.5	29.9929
673	30.8435
673.5	31.6141
674	32.3071
674.5	32.8801
675	33.2854
675.5	33.513
676	33.5956
676.5	33.5581
677	33.4855
677.5	33.4005
678	33.3054
678.5	33.0127
679	32.6549
679.5	32.167
680	31.549
680.5	30.851
681	30.1605
681.5	29.4099
682	28.6468
682.5	27.8888
683	27.1107
683.5	26.3326
684	25.4819
684.5	24.5492
685	23.5912
685.5	22.586
686	21.5589
686.5	20.5919
687	19.6685
687.5	18.7746
688	17.9627
688.5	17.2019
689	16.4593
689.5	15.754
690	15.0705
690.5	14.4117
691	13.7963
691.5	13.2226
692	12.7137
692.5	12.2101
693	11.6504
693.5	11.1397
694	10.6186
694.5	10.0894
695	9.60632
695.5	9.13771
696	8.68937
696.5	8.2708
697	7.85499
697.5	7.46419
698	7.0859
698.5	6.68885
699	6.28579
699.5	5.91426
700	5.60552
700.5	5.25851
701	4.92575
701.5	4.63929
702	4.35582
702.5	4.07961
703	3.88046
703.5	3.66855
704	3.46464
704.5	3.27299
705	3.05383
705.5	2.88595
706	2.75535
706.5	2.63676
707	2.54119
707.5	2.4619
708	2.34061
708.5	2.17688
709	1.98819
709.5	1.79609
710	1.64118
710.5	1.54553
711	1.52304
711.5	1.52451
712	1.52271
712.5	1.47835
713	1.40392
713.5	1.34638
714	1.31423
714.5	1.28798
715	1.33452
715.5	1.29359
716	1.28703
716.5	1.29894
717	1.31505
717.5	1.32726
718	1.33637
718.5	1.28575
719	1.18988
719.5	1.07712
720	1.01823
720.5	0.985826
721	0.983324
721.5	1.00356
722	1.00364
722.5	0.962434
723	0.930309
723.5	0.843918
724	0.771813
724.5	0.776492
725	0.779444
725.5	0.769486
726	0.771363
726.5	0.804964
727	0.80629
727.5	0.78052
728	0.759729
728.5	0.70834
729	0.585471
729.5	0.437183
730	0.335756
730.5	0.236495
731	0.185874
731.5	0.190618
732	0.212292
732.5	0.19338
733	0.22366
733.5	0.21661
734	0.206377
734.5	0.204501
735	0.238562
735.5	0.265527
736	0.269631
736.5	0.274634
737	0.281465
737.5	0.276436
738	0.289571
738.5	0.362226
739	0.432029
739.5	0.537335
740	0.617846
740.5	0.56433
741	0.508713
741.5	0.495052
742	0.445089
742.5	0.463428
743	0.512841
743.5	0.508538
744	0.458074
744.5	0.383767
745	0.282916
745.5	0.279338
746	0.296701
746.5	0.281565
747	0.402807
747.5	0.454121
748	0.372859
748.5	0.312713
749	0.314315
749.5	0.251166
750	0.271482
750.5	0.333629
751	0.43268
751.5	0.45895
752	0.441987
752.5	0.44569
753	0.437558
753.5	0.430028
