# Supplementary material for: A photoconversion model for full spectral programming and multiplexing of optogenetic systems
Source: Mol Syst Biol. 2017 Apr 24;13(4):926. doi: 10.15252/msb.20167456 (PMC5408778; doi:10.15252/msb.20167456)
Supplement: Supplementary file 11 — Dataset EV3 [file MSB-13-926-s011.zip › dataset_ev3_led_data/led_calibration_data/EO_02/Tiffani_c1/processed/17.xls]

## Sheet: led
wl	flux	name	peak	centroid	fwhm	Total Flux	inten
635	0	17	701	700.46	22.4523	4.06533	23.005
635.5	0.0163997
636	0.0489678
636.5	0.0777625
637	0.0822591
637.5	0.0691236
638	0.0583717
638.5	0.0632028
639	0.0693425
639.5	0.0846008
640	0.10349
640.5	0.101308
641	0.0740851
641.5	0.0421713
642	0.0138181
642.5	0.00532036
643	0.0309914
643.5	0.0737358
644	0.14712
644.5	0.207208
645	0.270261
645.5	0.328116
646	0.375074
646.5	0.380683
647	0.383585
647.5	0.374951
648	0.400165
648.5	0.420434
649	0.449656
649.5	0.487415
650	0.530068
650.5	0.455929
651	0.452165
651.5	0.451378
652	0.507831
652.5	0.630355
653	0.748894
653.5	0.903495
654	1.02983
654.5	1.08628
655	1.14869
655.5	1.14434
656	1.05623
656.5	1.00031
657	0.894049
657.5	0.866154
658	0.952248
658.5	1.06048
659	1.25141
659.5	1.44409
660	1.54708
660.5	1.67059
661	1.78242
661.5	1.76906
662	1.80273
662.5	1.8642
663	1.88846
663.5	1.88329
664	1.95185
664.5	1.93692
665	1.97593
665.5	2.01529
666	2.10111
666.5	2.24351
667	2.41447
667.5	2.56831
668	2.75107
668.5	2.9053
669	2.99435
669.5	3.06396
670	3.16998
670.5	3.24353
671	3.37685
671.5	3.59135
672	3.81076
672.5	4.03707
673	4.29141
673.5	4.52141
674	4.69138
674.5	4.86628
675	5.01141
675.5	5.13686
676	5.31987
676.5	5.52502
677	5.72082
677.5	5.97984
678	6.23837
678.5	6.52051
679	6.8516
679.5	7.17163
680	7.49337
680.5	7.82545
681	8.16884
681.5	8.52576
682	8.894
682.5	9.28757
683	9.70525
683.5	10.1306
684	10.5878
684.5	11.0513
685	11.5531
685.5	12.0463
686	12.5304
686.5	13.0664
687	13.6666
687.5	14.2702
688	14.9471
688.5	15.6949
689	16.4762
689.5	17.2886
690	18.1284
690.5	18.9953
691	19.8784
691.5	20.8003
692	21.736
692.5	22.6954
693	23.617
693.5	24.5346
694	25.4494
694.5	26.4087
695	27.4049
695.5	28.4233
696	29.454
696.5	30.4846
697	31.4759
697.5	32.4082
698	33.2667
698.5	33.9751
699	34.5852
699.5	35.0501
700	35.3969
700.5	35.5617
701	35.6109
701.5	35.4781
702	35.2493
702.5	34.9172
703	34.5138
703.5	33.9776
704	33.3503
704.5	32.6517
705	31.8252
705.5	30.9495
706	30.0492
706.5	29.0801
707	28.0789
707.5	27.0827
708	26.0594
708.5	25.0263
709	24.0197
709.5	22.9711
710	21.9975
710.5	21.0574
711	20.0953
711.5	19.1783
712	18.2893
712.5	17.3588
713	16.4555
713.5	15.6433
714	14.8618
714.5	14.0892
715	13.3866
715.5	12.6676
716	11.9171
716.5	11.2193
717	10.591
717.5	10.0009
718	9.46271
718.5	8.96804
719	8.47017
719.5	7.95803
720	7.47542
720.5	6.95615
721	6.46689
721.5	6.03199
722	5.64358
722.5	5.26255
723	4.97844
723.5	4.63087
724	4.26362
724.5	3.9158
725	3.66711
725.5	3.42285
726	3.19138
726.5	3.08364
727	3.03125
727.5	2.95499
728	2.93654
728.5	2.94245
729	2.87431
729.5	2.72696
730	2.58134
730.5	2.45132
731	2.29586
731.5	2.08679
732	1.93219
732.5	1.80281
733	1.65438
733.5	1.55569
734	1.51538
734.5	1.44598
735	1.35514
735.5	1.30031
736	1.22891
736.5	1.16613
737	1.17818
737.5	1.21225
738	1.23791
738.5	1.24703
739	1.25323
739.5	1.26551
740	1.2385
740.5	1.16738
741	1.12458
741.5	1.0056
742	0.835653
742.5	0.705134
743	0.616949
743.5	0.541383
744	0.535455
744.5	0.554494
745	0.572131
745.5	0.648804
746	0.766802
746.5	0.83794
747	0.90898
747.5	0.941646
748	1.0024
748.5	0.944303
749	0.946148
749.5	1.04562
750	1.07025
750.5	1.08326
751	1.22371
751.5	1.22959
752	1.09047
752.5	0.975494
753	0.781217
753.5	0.579068
754	0.473984
754.5	0.458586
755	0.475681
755.5	0.558135
756	0.645508
756.5	0.745278
757	0.854077
757.5	0.861235
758	0.849477
758.5	0.789974
759	0.720483
759.5	0.621918
760	0.543892
760.5	0.448205
761	0.356134
761.5	0.315153
762	0.310898
762.5	0.288784
763	0.301034
763.5	0.386783
764	0.396869
764.5	0.352887
765	0.352469
765.5	0.347057
766	0.247286
766.5	0.239833
767	0.247778
767.5	0.25993
768	0.244379
768.5	0.226464
769	0.204207
769.5	0.241887
