# Supplementary material for: A photoconversion model for full spectral programming and multiplexing of optogenetic systems
Source: Mol Syst Biol. 2017 Apr 24;13(4):926. doi: 10.15252/msb.20167456 (PMC5408778; doi:10.15252/msb.20167456)
Supplement: Supplementary file 11 — Dataset EV3 [file MSB-13-926-s011.zip › dataset_ev3_led_data/led_calibration_data/EO_02/Tiffani_c1/processed/18.xls]

## Sheet: led
wl	flux	name	peak	centroid	fwhm	Total Flux	inten
650	0.126598	18	722	722.637	24.4961	4.1248	23.3416
650.5	0.119283
651	0.100538
651.5	0.0885861
652	0.0772765
652.5	0.0791311
653	0.0809057
653.5	0.0725562
654	0.0647983
654.5	0.0487587
655	0.0118648
655.5	1.82996e-05
656	0
656.5	0
657	0
657.5	0.00143061
658	0.0209385
658.5	0.0508728
659	0.0877594
659.5	0.136814
660	0.13869
660.5	0.169574
661	0.212915
661.5	0.193374
662	0.226387
662.5	0.278995
663	0.326149
663.5	0.346271
664	0.41202
664.5	0.42453
665	0.417257
665.5	0.362902
666	0.295166
666.5	0.21251
667	0.145961
667.5	0.103569
668	0.0753758
668.5	0.0562548
669	0.0175909
669.5	0.00114127
670	0
670.5	0
671	0
671.5	0
672	0
672.5	0.00829689
673	0.0477453
673.5	0.0916578
674	0.15688
674.5	0.241297
675	0.279165
675.5	0.313761
676	0.333713
676.5	0.324282
677	0.326537
677.5	0.324234
678	0.349181
678.5	0.414347
679	0.520752
679.5	0.611957
680	0.71732
680.5	0.803893
681	0.864915
681.5	0.888358
682	0.935948
682.5	0.995224
683	1.04075
683.5	1.10488
684	1.17654
684.5	1.23373
685	1.29109
685.5	1.43575
686	1.58158
686.5	1.70103
687	1.79718
687.5	1.82397
688	1.81255
688.5	1.83839
689	1.90145
689.5	2.00352
690	2.13172
690.5	2.27063
691	2.40123
691.5	2.56376
692	2.84183
692.5	3.10536
693	3.2581
693.5	3.46053
694	3.6409
694.5	3.78564
695	4.02516
695.5	4.31536
696	4.63901
696.5	4.98957
697	5.2982
697.5	5.64439
698	5.95762
698.5	6.20466
699	6.43546
699.5	6.72517
700	6.99064
700.5	7.28617
701	7.58073
701.5	7.91214
702	8.25422
702.5	8.63314
703	9.06395
703.5	9.4921
704	9.92387
704.5	10.4056
705	10.9249
705.5	11.5043
706	12.1291
706.5	12.8101
707	13.4244
707.5	14.0528
708	14.6533
708.5	15.2579
709	15.881
709.5	16.4987
710	17.1812
710.5	17.925
711	18.7156
711.5	19.5973
712	20.5411
712.5	21.4772
713	22.4122
713.5	23.2908
714	24.0838
714.5	24.8618
715	25.6837
715.5	26.4692
716	27.3492
716.5	28.3117
717	29.2281
717.5	30.0766
718	30.8548
718.5	31.4682
719	31.9409
719.5	32.3458
720	32.7046
720.5	32.9858
721	33.1968
721.5	33.318
722	33.3543
722.5	33.3131
723	33.2162
723.5	33.0149
724	32.7725
724.5	32.4719
725	32.0403
725.5	31.5143
726	30.9809
726.5	30.4039
727	29.7663
727.5	29.1311
728	28.4353
728.5	27.5965
729	26.6292
729.5	25.6158
730	24.5685
730.5	23.5357
731	22.6207
731.5	21.6602
732	20.6873
732.5	19.6666
733	18.6792
733.5	17.7172
734	16.8728
734.5	16.1014
735	15.4044
735.5	14.713
736	13.9798
736.5	13.2222
737	12.4728
737.5	11.7312
738	11.0422
738.5	10.4407
739	9.94472
739.5	9.43803
740	8.93958
740.5	8.4632
741	7.98657
741.5	7.5463
742	7.17804
742.5	6.81778
743	6.45049
743.5	6.11763
744	5.77095
744.5	5.38378
745	5.02691
745.5	4.68411
746	4.3767
746.5	4.11293
747	3.95825
747.5	3.76915
748	3.6586
748.5	3.5272
749	3.43338
749.5	3.33616
750	3.24355
750.5	3.10851
751	2.95966
751.5	2.7548
752	2.54243
752.5	2.33905
753	2.15962
753.5	1.99905
754	1.89713
754.5	1.85577
755	1.84215
755.5	1.79861
756	1.78879
756.5	1.63125
757	1.49265
757.5	1.3502
758	1.23708
758.5	1.24314
759	1.39636
759.5	1.45013
760	1.47428
760.5	1.46453
761	1.35927
761.5	1.22178
762	1.17385
762.5	1.16352
763	1.17654
763.5	1.20103
764	1.26978
764.5	1.23303
765	1.15649
765.5	1.07908
766	1.03506
766.5	0.951028
767	0.899607
767.5	0.882952
768	0.837374
768.5	0.777516
769	0.787917
769.5	0.877861
770	0.895752
770.5	0.865108
771	0.84678
771.5	0.839265
772	0.765104
772.5	0.788256
773	0.785105
773.5	0.84358
774	0.809397
774.5	0.784232
775	0.812936
775.5	0.810973
776	0.765322
776.5	0.77851
777	0.758679
777.5	0.708374
778	0.678724
778.5	0.646165
779	0.624564
779.5	0.633218
780	0.688761
780.5	0.747866
781	0.835313
781.5	0.851775
782	0.915632
782.5	1.016
783	1.10696
783.5	1.14444
784	1.17751
784.5	1.14022
785	1.05431
785.5	0.916602
786	0.781541
786.5	0.689997
787	0.555736
787.5	0.427221
788	0.363315
788.5	0.37803
789	0.444991
789.5	0.440627
790	0.426809
790.5	0.443658
791	0.288838
791.5	0.151089
792	0.161079
792.5	0.10312
793	0.0745369
793.5	0.111167
794	0.0772231
794.5	0.0503224
795	0.0776619
795.5	0.101571
796	0.123351
796.5	0.162224
