# Supplementary material for: A photoconversion model for full spectral programming and multiplexing of optogenetic systems
Source: Mol Syst Biol. 2017 Apr 24;13(4):926. doi: 10.15252/msb.20167456 (PMC5408778; doi:10.15252/msb.20167456)
Supplement: Supplementary file 11 — Dataset EV3 [file MSB-13-926-s011.zip › dataset_ev3_led_data/led_calibration_data/EO_02/Tiffani_c1/processed/19.xls]

## Sheet: led
wl	flux	name	peak	centroid	fwhm	Total Flux	inten
667	0.161548	19	739	740.124	26.9392	4.09433	23.1692
667.5	0.142319
668	0.143445
668.5	0.142184
669	0.142243
669.5	0.149653
670	0.155046
670.5	0.160522
671	0.231212
671.5	0.281194
672	0.309867
672.5	0.349386
673	0.39943
673.5	0.409981
674	0.437849
674.5	0.491607
675	0.493951
675.5	0.47385
676	0.468282
676.5	0.436115
677	0.383408
677.5	0.360498
678	0.322348
678.5	0.270178
679	0.216431
679.5	0.181356
680	0.172228
680.5	0.180506
681	0.18436
681.5	0.182457
682	0.186514
682.5	0.239346
683	0.295115
683.5	0.363234
684	0.433453
684.5	0.478857
685	0.456338
685.5	0.503452
686	0.544362
686.5	0.589498
687	0.663478
687.5	0.752773
688	0.812733
688.5	0.877726
689	0.93859
689.5	0.954784
690	0.953098
690.5	0.935269
691	0.944183
691.5	0.927526
692	0.928845
692.5	0.932607
693	0.982969
693.5	1.003
694	1.09434
694.5	1.23893
695	1.35026
695.5	1.44258
696	1.55432
696.5	1.64342
697	1.72397
697.5	1.8339
698	1.94513
698.5	2.05313
699	2.11412
699.5	2.1944
700	2.30255
700.5	2.34915
701	2.36305
701.5	2.39433
702	2.42665
702.5	2.49247
703	2.63193
703.5	2.75552
704	2.9111
704.5	3.05789
705	3.14264
705.5	3.26183
706	3.39176
706.5	3.46674
707	3.53855
707.5	3.61622
708	3.7039
708.5	3.84849
709	4.02605
709.5	4.2212
710	4.43003
710.5	4.59367
711	4.69991
711.5	4.80298
712	4.93512
712.5	5.03281
713	5.14663
713.5	5.31931
714	5.54279
714.5	5.78116
715	6.13482
715.5	6.41448
716	6.6597
716.5	6.85997
717	7.1301
717.5	7.39046
718	7.73875
718.5	8.13198
719	8.49101
719.5	8.83417
720	9.19418
720.5	9.54979
721	9.87023
721.5	10.2312
722	10.5375
722.5	10.8785
723	11.2724
723.5	11.7013
724	12.0344
724.5	12.4948
725	12.9401
725.5	13.3277
726	13.7392
726.5	14.2299
727	14.7108
727.5	15.2467
728	15.8727
728.5	16.5206
729	17.1755
729.5	17.7756
730	18.3869
730.5	19.0175
731	19.7104
731.5	20.4336
732	21.1954
732.5	21.9328
733	22.6538
733.5	23.3122
734	24.0332
734.5	24.7684
735	25.5182
735.5	26.2925
736	27.0447
736.5	27.7286
737	28.3465
737.5	28.8155
738	29.1623
738.5	29.3235
739	29.3577
739.5	29.2746
740	29.1476
740.5	29.0108
741	28.9498
741.5	28.9058
742	28.8838
742.5	28.8277
743	28.6787
743.5	28.41
744	28.0095
744.5	27.5112
745	26.9714
745.5	26.3462
746	25.7722
746.5	25.1738
747	24.5412
747.5	23.8676
748	23.1906
748.5	22.4151
749	21.7103
749.5	21.0349
750	20.3633
750.5	19.6726
751	18.942
751.5	18.1512
752	17.3437
752.5	16.547
753	15.8297
753.5	15.19
754	14.5604
754.5	13.8724
755	13.2188
755.5	12.593
756	12.0909
756.5	11.5213
757	11.0697
757.5	10.601
758	10.0502
758.5	9.43866
759	8.9707
759.5	8.49663
760	8.08997
760.5	7.75145
761	7.40414
761.5	7.06171
762	6.70341
762.5	6.29187
763	5.8454
763.5	5.46707
764	5.08508
764.5	4.74974
765	4.4757
765.5	4.30937
766	4.19067
766.5	4.13352
767	4.01433
767.5	3.89319
768	3.73907
768.5	3.54832
769	3.37076
769.5	3.30139
770	3.16413
770.5	2.98803
771	2.91208
771.5	2.86127
772	2.75772
772.5	2.76895
773	2.77188
773.5	2.6417
774	2.47269
774.5	2.31364
775	2.16983
775.5	2.0133
776	1.92859
776.5	1.87068
777	1.80901
777.5	1.75357
778	1.67839
778.5	1.53639
779	1.35746
779.5	1.18671
780	1.03255
780.5	0.936759
781	0.891135
781.5	0.874038
782	0.87289
782.5	0.869861
783	0.912359
783.5	0.904861
784	0.976203
784.5	1.10951
785	1.30407
785.5	1.27938
786	1.25171
786.5	1.2031
787	1.0336
787.5	0.859164
788	0.854547
788.5	0.826606
789	0.715111
789.5	0.552398
790	0.414598
790.5	0.276407
791	0.215273
791.5	0.255036
792	0.378206
792.5	0.501816
793	0.616022
793.5	0.650778
794	0.650705
794.5	0.598364
795	0.529928
795.5	0.471408
796	0.428202
796.5	0.420435
797	0.505797
797.5	0.555573
798	0.586225
798.5	0.713181
799	0.864928
799.5	0.775878
800	0.632338
800.5	0.429643
801	0.207301
801.5	0.00354759
802	0.0511756
802.5	0.220297
803	0.475755
803.5	0.577017
804	0.677595
804.5	0.654905
805	0.610063
805.5	0.53938
806	0.477636
806.5	0.406611
807	0.392201
807.5	0.369022
808	0.341301
808.5	0.353733
809	0.424074
809.5	0.471261
810	0.508166
810.5	0.544533
811	0.568957
811.5	0.559041
812	0.541602
812.5	0.472678
813	0.518913
813.5	0.529415
814	0.415452
814.5	0.387292
815	0.434992
815.5	0.400041
816	0.410763
816.5	0.542164
817	0.583661
817.5	0.540894
818	0.504869
818.5	0.418994
819	0.338224
819.5	0.288155
820	0.286543
820.5	0.371514
821	0.435285
821.5	0.478882
822	0.684923
822.5	0.652072
823	0.609306
823.5	0.697574
824	0.680233
824.5	0.570667
825	0.649019
825.5	0.682065
826	0.679525
826.5	0.81481
827	0.935513
827.5	0.913922
828	0.874893
828.5	0.810267
