# Supplementary material for: A photoconversion model for full spectral programming and multiplexing of optogenetic systems
Source: Mol Syst Biol. 2017 Apr 24;13(4):926. doi: 10.15252/msb.20167456 (PMC5408778; doi:10.15252/msb.20167456)
Supplement: Supplementary file 11 — Dataset EV3 [file MSB-13-926-s011.zip › dataset_ev3_led_data/led_calibration_data/EO_02/Tiffani_c1/processed/2.xls]

## Sheet: led
wl	flux	name	peak	centroid	fwhm	Total Flux	inten
354	0	2	387	389.003	12.4245	4.01859	22.7406
354.5	0
355	0
355.5	0
356	0
356.5	0
357	0
357.5	0
358	0
358.5	0
359	0
359.5	0.0117598
360	0.18187
360.5	0.312323
361	0.330165
361.5	0.347211
362	0.364332
362.5	0.388868
363	0.420421
363.5	0.454463
364	0.488281
364.5	0.526926
365	0.572639
365.5	0.634103
366	0.713982
366.5	0.80262
367	0.894269
367.5	0.99291
368	1.09852
368.5	1.21956
369	1.36339
369.5	1.53788
370	1.74539
370.5	1.98739
371	2.28393
371.5	2.6248
372	3.00752
372.5	3.442
373	3.93645
373.5	4.49635
374	5.14832
374.5	5.89435
375	6.75237
375.5	7.73779
376	8.86455
376.5	10.1553
377	11.6496
377.5	13.3256
378	15.1874
378.5	17.2717
379	19.5616
379.5	22.0859
380	24.8843
380.5	27.975
381	31.3493
381.5	34.9526
382	38.7424
382.5	42.6468
383	46.6183
383.5	50.4729
384	54.1334
384.5	57.4803
385	60.347
385.5	62.6613
386	64.2688
386.5	65.1124
387	65.2169
387.5	64.5898
388	63.3655
388.5	61.5888
389	59.3044
389.5	56.6144
390	53.6133
390.5	50.4953
391	47.2902
391.5	44.1249
392	41.0617
392.5	38.1751
393	35.4975
393.5	33.0464
394	30.8392
394.5	28.841
395	26.9721
395.5	25.2526
396	23.6006
396.5	21.9955
397	20.4579
397.5	18.9815
398	17.5893
398.5	16.2783
399	15.0501
399.5	13.9056
400	12.8286
400.5	11.8079
401	10.869
401.5	10.01
402	9.21791
402.5	8.499
403	7.83583
403.5	7.23263
404	6.70882
404.5	6.24846
405	5.84284
405.5	5.47456
406	5.12667
406.5	4.79944
407	4.49262
407.5	4.20919
408	3.95512
408.5	3.71797
409	3.49575
409.5	3.28523
410	3.08193
410.5	2.88733
411	2.70169
411.5	2.51232
412	2.32619
412.5	2.14533
413	1.97743
413.5	1.82937
414	1.70781
414.5	1.60584
415	1.50859
415.5	1.41383
416	1.33997
416.5	1.2742
417	1.211
417.5	1.16807
418	1.11768
418.5	1.07127
419	1.03071
419.5	0.993806
420	0.960834
420.5	0.936025
421	0.909647
421.5	0.889018
422	0.877049
422.5	0.859032
423	0.823423
423.5	0.800853
424	0.774475
424.5	0.740434
425	0.713061
425.5	0.692556
426	0.658539
426.5	0.626638
427	0.593168
427.5	0.570996
428	0.538647
428.5	0.5326
