# Supplementary material for: A photoconversion model for full spectral programming and multiplexing of optogenetic systems
Source: Mol Syst Biol. 2017 Apr 24;13(4):926. doi: 10.15252/msb.20167456 (PMC5408778; doi:10.15252/msb.20167456)
Supplement: Supplementary file 11 — Dataset EV3 [file MSB-13-926-s011.zip › dataset_ev3_led_data/led_calibration_data/EO_02/Tiffani_c1/processed/20.xls]

## Sheet: led
wl	flux	name	peak	centroid	fwhm	Total Flux	inten
675	0.229204	20	756	754.599	27.2453	3.99186	22.5893
675.5	0.244042
676	0.234562
676.5	0.21234
677	0.157533
677.5	0.148963
678	0.196928
678.5	0.235612
679	0.263862
679.5	0.274734
680	0.225096
680.5	0.192061
681	0.189736
681.5	0.19661
682	0.2444
682.5	0.305347
683	0.35853
683.5	0.360083
684	0.345754
684.5	0.268021
685	0.197925
685.5	0.077117
686	0.0311659
686.5	0.00490047
687	0.0295677
687.5	0.054541
688	0.0877962
688.5	0.10447
689	0.126898
689.5	0.164234
690	0.192812
690.5	0.222307
691	0.280546
691.5	0.312486
692	0.364943
692.5	0.411037
693	0.439971
693.5	0.491876
694	0.521261
694.5	0.499091
695	0.501195
695.5	0.472812
696	0.409959
696.5	0.372183
697	0.328769
697.5	0.316469
698	0.352643
698.5	0.379497
699	0.387739
699.5	0.416047
700	0.380825
700.5	0.33656
701	0.336335
701.5	0.357428
702	0.405175
702.5	0.479276
703	0.534388
703.5	0.523891
704	0.499291
704.5	0.471911
705	0.429324
705.5	0.489371
706	0.603103
706.5	0.710947
707	0.830315
707.5	0.930193
708	0.952313
708.5	1.03481
709	1.07662
709.5	1.08709
710	1.12997
710.5	1.17539
711	1.21242
711.5	1.2884
712	1.42024
712.5	1.55514
713	1.64663
713.5	1.75835
714	1.85996
714.5	1.92254
715	2.03111
715.5	2.0894
716	2.15023
716.5	2.21543
717	2.27125
717.5	2.31003
718	2.40402
718.5	2.47652
719	2.54919
719.5	2.66718
720	2.83302
720.5	2.96754
721	3.08628
721.5	3.19751
722	3.24035
722.5	3.23659
723	3.2649
723.5	3.30598
724	3.37261
724.5	3.44501
725	3.59231
725.5	3.76341
726	3.91121
726.5	4.11613
727	4.3491
727.5	4.53974
728	4.75167
728.5	4.95609
729	5.10765
729.5	5.24167
730	5.42454
730.5	5.67931
731	5.99721
731.5	6.34767
732	6.71492
732.5	7.09695
733	7.43814
733.5	7.76831
734	8.07268
734.5	8.38507
735	8.68994
735.5	8.98103
736	9.28966
736.5	9.63611
737	10.0154
737.5	10.4077
738	10.8067
738.5	11.2747
739	11.7336
739.5	12.2046
740	12.6548
740.5	13.144
741	13.6192
741.5	14.1368
742	14.6814
742.5	15.2783
743	15.8578
743.5	16.4603
744	17.1329
744.5	17.8361
745	18.528
745.5	19.2442
746	19.9661
746.5	20.6598
747	21.3935
747.5	22.1959
748	23.0108
748.5	23.7967
749	24.5172
749.5	25.2113
750	25.8727
750.5	26.4864
751	27.0476
751.5	27.5561
752	27.9744
752.5	28.3327
753	28.6884
753.5	29.0917
754	29.4324
754.5	29.7556
755	30.0311
755.5	30.1739
756	30.1789
756.5	30.1263
757	29.9735
757.5	29.7756
758	29.5552
758.5	29.2996
759	29.0967
759.5	28.9364
760	28.7661
760.5	28.4654
761	28.1498
761.5	27.8141
762	27.2229
762.5	26.4889
763	25.795
763.5	24.9518
764	24.0279
764.5	23.1729
765	22.3735
765.5	21.5676
766	20.7643
766.5	20.004
767	19.2439
767.5	18.5164
768	17.7276
768.5	16.8954
769	16.0652
769.5	15.2543
770	14.3079
770.5	13.4273
771	12.7179
771.5	12.1417
772	11.5633
772.5	11.2076
773	10.7466
773.5	10.1752
774	9.45775
774.5	8.8187
775	8.20545
775.5	7.6631
776	7.26804
776.5	6.94739
777	6.6806
777.5	6.44687
778	6.22041
778.5	5.95738
779	5.69634
779.5	5.4288
780	5.12067
780.5	4.80829
781	4.52922
781.5	4.24589
782	4.01668
782.5	3.8323
783	3.69227
783.5	3.51866
784	3.27842
784.5	3.02992
785	2.80296
785.5	2.53215
786	2.36076
786.5	2.26398
787	2.13324
787.5	2.04945
788	2.01345
788.5	1.94158
789	1.9265
789.5	1.92605
790	1.87296
790.5	1.8773
791	1.88083
791.5	1.84804
792	1.82592
792.5	1.77193
793	1.64873
793.5	1.49697
794	1.33086
794.5	1.20828
795	1.09663
795.5	0.959252
796	0.82523
796.5	0.715481
797	0.620513
797.5	0.5403
798	0.507408
798.5	0.512819
799	0.546187
799.5	0.496936
800	0.48654
800.5	0.541527
801	0.580006
801.5	0.499692
802	0.489597
802.5	0.456103
803	0.421107
803.5	0.447085
804	0.511366
804.5	0.581058
805	0.580532
805.5	0.550395
806	0.518906
806.5	0.475042
807	0.393025
807.5	0.323884
808	0.279694
808.5	0.209885
809	0.190352
809.5	0.281022
810	0.380424
810.5	0.408782
811	0.428597
811.5	0.440346
812	0.335984
812.5	0.226747
813	0.173944
813.5	0.243869
814	0.331099
814.5	0.53048
815	0.755337
815.5	0.870497
816	0.91619
816.5	0.953516
817	0.912833
817.5	0.849629
818	0.745442
818.5	0.608764
819	0.411337
819.5	0.247962
820	0.083034
820.5	0.00634692
821	0
821.5	0
822	0.00208186
822.5	0.067312
823	0.155269
823.5	0.199909
824	0.213279
824.5	0.14495
825	0.0748448
825.5	0.00886379
826	0
826.5	0
827	0
827.5	0
828	0
828.5	0.0891389
829	0.166719
829.5	0.204333
830	0.0945349
830.5	0.0594034
831	0.00592756
831.5	0
832	0
832.5	0
833	0
833.5	0
834	0
834.5	0
835	0
835.5	0
836	0
836.5	0
837	0
837.5	0
838	0
838.5	0
839	0.000442776
839.5	0.0155689
