# Supplementary material for: A photoconversion model for full spectral programming and multiplexing of optogenetic systems
Source: Mol Syst Biol. 2017 Apr 24;13(4):926. doi: 10.15252/msb.20167456 (PMC5408778; doi:10.15252/msb.20167456)
Supplement: Supplementary file 11 — Dataset EV3 [file MSB-13-926-s011.zip › dataset_ev3_led_data/led_calibration_data/EO_02/Tiffani_c1/processed/21.xls]

## Sheet: led
wl	flux	name	peak	centroid	fwhm	Total Flux	inten
684.5	0.245817	21	777.5	773.621	26.5807	4.10712	23.2415
685	0.339264
685.5	0.316694
686	0.237461
686.5	0.165549
687	0.049458
687.5	0
688	0
688.5	0
689	0
689.5	0
690	0
690.5	0.0343452
691	0.0534511
691.5	0.0733531
692	0.0785392
692.5	0.0377661
693	0.0115607
693.5	0
694	0
694.5	0
695	0
695.5	0.00379755
696	0.0572323
696.5	0.100141
697	0.10659
697.5	0.130722
698	0.166146
698.5	0.185052
699	0.197435
699.5	0.21554
700	0.273963
700.5	0.266537
701	0.230281
701.5	0.248471
702	0.262909
702.5	0.262593
703	0.329842
703.5	0.389567
704	0.400061
704.5	0.397286
705	0.354993
705.5	0.296266
706	0.245647
706.5	0.196744
707	0.155211
707.5	0.111484
708	0.0904648
708.5	0.130863
709	0.164804
709.5	0.182318
710	0.230872
710.5	0.26437
711	0.277713
711.5	0.297946
712	0.309243
712.5	0.312311
713	0.365098
713.5	0.429595
714	0.518758
714.5	0.647266
715	0.78846
715.5	0.788192
716	0.765135
716.5	0.7459
717	0.716633
717.5	0.701708
718	0.728783
718.5	0.754957
719	0.774728
719.5	0.780669
720	0.821013
720.5	0.904307
721	0.984364
721.5	1.06615
722	1.1341
722.5	1.19174
723	1.24907
723.5	1.27807
724	1.30602
724.5	1.31664
725	1.29797
725.5	1.25285
726	1.22317
726.5	1.19704
727	1.2117
727.5	1.24959
728	1.2909
728.5	1.3387
729	1.33673
729.5	1.29312
730	1.29219
730.5	1.38345
731	1.58354
731.5	1.7476
732	1.89008
732.5	1.95156
733	1.93223
733.5	1.90055
734	1.99273
734.5	2.15031
735	2.41057
735.5	2.68655
736	2.88036
736.5	3.03497
737	3.18763
737.5	3.24388
738	3.33299
738.5	3.42917
739	3.61908
739.5	3.68044
740	3.72816
740.5	3.76054
741	3.77393
741.5	3.73352
742	3.81606
742.5	3.93414
743	4.0459
743.5	4.19418
744	4.37168
744.5	4.51484
745	4.67335
745.5	4.86837
746	5.05318
746.5	5.26038
747	5.48949
747.5	5.69645
748	5.93068
748.5	6.23405
749	6.50383
749.5	6.71736
750	6.92139
750.5	7.07673
751	7.20846
751.5	7.39082
752	7.56126
752.5	7.71976
753	7.87364
753.5	7.93597
754	8.05503
754.5	8.25591
755	8.57097
755.5	8.95226
756	9.44409
756.5	9.86165
757	10.3062
757.5	10.7148
758	11.1168
758.5	11.5336
759	11.985
759.5	12.4537
760	12.9487
760.5	13.4598
761	13.9962
761.5	14.5411
762	15.0434
762.5	15.5306
763	16.0343
763.5	16.579
764	17.2043
764.5	17.8587
765	18.4648
765.5	19.1246
766	19.7036
766.5	20.2373
767	20.7515
767.5	21.2672
768	21.7257
768.5	22.1966
769	22.7015
769.5	23.3317
770	23.9562
770.5	24.572
771	25.278
771.5	26.0255
772	26.6294
772.5	27.2795
773	27.8857
773.5	28.3021
774	28.6137
774.5	28.9327
775	29.2395
775.5	29.461
776	29.6704
776.5	29.8482
777	29.965
777.5	29.9967
778	29.9139
778.5	29.7045
779	29.3247
779.5	28.7842
780	28.1487
780.5	27.4937
781	26.7998
781.5	26.0645
782	25.3243
782.5	24.572
783	23.8121
783.5	22.8993
784	21.995
784.5	21.1267
785	20.3342
785.5	19.5461
786	18.8964
786.5	18.2822
787	17.558
787.5	16.7356
788	15.8975
788.5	15.0563
789	14.2487
789.5	13.5706
790	12.9755
790.5	12.4199
791	11.8606
791.5	11.2899
792	10.7058
792.5	10.1662
793	9.65567
793.5	9.14071
794	8.61626
794.5	8.06477
795	7.50453
795.5	6.96254
796	6.53085
796.5	6.17951
797	5.87468
797.5	5.62827
798	5.40452
798.5	5.16664
799	4.94945
799.5	4.68601
800	4.39213
800.5	4.14548
801	3.94023
801.5	3.70673
802	3.58451
802.5	3.46374
803	3.35929
803.5	3.13163
804	2.92809
804.5	2.70481
805	2.49396
805.5	2.34013
806	2.30285
806.5	2.27885
807	2.29002
807.5	2.26326
808	2.18348
808.5	2.10347
809	1.97971
809.5	1.8158
810	1.67008
810.5	1.59757
811	1.5301
811.5	1.59143
812	1.68948
812.5	1.81144
813	1.87533
813.5	1.89461
814	1.85507
814.5	1.79927
815	1.6933
815.5	1.56324
816	1.46772
816.5	1.3695
817	1.24747
817.5	1.10822
818	1.00279
818.5	0.972993
819	0.974576
819.5	1.01701
820	1.09055
820.5	1.1511
821	1.18365
821.5	1.2097
822	1.08606
822.5	1.03664
823	0.922008
823.5	0.804262
824	0.805138
824.5	0.948889
825	1.10647
825.5	1.3031
826	1.41381
826.5	1.49333
827	1.52676
827.5	1.4955
828	1.52523
828.5	1.52783
829	1.43037
829.5	1.33227
830	1.18341
830.5	0.923469
831	0.72647
831.5	0.56273
832	0.419442
832.5	0.365122
833	0.350172
833.5	0.329769
834	0.259817
834.5	0.188848
835	0.119566
835.5	0.0972263
836	0.0340677
836.5	0
837	0
837.5	0
838	0.0450096
838.5	0.212631
839	0.366437
839.5	0.435439
840	0.42811
840.5	0.365585
841	0.331424
841.5	0.371404
842	0.433759
842.5	0.508166
843	0.576487
843.5	0.522434
844	0.41355
844.5	0.232126
845	0.0550386
845.5	0
846	0
