# Supplementary material for: A photoconversion model for full spectral programming and multiplexing of optogenetic systems
Source: Mol Syst Biol. 2017 Apr 24;13(4):926. doi: 10.15252/msb.20167456 (PMC5408778; doi:10.15252/msb.20167456)
Supplement: Supplementary file 11 — Dataset EV3 [file MSB-13-926-s011.zip › dataset_ev3_led_data/led_calibration_data/EO_02/Tiffani_c1/processed/22.xls]

## Sheet: led
wl	flux	name	peak	centroid	fwhm	Total Flux	inten
750.5	0	22	852.5	858.188	37.0726	4.25458	24.076
751	0
751.5	0
752	0
752.5	0.0366969
753	0.0750368
753.5	0.0476757
754	0.0408689
754.5	0.0382764
755	0.0569574
755.5	0.107179
756	0.193154
756.5	0.197514
757	0.173961
757.5	0.144679
758	0.134281
758.5	0.115621
759	0.200864
759.5	0.286985
760	0.33726
760.5	0.378322
761	0.41017
761.5	0.37952
762	0.314861
762.5	0.247286
763	0.146694
763.5	0.0728674
764	0.055794
764.5	0.0836557
765	0.078828
765.5	0.069243
766	0.0611553
766.5	0.0546047
767	0
767.5	0
768	0
768.5	0
769	0
769.5	0.0297985
770	0.0372093
770.5	0.0512224
771	0.0949565
771.5	0.164207
772	0.131418
772.5	0.18678
773	0.208324
773.5	0.191594
774	0.0941879
774.5	0.0431676
775	0
775.5	0
776	0
776.5	0
777	0
777.5	0
778	0
778.5	0.0561371
779	0.199867
779.5	0.337989
780	0.461667
780.5	0.506724
781	0.42808
781.5	0.264679
782	0.222433
782.5	0.17657
783	0.176699
783.5	0.195197
784	0.263504
784.5	0.269709
785	0.298008
785.5	0.297374
786	0.354301
786.5	0.394587
787	0.403847
787.5	0.389698
788	0.388264
788.5	0.375666
789	0.324826
789.5	0.230187
790	0.183924
790.5	0.203487
791	0.191673
791.5	0.192874
792	0.260637
792.5	0.327929
793	0.333382
793.5	0.376888
794	0.374585
794.5	0.385443
795	0.404223
795.5	0.449704
796	0.526468
796.5	0.639781
797	0.708295
797.5	0.744351
798	0.754152
798.5	0.773355
799	0.859309
799.5	0.930527
800	1.01448
800.5	1.1552
801	1.25956
801.5	1.30325
802	1.39812
802.5	1.41128
803	1.37844
803.5	1.30652
804	1.2598
804.5	1.19152
805	1.21683
805.5	1.22962
806	1.26671
806.5	1.31202
807	1.31623
807.5	1.29698
808	1.32248
808.5	1.33035
809	1.38507
809.5	1.49869
810	1.5929
810.5	1.61753
811	1.62561
811.5	1.59781
812	1.56793
812.5	1.61696
813	1.73427
813.5	1.8426
814	1.96485
814.5	2.13692
815	2.40259
815.5	2.69709
816	2.99019
816.5	3.23393
817	3.3719
817.5	3.3994
818	3.42525
818.5	3.51339
819	3.64266
819.5	3.763
820	3.9327
820.5	4.12685
821	4.2218
821.5	4.35366
822	4.53417
822.5	4.70387
823	4.8778
823.5	5.2125
824	5.56953
824.5	5.86286
825	6.07698
825.5	6.26102
826	6.39875
826.5	6.5379
827	6.74802
827.5	6.93464
828	7.06697
828.5	7.19859
829	7.30084
829.5	7.46842
830	7.70158
830.5	7.95543
831	8.24053
831.5	8.51811
832	8.78253
832.5	9.11958
833	9.43853
833.5	9.79392
834	10.1241
834.5	10.4398
835	10.8366
835.5	11.2147
836	11.4672
836.5	11.7236
837	12.0223
837.5	12.2929
838	12.5735
838.5	12.947
839	13.3343
839.5	13.732
840	14.1469
840.5	14.584
841	15.0057
841.5	15.3942
842	15.7976
842.5	16.2
843	16.6595
843.5	17.1293
844	17.6351
844.5	18.042
845	18.5356
845.5	19.0364
846	19.5904
846.5	20.1312
847	20.6542
847.5	21.0119
848	21.1713
848.5	21.2315
849	21.3074
849.5	21.3835
850	21.5492
850.5	21.8108
851	22.0687
851.5	22.2203
852	22.3136
852.5	22.3263
853	22.1669
853.5	21.9136
854	21.7704
854.5	21.451
855	21.1692
855.5	21.0648
856	21.0559
856.5	21.0688
857	20.992
857.5	20.9327
858	20.8481
858.5	20.5369
859	20.15
859.5	19.8823
860	19.4691
860.5	18.9748
861	18.5431
861.5	18.1313
862	17.7472
862.5	17.4085
863	17.1523
863.5	16.8108
864	16.4785
864.5	16.1769
865	15.8772
865.5	15.4939
866	15.2553
866.5	15.1051
867	14.9559
867.5	14.7892
868	14.608
868.5	14.3829
869	14.0174
869.5	13.5929
870	13.1468
870.5	12.7503
871	12.3723
871.5	11.9805
872	11.5699
872.5	11.1658
873	10.8556
873.5	10.6231
874	10.3721
874.5	10.2191
875	10.0313
875.5	9.70436
876	9.24251
876.5	8.80698
877	8.37051
877.5	7.93098
878	7.46466
878.5	7.16592
879	7.04276
879.5	6.72405
880	6.3407
880.5	6.03209
881	5.65532
881.5	5.19793
882	4.90295
882.5	4.63877
883	4.16093
883.5	3.46051
884	2.85763
884.5	2.40823
885	2.07466
885.5	2.05491
886	2.22436
886.5	2.63246
887	3.10935
887.5	3.47014
888	3.79967
888.5	3.87888
889	3.50093
889.5	2.95611
890	2.55936
890.5	2.14148
891	2.09593
891.5	2.05397
892	2.17742
892.5	2.10068
893	2.15511
893.5	1.95241
894	1.83872
894.5	1.75829
895	1.79668
895.5	1.80434
896	1.89746
896.5	1.86303
897	1.84397
897.5	1.7758
898	1.70127
898.5	1.78998
899	1.72278
899.5	1.51406
900	1.48807
900.5	1.46748
901	1.31731
901.5	1.59033
902	1.82258
902.5	1.95596
903	1.96774
903.5	2.24274
904	2.18705
904.5	2.06817
905	1.78008
905.5	1.59177
906	1.27763
906.5	1.10852
907	0.953749
907.5	0.882273
908	0.772462
908.5	0.626854
909	0.529994
909.5	0.48731
910	0.459834
910.5	0.53829
911	0.702749
911.5	0.856042
912	0.994998
912.5	1.09191
913	1.03416
913.5	0.895129
914	0.691819
914.5	0.625397
915	0.647232
915.5	0.804333
916	0.962445
916.5	1.20783
917	1.31461
917.5	1.31169
918	1.01829
918.5	0.80713
919	0.626384
919.5	0.557047
920	0.490742
920.5	0.631954
921	0.71859
921.5	0.752601
922	0.750932
922.5	0.730366
923	0.670172
923.5	0.677693
924	0.638676
924.5	0.541981
925	0.518218
925.5	0.465874
926	0.368262
926.5	0.21722
927	0.0467755
927.5	0
928	0
928.5	0
929	0
929.5	0
930	0
930.5	0
931	0.474477
931.5	0.934734
932	0.887162
932.5	0.680749
933	0.437881
933.5	0.227197
934	0.172884
934.5	0.353736
935	0.473795
935.5	0.713231
936	0.970272
936.5	1.18649
937	1.26748
937.5	1.37685
938	1.37214
938.5	1.26193
939	1.00917
939.5	0.767784
940	0.563792
940.5	0.312393
941	0.088782
941.5	0.0391531
942	0.0165558
942.5	0
943	0
943.5	0
944	0
944.5	0
945	0
945.5	0
946	0
946.5	0
947	0
947.5	0
948	0.017546
948.5	0.327388
949	0.567365
949.5	1.02189
950	1.56081
950.5	1.94177
951	2.41692
951.5	2.80874
952	3.29504
952.5	3.75102
953	4.06926
953.5	4.03354
954	4.09629
954.5	4.42276
955	4.59011
955.5	4.4921
956	4.38022
956.5	3.86407
957	2.86867
957.5	2.30942
958	2.17702
958.5	2.51282
959	2.45994
959.5	2.24943
960	1.76995
960.5	1.45587
961	1.01079
961.5	0.756831
962	0.268675
962.5	0.0567812
963	0.00185019
963.5	0
964	0.00260402
964.5	0.16407
965	0.280991
965.5	0.152866
966	0.144233
966.5	0.044961
967	0.259415
967.5	0.230204
968	0.343559
968.5	0.058826
969	0.157604
969.5	0.112603
970	0.20606
970.5	0.234923
971	0.586333
971.5	0.649347
972	0.463783
972.5	0.380672
973	0.283835
973.5	0.37764
974	0.241763
974.5	0
975	0
