# Supplementary material for: A photoconversion model for full spectral programming and multiplexing of optogenetic systems
Source: Mol Syst Biol. 2017 Apr 24;13(4):926. doi: 10.15252/msb.20167456 (PMC5408778; doi:10.15252/msb.20167456)
Supplement: Supplementary file 11 — Dataset EV3 [file MSB-13-926-s011.zip › dataset_ev3_led_data/led_calibration_data/EO_02/Tiffani_c1/processed/23.xls]

## Sheet: led
wl	flux	name	peak	centroid	fwhm	Total Flux	inten
901.5	0	23	961.5	956.73	19.3023	3.81016	21.5611
902	0
902.5	0
903	0
903.5	0.016515
904	0.238588
904.5	0.350484
905	0.33723
905.5	0.498535
906	0.476463
906.5	0.383553
907	0.3682
907.5	0.473129
908	0.533416
908.5	0.591628
909	0.7064
909.5	0.850961
910	0.865344
910.5	0.877154
911	0.955051
911.5	0.860882
912	0.853428
912.5	0.967072
913	1.02736
913.5	1.17893
914	1.54377
914.5	1.84375
915	2.1581
915.5	2.57666
916	2.8962
916.5	3.02848
917	3.17887
917.5	3.34238
918	3.37046
918.5	3.43607
919	3.58436
919.5	3.68252
920	3.75155
920.5	3.92083
921	4.05967
921.5	4.22239
922	4.33761
922.5	4.47645
923	4.62369
923.5	4.78142
924	4.98194
924.5	5.2667
925	5.689
925.5	6.21732
926	6.40944
926.5	6.50313
927	6.54644
927.5	6.44802
928	6.17795
928.5	6.44828
929	6.33621
929.5	6.34487
930	6.44881
930.5	6.61573
931	6.45589
931.5	6.79236
932	6.73383
932.5	6.54618
933	6.52833
933.5	6.61442
934	6.64512
934.5	6.97713
935	7.06007
935.5	6.9892
936	7.00653
936.5	7.15429
937	7.2556
937.5	7.57973
938	8.11881
938.5	8.57811
939	8.93873
939.5	9.30065
940	9.6177
940.5	9.79223
941	9.94997
941.5	10.1536
942	10.2746
942.5	10.2631
943	10.2153
943.5	10.1248
944	9.96703
944.5	10.0242
945	10.1694
945.5	10.5305
946	11.1064
946.5	11.7234
947	12.3102
947.5	13.1981
948	13.9892
948.5	14.6708
949	15.2272
949.5	15.7802
950	16.3794
950.5	17.067
951	17.7725
951.5	18.8493
952	20.1222
952.5	21.3204
953	22.5022
953.5	23.6804
954	24.6115
954.5	25.296
955	25.9724
955.5	26.8178
956	27.7678
956.5	28.7678
957	30.0066
957.5	31.3976
958	32.5865
958.5	33.7991
959	34.4027
959.5	34.7256
960	34.6941
960.5	35.0536
961	35.0169
961.5	36.0746
962	36.051
962.5	35.5969
963	34.2216
963.5	33.3004
964	31.3031
964.5	30.416
965	29.9567
965.5	29.6549
966	29.13
966.5	28.3216
967	27.697
967.5	26.7574
968	25.5057
968.5	23.9675
969	22.6479
969.5	20.9198
970	19.2582
970.5	17.8226
971	16.5862
971.5	15.539
972	14.492
972.5	13.6834
973	13.0729
973.5	12.5257
974	12.0617
974.5	11.4352
975	10.6095
975.5	9.75864
976	8.64136
976.5	7.71804
977	7.75453
977.5	7.35402
978	7.2535
978.5	7.55427
979	7.77998
979.5	7.27476
980	7.73248
980.5	7.78103
981	7.9183
981.5	8.1259
982	8.43324
982.5	8.00412
983	8.23823
983.5	7.8267
984	7.61306
984.5	7.4317
985	6.87346
985.5	5.71419
986	4.76331
986.5	4.06413
987	3.85522
987.5	4.14812
988	4.25625
988.5	3.75942
989	2.76524
989.5	2.00577
990	0.908098
990.5	0.0972662
991	0.18626
991.5	0.169184
992	0
992.5	0
993	0
993.5	0
994	0
994.5	0
995	0
995.5	0
996	0
996.5	0
997	0
997.5	0
998	0
998.5	0
999	0
999.5	0
1000	0
1000.5	0
1001	0
1001.5	0
1002	0
1002.5	0
1003	0
1003.5	0
1004	0
1004.5	0
1005	0
1005.5	0
1006	0
1006.5	0
1007	0
1007.5	0
1008	0
1008.5	0
1009	0
1009.5	0
1010	0
1010.5	0
1011	0
1011.5	0
1012	0
1012.5	0
1013	0
1013.5	0
1014	0
1014.5	0
1015	0
