# Supplementary material for: A photoconversion model for full spectral programming and multiplexing of optogenetic systems
Source: Mol Syst Biol. 2017 Apr 24;13(4):926. doi: 10.15252/msb.20167456 (PMC5408778; doi:10.15252/msb.20167456)
Supplement: Supplementary file 11 — Dataset EV3 [file MSB-13-926-s011.zip › dataset_ev3_led_data/led_calibration_data/EO_02/Tiffani_c1/processed/3.xls]

## Sheet: led
wl	flux	name	peak	centroid	fwhm	Total Flux	inten
361	0.0804707	3	403	404.596	15.1799	4.10299	23.2181
361.5	0.0891083
362	0.104234
362.5	0.120393
363	0.138792
363.5	0.154509
364	0.167778
364.5	0.17722
365	0.186306
365.5	0.187739
366	0.185989
366.5	0.186991
367	0.188475
367.5	0.189382
368	0.19499
368.5	0.202716
369	0.210644
369.5	0.227839
370	0.248112
370.5	0.273898
371	0.302146
371.5	0.321839
372	0.33383
372.5	0.34219
373	0.347722
373.5	0.367708
374	0.409531
374.5	0.447479
375	0.50161
375.5	0.549185
376	0.583575
376.5	0.611238
377	0.646139
377.5	0.683722
378	0.733563
378.5	0.800515
379	0.883503
379.5	0.980822
380	1.09849
380.5	1.22964
381	1.37405
381.5	1.52725
382	1.68853
382.5	1.86632
383	2.06591
383.5	2.29508
384	2.55472
384.5	2.84622
385	3.16599
385.5	3.52207
386	3.93908
386.5	4.38681
387	4.88352
387.5	5.43092
388	6.03682
388.5	6.69293
389	7.44458
389.5	8.27958
390	9.20232
390.5	10.2284
391	11.3376
391.5	12.5611
392	13.9011
392.5	15.38
393	17.0008
393.5	18.7454
394	20.6279
394.5	22.6301
395	24.7259
395.5	26.9145
396	29.1568
396.5	31.4722
397	33.8436
397.5	36.2517
398	38.7328
398.5	41.1798
399	43.5658
399.5	45.791
400	47.792
400.5	49.5054
401	50.9824
401.5	52.2156
402	53.1686
402.5	53.7682
403	53.9729
403.5	53.7584
404	53.1394
404.5	52.1669
405	50.8532
405.5	49.1788
406	47.2241
406.5	45.0452
407	42.7079
407.5	40.3267
408	37.9845
408.5	35.7106
409	33.5219
409.5	31.4454
410	29.4858
410.5	27.653
411	25.9518
411.5	24.3393
412	22.8395
412.5	21.403
413	20.0639
413.5	18.809
414	17.644
414.5	16.5589
415	15.5672
415.5	14.6218
416	13.7407
416.5	12.8935
417	12.0583
417.5	11.2667
418	10.517
418.5	9.82699
419	9.19964
419.5	8.61616
420	8.06754
420.5	7.54841
421	7.04487
421.5	6.56229
422	6.12237
422.5	5.71048
423	5.34367
423.5	5.01367
424	4.71291
424.5	4.43068
425	4.16453
425.5	3.90569
426	3.68902
426.5	3.47576
427	3.29199
427.5	3.1326
428	2.96833
428.5	2.78748
429	2.62004
429.5	2.44578
430	2.28526
430.5	2.14744
431	2.04139
431.5	1.96632
432	1.89174
432.5	1.80493
433	1.71629
433.5	1.60164
434	1.47875
434.5	1.38063
435	1.28012
435.5	1.20495
436	1.13846
436.5	1.09264
437	1.04868
437.5	1.00366
438	0.955499
438.5	0.912238
439	0.869854
439.5	0.848285
440	0.836001
440.5	0.802123
441	0.763785
441.5	0.719281
442	0.672413
442.5	0.639388
443	0.619232
443.5	0.590984
444	0.565588
444.5	0.544774
445	0.517282
445.5	0.498539
446	0.493641
446.5	0.492763
447	0.492154
447.5	0.496029
448	0.48143
448.5	0.444213
449	0.401098
449.5	0.354693
450	0.304876
450.5	0.278334
