# Supplementary material for: A photoconversion model for full spectral programming and multiplexing of optogenetic systems
Source: Mol Syst Biol. 2017 Apr 24;13(4):926. doi: 10.15252/msb.20167456 (PMC5408778; doi:10.15252/msb.20167456)
Supplement: Supplementary file 11 — Dataset EV3 [file MSB-13-926-s011.zip › dataset_ev3_led_data/led_calibration_data/EO_02/Tiffani_c1/processed/4.xls]

## Sheet: led
wl	flux	name	peak	centroid	fwhm	Total Flux	inten
381	0	4	435	435.359	18.2426	4.0493	22.9144
381.5	0
382	0
382.5	0.00694465
383	0.0165011
383.5	0.0416121
384	0.0677722
384.5	0.0864445
385	0.0995455
385.5	0.108777
386	0.109444
386.5	0.111883
387	0.115645
387.5	0.128583
388	0.125632
388.5	0.129936
389	0.135013
389.5	0.139157
390	0.154157
390.5	0.185247
391	0.210337
391.5	0.218052
392	0.236377
392.5	0.240059
393	0.235312
393.5	0.22132
394	0.214518
394.5	0.208898
395	0.193557
395.5	0.222349
396	0.250512
396.5	0.269528
397	0.293162
397.5	0.314029
398	0.331045
398.5	0.360111
399	0.390907
399.5	0.411972
400	0.434099
400.5	0.47097
401	0.523596
401.5	0.618008
402	0.710196
402.5	0.793643
403	0.878818
403.5	0.908428
404	0.922134
404.5	0.973797
405	1.0082
405.5	1.05917
406	1.14701
406.5	1.22972
407	1.3142
407.5	1.40767
408	1.50273
408.5	1.61169
409	1.73618
409.5	1.87272
410	2.02749
410.5	2.21006
411	2.42494
411.5	2.67849
412	2.96372
412.5	3.25686
413	3.55296
413.5	3.82115
414	4.07181
414.5	4.33902
415	4.63907
415.5	4.97468
416	5.3671
416.5	5.81038
417	6.28701
417.5	6.815
418	7.37016
418.5	7.93766
419	8.53727
419.5	9.16825
420	9.84614
420.5	10.6026
421	11.4331
421.5	12.3231
422	13.2865
422.5	14.3528
423	15.4876
423.5	16.7053
424	18.0078
424.5	19.3725
425	20.7996
425.5	22.2927
426	23.8397
426.5	25.4291
427	27.0343
427.5	28.6617
428	30.2941
428.5	31.9215
429	33.5539
429.5	35.1493
430	36.6952
430.5	38.2263
431	39.6908
431.5	41.0614
432	42.3307
432.5	43.4544
433	44.3928
433.5	45.1386
434	45.677
434.5	46.0178
435	46.1586
435.5	46.0919
436	45.8104
436.5	45.2769
437	44.5632
437.5	43.6495
438	42.5604
438.5	41.3009
439	39.9032
439.5	38.3844
440	36.7718
440.5	35.0752
441	33.3119
441.5	31.5437
442	29.7878
442.5	28.0517
443	26.3576
443.5	24.6951
444	23.0689
444.5	21.5099
445	20.0301
445.5	18.6398
446	17.3398
446.5	16.1411
447	15.032
447.5	14.0049
448	13.0615
448.5	12.1737
449	11.335
449.5	10.5532
450	9.82342
450.5	9.14355
451	8.52023
451.5	7.93742
452	7.40251
452.5	6.91601
453	6.46729
453.5	6.04746
454	5.65678
454.5	5.2693
455	4.89689
455.5	4.54177
456	4.21579
456.5	3.91598
457	3.65199
457.5	3.42553
458	3.22648
458.5	3.04201
459	2.86543
459.5	2.68145
460	2.48734
460.5	2.30971
461	2.15178
461.5	2.02983
462	1.94596
462.5	1.862
463	1.77198
463.5	1.6856
464	1.58556
464.5	1.49292
465	1.42249
465.5	1.3627
466	1.30615
466.5	1.24066
467	1.17131
467.5	1.10592
468	1.04119
468.5	0.997159
469	0.959474
469.5	0.923962
470	0.886622
470.5	0.850393
471	0.814116
471.5	0.783147
472	0.760304
472.5	0.739313
473	0.715037
473.5	0.695947
474	0.683994
474.5	0.661102
475	0.634751
475.5	0.610179
476	0.582471
476.5	0.553182
477	0.529029
477.5	0.507717
478	0.484528
478.5	0.464352
479	0.437088
479.5	0.411429
480	0.397426
480.5	0.392586
481	0.386659
481.5	0.381967
482	0.361223
482.5	0.33181
483	0.310498
483.5	0.287531
484	0.285136
484.5	0.284444
485	0.281925
485.5	0.276912
486	0.271059
486.5	0.269454
487	0.269034
487.5	0.270096
488	0.276295
488.5	0.274541
