# Supplementary material for: A photoconversion model for full spectral programming and multiplexing of optogenetic systems
Source: Mol Syst Biol. 2017 Apr 24;13(4):926. doi: 10.15252/msb.20167456 (PMC5408778; doi:10.15252/msb.20167456)
Supplement: Supplementary file 11 — Dataset EV3 [file MSB-13-926-s011.zip › dataset_ev3_led_data/led_calibration_data/EO_02/Tiffani_c1/processed/5.xls]

## Sheet: led
wl	flux	name	peak	centroid	fwhm	Total Flux	inten
391.5	0	5	451.5	454.101	19.8774	4.0458	22.8945
392	0
392.5	0.00503164
393	0.025194
393.5	0.0508552
394	0.0748431
394.5	0.0886574
395	0.0843146
395.5	0.0742672
396	0.0595235
396.5	0.0613303
397	0.0728509
397.5	0.0786001
398	0.102744
398.5	0.136853
399	0.156691
399.5	0.187333
400	0.220664
400.5	0.218251
401	0.226304
401.5	0.226119
402	0.223385
402.5	0.218115
403	0.208703
403.5	0.201209
404	0.2011
404.5	0.212616
405	0.227824
405.5	0.23889
406	0.25372
406.5	0.262692
407	0.26551
407.5	0.270182
408	0.273864
408.5	0.285729
409	0.291142
409.5	0.308147
410	0.325375
410.5	0.346508
411	0.365663
411.5	0.384498
412	0.399822
412.5	0.419102
413	0.445672
413.5	0.474789
414	0.513694
414.5	0.560063
415	0.607124
415.5	0.647363
416	0.689876
416.5	0.728558
417	0.752188
417.5	0.777276
418	0.792872
418.5	0.798582
419	0.819814
419.5	0.860424
420	0.922884
420.5	1.00571
421	1.10705
421.5	1.21872
422	1.32041
422.5	1.43569
423	1.5439
423.5	1.64524
424	1.75528
424.5	1.89404
425	2.05055
425.5	2.23172
426	2.42901
426.5	2.61555
427	2.82738
427.5	3.04514
428	3.26314
428.5	3.50833
429	3.7597
429.5	4.00984
430	4.27851
430.5	4.57289
431	4.90188
431.5	5.26349
432	5.66588
432.5	6.09126
433	6.53443
433.5	7.0048
434	7.50211
434.5	8.03871
435	8.61486
435.5	9.20783
436	9.826
436.5	10.4756
437	11.1533
437.5	11.8768
438	12.6465
438.5	13.4572
439	14.3163
439.5	15.2235
440	16.1842
440.5	17.2169
441	18.3029
441.5	19.4604
442	20.6666
442.5	21.9146
443	23.2051
443.5	24.525
444	25.8589
444.5	27.2085
445	28.5506
445.5	29.8656
446	31.141
446.5	32.3595
447	33.494
447.5	34.5395
448	35.4911
448.5	36.3118
449	37.0014
449.5	37.5674
450	37.9876
450.5	38.2817
451	38.4646
451.5	38.5066
452	38.4102
452.5	38.1532
453	37.733
453.5	37.1521
454	36.4032
454.5	35.4813
455	34.4135
455.5	33.2468
456	32.011
456.5	30.7307
457	29.4355
457.5	28.1378
458	26.8402
458.5	25.5623
459	24.3134
459.5	23.0978
460	21.9366
460.5	20.8416
461	19.8062
461.5	18.846
462	17.9641
462.5	17.1536
463	16.4168
463.5	15.7529
464	15.1426
464.5	14.5677
465	14.0296
465.5	13.5039
466	12.991
466.5	12.5014
467	12.0355
467.5	11.5938
468	11.1805
468.5	10.7801
469	10.4039
469.5	10.0393
470	9.67251
470.5	9.30941
471	8.95472
471.5	8.59361
472	8.23373
472.5	7.88868
473	7.54264
473.5	7.20698
474	6.8869
474.5	6.58239
475	6.28109
475.5	6.00574
476	5.75239
476.5	5.524
477	5.31539
477.5	5.12013
478	4.92536
478.5	4.74591
479	4.56498
479.5	4.40037
480	4.24836
480.5	4.10352
481	3.96436
481.5	3.8383
482	3.71497
482.5	3.59805
483	3.48584
483.5	3.37387
484	3.27253
484.5	3.1749
485	3.08122
485.5	2.99273
486	2.90672
486.5	2.82318
487	2.74828
487.5	2.68377
488	2.62
488.5	2.5461
489	2.48183
489.5	2.40647
490	2.3169
490.5	2.23172
491	2.15154
491.5	2.06805
492	1.99076
492.5	1.92763
493	1.86769
493.5	1.80933
494	1.75904
494.5	1.70505
495	1.64099
495.5	1.5676
496	1.49518
496.5	1.42795
497	1.3716
497.5	1.32973
498	1.29591
498.5	1.25968
499	1.21707
499.5	1.16808
500	1.11822
500.5	1.07012
501	1.02437
501.5	0.988136
502	0.960379
502.5	0.929854
503	0.904222
503.5	0.880148
504	0.852489
504.5	0.830739
505	0.810644
505.5	0.788448
506	0.767809
506.5	0.742944
507	0.719537
507.5	0.697094
508	0.672154
508.5	0.647066
509	0.625736
509.5	0.605764
510	0.59044
510.5	0.567329
511	0.55025
