# Supplementary material for: A photoconversion model for full spectral programming and multiplexing of optogenetic systems
Source: Mol Syst Biol. 2017 Apr 24;13(4):926. doi: 10.15252/msb.20167456 (PMC5408778; doi:10.15252/msb.20167456)
Supplement: Supplementary file 11 — Dataset EV3 [file MSB-13-926-s011.zip › dataset_ev3_led_data/led_calibration_data/EO_02/Tiffani_c1/processed/6.xls]

## Sheet: led
wl	flux	name	peak	centroid	fwhm	Total Flux	inten
407	0.0378048	6	470	477.409	29.6286	3.95638	22.3885
407.5	0.0476724
408	0.0600018
408.5	0.0693083
409	0.0609825
409.5	0.0488629
410	0.0482284
410.5	0.0504679
411	0.0542997
411.5	0.0741941
412	0.0912956
412.5	0.101542
413	0.121768
413.5	0.136213
414	0.136089
414.5	0.122857
415	0.115477
415.5	0.105819
416	0.101353
416.5	0.115803
417	0.128539
417.5	0.132257
418	0.140742
418.5	0.142666
419	0.140639
419.5	0.139739
420	0.14926
420.5	0.163126
421	0.187431
421.5	0.224804
422	0.261325
422.5	0.293147
423	0.31999
423.5	0.335837
424	0.346504
424.5	0.356639
425	0.371324
425.5	0.388537
426	0.397055
426.5	0.407115
427	0.459713
427.5	0.489235
428	0.50296
428.5	0.510467
429	0.498208
429.5	0.469242
430	0.456705
430.5	0.476572
431	0.490347
431.5	0.505437
432	0.532077
432.5	0.573757
433	0.627392
433.5	0.701247
434	0.784151
434.5	0.866499
435	0.932469
435.5	1.00218
436	1.06843
436.5	1.16179
437	1.22931
437.5	1.29636
438	1.34967
438.5	1.39122
439	1.46068
439.5	1.56128
440	1.68859
440.5	1.82427
441	1.96842
441.5	2.09831
442	2.2303
442.5	2.35491
443	2.48662
443.5	2.60339
444	2.69666
444.5	2.79675
445	2.91504
445.5	3.03358
446	3.19939
446.5	3.38112
447	3.56462
447.5	3.75065
448	3.94072
448.5	4.13787
449	4.34109
449.5	4.55694
450	4.78468
450.5	5.03592
451	5.30814
451.5	5.61574
452	5.96151
452.5	6.33483
453	6.7395
453.5	7.17146
454	7.62515
454.5	8.08745
455	8.60585
455.5	9.14649
456	9.72126
456.5	10.3317
457	10.9701
457.5	11.6341
458	12.3434
458.5	13.09
459	13.8877
459.5	14.7478
460	15.6345
460.5	16.5646
461	17.5074
461.5	18.4431
462	19.3905
462.5	20.3216
463	21.2212
463.5	22.1068
464	22.95
464.5	23.747
465	24.5176
465.5	25.2471
466	25.9277
466.5	26.547
467	27.093
467.5	27.553
468	27.9271
468.5	28.2101
469	28.4098
469.5	28.5109
470	28.516
470.5	28.4275
471	28.2632
471.5	28.0231
472	27.7299
472.5	27.4013
473	27.0272
473.5	26.6279
474	26.1881
474.5	25.7079
475	25.1829
475.5	24.64
476	24.091
476.5	23.5534
477	23.0291
477.5	22.5262
478	22.0424
478.5	21.5803
479	21.1271
479.5	20.6851
480	20.2508
480.5	19.8313
481	19.4223
481.5	19.0376
482	18.6688
482.5	18.3031
483	17.9419
483.5	17.5929
484	17.259
484.5	16.9433
485	16.6412
485.5	16.3425
486	16.0402
486.5	15.7328
487	15.4212
487.5	15.1098
488	14.8012
488.5	14.4857
489	14.1546
489.5	13.8195
490	13.4803
490.5	13.1423
491	12.8142
491.5	12.4905
492	12.1667
492.5	11.8474
493	11.5249
493.5	11.2004
494	10.8908
494.5	10.5784
495	10.2606
495.5	9.94874
496	9.62395
496.5	9.29385
497	8.97563
497.5	8.66803
498	8.37584
498.5	8.10211
499	7.83949
499.5	7.59154
500	7.34737
500.5	7.11939
501	6.91643
501.5	6.7074
502	6.49255
502.5	6.28453
503	6.06464
503.5	5.846
504	5.64683
504.5	5.4512
505	5.25683
505.5	5.05867
506	4.86682
506.5	4.68838
507	4.51827
507.5	4.36005
508	4.21143
508.5	4.0527
509	3.89624
509.5	3.74484
510	3.60026
510.5	3.45012
511	3.31465
511.5	3.18928
512	3.06644
512.5	2.95523
513	2.85311
513.5	2.74696
514	2.64484
514.5	2.55158
515	2.46104
515.5	2.36896
516	2.27438
516.5	2.17899
517	2.07978
517.5	1.98722
518	1.91541
518.5	1.84765
519	1.78807
519.5	1.72708
520	1.6666
520.5	1.60945
521	1.56097
521.5	1.51808
522	1.47708
522.5	1.42964
523	1.37474
523.5	1.31079
524	1.24081
524.5	1.18386
525	1.12896
525.5	1.08614
526	1.05463
526.5	1.03435
527	1.01621
527.5	1.0016
528	0.984587
528.5	0.966717
529	0.945182
529.5	0.927211
530	0.905247
530.5	0.879921
531	0.847088
531.5	0.827095
532	0.818273
532.5	0.795096
533	0.778009
533.5	0.758648
534	0.718106
534.5	0.686992
535	0.669905
535.5	0.652693
536	0.639221
536.5	0.616599
537	0.601914
537.5	0.589706
538	0.579115
538.5	0.559426
539	0.537183
539.5	0.508141
540	0.468408
540.5	0.453495
541	0.459258
541.5	0.462847
542	0.47776
542.5	0.485166
543	0.472073
543.5	0.460345
544	0.438204
544.5	0.403854
545	0.375368
545.5	0.347919
546	0.338896
546.5	0.372361
547	0.380954
547.5	0.382648
548	0.371552
548.5	0.330555
549	0.282986
549.5	0.266987
550	0.272396
550.5	0.294436
551	0.296458
551.5	0.295472
552	0.287283
552.5	0.260592
553	0.248765
553.5	0.254778
554	0.261578
554.5	0.275176
555	0.276136
555.5	0.281267
556	0.288168
556.5	0.280484
557	0.276136
557.5	0.271081
558	0.255815
558.5	0.258266
559	0.257154
559.5	0.256598
560	0.262766
560.5	0.266329
561	0.252645
561.5	0.240713
562	0.233163
562.5	0.192461
563	0.158519
563.5	0.117678
564	0.101588
564.5	0.0866272
565	0.104436
565.5	0.127134
566	0.152405
566.5	0.175208
567	0.196644
567.5	0.215442
568	0.232255
568.5	0.218121
569	0.194969
569.5	0.180731
570	0.150039
570.5	0.123636
571	0.110722
571.5	0.0799595
572	0.0360608
572.5	0.00956051
573	0.00891093
573.5	0.0259808
574	0.0691769
574.5	0.128479
575	0.152506
575.5	0.166622
576	0.160139
576.5	0.142138
577	0.133513
577.5	0.128762
578	0.125125
578.5	0.12658
579	0.122258
579.5	0.110161
580	0.102536
580.5	0.0936311
581	0.122056
581.5	0.138503
582	0.162517
582.5	0.178863
583	0.173871
583.5	0.157245
