# Supplementary material for: A photoconversion model for full spectral programming and multiplexing of optogenetic systems
Source: Mol Syst Biol. 2017 Apr 24;13(4):926. doi: 10.15252/msb.20167456 (PMC5408778; doi:10.15252/msb.20167456)
Supplement: Supplementary file 11 — Dataset EV3 [file MSB-13-926-s011.zip › dataset_ev3_led_data/led_calibration_data/EO_02/Tiffani_c1/processed/7.xls]

## Sheet: led
wl	flux	name	peak	centroid	fwhm	Total Flux	inten
424.5	0.154555	7	493.5	494.303	23.4696	4.12189	23.3251
425	0.134599
425.5	0.107591
426	0.102477
426.5	0.111211
427	0.15606
427.5	0.211061
428	0.227816
428.5	0.243699
429	0.253549
429.5	0.239208
430	0.25008
430.5	0.2691
431	0.274923
431.5	0.272133
432	0.271817
432.5	0.265776
433	0.255902
433.5	0.239077
434	0.211828
434.5	0.183283
435	0.168843
435.5	0.148498
436	0.153629
436.5	0.169478
437	0.192497
437.5	0.219635
438	0.251147
438.5	0.271429
439	0.283656
439.5	0.292026
440	0.284554
440.5	0.28191
441	0.283317
441.5	0.297679
442	0.31767
442.5	0.346249
443	0.369103
443.5	0.385066
444	0.396153
444.5	0.405106
445	0.410419
445.5	0.41891
446	0.422404
446.5	0.418862
447	0.421069
447.5	0.428784
448	0.437858
448.5	0.456175
449	0.482182
449.5	0.509694
450	0.540335
450.5	0.571437
451	0.601715
451.5	0.625806
452	0.64502
452.5	0.661954
453	0.677578
453.5	0.688835
454	0.710791
454.5	0.729981
455	0.751743
455.5	0.777411
456	0.820158
456.5	0.861062
457	0.914896
457.5	0.973559
458	1.02965
458.5	1.08436
459	1.14736
459.5	1.2093
460	1.28174
460.5	1.35479
461	1.43468
461.5	1.51918
462	1.612
462.5	1.713
463	1.81873
463.5	1.93195
464	2.0601
464.5	2.19288
465	2.33842
465.5	2.49376
466	2.65364
466.5	2.82492
467	3.01318
467.5	3.20969
468	3.40281
468.5	3.60345
469	3.79705
469.5	3.99841
470	4.2187
470.5	4.47635
471	4.75268
471.5	5.05157
472	5.37812
472.5	5.72359
473	6.0875
473.5	6.47762
474	6.89296
474.5	7.32771
475	7.7809
475.5	8.25471
476	8.76467
476.5	9.30763
477	9.8911
477.5	10.5313
478	11.2111
478.5	11.9351
479	12.6879
479.5	13.4715
480	14.2804
480.5	15.114
481	15.9808
481.5	16.8952
482	17.8455
482.5	18.8273
483	19.8404
483.5	20.8795
484	21.9419
484.5	23.0217
485	24.1072
485.5	25.1729
486	26.2137
486.5	27.223
487	28.2055
487.5	29.1663
488	30.1003
488.5	30.9834
489	31.801
489.5	32.5482
490	33.1911
490.5	33.7515
491	34.2367
491.5	34.6492
492	35.0034
492.5	35.3018
493	35.5226
493.5	35.6366
494	35.6075
494.5	35.4401
495	35.1417
495.5	34.7292
496	34.2222
496.5	33.6375
497	32.9728
497.5	32.2377
498	31.4395
498.5	30.5879
499	29.7024
499.5	28.7878
500	27.8489
500.5	26.8954
501	25.9323
501.5	24.9691
502	24.0181
502.5	23.0821
503	22.16
503.5	21.2497
504	20.3431
504.5	19.46
505	18.5903
505.5	17.7426
506	16.9177
506.5	16.1215
507	15.359
507.5	14.6234
508	13.9157
508.5	13.2337
509	12.5816
509.5	11.9855
510	11.4156
510.5	10.8754
511	10.3732
511.5	9.88916
512	9.43354
512.5	9.00292
513	8.57714
513.5	8.16907
514	7.76756
514.5	7.36944
515	7.01014
515.5	6.67122
516	6.34588
516.5	6.03
517	5.72117
517.5	5.42834
518	5.14813
518.5	4.87665
519	4.62191
519.5	4.38003
520	4.14373
520.5	3.90937
521	3.68642
521.5	3.47705
522	3.28126
522.5	3.09713
523	2.92948
523.5	2.76378
524	2.59323
524.5	2.43117
525	2.27168
525.5	2.1305
526	2.00961
526.5	1.90432
527	1.81203
527.5	1.72545
528	1.64037
528.5	1.55067
529	1.4579
529.5	1.35773
530	1.26449
530.5	1.18426
531	1.12609
531.5	1.08746
532	1.06417
532.5	1.03567
533	0.996801
533.5	0.958202
534	0.923048
534.5	0.883382
535	0.852401
535.5	0.829838
536	0.802181
536.5	0.774936
537	0.759725
537.5	0.740074
538	0.710597
538.5	0.680465
539	0.648683
539.5	0.612486
540	0.586115
540.5	0.57954
541	0.570758
541.5	0.568793
542	0.570709
542.5	0.566609
543	0.546206
543.5	0.526215
544	0.506491
544.5	0.484584
545	0.457436
545.5	0.425873
546	0.392611
546.5	0.351368
547	0.320217
547.5	0.301585
548	0.298407
548.5	0.30651
549	0.323347
549.5	0.334483
550	0.347074
550.5	0.360417
551	0.358986
551.5	0.339189
552	0.317379
552.5	0.296442
553	0.290061
553.5	0.274462
554	0.28157
554.5	0.288266
555	0.269343
555.5	0.244791
556	0.22842
556.5	0.19886
557	0.172273
557.5	0.162013
558	0.159769
558.5	0.15792
559	0.158614
559.5	0.160526
560	0.151069
560.5	0.133944
561	0.107761
561.5	0.0776149
562	0.0616004
562.5	0.0560641
563	0.0686118
563.5	0.0840198
564	0.0892965
564.5	0.0795485
565	0.0646015
