# Supplementary material for: A photoconversion model for full spectral programming and multiplexing of optogenetic systems
Source: Mol Syst Biol. 2017 Apr 24;13(4):926. doi: 10.15252/msb.20167456 (PMC5408778; doi:10.15252/msb.20167456)
Supplement: Supplementary file 11 — Dataset EV3 [file MSB-13-926-s011.zip › dataset_ev3_led_data/led_calibration_data/EO_02/Tiffani_c1/processed/8.xls]

## Sheet: led
wl	flux	name	peak	centroid	fwhm	Total Flux	inten
445.5	3.12831e-05	8	517.5	524.425	29.5363	4.14792	23.4724
446	0.00136017
446.5	0.00687308
447	0.00977115
447.5	0.00925186
448	0.00345546
448.5	0
449	0
449.5	0
450	0
450.5	0
451	0
451.5	0.00030895
452	0.000901511
452.5	0.00103857
453	0.00680509
453.5	0.0203552
454	0.0430746
454.5	0.0667177
455	0.0903368
455.5	0.104262
456	0.109325
456.5	0.101376
457	0.0961421
457.5	0.0867591
458	0.0726677
458.5	0.063398
459	0.0572768
459.5	0.049714
460	0.0426647
460.5	0.040278
461	0.0371752
461.5	0.0394366
462	0.0564114
462.5	0.0847267
463	0.113286
463.5	0.13574
464	0.143879
464.5	0.131784
465	0.103642
465.5	0.0809899
466	0.0654617
466.5	0.0566717
467	0.0571852
467.5	0.0635306
468	0.0669974
468.5	0.0737357
469	0.0897268
469.5	0.106892
470	0.124988
470.5	0.141476
471	0.148453
471.5	0.150543
472	0.156452
472.5	0.162279
473	0.165955
473.5	0.171413
474	0.174789
474.5	0.179227
475	0.181093
475.5	0.192099
476	0.203229
476.5	0.211523
477	0.230889
477.5	0.258298
478	0.293279
478.5	0.333854
479	0.367123
479.5	0.391786
480	0.413604
480.5	0.436291
481	0.460833
481.5	0.491523
482	0.524841
482.5	0.560256
483	0.596636
483.5	0.637524
484	0.683932
484.5	0.732945
485	0.788226
485.5	0.843868
486	0.900209
486.5	0.961758
487	1.0269
487.5	1.1013
488	1.18864
488.5	1.29327
489	1.39737
489.5	1.51307
490	1.63766
490.5	1.76577
491	1.9043
491.5	2.05339
492	2.21166
492.5	2.38992
493	2.58177
493.5	2.79489
494	3.03549
494.5	3.29779
495	3.57962
495.5	3.88387
496	4.20138
496.5	4.52998
497	4.86846
497.5	5.22888
498	5.61727
498.5	6.03073
499	6.47746
499.5	6.95697
500	7.44469
500.5	7.95217
501	8.49847
501.5	9.08864
502	9.72583
502.5	10.4141
503	11.1294
503.5	11.8688
504	12.6285
504.5	13.406
505	14.2057
505.5	15.0297
506	15.8597
506.5	16.7052
507	17.5724
507.5	18.4526
508	19.3371
508.5	20.2207
509	21.078
509.5	21.9006
510	22.6921
510.5	23.445
511	24.1663
511.5	24.8462
512	25.4682
512.5	26.0371
513	26.5458
513.5	26.9846
514	27.3655
514.5	27.6885
515	27.9658
515.5	28.1972
516	28.3853
516.5	28.5227
517	28.5974
517.5	28.6047
518	28.5468
518.5	28.4214
519	28.2334
519.5	27.973
520	27.6186
520.5	27.1895
521	26.6953
521.5	26.1745
522	25.6514
522.5	25.1379
523	24.6412
523.5	24.1494
524	23.654
524.5	23.1429
525	22.6075
525.5	22.0766
526	21.5327
526.5	20.9895
527	20.4816
527.5	19.9748
528	19.469
528.5	18.9931
529	18.5172
529.5	18.0519
530	17.6199
530.5	17.2076
531	16.8111
531.5	16.4316
532	16.0598
532.5	15.6968
533	15.3508
533.5	15.0266
534	14.7049
534.5	14.3684
535	14.0207
535.5	13.6632
536	13.2898
536.5	12.9122
537	12.5564
537.5	12.2044
538	11.852
538.5	11.5074
539	11.1899
539.5	10.8676
540	10.5482
540.5	10.2543
541	9.94714
541.5	9.64
542	9.35528
542.5	9.0708
543	8.79741
543.5	8.53367
544	8.27715
544.5	8.02377
545	7.77497
545.5	7.52931
546	7.27207
546.5	7.00712
547	6.73373
547.5	6.47167
548	6.22601
548.5	5.99673
549	5.78096
549.5	5.57749
550	5.38486
550.5	5.21538
551	5.04662
551.5	4.89377
552	4.74358
552.5	4.60013
553	4.46344
553.5	4.33952
554	4.20813
554.5	4.09072
555	3.97163
555.5	3.84602
556	3.73319
556.5	3.60855
557	3.47475
557.5	3.35782
558	3.2585
558.5	3.15604
559	3.06563
559.5	2.97305
560	2.87566
560.5	2.77078
561	2.66495
561.5	2.55598
562	2.44556
562.5	2.34684
563	2.26967
563.5	2.21014
564	2.1619
564.5	2.11431
565	2.06561
565.5	2.01592
566	1.95881
566.5	1.89955
567	1.84381
567.5	1.77846
568	1.71295
568.5	1.65015
569	1.59017
569.5	1.54388
570	1.49595
570.5	1.44617
571	1.40678
571.5	1.36131
572	1.30313
572.5	1.27027
573	1.23669
573.5	1.18522
574	1.14057
574.5	1.1072
575	1.06873
575.5	1.05773
576	1.06897
576.5	1.08066
577	1.07784
577.5	1.07299
578	1.05233
578.5	1.0261
579	1.01345
579.5	0.997198
580	0.981286
580.5	0.963325
581	0.953296
581.5	0.904694
582	0.872075
582.5	0.841023
583	0.819976
583.5	0.816071
584	0.81055
584.5	0.771036
585	0.728388
585.5	0.685524
586	0.652423
586.5	0.658715
587	0.668792
587.5	0.670384
588	0.683523
588.5	0.659487
589	0.656545
589.5	0.676989
590	0.674771
590.5	0.667032
591	0.679762
591.5	0.682221
592	0.663585
592.5	0.681811
593	0.658498
593.5	0.62166
594	0.581713
594.5	0.547189
595	0.502902
595.5	0.482748
596	0.461556
596.5	0.448128
597	0.43969
597.5	0.442848
598	0.428455
598.5	0.388483
599	0.347306
599.5	0.317532
600	0.276717
600.5	0.264976
601	0.277464
601.5	0.264036
602	0.265723
602.5	0.265458
603	0.266278
603.5	0.29974
604	0.310372
604.5	0.333974
605	0.320715
605.5	0.271967
606	0.243568
606.5	0.212053
607	0.171674
607.5	0.158315
608	0.14245
608.5	0.115441
609	0.0953899
609.5	0.0973885
610	0.0683185
610.5	0.0576626
611	0.0700423
611.5	0.0841698
612	0.0811346
612.5	0.0930056
613	0.0819205
613.5	0.0985987
614	0.124682
614.5	0.160111
615	0.205115
615.5	0.226301
616	0.188487
616.5	0.154287
617	0.129754
617.5	0.114491
618	0.137847
618.5	0.178243
619	0.21199
619.5	0.221557
620	0.201361
620.5	0.160333
621	0.108551
621.5	0.0615633
622	0.0307768
