# Supplementary material for: A photoconversion model for full spectral programming and multiplexing of optogenetic systems
Source: Mol Syst Biol. 2017 Apr 24;13(4):926. doi: 10.15252/msb.20167456 (PMC5408778; doi:10.15252/msb.20167456)
Supplement: Supplementary file 11 — Dataset EV3 [file MSB-13-926-s011.zip › dataset_ev3_led_data/led_calibration_data/EO_02/Tiffani_c1/processed/9.xls]

## Sheet: led
wl	flux	name	peak	centroid	fwhm	Total Flux	inten
451	0.0724048	9	523	528.964	27.985	4.05719	22.959
451.5	0.0493568
452	0.030494
452.5	0.0264913
453	0.0553314
453.5	0.0856406
454	0.112696
454.5	0.130396
455	0.125905
455.5	0.0974098
456	0.0805311
456.5	0.0653408
457	0.0602043
457.5	0.0578282
458	0.0586096
458.5	0.0599602
459	0.0619616
459.5	0.066625
460	0.0667926
460.5	0.0697946
461	0.0766196
461.5	0.0850909
462	0.0922314
462.5	0.0901979
463	0.0794368
463.5	0.0682418
464	0.0590138
464.5	0.0566353
465	0.0637929
465.5	0.0714263
466	0.0780861
466.5	0.0858402
467	0.0884307
467.5	0.0922831
468	0.0943091
468.5	0.0883691
469	0.0861335
469.5	0.0826952
470	0.0875656
470.5	0.097013
471	0.101139
471.5	0.102684
472	0.10122
472.5	0.0933627
473	0.0880092
473.5	0.0915289
474	0.0989232
474.5	0.113734
475	0.129868
475.5	0.145184
476	0.155204
476.5	0.155936
477	0.146325
477.5	0.13498
478	0.126982
478.5	0.128717
479	0.125269
479.5	0.131032
480	0.136328
480.5	0.139831
481	0.149446
481.5	0.169364
482	0.18745
482.5	0.206754
483	0.227101
483.5	0.249163
484	0.273367
484.5	0.30494
485	0.336785
485.5	0.360595
486	0.376542
486.5	0.390048
487	0.397467
487.5	0.408411
488	0.425073
488.5	0.447009
489	0.487505
489.5	0.540547
490	0.599578
490.5	0.663218
491	0.721362
491.5	0.777681
492	0.838709
492.5	0.909398
493	0.993003
493.5	1.08459
494	1.18195
494.5	1.28594
495	1.39572
495.5	1.51728
496	1.65109
496.5	1.79913
497	1.95993
497.5	2.12968
498	2.3117
498.5	2.49804
499	2.69497
499.5	2.90349
500	3.12926
500.5	3.3745
501	3.65179
501.5	3.96999
502	4.31826
502.5	4.68157
503	5.06188
503.5	5.46018
504	5.85972
504.5	6.29944
505	6.76947
505.5	7.26784
506	7.79604
506.5	8.35924
507	8.9636
507.5	9.61331
508	10.3025
508.5	11.0219
509	11.77
509.5	12.5466
510	13.3474
510.5	14.1635
511	15.0018
511.5	15.8558
512	16.7126
512.5	17.5809
513	18.4726
513.5	19.377
514	20.2897
514.5	21.2317
515	22.1456
515.5	23.0322
516	23.9077
516.5	24.7462
517	25.5251
517.5	26.267
518	26.9522
518.5	27.5585
519	28.1131
519.5	28.5962
520	28.9905
520.5	29.3011
521	29.5352
521.5	29.7078
522	29.8335
522.5	29.9099
523	29.9271
523.5	29.8828
524	29.7842
524.5	29.6388
525	29.4219
525.5	29.1483
526	28.8057
526.5	28.3916
527	27.9233
527.5	27.4155
528	26.8758
528.5	26.3261
529	25.7641
529.5	25.1874
530	24.6254
530.5	24.063
531	23.498
531.5	22.9324
532	22.3534
532.5	21.7648
533	21.1947
533.5	20.6325
534	20.0733
534.5	19.5219
535	18.9442
535.5	18.3654
536	17.8168
536.5	17.2864
537	16.7838
537.5	16.3076
538	15.8353
538.5	15.3732
539	14.93
539.5	14.5147
540	14.1076
540.5	13.7287
541	13.3467
541.5	13.0001
542	12.64
542.5	12.311
543	11.9842
543.5	11.6462
544	11.2903
544.5	10.9221
545	10.5418
545.5	10.1745
546	9.84154
546.5	9.52532
547	9.23521
547.5	8.94955
548	8.65106
548.5	8.34519
549	8.03783
549.5	7.72062
550	7.4214
550.5	7.13573
551	6.83626
551.5	6.5506
552	6.29845
552.5	6.0749
553	5.87402
553.5	5.69286
554	5.51638
554.5	5.32758
555	5.11832
555.5	4.93297
556	4.7666
556.5	4.5921
557	4.43854
557.5	4.27513
558	4.10925
558.5	3.94904
559	3.78464
559.5	3.6269
560	3.47704
560.5	3.34
561	3.2106
561.5	3.09327
562	3.00725
562.5	2.92912
563	2.86528
563.5	2.80933
564	2.74796
564.5	2.66441
565	2.57099
565.5	2.47437
566	2.36836
566.5	2.2665
567	2.16226
567.5	2.05561
568	1.95214
568.5	1.85624
569	1.76383
569.5	1.70734
570	1.65585
570.5	1.60527
571	1.55864
571.5	1.51415
572	1.46991
572.5	1.44243
573	1.42313
573.5	1.40159
574	1.37854
574.5	1.3343
575	1.27113
575.5	1.19435
576	1.1188
576.5	1.0424
577	0.972126
577.5	0.932715
578	0.90999
578.5	0.882729
579	0.878589
579.5	0.868705
580	0.851501
580.5	0.839596
581	0.863726
581.5	0.836417
582	0.829786
582.5	0.833089
583	0.826558
583.5	0.825547
584	0.824413
584.5	0.777657
585	0.720671
585.5	0.649834
586	0.589768
586.5	0.536406
587	0.489304
587.5	0.473481
588	0.465593
588.5	0.447872
589	0.478657
589.5	0.496994
590	0.496945
590.5	0.496871
591	0.487949
591.5	0.490512
592	0.504783
592.5	0.515234
593	0.514839
593.5	0.502861
594	0.47565
594.5	0.431728
595	0.393672
595.5	0.36863
596	0.358056
596.5	0.345067
597	0.31963
597.5	0.301662
598	0.270705
598.5	0.235025
599	0.2266
599.5	0.246944
600	0.263877
600.5	0.300208
601	0.334591
601.5	0.358426
602	0.383813
602.5	0.39902
603	0.404763
603.5	0.388717
604	0.35739
604.5	0.332521
605	0.298704
605.5	0.267303
606	0.275388
606.5	0.277384
607	0.291039
607.5	0.291729
608	0.269472
608.5	0.226763
609	0.182895
609.5	0.139008
610	0.134317
610.5	0.163066
611	0.223837
611.5	0.247166
612	0.277951
612.5	0.2815
613	0.278764
613.5	0.285543
614	0.303363
614.5	0.312482
615	0.322267
615.5	0.326384
616	0.323303
616.5	0.331486
617	0.32106
617.5	0.299937
618	0.273219
618.5	0.221202
