# Supplementary material for: A photoconversion model for full spectral programming and multiplexing of optogenetic systems
Source: Mol Syst Biol. 2017 Apr 24;13(4):926. doi: 10.15252/msb.20167456 (PMC5408778; doi:10.15252/msb.20167456)
Supplement: Supplementary file 11 — Dataset EV3 [file MSB-13-926-s011.zip › dataset_ev3_led_data/led_calibration_data/EO_02/Tiffani_c1/raw/1.IRR]

" File: 160129_calibrations\post-calibration\Tif
" RAD->  Wave:647.21nm  Pix:1050  Val:  0.000  Time:400ms  Avg:1  Sm:1  Sg:1  Tc:off  SNAP  Xt:1  Ch:1  Xtrig wnmcal >RAD-IS6.CAL
 180.00  0.0000E+000
 180.50  0.0000E+000
 181.00  0.0000E+000
 181.50  0.0000E+000
 182.00  0.0000E+000
 182.50  0.0000E+000
 183.00  0.0000E+000
 183.50  0.0000E+000
 184.00  0.0000E+000
 184.50  0.0000E+000
 185.00  0.0000E+000
 185.50  0.0000E+000
 186.00  0.0000E+000
 186.50  0.0000E+000
 187.00  0.0000E+000
 187.50  0.0000E+000
 188.00  0.0000E+000
 188.50  0.0000E+000
 189.00  0.0000E+000
 189.50  0.0000E+000
 190.00  0.0000E+000
 190.50  0.0000E+000
 191.00  0.0000E+000
 191.50  0.0000E+000
 192.00  0.0000E+000
 192.50  0.0000E+000
 193.00  0.0000E+000
 193.50  0.0000E+000
 194.00  0.0000E+000
 194.50  0.0000E+000
 195.00  0.0000E+000
 195.50  0.0000E+000
 196.00  0.0000E+000
 196.50  0.0000E+000
 197.00  0.0000E+000
 197.50  0.0000E+000
 198.00  0.0000E+000
 198.50  0.0000E+000
 199.00  0.0000E+000
 199.50  0.0000E+000
 200.00  0.0000E+000
 200.50  0.0000E+000
 201.00  0.0000E+000
 201.50  0.0000E+000
 202.00  0.0000E+000
 202.50  0.0000E+000
 203.00  0.0000E+000
 203.50  0.0000E+000
 204.00  0.0000E+000
 204.50  0.0000E+000
 205.00  0.0000E+000
 205.50  0.0000E+000
 206.00  0.0000E+000
 206.50  0.0000E+000
 207.00  0.0000E+000
 207.50  0.0000E+000
 208.00  0.0000E+000
 208.50  0.0000E+000
 209.00  0.0000E+000
 209.50  0.0000E+000
 210.00  0.0000E+000
 210.50  0.0000E+000
 211.00  0.0000E+000
 211.50  0.0000E+000
 212.00  0.0000E+000
 212.50  0.0000E+000
 213.00  0.0000E+000
 213.50  0.0000E+000
 214.00  0.0000E+000
 214.50  0.0000E+000
 215.00  0.0000E+000
 215.50  0.0000E+000
 216.00  0.0000E+000
 216.50  0.0000E+000
 217.00  0.0000E+000
 217.50  0.0000E+000
 218.00  0.0000E+000
 218.50  0.0000E+000
 219.00  0.0000E+000
 219.50  0.0000E+000
 220.00  0.0000E+000
 220.50  0.0000E+000
 221.00  0.0000E+000
 221.50  0.0000E+000
 222.00  0.0000E+000
 222.50  0.0000E+000
 223.00  0.0000E+000
 223.50  0.0000E+000
 224.00  0.0000E+000
 224.50  0.0000E+000
 225.00  0.0000E+000
 225.50  0.0000E+000
 226.00  0.0000E+000
 226.50  0.0000E+000
 227.00  0.0000E+000
 227.50  0.0000E+000
 228.00  0.0000E+000
 228.50  0.0000E+000
 229.00  0.0000E+000
 229.50  0.0000E+000
 230.00  0.0000E+000
 230.50  0.0000E+000
 231.00  0.0000E+000
 231.50  0.0000E+000
 232.00  0.0000E+000
 232.50  0.0000E+000
 233.00  0.0000E+000
 233.50  0.0000E+000
 234.00  0.0000E+000
 234.50  0.0000E+000
 235.00  0.0000E+000
 235.50  0.0000E+000
 236.00  0.0000E+000
 236.50  0.0000E+000
 237.00  0.0000E+000
 237.50  0.0000E+000
 238.00  0.0000E+000
 238.50  0.0000E+000
 239.00  0.0000E+000
 239.50  0.0000E+000
 240.00  0.0000E+000
 240.50  0.0000E+000
 241.00  0.0000E+000
 241.50  0.0000E+000
 242.00  0.0000E+000
 242.50  0.0000E+000
 243.00  0.0000E+000
 243.50  0.0000E+000
 244.00  0.0000E+000
 244.50  0.0000E+000
 245.00  0.0000E+000
 245.50  0.0000E+000
 246.00  0.0000E+000
 246.50  0.0000E+000
 247.00  0.0000E+000
 247.50  0.0000E+000
 248.00  0.0000E+000
 248.50  0.0000E+000
 249.00  0.0000E+000
 249.50  0.0000E+000
 250.00  0.0000E+000
 250.50  0.0000E+000
 251.00  0.0000E+000
 251.50  0.0000E+000
 252.00  0.0000E+000
 252.50  0.0000E+000
 253.00  0.0000E+000
 253.50  0.0000E+000
 254.00  0.0000E+000
 254.50  0.0000E+000
 255.00  0.0000E+000
 255.50  0.0000E+000
 256.00  0.0000E+000
 256.50  0.0000E+000
 257.00  0.0000E+000
 257.50  0.0000E+000
 258.00  0.0000E+000
 258.50  0.0000E+000
 259.00  0.0000E+000
 259.50  0.0000E+000
 260.00  0.0000E+000
 260.50  0.0000E+000
 261.00  0.0000E+000
 261.50  0.0000E+000
 262.00  0.0000E+000
 262.50  0.0000E+000
 263.00  0.0000E+000
 263.50  0.0000E+000
 264.00  0.0000E+000
 264.50  0.0000E+000
 265.00  0.0000E+000
 265.50  0.0000E+000
 266.00  0.0000E+000
 266.50  0.0000E+000
 267.00  0.0000E+000
 267.50  0.0000E+000
 268.00  0.0000E+000
 268.50  0.0000E+000
 269.00  0.0000E+000
 269.50  0.0000E+000
 270.00  0.0000E+000
 270.50  0.0000E+000
 271.00  0.0000E+000
 271.50  0.0000E+000
 272.00  0.0000E+000
 272.50  0.0000E+000
 273.00  0.0000E+000
 273.50  0.0000E+000
 274.00  0.0000E+000
 274.50  0.0000E+000
 275.00  0.0000E+000
 275.50  0.0000E+000
 276.00  0.0000E+000
 276.50  0.0000E+000
 277.00  0.0000E+000
 277.50  0.0000E+000
 278.00  0.0000E+000
 278.50  0.0000E+000
 279.00  0.0000E+000
 279.50  0.0000E+000
 280.00  0.0000E+000
 280.50  0.0000E+000
 281.00  0.0000E+000
 281.50  0.0000E+000
 282.00  0.0000E+000
 282.50  0.0000E+000
 283.00  0.0000E+000
 283.50  0.0000E+000
 284.00  0.0000E+000
 284.50  0.0000E+000
 285.00  0.0000E+000
 285.50  0.0000E+000
 286.00  0.0000E+000
 286.50  0.0000E+000
 287.00  0.0000E+000
 287.50  0.0000E+000
 288.00  0.0000E+000
 288.50  0.0000E+000
 289.00  0.0000E+000
 289.50  0.0000E+000
 290.00  0.0000E+000
 290.50  0.0000E+000
 291.00  0.0000E+000
 291.50  0.0000E+000
 292.00  0.0000E+000
 292.50  0.0000E+000
 293.00  0.0000E+000
 293.50  0.0000E+000
 294.00  0.0000E+000
 294.50  0.0000E+000
 295.00  0.0000E+000
 295.50  0.0000E+000
 296.00  0.0000E+000
 296.50  0.0000E+000
 297.00  0.0000E+000
 297.50  0.0000E+000
 298.00  0.0000E+000
 298.50  0.0000E+000
 299.00  0.0000E+000
 299.50  0.0000E+000
 300.00  0.0000E+000
 300.50  0.0000E+000
 301.00  0.0000E+000
 301.50  0.0000E+000
 302.00  0.0000E+000
 302.50  0.0000E+000
 303.00  0.0000E+000
 303.50  0.0000E+000
 304.00  0.0000E+000
 304.50  0.0000E+000
 305.00  0.0000E+000
 305.50  0.0000E+000
 306.00  0.0000E+000
 306.50  0.0000E+000
 307.00  0.0000E+000
 307.50  0.0000E+000
 308.00  0.0000E+000
 308.50  0.0000E+000
 309.00  0.0000E+000
 309.50  0.0000E+000
 310.00  0.0000E+000
 310.50  0.0000E+000
 311.00  0.0000E+000
 311.50  0.0000E+000
 312.00  0.0000E+000
 312.50  0.0000E+000
 313.00  0.0000E+000
 313.50  0.0000E+000
 314.00  0.0000E+000
 314.50  0.0000E+000
 315.00  0.0000E+000
 315.50  0.0000E+000
 316.00  0.0000E+000
 316.50  0.0000E+000
 317.00  0.0000E+000
 317.50  0.0000E+000
 318.00  0.0000E+000
 318.50  0.0000E+000
 319.00  0.0000E+000
 319.50  0.0000E+000
 320.00  0.0000E+000
 320.50  0.0000E+000
 321.00  0.0000E+000
 321.50  0.0000E+000
 322.00  0.0000E+000
 322.50  0.0000E+000
 323.00  0.0000E+000
 323.50  0.0000E+000
 324.00  0.0000E+000
 324.50  0.0000E+000
 325.00  0.0000E+000
 325.50  0.0000E+000
 326.00  0.0000E+000
 326.50  0.0000E+000
 327.00  0.0000E+000
 327.50  0.0000E+000
 328.00  0.0000E+000
 328.50  0.0000E+000
 329.00  0.0000E+000
 329.50  0.0000E+000
 330.00  0.0000E+000
 330.50  0.0000E+000
 331.00  0.0000E+000
 331.50  0.0000E+000
 332.00  0.0000E+000
 332.50  0.0000E+000
 333.00  0.0000E+000
 333.50  0.0000E+000
 334.00  0.0000E+000
 334.50  0.0000E+000
 335.00  0.0000E+000
 335.50  0.0000E+000
 336.00  0.0000E+000
 336.50  0.0000E+000
 337.00  0.0000E+000
 337.50  0.0000E+000
 338.00  0.0000E+000
 338.50  0.0000E+000
 339.00  0.0000E+000
 339.50  0.0000E+000
 340.00  0.0000E+000
 340.50  0.0000E+000
 341.00  0.0000E+000
 341.50  0.0000E+000
 342.00  0.0000E+000
 342.50  0.0000E+000
 343.00  0.0000E+000
 343.50  0.0000E+000
 344.00  0.0000E+000
 344.50  0.0000E+000
 345.00  0.0000E+000
 345.50  0.0000E+000
 346.00  0.0000E+000
 346.50  0.0000E+000
 347.00  0.0000E+000
 347.50  0.0000E+000
 348.00  0.0000E+000
 348.50  0.0000E+000
 349.00  0.0000E+000
 349.50  0.0000E+000
 350.00  0.0000E+000
 350.50  0.0000E+000
 351.00  0.0000E+000
 351.50  0.0000E+000
 352.00  0.0000E+000
 352.50  0.0000E+000
 353.00  0.0000E+000
 353.50  0.0000E+000
 354.00  0.0000E+000
 354.50  0.0000E+000
 355.00  0.0000E+000
 355.50  0.0000E+000
 356.00  0.0000E+000
 356.50  0.0000E+000
 357.00  0.0000E+000
 357.50  0.0000E+000
 358.00  0.0000E+000
 358.50  0.0000E+000
 359.00  0.0000E+000
 359.50  3.3121E-006
 360.00  5.0264E-005
 360.50  8.7356E-005
 361.00  9.4233E-005
 361.50  1.0039E-004
 362.00  1.0532E-004
 362.50  1.0920E-004
 363.00  1.1201E-004
 363.50  1.1357E-004
 364.00  1.1385E-004
 364.50  1.1285E-004
 365.00  1.1068E-004
 365.50  1.0760E-004
 366.00  1.0388E-004
 366.50  9.9682E-005
 367.00  9.5116E-005
 367.50  9.0353E-005
 368.00  8.5336E-005
 368.50  8.0149E-005
 369.00  7.4954E-005
 369.50  6.9850E-005
 370.00  6.4951E-005
 370.50  6.0220E-005
 371.00  5.5747E-005
 371.50  5.1505E-005
 372.00  4.7539E-005
 372.50  4.3816E-005
 373.00  4.0346E-005
 373.50  3.7140E-005
 374.00  3.4233E-005
 374.50  3.1571E-005
 375.00  2.9176E-005
 375.50  2.6967E-005
 376.00  2.4901E-005
 376.50  2.3006E-005
 377.00  2.1315E-005
 377.50  1.9763E-005
 378.00  1.8333E-005
 378.50  1.7047E-005
 379.00  1.5779E-005
 379.50  1.4648E-005
 380.00  1.3566E-005
 380.50  1.2590E-005
 381.00  1.1700E-005
 381.50  1.0867E-005
 382.00  1.0190E-005
 382.50  9.5141E-006
 383.00  8.8691E-006
 383.50  8.3260E-006
 384.00  7.8728E-006
 384.50  7.4481E-006
 385.00  7.1435E-006
 385.50  6.8951E-006
 386.00  6.6160E-006
 386.50  6.3406E-006
 387.00  5.9881E-006
 387.50  5.5992E-006
 388.00  5.2337E-006
 388.50  4.8589E-006
 389.00  4.5294E-006
 389.50  4.3082E-006
 390.00  4.1131E-006
 390.50  3.9415E-006
 391.00  3.7235E-006
 391.50  3.5148E-006
 392.00  3.3567E-006
 392.50  3.2098E-006
 393.00  3.1341E-006
 393.50  3.0683E-006
 394.00  3.0012E-006
 394.50  2.9038E-006
 395.00  2.7434E-006
 395.50  2.5980E-006
 396.00  2.5650E-006
 396.50  2.4593E-006
 397.00  2.4569E-006
 397.50  2.3739E-006
 398.00  2.2267E-006
 398.50  2.0375E-006
 399.00  1.8130E-006
 399.50  1.7138E-006
 400.00  1.7085E-006
 400.50  1.7240E-006
 401.00  1.7516E-006
 401.50  1.7571E-006
 402.00  1.6971E-006
 402.50  1.6259E-006
 403.00  1.5515E-006
 403.50  1.4899E-006
 404.00  1.4132E-006
 404.50  1.3035E-006
 405.00  1.2311E-006
 405.50  1.2065E-006
 406.00  1.1859E-006
 406.50  1.2026E-006
 407.00  1.2426E-006
 407.50  1.2515E-006
 408.00  1.2276E-006
 408.50  1.2066E-006
 409.00  1.1744E-006
 409.50  1.1226E-006
 410.00  1.0733E-006
 410.50  1.0545E-006
 411.00  1.0586E-006
 411.50  1.1112E-006
 412.00  1.1910E-006
 412.50  1.2644E-006
 413.00  1.3126E-006
 413.50  1.3071E-006
 414.00  1.2416E-006
 414.50  1.1856E-006
 415.00  1.1401E-006
 415.50  1.1401E-006
 416.00  1.1528E-006
 416.50  1.1495E-006
 417.00  1.1370E-006
 417.50  1.0999E-006
 418.00  1.0710E-006
 418.50  1.0959E-006
 419.00  1.2304E-006
 419.50  1.2475E-006
 420.00  1.2122E-006
 420.50  1.1800E-006
 421.00  1.0060E-006
 421.50  8.4625E-007
 422.00  7.7147E-007
 422.50  7.3251E-007
 423.00  6.8984E-007
 423.50  7.1995E-007
 424.00  7.7641E-007
 424.50  8.4445E-007
 425.00  9.0299E-007
 425.50  1.0458E-006
 426.00  1.1216E-006
 426.50  1.1220E-006
 427.00  1.1414E-006
 427.50  1.1040E-006
 428.00  9.9712E-007
 428.50  1.0208E-006
 429.00  1.0865E-006
 429.50  1.1616E-006
 430.00  1.1907E-006
 430.50  1.1638E-006
 431.00  1.0740E-006
 431.50  8.9278E-007
 432.00  8.2909E-007
 432.50  9.7722E-007
 433.00  1.1392E-006
 433.50  1.3211E-006
 434.00  1.4862E-006
 434.50  1.5399E-006
 435.00  1.4486E-006
 435.50  1.3820E-006
 436.00  1.1733E-006
 436.50  1.0429E-006
 437.00  7.7569E-007
 437.50  6.0467E-007
 438.00  4.8479E-007
 438.50  4.2057E-007
 439.00  4.2667E-007
 439.50  4.9145E-007
 440.00  5.7258E-007
 440.50  5.9708E-007
 441.00  5.7557E-007
 441.50  5.5636E-007
 442.00  5.2507E-007
 442.50  5.0436E-007
 443.00  5.3214E-007
 443.50  5.3195E-007
 444.00  5.5264E-007
 444.50  5.8968E-007
 445.00  5.9975E-007
 445.50  6.2989E-007
 446.00  6.8913E-007
 446.50  7.4783E-007
 447.00  7.3483E-007
 447.50  7.6684E-007
 448.00  7.9257E-007
 448.50  7.3167E-007
 449.00  7.3247E-007
 449.50  7.2341E-007
 450.00  6.4906E-007
 450.50  5.8417E-007
 451.00  6.5506E-007
 451.50  6.7390E-007
 452.00  6.3752E-007
 452.50  6.1580E-007
 453.00  5.1242E-007
 453.50  3.5560E-007
 454.00  2.8114E-007
 454.50  2.1945E-007
 455.00  1.6766E-007
 455.50  9.6439E-008
 456.00  6.0907E-008
 456.50  2.1707E-008
 457.00  9.6830E-009
 457.50  2.7103E-008
 458.00  2.8705E-008
 458.50  1.1084E-008
 459.00  1.6045E-008
 459.50  3.4660E-008
 460.00  6.2293E-008
 460.50  1.0047E-007
 461.00  1.2518E-007
 461.50  1.3260E-007
 462.00  1.5748E-007
 462.50  2.0808E-007
 463.00  2.8052E-007
 463.50  3.7013E-007
 464.00  4.5068E-007
 464.50  5.0347E-007
 465.00  5.2650E-007
 465.50  5.3030E-007
 466.00  4.9033E-007
 466.50  4.1988E-007
 467.00  3.4136E-007
 467.50  2.8318E-007
 468.00  2.5451E-007
 468.50  2.4283E-007
 469.00  2.6524E-007
 469.50  2.7882E-007
 470.00  2.8402E-007
 470.50  2.9617E-007
 471.00  3.1414E-007
 471.50  3.1288E-007
 472.00  2.9390E-007
 472.50  2.5623E-007
 473.00  1.8787E-007
 473.50  1.1015E-007
 474.00  6.1465E-008
 474.50  5.4057E-008
 475.00  4.0968E-008
 475.50  8.2949E-008
 476.00  1.4541E-007
 476.50  1.8134E-007
 477.00  2.2534E-007
 477.50  2.7423E-007
 478.00  2.9513E-007
 478.50  3.5359E-007
 479.00  3.3716E-007
 479.50  3.2849E-007
 480.00  3.3468E-007
 480.50  3.1769E-007
 481.00  3.1019E-007
 481.50  3.3533E-007
 482.00  3.3039E-007
 482.50  3.1050E-007
 483.00  2.7870E-007
 483.50  2.4223E-007
 484.00  2.1841E-007
 484.50  2.0950E-007
 485.00  2.1224E-007
 485.50  2.3802E-007
 486.00  2.6989E-007
 486.50  2.7982E-007
 487.00  2.7869E-007
 487.50  2.7907E-007
 488.00  2.9262E-007
 488.50  3.1130E-007
 489.00  3.6828E-007
 489.50  4.2182E-007
 490.00  5.0844E-007
 490.50  5.1879E-007
 491.00  5.1266E-007
 491.50  4.8840E-007
 492.00  4.2185E-007
 492.50  3.7839E-007
 493.00  3.6092E-007
 493.50  3.6218E-007
 494.00  3.3773E-007
 494.50  3.0030E-007
 495.00  2.6563E-007
 495.50  2.4154E-007
 496.00  2.1716E-007
 496.50  2.2704E-007
 497.00  2.5196E-007
 497.50  2.6420E-007
 498.00  2.8495E-007
 498.50  3.0355E-007
 499.00  3.1264E-007
 499.50  3.1128E-007
 500.00  3.2836E-007
 500.50  3.5634E-007
 501.00  4.0462E-007
 501.50  4.7549E-007
 502.00  5.3964E-007
 502.50  5.4718E-007
 503.00  5.6139E-007
 503.50  5.6536E-007
 504.00  5.3651E-007
 504.50  5.0222E-007
 505.00  5.0017E-007
 505.50  4.2466E-007
 506.00  3.4029E-007
 506.50  2.6611E-007
 507.00  2.0085E-007
 507.50  1.5372E-007
 508.00  1.4171E-007
 508.50  1.5138E-007
 509.00  1.7147E-007
 509.50  2.2881E-007
 510.00  2.8022E-007
 510.50  3.1214E-007
 511.00  3.2591E-007
 511.50  3.5890E-007
 512.00  3.9404E-007
 512.50  4.0780E-007
 513.00  4.6325E-007
 513.50  4.9448E-007
 514.00  4.9505E-007
 514.50  4.9374E-007
 515.00  5.0733E-007
 515.50  4.5257E-007
 516.00  4.0929E-007
 516.50  3.5509E-007
 517.00  3.0049E-007
 517.50  2.8043E-007
 518.00  2.9698E-007
 518.50  2.9925E-007
 519.00  3.0139E-007
 519.50  3.2561E-007
 520.00  3.1819E-007
 520.50  3.0658E-007
 521.00  3.3294E-007
 521.50  3.7340E-007
 522.00  4.4330E-007
 522.50  5.2070E-007
 523.00  5.7724E-007
 523.50  5.9575E-007
 524.00  5.7465E-007
 524.50  5.3590E-007
 525.00  5.0503E-007
 525.50  5.1942E-007
 526.00  5.3170E-007
 526.50  5.5361E-007
 527.00  6.3210E-007
 527.50  7.7432E-007
 528.00  8.5190E-007
 528.50  8.8877E-007
 529.00  9.1077E-007
 529.50  8.0704E-007
 530.00  6.5560E-007
 530.50  5.7582E-007
 531.00  4.8433E-007
 531.50  4.6344E-007
 532.00  5.3889E-007
 532.50  5.6299E-007
 533.00  5.8694E-007
 533.50  5.9620E-007
 534.00  5.2460E-007
 534.50  4.7630E-007
 535.00  4.8181E-007
 535.50  5.5198E-007
 536.00  5.8892E-007
 536.50  5.8581E-007
 537.00  5.8789E-007
 537.50  5.7831E-007
 538.00  5.6572E-007
 538.50  5.4870E-007
 539.00  5.3376E-007
 539.50  4.9615E-007
 540.00  4.0644E-007
 540.50  4.0815E-007
 541.00  4.2903E-007
 541.50  5.4594E-007
 542.00  6.2225E-007
 542.50  6.4921E-007
 543.00  5.8148E-007
 543.50  4.5927E-007
 544.00  3.5816E-007
 544.50  3.4838E-007
 545.00  3.8416E-007
 545.50  4.8145E-007
 546.00  5.7590E-007
 546.50  5.6514E-007
 547.00  5.0900E-007
 547.50  4.1922E-007
 548.00  3.1377E-007
 548.50  2.4915E-007
 549.00  2.2200E-007
 549.50  1.9391E-007
 550.00  1.9932E-007
 550.50  2.5404E-007
 551.00  2.1797E-007
 551.50  1.5879E-007
 552.00  1.7560E-007
 552.50  1.1369E-007
 553.00  1.2077E-007
 553.50  1.9681E-007
 554.00  3.0729E-007
 554.50  4.3446E-007
 555.00  5.6444E-007
 555.50  7.0324E-007
 556.00  9.3803E-007
 556.50  1.0475E-006
 557.00  1.0719E-006
 557.50  1.0634E-006
 558.00  1.1828E-006
 558.50  1.0856E-006
 559.00  1.1210E-006
 559.50  1.1491E-006
 560.00  1.0838E-006
 560.50  9.1503E-007
 561.00  7.5929E-007
 561.50  6.3045E-007
 562.00  5.7154E-007
 562.50  4.9704E-007
 563.00  5.2664E-007
 563.50  5.6132E-007
 564.00  6.4859E-007
 564.50  6.3479E-007
 565.00  6.6393E-007
 565.50  6.8460E-007
 566.00  6.4280E-007
 566.50  5.0138E-007
 567.00  3.8141E-007
 567.50  2.7492E-007
 568.00  1.6786E-007
 568.50  1.3820E-007
 569.00  2.2360E-007
 569.50  2.6786E-007
 570.00  2.8384E-007
 570.50  2.8270E-007
 571.00  3.4592E-007
 571.50  3.9554E-007
 572.00  4.2714E-007
 572.50  4.3015E-007
 573.00  3.8513E-007
 573.50  2.5433E-007
 574.00  1.4387E-007
 574.50  4.1777E-008
 575.00  7.7551E-008
 575.50  2.3395E-008
 576.00  1.4869E-008
 576.50  3.1858E-008
 577.00  4.9438E-008
 577.50  7.2871E-008
 578.00  1.1503E-007
 578.50  1.6292E-007
 579.00  1.9337E-007
 579.50  2.1136E-007
 580.00  2.7040E-007
 580.50  3.2790E-007
 581.00  4.4152E-007
 581.50  4.7215E-007
 582.00  4.8379E-007
 582.50  4.5175E-007
 583.00  4.1980E-007
 583.50  3.6933E-007
 584.00  3.2133E-007
 584.50  2.3144E-007
 585.00  1.3492E-007
 585.50  8.0689E-008
 586.00  6.2589E-008
 586.50  1.7395E-007
 587.00  2.1721E-007
 587.50  2.2586E-007
 588.00  2.2771E-007
 588.50  1.8983E-007
 589.00  1.7446E-007
 589.50  2.2052E-007
 590.00  2.7939E-007
 590.50  3.4976E-007
 591.00  3.3023E-007
 591.50  3.1792E-007
 592.00  3.3601E-007
 592.50  3.3844E-007
 593.00  2.4572E-007
 593.50  2.9929E-007
 594.00  3.1922E-007
 594.50  4.2530E-007
 595.00  6.0614E-007
 595.50  7.9089E-007
 596.00  8.6907E-007
 596.50  8.6172E-007
 597.00  7.3014E-007
 597.50  5.4788E-007
 598.00  3.6781E-007
 598.50  2.3161E-007
 599.00  1.0263E-007
 599.50  6.3990E-008
 600.00  7.7587E-008
 600.50  2.3572E-007
 601.00  4.1271E-007
 601.50  5.2649E-007
 602.00  6.1607E-007
 602.50  6.3063E-007
 603.00  5.0337E-007
 603.50  3.2974E-007
 604.00  1.3951E-007
 604.50  8.0095E-009
 605.00  0.0000E+000
 605.50  0.0000E+000
 606.00  0.0000E+000
 606.50  0.0000E+000
 607.00  1.7983E-008
 607.50  1.0035E-007
 608.00  1.7006E-007
 608.50  1.8220E-007
 609.00  6.9726E-008
 609.50  1.9620E-009
 610.00  0.0000E+000
 610.50  0.0000E+000
 611.00  0.0000E+000
 611.50  0.0000E+000
 612.00  0.0000E+000
 612.50  1.4400E-008
 613.00  2.0058E-007
 613.50  6.0259E-007
 614.00  7.5668E-007
 614.50  7.6185E-007
 615.00  7.5526E-007
 615.50  5.2500E-007
 616.00  2.5099E-007
 616.50  1.1461E-007
 617.00  4.8175E-008
 617.50  0.0000E+000
 618.00  0.0000E+000
 618.50  0.0000E+000
 619.00  0.0000E+000
 619.50  0.0000E+000
 620.00  0.0000E+000
 620.50  0.0000E+000
 621.00  0.0000E+000
 621.50  0.0000E+000
 622.00  0.0000E+000
 622.50  0.0000E+000
 623.00  0.0000E+000
 623.50  2.3072E-007
 624.00  4.8011E-007
 624.50  6.0990E-007
 625.00  7.2806E-007
 625.50  7.5747E-007
 626.00  6.6562E-007
 626.50  5.2703E-007
 627.00  4.0588E-007
 627.50  3.0497E-007
 628.00  1.8004E-007
 628.50  1.5939E-007
 629.00  1.3486E-007
 629.50  6.4478E-008
 630.00  2.0547E-009
 630.50  0.0000E+000
 631.00  0.0000E+000
 631.50  0.0000E+000
 632.00  0.0000E+000
 632.50  0.0000E+000
 633.00  0.0000E+000
 633.50  4.6151E-008
 634.00  1.0154E-007
 634.50  1.6887E-007
 635.00  2.9640E-007
 635.50  4.5517E-007
 636.00  4.7572E-007
 636.50  5.3390E-007
 637.00  6.1990E-007
 637.50  6.3450E-007
 638.00  6.8963E-007
 638.50  7.9571E-007
 639.00  8.3376E-007
 639.50  8.3414E-007
 640.00  8.6601E-007
 640.50  9.0021E-007
 641.00  1.0011E-006
 641.50  1.1728E-006
 642.00  1.3225E-006
 642.50  1.4006E-006
 643.00  1.7169E-006
 643.50  1.6837E-006
 644.00  1.5184E-006
 644.50  1.7228E-006
 645.00  1.7865E-006
 645.50  1.3696E-006
 646.00  1.1790E-006
 646.50  9.1855E-007
 647.00  4.9497E-007
 647.50  4.3758E-007
 648.00  7.0413E-007
 648.50  7.7062E-007
 649.00  5.4793E-007
 649.50  4.0721E-007
 650.00  7.1678E-008
 650.50  0.0000E+000
 651.00  1.3143E-008
 651.50  1.2996E-007
 652.00  2.4186E-007
 652.50  1.8949E-007
 653.00  1.3291E-007
 653.50  5.2353E-008
 654.00  0.0000E+000
 654.50  0.0000E+000
 655.00  0.0000E+000
 655.50  1.0982E-008
 656.00  4.0123E-007
 656.50  6.6600E-007
 657.00  8.4776E-007
 657.50  6.2769E-007
 658.00  2.2514E-007
 658.50  0.0000E+000
 659.00  0.0000E+000
 659.50  0.0000E+000
 660.00  0.0000E+000
 660.50  2.0534E-007
 661.00  6.5288E-007
 661.50  6.0868E-007
 662.00  6.3388E-007
 662.50  7.2234E-007
 663.00  6.5750E-007
 663.50  3.8921E-007
 664.00  4.7958E-007
 664.50  2.8834E-007
 665.00  2.8074E-007
 665.50  5.0441E-007
 666.00  8.8475E-007
 666.50  1.1853E-006
 667.00  1.3287E-006
 667.50  1.2770E-006
 668.00  1.1813E-006
 668.50  1.1384E-006
 669.00  1.2340E-006
 669.50  1.5686E-006
 670.00  1.8303E-006
 670.50  1.8125E-006
 671.00  1.6787E-006
 671.50  1.5968E-006
 672.00  1.4702E-006
 672.50  1.6173E-006
 673.00  1.6075E-006
 673.50  1.6031E-006
 674.00  1.1704E-006
 674.50  5.6251E-007
 675.00  8.9336E-008
 675.50  0.0000E+000
 676.00  0.0000E+000
 676.50  0.0000E+000
 677.00  0.0000E+000
 677.50  0.0000E+000
 678.00  0.0000E+000
 678.50  0.0000E+000
 679.00  0.0000E+000
 679.50  0.0000E+000
 680.00  7.8559E-008
 680.50  3.7968E-007
 681.00  6.6796E-007
 681.50  7.6535E-007
 682.00  7.8915E-007
 682.50  8.3387E-007
 683.00  8.2815E-007
 683.50  7.3576E-007
 684.00  6.2341E-007
 684.50  2.6790E-007
 685.00  3.9054E-008
 685.50  0.0000E+000
 686.00  0.0000E+000
 686.50  0.0000E+000
 687.00  4.6319E-008
 687.50  2.1810E-007
 688.00  2.6587E-007
 688.50  1.1532E-007
 689.00  0.0000E+000
 689.50  0.0000E+000
 690.00  0.0000E+000
 690.50  0.0000E+000
 691.00  0.0000E+000
 691.50  0.0000E+000
 692.00  0.0000E+000
 692.50  1.4987E-007
 693.00  1.3957E-007
 693.50  1.4777E-007
 694.00  0.0000E+000
 694.50  0.0000E+000
 695.00  0.0000E+000
 695.50  0.0000E+000
 696.00  0.0000E+000
 696.50  0.0000E+000
 697.00  0.0000E+000
 697.50  0.0000E+000
 698.00  0.0000E+000
 698.50  0.0000E+000
 699.00  0.0000E+000
 699.50  0.0000E+000
 700.00  0.0000E+000
 700.50  0.0000E+000
 701.00  0.0000E+000
 701.50  0.0000E+000
 702.00  0.0000E+000
 702.50  0.0000E+000
 703.00  1.0525E-007
 703.50  5.2842E-007
 704.00  1.0675E-006
 704.50  1.4425E-006
 705.00  1.3256E-006
 705.50  1.0434E-006
 706.00  6.3603E-007
 706.50  2.5159E-007
 707.00  1.3188E-008
 707.50  1.1999E-007
 708.00  1.5334E-007
 708.50  1.1693E-007
 709.00  3.9998E-008
 709.50  1.0154E-008
 710.00  0.0000E+000
 710.50  0.0000E+000
 711.00  0.0000E+000
 711.50  0.0000E+000
 712.00  0.0000E+000
 712.50  0.0000E+000
 713.00  0.0000E+000
 713.50  0.0000E+000
 714.00  0.0000E+000
 714.50  1.9363E-007
 715.00  5.2397E-007
 715.50  2.9861E-007
 716.00  1.4340E-007
 716.50  4.7352E-008
 717.00  0.0000E+000
 717.50  1.4480E-007
 718.00  5.8709E-007
 718.50  8.6791E-007
 719.00  1.0136E-006
 719.50  9.7108E-007
 720.00  8.9350E-007
 720.50  7.0665E-007
 721.00  4.9695E-007
 721.50  4.6855E-007
 722.00  3.5398E-007
 722.50  3.5268E-007
 723.00  4.6913E-007
 723.50  2.9793E-007
 724.00  1.3532E-007
 724.50  1.6943E-007
 725.00  2.9860E-007
 725.50  3.7759E-007
 726.00  3.1583E-007
 726.50  3.0673E-007
 727.00  2.0193E-007
 727.50  6.1823E-008
 728.00  0.0000E+000
 728.50  7.3453E-008
 729.00  1.1258E-007
 729.50  2.2302E-008
 730.00  0.0000E+000
 730.50  0.0000E+000
 731.00  0.0000E+000
 731.50  0.0000E+000
 732.00  6.0839E-009
 732.50  1.1991E-007
 733.00  5.5032E-007
 733.50  1.0620E-006
 734.00  1.4075E-006
 734.50  1.6485E-006
 735.00  1.9171E-006
 735.50  1.7645E-006
 736.00  1.3821E-006
 736.50  1.1341E-006
 737.00  8.6320E-007
 737.50  6.5440E-007
 738.00  6.5285E-007
 738.50  1.1140E-006
 739.00  1.4081E-006
 739.50  1.6122E-006
 740.00  1.9179E-006
 740.50  2.0152E-006
 741.00  1.7398E-006
 741.50  1.8067E-006
 742.00  1.7857E-006
 742.50  1.5080E-006
 743.00  1.2368E-006
 743.50  9.1473E-007
 744.00  5.6528E-007
 744.50  4.1951E-007
 745.00  4.6122E-007
 745.50  4.2180E-007
 746.00  6.8828E-007
 746.50  6.6634E-007
 747.00  7.1209E-007
 747.50  8.4671E-007
 748.00  1.4201E-006
 748.50  1.4494E-006
 749.00  1.7115E-006
 749.50  1.7633E-006
 750.00  1.4497E-006
 750.50  1.0528E-006
 751.00  1.0704E-006
 751.50  1.1046E-006
 752.00  1.1142E-006
 752.50  1.3347E-006
 753.00  1.4999E-006
 753.50  1.3410E-006
 754.00  1.1075E-006
 754.50  9.1423E-007
 755.00  5.7851E-007
 755.50  1.8461E-007
 756.00  7.5932E-008
 756.50  2.1942E-007
 757.00  3.0968E-007
 757.50  4.0694E-007
 758.00  2.6232E-007
 758.50  7.7623E-009
 759.00  0.0000E+000
 759.50  0.0000E+000
 760.00  0.0000E+000
 760.50  0.0000E+000
 761.00  0.0000E+000
 761.50  0.0000E+000
 762.00  0.0000E+000
 762.50  0.0000E+000
 763.00  0.0000E+000
 763.50  0.0000E+000
 764.00  0.0000E+000
 764.50  0.0000E+000
 765.00  9.6907E-009
 765.50  4.7801E-007
 766.00  1.6359E-006
 766.50  1.8972E-006
 767.00  2.3501E-006
 767.50  2.2366E-006
 768.00  1.4292E-006
 768.50  9.0784E-007
 769.00  8.2429E-007
 769.50  9.6100E-007
 770.00  4.5057E-007
 770.50  2.6309E-008
 771.00  0.0000E+000
 771.50  0.0000E+000
 772.00  0.0000E+000
 772.50  0.0000E+000
 773.00  0.0000E+000
 773.50  0.0000E+000
 774.00  0.0000E+000
 774.50  0.0000E+000
 775.00  0.0000E+000
 775.50  0.0000E+000
 776.00  0.0000E+000
 776.50  0.0000E+000
 777.00  0.0000E+000
 777.50  0.0000E+000
 778.00  0.0000E+000
 778.50  0.0000E+000
 779.00  1.4671E-007
 779.50  4.4426E-007
 780.00  7.8498E-007
 780.50  8.5535E-007
 781.00  5.3533E-007
 781.50  1.1980E-007
 782.00  5.4463E-009
 782.50  0.0000E+000
 783.00  1.7653E-010
 783.50  3.8655E-008
 784.00  4.4304E-007
 784.50  5.6863E-007
 785.00  6.7458E-008
 785.50  0.0000E+000
 786.00  0.0000E+000
 786.50  0.0000E+000
 787.00  0.0000E+000
 787.50  0.0000E+000
 788.00  0.0000E+000
 788.50  0.0000E+000
 789.00  0.0000E+000
 789.50  0.0000E+000
 790.00  0.0000E+000
 790.50  0.0000E+000
 791.00  0.0000E+000
 791.50  0.0000E+000
 792.00  0.0000E+000
 792.50  0.0000E+000
 793.00  0.0000E+000
 793.50  0.0000E+000
 794.00  0.0000E+000
 794.50  0.0000E+000
 795.00  0.0000E+000
 795.50  0.0000E+000
 796.00  0.0000E+000
 796.50  2.6216E-008
 797.00  1.3316E-007
 797.50  2.1523E-007
 798.00  3.1890E-007
 798.50  6.1893E-007
 799.00  8.9381E-007
 799.50  8.2413E-007
 800.00  9.4097E-007
 800.50  1.1890E-006
 801.00  1.1041E-006
 801.50  8.1329E-007
 802.00  9.6153E-007
 802.50  6.8516E-007
 803.00  2.3816E-007
 803.50  0.0000E+000
 804.00  0.0000E+000
 804.50  0.0000E+000
 805.00  0.0000E+000
 805.50  0.0000E+000
 806.00  0.0000E+000
 806.50  0.0000E+000
 807.00  6.1720E-008
 807.50  2.4844E-007
 808.00  7.2432E-007
 808.50  1.3371E-006
 809.00  2.1554E-006
 809.50  2.5606E-006
 810.00  2.7006E-006
 810.50  2.2820E-006
 811.00  1.6681E-006
 811.50  1.2823E-006
 812.00  1.2809E-006
 812.50  1.5644E-006
 813.00  1.8970E-006
 813.50  2.1458E-006
 814.00  1.8480E-006
 814.50  1.3106E-006
 815.00  1.3339E-006
 815.50  1.3384E-006
 816.00  1.4971E-006
 816.50  1.9212E-006
 817.00  2.0669E-006
 817.50  1.9376E-006
 818.00  1.7294E-006
 818.50  1.4063E-006
 819.00  1.1366E-006
 819.50  8.1816E-007
 820.00  7.5375E-007
 820.50  9.9137E-007
 821.00  1.2773E-006
 821.50  1.6716E-006
 822.00  2.0180E-006
 822.50  2.1309E-006
 823.00  2.4089E-006
 823.50  2.3688E-006
 824.00  2.2453E-006
 824.50  2.0940E-006
 825.00  1.6654E-006
 825.50  1.1249E-006
 826.00  8.2655E-007
 826.50  8.9635E-007
 827.00  1.4341E-006
 827.50  2.0499E-006
 828.00  2.7720E-006
 828.50  3.6472E-006
 829.00  4.1534E-006
 829.50  4.0798E-006
 830.00  3.7935E-006
 830.50  3.4745E-006
 831.00  3.1586E-006
 831.50  2.7173E-006
 832.00  2.6755E-006
 832.50  2.7608E-006
 833.00  2.9350E-006
 833.50  2.8673E-006
 834.00  3.1785E-006
 834.50  3.4507E-006
 835.00  4.5830E-006
 835.50  5.9174E-006
 836.00  6.0770E-006
 836.50  5.9580E-006
 837.00  5.6705E-006
 837.50  4.3004E-006
 838.00  2.9619E-006
 838.50  2.4560E-006
 839.00  1.9761E-006
 839.50  1.1675E-006
 840.00  4.5874E-007
 840.50  6.6061E-008
 841.00  0.0000E+000
 841.50  0.0000E+000
 842.00  0.0000E+000
 842.50  0.0000E+000
 843.00  0.0000E+000
 843.50  0.0000E+000
 844.00  0.0000E+000
 844.50  0.0000E+000
 845.00  9.8316E-009
 845.50  2.9704E-007
 846.00  1.3300E-006
 846.50  2.2669E-006
 847.00  3.1578E-006
 847.50  3.4855E-006
 848.00  3.0278E-006
 848.50  2.6369E-006
 849.00  2.2763E-006
 849.50  1.7427E-006
 850.00  1.3656E-006
 850.50  1.3340E-006
 851.00  1.2885E-006
 851.50  1.3408E-006
 852.00  1.4693E-006
 852.50  1.7814E-006
 853.00  1.7688E-006
 853.50  1.8998E-006
 854.00  1.9445E-006
 854.50  1.6518E-006
 855.00  6.8756E-007
 855.50  0.0000E+000
 856.00  0.0000E+000
 856.50  0.0000E+000
 857.00  0.0000E+000
 857.50  0.0000E+000
 858.00  0.0000E+000
 858.50  0.0000E+000
 859.00  0.0000E+000
 859.50  0.0000E+000
 860.00  0.0000E+000
 860.50  0.0000E+000
 861.00  0.0000E+000
 861.50  0.0000E+000
 862.00  0.0000E+000
 862.50  0.0000E+000
 863.00  0.0000E+000
 863.50  0.0000E+000
 864.00  0.0000E+000
 864.50  0.0000E+000
 865.00  0.0000E+000
 865.50  0.0000E+000
 866.00  0.0000E+000
 866.50  0.0000E+000
 867.00  0.0000E+000
 867.50  0.0000E+000
 868.00  0.0000E+000
 868.50  0.0000E+000
 869.00  0.0000E+000
 869.50  0.0000E+000
 870.00  0.0000E+000
 870.50  0.0000E+000
 871.00  0.0000E+000
 871.50  0.0000E+000
 872.00  0.0000E+000
 872.50  0.0000E+000
 873.00  0.0000E+000
 873.50  0.0000E+000
 874.00  0.0000E+000
 874.50  0.0000E+000
 875.00  7.4055E-008
 875.50  1.6301E-006
 876.00  2.8394E-006
 876.50  4.9002E-006
 877.00  7.5923E-006
 877.50  8.1602E-006
 878.00  1.0851E-005
 878.50  1.3420E-005
 879.00  1.2981E-005
 879.50  9.9980E-006
 880.00  7.5874E-006
 880.50  3.2475E-006
 881.00  1.9800E-007
 881.50  0.0000E+000
 882.00  0.0000E+000
 882.50  0.0000E+000
 883.00  0.0000E+000
 883.50  0.0000E+000
 884.00  0.0000E+000
 884.50  0.0000E+000
 885.00  0.0000E+000
 885.50  0.0000E+000
 886.00  6.8702E-007
 886.50  2.0559E-006
 887.00  2.1981E-006
 887.50  1.9514E-006
 888.00  2.0012E-006
 888.50  1.3812E-006
 889.00  4.3635E-007
 889.50  1.6763E-008
 890.00  0.0000E+000
 890.50  0.0000E+000
 891.00  0.0000E+000
 891.50  0.0000E+000
 892.00  0.0000E+000
 892.50  0.0000E+000
 893.00  0.0000E+000
 893.50  4.4721E-007
 894.00  2.3697E-006
 894.50  4.5051E-006
 895.00  5.5714E-006
 895.50  4.9931E-006
 896.00  3.8279E-006
 896.50  2.2490E-006
 897.00  5.7606E-007
 897.50  0.0000E+000
 898.00  0.0000E+000
 898.50  0.0000E+000
 899.00  0.0000E+000
 899.50  0.0000E+000
 900.00  0.0000E+000
 900.50  1.0873E-007
 901.00  7.4501E-007
 901.50  2.8708E-006
 902.00  2.6491E-006
 902.50  1.4687E-006
 903.00  6.9035E-008
 903.50  0.0000E+000
 904.00  0.0000E+000
 904.50  0.0000E+000
 905.00  5.2673E-008
 905.50  6.4519E-007
 906.00  2.0776E-006
 906.50  2.9802E-006
 907.00  3.2087E-006
 907.50  3.2646E-006
 908.00  2.5906E-006
 908.50  1.9116E-006
 909.00  2.2771E-006
 909.50  3.4657E-006
 910.00  4.3230E-006
 910.50  4.9578E-006
 911.00  5.6925E-006
 911.50  5.0251E-006
 912.00  3.9213E-006
 912.50  2.8356E-006
 913.00  1.4701E-006
 913.50  3.6055E-007
 914.00  2.6507E-008
 914.50  0.0000E+000
 915.00  0.0000E+000
 915.50  0.0000E+000
 916.00  0.0000E+000
 916.50  0.0000E+000
 917.00  0.0000E+000
 917.50  0.0000E+000
 918.00  0.0000E+000
 918.50  0.0000E+000
 919.00  0.0000E+000
 919.50  0.0000E+000
 920.00  0.0000E+000
 920.50  0.0000E+000
 921.00  0.0000E+000
 921.50  0.0000E+000
 922.00  0.0000E+000
 922.50  0.0000E+000
 923.00  0.0000E+000
 923.50  1.1372E-007
 924.00  1.1814E-006
 924.50  2.7614E-006
 925.00  2.7755E-006
 925.50  9.6289E-007
 926.00  0.0000E+000
 926.50  0.0000E+000
 927.00  0.0000E+000
 927.50  0.0000E+000
 928.00  0.0000E+000
 928.50  0.0000E+000
 929.00  0.0000E+000
 929.50  3.9255E-006
 930.00  7.1401E-006
 930.50  9.9394E-006
 931.00  1.0625E-005
 931.50  9.5645E-006
 932.00  5.3261E-006
 932.50  2.7144E-006
 933.00  2.9206E-007
 933.50  2.2148E-008
 934.00  8.8665E-007
 934.50  4.7582E-006
 935.00  5.6049E-006
 935.50  6.5939E-006
 936.00  6.7227E-006
 936.50  5.9846E-006
 937.00  4.2770E-006
 937.50  5.4056E-006
 938.00  6.1109E-006
 938.50  6.7758E-006
 939.00  6.8860E-006
 939.50  7.0837E-006
 940.00  6.9566E-006
 940.50  5.5949E-006
 941.00  3.6528E-006
 941.50  1.7864E-006
 942.00  3.8742E-007
 942.50  0.0000E+000
 943.00  1.0339E-007
 943.50  1.1637E-006
 944.00  3.3860E-006
 944.50  9.4137E-006
 945.00  1.1877E-005
 945.50  1.3585E-005
 946.00  1.3825E-005
 946.50  1.3823E-005
 947.00  8.6870E-006
 947.50  8.1603E-006
 948.00  6.1000E-006
 948.50  6.1990E-006
 949.00  3.9729E-006
 949.50  4.3602E-006
 950.00  5.2363E-006
 950.50  5.6421E-006
 951.00  5.9937E-006
 951.50  5.6902E-006
 952.00  3.1318E-006
 952.50  1.6857E-006
 953.00  1.4225E-006
 953.50  1.2768E-006
 954.00  3.0000E-006
 954.50  5.1959E-006
 955.00  7.1520E-006
 955.50  8.9954E-006
 956.00  1.0488E-005
 956.50  1.5330E-005
 957.00  1.7989E-005
 957.50  1.8052E-005
 958.00  2.1632E-005
 958.50  2.3823E-005
 959.00  2.0066E-005
 959.50  1.9281E-005
 960.00  1.9526E-005
 960.50  1.5884E-005
 961.00  1.0753E-005
 961.50  3.7651E-006
 962.00  2.8427E-007
 962.50  0.0000E+000
 963.00  0.0000E+000
 963.50  0.0000E+000
 964.00  0.0000E+000
 964.50  0.0000E+000
 965.00  2.6311E-007
 965.50  3.5354E-006
 966.00  4.0757E-006
 966.50  8.7889E-006
 967.00  1.3057E-005
 967.50  1.9118E-005
 968.00  2.3416E-005
 968.50  2.5161E-005
 969.00  2.3317E-005
 969.50  1.8298E-005
 970.00  1.2001E-005
 970.50  7.0222E-006
 971.00  3.4923E-006
 971.50  1.6694E-006
 972.00  3.5603E-006
 972.50  6.8010E-006
 973.00  9.0315E-006
 973.50  1.2712E-005
 974.00  1.5620E-005
 974.50  1.6901E-005
 975.00  1.5988E-005
 975.50  1.2417E-005
 976.00  8.6791E-006
 976.50  4.2990E-006
 977.00  7.6081E-007
 977.50  0.0000E+000
 978.00  0.0000E+000
 978.50  0.0000E+000
 979.00  0.0000E+000
 979.50  0.0000E+000
 980.00  0.0000E+000
 980.50  0.0000E+000
 981.00  4.9311E-006
 981.50  7.5257E-006
 982.00  8.0870E-006
 982.50  1.1611E-005
 983.00  1.2125E-005
 983.50  7.9709E-006
 984.00  5.8445E-006
 984.50  4.4289E-006
 985.00  2.4534E-006
 985.50  8.8918E-007
 986.00  0.0000E+000
 986.50  0.0000E+000
 987.00  0.0000E+000
 987.50  0.0000E+000
 988.00  0.0000E+000
 988.50  0.0000E+000
 989.00  0.0000E+000
 989.50  0.0000E+000
 990.00  0.0000E+000
 990.50  0.0000E+000
 991.00  0.0000E+000
 991.50  0.0000E+000
 992.00  0.0000E+000
 992.50  1.7843E-006
 993.00  9.1862E-006
 993.50  1.5660E-005
 994.00  1.7604E-005
 994.50  2.0983E-005
 995.00  1.6776E-005
 995.50  6.9399E-006
 996.00  2.9857E-006
 996.50  6.4534E-007
 997.00  0.0000E+000
 997.50  0.0000E+000
 998.00  0.0000E+000
 998.50  0.0000E+000
 999.00  5.3389E-006
 999.50  1.4457E-005
1000.00  1.1572E-005
1000.50  5.8408E-007
1001.00  0.0000E+000
1001.50  0.0000E+000
1002.00  0.0000E+000
1002.50  0.0000E+000
1003.00  0.0000E+000
1003.50  0.0000E+000
1004.00  0.0000E+000
1004.50  0.0000E+000
1005.00  0.0000E+000
1005.50  0.0000E+000
1006.00  0.0000E+000
1006.50  0.0000E+000
1007.00  0.0000E+000
1007.50  0.0000E+000
1008.00  0.0000E+000
1008.50  0.0000E+000
1009.00  0.0000E+000
1009.50  0.0000E+000
1010.00  0.0000E+000
1010.50  0.0000E+000
1011.00  0.0000E+000
1011.50  0.0000E+000
1012.00  0.0000E+000
1012.50  0.0000E+000
1013.00  0.0000E+000
1013.50  0.0000E+000
1014.00  0.0000E+000
1014.50  0.0000E+000
1015.00  0.0000E+000
1015.50  0.0000E+000
1016.00  0.0000E+000
1016.50  0.0000E+000
1017.00  0.0000E+000
1017.50  0.0000E+000
1018.00  0.0000E+000
1018.50  0.0000E+000
1019.00  0.0000E+000
1019.50  0.0000E+000
1020.00  0.0000E+000
1020.50  0.0000E+000
1021.00  0.0000E+000
1021.50  0.0000E+000
1022.00  0.0000E+000
1022.50  0.0000E+000
1023.00  0.0000E+000
1023.50  0.0000E+000
1024.00  0.0000E+000
1024.50  0.0000E+000
1025.00  0.0000E+000
1025.50  0.0000E+000
1026.00  0.0000E+000
1026.50  0.0000E+000
1027.00  0.0000E+000
1027.50  0.0000E+000
1028.00  0.0000E+000
1028.50  0.0000E+000
1029.00  0.0000E+000
1029.50  0.0000E+000
1030.00  0.0000E+000
1030.50  0.0000E+000
1031.00  0.0000E+000
1031.50  0.0000E+000
1032.00  0.0000E+000
1032.50  0.0000E+000
1033.00  0.0000E+000
1033.50  0.0000E+000
1034.00  0.0000E+000
1034.50  0.0000E+000
1035.00  0.0000E+000
1035.50  0.0000E+000
1036.00  0.0000E+000
1036.50  0.0000E+000
1037.00  0.0000E+000
1037.50  0.0000E+000
1038.00  0.0000E+000
1038.50  0.0000E+000
1039.00  0.0000E+000
1039.50  0.0000E+000
1040.00  0.0000E+000
1040.50  0.0000E+000
1041.00  0.0000E+000
1041.50  0.0000E+000
1042.00  0.0000E+000
1042.50  0.0000E+000
1043.00  0.0000E+000
1043.50  0.0000E+000
1044.00  0.0000E+000
1044.50  0.0000E+000
1045.00  0.0000E+000
1045.50  0.0000E+000
1046.00  0.0000E+000
1046.50  0.0000E+000
1047.00  0.0000E+000
1047.50  0.0000E+000
1048.00  0.0000E+000
1048.50  0.0000E+000
1049.00  0.0000E+000
1049.50  0.0000E+000
1050.00  0.0000E+000
1050.50  0.0000E+000
1051.00  0.0000E+000
1051.50  0.0000E+000
1052.00  0.0000E+000
1052.50  0.0000E+000
1053.00  0.0000E+000
1053.50  0.0000E+000
1054.00  0.0000E+000
1054.50  0.0000E+000
1055.00  0.0000E+000
1055.50  0.0000E+000
1056.00  0.0000E+000
1056.50  0.0000E+000
1057.00  0.0000E+000
1057.50  0.0000E+000
1058.00  0.0000E+000
1058.50  0.0000E+000
1059.00  0.0000E+000
1059.50  0.0000E+000
1060.00  0.0000E+000
1060.50  0.0000E+000
1061.00  0.0000E+000
1061.50  0.0000E+000
1062.00  0.0000E+000
1062.50  0.0000E+000
1063.00  0.0000E+000
1063.50  0.0000E+000
1064.00  0.0000E+000
1064.50  0.0000E+000
1065.00  0.0000E+000
1065.50  0.0000E+000
1066.00  0.0000E+000
1066.50  0.0000E+000
1067.00  0.0000E+000
1067.50  0.0000E+000
1068.00  0.0000E+000
1068.50  0.0000E+000
1069.00  0.0000E+000
1069.50  0.0000E+000
1070.00  0.0000E+000
1070.50  0.0000E+000
1071.00  0.0000E+000
1071.50  0.0000E+000
1072.00  0.0000E+000
1072.50  0.0000E+000
1073.00  0.0000E+000
1073.50  0.0000E+000
1074.00  0.0000E+000
1074.50  0.0000E+000
1075.00  0.0000E+000
1075.50  0.0000E+000
1076.00  0.0000E+000
1076.50  0.0000E+000
1077.00  0.0000E+000
1077.50  0.0000E+000
1078.00  0.0000E+000
1078.50  0.0000E+000
1079.00  0.0000E+000
1079.50  0.0000E+000
1080.00  0.0000E+000
1080.50  0.0000E+000
1081.00  0.0000E+000
1081.50  0.0000E+000
1082.00  0.0000E+000
1082.50  0.0000E+000
1083.00  0.0000E+000
1083.50  0.0000E+000
1084.00  0.0000E+000
1084.50  0.0000E+000
1085.00  0.0000E+000
1085.50  0.0000E+000
1086.00  0.0000E+000
1086.50  0.0000E+000
1087.00  0.0000E+000
1087.50  0.0000E+000
1088.00  0.0000E+000
1088.50  0.0000E+000
1089.00  0.0000E+000
1089.50  0.0000E+000
1090.00  0.0000E+000
1090.50  0.0000E+000
1091.00  0.0000E+000
1091.50  0.0000E+000
1092.00  0.0000E+000
1092.50  0.0000E+000
1093.00  0.0000E+000
1093.50  0.0000E+000
1094.00  0.0000E+000
1094.50  0.0000E+000
1095.00  0.0000E+000
1095.50  0.0000E+000
1096.00  0.0000E+000
1096.50  0.0000E+000
1097.00  0.0000E+000
1097.50  0.0000E+000
1098.00  0.0000E+000
1098.50  0.0000E+000
1099.00  0.0000E+000
1099.50  0.0000E+000
1100.00  0.0000E+000
1100.50  0.0000E+000
1101.00  0.0000E+000
1101.50  0.0000E+000
1102.00  0.0000E+000
1102.50  0.0000E+000
1103.00  0.0000E+000
1103.50  0.0000E+000
1104.00  0.0000E+000
1104.50  0.0000E+000
1105.00  0.0000E+000
1105.50  0.0000E+000
1106.00  0.0000E+000
1106.50  0.0000E+000
1107.00  0.0000E+000
1107.50  0.0000E+000
1108.00  0.0000E+000
1108.50  0.0000E+000
1109.00  0.0000E+000
1109.50  0.0000E+000
1110.00  0.0000E+000
1110.50  0.0000E+000
1111.00  0.0000E+000
1111.50  0.0000E+000
1112.00  0.0000E+000
1112.50  0.0000E+000
1113.00  0.0000E+000
1113.50  0.0000E+000
1114.00  0.0000E+000
1114.50  0.0000E+000
1115.00  0.0000E+000
1115.50  0.0000E+000
1116.00  0.0000E+000
1116.50  0.0000E+000
1117.00  0.0000E+000
1117.50  0.0000E+000
1118.00  0.0000E+000
1118.50  0.0000E+000
1119.00  0.0000E+000
1119.50  0.0000E+000
1120.00  0.0000E+000
1120.50  0.0000E+000
1121.00  0.0000E+000
1121.50  0.0000E+000
1122.00  0.0000E+000
1122.50  0.0000E+000
1123.00  0.0000E+000
1123.50  0.0000E+000
1124.00  0.0000E+000
1124.50  0.0000E+000
1125.00  0.0000E+000
1125.50  0.0000E+000
1126.00  0.0000E+000
1126.50  0.0000E+000
1127.00  0.0000E+000
1127.50  0.0000E+000
: 6
