# Supplementary material for: A photoconversion model for full spectral programming and multiplexing of optogenetic systems
Source: Mol Syst Biol. 2017 Apr 24;13(4):926. doi: 10.15252/msb.20167456 (PMC5408778; doi:10.15252/msb.20167456)
Supplement: Supplementary file 11 — Dataset EV3 [file MSB-13-926-s011.zip › dataset_ev3_led_data/led_calibration_data/EO_02/Tiffani_c1/raw/10.IRR]

" File: 160129_calibrations\post-calibration\Tif
" RAD->  Wave:647.21nm  Pix:1050  Val:  0.000  Time:400ms  Avg:1  Sm:1  Sg:1  Tc:off  SNAP  Xt:1  Ch:1  Xtrig wnmcal >RAD-IS6.CAL
 180.00  0.0000E+000
 180.50  0.0000E+000
 181.00  0.0000E+000
 181.50  0.0000E+000
 182.00  0.0000E+000
 182.50  0.0000E+000
 183.00  0.0000E+000
 183.50  0.0000E+000
 184.00  0.0000E+000
 184.50  0.0000E+000
 185.00  0.0000E+000
 185.50  0.0000E+000
 186.00  0.0000E+000
 186.50  0.0000E+000
 187.00  0.0000E+000
 187.50  0.0000E+000
 188.00  0.0000E+000
 188.50  0.0000E+000
 189.00  0.0000E+000
 189.50  0.0000E+000
 190.00  0.0000E+000
 190.50  0.0000E+000
 191.00  0.0000E+000
 191.50  0.0000E+000
 192.00  0.0000E+000
 192.50  0.0000E+000
 193.00  0.0000E+000
 193.50  0.0000E+000
 194.00  0.0000E+000
 194.50  0.0000E+000
 195.00  0.0000E+000
 195.50  0.0000E+000
 196.00  0.0000E+000
 196.50  0.0000E+000
 197.00  0.0000E+000
 197.50  0.0000E+000
 198.00  0.0000E+000
 198.50  0.0000E+000
 199.00  0.0000E+000
 199.50  0.0000E+000
 200.00  0.0000E+000
 200.50  0.0000E+000
 201.00  0.0000E+000
 201.50  0.0000E+000
 202.00  0.0000E+000
 202.50  0.0000E+000
 203.00  0.0000E+000
 203.50  0.0000E+000
 204.00  0.0000E+000
 204.50  0.0000E+000
 205.00  0.0000E+000
 205.50  0.0000E+000
 206.00  0.0000E+000
 206.50  0.0000E+000
 207.00  0.0000E+000
 207.50  0.0000E+000
 208.00  0.0000E+000
 208.50  0.0000E+000
 209.00  0.0000E+000
 209.50  0.0000E+000
 210.00  0.0000E+000
 210.50  0.0000E+000
 211.00  0.0000E+000
 211.50  0.0000E+000
 212.00  0.0000E+000
 212.50  0.0000E+000
 213.00  0.0000E+000
 213.50  0.0000E+000
 214.00  0.0000E+000
 214.50  0.0000E+000
 215.00  0.0000E+000
 215.50  0.0000E+000
 216.00  0.0000E+000
 216.50  0.0000E+000
 217.00  0.0000E+000
 217.50  0.0000E+000
 218.00  0.0000E+000
 218.50  0.0000E+000
 219.00  0.0000E+000
 219.50  0.0000E+000
 220.00  0.0000E+000
 220.50  0.0000E+000
 221.00  0.0000E+000
 221.50  0.0000E+000
 222.00  0.0000E+000
 222.50  0.0000E+000
 223.00  0.0000E+000
 223.50  0.0000E+000
 224.00  0.0000E+000
 224.50  0.0000E+000
 225.00  0.0000E+000
 225.50  0.0000E+000
 226.00  0.0000E+000
 226.50  0.0000E+000
 227.00  0.0000E+000
 227.50  0.0000E+000
 228.00  0.0000E+000
 228.50  0.0000E+000
 229.00  0.0000E+000
 229.50  0.0000E+000
 230.00  0.0000E+000
 230.50  0.0000E+000
 231.00  0.0000E+000
 231.50  0.0000E+000
 232.00  0.0000E+000
 232.50  0.0000E+000
 233.00  0.0000E+000
 233.50  0.0000E+000
 234.00  0.0000E+000
 234.50  0.0000E+000
 235.00  0.0000E+000
 235.50  0.0000E+000
 236.00  0.0000E+000
 236.50  0.0000E+000
 237.00  0.0000E+000
 237.50  0.0000E+000
 238.00  0.0000E+000
 238.50  0.0000E+000
 239.00  0.0000E+000
 239.50  0.0000E+000
 240.00  0.0000E+000
 240.50  0.0000E+000
 241.00  0.0000E+000
 241.50  0.0000E+000
 242.00  0.0000E+000
 242.50  0.0000E+000
 243.00  0.0000E+000
 243.50  0.0000E+000
 244.00  0.0000E+000
 244.50  0.0000E+000
 245.00  0.0000E+000
 245.50  0.0000E+000
 246.00  0.0000E+000
 246.50  0.0000E+000
 247.00  0.0000E+000
 247.50  0.0000E+000
 248.00  0.0000E+000
 248.50  0.0000E+000
 249.00  0.0000E+000
 249.50  0.0000E+000
 250.00  0.0000E+000
 250.50  0.0000E+000
 251.00  0.0000E+000
 251.50  0.0000E+000
 252.00  0.0000E+000
 252.50  0.0000E+000
 253.00  0.0000E+000
 253.50  0.0000E+000
 254.00  0.0000E+000
 254.50  0.0000E+000
 255.00  0.0000E+000
 255.50  0.0000E+000
 256.00  0.0000E+000
 256.50  0.0000E+000
 257.00  0.0000E+000
 257.50  0.0000E+000
 258.00  0.0000E+000
 258.50  0.0000E+000
 259.00  0.0000E+000
 259.50  0.0000E+000
 260.00  0.0000E+000
 260.50  0.0000E+000
 261.00  0.0000E+000
 261.50  0.0000E+000
 262.00  0.0000E+000
 262.50  0.0000E+000
 263.00  0.0000E+000
 263.50  0.0000E+000
 264.00  0.0000E+000
 264.50  0.0000E+000
 265.00  0.0000E+000
 265.50  0.0000E+000
 266.00  0.0000E+000
 266.50  0.0000E+000
 267.00  0.0000E+000
 267.50  0.0000E+000
 268.00  0.0000E+000
 268.50  0.0000E+000
 269.00  0.0000E+000
 269.50  0.0000E+000
 270.00  0.0000E+000
 270.50  0.0000E+000
 271.00  0.0000E+000
 271.50  0.0000E+000
 272.00  0.0000E+000
 272.50  0.0000E+000
 273.00  0.0000E+000
 273.50  0.0000E+000
 274.00  0.0000E+000
 274.50  0.0000E+000
 275.00  0.0000E+000
 275.50  0.0000E+000
 276.00  0.0000E+000
 276.50  0.0000E+000
 277.00  0.0000E+000
 277.50  0.0000E+000
 278.00  0.0000E+000
 278.50  0.0000E+000
 279.00  0.0000E+000
 279.50  0.0000E+000
 280.00  0.0000E+000
 280.50  0.0000E+000
 281.00  0.0000E+000
 281.50  0.0000E+000
 282.00  0.0000E+000
 282.50  0.0000E+000
 283.00  0.0000E+000
 283.50  0.0000E+000
 284.00  0.0000E+000
 284.50  0.0000E+000
 285.00  0.0000E+000
 285.50  0.0000E+000
 286.00  0.0000E+000
 286.50  0.0000E+000
 287.00  0.0000E+000
 287.50  0.0000E+000
 288.00  0.0000E+000
 288.50  0.0000E+000
 289.00  0.0000E+000
 289.50  0.0000E+000
 290.00  0.0000E+000
 290.50  0.0000E+000
 291.00  0.0000E+000
 291.50  0.0000E+000
 292.00  0.0000E+000
 292.50  0.0000E+000
 293.00  0.0000E+000
 293.50  0.0000E+000
 294.00  0.0000E+000
 294.50  0.0000E+000
 295.00  0.0000E+000
 295.50  0.0000E+000
 296.00  0.0000E+000
 296.50  0.0000E+000
 297.00  0.0000E+000
 297.50  0.0000E+000
 298.00  0.0000E+000
 298.50  0.0000E+000
 299.00  0.0000E+000
 299.50  0.0000E+000
 300.00  0.0000E+000
 300.50  0.0000E+000
 301.00  0.0000E+000
 301.50  0.0000E+000
 302.00  0.0000E+000
 302.50  0.0000E+000
 303.00  0.0000E+000
 303.50  0.0000E+000
 304.00  0.0000E+000
 304.50  0.0000E+000
 305.00  0.0000E+000
 305.50  0.0000E+000
 306.00  0.0000E+000
 306.50  0.0000E+000
 307.00  0.0000E+000
 307.50  0.0000E+000
 308.00  0.0000E+000
 308.50  0.0000E+000
 309.00  0.0000E+000
 309.50  0.0000E+000
 310.00  0.0000E+000
 310.50  0.0000E+000
 311.00  0.0000E+000
 311.50  0.0000E+000
 312.00  0.0000E+000
 312.50  0.0000E+000
 313.00  0.0000E+000
 313.50  0.0000E+000
 314.00  0.0000E+000
 314.50  0.0000E+000
 315.00  0.0000E+000
 315.50  0.0000E+000
 316.00  0.0000E+000
 316.50  0.0000E+000
 317.00  0.0000E+000
 317.50  0.0000E+000
 318.00  0.0000E+000
 318.50  0.0000E+000
 319.00  0.0000E+000
 319.50  0.0000E+000
 320.00  0.0000E+000
 320.50  0.0000E+000
 321.00  0.0000E+000
 321.50  0.0000E+000
 322.00  0.0000E+000
 322.50  0.0000E+000
 323.00  0.0000E+000
 323.50  0.0000E+000
 324.00  0.0000E+000
 324.50  0.0000E+000
 325.00  0.0000E+000
 325.50  0.0000E+000
 326.00  0.0000E+000
 326.50  0.0000E+000
 327.00  0.0000E+000
 327.50  0.0000E+000
 328.00  0.0000E+000
 328.50  0.0000E+000
 329.00  0.0000E+000
 329.50  0.0000E+000
 330.00  0.0000E+000
 330.50  0.0000E+000
 331.00  0.0000E+000
 331.50  0.0000E+000
 332.00  0.0000E+000
 332.50  0.0000E+000
 333.00  0.0000E+000
 333.50  0.0000E+000
 334.00  0.0000E+000
 334.50  0.0000E+000
 335.00  0.0000E+000
 335.50  0.0000E+000
 336.00  0.0000E+000
 336.50  0.0000E+000
 337.00  0.0000E+000
 337.50  0.0000E+000
 338.00  0.0000E+000
 338.50  0.0000E+000
 339.00  0.0000E+000
 339.50  0.0000E+000
 340.00  0.0000E+000
 340.50  0.0000E+000
 341.00  0.0000E+000
 341.50  0.0000E+000
 342.00  0.0000E+000
 342.50  0.0000E+000
 343.00  0.0000E+000
 343.50  0.0000E+000
 344.00  0.0000E+000
 344.50  0.0000E+000
 345.00  0.0000E+000
 345.50  0.0000E+000
 346.00  0.0000E+000
 346.50  0.0000E+000
 347.00  0.0000E+000
 347.50  0.0000E+000
 348.00  0.0000E+000
 348.50  0.0000E+000
 349.00  0.0000E+000
 349.50  0.0000E+000
 350.00  0.0000E+000
 350.50  0.0000E+000
 351.00  0.0000E+000
 351.50  0.0000E+000
 352.00  0.0000E+000
 352.50  0.0000E+000
 353.00  0.0000E+000
 353.50  0.0000E+000
 354.00  0.0000E+000
 354.50  0.0000E+000
 355.00  0.0000E+000
 355.50  0.0000E+000
 356.00  0.0000E+000
 356.50  0.0000E+000
 357.00  0.0000E+000
 357.50  0.0000E+000
 358.00  0.0000E+000
 358.50  0.0000E+000
 359.00  0.0000E+000
 359.50  5.7297E-009
 360.00  7.6148E-008
 360.50  1.2917E-007
 361.00  1.2187E-007
 361.50  5.6088E-008
 362.00  3.6485E-009
 362.50  0.0000E+000
 363.00  0.0000E+000
 363.50  0.0000E+000
 364.00  0.0000E+000
 364.50  2.2108E-008
 365.00  6.8848E-008
 365.50  1.1410E-007
 366.00  1.8934E-007
 366.50  2.6420E-007
 367.00  3.0439E-007
 367.50  3.2607E-007
 368.00  3.8282E-007
 368.50  3.9246E-007
 369.00  4.0736E-007
 369.50  3.8888E-007
 370.00  3.3839E-007
 370.50  2.3995E-007
 371.00  3.1676E-007
 371.50  3.0644E-007
 372.00  4.0104E-007
 372.50  4.1391E-007
 373.00  3.4668E-007
 373.50  3.0859E-007
 374.00  2.0341E-007
 374.50  1.3630E-007
 375.00  1.0002E-007
 375.50  7.1544E-008
 376.00  3.5950E-008
 376.50  2.9848E-008
 377.00  3.1144E-008
 377.50  3.9624E-008
 378.00  7.9841E-008
 378.50  1.3405E-007
 379.00  1.9805E-007
 379.50  3.0514E-007
 380.00  4.4856E-007
 380.50  5.0727E-007
 381.00  4.6319E-007
 381.50  3.6038E-007
 382.00  1.7669E-007
 382.50  7.5550E-009
 383.00  0.0000E+000
 383.50  0.0000E+000
 384.00  0.0000E+000
 384.50  0.0000E+000
 385.00  0.0000E+000
 385.50  2.7012E-008
 386.00  3.6317E-008
 386.50  5.5658E-008
 387.00  5.7861E-008
 387.50  4.7715E-008
 388.00  3.0091E-008
 388.50  5.7658E-008
 389.00  1.0296E-007
 389.50  1.7283E-007
 390.00  2.3395E-007
 390.50  2.8306E-007
 391.00  3.3025E-007
 391.50  2.9761E-007
 392.00  2.6943E-007
 392.50  2.6813E-007
 393.00  2.6000E-007
 393.50  2.0574E-007
 394.00  1.9185E-007
 394.50  1.2407E-007
 395.00  2.5893E-008
 395.50  3.1799E-010
 396.00  0.0000E+000
 396.50  0.0000E+000
 397.00  0.0000E+000
 397.50  0.0000E+000
 398.00  0.0000E+000
 398.50  0.0000E+000
 399.00  0.0000E+000
 399.50  0.0000E+000
 400.00  0.0000E+000
 400.50  0.0000E+000
 401.00  0.0000E+000
 401.50  0.0000E+000
 402.00  0.0000E+000
 402.50  0.0000E+000
 403.00  0.0000E+000
 403.50  0.0000E+000
 404.00  0.0000E+000
 404.50  1.3491E-009
 405.00  3.3834E-008
 405.50  3.5050E-008
 406.00  3.8226E-008
 406.50  1.3764E-008
 407.00  0.0000E+000
 407.50  0.0000E+000
 408.00  0.0000E+000
 408.50  0.0000E+000
 409.00  0.0000E+000
 409.50  1.2936E-009
 410.00  1.6569E-008
 410.50  4.2089E-008
 411.00  4.6028E-008
 411.50  5.4229E-008
 412.00  5.2518E-008
 412.50  3.7989E-008
 413.00  9.1527E-008
 413.50  9.2306E-008
 414.00  7.7657E-008
 414.50  2.3237E-008
 415.00  1.1654E-008
 415.50  0.0000E+000
 416.00  0.0000E+000
 416.50  0.0000E+000
 417.00  0.0000E+000
 417.50  0.0000E+000
 418.00  1.2588E-009
 418.50  2.5350E-008
 419.00  7.9308E-008
 419.50  1.0575E-007
 420.00  9.4165E-008
 420.50  7.2624E-008
 421.00  8.0983E-008
 421.50  6.4203E-008
 422.00  3.4361E-008
 422.50  2.2669E-009
 423.00  0.0000E+000
 423.50  0.0000E+000
 424.00  0.0000E+000
 424.50  2.0124E-008
 425.00  8.7482E-008
 425.50  1.4744E-007
 426.00  2.3314E-007
 426.50  1.6655E-007
 427.00  6.2174E-008
 427.50  0.0000E+000
 428.00  0.0000E+000
 428.50  0.0000E+000
 429.00  0.0000E+000
 429.50  0.0000E+000
 430.00  0.0000E+000
 430.50  0.0000E+000
 431.00  0.0000E+000
 431.50  0.0000E+000
 432.00  0.0000E+000
 432.50  0.0000E+000
 433.00  0.0000E+000
 433.50  0.0000E+000
 434.00  0.0000E+000
 434.50  0.0000E+000
 435.00  3.9608E-010
 435.50  3.2293E-011
 436.00  0.0000E+000
 436.50  0.0000E+000
 437.00  0.0000E+000
 437.50  0.0000E+000
 438.00  0.0000E+000
 438.50  0.0000E+000
 439.00  0.0000E+000
 439.50  0.0000E+000
 440.00  0.0000E+000
 440.50  0.0000E+000
 441.00  0.0000E+000
 441.50  0.0000E+000
 442.00  0.0000E+000
 442.50  0.0000E+000
 443.00  0.0000E+000
 443.50  0.0000E+000
 444.00  0.0000E+000
 444.50  0.0000E+000
 445.00  0.0000E+000
 445.50  2.0162E-009
 446.00  3.5127E-008
 446.50  7.7334E-008
 447.00  6.7261E-008
 447.50  1.0352E-007
 448.00  1.5299E-007
 448.50  1.6493E-007
 449.00  1.2764E-007
 449.50  1.0165E-007
 450.00  8.8428E-008
 450.50  8.1059E-008
 451.00  1.1689E-007
 451.50  1.6469E-007
 452.00  1.6079E-007
 452.50  1.4474E-007
 453.00  1.2987E-007
 453.50  9.5281E-008
 454.00  8.9753E-008
 454.50  5.9352E-008
 455.00  4.9723E-008
 455.50  5.0111E-008
 456.00  6.1991E-008
 456.50  6.7676E-008
 457.00  6.3895E-008
 457.50  3.4997E-008
 458.00  5.0046E-009
 458.50  0.0000E+000
 459.00  0.0000E+000
 459.50  0.0000E+000
 460.00  7.2955E-009
 460.50  5.5581E-008
 461.00  7.3135E-008
 461.50  5.9181E-008
 462.00  3.5195E-008
 462.50  7.6127E-009
 463.00  0.0000E+000
 463.50  0.0000E+000
 464.00  0.0000E+000
 464.50  0.0000E+000
 465.00  0.0000E+000
 465.50  3.9720E-009
 466.00  3.5444E-008
 466.50  9.4648E-008
 467.00  1.2957E-007
 467.50  1.4635E-007
 468.00  1.6247E-007
 468.50  1.5448E-007
 469.00  1.5913E-007
 469.50  1.5130E-007
 470.00  1.2917E-007
 470.50  1.2444E-007
 471.00  1.0496E-007
 471.50  7.5275E-008
 472.00  8.3334E-008
 472.50  9.8920E-008
 473.00  1.2743E-007
 473.50  1.6691E-007
 474.00  2.0408E-007
 474.50  2.5656E-007
 475.00  2.9041E-007
 475.50  2.9345E-007
 476.00  3.3502E-007
 476.50  3.4371E-007
 477.00  3.1546E-007
 477.50  3.0791E-007
 478.00  2.9089E-007
 478.50  2.9182E-007
 479.00  2.7229E-007
 479.50  2.8393E-007
 480.00  3.0150E-007
 480.50  3.2059E-007
 481.00  3.3483E-007
 481.50  3.3780E-007
 482.00  3.1517E-007
 482.50  2.7169E-007
 483.00  2.3443E-007
 483.50  2.4076E-007
 484.00  2.8218E-007
 484.50  3.2032E-007
 485.00  3.4215E-007
 485.50  3.1431E-007
 486.00  2.6575E-007
 486.50  2.1743E-007
 487.00  1.9969E-007
 487.50  2.4267E-007
 488.00  3.1344E-007
 488.50  3.9663E-007
 489.00  4.5889E-007
 489.50  4.7403E-007
 490.00  4.6294E-007
 490.50  4.3851E-007
 491.00  4.1611E-007
 491.50  3.9655E-007
 492.00  3.8861E-007
 492.50  4.1535E-007
 493.00  4.5911E-007
 493.50  5.2255E-007
 494.00  7.0493E-007
 494.50  8.0410E-007
 495.00  8.6135E-007
 495.50  9.1366E-007
 496.00  9.2577E-007
 496.50  9.0526E-007
 497.00  9.2822E-007
 497.50  9.7336E-007
 498.00  1.0398E-006
 498.50  1.0814E-006
 499.00  1.1668E-006
 499.50  1.2570E-006
 500.00  1.3577E-006
 500.50  1.4684E-006
 501.00  1.6261E-006
 501.50  1.7808E-006
 502.00  1.9430E-006
 502.50  2.1257E-006
 503.00  2.2946E-006
 503.50  2.4625E-006
 504.00  2.6362E-006
 504.50  2.8065E-006
 505.00  2.9908E-006
 505.50  3.2076E-006
 506.00  3.4973E-006
 506.50  3.8267E-006
 507.00  4.2156E-006
 507.50  4.5798E-006
 508.00  4.9465E-006
 508.50  5.2600E-006
 509.00  5.5777E-006
 509.50  5.9679E-006
 510.00  6.4913E-006
 510.50  6.9063E-006
 511.00  7.4476E-006
 511.50  7.9966E-006
 512.00  8.5210E-006
 512.50  9.1554E-006
 513.00  9.8730E-006
 513.50  1.0636E-005
 514.00  1.1465E-005
 514.50  1.2349E-005
 515.00  1.3269E-005
 515.50  1.4290E-005
 516.00  1.5380E-005
 516.50  1.6532E-005
 517.00  1.7797E-005
 517.50  1.9092E-005
 518.00  2.0376E-005
 518.50  2.1731E-005
 519.00  2.3031E-005
 519.50  2.4284E-005
 520.00  2.5601E-005
 520.50  2.6904E-005
 521.00  2.8228E-005
 521.50  2.9678E-005
 522.00  3.1209E-005
 522.50  3.2860E-005
 523.00  3.4614E-005
 523.50  3.6474E-005
 524.00  3.8418E-005
 524.50  4.0409E-005
 525.00  4.2454E-005
 525.50  4.4550E-005
 526.00  4.6701E-005
 526.50  4.8950E-005
 527.00  5.1271E-005
 527.50  5.3648E-005
 528.00  5.6082E-005
 528.50  5.8589E-005
 529.00  6.1163E-005
 529.50  6.3802E-005
 530.00  6.6513E-005
 530.50  6.9238E-005
 531.00  7.1914E-005
 531.50  7.4519E-005
 532.00  7.6970E-005
 532.50  7.9252E-005
 533.00  8.1388E-005
 533.50  8.3408E-005
 534.00  8.5284E-005
 534.50  8.6906E-005
 535.00  8.8286E-005
 535.50  8.9488E-005
 536.00  9.0454E-005
 536.50  9.1340E-005
 537.00  9.2233E-005
 537.50  9.3041E-005
 538.00  9.3712E-005
 538.50  9.4221E-005
 539.00  9.4622E-005
 539.50  9.4911E-005
 540.00  9.5053E-005
 540.50  9.5125E-005
 541.00  9.5046E-005
 541.50  9.4801E-005
 542.00  9.4310E-005
 542.50  9.3755E-005
 543.00  9.3123E-005
 543.50  9.2474E-005
 544.00  9.1806E-005
 544.50  9.1098E-005
 545.00  9.0315E-005
 545.50  8.9421E-005
 546.00  8.8450E-005
 546.50  8.7397E-005
 547.00  8.6433E-005
 547.50  8.5485E-005
 548.00  8.4553E-005
 548.50  8.3564E-005
 549.00  8.2447E-005
 549.50  8.1112E-005
 550.00  7.9674E-005
 550.50  7.8169E-005
 551.00  7.6566E-005
 551.50  7.4989E-005
 552.00  7.3455E-005
 552.50  7.1880E-005
 553.00  7.0429E-005
 553.50  6.8987E-005
 554.00  6.7581E-005
 554.50  6.6202E-005
 555.00  6.4763E-005
 555.50  6.3316E-005
 556.00  6.1921E-005
 556.50  6.0502E-005
 557.00  5.9101E-005
 557.50  5.7732E-005
 558.00  5.6368E-005
 558.50  5.4996E-005
 559.00  5.3618E-005
 559.50  5.2284E-005
 560.00  5.1002E-005
 560.50  4.9725E-005
 561.00  4.8430E-005
 561.50  4.7151E-005
 562.00  4.5864E-005
 562.50  4.4549E-005
 563.00  4.3302E-005
 563.50  4.2114E-005
 564.00  4.0894E-005
 564.50  3.9812E-005
 565.00  3.8804E-005
 565.50  3.7835E-005
 566.00  3.6933E-005
 566.50  3.6048E-005
 567.00  3.5102E-005
 567.50  3.4176E-005
 568.00  3.3220E-005
 568.50  3.2300E-005
 569.00  3.1366E-005
 569.50  3.0500E-005
 570.00  2.9546E-005
 570.50  2.8617E-005
 571.00  2.7727E-005
 571.50  2.6891E-005
 572.00  2.6072E-005
 572.50  2.5420E-005
 573.00  2.4899E-005
 573.50  2.4387E-005
 574.00  2.3979E-005
 574.50  2.3581E-005
 575.00  2.3123E-005
 575.50  2.2502E-005
 576.00  2.1994E-005
 576.50  2.1487E-005
 577.00  2.0962E-005
 577.50  2.0539E-005
 578.00  2.0126E-005
 578.50  1.9653E-005
 579.00  1.9212E-005
 579.50  1.8781E-005
 580.00  1.8331E-005
 580.50  1.7955E-005
 581.00  1.7615E-005
 581.50  1.7197E-005
 582.00  1.6766E-005
 582.50  1.6370E-005
 583.00  1.5928E-005
 583.50  1.5553E-005
 584.00  1.5191E-005
 584.50  1.4709E-005
 585.00  1.4261E-005
 585.50  1.3989E-005
 586.00  1.3667E-005
 586.50  1.3502E-005
 587.00  1.3270E-005
 587.50  1.2949E-005
 588.00  1.2392E-005
 588.50  1.1813E-005
 589.00  1.1295E-005
 589.50  1.0903E-005
 590.00  1.0627E-005
 590.50  1.0512E-005
 591.00  1.0491E-005
 591.50  1.0396E-005
 592.00  1.0213E-005
 592.50  1.0053E-005
 593.00  9.6668E-006
 593.50  9.4187E-006
 594.00  9.2356E-006
 594.50  9.1364E-006
 595.00  9.0321E-006
 595.50  8.9465E-006
 596.00  8.7439E-006
 596.50  8.5117E-006
 597.00  8.2810E-006
 597.50  8.0787E-006
 598.00  8.0183E-006
 598.50  7.9041E-006
 599.00  7.8375E-006
 599.50  7.6700E-006
 600.00  7.4855E-006
 600.50  7.2254E-006
 601.00  7.0444E-006
 601.50  6.7161E-006
 602.00  6.3195E-006
 602.50  5.9518E-006
 603.00  5.5895E-006
 603.50  5.2575E-006
 604.00  5.0672E-006
 604.50  5.0105E-006
 605.00  4.9597E-006
 605.50  4.9780E-006
 606.00  4.9915E-006
 606.50  5.0284E-006
 607.00  5.0332E-006
 607.50  4.9363E-006
 608.00  4.7799E-006
 608.50  4.6766E-006
 609.00  4.5348E-006
 609.50  4.3586E-006
 610.00  4.1055E-006
 610.50  3.9434E-006
 611.00  3.7861E-006
 611.50  3.7109E-006
 612.00  3.7471E-006
 612.50  3.9202E-006
 613.00  3.9917E-006
 613.50  4.0857E-006
 614.00  4.1185E-006
 614.50  4.0034E-006
 615.00  3.8100E-006
 615.50  3.6038E-006
 616.00  3.3196E-006
 616.50  3.0198E-006
 617.00  2.9535E-006
 617.50  2.8959E-006
 618.00  2.7580E-006
 618.50  2.7286E-006
 619.00  2.7757E-006
 619.50  2.7123E-006
 620.00  2.6866E-006
 620.50  2.6942E-006
 621.00  2.6552E-006
 621.50  2.6068E-006
 622.00  2.5771E-006
 622.50  2.5544E-006
 623.00  2.5419E-006
 623.50  2.4319E-006
 624.00  2.4576E-006
 624.50  2.4656E-006
 625.00  2.4523E-006
 625.50  2.4382E-006
 626.00  2.5222E-006
 626.50  2.5033E-006
 627.00  2.5004E-006
 627.50  2.5851E-006
 628.00  2.6662E-006
 628.50  2.6926E-006
 629.00  2.6583E-006
 629.50  2.5721E-006
 630.00  2.3750E-006
 630.50  2.1894E-006
 631.00  1.9986E-006
 631.50  1.8816E-006
 632.00  1.6900E-006
 632.50  1.5519E-006
 633.00  1.4584E-006
 633.50  1.4653E-006
 634.00  1.6448E-006
 634.50  1.8731E-006
 635.00  2.0043E-006
 635.50  2.1101E-006
 636.00  2.0279E-006
 636.50  1.7756E-006
 637.00  1.5855E-006
 637.50  1.3854E-006
 638.00  1.1533E-006
 638.50  1.0100E-006
 639.00  8.7127E-007
 639.50  7.3544E-007
 640.00  6.4060E-007
 640.50  4.6151E-007
 641.00  3.1977E-007
 641.50  3.1764E-007
 642.00  3.4499E-007
 642.50  4.0547E-007
 643.00  5.4977E-007
 643.50  6.0049E-007
 644.00  5.9712E-007
 644.50  6.2974E-007
 645.00  8.3884E-007
 645.50  1.2813E-006
 646.00  1.4368E-006
 646.50  1.5855E-006
 647.00  1.5843E-006
 647.50  1.2228E-006
 648.00  1.0035E-006
 648.50  9.4713E-007
 649.00  8.2117E-007
 649.50  8.8121E-007
 650.00  9.1063E-007
 650.50  1.2634E-006
 651.00  1.3735E-006
 651.50  1.5963E-006
 652.00  1.7656E-006
 652.50  1.7296E-006
 653.00  1.4051E-006
 653.50  1.2482E-006
 654.00  1.1441E-006
 654.50  1.1106E-006
 655.00  9.6567E-007
 655.50  8.3936E-007
 656.00  8.2151E-007
 656.50  7.5406E-007
 657.00  6.5404E-007
 657.50  8.7075E-007
 658.00  1.0075E-006
 658.50  9.6957E-007
 659.00  9.1762E-007
 659.50  9.4638E-007
 660.00  7.8481E-007
 660.50  6.8266E-007
 661.00  7.5958E-007
 661.50  8.1105E-007
 662.00  8.5344E-007
 662.50  1.0824E-006
 663.00  1.2449E-006
 663.50  1.1844E-006
 664.00  1.1034E-006
 664.50  1.1293E-006
 665.00  9.8639E-007
 665.50  8.0031E-007
 666.00  6.7775E-007
 666.50  5.6700E-007
 667.00  4.4264E-007
 667.50  3.3644E-007
 668.00  3.9275E-007
 668.50  3.3130E-007
 669.00  1.5687E-007
 669.50  2.0797E-008
 670.00  0.0000E+000
 670.50  0.0000E+000
 671.00  5.3367E-009
 671.50  2.0039E-007
 672.00  4.6053E-007
 672.50  5.5903E-007
 673.00  5.2350E-007
 673.50  3.8613E-007
 674.00  1.4193E-007
 674.50  3.1716E-008
 675.00  0.0000E+000
 675.50  1.0164E-008
 676.00  7.3764E-008
 676.50  1.7051E-007
 677.00  2.0424E-007
 677.50  3.5316E-007
 678.00  3.7819E-007
 678.50  4.4798E-007
 679.00  3.9167E-007
 679.50  3.0924E-007
 680.00  2.0663E-007
 680.50  2.5973E-007
 681.00  2.4639E-007
 681.50  2.8380E-007
 682.00  3.5808E-007
 682.50  3.7208E-007
 683.00  3.3186E-007
 683.50  5.1486E-007
 684.00  6.3622E-007
 684.50  8.1338E-007
 685.00  7.0734E-007
 685.50  6.6664E-007
 686.00  5.1166E-007
 686.50  4.9097E-007
 687.00  5.2708E-007
 687.50  5.1934E-007
 688.00  4.9063E-007
 688.50  4.1924E-007
 689.00  3.9350E-007
 689.50  4.7196E-007
 690.00  7.2644E-007
 690.50  1.0120E-006
 691.00  1.2464E-006
 691.50  1.2244E-006
 692.00  1.1777E-006
 692.50  8.4322E-007
 693.00  3.1168E-007
 693.50  0.0000E+000
 694.00  0.0000E+000
 694.50  0.0000E+000
 695.00  6.4965E-009
 695.50  2.9630E-007
 696.00  8.8351E-007
 696.50  1.2080E-006
 697.00  1.4675E-006
 697.50  1.6800E-006
 698.00  1.6617E-006
 698.50  1.3580E-006
 699.00  1.1425E-006
 699.50  1.0626E-006
 700.00  1.3708E-006
 700.50  1.2133E-006
 701.00  1.4073E-006
 701.50  1.4121E-006
 702.00  1.3996E-006
 702.50  1.3829E-006
 703.00  1.4537E-006
 703.50  1.4500E-006
 704.00  1.5611E-006
 704.50  1.5619E-006
 705.00  1.4650E-006
 705.50  1.2697E-006
 706.00  1.0018E-006
 706.50  8.0511E-007
 707.00  7.4094E-007
 707.50  6.0609E-007
 708.00  5.2134E-007
 708.50  7.5249E-007
 709.00  9.5325E-007
 709.50  1.0017E-006
 710.00  1.2262E-006
 710.50  1.4664E-006
 711.00  1.3875E-006
 711.50  1.0694E-006
 712.00  7.1302E-007
 712.50  3.1407E-007
 713.00  4.9146E-008
 713.50  0.0000E+000
 714.00  0.0000E+000
 714.50  0.0000E+000
 715.00  0.0000E+000
 715.50  0.0000E+000
 716.00  2.0233E-008
 716.50  2.5017E-007
 717.00  5.2548E-007
 717.50  7.2025E-007
 718.00  1.1026E-006
 718.50  1.1093E-006
 719.00  9.5240E-007
 719.50  8.9990E-007
 720.00  9.8776E-007
 720.50  1.2536E-006
 721.00  1.4626E-006
 721.50  1.4793E-006
 722.00  1.5007E-006
 722.50  1.4330E-006
 723.00  1.2358E-006
 723.50  8.9495E-007
 724.00  4.9511E-007
 724.50  3.1424E-007
 725.00  4.1776E-007
 725.50  6.0905E-007
 726.00  1.1215E-006
 726.50  1.6986E-006
 727.00  1.9045E-006
 727.50  1.8911E-006
 728.00  1.8333E-006
 728.50  1.4472E-006
 729.00  9.2559E-007
 729.50  4.7170E-007
 730.00  1.2253E-007
 730.50  5.7815E-009
 731.00  0.0000E+000
 731.50  4.7718E-007
 732.00  9.7631E-007
 732.50  1.3217E-006
 733.00  1.6113E-006
 733.50  2.0826E-006
 734.00  2.7289E-006
 734.50  2.7398E-006
 735.00  2.7164E-006
 735.50  2.7072E-006
 736.00  2.0796E-006
 736.50  1.2849E-006
 737.00  1.0597E-006
 737.50  8.3801E-007
 738.00  4.5254E-007
 738.50  2.0587E-007
 739.00  2.7373E-007
 739.50  1.8507E-007
 740.00  2.6280E-007
 740.50  4.0794E-007
 741.00  5.3387E-007
 741.50  3.2531E-007
 742.00  1.0603E-007
 742.50  0.0000E+000
 743.00  0.0000E+000
 743.50  0.0000E+000
 744.00  0.0000E+000
 744.50  0.0000E+000
 745.00  0.0000E+000
 745.50  1.0199E-008
 746.00  6.5774E-007
 746.50  8.6467E-007
 747.00  9.7986E-007
 747.50  8.2393E-007
 748.00  3.4044E-007
 748.50  0.0000E+000
 749.00  0.0000E+000
 749.50  0.0000E+000
 750.00  0.0000E+000
 750.50  0.0000E+000
 751.00  0.0000E+000
 751.50  0.0000E+000
 752.00  0.0000E+000
 752.50  0.0000E+000
 753.00  0.0000E+000
 753.50  0.0000E+000
 754.00  0.0000E+000
 754.50  0.0000E+000
 755.00  0.0000E+000
 755.50  0.0000E+000
 756.00  0.0000E+000
 756.50  0.0000E+000
 757.00  2.1261E-008
 757.50  2.3314E-007
 758.00  3.5815E-007
 758.50  2.1173E-007
 759.00  1.7437E-007
 759.50  0.0000E+000
 760.00  0.0000E+000
 760.50  0.0000E+000
 761.00  4.9834E-008
 761.50  7.7812E-007
 762.00  1.3417E-006
 762.50  1.8610E-006
 763.00  2.0723E-006
 763.50  2.1922E-006
 764.00  1.9026E-006
 764.50  1.5479E-006
 765.00  7.5350E-007
 765.50  2.8160E-007
 766.00  0.0000E+000
 766.50  0.0000E+000
 767.00  3.8188E-008
 767.50  2.1802E-007
 768.00  3.7437E-007
 768.50  6.6662E-007
 769.00  1.5124E-006
 769.50  2.1349E-006
 770.00  2.0433E-006
 770.50  1.6529E-006
 771.00  1.0749E-006
 771.50  4.7990E-007
 772.00  5.1570E-007
 772.50  1.1041E-006
 773.00  1.8659E-006
 773.50  2.1678E-006
 774.00  3.2544E-006
 774.50  4.0138E-006
 775.00  3.9236E-006
 775.50  4.0407E-006
 776.00  3.7724E-006
 776.50  2.6549E-006
 777.00  1.8850E-006
 777.50  1.6315E-006
 778.00  1.0357E-006
 778.50  4.3096E-007
 779.00  1.0154E-007
 779.50  0.0000E+000
 780.00  8.2870E-008
 780.50  6.6772E-007
 781.00  8.9357E-007
 781.50  9.8922E-007
 782.00  4.8170E-007
 782.50  1.2770E-008
 783.00  0.0000E+000
 783.50  0.0000E+000
 784.00  0.0000E+000
 784.50  0.0000E+000
 785.00  0.0000E+000
 785.50  0.0000E+000
 786.00  1.5465E-008
 786.50  8.5151E-008
 787.00  7.9235E-008
 787.50  0.0000E+000
 788.00  0.0000E+000
 788.50  0.0000E+000
 789.00  0.0000E+000
 789.50  0.0000E+000
 790.00  0.0000E+000
 790.50  0.0000E+000
 791.00  0.0000E+000
 791.50  0.0000E+000
 792.00  0.0000E+000
 792.50  0.0000E+000
 793.00  0.0000E+000
 793.50  0.0000E+000
 794.00  0.0000E+000
 794.50  0.0000E+000
 795.00  0.0000E+000
 795.50  0.0000E+000
 796.00  0.0000E+000
 796.50  0.0000E+000
 797.00  0.0000E+000
 797.50  0.0000E+000
 798.00  0.0000E+000
 798.50  7.2502E-008
 799.00  1.5694E-006
 799.50  2.5014E-006
 800.00  2.9969E-006
 800.50  3.1231E-006
 801.00  2.7895E-006
 801.50  1.7229E-006
 802.00  1.7187E-006
 802.50  1.3802E-006
 803.00  1.3435E-006
 803.50  1.3995E-006
 804.00  1.4625E-006
 804.50  1.6757E-006
 805.00  2.0826E-006
 805.50  2.2270E-006
 806.00  2.3175E-006
 806.50  1.9665E-006
 807.00  1.6188E-006
 807.50  1.7459E-006
 808.00  1.7469E-006
 808.50  1.8445E-006
 809.00  1.8414E-006
 809.50  1.6515E-006
 810.00  1.4210E-006
 810.50  1.1138E-006
 811.00  8.7893E-007
 811.50  1.1469E-006
 812.00  1.1341E-006
 812.50  8.0330E-007
 813.00  1.1035E-006
 813.50  9.5877E-007
 814.00  6.5284E-007
 814.50  4.9319E-007
 815.00  2.3151E-007
 815.50  0.0000E+000
 816.00  0.0000E+000
 816.50  0.0000E+000
 817.00  0.0000E+000
 817.50  0.0000E+000
 818.00  0.0000E+000
 818.50  0.0000E+000
 819.00  0.0000E+000
 819.50  0.0000E+000
 820.00  0.0000E+000
 820.50  0.0000E+000
 821.00  0.0000E+000
 821.50  0.0000E+000
 822.00  1.1481E-009
 822.50  5.0356E-008
 823.00  2.2912E-007
 823.50  1.8316E-007
 824.00  3.3116E-007
 824.50  2.4803E-007
 825.00  3.8572E-008
 825.50  0.0000E+000
 826.00  0.0000E+000
 826.50  5.3115E-008
 827.00  5.2006E-007
 827.50  1.2311E-006
 828.00  1.8988E-006
 828.50  2.3957E-006
 829.00  2.3354E-006
 829.50  1.7984E-006
 830.00  1.1011E-006
 830.50  5.1892E-007
 831.00  2.5178E-007
 831.50  3.6594E-007
 832.00  7.9201E-007
 832.50  1.2137E-006
 833.00  1.3795E-006
 833.50  1.1078E-006
 834.00  8.0048E-007
 834.50  3.6111E-007
 835.00  1.9759E-007
 835.50  2.2571E-007
 836.00  2.7067E-008
 836.50  0.0000E+000
 837.00  0.0000E+000
 837.50  0.0000E+000
 838.00  0.0000E+000
 838.50  0.0000E+000
 839.00  0.0000E+000
 839.50  0.0000E+000
 840.00  0.0000E+000
 840.50  0.0000E+000
 841.00  0.0000E+000
 841.50  0.0000E+000
 842.00  0.0000E+000
 842.50  0.0000E+000
 843.00  0.0000E+000
 843.50  0.0000E+000
 844.00  0.0000E+000
 844.50  0.0000E+000
 845.00  0.0000E+000
 845.50  0.0000E+000
 846.00  0.0000E+000
 846.50  0.0000E+000
 847.00  0.0000E+000
 847.50  0.0000E+000
 848.00  0.0000E+000
 848.50  0.0000E+000
 849.00  0.0000E+000
 849.50  0.0000E+000
 850.00  0.0000E+000
 850.50  0.0000E+000
 851.00  0.0000E+000
 851.50  0.0000E+000
 852.00  0.0000E+000
 852.50  0.0000E+000
 853.00  0.0000E+000
 853.50  0.0000E+000
 854.00  1.1355E-010
 854.50  3.5121E-007
 855.00  1.3122E-006
 855.50  2.1516E-006
 856.00  2.4235E-006
 856.50  1.7713E-006
 857.00  6.1230E-007
 857.50  0.0000E+000
 858.00  0.0000E+000
 858.50  0.0000E+000
 859.00  0.0000E+000
 859.50  0.0000E+000
 860.00  0.0000E+000
 860.50  0.0000E+000
 861.00  0.0000E+000
 861.50  0.0000E+000
 862.00  0.0000E+000
 862.50  0.0000E+000
 863.00  0.0000E+000
 863.50  0.0000E+000
 864.00  0.0000E+000
 864.50  0.0000E+000
 865.00  3.0122E-008
 865.50  1.0027E-006
 866.00  1.7147E-006
 866.50  2.3799E-006
 867.00  2.6059E-006
 867.50  2.2910E-006
 868.00  1.7302E-006
 868.50  6.8051E-007
 869.00  0.0000E+000
 869.50  0.0000E+000
 870.00  0.0000E+000
 870.50  0.0000E+000
 871.00  0.0000E+000
 871.50  0.0000E+000
 872.00  0.0000E+000
 872.50  0.0000E+000
 873.00  0.0000E+000
 873.50  0.0000E+000
 874.00  0.0000E+000
 874.50  0.0000E+000
 875.00  0.0000E+000
 875.50  5.2460E-007
 876.00  1.4656E-006
 876.50  3.6946E-006
 877.00  3.0067E-006
 877.50  4.3892E-007
 878.00  0.0000E+000
 878.50  0.0000E+000
 879.00  0.0000E+000
 879.50  0.0000E+000
 880.00  0.0000E+000
 880.50  1.5468E-007
 881.00  9.5715E-007
 881.50  1.9559E-006
 882.00  3.0523E-006
 882.50  4.5107E-006
 883.00  5.2964E-006
 883.50  6.2110E-006
 884.00  6.2804E-006
 884.50  4.6235E-006
 885.00  2.5627E-006
 885.50  1.1477E-006
 886.00  2.4066E-007
 886.50  0.0000E+000
 887.00  0.0000E+000
 887.50  0.0000E+000
 888.00  0.0000E+000
 888.50  3.9699E-007
 889.00  6.3253E-007
 889.50  1.1972E-006
 890.00  1.5088E-006
 890.50  1.3425E-006
 891.00  1.2437E-006
 891.50  6.9753E-007
 892.00  0.0000E+000
 892.50  0.0000E+000
 893.00  0.0000E+000
 893.50  0.0000E+000
 894.00  0.0000E+000
 894.50  0.0000E+000
 895.00  9.3890E-008
 895.50  3.5167E-007
 896.00  1.0803E-006
 896.50  2.1801E-006
 897.00  3.0803E-006
 897.50  3.7850E-006
 898.00  4.7791E-006
 898.50  5.5441E-006
 899.00  5.9199E-006
 899.50  6.0825E-006
 900.00  6.3833E-006
 900.50  6.0880E-006
 901.00  4.4775E-006
 901.50  3.3320E-006
 902.00  2.0463E-006
 902.50  3.0550E-007
 903.00  3.5150E-009
 903.50  0.0000E+000
 904.00  0.0000E+000
 904.50  7.5959E-008
 905.00  8.5398E-007
 905.50  1.1653E-006
 906.00  1.0900E-006
 906.50  1.4315E-006
 907.00  6.2621E-007
 907.50  4.6929E-007
 908.00  4.7867E-007
 908.50  0.0000E+000
 909.00  0.0000E+000
 909.50  0.0000E+000
 910.00  0.0000E+000
 910.50  0.0000E+000
 911.00  0.0000E+000
 911.50  0.0000E+000
 912.00  0.0000E+000
 912.50  0.0000E+000
 913.00  0.0000E+000
 913.50  0.0000E+000
 914.00  1.8714E-007
 914.50  1.6916E-006
 915.00  4.2208E-006
 915.50  6.1701E-006
 916.00  6.5529E-006
 916.50  6.6943E-006
 917.00  6.3316E-006
 917.50  6.3299E-006
 918.00  6.5864E-006
 918.50  6.6663E-006
 919.00  6.3001E-006
 919.50  6.5910E-006
 920.00  6.4702E-006
 920.50  5.6102E-006
 921.00  4.6966E-006
 921.50  4.2694E-006
 922.00  3.8232E-006
 922.50  3.3914E-006
 923.00  3.7025E-006
 923.50  4.8305E-006
 924.00  7.2611E-006
 924.50  1.0360E-005
 925.00  1.1776E-005
 925.50  1.1699E-005
 926.00  1.0664E-005
 926.50  7.7334E-006
 927.00  3.6328E-006
 927.50  1.4741E-006
 928.00  6.3921E-007
 928.50  1.0251E-006
 929.00  5.6324E-007
 929.50  3.7155E-006
 930.00  7.6735E-006
 930.50  9.1938E-006
 931.00  8.1682E-006
 931.50  7.7573E-006
 932.00  4.2663E-006
 932.50  1.4562E-007
 933.00  4.0534E-008
 933.50  5.9042E-007
 934.00  1.8861E-006
 934.50  3.0625E-006
 935.00  3.5625E-006
 935.50  3.6696E-006
 936.00  3.0278E-006
 936.50  2.1858E-006
 937.00  1.5858E-006
 937.50  2.4338E-006
 938.00  3.3318E-006
 938.50  4.6928E-006
 939.00  6.6832E-006
 939.50  7.5132E-006
 940.00  7.7375E-006
 940.50  7.8829E-006
 941.00  6.9463E-006
 941.50  6.5382E-006
 942.00  6.9328E-006
 942.50  6.3518E-006
 943.00  4.8156E-006
 943.50  4.2840E-006
 944.00  3.6082E-006
 944.50  2.9586E-006
 945.00  2.7316E-006
 945.50  4.4760E-006
 946.00  6.5436E-006
 946.50  9.4601E-006
 947.00  1.1180E-005
 947.50  1.3526E-005
 948.00  1.4558E-005
 948.50  1.1998E-005
 949.00  8.9210E-006
 949.50  6.3909E-006
 950.00  3.8112E-006
 950.50  1.4354E-006
 951.00  4.5703E-008
 951.50  0.0000E+000
 952.00  0.0000E+000
 952.50  0.0000E+000
 953.00  0.0000E+000
 953.50  0.0000E+000
 954.00  0.0000E+000
 954.50  0.0000E+000
 955.00  0.0000E+000
 955.50  0.0000E+000
 956.00  0.0000E+000
 956.50  0.0000E+000
 957.00  0.0000E+000
 957.50  0.0000E+000
 958.00  0.0000E+000
 958.50  0.0000E+000
 959.00  0.0000E+000
 959.50  0.0000E+000
 960.00  0.0000E+000
 960.50  0.0000E+000
 961.00  0.0000E+000
 961.50  0.0000E+000
 962.00  0.0000E+000
 962.50  0.0000E+000
 963.00  0.0000E+000
 963.50  0.0000E+000
 964.00  0.0000E+000
 964.50  0.0000E+000
 965.00  0.0000E+000
 965.50  0.0000E+000
 966.00  0.0000E+000
 966.50  3.7117E-007
 967.00  2.9690E-006
 967.50  7.3611E-006
 968.00  1.4888E-005
 968.50  2.2102E-005
 969.00  2.7459E-005
 969.50  2.9570E-005
 970.00  2.7827E-005
 970.50  1.9649E-005
 971.00  8.6210E-006
 971.50  1.3875E-006
 972.00  0.0000E+000
 972.50  0.0000E+000
 973.00  0.0000E+000
 973.50  0.0000E+000
 974.00  0.0000E+000
 974.50  0.0000E+000
 975.00  0.0000E+000
 975.50  0.0000E+000
 976.00  0.0000E+000
 976.50  0.0000E+000
 977.00  0.0000E+000
 977.50  0.0000E+000
 978.00  0.0000E+000
 978.50  0.0000E+000
 979.00  0.0000E+000
 979.50  0.0000E+000
 980.00  0.0000E+000
 980.50  0.0000E+000
 981.00  0.0000E+000
 981.50  0.0000E+000
 982.00  0.0000E+000
 982.50  0.0000E+000
 983.00  0.0000E+000
 983.50  0.0000E+000
 984.00  0.0000E+000
 984.50  0.0000E+000
 985.00  0.0000E+000
 985.50  0.0000E+000
 986.00  0.0000E+000
 986.50  0.0000E+000
 987.00  0.0000E+000
 987.50  0.0000E+000
 988.00  0.0000E+000
 988.50  0.0000E+000
 989.00  3.1946E-006
 989.50  1.1711E-005
 990.00  1.9485E-005
 990.50  2.1416E-005
 991.00  1.6739E-005
 991.50  7.0642E-006
 992.00  0.0000E+000
 992.50  0.0000E+000
 993.00  0.0000E+000
 993.50  0.0000E+000
 994.00  0.0000E+000
 994.50  0.0000E+000
 995.00  0.0000E+000
 995.50  0.0000E+000
 996.00  0.0000E+000
 996.50  0.0000E+000
 997.00  0.0000E+000
 997.50  0.0000E+000
 998.00  0.0000E+000
 998.50  0.0000E+000
 999.00  0.0000E+000
 999.50  0.0000E+000
1000.00  0.0000E+000
1000.50  0.0000E+000
1001.00  0.0000E+000
1001.50  0.0000E+000
1002.00  0.0000E+000
1002.50  0.0000E+000
1003.00  0.0000E+000
1003.50  0.0000E+000
1004.00  0.0000E+000
1004.50  0.0000E+000
1005.00  0.0000E+000
1005.50  0.0000E+000
1006.00  0.0000E+000
1006.50  0.0000E+000
1007.00  0.0000E+000
1007.50  0.0000E+000
1008.00  0.0000E+000
1008.50  0.0000E+000
1009.00  0.0000E+000
1009.50  0.0000E+000
1010.00  0.0000E+000
1010.50  0.0000E+000
1011.00  0.0000E+000
1011.50  0.0000E+000
1012.00  0.0000E+000
1012.50  0.0000E+000
1013.00  0.0000E+000
1013.50  0.0000E+000
1014.00  0.0000E+000
1014.50  0.0000E+000
1015.00  0.0000E+000
1015.50  0.0000E+000
1016.00  0.0000E+000
1016.50  0.0000E+000
1017.00  0.0000E+000
1017.50  0.0000E+000
1018.00  0.0000E+000
1018.50  0.0000E+000
1019.00  0.0000E+000
1019.50  0.0000E+000
1020.00  0.0000E+000
1020.50  0.0000E+000
1021.00  0.0000E+000
1021.50  0.0000E+000
1022.00  0.0000E+000
1022.50  0.0000E+000
1023.00  0.0000E+000
1023.50  0.0000E+000
1024.00  0.0000E+000
1024.50  0.0000E+000
1025.00  0.0000E+000
1025.50  0.0000E+000
1026.00  0.0000E+000
1026.50  0.0000E+000
1027.00  0.0000E+000
1027.50  0.0000E+000
1028.00  0.0000E+000
1028.50  0.0000E+000
1029.00  0.0000E+000
1029.50  0.0000E+000
1030.00  0.0000E+000
1030.50  0.0000E+000
1031.00  0.0000E+000
1031.50  0.0000E+000
1032.00  0.0000E+000
1032.50  0.0000E+000
1033.00  0.0000E+000
1033.50  0.0000E+000
1034.00  0.0000E+000
1034.50  0.0000E+000
1035.00  0.0000E+000
1035.50  0.0000E+000
1036.00  0.0000E+000
1036.50  0.0000E+000
1037.00  0.0000E+000
1037.50  0.0000E+000
1038.00  0.0000E+000
1038.50  0.0000E+000
1039.00  0.0000E+000
1039.50  0.0000E+000
1040.00  0.0000E+000
1040.50  0.0000E+000
1041.00  0.0000E+000
1041.50  0.0000E+000
1042.00  0.0000E+000
1042.50  0.0000E+000
1043.00  0.0000E+000
1043.50  0.0000E+000
1044.00  0.0000E+000
1044.50  0.0000E+000
1045.00  0.0000E+000
1045.50  0.0000E+000
1046.00  0.0000E+000
1046.50  0.0000E+000
1047.00  0.0000E+000
1047.50  0.0000E+000
1048.00  0.0000E+000
1048.50  0.0000E+000
1049.00  0.0000E+000
1049.50  0.0000E+000
1050.00  0.0000E+000
1050.50  0.0000E+000
1051.00  0.0000E+000
1051.50  0.0000E+000
1052.00  0.0000E+000
1052.50  0.0000E+000
1053.00  0.0000E+000
1053.50  0.0000E+000
1054.00  0.0000E+000
1054.50  0.0000E+000
1055.00  0.0000E+000
1055.50  0.0000E+000
1056.00  0.0000E+000
1056.50  0.0000E+000
1057.00  0.0000E+000
1057.50  0.0000E+000
1058.00  0.0000E+000
1058.50  0.0000E+000
1059.00  0.0000E+000
1059.50  0.0000E+000
1060.00  0.0000E+000
1060.50  0.0000E+000
1061.00  0.0000E+000
1061.50  0.0000E+000
1062.00  0.0000E+000
1062.50  0.0000E+000
1063.00  0.0000E+000
1063.50  0.0000E+000
1064.00  0.0000E+000
1064.50  0.0000E+000
1065.00  0.0000E+000
1065.50  0.0000E+000
1066.00  0.0000E+000
1066.50  0.0000E+000
1067.00  0.0000E+000
1067.50  0.0000E+000
1068.00  0.0000E+000
1068.50  0.0000E+000
1069.00  0.0000E+000
1069.50  0.0000E+000
1070.00  0.0000E+000
1070.50  0.0000E+000
1071.00  0.0000E+000
1071.50  0.0000E+000
1072.00  0.0000E+000
1072.50  0.0000E+000
1073.00  0.0000E+000
1073.50  0.0000E+000
1074.00  0.0000E+000
1074.50  0.0000E+000
1075.00  0.0000E+000
1075.50  0.0000E+000
1076.00  0.0000E+000
1076.50  0.0000E+000
1077.00  0.0000E+000
1077.50  0.0000E+000
1078.00  0.0000E+000
1078.50  0.0000E+000
1079.00  0.0000E+000
1079.50  0.0000E+000
1080.00  0.0000E+000
1080.50  0.0000E+000
1081.00  0.0000E+000
1081.50  0.0000E+000
1082.00  0.0000E+000
1082.50  0.0000E+000
1083.00  0.0000E+000
1083.50  0.0000E+000
1084.00  0.0000E+000
1084.50  0.0000E+000
1085.00  0.0000E+000
1085.50  0.0000E+000
1086.00  0.0000E+000
1086.50  0.0000E+000
1087.00  0.0000E+000
1087.50  0.0000E+000
1088.00  0.0000E+000
1088.50  0.0000E+000
1089.00  0.0000E+000
1089.50  0.0000E+000
1090.00  0.0000E+000
1090.50  0.0000E+000
1091.00  0.0000E+000
1091.50  0.0000E+000
1092.00  0.0000E+000
1092.50  0.0000E+000
1093.00  0.0000E+000
1093.50  0.0000E+000
1094.00  0.0000E+000
1094.50  0.0000E+000
1095.00  0.0000E+000
1095.50  0.0000E+000
1096.00  0.0000E+000
1096.50  0.0000E+000
1097.00  0.0000E+000
1097.50  0.0000E+000
1098.00  0.0000E+000
1098.50  0.0000E+000
1099.00  0.0000E+000
1099.50  0.0000E+000
1100.00  0.0000E+000
1100.50  0.0000E+000
1101.00  0.0000E+000
1101.50  0.0000E+000
1102.00  0.0000E+000
1102.50  0.0000E+000
1103.00  0.0000E+000
1103.50  0.0000E+000
1104.00  0.0000E+000
1104.50  0.0000E+000
1105.00  0.0000E+000
1105.50  0.0000E+000
1106.00  0.0000E+000
1106.50  0.0000E+000
1107.00  0.0000E+000
1107.50  0.0000E+000
1108.00  0.0000E+000
1108.50  0.0000E+000
1109.00  0.0000E+000
1109.50  0.0000E+000
1110.00  0.0000E+000
1110.50  0.0000E+000
1111.00  0.0000E+000
1111.50  0.0000E+000
1112.00  0.0000E+000
1112.50  0.0000E+000
1113.00  0.0000E+000
1113.50  0.0000E+000
1114.00  0.0000E+000
1114.50  0.0000E+000
1115.00  0.0000E+000
1115.50  0.0000E+000
1116.00  0.0000E+000
1116.50  0.0000E+000
1117.00  0.0000E+000
1117.50  0.0000E+000
1118.00  0.0000E+000
1118.50  0.0000E+000
1119.00  0.0000E+000
1119.50  0.0000E+000
1120.00  0.0000E+000
1120.50  0.0000E+000
1121.00  0.0000E+000
1121.50  0.0000E+000
1122.00  0.0000E+000
1122.50  0.0000E+000
1123.00  0.0000E+000
1123.50  0.0000E+000
1124.00  0.0000E+000
1124.50  0.0000E+000
1125.00  0.0000E+000
1125.50  0.0000E+000
1126.00  0.0000E+000
1126.50  0.0000E+000
1127.00  0.0000E+000
1127.50  0.0000E+000
: 6
