# Supplementary material for: A photoconversion model for full spectral programming and multiplexing of optogenetic systems
Source: Mol Syst Biol. 2017 Apr 24;13(4):926. doi: 10.15252/msb.20167456 (PMC5408778; doi:10.15252/msb.20167456)
Supplement: Supplementary file 11 — Dataset EV3 [file MSB-13-926-s011.zip › dataset_ev3_led_data/led_calibration_data/EO_02/Tiffani_c1/raw/11.IRR]

" File: 160129_calibrations\post-calibration\Tif
" RAD->  Wave:647.21nm  Pix:1050  Val:  0.000  Time:400ms  Avg:1  Sm:1  Sg:1  Tc:off  SNAP  Xt:1  Ch:1  Xtrig wnmcal >RAD-IS6.CAL
 180.00  0.0000E+000
 180.50  0.0000E+000
 181.00  0.0000E+000
 181.50  0.0000E+000
 182.00  0.0000E+000
 182.50  0.0000E+000
 183.00  0.0000E+000
 183.50  0.0000E+000
 184.00  0.0000E+000
 184.50  0.0000E+000
 185.00  0.0000E+000
 185.50  0.0000E+000
 186.00  0.0000E+000
 186.50  0.0000E+000
 187.00  0.0000E+000
 187.50  0.0000E+000
 188.00  0.0000E+000
 188.50  0.0000E+000
 189.00  0.0000E+000
 189.50  0.0000E+000
 190.00  0.0000E+000
 190.50  0.0000E+000
 191.00  0.0000E+000
 191.50  0.0000E+000
 192.00  0.0000E+000
 192.50  0.0000E+000
 193.00  0.0000E+000
 193.50  0.0000E+000
 194.00  0.0000E+000
 194.50  0.0000E+000
 195.00  0.0000E+000
 195.50  0.0000E+000
 196.00  0.0000E+000
 196.50  0.0000E+000
 197.00  0.0000E+000
 197.50  0.0000E+000
 198.00  0.0000E+000
 198.50  0.0000E+000
 199.00  0.0000E+000
 199.50  0.0000E+000
 200.00  0.0000E+000
 200.50  0.0000E+000
 201.00  0.0000E+000
 201.50  0.0000E+000
 202.00  0.0000E+000
 202.50  0.0000E+000
 203.00  0.0000E+000
 203.50  0.0000E+000
 204.00  0.0000E+000
 204.50  0.0000E+000
 205.00  0.0000E+000
 205.50  0.0000E+000
 206.00  0.0000E+000
 206.50  0.0000E+000
 207.00  0.0000E+000
 207.50  0.0000E+000
 208.00  0.0000E+000
 208.50  0.0000E+000
 209.00  0.0000E+000
 209.50  0.0000E+000
 210.00  0.0000E+000
 210.50  0.0000E+000
 211.00  0.0000E+000
 211.50  0.0000E+000
 212.00  0.0000E+000
 212.50  0.0000E+000
 213.00  0.0000E+000
 213.50  0.0000E+000
 214.00  0.0000E+000
 214.50  0.0000E+000
 215.00  0.0000E+000
 215.50  0.0000E+000
 216.00  0.0000E+000
 216.50  0.0000E+000
 217.00  0.0000E+000
 217.50  0.0000E+000
 218.00  0.0000E+000
 218.50  0.0000E+000
 219.00  0.0000E+000
 219.50  0.0000E+000
 220.00  0.0000E+000
 220.50  0.0000E+000
 221.00  0.0000E+000
 221.50  0.0000E+000
 222.00  0.0000E+000
 222.50  0.0000E+000
 223.00  0.0000E+000
 223.50  0.0000E+000
 224.00  0.0000E+000
 224.50  0.0000E+000
 225.00  0.0000E+000
 225.50  0.0000E+000
 226.00  0.0000E+000
 226.50  0.0000E+000
 227.00  0.0000E+000
 227.50  0.0000E+000
 228.00  0.0000E+000
 228.50  0.0000E+000
 229.00  0.0000E+000
 229.50  0.0000E+000
 230.00  0.0000E+000
 230.50  0.0000E+000
 231.00  0.0000E+000
 231.50  0.0000E+000
 232.00  0.0000E+000
 232.50  0.0000E+000
 233.00  0.0000E+000
 233.50  0.0000E+000
 234.00  0.0000E+000
 234.50  0.0000E+000
 235.00  0.0000E+000
 235.50  0.0000E+000
 236.00  0.0000E+000
 236.50  0.0000E+000
 237.00  0.0000E+000
 237.50  0.0000E+000
 238.00  0.0000E+000
 238.50  0.0000E+000
 239.00  0.0000E+000
 239.50  0.0000E+000
 240.00  0.0000E+000
 240.50  0.0000E+000
 241.00  0.0000E+000
 241.50  0.0000E+000
 242.00  0.0000E+000
 242.50  0.0000E+000
 243.00  0.0000E+000
 243.50  0.0000E+000
 244.00  0.0000E+000
 244.50  0.0000E+000
 245.00  0.0000E+000
 245.50  0.0000E+000
 246.00  0.0000E+000
 246.50  0.0000E+000
 247.00  0.0000E+000
 247.50  0.0000E+000
 248.00  0.0000E+000
 248.50  0.0000E+000
 249.00  0.0000E+000
 249.50  0.0000E+000
 250.00  0.0000E+000
 250.50  0.0000E+000
 251.00  0.0000E+000
 251.50  0.0000E+000
 252.00  0.0000E+000
 252.50  0.0000E+000
 253.00  0.0000E+000
 253.50  0.0000E+000
 254.00  0.0000E+000
 254.50  0.0000E+000
 255.00  0.0000E+000
 255.50  0.0000E+000
 256.00  0.0000E+000
 256.50  0.0000E+000
 257.00  0.0000E+000
 257.50  0.0000E+000
 258.00  0.0000E+000
 258.50  0.0000E+000
 259.00  0.0000E+000
 259.50  0.0000E+000
 260.00  0.0000E+000
 260.50  0.0000E+000
 261.00  0.0000E+000
 261.50  0.0000E+000
 262.00  0.0000E+000
 262.50  0.0000E+000
 263.00  0.0000E+000
 263.50  0.0000E+000
 264.00  0.0000E+000
 264.50  0.0000E+000
 265.00  0.0000E+000
 265.50  0.0000E+000
 266.00  0.0000E+000
 266.50  0.0000E+000
 267.00  0.0000E+000
 267.50  0.0000E+000
 268.00  0.0000E+000
 268.50  0.0000E+000
 269.00  0.0000E+000
 269.50  0.0000E+000
 270.00  0.0000E+000
 270.50  0.0000E+000
 271.00  0.0000E+000
 271.50  0.0000E+000
 272.00  0.0000E+000
 272.50  0.0000E+000
 273.00  0.0000E+000
 273.50  0.0000E+000
 274.00  0.0000E+000
 274.50  0.0000E+000
 275.00  0.0000E+000
 275.50  0.0000E+000
 276.00  0.0000E+000
 276.50  0.0000E+000
 277.00  0.0000E+000
 277.50  0.0000E+000
 278.00  0.0000E+000
 278.50  0.0000E+000
 279.00  0.0000E+000
 279.50  0.0000E+000
 280.00  0.0000E+000
 280.50  0.0000E+000
 281.00  0.0000E+000
 281.50  0.0000E+000
 282.00  0.0000E+000
 282.50  0.0000E+000
 283.00  0.0000E+000
 283.50  0.0000E+000
 284.00  0.0000E+000
 284.50  0.0000E+000
 285.00  0.0000E+000
 285.50  0.0000E+000
 286.00  0.0000E+000
 286.50  0.0000E+000
 287.00  0.0000E+000
 287.50  0.0000E+000
 288.00  0.0000E+000
 288.50  0.0000E+000
 289.00  0.0000E+000
 289.50  0.0000E+000
 290.00  0.0000E+000
 290.50  0.0000E+000
 291.00  0.0000E+000
 291.50  0.0000E+000
 292.00  0.0000E+000
 292.50  0.0000E+000
 293.00  0.0000E+000
 293.50  0.0000E+000
 294.00  0.0000E+000
 294.50  0.0000E+000
 295.00  0.0000E+000
 295.50  0.0000E+000
 296.00  0.0000E+000
 296.50  0.0000E+000
 297.00  0.0000E+000
 297.50  0.0000E+000
 298.00  0.0000E+000
 298.50  0.0000E+000
 299.00  0.0000E+000
 299.50  0.0000E+000
 300.00  0.0000E+000
 300.50  0.0000E+000
 301.00  0.0000E+000
 301.50  0.0000E+000
 302.00  0.0000E+000
 302.50  0.0000E+000
 303.00  0.0000E+000
 303.50  0.0000E+000
 304.00  0.0000E+000
 304.50  0.0000E+000
 305.00  0.0000E+000
 305.50  0.0000E+000
 306.00  0.0000E+000
 306.50  0.0000E+000
 307.00  0.0000E+000
 307.50  0.0000E+000
 308.00  0.0000E+000
 308.50  0.0000E+000
 309.00  0.0000E+000
 309.50  0.0000E+000
 310.00  0.0000E+000
 310.50  0.0000E+000
 311.00  0.0000E+000
 311.50  0.0000E+000
 312.00  0.0000E+000
 312.50  0.0000E+000
 313.00  0.0000E+000
 313.50  0.0000E+000
 314.00  0.0000E+000
 314.50  0.0000E+000
 315.00  0.0000E+000
 315.50  0.0000E+000
 316.00  0.0000E+000
 316.50  0.0000E+000
 317.00  0.0000E+000
 317.50  0.0000E+000
 318.00  0.0000E+000
 318.50  0.0000E+000
 319.00  0.0000E+000
 319.50  0.0000E+000
 320.00  0.0000E+000
 320.50  0.0000E+000
 321.00  0.0000E+000
 321.50  0.0000E+000
 322.00  0.0000E+000
 322.50  0.0000E+000
 323.00  0.0000E+000
 323.50  0.0000E+000
 324.00  0.0000E+000
 324.50  0.0000E+000
 325.00  0.0000E+000
 325.50  0.0000E+000
 326.00  0.0000E+000
 326.50  0.0000E+000
 327.00  0.0000E+000
 327.50  0.0000E+000
 328.00  0.0000E+000
 328.50  0.0000E+000
 329.00  0.0000E+000
 329.50  0.0000E+000
 330.00  0.0000E+000
 330.50  0.0000E+000
 331.00  0.0000E+000
 331.50  0.0000E+000
 332.00  0.0000E+000
 332.50  0.0000E+000
 333.00  0.0000E+000
 333.50  0.0000E+000
 334.00  0.0000E+000
 334.50  0.0000E+000
 335.00  0.0000E+000
 335.50  0.0000E+000
 336.00  0.0000E+000
 336.50  0.0000E+000
 337.00  0.0000E+000
 337.50  0.0000E+000
 338.00  0.0000E+000
 338.50  0.0000E+000
 339.00  0.0000E+000
 339.50  0.0000E+000
 340.00  0.0000E+000
 340.50  0.0000E+000
 341.00  0.0000E+000
 341.50  0.0000E+000
 342.00  0.0000E+000
 342.50  0.0000E+000
 343.00  0.0000E+000
 343.50  0.0000E+000
 344.00  0.0000E+000
 344.50  0.0000E+000
 345.00  0.0000E+000
 345.50  0.0000E+000
 346.00  0.0000E+000
 346.50  0.0000E+000
 347.00  0.0000E+000
 347.50  0.0000E+000
 348.00  0.0000E+000
 348.50  0.0000E+000
 349.00  0.0000E+000
 349.50  0.0000E+000
 350.00  0.0000E+000
 350.50  0.0000E+000
 351.00  0.0000E+000
 351.50  0.0000E+000
 352.00  0.0000E+000
 352.50  0.0000E+000
 353.00  0.0000E+000
 353.50  0.0000E+000
 354.00  0.0000E+000
 354.50  0.0000E+000
 355.00  0.0000E+000
 355.50  0.0000E+000
 356.00  0.0000E+000
 356.50  0.0000E+000
 357.00  0.0000E+000
 357.50  0.0000E+000
 358.00  0.0000E+000
 358.50  0.0000E+000
 359.00  0.0000E+000
 359.50  0.0000E+000
 360.00  1.0646E-008
 360.50  1.0170E-008
 361.00  8.8085E-009
 361.50  6.3711E-010
 362.00  0.0000E+000
 362.50  0.0000E+000
 363.00  2.2931E-009
 363.50  7.5191E-009
 364.00  3.3231E-009
 364.50  0.0000E+000
 365.00  0.0000E+000
 365.50  0.0000E+000
 366.00  0.0000E+000
 366.50  0.0000E+000
 367.00  0.0000E+000
 367.50  0.0000E+000
 368.00  0.0000E+000
 368.50  0.0000E+000
 369.00  0.0000E+000
 369.50  0.0000E+000
 370.00  0.0000E+000
 370.50  4.2325E-009
 371.00  5.5021E-008
 371.50  1.1657E-007
 372.00  1.3469E-007
 372.50  1.1208E-007
 373.00  6.8575E-008
 373.50  1.5547E-008
 374.00  4.6685E-010
 374.50  0.0000E+000
 375.00  0.0000E+000
 375.50  0.0000E+000
 376.00  0.0000E+000
 376.50  0.0000E+000
 377.00  0.0000E+000
 377.50  0.0000E+000
 378.00  0.0000E+000
 378.50  0.0000E+000
 379.00  0.0000E+000
 379.50  0.0000E+000
 380.00  0.0000E+000
 380.50  0.0000E+000
 381.00  0.0000E+000
 381.50  0.0000E+000
 382.00  0.0000E+000
 382.50  8.2334E-009
 383.00  2.4244E-008
 383.50  6.6758E-008
 384.00  5.5652E-008
 384.50  4.0074E-008
 385.00  1.1709E-008
 385.50  5.9861E-009
 386.00  0.0000E+000
 386.50  0.0000E+000
 387.00  0.0000E+000
 387.50  1.1842E-009
 388.00  1.8545E-008
 388.50  6.3923E-008
 389.00  9.0351E-008
 389.50  8.4773E-008
 390.00  5.6731E-008
 390.50  2.1442E-008
 391.00  1.0610E-009
 391.50  0.0000E+000
 392.00  0.0000E+000
 392.50  5.7778E-010
 393.00  1.2277E-009
 393.50  1.5740E-008
 394.00  4.7696E-008
 394.50  7.4466E-008
 395.00  1.2376E-008
 395.50  6.1881E-008
 396.00  8.7698E-008
 396.50  8.9903E-008
 397.00  4.2814E-008
 397.50  0.0000E+000
 398.00  0.0000E+000
 398.50  0.0000E+000
 399.00  0.0000E+000
 399.50  0.0000E+000
 400.00  0.0000E+000
 400.50  0.0000E+000
 401.00  0.0000E+000
 401.50  0.0000E+000
 402.00  0.0000E+000
 402.50  0.0000E+000
 403.00  0.0000E+000
 403.50  0.0000E+000
 404.00  0.0000E+000
 404.50  0.0000E+000
 405.00  0.0000E+000
 405.50  0.0000E+000
 406.00  0.0000E+000
 406.50  0.0000E+000
 407.00  1.4690E-009
 407.50  1.2128E-008
 408.00  5.6831E-008
 408.50  3.9420E-008
 409.00  1.3189E-009
 409.50  2.3018E-008
 410.00  2.0751E-008
 410.50  1.2762E-008
 411.00  6.2422E-008
 411.50  1.1883E-007
 412.00  2.0232E-007
 412.50  3.1171E-007
 413.00  3.6214E-007
 413.50  3.1066E-007
 414.00  2.4150E-007
 414.50  1.1660E-007
 415.00  0.0000E+000
 415.50  0.0000E+000
 416.00  0.0000E+000
 416.50  0.0000E+000
 417.00  0.0000E+000
 417.50  0.0000E+000
 418.00  0.0000E+000
 418.50  0.0000E+000
 419.00  0.0000E+000
 419.50  0.0000E+000
 420.00  0.0000E+000
 420.50  0.0000E+000
 421.00  0.0000E+000
 421.50  0.0000E+000
 422.00  0.0000E+000
 422.50  0.0000E+000
 423.00  0.0000E+000
 423.50  0.0000E+000
 424.00  0.0000E+000
 424.50  0.0000E+000
 425.00  0.0000E+000
 425.50  0.0000E+000
 426.00  0.0000E+000
 426.50  0.0000E+000
 427.00  0.0000E+000
 427.50  1.8831E-008
 428.00  1.4421E-007
 428.50  2.8877E-007
 429.00  3.3121E-007
 429.50  2.5942E-007
 430.00  2.3165E-007
 430.50  1.5765E-007
 431.00  5.2214E-008
 431.50  0.0000E+000
 432.00  0.0000E+000
 432.50  0.0000E+000
 433.00  0.0000E+000
 433.50  0.0000E+000
 434.00  0.0000E+000
 434.50  0.0000E+000
 435.00  0.0000E+000
 435.50  0.0000E+000
 436.00  0.0000E+000
 436.50  0.0000E+000
 437.00  0.0000E+000
 437.50  0.0000E+000
 438.00  0.0000E+000
 438.50  0.0000E+000
 439.00  0.0000E+000
 439.50  0.0000E+000
 440.00  0.0000E+000
 440.50  0.0000E+000
 441.00  0.0000E+000
 441.50  0.0000E+000
 442.00  0.0000E+000
 442.50  0.0000E+000
 443.00  0.0000E+000
 443.50  0.0000E+000
 444.00  0.0000E+000
 444.50  0.0000E+000
 445.00  0.0000E+000
 445.50  0.0000E+000
 446.00  0.0000E+000
 446.50  0.0000E+000
 447.00  0.0000E+000
 447.50  0.0000E+000
 448.00  0.0000E+000
 448.50  0.0000E+000
 449.00  0.0000E+000
 449.50  1.3705E-008
 450.00  3.7754E-008
 450.50  3.4628E-008
 451.00  4.3822E-008
 451.50  5.3508E-008
 452.00  4.9578E-008
 452.50  8.5903E-008
 453.00  1.3253E-007
 453.50  2.2405E-007
 454.00  3.6208E-007
 454.50  5.0339E-007
 455.00  5.1000E-007
 455.50  4.8841E-007
 456.00  3.8318E-007
 456.50  2.5120E-007
 457.00  1.5411E-007
 457.50  9.3067E-008
 458.00  4.1814E-008
 458.50  7.2030E-009
 459.00  1.6447E-010
 459.50  4.6880E-010
 460.00  8.5106E-009
 460.50  2.3426E-009
 461.00  6.0239E-009
 461.50  2.3770E-010
 462.00  1.8088E-011
 462.50  1.8751E-008
 463.00  5.0079E-008
 463.50  8.6866E-008
 464.00  1.3146E-007
 464.50  1.6426E-007
 465.00  1.8959E-007
 465.50  2.0589E-007
 466.00  2.0132E-007
 466.50  1.9096E-007
 467.00  1.9976E-007
 467.50  2.2347E-007
 468.00  2.5793E-007
 468.50  2.7344E-007
 469.00  2.5419E-007
 469.50  1.9346E-007
 470.00  1.1631E-007
 470.50  4.7501E-008
 471.00  1.1331E-008
 471.50  0.0000E+000
 472.00  0.0000E+000
 472.50  0.0000E+000
 473.00  0.0000E+000
 473.50  0.0000E+000
 474.00  0.0000E+000
 474.50  0.0000E+000
 475.00  8.9264E-009
 475.50  4.5344E-008
 476.00  6.5320E-008
 476.50  8.1219E-008
 477.00  1.0247E-007
 477.50  1.3384E-007
 478.00  1.6400E-007
 478.50  1.8642E-007
 479.00  1.3568E-007
 479.50  1.1794E-007
 480.00  9.1969E-008
 480.50  7.7447E-008
 481.00  8.5602E-008
 481.50  1.0206E-007
 482.00  1.1848E-007
 482.50  1.2004E-007
 483.00  1.2031E-007
 483.50  1.0503E-007
 484.00  8.8976E-008
 484.50  5.1588E-008
 485.00  1.9231E-008
 485.50  0.0000E+000
 486.00  0.0000E+000
 486.50  0.0000E+000
 487.00  6.7492E-009
 487.50  3.0700E-008
 488.00  6.8356E-008
 488.50  6.5838E-008
 489.00  1.1511E-007
 489.50  7.1403E-008
 490.00  2.5114E-008
 490.50  0.0000E+000
 491.00  0.0000E+000
 491.50  0.0000E+000
 492.00  0.0000E+000
 492.50  0.0000E+000
 493.00  0.0000E+000
 493.50  0.0000E+000
 494.00  4.2262E-008
 494.50  6.5022E-008
 495.00  7.7244E-008
 495.50  1.0799E-007
 496.00  1.2940E-007
 496.50  1.1595E-007
 497.00  9.5987E-008
 497.50  7.9823E-008
 498.00  6.3872E-008
 498.50  5.6832E-008
 499.00  8.7048E-008
 499.50  1.2440E-007
 500.00  1.7438E-007
 500.50  1.9857E-007
 501.00  2.1793E-007
 501.50  2.1468E-007
 502.00  1.8404E-007
 502.50  1.1720E-007
 503.00  8.7843E-008
 503.50  8.8719E-008
 504.00  9.1646E-008
 504.50  1.0306E-007
 505.00  1.5158E-007
 505.50  1.5479E-007
 506.00  1.4491E-007
 506.50  1.2814E-007
 507.00  1.1775E-007
 507.50  1.1891E-007
 508.00  1.4373E-007
 508.50  1.8682E-007
 509.00  2.3699E-007
 509.50  3.0817E-007
 510.00  3.4261E-007
 510.50  3.5020E-007
 511.00  3.8608E-007
 511.50  4.0401E-007
 512.00  4.0652E-007
 512.50  4.2153E-007
 513.00  4.1045E-007
 513.50  3.8339E-007
 514.00  3.3741E-007
 514.50  2.9029E-007
 515.00  2.3509E-007
 515.50  2.1394E-007
 516.00  2.0835E-007
 516.50  2.3197E-007
 517.00  3.1075E-007
 517.50  3.7569E-007
 518.00  4.4619E-007
 518.50  5.0907E-007
 519.00  5.9802E-007
 519.50  5.9488E-007
 520.00  5.8782E-007
 520.50  5.5428E-007
 521.00  5.2233E-007
 521.50  4.5518E-007
 522.00  4.5939E-007
 522.50  4.9534E-007
 523.00  5.6318E-007
 523.50  6.5030E-007
 524.00  7.6262E-007
 524.50  8.6504E-007
 525.00  9.2352E-007
 525.50  9.3347E-007
 526.00  9.4128E-007
 526.50  9.3752E-007
 527.00  9.6586E-007
 527.50  1.0193E-006
 528.00  1.0747E-006
 528.50  1.1599E-006
 529.00  1.2537E-006
 529.50  1.3317E-006
 530.00  1.3972E-006
 530.50  1.4326E-006
 531.00  1.4779E-006
 531.50  1.4957E-006
 532.00  1.5264E-006
 532.50  1.5847E-006
 533.00  1.6557E-006
 533.50  1.7438E-006
 534.00  1.8646E-006
 534.50  1.9818E-006
 535.00  2.0962E-006
 535.50  2.2022E-006
 536.00  2.3004E-006
 536.50  2.3889E-006
 537.00  2.5425E-006
 537.50  2.7129E-006
 538.00  2.9313E-006
 538.50  3.1846E-006
 539.00  3.4138E-006
 539.50  3.6750E-006
 540.00  3.8908E-006
 540.50  4.0549E-006
 541.00  4.3179E-006
 541.50  4.6387E-006
 542.00  4.8747E-006
 542.50  5.1980E-006
 543.00  5.5480E-006
 543.50  5.9076E-006
 544.00  6.3177E-006
 544.50  6.8023E-006
 545.00  7.2981E-006
 545.50  7.7902E-006
 546.00  8.2949E-006
 546.50  8.8169E-006
 547.00  9.3618E-006
 547.50  9.9929E-006
 548.00  1.0600E-005
 548.50  1.1257E-005
 549.00  1.1943E-005
 549.50  1.2646E-005
 550.00  1.3446E-005
 550.50  1.4354E-005
 551.00  1.5299E-005
 551.50  1.6307E-005
 552.00  1.7420E-005
 552.50  1.8562E-005
 553.00  1.9847E-005
 553.50  2.1267E-005
 554.00  2.2895E-005
 554.50  2.4649E-005
 555.00  2.6542E-005
 555.50  2.8532E-005
 556.00  3.0600E-005
 556.50  3.2806E-005
 557.00  3.5194E-005
 557.50  3.7789E-005
 558.00  4.0697E-005
 558.50  4.3874E-005
 559.00  4.7203E-005
 559.50  5.0694E-005
 560.00  5.4496E-005
 560.50  5.8549E-005
 561.00  6.2922E-005
 561.50  6.7727E-005
 562.00  7.2948E-005
 562.50  7.8473E-005
 563.00  8.4407E-005
 563.50  9.0667E-005
 564.00  9.7320E-005
 564.50  1.0426E-004
 565.00  1.1156E-004
 565.50  1.1926E-004
 566.00  1.2737E-004
 566.50  1.3591E-004
 567.00  1.4499E-004
 567.50  1.5446E-004
 568.00  1.6407E-004
 568.50  1.7365E-004
 569.00  1.8296E-004
 569.50  1.9177E-004
 570.00  1.9988E-004
 570.50  2.0713E-004
 571.00  2.1338E-004
 571.50  2.1828E-004
 572.00  2.2147E-004
 572.50  2.2278E-004
 573.00  2.2190E-004
 573.50  2.1878E-004
 574.00  2.1361E-004
 574.50  2.0675E-004
 575.00  1.9849E-004
 575.50  1.8914E-004
 576.00  1.7911E-004
 576.50  1.6877E-004
 577.00  1.5829E-004
 577.50  1.4799E-004
 578.00  1.3807E-004
 578.50  1.2861E-004
 579.00  1.1966E-004
 579.50  1.1134E-004
 580.00  1.0371E-004
 580.50  9.6755E-005
 581.00  9.0548E-005
 581.50  8.4924E-005
 582.00  7.9716E-005
 582.50  7.4817E-005
 583.00  7.0230E-005
 583.50  6.5963E-005
 584.00  6.1893E-005
 584.50  5.7940E-005
 585.00  5.4180E-005
 585.50  5.0622E-005
 586.00  4.7260E-005
 586.50  4.4155E-005
 587.00  4.1332E-005
 587.50  3.8666E-005
 588.00  3.6059E-005
 588.50  3.3563E-005
 589.00  3.1351E-005
 589.50  2.9293E-005
 590.00  2.7376E-005
 590.50  2.5595E-005
 591.00  2.3940E-005
 591.50  2.2323E-005
 592.00  2.0726E-005
 592.50  1.9345E-005
 593.00  1.7785E-005
 593.50  1.6359E-005
 594.00  1.5062E-005
 594.50  1.3968E-005
 595.00  1.3047E-005
 595.50  1.2371E-005
 596.00  1.1782E-005
 596.50  1.1236E-005
 597.00  1.0734E-005
 597.50  1.0353E-005
 598.00  9.9954E-006
 598.50  9.5534E-006
 599.00  9.0263E-006
 599.50  8.4322E-006
 600.00  7.8097E-006
 600.50  7.2856E-006
 601.00  6.9298E-006
 601.50  6.5949E-006
 602.00  6.3226E-006
 602.50  6.0845E-006
 603.00  5.7463E-006
 603.50  5.3687E-006
 604.00  4.9497E-006
 604.50  4.5545E-006
 605.00  4.0917E-006
 605.50  3.6929E-006
 606.00  3.3473E-006
 606.50  3.1318E-006
 607.00  2.9167E-006
 607.50  2.7297E-006
 608.00  2.6060E-006
 608.50  2.5273E-006
 609.00  2.4781E-006
 609.50  2.4617E-006
 610.00  2.4085E-006
 610.50  2.4858E-006
 611.00  2.4855E-006
 611.50  2.4618E-006
 612.00  2.5084E-006
 612.50  2.4523E-006
 613.00  2.2315E-006
 613.50  2.0423E-006
 614.00  1.8263E-006
 614.50  1.6786E-006
 615.00  1.8128E-006
 615.50  2.0794E-006
 616.00  2.3290E-006
 616.50  2.6885E-006
 617.00  2.8675E-006
 617.50  3.1100E-006
 618.00  3.2273E-006
 618.50  3.3387E-006
 619.00  3.2964E-006
 619.50  3.1463E-006
 620.00  2.8191E-006
 620.50  2.5353E-006
 621.00  2.2737E-006
 621.50  2.0621E-006
 622.00  1.9498E-006
 622.50  1.8122E-006
 623.00  1.6699E-006
 623.50  1.5996E-006
 624.00  1.5359E-006
 624.50  1.4369E-006
 625.00  1.3160E-006
 625.50  1.2457E-006
 626.00  1.2400E-006
 626.50  1.2880E-006
 627.00  1.3053E-006
 627.50  1.3406E-006
 628.00  1.3374E-006
 628.50  1.2162E-006
 629.00  1.1003E-006
 629.50  1.0156E-006
 630.00  8.6024E-007
 630.50  8.2796E-007
 631.00  8.7511E-007
 631.50  1.0286E-006
 632.00  1.2239E-006
 632.50  1.4060E-006
 633.00  1.5065E-006
 633.50  1.4691E-006
 634.00  1.3558E-006
 634.50  1.2512E-006
 635.00  1.1902E-006
 635.50  1.0643E-006
 636.00  1.0338E-006
 636.50  8.3184E-007
 637.00  6.3539E-007
 637.50  4.0998E-007
 638.00  2.3245E-007
 638.50  2.5671E-008
 639.00  0.0000E+000
 639.50  0.0000E+000
 640.00  0.0000E+000
 640.50  0.0000E+000
 641.00  0.0000E+000
 641.50  0.0000E+000
 642.00  0.0000E+000
 642.50  0.0000E+000
 643.00  0.0000E+000
 643.50  4.0944E-009
 644.00  2.4747E-007
 644.50  5.0784E-007
 645.00  6.5969E-007
 645.50  6.8703E-007
 646.00  5.5947E-007
 646.50  2.9107E-007
 647.00  8.8802E-008
 647.50  0.0000E+000
 648.00  0.0000E+000
 648.50  0.0000E+000
 649.00  0.0000E+000
 649.50  0.0000E+000
 650.00  3.5922E-008
 650.50  1.9061E-009
 651.00  0.0000E+000
 651.50  0.0000E+000
 652.00  0.0000E+000
 652.50  0.0000E+000
 653.00  0.0000E+000
 653.50  0.0000E+000
 654.00  8.2470E-008
 654.50  1.4863E-007
 655.00  1.3880E-007
 655.50  5.0354E-008
 656.00  3.7667E-009
 656.50  0.0000E+000
 657.00  2.1675E-010
 657.50  1.6283E-008
 658.00  6.1895E-008
 658.50  1.2035E-007
 659.00  1.6625E-007
 659.50  1.4003E-007
 660.00  3.0134E-009
 660.50  1.2555E-007
 661.00  2.1086E-007
 661.50  6.3270E-008
 662.00  0.0000E+000
 662.50  1.6612E-007
 663.00  1.4913E-007
 663.50  3.9290E-007
 664.00  6.5246E-007
 664.50  8.6189E-007
 665.00  7.6590E-007
 665.50  4.9232E-007
 666.00  3.4803E-007
 666.50  3.6860E-007
 667.00  3.8395E-007
 667.50  4.7622E-007
 668.00  5.1511E-007
 668.50  4.1996E-007
 669.00  4.1687E-007
 669.50  6.8184E-007
 670.00  7.1758E-007
 670.50  8.7417E-007
 671.00  8.3268E-007
 671.50  5.9064E-007
 672.00  1.8043E-007
 672.50  1.5087E-008
 673.00  0.0000E+000
 673.50  0.0000E+000
 674.00  8.1049E-008
 674.50  2.4355E-007
 675.00  2.7646E-007
 675.50  3.8294E-007
 676.00  4.1031E-007
 676.50  3.0987E-007
 677.00  5.0569E-007
 677.50  7.5734E-007
 678.00  6.2732E-007
 678.50  7.6376E-007
 679.00  7.9727E-007
 679.50  5.0094E-007
 680.00  2.8476E-007
 680.50  2.1433E-007
 681.00  1.8397E-007
 681.50  1.6333E-007
 682.00  1.7969E-007
 682.50  3.0044E-007
 683.00  3.1445E-007
 683.50  1.8914E-007
 684.00  1.5558E-007
 684.50  9.4520E-008
 685.00  1.3467E-009
 685.50  0.0000E+000
 686.00  7.2311E-008
 686.50  7.2178E-007
 687.00  1.3706E-006
 687.50  1.9068E-006
 688.00  2.4984E-006
 688.50  2.4543E-006
 689.00  2.0724E-006
 689.50  1.8520E-006
 690.00  1.4274E-006
 690.50  1.0642E-006
 691.00  7.9711E-007
 691.50  6.8247E-007
 692.00  6.7175E-007
 692.50  5.3947E-007
 693.00  3.8394E-007
 693.50  1.9482E-007
 694.00  1.1490E-007
 694.50  1.3556E-007
 695.00  3.0981E-007
 695.50  5.6599E-007
 696.00  6.6535E-007
 696.50  5.7835E-007
 697.00  4.1075E-007
 697.50  2.6186E-007
 698.00  1.9451E-007
 698.50  9.1738E-008
 699.00  8.4514E-009
 699.50  1.2854E-007
 700.00  1.5786E-007
 700.50  4.0566E-007
 701.00  4.9210E-007
 701.50  5.3338E-007
 702.00  4.7592E-007
 702.50  3.6714E-007
 703.00  1.0555E-007
 703.50  0.0000E+000
 704.00  0.0000E+000
 704.50  0.0000E+000
 705.00  0.0000E+000
 705.50  0.0000E+000
 706.00  0.0000E+000
 706.50  0.0000E+000
 707.00  0.0000E+000
 707.50  0.0000E+000
 708.00  0.0000E+000
 708.50  0.0000E+000
 709.00  0.0000E+000
 709.50  0.0000E+000
 710.00  0.0000E+000
 710.50  0.0000E+000
 711.00  0.0000E+000
 711.50  0.0000E+000
 712.00  0.0000E+000
 712.50  0.0000E+000
 713.00  0.0000E+000
 713.50  0.0000E+000
 714.00  0.0000E+000
 714.50  0.0000E+000
 715.00  0.0000E+000
 715.50  0.0000E+000
 716.00  0.0000E+000
 716.50  0.0000E+000
 717.00  0.0000E+000
 717.50  0.0000E+000
 718.00  0.0000E+000
 718.50  0.0000E+000
 719.00  0.0000E+000
 719.50  0.0000E+000
 720.00  0.0000E+000
 720.50  0.0000E+000
 721.00  0.0000E+000
 721.50  0.0000E+000
 722.00  0.0000E+000
 722.50  0.0000E+000
 723.00  0.0000E+000
 723.50  0.0000E+000
 724.00  0.0000E+000
 724.50  0.0000E+000
 725.00  0.0000E+000
 725.50  0.0000E+000
 726.00  0.0000E+000
 726.50  0.0000E+000
 727.00  0.0000E+000
 727.50  0.0000E+000
 728.00  0.0000E+000
 728.50  0.0000E+000
 729.00  0.0000E+000
 729.50  0.0000E+000
 730.00  4.1120E-007
 730.50  1.0010E-006
 731.00  1.7916E-006
 731.50  2.4080E-006
 732.00  2.6899E-006
 732.50  2.8124E-006
 733.00  2.7996E-006
 733.50  2.5550E-006
 734.00  1.9544E-006
 734.50  1.3668E-006
 735.00  8.2451E-007
 735.50  3.6027E-007
 736.00  1.4991E-007
 736.50  4.4809E-007
 737.00  9.0833E-007
 737.50  1.2621E-006
 738.00  1.5804E-006
 738.50  1.4866E-006
 739.00  9.4128E-007
 739.50  4.3510E-007
 740.00  0.0000E+000
 740.50  0.0000E+000
 741.00  0.0000E+000
 741.50  0.0000E+000
 742.00  0.0000E+000
 742.50  0.0000E+000
 743.00  0.0000E+000
 743.50  0.0000E+000
 744.00  0.0000E+000
 744.50  0.0000E+000
 745.00  0.0000E+000
 745.50  0.0000E+000
 746.00  0.0000E+000
 746.50  0.0000E+000
 747.00  0.0000E+000
 747.50  0.0000E+000
 748.00  0.0000E+000
 748.50  0.0000E+000
 749.00  0.0000E+000
 749.50  0.0000E+000
 750.00  0.0000E+000
 750.50  0.0000E+000
 751.00  0.0000E+000
 751.50  0.0000E+000
 752.00  0.0000E+000
 752.50  1.1223E-007
 753.00  4.3491E-007
 753.50  8.0282E-007
 754.00  9.0627E-007
 754.50  1.0475E-006
 755.00  8.2422E-007
 755.50  8.2102E-007
 756.00  1.0883E-006
 756.50  1.1826E-006
 757.00  1.1159E-006
 757.50  1.0672E-006
 758.00  6.4178E-007
 758.50  1.5965E-007
 759.00  2.2622E-008
 759.50  1.2290E-008
 760.00  4.1292E-008
 760.50  4.2466E-008
 761.00  5.4560E-008
 761.50  2.8080E-008
 762.00  0.0000E+000
 762.50  0.0000E+000
 763.00  0.0000E+000
 763.50  0.0000E+000
 764.00  0.0000E+000
 764.50  0.0000E+000
 765.00  1.2711E-007
 765.50  5.4674E-007
 766.00  8.3299E-007
 766.50  1.0038E-006
 767.00  9.5546E-007
 767.50  4.6820E-007
 768.00  4.5014E-008
 768.50  0.0000E+000
 769.00  0.0000E+000
 769.50  8.1235E-008
 770.00  2.5508E-007
 770.50  3.8367E-007
 771.00  9.5307E-007
 771.50  1.6654E-006
 772.00  1.8891E-006
 772.50  2.3653E-006
 773.00  2.5606E-006
 773.50  2.1056E-006
 774.00  1.5976E-006
 774.50  1.1148E-006
 775.00  8.8005E-007
 775.50  5.5922E-007
 776.00  1.4459E-007
 776.50  0.0000E+000
 777.00  0.0000E+000
 777.50  0.0000E+000
 778.00  0.0000E+000
 778.50  0.0000E+000
 779.00  0.0000E+000
 779.50  0.0000E+000
 780.00  0.0000E+000
 780.50  4.0173E-007
 781.00  6.9502E-007
 781.50  7.7619E-007
 782.00  6.1990E-007
 782.50  6.5619E-007
 783.00  5.4284E-007
 783.50  4.0798E-007
 784.00  7.1641E-007
 784.50  1.1357E-006
 785.00  1.5190E-006
 785.50  1.7541E-006
 786.00  2.3307E-006
 786.50  2.6292E-006
 787.00  2.6219E-006
 787.50  2.6013E-006
 788.00  2.3678E-006
 788.50  1.7688E-006
 789.00  1.2184E-006
 789.50  7.9438E-007
 790.00  1.5547E-007
 790.50  1.1829E-008
 791.00  1.6648E-009
 791.50  0.0000E+000
 792.00  0.0000E+000
 792.50  0.0000E+000
 793.00  0.0000E+000
 793.50  0.0000E+000
 794.00  0.0000E+000
 794.50  0.0000E+000
 795.00  0.0000E+000
 795.50  0.0000E+000
 796.00  0.0000E+000
 796.50  0.0000E+000
 797.00  0.0000E+000
 797.50  0.0000E+000
 798.00  0.0000E+000
 798.50  0.0000E+000
 799.00  0.0000E+000
 799.50  0.0000E+000
 800.00  0.0000E+000
 800.50  0.0000E+000
 801.00  0.0000E+000
 801.50  0.0000E+000
 802.00  0.0000E+000
 802.50  0.0000E+000
 803.00  0.0000E+000
 803.50  0.0000E+000
 804.00  0.0000E+000
 804.50  1.5080E-007
 805.00  7.2963E-007
 805.50  1.5548E-006
 806.00  2.1529E-006
 806.50  2.0116E-006
 807.00  2.0372E-006
 807.50  2.3360E-006
 808.00  2.7585E-006
 808.50  3.2100E-006
 809.00  3.6911E-006
 809.50  3.4638E-006
 810.00  2.9090E-006
 810.50  2.0587E-006
 811.00  1.2893E-006
 811.50  4.3943E-007
 812.00  8.2052E-008
 812.50  0.0000E+000
 813.00  0.0000E+000
 813.50  0.0000E+000
 814.00  0.0000E+000
 814.50  0.0000E+000
 815.00  0.0000E+000
 815.50  0.0000E+000
 816.00  0.0000E+000
 816.50  0.0000E+000
 817.00  0.0000E+000
 817.50  0.0000E+000
 818.00  1.9954E-007
 818.50  8.2715E-007
 819.00  1.7657E-006
 819.50  3.0440E-006
 820.00  4.3733E-006
 820.50  5.3007E-006
 821.00  5.0127E-006
 821.50  4.1046E-006
 822.00  2.0769E-006
 822.50  2.7607E-007
 823.00  0.0000E+000
 823.50  4.6923E-010
 824.00  1.7035E-007
 824.50  7.4303E-007
 825.00  5.1401E-007
 825.50  0.0000E+000
 826.00  0.0000E+000
 826.50  0.0000E+000
 827.00  0.0000E+000
 827.50  0.0000E+000
 828.00  0.0000E+000
 828.50  6.2792E-008
 829.00  2.7713E-008
 829.50  0.0000E+000
 830.00  0.0000E+000
 830.50  0.0000E+000
 831.00  1.4575E-007
 831.50  1.2400E-007
 832.00  8.7719E-010
 832.50  0.0000E+000
 833.00  0.0000E+000
 833.50  0.0000E+000
 834.00  0.0000E+000
 834.50  0.0000E+000
 835.00  0.0000E+000
 835.50  0.0000E+000
 836.00  0.0000E+000
 836.50  0.0000E+000
 837.00  0.0000E+000
 837.50  0.0000E+000
 838.00  0.0000E+000
 838.50  0.0000E+000
 839.00  0.0000E+000
 839.50  0.0000E+000
 840.00  0.0000E+000
 840.50  0.0000E+000
 841.00  0.0000E+000
 841.50  0.0000E+000
 842.00  0.0000E+000
 842.50  0.0000E+000
 843.00  5.4318E-007
 843.50  1.7030E-006
 844.00  2.4988E-006
 844.50  2.7669E-006
 845.00  2.3657E-006
 845.50  1.6395E-006
 846.00  5.7810E-007
 846.50  0.0000E+000
 847.00  0.0000E+000
 847.50  0.0000E+000
 848.00  0.0000E+000
 848.50  0.0000E+000
 849.00  0.0000E+000
 849.50  0.0000E+000
 850.00  0.0000E+000
 850.50  0.0000E+000
 851.00  0.0000E+000
 851.50  0.0000E+000
 852.00  0.0000E+000
 852.50  0.0000E+000
 853.00  0.0000E+000
 853.50  0.0000E+000
 854.00  0.0000E+000
 854.50  0.0000E+000
 855.00  0.0000E+000
 855.50  5.4527E-008
 856.00  4.8130E-007
 856.50  8.9263E-007
 857.00  1.2791E-006
 857.50  1.7936E-006
 858.00  2.8831E-006
 858.50  3.8932E-006
 859.00  4.5969E-006
 859.50  5.0394E-006
 860.00  4.5763E-006
 860.50  3.6737E-006
 861.00  2.8341E-006
 861.50  1.9051E-006
 862.00  1.6660E-006
 862.50  2.5073E-006
 863.00  4.7170E-006
 863.50  5.7270E-006
 864.00  6.9051E-006
 864.50  7.8371E-006
 865.00  7.9984E-006
 865.50  5.8090E-006
 866.00  5.6482E-006
 866.50  4.6235E-006
 867.00  3.1714E-006
 867.50  2.3368E-006
 868.00  1.7833E-006
 868.50  1.4479E-006
 869.00  1.1227E-006
 869.50  1.8877E-006
 870.00  3.1070E-006
 870.50  3.5154E-006
 871.00  3.6468E-006
 871.50  1.9814E-006
 872.00  4.3308E-007
 872.50  0.0000E+000
 873.00  0.0000E+000
 873.50  0.0000E+000
 874.00  0.0000E+000
 874.50  0.0000E+000
 875.00  0.0000E+000
 875.50  0.0000E+000
 876.00  0.0000E+000
 876.50  0.0000E+000
 877.00  0.0000E+000
 877.50  0.0000E+000
 878.00  0.0000E+000
 878.50  0.0000E+000
 879.00  0.0000E+000
 879.50  0.0000E+000
 880.00  0.0000E+000
 880.50  0.0000E+000
 881.00  0.0000E+000
 881.50  0.0000E+000
 882.00  0.0000E+000
 882.50  0.0000E+000
 883.00  0.0000E+000
 883.50  0.0000E+000
 884.00  0.0000E+000
 884.50  0.0000E+000
 885.00  0.0000E+000
 885.50  0.0000E+000
 886.00  3.3529E-007
 886.50  9.0062E-007
 887.00  2.9090E-006
 887.50  4.7337E-006
 888.00  6.0674E-006
 888.50  7.1158E-006
 889.00  7.7814E-006
 889.50  7.0014E-006
 890.00  6.8643E-006
 890.50  6.1428E-006
 891.00  5.8217E-006
 891.50  5.8493E-006
 892.00  7.6606E-006
 892.50  9.1530E-006
 893.00  1.1045E-005
 893.50  1.1293E-005
 894.00  1.1364E-005
 894.50  9.6340E-006
 895.00  8.4836E-006
 895.50  7.5977E-006
 896.00  7.0372E-006
 896.50  6.2372E-006
 897.00  5.0255E-006
 897.50  3.0697E-006
 898.00  1.6222E-006
 898.50  9.5043E-007
 899.00  5.3472E-007
 899.50  6.5183E-007
 900.00  1.0427E-006
 900.50  1.5355E-006
 901.00  1.5427E-006
 901.50  2.0559E-006
 902.00  1.6415E-006
 902.50  2.1489E-006
 903.00  2.7459E-006
 903.50  3.2425E-006
 904.00  3.2234E-006
 904.50  4.5749E-006
 905.00  3.9502E-006
 905.50  3.7263E-006
 906.00  4.4079E-006
 906.50  5.2521E-006
 907.00  5.5534E-006
 907.50  5.5704E-006
 908.00  4.4884E-006
 908.50  2.8162E-006
 909.00  1.1198E-006
 909.50  1.5455E-007
 910.00  0.0000E+000
 910.50  0.0000E+000
 911.00  0.0000E+000
 911.50  0.0000E+000
 912.00  0.0000E+000
 912.50  0.0000E+000
 913.00  0.0000E+000
 913.50  0.0000E+000
 914.00  0.0000E+000
 914.50  0.0000E+000
 915.00  0.0000E+000
 915.50  0.0000E+000
 916.00  0.0000E+000
 916.50  0.0000E+000
 917.00  0.0000E+000
 917.50  0.0000E+000
 918.00  0.0000E+000
 918.50  1.3386E-007
 919.00  1.3097E-006
 919.50  1.2416E-006
 920.00  0.0000E+000
 920.50  0.0000E+000
 921.00  8.6443E-009
 921.50  2.1220E-008
 922.00  0.0000E+000
 922.50  0.0000E+000
 923.00  0.0000E+000
 923.50  0.0000E+000
 924.00  0.0000E+000
 924.50  0.0000E+000
 925.00  0.0000E+000
 925.50  0.0000E+000
 926.00  0.0000E+000
 926.50  0.0000E+000
 927.00  0.0000E+000
 927.50  0.0000E+000
 928.00  0.0000E+000
 928.50  0.0000E+000
 929.00  2.0028E-006
 929.50  4.3787E-006
 930.00  5.7552E-006
 930.50  6.7778E-006
 931.00  5.9467E-006
 931.50  5.2220E-006
 932.00  2.8246E-006
 932.50  1.8162E-007
 933.00  0.0000E+000
 933.50  0.0000E+000
 934.00  0.0000E+000
 934.50  0.0000E+000
 935.00  0.0000E+000
 935.50  0.0000E+000
 936.00  0.0000E+000
 936.50  0.0000E+000
 937.00  0.0000E+000
 937.50  0.0000E+000
 938.00  0.0000E+000
 938.50  0.0000E+000
 939.00  0.0000E+000
 939.50  0.0000E+000
 940.00  0.0000E+000
 940.50  0.0000E+000
 941.00  0.0000E+000
 941.50  0.0000E+000
 942.00  0.0000E+000
 942.50  0.0000E+000
 943.00  0.0000E+000
 943.50  0.0000E+000
 944.00  0.0000E+000
 944.50  0.0000E+000
 945.00  0.0000E+000
 945.50  0.0000E+000
 946.00  0.0000E+000
 946.50  0.0000E+000
 947.00  0.0000E+000
 947.50  0.0000E+000
 948.00  0.0000E+000
 948.50  0.0000E+000
 949.00  0.0000E+000
 949.50  0.0000E+000
 950.00  0.0000E+000
 950.50  0.0000E+000
 951.00  0.0000E+000
 951.50  0.0000E+000
 952.00  0.0000E+000
 952.50  0.0000E+000
 953.00  0.0000E+000
 953.50  0.0000E+000
 954.00  0.0000E+000
 954.50  0.0000E+000
 955.00  1.0036E-007
 955.50  1.8481E-007
 956.00  7.4597E-008
 956.50  0.0000E+000
 957.00  0.0000E+000
 957.50  0.0000E+000
 958.00  0.0000E+000
 958.50  0.0000E+000
 959.00  0.0000E+000
 959.50  0.0000E+000
 960.00  0.0000E+000
 960.50  0.0000E+000
 961.00  7.0688E-007
 961.50  4.3324E-006
 962.00  4.7713E-006
 962.50  4.2474E-006
 963.00  3.6174E-006
 963.50  1.9361E-006
 964.00  0.0000E+000
 964.50  0.0000E+000
 965.00  0.0000E+000
 965.50  2.8009E-007
 966.00  2.7870E-006
 966.50  3.4417E-006
 967.00  5.3768E-006
 967.50  9.8338E-006
 968.00  1.3665E-005
 968.50  1.2304E-005
 969.00  1.1093E-005
 969.50  5.3127E-006
 970.00  0.0000E+000
 970.50  0.0000E+000
 971.00  0.0000E+000
 971.50  0.0000E+000
 972.00  0.0000E+000
 972.50  0.0000E+000
 973.00  0.0000E+000
 973.50  0.0000E+000
 974.00  0.0000E+000
 974.50  0.0000E+000
 975.00  0.0000E+000
 975.50  2.0561E-006
 976.00  5.8222E-006
 976.50  7.0083E-006
 977.00  7.9575E-006
 977.50  9.5219E-006
 978.00  8.2645E-006
 978.50  5.6150E-006
 979.00  1.8369E-006
 979.50  1.5184E-007
 980.00  0.0000E+000
 980.50  0.0000E+000
 981.00  0.0000E+000
 981.50  3.3875E-006
 982.00  8.6929E-006
 982.50  8.6417E-006
 983.00  1.1434E-005
 983.50  9.0928E-006
 984.00  2.8423E-007
 984.50  0.0000E+000
 985.00  0.0000E+000
 985.50  0.0000E+000
 986.00  0.0000E+000
 986.50  0.0000E+000
 987.00  0.0000E+000
 987.50  0.0000E+000
 988.00  0.0000E+000
 988.50  0.0000E+000
 989.00  0.0000E+000
 989.50  0.0000E+000
 990.00  0.0000E+000
 990.50  0.0000E+000
 991.00  0.0000E+000
 991.50  0.0000E+000
 992.00  0.0000E+000
 992.50  0.0000E+000
 993.00  0.0000E+000
 993.50  0.0000E+000
 994.00  0.0000E+000
 994.50  0.0000E+000
 995.00  0.0000E+000
 995.50  0.0000E+000
 996.00  0.0000E+000
 996.50  0.0000E+000
 997.00  0.0000E+000
 997.50  0.0000E+000
 998.00  0.0000E+000
 998.50  0.0000E+000
 999.00  0.0000E+000
 999.50  0.0000E+000
1000.00  0.0000E+000
1000.50  0.0000E+000
1001.00  0.0000E+000
1001.50  0.0000E+000
1002.00  0.0000E+000
1002.50  0.0000E+000
1003.00  0.0000E+000
1003.50  0.0000E+000
1004.00  0.0000E+000
1004.50  0.0000E+000
1005.00  0.0000E+000
1005.50  0.0000E+000
1006.00  0.0000E+000
1006.50  0.0000E+000
1007.00  0.0000E+000
1007.50  0.0000E+000
1008.00  0.0000E+000
1008.50  0.0000E+000
1009.00  0.0000E+000
1009.50  0.0000E+000
1010.00  0.0000E+000
1010.50  0.0000E+000
1011.00  0.0000E+000
1011.50  0.0000E+000
1012.00  0.0000E+000
1012.50  0.0000E+000
1013.00  0.0000E+000
1013.50  0.0000E+000
1014.00  0.0000E+000
1014.50  0.0000E+000
1015.00  0.0000E+000
1015.50  0.0000E+000
1016.00  0.0000E+000
1016.50  0.0000E+000
1017.00  0.0000E+000
1017.50  0.0000E+000
1018.00  0.0000E+000
1018.50  0.0000E+000
1019.00  0.0000E+000
1019.50  0.0000E+000
1020.00  0.0000E+000
1020.50  0.0000E+000
1021.00  0.0000E+000
1021.50  0.0000E+000
1022.00  0.0000E+000
1022.50  0.0000E+000
1023.00  0.0000E+000
1023.50  0.0000E+000
1024.00  0.0000E+000
1024.50  0.0000E+000
1025.00  0.0000E+000
1025.50  0.0000E+000
1026.00  0.0000E+000
1026.50  0.0000E+000
1027.00  0.0000E+000
1027.50  0.0000E+000
1028.00  0.0000E+000
1028.50  0.0000E+000
1029.00  0.0000E+000
1029.50  0.0000E+000
1030.00  0.0000E+000
1030.50  0.0000E+000
1031.00  0.0000E+000
1031.50  0.0000E+000
1032.00  0.0000E+000
1032.50  0.0000E+000
1033.00  0.0000E+000
1033.50  0.0000E+000
1034.00  0.0000E+000
1034.50  0.0000E+000
1035.00  0.0000E+000
1035.50  0.0000E+000
1036.00  0.0000E+000
1036.50  0.0000E+000
1037.00  0.0000E+000
1037.50  0.0000E+000
1038.00  0.0000E+000
1038.50  0.0000E+000
1039.00  0.0000E+000
1039.50  0.0000E+000
1040.00  0.0000E+000
1040.50  0.0000E+000
1041.00  0.0000E+000
1041.50  0.0000E+000
1042.00  0.0000E+000
1042.50  0.0000E+000
1043.00  0.0000E+000
1043.50  0.0000E+000
1044.00  0.0000E+000
1044.50  0.0000E+000
1045.00  0.0000E+000
1045.50  0.0000E+000
1046.00  0.0000E+000
1046.50  0.0000E+000
1047.00  0.0000E+000
1047.50  0.0000E+000
1048.00  0.0000E+000
1048.50  0.0000E+000
1049.00  0.0000E+000
1049.50  0.0000E+000
1050.00  0.0000E+000
1050.50  0.0000E+000
1051.00  0.0000E+000
1051.50  0.0000E+000
1052.00  0.0000E+000
1052.50  0.0000E+000
1053.00  0.0000E+000
1053.50  0.0000E+000
1054.00  0.0000E+000
1054.50  0.0000E+000
1055.00  0.0000E+000
1055.50  0.0000E+000
1056.00  0.0000E+000
1056.50  0.0000E+000
1057.00  0.0000E+000
1057.50  0.0000E+000
1058.00  0.0000E+000
1058.50  0.0000E+000
1059.00  0.0000E+000
1059.50  0.0000E+000
1060.00  0.0000E+000
1060.50  0.0000E+000
1061.00  0.0000E+000
1061.50  0.0000E+000
1062.00  0.0000E+000
1062.50  0.0000E+000
1063.00  0.0000E+000
1063.50  0.0000E+000
1064.00  0.0000E+000
1064.50  0.0000E+000
1065.00  0.0000E+000
1065.50  0.0000E+000
1066.00  0.0000E+000
1066.50  0.0000E+000
1067.00  0.0000E+000
1067.50  0.0000E+000
1068.00  0.0000E+000
1068.50  0.0000E+000
1069.00  0.0000E+000
1069.50  0.0000E+000
1070.00  0.0000E+000
1070.50  0.0000E+000
1071.00  0.0000E+000
1071.50  0.0000E+000
1072.00  0.0000E+000
1072.50  0.0000E+000
1073.00  0.0000E+000
1073.50  0.0000E+000
1074.00  0.0000E+000
1074.50  0.0000E+000
1075.00  0.0000E+000
1075.50  0.0000E+000
1076.00  0.0000E+000
1076.50  0.0000E+000
1077.00  0.0000E+000
1077.50  0.0000E+000
1078.00  0.0000E+000
1078.50  0.0000E+000
1079.00  0.0000E+000
1079.50  0.0000E+000
1080.00  0.0000E+000
1080.50  0.0000E+000
1081.00  0.0000E+000
1081.50  0.0000E+000
1082.00  0.0000E+000
1082.50  0.0000E+000
1083.00  0.0000E+000
1083.50  0.0000E+000
1084.00  0.0000E+000
1084.50  0.0000E+000
1085.00  0.0000E+000
1085.50  0.0000E+000
1086.00  0.0000E+000
1086.50  0.0000E+000
1087.00  0.0000E+000
1087.50  0.0000E+000
1088.00  0.0000E+000
1088.50  0.0000E+000
1089.00  0.0000E+000
1089.50  0.0000E+000
1090.00  0.0000E+000
1090.50  0.0000E+000
1091.00  0.0000E+000
1091.50  0.0000E+000
1092.00  0.0000E+000
1092.50  0.0000E+000
1093.00  0.0000E+000
1093.50  0.0000E+000
1094.00  0.0000E+000
1094.50  0.0000E+000
1095.00  0.0000E+000
1095.50  0.0000E+000
1096.00  0.0000E+000
1096.50  0.0000E+000
1097.00  0.0000E+000
1097.50  0.0000E+000
1098.00  0.0000E+000
1098.50  0.0000E+000
1099.00  0.0000E+000
1099.50  0.0000E+000
1100.00  0.0000E+000
1100.50  0.0000E+000
1101.00  0.0000E+000
1101.50  0.0000E+000
1102.00  0.0000E+000
1102.50  0.0000E+000
1103.00  0.0000E+000
1103.50  0.0000E+000
1104.00  0.0000E+000
1104.50  0.0000E+000
1105.00  0.0000E+000
1105.50  0.0000E+000
1106.00  0.0000E+000
1106.50  0.0000E+000
1107.00  0.0000E+000
1107.50  0.0000E+000
1108.00  0.0000E+000
1108.50  0.0000E+000
1109.00  0.0000E+000
1109.50  0.0000E+000
1110.00  0.0000E+000
1110.50  0.0000E+000
1111.00  0.0000E+000
1111.50  0.0000E+000
1112.00  0.0000E+000
1112.50  0.0000E+000
1113.00  0.0000E+000
1113.50  0.0000E+000
1114.00  0.0000E+000
1114.50  0.0000E+000
1115.00  0.0000E+000
1115.50  0.0000E+000
1116.00  0.0000E+000
1116.50  0.0000E+000
1117.00  0.0000E+000
1117.50  0.0000E+000
1118.00  0.0000E+000
1118.50  0.0000E+000
1119.00  0.0000E+000
1119.50  0.0000E+000
1120.00  0.0000E+000
1120.50  0.0000E+000
1121.00  0.0000E+000
1121.50  0.0000E+000
1122.00  0.0000E+000
1122.50  0.0000E+000
1123.00  0.0000E+000
1123.50  0.0000E+000
1124.00  0.0000E+000
1124.50  0.0000E+000
1125.00  0.0000E+000
1125.50  0.0000E+000
1126.00  0.0000E+000
1126.50  0.0000E+000
1127.00  0.0000E+000
1127.50  0.0000E+000
: 6
