# Supplementary material for: A photoconversion model for full spectral programming and multiplexing of optogenetic systems
Source: Mol Syst Biol. 2017 Apr 24;13(4):926. doi: 10.15252/msb.20167456 (PMC5408778; doi:10.15252/msb.20167456)
Supplement: Supplementary file 11 — Dataset EV3 [file MSB-13-926-s011.zip › dataset_ev3_led_data/led_calibration_data/EO_02/Tiffani_c1/raw/12.IRR]

" File: 160129_calibrations\post-calibration\Tif
" RAD->  Wave:647.21nm  Pix:1050  Val:  0.000  Time:400ms  Avg:1  Sm:1  Sg:1  Tc:off  SNAP  Xt:1  Ch:1  Xtrig wnmcal >RAD-IS6.CAL
 180.00  0.0000E+000
 180.50  0.0000E+000
 181.00  0.0000E+000
 181.50  0.0000E+000
 182.00  0.0000E+000
 182.50  0.0000E+000
 183.00  0.0000E+000
 183.50  0.0000E+000
 184.00  0.0000E+000
 184.50  0.0000E+000
 185.00  0.0000E+000
 185.50  0.0000E+000
 186.00  0.0000E+000
 186.50  0.0000E+000
 187.00  0.0000E+000
 187.50  0.0000E+000
 188.00  0.0000E+000
 188.50  0.0000E+000
 189.00  0.0000E+000
 189.50  0.0000E+000
 190.00  0.0000E+000
 190.50  0.0000E+000
 191.00  0.0000E+000
 191.50  0.0000E+000
 192.00  0.0000E+000
 192.50  0.0000E+000
 193.00  0.0000E+000
 193.50  0.0000E+000
 194.00  0.0000E+000
 194.50  0.0000E+000
 195.00  0.0000E+000
 195.50  0.0000E+000
 196.00  0.0000E+000
 196.50  0.0000E+000
 197.00  0.0000E+000
 197.50  0.0000E+000
 198.00  0.0000E+000
 198.50  0.0000E+000
 199.00  0.0000E+000
 199.50  0.0000E+000
 200.00  0.0000E+000
 200.50  0.0000E+000
 201.00  0.0000E+000
 201.50  0.0000E+000
 202.00  0.0000E+000
 202.50  0.0000E+000
 203.00  0.0000E+000
 203.50  0.0000E+000
 204.00  0.0000E+000
 204.50  0.0000E+000
 205.00  0.0000E+000
 205.50  0.0000E+000
 206.00  0.0000E+000
 206.50  0.0000E+000
 207.00  0.0000E+000
 207.50  0.0000E+000
 208.00  0.0000E+000
 208.50  0.0000E+000
 209.00  0.0000E+000
 209.50  0.0000E+000
 210.00  0.0000E+000
 210.50  0.0000E+000
 211.00  0.0000E+000
 211.50  0.0000E+000
 212.00  0.0000E+000
 212.50  0.0000E+000
 213.00  0.0000E+000
 213.50  0.0000E+000
 214.00  0.0000E+000
 214.50  0.0000E+000
 215.00  0.0000E+000
 215.50  0.0000E+000
 216.00  0.0000E+000
 216.50  0.0000E+000
 217.00  0.0000E+000
 217.50  0.0000E+000
 218.00  0.0000E+000
 218.50  0.0000E+000
 219.00  0.0000E+000
 219.50  0.0000E+000
 220.00  0.0000E+000
 220.50  0.0000E+000
 221.00  0.0000E+000
 221.50  0.0000E+000
 222.00  0.0000E+000
 222.50  0.0000E+000
 223.00  0.0000E+000
 223.50  0.0000E+000
 224.00  0.0000E+000
 224.50  0.0000E+000
 225.00  0.0000E+000
 225.50  0.0000E+000
 226.00  0.0000E+000
 226.50  0.0000E+000
 227.00  0.0000E+000
 227.50  0.0000E+000
 228.00  0.0000E+000
 228.50  0.0000E+000
 229.00  0.0000E+000
 229.50  0.0000E+000
 230.00  0.0000E+000
 230.50  0.0000E+000
 231.00  0.0000E+000
 231.50  0.0000E+000
 232.00  0.0000E+000
 232.50  0.0000E+000
 233.00  0.0000E+000
 233.50  0.0000E+000
 234.00  0.0000E+000
 234.50  0.0000E+000
 235.00  0.0000E+000
 235.50  0.0000E+000
 236.00  0.0000E+000
 236.50  0.0000E+000
 237.00  0.0000E+000
 237.50  0.0000E+000
 238.00  0.0000E+000
 238.50  0.0000E+000
 239.00  0.0000E+000
 239.50  0.0000E+000
 240.00  0.0000E+000
 240.50  0.0000E+000
 241.00  0.0000E+000
 241.50  0.0000E+000
 242.00  0.0000E+000
 242.50  0.0000E+000
 243.00  0.0000E+000
 243.50  0.0000E+000
 244.00  0.0000E+000
 244.50  0.0000E+000
 245.00  0.0000E+000
 245.50  0.0000E+000
 246.00  0.0000E+000
 246.50  0.0000E+000
 247.00  0.0000E+000
 247.50  0.0000E+000
 248.00  0.0000E+000
 248.50  0.0000E+000
 249.00  0.0000E+000
 249.50  0.0000E+000
 250.00  0.0000E+000
 250.50  0.0000E+000
 251.00  0.0000E+000
 251.50  0.0000E+000
 252.00  0.0000E+000
 252.50  0.0000E+000
 253.00  0.0000E+000
 253.50  0.0000E+000
 254.00  0.0000E+000
 254.50  0.0000E+000
 255.00  0.0000E+000
 255.50  0.0000E+000
 256.00  0.0000E+000
 256.50  0.0000E+000
 257.00  0.0000E+000
 257.50  0.0000E+000
 258.00  0.0000E+000
 258.50  0.0000E+000
 259.00  0.0000E+000
 259.50  0.0000E+000
 260.00  0.0000E+000
 260.50  0.0000E+000
 261.00  0.0000E+000
 261.50  0.0000E+000
 262.00  0.0000E+000
 262.50  0.0000E+000
 263.00  0.0000E+000
 263.50  0.0000E+000
 264.00  0.0000E+000
 264.50  0.0000E+000
 265.00  0.0000E+000
 265.50  0.0000E+000
 266.00  0.0000E+000
 266.50  0.0000E+000
 267.00  0.0000E+000
 267.50  0.0000E+000
 268.00  0.0000E+000
 268.50  0.0000E+000
 269.00  0.0000E+000
 269.50  0.0000E+000
 270.00  0.0000E+000
 270.50  0.0000E+000
 271.00  0.0000E+000
 271.50  0.0000E+000
 272.00  0.0000E+000
 272.50  0.0000E+000
 273.00  0.0000E+000
 273.50  0.0000E+000
 274.00  0.0000E+000
 274.50  0.0000E+000
 275.00  0.0000E+000
 275.50  0.0000E+000
 276.00  0.0000E+000
 276.50  0.0000E+000
 277.00  0.0000E+000
 277.50  0.0000E+000
 278.00  0.0000E+000
 278.50  0.0000E+000
 279.00  0.0000E+000
 279.50  0.0000E+000
 280.00  0.0000E+000
 280.50  0.0000E+000
 281.00  0.0000E+000
 281.50  0.0000E+000
 282.00  0.0000E+000
 282.50  0.0000E+000
 283.00  0.0000E+000
 283.50  0.0000E+000
 284.00  0.0000E+000
 284.50  0.0000E+000
 285.00  0.0000E+000
 285.50  0.0000E+000
 286.00  0.0000E+000
 286.50  0.0000E+000
 287.00  0.0000E+000
 287.50  0.0000E+000
 288.00  0.0000E+000
 288.50  0.0000E+000
 289.00  0.0000E+000
 289.50  0.0000E+000
 290.00  0.0000E+000
 290.50  0.0000E+000
 291.00  0.0000E+000
 291.50  0.0000E+000
 292.00  0.0000E+000
 292.50  0.0000E+000
 293.00  0.0000E+000
 293.50  0.0000E+000
 294.00  0.0000E+000
 294.50  0.0000E+000
 295.00  0.0000E+000
 295.50  0.0000E+000
 296.00  0.0000E+000
 296.50  0.0000E+000
 297.00  0.0000E+000
 297.50  0.0000E+000
 298.00  0.0000E+000
 298.50  0.0000E+000
 299.00  0.0000E+000
 299.50  0.0000E+000
 300.00  0.0000E+000
 300.50  0.0000E+000
 301.00  0.0000E+000
 301.50  0.0000E+000
 302.00  0.0000E+000
 302.50  0.0000E+000
 303.00  0.0000E+000
 303.50  0.0000E+000
 304.00  0.0000E+000
 304.50  0.0000E+000
 305.00  0.0000E+000
 305.50  0.0000E+000
 306.00  0.0000E+000
 306.50  0.0000E+000
 307.00  0.0000E+000
 307.50  0.0000E+000
 308.00  0.0000E+000
 308.50  0.0000E+000
 309.00  0.0000E+000
 309.50  0.0000E+000
 310.00  0.0000E+000
 310.50  0.0000E+000
 311.00  0.0000E+000
 311.50  0.0000E+000
 312.00  0.0000E+000
 312.50  0.0000E+000
 313.00  0.0000E+000
 313.50  0.0000E+000
 314.00  0.0000E+000
 314.50  0.0000E+000
 315.00  0.0000E+000
 315.50  0.0000E+000
 316.00  0.0000E+000
 316.50  0.0000E+000
 317.00  0.0000E+000
 317.50  0.0000E+000
 318.00  0.0000E+000
 318.50  0.0000E+000
 319.00  0.0000E+000
 319.50  0.0000E+000
 320.00  0.0000E+000
 320.50  0.0000E+000
 321.00  0.0000E+000
 321.50  0.0000E+000
 322.00  0.0000E+000
 322.50  0.0000E+000
 323.00  0.0000E+000
 323.50  0.0000E+000
 324.00  0.0000E+000
 324.50  0.0000E+000
 325.00  0.0000E+000
 325.50  0.0000E+000
 326.00  0.0000E+000
 326.50  0.0000E+000
 327.00  0.0000E+000
 327.50  0.0000E+000
 328.00  0.0000E+000
 328.50  0.0000E+000
 329.00  0.0000E+000
 329.50  0.0000E+000
 330.00  0.0000E+000
 330.50  0.0000E+000
 331.00  0.0000E+000
 331.50  0.0000E+000
 332.00  0.0000E+000
 332.50  0.0000E+000
 333.00  0.0000E+000
 333.50  0.0000E+000
 334.00  0.0000E+000
 334.50  0.0000E+000
 335.00  0.0000E+000
 335.50  0.0000E+000
 336.00  0.0000E+000
 336.50  0.0000E+000
 337.00  0.0000E+000
 337.50  0.0000E+000
 338.00  0.0000E+000
 338.50  0.0000E+000
 339.00  0.0000E+000
 339.50  0.0000E+000
 340.00  0.0000E+000
 340.50  0.0000E+000
 341.00  0.0000E+000
 341.50  0.0000E+000
 342.00  0.0000E+000
 342.50  0.0000E+000
 343.00  0.0000E+000
 343.50  0.0000E+000
 344.00  0.0000E+000
 344.50  0.0000E+000
 345.00  0.0000E+000
 345.50  0.0000E+000
 346.00  0.0000E+000
 346.50  0.0000E+000
 347.00  0.0000E+000
 347.50  0.0000E+000
 348.00  0.0000E+000
 348.50  0.0000E+000
 349.00  0.0000E+000
 349.50  0.0000E+000
 350.00  0.0000E+000
 350.50  0.0000E+000
 351.00  0.0000E+000
 351.50  0.0000E+000
 352.00  0.0000E+000
 352.50  0.0000E+000
 353.00  0.0000E+000
 353.50  0.0000E+000
 354.00  0.0000E+000
 354.50  0.0000E+000
 355.00  0.0000E+000
 355.50  0.0000E+000
 356.00  0.0000E+000
 356.50  0.0000E+000
 357.00  0.0000E+000
 357.50  0.0000E+000
 358.00  0.0000E+000
 358.50  0.0000E+000
 359.00  0.0000E+000
 359.50  0.0000E+000
 360.00  0.0000E+000
 360.50  0.0000E+000
 361.00  0.0000E+000
 361.50  0.0000E+000
 362.00  0.0000E+000
 362.50  0.0000E+000
 363.00  0.0000E+000
 363.50  1.4462E-008
 364.00  5.8950E-008
 364.50  1.0260E-007
 365.00  1.2394E-007
 365.50  1.5593E-007
 366.00  1.8868E-007
 366.50  1.9801E-007
 367.00  1.9683E-007
 367.50  1.6562E-007
 368.00  1.5111E-007
 368.50  1.4536E-007
 369.00  1.3698E-007
 369.50  1.3787E-007
 370.00  1.4028E-007
 370.50  1.1505E-007
 371.00  1.2735E-007
 371.50  1.5701E-007
 372.00  1.3055E-007
 372.50  9.6505E-008
 373.00  7.1722E-008
 373.50  1.2046E-008
 374.00  3.5220E-008
 374.50  0.0000E+000
 375.00  0.0000E+000
 375.50  0.0000E+000
 376.00  0.0000E+000
 376.50  0.0000E+000
 377.00  0.0000E+000
 377.50  0.0000E+000
 378.00  0.0000E+000
 378.50  2.4377E-010
 379.00  5.5456E-008
 379.50  6.3147E-008
 380.00  6.2845E-008
 380.50  5.0511E-008
 381.00  7.1748E-008
 381.50  9.3208E-008
 382.00  1.1972E-007
 382.50  1.6844E-007
 383.00  2.1748E-007
 383.50  2.3675E-007
 384.00  2.8424E-007
 384.50  3.2609E-007
 385.00  3.6000E-007
 385.50  3.6280E-007
 386.00  3.4203E-007
 386.50  3.1085E-007
 387.00  2.4628E-007
 387.50  1.8996E-007
 388.00  1.1711E-007
 388.50  4.6377E-008
 389.00  0.0000E+000
 389.50  0.0000E+000
 390.00  0.0000E+000
 390.50  0.0000E+000
 391.00  0.0000E+000
 391.50  0.0000E+000
 392.00  0.0000E+000
 392.50  2.8809E-008
 393.00  9.4302E-008
 393.50  7.5863E-008
 394.00  4.0222E-008
 394.50  5.9097E-009
 395.00  0.0000E+000
 395.50  4.4732E-008
 396.00  1.1594E-007
 396.50  1.4082E-007
 397.00  1.3119E-007
 397.50  4.7057E-008
 398.00  0.0000E+000
 398.50  0.0000E+000
 399.00  0.0000E+000
 399.50  0.0000E+000
 400.00  0.0000E+000
 400.50  0.0000E+000
 401.00  0.0000E+000
 401.50  1.9786E-008
 402.00  1.0844E-007
 402.50  2.2062E-007
 403.00  2.9274E-007
 403.50  3.8159E-007
 404.00  4.8558E-007
 404.50  5.6577E-007
 405.00  5.8942E-007
 405.50  5.6446E-007
 406.00  5.1295E-007
 406.50  3.9802E-007
 407.00  2.8405E-007
 407.50  2.3487E-007
 408.00  1.8530E-007
 408.50  1.4730E-007
 409.00  1.2297E-007
 409.50  1.2157E-007
 410.00  1.1522E-007
 410.50  7.9108E-008
 411.00  5.7857E-008
 411.50  5.5746E-008
 412.00  1.4005E-008
 412.50  0.0000E+000
 413.00  0.0000E+000
 413.50  0.0000E+000
 414.00  0.0000E+000
 414.50  0.0000E+000
 415.00  0.0000E+000
 415.50  0.0000E+000
 416.00  0.0000E+000
 416.50  2.7699E-008
 417.00  2.7645E-008
 417.50  2.7242E-008
 418.00  2.6057E-008
 418.50  4.4006E-008
 419.00  7.9477E-008
 419.50  8.4755E-008
 420.00  1.0518E-007
 420.50  1.5176E-007
 421.00  1.2134E-007
 421.50  5.1756E-008
 422.00  1.2486E-009
 422.50  0.0000E+000
 423.00  0.0000E+000
 423.50  0.0000E+000
 424.00  0.0000E+000
 424.50  0.0000E+000
 425.00  0.0000E+000
 425.50  0.0000E+000
 426.00  0.0000E+000
 426.50  0.0000E+000
 427.00  0.0000E+000
 427.50  0.0000E+000
 428.00  0.0000E+000
 428.50  0.0000E+000
 429.00  4.4077E-008
 429.50  1.2738E-007
 430.00  2.2529E-007
 430.50  2.1062E-007
 431.00  2.3093E-007
 431.50  1.2756E-007
 432.00  9.4382E-009
 432.50  0.0000E+000
 433.00  0.0000E+000
 433.50  0.0000E+000
 434.00  0.0000E+000
 434.50  0.0000E+000
 435.00  0.0000E+000
 435.50  0.0000E+000
 436.00  0.0000E+000
 436.50  0.0000E+000
 437.00  0.0000E+000
 437.50  0.0000E+000
 438.00  0.0000E+000
 438.50  0.0000E+000
 439.00  0.0000E+000
 439.50  0.0000E+000
 440.00  0.0000E+000
 440.50  0.0000E+000
 441.00  0.0000E+000
 441.50  0.0000E+000
 442.00  0.0000E+000
 442.50  0.0000E+000
 443.00  0.0000E+000
 443.50  0.0000E+000
 444.00  0.0000E+000
 444.50  0.0000E+000
 445.00  0.0000E+000
 445.50  0.0000E+000
 446.00  0.0000E+000
 446.50  0.0000E+000
 447.00  0.0000E+000
 447.50  0.0000E+000
 448.00  2.3698E-009
 448.50  1.0433E-009
 449.00  1.4027E-008
 449.50  1.3862E-008
 450.00  2.8135E-008
 450.50  6.9544E-008
 451.00  9.1795E-008
 451.50  8.4962E-008
 452.00  7.3514E-008
 452.50  8.6819E-008
 453.00  8.8644E-008
 453.50  7.5988E-008
 454.00  1.0189E-007
 454.50  6.1244E-008
 455.00  1.8751E-008
 455.50  1.8196E-009
 456.00  0.0000E+000
 456.50  1.2322E-008
 457.00  5.2630E-008
 457.50  8.4931E-008
 458.00  1.1099E-007
 458.50  1.1381E-007
 459.00  1.0689E-007
 459.50  9.0592E-008
 460.00  1.0585E-007
 460.50  1.0286E-007
 461.00  1.1349E-007
 461.50  1.1104E-007
 462.00  9.9622E-008
 462.50  1.0481E-007
 463.00  1.0410E-007
 463.50  6.4497E-008
 464.00  3.2067E-008
 464.50  9.3026E-009
 465.00  0.0000E+000
 465.50  0.0000E+000
 466.00  2.5284E-009
 466.50  1.7006E-008
 467.00  4.6353E-008
 467.50  6.2403E-008
 468.00  7.5049E-008
 468.50  6.9637E-008
 469.00  7.0022E-008
 469.50  7.6266E-008
 470.00  5.8712E-008
 470.50  7.1733E-008
 471.00  6.9628E-008
 471.50  4.7486E-008
 472.00  6.0485E-008
 472.50  6.4147E-008
 473.00  4.2207E-008
 473.50  7.5590E-008
 474.00  8.5781E-008
 474.50  8.3434E-008
 475.00  6.6554E-008
 475.50  4.5025E-008
 476.00  7.3481E-009
 476.50  0.0000E+000
 477.00  0.0000E+000
 477.50  0.0000E+000
 478.00  5.6738E-008
 478.50  1.5798E-007
 479.00  2.0877E-007
 479.50  2.5763E-007
 480.00  2.7774E-007
 480.50  2.3577E-007
 481.00  1.6252E-007
 481.50  8.4176E-008
 482.00  1.7634E-008
 482.50  0.0000E+000
 483.00  0.0000E+000
 483.50  0.0000E+000
 484.00  0.0000E+000
 484.50  0.0000E+000
 485.00  0.0000E+000
 485.50  0.0000E+000
 486.00  0.0000E+000
 486.50  0.0000E+000
 487.00  0.0000E+000
 487.50  5.8572E-009
 488.00  2.5984E-008
 488.50  5.1211E-008
 489.00  7.6860E-008
 489.50  9.9653E-008
 490.00  1.1404E-007
 490.50  1.2693E-007
 491.00  1.1065E-007
 491.50  7.8528E-008
 492.00  4.3238E-008
 492.50  7.5285E-009
 493.00  0.0000E+000
 493.50  0.0000E+000
 494.00  0.0000E+000
 494.50  0.0000E+000
 495.00  0.0000E+000
 495.50  0.0000E+000
 496.00  0.0000E+000
 496.50  0.0000E+000
 497.00  0.0000E+000
 497.50  0.0000E+000
 498.00  0.0000E+000
 498.50  3.5975E-010
 499.00  8.6756E-009
 499.50  5.1384E-009
 500.00  1.5394E-008
 500.50  3.5345E-009
 501.00  3.1825E-009
 501.50  2.4645E-008
 502.00  4.3847E-008
 502.50  6.5718E-008
 503.00  1.0533E-007
 503.50  1.3599E-007
 504.00  1.3567E-007
 504.50  1.3361E-007
 505.00  1.2706E-007
 505.50  1.2009E-007
 506.00  1.1460E-007
 506.50  1.3451E-007
 507.00  1.5820E-007
 507.50  1.4282E-007
 508.00  1.2583E-007
 508.50  1.0288E-007
 509.00  5.6459E-008
 509.50  8.9428E-009
 510.00  3.9388E-009
 510.50  0.0000E+000
 511.00  0.0000E+000
 511.50  0.0000E+000
 512.00  0.0000E+000
 512.50  0.0000E+000
 513.00  0.0000E+000
 513.50  0.0000E+000
 514.00  0.0000E+000
 514.50  0.0000E+000
 515.00  0.0000E+000
 515.50  0.0000E+000
 516.00  0.0000E+000
 516.50  4.5865E-009
 517.00  2.5719E-008
 517.50  5.1745E-008
 518.00  6.5068E-008
 518.50  7.3787E-008
 519.00  7.3839E-008
 519.50  3.8324E-008
 520.00  2.6657E-008
 520.50  2.8859E-008
 521.00  1.2921E-008
 521.50  0.0000E+000
 522.00  0.0000E+000
 522.50  0.0000E+000
 523.00  0.0000E+000
 523.50  1.9124E-009
 524.00  3.9758E-010
 524.50  0.0000E+000
 525.00  0.0000E+000
 525.50  0.0000E+000
 526.00  0.0000E+000
 526.50  0.0000E+000
 527.00  0.0000E+000
 527.50  5.8229E-010
 528.00  9.0927E-010
 528.50  2.3014E-010
 529.00  0.0000E+000
 529.50  0.0000E+000
 530.00  0.0000E+000
 530.50  2.3307E-009
 531.00  4.7244E-008
 531.50  8.3971E-008
 532.00  6.1054E-008
 532.50  4.7549E-008
 533.00  6.8260E-008
 533.50  1.3796E-007
 534.00  2.7325E-007
 534.50  4.2113E-007
 535.00  5.4703E-007
 535.50  6.4185E-007
 536.00  6.0426E-007
 536.50  5.1044E-007
 537.00  4.4068E-007
 537.50  3.5083E-007
 538.00  2.9405E-007
 538.50  2.9110E-007
 539.00  3.3683E-007
 539.50  4.0911E-007
 540.00  3.6225E-007
 540.50  3.0450E-007
 541.00  1.8789E-007
 541.50  8.2315E-008
 542.00  0.0000E+000
 542.50  0.0000E+000
 543.00  1.1690E-009
 543.50  2.0216E-008
 544.00  9.6178E-008
 544.50  1.9398E-007
 545.00  2.8248E-007
 545.50  3.0003E-007
 546.00  3.2689E-007
 546.50  3.1619E-007
 547.00  3.2048E-007
 547.50  3.4622E-007
 548.00  3.6781E-007
 548.50  3.8896E-007
 549.00  4.4242E-007
 549.50  5.0880E-007
 550.00  6.2727E-007
 550.50  8.0510E-007
 551.00  8.7312E-007
 551.50  8.9613E-007
 552.00  9.1125E-007
 552.50  9.6700E-007
 553.00  1.0904E-006
 553.50  1.2126E-006
 554.00  1.3423E-006
 554.50  1.4788E-006
 555.00  1.4278E-006
 555.50  1.3979E-006
 556.00  1.5033E-006
 556.50  1.5758E-006
 557.00  1.6537E-006
 557.50  1.8811E-006
 558.00  2.0670E-006
 558.50  2.2657E-006
 559.00  2.4629E-006
 559.50  2.7044E-006
 560.00  2.9625E-006
 560.50  3.2679E-006
 561.00  3.5787E-006
 561.50  3.9913E-006
 562.00  4.3652E-006
 562.50  4.5601E-006
 563.00  4.7233E-006
 563.50  4.8759E-006
 564.00  4.8887E-006
 564.50  5.0810E-006
 565.00  5.4389E-006
 565.50  5.8814E-006
 566.00  6.4233E-006
 566.50  7.0395E-006
 567.00  7.6572E-006
 567.50  8.3042E-006
 568.00  9.0125E-006
 568.50  9.6923E-006
 569.00  1.0289E-005
 569.50  1.0931E-005
 570.00  1.1594E-005
 570.50  1.2255E-005
 571.00  1.3128E-005
 571.50  1.4173E-005
 572.00  1.5286E-005
 572.50  1.6500E-005
 573.00  1.7763E-005
 573.50  1.9046E-005
 574.00  2.0326E-005
 574.50  2.1594E-005
 575.00  2.2893E-005
 575.50  2.4250E-005
 576.00  2.5777E-005
 576.50  2.7517E-005
 577.00  2.9495E-005
 577.50  3.1677E-005
 578.00  3.4013E-005
 578.50  3.6459E-005
 579.00  3.9018E-005
 579.50  4.1684E-005
 580.00  4.4455E-005
 580.50  4.7432E-005
 581.00  5.0676E-005
 581.50  5.3993E-005
 582.00  5.7501E-005
 582.50  6.1223E-005
 583.00  6.5274E-005
 583.50  6.9666E-005
 584.00  7.4420E-005
 584.50  7.9492E-005
 585.00  8.4835E-005
 585.50  9.0466E-005
 586.00  9.6317E-005
 586.50  1.0264E-004
 587.00  1.0930E-004
 587.50  1.1639E-004
 588.00  1.2391E-004
 588.50  1.3182E-004
 589.00  1.4007E-004
 589.50  1.4855E-004
 590.00  1.5709E-004
 590.50  1.6563E-004
 591.00  1.7399E-004
 591.50  1.8199E-004
 592.00  1.8951E-004
 592.50  1.9659E-004
 593.00  2.0281E-004
 593.50  2.0800E-004
 594.00  2.1183E-004
 594.50  2.1396E-004
 595.00  2.1419E-004
 595.50  2.1279E-004
 596.00  2.0982E-004
 596.50  2.0535E-004
 597.00  1.9943E-004
 597.50  1.9212E-004
 598.00  1.8354E-004
 598.50  1.7401E-004
 599.00  1.6396E-004
 599.50  1.5366E-004
 600.00  1.4339E-004
 600.50  1.3331E-004
 601.00  1.2365E-004
 601.50  1.1448E-004
 602.00  1.0592E-004
 602.50  9.7962E-005
 603.00  9.0603E-005
 603.50  8.3944E-005
 604.00  7.7859E-005
 604.50  7.2230E-005
 605.00  6.7135E-005
 605.50  6.2268E-005
 606.00  5.7734E-005
 606.50  5.3459E-005
 607.00  4.9511E-005
 607.50  4.5739E-005
 608.00  4.2149E-005
 608.50  3.8807E-005
 609.00  3.5772E-005
 609.50  3.2855E-005
 610.00  3.0195E-005
 610.50  2.7839E-005
 611.00  2.5637E-005
 611.50  2.3539E-005
 612.00  2.1766E-005
 612.50  2.0054E-005
 613.00  1.8468E-005
 613.50  1.7075E-005
 614.00  1.5812E-005
 614.50  1.4603E-005
 615.00  1.3592E-005
 615.50  1.2825E-005
 616.00  1.2058E-005
 616.50  1.1452E-005
 617.00  1.0745E-005
 617.50  9.9604E-006
 618.00  8.9744E-006
 618.50  8.1506E-006
 619.00  7.4888E-006
 619.50  7.0452E-006
 620.00  6.7517E-006
 620.50  6.5284E-006
 621.00  6.3158E-006
 621.50  6.0996E-006
 622.00  5.8540E-006
 622.50  5.5767E-006
 623.00  5.2946E-006
 623.50  5.1400E-006
 624.00  4.9369E-006
 624.50  4.7378E-006
 625.00  4.5772E-006
 625.50  4.4460E-006
 626.00  4.2684E-006
 626.50  4.1108E-006
 627.00  3.9903E-006
 627.50  3.8272E-006
 628.00  3.5605E-006
 628.50  3.3320E-006
 629.00  3.1755E-006
 629.50  2.9832E-006
 630.00  2.7388E-006
 630.50  2.5684E-006
 631.00  2.2866E-006
 631.50  2.1182E-006
 632.00  1.9815E-006
 632.50  2.1070E-006
 633.00  2.3174E-006
 633.50  2.7928E-006
 634.00  3.0220E-006
 634.50  2.9568E-006
 635.00  2.8743E-006
 635.50  2.4089E-006
 636.00  1.8223E-006
 636.50  1.6131E-006
 637.00  1.4984E-006
 637.50  1.4789E-006
 638.00  1.5861E-006
 638.50  1.6599E-006
 639.00  1.7780E-006
 639.50  1.8086E-006
 640.00  1.8029E-006
 640.50  1.9145E-006
 641.00  1.9985E-006
 641.50  1.9982E-006
 642.00  1.9251E-006
 642.50  1.7422E-006
 643.00  1.3049E-006
 643.50  1.0280E-006
 644.00  7.5685E-007
 644.50  5.7474E-007
 645.00  4.8118E-007
 645.50  4.1875E-007
 646.00  3.0720E-007
 646.50  3.6279E-007
 647.00  4.5418E-007
 647.50  5.6910E-007
 648.00  7.1464E-007
 648.50  8.1603E-007
 649.00  7.8734E-007
 649.50  7.6294E-007
 650.00  6.6334E-007
 650.50  5.3413E-007
 651.00  3.7449E-007
 651.50  1.8511E-007
 652.00  2.6408E-009
 652.50  0.0000E+000
 653.00  0.0000E+000
 653.50  0.0000E+000
 654.00  0.0000E+000
 654.50  3.2492E-008
 655.00  1.6775E-007
 655.50  6.1216E-007
 656.00  7.5750E-007
 656.50  8.4845E-007
 657.00  1.2547E-006
 657.50  1.5367E-006
 658.00  9.8883E-007
 658.50  8.0301E-007
 659.00  4.9832E-007
 659.50  1.0041E-007
 660.00  0.0000E+000
 660.50  0.0000E+000
 661.00  0.0000E+000
 661.50  0.0000E+000
 662.00  0.0000E+000
 662.50  0.0000E+000
 663.00  0.0000E+000
 663.50  0.0000E+000
 664.00  7.8411E-009
 664.50  2.8618E-007
 665.00  5.9931E-007
 665.50  5.9014E-007
 666.00  5.8104E-007
 666.50  5.3692E-007
 667.00  5.1535E-007
 667.50  6.6026E-007
 668.00  9.6552E-007
 668.50  1.2062E-006
 669.00  1.4764E-006
 669.50  1.9936E-006
 670.00  2.1545E-006
 670.50  2.0347E-006
 671.00  2.0057E-006
 671.50  1.6914E-006
 672.00  1.5963E-006
 672.50  1.7886E-006
 673.00  1.8992E-006
 673.50  2.4073E-006
 674.00  2.6610E-006
 674.50  2.4040E-006
 675.00  2.3537E-006
 675.50  2.1007E-006
 676.00  1.6510E-006
 676.50  1.3644E-006
 677.00  1.3231E-006
 677.50  1.2801E-006
 678.00  1.4245E-006
 678.50  1.3675E-006
 679.00  1.3817E-006
 679.50  1.0736E-006
 680.00  9.9044E-007
 680.50  9.2833E-007
 681.00  9.7705E-007
 681.50  9.6121E-007
 682.00  9.2698E-007
 682.50  8.8755E-007
 683.00  8.0755E-007
 683.50  7.0180E-007
 684.00  6.0323E-007
 684.50  3.2187E-007
 685.00  4.5013E-009
 685.50  0.0000E+000
 686.00  0.0000E+000
 686.50  0.0000E+000
 687.00  0.0000E+000
 687.50  3.5903E-008
 688.00  2.0754E-007
 688.50  3.9474E-007
 689.00  5.2104E-007
 689.50  7.0831E-007
 690.00  7.4301E-007
 690.50  5.4631E-007
 691.00  2.8535E-007
 691.50  1.3352E-007
 692.00  7.0251E-008
 692.50  8.8132E-008
 693.00  0.0000E+000
 693.50  7.8418E-009
 694.00  1.1654E-007
 694.50  4.4411E-007
 695.00  9.5915E-007
 695.50  1.7196E-006
 696.00  2.4114E-006
 696.50  2.8007E-006
 697.00  2.8747E-006
 697.50  2.7593E-006
 698.00  2.4240E-006
 698.50  1.8477E-006
 699.00  1.3504E-006
 699.50  8.3020E-007
 700.00  7.2827E-007
 700.50  5.4450E-007
 701.00  2.0144E-007
 701.50  1.7295E-010
 702.00  0.0000E+000
 702.50  0.0000E+000
 703.00  0.0000E+000
 703.50  0.0000E+000
 704.00  0.0000E+000
 704.50  0.0000E+000
 705.00  0.0000E+000
 705.50  0.0000E+000
 706.00  0.0000E+000
 706.50  0.0000E+000
 707.00  0.0000E+000
 707.50  0.0000E+000
 708.00  0.0000E+000
 708.50  0.0000E+000
 709.00  0.0000E+000
 709.50  0.0000E+000
 710.00  0.0000E+000
 710.50  0.0000E+000
 711.00  0.0000E+000
 711.50  0.0000E+000
 712.00  0.0000E+000
 712.50  0.0000E+000
 713.00  0.0000E+000
 713.50  0.0000E+000
 714.00  0.0000E+000
 714.50  0.0000E+000
 715.00  0.0000E+000
 715.50  0.0000E+000
 716.00  0.0000E+000
 716.50  0.0000E+000
 717.00  0.0000E+000
 717.50  0.0000E+000
 718.00  0.0000E+000
 718.50  0.0000E+000
 719.00  0.0000E+000
 719.50  0.0000E+000
 720.00  0.0000E+000
 720.50  0.0000E+000
 721.00  0.0000E+000
 721.50  0.0000E+000
 722.00  8.1236E-008
 722.50  1.1341E-007
 723.00  9.6792E-010
 723.50  9.3570E-008
 724.00  6.6783E-008
 724.50  7.3325E-008
 725.00  2.6186E-007
 725.50  1.2116E-007
 726.00  5.0775E-008
 726.50  1.1489E-007
 727.00  9.6626E-008
 727.50  2.9281E-007
 728.00  7.0156E-007
 728.50  1.0545E-006
 729.00  1.3198E-006
 729.50  1.7025E-006
 730.00  1.7560E-006
 730.50  1.8944E-006
 731.00  1.8646E-006
 731.50  1.8074E-006
 732.00  1.5364E-006
 732.50  1.5604E-006
 733.00  1.8392E-006
 733.50  2.7081E-006
 734.00  3.3353E-006
 734.50  3.3157E-006
 735.00  3.0691E-006
 735.50  2.5400E-006
 736.00  1.8638E-006
 736.50  1.8443E-006
 737.00  2.7436E-006
 737.50  3.2770E-006
 738.00  3.1470E-006
 738.50  3.1646E-006
 739.00  2.8929E-006
 739.50  1.9157E-006
 740.00  1.9329E-006
 740.50  1.8678E-006
 741.00  1.4927E-006
 741.50  1.5073E-006
 742.00  1.4856E-006
 742.50  1.5149E-006
 743.00  1.8125E-006
 743.50  1.9843E-006
 744.00  1.9060E-006
 744.50  1.6306E-006
 745.00  8.8595E-007
 745.50  1.5090E-007
 746.00  0.0000E+000
 746.50  0.0000E+000
 747.00  0.0000E+000
 747.50  0.0000E+000
 748.00  0.0000E+000
 748.50  0.0000E+000
 749.00  0.0000E+000
 749.50  0.0000E+000
 750.00  0.0000E+000
 750.50  0.0000E+000
 751.00  0.0000E+000
 751.50  0.0000E+000
 752.00  0.0000E+000
 752.50  0.0000E+000
 753.00  0.0000E+000
 753.50  0.0000E+000
 754.00  0.0000E+000
 754.50  5.5896E-008
 755.00  3.7839E-007
 755.50  7.6312E-007
 756.00  1.3881E-006
 756.50  1.2725E-006
 757.00  1.1234E-006
 757.50  9.6906E-007
 758.00  6.7256E-007
 758.50  2.0956E-007
 759.00  1.4188E-007
 759.50  3.4544E-007
 760.00  5.9185E-007
 760.50  8.0021E-007
 761.00  8.9559E-007
 761.50  8.3334E-007
 762.00  6.5779E-007
 762.50  5.4511E-007
 763.00  6.1195E-007
 763.50  9.4804E-007
 764.00  1.5022E-006
 764.50  1.8964E-006
 765.00  1.6825E-006
 765.50  1.7784E-006
 766.00  1.3825E-006
 766.50  7.9986E-007
 767.00  3.3960E-007
 767.50  2.0400E-007
 768.00  0.0000E+000
 768.50  2.0143E-007
 769.00  8.6805E-007
 769.50  1.9188E-006
 770.00  2.4424E-006
 770.50  2.4349E-006
 771.00  2.1454E-006
 771.50  1.8888E-006
 772.00  1.0933E-006
 772.50  1.0902E-006
 773.00  1.2389E-006
 773.50  1.1454E-006
 774.00  5.4792E-007
 774.50  1.6791E-008
 775.00  0.0000E+000
 775.50  0.0000E+000
 776.00  0.0000E+000
 776.50  0.0000E+000
 777.00  0.0000E+000
 777.50  0.0000E+000
 778.00  0.0000E+000
 778.50  0.0000E+000
 779.00  0.0000E+000
 779.50  0.0000E+000
 780.00  0.0000E+000
 780.50  0.0000E+000
 781.00  0.0000E+000
 781.50  0.0000E+000
 782.00  0.0000E+000
 782.50  0.0000E+000
 783.00  0.0000E+000
 783.50  0.0000E+000
 784.00  1.7613E-008
 784.50  1.6378E-007
 785.00  2.2809E-007
 785.50  0.0000E+000
 786.00  0.0000E+000
 786.50  0.0000E+000
 787.00  0.0000E+000
 787.50  0.0000E+000
 788.00  0.0000E+000
 788.50  0.0000E+000
 789.00  0.0000E+000
 789.50  0.0000E+000
 790.00  0.0000E+000
 790.50  0.0000E+000
 791.00  0.0000E+000
 791.50  0.0000E+000
 792.00  0.0000E+000
 792.50  1.9245E-007
 793.00  1.9415E-007
 793.50  1.5947E-009
 794.00  0.0000E+000
 794.50  0.0000E+000
 795.00  0.0000E+000
 795.50  0.0000E+000
 796.00  0.0000E+000
 796.50  0.0000E+000
 797.00  0.0000E+000
 797.50  0.0000E+000
 798.00  0.0000E+000
 798.50  0.0000E+000
 799.00  0.0000E+000
 799.50  0.0000E+000
 800.00  0.0000E+000
 800.50  0.0000E+000
 801.00  0.0000E+000
 801.50  0.0000E+000
 802.00  0.0000E+000
 802.50  8.6155E-008
 803.00  1.0653E-006
 803.50  1.4324E-006
 804.00  1.7116E-006
 804.50  1.5715E-006
 805.00  9.1630E-007
 805.50  0.0000E+000
 806.00  0.0000E+000
 806.50  0.0000E+000
 807.00  0.0000E+000
 807.50  0.0000E+000
 808.00  0.0000E+000
 808.50  0.0000E+000
 809.00  0.0000E+000
 809.50  0.0000E+000
 810.00  0.0000E+000
 810.50  0.0000E+000
 811.00  0.0000E+000
 811.50  0.0000E+000
 812.00  0.0000E+000
 812.50  0.0000E+000
 813.00  0.0000E+000
 813.50  3.5276E-008
 814.00  2.6287E-007
 814.50  6.5166E-007
 815.00  1.0577E-006
 815.50  1.1770E-006
 816.00  1.1958E-006
 816.50  1.2575E-006
 817.00  8.8713E-007
 817.50  4.8631E-007
 818.00  3.8348E-007
 818.50  3.8772E-007
 819.00  6.3449E-007
 819.50  7.9820E-007
 820.00  1.0337E-006
 820.50  1.0082E-006
 821.00  1.1582E-006
 821.50  1.1479E-006
 822.00  1.2280E-006
 822.50  6.8217E-007
 823.00  2.3950E-007
 823.50  0.0000E+000
 824.00  0.0000E+000
 824.50  6.1912E-008
 825.00  3.4481E-007
 825.50  7.8306E-007
 826.00  1.2579E-006
 826.50  1.7415E-006
 827.00  2.2834E-006
 827.50  2.5268E-006
 828.00  2.1371E-006
 828.50  1.1082E-006
 829.00  2.8909E-007
 829.50  2.8311E-008
 830.00  0.0000E+000
 830.50  0.0000E+000
 831.00  0.0000E+000
 831.50  0.0000E+000
 832.00  0.0000E+000
 832.50  0.0000E+000
 833.00  0.0000E+000
 833.50  0.0000E+000
 834.00  0.0000E+000
 834.50  0.0000E+000
 835.00  0.0000E+000
 835.50  0.0000E+000
 836.00  2.4304E-007
 836.50  8.6105E-007
 837.00  1.5270E-006
 837.50  2.3965E-006
 838.00  3.0158E-006
 838.50  3.0547E-006
 839.00  3.1564E-006
 839.50  2.5610E-006
 840.00  1.9671E-006
 840.50  1.5925E-006
 841.00  1.3017E-006
 841.50  8.7037E-007
 842.00  8.4171E-007
 842.50  5.9743E-007
 843.00  6.1995E-007
 843.50  4.9226E-007
 844.00  4.5991E-007
 844.50  1.7296E-007
 845.00  0.0000E+000
 845.50  0.0000E+000
 846.00  0.0000E+000
 846.50  0.0000E+000
 847.00  0.0000E+000
 847.50  0.0000E+000
 848.00  0.0000E+000
 848.50  0.0000E+000
 849.00  0.0000E+000
 849.50  0.0000E+000
 850.00  0.0000E+000
 850.50  0.0000E+000
 851.00  0.0000E+000
 851.50  0.0000E+000
 852.00  0.0000E+000
 852.50  0.0000E+000
 853.00  0.0000E+000
 853.50  0.0000E+000
 854.00  0.0000E+000
 854.50  1.3317E-008
 855.00  3.4901E-007
 855.50  9.6900E-007
 856.00  1.8429E-006
 856.50  2.4968E-006
 857.00  2.3684E-006
 857.50  2.1238E-006
 858.00  1.9527E-006
 858.50  2.0299E-006
 859.00  2.7409E-006
 859.50  4.0273E-006
 860.00  4.7593E-006
 860.50  4.7841E-006
 861.00  4.1783E-006
 861.50  3.1340E-006
 862.00  2.4969E-006
 862.50  2.5003E-006
 863.00  2.7746E-006
 863.50  2.1680E-006
 864.00  1.5732E-006
 864.50  1.5748E-006
 865.00  5.6761E-007
 865.50  2.3378E-009
 866.00  0.0000E+000
 866.50  0.0000E+000
 867.00  0.0000E+000
 867.50  0.0000E+000
 868.00  0.0000E+000
 868.50  0.0000E+000
 869.00  0.0000E+000
 869.50  0.0000E+000
 870.00  0.0000E+000
 870.50  0.0000E+000
 871.00  5.0534E-008
 871.50  3.6311E-007
 872.00  1.7588E-006
 872.50  4.0187E-006
 873.00  4.7791E-006
 873.50  5.1885E-006
 874.00  5.7263E-006
 874.50  4.2964E-006
 875.00  2.1981E-006
 875.50  1.6327E-006
 876.00  1.0914E-006
 876.50  4.4981E-007
 877.00  5.4204E-007
 877.50  3.1508E-009
 878.00  0.0000E+000
 878.50  0.0000E+000
 879.00  0.0000E+000
 879.50  0.0000E+000
 880.00  2.1241E-007
 880.50  1.6126E-006
 881.00  3.7958E-006
 881.50  5.5102E-006
 882.00  6.9404E-006
 882.50  7.5403E-006
 883.00  6.5060E-006
 883.50  4.2066E-006
 884.00  2.9589E-006
 884.50  2.6123E-006
 885.00  2.0450E-006
 885.50  2.2888E-006
 886.00  2.9778E-006
 886.50  1.9251E-006
 887.00  5.0908E-007
 887.50  4.2989E-008
 888.00  0.0000E+000
 888.50  0.0000E+000
 889.00  0.0000E+000
 889.50  0.0000E+000
 890.00  7.2461E-007
 890.50  3.4238E-006
 891.00  3.6092E-006
 891.50  3.2418E-006
 892.00  2.0020E-006
 892.50  5.0951E-007
 893.00  0.0000E+000
 893.50  0.0000E+000
 894.00  0.0000E+000
 894.50  0.0000E+000
 895.00  0.0000E+000
 895.50  0.0000E+000
 896.00  0.0000E+000
 896.50  0.0000E+000
 897.00  1.0852E-007
 897.50  6.0366E-007
 898.00  1.1603E-006
 898.50  1.8230E-006
 899.00  1.3931E-006
 899.50  7.7952E-007
 900.00  3.1208E-007
 900.50  4.9151E-007
 901.00  1.7442E-007
 901.50  8.3462E-007
 902.00  1.3354E-006
 902.50  1.1309E-006
 903.00  1.8409E-008
 903.50  1.7363E-008
 904.00  8.9881E-007
 904.50  1.9658E-006
 905.00  2.5193E-006
 905.50  2.4010E-006
 906.00  8.6544E-007
 906.50  0.0000E+000
 907.00  0.0000E+000
 907.50  0.0000E+000
 908.00  4.0279E-007
 908.50  1.4255E-006
 909.00  2.1628E-006
 909.50  2.4531E-006
 910.00  2.1990E-006
 910.50  1.1490E-006
 911.00  1.4984E-007
 911.50  0.0000E+000
 912.00  0.0000E+000
 912.50  1.1580E-006
 913.00  1.6161E-006
 913.50  1.8885E-006
 914.00  1.4432E-006
 914.50  6.9539E-007
 915.00  8.0704E-008
 915.50  0.0000E+000
 916.00  0.0000E+000
 916.50  7.0271E-007
 917.00  2.0852E-006
 917.50  3.2145E-006
 918.00  3.5639E-006
 918.50  3.5935E-006
 919.00  3.8163E-006
 919.50  3.1493E-006
 920.00  1.6707E-006
 920.50  3.6424E-007
 921.00  0.0000E+000
 921.50  0.0000E+000
 922.00  0.0000E+000
 922.50  0.0000E+000
 923.00  0.0000E+000
 923.50  0.0000E+000
 924.00  0.0000E+000
 924.50  0.0000E+000
 925.00  0.0000E+000
 925.50  5.0909E-007
 926.00  1.9549E-006
 926.50  3.1998E-006
 927.00  2.9872E-006
 927.50  1.6460E-006
 928.00  2.9509E-007
 928.50  0.0000E+000
 929.00  0.0000E+000
 929.50  0.0000E+000
 930.00  2.3074E-007
 930.50  3.6354E-007
 931.00  1.5912E-006
 931.50  4.1645E-006
 932.00  6.2908E-006
 932.50  6.7194E-006
 933.00  6.4889E-006
 933.50  5.7162E-006
 934.00  4.3804E-006
 934.50  2.6752E-006
 935.00  1.4457E-006
 935.50  7.9370E-007
 936.00  5.1459E-007
 936.50  1.1826E-006
 937.00  1.7933E-006
 937.50  2.1231E-006
 938.00  1.9342E-006
 938.50  1.2311E-006
 939.00  4.2209E-007
 939.50  0.0000E+000
 940.00  0.0000E+000
 940.50  0.0000E+000
 941.00  0.0000E+000
 941.50  0.0000E+000
 942.00  0.0000E+000
 942.50  0.0000E+000
 943.00  0.0000E+000
 943.50  0.0000E+000
 944.00  0.0000E+000
 944.50  0.0000E+000
 945.00  0.0000E+000
 945.50  0.0000E+000
 946.00  0.0000E+000
 946.50  0.0000E+000
 947.00  0.0000E+000
 947.50  0.0000E+000
 948.00  0.0000E+000
 948.50  0.0000E+000
 949.00  0.0000E+000
 949.50  0.0000E+000
 950.00  0.0000E+000
 950.50  0.0000E+000
 951.00  0.0000E+000
 951.50  0.0000E+000
 952.00  0.0000E+000
 952.50  0.0000E+000
 953.00  0.0000E+000
 953.50  0.0000E+000
 954.00  0.0000E+000
 954.50  0.0000E+000
 955.00  1.2995E-007
 955.50  5.8279E-007
 956.00  2.4790E-006
 956.50  4.7708E-006
 957.00  6.1226E-006
 957.50  7.3369E-006
 958.00  8.5767E-006
 958.50  1.0105E-005
 959.00  1.1439E-005
 959.50  1.3704E-005
 960.00  1.5193E-005
 960.50  1.7171E-005
 961.00  1.5937E-005
 961.50  1.5819E-005
 962.00  1.5922E-005
 962.50  1.4566E-005
 963.00  1.1896E-005
 963.50  9.8944E-006
 964.00  4.5775E-006
 964.50  0.0000E+000
 965.00  0.0000E+000
 965.50  0.0000E+000
 966.00  0.0000E+000
 966.50  0.0000E+000
 967.00  0.0000E+000
 967.50  0.0000E+000
 968.00  0.0000E+000
 968.50  0.0000E+000
 969.00  0.0000E+000
 969.50  0.0000E+000
 970.00  0.0000E+000
 970.50  0.0000E+000
 971.00  0.0000E+000
 971.50  0.0000E+000
 972.00  0.0000E+000
 972.50  0.0000E+000
 973.00  0.0000E+000
 973.50  0.0000E+000
 974.00  0.0000E+000
 974.50  0.0000E+000
 975.00  0.0000E+000
 975.50  0.0000E+000
 976.00  0.0000E+000
 976.50  0.0000E+000
 977.00  0.0000E+000
 977.50  0.0000E+000
 978.00  0.0000E+000
 978.50  0.0000E+000
 979.00  0.0000E+000
 979.50  0.0000E+000
 980.00  0.0000E+000
 980.50  0.0000E+000
 981.00  0.0000E+000
 981.50  0.0000E+000
 982.00  0.0000E+000
 982.50  0.0000E+000
 983.00  0.0000E+000
 983.50  2.3372E-007
 984.00  3.3011E-006
 984.50  1.0166E-005
 985.00  1.6866E-005
 985.50  1.9508E-005
 986.00  2.0319E-005
 986.50  1.6489E-005
 987.00  1.2144E-005
 987.50  8.8006E-006
 988.00  2.7511E-006
 988.50  0.0000E+000
 989.00  0.0000E+000
 989.50  0.0000E+000
 990.00  0.0000E+000
 990.50  0.0000E+000
 991.00  0.0000E+000
 991.50  4.5915E-006
 992.00  1.2077E-005
 992.50  1.2728E-005
 993.00  8.0291E-006
 993.50  3.7013E-006
 994.00  2.8180E-006
 994.50  9.5415E-006
 995.00  1.8215E-005
 995.50  2.6245E-005
 996.00  2.3981E-005
 996.50  2.0265E-005
 997.00  8.7243E-006
 997.50  1.1088E-006
 998.00  0.0000E+000
 998.50  0.0000E+000
 999.00  0.0000E+000
 999.50  0.0000E+000
1000.00  1.0354E-006
1000.50  5.8130E-008
1001.00  0.0000E+000
1001.50  0.0000E+000
1002.00  0.0000E+000
1002.50  0.0000E+000
1003.00  0.0000E+000
1003.50  0.0000E+000
1004.00  0.0000E+000
1004.50  0.0000E+000
1005.00  0.0000E+000
1005.50  0.0000E+000
1006.00  0.0000E+000
1006.50  0.0000E+000
1007.00  0.0000E+000
1007.50  0.0000E+000
1008.00  0.0000E+000
1008.50  0.0000E+000
1009.00  0.0000E+000
1009.50  0.0000E+000
1010.00  0.0000E+000
1010.50  0.0000E+000
1011.00  0.0000E+000
1011.50  0.0000E+000
1012.00  0.0000E+000
1012.50  0.0000E+000
1013.00  0.0000E+000
1013.50  0.0000E+000
1014.00  0.0000E+000
1014.50  0.0000E+000
1015.00  0.0000E+000
1015.50  0.0000E+000
1016.00  0.0000E+000
1016.50  0.0000E+000
1017.00  0.0000E+000
1017.50  0.0000E+000
1018.00  0.0000E+000
1018.50  0.0000E+000
1019.00  0.0000E+000
1019.50  0.0000E+000
1020.00  0.0000E+000
1020.50  0.0000E+000
1021.00  0.0000E+000
1021.50  0.0000E+000
1022.00  0.0000E+000
1022.50  0.0000E+000
1023.00  0.0000E+000
1023.50  0.0000E+000
1024.00  0.0000E+000
1024.50  0.0000E+000
1025.00  0.0000E+000
1025.50  0.0000E+000
1026.00  0.0000E+000
1026.50  0.0000E+000
1027.00  0.0000E+000
1027.50  0.0000E+000
1028.00  0.0000E+000
1028.50  0.0000E+000
1029.00  0.0000E+000
1029.50  0.0000E+000
1030.00  0.0000E+000
1030.50  0.0000E+000
1031.00  0.0000E+000
1031.50  0.0000E+000
1032.00  0.0000E+000
1032.50  0.0000E+000
1033.00  0.0000E+000
1033.50  0.0000E+000
1034.00  0.0000E+000
1034.50  0.0000E+000
1035.00  0.0000E+000
1035.50  0.0000E+000
1036.00  0.0000E+000
1036.50  0.0000E+000
1037.00  0.0000E+000
1037.50  0.0000E+000
1038.00  0.0000E+000
1038.50  0.0000E+000
1039.00  0.0000E+000
1039.50  0.0000E+000
1040.00  0.0000E+000
1040.50  0.0000E+000
1041.00  0.0000E+000
1041.50  0.0000E+000
1042.00  0.0000E+000
1042.50  0.0000E+000
1043.00  0.0000E+000
1043.50  0.0000E+000
1044.00  0.0000E+000
1044.50  0.0000E+000
1045.00  0.0000E+000
1045.50  0.0000E+000
1046.00  0.0000E+000
1046.50  0.0000E+000
1047.00  0.0000E+000
1047.50  0.0000E+000
1048.00  0.0000E+000
1048.50  0.0000E+000
1049.00  0.0000E+000
1049.50  0.0000E+000
1050.00  0.0000E+000
1050.50  0.0000E+000
1051.00  0.0000E+000
1051.50  0.0000E+000
1052.00  0.0000E+000
1052.50  0.0000E+000
1053.00  0.0000E+000
1053.50  0.0000E+000
1054.00  0.0000E+000
1054.50  0.0000E+000
1055.00  0.0000E+000
1055.50  0.0000E+000
1056.00  0.0000E+000
1056.50  0.0000E+000
1057.00  0.0000E+000
1057.50  0.0000E+000
1058.00  0.0000E+000
1058.50  0.0000E+000
1059.00  0.0000E+000
1059.50  0.0000E+000
1060.00  0.0000E+000
1060.50  0.0000E+000
1061.00  0.0000E+000
1061.50  0.0000E+000
1062.00  0.0000E+000
1062.50  0.0000E+000
1063.00  0.0000E+000
1063.50  0.0000E+000
1064.00  0.0000E+000
1064.50  0.0000E+000
1065.00  0.0000E+000
1065.50  0.0000E+000
1066.00  0.0000E+000
1066.50  0.0000E+000
1067.00  0.0000E+000
1067.50  0.0000E+000
1068.00  0.0000E+000
1068.50  0.0000E+000
1069.00  0.0000E+000
1069.50  0.0000E+000
1070.00  0.0000E+000
1070.50  0.0000E+000
1071.00  0.0000E+000
1071.50  0.0000E+000
1072.00  0.0000E+000
1072.50  0.0000E+000
1073.00  0.0000E+000
1073.50  0.0000E+000
1074.00  0.0000E+000
1074.50  0.0000E+000
1075.00  0.0000E+000
1075.50  0.0000E+000
1076.00  0.0000E+000
1076.50  0.0000E+000
1077.00  0.0000E+000
1077.50  0.0000E+000
1078.00  0.0000E+000
1078.50  0.0000E+000
1079.00  0.0000E+000
1079.50  0.0000E+000
1080.00  0.0000E+000
1080.50  0.0000E+000
1081.00  0.0000E+000
1081.50  0.0000E+000
1082.00  0.0000E+000
1082.50  0.0000E+000
1083.00  0.0000E+000
1083.50  0.0000E+000
1084.00  0.0000E+000
1084.50  0.0000E+000
1085.00  0.0000E+000
1085.50  0.0000E+000
1086.00  0.0000E+000
1086.50  0.0000E+000
1087.00  0.0000E+000
1087.50  0.0000E+000
1088.00  0.0000E+000
1088.50  0.0000E+000
1089.00  0.0000E+000
1089.50  0.0000E+000
1090.00  0.0000E+000
1090.50  0.0000E+000
1091.00  0.0000E+000
1091.50  0.0000E+000
1092.00  0.0000E+000
1092.50  0.0000E+000
1093.00  0.0000E+000
1093.50  0.0000E+000
1094.00  0.0000E+000
1094.50  0.0000E+000
1095.00  0.0000E+000
1095.50  0.0000E+000
1096.00  0.0000E+000
1096.50  0.0000E+000
1097.00  0.0000E+000
1097.50  0.0000E+000
1098.00  0.0000E+000
1098.50  0.0000E+000
1099.00  0.0000E+000
1099.50  0.0000E+000
1100.00  0.0000E+000
1100.50  0.0000E+000
1101.00  0.0000E+000
1101.50  0.0000E+000
1102.00  0.0000E+000
1102.50  0.0000E+000
1103.00  0.0000E+000
1103.50  0.0000E+000
1104.00  0.0000E+000
1104.50  0.0000E+000
1105.00  0.0000E+000
1105.50  0.0000E+000
1106.00  0.0000E+000
1106.50  0.0000E+000
1107.00  0.0000E+000
1107.50  0.0000E+000
1108.00  0.0000E+000
1108.50  0.0000E+000
1109.00  0.0000E+000
1109.50  0.0000E+000
1110.00  0.0000E+000
1110.50  0.0000E+000
1111.00  0.0000E+000
1111.50  0.0000E+000
1112.00  0.0000E+000
1112.50  0.0000E+000
1113.00  0.0000E+000
1113.50  0.0000E+000
1114.00  0.0000E+000
1114.50  0.0000E+000
1115.00  0.0000E+000
1115.50  0.0000E+000
1116.00  0.0000E+000
1116.50  0.0000E+000
1117.00  0.0000E+000
1117.50  0.0000E+000
1118.00  0.0000E+000
1118.50  0.0000E+000
1119.00  0.0000E+000
1119.50  0.0000E+000
1120.00  0.0000E+000
1120.50  0.0000E+000
1121.00  0.0000E+000
1121.50  0.0000E+000
1122.00  0.0000E+000
1122.50  0.0000E+000
1123.00  0.0000E+000
1123.50  0.0000E+000
1124.00  0.0000E+000
1124.50  0.0000E+000
1125.00  0.0000E+000
1125.50  0.0000E+000
1126.00  0.0000E+000
1126.50  0.0000E+000
1127.00  0.0000E+000
1127.50  0.0000E+000
: 6
