# Supplementary material for: A photoconversion model for full spectral programming and multiplexing of optogenetic systems
Source: Mol Syst Biol. 2017 Apr 24;13(4):926. doi: 10.15252/msb.20167456 (PMC5408778; doi:10.15252/msb.20167456)
Supplement: Supplementary file 11 — Dataset EV3 [file MSB-13-926-s011.zip › dataset_ev3_led_data/led_calibration_data/EO_02/Tiffani_c1/raw/13.IRR]

" File: 160129_calibrations\post-calibration\Tif
" RAD->  Wave:647.21nm  Pix:1050  Val:  0.000  Time:400ms  Avg:1  Sm:1  Sg:1  Tc:off  SNAP  Xt:1  Ch:1  Xtrig wnmcal >RAD-IS6.CAL
 180.00  0.0000E+000
 180.50  0.0000E+000
 181.00  0.0000E+000
 181.50  0.0000E+000
 182.00  0.0000E+000
 182.50  0.0000E+000
 183.00  0.0000E+000
 183.50  0.0000E+000
 184.00  0.0000E+000
 184.50  0.0000E+000
 185.00  0.0000E+000
 185.50  0.0000E+000
 186.00  0.0000E+000
 186.50  0.0000E+000
 187.00  0.0000E+000
 187.50  0.0000E+000
 188.00  0.0000E+000
 188.50  0.0000E+000
 189.00  0.0000E+000
 189.50  0.0000E+000
 190.00  0.0000E+000
 190.50  0.0000E+000
 191.00  0.0000E+000
 191.50  0.0000E+000
 192.00  0.0000E+000
 192.50  0.0000E+000
 193.00  0.0000E+000
 193.50  0.0000E+000
 194.00  0.0000E+000
 194.50  0.0000E+000
 195.00  0.0000E+000
 195.50  0.0000E+000
 196.00  0.0000E+000
 196.50  0.0000E+000
 197.00  0.0000E+000
 197.50  0.0000E+000
 198.00  0.0000E+000
 198.50  0.0000E+000
 199.00  0.0000E+000
 199.50  0.0000E+000
 200.00  0.0000E+000
 200.50  0.0000E+000
 201.00  0.0000E+000
 201.50  0.0000E+000
 202.00  0.0000E+000
 202.50  0.0000E+000
 203.00  0.0000E+000
 203.50  0.0000E+000
 204.00  0.0000E+000
 204.50  0.0000E+000
 205.00  0.0000E+000
 205.50  0.0000E+000
 206.00  0.0000E+000
 206.50  0.0000E+000
 207.00  0.0000E+000
 207.50  0.0000E+000
 208.00  0.0000E+000
 208.50  0.0000E+000
 209.00  0.0000E+000
 209.50  0.0000E+000
 210.00  0.0000E+000
 210.50  0.0000E+000
 211.00  0.0000E+000
 211.50  0.0000E+000
 212.00  0.0000E+000
 212.50  0.0000E+000
 213.00  0.0000E+000
 213.50  0.0000E+000
 214.00  0.0000E+000
 214.50  0.0000E+000
 215.00  0.0000E+000
 215.50  0.0000E+000
 216.00  0.0000E+000
 216.50  0.0000E+000
 217.00  0.0000E+000
 217.50  0.0000E+000
 218.00  0.0000E+000
 218.50  0.0000E+000
 219.00  0.0000E+000
 219.50  0.0000E+000
 220.00  0.0000E+000
 220.50  0.0000E+000
 221.00  0.0000E+000
 221.50  0.0000E+000
 222.00  0.0000E+000
 222.50  0.0000E+000
 223.00  0.0000E+000
 223.50  0.0000E+000
 224.00  0.0000E+000
 224.50  0.0000E+000
 225.00  0.0000E+000
 225.50  0.0000E+000
 226.00  0.0000E+000
 226.50  0.0000E+000
 227.00  0.0000E+000
 227.50  0.0000E+000
 228.00  0.0000E+000
 228.50  0.0000E+000
 229.00  0.0000E+000
 229.50  0.0000E+000
 230.00  0.0000E+000
 230.50  0.0000E+000
 231.00  0.0000E+000
 231.50  0.0000E+000
 232.00  0.0000E+000
 232.50  0.0000E+000
 233.00  0.0000E+000
 233.50  0.0000E+000
 234.00  0.0000E+000
 234.50  0.0000E+000
 235.00  0.0000E+000
 235.50  0.0000E+000
 236.00  0.0000E+000
 236.50  0.0000E+000
 237.00  0.0000E+000
 237.50  0.0000E+000
 238.00  0.0000E+000
 238.50  0.0000E+000
 239.00  0.0000E+000
 239.50  0.0000E+000
 240.00  0.0000E+000
 240.50  0.0000E+000
 241.00  0.0000E+000
 241.50  0.0000E+000
 242.00  0.0000E+000
 242.50  0.0000E+000
 243.00  0.0000E+000
 243.50  0.0000E+000
 244.00  0.0000E+000
 244.50  0.0000E+000
 245.00  0.0000E+000
 245.50  0.0000E+000
 246.00  0.0000E+000
 246.50  0.0000E+000
 247.00  0.0000E+000
 247.50  0.0000E+000
 248.00  0.0000E+000
 248.50  0.0000E+000
 249.00  0.0000E+000
 249.50  0.0000E+000
 250.00  0.0000E+000
 250.50  0.0000E+000
 251.00  0.0000E+000
 251.50  0.0000E+000
 252.00  0.0000E+000
 252.50  0.0000E+000
 253.00  0.0000E+000
 253.50  0.0000E+000
 254.00  0.0000E+000
 254.50  0.0000E+000
 255.00  0.0000E+000
 255.50  0.0000E+000
 256.00  0.0000E+000
 256.50  0.0000E+000
 257.00  0.0000E+000
 257.50  0.0000E+000
 258.00  0.0000E+000
 258.50  0.0000E+000
 259.00  0.0000E+000
 259.50  0.0000E+000
 260.00  0.0000E+000
 260.50  0.0000E+000
 261.00  0.0000E+000
 261.50  0.0000E+000
 262.00  0.0000E+000
 262.50  0.0000E+000
 263.00  0.0000E+000
 263.50  0.0000E+000
 264.00  0.0000E+000
 264.50  0.0000E+000
 265.00  0.0000E+000
 265.50  0.0000E+000
 266.00  0.0000E+000
 266.50  0.0000E+000
 267.00  0.0000E+000
 267.50  0.0000E+000
 268.00  0.0000E+000
 268.50  0.0000E+000
 269.00  0.0000E+000
 269.50  0.0000E+000
 270.00  0.0000E+000
 270.50  0.0000E+000
 271.00  0.0000E+000
 271.50  0.0000E+000
 272.00  0.0000E+000
 272.50  0.0000E+000
 273.00  0.0000E+000
 273.50  0.0000E+000
 274.00  0.0000E+000
 274.50  0.0000E+000
 275.00  0.0000E+000
 275.50  0.0000E+000
 276.00  0.0000E+000
 276.50  0.0000E+000
 277.00  0.0000E+000
 277.50  0.0000E+000
 278.00  0.0000E+000
 278.50  0.0000E+000
 279.00  0.0000E+000
 279.50  0.0000E+000
 280.00  0.0000E+000
 280.50  0.0000E+000
 281.00  0.0000E+000
 281.50  0.0000E+000
 282.00  0.0000E+000
 282.50  0.0000E+000
 283.00  0.0000E+000
 283.50  0.0000E+000
 284.00  0.0000E+000
 284.50  0.0000E+000
 285.00  0.0000E+000
 285.50  0.0000E+000
 286.00  0.0000E+000
 286.50  0.0000E+000
 287.00  0.0000E+000
 287.50  0.0000E+000
 288.00  0.0000E+000
 288.50  0.0000E+000
 289.00  0.0000E+000
 289.50  0.0000E+000
 290.00  0.0000E+000
 290.50  0.0000E+000
 291.00  0.0000E+000
 291.50  0.0000E+000
 292.00  0.0000E+000
 292.50  0.0000E+000
 293.00  0.0000E+000
 293.50  0.0000E+000
 294.00  0.0000E+000
 294.50  0.0000E+000
 295.00  0.0000E+000
 295.50  0.0000E+000
 296.00  0.0000E+000
 296.50  0.0000E+000
 297.00  0.0000E+000
 297.50  0.0000E+000
 298.00  0.0000E+000
 298.50  0.0000E+000
 299.00  0.0000E+000
 299.50  0.0000E+000
 300.00  0.0000E+000
 300.50  0.0000E+000
 301.00  0.0000E+000
 301.50  0.0000E+000
 302.00  0.0000E+000
 302.50  0.0000E+000
 303.00  0.0000E+000
 303.50  0.0000E+000
 304.00  0.0000E+000
 304.50  0.0000E+000
 305.00  0.0000E+000
 305.50  0.0000E+000
 306.00  0.0000E+000
 306.50  0.0000E+000
 307.00  0.0000E+000
 307.50  0.0000E+000
 308.00  0.0000E+000
 308.50  0.0000E+000
 309.00  0.0000E+000
 309.50  0.0000E+000
 310.00  0.0000E+000
 310.50  0.0000E+000
 311.00  0.0000E+000
 311.50  0.0000E+000
 312.00  0.0000E+000
 312.50  0.0000E+000
 313.00  0.0000E+000
 313.50  0.0000E+000
 314.00  0.0000E+000
 314.50  0.0000E+000
 315.00  0.0000E+000
 315.50  0.0000E+000
 316.00  0.0000E+000
 316.50  0.0000E+000
 317.00  0.0000E+000
 317.50  0.0000E+000
 318.00  0.0000E+000
 318.50  0.0000E+000
 319.00  0.0000E+000
 319.50  0.0000E+000
 320.00  0.0000E+000
 320.50  0.0000E+000
 321.00  0.0000E+000
 321.50  0.0000E+000
 322.00  0.0000E+000
 322.50  0.0000E+000
 323.00  0.0000E+000
 323.50  0.0000E+000
 324.00  0.0000E+000
 324.50  0.0000E+000
 325.00  0.0000E+000
 325.50  0.0000E+000
 326.00  0.0000E+000
 326.50  0.0000E+000
 327.00  0.0000E+000
 327.50  0.0000E+000
 328.00  0.0000E+000
 328.50  0.0000E+000
 329.00  0.0000E+000
 329.50  0.0000E+000
 330.00  0.0000E+000
 330.50  0.0000E+000
 331.00  0.0000E+000
 331.50  0.0000E+000
 332.00  0.0000E+000
 332.50  0.0000E+000
 333.00  0.0000E+000
 333.50  0.0000E+000
 334.00  0.0000E+000
 334.50  0.0000E+000
 335.00  0.0000E+000
 335.50  0.0000E+000
 336.00  0.0000E+000
 336.50  0.0000E+000
 337.00  0.0000E+000
 337.50  0.0000E+000
 338.00  0.0000E+000
 338.50  0.0000E+000
 339.00  0.0000E+000
 339.50  0.0000E+000
 340.00  0.0000E+000
 340.50  0.0000E+000
 341.00  0.0000E+000
 341.50  0.0000E+000
 342.00  0.0000E+000
 342.50  0.0000E+000
 343.00  0.0000E+000
 343.50  0.0000E+000
 344.00  0.0000E+000
 344.50  0.0000E+000
 345.00  0.0000E+000
 345.50  0.0000E+000
 346.00  0.0000E+000
 346.50  0.0000E+000
 347.00  0.0000E+000
 347.50  0.0000E+000
 348.00  0.0000E+000
 348.50  0.0000E+000
 349.00  0.0000E+000
 349.50  0.0000E+000
 350.00  0.0000E+000
 350.50  0.0000E+000
 351.00  0.0000E+000
 351.50  0.0000E+000
 352.00  0.0000E+000
 352.50  0.0000E+000
 353.00  0.0000E+000
 353.50  0.0000E+000
 354.00  0.0000E+000
 354.50  0.0000E+000
 355.00  0.0000E+000
 355.50  0.0000E+000
 356.00  0.0000E+000
 356.50  0.0000E+000
 357.00  0.0000E+000
 357.50  0.0000E+000
 358.00  0.0000E+000
 358.50  0.0000E+000
 359.00  0.0000E+000
 359.50  0.0000E+000
 360.00  0.0000E+000
 360.50  9.9465E-009
 361.00  2.7282E-009
 361.50  0.0000E+000
 362.00  0.0000E+000
 362.50  0.0000E+000
 363.00  0.0000E+000
 363.50  0.0000E+000
 364.00  0.0000E+000
 364.50  2.3528E-008
 365.00  8.1211E-008
 365.50  1.3682E-007
 366.00  1.9729E-007
 366.50  1.7056E-007
 367.00  1.5111E-007
 367.50  1.4300E-007
 368.00  9.8902E-008
 368.50  6.0093E-008
 369.00  3.0338E-008
 369.50  3.0999E-009
 370.00  0.0000E+000
 370.50  0.0000E+000
 371.00  3.1890E-009
 371.50  2.8634E-008
 372.00  7.4966E-008
 372.50  1.4738E-007
 373.00  2.1295E-007
 373.50  2.4089E-007
 374.00  2.8722E-007
 374.50  2.2883E-007
 375.00  1.5172E-007
 375.50  9.7068E-008
 376.00  8.6673E-008
 376.50  6.4678E-008
 377.00  7.9831E-008
 377.50  1.2382E-007
 378.00  1.0982E-007
 378.50  8.1016E-008
 379.00  8.4883E-008
 379.50  1.2032E-007
 380.00  1.5051E-007
 380.50  1.9407E-007
 381.00  2.6385E-007
 381.50  3.3137E-007
 382.00  3.7066E-007
 382.50  4.1004E-007
 383.00  4.4791E-007
 383.50  4.4087E-007
 384.00  4.0098E-007
 384.50  3.7954E-007
 385.00  3.5648E-007
 385.50  3.3675E-007
 386.00  3.5167E-007
 386.50  3.8341E-007
 387.00  3.6382E-007
 387.50  3.9102E-007
 388.00  3.5833E-007
 388.50  3.1307E-007
 389.00  2.7136E-007
 389.50  2.0956E-007
 390.00  1.5705E-007
 390.50  1.3482E-007
 391.00  1.1109E-007
 391.50  9.5876E-008
 392.00  1.3460E-007
 392.50  1.5192E-007
 393.00  1.9826E-007
 393.50  1.9040E-007
 394.00  1.9721E-007
 394.50  2.2463E-007
 395.00  1.6961E-007
 395.50  1.4688E-007
 396.00  1.7680E-007
 396.50  1.6877E-007
 397.00  1.3732E-007
 397.50  6.5645E-008
 398.00  1.3918E-008
 398.50  0.0000E+000
 399.00  0.0000E+000
 399.50  0.0000E+000
 400.00  0.0000E+000
 400.50  0.0000E+000
 401.00  0.0000E+000
 401.50  0.0000E+000
 402.00  0.0000E+000
 402.50  0.0000E+000
 403.00  0.0000E+000
 403.50  0.0000E+000
 404.00  3.9023E-008
 404.50  5.4586E-008
 405.00  3.6436E-008
 405.50  4.7144E-008
 406.00  1.0945E-008
 406.50  0.0000E+000
 407.00  0.0000E+000
 407.50  0.0000E+000
 408.00  0.0000E+000
 408.50  0.0000E+000
 409.00  0.0000E+000
 409.50  0.0000E+000
 410.00  0.0000E+000
 410.50  0.0000E+000
 411.00  0.0000E+000
 411.50  0.0000E+000
 412.00  1.0715E-009
 412.50  1.0916E-007
 413.00  1.6770E-007
 413.50  1.7654E-007
 414.00  1.6211E-007
 414.50  1.1659E-007
 415.00  7.7775E-008
 415.50  1.2695E-007
 416.00  1.8737E-007
 416.50  2.3685E-007
 417.00  2.9932E-007
 417.50  2.8345E-007
 418.00  2.5869E-007
 418.50  1.8231E-007
 419.00  7.3593E-008
 419.50  0.0000E+000
 420.00  0.0000E+000
 420.50  0.0000E+000
 421.00  0.0000E+000
 421.50  4.6313E-008
 422.00  7.4898E-008
 422.50  2.1674E-008
 423.00  0.0000E+000
 423.50  0.0000E+000
 424.00  0.0000E+000
 424.50  0.0000E+000
 425.00  0.0000E+000
 425.50  0.0000E+000
 426.00  0.0000E+000
 426.50  0.0000E+000
 427.00  0.0000E+000
 427.50  0.0000E+000
 428.00  0.0000E+000
 428.50  0.0000E+000
 429.00  0.0000E+000
 429.50  0.0000E+000
 430.00  0.0000E+000
 430.50  0.0000E+000
 431.00  0.0000E+000
 431.50  0.0000E+000
 432.00  0.0000E+000
 432.50  0.0000E+000
 433.00  0.0000E+000
 433.50  0.0000E+000
 434.00  0.0000E+000
 434.50  0.0000E+000
 435.00  0.0000E+000
 435.50  0.0000E+000
 436.00  1.2387E-010
 436.50  1.3637E-008
 437.00  8.0230E-008
 437.50  9.1137E-008
 438.00  4.7545E-008
 438.50  5.1508E-009
 439.00  0.0000E+000
 439.50  0.0000E+000
 440.00  0.0000E+000
 440.50  3.0166E-008
 441.00  1.2443E-007
 441.50  2.1560E-007
 442.00  2.8713E-007
 442.50  2.8165E-007
 443.00  3.2593E-007
 443.50  3.9143E-007
 444.00  3.9123E-007
 444.50  4.0236E-007
 445.00  4.1230E-007
 445.50  3.1363E-007
 446.00  2.0778E-007
 446.50  1.4814E-007
 447.00  1.0707E-007
 447.50  1.0895E-007
 448.00  1.2864E-007
 448.50  1.4133E-007
 449.00  1.8652E-007
 449.50  2.1853E-007
 450.00  2.4732E-007
 450.50  3.1117E-007
 451.00  3.3035E-007
 451.50  3.6747E-007
 452.00  3.9676E-007
 452.50  4.1209E-007
 453.00  4.4925E-007
 453.50  4.6065E-007
 454.00  4.1917E-007
 454.50  3.2008E-007
 455.00  2.3579E-007
 455.50  1.6356E-007
 456.00  1.1234E-007
 456.50  8.9261E-008
 457.00  9.1013E-008
 457.50  8.0364E-008
 458.00  3.8171E-008
 458.50  2.2752E-008
 459.00  2.5884E-008
 459.50  2.3635E-008
 460.00  2.8529E-008
 460.50  5.3216E-008
 461.00  5.6930E-008
 461.50  5.7672E-008
 462.00  7.0946E-008
 462.50  7.8405E-008
 463.00  9.6535E-008
 463.50  1.1886E-007
 464.00  1.0941E-007
 464.50  7.4317E-008
 465.00  6.0344E-008
 465.50  2.7457E-008
 466.00  2.0589E-008
 466.50  2.8454E-008
 467.00  4.7897E-008
 467.50  7.3912E-008
 468.00  9.1962E-008
 468.50  1.0885E-007
 469.00  1.0992E-007
 469.50  6.1273E-008
 470.00  1.0890E-008
 470.50  0.0000E+000
 471.00  0.0000E+000
 471.50  0.0000E+000
 472.00  0.0000E+000
 472.50  0.0000E+000
 473.00  0.0000E+000
 473.50  0.0000E+000
 474.00  0.0000E+000
 474.50  0.0000E+000
 475.00  0.0000E+000
 475.50  0.0000E+000
 476.00  0.0000E+000
 476.50  0.0000E+000
 477.00  3.7310E-009
 477.50  4.5699E-008
 478.00  1.2981E-007
 478.50  1.9563E-007
 479.00  2.8241E-007
 479.50  2.6502E-007
 480.00  2.5026E-007
 480.50  2.4690E-007
 481.00  2.2253E-007
 481.50  2.1483E-007
 482.00  2.2365E-007
 482.50  1.9634E-007
 483.00  1.6800E-007
 483.50  1.6197E-007
 484.00  2.4697E-007
 484.50  3.4175E-007
 485.00  4.2736E-007
 485.50  4.7967E-007
 486.00  4.2619E-007
 486.50  3.3891E-007
 487.00  2.4085E-007
 487.50  1.4845E-007
 488.00  1.3479E-007
 488.50  1.0915E-007
 489.00  8.8115E-008
 489.50  1.2041E-007
 490.00  1.4335E-007
 490.50  1.8046E-007
 491.00  1.9784E-007
 491.50  1.8081E-007
 492.00  1.5101E-007
 492.50  1.2421E-007
 493.00  1.0616E-007
 493.50  1.0057E-007
 494.00  9.4508E-008
 494.50  9.4719E-008
 495.00  9.9030E-008
 495.50  1.1583E-007
 496.00  1.4999E-007
 496.50  1.8209E-007
 497.00  1.9294E-007
 497.50  2.0217E-007
 498.00  1.9775E-007
 498.50  1.9172E-007
 499.00  1.5525E-007
 499.50  9.2224E-008
 500.00  3.5000E-008
 500.50  0.0000E+000
 501.00  0.0000E+000
 501.50  0.0000E+000
 502.00  0.0000E+000
 502.50  0.0000E+000
 503.00  2.2340E-008
 503.50  1.2528E-008
 504.00  2.3373E-010
 504.50  1.1704E-008
 505.00  2.4901E-008
 505.50  4.9688E-008
 506.00  6.5920E-008
 506.50  7.5647E-008
 507.00  7.4876E-008
 507.50  2.1549E-008
 508.00  0.0000E+000
 508.50  0.0000E+000
 509.00  0.0000E+000
 509.50  0.0000E+000
 510.00  0.0000E+000
 510.50  0.0000E+000
 511.00  0.0000E+000
 511.50  1.0368E-009
 512.00  3.0875E-008
 512.50  7.4776E-008
 513.00  1.1280E-007
 513.50  1.5454E-007
 514.00  1.8372E-007
 514.50  2.0239E-007
 515.00  2.1989E-007
 515.50  2.0704E-007
 516.00  2.0877E-007
 516.50  2.3382E-007
 517.00  2.6503E-007
 517.50  2.9063E-007
 518.00  3.1681E-007
 518.50  3.2509E-007
 519.00  3.8099E-007
 519.50  4.5899E-007
 520.00  5.5540E-007
 520.50  6.3956E-007
 521.00  6.1052E-007
 521.50  4.8990E-007
 522.00  3.6215E-007
 522.50  2.3694E-007
 523.00  1.6201E-007
 523.50  1.4600E-007
 524.00  1.2510E-007
 524.50  9.3309E-008
 525.00  4.4802E-008
 525.50  1.2422E-008
 526.00  0.0000E+000
 526.50  8.6102E-009
 527.00  5.8940E-008
 527.50  1.3810E-007
 528.00  2.0404E-007
 528.50  2.7386E-007
 529.00  3.6360E-007
 529.50  4.9370E-007
 530.00  5.6494E-007
 530.50  5.9600E-007
 531.00  5.5638E-007
 531.50  4.7199E-007
 532.00  3.2563E-007
 532.50  2.1728E-007
 533.00  1.3740E-007
 533.50  8.4259E-008
 534.00  6.1430E-008
 534.50  7.6544E-008
 535.00  7.9808E-008
 535.50  6.6586E-008
 536.00  7.1043E-008
 536.50  3.8728E-008
 537.00  3.2749E-008
 537.50  1.0394E-007
 538.00  1.9224E-007
 538.50  2.0444E-007
 539.00  1.9900E-007
 539.50  1.9809E-007
 540.00  1.5683E-007
 540.50  1.9689E-007
 541.00  2.8468E-007
 541.50  4.0515E-007
 542.00  4.7750E-007
 542.50  5.2738E-007
 543.00  5.5315E-007
 543.50  5.8981E-007
 544.00  6.3891E-007
 544.50  6.9092E-007
 545.00  6.9237E-007
 545.50  6.6604E-007
 546.00  6.0666E-007
 546.50  5.3330E-007
 547.00  4.4640E-007
 547.50  4.0094E-007
 548.00  3.3182E-007
 548.50  2.8827E-007
 549.00  2.6655E-007
 549.50  2.4642E-007
 550.00  2.7073E-007
 550.50  3.9289E-007
 551.00  4.1210E-007
 551.50  4.3639E-007
 552.00  5.0580E-007
 552.50  6.3948E-007
 553.00  6.7188E-007
 553.50  8.3525E-007
 554.00  9.6840E-007
 554.50  1.0137E-006
 555.00  9.9963E-007
 555.50  9.9652E-007
 556.00  1.0020E-006
 556.50  9.8596E-007
 557.00  9.5280E-007
 557.50  9.1719E-007
 558.00  8.3301E-007
 558.50  7.4611E-007
 559.00  6.6693E-007
 559.50  5.6626E-007
 560.00  5.2218E-007
 560.50  5.2776E-007
 561.00  5.1002E-007
 561.50  5.4868E-007
 562.00  6.5014E-007
 562.50  6.6971E-007
 563.00  7.4190E-007
 563.50  8.7655E-007
 564.00  1.0516E-006
 564.50  1.1735E-006
 565.00  1.4028E-006
 565.50  1.7274E-006
 566.00  2.0019E-006
 566.50  2.2691E-006
 567.00  2.5503E-006
 567.50  2.7328E-006
 568.00  2.7735E-006
 568.50  2.9093E-006
 569.00  3.0908E-006
 569.50  3.2344E-006
 570.00  3.1862E-006
 570.50  3.1457E-006
 571.00  2.9349E-006
 571.50  2.7543E-006
 572.00  2.6737E-006
 572.50  2.8195E-006
 573.00  3.1454E-006
 573.50  3.4988E-006
 574.00  3.8443E-006
 574.50  4.2281E-006
 575.00  4.4105E-006
 575.50  4.5325E-006
 576.00  4.7331E-006
 576.50  4.9187E-006
 577.00  5.1721E-006
 577.50  5.6223E-006
 578.00  6.0801E-006
 578.50  6.5610E-006
 579.00  7.1036E-006
 579.50  7.4338E-006
 580.00  7.8258E-006
 580.50  8.2861E-006
 581.00  8.5462E-006
 581.50  8.7852E-006
 582.00  9.1296E-006
 582.50  9.3336E-006
 583.00  9.5839E-006
 583.50  1.0045E-005
 584.00  1.0554E-005
 584.50  1.1079E-005
 585.00  1.1734E-005
 585.50  1.2540E-005
 586.00  1.3335E-005
 586.50  1.4253E-005
 587.00  1.5203E-005
 587.50  1.6166E-005
 588.00  1.7072E-005
 588.50  1.8101E-005
 589.00  1.9249E-005
 589.50  2.0373E-005
 590.00  2.1556E-005
 590.50  2.2754E-005
 591.00  2.3949E-005
 591.50  2.5410E-005
 592.00  2.6873E-005
 592.50  2.8600E-005
 593.00  3.0260E-005
 593.50  3.2182E-005
 594.00  3.4082E-005
 594.50  3.6037E-005
 595.00  3.8104E-005
 595.50  4.0288E-005
 596.00  4.2536E-005
 596.50  4.4988E-005
 597.00  4.7687E-005
 597.50  5.0719E-005
 598.00  5.3835E-005
 598.50  5.7075E-005
 599.00  6.0366E-005
 599.50  6.3733E-005
 600.00  6.7144E-005
 600.50  7.0835E-005
 601.00  7.4722E-005
 601.50  7.8737E-005
 602.00  8.3035E-005
 602.50  8.7569E-005
 603.00  9.2255E-005
 603.50  9.7329E-005
 604.00  1.0271E-004
 604.50  1.0826E-004
 605.00  1.1413E-004
 605.50  1.2029E-004
 606.00  1.2675E-004
 606.50  1.3358E-004
 607.00  1.4065E-004
 607.50  1.4772E-004
 608.00  1.5454E-004
 608.50  1.6112E-004
 609.00  1.6710E-004
 609.50  1.7237E-004
 610.00  1.7709E-004
 610.50  1.8135E-004
 611.00  1.8468E-004
 611.50  1.8722E-004
 612.00  1.8867E-004
 612.50  1.8876E-004
 613.00  1.8749E-004
 613.50  1.8514E-004
 614.00  1.8192E-004
 614.50  1.7785E-004
 615.00  1.7309E-004
 615.50  1.6761E-004
 616.00  1.6118E-004
 616.50  1.5400E-004
 617.00  1.4620E-004
 617.50  1.3795E-004
 618.00  1.2967E-004
 618.50  1.2163E-004
 619.00  1.1389E-004
 619.50  1.0658E-004
 620.00  9.9680E-005
 620.50  9.3262E-005
 621.00  8.7311E-005
 621.50  8.1792E-005
 622.00  7.6727E-005
 622.50  7.1731E-005
 623.00  6.6866E-005
 623.50  6.2239E-005
 624.00  5.7838E-005
 624.50  5.3684E-005
 625.00  4.9944E-005
 625.50  4.6570E-005
 626.00  4.3283E-005
 626.50  4.0119E-005
 627.00  3.7147E-005
 627.50  3.4345E-005
 628.00  3.1810E-005
 628.50  2.9646E-005
 629.00  2.7655E-005
 629.50  2.5834E-005
 630.00  2.4074E-005
 630.50  2.2235E-005
 631.00  2.0552E-005
 631.50  1.9031E-005
 632.00  1.7531E-005
 632.50  1.6187E-005
 633.00  1.4966E-005
 633.50  1.3720E-005
 634.00  1.2558E-005
 634.50  1.1525E-005
 635.00  1.0588E-005
 635.50  9.7552E-006
 636.00  8.9357E-006
 636.50  8.2741E-006
 637.00  7.7323E-006
 637.50  7.2718E-006
 638.00  6.9050E-006
 638.50  6.7685E-006
 639.00  6.5754E-006
 639.50  6.3211E-006
 640.00  6.0043E-006
 640.50  5.6200E-006
 641.00  5.2323E-006
 641.50  4.9272E-006
 642.00  4.6577E-006
 642.50  4.5558E-006
 643.00  4.4719E-006
 643.50  4.5965E-006
 644.00  4.3370E-006
 644.50  4.4683E-006
 645.00  4.4241E-006
 645.50  4.5376E-006
 646.00  4.5342E-006
 646.50  4.6386E-006
 647.00  4.6140E-006
 647.50  4.4131E-006
 648.00  4.0221E-006
 648.50  3.6201E-006
 649.00  3.4430E-006
 649.50  2.9790E-006
 650.00  2.9089E-006
 650.50  3.0321E-006
 651.00  3.0738E-006
 651.50  3.1526E-006
 652.00  3.3505E-006
 652.50  3.6148E-006
 653.00  3.7991E-006
 653.50  4.0177E-006
 654.00  4.1680E-006
 654.50  4.0970E-006
 655.00  3.8318E-006
 655.50  3.4785E-006
 656.00  3.3402E-006
 656.50  3.2897E-006
 657.00  3.2959E-006
 657.50  3.0828E-006
 658.00  2.8287E-006
 658.50  2.6448E-006
 659.00  2.2648E-006
 659.50  2.0644E-006
 660.00  2.0361E-006
 660.50  1.9554E-006
 661.00  1.9133E-006
 661.50  1.7765E-006
 662.00  1.5668E-006
 662.50  1.3598E-006
 663.00  1.0337E-006
 663.50  8.1908E-007
 664.00  8.6235E-007
 664.50  7.2465E-007
 665.00  6.1244E-007
 665.50  4.5975E-007
 666.00  2.5462E-007
 666.50  3.3787E-007
 667.00  7.4391E-007
 667.50  1.1434E-006
 668.00  1.5817E-006
 668.50  1.7229E-006
 669.00  1.5246E-006
 669.50  1.2588E-006
 670.00  9.1410E-007
 670.50  6.3313E-007
 671.00  6.9737E-007
 671.50  9.7446E-007
 672.00  1.1708E-006
 672.50  1.5104E-006
 673.00  1.7111E-006
 673.50  1.8275E-006
 674.00  1.7163E-006
 674.50  1.5454E-006
 675.00  1.2150E-006
 675.50  8.5784E-007
 676.00  6.7448E-007
 676.50  4.9732E-007
 677.00  4.5793E-007
 677.50  6.0902E-007
 678.00  9.7958E-007
 678.50  1.2703E-006
 679.00  1.7149E-006
 679.50  2.3167E-006
 680.00  2.9480E-006
 680.50  3.5453E-006
 681.00  4.2703E-006
 681.50  4.3785E-006
 682.00  4.1551E-006
 682.50  3.7891E-006
 683.00  3.0082E-006
 683.50  2.5659E-006
 684.00  2.4018E-006
 684.50  2.2705E-006
 685.00  2.3139E-006
 685.50  2.3798E-006
 686.00  2.2150E-006
 686.50  2.1653E-006
 687.00  2.0075E-006
 687.50  1.8681E-006
 688.00  1.8187E-006
 688.50  1.6416E-006
 689.00  1.4278E-006
 689.50  1.3090E-006
 690.00  1.1386E-006
 690.50  1.5065E-006
 691.00  1.9070E-006
 691.50  2.1450E-006
 692.00  2.4947E-006
 692.50  2.8498E-006
 693.00  2.4957E-006
 693.50  2.5021E-006
 694.00  2.8414E-006
 694.50  3.0699E-006
 695.00  3.2980E-006
 695.50  3.3824E-006
 696.00  3.0293E-006
 696.50  2.3649E-006
 697.00  1.6556E-006
 697.50  9.7820E-007
 698.00  6.9652E-007
 698.50  6.1704E-007
 699.00  5.2712E-007
 699.50  3.0250E-007
 700.00  3.5296E-008
 700.50  0.0000E+000
 701.00  0.0000E+000
 701.50  7.8314E-009
 702.00  1.3007E-007
 702.50  5.3842E-007
 703.00  1.0205E-006
 703.50  1.2876E-006
 704.00  1.2885E-006
 704.50  1.2841E-006
 705.00  1.3766E-006
 705.50  1.4888E-006
 706.00  1.5426E-006
 706.50  1.6791E-006
 707.00  1.7996E-006
 707.50  1.7921E-006
 708.00  2.0219E-006
 708.50  2.7841E-006
 709.00  3.2653E-006
 709.50  3.5596E-006
 710.00  3.5600E-006
 710.50  3.2825E-006
 711.00  2.6682E-006
 711.50  2.0813E-006
 712.00  1.6531E-006
 712.50  1.2382E-006
 713.00  9.9712E-007
 713.50  8.1496E-007
 714.00  6.7251E-007
 714.50  7.5131E-007
 715.00  1.0766E-006
 715.50  1.0155E-006
 716.00  6.5596E-007
 716.50  3.0852E-007
 717.00  1.4138E-007
 717.50  0.0000E+000
 718.00  1.2221E-007
 718.50  5.4267E-007
 719.00  8.4290E-007
 719.50  9.0978E-007
 720.00  1.0168E-006
 720.50  1.0288E-006
 721.00  9.9499E-007
 721.50  8.9713E-007
 722.00  6.5625E-007
 722.50  3.5015E-007
 723.00  2.5773E-007
 723.50  1.8825E-007
 724.00  3.3796E-007
 724.50  5.9419E-007
 725.00  8.5414E-007
 725.50  8.1093E-007
 726.00  5.5345E-007
 726.50  4.2818E-007
 727.00  2.3834E-007
 727.50  4.6762E-008
 728.00  9.9240E-009
 728.50  5.1305E-009
 729.00  0.0000E+000
 729.50  0.0000E+000
 730.00  0.0000E+000
 730.50  0.0000E+000
 731.00  0.0000E+000
 731.50  0.0000E+000
 732.00  0.0000E+000
 732.50  0.0000E+000
 733.00  0.0000E+000
 733.50  0.0000E+000
 734.00  0.0000E+000
 734.50  0.0000E+000
 735.00  0.0000E+000
 735.50  0.0000E+000
 736.00  0.0000E+000
 736.50  0.0000E+000
 737.00  0.0000E+000
 737.50  0.0000E+000
 738.00  0.0000E+000
 738.50  0.0000E+000
 739.00  0.0000E+000
 739.50  3.5583E-007
 740.00  7.9176E-007
 740.50  1.0944E-006
 741.00  1.1879E-006
 741.50  1.2198E-006
 742.00  1.1329E-006
 742.50  1.1472E-006
 743.00  1.2965E-006
 743.50  1.5200E-006
 744.00  1.7791E-006
 744.50  1.7723E-006
 745.00  1.5647E-006
 745.50  1.4677E-006
 746.00  1.5349E-006
 746.50  1.2406E-006
 747.00  1.2832E-006
 747.50  1.0929E-006
 748.00  1.0188E-006
 748.50  1.1271E-006
 749.00  1.4931E-006
 749.50  1.7849E-006
 750.00  2.0911E-006
 750.50  1.9265E-006
 751.00  1.7243E-006
 751.50  1.4618E-006
 752.00  1.0019E-006
 752.50  6.5194E-007
 753.00  3.3893E-007
 753.50  5.9766E-008
 754.00  0.0000E+000
 754.50  0.0000E+000
 755.00  0.0000E+000
 755.50  0.0000E+000
 756.00  6.4123E-007
 756.50  1.4125E-006
 757.00  2.4588E-006
 757.50  3.9172E-006
 758.00  5.0278E-006
 758.50  5.5748E-006
 759.00  5.9748E-006
 759.50  5.6072E-006
 760.00  4.8585E-006
 760.50  4.0920E-006
 761.00  3.1800E-006
 761.50  2.6627E-006
 762.00  2.5901E-006
 762.50  2.3393E-006
 763.00  2.2762E-006
 763.50  2.3057E-006
 764.00  2.2241E-006
 764.50  1.9361E-006
 765.00  1.5969E-006
 765.50  9.4702E-007
 766.00  5.7512E-007
 766.50  4.6474E-008
 767.00  0.0000E+000
 767.50  0.0000E+000
 768.00  0.0000E+000
 768.50  0.0000E+000
 769.00  0.0000E+000
 769.50  1.5611E-007
 770.00  3.4168E-007
 770.50  6.0836E-007
 771.00  1.2759E-006
 771.50  1.7266E-006
 772.00  1.8802E-006
 772.50  2.1909E-006
 773.00  2.0850E-006
 773.50  1.1432E-006
 774.00  1.7743E-007
 774.50  0.0000E+000
 775.00  6.8186E-009
 775.50  2.0916E-007
 776.00  1.0165E-006
 776.50  1.7289E-006
 777.00  2.1906E-006
 777.50  1.9116E-006
 778.00  1.2994E-006
 778.50  5.9346E-007
 779.00  1.1767E-007
 779.50  0.0000E+000
 780.00  0.0000E+000
 780.50  0.0000E+000
 781.00  0.0000E+000
 781.50  0.0000E+000
 782.00  0.0000E+000
 782.50  0.0000E+000
 783.00  0.0000E+000
 783.50  0.0000E+000
 784.00  0.0000E+000
 784.50  0.0000E+000
 785.00  0.0000E+000
 785.50  0.0000E+000
 786.00  0.0000E+000
 786.50  0.0000E+000
 787.00  0.0000E+000
 787.50  0.0000E+000
 788.00  0.0000E+000
 788.50  0.0000E+000
 789.00  2.1280E-007
 789.50  4.0343E-007
 790.00  5.9494E-007
 790.50  8.3541E-007
 791.00  8.3170E-007
 791.50  6.0359E-007
 792.00  8.4661E-007
 792.50  1.0257E-006
 793.00  9.5732E-007
 793.50  1.2050E-006
 794.00  1.1274E-006
 794.50  9.8337E-007
 795.00  9.2699E-007
 795.50  6.9854E-007
 796.00  3.1589E-007
 796.50  2.4049E-007
 797.00  2.3688E-007
 797.50  2.1902E-007
 798.00  3.0562E-007
 798.50  3.9917E-007
 799.00  2.3783E-007
 799.50  3.7484E-008
 800.00  0.0000E+000
 800.50  0.0000E+000
 801.00  0.0000E+000
 801.50  0.0000E+000
 802.00  0.0000E+000
 802.50  0.0000E+000
 803.00  0.0000E+000
 803.50  0.0000E+000
 804.00  0.0000E+000
 804.50  0.0000E+000
 805.00  0.0000E+000
 805.50  0.0000E+000
 806.00  0.0000E+000
 806.50  0.0000E+000
 807.00  0.0000E+000
 807.50  3.3993E-007
 808.00  8.5663E-007
 808.50  1.5119E-006
 809.00  2.0958E-006
 809.50  2.7092E-006
 810.00  3.3066E-006
 810.50  3.1189E-006
 811.00  2.3214E-006
 811.50  1.8758E-006
 812.00  1.2459E-006
 812.50  6.0111E-007
 813.00  3.4027E-007
 813.50  3.0352E-007
 814.00  3.6999E-008
 814.50  3.2156E-008
 815.00  2.7030E-007
 815.50  7.1963E-007
 816.00  1.0251E-006
 816.50  1.1861E-006
 817.00  9.3204E-007
 817.50  3.6698E-007
 818.00  4.6132E-008
 818.50  0.0000E+000
 819.00  0.0000E+000
 819.50  0.0000E+000
 820.00  3.4963E-007
 820.50  7.9424E-007
 821.00  7.9896E-007
 821.50  6.4956E-007
 822.00  6.2877E-007
 822.50  6.1900E-007
 823.00  3.6698E-007
 823.50  6.0020E-007
 824.00  1.3756E-006
 824.50  1.8419E-006
 825.00  1.9757E-006
 825.50  2.4255E-006
 826.00  2.4842E-006
 826.50  2.3087E-006
 827.00  2.1032E-006
 827.50  1.5863E-006
 828.00  8.9862E-007
 828.50  3.2043E-007
 829.00  4.3265E-008
 829.50  2.4556E-007
 830.00  1.0712E-006
 830.50  1.6419E-006
 831.00  2.1521E-006
 831.50  2.3433E-006
 832.00  2.1722E-006
 832.50  1.5571E-006
 833.00  1.5247E-006
 833.50  1.5266E-006
 834.00  1.9229E-006
 834.50  2.5392E-006
 835.00  3.0915E-006
 835.50  3.6320E-006
 836.00  3.7679E-006
 836.50  3.2208E-006
 837.00  2.7764E-006
 837.50  2.6619E-006
 838.00  2.5883E-006
 838.50  2.8826E-006
 839.00  3.2509E-006
 839.50  3.1658E-006
 840.00  2.3261E-006
 840.50  1.7102E-006
 841.00  1.1873E-006
 841.50  7.0563E-007
 842.00  3.1270E-007
 842.50  8.9884E-008
 843.00  0.0000E+000
 843.50  0.0000E+000
 844.00  0.0000E+000
 844.50  0.0000E+000
 845.00  0.0000E+000
 845.50  1.4139E-007
 846.00  7.3037E-007
 846.50  1.1358E-006
 847.00  1.3409E-006
 847.50  1.2885E-006
 848.00  5.1624E-007
 848.50  0.0000E+000
 849.00  0.0000E+000
 849.50  0.0000E+000
 850.00  0.0000E+000
 850.50  6.0308E-007
 851.00  1.2758E-006
 851.50  1.2916E-006
 852.00  1.0395E-006
 852.50  8.5239E-007
 853.00  5.2715E-007
 853.50  4.7410E-007
 854.00  3.5348E-007
 854.50  2.9105E-007
 855.00  0.0000E+000
 855.50  0.0000E+000
 856.00  6.1165E-010
 856.50  5.3142E-008
 857.00  3.6394E-007
 857.50  8.9495E-007
 858.00  1.2092E-006
 858.50  6.9274E-007
 859.00  0.0000E+000
 859.50  0.0000E+000
 860.00  0.0000E+000
 860.50  0.0000E+000
 861.00  0.0000E+000
 861.50  0.0000E+000
 862.00  0.0000E+000
 862.50  0.0000E+000
 863.00  0.0000E+000
 863.50  0.0000E+000
 864.00  0.0000E+000
 864.50  0.0000E+000
 865.00  0.0000E+000
 865.50  0.0000E+000
 866.00  0.0000E+000
 866.50  0.0000E+000
 867.00  0.0000E+000
 867.50  0.0000E+000
 868.00  0.0000E+000
 868.50  0.0000E+000
 869.00  9.3302E-008
 869.50  4.7969E-007
 870.00  9.8442E-007
 870.50  1.4211E-006
 871.00  1.5941E-006
 871.50  1.2566E-006
 872.00  4.8779E-007
 872.50  4.9442E-008
 873.00  8.3106E-008
 873.50  3.1490E-007
 874.00  9.7487E-007
 874.50  1.9731E-006
 875.00  2.5504E-006
 875.50  3.1399E-006
 876.00  2.5876E-006
 876.50  1.7889E-006
 877.00  8.0681E-007
 877.50  3.2283E-007
 878.00  0.0000E+000
 878.50  4.2405E-009
 879.00  5.9656E-008
 879.50  7.3524E-008
 880.00  0.0000E+000
 880.50  0.0000E+000
 881.00  0.0000E+000
 881.50  0.0000E+000
 882.00  0.0000E+000
 882.50  0.0000E+000
 883.00  0.0000E+000
 883.50  0.0000E+000
 884.00  0.0000E+000
 884.50  0.0000E+000
 885.00  0.0000E+000
 885.50  0.0000E+000
 886.00  0.0000E+000
 886.50  0.0000E+000
 887.00  0.0000E+000
 887.50  0.0000E+000
 888.00  0.0000E+000
 888.50  0.0000E+000
 889.00  0.0000E+000
 889.50  0.0000E+000
 890.00  0.0000E+000
 890.50  0.0000E+000
 891.00  0.0000E+000
 891.50  0.0000E+000
 892.00  0.0000E+000
 892.50  3.4626E-010
 893.00  2.2595E-007
 893.50  1.1655E-006
 894.00  1.6947E-006
 894.50  1.5606E-006
 895.00  6.5029E-007
 895.50  1.8408E-008
 896.00  0.0000E+000
 896.50  0.0000E+000
 897.00  0.0000E+000
 897.50  0.0000E+000
 898.00  0.0000E+000
 898.50  0.0000E+000
 899.00  0.0000E+000
 899.50  0.0000E+000
 900.00  0.0000E+000
 900.50  0.0000E+000
 901.00  0.0000E+000
 901.50  1.3139E-006
 902.00  2.6032E-006
 902.50  2.6890E-006
 903.00  1.0459E-006
 903.50  0.0000E+000
 904.00  0.0000E+000
 904.50  0.0000E+000
 905.00  0.0000E+000
 905.50  0.0000E+000
 906.00  0.0000E+000
 906.50  0.0000E+000
 907.00  0.0000E+000
 907.50  5.0502E-007
 908.00  2.1732E-006
 908.50  4.0494E-006
 909.00  6.3079E-006
 909.50  8.3386E-006
 910.00  9.2868E-006
 910.50  8.9777E-006
 911.00  7.6883E-006
 911.50  6.3593E-006
 912.00  5.2514E-006
 912.50  4.8713E-006
 913.00  5.2998E-006
 913.50  6.6919E-006
 914.00  6.9992E-006
 914.50  7.3135E-006
 915.00  7.9808E-006
 915.50  8.0646E-006
 916.00  6.9854E-006
 916.50  6.5712E-006
 917.00  5.7952E-006
 917.50  4.1529E-006
 918.00  1.6537E-006
 918.50  1.1825E-008
 919.00  0.0000E+000
 919.50  0.0000E+000
 920.00  0.0000E+000
 920.50  3.2434E-007
 921.00  1.6168E-006
 921.50  2.6201E-006
 922.00  3.3936E-006
 922.50  4.0441E-006
 923.00  4.9317E-006
 923.50  5.9953E-006
 924.00  7.1891E-006
 924.50  8.6672E-006
 925.00  9.8401E-006
 925.50  1.0296E-005
 926.00  1.0126E-005
 926.50  9.4743E-006
 927.00  8.5219E-006
 927.50  7.0938E-006
 928.00  6.1808E-006
 928.50  5.4296E-006
 929.00  3.4342E-006
 929.50  1.6351E-006
 930.00  1.4910E-007
 930.50  0.0000E+000
 931.00  0.0000E+000
 931.50  0.0000E+000
 932.00  0.0000E+000
 932.50  0.0000E+000
 933.00  0.0000E+000
 933.50  0.0000E+000
 934.00  0.0000E+000
 934.50  0.0000E+000
 935.00  0.0000E+000
 935.50  0.0000E+000
 936.00  0.0000E+000
 936.50  0.0000E+000
 937.00  0.0000E+000
 937.50  0.0000E+000
 938.00  1.3455E-006
 938.50  4.1964E-006
 939.00  6.3408E-006
 939.50  8.6108E-006
 940.00  1.0977E-005
 940.50  1.2128E-005
 941.00  1.2608E-005
 941.50  1.4978E-005
 942.00  1.5330E-005
 942.50  1.3197E-005
 943.00  1.1854E-005
 943.50  9.5406E-006
 944.00  4.4766E-006
 944.50  2.7977E-006
 945.00  1.6615E-006
 945.50  1.8415E-006
 946.00  4.4374E-006
 946.50  8.5949E-006
 947.00  1.0574E-005
 947.50  1.3103E-005
 948.00  1.4427E-005
 948.50  1.3967E-005
 949.00  1.1555E-005
 949.50  8.6480E-006
 950.00  5.5830E-006
 950.50  3.8727E-006
 951.00  2.0351E-006
 951.50  0.0000E+000
 952.00  1.8628E-007
 952.50  4.0937E-007
 953.00  2.3541E-006
 953.50  8.0836E-006
 954.00  1.1658E-005
 954.50  1.2587E-005
 955.00  1.1782E-005
 955.50  7.7447E-006
 956.00  2.1879E-006
 956.50  2.5298E-007
 957.00  0.0000E+000
 957.50  1.2567E-006
 958.00  2.1878E-006
 958.50  3.3993E-006
 959.00  2.9491E-006
 959.50  2.3724E-006
 960.00  9.8679E-007
 960.50  8.9256E-007
 961.00  2.6309E-007
 961.50  5.1623E-006
 962.00  1.1284E-005
 962.50  1.5630E-005
 963.00  1.8221E-005
 963.50  2.0177E-005
 964.00  1.4513E-005
 964.50  3.0492E-006
 965.00  0.0000E+000
 965.50  0.0000E+000
 966.00  0.0000E+000
 966.50  0.0000E+000
 967.00  0.0000E+000
 967.50  0.0000E+000
 968.00  0.0000E+000
 968.50  0.0000E+000
 969.00  6.6396E-007
 969.50  3.5518E-006
 970.00  6.4580E-006
 970.50  6.4039E-006
 971.00  3.5098E-006
 971.50  1.0545E-007
 972.00  0.0000E+000
 972.50  0.0000E+000
 973.00  0.0000E+000
 973.50  0.0000E+000
 974.00  4.2461E-007
 974.50  5.2076E-006
 975.00  1.1743E-005
 975.50  1.2992E-005
 976.00  9.1736E-006
 976.50  4.3605E-006
 977.00  2.0618E-006
 977.50  3.9076E-007
 978.00  0.0000E+000
 978.50  1.4987E-007
 979.00  1.3497E-006
 979.50  1.8545E-007
 980.00  1.4652E-006
 980.50  5.6797E-006
 981.00  8.8547E-006
 981.50  9.1697E-006
 982.00  1.3870E-005
 982.50  1.5367E-005
 983.00  1.0383E-005
 983.50  3.7515E-006
 984.00  1.2428E-006
 984.50  0.0000E+000
 985.00  0.0000E+000
 985.50  0.0000E+000
 986.00  0.0000E+000
 986.50  0.0000E+000
 987.00  0.0000E+000
 987.50  0.0000E+000
 988.00  0.0000E+000
 988.50  2.8835E-006
 989.00  1.0664E-005
 989.50  2.1851E-005
 990.00  3.2454E-005
 990.50  3.1896E-005
 991.00  2.0188E-005
 991.50  4.4737E-006
 992.00  2.9231E-007
 992.50  0.0000E+000
 993.00  0.0000E+000
 993.50  0.0000E+000
 994.00  0.0000E+000
 994.50  0.0000E+000
 995.00  0.0000E+000
 995.50  0.0000E+000
 996.00  0.0000E+000
 996.50  1.3017E-005
 997.00  2.0943E-005
 997.50  2.4744E-005
 998.00  2.1090E-005
 998.50  1.0691E-005
 999.00  1.1217E-006
 999.50  0.0000E+000
1000.00  0.0000E+000
1000.50  0.0000E+000
1001.00  0.0000E+000
1001.50  0.0000E+000
1002.00  0.0000E+000
1002.50  0.0000E+000
1003.00  0.0000E+000
1003.50  0.0000E+000
1004.00  0.0000E+000
1004.50  0.0000E+000
1005.00  0.0000E+000
1005.50  0.0000E+000
1006.00  0.0000E+000
1006.50  0.0000E+000
1007.00  0.0000E+000
1007.50  0.0000E+000
1008.00  0.0000E+000
1008.50  0.0000E+000
1009.00  0.0000E+000
1009.50  0.0000E+000
1010.00  0.0000E+000
1010.50  0.0000E+000
1011.00  0.0000E+000
1011.50  0.0000E+000
1012.00  0.0000E+000
1012.50  0.0000E+000
1013.00  0.0000E+000
1013.50  0.0000E+000
1014.00  0.0000E+000
1014.50  0.0000E+000
1015.00  0.0000E+000
1015.50  0.0000E+000
1016.00  0.0000E+000
1016.50  0.0000E+000
1017.00  0.0000E+000
1017.50  0.0000E+000
1018.00  0.0000E+000
1018.50  0.0000E+000
1019.00  0.0000E+000
1019.50  0.0000E+000
1020.00  0.0000E+000
1020.50  0.0000E+000
1021.00  0.0000E+000
1021.50  0.0000E+000
1022.00  0.0000E+000
1022.50  0.0000E+000
1023.00  0.0000E+000
1023.50  0.0000E+000
1024.00  0.0000E+000
1024.50  0.0000E+000
1025.00  0.0000E+000
1025.50  0.0000E+000
1026.00  0.0000E+000
1026.50  0.0000E+000
1027.00  0.0000E+000
1027.50  0.0000E+000
1028.00  0.0000E+000
1028.50  0.0000E+000
1029.00  0.0000E+000
1029.50  0.0000E+000
1030.00  0.0000E+000
1030.50  0.0000E+000
1031.00  0.0000E+000
1031.50  0.0000E+000
1032.00  0.0000E+000
1032.50  0.0000E+000
1033.00  0.0000E+000
1033.50  0.0000E+000
1034.00  0.0000E+000
1034.50  0.0000E+000
1035.00  0.0000E+000
1035.50  0.0000E+000
1036.00  0.0000E+000
1036.50  0.0000E+000
1037.00  0.0000E+000
1037.50  0.0000E+000
1038.00  0.0000E+000
1038.50  0.0000E+000
1039.00  0.0000E+000
1039.50  0.0000E+000
1040.00  0.0000E+000
1040.50  0.0000E+000
1041.00  0.0000E+000
1041.50  0.0000E+000
1042.00  0.0000E+000
1042.50  0.0000E+000
1043.00  0.0000E+000
1043.50  0.0000E+000
1044.00  0.0000E+000
1044.50  0.0000E+000
1045.00  0.0000E+000
1045.50  0.0000E+000
1046.00  0.0000E+000
1046.50  0.0000E+000
1047.00  0.0000E+000
1047.50  0.0000E+000
1048.00  0.0000E+000
1048.50  0.0000E+000
1049.00  0.0000E+000
1049.50  0.0000E+000
1050.00  0.0000E+000
1050.50  0.0000E+000
1051.00  0.0000E+000
1051.50  0.0000E+000
1052.00  0.0000E+000
1052.50  0.0000E+000
1053.00  0.0000E+000
1053.50  0.0000E+000
1054.00  0.0000E+000
1054.50  0.0000E+000
1055.00  0.0000E+000
1055.50  0.0000E+000
1056.00  0.0000E+000
1056.50  0.0000E+000
1057.00  0.0000E+000
1057.50  0.0000E+000
1058.00  0.0000E+000
1058.50  0.0000E+000
1059.00  0.0000E+000
1059.50  0.0000E+000
1060.00  0.0000E+000
1060.50  0.0000E+000
1061.00  0.0000E+000
1061.50  0.0000E+000
1062.00  0.0000E+000
1062.50  0.0000E+000
1063.00  0.0000E+000
1063.50  0.0000E+000
1064.00  0.0000E+000
1064.50  0.0000E+000
1065.00  0.0000E+000
1065.50  0.0000E+000
1066.00  0.0000E+000
1066.50  0.0000E+000
1067.00  0.0000E+000
1067.50  0.0000E+000
1068.00  0.0000E+000
1068.50  0.0000E+000
1069.00  0.0000E+000
1069.50  0.0000E+000
1070.00  0.0000E+000
1070.50  0.0000E+000
1071.00  0.0000E+000
1071.50  0.0000E+000
1072.00  0.0000E+000
1072.50  0.0000E+000
1073.00  0.0000E+000
1073.50  0.0000E+000
1074.00  0.0000E+000
1074.50  0.0000E+000
1075.00  0.0000E+000
1075.50  0.0000E+000
1076.00  0.0000E+000
1076.50  0.0000E+000
1077.00  0.0000E+000
1077.50  0.0000E+000
1078.00  0.0000E+000
1078.50  0.0000E+000
1079.00  0.0000E+000
1079.50  0.0000E+000
1080.00  0.0000E+000
1080.50  0.0000E+000
1081.00  0.0000E+000
1081.50  0.0000E+000
1082.00  0.0000E+000
1082.50  0.0000E+000
1083.00  0.0000E+000
1083.50  0.0000E+000
1084.00  0.0000E+000
1084.50  0.0000E+000
1085.00  0.0000E+000
1085.50  0.0000E+000
1086.00  0.0000E+000
1086.50  0.0000E+000
1087.00  0.0000E+000
1087.50  0.0000E+000
1088.00  0.0000E+000
1088.50  0.0000E+000
1089.00  0.0000E+000
1089.50  0.0000E+000
1090.00  0.0000E+000
1090.50  0.0000E+000
1091.00  0.0000E+000
1091.50  0.0000E+000
1092.00  0.0000E+000
1092.50  0.0000E+000
1093.00  0.0000E+000
1093.50  0.0000E+000
1094.00  0.0000E+000
1094.50  0.0000E+000
1095.00  0.0000E+000
1095.50  0.0000E+000
1096.00  0.0000E+000
1096.50  0.0000E+000
1097.00  0.0000E+000
1097.50  0.0000E+000
1098.00  0.0000E+000
1098.50  0.0000E+000
1099.00  0.0000E+000
1099.50  0.0000E+000
1100.00  0.0000E+000
1100.50  0.0000E+000
1101.00  0.0000E+000
1101.50  0.0000E+000
1102.00  0.0000E+000
1102.50  0.0000E+000
1103.00  0.0000E+000
1103.50  0.0000E+000
1104.00  0.0000E+000
1104.50  0.0000E+000
1105.00  0.0000E+000
1105.50  0.0000E+000
1106.00  0.0000E+000
1106.50  0.0000E+000
1107.00  0.0000E+000
1107.50  0.0000E+000
1108.00  0.0000E+000
1108.50  0.0000E+000
1109.00  0.0000E+000
1109.50  0.0000E+000
1110.00  0.0000E+000
1110.50  0.0000E+000
1111.00  0.0000E+000
1111.50  0.0000E+000
1112.00  0.0000E+000
1112.50  0.0000E+000
1113.00  0.0000E+000
1113.50  0.0000E+000
1114.00  0.0000E+000
1114.50  0.0000E+000
1115.00  0.0000E+000
1115.50  0.0000E+000
1116.00  0.0000E+000
1116.50  0.0000E+000
1117.00  0.0000E+000
1117.50  0.0000E+000
1118.00  0.0000E+000
1118.50  0.0000E+000
1119.00  0.0000E+000
1119.50  0.0000E+000
1120.00  0.0000E+000
1120.50  0.0000E+000
1121.00  0.0000E+000
1121.50  0.0000E+000
1122.00  0.0000E+000
1122.50  0.0000E+000
1123.00  0.0000E+000
1123.50  0.0000E+000
1124.00  0.0000E+000
1124.50  0.0000E+000
1125.00  0.0000E+000
1125.50  0.0000E+000
1126.00  0.0000E+000
1126.50  0.0000E+000
1127.00  0.0000E+000
1127.50  0.0000E+000
: 6
