# Supplementary material for: A photoconversion model for full spectral programming and multiplexing of optogenetic systems
Source: Mol Syst Biol. 2017 Apr 24;13(4):926. doi: 10.15252/msb.20167456 (PMC5408778; doi:10.15252/msb.20167456)
Supplement: Supplementary file 11 — Dataset EV3 [file MSB-13-926-s011.zip › dataset_ev3_led_data/led_calibration_data/EO_02/Tiffani_c1/raw/14.IRR]

" File: 160129_calibrations\post-calibration\Tif
" RAD->  Wave:647.21nm  Pix:1050  Val:  0.000  Time:400ms  Avg:2  Sm:1  Sg:1  Tc:off  SNAP  Xt:1  Ch:1  Xtrig wnmcal >RAD-IS6.CAL
 180.00  0.0000E+000
 180.50  0.0000E+000
 181.00  0.0000E+000
 181.50  0.0000E+000
 182.00  0.0000E+000
 182.50  0.0000E+000
 183.00  0.0000E+000
 183.50  0.0000E+000
 184.00  0.0000E+000
 184.50  0.0000E+000
 185.00  0.0000E+000
 185.50  0.0000E+000
 186.00  0.0000E+000
 186.50  0.0000E+000
 187.00  0.0000E+000
 187.50  0.0000E+000
 188.00  0.0000E+000
 188.50  0.0000E+000
 189.00  0.0000E+000
 189.50  0.0000E+000
 190.00  0.0000E+000
 190.50  0.0000E+000
 191.00  0.0000E+000
 191.50  0.0000E+000
 192.00  0.0000E+000
 192.50  0.0000E+000
 193.00  0.0000E+000
 193.50  0.0000E+000
 194.00  0.0000E+000
 194.50  0.0000E+000
 195.00  0.0000E+000
 195.50  0.0000E+000
 196.00  0.0000E+000
 196.50  0.0000E+000
 197.00  0.0000E+000
 197.50  0.0000E+000
 198.00  0.0000E+000
 198.50  0.0000E+000
 199.00  0.0000E+000
 199.50  0.0000E+000
 200.00  0.0000E+000
 200.50  0.0000E+000
 201.00  0.0000E+000
 201.50  0.0000E+000
 202.00  0.0000E+000
 202.50  0.0000E+000
 203.00  0.0000E+000
 203.50  0.0000E+000
 204.00  0.0000E+000
 204.50  0.0000E+000
 205.00  0.0000E+000
 205.50  0.0000E+000
 206.00  0.0000E+000
 206.50  0.0000E+000
 207.00  0.0000E+000
 207.50  0.0000E+000
 208.00  0.0000E+000
 208.50  0.0000E+000
 209.00  0.0000E+000
 209.50  0.0000E+000
 210.00  0.0000E+000
 210.50  0.0000E+000
 211.00  0.0000E+000
 211.50  0.0000E+000
 212.00  0.0000E+000
 212.50  0.0000E+000
 213.00  0.0000E+000
 213.50  0.0000E+000
 214.00  0.0000E+000
 214.50  0.0000E+000
 215.00  0.0000E+000
 215.50  0.0000E+000
 216.00  0.0000E+000
 216.50  0.0000E+000
 217.00  0.0000E+000
 217.50  0.0000E+000
 218.00  0.0000E+000
 218.50  0.0000E+000
 219.00  0.0000E+000
 219.50  0.0000E+000
 220.00  0.0000E+000
 220.50  0.0000E+000
 221.00  0.0000E+000
 221.50  0.0000E+000
 222.00  0.0000E+000
 222.50  0.0000E+000
 223.00  0.0000E+000
 223.50  0.0000E+000
 224.00  0.0000E+000
 224.50  0.0000E+000
 225.00  0.0000E+000
 225.50  0.0000E+000
 226.00  0.0000E+000
 226.50  0.0000E+000
 227.00  0.0000E+000
 227.50  0.0000E+000
 228.00  0.0000E+000
 228.50  0.0000E+000
 229.00  0.0000E+000
 229.50  0.0000E+000
 230.00  0.0000E+000
 230.50  0.0000E+000
 231.00  0.0000E+000
 231.50  0.0000E+000
 232.00  0.0000E+000
 232.50  0.0000E+000
 233.00  0.0000E+000
 233.50  0.0000E+000
 234.00  0.0000E+000
 234.50  0.0000E+000
 235.00  0.0000E+000
 235.50  0.0000E+000
 236.00  0.0000E+000
 236.50  0.0000E+000
 237.00  0.0000E+000
 237.50  0.0000E+000
 238.00  0.0000E+000
 238.50  0.0000E+000
 239.00  0.0000E+000
 239.50  0.0000E+000
 240.00  0.0000E+000
 240.50  0.0000E+000
 241.00  0.0000E+000
 241.50  0.0000E+000
 242.00  0.0000E+000
 242.50  0.0000E+000
 243.00  0.0000E+000
 243.50  0.0000E+000
 244.00  0.0000E+000
 244.50  0.0000E+000
 245.00  0.0000E+000
 245.50  0.0000E+000
 246.00  0.0000E+000
 246.50  0.0000E+000
 247.00  0.0000E+000
 247.50  0.0000E+000
 248.00  0.0000E+000
 248.50  0.0000E+000
 249.00  0.0000E+000
 249.50  0.0000E+000
 250.00  0.0000E+000
 250.50  0.0000E+000
 251.00  0.0000E+000
 251.50  0.0000E+000
 252.00  0.0000E+000
 252.50  0.0000E+000
 253.00  0.0000E+000
 253.50  0.0000E+000
 254.00  0.0000E+000
 254.50  0.0000E+000
 255.00  0.0000E+000
 255.50  0.0000E+000
 256.00  0.0000E+000
 256.50  0.0000E+000
 257.00  0.0000E+000
 257.50  0.0000E+000
 258.00  0.0000E+000
 258.50  0.0000E+000
 259.00  0.0000E+000
 259.50  0.0000E+000
 260.00  0.0000E+000
 260.50  0.0000E+000
 261.00  0.0000E+000
 261.50  0.0000E+000
 262.00  0.0000E+000
 262.50  0.0000E+000
 263.00  0.0000E+000
 263.50  0.0000E+000
 264.00  0.0000E+000
 264.50  0.0000E+000
 265.00  0.0000E+000
 265.50  0.0000E+000
 266.00  0.0000E+000
 266.50  0.0000E+000
 267.00  0.0000E+000
 267.50  0.0000E+000
 268.00  0.0000E+000
 268.50  0.0000E+000
 269.00  0.0000E+000
 269.50  0.0000E+000
 270.00  0.0000E+000
 270.50  0.0000E+000
 271.00  0.0000E+000
 271.50  0.0000E+000
 272.00  0.0000E+000
 272.50  0.0000E+000
 273.00  0.0000E+000
 273.50  0.0000E+000
 274.00  0.0000E+000
 274.50  0.0000E+000
 275.00  0.0000E+000
 275.50  0.0000E+000
 276.00  0.0000E+000
 276.50  0.0000E+000
 277.00  0.0000E+000
 277.50  0.0000E+000
 278.00  0.0000E+000
 278.50  0.0000E+000
 279.00  0.0000E+000
 279.50  0.0000E+000
 280.00  0.0000E+000
 280.50  0.0000E+000
 281.00  0.0000E+000
 281.50  0.0000E+000
 282.00  0.0000E+000
 282.50  0.0000E+000
 283.00  0.0000E+000
 283.50  0.0000E+000
 284.00  0.0000E+000
 284.50  0.0000E+000
 285.00  0.0000E+000
 285.50  0.0000E+000
 286.00  0.0000E+000
 286.50  0.0000E+000
 287.00  0.0000E+000
 287.50  0.0000E+000
 288.00  0.0000E+000
 288.50  0.0000E+000
 289.00  0.0000E+000
 289.50  0.0000E+000
 290.00  0.0000E+000
 290.50  0.0000E+000
 291.00  0.0000E+000
 291.50  0.0000E+000
 292.00  0.0000E+000
 292.50  0.0000E+000
 293.00  0.0000E+000
 293.50  0.0000E+000
 294.00  0.0000E+000
 294.50  0.0000E+000
 295.00  0.0000E+000
 295.50  0.0000E+000
 296.00  0.0000E+000
 296.50  0.0000E+000
 297.00  0.0000E+000
 297.50  0.0000E+000
 298.00  0.0000E+000
 298.50  0.0000E+000
 299.00  0.0000E+000
 299.50  0.0000E+000
 300.00  0.0000E+000
 300.50  0.0000E+000
 301.00  0.0000E+000
 301.50  0.0000E+000
 302.00  0.0000E+000
 302.50  0.0000E+000
 303.00  0.0000E+000
 303.50  0.0000E+000
 304.00  0.0000E+000
 304.50  0.0000E+000
 305.00  0.0000E+000
 305.50  0.0000E+000
 306.00  0.0000E+000
 306.50  0.0000E+000
 307.00  0.0000E+000
 307.50  0.0000E+000
 308.00  0.0000E+000
 308.50  0.0000E+000
 309.00  0.0000E+000
 309.50  0.0000E+000
 310.00  0.0000E+000
 310.50  0.0000E+000
 311.00  0.0000E+000
 311.50  0.0000E+000
 312.00  0.0000E+000
 312.50  0.0000E+000
 313.00  0.0000E+000
 313.50  0.0000E+000
 314.00  0.0000E+000
 314.50  0.0000E+000
 315.00  0.0000E+000
 315.50  0.0000E+000
 316.00  0.0000E+000
 316.50  0.0000E+000
 317.00  0.0000E+000
 317.50  0.0000E+000
 318.00  0.0000E+000
 318.50  0.0000E+000
 319.00  0.0000E+000
 319.50  0.0000E+000
 320.00  0.0000E+000
 320.50  0.0000E+000
 321.00  0.0000E+000
 321.50  0.0000E+000
 322.00  0.0000E+000
 322.50  0.0000E+000
 323.00  0.0000E+000
 323.50  0.0000E+000
 324.00  0.0000E+000
 324.50  0.0000E+000
 325.00  0.0000E+000
 325.50  0.0000E+000
 326.00  0.0000E+000
 326.50  0.0000E+000
 327.00  0.0000E+000
 327.50  0.0000E+000
 328.00  0.0000E+000
 328.50  0.0000E+000
 329.00  0.0000E+000
 329.50  0.0000E+000
 330.00  0.0000E+000
 330.50  0.0000E+000
 331.00  0.0000E+000
 331.50  0.0000E+000
 332.00  0.0000E+000
 332.50  0.0000E+000
 333.00  0.0000E+000
 333.50  0.0000E+000
 334.00  0.0000E+000
 334.50  0.0000E+000
 335.00  0.0000E+000
 335.50  0.0000E+000
 336.00  0.0000E+000
 336.50  0.0000E+000
 337.00  0.0000E+000
 337.50  0.0000E+000
 338.00  0.0000E+000
 338.50  0.0000E+000
 339.00  0.0000E+000
 339.50  0.0000E+000
 340.00  0.0000E+000
 340.50  0.0000E+000
 341.00  0.0000E+000
 341.50  0.0000E+000
 342.00  0.0000E+000
 342.50  0.0000E+000
 343.00  0.0000E+000
 343.50  0.0000E+000
 344.00  0.0000E+000
 344.50  0.0000E+000
 345.00  0.0000E+000
 345.50  0.0000E+000
 346.00  0.0000E+000
 346.50  0.0000E+000
 347.00  0.0000E+000
 347.50  0.0000E+000
 348.00  0.0000E+000
 348.50  0.0000E+000
 349.00  0.0000E+000
 349.50  0.0000E+000
 350.00  0.0000E+000
 350.50  0.0000E+000
 351.00  0.0000E+000
 351.50  0.0000E+000
 352.00  0.0000E+000
 352.50  0.0000E+000
 353.00  0.0000E+000
 353.50  0.0000E+000
 354.00  0.0000E+000
 354.50  0.0000E+000
 355.00  0.0000E+000
 355.50  0.0000E+000
 356.00  0.0000E+000
 356.50  0.0000E+000
 357.00  0.0000E+000
 357.50  0.0000E+000
 358.00  0.0000E+000
 358.50  0.0000E+000
 359.00  0.0000E+000
 359.50  0.0000E+000
 360.00  8.3789E-009
 360.50  4.1195E-008
 361.00  6.9196E-008
 361.50  7.5771E-008
 362.00  4.1585E-008
 362.50  2.6560E-008
 363.00  5.8391E-008
 363.50  1.0593E-007
 364.00  1.4616E-007
 364.50  1.7414E-007
 365.00  1.6494E-007
 365.50  1.0966E-007
 366.00  7.2646E-008
 366.50  3.7996E-008
 367.00  4.7846E-008
 367.50  4.5612E-008
 368.00  5.8523E-008
 368.50  6.3336E-008
 369.00  5.5163E-008
 369.50  6.3100E-008
 370.00  1.0673E-007
 370.50  1.3329E-007
 371.00  1.4477E-007
 371.50  1.5465E-007
 372.00  1.5006E-007
 372.50  1.2153E-007
 373.00  1.0521E-007
 373.50  1.2706E-007
 374.00  1.3505E-007
 374.50  6.7763E-008
 375.00  5.2425E-008
 375.50  4.3675E-008
 376.00  5.2539E-008
 376.50  9.5073E-008
 377.00  1.5521E-007
 377.50  2.0185E-007
 378.00  1.8771E-007
 378.50  1.6924E-007
 379.00  1.4822E-007
 379.50  1.3002E-007
 380.00  1.0182E-007
 380.50  1.0082E-007
 381.00  7.9312E-008
 381.50  3.9938E-008
 382.00  5.4453E-009
 382.50  0.0000E+000
 383.00  0.0000E+000
 383.50  0.0000E+000
 384.00  0.0000E+000
 384.50  0.0000E+000
 385.00  0.0000E+000
 385.50  3.6998E-009
 386.00  1.1264E-007
 386.50  2.2094E-007
 387.00  2.6431E-007
 387.50  1.7548E-007
 388.00  1.0916E-007
 388.50  1.9764E-008
 389.00  0.0000E+000
 389.50  0.0000E+000
 390.00  0.0000E+000
 390.50  0.0000E+000
 391.00  1.0649E-008
 391.50  0.0000E+000
 392.00  0.0000E+000
 392.50  0.0000E+000
 393.00  0.0000E+000
 393.50  0.0000E+000
 394.00  0.0000E+000
 394.50  0.0000E+000
 395.00  0.0000E+000
 395.50  0.0000E+000
 396.00  0.0000E+000
 396.50  0.0000E+000
 397.00  1.0260E-008
 397.50  5.8508E-008
 398.00  1.1987E-007
 398.50  1.7478E-007
 399.00  2.1206E-007
 399.50  1.9411E-007
 400.00  1.9539E-007
 400.50  1.5752E-007
 401.00  9.0657E-008
 401.50  1.0748E-008
 402.00  0.0000E+000
 402.50  0.0000E+000
 403.00  0.0000E+000
 403.50  0.0000E+000
 404.00  0.0000E+000
 404.50  0.0000E+000
 405.00  0.0000E+000
 405.50  1.7142E-008
 406.00  1.0987E-007
 406.50  2.1801E-007
 407.00  3.1744E-007
 407.50  3.5133E-007
 408.00  3.2781E-007
 408.50  2.1750E-007
 409.00  1.1995E-007
 409.50  0.0000E+000
 410.00  0.0000E+000
 410.50  0.0000E+000
 411.00  0.0000E+000
 411.50  0.0000E+000
 412.00  0.0000E+000
 412.50  0.0000E+000
 413.00  0.0000E+000
 413.50  0.0000E+000
 414.00  0.0000E+000
 414.50  0.0000E+000
 415.00  6.3382E-009
 415.50  4.1622E-008
 416.00  8.2946E-008
 416.50  1.2458E-007
 417.00  1.3268E-007
 417.50  1.2251E-007
 418.00  9.2478E-008
 418.50  3.9058E-008
 419.00  0.0000E+000
 419.50  0.0000E+000
 420.00  0.0000E+000
 420.50  0.0000E+000
 421.00  0.0000E+000
 421.50  0.0000E+000
 422.00  0.0000E+000
 422.50  0.0000E+000
 423.00  0.0000E+000
 423.50  6.5721E-010
 424.00  2.3420E-008
 424.50  6.6299E-008
 425.00  8.3036E-008
 425.50  1.1062E-007
 426.00  8.4529E-008
 426.50  6.1402E-008
 427.00  2.6678E-008
 427.50  3.4107E-008
 428.00  0.0000E+000
 428.50  0.0000E+000
 429.00  0.0000E+000
 429.50  0.0000E+000
 430.00  0.0000E+000
 430.50  0.0000E+000
 431.00  0.0000E+000
 431.50  3.2368E-010
 432.00  4.3537E-009
 432.50  0.0000E+000
 433.00  0.0000E+000
 433.50  0.0000E+000
 434.00  0.0000E+000
 434.50  0.0000E+000
 435.00  0.0000E+000
 435.50  0.0000E+000
 436.00  0.0000E+000
 436.50  0.0000E+000
 437.00  0.0000E+000
 437.50  0.0000E+000
 438.00  0.0000E+000
 438.50  0.0000E+000
 439.00  0.0000E+000
 439.50  0.0000E+000
 440.00  0.0000E+000
 440.50  0.0000E+000
 441.00  0.0000E+000
 441.50  0.0000E+000
 442.00  0.0000E+000
 442.50  0.0000E+000
 443.00  0.0000E+000
 443.50  0.0000E+000
 444.00  0.0000E+000
 444.50  0.0000E+000
 445.00  0.0000E+000
 445.50  0.0000E+000
 446.00  0.0000E+000
 446.50  1.2393E-008
 447.00  4.4118E-008
 447.50  2.5067E-008
 448.00  1.1560E-009
 448.50  0.0000E+000
 449.00  0.0000E+000
 449.50  0.0000E+000
 450.00  0.0000E+000
 450.50  0.0000E+000
 451.00  0.0000E+000
 451.50  0.0000E+000
 452.00  0.0000E+000
 452.50  0.0000E+000
 453.00  0.0000E+000
 453.50  0.0000E+000
 454.00  0.0000E+000
 454.50  0.0000E+000
 455.00  0.0000E+000
 455.50  0.0000E+000
 456.00  0.0000E+000
 456.50  0.0000E+000
 457.00  0.0000E+000
 457.50  0.0000E+000
 458.00  0.0000E+000
 458.50  0.0000E+000
 459.00  0.0000E+000
 459.50  2.1489E-009
 460.00  4.6714E-008
 460.50  4.7592E-008
 461.00  4.1449E-008
 461.50  4.1937E-008
 462.00  1.5187E-008
 462.50  0.0000E+000
 463.00  0.0000E+000
 463.50  4.3207E-009
 464.00  3.0381E-008
 464.50  8.1445E-008
 465.00  1.2741E-007
 465.50  1.5824E-007
 466.00  1.5937E-007
 466.50  1.4960E-007
 467.00  1.2617E-007
 467.50  1.0977E-007
 468.00  1.0563E-007
 468.50  1.0177E-007
 469.00  1.1709E-007
 469.50  1.0938E-007
 470.00  9.1987E-008
 470.50  8.2850E-008
 471.00  7.1319E-008
 471.50  4.7226E-008
 472.00  3.0495E-008
 472.50  1.9701E-008
 473.00  2.7433E-009
 473.50  0.0000E+000
 474.00  0.0000E+000
 474.50  0.0000E+000
 475.00  0.0000E+000
 475.50  0.0000E+000
 476.00  0.0000E+000
 476.50  0.0000E+000
 477.00  0.0000E+000
 477.50  0.0000E+000
 478.00  6.2746E-009
 478.50  2.5317E-008
 479.00  3.8547E-009
 479.50  0.0000E+000
 480.00  0.0000E+000
 480.50  0.0000E+000
 481.00  0.0000E+000
 481.50  1.8861E-009
 482.00  5.5726E-009
 482.50  1.5571E-009
 483.00  0.0000E+000
 483.50  0.0000E+000
 484.00  4.2253E-011
 484.50  2.3281E-009
 485.00  1.3073E-008
 485.50  1.6125E-008
 486.00  1.0104E-008
 486.50  5.5255E-009
 487.00  8.1406E-010
 487.50  0.0000E+000
 488.00  0.0000E+000
 488.50  0.0000E+000
 489.00  0.0000E+000
 489.50  0.0000E+000
 490.00  0.0000E+000
 490.50  0.0000E+000
 491.00  3.9866E-008
 491.50  9.7964E-008
 492.00  1.2155E-007
 492.50  9.9020E-008
 493.00  8.5700E-008
 493.50  3.1398E-009
 494.00  1.4427E-008
 494.50  2.4321E-008
 495.00  3.4726E-008
 495.50  5.3521E-008
 496.00  5.9489E-008
 496.50  4.2483E-008
 497.00  2.8053E-008
 497.50  1.4225E-008
 498.00  2.1518E-008
 498.50  2.6204E-008
 499.00  1.9141E-008
 499.50  1.7929E-008
 500.00  1.7325E-008
 500.50  0.0000E+000
 501.00  4.1349E-009
 501.50  1.3013E-008
 502.00  5.9185E-009
 502.50  0.0000E+000
 503.00  0.0000E+000
 503.50  0.0000E+000
 504.00  0.0000E+000
 504.50  0.0000E+000
 505.00  4.5242E-009
 505.50  2.2601E-008
 506.00  2.3534E-008
 506.50  3.5168E-008
 507.00  6.4891E-008
 507.50  8.8377E-008
 508.00  8.3235E-008
 508.50  7.1609E-008
 509.00  1.9041E-008
 509.50  0.0000E+000
 510.00  0.0000E+000
 510.50  0.0000E+000
 511.00  0.0000E+000
 511.50  0.0000E+000
 512.00  0.0000E+000
 512.50  0.0000E+000
 513.00  0.0000E+000
 513.50  0.0000E+000
 514.00  0.0000E+000
 514.50  0.0000E+000
 515.00  0.0000E+000
 515.50  0.0000E+000
 516.00  0.0000E+000
 516.50  0.0000E+000
 517.00  2.9340E-009
 517.50  2.1612E-009
 518.00  0.0000E+000
 518.50  0.0000E+000
 519.00  0.0000E+000
 519.50  0.0000E+000
 520.00  0.0000E+000
 520.50  0.0000E+000
 521.00  0.0000E+000
 521.50  3.7908E-010
 522.00  1.3061E-008
 522.50  2.6273E-008
 523.00  4.4405E-008
 523.50  4.3727E-008
 524.00  3.8957E-008
 524.50  4.6402E-008
 525.00  5.4463E-008
 525.50  4.1178E-008
 526.00  5.8203E-008
 526.50  7.1010E-008
 527.00  8.7306E-008
 527.50  9.7579E-008
 528.00  1.0075E-007
 528.50  1.0553E-007
 529.00  1.0551E-007
 529.50  9.4499E-008
 530.00  8.1889E-008
 530.50  4.7925E-008
 531.00  2.2730E-008
 531.50  8.0119E-009
 532.00  0.0000E+000
 532.50  0.0000E+000
 533.00  0.0000E+000
 533.50  0.0000E+000
 534.00  0.0000E+000
 534.50  0.0000E+000
 535.00  0.0000E+000
 535.50  0.0000E+000
 536.00  5.6536E-009
 536.50  1.8892E-009
 537.00  3.3750E-008
 537.50  1.1278E-007
 538.00  1.4546E-007
 538.50  1.9031E-007
 539.00  2.3188E-007
 539.50  2.0684E-007
 540.00  1.7101E-007
 540.50  1.6480E-007
 541.00  1.4810E-007
 541.50  1.6978E-007
 542.00  1.7685E-007
 542.50  2.2409E-007
 543.00  2.4389E-007
 543.50  2.6601E-007
 544.00  2.8426E-007
 544.50  2.9276E-007
 545.00  2.8010E-007
 545.50  2.4345E-007
 546.00  2.2414E-007
 546.50  2.1028E-007
 547.00  2.0771E-007
 547.50  2.3850E-007
 548.00  2.3761E-007
 548.50  1.9530E-007
 549.00  1.4720E-007
 549.50  9.4101E-008
 550.00  9.2969E-008
 550.50  1.6308E-007
 551.00  1.8210E-007
 551.50  2.1017E-007
 552.00  2.6725E-007
 552.50  2.9835E-007
 553.00  3.5357E-007
 553.50  4.9929E-007
 554.00  6.0072E-007
 554.50  6.4746E-007
 555.00  6.3830E-007
 555.50  5.5616E-007
 556.00  4.3043E-007
 556.50  3.0123E-007
 557.00  1.6995E-007
 557.50  9.6725E-008
 558.00  1.1630E-007
 558.50  1.5161E-007
 559.00  1.9406E-007
 559.50  2.1571E-007
 560.00  2.0710E-007
 560.50  1.8813E-007
 561.00  1.6901E-007
 561.50  1.6195E-007
 562.00  1.7908E-007
 562.50  1.4358E-007
 563.00  1.0257E-007
 563.50  7.7510E-008
 564.00  3.6450E-008
 564.50  4.4033E-009
 565.00  3.1193E-008
 565.50  5.8751E-008
 566.00  7.5424E-008
 566.50  9.2056E-008
 567.00  1.1002E-007
 567.50  1.3886E-007
 568.00  1.5124E-007
 568.50  1.5400E-007
 569.00  1.6180E-007
 569.50  1.7423E-007
 570.00  9.7452E-008
 570.50  6.7839E-008
 571.00  8.7700E-008
 571.50  8.9045E-008
 572.00  5.9570E-008
 572.50  7.9784E-008
 573.00  8.3241E-008
 573.50  6.0102E-008
 574.00  9.6797E-008
 574.50  1.9514E-007
 575.00  3.1967E-007
 575.50  4.6700E-007
 576.00  5.6402E-007
 576.50  5.7388E-007
 577.00  5.1296E-007
 577.50  4.1688E-007
 578.00  3.5373E-007
 578.50  3.5200E-007
 579.00  3.6869E-007
 579.50  4.0896E-007
 580.00  4.4742E-007
 580.50  4.2859E-007
 581.00  4.8556E-007
 581.50  5.2945E-007
 582.00  5.9187E-007
 582.50  6.7146E-007
 583.00  7.7985E-007
 583.50  8.9932E-007
 584.00  9.7758E-007
 584.50  9.8303E-007
 585.00  9.6598E-007
 585.50  9.8423E-007
 586.00  9.8696E-007
 586.50  1.1274E-006
 587.00  1.1782E-006
 587.50  1.2524E-006
 588.00  1.2867E-006
 588.50  1.3295E-006
 589.00  1.4293E-006
 589.50  1.6011E-006
 590.00  1.7538E-006
 590.50  1.8631E-006
 591.00  1.9728E-006
 591.50  2.0421E-006
 592.00  2.1003E-006
 592.50  2.2476E-006
 593.00  2.3672E-006
 593.50  2.5696E-006
 594.00  2.7704E-006
 594.50  2.9245E-006
 595.00  3.0300E-006
 595.50  3.2164E-006
 596.00  3.3582E-006
 596.50  3.5080E-006
 597.00  3.7011E-006
 597.50  3.8815E-006
 598.00  4.0745E-006
 598.50  4.2747E-006
 599.00  4.5710E-006
 599.50  4.8817E-006
 600.00  5.1204E-006
 600.50  5.4457E-006
 601.00  5.7586E-006
 601.50  5.9341E-006
 602.00  6.1781E-006
 602.50  6.4799E-006
 603.00  6.7806E-006
 603.50  7.2016E-006
 604.00  7.6926E-006
 604.50  8.2672E-006
 605.00  8.7440E-006
 605.50  9.2571E-006
 606.00  9.7964E-006
 606.50  1.0417E-005
 607.00  1.1023E-005
 607.50  1.1674E-005
 608.00  1.2304E-005
 608.50  1.2926E-005
 609.00  1.3507E-005
 609.50  1.4029E-005
 610.00  1.4586E-005
 610.50  1.5213E-005
 611.00  1.5891E-005
 611.50  1.6680E-005
 612.00  1.7531E-005
 612.50  1.8422E-005
 613.00  1.9322E-005
 613.50  2.0245E-005
 614.00  2.1183E-005
 614.50  2.2090E-005
 615.00  2.3053E-005
 615.50  2.4207E-005
 616.00  2.5403E-005
 616.50  2.6734E-005
 617.00  2.8149E-005
 617.50  2.9601E-005
 618.00  3.0950E-005
 618.50  3.2475E-005
 619.00  3.4119E-005
 619.50  3.5823E-005
 620.00  3.7645E-005
 620.50  3.9628E-005
 621.00  4.1737E-005
 621.50  4.4088E-005
 622.00  4.6696E-005
 622.50  4.9365E-005
 623.00  5.2112E-005
 623.50  5.5117E-005
 624.00  5.8178E-005
 624.50  6.1443E-005
 625.00  6.5058E-005
 625.50  6.8910E-005
 626.00  7.2929E-005
 626.50  7.7267E-005
 627.00  8.1852E-005
 627.50  8.6615E-005
 628.00  9.1567E-005
 628.50  9.6666E-005
 629.00  1.0193E-004
 629.50  1.0734E-004
 630.00  1.1287E-004
 630.50  1.1864E-004
 631.00  1.2456E-004
 631.50  1.3055E-004
 632.00  1.3659E-004
 632.50  1.4268E-004
 633.00  1.4886E-004
 633.50  1.5513E-004
 634.00  1.6146E-004
 634.50  1.6792E-004
 635.00  1.7430E-004
 635.50  1.8031E-004
 636.00  1.8576E-004
 636.50  1.9040E-004
 637.00  1.9384E-004
 637.50  1.9589E-004
 638.00  1.9644E-004
 638.50  1.9517E-004
 639.00  1.9204E-004
 639.50  1.8710E-004
 640.00  1.8064E-004
 640.50  1.7303E-004
 641.00  1.6465E-004
 641.50  1.5577E-004
 642.00  1.4656E-004
 642.50  1.3749E-004
 643.00  1.2834E-004
 643.50  1.1949E-004
 644.00  1.1094E-004
 644.50  1.0265E-004
 645.00  9.4837E-005
 645.50  8.7411E-005
 646.00  8.0505E-005
 646.50  7.4340E-005
 647.00  6.8725E-005
 647.50  6.3683E-005
 648.00  5.9366E-005
 648.50  5.5673E-005
 649.00  5.2030E-005
 649.50  4.8591E-005
 650.00  4.5298E-005
 650.50  4.2115E-005
 651.00  3.8939E-005
 651.50  3.6312E-005
 652.00  3.3923E-005
 652.50  3.1740E-005
 653.00  2.9715E-005
 653.50  2.7872E-005
 654.00  2.6210E-005
 654.50  2.4614E-005
 655.00  2.2999E-005
 655.50  2.1435E-005
 656.00  1.9847E-005
 656.50  1.8172E-005
 657.00  1.6856E-005
 657.50  1.5733E-005
 658.00  1.4720E-005
 658.50  1.3884E-005
 659.00  1.3112E-005
 659.50  1.2330E-005
 660.00  1.1484E-005
 660.50  1.0780E-005
 661.00  1.0277E-005
 661.50  9.6755E-006
 662.00  9.0529E-006
 662.50  8.5727E-006
 663.00  8.1371E-006
 663.50  7.5930E-006
 664.00  7.2836E-006
 664.50  7.1122E-006
 665.00  6.8290E-006
 665.50  6.5991E-006
 666.00  6.3072E-006
 666.50  6.0796E-006
 667.00  5.9389E-006
 667.50  5.7769E-006
 668.00  5.7705E-006
 668.50  5.7429E-006
 669.00  5.5925E-006
 669.50  5.2922E-006
 670.00  4.9787E-006
 670.50  4.3607E-006
 671.00  4.1983E-006
 671.50  4.0262E-006
 672.00  3.8008E-006
 672.50  3.6716E-006
 673.00  3.5133E-006
 673.50  3.0746E-006
 674.00  2.6303E-006
 674.50  2.3397E-006
 675.00  2.0111E-006
 675.50  1.8164E-006
 676.00  1.8022E-006
 676.50  1.8613E-006
 677.00  1.8883E-006
 677.50  1.9758E-006
 678.00  1.9590E-006
 678.50  1.9830E-006
 679.00  1.9341E-006
 679.50  1.8094E-006
 680.00  1.7137E-006
 680.50  1.6052E-006
 681.00  1.4648E-006
 681.50  1.3166E-006
 682.00  1.2632E-006
 682.50  1.2450E-006
 683.00  1.3315E-006
 683.50  1.5095E-006
 684.00  1.7206E-006
 684.50  1.9151E-006
 685.00  2.0317E-006
 685.50  1.9365E-006
 686.00  1.7634E-006
 686.50  1.4862E-006
 687.00  1.2767E-006
 687.50  1.1116E-006
 688.00  9.8046E-007
 688.50  9.2033E-007
 689.00  9.0790E-007
 689.50  8.7056E-007
 690.00  7.8759E-007
 690.50  6.8620E-007
 691.00  6.4213E-007
 691.50  5.3676E-007
 692.00  8.4071E-007
 692.50  1.1538E-006
 693.00  1.3981E-006
 693.50  1.5560E-006
 694.00  1.6884E-006
 694.50  1.6387E-006
 695.00  1.6052E-006
 695.50  1.7622E-006
 696.00  1.9276E-006
 696.50  1.8432E-006
 697.00  1.7179E-006
 697.50  1.6028E-006
 698.00  1.4470E-006
 698.50  1.3609E-006
 699.00  1.5552E-006
 699.50  1.7476E-006
 700.00  1.8193E-006
 700.50  1.9177E-006
 701.00  1.8802E-006
 701.50  1.7174E-006
 702.00  1.6148E-006
 702.50  1.6329E-006
 703.00  1.6647E-006
 703.50  1.7488E-006
 704.00  1.9158E-006
 704.50  2.1182E-006
 705.00  2.2594E-006
 705.50  2.3744E-006
 706.00  2.4153E-006
 706.50  2.3436E-006
 707.00  2.2319E-006
 707.50  2.1133E-006
 708.00  1.9386E-006
 708.50  1.7699E-006
 709.00  1.6114E-006
 709.50  1.2745E-006
 710.00  9.8912E-007
 710.50  8.2585E-007
 711.00  6.1204E-007
 711.50  4.7654E-007
 712.00  3.9512E-007
 712.50  1.3927E-007
 713.00  1.0196E-008
 713.50  0.0000E+000
 714.00  0.0000E+000
 714.50  0.0000E+000
 715.00  1.8231E-007
 715.50  1.9339E-007
 716.00  1.6858E-009
 716.50  0.0000E+000
 717.00  0.0000E+000
 717.50  0.0000E+000
 718.00  0.0000E+000
 718.50  0.0000E+000
 719.00  0.0000E+000
 719.50  0.0000E+000
 720.00  1.8592E-007
 720.50  4.1536E-007
 721.00  5.8408E-007
 721.50  7.7698E-007
 722.00  1.0716E-006
 722.50  1.2400E-006
 723.00  1.3516E-006
 723.50  1.2498E-006
 724.00  1.0947E-006
 724.50  1.1894E-006
 725.00  1.4134E-006
 725.50  1.5259E-006
 726.00  1.7704E-006
 726.50  2.0346E-006
 727.00  1.9411E-006
 727.50  1.7170E-006
 728.00  1.4504E-006
 728.50  1.0146E-006
 729.00  4.6787E-007
 729.50  6.4991E-008
 730.00  0.0000E+000
 730.50  0.0000E+000
 731.00  5.0694E-008
 731.50  2.3881E-007
 732.00  1.8359E-007
 732.50  0.0000E+000
 733.00  0.0000E+000
 733.50  0.0000E+000
 734.00  0.0000E+000
 734.50  0.0000E+000
 735.00  0.0000E+000
 735.50  0.0000E+000
 736.00  0.0000E+000
 736.50  0.0000E+000
 737.00  0.0000E+000
 737.50  6.1202E-008
 738.00  3.0997E-008
 738.50  2.0466E-009
 739.00  0.0000E+000
 739.50  0.0000E+000
 740.00  0.0000E+000
 740.50  0.0000E+000
 741.00  0.0000E+000
 741.50  0.0000E+000
 742.00  0.0000E+000
 742.50  0.0000E+000
 743.00  0.0000E+000
 743.50  0.0000E+000
 744.00  0.0000E+000
 744.50  0.0000E+000
 745.00  0.0000E+000
 745.50  2.3146E-008
 746.00  5.3709E-007
 746.50  1.5072E-006
 747.00  2.3439E-006
 747.50  2.7501E-006
 748.00  2.2570E-006
 748.50  1.8054E-006
 749.00  9.5342E-007
 749.50  4.7572E-007
 750.00  7.3490E-008
 750.50  0.0000E+000
 751.00  0.0000E+000
 751.50  0.0000E+000
 752.00  0.0000E+000
 752.50  0.0000E+000
 753.00  0.0000E+000
 753.50  0.0000E+000
 754.00  0.0000E+000
 754.50  0.0000E+000
 755.00  0.0000E+000
 755.50  0.0000E+000
 756.00  0.0000E+000
 756.50  0.0000E+000
 757.00  0.0000E+000
 757.50  0.0000E+000
 758.00  0.0000E+000
 758.50  0.0000E+000
 759.00  0.0000E+000
 759.50  0.0000E+000
 760.00  1.6700E-007
 760.50  6.0702E-007
 761.00  8.9006E-007
 761.50  9.8600E-007
 762.00  9.1380E-007
 762.50  6.5249E-007
 763.00  5.0806E-007
 763.50  4.8990E-007
 764.00  4.1870E-007
 764.50  4.1991E-007
 765.00  3.9690E-007
 765.50  2.9492E-007
 766.00  2.9691E-007
 766.50  2.0238E-007
 767.00  0.0000E+000
 767.50  0.0000E+000
 768.00  0.0000E+000
 768.50  0.0000E+000
 769.00  0.0000E+000
 769.50  0.0000E+000
 770.00  0.0000E+000
 770.50  0.0000E+000
 771.00  0.0000E+000
 771.50  0.0000E+000
 772.00  2.6550E-008
 772.50  7.7282E-007
 773.00  1.5619E-006
 773.50  1.9116E-006
 774.00  1.8056E-006
 774.50  1.9896E-006
 775.00  1.9515E-006
 775.50  1.9562E-006
 776.00  2.1053E-006
 776.50  2.4291E-006
 777.00  2.9454E-006
 777.50  2.9790E-006
 778.00  2.7661E-006
 778.50  2.2905E-006
 779.00  1.3445E-006
 779.50  6.5480E-007
 780.00  4.1931E-007
 780.50  6.1094E-007
 781.00  1.1473E-006
 781.50  1.4725E-006
 782.00  1.2899E-006
 782.50  1.2259E-006
 783.00  9.7760E-007
 783.50  5.6377E-007
 784.00  3.7763E-007
 784.50  5.1836E-007
 785.00  6.9808E-007
 785.50  8.7009E-007
 786.00  1.4264E-006
 786.50  1.9632E-006
 787.00  2.3095E-006
 787.50  2.3844E-006
 788.00  2.1813E-006
 788.50  1.7277E-006
 789.00  1.2914E-006
 789.50  8.9319E-007
 790.00  9.9615E-007
 790.50  1.4773E-006
 791.00  2.0436E-006
 791.50  2.3650E-006
 792.00  2.8618E-006
 792.50  2.7464E-006
 793.00  2.3667E-006
 793.50  2.0043E-006
 794.00  1.7246E-006
 794.50  1.4413E-006
 795.00  1.3774E-006
 795.50  1.8162E-006
 796.00  2.2145E-006
 796.50  2.2964E-006
 797.00  2.2434E-006
 797.50  1.8406E-006
 798.00  1.0168E-006
 798.50  5.6743E-007
 799.00  6.6588E-007
 799.50  6.5311E-007
 800.00  5.0221E-007
 800.50  5.7247E-007
 801.00  4.2332E-007
 801.50  4.3449E-008
 802.00  2.8579E-007
 802.50  4.7034E-007
 803.00  6.4717E-007
 803.50  7.9094E-007
 804.00  7.3056E-007
 804.50  2.8070E-007
 805.00  0.0000E+000
 805.50  0.0000E+000
 806.00  0.0000E+000
 806.50  0.0000E+000
 807.00  0.0000E+000
 807.50  0.0000E+000
 808.00  0.0000E+000
 808.50  0.0000E+000
 809.00  0.0000E+000
 809.50  0.0000E+000
 810.00  0.0000E+000
 810.50  3.8200E-007
 811.00  1.0247E-006
 811.50  1.6516E-006
 812.00  2.1944E-006
 812.50  2.5135E-006
 813.00  2.5392E-006
 813.50  2.8529E-006
 814.00  2.3302E-006
 814.50  1.8617E-006
 815.00  1.4938E-006
 815.50  9.9938E-007
 816.00  4.7446E-007
 816.50  6.5115E-007
 817.00  7.6270E-007
 817.50  6.6781E-007
 818.00  7.5639E-007
 818.50  6.9700E-007
 819.00  6.4586E-007
 819.50  7.8080E-007
 820.00  7.8893E-007
 820.50  7.2342E-007
 821.00  6.5487E-007
 821.50  2.7550E-007
 822.00  0.0000E+000
 822.50  0.0000E+000
 823.00  0.0000E+000
 823.50  0.0000E+000
 824.00  0.0000E+000
 824.50  0.0000E+000
 825.00  0.0000E+000
 825.50  0.0000E+000
 826.00  0.0000E+000
 826.50  0.0000E+000
 827.00  0.0000E+000
 827.50  1.1560E-010
 828.00  7.9145E-011
 828.50  0.0000E+000
 829.00  1.9480E-008
 829.50  6.7105E-009
 830.00  1.3902E-007
 830.50  4.8393E-007
 831.00  4.2531E-007
 831.50  2.2369E-007
 832.00  2.1462E-007
 832.50  1.0805E-007
 833.00  0.0000E+000
 833.50  0.0000E+000
 834.00  0.0000E+000
 834.50  0.0000E+000
 835.00  0.0000E+000
 835.50  0.0000E+000
 836.00  0.0000E+000
 836.50  0.0000E+000
 837.00  0.0000E+000
 837.50  0.0000E+000
 838.00  8.0844E-008
 838.50  5.6924E-007
 839.00  1.0782E-006
 839.50  1.0078E-006
 840.00  9.8149E-007
 840.50  1.0384E-006
 841.00  1.3431E-006
 841.50  1.4128E-006
 842.00  1.6570E-006
 842.50  1.0296E-006
 843.00  3.5798E-007
 843.50  0.0000E+000
 844.00  0.0000E+000
 844.50  0.0000E+000
 845.00  0.0000E+000
 845.50  0.0000E+000
 846.00  0.0000E+000
 846.50  0.0000E+000
 847.00  0.0000E+000
 847.50  0.0000E+000
 848.00  0.0000E+000
 848.50  0.0000E+000
 849.00  0.0000E+000
 849.50  0.0000E+000
 850.00  2.0523E-007
 850.50  5.5538E-007
 851.00  7.9034E-007
 851.50  7.9953E-007
 852.00  4.9477E-007
 852.50  5.7026E-008
 853.00  0.0000E+000
 853.50  0.0000E+000
 854.00  0.0000E+000
 854.50  0.0000E+000
 855.00  0.0000E+000
 855.50  0.0000E+000
 856.00  0.0000E+000
 856.50  0.0000E+000
 857.00  0.0000E+000
 857.50  0.0000E+000
 858.00  9.8018E-008
 858.50  2.2564E-007
 859.00  4.8016E-007
 859.50  1.0823E-006
 860.00  9.6168E-007
 860.50  2.9718E-007
 861.00  0.0000E+000
 861.50  0.0000E+000
 862.00  0.0000E+000
 862.50  0.0000E+000
 863.00  7.9663E-007
 863.50  1.3207E-006
 864.00  1.7043E-006
 864.50  2.3138E-006
 865.00  1.8395E-006
 865.50  9.2380E-007
 866.00  6.1263E-007
 866.50  8.4620E-007
 867.00  6.1719E-007
 867.50  1.1134E-006
 868.00  1.3842E-006
 868.50  1.1057E-006
 869.00  3.4438E-007
 869.50  0.0000E+000
 870.00  0.0000E+000
 870.50  0.0000E+000
 871.00  0.0000E+000
 871.50  0.0000E+000
 872.00  0.0000E+000
 872.50  0.0000E+000
 873.00  0.0000E+000
 873.50  0.0000E+000
 874.00  0.0000E+000
 874.50  0.0000E+000
 875.00  0.0000E+000
 875.50  0.0000E+000
 876.00  0.0000E+000
 876.50  0.0000E+000
 877.00  0.0000E+000
 877.50  0.0000E+000
 878.00  1.9848E-006
 878.50  3.5349E-006
 879.00  4.9822E-006
 879.50  5.2667E-006
 880.00  4.4136E-006
 880.50  2.7969E-006
 881.00  1.2164E-006
 881.50  0.0000E+000
 882.00  0.0000E+000
 882.50  0.0000E+000
 883.00  0.0000E+000
 883.50  0.0000E+000
 884.00  0.0000E+000
 884.50  0.0000E+000
 885.00  0.0000E+000
 885.50  0.0000E+000
 886.00  0.0000E+000
 886.50  3.1092E-007
 887.00  1.2046E-006
 887.50  1.4627E-006
 888.00  1.3650E-006
 888.50  1.2214E-006
 889.00  4.8007E-007
 889.50  1.9400E-008
 890.00  0.0000E+000
 890.50  0.0000E+000
 891.00  0.0000E+000
 891.50  0.0000E+000
 892.00  0.0000E+000
 892.50  0.0000E+000
 893.00  1.8019E-007
 893.50  8.6751E-007
 894.00  1.1762E-006
 894.50  1.2195E-006
 895.00  4.6866E-007
 895.50  0.0000E+000
 896.00  0.0000E+000
 896.50  0.0000E+000
 897.00  0.0000E+000
 897.50  0.0000E+000
 898.00  0.0000E+000
 898.50  2.2303E-007
 899.00  1.0939E-007
 899.50  0.0000E+000
 900.00  0.0000E+000
 900.50  0.0000E+000
 901.00  0.0000E+000
 901.50  0.0000E+000
 902.00  0.0000E+000
 902.50  5.6667E-007
 903.00  1.5535E-006
 903.50  2.3464E-006
 904.00  3.0489E-006
 904.50  3.3854E-006
 905.00  3.3023E-006
 905.50  3.3071E-006
 906.00  3.6541E-006
 906.50  3.6824E-006
 907.00  3.5637E-006
 907.50  3.4355E-006
 908.00  3.1487E-006
 908.50  2.7075E-006
 909.00  2.6866E-006
 909.50  2.8528E-006
 910.00  2.7492E-006
 910.50  1.8934E-006
 911.00  7.4350E-007
 911.50  9.8135E-008
 912.00  0.0000E+000
 912.50  0.0000E+000
 913.00  0.0000E+000
 913.50  0.0000E+000
 914.00  0.0000E+000
 914.50  0.0000E+000
 915.00  0.0000E+000
 915.50  0.0000E+000
 916.00  0.0000E+000
 916.50  0.0000E+000
 917.00  0.0000E+000
 917.50  0.0000E+000
 918.00  0.0000E+000
 918.50  2.6181E-008
 919.00  2.1503E-007
 919.50  0.0000E+000
 920.00  0.0000E+000
 920.50  0.0000E+000
 921.00  0.0000E+000
 921.50  0.0000E+000
 922.00  0.0000E+000
 922.50  0.0000E+000
 923.00  0.0000E+000
 923.50  0.0000E+000
 924.00  0.0000E+000
 924.50  0.0000E+000
 925.00  0.0000E+000
 925.50  0.0000E+000
 926.00  0.0000E+000
 926.50  0.0000E+000
 927.00  0.0000E+000
 927.50  0.0000E+000
 928.00  0.0000E+000
 928.50  0.0000E+000
 929.00  0.0000E+000
 929.50  0.0000E+000
 930.00  0.0000E+000
 930.50  0.0000E+000
 931.00  0.0000E+000
 931.50  0.0000E+000
 932.00  0.0000E+000
 932.50  0.0000E+000
 933.00  0.0000E+000
 933.50  0.0000E+000
 934.00  0.0000E+000
 934.50  0.0000E+000
 935.00  0.0000E+000
 935.50  0.0000E+000
 936.00  0.0000E+000
 936.50  0.0000E+000
 937.00  0.0000E+000
 937.50  0.0000E+000
 938.00  0.0000E+000
 938.50  0.0000E+000
 939.00  0.0000E+000
 939.50  0.0000E+000
 940.00  0.0000E+000
 940.50  0.0000E+000
 941.00  0.0000E+000
 941.50  0.0000E+000
 942.00  0.0000E+000
 942.50  0.0000E+000
 943.00  0.0000E+000
 943.50  0.0000E+000
 944.00  0.0000E+000
 944.50  0.0000E+000
 945.00  0.0000E+000
 945.50  0.0000E+000
 946.00  1.0839E-006
 946.50  7.0187E-007
 947.00  3.7588E-009
 947.50  0.0000E+000
 948.00  0.0000E+000
 948.50  0.0000E+000
 949.00  0.0000E+000
 949.50  0.0000E+000
 950.00  0.0000E+000
 950.50  0.0000E+000
 951.00  0.0000E+000
 951.50  0.0000E+000
 952.00  0.0000E+000
 952.50  0.0000E+000
 953.00  0.0000E+000
 953.50  0.0000E+000
 954.00  0.0000E+000
 954.50  0.0000E+000
 955.00  0.0000E+000
 955.50  0.0000E+000
 956.00  0.0000E+000
 956.50  0.0000E+000
 957.00  0.0000E+000
 957.50  0.0000E+000
 958.00  0.0000E+000
 958.50  0.0000E+000
 959.00  0.0000E+000
 959.50  0.0000E+000
 960.00  0.0000E+000
 960.50  0.0000E+000
 961.00  1.5908E-006
 961.50  3.9214E-006
 962.00  4.4778E-006
 962.50  7.0687E-006
 963.00  4.0555E-006
 963.50  1.3913E-006
 964.00  0.0000E+000
 964.50  0.0000E+000
 965.00  0.0000E+000
 965.50  0.0000E+000
 966.00  0.0000E+000
 966.50  0.0000E+000
 967.00  0.0000E+000
 967.50  0.0000E+000
 968.00  0.0000E+000
 968.50  0.0000E+000
 969.00  0.0000E+000
 969.50  1.0105E-006
 970.00  3.8114E-006
 970.50  6.1282E-006
 971.00  8.9552E-006
 971.50  1.2005E-005
 972.00  1.3333E-005
 972.50  1.2472E-005
 973.00  1.1897E-005
 973.50  1.1544E-005
 974.00  9.9206E-006
 974.50  9.6635E-006
 975.00  8.2463E-006
 975.50  4.4686E-006
 976.00  9.5558E-007
 976.50  0.0000E+000
 977.00  0.0000E+000
 977.50  0.0000E+000
 978.00  0.0000E+000
 978.50  0.0000E+000
 979.00  0.0000E+000
 979.50  0.0000E+000
 980.00  0.0000E+000
 980.50  0.0000E+000
 981.00  0.0000E+000
 981.50  0.0000E+000
 982.00  0.0000E+000
 982.50  0.0000E+000
 983.00  0.0000E+000
 983.50  0.0000E+000
 984.00  0.0000E+000
 984.50  0.0000E+000
 985.00  0.0000E+000
 985.50  2.1447E-007
 986.00  2.6685E-006
 986.50  9.4334E-006
 987.00  1.4447E-005
 987.50  1.8945E-005
 988.00  2.2603E-005
 988.50  2.3436E-005
 989.00  2.2591E-005
 989.50  2.2445E-005
 990.00  2.0127E-005
 990.50  1.3771E-005
 991.00  9.0079E-006
 991.50  6.5849E-006
 992.00  2.7624E-006
 992.50  2.1352E-006
 993.00  6.0168E-006
 993.50  6.0024E-006
 994.00  9.7353E-006
 994.50  1.5199E-005
 995.00  9.4145E-006
 995.50  1.7815E-006
 996.00  0.0000E+000
 996.50  0.0000E+000
 997.00  0.0000E+000
 997.50  0.0000E+000
 998.00  0.0000E+000
 998.50  0.0000E+000
 999.00  0.0000E+000
 999.50  0.0000E+000
1000.00  0.0000E+000
1000.50  0.0000E+000
1001.00  0.0000E+000
1001.50  0.0000E+000
1002.00  0.0000E+000
1002.50  0.0000E+000
1003.00  0.0000E+000
1003.50  0.0000E+000
1004.00  0.0000E+000
1004.50  0.0000E+000
1005.00  0.0000E+000
1005.50  0.0000E+000
1006.00  0.0000E+000
1006.50  0.0000E+000
1007.00  0.0000E+000
1007.50  0.0000E+000
1008.00  0.0000E+000
1008.50  0.0000E+000
1009.00  0.0000E+000
1009.50  0.0000E+000
1010.00  0.0000E+000
1010.50  0.0000E+000
1011.00  0.0000E+000
1011.50  0.0000E+000
1012.00  0.0000E+000
1012.50  0.0000E+000
1013.00  0.0000E+000
1013.50  0.0000E+000
1014.00  0.0000E+000
1014.50  0.0000E+000
1015.00  0.0000E+000
1015.50  0.0000E+000
1016.00  0.0000E+000
1016.50  0.0000E+000
1017.00  0.0000E+000
1017.50  0.0000E+000
1018.00  0.0000E+000
1018.50  0.0000E+000
1019.00  0.0000E+000
1019.50  0.0000E+000
1020.00  0.0000E+000
1020.50  0.0000E+000
1021.00  0.0000E+000
1021.50  0.0000E+000
1022.00  0.0000E+000
1022.50  0.0000E+000
1023.00  0.0000E+000
1023.50  0.0000E+000
1024.00  0.0000E+000
1024.50  0.0000E+000
1025.00  0.0000E+000
1025.50  0.0000E+000
1026.00  0.0000E+000
1026.50  0.0000E+000
1027.00  0.0000E+000
1027.50  0.0000E+000
1028.00  0.0000E+000
1028.50  0.0000E+000
1029.00  0.0000E+000
1029.50  0.0000E+000
1030.00  0.0000E+000
1030.50  0.0000E+000
1031.00  0.0000E+000
1031.50  0.0000E+000
1032.00  0.0000E+000
1032.50  0.0000E+000
1033.00  0.0000E+000
1033.50  0.0000E+000
1034.00  0.0000E+000
1034.50  0.0000E+000
1035.00  0.0000E+000
1035.50  0.0000E+000
1036.00  0.0000E+000
1036.50  0.0000E+000
1037.00  0.0000E+000
1037.50  0.0000E+000
1038.00  0.0000E+000
1038.50  0.0000E+000
1039.00  0.0000E+000
1039.50  0.0000E+000
1040.00  0.0000E+000
1040.50  0.0000E+000
1041.00  0.0000E+000
1041.50  0.0000E+000
1042.00  0.0000E+000
1042.50  0.0000E+000
1043.00  0.0000E+000
1043.50  0.0000E+000
1044.00  0.0000E+000
1044.50  0.0000E+000
1045.00  0.0000E+000
1045.50  0.0000E+000
1046.00  0.0000E+000
1046.50  0.0000E+000
1047.00  0.0000E+000
1047.50  0.0000E+000
1048.00  0.0000E+000
1048.50  0.0000E+000
1049.00  0.0000E+000
1049.50  0.0000E+000
1050.00  0.0000E+000
1050.50  0.0000E+000
1051.00  0.0000E+000
1051.50  0.0000E+000
1052.00  0.0000E+000
1052.50  0.0000E+000
1053.00  0.0000E+000
1053.50  0.0000E+000
1054.00  0.0000E+000
1054.50  0.0000E+000
1055.00  0.0000E+000
1055.50  0.0000E+000
1056.00  0.0000E+000
1056.50  0.0000E+000
1057.00  0.0000E+000
1057.50  0.0000E+000
1058.00  0.0000E+000
1058.50  0.0000E+000
1059.00  0.0000E+000
1059.50  0.0000E+000
1060.00  0.0000E+000
1060.50  0.0000E+000
1061.00  0.0000E+000
1061.50  0.0000E+000
1062.00  0.0000E+000
1062.50  0.0000E+000
1063.00  0.0000E+000
1063.50  0.0000E+000
1064.00  0.0000E+000
1064.50  0.0000E+000
1065.00  0.0000E+000
1065.50  0.0000E+000
1066.00  0.0000E+000
1066.50  0.0000E+000
1067.00  0.0000E+000
1067.50  0.0000E+000
1068.00  0.0000E+000
1068.50  0.0000E+000
1069.00  0.0000E+000
1069.50  0.0000E+000
1070.00  0.0000E+000
1070.50  0.0000E+000
1071.00  0.0000E+000
1071.50  0.0000E+000
1072.00  0.0000E+000
1072.50  0.0000E+000
1073.00  0.0000E+000
1073.50  0.0000E+000
1074.00  0.0000E+000
1074.50  0.0000E+000
1075.00  0.0000E+000
1075.50  0.0000E+000
1076.00  0.0000E+000
1076.50  0.0000E+000
1077.00  0.0000E+000
1077.50  0.0000E+000
1078.00  0.0000E+000
1078.50  0.0000E+000
1079.00  0.0000E+000
1079.50  0.0000E+000
1080.00  0.0000E+000
1080.50  0.0000E+000
1081.00  0.0000E+000
1081.50  0.0000E+000
1082.00  0.0000E+000
1082.50  0.0000E+000
1083.00  0.0000E+000
1083.50  0.0000E+000
1084.00  0.0000E+000
1084.50  0.0000E+000
1085.00  0.0000E+000
1085.50  0.0000E+000
1086.00  0.0000E+000
1086.50  0.0000E+000
1087.00  0.0000E+000
1087.50  0.0000E+000
1088.00  0.0000E+000
1088.50  0.0000E+000
1089.00  0.0000E+000
1089.50  0.0000E+000
1090.00  0.0000E+000
1090.50  0.0000E+000
1091.00  0.0000E+000
1091.50  0.0000E+000
1092.00  0.0000E+000
1092.50  0.0000E+000
1093.00  0.0000E+000
1093.50  0.0000E+000
1094.00  0.0000E+000
1094.50  0.0000E+000
1095.00  0.0000E+000
1095.50  0.0000E+000
1096.00  0.0000E+000
1096.50  0.0000E+000
1097.00  0.0000E+000
1097.50  0.0000E+000
1098.00  0.0000E+000
1098.50  0.0000E+000
1099.00  0.0000E+000
1099.50  0.0000E+000
1100.00  0.0000E+000
1100.50  0.0000E+000
1101.00  0.0000E+000
1101.50  0.0000E+000
1102.00  0.0000E+000
1102.50  0.0000E+000
1103.00  0.0000E+000
1103.50  0.0000E+000
1104.00  0.0000E+000
1104.50  0.0000E+000
1105.00  0.0000E+000
1105.50  0.0000E+000
1106.00  0.0000E+000
1106.50  0.0000E+000
1107.00  0.0000E+000
1107.50  0.0000E+000
1108.00  0.0000E+000
1108.50  0.0000E+000
1109.00  0.0000E+000
1109.50  0.0000E+000
1110.00  0.0000E+000
1110.50  0.0000E+000
1111.00  0.0000E+000
1111.50  0.0000E+000
1112.00  0.0000E+000
1112.50  0.0000E+000
1113.00  0.0000E+000
1113.50  0.0000E+000
1114.00  0.0000E+000
1114.50  0.0000E+000
1115.00  0.0000E+000
1115.50  0.0000E+000
1116.00  0.0000E+000
1116.50  0.0000E+000
1117.00  0.0000E+000
1117.50  0.0000E+000
1118.00  0.0000E+000
1118.50  0.0000E+000
1119.00  0.0000E+000
1119.50  0.0000E+000
1120.00  0.0000E+000
1120.50  0.0000E+000
1121.00  0.0000E+000
1121.50  0.0000E+000
1122.00  0.0000E+000
1122.50  0.0000E+000
1123.00  0.0000E+000
1123.50  0.0000E+000
1124.00  0.0000E+000
1124.50  0.0000E+000
1125.00  0.0000E+000
1125.50  0.0000E+000
1126.00  0.0000E+000
1126.50  0.0000E+000
1127.00  0.0000E+000
1127.50  0.0000E+000
: 6
