# Supplementary material for: A photoconversion model for full spectral programming and multiplexing of optogenetic systems
Source: Mol Syst Biol. 2017 Apr 24;13(4):926. doi: 10.15252/msb.20167456 (PMC5408778; doi:10.15252/msb.20167456)
Supplement: Supplementary file 11 — Dataset EV3 [file MSB-13-926-s011.zip › dataset_ev3_led_data/led_calibration_data/EO_02/Tiffani_c1/raw/15.IRR]

" File: 160129_calibrations\post-calibration\Tif
" RAD->  Wave:647.21nm  Pix:1050  Val:  0.000  Time:400ms  Avg:2  Sm:1  Sg:1  Tc:off  SNAP  Xt:1  Ch:1  Xtrig wnmcal >RAD-IS6.CAL
 180.00  0.0000E+000
 180.50  0.0000E+000
 181.00  0.0000E+000
 181.50  0.0000E+000
 182.00  0.0000E+000
 182.50  0.0000E+000
 183.00  0.0000E+000
 183.50  0.0000E+000
 184.00  0.0000E+000
 184.50  0.0000E+000
 185.00  0.0000E+000
 185.50  0.0000E+000
 186.00  0.0000E+000
 186.50  0.0000E+000
 187.00  0.0000E+000
 187.50  0.0000E+000
 188.00  0.0000E+000
 188.50  0.0000E+000
 189.00  0.0000E+000
 189.50  0.0000E+000
 190.00  0.0000E+000
 190.50  0.0000E+000
 191.00  0.0000E+000
 191.50  0.0000E+000
 192.00  0.0000E+000
 192.50  0.0000E+000
 193.00  0.0000E+000
 193.50  0.0000E+000
 194.00  0.0000E+000
 194.50  0.0000E+000
 195.00  0.0000E+000
 195.50  0.0000E+000
 196.00  0.0000E+000
 196.50  0.0000E+000
 197.00  0.0000E+000
 197.50  0.0000E+000
 198.00  0.0000E+000
 198.50  0.0000E+000
 199.00  0.0000E+000
 199.50  0.0000E+000
 200.00  0.0000E+000
 200.50  0.0000E+000
 201.00  0.0000E+000
 201.50  0.0000E+000
 202.00  0.0000E+000
 202.50  0.0000E+000
 203.00  0.0000E+000
 203.50  0.0000E+000
 204.00  0.0000E+000
 204.50  0.0000E+000
 205.00  0.0000E+000
 205.50  0.0000E+000
 206.00  0.0000E+000
 206.50  0.0000E+000
 207.00  0.0000E+000
 207.50  0.0000E+000
 208.00  0.0000E+000
 208.50  0.0000E+000
 209.00  0.0000E+000
 209.50  0.0000E+000
 210.00  0.0000E+000
 210.50  0.0000E+000
 211.00  0.0000E+000
 211.50  0.0000E+000
 212.00  0.0000E+000
 212.50  0.0000E+000
 213.00  0.0000E+000
 213.50  0.0000E+000
 214.00  0.0000E+000
 214.50  0.0000E+000
 215.00  0.0000E+000
 215.50  0.0000E+000
 216.00  0.0000E+000
 216.50  0.0000E+000
 217.00  0.0000E+000
 217.50  0.0000E+000
 218.00  0.0000E+000
 218.50  0.0000E+000
 219.00  0.0000E+000
 219.50  0.0000E+000
 220.00  0.0000E+000
 220.50  0.0000E+000
 221.00  0.0000E+000
 221.50  0.0000E+000
 222.00  0.0000E+000
 222.50  0.0000E+000
 223.00  0.0000E+000
 223.50  0.0000E+000
 224.00  0.0000E+000
 224.50  0.0000E+000
 225.00  0.0000E+000
 225.50  0.0000E+000
 226.00  0.0000E+000
 226.50  0.0000E+000
 227.00  0.0000E+000
 227.50  0.0000E+000
 228.00  0.0000E+000
 228.50  0.0000E+000
 229.00  0.0000E+000
 229.50  0.0000E+000
 230.00  0.0000E+000
 230.50  0.0000E+000
 231.00  0.0000E+000
 231.50  0.0000E+000
 232.00  0.0000E+000
 232.50  0.0000E+000
 233.00  0.0000E+000
 233.50  0.0000E+000
 234.00  0.0000E+000
 234.50  0.0000E+000
 235.00  0.0000E+000
 235.50  0.0000E+000
 236.00  0.0000E+000
 236.50  0.0000E+000
 237.00  0.0000E+000
 237.50  0.0000E+000
 238.00  0.0000E+000
 238.50  0.0000E+000
 239.00  0.0000E+000
 239.50  0.0000E+000
 240.00  0.0000E+000
 240.50  0.0000E+000
 241.00  0.0000E+000
 241.50  0.0000E+000
 242.00  0.0000E+000
 242.50  0.0000E+000
 243.00  0.0000E+000
 243.50  0.0000E+000
 244.00  0.0000E+000
 244.50  0.0000E+000
 245.00  0.0000E+000
 245.50  0.0000E+000
 246.00  0.0000E+000
 246.50  0.0000E+000
 247.00  0.0000E+000
 247.50  0.0000E+000
 248.00  0.0000E+000
 248.50  0.0000E+000
 249.00  0.0000E+000
 249.50  0.0000E+000
 250.00  0.0000E+000
 250.50  0.0000E+000
 251.00  0.0000E+000
 251.50  0.0000E+000
 252.00  0.0000E+000
 252.50  0.0000E+000
 253.00  0.0000E+000
 253.50  0.0000E+000
 254.00  0.0000E+000
 254.50  0.0000E+000
 255.00  0.0000E+000
 255.50  0.0000E+000
 256.00  0.0000E+000
 256.50  0.0000E+000
 257.00  0.0000E+000
 257.50  0.0000E+000
 258.00  0.0000E+000
 258.50  0.0000E+000
 259.00  0.0000E+000
 259.50  0.0000E+000
 260.00  0.0000E+000
 260.50  0.0000E+000
 261.00  0.0000E+000
 261.50  0.0000E+000
 262.00  0.0000E+000
 262.50  0.0000E+000
 263.00  0.0000E+000
 263.50  0.0000E+000
 264.00  0.0000E+000
 264.50  0.0000E+000
 265.00  0.0000E+000
 265.50  0.0000E+000
 266.00  0.0000E+000
 266.50  0.0000E+000
 267.00  0.0000E+000
 267.50  0.0000E+000
 268.00  0.0000E+000
 268.50  0.0000E+000
 269.00  0.0000E+000
 269.50  0.0000E+000
 270.00  0.0000E+000
 270.50  0.0000E+000
 271.00  0.0000E+000
 271.50  0.0000E+000
 272.00  0.0000E+000
 272.50  0.0000E+000
 273.00  0.0000E+000
 273.50  0.0000E+000
 274.00  0.0000E+000
 274.50  0.0000E+000
 275.00  0.0000E+000
 275.50  0.0000E+000
 276.00  0.0000E+000
 276.50  0.0000E+000
 277.00  0.0000E+000
 277.50  0.0000E+000
 278.00  0.0000E+000
 278.50  0.0000E+000
 279.00  0.0000E+000
 279.50  0.0000E+000
 280.00  0.0000E+000
 280.50  0.0000E+000
 281.00  0.0000E+000
 281.50  0.0000E+000
 282.00  0.0000E+000
 282.50  0.0000E+000
 283.00  0.0000E+000
 283.50  0.0000E+000
 284.00  0.0000E+000
 284.50  0.0000E+000
 285.00  0.0000E+000
 285.50  0.0000E+000
 286.00  0.0000E+000
 286.50  0.0000E+000
 287.00  0.0000E+000
 287.50  0.0000E+000
 288.00  0.0000E+000
 288.50  0.0000E+000
 289.00  0.0000E+000
 289.50  0.0000E+000
 290.00  0.0000E+000
 290.50  0.0000E+000
 291.00  0.0000E+000
 291.50  0.0000E+000
 292.00  0.0000E+000
 292.50  0.0000E+000
 293.00  0.0000E+000
 293.50  0.0000E+000
 294.00  0.0000E+000
 294.50  0.0000E+000
 295.00  0.0000E+000
 295.50  0.0000E+000
 296.00  0.0000E+000
 296.50  0.0000E+000
 297.00  0.0000E+000
 297.50  0.0000E+000
 298.00  0.0000E+000
 298.50  0.0000E+000
 299.00  0.0000E+000
 299.50  0.0000E+000
 300.00  0.0000E+000
 300.50  0.0000E+000
 301.00  0.0000E+000
 301.50  0.0000E+000
 302.00  0.0000E+000
 302.50  0.0000E+000
 303.00  0.0000E+000
 303.50  0.0000E+000
 304.00  0.0000E+000
 304.50  0.0000E+000
 305.00  0.0000E+000
 305.50  0.0000E+000
 306.00  0.0000E+000
 306.50  0.0000E+000
 307.00  0.0000E+000
 307.50  0.0000E+000
 308.00  0.0000E+000
 308.50  0.0000E+000
 309.00  0.0000E+000
 309.50  0.0000E+000
 310.00  0.0000E+000
 310.50  0.0000E+000
 311.00  0.0000E+000
 311.50  0.0000E+000
 312.00  0.0000E+000
 312.50  0.0000E+000
 313.00  0.0000E+000
 313.50  0.0000E+000
 314.00  0.0000E+000
 314.50  0.0000E+000
 315.00  0.0000E+000
 315.50  0.0000E+000
 316.00  0.0000E+000
 316.50  0.0000E+000
 317.00  0.0000E+000
 317.50  0.0000E+000
 318.00  0.0000E+000
 318.50  0.0000E+000
 319.00  0.0000E+000
 319.50  0.0000E+000
 320.00  0.0000E+000
 320.50  0.0000E+000
 321.00  0.0000E+000
 321.50  0.0000E+000
 322.00  0.0000E+000
 322.50  0.0000E+000
 323.00  0.0000E+000
 323.50  0.0000E+000
 324.00  0.0000E+000
 324.50  0.0000E+000
 325.00  0.0000E+000
 325.50  0.0000E+000
 326.00  0.0000E+000
 326.50  0.0000E+000
 327.00  0.0000E+000
 327.50  0.0000E+000
 328.00  0.0000E+000
 328.50  0.0000E+000
 329.00  0.0000E+000
 329.50  0.0000E+000
 330.00  0.0000E+000
 330.50  0.0000E+000
 331.00  0.0000E+000
 331.50  0.0000E+000
 332.00  0.0000E+000
 332.50  0.0000E+000
 333.00  0.0000E+000
 333.50  0.0000E+000
 334.00  0.0000E+000
 334.50  0.0000E+000
 335.00  0.0000E+000
 335.50  0.0000E+000
 336.00  0.0000E+000
 336.50  0.0000E+000
 337.00  0.0000E+000
 337.50  0.0000E+000
 338.00  0.0000E+000
 338.50  0.0000E+000
 339.00  0.0000E+000
 339.50  0.0000E+000
 340.00  0.0000E+000
 340.50  0.0000E+000
 341.00  0.0000E+000
 341.50  0.0000E+000
 342.00  0.0000E+000
 342.50  0.0000E+000
 343.00  0.0000E+000
 343.50  0.0000E+000
 344.00  0.0000E+000
 344.50  0.0000E+000
 345.00  0.0000E+000
 345.50  0.0000E+000
 346.00  0.0000E+000
 346.50  0.0000E+000
 347.00  0.0000E+000
 347.50  0.0000E+000
 348.00  0.0000E+000
 348.50  0.0000E+000
 349.00  0.0000E+000
 349.50  0.0000E+000
 350.00  0.0000E+000
 350.50  0.0000E+000
 351.00  0.0000E+000
 351.50  0.0000E+000
 352.00  0.0000E+000
 352.50  0.0000E+000
 353.00  0.0000E+000
 353.50  0.0000E+000
 354.00  0.0000E+000
 354.50  0.0000E+000
 355.00  0.0000E+000
 355.50  0.0000E+000
 356.00  0.0000E+000
 356.50  0.0000E+000
 357.00  0.0000E+000
 357.50  0.0000E+000
 358.00  0.0000E+000
 358.50  0.0000E+000
 359.00  0.0000E+000
 359.50  0.0000E+000
 360.00  0.0000E+000
 360.50  0.0000E+000
 361.00  0.0000E+000
 361.50  0.0000E+000
 362.00  0.0000E+000
 362.50  0.0000E+000
 363.00  0.0000E+000
 363.50  0.0000E+000
 364.00  0.0000E+000
 364.50  0.0000E+000
 365.00  0.0000E+000
 365.50  0.0000E+000
 366.00  1.4177E-010
 366.50  6.1155E-009
 367.00  0.0000E+000
 367.50  0.0000E+000
 368.00  0.0000E+000
 368.50  0.0000E+000
 369.00  0.0000E+000
 369.50  0.0000E+000
 370.00  0.0000E+000
 370.50  0.0000E+000
 371.00  0.0000E+000
 371.50  0.0000E+000
 372.00  0.0000E+000
 372.50  0.0000E+000
 373.00  0.0000E+000
 373.50  0.0000E+000
 374.00  0.0000E+000
 374.50  0.0000E+000
 375.00  0.0000E+000
 375.50  0.0000E+000
 376.00  0.0000E+000
 376.50  0.0000E+000
 377.00  0.0000E+000
 377.50  1.1938E-008
 378.00  2.6412E-008
 378.50  4.8138E-008
 379.00  6.3782E-008
 379.50  7.4646E-008
 380.00  1.0411E-007
 380.50  1.5603E-007
 381.00  2.0201E-007
 381.50  2.0649E-007
 382.00  1.7915E-007
 382.50  1.2453E-007
 383.00  4.8756E-008
 383.50  4.3988E-008
 384.00  5.5736E-008
 384.50  7.5544E-008
 385.00  1.0635E-007
 385.50  1.1776E-007
 386.00  1.1790E-007
 386.50  9.6025E-008
 387.00  7.2174E-008
 387.50  3.8300E-008
 388.00  1.3184E-008
 388.50  8.5585E-011
 389.00  1.2853E-010
 389.50  0.0000E+000
 390.00  0.0000E+000
 390.50  0.0000E+000
 391.00  0.0000E+000
 391.50  0.0000E+000
 392.00  0.0000E+000
 392.50  0.0000E+000
 393.00  0.0000E+000
 393.50  0.0000E+000
 394.00  0.0000E+000
 394.50  2.1832E-008
 395.00  6.1955E-008
 395.50  1.1672E-007
 396.00  5.7581E-008
 396.50  2.1333E-008
 397.00  0.0000E+000
 397.50  0.0000E+000
 398.00  0.0000E+000
 398.50  1.5595E-008
 399.00  2.6152E-008
 399.50  1.0926E-008
 400.00  1.0345E-008
 400.50  2.3408E-009
 401.00  0.0000E+000
 401.50  0.0000E+000
 402.00  0.0000E+000
 402.50  0.0000E+000
 403.00  0.0000E+000
 403.50  0.0000E+000
 404.00  2.0554E-008
 404.50  6.6448E-008
 405.00  1.0493E-007
 405.50  1.3594E-007
 406.00  1.3225E-007
 406.50  1.3965E-007
 407.00  1.3842E-007
 407.50  1.2065E-007
 408.00  9.4469E-008
 408.50  4.9152E-008
 409.00  0.0000E+000
 409.50  0.0000E+000
 410.00  0.0000E+000
 410.50  0.0000E+000
 411.00  0.0000E+000
 411.50  0.0000E+000
 412.00  0.0000E+000
 412.50  0.0000E+000
 413.00  0.0000E+000
 413.50  0.0000E+000
 414.00  0.0000E+000
 414.50  0.0000E+000
 415.00  0.0000E+000
 415.50  0.0000E+000
 416.00  0.0000E+000
 416.50  0.0000E+000
 417.00  0.0000E+000
 417.50  0.0000E+000
 418.00  0.0000E+000
 418.50  6.3868E-009
 419.00  4.7661E-008
 419.50  1.0204E-007
 420.00  1.4951E-007
 420.50  1.8071E-007
 421.00  1.7859E-007
 421.50  1.6790E-007
 422.00  1.8292E-007
 422.50  1.5766E-007
 423.00  1.3145E-007
 423.50  1.3317E-007
 424.00  1.3461E-007
 424.50  1.4118E-007
 425.00  1.5816E-007
 425.50  1.5851E-007
 426.00  1.0188E-007
 426.50  1.5298E-008
 427.00  0.0000E+000
 427.50  0.0000E+000
 428.00  0.0000E+000
 428.50  0.0000E+000
 429.00  0.0000E+000
 429.50  0.0000E+000
 430.00  0.0000E+000
 430.50  1.7356E-008
 431.00  9.8015E-010
 431.50  0.0000E+000
 432.00  0.0000E+000
 432.50  0.0000E+000
 433.00  0.0000E+000
 433.50  0.0000E+000
 434.00  0.0000E+000
 434.50  0.0000E+000
 435.00  0.0000E+000
 435.50  0.0000E+000
 436.00  0.0000E+000
 436.50  0.0000E+000
 437.00  7.4299E-009
 437.50  4.6059E-008
 438.00  8.5503E-008
 438.50  7.1973E-008
 439.00  2.3087E-008
 439.50  1.7980E-009
 440.00  0.0000E+000
 440.50  0.0000E+000
 441.00  0.0000E+000
 441.50  0.0000E+000
 442.00  0.0000E+000
 442.50  0.0000E+000
 443.00  0.0000E+000
 443.50  0.0000E+000
 444.00  0.0000E+000
 444.50  0.0000E+000
 445.00  0.0000E+000
 445.50  0.0000E+000
 446.00  0.0000E+000
 446.50  0.0000E+000
 447.00  2.9190E-009
 447.50  1.1566E-008
 448.00  2.1279E-008
 448.50  6.7395E-009
 449.00  1.9497E-008
 449.50  5.0605E-008
 450.00  8.1277E-008
 450.50  1.0116E-007
 451.00  1.3582E-007
 451.50  1.3646E-007
 452.00  1.3291E-007
 452.50  1.0932E-007
 453.00  9.1498E-008
 453.50  7.7612E-008
 454.00  4.1659E-008
 454.50  3.4893E-008
 455.00  2.2544E-008
 455.50  2.6646E-008
 456.00  1.7886E-008
 456.50  2.4779E-009
 457.00  0.0000E+000
 457.50  0.0000E+000
 458.00  0.0000E+000
 458.50  0.0000E+000
 459.00  0.0000E+000
 459.50  0.0000E+000
 460.00  0.0000E+000
 460.50  5.2645E-009
 461.00  4.7856E-008
 461.50  1.1720E-007
 462.00  1.4328E-007
 462.50  1.3903E-007
 463.00  1.0969E-007
 463.50  5.1795E-008
 464.00  1.0966E-008
 464.50  0.0000E+000
 465.00  0.0000E+000
 465.50  0.0000E+000
 466.00  0.0000E+000
 466.50  0.0000E+000
 467.00  0.0000E+000
 467.50  0.0000E+000
 468.00  0.0000E+000
 468.50  0.0000E+000
 469.00  0.0000E+000
 469.50  0.0000E+000
 470.00  0.0000E+000
 470.50  0.0000E+000
 471.00  0.0000E+000
 471.50  0.0000E+000
 472.00  0.0000E+000
 472.50  0.0000E+000
 473.00  0.0000E+000
 473.50  0.0000E+000
 474.00  6.3059E-010
 474.50  1.9453E-008
 475.00  5.3624E-008
 475.50  7.9303E-008
 476.00  1.0435E-007
 476.50  1.1440E-007
 477.00  1.1315E-007
 477.50  8.0632E-008
 478.00  4.0385E-008
 478.50  1.2133E-008
 479.00  0.0000E+000
 479.50  0.0000E+000
 480.00  1.1315E-009
 480.50  5.8550E-009
 481.00  1.9600E-008
 481.50  5.1763E-008
 482.00  7.2102E-008
 482.50  5.4551E-008
 483.00  5.3043E-008
 483.50  6.2133E-008
 484.00  5.3259E-008
 484.50  4.8494E-008
 485.00  5.2707E-008
 485.50  4.0731E-008
 486.00  2.8590E-008
 486.50  2.8041E-008
 487.00  2.5331E-008
 487.50  3.3345E-008
 488.00  5.5649E-008
 488.50  6.2033E-008
 489.00  8.5323E-008
 489.50  8.4685E-008
 490.00  6.9864E-008
 490.50  5.1159E-008
 491.00  2.6476E-008
 491.50  4.5642E-010
 492.00  0.0000E+000
 492.50  0.0000E+000
 493.00  0.0000E+000
 493.50  0.0000E+000
 494.00  0.0000E+000
 494.50  0.0000E+000
 495.00  0.0000E+000
 495.50  0.0000E+000
 496.00  0.0000E+000
 496.50  0.0000E+000
 497.00  0.0000E+000
 497.50  0.0000E+000
 498.00  0.0000E+000
 498.50  0.0000E+000
 499.00  0.0000E+000
 499.50  0.0000E+000
 500.00  0.0000E+000
 500.50  0.0000E+000
 501.00  0.0000E+000
 501.50  4.5423E-009
 502.00  3.2984E-008
 502.50  5.3535E-008
 503.00  7.3692E-008
 503.50  1.0323E-007
 504.00  9.7714E-008
 504.50  6.6500E-008
 505.00  6.3460E-008
 505.50  6.3771E-008
 506.00  4.8222E-008
 506.50  5.5287E-008
 507.00  6.9647E-008
 507.50  5.0237E-008
 508.00  2.7411E-008
 508.50  2.5264E-009
 509.00  0.0000E+000
 509.50  0.0000E+000
 510.00  0.0000E+000
 510.50  0.0000E+000
 511.00  0.0000E+000
 511.50  0.0000E+000
 512.00  0.0000E+000
 512.50  0.0000E+000
 513.00  0.0000E+000
 513.50  3.2096E-008
 514.00  7.5103E-008
 514.50  1.0173E-007
 515.00  7.2584E-008
 515.50  3.3429E-008
 516.00  0.0000E+000
 516.50  0.0000E+000
 517.00  0.0000E+000
 517.50  0.0000E+000
 518.00  0.0000E+000
 518.50  9.7725E-009
 519.00  6.7883E-009
 519.50  5.4981E-009
 520.00  0.0000E+000
 520.50  0.0000E+000
 521.00  0.0000E+000
 521.50  0.0000E+000
 522.00  0.0000E+000
 522.50  0.0000E+000
 523.00  0.0000E+000
 523.50  0.0000E+000
 524.00  0.0000E+000
 524.50  2.0686E-008
 525.00  7.2660E-008
 525.50  6.2481E-008
 526.00  4.7006E-008
 526.50  3.2617E-008
 527.00  2.2966E-008
 527.50  2.2291E-008
 528.00  1.0172E-008
 528.50  0.0000E+000
 529.00  0.0000E+000
 529.50  0.0000E+000
 530.00  0.0000E+000
 530.50  0.0000E+000
 531.00  0.0000E+000
 531.50  0.0000E+000
 532.00  7.6404E-009
 532.50  2.7027E-008
 533.00  3.0476E-008
 533.50  2.3950E-008
 534.00  6.2172E-009
 534.50  0.0000E+000
 535.00  0.0000E+000
 535.50  0.0000E+000
 536.00  0.0000E+000
 536.50  0.0000E+000
 537.00  0.0000E+000
 537.50  1.5914E-008
 538.00  3.6310E-008
 538.50  2.6300E-008
 539.00  2.6300E-008
 539.50  3.3209E-008
 540.00  6.5278E-008
 540.50  1.3057E-007
 541.00  1.9513E-007
 541.50  2.3286E-007
 542.00  1.7708E-007
 542.50  7.1108E-008
 543.00  0.0000E+000
 543.50  0.0000E+000
 544.00  0.0000E+000
 544.50  0.0000E+000
 545.00  2.9973E-008
 545.50  1.1276E-007
 546.00  1.3547E-007
 546.50  1.0127E-007
 547.00  5.3679E-008
 547.50  2.6932E-008
 548.00  1.2845E-008
 548.50  2.2052E-008
 549.00  4.6498E-008
 549.50  5.5658E-008
 550.00  7.3155E-008
 550.50  1.2390E-007
 551.00  1.1908E-007
 551.50  1.0646E-007
 552.00  1.1952E-007
 552.50  7.3890E-008
 553.00  7.4193E-008
 553.50  4.6983E-008
 554.00  2.8406E-008
 554.50  2.3188E-008
 555.00  1.0942E-008
 555.50  0.0000E+000
 556.00  0.0000E+000
 556.50  0.0000E+000
 557.00  0.0000E+000
 557.50  0.0000E+000
 558.00  0.0000E+000
 558.50  0.0000E+000
 559.00  0.0000E+000
 559.50  0.0000E+000
 560.00  0.0000E+000
 560.50  0.0000E+000
 561.00  0.0000E+000
 561.50  0.0000E+000
 562.00  0.0000E+000
 562.50  0.0000E+000
 563.00  0.0000E+000
 563.50  0.0000E+000
 564.00  0.0000E+000
 564.50  0.0000E+000
 565.00  0.0000E+000
 565.50  0.0000E+000
 566.00  0.0000E+000
 566.50  0.0000E+000
 567.00  0.0000E+000
 567.50  0.0000E+000
 568.00  7.8548E-008
 568.50  2.3061E-007
 569.00  3.9508E-007
 569.50  5.2820E-007
 570.00  5.1109E-007
 570.50  4.7284E-007
 571.00  5.4253E-007
 571.50  5.8937E-007
 572.00  5.7981E-007
 572.50  5.9118E-007
 573.00  5.1930E-007
 573.50  3.5885E-007
 574.00  2.7138E-007
 574.50  2.1927E-007
 575.00  2.0835E-007
 575.50  1.7408E-007
 576.00  1.4597E-007
 576.50  1.4656E-007
 577.00  1.4519E-007
 577.50  9.9767E-008
 578.00  4.2118E-008
 578.50  8.0241E-009
 579.00  1.9441E-009
 579.50  1.9077E-008
 580.00  1.1294E-007
 580.50  2.6389E-007
 581.00  4.4941E-007
 581.50  5.4159E-007
 582.00  6.0489E-007
 582.50  5.6448E-007
 583.00  4.7167E-007
 583.50  4.0487E-007
 584.00  3.3428E-007
 584.50  2.4259E-007
 585.00  2.3481E-007
 585.50  2.4343E-007
 586.00  2.6804E-007
 586.50  3.6709E-007
 587.00  4.9359E-007
 587.50  5.4556E-007
 588.00  5.6874E-007
 588.50  5.5103E-007
 589.00  5.5966E-007
 589.50  6.0171E-007
 590.00  6.2339E-007
 590.50  6.3515E-007
 591.00  6.9093E-007
 591.50  7.3448E-007
 592.00  7.7221E-007
 592.50  8.7770E-007
 593.00  8.7792E-007
 593.50  9.2870E-007
 594.00  9.1959E-007
 594.50  9.5249E-007
 595.00  1.0357E-006
 595.50  1.1097E-006
 596.00  1.0931E-006
 596.50  1.0152E-006
 597.00  8.4936E-007
 597.50  7.0633E-007
 598.00  5.8346E-007
 598.50  5.3219E-007
 599.00  5.0194E-007
 599.50  4.8403E-007
 600.00  4.9830E-007
 600.50  6.3097E-007
 601.00  8.0066E-007
 601.50  9.4357E-007
 602.00  1.0889E-006
 602.50  1.2113E-006
 603.00  1.2139E-006
 603.50  1.1550E-006
 604.00  1.2070E-006
 604.50  1.2168E-006
 605.00  1.2412E-006
 605.50  1.3807E-006
 606.00  1.6730E-006
 606.50  2.0002E-006
 607.00  2.2598E-006
 607.50  2.4934E-006
 608.00  2.6775E-006
 608.50  2.7316E-006
 609.00  2.8068E-006
 609.50  2.8927E-006
 610.00  2.9078E-006
 610.50  2.9896E-006
 611.00  3.0470E-006
 611.50  3.1785E-006
 612.00  3.3003E-006
 612.50  3.3831E-006
 613.00  3.4377E-006
 613.50  3.5348E-006
 614.00  3.6411E-006
 614.50  3.7905E-006
 615.00  3.9839E-006
 615.50  4.1962E-006
 616.00  4.3610E-006
 616.50  4.5526E-006
 617.00  4.7205E-006
 617.50  4.8880E-006
 618.00  4.9645E-006
 618.50  5.1566E-006
 619.00  5.4402E-006
 619.50  5.8696E-006
 620.00  6.3866E-006
 620.50  6.9422E-006
 621.00  7.4303E-006
 621.50  7.7988E-006
 622.00  8.1046E-006
 622.50  8.4362E-006
 623.00  8.8367E-006
 623.50  9.4067E-006
 624.00  1.0125E-005
 624.50  1.0763E-005
 625.00  1.1359E-005
 625.50  1.1924E-005
 626.00  1.2473E-005
 626.50  1.3162E-005
 627.00  1.3968E-005
 627.50  1.4741E-005
 628.00  1.5481E-005
 628.50  1.6236E-005
 629.00  1.6940E-005
 629.50  1.7757E-005
 630.00  1.8720E-005
 630.50  1.9846E-005
 631.00  2.1076E-005
 631.50  2.2397E-005
 632.00  2.3748E-005
 632.50  2.5120E-005
 633.00  2.6469E-005
 633.50  2.7845E-005
 634.00  2.9306E-005
 634.50  3.0782E-005
 635.00  3.2215E-005
 635.50  3.3617E-005
 636.00  3.5090E-005
 636.50  3.6622E-005
 637.00  3.8241E-005
 637.50  4.0174E-005
 638.00  4.2310E-005
 638.50  4.4496E-005
 639.00  4.6881E-005
 639.50  4.9404E-005
 640.00  5.2068E-005
 640.50  5.4920E-005
 641.00  5.7923E-005
 641.50  6.1138E-005
 642.00  6.4489E-005
 642.50  6.8014E-005
 643.00  7.1624E-005
 643.50  7.5377E-005
 644.00  7.9128E-005
 644.50  8.2830E-005
 645.00  8.6418E-005
 645.50  9.0023E-005
 646.00  9.3719E-005
 646.50  9.7724E-005
 647.00  1.0212E-004
 647.50  1.0657E-004
 648.00  1.1096E-004
 648.50  1.1517E-004
 649.00  1.1902E-004
 649.50  1.2259E-004
 650.00  1.2616E-004
 650.50  1.2955E-004
 651.00  1.3266E-004
 651.50  1.3541E-004
 652.00  1.3789E-004
 652.50  1.4016E-004
 653.00  1.4214E-004
 653.50  1.4377E-004
 654.00  1.4490E-004
 654.50  1.4548E-004
 655.00  1.4547E-004
 655.50  1.4496E-004
 656.00  1.4407E-004
 656.50  1.4286E-004
 657.00  1.4116E-004
 657.50  1.3894E-004
 658.00  1.3638E-004
 658.50  1.3333E-004
 659.00  1.3002E-004
 659.50  1.2636E-004
 660.00  1.2236E-004
 660.50  1.1827E-004
 661.00  1.1417E-004
 661.50  1.0990E-004
 662.00  1.0558E-004
 662.50  1.0134E-004
 663.00  9.7078E-005
 663.50  9.2518E-005
 664.00  8.8065E-005
 664.50  8.3825E-005
 665.00  7.9581E-005
 665.50  7.5553E-005
 666.00  7.1912E-005
 666.50  6.8519E-005
 667.00  6.5220E-005
 667.50  6.1989E-005
 668.00  5.8924E-005
 668.50  5.5891E-005
 669.00  5.3019E-005
 669.50  5.0426E-005
 670.00  4.8014E-005
 670.50  4.5856E-005
 671.00  4.3980E-005
 671.50  4.1986E-005
 672.00  4.0141E-005
 672.50  3.8302E-005
 673.00  3.6331E-005
 673.50  3.4367E-005
 674.00  3.2354E-005
 674.50  3.0455E-005
 675.00  2.8648E-005
 675.50  2.6960E-005
 676.00  2.5615E-005
 676.50  2.4495E-005
 677.00  2.3420E-005
 677.50  2.2410E-005
 678.00  2.1151E-005
 678.50  2.0068E-005
 679.00  1.8664E-005
 679.50  1.7267E-005
 680.00  1.6003E-005
 680.50  1.5031E-005
 681.00  1.4073E-005
 681.50  1.3262E-005
 682.00  1.2647E-005
 682.50  1.2110E-005
 683.00  1.1510E-005
 683.50  1.1006E-005
 684.00  1.0583E-005
 684.50  1.0074E-005
 685.00  9.5246E-006
 685.50  9.1069E-006
 686.00  8.6490E-006
 686.50  8.0543E-006
 687.00  7.4140E-006
 687.50  6.7797E-006
 688.00  6.0690E-006
 688.50  5.3855E-006
 689.00  4.8001E-006
 689.50  4.2624E-006
 690.00  3.7263E-006
 690.50  3.2585E-006
 691.00  3.1342E-006
 691.50  3.2583E-006
 692.00  3.5221E-006
 692.50  3.9529E-006
 693.00  4.2472E-006
 693.50  4.0798E-006
 694.00  3.7926E-006
 694.50  3.4907E-006
 695.00  3.4220E-006
 695.50  3.3718E-006
 696.00  3.3646E-006
 696.50  3.3548E-006
 697.00  2.8924E-006
 697.50  2.2762E-006
 698.00  1.9385E-006
 698.50  1.7211E-006
 699.00  1.3020E-006
 699.50  1.4021E-006
 700.00  1.4860E-006
 700.50  1.3951E-006
 701.00  1.3012E-006
 701.50  1.5428E-006
 702.00  1.5793E-006
 702.50  1.7255E-006
 703.00  1.9551E-006
 703.50  2.0669E-006
 704.00  2.0769E-006
 704.50  2.0571E-006
 705.00  1.9088E-006
 705.50  1.9175E-006
 706.00  1.8428E-006
 706.50  1.9511E-006
 707.00  1.9449E-006
 707.50  1.8836E-006
 708.00  1.5128E-006
 708.50  1.4352E-006
 709.00  1.1351E-006
 709.50  9.0625E-007
 710.00  8.1703E-007
 710.50  7.9315E-007
 711.00  7.8902E-007
 711.50  9.3839E-007
 712.00  1.1568E-006
 712.50  1.2807E-006
 713.00  1.1937E-006
 713.50  1.0780E-006
 714.00  1.1173E-006
 714.50  1.0846E-006
 715.00  1.3993E-006
 715.50  1.5980E-006
 716.00  1.7970E-006
 716.50  2.0588E-006
 717.00  2.3690E-006
 717.50  2.6845E-006
 718.00  3.0828E-006
 718.50  3.2393E-006
 719.00  3.1420E-006
 719.50  2.8596E-006
 720.00  2.6699E-006
 720.50  2.5306E-006
 721.00  2.3790E-006
 721.50  2.3499E-006
 722.00  2.2946E-006
 722.50  2.0258E-006
 723.00  1.8078E-006
 723.50  1.3093E-006
 724.00  9.2509E-007
 724.50  8.2694E-007
 725.00  9.8382E-007
 725.50  1.0175E-006
 726.00  1.0830E-006
 726.50  1.2374E-006
 727.00  1.3600E-006
 727.50  1.4421E-006
 728.00  1.7742E-006
 728.50  2.0823E-006
 729.00  1.9739E-006
 729.50  1.7669E-006
 730.00  1.5298E-006
 730.50  1.1347E-006
 731.00  7.6406E-007
 731.50  6.5029E-007
 732.00  6.1565E-007
 732.50  7.2222E-007
 733.00  1.1251E-006
 733.50  1.4605E-006
 734.00  1.6834E-006
 734.50  1.8270E-006
 735.00  1.8720E-006
 735.50  1.8938E-006
 736.00  2.0130E-006
 736.50  2.3185E-006
 737.00  2.3566E-006
 737.50  2.1843E-006
 738.00  1.8805E-006
 738.50  1.5526E-006
 739.00  1.1496E-006
 739.50  1.1831E-006
 740.00  1.2636E-006
 740.50  1.3719E-006
 741.00  1.3378E-006
 741.50  1.2735E-006
 742.00  1.0864E-006
 742.50  9.8039E-007
 743.00  9.0193E-007
 743.50  7.8031E-007
 744.00  7.9796E-007
 744.50  6.9055E-007
 745.00  3.7145E-007
 745.50  2.3411E-007
 746.00  1.0983E-007
 746.50  1.0710E-008
 747.00  0.0000E+000
 747.50  0.0000E+000
 748.00  0.0000E+000
 748.50  0.0000E+000
 749.00  0.0000E+000
 749.50  1.9469E-008
 750.00  1.2169E-007
 750.50  3.3697E-007
 751.00  6.5512E-007
 751.50  8.2568E-007
 752.00  8.8026E-007
 752.50  9.2576E-007
 753.00  8.7534E-007
 753.50  6.4647E-007
 754.00  3.7325E-007
 754.50  5.7242E-008
 755.00  0.0000E+000
 755.50  0.0000E+000
 756.00  0.0000E+000
 756.50  0.0000E+000
 757.00  0.0000E+000
 757.50  0.0000E+000
 758.00  0.0000E+000
 758.50  0.0000E+000
 759.00  0.0000E+000
 759.50  0.0000E+000
 760.00  0.0000E+000
 760.50  1.8227E-007
 761.00  3.8209E-007
 761.50  4.2932E-007
 762.00  4.7169E-007
 762.50  3.3330E-007
 763.00  5.6768E-008
 763.50  0.0000E+000
 764.00  0.0000E+000
 764.50  0.0000E+000
 765.00  0.0000E+000
 765.50  1.5688E-008
 766.00  2.3055E-007
 766.50  4.8962E-007
 767.00  4.9017E-007
 767.50  3.8143E-007
 768.00  2.7276E-007
 768.50  4.5264E-008
 769.00  2.5272E-007
 769.50  9.1843E-007
 770.00  1.2545E-006
 770.50  1.3857E-006
 771.00  1.6845E-006
 771.50  1.8729E-006
 772.00  1.6247E-006
 772.50  1.5351E-006
 773.00  1.2652E-006
 773.50  8.6853E-007
 774.00  3.5352E-007
 774.50  2.5816E-007
 775.00  2.0631E-007
 775.50  3.4294E-007
 776.00  3.0747E-007
 776.50  1.4106E-007
 777.00  1.1825E-008
 777.50  1.7965E-009
 778.00  2.5342E-008
 778.50  2.2509E-008
 779.00  0.0000E+000
 779.50  0.0000E+000
 780.00  0.0000E+000
 780.50  0.0000E+000
 781.00  0.0000E+000
 781.50  0.0000E+000
 782.00  0.0000E+000
 782.50  0.0000E+000
 783.00  0.0000E+000
 783.50  0.0000E+000
 784.00  0.0000E+000
 784.50  0.0000E+000
 785.00  0.0000E+000
 785.50  0.0000E+000
 786.00  0.0000E+000
 786.50  0.0000E+000
 787.00  0.0000E+000
 787.50  0.0000E+000
 788.00  0.0000E+000
 788.50  0.0000E+000
 789.00  0.0000E+000
 789.50  0.0000E+000
 790.00  0.0000E+000
 790.50  9.5956E-008
 791.00  4.2403E-007
 791.50  4.6250E-007
 792.00  2.8741E-007
 792.50  4.9387E-008
 793.00  0.0000E+000
 793.50  0.0000E+000
 794.00  0.0000E+000
 794.50  0.0000E+000
 795.00  0.0000E+000
 795.50  0.0000E+000
 796.00  0.0000E+000
 796.50  0.0000E+000
 797.00  1.8858E-007
 797.50  5.2226E-007
 798.00  7.5426E-007
 798.50  9.9093E-007
 799.00  1.1184E-006
 799.50  9.2408E-007
 800.00  8.9996E-007
 800.50  7.8962E-007
 801.00  5.3033E-007
 801.50  4.0433E-007
 802.00  5.7068E-007
 802.50  5.1877E-007
 803.00  7.9985E-007
 803.50  5.0290E-007
 804.00  2.3954E-007
 804.50  0.0000E+000
 805.00  0.0000E+000
 805.50  0.0000E+000
 806.00  0.0000E+000
 806.50  0.0000E+000
 807.00  0.0000E+000
 807.50  0.0000E+000
 808.00  0.0000E+000
 808.50  0.0000E+000
 809.00  0.0000E+000
 809.50  3.1714E-007
 810.00  9.8159E-007
 810.50  1.4452E-006
 811.00  1.8058E-006
 811.50  1.8555E-006
 812.00  1.6400E-006
 812.50  1.5830E-006
 813.00  1.1652E-006
 813.50  6.3368E-007
 814.00  0.0000E+000
 814.50  0.0000E+000
 815.00  0.0000E+000
 815.50  0.0000E+000
 816.00  0.0000E+000
 816.50  0.0000E+000
 817.00  0.0000E+000
 817.50  0.0000E+000
 818.00  0.0000E+000
 818.50  0.0000E+000
 819.00  0.0000E+000
 819.50  0.0000E+000
 820.00  0.0000E+000
 820.50  0.0000E+000
 821.00  0.0000E+000
 821.50  2.8198E-008
 822.00  0.0000E+000
 822.50  0.0000E+000
 823.00  0.0000E+000
 823.50  0.0000E+000
 824.00  0.0000E+000
 824.50  0.0000E+000
 825.00  0.0000E+000
 825.50  0.0000E+000
 826.00  0.0000E+000
 826.50  0.0000E+000
 827.00  0.0000E+000
 827.50  0.0000E+000
 828.00  0.0000E+000
 828.50  0.0000E+000
 829.00  0.0000E+000
 829.50  0.0000E+000
 830.00  2.5832E-007
 830.50  5.0598E-007
 831.00  3.5503E-007
 831.50  5.0082E-008
 832.00  2.4285E-010
 832.50  0.0000E+000
 833.00  0.0000E+000
 833.50  0.0000E+000
 834.00  0.0000E+000
 834.50  0.0000E+000
 835.00  0.0000E+000
 835.50  0.0000E+000
 836.00  1.0267E-007
 836.50  6.3664E-007
 837.00  1.5763E-006
 837.50  2.2261E-006
 838.00  2.6860E-006
 838.50  2.9987E-006
 839.00  2.7603E-006
 839.50  2.1306E-006
 840.00  1.2741E-006
 840.50  5.8766E-007
 841.00  7.8179E-008
 841.50  0.0000E+000
 842.00  0.0000E+000
 842.50  0.0000E+000
 843.00  0.0000E+000
 843.50  0.0000E+000
 844.00  1.2623E-008
 844.50  1.4104E-007
 845.00  3.1122E-007
 845.50  6.1664E-007
 846.00  1.0230E-006
 846.50  1.5510E-006
 847.00  2.1956E-006
 847.50  2.5951E-006
 848.00  2.6146E-006
 848.50  2.5906E-006
 849.00  2.3022E-006
 849.50  1.9699E-006
 850.00  2.1469E-006
 850.50  2.1684E-006
 851.00  2.0844E-006
 851.50  2.1587E-006
 852.00  2.2997E-006
 852.50  2.4302E-006
 853.00  2.8481E-006
 853.50  3.0098E-006
 854.00  2.7297E-006
 854.50  2.6224E-006
 855.00  2.3690E-006
 855.50  1.9844E-006
 856.00  1.9017E-006
 856.50  1.9622E-006
 857.00  1.4024E-006
 857.50  7.5987E-007
 858.00  1.9491E-007
 858.50  0.0000E+000
 859.00  0.0000E+000
 859.50  0.0000E+000
 860.00  0.0000E+000
 860.50  0.0000E+000
 861.00  0.0000E+000
 861.50  0.0000E+000
 862.00  0.0000E+000
 862.50  0.0000E+000
 863.00  0.0000E+000
 863.50  0.0000E+000
 864.00  0.0000E+000
 864.50  0.0000E+000
 865.00  0.0000E+000
 865.50  0.0000E+000
 866.00  0.0000E+000
 866.50  0.0000E+000
 867.00  0.0000E+000
 867.50  0.0000E+000
 868.00  0.0000E+000
 868.50  0.0000E+000
 869.00  0.0000E+000
 869.50  0.0000E+000
 870.00  0.0000E+000
 870.50  0.0000E+000
 871.00  0.0000E+000
 871.50  0.0000E+000
 872.00  0.0000E+000
 872.50  2.0223E-007
 873.00  4.3384E-007
 873.50  1.6242E-007
 874.00  0.0000E+000
 874.50  0.0000E+000
 875.00  0.0000E+000
 875.50  0.0000E+000
 876.00  0.0000E+000
 876.50  0.0000E+000
 877.00  9.3932E-008
 877.50  2.9067E-007
 878.00  7.1384E-007
 878.50  2.4358E-007
 879.00  0.0000E+000
 879.50  0.0000E+000
 880.00  0.0000E+000
 880.50  0.0000E+000
 881.00  0.0000E+000
 881.50  0.0000E+000
 882.00  3.6397E-007
 882.50  1.6254E-006
 883.00  2.3198E-006
 883.50  1.8592E-006
 884.00  1.4588E-006
 884.50  1.1576E-006
 885.00  9.5706E-007
 885.50  1.2812E-006
 886.00  1.5838E-006
 886.50  1.2826E-006
 887.00  4.0494E-007
 887.50  3.3692E-008
 888.00  0.0000E+000
 888.50  0.0000E+000
 889.00  5.0676E-007
 889.50  1.2811E-006
 890.00  1.7796E-006
 890.50  1.5060E-006
 891.00  1.1925E-006
 891.50  8.3534E-007
 892.00  5.2389E-007
 892.50  3.8684E-007
 893.00  4.4095E-007
 893.50  0.0000E+000
 894.00  3.8972E-008
 894.50  2.2323E-007
 895.00  4.7671E-007
 895.50  8.3489E-007
 896.00  1.0789E-006
 896.50  6.2395E-007
 897.00  1.2740E-007
 897.50  0.0000E+000
 898.00  0.0000E+000
 898.50  0.0000E+000
 899.00  0.0000E+000
 899.50  0.0000E+000
 900.00  0.0000E+000
 900.50  0.0000E+000
 901.00  0.0000E+000
 901.50  0.0000E+000
 902.00  0.0000E+000
 902.50  0.0000E+000
 903.00  0.0000E+000
 903.50  2.8554E-007
 904.00  1.4767E-006
 904.50  3.1098E-006
 905.00  2.8583E-006
 905.50  3.4036E-006
 906.00  3.7610E-006
 906.50  2.9725E-006
 907.00  1.7318E-006
 907.50  1.7713E-006
 908.00  1.1979E-006
 908.50  7.4447E-007
 909.00  5.5756E-007
 909.50  1.3403E-007
 910.00  0.0000E+000
 910.50  0.0000E+000
 911.00  0.0000E+000
 911.50  0.0000E+000
 912.00  0.0000E+000
 912.50  0.0000E+000
 913.00  0.0000E+000
 913.50  0.0000E+000
 914.00  0.0000E+000
 914.50  0.0000E+000
 915.00  0.0000E+000
 915.50  0.0000E+000
 916.00  1.1421E-006
 916.50  2.9010E-006
 917.00  4.3378E-006
 917.50  6.4232E-006
 918.00  6.5936E-006
 918.50  5.6699E-006
 919.00  6.2944E-006
 919.50  6.5227E-006
 920.00  5.9072E-006
 920.50  5.9532E-006
 921.00  5.6323E-006
 921.50  5.1722E-006
 922.00  4.6426E-006
 922.50  4.1296E-006
 923.00  3.6738E-006
 923.50  3.8047E-006
 924.00  5.0395E-006
 924.50  7.3407E-006
 925.00  9.1143E-006
 925.50  9.6326E-006
 926.00  8.8467E-006
 926.50  6.8455E-006
 927.00  3.8898E-006
 927.50  3.4399E-006
 928.00  5.3076E-006
 928.50  6.5930E-006
 929.00  9.0440E-006
 929.50  1.0072E-005
 930.00  8.9203E-006
 930.50  6.6765E-006
 931.00  7.0669E-006
 931.50  4.5865E-006
 932.00  3.2961E-006
 932.50  1.6779E-006
 933.00  5.4778E-007
 933.50  0.0000E+000
 934.00  0.0000E+000
 934.50  1.0347E-008
 935.00  1.5845E-007
 935.50  4.0497E-007
 936.00  2.1317E-007
 936.50  3.6015E-007
 937.00  1.5606E-007
 937.50  9.1858E-007
 938.00  2.5130E-006
 938.50  4.6563E-006
 939.00  7.2096E-006
 939.50  1.0177E-005
 940.00  1.1995E-005
 940.50  1.1735E-005
 941.00  1.1232E-005
 941.50  1.2029E-005
 942.00  1.2935E-005
 942.50  1.3523E-005
 943.00  1.4185E-005
 943.50  1.3959E-005
 944.00  1.2046E-005
 944.50  9.4751E-006
 945.00  7.6496E-006
 945.50  6.3698E-006
 946.00  5.4680E-006
 946.50  3.8706E-006
 947.00  2.5983E-006
 947.50  1.0042E-006
 948.00  0.0000E+000
 948.50  0.0000E+000
 949.00  0.0000E+000
 949.50  0.0000E+000
 950.00  0.0000E+000
 950.50  0.0000E+000
 951.00  0.0000E+000
 951.50  0.0000E+000
 952.00  0.0000E+000
 952.50  0.0000E+000
 953.00  0.0000E+000
 953.50  0.0000E+000
 954.00  0.0000E+000
 954.50  0.0000E+000
 955.00  0.0000E+000
 955.50  0.0000E+000
 956.00  0.0000E+000
 956.50  1.4213E-009
 957.00  1.6505E-006
 957.50  3.6315E-006
 958.00  3.8173E-006
 958.50  4.2374E-006
 959.00  3.2334E-006
 959.50  1.3147E-006
 960.00  1.8324E-007
 960.50  0.0000E+000
 961.00  0.0000E+000
 961.50  0.0000E+000
 962.00  0.0000E+000
 962.50  0.0000E+000
 963.00  0.0000E+000
 963.50  0.0000E+000
 964.00  0.0000E+000
 964.50  0.0000E+000
 965.00  0.0000E+000
 965.50  0.0000E+000
 966.00  0.0000E+000
 966.50  0.0000E+000
 967.00  0.0000E+000
 967.50  0.0000E+000
 968.00  0.0000E+000
 968.50  1.3135E-006
 969.00  6.6441E-006
 969.50  1.1402E-005
 970.00  1.2216E-005
 970.50  1.1249E-005
 971.00  8.8838E-006
 971.50  4.5545E-006
 972.00  7.8099E-007
 972.50  0.0000E+000
 973.00  1.3848E-007
 973.50  2.5992E-006
 974.00  7.8293E-006
 974.50  1.0400E-005
 975.00  1.1410E-005
 975.50  1.2675E-005
 976.00  1.0884E-005
 976.50  9.2401E-006
 977.00  9.3132E-006
 977.50  8.6338E-006
 978.00  6.1019E-006
 978.50  3.4378E-006
 979.00  4.3940E-007
 979.50  0.0000E+000
 980.00  0.0000E+000
 980.50  0.0000E+000
 981.00  0.0000E+000
 981.50  0.0000E+000
 982.00  0.0000E+000
 982.50  0.0000E+000
 983.00  0.0000E+000
 983.50  0.0000E+000
 984.00  0.0000E+000
 984.50  0.0000E+000
 985.00  0.0000E+000
 985.50  0.0000E+000
 986.00  0.0000E+000
 986.50  0.0000E+000
 987.00  0.0000E+000
 987.50  0.0000E+000
 988.00  0.0000E+000
 988.50  0.0000E+000
 989.00  0.0000E+000
 989.50  0.0000E+000
 990.00  0.0000E+000
 990.50  0.0000E+000
 991.00  0.0000E+000
 991.50  0.0000E+000
 992.00  0.0000E+000
 992.50  0.0000E+000
 993.00  0.0000E+000
 993.50  0.0000E+000
 994.00  0.0000E+000
 994.50  0.0000E+000
 995.00  0.0000E+000
 995.50  0.0000E+000
 996.00  0.0000E+000
 996.50  0.0000E+000
 997.00  0.0000E+000
 997.50  0.0000E+000
 998.00  0.0000E+000
 998.50  0.0000E+000
 999.00  0.0000E+000
 999.50  1.2085E-006
1000.00  1.2501E-006
1000.50  6.4463E-008
1001.00  0.0000E+000
1001.50  0.0000E+000
1002.00  0.0000E+000
1002.50  0.0000E+000
1003.00  0.0000E+000
1003.50  0.0000E+000
1004.00  0.0000E+000
1004.50  0.0000E+000
1005.00  0.0000E+000
1005.50  0.0000E+000
1006.00  0.0000E+000
1006.50  0.0000E+000
1007.00  0.0000E+000
1007.50  0.0000E+000
1008.00  0.0000E+000
1008.50  0.0000E+000
1009.00  0.0000E+000
1009.50  0.0000E+000
1010.00  0.0000E+000
1010.50  0.0000E+000
1011.00  0.0000E+000
1011.50  0.0000E+000
1012.00  0.0000E+000
1012.50  0.0000E+000
1013.00  0.0000E+000
1013.50  0.0000E+000
1014.00  0.0000E+000
1014.50  0.0000E+000
1015.00  0.0000E+000
1015.50  0.0000E+000
1016.00  0.0000E+000
1016.50  0.0000E+000
1017.00  0.0000E+000
1017.50  0.0000E+000
1018.00  0.0000E+000
1018.50  0.0000E+000
1019.00  0.0000E+000
1019.50  0.0000E+000
1020.00  0.0000E+000
1020.50  0.0000E+000
1021.00  0.0000E+000
1021.50  0.0000E+000
1022.00  0.0000E+000
1022.50  0.0000E+000
1023.00  0.0000E+000
1023.50  0.0000E+000
1024.00  0.0000E+000
1024.50  0.0000E+000
1025.00  0.0000E+000
1025.50  0.0000E+000
1026.00  0.0000E+000
1026.50  0.0000E+000
1027.00  0.0000E+000
1027.50  0.0000E+000
1028.00  0.0000E+000
1028.50  0.0000E+000
1029.00  0.0000E+000
1029.50  0.0000E+000
1030.00  0.0000E+000
1030.50  0.0000E+000
1031.00  0.0000E+000
1031.50  0.0000E+000
1032.00  0.0000E+000
1032.50  0.0000E+000
1033.00  0.0000E+000
1033.50  0.0000E+000
1034.00  0.0000E+000
1034.50  0.0000E+000
1035.00  0.0000E+000
1035.50  0.0000E+000
1036.00  0.0000E+000
1036.50  0.0000E+000
1037.00  0.0000E+000
1037.50  0.0000E+000
1038.00  0.0000E+000
1038.50  0.0000E+000
1039.00  0.0000E+000
1039.50  0.0000E+000
1040.00  0.0000E+000
1040.50  0.0000E+000
1041.00  0.0000E+000
1041.50  0.0000E+000
1042.00  0.0000E+000
1042.50  0.0000E+000
1043.00  0.0000E+000
1043.50  0.0000E+000
1044.00  0.0000E+000
1044.50  0.0000E+000
1045.00  0.0000E+000
1045.50  0.0000E+000
1046.00  0.0000E+000
1046.50  0.0000E+000
1047.00  0.0000E+000
1047.50  0.0000E+000
1048.00  0.0000E+000
1048.50  0.0000E+000
1049.00  0.0000E+000
1049.50  0.0000E+000
1050.00  0.0000E+000
1050.50  0.0000E+000
1051.00  0.0000E+000
1051.50  0.0000E+000
1052.00  0.0000E+000
1052.50  0.0000E+000
1053.00  0.0000E+000
1053.50  0.0000E+000
1054.00  0.0000E+000
1054.50  0.0000E+000
1055.00  0.0000E+000
1055.50  0.0000E+000
1056.00  0.0000E+000
1056.50  0.0000E+000
1057.00  0.0000E+000
1057.50  0.0000E+000
1058.00  0.0000E+000
1058.50  0.0000E+000
1059.00  0.0000E+000
1059.50  0.0000E+000
1060.00  0.0000E+000
1060.50  0.0000E+000
1061.00  0.0000E+000
1061.50  0.0000E+000
1062.00  0.0000E+000
1062.50  0.0000E+000
1063.00  0.0000E+000
1063.50  0.0000E+000
1064.00  0.0000E+000
1064.50  0.0000E+000
1065.00  0.0000E+000
1065.50  0.0000E+000
1066.00  0.0000E+000
1066.50  0.0000E+000
1067.00  0.0000E+000
1067.50  0.0000E+000
1068.00  0.0000E+000
1068.50  0.0000E+000
1069.00  0.0000E+000
1069.50  0.0000E+000
1070.00  0.0000E+000
1070.50  0.0000E+000
1071.00  0.0000E+000
1071.50  0.0000E+000
1072.00  0.0000E+000
1072.50  0.0000E+000
1073.00  0.0000E+000
1073.50  0.0000E+000
1074.00  0.0000E+000
1074.50  0.0000E+000
1075.00  0.0000E+000
1075.50  0.0000E+000
1076.00  0.0000E+000
1076.50  0.0000E+000
1077.00  0.0000E+000
1077.50  0.0000E+000
1078.00  0.0000E+000
1078.50  0.0000E+000
1079.00  0.0000E+000
1079.50  0.0000E+000
1080.00  0.0000E+000
1080.50  0.0000E+000
1081.00  0.0000E+000
1081.50  0.0000E+000
1082.00  0.0000E+000
1082.50  0.0000E+000
1083.00  0.0000E+000
1083.50  0.0000E+000
1084.00  0.0000E+000
1084.50  0.0000E+000
1085.00  0.0000E+000
1085.50  0.0000E+000
1086.00  0.0000E+000
1086.50  0.0000E+000
1087.00  0.0000E+000
1087.50  0.0000E+000
1088.00  0.0000E+000
1088.50  0.0000E+000
1089.00  0.0000E+000
1089.50  0.0000E+000
1090.00  0.0000E+000
1090.50  0.0000E+000
1091.00  0.0000E+000
1091.50  0.0000E+000
1092.00  0.0000E+000
1092.50  0.0000E+000
1093.00  0.0000E+000
1093.50  0.0000E+000
1094.00  0.0000E+000
1094.50  0.0000E+000
1095.00  0.0000E+000
1095.50  0.0000E+000
1096.00  0.0000E+000
1096.50  0.0000E+000
1097.00  0.0000E+000
1097.50  0.0000E+000
1098.00  0.0000E+000
1098.50  0.0000E+000
1099.00  0.0000E+000
1099.50  0.0000E+000
1100.00  0.0000E+000
1100.50  0.0000E+000
1101.00  0.0000E+000
1101.50  0.0000E+000
1102.00  0.0000E+000
1102.50  0.0000E+000
1103.00  0.0000E+000
1103.50  0.0000E+000
1104.00  0.0000E+000
1104.50  0.0000E+000
1105.00  0.0000E+000
1105.50  0.0000E+000
1106.00  0.0000E+000
1106.50  0.0000E+000
1107.00  0.0000E+000
1107.50  0.0000E+000
1108.00  0.0000E+000
1108.50  0.0000E+000
1109.00  0.0000E+000
1109.50  0.0000E+000
1110.00  0.0000E+000
1110.50  0.0000E+000
1111.00  0.0000E+000
1111.50  0.0000E+000
1112.00  0.0000E+000
1112.50  0.0000E+000
1113.00  0.0000E+000
1113.50  0.0000E+000
1114.00  0.0000E+000
1114.50  0.0000E+000
1115.00  0.0000E+000
1115.50  0.0000E+000
1116.00  0.0000E+000
1116.50  0.0000E+000
1117.00  0.0000E+000
1117.50  0.0000E+000
1118.00  0.0000E+000
1118.50  0.0000E+000
1119.00  0.0000E+000
1119.50  0.0000E+000
1120.00  0.0000E+000
1120.50  0.0000E+000
1121.00  0.0000E+000
1121.50  0.0000E+000
1122.00  0.0000E+000
1122.50  0.0000E+000
1123.00  0.0000E+000
1123.50  0.0000E+000
1124.00  0.0000E+000
1124.50  0.0000E+000
1125.00  0.0000E+000
1125.50  0.0000E+000
1126.00  0.0000E+000
1126.50  0.0000E+000
1127.00  0.0000E+000
1127.50  0.0000E+000
: 6
