# Supplementary material for: A photoconversion model for full spectral programming and multiplexing of optogenetic systems
Source: Mol Syst Biol. 2017 Apr 24;13(4):926. doi: 10.15252/msb.20167456 (PMC5408778; doi:10.15252/msb.20167456)
Supplement: Supplementary file 11 — Dataset EV3 [file MSB-13-926-s011.zip › dataset_ev3_led_data/led_calibration_data/EO_02/Tiffani_c1/raw/16.IRR]

" File: 160129_calibrations\post-calibration\Tif
" RAD->  Wave:647.21nm  Pix:1050  Val:  0.000  Time:400ms  Avg:2  Sm:1  Sg:1  Tc:off  SNAP  Xt:1  Ch:1  Xtrig wnmcal >RAD-IS6.CAL
 180.00  0.0000E+000
 180.50  0.0000E+000
 181.00  0.0000E+000
 181.50  0.0000E+000
 182.00  0.0000E+000
 182.50  0.0000E+000
 183.00  0.0000E+000
 183.50  0.0000E+000
 184.00  0.0000E+000
 184.50  0.0000E+000
 185.00  0.0000E+000
 185.50  0.0000E+000
 186.00  0.0000E+000
 186.50  0.0000E+000
 187.00  0.0000E+000
 187.50  0.0000E+000
 188.00  0.0000E+000
 188.50  0.0000E+000
 189.00  0.0000E+000
 189.50  0.0000E+000
 190.00  0.0000E+000
 190.50  0.0000E+000
 191.00  0.0000E+000
 191.50  0.0000E+000
 192.00  0.0000E+000
 192.50  0.0000E+000
 193.00  0.0000E+000
 193.50  0.0000E+000
 194.00  0.0000E+000
 194.50  0.0000E+000
 195.00  0.0000E+000
 195.50  0.0000E+000
 196.00  0.0000E+000
 196.50  0.0000E+000
 197.00  0.0000E+000
 197.50  0.0000E+000
 198.00  0.0000E+000
 198.50  0.0000E+000
 199.00  0.0000E+000
 199.50  0.0000E+000
 200.00  0.0000E+000
 200.50  0.0000E+000
 201.00  0.0000E+000
 201.50  0.0000E+000
 202.00  0.0000E+000
 202.50  0.0000E+000
 203.00  0.0000E+000
 203.50  0.0000E+000
 204.00  0.0000E+000
 204.50  0.0000E+000
 205.00  0.0000E+000
 205.50  0.0000E+000
 206.00  0.0000E+000
 206.50  0.0000E+000
 207.00  0.0000E+000
 207.50  0.0000E+000
 208.00  0.0000E+000
 208.50  0.0000E+000
 209.00  0.0000E+000
 209.50  0.0000E+000
 210.00  0.0000E+000
 210.50  0.0000E+000
 211.00  0.0000E+000
 211.50  0.0000E+000
 212.00  0.0000E+000
 212.50  0.0000E+000
 213.00  0.0000E+000
 213.50  0.0000E+000
 214.00  0.0000E+000
 214.50  0.0000E+000
 215.00  0.0000E+000
 215.50  0.0000E+000
 216.00  0.0000E+000
 216.50  0.0000E+000
 217.00  0.0000E+000
 217.50  0.0000E+000
 218.00  0.0000E+000
 218.50  0.0000E+000
 219.00  0.0000E+000
 219.50  0.0000E+000
 220.00  0.0000E+000
 220.50  0.0000E+000
 221.00  0.0000E+000
 221.50  0.0000E+000
 222.00  0.0000E+000
 222.50  0.0000E+000
 223.00  0.0000E+000
 223.50  0.0000E+000
 224.00  0.0000E+000
 224.50  0.0000E+000
 225.00  0.0000E+000
 225.50  0.0000E+000
 226.00  0.0000E+000
 226.50  0.0000E+000
 227.00  0.0000E+000
 227.50  0.0000E+000
 228.00  0.0000E+000
 228.50  0.0000E+000
 229.00  0.0000E+000
 229.50  0.0000E+000
 230.00  0.0000E+000
 230.50  0.0000E+000
 231.00  0.0000E+000
 231.50  0.0000E+000
 232.00  0.0000E+000
 232.50  0.0000E+000
 233.00  0.0000E+000
 233.50  0.0000E+000
 234.00  0.0000E+000
 234.50  0.0000E+000
 235.00  0.0000E+000
 235.50  0.0000E+000
 236.00  0.0000E+000
 236.50  0.0000E+000
 237.00  0.0000E+000
 237.50  0.0000E+000
 238.00  0.0000E+000
 238.50  0.0000E+000
 239.00  0.0000E+000
 239.50  0.0000E+000
 240.00  0.0000E+000
 240.50  0.0000E+000
 241.00  0.0000E+000
 241.50  0.0000E+000
 242.00  0.0000E+000
 242.50  0.0000E+000
 243.00  0.0000E+000
 243.50  0.0000E+000
 244.00  0.0000E+000
 244.50  0.0000E+000
 245.00  0.0000E+000
 245.50  0.0000E+000
 246.00  0.0000E+000
 246.50  0.0000E+000
 247.00  0.0000E+000
 247.50  0.0000E+000
 248.00  0.0000E+000
 248.50  0.0000E+000
 249.00  0.0000E+000
 249.50  0.0000E+000
 250.00  0.0000E+000
 250.50  0.0000E+000
 251.00  0.0000E+000
 251.50  0.0000E+000
 252.00  0.0000E+000
 252.50  0.0000E+000
 253.00  0.0000E+000
 253.50  0.0000E+000
 254.00  0.0000E+000
 254.50  0.0000E+000
 255.00  0.0000E+000
 255.50  0.0000E+000
 256.00  0.0000E+000
 256.50  0.0000E+000
 257.00  0.0000E+000
 257.50  0.0000E+000
 258.00  0.0000E+000
 258.50  0.0000E+000
 259.00  0.0000E+000
 259.50  0.0000E+000
 260.00  0.0000E+000
 260.50  0.0000E+000
 261.00  0.0000E+000
 261.50  0.0000E+000
 262.00  0.0000E+000
 262.50  0.0000E+000
 263.00  0.0000E+000
 263.50  0.0000E+000
 264.00  0.0000E+000
 264.50  0.0000E+000
 265.00  0.0000E+000
 265.50  0.0000E+000
 266.00  0.0000E+000
 266.50  0.0000E+000
 267.00  0.0000E+000
 267.50  0.0000E+000
 268.00  0.0000E+000
 268.50  0.0000E+000
 269.00  0.0000E+000
 269.50  0.0000E+000
 270.00  0.0000E+000
 270.50  0.0000E+000
 271.00  0.0000E+000
 271.50  0.0000E+000
 272.00  0.0000E+000
 272.50  0.0000E+000
 273.00  0.0000E+000
 273.50  0.0000E+000
 274.00  0.0000E+000
 274.50  0.0000E+000
 275.00  0.0000E+000
 275.50  0.0000E+000
 276.00  0.0000E+000
 276.50  0.0000E+000
 277.00  0.0000E+000
 277.50  0.0000E+000
 278.00  0.0000E+000
 278.50  0.0000E+000
 279.00  0.0000E+000
 279.50  0.0000E+000
 280.00  0.0000E+000
 280.50  0.0000E+000
 281.00  0.0000E+000
 281.50  0.0000E+000
 282.00  0.0000E+000
 282.50  0.0000E+000
 283.00  0.0000E+000
 283.50  0.0000E+000
 284.00  0.0000E+000
 284.50  0.0000E+000
 285.00  0.0000E+000
 285.50  0.0000E+000
 286.00  0.0000E+000
 286.50  0.0000E+000
 287.00  0.0000E+000
 287.50  0.0000E+000
 288.00  0.0000E+000
 288.50  0.0000E+000
 289.00  0.0000E+000
 289.50  0.0000E+000
 290.00  0.0000E+000
 290.50  0.0000E+000
 291.00  0.0000E+000
 291.50  0.0000E+000
 292.00  0.0000E+000
 292.50  0.0000E+000
 293.00  0.0000E+000
 293.50  0.0000E+000
 294.00  0.0000E+000
 294.50  0.0000E+000
 295.00  0.0000E+000
 295.50  0.0000E+000
 296.00  0.0000E+000
 296.50  0.0000E+000
 297.00  0.0000E+000
 297.50  0.0000E+000
 298.00  0.0000E+000
 298.50  0.0000E+000
 299.00  0.0000E+000
 299.50  0.0000E+000
 300.00  0.0000E+000
 300.50  0.0000E+000
 301.00  0.0000E+000
 301.50  0.0000E+000
 302.00  0.0000E+000
 302.50  0.0000E+000
 303.00  0.0000E+000
 303.50  0.0000E+000
 304.00  0.0000E+000
 304.50  0.0000E+000
 305.00  0.0000E+000
 305.50  0.0000E+000
 306.00  0.0000E+000
 306.50  0.0000E+000
 307.00  0.0000E+000
 307.50  0.0000E+000
 308.00  0.0000E+000
 308.50  0.0000E+000
 309.00  0.0000E+000
 309.50  0.0000E+000
 310.00  0.0000E+000
 310.50  0.0000E+000
 311.00  0.0000E+000
 311.50  0.0000E+000
 312.00  0.0000E+000
 312.50  0.0000E+000
 313.00  0.0000E+000
 313.50  0.0000E+000
 314.00  0.0000E+000
 314.50  0.0000E+000
 315.00  0.0000E+000
 315.50  0.0000E+000
 316.00  0.0000E+000
 316.50  0.0000E+000
 317.00  0.0000E+000
 317.50  0.0000E+000
 318.00  0.0000E+000
 318.50  0.0000E+000
 319.00  0.0000E+000
 319.50  0.0000E+000
 320.00  0.0000E+000
 320.50  0.0000E+000
 321.00  0.0000E+000
 321.50  0.0000E+000
 322.00  0.0000E+000
 322.50  0.0000E+000
 323.00  0.0000E+000
 323.50  0.0000E+000
 324.00  0.0000E+000
 324.50  0.0000E+000
 325.00  0.0000E+000
 325.50  0.0000E+000
 326.00  0.0000E+000
 326.50  0.0000E+000
 327.00  0.0000E+000
 327.50  0.0000E+000
 328.00  0.0000E+000
 328.50  0.0000E+000
 329.00  0.0000E+000
 329.50  0.0000E+000
 330.00  0.0000E+000
 330.50  0.0000E+000
 331.00  0.0000E+000
 331.50  0.0000E+000
 332.00  0.0000E+000
 332.50  0.0000E+000
 333.00  0.0000E+000
 333.50  0.0000E+000
 334.00  0.0000E+000
 334.50  0.0000E+000
 335.00  0.0000E+000
 335.50  0.0000E+000
 336.00  0.0000E+000
 336.50  0.0000E+000
 337.00  0.0000E+000
 337.50  0.0000E+000
 338.00  0.0000E+000
 338.50  0.0000E+000
 339.00  0.0000E+000
 339.50  0.0000E+000
 340.00  0.0000E+000
 340.50  0.0000E+000
 341.00  0.0000E+000
 341.50  0.0000E+000
 342.00  0.0000E+000
 342.50  0.0000E+000
 343.00  0.0000E+000
 343.50  0.0000E+000
 344.00  0.0000E+000
 344.50  0.0000E+000
 345.00  0.0000E+000
 345.50  0.0000E+000
 346.00  0.0000E+000
 346.50  0.0000E+000
 347.00  0.0000E+000
 347.50  0.0000E+000
 348.00  0.0000E+000
 348.50  0.0000E+000
 349.00  0.0000E+000
 349.50  0.0000E+000
 350.00  0.0000E+000
 350.50  0.0000E+000
 351.00  0.0000E+000
 351.50  0.0000E+000
 352.00  0.0000E+000
 352.50  0.0000E+000
 353.00  0.0000E+000
 353.50  0.0000E+000
 354.00  0.0000E+000
 354.50  0.0000E+000
 355.00  0.0000E+000
 355.50  0.0000E+000
 356.00  0.0000E+000
 356.50  0.0000E+000
 357.00  0.0000E+000
 357.50  0.0000E+000
 358.00  0.0000E+000
 358.50  0.0000E+000
 359.00  0.0000E+000
 359.50  5.9154E-009
 360.00  7.0232E-008
 360.50  9.7431E-008
 361.00  8.1381E-008
 361.50  6.1283E-008
 362.00  4.4986E-008
 362.50  1.9912E-008
 363.00  7.8852E-009
 363.50  0.0000E+000
 364.00  0.0000E+000
 364.50  0.0000E+000
 365.00  0.0000E+000
 365.50  0.0000E+000
 366.00  2.8903E-008
 366.50  2.1292E-008
 367.00  3.3612E-009
 367.50  0.0000E+000
 368.00  0.0000E+000
 368.50  0.0000E+000
 369.00  0.0000E+000
 369.50  0.0000E+000
 370.00  0.0000E+000
 370.50  0.0000E+000
 371.00  0.0000E+000
 371.50  0.0000E+000
 372.00  0.0000E+000
 372.50  0.0000E+000
 373.00  0.0000E+000
 373.50  0.0000E+000
 374.00  0.0000E+000
 374.50  0.0000E+000
 375.00  0.0000E+000
 375.50  0.0000E+000
 376.00  0.0000E+000
 376.50  0.0000E+000
 377.00  1.4711E-009
 377.50  3.7364E-009
 378.00  9.9742E-009
 378.50  0.0000E+000
 379.00  0.0000E+000
 379.50  0.0000E+000
 380.00  0.0000E+000
 380.50  0.0000E+000
 381.00  0.0000E+000
 381.50  0.0000E+000
 382.00  0.0000E+000
 382.50  0.0000E+000
 383.00  0.0000E+000
 383.50  0.0000E+000
 384.00  0.0000E+000
 384.50  0.0000E+000
 385.00  0.0000E+000
 385.50  3.3558E-008
 386.00  9.6132E-008
 386.50  1.6262E-007
 387.00  1.8750E-007
 387.50  1.9306E-007
 388.00  1.3183E-007
 388.50  5.1181E-008
 389.00  9.5972E-009
 389.50  0.0000E+000
 390.00  9.0980E-009
 390.50  3.1139E-008
 391.00  1.2366E-008
 391.50  0.0000E+000
 392.00  0.0000E+000
 392.50  1.4323E-009
 393.00  4.4437E-009
 393.50  2.5814E-009
 394.00  2.6311E-008
 394.50  3.7864E-008
 395.00  5.1165E-009
 395.50  0.0000E+000
 396.00  4.2122E-008
 396.50  6.2933E-008
 397.00  4.6122E-008
 397.50  6.9934E-009
 398.00  0.0000E+000
 398.50  0.0000E+000
 399.00  0.0000E+000
 399.50  0.0000E+000
 400.00  5.8702E-010
 400.50  5.2148E-008
 401.00  7.0032E-008
 401.50  1.1628E-007
 402.00  1.5713E-007
 402.50  2.0297E-007
 403.00  2.5176E-007
 403.50  2.9559E-007
 404.00  3.5786E-007
 404.50  3.5879E-007
 405.00  2.9043E-007
 405.50  2.5136E-007
 406.00  1.4137E-007
 406.50  4.3262E-008
 407.00  2.3006E-008
 407.50  6.6498E-009
 408.00  0.0000E+000
 408.50  0.0000E+000
 409.00  1.0839E-009
 409.50  1.9842E-008
 410.00  4.0099E-008
 410.50  9.0828E-008
 411.00  1.3208E-007
 411.50  1.2212E-007
 412.00  9.5079E-008
 412.50  3.5154E-008
 413.00  9.7201E-010
 413.50  0.0000E+000
 414.00  0.0000E+000
 414.50  0.0000E+000
 415.00  0.0000E+000
 415.50  0.0000E+000
 416.00  0.0000E+000
 416.50  0.0000E+000
 417.00  0.0000E+000
 417.50  6.9447E-009
 418.00  8.2549E-008
 418.50  1.0503E-007
 419.00  1.3189E-007
 419.50  1.5879E-007
 420.00  1.4821E-007
 420.50  1.3940E-007
 421.00  1.2620E-007
 421.50  8.4751E-008
 422.00  3.1786E-008
 422.50  1.9650E-008
 423.00  2.6316E-008
 423.50  8.3650E-009
 424.00  0.0000E+000
 424.50  0.0000E+000
 425.00  0.0000E+000
 425.50  0.0000E+000
 426.00  0.0000E+000
 426.50  0.0000E+000
 427.00  2.3240E-010
 427.50  2.5207E-009
 428.00  0.0000E+000
 428.50  0.0000E+000
 429.00  0.0000E+000
 429.50  0.0000E+000
 430.00  0.0000E+000
 430.50  0.0000E+000
 431.00  0.0000E+000
 431.50  0.0000E+000
 432.00  0.0000E+000
 432.50  0.0000E+000
 433.00  1.1042E-008
 433.50  4.7493E-008
 434.00  7.1781E-008
 434.50  8.9707E-008
 435.00  1.1089E-007
 435.50  1.3341E-007
 436.00  2.1780E-007
 436.50  3.1972E-007
 437.00  3.7485E-007
 437.50  3.7191E-007
 438.00  3.0571E-007
 438.50  1.9407E-007
 439.00  6.9065E-008
 439.50  1.1961E-008
 440.00  1.9496E-008
 440.50  0.0000E+000
 441.00  0.0000E+000
 441.50  0.0000E+000
 442.00  0.0000E+000
 442.50  0.0000E+000
 443.00  0.0000E+000
 443.50  0.0000E+000
 444.00  0.0000E+000
 444.50  0.0000E+000
 445.00  0.0000E+000
 445.50  0.0000E+000
 446.00  0.0000E+000
 446.50  0.0000E+000
 447.00  9.9275E-010
 447.50  3.1041E-008
 448.00  6.1015E-008
 448.50  6.8603E-008
 449.00  4.8919E-008
 449.50  1.3566E-008
 450.00  0.0000E+000
 450.50  0.0000E+000
 451.00  0.0000E+000
 451.50  0.0000E+000
 452.00  1.4571E-009
 452.50  1.2517E-008
 453.00  1.7221E-008
 453.50  9.8438E-009
 454.00  8.7842E-010
 454.50  0.0000E+000
 455.00  0.0000E+000
 455.50  0.0000E+000
 456.00  0.0000E+000
 456.50  0.0000E+000
 457.00  1.7016E-009
 457.50  1.2102E-009
 458.00  0.0000E+000
 458.50  2.8726E-009
 459.00  1.9657E-008
 459.50  2.6128E-008
 460.00  5.5757E-008
 460.50  7.4651E-008
 461.00  1.0562E-007
 461.50  1.0379E-007
 462.00  9.6127E-008
 462.50  1.1386E-007
 463.00  9.4552E-008
 463.50  7.2995E-008
 464.00  6.2115E-008
 464.50  5.2724E-008
 465.00  1.4153E-008
 465.50  5.0052E-009
 466.00  0.0000E+000
 466.50  0.0000E+000
 467.00  0.0000E+000
 467.50  0.0000E+000
 468.00  0.0000E+000
 468.50  0.0000E+000
 469.00  0.0000E+000
 469.50  1.8223E-009
 470.00  1.4414E-008
 470.50  2.0478E-008
 471.00  2.2350E-008
 471.50  8.2983E-010
 472.00  0.0000E+000
 472.50  0.0000E+000
 473.00  0.0000E+000
 473.50  0.0000E+000
 474.00  2.4038E-008
 474.50  8.2448E-008
 475.00  9.1979E-008
 475.50  7.2360E-008
 476.00  3.9822E-008
 476.50  8.3591E-009
 477.00  0.0000E+000
 477.50  0.0000E+000
 478.00  0.0000E+000
 478.50  7.4264E-009
 479.00  0.0000E+000
 479.50  0.0000E+000
 480.00  0.0000E+000
 480.50  0.0000E+000
 481.00  0.0000E+000
 481.50  0.0000E+000
 482.00  1.1305E-008
 482.50  1.2058E-008
 483.00  1.1069E-008
 483.50  1.4328E-008
 484.00  1.9220E-010
 484.50  8.8376E-009
 485.00  4.4199E-008
 485.50  6.7199E-008
 486.00  9.3834E-008
 486.50  1.2080E-007
 487.00  1.3834E-007
 487.50  1.5469E-007
 488.00  1.7545E-007
 488.50  1.9593E-007
 489.00  1.9493E-007
 489.50  1.6656E-007
 490.00  1.2456E-007
 490.50  7.4866E-008
 491.00  4.2323E-008
 491.50  2.2438E-008
 492.00  1.0640E-008
 492.50  3.6548E-009
 493.00  2.7122E-010
 493.50  0.0000E+000
 494.00  0.0000E+000
 494.50  0.0000E+000
 495.00  0.0000E+000
 495.50  5.9870E-009
 496.00  2.8591E-008
 496.50  4.2049E-008
 497.00  3.6888E-008
 497.50  9.2829E-009
 498.00  1.4642E-010
 498.50  0.0000E+000
 499.00  0.0000E+000
 499.50  0.0000E+000
 500.00  0.0000E+000
 500.50  0.0000E+000
 501.00  0.0000E+000
 501.50  0.0000E+000
 502.00  0.0000E+000
 502.50  0.0000E+000
 503.00  0.0000E+000
 503.50  0.0000E+000
 504.00  0.0000E+000
 504.50  0.0000E+000
 505.00  0.0000E+000
 505.50  0.0000E+000
 506.00  0.0000E+000
 506.50  0.0000E+000
 507.00  0.0000E+000
 507.50  0.0000E+000
 508.00  7.9824E-009
 508.50  1.0219E-008
 509.00  2.3191E-008
 509.50  5.4362E-008
 510.00  1.0397E-007
 510.50  1.3679E-007
 511.00  1.7988E-007
 511.50  1.9978E-007
 512.00  1.9103E-007
 512.50  1.8728E-007
 513.00  1.6000E-007
 513.50  1.2920E-007
 514.00  1.1998E-007
 514.50  8.8608E-008
 515.00  7.9826E-008
 515.50  9.9402E-008
 516.00  1.0722E-007
 516.50  1.2802E-007
 517.00  1.8658E-007
 517.50  2.1732E-007
 518.00  2.5001E-007
 518.50  2.6156E-007
 519.00  1.9392E-007
 519.50  1.4715E-007
 520.00  9.5894E-008
 520.50  2.6314E-008
 521.00  0.0000E+000
 521.50  0.0000E+000
 522.00  0.0000E+000
 522.50  0.0000E+000
 523.00  0.0000E+000
 523.50  0.0000E+000
 524.00  0.0000E+000
 524.50  0.0000E+000
 525.00  0.0000E+000
 525.50  0.0000E+000
 526.00  0.0000E+000
 526.50  0.0000E+000
 527.00  0.0000E+000
 527.50  0.0000E+000
 528.00  0.0000E+000
 528.50  1.3885E-009
 529.00  2.0860E-008
 529.50  1.3797E-008
 530.00  9.5128E-010
 530.50  8.6116E-009
 531.00  7.6421E-009
 531.50  2.5788E-008
 532.00  3.7349E-008
 532.50  4.5908E-008
 533.00  6.0082E-008
 533.50  6.5618E-008
 534.00  1.0973E-007
 534.50  1.4653E-007
 535.00  1.4943E-007
 535.50  1.3229E-007
 536.00  1.1945E-007
 536.50  7.8165E-008
 537.00  9.6652E-008
 537.50  1.3802E-007
 538.00  1.2721E-007
 538.50  7.8986E-008
 539.00  2.4469E-008
 539.50  4.8156E-010
 540.00  0.0000E+000
 540.50  0.0000E+000
 541.00  0.0000E+000
 541.50  0.0000E+000
 542.00  0.0000E+000
 542.50  0.0000E+000
 543.00  0.0000E+000
 543.50  0.0000E+000
 544.00  0.0000E+000
 544.50  0.0000E+000
 545.00  0.0000E+000
 545.50  0.0000E+000
 546.00  0.0000E+000
 546.50  0.0000E+000
 547.00  1.2789E-009
 547.50  1.9333E-008
 548.00  2.7865E-008
 548.50  1.8918E-008
 549.00  4.2521E-008
 549.50  4.9833E-008
 550.00  7.2467E-008
 550.50  1.1761E-007
 551.00  3.2875E-008
 551.50  8.9826E-010
 552.00  0.0000E+000
 552.50  0.0000E+000
 553.00  0.0000E+000
 553.50  0.0000E+000
 554.00  0.0000E+000
 554.50  0.0000E+000
 555.00  0.0000E+000
 555.50  0.0000E+000
 556.00  0.0000E+000
 556.50  0.0000E+000
 557.00  0.0000E+000
 557.50  2.8475E-008
 558.00  0.0000E+000
 558.50  0.0000E+000
 559.00  0.0000E+000
 559.50  0.0000E+000
 560.00  0.0000E+000
 560.50  0.0000E+000
 561.00  0.0000E+000
 561.50  0.0000E+000
 562.00  0.0000E+000
 562.50  0.0000E+000
 563.00  0.0000E+000
 563.50  0.0000E+000
 564.00  0.0000E+000
 564.50  0.0000E+000
 565.00  0.0000E+000
 565.50  0.0000E+000
 566.00  0.0000E+000
 566.50  0.0000E+000
 567.00  0.0000E+000
 567.50  0.0000E+000
 568.00  0.0000E+000
 568.50  0.0000E+000
 569.00  1.0148E-008
 569.50  3.2568E-009
 570.00  0.0000E+000
 570.50  2.3168E-009
 571.00  4.4256E-008
 571.50  1.3001E-007
 572.00  1.9450E-007
 572.50  3.0095E-007
 573.00  3.4444E-007
 573.50  2.8935E-007
 574.00  2.6498E-007
 574.50  2.2470E-007
 575.00  1.3125E-007
 575.50  9.2671E-008
 576.00  8.9459E-008
 576.50  7.6674E-008
 577.00  2.6876E-008
 577.50  3.4513E-009
 578.00  0.0000E+000
 578.50  0.0000E+000
 579.00  0.0000E+000
 579.50  0.0000E+000
 580.00  0.0000E+000
 580.50  0.0000E+000
 581.00  0.0000E+000
 581.50  0.0000E+000
 582.00  0.0000E+000
 582.50  0.0000E+000
 583.00  0.0000E+000
 583.50  0.0000E+000
 584.00  0.0000E+000
 584.50  0.0000E+000
 585.00  0.0000E+000
 585.50  0.0000E+000
 586.00  0.0000E+000
 586.50  3.2570E-008
 587.00  1.0460E-007
 587.50  1.7616E-007
 588.00  1.7799E-007
 588.50  1.7080E-007
 589.00  1.4127E-007
 589.50  1.0480E-007
 590.00  3.3514E-008
 590.50  0.0000E+000
 591.00  0.0000E+000
 591.50  0.0000E+000
 592.00  0.0000E+000
 592.50  5.0233E-008
 593.00  1.1452E-007
 593.50  1.8992E-007
 594.00  2.7997E-007
 594.50  2.8532E-007
 595.00  2.9382E-007
 595.50  3.1809E-007
 596.00  2.7915E-007
 596.50  2.4466E-007
 597.00  2.2690E-007
 597.50  2.0697E-007
 598.00  2.4375E-007
 598.50  2.7334E-007
 599.00  2.7748E-007
 599.50  2.6486E-007
 600.00  2.8728E-007
 600.50  3.4338E-007
 601.00  4.0291E-007
 601.50  3.6210E-007
 602.00  3.1372E-007
 602.50  2.4517E-007
 603.00  1.0285E-007
 603.50  2.7771E-008
 604.00  8.4221E-009
 604.50  2.2106E-008
 605.00  8.1349E-010
 605.50  8.5669E-008
 606.00  7.5321E-008
 606.50  5.3185E-008
 607.00  1.0777E-007
 607.50  1.2807E-007
 608.00  1.6846E-007
 608.50  3.3693E-007
 609.00  4.6255E-007
 609.50  5.1117E-007
 610.00  5.1717E-007
 610.50  5.2323E-007
 611.00  4.1376E-007
 611.50  2.8411E-007
 612.00  2.4772E-007
 612.50  2.1583E-007
 613.00  2.1089E-007
 613.50  3.1288E-007
 614.00  3.4543E-007
 614.50  2.6244E-007
 615.00  1.8570E-007
 615.50  9.9031E-008
 616.00  1.7145E-008
 616.50  0.0000E+000
 617.00  1.2263E-007
 617.50  3.4597E-007
 618.00  5.5420E-007
 618.50  7.7072E-007
 619.00  1.0015E-006
 619.50  1.1393E-006
 620.00  1.1472E-006
 620.50  1.1127E-006
 621.00  1.1279E-006
 621.50  1.1152E-006
 622.00  1.0935E-006
 622.50  1.0882E-006
 623.00  1.1400E-006
 623.50  1.1932E-006
 624.00  1.2250E-006
 624.50  1.3362E-006
 625.00  1.6453E-006
 625.50  1.8721E-006
 626.00  2.0900E-006
 626.50  2.3127E-006
 627.00  2.4371E-006
 627.50  2.4334E-006
 628.00  2.4019E-006
 628.50  2.4562E-006
 629.00  2.4732E-006
 629.50  2.5539E-006
 630.00  2.5268E-006
 630.50  2.5933E-006
 631.00  2.5708E-006
 631.50  2.6245E-006
 632.00  2.6217E-006
 632.50  2.7438E-006
 633.00  2.8027E-006
 633.50  2.8679E-006
 634.00  3.0679E-006
 634.50  3.3547E-006
 635.00  3.6804E-006
 635.50  4.0628E-006
 636.00  4.2976E-006
 636.50  4.5240E-006
 637.00  4.8179E-006
 637.50  5.0714E-006
 638.00  5.4259E-006
 638.50  5.8513E-006
 639.00  6.1996E-006
 639.50  6.4106E-006
 640.00  6.6451E-006
 640.50  6.8625E-006
 641.00  7.0927E-006
 641.50  7.4365E-006
 642.00  7.8215E-006
 642.50  8.3268E-006
 643.00  8.8724E-006
 643.50  9.3474E-006
 644.00  9.7784E-006
 644.50  1.0279E-005
 645.00  1.0662E-005
 645.50  1.1246E-005
 646.00  1.1878E-005
 646.50  1.2431E-005
 647.00  1.2953E-005
 647.50  1.3506E-005
 648.00  1.4065E-005
 648.50  1.4585E-005
 649.00  1.5151E-005
 649.50  1.5751E-005
 650.00  1.6293E-005
 650.50  1.6824E-005
 651.00  1.7701E-005
 651.50  1.8686E-005
 652.00  1.9792E-005
 652.50  2.0988E-005
 653.00  2.2156E-005
 653.50  2.3225E-005
 654.00  2.4359E-005
 654.50  2.5574E-005
 655.00  2.6912E-005
 655.50  2.8432E-005
 656.00  3.0090E-005
 656.50  3.1706E-005
 657.00  3.3302E-005
 657.50  3.4890E-005
 658.00  3.6618E-005
 658.50  3.8372E-005
 659.00  4.0321E-005
 659.50  4.2317E-005
 660.00  4.4175E-005
 660.50  4.6201E-005
 661.00  4.8418E-005
 661.50  5.0683E-005
 662.00  5.3349E-005
 662.50  5.6101E-005
 663.00  5.8723E-005
 663.50  6.1230E-005
 664.00  6.3930E-005
 664.50  6.6353E-005
 665.00  6.9054E-005
 665.50  7.1859E-005
 666.00  7.5016E-005
 666.50  7.8334E-005
 667.00  8.1797E-005
 667.50  8.5320E-005
 668.00  8.8843E-005
 668.50  9.2098E-005
 669.00  9.5283E-005
 669.50  9.8573E-005
 670.00  1.0202E-004
 670.50  1.0540E-004
 671.00  1.0911E-004
 671.50  1.1282E-004
 672.00  1.1645E-004
 672.50  1.1988E-004
 673.00  1.2328E-004
 673.50  1.2636E-004
 674.00  1.2913E-004
 674.50  1.3142E-004
 675.00  1.3304E-004
 675.50  1.3395E-004
 676.00  1.3428E-004
 676.50  1.3413E-004
 677.00  1.3384E-004
 677.50  1.3350E-004
 678.00  1.3312E-004
 678.50  1.3195E-004
 679.00  1.3052E-004
 679.50  1.2857E-004
 680.00  1.2610E-004
 680.50  1.2331E-004
 681.00  1.2055E-004
 681.50  1.1755E-004
 682.00  1.1450E-004
 682.50  1.1147E-004
 683.00  1.0836E-004
 683.50  1.0525E-004
 684.00  1.0185E-004
 684.50  9.8122E-005
 685.00  9.4293E-005
 685.50  9.0275E-005
 686.00  8.6170E-005
 686.50  8.2305E-005
 687.00  7.8614E-005
 687.50  7.5041E-005
 688.00  7.1796E-005
 688.50  6.8755E-005
 689.00  6.5787E-005
 689.50  6.2968E-005
 690.00  6.0236E-005
 690.50  5.7603E-005
 691.00  5.5143E-005
 691.50  5.2850E-005
 692.00  5.0816E-005
 692.50  4.8803E-005
 693.00  4.6566E-005
 693.50  4.4525E-005
 694.00  4.2442E-005
 694.50  4.0327E-005
 695.00  3.8396E-005
 695.50  3.6523E-005
 696.00  3.4731E-005
 696.50  3.3058E-005
 697.00  3.1396E-005
 697.50  2.9834E-005
 698.00  2.8322E-005
 698.50  2.6735E-005
 699.00  2.5124E-005
 699.50  2.3639E-005
 700.00  2.2405E-005
 700.50  2.1018E-005
 701.00  1.9688E-005
 701.50  1.8543E-005
 702.00  1.7410E-005
 702.50  1.6306E-005
 703.00  1.5510E-005
 703.50  1.4663E-005
 704.00  1.3848E-005
 704.50  1.3082E-005
 705.00  1.2206E-005
 705.50  1.1535E-005
 706.00  1.1013E-005
 706.50  1.0539E-005
 707.00  1.0157E-005
 707.50  9.8401E-006
 708.00  9.3553E-006
 708.50  8.7009E-006
 709.00  7.9467E-006
 709.50  7.1789E-006
 710.00  6.5597E-006
 710.50  6.1774E-006
 711.00  6.0875E-006
 711.50  6.0934E-006
 712.00  6.0862E-006
 712.50  5.9089E-006
 713.00  5.6114E-006
 713.50  5.3814E-006
 714.00  5.2529E-006
 714.50  5.1480E-006
 715.00  5.3340E-006
 715.50  5.1704E-006
 716.00  5.1442E-006
 716.50  5.1918E-006
 717.00  5.2562E-006
 717.50  5.3050E-006
 718.00  5.3414E-006
 718.50  5.1391E-006
 719.00  4.7559E-006
 719.50  4.3052E-006
 720.00  4.0698E-006
 720.50  3.9403E-006
 721.00  3.9303E-006
 721.50  4.0112E-006
 722.00  4.0115E-006
 722.50  3.8468E-006
 723.00  3.7184E-006
 723.50  3.3731E-006
 724.00  3.0849E-006
 724.50  3.1036E-006
 725.00  3.1154E-006
 725.50  3.0756E-006
 726.00  3.0831E-006
 726.50  3.2174E-006
 727.00  3.2227E-006
 727.50  3.1197E-006
 728.00  3.0366E-006
 728.50  2.8312E-006
 729.00  2.3401E-006
 729.50  1.7474E-006
 730.00  1.3420E-006
 730.50  9.4526E-007
 731.00  7.4293E-007
 731.50  7.6189E-007
 732.00  8.4852E-007
 732.50  7.7293E-007
 733.00  8.9396E-007
 733.50  8.6578E-007
 734.00  8.2488E-007
 734.50  8.1738E-007
 735.00  9.5352E-007
 735.50  1.0613E-006
 736.00  1.0777E-006
 736.50  1.0977E-006
 737.00  1.1250E-006
 737.50  1.1049E-006
 738.00  1.1574E-006
 738.50  1.4478E-006
 739.00  1.7268E-006
 739.50  2.1477E-006
 740.00  2.4695E-006
 740.50  2.2556E-006
 741.00  2.0333E-006
 741.50  1.9787E-006
 742.00  1.7790E-006
 742.50  1.8523E-006
 743.00  2.0498E-006
 743.50  2.0326E-006
 744.00  1.8309E-006
 744.50  1.5339E-006
 745.00  1.1308E-006
 745.50  1.1165E-006
 746.00  1.1859E-006
 746.50  1.1254E-006
 747.00  1.6100E-006
 747.50  1.8151E-006
 748.00  1.4903E-006
 748.50  1.2499E-006
 749.00  1.2563E-006
 749.50  1.0039E-006
 750.00  1.0851E-006
 750.50  1.3335E-006
 751.00  1.7294E-006
 751.50  1.8344E-006
 752.00  1.7666E-006
 752.50  1.7814E-006
 753.00  1.7489E-006
 753.50  1.7188E-006
 754.00  1.8320E-006
 754.50  1.8640E-006
 755.00  1.9245E-006
 755.50  1.8790E-006
 756.00  1.6798E-006
 756.50  1.5375E-006
 757.00  1.5815E-006
 757.50  1.5759E-006
 758.00  1.4582E-006
 758.50  1.4114E-006
 759.00  1.2820E-006
 759.50  1.0447E-006
 760.00  8.0852E-007
 760.50  7.6289E-007
 761.00  7.9729E-007
 761.50  8.7360E-007
 762.00  1.0497E-006
 762.50  1.1960E-006
 763.00  1.2192E-006
 763.50  1.3999E-006
 764.00  1.7138E-006
 764.50  1.8186E-006
 765.00  1.7527E-006
 765.50  1.8274E-006
 766.00  1.7760E-006
 766.50  1.4761E-006
 767.00  1.2890E-006
 767.50  1.2050E-006
 768.00  1.0666E-006
 768.50  8.7063E-007
 769.00  9.5240E-007
 769.50  1.3072E-006
 770.00  1.2965E-006
 770.50  1.0440E-006
 771.00  1.0125E-006
 771.50  1.3743E-006
 772.00  1.5739E-006
 772.50  2.1847E-006
 773.00  2.6582E-006
 773.50  2.8710E-006
 774.00  2.4097E-006
 774.50  1.9528E-006
 775.00  1.5531E-006
 775.50  1.3516E-006
 776.00  1.0131E-006
 776.50  6.0115E-007
 777.00  2.3205E-007
 777.50  0.0000E+000
 778.00  0.0000E+000
 778.50  0.0000E+000
 779.00  1.6624E-007
 779.50  6.1978E-007
 780.00  1.4074E-006
 780.50  2.0865E-006
 781.00  2.6063E-006
 781.50  2.9420E-006
 782.00  3.3387E-006
 782.50  2.9135E-006
 783.00  2.8219E-006
 783.50  2.0964E-006
 784.00  1.6217E-006
 784.50  1.8449E-006
 785.00  2.1506E-006
 785.50  2.0160E-006
 786.00  2.1741E-006
 786.50  2.0182E-006
 787.00  1.4625E-006
 787.50  1.1907E-006
 788.00  1.1604E-006
 788.50  1.1340E-006
 789.00  1.1746E-006
 789.50  1.0906E-006
 790.00  1.0336E-006
 790.50  1.0752E-006
 791.00  1.0226E-006
 791.50  5.3168E-007
 792.00  6.6998E-007
 792.50  7.1580E-007
 793.00  8.5094E-007
 793.50  8.6958E-007
 794.00  1.0913E-006
 794.50  1.0066E-006
 795.00  8.2756E-007
 795.50  5.9413E-007
 796.00  7.3051E-007
 796.50  1.1069E-006
 797.00  1.2306E-006
 797.50  1.2165E-006
 798.00  1.1685E-006
 798.50  1.0212E-006
 799.00  1.0109E-006
 799.50  1.3755E-006
 800.00  1.6158E-006
 800.50  1.7792E-006
 801.00  1.8779E-006
 801.50  1.5699E-006
 802.00  9.4105E-007
 802.50  4.4595E-007
 803.00  2.7125E-007
 803.50  0.0000E+000
 804.00  0.0000E+000
 804.50  7.5029E-008
 805.00  2.5571E-007
 805.50  4.3266E-007
 806.00  8.3848E-007
 806.50  1.3084E-006
 807.00  1.6719E-006
 807.50  1.8061E-006
 808.00  1.5015E-006
 808.50  9.2510E-007
 809.00  3.6313E-007
 809.50  4.6097E-008
 810.00  0.0000E+000
 810.50  0.0000E+000
 811.00  2.0089E-007
 811.50  1.6779E-007
 812.00  9.4551E-008
 812.50  0.0000E+000
 813.00  0.0000E+000
 813.50  0.0000E+000
 814.00  0.0000E+000
 814.50  0.0000E+000
 815.00  0.0000E+000
 815.50  0.0000E+000
 816.00  0.0000E+000
 816.50  7.5790E-008
 817.00  1.9376E-007
 817.50  2.6181E-007
 818.00  1.6080E-007
 818.50  3.6651E-007
 819.00  5.7010E-007
 819.50  5.8264E-007
 820.00  6.5281E-007
 820.50  7.0033E-007
 821.00  4.9977E-007
 821.50  2.8933E-007
 822.00  5.3761E-007
 822.50  8.3706E-007
 823.00  1.2064E-006
 823.50  1.4668E-006
 824.00  1.6654E-006
 824.50  1.6061E-006
 825.00  1.4428E-006
 825.50  1.4011E-006
 826.00  1.3384E-006
 826.50  1.2903E-006
 827.00  1.3463E-006
 827.50  1.2515E-006
 828.00  1.1695E-006
 828.50  1.2155E-006
 829.00  9.8539E-007
 829.50  7.6306E-007
 830.00  8.8663E-007
 830.50  8.6101E-007
 831.00  6.1224E-007
 831.50  2.8824E-007
 832.00  4.9623E-007
 832.50  3.9731E-007
 833.00  3.7124E-007
 833.50  6.3862E-007
 834.00  8.6556E-007
 834.50  5.8750E-007
 835.00  4.4651E-007
 835.50  2.6276E-007
 836.00  0.0000E+000
 836.50  0.0000E+000
 837.00  0.0000E+000
 837.50  0.0000E+000
 838.00  0.0000E+000
 838.50  0.0000E+000
 839.00  0.0000E+000
 839.50  0.0000E+000
 840.00  0.0000E+000
 840.50  3.2266E-008
 841.00  3.3551E-007
 841.50  8.6214E-007
 842.00  1.0780E-006
 842.50  1.3922E-006
 843.00  1.1603E-006
 843.50  4.9749E-007
 844.00  5.7641E-008
 844.50  0.0000E+000
 845.00  0.0000E+000
 845.50  0.0000E+000
 846.00  0.0000E+000
 846.50  0.0000E+000
 847.00  1.6739E-007
 847.50  4.0523E-007
 848.00  4.8067E-007
 848.50  9.3189E-007
 849.00  1.3920E-006
 849.50  1.3250E-006
 850.00  1.6980E-006
 850.50  2.3643E-006
 851.00  2.6474E-006
 851.50  2.8265E-006
 852.00  3.2056E-006
 852.50  3.2464E-006
 853.00  2.6714E-006
 853.50  1.9794E-006
 854.00  1.3946E-006
 854.50  1.1304E-006
 855.00  7.9820E-007
 855.50  1.3126E-006
 856.00  2.2107E-006
 856.50  3.3411E-006
 857.00  3.4729E-006
 857.50  3.7235E-006
 858.00  3.9432E-006
 858.50  3.9483E-006
 859.00  4.2069E-006
 859.50  5.3779E-006
 860.00  6.0165E-006
 860.50  5.9310E-006
 861.00  5.7605E-006
 861.50  4.9477E-006
 862.00  3.9567E-006
 862.50  3.6524E-006
 863.00  3.7362E-006
 863.50  3.4154E-006
 864.00  3.5132E-006
 864.50  3.7589E-006
 865.00  3.4027E-006
 865.50  3.0442E-006
 866.00  2.9431E-006
 866.50  2.2846E-006
 867.00  8.0360E-007
 867.50  1.2939E-007
 868.00  0.0000E+000
 868.50  0.0000E+000
 869.00  0.0000E+000
 869.50  0.0000E+000
 870.00  0.0000E+000
 870.50  0.0000E+000
 871.00  0.0000E+000
 871.50  0.0000E+000
 872.00  0.0000E+000
 872.50  0.0000E+000
 873.00  7.9987E-007
 873.50  1.7434E-006
 874.00  2.8166E-006
 874.50  2.6501E-006
 875.00  1.2845E-006
 875.50  1.6378E-007
 876.00  0.0000E+000
 876.50  0.0000E+000
 877.00  0.0000E+000
 877.50  0.0000E+000
 878.00  0.0000E+000
 878.50  0.0000E+000
 879.00  2.0762E-008
 879.50  2.5360E-007
 880.00  5.5256E-007
 880.50  3.0967E-007
 881.00  9.7112E-007
 881.50  1.3378E-006
 882.00  1.9911E-006
 882.50  3.1345E-006
 883.00  4.2954E-006
 883.50  4.6242E-006
 884.00  4.5849E-006
 884.50  4.0885E-006
 885.00  3.1394E-006
 885.50  2.1422E-006
 886.00  1.4861E-006
 886.50  8.8046E-007
 887.00  4.0227E-007
 887.50  1.0301E-007
 888.00  8.4797E-009
 888.50  0.0000E+000
 889.00  3.5991E-007
 889.50  4.5712E-007
 890.00  3.7081E-009
 890.50  0.0000E+000
 891.00  0.0000E+000
 891.50  0.0000E+000
 892.00  0.0000E+000
 892.50  0.0000E+000
 893.00  9.3967E-008
 893.50  3.4692E-007
 894.00  1.2530E-007
 894.50  1.4797E-007
 895.00  4.1093E-007
 895.50  7.0961E-007
 896.00  1.1879E-006
 896.50  1.8985E-006
 897.00  2.0951E-006
 897.50  1.9157E-006
 898.00  1.7198E-006
 898.50  1.6696E-006
 899.00  1.4059E-006
 899.50  1.6232E-006
 900.00  2.2462E-006
 900.50  2.9744E-006
 901.00  2.9723E-006
 901.50  2.9777E-006
 902.00  2.6260E-006
 902.50  1.6602E-006
 903.00  5.4740E-007
 903.50  5.7351E-008
 904.00  2.3480E-007
 904.50  1.5002E-007
 905.00  0.0000E+000
 905.50  0.0000E+000
 906.00  0.0000E+000
 906.50  0.0000E+000
 907.00  0.0000E+000
 907.50  0.0000E+000
 908.00  0.0000E+000
 908.50  0.0000E+000
 909.00  0.0000E+000
 909.50  0.0000E+000
 910.00  0.0000E+000
 910.50  0.0000E+000
 911.00  0.0000E+000
 911.50  0.0000E+000
 912.00  0.0000E+000
 912.50  0.0000E+000
 913.00  0.0000E+000
 913.50  0.0000E+000
 914.00  0.0000E+000
 914.50  0.0000E+000
 915.00  1.3478E-008
 915.50  3.3336E-007
 916.00  3.2641E-007
 916.50  6.4127E-007
 917.00  2.2299E-006
 917.50  2.1685E-006
 918.00  1.7769E-006
 918.50  2.4520E-006
 919.00  2.5438E-006
 919.50  1.1867E-006
 920.00  1.5914E-006
 920.50  2.4699E-006
 921.00  2.0708E-006
 921.50  1.6752E-006
 922.00  6.6735E-007
 922.50  0.0000E+000
 923.00  0.0000E+000
 923.50  0.0000E+000
 924.00  0.0000E+000
 924.50  0.0000E+000
 925.00  0.0000E+000
 925.50  0.0000E+000
 926.00  0.0000E+000
 926.50  4.3749E-007
 927.00  1.0321E-006
 927.50  1.5712E-006
 928.00  2.9268E-006
 928.50  4.7913E-006
 929.00  7.7687E-006
 929.50  1.0275E-005
 930.00  1.3741E-005
 930.50  1.4547E-005
 931.00  1.4170E-005
 931.50  1.1506E-005
 932.00  9.9338E-006
 932.50  7.8020E-006
 933.00  6.8395E-006
 933.50  8.6668E-006
 934.00  9.4227E-006
 934.50  9.6021E-006
 935.00  8.9728E-006
 935.50  8.8759E-006
 936.00  8.1198E-006
 936.50  8.8999E-006
 937.00  9.3293E-006
 937.50  9.3364E-006
 938.00  8.2318E-006
 938.50  6.3229E-006
 939.00  4.0609E-006
 939.50  3.1464E-006
 940.00  2.9014E-006
 940.50  2.9782E-006
 941.00  3.4968E-006
 941.50  4.3432E-006
 942.00  4.7997E-006
 942.50  5.3039E-006
 943.00  5.1143E-006
 943.50  5.1083E-006
 944.00  4.6697E-006
 944.50  6.4473E-006
 945.00  6.5267E-006
 945.50  6.8462E-006
 946.00  7.3973E-006
 946.50  7.6325E-006
 947.00  4.8216E-006
 947.50  5.3105E-006
 948.00  5.4714E-006
 948.50  5.5854E-006
 949.00  6.2501E-006
 949.50  6.6636E-006
 950.00  7.3566E-006
 950.50  7.9266E-006
 951.00  7.7705E-006
 951.50  6.6315E-006
 952.00  4.1842E-006
 952.50  1.0559E-006
 953.00  0.0000E+000
 953.50  0.0000E+000
 954.00  0.0000E+000
 954.50  0.0000E+000
 955.00  0.0000E+000
 955.50  0.0000E+000
 956.00  0.0000E+000
 956.50  0.0000E+000
 957.00  0.0000E+000
 957.50  0.0000E+000
 958.00  0.0000E+000
 958.50  0.0000E+000
 959.00  0.0000E+000
 959.50  0.0000E+000
 960.00  0.0000E+000
 960.50  8.1965E-007
 961.00  1.6342E-006
 961.50  2.9234E-006
 962.00  2.3690E-006
 962.50  1.3258E-006
 963.00  3.0707E-006
 963.50  6.8953E-006
 964.00  6.1871E-006
 964.50  7.0432E-006
 965.00  4.7383E-006
 965.50  8.2599E-007
 966.00  0.0000E+000
 966.50  0.0000E+000
 967.00  0.0000E+000
 967.50  0.0000E+000
 968.00  9.1600E-009
 968.50  1.2372E-006
 969.00  5.0079E-006
 969.50  6.8739E-006
 970.00  7.8708E-006
 970.50  8.2928E-006
 971.00  8.7086E-006
 971.50  8.1597E-006
 972.00  8.6868E-006
 972.50  8.4928E-006
 973.00  5.5614E-006
 973.50  3.2654E-006
 974.00  2.5180E-006
 974.50  1.2299E-006
 975.00  1.5873E-006
 975.50  1.6946E-006
 976.00  1.7844E-006
 976.50  2.2708E-006
 977.00  1.7324E-006
 977.50  1.3970E-006
 978.00  3.5688E-006
 978.50  3.4023E-006
 979.00  1.8576E-006
 979.50  1.9361E-007
 980.00  0.0000E+000
 980.50  0.0000E+000
 981.00  0.0000E+000
 981.50  0.0000E+000
 982.00  0.0000E+000
 982.50  0.0000E+000
 983.00  0.0000E+000
 983.50  0.0000E+000
 984.00  0.0000E+000
 984.50  0.0000E+000
 985.00  0.0000E+000
 985.50  0.0000E+000
 986.00  0.0000E+000
 986.50  0.0000E+000
 987.00  0.0000E+000
 987.50  5.6140E-007
 988.00  4.8562E-006
 988.50  1.2370E-005
 989.00  1.3308E-005
 989.50  1.1246E-005
 990.00  1.0749E-005
 990.50  8.8800E-006
 991.00  9.1677E-006
 991.50  9.0430E-006
 992.00  7.9316E-006
 992.50  8.4459E-006
 993.00  6.3141E-006
 993.50  4.1877E-006
 994.00  7.0543E-006
 994.50  1.5031E-005
 995.00  1.5190E-005
 995.50  1.9066E-005
 996.00  2.3826E-005
 996.50  2.5805E-005
 997.00  2.1102E-005
 997.50  2.5488E-005
 998.00  2.5566E-005
 998.50  2.4522E-005
 999.00  2.2178E-005
 999.50  1.9608E-005
1000.00  1.3849E-005
1000.50  6.9503E-007
1001.00  0.0000E+000
1001.50  0.0000E+000
1002.00  0.0000E+000
1002.50  0.0000E+000
1003.00  0.0000E+000
1003.50  0.0000E+000
1004.00  0.0000E+000
1004.50  0.0000E+000
1005.00  0.0000E+000
1005.50  0.0000E+000
1006.00  0.0000E+000
1006.50  0.0000E+000
1007.00  0.0000E+000
1007.50  0.0000E+000
1008.00  0.0000E+000
1008.50  0.0000E+000
1009.00  0.0000E+000
1009.50  0.0000E+000
1010.00  0.0000E+000
1010.50  0.0000E+000
1011.00  0.0000E+000
1011.50  0.0000E+000
1012.00  0.0000E+000
1012.50  0.0000E+000
1013.00  0.0000E+000
1013.50  0.0000E+000
1014.00  0.0000E+000
1014.50  0.0000E+000
1015.00  0.0000E+000
1015.50  0.0000E+000
1016.00  0.0000E+000
1016.50  0.0000E+000
1017.00  0.0000E+000
1017.50  0.0000E+000
1018.00  0.0000E+000
1018.50  0.0000E+000
1019.00  0.0000E+000
1019.50  0.0000E+000
1020.00  0.0000E+000
1020.50  0.0000E+000
1021.00  0.0000E+000
1021.50  0.0000E+000
1022.00  0.0000E+000
1022.50  0.0000E+000
1023.00  0.0000E+000
1023.50  0.0000E+000
1024.00  0.0000E+000
1024.50  0.0000E+000
1025.00  0.0000E+000
1025.50  0.0000E+000
1026.00  0.0000E+000
1026.50  0.0000E+000
1027.00  0.0000E+000
1027.50  0.0000E+000
1028.00  0.0000E+000
1028.50  0.0000E+000
1029.00  0.0000E+000
1029.50  0.0000E+000
1030.00  0.0000E+000
1030.50  0.0000E+000
1031.00  0.0000E+000
1031.50  0.0000E+000
1032.00  0.0000E+000
1032.50  0.0000E+000
1033.00  0.0000E+000
1033.50  0.0000E+000
1034.00  0.0000E+000
1034.50  0.0000E+000
1035.00  0.0000E+000
1035.50  0.0000E+000
1036.00  0.0000E+000
1036.50  0.0000E+000
1037.00  0.0000E+000
1037.50  0.0000E+000
1038.00  0.0000E+000
1038.50  0.0000E+000
1039.00  0.0000E+000
1039.50  0.0000E+000
1040.00  0.0000E+000
1040.50  0.0000E+000
1041.00  0.0000E+000
1041.50  0.0000E+000
1042.00  0.0000E+000
1042.50  0.0000E+000
1043.00  0.0000E+000
1043.50  0.0000E+000
1044.00  0.0000E+000
1044.50  0.0000E+000
1045.00  0.0000E+000
1045.50  0.0000E+000
1046.00  0.0000E+000
1046.50  0.0000E+000
1047.00  0.0000E+000
1047.50  0.0000E+000
1048.00  0.0000E+000
1048.50  0.0000E+000
1049.00  0.0000E+000
1049.50  0.0000E+000
1050.00  0.0000E+000
1050.50  0.0000E+000
1051.00  0.0000E+000
1051.50  0.0000E+000
1052.00  0.0000E+000
1052.50  0.0000E+000
1053.00  0.0000E+000
1053.50  0.0000E+000
1054.00  0.0000E+000
1054.50  0.0000E+000
1055.00  0.0000E+000
1055.50  0.0000E+000
1056.00  0.0000E+000
1056.50  0.0000E+000
1057.00  0.0000E+000
1057.50  0.0000E+000
1058.00  0.0000E+000
1058.50  0.0000E+000
1059.00  0.0000E+000
1059.50  0.0000E+000
1060.00  0.0000E+000
1060.50  0.0000E+000
1061.00  0.0000E+000
1061.50  0.0000E+000
1062.00  0.0000E+000
1062.50  0.0000E+000
1063.00  0.0000E+000
1063.50  0.0000E+000
1064.00  0.0000E+000
1064.50  0.0000E+000
1065.00  0.0000E+000
1065.50  0.0000E+000
1066.00  0.0000E+000
1066.50  0.0000E+000
1067.00  0.0000E+000
1067.50  0.0000E+000
1068.00  0.0000E+000
1068.50  0.0000E+000
1069.00  0.0000E+000
1069.50  0.0000E+000
1070.00  0.0000E+000
1070.50  0.0000E+000
1071.00  0.0000E+000
1071.50  0.0000E+000
1072.00  0.0000E+000
1072.50  0.0000E+000
1073.00  0.0000E+000
1073.50  0.0000E+000
1074.00  0.0000E+000
1074.50  0.0000E+000
1075.00  0.0000E+000
1075.50  0.0000E+000
1076.00  0.0000E+000
1076.50  0.0000E+000
1077.00  0.0000E+000
1077.50  0.0000E+000
1078.00  0.0000E+000
1078.50  0.0000E+000
1079.00  0.0000E+000
1079.50  0.0000E+000
1080.00  0.0000E+000
1080.50  0.0000E+000
1081.00  0.0000E+000
1081.50  0.0000E+000
1082.00  0.0000E+000
1082.50  0.0000E+000
1083.00  0.0000E+000
1083.50  0.0000E+000
1084.00  0.0000E+000
1084.50  0.0000E+000
1085.00  0.0000E+000
1085.50  0.0000E+000
1086.00  0.0000E+000
1086.50  0.0000E+000
1087.00  0.0000E+000
1087.50  0.0000E+000
1088.00  0.0000E+000
1088.50  0.0000E+000
1089.00  0.0000E+000
1089.50  0.0000E+000
1090.00  0.0000E+000
1090.50  0.0000E+000
1091.00  0.0000E+000
1091.50  0.0000E+000
1092.00  0.0000E+000
1092.50  0.0000E+000
1093.00  0.0000E+000
1093.50  0.0000E+000
1094.00  0.0000E+000
1094.50  0.0000E+000
1095.00  0.0000E+000
1095.50  0.0000E+000
1096.00  0.0000E+000
1096.50  0.0000E+000
1097.00  0.0000E+000
1097.50  0.0000E+000
1098.00  0.0000E+000
1098.50  0.0000E+000
1099.00  0.0000E+000
1099.50  0.0000E+000
1100.00  0.0000E+000
1100.50  0.0000E+000
1101.00  0.0000E+000
1101.50  0.0000E+000
1102.00  0.0000E+000
1102.50  0.0000E+000
1103.00  0.0000E+000
1103.50  0.0000E+000
1104.00  0.0000E+000
1104.50  0.0000E+000
1105.00  0.0000E+000
1105.50  0.0000E+000
1106.00  0.0000E+000
1106.50  0.0000E+000
1107.00  0.0000E+000
1107.50  0.0000E+000
1108.00  0.0000E+000
1108.50  0.0000E+000
1109.00  0.0000E+000
1109.50  0.0000E+000
1110.00  0.0000E+000
1110.50  0.0000E+000
1111.00  0.0000E+000
1111.50  0.0000E+000
1112.00  0.0000E+000
1112.50  0.0000E+000
1113.00  0.0000E+000
1113.50  0.0000E+000
1114.00  0.0000E+000
1114.50  0.0000E+000
1115.00  0.0000E+000
1115.50  0.0000E+000
1116.00  0.0000E+000
1116.50  0.0000E+000
1117.00  0.0000E+000
1117.50  0.0000E+000
1118.00  0.0000E+000
1118.50  0.0000E+000
1119.00  0.0000E+000
1119.50  0.0000E+000
1120.00  0.0000E+000
1120.50  0.0000E+000
1121.00  0.0000E+000
1121.50  0.0000E+000
1122.00  0.0000E+000
1122.50  0.0000E+000
1123.00  0.0000E+000
1123.50  0.0000E+000
1124.00  0.0000E+000
1124.50  0.0000E+000
1125.00  0.0000E+000
1125.50  0.0000E+000
1126.00  0.0000E+000
1126.50  0.0000E+000
1127.00  0.0000E+000
1127.50  0.0000E+000
: 6
