# Supplementary material for: A photoconversion model for full spectral programming and multiplexing of optogenetic systems
Source: Mol Syst Biol. 2017 Apr 24;13(4):926. doi: 10.15252/msb.20167456 (PMC5408778; doi:10.15252/msb.20167456)
Supplement: Supplementary file 11 — Dataset EV3 [file MSB-13-926-s011.zip › dataset_ev3_led_data/led_calibration_data/EO_02/Tiffani_c1/raw/17.IRR]

" File: 160129_calibrations\post-calibration\Tif
" RAD->  Wave:647.21nm  Pix:1050  Val:  0.000  Time:400ms  Avg:2  Sm:1  Sg:1  Tc:off  SNAP  Xt:1  Ch:1  Xtrig wnmcal >RAD-IS6.CAL
 180.00  0.0000E+000
 180.50  0.0000E+000
 181.00  0.0000E+000
 181.50  0.0000E+000
 182.00  0.0000E+000
 182.50  0.0000E+000
 183.00  0.0000E+000
 183.50  0.0000E+000
 184.00  0.0000E+000
 184.50  0.0000E+000
 185.00  0.0000E+000
 185.50  0.0000E+000
 186.00  0.0000E+000
 186.50  0.0000E+000
 187.00  0.0000E+000
 187.50  0.0000E+000
 188.00  0.0000E+000
 188.50  0.0000E+000
 189.00  0.0000E+000
 189.50  0.0000E+000
 190.00  0.0000E+000
 190.50  0.0000E+000
 191.00  0.0000E+000
 191.50  0.0000E+000
 192.00  0.0000E+000
 192.50  0.0000E+000
 193.00  0.0000E+000
 193.50  0.0000E+000
 194.00  0.0000E+000
 194.50  0.0000E+000
 195.00  0.0000E+000
 195.50  0.0000E+000
 196.00  0.0000E+000
 196.50  0.0000E+000
 197.00  0.0000E+000
 197.50  0.0000E+000
 198.00  0.0000E+000
 198.50  0.0000E+000
 199.00  0.0000E+000
 199.50  0.0000E+000
 200.00  0.0000E+000
 200.50  0.0000E+000
 201.00  0.0000E+000
 201.50  0.0000E+000
 202.00  0.0000E+000
 202.50  0.0000E+000
 203.00  0.0000E+000
 203.50  0.0000E+000
 204.00  0.0000E+000
 204.50  0.0000E+000
 205.00  0.0000E+000
 205.50  0.0000E+000
 206.00  0.0000E+000
 206.50  0.0000E+000
 207.00  0.0000E+000
 207.50  0.0000E+000
 208.00  0.0000E+000
 208.50  0.0000E+000
 209.00  0.0000E+000
 209.50  0.0000E+000
 210.00  0.0000E+000
 210.50  0.0000E+000
 211.00  0.0000E+000
 211.50  0.0000E+000
 212.00  0.0000E+000
 212.50  0.0000E+000
 213.00  0.0000E+000
 213.50  0.0000E+000
 214.00  0.0000E+000
 214.50  0.0000E+000
 215.00  0.0000E+000
 215.50  0.0000E+000
 216.00  0.0000E+000
 216.50  0.0000E+000
 217.00  0.0000E+000
 217.50  0.0000E+000
 218.00  0.0000E+000
 218.50  0.0000E+000
 219.00  0.0000E+000
 219.50  0.0000E+000
 220.00  0.0000E+000
 220.50  0.0000E+000
 221.00  0.0000E+000
 221.50  0.0000E+000
 222.00  0.0000E+000
 222.50  0.0000E+000
 223.00  0.0000E+000
 223.50  0.0000E+000
 224.00  0.0000E+000
 224.50  0.0000E+000
 225.00  0.0000E+000
 225.50  0.0000E+000
 226.00  0.0000E+000
 226.50  0.0000E+000
 227.00  0.0000E+000
 227.50  0.0000E+000
 228.00  0.0000E+000
 228.50  0.0000E+000
 229.00  0.0000E+000
 229.50  0.0000E+000
 230.00  0.0000E+000
 230.50  0.0000E+000
 231.00  0.0000E+000
 231.50  0.0000E+000
 232.00  0.0000E+000
 232.50  0.0000E+000
 233.00  0.0000E+000
 233.50  0.0000E+000
 234.00  0.0000E+000
 234.50  0.0000E+000
 235.00  0.0000E+000
 235.50  0.0000E+000
 236.00  0.0000E+000
 236.50  0.0000E+000
 237.00  0.0000E+000
 237.50  0.0000E+000
 238.00  0.0000E+000
 238.50  0.0000E+000
 239.00  0.0000E+000
 239.50  0.0000E+000
 240.00  0.0000E+000
 240.50  0.0000E+000
 241.00  0.0000E+000
 241.50  0.0000E+000
 242.00  0.0000E+000
 242.50  0.0000E+000
 243.00  0.0000E+000
 243.50  0.0000E+000
 244.00  0.0000E+000
 244.50  0.0000E+000
 245.00  0.0000E+000
 245.50  0.0000E+000
 246.00  0.0000E+000
 246.50  0.0000E+000
 247.00  0.0000E+000
 247.50  0.0000E+000
 248.00  0.0000E+000
 248.50  0.0000E+000
 249.00  0.0000E+000
 249.50  0.0000E+000
 250.00  0.0000E+000
 250.50  0.0000E+000
 251.00  0.0000E+000
 251.50  0.0000E+000
 252.00  0.0000E+000
 252.50  0.0000E+000
 253.00  0.0000E+000
 253.50  0.0000E+000
 254.00  0.0000E+000
 254.50  0.0000E+000
 255.00  0.0000E+000
 255.50  0.0000E+000
 256.00  0.0000E+000
 256.50  0.0000E+000
 257.00  0.0000E+000
 257.50  0.0000E+000
 258.00  0.0000E+000
 258.50  0.0000E+000
 259.00  0.0000E+000
 259.50  0.0000E+000
 260.00  0.0000E+000
 260.50  0.0000E+000
 261.00  0.0000E+000
 261.50  0.0000E+000
 262.00  0.0000E+000
 262.50  0.0000E+000
 263.00  0.0000E+000
 263.50  0.0000E+000
 264.00  0.0000E+000
 264.50  0.0000E+000
 265.00  0.0000E+000
 265.50  0.0000E+000
 266.00  0.0000E+000
 266.50  0.0000E+000
 267.00  0.0000E+000
 267.50  0.0000E+000
 268.00  0.0000E+000
 268.50  0.0000E+000
 269.00  0.0000E+000
 269.50  0.0000E+000
 270.00  0.0000E+000
 270.50  0.0000E+000
 271.00  0.0000E+000
 271.50  0.0000E+000
 272.00  0.0000E+000
 272.50  0.0000E+000
 273.00  0.0000E+000
 273.50  0.0000E+000
 274.00  0.0000E+000
 274.50  0.0000E+000
 275.00  0.0000E+000
 275.50  0.0000E+000
 276.00  0.0000E+000
 276.50  0.0000E+000
 277.00  0.0000E+000
 277.50  0.0000E+000
 278.00  0.0000E+000
 278.50  0.0000E+000
 279.00  0.0000E+000
 279.50  0.0000E+000
 280.00  0.0000E+000
 280.50  0.0000E+000
 281.00  0.0000E+000
 281.50  0.0000E+000
 282.00  0.0000E+000
 282.50  0.0000E+000
 283.00  0.0000E+000
 283.50  0.0000E+000
 284.00  0.0000E+000
 284.50  0.0000E+000
 285.00  0.0000E+000
 285.50  0.0000E+000
 286.00  0.0000E+000
 286.50  0.0000E+000
 287.00  0.0000E+000
 287.50  0.0000E+000
 288.00  0.0000E+000
 288.50  0.0000E+000
 289.00  0.0000E+000
 289.50  0.0000E+000
 290.00  0.0000E+000
 290.50  0.0000E+000
 291.00  0.0000E+000
 291.50  0.0000E+000
 292.00  0.0000E+000
 292.50  0.0000E+000
 293.00  0.0000E+000
 293.50  0.0000E+000
 294.00  0.0000E+000
 294.50  0.0000E+000
 295.00  0.0000E+000
 295.50  0.0000E+000
 296.00  0.0000E+000
 296.50  0.0000E+000
 297.00  0.0000E+000
 297.50  0.0000E+000
 298.00  0.0000E+000
 298.50  0.0000E+000
 299.00  0.0000E+000
 299.50  0.0000E+000
 300.00  0.0000E+000
 300.50  0.0000E+000
 301.00  0.0000E+000
 301.50  0.0000E+000
 302.00  0.0000E+000
 302.50  0.0000E+000
 303.00  0.0000E+000
 303.50  0.0000E+000
 304.00  0.0000E+000
 304.50  0.0000E+000
 305.00  0.0000E+000
 305.50  0.0000E+000
 306.00  0.0000E+000
 306.50  0.0000E+000
 307.00  0.0000E+000
 307.50  0.0000E+000
 308.00  0.0000E+000
 308.50  0.0000E+000
 309.00  0.0000E+000
 309.50  0.0000E+000
 310.00  0.0000E+000
 310.50  0.0000E+000
 311.00  0.0000E+000
 311.50  0.0000E+000
 312.00  0.0000E+000
 312.50  0.0000E+000
 313.00  0.0000E+000
 313.50  0.0000E+000
 314.00  0.0000E+000
 314.50  0.0000E+000
 315.00  0.0000E+000
 315.50  0.0000E+000
 316.00  0.0000E+000
 316.50  0.0000E+000
 317.00  0.0000E+000
 317.50  0.0000E+000
 318.00  0.0000E+000
 318.50  0.0000E+000
 319.00  0.0000E+000
 319.50  0.0000E+000
 320.00  0.0000E+000
 320.50  0.0000E+000
 321.00  0.0000E+000
 321.50  0.0000E+000
 322.00  0.0000E+000
 322.50  0.0000E+000
 323.00  0.0000E+000
 323.50  0.0000E+000
 324.00  0.0000E+000
 324.50  0.0000E+000
 325.00  0.0000E+000
 325.50  0.0000E+000
 326.00  0.0000E+000
 326.50  0.0000E+000
 327.00  0.0000E+000
 327.50  0.0000E+000
 328.00  0.0000E+000
 328.50  0.0000E+000
 329.00  0.0000E+000
 329.50  0.0000E+000
 330.00  0.0000E+000
 330.50  0.0000E+000
 331.00  0.0000E+000
 331.50  0.0000E+000
 332.00  0.0000E+000
 332.50  0.0000E+000
 333.00  0.0000E+000
 333.50  0.0000E+000
 334.00  0.0000E+000
 334.50  0.0000E+000
 335.00  0.0000E+000
 335.50  0.0000E+000
 336.00  0.0000E+000
 336.50  0.0000E+000
 337.00  0.0000E+000
 337.50  0.0000E+000
 338.00  0.0000E+000
 338.50  0.0000E+000
 339.00  0.0000E+000
 339.50  0.0000E+000
 340.00  0.0000E+000
 340.50  0.0000E+000
 341.00  0.0000E+000
 341.50  0.0000E+000
 342.00  0.0000E+000
 342.50  0.0000E+000
 343.00  0.0000E+000
 343.50  0.0000E+000
 344.00  0.0000E+000
 344.50  0.0000E+000
 345.00  0.0000E+000
 345.50  0.0000E+000
 346.00  0.0000E+000
 346.50  0.0000E+000
 347.00  0.0000E+000
 347.50  0.0000E+000
 348.00  0.0000E+000
 348.50  0.0000E+000
 349.00  0.0000E+000
 349.50  0.0000E+000
 350.00  0.0000E+000
 350.50  0.0000E+000
 351.00  0.0000E+000
 351.50  0.0000E+000
 352.00  0.0000E+000
 352.50  0.0000E+000
 353.00  0.0000E+000
 353.50  0.0000E+000
 354.00  0.0000E+000
 354.50  0.0000E+000
 355.00  0.0000E+000
 355.50  0.0000E+000
 356.00  0.0000E+000
 356.50  0.0000E+000
 357.00  0.0000E+000
 357.50  0.0000E+000
 358.00  0.0000E+000
 358.50  0.0000E+000
 359.00  0.0000E+000
 359.50  1.3364E-009
 360.00  3.0531E-008
 360.50  5.1840E-008
 361.00  5.0856E-008
 361.50  9.2773E-009
 362.00  0.0000E+000
 362.50  0.0000E+000
 363.00  0.0000E+000
 363.50  0.0000E+000
 364.00  0.0000E+000
 364.50  0.0000E+000
 365.00  0.0000E+000
 365.50  6.0812E-008
 366.00  1.3911E-007
 366.50  1.8741E-007
 367.00  1.9906E-007
 367.50  1.7794E-007
 368.00  1.4565E-007
 368.50  1.2100E-007
 369.00  1.2466E-007
 369.50  1.1343E-007
 370.00  9.2807E-008
 370.50  7.8899E-008
 371.00  4.8315E-008
 371.50  7.2708E-009
 372.00  0.0000E+000
 372.50  0.0000E+000
 373.00  0.0000E+000
 373.50  0.0000E+000
 374.00  0.0000E+000
 374.50  0.0000E+000
 375.00  0.0000E+000
 375.50  0.0000E+000
 376.00  0.0000E+000
 376.50  0.0000E+000
 377.00  0.0000E+000
 377.50  0.0000E+000
 378.00  0.0000E+000
 378.50  1.2395E-010
 379.00  3.3073E-008
 379.50  7.4840E-008
 380.00  8.9415E-008
 380.50  1.0886E-007
 381.00  1.5695E-007
 381.50  2.0571E-007
 382.00  2.3537E-007
 382.50  2.4050E-007
 383.00  2.2161E-007
 383.50  1.9694E-007
 384.00  1.6450E-007
 384.50  1.5182E-007
 385.00  1.4997E-007
 385.50  1.3784E-007
 386.00  1.1328E-007
 386.50  8.8148E-008
 387.00  8.6258E-008
 387.50  9.2137E-008
 388.00  1.4227E-007
 388.50  2.1466E-007
 389.00  2.8284E-007
 389.50  3.4586E-007
 390.00  3.5262E-007
 390.50  3.4662E-007
 391.00  3.3058E-007
 391.50  2.9790E-007
 392.00  2.8846E-007
 392.50  3.1333E-007
 393.00  2.9742E-007
 393.50  2.4485E-007
 394.00  1.8861E-007
 394.50  9.3685E-008
 395.00  9.5452E-009
 395.50  0.0000E+000
 396.00  0.0000E+000
 396.50  0.0000E+000
 397.00  0.0000E+000
 397.50  0.0000E+000
 398.00  0.0000E+000
 398.50  0.0000E+000
 399.00  0.0000E+000
 399.50  0.0000E+000
 400.00  7.5942E-008
 400.50  8.4545E-008
 401.00  1.0834E-007
 401.50  1.2792E-007
 402.00  1.4960E-007
 402.50  1.7665E-007
 403.00  2.2399E-007
 403.50  2.6788E-007
 404.00  2.7032E-007
 404.50  2.9515E-007
 405.00  3.0895E-007
 405.50  3.1443E-007
 406.00  3.4133E-007
 406.50  3.6564E-007
 407.00  3.7384E-007
 407.50  3.6114E-007
 408.00  3.0529E-007
 408.50  2.3729E-007
 409.00  9.0993E-008
 409.50  0.0000E+000
 410.00  0.0000E+000
 410.50  0.0000E+000
 411.00  0.0000E+000
 411.50  8.1941E-009
 412.00  5.2096E-008
 412.50  1.4300E-007
 413.00  2.5684E-007
 413.50  2.8791E-007
 414.00  2.8994E-007
 414.50  2.1967E-007
 415.00  1.3976E-007
 415.50  8.9808E-008
 416.00  5.3652E-008
 416.50  7.7612E-008
 417.00  1.1504E-007
 417.50  1.3038E-007
 418.00  1.1594E-007
 418.50  1.0546E-007
 419.00  4.1129E-008
 419.50  6.2892E-009
 420.00  0.0000E+000
 420.50  1.8452E-009
 421.00  3.4014E-008
 421.50  9.5508E-008
 422.00  1.3732E-007
 422.50  2.3640E-007
 423.00  2.7000E-007
 423.50  2.1343E-007
 424.00  9.5509E-008
 424.50  1.3793E-008
 425.00  0.0000E+000
 425.50  0.0000E+000
 426.00  0.0000E+000
 426.50  0.0000E+000
 427.00  0.0000E+000
 427.50  0.0000E+000
 428.00  0.0000E+000
 428.50  0.0000E+000
 429.00  0.0000E+000
 429.50  0.0000E+000
 430.00  0.0000E+000
 430.50  0.0000E+000
 431.00  0.0000E+000
 431.50  0.0000E+000
 432.00  0.0000E+000
 432.50  0.0000E+000
 433.00  0.0000E+000
 433.50  0.0000E+000
 434.00  0.0000E+000
 434.50  0.0000E+000
 435.00  0.0000E+000
 435.50  0.0000E+000
 436.00  0.0000E+000
 436.50  0.0000E+000
 437.00  0.0000E+000
 437.50  0.0000E+000
 438.00  0.0000E+000
 438.50  0.0000E+000
 439.00  0.0000E+000
 439.50  0.0000E+000
 440.00  1.5890E-008
 440.50  2.1939E-008
 441.00  3.9492E-008
 441.50  4.9824E-008
 442.00  2.5676E-008
 442.50  0.0000E+000
 443.00  0.0000E+000
 443.50  0.0000E+000
 444.00  0.0000E+000
 444.50  0.0000E+000
 445.00  0.0000E+000
 445.50  0.0000E+000
 446.00  0.0000E+000
 446.50  0.0000E+000
 447.00  0.0000E+000
 447.50  0.0000E+000
 448.00  0.0000E+000
 448.50  0.0000E+000
 449.00  0.0000E+000
 449.50  0.0000E+000
 450.00  2.7933E-008
 450.50  6.6488E-008
 451.00  1.0632E-007
 451.50  1.6248E-007
 452.00  1.9223E-007
 452.50  2.0893E-007
 453.00  2.1872E-007
 453.50  1.9135E-007
 454.00  1.8787E-007
 454.50  1.7845E-007
 455.00  1.3106E-007
 455.50  9.2363E-008
 456.00  7.8606E-008
 456.50  7.4590E-008
 457.00  1.0584E-007
 457.50  1.4684E-007
 458.00  1.7118E-007
 458.50  1.8639E-007
 459.00  1.8677E-007
 459.50  1.9114E-007
 460.00  1.9815E-007
 460.50  2.2006E-007
 461.00  2.0399E-007
 461.50  1.8426E-007
 462.00  1.5421E-007
 462.50  1.1574E-007
 463.00  9.2911E-008
 463.50  8.2807E-008
 464.00  7.6002E-008
 464.50  6.9200E-008
 465.00  5.9372E-008
 465.50  5.9302E-008
 466.00  4.4431E-008
 466.50  3.5123E-008
 467.00  2.0408E-008
 467.50  4.2175E-009
 468.00  1.0066E-008
 468.50  2.7447E-008
 469.00  5.6827E-008
 469.50  1.1858E-007
 470.00  1.3741E-007
 470.50  1.4037E-007
 471.00  1.2414E-007
 471.50  7.8442E-008
 472.00  4.4527E-008
 472.50  2.2417E-008
 473.00  2.5482E-009
 473.50  8.3282E-009
 474.00  3.2749E-008
 474.50  5.5219E-008
 475.00  8.2162E-008
 475.50  1.1860E-007
 476.00  1.3759E-007
 476.50  1.3894E-007
 477.00  1.3807E-007
 477.50  1.4283E-007
 478.00  1.4124E-007
 478.50  1.4929E-007
 479.00  1.0878E-007
 479.50  9.7800E-008
 480.00  9.7172E-008
 480.50  8.1859E-008
 481.00  6.4865E-008
 481.50  5.3515E-008
 482.00  1.5850E-008
 482.50  4.9622E-010
 483.00  0.0000E+000
 483.50  0.0000E+000
 484.00  0.0000E+000
 484.50  0.0000E+000
 485.00  0.0000E+000
 485.50  0.0000E+000
 486.00  0.0000E+000
 486.50  0.0000E+000
 487.00  0.0000E+000
 487.50  0.0000E+000
 488.00  1.7796E-008
 488.50  6.6788E-008
 489.00  9.3785E-008
 489.50  1.1697E-007
 490.00  1.1589E-007
 490.50  1.1372E-007
 491.00  1.2201E-007
 491.50  1.2848E-007
 492.00  1.2503E-007
 492.50  1.2705E-007
 493.00  1.0547E-007
 493.50  4.8549E-008
 494.00  4.7886E-008
 494.50  3.9792E-008
 495.00  1.3628E-008
 495.50  2.9677E-009
 496.00  0.0000E+000
 496.50  0.0000E+000
 497.00  0.0000E+000
 497.50  0.0000E+000
 498.00  0.0000E+000
 498.50  0.0000E+000
 499.00  0.0000E+000
 499.50  0.0000E+000
 500.00  0.0000E+000
 500.50  0.0000E+000
 501.00  0.0000E+000
 501.50  0.0000E+000
 502.00  0.0000E+000
 502.50  0.0000E+000
 503.00  0.0000E+000
 503.50  1.2620E-008
 504.00  4.5274E-008
 504.50  8.4714E-008
 505.00  9.4574E-008
 505.50  9.6627E-008
 506.00  8.2370E-008
 506.50  9.2714E-008
 507.00  1.1234E-007
 507.50  1.2881E-007
 508.00  1.2986E-007
 508.50  9.5942E-008
 509.00  8.5730E-008
 509.50  8.3343E-008
 510.00  9.5170E-008
 510.50  9.8050E-008
 511.00  1.0178E-007
 511.50  9.5818E-008
 512.00  7.6734E-008
 512.50  4.8262E-008
 513.00  1.3195E-008
 513.50  5.6584E-010
 514.00  0.0000E+000
 514.50  0.0000E+000
 515.00  0.0000E+000
 515.50  0.0000E+000
 516.00  0.0000E+000
 516.50  7.7458E-009
 517.00  1.0368E-008
 517.50  1.2237E-009
 518.00  0.0000E+000
 518.50  0.0000E+000
 519.00  0.0000E+000
 519.50  0.0000E+000
 520.00  0.0000E+000
 520.50  0.0000E+000
 521.00  0.0000E+000
 521.50  0.0000E+000
 522.00  0.0000E+000
 522.50  0.0000E+000
 523.00  6.8951E-010
 523.50  2.3551E-008
 524.00  3.5119E-008
 524.50  3.7045E-008
 525.00  2.6293E-008
 525.50  1.5033E-008
 526.00  0.0000E+000
 526.50  0.0000E+000
 527.00  0.0000E+000
 527.50  0.0000E+000
 528.00  0.0000E+000
 528.50  0.0000E+000
 529.00  0.0000E+000
 529.50  0.0000E+000
 530.00  0.0000E+000
 530.50  0.0000E+000
 531.00  0.0000E+000
 531.50  8.7992E-009
 532.00  3.5596E-008
 532.50  4.2663E-008
 533.00  4.6411E-008
 533.50  4.5615E-008
 534.00  3.1799E-008
 534.50  4.9524E-009
 535.00  0.0000E+000
 535.50  0.0000E+000
 536.00  0.0000E+000
 536.50  0.0000E+000
 537.00  0.0000E+000
 537.50  0.0000E+000
 538.00  0.0000E+000
 538.50  0.0000E+000
 539.00  0.0000E+000
 539.50  0.0000E+000
 540.00  0.0000E+000
 540.50  0.0000E+000
 541.00  0.0000E+000
 541.50  2.4055E-009
 542.00  3.3259E-008
 542.50  4.6435E-008
 543.00  2.6981E-008
 543.50  1.0865E-008
 544.00  0.0000E+000
 544.50  0.0000E+000
 545.00  0.0000E+000
 545.50  0.0000E+000
 546.00  0.0000E+000
 546.50  0.0000E+000
 547.00  0.0000E+000
 547.50  0.0000E+000
 548.00  0.0000E+000
 548.50  0.0000E+000
 549.00  0.0000E+000
 549.50  0.0000E+000
 550.00  0.0000E+000
 550.50  0.0000E+000
 551.00  0.0000E+000
 551.50  0.0000E+000
 552.00  0.0000E+000
 552.50  0.0000E+000
 553.00  0.0000E+000
 553.50  0.0000E+000
 554.00  0.0000E+000
 554.50  0.0000E+000
 555.00  0.0000E+000
 555.50  1.3441E-008
 556.00  4.1035E-008
 556.50  4.9874E-008
 557.00  3.7809E-008
 557.50  5.7558E-008
 558.00  8.1858E-008
 558.50  1.2015E-007
 559.00  1.4295E-007
 559.50  1.5262E-007
 560.00  1.3929E-007
 560.50  7.4859E-008
 561.00  1.8749E-008
 561.50  0.0000E+000
 562.00  0.0000E+000
 562.50  0.0000E+000
 563.00  0.0000E+000
 563.50  0.0000E+000
 564.00  0.0000E+000
 564.50  0.0000E+000
 565.00  0.0000E+000
 565.50  0.0000E+000
 566.00  0.0000E+000
 566.50  0.0000E+000
 567.00  0.0000E+000
 567.50  0.0000E+000
 568.00  0.0000E+000
 568.50  0.0000E+000
 569.00  0.0000E+000
 569.50  0.0000E+000
 570.00  0.0000E+000
 570.50  0.0000E+000
 571.00  0.0000E+000
 571.50  0.0000E+000
 572.00  0.0000E+000
 572.50  0.0000E+000
 573.00  0.0000E+000
 573.50  0.0000E+000
 574.00  4.6045E-008
 574.50  1.2597E-007
 575.00  1.3288E-007
 575.50  1.3540E-007
 576.00  1.2595E-007
 576.50  9.6436E-008
 577.00  2.2760E-008
 577.50  0.0000E+000
 578.00  0.0000E+000
 578.50  0.0000E+000
 579.00  0.0000E+000
 579.50  0.0000E+000
 580.00  0.0000E+000
 580.50  0.0000E+000
 581.00  0.0000E+000
 581.50  0.0000E+000
 582.00  0.0000E+000
 582.50  0.0000E+000
 583.00  0.0000E+000
 583.50  4.0832E-008
 584.00  1.1901E-007
 584.50  2.0347E-007
 585.00  3.0101E-007
 585.50  3.8540E-007
 586.00  3.8591E-007
 586.50  3.0994E-007
 587.00  2.5695E-007
 587.50  1.6995E-007
 588.00  4.0853E-008
 588.50  0.0000E+000
 589.00  0.0000E+000
 589.50  0.0000E+000
 590.00  0.0000E+000
 590.50  0.0000E+000
 591.00  0.0000E+000
 591.50  0.0000E+000
 592.00  0.0000E+000
 592.50  1.0663E-007
 593.00  1.5966E-007
 593.50  1.9701E-007
 594.00  2.4187E-007
 594.50  2.1953E-007
 595.00  2.4974E-007
 595.50  3.1183E-007
 596.00  3.5426E-007
 596.50  4.1452E-007
 597.00  4.1465E-007
 597.50  4.2420E-007
 598.00  4.6936E-007
 598.50  4.2653E-007
 599.00  3.5968E-007
 599.50  4.0200E-007
 600.00  4.0042E-007
 600.50  3.9072E-007
 601.00  4.0971E-007
 601.50  3.2606E-007
 602.00  1.9088E-007
 602.50  8.4140E-008
 603.00  1.5107E-008
 603.50  0.0000E+000
 604.00  0.0000E+000
 604.50  0.0000E+000
 605.00  0.0000E+000
 605.50  0.0000E+000
 606.00  0.0000E+000
 606.50  0.0000E+000
 607.00  0.0000E+000
 607.50  0.0000E+000
 608.00  0.0000E+000
 608.50  0.0000E+000
 609.00  1.3641E-007
 609.50  2.6269E-007
 610.00  3.1515E-007
 610.50  3.7460E-007
 611.00  3.0270E-007
 611.50  1.7612E-007
 612.00  2.1310E-007
 612.50  2.5751E-007
 613.00  2.8630E-007
 613.50  3.7573E-007
 614.00  4.7084E-007
 614.50  5.0265E-007
 615.00  5.8744E-007
 615.50  6.4759E-007
 616.00  6.9052E-007
 616.50  8.3174E-007
 617.00  9.2599E-007
 617.50  9.1751E-007
 618.00  8.7399E-007
 618.50  7.1973E-007
 619.00  5.9648E-007
 619.50  3.9718E-007
 620.00  2.1642E-007
 620.50  5.3194E-008
 621.00  0.0000E+000
 621.50  0.0000E+000
 622.00  0.0000E+000
 622.50  0.0000E+000
 623.00  0.0000E+000
 623.50  0.0000E+000
 624.00  3.0557E-008
 624.50  4.9746E-008
 625.00  0.0000E+000
 625.50  0.0000E+000
 626.00  0.0000E+000
 626.50  0.0000E+000
 627.00  7.4273E-008
 627.50  2.5774E-007
 628.00  4.8222E-007
 628.50  6.1210E-007
 629.00  5.9508E-007
 629.50  5.2487E-007
 630.00  3.2175E-007
 630.50  1.4263E-007
 631.00  1.4101E-008
 631.50  0.0000E+000
 632.00  0.0000E+000
 632.50  0.0000E+000
 633.00  0.0000E+000
 633.50  0.0000E+000
 634.00  0.0000E+000
 634.50  0.0000E+000
 635.00  0.0000E+000
 635.50  6.6670E-008
 636.00  1.9907E-007
 636.50  3.1613E-007
 637.00  3.3441E-007
 637.50  2.8101E-007
 638.00  2.3730E-007
 638.50  2.5694E-007
 639.00  2.8190E-007
 639.50  3.4393E-007
 640.00  4.2072E-007
 640.50  4.1185E-007
 641.00  3.0118E-007
 641.50  1.7144E-007
 642.00  5.6175E-008
 642.50  2.1629E-008
 643.00  1.2599E-007
 643.50  2.9976E-007
 644.00  5.9809E-007
 644.50  8.4237E-007
 645.00  1.0987E-006
 645.50  1.3339E-006
 646.00  1.5248E-006
 646.50  1.5476E-006
 647.00  1.5594E-006
 647.50  1.5243E-006
 648.00  1.6268E-006
 648.50  1.7092E-006
 649.00  1.8280E-006
 649.50  1.9815E-006
 650.00  2.1549E-006
 650.50  1.8535E-006
 651.00  1.8382E-006
 651.50  1.8350E-006
 652.00  2.0645E-006
 652.50  2.5626E-006
 653.00  3.0445E-006
 653.50  3.6730E-006
 654.00  4.1866E-006
 654.50  4.4161E-006
 655.00  4.6698E-006
 655.50  4.6521E-006
 656.00  4.2939E-006
 656.50  4.0666E-006
 657.00  3.6346E-006
 657.50  3.5212E-006
 658.00  3.8712E-006
 658.50  4.3112E-006
 659.00  5.0874E-006
 659.50  5.8707E-006
 660.00  6.2894E-006
 660.50  6.7915E-006
 661.00  7.2461E-006
 661.50  7.1918E-006
 662.00  7.3287E-006
 662.50  7.5786E-006
 663.00  7.6772E-006
 663.50  7.6562E-006
 664.00  7.9349E-006
 664.50  7.8742E-006
 665.00  8.0328E-006
 665.50  8.1928E-006
 666.00  8.5417E-006
 666.50  9.1206E-006
 667.00  9.8156E-006
 667.50  1.0441E-005
 668.00  1.1184E-005
 668.50  1.1811E-005
 669.00  1.2173E-005
 669.50  1.2456E-005
 670.00  1.2887E-005
 670.50  1.3186E-005
 671.00  1.3728E-005
 671.50  1.4600E-005
 672.00  1.5492E-005
 672.50  1.6412E-005
 673.00  1.7446E-005
 673.50  1.8381E-005
 674.00  1.9072E-005
 674.50  1.9783E-005
 675.00  2.0373E-005
 675.50  2.0883E-005
 676.00  2.1627E-005
 676.50  2.2461E-005
 677.00  2.3257E-005
 677.50  2.4310E-005
 678.00  2.5361E-005
 678.50  2.6508E-005
 679.00  2.7854E-005
 679.50  2.9155E-005
 680.00  3.0463E-005
 680.50  3.1813E-005
 681.00  3.3209E-005
 681.50  3.4660E-005
 682.00  3.6157E-005
 682.50  3.7757E-005
 683.00  3.9455E-005
 683.50  4.1184E-005
 684.00  4.3043E-005
 684.50  4.4927E-005
 685.00  4.6967E-005
 685.50  4.8972E-005
 686.00  5.0940E-005
 686.50  5.3119E-005
 687.00  5.5559E-005
 687.50  5.8013E-005
 688.00  6.0765E-005
 688.50  6.3805E-005
 689.00  6.6981E-005
 689.50  7.0284E-005
 690.00  7.3698E-005
 690.50  7.7222E-005
 691.00  8.0812E-005
 691.50  8.4560E-005
 692.00  8.8364E-005
 692.50  9.2264E-005
 693.00  9.6011E-005
 693.50  9.9741E-005
 694.00  1.0346E-004
 694.50  1.0736E-004
 695.00  1.1141E-004
 695.50  1.1555E-004
 696.00  1.1974E-004
 696.50  1.2393E-004
 697.00  1.2796E-004
 697.50  1.3175E-004
 698.00  1.3524E-004
 698.50  1.3812E-004
 699.00  1.4060E-004
 699.50  1.4249E-004
 700.00  1.4390E-004
 700.50  1.4457E-004
 701.00  1.4477E-004
 701.50  1.4423E-004
 702.00  1.4330E-004
 702.50  1.4195E-004
 703.00  1.4031E-004
 703.50  1.3813E-004
 704.00  1.3558E-004
 704.50  1.3274E-004
 705.00  1.2938E-004
 705.50  1.2582E-004
 706.00  1.2216E-004
 706.50  1.1822E-004
 707.00  1.1415E-004
 707.50  1.1010E-004
 708.00  1.0594E-004
 708.50  1.0174E-004
 709.00  9.7648E-005
 709.50  9.3385E-005
 710.00  8.9427E-005
 710.50  8.5605E-005
 711.00  8.1694E-005
 711.50  7.7966E-005
 712.00  7.4352E-005
 712.50  7.0569E-005
 713.00  6.6897E-005
 713.50  6.3595E-005
 714.00  6.0418E-005
 714.50  5.7277E-005
 715.00  5.4421E-005
 715.50  5.1498E-005
 716.00  4.8447E-005
 716.50  4.5610E-005
 717.00  4.3056E-005
 717.50  4.0657E-005
 718.00  3.8469E-005
 718.50  3.6458E-005
 719.00  3.4434E-005
 719.50  3.2352E-005
 720.00  3.0390E-005
 720.50  2.8279E-005
 721.00  2.6290E-005
 721.50  2.4522E-005
 722.00  2.2943E-005
 722.50  2.1394E-005
 723.00  2.0239E-005
 723.50  1.8826E-005
 724.00  1.7333E-005
 724.50  1.5919E-005
 725.00  1.4908E-005
 725.50  1.3915E-005
 726.00  1.2974E-005
 726.50  1.2536E-005
 727.00  1.2323E-005
 727.50  1.2013E-005
 728.00  1.1938E-005
 728.50  1.1962E-005
 729.00  1.1685E-005
 729.50  1.1086E-005
 730.00  1.0494E-005
 730.50  9.9654E-006
 731.00  9.3334E-006
 731.50  8.4835E-006
 732.00  7.8550E-006
 732.50  7.3290E-006
 733.00  6.7256E-006
 733.50  6.3244E-006
 734.00  6.1605E-006
 734.50  5.8784E-006
 735.00  5.5091E-006
 735.50  5.2862E-006
 736.00  4.9959E-006
 736.50  4.7407E-006
 737.00  4.7897E-006
 737.50  4.9282E-006
 738.00  5.0325E-006
 738.50  5.0696E-006
 739.00  5.0948E-006
 739.50  5.1447E-006
 740.00  5.0349E-006
 740.50  4.7458E-006
 741.00  4.5718E-006
 741.50  4.0881E-006
 742.00  3.3972E-006
 742.50  2.8666E-006
 743.00  2.5081E-006
 743.50  2.2009E-006
 744.00  2.1768E-006
 744.50  2.2542E-006
 745.00  2.3259E-006
 745.50  2.6376E-006
 746.00  3.1173E-006
 746.50  3.4065E-006
 747.00  3.6953E-006
 747.50  3.8281E-006
 748.00  4.0751E-006
 748.50  3.8389E-006
 749.00  3.8464E-006
 749.50  4.2508E-006
 750.00  4.3509E-006
 750.50  4.4038E-006
 751.00  4.9748E-006
 751.50  4.9987E-006
 752.00  4.4331E-006
 752.50  3.9657E-006
 753.00  3.1759E-006
 753.50  2.3541E-006
 754.00  1.9269E-006
 754.50  1.8643E-006
 755.00  1.9338E-006
 755.50  2.2690E-006
 756.00  2.6242E-006
 756.50  3.0298E-006
 757.00  3.4721E-006
 757.50  3.5012E-006
 758.00  3.4534E-006
 758.50  3.2115E-006
 759.00  2.9290E-006
 759.50  2.5283E-006
 760.00  2.2111E-006
 760.50  1.8221E-006
 761.00  1.4478E-006
 761.50  1.2812E-006
 762.00  1.2639E-006
 762.50  1.1740E-006
 763.00  1.2238E-006
 763.50  1.5724E-006
 764.00  1.6134E-006
 764.50  1.4346E-006
 765.00  1.4329E-006
 765.50  1.4109E-006
 766.00  1.0053E-006
 766.50  9.7500E-007
 767.00  1.0073E-006
 767.50  1.0567E-006
 768.00  9.9348E-007
 768.50  9.2065E-007
 769.00  8.3017E-007
 769.50  9.8335E-007
 770.00  8.5315E-007
 770.50  4.7200E-007
 771.00  2.9574E-007
 771.50  3.0652E-007
 772.00  5.9417E-008
 772.50  4.3451E-007
 773.00  1.0924E-006
 773.50  1.5586E-006
 774.00  2.0832E-006
 774.50  2.6671E-006
 775.00  2.5316E-006
 775.50  2.3450E-006
 776.00  2.2634E-006
 776.50  2.0167E-006
 777.00  2.0940E-006
 777.50  2.4636E-006
 778.00  2.8667E-006
 778.50  3.1543E-006
 779.00  3.2165E-006
 779.50  3.3342E-006
 780.00  3.1954E-006
 780.50  2.8362E-006
 781.00  2.7451E-006
 781.50  2.4287E-006
 782.00  1.7710E-006
 782.50  1.3125E-006
 783.00  1.0338E-006
 783.50  8.5505E-007
 784.00  9.5710E-007
 784.50  1.3350E-006
 785.00  1.8937E-006
 785.50  1.8937E-006
 786.00  1.7684E-006
 786.50  1.5717E-006
 787.00  9.5656E-007
 787.50  2.3971E-007
 788.00  0.0000E+000
 788.50  0.0000E+000
 789.00  0.0000E+000
 789.50  0.0000E+000
 790.00  0.0000E+000
 790.50  0.0000E+000
 791.00  0.0000E+000
 791.50  0.0000E+000
 792.00  0.0000E+000
 792.50  0.0000E+000
 793.00  0.0000E+000
 793.50  0.0000E+000
 794.00  0.0000E+000
 794.50  0.0000E+000
 795.00  0.0000E+000
 795.50  0.0000E+000
 796.00  0.0000E+000
 796.50  0.0000E+000
 797.00  1.9029E-008
 797.50  1.4479E-007
 798.00  4.6875E-007
 798.50  9.3384E-007
 799.00  1.4638E-006
 799.50  1.4996E-006
 800.00  1.4793E-006
 800.50  1.2345E-006
 801.00  1.0114E-006
 801.50  7.7126E-007
 802.00  9.3734E-007
 802.50  9.0506E-007
 803.00  1.0971E-006
 803.50  7.9309E-007
 804.00  4.4987E-007
 804.50  1.7553E-007
 805.00  1.3678E-008
 805.50  0.0000E+000
 806.00  0.0000E+000
 806.50  0.0000E+000
 807.00  0.0000E+000
 807.50  0.0000E+000
 808.00  0.0000E+000
 808.50  0.0000E+000
 809.00  0.0000E+000
 809.50  0.0000E+000
 810.00  6.4215E-009
 810.50  5.2401E-007
 811.00  9.7017E-007
 811.50  1.6893E-006
 812.00  2.1525E-006
 812.50  2.1410E-006
 813.00  1.7550E-006
 813.50  1.2144E-006
 814.00  2.0443E-007
 814.50  0.0000E+000
 815.00  0.0000E+000
 815.50  0.0000E+000
 816.00  1.2788E-007
 816.50  3.9688E-007
 817.00  4.0131E-007
 817.50  1.5577E-007
 818.00  1.7685E-008
 818.50  0.0000E+000
 819.00  0.0000E+000
 819.50  0.0000E+000
 820.00  0.0000E+000
 820.50  0.0000E+000
 821.00  0.0000E+000
 821.50  0.0000E+000
 822.00  5.8622E-009
 822.50  2.1934E-007
 823.00  9.5261E-007
 823.50  2.1830E-006
 824.00  2.5722E-006
 824.50  2.6151E-006
 825.00  2.7643E-006
 825.50  2.8642E-006
 826.00  2.5613E-006
 826.50  2.9094E-006
 827.00  3.3925E-006
 827.50  3.0781E-006
 828.00  2.8424E-006
 828.50  3.3020E-006
 829.00  3.4759E-006
 829.50  3.5243E-006
 830.00  3.8249E-006
 830.50  4.0288E-006
 831.00  3.5909E-006
 831.50  2.9089E-006
 832.00  2.4401E-006
 832.50  2.0103E-006
 833.00  1.7292E-006
 833.50  1.7308E-006
 834.00  1.6759E-006
 834.50  1.6307E-006
 835.00  1.8674E-006
 835.50  2.1842E-006
 836.00  1.8892E-006
 836.50  1.6345E-006
 837.00  1.5356E-006
 837.50  1.0721E-006
 838.00  9.1622E-007
 838.50  1.1104E-006
 839.00  1.0458E-006
 839.50  1.4600E-006
 840.00  1.4888E-006
 840.50  1.1656E-006
 841.00  1.0919E-006
 841.50  1.3777E-006
 842.00  1.9453E-006
 842.50  2.5726E-006
 843.00  2.9573E-006
 843.50  3.3077E-006
 844.00  2.7559E-006
 844.50  1.5312E-006
 845.00  7.2212E-007
 845.50  1.9483E-007
 846.00  0.0000E+000
 846.50  0.0000E+000
 847.00  0.0000E+000
 847.50  0.0000E+000
 848.00  0.0000E+000
 848.50  0.0000E+000
 849.00  0.0000E+000
 849.50  0.0000E+000
 850.00  0.0000E+000
 850.50  0.0000E+000
 851.00  0.0000E+000
 851.50  0.0000E+000
 852.00  0.0000E+000
 852.50  0.0000E+000
 853.00  0.0000E+000
 853.50  0.0000E+000
 854.00  0.0000E+000
 854.50  0.0000E+000
 855.00  0.0000E+000
 855.50  0.0000E+000
 856.00  1.8611E-007
 856.50  9.7378E-007
 857.00  5.8581E-007
 857.50  2.2321E-007
 858.00  0.0000E+000
 858.50  0.0000E+000
 859.00  0.0000E+000
 859.50  0.0000E+000
 860.00  0.0000E+000
 860.50  0.0000E+000
 861.00  0.0000E+000
 861.50  0.0000E+000
 862.00  0.0000E+000
 862.50  6.0787E-007
 863.00  1.1427E-006
 863.50  1.4830E-006
 864.00  2.1767E-006
 864.50  3.2044E-006
 865.00  2.8193E-006
 865.50  2.7080E-006
 866.00  3.1419E-006
 866.50  3.0493E-006
 867.00  2.4936E-006
 867.50  2.8597E-006
 868.00  2.6307E-006
 868.50  2.8771E-006
 869.00  2.7739E-006
 869.50  2.0999E-006
 870.00  1.7675E-006
 870.50  1.2653E-006
 871.00  4.0016E-007
 871.50  0.0000E+000
 872.00  0.0000E+000
 872.50  0.0000E+000
 873.00  0.0000E+000
 873.50  0.0000E+000
 874.00  0.0000E+000
 874.50  0.0000E+000
 875.00  0.0000E+000
 875.50  0.0000E+000
 876.00  0.0000E+000
 876.50  6.9823E-007
 877.00  1.1925E-006
 877.50  1.3233E-007
 878.00  0.0000E+000
 878.50  0.0000E+000
 879.00  0.0000E+000
 879.50  0.0000E+000
 880.00  0.0000E+000
 880.50  0.0000E+000
 881.00  0.0000E+000
 881.50  0.0000E+000
 882.00  0.0000E+000
 882.50  9.2073E-008
 883.00  2.0458E-007
 883.50  3.1945E-007
 884.00  8.7846E-007
 884.50  1.4055E-006
 885.00  1.6456E-006
 885.50  2.2761E-006
 886.00  2.7691E-006
 886.50  3.2003E-006
 887.00  3.6186E-006
 887.50  3.8099E-006
 888.00  4.3099E-006
 888.50  4.8745E-006
 889.00  5.1733E-006
 889.50  5.3493E-006
 890.00  6.1746E-006
 890.50  6.7024E-006
 891.00  6.2501E-006
 891.50  5.4140E-006
 892.00  4.6839E-006
 892.50  3.5954E-006
 893.00  3.0338E-006
 893.50  2.8007E-006
 894.00  1.8140E-006
 894.50  8.4382E-007
 895.00  2.0928E-007
 895.50  0.0000E+000
 896.00  0.0000E+000
 896.50  0.0000E+000
 897.00  0.0000E+000
 897.50  0.0000E+000
 898.00  0.0000E+000
 898.50  0.0000E+000
 899.00  0.0000E+000
 899.50  0.0000E+000
 900.00  0.0000E+000
 900.50  0.0000E+000
 901.00  0.0000E+000
 901.50  0.0000E+000
 902.00  0.0000E+000
 902.50  0.0000E+000
 903.00  0.0000E+000
 903.50  0.0000E+000
 904.00  0.0000E+000
 904.50  0.0000E+000
 905.00  0.0000E+000
 905.50  0.0000E+000
 906.00  0.0000E+000
 906.50  0.0000E+000
 907.00  2.4550E-007
 907.50  1.0871E-006
 908.00  1.8365E-006
 908.50  2.6607E-006
 909.00  3.9532E-006
 909.50  5.9072E-006
 910.00  7.0731E-006
 910.50  7.5500E-006
 911.00  7.6245E-006
 911.50  7.2116E-006
 912.00  6.5036E-006
 912.50  6.6710E-006
 913.00  7.0619E-006
 913.50  6.5939E-006
 914.00  4.7423E-006
 914.50  3.1394E-006
 915.00  1.7754E-006
 915.50  9.7490E-007
 916.00  1.4213E-006
 916.50  2.9102E-006
 917.00  4.7174E-006
 917.50  5.3667E-006
 918.00  4.4934E-006
 918.50  3.7260E-006
 919.00  1.9560E-006
 919.50  0.0000E+000
 920.00  0.0000E+000
 920.50  0.0000E+000
 921.00  0.0000E+000
 921.50  0.0000E+000
 922.00  0.0000E+000
 922.50  0.0000E+000
 923.00  0.0000E+000
 923.50  0.0000E+000
 924.00  0.0000E+000
 924.50  0.0000E+000
 925.00  3.9815E-007
 925.50  1.0450E-006
 926.00  1.8567E-006
 926.50  2.4495E-006
 927.00  2.8206E-006
 927.50  2.5496E-006
 928.00  2.4839E-006
 928.50  2.1189E-006
 929.00  2.7206E-006
 929.50  1.9209E-006
 930.00  1.1830E-006
 930.50  1.1245E-006
 931.00  1.2187E-006
 931.50  8.1836E-007
 932.00  2.7620E-006
 932.50  7.2167E-006
 933.00  7.2211E-006
 933.50  6.7926E-006
 934.00  5.9201E-006
 934.50  4.6911E-006
 935.00  1.2363E-006
 935.50  1.2670E-006
 936.00  1.5991E-006
 936.50  1.3891E-006
 937.00  7.6135E-007
 937.50  3.0327E-007
 938.00  0.0000E+000
 938.50  0.0000E+000
 939.00  0.0000E+000
 939.50  0.0000E+000
 940.00  0.0000E+000
 940.50  0.0000E+000
 941.00  0.0000E+000
 941.50  0.0000E+000
 942.00  0.0000E+000
 942.50  0.0000E+000
 943.00  0.0000E+000
 943.50  0.0000E+000
 944.00  0.0000E+000
 944.50  1.9396E-006
 945.00  2.5552E-006
 945.50  2.3464E-006
 946.00  3.4423E-006
 946.50  1.0560E-006
 947.00  5.2838E-009
 947.50  0.0000E+000
 948.00  0.0000E+000
 948.50  0.0000E+000
 949.00  0.0000E+000
 949.50  0.0000E+000
 950.00  0.0000E+000
 950.50  1.3691E-007
 951.00  7.2764E-007
 951.50  7.1099E-007
 952.00  0.0000E+000
 952.50  0.0000E+000
 953.00  0.0000E+000
 953.50  0.0000E+000
 954.00  0.0000E+000
 954.50  4.2224E-007
 955.00  2.0233E-006
 955.50  4.1431E-006
 956.00  5.2249E-006
 956.50  4.5473E-006
 957.00  2.4291E-006
 957.50  5.2796E-007
 958.00  2.2451E-007
 958.50  1.0325E-007
 959.00  0.0000E+000
 959.50  0.0000E+000
 960.00  3.3653E-007
 960.50  8.0579E-008
 961.00  0.0000E+000
 961.50  0.0000E+000
 962.00  0.0000E+000
 962.50  0.0000E+000
 963.00  0.0000E+000
 963.50  0.0000E+000
 964.00  0.0000E+000
 964.50  0.0000E+000
 965.00  0.0000E+000
 965.50  0.0000E+000
 966.00  0.0000E+000
 966.50  0.0000E+000
 967.00  0.0000E+000
 967.50  0.0000E+000
 968.00  0.0000E+000
 968.50  0.0000E+000
 969.00  4.8789E-007
 969.50  3.7823E-006
 970.00  8.8302E-006
 970.50  1.0562E-005
 971.00  1.0728E-005
 971.50  9.3083E-006
 972.00  8.2601E-006
 972.50  9.7662E-006
 973.00  1.6937E-005
 973.50  2.6714E-005
 974.00  3.6512E-005
 974.50  4.8800E-005
 975.00  5.6107E-005
 975.50  5.1427E-005
 976.00  4.4427E-005
 976.50  3.6972E-005
 977.00  2.6221E-005
 977.50  1.5522E-005
 978.00  1.1198E-005
 978.50  6.5770E-006
 979.00  3.1119E-006
 979.50  3.1884E-007
 980.00  0.0000E+000
 980.50  0.0000E+000
 981.00  2.3995E-006
 981.50  5.2138E-006
 982.00  9.6959E-006
 982.50  1.0327E-005
 983.00  1.1962E-005
 983.50  9.9617E-006
 984.00  7.2365E-006
 984.50  2.6642E-006
 985.00  1.0669E-006
 985.50  0.0000E+000
 986.00  0.0000E+000
 986.50  0.0000E+000
 987.00  0.0000E+000
 987.50  0.0000E+000
 988.00  0.0000E+000
 988.50  0.0000E+000
 989.00  0.0000E+000
 989.50  0.0000E+000
 990.00  0.0000E+000
 990.50  0.0000E+000
 991.00  0.0000E+000
 991.50  0.0000E+000
 992.00  0.0000E+000
 992.50  0.0000E+000
 993.00  0.0000E+000
 993.50  0.0000E+000
 994.00  1.0966E-006
 994.50  1.0815E-005
 995.00  1.6586E-005
 995.50  1.5397E-005
 996.00  1.5963E-005
 996.50  1.3657E-005
 997.00  5.9010E-006
 997.50  4.9729E-006
 998.00  7.1681E-006
 998.50  5.2409E-006
 999.00  3.8274E-006
 999.50  7.3077E-006
1000.00  8.2956E-006
1000.50  4.3287E-007
1001.00  0.0000E+000
1001.50  0.0000E+000
1002.00  0.0000E+000
1002.50  0.0000E+000
1003.00  0.0000E+000
1003.50  0.0000E+000
1004.00  0.0000E+000
1004.50  0.0000E+000
1005.00  0.0000E+000
1005.50  0.0000E+000
1006.00  0.0000E+000
1006.50  0.0000E+000
1007.00  0.0000E+000
1007.50  0.0000E+000
1008.00  0.0000E+000
1008.50  0.0000E+000
1009.00  0.0000E+000
1009.50  0.0000E+000
1010.00  0.0000E+000
1010.50  0.0000E+000
1011.00  0.0000E+000
1011.50  0.0000E+000
1012.00  0.0000E+000
1012.50  0.0000E+000
1013.00  0.0000E+000
1013.50  0.0000E+000
1014.00  0.0000E+000
1014.50  0.0000E+000
1015.00  0.0000E+000
1015.50  0.0000E+000
1016.00  0.0000E+000
1016.50  0.0000E+000
1017.00  0.0000E+000
1017.50  0.0000E+000
1018.00  0.0000E+000
1018.50  0.0000E+000
1019.00  0.0000E+000
1019.50  0.0000E+000
1020.00  0.0000E+000
1020.50  0.0000E+000
1021.00  0.0000E+000
1021.50  0.0000E+000
1022.00  0.0000E+000
1022.50  0.0000E+000
1023.00  0.0000E+000
1023.50  0.0000E+000
1024.00  0.0000E+000
1024.50  0.0000E+000
1025.00  0.0000E+000
1025.50  0.0000E+000
1026.00  0.0000E+000
1026.50  0.0000E+000
1027.00  0.0000E+000
1027.50  0.0000E+000
1028.00  0.0000E+000
1028.50  0.0000E+000
1029.00  0.0000E+000
1029.50  0.0000E+000
1030.00  0.0000E+000
1030.50  0.0000E+000
1031.00  0.0000E+000
1031.50  0.0000E+000
1032.00  0.0000E+000
1032.50  0.0000E+000
1033.00  0.0000E+000
1033.50  0.0000E+000
1034.00  0.0000E+000
1034.50  0.0000E+000
1035.00  0.0000E+000
1035.50  0.0000E+000
1036.00  0.0000E+000
1036.50  0.0000E+000
1037.00  0.0000E+000
1037.50  0.0000E+000
1038.00  0.0000E+000
1038.50  0.0000E+000
1039.00  0.0000E+000
1039.50  0.0000E+000
1040.00  0.0000E+000
1040.50  0.0000E+000
1041.00  0.0000E+000
1041.50  0.0000E+000
1042.00  0.0000E+000
1042.50  0.0000E+000
1043.00  0.0000E+000
1043.50  0.0000E+000
1044.00  0.0000E+000
1044.50  0.0000E+000
1045.00  0.0000E+000
1045.50  0.0000E+000
1046.00  0.0000E+000
1046.50  0.0000E+000
1047.00  0.0000E+000
1047.50  0.0000E+000
1048.00  0.0000E+000
1048.50  0.0000E+000
1049.00  0.0000E+000
1049.50  0.0000E+000
1050.00  0.0000E+000
1050.50  0.0000E+000
1051.00  0.0000E+000
1051.50  0.0000E+000
1052.00  0.0000E+000
1052.50  0.0000E+000
1053.00  0.0000E+000
1053.50  0.0000E+000
1054.00  0.0000E+000
1054.50  0.0000E+000
1055.00  0.0000E+000
1055.50  0.0000E+000
1056.00  0.0000E+000
1056.50  0.0000E+000
1057.00  0.0000E+000
1057.50  0.0000E+000
1058.00  0.0000E+000
1058.50  0.0000E+000
1059.00  0.0000E+000
1059.50  0.0000E+000
1060.00  0.0000E+000
1060.50  0.0000E+000
1061.00  0.0000E+000
1061.50  0.0000E+000
1062.00  0.0000E+000
1062.50  0.0000E+000
1063.00  0.0000E+000
1063.50  0.0000E+000
1064.00  0.0000E+000
1064.50  0.0000E+000
1065.00  0.0000E+000
1065.50  0.0000E+000
1066.00  0.0000E+000
1066.50  0.0000E+000
1067.00  0.0000E+000
1067.50  0.0000E+000
1068.00  0.0000E+000
1068.50  0.0000E+000
1069.00  0.0000E+000
1069.50  0.0000E+000
1070.00  0.0000E+000
1070.50  0.0000E+000
1071.00  0.0000E+000
1071.50  0.0000E+000
1072.00  0.0000E+000
1072.50  0.0000E+000
1073.00  0.0000E+000
1073.50  0.0000E+000
1074.00  0.0000E+000
1074.50  0.0000E+000
1075.00  0.0000E+000
1075.50  0.0000E+000
1076.00  0.0000E+000
1076.50  0.0000E+000
1077.00  0.0000E+000
1077.50  0.0000E+000
1078.00  0.0000E+000
1078.50  0.0000E+000
1079.00  0.0000E+000
1079.50  0.0000E+000
1080.00  0.0000E+000
1080.50  0.0000E+000
1081.00  0.0000E+000
1081.50  0.0000E+000
1082.00  0.0000E+000
1082.50  0.0000E+000
1083.00  0.0000E+000
1083.50  0.0000E+000
1084.00  0.0000E+000
1084.50  0.0000E+000
1085.00  0.0000E+000
1085.50  0.0000E+000
1086.00  0.0000E+000
1086.50  0.0000E+000
1087.00  0.0000E+000
1087.50  0.0000E+000
1088.00  0.0000E+000
1088.50  0.0000E+000
1089.00  0.0000E+000
1089.50  0.0000E+000
1090.00  0.0000E+000
1090.50  0.0000E+000
1091.00  0.0000E+000
1091.50  0.0000E+000
1092.00  0.0000E+000
1092.50  0.0000E+000
1093.00  0.0000E+000
1093.50  0.0000E+000
1094.00  0.0000E+000
1094.50  0.0000E+000
1095.00  0.0000E+000
1095.50  0.0000E+000
1096.00  0.0000E+000
1096.50  0.0000E+000
1097.00  0.0000E+000
1097.50  0.0000E+000
1098.00  0.0000E+000
1098.50  0.0000E+000
1099.00  0.0000E+000
1099.50  0.0000E+000
1100.00  0.0000E+000
1100.50  0.0000E+000
1101.00  0.0000E+000
1101.50  0.0000E+000
1102.00  0.0000E+000
1102.50  0.0000E+000
1103.00  0.0000E+000
1103.50  0.0000E+000
1104.00  0.0000E+000
1104.50  0.0000E+000
1105.00  0.0000E+000
1105.50  0.0000E+000
1106.00  0.0000E+000
1106.50  0.0000E+000
1107.00  0.0000E+000
1107.50  0.0000E+000
1108.00  0.0000E+000
1108.50  0.0000E+000
1109.00  0.0000E+000
1109.50  0.0000E+000
1110.00  0.0000E+000
1110.50  0.0000E+000
1111.00  0.0000E+000
1111.50  0.0000E+000
1112.00  0.0000E+000
1112.50  0.0000E+000
1113.00  0.0000E+000
1113.50  0.0000E+000
1114.00  0.0000E+000
1114.50  0.0000E+000
1115.00  0.0000E+000
1115.50  0.0000E+000
1116.00  0.0000E+000
1116.50  0.0000E+000
1117.00  0.0000E+000
1117.50  0.0000E+000
1118.00  0.0000E+000
1118.50  0.0000E+000
1119.00  0.0000E+000
1119.50  0.0000E+000
1120.00  0.0000E+000
1120.50  0.0000E+000
1121.00  0.0000E+000
1121.50  0.0000E+000
1122.00  0.0000E+000
1122.50  0.0000E+000
1123.00  0.0000E+000
1123.50  0.0000E+000
1124.00  0.0000E+000
1124.50  0.0000E+000
1125.00  0.0000E+000
1125.50  0.0000E+000
1126.00  0.0000E+000
1126.50  0.0000E+000
1127.00  0.0000E+000
1127.50  0.0000E+000
: 6
