# Supplementary material for: A photoconversion model for full spectral programming and multiplexing of optogenetic systems
Source: Mol Syst Biol. 2017 Apr 24;13(4):926. doi: 10.15252/msb.20167456 (PMC5408778; doi:10.15252/msb.20167456)
Supplement: Supplementary file 11 — Dataset EV3 [file MSB-13-926-s011.zip › dataset_ev3_led_data/led_calibration_data/EO_02/Tiffani_c1/raw/18.IRR]

" File: 160129_calibrations\post-calibration\Tif
" RAD->  Wave:647.21nm  Pix:1050  Val:  0.000  Time:400ms  Avg:2  Sm:1  Sg:1  Tc:off  SNAP  Xt:1  Ch:1  Xtrig wnmcal >RAD-IS6.CAL
 180.00  0.0000E+000
 180.50  0.0000E+000
 181.00  0.0000E+000
 181.50  0.0000E+000
 182.00  0.0000E+000
 182.50  0.0000E+000
 183.00  0.0000E+000
 183.50  0.0000E+000
 184.00  0.0000E+000
 184.50  0.0000E+000
 185.00  0.0000E+000
 185.50  0.0000E+000
 186.00  0.0000E+000
 186.50  0.0000E+000
 187.00  0.0000E+000
 187.50  0.0000E+000
 188.00  0.0000E+000
 188.50  0.0000E+000
 189.00  0.0000E+000
 189.50  0.0000E+000
 190.00  0.0000E+000
 190.50  0.0000E+000
 191.00  0.0000E+000
 191.50  0.0000E+000
 192.00  0.0000E+000
 192.50  0.0000E+000
 193.00  0.0000E+000
 193.50  0.0000E+000
 194.00  0.0000E+000
 194.50  0.0000E+000
 195.00  0.0000E+000
 195.50  0.0000E+000
 196.00  0.0000E+000
 196.50  0.0000E+000
 197.00  0.0000E+000
 197.50  0.0000E+000
 198.00  0.0000E+000
 198.50  0.0000E+000
 199.00  0.0000E+000
 199.50  0.0000E+000
 200.00  0.0000E+000
 200.50  0.0000E+000
 201.00  0.0000E+000
 201.50  0.0000E+000
 202.00  0.0000E+000
 202.50  0.0000E+000
 203.00  0.0000E+000
 203.50  0.0000E+000
 204.00  0.0000E+000
 204.50  0.0000E+000
 205.00  0.0000E+000
 205.50  0.0000E+000
 206.00  0.0000E+000
 206.50  0.0000E+000
 207.00  0.0000E+000
 207.50  0.0000E+000
 208.00  0.0000E+000
 208.50  0.0000E+000
 209.00  0.0000E+000
 209.50  0.0000E+000
 210.00  0.0000E+000
 210.50  0.0000E+000
 211.00  0.0000E+000
 211.50  0.0000E+000
 212.00  0.0000E+000
 212.50  0.0000E+000
 213.00  0.0000E+000
 213.50  0.0000E+000
 214.00  0.0000E+000
 214.50  0.0000E+000
 215.00  0.0000E+000
 215.50  0.0000E+000
 216.00  0.0000E+000
 216.50  0.0000E+000
 217.00  0.0000E+000
 217.50  0.0000E+000
 218.00  0.0000E+000
 218.50  0.0000E+000
 219.00  0.0000E+000
 219.50  0.0000E+000
 220.00  0.0000E+000
 220.50  0.0000E+000
 221.00  0.0000E+000
 221.50  0.0000E+000
 222.00  0.0000E+000
 222.50  0.0000E+000
 223.00  0.0000E+000
 223.50  0.0000E+000
 224.00  0.0000E+000
 224.50  0.0000E+000
 225.00  0.0000E+000
 225.50  0.0000E+000
 226.00  0.0000E+000
 226.50  0.0000E+000
 227.00  0.0000E+000
 227.50  0.0000E+000
 228.00  0.0000E+000
 228.50  0.0000E+000
 229.00  0.0000E+000
 229.50  0.0000E+000
 230.00  0.0000E+000
 230.50  0.0000E+000
 231.00  0.0000E+000
 231.50  0.0000E+000
 232.00  0.0000E+000
 232.50  0.0000E+000
 233.00  0.0000E+000
 233.50  0.0000E+000
 234.00  0.0000E+000
 234.50  0.0000E+000
 235.00  0.0000E+000
 235.50  0.0000E+000
 236.00  0.0000E+000
 236.50  0.0000E+000
 237.00  0.0000E+000
 237.50  0.0000E+000
 238.00  0.0000E+000
 238.50  0.0000E+000
 239.00  0.0000E+000
 239.50  0.0000E+000
 240.00  0.0000E+000
 240.50  0.0000E+000
 241.00  0.0000E+000
 241.50  0.0000E+000
 242.00  0.0000E+000
 242.50  0.0000E+000
 243.00  0.0000E+000
 243.50  0.0000E+000
 244.00  0.0000E+000
 244.50  0.0000E+000
 245.00  0.0000E+000
 245.50  0.0000E+000
 246.00  0.0000E+000
 246.50  0.0000E+000
 247.00  0.0000E+000
 247.50  0.0000E+000
 248.00  0.0000E+000
 248.50  0.0000E+000
 249.00  0.0000E+000
 249.50  0.0000E+000
 250.00  0.0000E+000
 250.50  0.0000E+000
 251.00  0.0000E+000
 251.50  0.0000E+000
 252.00  0.0000E+000
 252.50  0.0000E+000
 253.00  0.0000E+000
 253.50  0.0000E+000
 254.00  0.0000E+000
 254.50  0.0000E+000
 255.00  0.0000E+000
 255.50  0.0000E+000
 256.00  0.0000E+000
 256.50  0.0000E+000
 257.00  0.0000E+000
 257.50  0.0000E+000
 258.00  0.0000E+000
 258.50  0.0000E+000
 259.00  0.0000E+000
 259.50  0.0000E+000
 260.00  0.0000E+000
 260.50  0.0000E+000
 261.00  0.0000E+000
 261.50  0.0000E+000
 262.00  0.0000E+000
 262.50  0.0000E+000
 263.00  0.0000E+000
 263.50  0.0000E+000
 264.00  0.0000E+000
 264.50  0.0000E+000
 265.00  0.0000E+000
 265.50  0.0000E+000
 266.00  0.0000E+000
 266.50  0.0000E+000
 267.00  0.0000E+000
 267.50  0.0000E+000
 268.00  0.0000E+000
 268.50  0.0000E+000
 269.00  0.0000E+000
 269.50  0.0000E+000
 270.00  0.0000E+000
 270.50  0.0000E+000
 271.00  0.0000E+000
 271.50  0.0000E+000
 272.00  0.0000E+000
 272.50  0.0000E+000
 273.00  0.0000E+000
 273.50  0.0000E+000
 274.00  0.0000E+000
 274.50  0.0000E+000
 275.00  0.0000E+000
 275.50  0.0000E+000
 276.00  0.0000E+000
 276.50  0.0000E+000
 277.00  0.0000E+000
 277.50  0.0000E+000
 278.00  0.0000E+000
 278.50  0.0000E+000
 279.00  0.0000E+000
 279.50  0.0000E+000
 280.00  0.0000E+000
 280.50  0.0000E+000
 281.00  0.0000E+000
 281.50  0.0000E+000
 282.00  0.0000E+000
 282.50  0.0000E+000
 283.00  0.0000E+000
 283.50  0.0000E+000
 284.00  0.0000E+000
 284.50  0.0000E+000
 285.00  0.0000E+000
 285.50  0.0000E+000
 286.00  0.0000E+000
 286.50  0.0000E+000
 287.00  0.0000E+000
 287.50  0.0000E+000
 288.00  0.0000E+000
 288.50  0.0000E+000
 289.00  0.0000E+000
 289.50  0.0000E+000
 290.00  0.0000E+000
 290.50  0.0000E+000
 291.00  0.0000E+000
 291.50  0.0000E+000
 292.00  0.0000E+000
 292.50  0.0000E+000
 293.00  0.0000E+000
 293.50  0.0000E+000
 294.00  0.0000E+000
 294.50  0.0000E+000
 295.00  0.0000E+000
 295.50  0.0000E+000
 296.00  0.0000E+000
 296.50  0.0000E+000
 297.00  0.0000E+000
 297.50  0.0000E+000
 298.00  0.0000E+000
 298.50  0.0000E+000
 299.00  0.0000E+000
 299.50  0.0000E+000
 300.00  0.0000E+000
 300.50  0.0000E+000
 301.00  0.0000E+000
 301.50  0.0000E+000
 302.00  0.0000E+000
 302.50  0.0000E+000
 303.00  0.0000E+000
 303.50  0.0000E+000
 304.00  0.0000E+000
 304.50  0.0000E+000
 305.00  0.0000E+000
 305.50  0.0000E+000
 306.00  0.0000E+000
 306.50  0.0000E+000
 307.00  0.0000E+000
 307.50  0.0000E+000
 308.00  0.0000E+000
 308.50  0.0000E+000
 309.00  0.0000E+000
 309.50  0.0000E+000
 310.00  0.0000E+000
 310.50  0.0000E+000
 311.00  0.0000E+000
 311.50  0.0000E+000
 312.00  0.0000E+000
 312.50  0.0000E+000
 313.00  0.0000E+000
 313.50  0.0000E+000
 314.00  0.0000E+000
 314.50  0.0000E+000
 315.00  0.0000E+000
 315.50  0.0000E+000
 316.00  0.0000E+000
 316.50  0.0000E+000
 317.00  0.0000E+000
 317.50  0.0000E+000
 318.00  0.0000E+000
 318.50  0.0000E+000
 319.00  0.0000E+000
 319.50  0.0000E+000
 320.00  0.0000E+000
 320.50  0.0000E+000
 321.00  0.0000E+000
 321.50  0.0000E+000
 322.00  0.0000E+000
 322.50  0.0000E+000
 323.00  0.0000E+000
 323.50  0.0000E+000
 324.00  0.0000E+000
 324.50  0.0000E+000
 325.00  0.0000E+000
 325.50  0.0000E+000
 326.00  0.0000E+000
 326.50  0.0000E+000
 327.00  0.0000E+000
 327.50  0.0000E+000
 328.00  0.0000E+000
 328.50  0.0000E+000
 329.00  0.0000E+000
 329.50  0.0000E+000
 330.00  0.0000E+000
 330.50  0.0000E+000
 331.00  0.0000E+000
 331.50  0.0000E+000
 332.00  0.0000E+000
 332.50  0.0000E+000
 333.00  0.0000E+000
 333.50  0.0000E+000
 334.00  0.0000E+000
 334.50  0.0000E+000
 335.00  0.0000E+000
 335.50  0.0000E+000
 336.00  0.0000E+000
 336.50  0.0000E+000
 337.00  0.0000E+000
 337.50  0.0000E+000
 338.00  0.0000E+000
 338.50  0.0000E+000
 339.00  0.0000E+000
 339.50  0.0000E+000
 340.00  0.0000E+000
 340.50  0.0000E+000
 341.00  0.0000E+000
 341.50  0.0000E+000
 342.00  0.0000E+000
 342.50  0.0000E+000
 343.00  0.0000E+000
 343.50  0.0000E+000
 344.00  0.0000E+000
 344.50  0.0000E+000
 345.00  0.0000E+000
 345.50  0.0000E+000
 346.00  0.0000E+000
 346.50  0.0000E+000
 347.00  0.0000E+000
 347.50  0.0000E+000
 348.00  0.0000E+000
 348.50  0.0000E+000
 349.00  0.0000E+000
 349.50  0.0000E+000
 350.00  0.0000E+000
 350.50  0.0000E+000
 351.00  0.0000E+000
 351.50  0.0000E+000
 352.00  0.0000E+000
 352.50  0.0000E+000
 353.00  0.0000E+000
 353.50  0.0000E+000
 354.00  0.0000E+000
 354.50  0.0000E+000
 355.00  0.0000E+000
 355.50  0.0000E+000
 356.00  0.0000E+000
 356.50  0.0000E+000
 357.00  0.0000E+000
 357.50  0.0000E+000
 358.00  0.0000E+000
 358.50  0.0000E+000
 359.00  0.0000E+000
 359.50  1.5519E-009
 360.00  6.1648E-009
 360.50  8.5053E-009
 361.00  1.6337E-009
 361.50  0.0000E+000
 362.00  0.0000E+000
 362.50  0.0000E+000
 363.00  0.0000E+000
 363.50  0.0000E+000
 364.00  0.0000E+000
 364.50  0.0000E+000
 365.00  0.0000E+000
 365.50  0.0000E+000
 366.00  0.0000E+000
 366.50  0.0000E+000
 367.00  0.0000E+000
 367.50  0.0000E+000
 368.00  0.0000E+000
 368.50  0.0000E+000
 369.00  1.3992E-008
 369.50  5.5217E-008
 370.00  9.7329E-008
 370.50  1.4601E-007
 371.00  1.9717E-007
 371.50  2.7308E-007
 372.00  2.7796E-007
 372.50  2.6083E-007
 373.00  2.3166E-007
 373.50  1.6212E-007
 374.00  1.6820E-007
 374.50  9.6606E-008
 375.00  4.0829E-008
 375.50  9.1418E-009
 376.00  0.0000E+000
 376.50  0.0000E+000
 377.00  0.0000E+000
 377.50  0.0000E+000
 378.00  0.0000E+000
 378.50  2.9284E-009
 379.00  1.6973E-008
 379.50  2.5074E-008
 380.00  2.9908E-008
 380.50  5.7757E-008
 381.00  1.0187E-007
 381.50  1.3629E-007
 382.00  1.4098E-007
 382.50  1.2797E-007
 383.00  1.1697E-007
 383.50  8.0938E-008
 384.00  8.2386E-008
 384.50  1.0217E-007
 385.00  7.5927E-008
 385.50  1.9496E-008
 386.00  0.0000E+000
 386.50  0.0000E+000
 387.00  0.0000E+000
 387.50  0.0000E+000
 388.00  0.0000E+000
 388.50  0.0000E+000
 389.00  3.1712E-008
 389.50  8.1700E-008
 390.00  9.6412E-008
 390.50  1.2139E-007
 391.00  1.3885E-007
 391.50  1.1179E-007
 392.00  1.2870E-007
 392.50  1.4623E-007
 393.00  1.5405E-007
 393.50  1.0329E-007
 394.00  5.7225E-008
 394.50  1.0592E-008
 395.00  1.0518E-010
 395.50  0.0000E+000
 396.00  0.0000E+000
 396.50  0.0000E+000
 397.00  0.0000E+000
 397.50  0.0000E+000
 398.00  2.5066E-008
 398.50  5.3955E-008
 399.00  4.1830E-008
 399.50  6.4135E-008
 400.00  5.4796E-008
 400.50  2.0917E-008
 401.00  1.1516E-008
 401.50  8.2540E-009
 402.00  2.1733E-008
 402.50  5.8647E-008
 403.00  1.2620E-007
 403.50  1.4623E-007
 404.00  1.7283E-007
 404.50  2.3158E-007
 405.00  2.9387E-007
 405.50  2.8885E-007
 406.00  3.4155E-007
 406.50  3.7250E-007
 407.00  3.6060E-007
 407.50  3.3364E-007
 408.00  2.9403E-007
 408.50  2.1687E-007
 409.00  1.3005E-007
 409.50  3.3406E-008
 410.00  0.0000E+000
 410.50  0.0000E+000
 411.00  0.0000E+000
 411.50  0.0000E+000
 412.00  0.0000E+000
 412.50  0.0000E+000
 413.00  0.0000E+000
 413.50  0.0000E+000
 414.00  0.0000E+000
 414.50  0.0000E+000
 415.00  0.0000E+000
 415.50  0.0000E+000
 416.00  0.0000E+000
 416.50  0.0000E+000
 417.00  0.0000E+000
 417.50  8.1626E-009
 418.00  3.4179E-008
 418.50  6.0914E-008
 419.00  7.5724E-008
 419.50  9.2473E-008
 420.00  1.0983E-007
 420.50  1.1075E-007
 421.00  8.2283E-008
 421.50  3.4188E-008
 422.00  8.0932E-010
 422.50  0.0000E+000
 423.00  0.0000E+000
 423.50  0.0000E+000
 424.00  9.2531E-010
 424.50  2.5809E-008
 425.00  6.4998E-008
 425.50  1.5358E-007
 426.00  2.1018E-007
 426.50  2.7152E-007
 427.00  2.4657E-007
 427.50  1.9920E-007
 428.00  4.9022E-008
 428.50  1.7445E-009
 429.00  0.0000E+000
 429.50  0.0000E+000
 430.00  0.0000E+000
 430.50  0.0000E+000
 431.00  0.0000E+000
 431.50  0.0000E+000
 432.00  0.0000E+000
 432.50  0.0000E+000
 433.00  0.0000E+000
 433.50  0.0000E+000
 434.00  0.0000E+000
 434.50  0.0000E+000
 435.00  0.0000E+000
 435.50  0.0000E+000
 436.00  0.0000E+000
 436.50  0.0000E+000
 437.00  0.0000E+000
 437.50  0.0000E+000
 438.00  0.0000E+000
 438.50  0.0000E+000
 439.00  0.0000E+000
 439.50  6.1125E-009
 440.00  1.9167E-008
 440.50  0.0000E+000
 441.00  0.0000E+000
 441.50  0.0000E+000
 442.00  0.0000E+000
 442.50  0.0000E+000
 443.00  0.0000E+000
 443.50  0.0000E+000
 444.00  0.0000E+000
 444.50  0.0000E+000
 445.00  0.0000E+000
 445.50  0.0000E+000
 446.00  0.0000E+000
 446.50  0.0000E+000
 447.00  0.0000E+000
 447.50  0.0000E+000
 448.00  0.0000E+000
 448.50  0.0000E+000
 449.00  0.0000E+000
 449.50  0.0000E+000
 450.00  0.0000E+000
 450.50  0.0000E+000
 451.00  0.0000E+000
 451.50  0.0000E+000
 452.00  0.0000E+000
 452.50  0.0000E+000
 453.00  0.0000E+000
 453.50  0.0000E+000
 454.00  0.0000E+000
 454.50  0.0000E+000
 455.00  0.0000E+000
 455.50  0.0000E+000
 456.00  0.0000E+000
 456.50  0.0000E+000
 457.00  0.0000E+000
 457.50  0.0000E+000
 458.00  1.5561E-008
 458.50  3.0636E-008
 459.00  4.2345E-008
 459.50  8.3575E-008
 460.00  9.2901E-008
 460.50  8.9559E-008
 461.00  1.0074E-007
 461.50  1.0346E-007
 462.00  9.8819E-008
 462.50  1.3103E-007
 463.00  1.6245E-007
 463.50  1.7124E-007
 464.00  1.6460E-007
 464.50  1.3532E-007
 465.00  9.3235E-008
 465.50  6.3725E-008
 466.00  7.1379E-008
 466.50  1.2397E-007
 467.00  1.5538E-007
 467.50  1.9819E-007
 468.00  2.4253E-007
 468.50  1.8796E-007
 469.00  1.8834E-007
 469.50  1.3427E-007
 470.00  1.0391E-007
 470.50  7.5495E-008
 471.00  6.1786E-008
 471.50  4.0516E-008
 472.00  3.1020E-008
 472.50  2.7326E-008
 473.00  1.3893E-008
 473.50  3.7497E-008
 474.00  6.3917E-008
 474.50  7.6652E-008
 475.00  5.9631E-008
 475.50  6.6687E-008
 476.00  4.9741E-008
 476.50  2.4131E-008
 477.00  1.9794E-008
 477.50  8.6618E-009
 478.00  8.8055E-009
 478.50  2.1393E-008
 479.00  0.0000E+000
 479.50  0.0000E+000
 480.00  0.0000E+000
 480.50  0.0000E+000
 481.00  0.0000E+000
 481.50  3.8740E-009
 482.00  2.2833E-009
 482.50  0.0000E+000
 483.00  0.0000E+000
 483.50  1.4492E-008
 484.00  2.2012E-008
 484.50  2.3050E-008
 485.00  6.1666E-008
 485.50  7.4510E-008
 486.00  6.7465E-008
 486.50  7.1370E-008
 487.00  5.1632E-008
 487.50  3.7040E-008
 488.00  5.7702E-008
 488.50  6.9106E-008
 489.00  1.0815E-007
 489.50  1.2767E-007
 490.00  1.3803E-007
 490.50  1.3339E-007
 491.00  1.3500E-007
 491.50  1.2329E-007
 492.00  9.8190E-008
 492.50  9.6278E-008
 493.00  9.2304E-008
 493.50  7.2316E-008
 494.00  6.0527E-008
 494.50  4.5700E-008
 495.00  1.8727E-008
 495.50  7.7886E-009
 496.00  0.0000E+000
 496.50  0.0000E+000
 497.00  0.0000E+000
 497.50  0.0000E+000
 498.00  0.0000E+000
 498.50  0.0000E+000
 499.00  0.0000E+000
 499.50  0.0000E+000
 500.00  0.0000E+000
 500.50  0.0000E+000
 501.00  0.0000E+000
 501.50  0.0000E+000
 502.00  0.0000E+000
 502.50  0.0000E+000
 503.00  0.0000E+000
 503.50  0.0000E+000
 504.00  1.8701E-010
 504.50  1.2393E-008
 505.00  4.3156E-008
 505.50  5.5757E-008
 506.00  6.8822E-008
 506.50  7.6975E-008
 507.00  8.1532E-008
 507.50  8.8522E-008
 508.00  9.1869E-008
 508.50  7.8735E-008
 509.00  6.3451E-008
 509.50  4.6280E-008
 510.00  2.9486E-008
 510.50  9.0447E-009
 511.00  6.8037E-009
 511.50  5.0504E-009
 512.00  1.2053E-008
 512.50  3.2700E-008
 513.00  5.2186E-008
 513.50  5.9207E-008
 514.00  9.0381E-008
 514.50  8.2190E-008
 515.00  4.6337E-008
 515.50  1.3326E-008
 516.00  0.0000E+000
 516.50  0.0000E+000
 517.00  0.0000E+000
 517.50  0.0000E+000
 518.00  0.0000E+000
 518.50  0.0000E+000
 519.00  1.4154E-008
 519.50  4.8224E-008
 520.00  8.2906E-008
 520.50  1.0855E-007
 521.00  1.0411E-007
 521.50  8.8506E-008
 522.00  8.8971E-008
 522.50  9.7125E-008
 523.00  1.1907E-007
 523.50  1.4951E-007
 524.00  1.5675E-007
 524.50  1.3178E-007
 525.00  9.7881E-008
 525.50  5.5962E-008
 526.00  4.8818E-008
 526.50  4.8662E-008
 527.00  7.1377E-008
 527.50  1.0432E-007
 528.00  1.1983E-007
 528.50  1.3492E-007
 529.00  1.6657E-007
 529.50  1.8933E-007
 530.00  2.1609E-007
 530.50  2.1254E-007
 531.00  1.7494E-007
 531.50  1.1380E-007
 532.00  3.5122E-008
 532.50  0.0000E+000
 533.00  0.0000E+000
 533.50  0.0000E+000
 534.00  0.0000E+000
 534.50  2.2502E-008
 535.00  7.0621E-008
 535.50  9.2172E-008
 536.00  1.2133E-007
 536.50  8.2242E-008
 537.00  6.1853E-008
 537.50  2.8882E-008
 538.00  1.5937E-008
 538.50  0.0000E+000
 539.00  0.0000E+000
 539.50  0.0000E+000
 540.00  0.0000E+000
 540.50  0.0000E+000
 541.00  0.0000E+000
 541.50  0.0000E+000
 542.00  0.0000E+000
 542.50  0.0000E+000
 543.00  0.0000E+000
 543.50  0.0000E+000
 544.00  0.0000E+000
 544.50  0.0000E+000
 545.00  0.0000E+000
 545.50  0.0000E+000
 546.00  0.0000E+000
 546.50  0.0000E+000
 547.00  0.0000E+000
 547.50  0.0000E+000
 548.00  0.0000E+000
 548.50  0.0000E+000
 549.00  0.0000E+000
 549.50  0.0000E+000
 550.00  0.0000E+000
 550.50  1.3186E-008
 551.00  1.7138E-008
 551.50  1.9427E-008
 552.00  7.1985E-008
 552.50  1.0097E-007
 553.00  8.2598E-008
 553.50  1.2038E-007
 554.00  1.1755E-007
 554.50  5.0766E-008
 555.00  7.7423E-009
 555.50  0.0000E+000
 556.00  0.0000E+000
 556.50  0.0000E+000
 557.00  0.0000E+000
 557.50  0.0000E+000
 558.00  0.0000E+000
 558.50  0.0000E+000
 559.00  0.0000E+000
 559.50  0.0000E+000
 560.00  4.2884E-009
 560.50  6.7603E-009
 561.00  1.0696E-009
 561.50  0.0000E+000
 562.00  0.0000E+000
 562.50  0.0000E+000
 563.00  0.0000E+000
 563.50  0.0000E+000
 564.00  0.0000E+000
 564.50  0.0000E+000
 565.00  0.0000E+000
 565.50  0.0000E+000
 566.00  0.0000E+000
 566.50  0.0000E+000
 567.00  0.0000E+000
 567.50  0.0000E+000
 568.00  0.0000E+000
 568.50  0.0000E+000
 569.00  0.0000E+000
 569.50  0.0000E+000
 570.00  0.0000E+000
 570.50  0.0000E+000
 571.00  0.0000E+000
 571.50  0.0000E+000
 572.00  5.2876E-009
 572.50  4.0254E-008
 573.00  6.5128E-008
 573.50  5.3920E-008
 574.00  6.4170E-008
 574.50  1.0271E-007
 575.00  9.3462E-008
 575.50  7.5771E-008
 576.00  3.6679E-008
 576.50  2.9477E-008
 577.00  2.8013E-008
 577.50  1.7446E-008
 578.00  1.0249E-008
 578.50  7.4493E-010
 579.00  0.0000E+000
 579.50  0.0000E+000
 580.00  0.0000E+000
 580.50  0.0000E+000
 581.00  1.0225E-007
 581.50  1.8217E-007
 582.00  2.8616E-007
 582.50  3.8646E-007
 583.00  3.8919E-007
 583.50  4.2146E-007
 584.00  4.6001E-007
 584.50  4.1845E-007
 585.00  3.5671E-007
 585.50  2.2097E-007
 586.00  2.3908E-008
 586.50  0.0000E+000
 587.00  0.0000E+000
 587.50  0.0000E+000
 588.00  0.0000E+000
 588.50  0.0000E+000
 589.00  0.0000E+000
 589.50  1.7665E-008
 590.00  1.8244E-008
 590.50  1.1011E-008
 591.00  3.9267E-008
 591.50  8.7984E-008
 592.00  7.8438E-008
 592.50  1.7368E-007
 593.00  2.9546E-008
 593.50  0.0000E+000
 594.00  0.0000E+000
 594.50  0.0000E+000
 595.00  0.0000E+000
 595.50  0.0000E+000
 596.00  0.0000E+000
 596.50  0.0000E+000
 597.00  0.0000E+000
 597.50  0.0000E+000
 598.00  0.0000E+000
 598.50  0.0000E+000
 599.00  0.0000E+000
 599.50  0.0000E+000
 600.00  0.0000E+000
 600.50  0.0000E+000
 601.00  0.0000E+000
 601.50  0.0000E+000
 602.00  9.2571E-008
 602.50  2.2483E-007
 603.00  2.2503E-007
 603.50  2.9260E-007
 604.00  3.4089E-007
 604.50  2.7119E-007
 605.00  1.9815E-007
 605.50  1.3834E-007
 606.00  8.7884E-008
 606.50  8.0296E-009
 607.00  0.0000E+000
 607.50  3.4026E-009
 608.00  4.1603E-009
 608.50  9.5240E-009
 609.00  5.7132E-009
 609.50  0.0000E+000
 610.00  0.0000E+000
 610.50  0.0000E+000
 611.00  0.0000E+000
 611.50  0.0000E+000
 612.00  0.0000E+000
 612.50  0.0000E+000
 613.00  0.0000E+000
 613.50  0.0000E+000
 614.00  0.0000E+000
 614.50  0.0000E+000
 615.00  0.0000E+000
 615.50  0.0000E+000
 616.00  0.0000E+000
 616.50  0.0000E+000
 617.00  0.0000E+000
 617.50  5.2821E-008
 618.00  2.5595E-008
 618.50  0.0000E+000
 619.00  0.0000E+000
 619.50  0.0000E+000
 620.00  0.0000E+000
 620.50  0.0000E+000
 621.00  0.0000E+000
 621.50  0.0000E+000
 622.00  0.0000E+000
 622.50  0.0000E+000
 623.00  0.0000E+000
 623.50  0.0000E+000
 624.00  0.0000E+000
 624.50  7.3108E-009
 625.00  7.1761E-008
 625.50  8.4720E-008
 626.00  5.4745E-008
 626.50  6.4802E-008
 627.00  6.1492E-008
 627.50  1.8493E-008
 628.00  0.0000E+000
 628.50  0.0000E+000
 629.00  0.0000E+000
 629.50  0.0000E+000
 630.00  0.0000E+000
 630.50  0.0000E+000
 631.00  0.0000E+000
 631.50  0.0000E+000
 632.00  0.0000E+000
 632.50  0.0000E+000
 633.00  0.0000E+000
 633.50  0.0000E+000
 634.00  0.0000E+000
 634.50  0.0000E+000
 635.00  0.0000E+000
 635.50  0.0000E+000
 636.00  0.0000E+000
 636.50  0.0000E+000
 637.00  0.0000E+000
 637.50  0.0000E+000
 638.00  0.0000E+000
 638.50  0.0000E+000
 639.00  0.0000E+000
 639.50  0.0000E+000
 640.00  0.0000E+000
 640.50  9.4510E-008
 641.00  2.9887E-007
 641.50  4.4616E-007
 642.00  5.2571E-007
 642.50  4.6957E-007
 643.00  4.9572E-007
 643.50  3.7166E-007
 644.00  2.9864E-007
 644.50  3.3514E-007
 645.00  5.3417E-007
 645.50  4.8181E-007
 646.00  4.6286E-007
 646.50  5.0428E-007
 647.00  5.1408E-007
 647.50  4.2083E-007
 648.00  4.4123E-007
 648.50  5.4203E-007
 649.00  4.6918E-007
 649.50  4.4776E-007
 650.00  5.2219E-007
 650.50  4.9202E-007
 651.00  4.1470E-007
 651.50  3.6540E-007
 652.00  3.1875E-007
 652.50  3.2640E-007
 653.00  3.3372E-007
 653.50  2.9928E-007
 654.00  2.6728E-007
 654.50  2.0112E-007
 655.00  4.8940E-008
 655.50  7.5482E-011
 656.00  0.0000E+000
 656.50  0.0000E+000
 657.00  0.0000E+000
 657.50  5.9010E-009
 658.00  8.6367E-008
 658.50  2.0984E-007
 659.00  3.6199E-007
 659.50  5.6433E-007
 660.00  5.7207E-007
 660.50  6.9946E-007
 661.00  8.7823E-007
 661.50  7.9763E-007
 662.00  9.3380E-007
 662.50  1.1508E-006
 663.00  1.3453E-006
 663.50  1.4283E-006
 664.00  1.6995E-006
 664.50  1.7511E-006
 665.00  1.7211E-006
 665.50  1.4969E-006
 666.00  1.2175E-006
 666.50  8.7656E-007
 667.00  6.0206E-007
 667.50  4.2720E-007
 668.00  3.1091E-007
 668.50  2.3204E-007
 669.00  7.2559E-008
 669.50  4.7075E-009
 670.00  0.0000E+000
 670.50  0.0000E+000
 671.00  0.0000E+000
 671.50  0.0000E+000
 672.00  0.0000E+000
 672.50  3.4223E-008
 673.00  1.9694E-007
 673.50  3.7807E-007
 674.00  6.4710E-007
 674.50  9.9530E-007
 675.00  1.1515E-006
 675.50  1.2942E-006
 676.00  1.3765E-006
 676.50  1.3376E-006
 677.00  1.3469E-006
 677.50  1.3374E-006
 678.00  1.4403E-006
 678.50  1.7091E-006
 679.00  2.1480E-006
 679.50  2.5242E-006
 680.00  2.9588E-006
 680.50  3.3159E-006
 681.00  3.5676E-006
 681.50  3.6643E-006
 682.00  3.8606E-006
 682.50  4.1051E-006
 683.00  4.2929E-006
 683.50  4.5574E-006
 684.00  4.8530E-006
 684.50  5.0889E-006
 685.00  5.3255E-006
 685.50  5.9222E-006
 686.00  6.5237E-006
 686.50  7.0164E-006
 687.00  7.4130E-006
 687.50  7.5235E-006
 688.00  7.4764E-006
 688.50  7.5830E-006
 689.00  7.8431E-006
 689.50  8.2641E-006
 690.00  8.7929E-006
 690.50  9.3659E-006
 691.00  9.9046E-006
 691.50  1.0575E-005
 692.00  1.1722E-005
 692.50  1.2809E-005
 693.00  1.3439E-005
 693.50  1.4274E-005
 694.00  1.5018E-005
 694.50  1.5615E-005
 695.00  1.6603E-005
 695.50  1.7800E-005
 696.00  1.9135E-005
 696.50  2.0581E-005
 697.00  2.1854E-005
 697.50  2.3282E-005
 698.00  2.4574E-005
 698.50  2.5593E-005
 699.00  2.6545E-005
 699.50  2.7740E-005
 700.00  2.8835E-005
 700.50  3.0054E-005
 701.00  3.1269E-005
 701.50  3.2636E-005
 702.00  3.4047E-005
 702.50  3.5610E-005
 703.00  3.7387E-005
 703.50  3.9153E-005
 704.00  4.0934E-005
 704.50  4.2921E-005
 705.00  4.5063E-005
 705.50  4.7453E-005
 706.00  5.0030E-005
 706.50  5.2839E-005
 707.00  5.5373E-005
 707.50  5.7965E-005
 708.00  6.0442E-005
 708.50  6.2936E-005
 709.00  6.5506E-005
 709.50  6.8054E-005
 710.00  7.0869E-005
 710.50  7.3937E-005
 711.00  7.7198E-005
 711.50  8.0835E-005
 712.00  8.4728E-005
 712.50  8.8589E-005
 713.00  9.2446E-005
 713.50  9.6070E-005
 714.00  9.9341E-005
 714.50  1.0255E-004
 715.00  1.0594E-004
 715.50  1.0918E-004
 716.00  1.1281E-004
 716.50  1.1678E-004
 717.00  1.2056E-004
 717.50  1.2406E-004
 718.00  1.2727E-004
 718.50  1.2980E-004
 719.00  1.3175E-004
 719.50  1.3342E-004
 720.00  1.3490E-004
 720.50  1.3606E-004
 721.00  1.3693E-004
 721.50  1.3743E-004
 722.00  1.3758E-004
 722.50  1.3741E-004
 723.00  1.3701E-004
 723.50  1.3618E-004
 724.00  1.3518E-004
 724.50  1.3394E-004
 725.00  1.3216E-004
 725.50  1.2999E-004
 726.00  1.2779E-004
 726.50  1.2541E-004
 727.00  1.2278E-004
 727.50  1.2016E-004
 728.00  1.1729E-004
 728.50  1.1383E-004
 729.00  1.0984E-004
 729.50  1.0566E-004
 730.00  1.0134E-004
 730.50  9.7080E-005
 731.00  9.3306E-005
 731.50  8.9344E-005
 732.00  8.5331E-005
 732.50  8.1121E-005
 733.00  7.7048E-005
 733.50  7.3080E-005
 734.00  6.9597E-005
 734.50  6.6415E-005
 735.00  6.3540E-005
 735.50  6.0688E-005
 736.00  5.7664E-005
 736.50  5.4539E-005
 737.00  5.1448E-005
 737.50  4.8389E-005
 738.00  4.5547E-005
 738.50  4.3066E-005
 739.00  4.1020E-005
 739.50  3.8930E-005
 740.00  3.6874E-005
 740.50  3.4909E-005
 741.00  3.2943E-005
 741.50  3.1127E-005
 742.00  2.9608E-005
 742.50  2.8122E-005
 743.00  2.6607E-005
 743.50  2.5234E-005
 744.00  2.3804E-005
 744.50  2.2207E-005
 745.00  2.0735E-005
 745.50  1.9321E-005
 746.00  1.8053E-005
 746.50  1.6965E-005
 747.00  1.6327E-005
 747.50  1.5547E-005
 748.00  1.5091E-005
 748.50  1.4549E-005
 749.00  1.4162E-005
 749.50  1.3761E-005
 750.00  1.3379E-005
 750.50  1.2822E-005
 751.00  1.2208E-005
 751.50  1.1363E-005
 752.00  1.0487E-005
 752.50  9.6481E-006
 753.00  8.9080E-006
 753.50  8.2457E-006
 754.00  7.8253E-006
 754.50  7.6547E-006
 755.00  7.5985E-006
 755.50  7.4189E-006
 756.00  7.3784E-006
 756.50  6.7286E-006
 757.00  6.1569E-006
 757.50  5.5693E-006
 758.00  5.1027E-006
 758.50  5.1277E-006
 759.00  5.7597E-006
 759.50  5.9815E-006
 760.00  6.0811E-006
 760.50  6.0409E-006
 761.00  5.6067E-006
 761.50  5.0396E-006
 762.00  4.8419E-006
 762.50  4.7993E-006
 763.00  4.8530E-006
 763.50  4.9540E-006
 764.00  5.2376E-006
 764.50  5.0860E-006
 765.00  4.7703E-006
 765.50  4.4510E-006
 766.00  4.2694E-006
 766.50  3.9228E-006
 767.00  3.7107E-006
 767.50  3.6420E-006
 768.00  3.4540E-006
 768.50  3.2071E-006
 769.00  3.2500E-006
 769.50  3.6210E-006
 770.00  3.6948E-006
 770.50  3.5684E-006
 771.00  3.4928E-006
 771.50  3.4618E-006
 772.00  3.1559E-006
 772.50  3.2514E-006
 773.00  3.2384E-006
 773.50  3.4796E-006
 774.00  3.3386E-006
 774.50  3.2348E-006
 775.00  3.3532E-006
 775.50  3.3451E-006
 776.00  3.1568E-006
 776.50  3.2112E-006
 777.00  3.1294E-006
 777.50  2.9219E-006
 778.00  2.7996E-006
 778.50  2.6653E-006
 779.00  2.5762E-006
 779.50  2.6119E-006
 780.00  2.8410E-006
 780.50  3.0848E-006
 781.00  3.4455E-006
 781.50  3.5134E-006
 782.00  3.7768E-006
 782.50  4.1908E-006
 783.00  4.5660E-006
 783.50  4.7206E-006
 784.00  4.8570E-006
 784.50  4.7032E-006
 785.00  4.3488E-006
 785.50  3.7808E-006
 786.00  3.2237E-006
 786.50  2.8461E-006
 787.00  2.2923E-006
 787.50  1.7622E-006
 788.00  1.4986E-006
 788.50  1.5593E-006
 789.00  1.8355E-006
 789.50  1.8175E-006
 790.00  1.7605E-006
 790.50  1.8300E-006
 791.00  1.1914E-006
 791.50  6.2321E-007
 792.00  6.6442E-007
 792.50  4.2535E-007
 793.00  3.0745E-007
 793.50  4.5854E-007
 794.00  3.1853E-007
 794.50  2.0757E-007
 795.00  3.2034E-007
 795.50  4.1896E-007
 796.00  5.0880E-007
 796.50  6.6914E-007
 797.00  8.1105E-007
 797.50  7.8819E-007
 798.00  9.1459E-007
 798.50  1.2613E-006
 799.00  1.9231E-006
 799.50  2.2062E-006
 800.00  2.3421E-006
 800.50  2.3737E-006
 801.00  2.3602E-006
 801.50  1.8226E-006
 802.00  1.8952E-006
 802.50  1.8138E-006
 803.00  1.6052E-006
 803.50  1.3999E-006
 804.00  1.2434E-006
 804.50  1.1313E-006
 805.00  1.0219E-006
 805.50  1.2173E-006
 806.00  1.5683E-006
 806.50  1.9213E-006
 807.00  2.3312E-006
 807.50  2.6691E-006
 808.00  2.7508E-006
 808.50  2.7593E-006
 809.00  2.7410E-006
 809.50  2.6379E-006
 810.00  2.2200E-006
 810.50  1.5925E-006
 811.00  6.2646E-007
 811.50  2.5035E-007
 812.00  1.0703E-007
 812.50  0.0000E+000
 813.00  8.8355E-008
 813.50  6.2656E-007
 814.00  8.1331E-007
 814.50  1.2851E-006
 815.00  1.9505E-006
 815.50  1.9709E-006
 816.00  2.0268E-006
 816.50  2.0382E-006
 817.00  1.7918E-006
 817.50  1.6602E-006
 818.00  1.5647E-006
 818.50  1.2830E-006
 819.00  9.8028E-007
 819.50  7.7191E-007
 820.00  9.3250E-007
 820.50  1.6295E-006
 821.00  2.3780E-006
 821.50  2.8637E-006
 822.00  3.5189E-006
 822.50  3.1552E-006
 823.00  2.3170E-006
 823.50  1.4731E-006
 824.00  7.2642E-007
 824.50  0.0000E+000
 825.00  0.0000E+000
 825.50  0.0000E+000
 826.00  0.0000E+000
 826.50  0.0000E+000
 827.00  0.0000E+000
 827.50  0.0000E+000
 828.00  0.0000E+000
 828.50  0.0000E+000
 829.00  0.0000E+000
 829.50  0.0000E+000
 830.00  0.0000E+000
 830.50  0.0000E+000
 831.00  0.0000E+000
 831.50  0.0000E+000
 832.00  0.0000E+000
 832.50  8.6683E-009
 833.00  2.5630E-007
 833.50  7.5526E-007
 834.00  1.3684E-006
 834.50  1.6116E-006
 835.00  1.8383E-006
 835.50  1.8592E-006
 836.00  1.1832E-006
 836.50  2.3823E-007
 837.00  0.0000E+000
 837.50  0.0000E+000
 838.00  0.0000E+000
 838.50  0.0000E+000
 839.00  0.0000E+000
 839.50  2.5164E-007
 840.00  7.7851E-007
 840.50  1.4097E-006
 841.00  1.6589E-006
 841.50  1.5211E-006
 842.00  1.0712E-006
 842.50  4.6762E-007
 843.00  0.0000E+000
 843.50  0.0000E+000
 844.00  0.0000E+000
 844.50  0.0000E+000
 845.00  0.0000E+000
 845.50  0.0000E+000
 846.00  0.0000E+000
 846.50  0.0000E+000
 847.00  0.0000E+000
 847.50  0.0000E+000
 848.00  0.0000E+000
 848.50  0.0000E+000
 849.00  0.0000E+000
 849.50  0.0000E+000
 850.00  0.0000E+000
 850.50  0.0000E+000
 851.00  0.0000E+000
 851.50  0.0000E+000
 852.00  0.0000E+000
 852.50  0.0000E+000
 853.00  0.0000E+000
 853.50  0.0000E+000
 854.00  0.0000E+000
 854.50  0.0000E+000
 855.00  0.0000E+000
 855.50  0.0000E+000
 856.00  0.0000E+000
 856.50  0.0000E+000
 857.00  0.0000E+000
 857.50  0.0000E+000
 858.00  0.0000E+000
 858.50  0.0000E+000
 859.00  0.0000E+000
 859.50  0.0000E+000
 860.00  0.0000E+000
 860.50  0.0000E+000
 861.00  0.0000E+000
 861.50  0.0000E+000
 862.00  0.0000E+000
 862.50  0.0000E+000
 863.00  0.0000E+000
 863.50  0.0000E+000
 864.00  0.0000E+000
 864.50  0.0000E+000
 865.00  0.0000E+000
 865.50  0.0000E+000
 866.00  0.0000E+000
 866.50  0.0000E+000
 867.00  0.0000E+000
 867.50  0.0000E+000
 868.00  0.0000E+000
 868.50  0.0000E+000
 869.00  0.0000E+000
 869.50  0.0000E+000
 870.00  0.0000E+000
 870.50  0.0000E+000
 871.00  0.0000E+000
 871.50  0.0000E+000
 872.00  0.0000E+000
 872.50  0.0000E+000
 873.00  0.0000E+000
 873.50  0.0000E+000
 874.00  0.0000E+000
 874.50  0.0000E+000
 875.00  0.0000E+000
 875.50  0.0000E+000
 876.00  0.0000E+000
 876.50  0.0000E+000
 877.00  0.0000E+000
 877.50  0.0000E+000
 878.00  3.3168E-007
 878.50  1.2691E-006
 879.00  2.4617E-006
 879.50  2.8921E-006
 880.00  2.7861E-006
 880.50  3.1831E-006
 881.00  3.5442E-006
 881.50  3.2587E-006
 882.00  3.5147E-006
 882.50  4.1579E-006
 883.00  4.5526E-006
 883.50  4.3340E-006
 884.00  3.3800E-006
 884.50  2.4959E-006
 885.00  1.4618E-006
 885.50  3.2797E-007
 886.00  0.0000E+000
 886.50  0.0000E+000
 887.00  0.0000E+000
 887.50  3.4524E-007
 888.00  5.3970E-007
 888.50  1.0088E-006
 889.00  1.1385E-007
 889.50  1.0952E-009
 890.00  0.0000E+000
 890.50  0.0000E+000
 891.00  0.0000E+000
 891.50  0.0000E+000
 892.00  6.7232E-008
 892.50  6.3012E-007
 893.00  1.4028E-006
 893.50  1.3815E-006
 894.00  1.2000E-006
 894.50  1.1361E-006
 895.00  9.9186E-007
 895.50  7.1685E-007
 896.00  8.0852E-007
 896.50  1.1565E-006
 897.00  1.6331E-006
 897.50  3.1912E-006
 898.00  5.6072E-006
 898.50  7.1121E-006
 899.00  6.8300E-006
 899.50  5.9466E-006
 900.00  4.4066E-006
 900.50  2.1029E-006
 901.00  1.2500E-006
 901.50  2.4428E-006
 902.00  2.9844E-006
 902.50  2.6258E-006
 903.00  2.3288E-006
 903.50  1.9648E-006
 904.00  1.1536E-006
 904.50  1.2212E-006
 905.00  1.0079E-006
 905.50  8.9829E-007
 906.00  4.8576E-007
 906.50  3.1783E-007
 907.00  1.8869E-007
 907.50  4.4739E-007
 908.00  7.8609E-007
 908.50  1.2764E-006
 909.00  1.6081E-006
 909.50  1.7369E-006
 910.00  1.8032E-006
 910.50  1.7232E-006
 911.00  1.3962E-006
 911.50  2.1900E-006
 912.00  3.9457E-006
 912.50  4.7660E-006
 913.00  4.8339E-006
 913.50  5.5538E-006
 914.00  3.6837E-006
 914.50  5.5400E-007
 915.00  0.0000E+000
 915.50  0.0000E+000
 916.00  0.0000E+000
 916.50  0.0000E+000
 917.00  4.6324E-007
 917.50  2.5534E-006
 918.00  3.4987E-006
 918.50  3.7868E-006
 919.00  3.7098E-006
 919.50  2.9528E-006
 920.00  2.2418E-006
 920.50  1.4045E-006
 921.00  1.0831E-006
 921.50  1.4119E-006
 922.00  1.9029E-006
 922.50  2.5234E-006
 923.00  3.5138E-006
 923.50  4.3660E-006
 924.00  4.4372E-006
 924.50  4.2252E-006
 925.00  4.3929E-006
 925.50  3.7952E-006
 926.00  2.4167E-006
 926.50  1.3347E-006
 927.00  3.5278E-007
 927.50  9.0127E-009
 928.00  0.0000E+000
 928.50  0.0000E+000
 929.00  0.0000E+000
 929.50  0.0000E+000
 930.00  0.0000E+000
 930.50  0.0000E+000
 931.00  0.0000E+000
 931.50  1.5054E-006
 932.00  2.9984E-006
 932.50  3.5770E-006
 933.00  3.9542E-006
 933.50  4.2530E-006
 934.00  4.5014E-006
 934.50  5.7627E-006
 935.00  7.2597E-006
 935.50  8.0250E-006
 936.00  7.9430E-006
 936.50  7.1670E-006
 937.00  5.6482E-006
 937.50  3.7190E-006
 938.00  1.8203E-006
 938.50  4.2145E-007
 939.00  0.0000E+000
 939.50  0.0000E+000
 940.00  0.0000E+000
 940.50  0.0000E+000
 941.00  0.0000E+000
 941.50  0.0000E+000
 942.00  0.0000E+000
 942.50  0.0000E+000
 943.00  0.0000E+000
 943.50  0.0000E+000
 944.00  0.0000E+000
 944.50  1.3059E-006
 945.00  3.0605E-006
 945.50  4.4381E-006
 946.00  6.3022E-006
 946.50  6.5434E-006
 947.00  4.5346E-006
 947.50  3.9580E-006
 948.00  3.3463E-006
 948.50  1.1357E-006
 949.00  2.2961E-007
 949.50  0.0000E+000
 950.00  0.0000E+000
 950.50  4.1430E-008
 951.00  1.4263E-006
 951.50  6.6285E-006
 952.00  1.0847E-005
 952.50  1.3243E-005
 953.00  1.5202E-005
 953.50  1.3518E-005
 954.00  8.7663E-006
 954.50  4.8937E-006
 955.00  2.0168E-006
 955.50  1.4765E-007
 956.00  0.0000E+000
 956.50  0.0000E+000
 957.00  0.0000E+000
 957.50  0.0000E+000
 958.00  0.0000E+000
 958.50  0.0000E+000
 959.00  0.0000E+000
 959.50  1.4947E-006
 960.00  5.8781E-006
 960.50  8.6948E-006
 961.00  6.8376E-006
 961.50  7.8816E-006
 962.00  1.0458E-005
 962.50  1.3151E-005
 963.00  1.0248E-005
 963.50  7.8122E-006
 964.00  3.4565E-006
 964.50  0.0000E+000
 965.00  0.0000E+000
 965.50  0.0000E+000
 966.00  0.0000E+000
 966.50  0.0000E+000
 967.00  0.0000E+000
 967.50  0.0000E+000
 968.00  0.0000E+000
 968.50  4.1320E-007
 969.00  2.4822E-006
 969.50  4.8377E-006
 970.00  5.3297E-006
 970.50  6.4891E-006
 971.00  8.3512E-006
 971.50  1.0484E-005
 972.00  1.1955E-005
 972.50  1.2452E-005
 973.00  1.3277E-005
 973.50  1.6075E-005
 974.00  2.0195E-005
 974.50  2.4801E-005
 975.00  2.7123E-005
 975.50  2.7708E-005
 976.00  2.3727E-005
 976.50  1.6486E-005
 977.00  8.6871E-006
 977.50  2.2132E-006
 978.00  1.7630E-007
 978.50  0.0000E+000
 979.00  0.0000E+000
 979.50  0.0000E+000
 980.00  0.0000E+000
 980.50  5.9877E-007
 981.00  2.5278E-008
 981.50  0.0000E+000
 982.00  0.0000E+000
 982.50  0.0000E+000
 983.00  0.0000E+000
 983.50  0.0000E+000
 984.00  0.0000E+000
 984.50  0.0000E+000
 985.00  0.0000E+000
 985.50  0.0000E+000
 986.00  0.0000E+000
 986.50  0.0000E+000
 987.00  0.0000E+000
 987.50  0.0000E+000
 988.00  0.0000E+000
 988.50  0.0000E+000
 989.00  0.0000E+000
 989.50  0.0000E+000
 990.00  0.0000E+000
 990.50  0.0000E+000
 991.00  0.0000E+000
 991.50  0.0000E+000
 992.00  0.0000E+000
 992.50  0.0000E+000
 993.00  0.0000E+000
 993.50  0.0000E+000
 994.00  0.0000E+000
 994.50  0.0000E+000
 995.00  0.0000E+000
 995.50  0.0000E+000
 996.00  0.0000E+000
 996.50  0.0000E+000
 997.00  0.0000E+000
 997.50  0.0000E+000
 998.00  0.0000E+000
 998.50  0.0000E+000
 999.00  0.0000E+000
 999.50  0.0000E+000
1000.00  6.2018E-007
1000.50  3.4818E-008
1001.00  0.0000E+000
1001.50  0.0000E+000
1002.00  0.0000E+000
1002.50  0.0000E+000
1003.00  0.0000E+000
1003.50  0.0000E+000
1004.00  0.0000E+000
1004.50  0.0000E+000
1005.00  0.0000E+000
1005.50  0.0000E+000
1006.00  0.0000E+000
1006.50  0.0000E+000
1007.00  0.0000E+000
1007.50  0.0000E+000
1008.00  0.0000E+000
1008.50  0.0000E+000
1009.00  0.0000E+000
1009.50  0.0000E+000
1010.00  0.0000E+000
1010.50  0.0000E+000
1011.00  0.0000E+000
1011.50  0.0000E+000
1012.00  0.0000E+000
1012.50  0.0000E+000
1013.00  0.0000E+000
1013.50  0.0000E+000
1014.00  0.0000E+000
1014.50  0.0000E+000
1015.00  0.0000E+000
1015.50  0.0000E+000
1016.00  0.0000E+000
1016.50  0.0000E+000
1017.00  0.0000E+000
1017.50  0.0000E+000
1018.00  0.0000E+000
1018.50  0.0000E+000
1019.00  0.0000E+000
1019.50  0.0000E+000
1020.00  0.0000E+000
1020.50  0.0000E+000
1021.00  0.0000E+000
1021.50  0.0000E+000
1022.00  0.0000E+000
1022.50  0.0000E+000
1023.00  0.0000E+000
1023.50  0.0000E+000
1024.00  0.0000E+000
1024.50  0.0000E+000
1025.00  0.0000E+000
1025.50  0.0000E+000
1026.00  0.0000E+000
1026.50  0.0000E+000
1027.00  0.0000E+000
1027.50  0.0000E+000
1028.00  0.0000E+000
1028.50  0.0000E+000
1029.00  0.0000E+000
1029.50  0.0000E+000
1030.00  0.0000E+000
1030.50  0.0000E+000
1031.00  0.0000E+000
1031.50  0.0000E+000
1032.00  0.0000E+000
1032.50  0.0000E+000
1033.00  0.0000E+000
1033.50  0.0000E+000
1034.00  0.0000E+000
1034.50  0.0000E+000
1035.00  0.0000E+000
1035.50  0.0000E+000
1036.00  0.0000E+000
1036.50  0.0000E+000
1037.00  0.0000E+000
1037.50  0.0000E+000
1038.00  0.0000E+000
1038.50  0.0000E+000
1039.00  0.0000E+000
1039.50  0.0000E+000
1040.00  0.0000E+000
1040.50  0.0000E+000
1041.00  0.0000E+000
1041.50  0.0000E+000
1042.00  0.0000E+000
1042.50  0.0000E+000
1043.00  0.0000E+000
1043.50  0.0000E+000
1044.00  0.0000E+000
1044.50  0.0000E+000
1045.00  0.0000E+000
1045.50  0.0000E+000
1046.00  0.0000E+000
1046.50  0.0000E+000
1047.00  0.0000E+000
1047.50  0.0000E+000
1048.00  0.0000E+000
1048.50  0.0000E+000
1049.00  0.0000E+000
1049.50  0.0000E+000
1050.00  0.0000E+000
1050.50  0.0000E+000
1051.00  0.0000E+000
1051.50  0.0000E+000
1052.00  0.0000E+000
1052.50  0.0000E+000
1053.00  0.0000E+000
1053.50  0.0000E+000
1054.00  0.0000E+000
1054.50  0.0000E+000
1055.00  0.0000E+000
1055.50  0.0000E+000
1056.00  0.0000E+000
1056.50  0.0000E+000
1057.00  0.0000E+000
1057.50  0.0000E+000
1058.00  0.0000E+000
1058.50  0.0000E+000
1059.00  0.0000E+000
1059.50  0.0000E+000
1060.00  0.0000E+000
1060.50  0.0000E+000
1061.00  0.0000E+000
1061.50  0.0000E+000
1062.00  0.0000E+000
1062.50  0.0000E+000
1063.00  0.0000E+000
1063.50  0.0000E+000
1064.00  0.0000E+000
1064.50  0.0000E+000
1065.00  0.0000E+000
1065.50  0.0000E+000
1066.00  0.0000E+000
1066.50  0.0000E+000
1067.00  0.0000E+000
1067.50  0.0000E+000
1068.00  0.0000E+000
1068.50  0.0000E+000
1069.00  0.0000E+000
1069.50  0.0000E+000
1070.00  0.0000E+000
1070.50  0.0000E+000
1071.00  0.0000E+000
1071.50  0.0000E+000
1072.00  0.0000E+000
1072.50  0.0000E+000
1073.00  0.0000E+000
1073.50  0.0000E+000
1074.00  0.0000E+000
1074.50  0.0000E+000
1075.00  0.0000E+000
1075.50  0.0000E+000
1076.00  0.0000E+000
1076.50  0.0000E+000
1077.00  0.0000E+000
1077.50  0.0000E+000
1078.00  0.0000E+000
1078.50  0.0000E+000
1079.00  0.0000E+000
1079.50  0.0000E+000
1080.00  0.0000E+000
1080.50  0.0000E+000
1081.00  0.0000E+000
1081.50  0.0000E+000
1082.00  0.0000E+000
1082.50  0.0000E+000
1083.00  0.0000E+000
1083.50  0.0000E+000
1084.00  0.0000E+000
1084.50  0.0000E+000
1085.00  0.0000E+000
1085.50  0.0000E+000
1086.00  0.0000E+000
1086.50  0.0000E+000
1087.00  0.0000E+000
1087.50  0.0000E+000
1088.00  0.0000E+000
1088.50  0.0000E+000
1089.00  0.0000E+000
1089.50  0.0000E+000
1090.00  0.0000E+000
1090.50  0.0000E+000
1091.00  0.0000E+000
1091.50  0.0000E+000
1092.00  0.0000E+000
1092.50  0.0000E+000
1093.00  0.0000E+000
1093.50  0.0000E+000
1094.00  0.0000E+000
1094.50  0.0000E+000
1095.00  0.0000E+000
1095.50  0.0000E+000
1096.00  0.0000E+000
1096.50  0.0000E+000
1097.00  0.0000E+000
1097.50  0.0000E+000
1098.00  0.0000E+000
1098.50  0.0000E+000
1099.00  0.0000E+000
1099.50  0.0000E+000
1100.00  0.0000E+000
1100.50  0.0000E+000
1101.00  0.0000E+000
1101.50  0.0000E+000
1102.00  0.0000E+000
1102.50  0.0000E+000
1103.00  0.0000E+000
1103.50  0.0000E+000
1104.00  0.0000E+000
1104.50  0.0000E+000
1105.00  0.0000E+000
1105.50  0.0000E+000
1106.00  0.0000E+000
1106.50  0.0000E+000
1107.00  0.0000E+000
1107.50  0.0000E+000
1108.00  0.0000E+000
1108.50  0.0000E+000
1109.00  0.0000E+000
1109.50  0.0000E+000
1110.00  0.0000E+000
1110.50  0.0000E+000
1111.00  0.0000E+000
1111.50  0.0000E+000
1112.00  0.0000E+000
1112.50  0.0000E+000
1113.00  0.0000E+000
1113.50  0.0000E+000
1114.00  0.0000E+000
1114.50  0.0000E+000
1115.00  0.0000E+000
1115.50  0.0000E+000
1116.00  0.0000E+000
1116.50  0.0000E+000
1117.00  0.0000E+000
1117.50  0.0000E+000
1118.00  0.0000E+000
1118.50  0.0000E+000
1119.00  0.0000E+000
1119.50  0.0000E+000
1120.00  0.0000E+000
1120.50  0.0000E+000
1121.00  0.0000E+000
1121.50  0.0000E+000
1122.00  0.0000E+000
1122.50  0.0000E+000
1123.00  0.0000E+000
1123.50  0.0000E+000
1124.00  0.0000E+000
1124.50  0.0000E+000
1125.00  0.0000E+000
1125.50  0.0000E+000
1126.00  0.0000E+000
1126.50  0.0000E+000
1127.00  0.0000E+000
1127.50  0.0000E+000
: 6
