# Supplementary material for: A photoconversion model for full spectral programming and multiplexing of optogenetic systems
Source: Mol Syst Biol. 2017 Apr 24;13(4):926. doi: 10.15252/msb.20167456 (PMC5408778; doi:10.15252/msb.20167456)
Supplement: Supplementary file 11 — Dataset EV3 [file MSB-13-926-s011.zip › dataset_ev3_led_data/led_calibration_data/EO_02/Tiffani_c1/raw/19.IRR]

" File: 160129_calibrations\post-calibration\Tif
" RAD->  Wave:647.21nm  Pix:1050  Val:  0.000  Time:400ms  Avg:2  Sm:1  Sg:1  Tc:off  SNAP  Xt:1  Ch:1  Xtrig wnmcal >RAD-IS6.CAL
 180.00  0.0000E+000
 180.50  0.0000E+000
 181.00  0.0000E+000
 181.50  0.0000E+000
 182.00  0.0000E+000
 182.50  0.0000E+000
 183.00  0.0000E+000
 183.50  0.0000E+000
 184.00  0.0000E+000
 184.50  0.0000E+000
 185.00  0.0000E+000
 185.50  0.0000E+000
 186.00  0.0000E+000
 186.50  0.0000E+000
 187.00  0.0000E+000
 187.50  0.0000E+000
 188.00  0.0000E+000
 188.50  0.0000E+000
 189.00  0.0000E+000
 189.50  0.0000E+000
 190.00  0.0000E+000
 190.50  0.0000E+000
 191.00  0.0000E+000
 191.50  0.0000E+000
 192.00  0.0000E+000
 192.50  0.0000E+000
 193.00  0.0000E+000
 193.50  0.0000E+000
 194.00  0.0000E+000
 194.50  0.0000E+000
 195.00  0.0000E+000
 195.50  0.0000E+000
 196.00  0.0000E+000
 196.50  0.0000E+000
 197.00  0.0000E+000
 197.50  0.0000E+000
 198.00  0.0000E+000
 198.50  0.0000E+000
 199.00  0.0000E+000
 199.50  0.0000E+000
 200.00  0.0000E+000
 200.50  0.0000E+000
 201.00  0.0000E+000
 201.50  0.0000E+000
 202.00  0.0000E+000
 202.50  0.0000E+000
 203.00  0.0000E+000
 203.50  0.0000E+000
 204.00  0.0000E+000
 204.50  0.0000E+000
 205.00  0.0000E+000
 205.50  0.0000E+000
 206.00  0.0000E+000
 206.50  0.0000E+000
 207.00  0.0000E+000
 207.50  0.0000E+000
 208.00  0.0000E+000
 208.50  0.0000E+000
 209.00  0.0000E+000
 209.50  0.0000E+000
 210.00  0.0000E+000
 210.50  0.0000E+000
 211.00  0.0000E+000
 211.50  0.0000E+000
 212.00  0.0000E+000
 212.50  0.0000E+000
 213.00  0.0000E+000
 213.50  0.0000E+000
 214.00  0.0000E+000
 214.50  0.0000E+000
 215.00  0.0000E+000
 215.50  0.0000E+000
 216.00  0.0000E+000
 216.50  0.0000E+000
 217.00  0.0000E+000
 217.50  0.0000E+000
 218.00  0.0000E+000
 218.50  0.0000E+000
 219.00  0.0000E+000
 219.50  0.0000E+000
 220.00  0.0000E+000
 220.50  0.0000E+000
 221.00  0.0000E+000
 221.50  0.0000E+000
 222.00  0.0000E+000
 222.50  0.0000E+000
 223.00  0.0000E+000
 223.50  0.0000E+000
 224.00  0.0000E+000
 224.50  0.0000E+000
 225.00  0.0000E+000
 225.50  0.0000E+000
 226.00  0.0000E+000
 226.50  0.0000E+000
 227.00  0.0000E+000
 227.50  0.0000E+000
 228.00  0.0000E+000
 228.50  0.0000E+000
 229.00  0.0000E+000
 229.50  0.0000E+000
 230.00  0.0000E+000
 230.50  0.0000E+000
 231.00  0.0000E+000
 231.50  0.0000E+000
 232.00  0.0000E+000
 232.50  0.0000E+000
 233.00  0.0000E+000
 233.50  0.0000E+000
 234.00  0.0000E+000
 234.50  0.0000E+000
 235.00  0.0000E+000
 235.50  0.0000E+000
 236.00  0.0000E+000
 236.50  0.0000E+000
 237.00  0.0000E+000
 237.50  0.0000E+000
 238.00  0.0000E+000
 238.50  0.0000E+000
 239.00  0.0000E+000
 239.50  0.0000E+000
 240.00  0.0000E+000
 240.50  0.0000E+000
 241.00  0.0000E+000
 241.50  0.0000E+000
 242.00  0.0000E+000
 242.50  0.0000E+000
 243.00  0.0000E+000
 243.50  0.0000E+000
 244.00  0.0000E+000
 244.50  0.0000E+000
 245.00  0.0000E+000
 245.50  0.0000E+000
 246.00  0.0000E+000
 246.50  0.0000E+000
 247.00  0.0000E+000
 247.50  0.0000E+000
 248.00  0.0000E+000
 248.50  0.0000E+000
 249.00  0.0000E+000
 249.50  0.0000E+000
 250.00  0.0000E+000
 250.50  0.0000E+000
 251.00  0.0000E+000
 251.50  0.0000E+000
 252.00  0.0000E+000
 252.50  0.0000E+000
 253.00  0.0000E+000
 253.50  0.0000E+000
 254.00  0.0000E+000
 254.50  0.0000E+000
 255.00  0.0000E+000
 255.50  0.0000E+000
 256.00  0.0000E+000
 256.50  0.0000E+000
 257.00  0.0000E+000
 257.50  0.0000E+000
 258.00  0.0000E+000
 258.50  0.0000E+000
 259.00  0.0000E+000
 259.50  0.0000E+000
 260.00  0.0000E+000
 260.50  0.0000E+000
 261.00  0.0000E+000
 261.50  0.0000E+000
 262.00  0.0000E+000
 262.50  0.0000E+000
 263.00  0.0000E+000
 263.50  0.0000E+000
 264.00  0.0000E+000
 264.50  0.0000E+000
 265.00  0.0000E+000
 265.50  0.0000E+000
 266.00  0.0000E+000
 266.50  0.0000E+000
 267.00  0.0000E+000
 267.50  0.0000E+000
 268.00  0.0000E+000
 268.50  0.0000E+000
 269.00  0.0000E+000
 269.50  0.0000E+000
 270.00  0.0000E+000
 270.50  0.0000E+000
 271.00  0.0000E+000
 271.50  0.0000E+000
 272.00  0.0000E+000
 272.50  0.0000E+000
 273.00  0.0000E+000
 273.50  0.0000E+000
 274.00  0.0000E+000
 274.50  0.0000E+000
 275.00  0.0000E+000
 275.50  0.0000E+000
 276.00  0.0000E+000
 276.50  0.0000E+000
 277.00  0.0000E+000
 277.50  0.0000E+000
 278.00  0.0000E+000
 278.50  0.0000E+000
 279.00  0.0000E+000
 279.50  0.0000E+000
 280.00  0.0000E+000
 280.50  0.0000E+000
 281.00  0.0000E+000
 281.50  0.0000E+000
 282.00  0.0000E+000
 282.50  0.0000E+000
 283.00  0.0000E+000
 283.50  0.0000E+000
 284.00  0.0000E+000
 284.50  0.0000E+000
 285.00  0.0000E+000
 285.50  0.0000E+000
 286.00  0.0000E+000
 286.50  0.0000E+000
 287.00  0.0000E+000
 287.50  0.0000E+000
 288.00  0.0000E+000
 288.50  0.0000E+000
 289.00  0.0000E+000
 289.50  0.0000E+000
 290.00  0.0000E+000
 290.50  0.0000E+000
 291.00  0.0000E+000
 291.50  0.0000E+000
 292.00  0.0000E+000
 292.50  0.0000E+000
 293.00  0.0000E+000
 293.50  0.0000E+000
 294.00  0.0000E+000
 294.50  0.0000E+000
 295.00  0.0000E+000
 295.50  0.0000E+000
 296.00  0.0000E+000
 296.50  0.0000E+000
 297.00  0.0000E+000
 297.50  0.0000E+000
 298.00  0.0000E+000
 298.50  0.0000E+000
 299.00  0.0000E+000
 299.50  0.0000E+000
 300.00  0.0000E+000
 300.50  0.0000E+000
 301.00  0.0000E+000
 301.50  0.0000E+000
 302.00  0.0000E+000
 302.50  0.0000E+000
 303.00  0.0000E+000
 303.50  0.0000E+000
 304.00  0.0000E+000
 304.50  0.0000E+000
 305.00  0.0000E+000
 305.50  0.0000E+000
 306.00  0.0000E+000
 306.50  0.0000E+000
 307.00  0.0000E+000
 307.50  0.0000E+000
 308.00  0.0000E+000
 308.50  0.0000E+000
 309.00  0.0000E+000
 309.50  0.0000E+000
 310.00  0.0000E+000
 310.50  0.0000E+000
 311.00  0.0000E+000
 311.50  0.0000E+000
 312.00  0.0000E+000
 312.50  0.0000E+000
 313.00  0.0000E+000
 313.50  0.0000E+000
 314.00  0.0000E+000
 314.50  0.0000E+000
 315.00  0.0000E+000
 315.50  0.0000E+000
 316.00  0.0000E+000
 316.50  0.0000E+000
 317.00  0.0000E+000
 317.50  0.0000E+000
 318.00  0.0000E+000
 318.50  0.0000E+000
 319.00  0.0000E+000
 319.50  0.0000E+000
 320.00  0.0000E+000
 320.50  0.0000E+000
 321.00  0.0000E+000
 321.50  0.0000E+000
 322.00  0.0000E+000
 322.50  0.0000E+000
 323.00  0.0000E+000
 323.50  0.0000E+000
 324.00  0.0000E+000
 324.50  0.0000E+000
 325.00  0.0000E+000
 325.50  0.0000E+000
 326.00  0.0000E+000
 326.50  0.0000E+000
 327.00  0.0000E+000
 327.50  0.0000E+000
 328.00  0.0000E+000
 328.50  0.0000E+000
 329.00  0.0000E+000
 329.50  0.0000E+000
 330.00  0.0000E+000
 330.50  0.0000E+000
 331.00  0.0000E+000
 331.50  0.0000E+000
 332.00  0.0000E+000
 332.50  0.0000E+000
 333.00  0.0000E+000
 333.50  0.0000E+000
 334.00  0.0000E+000
 334.50  0.0000E+000
 335.00  0.0000E+000
 335.50  0.0000E+000
 336.00  0.0000E+000
 336.50  0.0000E+000
 337.00  0.0000E+000
 337.50  0.0000E+000
 338.00  0.0000E+000
 338.50  0.0000E+000
 339.00  0.0000E+000
 339.50  0.0000E+000
 340.00  0.0000E+000
 340.50  0.0000E+000
 341.00  0.0000E+000
 341.50  0.0000E+000
 342.00  0.0000E+000
 342.50  0.0000E+000
 343.00  0.0000E+000
 343.50  0.0000E+000
 344.00  0.0000E+000
 344.50  0.0000E+000
 345.00  0.0000E+000
 345.50  0.0000E+000
 346.00  0.0000E+000
 346.50  0.0000E+000
 347.00  0.0000E+000
 347.50  0.0000E+000
 348.00  0.0000E+000
 348.50  0.0000E+000
 349.00  0.0000E+000
 349.50  0.0000E+000
 350.00  0.0000E+000
 350.50  0.0000E+000
 351.00  0.0000E+000
 351.50  0.0000E+000
 352.00  0.0000E+000
 352.50  0.0000E+000
 353.00  0.0000E+000
 353.50  0.0000E+000
 354.00  0.0000E+000
 354.50  0.0000E+000
 355.00  0.0000E+000
 355.50  0.0000E+000
 356.00  0.0000E+000
 356.50  0.0000E+000
 357.00  0.0000E+000
 357.50  0.0000E+000
 358.00  0.0000E+000
 358.50  0.0000E+000
 359.00  0.0000E+000
 359.50  2.8153E-009
 360.00  4.7798E-008
 360.50  1.0106E-007
 361.00  1.1185E-007
 361.50  9.1547E-008
 362.00  9.6440E-008
 362.50  7.8164E-008
 363.00  9.9366E-008
 363.50  1.3604E-007
 364.00  1.4562E-007
 364.50  1.5762E-007
 365.00  1.7192E-007
 365.50  1.6401E-007
 366.00  1.9533E-007
 366.50  2.1145E-007
 367.00  2.1144E-007
 367.50  2.0271E-007
 368.00  1.8070E-007
 368.50  1.2884E-007
 369.00  7.5693E-008
 369.50  2.3538E-008
 370.00  3.2445E-010
 370.50  0.0000E+000
 371.00  0.0000E+000
 371.50  0.0000E+000
 372.00  0.0000E+000
 372.50  0.0000E+000
 373.00  0.0000E+000
 373.50  0.0000E+000
 374.00  0.0000E+000
 374.50  0.0000E+000
 375.00  0.0000E+000
 375.50  0.0000E+000
 376.00  0.0000E+000
 376.50  0.0000E+000
 377.00  2.5959E-008
 377.50  5.9523E-008
 378.00  7.0277E-008
 378.50  7.9905E-008
 379.00  8.2339E-008
 379.50  9.1064E-008
 380.00  8.4653E-008
 380.50  5.5647E-008
 381.00  1.5077E-008
 381.50  7.7602E-010
 382.00  0.0000E+000
 382.50  1.8983E-008
 383.00  6.3651E-008
 383.50  1.1194E-007
 384.00  1.0426E-007
 384.50  6.6073E-008
 385.00  1.6715E-008
 385.50  0.0000E+000
 386.00  0.0000E+000
 386.50  0.0000E+000
 387.00  0.0000E+000
 387.50  2.8494E-009
 388.00  2.9454E-008
 388.50  5.6392E-008
 389.00  5.3089E-008
 389.50  1.3043E-008
 390.00  0.0000E+000
 390.50  0.0000E+000
 391.00  0.0000E+000
 391.50  0.0000E+000
 392.00  0.0000E+000
 392.50  0.0000E+000
 393.00  0.0000E+000
 393.50  0.0000E+000
 394.00  0.0000E+000
 394.50  0.0000E+000
 395.00  0.0000E+000
 395.50  0.0000E+000
 396.00  0.0000E+000
 396.50  0.0000E+000
 397.00  0.0000E+000
 397.50  0.0000E+000
 398.00  0.0000E+000
 398.50  0.0000E+000
 399.00  0.0000E+000
 399.50  4.9225E-008
 400.00  1.2793E-007
 400.50  1.9125E-007
 401.00  1.4123E-007
 401.50  8.6113E-008
 402.00  2.2131E-008
 402.50  0.0000E+000
 403.00  0.0000E+000
 403.50  0.0000E+000
 404.00  0.0000E+000
 404.50  0.0000E+000
 405.00  0.0000E+000
 405.50  0.0000E+000
 406.00  0.0000E+000
 406.50  2.2831E-010
 407.00  8.6900E-009
 407.50  3.1023E-008
 408.00  3.4908E-008
 408.50  3.5675E-008
 409.00  4.4618E-008
 409.50  8.6268E-008
 410.00  1.2056E-007
 410.50  1.6401E-007
 411.00  2.1771E-007
 411.50  2.5311E-007
 412.00  2.5066E-007
 412.50  2.4225E-007
 413.00  2.2281E-007
 413.50  4.8311E-008
 414.00  0.0000E+000
 414.50  0.0000E+000
 415.00  0.0000E+000
 415.50  3.9109E-008
 416.00  1.0693E-007
 416.50  1.4249E-007
 417.00  7.3622E-008
 417.50  2.2422E-008
 418.00  0.0000E+000
 418.50  0.0000E+000
 419.00  1.4552E-008
 419.50  6.1079E-008
 420.00  1.0254E-007
 420.50  1.3679E-007
 421.00  1.2571E-007
 421.50  8.4546E-008
 422.00  6.5373E-008
 422.50  1.7634E-008
 423.00  8.0496E-009
 423.50  3.0910E-008
 424.00  5.0954E-008
 424.50  7.5081E-008
 425.00  1.1468E-007
 425.50  1.8847E-007
 426.00  1.8567E-007
 426.50  1.6920E-007
 427.00  1.9628E-007
 427.50  1.6153E-007
 428.00  3.2259E-008
 428.50  1.7340E-008
 429.00  0.0000E+000
 429.50  0.0000E+000
 430.00  0.0000E+000
 430.50  0.0000E+000
 431.00  0.0000E+000
 431.50  3.1926E-010
 432.00  1.1061E-008
 432.50  4.7334E-008
 433.00  7.6641E-008
 433.50  8.7058E-008
 434.00  5.7741E-008
 434.50  1.2319E-008
 435.00  1.1751E-010
 435.50  0.0000E+000
 436.00  0.0000E+000
 436.50  0.0000E+000
 437.00  0.0000E+000
 437.50  0.0000E+000
 438.00  0.0000E+000
 438.50  0.0000E+000
 439.00  0.0000E+000
 439.50  0.0000E+000
 440.00  0.0000E+000
 440.50  0.0000E+000
 441.00  0.0000E+000
 441.50  0.0000E+000
 442.00  0.0000E+000
 442.50  0.0000E+000
 443.00  0.0000E+000
 443.50  4.3496E-008
 444.00  8.1614E-008
 444.50  1.0307E-007
 445.00  8.2033E-008
 445.50  4.2218E-008
 446.00  1.6414E-008
 446.50  4.3738E-009
 447.00  6.9045E-009
 447.50  2.1603E-008
 448.00  2.6991E-008
 448.50  1.0663E-008
 449.00  7.1731E-010
 449.50  0.0000E+000
 450.00  0.0000E+000
 450.50  0.0000E+000
 451.00  0.0000E+000
 451.50  0.0000E+000
 452.00  0.0000E+000
 452.50  0.0000E+000
 453.00  0.0000E+000
 453.50  0.0000E+000
 454.00  0.0000E+000
 454.50  0.0000E+000
 455.00  0.0000E+000
 455.50  0.0000E+000
 456.00  0.0000E+000
 456.50  0.0000E+000
 457.00  1.5602E-009
 457.50  4.7307E-009
 458.00  1.5408E-009
 458.50  7.5931E-009
 459.00  2.6354E-008
 459.50  4.9671E-008
 460.00  9.4071E-008
 460.50  1.3521E-007
 461.00  1.6290E-007
 461.50  1.7635E-007
 462.00  1.6656E-007
 462.50  1.6084E-007
 463.00  1.2367E-007
 463.50  8.0445E-008
 464.00  5.2555E-008
 464.50  2.8596E-008
 465.00  2.2458E-009
 465.50  1.1445E-008
 466.00  1.8075E-008
 466.50  3.1503E-008
 467.00  3.8877E-008
 467.50  2.5796E-008
 468.00  2.1897E-008
 468.50  1.9199E-009
 469.00  0.0000E+000
 469.50  0.0000E+000
 470.00  0.0000E+000
 470.50  0.0000E+000
 471.00  0.0000E+000
 471.50  0.0000E+000
 472.00  0.0000E+000
 472.50  0.0000E+000
 473.00  0.0000E+000
 473.50  0.0000E+000
 474.00  0.0000E+000
 474.50  0.0000E+000
 475.00  0.0000E+000
 475.50  0.0000E+000
 476.00  0.0000E+000
 476.50  0.0000E+000
 477.00  0.0000E+000
 477.50  0.0000E+000
 478.00  2.9487E-008
 478.50  7.8768E-008
 479.00  8.5497E-008
 479.50  6.2909E-008
 480.00  4.5558E-008
 480.50  2.1065E-008
 481.00  0.0000E+000
 481.50  0.0000E+000
 482.00  0.0000E+000
 482.50  0.0000E+000
 483.00  0.0000E+000
 483.50  0.0000E+000
 484.00  0.0000E+000
 484.50  0.0000E+000
 485.00  0.0000E+000
 485.50  8.3045E-009
 486.00  3.5918E-008
 486.50  5.5478E-008
 487.00  5.5220E-008
 487.50  5.7877E-008
 488.00  7.0468E-008
 488.50  8.8192E-008
 489.00  1.4490E-007
 489.50  1.7520E-007
 490.00  2.1854E-007
 490.50  2.3411E-007
 491.00  2.5106E-007
 491.50  2.3371E-007
 492.00  1.7555E-007
 492.50  1.3989E-007
 493.00  8.4552E-008
 493.50  5.0877E-008
 494.00  8.4363E-008
 494.50  1.1682E-007
 495.00  1.2111E-007
 495.50  1.2278E-007
 496.00  1.0245E-007
 496.50  6.3393E-008
 497.00  2.7409E-008
 497.50  9.1425E-009
 498.00  9.7793E-010
 498.50  4.2180E-009
 499.00  1.7628E-008
 499.50  1.7562E-008
 500.00  6.8801E-009
 500.50  0.0000E+000
 501.00  0.0000E+000
 501.50  0.0000E+000
 502.00  0.0000E+000
 502.50  0.0000E+000
 503.00  0.0000E+000
 503.50  0.0000E+000
 504.00  1.8775E-010
 504.50  1.7514E-008
 505.00  9.5943E-008
 505.50  1.4556E-007
 506.00  1.4988E-007
 506.50  1.2942E-007
 507.00  1.1827E-007
 507.50  1.3228E-007
 508.00  1.5114E-007
 508.50  1.4494E-007
 509.00  1.3853E-007
 509.50  1.3062E-007
 510.00  1.1531E-007
 510.50  1.0382E-007
 511.00  9.5733E-008
 511.50  5.5484E-008
 512.00  1.2427E-008
 512.50  0.0000E+000
 513.00  0.0000E+000
 513.50  0.0000E+000
 514.00  0.0000E+000
 514.50  0.0000E+000
 515.00  0.0000E+000
 515.50  0.0000E+000
 516.00  0.0000E+000
 516.50  0.0000E+000
 517.00  0.0000E+000
 517.50  0.0000E+000
 518.00  0.0000E+000
 518.50  0.0000E+000
 519.00  0.0000E+000
 519.50  0.0000E+000
 520.00  0.0000E+000
 520.50  2.8785E-010
 521.00  5.5466E-009
 521.50  3.0550E-008
 522.00  8.1164E-008
 522.50  1.2517E-007
 523.00  1.5830E-007
 523.50  1.7988E-007
 524.00  1.7184E-007
 524.50  1.6869E-007
 525.00  1.6867E-007
 525.50  1.3982E-007
 526.00  1.1041E-007
 526.50  8.1616E-008
 527.00  2.9144E-008
 527.50  3.1619E-009
 528.00  0.0000E+000
 528.50  0.0000E+000
 529.00  0.0000E+000
 529.50  0.0000E+000
 530.00  0.0000E+000
 530.50  0.0000E+000
 531.00  0.0000E+000
 531.50  0.0000E+000
 532.00  0.0000E+000
 532.50  0.0000E+000
 533.00  0.0000E+000
 533.50  0.0000E+000
 534.00  2.3829E-008
 534.50  4.5723E-008
 535.00  5.8007E-008
 535.50  7.0262E-008
 536.00  6.7003E-008
 536.50  2.6328E-008
 537.00  2.7789E-008
 537.50  3.6811E-008
 538.00  4.9653E-008
 538.50  1.1939E-007
 539.00  2.0446E-007
 539.50  2.5824E-007
 540.00  2.9372E-007
 540.50  3.0738E-007
 541.00  2.4237E-007
 541.50  1.9508E-007
 542.00  9.2592E-008
 542.50  1.6539E-008
 543.00  0.0000E+000
 543.50  0.0000E+000
 544.00  0.0000E+000
 544.50  0.0000E+000
 545.00  5.9456E-009
 545.50  2.7037E-008
 546.00  4.6172E-008
 546.50  9.3678E-008
 547.00  1.2894E-007
 547.50  1.9415E-007
 548.00  2.2150E-007
 548.50  2.1052E-007
 549.00  1.8516E-007
 549.50  1.7823E-007
 550.00  2.1389E-007
 550.50  2.7534E-007
 551.00  2.2554E-007
 551.50  1.7218E-007
 552.00  1.1706E-007
 552.50  7.7568E-008
 553.00  4.8711E-008
 553.50  1.2584E-007
 554.00  2.1951E-007
 554.50  3.0747E-007
 555.00  3.3798E-007
 555.50  3.8744E-007
 556.00  4.0165E-007
 556.50  3.2331E-007
 557.00  2.4514E-007
 557.50  1.5503E-007
 558.00  5.9267E-008
 558.50  9.5363E-010
 559.00  0.0000E+000
 559.50  0.0000E+000
 560.00  0.0000E+000
 560.50  0.0000E+000
 561.00  0.0000E+000
 561.50  0.0000E+000
 562.00  0.0000E+000
 562.50  0.0000E+000
 563.00  0.0000E+000
 563.50  5.0957E-009
 564.00  1.2145E-008
 564.50  0.0000E+000
 565.00  2.6611E-009
 565.50  2.7831E-008
 566.00  7.7230E-008
 566.50  1.2434E-007
 567.00  2.1163E-007
 567.50  3.1138E-007
 568.00  3.8390E-007
 568.50  4.3202E-007
 569.00  4.0073E-007
 569.50  3.0984E-007
 570.00  1.7982E-007
 570.50  4.0957E-008
 571.00  0.0000E+000
 571.50  0.0000E+000
 572.00  0.0000E+000
 572.50  0.0000E+000
 573.00  0.0000E+000
 573.50  0.0000E+000
 574.00  0.0000E+000
 574.50  0.0000E+000
 575.00  0.0000E+000
 575.50  5.7255E-009
 576.00  8.5112E-008
 576.50  1.9835E-007
 577.00  2.2737E-007
 577.50  2.5396E-007
 578.00  2.5037E-007
 578.50  2.1266E-007
 579.00  2.4616E-007
 579.50  2.6223E-007
 580.00  2.4961E-007
 580.50  2.4420E-007
 581.00  3.0763E-007
 581.50  2.2944E-007
 582.00  2.4453E-007
 582.50  2.5476E-007
 583.00  2.3650E-007
 583.50  2.0937E-007
 584.00  1.6877E-007
 584.50  3.9501E-008
 585.00  0.0000E+000
 585.50  0.0000E+000
 586.00  0.0000E+000
 586.50  9.3841E-008
 587.00  1.9954E-007
 587.50  2.9185E-007
 588.00  2.2120E-007
 588.50  1.4290E-007
 589.00  6.3126E-008
 589.50  3.1335E-008
 590.00  1.1960E-008
 590.50  0.0000E+000
 591.00  0.0000E+000
 591.50  1.0518E-008
 592.00  1.6424E-009
 592.50  1.1269E-007
 593.00  1.3061E-007
 593.50  1.4340E-007
 594.00  6.1087E-008
 594.50  7.4984E-010
 595.00  0.0000E+000
 595.50  0.0000E+000
 596.00  0.0000E+000
 596.50  4.2338E-009
 597.00  3.4541E-008
 597.50  7.6655E-008
 598.00  9.3584E-008
 598.50  1.1815E-007
 599.00  1.6149E-007
 599.50  2.0537E-007
 600.00  2.5537E-007
 600.50  3.0528E-007
 601.00  3.5443E-007
 601.50  2.6940E-007
 602.00  1.3122E-007
 602.50  2.6594E-008
 603.00  0.0000E+000
 603.50  0.0000E+000
 604.00  0.0000E+000
 604.50  0.0000E+000
 605.00  0.0000E+000
 605.50  5.6406E-010
 606.00  2.5693E-008
 606.50  1.4153E-007
 607.00  2.1790E-007
 607.50  2.3369E-007
 608.00  2.0418E-007
 608.50  1.3247E-007
 609.00  3.8131E-008
 609.50  2.4097E-009
 610.00  0.0000E+000
 610.50  0.0000E+000
 611.00  0.0000E+000
 611.50  0.0000E+000
 612.00  0.0000E+000
 612.50  8.8572E-009
 613.00  8.5589E-008
 613.50  2.2469E-007
 614.00  2.9564E-007
 614.50  3.9896E-007
 615.00  5.1015E-007
 615.50  5.0906E-007
 616.00  4.1110E-007
 616.50  2.9921E-007
 617.00  1.0614E-007
 617.50  0.0000E+000
 618.00  0.0000E+000
 618.50  0.0000E+000
 619.00  0.0000E+000
 619.50  0.0000E+000
 620.00  0.0000E+000
 620.50  1.9534E-008
 621.00  6.0123E-008
 621.50  1.1733E-007
 622.00  1.7531E-007
 622.50  2.1050E-007
 623.00  2.3567E-007
 623.50  2.9971E-007
 624.00  2.8944E-007
 624.50  2.4063E-007
 625.00  2.2992E-007
 625.50  1.7383E-007
 626.00  1.3854E-007
 626.50  1.4886E-007
 627.00  1.7238E-007
 627.50  2.1000E-007
 628.00  2.2367E-007
 628.50  2.3030E-007
 629.00  2.1367E-007
 629.50  1.2121E-007
 630.00  3.9996E-009
 630.50  0.0000E+000
 631.00  0.0000E+000
 631.50  0.0000E+000
 632.00  0.0000E+000
 632.50  0.0000E+000
 633.00  0.0000E+000
 633.50  0.0000E+000
 634.00  0.0000E+000
 634.50  0.0000E+000
 635.00  0.0000E+000
 635.50  0.0000E+000
 636.00  0.0000E+000
 636.50  0.0000E+000
 637.00  0.0000E+000
 637.50  0.0000E+000
 638.00  0.0000E+000
 638.50  0.0000E+000
 639.00  0.0000E+000
 639.50  0.0000E+000
 640.00  0.0000E+000
 640.50  0.0000E+000
 641.00  0.0000E+000
 641.50  0.0000E+000
 642.00  0.0000E+000
 642.50  0.0000E+000
 643.00  0.0000E+000
 643.50  0.0000E+000
 644.00  0.0000E+000
 644.50  0.0000E+000
 645.00  0.0000E+000
 645.50  0.0000E+000
 646.00  3.0334E-008
 646.50  9.8627E-008
 647.00  6.2321E-008
 647.50  7.1738E-008
 648.00  1.4496E-007
 648.50  1.4538E-007
 649.00  1.6007E-007
 649.50  1.9455E-007
 650.00  2.0911E-007
 650.50  3.3535E-007
 651.00  4.8322E-007
 651.50  5.5203E-007
 652.00  5.2490E-007
 652.50  4.1868E-007
 653.00  2.1595E-007
 653.50  4.7066E-008
 654.00  0.0000E+000
 654.50  5.4265E-008
 655.00  1.8066E-007
 655.50  3.7065E-007
 656.00  6.8089E-007
 656.50  8.9130E-007
 657.00  1.0923E-006
 657.50  1.0442E-006
 658.00  1.0004E-006
 658.50  8.4327E-007
 659.00  7.0526E-007
 659.50  6.6021E-007
 660.00  6.1094E-007
 660.50  5.1302E-007
 661.00  4.6456E-007
 661.50  2.1061E-007
 662.00  2.2902E-008
 662.50  1.1850E-008
 663.00  1.1912E-007
 663.50  1.7306E-007
 664.00  5.1766E-007
 664.50  7.6083E-007
 665.00  9.3187E-007
 665.50  9.4382E-007
 666.00  8.9361E-007
 666.50  7.6530E-007
 667.00  6.6143E-007
 667.50  5.8270E-007
 668.00  5.8731E-007
 668.50  5.8215E-007
 669.00  5.8239E-007
 669.50  6.1273E-007
 670.00  6.3481E-007
 670.50  6.5723E-007
 671.00  9.4666E-007
 671.50  1.1513E-006
 672.00  1.2687E-006
 672.50  1.4305E-006
 673.00  1.6354E-006
 673.50  1.6786E-006
 674.00  1.7927E-006
 674.50  2.0128E-006
 675.00  2.0224E-006
 675.50  1.9401E-006
 676.00  1.9173E-006
 676.50  1.7856E-006
 677.00  1.5698E-006
 677.50  1.4760E-006
 678.00  1.3198E-006
 678.50  1.1062E-006
 679.00  8.8614E-007
 679.50  7.4253E-007
 680.00  7.0516E-007
 680.50  7.3905E-007
 681.00  7.5483E-007
 681.50  7.4704E-007
 682.00  7.6365E-007
 682.50  9.7996E-007
 683.00  1.2083E-006
 683.50  1.4872E-006
 684.00  1.7747E-006
 684.50  1.9606E-006
 685.00  1.8684E-006
 685.50  2.0613E-006
 686.00  2.2288E-006
 686.50  2.4136E-006
 687.00  2.7165E-006
 687.50  3.0821E-006
 688.00  3.3276E-006
 688.50  3.5937E-006
 689.00  3.8429E-006
 689.50  3.9092E-006
 690.00  3.9023E-006
 690.50  3.8293E-006
 691.00  3.8658E-006
 691.50  3.7976E-006
 692.00  3.8030E-006
 692.50  3.8184E-006
 693.00  4.0246E-006
 693.50  4.1066E-006
 694.00  4.4806E-006
 694.50  5.0726E-006
 695.00  5.5284E-006
 695.50  5.9064E-006
 696.00  6.3639E-006
 696.50  6.7287E-006
 697.00  7.0585E-006
 697.50  7.5086E-006
 698.00  7.9640E-006
 698.50  8.4062E-006
 699.00  8.6559E-006
 699.50  8.9846E-006
 700.00  9.4274E-006
 700.50  9.6182E-006
 701.00  9.6751E-006
 701.50  9.8032E-006
 702.00  9.9355E-006
 702.50  1.0205E-005
 703.00  1.0776E-005
 703.50  1.1282E-005
 704.00  1.1919E-005
 704.50  1.2520E-005
 705.00  1.2867E-005
 705.50  1.3355E-005
 706.00  1.3887E-005
 706.50  1.4194E-005
 707.00  1.4488E-005
 707.50  1.4806E-005
 708.00  1.5165E-005
 708.50  1.5757E-005
 709.00  1.6484E-005
 709.50  1.7283E-005
 710.00  1.8138E-005
 710.50  1.8808E-005
 711.00  1.9243E-005
 711.50  1.9665E-005
 712.00  2.0206E-005
 712.50  2.0606E-005
 713.00  2.1072E-005
 713.50  2.1779E-005
 714.00  2.2694E-005
 714.50  2.3670E-005
 715.00  2.5118E-005
 715.50  2.6263E-005
 716.00  2.7267E-005
 716.50  2.8087E-005
 717.00  2.9193E-005
 717.50  3.0259E-005
 718.00  3.1685E-005
 718.50  3.3295E-005
 719.00  3.4765E-005
 719.50  3.6170E-005
 720.00  3.7644E-005
 720.50  3.9100E-005
 721.00  4.0412E-005
 721.50  4.1890E-005
 722.00  4.3144E-005
 722.50  4.4540E-005
 723.00  4.6153E-005
 723.50  4.7909E-005
 724.00  4.9273E-005
 724.50  5.1158E-005
 725.00  5.2981E-005
 725.50  5.4568E-005
 726.00  5.6253E-005
 726.50  5.8262E-005
 727.00  6.0231E-005
 727.50  6.2425E-005
 728.00  6.4988E-005
 728.50  6.7641E-005
 729.00  7.0322E-005
 729.50  7.2779E-005
 730.00  7.5282E-005
 730.50  7.7864E-005
 731.00  8.0701E-005
 731.50  8.3662E-005
 732.00  8.6781E-005
 732.50  8.9800E-005
 733.00  9.2752E-005
 733.50  9.5448E-005
 734.00  9.8400E-005
 734.50  1.0141E-004
 735.00  1.0448E-004
 735.50  1.0765E-004
 736.00  1.1073E-004
 736.50  1.1353E-004
 737.00  1.1606E-004
 737.50  1.1798E-004
 738.00  1.1940E-004
 738.50  1.2006E-004
 739.00  1.2020E-004
 739.50  1.1986E-004
 740.00  1.1934E-004
 740.50  1.1878E-004
 741.00  1.1853E-004
 741.50  1.1835E-004
 742.00  1.1826E-004
 742.50  1.1803E-004
 743.00  1.1742E-004
 743.50  1.1632E-004
 744.00  1.1468E-004
 744.50  1.1264E-004
 745.00  1.1043E-004
 745.50  1.0787E-004
 746.00  1.0552E-004
 746.50  1.0307E-004
 747.00  1.0048E-004
 747.50  9.7722E-005
 748.00  9.4950E-005
 748.50  9.1775E-005
 749.00  8.8889E-005
 749.50  8.6124E-005
 750.00  8.3374E-005
 750.50  8.0546E-005
 751.00  7.7555E-005
 751.50  7.4317E-005
 752.00  7.1011E-005
 752.50  6.7749E-005
 753.00  6.4812E-005
 753.50  6.2193E-005
 754.00  5.9615E-005
 754.50  5.6798E-005
 755.00  5.4122E-005
 755.50  5.1560E-005
 756.00  4.9504E-005
 756.50  4.7172E-005
 757.00  4.5323E-005
 757.50  4.3404E-005
 758.00  4.1149E-005
 758.50  3.8645E-005
 759.00  3.6729E-005
 759.50  3.4788E-005
 760.00  3.3123E-005
 760.50  3.1737E-005
 761.00  3.0315E-005
 761.50  2.8913E-005
 762.00  2.7446E-005
 762.50  2.5761E-005
 763.00  2.3933E-005
 763.50  2.2384E-005
 764.00  2.0820E-005
 764.50  1.9447E-005
 765.00  1.8325E-005
 765.50  1.7644E-005
 766.00  1.7158E-005
 766.50  1.6924E-005
 767.00  1.6436E-005
 767.50  1.5940E-005
 768.00  1.5309E-005
 768.50  1.4528E-005
 769.00  1.3801E-005
 769.50  1.3517E-005
 770.00  1.2955E-005
 770.50  1.2234E-005
 771.00  1.1923E-005
 771.50  1.1715E-005
 772.00  1.1291E-005
 772.50  1.1337E-005
 773.00  1.1349E-005
 773.50  1.0816E-005
 774.00  1.0124E-005
 774.50  9.4728E-006
 775.00  8.8840E-006
 775.50  8.2431E-006
 776.00  7.8963E-006
 776.50  7.6592E-006
 777.00  7.4067E-006
 777.50  7.1797E-006
 778.00  6.8719E-006
 778.50  6.2905E-006
 779.00  5.5579E-006
 779.50  4.8588E-006
 780.00  4.2276E-006
 780.50  3.8354E-006
 781.00  3.6486E-006
 781.50  3.5786E-006
 782.00  3.5739E-006
 782.50  3.5615E-006
 783.00  3.7355E-006
 783.50  3.7048E-006
 784.00  3.9969E-006
 784.50  4.5427E-006
 785.00  5.3393E-006
 785.50  5.2382E-006
 786.00  5.1249E-006
 786.50  4.9259E-006
 787.00  4.2319E-006
 787.50  3.5177E-006
 788.00  3.4988E-006
 788.50  3.3844E-006
 789.00  2.9279E-006
 789.50  2.2617E-006
 790.00  1.6975E-006
 790.50  1.1317E-006
 791.00  8.8140E-007
 791.50  1.0442E-006
 792.00  1.5485E-006
 792.50  2.0546E-006
 793.00  2.5222E-006
 793.50  2.6645E-006
 794.00  2.6642E-006
 794.50  2.4499E-006
 795.00  2.1697E-006
 795.50  1.9301E-006
 796.00  1.7532E-006
 796.50  1.7214E-006
 797.00  2.0709E-006
 797.50  2.2747E-006
 798.00  2.4002E-006
 798.50  2.9200E-006
 799.00  3.5413E-006
 799.50  3.1767E-006
 800.00  2.5890E-006
 800.50  1.7591E-006
 801.00  8.4876E-007
 801.50  1.4525E-008
 802.00  2.0953E-007
 802.50  9.0197E-007
 803.00  1.9479E-006
 803.50  2.3625E-006
 804.00  2.7743E-006
 804.50  2.6814E-006
 805.00  2.4978E-006
 805.50  2.2084E-006
 806.00  1.9556E-006
 806.50  1.6648E-006
 807.00  1.6058E-006
 807.50  1.5109E-006
 808.00  1.3974E-006
 808.50  1.4483E-006
 809.00  1.7363E-006
 809.50  1.9295E-006
 810.00  2.0806E-006
 810.50  2.2295E-006
 811.00  2.3295E-006
 811.50  2.2889E-006
 812.00  2.2175E-006
 812.50  1.9353E-006
 813.00  2.1246E-006
 813.50  2.1676E-006
 814.00  1.7010E-006
 814.50  1.5857E-006
 815.00  1.7810E-006
 815.50  1.6379E-006
 816.00  1.6818E-006
 816.50  2.2198E-006
 817.00  2.3897E-006
 817.50  2.2146E-006
 818.00  2.0671E-006
 818.50  1.7155E-006
 819.00  1.3848E-006
 819.50  1.1798E-006
 820.00  1.1732E-006
 820.50  1.5211E-006
 821.00  1.7822E-006
 821.50  1.9607E-006
 822.00  2.8043E-006
 822.50  2.6698E-006
 823.00  2.4947E-006
 823.50  2.8561E-006
 824.00  2.7851E-006
 824.50  2.3365E-006
 825.00  2.6573E-006
 825.50  2.7926E-006
 826.00  2.7822E-006
 826.50  3.3361E-006
 827.00  3.8303E-006
 827.50  3.7419E-006
 828.00  3.5821E-006
 828.50  3.3175E-006
 829.00  2.7969E-006
 829.50  2.5588E-006
 830.00  2.5643E-006
 830.50  2.3934E-006
 831.00  2.0993E-006
 831.50  1.8470E-006
 832.00  1.5139E-006
 832.50  1.4822E-006
 833.00  1.3526E-006
 833.50  1.5646E-006
 834.00  1.6691E-006
 834.50  1.4909E-006
 835.00  1.4349E-006
 835.50  1.3965E-006
 836.00  1.1077E-006
 836.50  8.8666E-007
 837.00  8.8179E-007
 837.50  6.5382E-007
 838.00  3.7382E-007
 838.50  2.9486E-007
 839.00  1.1018E-007
 839.50  0.0000E+000
 840.00  5.9251E-008
 840.50  2.2677E-007
 841.00  2.9776E-007
 841.50  5.9417E-007
 842.00  7.4536E-007
 842.50  5.1404E-007
 843.00  2.9867E-007
 843.50  1.9798E-007
 844.00  1.7062E-007
 844.50  6.5255E-008
 845.00  2.3254E-007
 845.50  5.3963E-007
 846.00  8.8918E-007
 846.50  1.3585E-006
 847.00  1.8699E-006
 847.50  1.9691E-006
 848.00  1.4224E-006
 848.50  9.2201E-007
 849.00  6.3550E-007
 849.50  5.2188E-007
 850.00  7.7373E-007
 850.50  1.0129E-006
 851.00  8.0622E-007
 851.50  2.1074E-007
 852.00  1.1867E-008
 852.50  0.0000E+000
 853.00  0.0000E+000
 853.50  0.0000E+000
 854.00  8.3654E-007
 854.50  1.4028E-006
 855.00  1.5266E-006
 855.50  1.3984E-006
 856.00  1.4588E-006
 856.50  1.0413E-006
 857.00  6.3529E-007
 857.50  4.1586E-007
 858.00  9.7758E-008
 858.50  0.0000E+000
 859.00  0.0000E+000
 859.50  0.0000E+000
 860.00  0.0000E+000
 860.50  0.0000E+000
 861.00  0.0000E+000
 861.50  0.0000E+000
 862.00  0.0000E+000
 862.50  0.0000E+000
 863.00  0.0000E+000
 863.50  0.0000E+000
 864.00  0.0000E+000
 864.50  0.0000E+000
 865.00  0.0000E+000
 865.50  0.0000E+000
 866.00  0.0000E+000
 866.50  0.0000E+000
 867.00  0.0000E+000
 867.50  0.0000E+000
 868.00  0.0000E+000
 868.50  0.0000E+000
 869.00  0.0000E+000
 869.50  0.0000E+000
 870.00  0.0000E+000
 870.50  0.0000E+000
 871.00  0.0000E+000
 871.50  0.0000E+000
 872.00  0.0000E+000
 872.50  0.0000E+000
 873.00  0.0000E+000
 873.50  0.0000E+000
 874.00  0.0000E+000
 874.50  0.0000E+000
 875.00  0.0000E+000
 875.50  0.0000E+000
 876.00  0.0000E+000
 876.50  0.0000E+000
 877.00  0.0000E+000
 877.50  0.0000E+000
 878.00  8.7354E-007
 878.50  2.2935E-006
 879.00  3.2117E-006
 879.50  4.3251E-006
 880.00  4.3013E-006
 880.50  3.7805E-006
 881.00  2.6305E-006
 881.50  1.7175E-006
 882.00  1.3445E-006
 882.50  2.1446E-006
 883.00  3.2623E-006
 883.50  3.4039E-006
 884.00  3.3472E-006
 884.50  3.5659E-006
 885.00  2.6126E-006
 885.50  1.6115E-006
 886.00  1.6559E-006
 886.50  1.1767E-006
 887.00  5.7778E-007
 887.50  5.7416E-007
 888.00  6.8116E-007
 888.50  8.9643E-007
 889.00  1.2875E-006
 889.50  1.8069E-006
 890.00  2.3801E-006
 890.50  3.0560E-006
 891.00  4.0275E-006
 891.50  4.3654E-006
 892.00  4.1905E-006
 892.50  3.8493E-006
 893.00  3.4482E-006
 893.50  2.0616E-006
 894.00  9.5832E-007
 894.50  4.5319E-007
 895.00  1.5043E-007
 895.50  0.0000E+000
 896.00  4.5495E-008
 896.50  5.0580E-008
 897.00  0.0000E+000
 897.50  0.0000E+000
 898.00  0.0000E+000
 898.50  1.1052E-006
 899.00  1.7351E-006
 899.50  3.4551E-006
 900.00  4.2765E-006
 900.50  4.0109E-006
 901.00  2.8310E-006
 901.50  3.1281E-006
 902.00  2.0110E-006
 902.50  1.1461E-006
 903.00  4.8762E-007
 903.50  7.7962E-007
 904.00  1.3340E-006
 904.50  2.0716E-006
 905.00  2.3270E-006
 905.50  2.6312E-006
 906.00  2.4222E-006
 906.50  2.0229E-006
 907.00  1.8335E-006
 907.50  2.1680E-006
 908.00  2.2190E-006
 908.50  2.2130E-006
 909.00  2.1143E-006
 909.50  1.9100E-006
 910.00  1.6482E-006
 910.50  1.6474E-006
 911.00  1.8407E-006
 911.50  1.8225E-006
 912.00  1.4240E-006
 912.50  1.2675E-006
 913.00  8.2015E-007
 913.50  5.7583E-007
 914.00  8.5532E-007
 914.50  1.8164E-006
 915.00  2.2954E-006
 915.50  2.4927E-006
 916.00  2.5454E-006
 916.50  2.1544E-006
 917.00  1.4337E-006
 917.50  1.5661E-006
 918.00  7.7768E-007
 918.50  0.0000E+000
 919.00  0.0000E+000
 919.50  0.0000E+000
 920.00  0.0000E+000
 920.50  0.0000E+000
 921.00  1.6679E-008
 921.50  1.3349E-007
 922.00  1.9190E-007
 922.50  0.0000E+000
 923.00  0.0000E+000
 923.50  0.0000E+000
 924.00  0.0000E+000
 924.50  0.0000E+000
 925.00  0.0000E+000
 925.50  0.0000E+000
 926.00  0.0000E+000
 926.50  0.0000E+000
 927.00  0.0000E+000
 927.50  0.0000E+000
 928.00  0.0000E+000
 928.50  0.0000E+000
 929.00  0.0000E+000
 929.50  0.0000E+000
 930.00  6.9004E-007
 930.50  6.8894E-007
 931.00  2.6741E-008
 931.50  0.0000E+000
 932.00  0.0000E+000
 932.50  0.0000E+000
 933.00  0.0000E+000
 933.50  0.0000E+000
 934.00  0.0000E+000
 934.50  0.0000E+000
 935.00  0.0000E+000
 935.50  1.1317E-007
 936.00  5.1513E-007
 936.50  4.7581E-007
 937.00  1.1965E-008
 937.50  2.0491E-008
 938.00  0.0000E+000
 938.50  0.0000E+000
 939.00  0.0000E+000
 939.50  0.0000E+000
 940.00  0.0000E+000
 940.50  0.0000E+000
 941.00  0.0000E+000
 941.50  0.0000E+000
 942.00  0.0000E+000
 942.50  0.0000E+000
 943.00  0.0000E+000
 943.50  0.0000E+000
 944.00  0.0000E+000
 944.50  0.0000E+000
 945.00  0.0000E+000
 945.50  0.0000E+000
 946.00  0.0000E+000
 946.50  0.0000E+000
 947.00  0.0000E+000
 947.50  0.0000E+000
 948.00  0.0000E+000
 948.50  0.0000E+000
 949.00  0.0000E+000
 949.50  0.0000E+000
 950.00  0.0000E+000
 950.50  0.0000E+000
 951.00  0.0000E+000
 951.50  0.0000E+000
 952.00  9.9645E-008
 952.50  7.9811E-007
 953.00  2.1385E-006
 953.50  3.7091E-006
 954.00  5.8591E-006
 954.50  8.0337E-006
 955.00  1.2340E-005
 955.50  1.7232E-005
 956.00  1.9967E-005
 956.50  2.0447E-005
 957.00  1.8790E-005
 957.50  1.5206E-005
 958.00  1.2770E-005
 958.50  1.1328E-005
 959.00  1.0546E-005
 959.50  1.0471E-005
 960.00  9.8022E-006
 960.50  9.2762E-006
 961.00  9.8284E-006
 961.50  1.1030E-005
 962.00  1.2387E-005
 962.50  1.6100E-005
 963.00  2.0450E-005
 963.50  2.5601E-005
 964.00  2.4122E-005
 964.50  2.3649E-005
 965.00  2.1667E-005
 965.50  1.9406E-005
 966.00  1.7536E-005
 966.50  1.8321E-005
 967.00  1.7248E-005
 967.50  1.2437E-005
 968.00  9.2017E-006
 968.50  4.5658E-006
 969.00  2.6691E-006
 969.50  3.0831E-006
 970.00  6.2980E-006
 970.50  7.9973E-006
 971.00  8.7575E-006
 971.50  9.8169E-006
 972.00  1.0383E-005
 972.50  9.2471E-006
 973.00  8.8810E-006
 973.50  9.7012E-006
 974.00  9.4604E-006
 974.50  9.2531E-006
 975.00  7.2097E-006
 975.50  3.6095E-006
 976.00  1.1706E-006
 976.50  2.1685E-007
 977.00  7.3104E-007
 977.50  3.4943E-006
 978.00  8.2861E-006
 978.50  1.2337E-005
 979.00  1.3730E-005
 979.50  1.4646E-005
 980.00  1.4988E-005
 980.50  1.5670E-005
 981.00  1.9088E-005
 981.50  1.8318E-005
 982.00  1.6796E-005
 982.50  1.4763E-005
 983.00  1.0465E-005
 983.50  6.5724E-006
 984.00  6.9653E-006
 984.50  1.0808E-005
 985.00  1.2061E-005
 985.50  1.4082E-005
 986.00  1.4399E-005
 986.50  1.4967E-005
 987.00  1.2585E-005
 987.50  1.2661E-005
 988.00  1.3883E-005
 988.50  1.6869E-005
 989.00  1.7691E-005
 989.50  1.7905E-005
 990.00  1.9327E-005
 990.50  1.7294E-005
 991.00  1.3930E-005
 991.50  1.3361E-005
 992.00  1.2737E-005
 992.50  8.7960E-006
 993.00  4.4779E-006
 993.50  2.3922E-006
 994.00  4.9748E-006
 994.50  1.6803E-005
 995.00  2.7040E-005
 995.50  3.1624E-005
 996.00  3.4058E-005
 996.50  3.3754E-005
 997.00  2.1905E-005
 997.50  1.6234E-005
 998.00  1.8126E-005
 998.50  1.7671E-005
 999.00  1.4440E-005
 999.50  1.3472E-005
1000.00  9.7277E-006
1000.50  4.8896E-007
1001.00  0.0000E+000
1001.50  0.0000E+000
1002.00  0.0000E+000
1002.50  0.0000E+000
1003.00  0.0000E+000
1003.50  0.0000E+000
1004.00  0.0000E+000
1004.50  0.0000E+000
1005.00  0.0000E+000
1005.50  0.0000E+000
1006.00  0.0000E+000
1006.50  0.0000E+000
1007.00  0.0000E+000
1007.50  0.0000E+000
1008.00  0.0000E+000
1008.50  0.0000E+000
1009.00  0.0000E+000
1009.50  0.0000E+000
1010.00  0.0000E+000
1010.50  0.0000E+000
1011.00  0.0000E+000
1011.50  0.0000E+000
1012.00  0.0000E+000
1012.50  0.0000E+000
1013.00  0.0000E+000
1013.50  0.0000E+000
1014.00  0.0000E+000
1014.50  0.0000E+000
1015.00  0.0000E+000
1015.50  0.0000E+000
1016.00  0.0000E+000
1016.50  0.0000E+000
1017.00  0.0000E+000
1017.50  0.0000E+000
1018.00  0.0000E+000
1018.50  0.0000E+000
1019.00  0.0000E+000
1019.50  0.0000E+000
1020.00  0.0000E+000
1020.50  0.0000E+000
1021.00  0.0000E+000
1021.50  0.0000E+000
1022.00  0.0000E+000
1022.50  0.0000E+000
1023.00  0.0000E+000
1023.50  0.0000E+000
1024.00  0.0000E+000
1024.50  0.0000E+000
1025.00  0.0000E+000
1025.50  0.0000E+000
1026.00  0.0000E+000
1026.50  0.0000E+000
1027.00  0.0000E+000
1027.50  0.0000E+000
1028.00  0.0000E+000
1028.50  0.0000E+000
1029.00  0.0000E+000
1029.50  0.0000E+000
1030.00  0.0000E+000
1030.50  0.0000E+000
1031.00  0.0000E+000
1031.50  0.0000E+000
1032.00  0.0000E+000
1032.50  0.0000E+000
1033.00  0.0000E+000
1033.50  0.0000E+000
1034.00  0.0000E+000
1034.50  0.0000E+000
1035.00  0.0000E+000
1035.50  0.0000E+000
1036.00  0.0000E+000
1036.50  0.0000E+000
1037.00  0.0000E+000
1037.50  0.0000E+000
1038.00  0.0000E+000
1038.50  0.0000E+000
1039.00  0.0000E+000
1039.50  0.0000E+000
1040.00  0.0000E+000
1040.50  0.0000E+000
1041.00  0.0000E+000
1041.50  0.0000E+000
1042.00  0.0000E+000
1042.50  0.0000E+000
1043.00  0.0000E+000
1043.50  0.0000E+000
1044.00  0.0000E+000
1044.50  0.0000E+000
1045.00  0.0000E+000
1045.50  0.0000E+000
1046.00  0.0000E+000
1046.50  0.0000E+000
1047.00  0.0000E+000
1047.50  0.0000E+000
1048.00  0.0000E+000
1048.50  0.0000E+000
1049.00  0.0000E+000
1049.50  0.0000E+000
1050.00  0.0000E+000
1050.50  0.0000E+000
1051.00  0.0000E+000
1051.50  0.0000E+000
1052.00  0.0000E+000
1052.50  0.0000E+000
1053.00  0.0000E+000
1053.50  0.0000E+000
1054.00  0.0000E+000
1054.50  0.0000E+000
1055.00  0.0000E+000
1055.50  0.0000E+000
1056.00  0.0000E+000
1056.50  0.0000E+000
1057.00  0.0000E+000
1057.50  0.0000E+000
1058.00  0.0000E+000
1058.50  0.0000E+000
1059.00  0.0000E+000
1059.50  0.0000E+000
1060.00  0.0000E+000
1060.50  0.0000E+000
1061.00  0.0000E+000
1061.50  0.0000E+000
1062.00  0.0000E+000
1062.50  0.0000E+000
1063.00  0.0000E+000
1063.50  0.0000E+000
1064.00  0.0000E+000
1064.50  0.0000E+000
1065.00  0.0000E+000
1065.50  0.0000E+000
1066.00  0.0000E+000
1066.50  0.0000E+000
1067.00  0.0000E+000
1067.50  0.0000E+000
1068.00  0.0000E+000
1068.50  0.0000E+000
1069.00  0.0000E+000
1069.50  0.0000E+000
1070.00  0.0000E+000
1070.50  0.0000E+000
1071.00  0.0000E+000
1071.50  0.0000E+000
1072.00  0.0000E+000
1072.50  0.0000E+000
1073.00  0.0000E+000
1073.50  0.0000E+000
1074.00  0.0000E+000
1074.50  0.0000E+000
1075.00  0.0000E+000
1075.50  0.0000E+000
1076.00  0.0000E+000
1076.50  0.0000E+000
1077.00  0.0000E+000
1077.50  0.0000E+000
1078.00  0.0000E+000
1078.50  0.0000E+000
1079.00  0.0000E+000
1079.50  0.0000E+000
1080.00  0.0000E+000
1080.50  0.0000E+000
1081.00  0.0000E+000
1081.50  0.0000E+000
1082.00  0.0000E+000
1082.50  0.0000E+000
1083.00  0.0000E+000
1083.50  0.0000E+000
1084.00  0.0000E+000
1084.50  0.0000E+000
1085.00  0.0000E+000
1085.50  0.0000E+000
1086.00  0.0000E+000
1086.50  0.0000E+000
1087.00  0.0000E+000
1087.50  0.0000E+000
1088.00  0.0000E+000
1088.50  0.0000E+000
1089.00  0.0000E+000
1089.50  0.0000E+000
1090.00  0.0000E+000
1090.50  0.0000E+000
1091.00  0.0000E+000
1091.50  0.0000E+000
1092.00  0.0000E+000
1092.50  0.0000E+000
1093.00  0.0000E+000
1093.50  0.0000E+000
1094.00  0.0000E+000
1094.50  0.0000E+000
1095.00  0.0000E+000
1095.50  0.0000E+000
1096.00  0.0000E+000
1096.50  0.0000E+000
1097.00  0.0000E+000
1097.50  0.0000E+000
1098.00  0.0000E+000
1098.50  0.0000E+000
1099.00  0.0000E+000
1099.50  0.0000E+000
1100.00  0.0000E+000
1100.50  0.0000E+000
1101.00  0.0000E+000
1101.50  0.0000E+000
1102.00  0.0000E+000
1102.50  0.0000E+000
1103.00  0.0000E+000
1103.50  0.0000E+000
1104.00  0.0000E+000
1104.50  0.0000E+000
1105.00  0.0000E+000
1105.50  0.0000E+000
1106.00  0.0000E+000
1106.50  0.0000E+000
1107.00  0.0000E+000
1107.50  0.0000E+000
1108.00  0.0000E+000
1108.50  0.0000E+000
1109.00  0.0000E+000
1109.50  0.0000E+000
1110.00  0.0000E+000
1110.50  0.0000E+000
1111.00  0.0000E+000
1111.50  0.0000E+000
1112.00  0.0000E+000
1112.50  0.0000E+000
1113.00  0.0000E+000
1113.50  0.0000E+000
1114.00  0.0000E+000
1114.50  0.0000E+000
1115.00  0.0000E+000
1115.50  0.0000E+000
1116.00  0.0000E+000
1116.50  0.0000E+000
1117.00  0.0000E+000
1117.50  0.0000E+000
1118.00  0.0000E+000
1118.50  0.0000E+000
1119.00  0.0000E+000
1119.50  0.0000E+000
1120.00  0.0000E+000
1120.50  0.0000E+000
1121.00  0.0000E+000
1121.50  0.0000E+000
1122.00  0.0000E+000
1122.50  0.0000E+000
1123.00  0.0000E+000
1123.50  0.0000E+000
1124.00  0.0000E+000
1124.50  0.0000E+000
1125.00  0.0000E+000
1125.50  0.0000E+000
1126.00  0.0000E+000
1126.50  0.0000E+000
1127.00  0.0000E+000
1127.50  0.0000E+000
: 6
