# Supplementary material for: A photoconversion model for full spectral programming and multiplexing of optogenetic systems
Source: Mol Syst Biol. 2017 Apr 24;13(4):926. doi: 10.15252/msb.20167456 (PMC5408778; doi:10.15252/msb.20167456)
Supplement: Supplementary file 11 — Dataset EV3 [file MSB-13-926-s011.zip › dataset_ev3_led_data/led_calibration_data/EO_02/Tiffani_c1/raw/2.IRR]

" File: 160129_calibrations\post-calibration\Tif
" RAD->  Wave:647.21nm  Pix:1050  Val:  0.000  Time:400ms  Avg:1  Sm:1  Sg:1  Tc:off  SNAP  Xt:1  Ch:1  Xtrig wnmcal >RAD-IS6.CAL
 180.00  0.0000E+000
 180.50  0.0000E+000
 181.00  0.0000E+000
 181.50  0.0000E+000
 182.00  0.0000E+000
 182.50  0.0000E+000
 183.00  0.0000E+000
 183.50  0.0000E+000
 184.00  0.0000E+000
 184.50  0.0000E+000
 185.00  0.0000E+000
 185.50  0.0000E+000
 186.00  0.0000E+000
 186.50  0.0000E+000
 187.00  0.0000E+000
 187.50  0.0000E+000
 188.00  0.0000E+000
 188.50  0.0000E+000
 189.00  0.0000E+000
 189.50  0.0000E+000
 190.00  0.0000E+000
 190.50  0.0000E+000
 191.00  0.0000E+000
 191.50  0.0000E+000
 192.00  0.0000E+000
 192.50  0.0000E+000
 193.00  0.0000E+000
 193.50  0.0000E+000
 194.00  0.0000E+000
 194.50  0.0000E+000
 195.00  0.0000E+000
 195.50  0.0000E+000
 196.00  0.0000E+000
 196.50  0.0000E+000
 197.00  0.0000E+000
 197.50  0.0000E+000
 198.00  0.0000E+000
 198.50  0.0000E+000
 199.00  0.0000E+000
 199.50  0.0000E+000
 200.00  0.0000E+000
 200.50  0.0000E+000
 201.00  0.0000E+000
 201.50  0.0000E+000
 202.00  0.0000E+000
 202.50  0.0000E+000
 203.00  0.0000E+000
 203.50  0.0000E+000
 204.00  0.0000E+000
 204.50  0.0000E+000
 205.00  0.0000E+000
 205.50  0.0000E+000
 206.00  0.0000E+000
 206.50  0.0000E+000
 207.00  0.0000E+000
 207.50  0.0000E+000
 208.00  0.0000E+000
 208.50  0.0000E+000
 209.00  0.0000E+000
 209.50  0.0000E+000
 210.00  0.0000E+000
 210.50  0.0000E+000
 211.00  0.0000E+000
 211.50  0.0000E+000
 212.00  0.0000E+000
 212.50  0.0000E+000
 213.00  0.0000E+000
 213.50  0.0000E+000
 214.00  0.0000E+000
 214.50  0.0000E+000
 215.00  0.0000E+000
 215.50  0.0000E+000
 216.00  0.0000E+000
 216.50  0.0000E+000
 217.00  0.0000E+000
 217.50  0.0000E+000
 218.00  0.0000E+000
 218.50  0.0000E+000
 219.00  0.0000E+000
 219.50  0.0000E+000
 220.00  0.0000E+000
 220.50  0.0000E+000
 221.00  0.0000E+000
 221.50  0.0000E+000
 222.00  0.0000E+000
 222.50  0.0000E+000
 223.00  0.0000E+000
 223.50  0.0000E+000
 224.00  0.0000E+000
 224.50  0.0000E+000
 225.00  0.0000E+000
 225.50  0.0000E+000
 226.00  0.0000E+000
 226.50  0.0000E+000
 227.00  0.0000E+000
 227.50  0.0000E+000
 228.00  0.0000E+000
 228.50  0.0000E+000
 229.00  0.0000E+000
 229.50  0.0000E+000
 230.00  0.0000E+000
 230.50  0.0000E+000
 231.00  0.0000E+000
 231.50  0.0000E+000
 232.00  0.0000E+000
 232.50  0.0000E+000
 233.00  0.0000E+000
 233.50  0.0000E+000
 234.00  0.0000E+000
 234.50  0.0000E+000
 235.00  0.0000E+000
 235.50  0.0000E+000
 236.00  0.0000E+000
 236.50  0.0000E+000
 237.00  0.0000E+000
 237.50  0.0000E+000
 238.00  0.0000E+000
 238.50  0.0000E+000
 239.00  0.0000E+000
 239.50  0.0000E+000
 240.00  0.0000E+000
 240.50  0.0000E+000
 241.00  0.0000E+000
 241.50  0.0000E+000
 242.00  0.0000E+000
 242.50  0.0000E+000
 243.00  0.0000E+000
 243.50  0.0000E+000
 244.00  0.0000E+000
 244.50  0.0000E+000
 245.00  0.0000E+000
 245.50  0.0000E+000
 246.00  0.0000E+000
 246.50  0.0000E+000
 247.00  0.0000E+000
 247.50  0.0000E+000
 248.00  0.0000E+000
 248.50  0.0000E+000
 249.00  0.0000E+000
 249.50  0.0000E+000
 250.00  0.0000E+000
 250.50  0.0000E+000
 251.00  0.0000E+000
 251.50  0.0000E+000
 252.00  0.0000E+000
 252.50  0.0000E+000
 253.00  0.0000E+000
 253.50  0.0000E+000
 254.00  0.0000E+000
 254.50  0.0000E+000
 255.00  0.0000E+000
 255.50  0.0000E+000
 256.00  0.0000E+000
 256.50  0.0000E+000
 257.00  0.0000E+000
 257.50  0.0000E+000
 258.00  0.0000E+000
 258.50  0.0000E+000
 259.00  0.0000E+000
 259.50  0.0000E+000
 260.00  0.0000E+000
 260.50  0.0000E+000
 261.00  0.0000E+000
 261.50  0.0000E+000
 262.00  0.0000E+000
 262.50  0.0000E+000
 263.00  0.0000E+000
 263.50  0.0000E+000
 264.00  0.0000E+000
 264.50  0.0000E+000
 265.00  0.0000E+000
 265.50  0.0000E+000
 266.00  0.0000E+000
 266.50  0.0000E+000
 267.00  0.0000E+000
 267.50  0.0000E+000
 268.00  0.0000E+000
 268.50  0.0000E+000
 269.00  0.0000E+000
 269.50  0.0000E+000
 270.00  0.0000E+000
 270.50  0.0000E+000
 271.00  0.0000E+000
 271.50  0.0000E+000
 272.00  0.0000E+000
 272.50  0.0000E+000
 273.00  0.0000E+000
 273.50  0.0000E+000
 274.00  0.0000E+000
 274.50  0.0000E+000
 275.00  0.0000E+000
 275.50  0.0000E+000
 276.00  0.0000E+000
 276.50  0.0000E+000
 277.00  0.0000E+000
 277.50  0.0000E+000
 278.00  0.0000E+000
 278.50  0.0000E+000
 279.00  0.0000E+000
 279.50  0.0000E+000
 280.00  0.0000E+000
 280.50  0.0000E+000
 281.00  0.0000E+000
 281.50  0.0000E+000
 282.00  0.0000E+000
 282.50  0.0000E+000
 283.00  0.0000E+000
 283.50  0.0000E+000
 284.00  0.0000E+000
 284.50  0.0000E+000
 285.00  0.0000E+000
 285.50  0.0000E+000
 286.00  0.0000E+000
 286.50  0.0000E+000
 287.00  0.0000E+000
 287.50  0.0000E+000
 288.00  0.0000E+000
 288.50  0.0000E+000
 289.00  0.0000E+000
 289.50  0.0000E+000
 290.00  0.0000E+000
 290.50  0.0000E+000
 291.00  0.0000E+000
 291.50  0.0000E+000
 292.00  0.0000E+000
 292.50  0.0000E+000
 293.00  0.0000E+000
 293.50  0.0000E+000
 294.00  0.0000E+000
 294.50  0.0000E+000
 295.00  0.0000E+000
 295.50  0.0000E+000
 296.00  0.0000E+000
 296.50  0.0000E+000
 297.00  0.0000E+000
 297.50  0.0000E+000
 298.00  0.0000E+000
 298.50  0.0000E+000
 299.00  0.0000E+000
 299.50  0.0000E+000
 300.00  0.0000E+000
 300.50  0.0000E+000
 301.00  0.0000E+000
 301.50  0.0000E+000
 302.00  0.0000E+000
 302.50  0.0000E+000
 303.00  0.0000E+000
 303.50  0.0000E+000
 304.00  0.0000E+000
 304.50  0.0000E+000
 305.00  0.0000E+000
 305.50  0.0000E+000
 306.00  0.0000E+000
 306.50  0.0000E+000
 307.00  0.0000E+000
 307.50  0.0000E+000
 308.00  0.0000E+000
 308.50  0.0000E+000
 309.00  0.0000E+000
 309.50  0.0000E+000
 310.00  0.0000E+000
 310.50  0.0000E+000
 311.00  0.0000E+000
 311.50  0.0000E+000
 312.00  0.0000E+000
 312.50  0.0000E+000
 313.00  0.0000E+000
 313.50  0.0000E+000
 314.00  0.0000E+000
 314.50  0.0000E+000
 315.00  0.0000E+000
 315.50  0.0000E+000
 316.00  0.0000E+000
 316.50  0.0000E+000
 317.00  0.0000E+000
 317.50  0.0000E+000
 318.00  0.0000E+000
 318.50  0.0000E+000
 319.00  0.0000E+000
 319.50  0.0000E+000
 320.00  0.0000E+000
 320.50  0.0000E+000
 321.00  0.0000E+000
 321.50  0.0000E+000
 322.00  0.0000E+000
 322.50  0.0000E+000
 323.00  0.0000E+000
 323.50  0.0000E+000
 324.00  0.0000E+000
 324.50  0.0000E+000
 325.00  0.0000E+000
 325.50  0.0000E+000
 326.00  0.0000E+000
 326.50  0.0000E+000
 327.00  0.0000E+000
 327.50  0.0000E+000
 328.00  0.0000E+000
 328.50  0.0000E+000
 329.00  0.0000E+000
 329.50  0.0000E+000
 330.00  0.0000E+000
 330.50  0.0000E+000
 331.00  0.0000E+000
 331.50  0.0000E+000
 332.00  0.0000E+000
 332.50  0.0000E+000
 333.00  0.0000E+000
 333.50  0.0000E+000
 334.00  0.0000E+000
 334.50  0.0000E+000
 335.00  0.0000E+000
 335.50  0.0000E+000
 336.00  0.0000E+000
 336.50  0.0000E+000
 337.00  0.0000E+000
 337.50  0.0000E+000
 338.00  0.0000E+000
 338.50  0.0000E+000
 339.00  0.0000E+000
 339.50  0.0000E+000
 340.00  0.0000E+000
 340.50  0.0000E+000
 341.00  0.0000E+000
 341.50  0.0000E+000
 342.00  0.0000E+000
 342.50  0.0000E+000
 343.00  0.0000E+000
 343.50  0.0000E+000
 344.00  0.0000E+000
 344.50  0.0000E+000
 345.00  0.0000E+000
 345.50  0.0000E+000
 346.00  0.0000E+000
 346.50  0.0000E+000
 347.00  0.0000E+000
 347.50  0.0000E+000
 348.00  0.0000E+000
 348.50  0.0000E+000
 349.00  0.0000E+000
 349.50  0.0000E+000
 350.00  0.0000E+000
 350.50  0.0000E+000
 351.00  0.0000E+000
 351.50  0.0000E+000
 352.00  0.0000E+000
 352.50  0.0000E+000
 353.00  0.0000E+000
 353.50  0.0000E+000
 354.00  0.0000E+000
 354.50  0.0000E+000
 355.00  0.0000E+000
 355.50  0.0000E+000
 356.00  0.0000E+000
 356.50  0.0000E+000
 357.00  0.0000E+000
 357.50  0.0000E+000
 358.00  0.0000E+000
 358.50  0.0000E+000
 359.00  0.0000E+000
 359.50  4.7258E-008
 360.00  7.3086E-007
 360.50  1.2551E-006
 361.00  1.3268E-006
 361.50  1.3953E-006
 362.00  1.4641E-006
 362.50  1.5627E-006
 363.00  1.6895E-006
 363.50  1.8263E-006
 364.00  1.9622E-006
 364.50  2.1175E-006
 365.00  2.3012E-006
 365.50  2.5482E-006
 366.00  2.8692E-006
 366.50  3.2254E-006
 367.00  3.5937E-006
 367.50  3.9901E-006
 368.00  4.4145E-006
 368.50  4.9009E-006
 369.00  5.4789E-006
 369.50  6.1801E-006
 370.00  7.0140E-006
 370.50  7.9865E-006
 371.00  9.1782E-006
 371.50  1.0548E-005
 372.00  1.2086E-005
 372.50  1.3832E-005
 373.00  1.5819E-005
 373.50  1.8069E-005
 374.00  2.0689E-005
 374.50  2.3687E-005
 375.00  2.7135E-005
 375.50  3.1095E-005
 376.00  3.5623E-005
 376.50  4.0810E-005
 377.00  4.6815E-005
 377.50  5.3550E-005
 378.00  6.1032E-005
 378.50  6.9408E-005
 379.00  7.8610E-005
 379.50  8.8754E-005
 380.00  1.0000E-004
 380.50  1.1242E-004
 381.00  1.2598E-004
 381.50  1.4046E-004
 382.00  1.5569E-004
 382.50  1.7138E-004
 383.00  1.8734E-004
 383.50  2.0283E-004
 384.00  2.1754E-004
 384.50  2.3099E-004
 385.00  2.4251E-004
 385.50  2.5181E-004
 386.00  2.5827E-004
 386.50  2.6166E-004
 387.00  2.6208E-004
 387.50  2.5956E-004
 388.00  2.5464E-004
 388.50  2.4750E-004
 389.00  2.3832E-004
 389.50  2.2751E-004
 390.00  2.1545E-004
 390.50  2.0292E-004
 391.00  1.9004E-004
 391.50  1.7732E-004
 392.00  1.6501E-004
 392.50  1.5341E-004
 393.00  1.4265E-004
 393.50  1.3280E-004
 394.00  1.2393E-004
 394.50  1.1590E-004
 395.00  1.0839E-004
 395.50  1.0148E-004
 396.00  9.4841E-005
 396.50  8.8391E-005
 397.00  8.2212E-005
 397.50  7.6279E-005
 398.00  7.0684E-005
 398.50  6.5416E-005
 399.00  6.0480E-005
 399.50  5.5881E-005
 400.00  5.1553E-005
 400.50  4.7451E-005
 401.00  4.3678E-005
 401.50  4.0226E-005
 402.00  3.7043E-005
 402.50  3.4154E-005
 403.00  3.1489E-005
 403.50  2.9065E-005
 404.00  2.6960E-005
 404.50  2.5110E-005
 405.00  2.3480E-005
 405.50  2.2000E-005
 406.00  2.0602E-005
 406.50  1.9287E-005
 407.00  1.8054E-005
 407.50  1.6915E-005
 408.00  1.5894E-005
 408.50  1.4941E-005
 409.00  1.4048E-005
 409.50  1.3202E-005
 410.00  1.2385E-005
 410.50  1.1603E-005
 411.00  1.0857E-005
 411.50  1.0096E-005
 412.00  9.3480E-006
 412.50  8.6212E-006
 413.00  7.9465E-006
 413.50  7.3515E-006
 414.00  6.8630E-006
 414.50  6.4532E-006
 415.00  6.0624E-006
 415.50  5.6816E-006
 416.00  5.3848E-006
 416.50  5.1205E-006
 417.00  4.8665E-006
 417.50  4.6940E-006
 418.00  4.4915E-006
 418.50  4.3050E-006
 419.00  4.1420E-006
 419.50  3.9937E-006
 420.00  3.8612E-006
 420.50  3.7615E-006
 421.00  3.6555E-006
 421.50  3.5726E-006
 422.00  3.5245E-006
 422.50  3.4521E-006
 423.00  3.3090E-006
 423.50  3.2183E-006
 424.00  3.1123E-006
 424.50  2.9755E-006
 425.00  2.8655E-006
 425.50  2.7831E-006
 426.00  2.6464E-006
 426.50  2.5182E-006
 427.00  2.3837E-006
 427.50  2.2946E-006
 428.00  2.1646E-006
 428.50  2.1403E-006
 429.00  2.1421E-006
 429.50  2.1098E-006
 430.00  2.0804E-006
 430.50  1.9924E-006
 431.00  1.9092E-006
 431.50  1.8790E-006
 432.00  1.8465E-006
 432.50  1.8455E-006
 433.00  1.8330E-006
 433.50  1.7535E-006
 434.00  1.6637E-006
 434.50  1.5771E-006
 435.00  1.4494E-006
 435.50  1.3687E-006
 436.00  1.3251E-006
 436.50  1.2859E-006
 437.00  1.2178E-006
 437.50  1.2457E-006
 438.00  1.2759E-006
 438.50  1.3109E-006
 439.00  1.3492E-006
 439.50  1.3341E-006
 440.00  1.2803E-006
 440.50  1.1938E-006
 441.00  1.1217E-006
 441.50  1.1085E-006
 442.00  1.0998E-006
 442.50  1.1047E-006
 443.00  1.0794E-006
 443.50  1.0256E-006
 444.00  9.7776E-007
 444.50  9.7069E-007
 445.00  9.9217E-007
 445.50  1.0627E-006
 446.00  1.0978E-006
 446.50  1.0831E-006
 447.00  9.8769E-007
 447.50  8.8485E-007
 448.00  7.8523E-007
 448.50  6.4867E-007
 449.00  5.3782E-007
 449.50  4.8304E-007
 450.00  4.1322E-007
 450.50  3.8341E-007
 451.00  4.1327E-007
 451.50  4.3716E-007
 452.00  4.5715E-007
 452.50  4.8598E-007
 453.00  5.3469E-007
 453.50  6.4777E-007
 454.00  7.0793E-007
 454.50  7.1962E-007
 455.00  7.4047E-007
 455.50  7.5131E-007
 456.00  7.2142E-007
 456.50  7.5969E-007
 457.00  8.1235E-007
 457.50  8.3953E-007
 458.00  8.8579E-007
 458.50  9.3611E-007
 459.00  9.1793E-007
 459.50  8.7342E-007
 460.00  8.3197E-007
 460.50  7.2085E-007
 461.00  6.5803E-007
 461.50  6.9375E-007
 462.00  6.9687E-007
 462.50  6.7744E-007
 463.00  6.7165E-007
 463.50  6.1457E-007
 464.00  5.4122E-007
 464.50  5.2751E-007
 465.00  4.8719E-007
 465.50  4.5645E-007
 466.00  4.2706E-007
 466.50  3.9897E-007
 467.00  4.0031E-007
 467.50  4.2421E-007
 468.00  4.4066E-007
 468.50  4.7125E-007
 469.00  5.0093E-007
 469.50  5.0849E-007
 470.00  5.1361E-007
 470.50  5.3423E-007
 471.00  5.3892E-007
 471.50  5.3485E-007
 472.00  5.2825E-007
 472.50  4.9993E-007
 473.00  4.5015E-007
 473.50  4.1412E-007
 474.00  3.5998E-007
 474.50  3.5645E-007
 475.00  3.6833E-007
 475.50  4.3416E-007
 476.00  5.1271E-007
 476.50  5.7450E-007
 477.00  6.2215E-007
 477.50  6.2901E-007
 478.00  6.1759E-007
 478.50  6.2578E-007
 479.00  5.9564E-007
 479.50  5.8327E-007
 480.00  6.2094E-007
 480.50  6.3114E-007
 481.00  6.2608E-007
 481.50  6.1905E-007
 482.00  5.6612E-007
 482.50  4.8282E-007
 483.00  4.3119E-007
 483.50  4.1326E-007
 484.00  4.4624E-007
 484.50  4.9221E-007
 485.00  5.6027E-007
 485.50  6.0801E-007
 486.00  6.3480E-007
 486.50  6.2576E-007
 487.00  6.0789E-007
 487.50  6.0533E-007
 488.00  6.0586E-007
 488.50  6.1910E-007
 489.00  6.6439E-007
 489.50  7.0601E-007
 490.00  7.3998E-007
 490.50  7.7760E-007
 491.00  8.0829E-007
 491.50  8.3067E-007
 492.00  8.3546E-007
 492.50  8.2666E-007
 493.00  8.3927E-007
 493.50  8.3030E-007
 494.00  8.2746E-007
 494.50  8.2566E-007
 495.00  8.2145E-007
 495.50  8.0986E-007
 496.00  8.0035E-007
 496.50  7.6550E-007
 497.00  7.1129E-007
 497.50  6.5019E-007
 498.00  6.1732E-007
 498.50  5.8627E-007
 499.00  6.1226E-007
 499.50  6.4215E-007
 500.00  6.6982E-007
 500.50  6.8273E-007
 501.00  6.9404E-007
 501.50  7.0358E-007
 502.00  6.6690E-007
 502.50  5.8207E-007
 503.00  5.0575E-007
 503.50  4.1695E-007
 504.00  3.4944E-007
 504.50  3.4443E-007
 505.00  4.2470E-007
 505.50  4.8373E-007
 506.00  5.1717E-007
 506.50  5.6078E-007
 507.00  5.4733E-007
 507.50  4.8436E-007
 508.00  4.9740E-007
 508.50  5.4629E-007
 509.00  6.1100E-007
 509.50  7.0064E-007
 510.00  7.9853E-007
 510.50  8.2782E-007
 511.00  8.3930E-007
 511.50  8.4733E-007
 512.00  8.3944E-007
 512.50  8.0630E-007
 513.00  7.6122E-007
 513.50  7.3808E-007
 514.00  7.0155E-007
 514.50  7.1216E-007
 515.00  7.7589E-007
 515.50  8.3784E-007
 516.00  8.9181E-007
 516.50  9.4271E-007
 517.00  9.5770E-007
 517.50  9.2452E-007
 518.00  8.3186E-007
 518.50  7.1931E-007
 519.00  6.1382E-007
 519.50  5.1466E-007
 520.00  4.7812E-007
 520.50  4.9118E-007
 521.00  5.3272E-007
 521.50  5.7740E-007
 522.00  6.0504E-007
 522.50  6.0639E-007
 523.00  6.0749E-007
 523.50  5.8274E-007
 524.00  5.4999E-007
 524.50  5.4999E-007
 525.00  5.4295E-007
 525.50  5.4271E-007
 526.00  6.2037E-007
 526.50  7.1699E-007
 527.00  8.3908E-007
 527.50  9.4730E-007
 528.00  1.0145E-006
 528.50  1.0343E-006
 529.00  1.0369E-006
 529.50  1.0272E-006
 530.00  1.0040E-006
 530.50  9.6336E-007
 531.00  9.4455E-007
 531.50  9.0464E-007
 532.00  8.9987E-007
 532.50  8.7829E-007
 533.00  8.5745E-007
 533.50  8.3209E-007
 534.00  8.2476E-007
 534.50  8.1148E-007
 535.00  7.9221E-007
 535.50  7.8750E-007
 536.00  7.5337E-007
 536.50  7.1380E-007
 537.00  6.9933E-007
 537.50  6.7991E-007
 538.00  6.6939E-007
 538.50  6.8288E-007
 539.00  7.1960E-007
 539.50  7.8660E-007
 540.00  8.5740E-007
 540.50  9.0048E-007
 541.00  9.0283E-007
 541.50  8.7815E-007
 542.00  7.3482E-007
 542.50  5.7676E-007
 543.00  4.5453E-007
 543.50  3.6560E-007
 544.00  3.5391E-007
 544.50  4.1870E-007
 545.00  4.8449E-007
 545.50  5.3669E-007
 546.00  5.4231E-007
 546.50  5.2883E-007
 547.00  5.3076E-007
 547.50  5.4552E-007
 548.00  5.4897E-007
 548.50  5.3519E-007
 549.00  5.6877E-007
 549.50  5.8700E-007
 550.00  6.0320E-007
 550.50  6.4842E-007
 551.00  5.8803E-007
 551.50  5.2800E-007
 552.00  4.5246E-007
 552.50  4.6734E-007
 553.00  5.4536E-007
 553.50  6.6318E-007
 554.00  7.5488E-007
 554.50  8.4195E-007
 555.00  8.8836E-007
 555.50  9.3191E-007
 556.00  1.0035E-006
 556.50  1.0589E-006
 557.00  1.0214E-006
 557.50  9.6939E-007
 558.00  8.7756E-007
 558.50  7.8521E-007
 559.00  6.7285E-007
 559.50  5.7230E-007
 560.00  4.8723E-007
 560.50  4.2282E-007
 561.00  3.5724E-007
 561.50  3.5293E-007
 562.00  3.9451E-007
 562.50  4.4759E-007
 563.00  5.2539E-007
 563.50  6.6374E-007
 564.00  7.3902E-007
 564.50  8.7475E-007
 565.00  9.7360E-007
 565.50  1.0168E-006
 566.00  9.9164E-007
 566.50  9.0999E-007
 567.00  8.0035E-007
 567.50  6.8650E-007
 568.00  5.9882E-007
 568.50  5.4203E-007
 569.00  4.8453E-007
 569.50  4.5882E-007
 570.00  4.3333E-007
 570.50  3.7860E-007
 571.00  3.3510E-007
 571.50  3.3315E-007
 572.00  3.5565E-007
 572.50  4.7336E-007
 573.00  6.8476E-007
 573.50  8.6438E-007
 574.00  9.3186E-007
 574.50  9.8909E-007
 575.00  9.4426E-007
 575.50  9.5287E-007
 576.00  9.9843E-007
 576.50  1.0473E-006
 577.00  1.0921E-006
 577.50  1.1849E-006
 578.00  1.3573E-006
 578.50  1.5442E-006
 579.00  1.6755E-006
 579.50  1.7074E-006
 580.00  1.5169E-006
 580.50  1.2888E-006
 581.00  1.0628E-006
 581.50  9.4846E-007
 582.00  9.1170E-007
 582.50  9.5303E-007
 583.00  1.0036E-006
 583.50  1.0204E-006
 584.00  9.9227E-007
 584.50  8.3151E-007
 585.00  6.4195E-007
 585.50  5.5415E-007
 586.00  5.4739E-007
 586.50  6.4198E-007
 587.00  7.3288E-007
 587.50  6.9466E-007
 588.00  6.0298E-007
 588.50  3.9494E-007
 589.00  2.7016E-007
 589.50  2.7708E-007
 590.00  3.0658E-007
 590.50  3.8332E-007
 591.00  5.6716E-007
 591.50  7.4891E-007
 592.00  9.1973E-007
 592.50  1.1667E-006
 593.00  1.2467E-006
 593.50  1.3004E-006
 594.00  1.2115E-006
 594.50  1.0075E-006
 595.00  8.1551E-007
 595.50  7.5965E-007
 596.00  7.7413E-007
 596.50  8.8359E-007
 597.00  1.1047E-006
 597.50  1.2731E-006
 598.00  1.3461E-006
 598.50  1.4119E-006
 599.00  1.4703E-006
 599.50  1.3573E-006
 600.00  1.2533E-006
 600.50  1.1046E-006
 601.00  1.0064E-006
 601.50  9.1176E-007
 602.00  9.4338E-007
 602.50  1.0702E-006
 603.00  1.1104E-006
 603.50  1.1181E-006
 604.00  1.1328E-006
 604.50  1.0708E-006
 605.00  9.3327E-007
 605.50  8.4623E-007
 606.00  7.4451E-007
 606.50  6.3108E-007
 607.00  5.9051E-007
 607.50  5.5971E-007
 608.00  5.1032E-007
 608.50  5.1710E-007
 609.00  5.5072E-007
 609.50  5.3666E-007
 610.00  4.9339E-007
 610.50  4.9292E-007
 611.00  4.5199E-007
 611.50  3.7023E-007
 612.00  3.9825E-007
 612.50  4.3788E-007
 613.00  3.8972E-007
 613.50  3.4211E-007
 614.00  2.4830E-007
 614.50  1.5296E-007
 615.00  1.6112E-007
 615.50  2.1959E-007
 616.00  2.6399E-007
 616.50  3.3727E-007
 617.00  3.9524E-007
 617.50  4.1808E-007
 618.00  3.2433E-007
 618.50  2.9186E-007
 619.00  2.6869E-007
 619.50  1.0667E-007
 620.00  9.3356E-009
 620.50  1.5654E-008
 621.00  7.0035E-008
 621.50  2.6210E-007
 622.00  5.8341E-007
 622.50  8.8866E-007
 623.00  1.1038E-006
 623.50  1.3017E-006
 624.00  1.4355E-006
 624.50  1.4287E-006
 625.00  1.4786E-006
 625.50  1.3832E-006
 626.00  1.1634E-006
 626.50  9.0553E-007
 627.00  5.6902E-007
 627.50  2.7590E-007
 628.00  6.6602E-008
 628.50  0.0000E+000
 629.00  0.0000E+000
 629.50  1.5769E-008
 630.00  1.0208E-007
 630.50  2.9153E-007
 631.00  2.7773E-007
 631.50  2.3055E-007
 632.00  1.8246E-007
 632.50  1.8499E-007
 633.00  1.7806E-007
 633.50  6.4113E-008
 634.00  2.8517E-009
 634.50  0.0000E+000
 635.00  0.0000E+000
 635.50  0.0000E+000
 636.00  0.0000E+000
 636.50  0.0000E+000
 637.00  0.0000E+000
 637.50  2.1240E-008
 638.00  2.0693E-007
 638.50  3.5369E-007
 639.00  6.0019E-007
 639.50  7.4666E-007
 640.00  8.4177E-007
 640.50  8.5986E-007
 641.00  7.5983E-007
 641.50  5.4604E-007
 642.00  2.9508E-007
 642.50  1.1853E-007
 643.00  9.0530E-008
 643.50  2.4754E-007
 644.00  5.7158E-007
 644.50  7.8580E-007
 645.00  8.8821E-007
 645.50  8.2604E-007
 646.00  5.4757E-007
 646.50  2.9442E-007
 647.00  1.9992E-007
 647.50  2.3394E-007
 648.00  3.7962E-007
 648.50  5.9517E-007
 649.00  7.2317E-007
 649.50  8.9261E-007
 650.00  1.0945E-006
 650.50  1.3623E-006
 651.00  1.6420E-006
 651.50  1.9112E-006
 652.00  1.8894E-006
 652.50  1.6623E-006
 653.00  1.3559E-006
 653.50  9.9133E-007
 654.00  5.6869E-007
 654.50  1.9127E-007
 655.00  2.2295E-008
 655.50  0.0000E+000
 656.00  0.0000E+000
 656.50  0.0000E+000
 657.00  0.0000E+000
 657.50  0.0000E+000
 658.00  5.4445E-008
 658.50  3.6823E-007
 659.00  5.4385E-007
 659.50  6.7217E-007
 660.00  6.1942E-007
 660.50  4.5869E-007
 661.00  4.0108E-007
 661.50  2.5763E-007
 662.00  1.0458E-007
 662.50  1.0931E-007
 663.00  3.5026E-007
 663.50  3.7544E-007
 664.00  5.5869E-007
 664.50  7.8688E-007
 665.00  1.0221E-006
 665.50  9.5936E-007
 666.00  1.0352E-006
 666.50  1.1142E-006
 667.00  9.8955E-007
 667.50  8.2514E-007
 668.00  8.3864E-007
 668.50  8.8422E-007
 669.00  1.0538E-006
 669.50  1.2719E-006
 670.00  1.3598E-006
 670.50  1.1918E-006
 671.00  1.1789E-006
 671.50  9.5273E-007
 672.00  6.8686E-007
 672.50  6.8708E-007
 673.00  7.6889E-007
 673.50  7.1287E-007
 674.00  8.3461E-007
 674.50  9.2329E-007
 675.00  7.5919E-007
 675.50  6.6223E-007
 676.00  5.3013E-007
 676.50  1.9028E-007
 677.00  1.4910E-008
 677.50  0.0000E+000
 678.00  0.0000E+000
 678.50  2.4705E-009
 679.00  4.0879E-008
 679.50  1.0509E-007
 680.00  1.3896E-007
 680.50  3.1282E-007
 681.00  6.8917E-007
 681.50  1.1500E-006
 682.00  1.4289E-006
 682.50  1.6037E-006
 683.00  1.6783E-006
 683.50  1.6156E-006
 684.00  1.3099E-006
 684.50  1.1058E-006
 685.00  9.4056E-007
 685.50  7.5904E-007
 686.00  4.2556E-007
 686.50  4.2452E-007
 687.00  4.2473E-007
 687.50  5.0533E-007
 688.00  6.5106E-007
 688.50  7.5944E-007
 689.00  7.3022E-007
 689.50  5.4230E-007
 690.00  2.3487E-007
 690.50  3.8025E-008
 691.00  0.0000E+000
 691.50  0.0000E+000
 692.00  0.0000E+000
 692.50  0.0000E+000
 693.00  0.0000E+000
 693.50  0.0000E+000
 694.00  0.0000E+000
 694.50  0.0000E+000
 695.00  0.0000E+000
 695.50  0.0000E+000
 696.00  0.0000E+000
 696.50  0.0000E+000
 697.00  0.0000E+000
 697.50  2.2883E-008
 698.00  1.5783E-007
 698.50  1.1951E-007
 699.00  1.2135E-008
 699.50  0.0000E+000
 700.00  0.0000E+000
 700.50  0.0000E+000
 701.00  0.0000E+000
 701.50  0.0000E+000
 702.00  0.0000E+000
 702.50  0.0000E+000
 703.00  0.0000E+000
 703.50  0.0000E+000
 704.00  0.0000E+000
 704.50  0.0000E+000
 705.00  0.0000E+000
 705.50  0.0000E+000
 706.00  0.0000E+000
 706.50  0.0000E+000
 707.00  0.0000E+000
 707.50  0.0000E+000
 708.00  6.3793E-009
 708.50  9.5794E-008
 709.00  8.4102E-008
 709.50  1.8455E-008
 710.00  0.0000E+000
 710.50  0.0000E+000
 711.00  0.0000E+000
 711.50  0.0000E+000
 712.00  0.0000E+000
 712.50  0.0000E+000
 713.00  0.0000E+000
 713.50  0.0000E+000
 714.00  0.0000E+000
 714.50  0.0000E+000
 715.00  1.4852E-007
 715.50  2.8317E-007
 716.00  2.6996E-007
 716.50  3.1965E-007
 717.00  2.3821E-007
 717.50  1.0367E-007
 718.00  1.8297E-007
 718.50  3.4195E-007
 719.00  3.1069E-007
 719.50  1.6841E-007
 720.00  3.6924E-008
 720.50  0.0000E+000
 721.00  0.0000E+000
 721.50  0.0000E+000
 722.00  0.0000E+000
 722.50  0.0000E+000
 723.00  0.0000E+000
 723.50  0.0000E+000
 724.00  0.0000E+000
 724.50  0.0000E+000
 725.00  0.0000E+000
 725.50  0.0000E+000
 726.00  0.0000E+000
 726.50  0.0000E+000
 727.00  0.0000E+000
 727.50  0.0000E+000
 728.00  0.0000E+000
 728.50  0.0000E+000
 729.00  0.0000E+000
 729.50  0.0000E+000
 730.00  0.0000E+000
 730.50  0.0000E+000
 731.00  0.0000E+000
 731.50  5.6778E-007
 732.00  9.8370E-007
 732.50  1.5585E-006
 733.00  1.9165E-006
 733.50  2.2019E-006
 734.00  2.2751E-006
 734.50  2.1319E-006
 735.00  1.9923E-006
 735.50  1.9174E-006
 736.00  1.7851E-006
 736.50  1.7161E-006
 737.00  1.6867E-006
 737.50  1.7024E-006
 738.00  2.3275E-006
 738.50  2.5245E-006
 739.00  2.7642E-006
 739.50  2.9039E-006
 740.00  2.4655E-006
 740.50  1.4393E-006
 741.00  9.8359E-007
 741.50  5.6734E-007
 742.00  1.7995E-007
 742.50  5.3299E-009
 743.00  0.0000E+000
 743.50  0.0000E+000
 744.00  0.0000E+000
 744.50  0.0000E+000
 745.00  0.0000E+000
 745.50  1.9375E-007
 746.00  2.1799E-007
 746.50  2.6678E-008
 747.00  0.0000E+000
 747.50  0.0000E+000
 748.00  0.0000E+000
 748.50  0.0000E+000
 749.00  0.0000E+000
 749.50  0.0000E+000
 750.00  0.0000E+000
 750.50  0.0000E+000
 751.00  0.0000E+000
 751.50  0.0000E+000
 752.00  0.0000E+000
 752.50  0.0000E+000
 753.00  0.0000E+000
 753.50  0.0000E+000
 754.00  0.0000E+000
 754.50  0.0000E+000
 755.00  0.0000E+000
 755.50  0.0000E+000
 756.00  0.0000E+000
 756.50  1.3556E-008
 757.00  2.8374E-007
 757.50  3.1707E-007
 758.00  1.7642E-007
 758.50  0.0000E+000
 759.00  0.0000E+000
 759.50  0.0000E+000
 760.00  0.0000E+000
 760.50  0.0000E+000
 761.00  0.0000E+000
 761.50  0.0000E+000
 762.00  0.0000E+000
 762.50  0.0000E+000
 763.00  0.0000E+000
 763.50  2.2291E-007
 764.00  8.2961E-007
 764.50  1.5907E-006
 765.00  1.9887E-006
 765.50  2.5223E-006
 766.00  3.5858E-006
 766.50  4.2614E-006
 767.00  4.1281E-006
 767.50  4.0098E-006
 768.00  3.5679E-006
 768.50  2.4422E-006
 769.00  2.0094E-006
 769.50  2.6168E-006
 770.00  3.0850E-006
 770.50  3.4911E-006
 771.00  4.0779E-006
 771.50  4.3261E-006
 772.00  4.1433E-006
 772.50  3.9941E-006
 773.00  3.7462E-006
 773.50  3.1298E-006
 774.00  2.7372E-006
 774.50  2.8269E-006
 775.00  2.7187E-006
 775.50  2.4775E-006
 776.00  2.5283E-006
 776.50  2.3637E-006
 777.00  2.0887E-006
 777.50  2.0781E-006
 778.00  1.9307E-006
 778.50  1.5076E-006
 779.00  9.5147E-007
 779.50  3.3592E-007
 780.00  3.7033E-008
 780.50  0.0000E+000
 781.00  0.0000E+000
 781.50  0.0000E+000
 782.00  3.6557E-007
 782.50  1.6090E-007
 783.00  2.9657E-007
 783.50  2.3621E-007
 784.00  2.1490E-007
 784.50  1.7404E-007
 785.00  5.1657E-007
 785.50  4.3618E-007
 786.00  3.0147E-007
 786.50  3.0871E-007
 787.00  2.5617E-007
 787.50  3.3676E-007
 788.00  6.9704E-007
 788.50  1.1769E-006
 789.00  1.6145E-006
 789.50  1.7736E-006
 790.00  1.6964E-006
 790.50  1.5329E-006
 791.00  1.1222E-006
 791.50  4.3917E-007
 792.00  2.5282E-007
 792.50  9.2337E-008
 793.00  0.0000E+000
 793.50  5.5764E-008
 794.00  4.4394E-007
 794.50  8.3446E-007
 795.00  1.3233E-006
 795.50  1.5882E-006
 796.00  1.6163E-006
 796.50  1.5203E-006
 797.00  1.2161E-006
 797.50  8.0901E-007
 798.00  7.9216E-007
 798.50  8.8643E-007
 799.00  1.0269E-006
 799.50  1.1768E-006
 800.00  1.4693E-006
 800.50  1.2614E-006
 801.00  1.2949E-006
 801.50  1.0017E-006
 802.00  7.9163E-007
 802.50  4.8300E-007
 803.00  4.9759E-007
 803.50  0.0000E+000
 804.00  0.0000E+000
 804.50  0.0000E+000
 805.00  0.0000E+000
 805.50  0.0000E+000
 806.00  0.0000E+000
 806.50  7.3373E-008
 807.00  6.7747E-008
 807.50  0.0000E+000
 808.00  0.0000E+000
 808.50  0.0000E+000
 809.00  0.0000E+000
 809.50  9.5499E-008
 810.00  8.1394E-007
 810.50  1.2996E-006
 811.00  1.3545E-006
 811.50  1.0697E-006
 812.00  8.3623E-007
 812.50  4.4383E-007
 813.00  4.6892E-008
 813.50  0.0000E+000
 814.00  0.0000E+000
 814.50  0.0000E+000
 815.00  0.0000E+000
 815.50  0.0000E+000
 816.00  0.0000E+000
 816.50  0.0000E+000
 817.00  0.0000E+000
 817.50  0.0000E+000
 818.00  0.0000E+000
 818.50  0.0000E+000
 819.00  0.0000E+000
 819.50  0.0000E+000
 820.00  0.0000E+000
 820.50  0.0000E+000
 821.00  0.0000E+000
 821.50  0.0000E+000
 822.00  0.0000E+000
 822.50  0.0000E+000
 823.00  6.3701E-008
 823.50  6.3082E-007
 824.00  1.3849E-006
 824.50  1.5896E-006
 825.00  1.5365E-006
 825.50  1.7136E-006
 826.00  1.6333E-006
 826.50  1.9110E-006
 827.00  2.3141E-006
 827.50  2.1226E-006
 828.00  1.6466E-006
 828.50  8.3304E-007
 829.00  1.4042E-007
 829.50  0.0000E+000
 830.00  0.0000E+000
 830.50  0.0000E+000
 831.00  0.0000E+000
 831.50  0.0000E+000
 832.00  0.0000E+000
 832.50  0.0000E+000
 833.00  2.7824E-009
 833.50  1.1699E-007
 834.00  7.2629E-007
 834.50  8.3880E-007
 835.00  4.3248E-007
 835.50  7.0434E-007
 836.00  3.5078E-007
 836.50  4.8942E-008
 837.00  5.9124E-007
 837.50  1.1322E-006
 838.00  1.4322E-006
 838.50  1.5667E-006
 839.00  1.1995E-006
 839.50  4.4907E-007
 840.00  4.7276E-008
 840.50  0.0000E+000
 841.00  0.0000E+000
 841.50  0.0000E+000
 842.00  1.8212E-007
 842.50  5.7892E-007
 843.00  2.1407E-007
 843.50  0.0000E+000
 844.00  0.0000E+000
 844.50  0.0000E+000
 845.00  0.0000E+000
 845.50  0.0000E+000
 846.00  0.0000E+000
 846.50  0.0000E+000
 847.00  0.0000E+000
 847.50  0.0000E+000
 848.00  0.0000E+000
 848.50  3.0860E-008
 849.00  8.8299E-007
 849.50  2.1379E-006
 850.00  3.2277E-006
 850.50  3.9688E-006
 851.00  3.9235E-006
 851.50  3.7343E-006
 852.00  3.2795E-006
 852.50  3.2219E-006
 853.00  3.3842E-006
 853.50  3.4170E-006
 854.00  3.0820E-006
 854.50  3.1402E-006
 855.00  2.7480E-006
 855.50  2.5398E-006
 856.00  2.7592E-006
 856.50  2.6922E-006
 857.00  1.9076E-006
 857.50  1.3328E-006
 858.00  8.5967E-007
 858.50  4.7186E-007
 859.00  5.2522E-007
 859.50  1.0381E-006
 860.00  1.6845E-006
 860.50  2.2303E-006
 861.00  3.4916E-006
 861.50  5.3821E-006
 862.00  6.4317E-006
 862.50  7.1439E-006
 863.00  9.2947E-006
 863.50  9.1311E-006
 864.00  8.8035E-006
 864.50  9.6904E-006
 865.00  9.6089E-006
 865.50  7.3682E-006
 866.00  6.7350E-006
 866.50  5.2121E-006
 867.00  3.4277E-006
 867.50  2.1832E-006
 868.00  1.6160E-006
 868.50  1.1504E-006
 869.00  2.8405E-007
 869.50  1.9121E-008
 870.00  0.0000E+000
 870.50  0.0000E+000
 871.00  0.0000E+000
 871.50  0.0000E+000
 872.00  3.6602E-007
 872.50  1.8039E-006
 873.00  3.5674E-006
 873.50  4.5925E-006
 874.00  5.2580E-006
 874.50  5.1714E-006
 875.00  5.4687E-006
 875.50  5.6499E-006
 876.00  6.0246E-006
 876.50  6.4859E-006
 877.00  7.4488E-006
 877.50  6.3490E-006
 878.00  5.3231E-006
 878.50  4.5081E-006
 879.00  2.7502E-006
 879.50  2.9989E-007
 880.00  0.0000E+000
 880.50  0.0000E+000
 881.00  0.0000E+000
 881.50  0.0000E+000
 882.00  2.9224E-007
 882.50  1.5432E-006
 883.00  3.0876E-006
 883.50  4.3891E-006
 884.00  5.5023E-006
 884.50  5.9467E-006
 885.00  5.4158E-006
 885.50  4.8633E-006
 886.00  4.6728E-006
 886.50  4.5567E-006
 887.00  3.9708E-006
 887.50  3.8796E-006
 888.00  3.4811E-006
 888.50  2.9958E-006
 889.00  1.6012E-006
 889.50  1.5937E-007
 890.00  7.5987E-010
 890.50  0.0000E+000
 891.00  0.0000E+000
 891.50  0.0000E+000
 892.00  0.0000E+000
 892.50  0.0000E+000
 893.00  0.0000E+000
 893.50  0.0000E+000
 894.00  0.0000E+000
 894.50  0.0000E+000
 895.00  0.0000E+000
 895.50  0.0000E+000
 896.00  0.0000E+000
 896.50  0.0000E+000
 897.00  0.0000E+000
 897.50  0.0000E+000
 898.00  1.7461E-007
 898.50  1.0183E-007
 899.00  0.0000E+000
 899.50  0.0000E+000
 900.00  1.7721E-007
 900.50  7.6147E-007
 901.00  6.1946E-007
 901.50  1.8824E-006
 902.00  1.0694E-006
 902.50  2.3736E-007
 903.00  3.2277E-009
 903.50  0.0000E+000
 904.00  0.0000E+000
 904.50  0.0000E+000
 905.00  0.0000E+000
 905.50  3.4288E-009
 906.00  1.6132E-008
 906.50  0.0000E+000
 907.00  0.0000E+000
 907.50  0.0000E+000
 908.00  0.0000E+000
 908.50  0.0000E+000
 909.00  0.0000E+000
 909.50  0.0000E+000
 910.00  6.2200E-008
 910.50  8.2514E-007
 911.00  1.6752E-006
 911.50  1.2132E-006
 912.00  6.4542E-007
 912.50  1.8043E-007
 913.00  1.8593E-007
 913.50  1.6974E-006
 914.00  3.5279E-006
 914.50  4.7769E-006
 915.00  5.3225E-006
 915.50  5.2840E-006
 916.00  4.3687E-006
 916.50  4.3404E-006
 917.00  4.3100E-006
 917.50  4.8469E-006
 918.00  4.4757E-006
 918.50  4.8451E-006
 919.00  4.4429E-006
 919.50  3.6725E-006
 920.00  3.3611E-006
 920.50  2.5157E-006
 921.00  1.7593E-006
 921.50  1.8293E-006
 922.00  2.1323E-006
 922.50  2.5241E-006
 923.00  3.6082E-006
 923.50  3.4370E-006
 924.00  1.9500E-006
 924.50  4.9504E-007
 925.00  0.0000E+000
 925.50  0.0000E+000
 926.00  0.0000E+000
 926.50  0.0000E+000
 927.00  0.0000E+000
 927.50  0.0000E+000
 928.00  0.0000E+000
 928.50  0.0000E+000
 929.00  0.0000E+000
 929.50  0.0000E+000
 930.00  0.0000E+000
 930.50  0.0000E+000
 931.00  0.0000E+000
 931.50  0.0000E+000
 932.00  0.0000E+000
 932.50  0.0000E+000
 933.00  0.0000E+000
 933.50  2.9029E-007
 934.00  2.7659E-006
 934.50  5.5708E-006
 935.00  7.0102E-006
 935.50  7.8784E-006
 936.00  7.7815E-006
 936.50  6.3129E-006
 937.00  4.6015E-006
 937.50  3.8032E-006
 938.00  4.3117E-006
 938.50  6.1470E-006
 939.00  9.5211E-006
 939.50  1.3281E-005
 940.00  1.4674E-005
 940.50  1.3811E-005
 941.00  1.2133E-005
 941.50  8.0846E-006
 942.00  4.7064E-006
 942.50  2.5385E-006
 943.00  9.6152E-007
 943.50  5.7425E-007
 944.00  1.2875E-006
 944.50  6.2361E-006
 945.00  7.7937E-006
 945.50  1.0009E-005
 946.00  1.1186E-005
 946.50  1.1599E-005
 947.00  6.5001E-006
 947.50  7.0122E-006
 948.00  6.0527E-006
 948.50  3.9473E-006
 949.00  5.2595E-007
 949.50  0.0000E+000
 950.00  0.0000E+000
 950.50  0.0000E+000
 951.00  0.0000E+000
 951.50  0.0000E+000
 952.00  8.1119E-007
 952.50  3.3218E-006
 953.00  3.3309E-006
 953.50  1.1326E-006
 954.00  6.8809E-007
 954.50  0.0000E+000
 955.00  0.0000E+000
 955.50  0.0000E+000
 956.00  0.0000E+000
 956.50  0.0000E+000
 957.00  0.0000E+000
 957.50  0.0000E+000
 958.00  0.0000E+000
 958.50  0.0000E+000
 959.00  0.0000E+000
 959.50  3.9187E-007
 960.00  1.7526E-006
 960.50  3.9264E-007
 961.00  0.0000E+000
 961.50  0.0000E+000
 962.00  0.0000E+000
 962.50  0.0000E+000
 963.00  0.0000E+000
 963.50  0.0000E+000
 964.00  1.3211E-006
 964.50  6.9649E-006
 965.00  1.1329E-005
 965.50  1.4936E-005
 966.00  1.3904E-005
 966.50  1.1982E-005
 967.00  9.2640E-006
 967.50  6.7438E-006
 968.00  5.7731E-006
 968.50  5.9210E-006
 969.00  1.0154E-005
 969.50  1.3640E-005
 970.00  1.5726E-005
 970.50  1.8210E-005
 971.00  1.9315E-005
 971.50  1.8722E-005
 972.00  1.8633E-005
 972.50  1.9317E-005
 973.00  2.1973E-005
 973.50  2.3368E-005
 974.00  2.3538E-005
 974.50  2.2152E-005
 975.00  1.7715E-005
 975.50  1.3407E-005
 976.00  1.1185E-005
 976.50  7.0304E-006
 977.00  4.8830E-006
 977.50  3.5432E-006
 978.00  6.4501E-007
 978.50  0.0000E+000
 979.00  0.0000E+000
 979.50  0.0000E+000
 980.00  0.0000E+000
 980.50  4.2680E-006
 981.00  1.3141E-005
 981.50  1.6506E-005
 982.00  2.0565E-005
 982.50  1.9832E-005
 983.00  1.6685E-005
 983.50  1.1779E-005
 984.00  8.2239E-006
 984.50  4.0336E-006
 985.00  1.9511E-006
 985.50  0.0000E+000
 986.00  0.0000E+000
 986.50  0.0000E+000
 987.00  0.0000E+000
 987.50  0.0000E+000
 988.00  0.0000E+000
 988.50  0.0000E+000
 989.00  8.4483E-007
 989.50  1.5947E-006
 990.00  2.0260E-006
 990.50  3.7735E-006
 991.00  8.9154E-006
 991.50  1.6703E-005
 992.00  2.4158E-005
 992.50  3.4993E-005
 993.00  4.5351E-005
 993.50  4.6859E-005
 994.00  4.7866E-005
 994.50  5.1698E-005
 995.00  4.0113E-005
 995.50  2.1556E-005
 996.00  1.3352E-005
 996.50  1.2743E-005
 997.00  1.1612E-005
 997.50  2.3564E-005
 998.00  3.8930E-005
 998.50  4.3966E-005
 999.00  3.9780E-005
 999.50  3.2667E-005
1000.00  1.9494E-005
1000.50  9.5825E-007
1001.00  0.0000E+000
1001.50  0.0000E+000
1002.00  0.0000E+000
1002.50  0.0000E+000
1003.00  0.0000E+000
1003.50  0.0000E+000
1004.00  0.0000E+000
1004.50  0.0000E+000
1005.00  0.0000E+000
1005.50  0.0000E+000
1006.00  0.0000E+000
1006.50  0.0000E+000
1007.00  0.0000E+000
1007.50  0.0000E+000
1008.00  0.0000E+000
1008.50  0.0000E+000
1009.00  0.0000E+000
1009.50  0.0000E+000
1010.00  0.0000E+000
1010.50  0.0000E+000
1011.00  0.0000E+000
1011.50  0.0000E+000
1012.00  0.0000E+000
1012.50  0.0000E+000
1013.00  0.0000E+000
1013.50  0.0000E+000
1014.00  0.0000E+000
1014.50  0.0000E+000
1015.00  0.0000E+000
1015.50  0.0000E+000
1016.00  0.0000E+000
1016.50  0.0000E+000
1017.00  0.0000E+000
1017.50  0.0000E+000
1018.00  0.0000E+000
1018.50  0.0000E+000
1019.00  0.0000E+000
1019.50  0.0000E+000
1020.00  0.0000E+000
1020.50  0.0000E+000
1021.00  0.0000E+000
1021.50  0.0000E+000
1022.00  0.0000E+000
1022.50  0.0000E+000
1023.00  0.0000E+000
1023.50  0.0000E+000
1024.00  0.0000E+000
1024.50  0.0000E+000
1025.00  0.0000E+000
1025.50  0.0000E+000
1026.00  0.0000E+000
1026.50  0.0000E+000
1027.00  0.0000E+000
1027.50  0.0000E+000
1028.00  0.0000E+000
1028.50  0.0000E+000
1029.00  0.0000E+000
1029.50  0.0000E+000
1030.00  0.0000E+000
1030.50  0.0000E+000
1031.00  0.0000E+000
1031.50  0.0000E+000
1032.00  0.0000E+000
1032.50  0.0000E+000
1033.00  0.0000E+000
1033.50  0.0000E+000
1034.00  0.0000E+000
1034.50  0.0000E+000
1035.00  0.0000E+000
1035.50  0.0000E+000
1036.00  0.0000E+000
1036.50  0.0000E+000
1037.00  0.0000E+000
1037.50  0.0000E+000
1038.00  0.0000E+000
1038.50  0.0000E+000
1039.00  0.0000E+000
1039.50  0.0000E+000
1040.00  0.0000E+000
1040.50  0.0000E+000
1041.00  0.0000E+000
1041.50  0.0000E+000
1042.00  0.0000E+000
1042.50  0.0000E+000
1043.00  0.0000E+000
1043.50  0.0000E+000
1044.00  0.0000E+000
1044.50  0.0000E+000
1045.00  0.0000E+000
1045.50  0.0000E+000
1046.00  0.0000E+000
1046.50  0.0000E+000
1047.00  0.0000E+000
1047.50  0.0000E+000
1048.00  0.0000E+000
1048.50  0.0000E+000
1049.00  0.0000E+000
1049.50  0.0000E+000
1050.00  0.0000E+000
1050.50  0.0000E+000
1051.00  0.0000E+000
1051.50  0.0000E+000
1052.00  0.0000E+000
1052.50  0.0000E+000
1053.00  0.0000E+000
1053.50  0.0000E+000
1054.00  0.0000E+000
1054.50  0.0000E+000
1055.00  0.0000E+000
1055.50  0.0000E+000
1056.00  0.0000E+000
1056.50  0.0000E+000
1057.00  0.0000E+000
1057.50  0.0000E+000
1058.00  0.0000E+000
1058.50  0.0000E+000
1059.00  0.0000E+000
1059.50  0.0000E+000
1060.00  0.0000E+000
1060.50  0.0000E+000
1061.00  0.0000E+000
1061.50  0.0000E+000
1062.00  0.0000E+000
1062.50  0.0000E+000
1063.00  0.0000E+000
1063.50  0.0000E+000
1064.00  0.0000E+000
1064.50  0.0000E+000
1065.00  0.0000E+000
1065.50  0.0000E+000
1066.00  0.0000E+000
1066.50  0.0000E+000
1067.00  0.0000E+000
1067.50  0.0000E+000
1068.00  0.0000E+000
1068.50  0.0000E+000
1069.00  0.0000E+000
1069.50  0.0000E+000
1070.00  0.0000E+000
1070.50  0.0000E+000
1071.00  0.0000E+000
1071.50  0.0000E+000
1072.00  0.0000E+000
1072.50  0.0000E+000
1073.00  0.0000E+000
1073.50  0.0000E+000
1074.00  0.0000E+000
1074.50  0.0000E+000
1075.00  0.0000E+000
1075.50  0.0000E+000
1076.00  0.0000E+000
1076.50  0.0000E+000
1077.00  0.0000E+000
1077.50  0.0000E+000
1078.00  0.0000E+000
1078.50  0.0000E+000
1079.00  0.0000E+000
1079.50  0.0000E+000
1080.00  0.0000E+000
1080.50  0.0000E+000
1081.00  0.0000E+000
1081.50  0.0000E+000
1082.00  0.0000E+000
1082.50  0.0000E+000
1083.00  0.0000E+000
1083.50  0.0000E+000
1084.00  0.0000E+000
1084.50  0.0000E+000
1085.00  0.0000E+000
1085.50  0.0000E+000
1086.00  0.0000E+000
1086.50  0.0000E+000
1087.00  0.0000E+000
1087.50  0.0000E+000
1088.00  0.0000E+000
1088.50  0.0000E+000
1089.00  0.0000E+000
1089.50  0.0000E+000
1090.00  0.0000E+000
1090.50  0.0000E+000
1091.00  0.0000E+000
1091.50  0.0000E+000
1092.00  0.0000E+000
1092.50  0.0000E+000
1093.00  0.0000E+000
1093.50  0.0000E+000
1094.00  0.0000E+000
1094.50  0.0000E+000
1095.00  0.0000E+000
1095.50  0.0000E+000
1096.00  0.0000E+000
1096.50  0.0000E+000
1097.00  0.0000E+000
1097.50  0.0000E+000
1098.00  0.0000E+000
1098.50  0.0000E+000
1099.00  0.0000E+000
1099.50  0.0000E+000
1100.00  0.0000E+000
1100.50  0.0000E+000
1101.00  0.0000E+000
1101.50  0.0000E+000
1102.00  0.0000E+000
1102.50  0.0000E+000
1103.00  0.0000E+000
1103.50  0.0000E+000
1104.00  0.0000E+000
1104.50  0.0000E+000
1105.00  0.0000E+000
1105.50  0.0000E+000
1106.00  0.0000E+000
1106.50  0.0000E+000
1107.00  0.0000E+000
1107.50  0.0000E+000
1108.00  0.0000E+000
1108.50  0.0000E+000
1109.00  0.0000E+000
1109.50  0.0000E+000
1110.00  0.0000E+000
1110.50  0.0000E+000
1111.00  0.0000E+000
1111.50  0.0000E+000
1112.00  0.0000E+000
1112.50  0.0000E+000
1113.00  0.0000E+000
1113.50  0.0000E+000
1114.00  0.0000E+000
1114.50  0.0000E+000
1115.00  0.0000E+000
1115.50  0.0000E+000
1116.00  0.0000E+000
1116.50  0.0000E+000
1117.00  0.0000E+000
1117.50  0.0000E+000
1118.00  0.0000E+000
1118.50  0.0000E+000
1119.00  0.0000E+000
1119.50  0.0000E+000
1120.00  0.0000E+000
1120.50  0.0000E+000
1121.00  0.0000E+000
1121.50  0.0000E+000
1122.00  0.0000E+000
1122.50  0.0000E+000
1123.00  0.0000E+000
1123.50  0.0000E+000
1124.00  0.0000E+000
1124.50  0.0000E+000
1125.00  0.0000E+000
1125.50  0.0000E+000
1126.00  0.0000E+000
1126.50  0.0000E+000
1127.00  0.0000E+000
1127.50  0.0000E+000
: 6
