# Supplementary material for: A photoconversion model for full spectral programming and multiplexing of optogenetic systems
Source: Mol Syst Biol. 2017 Apr 24;13(4):926. doi: 10.15252/msb.20167456 (PMC5408778; doi:10.15252/msb.20167456)
Supplement: Supplementary file 11 — Dataset EV3 [file MSB-13-926-s011.zip › dataset_ev3_led_data/led_calibration_data/EO_02/Tiffani_c1/raw/20.IRR]

" File: 160129_calibrations\post-calibration\Tif
" RAD->  Wave:647.21nm  Pix:1050  Val:  0.000  Time:400ms  Avg:2  Sm:1  Sg:1  Tc:off  SNAP  Xt:1  Ch:1  Xtrig wnmcal >RAD-IS6.CAL
 180.00  0.0000E+000
 180.50  0.0000E+000
 181.00  0.0000E+000
 181.50  0.0000E+000
 182.00  0.0000E+000
 182.50  0.0000E+000
 183.00  0.0000E+000
 183.50  0.0000E+000
 184.00  0.0000E+000
 184.50  0.0000E+000
 185.00  0.0000E+000
 185.50  0.0000E+000
 186.00  0.0000E+000
 186.50  0.0000E+000
 187.00  0.0000E+000
 187.50  0.0000E+000
 188.00  0.0000E+000
 188.50  0.0000E+000
 189.00  0.0000E+000
 189.50  0.0000E+000
 190.00  0.0000E+000
 190.50  0.0000E+000
 191.00  0.0000E+000
 191.50  0.0000E+000
 192.00  0.0000E+000
 192.50  0.0000E+000
 193.00  0.0000E+000
 193.50  0.0000E+000
 194.00  0.0000E+000
 194.50  0.0000E+000
 195.00  0.0000E+000
 195.50  0.0000E+000
 196.00  0.0000E+000
 196.50  0.0000E+000
 197.00  0.0000E+000
 197.50  0.0000E+000
 198.00  0.0000E+000
 198.50  0.0000E+000
 199.00  0.0000E+000
 199.50  0.0000E+000
 200.00  0.0000E+000
 200.50  0.0000E+000
 201.00  0.0000E+000
 201.50  0.0000E+000
 202.00  0.0000E+000
 202.50  0.0000E+000
 203.00  0.0000E+000
 203.50  0.0000E+000
 204.00  0.0000E+000
 204.50  0.0000E+000
 205.00  0.0000E+000
 205.50  0.0000E+000
 206.00  0.0000E+000
 206.50  0.0000E+000
 207.00  0.0000E+000
 207.50  0.0000E+000
 208.00  0.0000E+000
 208.50  0.0000E+000
 209.00  0.0000E+000
 209.50  0.0000E+000
 210.00  0.0000E+000
 210.50  0.0000E+000
 211.00  0.0000E+000
 211.50  0.0000E+000
 212.00  0.0000E+000
 212.50  0.0000E+000
 213.00  0.0000E+000
 213.50  0.0000E+000
 214.00  0.0000E+000
 214.50  0.0000E+000
 215.00  0.0000E+000
 215.50  0.0000E+000
 216.00  0.0000E+000
 216.50  0.0000E+000
 217.00  0.0000E+000
 217.50  0.0000E+000
 218.00  0.0000E+000
 218.50  0.0000E+000
 219.00  0.0000E+000
 219.50  0.0000E+000
 220.00  0.0000E+000
 220.50  0.0000E+000
 221.00  0.0000E+000
 221.50  0.0000E+000
 222.00  0.0000E+000
 222.50  0.0000E+000
 223.00  0.0000E+000
 223.50  0.0000E+000
 224.00  0.0000E+000
 224.50  0.0000E+000
 225.00  0.0000E+000
 225.50  0.0000E+000
 226.00  0.0000E+000
 226.50  0.0000E+000
 227.00  0.0000E+000
 227.50  0.0000E+000
 228.00  0.0000E+000
 228.50  0.0000E+000
 229.00  0.0000E+000
 229.50  0.0000E+000
 230.00  0.0000E+000
 230.50  0.0000E+000
 231.00  0.0000E+000
 231.50  0.0000E+000
 232.00  0.0000E+000
 232.50  0.0000E+000
 233.00  0.0000E+000
 233.50  0.0000E+000
 234.00  0.0000E+000
 234.50  0.0000E+000
 235.00  0.0000E+000
 235.50  0.0000E+000
 236.00  0.0000E+000
 236.50  0.0000E+000
 237.00  0.0000E+000
 237.50  0.0000E+000
 238.00  0.0000E+000
 238.50  0.0000E+000
 239.00  0.0000E+000
 239.50  0.0000E+000
 240.00  0.0000E+000
 240.50  0.0000E+000
 241.00  0.0000E+000
 241.50  0.0000E+000
 242.00  0.0000E+000
 242.50  0.0000E+000
 243.00  0.0000E+000
 243.50  0.0000E+000
 244.00  0.0000E+000
 244.50  0.0000E+000
 245.00  0.0000E+000
 245.50  0.0000E+000
 246.00  0.0000E+000
 246.50  0.0000E+000
 247.00  0.0000E+000
 247.50  0.0000E+000
 248.00  0.0000E+000
 248.50  0.0000E+000
 249.00  0.0000E+000
 249.50  0.0000E+000
 250.00  0.0000E+000
 250.50  0.0000E+000
 251.00  0.0000E+000
 251.50  0.0000E+000
 252.00  0.0000E+000
 252.50  0.0000E+000
 253.00  0.0000E+000
 253.50  0.0000E+000
 254.00  0.0000E+000
 254.50  0.0000E+000
 255.00  0.0000E+000
 255.50  0.0000E+000
 256.00  0.0000E+000
 256.50  0.0000E+000
 257.00  0.0000E+000
 257.50  0.0000E+000
 258.00  0.0000E+000
 258.50  0.0000E+000
 259.00  0.0000E+000
 259.50  0.0000E+000
 260.00  0.0000E+000
 260.50  0.0000E+000
 261.00  0.0000E+000
 261.50  0.0000E+000
 262.00  0.0000E+000
 262.50  0.0000E+000
 263.00  0.0000E+000
 263.50  0.0000E+000
 264.00  0.0000E+000
 264.50  0.0000E+000
 265.00  0.0000E+000
 265.50  0.0000E+000
 266.00  0.0000E+000
 266.50  0.0000E+000
 267.00  0.0000E+000
 267.50  0.0000E+000
 268.00  0.0000E+000
 268.50  0.0000E+000
 269.00  0.0000E+000
 269.50  0.0000E+000
 270.00  0.0000E+000
 270.50  0.0000E+000
 271.00  0.0000E+000
 271.50  0.0000E+000
 272.00  0.0000E+000
 272.50  0.0000E+000
 273.00  0.0000E+000
 273.50  0.0000E+000
 274.00  0.0000E+000
 274.50  0.0000E+000
 275.00  0.0000E+000
 275.50  0.0000E+000
 276.00  0.0000E+000
 276.50  0.0000E+000
 277.00  0.0000E+000
 277.50  0.0000E+000
 278.00  0.0000E+000
 278.50  0.0000E+000
 279.00  0.0000E+000
 279.50  0.0000E+000
 280.00  0.0000E+000
 280.50  0.0000E+000
 281.00  0.0000E+000
 281.50  0.0000E+000
 282.00  0.0000E+000
 282.50  0.0000E+000
 283.00  0.0000E+000
 283.50  0.0000E+000
 284.00  0.0000E+000
 284.50  0.0000E+000
 285.00  0.0000E+000
 285.50  0.0000E+000
 286.00  0.0000E+000
 286.50  0.0000E+000
 287.00  0.0000E+000
 287.50  0.0000E+000
 288.00  0.0000E+000
 288.50  0.0000E+000
 289.00  0.0000E+000
 289.50  0.0000E+000
 290.00  0.0000E+000
 290.50  0.0000E+000
 291.00  0.0000E+000
 291.50  0.0000E+000
 292.00  0.0000E+000
 292.50  0.0000E+000
 293.00  0.0000E+000
 293.50  0.0000E+000
 294.00  0.0000E+000
 294.50  0.0000E+000
 295.00  0.0000E+000
 295.50  0.0000E+000
 296.00  0.0000E+000
 296.50  0.0000E+000
 297.00  0.0000E+000
 297.50  0.0000E+000
 298.00  0.0000E+000
 298.50  0.0000E+000
 299.00  0.0000E+000
 299.50  0.0000E+000
 300.00  0.0000E+000
 300.50  0.0000E+000
 301.00  0.0000E+000
 301.50  0.0000E+000
 302.00  0.0000E+000
 302.50  0.0000E+000
 303.00  0.0000E+000
 303.50  0.0000E+000
 304.00  0.0000E+000
 304.50  0.0000E+000
 305.00  0.0000E+000
 305.50  0.0000E+000
 306.00  0.0000E+000
 306.50  0.0000E+000
 307.00  0.0000E+000
 307.50  0.0000E+000
 308.00  0.0000E+000
 308.50  0.0000E+000
 309.00  0.0000E+000
 309.50  0.0000E+000
 310.00  0.0000E+000
 310.50  0.0000E+000
 311.00  0.0000E+000
 311.50  0.0000E+000
 312.00  0.0000E+000
 312.50  0.0000E+000
 313.00  0.0000E+000
 313.50  0.0000E+000
 314.00  0.0000E+000
 314.50  0.0000E+000
 315.00  0.0000E+000
 315.50  0.0000E+000
 316.00  0.0000E+000
 316.50  0.0000E+000
 317.00  0.0000E+000
 317.50  0.0000E+000
 318.00  0.0000E+000
 318.50  0.0000E+000
 319.00  0.0000E+000
 319.50  0.0000E+000
 320.00  0.0000E+000
 320.50  0.0000E+000
 321.00  0.0000E+000
 321.50  0.0000E+000
 322.00  0.0000E+000
 322.50  0.0000E+000
 323.00  0.0000E+000
 323.50  0.0000E+000
 324.00  0.0000E+000
 324.50  0.0000E+000
 325.00  0.0000E+000
 325.50  0.0000E+000
 326.00  0.0000E+000
 326.50  0.0000E+000
 327.00  0.0000E+000
 327.50  0.0000E+000
 328.00  0.0000E+000
 328.50  0.0000E+000
 329.00  0.0000E+000
 329.50  0.0000E+000
 330.00  0.0000E+000
 330.50  0.0000E+000
 331.00  0.0000E+000
 331.50  0.0000E+000
 332.00  0.0000E+000
 332.50  0.0000E+000
 333.00  0.0000E+000
 333.50  0.0000E+000
 334.00  0.0000E+000
 334.50  0.0000E+000
 335.00  0.0000E+000
 335.50  0.0000E+000
 336.00  0.0000E+000
 336.50  0.0000E+000
 337.00  0.0000E+000
 337.50  0.0000E+000
 338.00  0.0000E+000
 338.50  0.0000E+000
 339.00  0.0000E+000
 339.50  0.0000E+000
 340.00  0.0000E+000
 340.50  0.0000E+000
 341.00  0.0000E+000
 341.50  0.0000E+000
 342.00  0.0000E+000
 342.50  0.0000E+000
 343.00  0.0000E+000
 343.50  0.0000E+000
 344.00  0.0000E+000
 344.50  0.0000E+000
 345.00  0.0000E+000
 345.50  0.0000E+000
 346.00  0.0000E+000
 346.50  0.0000E+000
 347.00  0.0000E+000
 347.50  0.0000E+000
 348.00  0.0000E+000
 348.50  0.0000E+000
 349.00  0.0000E+000
 349.50  0.0000E+000
 350.00  0.0000E+000
 350.50  0.0000E+000
 351.00  0.0000E+000
 351.50  0.0000E+000
 352.00  0.0000E+000
 352.50  0.0000E+000
 353.00  0.0000E+000
 353.50  0.0000E+000
 354.00  0.0000E+000
 354.50  0.0000E+000
 355.00  0.0000E+000
 355.50  0.0000E+000
 356.00  0.0000E+000
 356.50  0.0000E+000
 357.00  0.0000E+000
 357.50  0.0000E+000
 358.00  0.0000E+000
 358.50  0.0000E+000
 359.00  0.0000E+000
 359.50  2.0192E-009
 360.00  3.4446E-008
 360.50  6.3795E-008
 361.00  3.8313E-008
 361.50  3.6527E-009
 362.00  0.0000E+000
 362.50  0.0000E+000
 363.00  0.0000E+000
 363.50  0.0000E+000
 364.00  0.0000E+000
 364.50  4.2318E-008
 365.00  1.2325E-007
 365.50  1.7328E-007
 366.00  1.8985E-007
 366.50  1.7580E-007
 367.00  1.4237E-007
 367.50  1.1919E-007
 368.00  1.1009E-007
 368.50  8.9297E-008
 369.00  5.0779E-008
 369.50  5.7448E-009
 370.00  0.0000E+000
 370.50  0.0000E+000
 371.00  0.0000E+000
 371.50  0.0000E+000
 372.00  0.0000E+000
 372.50  0.0000E+000
 373.00  0.0000E+000
 373.50  0.0000E+000
 374.00  0.0000E+000
 374.50  0.0000E+000
 375.00  6.3094E-009
 375.50  4.2374E-008
 376.00  4.2197E-008
 376.50  1.9369E-008
 377.00  8.9921E-009
 377.50  9.3544E-010
 378.00  0.0000E+000
 378.50  0.0000E+000
 379.00  0.0000E+000
 379.50  0.0000E+000
 380.00  0.0000E+000
 380.50  0.0000E+000
 381.00  0.0000E+000
 381.50  0.0000E+000
 382.00  0.0000E+000
 382.50  0.0000E+000
 383.00  0.0000E+000
 383.50  0.0000E+000
 384.00  0.0000E+000
 384.50  0.0000E+000
 385.00  0.0000E+000
 385.50  3.0792E-009
 386.00  1.0897E-009
 386.50  0.0000E+000
 387.00  0.0000E+000
 387.50  0.0000E+000
 388.00  0.0000E+000
 388.50  9.7482E-009
 389.00  4.4407E-008
 389.50  9.2244E-008
 390.00  1.2415E-007
 390.50  1.6500E-007
 391.00  1.8421E-007
 391.50  1.9794E-007
 392.00  2.7198E-007
 392.50  2.9301E-007
 393.00  2.8445E-007
 393.50  2.4961E-007
 394.00  1.5234E-007
 394.50  8.2932E-008
 395.00  4.2015E-008
 395.50  2.1570E-008
 396.00  3.8892E-008
 396.50  2.8124E-008
 397.00  0.0000E+000
 397.50  0.0000E+000
 398.00  0.0000E+000
 398.50  0.0000E+000
 399.00  1.0401E-008
 399.50  7.2517E-008
 400.00  1.0009E-007
 400.50  8.6696E-008
 401.00  3.7314E-008
 401.50  0.0000E+000
 402.00  0.0000E+000
 402.50  0.0000E+000
 403.00  1.7790E-008
 403.50  7.9022E-008
 404.00  1.4271E-007
 404.50  1.9694E-007
 405.00  2.3808E-007
 405.50  2.2292E-007
 406.00  1.9708E-007
 406.50  1.5003E-007
 407.00  1.0656E-007
 407.50  1.0057E-007
 408.00  8.4256E-008
 408.50  9.3313E-008
 409.00  9.3980E-008
 409.50  8.5761E-008
 410.00  7.8050E-008
 410.50  7.1004E-008
 411.00  4.1892E-008
 411.50  3.7523E-008
 412.00  1.2420E-008
 412.50  7.7642E-010
 413.00  6.3818E-009
 413.50  0.0000E+000
 414.00  0.0000E+000
 414.50  0.0000E+000
 415.00  0.0000E+000
 415.50  0.0000E+000
 416.00  0.0000E+000
 416.50  0.0000E+000
 417.00  0.0000E+000
 417.50  0.0000E+000
 418.00  0.0000E+000
 418.50  0.0000E+000
 419.00  0.0000E+000
 419.50  0.0000E+000
 420.00  0.0000E+000
 420.50  0.0000E+000
 421.00  0.0000E+000
 421.50  0.0000E+000
 422.00  0.0000E+000
 422.50  0.0000E+000
 423.00  0.0000E+000
 423.50  0.0000E+000
 424.00  0.0000E+000
 424.50  0.0000E+000
 425.00  0.0000E+000
 425.50  0.0000E+000
 426.00  0.0000E+000
 426.50  0.0000E+000
 427.00  9.1628E-009
 427.50  2.3049E-010
 428.00  0.0000E+000
 428.50  1.0102E-008
 429.00  1.3727E-008
 429.50  1.1746E-009
 430.00  3.9721E-008
 430.50  3.6847E-008
 431.00  8.2943E-009
 431.50  2.1178E-008
 432.00  0.0000E+000
 432.50  0.0000E+000
 433.00  0.0000E+000
 433.50  0.0000E+000
 434.00  0.0000E+000
 434.50  0.0000E+000
 435.00  0.0000E+000
 435.50  0.0000E+000
 436.00  0.0000E+000
 436.50  0.0000E+000
 437.00  0.0000E+000
 437.50  0.0000E+000
 438.00  0.0000E+000
 438.50  0.0000E+000
 439.00  0.0000E+000
 439.50  0.0000E+000
 440.00  0.0000E+000
 440.50  0.0000E+000
 441.00  0.0000E+000
 441.50  0.0000E+000
 442.00  0.0000E+000
 442.50  0.0000E+000
 443.00  0.0000E+000
 443.50  0.0000E+000
 444.00  0.0000E+000
 444.50  0.0000E+000
 445.00  0.0000E+000
 445.50  0.0000E+000
 446.00  0.0000E+000
 446.50  0.0000E+000
 447.00  0.0000E+000
 447.50  0.0000E+000
 448.00  0.0000E+000
 448.50  0.0000E+000
 449.00  2.1986E-008
 449.50  5.9612E-008
 450.00  1.0845E-007
 450.50  1.3406E-007
 451.00  1.0813E-007
 451.50  5.6231E-008
 452.00  1.0300E-008
 452.50  0.0000E+000
 453.00  0.0000E+000
 453.50  0.0000E+000
 454.00  0.0000E+000
 454.50  0.0000E+000
 455.00  6.1797E-009
 455.50  5.8437E-008
 456.00  7.8408E-008
 456.50  7.3712E-008
 457.00  5.4140E-008
 457.50  1.4446E-008
 458.00  0.0000E+000
 458.50  0.0000E+000
 459.00  0.0000E+000
 459.50  0.0000E+000
 460.00  0.0000E+000
 460.50  0.0000E+000
 461.00  0.0000E+000
 461.50  8.1301E-009
 462.00  4.0216E-008
 462.50  8.6959E-008
 463.00  1.1673E-007
 463.50  1.1133E-007
 464.00  9.1485E-008
 464.50  5.8229E-008
 465.00  1.9710E-008
 465.50  1.2409E-009
 466.00  3.4046E-009
 466.50  1.0949E-009
 467.00  0.0000E+000
 467.50  0.0000E+000
 468.00  0.0000E+000
 468.50  0.0000E+000
 469.00  0.0000E+000
 469.50  0.0000E+000
 470.00  0.0000E+000
 470.50  0.0000E+000
 471.00  0.0000E+000
 471.50  0.0000E+000
 472.00  0.0000E+000
 472.50  6.7657E-009
 473.00  1.1828E-008
 473.50  3.7137E-008
 474.00  4.8031E-008
 474.50  5.2996E-008
 475.00  3.4389E-008
 475.50  3.3436E-009
 476.00  0.0000E+000
 476.50  0.0000E+000
 477.00  0.0000E+000
 477.50  0.0000E+000
 478.00  0.0000E+000
 478.50  5.5769E-008
 479.00  5.7941E-008
 479.50  3.8367E-008
 480.00  4.3696E-008
 480.50  2.4154E-008
 481.00  7.7588E-009
 481.50  9.6720E-009
 482.00  4.8304E-009
 482.50  0.0000E+000
 483.00  0.0000E+000
 483.50  0.0000E+000
 484.00  0.0000E+000
 484.50  0.0000E+000
 485.00  0.0000E+000
 485.50  0.0000E+000
 486.00  0.0000E+000
 486.50  0.0000E+000
 487.00  0.0000E+000
 487.50  0.0000E+000
 488.00  0.0000E+000
 488.50  0.0000E+000
 489.00  0.0000E+000
 489.50  0.0000E+000
 490.00  9.9575E-009
 490.50  3.9612E-008
 491.00  5.7905E-008
 491.50  6.8667E-008
 492.00  6.7308E-008
 492.50  6.5476E-008
 493.00  7.6335E-008
 493.50  7.7103E-008
 494.00  1.1366E-007
 494.50  1.2712E-007
 495.00  9.8496E-008
 495.50  1.0616E-007
 496.00  1.0595E-007
 496.50  8.2880E-008
 497.00  6.2942E-008
 497.50  2.3496E-008
 498.00  1.7451E-009
 498.50  0.0000E+000
 499.00  0.0000E+000
 499.50  1.5689E-009
 500.00  8.2574E-009
 500.50  0.0000E+000
 501.00  0.0000E+000
 501.50  0.0000E+000
 502.00  0.0000E+000
 502.50  0.0000E+000
 503.00  0.0000E+000
 503.50  0.0000E+000
 504.00  0.0000E+000
 504.50  0.0000E+000
 505.00  0.0000E+000
 505.50  0.0000E+000
 506.00  0.0000E+000
 506.50  0.0000E+000
 507.00  0.0000E+000
 507.50  0.0000E+000
 508.00  0.0000E+000
 508.50  0.0000E+000
 509.00  0.0000E+000
 509.50  0.0000E+000
 510.00  0.0000E+000
 510.50  0.0000E+000
 511.00  0.0000E+000
 511.50  0.0000E+000
 512.00  0.0000E+000
 512.50  0.0000E+000
 513.00  0.0000E+000
 513.50  0.0000E+000
 514.00  3.1731E-008
 514.50  3.5209E-008
 515.00  4.4925E-008
 515.50  5.9664E-008
 516.00  7.4513E-008
 516.50  8.5931E-008
 517.00  1.0484E-007
 517.50  1.2479E-007
 518.00  1.4173E-007
 518.50  1.7315E-007
 519.00  2.1333E-007
 519.50  2.7588E-007
 520.00  3.4568E-007
 520.50  3.9199E-007
 521.00  3.9332E-007
 521.50  3.4563E-007
 522.00  2.8194E-007
 522.50  2.2119E-007
 523.00  1.7364E-007
 523.50  2.1167E-007
 524.00  2.5990E-007
 524.50  2.7340E-007
 525.00  2.7856E-007
 525.50  2.4585E-007
 526.00  1.9026E-007
 526.50  1.6892E-007
 527.00  1.6657E-007
 527.50  1.5456E-007
 528.00  1.2325E-007
 528.50  8.3923E-008
 529.00  3.9824E-008
 529.50  4.4991E-009
 530.00  2.4024E-011
 530.50  1.1901E-009
 531.00  2.7010E-008
 531.50  7.0471E-008
 532.00  8.5485E-008
 532.50  7.4423E-008
 533.00  5.7263E-008
 533.50  1.6665E-008
 534.00  0.0000E+000
 534.50  0.0000E+000
 535.00  0.0000E+000
 535.50  0.0000E+000
 536.00  0.0000E+000
 536.50  0.0000E+000
 537.00  0.0000E+000
 537.50  0.0000E+000
 538.00  0.0000E+000
 538.50  0.0000E+000
 539.00  0.0000E+000
 539.50  0.0000E+000
 540.00  0.0000E+000
 540.50  0.0000E+000
 541.00  0.0000E+000
 541.50  5.0540E-010
 542.00  1.8654E-008
 542.50  9.0666E-008
 543.00  1.2729E-007
 543.50  1.2253E-007
 544.00  1.1405E-007
 544.50  1.2890E-007
 545.00  1.2374E-007
 545.50  1.0639E-007
 546.00  8.3329E-008
 546.50  7.2301E-008
 547.00  3.8409E-008
 547.50  3.7129E-008
 548.00  3.5658E-008
 548.50  1.3637E-008
 549.00  0.0000E+000
 549.50  0.0000E+000
 550.00  0.0000E+000
 550.50  0.0000E+000
 551.00  0.0000E+000
 551.50  0.0000E+000
 552.00  0.0000E+000
 552.50  0.0000E+000
 553.00  1.3076E-008
 553.50  1.0095E-007
 554.00  1.7703E-007
 554.50  2.4044E-007
 555.00  2.5311E-007
 555.50  2.4805E-007
 556.00  2.2811E-007
 556.50  1.4113E-007
 557.00  1.5811E-008
 557.50  0.0000E+000
 558.00  0.0000E+000
 558.50  0.0000E+000
 559.00  0.0000E+000
 559.50  0.0000E+000
 560.00  1.0810E-008
 560.50  4.2020E-008
 561.00  5.8725E-008
 561.50  6.2158E-008
 562.00  5.0954E-008
 562.50  7.5937E-009
 563.00  0.0000E+000
 563.50  3.6361E-008
 564.00  1.1691E-007
 564.50  1.8493E-007
 565.00  2.5947E-007
 565.50  3.4017E-007
 566.00  3.6050E-007
 566.50  3.6773E-007
 567.00  4.2894E-007
 567.50  4.0151E-007
 568.00  3.0811E-007
 568.50  2.3988E-007
 569.00  8.5312E-008
 569.50  0.0000E+000
 570.00  0.0000E+000
 570.50  0.0000E+000
 571.00  0.0000E+000
 571.50  0.0000E+000
 572.00  0.0000E+000
 572.50  0.0000E+000
 573.00  0.0000E+000
 573.50  0.0000E+000
 574.00  0.0000E+000
 574.50  0.0000E+000
 575.00  0.0000E+000
 575.50  0.0000E+000
 576.00  0.0000E+000
 576.50  0.0000E+000
 577.00  0.0000E+000
 577.50  0.0000E+000
 578.00  0.0000E+000
 578.50  3.5269E-008
 579.00  9.9768E-008
 579.50  9.8878E-008
 580.00  1.0561E-007
 580.50  1.3343E-007
 581.00  1.8698E-007
 581.50  1.8235E-007
 582.00  2.0288E-007
 582.50  2.1278E-007
 583.00  1.9557E-007
 583.50  2.0433E-007
 584.00  1.6922E-007
 584.50  6.6609E-008
 585.00  1.2491E-008
 585.50  0.0000E+000
 586.00  0.0000E+000
 586.50  0.0000E+000
 587.00  1.0323E-009
 587.50  2.3181E-008
 588.00  9.0002E-009
 588.50  0.0000E+000
 589.00  0.0000E+000
 589.50  0.0000E+000
 590.00  0.0000E+000
 590.50  0.0000E+000
 591.00  1.5755E-008
 591.50  4.5920E-009
 592.00  0.0000E+000
 592.50  6.2990E-008
 593.00  6.4893E-008
 593.50  9.2708E-008
 594.00  1.7060E-007
 594.50  1.5364E-007
 595.00  6.4719E-008
 595.50  1.6413E-008
 596.00  0.0000E+000
 596.50  0.0000E+000
 597.00  0.0000E+000
 597.50  0.0000E+000
 598.00  0.0000E+000
 598.50  0.0000E+000
 599.00  0.0000E+000
 599.50  0.0000E+000
 600.00  2.5310E-008
 600.50  1.5680E-007
 601.00  1.9055E-007
 601.50  8.0119E-008
 602.00  4.3153E-008
 602.50  2.4024E-008
 603.00  0.0000E+000
 603.50  5.2265E-008
 604.00  1.3774E-007
 604.50  1.3651E-007
 605.00  1.6992E-007
 605.50  2.5703E-007
 606.00  2.7394E-007
 606.50  3.3736E-007
 607.00  2.3982E-007
 607.50  9.7196E-008
 608.00  0.0000E+000
 608.50  0.0000E+000
 609.00  0.0000E+000
 609.50  0.0000E+000
 610.00  0.0000E+000
 610.50  0.0000E+000
 611.00  0.0000E+000
 611.50  0.0000E+000
 612.00  0.0000E+000
 612.50  0.0000E+000
 613.00  0.0000E+000
 613.50  0.0000E+000
 614.00  0.0000E+000
 614.50  0.0000E+000
 615.00  0.0000E+000
 615.50  0.0000E+000
 616.00  0.0000E+000
 616.50  0.0000E+000
 617.00  0.0000E+000
 617.50  0.0000E+000
 618.00  0.0000E+000
 618.50  0.0000E+000
 619.00  0.0000E+000
 619.50  0.0000E+000
 620.00  0.0000E+000
 620.50  0.0000E+000
 621.00  0.0000E+000
 621.50  0.0000E+000
 622.00  0.0000E+000
 622.50  0.0000E+000
 623.00  0.0000E+000
 623.50  0.0000E+000
 624.00  0.0000E+000
 624.50  0.0000E+000
 625.00  0.0000E+000
 625.50  0.0000E+000
 626.00  0.0000E+000
 626.50  0.0000E+000
 627.00  0.0000E+000
 627.50  0.0000E+000
 628.00  0.0000E+000
 628.50  0.0000E+000
 629.00  0.0000E+000
 629.50  0.0000E+000
 630.00  0.0000E+000
 630.50  0.0000E+000
 631.00  0.0000E+000
 631.50  0.0000E+000
 632.00  0.0000E+000
 632.50  0.0000E+000
 633.00  0.0000E+000
 633.50  0.0000E+000
 634.00  0.0000E+000
 634.50  0.0000E+000
 635.00  0.0000E+000
 635.50  0.0000E+000
 636.00  0.0000E+000
 636.50  1.6216E-007
 637.00  2.0149E-007
 637.50  2.5243E-007
 638.00  3.8689E-007
 638.50  3.6832E-007
 639.00  2.9309E-007
 639.50  2.1720E-007
 640.00  8.3629E-008
 640.50  0.0000E+000
 641.00  0.0000E+000
 641.50  0.0000E+000
 642.00  0.0000E+000
 642.50  0.0000E+000
 643.00  0.0000E+000
 643.50  0.0000E+000
 644.00  0.0000E+000
 644.50  0.0000E+000
 645.00  3.2419E-008
 645.50  1.3678E-007
 646.00  1.6619E-007
 646.50  2.1990E-007
 647.00  3.0776E-007
 647.50  3.9632E-007
 648.00  5.9853E-007
 648.50  9.0167E-007
 649.00  1.0706E-006
 649.50  1.0287E-006
 650.00  7.5565E-007
 650.50  7.5669E-007
 651.00  5.1509E-007
 651.50  2.1661E-007
 652.00  1.2591E-007
 652.50  1.3261E-007
 653.00  0.0000E+000
 653.50  0.0000E+000
 654.00  0.0000E+000
 654.50  0.0000E+000
 655.00  0.0000E+000
 655.50  0.0000E+000
 656.00  2.9925E-008
 656.50  5.2168E-009
 657.00  0.0000E+000
 657.50  0.0000E+000
 658.00  0.0000E+000
 658.50  0.0000E+000
 659.00  0.0000E+000
 659.50  0.0000E+000
 660.00  0.0000E+000
 660.50  0.0000E+000
 661.00  0.0000E+000
 661.50  0.0000E+000
 662.00  0.0000E+000
 662.50  1.6930E-007
 663.00  3.9154E-007
 663.50  3.7914E-007
 664.00  5.0215E-007
 664.50  5.4693E-007
 665.00  6.4812E-007
 665.50  6.4413E-007
 666.00  7.4418E-007
 666.50  7.3945E-007
 667.00  7.4205E-007
 667.50  7.6918E-007
 668.00  7.5005E-007
 668.50  6.7191E-007
 669.00  5.7108E-007
 669.50  3.9725E-007
 670.00  1.7214E-007
 670.50  5.9490E-009
 671.00  0.0000E+000
 671.50  0.0000E+000
 672.00  0.0000E+000
 672.50  0.0000E+000
 673.00  2.2775E-008
 673.50  1.2010E-007
 674.00  3.2535E-007
 674.50  6.3895E-007
 675.00  9.1495E-007
 675.50  9.7418E-007
 676.00  9.3634E-007
 676.50  8.4763E-007
 677.00  6.2885E-007
 677.50  5.9464E-007
 678.00  7.8611E-007
 678.50  9.4053E-007
 679.00  1.0533E-006
 679.50  1.0967E-006
 680.00  8.9855E-007
 680.50  7.6668E-007
 681.00  7.5740E-007
 681.50  7.8484E-007
 682.00  9.7561E-007
 682.50  1.2189E-006
 683.00  1.4312E-006
 683.50  1.4374E-006
 684.00  1.3802E-006
 684.50  1.0699E-006
 685.00  7.9009E-007
 685.50  3.0784E-007
 686.00  1.2441E-007
 686.50  1.9562E-008
 687.00  1.1803E-007
 687.50  2.1772E-007
 688.00  3.5047E-007
 688.50  4.1703E-007
 689.00  5.0656E-007
 689.50  6.5560E-007
 690.00  7.6968E-007
 690.50  8.8742E-007
 691.00  1.1199E-006
 691.50  1.2474E-006
 692.00  1.4568E-006
 692.50  1.6408E-006
 693.00  1.7563E-006
 693.50  1.9635E-006
 694.00  2.0808E-006
 694.50  1.9923E-006
 695.00  2.0007E-006
 695.50  1.8874E-006
 696.00  1.6365E-006
 696.50  1.4857E-006
 697.00  1.3124E-006
 697.50  1.2633E-006
 698.00  1.4077E-006
 698.50  1.5149E-006
 699.00  1.5478E-006
 699.50  1.6608E-006
 700.00  1.5202E-006
 700.50  1.3435E-006
 701.00  1.3426E-006
 701.50  1.4268E-006
 702.00  1.6174E-006
 702.50  1.9132E-006
 703.00  2.1332E-006
 703.50  2.0913E-006
 704.00  1.9931E-006
 704.50  1.8838E-006
 705.00  1.7138E-006
 705.50  1.9535E-006
 706.00  2.4075E-006
 706.50  2.8380E-006
 707.00  3.3145E-006
 707.50  3.7132E-006
 708.00  3.8015E-006
 708.50  4.1308E-006
 709.00  4.2977E-006
 709.50  4.3395E-006
 710.00  4.5107E-006
 710.50  4.6920E-006
 711.00  4.8398E-006
 711.50  5.1431E-006
 712.00  5.6694E-006
 712.50  6.2079E-006
 713.00  6.5731E-006
 713.50  7.0191E-006
 714.00  7.4247E-006
 714.50  7.6745E-006
 715.00  8.1079E-006
 715.50  8.3406E-006
 716.00  8.5834E-006
 716.50  8.8437E-006
 717.00  9.0665E-006
 717.50  9.2213E-006
 718.00  9.5965E-006
 718.50  9.8859E-006
 719.00  1.0176E-005
 719.50  1.0647E-005
 720.00  1.1309E-005
 720.50  1.1846E-005
 721.00  1.2320E-005
 721.50  1.2764E-005
 722.00  1.2935E-005
 722.50  1.2920E-005
 723.00  1.3033E-005
 723.50  1.3197E-005
 724.00  1.3463E-005
 724.50  1.3752E-005
 725.00  1.4340E-005
 725.50  1.5023E-005
 726.00  1.5613E-005
 726.50  1.6431E-005
 727.00  1.7361E-005
 727.50  1.8122E-005
 728.00  1.8968E-005
 728.50  1.9784E-005
 729.00  2.0389E-005
 729.50  2.0924E-005
 730.00  2.1654E-005
 730.50  2.2671E-005
 731.00  2.3940E-005
 731.50  2.5339E-005
 732.00  2.6805E-005
 732.50  2.8330E-005
 733.00  2.9692E-005
 733.50  3.1010E-005
 734.00  3.2225E-005
 734.50  3.3472E-005
 735.00  3.4689E-005
 735.50  3.5851E-005
 736.00  3.7083E-005
 736.50  3.8466E-005
 737.00  3.9980E-005
 737.50  4.1546E-005
 738.00  4.3139E-005
 738.50  4.5007E-005
 739.00  4.6839E-005
 739.50  4.8719E-005
 740.00  5.0516E-005
 740.50  5.2469E-005
 741.00  5.4366E-005
 741.50  5.6432E-005
 742.00  5.8606E-005
 742.50  6.0989E-005
 743.00  6.3302E-005
 743.50  6.5707E-005
 744.00  6.8392E-005
 744.50  7.1199E-005
 745.00  7.3961E-005
 745.50  7.6820E-005
 746.00  7.9702E-005
 746.50  8.2471E-005
 747.00  8.5400E-005
 747.50  8.8603E-005
 748.00  9.1856E-005
 748.50  9.4993E-005
 749.00  9.7869E-005
 749.50  1.0064E-004
 750.00  1.0328E-004
 750.50  1.0573E-004
 751.00  1.0797E-004
 751.50  1.1000E-004
 752.00  1.1167E-004
 752.50  1.1310E-004
 753.00  1.1452E-004
 753.50  1.1613E-004
 754.00  1.1749E-004
 754.50  1.1878E-004
 755.00  1.1988E-004
 755.50  1.2045E-004
 756.00  1.2047E-004
 756.50  1.2026E-004
 757.00  1.1965E-004
 757.50  1.1886E-004
 758.00  1.1798E-004
 758.50  1.1696E-004
 759.00  1.1615E-004
 759.50  1.1551E-004
 760.00  1.1483E-004
 760.50  1.1363E-004
 761.00  1.1237E-004
 761.50  1.1103E-004
 762.00  1.0867E-004
 762.50  1.0574E-004
 763.00  1.0297E-004
 763.50  9.9604E-005
 764.00  9.5916E-005
 764.50  9.2503E-005
 765.00  8.9312E-005
 765.50  8.6095E-005
 766.00  8.2888E-005
 766.50  7.9853E-005
 767.00  7.6819E-005
 767.50  7.3915E-005
 768.00  7.0766E-005
 768.50  6.7444E-005
 769.00  6.4130E-005
 769.50  6.0893E-005
 770.00  5.7115E-005
 770.50  5.3600E-005
 771.00  5.0768E-005
 771.50  4.8468E-005
 772.00  4.6159E-005
 772.50  4.4739E-005
 773.00  4.2899E-005
 773.50  4.0618E-005
 774.00  3.7754E-005
 774.50  3.5203E-005
 775.00  3.2755E-005
 775.50  3.0590E-005
 776.00  2.9013E-005
 776.50  2.7733E-005
 777.00  2.6668E-005
 777.50  2.5735E-005
 778.00  2.4831E-005
 778.50  2.3781E-005
 779.00  2.2739E-005
 779.50  2.1671E-005
 780.00  2.0441E-005
 780.50  1.9194E-005
 781.00  1.8080E-005
 781.50  1.6949E-005
 782.00  1.6034E-005
 782.50  1.5298E-005
 783.00  1.4739E-005
 783.50  1.4046E-005
 784.00  1.3087E-005
 784.50  1.2095E-005
 785.00  1.1189E-005
 785.50  1.0108E-005
 786.00  9.4238E-006
 786.50  9.0375E-006
 787.00  8.5156E-006
 787.50  8.1811E-006
 788.00  8.0374E-006
 788.50  7.7505E-006
 789.00  7.6903E-006
 789.50  7.6885E-006
 790.00  7.4766E-006
 790.50  7.4939E-006
 791.00  7.5080E-006
 791.50  7.3771E-006
 792.00  7.2888E-006
 792.50  7.0733E-006
 793.00  6.5815E-006
 793.50  5.9757E-006
 794.00  5.3126E-006
 794.50  4.8233E-006
 795.00  4.3776E-006
 795.50  3.8292E-006
 796.00  3.2942E-006
 796.50  2.8561E-006
 797.00  2.4770E-006
 797.50  2.1568E-006
 798.00  2.0255E-006
 798.50  2.0471E-006
 799.00  2.1803E-006
 799.50  1.9837E-006
 800.00  1.9422E-006
 800.50  2.1617E-006
 801.00  2.3153E-006
 801.50  1.9947E-006
 802.00  1.9544E-006
 802.50  1.8207E-006
 803.00  1.6810E-006
 803.50  1.7847E-006
 804.00  2.0413E-006
 804.50  2.3195E-006
 805.00  2.3174E-006
 805.50  2.1971E-006
 806.00  2.0714E-006
 806.50  1.8963E-006
 807.00  1.5689E-006
 807.50  1.2929E-006
 808.00  1.1165E-006
 808.50  8.3783E-007
 809.00  7.5986E-007
 809.50  1.1218E-006
 810.00  1.5186E-006
 810.50  1.6318E-006
 811.00  1.7109E-006
 811.50  1.7578E-006
 812.00  1.3412E-006
 812.50  9.0514E-007
 813.00  6.9436E-007
 813.50  9.7349E-007
 814.00  1.3217E-006
 814.50  2.1176E-006
 815.00  3.0152E-006
 815.50  3.4749E-006
 816.00  3.6573E-006
 816.50  3.8063E-006
 817.00  3.6439E-006
 817.50  3.3916E-006
 818.00  2.9757E-006
 818.50  2.4301E-006
 819.00  1.6420E-006
 819.50  9.8983E-007
 820.00  3.3146E-007
 820.50  2.5336E-008
 821.00  0.0000E+000
 821.50  0.0000E+000
 822.00  8.3105E-009
 822.50  2.6870E-007
 823.00  6.1981E-007
 823.50  7.9801E-007
 824.00  8.5138E-007
 824.50  5.7862E-007
 825.00  2.9877E-007
 825.50  3.5383E-008
 826.00  0.0000E+000
 826.50  0.0000E+000
 827.00  0.0000E+000
 827.50  0.0000E+000
 828.00  0.0000E+000
 828.50  3.5583E-007
 829.00  6.6552E-007
 829.50  8.1567E-007
 830.00  3.7737E-007
 830.50  2.3713E-007
 831.00  2.3662E-008
 831.50  0.0000E+000
 832.00  0.0000E+000
 832.50  0.0000E+000
 833.00  0.0000E+000
 833.50  0.0000E+000
 834.00  0.0000E+000
 834.50  0.0000E+000
 835.00  0.0000E+000
 835.50  0.0000E+000
 836.00  0.0000E+000
 836.50  0.0000E+000
 837.00  0.0000E+000
 837.50  0.0000E+000
 838.00  0.0000E+000
 838.50  0.0000E+000
 839.00  1.7675E-009
 839.50  6.2149E-008
 840.00  2.3134E-008
 840.50  3.1102E-007
 841.00  2.0363E-007
 841.50  7.7800E-008
 842.00  1.8610E-007
 842.50  5.7056E-007
 843.00  4.9896E-007
 843.50  7.9534E-007
 844.00  1.1470E-006
 844.50  1.4343E-006
 845.00  1.4661E-006
 845.50  1.4965E-006
 846.00  1.5160E-006
 846.50  1.5979E-006
 847.00  1.7771E-006
 847.50  2.2880E-006
 848.00  2.5613E-006
 848.50  2.6637E-006
 849.00  2.7824E-006
 849.50  2.4001E-006
 850.00  1.8560E-006
 850.50  1.6254E-006
 851.00  1.2110E-006
 851.50  5.8224E-007
 852.00  3.3158E-007
 852.50  4.0647E-008
 853.00  0.0000E+000
 853.50  0.0000E+000
 854.00  0.0000E+000
 854.50  0.0000E+000
 855.00  9.5937E-009
 855.50  1.3301E-007
 856.00  2.7888E-007
 856.50  1.7451E-007
 857.00  3.3394E-008
 857.50  0.0000E+000
 858.00  0.0000E+000
 858.50  0.0000E+000
 859.00  0.0000E+000
 859.50  0.0000E+000
 860.00  0.0000E+000
 860.50  0.0000E+000
 861.00  0.0000E+000
 861.50  0.0000E+000
 862.00  0.0000E+000
 862.50  0.0000E+000
 863.00  0.0000E+000
 863.50  0.0000E+000
 864.00  0.0000E+000
 864.50  0.0000E+000
 865.00  0.0000E+000
 865.50  0.0000E+000
 866.00  0.0000E+000
 866.50  0.0000E+000
 867.00  0.0000E+000
 867.50  0.0000E+000
 868.00  0.0000E+000
 868.50  0.0000E+000
 869.00  0.0000E+000
 869.50  0.0000E+000
 870.00  0.0000E+000
 870.50  0.0000E+000
 871.00  0.0000E+000
 871.50  0.0000E+000
 872.00  0.0000E+000
 872.50  0.0000E+000
 873.00  0.0000E+000
 873.50  0.0000E+000
 874.00  0.0000E+000
 874.50  0.0000E+000
 875.00  0.0000E+000
 875.50  0.0000E+000
 876.00  0.0000E+000
 876.50  0.0000E+000
 877.00  0.0000E+000
 877.50  9.5870E-007
 878.00  1.7620E-006
 878.50  1.5869E-006
 879.00  1.3897E-006
 879.50  1.2364E-006
 880.00  3.3104E-007
 880.50  0.0000E+000
 881.00  0.0000E+000
 881.50  0.0000E+000
 882.00  0.0000E+000
 882.50  0.0000E+000
 883.00  0.0000E+000
 883.50  0.0000E+000
 884.00  0.0000E+000
 884.50  0.0000E+000
 885.00  0.0000E+000
 885.50  0.0000E+000
 886.00  3.5035E-007
 886.50  1.2695E-006
 887.00  1.6683E-006
 887.50  1.2387E-006
 888.00  1.1844E-006
 888.50  6.5366E-007
 889.00  4.9683E-008
 889.50  0.0000E+000
 890.00  0.0000E+000
 890.50  0.0000E+000
 891.00  0.0000E+000
 891.50  0.0000E+000
 892.00  0.0000E+000
 892.50  0.0000E+000
 893.00  0.0000E+000
 893.50  0.0000E+000
 894.00  0.0000E+000
 894.50  0.0000E+000
 895.00  0.0000E+000
 895.50  0.0000E+000
 896.00  0.0000E+000
 896.50  0.0000E+000
 897.00  0.0000E+000
 897.50  0.0000E+000
 898.00  0.0000E+000
 898.50  0.0000E+000
 899.00  0.0000E+000
 899.50  0.0000E+000
 900.00  0.0000E+000
 900.50  0.0000E+000
 901.00  0.0000E+000
 901.50  0.0000E+000
 902.00  0.0000E+000
 902.50  0.0000E+000
 903.00  0.0000E+000
 903.50  0.0000E+000
 904.00  0.0000E+000
 904.50  0.0000E+000
 905.00  0.0000E+000
 905.50  0.0000E+000
 906.00  0.0000E+000
 906.50  0.0000E+000
 907.00  7.2888E-008
 907.50  1.7864E-007
 908.00  1.6846E-007
 908.50  4.6934E-007
 909.00  2.6185E-007
 909.50  0.0000E+000
 910.00  0.0000E+000
 910.50  0.0000E+000
 911.00  0.0000E+000
 911.50  0.0000E+000
 912.00  0.0000E+000
 912.50  1.2976E-006
 913.00  2.6488E-006
 913.50  3.8727E-006
 914.00  4.3579E-006
 914.50  3.8631E-006
 915.00  3.3630E-006
 915.50  2.5416E-006
 916.00  1.0648E-006
 916.50  3.4725E-008
 917.00  0.0000E+000
 917.50  0.0000E+000
 918.00  0.0000E+000
 918.50  0.0000E+000
 919.00  0.0000E+000
 919.50  0.0000E+000
 920.00  8.7546E-008
 920.50  6.1130E-007
 921.00  1.4550E-006
 921.50  1.8999E-006
 922.00  1.4300E-006
 922.50  1.2248E-006
 923.00  1.3744E-006
 923.50  1.9439E-006
 924.00  2.2976E-006
 924.50  2.5257E-006
 925.00  2.4473E-006
 925.50  1.9067E-006
 926.00  1.1821E-006
 926.50  9.2402E-007
 927.00  7.0698E-007
 927.50  4.5312E-007
 928.00  9.4688E-008
 928.50  0.0000E+000
 929.00  0.0000E+000
 929.50  0.0000E+000
 930.00  0.0000E+000
 930.50  0.0000E+000
 931.00  0.0000E+000
 931.50  0.0000E+000
 932.00  0.0000E+000
 932.50  0.0000E+000
 933.00  0.0000E+000
 933.50  0.0000E+000
 934.00  0.0000E+000
 934.50  0.0000E+000
 935.00  0.0000E+000
 935.50  0.0000E+000
 936.00  0.0000E+000
 936.50  0.0000E+000
 937.00  0.0000E+000
 937.50  1.1707E-007
 938.00  1.1554E-006
 938.50  3.3187E-006
 939.00  4.8741E-006
 939.50  6.2074E-006
 940.00  6.7362E-006
 940.50  5.7761E-006
 941.00  4.5004E-006
 941.50  4.7649E-006
 942.00  4.7118E-006
 942.50  4.1906E-006
 943.00  3.3795E-006
 943.50  2.8193E-006
 944.00  5.2901E-007
 944.50  0.0000E+000
 945.00  0.0000E+000
 945.50  0.0000E+000
 946.00  0.0000E+000
 946.50  0.0000E+000
 947.00  0.0000E+000
 947.50  0.0000E+000
 948.00  0.0000E+000
 948.50  0.0000E+000
 949.00  0.0000E+000
 949.50  0.0000E+000
 950.00  0.0000E+000
 950.50  0.0000E+000
 951.00  0.0000E+000
 951.50  0.0000E+000
 952.00  0.0000E+000
 952.50  0.0000E+000
 953.00  0.0000E+000
 953.50  0.0000E+000
 954.00  0.0000E+000
 954.50  4.2298E-007
 955.00  1.7039E-006
 955.50  4.6103E-006
 956.00  7.4007E-006
 956.50  8.0949E-006
 957.00  8.7485E-006
 957.50  9.3004E-006
 958.00  7.2846E-006
 958.50  5.2848E-006
 959.00  3.9264E-006
 959.50  1.2929E-006
 960.00  1.1908E-007
 960.50  0.0000E+000
 961.00  0.0000E+000
 961.50  0.0000E+000
 962.00  0.0000E+000
 962.50  0.0000E+000
 963.00  0.0000E+000
 963.50  0.0000E+000
 964.00  0.0000E+000
 964.50  0.0000E+000
 965.00  0.0000E+000
 965.50  0.0000E+000
 966.00  0.0000E+000
 966.50  0.0000E+000
 967.00  0.0000E+000
 967.50  0.0000E+000
 968.00  0.0000E+000
 968.50  0.0000E+000
 969.00  0.0000E+000
 969.50  0.0000E+000
 970.00  0.0000E+000
 970.50  0.0000E+000
 971.00  0.0000E+000
 971.50  0.0000E+000
 972.00  0.0000E+000
 972.50  0.0000E+000
 973.00  0.0000E+000
 973.50  0.0000E+000
 974.00  0.0000E+000
 974.50  0.0000E+000
 975.00  0.0000E+000
 975.50  0.0000E+000
 976.00  0.0000E+000
 976.50  0.0000E+000
 977.00  1.1016E-006
 977.50  3.4443E-006
 978.00  4.9205E-006
 978.50  7.1393E-006
 979.00  7.5865E-006
 979.50  7.4177E-006
 980.00  4.8104E-006
 980.50  2.8253E-006
 981.00  1.0660E-007
 981.50  0.0000E+000
 982.00  0.0000E+000
 982.50  0.0000E+000
 983.00  0.0000E+000
 983.50  0.0000E+000
 984.00  0.0000E+000
 984.50  0.0000E+000
 985.00  0.0000E+000
 985.50  1.9464E-007
 986.00  3.1150E-006
 986.50  1.1994E-005
 987.00  1.7454E-005
 987.50  2.1812E-005
 988.00  2.7520E-005
 988.50  3.2890E-005
 989.00  3.6252E-005
 989.50  3.8013E-005
 990.00  4.0748E-005
 990.50  4.1150E-005
 991.00  4.1119E-005
 991.50  4.0951E-005
 992.00  3.8765E-005
 992.50  3.8730E-005
 993.00  3.7017E-005
 993.50  3.1670E-005
 994.00  2.6425E-005
 994.50  2.3231E-005
 995.00  7.9358E-006
 995.50  3.0981E-007
 996.00  0.0000E+000
 996.50  0.0000E+000
 997.00  0.0000E+000
 997.50  0.0000E+000
 998.00  0.0000E+000
 998.50  0.0000E+000
 999.00  5.9830E-007
 999.50  1.0057E-005
1000.00  7.7767E-006
1000.50  3.8930E-007
1001.00  0.0000E+000
1001.50  0.0000E+000
1002.00  0.0000E+000
1002.50  0.0000E+000
1003.00  0.0000E+000
1003.50  0.0000E+000
1004.00  0.0000E+000
1004.50  0.0000E+000
1005.00  0.0000E+000
1005.50  0.0000E+000
1006.00  0.0000E+000
1006.50  0.0000E+000
1007.00  0.0000E+000
1007.50  0.0000E+000
1008.00  0.0000E+000
1008.50  0.0000E+000
1009.00  0.0000E+000
1009.50  0.0000E+000
1010.00  0.0000E+000
1010.50  0.0000E+000
1011.00  0.0000E+000
1011.50  0.0000E+000
1012.00  0.0000E+000
1012.50  0.0000E+000
1013.00  0.0000E+000
1013.50  0.0000E+000
1014.00  0.0000E+000
1014.50  0.0000E+000
1015.00  0.0000E+000
1015.50  0.0000E+000
1016.00  0.0000E+000
1016.50  0.0000E+000
1017.00  0.0000E+000
1017.50  0.0000E+000
1018.00  0.0000E+000
1018.50  0.0000E+000
1019.00  0.0000E+000
1019.50  0.0000E+000
1020.00  0.0000E+000
1020.50  0.0000E+000
1021.00  0.0000E+000
1021.50  0.0000E+000
1022.00  0.0000E+000
1022.50  0.0000E+000
1023.00  0.0000E+000
1023.50  0.0000E+000
1024.00  0.0000E+000
1024.50  0.0000E+000
1025.00  0.0000E+000
1025.50  0.0000E+000
1026.00  0.0000E+000
1026.50  0.0000E+000
1027.00  0.0000E+000
1027.50  0.0000E+000
1028.00  0.0000E+000
1028.50  0.0000E+000
1029.00  0.0000E+000
1029.50  0.0000E+000
1030.00  0.0000E+000
1030.50  0.0000E+000
1031.00  0.0000E+000
1031.50  0.0000E+000
1032.00  0.0000E+000
1032.50  0.0000E+000
1033.00  0.0000E+000
1033.50  0.0000E+000
1034.00  0.0000E+000
1034.50  0.0000E+000
1035.00  0.0000E+000
1035.50  0.0000E+000
1036.00  0.0000E+000
1036.50  0.0000E+000
1037.00  0.0000E+000
1037.50  0.0000E+000
1038.00  0.0000E+000
1038.50  0.0000E+000
1039.00  0.0000E+000
1039.50  0.0000E+000
1040.00  0.0000E+000
1040.50  0.0000E+000
1041.00  0.0000E+000
1041.50  0.0000E+000
1042.00  0.0000E+000
1042.50  0.0000E+000
1043.00  0.0000E+000
1043.50  0.0000E+000
1044.00  0.0000E+000
1044.50  0.0000E+000
1045.00  0.0000E+000
1045.50  0.0000E+000
1046.00  0.0000E+000
1046.50  0.0000E+000
1047.00  0.0000E+000
1047.50  0.0000E+000
1048.00  0.0000E+000
1048.50  0.0000E+000
1049.00  0.0000E+000
1049.50  0.0000E+000
1050.00  0.0000E+000
1050.50  0.0000E+000
1051.00  0.0000E+000
1051.50  0.0000E+000
1052.00  0.0000E+000
1052.50  0.0000E+000
1053.00  0.0000E+000
1053.50  0.0000E+000
1054.00  0.0000E+000
1054.50  0.0000E+000
1055.00  0.0000E+000
1055.50  0.0000E+000
1056.00  0.0000E+000
1056.50  0.0000E+000
1057.00  0.0000E+000
1057.50  0.0000E+000
1058.00  0.0000E+000
1058.50  0.0000E+000
1059.00  0.0000E+000
1059.50  0.0000E+000
1060.00  0.0000E+000
1060.50  0.0000E+000
1061.00  0.0000E+000
1061.50  0.0000E+000
1062.00  0.0000E+000
1062.50  0.0000E+000
1063.00  0.0000E+000
1063.50  0.0000E+000
1064.00  0.0000E+000
1064.50  0.0000E+000
1065.00  0.0000E+000
1065.50  0.0000E+000
1066.00  0.0000E+000
1066.50  0.0000E+000
1067.00  0.0000E+000
1067.50  0.0000E+000
1068.00  0.0000E+000
1068.50  0.0000E+000
1069.00  0.0000E+000
1069.50  0.0000E+000
1070.00  0.0000E+000
1070.50  0.0000E+000
1071.00  0.0000E+000
1071.50  0.0000E+000
1072.00  0.0000E+000
1072.50  0.0000E+000
1073.00  0.0000E+000
1073.50  0.0000E+000
1074.00  0.0000E+000
1074.50  0.0000E+000
1075.00  0.0000E+000
1075.50  0.0000E+000
1076.00  0.0000E+000
1076.50  0.0000E+000
1077.00  0.0000E+000
1077.50  0.0000E+000
1078.00  0.0000E+000
1078.50  0.0000E+000
1079.00  0.0000E+000
1079.50  0.0000E+000
1080.00  0.0000E+000
1080.50  0.0000E+000
1081.00  0.0000E+000
1081.50  0.0000E+000
1082.00  0.0000E+000
1082.50  0.0000E+000
1083.00  0.0000E+000
1083.50  0.0000E+000
1084.00  0.0000E+000
1084.50  0.0000E+000
1085.00  0.0000E+000
1085.50  0.0000E+000
1086.00  0.0000E+000
1086.50  0.0000E+000
1087.00  0.0000E+000
1087.50  0.0000E+000
1088.00  0.0000E+000
1088.50  0.0000E+000
1089.00  0.0000E+000
1089.50  0.0000E+000
1090.00  0.0000E+000
1090.50  0.0000E+000
1091.00  0.0000E+000
1091.50  0.0000E+000
1092.00  0.0000E+000
1092.50  0.0000E+000
1093.00  0.0000E+000
1093.50  0.0000E+000
1094.00  0.0000E+000
1094.50  0.0000E+000
1095.00  0.0000E+000
1095.50  0.0000E+000
1096.00  0.0000E+000
1096.50  0.0000E+000
1097.00  0.0000E+000
1097.50  0.0000E+000
1098.00  0.0000E+000
1098.50  0.0000E+000
1099.00  0.0000E+000
1099.50  0.0000E+000
1100.00  0.0000E+000
1100.50  0.0000E+000
1101.00  0.0000E+000
1101.50  0.0000E+000
1102.00  0.0000E+000
1102.50  0.0000E+000
1103.00  0.0000E+000
1103.50  0.0000E+000
1104.00  0.0000E+000
1104.50  0.0000E+000
1105.00  0.0000E+000
1105.50  0.0000E+000
1106.00  0.0000E+000
1106.50  0.0000E+000
1107.00  0.0000E+000
1107.50  0.0000E+000
1108.00  0.0000E+000
1108.50  0.0000E+000
1109.00  0.0000E+000
1109.50  0.0000E+000
1110.00  0.0000E+000
1110.50  0.0000E+000
1111.00  0.0000E+000
1111.50  0.0000E+000
1112.00  0.0000E+000
1112.50  0.0000E+000
1113.00  0.0000E+000
1113.50  0.0000E+000
1114.00  0.0000E+000
1114.50  0.0000E+000
1115.00  0.0000E+000
1115.50  0.0000E+000
1116.00  0.0000E+000
1116.50  0.0000E+000
1117.00  0.0000E+000
1117.50  0.0000E+000
1118.00  0.0000E+000
1118.50  0.0000E+000
1119.00  0.0000E+000
1119.50  0.0000E+000
1120.00  0.0000E+000
1120.50  0.0000E+000
1121.00  0.0000E+000
1121.50  0.0000E+000
1122.00  0.0000E+000
1122.50  0.0000E+000
1123.00  0.0000E+000
1123.50  0.0000E+000
1124.00  0.0000E+000
1124.50  0.0000E+000
1125.00  0.0000E+000
1125.50  0.0000E+000
1126.00  0.0000E+000
1126.50  0.0000E+000
1127.00  0.0000E+000
1127.50  0.0000E+000
: 6
