# Supplementary material for: A photoconversion model for full spectral programming and multiplexing of optogenetic systems
Source: Mol Syst Biol. 2017 Apr 24;13(4):926. doi: 10.15252/msb.20167456 (PMC5408778; doi:10.15252/msb.20167456)
Supplement: Supplementary file 11 — Dataset EV3 [file MSB-13-926-s011.zip › dataset_ev3_led_data/led_calibration_data/EO_02/Tiffani_c1/raw/21.IRR]

" File: 160129_calibrations\post-calibration\Tif
" RAD->  Wave:647.21nm  Pix:1050  Val:  0.000  Time:400ms  Avg:2  Sm:1  Sg:1  Tc:off  SNAP  Xt:1  Ch:1  Xtrig wnmcal >RAD-IS6.CAL
 180.00  0.0000E+000
 180.50  0.0000E+000
 181.00  0.0000E+000
 181.50  0.0000E+000
 182.00  0.0000E+000
 182.50  0.0000E+000
 183.00  0.0000E+000
 183.50  0.0000E+000
 184.00  0.0000E+000
 184.50  0.0000E+000
 185.00  0.0000E+000
 185.50  0.0000E+000
 186.00  0.0000E+000
 186.50  0.0000E+000
 187.00  0.0000E+000
 187.50  0.0000E+000
 188.00  0.0000E+000
 188.50  0.0000E+000
 189.00  0.0000E+000
 189.50  0.0000E+000
 190.00  0.0000E+000
 190.50  0.0000E+000
 191.00  0.0000E+000
 191.50  0.0000E+000
 192.00  0.0000E+000
 192.50  0.0000E+000
 193.00  0.0000E+000
 193.50  0.0000E+000
 194.00  0.0000E+000
 194.50  0.0000E+000
 195.00  0.0000E+000
 195.50  0.0000E+000
 196.00  0.0000E+000
 196.50  0.0000E+000
 197.00  0.0000E+000
 197.50  0.0000E+000
 198.00  0.0000E+000
 198.50  0.0000E+000
 199.00  0.0000E+000
 199.50  0.0000E+000
 200.00  0.0000E+000
 200.50  0.0000E+000
 201.00  0.0000E+000
 201.50  0.0000E+000
 202.00  0.0000E+000
 202.50  0.0000E+000
 203.00  0.0000E+000
 203.50  0.0000E+000
 204.00  0.0000E+000
 204.50  0.0000E+000
 205.00  0.0000E+000
 205.50  0.0000E+000
 206.00  0.0000E+000
 206.50  0.0000E+000
 207.00  0.0000E+000
 207.50  0.0000E+000
 208.00  0.0000E+000
 208.50  0.0000E+000
 209.00  0.0000E+000
 209.50  0.0000E+000
 210.00  0.0000E+000
 210.50  0.0000E+000
 211.00  0.0000E+000
 211.50  0.0000E+000
 212.00  0.0000E+000
 212.50  0.0000E+000
 213.00  0.0000E+000
 213.50  0.0000E+000
 214.00  0.0000E+000
 214.50  0.0000E+000
 215.00  0.0000E+000
 215.50  0.0000E+000
 216.00  0.0000E+000
 216.50  0.0000E+000
 217.00  0.0000E+000
 217.50  0.0000E+000
 218.00  0.0000E+000
 218.50  0.0000E+000
 219.00  0.0000E+000
 219.50  0.0000E+000
 220.00  0.0000E+000
 220.50  0.0000E+000
 221.00  0.0000E+000
 221.50  0.0000E+000
 222.00  0.0000E+000
 222.50  0.0000E+000
 223.00  0.0000E+000
 223.50  0.0000E+000
 224.00  0.0000E+000
 224.50  0.0000E+000
 225.00  0.0000E+000
 225.50  0.0000E+000
 226.00  0.0000E+000
 226.50  0.0000E+000
 227.00  0.0000E+000
 227.50  0.0000E+000
 228.00  0.0000E+000
 228.50  0.0000E+000
 229.00  0.0000E+000
 229.50  0.0000E+000
 230.00  0.0000E+000
 230.50  0.0000E+000
 231.00  0.0000E+000
 231.50  0.0000E+000
 232.00  0.0000E+000
 232.50  0.0000E+000
 233.00  0.0000E+000
 233.50  0.0000E+000
 234.00  0.0000E+000
 234.50  0.0000E+000
 235.00  0.0000E+000
 235.50  0.0000E+000
 236.00  0.0000E+000
 236.50  0.0000E+000
 237.00  0.0000E+000
 237.50  0.0000E+000
 238.00  0.0000E+000
 238.50  0.0000E+000
 239.00  0.0000E+000
 239.50  0.0000E+000
 240.00  0.0000E+000
 240.50  0.0000E+000
 241.00  0.0000E+000
 241.50  0.0000E+000
 242.00  0.0000E+000
 242.50  0.0000E+000
 243.00  0.0000E+000
 243.50  0.0000E+000
 244.00  0.0000E+000
 244.50  0.0000E+000
 245.00  0.0000E+000
 245.50  0.0000E+000
 246.00  0.0000E+000
 246.50  0.0000E+000
 247.00  0.0000E+000
 247.50  0.0000E+000
 248.00  0.0000E+000
 248.50  0.0000E+000
 249.00  0.0000E+000
 249.50  0.0000E+000
 250.00  0.0000E+000
 250.50  0.0000E+000
 251.00  0.0000E+000
 251.50  0.0000E+000
 252.00  0.0000E+000
 252.50  0.0000E+000
 253.00  0.0000E+000
 253.50  0.0000E+000
 254.00  0.0000E+000
 254.50  0.0000E+000
 255.00  0.0000E+000
 255.50  0.0000E+000
 256.00  0.0000E+000
 256.50  0.0000E+000
 257.00  0.0000E+000
 257.50  0.0000E+000
 258.00  0.0000E+000
 258.50  0.0000E+000
 259.00  0.0000E+000
 259.50  0.0000E+000
 260.00  0.0000E+000
 260.50  0.0000E+000
 261.00  0.0000E+000
 261.50  0.0000E+000
 262.00  0.0000E+000
 262.50  0.0000E+000
 263.00  0.0000E+000
 263.50  0.0000E+000
 264.00  0.0000E+000
 264.50  0.0000E+000
 265.00  0.0000E+000
 265.50  0.0000E+000
 266.00  0.0000E+000
 266.50  0.0000E+000
 267.00  0.0000E+000
 267.50  0.0000E+000
 268.00  0.0000E+000
 268.50  0.0000E+000
 269.00  0.0000E+000
 269.50  0.0000E+000
 270.00  0.0000E+000
 270.50  0.0000E+000
 271.00  0.0000E+000
 271.50  0.0000E+000
 272.00  0.0000E+000
 272.50  0.0000E+000
 273.00  0.0000E+000
 273.50  0.0000E+000
 274.00  0.0000E+000
 274.50  0.0000E+000
 275.00  0.0000E+000
 275.50  0.0000E+000
 276.00  0.0000E+000
 276.50  0.0000E+000
 277.00  0.0000E+000
 277.50  0.0000E+000
 278.00  0.0000E+000
 278.50  0.0000E+000
 279.00  0.0000E+000
 279.50  0.0000E+000
 280.00  0.0000E+000
 280.50  0.0000E+000
 281.00  0.0000E+000
 281.50  0.0000E+000
 282.00  0.0000E+000
 282.50  0.0000E+000
 283.00  0.0000E+000
 283.50  0.0000E+000
 284.00  0.0000E+000
 284.50  0.0000E+000
 285.00  0.0000E+000
 285.50  0.0000E+000
 286.00  0.0000E+000
 286.50  0.0000E+000
 287.00  0.0000E+000
 287.50  0.0000E+000
 288.00  0.0000E+000
 288.50  0.0000E+000
 289.00  0.0000E+000
 289.50  0.0000E+000
 290.00  0.0000E+000
 290.50  0.0000E+000
 291.00  0.0000E+000
 291.50  0.0000E+000
 292.00  0.0000E+000
 292.50  0.0000E+000
 293.00  0.0000E+000
 293.50  0.0000E+000
 294.00  0.0000E+000
 294.50  0.0000E+000
 295.00  0.0000E+000
 295.50  0.0000E+000
 296.00  0.0000E+000
 296.50  0.0000E+000
 297.00  0.0000E+000
 297.50  0.0000E+000
 298.00  0.0000E+000
 298.50  0.0000E+000
 299.00  0.0000E+000
 299.50  0.0000E+000
 300.00  0.0000E+000
 300.50  0.0000E+000
 301.00  0.0000E+000
 301.50  0.0000E+000
 302.00  0.0000E+000
 302.50  0.0000E+000
 303.00  0.0000E+000
 303.50  0.0000E+000
 304.00  0.0000E+000
 304.50  0.0000E+000
 305.00  0.0000E+000
 305.50  0.0000E+000
 306.00  0.0000E+000
 306.50  0.0000E+000
 307.00  0.0000E+000
 307.50  0.0000E+000
 308.00  0.0000E+000
 308.50  0.0000E+000
 309.00  0.0000E+000
 309.50  0.0000E+000
 310.00  0.0000E+000
 310.50  0.0000E+000
 311.00  0.0000E+000
 311.50  0.0000E+000
 312.00  0.0000E+000
 312.50  0.0000E+000
 313.00  0.0000E+000
 313.50  0.0000E+000
 314.00  0.0000E+000
 314.50  0.0000E+000
 315.00  0.0000E+000
 315.50  0.0000E+000
 316.00  0.0000E+000
 316.50  0.0000E+000
 317.00  0.0000E+000
 317.50  0.0000E+000
 318.00  0.0000E+000
 318.50  0.0000E+000
 319.00  0.0000E+000
 319.50  0.0000E+000
 320.00  0.0000E+000
 320.50  0.0000E+000
 321.00  0.0000E+000
 321.50  0.0000E+000
 322.00  0.0000E+000
 322.50  0.0000E+000
 323.00  0.0000E+000
 323.50  0.0000E+000
 324.00  0.0000E+000
 324.50  0.0000E+000
 325.00  0.0000E+000
 325.50  0.0000E+000
 326.00  0.0000E+000
 326.50  0.0000E+000
 327.00  0.0000E+000
 327.50  0.0000E+000
 328.00  0.0000E+000
 328.50  0.0000E+000
 329.00  0.0000E+000
 329.50  0.0000E+000
 330.00  0.0000E+000
 330.50  0.0000E+000
 331.00  0.0000E+000
 331.50  0.0000E+000
 332.00  0.0000E+000
 332.50  0.0000E+000
 333.00  0.0000E+000
 333.50  0.0000E+000
 334.00  0.0000E+000
 334.50  0.0000E+000
 335.00  0.0000E+000
 335.50  0.0000E+000
 336.00  0.0000E+000
 336.50  0.0000E+000
 337.00  0.0000E+000
 337.50  0.0000E+000
 338.00  0.0000E+000
 338.50  0.0000E+000
 339.00  0.0000E+000
 339.50  0.0000E+000
 340.00  0.0000E+000
 340.50  0.0000E+000
 341.00  0.0000E+000
 341.50  0.0000E+000
 342.00  0.0000E+000
 342.50  0.0000E+000
 343.00  0.0000E+000
 343.50  0.0000E+000
 344.00  0.0000E+000
 344.50  0.0000E+000
 345.00  0.0000E+000
 345.50  0.0000E+000
 346.00  0.0000E+000
 346.50  0.0000E+000
 347.00  0.0000E+000
 347.50  0.0000E+000
 348.00  0.0000E+000
 348.50  0.0000E+000
 349.00  0.0000E+000
 349.50  0.0000E+000
 350.00  0.0000E+000
 350.50  0.0000E+000
 351.00  0.0000E+000
 351.50  0.0000E+000
 352.00  0.0000E+000
 352.50  0.0000E+000
 353.00  0.0000E+000
 353.50  0.0000E+000
 354.00  0.0000E+000
 354.50  0.0000E+000
 355.00  0.0000E+000
 355.50  0.0000E+000
 356.00  0.0000E+000
 356.50  0.0000E+000
 357.00  0.0000E+000
 357.50  0.0000E+000
 358.00  0.0000E+000
 358.50  0.0000E+000
 359.00  0.0000E+000
 359.50  1.4351E-009
 360.00  1.8772E-008
 360.50  2.5093E-008
 361.00  1.5418E-008
 361.50  9.3215E-010
 362.00  1.6703E-010
 362.50  7.2217E-009
 363.00  3.0743E-008
 363.50  4.7637E-008
 364.00  4.9816E-008
 364.50  5.1046E-008
 365.00  6.3299E-008
 365.50  6.5108E-008
 366.00  5.2122E-008
 366.50  4.8940E-008
 367.00  3.6679E-008
 367.50  3.0730E-008
 368.00  3.1654E-008
 368.50  4.5678E-008
 369.00  8.1407E-008
 369.50  9.7887E-008
 370.00  1.3409E-007
 370.50  1.2110E-007
 371.00  1.5562E-007
 371.50  1.3616E-007
 372.00  1.4741E-007
 372.50  1.6601E-007
 373.00  1.7927E-007
 373.50  1.8995E-007
 374.00  2.4238E-007
 374.50  1.8975E-007
 375.00  1.4143E-007
 375.50  1.0280E-007
 376.00  6.8561E-008
 376.50  2.7410E-008
 377.00  3.3583E-008
 377.50  2.5202E-008
 378.00  2.6445E-009
 378.50  0.0000E+000
 379.00  0.0000E+000
 379.50  0.0000E+000
 380.00  0.0000E+000
 380.50  0.0000E+000
 381.00  0.0000E+000
 381.50  0.0000E+000
 382.00  0.0000E+000
 382.50  0.0000E+000
 383.00  0.0000E+000
 383.50  0.0000E+000
 384.00  0.0000E+000
 384.50  0.0000E+000
 385.00  0.0000E+000
 385.50  8.4279E-009
 386.00  2.5445E-008
 386.50  2.4044E-008
 387.00  2.0446E-008
 387.50  1.9637E-010
 388.00  7.9420E-009
 388.50  5.2329E-008
 389.00  1.4277E-007
 389.50  2.3148E-007
 390.00  3.1363E-007
 390.50  3.5691E-007
 391.00  3.6984E-007
 391.50  3.7874E-007
 392.00  3.9257E-007
 392.50  3.4467E-007
 393.00  3.0593E-007
 393.50  1.9699E-007
 394.00  8.5233E-008
 394.50  1.5940E-008
 395.00  2.8437E-010
 395.50  0.0000E+000
 396.00  4.7170E-009
 396.50  6.4417E-008
 397.00  1.1265E-007
 397.50  1.2974E-007
 398.00  1.8739E-007
 398.50  2.3539E-007
 399.00  2.3537E-007
 399.50  2.4578E-007
 400.00  2.2795E-007
 400.50  1.4234E-007
 401.00  5.4305E-008
 401.50  7.3561E-010
 402.00  0.0000E+000
 402.50  0.0000E+000
 403.00  0.0000E+000
 403.50  0.0000E+000
 404.00  0.0000E+000
 404.50  0.0000E+000
 405.00  0.0000E+000
 405.50  8.3111E-009
 406.00  3.3709E-008
 406.50  5.4895E-008
 407.00  6.9294E-008
 407.50  1.8803E-008
 408.00  0.0000E+000
 408.50  0.0000E+000
 409.00  0.0000E+000
 409.50  0.0000E+000
 410.00  0.0000E+000
 410.50  0.0000E+000
 411.00  0.0000E+000
 411.50  0.0000E+000
 412.00  0.0000E+000
 412.50  0.0000E+000
 413.00  5.9872E-008
 413.50  8.8587E-008
 414.00  1.1499E-007
 414.50  1.3281E-007
 415.00  1.1457E-007
 415.50  1.0197E-007
 416.00  1.0854E-007
 416.50  5.8679E-008
 417.00  6.1138E-009
 417.50  0.0000E+000
 418.00  0.0000E+000
 418.50  4.3424E-010
 419.00  2.0395E-008
 419.50  6.8718E-008
 420.00  6.6261E-008
 420.50  4.8948E-008
 421.00  2.0803E-008
 421.50  3.1827E-008
 422.00  7.7922E-008
 422.50  1.5909E-007
 423.00  1.8209E-007
 423.50  1.9956E-007
 424.00  1.6544E-007
 424.50  1.2594E-007
 425.00  1.3010E-007
 425.50  1.6283E-007
 426.00  2.0759E-007
 426.50  2.3286E-007
 427.00  2.5603E-007
 427.50  2.1241E-007
 428.00  1.3324E-007
 428.50  1.1448E-007
 429.00  1.1280E-007
 429.50  1.1387E-007
 430.00  1.6160E-007
 430.50  1.8236E-007
 431.00  1.6916E-007
 431.50  2.5429E-007
 432.00  2.5355E-007
 432.50  2.5013E-007
 433.00  2.4225E-007
 433.50  1.8917E-007
 434.00  1.0418E-007
 434.50  4.5287E-008
 435.00  5.4220E-009
 435.50  0.0000E+000
 436.00  0.0000E+000
 436.50  0.0000E+000
 437.00  3.3948E-008
 437.50  1.7275E-007
 438.00  2.5949E-007
 438.50  2.8309E-007
 439.00  2.5848E-007
 439.50  1.8292E-007
 440.00  1.1501E-007
 440.50  3.0073E-008
 441.00  0.0000E+000
 441.50  0.0000E+000
 442.00  0.0000E+000
 442.50  0.0000E+000
 443.00  0.0000E+000
 443.50  0.0000E+000
 444.00  0.0000E+000
 444.50  2.3691E-008
 445.00  4.4638E-008
 445.50  4.0045E-008
 446.00  0.0000E+000
 446.50  0.0000E+000
 447.00  0.0000E+000
 447.50  0.0000E+000
 448.00  1.0384E-008
 448.50  2.4170E-008
 449.00  3.1065E-008
 449.50  5.8341E-009
 450.00  0.0000E+000
 450.50  0.0000E+000
 451.00  0.0000E+000
 451.50  0.0000E+000
 452.00  0.0000E+000
 452.50  0.0000E+000
 453.00  0.0000E+000
 453.50  0.0000E+000
 454.00  0.0000E+000
 454.50  0.0000E+000
 455.00  0.0000E+000
 455.50  0.0000E+000
 456.00  0.0000E+000
 456.50  5.8350E-009
 457.00  2.6567E-008
 457.50  4.5261E-008
 458.00  6.8971E-008
 458.50  7.1403E-008
 459.00  5.8643E-008
 459.50  3.8377E-008
 460.00  2.8465E-008
 460.50  0.0000E+000
 461.00  3.1415E-009
 461.50  2.0343E-008
 462.00  4.2624E-008
 462.50  4.3187E-008
 463.00  4.2591E-008
 463.50  9.2489E-009
 464.00  7.3094E-011
 464.50  0.0000E+000
 465.00  0.0000E+000
 465.50  0.0000E+000
 466.00  0.0000E+000
 466.50  0.0000E+000
 467.00  0.0000E+000
 467.50  0.0000E+000
 468.00  0.0000E+000
 468.50  0.0000E+000
 469.00  0.0000E+000
 469.50  0.0000E+000
 470.00  0.0000E+000
 470.50  0.0000E+000
 471.00  0.0000E+000
 471.50  0.0000E+000
 472.00  0.0000E+000
 472.50  1.5963E-008
 473.00  1.4262E-008
 473.50  2.2210E-008
 474.00  9.3670E-009
 474.50  1.7971E-009
 475.00  1.9112E-008
 475.50  5.3512E-008
 476.00  9.2522E-008
 476.50  1.2232E-007
 477.00  1.2667E-007
 477.50  1.1524E-007
 478.00  1.1054E-007
 478.50  1.2847E-007
 479.00  1.1704E-007
 479.50  1.3178E-007
 480.00  1.3936E-007
 480.50  1.3681E-007
 481.00  1.2578E-007
 481.50  1.2258E-007
 482.00  1.2074E-007
 482.50  1.2123E-007
 483.00  1.5195E-007
 483.50  1.9027E-007
 484.00  2.3500E-007
 484.50  2.2587E-007
 485.00  2.1019E-007
 485.50  1.7535E-007
 486.00  1.4400E-007
 486.50  1.3818E-007
 487.00  1.4862E-007
 487.50  1.3974E-007
 488.00  1.2018E-007
 488.50  8.0626E-008
 489.00  9.1379E-008
 489.50  7.5102E-008
 490.00  8.8319E-008
 490.50  1.1856E-007
 491.00  1.3370E-007
 491.50  1.3793E-007
 492.00  1.6080E-007
 492.50  1.8875E-007
 493.00  2.2192E-007
 493.50  2.2848E-007
 494.00  2.3922E-007
 494.50  2.1488E-007
 495.00  1.7102E-007
 495.50  1.3327E-007
 496.00  1.0479E-007
 496.50  8.6491E-008
 497.00  7.1224E-008
 497.50  5.9990E-008
 498.00  5.5983E-008
 498.50  4.4801E-008
 499.00  6.2766E-008
 499.50  9.0279E-008
 500.00  1.0521E-007
 500.50  1.0136E-007
 501.00  7.4293E-008
 501.50  3.8379E-008
 502.00  9.7027E-009
 502.50  0.0000E+000
 503.00  0.0000E+000
 503.50  4.3530E-008
 504.00  7.0676E-008
 504.50  1.0093E-007
 505.00  1.2001E-007
 505.50  1.0231E-007
 506.00  7.5387E-008
 506.50  6.5587E-008
 507.00  6.7170E-008
 507.50  6.1849E-008
 508.00  3.9605E-008
 508.50  7.1812E-009
 509.00  3.9926E-011
 509.50  0.0000E+000
 510.00  0.0000E+000
 510.50  0.0000E+000
 511.00  0.0000E+000
 511.50  0.0000E+000
 512.00  0.0000E+000
 512.50  6.2182E-009
 513.00  2.7046E-008
 513.50  4.5155E-008
 514.00  1.1207E-007
 514.50  1.3448E-007
 515.00  1.4429E-007
 515.50  1.7822E-007
 516.00  1.6924E-007
 516.50  1.4488E-007
 517.00  1.5518E-007
 517.50  1.5799E-007
 518.00  1.5402E-007
 518.50  1.3391E-007
 519.00  1.0640E-007
 519.50  4.6553E-008
 520.00  2.2908E-010
 520.50  0.0000E+000
 521.00  0.0000E+000
 521.50  0.0000E+000
 522.00  0.0000E+000
 522.50  0.0000E+000
 523.00  0.0000E+000
 523.50  0.0000E+000
 524.00  0.0000E+000
 524.50  0.0000E+000
 525.00  0.0000E+000
 525.50  0.0000E+000
 526.00  0.0000E+000
 526.50  0.0000E+000
 527.00  0.0000E+000
 527.50  0.0000E+000
 528.00  0.0000E+000
 528.50  0.0000E+000
 529.00  0.0000E+000
 529.50  1.7657E-009
 530.00  4.0813E-008
 530.50  9.7142E-008
 531.00  1.7180E-007
 531.50  2.3380E-007
 532.00  2.7702E-007
 532.50  2.5213E-007
 533.00  1.9450E-007
 533.50  1.6698E-007
 534.00  1.4881E-007
 534.50  1.4927E-007
 535.00  1.6968E-007
 535.50  1.9860E-007
 536.00  1.8025E-007
 536.50  1.4352E-007
 537.00  1.4713E-007
 537.50  1.5259E-007
 538.00  1.4644E-007
 538.50  1.3328E-007
 539.00  1.4250E-007
 539.50  1.5438E-007
 540.00  1.5707E-007
 540.50  1.8301E-007
 541.00  2.2145E-007
 541.50  2.6180E-007
 542.00  2.1923E-007
 542.50  1.4823E-007
 543.00  6.6688E-008
 543.50  0.0000E+000
 544.00  0.0000E+000
 544.50  0.0000E+000
 545.00  0.0000E+000
 545.50  0.0000E+000
 546.00  0.0000E+000
 546.50  0.0000E+000
 547.00  0.0000E+000
 547.50  0.0000E+000
 548.00  0.0000E+000
 548.50  2.0639E-010
 549.00  2.9122E-008
 549.50  9.4525E-008
 550.00  1.5472E-007
 550.50  2.5344E-007
 551.00  2.6885E-007
 551.50  2.4030E-007
 552.00  2.4767E-007
 552.50  2.6047E-007
 553.00  2.9259E-007
 553.50  3.8798E-007
 554.00  4.4092E-007
 554.50  4.1525E-007
 555.00  3.5534E-007
 555.50  2.8329E-007
 556.00  1.9816E-007
 556.50  1.4333E-007
 557.00  8.2566E-008
 557.50  4.2357E-008
 558.00  1.4084E-008
 558.50  2.9158E-008
 559.00  4.0923E-008
 559.50  5.8138E-008
 560.00  6.5793E-008
 560.50  9.2747E-008
 561.00  1.3097E-007
 561.50  1.7131E-007
 562.00  1.7858E-007
 562.50  1.1905E-007
 563.00  3.9408E-008
 563.50  6.9886E-009
 564.00  1.5475E-011
 564.50  6.2707E-009
 565.00  3.9580E-008
 565.50  6.0014E-008
 566.00  7.8993E-008
 566.50  8.2156E-008
 567.00  8.5045E-008
 567.50  1.6249E-007
 568.00  2.0493E-007
 568.50  1.8354E-007
 569.00  1.9151E-007
 569.50  2.7365E-007
 570.00  2.6666E-007
 570.50  2.7808E-007
 571.00  2.8700E-007
 571.50  2.8889E-007
 572.00  2.2173E-007
 572.50  1.9061E-007
 573.00  1.9330E-007
 573.50  1.8962E-007
 574.00  1.7979E-007
 574.50  1.2597E-007
 575.00  9.8929E-008
 575.50  3.9413E-008
 576.00  0.0000E+000
 576.50  0.0000E+000
 577.00  0.0000E+000
 577.50  0.0000E+000
 578.00  0.0000E+000
 578.50  0.0000E+000
 579.00  0.0000E+000
 579.50  0.0000E+000
 580.00  0.0000E+000
 580.50  0.0000E+000
 581.00  1.2082E-008
 581.50  0.0000E+000
 582.00  0.0000E+000
 582.50  0.0000E+000
 583.00  0.0000E+000
 583.50  2.7688E-008
 584.00  9.5995E-008
 584.50  1.5024E-007
 585.00  2.3987E-007
 585.50  3.6413E-007
 586.00  4.0071E-007
 586.50  3.7926E-007
 587.00  3.6891E-007
 587.50  2.5883E-007
 588.00  1.5515E-007
 588.50  1.3235E-007
 589.00  2.2309E-007
 589.50  3.1413E-007
 590.00  3.5509E-007
 590.50  3.5130E-007
 591.00  2.9150E-007
 591.50  2.7702E-007
 592.00  2.4262E-007
 592.50  2.0484E-007
 593.00  3.2598E-009
 593.50  0.0000E+000
 594.00  0.0000E+000
 594.50  0.0000E+000
 595.00  0.0000E+000
 595.50  0.0000E+000
 596.00  3.5372E-008
 596.50  1.4975E-007
 597.00  2.8488E-007
 597.50  3.2449E-007
 598.00  2.9026E-007
 598.50  2.1902E-007
 599.00  2.1885E-007
 599.50  1.5015E-007
 600.00  8.1497E-008
 600.50  1.6311E-007
 601.00  2.7870E-007
 601.50  3.2872E-007
 602.00  4.7089E-007
 602.50  6.1630E-007
 603.00  6.1940E-007
 603.50  6.3395E-007
 604.00  6.7005E-007
 604.50  6.2533E-007
 605.00  6.2000E-007
 605.50  6.2798E-007
 606.00  7.1802E-007
 606.50  8.3895E-007
 607.00  9.6328E-007
 607.50  1.0180E-006
 608.00  1.0248E-006
 608.50  9.9101E-007
 609.00  9.6338E-007
 609.50  8.6570E-007
 610.00  7.6485E-007
 610.50  5.8805E-007
 611.00  4.9910E-007
 611.50  3.1044E-007
 612.00  2.8972E-007
 612.50  3.4042E-007
 613.00  4.0902E-007
 613.50  5.2202E-007
 614.00  6.5218E-007
 614.50  7.3547E-007
 615.00  8.0517E-007
 615.50  8.5245E-007
 616.00  7.2523E-007
 616.50  6.3058E-007
 617.00  4.7746E-007
 617.50  3.1238E-007
 618.00  1.7281E-007
 618.50  1.3762E-007
 619.00  1.1080E-007
 619.50  1.5585E-007
 620.00  1.4458E-007
 620.50  1.1923E-007
 621.00  6.2904E-008
 621.50  7.9562E-009
 622.00  0.0000E+000
 622.50  0.0000E+000
 623.00  0.0000E+000
 623.50  8.5357E-008
 624.00  1.1832E-007
 624.50  1.8068E-007
 625.00  1.1927E-007
 625.50  4.9919E-008
 626.00  7.5782E-009
 626.50  0.0000E+000
 627.00  0.0000E+000
 627.50  3.8102E-008
 628.00  1.0202E-007
 628.50  2.1204E-007
 629.00  2.5500E-007
 629.50  3.2111E-007
 630.00  3.1059E-007
 630.50  2.2481E-007
 631.00  1.5707E-007
 631.50  8.7022E-008
 632.00  4.9136E-008
 632.50  4.6720E-008
 633.00  3.3775E-008
 633.50  0.0000E+000
 634.00  0.0000E+000
 634.50  0.0000E+000
 635.00  0.0000E+000
 635.50  0.0000E+000
 636.00  0.0000E+000
 636.50  0.0000E+000
 637.00  0.0000E+000
 637.50  0.0000E+000
 638.00  0.0000E+000
 638.50  0.0000E+000
 639.00  0.0000E+000
 639.50  0.0000E+000
 640.00  0.0000E+000
 640.50  0.0000E+000
 641.00  4.3341E-008
 641.50  9.6027E-008
 642.00  1.8026E-007
 642.50  1.8759E-007
 643.00  1.9634E-007
 643.50  2.9816E-007
 644.00  5.8843E-007
 644.50  5.7956E-007
 645.00  5.8318E-007
 645.50  5.5609E-007
 646.00  3.4886E-007
 646.50  2.2061E-007
 647.00  2.3429E-007
 647.50  2.2076E-007
 648.00  3.0846E-007
 648.50  3.6334E-007
 649.00  3.3175E-007
 649.50  5.7737E-007
 650.00  6.3291E-007
 650.50  7.9611E-007
 651.00  7.4688E-007
 651.50  7.2005E-007
 652.00  7.6100E-007
 652.50  8.4897E-007
 653.00  7.6791E-007
 653.50  9.0214E-007
 654.00  1.0400E-006
 654.50  9.9584E-007
 655.00  1.0033E-006
 655.50  1.1185E-006
 656.00  1.2579E-006
 656.50  1.1242E-006
 657.00  1.0073E-006
 657.50  1.0126E-006
 658.00  8.6811E-007
 658.50  6.4506E-007
 659.00  7.5509E-007
 659.50  7.1127E-007
 660.00  4.0217E-007
 660.50  1.3120E-007
 661.00  1.3406E-008
 661.50  0.0000E+000
 662.00  0.0000E+000
 662.50  0.0000E+000
 663.00  0.0000E+000
 663.50  0.0000E+000
 664.00  0.0000E+000
 664.50  0.0000E+000
 665.00  0.0000E+000
 665.50  0.0000E+000
 666.00  0.0000E+000
 666.50  0.0000E+000
 667.00  0.0000E+000
 667.50  0.0000E+000
 668.00  0.0000E+000
 668.50  0.0000E+000
 669.00  0.0000E+000
 669.50  0.0000E+000
 670.00  0.0000E+000
 670.50  1.0110E-007
 671.00  1.7145E-007
 671.50  2.1016E-007
 672.00  1.7188E-007
 672.50  9.0720E-008
 673.00  1.7768E-007
 673.50  2.9686E-007
 674.00  5.1086E-007
 674.50  8.1257E-007
 675.00  8.4536E-007
 675.50  8.4024E-007
 676.00  9.1976E-007
 676.50  8.8360E-007
 677.00  8.1240E-007
 677.50  1.0157E-006
 678.00  1.0399E-006
 678.50  9.3905E-007
 679.00  7.7310E-007
 679.50  5.9003E-007
 680.00  4.2639E-007
 680.50  4.6325E-007
 681.00  5.0449E-007
 681.50  5.1496E-007
 682.00  5.6700E-007
 682.50  5.3556E-007
 683.00  5.0344E-007
 683.50  6.6211E-007
 684.00  8.0768E-007
 684.50  1.0096E-006
 685.00  1.3934E-006
 685.50  1.3007E-006
 686.00  9.7528E-007
 686.50  6.7993E-007
 687.00  2.0313E-007
 687.50  0.0000E+000
 688.00  0.0000E+000
 688.50  0.0000E+000
 689.00  0.0000E+000
 689.50  0.0000E+000
 690.00  0.0000E+000
 690.50  1.4106E-007
 691.00  2.1953E-007
 691.50  3.0127E-007
 692.00  3.2257E-007
 692.50  1.5511E-007
 693.00  4.7481E-008
 693.50  0.0000E+000
 694.00  0.0000E+000
 694.50  0.0000E+000
 695.00  0.0000E+000
 695.50  1.5597E-008
 696.00  2.3506E-007
 696.50  4.1129E-007
 697.00  4.3778E-007
 697.50  5.3689E-007
 698.00  6.8238E-007
 698.50  7.6003E-007
 699.00  8.1089E-007
 699.50  8.8525E-007
 700.00  1.1252E-006
 700.50  1.0947E-006
 701.00  9.4579E-007
 701.50  1.0205E-006
 702.00  1.0798E-006
 702.50  1.0785E-006
 703.00  1.3547E-006
 703.50  1.6000E-006
 704.00  1.6431E-006
 704.50  1.6317E-006
 705.00  1.4580E-006
 705.50  1.2168E-006
 706.00  1.0089E-006
 706.50  8.0805E-007
 707.00  6.3747E-007
 707.50  4.5788E-007
 708.00  3.7155E-007
 708.50  5.3747E-007
 709.00  6.7687E-007
 709.50  7.4880E-007
 710.00  9.4822E-007
 710.50  1.0858E-006
 711.00  1.1406E-006
 711.50  1.2237E-006
 712.00  1.2701E-006
 712.50  1.2827E-006
 713.00  1.4995E-006
 713.50  1.7644E-006
 714.00  2.1306E-006
 714.50  2.6584E-006
 715.00  3.2383E-006
 715.50  3.2372E-006
 716.00  3.1425E-006
 716.50  3.0635E-006
 717.00  2.9433E-006
 717.50  2.8820E-006
 718.00  2.9932E-006
 718.50  3.1007E-006
 719.00  3.1819E-006
 719.50  3.2063E-006
 720.00  3.3720E-006
 720.50  3.7141E-006
 721.00  4.0429E-006
 721.50  4.3788E-006
 722.00  4.6579E-006
 722.50  4.8946E-006
 723.00  5.1301E-006
 723.50  5.2492E-006
 724.00  5.3640E-006
 724.50  5.4076E-006
 725.00  5.3309E-006
 725.50  5.1456E-006
 726.00  5.0237E-006
 726.50  4.9164E-006
 727.00  4.9766E-006
 727.50  5.1322E-006
 728.00  5.3019E-006
 728.50  5.4982E-006
 729.00  5.4901E-006
 729.50  5.3110E-006
 730.00  5.3072E-006
 730.50  5.6820E-006
 731.00  6.5038E-006
 731.50  7.1776E-006
 732.00  7.7628E-006
 732.50  8.0153E-006
 733.00  7.9359E-006
 733.50  7.8058E-006
 734.00  8.1844E-006
 734.50  8.8316E-006
 735.00  9.9005E-006
 735.50  1.1034E-005
 736.00  1.1830E-005
 736.50  1.2465E-005
 737.00  1.3092E-005
 737.50  1.3323E-005
 738.00  1.3689E-005
 738.50  1.4084E-005
 739.00  1.4864E-005
 739.50  1.5116E-005
 740.00  1.5312E-005
 740.50  1.5445E-005
 741.00  1.5500E-005
 741.50  1.5334E-005
 742.00  1.5673E-005
 742.50  1.6158E-005
 743.00  1.6617E-005
 743.50  1.7226E-005
 744.00  1.7955E-005
 744.50  1.8543E-005
 745.00  1.9194E-005
 745.50  1.9995E-005
 746.00  2.0754E-005
 746.50  2.1605E-005
 747.00  2.2546E-005
 747.50  2.3396E-005
 748.00  2.4358E-005
 748.50  2.5604E-005
 749.00  2.6712E-005
 749.50  2.7589E-005
 750.00  2.8427E-005
 750.50  2.9065E-005
 751.00  2.9606E-005
 751.50  3.0355E-005
 752.00  3.1055E-005
 752.50  3.1706E-005
 753.00  3.2338E-005
 753.50  3.2594E-005
 754.00  3.3083E-005
 754.50  3.3908E-005
 755.00  3.5202E-005
 755.50  3.6768E-005
 756.00  3.8788E-005
 756.50  4.0503E-005
 757.00  4.2329E-005
 757.50  4.4007E-005
 758.00  4.5658E-005
 758.50  4.7370E-005
 759.00  4.9224E-005
 759.50  5.1149E-005
 760.00  5.3182E-005
 760.50  5.5281E-005
 761.00  5.7484E-005
 761.50  5.9722E-005
 762.00  6.1785E-005
 762.50  6.3786E-005
 763.00  6.5855E-005
 763.50  6.8092E-005
 764.00  7.0660E-005
 764.50  7.3348E-005
 765.00  7.5837E-005
 765.50  7.8547E-005
 766.00  8.0925E-005
 766.50  8.3117E-005
 767.00  8.5229E-005
 767.50  8.7347E-005
 768.00  8.9230E-005
 768.50  9.1164E-005
 769.00  9.3238E-005
 769.50  9.5826E-005
 770.00  9.8391E-005
 770.50  1.0092E-004
 771.00  1.0382E-004
 771.50  1.0689E-004
 772.00  1.0937E-004
 772.50  1.1204E-004
 773.00  1.1453E-004
 773.50  1.1624E-004
 774.00  1.1752E-004
 774.50  1.1883E-004
 775.00  1.2009E-004
 775.50  1.2100E-004
 776.00  1.2186E-004
 776.50  1.2259E-004
 777.00  1.2307E-004
 777.50  1.2320E-004
 778.00  1.2286E-004
 778.50  1.2200E-004
 779.00  1.2044E-004
 779.50  1.1822E-004
 780.00  1.1561E-004
 780.50  1.1292E-004
 781.00  1.1007E-004
 781.50  1.0705E-004
 782.00  1.0401E-004
 782.50  1.0092E-004
 783.00  9.7799E-005
 783.50  9.4050E-005
 784.00  9.0336E-005
 784.50  8.6770E-005
 785.00  8.3515E-005
 785.50  8.0278E-005
 786.00  7.7610E-005
 786.50  7.5087E-005
 787.00  7.2113E-005
 787.50  6.8735E-005
 788.00  6.5293E-005
 788.50  6.1838E-005
 789.00  5.8521E-005
 789.50  5.5736E-005
 790.00  5.3292E-005
 790.50  5.1010E-005
 791.00  4.8713E-005
 791.50  4.6369E-005
 792.00  4.3970E-005
 792.50  4.1754E-005
 793.00  3.9657E-005
 793.50  3.7542E-005
 794.00  3.5388E-005
 794.50  3.3123E-005
 795.00  3.0822E-005
 795.50  2.8596E-005
 796.00  2.6823E-005
 796.50  2.5380E-005
 797.00  2.4128E-005
 797.50  2.3116E-005
 798.00  2.2197E-005
 798.50  2.1220E-005
 799.00  2.0328E-005
 799.50  1.9246E-005
 800.00  1.8039E-005
 800.50  1.7026E-005
 801.00  1.6183E-005
 801.50  1.5224E-005
 802.00  1.4722E-005
 802.50  1.4226E-005
 803.00  1.3797E-005
 803.50  1.2862E-005
 804.00  1.2026E-005
 804.50  1.1109E-005
 805.00  1.0243E-005
 805.50  9.6112E-006
 806.00  9.4581E-006
 806.50  9.3595E-006
 807.00  9.4054E-006
 807.50  9.2955E-006
 808.00  8.9678E-006
 808.50  8.6392E-006
 809.00  8.1309E-006
 809.50  7.4577E-006
 810.00  6.8592E-006
 810.50  6.5614E-006
 811.00  6.2843E-006
 811.50  6.5362E-006
 812.00  6.9389E-006
 812.50  7.4398E-006
 813.00  7.7022E-006
 813.50  7.7814E-006
 814.00  7.6190E-006
 814.50  7.3898E-006
 815.00  6.9546E-006
 815.50  6.4204E-006
 816.00  6.0281E-006
 816.50  5.6247E-006
 817.00  5.1235E-006
 817.50  4.5516E-006
 818.00  4.1186E-006
 818.50  3.9962E-006
 819.00  4.0027E-006
 819.50  4.1770E-006
 820.00  4.4790E-006
 820.50  4.7277E-006
 821.00  4.8614E-006
 821.50  4.9684E-006
 822.00  4.4606E-006
 822.50  4.2576E-006
 823.00  3.7868E-006
 823.50  3.3032E-006
 824.00  3.3068E-006
 824.50  3.8972E-006
 825.00  4.5444E-006
 825.50  5.3520E-006
 826.00  5.8067E-006
 826.50  6.1333E-006
 827.00  6.2706E-006
 827.50  6.1422E-006
 828.00  6.2643E-006
 828.50  6.2750E-006
 829.00  5.8747E-006
 829.50  5.4718E-006
 830.00  4.8604E-006
 830.50  3.7928E-006
 831.00  2.9837E-006
 831.50  2.3112E-006
 832.00  1.7227E-006
 832.50  1.4996E-006
 833.00  1.4382E-006
 833.50  1.3544E-006
 834.00  1.0671E-006
 834.50  7.7562E-007
 835.00  4.9107E-007
 835.50  3.9932E-007
 836.00  1.3992E-007
 836.50  0.0000E+000
 837.00  0.0000E+000
 837.50  0.0000E+000
 838.00  1.8486E-007
 838.50  8.7330E-007
 839.00  1.5050E-006
 839.50  1.7884E-006
 840.00  1.7583E-006
 840.50  1.5015E-006
 841.00  1.3612E-006
 841.50  1.5254E-006
 842.00  1.7815E-006
 842.50  2.0871E-006
 843.00  2.3677E-006
 843.50  2.1457E-006
 844.00  1.6985E-006
 844.50  9.5337E-007
 845.00  2.2605E-007
 845.50  0.0000E+000
 846.00  0.0000E+000
 846.50  1.2729E-007
 847.00  6.8670E-007
 847.50  1.4149E-006
 848.00  2.0049E-006
 848.50  2.4903E-006
 849.00  2.6343E-006
 849.50  2.4887E-006
 850.00  2.3281E-006
 850.50  2.1607E-006
 851.00  2.0195E-006
 851.50  1.8426E-006
 852.00  1.6695E-006
 852.50  1.4040E-006
 853.00  1.1830E-006
 853.50  9.6196E-007
 854.00  9.6655E-007
 854.50  9.1313E-007
 855.00  8.4136E-007
 855.50  7.5310E-007
 856.00  9.5327E-007
 856.50  1.0680E-006
 857.00  1.0963E-006
 857.50  1.2674E-006
 858.00  1.2885E-006
 858.50  9.6841E-007
 859.00  5.5967E-007
 859.50  2.8624E-007
 860.00  4.9327E-008
 860.50  0.0000E+000
 861.00  0.0000E+000
 861.50  0.0000E+000
 862.00  0.0000E+000
 862.50  0.0000E+000
 863.00  0.0000E+000
 863.50  0.0000E+000
 864.00  0.0000E+000
 864.50  4.5392E-007
 865.00  2.3432E-008
 865.50  0.0000E+000
 866.00  0.0000E+000
 866.50  0.0000E+000
 867.00  0.0000E+000
 867.50  1.8109E-007
 868.00  1.1979E-006
 868.50  1.6505E-006
 869.00  1.9152E-006
 869.50  1.9631E-006
 870.00  2.1432E-006
 870.50  2.7598E-006
 871.00  2.7806E-006
 871.50  2.8030E-006
 872.00  2.9920E-006
 872.50  2.2381E-006
 873.00  1.7803E-006
 873.50  1.4099E-006
 874.00  7.6024E-007
 874.50  1.2866E-006
 875.00  2.4980E-006
 875.50  3.2511E-006
 876.00  4.8044E-006
 876.50  5.4041E-006
 877.00  4.3874E-006
 877.50  3.1355E-006
 878.00  2.6909E-006
 878.50  1.7529E-006
 879.00  1.3779E-006
 879.50  1.5406E-006
 880.00  1.3601E-006
 880.50  9.8233E-007
 881.00  7.5532E-007
 881.50  7.8753E-007
 882.00  8.8453E-007
 882.50  1.7469E-006
 883.00  3.0206E-006
 883.50  4.3350E-006
 884.00  5.1751E-006
 884.50  5.6857E-006
 885.00  5.9279E-006
 885.50  5.3856E-006
 886.00  4.3588E-006
 886.50  4.2999E-006
 887.00  4.4130E-006
 887.50  3.9848E-006
 888.00  3.8819E-006
 888.50  3.7782E-006
 889.00  3.4606E-006
 889.50  2.4261E-006
 890.00  1.5054E-006
 890.50  7.3646E-007
 891.00  7.8616E-007
 891.50  6.7091E-007
 892.00  6.8444E-007
 892.50  1.1700E-006
 893.00  1.7563E-006
 893.50  1.1920E-006
 894.00  8.3572E-007
 894.50  9.2087E-007
 895.00  9.8794E-007
 895.50  1.3409E-006
 896.00  2.1618E-006
 896.50  2.7223E-006
 897.00  3.0636E-006
 897.50  3.3871E-006
 898.00  3.6245E-006
 898.50  4.1167E-006
 899.00  3.7736E-006
 899.50  2.9412E-006
 900.00  2.0303E-006
 900.50  1.5492E-006
 901.00  1.3889E-006
 901.50  2.2475E-006
 902.00  2.8497E-006
 902.50  2.9355E-006
 903.00  2.8949E-006
 903.50  1.8901E-006
 904.00  1.1953E-006
 904.50  1.5277E-006
 905.00  1.7486E-006
 905.50  2.1039E-006
 906.00  2.7165E-006
 906.50  3.2959E-006
 907.00  4.2141E-006
 907.50  5.1342E-006
 908.00  5.9323E-006
 908.50  6.7700E-006
 909.00  7.0219E-006
 909.50  6.6971E-006
 910.00  6.9595E-006
 910.50  7.0417E-006
 911.00  7.0206E-006
 911.50  6.8699E-006
 912.00  6.3284E-006
 912.50  4.9464E-006
 913.00  4.9636E-006
 913.50  5.7456E-006
 914.00  6.3139E-006
 914.50  6.8183E-006
 915.00  8.3106E-006
 915.50  8.1323E-006
 916.00  7.1023E-006
 916.50  6.9284E-006
 917.00  7.3944E-006
 917.50  6.9353E-006
 918.00  6.2186E-006
 918.50  5.5555E-006
 919.00  5.4290E-006
 919.50  4.0179E-006
 920.00  2.8036E-006
 920.50  2.5664E-006
 921.00  2.5702E-006
 921.50  2.8298E-006
 922.00  3.5318E-006
 922.50  4.3766E-006
 923.00  5.2392E-006
 923.50  5.4645E-006
 924.00  5.3245E-006
 924.50  4.9238E-006
 925.00  4.4911E-006
 925.50  4.0825E-006
 926.00  4.8939E-006
 926.50  6.5139E-006
 927.00  8.2327E-006
 927.50  8.4020E-006
 928.00  8.7645E-006
 928.50  8.2370E-006
 929.00  7.6243E-006
 929.50  7.2630E-006
 930.00  7.9668E-006
 930.50  8.4291E-006
 931.00  7.6157E-006
 931.50  8.7139E-006
 932.00  9.5722E-006
 932.50  8.4330E-006
 933.00  7.5744E-006
 933.50  7.4842E-006
 934.00  4.4502E-006
 934.50  2.2152E-006
 935.00  1.1036E-006
 935.50  4.5633E-007
 936.00  6.9728E-007
 936.50  2.6668E-006
 937.00  5.5507E-006
 937.50  8.9718E-006
 938.00  1.0098E-005
 938.50  1.0077E-005
 939.00  9.2000E-006
 939.50  7.1278E-006
 940.00  6.4430E-006
 940.50  7.7118E-006
 941.00  8.8992E-006
 941.50  8.8958E-006
 942.00  8.6265E-006
 942.50  6.8768E-006
 943.00  4.2425E-006
 943.50  1.7006E-006
 944.00  1.0786E-006
 944.50  5.3657E-007
 945.00  5.6978E-008
 945.50  0.0000E+000
 946.00  7.7785E-008
 946.50  6.8908E-008
 947.00  3.7547E-010
 947.50  1.0677E-006
 948.00  3.1212E-006
 948.50  2.8175E-006
 949.00  3.4845E-006
 949.50  6.5477E-006
 950.00  8.8153E-006
 950.50  8.9691E-006
 951.00  1.0465E-005
 951.50  1.0764E-005
 952.00  9.0728E-006
 952.50  6.9386E-006
 953.00  5.7460E-006
 953.50  4.1612E-006
 954.00  3.4776E-006
 954.50  3.7953E-006
 955.00  4.5217E-006
 955.50  5.1742E-006
 956.00  6.4491E-006
 956.50  7.2984E-006
 957.00  9.4892E-006
 957.50  1.3738E-005
 958.00  1.7642E-005
 958.50  2.0663E-005
 959.00  2.1493E-005
 959.50  1.8897E-005
 960.00  1.4125E-005
 960.50  9.3228E-006
 961.00  4.7058E-006
 961.50  2.8311E-006
 962.00  2.6510E-007
 962.50  0.0000E+000
 963.00  1.7697E-006
 963.50  2.5299E-006
 964.00  1.8160E-006
 964.50  4.7076E-006
 965.00  5.1129E-006
 965.50  2.3431E-006
 966.00  1.9232E-006
 966.50  4.7710E-007
 967.00  0.0000E+000
 967.50  0.0000E+000
 968.00  0.0000E+000
 968.50  0.0000E+000
 969.00  0.0000E+000
 969.50  0.0000E+000
 970.00  0.0000E+000
 970.50  0.0000E+000
 971.00  0.0000E+000
 971.50  0.0000E+000
 972.00  0.0000E+000
 972.50  0.0000E+000
 973.00  0.0000E+000
 973.50  0.0000E+000
 974.00  0.0000E+000
 974.50  0.0000E+000
 975.00  0.0000E+000
 975.50  0.0000E+000
 976.00  0.0000E+000
 976.50  0.0000E+000
 977.00  0.0000E+000
 977.50  0.0000E+000
 978.00  0.0000E+000
 978.50  0.0000E+000
 979.00  0.0000E+000
 979.50  1.5310E-006
 980.00  4.8344E-006
 980.50  8.3283E-006
 981.00  9.2598E-006
 981.50  8.6555E-006
 982.00  9.0027E-006
 982.50  6.2477E-006
 983.00  2.4858E-006
 983.50  7.7709E-007
 984.00  0.0000E+000
 984.50  0.0000E+000
 985.00  0.0000E+000
 985.50  2.0111E-007
 986.00  1.8647E-006
 986.50  5.7790E-006
 987.00  1.0283E-005
 987.50  1.5661E-005
 988.00  1.9812E-005
 988.50  2.4656E-005
 989.00  3.2981E-005
 989.50  4.3191E-005
 990.00  4.5287E-005
 990.50  3.9217E-005
 991.00  3.0215E-005
 991.50  1.4781E-005
 992.00  2.7699E-006
 992.50  1.2044E-006
 993.00  1.1398E-006
 993.50  6.0304E-006
 994.00  1.7013E-005
 994.50  2.2282E-005
 995.00  1.6852E-005
 995.50  1.7306E-005
 996.00  1.7848E-005
 996.50  1.4312E-005
 997.00  1.1678E-005
 997.50  1.4815E-005
 998.00  1.1960E-005
 998.50  4.7366E-006
 999.00  4.4859E-007
 999.50  0.0000E+000
1000.00  0.0000E+000
1000.50  0.0000E+000
1001.00  0.0000E+000
1001.50  0.0000E+000
1002.00  0.0000E+000
1002.50  0.0000E+000
1003.00  0.0000E+000
1003.50  0.0000E+000
1004.00  0.0000E+000
1004.50  0.0000E+000
1005.00  0.0000E+000
1005.50  0.0000E+000
1006.00  0.0000E+000
1006.50  0.0000E+000
1007.00  0.0000E+000
1007.50  0.0000E+000
1008.00  0.0000E+000
1008.50  0.0000E+000
1009.00  0.0000E+000
1009.50  0.0000E+000
1010.00  0.0000E+000
1010.50  0.0000E+000
1011.00  0.0000E+000
1011.50  0.0000E+000
1012.00  0.0000E+000
1012.50  0.0000E+000
1013.00  0.0000E+000
1013.50  0.0000E+000
1014.00  0.0000E+000
1014.50  0.0000E+000
1015.00  0.0000E+000
1015.50  0.0000E+000
1016.00  0.0000E+000
1016.50  0.0000E+000
1017.00  0.0000E+000
1017.50  0.0000E+000
1018.00  0.0000E+000
1018.50  0.0000E+000
1019.00  0.0000E+000
1019.50  0.0000E+000
1020.00  0.0000E+000
1020.50  0.0000E+000
1021.00  0.0000E+000
1021.50  0.0000E+000
1022.00  0.0000E+000
1022.50  0.0000E+000
1023.00  0.0000E+000
1023.50  0.0000E+000
1024.00  0.0000E+000
1024.50  0.0000E+000
1025.00  0.0000E+000
1025.50  0.0000E+000
1026.00  0.0000E+000
1026.50  0.0000E+000
1027.00  0.0000E+000
1027.50  0.0000E+000
1028.00  0.0000E+000
1028.50  0.0000E+000
1029.00  0.0000E+000
1029.50  0.0000E+000
1030.00  0.0000E+000
1030.50  0.0000E+000
1031.00  0.0000E+000
1031.50  0.0000E+000
1032.00  0.0000E+000
1032.50  0.0000E+000
1033.00  0.0000E+000
1033.50  0.0000E+000
1034.00  0.0000E+000
1034.50  0.0000E+000
1035.00  0.0000E+000
1035.50  0.0000E+000
1036.00  0.0000E+000
1036.50  0.0000E+000
1037.00  0.0000E+000
1037.50  0.0000E+000
1038.00  0.0000E+000
1038.50  0.0000E+000
1039.00  0.0000E+000
1039.50  0.0000E+000
1040.00  0.0000E+000
1040.50  0.0000E+000
1041.00  0.0000E+000
1041.50  0.0000E+000
1042.00  0.0000E+000
1042.50  0.0000E+000
1043.00  0.0000E+000
1043.50  0.0000E+000
1044.00  0.0000E+000
1044.50  0.0000E+000
1045.00  0.0000E+000
1045.50  0.0000E+000
1046.00  0.0000E+000
1046.50  0.0000E+000
1047.00  0.0000E+000
1047.50  0.0000E+000
1048.00  0.0000E+000
1048.50  0.0000E+000
1049.00  0.0000E+000
1049.50  0.0000E+000
1050.00  0.0000E+000
1050.50  0.0000E+000
1051.00  0.0000E+000
1051.50  0.0000E+000
1052.00  0.0000E+000
1052.50  0.0000E+000
1053.00  0.0000E+000
1053.50  0.0000E+000
1054.00  0.0000E+000
1054.50  0.0000E+000
1055.00  0.0000E+000
1055.50  0.0000E+000
1056.00  0.0000E+000
1056.50  0.0000E+000
1057.00  0.0000E+000
1057.50  0.0000E+000
1058.00  0.0000E+000
1058.50  0.0000E+000
1059.00  0.0000E+000
1059.50  0.0000E+000
1060.00  0.0000E+000
1060.50  0.0000E+000
1061.00  0.0000E+000
1061.50  0.0000E+000
1062.00  0.0000E+000
1062.50  0.0000E+000
1063.00  0.0000E+000
1063.50  0.0000E+000
1064.00  0.0000E+000
1064.50  0.0000E+000
1065.00  0.0000E+000
1065.50  0.0000E+000
1066.00  0.0000E+000
1066.50  0.0000E+000
1067.00  0.0000E+000
1067.50  0.0000E+000
1068.00  0.0000E+000
1068.50  0.0000E+000
1069.00  0.0000E+000
1069.50  0.0000E+000
1070.00  0.0000E+000
1070.50  0.0000E+000
1071.00  0.0000E+000
1071.50  0.0000E+000
1072.00  0.0000E+000
1072.50  0.0000E+000
1073.00  0.0000E+000
1073.50  0.0000E+000
1074.00  0.0000E+000
1074.50  0.0000E+000
1075.00  0.0000E+000
1075.50  0.0000E+000
1076.00  0.0000E+000
1076.50  0.0000E+000
1077.00  0.0000E+000
1077.50  0.0000E+000
1078.00  0.0000E+000
1078.50  0.0000E+000
1079.00  0.0000E+000
1079.50  0.0000E+000
1080.00  0.0000E+000
1080.50  0.0000E+000
1081.00  0.0000E+000
1081.50  0.0000E+000
1082.00  0.0000E+000
1082.50  0.0000E+000
1083.00  0.0000E+000
1083.50  0.0000E+000
1084.00  0.0000E+000
1084.50  0.0000E+000
1085.00  0.0000E+000
1085.50  0.0000E+000
1086.00  0.0000E+000
1086.50  0.0000E+000
1087.00  0.0000E+000
1087.50  0.0000E+000
1088.00  0.0000E+000
1088.50  0.0000E+000
1089.00  0.0000E+000
1089.50  0.0000E+000
1090.00  0.0000E+000
1090.50  0.0000E+000
1091.00  0.0000E+000
1091.50  0.0000E+000
1092.00  0.0000E+000
1092.50  0.0000E+000
1093.00  0.0000E+000
1093.50  0.0000E+000
1094.00  0.0000E+000
1094.50  0.0000E+000
1095.00  0.0000E+000
1095.50  0.0000E+000
1096.00  0.0000E+000
1096.50  0.0000E+000
1097.00  0.0000E+000
1097.50  0.0000E+000
1098.00  0.0000E+000
1098.50  0.0000E+000
1099.00  0.0000E+000
1099.50  0.0000E+000
1100.00  0.0000E+000
1100.50  0.0000E+000
1101.00  0.0000E+000
1101.50  0.0000E+000
1102.00  0.0000E+000
1102.50  0.0000E+000
1103.00  0.0000E+000
1103.50  0.0000E+000
1104.00  0.0000E+000
1104.50  0.0000E+000
1105.00  0.0000E+000
1105.50  0.0000E+000
1106.00  0.0000E+000
1106.50  0.0000E+000
1107.00  0.0000E+000
1107.50  0.0000E+000
1108.00  0.0000E+000
1108.50  0.0000E+000
1109.00  0.0000E+000
1109.50  0.0000E+000
1110.00  0.0000E+000
1110.50  0.0000E+000
1111.00  0.0000E+000
1111.50  0.0000E+000
1112.00  0.0000E+000
1112.50  0.0000E+000
1113.00  0.0000E+000
1113.50  0.0000E+000
1114.00  0.0000E+000
1114.50  0.0000E+000
1115.00  0.0000E+000
1115.50  0.0000E+000
1116.00  0.0000E+000
1116.50  0.0000E+000
1117.00  0.0000E+000
1117.50  0.0000E+000
1118.00  0.0000E+000
1118.50  0.0000E+000
1119.00  0.0000E+000
1119.50  0.0000E+000
1120.00  0.0000E+000
1120.50  0.0000E+000
1121.00  0.0000E+000
1121.50  0.0000E+000
1122.00  0.0000E+000
1122.50  0.0000E+000
1123.00  0.0000E+000
1123.50  0.0000E+000
1124.00  0.0000E+000
1124.50  0.0000E+000
1125.00  0.0000E+000
1125.50  0.0000E+000
1126.00  0.0000E+000
1126.50  0.0000E+000
1127.00  0.0000E+000
1127.50  0.0000E+000
: 6
