# Supplementary material for: A photoconversion model for full spectral programming and multiplexing of optogenetic systems
Source: Mol Syst Biol. 2017 Apr 24;13(4):926. doi: 10.15252/msb.20167456 (PMC5408778; doi:10.15252/msb.20167456)
Supplement: Supplementary file 11 — Dataset EV3 [file MSB-13-926-s011.zip › dataset_ev3_led_data/led_calibration_data/EO_02/Tiffani_c1/raw/22.IRR]

" File: 160129_calibrations\post-calibration\Tif
" RAD->  Wave:647.21nm  Pix:1050  Val:  0.000  Time:400ms  Avg:3  Sm:1  Sg:1  Tc:off  SNAP  Xt:1  Ch:1  Xtrig wnmcal >RAD-IS6.CAL
 180.00  0.0000E+000
 180.50  0.0000E+000
 181.00  0.0000E+000
 181.50  0.0000E+000
 182.00  0.0000E+000
 182.50  0.0000E+000
 183.00  0.0000E+000
 183.50  0.0000E+000
 184.00  0.0000E+000
 184.50  0.0000E+000
 185.00  0.0000E+000
 185.50  0.0000E+000
 186.00  0.0000E+000
 186.50  0.0000E+000
 187.00  0.0000E+000
 187.50  0.0000E+000
 188.00  0.0000E+000
 188.50  0.0000E+000
 189.00  0.0000E+000
 189.50  0.0000E+000
 190.00  0.0000E+000
 190.50  0.0000E+000
 191.00  0.0000E+000
 191.50  0.0000E+000
 192.00  0.0000E+000
 192.50  0.0000E+000
 193.00  0.0000E+000
 193.50  0.0000E+000
 194.00  0.0000E+000
 194.50  0.0000E+000
 195.00  0.0000E+000
 195.50  0.0000E+000
 196.00  0.0000E+000
 196.50  0.0000E+000
 197.00  0.0000E+000
 197.50  0.0000E+000
 198.00  0.0000E+000
 198.50  0.0000E+000
 199.00  0.0000E+000
 199.50  0.0000E+000
 200.00  0.0000E+000
 200.50  0.0000E+000
 201.00  0.0000E+000
 201.50  0.0000E+000
 202.00  0.0000E+000
 202.50  0.0000E+000
 203.00  0.0000E+000
 203.50  0.0000E+000
 204.00  0.0000E+000
 204.50  0.0000E+000
 205.00  0.0000E+000
 205.50  0.0000E+000
 206.00  0.0000E+000
 206.50  0.0000E+000
 207.00  0.0000E+000
 207.50  0.0000E+000
 208.00  0.0000E+000
 208.50  0.0000E+000
 209.00  0.0000E+000
 209.50  0.0000E+000
 210.00  0.0000E+000
 210.50  0.0000E+000
 211.00  0.0000E+000
 211.50  0.0000E+000
 212.00  0.0000E+000
 212.50  0.0000E+000
 213.00  0.0000E+000
 213.50  0.0000E+000
 214.00  0.0000E+000
 214.50  0.0000E+000
 215.00  0.0000E+000
 215.50  0.0000E+000
 216.00  0.0000E+000
 216.50  0.0000E+000
 217.00  0.0000E+000
 217.50  0.0000E+000
 218.00  0.0000E+000
 218.50  0.0000E+000
 219.00  0.0000E+000
 219.50  0.0000E+000
 220.00  0.0000E+000
 220.50  0.0000E+000
 221.00  0.0000E+000
 221.50  0.0000E+000
 222.00  0.0000E+000
 222.50  0.0000E+000
 223.00  0.0000E+000
 223.50  0.0000E+000
 224.00  0.0000E+000
 224.50  0.0000E+000
 225.00  0.0000E+000
 225.50  0.0000E+000
 226.00  0.0000E+000
 226.50  0.0000E+000
 227.00  0.0000E+000
 227.50  0.0000E+000
 228.00  0.0000E+000
 228.50  0.0000E+000
 229.00  0.0000E+000
 229.50  0.0000E+000
 230.00  0.0000E+000
 230.50  0.0000E+000
 231.00  0.0000E+000
 231.50  0.0000E+000
 232.00  0.0000E+000
 232.50  0.0000E+000
 233.00  0.0000E+000
 233.50  0.0000E+000
 234.00  0.0000E+000
 234.50  0.0000E+000
 235.00  0.0000E+000
 235.50  0.0000E+000
 236.00  0.0000E+000
 236.50  0.0000E+000
 237.00  0.0000E+000
 237.50  0.0000E+000
 238.00  0.0000E+000
 238.50  0.0000E+000
 239.00  0.0000E+000
 239.50  0.0000E+000
 240.00  0.0000E+000
 240.50  0.0000E+000
 241.00  0.0000E+000
 241.50  0.0000E+000
 242.00  0.0000E+000
 242.50  0.0000E+000
 243.00  0.0000E+000
 243.50  0.0000E+000
 244.00  0.0000E+000
 244.50  0.0000E+000
 245.00  0.0000E+000
 245.50  0.0000E+000
 246.00  0.0000E+000
 246.50  0.0000E+000
 247.00  0.0000E+000
 247.50  0.0000E+000
 248.00  0.0000E+000
 248.50  0.0000E+000
 249.00  0.0000E+000
 249.50  0.0000E+000
 250.00  0.0000E+000
 250.50  0.0000E+000
 251.00  0.0000E+000
 251.50  0.0000E+000
 252.00  0.0000E+000
 252.50  0.0000E+000
 253.00  0.0000E+000
 253.50  0.0000E+000
 254.00  0.0000E+000
 254.50  0.0000E+000
 255.00  0.0000E+000
 255.50  0.0000E+000
 256.00  0.0000E+000
 256.50  0.0000E+000
 257.00  0.0000E+000
 257.50  0.0000E+000
 258.00  0.0000E+000
 258.50  0.0000E+000
 259.00  0.0000E+000
 259.50  0.0000E+000
 260.00  0.0000E+000
 260.50  0.0000E+000
 261.00  0.0000E+000
 261.50  0.0000E+000
 262.00  0.0000E+000
 262.50  0.0000E+000
 263.00  0.0000E+000
 263.50  0.0000E+000
 264.00  0.0000E+000
 264.50  0.0000E+000
 265.00  0.0000E+000
 265.50  0.0000E+000
 266.00  0.0000E+000
 266.50  0.0000E+000
 267.00  0.0000E+000
 267.50  0.0000E+000
 268.00  0.0000E+000
 268.50  0.0000E+000
 269.00  0.0000E+000
 269.50  0.0000E+000
 270.00  0.0000E+000
 270.50  0.0000E+000
 271.00  0.0000E+000
 271.50  0.0000E+000
 272.00  0.0000E+000
 272.50  0.0000E+000
 273.00  0.0000E+000
 273.50  0.0000E+000
 274.00  0.0000E+000
 274.50  0.0000E+000
 275.00  0.0000E+000
 275.50  0.0000E+000
 276.00  0.0000E+000
 276.50  0.0000E+000
 277.00  0.0000E+000
 277.50  0.0000E+000
 278.00  0.0000E+000
 278.50  0.0000E+000
 279.00  0.0000E+000
 279.50  0.0000E+000
 280.00  0.0000E+000
 280.50  0.0000E+000
 281.00  0.0000E+000
 281.50  0.0000E+000
 282.00  0.0000E+000
 282.50  0.0000E+000
 283.00  0.0000E+000
 283.50  0.0000E+000
 284.00  0.0000E+000
 284.50  0.0000E+000
 285.00  0.0000E+000
 285.50  0.0000E+000
 286.00  0.0000E+000
 286.50  0.0000E+000
 287.00  0.0000E+000
 287.50  0.0000E+000
 288.00  0.0000E+000
 288.50  0.0000E+000
 289.00  0.0000E+000
 289.50  0.0000E+000
 290.00  0.0000E+000
 290.50  0.0000E+000
 291.00  0.0000E+000
 291.50  0.0000E+000
 292.00  0.0000E+000
 292.50  0.0000E+000
 293.00  0.0000E+000
 293.50  0.0000E+000
 294.00  0.0000E+000
 294.50  0.0000E+000
 295.00  0.0000E+000
 295.50  0.0000E+000
 296.00  0.0000E+000
 296.50  0.0000E+000
 297.00  0.0000E+000
 297.50  0.0000E+000
 298.00  0.0000E+000
 298.50  0.0000E+000
 299.00  0.0000E+000
 299.50  0.0000E+000
 300.00  0.0000E+000
 300.50  0.0000E+000
 301.00  0.0000E+000
 301.50  0.0000E+000
 302.00  0.0000E+000
 302.50  0.0000E+000
 303.00  0.0000E+000
 303.50  0.0000E+000
 304.00  0.0000E+000
 304.50  0.0000E+000
 305.00  0.0000E+000
 305.50  0.0000E+000
 306.00  0.0000E+000
 306.50  0.0000E+000
 307.00  0.0000E+000
 307.50  0.0000E+000
 308.00  0.0000E+000
 308.50  0.0000E+000
 309.00  0.0000E+000
 309.50  0.0000E+000
 310.00  0.0000E+000
 310.50  0.0000E+000
 311.00  0.0000E+000
 311.50  0.0000E+000
 312.00  0.0000E+000
 312.50  0.0000E+000
 313.00  0.0000E+000
 313.50  0.0000E+000
 314.00  0.0000E+000
 314.50  0.0000E+000
 315.00  0.0000E+000
 315.50  0.0000E+000
 316.00  0.0000E+000
 316.50  0.0000E+000
 317.00  0.0000E+000
 317.50  0.0000E+000
 318.00  0.0000E+000
 318.50  0.0000E+000
 319.00  0.0000E+000
 319.50  0.0000E+000
 320.00  0.0000E+000
 320.50  0.0000E+000
 321.00  0.0000E+000
 321.50  0.0000E+000
 322.00  0.0000E+000
 322.50  0.0000E+000
 323.00  0.0000E+000
 323.50  0.0000E+000
 324.00  0.0000E+000
 324.50  0.0000E+000
 325.00  0.0000E+000
 325.50  0.0000E+000
 326.00  0.0000E+000
 326.50  0.0000E+000
 327.00  0.0000E+000
 327.50  0.0000E+000
 328.00  0.0000E+000
 328.50  0.0000E+000
 329.00  0.0000E+000
 329.50  0.0000E+000
 330.00  0.0000E+000
 330.50  0.0000E+000
 331.00  0.0000E+000
 331.50  0.0000E+000
 332.00  0.0000E+000
 332.50  0.0000E+000
 333.00  0.0000E+000
 333.50  0.0000E+000
 334.00  0.0000E+000
 334.50  0.0000E+000
 335.00  0.0000E+000
 335.50  0.0000E+000
 336.00  0.0000E+000
 336.50  0.0000E+000
 337.00  0.0000E+000
 337.50  0.0000E+000
 338.00  0.0000E+000
 338.50  0.0000E+000
 339.00  0.0000E+000
 339.50  0.0000E+000
 340.00  0.0000E+000
 340.50  0.0000E+000
 341.00  0.0000E+000
 341.50  0.0000E+000
 342.00  0.0000E+000
 342.50  0.0000E+000
 343.00  0.0000E+000
 343.50  0.0000E+000
 344.00  0.0000E+000
 344.50  0.0000E+000
 345.00  0.0000E+000
 345.50  0.0000E+000
 346.00  0.0000E+000
 346.50  0.0000E+000
 347.00  0.0000E+000
 347.50  0.0000E+000
 348.00  0.0000E+000
 348.50  0.0000E+000
 349.00  0.0000E+000
 349.50  0.0000E+000
 350.00  0.0000E+000
 350.50  0.0000E+000
 351.00  0.0000E+000
 351.50  0.0000E+000
 352.00  0.0000E+000
 352.50  0.0000E+000
 353.00  0.0000E+000
 353.50  0.0000E+000
 354.00  0.0000E+000
 354.50  0.0000E+000
 355.00  0.0000E+000
 355.50  0.0000E+000
 356.00  0.0000E+000
 356.50  0.0000E+000
 357.00  0.0000E+000
 357.50  0.0000E+000
 358.00  0.0000E+000
 358.50  0.0000E+000
 359.00  0.0000E+000
 359.50  0.0000E+000
 360.00  0.0000E+000
 360.50  0.0000E+000
 361.00  0.0000E+000
 361.50  0.0000E+000
 362.00  0.0000E+000
 362.50  0.0000E+000
 363.00  0.0000E+000
 363.50  0.0000E+000
 364.00  0.0000E+000
 364.50  0.0000E+000
 365.00  0.0000E+000
 365.50  0.0000E+000
 366.00  0.0000E+000
 366.50  0.0000E+000
 367.00  0.0000E+000
 367.50  0.0000E+000
 368.00  0.0000E+000
 368.50  0.0000E+000
 369.00  0.0000E+000
 369.50  0.0000E+000
 370.00  0.0000E+000
 370.50  4.8174E-009
 371.00  2.7002E-008
 371.50  5.5117E-008
 372.00  7.4827E-008
 372.50  8.4392E-008
 373.00  8.0927E-008
 373.50  7.6485E-008
 374.00  6.7659E-008
 374.50  1.6962E-009
 375.00  0.0000E+000
 375.50  0.0000E+000
 376.00  0.0000E+000
 376.50  0.0000E+000
 377.00  0.0000E+000
 377.50  0.0000E+000
 378.00  0.0000E+000
 378.50  0.0000E+000
 379.00  0.0000E+000
 379.50  0.0000E+000
 380.00  0.0000E+000
 380.50  2.8152E-009
 381.00  2.3998E-008
 381.50  4.2712E-008
 382.00  7.6718E-008
 382.50  5.0024E-008
 383.00  2.2623E-008
 383.50  9.1521E-010
 384.00  0.0000E+000
 384.50  0.0000E+000
 385.00  0.0000E+000
 385.50  0.0000E+000
 386.00  0.0000E+000
 386.50  0.0000E+000
 387.00  0.0000E+000
 387.50  0.0000E+000
 388.00  0.0000E+000
 388.50  0.0000E+000
 389.00  0.0000E+000
 389.50  0.0000E+000
 390.00  0.0000E+000
 390.50  0.0000E+000
 391.00  0.0000E+000
 391.50  0.0000E+000
 392.00  4.5626E-009
 392.50  3.5674E-008
 393.00  3.9073E-008
 393.50  2.3984E-008
 394.00  5.4685E-008
 394.50  4.4760E-008
 395.00  5.1951E-009
 395.50  4.1487E-008
 396.00  3.6791E-008
 396.50  0.0000E+000
 397.00  0.0000E+000
 397.50  0.0000E+000
 398.00  0.0000E+000
 398.50  0.0000E+000
 399.00  0.0000E+000
 399.50  0.0000E+000
 400.00  2.9377E-010
 400.50  2.8734E-008
 401.00  5.3184E-008
 401.50  6.1720E-008
 402.00  7.0178E-008
 402.50  7.6466E-008
 403.00  1.0342E-007
 403.50  1.0835E-007
 404.00  7.9757E-008
 404.50  1.5940E-008
 405.00  0.0000E+000
 405.50  0.0000E+000
 406.00  0.0000E+000
 406.50  0.0000E+000
 407.00  0.0000E+000
 407.50  0.0000E+000
 408.00  0.0000E+000
 408.50  0.0000E+000
 409.00  0.0000E+000
 409.50  0.0000E+000
 410.00  0.0000E+000
 410.50  2.9966E-009
 411.00  5.0278E-008
 411.50  1.2849E-007
 412.00  1.7881E-007
 412.50  1.9010E-007
 413.00  1.9732E-007
 413.50  1.7834E-007
 414.00  1.3911E-007
 414.50  8.5394E-008
 415.00  6.5399E-008
 415.50  6.4201E-008
 416.00  7.1630E-008
 416.50  9.3571E-008
 417.00  1.0800E-007
 417.50  8.3044E-008
 418.00  3.2427E-008
 418.50  5.3565E-009
 419.00  0.0000E+000
 419.50  0.0000E+000
 420.00  0.0000E+000
 420.50  0.0000E+000
 421.00  0.0000E+000
 421.50  0.0000E+000
 422.00  0.0000E+000
 422.50  0.0000E+000
 423.00  0.0000E+000
 423.50  0.0000E+000
 424.00  0.0000E+000
 424.50  0.0000E+000
 425.00  1.8925E-008
 425.50  6.3860E-008
 426.00  9.9390E-008
 426.50  9.2855E-008
 427.00  7.1208E-008
 427.50  6.4593E-008
 428.00  1.7979E-008
 428.50  3.5701E-008
 429.00  5.8843E-008
 429.50  4.9140E-008
 430.00  6.8250E-008
 430.50  8.6957E-008
 431.00  1.5131E-007
 431.50  1.5074E-007
 432.00  1.6462E-007
 432.50  1.4665E-007
 433.00  1.0013E-007
 433.50  6.3152E-008
 434.00  5.9838E-008
 434.50  6.5645E-008
 435.00  7.6420E-008
 435.50  9.4573E-008
 436.00  1.1461E-007
 436.50  1.2311E-007
 437.00  1.3020E-007
 437.50  1.3304E-007
 438.00  1.1169E-007
 438.50  1.0487E-007
 439.00  1.1463E-007
 439.50  1.6546E-007
 440.00  1.9154E-007
 440.50  1.8019E-007
 441.00  1.4119E-007
 441.50  1.2511E-007
 442.00  8.3603E-008
 442.50  1.0025E-007
 443.00  1.3274E-007
 443.50  1.2940E-007
 444.00  1.1770E-007
 444.50  1.0519E-007
 445.00  7.8917E-008
 445.50  5.8324E-008
 446.00  5.1280E-008
 446.50  5.3307E-008
 447.00  5.0515E-008
 447.50  5.3247E-008
 448.00  5.4545E-008
 448.50  2.2205E-008
 449.00  1.0064E-008
 449.50  6.1270E-010
 450.00  0.0000E+000
 450.50  0.0000E+000
 451.00  0.0000E+000
 451.50  3.8388E-009
 452.00  2.0167E-008
 452.50  3.5385E-008
 453.00  2.8314E-008
 453.50  1.0015E-008
 454.00  7.6284E-009
 454.50  2.0901E-011
 455.00  0.0000E+000
 455.50  2.3836E-009
 456.00  9.0207E-009
 456.50  4.3718E-009
 457.00  8.8428E-009
 457.50  1.1101E-008
 458.00  2.8244E-009
 458.50  0.0000E+000
 459.00  8.0863E-009
 459.50  1.4982E-008
 460.00  9.8378E-009
 460.50  5.2540E-009
 461.00  3.5622E-009
 461.50  0.0000E+000
 462.00  9.2574E-010
 462.50  8.7516E-009
 463.00  4.2752E-009
 463.50  2.3783E-010
 464.00  0.0000E+000
 464.50  0.0000E+000
 465.00  0.0000E+000
 465.50  0.0000E+000
 466.00  0.0000E+000
 466.50  0.0000E+000
 467.00  0.0000E+000
 467.50  0.0000E+000
 468.00  0.0000E+000
 468.50  0.0000E+000
 469.00  5.0528E-010
 469.50  3.2378E-008
 470.00  7.3689E-008
 470.50  1.0962E-007
 471.00  7.4886E-008
 471.50  2.2179E-008
 472.00  3.0926E-009
 472.50  0.0000E+000
 473.00  0.0000E+000
 473.50  0.0000E+000
 474.00  0.0000E+000
 474.50  0.0000E+000
 475.00  0.0000E+000
 475.50  0.0000E+000
 476.00  0.0000E+000
 476.50  0.0000E+000
 477.00  0.0000E+000
 477.50  0.0000E+000
 478.00  0.0000E+000
 478.50  2.0438E-008
 479.00  2.9312E-008
 479.50  3.8488E-008
 480.00  4.7045E-008
 480.50  4.7559E-008
 481.00  4.1676E-008
 481.50  6.4566E-008
 482.00  7.6509E-008
 482.50  6.0159E-008
 483.00  4.9484E-008
 483.50  3.5535E-008
 484.00  1.4810E-008
 484.50  1.4370E-008
 485.00  2.0066E-008
 485.50  3.2392E-008
 486.00  4.4960E-008
 486.50  4.8657E-008
 487.00  4.4828E-008
 487.50  4.2348E-008
 488.00  3.2002E-008
 488.50  2.3457E-008
 489.00  1.7970E-008
 489.50  6.4243E-009
 490.00  0.0000E+000
 490.50  0.0000E+000
 491.00  0.0000E+000
 491.50  0.0000E+000
 492.00  0.0000E+000
 492.50  0.0000E+000
 493.00  0.0000E+000
 493.50  0.0000E+000
 494.00  0.0000E+000
 494.50  0.0000E+000
 495.00  0.0000E+000
 495.50  0.0000E+000
 496.00  4.6970E-009
 496.50  3.1083E-008
 497.00  6.9187E-008
 497.50  9.3472E-008
 498.00  9.9040E-008
 498.50  6.9191E-008
 499.00  4.1324E-008
 499.50  6.8572E-009
 500.00  0.0000E+000
 500.50  0.0000E+000
 501.00  0.0000E+000
 501.50  6.7287E-009
 502.00  1.9111E-008
 502.50  1.9826E-008
 503.00  1.5624E-008
 503.50  1.1277E-009
 504.00  0.0000E+000
 504.50  0.0000E+000
 505.00  0.0000E+000
 505.50  0.0000E+000
 506.00  2.2889E-009
 506.50  2.7526E-009
 507.00  0.0000E+000
 507.50  0.0000E+000
 508.00  0.0000E+000
 508.50  0.0000E+000
 509.00  0.0000E+000
 509.50  0.0000E+000
 510.00  0.0000E+000
 510.50  0.0000E+000
 511.00  0.0000E+000
 511.50  0.0000E+000
 512.00  0.0000E+000
 512.50  0.0000E+000
 513.00  0.0000E+000
 513.50  0.0000E+000
 514.00  0.0000E+000
 514.50  0.0000E+000
 515.00  0.0000E+000
 515.50  0.0000E+000
 516.00  0.0000E+000
 516.50  0.0000E+000
 517.00  0.0000E+000
 517.50  0.0000E+000
 518.00  0.0000E+000
 518.50  1.4188E-008
 519.00  3.0890E-008
 519.50  4.3369E-008
 520.00  2.9285E-008
 520.50  1.6973E-008
 521.00  0.0000E+000
 521.50  0.0000E+000
 522.00  0.0000E+000
 522.50  0.0000E+000
 523.00  0.0000E+000
 523.50  0.0000E+000
 524.00  0.0000E+000
 524.50  0.0000E+000
 525.00  0.0000E+000
 525.50  0.0000E+000
 526.00  0.0000E+000
 526.50  3.7537E-009
 527.00  2.6435E-008
 527.50  6.1795E-008
 528.00  8.7754E-008
 528.50  1.0411E-007
 529.00  8.8484E-008
 529.50  6.0180E-008
 530.00  3.1883E-008
 530.50  2.0832E-008
 531.00  2.5504E-008
 531.50  4.4325E-008
 532.00  4.4766E-008
 532.50  3.3199E-008
 533.00  1.4133E-008
 533.50  6.5549E-009
 534.00  1.1965E-008
 534.50  1.2154E-008
 535.00  1.4140E-008
 535.50  2.9607E-008
 536.00  2.8692E-008
 536.50  2.3953E-008
 537.00  4.6471E-008
 537.50  7.0539E-008
 538.00  6.9385E-008
 538.50  7.4444E-008
 539.00  1.0855E-007
 539.50  1.3799E-007
 540.00  1.6020E-007
 540.50  1.8346E-007
 541.00  1.7078E-007
 541.50  1.7499E-007
 542.00  1.2665E-007
 542.50  8.0972E-008
 543.00  4.9262E-008
 543.50  1.5805E-008
 544.00  0.0000E+000
 544.50  0.0000E+000
 545.00  0.0000E+000
 545.50  0.0000E+000
 546.00  0.0000E+000
 546.50  0.0000E+000
 547.00  0.0000E+000
 547.50  0.0000E+000
 548.00  0.0000E+000
 548.50  0.0000E+000
 549.00  0.0000E+000
 549.50  0.0000E+000
 550.00  0.0000E+000
 550.50  0.0000E+000
 551.00  0.0000E+000
 551.50  0.0000E+000
 552.00  0.0000E+000
 552.50  0.0000E+000
 553.00  0.0000E+000
 553.50  1.7406E-008
 554.00  8.2069E-008
 554.50  1.1061E-007
 555.00  1.1431E-007
 555.50  1.1083E-007
 556.00  8.7691E-008
 556.50  7.2413E-008
 557.00  3.7662E-008
 557.50  1.3701E-008
 558.00  2.8535E-008
 558.50  2.2505E-008
 559.00  1.5653E-008
 559.50  0.0000E+000
 560.00  0.0000E+000
 560.50  0.0000E+000
 561.00  0.0000E+000
 561.50  0.0000E+000
 562.00  1.4339E-008
 562.50  4.7612E-008
 563.00  9.2835E-008
 563.50  1.4031E-007
 564.00  1.8682E-007
 564.50  2.2291E-007
 565.00  2.1834E-007
 565.50  2.2626E-007
 566.00  1.9837E-007
 566.50  1.2681E-007
 567.00  6.0621E-008
 567.50  2.9625E-008
 568.00  5.2523E-009
 568.50  0.0000E+000
 569.00  6.7696E-009
 569.50  7.7975E-008
 570.00  5.8054E-008
 570.50  7.4716E-008
 571.00  1.2937E-007
 571.50  1.5104E-007
 572.00  1.4904E-007
 572.50  1.4786E-007
 573.00  9.3277E-008
 573.50  1.7478E-008
 574.00  0.0000E+000
 574.50  0.0000E+000
 575.00  0.0000E+000
 575.50  0.0000E+000
 576.00  0.0000E+000
 576.50  0.0000E+000
 577.00  0.0000E+000
 577.50  0.0000E+000
 578.00  0.0000E+000
 578.50  0.0000E+000
 579.00  0.0000E+000
 579.50  0.0000E+000
 580.00  0.0000E+000
 580.50  0.0000E+000
 581.00  8.6869E-010
 581.50  3.7318E-008
 582.00  1.0826E-007
 582.50  1.6697E-007
 583.00  2.2952E-007
 583.50  2.9937E-007
 584.00  3.2375E-007
 584.50  2.3661E-007
 585.00  1.3293E-007
 585.50  3.7145E-008
 586.00  2.4348E-009
 586.50  0.0000E+000
 587.00  0.0000E+000
 587.50  0.0000E+000
 588.00  4.5552E-009
 588.50  2.5989E-008
 589.00  4.9424E-008
 589.50  9.1091E-008
 590.00  6.9973E-008
 590.50  3.8394E-008
 591.00  7.0474E-008
 591.50  3.5745E-008
 592.00  2.9252E-009
 592.50  5.1458E-008
 593.00  0.0000E+000
 593.50  0.0000E+000
 594.00  0.0000E+000
 594.50  0.0000E+000
 595.00  0.0000E+000
 595.50  0.0000E+000
 596.00  0.0000E+000
 596.50  0.0000E+000
 597.00  0.0000E+000
 597.50  0.0000E+000
 598.00  0.0000E+000
 598.50  0.0000E+000
 599.00  0.0000E+000
 599.50  0.0000E+000
 600.00  0.0000E+000
 600.50  3.2516E-009
 601.00  7.2757E-008
 601.50  2.3116E-007
 602.00  3.7884E-007
 602.50  5.3146E-007
 603.00  5.7495E-007
 603.50  5.9845E-007
 604.00  6.0527E-007
 604.50  5.4359E-007
 605.00  4.7258E-007
 605.50  3.9957E-007
 606.00  2.9396E-007
 606.50  2.4038E-007
 607.00  2.1268E-007
 607.50  1.6223E-007
 608.00  1.2902E-007
 608.50  1.3782E-007
 609.00  1.9640E-007
 609.50  2.1984E-007
 610.00  2.6540E-007
 610.50  2.9399E-007
 611.00  3.0601E-007
 611.50  2.1723E-007
 612.00  2.7734E-007
 612.50  2.3622E-007
 613.00  2.0347E-007
 613.50  2.0181E-007
 614.00  1.1133E-007
 614.50  0.0000E+000
 615.00  0.0000E+000
 615.50  0.0000E+000
 616.00  0.0000E+000
 616.50  0.0000E+000
 617.00  0.0000E+000
 617.50  0.0000E+000
 618.00  0.0000E+000
 618.50  0.0000E+000
 619.00  0.0000E+000
 619.50  0.0000E+000
 620.00  0.0000E+000
 620.50  0.0000E+000
 621.00  0.0000E+000
 621.50  0.0000E+000
 622.00  0.0000E+000
 622.50  0.0000E+000
 623.00  0.0000E+000
 623.50  0.0000E+000
 624.00  5.6746E-008
 624.50  1.6939E-007
 625.00  3.0412E-007
 625.50  3.0174E-007
 626.00  2.6782E-007
 626.50  1.9571E-007
 627.00  7.9546E-008
 627.50  1.6117E-008
 628.00  0.0000E+000
 628.50  0.0000E+000
 629.00  0.0000E+000
 629.50  0.0000E+000
 630.00  0.0000E+000
 630.50  0.0000E+000
 631.00  0.0000E+000
 631.50  0.0000E+000
 632.00  0.0000E+000
 632.50  0.0000E+000
 633.00  0.0000E+000
 633.50  0.0000E+000
 634.00  0.0000E+000
 634.50  0.0000E+000
 635.00  0.0000E+000
 635.50  0.0000E+000
 636.00  0.0000E+000
 636.50  1.9771E-008
 637.00  1.7898E-009
 637.50  7.3978E-009
 638.00  4.2817E-008
 638.50  1.0607E-008
 639.00  0.0000E+000
 639.50  0.0000E+000
 640.00  0.0000E+000
 640.50  0.0000E+000
 641.00  0.0000E+000
 641.50  0.0000E+000
 642.00  0.0000E+000
 642.50  0.0000E+000
 643.00  0.0000E+000
 643.50  0.0000E+000
 644.00  0.0000E+000
 644.50  1.2689E-008
 645.00  1.4490E-007
 645.50  4.0261E-007
 646.00  4.7396E-007
 646.50  3.6925E-007
 647.00  2.6532E-007
 647.50  2.6256E-007
 648.00  3.1562E-007
 648.50  4.2960E-007
 649.00  5.1256E-007
 649.50  4.2772E-007
 650.00  3.2660E-007
 650.50  2.5158E-007
 651.00  2.1406E-007
 651.50  1.6310E-007
 652.00  8.1115E-008
 652.50  0.0000E+000
 653.00  0.0000E+000
 653.50  0.0000E+000
 654.00  0.0000E+000
 654.50  0.0000E+000
 655.00  0.0000E+000
 655.50  0.0000E+000
 656.00  0.0000E+000
 656.50  5.0141E-008
 657.00  1.2057E-007
 657.50  5.3931E-008
 658.00  5.5673E-008
 658.50  0.0000E+000
 659.00  0.0000E+000
 659.50  0.0000E+000
 660.00  0.0000E+000
 660.50  0.0000E+000
 661.00  0.0000E+000
 661.50  0.0000E+000
 662.00  0.0000E+000
 662.50  0.0000E+000
 663.00  0.0000E+000
 663.50  0.0000E+000
 664.00  1.4343E-008
 664.50  1.8336E-007
 665.00  2.1713E-007
 665.50  3.1671E-007
 666.00  4.2180E-007
 666.50  5.8341E-007
 667.00  7.4752E-007
 667.50  9.6033E-007
 668.00  1.1170E-006
 668.50  1.2642E-006
 669.00  1.3728E-006
 669.50  1.3292E-006
 670.00  1.2679E-006
 670.50  1.1458E-006
 671.00  9.8939E-007
 671.50  1.0752E-006
 672.00  9.3616E-007
 672.50  7.5459E-007
 673.00  6.2596E-007
 673.50  3.5455E-007
 674.00  7.0316E-008
 674.50  1.2355E-008
 675.00  0.0000E+000
 675.50  0.0000E+000
 676.00  0.0000E+000
 676.50  0.0000E+000
 677.00  0.0000E+000
 677.50  3.0416E-008
 678.00  4.2134E-008
 678.50  0.0000E+000
 679.00  0.0000E+000
 679.50  0.0000E+000
 680.00  0.0000E+000
 680.50  0.0000E+000
 681.00  0.0000E+000
 681.50  0.0000E+000
 682.00  0.0000E+000
 682.50  0.0000E+000
 683.00  0.0000E+000
 683.50  0.0000E+000
 684.00  0.0000E+000
 684.50  0.0000E+000
 685.00  0.0000E+000
 685.50  0.0000E+000
 686.00  0.0000E+000
 686.50  0.0000E+000
 687.00  0.0000E+000
 687.50  0.0000E+000
 688.00  0.0000E+000
 688.50  1.6877E-007
 689.00  6.0260E-007
 689.50  9.5673E-007
 690.00  1.0904E-006
 690.50  1.0064E-006
 691.00  7.3044E-007
 691.50  3.2902E-007
 692.00  1.5813E-007
 692.50  1.7954E-007
 693.00  1.2112E-010
 693.50  6.0981E-009
 694.00  5.8358E-008
 694.50  1.0453E-007
 695.00  1.7307E-007
 695.50  4.3526E-007
 696.00  6.2175E-007
 696.50  6.9493E-007
 697.00  7.1657E-007
 697.50  6.9343E-007
 698.00  5.7573E-007
 698.50  4.2806E-007
 699.00  2.9445E-007
 699.50  1.4011E-007
 700.00  6.9645E-008
 700.50  0.0000E+000
 701.00  8.4015E-009
 701.50  8.3520E-008
 702.00  1.8052E-007
 702.50  2.3971E-007
 703.00  3.5199E-007
 703.50  3.0615E-007
 704.00  2.0480E-007
 704.50  8.9458E-008
 705.00  1.2940E-008
 705.50  0.0000E+000
 706.00  0.0000E+000
 706.50  0.0000E+000
 707.00  0.0000E+000
 707.50  0.0000E+000
 708.00  0.0000E+000
 708.50  0.0000E+000
 709.00  0.0000E+000
 709.50  0.0000E+000
 710.00  0.0000E+000
 710.50  0.0000E+000
 711.00  0.0000E+000
 711.50  0.0000E+000
 712.00  6.2005E-008
 712.50  1.1532E-007
 713.00  1.5081E-007
 713.50  1.5099E-007
 714.00  2.9980E-007
 714.50  4.3075E-007
 715.00  5.8671E-007
 715.50  5.1968E-007
 716.00  3.7850E-007
 716.50  2.4336E-007
 717.00  2.0836E-007
 717.50  3.1327E-007
 718.00  5.9292E-007
 718.50  7.6181E-007
 719.00  7.4378E-007
 719.50  6.5446E-007
 720.00  6.3053E-007
 720.50  5.6644E-007
 721.00  4.9944E-007
 721.50  4.7376E-007
 722.00  4.4110E-007
 722.50  2.7969E-007
 723.00  3.3385E-007
 723.50  2.5812E-007
 724.00  1.4973E-007
 724.50  1.9956E-007
 725.00  2.5919E-007
 725.50  1.4562E-007
 726.00  1.9984E-011
 726.50  3.0869E-011
 727.00  0.0000E+000
 727.50  0.0000E+000
 728.00  0.0000E+000
 728.50  0.0000E+000
 729.00  0.0000E+000
 729.50  0.0000E+000
 730.00  0.0000E+000
 730.50  0.0000E+000
 731.00  0.0000E+000
 731.50  0.0000E+000
 732.00  0.0000E+000
 732.50  0.0000E+000
 733.00  0.0000E+000
 733.50  0.0000E+000
 734.00  0.0000E+000
 734.50  0.0000E+000
 735.00  0.0000E+000
 735.50  0.0000E+000
 736.00  0.0000E+000
 736.50  0.0000E+000
 737.00  0.0000E+000
 737.50  0.0000E+000
 738.00  0.0000E+000
 738.50  0.0000E+000
 739.00  0.0000E+000
 739.50  0.0000E+000
 740.00  0.0000E+000
 740.50  0.0000E+000
 741.00  0.0000E+000
 741.50  0.0000E+000
 742.00  0.0000E+000
 742.50  0.0000E+000
 743.00  0.0000E+000
 743.50  1.3368E-008
 744.00  6.7771E-008
 744.50  1.6740E-007
 745.00  2.1289E-007
 745.50  2.6718E-007
 746.00  3.3496E-007
 746.50  3.2923E-007
 747.00  2.4409E-007
 747.50  1.2218E-007
 748.00  0.0000E+000
 748.50  0.0000E+000
 749.00  0.0000E+000
 749.50  0.0000E+000
 750.00  0.0000E+000
 750.50  0.0000E+000
 751.00  0.0000E+000
 751.50  0.0000E+000
 752.00  0.0000E+000
 752.50  1.5613E-007
 753.00  3.1925E-007
 753.50  2.0284E-007
 754.00  1.7388E-007
 754.50  1.6285E-007
 755.00  2.4233E-007
 755.50  4.5600E-007
 756.00  8.2179E-007
 756.50  8.4034E-007
 757.00  7.4013E-007
 757.50  6.1555E-007
 758.00  5.7131E-007
 758.50  4.9192E-007
 759.00  8.5459E-007
 759.50  1.2210E-006
 760.00  1.4349E-006
 760.50  1.6096E-006
 761.00  1.7451E-006
 761.50  1.6147E-006
 762.00  1.3396E-006
 762.50  1.0521E-006
 763.00  6.2412E-007
 763.50  3.1002E-007
 764.00  2.3738E-007
 764.50  3.5592E-007
 765.00  3.3538E-007
 765.50  2.9460E-007
 766.00  2.6019E-007
 766.50  2.3232E-007
 767.00  0.0000E+000
 767.50  0.0000E+000
 768.00  0.0000E+000
 768.50  0.0000E+000
 769.00  0.0000E+000
 769.50  1.2678E-007
 770.00  1.5831E-007
 770.50  2.1793E-007
 771.00  4.0400E-007
 771.50  6.9863E-007
 772.00  5.5913E-007
 772.50  7.9467E-007
 773.00  8.8633E-007
 773.50  8.1515E-007
 774.00  4.0073E-007
 774.50  1.8366E-007
 775.00  0.0000E+000
 775.50  0.0000E+000
 776.00  0.0000E+000
 776.50  0.0000E+000
 777.00  0.0000E+000
 777.50  0.0000E+000
 778.00  0.0000E+000
 778.50  2.3884E-007
 779.00  8.5035E-007
 779.50  1.4380E-006
 780.00  1.9642E-006
 780.50  2.1559E-006
 781.00  1.8213E-006
 781.50  1.1261E-006
 782.00  9.4636E-007
 782.50  7.5123E-007
 783.00  7.5178E-007
 783.50  8.3048E-007
 784.00  1.1211E-006
 784.50  1.1475E-006
 785.00  1.2679E-006
 785.50  1.2652E-006
 786.00  1.5074E-006
 786.50  1.6788E-006
 787.00  1.7182E-006
 787.50  1.6580E-006
 788.00  1.6519E-006
 788.50  1.5983E-006
 789.00  1.3820E-006
 789.50  9.7935E-007
 790.00  7.8252E-007
 790.50  8.6575E-007
 791.00  8.1549E-007
 791.50  8.2060E-007
 792.00  1.1089E-006
 792.50  1.3952E-006
 793.00  1.4184E-006
 793.50  1.6035E-006
 794.00  1.5937E-006
 794.50  1.6399E-006
 795.00  1.7198E-006
 795.50  1.9133E-006
 796.00  2.2399E-006
 796.50  2.7220E-006
 797.00  3.0135E-006
 797.50  3.1669E-006
 798.00  3.2086E-006
 798.50  3.2903E-006
 799.00  3.6560E-006
 799.50  3.9590E-006
 800.00  4.3162E-006
 800.50  4.9149E-006
 801.00  5.3589E-006
 801.50  5.5448E-006
 802.00  5.9484E-006
 802.50  6.0044E-006
 803.00  5.8647E-006
 803.50  5.5587E-006
 804.00  5.3599E-006
 804.50  5.0694E-006
 805.00  5.1771E-006
 805.50  5.2315E-006
 806.00  5.3893E-006
 806.50  5.5821E-006
 807.00  5.6000E-006
 807.50  5.5181E-006
 808.00  5.6266E-006
 808.50  5.6601E-006
 809.00  5.8929E-006
 809.50  6.3763E-006
 810.00  6.7771E-006
 810.50  6.8819E-006
 811.00  6.9163E-006
 811.50  6.7980E-006
 812.00  6.6709E-006
 812.50  6.8795E-006
 813.00  7.3786E-006
 813.50  7.8395E-006
 814.00  8.3596E-006
 814.50  9.0917E-006
 815.00  1.0222E-005
 815.50  1.1475E-005
 816.00  1.2722E-005
 816.50  1.3759E-005
 817.00  1.4346E-005
 817.50  1.4463E-005
 818.00  1.4573E-005
 818.50  1.4948E-005
 819.00  1.5498E-005
 819.50  1.6010E-005
 820.00  1.6732E-005
 820.50  1.7558E-005
 821.00  1.7962E-005
 821.50  1.8523E-005
 822.00  1.9291E-005
 822.50  2.0013E-005
 823.00  2.0753E-005
 823.50  2.2177E-005
 824.00  2.3696E-005
 824.50  2.4944E-005
 825.00  2.5855E-005
 825.50  2.6638E-005
 826.00  2.7224E-005
 826.50  2.7816E-005
 827.00  2.8710E-005
 827.50  2.9504E-005
 828.00  3.0067E-005
 828.50  3.0627E-005
 829.00  3.1062E-005
 829.50  3.1775E-005
 830.00  3.2767E-005
 830.50  3.3847E-005
 831.00  3.5060E-005
 831.50  3.6241E-005
 832.00  3.7366E-005
 832.50  3.8800E-005
 833.00  4.0157E-005
 833.50  4.1669E-005
 834.00  4.3074E-005
 834.50  4.4417E-005
 835.00  4.6105E-005
 835.50  4.7714E-005
 836.00  4.8788E-005
 836.50  4.9879E-005
 837.00  5.1150E-005
 837.50  5.2301E-005
 838.00  5.3495E-005
 838.50  5.5084E-005
 839.00  5.6732E-005
 839.50  5.8424E-005
 840.00  6.0189E-005
 840.50  6.2049E-005
 841.00  6.3843E-005
 841.50  6.5496E-005
 842.00  6.7212E-005
 842.50  6.8924E-005
 843.00  7.0879E-005
 843.50  7.2878E-005
 844.00  7.5030E-005
 844.50  7.6761E-005
 845.00  7.8861E-005
 845.50  8.0992E-005
 846.00  8.3349E-005
 846.50  8.5650E-005
 847.00  8.7875E-005
 847.50  8.9397E-005
 848.00  9.0075E-005
 848.50  9.0331E-005
 849.00  9.0654E-005
 849.50  9.0978E-005
 850.00  9.1683E-005
 850.50  9.2796E-005
 851.00  9.3893E-005
 851.50  9.4538E-005
 852.00  9.4935E-005
 852.50  9.4989E-005
 853.00  9.4311E-005
 853.50  9.3233E-005
 854.00  9.2624E-005
 854.50  9.1265E-005
 855.00  9.0066E-005
 855.50  8.9622E-005
 856.00  8.9584E-005
 856.50  8.9639E-005
 857.00  8.9312E-005
 857.50  8.9060E-005
 858.00  8.8700E-005
 858.50  8.7376E-005
 859.00  8.5730E-005
 859.50  8.4591E-005
 860.00  8.2833E-005
 860.50  8.0730E-005
 861.00  7.8893E-005
 861.50  7.7141E-005
 862.00  7.5507E-005
 862.50  7.4066E-005
 863.00  7.2976E-005
 863.50  7.1523E-005
 864.00  7.0109E-005
 864.50  6.8826E-005
 865.00  6.7551E-005
 865.50  6.5920E-005
 866.00  6.4905E-005
 866.50  6.4266E-005
 867.00  6.3631E-005
 867.50  6.2922E-005
 868.00  6.2151E-005
 868.50  6.1193E-005
 869.00  5.9638E-005
 869.50  5.7832E-005
 870.00  5.5934E-005
 870.50  5.4247E-005
 871.00  5.2639E-005
 871.50  5.0972E-005
 872.00  4.9225E-005
 872.50  4.7506E-005
 873.00  4.6186E-005
 873.50  4.5197E-005
 874.00  4.4129E-005
 874.50  4.3478E-005
 875.00  4.2679E-005
 875.50  4.1288E-005
 876.00  3.9323E-005
 876.50  3.7470E-005
 877.00  3.5613E-005
 877.50  3.3743E-005
 878.00  3.1759E-005
 878.50  3.0488E-005
 879.00  2.9964E-005
 879.50  2.8608E-005
 880.00  2.6977E-005
 880.50  2.5664E-005
 881.00  2.4061E-005
 881.50  2.2115E-005
 882.00  2.0860E-005
 882.50  1.9736E-005
 883.00  1.7703E-005
 883.50  1.4723E-005
 884.00  1.2158E-005
 884.50  1.0246E-005
 885.00  8.8268E-006
 885.50  8.7428E-006
 886.00  9.4637E-006
 886.50  1.1200E-005
 887.00  1.3229E-005
 887.50  1.4764E-005
 888.00  1.6166E-005
 888.50  1.6503E-005
 889.00  1.4895E-005
 889.50  1.2577E-005
 890.00  1.0889E-005
 890.50  9.1111E-006
 891.00  8.9173E-006
 891.50  8.7388E-006
 892.00  9.2640E-006
 892.50  8.9375E-006
 893.00  9.1691E-006
 893.50  8.3067E-006
 894.00  7.8230E-006
 894.50  7.4808E-006
 895.00  7.6441E-006
 895.50  7.6767E-006
 896.00  8.0729E-006
 896.50  7.9264E-006
 897.00  7.8453E-006
 897.50  7.5553E-006
 898.00  7.2382E-006
 898.50  7.6156E-006
 899.00  7.3297E-006
 899.50  6.4417E-006
 900.00  6.3311E-006
 900.50  6.2435E-006
 901.00  5.6046E-006
 901.50  6.7662E-006
 902.00  7.7543E-006
 902.50  8.3218E-006
 903.00  8.3719E-006
 903.50  9.5419E-006
 904.00  9.3050E-006
 904.50  8.7992E-006
 905.00  7.5735E-006
 905.50  6.7723E-006
 906.00  5.4358E-006
 906.50  4.7163E-006
 907.00  4.0578E-006
 907.50  3.7537E-006
 908.00  3.2865E-006
 908.50  2.6670E-006
 909.00  2.2549E-006
 909.50  2.0733E-006
 910.00  1.9564E-006
 910.50  2.2902E-006
 911.00  2.9899E-006
 911.50  3.6421E-006
 912.00  4.2333E-006
 912.50  4.6456E-006
 913.00  4.3999E-006
 913.50  3.8084E-006
 914.00  2.9434E-006
 914.50  2.6608E-006
 915.00  2.7537E-006
 915.50  3.4221E-006
 916.00  4.0948E-006
 916.50  5.1388E-006
 917.00  5.5931E-006
 917.50  5.5807E-006
 918.00  4.3324E-006
 918.50  3.4340E-006
 919.00  2.6650E-006
 919.50  2.3700E-006
 920.00  2.0879E-006
 920.50  2.6887E-006
 921.00  3.0573E-006
 921.50  3.2020E-006
 922.00  3.1949E-006
 922.50  3.1074E-006
 923.00  2.8513E-006
 923.50  2.8833E-006
 924.00  2.7173E-006
 924.50  2.3059E-006
 925.00  2.2048E-006
 925.50  1.9821E-006
 926.00  1.5668E-006
 926.50  9.2418E-007
 927.00  1.9901E-007
 927.50  0.0000E+000
 928.00  0.0000E+000
 928.50  0.0000E+000
 929.00  0.0000E+000
 929.50  0.0000E+000
 930.00  0.0000E+000
 930.50  0.0000E+000
 931.00  2.0187E-006
 931.50  3.9769E-006
 932.00  3.7745E-006
 932.50  2.8963E-006
 933.00  1.8630E-006
 933.50  9.6663E-007
 934.00  7.3555E-007
 934.50  1.5050E-006
 935.00  2.0158E-006
 935.50  3.0345E-006
 936.00  4.1281E-006
 936.50  5.0480E-006
 937.00  5.3926E-006
 937.50  5.8579E-006
 938.00  5.8379E-006
 938.50  5.3690E-006
 939.00  4.2936E-006
 939.50  3.2666E-006
 940.00  2.3987E-006
 940.50  1.3291E-006
 941.00  3.7773E-007
 941.50  1.6658E-007
 942.00  7.0438E-008
 942.50  0.0000E+000
 943.00  0.0000E+000
 943.50  0.0000E+000
 944.00  0.0000E+000
 944.50  0.0000E+000
 945.00  0.0000E+000
 945.50  0.0000E+000
 946.00  0.0000E+000
 946.50  0.0000E+000
 947.00  0.0000E+000
 947.50  0.0000E+000
 948.00  7.4651E-008
 948.50  1.3929E-006
 949.00  2.4139E-006
 949.50  4.3477E-006
 950.00  6.6406E-006
 950.50  8.2614E-006
 951.00  1.0283E-005
 951.50  1.1950E-005
 952.00  1.4019E-005
 952.50  1.5959E-005
 953.00  1.7313E-005
 953.50  1.7161E-005
 954.00  1.7428E-005
 954.50  1.8817E-005
 955.00  1.9529E-005
 955.50  1.9112E-005
 956.00  1.8636E-005
 956.50  1.6440E-005
 957.00  1.2205E-005
 957.50  9.8256E-006
 958.00  9.2623E-006
 958.50  1.0691E-005
 959.00  1.0466E-005
 959.50  9.5704E-006
 960.00  7.5304E-006
 960.50  6.1941E-006
 961.00  4.3005E-006
 961.50  3.2200E-006
 962.00  1.1431E-006
 962.50  2.4158E-007
 963.00  7.8718E-009
 963.50  0.0000E+000
 964.00  1.1079E-008
 964.50  6.9805E-007
 965.00  1.1955E-006
 965.50  6.5038E-007
 966.00  6.1365E-007
 966.50  1.9129E-007
 967.00  1.1037E-006
 967.50  9.7942E-007
 968.00  1.4617E-006
 968.50  2.5028E-007
 969.00  6.7054E-007
 969.50  4.7908E-007
 970.00  8.7670E-007
 970.50  9.9950E-007
 971.00  2.4946E-006
 971.50  2.7627E-006
 972.00  1.9732E-006
 972.50  1.6196E-006
 973.00  1.2076E-006
 973.50  1.6067E-006
 974.00  1.0286E-006
 974.50  0.0000E+000
 975.00  0.0000E+000
 975.50  0.0000E+000
 976.00  0.0000E+000
 976.50  0.0000E+000
 977.00  0.0000E+000
 977.50  0.0000E+000
 978.00  0.0000E+000
 978.50  0.0000E+000
 979.00  0.0000E+000
 979.50  0.0000E+000
 980.00  0.0000E+000
 980.50  0.0000E+000
 981.00  0.0000E+000
 981.50  0.0000E+000
 982.00  0.0000E+000
 982.50  0.0000E+000
 983.00  0.0000E+000
 983.50  0.0000E+000
 984.00  0.0000E+000
 984.50  0.0000E+000
 985.00  0.0000E+000
 985.50  0.0000E+000
 986.00  0.0000E+000
 986.50  0.0000E+000
 987.00  0.0000E+000
 987.50  0.0000E+000
 988.00  0.0000E+000
 988.50  0.0000E+000
 989.00  0.0000E+000
 989.50  5.5679E-007
 990.00  2.9587E-006
 990.50  8.2471E-006
 991.00  1.4023E-005
 991.50  1.8105E-005
 992.00  2.1930E-005
 992.50  2.3553E-005
 993.00  2.3966E-005
 993.50  2.3752E-005
 994.00  2.4578E-005
 994.50  2.7233E-005
 995.00  2.5035E-005
 995.50  1.9562E-005
 996.00  1.4518E-005
 996.50  1.3482E-005
 997.00  8.1589E-006
 997.50  9.6383E-006
 998.00  1.7776E-005
 998.50  2.8177E-005
 999.00  3.7703E-005
 999.50  4.5834E-005
1000.00  3.2545E-005
1000.50  1.6285E-006
1001.00  0.0000E+000
1001.50  0.0000E+000
1002.00  0.0000E+000
1002.50  0.0000E+000
1003.00  0.0000E+000
1003.50  0.0000E+000
1004.00  0.0000E+000
1004.50  0.0000E+000
1005.00  0.0000E+000
1005.50  0.0000E+000
1006.00  0.0000E+000
1006.50  0.0000E+000
1007.00  0.0000E+000
1007.50  0.0000E+000
1008.00  0.0000E+000
1008.50  0.0000E+000
1009.00  0.0000E+000
1009.50  0.0000E+000
1010.00  0.0000E+000
1010.50  0.0000E+000
1011.00  0.0000E+000
1011.50  0.0000E+000
1012.00  0.0000E+000
1012.50  0.0000E+000
1013.00  0.0000E+000
1013.50  0.0000E+000
1014.00  0.0000E+000
1014.50  0.0000E+000
1015.00  0.0000E+000
1015.50  0.0000E+000
1016.00  0.0000E+000
1016.50  0.0000E+000
1017.00  0.0000E+000
1017.50  0.0000E+000
1018.00  0.0000E+000
1018.50  0.0000E+000
1019.00  0.0000E+000
1019.50  0.0000E+000
1020.00  0.0000E+000
1020.50  0.0000E+000
1021.00  0.0000E+000
1021.50  0.0000E+000
1022.00  0.0000E+000
1022.50  0.0000E+000
1023.00  0.0000E+000
1023.50  0.0000E+000
1024.00  0.0000E+000
1024.50  0.0000E+000
1025.00  0.0000E+000
1025.50  0.0000E+000
1026.00  0.0000E+000
1026.50  0.0000E+000
1027.00  0.0000E+000
1027.50  0.0000E+000
1028.00  0.0000E+000
1028.50  0.0000E+000
1029.00  0.0000E+000
1029.50  0.0000E+000
1030.00  0.0000E+000
1030.50  0.0000E+000
1031.00  0.0000E+000
1031.50  0.0000E+000
1032.00  0.0000E+000
1032.50  0.0000E+000
1033.00  0.0000E+000
1033.50  0.0000E+000
1034.00  0.0000E+000
1034.50  0.0000E+000
1035.00  0.0000E+000
1035.50  0.0000E+000
1036.00  0.0000E+000
1036.50  0.0000E+000
1037.00  0.0000E+000
1037.50  0.0000E+000
1038.00  0.0000E+000
1038.50  0.0000E+000
1039.00  0.0000E+000
1039.50  0.0000E+000
1040.00  0.0000E+000
1040.50  0.0000E+000
1041.00  0.0000E+000
1041.50  0.0000E+000
1042.00  0.0000E+000
1042.50  0.0000E+000
1043.00  0.0000E+000
1043.50  0.0000E+000
1044.00  0.0000E+000
1044.50  0.0000E+000
1045.00  0.0000E+000
1045.50  0.0000E+000
1046.00  0.0000E+000
1046.50  0.0000E+000
1047.00  0.0000E+000
1047.50  0.0000E+000
1048.00  0.0000E+000
1048.50  0.0000E+000
1049.00  0.0000E+000
1049.50  0.0000E+000
1050.00  0.0000E+000
1050.50  0.0000E+000
1051.00  0.0000E+000
1051.50  0.0000E+000
1052.00  0.0000E+000
1052.50  0.0000E+000
1053.00  0.0000E+000
1053.50  0.0000E+000
1054.00  0.0000E+000
1054.50  0.0000E+000
1055.00  0.0000E+000
1055.50  0.0000E+000
1056.00  0.0000E+000
1056.50  0.0000E+000
1057.00  0.0000E+000
1057.50  0.0000E+000
1058.00  0.0000E+000
1058.50  0.0000E+000
1059.00  0.0000E+000
1059.50  0.0000E+000
1060.00  0.0000E+000
1060.50  0.0000E+000
1061.00  0.0000E+000
1061.50  0.0000E+000
1062.00  0.0000E+000
1062.50  0.0000E+000
1063.00  0.0000E+000
1063.50  0.0000E+000
1064.00  0.0000E+000
1064.50  0.0000E+000
1065.00  0.0000E+000
1065.50  0.0000E+000
1066.00  0.0000E+000
1066.50  0.0000E+000
1067.00  0.0000E+000
1067.50  0.0000E+000
1068.00  0.0000E+000
1068.50  0.0000E+000
1069.00  0.0000E+000
1069.50  0.0000E+000
1070.00  0.0000E+000
1070.50  0.0000E+000
1071.00  0.0000E+000
1071.50  0.0000E+000
1072.00  0.0000E+000
1072.50  0.0000E+000
1073.00  0.0000E+000
1073.50  0.0000E+000
1074.00  0.0000E+000
1074.50  0.0000E+000
1075.00  0.0000E+000
1075.50  0.0000E+000
1076.00  0.0000E+000
1076.50  0.0000E+000
1077.00  0.0000E+000
1077.50  0.0000E+000
1078.00  0.0000E+000
1078.50  0.0000E+000
1079.00  0.0000E+000
1079.50  0.0000E+000
1080.00  0.0000E+000
1080.50  0.0000E+000
1081.00  0.0000E+000
1081.50  0.0000E+000
1082.00  0.0000E+000
1082.50  0.0000E+000
1083.00  0.0000E+000
1083.50  0.0000E+000
1084.00  0.0000E+000
1084.50  0.0000E+000
1085.00  0.0000E+000
1085.50  0.0000E+000
1086.00  0.0000E+000
1086.50  0.0000E+000
1087.00  0.0000E+000
1087.50  0.0000E+000
1088.00  0.0000E+000
1088.50  0.0000E+000
1089.00  0.0000E+000
1089.50  0.0000E+000
1090.00  0.0000E+000
1090.50  0.0000E+000
1091.00  0.0000E+000
1091.50  0.0000E+000
1092.00  0.0000E+000
1092.50  0.0000E+000
1093.00  0.0000E+000
1093.50  0.0000E+000
1094.00  0.0000E+000
1094.50  0.0000E+000
1095.00  0.0000E+000
1095.50  0.0000E+000
1096.00  0.0000E+000
1096.50  0.0000E+000
1097.00  0.0000E+000
1097.50  0.0000E+000
1098.00  0.0000E+000
1098.50  0.0000E+000
1099.00  0.0000E+000
1099.50  0.0000E+000
1100.00  0.0000E+000
1100.50  0.0000E+000
1101.00  0.0000E+000
1101.50  0.0000E+000
1102.00  0.0000E+000
1102.50  0.0000E+000
1103.00  0.0000E+000
1103.50  0.0000E+000
1104.00  0.0000E+000
1104.50  0.0000E+000
1105.00  0.0000E+000
1105.50  0.0000E+000
1106.00  0.0000E+000
1106.50  0.0000E+000
1107.00  0.0000E+000
1107.50  0.0000E+000
1108.00  0.0000E+000
1108.50  0.0000E+000
1109.00  0.0000E+000
1109.50  0.0000E+000
1110.00  0.0000E+000
1110.50  0.0000E+000
1111.00  0.0000E+000
1111.50  0.0000E+000
1112.00  0.0000E+000
1112.50  0.0000E+000
1113.00  0.0000E+000
1113.50  0.0000E+000
1114.00  0.0000E+000
1114.50  0.0000E+000
1115.00  0.0000E+000
1115.50  0.0000E+000
1116.00  0.0000E+000
1116.50  0.0000E+000
1117.00  0.0000E+000
1117.50  0.0000E+000
1118.00  0.0000E+000
1118.50  0.0000E+000
1119.00  0.0000E+000
1119.50  0.0000E+000
1120.00  0.0000E+000
1120.50  0.0000E+000
1121.00  0.0000E+000
1121.50  0.0000E+000
1122.00  0.0000E+000
1122.50  0.0000E+000
1123.00  0.0000E+000
1123.50  0.0000E+000
1124.00  0.0000E+000
1124.50  0.0000E+000
1125.00  0.0000E+000
1125.50  0.0000E+000
1126.00  0.0000E+000
1126.50  0.0000E+000
1127.00  0.0000E+000
1127.50  0.0000E+000
: 6
