# Supplementary material for: A photoconversion model for full spectral programming and multiplexing of optogenetic systems
Source: Mol Syst Biol. 2017 Apr 24;13(4):926. doi: 10.15252/msb.20167456 (PMC5408778; doi:10.15252/msb.20167456)
Supplement: Supplementary file 11 — Dataset EV3 [file MSB-13-926-s011.zip › dataset_ev3_led_data/led_calibration_data/EO_02/Tiffani_c1/raw/23.IRR]

" File: 160129_calibrations\post-calibration\Tif
" RAD->  Wave:647.21nm  Pix:1050  Val:  0.000  Time:400ms  Avg:3  Sm:1  Sg:1  Tc:off  SNAP  Xt:1  Ch:1  Xtrig wnmcal >RAD-IS6.CAL
 180.00  0.0000E+000
 180.50  0.0000E+000
 181.00  0.0000E+000
 181.50  0.0000E+000
 182.00  0.0000E+000
 182.50  0.0000E+000
 183.00  0.0000E+000
 183.50  0.0000E+000
 184.00  0.0000E+000
 184.50  0.0000E+000
 185.00  0.0000E+000
 185.50  0.0000E+000
 186.00  0.0000E+000
 186.50  0.0000E+000
 187.00  0.0000E+000
 187.50  0.0000E+000
 188.00  0.0000E+000
 188.50  0.0000E+000
 189.00  0.0000E+000
 189.50  0.0000E+000
 190.00  0.0000E+000
 190.50  0.0000E+000
 191.00  0.0000E+000
 191.50  0.0000E+000
 192.00  0.0000E+000
 192.50  0.0000E+000
 193.00  0.0000E+000
 193.50  0.0000E+000
 194.00  0.0000E+000
 194.50  0.0000E+000
 195.00  0.0000E+000
 195.50  0.0000E+000
 196.00  0.0000E+000
 196.50  0.0000E+000
 197.00  0.0000E+000
 197.50  0.0000E+000
 198.00  0.0000E+000
 198.50  0.0000E+000
 199.00  0.0000E+000
 199.50  0.0000E+000
 200.00  0.0000E+000
 200.50  0.0000E+000
 201.00  0.0000E+000
 201.50  0.0000E+000
 202.00  0.0000E+000
 202.50  0.0000E+000
 203.00  0.0000E+000
 203.50  0.0000E+000
 204.00  0.0000E+000
 204.50  0.0000E+000
 205.00  0.0000E+000
 205.50  0.0000E+000
 206.00  0.0000E+000
 206.50  0.0000E+000
 207.00  0.0000E+000
 207.50  0.0000E+000
 208.00  0.0000E+000
 208.50  0.0000E+000
 209.00  0.0000E+000
 209.50  0.0000E+000
 210.00  0.0000E+000
 210.50  0.0000E+000
 211.00  0.0000E+000
 211.50  0.0000E+000
 212.00  0.0000E+000
 212.50  0.0000E+000
 213.00  0.0000E+000
 213.50  0.0000E+000
 214.00  0.0000E+000
 214.50  0.0000E+000
 215.00  0.0000E+000
 215.50  0.0000E+000
 216.00  0.0000E+000
 216.50  0.0000E+000
 217.00  0.0000E+000
 217.50  0.0000E+000
 218.00  0.0000E+000
 218.50  0.0000E+000
 219.00  0.0000E+000
 219.50  0.0000E+000
 220.00  0.0000E+000
 220.50  0.0000E+000
 221.00  0.0000E+000
 221.50  0.0000E+000
 222.00  0.0000E+000
 222.50  0.0000E+000
 223.00  0.0000E+000
 223.50  0.0000E+000
 224.00  0.0000E+000
 224.50  0.0000E+000
 225.00  0.0000E+000
 225.50  0.0000E+000
 226.00  0.0000E+000
 226.50  0.0000E+000
 227.00  0.0000E+000
 227.50  0.0000E+000
 228.00  0.0000E+000
 228.50  0.0000E+000
 229.00  0.0000E+000
 229.50  0.0000E+000
 230.00  0.0000E+000
 230.50  0.0000E+000
 231.00  0.0000E+000
 231.50  0.0000E+000
 232.00  0.0000E+000
 232.50  0.0000E+000
 233.00  0.0000E+000
 233.50  0.0000E+000
 234.00  0.0000E+000
 234.50  0.0000E+000
 235.00  0.0000E+000
 235.50  0.0000E+000
 236.00  0.0000E+000
 236.50  0.0000E+000
 237.00  0.0000E+000
 237.50  0.0000E+000
 238.00  0.0000E+000
 238.50  0.0000E+000
 239.00  0.0000E+000
 239.50  0.0000E+000
 240.00  0.0000E+000
 240.50  0.0000E+000
 241.00  0.0000E+000
 241.50  0.0000E+000
 242.00  0.0000E+000
 242.50  0.0000E+000
 243.00  0.0000E+000
 243.50  0.0000E+000
 244.00  0.0000E+000
 244.50  0.0000E+000
 245.00  0.0000E+000
 245.50  0.0000E+000
 246.00  0.0000E+000
 246.50  0.0000E+000
 247.00  0.0000E+000
 247.50  0.0000E+000
 248.00  0.0000E+000
 248.50  0.0000E+000
 249.00  0.0000E+000
 249.50  0.0000E+000
 250.00  0.0000E+000
 250.50  0.0000E+000
 251.00  0.0000E+000
 251.50  0.0000E+000
 252.00  0.0000E+000
 252.50  0.0000E+000
 253.00  0.0000E+000
 253.50  0.0000E+000
 254.00  0.0000E+000
 254.50  0.0000E+000
 255.00  0.0000E+000
 255.50  0.0000E+000
 256.00  0.0000E+000
 256.50  0.0000E+000
 257.00  0.0000E+000
 257.50  0.0000E+000
 258.00  0.0000E+000
 258.50  0.0000E+000
 259.00  0.0000E+000
 259.50  0.0000E+000
 260.00  0.0000E+000
 260.50  0.0000E+000
 261.00  0.0000E+000
 261.50  0.0000E+000
 262.00  0.0000E+000
 262.50  0.0000E+000
 263.00  0.0000E+000
 263.50  0.0000E+000
 264.00  0.0000E+000
 264.50  0.0000E+000
 265.00  0.0000E+000
 265.50  0.0000E+000
 266.00  0.0000E+000
 266.50  0.0000E+000
 267.00  0.0000E+000
 267.50  0.0000E+000
 268.00  0.0000E+000
 268.50  0.0000E+000
 269.00  0.0000E+000
 269.50  0.0000E+000
 270.00  0.0000E+000
 270.50  0.0000E+000
 271.00  0.0000E+000
 271.50  0.0000E+000
 272.00  0.0000E+000
 272.50  0.0000E+000
 273.00  0.0000E+000
 273.50  0.0000E+000
 274.00  0.0000E+000
 274.50  0.0000E+000
 275.00  0.0000E+000
 275.50  0.0000E+000
 276.00  0.0000E+000
 276.50  0.0000E+000
 277.00  0.0000E+000
 277.50  0.0000E+000
 278.00  0.0000E+000
 278.50  0.0000E+000
 279.00  0.0000E+000
 279.50  0.0000E+000
 280.00  0.0000E+000
 280.50  0.0000E+000
 281.00  0.0000E+000
 281.50  0.0000E+000
 282.00  0.0000E+000
 282.50  0.0000E+000
 283.00  0.0000E+000
 283.50  0.0000E+000
 284.00  0.0000E+000
 284.50  0.0000E+000
 285.00  0.0000E+000
 285.50  0.0000E+000
 286.00  0.0000E+000
 286.50  0.0000E+000
 287.00  0.0000E+000
 287.50  0.0000E+000
 288.00  0.0000E+000
 288.50  0.0000E+000
 289.00  0.0000E+000
 289.50  0.0000E+000
 290.00  0.0000E+000
 290.50  0.0000E+000
 291.00  0.0000E+000
 291.50  0.0000E+000
 292.00  0.0000E+000
 292.50  0.0000E+000
 293.00  0.0000E+000
 293.50  0.0000E+000
 294.00  0.0000E+000
 294.50  0.0000E+000
 295.00  0.0000E+000
 295.50  0.0000E+000
 296.00  0.0000E+000
 296.50  0.0000E+000
 297.00  0.0000E+000
 297.50  0.0000E+000
 298.00  0.0000E+000
 298.50  0.0000E+000
 299.00  0.0000E+000
 299.50  0.0000E+000
 300.00  0.0000E+000
 300.50  0.0000E+000
 301.00  0.0000E+000
 301.50  0.0000E+000
 302.00  0.0000E+000
 302.50  0.0000E+000
 303.00  0.0000E+000
 303.50  0.0000E+000
 304.00  0.0000E+000
 304.50  0.0000E+000
 305.00  0.0000E+000
 305.50  0.0000E+000
 306.00  0.0000E+000
 306.50  0.0000E+000
 307.00  0.0000E+000
 307.50  0.0000E+000
 308.00  0.0000E+000
 308.50  0.0000E+000
 309.00  0.0000E+000
 309.50  0.0000E+000
 310.00  0.0000E+000
 310.50  0.0000E+000
 311.00  0.0000E+000
 311.50  0.0000E+000
 312.00  0.0000E+000
 312.50  0.0000E+000
 313.00  0.0000E+000
 313.50  0.0000E+000
 314.00  0.0000E+000
 314.50  0.0000E+000
 315.00  0.0000E+000
 315.50  0.0000E+000
 316.00  0.0000E+000
 316.50  0.0000E+000
 317.00  0.0000E+000
 317.50  0.0000E+000
 318.00  0.0000E+000
 318.50  0.0000E+000
 319.00  0.0000E+000
 319.50  0.0000E+000
 320.00  0.0000E+000
 320.50  0.0000E+000
 321.00  0.0000E+000
 321.50  0.0000E+000
 322.00  0.0000E+000
 322.50  0.0000E+000
 323.00  0.0000E+000
 323.50  0.0000E+000
 324.00  0.0000E+000
 324.50  0.0000E+000
 325.00  0.0000E+000
 325.50  0.0000E+000
 326.00  0.0000E+000
 326.50  0.0000E+000
 327.00  0.0000E+000
 327.50  0.0000E+000
 328.00  0.0000E+000
 328.50  0.0000E+000
 329.00  0.0000E+000
 329.50  0.0000E+000
 330.00  0.0000E+000
 330.50  0.0000E+000
 331.00  0.0000E+000
 331.50  0.0000E+000
 332.00  0.0000E+000
 332.50  0.0000E+000
 333.00  0.0000E+000
 333.50  0.0000E+000
 334.00  0.0000E+000
 334.50  0.0000E+000
 335.00  0.0000E+000
 335.50  0.0000E+000
 336.00  0.0000E+000
 336.50  0.0000E+000
 337.00  0.0000E+000
 337.50  0.0000E+000
 338.00  0.0000E+000
 338.50  0.0000E+000
 339.00  0.0000E+000
 339.50  0.0000E+000
 340.00  0.0000E+000
 340.50  0.0000E+000
 341.00  0.0000E+000
 341.50  0.0000E+000
 342.00  0.0000E+000
 342.50  0.0000E+000
 343.00  0.0000E+000
 343.50  0.0000E+000
 344.00  0.0000E+000
 344.50  0.0000E+000
 345.00  0.0000E+000
 345.50  0.0000E+000
 346.00  0.0000E+000
 346.50  0.0000E+000
 347.00  0.0000E+000
 347.50  0.0000E+000
 348.00  0.0000E+000
 348.50  0.0000E+000
 349.00  0.0000E+000
 349.50  0.0000E+000
 350.00  0.0000E+000
 350.50  0.0000E+000
 351.00  0.0000E+000
 351.50  0.0000E+000
 352.00  0.0000E+000
 352.50  0.0000E+000
 353.00  0.0000E+000
 353.50  0.0000E+000
 354.00  0.0000E+000
 354.50  0.0000E+000
 355.00  0.0000E+000
 355.50  0.0000E+000
 356.00  0.0000E+000
 356.50  0.0000E+000
 357.00  0.0000E+000
 357.50  0.0000E+000
 358.00  0.0000E+000
 358.50  0.0000E+000
 359.00  0.0000E+000
 359.50  5.1014E-009
 360.00  5.5170E-008
 360.50  8.1871E-008
 361.00  6.7724E-008
 361.50  4.0508E-008
 362.00  2.3172E-008
 362.50  8.9638E-009
 363.00  0.0000E+000
 363.50  0.0000E+000
 364.00  0.0000E+000
 364.50  0.0000E+000
 365.00  0.0000E+000
 365.50  0.0000E+000
 366.00  0.0000E+000
 366.50  0.0000E+000
 367.00  8.0414E-009
 367.50  4.2535E-008
 368.00  7.0967E-008
 368.50  7.8049E-008
 369.00  3.2461E-008
 369.50  2.3666E-009
 370.00  0.0000E+000
 370.50  0.0000E+000
 371.00  0.0000E+000
 371.50  0.0000E+000
 372.00  0.0000E+000
 372.50  0.0000E+000
 373.00  0.0000E+000
 373.50  1.4695E-008
 374.00  4.6804E-008
 374.50  2.8080E-008
 375.00  5.4568E-008
 375.50  4.6858E-008
 376.00  2.7527E-008
 376.50  0.0000E+000
 377.00  0.0000E+000
 377.50  0.0000E+000
 378.00  0.0000E+000
 378.50  0.0000E+000
 379.00  1.9767E-010
 379.50  6.7539E-009
 380.00  2.8566E-008
 380.50  4.2108E-008
 381.00  5.0091E-008
 381.50  5.2110E-008
 382.00  3.3019E-008
 382.50  3.5787E-008
 383.00  3.2919E-008
 383.50  1.7757E-008
 384.00  0.0000E+000
 384.50  0.0000E+000
 385.00  0.0000E+000
 385.50  0.0000E+000
 386.00  4.1298E-008
 386.50  5.2861E-008
 387.00  4.3374E-008
 387.50  2.5943E-008
 388.00  1.0701E-008
 388.50  0.0000E+000
 389.00  0.0000E+000
 389.50  0.0000E+000
 390.00  3.6649E-008
 390.50  7.3973E-008
 391.00  1.1784E-007
 391.50  1.2241E-007
 392.00  1.1079E-007
 392.50  1.0572E-007
 393.00  1.1986E-007
 393.50  1.0411E-007
 394.00  9.3219E-008
 394.50  5.8302E-008
 395.00  6.6836E-009
 395.50  0.0000E+000
 396.00  0.0000E+000
 396.50  0.0000E+000
 397.00  0.0000E+000
 397.50  0.0000E+000
 398.00  0.0000E+000
 398.50  0.0000E+000
 399.00  0.0000E+000
 399.50  0.0000E+000
 400.00  0.0000E+000
 400.50  0.0000E+000
 401.00  0.0000E+000
 401.50  0.0000E+000
 402.00  0.0000E+000
 402.50  0.0000E+000
 403.00  0.0000E+000
 403.50  0.0000E+000
 404.00  0.0000E+000
 404.50  0.0000E+000
 405.00  0.0000E+000
 405.50  2.4541E-009
 406.00  5.6973E-009
 406.50  8.8598E-009
 407.00  6.8209E-008
 407.50  1.4229E-007
 408.00  1.8474E-007
 408.50  2.4508E-007
 409.00  2.7414E-007
 409.50  2.2233E-007
 410.00  1.4430E-007
 410.50  6.8740E-008
 411.00  1.4595E-008
 411.50  0.0000E+000
 412.00  0.0000E+000
 412.50  0.0000E+000
 413.00  0.0000E+000
 413.50  0.0000E+000
 414.00  0.0000E+000
 414.50  0.0000E+000
 415.00  0.0000E+000
 415.50  0.0000E+000
 416.00  0.0000E+000
 416.50  3.0116E-008
 417.00  4.2524E-008
 417.50  7.4018E-008
 418.00  9.9232E-008
 418.50  9.6704E-008
 419.00  7.8855E-008
 419.50  8.1814E-008
 420.00  7.2349E-008
 420.50  7.2151E-008
 421.00  7.3068E-008
 421.50  6.9857E-008
 422.00  4.5219E-008
 422.50  5.5175E-008
 423.00  5.1244E-008
 423.50  6.0875E-008
 424.00  6.4636E-008
 424.50  6.8594E-008
 425.00  6.2837E-008
 425.50  5.1965E-008
 426.00  2.7097E-008
 426.50  3.3439E-008
 427.00  5.8429E-008
 427.50  8.7788E-008
 428.00  9.4949E-008
 428.50  8.5739E-008
 429.00  5.9202E-008
 429.50  1.8352E-008
 430.00  6.3456E-010
 430.50  0.0000E+000
 431.00  0.0000E+000
 431.50  0.0000E+000
 432.00  0.0000E+000
 432.50  0.0000E+000
 433.00  0.0000E+000
 433.50  0.0000E+000
 434.00  0.0000E+000
 434.50  0.0000E+000
 435.00  0.0000E+000
 435.50  0.0000E+000
 436.00  0.0000E+000
 436.50  0.0000E+000
 437.00  0.0000E+000
 437.50  0.0000E+000
 438.00  0.0000E+000
 438.50  0.0000E+000
 439.00  0.0000E+000
 439.50  0.0000E+000
 440.00  0.0000E+000
 440.50  0.0000E+000
 441.00  1.7392E-009
 441.50  2.0170E-008
 442.00  3.6986E-008
 442.50  3.5673E-008
 443.00  4.9686E-008
 443.50  5.6922E-008
 444.00  4.3264E-008
 444.50  3.6142E-008
 445.00  4.9471E-008
 445.50  4.5062E-008
 446.00  2.7945E-008
 446.50  3.1766E-009
 447.00  0.0000E+000
 447.50  0.0000E+000
 448.00  0.0000E+000
 448.50  0.0000E+000
 449.00  0.0000E+000
 449.50  0.0000E+000
 450.00  0.0000E+000
 450.50  0.0000E+000
 451.00  0.0000E+000
 451.50  0.0000E+000
 452.00  0.0000E+000
 452.50  0.0000E+000
 453.00  0.0000E+000
 453.50  0.0000E+000
 454.00  0.0000E+000
 454.50  0.0000E+000
 455.00  0.0000E+000
 455.50  6.0639E-009
 456.00  2.9653E-008
 456.50  3.3783E-008
 457.00  4.0523E-008
 457.50  3.4082E-008
 458.00  7.7350E-009
 458.50  0.0000E+000
 459.00  0.0000E+000
 459.50  5.9479E-010
 460.00  1.5661E-008
 460.50  3.1091E-008
 461.00  3.0430E-008
 461.50  2.7017E-008
 462.00  7.8025E-009
 462.50  0.0000E+000
 463.00  0.0000E+000
 463.50  0.0000E+000
 464.00  0.0000E+000
 464.50  0.0000E+000
 465.00  0.0000E+000
 465.50  0.0000E+000
 466.00  0.0000E+000
 466.50  7.3093E-010
 467.00  1.2735E-008
 467.50  1.2752E-008
 468.00  9.4957E-009
 468.50  8.0375E-010
 469.00  4.9147E-009
 469.50  1.0510E-008
 470.00  2.7723E-008
 470.50  5.6722E-008
 471.00  6.0561E-008
 471.50  3.2077E-008
 472.00  2.1854E-008
 472.50  8.2250E-009
 473.00  6.4836E-010
 473.50  0.0000E+000
 474.00  0.0000E+000
 474.50  0.0000E+000
 475.00  0.0000E+000
 475.50  0.0000E+000
 476.00  0.0000E+000
 476.50  0.0000E+000
 477.00  0.0000E+000
 477.50  0.0000E+000
 478.00  0.0000E+000
 478.50  0.0000E+000
 479.00  0.0000E+000
 479.50  0.0000E+000
 480.00  3.9458E-009
 480.50  2.7925E-008
 481.00  7.5894E-008
 481.50  1.1605E-007
 482.00  1.3187E-007
 482.50  1.1673E-007
 483.00  8.8461E-008
 483.50  7.8070E-008
 484.00  9.9165E-008
 484.50  1.0151E-007
 485.00  1.1152E-007
 485.50  1.3248E-007
 486.00  1.3954E-007
 486.50  1.1799E-007
 487.00  1.0916E-007
 487.50  1.0392E-007
 488.00  8.0356E-008
 488.50  1.1432E-007
 489.00  1.4730E-007
 489.50  1.4675E-007
 490.00  1.4965E-007
 490.50  1.3849E-007
 491.00  9.2130E-008
 491.50  6.4426E-008
 492.00  3.7236E-008
 492.50  6.6630E-009
 493.00  0.0000E+000
 493.50  0.0000E+000
 494.00  4.2492E-012
 494.50  1.5889E-009
 495.00  1.3563E-008
 495.50  2.6913E-008
 496.00  3.9480E-008
 496.50  5.8111E-008
 497.00  7.4669E-008
 497.50  8.6947E-008
 498.00  1.1799E-007
 498.50  1.2425E-007
 499.00  1.1341E-007
 499.50  9.7479E-008
 500.00  8.0252E-008
 500.50  5.6652E-008
 501.00  4.4725E-008
 501.50  5.8246E-008
 502.00  7.3547E-008
 502.50  6.1700E-008
 503.00  3.4864E-008
 503.50  2.8961E-008
 504.00  6.4685E-009
 504.50  2.8415E-009
 505.00  2.7280E-008
 505.50  6.8536E-008
 506.00  8.7274E-008
 506.50  9.0982E-008
 507.00  8.7306E-008
 507.50  7.3114E-008
 508.00  4.4894E-008
 508.50  4.1933E-009
 509.00  0.0000E+000
 509.50  1.7858E-009
 510.00  6.8370E-009
 510.50  1.0147E-008
 511.00  1.9956E-008
 511.50  1.8396E-008
 512.00  1.8067E-008
 512.50  2.0633E-008
 513.00  1.4930E-008
 513.50  2.4682E-009
 514.00  3.3945E-011
 514.50  0.0000E+000
 515.00  0.0000E+000
 515.50  0.0000E+000
 516.00  0.0000E+000
 516.50  0.0000E+000
 517.00  0.0000E+000
 517.50  0.0000E+000
 518.00  0.0000E+000
 518.50  0.0000E+000
 519.00  0.0000E+000
 519.50  0.0000E+000
 520.00  0.0000E+000
 520.50  0.0000E+000
 521.00  0.0000E+000
 521.50  0.0000E+000
 522.00  0.0000E+000
 522.50  0.0000E+000
 523.00  0.0000E+000
 523.50  0.0000E+000
 524.00  0.0000E+000
 524.50  0.0000E+000
 525.00  0.0000E+000
 525.50  0.0000E+000
 526.00  0.0000E+000
 526.50  0.0000E+000
 527.00  0.0000E+000
 527.50  0.0000E+000
 528.00  0.0000E+000
 528.50  0.0000E+000
 529.00  0.0000E+000
 529.50  0.0000E+000
 530.00  0.0000E+000
 530.50  7.1306E-010
 531.00  1.2731E-008
 531.50  1.3801E-008
 532.00  5.6083E-009
 532.50  0.0000E+000
 533.00  0.0000E+000
 533.50  0.0000E+000
 534.00  0.0000E+000
 534.50  0.0000E+000
 535.00  0.0000E+000
 535.50  0.0000E+000
 536.00  0.0000E+000
 536.50  0.0000E+000
 537.00  0.0000E+000
 537.50  0.0000E+000
 538.00  0.0000E+000
 538.50  0.0000E+000
 539.00  0.0000E+000
 539.50  0.0000E+000
 540.00  0.0000E+000
 540.50  0.0000E+000
 541.00  0.0000E+000
 541.50  0.0000E+000
 542.00  0.0000E+000
 542.50  0.0000E+000
 543.00  0.0000E+000
 543.50  0.0000E+000
 544.00  0.0000E+000
 544.50  0.0000E+000
 545.00  0.0000E+000
 545.50  6.5671E-009
 546.00  9.6268E-009
 546.50  1.0762E-010
 547.00  0.0000E+000
 547.50  1.1278E-009
 548.00  1.6081E-008
 548.50  4.8889E-008
 549.00  5.7462E-008
 549.50  5.2033E-008
 550.00  4.3429E-008
 550.50  6.5915E-008
 551.00  5.1250E-008
 551.50  6.9308E-008
 552.00  9.9906E-008
 552.50  1.3313E-007
 553.00  1.1655E-007
 553.50  1.1477E-007
 554.00  6.0106E-008
 554.50  3.5628E-008
 555.00  2.9875E-008
 555.50  3.6221E-008
 556.00  7.9984E-008
 556.50  1.0491E-007
 557.00  7.0660E-008
 557.50  6.5767E-008
 558.00  5.7819E-008
 558.50  6.7657E-008
 559.00  8.3647E-008
 559.50  6.1968E-008
 560.00  6.5998E-008
 560.50  9.3277E-008
 561.00  1.0907E-007
 561.50  1.8756E-007
 562.00  3.3015E-007
 562.50  3.5520E-007
 563.00  3.2347E-007
 563.50  3.1901E-007
 564.00  2.2755E-007
 564.50  1.3063E-007
 565.00  1.3955E-007
 565.50  1.5201E-007
 566.00  1.5517E-007
 566.50  1.2688E-007
 567.00  9.7278E-008
 567.50  9.4144E-008
 568.00  6.2585E-008
 568.50  6.0266E-008
 569.00  1.1988E-007
 569.50  1.2025E-007
 570.00  1.2218E-007
 570.50  1.0283E-007
 571.00  9.9793E-008
 571.50  1.0525E-007
 572.00  9.0418E-008
 572.50  9.1155E-008
 573.00  1.0175E-007
 573.50  4.9755E-008
 574.00  4.3110E-008
 574.50  7.1063E-008
 575.00  9.2069E-008
 575.50  1.1022E-007
 576.00  1.4465E-007
 576.50  1.5244E-007
 577.00  1.6305E-007
 577.50  2.0257E-007
 578.00  2.7580E-007
 578.50  3.6269E-007
 579.00  4.0643E-007
 579.50  3.8683E-007
 580.00  3.3219E-007
 580.50  2.4119E-007
 581.00  1.7701E-007
 581.50  7.1117E-008
 582.00  4.0871E-008
 582.50  0.0000E+000
 583.00  0.0000E+000
 583.50  0.0000E+000
 584.00  0.0000E+000
 584.50  0.0000E+000
 585.00  0.0000E+000
 585.50  0.0000E+000
 586.00  0.0000E+000
 586.50  0.0000E+000
 587.00  0.0000E+000
 587.50  0.0000E+000
 588.00  0.0000E+000
 588.50  6.1272E-009
 589.00  6.2442E-008
 589.50  1.6652E-007
 590.00  1.8675E-007
 590.50  1.5092E-007
 591.00  1.2456E-007
 591.50  8.8888E-008
 592.00  3.5821E-008
 592.50  1.5343E-007
 593.00  1.4749E-007
 593.50  1.1212E-007
 594.00  5.1564E-008
 594.50  8.2584E-009
 595.00  0.0000E+000
 595.50  0.0000E+000
 596.00  0.0000E+000
 596.50  0.0000E+000
 597.00  0.0000E+000
 597.50  0.0000E+000
 598.00  0.0000E+000
 598.50  0.0000E+000
 599.00  0.0000E+000
 599.50  0.0000E+000
 600.00  0.0000E+000
 600.50  0.0000E+000
 601.00  0.0000E+000
 601.50  0.0000E+000
 602.00  0.0000E+000
 602.50  0.0000E+000
 603.00  0.0000E+000
 603.50  0.0000E+000
 604.00  0.0000E+000
 604.50  0.0000E+000
 605.00  0.0000E+000
 605.50  0.0000E+000
 606.00  2.8272E-009
 606.50  2.4737E-008
 607.00  6.5140E-008
 607.50  1.0425E-007
 608.00  1.3715E-007
 608.50  2.0838E-007
 609.00  3.0706E-007
 609.50  3.4130E-007
 610.00  3.2498E-007
 610.50  3.1773E-007
 611.00  2.9301E-007
 611.50  2.1420E-007
 612.00  2.3573E-007
 612.50  3.2612E-007
 613.00  3.5268E-007
 613.50  3.7759E-007
 614.00  3.5295E-007
 614.50  2.2622E-007
 615.00  1.3331E-007
 615.50  5.6846E-008
 616.00  7.2910E-009
 616.50  0.0000E+000
 617.00  0.0000E+000
 617.50  0.0000E+000
 618.00  0.0000E+000
 618.50  0.0000E+000
 619.00  0.0000E+000
 619.50  0.0000E+000
 620.00  0.0000E+000
 620.50  0.0000E+000
 621.00  0.0000E+000
 621.50  0.0000E+000
 622.00  0.0000E+000
 622.50  0.0000E+000
 623.00  0.0000E+000
 623.50  0.0000E+000
 624.00  0.0000E+000
 624.50  0.0000E+000
 625.00  0.0000E+000
 625.50  0.0000E+000
 626.00  0.0000E+000
 626.50  0.0000E+000
 627.00  0.0000E+000
 627.50  0.0000E+000
 628.00  0.0000E+000
 628.50  0.0000E+000
 629.00  0.0000E+000
 629.50  0.0000E+000
 630.00  0.0000E+000
 630.50  2.0126E-009
 631.00  5.2588E-008
 631.50  6.8015E-008
 632.00  3.2054E-008
 632.50  1.7188E-008
 633.00  9.7928E-009
 633.50  6.1984E-008
 634.00  1.0281E-007
 634.50  1.8093E-007
 635.00  2.6663E-007
 635.50  3.0579E-007
 636.00  3.3246E-007
 636.50  4.0549E-007
 637.00  3.9215E-007
 637.50  4.2731E-007
 638.00  4.8935E-007
 638.50  4.7167E-007
 639.00  4.7073E-007
 639.50  3.8271E-007
 640.00  3.3962E-007
 640.50  3.3183E-007
 641.00  2.4765E-007
 641.50  1.5378E-007
 642.00  5.1932E-008
 642.50  3.8253E-009
 643.00  0.0000E+000
 643.50  0.0000E+000
 644.00  0.0000E+000
 644.50  0.0000E+000
 645.00  0.0000E+000
 645.50  0.0000E+000
 646.00  4.5863E-010
 646.50  4.0321E-008
 647.00  1.1846E-007
 647.50  1.3604E-007
 648.00  9.5587E-008
 648.50  8.9972E-008
 649.00  9.3309E-008
 649.50  1.1132E-007
 650.00  1.1682E-007
 650.50  2.2542E-007
 651.00  2.0281E-007
 651.50  1.0686E-007
 652.00  4.0671E-008
 652.50  3.2429E-008
 653.00  0.0000E+000
 653.50  0.0000E+000
 654.00  0.0000E+000
 654.50  0.0000E+000
 655.00  0.0000E+000
 655.50  0.0000E+000
 656.00  0.0000E+000
 656.50  0.0000E+000
 657.00  0.0000E+000
 657.50  4.6627E-009
 658.00  1.0764E-007
 658.50  4.6814E-007
 659.00  7.6341E-007
 659.50  8.5502E-007
 660.00  7.2823E-007
 660.50  5.6131E-007
 661.00  4.1542E-007
 661.50  2.3545E-007
 662.00  1.0391E-007
 662.50  6.2452E-008
 663.00  6.5552E-009
 663.50  0.0000E+000
 664.00  0.0000E+000
 664.50  0.0000E+000
 665.00  0.0000E+000
 665.50  0.0000E+000
 666.00  0.0000E+000
 666.50  0.0000E+000
 667.00  0.0000E+000
 667.50  0.0000E+000
 668.00  0.0000E+000
 668.50  0.0000E+000
 669.00  0.0000E+000
 669.50  0.0000E+000
 670.00  0.0000E+000
 670.50  0.0000E+000
 671.00  0.0000E+000
 671.50  0.0000E+000
 672.00  0.0000E+000
 672.50  0.0000E+000
 673.00  0.0000E+000
 673.50  0.0000E+000
 674.00  0.0000E+000
 674.50  0.0000E+000
 675.00  0.0000E+000
 675.50  0.0000E+000
 676.00  0.0000E+000
 676.50  0.0000E+000
 677.00  0.0000E+000
 677.50  0.0000E+000
 678.00  0.0000E+000
 678.50  0.0000E+000
 679.00  5.7488E-009
 679.50  2.8835E-008
 680.00  0.0000E+000
 680.50  0.0000E+000
 681.00  0.0000E+000
 681.50  0.0000E+000
 682.00  0.0000E+000
 682.50  0.0000E+000
 683.00  0.0000E+000
 683.50  0.0000E+000
 684.00  0.0000E+000
 684.50  0.0000E+000
 685.00  0.0000E+000
 685.50  0.0000E+000
 686.00  0.0000E+000
 686.50  0.0000E+000
 687.00  0.0000E+000
 687.50  0.0000E+000
 688.00  0.0000E+000
 688.50  0.0000E+000
 689.00  0.0000E+000
 689.50  0.0000E+000
 690.00  0.0000E+000
 690.50  0.0000E+000
 691.00  0.0000E+000
 691.50  0.0000E+000
 692.00  0.0000E+000
 692.50  0.0000E+000
 693.00  0.0000E+000
 693.50  0.0000E+000
 694.00  0.0000E+000
 694.50  0.0000E+000
 695.00  8.2260E-008
 695.50  2.7014E-007
 696.00  3.2016E-007
 696.50  2.6340E-007
 697.00  8.1874E-008
 697.50  0.0000E+000
 698.00  0.0000E+000
 698.50  0.0000E+000
 699.00  0.0000E+000
 699.50  1.2575E-007
 700.00  2.6306E-007
 700.50  1.9647E-007
 701.00  1.1541E-007
 701.50  0.0000E+000
 702.00  0.0000E+000
 702.50  0.0000E+000
 703.00  0.0000E+000
 703.50  0.0000E+000
 704.00  0.0000E+000
 704.50  0.0000E+000
 705.00  0.0000E+000
 705.50  0.0000E+000
 706.00  0.0000E+000
 706.50  0.0000E+000
 707.00  0.0000E+000
 707.50  0.0000E+000
 708.00  0.0000E+000
 708.50  0.0000E+000
 709.00  0.0000E+000
 709.50  0.0000E+000
 710.00  0.0000E+000
 710.50  0.0000E+000
 711.00  0.0000E+000
 711.50  0.0000E+000
 712.00  0.0000E+000
 712.50  0.0000E+000
 713.00  0.0000E+000
 713.50  7.3180E-009
 714.00  2.0296E-007
 714.50  2.2652E-007
 715.00  5.6168E-007
 715.50  5.0905E-007
 716.00  5.3329E-007
 716.50  7.3511E-007
 717.00  1.0779E-006
 717.50  1.1841E-006
 718.00  1.3617E-006
 718.50  1.3647E-006
 719.00  9.4927E-007
 719.50  4.4524E-007
 720.00  1.8691E-007
 720.50  4.0708E-008
 721.00  0.0000E+000
 721.50  0.0000E+000
 722.00  0.0000E+000
 722.50  0.0000E+000
 723.00  8.4143E-008
 723.50  1.0093E-007
 724.00  4.9591E-008
 724.50  1.2588E-007
 725.00  3.0536E-007
 725.50  4.0894E-007
 726.00  6.4377E-007
 726.50  8.5258E-007
 727.00  8.5306E-007
 727.50  7.1341E-007
 728.00  5.7139E-007
 728.50  3.0501E-007
 729.00  6.3214E-008
 729.50  2.9236E-009
 730.00  0.0000E+000
 730.50  0.0000E+000
 731.00  0.0000E+000
 731.50  0.0000E+000
 732.00  0.0000E+000
 732.50  0.0000E+000
 733.00  0.0000E+000
 733.50  0.0000E+000
 734.00  0.0000E+000
 734.50  0.0000E+000
 735.00  0.0000E+000
 735.50  0.0000E+000
 736.00  0.0000E+000
 736.50  0.0000E+000
 737.00  0.0000E+000
 737.50  0.0000E+000
 738.00  0.0000E+000
 738.50  0.0000E+000
 739.00  0.0000E+000
 739.50  0.0000E+000
 740.00  0.0000E+000
 740.50  0.0000E+000
 741.00  3.2139E-008
 741.50  2.1711E-007
 742.00  4.1999E-007
 742.50  4.1670E-007
 743.00  2.6760E-007
 743.50  1.0170E-007
 744.00  5.3464E-008
 744.50  8.9857E-008
 745.00  3.5092E-008
 745.50  1.2017E-007
 746.00  1.8113E-007
 746.50  4.7110E-008
 747.00  1.8163E-009
 747.50  0.0000E+000
 748.00  0.0000E+000
 748.50  1.4778E-008
 749.00  2.0709E-007
 749.50  6.2360E-007
 750.00  8.6573E-007
 750.50  9.9833E-007
 751.00  1.0262E-006
 751.50  8.3652E-007
 752.00  5.9967E-007
 752.50  5.0011E-007
 753.00  3.3953E-007
 753.50  7.9901E-008
 754.00  0.0000E+000
 754.50  0.0000E+000
 755.00  7.8197E-008
 755.50  3.3402E-007
 756.00  7.3239E-007
 756.50  6.3115E-007
 757.00  5.9525E-007
 757.50  2.5056E-007
 758.00  0.0000E+000
 758.50  0.0000E+000
 759.00  0.0000E+000
 759.50  0.0000E+000
 760.00  0.0000E+000
 760.50  0.0000E+000
 761.00  0.0000E+000
 761.50  0.0000E+000
 762.00  0.0000E+000
 762.50  0.0000E+000
 763.00  0.0000E+000
 763.50  0.0000E+000
 764.00  0.0000E+000
 764.50  0.0000E+000
 765.00  0.0000E+000
 765.50  1.5961E-008
 766.00  2.7520E-007
 766.50  8.5605E-007
 767.00  1.2419E-006
 767.50  1.5505E-006
 768.00  1.7076E-006
 768.50  1.6669E-006
 769.00  1.8306E-006
 769.50  2.1197E-006
 770.00  1.8161E-006
 770.50  1.1575E-006
 771.00  6.1351E-007
 771.50  1.1329E-007
 772.00  0.0000E+000
 772.50  0.0000E+000
 773.00  2.6448E-007
 773.50  3.0297E-007
 774.00  3.7696E-007
 774.50  3.9978E-007
 775.00  3.6600E-008
 775.50  0.0000E+000
 776.00  0.0000E+000
 776.50  0.0000E+000
 777.00  0.0000E+000
 777.50  0.0000E+000
 778.00  0.0000E+000
 778.50  0.0000E+000
 779.00  0.0000E+000
 779.50  0.0000E+000
 780.00  0.0000E+000
 780.50  0.0000E+000
 781.00  0.0000E+000
 781.50  0.0000E+000
 782.00  0.0000E+000
 782.50  0.0000E+000
 783.00  0.0000E+000
 783.50  3.2013E-010
 784.00  3.7989E-009
 784.50  1.7419E-009
 785.00  0.0000E+000
 785.50  0.0000E+000
 786.00  0.0000E+000
 786.50  0.0000E+000
 787.00  0.0000E+000
 787.50  0.0000E+000
 788.00  0.0000E+000
 788.50  0.0000E+000
 789.00  0.0000E+000
 789.50  0.0000E+000
 790.00  2.0894E-007
 790.50  4.7166E-007
 791.00  7.5884E-007
 791.50  8.8751E-007
 792.00  1.3493E-006
 792.50  1.8105E-006
 793.00  1.8946E-006
 793.50  1.9153E-006
 794.00  1.8484E-006
 794.50  1.5470E-006
 795.00  1.0392E-006
 795.50  6.4273E-007
 796.00  1.9796E-007
 796.50  0.0000E+000
 797.00  0.0000E+000
 797.50  0.0000E+000
 798.00  0.0000E+000
 798.50  1.7913E-007
 799.00  6.1503E-007
 799.50  8.9123E-007
 800.00  9.2791E-007
 800.50  6.8608E-007
 801.00  3.9434E-007
 801.50  6.9106E-009
 802.00  0.0000E+000
 802.50  0.0000E+000
 803.00  0.0000E+000
 803.50  0.0000E+000
 804.00  0.0000E+000
 804.50  0.0000E+000
 805.00  0.0000E+000
 805.50  0.0000E+000
 806.00  0.0000E+000
 806.50  0.0000E+000
 807.00  0.0000E+000
 807.50  0.0000E+000
 808.00  0.0000E+000
 808.50  0.0000E+000
 809.00  0.0000E+000
 809.50  0.0000E+000
 810.00  0.0000E+000
 810.50  0.0000E+000
 811.00  0.0000E+000
 811.50  0.0000E+000
 812.00  6.6337E-007
 812.50  1.3890E-006
 813.00  1.7035E-006
 813.50  1.7026E-006
 814.00  1.1891E-006
 814.50  6.6728E-007
 815.00  2.4230E-007
 815.50  0.0000E+000
 816.00  0.0000E+000
 816.50  0.0000E+000
 817.00  0.0000E+000
 817.50  0.0000E+000
 818.00  0.0000E+000
 818.50  0.0000E+000
 819.00  0.0000E+000
 819.50  0.0000E+000
 820.00  0.0000E+000
 820.50  0.0000E+000
 821.00  0.0000E+000
 821.50  0.0000E+000
 822.00  0.0000E+000
 822.50  0.0000E+000
 823.00  1.3645E-008
 823.50  1.9995E-007
 824.00  6.8289E-007
 824.50  8.3610E-007
 825.00  8.4563E-007
 825.50  8.1159E-007
 826.00  7.8959E-007
 826.50  9.9814E-007
 827.00  1.3133E-006
 827.50  1.4149E-006
 828.00  1.7757E-006
 828.50  2.1255E-006
 829.00  2.2127E-006
 829.50  2.3981E-006
 830.00  2.4237E-006
 830.50  1.9229E-006
 831.00  1.5888E-006
 831.50  1.2612E-006
 832.00  1.1224E-006
 832.50  1.0097E-006
 833.00  1.1881E-006
 833.50  1.5413E-006
 834.00  1.6621E-006
 834.50  1.7253E-006
 835.00  2.2058E-006
 835.50  2.1872E-006
 836.00  1.2852E-006
 836.50  4.7799E-007
 837.00  2.2552E-008
 837.50  0.0000E+000
 838.00  0.0000E+000
 838.50  0.0000E+000
 839.00  0.0000E+000
 839.50  0.0000E+000
 840.00  0.0000E+000
 840.50  4.8273E-009
 841.00  9.5725E-008
 841.50  1.3225E-007
 842.00  1.0819E-007
 842.50  3.3884E-009
 843.00  0.0000E+000
 843.50  0.0000E+000
 844.00  0.0000E+000
 844.50  0.0000E+000
 845.00  0.0000E+000
 845.50  0.0000E+000
 846.00  0.0000E+000
 846.50  0.0000E+000
 847.00  3.0830E-007
 847.50  1.0680E-006
 848.00  1.6537E-006
 848.50  2.0787E-006
 849.00  2.3714E-006
 849.50  2.3546E-006
 850.00  2.0502E-006
 850.50  1.5289E-006
 851.00  9.0381E-007
 851.50  1.6424E-007
 852.00  0.0000E+000
 852.50  0.0000E+000
 853.00  0.0000E+000
 853.50  0.0000E+000
 854.00  0.0000E+000
 854.50  0.0000E+000
 855.00  0.0000E+000
 855.50  0.0000E+000
 856.00  0.0000E+000
 856.50  0.0000E+000
 857.00  0.0000E+000
 857.50  0.0000E+000
 858.00  8.6303E-009
 858.50  1.4906E-008
 859.00  1.0373E-007
 859.50  2.1093E-007
 860.00  2.4493E-007
 860.50  2.1542E-007
 861.00  1.6609E-007
 861.50  4.7927E-007
 862.00  1.1619E-006
 862.50  1.8001E-006
 863.00  2.3525E-006
 863.50  1.6192E-006
 864.00  2.1683E-007
 864.50  2.7365E-009
 865.00  0.0000E+000
 865.50  0.0000E+000
 866.00  0.0000E+000
 866.50  0.0000E+000
 867.00  7.2482E-008
 867.50  6.7599E-007
 868.00  8.7610E-007
 868.50  0.0000E+000
 869.00  0.0000E+000
 869.50  0.0000E+000
 870.00  0.0000E+000
 870.50  0.0000E+000
 871.00  0.0000E+000
 871.50  0.0000E+000
 872.00  7.6185E-008
 872.50  1.1831E-006
 873.00  3.0195E-006
 873.50  4.3786E-006
 874.00  5.2948E-006
 874.50  6.0727E-006
 875.00  6.4569E-006
 875.50  6.2929E-006
 876.00  5.3831E-006
 876.50  4.4297E-006
 877.00  3.4405E-006
 877.50  1.5545E-006
 878.00  1.3822E-006
 878.50  1.5254E-006
 879.00  1.5625E-006
 879.50  1.0748E-006
 880.00  1.0194E-006
 880.50  5.2227E-007
 881.00  1.7289E-007
 881.50  4.3538E-008
 882.00  2.4699E-007
 882.50  7.0953E-007
 883.00  6.4983E-007
 883.50  3.1679E-008
 884.00  0.0000E+000
 884.50  0.0000E+000
 885.00  0.0000E+000
 885.50  0.0000E+000
 886.00  0.0000E+000
 886.50  0.0000E+000
 887.00  0.0000E+000
 887.50  0.0000E+000
 888.00  0.0000E+000
 888.50  0.0000E+000
 889.00  0.0000E+000
 889.50  0.0000E+000
 890.00  8.6349E-008
 890.50  1.5334E-006
 891.00  3.3542E-006
 891.50  4.1233E-006
 892.00  4.7904E-006
 892.50  4.5874E-006
 893.00  3.7986E-006
 893.50  2.5520E-006
 894.00  1.6976E-006
 894.50  6.7538E-007
 895.00  2.1097E-007
 895.50  3.4814E-007
 896.00  6.9059E-007
 896.50  6.5882E-007
 897.00  3.9833E-007
 897.50  9.4271E-008
 898.00  0.0000E+000
 898.50  0.0000E+000
 899.00  0.0000E+000
 899.50  0.0000E+000
 900.00  0.0000E+000
 900.50  0.0000E+000
 901.00  0.0000E+000
 901.50  0.0000E+000
 902.00  0.0000E+000
 902.50  0.0000E+000
 903.00  0.0000E+000
 903.50  6.2925E-008
 904.00  9.0906E-007
 904.50  1.3354E-006
 905.00  1.2849E-006
 905.50  1.8995E-006
 906.00  1.8154E-006
 906.50  1.4614E-006
 907.00  1.4029E-006
 907.50  1.8027E-006
 908.00  2.0324E-006
 908.50  2.2542E-006
 909.00  2.6915E-006
 909.50  3.2423E-006
 910.00  3.2971E-006
 910.50  3.3421E-006
 911.00  3.6389E-006
 911.50  3.2801E-006
 912.00  3.2517E-006
 912.50  3.6847E-006
 913.00  3.9144E-006
 913.50  4.4919E-006
 914.00  5.8820E-006
 914.50  7.0250E-006
 915.00  8.2227E-006
 915.50  9.8175E-006
 916.00  1.1035E-005
 916.50  1.1539E-005
 917.00  1.2112E-005
 917.50  1.2735E-005
 918.00  1.2842E-005
 918.50  1.3092E-005
 919.00  1.3657E-005
 919.50  1.4031E-005
 920.00  1.4294E-005
 920.50  1.4939E-005
 921.00  1.5468E-005
 921.50  1.6088E-005
 922.00  1.6527E-005
 922.50  1.7056E-005
 923.00  1.7617E-005
 923.50  1.8218E-005
 924.00  1.8982E-005
 924.50  2.0067E-005
 925.00  2.1676E-005
 925.50  2.3689E-005
 926.00  2.4421E-005
 926.50  2.4778E-005
 927.00  2.4943E-005
 927.50  2.4568E-005
 928.00  2.3539E-005
 928.50  2.4569E-005
 929.00  2.4142E-005
 929.50  2.4175E-005
 930.00  2.4571E-005
 930.50  2.5207E-005
 931.00  2.4598E-005
 931.50  2.5880E-005
 932.00  2.5657E-005
 932.50  2.4942E-005
 933.00  2.4874E-005
 933.50  2.5202E-005
 934.00  2.5319E-005
 934.50  2.6584E-005
 935.00  2.6900E-005
 935.50  2.6630E-005
 936.00  2.6696E-005
 936.50  2.7259E-005
 937.00  2.7645E-005
 937.50  2.8880E-005
 938.00  3.0934E-005
 938.50  3.2684E-005
 939.00  3.4058E-005
 939.50  3.5437E-005
 940.00  3.6645E-005
 940.50  3.7310E-005
 941.00  3.7911E-005
 941.50  3.8687E-005
 942.00  3.9148E-005
 942.50  3.9104E-005
 943.00  3.8922E-005
 943.50  3.8577E-005
 944.00  3.7976E-005
 944.50  3.8194E-005
 945.00  3.8747E-005
 945.50  4.0123E-005
 946.00  4.2317E-005
 946.50  4.4668E-005
 947.00  4.6904E-005
 947.50  5.0287E-005
 948.00  5.3301E-005
 948.50  5.5898E-005
 949.00  5.8018E-005
 949.50  6.0125E-005
 950.00  6.2408E-005
 950.50  6.5028E-005
 951.00  6.7716E-005
 951.50  7.1819E-005
 952.00  7.6669E-005
 952.50  8.1234E-005
 953.00  8.5737E-005
 953.50  9.0226E-005
 954.00  9.3774E-005
 954.50  9.6382E-005
 955.00  9.8959E-005
 955.50  1.0218E-004
 956.00  1.0580E-004
 956.50  1.0961E-004
 957.00  1.1433E-004
 957.50  1.1963E-004
 958.00  1.2416E-004
 958.50  1.2878E-004
 959.00  1.3108E-004
 959.50  1.3231E-004
 960.00  1.3219E-004
 960.50  1.3356E-004
 961.00  1.3342E-004
 961.50  1.3745E-004
 962.00  1.3736E-004
 962.50  1.3563E-004
 963.00  1.3039E-004
 963.50  1.2688E-004
 964.00  1.1927E-004
 964.50  1.1589E-004
 965.00  1.1414E-004
 965.50  1.1299E-004
 966.00  1.1099E-004
 966.50  1.0791E-004
 967.00  1.0553E-004
 967.50  1.0195E-004
 968.00  9.7181E-005
 968.50  9.1320E-005
 969.00  8.6292E-005
 969.50  7.9708E-005
 970.00  7.3377E-005
 970.50  6.7907E-005
 971.00  6.3196E-005
 971.50  5.9206E-005
 972.00  5.5217E-005
 972.50  5.2136E-005
 973.00  4.9810E-005
 973.50  4.7725E-005
 974.00  4.5957E-005
 974.50  4.3570E-005
 975.00  4.0424E-005
 975.50  3.7182E-005
 976.00  3.2925E-005
 976.50  2.9407E-005
 977.00  2.9546E-005
 977.50  2.8020E-005
 978.00  2.7637E-005
 978.50  2.8783E-005
 979.00  2.9643E-005
 979.50  2.7718E-005
 980.00  2.9462E-005
 980.50  2.9647E-005
 981.00  3.0170E-005
 981.50  3.0961E-005
 982.00  3.2132E-005
 982.50  3.0497E-005
 983.00  3.1389E-005
 983.50  2.9821E-005
 984.00  2.9007E-005
 984.50  2.8316E-005
 985.00  2.6189E-005
 985.50  2.1772E-005
 986.00  1.8149E-005
 986.50  1.5485E-005
 987.00  1.4689E-005
 987.50  1.5805E-005
 988.00  1.6217E-005
 988.50  1.4324E-005
 989.00  1.0536E-005
 989.50  7.6423E-006
 990.00  3.4600E-006
 990.50  3.7060E-007
 991.00  7.0968E-007
 991.50  6.4462E-007
 992.00  0.0000E+000
 992.50  0.0000E+000
 993.00  0.0000E+000
 993.50  0.0000E+000
 994.00  0.0000E+000
 994.50  0.0000E+000
 995.00  0.0000E+000
 995.50  0.0000E+000
 996.00  0.0000E+000
 996.50  0.0000E+000
 997.00  0.0000E+000
 997.50  0.0000E+000
 998.00  0.0000E+000
 998.50  0.0000E+000
 999.00  0.0000E+000
 999.50  0.0000E+000
1000.00  0.0000E+000
1000.50  0.0000E+000
1001.00  0.0000E+000
1001.50  0.0000E+000
1002.00  0.0000E+000
1002.50  0.0000E+000
1003.00  0.0000E+000
1003.50  0.0000E+000
1004.00  0.0000E+000
1004.50  0.0000E+000
1005.00  0.0000E+000
1005.50  0.0000E+000
1006.00  0.0000E+000
1006.50  0.0000E+000
1007.00  0.0000E+000
1007.50  0.0000E+000
1008.00  0.0000E+000
1008.50  0.0000E+000
1009.00  0.0000E+000
1009.50  0.0000E+000
1010.00  0.0000E+000
1010.50  0.0000E+000
1011.00  0.0000E+000
1011.50  0.0000E+000
1012.00  0.0000E+000
1012.50  0.0000E+000
1013.00  0.0000E+000
1013.50  0.0000E+000
1014.00  0.0000E+000
1014.50  0.0000E+000
1015.00  0.0000E+000
1015.50  0.0000E+000
1016.00  0.0000E+000
1016.50  0.0000E+000
1017.00  0.0000E+000
1017.50  0.0000E+000
1018.00  0.0000E+000
1018.50  0.0000E+000
1019.00  0.0000E+000
1019.50  0.0000E+000
1020.00  0.0000E+000
1020.50  0.0000E+000
1021.00  0.0000E+000
1021.50  0.0000E+000
1022.00  0.0000E+000
1022.50  0.0000E+000
1023.00  0.0000E+000
1023.50  0.0000E+000
1024.00  0.0000E+000
1024.50  0.0000E+000
1025.00  0.0000E+000
1025.50  0.0000E+000
1026.00  0.0000E+000
1026.50  0.0000E+000
1027.00  0.0000E+000
1027.50  0.0000E+000
1028.00  0.0000E+000
1028.50  0.0000E+000
1029.00  0.0000E+000
1029.50  0.0000E+000
1030.00  0.0000E+000
1030.50  0.0000E+000
1031.00  0.0000E+000
1031.50  0.0000E+000
1032.00  0.0000E+000
1032.50  0.0000E+000
1033.00  0.0000E+000
1033.50  0.0000E+000
1034.00  0.0000E+000
1034.50  0.0000E+000
1035.00  0.0000E+000
1035.50  0.0000E+000
1036.00  0.0000E+000
1036.50  0.0000E+000
1037.00  0.0000E+000
1037.50  0.0000E+000
1038.00  0.0000E+000
1038.50  0.0000E+000
1039.00  0.0000E+000
1039.50  0.0000E+000
1040.00  0.0000E+000
1040.50  0.0000E+000
1041.00  0.0000E+000
1041.50  0.0000E+000
1042.00  0.0000E+000
1042.50  0.0000E+000
1043.00  0.0000E+000
1043.50  0.0000E+000
1044.00  0.0000E+000
1044.50  0.0000E+000
1045.00  0.0000E+000
1045.50  0.0000E+000
1046.00  0.0000E+000
1046.50  0.0000E+000
1047.00  0.0000E+000
1047.50  0.0000E+000
1048.00  0.0000E+000
1048.50  0.0000E+000
1049.00  0.0000E+000
1049.50  0.0000E+000
1050.00  0.0000E+000
1050.50  0.0000E+000
1051.00  0.0000E+000
1051.50  0.0000E+000
1052.00  0.0000E+000
1052.50  0.0000E+000
1053.00  0.0000E+000
1053.50  0.0000E+000
1054.00  0.0000E+000
1054.50  0.0000E+000
1055.00  0.0000E+000
1055.50  0.0000E+000
1056.00  0.0000E+000
1056.50  0.0000E+000
1057.00  0.0000E+000
1057.50  0.0000E+000
1058.00  0.0000E+000
1058.50  0.0000E+000
1059.00  0.0000E+000
1059.50  0.0000E+000
1060.00  0.0000E+000
1060.50  0.0000E+000
1061.00  0.0000E+000
1061.50  0.0000E+000
1062.00  0.0000E+000
1062.50  0.0000E+000
1063.00  0.0000E+000
1063.50  0.0000E+000
1064.00  0.0000E+000
1064.50  0.0000E+000
1065.00  0.0000E+000
1065.50  0.0000E+000
1066.00  0.0000E+000
1066.50  0.0000E+000
1067.00  0.0000E+000
1067.50  0.0000E+000
1068.00  0.0000E+000
1068.50  0.0000E+000
1069.00  0.0000E+000
1069.50  0.0000E+000
1070.00  0.0000E+000
1070.50  0.0000E+000
1071.00  0.0000E+000
1071.50  0.0000E+000
1072.00  0.0000E+000
1072.50  0.0000E+000
1073.00  0.0000E+000
1073.50  0.0000E+000
1074.00  0.0000E+000
1074.50  0.0000E+000
1075.00  0.0000E+000
1075.50  0.0000E+000
1076.00  0.0000E+000
1076.50  0.0000E+000
1077.00  0.0000E+000
1077.50  0.0000E+000
1078.00  0.0000E+000
1078.50  0.0000E+000
1079.00  0.0000E+000
1079.50  0.0000E+000
1080.00  0.0000E+000
1080.50  0.0000E+000
1081.00  0.0000E+000
1081.50  0.0000E+000
1082.00  0.0000E+000
1082.50  0.0000E+000
1083.00  0.0000E+000
1083.50  0.0000E+000
1084.00  0.0000E+000
1084.50  0.0000E+000
1085.00  0.0000E+000
1085.50  0.0000E+000
1086.00  0.0000E+000
1086.50  0.0000E+000
1087.00  0.0000E+000
1087.50  0.0000E+000
1088.00  0.0000E+000
1088.50  0.0000E+000
1089.00  0.0000E+000
1089.50  0.0000E+000
1090.00  0.0000E+000
1090.50  0.0000E+000
1091.00  0.0000E+000
1091.50  0.0000E+000
1092.00  0.0000E+000
1092.50  0.0000E+000
1093.00  0.0000E+000
1093.50  0.0000E+000
1094.00  0.0000E+000
1094.50  0.0000E+000
1095.00  0.0000E+000
1095.50  0.0000E+000
1096.00  0.0000E+000
1096.50  0.0000E+000
1097.00  0.0000E+000
1097.50  0.0000E+000
1098.00  0.0000E+000
1098.50  0.0000E+000
1099.00  0.0000E+000
1099.50  0.0000E+000
1100.00  0.0000E+000
1100.50  0.0000E+000
1101.00  0.0000E+000
1101.50  0.0000E+000
1102.00  0.0000E+000
1102.50  0.0000E+000
1103.00  0.0000E+000
1103.50  0.0000E+000
1104.00  0.0000E+000
1104.50  0.0000E+000
1105.00  0.0000E+000
1105.50  0.0000E+000
1106.00  0.0000E+000
1106.50  0.0000E+000
1107.00  0.0000E+000
1107.50  0.0000E+000
1108.00  0.0000E+000
1108.50  0.0000E+000
1109.00  0.0000E+000
1109.50  0.0000E+000
1110.00  0.0000E+000
1110.50  0.0000E+000
1111.00  0.0000E+000
1111.50  0.0000E+000
1112.00  0.0000E+000
1112.50  0.0000E+000
1113.00  0.0000E+000
1113.50  0.0000E+000
1114.00  0.0000E+000
1114.50  0.0000E+000
1115.00  0.0000E+000
1115.50  0.0000E+000
1116.00  0.0000E+000
1116.50  0.0000E+000
1117.00  0.0000E+000
1117.50  0.0000E+000
1118.00  0.0000E+000
1118.50  0.0000E+000
1119.00  0.0000E+000
1119.50  0.0000E+000
1120.00  0.0000E+000
1120.50  0.0000E+000
1121.00  0.0000E+000
1121.50  0.0000E+000
1122.00  0.0000E+000
1122.50  0.0000E+000
1123.00  0.0000E+000
1123.50  0.0000E+000
1124.00  0.0000E+000
1124.50  0.0000E+000
1125.00  0.0000E+000
1125.50  0.0000E+000
1126.00  0.0000E+000
1126.50  0.0000E+000
1127.00  0.0000E+000
1127.50  0.0000E+000
: 6
