# Supplementary material for: A photoconversion model for full spectral programming and multiplexing of optogenetic systems
Source: Mol Syst Biol. 2017 Apr 24;13(4):926. doi: 10.15252/msb.20167456 (PMC5408778; doi:10.15252/msb.20167456)
Supplement: Supplementary file 11 — Dataset EV3 [file MSB-13-926-s011.zip › dataset_ev3_led_data/led_calibration_data/EO_02/Tiffani_c1/raw/3.IRR]

" File: 160129_calibrations\post-calibration\Tif
" RAD->  Wave:647.21nm  Pix:1050  Val:  0.000  Time:400ms  Avg:1  Sm:1  Sg:1  Tc:off  SNAP  Xt:1  Ch:1  Xtrig wnmcal >RAD-IS6.CAL
 180.00  0.0000E+000
 180.50  0.0000E+000
 181.00  0.0000E+000
 181.50  0.0000E+000
 182.00  0.0000E+000
 182.50  0.0000E+000
 183.00  0.0000E+000
 183.50  0.0000E+000
 184.00  0.0000E+000
 184.50  0.0000E+000
 185.00  0.0000E+000
 185.50  0.0000E+000
 186.00  0.0000E+000
 186.50  0.0000E+000
 187.00  0.0000E+000
 187.50  0.0000E+000
 188.00  0.0000E+000
 188.50  0.0000E+000
 189.00  0.0000E+000
 189.50  0.0000E+000
 190.00  0.0000E+000
 190.50  0.0000E+000
 191.00  0.0000E+000
 191.50  0.0000E+000
 192.00  0.0000E+000
 192.50  0.0000E+000
 193.00  0.0000E+000
 193.50  0.0000E+000
 194.00  0.0000E+000
 194.50  0.0000E+000
 195.00  0.0000E+000
 195.50  0.0000E+000
 196.00  0.0000E+000
 196.50  0.0000E+000
 197.00  0.0000E+000
 197.50  0.0000E+000
 198.00  0.0000E+000
 198.50  0.0000E+000
 199.00  0.0000E+000
 199.50  0.0000E+000
 200.00  0.0000E+000
 200.50  0.0000E+000
 201.00  0.0000E+000
 201.50  0.0000E+000
 202.00  0.0000E+000
 202.50  0.0000E+000
 203.00  0.0000E+000
 203.50  0.0000E+000
 204.00  0.0000E+000
 204.50  0.0000E+000
 205.00  0.0000E+000
 205.50  0.0000E+000
 206.00  0.0000E+000
 206.50  0.0000E+000
 207.00  0.0000E+000
 207.50  0.0000E+000
 208.00  0.0000E+000
 208.50  0.0000E+000
 209.00  0.0000E+000
 209.50  0.0000E+000
 210.00  0.0000E+000
 210.50  0.0000E+000
 211.00  0.0000E+000
 211.50  0.0000E+000
 212.00  0.0000E+000
 212.50  0.0000E+000
 213.00  0.0000E+000
 213.50  0.0000E+000
 214.00  0.0000E+000
 214.50  0.0000E+000
 215.00  0.0000E+000
 215.50  0.0000E+000
 216.00  0.0000E+000
 216.50  0.0000E+000
 217.00  0.0000E+000
 217.50  0.0000E+000
 218.00  0.0000E+000
 218.50  0.0000E+000
 219.00  0.0000E+000
 219.50  0.0000E+000
 220.00  0.0000E+000
 220.50  0.0000E+000
 221.00  0.0000E+000
 221.50  0.0000E+000
 222.00  0.0000E+000
 222.50  0.0000E+000
 223.00  0.0000E+000
 223.50  0.0000E+000
 224.00  0.0000E+000
 224.50  0.0000E+000
 225.00  0.0000E+000
 225.50  0.0000E+000
 226.00  0.0000E+000
 226.50  0.0000E+000
 227.00  0.0000E+000
 227.50  0.0000E+000
 228.00  0.0000E+000
 228.50  0.0000E+000
 229.00  0.0000E+000
 229.50  0.0000E+000
 230.00  0.0000E+000
 230.50  0.0000E+000
 231.00  0.0000E+000
 231.50  0.0000E+000
 232.00  0.0000E+000
 232.50  0.0000E+000
 233.00  0.0000E+000
 233.50  0.0000E+000
 234.00  0.0000E+000
 234.50  0.0000E+000
 235.00  0.0000E+000
 235.50  0.0000E+000
 236.00  0.0000E+000
 236.50  0.0000E+000
 237.00  0.0000E+000
 237.50  0.0000E+000
 238.00  0.0000E+000
 238.50  0.0000E+000
 239.00  0.0000E+000
 239.50  0.0000E+000
 240.00  0.0000E+000
 240.50  0.0000E+000
 241.00  0.0000E+000
 241.50  0.0000E+000
 242.00  0.0000E+000
 242.50  0.0000E+000
 243.00  0.0000E+000
 243.50  0.0000E+000
 244.00  0.0000E+000
 244.50  0.0000E+000
 245.00  0.0000E+000
 245.50  0.0000E+000
 246.00  0.0000E+000
 246.50  0.0000E+000
 247.00  0.0000E+000
 247.50  0.0000E+000
 248.00  0.0000E+000
 248.50  0.0000E+000
 249.00  0.0000E+000
 249.50  0.0000E+000
 250.00  0.0000E+000
 250.50  0.0000E+000
 251.00  0.0000E+000
 251.50  0.0000E+000
 252.00  0.0000E+000
 252.50  0.0000E+000
 253.00  0.0000E+000
 253.50  0.0000E+000
 254.00  0.0000E+000
 254.50  0.0000E+000
 255.00  0.0000E+000
 255.50  0.0000E+000
 256.00  0.0000E+000
 256.50  0.0000E+000
 257.00  0.0000E+000
 257.50  0.0000E+000
 258.00  0.0000E+000
 258.50  0.0000E+000
 259.00  0.0000E+000
 259.50  0.0000E+000
 260.00  0.0000E+000
 260.50  0.0000E+000
 261.00  0.0000E+000
 261.50  0.0000E+000
 262.00  0.0000E+000
 262.50  0.0000E+000
 263.00  0.0000E+000
 263.50  0.0000E+000
 264.00  0.0000E+000
 264.50  0.0000E+000
 265.00  0.0000E+000
 265.50  0.0000E+000
 266.00  0.0000E+000
 266.50  0.0000E+000
 267.00  0.0000E+000
 267.50  0.0000E+000
 268.00  0.0000E+000
 268.50  0.0000E+000
 269.00  0.0000E+000
 269.50  0.0000E+000
 270.00  0.0000E+000
 270.50  0.0000E+000
 271.00  0.0000E+000
 271.50  0.0000E+000
 272.00  0.0000E+000
 272.50  0.0000E+000
 273.00  0.0000E+000
 273.50  0.0000E+000
 274.00  0.0000E+000
 274.50  0.0000E+000
 275.00  0.0000E+000
 275.50  0.0000E+000
 276.00  0.0000E+000
 276.50  0.0000E+000
 277.00  0.0000E+000
 277.50  0.0000E+000
 278.00  0.0000E+000
 278.50  0.0000E+000
 279.00  0.0000E+000
 279.50  0.0000E+000
 280.00  0.0000E+000
 280.50  0.0000E+000
 281.00  0.0000E+000
 281.50  0.0000E+000
 282.00  0.0000E+000
 282.50  0.0000E+000
 283.00  0.0000E+000
 283.50  0.0000E+000
 284.00  0.0000E+000
 284.50  0.0000E+000
 285.00  0.0000E+000
 285.50  0.0000E+000
 286.00  0.0000E+000
 286.50  0.0000E+000
 287.00  0.0000E+000
 287.50  0.0000E+000
 288.00  0.0000E+000
 288.50  0.0000E+000
 289.00  0.0000E+000
 289.50  0.0000E+000
 290.00  0.0000E+000
 290.50  0.0000E+000
 291.00  0.0000E+000
 291.50  0.0000E+000
 292.00  0.0000E+000
 292.50  0.0000E+000
 293.00  0.0000E+000
 293.50  0.0000E+000
 294.00  0.0000E+000
 294.50  0.0000E+000
 295.00  0.0000E+000
 295.50  0.0000E+000
 296.00  0.0000E+000
 296.50  0.0000E+000
 297.00  0.0000E+000
 297.50  0.0000E+000
 298.00  0.0000E+000
 298.50  0.0000E+000
 299.00  0.0000E+000
 299.50  0.0000E+000
 300.00  0.0000E+000
 300.50  0.0000E+000
 301.00  0.0000E+000
 301.50  0.0000E+000
 302.00  0.0000E+000
 302.50  0.0000E+000
 303.00  0.0000E+000
 303.50  0.0000E+000
 304.00  0.0000E+000
 304.50  0.0000E+000
 305.00  0.0000E+000
 305.50  0.0000E+000
 306.00  0.0000E+000
 306.50  0.0000E+000
 307.00  0.0000E+000
 307.50  0.0000E+000
 308.00  0.0000E+000
 308.50  0.0000E+000
 309.00  0.0000E+000
 309.50  0.0000E+000
 310.00  0.0000E+000
 310.50  0.0000E+000
 311.00  0.0000E+000
 311.50  0.0000E+000
 312.00  0.0000E+000
 312.50  0.0000E+000
 313.00  0.0000E+000
 313.50  0.0000E+000
 314.00  0.0000E+000
 314.50  0.0000E+000
 315.00  0.0000E+000
 315.50  0.0000E+000
 316.00  0.0000E+000
 316.50  0.0000E+000
 317.00  0.0000E+000
 317.50  0.0000E+000
 318.00  0.0000E+000
 318.50  0.0000E+000
 319.00  0.0000E+000
 319.50  0.0000E+000
 320.00  0.0000E+000
 320.50  0.0000E+000
 321.00  0.0000E+000
 321.50  0.0000E+000
 322.00  0.0000E+000
 322.50  0.0000E+000
 323.00  0.0000E+000
 323.50  0.0000E+000
 324.00  0.0000E+000
 324.50  0.0000E+000
 325.00  0.0000E+000
 325.50  0.0000E+000
 326.00  0.0000E+000
 326.50  0.0000E+000
 327.00  0.0000E+000
 327.50  0.0000E+000
 328.00  0.0000E+000
 328.50  0.0000E+000
 329.00  0.0000E+000
 329.50  0.0000E+000
 330.00  0.0000E+000
 330.50  0.0000E+000
 331.00  0.0000E+000
 331.50  0.0000E+000
 332.00  0.0000E+000
 332.50  0.0000E+000
 333.00  0.0000E+000
 333.50  0.0000E+000
 334.00  0.0000E+000
 334.50  0.0000E+000
 335.00  0.0000E+000
 335.50  0.0000E+000
 336.00  0.0000E+000
 336.50  0.0000E+000
 337.00  0.0000E+000
 337.50  0.0000E+000
 338.00  0.0000E+000
 338.50  0.0000E+000
 339.00  0.0000E+000
 339.50  0.0000E+000
 340.00  0.0000E+000
 340.50  0.0000E+000
 341.00  0.0000E+000
 341.50  0.0000E+000
 342.00  0.0000E+000
 342.50  0.0000E+000
 343.00  0.0000E+000
 343.50  0.0000E+000
 344.00  0.0000E+000
 344.50  0.0000E+000
 345.00  0.0000E+000
 345.50  0.0000E+000
 346.00  0.0000E+000
 346.50  0.0000E+000
 347.00  0.0000E+000
 347.50  0.0000E+000
 348.00  0.0000E+000
 348.50  0.0000E+000
 349.00  0.0000E+000
 349.50  0.0000E+000
 350.00  0.0000E+000
 350.50  0.0000E+000
 351.00  0.0000E+000
 351.50  0.0000E+000
 352.00  0.0000E+000
 352.50  0.0000E+000
 353.00  0.0000E+000
 353.50  0.0000E+000
 354.00  0.0000E+000
 354.50  0.0000E+000
 355.00  0.0000E+000
 355.50  0.0000E+000
 356.00  0.0000E+000
 356.50  0.0000E+000
 357.00  0.0000E+000
 357.50  0.0000E+000
 358.00  0.0000E+000
 358.50  0.0000E+000
 359.00  0.0000E+000
 359.50  1.3250E-008
 360.00  1.8294E-007
 360.50  3.0083E-007
 361.00  3.3017E-007
 361.50  3.6561E-007
 362.00  4.2767E-007
 362.50  4.9397E-007
 363.00  5.6946E-007
 363.50  6.3395E-007
 364.00  6.8839E-007
 364.50  7.2713E-007
 365.00  7.6441E-007
 365.50  7.7029E-007
 366.00  7.6311E-007
 366.50  7.6722E-007
 367.00  7.7331E-007
 367.50  7.7703E-007
 368.00  8.0004E-007
 368.50  8.3174E-007
 369.00  8.6427E-007
 369.50  9.3482E-007
 370.00  1.0180E-006
 370.50  1.1238E-006
 371.00  1.2397E-006
 371.50  1.3205E-006
 372.00  1.3697E-006
 372.50  1.4040E-006
 373.00  1.4267E-006
 373.50  1.5087E-006
 374.00  1.6803E-006
 374.50  1.8360E-006
 375.00  2.0581E-006
 375.50  2.2533E-006
 376.00  2.3944E-006
 376.50  2.5079E-006
 377.00  2.6511E-006
 377.50  2.8053E-006
 378.00  3.0098E-006
 378.50  3.2845E-006
 379.00  3.6250E-006
 379.50  4.0243E-006
 380.00  4.5071E-006
 380.50  5.0452E-006
 381.00  5.6377E-006
 381.50  6.2663E-006
 382.00  6.9280E-006
 382.50  7.6575E-006
 383.00  8.4764E-006
 383.50  9.4167E-006
 384.00  1.0482E-005
 384.50  1.1678E-005
 385.00  1.2990E-005
 385.50  1.4451E-005
 386.00  1.6162E-005
 386.50  1.7999E-005
 387.00  2.0037E-005
 387.50  2.2283E-005
 388.00  2.4769E-005
 388.50  2.7461E-005
 389.00  3.0545E-005
 389.50  3.3971E-005
 390.00  3.7757E-005
 390.50  4.1967E-005
 391.00  4.6518E-005
 391.50  5.1538E-005
 392.00  5.7036E-005
 392.50  6.3104E-005
 393.00  6.9754E-005
 393.50  7.6912E-005
 394.00  8.4636E-005
 394.50  9.2851E-005
 395.00  1.0145E-004
 395.50  1.1043E-004
 396.00  1.1963E-004
 396.50  1.2913E-004
 397.00  1.3886E-004
 397.50  1.4874E-004
 398.00  1.5892E-004
 398.50  1.6896E-004
 399.00  1.7875E-004
 399.50  1.8788E-004
 400.00  1.9609E-004
 400.50  2.0312E-004
 401.00  2.0918E-004
 401.50  2.1424E-004
 402.00  2.1815E-004
 402.50  2.2061E-004
 403.00  2.2145E-004
 403.50  2.2057E-004
 404.00  2.1803E-004
 404.50  2.1404E-004
 405.00  2.0865E-004
 405.50  2.0178E-004
 406.00  1.9376E-004
 406.50  1.8482E-004
 407.00  1.7523E-004
 407.50  1.6546E-004
 408.00  1.5585E-004
 408.50  1.4652E-004
 409.00  1.3754E-004
 409.50  1.2902E-004
 410.00  1.2098E-004
 410.50  1.1346E-004
 411.00  1.0648E-004
 411.50  9.9864E-005
 412.00  9.3710E-005
 412.50  8.7816E-005
 413.00  8.2322E-005
 413.50  7.7173E-005
 414.00  7.2393E-005
 414.50  6.7941E-005
 415.00  6.3872E-005
 415.50  5.9993E-005
 416.00  5.6378E-005
 416.50  5.2902E-005
 417.00  4.9475E-005
 417.50  4.6227E-005
 418.00  4.3151E-005
 418.50  4.0320E-005
 419.00  3.7746E-005
 419.50  3.5352E-005
 420.00  3.3101E-005
 420.50  3.0971E-005
 421.00  2.8905E-005
 421.50  2.6925E-005
 422.00  2.5120E-005
 422.50  2.3430E-005
 423.00  2.1925E-005
 423.50  2.0571E-005
 424.00  1.9337E-005
 424.50  1.8179E-005
 425.00  1.7087E-005
 425.50  1.6025E-005
 426.00  1.5136E-005
 426.50  1.4261E-005
 427.00  1.3507E-005
 427.50  1.2853E-005
 428.00  1.2179E-005
 428.50  1.1437E-005
 429.00  1.0750E-005
 429.50  1.0035E-005
 430.00  9.3764E-006
 430.50  8.8109E-006
 431.00  8.3758E-006
 431.50  8.0678E-006
 432.00  7.7618E-006
 432.50  7.4056E-006
 433.00  7.0419E-006
 433.50  6.5715E-006
 434.00  6.0673E-006
 434.50  5.6647E-006
 435.00  5.2523E-006
 435.50  4.9439E-006
 436.00  4.6711E-006
 436.50  4.4831E-006
 437.00  4.3027E-006
 437.50  4.1180E-006
 438.00  3.9204E-006
 438.50  3.7429E-006
 439.00  3.5690E-006
 439.50  3.4805E-006
 440.00  3.4301E-006
 440.50  3.2911E-006
 441.00  3.1338E-006
 441.50  2.9512E-006
 442.00  2.7589E-006
 442.50  2.6234E-006
 443.00  2.5407E-006
 443.50  2.4248E-006
 444.00  2.3206E-006
 444.50  2.2352E-006
 445.00  2.1224E-006
 445.50  2.0455E-006
 446.00  2.0254E-006
 446.50  2.0218E-006
 447.00  2.0193E-006
 447.50  2.0352E-006
 448.00  1.9753E-006
 448.50  1.8226E-006
 449.00  1.6457E-006
 449.50  1.4553E-006
 450.00  1.2509E-006
 450.50  1.1420E-006
 451.00  1.0314E-006
 451.50  9.1462E-007
 452.00  7.8855E-007
 452.50  6.8672E-007
 453.00  6.1642E-007
 453.50  5.8117E-007
 454.00  5.7981E-007
 454.50  6.0059E-007
 455.00  6.1576E-007
 455.50  5.8314E-007
 456.00  5.4986E-007
 456.50  4.9700E-007
 457.00  4.5966E-007
 457.50  4.4386E-007
 458.00  4.3437E-007
 458.50  4.4754E-007
 459.00  4.5883E-007
 459.50  4.6949E-007
 460.00  4.9001E-007
 460.50  4.9936E-007
 461.00  5.1214E-007
 461.50  4.9977E-007
 462.00  4.7619E-007
 462.50  4.5578E-007
 463.00  4.3772E-007
 463.50  4.4120E-007
 464.00  4.6443E-007
 464.50  5.2599E-007
 465.00  5.7550E-007
 465.50  6.2468E-007
 466.00  6.7629E-007
 466.50  7.0122E-007
 467.00  6.8719E-007
 467.50  6.6213E-007
 468.00  6.2085E-007
 468.50  5.6893E-007
 469.00  5.2851E-007
 469.50  5.1733E-007
 470.00  5.1866E-007
 470.50  5.2429E-007
 471.00  5.1517E-007
 471.50  4.7151E-007
 472.00  4.3512E-007
 472.50  4.0164E-007
 473.00  3.7858E-007
 473.50  4.0954E-007
 474.00  4.4479E-007
 474.50  4.7245E-007
 475.00  5.0291E-007
 475.50  5.2182E-007
 476.00  5.4153E-007
 476.50  5.4695E-007
 477.00  5.4043E-007
 477.50  5.0435E-007
 478.00  4.6855E-007
 478.50  4.5103E-007
 479.00  3.9695E-007
 479.50  3.7544E-007
 480.00  4.0032E-007
 480.50  4.2761E-007
 481.00  4.5760E-007
 481.50  5.1078E-007
 482.00  5.5542E-007
 482.50  5.7182E-007
 483.00  5.8840E-007
 483.50  5.9666E-007
 484.00  6.0157E-007
 484.50  5.9208E-007
 485.00  5.5118E-007
 485.50  5.0005E-007
 486.00  4.3166E-007
 486.50  3.4157E-007
 487.00  2.6870E-007
 487.50  2.2311E-007
 488.00  2.3508E-007
 488.50  2.7851E-007
 489.00  3.4137E-007
 489.50  4.1048E-007
 490.00  4.5405E-007
 490.50  5.0047E-007
 491.00  5.3775E-007
 491.50  5.5484E-007
 492.00  5.7778E-007
 492.50  5.7701E-007
 493.00  5.3598E-007
 493.50  5.0057E-007
 494.00  4.4740E-007
 494.50  4.0180E-007
 495.00  3.5435E-007
 495.50  3.3230E-007
 496.00  3.4369E-007
 496.50  3.7329E-007
 497.00  4.1799E-007
 497.50  4.8099E-007
 498.00  6.0059E-007
 498.50  6.4042E-007
 499.00  6.6048E-007
 499.50  6.7256E-007
 500.00  6.2801E-007
 500.50  5.4113E-007
 501.00  5.5085E-007
 501.50  5.9324E-007
 502.00  6.5111E-007
 502.50  7.2487E-007
 503.00  7.6856E-007
 503.50  7.6872E-007
 504.00  7.5380E-007
 504.50  7.5661E-007
 505.00  7.4548E-007
 505.50  7.3425E-007
 506.00  7.2517E-007
 506.50  7.1258E-007
 507.00  7.0662E-007
 507.50  7.2802E-007
 508.00  8.2629E-007
 508.50  8.7605E-007
 509.00  9.7516E-007
 509.50  1.0646E-006
 510.00  1.0527E-006
 510.50  9.4228E-007
 511.00  8.3777E-007
 511.50  6.7118E-007
 512.00  5.3849E-007
 512.50  4.8027E-007
 513.00  4.5891E-007
 513.50  4.4759E-007
 514.00  4.7319E-007
 514.50  4.6586E-007
 515.00  5.2076E-007
 515.50  5.7762E-007
 516.00  6.5022E-007
 516.50  7.3313E-007
 517.00  8.4424E-007
 517.50  9.4886E-007
 518.00  1.0181E-006
 518.50  9.8219E-007
 519.00  8.9861E-007
 519.50  7.4170E-007
 520.00  6.7542E-007
 520.50  6.4790E-007
 521.00  6.5991E-007
 521.50  6.5103E-007
 522.00  6.2588E-007
 522.50  5.7386E-007
 523.00  5.5707E-007
 523.50  5.9316E-007
 524.00  6.4363E-007
 524.50  7.0658E-007
 525.00  7.0758E-007
 525.50  7.2142E-007
 526.00  7.1548E-007
 526.50  7.2673E-007
 527.00  7.2918E-007
 527.50  7.2227E-007
 528.00  7.0035E-007
 528.50  6.6622E-007
 529.00  6.2373E-007
 529.50  5.9982E-007
 530.00  6.5438E-007
 530.50  6.5377E-007
 531.00  6.4260E-007
 531.50  6.3940E-007
 532.00  6.4028E-007
 532.50  6.1227E-007
 533.00  6.1769E-007
 533.50  6.6013E-007
 534.00  6.9304E-007
 534.50  7.0766E-007
 535.00  7.5402E-007
 535.50  7.5164E-007
 536.00  6.8228E-007
 536.50  5.7652E-007
 537.00  5.3772E-007
 537.50  4.9178E-007
 538.00  4.6444E-007
 538.50  4.9744E-007
 539.00  5.6745E-007
 539.50  6.3749E-007
 540.00  7.1244E-007
 540.50  7.6760E-007
 541.00  7.6668E-007
 541.50  7.2820E-007
 542.00  6.5464E-007
 542.50  5.8787E-007
 543.00  5.1417E-007
 543.50  4.4244E-007
 544.00  4.2547E-007
 544.50  4.2917E-007
 545.00  4.4984E-007
 545.50  5.0595E-007
 546.00  4.7060E-007
 546.50  4.4562E-007
 547.00  4.4767E-007
 547.50  4.2339E-007
 548.00  4.3633E-007
 548.50  5.2294E-007
 549.00  5.9703E-007
 549.50  6.3836E-007
 550.00  6.8686E-007
 550.50  7.4033E-007
 551.00  6.5437E-007
 551.50  5.6601E-007
 552.00  5.3472E-007
 552.50  5.1953E-007
 553.00  4.9566E-007
 553.50  5.5765E-007
 554.00  5.7785E-007
 554.50  5.9258E-007
 555.00  6.2351E-007
 555.50  6.4408E-007
 556.00  6.8814E-007
 556.50  7.1417E-007
 557.00  6.8304E-007
 557.50  7.1148E-007
 558.00  9.1018E-007
 558.50  9.6189E-007
 559.00  1.0346E-006
 559.50  1.0735E-006
 560.00  1.0233E-006
 560.50  1.0353E-006
 561.00  1.1421E-006
 561.50  1.2796E-006
 562.00  1.3527E-006
 562.50  1.2734E-006
 563.00  1.0559E-006
 563.50  9.2898E-007
 564.00  6.8646E-007
 564.50  6.0416E-007
 565.00  5.4582E-007
 565.50  4.7908E-007
 566.00  4.2299E-007
 566.50  3.0926E-007
 567.00  2.0351E-007
 567.50  1.4635E-007
 568.00  1.0032E-007
 568.50  2.3967E-007
 569.00  4.9024E-007
 569.50  7.6672E-007
 570.00  1.0306E-006
 570.50  1.1979E-006
 571.00  1.1349E-006
 571.50  1.0635E-006
 572.00  9.4898E-007
 572.50  8.6622E-007
 573.00  8.4709E-007
 573.50  8.0040E-007
 574.00  7.5636E-007
 574.50  7.0566E-007
 575.00  6.6774E-007
 575.50  7.2057E-007
 576.00  8.5090E-007
 576.50  1.0210E-006
 577.00  1.1218E-006
 577.50  1.1322E-006
 578.00  1.0616E-006
 578.50  9.2751E-007
 579.00  9.2743E-007
 579.50  9.5246E-007
 580.00  9.6945E-007
 580.50  1.0262E-006
 581.00  1.1100E-006
 581.50  8.7420E-007
 582.00  6.9428E-007
 582.50  4.2732E-007
 583.00  2.1813E-007
 583.50  5.4383E-008
 584.00  1.0765E-008
 584.50  0.0000E+000
 585.00  0.0000E+000
 585.50  0.0000E+000
 586.00  0.0000E+000
 586.50  0.0000E+000
 587.00  0.0000E+000
 587.50  0.0000E+000
 588.00  0.0000E+000
 588.50  5.1613E-008
 589.00  2.3852E-007
 589.50  5.3542E-007
 590.00  7.6748E-007
 590.50  8.1463E-007
 591.00  9.0677E-007
 591.50  9.7831E-007
 592.00  8.1184E-007
 592.50  9.8214E-007
 593.00  1.0499E-006
 593.50  1.0680E-006
 594.00  9.0866E-007
 594.50  7.0357E-007
 595.00  5.0480E-007
 595.50  3.9553E-007
 596.00  3.4592E-007
 596.50  3.9168E-007
 597.00  4.5514E-007
 597.50  4.7852E-007
 598.00  4.2845E-007
 598.50  3.8090E-007
 599.00  3.8196E-007
 599.50  3.9984E-007
 600.00  4.7671E-007
 600.50  6.4230E-007
 601.00  7.6780E-007
 601.50  7.1929E-007
 602.00  6.4803E-007
 602.50  6.0756E-007
 603.00  5.4678E-007
 603.50  5.8398E-007
 604.00  6.8741E-007
 604.50  6.6584E-007
 605.00  6.6468E-007
 605.50  5.6663E-007
 606.00  5.0200E-007
 606.50  4.0950E-007
 607.00  3.4112E-007
 607.50  2.5245E-007
 608.00  1.6800E-007
 608.50  7.6811E-008
 609.00  1.5677E-008
 609.50  0.0000E+000
 610.00  0.0000E+000
 610.50  0.0000E+000
 611.00  0.0000E+000
 611.50  0.0000E+000
 612.00  0.0000E+000
 612.50  0.0000E+000
 613.00  0.0000E+000
 613.50  0.0000E+000
 614.00  0.0000E+000
 614.50  6.2594E-008
 615.00  1.7505E-007
 615.50  2.9722E-007
 616.00  3.7674E-007
 616.50  5.7063E-007
 617.00  6.5344E-007
 617.50  6.2523E-007
 618.00  5.1841E-007
 618.50  4.5773E-007
 619.00  3.7044E-007
 619.50  2.7714E-007
 620.00  1.7703E-007
 620.50  7.3706E-008
 621.00  8.8916E-008
 621.50  1.9552E-007
 622.00  3.3675E-007
 622.50  5.2540E-007
 623.00  6.1149E-007
 623.50  6.1711E-007
 624.00  5.9826E-007
 624.50  4.6807E-007
 625.00  4.0525E-007
 625.50  3.8327E-007
 626.00  1.7517E-007
 626.50  8.2902E-008
 627.00  9.9434E-008
 627.50  9.8253E-008
 628.00  1.8875E-007
 628.50  3.3955E-007
 629.00  4.7784E-007
 629.50  6.3511E-007
 630.00  5.6256E-007
 630.50  5.5363E-007
 631.00  3.8559E-007
 631.50  2.1500E-007
 632.00  9.0355E-009
 632.50  0.0000E+000
 633.00  0.0000E+000
 633.50  0.0000E+000
 634.00  0.0000E+000
 634.50  0.0000E+000
 635.00  0.0000E+000
 635.50  0.0000E+000
 636.00  0.0000E+000
 636.50  0.0000E+000
 637.00  3.4165E-008
 637.50  3.9096E-007
 638.00  6.8839E-007
 638.50  8.7369E-007
 639.00  1.0657E-006
 639.50  1.0778E-006
 640.00  1.0379E-006
 640.50  9.7123E-007
 641.00  8.4948E-007
 641.50  7.0711E-007
 642.00  6.8973E-007
 642.50  7.1853E-007
 643.00  7.1961E-007
 643.50  7.8797E-007
 644.00  9.0059E-007
 644.50  8.0372E-007
 645.00  8.2291E-007
 645.50  7.9654E-007
 646.00  7.8878E-007
 646.50  8.3009E-007
 647.00  7.9002E-007
 647.50  7.0015E-007
 648.00  6.0111E-007
 648.50  4.3686E-007
 649.00  2.2652E-007
 649.50  1.0871E-007
 650.00  1.2531E-009
 650.50  6.6043E-008
 651.00  4.4031E-009
 651.50  2.5666E-008
 652.00  9.7831E-009
 652.50  2.2214E-008
 653.00  0.0000E+000
 653.50  0.0000E+000
 654.00  0.0000E+000
 654.50  0.0000E+000
 655.00  0.0000E+000
 655.50  0.0000E+000
 656.00  0.0000E+000
 656.50  0.0000E+000
 657.00  6.9045E-010
 657.50  5.0899E-008
 658.00  1.7308E-007
 658.50  2.9817E-007
 659.00  4.4071E-007
 659.50  4.8644E-007
 660.00  3.7485E-007
 660.50  5.5303E-007
 661.00  7.6361E-007
 661.50  7.7073E-007
 662.00  1.0529E-006
 662.50  1.4419E-006
 663.00  1.5382E-006
 663.50  1.6525E-006
 664.00  1.9552E-006
 664.50  1.9111E-006
 665.00  1.9471E-006
 665.50  1.9293E-006
 666.00  2.0296E-006
 666.50  2.0040E-006
 667.00  2.0117E-006
 667.50  1.9079E-006
 668.00  1.6953E-006
 668.50  1.4174E-006
 669.00  1.1873E-006
 669.50  1.1856E-006
 670.00  1.3153E-006
 670.50  1.3606E-006
 671.00  1.4837E-006
 671.50  1.6018E-006
 672.00  1.4709E-006
 672.50  1.2987E-006
 673.00  1.6000E-006
 673.50  1.4298E-006
 674.00  1.1906E-006
 674.50  1.2128E-006
 675.00  1.0311E-006
 675.50  1.0087E-006
 676.00  1.3195E-006
 676.50  1.6512E-006
 677.00  1.8947E-006
 677.50  2.0476E-006
 678.00  1.9692E-006
 678.50  1.8604E-006
 679.00  1.6796E-006
 679.50  1.3729E-006
 680.00  1.3099E-006
 680.50  1.3723E-006
 681.00  1.4719E-006
 681.50  1.6101E-006
 682.00  1.7975E-006
 682.50  1.8227E-006
 683.00  1.7865E-006
 683.50  1.6753E-006
 684.00  1.6914E-006
 684.50  1.5194E-006
 685.00  1.5895E-006
 685.50  1.3953E-006
 686.00  1.1840E-006
 686.50  9.1759E-007
 687.00  6.3923E-007
 687.50  2.4433E-007
 688.00  0.0000E+000
 688.50  0.0000E+000
 689.00  0.0000E+000
 689.50  0.0000E+000
 690.00  1.3890E-007
 690.50  5.3141E-007
 691.00  9.2107E-007
 691.50  1.0400E-006
 692.00  1.0819E-006
 692.50  8.9276E-007
 693.00  7.3227E-007
 693.50  1.8913E-007
 694.00  0.0000E+000
 694.50  0.0000E+000
 695.00  0.0000E+000
 695.50  2.2374E-007
 696.00  8.5404E-007
 696.50  1.2606E-006
 697.00  1.3009E-006
 697.50  1.1134E-006
 698.00  7.1332E-007
 698.50  2.5359E-007
 699.00  2.0746E-008
 699.50  0.0000E+000
 700.00  0.0000E+000
 700.50  0.0000E+000
 701.00  1.9177E-008
 701.50  2.2136E-007
 702.00  6.6830E-007
 702.50  1.0801E-006
 703.00  1.3312E-006
 703.50  1.3532E-006
 704.00  1.3056E-006
 704.50  1.2423E-006
 705.00  1.2412E-006
 705.50  1.2343E-006
 706.00  1.1279E-006
 706.50  8.4638E-007
 707.00  5.8414E-007
 707.50  9.7616E-008
 708.00  0.0000E+000
 708.50  0.0000E+000
 709.00  0.0000E+000
 709.50  0.0000E+000
 710.00  0.0000E+000
 710.50  0.0000E+000
 711.00  0.0000E+000
 711.50  0.0000E+000
 712.00  0.0000E+000
 712.50  0.0000E+000
 713.00  0.0000E+000
 713.50  0.0000E+000
 714.00  0.0000E+000
 714.50  0.0000E+000
 715.00  0.0000E+000
 715.50  2.8380E-007
 716.00  4.1772E-007
 716.50  6.0925E-007
 717.00  1.1252E-006
 717.50  1.6732E-006
 718.00  2.1878E-006
 718.50  2.3190E-006
 719.00  2.0674E-006
 719.50  1.4381E-006
 720.00  8.9730E-007
 720.50  5.9507E-007
 721.00  4.4355E-007
 721.50  5.0535E-007
 722.00  5.6918E-007
 722.50  3.4486E-007
 723.00  2.5636E-007
 723.50  1.3319E-007
 724.00  2.6283E-007
 724.50  8.2835E-007
 725.00  1.2635E-006
 725.50  1.5448E-006
 726.00  1.7970E-006
 726.50  1.7465E-006
 727.00  1.3941E-006
 727.50  1.1523E-006
 728.00  1.0802E-006
 728.50  1.0442E-006
 729.00  1.1129E-006
 729.50  1.3900E-006
 730.00  1.6084E-006
 730.50  1.7757E-006
 731.00  1.7644E-006
 731.50  1.6124E-006
 732.00  1.1512E-006
 732.50  7.9653E-007
 733.00  3.1703E-007
 733.50  8.1687E-008
 734.00  0.0000E+000
 734.50  7.5224E-008
 735.00  2.7089E-007
 735.50  6.4507E-007
 736.00  9.4981E-007
 736.50  1.1634E-006
 737.00  1.3368E-006
 737.50  1.5258E-006
 738.00  1.4200E-006
 738.50  1.4417E-006
 739.00  1.2984E-006
 739.50  1.4026E-006
 740.00  1.3382E-006
 740.50  1.3661E-006
 741.00  1.5024E-006
 741.50  1.5627E-006
 742.00  1.2926E-006
 742.50  1.0354E-006
 743.00  1.0107E-006
 743.50  1.0762E-006
 744.00  1.1323E-006
 744.50  1.3488E-006
 745.00  1.5033E-006
 745.50  1.5078E-006
 746.00  1.7442E-006
 746.50  2.0881E-006
 747.00  2.6259E-006
 747.50  3.0395E-006
 748.00  3.0329E-006
 748.50  3.1801E-006
 749.00  3.5903E-006
 749.50  3.1878E-006
 750.00  2.8822E-006
 750.50  2.4274E-006
 751.00  1.8413E-006
 751.50  1.3918E-006
 752.00  1.3285E-006
 752.50  1.4654E-006
 753.00  1.7968E-006
 753.50  1.9323E-006
 754.00  1.8209E-006
 754.50  1.9441E-006
 755.00  1.9428E-006
 755.50  1.9426E-006
 756.00  1.9982E-006
 756.50  1.6710E-006
 757.00  1.0741E-006
 757.50  6.1505E-007
 758.00  5.9406E-008
 758.50  0.0000E+000
 759.00  1.2032E-007
 759.50  5.4805E-007
 760.00  1.0550E-006
 760.50  1.6136E-006
 761.00  1.8769E-006
 761.50  2.4732E-006
 762.00  2.9574E-006
 762.50  3.0910E-006
 763.00  3.1982E-006
 763.50  3.4418E-006
 764.00  2.5437E-006
 764.50  1.9541E-006
 765.00  1.5733E-006
 765.50  1.0916E-006
 766.00  6.5689E-007
 766.50  5.9580E-007
 767.00  6.5286E-007
 767.50  6.3715E-007
 768.00  5.6880E-007
 768.50  3.0353E-007
 769.00  2.1698E-007
 769.50  5.8089E-007
 770.00  5.8548E-007
 770.50  4.4122E-007
 771.00  5.1363E-007
 771.50  2.3227E-007
 772.00  1.8766E-007
 772.50  2.9257E-007
 773.00  1.2975E-007
 773.50  1.3270E-007
 774.00  2.5758E-007
 774.50  2.6325E-007
 775.00  1.2647E-006
 775.50  2.1737E-006
 776.00  2.8001E-006
 776.50  3.1062E-006
 777.00  2.8621E-006
 777.50  2.2606E-006
 778.00  1.7132E-006
 778.50  1.2679E-006
 779.00  1.0533E-006
 779.50  9.1955E-007
 780.00  6.8237E-007
 780.50  1.4802E-007
 781.00  0.0000E+000
 781.50  0.0000E+000
 782.00  0.0000E+000
 782.50  0.0000E+000
 783.00  0.0000E+000
 783.50  0.0000E+000
 784.00  0.0000E+000
 784.50  2.5786E-008
 785.00  1.3578E-007
 785.50  2.3714E-007
 786.00  5.0758E-007
 786.50  6.6290E-007
 787.00  9.5037E-007
 787.50  1.2720E-006
 788.00  1.5586E-006
 788.50  1.5931E-006
 789.00  1.2831E-006
 789.50  5.5102E-007
 790.00  7.2717E-008
 790.50  0.0000E+000
 791.00  0.0000E+000
 791.50  0.0000E+000
 792.00  0.0000E+000
 792.50  0.0000E+000
 793.00  3.0902E-008
 793.50  3.3538E-007
 794.00  3.6617E-007
 794.50  3.8135E-007
 795.00  8.1055E-007
 795.50  1.1511E-006
 796.00  1.5018E-006
 796.50  1.8956E-006
 797.00  2.7551E-006
 797.50  3.4338E-006
 798.00  3.3400E-006
 798.50  3.0266E-006
 799.00  2.7012E-006
 799.50  1.2639E-006
 800.00  6.7953E-007
 800.50  5.9805E-007
 801.00  1.0645E-006
 801.50  1.4584E-006
 802.00  2.0896E-006
 802.50  3.3920E-006
 803.00  4.6064E-006
 803.50  4.8758E-006
 804.00  5.1097E-006
 804.50  5.1679E-006
 805.00  4.1361E-006
 805.50  3.0569E-006
 806.00  2.4183E-006
 806.50  1.8554E-006
 807.00  1.3990E-006
 807.50  1.1854E-006
 808.00  1.0017E-006
 808.50  5.7371E-007
 809.00  1.0645E-007
 809.50  0.0000E+000
 810.00  0.0000E+000
 810.50  0.0000E+000
 811.00  0.0000E+000
 811.50  0.0000E+000
 812.00  0.0000E+000
 812.50  4.2357E-008
 813.00  5.0055E-007
 813.50  1.0473E-006
 814.00  1.7440E-006
 814.50  2.0807E-006
 815.00  1.9105E-006
 815.50  1.1155E-006
 816.00  4.0432E-007
 816.50  8.2514E-008
 817.00  0.0000E+000
 817.50  0.0000E+000
 818.00  2.8725E-009
 818.50  1.2444E-007
 819.00  3.1443E-007
 819.50  1.6877E-007
 820.00  1.1028E-007
 820.50  1.2120E-008
 821.00  0.0000E+000
 821.50  0.0000E+000
 822.00  0.0000E+000
 822.50  7.9972E-008
 823.00  1.1914E-006
 823.50  2.9999E-006
 824.00  4.6092E-006
 824.50  6.0577E-006
 825.00  6.9395E-006
 825.50  7.0779E-006
 826.00  6.8424E-006
 826.50  6.4780E-006
 827.00  6.1998E-006
 827.50  5.0785E-006
 828.00  3.7595E-006
 828.50  3.1299E-006
 829.00  1.9775E-006
 829.50  1.2766E-006
 830.00  1.2165E-006
 830.50  1.1046E-006
 831.00  1.1430E-006
 831.50  1.6223E-006
 832.00  2.2136E-006
 832.50  2.9026E-006
 833.00  3.3782E-006
 833.50  3.6458E-006
 834.00  3.3418E-006
 834.50  2.8046E-006
 835.00  2.3783E-006
 835.50  2.1789E-006
 836.00  1.5288E-006
 836.50  8.9934E-007
 837.00  8.8293E-007
 837.50  1.1882E-006
 838.00  1.6468E-006
 838.50  2.3541E-006
 839.00  2.7465E-006
 839.50  2.1095E-006
 840.00  9.5510E-007
 840.50  1.4193E-007
 841.00  0.0000E+000
 841.50  0.0000E+000
 842.00  0.0000E+000
 842.50  0.0000E+000
 843.00  0.0000E+000
 843.50  0.0000E+000
 844.00  0.0000E+000
 844.50  0.0000E+000
 845.00  0.0000E+000
 845.50  0.0000E+000
 846.00  0.0000E+000
 846.50  0.0000E+000
 847.00  1.0994E-007
 847.50  3.8352E-007
 848.00  6.4609E-007
 848.50  9.2975E-007
 849.00  9.2865E-007
 849.50  7.0036E-007
 850.00  4.4654E-007
 850.50  1.0993E-007
 851.00  0.0000E+000
 851.50  0.0000E+000
 852.00  0.0000E+000
 852.50  0.0000E+000
 853.00  0.0000E+000
 853.50  0.0000E+000
 854.00  0.0000E+000
 854.50  0.0000E+000
 855.00  0.0000E+000
 855.50  0.0000E+000
 856.00  3.7512E-008
 856.50  3.4272E-007
 857.00  7.8614E-007
 857.50  5.1157E-007
 858.00  0.0000E+000
 858.50  0.0000E+000
 859.00  0.0000E+000
 859.50  0.0000E+000
 860.00  0.0000E+000
 860.50  2.1961E-008
 861.00  8.1695E-007
 861.50  1.9380E-006
 862.00  2.9203E-006
 862.50  4.0929E-006
 863.00  6.1326E-006
 863.50  6.1550E-006
 864.00  6.2177E-006
 864.50  7.4900E-006
 865.00  8.0105E-006
 865.50  5.2471E-006
 866.00  5.4376E-006
 866.50  5.0542E-006
 867.00  3.7218E-006
 867.50  3.6307E-006
 868.00  4.7157E-006
 868.50  5.3816E-006
 869.00  5.6854E-006
 869.50  6.4506E-006
 870.00  8.1730E-006
 870.50  9.8804E-006
 871.00  1.0816E-005
 871.50  1.0697E-005
 872.00  9.7517E-006
 872.50  7.8087E-006
 873.00  5.3281E-006
 873.50  4.7833E-006
 874.00  5.7285E-006
 874.50  6.0366E-006
 875.00  5.9776E-006
 875.50  5.8440E-006
 876.00  5.2550E-006
 876.50  3.9169E-006
 877.00  2.9278E-006
 877.50  2.3044E-006
 878.00  2.2407E-006
 878.50  1.5534E-006
 879.00  1.3222E-006
 879.50  3.1804E-007
 880.00  0.0000E+000
 880.50  0.0000E+000
 881.00  0.0000E+000
 881.50  0.0000E+000
 882.00  4.6248E-007
 882.50  1.7812E-006
 883.00  2.1976E-006
 883.50  1.0019E-006
 884.00  7.3339E-008
 884.50  0.0000E+000
 885.00  0.0000E+000
 885.50  2.0736E-007
 886.00  1.3630E-006
 886.50  2.7144E-006
 887.00  2.7856E-006
 887.50  2.1076E-006
 888.00  1.9117E-006
 888.50  1.2420E-006
 889.00  8.6120E-007
 889.50  8.9836E-007
 890.00  5.5725E-007
 890.50  2.3820E-007
 891.00  3.2848E-007
 891.50  8.6243E-008
 892.00  0.0000E+000
 892.50  0.0000E+000
 893.00  9.3651E-008
 893.50  6.6005E-007
 894.00  1.7549E-006
 894.50  2.3328E-006
 895.00  1.2903E-006
 895.50  4.5619E-007
 896.00  0.0000E+000
 896.50  0.0000E+000
 897.00  0.0000E+000
 897.50  0.0000E+000
 898.00  0.0000E+000
 898.50  0.0000E+000
 899.00  0.0000E+000
 899.50  0.0000E+000
 900.00  5.1834E-007
 900.50  2.3216E-006
 901.00  3.2040E-006
 901.50  4.5228E-006
 902.00  3.9540E-006
 902.50  2.6534E-006
 903.00  2.7307E-006
 903.50  3.1381E-006
 904.00  4.6667E-006
 904.50  7.0555E-006
 905.00  7.8775E-006
 905.50  7.4425E-006
 906.00  6.6164E-006
 906.50  5.1089E-006
 907.00  3.1036E-006
 907.50  2.0233E-006
 908.00  1.8797E-006
 908.50  2.5590E-006
 909.00  3.4047E-006
 909.50  4.6666E-006
 910.00  5.6751E-006
 910.50  5.7616E-006
 911.00  5.6190E-006
 911.50  5.2737E-006
 912.00  5.1204E-006
 912.50  5.2142E-006
 913.00  5.7093E-006
 913.50  5.1669E-006
 914.00  3.6736E-006
 914.50  8.9698E-007
 915.00  5.2585E-008
 915.50  0.0000E+000
 916.00  0.0000E+000
 916.50  0.0000E+000
 917.00  0.0000E+000
 917.50  4.1601E-009
 918.00  2.4252E-007
 918.50  1.9230E-006
 919.00  2.4481E-006
 919.50  2.9408E-006
 920.00  3.5337E-006
 920.50  4.5551E-006
 921.00  5.3809E-006
 921.50  6.5234E-006
 922.00  7.6442E-006
 922.50  8.2969E-006
 923.00  7.9512E-006
 923.50  7.1575E-006
 924.00  5.9655E-006
 924.50  4.5434E-006
 925.00  3.8232E-006
 925.50  4.4677E-006
 926.00  5.5367E-006
 926.50  7.2029E-006
 927.00  8.2635E-006
 927.50  7.8858E-006
 928.00  7.6251E-006
 928.50  7.4443E-006
 929.00  6.1331E-006
 929.50  4.6813E-006
 930.00  5.0241E-006
 930.50  2.6130E-006
 931.00  9.1890E-007
 931.50  8.2976E-008
 932.00  2.1866E-007
 932.50  1.0309E-007
 933.00  1.8206E-006
 933.50  3.0611E-006
 934.00  3.7734E-006
 934.50  5.0574E-006
 935.00  5.2253E-006
 935.50  5.0114E-006
 936.00  4.0281E-006
 936.50  3.6298E-006
 937.00  2.8555E-006
 937.50  2.1519E-006
 938.00  2.9137E-006
 938.50  4.6166E-006
 939.00  5.3806E-006
 939.50  5.9967E-006
 940.00  5.2487E-006
 940.50  2.5319E-006
 941.00  5.1123E-007
 941.50  0.0000E+000
 942.00  0.0000E+000
 942.50  0.0000E+000
 943.00  0.0000E+000
 943.50  0.0000E+000
 944.00  4.4828E-007
 944.50  3.2319E-006
 945.00  2.9038E-006
 945.50  1.5133E-006
 946.00  9.3573E-008
 946.50  0.0000E+000
 947.00  0.0000E+000
 947.50  0.0000E+000
 948.00  0.0000E+000
 948.50  0.0000E+000
 949.00  0.0000E+000
 949.50  0.0000E+000
 950.00  0.0000E+000
 950.50  0.0000E+000
 951.00  0.0000E+000
 951.50  0.0000E+000
 952.00  0.0000E+000
 952.50  1.4788E-007
 953.00  1.6040E-006
 953.50  4.6415E-006
 954.00  7.3568E-006
 954.50  9.2670E-006
 955.00  9.9325E-006
 955.50  1.0567E-005
 956.00  1.1213E-005
 956.50  1.1120E-005
 957.00  1.0279E-005
 957.50  8.5287E-006
 958.00  6.5169E-006
 958.50  5.0368E-006
 959.00  3.8721E-006
 959.50  3.5436E-006
 960.00  3.7619E-006
 960.50  3.1966E-006
 961.00  9.2292E-007
 961.50  6.7401E-008
 962.00  0.0000E+000
 962.50  0.0000E+000
 963.00  8.7910E-007
 963.50  8.3425E-006
 964.00  8.2576E-006
 964.50  4.7777E-006
 965.00  0.0000E+000
 965.50  0.0000E+000
 966.00  0.0000E+000
 966.50  0.0000E+000
 967.00  0.0000E+000
 967.50  0.0000E+000
 968.00  0.0000E+000
 968.50  0.0000E+000
 969.00  0.0000E+000
 969.50  2.4661E-006
 970.00  1.0871E-005
 970.50  1.8870E-005
 971.00  2.3830E-005
 971.50  2.6836E-005
 972.00  2.7237E-005
 972.50  2.7105E-005
 973.00  2.6751E-005
 973.50  2.3340E-005
 974.00  1.9198E-005
 974.50  1.8061E-005
 975.00  1.7039E-005
 975.50  1.5030E-005
 976.00  1.5629E-005
 976.50  1.5419E-005
 977.00  1.4590E-005
 977.50  1.0718E-005
 978.00  6.2731E-006
 978.50  2.2791E-006
 979.00  2.3694E-007
 979.50  0.0000E+000
 980.00  0.0000E+000
 980.50  0.0000E+000
 981.00  0.0000E+000
 981.50  0.0000E+000
 982.00  0.0000E+000
 982.50  0.0000E+000
 983.00  0.0000E+000
 983.50  0.0000E+000
 984.00  0.0000E+000
 984.50  0.0000E+000
 985.00  0.0000E+000
 985.50  0.0000E+000
 986.00  0.0000E+000
 986.50  0.0000E+000
 987.00  0.0000E+000
 987.50  0.0000E+000
 988.00  0.0000E+000
 988.50  0.0000E+000
 989.00  0.0000E+000
 989.50  0.0000E+000
 990.00  0.0000E+000
 990.50  0.0000E+000
 991.00  1.3144E-006
 991.50  4.5985E-006
 992.00  1.0149E-005
 992.50  1.7819E-005
 993.00  2.8583E-005
 993.50  3.7456E-005
 994.00  4.4576E-005
 994.50  5.5796E-005
 995.00  6.0016E-005
 995.50  5.9329E-005
 996.00  6.0309E-005
 996.50  5.7810E-005
 997.00  4.7106E-005
 997.50  4.1824E-005
 998.00  3.3896E-005
 998.50  2.4933E-005
 999.00  2.2013E-005
 999.50  2.1087E-005
1000.00  1.4721E-005
1000.50  7.3692E-007
1001.00  0.0000E+000
1001.50  0.0000E+000
1002.00  0.0000E+000
1002.50  0.0000E+000
1003.00  0.0000E+000
1003.50  0.0000E+000
1004.00  0.0000E+000
1004.50  0.0000E+000
1005.00  0.0000E+000
1005.50  0.0000E+000
1006.00  0.0000E+000
1006.50  0.0000E+000
1007.00  0.0000E+000
1007.50  0.0000E+000
1008.00  0.0000E+000
1008.50  0.0000E+000
1009.00  0.0000E+000
1009.50  0.0000E+000
1010.00  0.0000E+000
1010.50  0.0000E+000
1011.00  0.0000E+000
1011.50  0.0000E+000
1012.00  0.0000E+000
1012.50  0.0000E+000
1013.00  0.0000E+000
1013.50  0.0000E+000
1014.00  0.0000E+000
1014.50  0.0000E+000
1015.00  0.0000E+000
1015.50  0.0000E+000
1016.00  0.0000E+000
1016.50  0.0000E+000
1017.00  0.0000E+000
1017.50  0.0000E+000
1018.00  0.0000E+000
1018.50  0.0000E+000
1019.00  0.0000E+000
1019.50  0.0000E+000
1020.00  0.0000E+000
1020.50  0.0000E+000
1021.00  0.0000E+000
1021.50  0.0000E+000
1022.00  0.0000E+000
1022.50  0.0000E+000
1023.00  0.0000E+000
1023.50  0.0000E+000
1024.00  0.0000E+000
1024.50  0.0000E+000
1025.00  0.0000E+000
1025.50  0.0000E+000
1026.00  0.0000E+000
1026.50  0.0000E+000
1027.00  0.0000E+000
1027.50  0.0000E+000
1028.00  0.0000E+000
1028.50  0.0000E+000
1029.00  0.0000E+000
1029.50  0.0000E+000
1030.00  0.0000E+000
1030.50  0.0000E+000
1031.00  0.0000E+000
1031.50  0.0000E+000
1032.00  0.0000E+000
1032.50  0.0000E+000
1033.00  0.0000E+000
1033.50  0.0000E+000
1034.00  0.0000E+000
1034.50  0.0000E+000
1035.00  0.0000E+000
1035.50  0.0000E+000
1036.00  0.0000E+000
1036.50  0.0000E+000
1037.00  0.0000E+000
1037.50  0.0000E+000
1038.00  0.0000E+000
1038.50  0.0000E+000
1039.00  0.0000E+000
1039.50  0.0000E+000
1040.00  0.0000E+000
1040.50  0.0000E+000
1041.00  0.0000E+000
1041.50  0.0000E+000
1042.00  0.0000E+000
1042.50  0.0000E+000
1043.00  0.0000E+000
1043.50  0.0000E+000
1044.00  0.0000E+000
1044.50  0.0000E+000
1045.00  0.0000E+000
1045.50  0.0000E+000
1046.00  0.0000E+000
1046.50  0.0000E+000
1047.00  0.0000E+000
1047.50  0.0000E+000
1048.00  0.0000E+000
1048.50  0.0000E+000
1049.00  0.0000E+000
1049.50  0.0000E+000
1050.00  0.0000E+000
1050.50  0.0000E+000
1051.00  0.0000E+000
1051.50  0.0000E+000
1052.00  0.0000E+000
1052.50  0.0000E+000
1053.00  0.0000E+000
1053.50  0.0000E+000
1054.00  0.0000E+000
1054.50  0.0000E+000
1055.00  0.0000E+000
1055.50  0.0000E+000
1056.00  0.0000E+000
1056.50  0.0000E+000
1057.00  0.0000E+000
1057.50  0.0000E+000
1058.00  0.0000E+000
1058.50  0.0000E+000
1059.00  0.0000E+000
1059.50  0.0000E+000
1060.00  0.0000E+000
1060.50  0.0000E+000
1061.00  0.0000E+000
1061.50  0.0000E+000
1062.00  0.0000E+000
1062.50  0.0000E+000
1063.00  0.0000E+000
1063.50  0.0000E+000
1064.00  0.0000E+000
1064.50  0.0000E+000
1065.00  0.0000E+000
1065.50  0.0000E+000
1066.00  0.0000E+000
1066.50  0.0000E+000
1067.00  0.0000E+000
1067.50  0.0000E+000
1068.00  0.0000E+000
1068.50  0.0000E+000
1069.00  0.0000E+000
1069.50  0.0000E+000
1070.00  0.0000E+000
1070.50  0.0000E+000
1071.00  0.0000E+000
1071.50  0.0000E+000
1072.00  0.0000E+000
1072.50  0.0000E+000
1073.00  0.0000E+000
1073.50  0.0000E+000
1074.00  0.0000E+000
1074.50  0.0000E+000
1075.00  0.0000E+000
1075.50  0.0000E+000
1076.00  0.0000E+000
1076.50  0.0000E+000
1077.00  0.0000E+000
1077.50  0.0000E+000
1078.00  0.0000E+000
1078.50  0.0000E+000
1079.00  0.0000E+000
1079.50  0.0000E+000
1080.00  0.0000E+000
1080.50  0.0000E+000
1081.00  0.0000E+000
1081.50  0.0000E+000
1082.00  0.0000E+000
1082.50  0.0000E+000
1083.00  0.0000E+000
1083.50  0.0000E+000
1084.00  0.0000E+000
1084.50  0.0000E+000
1085.00  0.0000E+000
1085.50  0.0000E+000
1086.00  0.0000E+000
1086.50  0.0000E+000
1087.00  0.0000E+000
1087.50  0.0000E+000
1088.00  0.0000E+000
1088.50  0.0000E+000
1089.00  0.0000E+000
1089.50  0.0000E+000
1090.00  0.0000E+000
1090.50  0.0000E+000
1091.00  0.0000E+000
1091.50  0.0000E+000
1092.00  0.0000E+000
1092.50  0.0000E+000
1093.00  0.0000E+000
1093.50  0.0000E+000
1094.00  0.0000E+000
1094.50  0.0000E+000
1095.00  0.0000E+000
1095.50  0.0000E+000
1096.00  0.0000E+000
1096.50  0.0000E+000
1097.00  0.0000E+000
1097.50  0.0000E+000
1098.00  0.0000E+000
1098.50  0.0000E+000
1099.00  0.0000E+000
1099.50  0.0000E+000
1100.00  0.0000E+000
1100.50  0.0000E+000
1101.00  0.0000E+000
1101.50  0.0000E+000
1102.00  0.0000E+000
1102.50  0.0000E+000
1103.00  0.0000E+000
1103.50  0.0000E+000
1104.00  0.0000E+000
1104.50  0.0000E+000
1105.00  0.0000E+000
1105.50  0.0000E+000
1106.00  0.0000E+000
1106.50  0.0000E+000
1107.00  0.0000E+000
1107.50  0.0000E+000
1108.00  0.0000E+000
1108.50  0.0000E+000
1109.00  0.0000E+000
1109.50  0.0000E+000
1110.00  0.0000E+000
1110.50  0.0000E+000
1111.00  0.0000E+000
1111.50  0.0000E+000
1112.00  0.0000E+000
1112.50  0.0000E+000
1113.00  0.0000E+000
1113.50  0.0000E+000
1114.00  0.0000E+000
1114.50  0.0000E+000
1115.00  0.0000E+000
1115.50  0.0000E+000
1116.00  0.0000E+000
1116.50  0.0000E+000
1117.00  0.0000E+000
1117.50  0.0000E+000
1118.00  0.0000E+000
1118.50  0.0000E+000
1119.00  0.0000E+000
1119.50  0.0000E+000
1120.00  0.0000E+000
1120.50  0.0000E+000
1121.00  0.0000E+000
1121.50  0.0000E+000
1122.00  0.0000E+000
1122.50  0.0000E+000
1123.00  0.0000E+000
1123.50  0.0000E+000
1124.00  0.0000E+000
1124.50  0.0000E+000
1125.00  0.0000E+000
1125.50  0.0000E+000
1126.00  0.0000E+000
1126.50  0.0000E+000
1127.00  0.0000E+000
1127.50  0.0000E+000
: 6
