# Supplementary material for: A photoconversion model for full spectral programming and multiplexing of optogenetic systems
Source: Mol Syst Biol. 2017 Apr 24;13(4):926. doi: 10.15252/msb.20167456 (PMC5408778; doi:10.15252/msb.20167456)
Supplement: Supplementary file 11 — Dataset EV3 [file MSB-13-926-s011.zip › dataset_ev3_led_data/led_calibration_data/EO_02/Tiffani_c1/raw/4.IRR]

" File: 160129_calibrations\post-calibration\Tif
" RAD->  Wave:647.21nm  Pix:1050  Val:  0.000  Time:400ms  Avg:1  Sm:1  Sg:1  Tc:off  SNAP  Xt:1  Ch:1  Xtrig wnmcal >RAD-IS6.CAL
 180.00  0.0000E+000
 180.50  0.0000E+000
 181.00  0.0000E+000
 181.50  0.0000E+000
 182.00  0.0000E+000
 182.50  0.0000E+000
 183.00  0.0000E+000
 183.50  0.0000E+000
 184.00  0.0000E+000
 184.50  0.0000E+000
 185.00  0.0000E+000
 185.50  0.0000E+000
 186.00  0.0000E+000
 186.50  0.0000E+000
 187.00  0.0000E+000
 187.50  0.0000E+000
 188.00  0.0000E+000
 188.50  0.0000E+000
 189.00  0.0000E+000
 189.50  0.0000E+000
 190.00  0.0000E+000
 190.50  0.0000E+000
 191.00  0.0000E+000
 191.50  0.0000E+000
 192.00  0.0000E+000
 192.50  0.0000E+000
 193.00  0.0000E+000
 193.50  0.0000E+000
 194.00  0.0000E+000
 194.50  0.0000E+000
 195.00  0.0000E+000
 195.50  0.0000E+000
 196.00  0.0000E+000
 196.50  0.0000E+000
 197.00  0.0000E+000
 197.50  0.0000E+000
 198.00  0.0000E+000
 198.50  0.0000E+000
 199.00  0.0000E+000
 199.50  0.0000E+000
 200.00  0.0000E+000
 200.50  0.0000E+000
 201.00  0.0000E+000
 201.50  0.0000E+000
 202.00  0.0000E+000
 202.50  0.0000E+000
 203.00  0.0000E+000
 203.50  0.0000E+000
 204.00  0.0000E+000
 204.50  0.0000E+000
 205.00  0.0000E+000
 205.50  0.0000E+000
 206.00  0.0000E+000
 206.50  0.0000E+000
 207.00  0.0000E+000
 207.50  0.0000E+000
 208.00  0.0000E+000
 208.50  0.0000E+000
 209.00  0.0000E+000
 209.50  0.0000E+000
 210.00  0.0000E+000
 210.50  0.0000E+000
 211.00  0.0000E+000
 211.50  0.0000E+000
 212.00  0.0000E+000
 212.50  0.0000E+000
 213.00  0.0000E+000
 213.50  0.0000E+000
 214.00  0.0000E+000
 214.50  0.0000E+000
 215.00  0.0000E+000
 215.50  0.0000E+000
 216.00  0.0000E+000
 216.50  0.0000E+000
 217.00  0.0000E+000
 217.50  0.0000E+000
 218.00  0.0000E+000
 218.50  0.0000E+000
 219.00  0.0000E+000
 219.50  0.0000E+000
 220.00  0.0000E+000
 220.50  0.0000E+000
 221.00  0.0000E+000
 221.50  0.0000E+000
 222.00  0.0000E+000
 222.50  0.0000E+000
 223.00  0.0000E+000
 223.50  0.0000E+000
 224.00  0.0000E+000
 224.50  0.0000E+000
 225.00  0.0000E+000
 225.50  0.0000E+000
 226.00  0.0000E+000
 226.50  0.0000E+000
 227.00  0.0000E+000
 227.50  0.0000E+000
 228.00  0.0000E+000
 228.50  0.0000E+000
 229.00  0.0000E+000
 229.50  0.0000E+000
 230.00  0.0000E+000
 230.50  0.0000E+000
 231.00  0.0000E+000
 231.50  0.0000E+000
 232.00  0.0000E+000
 232.50  0.0000E+000
 233.00  0.0000E+000
 233.50  0.0000E+000
 234.00  0.0000E+000
 234.50  0.0000E+000
 235.00  0.0000E+000
 235.50  0.0000E+000
 236.00  0.0000E+000
 236.50  0.0000E+000
 237.00  0.0000E+000
 237.50  0.0000E+000
 238.00  0.0000E+000
 238.50  0.0000E+000
 239.00  0.0000E+000
 239.50  0.0000E+000
 240.00  0.0000E+000
 240.50  0.0000E+000
 241.00  0.0000E+000
 241.50  0.0000E+000
 242.00  0.0000E+000
 242.50  0.0000E+000
 243.00  0.0000E+000
 243.50  0.0000E+000
 244.00  0.0000E+000
 244.50  0.0000E+000
 245.00  0.0000E+000
 245.50  0.0000E+000
 246.00  0.0000E+000
 246.50  0.0000E+000
 247.00  0.0000E+000
 247.50  0.0000E+000
 248.00  0.0000E+000
 248.50  0.0000E+000
 249.00  0.0000E+000
 249.50  0.0000E+000
 250.00  0.0000E+000
 250.50  0.0000E+000
 251.00  0.0000E+000
 251.50  0.0000E+000
 252.00  0.0000E+000
 252.50  0.0000E+000
 253.00  0.0000E+000
 253.50  0.0000E+000
 254.00  0.0000E+000
 254.50  0.0000E+000
 255.00  0.0000E+000
 255.50  0.0000E+000
 256.00  0.0000E+000
 256.50  0.0000E+000
 257.00  0.0000E+000
 257.50  0.0000E+000
 258.00  0.0000E+000
 258.50  0.0000E+000
 259.00  0.0000E+000
 259.50  0.0000E+000
 260.00  0.0000E+000
 260.50  0.0000E+000
 261.00  0.0000E+000
 261.50  0.0000E+000
 262.00  0.0000E+000
 262.50  0.0000E+000
 263.00  0.0000E+000
 263.50  0.0000E+000
 264.00  0.0000E+000
 264.50  0.0000E+000
 265.00  0.0000E+000
 265.50  0.0000E+000
 266.00  0.0000E+000
 266.50  0.0000E+000
 267.00  0.0000E+000
 267.50  0.0000E+000
 268.00  0.0000E+000
 268.50  0.0000E+000
 269.00  0.0000E+000
 269.50  0.0000E+000
 270.00  0.0000E+000
 270.50  0.0000E+000
 271.00  0.0000E+000
 271.50  0.0000E+000
 272.00  0.0000E+000
 272.50  0.0000E+000
 273.00  0.0000E+000
 273.50  0.0000E+000
 274.00  0.0000E+000
 274.50  0.0000E+000
 275.00  0.0000E+000
 275.50  0.0000E+000
 276.00  0.0000E+000
 276.50  0.0000E+000
 277.00  0.0000E+000
 277.50  0.0000E+000
 278.00  0.0000E+000
 278.50  0.0000E+000
 279.00  0.0000E+000
 279.50  0.0000E+000
 280.00  0.0000E+000
 280.50  0.0000E+000
 281.00  0.0000E+000
 281.50  0.0000E+000
 282.00  0.0000E+000
 282.50  0.0000E+000
 283.00  0.0000E+000
 283.50  0.0000E+000
 284.00  0.0000E+000
 284.50  0.0000E+000
 285.00  0.0000E+000
 285.50  0.0000E+000
 286.00  0.0000E+000
 286.50  0.0000E+000
 287.00  0.0000E+000
 287.50  0.0000E+000
 288.00  0.0000E+000
 288.50  0.0000E+000
 289.00  0.0000E+000
 289.50  0.0000E+000
 290.00  0.0000E+000
 290.50  0.0000E+000
 291.00  0.0000E+000
 291.50  0.0000E+000
 292.00  0.0000E+000
 292.50  0.0000E+000
 293.00  0.0000E+000
 293.50  0.0000E+000
 294.00  0.0000E+000
 294.50  0.0000E+000
 295.00  0.0000E+000
 295.50  0.0000E+000
 296.00  0.0000E+000
 296.50  0.0000E+000
 297.00  0.0000E+000
 297.50  0.0000E+000
 298.00  0.0000E+000
 298.50  0.0000E+000
 299.00  0.0000E+000
 299.50  0.0000E+000
 300.00  0.0000E+000
 300.50  0.0000E+000
 301.00  0.0000E+000
 301.50  0.0000E+000
 302.00  0.0000E+000
 302.50  0.0000E+000
 303.00  0.0000E+000
 303.50  0.0000E+000
 304.00  0.0000E+000
 304.50  0.0000E+000
 305.00  0.0000E+000
 305.50  0.0000E+000
 306.00  0.0000E+000
 306.50  0.0000E+000
 307.00  0.0000E+000
 307.50  0.0000E+000
 308.00  0.0000E+000
 308.50  0.0000E+000
 309.00  0.0000E+000
 309.50  0.0000E+000
 310.00  0.0000E+000
 310.50  0.0000E+000
 311.00  0.0000E+000
 311.50  0.0000E+000
 312.00  0.0000E+000
 312.50  0.0000E+000
 313.00  0.0000E+000
 313.50  0.0000E+000
 314.00  0.0000E+000
 314.50  0.0000E+000
 315.00  0.0000E+000
 315.50  0.0000E+000
 316.00  0.0000E+000
 316.50  0.0000E+000
 317.00  0.0000E+000
 317.50  0.0000E+000
 318.00  0.0000E+000
 318.50  0.0000E+000
 319.00  0.0000E+000
 319.50  0.0000E+000
 320.00  0.0000E+000
 320.50  0.0000E+000
 321.00  0.0000E+000
 321.50  0.0000E+000
 322.00  0.0000E+000
 322.50  0.0000E+000
 323.00  0.0000E+000
 323.50  0.0000E+000
 324.00  0.0000E+000
 324.50  0.0000E+000
 325.00  0.0000E+000
 325.50  0.0000E+000
 326.00  0.0000E+000
 326.50  0.0000E+000
 327.00  0.0000E+000
 327.50  0.0000E+000
 328.00  0.0000E+000
 328.50  0.0000E+000
 329.00  0.0000E+000
 329.50  0.0000E+000
 330.00  0.0000E+000
 330.50  0.0000E+000
 331.00  0.0000E+000
 331.50  0.0000E+000
 332.00  0.0000E+000
 332.50  0.0000E+000
 333.00  0.0000E+000
 333.50  0.0000E+000
 334.00  0.0000E+000
 334.50  0.0000E+000
 335.00  0.0000E+000
 335.50  0.0000E+000
 336.00  0.0000E+000
 336.50  0.0000E+000
 337.00  0.0000E+000
 337.50  0.0000E+000
 338.00  0.0000E+000
 338.50  0.0000E+000
 339.00  0.0000E+000
 339.50  0.0000E+000
 340.00  0.0000E+000
 340.50  0.0000E+000
 341.00  0.0000E+000
 341.50  0.0000E+000
 342.00  0.0000E+000
 342.50  0.0000E+000
 343.00  0.0000E+000
 343.50  0.0000E+000
 344.00  0.0000E+000
 344.50  0.0000E+000
 345.00  0.0000E+000
 345.50  0.0000E+000
 346.00  0.0000E+000
 346.50  0.0000E+000
 347.00  0.0000E+000
 347.50  0.0000E+000
 348.00  0.0000E+000
 348.50  0.0000E+000
 349.00  0.0000E+000
 349.50  0.0000E+000
 350.00  0.0000E+000
 350.50  0.0000E+000
 351.00  0.0000E+000
 351.50  0.0000E+000
 352.00  0.0000E+000
 352.50  0.0000E+000
 353.00  0.0000E+000
 353.50  0.0000E+000
 354.00  0.0000E+000
 354.50  0.0000E+000
 355.00  0.0000E+000
 355.50  0.0000E+000
 356.00  0.0000E+000
 356.50  0.0000E+000
 357.00  0.0000E+000
 357.50  0.0000E+000
 358.00  0.0000E+000
 358.50  0.0000E+000
 359.00  0.0000E+000
 359.50  1.6374E-008
 360.00  2.1965E-007
 360.50  3.1786E-007
 361.00  2.4150E-007
 361.50  1.6624E-007
 362.00  1.3404E-007
 362.50  1.1972E-007
 363.00  1.4053E-007
 363.50  1.5759E-007
 364.00  1.7473E-007
 364.50  2.1494E-007
 365.00  2.4625E-007
 365.50  2.6013E-007
 366.00  2.5453E-007
 366.50  2.2496E-007
 367.00  1.3888E-007
 367.50  8.8448E-008
 368.00  6.2945E-008
 368.50  6.0686E-008
 369.00  7.0117E-008
 369.50  1.0120E-007
 370.00  1.0434E-007
 370.50  1.2113E-007
 371.00  1.0558E-007
 371.50  1.3865E-007
 372.00  1.7381E-007
 372.50  2.2101E-007
 373.00  2.7494E-007
 373.50  3.0161E-007
 374.00  3.4995E-007
 374.50  2.6551E-007
 375.00  2.3186E-007
 375.50  2.0751E-007
 376.00  2.1637E-007
 376.50  2.3841E-007
 377.00  2.8752E-007
 377.50  3.0372E-007
 378.00  2.5751E-007
 378.50  1.8143E-007
 379.00  9.7212E-008
 379.50  4.8650E-008
 380.00  1.8736E-008
 380.50  0.0000E+000
 381.00  0.0000E+000
 381.50  0.0000E+000
 382.00  0.0000E+000
 382.50  2.8121E-008
 383.00  6.6818E-008
 383.50  1.6850E-007
 384.00  2.7443E-007
 384.50  3.5004E-007
 385.00  4.0309E-007
 385.50  4.4047E-007
 386.00  4.4317E-007
 386.50  4.5305E-007
 387.00  4.6828E-007
 387.50  5.2067E-007
 388.00  5.0872E-007
 388.50  5.2615E-007
 389.00  5.4671E-007
 389.50  5.6349E-007
 390.00  6.2423E-007
 390.50  7.5012E-007
 391.00  8.5172E-007
 391.50  8.8296E-007
 392.00  9.5716E-007
 392.50  9.7207E-007
 393.00  9.5285E-007
 393.50  8.9619E-007
 394.00  8.6865E-007
 394.50  8.4589E-007
 395.00  7.8377E-007
 395.50  9.0036E-007
 396.00  1.0144E-006
 396.50  1.0914E-006
 397.00  1.1871E-006
 397.50  1.2716E-006
 398.00  1.3405E-006
 398.50  1.4582E-006
 399.00  1.5829E-006
 399.50  1.6682E-006
 400.00  1.7578E-006
 400.50  1.9071E-006
 401.00  2.1202E-006
 401.50  2.5025E-006
 402.00  2.8758E-006
 402.50  3.2137E-006
 403.00  3.5586E-006
 403.50  3.6785E-006
 404.00  3.7340E-006
 404.50  3.9432E-006
 405.00  4.0825E-006
 405.50  4.2889E-006
 406.00  4.6446E-006
 406.50  4.9795E-006
 407.00  5.3216E-006
 407.50  5.7001E-006
 408.00  6.0850E-006
 408.50  6.5262E-006
 409.00  7.0303E-006
 409.50  7.5832E-006
 410.00  8.2099E-006
 410.50  8.9492E-006
 411.00  9.8193E-006
 411.50  1.0846E-005
 412.00  1.2001E-005
 412.50  1.3188E-005
 413.00  1.4387E-005
 413.50  1.5473E-005
 414.00  1.6488E-005
 414.50  1.7570E-005
 415.00  1.8785E-005
 415.50  2.0144E-005
 416.00  2.1733E-005
 416.50  2.3528E-005
 417.00  2.5458E-005
 417.50  2.7596E-005
 418.00  2.9844E-005
 418.50  3.2142E-005
 419.00  3.4570E-005
 419.50  3.7125E-005
 420.00  3.9870E-005
 420.50  4.2933E-005
 421.00  4.6296E-005
 421.50  4.9900E-005
 422.00  5.3801E-005
 422.50  5.8119E-005
 423.00  6.2714E-005
 423.50  6.7645E-005
 424.00  7.2919E-005
 424.50  7.8445E-005
 425.00  8.4224E-005
 425.50  9.0270E-005
 426.00  9.6534E-005
 426.50  1.0297E-004
 427.00  1.0947E-004
 427.50  1.1606E-004
 428.00  1.2267E-004
 428.50  1.2926E-004
 429.00  1.3587E-004
 429.50  1.4233E-004
 430.00  1.4859E-004
 430.50  1.5479E-004
 431.00  1.6072E-004
 431.50  1.6627E-004
 432.00  1.7141E-004
 432.50  1.7596E-004
 433.00  1.7976E-004
 433.50  1.8278E-004
 434.00  1.8496E-004
 434.50  1.8634E-004
 435.00  1.8691E-004
 435.50  1.8664E-004
 436.00  1.8550E-004
 436.50  1.8334E-004
 437.00  1.8045E-004
 437.50  1.7675E-004
 438.00  1.7234E-004
 438.50  1.6724E-004
 439.00  1.6158E-004
 439.50  1.5543E-004
 440.00  1.4890E-004
 440.50  1.4203E-004
 441.00  1.3489E-004
 441.50  1.2773E-004
 442.00  1.2062E-004
 442.50  1.1359E-004
 443.00  1.0673E-004
 443.50  9.9998E-005
 444.00  9.3413E-005
 444.50  8.7100E-005
 445.00  8.1108E-005
 445.50  7.5478E-005
 446.00  7.0214E-005
 446.50  6.5360E-005
 447.00  6.0869E-005
 447.50  5.6710E-005
 448.00  5.2890E-005
 448.50  4.9295E-005
 449.00  4.5899E-005
 449.50  4.2733E-005
 450.00  3.9778E-005
 450.50  3.7025E-005
 451.00  3.4501E-005
 451.50  3.2141E-005
 452.00  2.9975E-005
 452.50  2.8005E-005
 453.00  2.6188E-005
 453.50  2.4488E-005
 454.00  2.2906E-005
 454.50  2.1337E-005
 455.00  1.9829E-005
 455.50  1.8391E-005
 456.00  1.7071E-005
 456.50  1.5857E-005
 457.00  1.4788E-005
 457.50  1.3871E-005
 458.00  1.3065E-005
 458.50  1.2318E-005
 459.00  1.1603E-005
 459.50  1.0858E-005
 460.00  1.0072E-005
 460.50  9.3527E-006
 461.00  8.7132E-006
 461.50  8.2194E-006
 462.00  7.8798E-006
 462.50  7.5398E-006
 463.00  7.1753E-006
 463.50  6.8255E-006
 464.00  6.4204E-006
 464.50  6.0453E-006
 465.00  5.7601E-006
 465.50  5.5180E-006
 466.00  5.2890E-006
 466.50  5.0238E-006
 467.00  4.7430E-006
 467.50  4.4782E-006
 468.00  4.2161E-006
 468.50  4.0378E-006
 469.00  3.8852E-006
 469.50  3.7414E-006
 470.00  3.5902E-006
 470.50  3.4435E-006
 471.00  3.2966E-006
 471.50  3.1712E-006
 472.00  3.0787E-006
 472.50  2.9937E-006
 473.00  2.8954E-006
 473.50  2.8181E-006
 474.00  2.7697E-006
 474.50  2.6770E-006
 475.00  2.5703E-006
 475.50  2.4708E-006
 476.00  2.3586E-006
 476.50  2.2400E-006
 477.00  2.1422E-006
 477.50  2.0559E-006
 478.00  1.9620E-006
 478.50  1.8803E-006
 479.00  1.7699E-006
 479.50  1.6660E-006
 480.00  1.6093E-006
 480.50  1.5897E-006
 481.00  1.5657E-006
 481.50  1.5467E-006
 482.00  1.4627E-006
 482.50  1.3436E-006
 483.00  1.2573E-006
 483.50  1.1643E-006
 484.00  1.1546E-006
 484.50  1.1518E-006
 485.00  1.1416E-006
 485.50  1.1213E-006
 486.00  1.0976E-006
 486.50  1.0911E-006
 487.00  1.0894E-006
 487.50  1.0937E-006
 488.00  1.1188E-006
 488.50  1.1117E-006
 489.00  1.0933E-006
 489.50  1.0725E-006
 490.00  1.0724E-006
 490.50  1.0628E-006
 491.00  1.1003E-006
 491.50  1.1206E-006
 492.00  1.0829E-006
 492.50  1.0444E-006
 493.00  9.9861E-007
 493.50  8.7893E-007
 494.00  8.7303E-007
 494.50  8.7055E-007
 495.00  8.8528E-007
 495.50  8.9903E-007
 496.00  9.0507E-007
 496.50  8.7350E-007
 497.00  8.1133E-007
 497.50  7.5825E-007
 498.00  7.3999E-007
 498.50  7.3488E-007
 499.00  7.7680E-007
 499.50  7.9833E-007
 500.00  8.0899E-007
 500.50  8.3914E-007
 501.00  9.2495E-007
 501.50  1.0357E-006
 502.00  1.1301E-006
 502.50  1.1613E-006
 503.00  1.1128E-006
 503.50  1.0142E-006
 504.00  8.9638E-007
 504.50  8.3464E-007
 505.00  7.8388E-007
 505.50  7.1465E-007
 506.00  6.5176E-007
 506.50  6.0447E-007
 507.00  5.6697E-007
 507.50  5.6508E-007
 508.00  6.0337E-007
 508.50  6.2802E-007
 509.00  6.4542E-007
 509.50  7.9673E-007
 510.00  8.4133E-007
 510.50  8.7509E-007
 511.00  9.1936E-007
 511.50  9.2728E-007
 512.00  9.0753E-007
 512.50  9.0657E-007
 513.00  8.7543E-007
 513.50  7.9619E-007
 514.00  6.7785E-007
 514.50  5.6502E-007
 515.00  4.7811E-007
 515.50  4.3212E-007
 516.00  4.4236E-007
 516.50  4.7114E-007
 517.00  5.0955E-007
 517.50  5.5224E-007
 518.00  5.6981E-007
 518.50  5.5963E-007
 519.00  5.5127E-007
 519.50  5.8073E-007
 520.00  6.2634E-007
 520.50  6.8938E-007
 521.00  7.8103E-007
 521.50  8.9513E-007
 522.00  9.3849E-007
 522.50  9.7030E-007
 523.00  1.0500E-006
 523.50  1.0391E-006
 524.00  1.0195E-006
 524.50  1.0045E-006
 525.00  9.4202E-007
 525.50  7.8989E-007
 526.00  7.1791E-007
 526.50  6.4794E-007
 527.00  6.2720E-007
 527.50  6.1379E-007
 528.00  5.6353E-007
 528.50  5.1536E-007
 529.00  4.2526E-007
 529.50  2.9810E-007
 530.00  2.2893E-007
 530.50  1.7800E-007
 531.00  1.6207E-007
 531.50  2.2226E-007
 532.00  2.9785E-007
 532.50  3.4800E-007
 533.00  4.3444E-007
 533.50  5.1016E-007
 534.00  5.7233E-007
 534.50  6.3562E-007
 535.00  7.0774E-007
 535.50  7.2703E-007
 536.00  7.0525E-007
 536.50  5.9964E-007
 537.00  5.3146E-007
 537.50  4.5401E-007
 538.00  3.4844E-007
 538.50  2.5795E-007
 539.00  2.1037E-007
 539.50  1.1709E-007
 540.00  1.7338E-008
 540.50  1.1565E-008
 541.00  1.1712E-010
 541.50  1.1941E-008
 542.00  6.3902E-008
 542.50  9.3919E-008
 543.00  1.7674E-007
 543.50  2.9099E-007
 544.00  4.1268E-007
 544.50  5.8975E-007
 545.00  8.4242E-007
 545.50  9.6014E-007
 546.00  1.0049E-006
 546.50  1.0112E-006
 547.00  9.5598E-007
 547.50  7.8702E-007
 548.00  7.5047E-007
 548.50  6.5394E-007
 549.00  5.0472E-007
 549.50  3.6863E-007
 550.00  2.7124E-007
 550.50  2.5118E-007
 551.00  2.3736E-007
 551.50  2.6803E-007
 552.00  3.1557E-007
 552.50  3.5088E-007
 553.00  3.5868E-007
 553.50  4.1165E-007
 554.00  4.2984E-007
 554.50  4.2762E-007
 555.00  4.3130E-007
 555.50  4.5637E-007
 556.00  5.0080E-007
 556.50  5.1716E-007
 557.00  5.0349E-007
 557.50  5.0780E-007
 558.00  4.9110E-007
 558.50  4.7597E-007
 559.00  4.6904E-007
 559.50  4.3891E-007
 560.00  4.4433E-007
 560.50  4.5596E-007
 561.00  4.6649E-007
 561.50  4.9026E-007
 562.00  5.0854E-007
 562.50  4.4824E-007
 563.00  3.8985E-007
 563.50  3.9962E-007
 564.00  4.1766E-007
 564.50  4.4636E-007
 565.00  5.0225E-007
 565.50  5.2851E-007
 566.00  5.2812E-007
 566.50  4.9948E-007
 567.00  4.7074E-007
 567.50  4.6048E-007
 568.00  4.3122E-007
 568.50  3.2204E-007
 569.00  2.6151E-007
 569.50  1.9110E-007
 570.00  1.0736E-007
 570.50  7.2634E-008
 571.00  1.2320E-007
 571.50  1.4204E-007
 572.00  1.0749E-007
 572.50  1.0160E-007
 573.00  7.9541E-008
 573.50  3.1319E-008
 574.00  4.2256E-008
 574.50  5.5482E-008
 575.00  1.2007E-008
 575.50  2.1713E-008
 576.00  0.0000E+000
 576.50  0.0000E+000
 577.00  0.0000E+000
 577.50  0.0000E+000
 578.00  0.0000E+000
 578.50  0.0000E+000
 579.00  0.0000E+000
 579.50  1.0789E-007
 580.00  2.4438E-007
 580.50  3.6358E-007
 581.00  4.5084E-007
 581.50  4.0786E-007
 582.00  3.6559E-007
 582.50  3.4633E-007
 583.00  3.7037E-007
 583.50  4.1091E-007
 584.00  5.0609E-007
 584.50  5.8402E-007
 585.00  5.7379E-007
 585.50  5.6007E-007
 586.00  4.2869E-007
 586.50  2.4691E-007
 587.00  1.9243E-007
 587.50  1.6871E-007
 588.00  1.3253E-007
 588.50  2.3857E-007
 589.00  3.5412E-007
 589.50  4.6391E-007
 590.00  5.6114E-007
 590.50  5.6208E-007
 591.00  4.4084E-007
 591.50  3.4276E-007
 592.00  1.9177E-007
 592.50  2.2590E-007
 593.00  1.5112E-007
 593.50  1.8600E-007
 594.00  1.0553E-007
 594.50  0.0000E+000
 595.00  0.0000E+000
 595.50  0.0000E+000
 596.00  0.0000E+000
 596.50  0.0000E+000
 597.00  0.0000E+000
 597.50  0.0000E+000
 598.00  0.0000E+000
 598.50  0.0000E+000
 599.00  0.0000E+000
 599.50  0.0000E+000
 600.00  0.0000E+000
 600.50  0.0000E+000
 601.00  0.0000E+000
 601.50  0.0000E+000
 602.00  0.0000E+000
 602.50  0.0000E+000
 603.00  0.0000E+000
 603.50  0.0000E+000
 604.00  0.0000E+000
 604.50  7.4139E-009
 605.00  3.2512E-008
 605.50  4.9618E-008
 606.00  1.8774E-008
 606.50  6.8319E-008
 607.00  3.3500E-008
 607.50  0.0000E+000
 608.00  0.0000E+000
 608.50  0.0000E+000
 609.00  0.0000E+000
 609.50  6.5332E-008
 610.00  1.3229E-007
 610.50  2.2032E-007
 611.00  2.6224E-007
 611.50  2.8655E-007
 612.00  3.6495E-007
 612.50  4.4687E-007
 613.00  5.7006E-007
 613.50  6.4232E-007
 614.00  5.8419E-007
 614.50  4.6642E-007
 615.00  3.0209E-007
 615.50  9.5328E-008
 616.00  8.4115E-009
 616.50  0.0000E+000
 617.00  1.0429E-007
 617.50  1.8480E-007
 618.00  3.3548E-007
 618.50  4.2661E-007
 619.00  3.7716E-007
 619.50  2.5040E-007
 620.00  1.3913E-007
 620.50  3.6955E-008
 621.00  8.4103E-009
 621.50  1.4057E-008
 622.00  3.8895E-008
 622.50  2.4595E-008
 623.00  2.2890E-009
 623.50  0.0000E+000
 624.00  0.0000E+000
 624.50  0.0000E+000
 625.00  0.0000E+000
 625.50  7.0152E-009
 626.00  7.5485E-008
 626.50  1.6595E-007
 627.00  1.7007E-007
 627.50  1.7244E-007
 628.00  1.3938E-007
 628.50  8.2283E-008
 629.00  5.1347E-008
 629.50  4.3987E-008
 630.00  1.5829E-009
 630.50  0.0000E+000
 631.00  0.0000E+000
 631.50  0.0000E+000
 632.00  0.0000E+000
 632.50  0.0000E+000
 633.00  0.0000E+000
 633.50  0.0000E+000
 634.00  0.0000E+000
 634.50  0.0000E+000
 635.00  0.0000E+000
 635.50  0.0000E+000
 636.00  0.0000E+000
 636.50  0.0000E+000
 637.00  0.0000E+000
 637.50  0.0000E+000
 638.00  0.0000E+000
 638.50  0.0000E+000
 639.00  0.0000E+000
 639.50  7.1439E-009
 640.00  1.2057E-008
 640.50  7.3067E-008
 641.00  1.1592E-007
 641.50  1.2866E-007
 642.00  7.4630E-008
 642.50  1.0930E-007
 643.00  4.5102E-008
 643.50  0.0000E+000
 644.00  0.0000E+000
 644.50  0.0000E+000
 645.00  0.0000E+000
 645.50  0.0000E+000
 646.00  0.0000E+000
 646.50  0.0000E+000
 647.00  2.3768E-007
 647.50  8.1534E-007
 648.00  1.3488E-006
 648.50  1.6937E-006
 649.00  1.9576E-006
 649.50  1.6485E-006
 650.00  1.1238E-006
 650.50  7.3562E-007
 651.00  3.8375E-007
 651.50  4.8829E-008
 652.00  0.0000E+000
 652.50  0.0000E+000
 653.00  0.0000E+000
 653.50  0.0000E+000
 654.00  2.2400E-008
 654.50  1.0589E-007
 655.00  2.0466E-007
 655.50  1.8904E-007
 656.00  4.8237E-008
 656.50  1.6160E-009
 657.00  0.0000E+000
 657.50  0.0000E+000
 658.00  0.0000E+000
 658.50  0.0000E+000
 659.00  0.0000E+000
 659.50  0.0000E+000
 660.00  0.0000E+000
 660.50  0.0000E+000
 661.00  0.0000E+000
 661.50  0.0000E+000
 662.00  0.0000E+000
 662.50  0.0000E+000
 663.00  0.0000E+000
 663.50  0.0000E+000
 664.00  0.0000E+000
 664.50  0.0000E+000
 665.00  0.0000E+000
 665.50  0.0000E+000
 666.00  0.0000E+000
 666.50  0.0000E+000
 667.00  0.0000E+000
 667.50  0.0000E+000
 668.00  2.8071E-008
 668.50  6.0388E-008
 669.00  1.5026E-007
 669.50  3.0670E-007
 670.00  2.6698E-007
 670.50  2.3791E-008
 671.00  0.0000E+000
 671.50  0.0000E+000
 672.00  0.0000E+000
 672.50  0.0000E+000
 673.00  7.9466E-008
 673.50  3.4197E-007
 674.00  6.0257E-007
 674.50  1.0865E-006
 675.00  1.4137E-006
 675.50  1.4315E-006
 676.00  1.3984E-006
 676.50  1.3930E-006
 677.00  8.5407E-007
 677.50  1.1774E-006
 678.00  1.2785E-006
 678.50  1.9739E-006
 679.00  2.2091E-006
 679.50  2.4415E-006
 680.00  2.0757E-006
 680.50  1.7764E-006
 681.00  1.2701E-006
 681.50  8.7601E-007
 682.00  5.4912E-007
 682.50  4.4656E-007
 683.00  3.2550E-007
 683.50  3.3510E-007
 684.00  5.3979E-007
 684.50  6.6253E-007
 685.00  1.1412E-006
 685.50  1.1334E-006
 686.00  1.0712E-006
 686.50  1.0072E-006
 687.00  1.1230E-006
 687.50  6.3959E-007
 688.00  5.2516E-007
 688.50  4.8822E-007
 689.00  2.1479E-007
 689.50  2.9406E-008
 690.00  1.5884E-007
 690.50  1.9491E-007
 691.00  1.0607E-007
 691.50  6.8541E-008
 692.00  3.9702E-009
 692.50  0.0000E+000
 693.00  0.0000E+000
 693.50  0.0000E+000
 694.00  0.0000E+000
 694.50  0.0000E+000
 695.00  0.0000E+000
 695.50  0.0000E+000
 696.00  0.0000E+000
 696.50  1.2235E-007
 697.00  4.2658E-007
 697.50  8.4355E-007
 698.00  1.0892E-006
 698.50  9.8060E-007
 699.00  8.4925E-007
 699.50  8.6857E-007
 700.00  7.3915E-007
 700.50  7.0285E-007
 701.00  7.6964E-007
 701.50  8.1722E-007
 702.00  7.0778E-007
 702.50  7.2183E-007
 703.00  7.3593E-007
 703.50  5.5582E-007
 704.00  3.8088E-007
 704.50  4.3015E-007
 705.00  3.8279E-007
 705.50  3.3169E-007
 706.00  5.0017E-007
 706.50  6.0788E-007
 707.00  8.5443E-007
 707.50  1.1494E-006
 708.00  1.3934E-006
 708.50  1.4593E-006
 709.00  1.2475E-006
 709.50  8.4430E-007
 710.00  3.8435E-007
 710.50  1.2779E-007
 711.00  2.2740E-009
 711.50  0.0000E+000
 712.00  1.9515E-008
 712.50  1.5372E-007
 713.00  3.5456E-007
 713.50  5.4763E-007
 714.00  4.7869E-007
 714.50  6.9706E-007
 715.00  9.4636E-007
 715.50  1.1183E-006
 716.00  1.4746E-006
 716.50  2.1862E-006
 717.00  2.4075E-006
 717.50  2.7711E-006
 718.00  3.3602E-006
 718.50  3.2595E-006
 719.00  3.0789E-006
 719.50  3.2882E-006
 720.00  2.9642E-006
 720.50  2.5404E-006
 721.00  2.4064E-006
 721.50  2.2621E-006
 722.00  1.6398E-006
 722.50  1.3617E-006
 723.00  1.3491E-006
 723.50  1.1444E-006
 724.00  5.8548E-007
 724.50  1.2784E-007
 725.00  0.0000E+000
 725.50  0.0000E+000
 726.00  0.0000E+000
 726.50  0.0000E+000
 727.00  0.0000E+000
 727.50  0.0000E+000
 728.00  0.0000E+000
 728.50  0.0000E+000
 729.00  0.0000E+000
 729.50  0.0000E+000
 730.00  0.0000E+000
 730.50  0.0000E+000
 731.00  0.0000E+000
 731.50  0.0000E+000
 732.00  0.0000E+000
 732.50  0.0000E+000
 733.00  0.0000E+000
 733.50  0.0000E+000
 734.00  0.0000E+000
 734.50  0.0000E+000
 735.00  0.0000E+000
 735.50  0.0000E+000
 736.00  0.0000E+000
 736.50  0.0000E+000
 737.00  0.0000E+000
 737.50  0.0000E+000
 738.00  0.0000E+000
 738.50  0.0000E+000
 739.00  0.0000E+000
 739.50  1.1612E-007
 740.00  7.2491E-008
 740.50  0.0000E+000
 741.00  0.0000E+000
 741.50  0.0000E+000
 742.00  0.0000E+000
 742.50  8.1836E-008
 743.00  4.5678E-007
 743.50  8.7107E-007
 744.00  1.1544E-006
 744.50  1.3481E-006
 745.00  1.2725E-006
 745.50  1.2957E-006
 746.00  1.3788E-006
 746.50  1.4813E-006
 747.00  1.7581E-006
 747.50  1.9618E-006
 748.00  1.5779E-006
 748.50  1.2878E-006
 749.00  9.4311E-007
 749.50  4.7846E-007
 750.00  1.3055E-007
 750.50  0.0000E+000
 751.00  0.0000E+000
 751.50  0.0000E+000
 752.00  2.1006E-007
 752.50  7.5722E-007
 753.00  1.3755E-006
 753.50  1.4218E-006
 754.00  1.1962E-006
 754.50  7.9562E-007
 755.00  4.2416E-007
 755.50  3.0048E-007
 756.00  6.0899E-007
 756.50  7.4683E-007
 757.00  1.1163E-006
 757.50  1.0728E-006
 758.00  8.6785E-007
 758.50  6.5158E-007
 759.00  4.6944E-007
 759.50  1.0513E-007
 760.00  8.2660E-008
 760.50  0.0000E+000
 761.00  1.0734E-007
 761.50  5.4900E-007
 762.00  1.0301E-006
 762.50  1.3100E-006
 763.00  1.5729E-006
 763.50  1.5944E-006
 764.00  1.5936E-006
 764.50  1.7418E-006
 765.00  2.3294E-006
 765.50  3.4840E-006
 766.00  4.5571E-006
 766.50  4.6679E-006
 767.00  4.0744E-006
 767.50  3.2448E-006
 768.00  2.0265E-006
 768.50  1.1353E-006
 769.00  1.3090E-006
 769.50  2.6722E-006
 770.00  3.5949E-006
 770.50  3.8389E-006
 771.00  4.4844E-006
 771.50  5.0017E-006
 772.00  4.1539E-006
 772.50  4.1716E-006
 773.00  4.3261E-006
 773.50  3.4947E-006
 774.00  2.8819E-006
 774.50  2.1683E-006
 775.00  1.8325E-006
 775.50  1.3313E-006
 776.00  1.0727E-006
 776.50  1.0107E-006
 777.00  1.4055E-006
 777.50  1.5460E-006
 778.00  1.9374E-006
 778.50  2.4969E-006
 779.00  2.6460E-006
 779.50  3.0057E-006
 780.00  3.1727E-006
 780.50  3.3154E-006
 781.00  3.5335E-006
 781.50  3.2356E-006
 782.00  1.9993E-006
 782.50  1.6149E-006
 783.00  1.0324E-006
 783.50  5.6401E-007
 784.00  6.8497E-007
 784.50  1.4430E-006
 785.00  1.7579E-006
 785.50  1.4847E-006
 786.00  1.2109E-006
 786.50  8.9244E-007
 787.00  4.7501E-007
 787.50  2.8638E-007
 788.00  1.2676E-007
 788.50  0.0000E+000
 789.00  0.0000E+000
 789.50  0.0000E+000
 790.00  0.0000E+000
 790.50  0.0000E+000
 791.00  0.0000E+000
 791.50  0.0000E+000
 792.00  0.0000E+000
 792.50  0.0000E+000
 793.00  0.0000E+000
 793.50  0.0000E+000
 794.00  0.0000E+000
 794.50  0.0000E+000
 795.00  0.0000E+000
 795.50  0.0000E+000
 796.00  0.0000E+000
 796.50  0.0000E+000
 797.00  0.0000E+000
 797.50  0.0000E+000
 798.00  0.0000E+000
 798.50  0.0000E+000
 799.00  0.0000E+000
 799.50  0.0000E+000
 800.00  0.0000E+000
 800.50  0.0000E+000
 801.00  0.0000E+000
 801.50  0.0000E+000
 802.00  0.0000E+000
 802.50  0.0000E+000
 803.00  0.0000E+000
 803.50  0.0000E+000
 804.00  0.0000E+000
 804.50  0.0000E+000
 805.00  0.0000E+000
 805.50  0.0000E+000
 806.00  0.0000E+000
 806.50  0.0000E+000
 807.00  0.0000E+000
 807.50  0.0000E+000
 808.00  0.0000E+000
 808.50  0.0000E+000
 809.00  0.0000E+000
 809.50  0.0000E+000
 810.00  0.0000E+000
 810.50  0.0000E+000
 811.00  0.0000E+000
 811.50  0.0000E+000
 812.00  0.0000E+000
 812.50  9.9584E-009
 813.00  1.4492E-007
 813.50  4.5766E-007
 814.00  6.6148E-007
 814.50  4.3621E-007
 815.00  1.6208E-007
 815.50  0.0000E+000
 816.00  0.0000E+000
 816.50  0.0000E+000
 817.00  0.0000E+000
 817.50  0.0000E+000
 818.00  0.0000E+000
 818.50  0.0000E+000
 819.00  0.0000E+000
 819.50  0.0000E+000
 820.00  0.0000E+000
 820.50  0.0000E+000
 821.00  0.0000E+000
 821.50  1.6048E-007
 822.00  1.6705E-006
 822.50  1.7685E-006
 823.00  1.5992E-006
 823.50  1.6009E-006
 824.00  9.9001E-007
 824.50  0.0000E+000
 825.00  0.0000E+000
 825.50  0.0000E+000
 826.00  0.0000E+000
 826.50  0.0000E+000
 827.00  5.0562E-008
 827.50  5.4140E-007
 828.00  6.4629E-007
 828.50  6.5394E-007
 829.00  2.1420E-007
 829.50  0.0000E+000
 830.00  0.0000E+000
 830.50  0.0000E+000
 831.00  0.0000E+000
 831.50  0.0000E+000
 832.00  0.0000E+000
 832.50  0.0000E+000
 833.00  0.0000E+000
 833.50  0.0000E+000
 834.00  0.0000E+000
 834.50  0.0000E+000
 835.00  2.8507E-007
 835.50  1.2697E-006
 836.00  1.5066E-006
 836.50  1.3639E-006
 837.00  1.9258E-006
 837.50  1.8140E-006
 838.00  1.3355E-006
 838.50  1.0333E-006
 839.00  4.2046E-007
 839.50  4.2176E-008
 840.00  0.0000E+000
 840.50  0.0000E+000
 841.00  7.2512E-008
 841.50  3.9268E-007
 842.00  6.7790E-007
 842.50  9.5882E-007
 843.00  7.0004E-007
 843.50  2.0309E-007
 844.00  6.9268E-007
 844.50  8.9048E-007
 845.00  8.3898E-007
 845.50  6.7972E-007
 846.00  4.1030E-007
 846.50  0.0000E+000
 847.00  0.0000E+000
 847.50  0.0000E+000
 848.00  0.0000E+000
 848.50  0.0000E+000
 849.00  0.0000E+000
 849.50  0.0000E+000
 850.00  0.0000E+000
 850.50  0.0000E+000
 851.00  0.0000E+000
 851.50  0.0000E+000
 852.00  0.0000E+000
 852.50  0.0000E+000
 853.00  0.0000E+000
 853.50  0.0000E+000
 854.00  0.0000E+000
 854.50  0.0000E+000
 855.00  0.0000E+000
 855.50  0.0000E+000
 856.00  0.0000E+000
 856.50  0.0000E+000
 857.00  0.0000E+000
 857.50  0.0000E+000
 858.00  0.0000E+000
 858.50  0.0000E+000
 859.00  0.0000E+000
 859.50  0.0000E+000
 860.00  0.0000E+000
 860.50  0.0000E+000
 861.00  0.0000E+000
 861.50  0.0000E+000
 862.00  0.0000E+000
 862.50  0.0000E+000
 863.00  0.0000E+000
 863.50  0.0000E+000
 864.00  0.0000E+000
 864.50  0.0000E+000
 865.00  0.0000E+000
 865.50  0.0000E+000
 866.00  0.0000E+000
 866.50  0.0000E+000
 867.00  0.0000E+000
 867.50  0.0000E+000
 868.00  0.0000E+000
 868.50  0.0000E+000
 869.00  8.3295E-007
 869.50  3.2778E-006
 870.00  5.6608E-006
 870.50  8.6100E-006
 871.00  9.5322E-006
 871.50  8.8566E-006
 872.00  8.9092E-006
 872.50  8.4235E-006
 873.00  8.4890E-006
 873.50  9.8987E-006
 874.00  1.0283E-005
 874.50  8.3963E-006
 875.00  7.3348E-006
 875.50  5.5631E-006
 876.00  4.4286E-006
 876.50  5.0934E-006
 877.00  5.7970E-006
 877.50  6.2589E-006
 878.00  5.8966E-006
 878.50  4.4781E-006
 879.00  3.3365E-006
 879.50  2.7654E-006
 880.00  2.3385E-006
 880.50  2.0852E-006
 881.00  2.5124E-006
 881.50  2.9370E-006
 882.00  3.3800E-006
 882.50  4.2828E-006
 883.00  4.6005E-006
 883.50  3.3836E-006
 884.00  3.2488E-006
 884.50  3.9431E-006
 885.00  3.9922E-006
 885.50  4.7816E-006
 886.00  6.1881E-006
 886.50  5.8462E-006
 887.00  4.4234E-006
 887.50  3.5564E-006
 888.00  2.6574E-006
 888.50  1.2565E-006
 889.00  1.0079E-006
 889.50  1.8438E-006
 890.00  2.9808E-006
 890.50  4.3574E-006
 891.00  5.2524E-006
 891.50  5.4355E-006
 892.00  5.0191E-006
 892.50  3.8895E-006
 893.00  3.4789E-006
 893.50  3.0894E-006
 894.00  2.2332E-006
 894.50  1.5350E-006
 895.00  8.1772E-007
 895.50  2.7013E-007
 896.00  6.4698E-007
 896.50  1.4300E-006
 897.00  1.9578E-006
 897.50  2.2835E-006
 898.00  2.4839E-006
 898.50  2.8519E-006
 899.00  2.2910E-006
 899.50  2.1028E-006
 900.00  3.3900E-006
 900.50  4.4930E-006
 901.00  4.4026E-006
 901.50  5.2384E-006
 902.00  4.6126E-006
 902.50  1.7920E-006
 903.00  2.6964E-008
 903.50  0.0000E+000
 904.00  0.0000E+000
 904.50  0.0000E+000
 905.00  0.0000E+000
 905.50  0.0000E+000
 906.00  0.0000E+000
 906.50  0.0000E+000
 907.00  0.0000E+000
 907.50  0.0000E+000
 908.00  0.0000E+000
 908.50  0.0000E+000
 909.00  0.0000E+000
 909.50  0.0000E+000
 910.00  0.0000E+000
 910.50  0.0000E+000
 911.00  0.0000E+000
 911.50  0.0000E+000
 912.00  0.0000E+000
 912.50  0.0000E+000
 913.00  0.0000E+000
 913.50  0.0000E+000
 914.00  0.0000E+000
 914.50  0.0000E+000
 915.00  0.0000E+000
 915.50  0.0000E+000
 916.00  0.0000E+000
 916.50  0.0000E+000
 917.00  0.0000E+000
 917.50  0.0000E+000
 918.00  0.0000E+000
 918.50  0.0000E+000
 919.00  0.0000E+000
 919.50  0.0000E+000
 920.00  0.0000E+000
 920.50  0.0000E+000
 921.00  0.0000E+000
 921.50  0.0000E+000
 922.00  0.0000E+000
 922.50  0.0000E+000
 923.00  0.0000E+000
 923.50  0.0000E+000
 924.00  0.0000E+000
 924.50  0.0000E+000
 925.00  0.0000E+000
 925.50  0.0000E+000
 926.00  0.0000E+000
 926.50  0.0000E+000
 927.00  0.0000E+000
 927.50  0.0000E+000
 928.00  0.0000E+000
 928.50  0.0000E+000
 929.00  0.0000E+000
 929.50  0.0000E+000
 930.00  0.0000E+000
 930.50  0.0000E+000
 931.00  0.0000E+000
 931.50  0.0000E+000
 932.00  0.0000E+000
 932.50  0.0000E+000
 933.00  0.0000E+000
 933.50  0.0000E+000
 934.00  2.9973E-007
 934.50  2.5675E-006
 935.00  6.0372E-006
 935.50  8.3589E-006
 936.00  9.3372E-006
 936.50  8.4038E-006
 937.00  6.9546E-006
 937.50  6.7637E-006
 938.00  7.6576E-006
 938.50  7.9721E-006
 939.00  8.0694E-006
 939.50  9.0181E-006
 940.00  8.9833E-006
 940.50  7.1816E-006
 941.00  5.5874E-006
 941.50  4.7246E-006
 942.00  3.8916E-006
 942.50  3.0574E-006
 943.00  2.6423E-006
 943.50  3.6291E-006
 944.00  4.4080E-006
 944.50  5.0916E-006
 945.00  5.4629E-006
 945.50  8.2457E-006
 946.00  9.2803E-006
 946.50  9.0844E-006
 947.00  8.4749E-006
 947.50  7.6762E-006
 948.00  4.7421E-006
 948.50  2.6679E-006
 949.00  2.7713E-006
 949.50  3.0110E-006
 950.00  1.5582E-006
 950.50  0.0000E+000
 951.00  0.0000E+000
 951.50  0.0000E+000
 952.00  0.0000E+000
 952.50  0.0000E+000
 953.00  0.0000E+000
 953.50  0.0000E+000
 954.00  0.0000E+000
 954.50  0.0000E+000
 955.00  0.0000E+000
 955.50  0.0000E+000
 956.00  0.0000E+000
 956.50  0.0000E+000
 957.00  0.0000E+000
 957.50  0.0000E+000
 958.00  0.0000E+000
 958.50  0.0000E+000
 959.00  0.0000E+000
 959.50  0.0000E+000
 960.00  0.0000E+000
 960.50  0.0000E+000
 961.00  0.0000E+000
 961.50  0.0000E+000
 962.00  0.0000E+000
 962.50  0.0000E+000
 963.00  0.0000E+000
 963.50  0.0000E+000
 964.00  0.0000E+000
 964.50  0.0000E+000
 965.00  0.0000E+000
 965.50  0.0000E+000
 966.00  0.0000E+000
 966.50  0.0000E+000
 967.00  0.0000E+000
 967.50  0.0000E+000
 968.00  0.0000E+000
 968.50  0.0000E+000
 969.00  8.1495E-007
 969.50  3.1497E-006
 970.00  4.3618E-006
 970.50  5.7332E-006
 971.00  7.5754E-006
 971.50  9.0666E-006
 972.00  8.4759E-006
 972.50  5.2066E-006
 973.00  1.7569E-006
 973.50  0.0000E+000
 974.00  0.0000E+000
 974.50  0.0000E+000
 975.00  0.0000E+000
 975.50  0.0000E+000
 976.00  0.0000E+000
 976.50  0.0000E+000
 977.00  0.0000E+000
 977.50  0.0000E+000
 978.00  0.0000E+000
 978.50  0.0000E+000
 979.00  0.0000E+000
 979.50  0.0000E+000
 980.00  0.0000E+000
 980.50  0.0000E+000
 981.00  6.7611E-006
 981.50  4.2109E-006
 982.00  2.4973E-006
 982.50  0.0000E+000
 983.00  0.0000E+000
 983.50  0.0000E+000
 984.00  0.0000E+000
 984.50  0.0000E+000
 985.00  0.0000E+000
 985.50  0.0000E+000
 986.00  0.0000E+000
 986.50  0.0000E+000
 987.00  0.0000E+000
 987.50  0.0000E+000
 988.00  0.0000E+000
 988.50  0.0000E+000
 989.00  0.0000E+000
 989.50  0.0000E+000
 990.00  0.0000E+000
 990.50  3.4573E-006
 991.00  1.1057E-005
 991.50  1.2497E-005
 992.00  4.8130E-006
 992.50  0.0000E+000
 993.00  0.0000E+000
 993.50  0.0000E+000
 994.00  0.0000E+000
 994.50  0.0000E+000
 995.00  0.0000E+000
 995.50  0.0000E+000
 996.00  0.0000E+000
 996.50  0.0000E+000
 997.00  0.0000E+000
 997.50  0.0000E+000
 998.00  0.0000E+000
 998.50  4.2788E-006
 999.00  4.6537E-006
 999.50  6.1786E-006
1000.00  4.8243E-007
1000.50  0.0000E+000
1001.00  0.0000E+000
1001.50  0.0000E+000
1002.00  0.0000E+000
1002.50  0.0000E+000
1003.00  0.0000E+000
1003.50  0.0000E+000
1004.00  0.0000E+000
1004.50  0.0000E+000
1005.00  0.0000E+000
1005.50  0.0000E+000
1006.00  0.0000E+000
1006.50  0.0000E+000
1007.00  0.0000E+000
1007.50  0.0000E+000
1008.00  0.0000E+000
1008.50  0.0000E+000
1009.00  0.0000E+000
1009.50  0.0000E+000
1010.00  0.0000E+000
1010.50  0.0000E+000
1011.00  0.0000E+000
1011.50  0.0000E+000
1012.00  0.0000E+000
1012.50  0.0000E+000
1013.00  0.0000E+000
1013.50  0.0000E+000
1014.00  0.0000E+000
1014.50  0.0000E+000
1015.00  0.0000E+000
1015.50  0.0000E+000
1016.00  0.0000E+000
1016.50  0.0000E+000
1017.00  0.0000E+000
1017.50  0.0000E+000
1018.00  0.0000E+000
1018.50  0.0000E+000
1019.00  0.0000E+000
1019.50  0.0000E+000
1020.00  0.0000E+000
1020.50  0.0000E+000
1021.00  0.0000E+000
1021.50  0.0000E+000
1022.00  0.0000E+000
1022.50  0.0000E+000
1023.00  0.0000E+000
1023.50  0.0000E+000
1024.00  0.0000E+000
1024.50  0.0000E+000
1025.00  0.0000E+000
1025.50  0.0000E+000
1026.00  0.0000E+000
1026.50  0.0000E+000
1027.00  0.0000E+000
1027.50  0.0000E+000
1028.00  0.0000E+000
1028.50  0.0000E+000
1029.00  0.0000E+000
1029.50  0.0000E+000
1030.00  0.0000E+000
1030.50  0.0000E+000
1031.00  0.0000E+000
1031.50  0.0000E+000
1032.00  0.0000E+000
1032.50  0.0000E+000
1033.00  0.0000E+000
1033.50  0.0000E+000
1034.00  0.0000E+000
1034.50  0.0000E+000
1035.00  0.0000E+000
1035.50  0.0000E+000
1036.00  0.0000E+000
1036.50  0.0000E+000
1037.00  0.0000E+000
1037.50  0.0000E+000
1038.00  0.0000E+000
1038.50  0.0000E+000
1039.00  0.0000E+000
1039.50  0.0000E+000
1040.00  0.0000E+000
1040.50  0.0000E+000
1041.00  0.0000E+000
1041.50  0.0000E+000
1042.00  0.0000E+000
1042.50  0.0000E+000
1043.00  0.0000E+000
1043.50  0.0000E+000
1044.00  0.0000E+000
1044.50  0.0000E+000
1045.00  0.0000E+000
1045.50  0.0000E+000
1046.00  0.0000E+000
1046.50  0.0000E+000
1047.00  0.0000E+000
1047.50  0.0000E+000
1048.00  0.0000E+000
1048.50  0.0000E+000
1049.00  0.0000E+000
1049.50  0.0000E+000
1050.00  0.0000E+000
1050.50  0.0000E+000
1051.00  0.0000E+000
1051.50  0.0000E+000
1052.00  0.0000E+000
1052.50  0.0000E+000
1053.00  0.0000E+000
1053.50  0.0000E+000
1054.00  0.0000E+000
1054.50  0.0000E+000
1055.00  0.0000E+000
1055.50  0.0000E+000
1056.00  0.0000E+000
1056.50  0.0000E+000
1057.00  0.0000E+000
1057.50  0.0000E+000
1058.00  0.0000E+000
1058.50  0.0000E+000
1059.00  0.0000E+000
1059.50  0.0000E+000
1060.00  0.0000E+000
1060.50  0.0000E+000
1061.00  0.0000E+000
1061.50  0.0000E+000
1062.00  0.0000E+000
1062.50  0.0000E+000
1063.00  0.0000E+000
1063.50  0.0000E+000
1064.00  0.0000E+000
1064.50  0.0000E+000
1065.00  0.0000E+000
1065.50  0.0000E+000
1066.00  0.0000E+000
1066.50  0.0000E+000
1067.00  0.0000E+000
1067.50  0.0000E+000
1068.00  0.0000E+000
1068.50  0.0000E+000
1069.00  0.0000E+000
1069.50  0.0000E+000
1070.00  0.0000E+000
1070.50  0.0000E+000
1071.00  0.0000E+000
1071.50  0.0000E+000
1072.00  0.0000E+000
1072.50  0.0000E+000
1073.00  0.0000E+000
1073.50  0.0000E+000
1074.00  0.0000E+000
1074.50  0.0000E+000
1075.00  0.0000E+000
1075.50  0.0000E+000
1076.00  0.0000E+000
1076.50  0.0000E+000
1077.00  0.0000E+000
1077.50  0.0000E+000
1078.00  0.0000E+000
1078.50  0.0000E+000
1079.00  0.0000E+000
1079.50  0.0000E+000
1080.00  0.0000E+000
1080.50  0.0000E+000
1081.00  0.0000E+000
1081.50  0.0000E+000
1082.00  0.0000E+000
1082.50  0.0000E+000
1083.00  0.0000E+000
1083.50  0.0000E+000
1084.00  0.0000E+000
1084.50  0.0000E+000
1085.00  0.0000E+000
1085.50  0.0000E+000
1086.00  0.0000E+000
1086.50  0.0000E+000
1087.00  0.0000E+000
1087.50  0.0000E+000
1088.00  0.0000E+000
1088.50  0.0000E+000
1089.00  0.0000E+000
1089.50  0.0000E+000
1090.00  0.0000E+000
1090.50  0.0000E+000
1091.00  0.0000E+000
1091.50  0.0000E+000
1092.00  0.0000E+000
1092.50  0.0000E+000
1093.00  0.0000E+000
1093.50  0.0000E+000
1094.00  0.0000E+000
1094.50  0.0000E+000
1095.00  0.0000E+000
1095.50  0.0000E+000
1096.00  0.0000E+000
1096.50  0.0000E+000
1097.00  0.0000E+000
1097.50  0.0000E+000
1098.00  0.0000E+000
1098.50  0.0000E+000
1099.00  0.0000E+000
1099.50  0.0000E+000
1100.00  0.0000E+000
1100.50  0.0000E+000
1101.00  0.0000E+000
1101.50  0.0000E+000
1102.00  0.0000E+000
1102.50  0.0000E+000
1103.00  0.0000E+000
1103.50  0.0000E+000
1104.00  0.0000E+000
1104.50  0.0000E+000
1105.00  0.0000E+000
1105.50  0.0000E+000
1106.00  0.0000E+000
1106.50  0.0000E+000
1107.00  0.0000E+000
1107.50  0.0000E+000
1108.00  0.0000E+000
1108.50  0.0000E+000
1109.00  0.0000E+000
1109.50  0.0000E+000
1110.00  0.0000E+000
1110.50  0.0000E+000
1111.00  0.0000E+000
1111.50  0.0000E+000
1112.00  0.0000E+000
1112.50  0.0000E+000
1113.00  0.0000E+000
1113.50  0.0000E+000
1114.00  0.0000E+000
1114.50  0.0000E+000
1115.00  0.0000E+000
1115.50  0.0000E+000
1116.00  0.0000E+000
1116.50  0.0000E+000
1117.00  0.0000E+000
1117.50  0.0000E+000
1118.00  0.0000E+000
1118.50  0.0000E+000
1119.00  0.0000E+000
1119.50  0.0000E+000
1120.00  0.0000E+000
1120.50  0.0000E+000
1121.00  0.0000E+000
1121.50  0.0000E+000
1122.00  0.0000E+000
1122.50  0.0000E+000
1123.00  0.0000E+000
1123.50  0.0000E+000
1124.00  0.0000E+000
1124.50  0.0000E+000
1125.00  0.0000E+000
1125.50  0.0000E+000
1126.00  0.0000E+000
1126.50  0.0000E+000
1127.00  0.0000E+000
1127.50  0.0000E+000
: 6
