# Supplementary material for: A photoconversion model for full spectral programming and multiplexing of optogenetic systems
Source: Mol Syst Biol. 2017 Apr 24;13(4):926. doi: 10.15252/msb.20167456 (PMC5408778; doi:10.15252/msb.20167456)
Supplement: Supplementary file 11 — Dataset EV3 [file MSB-13-926-s011.zip › dataset_ev3_led_data/led_calibration_data/EO_02/Tiffani_c1/raw/5.IRR]

" File: 160129_calibrations\post-calibration\Tif
" RAD->  Wave:647.21nm  Pix:1050  Val:  0.000  Time:400ms  Avg:1  Sm:1  Sg:1  Tc:off  SNAP  Xt:1  Ch:1  Xtrig wnmcal >RAD-IS6.CAL
 180.00  0.0000E+000
 180.50  0.0000E+000
 181.00  0.0000E+000
 181.50  0.0000E+000
 182.00  0.0000E+000
 182.50  0.0000E+000
 183.00  0.0000E+000
 183.50  0.0000E+000
 184.00  0.0000E+000
 184.50  0.0000E+000
 185.00  0.0000E+000
 185.50  0.0000E+000
 186.00  0.0000E+000
 186.50  0.0000E+000
 187.00  0.0000E+000
 187.50  0.0000E+000
 188.00  0.0000E+000
 188.50  0.0000E+000
 189.00  0.0000E+000
 189.50  0.0000E+000
 190.00  0.0000E+000
 190.50  0.0000E+000
 191.00  0.0000E+000
 191.50  0.0000E+000
 192.00  0.0000E+000
 192.50  0.0000E+000
 193.00  0.0000E+000
 193.50  0.0000E+000
 194.00  0.0000E+000
 194.50  0.0000E+000
 195.00  0.0000E+000
 195.50  0.0000E+000
 196.00  0.0000E+000
 196.50  0.0000E+000
 197.00  0.0000E+000
 197.50  0.0000E+000
 198.00  0.0000E+000
 198.50  0.0000E+000
 199.00  0.0000E+000
 199.50  0.0000E+000
 200.00  0.0000E+000
 200.50  0.0000E+000
 201.00  0.0000E+000
 201.50  0.0000E+000
 202.00  0.0000E+000
 202.50  0.0000E+000
 203.00  0.0000E+000
 203.50  0.0000E+000
 204.00  0.0000E+000
 204.50  0.0000E+000
 205.00  0.0000E+000
 205.50  0.0000E+000
 206.00  0.0000E+000
 206.50  0.0000E+000
 207.00  0.0000E+000
 207.50  0.0000E+000
 208.00  0.0000E+000
 208.50  0.0000E+000
 209.00  0.0000E+000
 209.50  0.0000E+000
 210.00  0.0000E+000
 210.50  0.0000E+000
 211.00  0.0000E+000
 211.50  0.0000E+000
 212.00  0.0000E+000
 212.50  0.0000E+000
 213.00  0.0000E+000
 213.50  0.0000E+000
 214.00  0.0000E+000
 214.50  0.0000E+000
 215.00  0.0000E+000
 215.50  0.0000E+000
 216.00  0.0000E+000
 216.50  0.0000E+000
 217.00  0.0000E+000
 217.50  0.0000E+000
 218.00  0.0000E+000
 218.50  0.0000E+000
 219.00  0.0000E+000
 219.50  0.0000E+000
 220.00  0.0000E+000
 220.50  0.0000E+000
 221.00  0.0000E+000
 221.50  0.0000E+000
 222.00  0.0000E+000
 222.50  0.0000E+000
 223.00  0.0000E+000
 223.50  0.0000E+000
 224.00  0.0000E+000
 224.50  0.0000E+000
 225.00  0.0000E+000
 225.50  0.0000E+000
 226.00  0.0000E+000
 226.50  0.0000E+000
 227.00  0.0000E+000
 227.50  0.0000E+000
 228.00  0.0000E+000
 228.50  0.0000E+000
 229.00  0.0000E+000
 229.50  0.0000E+000
 230.00  0.0000E+000
 230.50  0.0000E+000
 231.00  0.0000E+000
 231.50  0.0000E+000
 232.00  0.0000E+000
 232.50  0.0000E+000
 233.00  0.0000E+000
 233.50  0.0000E+000
 234.00  0.0000E+000
 234.50  0.0000E+000
 235.00  0.0000E+000
 235.50  0.0000E+000
 236.00  0.0000E+000
 236.50  0.0000E+000
 237.00  0.0000E+000
 237.50  0.0000E+000
 238.00  0.0000E+000
 238.50  0.0000E+000
 239.00  0.0000E+000
 239.50  0.0000E+000
 240.00  0.0000E+000
 240.50  0.0000E+000
 241.00  0.0000E+000
 241.50  0.0000E+000
 242.00  0.0000E+000
 242.50  0.0000E+000
 243.00  0.0000E+000
 243.50  0.0000E+000
 244.00  0.0000E+000
 244.50  0.0000E+000
 245.00  0.0000E+000
 245.50  0.0000E+000
 246.00  0.0000E+000
 246.50  0.0000E+000
 247.00  0.0000E+000
 247.50  0.0000E+000
 248.00  0.0000E+000
 248.50  0.0000E+000
 249.00  0.0000E+000
 249.50  0.0000E+000
 250.00  0.0000E+000
 250.50  0.0000E+000
 251.00  0.0000E+000
 251.50  0.0000E+000
 252.00  0.0000E+000
 252.50  0.0000E+000
 253.00  0.0000E+000
 253.50  0.0000E+000
 254.00  0.0000E+000
 254.50  0.0000E+000
 255.00  0.0000E+000
 255.50  0.0000E+000
 256.00  0.0000E+000
 256.50  0.0000E+000
 257.00  0.0000E+000
 257.50  0.0000E+000
 258.00  0.0000E+000
 258.50  0.0000E+000
 259.00  0.0000E+000
 259.50  0.0000E+000
 260.00  0.0000E+000
 260.50  0.0000E+000
 261.00  0.0000E+000
 261.50  0.0000E+000
 262.00  0.0000E+000
 262.50  0.0000E+000
 263.00  0.0000E+000
 263.50  0.0000E+000
 264.00  0.0000E+000
 264.50  0.0000E+000
 265.00  0.0000E+000
 265.50  0.0000E+000
 266.00  0.0000E+000
 266.50  0.0000E+000
 267.00  0.0000E+000
 267.50  0.0000E+000
 268.00  0.0000E+000
 268.50  0.0000E+000
 269.00  0.0000E+000
 269.50  0.0000E+000
 270.00  0.0000E+000
 270.50  0.0000E+000
 271.00  0.0000E+000
 271.50  0.0000E+000
 272.00  0.0000E+000
 272.50  0.0000E+000
 273.00  0.0000E+000
 273.50  0.0000E+000
 274.00  0.0000E+000
 274.50  0.0000E+000
 275.00  0.0000E+000
 275.50  0.0000E+000
 276.00  0.0000E+000
 276.50  0.0000E+000
 277.00  0.0000E+000
 277.50  0.0000E+000
 278.00  0.0000E+000
 278.50  0.0000E+000
 279.00  0.0000E+000
 279.50  0.0000E+000
 280.00  0.0000E+000
 280.50  0.0000E+000
 281.00  0.0000E+000
 281.50  0.0000E+000
 282.00  0.0000E+000
 282.50  0.0000E+000
 283.00  0.0000E+000
 283.50  0.0000E+000
 284.00  0.0000E+000
 284.50  0.0000E+000
 285.00  0.0000E+000
 285.50  0.0000E+000
 286.00  0.0000E+000
 286.50  0.0000E+000
 287.00  0.0000E+000
 287.50  0.0000E+000
 288.00  0.0000E+000
 288.50  0.0000E+000
 289.00  0.0000E+000
 289.50  0.0000E+000
 290.00  0.0000E+000
 290.50  0.0000E+000
 291.00  0.0000E+000
 291.50  0.0000E+000
 292.00  0.0000E+000
 292.50  0.0000E+000
 293.00  0.0000E+000
 293.50  0.0000E+000
 294.00  0.0000E+000
 294.50  0.0000E+000
 295.00  0.0000E+000
 295.50  0.0000E+000
 296.00  0.0000E+000
 296.50  0.0000E+000
 297.00  0.0000E+000
 297.50  0.0000E+000
 298.00  0.0000E+000
 298.50  0.0000E+000
 299.00  0.0000E+000
 299.50  0.0000E+000
 300.00  0.0000E+000
 300.50  0.0000E+000
 301.00  0.0000E+000
 301.50  0.0000E+000
 302.00  0.0000E+000
 302.50  0.0000E+000
 303.00  0.0000E+000
 303.50  0.0000E+000
 304.00  0.0000E+000
 304.50  0.0000E+000
 305.00  0.0000E+000
 305.50  0.0000E+000
 306.00  0.0000E+000
 306.50  0.0000E+000
 307.00  0.0000E+000
 307.50  0.0000E+000
 308.00  0.0000E+000
 308.50  0.0000E+000
 309.00  0.0000E+000
 309.50  0.0000E+000
 310.00  0.0000E+000
 310.50  0.0000E+000
 311.00  0.0000E+000
 311.50  0.0000E+000
 312.00  0.0000E+000
 312.50  0.0000E+000
 313.00  0.0000E+000
 313.50  0.0000E+000
 314.00  0.0000E+000
 314.50  0.0000E+000
 315.00  0.0000E+000
 315.50  0.0000E+000
 316.00  0.0000E+000
 316.50  0.0000E+000
 317.00  0.0000E+000
 317.50  0.0000E+000
 318.00  0.0000E+000
 318.50  0.0000E+000
 319.00  0.0000E+000
 319.50  0.0000E+000
 320.00  0.0000E+000
 320.50  0.0000E+000
 321.00  0.0000E+000
 321.50  0.0000E+000
 322.00  0.0000E+000
 322.50  0.0000E+000
 323.00  0.0000E+000
 323.50  0.0000E+000
 324.00  0.0000E+000
 324.50  0.0000E+000
 325.00  0.0000E+000
 325.50  0.0000E+000
 326.00  0.0000E+000
 326.50  0.0000E+000
 327.00  0.0000E+000
 327.50  0.0000E+000
 328.00  0.0000E+000
 328.50  0.0000E+000
 329.00  0.0000E+000
 329.50  0.0000E+000
 330.00  0.0000E+000
 330.50  0.0000E+000
 331.00  0.0000E+000
 331.50  0.0000E+000
 332.00  0.0000E+000
 332.50  0.0000E+000
 333.00  0.0000E+000
 333.50  0.0000E+000
 334.00  0.0000E+000
 334.50  0.0000E+000
 335.00  0.0000E+000
 335.50  0.0000E+000
 336.00  0.0000E+000
 336.50  0.0000E+000
 337.00  0.0000E+000
 337.50  0.0000E+000
 338.00  0.0000E+000
 338.50  0.0000E+000
 339.00  0.0000E+000
 339.50  0.0000E+000
 340.00  0.0000E+000
 340.50  0.0000E+000
 341.00  0.0000E+000
 341.50  0.0000E+000
 342.00  0.0000E+000
 342.50  0.0000E+000
 343.00  0.0000E+000
 343.50  0.0000E+000
 344.00  0.0000E+000
 344.50  0.0000E+000
 345.00  0.0000E+000
 345.50  0.0000E+000
 346.00  0.0000E+000
 346.50  0.0000E+000
 347.00  0.0000E+000
 347.50  0.0000E+000
 348.00  0.0000E+000
 348.50  0.0000E+000
 349.00  0.0000E+000
 349.50  0.0000E+000
 350.00  0.0000E+000
 350.50  0.0000E+000
 351.00  0.0000E+000
 351.50  0.0000E+000
 352.00  0.0000E+000
 352.50  0.0000E+000
 353.00  0.0000E+000
 353.50  0.0000E+000
 354.00  0.0000E+000
 354.50  0.0000E+000
 355.00  0.0000E+000
 355.50  0.0000E+000
 356.00  0.0000E+000
 356.50  0.0000E+000
 357.00  0.0000E+000
 357.50  0.0000E+000
 358.00  0.0000E+000
 358.50  0.0000E+000
 359.00  0.0000E+000
 359.50  5.4636E-009
 360.00  9.4552E-008
 360.50  1.6724E-007
 361.00  2.0733E-007
 361.50  2.5804E-007
 362.00  2.8953E-007
 362.50  3.1678E-007
 363.00  3.5419E-007
 363.50  3.8134E-007
 364.00  3.9135E-007
 364.50  3.7520E-007
 365.00  3.3551E-007
 365.50  2.8514E-007
 366.00  2.3252E-007
 366.50  1.6546E-007
 367.00  1.4204E-007
 367.50  1.0427E-007
 368.00  6.5008E-008
 368.50  3.9283E-008
 369.00  8.9737E-009
 369.50  6.3609E-009
 370.00  1.5244E-009
 370.50  0.0000E+000
 371.00  0.0000E+000
 371.50  0.0000E+000
 372.00  0.0000E+000
 372.50  0.0000E+000
 373.00  0.0000E+000
 373.50  2.1857E-009
 374.00  6.0232E-008
 374.50  8.3395E-008
 375.00  1.3319E-007
 375.50  1.9327E-007
 376.00  1.8457E-007
 376.50  1.4271E-007
 377.00  1.1899E-007
 377.50  7.2495E-008
 378.00  5.9569E-008
 378.50  7.0348E-008
 379.00  1.1817E-007
 379.50  1.6953E-007
 380.00  2.1753E-007
 380.50  2.5463E-007
 381.00  3.5405E-007
 381.50  4.3269E-007
 382.00  5.2917E-007
 382.50  6.5821E-007
 383.00  7.9451E-007
 383.50  7.5987E-007
 384.00  7.6204E-007
 384.50  6.7000E-007
 385.00  6.2069E-007
 385.50  6.6539E-007
 386.00  7.5137E-007
 386.50  7.4128E-007
 387.00  6.6701E-007
 387.50  5.0391E-007
 388.00  3.6700E-007
 388.50  2.7194E-007
 389.00  2.8399E-007
 389.50  2.6548E-007
 390.00  1.8093E-007
 390.50  8.7081E-008
 391.00  4.7208E-009
 391.50  0.0000E+000
 392.00  0.0000E+000
 392.50  2.0357E-008
 393.00  1.0193E-007
 393.50  2.0575E-007
 394.00  3.0280E-007
 394.50  3.5869E-007
 395.00  3.4112E-007
 395.50  3.0047E-007
 396.00  2.4082E-007
 396.50  2.4813E-007
 397.00  2.9474E-007
 397.50  3.1800E-007
 398.00  4.1568E-007
 398.50  5.5368E-007
 399.00  6.3394E-007
 399.50  7.5791E-007
 400.00  8.9276E-007
 400.50  8.8300E-007
 401.00  9.1558E-007
 401.50  9.1483E-007
 402.00  9.0377E-007
 402.50  8.8245E-007
 403.00  8.4437E-007
 403.50  8.1405E-007
 404.00  8.1361E-007
 404.50  8.6020E-007
 405.00  9.2173E-007
 405.50  9.6650E-007
 406.00  1.0265E-006
 406.50  1.0628E-006
 407.00  1.0742E-006
 407.50  1.0931E-006
 408.00  1.1080E-006
 408.50  1.1560E-006
 409.00  1.1779E-006
 409.50  1.2467E-006
 410.00  1.3164E-006
 410.50  1.4019E-006
 411.00  1.4794E-006
 411.50  1.5556E-006
 412.00  1.6176E-006
 412.50  1.6956E-006
 413.00  1.8031E-006
 413.50  1.9209E-006
 414.00  2.0783E-006
 414.50  2.2659E-006
 415.00  2.4563E-006
 415.50  2.6191E-006
 416.00  2.7911E-006
 416.50  2.9476E-006
 417.00  3.0432E-006
 417.50  3.1447E-006
 418.00  3.2078E-006
 418.50  3.2309E-006
 419.00  3.3168E-006
 419.50  3.4811E-006
 420.00  3.7338E-006
 420.50  4.0689E-006
 421.00  4.4789E-006
 421.50  4.9307E-006
 422.00  5.3421E-006
 422.50  5.8085E-006
 423.00  6.2463E-006
 423.50  6.6563E-006
 424.00  7.1015E-006
 424.50  7.6629E-006
 425.00  8.2961E-006
 425.50  9.0291E-006
 426.00  9.8273E-006
 426.50  1.0582E-005
 427.00  1.1439E-005
 427.50  1.2320E-005
 428.00  1.3202E-005
 428.50  1.4194E-005
 429.00  1.5211E-005
 429.50  1.6223E-005
 430.00  1.7310E-005
 430.50  1.8501E-005
 431.00  1.9832E-005
 431.50  2.1295E-005
 432.00  2.2923E-005
 432.50  2.4644E-005
 433.00  2.6437E-005
 433.50  2.8340E-005
 434.00  3.0352E-005
 434.50  3.2523E-005
 435.00  3.4854E-005
 435.50  3.7253E-005
 436.00  3.9754E-005
 436.50  4.2382E-005
 437.00  4.5124E-005
 437.50  4.8051E-005
 438.00  5.1165E-005
 438.50  5.4445E-005
 439.00  5.7921E-005
 439.50  6.1591E-005
 440.00  6.5478E-005
 440.50  6.9656E-005
 441.00  7.4050E-005
 441.50  7.8733E-005
 442.00  8.3613E-005
 442.50  8.8662E-005
 443.00  9.3883E-005
 443.50  9.9223E-005
 444.00  1.0462E-004
 444.50  1.1008E-004
 445.00  1.1551E-004
 445.50  1.2083E-004
 446.00  1.2599E-004
 446.50  1.3092E-004
 447.00  1.3551E-004
 447.50  1.3974E-004
 448.00  1.4359E-004
 448.50  1.4691E-004
 449.00  1.4970E-004
 449.50  1.5199E-004
 450.00  1.5369E-004
 450.50  1.5488E-004
 451.00  1.5562E-004
 451.50  1.5579E-004
 452.00  1.5540E-004
 452.50  1.5436E-004
 453.00  1.5266E-004
 453.50  1.5031E-004
 454.00  1.4728E-004
 454.50  1.4355E-004
 455.00  1.3923E-004
 455.50  1.3451E-004
 456.00  1.2951E-004
 456.50  1.2433E-004
 457.00  1.1909E-004
 457.50  1.1384E-004
 458.00  1.0859E-004
 458.50  1.0342E-004
 459.00  9.8367E-005
 459.50  9.3449E-005
 460.00  8.8751E-005
 460.50  8.4321E-005
 461.00  8.0132E-005
 461.50  7.6247E-005
 462.00  7.2679E-005
 462.50  6.9400E-005
 463.00  6.6419E-005
 463.50  6.3733E-005
 464.00  6.1264E-005
 464.50  5.8938E-005
 465.00  5.6761E-005
 465.50  5.4634E-005
 466.00  5.2559E-005
 466.50  5.0578E-005
 467.00  4.8693E-005
 467.50  4.6906E-005
 468.00  4.5234E-005
 468.50  4.3614E-005
 469.00  4.2092E-005
 469.50  4.0617E-005
 470.00  3.9133E-005
 470.50  3.7664E-005
 471.00  3.6229E-005
 471.50  3.4768E-005
 472.00  3.3312E-005
 472.50  3.1916E-005
 473.00  3.0516E-005
 473.50  2.9158E-005
 474.00  2.7863E-005
 474.50  2.6631E-005
 475.00  2.5412E-005
 475.50  2.4298E-005
 476.00  2.3273E-005
 476.50  2.2349E-005
 477.00  2.1505E-005
 477.50  2.0715E-005
 478.00  1.9927E-005
 478.50  1.9201E-005
 479.00  1.8469E-005
 479.50  1.7803E-005
 480.00  1.7188E-005
 480.50  1.6602E-005
 481.00  1.6039E-005
 481.50  1.5529E-005
 482.00  1.5030E-005
 482.50  1.4557E-005
 483.00  1.4103E-005
 483.50  1.3650E-005
 484.00  1.3240E-005
 484.50  1.2845E-005
 485.00  1.2466E-005
 485.50  1.2108E-005
 486.00  1.1760E-005
 486.50  1.1422E-005
 487.00  1.1119E-005
 487.50  1.0858E-005
 488.00  1.0600E-005
 488.50  1.0301E-005
 489.00  1.0041E-005
 489.50  9.7361E-006
 490.00  9.3737E-006
 490.50  9.0291E-006
 491.00  8.7047E-006
 491.50  8.3669E-006
 492.00  8.0542E-006
 492.50  7.7988E-006
 493.00  7.5563E-006
 493.50  7.3202E-006
 494.00  7.1167E-006
 494.50  6.8983E-006
 495.00  6.6391E-006
 495.50  6.3422E-006
 496.00  6.0492E-006
 496.50  5.7772E-006
 497.00  5.5492E-006
 497.50  5.3798E-006
 498.00  5.2430E-006
 498.50  5.0964E-006
 499.00  4.9240E-006
 499.50  4.7258E-006
 500.00  4.5241E-006
 500.50  4.3295E-006
 501.00  4.1444E-006
 501.50  3.9978E-006
 502.00  3.8855E-006
 502.50  3.7620E-006
 503.00  3.6583E-006
 503.50  3.5609E-006
 504.00  3.4490E-006
 504.50  3.3610E-006
 505.00  3.2797E-006
 505.50  3.1899E-006
 506.00  3.1064E-006
 506.50  3.0058E-006
 507.00  2.9111E-006
 507.50  2.8203E-006
 508.00  2.7194E-006
 508.50  2.6179E-006
 509.00  2.5316E-006
 509.50  2.4508E-006
 510.00  2.3888E-006
 510.50  2.2953E-006
 511.00  2.2262E-006
 511.50  2.1451E-006
 512.00  2.1104E-006
 512.50  2.1023E-006
 513.00  2.0670E-006
 513.50  2.0205E-006
 514.00  1.9895E-006
 514.50  1.8875E-006
 515.00  1.8780E-006
 515.50  1.8754E-006
 516.00  1.8390E-006
 516.50  1.8090E-006
 517.00  1.7720E-006
 517.50  1.6968E-006
 518.00  1.6022E-006
 518.50  1.5038E-006
 519.00  1.3763E-006
 519.50  1.2516E-006
 520.00  1.1623E-006
 520.50  1.1215E-006
 521.00  1.0897E-006
 521.50  1.0798E-006
 522.00  1.0729E-006
 522.50  1.0589E-006
 523.00  1.0358E-006
 523.50  1.0086E-006
 524.00  9.9119E-007
 524.50  9.6816E-007
 525.00  9.4823E-007
 525.50  8.5532E-007
 526.00  7.8371E-007
 526.50  7.5053E-007
 527.00  7.5057E-007
 527.50  7.9838E-007
 528.00  8.6420E-007
 528.50  9.0892E-007
 529.00  9.3330E-007
 529.50  8.9144E-007
 530.00  9.0687E-007
 530.50  9.3847E-007
 531.00  9.3880E-007
 531.50  9.5223E-007
 532.00  9.6030E-007
 532.50  8.9350E-007
 533.00  8.1718E-007
 533.50  7.4841E-007
 534.00  7.1441E-007
 534.50  6.5877E-007
 535.00  6.1210E-007
 535.50  6.4366E-007
 536.00  7.1734E-007
 536.50  7.7060E-007
 537.00  8.8095E-007
 537.50  9.3475E-007
 538.00  9.1385E-007
 538.50  8.3641E-007
 539.00  7.3786E-007
 539.50  6.7639E-007
 540.00  5.9961E-007
 540.50  5.5528E-007
 541.00  5.5439E-007
 541.50  6.2168E-007
 542.00  6.0383E-007
 542.50  6.4803E-007
 543.00  6.2060E-007
 543.50  6.2766E-007
 544.00  6.2565E-007
 544.50  6.0106E-007
 545.00  6.0945E-007
 545.50  5.8542E-007
 546.00  5.2734E-007
 546.50  5.0342E-007
 547.00  5.0673E-007
 547.50  4.6826E-007
 548.00  4.6266E-007
 548.50  4.4408E-007
 549.00  4.2346E-007
 549.50  3.7803E-007
 550.00  3.6702E-007
 550.50  4.3169E-007
 551.00  3.4062E-007
 551.50  1.8715E-007
 552.00  9.8231E-008
 552.50  0.0000E+000
 553.00  0.0000E+000
 553.50  0.0000E+000
 554.00  0.0000E+000
 554.50  0.0000E+000
 555.00  1.4377E-008
 555.50  1.2466E-007
 556.00  2.0760E-007
 556.50  2.0319E-007
 557.00  2.0904E-007
 557.50  1.9524E-007
 558.00  7.6821E-008
 558.50  7.3129E-008
 559.00  2.1747E-008
 559.50  0.0000E+000
 560.00  1.7028E-008
 560.50  6.5327E-008
 561.00  1.3457E-007
 561.50  2.2010E-007
 562.00  3.3634E-007
 562.50  4.0067E-007
 563.00  4.3804E-007
 563.50  4.9885E-007
 564.00  5.5947E-007
 564.50  5.6320E-007
 565.00  6.0641E-007
 565.50  6.1681E-007
 566.00  5.7270E-007
 566.50  4.7076E-007
 567.00  3.6031E-007
 567.50  2.6890E-007
 568.00  1.4003E-007
 568.50  7.2286E-008
 569.00  1.9143E-009
 569.50  0.0000E+000
 570.00  0.0000E+000
 570.50  0.0000E+000
 571.00  0.0000E+000
 571.50  2.1712E-008
 572.00  1.1500E-007
 572.50  2.3143E-007
 573.00  2.8900E-007
 573.50  3.0082E-007
 574.00  2.8566E-007
 574.50  2.4179E-007
 575.00  1.6061E-007
 575.50  1.1074E-007
 576.00  7.0290E-008
 576.50  1.4471E-008
 577.00  0.0000E+000
 577.50  0.0000E+000
 578.00  0.0000E+000
 578.50  0.0000E+000
 579.00  0.0000E+000
 579.50  3.7912E-008
 580.00  1.5852E-007
 580.50  2.6100E-007
 581.00  3.7227E-007
 581.50  3.6945E-007
 582.00  3.5368E-007
 582.50  2.0741E-007
 583.00  4.8592E-008
 583.50  0.0000E+000
 584.00  0.0000E+000
 584.50  0.0000E+000
 585.00  0.0000E+000
 585.50  1.0294E-007
 586.00  1.4955E-007
 586.50  1.9928E-007
 587.00  2.5962E-007
 587.50  2.4721E-007
 588.00  2.3328E-007
 588.50  2.8861E-007
 589.00  3.4885E-007
 589.50  3.6629E-007
 590.00  3.9139E-007
 590.50  4.3863E-007
 591.00  4.4563E-007
 591.50  3.9565E-007
 592.00  2.9990E-007
 592.50  1.7911E-007
 593.00  0.0000E+000
 593.50  0.0000E+000
 594.00  0.0000E+000
 594.50  0.0000E+000
 595.00  0.0000E+000
 595.50  0.0000E+000
 596.00  0.0000E+000
 596.50  0.0000E+000
 597.00  1.6898E-008
 597.50  2.5481E-007
 598.00  4.5287E-007
 598.50  5.8421E-007
 599.00  5.9804E-007
 599.50  5.7496E-007
 600.00  4.3570E-007
 600.50  4.0052E-007
 601.00  4.1064E-007
 601.50  4.2042E-007
 602.00  4.2712E-007
 602.50  4.5061E-007
 603.00  3.9442E-007
 603.50  3.2690E-007
 604.00  2.6510E-007
 604.50  2.3563E-007
 605.00  1.7449E-007
 605.50  7.0101E-008
 606.00  0.0000E+000
 606.50  0.0000E+000
 607.00  0.0000E+000
 607.50  0.0000E+000
 608.00  0.0000E+000
 608.50  0.0000E+000
 609.00  0.0000E+000
 609.50  0.0000E+000
 610.00  0.0000E+000
 610.50  0.0000E+000
 611.00  0.0000E+000
 611.50  0.0000E+000
 612.00  0.0000E+000
 612.50  0.0000E+000
 613.00  0.0000E+000
 613.50  0.0000E+000
 614.00  0.0000E+000
 614.50  0.0000E+000
 615.00  0.0000E+000
 615.50  3.8749E-008
 616.00  1.1399E-007
 616.50  2.6356E-007
 617.00  2.6179E-007
 617.50  4.2230E-007
 618.00  4.6245E-007
 618.50  4.6675E-007
 619.00  5.0914E-007
 619.50  5.9268E-007
 620.00  7.1819E-007
 620.50  7.2959E-007
 621.00  6.8306E-007
 621.50  6.0968E-007
 622.00  4.2605E-007
 622.50  1.2659E-007
 623.00  8.2561E-009
 623.50  0.0000E+000
 624.00  0.0000E+000
 624.50  0.0000E+000
 625.00  0.0000E+000
 625.50  0.0000E+000
 626.00  0.0000E+000
 626.50  0.0000E+000
 627.00  0.0000E+000
 627.50  0.0000E+000
 628.00  0.0000E+000
 628.50  0.0000E+000
 629.00  0.0000E+000
 629.50  0.0000E+000
 630.00  0.0000E+000
 630.50  0.0000E+000
 631.00  0.0000E+000
 631.50  0.0000E+000
 632.00  0.0000E+000
 632.50  0.0000E+000
 633.00  0.0000E+000
 633.50  0.0000E+000
 634.00  0.0000E+000
 634.50  1.0022E-008
 635.00  4.1140E-009
 635.50  0.0000E+000
 636.00  0.0000E+000
 636.50  1.0807E-008
 637.00  7.4883E-008
 637.50  1.3948E-007
 638.00  2.4830E-007
 638.50  3.3407E-007
 639.00  3.1378E-007
 639.50  2.8449E-007
 640.00  2.2275E-007
 640.50  1.2905E-007
 641.00  4.1552E-008
 641.50  3.9417E-009
 642.00  0.0000E+000
 642.50  0.0000E+000
 643.00  0.0000E+000
 643.50  0.0000E+000
 644.00  0.0000E+000
 644.50  0.0000E+000
 645.00  0.0000E+000
 645.50  0.0000E+000
 646.00  0.0000E+000
 646.50  0.0000E+000
 647.00  0.0000E+000
 647.50  0.0000E+000
 648.00  0.0000E+000
 648.50  0.0000E+000
 649.00  0.0000E+000
 649.50  0.0000E+000
 650.00  0.0000E+000
 650.50  0.0000E+000
 651.00  0.0000E+000
 651.50  0.0000E+000
 652.00  5.5334E-008
 652.50  2.5103E-007
 653.00  2.9266E-007
 653.50  1.8537E-007
 654.00  6.5932E-008
 654.50  0.0000E+000
 655.00  0.0000E+000
 655.50  0.0000E+000
 656.00  0.0000E+000
 656.50  0.0000E+000
 657.00  1.8701E-009
 657.50  1.0030E-007
 658.00  0.0000E+000
 658.50  0.0000E+000
 659.00  0.0000E+000
 659.50  0.0000E+000
 660.00  0.0000E+000
 660.50  1.5654E-008
 661.00  3.1023E-007
 661.50  3.7255E-007
 662.00  2.8771E-007
 662.50  5.1701E-008
 663.00  0.0000E+000
 663.50  0.0000E+000
 664.00  0.0000E+000
 664.50  0.0000E+000
 665.00  0.0000E+000
 665.50  0.0000E+000
 666.00  0.0000E+000
 666.50  0.0000E+000
 667.00  0.0000E+000
 667.50  0.0000E+000
 668.00  0.0000E+000
 668.50  0.0000E+000
 669.00  0.0000E+000
 669.50  0.0000E+000
 670.00  0.0000E+000
 670.50  0.0000E+000
 671.00  0.0000E+000
 671.50  0.0000E+000
 672.00  0.0000E+000
 672.50  0.0000E+000
 673.00  0.0000E+000
 673.50  0.0000E+000
 674.00  0.0000E+000
 674.50  0.0000E+000
 675.00  0.0000E+000
 675.50  0.0000E+000
 676.00  0.0000E+000
 676.50  0.0000E+000
 677.00  0.0000E+000
 677.50  0.0000E+000
 678.00  0.0000E+000
 678.50  0.0000E+000
 679.00  0.0000E+000
 679.50  0.0000E+000
 680.00  0.0000E+000
 680.50  0.0000E+000
 681.00  0.0000E+000
 681.50  0.0000E+000
 682.00  0.0000E+000
 682.50  0.0000E+000
 683.00  0.0000E+000
 683.50  0.0000E+000
 684.00  0.0000E+000
 684.50  0.0000E+000
 685.00  0.0000E+000
 685.50  0.0000E+000
 686.00  0.0000E+000
 686.50  0.0000E+000
 687.00  0.0000E+000
 687.50  0.0000E+000
 688.00  0.0000E+000
 688.50  0.0000E+000
 689.00  0.0000E+000
 689.50  0.0000E+000
 690.00  0.0000E+000
 690.50  0.0000E+000
 691.00  0.0000E+000
 691.50  0.0000E+000
 692.00  0.0000E+000
 692.50  0.0000E+000
 693.00  0.0000E+000
 693.50  0.0000E+000
 694.00  0.0000E+000
 694.50  0.0000E+000
 695.00  0.0000E+000
 695.50  0.0000E+000
 696.00  0.0000E+000
 696.50  0.0000E+000
 697.00  0.0000E+000
 697.50  0.0000E+000
 698.00  0.0000E+000
 698.50  0.0000E+000
 699.00  0.0000E+000
 699.50  0.0000E+000
 700.00  0.0000E+000
 700.50  0.0000E+000
 701.00  0.0000E+000
 701.50  0.0000E+000
 702.00  8.5124E-008
 702.50  4.6234E-007
 703.00  8.9212E-007
 703.50  1.0896E-006
 704.00  1.1356E-006
 704.50  1.1498E-006
 705.00  1.0992E-006
 705.50  1.0188E-006
 706.00  1.0638E-006
 706.50  1.0566E-006
 707.00  8.4218E-007
 707.50  5.7771E-007
 708.00  3.6345E-007
 708.50  2.8005E-007
 709.00  3.2860E-007
 709.50  1.9837E-007
 710.00  2.6938E-007
 710.50  5.6077E-007
 711.00  6.0053E-007
 711.50  6.6425E-007
 712.00  8.3685E-007
 712.50  6.2390E-007
 713.00  2.9870E-007
 713.50  1.3102E-007
 714.00  6.6806E-008
 714.50  1.8768E-007
 715.00  3.9492E-007
 715.50  4.0153E-007
 716.00  2.6566E-007
 716.50  3.7554E-007
 717.00  6.8255E-007
 717.50  8.8082E-007
 718.00  1.1265E-006
 718.50  1.2562E-006
 719.00  9.8196E-007
 719.50  5.1734E-007
 720.00  2.0216E-007
 720.50  3.5780E-008
 721.00  0.0000E+000
 721.50  0.0000E+000
 722.00  0.0000E+000
 722.50  0.0000E+000
 723.00  0.0000E+000
 723.50  1.0517E-008
 724.00  2.0880E-007
 724.50  3.5217E-007
 725.00  4.6546E-007
 725.50  5.1975E-007
 726.00  6.2428E-007
 726.50  7.8112E-007
 727.00  9.0085E-007
 727.50  9.9676E-007
 728.00  9.6193E-007
 728.50  7.0694E-007
 729.00  4.0170E-007
 729.50  2.3561E-007
 730.00  6.4491E-008
 730.50  1.3057E-007
 731.00  3.2410E-008
 731.50  1.4127E-007
 732.00  2.8864E-008
 732.50  0.0000E+000
 733.00  0.0000E+000
 733.50  0.0000E+000
 734.00  0.0000E+000
 734.50  0.0000E+000
 735.00  0.0000E+000
 735.50  0.0000E+000
 736.00  0.0000E+000
 736.50  0.0000E+000
 737.00  0.0000E+000
 737.50  0.0000E+000
 738.00  0.0000E+000
 738.50  0.0000E+000
 739.00  0.0000E+000
 739.50  0.0000E+000
 740.00  0.0000E+000
 740.50  0.0000E+000
 741.00  0.0000E+000
 741.50  0.0000E+000
 742.00  0.0000E+000
 742.50  0.0000E+000
 743.00  0.0000E+000
 743.50  0.0000E+000
 744.00  0.0000E+000
 744.50  1.5310E-007
 745.00  1.3321E-007
 745.50  2.1050E-008
 746.00  0.0000E+000
 746.50  0.0000E+000
 747.00  0.0000E+000
 747.50  0.0000E+000
 748.00  0.0000E+000
 748.50  0.0000E+000
 749.00  0.0000E+000
 749.50  0.0000E+000
 750.00  0.0000E+000
 750.50  0.0000E+000
 751.00  0.0000E+000
 751.50  0.0000E+000
 752.00  0.0000E+000
 752.50  0.0000E+000
 753.00  0.0000E+000
 753.50  0.0000E+000
 754.00  0.0000E+000
 754.50  0.0000E+000
 755.00  0.0000E+000
 755.50  0.0000E+000
 756.00  0.0000E+000
 756.50  0.0000E+000
 757.00  0.0000E+000
 757.50  0.0000E+000
 758.00  0.0000E+000
 758.50  0.0000E+000
 759.00  0.0000E+000
 759.50  0.0000E+000
 760.00  0.0000E+000
 760.50  0.0000E+000
 761.00  0.0000E+000
 761.50  0.0000E+000
 762.00  0.0000E+000
 762.50  0.0000E+000
 763.00  7.8773E-010
 763.50  1.6776E-007
 764.00  1.2388E-006
 764.50  1.4575E-006
 765.00  1.6428E-006
 765.50  1.9476E-006
 766.00  2.1595E-006
 766.50  1.4463E-006
 767.00  1.0972E-006
 767.50  8.1473E-007
 768.00  3.2264E-007
 768.50  0.0000E+000
 769.00  0.0000E+000
 769.50  0.0000E+000
 770.00  0.0000E+000
 770.50  0.0000E+000
 771.00  0.0000E+000
 771.50  0.0000E+000
 772.00  0.0000E+000
 772.50  3.2618E-007
 773.00  9.8420E-007
 773.50  1.6366E-006
 774.00  1.8685E-006
 774.50  2.0446E-006
 775.00  2.0437E-006
 775.50  2.0208E-006
 776.00  2.0611E-006
 776.50  2.4813E-006
 777.00  2.5216E-006
 777.50  2.5797E-006
 778.00  2.3379E-006
 778.50  1.9852E-006
 779.00  1.6738E-006
 779.50  1.5505E-006
 780.00  1.5858E-006
 780.50  1.6286E-006
 781.00  1.6087E-006
 781.50  1.5363E-006
 782.00  1.1188E-006
 782.50  7.1669E-007
 783.00  4.0188E-007
 783.50  1.3705E-007
 784.00  8.4584E-008
 784.50  4.3031E-007
 785.00  8.5849E-007
 785.50  1.0625E-006
 786.00  1.2793E-006
 786.50  1.2382E-006
 787.00  1.2082E-006
 787.50  1.0855E-006
 788.00  7.6232E-007
 788.50  4.3764E-007
 789.00  1.2779E-007
 789.50  0.0000E+000
 790.00  0.0000E+000
 790.50  0.0000E+000
 791.00  0.0000E+000
 791.50  0.0000E+000
 792.00  0.0000E+000
 792.50  0.0000E+000
 793.00  0.0000E+000
 793.50  0.0000E+000
 794.00  0.0000E+000
 794.50  0.0000E+000
 795.00  0.0000E+000
 795.50  9.0359E-008
 796.00  5.4119E-007
 796.50  1.1935E-006
 797.00  1.8944E-006
 797.50  2.3227E-006
 798.00  2.3980E-006
 798.50  2.5189E-006
 799.00  2.4186E-006
 799.50  1.8139E-006
 800.00  1.2817E-006
 800.50  6.8406E-007
 801.00  4.2813E-008
 801.50  0.0000E+000
 802.00  0.0000E+000
 802.50  0.0000E+000
 803.00  0.0000E+000
 803.50  0.0000E+000
 804.00  0.0000E+000
 804.50  0.0000E+000
 805.00  0.0000E+000
 805.50  0.0000E+000
 806.00  0.0000E+000
 806.50  0.0000E+000
 807.00  0.0000E+000
 807.50  0.0000E+000
 808.00  0.0000E+000
 808.50  0.0000E+000
 809.00  0.0000E+000
 809.50  0.0000E+000
 810.00  0.0000E+000
 810.50  0.0000E+000
 811.00  0.0000E+000
 811.50  0.0000E+000
 812.00  0.0000E+000
 812.50  0.0000E+000
 813.00  0.0000E+000
 813.50  0.0000E+000
 814.00  0.0000E+000
 814.50  0.0000E+000
 815.00  0.0000E+000
 815.50  0.0000E+000
 816.00  0.0000E+000
 816.50  0.0000E+000
 817.00  0.0000E+000
 817.50  0.0000E+000
 818.00  0.0000E+000
 818.50  0.0000E+000
 819.00  0.0000E+000
 819.50  0.0000E+000
 820.00  0.0000E+000
 820.50  0.0000E+000
 821.00  0.0000E+000
 821.50  0.0000E+000
 822.00  0.0000E+000
 822.50  0.0000E+000
 823.00  0.0000E+000
 823.50  0.0000E+000
 824.00  0.0000E+000
 824.50  0.0000E+000
 825.00  0.0000E+000
 825.50  1.8552E-007
 826.00  6.9832E-007
 826.50  1.2372E-006
 827.00  1.5485E-006
 827.50  1.1239E-006
 828.00  3.0435E-007
 828.50  0.0000E+000
 829.00  0.0000E+000
 829.50  0.0000E+000
 830.00  0.0000E+000
 830.50  0.0000E+000
 831.00  0.0000E+000
 831.50  0.0000E+000
 832.00  0.0000E+000
 832.50  0.0000E+000
 833.00  0.0000E+000
 833.50  0.0000E+000
 834.00  0.0000E+000
 834.50  0.0000E+000
 835.00  7.7254E-008
 835.50  4.4752E-007
 836.00  1.0043E-006
 836.50  1.5834E-006
 837.00  2.0308E-006
 837.50  2.0359E-006
 838.00  1.6272E-006
 838.50  1.2820E-006
 839.00  8.6129E-007
 839.50  2.8443E-007
 840.00  2.8643E-008
 840.50  2.5096E-008
 841.00  1.0508E-007
 841.50  4.3261E-007
 842.00  1.1069E-006
 842.50  1.8195E-006
 843.00  1.5863E-006
 843.50  9.6529E-007
 844.00  1.6830E-007
 844.50  0.0000E+000
 845.00  0.0000E+000
 845.50  0.0000E+000
 846.00  0.0000E+000
 846.50  0.0000E+000
 847.00  0.0000E+000
 847.50  0.0000E+000
 848.00  0.0000E+000
 848.50  0.0000E+000
 849.00  0.0000E+000
 849.50  0.0000E+000
 850.00  0.0000E+000
 850.50  0.0000E+000
 851.00  0.0000E+000
 851.50  0.0000E+000
 852.00  0.0000E+000
 852.50  0.0000E+000
 853.00  0.0000E+000
 853.50  0.0000E+000
 854.00  0.0000E+000
 854.50  3.0140E-008
 855.00  8.1550E-007
 855.50  2.3825E-006
 856.00  3.4858E-006
 856.50  3.8409E-006
 857.00  2.7007E-006
 857.50  6.4498E-007
 858.00  0.0000E+000
 858.50  0.0000E+000
 859.00  0.0000E+000
 859.50  1.0334E-007
 860.00  2.6075E-007
 860.50  3.4600E-007
 861.00  5.3066E-007
 861.50  7.8275E-007
 862.00  1.2349E-006
 862.50  2.1370E-006
 863.00  3.1500E-006
 863.50  3.1054E-006
 864.00  2.7644E-006
 864.50  2.2489E-006
 865.00  5.1229E-007
 865.50  1.9374E-009
 866.00  0.0000E+000
 866.50  0.0000E+000
 867.00  0.0000E+000
 867.50  0.0000E+000
 868.00  0.0000E+000
 868.50  0.0000E+000
 869.00  0.0000E+000
 869.50  0.0000E+000
 870.00  0.0000E+000
 870.50  0.0000E+000
 871.00  0.0000E+000
 871.50  0.0000E+000
 872.00  0.0000E+000
 872.50  0.0000E+000
 873.00  0.0000E+000
 873.50  0.0000E+000
 874.00  0.0000E+000
 874.50  0.0000E+000
 875.00  0.0000E+000
 875.50  0.0000E+000
 876.00  0.0000E+000
 876.50  0.0000E+000
 877.00  0.0000E+000
 877.50  0.0000E+000
 878.00  0.0000E+000
 878.50  0.0000E+000
 879.00  0.0000E+000
 879.50  4.9667E-008
 880.00  6.4805E-007
 880.50  2.4861E-006
 881.00  4.5264E-006
 881.50  5.8962E-006
 882.00  6.4596E-006
 882.50  6.8007E-006
 883.00  5.5805E-006
 883.50  2.7415E-006
 884.00  5.4773E-007
 884.50  0.0000E+000
 885.00  0.0000E+000
 885.50  0.0000E+000
 886.00  0.0000E+000
 886.50  0.0000E+000
 887.00  0.0000E+000
 887.50  0.0000E+000
 888.00  0.0000E+000
 888.50  0.0000E+000
 889.00  0.0000E+000
 889.50  0.0000E+000
 890.00  0.0000E+000
 890.50  0.0000E+000
 891.00  0.0000E+000
 891.50  0.0000E+000
 892.00  0.0000E+000
 892.50  0.0000E+000
 893.00  0.0000E+000
 893.50  0.0000E+000
 894.00  0.0000E+000
 894.50  0.0000E+000
 895.00  0.0000E+000
 895.50  0.0000E+000
 896.00  0.0000E+000
 896.50  0.0000E+000
 897.00  0.0000E+000
 897.50  0.0000E+000
 898.00  0.0000E+000
 898.50  0.0000E+000
 899.00  0.0000E+000
 899.50  0.0000E+000
 900.00  0.0000E+000
 900.50  0.0000E+000
 901.00  0.0000E+000
 901.50  9.9904E-007
 902.00  2.4789E-006
 902.50  2.4269E-006
 903.00  1.2808E-006
 903.50  4.0217E-007
 904.00  1.3272E-007
 904.50  5.2152E-007
 905.00  0.0000E+000
 905.50  4.9312E-008
 906.00  5.6389E-007
 906.50  1.6043E-006
 907.00  2.1358E-006
 907.50  3.7777E-006
 908.00  4.2018E-006
 908.50  3.6787E-006
 909.00  2.2067E-006
 909.50  7.1994E-007
 910.00  0.0000E+000
 910.50  0.0000E+000
 911.00  0.0000E+000
 911.50  1.1681E-006
 912.00  3.3974E-006
 912.50  4.1497E-006
 913.00  3.3445E-006
 913.50  1.7151E-006
 914.00  2.7297E-007
 914.50  0.0000E+000
 915.00  0.0000E+000
 915.50  0.0000E+000
 916.00  0.0000E+000
 916.50  0.0000E+000
 917.00  1.5732E-006
 917.50  2.8786E-006
 918.00  3.1617E-006
 918.50  2.7147E-006
 919.00  2.7866E-006
 919.50  2.1113E-006
 920.00  8.1452E-007
 920.50  1.7104E-007
 921.00  0.0000E+000
 921.50  0.0000E+000
 922.00  0.0000E+000
 922.50  0.0000E+000
 923.00  1.2264E-006
 923.50  3.9608E-006
 924.00  7.7464E-006
 924.50  1.2829E-005
 925.00  1.5377E-005
 925.50  1.5285E-005
 926.00  1.4399E-005
 926.50  1.0854E-005
 927.00  6.3714E-006
 927.50  4.1618E-006
 928.00  3.0511E-006
 928.50  3.5530E-006
 929.00  5.5591E-006
 929.50  7.4646E-006
 930.00  1.1728E-005
 930.50  1.6080E-005
 931.00  1.5967E-005
 931.50  1.8404E-005
 932.00  1.7005E-005
 932.50  1.3238E-005
 933.00  8.9591E-006
 933.50  7.5080E-006
 934.00  3.6817E-006
 934.50  3.4332E-006
 935.00  1.9707E-006
 935.50  1.2629E-006
 936.00  1.1672E-006
 936.50  2.2138E-006
 937.00  3.5027E-006
 937.50  5.5978E-006
 938.00  6.8347E-006
 938.50  7.4691E-006
 939.00  7.7792E-006
 939.50  8.1728E-006
 940.00  9.3463E-006
 940.50  1.1311E-005
 941.00  1.2533E-005
 941.50  1.3707E-005
 942.00  1.3312E-005
 942.50  1.0318E-005
 943.00  5.8099E-006
 943.50  1.0395E-006
 944.00  0.0000E+000
 944.50  0.0000E+000
 945.00  0.0000E+000
 945.50  0.0000E+000
 946.00  0.0000E+000
 946.50  0.0000E+000
 947.00  0.0000E+000
 947.50  0.0000E+000
 948.00  0.0000E+000
 948.50  0.0000E+000
 949.00  0.0000E+000
 949.50  0.0000E+000
 950.00  0.0000E+000
 950.50  0.0000E+000
 951.00  0.0000E+000
 951.50  0.0000E+000
 952.00  0.0000E+000
 952.50  1.7974E-007
 953.00  6.4660E-007
 953.50  7.9845E-007
 954.00  8.7511E-007
 954.50  1.0313E-006
 955.00  6.7706E-007
 955.50  1.6044E-007
 956.00  0.0000E+000
 956.50  0.0000E+000
 957.00  0.0000E+000
 957.50  0.0000E+000
 958.00  0.0000E+000
 958.50  0.0000E+000
 959.00  0.0000E+000
 959.50  0.0000E+000
 960.00  0.0000E+000
 960.50  3.0289E-007
 961.00  5.8976E-008
 961.50  1.8574E-007
 962.00  2.1266E-008
 962.50  0.0000E+000
 963.00  0.0000E+000
 963.50  2.4603E-007
 964.00  1.0235E-006
 964.50  2.9947E-006
 965.00  4.4230E-006
 965.50  4.8452E-006
 966.00  2.0264E-006
 966.50  5.5344E-007
 967.00  1.4233E-007
 967.50  0.0000E+000
 968.00  0.0000E+000
 968.50  0.0000E+000
 969.00  0.0000E+000
 969.50  0.0000E+000
 970.00  0.0000E+000
 970.50  0.0000E+000
 971.00  0.0000E+000
 971.50  0.0000E+000
 972.00  0.0000E+000
 972.50  0.0000E+000
 973.00  0.0000E+000
 973.50  3.8504E-007
 974.00  2.9130E-007
 974.50  0.0000E+000
 975.00  1.4397E-006
 975.50  3.1439E-006
 976.00  5.4914E-006
 976.50  8.1284E-006
 977.00  1.0111E-005
 977.50  9.6266E-006
 978.00  7.8763E-006
 978.50  7.7423E-006
 979.00  8.4672E-006
 979.50  6.9493E-006
 980.00  4.9905E-006
 980.50  5.7490E-006
 981.00  5.6127E-006
 981.50  7.1245E-006
 982.00  8.5294E-006
 982.50  1.3701E-005
 983.00  1.5264E-005
 983.50  1.0989E-005
 984.00  4.1516E-006
 984.50  0.0000E+000
 985.00  0.0000E+000
 985.50  0.0000E+000
 986.00  0.0000E+000
 986.50  1.0077E-006
 987.00  6.5381E-006
 987.50  1.4057E-005
 988.00  1.4970E-005
 988.50  9.7754E-006
 989.00  3.3634E-006
 989.50  3.3488E-007
 990.00  0.0000E+000
 990.50  0.0000E+000
 991.00  0.0000E+000
 991.50  0.0000E+000
 992.00  0.0000E+000
 992.50  0.0000E+000
 993.00  0.0000E+000
 993.50  0.0000E+000
 994.00  0.0000E+000
 994.50  0.0000E+000
 995.00  0.0000E+000
 995.50  0.0000E+000
 996.00  0.0000E+000
 996.50  0.0000E+000
 997.00  0.0000E+000
 997.50  0.0000E+000
 998.00  0.0000E+000
 998.50  0.0000E+000
 999.00  0.0000E+000
 999.50  0.0000E+000
1000.00  0.0000E+000
1000.50  0.0000E+000
1001.00  0.0000E+000
1001.50  0.0000E+000
1002.00  0.0000E+000
1002.50  0.0000E+000
1003.00  0.0000E+000
1003.50  0.0000E+000
1004.00  0.0000E+000
1004.50  0.0000E+000
1005.00  0.0000E+000
1005.50  0.0000E+000
1006.00  0.0000E+000
1006.50  0.0000E+000
1007.00  0.0000E+000
1007.50  0.0000E+000
1008.00  0.0000E+000
1008.50  0.0000E+000
1009.00  0.0000E+000
1009.50  0.0000E+000
1010.00  0.0000E+000
1010.50  0.0000E+000
1011.00  0.0000E+000
1011.50  0.0000E+000
1012.00  0.0000E+000
1012.50  0.0000E+000
1013.00  0.0000E+000
1013.50  0.0000E+000
1014.00  0.0000E+000
1014.50  0.0000E+000
1015.00  0.0000E+000
1015.50  0.0000E+000
1016.00  0.0000E+000
1016.50  0.0000E+000
1017.00  0.0000E+000
1017.50  0.0000E+000
1018.00  0.0000E+000
1018.50  0.0000E+000
1019.00  0.0000E+000
1019.50  0.0000E+000
1020.00  0.0000E+000
1020.50  0.0000E+000
1021.00  0.0000E+000
1021.50  0.0000E+000
1022.00  0.0000E+000
1022.50  0.0000E+000
1023.00  0.0000E+000
1023.50  0.0000E+000
1024.00  0.0000E+000
1024.50  0.0000E+000
1025.00  0.0000E+000
1025.50  0.0000E+000
1026.00  0.0000E+000
1026.50  0.0000E+000
1027.00  0.0000E+000
1027.50  0.0000E+000
1028.00  0.0000E+000
1028.50  0.0000E+000
1029.00  0.0000E+000
1029.50  0.0000E+000
1030.00  0.0000E+000
1030.50  0.0000E+000
1031.00  0.0000E+000
1031.50  0.0000E+000
1032.00  0.0000E+000
1032.50  0.0000E+000
1033.00  0.0000E+000
1033.50  0.0000E+000
1034.00  0.0000E+000
1034.50  0.0000E+000
1035.00  0.0000E+000
1035.50  0.0000E+000
1036.00  0.0000E+000
1036.50  0.0000E+000
1037.00  0.0000E+000
1037.50  0.0000E+000
1038.00  0.0000E+000
1038.50  0.0000E+000
1039.00  0.0000E+000
1039.50  0.0000E+000
1040.00  0.0000E+000
1040.50  0.0000E+000
1041.00  0.0000E+000
1041.50  0.0000E+000
1042.00  0.0000E+000
1042.50  0.0000E+000
1043.00  0.0000E+000
1043.50  0.0000E+000
1044.00  0.0000E+000
1044.50  0.0000E+000
1045.00  0.0000E+000
1045.50  0.0000E+000
1046.00  0.0000E+000
1046.50  0.0000E+000
1047.00  0.0000E+000
1047.50  0.0000E+000
1048.00  0.0000E+000
1048.50  0.0000E+000
1049.00  0.0000E+000
1049.50  0.0000E+000
1050.00  0.0000E+000
1050.50  0.0000E+000
1051.00  0.0000E+000
1051.50  0.0000E+000
1052.00  0.0000E+000
1052.50  0.0000E+000
1053.00  0.0000E+000
1053.50  0.0000E+000
1054.00  0.0000E+000
1054.50  0.0000E+000
1055.00  0.0000E+000
1055.50  0.0000E+000
1056.00  0.0000E+000
1056.50  0.0000E+000
1057.00  0.0000E+000
1057.50  0.0000E+000
1058.00  0.0000E+000
1058.50  0.0000E+000
1059.00  0.0000E+000
1059.50  0.0000E+000
1060.00  0.0000E+000
1060.50  0.0000E+000
1061.00  0.0000E+000
1061.50  0.0000E+000
1062.00  0.0000E+000
1062.50  0.0000E+000
1063.00  0.0000E+000
1063.50  0.0000E+000
1064.00  0.0000E+000
1064.50  0.0000E+000
1065.00  0.0000E+000
1065.50  0.0000E+000
1066.00  0.0000E+000
1066.50  0.0000E+000
1067.00  0.0000E+000
1067.50  0.0000E+000
1068.00  0.0000E+000
1068.50  0.0000E+000
1069.00  0.0000E+000
1069.50  0.0000E+000
1070.00  0.0000E+000
1070.50  0.0000E+000
1071.00  0.0000E+000
1071.50  0.0000E+000
1072.00  0.0000E+000
1072.50  0.0000E+000
1073.00  0.0000E+000
1073.50  0.0000E+000
1074.00  0.0000E+000
1074.50  0.0000E+000
1075.00  0.0000E+000
1075.50  0.0000E+000
1076.00  0.0000E+000
1076.50  0.0000E+000
1077.00  0.0000E+000
1077.50  0.0000E+000
1078.00  0.0000E+000
1078.50  0.0000E+000
1079.00  0.0000E+000
1079.50  0.0000E+000
1080.00  0.0000E+000
1080.50  0.0000E+000
1081.00  0.0000E+000
1081.50  0.0000E+000
1082.00  0.0000E+000
1082.50  0.0000E+000
1083.00  0.0000E+000
1083.50  0.0000E+000
1084.00  0.0000E+000
1084.50  0.0000E+000
1085.00  0.0000E+000
1085.50  0.0000E+000
1086.00  0.0000E+000
1086.50  0.0000E+000
1087.00  0.0000E+000
1087.50  0.0000E+000
1088.00  0.0000E+000
1088.50  0.0000E+000
1089.00  0.0000E+000
1089.50  0.0000E+000
1090.00  0.0000E+000
1090.50  0.0000E+000
1091.00  0.0000E+000
1091.50  0.0000E+000
1092.00  0.0000E+000
1092.50  0.0000E+000
1093.00  0.0000E+000
1093.50  0.0000E+000
1094.00  0.0000E+000
1094.50  0.0000E+000
1095.00  0.0000E+000
1095.50  0.0000E+000
1096.00  0.0000E+000
1096.50  0.0000E+000
1097.00  0.0000E+000
1097.50  0.0000E+000
1098.00  0.0000E+000
1098.50  0.0000E+000
1099.00  0.0000E+000
1099.50  0.0000E+000
1100.00  0.0000E+000
1100.50  0.0000E+000
1101.00  0.0000E+000
1101.50  0.0000E+000
1102.00  0.0000E+000
1102.50  0.0000E+000
1103.00  0.0000E+000
1103.50  0.0000E+000
1104.00  0.0000E+000
1104.50  0.0000E+000
1105.00  0.0000E+000
1105.50  0.0000E+000
1106.00  0.0000E+000
1106.50  0.0000E+000
1107.00  0.0000E+000
1107.50  0.0000E+000
1108.00  0.0000E+000
1108.50  0.0000E+000
1109.00  0.0000E+000
1109.50  0.0000E+000
1110.00  0.0000E+000
1110.50  0.0000E+000
1111.00  0.0000E+000
1111.50  0.0000E+000
1112.00  0.0000E+000
1112.50  0.0000E+000
1113.00  0.0000E+000
1113.50  0.0000E+000
1114.00  0.0000E+000
1114.50  0.0000E+000
1115.00  0.0000E+000
1115.50  0.0000E+000
1116.00  0.0000E+000
1116.50  0.0000E+000
1117.00  0.0000E+000
1117.50  0.0000E+000
1118.00  0.0000E+000
1118.50  0.0000E+000
1119.00  0.0000E+000
1119.50  0.0000E+000
1120.00  0.0000E+000
1120.50  0.0000E+000
1121.00  0.0000E+000
1121.50  0.0000E+000
1122.00  0.0000E+000
1122.50  0.0000E+000
1123.00  0.0000E+000
1123.50  0.0000E+000
1124.00  0.0000E+000
1124.50  0.0000E+000
1125.00  0.0000E+000
1125.50  0.0000E+000
1126.00  0.0000E+000
1126.50  0.0000E+000
1127.00  0.0000E+000
1127.50  0.0000E+000
: 6
