# Supplementary material for: A photoconversion model for full spectral programming and multiplexing of optogenetic systems
Source: Mol Syst Biol. 2017 Apr 24;13(4):926. doi: 10.15252/msb.20167456 (PMC5408778; doi:10.15252/msb.20167456)
Supplement: Supplementary file 11 — Dataset EV3 [file MSB-13-926-s011.zip › dataset_ev3_led_data/led_calibration_data/EO_02/Tiffani_c1/raw/6.IRR]

" File: 160129_calibrations\post-calibration\Tif
" RAD->  Wave:647.21nm  Pix:1050  Val:  0.000  Time:400ms  Avg:1  Sm:1  Sg:1  Tc:off  SNAP  Xt:1  Ch:1  Xtrig wnmcal >RAD-IS6.CAL
 180.00  0.0000E+000
 180.50  0.0000E+000
 181.00  0.0000E+000
 181.50  0.0000E+000
 182.00  0.0000E+000
 182.50  0.0000E+000
 183.00  0.0000E+000
 183.50  0.0000E+000
 184.00  0.0000E+000
 184.50  0.0000E+000
 185.00  0.0000E+000
 185.50  0.0000E+000
 186.00  0.0000E+000
 186.50  0.0000E+000
 187.00  0.0000E+000
 187.50  0.0000E+000
 188.00  0.0000E+000
 188.50  0.0000E+000
 189.00  0.0000E+000
 189.50  0.0000E+000
 190.00  0.0000E+000
 190.50  0.0000E+000
 191.00  0.0000E+000
 191.50  0.0000E+000
 192.00  0.0000E+000
 192.50  0.0000E+000
 193.00  0.0000E+000
 193.50  0.0000E+000
 194.00  0.0000E+000
 194.50  0.0000E+000
 195.00  0.0000E+000
 195.50  0.0000E+000
 196.00  0.0000E+000
 196.50  0.0000E+000
 197.00  0.0000E+000
 197.50  0.0000E+000
 198.00  0.0000E+000
 198.50  0.0000E+000
 199.00  0.0000E+000
 199.50  0.0000E+000
 200.00  0.0000E+000
 200.50  0.0000E+000
 201.00  0.0000E+000
 201.50  0.0000E+000
 202.00  0.0000E+000
 202.50  0.0000E+000
 203.00  0.0000E+000
 203.50  0.0000E+000
 204.00  0.0000E+000
 204.50  0.0000E+000
 205.00  0.0000E+000
 205.50  0.0000E+000
 206.00  0.0000E+000
 206.50  0.0000E+000
 207.00  0.0000E+000
 207.50  0.0000E+000
 208.00  0.0000E+000
 208.50  0.0000E+000
 209.00  0.0000E+000
 209.50  0.0000E+000
 210.00  0.0000E+000
 210.50  0.0000E+000
 211.00  0.0000E+000
 211.50  0.0000E+000
 212.00  0.0000E+000
 212.50  0.0000E+000
 213.00  0.0000E+000
 213.50  0.0000E+000
 214.00  0.0000E+000
 214.50  0.0000E+000
 215.00  0.0000E+000
 215.50  0.0000E+000
 216.00  0.0000E+000
 216.50  0.0000E+000
 217.00  0.0000E+000
 217.50  0.0000E+000
 218.00  0.0000E+000
 218.50  0.0000E+000
 219.00  0.0000E+000
 219.50  0.0000E+000
 220.00  0.0000E+000
 220.50  0.0000E+000
 221.00  0.0000E+000
 221.50  0.0000E+000
 222.00  0.0000E+000
 222.50  0.0000E+000
 223.00  0.0000E+000
 223.50  0.0000E+000
 224.00  0.0000E+000
 224.50  0.0000E+000
 225.00  0.0000E+000
 225.50  0.0000E+000
 226.00  0.0000E+000
 226.50  0.0000E+000
 227.00  0.0000E+000
 227.50  0.0000E+000
 228.00  0.0000E+000
 228.50  0.0000E+000
 229.00  0.0000E+000
 229.50  0.0000E+000
 230.00  0.0000E+000
 230.50  0.0000E+000
 231.00  0.0000E+000
 231.50  0.0000E+000
 232.00  0.0000E+000
 232.50  0.0000E+000
 233.00  0.0000E+000
 233.50  0.0000E+000
 234.00  0.0000E+000
 234.50  0.0000E+000
 235.00  0.0000E+000
 235.50  0.0000E+000
 236.00  0.0000E+000
 236.50  0.0000E+000
 237.00  0.0000E+000
 237.50  0.0000E+000
 238.00  0.0000E+000
 238.50  0.0000E+000
 239.00  0.0000E+000
 239.50  0.0000E+000
 240.00  0.0000E+000
 240.50  0.0000E+000
 241.00  0.0000E+000
 241.50  0.0000E+000
 242.00  0.0000E+000
 242.50  0.0000E+000
 243.00  0.0000E+000
 243.50  0.0000E+000
 244.00  0.0000E+000
 244.50  0.0000E+000
 245.00  0.0000E+000
 245.50  0.0000E+000
 246.00  0.0000E+000
 246.50  0.0000E+000
 247.00  0.0000E+000
 247.50  0.0000E+000
 248.00  0.0000E+000
 248.50  0.0000E+000
 249.00  0.0000E+000
 249.50  0.0000E+000
 250.00  0.0000E+000
 250.50  0.0000E+000
 251.00  0.0000E+000
 251.50  0.0000E+000
 252.00  0.0000E+000
 252.50  0.0000E+000
 253.00  0.0000E+000
 253.50  0.0000E+000
 254.00  0.0000E+000
 254.50  0.0000E+000
 255.00  0.0000E+000
 255.50  0.0000E+000
 256.00  0.0000E+000
 256.50  0.0000E+000
 257.00  0.0000E+000
 257.50  0.0000E+000
 258.00  0.0000E+000
 258.50  0.0000E+000
 259.00  0.0000E+000
 259.50  0.0000E+000
 260.00  0.0000E+000
 260.50  0.0000E+000
 261.00  0.0000E+000
 261.50  0.0000E+000
 262.00  0.0000E+000
 262.50  0.0000E+000
 263.00  0.0000E+000
 263.50  0.0000E+000
 264.00  0.0000E+000
 264.50  0.0000E+000
 265.00  0.0000E+000
 265.50  0.0000E+000
 266.00  0.0000E+000
 266.50  0.0000E+000
 267.00  0.0000E+000
 267.50  0.0000E+000
 268.00  0.0000E+000
 268.50  0.0000E+000
 269.00  0.0000E+000
 269.50  0.0000E+000
 270.00  0.0000E+000
 270.50  0.0000E+000
 271.00  0.0000E+000
 271.50  0.0000E+000
 272.00  0.0000E+000
 272.50  0.0000E+000
 273.00  0.0000E+000
 273.50  0.0000E+000
 274.00  0.0000E+000
 274.50  0.0000E+000
 275.00  0.0000E+000
 275.50  0.0000E+000
 276.00  0.0000E+000
 276.50  0.0000E+000
 277.00  0.0000E+000
 277.50  0.0000E+000
 278.00  0.0000E+000
 278.50  0.0000E+000
 279.00  0.0000E+000
 279.50  0.0000E+000
 280.00  0.0000E+000
 280.50  0.0000E+000
 281.00  0.0000E+000
 281.50  0.0000E+000
 282.00  0.0000E+000
 282.50  0.0000E+000
 283.00  0.0000E+000
 283.50  0.0000E+000
 284.00  0.0000E+000
 284.50  0.0000E+000
 285.00  0.0000E+000
 285.50  0.0000E+000
 286.00  0.0000E+000
 286.50  0.0000E+000
 287.00  0.0000E+000
 287.50  0.0000E+000
 288.00  0.0000E+000
 288.50  0.0000E+000
 289.00  0.0000E+000
 289.50  0.0000E+000
 290.00  0.0000E+000
 290.50  0.0000E+000
 291.00  0.0000E+000
 291.50  0.0000E+000
 292.00  0.0000E+000
 292.50  0.0000E+000
 293.00  0.0000E+000
 293.50  0.0000E+000
 294.00  0.0000E+000
 294.50  0.0000E+000
 295.00  0.0000E+000
 295.50  0.0000E+000
 296.00  0.0000E+000
 296.50  0.0000E+000
 297.00  0.0000E+000
 297.50  0.0000E+000
 298.00  0.0000E+000
 298.50  0.0000E+000
 299.00  0.0000E+000
 299.50  0.0000E+000
 300.00  0.0000E+000
 300.50  0.0000E+000
 301.00  0.0000E+000
 301.50  0.0000E+000
 302.00  0.0000E+000
 302.50  0.0000E+000
 303.00  0.0000E+000
 303.50  0.0000E+000
 304.00  0.0000E+000
 304.50  0.0000E+000
 305.00  0.0000E+000
 305.50  0.0000E+000
 306.00  0.0000E+000
 306.50  0.0000E+000
 307.00  0.0000E+000
 307.50  0.0000E+000
 308.00  0.0000E+000
 308.50  0.0000E+000
 309.00  0.0000E+000
 309.50  0.0000E+000
 310.00  0.0000E+000
 310.50  0.0000E+000
 311.00  0.0000E+000
 311.50  0.0000E+000
 312.00  0.0000E+000
 312.50  0.0000E+000
 313.00  0.0000E+000
 313.50  0.0000E+000
 314.00  0.0000E+000
 314.50  0.0000E+000
 315.00  0.0000E+000
 315.50  0.0000E+000
 316.00  0.0000E+000
 316.50  0.0000E+000
 317.00  0.0000E+000
 317.50  0.0000E+000
 318.00  0.0000E+000
 318.50  0.0000E+000
 319.00  0.0000E+000
 319.50  0.0000E+000
 320.00  0.0000E+000
 320.50  0.0000E+000
 321.00  0.0000E+000
 321.50  0.0000E+000
 322.00  0.0000E+000
 322.50  0.0000E+000
 323.00  0.0000E+000
 323.50  0.0000E+000
 324.00  0.0000E+000
 324.50  0.0000E+000
 325.00  0.0000E+000
 325.50  0.0000E+000
 326.00  0.0000E+000
 326.50  0.0000E+000
 327.00  0.0000E+000
 327.50  0.0000E+000
 328.00  0.0000E+000
 328.50  0.0000E+000
 329.00  0.0000E+000
 329.50  0.0000E+000
 330.00  0.0000E+000
 330.50  0.0000E+000
 331.00  0.0000E+000
 331.50  0.0000E+000
 332.00  0.0000E+000
 332.50  0.0000E+000
 333.00  0.0000E+000
 333.50  0.0000E+000
 334.00  0.0000E+000
 334.50  0.0000E+000
 335.00  0.0000E+000
 335.50  0.0000E+000
 336.00  0.0000E+000
 336.50  0.0000E+000
 337.00  0.0000E+000
 337.50  0.0000E+000
 338.00  0.0000E+000
 338.50  0.0000E+000
 339.00  0.0000E+000
 339.50  0.0000E+000
 340.00  0.0000E+000
 340.50  0.0000E+000
 341.00  0.0000E+000
 341.50  0.0000E+000
 342.00  0.0000E+000
 342.50  0.0000E+000
 343.00  0.0000E+000
 343.50  0.0000E+000
 344.00  0.0000E+000
 344.50  0.0000E+000
 345.00  0.0000E+000
 345.50  0.0000E+000
 346.00  0.0000E+000
 346.50  0.0000E+000
 347.00  0.0000E+000
 347.50  0.0000E+000
 348.00  0.0000E+000
 348.50  0.0000E+000
 349.00  0.0000E+000
 349.50  0.0000E+000
 350.00  0.0000E+000
 350.50  0.0000E+000
 351.00  0.0000E+000
 351.50  0.0000E+000
 352.00  0.0000E+000
 352.50  0.0000E+000
 353.00  0.0000E+000
 353.50  0.0000E+000
 354.00  0.0000E+000
 354.50  0.0000E+000
 355.00  0.0000E+000
 355.50  0.0000E+000
 356.00  0.0000E+000
 356.50  0.0000E+000
 357.00  0.0000E+000
 357.50  0.0000E+000
 358.00  0.0000E+000
 358.50  0.0000E+000
 359.00  0.0000E+000
 359.50  1.5228E-008
 360.00  2.4230E-007
 360.50  4.3222E-007
 361.00  4.7848E-007
 361.50  4.9009E-007
 362.00  5.7583E-007
 362.50  6.4694E-007
 363.00  7.1940E-007
 363.50  7.6685E-007
 364.00  7.6640E-007
 364.50  6.9585E-007
 365.00  6.1244E-007
 365.50  6.0178E-007
 366.00  5.0182E-007
 366.50  4.0665E-007
 367.00  4.0074E-007
 367.50  3.3625E-007
 368.00  2.7151E-007
 368.50  2.7017E-007
 369.00  2.7129E-007
 369.50  2.8990E-007
 370.00  2.9411E-007
 370.50  2.5341E-007
 371.00  2.1839E-007
 371.50  2.0225E-007
 372.00  1.7049E-007
 372.50  1.8360E-007
 373.00  2.3028E-007
 373.50  2.7721E-007
 374.00  3.4425E-007
 374.50  3.5643E-007
 375.00  3.7727E-007
 375.50  3.7967E-007
 376.00  3.5694E-007
 376.50  3.4818E-007
 377.00  3.6287E-007
 377.50  3.6298E-007
 378.00  3.6804E-007
 378.50  4.7440E-007
 379.00  4.7478E-007
 379.50  4.8144E-007
 380.00  5.2319E-007
 380.50  5.2072E-007
 381.00  4.3640E-007
 381.50  3.9229E-007
 382.00  3.7214E-007
 382.50  3.8038E-007
 383.00  4.1445E-007
 383.50  4.4643E-007
 384.00  4.3761E-007
 384.50  4.0537E-007
 385.00  3.4679E-007
 385.50  3.5172E-007
 386.00  3.9668E-007
 386.50  4.2180E-007
 387.00  4.3123E-007
 387.50  4.2107E-007
 388.00  3.8586E-007
 388.50  3.4088E-007
 389.00  3.1187E-007
 389.50  3.0799E-007
 390.00  3.2371E-007
 390.50  3.5726E-007
 391.00  3.8324E-007
 391.50  3.4765E-007
 392.00  3.2544E-007
 392.50  3.5585E-007
 393.00  4.3702E-007
 393.50  5.3209E-007
 394.00  6.3132E-007
 394.50  6.7243E-007
 395.00  6.2254E-007
 395.50  5.7871E-007
 396.00  4.8886E-007
 396.50  5.0518E-007
 397.00  5.0584E-007
 397.50  4.6016E-007
 398.00  4.3116E-007
 398.50  4.2475E-007
 399.00  4.1133E-007
 399.50  4.5147E-007
 400.00  5.0140E-007
 400.50  5.5338E-007
 401.00  6.0428E-007
 401.50  6.7136E-007
 402.00  7.1144E-007
 402.50  6.8651E-007
 403.00  5.9231E-007
 403.50  4.3955E-007
 404.00  2.7685E-007
 404.50  1.3249E-007
 405.00  7.1785E-008
 405.50  3.3460E-008
 406.00  3.2902E-008
 406.50  8.4846E-008
 407.00  1.4957E-007
 407.50  1.8861E-007
 408.00  2.3739E-007
 408.50  2.7421E-007
 409.00  2.4127E-007
 409.50  1.9332E-007
 410.00  1.9081E-007
 410.50  1.9967E-007
 411.00  2.1483E-007
 411.50  2.9354E-007
 412.00  3.6120E-007
 412.50  4.0174E-007
 413.00  4.8176E-007
 413.50  5.3891E-007
 414.00  5.3842E-007
 414.50  4.8607E-007
 415.00  4.5687E-007
 415.50  4.1866E-007
 416.00  4.0099E-007
 416.50  4.5816E-007
 417.00  5.0855E-007
 417.50  5.2326E-007
 418.00  5.5683E-007
 418.50  5.6444E-007
 419.00  5.5642E-007
 419.50  5.5286E-007
 420.00  5.9053E-007
 420.50  6.4539E-007
 421.00  7.4155E-007
 421.50  8.8941E-007
 422.00  1.0339E-006
 422.50  1.1598E-006
 423.00  1.2660E-006
 423.50  1.3287E-006
 424.00  1.3709E-006
 424.50  1.4110E-006
 425.00  1.4691E-006
 425.50  1.5372E-006
 426.00  1.5709E-006
 426.50  1.6107E-006
 427.00  1.8188E-006
 427.50  1.9356E-006
 428.00  1.9899E-006
 428.50  2.0196E-006
 429.00  1.9711E-006
 429.50  1.8565E-006
 430.00  1.8069E-006
 430.50  1.8855E-006
 431.00  1.9400E-006
 431.50  1.9997E-006
 432.00  2.1051E-006
 432.50  2.2700E-006
 433.00  2.4822E-006
 433.50  2.7744E-006
 434.00  3.1024E-006
 434.50  3.4282E-006
 435.00  3.6892E-006
 435.50  3.9650E-006
 436.00  4.2271E-006
 436.50  4.5965E-006
 437.00  4.8636E-006
 437.50  5.1289E-006
 438.00  5.3398E-006
 438.50  5.5042E-006
 439.00  5.7790E-006
 439.50  6.1770E-006
 440.00  6.6807E-006
 440.50  7.2175E-006
 441.00  7.7878E-006
 441.50  8.3017E-006
 442.00  8.8239E-006
 442.50  9.3169E-006
 443.00  9.8380E-006
 443.50  1.0300E-005
 444.00  1.0669E-005
 444.50  1.1065E-005
 445.00  1.1533E-005
 445.50  1.2002E-005
 446.00  1.2658E-005
 446.50  1.3377E-005
 447.00  1.4103E-005
 447.50  1.4839E-005
 448.00  1.5591E-005
 448.50  1.6371E-005
 449.00  1.7175E-005
 449.50  1.8029E-005
 450.00  1.8930E-005
 450.50  1.9924E-005
 451.00  2.1001E-005
 451.50  2.2218E-005
 452.00  2.3586E-005
 452.50  2.5063E-005
 453.00  2.6664E-005
 453.50  2.8373E-005
 454.00  3.0168E-005
 454.50  3.1997E-005
 455.00  3.4048E-005
 455.50  3.6187E-005
 456.00  3.8461E-005
 456.50  4.0876E-005
 457.00  4.3402E-005
 457.50  4.6029E-005
 458.00  4.8835E-005
 458.50  5.1789E-005
 459.00  5.4945E-005
 459.50  5.8348E-005
 460.00  6.1856E-005
 460.50  6.5536E-005
 461.00  6.9266E-005
 461.50  7.2968E-005
 462.00  7.6716E-005
 462.50  8.0400E-005
 463.00  8.3959E-005
 463.50  8.7463E-005
 464.00  9.0799E-005
 464.50  9.3952E-005
 465.00  9.7001E-005
 465.50  9.9887E-005
 466.00  1.0258E-004
 466.50  1.0503E-004
 467.00  1.0719E-004
 467.50  1.0901E-004
 468.00  1.1049E-004
 468.50  1.1161E-004
 469.00  1.1240E-004
 469.50  1.1280E-004
 470.00  1.1282E-004
 470.50  1.1247E-004
 471.00  1.1182E-004
 471.50  1.1087E-004
 472.00  1.0971E-004
 472.50  1.0841E-004
 473.00  1.0693E-004
 473.50  1.0535E-004
 474.00  1.0361E-004
 474.50  1.0171E-004
 475.00  9.9633E-005
 475.50  9.7485E-005
 476.00  9.5313E-005
 476.50  9.3186E-005
 477.00  9.1112E-005
 477.50  8.9122E-005
 478.00  8.7208E-005
 478.50  8.5380E-005
 479.00  8.3587E-005
 479.50  8.1838E-005
 480.00  8.0120E-005
 480.50  7.8460E-005
 481.00  7.6842E-005
 481.50  7.5320E-005
 482.00  7.3861E-005
 482.50  7.2414E-005
 483.00  7.0985E-005
 483.50  6.9604E-005
 484.00  6.8283E-005
 484.50  6.7034E-005
 485.00  6.5839E-005
 485.50  6.4657E-005
 486.00  6.3461E-005
 486.50  6.2245E-005
 487.00  6.1012E-005
 487.50  5.9780E-005
 488.00  5.8559E-005
 488.50  5.7311E-005
 489.00  5.6001E-005
 489.50  5.4675E-005
 490.00  5.3333E-005
 490.50  5.1996E-005
 491.00  5.0698E-005
 491.50  4.9417E-005
 492.00  4.8136E-005
 492.50  4.6873E-005
 493.00  4.5597E-005
 493.50  4.4313E-005
 494.00  4.3088E-005
 494.50  4.1852E-005
 495.00  4.0595E-005
 495.50  3.9361E-005
 496.00  3.8076E-005
 496.50  3.6770E-005
 497.00  3.5511E-005
 497.50  3.4294E-005
 498.00  3.3138E-005
 498.50  3.2055E-005
 499.00  3.1016E-005
 499.50  3.0035E-005
 500.00  2.9069E-005
 500.50  2.8167E-005
 501.00  2.7364E-005
 501.50  2.6537E-005
 502.00  2.5687E-005
 502.50  2.4864E-005
 503.00  2.3994E-005
 503.50  2.3129E-005
 504.00  2.2341E-005
 504.50  2.1567E-005
 505.00  2.0798E-005
 505.50  2.0014E-005
 506.00  1.9255E-005
 506.50  1.8549E-005
 507.00  1.7876E-005
 507.50  1.7250E-005
 508.00  1.6662E-005
 508.50  1.6034E-005
 509.00  1.5415E-005
 509.50  1.4816E-005
 510.00  1.4244E-005
 510.50  1.3650E-005
 511.00  1.3114E-005
 511.50  1.2618E-005
 512.00  1.2132E-005
 512.50  1.1692E-005
 513.00  1.1288E-005
 513.50  1.0868E-005
 514.00  1.0464E-005
 514.50  1.0095E-005
 515.00  9.7368E-006
 515.50  9.3725E-006
 516.00  8.9983E-006
 516.50  8.6209E-006
 517.00  8.2284E-006
 517.50  7.8622E-006
 518.00  7.5781E-006
 518.50  7.3100E-006
 519.00  7.0743E-006
 519.50  6.8330E-006
 520.00  6.5937E-006
 520.50  6.3676E-006
 521.00  6.1758E-006
 521.50  6.0061E-006
 522.00  5.8439E-006
 522.50  5.6562E-006
 523.00  5.4390E-006
 523.50  5.1860E-006
 524.00  4.9091E-006
 524.50  4.6838E-006
 525.00  4.4666E-006
 525.50  4.2972E-006
 526.00  4.1725E-006
 526.50  4.0923E-006
 527.00  4.0205E-006
 527.50  3.9627E-006
 528.00  3.8954E-006
 528.50  3.8247E-006
 529.00  3.7395E-006
 529.50  3.6684E-006
 530.00  3.5815E-006
 530.50  3.4813E-006
 531.00  3.3514E-006
 531.50  3.2723E-006
 532.00  3.2374E-006
 532.50  3.1457E-006
 533.00  3.0781E-006
 533.50  3.0015E-006
 534.00  2.8411E-006
 534.50  2.7180E-006
 535.00  2.6504E-006
 535.50  2.5823E-006
 536.00  2.5290E-006
 536.50  2.4395E-006
 537.00  2.3814E-006
 537.50  2.3331E-006
 538.00  2.2912E-006
 538.50  2.2133E-006
 539.00  2.1253E-006
 539.50  2.0104E-006
 540.00  1.8532E-006
 540.50  1.7942E-006
 541.00  1.8170E-006
 541.50  1.8312E-006
 542.00  1.8902E-006
 542.50  1.9195E-006
 543.00  1.8677E-006
 543.50  1.8213E-006
 544.00  1.7337E-006
 544.50  1.5978E-006
 545.00  1.4851E-006
 545.50  1.3765E-006
 546.00  1.3408E-006
 546.50  1.4732E-006
 547.00  1.5072E-006
 547.50  1.5139E-006
 548.00  1.4700E-006
 548.50  1.3078E-006
 549.00  1.1196E-006
 549.50  1.0563E-006
 550.00  1.0777E-006
 550.50  1.1649E-006
 551.00  1.1729E-006
 551.50  1.1690E-006
 552.00  1.1366E-006
 552.50  1.0310E-006
 553.00  9.8421E-007
 553.50  1.0080E-006
 554.00  1.0349E-006
 554.50  1.0887E-006
 555.00  1.0925E-006
 555.50  1.1128E-006
 556.00  1.1401E-006
 556.50  1.1097E-006
 557.00  1.0925E-006
 557.50  1.0725E-006
 558.00  1.0121E-006
 558.50  1.0218E-006
 559.00  1.0174E-006
 559.50  1.0152E-006
 560.00  1.0396E-006
 560.50  1.0537E-006
 561.00  9.9956E-007
 561.50  9.5235E-007
 562.00  9.2248E-007
 562.50  7.6145E-007
 563.00  6.2716E-007
 563.50  4.6558E-007
 564.00  4.0192E-007
 564.50  3.4273E-007
 565.00  4.1319E-007
 565.50  5.0299E-007
 566.00  6.0297E-007
 566.50  6.9319E-007
 567.00  7.7800E-007
 567.50  8.5237E-007
 568.00  9.1889E-007
 568.50  8.6297E-007
 569.00  7.7137E-007
 569.50  7.1504E-007
 570.00  5.9361E-007
 570.50  4.8915E-007
 571.00  4.3806E-007
 571.50  3.1635E-007
 572.00  1.4267E-007
 572.50  3.7825E-008
 573.00  3.5255E-008
 573.50  1.0279E-007
 574.00  2.7369E-007
 574.50  5.0831E-007
 575.00  6.0337E-007
 575.50  6.5922E-007
 576.00  6.3357E-007
 576.50  5.6235E-007
 577.00  5.2823E-007
 577.50  5.0943E-007
 578.00  4.9504E-007
 578.50  5.0080E-007
 579.00  4.8370E-007
 579.50  4.3584E-007
 580.00  4.0567E-007
 580.50  3.7044E-007
 581.00  4.8290E-007
 581.50  5.4797E-007
 582.00  6.4298E-007
 582.50  7.0765E-007
 583.00  6.8790E-007
 583.50  6.2212E-007
 584.00  5.2513E-007
 584.50  3.1831E-007
 585.00  1.6269E-007
 585.50  1.4966E-007
 586.00  9.7336E-008
 586.50  2.4563E-007
 587.00  3.5232E-007
 587.50  3.8818E-007
 588.00  3.4693E-007
 588.50  3.1559E-007
 589.00  2.4172E-007
 589.50  2.7575E-007
 590.00  3.0302E-007
 590.50  3.0279E-007
 591.00  3.3296E-007
 591.50  2.9261E-007
 592.00  2.4342E-007
 592.50  1.9184E-007
 593.00  7.4114E-008
 593.50  1.5434E-007
 594.00  3.0268E-007
 594.50  4.5326E-007
 595.00  6.5526E-007
 595.50  8.1647E-007
 596.00  8.0930E-007
 596.50  7.5065E-007
 597.00  6.8238E-007
 597.50  6.5560E-007
 598.00  6.5292E-007
 598.50  7.3723E-007
 599.00  7.8299E-007
 599.50  8.2363E-007
 600.00  7.9932E-007
 600.50  8.5291E-007
 601.00  8.4043E-007
 601.50  7.8929E-007
 602.00  6.9137E-007
 602.50  5.4649E-007
 603.00  3.4942E-007
 603.50  1.9548E-007
 604.00  1.6021E-007
 604.50  3.3035E-007
 605.00  4.5208E-007
 605.50  6.5174E-007
 606.00  7.8497E-007
 606.50  7.9732E-007
 607.00  7.4123E-007
 607.50  6.3822E-007
 608.00  5.9623E-007
 608.50  6.1420E-007
 609.00  6.3778E-007
 609.50  7.0038E-007
 610.00  8.3087E-007
 610.50  7.7231E-007
 611.00  7.6526E-007
 611.50  6.6961E-007
 612.00  5.9367E-007
 612.50  3.8953E-007
 613.00  2.0074E-007
 613.50  2.9979E-008
 614.00  0.0000E+000
 614.50  0.0000E+000
 615.00  0.0000E+000
 615.50  0.0000E+000
 616.00  0.0000E+000
 616.50  0.0000E+000
 617.00  0.0000E+000
 617.50  1.1780E-007
 618.00  2.8769E-007
 618.50  5.5370E-007
 619.00  9.0839E-007
 619.50  1.3291E-006
 620.00  1.7370E-006
 620.50  1.7499E-006
 621.00  1.5290E-006
 621.50  1.2137E-006
 622.00  8.1961E-007
 622.50  5.3738E-007
 623.00  3.4919E-007
 623.50  2.7719E-007
 624.00  1.8329E-007
 624.50  4.7261E-008
 625.00  0.0000E+000
 625.50  0.0000E+000
 626.00  0.0000E+000
 626.50  0.0000E+000
 627.00  0.0000E+000
 627.50  5.7961E-008
 628.00  2.5510E-007
 628.50  5.1183E-007
 629.00  7.4801E-007
 629.50  9.3026E-007
 630.00  1.0396E-006
 630.50  9.9799E-007
 631.00  1.0100E-006
 631.50  9.9171E-007
 632.00  8.9246E-007
 632.50  8.3814E-007
 633.00  7.6195E-007
 633.50  6.1274E-007
 634.00  4.9903E-007
 634.50  4.9960E-007
 635.00  6.1727E-007
 635.50  6.6878E-007
 636.00  7.0225E-007
 636.50  6.8135E-007
 637.00  6.8756E-007
 637.50  7.1387E-007
 638.00  8.3771E-007
 638.50  1.0344E-006
 639.00  1.1561E-006
 639.50  1.1312E-006
 640.00  1.0851E-006
 640.50  1.0509E-006
 641.00  9.5022E-007
 641.50  8.4869E-007
 642.00  9.0312E-007
 642.50  9.6641E-007
 643.00  1.0575E-006
 643.50  1.5296E-006
 644.00  1.6516E-006
 644.50  1.5340E-006
 645.00  1.4244E-006
 645.50  1.2599E-006
 646.00  1.2263E-006
 646.50  1.4838E-006
 647.00  1.8353E-006
 647.50  2.2487E-006
 648.00  2.5263E-006
 648.50  2.7322E-006
 649.00  2.8987E-006
 649.50  2.7170E-006
 650.00  2.3888E-006
 650.50  2.3272E-006
 651.00  1.8573E-006
 651.50  1.6229E-006
 652.00  1.8610E-006
 652.50  1.6929E-006
 653.00  1.3213E-006
 653.50  1.1165E-006
 654.00  7.0983E-007
 654.50  4.5019E-007
 655.00  6.8509E-007
 655.50  1.1991E-006
 656.00  1.6840E-006
 656.50  2.1736E-006
 657.00  2.5392E-006
 657.50  2.5871E-006
 658.00  2.5654E-006
 658.50  2.2061E-006
 659.00  1.8323E-006
 659.50  1.3144E-006
 660.00  6.7307E-007
 660.50  2.9554E-007
 661.00  2.1305E-007
 661.50  2.8174E-007
 662.00  4.6569E-007
 662.50  8.4956E-007
 663.00  1.2607E-006
 663.50  1.5581E-006
 664.00  1.7938E-006
 664.50  2.1096E-006
 665.00  2.0305E-006
 665.50  1.7987E-006
 666.00  1.5370E-006
 666.50  1.2868E-006
 667.00  1.1360E-006
 667.50  1.1267E-006
 668.00  1.2251E-006
 668.50  1.1081E-006
 669.00  7.8027E-007
 669.50  5.1682E-007
 670.00  1.8621E-007
 670.50  6.0179E-009
 671.00  1.0971E-007
 671.50  2.5725E-007
 672.00  4.3839E-007
 672.50  6.8342E-007
 673.00  7.0714E-007
 673.50  5.9099E-007
 674.00  4.8444E-007
 674.50  3.5001E-007
 675.00  2.3179E-007
 675.50  2.4248E-007
 676.00  3.8251E-007
 676.50  4.3578E-007
 677.00  3.1309E-007
 677.50  3.0583E-007
 678.00  5.1412E-007
 678.50  7.6945E-007
 679.00  1.0522E-006
 679.50  1.3100E-006
 680.00  1.4082E-006
 680.50  1.3223E-006
 681.00  1.0411E-006
 681.50  7.4895E-007
 682.00  6.6637E-007
 682.50  7.5462E-007
 683.00  9.0896E-007
 683.50  1.1281E-006
 684.00  1.3146E-006
 684.50  1.1709E-006
 685.00  9.0360E-007
 685.50  5.5845E-007
 686.00  3.3499E-007
 686.50  1.3798E-007
 687.00  0.0000E+000
 687.50  0.0000E+000
 688.00  0.0000E+000
 688.50  0.0000E+000
 689.00  0.0000E+000
 689.50  0.0000E+000
 690.00  0.0000E+000
 690.50  0.0000E+000
 691.00  0.0000E+000
 691.50  0.0000E+000
 692.00  0.0000E+000
 692.50  0.0000E+000
 693.00  0.0000E+000
 693.50  0.0000E+000
 694.00  0.0000E+000
 694.50  0.0000E+000
 695.00  0.0000E+000
 695.50  1.3695E-007
 696.00  4.2333E-007
 696.50  5.5390E-007
 697.00  5.3244E-007
 697.50  5.3929E-007
 698.00  6.5323E-007
 698.50  7.5318E-007
 699.00  1.0066E-006
 699.50  1.2324E-006
 700.00  1.4058E-006
 700.50  1.3981E-006
 701.00  1.5192E-006
 701.50  1.6779E-006
 702.00  1.9341E-006
 702.50  2.1464E-006
 703.00  2.2889E-006
 703.50  2.2335E-006
 704.00  2.2015E-006
 704.50  2.0913E-006
 705.00  1.8125E-006
 705.50  1.5760E-006
 706.00  1.2582E-006
 706.50  7.9786E-007
 707.00  5.3593E-007
 707.50  2.5851E-007
 708.00  3.8001E-008
 708.50  4.1895E-008
 709.00  2.6164E-008
 709.50  0.0000E+000
 710.00  4.0586E-009
 710.50  1.1970E-008
 711.00  1.3160E-007
 711.50  3.9699E-007
 712.00  7.5966E-007
 712.50  1.0717E-006
 713.00  1.2378E-006
 713.50  1.1352E-006
 714.00  1.1417E-006
 714.50  1.2341E-006
 715.00  1.4426E-006
 715.50  1.6941E-006
 716.00  2.1056E-006
 716.50  2.4448E-006
 717.00  2.4893E-006
 717.50  2.3272E-006
 718.00  2.0443E-006
 718.50  1.7066E-006
 719.00  1.2418E-006
 719.50  9.3535E-007
 720.00  9.1336E-007
 720.50  8.1479E-007
 721.00  7.4441E-007
 721.50  7.1170E-007
 722.00  5.0780E-007
 722.50  4.4682E-007
 723.00  5.2927E-007
 723.50  6.1549E-007
 724.00  8.3309E-007
 724.50  1.8296E-006
 725.00  1.9879E-006
 725.50  1.9271E-006
 726.00  1.8316E-006
 726.50  1.7797E-006
 727.00  1.6467E-006
 727.50  1.9389E-006
 728.00  2.4069E-006
 728.50  2.4720E-006
 729.00  2.2261E-006
 729.50  1.9869E-006
 730.00  1.8952E-006
 730.50  2.0889E-006
 731.00  2.6921E-006
 731.50  3.0335E-006
 732.00  3.0704E-006
 732.50  2.8936E-006
 733.00  2.2455E-006
 733.50  1.5262E-006
 734.00  8.6500E-007
 734.50  4.1056E-007
 735.00  1.5353E-007
 735.50  5.4771E-008
 736.00  1.6507E-007
 736.50  6.3235E-007
 737.00  1.2112E-006
 737.50  1.7011E-006
 738.00  1.9546E-006
 738.50  1.7650E-006
 739.00  1.3558E-006
 739.50  7.8942E-007
 740.00  3.7250E-007
 740.50  3.9917E-007
 741.00  2.5039E-007
 741.50  1.4856E-007
 742.00  8.8090E-008
 742.50  1.8632E-008
 743.00  0.0000E+000
 743.50  0.0000E+000
 744.00  0.0000E+000
 744.50  0.0000E+000
 745.00  0.0000E+000
 745.50  0.0000E+000
 746.00  1.1793E-007
 746.50  4.5816E-007
 747.00  1.7165E-006
 747.50  3.0400E-006
 748.00  4.1378E-006
 748.50  4.9754E-006
 749.00  5.0492E-006
 749.50  4.8771E-006
 750.00  4.0431E-006
 750.50  3.1511E-006
 751.00  2.5848E-006
 751.50  2.5703E-006
 752.00  2.5262E-006
 752.50  2.4165E-006
 753.00  2.4970E-006
 753.50  2.6097E-006
 754.00  2.0314E-006
 754.50  1.7298E-006
 755.00  1.6406E-006
 755.50  1.6097E-006
 756.00  1.7829E-006
 756.50  1.7411E-006
 757.00  1.9693E-006
 757.50  1.9334E-006
 758.00  1.7469E-006
 758.50  1.4035E-006
 759.00  1.1417E-006
 759.50  1.1500E-006
 760.00  1.3589E-006
 760.50  1.4782E-006
 761.00  1.8876E-006
 761.50  2.5278E-006
 762.00  2.9699E-006
 762.50  3.0976E-006
 763.00  3.5953E-006
 763.50  3.9958E-006
 764.00  4.2023E-006
 764.50  3.5836E-006
 765.00  3.1434E-006
 765.50  2.5005E-006
 766.00  1.9544E-006
 766.50  1.4509E-006
 767.00  1.4952E-006
 767.50  1.6717E-006
 768.00  1.4698E-006
 768.50  1.0898E-006
 769.00  9.9974E-007
 769.50  9.6982E-007
 770.00  3.6159E-007
 770.50  0.0000E+000
 771.00  0.0000E+000
 771.50  0.0000E+000
 772.00  0.0000E+000
 772.50  0.0000E+000
 773.00  0.0000E+000
 773.50  0.0000E+000
 774.00  0.0000E+000
 774.50  4.6535E-010
 775.00  5.7851E-008
 775.50  4.1395E-007
 776.00  6.9555E-007
 776.50  9.4389E-007
 777.00  8.7723E-007
 777.50  7.0911E-007
 778.00  6.7778E-007
 778.50  5.9862E-007
 779.00  6.4230E-007
 779.50  1.0081E-006
 780.00  1.5226E-006
 780.50  2.2429E-006
 781.00  2.8619E-006
 781.50  3.0781E-006
 782.00  2.7805E-006
 782.50  2.3492E-006
 783.00  1.7320E-006
 783.50  9.6996E-007
 784.00  6.8957E-007
 784.50  8.5975E-007
 785.00  1.1419E-006
 785.50  1.2196E-006
 786.00  1.6217E-006
 786.50  1.8670E-006
 787.00  1.9274E-006
 787.50  2.1697E-006
 788.00  2.5128E-006
 788.50  3.3153E-006
 789.00  4.5281E-006
 789.50  4.8392E-006
 790.00  4.7874E-006
 790.50  4.9310E-006
 791.00  4.1749E-006
 791.50  3.2560E-006
 792.00  3.6631E-006
 792.50  4.1466E-006
 793.00  4.4978E-006
 793.50  4.3922E-006
 794.00  4.2738E-006
 794.50  3.6262E-006
 795.00  2.8096E-006
 795.50  2.2726E-006
 796.00  2.2662E-006
 796.50  2.2130E-006
 797.00  2.1406E-006
 797.50  1.9268E-006
 798.00  1.8107E-006
 798.50  1.9925E-006
 799.00  2.3740E-006
 799.50  2.6859E-006
 800.00  2.9078E-006
 800.50  2.6387E-006
 801.00  2.2529E-006
 801.50  1.7171E-006
 802.00  2.0454E-006
 802.50  2.5132E-006
 803.00  2.8429E-006
 803.50  2.5207E-006
 804.00  2.4245E-006
 804.50  1.6889E-006
 805.00  8.9096E-007
 805.50  3.3163E-007
 806.00  1.5695E-007
 806.50  5.2982E-008
 807.00  1.5257E-007
 807.50  3.8195E-007
 808.00  5.6888E-007
 808.50  5.6024E-007
 809.00  5.2772E-007
 809.50  6.7238E-007
 810.00  5.8768E-007
 810.50  3.0400E-007
 811.00  3.4023E-007
 811.50  3.1375E-007
 812.00  6.6352E-009
 812.50  1.8990E-007
 813.00  6.8971E-007
 813.50  7.8975E-007
 814.00  8.5325E-007
 814.50  1.0285E-006
 815.00  1.1346E-006
 815.50  1.3709E-006
 816.00  1.8076E-006
 816.50  2.2627E-006
 817.00  2.6624E-006
 817.50  2.9030E-006
 818.00  2.8918E-006
 818.50  2.9008E-006
 819.00  2.7016E-006
 819.50  2.4823E-006
 820.00  2.2123E-006
 820.50  1.9395E-006
 821.00  1.5430E-006
 821.50  1.3989E-006
 822.00  7.0992E-007
 822.50  2.8562E-007
 823.00  2.1501E-007
 823.50  1.1963E-006
 824.00  2.3716E-006
 824.50  3.3272E-006
 825.00  2.9753E-006
 825.50  2.3515E-006
 826.00  1.1346E-006
 826.50  2.3586E-007
 827.00  0.0000E+000
 827.50  0.0000E+000
 828.00  2.0085E-008
 828.50  5.7445E-007
 829.00  1.0611E-006
 829.50  1.6502E-006
 830.00  2.3222E-006
 830.50  1.9675E-006
 831.00  1.2763E-006
 831.50  1.1204E-006
 832.00  7.7781E-007
 832.50  7.6245E-007
 833.00  7.8234E-007
 833.50  6.1134E-007
 834.00  4.0734E-007
 834.50  2.9498E-007
 835.00  5.8849E-007
 835.50  1.2223E-006
 836.00  1.3556E-006
 836.50  9.4990E-007
 837.00  6.2459E-007
 837.50  2.5129E-007
 838.00  0.0000E+000
 838.50  0.0000E+000
 839.00  0.0000E+000
 839.50  0.0000E+000
 840.00  0.0000E+000
 840.50  0.0000E+000
 841.00  0.0000E+000
 841.50  4.1966E-008
 842.00  3.7168E-009
 842.50  0.0000E+000
 843.00  0.0000E+000
 843.50  0.0000E+000
 844.00  0.0000E+000
 844.50  0.0000E+000
 845.00  0.0000E+000
 845.50  0.0000E+000
 846.00  0.0000E+000
 846.50  2.3884E-007
 847.00  1.0711E-006
 847.50  1.8624E-006
 848.00  2.4598E-006
 848.50  2.9314E-006
 849.00  3.0278E-006
 849.50  2.7656E-006
 850.00  2.4816E-006
 850.50  1.9739E-006
 851.00  1.5008E-006
 851.50  1.2983E-006
 852.00  1.0368E-006
 852.50  7.6899E-007
 853.00  8.1620E-007
 853.50  5.9180E-007
 854.00  1.1925E-007
 854.50  8.8283E-009
 855.00  0.0000E+000
 855.50  1.1507E-008
 856.00  1.9462E-007
 856.50  5.4469E-007
 857.00  0.0000E+000
 857.50  0.0000E+000
 858.00  0.0000E+000
 858.50  0.0000E+000
 859.00  0.0000E+000
 859.50  0.0000E+000
 860.00  0.0000E+000
 860.50  0.0000E+000
 861.00  0.0000E+000
 861.50  0.0000E+000
 862.00  0.0000E+000
 862.50  0.0000E+000
 863.00  0.0000E+000
 863.50  0.0000E+000
 864.00  0.0000E+000
 864.50  0.0000E+000
 865.00  0.0000E+000
 865.50  0.0000E+000
 866.00  0.0000E+000
 866.50  0.0000E+000
 867.00  0.0000E+000
 867.50  2.6287E-007
 868.00  1.8959E-006
 868.50  2.8445E-006
 869.00  2.0117E-006
 869.50  1.1296E-006
 870.00  2.6350E-007
 870.50  0.0000E+000
 871.00  0.0000E+000
 871.50  0.0000E+000
 872.00  0.0000E+000
 872.50  0.0000E+000
 873.00  0.0000E+000
 873.50  0.0000E+000
 874.00  0.0000E+000
 874.50  0.0000E+000
 875.00  0.0000E+000
 875.50  0.0000E+000
 876.00  0.0000E+000
 876.50  0.0000E+000
 877.00  0.0000E+000
 877.50  2.4983E-007
 878.00  9.4445E-007
 878.50  2.3695E-007
 879.00  1.0423E-006
 879.50  9.0645E-007
 880.00  3.8789E-008
 880.50  2.4584E-007
 881.00  2.9141E-007
 881.50  2.7079E-007
 882.00  1.6225E-006
 882.50  3.7278E-006
 883.00  5.3532E-006
 883.50  6.0301E-006
 884.00  6.0369E-006
 884.50  5.6581E-006
 885.00  4.8219E-006
 885.50  4.6220E-006
 886.00  5.6173E-006
 886.50  6.1477E-006
 887.00  6.7190E-006
 887.50  6.5933E-006
 888.00  6.4021E-006
 888.50  5.7382E-006
 889.00  4.8907E-006
 889.50  3.6972E-006
 890.00  3.6638E-006
 890.50  3.1418E-006
 891.00  2.3123E-006
 891.50  1.1611E-006
 892.00  0.0000E+000
 892.50  0.0000E+000
 893.00  0.0000E+000
 893.50  0.0000E+000
 894.00  0.0000E+000
 894.50  0.0000E+000
 895.00  0.0000E+000
 895.50  0.0000E+000
 896.00  0.0000E+000
 896.50  0.0000E+000
 897.00  0.0000E+000
 897.50  0.0000E+000
 898.00  0.0000E+000
 898.50  0.0000E+000
 899.00  0.0000E+000
 899.50  0.0000E+000
 900.00  0.0000E+000
 900.50  0.0000E+000
 901.00  0.0000E+000
 901.50  0.0000E+000
 902.00  0.0000E+000
 902.50  2.5875E-007
 903.00  2.0292E-006
 903.50  3.0637E-006
 904.00  3.5778E-006
 904.50  3.6983E-006
 905.00  3.3439E-006
 905.50  3.8244E-006
 906.00  4.1991E-006
 906.50  4.6707E-006
 907.00  4.4911E-006
 907.50  4.5385E-006
 908.00  3.8329E-006
 908.50  3.8107E-006
 909.00  4.6211E-006
 909.50  5.8494E-006
 910.00  6.3384E-006
 910.50  5.8660E-006
 911.00  4.2335E-006
 911.50  1.4741E-006
 912.00  6.9146E-008
 912.50  0.0000E+000
 913.00  0.0000E+000
 913.50  0.0000E+000
 914.00  0.0000E+000
 914.50  0.0000E+000
 915.00  0.0000E+000
 915.50  3.3767E-007
 916.00  2.7097E-008
 916.50  0.0000E+000
 917.00  0.0000E+000
 917.50  0.0000E+000
 918.00  0.0000E+000
 918.50  0.0000E+000
 919.00  0.0000E+000
 919.50  0.0000E+000
 920.00  0.0000E+000
 920.50  2.8841E-007
 921.00  1.5268E-006
 921.50  2.7065E-006
 922.00  3.7756E-006
 922.50  5.4633E-006
 923.00  7.0987E-006
 923.50  7.8421E-006
 924.00  8.2266E-006
 924.50  8.0646E-006
 925.00  7.4631E-006
 925.50  6.7199E-006
 926.00  6.0790E-006
 926.50  6.0724E-006
 927.00  6.3283E-006
 927.50  5.8740E-006
 928.00  4.2964E-006
 928.50  1.5467E-006
 929.00  1.6348E-007
 929.50  0.0000E+000
 930.00  0.0000E+000
 930.50  0.0000E+000
 931.00  0.0000E+000
 931.50  0.0000E+000
 932.00  1.1908E-006
 932.50  4.1694E-006
 933.00  6.5005E-006
 933.50  8.7843E-006
 934.00  1.0462E-005
 934.50  1.1682E-005
 935.00  1.1081E-005
 935.50  1.0301E-005
 936.00  8.8799E-006
 936.50  6.6887E-006
 937.00  4.4921E-006
 937.50  3.3390E-006
 938.00  2.9699E-006
 938.50  3.0875E-006
 939.00  3.7781E-006
 939.50  4.9190E-006
 940.00  5.1380E-006
 940.50  4.9946E-006
 941.00  5.9048E-006
 941.50  7.2722E-006
 942.00  7.7611E-006
 942.50  8.3133E-006
 943.00  1.0103E-005
 943.50  9.1642E-006
 944.00  5.9259E-006
 944.50  5.2885E-006
 945.00  4.5405E-006
 945.50  2.6660E-006
 946.00  2.6679E-006
 946.50  4.5465E-006
 947.00  3.8513E-006
 947.50  3.2874E-006
 948.00  8.5703E-007
 948.50  0.0000E+000
 949.00  0.0000E+000
 949.50  0.0000E+000
 950.00  1.3589E-007
 950.50  9.9392E-007
 951.00  1.5194E-006
 951.50  2.5253E-007
 952.00  8.7955E-007
 952.50  5.3388E-006
 953.00  1.0880E-005
 953.50  1.2922E-005
 954.00  1.5085E-005
 954.50  1.5008E-005
 955.00  9.6894E-006
 955.50  3.4658E-006
 956.00  1.4114E-006
 956.50  5.1785E-007
 957.00  0.0000E+000
 957.50  6.6270E-007
 958.00  3.2294E-006
 958.50  5.9162E-006
 959.00  6.1412E-006
 959.50  4.6786E-006
 960.00  1.9903E-006
 960.50  2.5533E-007
 961.00  0.0000E+000
 961.50  0.0000E+000
 962.00  0.0000E+000
 962.50  0.0000E+000
 963.00  0.0000E+000
 963.50  0.0000E+000
 964.00  6.4813E-007
 964.50  2.0861E-006
 965.00  1.7768E-006
 965.50  3.0468E-006
 966.00  3.3378E-006
 966.50  2.8925E-006
 967.00  1.9461E-006
 967.50  3.8502E-006
 968.00  4.9302E-006
 968.50  6.4800E-006
 969.00  1.1912E-005
 969.50  1.4997E-005
 970.00  1.5840E-005
 970.50  1.5860E-005
 971.00  1.4978E-005
 971.50  1.3355E-005
 972.00  1.2301E-005
 972.50  9.6952E-006
 973.00  7.1203E-006
 973.50  4.3183E-006
 974.00  1.3149E-006
 974.50  0.0000E+000
 975.00  0.0000E+000
 975.50  0.0000E+000
 976.00  0.0000E+000
 976.50  0.0000E+000
 977.00  0.0000E+000
 977.50  0.0000E+000
 978.00  0.0000E+000
 978.50  0.0000E+000
 979.00  0.0000E+000
 979.50  0.0000E+000
 980.00  0.0000E+000
 980.50  0.0000E+000
 981.00  0.0000E+000
 981.50  0.0000E+000
 982.00  0.0000E+000
 982.50  0.0000E+000
 983.00  0.0000E+000
 983.50  0.0000E+000
 984.00  2.0172E-008
 984.50  1.5980E-006
 985.00  1.0742E-005
 985.50  1.4174E-005
 986.00  1.3790E-005
 986.50  1.2995E-005
 987.00  7.6050E-006
 987.50  3.0472E-006
 988.00  1.9321E-007
 988.50  3.8289E-007
 989.00  1.7272E-007
 989.50  1.2856E-006
 990.00  2.9349E-006
 990.50  4.2649E-006
 991.00  8.7628E-006
 991.50  1.1839E-005
 992.00  1.0850E-005
 992.50  1.0987E-005
 993.00  8.1766E-006
 993.50  3.9566E-006
 994.00  1.0268E-005
 994.50  2.4619E-005
 995.00  3.8136E-005
 995.50  5.3039E-005
 996.00  6.6412E-005
 996.50  6.9632E-005
 997.00  6.4707E-005
 997.50  6.3442E-005
 998.00  5.9098E-005
 998.50  4.4070E-005
 999.00  3.1024E-005
 999.50  1.8385E-005
1000.00  5.1262E-006
1000.50  2.1470E-007
1001.00  0.0000E+000
1001.50  0.0000E+000
1002.00  0.0000E+000
1002.50  0.0000E+000
1003.00  0.0000E+000
1003.50  0.0000E+000
1004.00  0.0000E+000
1004.50  0.0000E+000
1005.00  0.0000E+000
1005.50  0.0000E+000
1006.00  0.0000E+000
1006.50  0.0000E+000
1007.00  0.0000E+000
1007.50  0.0000E+000
1008.00  0.0000E+000
1008.50  0.0000E+000
1009.00  0.0000E+000
1009.50  0.0000E+000
1010.00  0.0000E+000
1010.50  0.0000E+000
1011.00  0.0000E+000
1011.50  0.0000E+000
1012.00  0.0000E+000
1012.50  0.0000E+000
1013.00  0.0000E+000
1013.50  0.0000E+000
1014.00  0.0000E+000
1014.50  0.0000E+000
1015.00  0.0000E+000
1015.50  0.0000E+000
1016.00  0.0000E+000
1016.50  0.0000E+000
1017.00  0.0000E+000
1017.50  0.0000E+000
1018.00  0.0000E+000
1018.50  0.0000E+000
1019.00  0.0000E+000
1019.50  0.0000E+000
1020.00  0.0000E+000
1020.50  0.0000E+000
1021.00  0.0000E+000
1021.50  0.0000E+000
1022.00  0.0000E+000
1022.50  0.0000E+000
1023.00  0.0000E+000
1023.50  0.0000E+000
1024.00  0.0000E+000
1024.50  0.0000E+000
1025.00  0.0000E+000
1025.50  0.0000E+000
1026.00  0.0000E+000
1026.50  0.0000E+000
1027.00  0.0000E+000
1027.50  0.0000E+000
1028.00  0.0000E+000
1028.50  0.0000E+000
1029.00  0.0000E+000
1029.50  0.0000E+000
1030.00  0.0000E+000
1030.50  0.0000E+000
1031.00  0.0000E+000
1031.50  0.0000E+000
1032.00  0.0000E+000
1032.50  0.0000E+000
1033.00  0.0000E+000
1033.50  0.0000E+000
1034.00  0.0000E+000
1034.50  0.0000E+000
1035.00  0.0000E+000
1035.50  0.0000E+000
1036.00  0.0000E+000
1036.50  0.0000E+000
1037.00  0.0000E+000
1037.50  0.0000E+000
1038.00  0.0000E+000
1038.50  0.0000E+000
1039.00  0.0000E+000
1039.50  0.0000E+000
1040.00  0.0000E+000
1040.50  0.0000E+000
1041.00  0.0000E+000
1041.50  0.0000E+000
1042.00  0.0000E+000
1042.50  0.0000E+000
1043.00  0.0000E+000
1043.50  0.0000E+000
1044.00  0.0000E+000
1044.50  0.0000E+000
1045.00  0.0000E+000
1045.50  0.0000E+000
1046.00  0.0000E+000
1046.50  0.0000E+000
1047.00  0.0000E+000
1047.50  0.0000E+000
1048.00  0.0000E+000
1048.50  0.0000E+000
1049.00  0.0000E+000
1049.50  0.0000E+000
1050.00  0.0000E+000
1050.50  0.0000E+000
1051.00  0.0000E+000
1051.50  0.0000E+000
1052.00  0.0000E+000
1052.50  0.0000E+000
1053.00  0.0000E+000
1053.50  0.0000E+000
1054.00  0.0000E+000
1054.50  0.0000E+000
1055.00  0.0000E+000
1055.50  0.0000E+000
1056.00  0.0000E+000
1056.50  0.0000E+000
1057.00  0.0000E+000
1057.50  0.0000E+000
1058.00  0.0000E+000
1058.50  0.0000E+000
1059.00  0.0000E+000
1059.50  0.0000E+000
1060.00  0.0000E+000
1060.50  0.0000E+000
1061.00  0.0000E+000
1061.50  0.0000E+000
1062.00  0.0000E+000
1062.50  0.0000E+000
1063.00  0.0000E+000
1063.50  0.0000E+000
1064.00  0.0000E+000
1064.50  0.0000E+000
1065.00  0.0000E+000
1065.50  0.0000E+000
1066.00  0.0000E+000
1066.50  0.0000E+000
1067.00  0.0000E+000
1067.50  0.0000E+000
1068.00  0.0000E+000
1068.50  0.0000E+000
1069.00  0.0000E+000
1069.50  0.0000E+000
1070.00  0.0000E+000
1070.50  0.0000E+000
1071.00  0.0000E+000
1071.50  0.0000E+000
1072.00  0.0000E+000
1072.50  0.0000E+000
1073.00  0.0000E+000
1073.50  0.0000E+000
1074.00  0.0000E+000
1074.50  0.0000E+000
1075.00  0.0000E+000
1075.50  0.0000E+000
1076.00  0.0000E+000
1076.50  0.0000E+000
1077.00  0.0000E+000
1077.50  0.0000E+000
1078.00  0.0000E+000
1078.50  0.0000E+000
1079.00  0.0000E+000
1079.50  0.0000E+000
1080.00  0.0000E+000
1080.50  0.0000E+000
1081.00  0.0000E+000
1081.50  0.0000E+000
1082.00  0.0000E+000
1082.50  0.0000E+000
1083.00  0.0000E+000
1083.50  0.0000E+000
1084.00  0.0000E+000
1084.50  0.0000E+000
1085.00  0.0000E+000
1085.50  0.0000E+000
1086.00  0.0000E+000
1086.50  0.0000E+000
1087.00  0.0000E+000
1087.50  0.0000E+000
1088.00  0.0000E+000
1088.50  0.0000E+000
1089.00  0.0000E+000
1089.50  0.0000E+000
1090.00  0.0000E+000
1090.50  0.0000E+000
1091.00  0.0000E+000
1091.50  0.0000E+000
1092.00  0.0000E+000
1092.50  0.0000E+000
1093.00  0.0000E+000
1093.50  0.0000E+000
1094.00  0.0000E+000
1094.50  0.0000E+000
1095.00  0.0000E+000
1095.50  0.0000E+000
1096.00  0.0000E+000
1096.50  0.0000E+000
1097.00  0.0000E+000
1097.50  0.0000E+000
1098.00  0.0000E+000
1098.50  0.0000E+000
1099.00  0.0000E+000
1099.50  0.0000E+000
1100.00  0.0000E+000
1100.50  0.0000E+000
1101.00  0.0000E+000
1101.50  0.0000E+000
1102.00  0.0000E+000
1102.50  0.0000E+000
1103.00  0.0000E+000
1103.50  0.0000E+000
1104.00  0.0000E+000
1104.50  0.0000E+000
1105.00  0.0000E+000
1105.50  0.0000E+000
1106.00  0.0000E+000
1106.50  0.0000E+000
1107.00  0.0000E+000
1107.50  0.0000E+000
1108.00  0.0000E+000
1108.50  0.0000E+000
1109.00  0.0000E+000
1109.50  0.0000E+000
1110.00  0.0000E+000
1110.50  0.0000E+000
1111.00  0.0000E+000
1111.50  0.0000E+000
1112.00  0.0000E+000
1112.50  0.0000E+000
1113.00  0.0000E+000
1113.50  0.0000E+000
1114.00  0.0000E+000
1114.50  0.0000E+000
1115.00  0.0000E+000
1115.50  0.0000E+000
1116.00  0.0000E+000
1116.50  0.0000E+000
1117.00  0.0000E+000
1117.50  0.0000E+000
1118.00  0.0000E+000
1118.50  0.0000E+000
1119.00  0.0000E+000
1119.50  0.0000E+000
1120.00  0.0000E+000
1120.50  0.0000E+000
1121.00  0.0000E+000
1121.50  0.0000E+000
1122.00  0.0000E+000
1122.50  0.0000E+000
1123.00  0.0000E+000
1123.50  0.0000E+000
1124.00  0.0000E+000
1124.50  0.0000E+000
1125.00  0.0000E+000
1125.50  0.0000E+000
1126.00  0.0000E+000
1126.50  0.0000E+000
1127.00  0.0000E+000
1127.50  0.0000E+000
: 6
