# Supplementary material for: A photoconversion model for full spectral programming and multiplexing of optogenetic systems
Source: Mol Syst Biol. 2017 Apr 24;13(4):926. doi: 10.15252/msb.20167456 (PMC5408778; doi:10.15252/msb.20167456)
Supplement: Supplementary file 11 — Dataset EV3 [file MSB-13-926-s011.zip › dataset_ev3_led_data/led_calibration_data/EO_02/Tiffani_c1/raw/7.IRR]

" File: 160129_calibrations\post-calibration\Tif
" RAD->  Wave:647.21nm  Pix:1050  Val:  0.000  Time:400ms  Avg:1  Sm:1  Sg:1  Tc:off  SNAP  Xt:1  Ch:1  Xtrig wnmcal >RAD-IS6.CAL
 180.00  0.0000E+000
 180.50  0.0000E+000
 181.00  0.0000E+000
 181.50  0.0000E+000
 182.00  0.0000E+000
 182.50  0.0000E+000
 183.00  0.0000E+000
 183.50  0.0000E+000
 184.00  0.0000E+000
 184.50  0.0000E+000
 185.00  0.0000E+000
 185.50  0.0000E+000
 186.00  0.0000E+000
 186.50  0.0000E+000
 187.00  0.0000E+000
 187.50  0.0000E+000
 188.00  0.0000E+000
 188.50  0.0000E+000
 189.00  0.0000E+000
 189.50  0.0000E+000
 190.00  0.0000E+000
 190.50  0.0000E+000
 191.00  0.0000E+000
 191.50  0.0000E+000
 192.00  0.0000E+000
 192.50  0.0000E+000
 193.00  0.0000E+000
 193.50  0.0000E+000
 194.00  0.0000E+000
 194.50  0.0000E+000
 195.00  0.0000E+000
 195.50  0.0000E+000
 196.00  0.0000E+000
 196.50  0.0000E+000
 197.00  0.0000E+000
 197.50  0.0000E+000
 198.00  0.0000E+000
 198.50  0.0000E+000
 199.00  0.0000E+000
 199.50  0.0000E+000
 200.00  0.0000E+000
 200.50  0.0000E+000
 201.00  0.0000E+000
 201.50  0.0000E+000
 202.00  0.0000E+000
 202.50  0.0000E+000
 203.00  0.0000E+000
 203.50  0.0000E+000
 204.00  0.0000E+000
 204.50  0.0000E+000
 205.00  0.0000E+000
 205.50  0.0000E+000
 206.00  0.0000E+000
 206.50  0.0000E+000
 207.00  0.0000E+000
 207.50  0.0000E+000
 208.00  0.0000E+000
 208.50  0.0000E+000
 209.00  0.0000E+000
 209.50  0.0000E+000
 210.00  0.0000E+000
 210.50  0.0000E+000
 211.00  0.0000E+000
 211.50  0.0000E+000
 212.00  0.0000E+000
 212.50  0.0000E+000
 213.00  0.0000E+000
 213.50  0.0000E+000
 214.00  0.0000E+000
 214.50  0.0000E+000
 215.00  0.0000E+000
 215.50  0.0000E+000
 216.00  0.0000E+000
 216.50  0.0000E+000
 217.00  0.0000E+000
 217.50  0.0000E+000
 218.00  0.0000E+000
 218.50  0.0000E+000
 219.00  0.0000E+000
 219.50  0.0000E+000
 220.00  0.0000E+000
 220.50  0.0000E+000
 221.00  0.0000E+000
 221.50  0.0000E+000
 222.00  0.0000E+000
 222.50  0.0000E+000
 223.00  0.0000E+000
 223.50  0.0000E+000
 224.00  0.0000E+000
 224.50  0.0000E+000
 225.00  0.0000E+000
 225.50  0.0000E+000
 226.00  0.0000E+000
 226.50  0.0000E+000
 227.00  0.0000E+000
 227.50  0.0000E+000
 228.00  0.0000E+000
 228.50  0.0000E+000
 229.00  0.0000E+000
 229.50  0.0000E+000
 230.00  0.0000E+000
 230.50  0.0000E+000
 231.00  0.0000E+000
 231.50  0.0000E+000
 232.00  0.0000E+000
 232.50  0.0000E+000
 233.00  0.0000E+000
 233.50  0.0000E+000
 234.00  0.0000E+000
 234.50  0.0000E+000
 235.00  0.0000E+000
 235.50  0.0000E+000
 236.00  0.0000E+000
 236.50  0.0000E+000
 237.00  0.0000E+000
 237.50  0.0000E+000
 238.00  0.0000E+000
 238.50  0.0000E+000
 239.00  0.0000E+000
 239.50  0.0000E+000
 240.00  0.0000E+000
 240.50  0.0000E+000
 241.00  0.0000E+000
 241.50  0.0000E+000
 242.00  0.0000E+000
 242.50  0.0000E+000
 243.00  0.0000E+000
 243.50  0.0000E+000
 244.00  0.0000E+000
 244.50  0.0000E+000
 245.00  0.0000E+000
 245.50  0.0000E+000
 246.00  0.0000E+000
 246.50  0.0000E+000
 247.00  0.0000E+000
 247.50  0.0000E+000
 248.00  0.0000E+000
 248.50  0.0000E+000
 249.00  0.0000E+000
 249.50  0.0000E+000
 250.00  0.0000E+000
 250.50  0.0000E+000
 251.00  0.0000E+000
 251.50  0.0000E+000
 252.00  0.0000E+000
 252.50  0.0000E+000
 253.00  0.0000E+000
 253.50  0.0000E+000
 254.00  0.0000E+000
 254.50  0.0000E+000
 255.00  0.0000E+000
 255.50  0.0000E+000
 256.00  0.0000E+000
 256.50  0.0000E+000
 257.00  0.0000E+000
 257.50  0.0000E+000
 258.00  0.0000E+000
 258.50  0.0000E+000
 259.00  0.0000E+000
 259.50  0.0000E+000
 260.00  0.0000E+000
 260.50  0.0000E+000
 261.00  0.0000E+000
 261.50  0.0000E+000
 262.00  0.0000E+000
 262.50  0.0000E+000
 263.00  0.0000E+000
 263.50  0.0000E+000
 264.00  0.0000E+000
 264.50  0.0000E+000
 265.00  0.0000E+000
 265.50  0.0000E+000
 266.00  0.0000E+000
 266.50  0.0000E+000
 267.00  0.0000E+000
 267.50  0.0000E+000
 268.00  0.0000E+000
 268.50  0.0000E+000
 269.00  0.0000E+000
 269.50  0.0000E+000
 270.00  0.0000E+000
 270.50  0.0000E+000
 271.00  0.0000E+000
 271.50  0.0000E+000
 272.00  0.0000E+000
 272.50  0.0000E+000
 273.00  0.0000E+000
 273.50  0.0000E+000
 274.00  0.0000E+000
 274.50  0.0000E+000
 275.00  0.0000E+000
 275.50  0.0000E+000
 276.00  0.0000E+000
 276.50  0.0000E+000
 277.00  0.0000E+000
 277.50  0.0000E+000
 278.00  0.0000E+000
 278.50  0.0000E+000
 279.00  0.0000E+000
 279.50  0.0000E+000
 280.00  0.0000E+000
 280.50  0.0000E+000
 281.00  0.0000E+000
 281.50  0.0000E+000
 282.00  0.0000E+000
 282.50  0.0000E+000
 283.00  0.0000E+000
 283.50  0.0000E+000
 284.00  0.0000E+000
 284.50  0.0000E+000
 285.00  0.0000E+000
 285.50  0.0000E+000
 286.00  0.0000E+000
 286.50  0.0000E+000
 287.00  0.0000E+000
 287.50  0.0000E+000
 288.00  0.0000E+000
 288.50  0.0000E+000
 289.00  0.0000E+000
 289.50  0.0000E+000
 290.00  0.0000E+000
 290.50  0.0000E+000
 291.00  0.0000E+000
 291.50  0.0000E+000
 292.00  0.0000E+000
 292.50  0.0000E+000
 293.00  0.0000E+000
 293.50  0.0000E+000
 294.00  0.0000E+000
 294.50  0.0000E+000
 295.00  0.0000E+000
 295.50  0.0000E+000
 296.00  0.0000E+000
 296.50  0.0000E+000
 297.00  0.0000E+000
 297.50  0.0000E+000
 298.00  0.0000E+000
 298.50  0.0000E+000
 299.00  0.0000E+000
 299.50  0.0000E+000
 300.00  0.0000E+000
 300.50  0.0000E+000
 301.00  0.0000E+000
 301.50  0.0000E+000
 302.00  0.0000E+000
 302.50  0.0000E+000
 303.00  0.0000E+000
 303.50  0.0000E+000
 304.00  0.0000E+000
 304.50  0.0000E+000
 305.00  0.0000E+000
 305.50  0.0000E+000
 306.00  0.0000E+000
 306.50  0.0000E+000
 307.00  0.0000E+000
 307.50  0.0000E+000
 308.00  0.0000E+000
 308.50  0.0000E+000
 309.00  0.0000E+000
 309.50  0.0000E+000
 310.00  0.0000E+000
 310.50  0.0000E+000
 311.00  0.0000E+000
 311.50  0.0000E+000
 312.00  0.0000E+000
 312.50  0.0000E+000
 313.00  0.0000E+000
 313.50  0.0000E+000
 314.00  0.0000E+000
 314.50  0.0000E+000
 315.00  0.0000E+000
 315.50  0.0000E+000
 316.00  0.0000E+000
 316.50  0.0000E+000
 317.00  0.0000E+000
 317.50  0.0000E+000
 318.00  0.0000E+000
 318.50  0.0000E+000
 319.00  0.0000E+000
 319.50  0.0000E+000
 320.00  0.0000E+000
 320.50  0.0000E+000
 321.00  0.0000E+000
 321.50  0.0000E+000
 322.00  0.0000E+000
 322.50  0.0000E+000
 323.00  0.0000E+000
 323.50  0.0000E+000
 324.00  0.0000E+000
 324.50  0.0000E+000
 325.00  0.0000E+000
 325.50  0.0000E+000
 326.00  0.0000E+000
 326.50  0.0000E+000
 327.00  0.0000E+000
 327.50  0.0000E+000
 328.00  0.0000E+000
 328.50  0.0000E+000
 329.00  0.0000E+000
 329.50  0.0000E+000
 330.00  0.0000E+000
 330.50  0.0000E+000
 331.00  0.0000E+000
 331.50  0.0000E+000
 332.00  0.0000E+000
 332.50  0.0000E+000
 333.00  0.0000E+000
 333.50  0.0000E+000
 334.00  0.0000E+000
 334.50  0.0000E+000
 335.00  0.0000E+000
 335.50  0.0000E+000
 336.00  0.0000E+000
 336.50  0.0000E+000
 337.00  0.0000E+000
 337.50  0.0000E+000
 338.00  0.0000E+000
 338.50  0.0000E+000
 339.00  0.0000E+000
 339.50  0.0000E+000
 340.00  0.0000E+000
 340.50  0.0000E+000
 341.00  0.0000E+000
 341.50  0.0000E+000
 342.00  0.0000E+000
 342.50  0.0000E+000
 343.00  0.0000E+000
 343.50  0.0000E+000
 344.00  0.0000E+000
 344.50  0.0000E+000
 345.00  0.0000E+000
 345.50  0.0000E+000
 346.00  0.0000E+000
 346.50  0.0000E+000
 347.00  0.0000E+000
 347.50  0.0000E+000
 348.00  0.0000E+000
 348.50  0.0000E+000
 349.00  0.0000E+000
 349.50  0.0000E+000
 350.00  0.0000E+000
 350.50  0.0000E+000
 351.00  0.0000E+000
 351.50  0.0000E+000
 352.00  0.0000E+000
 352.50  0.0000E+000
 353.00  0.0000E+000
 353.50  0.0000E+000
 354.00  0.0000E+000
 354.50  0.0000E+000
 355.00  0.0000E+000
 355.50  0.0000E+000
 356.00  0.0000E+000
 356.50  0.0000E+000
 357.00  0.0000E+000
 357.50  0.0000E+000
 358.00  0.0000E+000
 358.50  0.0000E+000
 359.00  0.0000E+000
 359.50  1.4383E-009
 360.00  5.1736E-008
 360.50  1.5805E-007
 361.00  2.2412E-007
 361.50  2.6819E-007
 362.00  3.0583E-007
 362.50  2.9353E-007
 363.00  2.9625E-007
 363.50  2.9891E-007
 364.00  2.6593E-007
 364.50  2.4586E-007
 365.00  2.3003E-007
 365.50  1.7903E-007
 366.00  1.4460E-007
 366.50  1.0121E-007
 367.00  4.2411E-008
 367.50  6.6902E-009
 368.00  1.9388E-008
 368.50  5.8573E-008
 369.00  1.3428E-007
 369.50  1.7142E-007
 370.00  1.9290E-007
 370.50  1.7396E-007
 371.00  1.5631E-007
 371.50  1.1180E-007
 372.00  9.3125E-008
 372.50  6.4731E-008
 373.00  4.2114E-008
 373.50  2.8048E-008
 374.00  1.6699E-009
 374.50  0.0000E+000
 375.00  0.0000E+000
 375.50  0.0000E+000
 376.00  0.0000E+000
 376.50  0.0000E+000
 377.00  0.0000E+000
 377.50  1.6660E-008
 378.00  8.5981E-008
 378.50  1.3861E-007
 379.00  1.5559E-007
 379.50  1.5223E-007
 380.00  1.8519E-007
 380.50  2.0628E-007
 381.00  2.4720E-007
 381.50  2.8625E-007
 382.00  2.8185E-007
 382.50  2.5185E-007
 383.00  1.9898E-007
 383.50  6.9150E-008
 384.00  0.0000E+000
 384.50  0.0000E+000
 385.00  0.0000E+000
 385.50  0.0000E+000
 386.00  0.0000E+000
 386.50  6.7634E-009
 387.00  1.4471E-007
 387.50  2.5092E-007
 388.00  3.0337E-007
 388.50  3.2305E-007
 389.00  3.1185E-007
 389.50  2.5413E-007
 390.00  1.6039E-007
 390.50  9.5992E-008
 391.00  2.9579E-008
 391.50  0.0000E+000
 392.00  0.0000E+000
 392.50  0.0000E+000
 393.00  0.0000E+000
 393.50  0.0000E+000
 394.00  0.0000E+000
 394.50  0.0000E+000
 395.00  0.0000E+000
 395.50  0.0000E+000
 396.00  0.0000E+000
 396.50  0.0000E+000
 397.00  0.0000E+000
 397.50  0.0000E+000
 398.00  0.0000E+000
 398.50  0.0000E+000
 399.00  0.0000E+000
 399.50  0.0000E+000
 400.00  1.8973E-011
 400.50  1.4665E-008
 401.00  1.1925E-007
 401.50  1.8458E-007
 402.00  2.3510E-007
 402.50  2.5254E-007
 403.00  2.4016E-007
 403.50  1.8228E-007
 404.00  1.6972E-007
 404.50  1.4744E-007
 405.00  1.7890E-007
 405.50  2.2569E-007
 406.00  2.6517E-007
 406.50  2.6962E-007
 407.00  2.9391E-007
 407.50  2.9390E-007
 408.00  2.5569E-007
 408.50  2.4410E-007
 409.00  2.4087E-007
 409.50  1.9318E-007
 410.00  1.7208E-007
 410.50  1.4970E-007
 411.00  1.0033E-007
 411.50  5.0780E-008
 412.00  3.5617E-008
 412.50  8.3877E-008
 413.00  1.5064E-007
 413.50  1.4237E-007
 414.00  1.1796E-007
 414.50  1.0038E-007
 415.00  4.4736E-008
 415.50  8.8744E-008
 416.00  1.6312E-007
 416.50  1.9386E-007
 417.00  2.5054E-007
 417.50  2.2849E-007
 418.00  2.0375E-007
 418.50  2.1158E-007
 419.00  2.2479E-007
 419.50  2.6051E-007
 420.00  3.3551E-007
 420.50  4.1992E-007
 421.00  5.5032E-007
 421.50  6.8838E-007
 422.00  7.1433E-007
 422.50  7.7595E-007
 423.00  7.8365E-007
 423.50  7.4544E-007
 424.00  6.8711E-007
 424.50  6.3706E-007
 425.00  5.5480E-007
 425.50  4.4348E-007
 426.00  4.2240E-007
 426.50  4.5840E-007
 427.00  6.4326E-007
 427.50  8.6997E-007
 428.00  9.3903E-007
 428.50  1.0045E-006
 429.00  1.0451E-006
 429.50  9.8599E-007
 430.00  1.0308E-006
 430.50  1.1092E-006
 431.00  1.1332E-006
 431.50  1.1217E-006
 432.00  1.1204E-006
 432.50  1.0955E-006
 433.00  1.0548E-006
 433.50  9.8545E-007
 434.00  8.7313E-007
 434.50  7.5547E-007
 435.00  6.9595E-007
 435.50  6.1209E-007
 436.00  6.3324E-007
 436.50  6.9857E-007
 437.00  7.9345E-007
 437.50  9.0531E-007
 438.00  1.0352E-006
 438.50  1.1188E-006
 439.00  1.1692E-006
 439.50  1.2037E-006
 440.00  1.1729E-006
 440.50  1.1620E-006
 441.00  1.1678E-006
 441.50  1.2270E-006
 442.00  1.3094E-006
 442.50  1.4272E-006
 443.00  1.5214E-006
 443.50  1.5872E-006
 444.00  1.6329E-006
 444.50  1.6698E-006
 445.00  1.6917E-006
 445.50  1.7267E-006
 446.00  1.7411E-006
 446.50  1.7265E-006
 447.00  1.7356E-006
 447.50  1.7674E-006
 448.00  1.8048E-006
 448.50  1.8803E-006
 449.00  1.9875E-006
 449.50  2.1009E-006
 450.00  2.2272E-006
 450.50  2.3554E-006
 451.00  2.4802E-006
 451.50  2.5795E-006
 452.00  2.6587E-006
 452.50  2.7285E-006
 453.00  2.7929E-006
 453.50  2.8393E-006
 454.00  2.9298E-006
 454.50  3.0089E-006
 455.00  3.0986E-006
 455.50  3.2044E-006
 456.00  3.3806E-006
 456.50  3.5492E-006
 457.00  3.7711E-006
 457.50  4.0129E-006
 458.00  4.2441E-006
 458.50  4.4696E-006
 459.00  4.7293E-006
 459.50  4.9846E-006
 460.00  5.2832E-006
 460.50  5.5843E-006
 461.00  5.9136E-006
 461.50  6.2619E-006
 462.00  6.6445E-006
 462.50  7.0608E-006
 463.00  7.4966E-006
 463.50  7.9633E-006
 464.00  8.4915E-006
 464.50  9.0388E-006
 465.00  9.6387E-006
 465.50  1.0279E-005
 466.00  1.0938E-005
 466.50  1.1644E-005
 467.00  1.2420E-005
 467.50  1.3230E-005
 468.00  1.4026E-005
 468.50  1.4853E-005
 469.00  1.5651E-005
 469.50  1.6481E-005
 470.00  1.7389E-005
 470.50  1.8451E-005
 471.00  1.9590E-005
 471.50  2.0822E-005
 472.00  2.2168E-005
 472.50  2.3592E-005
 473.00  2.5092E-005
 473.50  2.6700E-005
 474.00  2.8412E-005
 474.50  3.0204E-005
 475.00  3.2072E-005
 475.50  3.4025E-005
 476.00  3.6127E-005
 476.50  3.8365E-005
 477.00  4.0770E-005
 477.50  4.3409E-005
 478.00  4.6211E-005
 478.50  4.9195E-005
 479.00  5.2298E-005
 479.50  5.5528E-005
 480.00  5.8862E-005
 480.50  6.2298E-005
 481.00  6.5871E-005
 481.50  6.9640E-005
 482.00  7.3557E-005
 482.50  7.7604E-005
 483.00  8.1780E-005
 483.50  8.6063E-005
 484.00  9.0442E-005
 484.50  9.4893E-005
 485.00  9.9367E-005
 485.50  1.0376E-004
 486.00  1.0805E-004
 486.50  1.1221E-004
 487.00  1.1626E-004
 487.50  1.2022E-004
 488.00  1.2407E-004
 488.50  1.2771E-004
 489.00  1.3108E-004
 489.50  1.3416E-004
 490.00  1.3681E-004
 490.50  1.3912E-004
 491.00  1.4112E-004
 491.50  1.4282E-004
 492.00  1.4428E-004
 492.50  1.4551E-004
 493.00  1.4642E-004
 493.50  1.4689E-004
 494.00  1.4677E-004
 494.50  1.4608E-004
 495.00  1.4485E-004
 495.50  1.4315E-004
 496.00  1.4106E-004
 496.50  1.3865E-004
 497.00  1.3591E-004
 497.50  1.3288E-004
 498.00  1.2959E-004
 498.50  1.2608E-004
 499.00  1.2243E-004
 499.50  1.1866E-004
 500.00  1.1479E-004
 500.50  1.1086E-004
 501.00  1.0689E-004
 501.50  1.0292E-004
 502.00  9.9000E-005
 502.50  9.5142E-005
 503.00  9.1341E-005
 503.50  8.7589E-005
 504.00  8.3852E-005
 504.50  8.0212E-005
 505.00  7.6627E-005
 505.50  7.3133E-005
 506.00  6.9733E-005
 506.50  6.6451E-005
 507.00  6.3308E-005
 507.50  6.0276E-005
 508.00  5.7359E-005
 508.50  5.4548E-005
 509.00  5.1860E-005
 509.50  4.9403E-005
 510.00  4.7054E-005
 510.50  4.4827E-005
 511.00  4.2757E-005
 511.50  4.0762E-005
 512.00  3.8884E-005
 512.50  3.7109E-005
 513.00  3.5354E-005
 513.50  3.3672E-005
 514.00  3.2017E-005
 514.50  3.0376E-005
 515.00  2.8895E-005
 515.50  2.7498E-005
 516.00  2.6157E-005
 516.50  2.4855E-005
 517.00  2.3582E-005
 517.50  2.2375E-005
 518.00  2.1220E-005
 518.50  2.0101E-005
 519.00  1.9051E-005
 519.50  1.8054E-005
 520.00  1.7080E-005
 520.50  1.6114E-005
 521.00  1.5195E-005
 521.50  1.4332E-005
 522.00  1.3525E-005
 522.50  1.2766E-005
 523.00  1.2075E-005
 523.50  1.1392E-005
 524.00  1.0689E-005
 524.50  1.0021E-005
 525.00  9.3636E-006
 525.50  8.7817E-006
 526.00  8.2834E-006
 526.50  7.8494E-006
 527.00  7.4690E-006
 527.50  7.1121E-006
 528.00  6.7614E-006
 528.50  6.3917E-006
 529.00  6.0093E-006
 529.50  5.5964E-006
 530.00  5.2121E-006
 530.50  4.8814E-006
 531.00  4.6416E-006
 531.50  4.4824E-006
 532.00  4.3864E-006
 532.50  4.2689E-006
 533.00  4.1087E-006
 533.50  3.9496E-006
 534.00  3.8047E-006
 534.50  3.6412E-006
 535.00  3.5135E-006
 535.50  3.4205E-006
 536.00  3.3065E-006
 536.50  3.1942E-006
 537.00  3.1315E-006
 537.50  3.0505E-006
 538.00  2.9290E-006
 538.50  2.8048E-006
 539.00  2.6738E-006
 539.50  2.5246E-006
 540.00  2.4159E-006
 540.50  2.3888E-006
 541.00  2.3526E-006
 541.50  2.3445E-006
 542.00  2.3524E-006
 542.50  2.3355E-006
 543.00  2.2514E-006
 543.50  2.1690E-006
 544.00  2.0877E-006
 544.50  1.9974E-006
 545.00  1.8855E-006
 545.50  1.7554E-006
 546.00  1.6183E-006
 546.50  1.4483E-006
 547.00  1.3199E-006
 547.50  1.2431E-006
 548.00  1.2300E-006
 548.50  1.2634E-006
 549.00  1.3328E-006
 549.50  1.3787E-006
 550.00  1.4306E-006
 550.50  1.4856E-006
 551.00  1.4797E-006
 551.50  1.3981E-006
 552.00  1.3082E-006
 552.50  1.2219E-006
 553.00  1.1956E-006
 553.50  1.1313E-006
 554.00  1.1606E-006
 554.50  1.1882E-006
 555.00  1.1102E-006
 555.50  1.0090E-006
 556.00  9.4152E-007
 556.50  8.1968E-007
 557.00  7.1009E-007
 557.50  6.6780E-007
 558.00  6.5855E-007
 558.50  6.5093E-007
 559.00  6.5379E-007
 559.50  6.6167E-007
 560.00  6.2269E-007
 560.50  5.5210E-007
 561.00  4.4418E-007
 561.50  3.1992E-007
 562.00  2.5391E-007
 562.50  2.3109E-007
 563.00  2.8281E-007
 563.50  3.4632E-007
 564.00  3.6807E-007
 564.50  3.2789E-007
 565.00  2.6628E-007
 565.50  2.1255E-007
 566.00  1.7882E-007
 566.50  1.8337E-007
 567.00  2.7035E-007
 567.50  4.8286E-007
 568.00  6.2774E-007
 568.50  8.6794E-007
 569.00  1.0643E-006
 569.50  1.1938E-006
 570.00  1.1932E-006
 570.50  1.3096E-006
 571.00  1.3797E-006
 571.50  1.4107E-006
 572.00  1.3004E-006
 572.50  1.1734E-006
 573.00  1.0007E-006
 573.50  7.5461E-007
 574.00  6.6195E-007
 574.50  6.1686E-007
 575.00  5.5415E-007
 575.50  4.7818E-007
 576.00  4.3704E-007
 576.50  3.7084E-007
 577.00  3.0323E-007
 577.50  2.4529E-007
 578.00  2.1565E-007
 578.50  1.6334E-007
 579.00  1.1178E-007
 579.50  1.2372E-007
 580.00  1.4935E-007
 580.50  2.6308E-007
 581.00  4.6989E-007
 581.50  5.9441E-007
 582.00  7.0803E-007
 582.50  7.7122E-007
 583.00  7.4171E-007
 583.50  6.6046E-007
 584.00  5.6363E-007
 584.50  3.7729E-007
 585.00  1.8421E-007
 585.50  6.9344E-008
 586.00  6.7437E-009
 586.50  3.2167E-008
 587.00  8.2561E-008
 587.50  2.8229E-008
 588.00  2.8526E-008
 588.50  1.6762E-008
 589.00  0.0000E+000
 589.50  0.0000E+000
 590.00  0.0000E+000
 590.50  0.0000E+000
 591.00  0.0000E+000
 591.50  0.0000E+000
 592.00  1.6155E-008
 592.50  1.4901E-007
 593.00  7.5855E-008
 593.50  0.0000E+000
 594.00  0.0000E+000
 594.50  0.0000E+000
 595.00  0.0000E+000
 595.50  0.0000E+000
 596.00  0.0000E+000
 596.50  0.0000E+000
 597.00  0.0000E+000
 597.50  0.0000E+000
 598.00  0.0000E+000
 598.50  0.0000E+000
 599.00  0.0000E+000
 599.50  0.0000E+000
 600.00  0.0000E+000
 600.50  1.7762E-008
 601.00  1.1266E-007
 601.50  2.5214E-007
 602.00  4.0613E-007
 602.50  5.4941E-007
 603.00  5.8497E-007
 603.50  5.8809E-007
 604.00  6.4890E-007
 604.50  6.2454E-007
 605.00  5.6135E-007
 605.50  5.0469E-007
 606.00  6.3020E-007
 606.50  6.7278E-007
 607.00  6.9030E-007
 607.50  6.7545E-007
 608.00  5.6098E-007
 608.50  3.8339E-007
 609.00  2.6166E-007
 609.50  1.4161E-007
 610.00  5.7770E-008
 610.50  1.1479E-007
 611.00  2.2209E-007
 611.50  2.9559E-007
 612.00  3.9677E-007
 612.50  4.5596E-007
 613.00  5.6834E-007
 613.50  8.1362E-007
 614.00  1.1182E-006
 614.50  1.1872E-006
 615.00  1.1360E-006
 615.50  9.0860E-007
 616.00  4.8444E-007
 616.50  3.0630E-007
 617.00  3.6000E-007
 617.50  4.1630E-007
 618.00  7.8723E-007
 618.50  8.4867E-007
 619.00  9.3095E-007
 619.50  9.7017E-007
 620.00  8.8877E-007
 620.50  7.5696E-007
 621.00  7.7121E-007
 621.50  7.4076E-007
 622.00  7.0811E-007
 622.50  6.0384E-007
 623.00  4.9993E-007
 623.50  4.4444E-007
 624.00  3.5848E-007
 624.50  3.3229E-007
 625.00  3.1611E-007
 625.50  1.5630E-007
 626.00  3.7940E-009
 626.50  0.0000E+000
 627.00  0.0000E+000
 627.50  0.0000E+000
 628.00  0.0000E+000
 628.50  0.0000E+000
 629.00  0.0000E+000
 629.50  0.0000E+000
 630.00  0.0000E+000
 630.50  0.0000E+000
 631.00  0.0000E+000
 631.50  0.0000E+000
 632.00  0.0000E+000
 632.50  0.0000E+000
 633.00  4.4236E-008
 633.50  2.1607E-007
 634.00  3.2235E-007
 634.50  3.6456E-007
 635.00  2.7903E-007
 635.50  1.2643E-007
 636.00  1.1582E-008
 636.50  0.0000E+000
 637.00  3.0595E-009
 637.50  1.0778E-007
 638.00  3.3348E-007
 638.50  5.6440E-007
 639.00  6.8722E-007
 639.50  7.7849E-007
 640.00  8.7461E-007
 640.50  8.7341E-007
 641.00  9.0242E-007
 641.50  9.8425E-007
 642.00  9.6549E-007
 642.50  8.6099E-007
 643.00  8.0823E-007
 643.50  1.0086E-006
 644.00  1.2298E-006
 644.50  1.1792E-006
 645.00  1.1833E-006
 645.50  1.0031E-006
 646.00  5.5812E-007
 646.50  2.8068E-007
 647.00  1.5381E-007
 647.50  8.0719E-008
 648.00  1.2401E-007
 648.50  1.7623E-007
 649.00  1.4147E-007
 649.50  1.0863E-007
 650.00  1.3238E-009
 650.50  0.0000E+000
 651.00  0.0000E+000
 651.50  0.0000E+000
 652.00  0.0000E+000
 652.50  0.0000E+000
 653.00  0.0000E+000
 653.50  0.0000E+000
 654.00  0.0000E+000
 654.50  0.0000E+000
 655.00  0.0000E+000
 655.50  0.0000E+000
 656.00  0.0000E+000
 656.50  0.0000E+000
 657.00  0.0000E+000
 657.50  0.0000E+000
 658.00  0.0000E+000
 658.50  0.0000E+000
 659.00  0.0000E+000
 659.50  0.0000E+000
 660.00  0.0000E+000
 660.50  0.0000E+000
 661.00  2.3163E-007
 661.50  5.6847E-007
 662.00  9.8046E-007
 662.50  1.3224E-006
 663.00  1.5061E-006
 663.50  1.3704E-006
 664.00  1.1985E-006
 664.50  9.7096E-007
 665.00  8.0512E-007
 665.50  5.8124E-007
 666.00  3.8759E-007
 666.50  1.8260E-007
 667.00  4.3400E-008
 667.50  0.0000E+000
 668.00  0.0000E+000
 668.50  0.0000E+000
 669.00  0.0000E+000
 669.50  0.0000E+000
 670.00  3.8631E-008
 670.50  1.7453E-009
 671.00  0.0000E+000
 671.50  0.0000E+000
 672.00  0.0000E+000
 672.50  0.0000E+000
 673.00  0.0000E+000
 673.50  0.0000E+000
 674.00  0.0000E+000
 674.50  0.0000E+000
 675.00  0.0000E+000
 675.50  0.0000E+000
 676.00  0.0000E+000
 676.50  0.0000E+000
 677.00  1.3392E-007
 677.50  5.8698E-007
 678.00  1.0376E-006
 678.50  1.2571E-006
 679.00  1.6391E-006
 679.50  1.8290E-006
 680.00  1.9548E-006
 680.50  2.0272E-006
 681.00  1.9579E-006
 681.50  1.6489E-006
 682.00  1.3746E-006
 682.50  1.1559E-006
 683.00  1.0793E-006
 683.50  1.2913E-006
 684.00  1.5818E-006
 684.50  1.5383E-006
 685.00  1.3313E-006
 685.50  1.1069E-006
 686.00  7.3888E-007
 686.50  6.0014E-007
 687.00  3.9616E-007
 687.50  2.7628E-007
 688.00  8.3589E-008
 688.50  5.0692E-008
 689.00  7.5366E-009
 689.50  5.6564E-009
 690.00  3.1813E-008
 690.50  1.2543E-008
 691.00  0.0000E+000
 691.50  0.0000E+000
 692.00  3.5123E-008
 692.50  1.4017E-007
 693.00  1.6939E-007
 693.50  4.8648E-007
 694.00  4.0511E-007
 694.50  3.1157E-007
 695.00  3.4546E-007
 695.50  2.2851E-007
 696.00  1.1064E-008
 696.50  5.3729E-009
 697.00  4.9827E-008
 697.50  2.3366E-007
 698.00  5.8237E-007
 698.50  1.1307E-006
 699.00  1.3224E-006
 699.50  1.2900E-006
 700.00  1.2564E-006
 700.50  1.2208E-006
 701.00  1.3740E-006
 701.50  1.6043E-006
 702.00  1.9001E-006
 702.50  2.1366E-006
 703.00  2.1613E-006
 703.50  1.9417E-006
 704.00  1.6695E-006
 704.50  1.3559E-006
 705.00  1.0274E-006
 705.50  8.1259E-007
 706.00  6.6531E-007
 706.50  5.5031E-007
 707.00  4.5692E-007
 707.50  3.9786E-007
 708.00  4.3761E-007
 708.50  9.5893E-007
 709.00  1.4729E-006
 709.50  1.9290E-006
 710.00  2.3991E-006
 710.50  2.5485E-006
 711.00  2.3281E-006
 711.50  2.0172E-006
 712.00  1.8110E-006
 712.50  1.5937E-006
 713.00  1.3722E-006
 713.50  1.2882E-006
 714.00  1.4093E-006
 714.50  1.2953E-006
 715.00  1.7309E-006
 715.50  1.8473E-006
 716.00  2.1885E-006
 716.50  2.4317E-006
 717.00  2.5816E-006
 717.50  2.6466E-006
 718.00  2.7783E-006
 718.50  2.5071E-006
 719.00  2.1589E-006
 719.50  1.7302E-006
 720.00  1.4074E-006
 720.50  1.3187E-006
 721.00  1.3253E-006
 721.50  1.3570E-006
 722.00  1.2751E-006
 722.50  5.4490E-007
 723.00  4.1247E-009
 723.50  0.0000E+000
 724.00  0.0000E+000
 724.50  0.0000E+000
 725.00  0.0000E+000
 725.50  0.0000E+000
 726.00  0.0000E+000
 726.50  0.0000E+000
 727.00  0.0000E+000
 727.50  0.0000E+000
 728.00  0.0000E+000
 728.50  0.0000E+000
 729.00  1.8122E-007
 729.50  3.3926E-007
 730.00  5.6066E-007
 730.50  9.7901E-007
 731.00  1.2051E-006
 731.50  1.3335E-006
 732.00  1.4213E-006
 732.50  1.3418E-006
 733.00  1.2071E-006
 733.50  1.2182E-006
 734.00  1.1856E-006
 734.50  1.4001E-006
 735.00  1.6562E-006
 735.50  1.8045E-006
 736.00  1.9659E-006
 736.50  2.1305E-006
 737.00  2.0452E-006
 737.50  2.1740E-006
 738.00  2.1161E-006
 738.50  2.1971E-006
 739.00  2.3828E-006
 739.50  3.4074E-006
 740.00  3.3552E-006
 740.50  3.5458E-006
 741.00  3.2962E-006
 741.50  2.8035E-006
 742.00  1.9056E-006
 742.50  1.6139E-006
 743.00  1.4735E-006
 743.50  1.4006E-006
 744.00  1.3186E-006
 744.50  1.2189E-006
 745.00  9.7651E-007
 745.50  5.8229E-007
 746.00  5.8149E-007
 746.50  4.4419E-007
 747.00  5.7848E-007
 747.50  5.7059E-007
 748.00  5.6886E-007
 748.50  2.6836E-007
 749.00  4.2296E-007
 749.50  6.0540E-007
 750.00  9.4191E-007
 750.50  1.3287E-006
 751.00  1.5260E-006
 751.50  1.4885E-006
 752.00  1.2914E-006
 752.50  1.0531E-006
 753.00  1.0093E-006
 753.50  1.2416E-006
 754.00  1.5892E-006
 754.50  1.7658E-006
 755.00  1.8085E-006
 755.50  1.8256E-006
 756.00  1.7933E-006
 756.50  1.8428E-006
 757.00  2.3927E-006
 757.50  3.1269E-006
 758.00  3.6953E-006
 758.50  3.9888E-006
 759.00  4.0436E-006
 759.50  3.7024E-006
 760.00  3.1888E-006
 760.50  2.6247E-006
 761.00  2.3645E-006
 761.50  2.3798E-006
 762.00  2.3593E-006
 762.50  2.5429E-006
 763.00  2.9295E-006
 763.50  3.6994E-006
 764.00  4.0086E-006
 764.50  4.9385E-006
 765.00  4.8393E-006
 765.50  4.2159E-006
 766.00  3.0892E-006
 766.50  2.5016E-006
 767.00  1.5359E-006
 767.50  1.2572E-006
 768.00  1.2263E-006
 768.50  8.7426E-007
 769.00  7.2070E-007
 769.50  8.3881E-007
 770.00  4.8020E-007
 770.50  1.1762E-007
 771.00  4.6725E-008
 771.50  2.2655E-007
 772.00  3.6761E-007
 772.50  9.4246E-007
 773.00  1.5558E-006
 773.50  2.2731E-006
 774.00  1.8258E-006
 774.50  1.7935E-006
 775.00  1.9606E-006
 775.50  1.7851E-006
 776.00  1.5025E-006
 776.50  1.4941E-006
 777.00  1.2370E-006
 777.50  8.7574E-007
 778.00  8.6628E-007
 778.50  8.7742E-007
 779.00  8.6190E-007
 779.50  9.3690E-007
 780.00  9.2036E-007
 780.50  6.3760E-007
 781.00  4.7746E-007
 781.50  2.1649E-007
 782.00  1.4862E-008
 782.50  0.0000E+000
 783.00  0.0000E+000
 783.50  0.0000E+000
 784.00  0.0000E+000
 784.50  0.0000E+000
 785.00  0.0000E+000
 785.50  0.0000E+000
 786.00  0.0000E+000
 786.50  0.0000E+000
 787.00  0.0000E+000
 787.50  0.0000E+000
 788.00  0.0000E+000
 788.50  0.0000E+000
 789.00  0.0000E+000
 789.50  0.0000E+000
 790.00  6.6097E-008
 790.50  6.1891E-007
 791.00  9.6669E-007
 791.50  1.1327E-006
 792.00  9.7891E-007
 792.50  8.0973E-007
 793.00  1.8890E-007
 793.50  1.6096E-007
 794.00  3.0395E-007
 794.50  6.0295E-007
 795.00  9.1013E-007
 795.50  1.1679E-006
 796.00  1.2644E-006
 796.50  1.2301E-006
 797.00  1.1157E-006
 797.50  1.0010E-006
 798.00  9.7100E-007
 798.50  8.7421E-007
 799.00  8.8177E-007
 799.50  8.2970E-007
 800.00  7.7475E-007
 800.50  6.1386E-007
 801.00  7.6795E-007
 801.50  5.5131E-007
 802.00  2.5187E-007
 802.50  2.1172E-007
 803.00  3.8147E-007
 803.50  3.0342E-009
 804.00  2.5201E-008
 804.50  1.2210E-007
 805.00  1.0701E-007
 805.50  0.0000E+000
 806.00  2.7567E-008
 806.50  3.1543E-008
 807.00  0.0000E+000
 807.50  0.0000E+000
 808.00  0.0000E+000
 808.50  0.0000E+000
 809.00  0.0000E+000
 809.50  0.0000E+000
 810.00  0.0000E+000
 810.50  0.0000E+000
 811.00  0.0000E+000
 811.50  0.0000E+000
 812.00  0.0000E+000
 812.50  4.5828E-008
 813.00  5.2608E-007
 813.50  9.0203E-007
 814.00  9.8730E-007
 814.50  8.9126E-007
 815.00  7.9680E-007
 815.50  2.5228E-007
 816.00  4.4397E-009
 816.50  1.1174E-007
 817.00  2.4809E-007
 817.50  5.8209E-007
 818.00  1.1937E-006
 818.50  1.6989E-006
 819.00  1.7446E-006
 819.50  1.6340E-006
 820.00  1.8093E-006
 820.50  1.9710E-006
 821.00  2.1667E-006
 821.50  2.4724E-006
 822.00  2.5125E-006
 822.50  2.0903E-006
 823.00  1.8306E-006
 823.50  1.4266E-006
 824.00  9.2704E-007
 824.50  4.6287E-007
 825.00  1.3507E-007
 825.50  0.0000E+000
 826.00  0.0000E+000
 826.50  0.0000E+000
 827.00  0.0000E+000
 827.50  0.0000E+000
 828.00  0.0000E+000
 828.50  0.0000E+000
 829.00  0.0000E+000
 829.50  0.0000E+000
 830.00  4.8413E-007
 830.50  1.1581E-006
 831.00  2.0446E-006
 831.50  2.8745E-006
 832.00  2.9429E-006
 832.50  2.7115E-006
 833.00  2.6736E-006
 833.50  1.9760E-006
 834.00  1.5014E-006
 834.50  1.0210E-006
 835.00  8.5891E-007
 835.50  1.0562E-006
 836.00  5.0981E-007
 836.50  2.3352E-008
 837.00  0.0000E+000
 837.50  0.0000E+000
 838.00  0.0000E+000
 838.50  0.0000E+000
 839.00  6.8009E-009
 839.50  6.7646E-007
 840.00  1.1313E-006
 840.50  1.8106E-006
 841.00  2.2962E-006
 841.50  2.6746E-006
 842.00  2.6081E-006
 842.50  3.0915E-006
 843.00  3.0657E-006
 843.50  2.9017E-006
 844.00  3.2378E-006
 844.50  3.4894E-006
 845.00  2.6699E-006
 845.50  2.0596E-006
 846.00  1.2500E-006
 846.50  2.7451E-007
 847.00  0.0000E+000
 847.50  0.0000E+000
 848.00  0.0000E+000
 848.50  0.0000E+000
 849.00  0.0000E+000
 849.50  0.0000E+000
 850.00  0.0000E+000
 850.50  0.0000E+000
 851.00  0.0000E+000
 851.50  0.0000E+000
 852.00  0.0000E+000
 852.50  0.0000E+000
 853.00  0.0000E+000
 853.50  0.0000E+000
 854.00  0.0000E+000
 854.50  0.0000E+000
 855.00  0.0000E+000
 855.50  0.0000E+000
 856.00  0.0000E+000
 856.50  0.0000E+000
 857.00  0.0000E+000
 857.50  4.0075E-008
 858.00  9.6344E-008
 858.50  2.0131E-008
 859.00  0.0000E+000
 859.50  0.0000E+000
 860.00  0.0000E+000
 860.50  0.0000E+000
 861.00  2.6380E-007
 861.50  1.0960E-006
 862.00  1.7871E-006
 862.50  2.4938E-006
 863.00  3.0505E-006
 863.50  2.8067E-006
 864.00  1.4196E-006
 864.50  1.0844E-006
 865.00  4.4454E-007
 865.50  1.8682E-009
 866.00  1.4359E-009
 866.50  3.4784E-008
 867.00  0.0000E+000
 867.50  0.0000E+000
 868.00  1.0816E-007
 868.50  6.4480E-007
 869.00  1.3431E-006
 869.50  2.4744E-006
 870.00  3.3891E-006
 870.50  3.6004E-006
 871.00  3.4272E-006
 871.50  3.3673E-006
 872.00  2.5174E-006
 872.50  1.2314E-006
 873.00  6.7621E-007
 873.50  5.0685E-007
 874.00  5.5779E-007
 874.50  8.4464E-007
 875.00  1.0697E-006
 875.50  1.0465E-006
 876.00  5.9568E-007
 876.50  4.6428E-008
 877.00  0.0000E+000
 877.50  0.0000E+000
 878.00  0.0000E+000
 878.50  0.0000E+000
 879.00  0.0000E+000
 879.50  0.0000E+000
 880.00  0.0000E+000
 880.50  4.8676E-007
 881.00  2.6435E-006
 881.50  4.7201E-006
 882.00  6.4776E-006
 882.50  8.2001E-006
 883.00  8.8721E-006
 883.50  8.4078E-006
 884.00  8.1945E-006
 884.50  7.4381E-006
 885.00  5.6416E-006
 885.50  4.6416E-006
 886.00  4.0524E-006
 886.50  3.2021E-006
 887.00  2.5311E-006
 887.50  2.2317E-006
 888.00  1.5581E-006
 888.50  1.2360E-006
 889.00  1.7334E-006
 889.50  1.6544E-006
 890.00  1.9302E-006
 890.50  1.8780E-006
 891.00  2.1110E-006
 891.50  1.4660E-006
 892.00  1.8894E-006
 892.50  2.4102E-006
 893.00  3.3943E-006
 893.50  3.0172E-006
 894.00  2.8529E-006
 894.50  2.2801E-006
 895.00  1.6154E-006
 895.50  1.3464E-006
 896.00  1.8251E-006
 896.50  2.2744E-006
 897.00  2.4184E-006
 897.50  1.6680E-006
 898.00  9.8695E-007
 898.50  1.3788E-006
 899.00  1.5594E-006
 899.50  1.8543E-006
 900.00  2.9358E-006
 900.50  3.3508E-006
 901.00  2.5370E-006
 901.50  2.4357E-006
 902.00  1.8690E-006
 902.50  1.2828E-006
 903.00  9.4723E-007
 903.50  1.0771E-006
 904.00  3.2209E-007
 904.50  6.5914E-007
 905.00  0.0000E+000
 905.50  0.0000E+000
 906.00  0.0000E+000
 906.50  0.0000E+000
 907.00  0.0000E+000
 907.50  0.0000E+000
 908.00  0.0000E+000
 908.50  1.5207E-007
 909.00  1.1374E-006
 909.50  2.7780E-006
 910.00  5.2807E-006
 910.50  8.6740E-006
 911.00  1.0153E-005
 911.50  9.2085E-006
 912.00  8.1723E-006
 912.50  5.6334E-006
 913.00  1.6984E-006
 913.50  1.4124E-007
 914.00  0.0000E+000
 914.50  0.0000E+000
 915.00  0.0000E+000
 915.50  0.0000E+000
 916.00  9.2149E-008
 916.50  1.5009E-006
 917.00  2.3148E-006
 917.50  2.6249E-006
 918.00  3.2724E-006
 918.50  3.6061E-006
 919.00  3.7332E-006
 919.50  4.1423E-006
 920.00  4.7704E-006
 920.50  5.3140E-006
 921.00  5.8362E-006
 921.50  6.0832E-006
 922.00  6.0681E-006
 922.50  5.3954E-006
 923.00  4.5875E-006
 923.50  4.0503E-006
 924.00  3.4899E-006
 924.50  3.3673E-006
 925.00  3.5464E-006
 925.50  3.6628E-006
 926.00  3.6451E-006
 926.50  3.4652E-006
 927.00  2.6100E-006
 927.50  7.5216E-007
 928.00  4.3371E-008
 928.50  0.0000E+000
 929.00  0.0000E+000
 929.50  0.0000E+000
 930.00  1.4880E-006
 930.50  3.2393E-006
 931.00  3.4046E-006
 931.50  4.4519E-006
 932.00  5.4795E-006
 932.50  5.2048E-006
 933.00  5.0480E-006
 933.50  6.5672E-006
 934.00  7.2416E-006
 934.50  7.4433E-006
 935.00  6.4086E-006
 935.50  6.6400E-006
 936.00  5.2296E-006
 936.50  3.1651E-006
 937.00  1.0013E-006
 937.50  4.7357E-007
 938.00  0.0000E+000
 938.50  0.0000E+000
 939.00  0.0000E+000
 939.50  0.0000E+000
 940.00  0.0000E+000
 940.50  0.0000E+000
 941.00  0.0000E+000
 941.50  0.0000E+000
 942.00  0.0000E+000
 942.50  0.0000E+000
 943.00  0.0000E+000
 943.50  0.0000E+000
 944.00  0.0000E+000
 944.50  1.6325E-006
 945.00  3.3240E-006
 945.50  3.9416E-006
 946.00  4.6962E-006
 946.50  6.0541E-006
 947.00  4.9314E-006
 947.50  6.8962E-006
 948.00  8.8149E-006
 948.50  8.9454E-006
 949.00  8.5118E-006
 949.50  7.6368E-006
 950.00  7.3068E-006
 950.50  6.3832E-006
 951.00  5.5945E-006
 951.50  5.5872E-006
 952.00  5.1825E-006
 952.50  3.6173E-006
 953.00  1.7878E-006
 953.50  1.0169E-006
 954.00  0.0000E+000
 954.50  0.0000E+000
 955.00  0.0000E+000
 955.50  0.0000E+000
 956.00  0.0000E+000
 956.50  0.0000E+000
 957.00  0.0000E+000
 957.50  0.0000E+000
 958.00  0.0000E+000
 958.50  0.0000E+000
 959.00  2.6412E-007
 959.50  1.2634E-006
 960.00  3.3782E-007
 960.50  0.0000E+000
 961.00  0.0000E+000
 961.50  0.0000E+000
 962.00  0.0000E+000
 962.50  0.0000E+000
 963.00  7.7388E-007
 963.50  2.6451E-006
 964.00  1.3528E-006
 964.50  1.4026E-006
 965.00  3.6793E-006
 965.50  5.8192E-006
 966.00  8.0448E-006
 966.50  9.2670E-006
 967.00  1.0358E-005
 967.50  8.8569E-006
 968.00  6.0205E-006
 968.50  3.7995E-006
 969.00  3.3353E-006
 969.50  9.5918E-007
 970.00  0.0000E+000
 970.50  0.0000E+000
 971.00  0.0000E+000
 971.50  1.0371E-006
 972.00  4.3664E-006
 972.50  8.6513E-006
 973.00  1.3778E-005
 973.50  1.7969E-005
 974.00  1.7280E-005
 974.50  1.4281E-005
 975.00  8.1266E-006
 975.50  1.7592E-006
 976.00  0.0000E+000
 976.50  0.0000E+000
 977.00  1.9931E-006
 977.50  6.5335E-006
 978.00  1.1919E-005
 978.50  1.7075E-005
 979.00  1.9931E-005
 979.50  1.9197E-005
 980.00  2.3328E-005
 980.50  2.5225E-005
 981.00  2.4224E-005
 981.50  2.4065E-005
 982.00  2.2580E-005
 982.50  1.8298E-005
 983.00  1.4578E-005
 983.50  1.0348E-005
 984.00  6.9936E-006
 984.50  6.9101E-006
 985.00  8.2321E-006
 985.50  8.4836E-006
 986.00  1.4504E-005
 986.50  2.1400E-005
 987.00  2.5742E-005
 987.50  2.4587E-005
 988.00  2.1053E-005
 988.50  1.2523E-005
 989.00  4.1210E-006
 989.50  0.0000E+000
 990.00  0.0000E+000
 990.50  0.0000E+000
 991.00  0.0000E+000
 991.50  0.0000E+000
 992.00  0.0000E+000
 992.50  0.0000E+000
 993.00  0.0000E+000
 993.50  0.0000E+000
 994.00  0.0000E+000
 994.50  0.0000E+000
 995.00  0.0000E+000
 995.50  0.0000E+000
 996.00  0.0000E+000
 996.50  0.0000E+000
 997.00  0.0000E+000
 997.50  0.0000E+000
 998.00  0.0000E+000
 998.50  0.0000E+000
 999.00  3.2655E-006
 999.50  1.3906E-006
1000.00  8.5868E-008
1000.50  0.0000E+000
1001.00  0.0000E+000
1001.50  0.0000E+000
1002.00  0.0000E+000
1002.50  0.0000E+000
1003.00  0.0000E+000
1003.50  0.0000E+000
1004.00  0.0000E+000
1004.50  0.0000E+000
1005.00  0.0000E+000
1005.50  0.0000E+000
1006.00  0.0000E+000
1006.50  0.0000E+000
1007.00  0.0000E+000
1007.50  0.0000E+000
1008.00  0.0000E+000
1008.50  0.0000E+000
1009.00  0.0000E+000
1009.50  0.0000E+000
1010.00  0.0000E+000
1010.50  0.0000E+000
1011.00  0.0000E+000
1011.50  0.0000E+000
1012.00  0.0000E+000
1012.50  0.0000E+000
1013.00  0.0000E+000
1013.50  0.0000E+000
1014.00  0.0000E+000
1014.50  0.0000E+000
1015.00  0.0000E+000
1015.50  0.0000E+000
1016.00  0.0000E+000
1016.50  0.0000E+000
1017.00  0.0000E+000
1017.50  0.0000E+000
1018.00  0.0000E+000
1018.50  0.0000E+000
1019.00  0.0000E+000
1019.50  0.0000E+000
1020.00  0.0000E+000
1020.50  0.0000E+000
1021.00  0.0000E+000
1021.50  0.0000E+000
1022.00  0.0000E+000
1022.50  0.0000E+000
1023.00  0.0000E+000
1023.50  0.0000E+000
1024.00  0.0000E+000
1024.50  0.0000E+000
1025.00  0.0000E+000
1025.50  0.0000E+000
1026.00  0.0000E+000
1026.50  0.0000E+000
1027.00  0.0000E+000
1027.50  0.0000E+000
1028.00  0.0000E+000
1028.50  0.0000E+000
1029.00  0.0000E+000
1029.50  0.0000E+000
1030.00  0.0000E+000
1030.50  0.0000E+000
1031.00  0.0000E+000
1031.50  0.0000E+000
1032.00  0.0000E+000
1032.50  0.0000E+000
1033.00  0.0000E+000
1033.50  0.0000E+000
1034.00  0.0000E+000
1034.50  0.0000E+000
1035.00  0.0000E+000
1035.50  0.0000E+000
1036.00  0.0000E+000
1036.50  0.0000E+000
1037.00  0.0000E+000
1037.50  0.0000E+000
1038.00  0.0000E+000
1038.50  0.0000E+000
1039.00  0.0000E+000
1039.50  0.0000E+000
1040.00  0.0000E+000
1040.50  0.0000E+000
1041.00  0.0000E+000
1041.50  0.0000E+000
1042.00  0.0000E+000
1042.50  0.0000E+000
1043.00  0.0000E+000
1043.50  0.0000E+000
1044.00  0.0000E+000
1044.50  0.0000E+000
1045.00  0.0000E+000
1045.50  0.0000E+000
1046.00  0.0000E+000
1046.50  0.0000E+000
1047.00  0.0000E+000
1047.50  0.0000E+000
1048.00  0.0000E+000
1048.50  0.0000E+000
1049.00  0.0000E+000
1049.50  0.0000E+000
1050.00  0.0000E+000
1050.50  0.0000E+000
1051.00  0.0000E+000
1051.50  0.0000E+000
1052.00  0.0000E+000
1052.50  0.0000E+000
1053.00  0.0000E+000
1053.50  0.0000E+000
1054.00  0.0000E+000
1054.50  0.0000E+000
1055.00  0.0000E+000
1055.50  0.0000E+000
1056.00  0.0000E+000
1056.50  0.0000E+000
1057.00  0.0000E+000
1057.50  0.0000E+000
1058.00  0.0000E+000
1058.50  0.0000E+000
1059.00  0.0000E+000
1059.50  0.0000E+000
1060.00  0.0000E+000
1060.50  0.0000E+000
1061.00  0.0000E+000
1061.50  0.0000E+000
1062.00  0.0000E+000
1062.50  0.0000E+000
1063.00  0.0000E+000
1063.50  0.0000E+000
1064.00  0.0000E+000
1064.50  0.0000E+000
1065.00  0.0000E+000
1065.50  0.0000E+000
1066.00  0.0000E+000
1066.50  0.0000E+000
1067.00  0.0000E+000
1067.50  0.0000E+000
1068.00  0.0000E+000
1068.50  0.0000E+000
1069.00  0.0000E+000
1069.50  0.0000E+000
1070.00  0.0000E+000
1070.50  0.0000E+000
1071.00  0.0000E+000
1071.50  0.0000E+000
1072.00  0.0000E+000
1072.50  0.0000E+000
1073.00  0.0000E+000
1073.50  0.0000E+000
1074.00  0.0000E+000
1074.50  0.0000E+000
1075.00  0.0000E+000
1075.50  0.0000E+000
1076.00  0.0000E+000
1076.50  0.0000E+000
1077.00  0.0000E+000
1077.50  0.0000E+000
1078.00  0.0000E+000
1078.50  0.0000E+000
1079.00  0.0000E+000
1079.50  0.0000E+000
1080.00  0.0000E+000
1080.50  0.0000E+000
1081.00  0.0000E+000
1081.50  0.0000E+000
1082.00  0.0000E+000
1082.50  0.0000E+000
1083.00  0.0000E+000
1083.50  0.0000E+000
1084.00  0.0000E+000
1084.50  0.0000E+000
1085.00  0.0000E+000
1085.50  0.0000E+000
1086.00  0.0000E+000
1086.50  0.0000E+000
1087.00  0.0000E+000
1087.50  0.0000E+000
1088.00  0.0000E+000
1088.50  0.0000E+000
1089.00  0.0000E+000
1089.50  0.0000E+000
1090.00  0.0000E+000
1090.50  0.0000E+000
1091.00  0.0000E+000
1091.50  0.0000E+000
1092.00  0.0000E+000
1092.50  0.0000E+000
1093.00  0.0000E+000
1093.50  0.0000E+000
1094.00  0.0000E+000
1094.50  0.0000E+000
1095.00  0.0000E+000
1095.50  0.0000E+000
1096.00  0.0000E+000
1096.50  0.0000E+000
1097.00  0.0000E+000
1097.50  0.0000E+000
1098.00  0.0000E+000
1098.50  0.0000E+000
1099.00  0.0000E+000
1099.50  0.0000E+000
1100.00  0.0000E+000
1100.50  0.0000E+000
1101.00  0.0000E+000
1101.50  0.0000E+000
1102.00  0.0000E+000
1102.50  0.0000E+000
1103.00  0.0000E+000
1103.50  0.0000E+000
1104.00  0.0000E+000
1104.50  0.0000E+000
1105.00  0.0000E+000
1105.50  0.0000E+000
1106.00  0.0000E+000
1106.50  0.0000E+000
1107.00  0.0000E+000
1107.50  0.0000E+000
1108.00  0.0000E+000
1108.50  0.0000E+000
1109.00  0.0000E+000
1109.50  0.0000E+000
1110.00  0.0000E+000
1110.50  0.0000E+000
1111.00  0.0000E+000
1111.50  0.0000E+000
1112.00  0.0000E+000
1112.50  0.0000E+000
1113.00  0.0000E+000
1113.50  0.0000E+000
1114.00  0.0000E+000
1114.50  0.0000E+000
1115.00  0.0000E+000
1115.50  0.0000E+000
1116.00  0.0000E+000
1116.50  0.0000E+000
1117.00  0.0000E+000
1117.50  0.0000E+000
1118.00  0.0000E+000
1118.50  0.0000E+000
1119.00  0.0000E+000
1119.50  0.0000E+000
1120.00  0.0000E+000
1120.50  0.0000E+000
1121.00  0.0000E+000
1121.50  0.0000E+000
1122.00  0.0000E+000
1122.50  0.0000E+000
1123.00  0.0000E+000
1123.50  0.0000E+000
1124.00  0.0000E+000
1124.50  0.0000E+000
1125.00  0.0000E+000
1125.50  0.0000E+000
1126.00  0.0000E+000
1126.50  0.0000E+000
1127.00  0.0000E+000
1127.50  0.0000E+000
: 6
