# Supplementary material for: A photoconversion model for full spectral programming and multiplexing of optogenetic systems
Source: Mol Syst Biol. 2017 Apr 24;13(4):926. doi: 10.15252/msb.20167456 (PMC5408778; doi:10.15252/msb.20167456)
Supplement: Supplementary file 11 — Dataset EV3 [file MSB-13-926-s011.zip › dataset_ev3_led_data/led_calibration_data/EO_02/Tiffani_c1/raw/8.IRR]

" File: 160129_calibrations\post-calibration\Tif
" RAD->  Wave:647.21nm  Pix:1050  Val:  0.000  Time:400ms  Avg:1  Sm:1  Sg:1  Tc:off  SNAP  Xt:1  Ch:1  Xtrig wnmcal >RAD-IS6.CAL
 180.00  0.0000E+000
 180.50  0.0000E+000
 181.00  0.0000E+000
 181.50  0.0000E+000
 182.00  0.0000E+000
 182.50  0.0000E+000
 183.00  0.0000E+000
 183.50  0.0000E+000
 184.00  0.0000E+000
 184.50  0.0000E+000
 185.00  0.0000E+000
 185.50  0.0000E+000
 186.00  0.0000E+000
 186.50  0.0000E+000
 187.00  0.0000E+000
 187.50  0.0000E+000
 188.00  0.0000E+000
 188.50  0.0000E+000
 189.00  0.0000E+000
 189.50  0.0000E+000
 190.00  0.0000E+000
 190.50  0.0000E+000
 191.00  0.0000E+000
 191.50  0.0000E+000
 192.00  0.0000E+000
 192.50  0.0000E+000
 193.00  0.0000E+000
 193.50  0.0000E+000
 194.00  0.0000E+000
 194.50  0.0000E+000
 195.00  0.0000E+000
 195.50  0.0000E+000
 196.00  0.0000E+000
 196.50  0.0000E+000
 197.00  0.0000E+000
 197.50  0.0000E+000
 198.00  0.0000E+000
 198.50  0.0000E+000
 199.00  0.0000E+000
 199.50  0.0000E+000
 200.00  0.0000E+000
 200.50  0.0000E+000
 201.00  0.0000E+000
 201.50  0.0000E+000
 202.00  0.0000E+000
 202.50  0.0000E+000
 203.00  0.0000E+000
 203.50  0.0000E+000
 204.00  0.0000E+000
 204.50  0.0000E+000
 205.00  0.0000E+000
 205.50  0.0000E+000
 206.00  0.0000E+000
 206.50  0.0000E+000
 207.00  0.0000E+000
 207.50  0.0000E+000
 208.00  0.0000E+000
 208.50  0.0000E+000
 209.00  0.0000E+000
 209.50  0.0000E+000
 210.00  0.0000E+000
 210.50  0.0000E+000
 211.00  0.0000E+000
 211.50  0.0000E+000
 212.00  0.0000E+000
 212.50  0.0000E+000
 213.00  0.0000E+000
 213.50  0.0000E+000
 214.00  0.0000E+000
 214.50  0.0000E+000
 215.00  0.0000E+000
 215.50  0.0000E+000
 216.00  0.0000E+000
 216.50  0.0000E+000
 217.00  0.0000E+000
 217.50  0.0000E+000
 218.00  0.0000E+000
 218.50  0.0000E+000
 219.00  0.0000E+000
 219.50  0.0000E+000
 220.00  0.0000E+000
 220.50  0.0000E+000
 221.00  0.0000E+000
 221.50  0.0000E+000
 222.00  0.0000E+000
 222.50  0.0000E+000
 223.00  0.0000E+000
 223.50  0.0000E+000
 224.00  0.0000E+000
 224.50  0.0000E+000
 225.00  0.0000E+000
 225.50  0.0000E+000
 226.00  0.0000E+000
 226.50  0.0000E+000
 227.00  0.0000E+000
 227.50  0.0000E+000
 228.00  0.0000E+000
 228.50  0.0000E+000
 229.00  0.0000E+000
 229.50  0.0000E+000
 230.00  0.0000E+000
 230.50  0.0000E+000
 231.00  0.0000E+000
 231.50  0.0000E+000
 232.00  0.0000E+000
 232.50  0.0000E+000
 233.00  0.0000E+000
 233.50  0.0000E+000
 234.00  0.0000E+000
 234.50  0.0000E+000
 235.00  0.0000E+000
 235.50  0.0000E+000
 236.00  0.0000E+000
 236.50  0.0000E+000
 237.00  0.0000E+000
 237.50  0.0000E+000
 238.00  0.0000E+000
 238.50  0.0000E+000
 239.00  0.0000E+000
 239.50  0.0000E+000
 240.00  0.0000E+000
 240.50  0.0000E+000
 241.00  0.0000E+000
 241.50  0.0000E+000
 242.00  0.0000E+000
 242.50  0.0000E+000
 243.00  0.0000E+000
 243.50  0.0000E+000
 244.00  0.0000E+000
 244.50  0.0000E+000
 245.00  0.0000E+000
 245.50  0.0000E+000
 246.00  0.0000E+000
 246.50  0.0000E+000
 247.00  0.0000E+000
 247.50  0.0000E+000
 248.00  0.0000E+000
 248.50  0.0000E+000
 249.00  0.0000E+000
 249.50  0.0000E+000
 250.00  0.0000E+000
 250.50  0.0000E+000
 251.00  0.0000E+000
 251.50  0.0000E+000
 252.00  0.0000E+000
 252.50  0.0000E+000
 253.00  0.0000E+000
 253.50  0.0000E+000
 254.00  0.0000E+000
 254.50  0.0000E+000
 255.00  0.0000E+000
 255.50  0.0000E+000
 256.00  0.0000E+000
 256.50  0.0000E+000
 257.00  0.0000E+000
 257.50  0.0000E+000
 258.00  0.0000E+000
 258.50  0.0000E+000
 259.00  0.0000E+000
 259.50  0.0000E+000
 260.00  0.0000E+000
 260.50  0.0000E+000
 261.00  0.0000E+000
 261.50  0.0000E+000
 262.00  0.0000E+000
 262.50  0.0000E+000
 263.00  0.0000E+000
 263.50  0.0000E+000
 264.00  0.0000E+000
 264.50  0.0000E+000
 265.00  0.0000E+000
 265.50  0.0000E+000
 266.00  0.0000E+000
 266.50  0.0000E+000
 267.00  0.0000E+000
 267.50  0.0000E+000
 268.00  0.0000E+000
 268.50  0.0000E+000
 269.00  0.0000E+000
 269.50  0.0000E+000
 270.00  0.0000E+000
 270.50  0.0000E+000
 271.00  0.0000E+000
 271.50  0.0000E+000
 272.00  0.0000E+000
 272.50  0.0000E+000
 273.00  0.0000E+000
 273.50  0.0000E+000
 274.00  0.0000E+000
 274.50  0.0000E+000
 275.00  0.0000E+000
 275.50  0.0000E+000
 276.00  0.0000E+000
 276.50  0.0000E+000
 277.00  0.0000E+000
 277.50  0.0000E+000
 278.00  0.0000E+000
 278.50  0.0000E+000
 279.00  0.0000E+000
 279.50  0.0000E+000
 280.00  0.0000E+000
 280.50  0.0000E+000
 281.00  0.0000E+000
 281.50  0.0000E+000
 282.00  0.0000E+000
 282.50  0.0000E+000
 283.00  0.0000E+000
 283.50  0.0000E+000
 284.00  0.0000E+000
 284.50  0.0000E+000
 285.00  0.0000E+000
 285.50  0.0000E+000
 286.00  0.0000E+000
 286.50  0.0000E+000
 287.00  0.0000E+000
 287.50  0.0000E+000
 288.00  0.0000E+000
 288.50  0.0000E+000
 289.00  0.0000E+000
 289.50  0.0000E+000
 290.00  0.0000E+000
 290.50  0.0000E+000
 291.00  0.0000E+000
 291.50  0.0000E+000
 292.00  0.0000E+000
 292.50  0.0000E+000
 293.00  0.0000E+000
 293.50  0.0000E+000
 294.00  0.0000E+000
 294.50  0.0000E+000
 295.00  0.0000E+000
 295.50  0.0000E+000
 296.00  0.0000E+000
 296.50  0.0000E+000
 297.00  0.0000E+000
 297.50  0.0000E+000
 298.00  0.0000E+000
 298.50  0.0000E+000
 299.00  0.0000E+000
 299.50  0.0000E+000
 300.00  0.0000E+000
 300.50  0.0000E+000
 301.00  0.0000E+000
 301.50  0.0000E+000
 302.00  0.0000E+000
 302.50  0.0000E+000
 303.00  0.0000E+000
 303.50  0.0000E+000
 304.00  0.0000E+000
 304.50  0.0000E+000
 305.00  0.0000E+000
 305.50  0.0000E+000
 306.00  0.0000E+000
 306.50  0.0000E+000
 307.00  0.0000E+000
 307.50  0.0000E+000
 308.00  0.0000E+000
 308.50  0.0000E+000
 309.00  0.0000E+000
 309.50  0.0000E+000
 310.00  0.0000E+000
 310.50  0.0000E+000
 311.00  0.0000E+000
 311.50  0.0000E+000
 312.00  0.0000E+000
 312.50  0.0000E+000
 313.00  0.0000E+000
 313.50  0.0000E+000
 314.00  0.0000E+000
 314.50  0.0000E+000
 315.00  0.0000E+000
 315.50  0.0000E+000
 316.00  0.0000E+000
 316.50  0.0000E+000
 317.00  0.0000E+000
 317.50  0.0000E+000
 318.00  0.0000E+000
 318.50  0.0000E+000
 319.00  0.0000E+000
 319.50  0.0000E+000
 320.00  0.0000E+000
 320.50  0.0000E+000
 321.00  0.0000E+000
 321.50  0.0000E+000
 322.00  0.0000E+000
 322.50  0.0000E+000
 323.00  0.0000E+000
 323.50  0.0000E+000
 324.00  0.0000E+000
 324.50  0.0000E+000
 325.00  0.0000E+000
 325.50  0.0000E+000
 326.00  0.0000E+000
 326.50  0.0000E+000
 327.00  0.0000E+000
 327.50  0.0000E+000
 328.00  0.0000E+000
 328.50  0.0000E+000
 329.00  0.0000E+000
 329.50  0.0000E+000
 330.00  0.0000E+000
 330.50  0.0000E+000
 331.00  0.0000E+000
 331.50  0.0000E+000
 332.00  0.0000E+000
 332.50  0.0000E+000
 333.00  0.0000E+000
 333.50  0.0000E+000
 334.00  0.0000E+000
 334.50  0.0000E+000
 335.00  0.0000E+000
 335.50  0.0000E+000
 336.00  0.0000E+000
 336.50  0.0000E+000
 337.00  0.0000E+000
 337.50  0.0000E+000
 338.00  0.0000E+000
 338.50  0.0000E+000
 339.00  0.0000E+000
 339.50  0.0000E+000
 340.00  0.0000E+000
 340.50  0.0000E+000
 341.00  0.0000E+000
 341.50  0.0000E+000
 342.00  0.0000E+000
 342.50  0.0000E+000
 343.00  0.0000E+000
 343.50  0.0000E+000
 344.00  0.0000E+000
 344.50  0.0000E+000
 345.00  0.0000E+000
 345.50  0.0000E+000
 346.00  0.0000E+000
 346.50  0.0000E+000
 347.00  0.0000E+000
 347.50  0.0000E+000
 348.00  0.0000E+000
 348.50  0.0000E+000
 349.00  0.0000E+000
 349.50  0.0000E+000
 350.00  0.0000E+000
 350.50  0.0000E+000
 351.00  0.0000E+000
 351.50  0.0000E+000
 352.00  0.0000E+000
 352.50  0.0000E+000
 353.00  0.0000E+000
 353.50  0.0000E+000
 354.00  0.0000E+000
 354.50  0.0000E+000
 355.00  0.0000E+000
 355.50  0.0000E+000
 356.00  0.0000E+000
 356.50  0.0000E+000
 357.00  0.0000E+000
 357.50  0.0000E+000
 358.00  0.0000E+000
 358.50  0.0000E+000
 359.00  0.0000E+000
 359.50  1.9138E-009
 360.00  7.0244E-008
 360.50  2.3120E-007
 361.00  4.0640E-007
 361.50  5.3393E-007
 362.00  6.3566E-007
 362.50  7.1930E-007
 363.00  6.9001E-007
 363.50  5.8872E-007
 364.00  4.8171E-007
 364.50  3.5196E-007
 365.00  2.4912E-007
 365.50  2.4709E-007
 366.00  2.3303E-007
 366.50  2.5878E-007
 367.00  2.9599E-007
 367.50  2.9368E-007
 368.00  3.1922E-007
 368.50  4.1554E-007
 369.00  4.6277E-007
 369.50  4.8597E-007
 370.00  4.6468E-007
 370.50  4.1990E-007
 371.00  2.7231E-007
 371.50  1.8331E-007
 372.00  9.5283E-008
 372.50  3.2249E-008
 373.00  0.0000E+000
 373.50  0.0000E+000
 374.00  0.0000E+000
 374.50  0.0000E+000
 375.00  0.0000E+000
 375.50  0.0000E+000
 376.00  0.0000E+000
 376.50  0.0000E+000
 377.00  0.0000E+000
 377.50  0.0000E+000
 378.00  1.9295E-008
 378.50  1.0697E-007
 379.00  1.4167E-007
 379.50  1.6245E-007
 380.00  1.5019E-007
 380.50  1.1823E-007
 381.00  1.0548E-007
 381.50  8.6183E-008
 382.00  4.7564E-008
 382.50  3.7228E-008
 383.00  0.0000E+000
 383.50  0.0000E+000
 384.00  0.0000E+000
 384.50  0.0000E+000
 385.00  0.0000E+000
 385.50  0.0000E+000
 386.00  0.0000E+000
 386.50  0.0000E+000
 387.00  0.0000E+000
 387.50  0.0000E+000
 388.00  0.0000E+000
 388.50  0.0000E+000
 389.00  0.0000E+000
 389.50  0.0000E+000
 390.00  0.0000E+000
 390.50  1.3809E-009
 391.00  3.9727E-009
 391.50  1.7854E-009
 392.00  2.1802E-008
 392.50  9.6680E-008
 393.00  1.4470E-007
 393.50  1.6833E-007
 394.00  2.1219E-007
 394.50  2.2261E-007
 395.00  1.7925E-007
 395.50  1.7234E-007
 396.00  1.3721E-007
 396.50  1.1475E-007
 397.00  8.8711E-008
 397.50  3.1577E-008
 398.00  3.4591E-008
 398.50  6.9844E-008
 399.00  4.0732E-008
 399.50  9.0532E-008
 400.00  1.4689E-007
 400.50  1.5689E-007
 401.00  1.3463E-007
 401.50  1.8574E-007
 402.00  1.9143E-007
 402.50  1.6679E-007
 403.00  1.6866E-007
 403.50  1.4163E-007
 404.00  1.0947E-007
 404.50  1.1854E-007
 405.00  1.2269E-007
 405.50  1.0765E-007
 406.00  7.3612E-008
 406.50  1.8341E-008
 407.00  0.0000E+000
 407.50  0.0000E+000
 408.00  0.0000E+000
 408.50  0.0000E+000
 409.00  0.0000E+000
 409.50  0.0000E+000
 410.00  0.0000E+000
 410.50  0.0000E+000
 411.00  0.0000E+000
 411.50  0.0000E+000
 412.00  3.0272E-009
 412.50  6.7699E-008
 413.00  1.6588E-007
 413.50  2.2544E-007
 414.00  2.7539E-007
 414.50  2.6222E-007
 415.00  2.3119E-007
 415.50  2.1687E-007
 416.00  1.8760E-007
 416.50  1.6308E-007
 417.00  1.1569E-007
 417.50  8.9387E-009
 418.00  0.0000E+000
 418.50  0.0000E+000
 419.00  1.8410E-008
 419.50  1.1839E-007
 420.00  2.5047E-007
 420.50  3.5210E-007
 421.00  3.6900E-007
 421.50  3.4953E-007
 422.00  2.9588E-007
 422.50  2.5702E-007
 423.00  2.3879E-007
 423.50  2.6569E-007
 424.00  2.9044E-007
 424.50  3.2814E-007
 425.00  3.1563E-007
 425.50  3.0043E-007
 426.00  2.4841E-007
 426.50  1.3513E-007
 427.00  1.3813E-007
 427.50  1.6787E-007
 428.00  1.8844E-007
 428.50  2.7657E-007
 429.00  3.2026E-007
 429.50  2.8193E-007
 430.00  2.3139E-007
 430.50  2.1216E-007
 431.00  1.6545E-007
 431.50  1.2073E-007
 432.00  1.6884E-007
 432.50  2.3611E-007
 433.00  2.9077E-007
 433.50  3.6894E-007
 434.00  4.1439E-007
 434.50  4.0180E-007
 435.00  3.3799E-007
 435.50  3.1517E-007
 436.00  2.8591E-007
 436.50  2.7079E-007
 437.00  3.1547E-007
 437.50  3.5065E-007
 438.00  3.5243E-007
 438.50  3.3243E-007
 439.00  3.0385E-007
 439.50  2.8481E-007
 440.00  2.8480E-007
 440.50  2.7964E-007
 441.00  2.8796E-007
 441.50  2.5147E-007
 442.00  1.8199E-007
 442.50  9.0764E-008
 443.00  3.0505E-008
 443.50  2.2945E-009
 444.00  0.0000E+000
 444.50  0.0000E+000
 445.00  0.0000E+000
 445.50  1.2976E-010
 446.00  5.6419E-009
 446.50  2.8509E-008
 447.00  4.0530E-008
 447.50  3.8376E-008
 448.00  1.4333E-008
 448.50  0.0000E+000
 449.00  0.0000E+000
 449.50  0.0000E+000
 450.00  0.0000E+000
 450.50  0.0000E+000
 451.00  0.0000E+000
 451.50  1.2815E-009
 452.00  3.7394E-009
 452.50  4.3079E-009
 453.00  2.8227E-008
 453.50  8.4432E-008
 454.00  1.7867E-007
 454.50  2.7674E-007
 455.00  3.7471E-007
 455.50  4.3247E-007
 456.00  4.5347E-007
 456.50  4.2050E-007
 457.00  3.9879E-007
 457.50  3.5987E-007
 458.00  3.0142E-007
 458.50  2.6297E-007
 459.00  2.3758E-007
 459.50  2.0621E-007
 460.00  1.7697E-007
 460.50  1.6707E-007
 461.00  1.5420E-007
 461.50  1.6358E-007
 462.00  2.3399E-007
 462.50  3.5144E-007
 463.00  4.6990E-007
 463.50  5.6304E-007
 464.00  5.9680E-007
 464.50  5.4663E-007
 465.00  4.2990E-007
 465.50  3.3594E-007
 466.00  2.7153E-007
 466.50  2.3507E-007
 467.00  2.3720E-007
 467.50  2.6352E-007
 468.00  2.7790E-007
 468.50  3.0585E-007
 469.00  3.7218E-007
 469.50  4.4338E-007
 470.00  5.1844E-007
 470.50  5.8683E-007
 471.00  6.1577E-007
 471.50  6.2444E-007
 472.00  6.4895E-007
 472.50  6.7312E-007
 473.00  6.8837E-007
 473.50  7.1101E-007
 474.00  7.2501E-007
 474.50  7.4342E-007
 475.00  7.5116E-007
 475.50  7.9681E-007
 476.00  8.4298E-007
 476.50  8.7738E-007
 477.00  9.5771E-007
 477.50  1.0714E-006
 478.00  1.2165E-006
 478.50  1.3848E-006
 479.00  1.5228E-006
 479.50  1.6251E-006
 480.00  1.7156E-006
 480.50  1.8097E-006
 481.00  1.9115E-006
 481.50  2.0388E-006
 482.00  2.1770E-006
 482.50  2.3239E-006
 483.00  2.4748E-006
 483.50  2.6444E-006
 484.00  2.8369E-006
 484.50  3.0402E-006
 485.00  3.2695E-006
 485.50  3.5003E-006
 486.00  3.7340E-006
 486.50  3.9893E-006
 487.00  4.2595E-006
 487.50  4.5681E-006
 488.00  4.9304E-006
 488.50  5.3644E-006
 489.00  5.7962E-006
 489.50  6.2761E-006
 490.00  6.7929E-006
 490.50  7.3243E-006
 491.00  7.8989E-006
 491.50  8.5173E-006
 492.00  9.1738E-006
 492.50  9.9132E-006
 493.00  1.0709E-005
 493.50  1.1593E-005
 494.00  1.2591E-005
 494.50  1.3679E-005
 495.00  1.4848E-005
 495.50  1.6110E-005
 496.00  1.7427E-005
 496.50  1.8790E-005
 497.00  2.0194E-005
 497.50  2.1689E-005
 498.00  2.3300E-005
 498.50  2.5015E-005
 499.00  2.6868E-005
 499.50  2.8857E-005
 500.00  3.0880E-005
 500.50  3.2985E-005
 501.00  3.5251E-005
 501.50  3.7699E-005
 502.00  4.0342E-005
 502.50  4.3197E-005
 503.00  4.6164E-005
 503.50  4.9231E-005
 504.00  5.2382E-005
 504.50  5.5607E-005
 505.00  5.8924E-005
 505.50  6.2342E-005
 506.00  6.5785E-005
 506.50  6.9292E-005
 507.00  7.2889E-005
 507.50  7.6540E-005
 508.00  8.0209E-005
 508.50  8.3874E-005
 509.00  8.7430E-005
 509.50  9.0842E-005
 510.00  9.4125E-005
 510.50  9.7248E-005
 511.00  1.0024E-004
 511.50  1.0306E-004
 512.00  1.0564E-004
 512.50  1.0800E-004
 513.00  1.1011E-004
 513.50  1.1193E-004
 514.00  1.1351E-004
 514.50  1.1485E-004
 515.00  1.1600E-004
 515.50  1.1696E-004
 516.00  1.1774E-004
 516.50  1.1831E-004
 517.00  1.1862E-004
 517.50  1.1865E-004
 518.00  1.1841E-004
 518.50  1.1789E-004
 519.00  1.1711E-004
 519.50  1.1603E-004
 520.00  1.1456E-004
 520.50  1.1278E-004
 521.00  1.1073E-004
 521.50  1.0857E-004
 522.00  1.0640E-004
 522.50  1.0427E-004
 523.00  1.0221E-004
 523.50  1.0017E-004
 524.00  9.8115E-005
 524.50  9.5995E-005
 525.00  9.3774E-005
 525.50  9.1572E-005
 526.00  8.9316E-005
 526.50  8.7063E-005
 527.00  8.4956E-005
 527.50  8.2854E-005
 528.00  8.0756E-005
 528.50  7.8782E-005
 529.00  7.6808E-005
 529.50  7.4878E-005
 530.00  7.3086E-005
 530.50  7.1376E-005
 531.00  6.9731E-005
 531.50  6.8157E-005
 532.00  6.6615E-005
 532.50  6.5109E-005
 533.00  6.3674E-005
 533.50  6.2329E-005
 534.00  6.0995E-005
 534.50  5.9599E-005
 535.00  5.8157E-005
 535.50  5.6674E-005
 536.00  5.5125E-005
 536.50  5.3559E-005
 537.00  5.2083E-005
 537.50  5.0623E-005
 538.00  4.9161E-005
 538.50  4.7732E-005
 539.00  4.6415E-005
 539.50  4.5078E-005
 540.00  4.3753E-005
 540.50  4.2534E-005
 541.00  4.1260E-005
 541.50  3.9986E-005
 542.00  3.8805E-005
 542.50  3.7625E-005
 543.00  3.6491E-005
 543.50  3.5397E-005
 544.00  3.4333E-005
 544.50  3.3282E-005
 545.00  3.2250E-005
 545.50  3.1231E-005
 546.00  3.0164E-005
 546.50  2.9065E-005
 547.00  2.7931E-005
 547.50  2.6844E-005
 548.00  2.5825E-005
 548.50  2.4874E-005
 549.00  2.3979E-005
 549.50  2.3135E-005
 550.00  2.2336E-005
 550.50  2.1633E-005
 551.00  2.0933E-005
 551.50  2.0299E-005
 552.00  1.9676E-005
 552.50  1.9081E-005
 553.00  1.8514E-005
 553.50  1.8000E-005
 554.00  1.7455E-005
 554.50  1.6968E-005
 555.00  1.6474E-005
 555.50  1.5953E-005
 556.00  1.5485E-005
 556.50  1.4968E-005
 557.00  1.4413E-005
 557.50  1.3928E-005
 558.00  1.3516E-005
 558.50  1.3091E-005
 559.00  1.2716E-005
 559.50  1.2332E-005
 560.00  1.1928E-005
 560.50  1.1493E-005
 561.00  1.1054E-005
 561.50  1.0602E-005
 562.00  1.0144E-005
 562.50  9.7345E-006
 563.00  9.4144E-006
 563.50  9.1675E-006
 564.00  8.9674E-006
 564.50  8.7700E-006
 565.00  8.5680E-006
 565.50  8.3619E-006
 566.00  8.1250E-006
 566.50  7.8792E-006
 567.00  7.6480E-006
 567.50  7.3769E-006
 568.00  7.1052E-006
 568.50  6.8447E-006
 569.00  6.5959E-006
 569.50  6.4039E-006
 570.00  6.2051E-006
 570.50  5.9986E-006
 571.00  5.8352E-006
 571.50  5.6466E-006
 572.00  5.4053E-006
 572.50  5.2690E-006
 573.00  5.1297E-006
 573.50  4.9162E-006
 574.00  4.7310E-006
 574.50  4.5926E-006
 575.00  4.4330E-006
 575.50  4.3874E-006
 576.00  4.4340E-006
 576.50  4.4825E-006
 577.00  4.4708E-006
 577.50  4.4507E-006
 578.00  4.3650E-006
 578.50  4.2562E-006
 579.00  4.2037E-006
 579.50  4.1363E-006
 580.00  4.0703E-006
 580.50  3.9958E-006
 581.00  3.9542E-006
 581.50  3.7526E-006
 582.00  3.6173E-006
 582.50  3.4885E-006
 583.00  3.4012E-006
 583.50  3.3850E-006
 584.00  3.3621E-006
 584.50  3.1982E-006
 585.00  3.0213E-006
 585.50  2.8435E-006
 586.00  2.7062E-006
 586.50  2.7323E-006
 587.00  2.7741E-006
 587.50  2.7807E-006
 588.00  2.8352E-006
 588.50  2.7355E-006
 589.00  2.7233E-006
 589.50  2.8081E-006
 590.00  2.7989E-006
 590.50  2.7668E-006
 591.00  2.8196E-006
 591.50  2.8298E-006
 592.00  2.7525E-006
 592.50  2.8281E-006
 593.00  2.7314E-006
 593.50  2.5786E-006
 594.00  2.4129E-006
 594.50  2.2697E-006
 595.00  2.0860E-006
 595.50  2.0024E-006
 596.00  1.9145E-006
 596.50  1.8588E-006
 597.00  1.8238E-006
 597.50  1.8369E-006
 598.00  1.7772E-006
 598.50  1.6114E-006
 599.00  1.4406E-006
 599.50  1.3171E-006
 600.00  1.1478E-006
 600.50  1.0991E-006
 601.00  1.1509E-006
 601.50  1.0952E-006
 602.00  1.1022E-006
 602.50  1.1011E-006
 603.00  1.1045E-006
 603.50  1.2433E-006
 604.00  1.2874E-006
 604.50  1.3853E-006
 605.00  1.3303E-006
 605.50  1.1281E-006
 606.00  1.0103E-006
 606.50  8.7958E-007
 607.00  7.1209E-007
 607.50  6.5668E-007
 608.00  5.9087E-007
 608.50  4.7884E-007
 609.00  3.9567E-007
 609.50  4.0396E-007
 610.00  2.8338E-007
 610.50  2.3918E-007
 611.00  2.9053E-007
 611.50  3.4913E-007
 612.00  3.3654E-007
 612.50  3.8578E-007
 613.00  3.3980E-007
 613.50  4.0898E-007
 614.00  5.1717E-007
 614.50  6.6413E-007
 615.00  8.5080E-007
 615.50  9.3868E-007
 616.00  7.8183E-007
 616.50  6.3997E-007
 617.00  5.3821E-007
 617.50  4.7490E-007
 618.00  5.7178E-007
 618.50  7.3934E-007
 619.00  8.7932E-007
 619.50  9.1900E-007
 620.00  8.3523E-007
 620.50  6.6505E-007
 621.00  4.5026E-007
 621.50  2.5536E-007
 622.00  1.2766E-007
 622.50  2.0331E-008
 623.00  0.0000E+000
 623.50  5.5683E-008
 624.00  1.9325E-007
 624.50  2.4661E-007
 625.00  4.4774E-007
 625.50  5.6496E-007
 626.00  5.7195E-007
 626.50  4.9476E-007
 627.00  3.9956E-007
 627.50  2.2773E-007
 628.00  6.5129E-008
 628.50  9.9162E-008
 629.00  1.9362E-007
 629.50  3.8211E-007
 630.00  4.2520E-007
 630.50  5.3036E-007
 631.00  4.0945E-007
 631.50  4.3740E-007
 632.00  3.6260E-007
 632.50  4.3093E-007
 633.00  4.2681E-007
 633.50  4.6513E-007
 634.00  5.1483E-007
 634.50  5.1856E-007
 635.00  6.0597E-007
 635.50  5.9782E-007
 636.00  5.4790E-007
 636.50  5.3850E-007
 637.00  6.2998E-007
 637.50  6.9879E-007
 638.00  7.9547E-007
 638.50  8.5541E-007
 639.00  9.0164E-007
 639.50  7.8793E-007
 640.00  6.6025E-007
 640.50  6.1129E-007
 641.00  5.6534E-007
 641.50  8.5542E-007
 642.00  1.0868E-006
 642.50  1.1608E-006
 643.00  1.0906E-006
 643.50  8.7459E-007
 644.00  3.6529E-007
 644.50  1.8385E-007
 645.00  2.9397E-008
 645.50  2.0868E-008
 646.00  0.0000E+000
 646.50  0.0000E+000
 647.00  0.0000E+000
 647.50  0.0000E+000
 648.00  0.0000E+000
 648.50  0.0000E+000
 649.00  0.0000E+000
 649.50  0.0000E+000
 650.00  0.0000E+000
 650.50  0.0000E+000
 651.00  0.0000E+000
 651.50  0.0000E+000
 652.00  0.0000E+000
 652.50  0.0000E+000
 653.00  1.2273E-007
 653.50  5.0408E-007
 654.00  6.1895E-007
 654.50  5.7495E-007
 655.00  6.6013E-007
 655.50  9.9932E-007
 656.00  1.1040E-006
 656.50  1.4596E-006
 657.00  1.8806E-006
 657.50  2.2528E-006
 658.00  1.9598E-006
 658.50  1.8602E-006
 659.00  1.5490E-006
 659.50  1.1309E-006
 660.00  7.5104E-007
 660.50  6.4440E-007
 661.00  5.8846E-007
 661.50  4.1098E-007
 662.00  3.2867E-007
 662.50  4.2599E-007
 663.00  4.4472E-007
 663.50  2.7705E-007
 664.00  3.5374E-007
 664.50  4.4795E-007
 665.00  2.7501E-007
 665.50  1.9633E-007
 666.00  1.9947E-007
 666.50  1.5041E-007
 667.00  1.0405E-007
 667.50  1.0653E-007
 668.00  1.1249E-007
 668.50  6.5594E-008
 669.00  1.1493E-008
 669.50  0.0000E+000
 670.00  0.0000E+000
 670.50  0.0000E+000
 671.00  0.0000E+000
 671.50  0.0000E+000
 672.00  0.0000E+000
 672.50  7.4670E-008
 673.00  3.2912E-007
 673.50  3.8941E-007
 674.00  4.1813E-007
 674.50  3.4412E-007
 675.00  1.0856E-007
 675.50  0.0000E+000
 676.00  0.0000E+000
 676.50  0.0000E+000
 677.00  0.0000E+000
 677.50  1.4640E-007
 678.00  4.5365E-007
 678.50  6.5485E-007
 679.00  6.3897E-007
 679.50  5.4445E-007
 680.00  3.7501E-007
 680.50  2.1538E-007
 681.00  6.1649E-008
 681.50  0.0000E+000
 682.00  2.3860E-008
 682.50  1.5028E-008
 683.00  3.9237E-007
 683.50  6.2827E-007
 684.00  7.1387E-007
 684.50  6.0668E-007
 685.00  5.5285E-007
 685.50  0.0000E+000
 686.00  0.0000E+000
 686.50  0.0000E+000
 687.00  0.0000E+000
 687.50  0.0000E+000
 688.00  0.0000E+000
 688.50  0.0000E+000
 689.00  0.0000E+000
 689.50  0.0000E+000
 690.00  0.0000E+000
 690.50  0.0000E+000
 691.00  0.0000E+000
 691.50  0.0000E+000
 692.00  0.0000E+000
 692.50  1.6369E-009
 693.00  8.8409E-008
 693.50  1.3879E-007
 694.00  3.9385E-007
 694.50  8.4371E-008
 695.00  0.0000E+000
 695.50  0.0000E+000
 696.00  0.0000E+000
 696.50  0.0000E+000
 697.00  0.0000E+000
 697.50  0.0000E+000
 698.00  0.0000E+000
 698.50  1.0535E-007
 699.00  2.1934E-007
 699.50  3.0242E-007
 700.00  2.1489E-007
 700.50  4.2915E-008
 701.00  0.0000E+000
 701.50  0.0000E+000
 702.00  0.0000E+000
 702.50  9.2074E-008
 703.00  3.8851E-007
 703.50  7.7787E-007
 704.00  1.2324E-006
 704.50  1.4891E-006
 705.00  1.2615E-006
 705.50  1.0060E-006
 706.00  7.3687E-007
 706.50  4.6079E-007
 707.00  3.3580E-007
 707.50  3.9127E-007
 708.00  3.4760E-007
 708.50  3.4732E-007
 709.00  2.4442E-007
 709.50  0.0000E+000
 710.00  0.0000E+000
 710.50  0.0000E+000
 711.00  0.0000E+000
 711.50  0.0000E+000
 712.00  0.0000E+000
 712.50  0.0000E+000
 713.00  0.0000E+000
 713.50  0.0000E+000
 714.00  0.0000E+000
 714.50  1.0451E-007
 715.00  5.2335E-007
 715.50  9.1166E-007
 716.00  1.3131E-006
 716.50  1.6533E-006
 717.00  1.6966E-006
 717.50  1.3708E-006
 718.00  9.1155E-007
 718.50  3.2266E-007
 719.00  0.0000E+000
 719.50  0.0000E+000
 720.00  0.0000E+000
 720.50  0.0000E+000
 721.00  0.0000E+000
 721.50  0.0000E+000
 722.00  0.0000E+000
 722.50  0.0000E+000
 723.00  0.0000E+000
 723.50  2.2578E-008
 724.00  4.3593E-007
 724.50  6.6652E-007
 725.00  9.7276E-007
 725.50  1.0526E-006
 726.00  1.1388E-006
 726.50  1.1367E-006
 727.00  1.0091E-006
 727.50  8.6547E-007
 728.00  9.1158E-007
 728.50  9.4246E-007
 729.00  9.3558E-007
 729.50  9.1853E-007
 730.00  8.9246E-007
 730.50  1.0201E-006
 731.00  1.1551E-006
 731.50  1.1552E-006
 732.00  1.2474E-006
 732.50  9.3156E-007
 733.00  5.0906E-007
 733.50  1.2703E-007
 734.00  0.0000E+000
 734.50  0.0000E+000
 735.00  0.0000E+000
 735.50  0.0000E+000
 736.00  0.0000E+000
 736.50  0.0000E+000
 737.00  0.0000E+000
 737.50  0.0000E+000
 738.00  0.0000E+000
 738.50  0.0000E+000
 739.00  0.0000E+000
 739.50  9.6245E-009
 740.00  3.4403E-007
 740.50  7.6561E-007
 741.00  1.1639E-006
 741.50  1.3033E-006
 742.00  1.1207E-006
 742.50  5.2054E-007
 743.00  1.0213E-007
 743.50  0.0000E+000
 744.00  0.0000E+000
 744.50  0.0000E+000
 745.00  3.8565E-007
 745.50  7.9611E-007
 746.00  1.0170E-006
 746.50  1.5286E-006
 747.00  1.5551E-006
 747.50  1.4638E-006
 748.00  1.3817E-006
 748.50  7.0279E-007
 749.00  1.8491E-007
 749.50  5.9351E-008
 750.00  0.0000E+000
 750.50  0.0000E+000
 751.00  0.0000E+000
 751.50  0.0000E+000
 752.00  0.0000E+000
 752.50  1.9166E-008
 753.00  4.6424E-007
 753.50  1.1774E-006
 754.00  1.6888E-006
 754.50  1.9986E-006
 755.00  2.0378E-006
 755.50  1.6009E-006
 756.00  1.2140E-006
 756.50  9.3443E-007
 757.00  9.1302E-007
 757.50  8.5227E-007
 758.00  1.1274E-006
 758.50  1.2529E-006
 759.00  1.2259E-006
 759.50  9.6268E-007
 760.00  5.0515E-007
 760.50  1.0502E-007
 761.00  0.0000E+000
 761.50  0.0000E+000
 762.00  0.0000E+000
 762.50  0.0000E+000
 763.00  0.0000E+000
 763.50  0.0000E+000
 764.00  0.0000E+000
 764.50  0.0000E+000
 765.00  0.0000E+000
 765.50  0.0000E+000
 766.00  0.0000E+000
 766.50  0.0000E+000
 767.00  0.0000E+000
 767.50  0.0000E+000
 768.00  0.0000E+000
 768.50  0.0000E+000
 769.00  0.0000E+000
 769.50  0.0000E+000
 770.00  0.0000E+000
 770.50  0.0000E+000
 771.00  0.0000E+000
 771.50  0.0000E+000
 772.00  0.0000E+000
 772.50  0.0000E+000
 773.00  0.0000E+000
 773.50  0.0000E+000
 774.00  0.0000E+000
 774.50  0.0000E+000
 775.00  0.0000E+000
 775.50  0.0000E+000
 776.00  0.0000E+000
 776.50  0.0000E+000
 777.00  0.0000E+000
 777.50  0.0000E+000
 778.00  0.0000E+000
 778.50  0.0000E+000
 779.00  0.0000E+000
 779.50  0.0000E+000
 780.00  0.0000E+000
 780.50  0.0000E+000
 781.00  0.0000E+000
 781.50  0.0000E+000
 782.00  0.0000E+000
 782.50  0.0000E+000
 783.00  0.0000E+000
 783.50  0.0000E+000
 784.00  0.0000E+000
 784.50  1.0714E-007
 785.00  6.3697E-007
 785.50  8.4906E-007
 786.00  8.6690E-007
 786.50  7.7572E-007
 787.00  4.3120E-007
 787.50  1.5864E-007
 788.00  1.1422E-007
 788.50  5.2928E-008
 789.00  3.1486E-008
 789.50  9.1773E-009
 790.00  0.0000E+000
 790.50  0.0000E+000
 791.00  0.0000E+000
 791.50  0.0000E+000
 792.00  0.0000E+000
 792.50  0.0000E+000
 793.00  0.0000E+000
 793.50  0.0000E+000
 794.00  0.0000E+000
 794.50  0.0000E+000
 795.00  0.0000E+000
 795.50  0.0000E+000
 796.00  4.8812E-008
 796.50  3.4308E-007
 797.00  8.0787E-007
 797.50  6.3657E-007
 798.00  1.3658E-007
 798.50  0.0000E+000
 799.00  0.0000E+000
 799.50  0.0000E+000
 800.00  0.0000E+000
 800.50  0.0000E+000
 801.00  0.0000E+000
 801.50  0.0000E+000
 802.00  0.0000E+000
 802.50  0.0000E+000
 803.00  0.0000E+000
 803.50  0.0000E+000
 804.00  0.0000E+000
 804.50  0.0000E+000
 805.00  0.0000E+000
 805.50  0.0000E+000
 806.00  0.0000E+000
 806.50  0.0000E+000
 807.00  0.0000E+000
 807.50  0.0000E+000
 808.00  0.0000E+000
 808.50  0.0000E+000
 809.00  0.0000E+000
 809.50  0.0000E+000
 810.00  0.0000E+000
 810.50  0.0000E+000
 811.00  0.0000E+000
 811.50  0.0000E+000
 812.00  0.0000E+000
 812.50  5.7359E-009
 813.00  1.4842E-007
 813.50  6.7456E-007
 814.00  7.7082E-007
 814.50  1.0257E-006
 815.00  1.0443E-006
 815.50  4.7071E-007
 816.00  1.4945E-007
 816.50  3.1757E-007
 817.00  3.0231E-007
 817.50  6.7176E-007
 818.00  1.4606E-006
 818.50  1.6166E-006
 819.00  1.3837E-006
 819.50  1.3685E-006
 820.00  1.1062E-006
 820.50  6.2392E-007
 821.00  7.5651E-007
 821.50  1.1171E-006
 822.00  1.0992E-006
 822.50  1.2449E-006
 823.00  1.2211E-006
 823.50  9.0031E-007
 824.00  5.8134E-007
 824.50  5.3594E-007
 825.00  6.8829E-007
 825.50  1.5389E-006
 826.00  3.2005E-006
 826.50  4.6226E-006
 827.00  5.4292E-006
 827.50  5.7649E-006
 828.00  5.2348E-006
 828.50  4.2654E-006
 829.00  3.7832E-006
 829.50  3.6069E-006
 830.00  3.4897E-006
 830.50  2.8142E-006
 831.00  1.5961E-006
 831.50  4.7348E-007
 832.00  2.9964E-009
 832.50  5.8991E-007
 833.00  6.8891E-007
 833.50  1.2071E-006
 834.00  1.4532E-006
 834.50  1.0853E-006
 835.00  0.0000E+000
 835.50  0.0000E+000
 836.00  0.0000E+000
 836.50  0.0000E+000
 837.00  3.2966E-007
 837.50  9.7966E-007
 838.00  1.8042E-006
 838.50  2.7842E-006
 839.00  2.9368E-006
 839.50  2.7625E-006
 840.00  2.1817E-006
 840.50  9.2130E-007
 841.00  1.0648E-007
 841.50  0.0000E+000
 842.00  0.0000E+000
 842.50  0.0000E+000
 843.00  0.0000E+000
 843.50  0.0000E+000
 844.00  0.0000E+000
 844.50  0.0000E+000
 845.00  0.0000E+000
 845.50  0.0000E+000
 846.00  0.0000E+000
 846.50  0.0000E+000
 847.00  0.0000E+000
 847.50  0.0000E+000
 848.00  0.0000E+000
 848.50  0.0000E+000
 849.00  0.0000E+000
 849.50  0.0000E+000
 850.00  0.0000E+000
 850.50  0.0000E+000
 851.00  0.0000E+000
 851.50  0.0000E+000
 852.00  0.0000E+000
 852.50  0.0000E+000
 853.00  0.0000E+000
 853.50  0.0000E+000
 854.00  0.0000E+000
 854.50  0.0000E+000
 855.00  0.0000E+000
 855.50  2.4019E-007
 856.00  2.0386E-006
 856.50  3.1042E-006
 857.00  3.0462E-006
 857.50  2.5965E-006
 858.00  1.8270E-006
 858.50  4.5840E-007
 859.00  0.0000E+000
 859.50  0.0000E+000
 860.00  1.5909E-007
 860.50  6.6565E-007
 861.00  1.4818E-006
 861.50  2.2645E-006
 862.00  2.6203E-006
 862.50  2.4891E-006
 863.00  2.3607E-006
 863.50  1.7624E-006
 864.00  1.2339E-006
 864.50  1.0965E-006
 865.00  8.2935E-007
 865.50  1.9484E-007
 866.00  2.7783E-007
 866.50  3.2591E-007
 867.00  4.9429E-007
 867.50  1.4711E-006
 868.00  2.0362E-006
 868.50  2.0854E-006
 869.00  2.2744E-006
 869.50  1.7322E-006
 870.00  5.2690E-007
 870.50  0.0000E+000
 871.00  0.0000E+000
 871.50  0.0000E+000
 872.00  0.0000E+000
 872.50  7.9110E-007
 873.00  1.7412E-006
 873.50  2.6025E-006
 874.00  2.2178E-006
 874.50  3.0292E-006
 875.00  6.8605E-006
 875.50  1.2236E-005
 876.00  1.7780E-005
 876.50  2.1884E-005
 877.00  2.3429E-005
 877.50  2.0235E-005
 878.00  1.6835E-005
 878.50  1.2768E-005
 879.00  1.0128E-005
 879.50  8.2874E-006
 880.00  6.5547E-006
 880.50  4.2215E-006
 881.00  2.6837E-006
 881.50  1.6990E-006
 882.00  1.5911E-006
 882.50  2.7835E-006
 883.00  3.7990E-006
 883.50  4.5699E-006
 884.00  4.8032E-006
 884.50  4.3732E-006
 885.00  4.0026E-006
 885.50  3.4225E-006
 886.00  2.4047E-006
 886.50  2.0943E-006
 887.00  1.7357E-006
 887.50  1.9864E-006
 888.00  2.8018E-006
 888.50  3.7123E-006
 889.00  4.7172E-006
 889.50  5.5821E-006
 890.00  5.3782E-006
 890.50  4.7372E-006
 891.00  4.1789E-006
 891.50  2.6290E-006
 892.00  8.6568E-007
 892.50  2.8222E-007
 893.00  2.1730E-007
 893.50  7.1546E-008
 894.00  5.1459E-007
 894.50  1.0392E-006
 895.00  8.8303E-007
 895.50  5.4331E-007
 896.00  2.3046E-007
 896.50  9.8395E-008
 897.00  7.4298E-009
 897.50  3.7308E-007
 898.00  1.6801E-006
 898.50  3.7026E-006
 899.00  4.7334E-006
 899.50  5.1311E-006
 900.00  5.1132E-006
 900.50  4.8957E-006
 901.00  3.6011E-006
 901.50  4.1220E-006
 902.00  3.6806E-006
 902.50  3.5084E-006
 903.00  1.7213E-006
 903.50  4.1361E-007
 904.00  0.0000E+000
 904.50  0.0000E+000
 905.00  0.0000E+000
 905.50  0.0000E+000
 906.00  0.0000E+000
 906.50  0.0000E+000
 907.00  0.0000E+000
 907.50  0.0000E+000
 908.00  0.0000E+000
 908.50  0.0000E+000
 909.00  0.0000E+000
 909.50  0.0000E+000
 910.00  3.2580E-007
 910.50  1.7758E-006
 911.00  5.3830E-006
 911.50  1.0010E-005
 912.00  1.2861E-005
 912.50  1.3845E-005
 913.00  1.3496E-005
 913.50  1.1149E-005
 914.00  7.7605E-006
 914.50  6.0101E-006
 915.00  5.4466E-006
 915.50  5.6328E-006
 916.00  4.6533E-006
 916.50  4.1597E-006
 917.00  4.1993E-006
 917.50  3.6052E-006
 918.00  1.1738E-006
 918.50  3.1058E-007
 919.00  1.9300E-007
 919.50  1.7172E-007
 920.00  6.2435E-007
 920.50  2.1186E-006
 921.00  2.9482E-006
 921.50  2.8446E-006
 922.00  2.2711E-006
 922.50  1.8386E-006
 923.00  2.4135E-006
 923.50  3.4016E-006
 924.00  4.7631E-006
 924.50  6.8734E-006
 925.00  8.7900E-006
 925.50  9.3179E-006
 926.00  9.0347E-006
 926.50  8.3682E-006
 927.00  7.0546E-006
 927.50  5.5139E-006
 928.00  4.1935E-006
 928.50  3.6116E-006
 929.00  2.1218E-006
 929.50  4.4955E-007
 930.00  2.3995E-008
 930.50  0.0000E+000
 931.00  0.0000E+000
 931.50  0.0000E+000
 932.00  0.0000E+000
 932.50  0.0000E+000
 933.00  0.0000E+000
 933.50  0.0000E+000
 934.00  0.0000E+000
 934.50  0.0000E+000
 935.00  0.0000E+000
 935.50  0.0000E+000
 936.00  0.0000E+000
 936.50  0.0000E+000
 937.00  0.0000E+000
 937.50  3.3939E-007
 938.00  1.7882E-006
 938.50  3.0965E-006
 939.00  2.6776E-006
 939.50  1.8597E-006
 940.00  7.0630E-007
 940.50  0.0000E+000
 941.00  0.0000E+000
 941.50  0.0000E+000
 942.00  0.0000E+000
 942.50  0.0000E+000
 943.00  0.0000E+000
 943.50  0.0000E+000
 944.00  0.0000E+000
 944.50  0.0000E+000
 945.00  0.0000E+000
 945.50  0.0000E+000
 946.00  0.0000E+000
 946.50  0.0000E+000
 947.00  0.0000E+000
 947.50  0.0000E+000
 948.00  0.0000E+000
 948.50  0.0000E+000
 949.00  0.0000E+000
 949.50  0.0000E+000
 950.00  0.0000E+000
 950.50  0.0000E+000
 951.00  0.0000E+000
 951.50  0.0000E+000
 952.00  0.0000E+000
 952.50  0.0000E+000
 953.00  9.3080E-007
 953.50  3.5104E-006
 954.00  5.3886E-006
 954.50  6.0319E-006
 955.00  5.4941E-006
 955.50  3.4766E-006
 956.00  1.0077E-006
 956.50  0.0000E+000
 957.00  0.0000E+000
 957.50  0.0000E+000
 958.00  0.0000E+000
 958.50  0.0000E+000
 959.00  0.0000E+000
 959.50  0.0000E+000
 960.00  0.0000E+000
 960.50  0.0000E+000
 961.00  0.0000E+000
 961.50  0.0000E+000
 962.00  0.0000E+000
 962.50  1.9571E-007
 963.00  2.5612E-006
 963.50  6.4099E-006
 964.00  7.5532E-006
 964.50  7.9611E-006
 965.00  1.2069E-005
 965.50  1.2582E-005
 966.00  1.2348E-005
 966.50  8.9329E-006
 967.00  4.2753E-006
 967.50  9.1757E-007
 968.00  0.0000E+000
 968.50  0.0000E+000
 969.00  0.0000E+000
 969.50  0.0000E+000
 970.00  0.0000E+000
 970.50  1.3354E-006
 971.00  5.4875E-006
 971.50  9.6354E-006
 972.00  1.1943E-005
 972.50  1.1422E-005
 973.00  7.5401E-006
 973.50  2.3336E-006
 974.00  0.0000E+000
 974.50  0.0000E+000
 975.00  0.0000E+000
 975.50  0.0000E+000
 976.00  0.0000E+000
 976.50  1.8092E-006
 977.00  1.3726E-006
 977.50  2.2670E-006
 978.00  1.1578E-006
 978.50  1.3615E-007
 979.00  0.0000E+000
 979.50  0.0000E+000
 980.00  0.0000E+000
 980.50  0.0000E+000
 981.00  1.5187E-006
 981.50  5.4843E-006
 982.00  1.2667E-005
 982.50  1.5057E-005
 983.00  2.1361E-005
 983.50  2.0695E-005
 984.00  1.8433E-005
 984.50  1.4091E-005
 985.00  1.1561E-005
 985.50  1.2120E-005
 986.00  1.5533E-005
 986.50  2.0662E-005
 987.00  2.6212E-005
 987.50  2.7771E-005
 988.00  2.7493E-005
 988.50  3.1471E-005
 989.00  3.3206E-005
 989.50  4.2522E-005
 990.00  5.6960E-005
 990.50  5.9769E-005
 991.00  6.1299E-005
 991.50  6.5542E-005
 992.00  6.0881E-005
 992.50  5.5360E-005
 993.00  5.3878E-005
 993.50  4.6369E-005
 994.00  3.4649E-005
 994.50  2.6142E-005
 995.00  1.3125E-005
 995.50  2.3551E-006
 996.00  4.3829E-006
 996.50  1.4791E-006
 997.00  0.0000E+000
 997.50  1.8351E-006
 998.00  5.5037E-006
 998.50  9.1670E-007
 999.00  5.0248E-006
 999.50  5.3227E-006
1000.00  1.6761E-006
1000.50  7.1606E-008
1001.00  0.0000E+000
1001.50  0.0000E+000
1002.00  0.0000E+000
1002.50  0.0000E+000
1003.00  0.0000E+000
1003.50  0.0000E+000
1004.00  0.0000E+000
1004.50  0.0000E+000
1005.00  0.0000E+000
1005.50  0.0000E+000
1006.00  0.0000E+000
1006.50  0.0000E+000
1007.00  0.0000E+000
1007.50  0.0000E+000
1008.00  0.0000E+000
1008.50  0.0000E+000
1009.00  0.0000E+000
1009.50  0.0000E+000
1010.00  0.0000E+000
1010.50  0.0000E+000
1011.00  0.0000E+000
1011.50  0.0000E+000
1012.00  0.0000E+000
1012.50  0.0000E+000
1013.00  0.0000E+000
1013.50  0.0000E+000
1014.00  0.0000E+000
1014.50  0.0000E+000
1015.00  0.0000E+000
1015.50  0.0000E+000
1016.00  0.0000E+000
1016.50  0.0000E+000
1017.00  0.0000E+000
1017.50  0.0000E+000
1018.00  0.0000E+000
1018.50  0.0000E+000
1019.00  0.0000E+000
1019.50  0.0000E+000
1020.00  0.0000E+000
1020.50  0.0000E+000
1021.00  0.0000E+000
1021.50  0.0000E+000
1022.00  0.0000E+000
1022.50  0.0000E+000
1023.00  0.0000E+000
1023.50  0.0000E+000
1024.00  0.0000E+000
1024.50  0.0000E+000
1025.00  0.0000E+000
1025.50  0.0000E+000
1026.00  0.0000E+000
1026.50  0.0000E+000
1027.00  0.0000E+000
1027.50  0.0000E+000
1028.00  0.0000E+000
1028.50  0.0000E+000
1029.00  0.0000E+000
1029.50  0.0000E+000
1030.00  0.0000E+000
1030.50  0.0000E+000
1031.00  0.0000E+000
1031.50  0.0000E+000
1032.00  0.0000E+000
1032.50  0.0000E+000
1033.00  0.0000E+000
1033.50  0.0000E+000
1034.00  0.0000E+000
1034.50  0.0000E+000
1035.00  0.0000E+000
1035.50  0.0000E+000
1036.00  0.0000E+000
1036.50  0.0000E+000
1037.00  0.0000E+000
1037.50  0.0000E+000
1038.00  0.0000E+000
1038.50  0.0000E+000
1039.00  0.0000E+000
1039.50  0.0000E+000
1040.00  0.0000E+000
1040.50  0.0000E+000
1041.00  0.0000E+000
1041.50  0.0000E+000
1042.00  0.0000E+000
1042.50  0.0000E+000
1043.00  0.0000E+000
1043.50  0.0000E+000
1044.00  0.0000E+000
1044.50  0.0000E+000
1045.00  0.0000E+000
1045.50  0.0000E+000
1046.00  0.0000E+000
1046.50  0.0000E+000
1047.00  0.0000E+000
1047.50  0.0000E+000
1048.00  0.0000E+000
1048.50  0.0000E+000
1049.00  0.0000E+000
1049.50  0.0000E+000
1050.00  0.0000E+000
1050.50  0.0000E+000
1051.00  0.0000E+000
1051.50  0.0000E+000
1052.00  0.0000E+000
1052.50  0.0000E+000
1053.00  0.0000E+000
1053.50  0.0000E+000
1054.00  0.0000E+000
1054.50  0.0000E+000
1055.00  0.0000E+000
1055.50  0.0000E+000
1056.00  0.0000E+000
1056.50  0.0000E+000
1057.00  0.0000E+000
1057.50  0.0000E+000
1058.00  0.0000E+000
1058.50  0.0000E+000
1059.00  0.0000E+000
1059.50  0.0000E+000
1060.00  0.0000E+000
1060.50  0.0000E+000
1061.00  0.0000E+000
1061.50  0.0000E+000
1062.00  0.0000E+000
1062.50  0.0000E+000
1063.00  0.0000E+000
1063.50  0.0000E+000
1064.00  0.0000E+000
1064.50  0.0000E+000
1065.00  0.0000E+000
1065.50  0.0000E+000
1066.00  0.0000E+000
1066.50  0.0000E+000
1067.00  0.0000E+000
1067.50  0.0000E+000
1068.00  0.0000E+000
1068.50  0.0000E+000
1069.00  0.0000E+000
1069.50  0.0000E+000
1070.00  0.0000E+000
1070.50  0.0000E+000
1071.00  0.0000E+000
1071.50  0.0000E+000
1072.00  0.0000E+000
1072.50  0.0000E+000
1073.00  0.0000E+000
1073.50  0.0000E+000
1074.00  0.0000E+000
1074.50  0.0000E+000
1075.00  0.0000E+000
1075.50  0.0000E+000
1076.00  0.0000E+000
1076.50  0.0000E+000
1077.00  0.0000E+000
1077.50  0.0000E+000
1078.00  0.0000E+000
1078.50  0.0000E+000
1079.00  0.0000E+000
1079.50  0.0000E+000
1080.00  0.0000E+000
1080.50  0.0000E+000
1081.00  0.0000E+000
1081.50  0.0000E+000
1082.00  0.0000E+000
1082.50  0.0000E+000
1083.00  0.0000E+000
1083.50  0.0000E+000
1084.00  0.0000E+000
1084.50  0.0000E+000
1085.00  0.0000E+000
1085.50  0.0000E+000
1086.00  0.0000E+000
1086.50  0.0000E+000
1087.00  0.0000E+000
1087.50  0.0000E+000
1088.00  0.0000E+000
1088.50  0.0000E+000
1089.00  0.0000E+000
1089.50  0.0000E+000
1090.00  0.0000E+000
1090.50  0.0000E+000
1091.00  0.0000E+000
1091.50  0.0000E+000
1092.00  0.0000E+000
1092.50  0.0000E+000
1093.00  0.0000E+000
1093.50  0.0000E+000
1094.00  0.0000E+000
1094.50  0.0000E+000
1095.00  0.0000E+000
1095.50  0.0000E+000
1096.00  0.0000E+000
1096.50  0.0000E+000
1097.00  0.0000E+000
1097.50  0.0000E+000
1098.00  0.0000E+000
1098.50  0.0000E+000
1099.00  0.0000E+000
1099.50  0.0000E+000
1100.00  0.0000E+000
1100.50  0.0000E+000
1101.00  0.0000E+000
1101.50  0.0000E+000
1102.00  0.0000E+000
1102.50  0.0000E+000
1103.00  0.0000E+000
1103.50  0.0000E+000
1104.00  0.0000E+000
1104.50  0.0000E+000
1105.00  0.0000E+000
1105.50  0.0000E+000
1106.00  0.0000E+000
1106.50  0.0000E+000
1107.00  0.0000E+000
1107.50  0.0000E+000
1108.00  0.0000E+000
1108.50  0.0000E+000
1109.00  0.0000E+000
1109.50  0.0000E+000
1110.00  0.0000E+000
1110.50  0.0000E+000
1111.00  0.0000E+000
1111.50  0.0000E+000
1112.00  0.0000E+000
1112.50  0.0000E+000
1113.00  0.0000E+000
1113.50  0.0000E+000
1114.00  0.0000E+000
1114.50  0.0000E+000
1115.00  0.0000E+000
1115.50  0.0000E+000
1116.00  0.0000E+000
1116.50  0.0000E+000
1117.00  0.0000E+000
1117.50  0.0000E+000
1118.00  0.0000E+000
1118.50  0.0000E+000
1119.00  0.0000E+000
1119.50  0.0000E+000
1120.00  0.0000E+000
1120.50  0.0000E+000
1121.00  0.0000E+000
1121.50  0.0000E+000
1122.00  0.0000E+000
1122.50  0.0000E+000
1123.00  0.0000E+000
1123.50  0.0000E+000
1124.00  0.0000E+000
1124.50  0.0000E+000
1125.00  0.0000E+000
1125.50  0.0000E+000
1126.00  0.0000E+000
1126.50  0.0000E+000
1127.00  0.0000E+000
1127.50  0.0000E+000
: 6
