# Supplementary material for: A photoconversion model for full spectral programming and multiplexing of optogenetic systems
Source: Mol Syst Biol. 2017 Apr 24;13(4):926. doi: 10.15252/msb.20167456 (PMC5408778; doi:10.15252/msb.20167456)
Supplement: Supplementary file 11 — Dataset EV3 [file MSB-13-926-s011.zip › dataset_ev3_led_data/led_calibration_data/EO_02/Tiffani_c1/raw/9.IRR]

" File: 160129_calibrations\post-calibration\Tif
" RAD->  Wave:647.21nm  Pix:1050  Val:  0.000  Time:400ms  Avg:1  Sm:1  Sg:1  Tc:off  SNAP  Xt:1  Ch:1  Xtrig wnmcal >RAD-IS6.CAL
 180.00  0.0000E+000
 180.50  0.0000E+000
 181.00  0.0000E+000
 181.50  0.0000E+000
 182.00  0.0000E+000
 182.50  0.0000E+000
 183.00  0.0000E+000
 183.50  0.0000E+000
 184.00  0.0000E+000
 184.50  0.0000E+000
 185.00  0.0000E+000
 185.50  0.0000E+000
 186.00  0.0000E+000
 186.50  0.0000E+000
 187.00  0.0000E+000
 187.50  0.0000E+000
 188.00  0.0000E+000
 188.50  0.0000E+000
 189.00  0.0000E+000
 189.50  0.0000E+000
 190.00  0.0000E+000
 190.50  0.0000E+000
 191.00  0.0000E+000
 191.50  0.0000E+000
 192.00  0.0000E+000
 192.50  0.0000E+000
 193.00  0.0000E+000
 193.50  0.0000E+000
 194.00  0.0000E+000
 194.50  0.0000E+000
 195.00  0.0000E+000
 195.50  0.0000E+000
 196.00  0.0000E+000
 196.50  0.0000E+000
 197.00  0.0000E+000
 197.50  0.0000E+000
 198.00  0.0000E+000
 198.50  0.0000E+000
 199.00  0.0000E+000
 199.50  0.0000E+000
 200.00  0.0000E+000
 200.50  0.0000E+000
 201.00  0.0000E+000
 201.50  0.0000E+000
 202.00  0.0000E+000
 202.50  0.0000E+000
 203.00  0.0000E+000
 203.50  0.0000E+000
 204.00  0.0000E+000
 204.50  0.0000E+000
 205.00  0.0000E+000
 205.50  0.0000E+000
 206.00  0.0000E+000
 206.50  0.0000E+000
 207.00  0.0000E+000
 207.50  0.0000E+000
 208.00  0.0000E+000
 208.50  0.0000E+000
 209.00  0.0000E+000
 209.50  0.0000E+000
 210.00  0.0000E+000
 210.50  0.0000E+000
 211.00  0.0000E+000
 211.50  0.0000E+000
 212.00  0.0000E+000
 212.50  0.0000E+000
 213.00  0.0000E+000
 213.50  0.0000E+000
 214.00  0.0000E+000
 214.50  0.0000E+000
 215.00  0.0000E+000
 215.50  0.0000E+000
 216.00  0.0000E+000
 216.50  0.0000E+000
 217.00  0.0000E+000
 217.50  0.0000E+000
 218.00  0.0000E+000
 218.50  0.0000E+000
 219.00  0.0000E+000
 219.50  0.0000E+000
 220.00  0.0000E+000
 220.50  0.0000E+000
 221.00  0.0000E+000
 221.50  0.0000E+000
 222.00  0.0000E+000
 222.50  0.0000E+000
 223.00  0.0000E+000
 223.50  0.0000E+000
 224.00  0.0000E+000
 224.50  0.0000E+000
 225.00  0.0000E+000
 225.50  0.0000E+000
 226.00  0.0000E+000
 226.50  0.0000E+000
 227.00  0.0000E+000
 227.50  0.0000E+000
 228.00  0.0000E+000
 228.50  0.0000E+000
 229.00  0.0000E+000
 229.50  0.0000E+000
 230.00  0.0000E+000
 230.50  0.0000E+000
 231.00  0.0000E+000
 231.50  0.0000E+000
 232.00  0.0000E+000
 232.50  0.0000E+000
 233.00  0.0000E+000
 233.50  0.0000E+000
 234.00  0.0000E+000
 234.50  0.0000E+000
 235.00  0.0000E+000
 235.50  0.0000E+000
 236.00  0.0000E+000
 236.50  0.0000E+000
 237.00  0.0000E+000
 237.50  0.0000E+000
 238.00  0.0000E+000
 238.50  0.0000E+000
 239.00  0.0000E+000
 239.50  0.0000E+000
 240.00  0.0000E+000
 240.50  0.0000E+000
 241.00  0.0000E+000
 241.50  0.0000E+000
 242.00  0.0000E+000
 242.50  0.0000E+000
 243.00  0.0000E+000
 243.50  0.0000E+000
 244.00  0.0000E+000
 244.50  0.0000E+000
 245.00  0.0000E+000
 245.50  0.0000E+000
 246.00  0.0000E+000
 246.50  0.0000E+000
 247.00  0.0000E+000
 247.50  0.0000E+000
 248.00  0.0000E+000
 248.50  0.0000E+000
 249.00  0.0000E+000
 249.50  0.0000E+000
 250.00  0.0000E+000
 250.50  0.0000E+000
 251.00  0.0000E+000
 251.50  0.0000E+000
 252.00  0.0000E+000
 252.50  0.0000E+000
 253.00  0.0000E+000
 253.50  0.0000E+000
 254.00  0.0000E+000
 254.50  0.0000E+000
 255.00  0.0000E+000
 255.50  0.0000E+000
 256.00  0.0000E+000
 256.50  0.0000E+000
 257.00  0.0000E+000
 257.50  0.0000E+000
 258.00  0.0000E+000
 258.50  0.0000E+000
 259.00  0.0000E+000
 259.50  0.0000E+000
 260.00  0.0000E+000
 260.50  0.0000E+000
 261.00  0.0000E+000
 261.50  0.0000E+000
 262.00  0.0000E+000
 262.50  0.0000E+000
 263.00  0.0000E+000
 263.50  0.0000E+000
 264.00  0.0000E+000
 264.50  0.0000E+000
 265.00  0.0000E+000
 265.50  0.0000E+000
 266.00  0.0000E+000
 266.50  0.0000E+000
 267.00  0.0000E+000
 267.50  0.0000E+000
 268.00  0.0000E+000
 268.50  0.0000E+000
 269.00  0.0000E+000
 269.50  0.0000E+000
 270.00  0.0000E+000
 270.50  0.0000E+000
 271.00  0.0000E+000
 271.50  0.0000E+000
 272.00  0.0000E+000
 272.50  0.0000E+000
 273.00  0.0000E+000
 273.50  0.0000E+000
 274.00  0.0000E+000
 274.50  0.0000E+000
 275.00  0.0000E+000
 275.50  0.0000E+000
 276.00  0.0000E+000
 276.50  0.0000E+000
 277.00  0.0000E+000
 277.50  0.0000E+000
 278.00  0.0000E+000
 278.50  0.0000E+000
 279.00  0.0000E+000
 279.50  0.0000E+000
 280.00  0.0000E+000
 280.50  0.0000E+000
 281.00  0.0000E+000
 281.50  0.0000E+000
 282.00  0.0000E+000
 282.50  0.0000E+000
 283.00  0.0000E+000
 283.50  0.0000E+000
 284.00  0.0000E+000
 284.50  0.0000E+000
 285.00  0.0000E+000
 285.50  0.0000E+000
 286.00  0.0000E+000
 286.50  0.0000E+000
 287.00  0.0000E+000
 287.50  0.0000E+000
 288.00  0.0000E+000
 288.50  0.0000E+000
 289.00  0.0000E+000
 289.50  0.0000E+000
 290.00  0.0000E+000
 290.50  0.0000E+000
 291.00  0.0000E+000
 291.50  0.0000E+000
 292.00  0.0000E+000
 292.50  0.0000E+000
 293.00  0.0000E+000
 293.50  0.0000E+000
 294.00  0.0000E+000
 294.50  0.0000E+000
 295.00  0.0000E+000
 295.50  0.0000E+000
 296.00  0.0000E+000
 296.50  0.0000E+000
 297.00  0.0000E+000
 297.50  0.0000E+000
 298.00  0.0000E+000
 298.50  0.0000E+000
 299.00  0.0000E+000
 299.50  0.0000E+000
 300.00  0.0000E+000
 300.50  0.0000E+000
 301.00  0.0000E+000
 301.50  0.0000E+000
 302.00  0.0000E+000
 302.50  0.0000E+000
 303.00  0.0000E+000
 303.50  0.0000E+000
 304.00  0.0000E+000
 304.50  0.0000E+000
 305.00  0.0000E+000
 305.50  0.0000E+000
 306.00  0.0000E+000
 306.50  0.0000E+000
 307.00  0.0000E+000
 307.50  0.0000E+000
 308.00  0.0000E+000
 308.50  0.0000E+000
 309.00  0.0000E+000
 309.50  0.0000E+000
 310.00  0.0000E+000
 310.50  0.0000E+000
 311.00  0.0000E+000
 311.50  0.0000E+000
 312.00  0.0000E+000
 312.50  0.0000E+000
 313.00  0.0000E+000
 313.50  0.0000E+000
 314.00  0.0000E+000
 314.50  0.0000E+000
 315.00  0.0000E+000
 315.50  0.0000E+000
 316.00  0.0000E+000
 316.50  0.0000E+000
 317.00  0.0000E+000
 317.50  0.0000E+000
 318.00  0.0000E+000
 318.50  0.0000E+000
 319.00  0.0000E+000
 319.50  0.0000E+000
 320.00  0.0000E+000
 320.50  0.0000E+000
 321.00  0.0000E+000
 321.50  0.0000E+000
 322.00  0.0000E+000
 322.50  0.0000E+000
 323.00  0.0000E+000
 323.50  0.0000E+000
 324.00  0.0000E+000
 324.50  0.0000E+000
 325.00  0.0000E+000
 325.50  0.0000E+000
 326.00  0.0000E+000
 326.50  0.0000E+000
 327.00  0.0000E+000
 327.50  0.0000E+000
 328.00  0.0000E+000
 328.50  0.0000E+000
 329.00  0.0000E+000
 329.50  0.0000E+000
 330.00  0.0000E+000
 330.50  0.0000E+000
 331.00  0.0000E+000
 331.50  0.0000E+000
 332.00  0.0000E+000
 332.50  0.0000E+000
 333.00  0.0000E+000
 333.50  0.0000E+000
 334.00  0.0000E+000
 334.50  0.0000E+000
 335.00  0.0000E+000
 335.50  0.0000E+000
 336.00  0.0000E+000
 336.50  0.0000E+000
 337.00  0.0000E+000
 337.50  0.0000E+000
 338.00  0.0000E+000
 338.50  0.0000E+000
 339.00  0.0000E+000
 339.50  0.0000E+000
 340.00  0.0000E+000
 340.50  0.0000E+000
 341.00  0.0000E+000
 341.50  0.0000E+000
 342.00  0.0000E+000
 342.50  0.0000E+000
 343.00  0.0000E+000
 343.50  0.0000E+000
 344.00  0.0000E+000
 344.50  0.0000E+000
 345.00  0.0000E+000
 345.50  0.0000E+000
 346.00  0.0000E+000
 346.50  0.0000E+000
 347.00  0.0000E+000
 347.50  0.0000E+000
 348.00  0.0000E+000
 348.50  0.0000E+000
 349.00  0.0000E+000
 349.50  0.0000E+000
 350.00  0.0000E+000
 350.50  0.0000E+000
 351.00  0.0000E+000
 351.50  0.0000E+000
 352.00  0.0000E+000
 352.50  0.0000E+000
 353.00  0.0000E+000
 353.50  0.0000E+000
 354.00  0.0000E+000
 354.50  0.0000E+000
 355.00  0.0000E+000
 355.50  0.0000E+000
 356.00  0.0000E+000
 356.50  0.0000E+000
 357.00  0.0000E+000
 357.50  0.0000E+000
 358.00  0.0000E+000
 358.50  0.0000E+000
 359.00  0.0000E+000
 359.50  1.1859E-008
 360.00  1.5070E-007
 360.50  2.1515E-007
 361.00  1.3690E-007
 361.50  8.2632E-009
 362.00  0.0000E+000
 362.50  0.0000E+000
 363.00  0.0000E+000
 363.50  0.0000E+000
 364.00  0.0000E+000
 364.50  3.1091E-008
 365.00  8.6556E-008
 365.50  1.0467E-007
 366.00  5.1554E-008
 366.50  1.0433E-008
 367.00  0.0000E+000
 367.50  0.0000E+000
 368.00  0.0000E+000
 368.50  2.5131E-008
 369.00  3.9149E-008
 369.50  8.7474E-008
 370.00  8.4204E-008
 370.50  9.6640E-008
 371.00  7.3745E-008
 371.50  6.1309E-008
 372.00  2.0789E-008
 372.50  1.0983E-008
 373.00  9.4818E-009
 373.50  3.2652E-008
 374.00  1.2308E-007
 374.50  1.6260E-007
 375.00  2.1227E-007
 375.50  2.2852E-007
 376.00  1.7272E-007
 376.50  1.3756E-007
 377.00  1.0393E-007
 377.50  5.9960E-008
 378.00  6.1267E-008
 378.50  4.3940E-008
 379.00  2.0135E-008
 379.50  1.2328E-008
 380.00  0.0000E+000
 380.50  0.0000E+000
 381.00  0.0000E+000
 381.50  0.0000E+000
 382.00  0.0000E+000
 382.50  0.0000E+000
 383.00  0.0000E+000
 383.50  0.0000E+000
 384.00  0.0000E+000
 384.50  0.0000E+000
 385.00  0.0000E+000
 385.50  9.0241E-008
 386.00  3.0599E-007
 386.50  4.2445E-007
 387.00  4.3685E-007
 387.50  3.5743E-007
 388.00  2.5396E-007
 388.50  1.2676E-007
 389.00  1.1330E-007
 389.50  1.2177E-007
 390.00  1.3707E-007
 390.50  1.6387E-007
 391.00  1.8686E-007
 391.50  1.6883E-007
 392.00  1.7318E-007
 392.50  1.6507E-007
 393.00  1.6955E-007
 393.50  1.5051E-007
 394.00  1.5858E-007
 394.50  1.7576E-007
 395.00  1.1612E-007
 395.50  1.1786E-007
 396.00  9.7070E-008
 396.50  1.5102E-007
 397.00  1.8781E-007
 397.50  1.8993E-007
 398.00  2.2161E-007
 398.50  1.9503E-007
 399.00  1.3217E-007
 399.50  1.4351E-007
 400.00  1.1017E-007
 400.50  1.2440E-007
 401.00  1.1771E-007
 401.50  1.1209E-007
 402.00  1.4145E-007
 402.50  1.5596E-007
 403.00  1.9301E-007
 403.50  2.5459E-007
 404.00  2.4831E-007
 404.50  2.4500E-007
 405.00  1.9873E-007
 405.50  1.2107E-007
 406.00  8.9360E-008
 406.50  5.9049E-008
 407.00  3.7047E-008
 407.50  8.2546E-009
 408.00  0.0000E+000
 408.50  0.0000E+000
 409.00  0.0000E+000
 409.50  0.0000E+000
 410.00  0.0000E+000
 410.50  0.0000E+000
 411.00  0.0000E+000
 411.50  0.0000E+000
 412.00  2.0202E-008
 412.50  1.0085E-007
 413.00  3.4297E-007
 413.50  4.1254E-007
 414.00  4.2578E-007
 414.50  4.1462E-007
 415.00  3.2999E-007
 415.50  2.0211E-007
 416.00  1.7820E-007
 416.50  1.6920E-007
 417.00  1.4825E-007
 417.50  1.3076E-007
 418.00  1.0552E-007
 418.50  8.7159E-008
 419.00  6.4554E-008
 419.50  2.0452E-008
 420.00  0.0000E+000
 420.50  0.0000E+000
 421.00  0.0000E+000
 421.50  0.0000E+000
 422.00  0.0000E+000
 422.50  0.0000E+000
 423.00  0.0000E+000
 423.50  0.0000E+000
 424.00  0.0000E+000
 424.50  0.0000E+000
 425.00  0.0000E+000
 425.50  0.0000E+000
 426.00  0.0000E+000
 426.50  0.0000E+000
 427.00  0.0000E+000
 427.50  0.0000E+000
 428.00  0.0000E+000
 428.50  0.0000E+000
 429.00  0.0000E+000
 429.50  0.0000E+000
 430.00  0.0000E+000
 430.50  0.0000E+000
 431.00  0.0000E+000
 431.50  1.2573E-009
 432.00  2.0421E-008
 432.50  1.8695E-008
 433.00  1.0767E-008
 433.50  9.0046E-009
 434.00  9.0683E-009
 434.50  6.8523E-009
 435.00  9.0694E-009
 435.50  8.7117E-009
 436.00  3.2443E-008
 436.50  4.1788E-008
 437.00  1.5100E-007
 437.50  2.8324E-007
 438.00  2.8445E-007
 438.50  2.9165E-007
 439.00  2.4509E-007
 439.50  1.1241E-007
 440.00  1.4062E-007
 440.50  1.1609E-007
 441.00  9.8422E-008
 441.50  9.9856E-008
 442.00  5.1164E-008
 442.50  3.1832E-009
 443.00  7.4410E-009
 443.50  6.8355E-009
 444.00  3.4847E-008
 444.50  6.2318E-008
 445.00  7.7448E-008
 445.50  9.1960E-008
 446.00  7.5774E-008
 446.50  3.5297E-008
 447.00  5.2975E-008
 447.50  9.9137E-008
 448.00  1.7457E-007
 448.50  2.8873E-007
 449.00  3.9451E-007
 449.50  4.4859E-007
 450.00  4.5665E-007
 450.50  3.9346E-007
 451.00  2.9376E-007
 451.50  2.0025E-007
 452.00  1.2372E-007
 452.50  1.0748E-007
 453.00  2.2449E-007
 453.50  3.4746E-007
 454.00  4.5723E-007
 454.50  5.2904E-007
 455.00  5.1082E-007
 455.50  3.9521E-007
 456.00  3.2673E-007
 456.50  2.6510E-007
 457.00  2.4426E-007
 457.50  2.3462E-007
 458.00  2.3779E-007
 458.50  2.4327E-007
 459.00  2.5139E-007
 459.50  2.7031E-007
 460.00  2.7099E-007
 460.50  2.8317E-007
 461.00  3.1086E-007
 461.50  3.4523E-007
 462.00  3.7420E-007
 462.50  3.6595E-007
 463.00  3.2229E-007
 463.50  2.7687E-007
 464.00  2.3943E-007
 464.50  2.2978E-007
 465.00  2.5882E-007
 465.50  2.8979E-007
 466.00  3.1681E-007
 466.50  3.4827E-007
 467.00  3.5878E-007
 467.50  3.7441E-007
 468.00  3.8263E-007
 468.50  3.5853E-007
 469.00  3.4946E-007
 469.50  3.3551E-007
 470.00  3.5527E-007
 470.50  3.9360E-007
 471.00  4.1034E-007
 471.50  4.1661E-007
 472.00  4.1067E-007
 472.50  3.7879E-007
 473.00  3.5707E-007
 473.50  3.7135E-007
 474.00  4.0135E-007
 474.50  4.6144E-007
 475.00  5.2690E-007
 475.50  5.8904E-007
 476.00  6.2969E-007
 476.50  6.3266E-007
 477.00  5.9367E-007
 477.50  5.4764E-007
 478.00  5.1519E-007
 478.50  5.2223E-007
 479.00  5.0824E-007
 479.50  5.3162E-007
 480.00  5.5311E-007
 480.50  5.6732E-007
 481.00  6.0633E-007
 481.50  6.8714E-007
 482.00  7.6052E-007
 482.50  8.3884E-007
 483.00  9.2139E-007
 483.50  1.0109E-006
 484.00  1.1091E-006
 484.50  1.2372E-006
 485.00  1.3664E-006
 485.50  1.4630E-006
 486.00  1.5277E-006
 486.50  1.5825E-006
 487.00  1.6126E-006
 487.50  1.6570E-006
 488.00  1.7246E-006
 488.50  1.8136E-006
 489.00  1.9779E-006
 489.50  2.1931E-006
 490.00  2.4326E-006
 490.50  2.6908E-006
 491.00  2.9267E-006
 491.50  3.1552E-006
 492.00  3.4028E-006
 492.50  3.6896E-006
 493.00  4.0288E-006
 493.50  4.4004E-006
 494.00  4.7954E-006
 494.50  5.2173E-006
 495.00  5.6627E-006
 495.50  6.1559E-006
 496.00  6.6988E-006
 496.50  7.2994E-006
 497.00  7.9518E-006
 497.50  8.6405E-006
 498.00  9.3790E-006
 498.50  1.0135E-005
 499.00  1.0934E-005
 499.50  1.1780E-005
 500.00  1.2696E-005
 500.50  1.3691E-005
 501.00  1.4816E-005
 501.50  1.6107E-005
 502.00  1.7520E-005
 502.50  1.8994E-005
 503.00  2.0537E-005
 503.50  2.2153E-005
 504.00  2.3774E-005
 504.50  2.5558E-005
 505.00  2.7465E-005
 505.50  2.9487E-005
 506.00  3.1630E-005
 506.50  3.3915E-005
 507.00  3.6367E-005
 507.50  3.9003E-005
 508.00  4.1799E-005
 508.50  4.4718E-005
 509.00  4.7753E-005
 509.50  5.0904E-005
 510.00  5.4153E-005
 510.50  5.7464E-005
 511.00  6.0865E-005
 511.50  6.4330E-005
 512.00  6.7806E-005
 512.50  7.1329E-005
 513.00  7.4947E-005
 513.50  7.8616E-005
 514.00  8.2319E-005
 514.50  8.6141E-005
 515.00  8.9849E-005
 515.50  9.3446E-005
 516.00  9.6998E-005
 516.50  1.0040E-004
 517.00  1.0356E-004
 517.50  1.0657E-004
 518.00  1.0935E-004
 518.50  1.1181E-004
 519.00  1.1406E-004
 519.50  1.1602E-004
 520.00  1.1762E-004
 520.50  1.1888E-004
 521.00  1.1983E-004
 521.50  1.2053E-004
 522.00  1.2104E-004
 522.50  1.2135E-004
 523.00  1.2142E-004
 523.50  1.2124E-004
 524.00  1.2084E-004
 524.50  1.2025E-004
 525.00  1.1937E-004
 525.50  1.1826E-004
 526.00  1.1687E-004
 526.50  1.1519E-004
 527.00  1.1329E-004
 527.50  1.1123E-004
 528.00  1.0904E-004
 528.50  1.0681E-004
 529.00  1.0453E-004
 529.50  1.0219E-004
 530.00  9.9910E-005
 530.50  9.7628E-005
 531.00  9.5336E-005
 531.50  9.3041E-005
 532.00  9.0692E-005
 532.50  8.8304E-005
 533.00  8.5991E-005
 533.50  8.3710E-005
 534.00  8.1441E-005
 534.50  7.9204E-005
 535.00  7.6860E-005
 535.50  7.4512E-005
 536.00  7.2286E-005
 536.50  7.0134E-005
 537.00  6.8095E-005
 537.50  6.6163E-005
 538.00  6.4247E-005
 538.50  6.2372E-005
 539.00  6.0574E-005
 539.50  5.8889E-005
 540.00  5.7237E-005
 540.50  5.5700E-005
 541.00  5.4150E-005
 541.50  5.2744E-005
 542.00  5.1283E-005
 542.50  4.9948E-005
 543.00  4.8622E-005
 543.50  4.7251E-005
 544.00  4.5807E-005
 544.50  4.4313E-005
 545.00  4.2770E-005
 545.50  4.1280E-005
 546.00  3.9929E-005
 546.50  3.8646E-005
 547.00  3.7469E-005
 547.50  3.6310E-005
 548.00  3.5099E-005
 548.50  3.3858E-005
 549.00  3.2611E-005
 549.50  3.1324E-005
 550.00  3.0110E-005
 550.50  2.8951E-005
 551.00  2.7736E-005
 551.50  2.6577E-005
 552.00  2.5554E-005
 552.50  2.4647E-005
 553.00  2.3832E-005
 553.50  2.3097E-005
 554.00  2.2381E-005
 554.50  2.1615E-005
 555.00  2.0766E-005
 555.50  2.0014E-005
 556.00  1.9339E-005
 556.50  1.8631E-005
 557.00  1.8008E-005
 557.50  1.7345E-005
 558.00  1.6672E-005
 558.50  1.6022E-005
 559.00  1.5355E-005
 559.50  1.4715E-005
 560.00  1.4107E-005
 560.50  1.3551E-005
 561.00  1.3026E-005
 561.50  1.2550E-005
 562.00  1.2201E-005
 562.50  1.1884E-005
 563.00  1.1625E-005
 563.50  1.1398E-005
 564.00  1.1149E-005
 564.50  1.0810E-005
 565.00  1.0431E-005
 565.50  1.0039E-005
 566.00  9.6089E-006
 566.50  9.1956E-006
 567.00  8.7727E-006
 567.50  8.3400E-006
 568.00  7.9202E-006
 568.50  7.5311E-006
 569.00  7.1562E-006
 569.50  6.9270E-006
 570.00  6.7181E-006
 570.50  6.5129E-006
 571.00  6.3237E-006
 571.50  6.1432E-006
 572.00  5.9637E-006
 572.50  5.8522E-006
 573.00  5.7739E-006
 573.50  5.6865E-006
 574.00  5.5930E-006
 574.50  5.4135E-006
 575.00  5.1572E-006
 575.50  4.8457E-006
 576.00  4.5392E-006
 576.50  4.2292E-006
 577.00  3.9441E-006
 577.50  3.7842E-006
 578.00  3.6920E-006
 578.50  3.5814E-006
 579.00  3.5646E-006
 579.50  3.5245E-006
 580.00  3.4547E-006
 580.50  3.4064E-006
 581.00  3.5043E-006
 581.50  3.3935E-006
 582.00  3.3666E-006
 582.50  3.3800E-006
 583.00  3.3535E-006
 583.50  3.3494E-006
 584.00  3.3448E-006
 584.50  3.1551E-006
 585.00  2.9239E-006
 585.50  2.6365E-006
 586.00  2.3928E-006
 586.50  2.1763E-006
 587.00  1.9852E-006
 587.50  1.9210E-006
 588.00  1.8890E-006
 588.50  1.8171E-006
 589.00  1.9420E-006
 589.50  2.0164E-006
 590.00  2.0162E-006
 590.50  2.0159E-006
 591.00  1.9797E-006
 591.50  1.9901E-006
 592.00  2.0480E-006
 592.50  2.0904E-006
 593.00  2.0888E-006
 593.50  2.0402E-006
 594.00  1.9298E-006
 594.50  1.7516E-006
 595.00  1.5972E-006
 595.50  1.4956E-006
 596.00  1.4527E-006
 596.50  1.4000E-006
 597.00  1.2968E-006
 597.50  1.2239E-006
 598.00  1.0983E-006
 598.50  9.5354E-007
 599.00  9.1936E-007
 599.50  1.0019E-006
 600.00  1.0706E-006
 600.50  1.2180E-006
 601.00  1.3575E-006
 601.50  1.4542E-006
 602.00  1.5572E-006
 602.50  1.6189E-006
 603.00  1.6422E-006
 603.50  1.5771E-006
 604.00  1.4500E-006
 604.50  1.3491E-006
 605.00  1.2119E-006
 605.50  1.0845E-006
 606.00  1.1173E-006
 606.50  1.1254E-006
 607.00  1.1808E-006
 607.50  1.1836E-006
 608.00  1.0933E-006
 608.50  9.2002E-007
 609.00  7.4204E-007
 609.50  5.6398E-007
 610.00  5.4495E-007
 610.50  6.6159E-007
 611.00  9.0815E-007
 611.50  1.0028E-006
 612.00  1.1277E-006
 612.50  1.1421E-006
 613.00  1.1310E-006
 613.50  1.1585E-006
 614.00  1.2308E-006
 614.50  1.2678E-006
 615.00  1.3075E-006
 615.50  1.3242E-006
 616.00  1.3117E-006
 616.50  1.3449E-006
 617.00  1.3026E-006
 617.50  1.2169E-006
 618.00  1.1085E-006
 618.50  8.9746E-007
 619.00  6.0075E-007
 619.50  3.6996E-007
 620.00  2.0176E-007
 620.50  1.2225E-007
 621.00  2.0952E-007
 621.50  4.3341E-007
 622.00  6.8260E-007
 622.50  8.7119E-007
 623.00  9.9948E-007
 623.50  1.0401E-006
 624.00  9.9349E-007
 624.50  8.6145E-007
 625.00  7.9412E-007
 625.50  6.3966E-007
 626.00  4.5206E-007
 626.50  3.0751E-007
 627.00  1.3450E-007
 627.50  2.0461E-008
 628.00  0.0000E+000
 628.50  0.0000E+000
 629.00  0.0000E+000
 629.50  0.0000E+000
 630.00  0.0000E+000
 630.50  0.0000E+000
 631.00  0.0000E+000
 631.50  0.0000E+000
 632.00  7.0741E-009
 632.50  3.0385E-008
 633.00  2.9267E-008
 633.50  1.5229E-008
 634.00  5.7652E-009
 634.50  0.0000E+000
 635.00  0.0000E+000
 635.50  0.0000E+000
 636.00  0.0000E+000
 636.50  0.0000E+000
 637.00  1.7408E-009
 637.50  7.1247E-008
 638.00  2.5985E-007
 638.50  3.2663E-007
 639.00  4.4418E-007
 639.50  5.5595E-007
 640.00  7.4332E-007
 640.50  9.6937E-007
 641.00  1.1654E-006
 641.50  1.3158E-006
 642.00  1.5685E-006
 642.50  1.5425E-006
 643.00  1.3967E-006
 643.50  1.2007E-006
 644.00  8.9504E-007
 644.50  4.2939E-007
 645.00  2.7365E-007
 645.50  2.7622E-007
 646.00  4.2729E-007
 646.50  8.3081E-007
 647.00  1.2544E-006
 647.50  1.3561E-006
 648.00  1.5716E-006
 648.50  1.6131E-006
 649.00  1.4351E-006
 649.50  1.5329E-006
 650.00  1.4761E-006
 650.50  9.7790E-007
 651.00  7.3822E-007
 651.50  2.9395E-007
 652.00  8.2437E-008
 652.50  1.6358E-007
 653.00  3.3471E-007
 653.50  5.7477E-007
 654.00  7.5583E-007
 654.50  9.1878E-007
 655.00  1.0835E-006
 655.50  1.4383E-006
 656.00  1.8419E-006
 656.50  2.1870E-006
 657.00  2.4457E-006
 657.50  2.2908E-006
 658.00  1.8492E-006
 658.50  1.6828E-006
 659.00  1.4727E-006
 659.50  1.0604E-006
 660.00  7.7879E-007
 660.50  6.2111E-007
 661.00  5.5427E-007
 661.50  5.4625E-007
 662.00  6.7773E-007
 662.50  9.3889E-007
 663.00  8.1803E-007
 663.50  4.1730E-007
 664.00  2.9167E-007
 664.50  3.9757E-007
 665.00  4.0888E-007
 665.50  3.8125E-007
 666.00  5.1614E-007
 666.50  5.7067E-007
 667.00  5.0338E-007
 667.50  4.6644E-007
 668.00  3.9740E-007
 668.50  3.7626E-007
 669.00  4.3582E-007
 669.50  4.0195E-007
 670.00  4.2426E-007
 670.50  3.4739E-007
 671.00  1.8015E-007
 671.50  5.0423E-007
 672.00  6.9080E-007
 672.50  5.1187E-007
 673.00  3.1782E-007
 673.50  1.2435E-007
 674.00  0.0000E+000
 674.50  0.0000E+000
 675.00  0.0000E+000
 675.50  0.0000E+000
 676.00  0.0000E+000
 676.50  0.0000E+000
 677.00  0.0000E+000
 677.50  0.0000E+000
 678.00  0.0000E+000
 678.50  0.0000E+000
 679.00  0.0000E+000
 679.50  0.0000E+000
 680.00  0.0000E+000
 680.50  0.0000E+000
 681.00  0.0000E+000
 681.50  0.0000E+000
 682.00  0.0000E+000
 682.50  0.0000E+000
 683.00  0.0000E+000
 683.50  0.0000E+000
 684.00  0.0000E+000
 684.50  3.5621E-007
 685.00  1.2318E-006
 685.50  1.5503E-006
 686.00  2.2974E-006
 686.50  2.9188E-006
 687.00  3.0561E-006
 687.50  2.6493E-006
 688.00  2.7237E-006
 688.50  2.2571E-006
 689.00  1.6255E-006
 689.50  1.4839E-006
 690.00  1.1983E-006
 690.50  6.5730E-007
 691.00  6.6997E-007
 691.50  5.7443E-007
 692.00  6.0140E-007
 692.50  6.1938E-007
 693.00  4.5131E-007
 693.50  2.9239E-007
 694.00  1.7696E-007
 694.50  3.0429E-008
 695.00  2.5632E-007
 695.50  6.6896E-007
 696.00  1.1303E-006
 696.50  1.6478E-006
 697.00  1.9746E-006
 697.50  2.0320E-006
 698.00  1.8825E-006
 698.50  1.5358E-006
 699.00  1.2410E-006
 699.50  7.5899E-007
 700.00  5.1917E-007
 700.50  4.2184E-007
 701.00  2.6548E-007
 701.50  1.2851E-007
 702.00  2.1983E-007
 702.50  1.8958E-007
 703.00  1.1498E-007
 703.50  2.2056E-008
 704.00  0.0000E+000
 704.50  0.0000E+000
 705.00  0.0000E+000
 705.50  6.2038E-008
 706.00  4.9458E-007
 706.50  7.8642E-007
 707.00  1.0143E-006
 707.50  1.0250E-006
 708.00  1.0807E-006
 708.50  1.2230E-006
 709.00  1.3618E-006
 709.50  1.0496E-006
 710.00  8.9874E-007
 710.50  8.8871E-007
 711.00  7.5988E-007
 711.50  6.7775E-007
 712.00  1.0090E-006
 712.50  1.1081E-006
 713.00  9.7019E-007
 713.50  8.9575E-007
 714.00  9.5291E-007
 714.50  7.3715E-007
 715.00  8.8865E-007
 715.50  6.0607E-007
 716.00  2.9594E-007
 716.50  8.2821E-009
 717.00  0.0000E+000
 717.50  0.0000E+000
 718.00  0.0000E+000
 718.50  0.0000E+000
 719.00  0.0000E+000
 719.50  0.0000E+000
 720.00  0.0000E+000
 720.50  0.0000E+000
 721.00  0.0000E+000
 721.50  0.0000E+000
 722.00  0.0000E+000
 722.50  0.0000E+000
 723.00  0.0000E+000
 723.50  0.0000E+000
 724.00  0.0000E+000
 724.50  0.0000E+000
 725.00  0.0000E+000
 725.50  6.9496E-008
 726.00  4.4578E-007
 726.50  9.0405E-007
 727.00  1.0441E-006
 727.50  1.1040E-006
 728.00  1.2102E-006
 728.50  1.2434E-006
 729.00  1.4077E-006
 729.50  1.4801E-006
 730.00  1.4800E-006
 730.50  1.4610E-006
 731.00  1.3729E-006
 731.50  1.1199E-006
 732.00  7.6805E-007
 732.50  5.2048E-007
 733.00  4.2879E-007
 733.50  3.3329E-007
 734.00  3.1657E-007
 734.50  5.7459E-007
 735.00  8.1440E-007
 735.50  1.1175E-006
 736.00  1.5282E-006
 736.50  1.5762E-006
 737.00  1.1578E-006
 737.50  5.9076E-007
 738.00  7.1733E-008
 738.50  0.0000E+000
 739.00  0.0000E+000
 739.50  0.0000E+000
 740.00  0.0000E+000
 740.50  0.0000E+000
 741.00  0.0000E+000
 741.50  8.9048E-008
 742.00  4.9796E-007
 742.50  9.3515E-007
 743.00  1.1722E-006
 743.50  1.0848E-006
 744.00  8.3365E-007
 744.50  5.0631E-007
 745.00  1.4872E-007
 745.50  1.5416E-008
 746.00  0.0000E+000
 746.50  0.0000E+000
 747.00  0.0000E+000
 747.50  0.0000E+000
 748.00  0.0000E+000
 748.50  0.0000E+000
 749.00  4.9687E-008
 749.50  4.2117E-007
 750.00  8.8581E-007
 750.50  1.1208E-006
 751.00  1.4580E-006
 751.50  1.5204E-006
 752.00  1.2229E-006
 752.50  9.4075E-007
 753.00  8.2622E-007
 753.50  8.1727E-007
 754.00  1.0918E-006
 754.50  2.2913E-006
 755.00  3.4449E-006
 755.50  4.4977E-006
 756.00  5.5254E-006
 756.50  5.0025E-006
 757.00  3.5790E-006
 757.50  2.5166E-006
 758.00  1.8221E-006
 758.50  1.3461E-006
 759.00  1.7835E-006
 759.50  2.0413E-006
 760.00  1.7858E-006
 760.50  1.2810E-006
 761.00  6.1949E-007
 761.50  1.1430E-007
 762.00  0.0000E+000
 762.50  0.0000E+000
 763.00  0.0000E+000
 763.50  0.0000E+000
 764.00  0.0000E+000
 764.50  0.0000E+000
 765.00  0.0000E+000
 765.50  0.0000E+000
 766.00  0.0000E+000
 766.50  0.0000E+000
 767.00  5.7226E-008
 767.50  2.3820E-007
 768.00  2.7651E-007
 768.50  2.9646E-007
 769.00  3.3795E-007
 769.50  5.4856E-007
 770.00  6.7062E-007
 770.50  4.0852E-007
 771.00  1.1801E-007
 771.50  1.2676E-008
 772.00  0.0000E+000
 772.50  4.5354E-007
 773.00  1.4936E-006
 773.50  2.4277E-006
 774.00  3.2034E-006
 774.50  3.1682E-006
 775.00  3.1110E-006
 775.50  2.8928E-006
 776.00  2.2756E-006
 776.50  1.7368E-006
 777.00  1.4601E-006
 777.50  1.2092E-006
 778.00  1.0998E-006
 778.50  1.0643E-006
 779.00  9.0559E-007
 779.50  6.7359E-007
 780.00  3.6285E-007
 780.50  2.8583E-007
 781.00  3.2754E-007
 781.50  2.9972E-007
 782.00  2.2393E-007
 782.50  4.5116E-007
 783.00  5.7598E-007
 783.50  3.5522E-007
 784.00  1.6477E-007
 784.50  4.4567E-008
 785.00  0.0000E+000
 785.50  0.0000E+000
 786.00  0.0000E+000
 786.50  0.0000E+000
 787.00  0.0000E+000
 787.50  0.0000E+000
 788.00  0.0000E+000
 788.50  0.0000E+000
 789.00  0.0000E+000
 789.50  0.0000E+000
 790.00  0.0000E+000
 790.50  1.2483E-007
 791.00  4.7534E-007
 791.50  1.7335E-007
 792.00  1.6277E-009
 792.50  0.0000E+000
 793.00  0.0000E+000
 793.50  0.0000E+000
 794.00  0.0000E+000
 794.50  7.1719E-008
 795.00  3.1183E-007
 795.50  3.2112E-007
 796.00  1.3151E-007
 796.50  0.0000E+000
 797.00  0.0000E+000
 797.50  0.0000E+000
 798.00  0.0000E+000
 798.50  0.0000E+000
 799.00  1.0859E-007
 799.50  3.1319E-007
 800.00  6.2120E-007
 800.50  9.7672E-007
 801.00  1.0370E-006
 801.50  4.3966E-007
 802.00  2.5875E-007
 802.50  1.0093E-007
 803.00  0.0000E+000
 803.50  0.0000E+000
 804.00  0.0000E+000
 804.50  0.0000E+000
 805.00  0.0000E+000
 805.50  0.0000E+000
 806.00  1.7437E-007
 806.50  5.6428E-007
 807.00  8.2152E-007
 807.50  7.7614E-007
 808.00  4.4224E-007
 808.50  9.4824E-008
 809.00  1.1602E-009
 809.50  0.0000E+000
 810.00  0.0000E+000
 810.50  1.3097E-007
 811.00  9.6664E-007
 811.50  2.2149E-006
 812.00  3.3155E-006
 812.50  4.1830E-006
 813.00  4.3250E-006
 813.50  4.1653E-006
 814.00  3.5855E-006
 814.50  3.0427E-006
 815.00  2.3837E-006
 815.50  1.3060E-006
 816.00  2.9526E-007
 816.50  9.5035E-008
 817.00  0.0000E+000
 817.50  0.0000E+000
 818.00  2.0686E-007
 818.50  4.2265E-007
 819.00  3.6340E-007
 819.50  9.8013E-008
 820.00  3.8986E-007
 820.50  8.6904E-007
 821.00  1.0779E-006
 821.50  1.6610E-006
 822.00  1.9041E-006
 822.50  2.1906E-006
 823.00  2.2874E-006
 823.50  2.3895E-006
 824.00  2.5546E-006
 824.50  2.8045E-006
 825.00  2.8739E-006
 825.50  2.8412E-006
 826.00  2.6389E-006
 826.50  2.3593E-006
 827.00  1.5581E-006
 827.50  4.5493E-007
 828.00  0.0000E+000
 828.50  0.0000E+000
 829.00  0.0000E+000
 829.50  0.0000E+000
 830.00  1.4704E-007
 830.50  5.5881E-007
 831.00  1.3540E-007
 831.50  4.3566E-009
 832.00  0.0000E+000
 832.50  0.0000E+000
 833.00  0.0000E+000
 833.50  0.0000E+000
 834.00  0.0000E+000
 834.50  0.0000E+000
 835.00  0.0000E+000
 835.50  0.0000E+000
 836.00  0.0000E+000
 836.50  0.0000E+000
 837.00  0.0000E+000
 837.50  0.0000E+000
 838.00  0.0000E+000
 838.50  0.0000E+000
 839.00  0.0000E+000
 839.50  0.0000E+000
 840.00  0.0000E+000
 840.50  3.2329E-008
 841.00  2.3325E-007
 841.50  7.3908E-007
 842.00  1.0805E-006
 842.50  1.7339E-006
 843.00  2.1934E-006
 843.50  2.2215E-006
 844.00  2.4065E-006
 844.50  2.2408E-006
 845.00  1.5441E-006
 845.50  1.0730E-006
 846.00  1.3746E-006
 846.50  1.8118E-006
 847.00  2.4404E-006
 847.50  2.7984E-006
 848.00  2.5836E-006
 848.50  2.0624E-006
 849.00  1.2229E-006
 849.50  5.7491E-007
 850.00  6.9756E-007
 850.50  7.0139E-007
 851.00  5.9229E-007
 851.50  1.0631E-006
 852.00  1.1125E-006
 852.50  1.0132E-006
 853.00  1.2756E-006
 853.50  1.4341E-006
 854.00  1.1090E-006
 854.50  1.4050E-006
 855.00  1.1083E-006
 855.50  1.0789E-006
 856.00  6.8626E-007
 856.50  5.8205E-007
 857.00  2.5718E-007
 857.50  4.4591E-007
 858.00  6.3356E-007
 858.50  9.3386E-007
 859.00  9.5735E-007
 859.50  7.6802E-007
 860.00  3.1569E-007
 860.50  4.6974E-008
 861.00  0.0000E+000
 861.50  0.0000E+000
 862.00  0.0000E+000
 862.50  0.0000E+000
 863.00  1.7054E-007
 863.50  5.1071E-007
 864.00  1.0422E-006
 864.50  1.9168E-006
 865.00  1.3821E-006
 865.50  3.4960E-007
 866.00  0.0000E+000
 866.50  0.0000E+000
 867.00  0.0000E+000
 867.50  1.0825E-007
 868.00  7.4036E-007
 868.50  1.3315E-006
 869.00  2.0696E-006
 869.50  1.6264E-006
 870.00  7.4146E-007
 870.50  7.7155E-008
 871.00  2.4121E-008
 871.50  0.0000E+000
 872.00  0.0000E+000
 872.50  0.0000E+000
 873.00  0.0000E+000
 873.50  0.0000E+000
 874.00  0.0000E+000
 874.50  0.0000E+000
 875.00  0.0000E+000
 875.50  0.0000E+000
 876.00  0.0000E+000
 876.50  0.0000E+000
 877.00  0.0000E+000
 877.50  0.0000E+000
 878.00  0.0000E+000
 878.50  0.0000E+000
 879.00  0.0000E+000
 879.50  0.0000E+000
 880.00  0.0000E+000
 880.50  0.0000E+000
 881.00  0.0000E+000
 881.50  4.7300E-007
 882.00  1.9534E-006
 882.50  3.0148E-006
 883.00  3.2294E-006
 883.50  2.0505E-006
 884.00  4.5365E-007
 884.50  0.0000E+000
 885.00  0.0000E+000
 885.50  0.0000E+000
 886.00  7.4639E-008
 886.50  3.1174E-008
 887.00  0.0000E+000
 887.50  0.0000E+000
 888.00  0.0000E+000
 888.50  0.0000E+000
 889.00  0.0000E+000
 889.50  0.0000E+000
 890.00  0.0000E+000
 890.50  0.0000E+000
 891.00  0.0000E+000
 891.50  0.0000E+000
 892.00  0.0000E+000
 892.50  0.0000E+000
 893.00  0.0000E+000
 893.50  1.9465E-007
 894.00  7.9158E-007
 894.50  6.1641E-007
 895.00  2.4706E-008
 895.50  0.0000E+000
 896.00  0.0000E+000
 896.50  0.0000E+000
 897.00  0.0000E+000
 897.50  0.0000E+000
 898.00  0.0000E+000
 898.50  0.0000E+000
 899.00  0.0000E+000
 899.50  0.0000E+000
 900.00  0.0000E+000
 900.50  0.0000E+000
 901.00  0.0000E+000
 901.50  9.7634E-007
 902.00  1.2705E-006
 902.50  8.1722E-007
 903.00  8.6715E-007
 903.50  0.0000E+000
 904.00  0.0000E+000
 904.50  0.0000E+000
 905.00  0.0000E+000
 905.50  0.0000E+000
 906.00  0.0000E+000
 906.50  7.2810E-008
 907.00  5.4666E-007
 907.50  1.5892E-006
 908.00  2.5002E-006
 908.50  2.4471E-006
 909.00  1.7313E-006
 909.50  6.9661E-007
 910.00  1.7535E-007
 910.50  0.0000E+000
 911.00  0.0000E+000
 911.50  0.0000E+000
 912.00  0.0000E+000
 912.50  4.0127E-007
 913.00  1.7462E-006
 913.50  5.0856E-006
 914.00  6.4084E-006
 914.50  7.4299E-006
 915.00  7.2979E-006
 915.50  6.1822E-006
 916.00  5.1467E-006
 916.50  8.0767E-006
 917.00  8.4100E-006
 917.50  9.2186E-006
 918.00  9.5811E-006
 918.50  6.4741E-006
 919.00  3.0935E-006
 919.50  1.5816E-006
 920.00  3.8925E-007
 920.50  0.0000E+000
 921.00  0.0000E+000
 921.50  0.0000E+000
 922.00  0.0000E+000
 922.50  2.8627E-007
 923.00  9.6809E-007
 923.50  1.0663E-006
 924.00  5.9090E-007
 924.50  1.1712E-006
 925.00  1.9967E-006
 925.50  2.0768E-006
 926.00  2.5169E-006
 926.50  3.0943E-006
 927.00  2.8426E-006
 927.50  2.8941E-006
 928.00  3.5838E-006
 928.50  4.5534E-006
 929.00  4.8817E-006
 929.50  5.3042E-006
 930.00  4.7061E-006
 930.50  3.3474E-006
 931.00  3.0585E-006
 931.50  2.3166E-006
 932.00  1.7759E-006
 932.50  3.4628E-006
 933.00  5.6417E-006
 933.50  6.4089E-006
 934.00  6.7699E-006
 934.50  7.3669E-006
 935.00  5.9227E-006
 935.50  5.5128E-006
 936.00  6.4316E-006
 936.50  7.4838E-006
 937.00  7.8408E-006
 937.50  8.8071E-006
 938.00  9.5539E-006
 938.50  1.1732E-005
 939.00  1.4809E-005
 939.50  1.5973E-005
 940.00  1.6277E-005
 940.50  1.7942E-005
 941.00  1.8954E-005
 941.50  2.0498E-005
 942.00  2.0290E-005
 942.50  1.7055E-005
 943.00  8.1754E-006
 943.50  1.2359E-006
 944.00  0.0000E+000
 944.50  0.0000E+000
 945.00  0.0000E+000
 945.50  0.0000E+000
 946.00  0.0000E+000
 946.50  0.0000E+000
 947.00  0.0000E+000
 947.50  2.2463E-008
 948.00  8.8190E-007
 948.50  9.4204E-007
 949.00  7.4075E-007
 949.50  1.9424E-006
 950.00  2.5437E-006
 950.50  2.0387E-006
 951.00  3.0716E-006
 951.50  3.9688E-006
 952.00  4.3253E-006
 952.50  3.7696E-006
 953.00  3.5311E-006
 953.50  2.7529E-006
 954.00  1.5274E-006
 954.50  0.0000E+000
 955.00  0.0000E+000
 955.50  0.0000E+000
 956.00  0.0000E+000
 956.50  0.0000E+000
 957.00  0.0000E+000
 957.50  0.0000E+000
 958.00  0.0000E+000
 958.50  0.0000E+000
 959.00  0.0000E+000
 959.50  0.0000E+000
 960.00  0.0000E+000
 960.50  0.0000E+000
 961.00  0.0000E+000
 961.50  0.0000E+000
 962.00  0.0000E+000
 962.50  0.0000E+000
 963.00  0.0000E+000
 963.50  0.0000E+000
 964.00  0.0000E+000
 964.50  0.0000E+000
 965.00  0.0000E+000
 965.50  0.0000E+000
 966.00  0.0000E+000
 966.50  0.0000E+000
 967.00  0.0000E+000
 967.50  0.0000E+000
 968.00  0.0000E+000
 968.50  0.0000E+000
 969.00  0.0000E+000
 969.50  6.9545E-007
 970.00  3.1121E-006
 970.50  3.9485E-006
 971.00  1.4136E-006
 971.50  0.0000E+000
 972.00  0.0000E+000
 972.50  0.0000E+000
 973.00  0.0000E+000
 973.50  0.0000E+000
 974.00  0.0000E+000
 974.50  0.0000E+000
 975.00  0.0000E+000
 975.50  0.0000E+000
 976.00  2.9529E-006
 976.50  7.2286E-006
 977.00  9.5615E-006
 977.50  9.8128E-006
 978.00  1.0595E-005
 978.50  1.2139E-005
 979.00  8.9584E-006
 979.50  4.3660E-006
 980.00  5.9677E-006
 980.50  8.0747E-006
 981.00  6.0429E-006
 981.50  1.1298E-005
 982.00  1.9914E-005
 982.50  1.9422E-005
 983.00  2.0680E-005
 983.50  2.3463E-005
 984.00  2.0528E-005
 984.50  1.5823E-005
 985.00  1.0328E-005
 985.50  5.2381E-006
 986.00  4.3109E-006
 986.50  3.3948E-006
 987.00  4.1769E-006
 987.50  5.1918E-006
 988.00  4.9191E-006
 988.50  3.9339E-006
 989.00  3.4809E-006
 989.50  2.8563E-006
 990.00  2.6222E-006
 990.50  9.4182E-007
 991.00  0.0000E+000
 991.50  3.1329E-007
 992.00  2.9148E-007
 992.50  0.0000E+000
 993.00  0.0000E+000
 993.50  0.0000E+000
 994.00  0.0000E+000
 994.50  0.0000E+000
 995.00  0.0000E+000
 995.50  0.0000E+000
 996.00  0.0000E+000
 996.50  0.0000E+000
 997.00  0.0000E+000
 997.50  0.0000E+000
 998.00  0.0000E+000
 998.50  0.0000E+000
 999.00  0.0000E+000
 999.50  0.0000E+000
1000.00  2.3255E-006
1000.50  1.3056E-007
1001.00  0.0000E+000
1001.50  0.0000E+000
1002.00  0.0000E+000
1002.50  0.0000E+000
1003.00  0.0000E+000
1003.50  0.0000E+000
1004.00  0.0000E+000
1004.50  0.0000E+000
1005.00  0.0000E+000
1005.50  0.0000E+000
1006.00  0.0000E+000
1006.50  0.0000E+000
1007.00  0.0000E+000
1007.50  0.0000E+000
1008.00  0.0000E+000
1008.50  0.0000E+000
1009.00  0.0000E+000
1009.50  0.0000E+000
1010.00  0.0000E+000
1010.50  0.0000E+000
1011.00  0.0000E+000
1011.50  0.0000E+000
1012.00  0.0000E+000
1012.50  0.0000E+000
1013.00  0.0000E+000
1013.50  0.0000E+000
1014.00  0.0000E+000
1014.50  0.0000E+000
1015.00  0.0000E+000
1015.50  0.0000E+000
1016.00  0.0000E+000
1016.50  0.0000E+000
1017.00  0.0000E+000
1017.50  0.0000E+000
1018.00  0.0000E+000
1018.50  0.0000E+000
1019.00  0.0000E+000
1019.50  0.0000E+000
1020.00  0.0000E+000
1020.50  0.0000E+000
1021.00  0.0000E+000
1021.50  0.0000E+000
1022.00  0.0000E+000
1022.50  0.0000E+000
1023.00  0.0000E+000
1023.50  0.0000E+000
1024.00  0.0000E+000
1024.50  0.0000E+000
1025.00  0.0000E+000
1025.50  0.0000E+000
1026.00  0.0000E+000
1026.50  0.0000E+000
1027.00  0.0000E+000
1027.50  0.0000E+000
1028.00  0.0000E+000
1028.50  0.0000E+000
1029.00  0.0000E+000
1029.50  0.0000E+000
1030.00  0.0000E+000
1030.50  0.0000E+000
1031.00  0.0000E+000
1031.50  0.0000E+000
1032.00  0.0000E+000
1032.50  0.0000E+000
1033.00  0.0000E+000
1033.50  0.0000E+000
1034.00  0.0000E+000
1034.50  0.0000E+000
1035.00  0.0000E+000
1035.50  0.0000E+000
1036.00  0.0000E+000
1036.50  0.0000E+000
1037.00  0.0000E+000
1037.50  0.0000E+000
1038.00  0.0000E+000
1038.50  0.0000E+000
1039.00  0.0000E+000
1039.50  0.0000E+000
1040.00  0.0000E+000
1040.50  0.0000E+000
1041.00  0.0000E+000
1041.50  0.0000E+000
1042.00  0.0000E+000
1042.50  0.0000E+000
1043.00  0.0000E+000
1043.50  0.0000E+000
1044.00  0.0000E+000
1044.50  0.0000E+000
1045.00  0.0000E+000
1045.50  0.0000E+000
1046.00  0.0000E+000
1046.50  0.0000E+000
1047.00  0.0000E+000
1047.50  0.0000E+000
1048.00  0.0000E+000
1048.50  0.0000E+000
1049.00  0.0000E+000
1049.50  0.0000E+000
1050.00  0.0000E+000
1050.50  0.0000E+000
1051.00  0.0000E+000
1051.50  0.0000E+000
1052.00  0.0000E+000
1052.50  0.0000E+000
1053.00  0.0000E+000
1053.50  0.0000E+000
1054.00  0.0000E+000
1054.50  0.0000E+000
1055.00  0.0000E+000
1055.50  0.0000E+000
1056.00  0.0000E+000
1056.50  0.0000E+000
1057.00  0.0000E+000
1057.50  0.0000E+000
1058.00  0.0000E+000
1058.50  0.0000E+000
1059.00  0.0000E+000
1059.50  0.0000E+000
1060.00  0.0000E+000
1060.50  0.0000E+000
1061.00  0.0000E+000
1061.50  0.0000E+000
1062.00  0.0000E+000
1062.50  0.0000E+000
1063.00  0.0000E+000
1063.50  0.0000E+000
1064.00  0.0000E+000
1064.50  0.0000E+000
1065.00  0.0000E+000
1065.50  0.0000E+000
1066.00  0.0000E+000
1066.50  0.0000E+000
1067.00  0.0000E+000
1067.50  0.0000E+000
1068.00  0.0000E+000
1068.50  0.0000E+000
1069.00  0.0000E+000
1069.50  0.0000E+000
1070.00  0.0000E+000
1070.50  0.0000E+000
1071.00  0.0000E+000
1071.50  0.0000E+000
1072.00  0.0000E+000
1072.50  0.0000E+000
1073.00  0.0000E+000
1073.50  0.0000E+000
1074.00  0.0000E+000
1074.50  0.0000E+000
1075.00  0.0000E+000
1075.50  0.0000E+000
1076.00  0.0000E+000
1076.50  0.0000E+000
1077.00  0.0000E+000
1077.50  0.0000E+000
1078.00  0.0000E+000
1078.50  0.0000E+000
1079.00  0.0000E+000
1079.50  0.0000E+000
1080.00  0.0000E+000
1080.50  0.0000E+000
1081.00  0.0000E+000
1081.50  0.0000E+000
1082.00  0.0000E+000
1082.50  0.0000E+000
1083.00  0.0000E+000
1083.50  0.0000E+000
1084.00  0.0000E+000
1084.50  0.0000E+000
1085.00  0.0000E+000
1085.50  0.0000E+000
1086.00  0.0000E+000
1086.50  0.0000E+000
1087.00  0.0000E+000
1087.50  0.0000E+000
1088.00  0.0000E+000
1088.50  0.0000E+000
1089.00  0.0000E+000
1089.50  0.0000E+000
1090.00  0.0000E+000
1090.50  0.0000E+000
1091.00  0.0000E+000
1091.50  0.0000E+000
1092.00  0.0000E+000
1092.50  0.0000E+000
1093.00  0.0000E+000
1093.50  0.0000E+000
1094.00  0.0000E+000
1094.50  0.0000E+000
1095.00  0.0000E+000
1095.50  0.0000E+000
1096.00  0.0000E+000
1096.50  0.0000E+000
1097.00  0.0000E+000
1097.50  0.0000E+000
1098.00  0.0000E+000
1098.50  0.0000E+000
1099.00  0.0000E+000
1099.50  0.0000E+000
1100.00  0.0000E+000
1100.50  0.0000E+000
1101.00  0.0000E+000
1101.50  0.0000E+000
1102.00  0.0000E+000
1102.50  0.0000E+000
1103.00  0.0000E+000
1103.50  0.0000E+000
1104.00  0.0000E+000
1104.50  0.0000E+000
1105.00  0.0000E+000
1105.50  0.0000E+000
1106.00  0.0000E+000
1106.50  0.0000E+000
1107.00  0.0000E+000
1107.50  0.0000E+000
1108.00  0.0000E+000
1108.50  0.0000E+000
1109.00  0.0000E+000
1109.50  0.0000E+000
1110.00  0.0000E+000
1110.50  0.0000E+000
1111.00  0.0000E+000
1111.50  0.0000E+000
1112.00  0.0000E+000
1112.50  0.0000E+000
1113.00  0.0000E+000
1113.50  0.0000E+000
1114.00  0.0000E+000
1114.50  0.0000E+000
1115.00  0.0000E+000
1115.50  0.0000E+000
1116.00  0.0000E+000
1116.50  0.0000E+000
1117.00  0.0000E+000
1117.50  0.0000E+000
1118.00  0.0000E+000
1118.50  0.0000E+000
1119.00  0.0000E+000
1119.50  0.0000E+000
1120.00  0.0000E+000
1120.50  0.0000E+000
1121.00  0.0000E+000
1121.50  0.0000E+000
1122.00  0.0000E+000
1122.50  0.0000E+000
1123.00  0.0000E+000
1123.50  0.0000E+000
1124.00  0.0000E+000
1124.50  0.0000E+000
1125.00  0.0000E+000
1125.50  0.0000E+000
1126.00  0.0000E+000
1126.50  0.0000E+000
1127.00  0.0000E+000
1127.50  0.0000E+000
: 6
