# Supplementary material for: A photoconversion model for full spectral programming and multiplexing of optogenetic systems
Source: Mol Syst Biol. 2017 Apr 24;13(4):926. doi: 10.15252/msb.20167456 (PMC5408778; doi:10.15252/msb.20167456)
Supplement: Supplementary file 11 — Dataset EV3 [file MSB-13-926-s011.zip › dataset_ev3_led_data/led_calibration_data/EO_02/Tiffani_c1/sd/gcal.txt]

236	255	227	255	184	255	192	255	225	255	231	255
231	255	224	255	173	255	187	255	233	255	210	255
224	255	189	255	207	255	193	255	196	255	189	255
219	255	224	255	202	255	216	255	182	255	255	255
