# Supplementary material for: A photoconversion model for full spectral programming and multiplexing of optogenetic systems
Source: Mol Syst Biol. 2017 Apr 24;13(4):926. doi: 10.15252/msb.20167456 (PMC5408778; doi:10.15252/msb.20167456)
Supplement: Supplementary file 11 — Dataset EV3 [file MSB-13-926-s011.zip › dataset_ev3_led_data/led_calibration_data/EO_03/Shannen_c1/EO_03_Shannen_c1.xlsx]

## Sheet: Sheet1
LPA	Channel	Well	Row	Col	LED ID	DC	GS Cal	Intensity (umol/m2/s)	Centroid (nm)	Peak (nm)	FWHM (nm)
Shannen	1	1	1	1	361-LS	63	239	7.99123	368.742	364	10.9249
Shannen	1	2	1	2	380-SB	9	251	22.6533	388.366	386	12.187
Shannen	1	3	1	3	405-SB	5	233	22.9757	406.036	404.5	16.6909
Shannen	1	4	1	4	430-MB	6	184	23.0647	437.833	437	17.0774
Shannen	1	5	1	5	450-MB	4	219	22.9224	452.223	449.5	18.0694
Shannen	1	6	1	6	470-SB	4	220	22.643	478.308	470.5	31.8283
Shannen	1	7	2	1	490-MB_R383	53	238	22.9189	494.36	493.5	23.5583
Shannen	1	8	2	2	505-SB	4	183	23.7498	523.608	516	29.0107
Shannen	1	9	2	3	520-2-KB	4	191	22.9451	530.347	523.5	30.0144
Shannen	1	10	2	4	525-SB_R2003	4	213	22.8778	547.595	538.5	37.5795
Shannen	1	11	2	5	570-KB	54	244	23.135	572.689	572.5	14.4129
Shannen	1	12	2	6	590-SB	7	218	23.3308	593.819	594.5	15.039
Shannen	1	13	3	1	605-SB	12	219	23.2467	610.953	612.5	17.4917
Shannen	1	14	3	2	630-SB	3	247	22.6188	633.268	634.5	17.6792
Shannen	1	15	3	3	660-LS	6	215	22.9935	655.135	655.5	22.8069
Shannen	1	16	3	4	680-MT	5	157	23.0246	676.729	677	24.3693
Shannen	1	17	3	5	700-MB	5	245	22.6013	699.654	700	21.6229
Shannen	1	18	3	6	720-MB	5	202	23.2919	722.977	723	25.0124
Shannen	1	19	4	1	740-MT	3	200	23.1171	739.559	741	27.9897
Shannen	1	20	4	2	760-MB	3	174	22.6331	754.323	756	27.267
Shannen	1	21	4	3	780-MB	3	156	23.0158	782.489	786	27.687
Shannen	1	22	4	4	850-VI	4	228	23.4675	858.46	853.5	37.5357
Shannen	1	23	4	5	940-VI	4	146	22.3701	954.515	960.5	21.0689
Shannen	1	24	4	6		0	0
