# Supplementary material for: A photoconversion model for full spectral programming and multiplexing of optogenetic systems
Source: Mol Syst Biol. 2017 Apr 24;13(4):926. doi: 10.15252/msb.20167456 (PMC5408778; doi:10.15252/msb.20167456)
Supplement: Supplementary file 11 — Dataset EV3 [file MSB-13-926-s011.zip › dataset_ev3_led_data/led_calibration_data/EO_03/Shannen_c1/processed/1.xls]

## Sheet: led
wl	flux	name	peak	centroid	fwhm	Total Flux	inten
343	0	1	364	368.742	10.9249	1.41217	7.99123
343.5	0
344	0
344.5	0
345	0
345.5	0
346	0
346.5	0
347	0
347.5	0
348	0
348.5	0
349	0
349.5	0
350	0
350.5	0
351	0
351.5	0
352	0
352.5	0
353	0
353.5	0
354	0
354.5	0
355	0
355.5	0
356	0
356.5	0
357	0
357.5	0
358	0
358.5	0
359	0
359.5	2.2782
360	34.588
360.5	60.1338
361	64.9491
361.5	69.3324
362	72.9446
362.5	75.8833
363	78.0856
363.5	79.3532
364	79.7214
364.5	79.1691
365	77.7953
365.5	75.855
366	73.4828
366.5	70.7331
367	67.7377
367.5	64.5171
368	61.065
368.5	57.4471
369	53.7634
369.5	50.1321
370	46.6389
370.5	43.2427
371	40.0314
371.5	36.9906
372	34.1348
372.5	31.4771
373	29.0468
373.5	26.7978
374	24.7563
374.5	22.8379
375	21.0676
375.5	19.3915
376	17.8484
376.5	16.4414
377	15.2446
377.5	14.1832
378	13.1812
378.5	12.2578
379	11.3407
379.5	10.4591
380	9.66882
380.5	8.97556
381	8.37719
381.5	7.86026
382	7.40422
382.5	6.9508
383	6.53088
383.5	6.08263
384	5.66179
384.5	5.26099
385	4.90006
385.5	4.62969
386	4.37965
386.5	4.08542
387	3.80557
387.5	3.50518
388	3.20387
388.5	2.99362
389	2.86821
389.5	2.78975
390	2.72524
390.5	2.62235
391	2.48384
391.5	2.32225
392	2.1746
392.5	2.07079
393	1.99304
393.5	1.91443
394	1.87428
394.5	1.8143
395	1.74044
395.5	1.69385
396	1.61156
396.5	1.51689
397	1.49989
397.5	1.46859
398	1.46442
398.5	1.4812
399	1.47929
399.5	1.44338
400	1.40776
400.5	1.32243
401	1.26012
401.5	1.1476
402	1.07601
402.5	1.04499
403	0.989188
403.5	0.937353
404	0.901593
404.5	0.83517
405	0.798772
405.5	0.771651
406	0.737306
406.5	0.719461
407	0.695951
407.5	0.66434
408	0.669935
408.5	0.708627
