# Supplementary material for: A photoconversion model for full spectral programming and multiplexing of optogenetic systems
Source: Mol Syst Biol. 2017 Apr 24;13(4):926. doi: 10.15252/msb.20167456 (PMC5408778; doi:10.15252/msb.20167456)
Supplement: Supplementary file 11 — Dataset EV3 [file MSB-13-926-s011.zip › dataset_ev3_led_data/led_calibration_data/EO_03/Shannen_c1/processed/10.xls]

## Sheet: led
wl	flux	name	peak	centroid	fwhm	Total Flux	inten
436.5	0.039967	10	538.5	547.595	37.5795	4.04284	22.8778
437	0.0383691
437.5	0.0440359
438	0.0487578
438.5	0.0465861
439	0.0374044
439.5	0.0252248
440	0.0206813
440.5	0.0208448
441	0.0247012
441.5	0.0405928
442	0.0548352
442.5	0.0584812
443	0.0554981
443.5	0.0473405
444	0.0375949
444.5	0.0339761
445	0.0418963
445.5	0.0479069
446	0.0477956
446.5	0.0541896
447	0.0571207
447.5	0.0625031
448	0.0695452
448.5	0.0643088
449	0.0541723
449.5	0.0430069
450	0.0224627
450.5	0.0209246
451	0.030115
451.5	0.039732
452	0.044862
452.5	0.0487108
453	0.0514564
453.5	0.0519882
454	0.0619367
454.5	0.0712865
455	0.0832633
455.5	0.0868573
456	0.0861177
456.5	0.0796074
457	0.0699088
457.5	0.056725
458	0.0479415
458.5	0.0394104
459	0.0279878
459.5	0.0300828
460	0.0218166
460.5	0.0107442
461	0.00634133
461.5	0.00602547
462	0.00618105
462.5	0.0118137
463	0.0168829
463.5	0.0167699
464	0.00897661
464.5	0.00418295
465	0
465.5	0
466	0
466.5	0
467	0
467.5	0
468	0
468.5	0
469	0.00631388
469.5	0.0253337
470	0.0444242
470.5	0.0637052
471	0.0791622
471.5	0.0804682
472	0.0764438
472.5	0.0735102
473	0.063589
473.5	0.0605886
474	0.0632897
474.5	0.0751477
475	0.0848562
475.5	0.0962665
476	0.111397
476.5	0.117675
477	0.115087
477.5	0.117051
478	0.113314
478.5	0.109799
479	0.0985298
479.5	0.0959177
480	0.0917647
480.5	0.0949234
481	0.0975799
481.5	0.101317
482	0.101498
482.5	0.0976343
483	0.0964644
483.5	0.0954107
484	0.0955887
484.5	0.10269
485	0.103096
485.5	0.10385
486	0.107622
486.5	0.104751
487	0.0994845
487.5	0.0927937
488	0.0842403
488.5	0.0816827
489	0.0867089
489.5	0.096452
490	0.110173
490.5	0.124158
491	0.13916
491.5	0.154829
492	0.170734
492.5	0.192778
493	0.219504
493.5	0.240593
494	0.266545
494.5	0.288386
495	0.29828
495.5	0.306591
496	0.317228
496.5	0.328482
497	0.349284
497.5	0.378076
498	0.407041
498.5	0.436772
499	0.47249
499.5	0.507292
500	0.543875
500.5	0.585999
501	0.634133
501.5	0.683035
502	0.736017
502.5	0.789791
503	0.854548
503.5	0.916732
504	0.998654
504.5	1.08735
505	1.18897
505.5	1.29723
506	1.42054
506.5	1.54011
507	1.66766
507.5	1.79802
508	1.92189
508.5	2.04616
509	2.18666
509.5	2.34607
510	2.54771
510.5	2.75252
511	2.98181
511.5	3.22694
512	3.47083
512.5	3.73203
513	4.02959
513.5	4.34126
514	4.66504
514.5	5.00935
515	5.38607
515.5	5.77465
516	6.19466
516.5	6.64706
517	7.10738
517.5	7.57092
518	8.03915
518.5	8.49081
519	8.93308
519.5	9.3741
520	9.80944
520.5	10.2433
521	10.6712
521.5	11.0781
522	11.4763
522.5	11.8867
523	12.3035
523.5	12.7448
524	13.2273
524.5	13.7285
525	14.2182
525.5	14.7003
526	15.1567
526.5	15.5955
527	16.0457
527.5	16.5097
528	17.0046
528.5	17.5186
529	18.0193
529.5	18.5053
530	18.9904
530.5	19.4606
531	19.909
531.5	20.3266
532	20.6832
532.5	20.9721
533	21.2143
533.5	21.4317
534	21.6195
534.5	21.7664
535	21.869
535.5	21.9205
536	21.9309
536.5	21.9442
537	21.9737
537.5	22.0296
538	22.0689
538.5	22.0696
539	22.062
539.5	22.0172
540	21.9304
540.5	21.8552
541	21.7634
541.5	21.6271
542	21.4698
542.5	21.3031
543	21.1243
543.5	20.9516
544	20.7864
544.5	20.6167
545	20.4423
545.5	20.2506
546	20.0248
546.5	19.7836
547	19.5279
547.5	19.2627
548	18.9802
548.5	18.6817
549	18.3594
549.5	18.0099
550	17.6433
550.5	17.2822
551	16.897
551.5	16.504
552	16.1189
552.5	15.7303
553	15.3461
553.5	14.9746
554	14.6016
554.5	14.236
555	13.8615
555.5	13.4969
556	13.1474
556.5	12.7836
557	12.4185
557.5	12.0633
558	11.718
558.5	11.3781
559	11.0516
559.5	10.7323
560	10.415
560.5	10.1026
561	9.8082
561.5	9.54379
562	9.3093
562.5	9.08965
563	8.88014
563.5	8.66891
564	8.43467
564.5	8.16926
565	7.91572
565.5	7.69088
566	7.48978
566.5	7.32802
567	7.19098
567.5	7.05445
568	6.91865
568.5	6.77445
569	6.61886
569.5	6.51423
570	6.36211
570.5	6.20752
571	6.06158
571.5	5.91292
572	5.74373
572.5	5.60621
573	5.48822
573.5	5.35515
574	5.23493
574.5	5.09666
575	4.94355
575.5	4.77659
576	4.65341
576.5	4.55101
577	4.48101
577.5	4.42808
578	4.35115
578.5	4.23984
579	4.12111
579.5	3.98655
580	3.85224
580.5	3.74613
581	3.70086
581.5	3.59129
582	3.50002
582.5	3.41814
583	3.32563
583.5	3.23733
584	3.18885
584.5	3.12775
585	3.06864
585.5	2.988
586	2.90365
586.5	2.81362
587	2.73199
587.5	2.62588
588	2.54475
588.5	2.4627
589	2.39601
589.5	2.33455
590	2.27897
590.5	2.23726
591	2.20241
591.5	2.16744
592	2.15962
592.5	2.15153
593	2.09838
593.5	2.05845
594	2.00619
594.5	1.93965
595	1.87776
595.5	1.83661
596	1.788
596.5	1.73707
597	1.70321
597.5	1.67392
598	1.64545
598.5	1.62188
599	1.59099
599.5	1.54518
600	1.50765
600.5	1.4803
601	1.47253
601.5	1.47842
602	1.49707
602.5	1.50671
603	1.49081
603.5	1.46335
604	1.4147
604.5	1.3516
605	1.28123
605.5	1.23782
606	1.18296
606.5	1.13208
607	1.10343
607.5	1.07682
608	1.04882
608.5	1.04051
609	1.04216
609.5	1.05916
610	1.07296
610.5	1.08092
611	1.0927
611.5	1.0924
612	1.07274
612.5	1.07892
613	1.10267
613.5	1.13215
614	1.14199
614.5	1.11763
615	1.08481
615.5	1.06838
616	1.05117
616.5	1.06945
617	1.1107
617.5	1.14961
618	1.14058
618.5	1.15807
619	1.19931
619.5	1.20222
620	1.20846
620.5	1.19651
621	1.1182
621.5	1.01409
622	0.940626
622.5	0.885417
623	0.854968
623.5	0.882944
624	0.921778
624.5	0.920887
625	0.911834
625.5	0.903474
626	0.879555
626.5	0.843219
627	0.802134
627.5	0.766763
628	0.763869
628.5	0.781085
629	0.805572
629.5	0.830604
630	0.82165
630.5	0.771636
631	0.707844
631.5	0.638709
632	0.572593
632.5	0.529158
633	0.495567
633.5	0.476893
634	0.451638
634.5	0.444341
635	0.451539
635.5	0.462645
636	0.485476
636.5	0.509617
637	0.512932
637.5	0.499228
638	0.462324
638.5	0.435313
639	0.433557
639.5	0.417479
640	0.418246
640.5	0.439295
641	0.42527
641.5	0.39074
642	0.387549
642.5	0.374885
643	0.376245
643.5	0.430217
644	0.450302
644.5	0.459875
645	0.473825
645.5	0.475359
646	0.442659
646.5	0.403973
647	0.34545
647.5	0.260238
648	0.181805
648.5	0.155853
649	0.160432
649.5	0.184741
650	0.227236
650.5	0.277503
651	0.272655
651.5	0.283192
652	0.307581
652.5	0.344906
653	0.368528
653.5	0.389677
654	0.37768
654.5	0.323263
655	0.266125
655.5	0.24347
656	0.223637
656.5	0.226489
657	0.247175
657.5	0.272877
658	0.242782
658.5	0.246126
659	0.227785
659.5	0.241887
660	0.197225
660.5	0.145249
661	0.184403
661.5	0.181914
662	0.172686
662.5	0.261969
663	0.349754
663.5	0.38139
664	0.500218
