# Supplementary material for: A photoconversion model for full spectral programming and multiplexing of optogenetic systems
Source: Mol Syst Biol. 2017 Apr 24;13(4):926. doi: 10.15252/msb.20167456 (PMC5408778; doi:10.15252/msb.20167456)
Supplement: Supplementary file 11 — Dataset EV3 [file MSB-13-926-s011.zip › dataset_ev3_led_data/led_calibration_data/EO_03/Shannen_c1/processed/11.xls]

## Sheet: led
wl	flux	name	peak	centroid	fwhm	Total Flux	inten
530.5	0.206795	11	572.5	572.689	14.4129	4.0883	23.135
531	0.24482
531.5	0.303451
532	0.360786
532.5	0.391409
533	0.422302
533.5	0.446958
534	0.453147
534.5	0.460509
535	0.473742
535.5	0.486461
536	0.511386
536.5	0.547954
537	0.601032
537.5	0.664065
538	0.721375
538.5	0.774038
539	0.838074
539.5	0.89218
540	0.938752
540.5	1.0081
541	1.07355
541.5	1.12643
542	1.17044
542.5	1.21527
543	1.26847
543.5	1.34719
544	1.44723
544.5	1.56801
545	1.6954
545.5	1.81122
546	1.93662
546.5	2.07553
547	2.21887
547.5	2.37786
548	2.55143
548.5	2.73145
549	2.91343
549.5	3.10178
550	3.29868
550.5	3.50463
551	3.70618
551.5	3.91091
552	4.13913
552.5	4.39449
553	4.66575
553.5	4.98862
554	5.35601
554.5	5.76009
555	6.20111
555.5	6.67441
556	7.18831
556.5	7.73818
557	8.32595
557.5	8.96167
558	9.66832
558.5	10.4126
559	11.2059
559.5	12.0422
560	12.9433
560.5	13.9016
561	14.9248
561.5	16.0223
562	17.203
562.5	18.471
563	19.8383
563.5	21.3091
564	22.9066
564.5	24.5995
565	26.4046
565.5	28.3149
566	30.3158
566.5	32.4047
567	34.584
567.5	36.8197
568	39.0847
568.5	41.3448
569	43.5658
569.5	45.7085
570	47.6995
570.5	49.5022
571	51.0726
571.5	52.3225
572	53.1737
572.5	53.5699
573	53.4476
573.5	52.7799
574	51.6131
574.5	50.011
575	48.0395
575.5	45.7549
576	43.2698
576.5	40.6868
577	38.0892
577.5	35.5502
578	33.1482
578.5	30.8979
579	28.787
579.5	26.8302
580	25.0079
580.5	23.3363
581	21.8093
581.5	20.4124
582	19.1331
582.5	17.9441
583	16.8356
583.5	15.8205
584	14.881
584.5	13.9806
585	13.1309
585.5	12.3337
586	11.5476
586.5	10.8209
587	10.1174
587.5	9.44231
588	8.78384
588.5	8.15106
589	7.5716
589.5	7.05207
590	6.56776
590.5	6.10522
591	5.65858
591.5	5.24399
592	4.84798
592.5	4.48132
593	4.19587
593.5	3.95005
594	3.69958
594.5	3.46941
595	3.2571
595.5	3.06435
596	2.86843
596.5	2.68351
597	2.52379
597.5	2.36788
598	2.22696
598.5	2.1257
599	2.02886
599.5	1.92924
600	1.8268
600.5	1.75263
601	1.68532
601.5	1.60688
602	1.57095
602.5	1.53822
603	1.48908
603.5	1.45894
604	1.42389
604.5	1.36169
605	1.29575
605.5	1.23464
606	1.1653
606.5	1.09331
607	1.04537
607.5	0.972898
608	0.898221
608.5	0.842306
609	0.774258
609.5	0.718049
610	0.661986
610.5	0.631974
611	0.599931
611.5	0.568769
612	0.541154
612.5	0.53817
613	0.518259
613.5	0.534672
614	0.555805
614.5	0.581782
615	0.608125
615.5	0.626911
616	0.621945
616.5	0.62718
617	0.58232
