# Supplementary material for: A photoconversion model for full spectral programming and multiplexing of optogenetic systems
Source: Mol Syst Biol. 2017 Apr 24;13(4):926. doi: 10.15252/msb.20167456 (PMC5408778; doi:10.15252/msb.20167456)
Supplement: Supplementary file 11 — Dataset EV3 [file MSB-13-926-s011.zip › dataset_ev3_led_data/led_calibration_data/EO_03/Shannen_c1/processed/12.xls]

## Sheet: led
wl	flux	name	peak	centroid	fwhm	Total Flux	inten
549.5	0.225012	12	594.5	593.819	15.039	4.12289	23.3308
550	0.246114
550.5	0.279173
551	0.286522
551.5	0.285649
552	0.298892
552.5	0.292441
553	0.289093
553.5	0.306508
554	0.32875
554.5	0.35771
555	0.386428
555.5	0.422325
556	0.476971
556.5	0.527688
557	0.576052
557.5	0.626988
558	0.677656
558.5	0.703002
559	0.727548
559.5	0.744405
560	0.763858
560.5	0.794977
561	0.840527
561.5	0.902231
562	0.993527
562.5	1.08264
563	1.17362
563.5	1.26533
564	1.35073
564.5	1.42541
565	1.52733
565.5	1.63917
566	1.76512
566.5	1.89602
567	2.02506
567.5	2.15664
568	2.272
568.5	2.3981
569	2.52056
569.5	2.6855
570	2.87687
570.5	3.10899
571	3.36875
571.5	3.64647
572	3.90745
572.5	4.17183
573	4.43839
573.5	4.71829
574	5.02948
574.5	5.36444
575	5.73966
575.5	6.15054
576	6.59392
576.5	7.06107
577	7.55878
577.5	8.08098
578	8.63933
578.5	9.22072
579	9.83728
579.5	10.5002
580	11.2154
580.5	11.9838
581	12.8267
581.5	13.7088
582	14.6189
582.5	15.5777
583	16.5879
583.5	17.6847
584	18.8851
584.5	20.1548
585	21.5114
585.5	22.9621
586	24.4586
586.5	26.0715
587	27.7669
587.5	29.5448
588	31.4149
588.5	33.3358
589	35.3102
589.5	37.3427
590	39.402
590.5	41.4782
591	43.5641
591.5	45.587
592	47.457
592.5	49.1743
593	50.5665
593.5	51.6119
594	52.257
594.5	52.4608
595	52.2449
595.5	51.6774
596	50.7338
596.5	49.4411
597	47.8136
597.5	45.8247
598	43.5714
598.5	41.1338
599	38.604
599.5	36.0378
600	33.5323
600.5	31.0971
601	28.7784
601.5	26.5809
602	24.5386
602.5	22.6497
603	20.9082
603.5	19.344
604	17.9549
604.5	16.6866
605	15.5039
605.5	14.4066
606	13.4001
606.5	12.4389
607	11.5446
607.5	10.7022
608	9.89476
608.5	9.10842
609	8.36865
609.5	7.69727
610	7.0829
610.5	6.53571
611	6.05934
611.5	5.59195
612	5.14979
612.5	4.74497
613	4.37145
613.5	4.04935
614	3.75101
614.5	3.45801
615	3.19509
615.5	2.9261
616	2.68768
616.5	2.48248
617	2.30853
617.5	2.13503
618	2.02067
618.5	1.91987
619	1.85583
619.5	1.77827
620	1.7139
620.5	1.64067
621	1.55842
621.5	1.47319
622	1.40576
622.5	1.31825
623	1.2565
623.5	1.21623
624	1.22038
624.5	1.20765
625	1.22763
625.5	1.2158
626	1.20808
626.5	1.21221
627	1.22763
627.5	1.21204
628	1.16683
628.5	1.1001
629	0.998329
629.5	0.907592
630	0.839533
630.5	0.837301
631	0.856802
631.5	0.884768
632	0.8642
632.5	0.818552
633	0.720708
633.5	0.614132
634	0.532636
634.5	0.492009
635	0.47993
635.5	0.480343
636	0.470374
636.5	0.455191
637	0.450703
637.5	0.439255
638	0.412405
638.5	0.389775
639	0.372336
