# Supplementary material for: A photoconversion model for full spectral programming and multiplexing of optogenetic systems
Source: Mol Syst Biol. 2017 Apr 24;13(4):926. doi: 10.15252/msb.20167456 (PMC5408778; doi:10.15252/msb.20167456)
Supplement: Supplementary file 11 — Dataset EV3 [file MSB-13-926-s011.zip › dataset_ev3_led_data/led_calibration_data/EO_03/Shannen_c1/processed/13.xls]

## Sheet: led
wl	flux	name	peak	centroid	fwhm	Total Flux	inten
555.5	0.158699	13	612.5	610.953	17.4917	4.10804	23.2467
556	0.172026
556.5	0.170373
557	0.161308
557.5	0.148246
558	0.140646
558.5	0.122107
559	0.115189
559.5	0.11513
560	0.132689
560.5	0.165658
561	0.204178
561.5	0.243145
562	0.279988
562.5	0.288167
563	0.297587
563.5	0.305572
564	0.304915
564.5	0.304671
565	0.321127
565.5	0.336706
566	0.347173
566.5	0.353721
567	0.357446
567.5	0.369617
568	0.383103
568.5	0.411291
569	0.443521
569.5	0.49464
570	0.530253
570.5	0.567351
571	0.608296
571.5	0.661874
572	0.705495
572.5	0.759609
573	0.821049
573.5	0.864452
574	0.897241
574.5	0.925187
575	0.945464
575.5	0.97061
576	1.00114
576.5	1.04568
577	1.09885
577.5	1.16416
578	1.23636
578.5	1.31082
579	1.38852
579.5	1.45926
580	1.53107
580.5	1.63806
581	1.77418
581.5	1.91474
582	2.06656
582.5	2.22184
583	2.36875
583.5	2.5326
584	2.70859
584.5	2.88532
585	3.05377
585.5	3.22539
586	3.39408
586.5	3.57981
587	3.80133
587.5	4.04719
588	4.29013
588.5	4.55157
589	4.82055
589.5	5.09781
590	5.39138
590.5	5.69153
591	6.00895
591.5	6.34805
592	6.68251
592.5	7.07053
593	7.4493
593.5	7.86288
594	8.32052
594.5	8.80372
595	9.32246
595.5	9.89865
596	10.4909
596.5	11.1165
597	11.7881
597.5	12.4955
598	13.2387
598.5	14.0257
599	14.8314
599.5	15.669
600	16.551
600.5	17.4872
601	18.4762
601.5	19.5035
602	20.5867
602.5	21.7301
603	22.9195
603.5	24.1704
604	25.4939
604.5	26.8839
605	28.3371
605.5	29.8293
606	31.4116
606.5	33.062
607	34.7319
607.5	36.3726
608	37.95
608.5	39.4033
609	40.7105
609.5	41.9032
610	42.9865
610.5	43.9602
611	44.8024
611.5	45.4037
612	45.7299
612.5	45.7567
613	45.4621
613.5	44.8998
614	44.1038
614.5	43.0765
615	41.8716
615.5	40.4914
616	38.9115
616.5	37.171
617	35.2845
617.5	33.3128
618	31.3459
618.5	29.4399
619	27.6385
619.5	25.9394
620	24.324
620.5	22.8002
621	21.353
621.5	19.9894
622	18.7211
622.5	17.5171
623	16.3738
623.5	15.3119
624	14.3117
624.5	13.3387
625	12.4142
625.5	11.5357
626	10.6949
626.5	9.90181
627	9.17348
627.5	8.4824
628	7.82539
628.5	7.21148
629	6.63383
629.5	6.11192
630	5.64674
630.5	5.23097
631	4.85439
631.5	4.49144
632	4.14237
632.5	3.80328
633	3.4805
633.5	3.19082
634	2.94033
634.5	2.7361
635	2.56181
635.5	2.39492
636	2.21885
636.5	2.0541
637	1.8753
637.5	1.69889
638	1.57742
638.5	1.48285
639	1.41121
639.5	1.36396
640	1.34451
640.5	1.33743
641	1.34911
641.5	1.35712
642	1.33351
642.5	1.29585
643	1.23314
643.5	1.14454
644	1.0625
644.5	1.04164
645	1.0256
645.5	1.0246
646	1.01136
646.5	0.974675
647	0.922606
647.5	0.870513
648	0.84381
648.5	0.859778
649	0.868176
649.5	0.874944
650	0.854983
650.5	0.847875
651	0.798752
651.5	0.754229
652	0.728402
652.5	0.702891
653	0.646002
653.5	0.612336
654	0.565355
654.5	0.488725
655	0.396881
655.5	0.322514
656	0.261634
656.5	0.251166
657	0.234107
657.5	0.227793
658	0.213679
658.5	0.178095
659	0.148923
659.5	0.127462
660	0.0753109
