# Supplementary material for: A photoconversion model for full spectral programming and multiplexing of optogenetic systems
Source: Mol Syst Biol. 2017 Apr 24;13(4):926. doi: 10.15252/msb.20167456 (PMC5408778; doi:10.15252/msb.20167456)
Supplement: Supplementary file 11 — Dataset EV3 [file MSB-13-926-s011.zip › dataset_ev3_led_data/led_calibration_data/EO_03/Shannen_c1/processed/14.xls]

## Sheet: led
wl	flux	name	peak	centroid	fwhm	Total Flux	inten
577.5	0.0145907	14	634.5	633.268	17.6792	3.99707	22.6188
578	0.0389735
578.5	0.0706942
579	0.10189
579.5	0.121539
580	0.138211
580.5	0.16116
581	0.186779
581.5	0.203391
582	0.236971
582.5	0.25959
583	0.276077
583.5	0.313104
584	0.332843
584.5	0.329991
585	0.3412
585.5	0.350882
586	0.353809
586.5	0.401694
587	0.438321
587.5	0.446927
588	0.447352
588.5	0.446176
589	0.455633
589.5	0.504594
590	0.558959
590.5	0.613098
591	0.679872
591.5	0.733311
592	0.767311
592.5	0.826805
593	0.842741
593.5	0.863381
594	0.907539
594.5	0.968133
595	1.02878
595.5	1.10553
596	1.16853
596.5	1.19888
597	1.23783
597.5	1.30565
598	1.38041
598.5	1.45884
599	1.58088
599.5	1.68651
600	1.79179
600.5	1.91065
601	2.01715
601.5	2.08578
602	2.16561
602.5	2.25968
603	2.34899
603.5	2.46368
604	2.60616
604.5	2.76177
605	2.93039
605.5	3.12529
606	3.33994
606.5	3.53734
607	3.73198
607.5	3.93338
608	4.12076
608.5	4.32241
609	4.53557
609.5	4.74122
610	4.96638
610.5	5.24684
611	5.56232
611.5	5.91608
612	6.29535
612.5	6.68339
613	7.04015
613.5	7.40216
614	7.75142
614.5	8.09892
615	8.49246
615.5	8.93178
616	9.37761
616.5	9.85946
617	10.3383
617.5	10.7934
618	11.2332
618.5	11.687
619	12.1686
619.5	12.6808
620	13.2289
620.5	13.8146
621	14.4568
621.5	15.1551
622	15.9026
622.5	16.696
623	17.5423
623.5	18.463
624	19.4212
624.5	20.4685
625	21.5925
625.5	22.7566
626	23.9395
626.5	25.1734
627	26.4493
627.5	27.7628
628	29.1188
628.5	30.5298
629	31.9709
629.5	33.442
630	34.9255
630.5	36.3916
631	37.7676
631.5	39.0235
632	40.1168
632.5	41.055
633	41.8231
633.5	42.4035
634	42.7363
634.5	42.8038
635	42.6012
635.5	42.0883
636	41.3127
636.5	40.322
637	39.1336
637.5	37.7501
638	36.2515
638.5	34.6353
639	32.9066
639.5	31.1203
640	29.3615
640.5	27.6702
641	26.0591
641.5	24.5209
642	23.0686
642.5	21.6558
643	20.3114
643.5	19.0474
644	17.9063
644.5	16.8443
645	15.8651
645.5	14.9692
646	14.1536
646.5	13.4136
647	12.7338
647.5	12.1041
648	11.5129
648.5	10.9372
649	10.4014
649.5	9.88023
650	9.45767
650.5	8.99308
651	8.55225
651.5	8.10943
652	7.67661
652.5	7.23304
653	6.84951
653.5	6.47173
654	6.0907
654.5	5.70092
655	5.30063
655.5	4.93761
656	4.60512
656.5	4.32466
657	4.08874
657.5	3.85957
658	3.59738
658.5	3.35145
659	3.10927
659.5	2.86009
660	2.60916
660.5	2.42165
661	2.28222
661.5	2.14935
662	2.09093
662.5	2.04662
663	1.99448
663.5	1.90945
664	1.87702
664.5	1.82431
665	1.78258
665.5	1.75403
666	1.738
666.5	1.68628
667	1.62184
667.5	1.53327
668	1.42657
668.5	1.32589
669	1.25477
669.5	1.2285
670	1.23638
670.5	1.21989
671	1.23573
671.5	1.21929
672	1.12873
672.5	1.03606
673	0.958751
673.5	0.895305
674	0.905187
674.5	0.952071
675	0.975313
675.5	0.952346
676	0.866834
676.5	0.764509
677	0.627709
677.5	0.546024
678	0.515927
678.5	0.480877
679	0.44495
679.5	0.433742
680	0.427388
680.5	0.432041
681	0.455758
681.5	0.441473
682	0.407448
682.5	0.378777
683	0.343526
683.5	0.340874
684	0.385307
684.5	0.438296
685	0.448053
