# Supplementary material for: A photoconversion model for full spectral programming and multiplexing of optogenetic systems
Source: Mol Syst Biol. 2017 Apr 24;13(4):926. doi: 10.15252/msb.20167456 (PMC5408778; doi:10.15252/msb.20167456)
Supplement: Supplementary file 11 — Dataset EV3 [file MSB-13-926-s011.zip › dataset_ev3_led_data/led_calibration_data/EO_03/Shannen_c1/processed/15.xls]

## Sheet: led
wl	flux	name	peak	centroid	fwhm	Total Flux	inten
586.5	0	15	655.5	655.135	22.8069	4.06329	22.9935
587	0.0112805
587.5	0.0205634
588	0.0257328
588.5	0.0324195
589	0.0296607
589.5	0.032828
590	0.0389241
590.5	0.0468856
591	0.0629243
591.5	0.0721853
592	0.0690302
592.5	0.107762
593	0.122758
593.5	0.163687
594	0.206175
594.5	0.224601
595	0.231039
595.5	0.236047
596	0.228686
596.5	0.237529
597	0.253957
597.5	0.261241
598	0.265031
598.5	0.248764
599	0.209611
599.5	0.175855
600	0.142165
600.5	0.136419
601	0.134467
601.5	0.116118
602	0.129159
602.5	0.168954
603	0.219467
603.5	0.305491
604	0.397485
604.5	0.449635
605	0.474836
605.5	0.471883
606	0.472375
606.5	0.464205
607	0.461054
607.5	0.460365
608	0.462531
608.5	0.466075
609	0.475722
609.5	0.48441
610	0.504295
610.5	0.515075
611	0.535477
611.5	0.561589
612	0.598234
612.5	0.621589
613	0.660006
613.5	0.713756
614	0.765709
614.5	0.808999
615	0.871879
615.5	0.937023
616	0.996802
616.5	1.09064
617	1.20621
617.5	1.31174
618	1.39037
618.5	1.47486
619	1.54018
619.5	1.59331
620	1.64679
620.5	1.68403
621	1.73421
621.5	1.81518
622	1.92186
622.5	2.06008
623	2.22283
623.5	2.39018
624	2.53637
624.5	2.65425
625	2.77952
625.5	2.89322
626	3.01381
626.5	3.18756
627	3.38961
627.5	3.5961
628	3.79864
628.5	3.97953
629	4.14073
629.5	4.30907
630	4.50103
630.5	4.7176
631	4.97946
631.5	5.25903
632	5.54501
632.5	5.83615
633	6.14108
633.5	6.45905
634	6.79055
634.5	7.14002
635	7.50696
635.5	7.8931
636	8.31542
636.5	8.78253
637	9.3055
637.5	9.85506
638	10.4004
638.5	10.9401
639	11.5003
639.5	12.0612
640	12.6695
640.5	13.3466
641	14.064
641.5	14.8207
642	15.6161
642.5	16.4231
643	17.2217
643.5	18.0282
644	18.8148
644.5	19.6065
645	20.4479
645.5	21.3413
646	22.2846
646.5	23.2823
647	24.2847
647.5	25.2898
648	26.3136
648.5	27.3276
649	28.2972
649.5	29.2694
650	30.2366
650.5	31.1816
651	32.1094
651.5	32.9708
652	33.7337
652.5	34.3834
653	34.9052
653.5	35.3137
654	35.6632
654.5	35.9019
655	36.0053
655.5	36.0643
656	35.9905
656.5	35.7469
657	35.3605
657.5	34.7723
658	34.0143
658.5	33.1775
659	32.2842
659.5	31.312
660	30.3153
660.5	29.3235
661	28.3342
661.5	27.3251
662	26.353
662.5	25.3981
663	24.407
663.5	23.413
664	22.448
664.5	21.4516
665	20.4497
665.5	19.4852
666	18.5657
666.5	17.7034
667	16.8747
667.5	16.0719
668	15.2846
668.5	14.4892
669	13.6862
669.5	12.9178
670	12.1808
670.5	11.4164
671	10.7511
671.5	10.1723
672	9.62372
672.5	9.1128
673	8.6548
673.5	8.18941
674	7.7383
674.5	7.30885
675	6.90179
675.5	6.50704
676	6.15067
676.5	5.84304
677	5.53763
677.5	5.25928
678	5.01933
678.5	4.7715
679	4.54976
679.5	4.3386
680	4.11784
680.5	3.90127
681	3.65959
681.5	3.40758
682	3.20011
682.5	3.0271
683	2.91045
683.5	2.82554
684	2.74334
684.5	2.67837
685	2.61684
685.5	2.48862
686	2.3841
686.5	2.24699
687	2.1031
687.5	1.95265
688	1.82923
688.5	1.71762
689	1.62435
689.5	1.53582
690	1.45313
690.5	1.3748
691	1.32973
691.5	1.30739
692	1.30461
692.5	1.30387
693	1.26831
693.5	1.16364
694	1.07282
694.5	1.00756
695	0.970173
695.5	0.988065
696	1.03396
696.5	1.0636
697	1.05766
697.5	1.02139
698	0.969214
698.5	0.912437
699	0.838408
699.5	0.800754
700	0.798146
700.5	0.786431
701	0.777793
701.5	0.790787
702	0.814905
702.5	0.834348
703	0.8642
703.5	0.869122
704	0.837867
704.5	0.806144
705	0.77575
705.5	0.741615
706	0.684371
706.5	0.635273
707	0.544607
707.5	0.461424
708	0.416214
708.5	0.391579
709	0.362169
709.5	0.287698
710	0.29385
710.5	0.32422
711	0.351341
711.5	0.415845
712	0.483056
712.5	0.486108
713	0.474516
713.5	0.456797
714	0.460882
714.5	0.42628
715	0.384417
715.5	0.297296
716	0.25467
716.5	0.200352
717	0.19577
717.5	0.261044
718	0.332046
718.5	0.371521
719	0.404746
719.5	0.391456
720	0.368199
720.5	0.380258
721	0.405016
