# Supplementary material for: A photoconversion model for full spectral programming and multiplexing of optogenetic systems
Source: Mol Syst Biol. 2017 Apr 24;13(4):926. doi: 10.15252/msb.20167456 (PMC5408778; doi:10.15252/msb.20167456)
Supplement: Supplementary file 11 — Dataset EV3 [file MSB-13-926-s011.zip › dataset_ev3_led_data/led_calibration_data/EO_03/Shannen_c1/processed/16.xls]

## Sheet: led
wl	flux	name	peak	centroid	fwhm	Total Flux	inten
602	0.102642	16	677	676.729	24.3693	4.06878	23.0246
602.5	0.117849
603	0.116054
603.5	0.118016
604	0.100988
604.5	0.08578
605	0.0652308
605.5	0.101325
606	0.116543
606.5	0.133858
607	0.146316
607.5	0.14018
608	0.114676
608.5	0.112427
609	0.123833
609.5	0.134153
610	0.15234
610.5	0.176908
611	0.204543
611.5	0.204245
612	0.200512
612.5	0.184355
613	0.154398
613.5	0.139686
614	0.151303
614.5	0.157833
615	0.186542
615.5	0.236879
616	0.27335
616.5	0.300016
617	0.325011
617.5	0.3242
618	0.306996
618.5	0.275709
619	0.265264
619.5	0.255359
620	0.270941
620.5	0.293823
621	0.316262
621.5	0.348728
622	0.375714
622.5	0.380507
623	0.379352
623.5	0.397318
624	0.40012
624.5	0.404568
625	0.414669
625.5	0.429367
626	0.428924
626.5	0.441238
627	0.461637
627.5	0.489508
628	0.516371
628.5	0.545372
629	0.577839
629.5	0.60512
630	0.650367
630.5	0.695368
631	0.732185
631.5	0.775465
632	0.828086
632.5	0.851606
633	0.888988
633.5	0.912066
634	0.918112
634.5	0.939274
635	0.977565
635.5	1.02257
636	1.07324
636.5	1.14481
637	1.24
637.5	1.33131
638	1.4145
638.5	1.50008
639	1.58595
639.5	1.66276
640	1.74907
640.5	1.85085
641	1.92994
641.5	1.97966
642	2.02739
642.5	2.08401
643	2.13944
643.5	2.22074
644	2.32426
644.5	2.41741
645	2.53393
645.5	2.68606
646	2.86326
646.5	3.05153
647	3.25994
647.5	3.4632
648	3.68587
648.5	3.88101
649	4.04544
649.5	4.22264
650	4.42614
650.5	4.59105
651	4.83339
651.5	5.10005
652	5.37679
652.5	5.60585
653	5.8214
653.5	6.04309
654	6.26379
654.5	6.52554
655	6.85758
655.5	7.2228
656	7.63914
656.5	8.05229
657	8.51336
657.5	8.90365
658	9.2814
658.5	9.66849
659	10.1018
659.5	10.5289
660	11.0225
660.5	11.5882
661	12.1936
661.5	12.7974
662	13.4566
662.5	14.0961
663	14.7398
663.5	15.3532
664	16.0473
664.5	16.7269
665	17.4711
665.5	18.2403
666	19.0575
666.5	19.9337
667	20.851
667.5	21.7724
668	22.6675
668.5	23.5105
669	24.3449
669.5	25.1894
670	26.0324
670.5	26.8999
671	27.7774
671.5	28.6007
672	29.3896
672.5	30.1319
673	30.8249
673.5	31.432
674	31.9555
674.5	32.4176
675	32.7911
675.5	33.0639
676	33.295
676.5	33.408
677	33.4301
677.5	33.3736
678	33.1672
678.5	32.8354
679	32.4274
679.5	31.9113
680	31.3583
680.5	30.7758
681	30.1392
681.5	29.4658
682	28.7408
682.5	27.9764
683	27.2145
683.5	26.3986
684	25.5162
684.5	24.597
685	23.637
685.5	22.6046
686	21.6315
686.5	20.6878
687	19.7752
687.5	18.8948
688	18.0708
688.5	17.2732
689	16.4993
689.5	15.7627
690	15.0482
690.5	14.319
691	13.5937
691.5	12.893
692	12.2705
692.5	11.6008
693	10.948
693.5	10.3458
694	9.75599
694.5	9.16417
695	8.69154
695.5	8.2843
696	7.90728
696.5	7.56246
697	7.18888
697.5	6.83497
698	6.5393
698.5	6.21857
699	5.85679
699.5	5.52696
700	5.10964
700.5	4.65471
701	4.25361
701.5	3.90289
702	3.62983
702.5	3.44157
703	3.30738
703.5	3.17613
704	3.07021
704.5	2.9977
705	2.89767
705.5	2.77896
706	2.66296
706.5	2.52754
707	2.32234
707.5	2.15907
708	1.97302
708.5	1.85031
709	1.77336
709.5	1.72624
710	1.67927
710.5	1.67151
711	1.63929
711.5	1.58062
712	1.5427
712.5	1.49868
713	1.42996
713.5	1.34706
714	1.2883
714.5	1.2137
715	1.23605
715.5	1.23634
716	1.26045
716.5	1.27082
717	1.30383
717.5	1.30186
718	1.3201
718.5	1.33256
719	1.29147
719.5	1.20515
720	1.14771
720.5	1.06926
721	0.991083
721.5	0.937676
722	0.901154
722.5	0.804934
723	0.731988
723.5	0.714096
724	0.729088
724.5	0.805548
725	0.930327
725.5	1.00448
726	1.01684
726.5	1.05867
727	1.02411
727.5	0.946819
728	0.914672
728.5	0.83885
729	0.729825
729.5	0.640609
730	0.583369
730.5	0.593003
731	0.635694
731.5	0.710507
732	0.773253
732.5	0.801911
733	0.790482
733.5	0.721493
734	0.625027
734.5	0.562969
735	0.50332
735.5	0.45242
736	0.449619
736.5	0.441385
737	0.471271
737.5	0.510988
738	0.489188
738.5	0.490933
739	0.529888
739.5	0.536254
740	0.573439
740.5	0.69844
741	0.783379
741.5	0.845265
742	0.839244
742.5	0.798224
743	0.67777
743.5	0.528709
744	0.429932
744.5	0.328255
745	0.228729
745.5	0.170365
746	0.124113
746.5	0.0377853
747	0.00257079
747.5	7.23214e-06
748	0.00174816
748.5	0.0279076
