# Supplementary material for: A photoconversion model for full spectral programming and multiplexing of optogenetic systems
Source: Mol Syst Biol. 2017 Apr 24;13(4):926. doi: 10.15252/msb.20167456 (PMC5408778; doi:10.15252/msb.20167456)
Supplement: Supplementary file 11 — Dataset EV3 [file MSB-13-926-s011.zip › dataset_ev3_led_data/led_calibration_data/EO_03/Shannen_c1/processed/17.xls]

## Sheet: led
wl	flux	name	peak	centroid	fwhm	Total Flux	inten
637	0.0489237	17	700	699.654	21.6229	3.99397	22.6013
637.5	0.0687986
638	0.0925194
638.5	0.113756
639	0.120867
639.5	0.111581
640	0.0988839
640.5	0.0886661
641	0.0758743
641.5	0.0689188
642	0.0645072
642.5	0.0512497
643	0.0326517
643.5	0.0283302
644	0.0232368
644.5	0.0158238
645	0.0258064
645.5	0.0499678
646	0.0769359
646.5	0.108679
647	0.149736
647.5	0.183612
648	0.225938
648.5	0.275866
649	0.36525
649.5	0.458065
650	0.571135
650.5	0.679774
651	0.782504
651.5	0.824041
652	0.826219
652.5	0.798478
653	0.755989
653.5	0.719308
654	0.703059
654.5	0.702733
655	0.718332
655.5	0.747276
656	0.78323
656.5	0.840015
657	0.888213
657.5	0.930326
658	1.01393
658.5	1.07474
659	1.20794
659.5	1.34881
660	1.43779
660.5	1.51736
661	1.57535
661.5	1.54973
662	1.50975
662.5	1.54145
663	1.56926
663.5	1.57287
664	1.68632
664.5	1.81185
665	1.90968
665.5	2.03071
666	2.18051
666.5	2.30302
667	2.44098
667.5	2.57112
668	2.70783
668.5	2.823
669	2.94193
669.5	3.06311
670	3.21059
670.5	3.34304
671	3.55936
671.5	3.77118
672	3.98025
672.5	4.20809
673	4.46422
673.5	4.69682
674	4.95171
674.5	5.22537
675	5.44896
675.5	5.66879
676	5.90239
676.5	6.11095
677	6.32978
677.5	6.6365
678	6.92468
678.5	7.19684
679	7.51056
679.5	7.80225
680	8.10696
680.5	8.45674
681	8.84582
681.5	9.24743
682	9.69761
682.5	10.1686
683	10.638
683.5	11.1546
684	11.7071
684.5	12.2745
685	12.8401
685.5	13.4578
686	14.1057
686.5	14.7567
687	15.434
687.5	16.1558
688	16.8889
688.5	17.6441
689	18.448
689.5	19.2881
690	20.1433
690.5	21.0364
691	21.9686
691.5	22.898
692	23.8792
692.5	24.868
693	25.7638
693.5	26.6952
694	27.6466
694.5	28.5981
695	29.6121
695.5	30.6737
696	31.7278
696.5	32.7694
697	33.7583
697.5	34.6847
698	35.506
698.5	36.157
699	36.6802
699.5	36.9582
700	37.0308
700.5	36.8655
701	36.5075
701.5	35.9542
702	35.2806
702.5	34.5045
703	33.6582
703.5	32.7243
704	31.7679
704.5	30.8415
705	29.89
705.5	28.9286
706	27.9546
706.5	26.9281
707	25.859
707.5	24.8199
708	23.7928
708.5	22.8164
709	21.8469
709.5	20.8411
710	19.8396
710.5	18.8401
711	17.8436
711.5	16.9057
712	16.0211
712.5	15.1816
713	14.3959
713.5	13.6668
714	12.9856
714.5	12.2662
715	11.6218
715.5	10.9194
716	10.2562
716.5	9.62925
717	9.05739
717.5	8.54662
718	8.08092
718.5	7.56815
719	7.0689
719.5	6.56163
720	6.08542
720.5	5.68757
721	5.36333
721.5	5.09067
722	4.92742
722.5	4.74214
723	4.56763
723.5	4.32852
724	4.05185
724.5	3.72636
725	3.47649
725.5	3.26967
726	3.10393
726.5	3.00177
727	2.9224
727.5	2.79972
728	2.67253
728.5	2.56787
729	2.4077
729.5	2.23246
730	2.08276
730.5	1.96418
731	1.90074
731.5	1.86118
732	1.84025
732.5	1.80697
733	1.78203
733.5	1.71
734	1.60892
734.5	1.48859
735	1.38088
735.5	1.29808
736	1.24715
736.5	1.23145
737	1.26378
737.5	1.25482
738	1.24357
738.5	1.23569
739	1.18749
739.5	1.11408
740	1.11653
740.5	1.03291
741	0.994648
741.5	1.00233
742	0.998729
742.5	0.996952
743	1.05829
743.5	1.11408
744	1.126
744.5	1.09054
745	1.02524
745.5	0.918333
746	0.795398
746.5	0.715653
747	0.645698
747.5	0.586108
748	0.563749
748.5	0.51152
749	0.511896
749.5	0.565927
750	0.603284
750.5	0.650805
751	0.709769
751.5	0.720335
752	0.687035
752.5	0.680074
753	0.72016
753.5	0.775618
754	0.795924
754.5	0.768032
755	0.656414
755.5	0.529548
756	0.469758
756.5	0.461771
757	0.525867
757.5	0.68035
758	0.756665
758.5	0.837236
759	0.94958
759.5	0.97935
760	0.927622
760.5	0.855864
761	0.731702
761.5	0.589763
762	0.478596
762.5	0.415301
763	0.39477
763.5	0.379522
764	0.409542
764.5	0.399652
765	0.377719
765.5	0.343217
