# Supplementary material for: A photoconversion model for full spectral programming and multiplexing of optogenetic systems
Source: Mol Syst Biol. 2017 Apr 24;13(4):926. doi: 10.15252/msb.20167456 (PMC5408778; doi:10.15252/msb.20167456)
Supplement: Supplementary file 11 — Dataset EV3 [file MSB-13-926-s011.zip › dataset_ev3_led_data/led_calibration_data/EO_03/Shannen_c1/processed/18.xls]

## Sheet: led
wl	flux	name	peak	centroid	fwhm	Total Flux	inten
651	0.30957	18	723	722.977	25.0124	4.11603	23.2919
651.5	0.3706
652	0.375629
652.5	0.350022
653	0.330221
653.5	0.292758
654	0.248565
654.5	0.205251
655	0.174251
655.5	0.173245
656	0.159834
656.5	0.136386
657	0.123913
657.5	0.112251
658	0.0662046
658.5	0.0658134
659	0.1191
659.5	0.180582
660	0.229386
660.5	0.305392
661	0.374779
661.5	0.383574
662	0.380197
662.5	0.401674
663	0.414477
663.5	0.405075
664	0.444652
664.5	0.499049
665	0.523077
665.5	0.538019
666	0.561148
666.5	0.572396
667	0.577085
667.5	0.601551
668	0.639379
668.5	0.612216
669	0.561707
669.5	0.495113
670	0.403933
670.5	0.316883
671	0.344434
671.5	0.345382
672	0.352403
672.5	0.373443
673	0.396766
673.5	0.413991
674	0.44628
674.5	0.519894
675	0.582625
675.5	0.646084
676	0.748877
676.5	0.792074
677	0.787288
677.5	0.80534
678	0.78238
678.5	0.743435
679	0.803566
679.5	0.847322
680	0.920523
680.5	1.01627
681	1.10597
681.5	1.16243
682	1.19297
682.5	1.22033
683	1.24666
683.5	1.27939
684	1.31532
684.5	1.42273
685	1.49829
685.5	1.58544
686	1.6883
686.5	1.82074
687	1.91622
687.5	2.00125
688	2.09848
688.5	2.20018
689	2.28116
689.5	2.39556
690	2.54274
690.5	2.67005
691	2.82238
691.5	3.01699
692	3.23127
692.5	3.42102
693	3.58185
693.5	3.77184
694	3.99779
694.5	4.20502
695	4.43947
695.5	4.69628
696	4.92465
696.5	5.12023
697	5.33621
697.5	5.57722
698	5.81896
698.5	6.07746
699	6.35734
699.5	6.62483
700	6.90569
700.5	7.16735
701	7.4154
701.5	7.6948
702	8.02424
702.5	8.37701
703	8.75261
703.5	9.11753
704	9.46617
704.5	9.84639
705	10.2575
705.5	10.7205
706	11.2329
706.5	11.7715
707	12.2776
707.5	12.7642
708	13.2164
708.5	13.6777
709	14.1646
709.5	14.6826
710	15.2905
710.5	15.9715
711	16.6751
711.5	17.3828
712	18.1092
712.5	18.8104
713	19.5157
713.5	20.2676
714	21.0791
714.5	21.9007
715	22.7953
715.5	23.6648
716	24.4945
716.5	25.3278
717	26.1976
717.5	27.0163
718	27.7914
718.5	28.5178
719	29.1325
719.5	29.6597
720	30.1772
720.5	30.6558
721	31.1077
721.5	31.4867
722	31.8414
722.5	32.043
723	32.1767
723.5	32.1135
724	31.9458
724.5	31.6519
725	31.2899
725.5	30.8598
726	30.4128
726.5	29.9779
727	29.5503
727.5	29.079
728	28.5615
728.5	28.0003
729	27.3127
729.5	26.5329
730	25.7311
730.5	24.8929
731	24.0535
731.5	23.2095
732	22.3388
732.5	21.4209
733	20.4824
733.5	19.5635
734	18.6901
734.5	17.8264
735	17.0196
735.5	16.2397
736	15.4464
736.5	14.7273
737	14.0551
737.5	13.435
738	12.8298
738.5	12.2178
739	11.6088
739.5	11.083
740	10.5888
740.5	10.1129
741	9.63429
741.5	9.13259
742	8.63259
742.5	8.13333
743	7.70233
743.5	7.32915
744	6.98853
744.5	6.61317
745	6.20404
745.5	5.8039
746	5.46644
746.5	5.1489
747	4.90594
747.5	4.61853
748	4.2954
748.5	3.91494
749	3.60129
749.5	3.33768
750	3.17928
750.5	3.07967
751	3.02938
751.5	2.95236
752	2.84109
752.5	2.71597
753	2.59158
753.5	2.45066
754	2.33628
754.5	2.23278
755	2.17314
755.5	2.12095
756	2.14564
756.5	2.08976
757	2.09253
757.5	2.04617
758	1.9901
758.5	1.89814
759	1.87802
759.5	1.84576
760	1.83376
760.5	1.81838
761	1.78835
761.5	1.69999
762	1.55786
762.5	1.3789
763	1.21542
763.5	1.11515
764	1.10716
764.5	1.12924
765	1.14732
765.5	1.13947
766	1.16578
766.5	1.15393
767	1.11513
767.5	1.09778
768	1.03007
768.5	0.903128
769	0.829343
769.5	0.84171
770	0.815033
770.5	0.790471
771	0.818532
771.5	0.853784
772	0.829586
772.5	0.870427
773	0.86015
773.5	0.772419
774	0.632139
774.5	0.523927
775	0.449438
775.5	0.402232
776	0.383379
776.5	0.395065
777	0.39696
777.5	0.439574
778	0.525094
778.5	0.623635
779	0.702619
779.5	0.752935
780	0.789815
780.5	0.761098
781	0.711851
781.5	0.672614
782	0.604223
782.5	0.511756
783	0.443899
783.5	0.390935
784	0.322252
784.5	0.332699
785	0.356071
785.5	0.371402
786	0.387291
786.5	0.416761
787	0.388894
787.5	0.322131
788	0.270139
788.5	0.263409
789	0.275387
789.5	0.314697
790	0.383355
790.5	0.45884
791	0.441008
791.5	0.422422
792	0.457018
792.5	0.479346
793	0.494263
793.5	0.441761
794	0.392296
794.5	0.337656
795	0.288166
795.5	0.2534
796	0.314915
796.5	0.391543
797	0.45454
797.5	0.485808
798	0.50782
798.5	0.485541
799	0.394482
799.5	0.260154
800	0.163497
800.5	0.0613747
