# Supplementary material for: A photoconversion model for full spectral programming and multiplexing of optogenetic systems
Source: Mol Syst Biol. 2017 Apr 24;13(4):926. doi: 10.15252/msb.20167456 (PMC5408778; doi:10.15252/msb.20167456)
Supplement: Supplementary file 11 — Dataset EV3 [file MSB-13-926-s011.zip › dataset_ev3_led_data/led_calibration_data/EO_03/Shannen_c1/processed/19.xls]

## Sheet: led
wl	flux	name	peak	centroid	fwhm	Total Flux	inten
657	0.106586	19	741	739.559	27.9897	4.08514	23.1171
657.5	0.170087
658	0.185318
658.5	0.238793
659	0.284715
659.5	0.30141
660	0.254092
660.5	0.186662
661	0.14225
661.5	0.0766951
662	0.0498123
662.5	0.0935612
663	0.132681
663.5	0.128336
664	0.18137
664.5	0.201477
665	0.176768
665.5	0.16702
666	0.14614
666.5	0.129024
667	0.134081
667.5	0.159537
668	0.192515
668.5	0.215902
669	0.247703
669.5	0.328165
670	0.403536
670.5	0.476263
671	0.566738
671.5	0.607373
672	0.58047
672.5	0.555355
673	0.517755
673.5	0.445469
674	0.382705
674.5	0.360502
675	0.346965
675.5	0.37022
676	0.460499
676.5	0.519175
677	0.532981
677.5	0.540276
678	0.49942
678.5	0.420108
679	0.38126
679.5	0.343269
680	0.356806
680.5	0.400941
681	0.464464
681.5	0.524683
682	0.587006
682.5	0.641717
683	0.679831
683.5	0.731187
684	0.775445
684.5	0.807831
685	0.834122
685.5	0.827023
686	0.830376
686.5	0.837573
687	0.866214
687.5	0.912185
688	0.986332
688.5	1.09446
689	1.23127
689.5	1.36928
690	1.48299
690.5	1.54835
691	1.54577
691.5	1.51655
692	1.49202
692.5	1.51633
693	1.52169
693.5	1.54308
694	1.57943
694.5	1.62788
695	1.69691
695.5	1.79407
696	1.9132
696.5	1.99474
697	2.00953
697.5	2.00919
698	1.97115
698.5	1.92368
699	1.94324
699.5	2.02605
700	2.17836
700.5	2.36161
701	2.48951
701.5	2.63712
702	2.73088
702.5	2.80089
703	2.90149
703.5	2.98986
704	3.10149
704.5	3.28067
705	3.42314
705.5	3.61139
706	3.79865
706.5	3.94675
707	4.03267
707.5	4.13915
708	4.20696
708.5	4.34722
709	4.52763
709.5	4.71833
710	4.9543
710.5	5.16703
711	5.34107
711.5	5.53446
712	5.77361
712.5	6.03383
713	6.30799
713.5	6.57334
714	6.8103
714.5	6.99585
715	7.2049
715.5	7.29058
716	7.41297
716.5	7.54026
717	7.71504
717.5	7.90647
718	8.20095
718.5	8.49054
719	8.74634
719.5	8.95197
720	9.1735
720.5	9.41168
721	9.70078
721.5	10.0689
722	10.4721
722.5	10.8244
723	11.1874
723.5	11.5024
724	11.8018
724.5	12.1313
725	12.5215
725.5	12.8941
726	13.2975
726.5	13.8179
727	14.4113
727.5	15.0325
728	15.6954
728.5	16.3424
729	16.9128
729.5	17.4804
730	18.0875
730.5	18.7519
731	19.4275
731.5	20.0889
732	20.7024
732.5	21.2487
733	21.7897
733.5	22.3302
734	22.8705
734.5	23.4426
735	24.0416
735.5	24.6136
736	25.1546
736.5	25.6442
737	26.0701
737.5	26.4104
738	26.7066
738.5	26.9734
739	27.2451
739.5	27.4801
740	27.6711
740.5	27.7518
741	27.8106
741.5	27.7763
742	27.6417
742.5	27.4018
743	27.0982
743.5	26.7213
744	26.3321
744.5	25.9281
745	25.5193
745.5	25.1032
746	24.621
746.5	24.0712
747	23.5402
747.5	22.9256
748	22.2443
748.5	21.5844
749	20.9528
749.5	20.3061
750	19.7034
750.5	19.0936
751	18.4699
751.5	17.8427
752	17.2092
752.5	16.5657
753	15.9243
753.5	15.2653
754	14.6047
754.5	13.9753
755	13.4228
755.5	12.84
756	12.3007
756.5	11.7289
757	11.216
757.5	10.6824
758	10.2151
758.5	9.75341
759	9.36884
759.5	8.9997
760	8.62738
760.5	8.27096
761	7.92311
761.5	7.55593
762	7.16843
762.5	6.78631
763	6.42794
763.5	6.08719
764	5.76529
764.5	5.41182
765	4.9663
765.5	4.58149
766	4.25274
766.5	3.94014
767	3.70294
767.5	3.55778
768	3.41041
768.5	3.27725
769	3.20112
769.5	3.20699
770	3.08827
770.5	2.82561
771	2.57201
771.5	2.35334
772	2.11237
772.5	2.06483
773	2.09912
773.5	2.07278
774	2.04884
774.5	2.07097
775	2.07254
775.5	2.08194
776	2.12999
776.5	2.06953
777	2.03438
777.5	2.01252
778	1.93759
778.5	1.82914
779	1.72357
779.5	1.58665
780	1.46849
780.5	1.42761
781	1.40294
781.5	1.34341
782	1.30209
782.5	1.24246
783	1.21428
783.5	1.24544
784	1.35922
784.5	1.4975
785	1.58553
785.5	1.53339
786	1.4507
786.5	1.33359
787	1.21244
787.5	1.15291
788	1.12062
788.5	1.06156
789	0.965329
789.5	0.824428
790	0.685583
790.5	0.632708
791	0.634912
791.5	0.659415
792	0.776767
792.5	0.91571
793	1.00726
793.5	1.06038
794	1.03796
794.5	0.978597
795	0.881929
795.5	0.787097
796	0.723158
796.5	0.650847
797	0.582527
797.5	0.537094
798	0.477218
798.5	0.451295
799	0.492542
799.5	0.517853
800	0.547791
800.5	0.60916
801	0.711922
801.5	0.77662
802	0.81613
802.5	1.0217
803	1.22579
803.5	1.30143
804	1.4566
804.5	1.5587
805	1.50198
805.5	1.42245
806	1.41726
806.5	1.38938
807	1.31675
807.5	1.18322
808	1.01311
808.5	0.768861
809	0.558292
809.5	0.440499
810	0.428798
810.5	0.467084
811	0.506838
811.5	0.478736
812	0.447672
812.5	0.363464
813	0.240712
813.5	0.131376
814	0.0380526
814.5	0.0220845
815	0.037634
815.5	0.0469262
816	0.116261
816.5	0.221998
817	0.32606
817.5	0.433915
818	0.519983
818.5	0.577288
819	0.543825
819.5	0.492297
820	0.423511
820.5	0.392496
821	0.315191
821.5	0.298056
822	0.349976
822.5	0.383659
823	0.483411
823.5	0.537681
824	0.53281
824.5	0.483558
