# Supplementary material for: A photoconversion model for full spectral programming and multiplexing of optogenetic systems
Source: Mol Syst Biol. 2017 Apr 24;13(4):926. doi: 10.15252/msb.20167456 (PMC5408778; doi:10.15252/msb.20167456)
Supplement: Supplementary file 11 — Dataset EV3 [file MSB-13-926-s011.zip › dataset_ev3_led_data/led_calibration_data/EO_03/Shannen_c1/processed/2.xls]

## Sheet: led
wl	flux	name	peak	centroid	fwhm	Total Flux	inten
356	0	2	386	388.366	12.187	4.00316	22.6533
356.5	0
357	0
357.5	0
358	0
358.5	0
359	0
359.5	0.015164
360	0.223041
360.5	0.375303
361	0.38612
361.5	0.392939
362	0.403656
362.5	0.412774
363	0.437779
363.5	0.471602
364	0.512095
364.5	0.55636
365	0.602623
365.5	0.657655
366	0.721954
366.5	0.803764
367	0.905109
367.5	1.01829
368	1.15446
368.5	1.32158
369	1.516
369.5	1.75706
370	2.04261
370.5	2.35873
371	2.7246
371.5	3.13652
372	3.59216
372.5	4.1105
373	4.70703
373.5	5.39074
374	6.17637
374.5	7.08764
375	8.13357
375.5	9.30264
376	10.6169
376.5	12.1152
377	13.8238
377.5	15.752
378	17.9466
378.5	20.3951
379	23.0925
379.5	26.0619
380	29.3168
380.5	32.859
381	36.661
381.5	40.6254
382	44.6971
382.5	48.7864
383	52.7683
383.5	56.4554
384	59.7053
384.5	62.3782
385	64.3441
385.5	65.5881
386	65.9928
386.5	65.5681
387	64.4116
387.5	62.548
388	60.2249
388.5	57.562
389	54.6293
389.5	51.5392
390	48.3717
390.5	45.2467
391	42.1667
391.5	39.229
392	36.4786
392.5	33.9382
393	31.6425
393.5	29.5491
394	27.6431
394.5	25.887
395	24.2146
395.5	22.6131
396	21.0691
396.5	19.596
397	18.1659
397.5	16.7955
398	15.5365
398.5	14.3439
399	13.2588
399.5	12.2728
400	11.3413
400.5	10.4755
401	9.67984
401.5	8.95567
402	8.30843
402.5	7.72089
403	7.18482
403.5	6.69021
404	6.24181
404.5	5.84488
405	5.48666
405.5	5.13094
406	4.79571
406.5	4.46922
407	4.16021
407.5	3.89092
408	3.65561
408.5	3.44852
409	3.25168
409.5	3.07432
410	2.89971
410.5	2.72659
411	2.56247
411.5	2.40515
412	2.25704
412.5	2.11605
413	1.99902
413.5	1.86435
414	1.75084
414.5	1.64612
415	1.56376
415.5	1.49891
416	1.44928
416.5	1.39972
417	1.34501
417.5	1.28161
418	1.21027
418.5	1.14924
419	1.10657
419.5	1.08809
420	1.06756
420.5	1.07153
421	1.06301
421.5	1.01118
422	0.963938
422.5	0.908257
423	0.833291
423.5	0.78423
424	0.744161
424.5	0.721904
425	0.707341
425.5	0.698098
426	0.69495
426.5	0.689929
427	0.685008
427.5	0.673292
