# Supplementary material for: A photoconversion model for full spectral programming and multiplexing of optogenetic systems
Source: Mol Syst Biol. 2017 Apr 24;13(4):926. doi: 10.15252/msb.20167456 (PMC5408778; doi:10.15252/msb.20167456)
Supplement: Supplementary file 11 — Dataset EV3 [file MSB-13-926-s011.zip › dataset_ev3_led_data/led_calibration_data/EO_03/Shannen_c1/processed/20.xls]

## Sheet: led
wl	flux	name	peak	centroid	fwhm	Total Flux	inten
672	0	20	756	754.323	27.267	3.99959	22.6331
672.5	0
673	0
673.5	0
674	0
674.5	0
675	0
675.5	0
676	0
676.5	0
677	0.0569133
677.5	0.165099
678	0.205621
678.5	0.231906
679	0.230138
679.5	0.131101
680	0.0314657
680.5	0
681	0
681.5	0
682	0
682.5	0.0166824
683	0.0164017
683.5	0.00523803
684	0.00224088
684.5	0.00429018
685	0.0357861
685.5	0.108926
686	0.212939
686.5	0.306706
687	0.382614
687.5	0.412292
688	0.436144
688.5	0.456221
689	0.472248
689.5	0.517002
690	0.558782
690.5	0.577433
691	0.568008
691.5	0.58976
692	0.601886
692.5	0.622738
693	0.624363
693.5	0.619338
694	0.584334
694.5	0.570133
695	0.580534
695.5	0.622438
696	0.681494
696.5	0.722423
697	0.733924
697.5	0.728249
698	0.697421
698.5	0.652466
699	0.644165
699.5	0.666417
700	0.652791
700.5	0.673243
701	0.654591
701.5	0.553631
702	0.458196
702.5	0.428793
703	0.439144
703.5	0.494525
704	0.59411
704.5	0.684219
705	0.736375
705.5	0.790055
706	0.83991
706.5	0.864338
707	0.908167
707.5	0.93637
708	0.883289
708.5	0.88464
709	0.910867
709.5	0.944071
710	1.00098
710.5	1.10459
711	1.18037
711.5	1.21287
712	1.2415
712.5	1.27993
713	1.34191
713.5	1.44682
714	1.63012
714.5	1.77698
715	1.98085
715.5	2.03853
716	2.13684
716.5	2.16884
717	2.26618
717.5	2.31041
718	2.40134
718.5	2.45435
719	2.49465
719.5	2.516
720	2.58976
720.5	2.66052
721	2.74853
721.5	2.85204
722	2.9623
722.5	3.05431
723	3.18057
723.5	3.29158
724	3.43335
724.5	3.60211
725	3.80689
725.5	4.00866
726	4.21668
726.5	4.4652
727	4.68347
727.5	4.87249
728	5.06601
728.5	5.22953
729	5.36704
729.5	5.52056
730	5.69358
730.5	5.92435
731	6.12237
731.5	6.30989
732	6.52341
732.5	6.78019
733	7.05896
733.5	7.41025
734	7.80804
734.5	8.22408
735	8.65913
735.5	9.08942
736	9.56547
736.5	10.079
737	10.5191
737.5	10.9676
738	11.4484
738.5	11.7884
739	12.1222
739.5	12.6283
740	13.0586
740.5	13.5234
741	14.1037
741.5	14.7037
742	15.298
742.5	15.9356
743	16.5837
743.5	17.2843
744	17.9663
744.5	18.5786
745	19.2329
745.5	19.9325
746	20.5818
746.5	21.3144
747	22.0937
747.5	22.7941
748	23.4321
748.5	23.9789
749	24.525
749.5	25.0875
750	25.6276
750.5	26.1726
751	26.7652
751.5	27.3203
752	27.7878
752.5	28.2204
753	28.6329
753.5	29.0229
754	29.383
754.5	29.7155
755	29.993
755.5	30.1531
756	30.2306
756.5	30.1456
757	30.0105
757.5	29.768
758	29.508
758.5	29.1705
759	28.8579
759.5	28.5354
760	28.1804
760.5	27.7703
761	27.3878
761.5	26.9702
762	26.5027
762.5	26.0176
763	25.5251
763.5	24.846
764	24.1867
764.5	23.3761
765	22.4635
765.5	21.4154
766	20.4923
766.5	19.528
767	18.6301
767.5	17.7838
768	16.953
768.5	16.0916
769	15.2748
769.5	14.5702
770	13.7811
770.5	12.9256
771	12.179
771.5	11.4949
772	10.7376
772.5	10.25
773	9.77874
773.5	9.31894
774	8.84065
774.5	8.44661
775	8.02156
775.5	7.68728
776	7.34524
776.5	7.03871
777	6.75643
777.5	6.48241
778	6.19413
778.5	5.86284
779	5.49331
779.5	5.14227
780	4.84524
780.5	4.59997
781	4.4297
781.5	4.26068
782	4.10217
782.5	3.89564
783	3.68662
783.5	3.36559
784	3.10881
784.5	2.90854
785	2.76678
785.5	2.61852
786	2.57076
786.5	2.56201
787	2.50575
787.5	2.43367
788	2.36154
788.5	2.24225
789	2.10956
789.5	1.94552
790	1.77353
790.5	1.64129
791	1.5167
791.5	1.28093
792	1.15507
792.5	1.06216
793	0.993826
793.5	0.964223
794	1.0106
794.5	1.00825
795	0.997826
795.5	0.9857
796	0.9836
796.5	1.02973
797	1.06861
797.5	1.05741
798	1.00748
798.5	0.897291
799	0.79463
799.5	0.709922
800	0.703146
800.5	0.699446
801	0.750076
801.5	0.754726
802	0.713097
802.5	0.636689
803	0.636089
803.5	0.594885
804	0.562682
804.5	0.500176
805	0.414142
805.5	0.267777
806	0.127128
806.5	0.0673618
807	0.0424218
807.5	0.0481749
808	0.132658
808.5	0.244055
809	0.402741
809.5	0.698646
810	0.887515
810.5	0.952221
811	0.937995
811.5	0.925544
812	0.863237
812.5	0.899791
813	0.886365
813.5	0.849961
814	0.704696
814.5	0.564057
815	0.464672
815.5	0.338859
816	0.272578
816.5	0.237617
817	0.112006
817.5	0.0742825
818	0.0574333
818.5	0.00998051
819	0
819.5	0
820	0
820.5	0
821	0
821.5	0
822	0
822.5	0
823	0.00777129
823.5	0.0944771
824	0.277053
824.5	0.360261
825	0.370963
825.5	0.291755
826	0.212256
826.5	0.159481
827	0.140907
827.5	0.0980349
828	0.0729799
828.5	0.0733499
829	0.0209801
829.5	0
830	0
830.5	0
831	0
831.5	0
832	0
832.5	0
833	0
833.5	0.00154233
834	0.0361862
834.5	0.178863
835	0.314882
835.5	0.343185
836	0.145817
836.5	0
