# Supplementary material for: A photoconversion model for full spectral programming and multiplexing of optogenetic systems
Source: Mol Syst Biol. 2017 Apr 24;13(4):926. doi: 10.15252/msb.20167456 (PMC5408778; doi:10.15252/msb.20167456)
Supplement: Supplementary file 11 — Dataset EV3 [file MSB-13-926-s011.zip › dataset_ev3_led_data/led_calibration_data/EO_03/Shannen_c1/processed/21.xls]

## Sheet: led
wl	flux	name	peak	centroid	fwhm	Total Flux	inten
693	0.0523674	21	786	782.489	27.687	4.06723	23.0158
693.5	0.0298533
694	0.0362999
694.5	0.0509832
695	0.089132
695.5	0.13623
696	0.173076
696.5	0.184256
697	0.149689
697.5	0.10425
698	0.0632938
698.5	0.00995322
699	0
699.5	0
700	0
700.5	0
701	0.00254473
701.5	0.0214232
702	0.0537565
702.5	0.115846
703	0.147449
703.5	0.130423
704	0.100061
704.5	0.0738144
705	0.0464444
705.5	0.0455372
706	0.0548728
706.5	0.0838754
707	0.127109
707.5	0.157183
708	0.258456
708.5	0.386185
709	0.447553
709.5	0.477352
710	0.475508
710.5	0.405608
711	0.272053
711.5	0.144457
712	0.0629569
712.5	0.013445
713	0
713.5	0
714	0.0126949
714.5	0.0480377
715	0.128995
715.5	0.196148
716	0.258137
716.5	0.364524
717	0.480082
717.5	0.553153
718	0.643141
718.5	0.704485
719	0.697748
719.5	0.684988
720	0.693249
720.5	0.675374
721	0.624578
721.5	0.553178
722	0.460461
722.5	0.36981
723	0.336814
723.5	0.362532
724	0.39924
724.5	0.483229
725	0.606015
725.5	0.692954
726	0.715303
726.5	0.75356
727	0.780163
727.5	0.778319
728	0.807135
728.5	0.863709
729	0.910719
729.5	0.925004
730	0.962573
730.5	0.996035
731	1.05418
731.5	1.04295
732	1.01735
732.5	1.00132
733	0.966457
733.5	0.922177
734	0.891836
734.5	0.880428
735	0.882789
735.5	0.899188
736	0.980373
736.5	1.07304
737	1.10196
737.5	1.13234
738	1.17613
738.5	1.15305
739	1.19079
739.5	1.28655
740	1.3568
740.5	1.42094
741	1.47867
741.5	1.58927
742	1.72538
742.5	1.8789
743	2.08752
743.5	2.32761
744	2.51424
744.5	2.68414
745	2.92239
745.5	3.08146
746	3.20267
746.5	3.30201
747	3.36667
747.5	3.29561
748	3.29488
748.5	3.30225
749	3.39273
749.5	3.51616
750	3.62458
750.5	3.72859
751	3.83234
751.5	3.91569
752	4.00789
752.5	4.20754
753	4.4266
753.5	4.60338
754	4.80549
754.5	4.95252
755	5.02554
755.5	5.18216
756	5.41229
756.5	5.59817
757	5.82903
757.5	6.08597
758	6.34831
758.5	6.58016
759	6.84275
759.5	7.09919
760	7.35464
760.5	7.58306
761	7.83163
761.5	8.10577
762	8.38704
762.5	8.65111
763	8.90976
763.5	9.19251
764	9.53795
764.5	9.85684
765	10.1539
765.5	10.4816
766	10.7855
766.5	11.0717
767	11.393
767.5	11.7503
768	12.1591
768.5	12.6248
769	13.1537
769.5	13.7676
770	14.3029
770.5	14.7518
771	15.2025
771.5	15.6237
772	16.0471
772.5	16.673
773	17.3002
773.5	17.9083
774	18.4947
774.5	19.058
775	19.6161
775.5	20.2086
776	20.8552
776.5	21.51
777	22.1453
777.5	22.7649
778	23.3842
778.5	23.9955
779	24.5762
779.5	25.1547
780	25.7448
780.5	26.3103
781	26.9004
781.5	27.5667
782	28.0904
782.5	28.4985
783	28.8354
783.5	28.9927
784	29.0149
784.5	29.1304
785	29.2361
785.5	29.2607
786	29.2902
786.5	29.2435
787	29.0567
787.5	28.7247
788	28.2797
788.5	27.7831
789	27.1758
789.5	26.5316
790	25.9489
790.5	25.408
791	24.8277
791.5	24.2408
792	23.6734
792.5	23.072
793	22.4175
793.5	21.7237
794	21.0483
794.5	20.2976
795	19.5
795.5	18.6692
796	17.8552
796.5	17.064
797	16.2787
797.5	15.5128
798	14.7499
798.5	13.981
799	13.2053
799.5	12.3086
800	11.3957
800.5	10.5974
801	9.85881
801.5	9.17161
802	8.7733
802.5	8.49842
803	8.17781
803.5	7.84589
804	7.60395
804.5	7.29834
805	6.97773
805.5	6.72867
806	6.46362
806.5	6.14915
807	5.83444
807.5	5.43811
808	5.01915
808.5	4.71009
809	4.50676
809.5	4.34916
810	4.37473
810.5	4.36833
811	4.2813
811.5	4.12025
812	4.00273
812.5	3.79964
813	3.67794
813.5	3.57492
814	3.47018
814.5	3.37183
815	3.25701
815.5	3.13309
816	2.94083
816.5	2.6775
817	2.4542
817.5	2.25628
818	2.03618
818.5	1.92935
819	1.8726
819.5	1.72639
820	1.64527
820.5	1.60016
821	1.56473
821.5	1.51823
822	1.53633
822.5	1.53028
823	1.51322
823.5	1.47572
824	1.42136
824.5	1.32336
825	1.16522
825.5	1.02286
826	0.828378
826.5	0.661925
827	0.574323
827.5	0.491588
828	0.403764
828.5	0.407231
829	0.448463
829.5	0.436661
830	0.403715
830.5	0.42486
831	0.314121
831.5	0.192313
832	0.111415
832.5	0.102136
833	0.077146
833.5	0.10501
834	0.0660647
834.5	0.0677317
835	0.196365
835.5	0.337798
836	0.458666
836.5	0.581723
837	0.650124
837.5	0.62003
838	0.589247
838.5	0.595664
839	0.592296
839.5	0.587157
840	0.674711
840.5	0.754863
841	0.835557
841.5	0.889206
842	0.984111
842.5	0.977743
843	0.943936
843.5	0.926823
844	0.954926
844.5	0.832312
845	0.627897
845.5	0.451512
846	0.239608
846.5	0.0663892
847	0
847.5	0
848	0
848.5	0
849	0
849.5	0
850	0
850.5	0
851	0
851.5	0
852	0
852.5	0
853	0.0202698
853.5	0.19961
854	0.374826
854.5	0.509414
855	0.565988
855.5	0.585288
856	0.633233
856.5	0.615506
857	0.477303
857.5	0.419377
858	0.494489
858.5	0.514921
859	0.564513
859.5	0.65959
860	0.624676
860.5	0.521977
