# Supplementary material for: A photoconversion model for full spectral programming and multiplexing of optogenetic systems
Source: Mol Syst Biol. 2017 Apr 24;13(4):926. doi: 10.15252/msb.20167456 (PMC5408778; doi:10.15252/msb.20167456)
Supplement: Supplementary file 11 — Dataset EV3 [file MSB-13-926-s011.zip › dataset_ev3_led_data/led_calibration_data/EO_03/Shannen_c1/processed/22.xls]

## Sheet: led
wl	flux	name	peak	centroid	fwhm	Total Flux	inten
751.5	0.0567125	22	853.5	858.46	37.5357	4.14706	23.4675
752	0.154485
752.5	0.240993
753	0.312029
753.5	0.315911
754	0.308749
754.5	0.282948
755	0.242003
755.5	0.246175
756	0.28261
756.5	0.226189
757	0.19617
757.5	0.160065
758	0.0629362
758.5	0
759	0
759.5	0
760	0
760.5	0.00815759
761	0.00688537
761.5	0.0163576
762	0.014159
762.5	0.0482704
763	0.0693094
763.5	0.0910598
764	0.115272
764.5	0.0768545
765	0
765.5	0
766	0
766.5	0
767	0
767.5	0
768	0
768.5	0
769	0
769.5	0
770	0
770.5	0
771	0
771.5	0
772	0
772.5	0
773	0
773.5	0
774	0.000687162
774.5	0.0199616
775	0.0410846
775.5	0.0756151
776	0.0629434
776.5	0.0892754
777	0.0694107
777.5	0.0192655
778	0.0096073
778.5	0.00934784
779	0
779.5	0
780	0.0124435
780.5	0.021773
781	0.0416319
781.5	0.0547328
782	0.0813951
782.5	0.12119
783	0.141479
783.5	0.187654
784	0.21379
784.5	0.271614
785	0.311643
785.5	0.285576
786	0.236732
786.5	0.227993
787	0.206807
787.5	0.191601
788	0.218401
788.5	0.21502
789	0.129615
789.5	0.0256351
790	0
790.5	0
791	0
791.5	0
792	0
792.5	0
793	0
793.5	0
794	0
794.5	0
795	0
795.5	0.0614846
796	0.221615
796.5	0.360497
797	0.509687
797.5	0.605152
798	0.625407
798.5	0.672284
799	0.752076
799.5	0.804739
800	0.844864
800.5	0.864107
801	0.842477
801.5	0.764156
802	0.762927
802.5	0.790874
803	0.847059
803.5	0.858657
804	0.945924
804.5	1.03136
805	1.11045
805.5	1.18228
806	1.2784
806.5	1.34107
807	1.4227
807.5	1.4982
808	1.54753
808.5	1.59294
809	1.60736
809.5	1.56817
810	1.59631
810.5	1.61876
811	1.63029
811.5	1.69489
812	1.74953
812.5	1.79879
813	1.9277
813.5	2.06638
814	2.13935
814.5	2.18955
815	2.19645
815.5	2.10424
816	2.03754
816.5	2.05119
817	2.13756
817.5	2.32256
818	2.57026
818.5	2.85938
819	3.16248
819.5	3.45908
820	3.76846
820.5	4.09857
821	4.37298
821.5	4.61026
822	4.89046
822.5	5.03056
823	5.23721
823.5	5.41782
824	5.58565
824.5	5.62929
825	5.75372
825.5	5.85017
826	5.99196
826.5	6.23912
827	6.53042
827.5	6.68788
828	6.80025
828.5	6.88537
829	6.95192
829.5	7.14386
830	7.41297
830.5	7.7508
831	8.08067
831.5	8.32518
832	8.53545
832.5	8.80263
833	9.00229
833.5	9.3201
834	9.61863
834.5	9.94971
835	10.3734
835.5	10.8631
836	11.2362
836.5	11.7158
837	12.2357
837.5	12.6249
838	13.0039
838.5	13.395
839	13.6752
839.5	13.9395
840	14.2265
840.5	14.5009
841	14.803
841.5	15.1843
842	15.5474
842.5	16.0321
843	16.5194
843.5	17.0297
844	17.4671
844.5	17.8346
845	18.0526
845.5	18.2814
846	18.4666
846.5	18.6831
847	19.0294
847.5	19.4314
848	19.8006
848.5	20.2467
849	20.6513
849.5	20.9529
850	21.3019
850.5	21.6228
851	21.8936
851.5	22.2177
852	22.4728
852.5	22.6566
853	22.7786
853.5	22.8227
854	22.7894
854.5	22.72
855	22.6963
855.5	22.6852
856	22.7631
856.5	22.7672
857	22.5546
857.5	22.2312
858	21.8856
858.5	21.4668
859	21.0704
859.5	20.76
860	20.4615
860.5	20.1239
861	19.7195
861.5	19.3836
862	19.1278
862.5	18.9228
863	18.7699
863.5	18.4613
864	18.1227
864.5	17.8134
865	17.2978
865.5	16.6255
866	16.3461
866.5	16.0384
867	15.7198
867.5	15.4922
868	15.3345
868.5	15.0948
869	14.8226
869.5	14.4946
870	14.0724
870.5	13.5347
871	13.0128
871.5	12.573
872	12.3087
872.5	12.205
873	12.0018
873.5	11.6169
874	11.1462
874.5	10.4276
875	9.75897
875.5	9.20701
876	8.73439
876.5	8.24464
877	7.94539
877.5	7.53281
878	7.16364
878.5	6.83979
879	6.44337
879.5	5.89816
880	5.48389
880.5	5.15353
881	4.8526
881.5	4.6744
882	4.63871
882.5	4.7043
883	4.7219
883.5	4.64426
884	4.62304
884.5	4.48535
885	4.19117
885.5	3.9129
886	3.54637
886.5	3.10172
887	2.69227
887.5	2.3284
888	2.07014
888.5	2.03527
889	2.15645
889.5	2.29756
890	2.41882
890.5	2.42895
891	2.45114
891.5	2.32227
892	2.09387
892.5	1.97574
893	1.95044
893.5	1.8244
894	1.70721
894.5	1.64616
895	1.59233
895.5	1.4599
896	1.32313
896.5	1.28093
897	1.2586
897.5	1.34693
898	1.52363
898.5	1.63846
899	1.46246
899.5	1.24992
900	1.00491
900.5	1.04563
901	1.05123
901.5	1.33369
902	1.43962
902.5	1.44524
903	1.09914
903.5	0.902857
904	0.746698
904.5	0.769871
905	0.761721
905.5	0.902664
906	1.0791
906.5	1.33456
907	1.50434
907.5	1.67094
908	1.78847
908.5	1.84934
909	1.75139
909.5	1.58341
910	1.34085
910.5	1.09152
911	0.891644
911.5	0.662494
912	0.47506
912.5	0.366983
913	0.221449
913.5	0.133982
914	0.469393
914.5	0.688971
915	1.04479
915.5	1.42274
916	1.51532
916.5	1.24411
917	1.24799
917.5	0.977079
918	0.661529
918.5	0.710938
919	0.824103
919.5	0.903894
920	0.902785
920.5	0.757164
921	0.443495
921.5	0.160876
922	0
922.5	0.00374507
923	0.210024
923.5	0.624178
924	0.971653
924.5	1.13237
925	1.19328
925.5	1.25318
926	1.31636
926.5	1.3634
927	1.29928
927.5	1.16504
928	0.975246
928.5	0.721644
929	0.644988
929.5	0.970978
930	1.4185
930.5	1.8612
931	2.01929
931.5	2.18755
932	2.20323
932.5	1.76443
933	1.12723
933.5	0.914986
934	0.524517
934.5	0.33742
935	0.392761
935.5	0.583329
936	0.8058
936.5	1.05458
937	1.30386
937.5	1.63048
938	1.8231
938.5	1.82915
939	1.772
939.5	1.74922
940	1.73019
940.5	1.75474
941	1.78905
941.5	1.76436
942	1.61158
942.5	1.51746
943	1.36031
943.5	1.65705
944	2.08859
944.5	2.44583
945	2.32652
945.5	2.36281
946	1.93831
946.5	1.5646
947	1.39829
947.5	1.56709
948	1.65332
948.5	1.73711
949	1.38165
949.5	1.01064
950	0.671633
950.5	0.290423
951	0
951.5	0
952	0
952.5	0
953	0
953.5	0.06936
954	0.31837
954.5	0.61839
955	0.931287
955.5	0.943271
956	0.71306
956.5	0.728034
957	0.878937
957.5	0.965504
958	0.846408
958.5	0.743781
959	0.615111
959.5	0.254783
960	0.0327437
960.5	0
961	0
961.5	0
962	0
962.5	0
963	0
963.5	0
964	0.28683
964.5	0.573443
965	0.805318
965.5	0.888799
966	0.79466
966.5	0.507975
967	0.35348
967.5	0.347741
968	0.353528
968.5	0.578073
969	1.00768
969.5	1.06984
970	0.62085
970.5	0.120862
971	0
971.5	0
972	0
972.5	0
973	0
973.5	0
974	0
974.5	0.400597
975	1.0745
975.5	1.48638
976	2.01229
