# Supplementary material for: A photoconversion model for full spectral programming and multiplexing of optogenetic systems
Source: Mol Syst Biol. 2017 Apr 24;13(4):926. doi: 10.15252/msb.20167456 (PMC5408778; doi:10.15252/msb.20167456)
Supplement: Supplementary file 11 — Dataset EV3 [file MSB-13-926-s011.zip › dataset_ev3_led_data/led_calibration_data/EO_03/Shannen_c1/processed/23.xls]

## Sheet: led
wl	flux	name	peak	centroid	fwhm	Total Flux	inten
891.5	1.19677	23	960.5	954.515	21.0689	3.95313	22.3701
892	1.15562
892.5	1.28025
893	1.43254
893.5	1.65757
894	1.86857
894.5	1.95777
895	1.93055
895.5	1.80907
896	1.5957
896.5	1.34802
897	1.07636
897.5	0.772224
898	0.662387
898.5	0.735114
899	0.786567
899.5	0.887146
900	1.05013
900.5	1.16741
901	1.15665
901.5	1.17871
902	1.03098
902.5	0.983879
903	0.823627
903.5	0.789173
904	0.940193
904.5	1.31397
905	1.43416
905.5	1.68064
906	1.92734
906.5	2.11701
907	2.13651
907.5	2.26585
908	2.43154
908.5	2.58327
909	2.76313
909.5	3.00395
910	3.04822
910.5	2.98296
911	3.07048
911.5	3.08895
912	3.19367
912.5	3.43652
913	3.65938
913.5	3.52
914	3.37303
914.5	3.02722
915	2.49542
915.5	1.94003
916	1.59777
916.5	1.32333
917	1.12319
917.5	1.29996
918	1.42308
918.5	1.63134
919	1.93234
919.5	2.38535
920	2.65334
920.5	3.00598
921	3.26349
921.5	3.54074
922	3.74868
922.5	3.9637
923	4.20326
923.5	4.40613
924	4.53666
924.5	4.65682
925	4.79292
925.5	4.97935
926	5.15339
926.5	5.2394
927	5.29378
927.5	5.32718
928	5.39522
928.5	5.57635
929	5.76278
929.5	6.18118
930	6.47791
930.5	6.34409
931	6.12452
931.5	6.03927
932	5.85258
932.5	5.7132
933	6.08784
933.5	6.38912
934	6.56771
934.5	6.92161
935	7.11715
935.5	7.3772
936	7.83709
936.5	8.42624
937	8.95519
937.5	9.51348
938	9.74014
938.5	9.83981
939	9.78264
939.5	9.58608
940	9.40066
940.5	9.26836
941	9.11405
941.5	9.03968
942	9.02273
942.5	8.90966
943	9.03083
943.5	9.46972
944	10.4532
944.5	11.8941
945	13.5268
945.5	14.8106
946	16.0005
946.5	16.0913
947	16.0051
947.5	15.8922
948	15.9922
948.5	16.2995
949	17.1507
949.5	17.9271
950	18.859
950.5	20.3014
951	21.2814
951.5	22.5244
952	23.9957
952.5	25.3318
953	26.2602
953.5	27.3657
954	28.4231
954.5	29.3869
955	30.467
955.5	31.8153
956	32.8398
956.5	33.1105
957	33.0321
957.5	32.5287
958	31.9039
958.5	31.5624
959	31.7065
959.5	32.3541
960	32.9562
960.5	33.242
961	33.0346
961.5	32.5514
962	31.6256
962.5	30.4923
963	29.4248
963.5	28.8582
964	27.6439
964.5	26.7889
965	25.7239
965.5	24.5279
966	23.2406
966.5	21.7102
967	20.4388
967.5	19.6103
968	18.647
968.5	17.9283
969	17.7255
969.5	17.113
970	16.1586
970.5	15.2163
971	14.2649
971.5	13.4048
972	12.8045
972.5	12.504
973	12.1296
973.5	11.6827
974	11.1603
974.5	10.5529
975	10.1927
975.5	9.75557
976	9.43987
976.5	8.96328
977	8.49985
977.5	8.08423
978	7.54314
978.5	6.75744
979	6.16575
979.5	5.34969
980	4.43446
980.5	4.48708
981	4.79013
981.5	5.01122
982	5.23004
982.5	5.0651
983	4.87968
983.5	4.29989
984	3.56326
984.5	3.71478
985	3.99355
985.5	4.02896
986	5.1329
986.5	6.89505
987	7.88743
987.5	8.64657
988	8.48569
988.5	7.65799
989	6.04661
989.5	3.8529
990	1.36864
990.5	0
991	0
991.5	0
992	0
992.5	0
993	0
993.5	0
994	0
994.5	0
995	0
995.5	0
996	0
996.5	0
997	0
997.5	0
998	0
998.5	0
999	0
999.5	0
1000	0.00748091
1000.5	0.000419997
1001	0
1001.5	0
1002	0
1002.5	0
1003	0
1003.5	0
1004	0
1004.5	0
1005	0
1005.5	0
1006	0
1006.5	0
1007	0
1007.5	0
1008	0
1008.5	0
1009	0
1009.5	0
1010	0
1010.5	0
1011	0
1011.5	0
1012	0
1012.5	0
1013	0
1013.5	0
1014	0
1014.5	0
1015	0
1015.5	0
1016	0
1016.5	0
1017	0
