# Supplementary material for: A photoconversion model for full spectral programming and multiplexing of optogenetic systems
Source: Mol Syst Biol. 2017 Apr 24;13(4):926. doi: 10.15252/msb.20167456 (PMC5408778; doi:10.15252/msb.20167456)
Supplement: Supplementary file 11 — Dataset EV3 [file MSB-13-926-s011.zip › dataset_ev3_led_data/led_calibration_data/EO_03/Shannen_c1/processed/3.xls]

## Sheet: led
wl	flux	name	peak	centroid	fwhm	Total Flux	inten
356.5	0	3	404.5	406.036	16.6909	4.06014	22.9757
357	0
357.5	0
358	0
358.5	0
359	0
359.5	0.00688646
360	0.100216
360.5	0.165125
361	0.163391
361.5	0.158938
362	0.146308
362.5	0.130547
363	0.127754
363.5	0.124976
364	0.127077
364.5	0.13765
365	0.150376
365.5	0.162612
366	0.172861
366.5	0.189279
367	0.196835
367.5	0.207544
368	0.219566
368.5	0.233068
369	0.244356
369.5	0.259474
370	0.268956
370.5	0.279128
371	0.287305
371.5	0.291147
372	0.295753
372.5	0.307748
373	0.324053
373.5	0.353781
374	0.394567
374.5	0.411365
375	0.430379
375.5	0.452915
376	0.469934
376.5	0.503627
377	0.561556
377.5	0.618747
378	0.68537
378.5	0.760564
379	0.835044
379.5	0.90881
380	0.989891
380.5	1.08048
381	1.18237
381.5	1.30335
382	1.44926
382.5	1.61117
383	1.79969
383.5	2.01116
384	2.2477
384.5	2.51297
385	2.81492
385.5	3.14866
386	3.51022
386.5	3.91267
387	4.3565
387.5	4.8417
388	5.39611
388.5	5.99634
389	6.65198
389.5	7.35836
390	8.11966
390.5	8.9588
391	9.87009
391.5	10.8784
392	11.9698
392.5	13.1574
393	14.4443
393.5	15.8206
394	17.2972
394.5	18.8715
395	20.5111
395.5	22.2243
396	23.9723
396.5	25.7848
397	27.6345
397.5	29.5211
398	31.4718
398.5	33.452
399	35.4618
399.5	37.4519
400	39.3705
400.5	41.1808
401	42.8852
401.5	44.4861
402	45.954
402.5	47.2372
403	48.2815
403.5	49.0697
404	49.5844
404.5	49.8504
405	49.7963
405.5	49.3702
406	48.5894
406.5	47.4737
407	46.0796
407.5	44.5083
408	42.8138
408.5	41.0059
409	39.1021
409.5	37.1391
410	35.1712
410.5	33.2501
411	31.4004
411.5	29.6147
412	27.9177
412.5	26.302
413	24.7848
413.5	23.3657
414	22.0344
414.5	20.7899
415	19.6227
415.5	18.5279
416	17.4932
416.5	16.5117
417	15.5662
417.5	14.6487
418	13.7734
418.5	12.9212
419	12.118
419.5	11.3705
420	10.6715
420.5	10.0386
421	9.44745
421.5	8.87653
422	8.3465
422.5	7.84307
423	7.36255
423.5	6.92069
424	6.50543
424.5	6.10569
425	5.72295
425.5	5.35277
426	4.99367
426.5	4.65895
427	4.34714
427.5	4.09099
428	3.85873
428.5	3.6543
429	3.46564
429.5	3.26713
430	3.06516
430.5	2.86295
431	2.66197
431.5	2.48242
432	2.32834
432.5	2.19022
433	2.06466
433.5	1.95188
434	1.85154
434.5	1.75063
435	1.65051
435.5	1.56751
436	1.45143
436.5	1.36062
437	1.27419
437.5	1.19365
438	1.12329
438.5	1.05612
439	0.986566
439.5	0.928341
440	0.870388
440.5	0.797632
441	0.737954
441.5	0.709581
442	0.685542
442.5	0.680936
443	0.691823
443.5	0.675961
444	0.641307
444.5	0.606579
445	0.556877
445.5	0.51444
446	0.4772
446.5	0.441438
447	0.411586
447.5	0.38905
448	0.374125
448.5	0.366884
449	0.36112
449.5	0.353534
450	0.341146
450.5	0.320777
451	0.294177
451.5	0.266936
452	0.24355
452.5	0.220985
453	0.201719
453.5	0.18807
454	0.162406
454.5	0.143157
455	0.126931
