# Supplementary material for: A photoconversion model for full spectral programming and multiplexing of optogenetic systems
Source: Mol Syst Biol. 2017 Apr 24;13(4):926. doi: 10.15252/msb.20167456 (PMC5408778; doi:10.15252/msb.20167456)
Supplement: Supplementary file 11 — Dataset EV3 [file MSB-13-926-s011.zip › dataset_ev3_led_data/led_calibration_data/EO_03/Shannen_c1/processed/4.xls]

## Sheet: led
wl	flux	name	peak	centroid	fwhm	Total Flux	inten
386	0	4	437	437.833	17.0774	4.07587	23.0647
386.5	0
387	0.000605319
387.5	0.0164183
388	0.026706
388.5	0.0313259
389	0.0281928
389.5	0.022012
390	0.0150712
390.5	0.00240857
391	0.000179
391.5	0.00553674
392	0.0130757
392.5	0.030845
393	0.0541038
393.5	0.0609147
394	0.0838521
394.5	0.108281
395	0.126123
395.5	0.182258
396	0.203976
396.5	0.219885
397	0.239647
397.5	0.232071
398	0.221322
398.5	0.211307
399	0.194759
399.5	0.216788
400	0.248708
400.5	0.289558
401	0.340639
401.5	0.376926
402	0.401313
402.5	0.421923
403	0.437502
403.5	0.453769
404	0.474598
404.5	0.480732
405	0.497023
405.5	0.516504
406	0.537235
406.5	0.559488
407	0.589543
407.5	0.626762
408	0.669109
408.5	0.739744
409	0.821224
409.5	0.920344
410	1.02108
410.5	1.11525
411	1.19597
411.5	1.27328
412	1.35397
412.5	1.45329
413	1.575
413.5	1.72717
414	1.89052
414.5	2.07806
415	2.28243
415.5	2.50867
416	2.75156
416.5	3.01335
417	3.28249
417.5	3.56243
418	3.87721
418.5	4.24057
419	4.65692
419.5	5.14394
420	5.68762
420.5	6.28701
421	6.93104
421.5	7.61335
422	8.35111
422.5	9.15167
423	10.0148
423.5	10.9726
424	11.9955
424.5	13.1
425	14.2988
425.5	15.5643
426	16.9176
426.5	18.3951
427	19.9533
427.5	21.6153
428	23.3357
428.5	25.1137
429	26.9341
429.5	28.7841
430	30.661
430.5	32.5845
431	34.5325
431.5	36.4732
432	38.4237
432.5	40.3252
433	42.1088
433.5	43.7306
434	45.1413
434.5	46.3362
435	47.3274
435.5	48.1002
436	48.6669
436.5	49.0153
437	49.165
437.5	49.0718
438	48.7234
438.5	48.0879
439	47.1826
439.5	46.0466
440	44.7144
440.5	43.2104
441	41.5372
441.5	39.7486
442	37.8545
442.5	35.8868
443	33.8873
443.5	31.8803
444	29.893
444.5	27.9597
445	26.1024
445.5	24.3271
446	22.6232
446.5	21.0127
447	19.5058
447.5	18.1083
448	16.8352
448.5	15.6767
449	14.6153
449.5	13.6327
450	12.7222
450.5	11.877
451	11.0848
451.5	10.3401
452	9.65046
452.5	9.01133
453	8.42005
453.5	7.87881
454	7.37929
454.5	6.90454
455	6.46022
455.5	6.03921
456	5.64027
456.5	5.26661
457	4.92141
457.5	4.59755
458	4.29896
458.5	4.02148
459	3.76043
459.5	3.51999
460	3.29599
460.5	3.07714
461	2.87571
461.5	2.6917
462	2.52413
462.5	2.37962
463	2.24708
463.5	2.12343
464	2.00679
464.5	1.89771
465	1.79832
465.5	1.7108
466	1.62917
466.5	1.55427
467	1.47892
467.5	1.41096
468	1.34519
468.5	1.28623
469	1.23608
469.5	1.18193
470	1.12769
470.5	1.08213
471	1.03384
471.5	0.987127
472	0.945762
472.5	0.905746
473	0.864209
473.5	0.827431
474	0.80432
474.5	0.775541
475	0.750074
475.5	0.72419
476	0.686823
476.5	0.650267
477	0.615378
477.5	0.580539
478	0.564003
478.5	0.552103
479	0.523889
479.5	0.502862
480	0.479481
480.5	0.452542
481	0.433503
481.5	0.425333
482	0.420892
482.5	0.414783
483	0.415568
483.5	0.419837
484	0.416329
484.5	0.408428
485	0.397143
485.5	0.374767
486	0.358648
486.5	0.345374
487	0.334751
487.5	0.333745
