# Supplementary material for: A photoconversion model for full spectral programming and multiplexing of optogenetic systems
Source: Mol Syst Biol. 2017 Apr 24;13(4):926. doi: 10.15252/msb.20167456 (PMC5408778; doi:10.15252/msb.20167456)
Supplement: Supplementary file 11 — Dataset EV3 [file MSB-13-926-s011.zip › dataset_ev3_led_data/led_calibration_data/EO_03/Shannen_c1/processed/5.xls]

## Sheet: led
wl	flux	name	peak	centroid	fwhm	Total Flux	inten
398.5	0.229204	5	449.5	452.223	18.0694	4.05072	22.9224
399	0.232495
399.5	0.245549
400	0.252597
400.5	0.273161
401	0.265113
401.5	0.252819
402	0.246813
402.5	0.251387
403	0.250301
403.5	0.252721
404	0.243917
404.5	0.24136
405	0.278247
405.5	0.30365
406	0.32414
406.5	0.343371
407	0.322881
407.5	0.2859
408	0.261361
408.5	0.243122
409	0.237407
409.5	0.254375
410	0.287208
410.5	0.306908
411	0.324436
411.5	0.364725
412	0.396942
412.5	0.420888
413	0.460412
413.5	0.484877
414	0.486087
414.5	0.522426
415	0.565307
415.5	0.616631
416	0.673436
416.5	0.731598
417	0.785465
417.5	0.830396
418	0.871228
418.5	0.916701
419	0.956521
419.5	1.00614
420	1.06569
420.5	1.13935
421	1.22546
421.5	1.32342
422	1.44076
422.5	1.57792
423	1.72048
423.5	1.87572
424	2.03507
424.5	2.18857
425	2.36876
425.5	2.56177
426	2.75038
426.5	2.99305
427	3.22634
427.5	3.43766
428	3.67466
428.5	3.92276
429	4.17728
429.5	4.47279
430	4.79446
430.5	5.1381
431	5.51556
431.5	5.9113
432	6.3406
432.5	6.80891
433	7.3229
433.5	7.86354
434	8.42838
434.5	9.03346
435	9.66841
435.5	10.3473
436	11.1059
436.5	11.9287
437	12.8204
437.5	13.7783
438	14.7952
438.5	15.8715
439	17.0086
439.5	18.2116
440	19.4985
440.5	20.8365
441	22.2546
441.5	23.7511
442	25.3091
442.5	26.931
443	28.5949
443.5	30.2588
444	31.903
444.5	33.4928
445	35.0061
445.5	36.3935
446	37.6254
446.5	38.7018
447	39.6102
447.5	40.3657
448	40.9903
448.5	41.4519
449	41.7481
449.5	41.8666
450	41.7432
450.5	41.4025
451	40.8594
451.5	40.0941
452	39.156
452.5	38.055
453	36.8404
453.5	35.5394
454	34.147
454.5	32.6707
455	31.1377
455.5	29.5577
456	27.9876
456.5	26.4595
457	25.0054
457.5	23.6417
458	22.3597
458.5	21.1639
459	20.0508
459.5	19.0114
460	18.0546
460.5	17.1693
461	16.3571
461.5	15.6264
462	14.9677
462.5	14.3713
463	13.8208
463.5	13.2989
464	12.7962
464.5	12.3158
465	11.8549
465.5	11.4177
466	10.9936
466.5	10.5855
467	10.1866
467.5	9.79628
468	9.41956
468.5	9.04481
469	8.68019
469.5	8.32099
470	7.96204
470.5	7.6063
471	7.25846
471.5	6.9163
472	6.58624
472.5	6.27345
473	5.97474
473.5	5.69751
474	5.44249
474.5	5.2013
475	4.97887
475.5	4.77594
476	4.58511
476.5	4.40292
477	4.22764
477.5	4.05804
478	3.89857
478.5	3.76131
479	3.62874
479.5	3.51641
480	3.4147
480.5	3.32015
481	3.22832
481.5	3.14315
482	3.05748
482.5	2.96836
483	2.88566
483.5	2.80666
484	2.73877
484.5	2.66916
485	2.6104
485.5	2.55856
486	2.49733
486.5	2.42253
487	2.3444
487.5	2.25283
488	2.15735
488.5	2.08178
489	2.01273
489.5	1.94427
490	1.88014
490.5	1.81987
491	1.75658
491.5	1.69261
492	1.62776
492.5	1.56214
493	1.49909
493.5	1.44335
494	1.3903
494.5	1.3409
495	1.28864
495.5	1.23773
496	1.19228
496.5	1.14871
497	1.11711
497.5	1.09822
498	1.07885
498.5	1.05561
499	1.03599
499.5	0.998786
500	0.962891
500.5	0.926798
501	0.897618
501.5	0.87893
502	0.864711
502.5	0.84822
503	0.835086
503.5	0.823409
504	0.803363
504.5	0.775245
505	0.752582
505.5	0.733573
506	0.715503
