# Supplementary material for: A photoconversion model for full spectral programming and multiplexing of optogenetic systems
Source: Mol Syst Biol. 2017 Apr 24;13(4):926. doi: 10.15252/msb.20167456 (PMC5408778; doi:10.15252/msb.20167456)
Supplement: Supplementary file 11 — Dataset EV3 [file MSB-13-926-s011.zip › dataset_ev3_led_data/led_calibration_data/EO_03/Shannen_c1/processed/6.xls]

## Sheet: led
wl	flux	name	peak	centroid	fwhm	Total Flux	inten
404.5	0	6	470.5	478.308	31.8283	4.00135	22.643
405	0
405.5	0
406	0
406.5	0
407	0.0118185
407.5	0.0313519
408	0.0530946
408.5	0.074345
409	0.0891125
409.5	0.103875
410	0.121312
410.5	0.129057
411	0.126405
411.5	0.121432
412	0.109933
412.5	0.11022
413	0.130976
413.5	0.152356
414	0.157614
414.5	0.159486
415	0.150952
415.5	0.133558
416	0.123656
416.5	0.120802
417	0.109241
417.5	0.105282
418	0.123049
418.5	0.148413
419	0.176066
419.5	0.200278
420	0.205656
420.5	0.198613
421	0.191296
421.5	0.187832
422	0.182221
422.5	0.180449
423	0.1717
423.5	0.158242
424	0.143254
424.5	0.144791
425	0.160136
425.5	0.184408
426	0.22888
426.5	0.278031
427	0.335212
427.5	0.375374
428	0.396916
428.5	0.428281
429	0.458371
429.5	0.488785
430	0.545316
430.5	0.59355
431	0.621841
431.5	0.65223
432	0.674098
432.5	0.695316
433	0.729129
433.5	0.768716
434	0.804729
434.5	0.843641
435	0.882053
435.5	0.922539
436	0.967049
436.5	1.01843
437	1.08426
437.5	1.15851
438	1.24623
438.5	1.34982
439	1.45294
439.5	1.5563
440	1.66089
440.5	1.74504
441	1.83746
441.5	1.94587
442	2.05611
442.5	2.18002
443	2.31959
443.5	2.4591
444	2.60337
444.5	2.76257
445	2.91377
445.5	3.06422
446	3.20567
446.5	3.36512
447	3.54356
447.5	3.74899
448	3.96791
448.5	4.18609
449	4.39877
449.5	4.61045
450	4.83587
450.5	5.08529
451	5.36494
451.5	5.65834
452	5.96899
452.5	6.29638
453	6.63976
453.5	7.01164
454	7.41225
454.5	7.84836
455	8.3162
455.5	8.82203
456	9.36335
456.5	9.94065
457	10.5529
457.5	11.1965
458	11.8775
458.5	12.5668
459	13.275
459.5	14.0203
460	14.7815
460.5	15.572
461	16.3892
461.5	17.2115
462	18.0439
462.5	18.8921
463	19.7346
463.5	20.5611
464	21.377
464.5	22.1345
465	22.8413
465.5	23.5123
466	24.1276
466.5	24.6934
467	25.204
467.5	25.6589
468	26.0412
468.5	26.3511
469	26.5935
469.5	26.7635
470	26.861
470.5	26.9084
471	26.9034
471.5	26.8385
472	26.721
472.5	26.5561
473	26.3461
473.5	26.0962
474	25.8013
474.5	25.4539
475	25.0616
475.5	24.6412
476	24.2138
476.5	23.7937
477	23.3771
477.5	22.97
478	22.5724
478.5	22.176
479	21.7789
479.5	21.3963
480	21.0132
480.5	20.6363
481	20.2722
481.5	19.9258
482	19.5879
482.5	19.251
483	18.9139
483.5	18.5707
484	18.2224
484.5	17.8662
485	17.5144
485.5	17.1602
486	16.8011
486.5	16.4347
487	16.0691
487.5	15.7132
488	15.3738
488.5	15.0559
489	14.753
489.5	14.4414
490	14.1137
490.5	13.7719
491	13.4177
491.5	13.0646
492	12.721
492.5	12.3871
493	12.0654
493.5	11.7553
494	11.4431
494.5	11.135
495	10.8244
495.5	10.5105
496	10.2026
496.5	9.90516
497	9.61751
497.5	9.3391
498	9.06295
498.5	8.78054
499	8.49414
499.5	8.20574
500	7.92383
500.5	7.64992
501	7.39426
501.5	7.15459
502	6.92192
502.5	6.6865
503	6.45058
503.5	6.2234
504	5.99398
504.5	5.77006
505	5.55913
505.5	5.34995
506	5.14377
506.5	4.95308
507	4.77814
507.5	4.6137
508	4.45875
508.5	4.31055
509	4.17309
509.5	4.03214
510	3.90718
510.5	3.77073
511	3.63603
511.5	3.50707
512	3.37261
512.5	3.24141
513	3.1142
513.5	2.99399
514	2.88353
514.5	2.78956
515	2.69234
515.5	2.59713
516	2.49636
516.5	2.39267
517	2.29045
517.5	2.19531
518	2.10374
518.5	2.01157
519	1.92523
519.5	1.85348
520	1.78402
520.5	1.72767
521	1.68361
521.5	1.63662
522	1.58717
522.5	1.53393
523	1.4799
523.5	1.43087
524	1.38476
524.5	1.35259
525	1.33238
525.5	1.30718
526	1.27847
526.5	1.249
527	1.22026
527.5	1.18193
528	1.13947
528.5	1.09803
529	1.05025
529.5	0.997714
530	0.955678
530.5	0.916766
531	0.877829
531.5	0.840217
532	0.810377
532.5	0.771115
533	0.736827
533.5	0.714809
534	0.698265
534.5	0.692642
535	0.678596
535.5	0.669674
536	0.654929
536.5	0.620591
537	0.588352
537.5	0.564835
538	0.531221
538.5	0.501406
539	0.47589
539.5	0.449474
540	0.427056
540.5	0.406713
541	0.382671
541.5	0.379997
542	0.352706
542.5	0.331463
543	0.32669
543.5	0.328564
544	0.337511
544.5	0.35598
545	0.368451
545.5	0.366826
546	0.35598
546.5	0.344084
547	0.309796
547.5	0.284829
548	0.250216
548.5	0.224322
549	0.203704
549.5	0.199918
550	0.20872
550.5	0.23011
551	0.233231
551.5	0.232032
552	0.249576
552.5	0.261837
553	0.254089
553.5	0.275657
554	0.262437
554.5	0.218684
555	0.167576
555.5	0.119087
556	0.0777638
556.5	0.0455497
557	0.0220203
557.5	0.0240941
558	0.0563935
558.5	0.0979945
559	0.143849
559.5	0.182226
560	0.197928
560.5	0.191216
561	0.184198
561.5	0.186667
562	0.202907
562.5	0.213513
563	0.228918
563.5	0.212838
564	0.200995
564.5	0.173114
565	0.156185
565.5	0.152479
566	0.152968
566.5	0.151959
567	0.156265
567.5	0.180307
568	0.2237
568.5	0.246282
569	0.248641
569.5	0.262462
570	0.210669
570.5	0.174811
571	0.186217
571.5	0.20819
572	0.21602
572.5	0.221143
573	0.208492
573.5	0.182921
574	0.149695
574.5	0.152884
575	0.166289
575.5	0.207575
576	0.227566
576.5	0.247044
577	0.259088
577.5	0.264286
578	0.255714
578.5	0.26661
579	0.276107
579.5	0.272858
580	0.262687
580.5	0.258213
581	0.262512
581.5	0.267885
582	0.262712
582.5	0.257313
583	0.242156
583.5	0.253115
584	0.272733
584.5	0.293051
585	0.32629
585.5	0.315119
586	0.260537
586.5	0.229333
587	0.190603
587.5	0.159789
588	0.150012
588.5	0.127577
589	0.100206
589.5	0.0718508
590	0.0252265
590.5	0
591	0
591.5	0
592	0
592.5	0
593	0
