# Supplementary material for: A photoconversion model for full spectral programming and multiplexing of optogenetic systems
Source: Mol Syst Biol. 2017 Apr 24;13(4):926. doi: 10.15252/msb.20167456 (PMC5408778; doi:10.15252/msb.20167456)
Supplement: Supplementary file 11 — Dataset EV3 [file MSB-13-926-s011.zip › dataset_ev3_led_data/led_calibration_data/EO_03/Shannen_c1/processed/7.xls]

## Sheet: led
wl	flux	name	peak	centroid	fwhm	Total Flux	inten
424.5	0.120821	7	493.5	494.36	23.5583	4.05011	22.9189
425	0.126634
425.5	0.144223
426	0.159754
426.5	0.183365
427	0.211565
427.5	0.236196
428	0.248265
428.5	0.260734
429	0.271301
429.5	0.278338
430	0.289622
430.5	0.298733
431	0.316115
431.5	0.331621
432	0.343053
432.5	0.336139
433	0.331201
433.5	0.316461
434	0.305794
434.5	0.304288
435	0.289227
435.5	0.273203
436	0.246544
436.5	0.217473
437	0.199795
437.5	0.202417
438	0.218515
438.5	0.247993
439	0.281252
439.5	0.316485
440	0.348707
440.5	0.360706
441	0.374854
441.5	0.397792
442	0.419569
442.5	0.436482
443	0.451519
443.5	0.449544
444	0.435569
444.5	0.426458
445	0.424038
445.5	0.441445
446	0.451173
446.5	0.467592
447	0.475074
447.5	0.470926
448	0.468358
448.5	0.467173
449	0.478283
449.5	0.501715
450	0.52843
450.5	0.568602
451	0.602132
451.5	0.635119
452	0.670747
452.5	0.696821
453	0.723116
453.5	0.751289
454	0.773708
454.5	0.794645
455	0.82183
455.5	0.85015
456	0.879112
456.5	0.915284
457	0.961456
457.5	1.01321
458	1.07096
458.5	1.13523
459	1.19767
459.5	1.27323
460	1.34668
460.5	1.42441
461	1.49919
461.5	1.57771
462	1.6582
462.5	1.74506
463	1.83938
463.5	1.93261
464	2.03498
464.5	2.14597
465	2.2628
465.5	2.38986
466	2.52438
466.5	2.67055
467	2.82684
467.5	2.9977
468	3.19967
468.5	3.41275
469	3.64533
469.5	3.88977
470	4.15618
470.5	4.43667
471	4.73419
471.5	5.04653
472	5.37763
472.5	5.7275
473	6.09613
473.5	6.49736
474	6.92821
474.5	7.38079
475	7.84596
475.5	8.3178
476	8.80915
476.5	9.33358
477	9.89455
477.5	10.5047
478	11.1651
478.5	11.8629
479	12.576
479.5	13.3268
480	14.1085
480.5	14.9258
481	15.7944
481.5	16.721
482	17.6906
482.5	18.6911
483	19.7101
483.5	20.7449
484	21.7861
484.5	22.8404
485	23.9075
485.5	24.9697
486	26.0116
486.5	27.0363
487	28.0338
487.5	29.0017
488	29.9449
488.5	30.8387
489	31.6559
489.5	32.3794
490	33.0016
490.5	33.5398
491	34.0016
491.5	34.404
492	34.7596
492.5	35.0509
493	35.2583
493.5	35.3571
494	35.3225
494.5	35.1497
495	34.8534
495.5	34.4756
496	34.0164
496.5	33.4905
497	32.8954
497.5	32.2337
498	31.5053
498.5	30.7152
499	29.893
499.5	29.0264
500	28.1227
500.5	27.1968
501	26.2462
501.5	25.2808
502	24.3174
502.5	23.3475
503	22.3752
503.5	21.4016
504	20.4417
504.5	19.5096
505	18.6138
505.5	17.763
506	16.9524
506.5	16.1761
507	15.4337
507.5	14.7129
508	14.0137
508.5	13.333
509	12.674
509.5	12.0552
510	11.4639
510.5	10.8992
511	10.3716
511.5	9.86616
512	9.3753
512.5	8.90371
513	8.44718
513.5	8.00892
514	7.5914
514.5	7.20351
515	6.85587
515.5	6.53538
516	6.23564
516.5	5.94651
517	5.65614
517.5	5.36578
518	5.07419
518.5	4.79518
519	4.53445
519.5	4.29272
520	4.04829
520.5	3.81619
521	3.58731
521.5	3.37176
522	3.17868
522.5	3.01424
523	2.87523
523.5	2.74882
524	2.6261
524.5	2.50314
525	2.37189
525.5	2.2388
526	2.11012
526.5	1.99333
527	1.89543
527.5	1.80951
528	1.7326
528.5	1.66707
529	1.59006
529.5	1.49473
530	1.40967
530.5	1.31804
531	1.22895
531.5	1.15187
532	1.08728
532.5	1.02101
533	0.97232
533.5	0.947283
534	0.953999
534.5	0.950617
535	0.940814
535.5	0.915803
536	0.878372
536.5	0.813904
537	0.79425
537.5	0.754004
538	0.714968
538.5	0.667488
539	0.617588
539.5	0.571269
540	0.53085
540.5	0.51132
541	0.49332
541.5	0.474259
542	0.447124
542.5	0.415248
543	0.391323
543.5	0.377792
544	0.377076
544.5	0.391496
545	0.398483
545.5	0.38478
546	0.365891
546.5	0.341077
547	0.321004
547.5	0.311103
548	0.302412
548.5	0.290609
549	0.277844
549.5	0.261795
550	0.252536
550.5	0.252956
551	0.242482
551.5	0.239734
552	0.248956
552.5	0.257277
553	0.261993
553.5	0.274462
554	0.259055
554.5	0.240747
555	0.23033
555.5	0.233643
556	0.252339
556.5	0.268906
557	0.284042
557.5	0.284066
558	0.28535
558.5	0.271079
559	0.260018
559.5	0.252388
560	0.245628
560.5	0.249771
561	0.285054
561.5	0.316979
562	0.327843
562.5	0.317621
563	0.302288
563.5	0.252561
564	0.233446
564.5	0.226352
565	0.242803
565.5	0.247845
566	0.235033
566.5	0.221839
567	0.204908
567.5	0.176906
568	0.165494
