# Supplementary material for: A photoconversion model for full spectral programming and multiplexing of optogenetic systems
Source: Mol Syst Biol. 2017 Apr 24;13(4):926. doi: 10.15252/msb.20167456 (PMC5408778; doi:10.15252/msb.20167456)
Supplement: Supplementary file 11 — Dataset EV3 [file MSB-13-926-s011.zip › dataset_ev3_led_data/led_calibration_data/EO_03/Shannen_c1/processed/8.xls]

## Sheet: led
wl	flux	name	peak	centroid	fwhm	Total Flux	inten
447	0.0576087	8	516	523.608	29.0107	4.19693	23.7498
447.5	0.0557907
448	0.0632867
448.5	0.0734941
449	0.0820146
449.5	0.0909044
450	0.0730581
450.5	0.0493217
451	0.0305485
451.5	0.00690957
452	0
452.5	0.00590907
453	0.0162547
453.5	0.0409632
454	0.0602487
454.5	0.0809829
455	0.0801537
455.5	0.0752835
456	0.0719311
456.5	0.0673706
457	0.0667678
457.5	0.0715927
458	0.0698152
458.5	0.0678233
459	0.0697509
459.5	0.0736776
460	0.0786288
460.5	0.083194
461	0.0871326
461.5	0.0850049
462	0.0853003
462.5	0.0921696
463	0.0981311
463.5	0.107893
464	0.117664
464.5	0.121086
465	0.119768
465.5	0.119239
466	0.119392
466.5	0.119935
467	0.122721
467.5	0.125549
468	0.128322
468.5	0.127736
469	0.12557
469.5	0.120776
470	0.120424
470.5	0.124105
471	0.133252
471.5	0.1401
472	0.151782
472.5	0.166441
473	0.173489
473.5	0.191664
474	0.207747
474.5	0.208157
475	0.206193
475.5	0.209374
476	0.213177
476.5	0.231512
477	0.267767
477.5	0.308964
478	0.35383
478.5	0.40034
479	0.424405
479.5	0.441846
480	0.460312
480.5	0.477396
481	0.503486
481.5	0.544826
482	0.586476
482.5	0.629126
483	0.674945
483.5	0.711758
484	0.754503
484.5	0.805898
485	0.864798
485.5	0.932466
486	1.01488
486.5	1.10979
487	1.21448
487.5	1.32542
488	1.43912
488.5	1.54882
489	1.65428
489.5	1.75747
490	1.87408
490.5	1.99693
491	2.14137
491.5	2.30945
492	2.49349
492.5	2.70316
493	2.93476
493.5	3.18113
494	3.44799
494.5	3.7394
495	4.03628
495.5	4.35365
496	4.69295
496.5	5.05393
497	5.4404
497.5	5.84975
498	6.28149
498.5	6.73396
499	7.22003
499.5	7.73279
500	8.28152
500.5	8.86123
501	9.46929
501.5	10.1133
502	10.8017
502.5	11.5301
503	12.2947
503.5	13.0893
504	13.9006
504.5	14.7293
505	15.5671
505.5	16.4217
506	17.2931
506.5	18.1785
507	19.0732
507.5	19.9684
508	20.8476
508.5	21.7054
509	22.5534
509.5	23.3813
510	24.1819
510.5	24.9325
511	25.6449
511.5	26.2763
512	26.8243
512.5	27.3056
513	27.7345
513.5	28.0895
514	28.3636
514.5	28.5732
515	28.7186
515.5	28.7734
516	28.7853
516.5	28.7543
517	28.659
517.5	28.5137
518	28.2992
518.5	28.0157
519	27.6821
519.5	27.2937
520	26.8458
520.5	26.3597
521	25.8427
521.5	25.3089
522	24.7609
522.5	24.2058
523	23.6523
523.5	23.0947
524	22.5455
524.5	22.0084
525	21.4945
525.5	20.9829
526	20.4883
526.5	19.9927
527	19.4978
527.5	19.0017
528	18.5168
528.5	18.052
529	17.6183
529.5	17.2169
530	16.8563
530.5	16.5228
531	16.1925
531.5	15.8416
532	15.4632
532.5	15.0536
533	14.6376
533.5	14.2394
534	13.8608
534.5	13.5022
535	13.1663
535.5	12.8291
536	12.507
536.5	12.1839
537	11.877
537.5	11.5694
538	11.2644
538.5	10.9475
539	10.6225
539.5	10.2947
540	9.95727
540.5	9.64132
541	9.3492
541.5	9.07067
542	8.79809
542.5	8.53456
543	8.26436
543.5	7.99226
544	7.72397
544.5	7.47164
545	7.22194
545.5	6.97557
546	6.73801
546.5	6.50475
547	6.27053
547.5	6.04227
548	5.83164
548.5	5.64126
549	5.44135
549.5	5.24502
550	5.06798
550.5	4.89309
551	4.71368
551.5	4.54808
552	4.40631
552.5	4.25453
553	4.10943
553.5	3.98267
554	3.86067
554.5	3.74321
555	3.6448
555.5	3.5514
556	3.46157
556.5	3.3665
557	3.25476
557.5	3.13753
558	3.02983
558.5	2.93
559	2.84493
559.5	2.75558
560	2.67648
560.5	2.60285
561	2.52279
561.5	2.44702
562	2.38269
562.5	2.31467
563	2.24657
563.5	2.16577
564	2.10582
564.5	2.04016
565	1.97273
565.5	1.90885
566	1.8427
566.5	1.75835
567	1.68392
567.5	1.62395
568	1.58256
568.5	1.55428
569	1.52754
569.5	1.49316
570	1.45299
570.5	1.39864
571	1.34429
571.5	1.29361
572	1.23745
572.5	1.18892
573	1.15632
573.5	1.12129
574	1.08829
574.5	1.07838
575	1.06449
575.5	1.03521
576	1.0192
576.5	1.01136
577	0.978405
577.5	0.946524
578	0.912928
578.5	0.873447
579	0.834204
579.5	0.802705
580	0.786145
580.5	0.778258
581	0.779855
581.5	0.775328
582	0.774565
582.5	0.769871
583	0.762747
583.5	0.751334
584	0.723147
584.5	0.673229
585	0.612542
585.5	0.564436
586	0.541252
586.5	0.558098
587	0.584736
587.5	0.607753
588	0.609373
588.5	0.61116
589	0.609349
589.5	0.608158
590	0.595482
590.5	0.5682
591	0.526241
591.5	0.490215
592	0.4636
592.5	0.461861
593	0.445992
593.5	0.430814
594	0.450781
594.5	0.474847
595	0.509705
595.5	0.564745
596	0.59329
596.5	0.59553
597	0.592766
597.5	0.575444
598	0.551498
598.5	0.522238
599	0.476753
599.5	0.453617
600	0.428694
600.5	0.413826
601	0.419139
601.5	0.42095
602	0.423905
602.5	0.444181
603	0.46472
603.5	0.482924
604	0.489262
604.5	0.494075
605	0.455428
605.5	0.433554
606	0.425263
606.5	0.412444
607	0.405153
607.5	0.401722
608	0.382898
608.5	0.371295
609	0.371033
609.5	0.372248
610	0.352543
610.5	0.312013
611	0.254638
611.5	0.169948
612	0.105146
612.5	0.0873471
613	0.106366
613.5	0.132399
614	0.144949
614.5	0.12944
615	0.130784
615.5	0.143915
616	0.146052
616.5	0.176233
617	0.191337
617.5	0.154379
618	0.117171
618.5	0.0885765
619	0.0595625
619.5	0.0452759
620	0.0508037
620.5	0.078543
