# Supplementary material for: A photoconversion model for full spectral programming and multiplexing of optogenetic systems
Source: Mol Syst Biol. 2017 Apr 24;13(4):926. doi: 10.15252/msb.20167456 (PMC5408778; doi:10.15252/msb.20167456)
Supplement: Supplementary file 11 — Dataset EV3 [file MSB-13-926-s011.zip › dataset_ev3_led_data/led_calibration_data/EO_03/Shannen_c1/processed/9.xls]

## Sheet: led
wl	flux	name	peak	centroid	fwhm	Total Flux	inten
454.5	0.0330428	9	523.5	530.347	30.0144	4.05474	22.9451
455	0.0365621
455.5	0.0447574
456	0.0526174
456.5	0.0555917
457	0.0535472
457.5	0.0484864
458	0.0463358
458.5	0.0491646
459	0.0667909
459.5	0.0788089
460	0.0873051
460.5	0.0893472
461	0.0922475
461.5	0.0931649
462	0.0957249
462.5	0.102248
463	0.111238
463.5	0.119731
464	0.126681
464.5	0.134983
465	0.130506
465.5	0.120661
466	0.101405
466.5	0.078582
467	0.0593922
467.5	0.0449473
468	0.0434232
468.5	0.0459215
469	0.0517517
469.5	0.0567064
470	0.0611037
470.5	0.0637525
471	0.0712943
471.5	0.0829202
472	0.0997745
472.5	0.117095
473	0.129656
473.5	0.136265
474	0.137878
474.5	0.137409
475	0.136645
475.5	0.138702
476	0.14104
476.5	0.141723
477	0.139553
477.5	0.136487
478	0.139945
478.5	0.147309
479	0.142394
479.5	0.136329
480	0.130649
480.5	0.125904
481	0.132142
481.5	0.157174
482	0.185553
482.5	0.211017
483	0.23657
483.5	0.251113
484	0.273556
484.5	0.303274
485	0.336125
485.5	0.365596
486	0.392109
486.5	0.40878
487	0.417116
487.5	0.426809
488	0.440694
488.5	0.458031
489	0.48738
489.5	0.52356
490	0.572095
490.5	0.631532
491	0.697997
491.5	0.768606
492	0.838105
492.5	0.904866
493	0.970419
493.5	1.03871
494	1.12017
494.5	1.21108
495	1.3081
495.5	1.41188
496	1.51403
496.5	1.6199
497	1.7356
497.5	1.85854
498	2.00166
498.5	2.1575
499	2.33568
499.5	2.53555
500	2.75702
500.5	2.9955
501	3.25791
501.5	3.5403
502	3.83674
502.5	4.14108
503	4.45651
503.5	4.79315
504	5.14706
504.5	5.54363
505	5.96955
505.5	6.40904
506	6.87614
506.5	7.3689
507	7.89273
507.5	8.46367
508	9.0679
508.5	9.70394
509	10.3728
509.5	11.0836
510	11.8355
510.5	12.621
511	13.4445
511.5	14.283
512	15.1186
512.5	15.9502
513	16.772
513.5	17.5898
514	18.4073
514.5	19.2323
515	20.0713
515.5	20.9111
516	21.7501
516.5	22.5832
517	23.3946
517.5	24.1608
518	24.8721
518.5	25.5257
519	26.1176
519.5	26.6478
520	27.1213
520.5	27.5258
521	27.8637
521.5	28.1423
522	28.3692
522.5	28.5394
523	28.6578
523.5	28.7244
524	28.717
524.5	28.6479
525	28.5049
525.5	28.3002
526	28.0388
526.5	27.7453
527	27.4247
527.5	27.0769
528	26.6947
528.5	26.2828
529	25.8339
529.5	25.3604
530	24.8894
530.5	24.4186
531	23.9556
531.5	23.4745
532	22.9645
532.5	22.4369
533	21.9045
533.5	21.3809
534	20.8758
534.5	20.3729
535	19.8715
535.5	19.3549
536	18.8658
536.5	18.3797
537	17.9146
537.5	17.462
538	17.0186
538.5	16.5769
539	16.1709
539.5	15.7916
540	15.4264
540.5	15.0905
541	14.7511
541.5	14.4086
542	14.0334
542.5	13.6517
543	13.2595
543.5	12.8711
544	12.4846
544.5	12.1209
545	11.7655
545.5	11.4024
546	11.0367
546.5	10.685
547	10.3388
547.5	10.0218
548	9.72737
548.5	9.43117
549	9.11969
549.5	8.7976
550	8.46835
550.5	8.16081
551	7.85056
551.5	7.54844
552	7.27247
552.5	7.00833
553	6.75826
553.5	6.53531
554	6.32296
554.5	6.1301
555	5.92294
555.5	5.71997
556	5.53105
556.5	5.32635
557	5.12486
557.5	4.9431
558	4.76652
558.5	4.59782
559	4.43111
559.5	4.26315
560	4.1063
560.5	3.95956
561	3.81504
561.5	3.68433
562	3.56299
562.5	3.42685
563	3.32228
563.5	3.20513
564	3.09144
564.5	2.99674
565	2.91288
565.5	2.81448
566	2.73088
566.5	2.6411
567	2.55207
567.5	2.47463
568	2.41618
568.5	2.36871
569	2.30804
569.5	2.25519
570	2.20058
570.5	2.1281
571	2.07845
571.5	2.05046
572	1.98264
572.5	1.93369
573	1.89686
573.5	1.8122
574	1.75829
574.5	1.69757
575	1.63061
575.5	1.547
576	1.46594
576.5	1.37644
577	1.29384
577.5	1.22353
578	1.16316
578.5	1.12799
579	1.0943
579.5	1.04332
580	1.00024
580.5	0.964229
581	0.942575
581.5	0.95059
582	0.969506
582.5	0.987091
583	0.999767
583.5	0.997967
584	0.965338
584.5	0.909355
585	0.848981
585.5	0.788484
586	0.726014
586.5	0.691955
587	0.675184
587.5	0.66199
588	0.639498
588.5	0.6138
589	0.586745
589.5	0.5681
590	0.54292
590.5	0.515816
591	0.515199
591.5	0.513695
592	0.496949
592.5	0.507998
593	0.479636
593.5	0.43618
594	0.379876
594.5	0.315581
595	0.257624
595.5	0.234145
596	0.183602
596.5	0.129485
597	0.0925237
597.5	0.0654739
598	0.0746188
598.5	0.101918
599	0.121756
599.5	0.120723
600	0.0695383
600.5	0.0620064
601	0.0806315
601.5	0.104184
602	0.162587
602.5	0.236668
603	0.263716
603.5	0.269191
604	0.258759
604.5	0.236942
605	0.191894
605.5	0.243167
606	0.235929
606.5	0.221558
607	0.207007
607.5	0.144732
608	0.0904151
608.5	0.108776
609	0.148833
609.5	0.190308
610	0.213631
610.5	0.25321
611	0.269142
611.5	0.253333
612	0.279253
612.5	0.305987
613	0.303842
613.5	0.330773
614	0.345102
614.5	0.29553
615	0.213868
615.5	0.137237
616	0.0364807
616.5	0.00190436
617	0
617.5	0
618	0
618.5	0
619	0
619.5	0.00134785
620	0.0184986
620.5	0.0457218
621	0.066051
621.5	0.0883706
622	0.113876
622.5	0.120957
623	0.123041
623.5	0.140206
624	0.107205
624.5	0.0613602
625	0.043766
625.5	0.0654419
626	0.0986795
626.5	0.172119
627	0.245278
627.5	0.281127
628	0.276343
628.5	0.260855
629	0.241707
629.5	0.216576
630	0.195813
630.5	0.176253
631	0.148821
631.5	0.106184
632	0.0722043
632.5	0.0276984
633	0.00490832
633.5	0
634	0
