# Supplementary material for: A photoconversion model for full spectral programming and multiplexing of optogenetic systems
Source: Mol Syst Biol. 2017 Apr 24;13(4):926. doi: 10.15252/msb.20167456 (PMC5408778; doi:10.15252/msb.20167456)
Supplement: Supplementary file 11 — Dataset EV3 [file MSB-13-926-s011.zip › dataset_ev3_led_data/led_calibration_data/EO_03/Shannen_c1/raw/1.IRR]

" File: 160129_calibrations\post-calibration\Sha
" RAD->  Wave:647.21nm  Pix:1050  Val:  0.000  Time:400ms  Avg:1  Sm:1  Sg:1  Tc:off  SNAP  Xt:1  Ch:1  Xtrig wnmcal >RAD-IS6.CAL
 180.00  0.0000E+000
 180.50  0.0000E+000
 181.00  0.0000E+000
 181.50  0.0000E+000
 182.00  0.0000E+000
 182.50  0.0000E+000
 183.00  0.0000E+000
 183.50  0.0000E+000
 184.00  0.0000E+000
 184.50  0.0000E+000
 185.00  0.0000E+000
 185.50  0.0000E+000
 186.00  0.0000E+000
 186.50  0.0000E+000
 187.00  0.0000E+000
 187.50  0.0000E+000
 188.00  0.0000E+000
 188.50  0.0000E+000
 189.00  0.0000E+000
 189.50  0.0000E+000
 190.00  0.0000E+000
 190.50  0.0000E+000
 191.00  0.0000E+000
 191.50  0.0000E+000
 192.00  0.0000E+000
 192.50  0.0000E+000
 193.00  0.0000E+000
 193.50  0.0000E+000
 194.00  0.0000E+000
 194.50  0.0000E+000
 195.00  0.0000E+000
 195.50  0.0000E+000
 196.00  0.0000E+000
 196.50  0.0000E+000
 197.00  0.0000E+000
 197.50  0.0000E+000
 198.00  0.0000E+000
 198.50  0.0000E+000
 199.00  0.0000E+000
 199.50  0.0000E+000
 200.00  0.0000E+000
 200.50  0.0000E+000
 201.00  0.0000E+000
 201.50  0.0000E+000
 202.00  0.0000E+000
 202.50  0.0000E+000
 203.00  0.0000E+000
 203.50  0.0000E+000
 204.00  0.0000E+000
 204.50  0.0000E+000
 205.00  0.0000E+000
 205.50  0.0000E+000
 206.00  0.0000E+000
 206.50  0.0000E+000
 207.00  0.0000E+000
 207.50  0.0000E+000
 208.00  0.0000E+000
 208.50  0.0000E+000
 209.00  0.0000E+000
 209.50  0.0000E+000
 210.00  0.0000E+000
 210.50  0.0000E+000
 211.00  0.0000E+000
 211.50  0.0000E+000
 212.00  0.0000E+000
 212.50  0.0000E+000
 213.00  0.0000E+000
 213.50  0.0000E+000
 214.00  0.0000E+000
 214.50  0.0000E+000
 215.00  0.0000E+000
 215.50  0.0000E+000
 216.00  0.0000E+000
 216.50  0.0000E+000
 217.00  0.0000E+000
 217.50  0.0000E+000
 218.00  0.0000E+000
 218.50  0.0000E+000
 219.00  0.0000E+000
 219.50  0.0000E+000
 220.00  0.0000E+000
 220.50  0.0000E+000
 221.00  0.0000E+000
 221.50  0.0000E+000
 222.00  0.0000E+000
 222.50  0.0000E+000
 223.00  0.0000E+000
 223.50  0.0000E+000
 224.00  0.0000E+000
 224.50  0.0000E+000
 225.00  0.0000E+000
 225.50  0.0000E+000
 226.00  0.0000E+000
 226.50  0.0000E+000
 227.00  0.0000E+000
 227.50  0.0000E+000
 228.00  0.0000E+000
 228.50  0.0000E+000
 229.00  0.0000E+000
 229.50  0.0000E+000
 230.00  0.0000E+000
 230.50  0.0000E+000
 231.00  0.0000E+000
 231.50  0.0000E+000
 232.00  0.0000E+000
 232.50  0.0000E+000
 233.00  0.0000E+000
 233.50  0.0000E+000
 234.00  0.0000E+000
 234.50  0.0000E+000
 235.00  0.0000E+000
 235.50  0.0000E+000
 236.00  0.0000E+000
 236.50  0.0000E+000
 237.00  0.0000E+000
 237.50  0.0000E+000
 238.00  0.0000E+000
 238.50  0.0000E+000
 239.00  0.0000E+000
 239.50  0.0000E+000
 240.00  0.0000E+000
 240.50  0.0000E+000
 241.00  0.0000E+000
 241.50  0.0000E+000
 242.00  0.0000E+000
 242.50  0.0000E+000
 243.00  0.0000E+000
 243.50  0.0000E+000
 244.00  0.0000E+000
 244.50  0.0000E+000
 245.00  0.0000E+000
 245.50  0.0000E+000
 246.00  0.0000E+000
 246.50  0.0000E+000
 247.00  0.0000E+000
 247.50  0.0000E+000
 248.00  0.0000E+000
 248.50  0.0000E+000
 249.00  0.0000E+000
 249.50  0.0000E+000
 250.00  0.0000E+000
 250.50  0.0000E+000
 251.00  0.0000E+000
 251.50  0.0000E+000
 252.00  0.0000E+000
 252.50  0.0000E+000
 253.00  0.0000E+000
 253.50  0.0000E+000
 254.00  0.0000E+000
 254.50  0.0000E+000
 255.00  0.0000E+000
 255.50  0.0000E+000
 256.00  0.0000E+000
 256.50  0.0000E+000
 257.00  0.0000E+000
 257.50  0.0000E+000
 258.00  0.0000E+000
 258.50  0.0000E+000
 259.00  0.0000E+000
 259.50  0.0000E+000
 260.00  0.0000E+000
 260.50  0.0000E+000
 261.00  0.0000E+000
 261.50  0.0000E+000
 262.00  0.0000E+000
 262.50  0.0000E+000
 263.00  0.0000E+000
 263.50  0.0000E+000
 264.00  0.0000E+000
 264.50  0.0000E+000
 265.00  0.0000E+000
 265.50  0.0000E+000
 266.00  0.0000E+000
 266.50  0.0000E+000
 267.00  0.0000E+000
 267.50  0.0000E+000
 268.00  0.0000E+000
 268.50  0.0000E+000
 269.00  0.0000E+000
 269.50  0.0000E+000
 270.00  0.0000E+000
 270.50  0.0000E+000
 271.00  0.0000E+000
 271.50  0.0000E+000
 272.00  0.0000E+000
 272.50  0.0000E+000
 273.00  0.0000E+000
 273.50  0.0000E+000
 274.00  0.0000E+000
 274.50  0.0000E+000
 275.00  0.0000E+000
 275.50  0.0000E+000
 276.00  0.0000E+000
 276.50  0.0000E+000
 277.00  0.0000E+000
 277.50  0.0000E+000
 278.00  0.0000E+000
 278.50  0.0000E+000
 279.00  0.0000E+000
 279.50  0.0000E+000
 280.00  0.0000E+000
 280.50  0.0000E+000
 281.00  0.0000E+000
 281.50  0.0000E+000
 282.00  0.0000E+000
 282.50  0.0000E+000
 283.00  0.0000E+000
 283.50  0.0000E+000
 284.00  0.0000E+000
 284.50  0.0000E+000
 285.00  0.0000E+000
 285.50  0.0000E+000
 286.00  0.0000E+000
 286.50  0.0000E+000
 287.00  0.0000E+000
 287.50  0.0000E+000
 288.00  0.0000E+000
 288.50  0.0000E+000
 289.00  0.0000E+000
 289.50  0.0000E+000
 290.00  0.0000E+000
 290.50  0.0000E+000
 291.00  0.0000E+000
 291.50  0.0000E+000
 292.00  0.0000E+000
 292.50  0.0000E+000
 293.00  0.0000E+000
 293.50  0.0000E+000
 294.00  0.0000E+000
 294.50  0.0000E+000
 295.00  0.0000E+000
 295.50  0.0000E+000
 296.00  0.0000E+000
 296.50  0.0000E+000
 297.00  0.0000E+000
 297.50  0.0000E+000
 298.00  0.0000E+000
 298.50  0.0000E+000
 299.00  0.0000E+000
 299.50  0.0000E+000
 300.00  0.0000E+000
 300.50  0.0000E+000
 301.00  0.0000E+000
 301.50  0.0000E+000
 302.00  0.0000E+000
 302.50  0.0000E+000
 303.00  0.0000E+000
 303.50  0.0000E+000
 304.00  0.0000E+000
 304.50  0.0000E+000
 305.00  0.0000E+000
 305.50  0.0000E+000
 306.00  0.0000E+000
 306.50  0.0000E+000
 307.00  0.0000E+000
 307.50  0.0000E+000
 308.00  0.0000E+000
 308.50  0.0000E+000
 309.00  0.0000E+000
 309.50  0.0000E+000
 310.00  0.0000E+000
 310.50  0.0000E+000
 311.00  0.0000E+000
 311.50  0.0000E+000
 312.00  0.0000E+000
 312.50  0.0000E+000
 313.00  0.0000E+000
 313.50  0.0000E+000
 314.00  0.0000E+000
 314.50  0.0000E+000
 315.00  0.0000E+000
 315.50  0.0000E+000
 316.00  0.0000E+000
 316.50  0.0000E+000
 317.00  0.0000E+000
 317.50  0.0000E+000
 318.00  0.0000E+000
 318.50  0.0000E+000
 319.00  0.0000E+000
 319.50  0.0000E+000
 320.00  0.0000E+000
 320.50  0.0000E+000
 321.00  0.0000E+000
 321.50  0.0000E+000
 322.00  0.0000E+000
 322.50  0.0000E+000
 323.00  0.0000E+000
 323.50  0.0000E+000
 324.00  0.0000E+000
 324.50  0.0000E+000
 325.00  0.0000E+000
 325.50  0.0000E+000
 326.00  0.0000E+000
 326.50  0.0000E+000
 327.00  0.0000E+000
 327.50  0.0000E+000
 328.00  0.0000E+000
 328.50  0.0000E+000
 329.00  0.0000E+000
 329.50  0.0000E+000
 330.00  0.0000E+000
 330.50  0.0000E+000
 331.00  0.0000E+000
 331.50  0.0000E+000
 332.00  0.0000E+000
 332.50  0.0000E+000
 333.00  0.0000E+000
 333.50  0.0000E+000
 334.00  0.0000E+000
 334.50  0.0000E+000
 335.00  0.0000E+000
 335.50  0.0000E+000
 336.00  0.0000E+000
 336.50  0.0000E+000
 337.00  0.0000E+000
 337.50  0.0000E+000
 338.00  0.0000E+000
 338.50  0.0000E+000
 339.00  0.0000E+000
 339.50  0.0000E+000
 340.00  0.0000E+000
 340.50  0.0000E+000
 341.00  0.0000E+000
 341.50  0.0000E+000
 342.00  0.0000E+000
 342.50  0.0000E+000
 343.00  0.0000E+000
 343.50  0.0000E+000
 344.00  0.0000E+000
 344.50  0.0000E+000
 345.00  0.0000E+000
 345.50  0.0000E+000
 346.00  0.0000E+000
 346.50  0.0000E+000
 347.00  0.0000E+000
 347.50  0.0000E+000
 348.00  0.0000E+000
 348.50  0.0000E+000
 349.00  0.0000E+000
 349.50  0.0000E+000
 350.00  0.0000E+000
 350.50  0.0000E+000
 351.00  0.0000E+000
 351.50  0.0000E+000
 352.00  0.0000E+000
 352.50  0.0000E+000
 353.00  0.0000E+000
 353.50  0.0000E+000
 354.00  0.0000E+000
 354.50  0.0000E+000
 355.00  0.0000E+000
 355.50  0.0000E+000
 356.00  0.0000E+000
 356.50  0.0000E+000
 357.00  0.0000E+000
 357.50  0.0000E+000
 358.00  0.0000E+000
 358.50  0.0000E+000
 359.00  0.0000E+000
 359.50  3.2172E-006
 360.00  4.8844E-005
 360.50  8.4919E-005
 361.00  9.1719E-005
 361.50  9.7909E-005
 362.00  1.0301E-004
 362.50  1.0716E-004
 363.00  1.1027E-004
 363.50  1.1206E-004
 364.00  1.1258E-004
 364.50  1.1180E-004
 365.00  1.0986E-004
 365.50  1.0712E-004
 366.00  1.0377E-004
 366.50  9.9887E-005
 367.00  9.5657E-005
 367.50  9.1109E-005
 368.00  8.6234E-005
 368.50  8.1125E-005
 369.00  7.5923E-005
 369.50  7.0795E-005
 370.00  6.5862E-005
 370.50  6.1066E-005
 371.00  5.6531E-005
 371.50  5.2237E-005
 372.00  4.8204E-005
 372.50  4.4451E-005
 373.00  4.1019E-005
 373.50  3.7843E-005
 374.00  3.4960E-005
 374.50  3.2251E-005
 375.00  2.9751E-005
 375.50  2.7384E-005
 376.00  2.5205E-005
 376.50  2.3218E-005
 377.00  2.1528E-005
 377.50  2.0029E-005
 378.00  1.8614E-005
 378.50  1.7310E-005
 379.00  1.6015E-005
 379.50  1.4770E-005
 380.00  1.3654E-005
 380.50  1.2675E-005
 381.00  1.1830E-005
 381.50  1.1100E-005
 382.00  1.0456E-005
 382.50  9.8157E-006
 383.00  9.2227E-006
 383.50  8.5897E-006
 384.00  7.9954E-006
 384.50  7.4294E-006
 385.00  6.9197E-006
 385.50  6.5379E-006
 386.00  6.1848E-006
 386.50  5.7693E-006
 387.00  5.3741E-006
 387.50  4.9499E-006
 388.00  4.5244E-006
 388.50  4.2275E-006
 389.00  4.0504E-006
 389.50  3.9396E-006
 390.00  3.8485E-006
 390.50  3.7032E-006
 391.00  3.5076E-006
 391.50  3.2794E-006
 392.00  3.0709E-006
 392.50  2.9243E-006
 393.00  2.8145E-006
 393.50  2.7035E-006
 394.00  2.6468E-006
 394.50  2.5621E-006
 395.00  2.4578E-006
 395.50  2.3920E-006
 396.00  2.2758E-006
 396.50  2.1421E-006
 397.00  2.1181E-006
 397.50  2.0739E-006
 398.00  2.0680E-006
 398.50  2.0917E-006
 399.00  2.0890E-006
 399.50  2.0383E-006
 400.00  1.9880E-006
 400.50  1.8675E-006
 401.00  1.7795E-006
 401.50  1.6206E-006
 402.00  1.5195E-006
 402.50  1.4757E-006
 403.00  1.3969E-006
 403.50  1.3237E-006
 404.00  1.2732E-006
 404.50  1.1794E-006
 405.00  1.1280E-006
 405.50  1.0897E-006
 406.00  1.0412E-006
 406.50  1.0160E-006
 407.00  9.8280E-007
 407.50  9.3816E-007
 408.00  9.4606E-007
 408.50  1.0007E-006
 409.00  1.0271E-006
 409.50  1.0771E-006
 410.00  1.1446E-006
 410.50  1.1710E-006
 411.00  1.1530E-006
 411.50  1.1223E-006
 412.00  1.0706E-006
 412.50  1.0011E-006
 413.00  9.7447E-007
 413.50  9.6375E-007
 414.00  9.8226E-007
 414.50  1.0094E-006
 415.00  1.0268E-006
 415.50  1.0398E-006
 416.00  1.0600E-006
 416.50  1.0509E-006
 417.00  1.0322E-006
 417.50  1.0223E-006
 418.00  9.9392E-007
 418.50  1.0080E-006
 419.00  1.1142E-006
 419.50  1.1134E-006
 420.00  1.0737E-006
 420.50  1.0328E-006
 421.00  8.8320E-007
 421.50  7.9828E-007
 422.00  8.0049E-007
 422.50  8.2343E-007
 423.00  7.4261E-007
 423.50  6.7862E-007
 424.00  6.0909E-007
 424.50  5.5473E-007
 425.00  5.1610E-007
 425.50  5.2034E-007
 426.00  5.6753E-007
 426.50  5.2388E-007
 427.00  5.4652E-007
 427.50  5.9663E-007
 428.00  5.3824E-007
 428.50  4.8593E-007
 429.00  4.6456E-007
 429.50  4.5367E-007
 430.00  5.0591E-007
 430.50  5.5203E-007
 431.00  5.1051E-007
 431.50  3.8846E-007
 432.00  2.9988E-007
 432.50  2.4163E-007
 433.00  2.1738E-007
 433.50  2.2765E-007
 434.00  2.5602E-007
 434.50  2.8802E-007
 435.00  3.1562E-007
 435.50  4.1905E-007
 436.00  5.5386E-007
 436.50  6.3337E-007
 437.00  6.7748E-007
 437.50  6.7693E-007
 438.00  6.5986E-007
 438.50  5.8256E-007
 439.00  4.9298E-007
 439.50  4.8307E-007
 440.00  4.4672E-007
 440.50  3.6807E-007
 441.00  3.9588E-007
 441.50  3.5539E-007
 442.00  2.7964E-007
 442.50  2.4523E-007
 443.00  2.5509E-007
 443.50  2.3577E-007
 444.00  2.5293E-007
 444.50  2.2970E-007
 445.00  2.0411E-007
 445.50  1.1823E-007
 446.00  9.6979E-008
 446.50  9.9968E-008
 447.00  1.8039E-007
 447.50  2.5587E-007
 448.00  3.5732E-007
 448.50  4.3221E-007
 449.00  4.7139E-007
 449.50  4.7864E-007
 450.00  4.0711E-007
 450.50  3.4646E-007
 451.00  2.3447E-007
 451.50  1.1095E-007
 452.00  2.5822E-008
 452.50  0.0000E+000
 453.00  0.0000E+000
 453.50  0.0000E+000
 454.00  0.0000E+000
 454.50  0.0000E+000
 455.00  0.0000E+000
 455.50  0.0000E+000
 456.00  0.0000E+000
 456.50  0.0000E+000
 457.00  0.0000E+000
 457.50  0.0000E+000
 458.00  3.7284E-008
 458.50  9.1869E-008
 459.00  1.7463E-007
 459.50  2.5475E-007
 460.00  2.4425E-007
 460.50  1.9753E-007
 461.00  1.3436E-007
 461.50  6.6918E-008
 462.00  1.7072E-008
 462.50  7.8167E-010
 463.00  0.0000E+000
 463.50  0.0000E+000
 464.00  1.9486E-008
 464.50  5.8032E-008
 465.00  1.0571E-007
 465.50  1.5952E-007
 466.00  1.8141E-007
 466.50  1.7444E-007
 467.00  1.6875E-007
 467.50  1.6748E-007
 468.00  1.7943E-007
 468.50  2.0619E-007
 469.00  1.9988E-007
 469.50  1.5434E-007
 470.00  9.5930E-008
 470.50  5.5204E-008
 471.00  4.2687E-008
 471.50  3.9810E-008
 472.00  5.4212E-008
 472.50  7.9809E-008
 473.00  7.5654E-008
 473.50  7.6403E-008
 474.00  1.0671E-007
 474.50  8.6981E-008
 475.00  4.8523E-008
 475.50  2.3622E-008
 476.00  9.7544E-009
 476.50  0.0000E+000
 477.00  0.0000E+000
 477.50  4.8573E-009
 478.00  3.1040E-008
 478.50  1.3485E-007
 479.00  1.8781E-007
 479.50  2.1807E-007
 480.00  2.4486E-007
 480.50  2.5293E-007
 481.00  2.5773E-007
 481.50  2.7776E-007
 482.00  2.6469E-007
 482.50  2.2029E-007
 483.00  1.9993E-007
 483.50  1.5224E-007
 484.00  1.4243E-007
 484.50  1.5161E-007
 485.00  1.8713E-007
 485.50  2.2895E-007
 486.00  2.8033E-007
 486.50  2.5245E-007
 487.00  1.8979E-007
 487.50  1.5450E-007
 488.00  8.4040E-008
 488.50  9.0930E-008
 489.00  1.2440E-007
 489.50  1.5996E-007
 490.00  1.6442E-007
 490.50  1.6285E-007
 491.00  1.6649E-007
 491.50  1.7434E-007
 492.00  1.6943E-007
 492.50  1.7051E-007
 493.00  1.6318E-007
 493.50  1.3738E-007
 494.00  1.1594E-007
 494.50  8.5811E-008
 495.00  6.5114E-008
 495.50  7.1448E-008
 496.00  9.8529E-008
 496.50  1.4728E-007
 497.00  2.0703E-007
 497.50  2.3779E-007
 498.00  2.5478E-007
 498.50  2.6361E-007
 499.00  2.5121E-007
 499.50  2.3097E-007
 500.00  2.3393E-007
 500.50  2.4451E-007
 501.00  2.4321E-007
 501.50  2.5963E-007
 502.00  2.7618E-007
 502.50  2.6213E-007
 503.00  2.1626E-007
 503.50  2.0725E-007
 504.00  1.8510E-007
 504.50  1.7302E-007
 505.00  1.5306E-007
 505.50  1.3978E-007
 506.00  7.6029E-008
 506.50  2.3816E-008
 507.00  0.0000E+000
 507.50  0.0000E+000
 508.00  0.0000E+000
 508.50  0.0000E+000
 509.00  0.0000E+000
 509.50  0.0000E+000
 510.00  0.0000E+000
 510.50  0.0000E+000
 511.00  0.0000E+000
 511.50  0.0000E+000
 512.00  0.0000E+000
 512.50  7.0059E-009
 513.00  9.2031E-008
 513.50  1.9176E-007
 514.00  2.5010E-007
 514.50  2.6364E-007
 515.00  2.8869E-007
 515.50  3.1750E-007
 516.00  3.4101E-007
 516.50  3.8122E-007
 517.00  4.1220E-007
 517.50  4.3467E-007
 518.00  4.7658E-007
 518.50  4.7353E-007
 519.00  4.3802E-007
 519.50  4.4105E-007
 520.00  4.2927E-007
 520.50  4.6868E-007
 521.00  4.7184E-007
 521.50  4.4567E-007
 522.00  4.0597E-007
 522.50  3.1095E-007
 523.00  2.5438E-007
 523.50  3.0020E-007
 524.00  3.8480E-007
 524.50  4.9842E-007
 525.00  6.0487E-007
 525.50  6.3725E-007
 526.00  6.0189E-007
 526.50  5.4123E-007
 527.00  4.7621E-007
 527.50  3.8308E-007
 528.00  2.9595E-007
 528.50  2.3489E-007
 529.00  1.9225E-007
 529.50  2.1477E-007
 530.00  2.3148E-007
 530.50  2.8157E-007
 531.00  3.2339E-007
 531.50  2.9170E-007
 532.00  2.0948E-007
 532.50  1.4699E-007
 533.00  6.1960E-008
 533.50  8.6597E-009
 534.00  2.8065E-008
 534.50  8.0984E-008
 535.00  1.4575E-007
 535.50  1.1544E-007
 536.00  5.4171E-008
 536.50  0.0000E+000
 537.00  0.0000E+000
 537.50  1.0513E-008
 538.00  8.3782E-008
 538.50  2.3393E-007
 539.00  3.8815E-007
 539.50  5.5042E-007
 540.00  5.8801E-007
 540.50  6.6983E-007
 541.00  7.3179E-007
 541.50  7.3945E-007
 542.00  6.6391E-007
 542.50  7.0688E-007
 543.00  6.2076E-007
 543.50  4.7923E-007
 544.00  3.9369E-007
 544.50  3.0436E-007
 545.00  1.7848E-007
 545.50  1.2751E-007
 546.00  1.2836E-007
 546.50  1.2511E-007
 547.00  1.6108E-007
 547.50  2.2944E-007
 548.00  2.8935E-007
 548.50  2.9721E-007
 549.00  2.8568E-007
 549.50  2.4091E-007
 550.00  2.0581E-007
 550.50  2.2917E-007
 551.00  2.2818E-007
 551.50  2.5561E-007
 552.00  3.4114E-007
 552.50  5.2388E-007
 553.00  6.6661E-007
 553.50  7.7302E-007
 554.00  8.1950E-007
 554.50  7.4909E-007
 555.00  5.1577E-007
 555.50  2.9678E-007
 556.00  1.9626E-007
 556.50  1.3336E-007
 557.00  1.4293E-007
 557.50  2.3112E-007
 558.00  3.2235E-007
 558.50  3.3849E-007
 559.00  3.8067E-007
 559.50  4.2242E-007
 560.00  4.9798E-007
 560.50  6.0008E-007
 561.00  6.7202E-007
 561.50  6.7324E-007
 562.00  6.2410E-007
 562.50  4.8104E-007
 563.00  2.8439E-007
 563.50  1.6653E-007
 564.00  1.4958E-007
 564.50  1.4306E-007
 565.00  2.3721E-007
 565.50  2.5758E-007
 566.00  1.8529E-007
 566.50  5.3834E-008
 567.00  0.0000E+000
 567.50  0.0000E+000
 568.00  0.0000E+000
 568.50  0.0000E+000
 569.00  4.6720E-008
 569.50  4.1735E-007
 570.00  5.5508E-007
 570.50  6.1188E-007
 571.00  5.9398E-007
 571.50  5.9511E-007
 572.00  4.9020E-007
 572.50  4.8548E-007
 573.00  4.7271E-007
 573.50  3.9895E-007
 574.00  3.5121E-007
 574.50  3.1717E-007
 575.00  3.3221E-007
 575.50  2.7059E-007
 576.00  3.0992E-007
 576.50  3.0850E-007
 577.00  2.4611E-007
 577.50  1.6351E-007
 578.00  1.1196E-007
 578.50  2.8694E-008
 579.00  0.0000E+000
 579.50  0.0000E+000
 580.00  0.0000E+000
 580.50  0.0000E+000
 581.00  0.0000E+000
 581.50  0.0000E+000
 582.00  0.0000E+000
 582.50  0.0000E+000
 583.00  0.0000E+000
 583.50  0.0000E+000
 584.00  0.0000E+000
 584.50  0.0000E+000
 585.00  0.0000E+000
 585.50  0.0000E+000
 586.00  0.0000E+000
 586.50  0.0000E+000
 587.00  0.0000E+000
 587.50  0.0000E+000
 588.00  0.0000E+000
 588.50  0.0000E+000
 589.00  5.6351E-008
 589.50  2.0365E-007
 590.00  2.4548E-007
 590.50  2.1402E-007
 591.00  2.3414E-007
 591.50  2.8242E-007
 592.00  2.9530E-007
 592.50  3.9677E-007
 593.00  3.6714E-007
 593.50  2.9961E-007
 594.00  2.4061E-007
 594.50  2.1087E-007
 595.00  2.4445E-007
 595.50  3.0439E-007
 596.00  3.0931E-007
 596.50  2.1326E-007
 597.00  4.8925E-008
 597.50  0.0000E+000
 598.00  0.0000E+000
 598.50  0.0000E+000
 599.00  0.0000E+000
 599.50  0.0000E+000
 600.00  0.0000E+000
 600.50  1.5633E-009
 601.00  4.5659E-008
 601.50  1.9167E-007
 602.00  4.1857E-007
 602.50  6.5921E-007
 603.00  7.1687E-007
 603.50  7.3078E-007
 604.00  7.3032E-007
 604.50  5.7902E-007
 605.00  3.9950E-007
 605.50  3.4416E-007
 606.00  3.3584E-007
 606.50  3.7774E-007
 607.00  3.6776E-007
 607.50  2.9453E-007
 608.00  2.0382E-007
 608.50  2.0164E-007
 609.00  2.2651E-007
 609.50  3.1445E-007
 610.00  5.1014E-007
 610.50  6.2286E-007
 611.00  6.0829E-007
 611.50  5.8922E-007
 612.00  4.4485E-007
 612.50  2.2760E-007
 613.00  7.5238E-008
 613.50  0.0000E+000
 614.00  0.0000E+000
 614.50  0.0000E+000
 615.00  0.0000E+000
 615.50  0.0000E+000
 616.00  0.0000E+000
 616.50  0.0000E+000
 617.00  0.0000E+000
 617.50  0.0000E+000
 618.00  1.2067E-008
 618.50  1.6722E-007
 619.00  3.6078E-007
 619.50  4.5604E-007
 620.00  4.2599E-007
 620.50  2.9731E-007
 621.00  9.1620E-008
 621.50  0.0000E+000
 622.00  0.0000E+000
 622.50  0.0000E+000
 623.00  0.0000E+000
 623.50  6.6941E-009
 624.00  2.5541E-007
 624.50  3.0189E-007
 625.00  5.2442E-007
 625.50  6.8726E-007
 626.00  7.8603E-007
 626.50  7.6717E-007
 627.00  6.8953E-007
 627.50  4.8739E-007
 628.00  1.2776E-007
 628.50  0.0000E+000
 629.00  0.0000E+000
 629.50  0.0000E+000
 630.00  0.0000E+000
 630.50  0.0000E+000
 631.00  0.0000E+000
 631.50  0.0000E+000
 632.00  0.0000E+000
 632.50  0.0000E+000
 633.00  0.0000E+000
 633.50  0.0000E+000
 634.00  0.0000E+000
 634.50  0.0000E+000
 635.00  1.1398E-007
 635.50  4.5366E-007
 636.00  7.5514E-007
 636.50  9.5535E-007
 637.00  8.8174E-007
 637.50  6.0930E-007
 638.00  3.2637E-007
 638.50  5.9632E-008
 639.00  0.0000E+000
 639.50  0.0000E+000
 640.00  0.0000E+000
 640.50  0.0000E+000
 641.00  0.0000E+000
 641.50  0.0000E+000
 642.00  0.0000E+000
 642.50  0.0000E+000
 643.00  0.0000E+000
 643.50  0.0000E+000
 644.00  0.0000E+000
 644.50  3.1713E-008
 645.00  2.6175E-007
 645.50  5.5699E-007
 646.00  7.7376E-007
 646.50  9.2519E-007
 647.00  8.7832E-007
 647.50  5.7794E-007
 648.00  1.3559E-007
 648.50  0.0000E+000
 649.00  0.0000E+000
 649.50  0.0000E+000
 650.00  0.0000E+000
 650.50  0.0000E+000
 651.00  0.0000E+000
 651.50  0.0000E+000
 652.00  0.0000E+000
 652.50  0.0000E+000
 653.00  0.0000E+000
 653.50  4.0727E-008
 654.00  2.6448E-007
 654.50  4.1262E-007
 655.00  3.3539E-007
 655.50  1.2983E-007
 656.00  1.8708E-007
 656.50  1.1323E-008
 657.00  2.5814E-007
 657.50  5.5970E-007
 658.00  1.1366E-007
 658.50  0.0000E+000
 659.00  0.0000E+000
 659.50  0.0000E+000
 660.00  0.0000E+000
 660.50  0.0000E+000
 661.00  0.0000E+000
 661.50  0.0000E+000
 662.00  0.0000E+000
 662.50  0.0000E+000
 663.00  0.0000E+000
 663.50  0.0000E+000
 664.00  2.8475E-007
 664.50  6.9605E-007
 665.00  8.1448E-007
 665.50  5.4954E-007
 666.00  3.3659E-007
 666.50  4.2751E-008
 667.00  0.0000E+000
 667.50  0.0000E+000
 668.00  0.0000E+000
 668.50  0.0000E+000
 669.00  0.0000E+000
 669.50  0.0000E+000
 670.00  0.0000E+000
 670.50  0.0000E+000
 671.00  0.0000E+000
 671.50  0.0000E+000
 672.00  0.0000E+000
 672.50  0.0000E+000
 673.00  0.0000E+000
 673.50  0.0000E+000
 674.00  0.0000E+000
 674.50  2.0930E-007
 675.00  5.3876E-007
 675.50  7.2578E-007
 676.00  8.3066E-007
 676.50  9.3991E-007
 677.00  9.8256E-007
 677.50  1.0676E-006
 678.00  9.8765E-007
 678.50  7.3648E-007
 679.00  3.9961E-007
 679.50  7.1842E-008
 680.00  0.0000E+000
 680.50  0.0000E+000
 681.00  0.0000E+000
 681.50  0.0000E+000
 682.00  0.0000E+000
 682.50  0.0000E+000
 683.00  0.0000E+000
 683.50  0.0000E+000
 684.00  0.0000E+000
 684.50  0.0000E+000
 685.00  0.0000E+000
 685.50  0.0000E+000
 686.00  0.0000E+000
 686.50  0.0000E+000
 687.00  0.0000E+000
 687.50  0.0000E+000
 688.00  0.0000E+000
 688.50  0.0000E+000
 689.00  0.0000E+000
 689.50  0.0000E+000
 690.00  1.8295E-008
 690.50  7.8430E-008
 691.00  1.1498E-007
 691.50  1.5278E-008
 692.00  0.0000E+000
 692.50  0.0000E+000
 693.00  0.0000E+000
 693.50  0.0000E+000
 694.00  0.0000E+000
 694.50  0.0000E+000
 695.00  0.0000E+000
 695.50  0.0000E+000
 696.00  0.0000E+000
 696.50  0.0000E+000
 697.00  0.0000E+000
 697.50  0.0000E+000
 698.00  0.0000E+000
 698.50  0.0000E+000
 699.00  0.0000E+000
 699.50  0.0000E+000
 700.00  0.0000E+000
 700.50  0.0000E+000
 701.00  0.0000E+000
 701.50  0.0000E+000
 702.00  0.0000E+000
 702.50  0.0000E+000
 703.00  0.0000E+000
 703.50  0.0000E+000
 704.00  0.0000E+000
 704.50  0.0000E+000
 705.00  0.0000E+000
 705.50  0.0000E+000
 706.00  0.0000E+000
 706.50  0.0000E+000
 707.00  0.0000E+000
 707.50  0.0000E+000
 708.00  0.0000E+000
 708.50  2.5621E-008
 709.00  2.3558E-007
 709.50  4.4005E-007
 710.00  5.7367E-007
 710.50  5.3745E-007
 711.00  2.0474E-007
 711.50  7.4238E-009
 712.00  0.0000E+000
 712.50  0.0000E+000
 713.00  0.0000E+000
 713.50  5.2194E-009
 714.00  3.6737E-007
 714.50  8.4150E-007
 715.00  1.3413E-006
 715.50  1.4035E-006
 716.00  1.2762E-006
 716.50  1.0687E-006
 717.00  8.4574E-007
 717.50  7.0315E-007
 718.00  9.7531E-007
 718.50  1.1844E-006
 719.00  1.3890E-006
 719.50  1.5295E-006
 720.00  1.4153E-006
 720.50  1.1038E-006
 721.00  5.2889E-007
 721.50  7.1603E-008
 722.00  0.0000E+000
 722.50  0.0000E+000
 723.00  0.0000E+000
 723.50  0.0000E+000
 724.00  0.0000E+000
 724.50  0.0000E+000
 725.00  0.0000E+000
 725.50  0.0000E+000
 726.00  0.0000E+000
 726.50  0.0000E+000
 727.00  0.0000E+000
 727.50  0.0000E+000
 728.00  6.6751E-008
 728.50  2.9872E-007
 729.00  2.5816E-007
 729.50  5.8827E-008
 730.00  2.8522E-009
 730.50  0.0000E+000
 731.00  0.0000E+000
 731.50  0.0000E+000
 732.00  0.0000E+000
 732.50  0.0000E+000
 733.00  0.0000E+000
 733.50  0.0000E+000
 734.00  0.0000E+000
 734.50  0.0000E+000
 735.00  2.7556E-007
 735.50  9.6932E-007
 736.00  1.6113E-006
 736.50  2.0615E-006
 737.00  2.3032E-006
 737.50  2.4022E-006
 738.00  2.2145E-006
 738.50  1.9523E-006
 739.00  1.6044E-006
 739.50  1.3271E-006
 740.00  1.3798E-006
 740.50  1.5019E-006
 741.00  1.2360E-006
 741.50  1.0856E-006
 742.00  8.1734E-007
 742.50  4.0598E-007
 743.00  3.2917E-007
 743.50  4.4689E-007
 744.00  4.5477E-007
 744.50  6.1770E-007
 745.00  9.1046E-007
 745.50  1.2398E-006
 746.00  1.6737E-006
 746.50  1.7281E-006
 747.00  1.4737E-006
 747.50  1.0454E-006
 748.00  3.9124E-007
 748.50  0.0000E+000
 749.00  0.0000E+000
 749.50  0.0000E+000
 750.00  0.0000E+000
 750.50  0.0000E+000
 751.00  1.3343E-007
 751.50  3.7962E-007
 752.00  4.8595E-007
 752.50  6.7690E-007
 753.00  9.8444E-007
 753.50  1.0237E-006
 754.00  7.2910E-007
 754.50  5.4038E-007
 755.00  5.5941E-007
 755.50  7.1402E-007
 756.00  1.1374E-006
 756.50  1.6846E-006
 757.00  2.1712E-006
 757.50  2.3909E-006
 758.00  2.2952E-006
 758.50  2.1539E-006
 759.00  1.7579E-006
 759.50  1.2323E-006
 760.00  9.1770E-007
 760.50  7.1791E-007
 761.00  6.2644E-007
 761.50  9.1463E-007
 762.00  1.2492E-006
 762.50  1.2689E-006
 763.00  1.5607E-006
 763.50  1.8298E-006
 764.00  1.9956E-006
 764.50  2.3584E-006
 765.00  2.5642E-006
 765.50  2.1947E-006
 766.00  2.0174E-006
 766.50  1.5079E-006
 767.00  7.2946E-007
 767.50  6.4302E-008
 768.00  0.0000E+000
 768.50  0.0000E+000
 769.00  0.0000E+000
 769.50  1.2171E-007
 770.00  9.3294E-008
 770.50  0.0000E+000
 771.00  0.0000E+000
 771.50  0.0000E+000
 772.00  0.0000E+000
 772.50  0.0000E+000
 773.00  0.0000E+000
 773.50  0.0000E+000
 774.00  8.1082E-009
 774.50  2.2296E-007
 775.00  2.2727E-007
 775.50  0.0000E+000
 776.00  0.0000E+000
 776.50  0.0000E+000
 777.00  0.0000E+000
 777.50  0.0000E+000
 778.00  0.0000E+000
 778.50  0.0000E+000
 779.00  0.0000E+000
 779.50  0.0000E+000
 780.00  0.0000E+000
 780.50  0.0000E+000
 781.00  0.0000E+000
 781.50  0.0000E+000
 782.00  0.0000E+000
 782.50  0.0000E+000
 783.00  0.0000E+000
 783.50  0.0000E+000
 784.00  0.0000E+000
 784.50  0.0000E+000
 785.00  0.0000E+000
 785.50  0.0000E+000
 786.00  0.0000E+000
 786.50  4.3493E-008
 787.00  2.5240E-007
 787.50  5.8293E-007
 788.00  1.0243E-006
 788.50  1.3417E-006
 789.00  1.4187E-006
 789.50  1.0481E-006
 790.00  7.3106E-007
 790.50  5.3496E-007
 791.00  6.2415E-007
 791.50  7.2745E-007
 792.00  7.6926E-007
 792.50  1.0832E-006
 793.00  1.0945E-006
 793.50  1.0668E-006
 794.00  1.0977E-006
 794.50  7.9823E-007
 795.00  2.7468E-007
 795.50  0.0000E+000
 796.00  0.0000E+000
 796.50  0.0000E+000
 797.00  0.0000E+000
 797.50  0.0000E+000
 798.00  0.0000E+000
 798.50  0.0000E+000
 799.00  0.0000E+000
 799.50  0.0000E+000
 800.00  0.0000E+000
 800.50  0.0000E+000
 801.00  0.0000E+000
 801.50  0.0000E+000
 802.00  0.0000E+000
 802.50  0.0000E+000
 803.00  0.0000E+000
 803.50  0.0000E+000
 804.00  0.0000E+000
 804.50  0.0000E+000
 805.00  0.0000E+000
 805.50  0.0000E+000
 806.00  0.0000E+000
 806.50  0.0000E+000
 807.00  0.0000E+000
 807.50  0.0000E+000
 808.00  0.0000E+000
 808.50  0.0000E+000
 809.00  0.0000E+000
 809.50  0.0000E+000
 810.00  0.0000E+000
 810.50  0.0000E+000
 811.00  0.0000E+000
 811.50  0.0000E+000
 812.00  0.0000E+000
 812.50  0.0000E+000
 813.00  0.0000E+000
 813.50  0.0000E+000
 814.00  0.0000E+000
 814.50  0.0000E+000
 815.00  0.0000E+000
 815.50  7.6805E-008
 816.00  3.9131E-007
 816.50  6.3942E-007
 817.00  2.9209E-007
 817.50  0.0000E+000
 818.00  0.0000E+000
 818.50  0.0000E+000
 819.00  0.0000E+000
 819.50  3.3348E-008
 820.00  2.3349E-007
 820.50  5.7351E-007
 821.00  6.2012E-007
 821.50  3.8514E-007
 822.00  8.5539E-008
 822.50  0.0000E+000
 823.00  0.0000E+000
 823.50  0.0000E+000
 824.00  0.0000E+000
 824.50  0.0000E+000
 825.00  0.0000E+000
 825.50  4.4713E-008
 826.00  3.2470E-007
 826.50  6.8175E-007
 827.00  4.3171E-007
 827.50  5.1615E-008
 828.00  0.0000E+000
 828.50  0.0000E+000
 829.00  0.0000E+000
 829.50  0.0000E+000
 830.00  0.0000E+000
 830.50  0.0000E+000
 831.00  0.0000E+000
 831.50  0.0000E+000
 832.00  0.0000E+000
 832.50  9.4568E-007
 833.00  1.5637E-006
 833.50  1.6114E-006
 834.00  9.7472E-007
 834.50  1.7689E-007
 835.00  0.0000E+000
 835.50  0.0000E+000
 836.00  0.0000E+000
 836.50  6.8936E-008
 837.00  5.2912E-007
 837.50  1.2335E-006
 838.00  1.8104E-006
 838.50  2.4561E-006
 839.00  2.6946E-006
 839.50  2.4636E-006
 840.00  2.4362E-006
 840.50  2.1943E-006
 841.00  2.0450E-006
 841.50  1.6477E-006
 842.00  9.3967E-007
 842.50  2.8292E-008
 843.00  0.0000E+000
 843.50  0.0000E+000
 844.00  0.0000E+000
 844.50  4.1840E-008
 845.00  4.2554E-007
 845.50  1.1469E-006
 846.00  1.6936E-006
 846.50  2.1572E-006
 847.00  2.7084E-006
 847.50  3.5201E-006
 848.00  3.5322E-006
 848.50  3.3647E-006
 849.00  3.1697E-006
 849.50  2.8157E-006
 850.00  2.7447E-006
 850.50  2.6635E-006
 851.00  2.4147E-006
 851.50  1.6945E-006
 852.00  5.5987E-007
 852.50  4.7144E-008
 853.00  0.0000E+000
 853.50  0.0000E+000
 854.00  5.4979E-012
 854.50  1.4346E-008
 855.00  0.0000E+000
 855.50  0.0000E+000
 856.00  0.0000E+000
 856.50  0.0000E+000
 857.00  0.0000E+000
 857.50  0.0000E+000
 858.00  0.0000E+000
 858.50  0.0000E+000
 859.00  0.0000E+000
 859.50  0.0000E+000
 860.00  0.0000E+000
 860.50  0.0000E+000
 861.00  0.0000E+000
 861.50  0.0000E+000
 862.00  0.0000E+000
 862.50  0.0000E+000
 863.00  0.0000E+000
 863.50  0.0000E+000
 864.00  0.0000E+000
 864.50  0.0000E+000
 865.00  0.0000E+000
 865.50  0.0000E+000
 866.00  1.7356E-008
 866.50  4.3571E-007
 867.00  4.1627E-007
 867.50  2.1001E-006
 868.00  2.5211E-006
 868.50  3.5777E-006
 869.00  5.7322E-006
 869.50  5.9131E-006
 870.00  5.6311E-006
 870.50  5.5991E-006
 871.00  5.6817E-006
 871.50  6.2827E-006
 872.00  8.5314E-006
 872.50  1.0282E-005
 873.00  1.0730E-005
 873.50  9.1717E-006
 874.00  7.9443E-006
 874.50  5.4601E-006
 875.00  4.0331E-006
 875.50  2.7935E-006
 876.00  1.9790E-006
 876.50  1.4406E-006
 877.00  3.7641E-006
 877.50  3.7235E-006
 878.00  3.6799E-006
 878.50  3.4478E-006
 879.00  2.5622E-006
 879.50  0.0000E+000
 880.00  0.0000E+000
 880.50  0.0000E+000
 881.00  0.0000E+000
 881.50  0.0000E+000
 882.00  0.0000E+000
 882.50  0.0000E+000
 883.00  0.0000E+000
 883.50  0.0000E+000
 884.00  0.0000E+000
 884.50  0.0000E+000
 885.00  0.0000E+000
 885.50  0.0000E+000
 886.00  0.0000E+000
 886.50  0.0000E+000
 887.00  0.0000E+000
 887.50  0.0000E+000
 888.00  0.0000E+000
 888.50  0.0000E+000
 889.00  0.0000E+000
 889.50  0.0000E+000
 890.00  0.0000E+000
 890.50  6.2882E-007
 891.00  2.5608E-006
 891.50  3.4497E-006
 892.00  4.0091E-006
 892.50  4.4371E-006
 893.00  4.3960E-006
 893.50  3.1605E-006
 894.00  2.2080E-006
 894.50  1.8102E-006
 895.00  1.3657E-006
 895.50  1.0629E-006
 896.00  1.4587E-006
 896.50  1.8706E-006
 897.00  1.7723E-006
 897.50  1.7644E-006
 898.00  1.8035E-006
 898.50  1.3714E-006
 899.00  3.5712E-007
 899.50  0.0000E+000
 900.00  0.0000E+000
 900.50  0.0000E+000
 901.00  0.0000E+000
 901.50  0.0000E+000
 902.00  0.0000E+000
 902.50  0.0000E+000
 903.00  2.3273E-007
 903.50  1.2109E-006
 904.00  1.3995E-006
 904.50  2.7850E-006
 905.00  3.0545E-006
 905.50  3.0843E-006
 906.00  2.6118E-006
 906.50  2.9051E-006
 907.00  3.1562E-006
 907.50  4.3182E-006
 908.00  5.8899E-006
 908.50  6.8589E-006
 909.00  7.5374E-006
 909.50  8.4834E-006
 910.00  8.6104E-006
 910.50  8.1177E-006
 911.00  7.6615E-006
 911.50  6.5357E-006
 912.00  4.7473E-006
 912.50  3.1443E-006
 913.00  1.6947E-006
 913.50  9.5149E-007
 914.00  1.7966E-007
 914.50  0.0000E+000
 915.00  0.0000E+000
 915.50  0.0000E+000
 916.00  0.0000E+000
 916.50  0.0000E+000
 917.00  0.0000E+000
 917.50  0.0000E+000
 918.00  0.0000E+000
 918.50  0.0000E+000
 919.00  0.0000E+000
 919.50  0.0000E+000
 920.00  0.0000E+000
 920.50  0.0000E+000
 921.00  0.0000E+000
 921.50  0.0000E+000
 922.00  0.0000E+000
 922.50  0.0000E+000
 923.00  0.0000E+000
 923.50  0.0000E+000
 924.00  0.0000E+000
 924.50  0.0000E+000
 925.00  0.0000E+000
 925.50  0.0000E+000
 926.00  0.0000E+000
 926.50  0.0000E+000
 927.00  0.0000E+000
 927.50  0.0000E+000
 928.00  0.0000E+000
 928.50  0.0000E+000
 929.00  0.0000E+000
 929.50  0.0000E+000
 930.00  0.0000E+000
 930.50  0.0000E+000
 931.00  0.0000E+000
 931.50  0.0000E+000
 932.00  0.0000E+000
 932.50  0.0000E+000
 933.00  0.0000E+000
 933.50  0.0000E+000
 934.00  0.0000E+000
 934.50  0.0000E+000
 935.00  0.0000E+000
 935.50  0.0000E+000
 936.00  0.0000E+000
 936.50  0.0000E+000
 937.00  4.5954E-007
 937.50  1.6271E-006
 938.00  2.2619E-006
 938.50  3.0689E-006
 939.00  4.8136E-006
 939.50  6.1118E-006
 940.00  6.5653E-006
 940.50  6.9682E-006
 941.00  7.0812E-006
 941.50  6.5680E-006
 942.00  7.3162E-006
 942.50  9.0244E-006
 943.00  1.0203E-005
 943.50  1.0946E-005
 944.00  1.1515E-005
 944.50  1.0066E-005
 945.00  6.6881E-006
 945.50  1.8724E-006
 946.00  9.4787E-008
 946.50  0.0000E+000
 947.00  0.0000E+000
 947.50  0.0000E+000
 948.00  0.0000E+000
 948.50  0.0000E+000
 949.00  0.0000E+000
 949.50  0.0000E+000
 950.00  0.0000E+000
 950.50  0.0000E+000
 951.00  0.0000E+000
 951.50  0.0000E+000
 952.00  0.0000E+000
 952.50  0.0000E+000
 953.00  0.0000E+000
 953.50  0.0000E+000
 954.00  0.0000E+000
 954.50  0.0000E+000
 955.00  0.0000E+000
 955.50  0.0000E+000
 956.00  0.0000E+000
 956.50  0.0000E+000
 957.00  0.0000E+000
 957.50  0.0000E+000
 958.00  0.0000E+000
 958.50  0.0000E+000
 959.00  0.0000E+000
 959.50  0.0000E+000
 960.00  0.0000E+000
 960.50  2.5588E-006
 961.00  5.3865E-006
 961.50  8.8260E-006
 962.00  1.1357E-005
 962.50  1.4586E-005
 963.00  1.6166E-005
 963.50  1.9960E-005
 964.00  2.0171E-005
 964.50  1.9798E-005
 965.00  1.9936E-005
 965.50  1.9241E-005
 966.00  1.5508E-005
 966.50  1.4303E-005
 967.00  1.3902E-005
 967.50  1.0827E-005
 968.00  7.9437E-006
 968.50  6.0650E-006
 969.00  3.8390E-006
 969.50  2.5783E-006
 970.00  3.1500E-006
 970.50  4.5379E-006
 971.00  7.1033E-006
 971.50  9.8772E-006
 972.00  1.0716E-005
 972.50  1.0797E-005
 973.00  1.5901E-005
 973.50  1.9225E-005
 974.00  1.7854E-005
 974.50  1.9446E-005
 975.00  2.2242E-005
 975.50  1.9460E-005
 976.00  2.1252E-005
 976.50  2.7891E-005
 977.00  3.1046E-005
 977.50  3.0877E-005
 978.00  2.8758E-005
 978.50  2.6547E-005
 979.00  2.4913E-005
 979.50  2.4838E-005
 980.00  2.5078E-005
 980.50  3.0039E-005
 981.00  4.4649E-005
 981.50  4.6386E-005
 982.00  4.8331E-005
 982.50  4.6785E-005
 983.00  3.8032E-005
 983.50  1.6568E-005
 984.00  3.0948E-006
 984.50  0.0000E+000
 985.00  0.0000E+000
 985.50  0.0000E+000
 986.00  0.0000E+000
 986.50  0.0000E+000
 987.00  0.0000E+000
 987.50  0.0000E+000
 988.00  3.2954E-006
 988.50  1.2779E-005
 989.00  1.7979E-005
 989.50  1.9678E-005
 990.00  2.2638E-005
 990.50  2.6123E-005
 991.00  3.8318E-005
 991.50  5.0763E-005
 992.00  5.5712E-005
 992.50  6.3066E-005
 993.00  6.6659E-005
 993.50  5.4849E-005
 994.00  4.8006E-005
 994.50  4.9367E-005
 995.00  3.7442E-005
 995.50  2.3099E-005
 996.00  1.2807E-005
 996.50  4.2453E-006
 997.00  1.6253E-006
 997.50  1.0126E-005
 998.00  2.1376E-005
 998.50  3.2072E-005
 999.00  4.1613E-005
 999.50  4.1533E-005
1000.00  2.4991E-005
1000.50  1.2266E-006
1001.00  0.0000E+000
1001.50  0.0000E+000
1002.00  0.0000E+000
1002.50  0.0000E+000
1003.00  0.0000E+000
1003.50  0.0000E+000
1004.00  0.0000E+000
1004.50  0.0000E+000
1005.00  0.0000E+000
1005.50  0.0000E+000
1006.00  0.0000E+000
1006.50  0.0000E+000
1007.00  0.0000E+000
1007.50  0.0000E+000
1008.00  0.0000E+000
1008.50  0.0000E+000
1009.00  0.0000E+000
1009.50  0.0000E+000
1010.00  0.0000E+000
1010.50  0.0000E+000
1011.00  0.0000E+000
1011.50  0.0000E+000
1012.00  0.0000E+000
1012.50  0.0000E+000
1013.00  0.0000E+000
1013.50  0.0000E+000
1014.00  0.0000E+000
1014.50  0.0000E+000
1015.00  0.0000E+000
1015.50  0.0000E+000
1016.00  0.0000E+000
1016.50  0.0000E+000
1017.00  0.0000E+000
1017.50  0.0000E+000
1018.00  0.0000E+000
1018.50  0.0000E+000
1019.00  0.0000E+000
1019.50  0.0000E+000
1020.00  0.0000E+000
1020.50  0.0000E+000
1021.00  0.0000E+000
1021.50  0.0000E+000
1022.00  0.0000E+000
1022.50  0.0000E+000
1023.00  0.0000E+000
1023.50  0.0000E+000
1024.00  0.0000E+000
1024.50  0.0000E+000
1025.00  0.0000E+000
1025.50  0.0000E+000
1026.00  0.0000E+000
1026.50  0.0000E+000
1027.00  0.0000E+000
1027.50  0.0000E+000
1028.00  0.0000E+000
1028.50  0.0000E+000
1029.00  0.0000E+000
1029.50  0.0000E+000
1030.00  0.0000E+000
1030.50  0.0000E+000
1031.00  0.0000E+000
1031.50  0.0000E+000
1032.00  0.0000E+000
1032.50  0.0000E+000
1033.00  0.0000E+000
1033.50  0.0000E+000
1034.00  0.0000E+000
1034.50  0.0000E+000
1035.00  0.0000E+000
1035.50  0.0000E+000
1036.00  0.0000E+000
1036.50  0.0000E+000
1037.00  0.0000E+000
1037.50  0.0000E+000
1038.00  0.0000E+000
1038.50  0.0000E+000
1039.00  0.0000E+000
1039.50  0.0000E+000
1040.00  0.0000E+000
1040.50  0.0000E+000
1041.00  0.0000E+000
1041.50  0.0000E+000
1042.00  0.0000E+000
1042.50  0.0000E+000
1043.00  0.0000E+000
1043.50  0.0000E+000
1044.00  0.0000E+000
1044.50  0.0000E+000
1045.00  0.0000E+000
1045.50  0.0000E+000
1046.00  0.0000E+000
1046.50  0.0000E+000
1047.00  0.0000E+000
1047.50  0.0000E+000
1048.00  0.0000E+000
1048.50  0.0000E+000
1049.00  0.0000E+000
1049.50  0.0000E+000
1050.00  0.0000E+000
1050.50  0.0000E+000
1051.00  0.0000E+000
1051.50  0.0000E+000
1052.00  0.0000E+000
1052.50  0.0000E+000
1053.00  0.0000E+000
1053.50  0.0000E+000
1054.00  0.0000E+000
1054.50  0.0000E+000
1055.00  0.0000E+000
1055.50  0.0000E+000
1056.00  0.0000E+000
1056.50  0.0000E+000
1057.00  0.0000E+000
1057.50  0.0000E+000
1058.00  0.0000E+000
1058.50  0.0000E+000
1059.00  0.0000E+000
1059.50  0.0000E+000
1060.00  0.0000E+000
1060.50  0.0000E+000
1061.00  0.0000E+000
1061.50  0.0000E+000
1062.00  0.0000E+000
1062.50  0.0000E+000
1063.00  0.0000E+000
1063.50  0.0000E+000
1064.00  0.0000E+000
1064.50  0.0000E+000
1065.00  0.0000E+000
1065.50  0.0000E+000
1066.00  0.0000E+000
1066.50  0.0000E+000
1067.00  0.0000E+000
1067.50  0.0000E+000
1068.00  0.0000E+000
1068.50  0.0000E+000
1069.00  0.0000E+000
1069.50  0.0000E+000
1070.00  0.0000E+000
1070.50  0.0000E+000
1071.00  0.0000E+000
1071.50  0.0000E+000
1072.00  0.0000E+000
1072.50  0.0000E+000
1073.00  0.0000E+000
1073.50  0.0000E+000
1074.00  0.0000E+000
1074.50  0.0000E+000
1075.00  0.0000E+000
1075.50  0.0000E+000
1076.00  0.0000E+000
1076.50  0.0000E+000
1077.00  0.0000E+000
1077.50  0.0000E+000
1078.00  0.0000E+000
1078.50  0.0000E+000
1079.00  0.0000E+000
1079.50  0.0000E+000
1080.00  0.0000E+000
1080.50  0.0000E+000
1081.00  0.0000E+000
1081.50  0.0000E+000
1082.00  0.0000E+000
1082.50  0.0000E+000
1083.00  0.0000E+000
1083.50  0.0000E+000
1084.00  0.0000E+000
1084.50  0.0000E+000
1085.00  0.0000E+000
1085.50  0.0000E+000
1086.00  0.0000E+000
1086.50  0.0000E+000
1087.00  0.0000E+000
1087.50  0.0000E+000
1088.00  0.0000E+000
1088.50  0.0000E+000
1089.00  0.0000E+000
1089.50  0.0000E+000
1090.00  0.0000E+000
1090.50  0.0000E+000
1091.00  0.0000E+000
1091.50  0.0000E+000
1092.00  0.0000E+000
1092.50  0.0000E+000
1093.00  0.0000E+000
1093.50  0.0000E+000
1094.00  0.0000E+000
1094.50  0.0000E+000
1095.00  0.0000E+000
1095.50  0.0000E+000
1096.00  0.0000E+000
1096.50  0.0000E+000
1097.00  0.0000E+000
1097.50  0.0000E+000
1098.00  0.0000E+000
1098.50  0.0000E+000
1099.00  0.0000E+000
1099.50  0.0000E+000
1100.00  0.0000E+000
1100.50  0.0000E+000
1101.00  0.0000E+000
1101.50  0.0000E+000
1102.00  0.0000E+000
1102.50  0.0000E+000
1103.00  0.0000E+000
1103.50  0.0000E+000
1104.00  0.0000E+000
1104.50  0.0000E+000
1105.00  0.0000E+000
1105.50  0.0000E+000
1106.00  0.0000E+000
1106.50  0.0000E+000
1107.00  0.0000E+000
1107.50  0.0000E+000
1108.00  0.0000E+000
1108.50  0.0000E+000
1109.00  0.0000E+000
1109.50  0.0000E+000
1110.00  0.0000E+000
1110.50  0.0000E+000
1111.00  0.0000E+000
1111.50  0.0000E+000
1112.00  0.0000E+000
1112.50  0.0000E+000
1113.00  0.0000E+000
1113.50  0.0000E+000
1114.00  0.0000E+000
1114.50  0.0000E+000
1115.00  0.0000E+000
1115.50  0.0000E+000
1116.00  0.0000E+000
1116.50  0.0000E+000
1117.00  0.0000E+000
1117.50  0.0000E+000
1118.00  0.0000E+000
1118.50  0.0000E+000
1119.00  0.0000E+000
1119.50  0.0000E+000
1120.00  0.0000E+000
1120.50  0.0000E+000
1121.00  0.0000E+000
1121.50  0.0000E+000
1122.00  0.0000E+000
1122.50  0.0000E+000
1123.00  0.0000E+000
1123.50  0.0000E+000
1124.00  0.0000E+000
1124.50  0.0000E+000
1125.00  0.0000E+000
1125.50  0.0000E+000
1126.00  0.0000E+000
1126.50  0.0000E+000
1127.00  0.0000E+000
1127.50  0.0000E+000
: 6
