# Supplementary material for: A photoconversion model for full spectral programming and multiplexing of optogenetic systems
Source: Mol Syst Biol. 2017 Apr 24;13(4):926. doi: 10.15252/msb.20167456 (PMC5408778; doi:10.15252/msb.20167456)
Supplement: Supplementary file 11 — Dataset EV3 [file MSB-13-926-s011.zip › dataset_ev3_led_data/led_calibration_data/EO_03/Shannen_c1/raw/10.IRR]

" File: 160129_calibrations\post-calibration\Sha
" RAD->  Wave:647.21nm  Pix:1050  Val:  0.000  Time:400ms  Avg:1  Sm:1  Sg:1  Tc:off  SNAP  Xt:1  Ch:1  Xtrig wnmcal >RAD-IS6.CAL
 180.00  0.0000E+000
 180.50  0.0000E+000
 181.00  0.0000E+000
 181.50  0.0000E+000
 182.00  0.0000E+000
 182.50  0.0000E+000
 183.00  0.0000E+000
 183.50  0.0000E+000
 184.00  0.0000E+000
 184.50  0.0000E+000
 185.00  0.0000E+000
 185.50  0.0000E+000
 186.00  0.0000E+000
 186.50  0.0000E+000
 187.00  0.0000E+000
 187.50  0.0000E+000
 188.00  0.0000E+000
 188.50  0.0000E+000
 189.00  0.0000E+000
 189.50  0.0000E+000
 190.00  0.0000E+000
 190.50  0.0000E+000
 191.00  0.0000E+000
 191.50  0.0000E+000
 192.00  0.0000E+000
 192.50  0.0000E+000
 193.00  0.0000E+000
 193.50  0.0000E+000
 194.00  0.0000E+000
 194.50  0.0000E+000
 195.00  0.0000E+000
 195.50  0.0000E+000
 196.00  0.0000E+000
 196.50  0.0000E+000
 197.00  0.0000E+000
 197.50  0.0000E+000
 198.00  0.0000E+000
 198.50  0.0000E+000
 199.00  0.0000E+000
 199.50  0.0000E+000
 200.00  0.0000E+000
 200.50  0.0000E+000
 201.00  0.0000E+000
 201.50  0.0000E+000
 202.00  0.0000E+000
 202.50  0.0000E+000
 203.00  0.0000E+000
 203.50  0.0000E+000
 204.00  0.0000E+000
 204.50  0.0000E+000
 205.00  0.0000E+000
 205.50  0.0000E+000
 206.00  0.0000E+000
 206.50  0.0000E+000
 207.00  0.0000E+000
 207.50  0.0000E+000
 208.00  0.0000E+000
 208.50  0.0000E+000
 209.00  0.0000E+000
 209.50  0.0000E+000
 210.00  0.0000E+000
 210.50  0.0000E+000
 211.00  0.0000E+000
 211.50  0.0000E+000
 212.00  0.0000E+000
 212.50  0.0000E+000
 213.00  0.0000E+000
 213.50  0.0000E+000
 214.00  0.0000E+000
 214.50  0.0000E+000
 215.00  0.0000E+000
 215.50  0.0000E+000
 216.00  0.0000E+000
 216.50  0.0000E+000
 217.00  0.0000E+000
 217.50  0.0000E+000
 218.00  0.0000E+000
 218.50  0.0000E+000
 219.00  0.0000E+000
 219.50  0.0000E+000
 220.00  0.0000E+000
 220.50  0.0000E+000
 221.00  0.0000E+000
 221.50  0.0000E+000
 222.00  0.0000E+000
 222.50  0.0000E+000
 223.00  0.0000E+000
 223.50  0.0000E+000
 224.00  0.0000E+000
 224.50  0.0000E+000
 225.00  0.0000E+000
 225.50  0.0000E+000
 226.00  0.0000E+000
 226.50  0.0000E+000
 227.00  0.0000E+000
 227.50  0.0000E+000
 228.00  0.0000E+000
 228.50  0.0000E+000
 229.00  0.0000E+000
 229.50  0.0000E+000
 230.00  0.0000E+000
 230.50  0.0000E+000
 231.00  0.0000E+000
 231.50  0.0000E+000
 232.00  0.0000E+000
 232.50  0.0000E+000
 233.00  0.0000E+000
 233.50  0.0000E+000
 234.00  0.0000E+000
 234.50  0.0000E+000
 235.00  0.0000E+000
 235.50  0.0000E+000
 236.00  0.0000E+000
 236.50  0.0000E+000
 237.00  0.0000E+000
 237.50  0.0000E+000
 238.00  0.0000E+000
 238.50  0.0000E+000
 239.00  0.0000E+000
 239.50  0.0000E+000
 240.00  0.0000E+000
 240.50  0.0000E+000
 241.00  0.0000E+000
 241.50  0.0000E+000
 242.00  0.0000E+000
 242.50  0.0000E+000
 243.00  0.0000E+000
 243.50  0.0000E+000
 244.00  0.0000E+000
 244.50  0.0000E+000
 245.00  0.0000E+000
 245.50  0.0000E+000
 246.00  0.0000E+000
 246.50  0.0000E+000
 247.00  0.0000E+000
 247.50  0.0000E+000
 248.00  0.0000E+000
 248.50  0.0000E+000
 249.00  0.0000E+000
 249.50  0.0000E+000
 250.00  0.0000E+000
 250.50  0.0000E+000
 251.00  0.0000E+000
 251.50  0.0000E+000
 252.00  0.0000E+000
 252.50  0.0000E+000
 253.00  0.0000E+000
 253.50  0.0000E+000
 254.00  0.0000E+000
 254.50  0.0000E+000
 255.00  0.0000E+000
 255.50  0.0000E+000
 256.00  0.0000E+000
 256.50  0.0000E+000
 257.00  0.0000E+000
 257.50  0.0000E+000
 258.00  0.0000E+000
 258.50  0.0000E+000
 259.00  0.0000E+000
 259.50  0.0000E+000
 260.00  0.0000E+000
 260.50  0.0000E+000
 261.00  0.0000E+000
 261.50  0.0000E+000
 262.00  0.0000E+000
 262.50  0.0000E+000
 263.00  0.0000E+000
 263.50  0.0000E+000
 264.00  0.0000E+000
 264.50  0.0000E+000
 265.00  0.0000E+000
 265.50  0.0000E+000
 266.00  0.0000E+000
 266.50  0.0000E+000
 267.00  0.0000E+000
 267.50  0.0000E+000
 268.00  0.0000E+000
 268.50  0.0000E+000
 269.00  0.0000E+000
 269.50  0.0000E+000
 270.00  0.0000E+000
 270.50  0.0000E+000
 271.00  0.0000E+000
 271.50  0.0000E+000
 272.00  0.0000E+000
 272.50  0.0000E+000
 273.00  0.0000E+000
 273.50  0.0000E+000
 274.00  0.0000E+000
 274.50  0.0000E+000
 275.00  0.0000E+000
 275.50  0.0000E+000
 276.00  0.0000E+000
 276.50  0.0000E+000
 277.00  0.0000E+000
 277.50  0.0000E+000
 278.00  0.0000E+000
 278.50  0.0000E+000
 279.00  0.0000E+000
 279.50  0.0000E+000
 280.00  0.0000E+000
 280.50  0.0000E+000
 281.00  0.0000E+000
 281.50  0.0000E+000
 282.00  0.0000E+000
 282.50  0.0000E+000
 283.00  0.0000E+000
 283.50  0.0000E+000
 284.00  0.0000E+000
 284.50  0.0000E+000
 285.00  0.0000E+000
 285.50  0.0000E+000
 286.00  0.0000E+000
 286.50  0.0000E+000
 287.00  0.0000E+000
 287.50  0.0000E+000
 288.00  0.0000E+000
 288.50  0.0000E+000
 289.00  0.0000E+000
 289.50  0.0000E+000
 290.00  0.0000E+000
 290.50  0.0000E+000
 291.00  0.0000E+000
 291.50  0.0000E+000
 292.00  0.0000E+000
 292.50  0.0000E+000
 293.00  0.0000E+000
 293.50  0.0000E+000
 294.00  0.0000E+000
 294.50  0.0000E+000
 295.00  0.0000E+000
 295.50  0.0000E+000
 296.00  0.0000E+000
 296.50  0.0000E+000
 297.00  0.0000E+000
 297.50  0.0000E+000
 298.00  0.0000E+000
 298.50  0.0000E+000
 299.00  0.0000E+000
 299.50  0.0000E+000
 300.00  0.0000E+000
 300.50  0.0000E+000
 301.00  0.0000E+000
 301.50  0.0000E+000
 302.00  0.0000E+000
 302.50  0.0000E+000
 303.00  0.0000E+000
 303.50  0.0000E+000
 304.00  0.0000E+000
 304.50  0.0000E+000
 305.00  0.0000E+000
 305.50  0.0000E+000
 306.00  0.0000E+000
 306.50  0.0000E+000
 307.00  0.0000E+000
 307.50  0.0000E+000
 308.00  0.0000E+000
 308.50  0.0000E+000
 309.00  0.0000E+000
 309.50  0.0000E+000
 310.00  0.0000E+000
 310.50  0.0000E+000
 311.00  0.0000E+000
 311.50  0.0000E+000
 312.00  0.0000E+000
 312.50  0.0000E+000
 313.00  0.0000E+000
 313.50  0.0000E+000
 314.00  0.0000E+000
 314.50  0.0000E+000
 315.00  0.0000E+000
 315.50  0.0000E+000
 316.00  0.0000E+000
 316.50  0.0000E+000
 317.00  0.0000E+000
 317.50  0.0000E+000
 318.00  0.0000E+000
 318.50  0.0000E+000
 319.00  0.0000E+000
 319.50  0.0000E+000
 320.00  0.0000E+000
 320.50  0.0000E+000
 321.00  0.0000E+000
 321.50  0.0000E+000
 322.00  0.0000E+000
 322.50  0.0000E+000
 323.00  0.0000E+000
 323.50  0.0000E+000
 324.00  0.0000E+000
 324.50  0.0000E+000
 325.00  0.0000E+000
 325.50  0.0000E+000
 326.00  0.0000E+000
 326.50  0.0000E+000
 327.00  0.0000E+000
 327.50  0.0000E+000
 328.00  0.0000E+000
 328.50  0.0000E+000
 329.00  0.0000E+000
 329.50  0.0000E+000
 330.00  0.0000E+000
 330.50  0.0000E+000
 331.00  0.0000E+000
 331.50  0.0000E+000
 332.00  0.0000E+000
 332.50  0.0000E+000
 333.00  0.0000E+000
 333.50  0.0000E+000
 334.00  0.0000E+000
 334.50  0.0000E+000
 335.00  0.0000E+000
 335.50  0.0000E+000
 336.00  0.0000E+000
 336.50  0.0000E+000
 337.00  0.0000E+000
 337.50  0.0000E+000
 338.00  0.0000E+000
 338.50  0.0000E+000
 339.00  0.0000E+000
 339.50  0.0000E+000
 340.00  0.0000E+000
 340.50  0.0000E+000
 341.00  0.0000E+000
 341.50  0.0000E+000
 342.00  0.0000E+000
 342.50  0.0000E+000
 343.00  0.0000E+000
 343.50  0.0000E+000
 344.00  0.0000E+000
 344.50  0.0000E+000
 345.00  0.0000E+000
 345.50  0.0000E+000
 346.00  0.0000E+000
 346.50  0.0000E+000
 347.00  0.0000E+000
 347.50  0.0000E+000
 348.00  0.0000E+000
 348.50  0.0000E+000
 349.00  0.0000E+000
 349.50  0.0000E+000
 350.00  0.0000E+000
 350.50  0.0000E+000
 351.00  0.0000E+000
 351.50  0.0000E+000
 352.00  0.0000E+000
 352.50  0.0000E+000
 353.00  0.0000E+000
 353.50  0.0000E+000
 354.00  0.0000E+000
 354.50  0.0000E+000
 355.00  0.0000E+000
 355.50  0.0000E+000
 356.00  0.0000E+000
 356.50  0.0000E+000
 357.00  0.0000E+000
 357.50  0.0000E+000
 358.00  0.0000E+000
 358.50  0.0000E+000
 359.00  0.0000E+000
 359.50  0.0000E+000
 360.00  0.0000E+000
 360.50  0.0000E+000
 361.00  0.0000E+000
 361.50  0.0000E+000
 362.00  0.0000E+000
 362.50  0.0000E+000
 363.00  0.0000E+000
 363.50  0.0000E+000
 364.00  0.0000E+000
 364.50  0.0000E+000
 365.00  0.0000E+000
 365.50  9.4618E-008
 366.00  2.0033E-007
 366.50  2.4371E-007
 367.00  2.6038E-007
 367.50  2.6644E-007
 368.00  2.3732E-007
 368.50  1.9365E-007
 369.00  1.6202E-007
 369.50  1.1410E-007
 370.00  9.0017E-008
 370.50  4.0537E-008
 371.00  9.2743E-009
 371.50  0.0000E+000
 372.00  0.0000E+000
 372.50  0.0000E+000
 373.00  0.0000E+000
 373.50  2.4939E-008
 374.00  1.2895E-007
 374.50  1.6768E-007
 375.00  2.0479E-007
 375.50  2.3673E-007
 376.00  2.4833E-007
 376.50  2.2803E-007
 377.00  2.1118E-007
 377.50  1.6014E-007
 378.00  6.4012E-008
 378.50  1.3581E-008
 379.00  4.9806E-009
 379.50  1.2699E-008
 380.00  5.7744E-008
 380.50  9.8261E-008
 381.00  1.1660E-007
 381.50  1.4226E-007
 382.00  1.1203E-007
 382.50  5.0979E-008
 383.00  1.1044E-008
 383.50  0.0000E+000
 384.00  0.0000E+000
 384.50  0.0000E+000
 385.00  0.0000E+000
 385.50  3.0208E-008
 386.00  1.0691E-008
 386.50  0.0000E+000
 387.00  0.0000E+000
 387.50  0.0000E+000
 388.00  0.0000E+000
 388.50  0.0000E+000
 389.00  0.0000E+000
 389.50  0.0000E+000
 390.00  0.0000E+000
 390.50  0.0000E+000
 391.00  2.2388E-008
 391.50  3.3431E-008
 392.00  3.8826E-008
 392.50  6.5111E-008
 393.00  8.2890E-008
 393.50  6.2829E-008
 394.00  9.7259E-008
 394.50  1.2571E-007
 395.00  9.7333E-008
 395.50  1.3394E-007
 396.00  1.3241E-007
 396.50  1.3318E-007
 397.00  1.3668E-007
 397.50  1.0556E-007
 398.00  6.0150E-008
 398.50  3.2300E-008
 399.00  6.2560E-009
 399.50  0.0000E+000
 400.00  1.0812E-011
 400.50  8.2125E-010
 401.00  0.0000E+000
 401.50  0.0000E+000
 402.00  0.0000E+000
 402.50  0.0000E+000
 403.00  1.8657E-008
 403.50  6.3856E-008
 404.00  8.3798E-008
 404.50  8.1340E-008
 405.00  2.7706E-008
 405.50  0.0000E+000
 406.00  0.0000E+000
 406.50  0.0000E+000
 407.00  0.0000E+000
 407.50  2.7350E-008
 408.00  7.6569E-008
 408.50  6.0941E-008
 409.00  7.2569E-008
 409.50  6.7808E-008
 410.00  6.3681E-008
 410.50  7.6964E-008
 411.00  9.0598E-008
 411.50  6.5208E-008
 412.00  4.5641E-008
 412.50  4.6612E-008
 413.00  4.2667E-008
 413.50  0.0000E+000
 414.00  0.0000E+000
 414.50  0.0000E+000
 415.00  0.0000E+000
 415.50  0.0000E+000
 416.00  0.0000E+000
 416.50  0.0000E+000
 417.00  0.0000E+000
 417.50  2.7470E-008
 418.00  9.6583E-008
 418.50  5.9354E-008
 419.00  4.8366E-008
 419.50  9.2858E-008
 420.00  2.0330E-007
 420.50  3.5078E-007
 421.00  4.7741E-007
 421.50  5.4041E-007
 422.00  5.0844E-007
 422.50  4.1911E-007
 423.00  2.8906E-007
 423.50  2.0191E-007
 424.00  1.0775E-007
 424.50  2.9488E-008
 425.00  0.0000E+000
 425.50  0.0000E+000
 426.00  0.0000E+000
 426.50  0.0000E+000
 427.00  4.0670E-009
 427.50  6.6790E-008
 428.00  1.3831E-007
 428.50  2.0787E-007
 429.00  2.5600E-007
 429.50  2.5961E-007
 430.00  2.8773E-007
 430.50  3.0645E-007
 431.00  1.9799E-007
 431.50  1.3896E-007
 432.00  4.3862E-008
 432.50  1.1534E-008
 433.00  3.2934E-008
 433.50  9.0455E-008
 434.00  1.6076E-007
 434.50  2.2480E-007
 435.00  2.3866E-007
 435.50  1.9899E-007
 436.00  1.6550E-007
 436.50  1.6158E-007
 437.00  1.5512E-007
 437.50  1.7803E-007
 438.00  1.9712E-007
 438.50  1.8834E-007
 439.00  1.5122E-007
 439.50  1.0198E-007
 440.00  8.3611E-008
 440.50  8.4272E-008
 441.00  9.9863E-008
 441.50  1.6411E-007
 442.00  2.2169E-007
 442.50  2.3643E-007
 443.00  2.2437E-007
 443.50  1.9139E-007
 444.00  1.5199E-007
 444.50  1.3736E-007
 445.00  1.6938E-007
 445.50  1.9368E-007
 446.00  1.9323E-007
 446.50  2.1908E-007
 447.00  2.3093E-007
 447.50  2.5269E-007
 448.00  2.8116E-007
 448.50  2.5999E-007
 449.00  2.1901E-007
 449.50  1.7387E-007
 450.00  9.0813E-008
 450.50  8.4595E-008
 451.00  1.2175E-007
 451.50  1.6063E-007
 452.00  1.8137E-007
 452.50  1.9693E-007
 453.00  2.0803E-007
 453.50  2.1018E-007
 454.00  2.5040E-007
 454.50  2.8820E-007
 455.00  3.3662E-007
 455.50  3.5115E-007
 456.00  3.4816E-007
 456.50  3.2184E-007
 457.00  2.8263E-007
 457.50  2.2933E-007
 458.00  1.9382E-007
 458.50  1.5933E-007
 459.00  1.1315E-007
 459.50  1.2162E-007
 460.00  8.8201E-008
 460.50  4.3437E-008
 461.00  2.5637E-008
 461.50  2.4360E-008
 462.00  2.4989E-008
 462.50  4.7761E-008
 463.00  6.8255E-008
 463.50  6.7798E-008
 464.00  3.6291E-008
 464.50  1.6911E-008
 465.00  0.0000E+000
 465.50  0.0000E+000
 466.00  0.0000E+000
 466.50  0.0000E+000
 467.00  0.0000E+000
 467.50  0.0000E+000
 468.00  0.0000E+000
 468.50  0.0000E+000
 469.00  2.5526E-008
 469.50  1.0242E-007
 470.00  1.7960E-007
 470.50  2.5755E-007
 471.00  3.2004E-007
 471.50  3.2532E-007
 472.00  3.0905E-007
 472.50  2.9719E-007
 473.00  2.5708E-007
 473.50  2.4495E-007
 474.00  2.5587E-007
 474.50  3.0381E-007
 475.00  3.4306E-007
 475.50  3.8919E-007
 476.00  4.5036E-007
 476.50  4.7574E-007
 477.00  4.6528E-007
 477.50  4.7322E-007
 478.00  4.5811E-007
 478.50  4.4390E-007
 479.00  3.9834E-007
 479.50  3.8778E-007
 480.00  3.7099E-007
 480.50  3.8376E-007
 481.00  3.9450E-007
 481.50  4.0961E-007
 482.00  4.1034E-007
 482.50  3.9472E-007
 483.00  3.8999E-007
 483.50  3.8573E-007
 484.00  3.8645E-007
 484.50  4.1516E-007
 485.00  4.1680E-007
 485.50  4.1985E-007
 486.00  4.3510E-007
 486.50  4.2349E-007
 487.00  4.0220E-007
 487.50  3.7515E-007
 488.00  3.4057E-007
 488.50  3.3023E-007
 489.00  3.5055E-007
 489.50  3.8994E-007
 490.00  4.4541E-007
 490.50  5.0195E-007
 491.00  5.6260E-007
 491.50  6.2595E-007
 492.00  6.9025E-007
 492.50  7.7937E-007
 493.00  8.8742E-007
 493.50  9.7268E-007
 494.00  1.0776E-006
 494.50  1.1659E-006
 495.00  1.2059E-006
 495.50  1.2395E-006
 496.00  1.2825E-006
 496.50  1.3280E-006
 497.00  1.4121E-006
 497.50  1.5285E-006
 498.00  1.6456E-006
 498.50  1.7658E-006
 499.00  1.9102E-006
 499.50  2.0509E-006
 500.00  2.1988E-006
 500.50  2.3691E-006
 501.00  2.5637E-006
 501.50  2.7614E-006
 502.00  2.9756E-006
 502.50  3.1930E-006
 503.00  3.4548E-006
 503.50  3.7062E-006
 504.00  4.0374E-006
 504.50  4.3960E-006
 505.00  4.8068E-006
 505.50  5.2445E-006
 506.00  5.7430E-006
 506.50  6.2264E-006
 507.00  6.7421E-006
 507.50  7.2691E-006
 508.00  7.7699E-006
 508.50  8.2723E-006
 509.00  8.8403E-006
 509.50  9.4848E-006
 510.00  1.0300E-005
 510.50  1.1128E-005
 511.00  1.2055E-005
 511.50  1.3046E-005
 512.00  1.4032E-005
 512.50  1.5088E-005
 513.00  1.6291E-005
 513.50  1.7551E-005
 514.00  1.8860E-005
 514.50  2.0252E-005
 515.00  2.1775E-005
 515.50  2.3346E-005
 516.00  2.5044E-005
 516.50  2.6873E-005
 517.00  2.8734E-005
 517.50  3.0608E-005
 518.00  3.2501E-005
 518.50  3.4327E-005
 519.00  3.6115E-005
 519.50  3.7898E-005
 520.00  3.9658E-005
 520.50  4.1412E-005
 521.00  4.3142E-005
 521.50  4.4787E-005
 522.00  4.6397E-005
 522.50  4.8056E-005
 523.00  4.9741E-005
 523.50  5.1525E-005
 524.00  5.3476E-005
 524.50  5.5502E-005
 525.00  5.7482E-005
 525.50  5.9431E-005
 526.00  6.1276E-005
 526.50  6.3050E-005
 527.00  6.4870E-005
 527.50  6.6746E-005
 528.00  6.8747E-005
 528.50  7.0825E-005
 529.00  7.2849E-005
 529.50  7.4814E-005
 530.00  7.6775E-005
 530.50  7.8676E-005
 531.00  8.0489E-005
 531.50  8.2177E-005
 532.00  8.3619E-005
 532.50  8.4787E-005
 533.00  8.5766E-005
 533.50  8.6645E-005
 534.00  8.7404E-005
 534.50  8.7998E-005
 535.00  8.8413E-005
 535.50  8.8621E-005
 536.00  8.8663E-005
 536.50  8.8717E-005
 537.00  8.8836E-005
 537.50  8.9062E-005
 538.00  8.9221E-005
 538.50  8.9224E-005
 539.00  8.9193E-005
 539.50  8.9012E-005
 540.00  8.8661E-005
 540.50  8.8357E-005
 541.00  8.7986E-005
 541.50  8.7435E-005
 542.00  8.6799E-005
 542.50  8.6125E-005
 543.00  8.5402E-005
 543.50  8.4704E-005
 544.00  8.4036E-005
 544.50  8.3350E-005
 545.00  8.2645E-005
 545.50  8.1870E-005
 546.00  8.0957E-005
 546.50  7.9982E-005
 547.00  7.8948E-005
 547.50  7.7876E-005
 548.00  7.6734E-005
 548.50  7.5527E-005
 549.00  7.4224E-005
 549.50  7.2811E-005
 550.00  7.1329E-005
 550.50  6.9869E-005
 551.00  6.8312E-005
 551.50  6.6723E-005
 552.00  6.5166E-005
 552.50  6.3595E-005
 553.00  6.2042E-005
 553.50  6.0540E-005
 554.00  5.9032E-005
 554.50  5.7554E-005
 555.00  5.6040E-005
 555.50  5.4566E-005
 556.00  5.3153E-005
 556.50  5.1682E-005
 557.00  5.0206E-005
 557.50  4.8770E-005
 558.00  4.7374E-005
 558.50  4.6000E-005
 559.00  4.4680E-005
 559.50  4.3389E-005
 560.00  4.2106E-005
 560.50  4.0843E-005
 561.00  3.9653E-005
 561.50  3.8584E-005
 562.00  3.7636E-005
 562.50  3.6748E-005
 563.00  3.5901E-005
 563.50  3.5047E-005
 564.00  3.4100E-005
 564.50  3.3027E-005
 565.00  3.2002E-005
 565.50  3.1093E-005
 566.00  3.0280E-005
 566.50  2.9626E-005
 567.00  2.9072E-005
 567.50  2.8520E-005
 568.00  2.7971E-005
 568.50  2.7388E-005
 569.00  2.6759E-005
 569.50  2.6336E-005
 570.00  2.5721E-005
 570.50  2.5096E-005
 571.00  2.4506E-005
 571.50  2.3905E-005
 572.00  2.3221E-005
 572.50  2.2665E-005
 573.00  2.2188E-005
 573.50  2.1650E-005
 574.00  2.1164E-005
 574.50  2.0605E-005
 575.00  1.9986E-005
 575.50  1.9311E-005
 576.00  1.8813E-005
 576.50  1.8399E-005
 577.00  1.8116E-005
 577.50  1.7902E-005
 578.00  1.7591E-005
 578.50  1.7141E-005
 579.00  1.6661E-005
 579.50  1.6117E-005
 580.00  1.5574E-005
 580.50  1.5145E-005
 581.00  1.4962E-005
 581.50  1.4519E-005
 582.00  1.4150E-005
 582.50  1.3819E-005
 583.00  1.3445E-005
 583.50  1.3088E-005
 584.00  1.2892E-005
 584.50  1.2645E-005
 585.00  1.2406E-005
 585.50  1.2080E-005
 586.00  1.1739E-005
 586.50  1.1375E-005
 587.00  1.1045E-005
 587.50  1.0616E-005
 588.00  1.0288E-005
 588.50  9.9563E-006
 589.00  9.6867E-006
 589.50  9.4382E-006
 590.00  9.2135E-006
 590.50  9.0449E-006
 591.00  8.9040E-006
 591.50  8.7626E-006
 592.00  8.7310E-006
 592.50  8.6983E-006
 593.00  8.4834E-006
 593.50  8.3220E-006
 594.00  8.1107E-006
 594.50  7.8417E-006
 595.00  7.5915E-006
 595.50  7.4251E-006
 596.00  7.2286E-006
 596.50  7.0227E-006
 597.00  6.8858E-006
 597.50  6.7674E-006
 598.00  6.6523E-006
 598.50  6.5570E-006
 599.00  6.4321E-006
 599.50  6.2469E-006
 600.00  6.0952E-006
 600.50  5.9846E-006
 601.00  5.9532E-006
 601.50  5.9770E-006
 602.00  6.0524E-006
 602.50  6.0914E-006
 603.00  6.0271E-006
 603.50  5.9161E-006
 604.00  5.7194E-006
 604.50  5.4643E-006
 605.00  5.1798E-006
 605.50  5.0043E-006
 606.00  4.7825E-006
 606.50  4.5768E-006
 607.00  4.4610E-006
 607.50  4.3534E-006
 608.00  4.2402E-006
 608.50  4.2066E-006
 609.00  4.2133E-006
 609.50  4.2820E-006
 610.00  4.3378E-006
 610.50  4.3700E-006
 611.00  4.4176E-006
 611.50  4.4164E-006
 612.00  4.3369E-006
 612.50  4.3619E-006
 613.00  4.4579E-006
 613.50  4.5771E-006
 614.00  4.6169E-006
 614.50  4.5184E-006
 615.00  4.3857E-006
 615.50  4.3193E-006
 616.00  4.2497E-006
 616.50  4.3236E-006
 617.00  4.4904E-006
 617.50  4.6477E-006
 618.00  4.6112E-006
 618.50  4.6819E-006
 619.00  4.8486E-006
 619.50  4.8604E-006
 620.00  4.8856E-006
 620.50  4.8373E-006
 621.00  4.5207E-006
 621.50  4.0998E-006
 622.00  3.8028E-006
 622.50  3.5796E-006
 623.00  3.4565E-006
 623.50  3.5696E-006
 624.00  3.7266E-006
 624.50  3.7230E-006
 625.00  3.6864E-006
 625.50  3.6526E-006
 626.00  3.5559E-006
 626.50  3.4090E-006
 627.00  3.2429E-006
 627.50  3.0999E-006
 628.00  3.0882E-006
 628.50  3.1578E-006
 629.00  3.2568E-006
 629.50  3.3580E-006
 630.00  3.3218E-006
 630.50  3.1196E-006
 631.00  2.8617E-006
 631.50  2.5822E-006
 632.00  2.3149E-006
 632.50  2.1393E-006
 633.00  2.0035E-006
 633.50  1.9280E-006
 634.00  1.8259E-006
 634.50  1.7964E-006
 635.00  1.8255E-006
 635.50  1.8704E-006
 636.00  1.9627E-006
 636.50  2.0603E-006
 637.00  2.0737E-006
 637.50  2.0183E-006
 638.00  1.8691E-006
 638.50  1.7599E-006
 639.00  1.7528E-006
 639.50  1.6878E-006
 640.00  1.6909E-006
 640.50  1.7760E-006
 641.00  1.7193E-006
 641.50  1.5797E-006
 642.00  1.5668E-006
 642.50  1.5156E-006
 643.00  1.5211E-006
 643.50  1.7393E-006
 644.00  1.8205E-006
 644.50  1.8592E-006
 645.00  1.9156E-006
 645.50  1.9218E-006
 646.00  1.7896E-006
 646.50  1.6332E-006
 647.00  1.3966E-006
 647.50  1.0521E-006
 648.00  7.3501E-007
 648.50  6.3009E-007
 649.00  6.4860E-007
 649.50  7.4688E-007
 650.00  9.1868E-007
 650.50  1.1219E-006
 651.00  1.1023E-006
 651.50  1.1449E-006
 652.00  1.2435E-006
 652.50  1.3944E-006
 653.00  1.4899E-006
 653.50  1.5754E-006
 654.00  1.5269E-006
 654.50  1.3069E-006
 655.00  1.0759E-006
 655.50  9.8431E-007
 656.00  9.0413E-007
 656.50  9.1566E-007
 657.00  9.9929E-007
 657.50  1.1032E-006
 658.00  9.8153E-007
 658.50  9.9505E-007
 659.00  9.2090E-007
 659.50  9.7791E-007
 660.00  7.9735E-007
 660.50  5.8722E-007
 661.00  7.4551E-007
 661.50  7.3545E-007
 662.00  6.9814E-007
 662.50  1.0591E-006
 663.00  1.4140E-006
 663.50  1.5419E-006
 664.00  2.0223E-006
 664.50  2.2553E-006
 665.00  2.3041E-006
 665.50  2.2469E-006
 666.00  1.9012E-006
 666.50  1.5582E-006
 667.00  1.5153E-006
 667.50  1.5435E-006
 668.00  1.4960E-006
 668.50  1.4187E-006
 669.00  1.2950E-006
 669.50  1.0532E-006
 670.00  1.0159E-006
 670.50  9.8805E-007
 671.00  1.4439E-006
 671.50  1.9475E-006
 672.00  2.1948E-006
 672.50  2.3212E-006
 673.00  2.1381E-006
 673.50  1.5778E-006
 674.00  9.4528E-007
 674.50  4.3761E-007
 675.00  1.2753E-007
 675.50  1.5378E-008
 676.00  2.7640E-010
 676.50  0.0000E+000
 677.00  0.0000E+000
 677.50  0.0000E+000
 678.00  0.0000E+000
 678.50  0.0000E+000
 679.00  9.6909E-009
 679.50  8.1501E-008
 680.00  1.8211E-007
 680.50  3.3627E-007
 681.00  5.1854E-007
 681.50  8.0251E-007
 682.00  1.1559E-006
 682.50  1.3163E-006
 683.00  1.3114E-006
 683.50  1.2171E-006
 684.00  7.4848E-007
 684.50  3.9293E-007
 685.00  1.8054E-007
 685.50  5.4397E-008
 686.00  3.3303E-009
 686.50  4.0866E-008
 687.00  9.8732E-008
 687.50  1.2723E-007
 688.00  1.7933E-007
 688.50  2.0446E-007
 689.00  2.7690E-007
 689.50  3.3980E-007
 690.00  3.8589E-007
 690.50  4.7784E-007
 691.00  3.7545E-007
 691.50  5.5390E-008
 692.00  1.5309E-007
 692.50  9.6485E-009
 693.00  0.0000E+000
 693.50  3.3887E-009
 694.00  1.8796E-008
 694.50  5.5880E-008
 695.00  3.4703E-007
 695.50  7.7002E-007
 696.00  1.1692E-006
 696.50  1.5695E-006
 697.00  1.5888E-006
 697.50  1.2613E-006
 698.00  7.3377E-007
 698.50  3.5845E-007
 699.00  3.6594E-008
 699.50  0.0000E+000
 700.00  0.0000E+000
 700.50  0.0000E+000
 701.00  0.0000E+000
 701.50  0.0000E+000
 702.00  0.0000E+000
 702.50  0.0000E+000
 703.00  0.0000E+000
 703.50  0.0000E+000
 704.00  8.4081E-008
 704.50  4.4066E-007
 705.00  8.2391E-007
 705.50  1.3001E-006
 706.00  1.6853E-006
 706.50  2.2096E-006
 707.00  2.2247E-006
 707.50  2.1172E-006
 708.00  1.7443E-006
 708.50  1.3931E-006
 709.00  9.3777E-007
 709.50  6.6276E-007
 710.00  9.0291E-007
 710.50  1.2202E-006
 711.00  1.3679E-006
 711.50  1.4850E-006
 712.00  1.4095E-006
 712.50  7.4137E-007
 713.00  1.2746E-007
 713.50  0.0000E+000
 714.00  0.0000E+000
 714.50  0.0000E+000
 715.00  0.0000E+000
 715.50  7.1932E-009
 716.00  2.0898E-007
 716.50  3.6552E-007
 717.00  2.8431E-007
 717.50  1.9201E-009
 718.00  0.0000E+000
 718.50  0.0000E+000
 719.00  0.0000E+000
 719.50  0.0000E+000
 720.00  0.0000E+000
 720.50  6.2850E-008
 721.00  3.8474E-007
 721.50  5.2833E-007
 722.00  6.5767E-007
 722.50  7.1396E-007
 723.00  6.9800E-007
 723.50  6.6430E-007
 724.00  6.2031E-007
 724.50  5.6400E-007
 725.00  7.2525E-007
 725.50  5.5220E-007
 726.00  3.4570E-007
 726.50  2.3737E-007
 727.00  2.0992E-007
 727.50  2.8492E-007
 728.00  5.0719E-007
 728.50  4.0412E-007
 729.00  2.4841E-007
 729.50  4.3546E-008
 730.00  4.7281E-009
 730.50  1.8571E-007
 731.00  9.2833E-007
 731.50  1.2106E-006
 732.00  1.3699E-006
 732.50  1.3678E-006
 733.00  1.4100E-006
 733.50  1.2965E-006
 734.00  1.2148E-006
 734.50  9.9230E-007
 735.00  7.0852E-007
 735.50  5.0513E-007
 736.00  5.9358E-007
 736.50  8.9955E-007
 737.00  1.2190E-006
 737.50  1.2785E-006
 738.00  1.3187E-006
 738.50  9.1673E-007
 739.00  5.2289E-007
 739.50  2.6249E-007
 740.00  1.5468E-007
 740.50  0.0000E+000
 741.00  0.0000E+000
 741.50  0.0000E+000
 742.00  0.0000E+000
 742.50  1.3526E-007
 743.00  4.6914E-007
 743.50  8.8570E-007
 744.00  1.3994E-006
 744.50  1.6851E-006
 745.00  1.5913E-006
 745.50  1.5169E-006
 746.00  1.4955E-006
 746.50  1.3877E-006
 747.00  1.6123E-006
 747.50  1.5564E-006
 748.00  1.1040E-006
 748.50  4.5746E-007
 749.00  2.8253E-008
 749.50  0.0000E+000
 750.00  0.0000E+000
 750.50  0.0000E+000
 751.00  0.0000E+000
 751.50  0.0000E+000
 752.00  0.0000E+000
 752.50  0.0000E+000
 753.00  0.0000E+000
 753.50  0.0000E+000
 754.00  0.0000E+000
 754.50  0.0000E+000
 755.00  0.0000E+000
 755.50  0.0000E+000
 756.00  0.0000E+000
 756.50  0.0000E+000
 757.00  0.0000E+000
 757.50  0.0000E+000
 758.00  0.0000E+000
 758.50  0.0000E+000
 759.00  0.0000E+000
 759.50  0.0000E+000
 760.00  0.0000E+000
 760.50  0.0000E+000
 761.00  2.7772E-008
 761.50  2.4967E-008
 762.00  1.0288E-007
 762.50  1.8559E-007
 763.00  2.1509E-007
 763.50  6.1835E-008
 764.00  2.4956E-007
 764.50  4.1062E-007
 765.00  5.3585E-007
 765.50  7.5617E-007
 766.00  1.1381E-006
 766.50  1.3116E-006
 767.00  1.2176E-006
 767.50  1.1120E-006
 768.00  5.4930E-007
 768.50  0.0000E+000
 769.00  0.0000E+000
 769.50  0.0000E+000
 770.00  0.0000E+000
 770.50  0.0000E+000
 771.00  0.0000E+000
 771.50  0.0000E+000
 772.00  4.2109E-008
 772.50  9.2397E-007
 773.00  1.9560E-006
 773.50  2.7706E-006
 774.00  3.0044E-006
 774.50  2.8456E-006
 775.00  2.3030E-006
 775.50  1.7455E-006
 776.00  9.8170E-007
 776.50  4.6103E-007
 777.00  9.4076E-008
 777.50  0.0000E+000
 778.00  0.0000E+000
 778.50  0.0000E+000
 779.00  0.0000E+000
 779.50  0.0000E+000
 780.00  0.0000E+000
 780.50  0.0000E+000
 781.00  0.0000E+000
 781.50  0.0000E+000
 782.00  0.0000E+000
 782.50  0.0000E+000
 783.00  0.0000E+000
 783.50  0.0000E+000
 784.00  0.0000E+000
 784.50  0.0000E+000
 785.00  0.0000E+000
 785.50  0.0000E+000
 786.00  0.0000E+000
 786.50  0.0000E+000
 787.00  0.0000E+000
 787.50  0.0000E+000
 788.00  0.0000E+000
 788.50  0.0000E+000
 789.00  0.0000E+000
 789.50  0.0000E+000
 790.00  0.0000E+000
 790.50  0.0000E+000
 791.00  1.7232E-007
 791.50  3.2085E-007
 792.00  7.0113E-007
 792.50  7.1652E-007
 793.00  5.2645E-007
 793.50  6.4602E-007
 794.00  7.7557E-007
 794.50  9.2574E-007
 795.00  1.2325E-006
 795.50  1.5265E-006
 796.00  1.7294E-006
 796.50  1.7779E-006
 797.00  1.7383E-006
 797.50  1.4626E-006
 798.00  1.1157E-006
 798.50  9.6446E-007
 799.00  1.2835E-006
 799.50  1.2431E-006
 800.00  1.1430E-006
 800.50  7.9789E-007
 801.00  5.5731E-007
 801.50  1.0003E-008
 802.00  0.0000E+000
 802.50  0.0000E+000
 803.00  0.0000E+000
 803.50  0.0000E+000
 804.00  3.2367E-008
 804.50  1.8917E-007
 805.00  2.1112E-007
 805.50  1.4817E-007
 806.00  5.8747E-007
 806.50  1.1114E-006
 807.00  1.6300E-006
 807.50  2.3661E-006
 808.00  3.0046E-006
 808.50  3.2734E-006
 809.00  3.4712E-006
 809.50  3.6792E-006
 810.00  4.3753E-006
 810.50  4.2508E-006
 811.00  4.0419E-006
 811.50  3.3863E-006
 812.00  2.6672E-006
 812.50  1.2567E-006
 813.00  1.0034E-006
 813.50  8.0779E-007
 814.00  9.2536E-007
 814.50  1.1128E-006
 815.00  1.3278E-006
 815.50  1.5910E-006
 816.00  2.0382E-006
 816.50  2.4353E-006
 817.00  2.7375E-006
 817.50  3.0381E-006
 818.00  3.3349E-006
 818.50  3.9272E-006
 819.00  4.2613E-006
 819.50  4.7046E-006
 820.00  5.0058E-006
 820.50  4.6415E-006
 821.00  3.7134E-006
 821.50  3.1806E-006
 822.00  2.8156E-006
 822.50  2.4442E-006
 823.00  2.8265E-006
 823.50  3.2820E-006
 824.00  3.5594E-006
 824.50  3.0607E-006
 825.00  2.1687E-006
 825.50  1.1824E-006
 826.00  3.0074E-007
 826.50  0.0000E+000
 827.00  0.0000E+000
 827.50  0.0000E+000
 828.00  0.0000E+000
 828.50  0.0000E+000
 829.00  0.0000E+000
 829.50  0.0000E+000
 830.00  0.0000E+000
 830.50  0.0000E+000
 831.00  0.0000E+000
 831.50  0.0000E+000
 832.00  1.4609E-007
 832.50  1.1661E-007
 833.00  0.0000E+000
 833.50  0.0000E+000
 834.00  0.0000E+000
 834.50  0.0000E+000
 835.00  0.0000E+000
 835.50  0.0000E+000
 836.00  0.0000E+000
 836.50  0.0000E+000
 837.00  0.0000E+000
 837.50  0.0000E+000
 838.00  0.0000E+000
 838.50  0.0000E+000
 839.00  0.0000E+000
 839.50  0.0000E+000
 840.00  0.0000E+000
 840.50  0.0000E+000
 841.00  0.0000E+000
 841.50  0.0000E+000
 842.00  0.0000E+000
 842.50  0.0000E+000
 843.00  0.0000E+000
 843.50  0.0000E+000
 844.00  0.0000E+000
 844.50  0.0000E+000
 845.00  0.0000E+000
 845.50  0.0000E+000
 846.00  0.0000E+000
 846.50  0.0000E+000
 847.00  0.0000E+000
 847.50  0.0000E+000
 848.00  0.0000E+000
 848.50  0.0000E+000
 849.00  0.0000E+000
 849.50  0.0000E+000
 850.00  0.0000E+000
 850.50  0.0000E+000
 851.00  0.0000E+000
 851.50  0.0000E+000
 852.00  0.0000E+000
 852.50  7.4847E-007
 853.00  1.8370E-006
 853.50  3.1077E-006
 854.00  3.2404E-006
 854.50  3.9979E-006
 855.00  3.9058E-006
 855.50  3.6102E-006
 856.00  3.3386E-006
 856.50  3.5332E-006
 857.00  3.1880E-006
 857.50  3.1984E-006
 858.00  2.8576E-006
 858.50  2.0729E-006
 859.00  9.6699E-007
 859.50  1.5299E-007
 860.00  0.0000E+000
 860.50  0.0000E+000
 861.00  0.0000E+000
 861.50  0.0000E+000
 862.00  4.2060E-007
 862.50  9.2195E-007
 863.00  1.2864E-006
 863.50  8.8778E-007
 864.00  5.6517E-007
 864.50  3.8871E-007
 865.00  1.7609E-008
 865.50  0.0000E+000
 866.00  2.2122E-008
 866.50  6.3009E-007
 867.00  1.2837E-006
 867.50  2.0937E-006
 868.00  2.1626E-006
 868.50  1.9179E-006
 869.00  9.3096E-007
 869.50  3.1665E-007
 870.00  2.7440E-007
 870.50  1.3074E-007
 871.00  0.0000E+000
 871.50  0.0000E+000
 872.00  0.0000E+000
 872.50  0.0000E+000
 873.00  0.0000E+000
 873.50  0.0000E+000
 874.00  0.0000E+000
 874.50  0.0000E+000
 875.00  2.2861E-008
 875.50  4.8230E-007
 876.00  1.9206E-006
 876.50  2.9631E-006
 877.00  3.7149E-006
 877.50  1.4903E-006
 878.00  0.0000E+000
 878.50  0.0000E+000
 879.00  0.0000E+000
 879.50  7.7433E-008
 880.00  5.9024E-007
 880.50  1.0908E-006
 881.00  1.2279E-006
 881.50  4.6984E-007
 882.00  0.0000E+000
 882.50  4.8408E-008
 883.00  6.8186E-008
 883.50  0.0000E+000
 884.00  0.0000E+000
 884.50  0.0000E+000
 885.00  0.0000E+000
 885.50  0.0000E+000
 886.00  0.0000E+000
 886.50  0.0000E+000
 887.00  0.0000E+000
 887.50  0.0000E+000
 888.00  0.0000E+000
 888.50  0.0000E+000
 889.00  0.0000E+000
 889.50  0.0000E+000
 890.00  0.0000E+000
 890.50  0.0000E+000
 891.00  0.0000E+000
 891.50  0.0000E+000
 892.00  1.1779E-007
 892.50  9.0622E-007
 893.00  1.3895E-006
 893.50  1.4688E-006
 894.00  1.4975E-006
 894.50  8.5785E-007
 895.00  0.0000E+000
 895.50  0.0000E+000
 896.00  0.0000E+000
 896.50  0.0000E+000
 897.00  0.0000E+000
 897.50  0.0000E+000
 898.00  0.0000E+000
 898.50  0.0000E+000
 899.00  0.0000E+000
 899.50  0.0000E+000
 900.00  0.0000E+000
 900.50  0.0000E+000
 901.00  0.0000E+000
 901.50  0.0000E+000
 902.00  6.8236E-007
 902.50  2.9352E-007
 903.00  4.4095E-009
 903.50  5.1895E-010
 904.00  2.3560E-008
 904.50  0.0000E+000
 905.00  0.0000E+000
 905.50  5.9639E-008
 906.00  4.1583E-007
 906.50  7.8956E-007
 907.00  1.6917E-006
 907.50  3.6074E-006
 908.00  5.1275E-006
 908.50  5.0800E-006
 909.00  4.3907E-006
 909.50  3.8557E-006
 910.00  3.1129E-006
 910.50  1.9665E-006
 911.00  1.7341E-006
 911.50  2.3953E-006
 912.00  2.0881E-006
 912.50  1.2085E-006
 913.00  1.1323E-006
 913.50  4.7208E-007
 914.00  4.8945E-008
 914.50  6.5331E-007
 915.00  2.0801E-006
 915.50  2.0181E-006
 916.00  1.2705E-006
 916.50  1.0268E-007
 917.00  5.1975E-011
 917.50  0.0000E+000
 918.00  0.0000E+000
 918.50  0.0000E+000
 919.00  0.0000E+000
 919.50  0.0000E+000
 920.00  0.0000E+000
 920.50  0.0000E+000
 921.00  0.0000E+000
 921.50  0.0000E+000
 922.00  0.0000E+000
 922.50  0.0000E+000
 923.00  0.0000E+000
 923.50  0.0000E+000
 924.00  0.0000E+000
 924.50  0.0000E+000
 925.00  0.0000E+000
 925.50  0.0000E+000
 926.00  0.0000E+000
 926.50  0.0000E+000
 927.00  0.0000E+000
 927.50  0.0000E+000
 928.00  0.0000E+000
 928.50  0.0000E+000
 929.00  0.0000E+000
 929.50  0.0000E+000
 930.00  0.0000E+000
 930.50  0.0000E+000
 931.00  0.0000E+000
 931.50  0.0000E+000
 932.00  2.9318E-009
 932.50  1.4425E-007
 933.00  8.0569E-007
 933.50  1.3830E-006
 934.00  0.0000E+000
 934.50  0.0000E+000
 935.00  0.0000E+000
 935.50  0.0000E+000
 936.00  0.0000E+000
 936.50  0.0000E+000
 937.00  0.0000E+000
 937.50  0.0000E+000
 938.00  0.0000E+000
 938.50  0.0000E+000
 939.00  0.0000E+000
 939.50  0.0000E+000
 940.00  0.0000E+000
 940.50  0.0000E+000
 941.00  0.0000E+000
 941.50  0.0000E+000
 942.00  0.0000E+000
 942.50  0.0000E+000
 943.00  0.0000E+000
 943.50  7.7146E-007
 944.00  3.6505E-006
 944.50  8.6528E-006
 945.00  1.2534E-005
 945.50  1.5529E-005
 946.00  1.8469E-005
 946.50  2.0663E-005
 947.00  1.9357E-005
 947.50  1.6691E-005
 948.00  1.4877E-005
 948.50  1.0607E-005
 949.00  6.8624E-006
 949.50  3.2862E-006
 950.00  3.7742E-007
 950.50  0.0000E+000
 951.00  0.0000E+000
 951.50  0.0000E+000
 952.00  0.0000E+000
 952.50  0.0000E+000
 953.00  0.0000E+000
 953.50  0.0000E+000
 954.00  0.0000E+000
 954.50  0.0000E+000
 955.00  0.0000E+000
 955.50  0.0000E+000
 956.00  0.0000E+000
 956.50  0.0000E+000
 957.00  0.0000E+000
 957.50  0.0000E+000
 958.00  0.0000E+000
 958.50  0.0000E+000
 959.00  0.0000E+000
 959.50  0.0000E+000
 960.00  0.0000E+000
 960.50  0.0000E+000
 961.00  0.0000E+000
 961.50  0.0000E+000
 962.00  0.0000E+000
 962.50  0.0000E+000
 963.00  0.0000E+000
 963.50  0.0000E+000
 964.00  0.0000E+000
 964.50  0.0000E+000
 965.00  0.0000E+000
 965.50  0.0000E+000
 966.00  0.0000E+000
 966.50  0.0000E+000
 967.00  0.0000E+000
 967.50  0.0000E+000
 968.00  0.0000E+000
 968.50  0.0000E+000
 969.00  0.0000E+000
 969.50  1.1101E-006
 970.00  2.9407E-006
 970.50  1.3444E-006
 971.00  0.0000E+000
 971.50  0.0000E+000
 972.00  0.0000E+000
 972.50  0.0000E+000
 973.00  0.0000E+000
 973.50  1.3013E-006
 974.00  1.6245E-006
 974.50  4.3080E-007
 975.00  0.0000E+000
 975.50  0.0000E+000
 976.00  0.0000E+000
 976.50  0.0000E+000
 977.00  0.0000E+000
 977.50  0.0000E+000
 978.00  0.0000E+000
 978.50  0.0000E+000
 979.00  0.0000E+000
 979.50  0.0000E+000
 980.00  0.0000E+000
 980.50  0.0000E+000
 981.00  0.0000E+000
 981.50  0.0000E+000
 982.00  0.0000E+000
 982.50  0.0000E+000
 983.00  0.0000E+000
 983.50  0.0000E+000
 984.00  0.0000E+000
 984.50  0.0000E+000
 985.00  0.0000E+000
 985.50  0.0000E+000
 986.00  0.0000E+000
 986.50  0.0000E+000
 987.00  3.8369E-007
 987.50  3.1192E-006
 988.00  7.2100E-006
 988.50  5.7416E-006
 989.00  1.6937E-006
 989.50  0.0000E+000
 990.00  0.0000E+000
 990.50  0.0000E+000
 991.00  0.0000E+000
 991.50  0.0000E+000
 992.00  0.0000E+000
 992.50  0.0000E+000
 993.00  0.0000E+000
 993.50  0.0000E+000
 994.00  2.7452E-006
 994.50  1.3181E-005
 995.00  1.9502E-005
 995.50  1.7729E-005
 996.00  9.7113E-006
 996.50  1.7554E-006
 997.00  0.0000E+000
 997.50  0.0000E+000
 998.00  0.0000E+000
 998.50  0.0000E+000
 999.00  0.0000E+000
 999.50  0.0000E+000
1000.00  0.0000E+000
1000.50  0.0000E+000
1001.00  0.0000E+000
1001.50  0.0000E+000
1002.00  0.0000E+000
1002.50  0.0000E+000
1003.00  0.0000E+000
1003.50  0.0000E+000
1004.00  0.0000E+000
1004.50  0.0000E+000
1005.00  0.0000E+000
1005.50  0.0000E+000
1006.00  0.0000E+000
1006.50  0.0000E+000
1007.00  0.0000E+000
1007.50  0.0000E+000
1008.00  0.0000E+000
1008.50  0.0000E+000
1009.00  0.0000E+000
1009.50  0.0000E+000
1010.00  0.0000E+000
1010.50  0.0000E+000
1011.00  0.0000E+000
1011.50  0.0000E+000
1012.00  0.0000E+000
1012.50  0.0000E+000
1013.00  0.0000E+000
1013.50  0.0000E+000
1014.00  0.0000E+000
1014.50  0.0000E+000
1015.00  0.0000E+000
1015.50  0.0000E+000
1016.00  0.0000E+000
1016.50  0.0000E+000
1017.00  0.0000E+000
1017.50  0.0000E+000
1018.00  0.0000E+000
1018.50  0.0000E+000
1019.00  0.0000E+000
1019.50  0.0000E+000
1020.00  0.0000E+000
1020.50  0.0000E+000
1021.00  0.0000E+000
1021.50  0.0000E+000
1022.00  0.0000E+000
1022.50  0.0000E+000
1023.00  0.0000E+000
1023.50  0.0000E+000
1024.00  0.0000E+000
1024.50  0.0000E+000
1025.00  0.0000E+000
1025.50  0.0000E+000
1026.00  0.0000E+000
1026.50  0.0000E+000
1027.00  0.0000E+000
1027.50  0.0000E+000
1028.00  0.0000E+000
1028.50  0.0000E+000
1029.00  0.0000E+000
1029.50  0.0000E+000
1030.00  0.0000E+000
1030.50  0.0000E+000
1031.00  0.0000E+000
1031.50  0.0000E+000
1032.00  0.0000E+000
1032.50  0.0000E+000
1033.00  0.0000E+000
1033.50  0.0000E+000
1034.00  0.0000E+000
1034.50  0.0000E+000
1035.00  0.0000E+000
1035.50  0.0000E+000
1036.00  0.0000E+000
1036.50  0.0000E+000
1037.00  0.0000E+000
1037.50  0.0000E+000
1038.00  0.0000E+000
1038.50  0.0000E+000
1039.00  0.0000E+000
1039.50  0.0000E+000
1040.00  0.0000E+000
1040.50  0.0000E+000
1041.00  0.0000E+000
1041.50  0.0000E+000
1042.00  0.0000E+000
1042.50  0.0000E+000
1043.00  0.0000E+000
1043.50  0.0000E+000
1044.00  0.0000E+000
1044.50  0.0000E+000
1045.00  0.0000E+000
1045.50  0.0000E+000
1046.00  0.0000E+000
1046.50  0.0000E+000
1047.00  0.0000E+000
1047.50  0.0000E+000
1048.00  0.0000E+000
1048.50  0.0000E+000
1049.00  0.0000E+000
1049.50  0.0000E+000
1050.00  0.0000E+000
1050.50  0.0000E+000
1051.00  0.0000E+000
1051.50  0.0000E+000
1052.00  0.0000E+000
1052.50  0.0000E+000
1053.00  0.0000E+000
1053.50  0.0000E+000
1054.00  0.0000E+000
1054.50  0.0000E+000
1055.00  0.0000E+000
1055.50  0.0000E+000
1056.00  0.0000E+000
1056.50  0.0000E+000
1057.00  0.0000E+000
1057.50  0.0000E+000
1058.00  0.0000E+000
1058.50  0.0000E+000
1059.00  0.0000E+000
1059.50  0.0000E+000
1060.00  0.0000E+000
1060.50  0.0000E+000
1061.00  0.0000E+000
1061.50  0.0000E+000
1062.00  0.0000E+000
1062.50  0.0000E+000
1063.00  0.0000E+000
1063.50  0.0000E+000
1064.00  0.0000E+000
1064.50  0.0000E+000
1065.00  0.0000E+000
1065.50  0.0000E+000
1066.00  0.0000E+000
1066.50  0.0000E+000
1067.00  0.0000E+000
1067.50  0.0000E+000
1068.00  0.0000E+000
1068.50  0.0000E+000
1069.00  0.0000E+000
1069.50  0.0000E+000
1070.00  0.0000E+000
1070.50  0.0000E+000
1071.00  0.0000E+000
1071.50  0.0000E+000
1072.00  0.0000E+000
1072.50  0.0000E+000
1073.00  0.0000E+000
1073.50  0.0000E+000
1074.00  0.0000E+000
1074.50  0.0000E+000
1075.00  0.0000E+000
1075.50  0.0000E+000
1076.00  0.0000E+000
1076.50  0.0000E+000
1077.00  0.0000E+000
1077.50  0.0000E+000
1078.00  0.0000E+000
1078.50  0.0000E+000
1079.00  0.0000E+000
1079.50  0.0000E+000
1080.00  0.0000E+000
1080.50  0.0000E+000
1081.00  0.0000E+000
1081.50  0.0000E+000
1082.00  0.0000E+000
1082.50  0.0000E+000
1083.00  0.0000E+000
1083.50  0.0000E+000
1084.00  0.0000E+000
1084.50  0.0000E+000
1085.00  0.0000E+000
1085.50  0.0000E+000
1086.00  0.0000E+000
1086.50  0.0000E+000
1087.00  0.0000E+000
1087.50  0.0000E+000
1088.00  0.0000E+000
1088.50  0.0000E+000
1089.00  0.0000E+000
1089.50  0.0000E+000
1090.00  0.0000E+000
1090.50  0.0000E+000
1091.00  0.0000E+000
1091.50  0.0000E+000
1092.00  0.0000E+000
1092.50  0.0000E+000
1093.00  0.0000E+000
1093.50  0.0000E+000
1094.00  0.0000E+000
1094.50  0.0000E+000
1095.00  0.0000E+000
1095.50  0.0000E+000
1096.00  0.0000E+000
1096.50  0.0000E+000
1097.00  0.0000E+000
1097.50  0.0000E+000
1098.00  0.0000E+000
1098.50  0.0000E+000
1099.00  0.0000E+000
1099.50  0.0000E+000
1100.00  0.0000E+000
1100.50  0.0000E+000
1101.00  0.0000E+000
1101.50  0.0000E+000
1102.00  0.0000E+000
1102.50  0.0000E+000
1103.00  0.0000E+000
1103.50  0.0000E+000
1104.00  0.0000E+000
1104.50  0.0000E+000
1105.00  0.0000E+000
1105.50  0.0000E+000
1106.00  0.0000E+000
1106.50  0.0000E+000
1107.00  0.0000E+000
1107.50  0.0000E+000
1108.00  0.0000E+000
1108.50  0.0000E+000
1109.00  0.0000E+000
1109.50  0.0000E+000
1110.00  0.0000E+000
1110.50  0.0000E+000
1111.00  0.0000E+000
1111.50  0.0000E+000
1112.00  0.0000E+000
1112.50  0.0000E+000
1113.00  0.0000E+000
1113.50  0.0000E+000
1114.00  0.0000E+000
1114.50  0.0000E+000
1115.00  0.0000E+000
1115.50  0.0000E+000
1116.00  0.0000E+000
1116.50  0.0000E+000
1117.00  0.0000E+000
1117.50  0.0000E+000
1118.00  0.0000E+000
1118.50  0.0000E+000
1119.00  0.0000E+000
1119.50  0.0000E+000
1120.00  0.0000E+000
1120.50  0.0000E+000
1121.00  0.0000E+000
1121.50  0.0000E+000
1122.00  0.0000E+000
1122.50  0.0000E+000
1123.00  0.0000E+000
1123.50  0.0000E+000
1124.00  0.0000E+000
1124.50  0.0000E+000
1125.00  0.0000E+000
1125.50  0.0000E+000
1126.00  0.0000E+000
1126.50  0.0000E+000
1127.00  0.0000E+000
1127.50  0.0000E+000
: 6
