# Supplementary material for: A photoconversion model for full spectral programming and multiplexing of optogenetic systems
Source: Mol Syst Biol. 2017 Apr 24;13(4):926. doi: 10.15252/msb.20167456 (PMC5408778; doi:10.15252/msb.20167456)
Supplement: Supplementary file 11 — Dataset EV3 [file MSB-13-926-s011.zip › dataset_ev3_led_data/led_calibration_data/EO_03/Shannen_c1/raw/11.IRR]

" File: 160129_calibrations\post-calibration\Sha
" RAD->  Wave:647.21nm  Pix:1050  Val:  0.000  Time:400ms  Avg:1  Sm:1  Sg:1  Tc:off  SNAP  Xt:1  Ch:1  Xtrig wnmcal >RAD-IS6.CAL
 180.00  0.0000E+000
 180.50  0.0000E+000
 181.00  0.0000E+000
 181.50  0.0000E+000
 182.00  0.0000E+000
 182.50  0.0000E+000
 183.00  0.0000E+000
 183.50  0.0000E+000
 184.00  0.0000E+000
 184.50  0.0000E+000
 185.00  0.0000E+000
 185.50  0.0000E+000
 186.00  0.0000E+000
 186.50  0.0000E+000
 187.00  0.0000E+000
 187.50  0.0000E+000
 188.00  0.0000E+000
 188.50  0.0000E+000
 189.00  0.0000E+000
 189.50  0.0000E+000
 190.00  0.0000E+000
 190.50  0.0000E+000
 191.00  0.0000E+000
 191.50  0.0000E+000
 192.00  0.0000E+000
 192.50  0.0000E+000
 193.00  0.0000E+000
 193.50  0.0000E+000
 194.00  0.0000E+000
 194.50  0.0000E+000
 195.00  0.0000E+000
 195.50  0.0000E+000
 196.00  0.0000E+000
 196.50  0.0000E+000
 197.00  0.0000E+000
 197.50  0.0000E+000
 198.00  0.0000E+000
 198.50  0.0000E+000
 199.00  0.0000E+000
 199.50  0.0000E+000
 200.00  0.0000E+000
 200.50  0.0000E+000
 201.00  0.0000E+000
 201.50  0.0000E+000
 202.00  0.0000E+000
 202.50  0.0000E+000
 203.00  0.0000E+000
 203.50  0.0000E+000
 204.00  0.0000E+000
 204.50  0.0000E+000
 205.00  0.0000E+000
 205.50  0.0000E+000
 206.00  0.0000E+000
 206.50  0.0000E+000
 207.00  0.0000E+000
 207.50  0.0000E+000
 208.00  0.0000E+000
 208.50  0.0000E+000
 209.00  0.0000E+000
 209.50  0.0000E+000
 210.00  0.0000E+000
 210.50  0.0000E+000
 211.00  0.0000E+000
 211.50  0.0000E+000
 212.00  0.0000E+000
 212.50  0.0000E+000
 213.00  0.0000E+000
 213.50  0.0000E+000
 214.00  0.0000E+000
 214.50  0.0000E+000
 215.00  0.0000E+000
 215.50  0.0000E+000
 216.00  0.0000E+000
 216.50  0.0000E+000
 217.00  0.0000E+000
 217.50  0.0000E+000
 218.00  0.0000E+000
 218.50  0.0000E+000
 219.00  0.0000E+000
 219.50  0.0000E+000
 220.00  0.0000E+000
 220.50  0.0000E+000
 221.00  0.0000E+000
 221.50  0.0000E+000
 222.00  0.0000E+000
 222.50  0.0000E+000
 223.00  0.0000E+000
 223.50  0.0000E+000
 224.00  0.0000E+000
 224.50  0.0000E+000
 225.00  0.0000E+000
 225.50  0.0000E+000
 226.00  0.0000E+000
 226.50  0.0000E+000
 227.00  0.0000E+000
 227.50  0.0000E+000
 228.00  0.0000E+000
 228.50  0.0000E+000
 229.00  0.0000E+000
 229.50  0.0000E+000
 230.00  0.0000E+000
 230.50  0.0000E+000
 231.00  0.0000E+000
 231.50  0.0000E+000
 232.00  0.0000E+000
 232.50  0.0000E+000
 233.00  0.0000E+000
 233.50  0.0000E+000
 234.00  0.0000E+000
 234.50  0.0000E+000
 235.00  0.0000E+000
 235.50  0.0000E+000
 236.00  0.0000E+000
 236.50  0.0000E+000
 237.00  0.0000E+000
 237.50  0.0000E+000
 238.00  0.0000E+000
 238.50  0.0000E+000
 239.00  0.0000E+000
 239.50  0.0000E+000
 240.00  0.0000E+000
 240.50  0.0000E+000
 241.00  0.0000E+000
 241.50  0.0000E+000
 242.00  0.0000E+000
 242.50  0.0000E+000
 243.00  0.0000E+000
 243.50  0.0000E+000
 244.00  0.0000E+000
 244.50  0.0000E+000
 245.00  0.0000E+000
 245.50  0.0000E+000
 246.00  0.0000E+000
 246.50  0.0000E+000
 247.00  0.0000E+000
 247.50  0.0000E+000
 248.00  0.0000E+000
 248.50  0.0000E+000
 249.00  0.0000E+000
 249.50  0.0000E+000
 250.00  0.0000E+000
 250.50  0.0000E+000
 251.00  0.0000E+000
 251.50  0.0000E+000
 252.00  0.0000E+000
 252.50  0.0000E+000
 253.00  0.0000E+000
 253.50  0.0000E+000
 254.00  0.0000E+000
 254.50  0.0000E+000
 255.00  0.0000E+000
 255.50  0.0000E+000
 256.00  0.0000E+000
 256.50  0.0000E+000
 257.00  0.0000E+000
 257.50  0.0000E+000
 258.00  0.0000E+000
 258.50  0.0000E+000
 259.00  0.0000E+000
 259.50  0.0000E+000
 260.00  0.0000E+000
 260.50  0.0000E+000
 261.00  0.0000E+000
 261.50  0.0000E+000
 262.00  0.0000E+000
 262.50  0.0000E+000
 263.00  0.0000E+000
 263.50  0.0000E+000
 264.00  0.0000E+000
 264.50  0.0000E+000
 265.00  0.0000E+000
 265.50  0.0000E+000
 266.00  0.0000E+000
 266.50  0.0000E+000
 267.00  0.0000E+000
 267.50  0.0000E+000
 268.00  0.0000E+000
 268.50  0.0000E+000
 269.00  0.0000E+000
 269.50  0.0000E+000
 270.00  0.0000E+000
 270.50  0.0000E+000
 271.00  0.0000E+000
 271.50  0.0000E+000
 272.00  0.0000E+000
 272.50  0.0000E+000
 273.00  0.0000E+000
 273.50  0.0000E+000
 274.00  0.0000E+000
 274.50  0.0000E+000
 275.00  0.0000E+000
 275.50  0.0000E+000
 276.00  0.0000E+000
 276.50  0.0000E+000
 277.00  0.0000E+000
 277.50  0.0000E+000
 278.00  0.0000E+000
 278.50  0.0000E+000
 279.00  0.0000E+000
 279.50  0.0000E+000
 280.00  0.0000E+000
 280.50  0.0000E+000
 281.00  0.0000E+000
 281.50  0.0000E+000
 282.00  0.0000E+000
 282.50  0.0000E+000
 283.00  0.0000E+000
 283.50  0.0000E+000
 284.00  0.0000E+000
 284.50  0.0000E+000
 285.00  0.0000E+000
 285.50  0.0000E+000
 286.00  0.0000E+000
 286.50  0.0000E+000
 287.00  0.0000E+000
 287.50  0.0000E+000
 288.00  0.0000E+000
 288.50  0.0000E+000
 289.00  0.0000E+000
 289.50  0.0000E+000
 290.00  0.0000E+000
 290.50  0.0000E+000
 291.00  0.0000E+000
 291.50  0.0000E+000
 292.00  0.0000E+000
 292.50  0.0000E+000
 293.00  0.0000E+000
 293.50  0.0000E+000
 294.00  0.0000E+000
 294.50  0.0000E+000
 295.00  0.0000E+000
 295.50  0.0000E+000
 296.00  0.0000E+000
 296.50  0.0000E+000
 297.00  0.0000E+000
 297.50  0.0000E+000
 298.00  0.0000E+000
 298.50  0.0000E+000
 299.00  0.0000E+000
 299.50  0.0000E+000
 300.00  0.0000E+000
 300.50  0.0000E+000
 301.00  0.0000E+000
 301.50  0.0000E+000
 302.00  0.0000E+000
 302.50  0.0000E+000
 303.00  0.0000E+000
 303.50  0.0000E+000
 304.00  0.0000E+000
 304.50  0.0000E+000
 305.00  0.0000E+000
 305.50  0.0000E+000
 306.00  0.0000E+000
 306.50  0.0000E+000
 307.00  0.0000E+000
 307.50  0.0000E+000
 308.00  0.0000E+000
 308.50  0.0000E+000
 309.00  0.0000E+000
 309.50  0.0000E+000
 310.00  0.0000E+000
 310.50  0.0000E+000
 311.00  0.0000E+000
 311.50  0.0000E+000
 312.00  0.0000E+000
 312.50  0.0000E+000
 313.00  0.0000E+000
 313.50  0.0000E+000
 314.00  0.0000E+000
 314.50  0.0000E+000
 315.00  0.0000E+000
 315.50  0.0000E+000
 316.00  0.0000E+000
 316.50  0.0000E+000
 317.00  0.0000E+000
 317.50  0.0000E+000
 318.00  0.0000E+000
 318.50  0.0000E+000
 319.00  0.0000E+000
 319.50  0.0000E+000
 320.00  0.0000E+000
 320.50  0.0000E+000
 321.00  0.0000E+000
 321.50  0.0000E+000
 322.00  0.0000E+000
 322.50  0.0000E+000
 323.00  0.0000E+000
 323.50  0.0000E+000
 324.00  0.0000E+000
 324.50  0.0000E+000
 325.00  0.0000E+000
 325.50  0.0000E+000
 326.00  0.0000E+000
 326.50  0.0000E+000
 327.00  0.0000E+000
 327.50  0.0000E+000
 328.00  0.0000E+000
 328.50  0.0000E+000
 329.00  0.0000E+000
 329.50  0.0000E+000
 330.00  0.0000E+000
 330.50  0.0000E+000
 331.00  0.0000E+000
 331.50  0.0000E+000
 332.00  0.0000E+000
 332.50  0.0000E+000
 333.00  0.0000E+000
 333.50  0.0000E+000
 334.00  0.0000E+000
 334.50  0.0000E+000
 335.00  0.0000E+000
 335.50  0.0000E+000
 336.00  0.0000E+000
 336.50  0.0000E+000
 337.00  0.0000E+000
 337.50  0.0000E+000
 338.00  0.0000E+000
 338.50  0.0000E+000
 339.00  0.0000E+000
 339.50  0.0000E+000
 340.00  0.0000E+000
 340.50  0.0000E+000
 341.00  0.0000E+000
 341.50  0.0000E+000
 342.00  0.0000E+000
 342.50  0.0000E+000
 343.00  0.0000E+000
 343.50  0.0000E+000
 344.00  0.0000E+000
 344.50  0.0000E+000
 345.00  0.0000E+000
 345.50  0.0000E+000
 346.00  0.0000E+000
 346.50  0.0000E+000
 347.00  0.0000E+000
 347.50  0.0000E+000
 348.00  0.0000E+000
 348.50  0.0000E+000
 349.00  0.0000E+000
 349.50  0.0000E+000
 350.00  0.0000E+000
 350.50  0.0000E+000
 351.00  0.0000E+000
 351.50  0.0000E+000
 352.00  0.0000E+000
 352.50  0.0000E+000
 353.00  0.0000E+000
 353.50  0.0000E+000
 354.00  0.0000E+000
 354.50  0.0000E+000
 355.00  0.0000E+000
 355.50  0.0000E+000
 356.00  0.0000E+000
 356.50  0.0000E+000
 357.00  0.0000E+000
 357.50  0.0000E+000
 358.00  0.0000E+000
 358.50  0.0000E+000
 359.00  0.0000E+000
 359.50  1.3938E-009
 360.00  3.2693E-008
 360.50  8.8965E-008
 361.00  1.3226E-007
 361.50  1.8989E-007
 362.00  2.1085E-007
 362.50  2.4737E-007
 363.00  3.4723E-007
 363.50  3.6762E-007
 364.00  3.5588E-007
 364.50  3.0578E-007
 365.00  1.9376E-007
 365.50  1.1585E-007
 366.00  5.2544E-008
 366.50  4.0924E-008
 367.00  4.6195E-008
 367.50  3.7139E-008
 368.00  4.7506E-008
 368.50  3.4501E-008
 369.00  6.6504E-009
 369.50  0.0000E+000
 370.00  0.0000E+000
 370.50  0.0000E+000
 371.00  0.0000E+000
 371.50  0.0000E+000
 372.00  0.0000E+000
 372.50  2.7168E-008
 373.00  8.5198E-008
 373.50  1.4774E-007
 374.00  2.0387E-007
 374.50  2.1343E-007
 375.00  2.2959E-007
 375.50  1.9725E-007
 376.00  1.5277E-007
 376.50  1.1642E-007
 377.00  7.9879E-008
 377.50  6.0526E-008
 378.00  2.7007E-008
 378.50  9.2114E-009
 379.00  0.0000E+000
 379.50  0.0000E+000
 380.00  0.0000E+000
 380.50  0.0000E+000
 381.00  0.0000E+000
 381.50  0.0000E+000
 382.00  0.0000E+000
 382.50  0.0000E+000
 383.00  0.0000E+000
 383.50  0.0000E+000
 384.00  0.0000E+000
 384.50  0.0000E+000
 385.00  3.6687E-008
 385.50  1.1790E-007
 386.00  2.0527E-007
 386.50  2.2376E-007
 387.00  1.9062E-007
 387.50  1.1395E-007
 388.00  5.9304E-008
 388.50  0.0000E+000
 389.00  0.0000E+000
 389.50  0.0000E+000
 390.00  0.0000E+000
 390.50  0.0000E+000
 391.00  0.0000E+000
 391.50  3.4374E-008
 392.00  6.7327E-008
 392.50  1.2109E-007
 393.00  1.3701E-007
 393.50  1.1392E-007
 394.00  9.8403E-008
 394.50  8.1857E-008
 395.00  3.3517E-008
 395.50  6.2667E-008
 396.00  6.7645E-008
 396.50  7.6624E-008
 397.00  1.3558E-007
 397.50  2.1397E-007
 398.00  2.9540E-007
 398.50  4.3644E-007
 399.00  5.7505E-007
 399.50  6.9696E-007
 400.00  7.5993E-007
 400.50  8.7982E-007
 401.00  8.4051E-007
 401.50  8.3567E-007
 402.00  7.0240E-007
 402.50  4.7258E-007
 403.00  2.6366E-007
 403.50  4.1910E-008
 404.00  0.0000E+000
 404.50  0.0000E+000
 405.00  0.0000E+000
 405.50  0.0000E+000
 406.00  4.0076E-009
 406.50  3.1348E-008
 407.00  8.3154E-008
 407.50  1.1102E-007
 408.00  1.1498E-007
 408.50  8.1864E-008
 409.00  6.3759E-008
 409.50  2.3488E-008
 410.00  3.9374E-008
 410.50  4.8466E-008
 411.00  6.5463E-008
 411.50  7.0867E-008
 412.00  9.1068E-008
 412.50  9.8891E-008
 413.00  6.9893E-008
 413.50  0.0000E+000
 414.00  0.0000E+000
 414.50  0.0000E+000
 415.00  0.0000E+000
 415.50  2.1136E-008
 416.00  7.3731E-008
 416.50  1.2152E-007
 417.00  1.5276E-007
 417.50  1.7188E-007
 418.00  1.9158E-007
 418.50  1.6074E-007
 419.00  1.2886E-007
 419.50  1.1432E-007
 420.00  1.0840E-007
 420.50  9.0547E-008
 421.00  6.1481E-008
 421.50  7.7487E-009
 422.00  0.0000E+000
 422.50  4.1119E-009
 423.00  5.9746E-008
 423.50  1.2534E-007
 424.00  2.0595E-007
 424.50  2.4085E-007
 425.00  2.0934E-007
 425.50  1.8156E-007
 426.00  1.5019E-007
 426.50  8.7582E-008
 427.00  6.0772E-008
 427.50  6.5742E-008
 428.00  0.0000E+000
 428.50  0.0000E+000
 429.00  0.0000E+000
 429.50  0.0000E+000
 430.00  0.0000E+000
 430.50  0.0000E+000
 431.00  0.0000E+000
 431.50  0.0000E+000
 432.00  9.6265E-009
 432.50  7.4387E-008
 433.00  1.5845E-007
 433.50  2.5060E-007
 434.00  2.6728E-007
 434.50  2.7095E-007
 435.00  2.8038E-007
 435.50  2.9401E-007
 436.00  2.4841E-007
 436.50  2.7307E-007
 437.00  2.3484E-007
 437.50  1.6960E-007
 438.00  9.9650E-008
 438.50  2.7813E-008
 439.00  3.5099E-010
 439.50  0.0000E+000
 440.00  0.0000E+000
 440.50  3.5511E-008
 441.00  1.0058E-007
 441.50  1.2838E-007
 442.00  1.7318E-007
 442.50  1.7465E-007
 443.00  1.3708E-007
 443.50  7.4333E-008
 444.00  1.2524E-008
 444.50  5.2839E-011
 445.00  2.8874E-009
 445.50  2.2602E-008
 446.00  9.0319E-008
 446.50  1.1517E-007
 447.00  1.5089E-007
 447.50  2.1191E-007
 448.00  2.6633E-007
 448.50  3.1510E-007
 449.00  3.5178E-007
 449.50  3.2545E-007
 450.00  2.8162E-007
 450.50  2.6175E-007
 451.00  2.1283E-007
 451.50  1.7702E-007
 452.00  1.4863E-007
 452.50  1.7037E-007
 453.00  1.9928E-007
 453.50  2.2156E-007
 454.00  2.5887E-007
 454.50  2.1368E-007
 455.00  1.4486E-007
 455.50  9.0717E-008
 456.00  3.4746E-008
 456.50  2.2823E-009
 457.00  0.0000E+000
 457.50  0.0000E+000
 458.00  0.0000E+000
 458.50  0.0000E+000
 459.00  0.0000E+000
 459.50  1.1633E-010
 460.00  3.6240E-009
 460.50  8.4443E-009
 461.00  5.4469E-009
 461.50  8.8749E-009
 462.00  9.1501E-009
 462.50  5.9538E-009
 463.00  1.0282E-009
 463.50  4.6163E-009
 464.00  8.2892E-011
 464.50  2.9845E-009
 465.00  2.2903E-008
 465.50  3.4638E-008
 466.00  4.6818E-008
 466.50  7.2777E-008
 467.00  9.0123E-008
 467.50  1.1701E-007
 468.00  1.3980E-007
 468.50  1.4839E-007
 469.00  1.5567E-007
 469.50  1.3000E-007
 470.00  8.6778E-008
 470.50  5.4585E-008
 471.00  2.1034E-008
 471.50  0.0000E+000
 472.00  0.0000E+000
 472.50  0.0000E+000
 473.00  0.0000E+000
 473.50  0.0000E+000
 474.00  2.6073E-008
 474.50  9.8850E-008
 475.00  1.4423E-007
 475.50  2.0545E-007
 476.00  2.2993E-007
 476.50  2.3790E-007
 477.00  2.2092E-007
 477.50  2.0007E-007
 478.00  2.0102E-007
 478.50  2.1044E-007
 479.00  2.0022E-007
 479.50  2.4207E-007
 480.00  3.1006E-007
 480.50  3.4017E-007
 481.00  3.6560E-007
 481.50  3.9504E-007
 482.00  3.9424E-007
 482.50  3.9317E-007
 483.00  4.0430E-007
 483.50  4.2899E-007
 484.00  4.0317E-007
 484.50  3.3518E-007
 485.00  2.3519E-007
 485.50  1.4589E-007
 486.00  7.0408E-008
 486.50  4.1461E-008
 487.00  4.4710E-008
 487.50  4.9573E-008
 488.00  5.4125E-008
 488.50  4.7994E-008
 489.00  3.2239E-008
 489.50  2.3269E-008
 490.00  1.6981E-008
 490.50  1.3621E-008
 491.00  2.7523E-008
 491.50  4.8041E-008
 492.00  5.9244E-008
 492.50  7.3251E-008
 493.00  8.0389E-008
 493.50  6.6156E-008
 494.00  6.8761E-008
 494.50  7.4593E-008
 495.00  6.5455E-008
 495.50  5.3548E-008
 496.00  5.5008E-008
 496.50  4.1780E-008
 497.00  4.3647E-008
 497.50  7.9051E-008
 498.00  1.3538E-007
 498.50  1.4785E-007
 499.00  2.0068E-007
 499.50  2.1573E-007
 500.00  2.3722E-007
 500.50  2.4022E-007
 501.00  2.7571E-007
 501.50  3.1128E-007
 502.00  3.1353E-007
 502.50  2.8488E-007
 503.00  2.5050E-007
 503.50  2.2693E-007
 504.00  1.7060E-007
 504.50  1.8451E-007
 505.00  2.1532E-007
 505.50  2.3597E-007
 506.00  2.6703E-007
 506.50  3.0352E-007
 507.00  3.1016E-007
 507.50  3.2024E-007
 508.00  3.1919E-007
 508.50  3.1322E-007
 509.00  2.8809E-007
 509.50  2.7440E-007
 510.00  2.6472E-007
 510.50  2.1688E-007
 511.00  1.6743E-007
 511.50  1.4522E-007
 512.00  1.3103E-007
 512.50  1.4420E-007
 513.00  1.7337E-007
 513.50  2.1049E-007
 514.00  2.2402E-007
 514.50  2.0237E-007
 515.00  1.9510E-007
 515.50  1.7160E-007
 516.00  1.4496E-007
 516.50  1.5959E-007
 517.00  1.8224E-007
 517.50  2.0139E-007
 518.00  2.3189E-007
 518.50  2.9099E-007
 519.00  3.3619E-007
 519.50  4.0663E-007
 520.00  5.0310E-007
 520.50  5.5543E-007
 521.00  5.2304E-007
 521.50  4.8715E-007
 522.00  4.4193E-007
 522.50  4.0002E-007
 523.00  3.9154E-007
 523.50  4.0487E-007
 524.00  4.1965E-007
 524.50  4.4456E-007
 525.00  5.2778E-007
 525.50  6.3591E-007
 526.00  7.7809E-007
 526.50  9.0605E-007
 527.00  1.0039E-006
 527.50  1.0480E-006
 528.00  1.0185E-006
 528.50  9.3782E-007
 529.00  8.3969E-007
 529.50  7.4108E-007
 530.00  7.5106E-007
 530.50  8.4544E-007
 531.00  1.0009E-006
 531.50  1.2406E-006
 532.00  1.4750E-006
 532.50  1.6002E-006
 533.00  1.7265E-006
 533.50  1.8273E-006
 534.00  1.8526E-006
 534.50  1.8827E-006
 535.00  1.9368E-006
 535.50  1.9888E-006
 536.00  2.0907E-006
 536.50  2.2402E-006
 537.00  2.4572E-006
 537.50  2.7149E-006
 538.00  2.9492E-006
 538.50  3.1645E-006
 539.00  3.4263E-006
 539.50  3.6475E-006
 540.00  3.8379E-006
 540.50  4.1214E-006
 541.00  4.3890E-006
 541.50  4.6052E-006
 542.00  4.7851E-006
 542.50  4.9684E-006
 543.00  5.1859E-006
 543.50  5.5077E-006
 544.00  5.9167E-006
 544.50  6.4105E-006
 545.00  6.9313E-006
 545.50  7.4048E-006
 546.00  7.9175E-006
 546.50  8.4854E-006
 547.00  9.0714E-006
 547.50  9.7214E-006
 548.00  1.0431E-005
 548.50  1.1167E-005
 549.00  1.1911E-005
 549.50  1.2681E-005
 550.00  1.3486E-005
 550.50  1.4328E-005
 551.00  1.5152E-005
 551.50  1.5989E-005
 552.00  1.6922E-005
 552.50  1.7966E-005
 553.00  1.9075E-005
 553.50  2.0395E-005
 554.00  2.1897E-005
 554.50  2.3549E-005
 555.00  2.5352E-005
 555.50  2.7287E-005
 556.00  2.9388E-005
 556.50  3.1636E-005
 557.00  3.4039E-005
 557.50  3.6638E-005
 558.00  3.9527E-005
 558.50  4.2570E-005
 559.00  4.5813E-005
 559.50  4.9232E-005
 560.00  5.2916E-005
 560.50  5.6834E-005
 561.00  6.1017E-005
 561.50  6.5504E-005
 562.00  7.0331E-005
 562.50  7.5515E-005
 563.00  8.1105E-005
 563.50  8.7118E-005
 564.00  9.3649E-005
 564.50  1.0057E-004
 565.00  1.0795E-004
 565.50  1.1576E-004
 566.00  1.2394E-004
 566.50  1.3248E-004
 567.00  1.4139E-004
 567.50  1.5053E-004
 568.00  1.5979E-004
 568.50  1.6903E-004
 569.00  1.7811E-004
 569.50  1.8687E-004
 570.00  1.9501E-004
 570.50  2.0238E-004
 571.00  2.0880E-004
 571.50  2.1391E-004
 572.00  2.1739E-004
 572.50  2.1901E-004
 573.00  2.1851E-004
 573.50  2.1578E-004
 574.00  2.1101E-004
 574.50  2.0446E-004
 575.00  1.9640E-004
 575.50  1.8706E-004
 576.00  1.7690E-004
 576.50  1.6634E-004
 577.00  1.5572E-004
 577.50  1.4534E-004
 578.00  1.3552E-004
 578.50  1.2632E-004
 579.00  1.1769E-004
 579.50  1.0969E-004
 580.00  1.0224E-004
 580.50  9.5406E-005
 581.00  8.9163E-005
 581.50  8.3452E-005
 582.00  7.8222E-005
 582.50  7.3361E-005
 583.00  6.8829E-005
 583.50  6.4679E-005
 584.00  6.0838E-005
 584.50  5.7157E-005
 585.00  5.3683E-005
 585.50  5.0424E-005
 586.00  4.7210E-005
 586.50  4.4239E-005
 587.00  4.1363E-005
 587.50  3.8603E-005
 588.00  3.5911E-005
 588.50  3.3324E-005
 589.00  3.0955E-005
 589.50  2.8831E-005
 590.00  2.6851E-005
 590.50  2.4960E-005
 591.00  2.3134E-005
 591.50  2.1439E-005
 592.00  1.9820E-005
 592.50  1.8321E-005
 593.00  1.7154E-005
 593.50  1.6149E-005
 594.00  1.5125E-005
 594.50  1.4184E-005
 595.00  1.3316E-005
 595.50  1.2528E-005
 596.00  1.1727E-005
 596.50  1.0971E-005
 597.00  1.0318E-005
 597.50  9.6806E-006
 598.00  9.1045E-006
 598.50  8.6905E-006
 599.00  8.2946E-006
 599.50  7.8873E-006
 600.00  7.4685E-006
 600.50  7.1653E-006
 601.00  6.8901E-006
 601.50  6.5694E-006
 602.00  6.4225E-006
 602.50  6.2887E-006
 603.00  6.0878E-006
 603.50  5.9646E-006
 604.00  5.8213E-006
 604.50  5.5670E-006
 605.00  5.2974E-006
 605.50  5.0476E-006
 606.00  4.7641E-006
 606.50  4.4698E-006
 607.00  4.2738E-006
 607.50  3.9775E-006
 608.00  3.6722E-006
 608.50  3.4436E-006
 609.00  3.1654E-006
 609.50  2.9356E-006
 610.00  2.7064E-006
 610.50  2.5837E-006
 611.00  2.4527E-006
 611.50  2.3253E-006
 612.00  2.2124E-006
 612.50  2.2002E-006
 613.00  2.1188E-006
 613.50  2.1859E-006
 614.00  2.2723E-006
 614.50  2.3785E-006
 615.00  2.4862E-006
 615.50  2.5630E-006
 616.00  2.5427E-006
 616.50  2.5641E-006
 617.00  2.3807E-006
 617.50  2.2917E-006
 618.00  2.0252E-006
 618.50  1.8007E-006
 619.00  1.5918E-006
 619.50  1.4325E-006
 620.00  1.3426E-006
 620.50  1.3199E-006
 621.00  1.3797E-006
 621.50  1.4681E-006
 622.00  1.5236E-006
 622.50  1.5296E-006
 623.00  1.4953E-006
 623.50  1.5486E-006
 624.00  1.5197E-006
 624.50  1.6460E-006
 625.00  1.6365E-006
 625.50  1.7182E-006
 626.00  1.7284E-006
 626.50  1.7423E-006
 627.00  1.7518E-006
 627.50  1.7724E-006
 628.00  1.7025E-006
 628.50  1.7684E-006
 629.00  1.7768E-006
 629.50  1.7402E-006
 630.00  1.6507E-006
 630.50  1.6128E-006
 631.00  1.3541E-006
 631.50  1.2695E-006
 632.00  1.2203E-006
 632.50  1.2043E-006
 633.00  1.1673E-006
 633.50  1.0627E-006
 634.00  8.5671E-007
 634.50  6.7363E-007
 635.00  5.4725E-007
 635.50  3.9331E-007
 636.00  3.5642E-007
 636.50  4.8806E-007
 637.00  6.2136E-007
 637.50  7.7978E-007
 638.00  9.7857E-007
 638.50  1.0601E-006
 639.00  9.2247E-007
 639.50  7.5617E-007
 640.00  5.8038E-007
 640.50  4.9546E-007
 641.00  5.6779E-007
 641.50  6.7648E-007
 642.00  7.5888E-007
 642.50  9.9681E-007
 643.00  1.3759E-006
 643.50  1.8223E-006
 644.00  2.3222E-006
 644.50  2.8439E-006
 645.00  3.2833E-006
 645.50  3.4297E-006
 646.00  3.4398E-006
 646.50  3.3965E-006
 647.00  3.0460E-006
 647.50  2.5426E-006
 648.00  2.1627E-006
 648.50  1.7529E-006
 649.00  1.5926E-006
 649.50  1.5209E-006
 650.00  1.8748E-006
 650.50  1.7736E-006
 651.00  1.6155E-006
 651.50  1.4075E-006
 652.00  1.1029E-006
 652.50  7.6927E-007
 653.00  7.4788E-007
 653.50  7.3342E-007
 654.00  7.4680E-007
 654.50  7.1626E-007
 655.00  6.5708E-007
 655.50  5.3530E-007
 656.00  4.2042E-007
 656.50  3.2960E-007
 657.00  2.6724E-007
 657.50  1.9144E-007
 658.00  2.1507E-007
 658.50  1.4688E-007
 659.00  8.3243E-008
 659.50  0.0000E+000
 660.00  0.0000E+000
 660.50  0.0000E+000
 661.00  0.0000E+000
 661.50  0.0000E+000
 662.00  0.0000E+000
 662.50  0.0000E+000
 663.00  0.0000E+000
 663.50  3.5456E-007
 664.00  8.6660E-007
 664.50  1.3148E-006
 665.00  1.5511E-006
 665.50  1.5846E-006
 666.00  1.4984E-006
 666.50  1.3769E-006
 667.00  1.3082E-006
 667.50  1.2710E-006
 668.00  1.3102E-006
 668.50  1.3828E-006
 669.00  1.3865E-006
 669.50  1.3672E-006
 670.00  1.2757E-006
 670.50  1.2377E-006
 671.00  1.3380E-006
 671.50  1.5254E-006
 672.00  1.7536E-006
 672.50  2.1601E-006
 673.00  2.5097E-006
 673.50  2.7533E-006
 674.00  2.8715E-006
 674.50  2.9528E-006
 675.00  2.7509E-006
 675.50  2.3200E-006
 676.00  1.8806E-006
 676.50  1.3486E-006
 677.00  6.4217E-007
 677.50  2.9839E-007
 678.00  2.4257E-007
 678.50  2.9380E-007
 679.00  3.8945E-007
 679.50  5.1261E-007
 680.00  5.1526E-007
 680.50  4.7529E-007
 681.00  5.2839E-007
 681.50  5.4672E-007
 682.00  5.4857E-007
 682.50  5.6880E-007
 683.00  4.9069E-007
 683.50  2.3883E-007
 684.00  3.2342E-007
 684.50  2.7260E-007
 685.00  2.9515E-007
 685.50  3.4349E-007
 686.00  4.4767E-007
 686.50  3.9897E-007
 687.00  5.9664E-007
 687.50  6.0172E-007
 688.00  6.2616E-007
 688.50  5.4364E-007
 689.00  3.5687E-007
 689.50  2.2278E-007
 690.00  1.0522E-007
 690.50  7.0279E-008
 691.00  2.2900E-007
 691.50  4.0920E-007
 692.00  7.9692E-007
 692.50  1.0401E-006
 693.00  9.1149E-007
 693.50  8.0984E-007
 694.00  9.2986E-007
 694.50  7.7457E-007
 695.00  7.2806E-007
 695.50  8.7522E-007
 696.00  9.5803E-007
 696.50  9.1012E-007
 697.00  9.7240E-007
 697.50  1.1919E-006
 698.00  1.2734E-006
 698.50  1.1622E-006
 699.00  9.2702E-007
 699.50  7.0805E-007
 700.00  5.2172E-007
 700.50  3.9823E-007
 701.00  1.7828E-007
 701.50  8.7726E-008
 702.00  1.0551E-007
 702.50  7.6414E-008
 703.00  1.7118E-007
 703.50  3.1193E-007
 704.00  3.9900E-007
 704.50  4.4256E-007
 705.00  3.8364E-007
 705.50  4.7951E-007
 706.00  4.8872E-007
 706.50  3.8970E-007
 707.00  1.3909E-007
 707.50  0.0000E+000
 708.00  0.0000E+000
 708.50  0.0000E+000
 709.00  0.0000E+000
 709.50  0.0000E+000
 710.00  0.0000E+000
 710.50  1.2010E-008
 711.00  1.6613E-008
 711.50  9.6317E-008
 712.00  1.6020E-007
 712.50  9.2999E-008
 713.00  1.3021E-007
 713.50  2.8045E-007
 714.00  3.1425E-007
 714.50  4.5314E-007
 715.00  6.1013E-007
 715.50  4.4100E-007
 716.00  5.3234E-007
 716.50  5.9333E-007
 717.00  4.6751E-007
 717.50  3.8579E-007
 718.00  4.2225E-007
 718.50  3.2722E-007
 719.00  3.4359E-007
 719.50  5.9315E-007
 720.00  1.3516E-006
 720.50  1.8376E-006
 721.00  2.0899E-006
 721.50  2.1522E-006
 722.00  1.7823E-006
 722.50  8.2562E-007
 723.00  6.5885E-007
 723.50  4.8245E-007
 724.00  4.8646E-007
 724.50  7.6514E-007
 725.00  8.5122E-007
 725.50  7.2756E-007
 726.00  2.4032E-007
 726.50  0.0000E+000
 727.00  0.0000E+000
 727.50  0.0000E+000
 728.00  0.0000E+000
 728.50  0.0000E+000
 729.00  4.9417E-008
 729.50  6.2988E-007
 730.00  9.4416E-007
 730.50  1.0502E-006
 731.00  1.0934E-006
 731.50  1.2881E-006
 732.00  1.1066E-006
 732.50  1.0809E-006
 733.00  1.1871E-006
 733.50  1.2837E-006
 734.00  1.4156E-006
 734.50  1.5182E-006
 735.00  1.5161E-006
 735.50  1.4408E-006
 736.00  1.4069E-006
 736.50  1.4817E-006
 737.00  2.1056E-006
 737.50  2.5062E-006
 738.00  2.3598E-006
 738.50  1.9908E-006
 739.00  1.7135E-006
 739.50  9.3522E-007
 740.00  7.7617E-007
 740.50  7.1344E-007
 741.00  6.2352E-007
 741.50  4.8748E-007
 742.00  2.2563E-007
 742.50  6.9326E-008
 743.00  0.0000E+000
 743.50  0.0000E+000
 744.00  0.0000E+000
 744.50  0.0000E+000
 745.00  0.0000E+000
 745.50  0.0000E+000
 746.00  0.0000E+000
 746.50  4.0705E-007
 747.00  5.3714E-007
 747.50  5.1539E-007
 748.00  3.8725E-007
 748.50  1.8243E-007
 749.00  0.0000E+000
 749.50  0.0000E+000
 750.00  0.0000E+000
 750.50  0.0000E+000
 751.00  0.0000E+000
 751.50  0.0000E+000
 752.00  0.0000E+000
 752.50  0.0000E+000
 753.00  0.0000E+000
 753.50  0.0000E+000
 754.00  0.0000E+000
 754.50  0.0000E+000
 755.00  0.0000E+000
 755.50  0.0000E+000
 756.00  0.0000E+000
 756.50  0.0000E+000
 757.00  0.0000E+000
 757.50  0.0000E+000
 758.00  0.0000E+000
 758.50  0.0000E+000
 759.00  0.0000E+000
 759.50  0.0000E+000
 760.00  0.0000E+000
 760.50  0.0000E+000
 761.00  7.0795E-008
 761.50  9.8037E-008
 762.00  1.1629E-007
 762.50  2.7042E-007
 763.00  4.0492E-007
 763.50  6.2791E-007
 764.00  8.5414E-007
 764.50  1.0910E-006
 765.00  1.0536E-006
 765.50  1.1328E-006
 766.00  1.0958E-006
 766.50  1.1952E-006
 767.00  1.1222E-006
 767.50  8.3211E-007
 768.00  6.7465E-007
 768.50  3.3330E-007
 769.00  7.2090E-008
 769.50  0.0000E+000
 770.00  0.0000E+000
 770.50  0.0000E+000
 771.00  0.0000E+000
 771.50  0.0000E+000
 772.00  0.0000E+000
 772.50  0.0000E+000
 773.00  0.0000E+000
 773.50  7.4965E-009
 774.00  0.0000E+000
 774.50  0.0000E+000
 775.00  0.0000E+000
 775.50  0.0000E+000
 776.00  0.0000E+000
 776.50  0.0000E+000
 777.00  0.0000E+000
 777.50  0.0000E+000
 778.00  0.0000E+000
 778.50  0.0000E+000
 779.00  0.0000E+000
 779.50  0.0000E+000
 780.00  0.0000E+000
 780.50  0.0000E+000
 781.00  0.0000E+000
 781.50  4.6794E-007
 782.00  5.7214E-007
 782.50  9.0659E-007
 783.00  9.7947E-007
 783.50  9.6401E-007
 784.00  1.6134E-006
 784.50  3.0936E-006
 785.00  3.9258E-006
 785.50  3.6798E-006
 786.00  3.6003E-006
 786.50  2.7631E-006
 787.00  1.3435E-006
 787.50  4.9159E-007
 788.00  1.9686E-007
 788.50  1.8531E-008
 789.00  7.1782E-009
 789.50  0.0000E+000
 790.00  0.0000E+000
 790.50  0.0000E+000
 791.00  0.0000E+000
 791.50  0.0000E+000
 792.00  2.1369E-007
 792.50  4.5339E-007
 793.00  7.1281E-007
 793.50  8.5532E-007
 794.00  1.0710E-006
 794.50  1.3361E-006
 795.00  1.4150E-006
 795.50  1.3759E-006
 796.00  1.1635E-006
 796.50  6.0677E-007
 797.00  1.1213E-007
 797.50  0.0000E+000
 798.00  0.0000E+000
 798.50  0.0000E+000
 799.00  2.1350E-008
 799.50  6.6517E-009
 800.00  0.0000E+000
 800.50  0.0000E+000
 801.00  0.0000E+000
 801.50  0.0000E+000
 802.00  1.2602E-008
 802.50  4.0425E-007
 803.00  6.1805E-007
 803.50  3.4231E-007
 804.00  1.5807E-007
 804.50  0.0000E+000
 805.00  0.0000E+000
 805.50  0.0000E+000
 806.00  0.0000E+000
 806.50  0.0000E+000
 807.00  0.0000E+000
 807.50  0.0000E+000
 808.00  3.8413E-007
 808.50  1.0474E-006
 809.00  1.6570E-006
 809.50  1.6185E-006
 810.00  1.1358E-006
 810.50  6.8581E-007
 811.00  9.6937E-008
 811.50  1.2273E-010
 812.00  0.0000E+000
 812.50  0.0000E+000
 813.00  0.0000E+000
 813.50  0.0000E+000
 814.00  0.0000E+000
 814.50  1.8409E-007
 815.00  6.7578E-007
 815.50  7.4043E-007
 816.00  7.5204E-007
 816.50  9.7403E-007
 817.00  1.0245E-006
 817.50  5.9734E-007
 818.00  5.7284E-007
 818.50  1.0848E-006
 819.00  1.3056E-006
 819.50  1.6988E-006
 820.00  2.4340E-006
 820.50  3.1412E-006
 821.00  3.5318E-006
 821.50  3.9864E-006
 822.00  4.9637E-006
 822.50  4.8418E-006
 823.00  4.1461E-006
 823.50  3.4930E-006
 824.00  2.6032E-006
 824.50  1.3149E-006
 825.00  1.0228E-006
 825.50  8.7836E-007
 826.00  5.5853E-007
 826.50  4.3679E-007
 827.00  4.9233E-007
 827.50  2.3786E-007
 828.00  0.0000E+000
 828.50  0.0000E+000
 829.00  0.0000E+000
 829.50  0.0000E+000
 830.00  0.0000E+000
 830.50  0.0000E+000
 831.00  0.0000E+000
 831.50  0.0000E+000
 832.00  0.0000E+000
 832.50  0.0000E+000
 833.00  0.0000E+000
 833.50  0.0000E+000
 834.00  0.0000E+000
 834.50  0.0000E+000
 835.00  0.0000E+000
 835.50  0.0000E+000
 836.00  0.0000E+000
 836.50  0.0000E+000
 837.00  0.0000E+000
 837.50  0.0000E+000
 838.00  0.0000E+000
 838.50  3.4226E-007
 839.00  1.1906E-006
 839.50  1.7513E-006
 840.00  1.8763E-006
 840.50  1.9618E-006
 841.00  2.0243E-006
 841.50  1.7324E-006
 842.00  9.9942E-007
 842.50  2.9339E-007
 843.00  0.0000E+000
 843.50  0.0000E+000
 844.00  0.0000E+000
 844.50  0.0000E+000
 845.00  0.0000E+000
 845.50  0.0000E+000
 846.00  0.0000E+000
 846.50  0.0000E+000
 847.00  0.0000E+000
 847.50  0.0000E+000
 848.00  0.0000E+000
 848.50  0.0000E+000
 849.00  0.0000E+000
 849.50  0.0000E+000
 850.00  0.0000E+000
 850.50  0.0000E+000
 851.00  0.0000E+000
 851.50  0.0000E+000
 852.00  0.0000E+000
 852.50  0.0000E+000
 853.00  0.0000E+000
 853.50  0.0000E+000
 854.00  0.0000E+000
 854.50  0.0000E+000
 855.00  0.0000E+000
 855.50  1.1396E-008
 856.00  1.9576E-007
 856.50  7.4617E-007
 857.00  9.3919E-007
 857.50  1.1414E-006
 858.00  1.3350E-006
 858.50  9.3425E-007
 859.00  0.0000E+000
 859.50  0.0000E+000
 860.00  0.0000E+000
 860.50  0.0000E+000
 861.00  0.0000E+000
 861.50  0.0000E+000
 862.00  0.0000E+000
 862.50  0.0000E+000
 863.00  0.0000E+000
 863.50  0.0000E+000
 864.00  0.0000E+000
 864.50  0.0000E+000
 865.00  0.0000E+000
 865.50  0.0000E+000
 866.00  0.0000E+000
 866.50  0.0000E+000
 867.00  0.0000E+000
 867.50  0.0000E+000
 868.00  0.0000E+000
 868.50  2.2572E-007
 869.00  1.2143E-006
 869.50  2.3673E-006
 870.00  3.0586E-006
 870.50  3.0096E-006
 871.00  2.7009E-006
 871.50  1.9992E-006
 872.00  1.5683E-006
 872.50  1.9749E-006
 873.00  2.0547E-006
 873.50  2.4905E-006
 874.00  2.8725E-006
 874.50  3.7516E-006
 875.00  4.9409E-006
 875.50  6.1123E-006
 876.00  6.4019E-006
 876.50  5.9577E-006
 877.00  4.3340E-006
 877.50  1.9819E-006
 878.00  3.9599E-007
 878.50  1.0155E-008
 879.00  2.0026E-007
 879.50  7.7327E-007
 880.00  1.2455E-006
 880.50  1.5622E-006
 881.00  1.2512E-006
 881.50  1.0253E-006
 882.00  1.4196E-006
 882.50  1.7555E-006
 883.00  1.7219E-006
 883.50  6.5159E-007
 884.00  0.0000E+000
 884.50  0.0000E+000
 885.00  0.0000E+000
 885.50  0.0000E+000
 886.00  0.0000E+000
 886.50  0.0000E+000
 887.00  0.0000E+000
 887.50  0.0000E+000
 888.00  0.0000E+000
 888.50  0.0000E+000
 889.00  0.0000E+000
 889.50  0.0000E+000
 890.00  0.0000E+000
 890.50  0.0000E+000
 891.00  0.0000E+000
 891.50  0.0000E+000
 892.00  0.0000E+000
 892.50  0.0000E+000
 893.00  0.0000E+000
 893.50  0.0000E+000
 894.00  0.0000E+000
 894.50  0.0000E+000
 895.00  2.1835E-007
 895.50  1.1996E-006
 896.00  2.6004E-006
 896.50  3.7459E-006
 897.00  4.1634E-006
 897.50  3.9247E-006
 898.00  4.3810E-006
 898.50  5.4449E-006
 899.00  5.1195E-006
 899.50  5.5332E-006
 900.00  6.4152E-006
 900.50  7.0605E-006
 901.00  7.1918E-006
 901.50  8.3732E-006
 902.00  7.9367E-006
 902.50  7.1649E-006
 903.00  5.9586E-006
 903.50  4.6028E-006
 904.00  3.5055E-006
 904.50  2.5712E-006
 905.00  3.8828E-007
 905.50  0.0000E+000
 906.00  0.0000E+000
 906.50  0.0000E+000
 907.00  0.0000E+000
 907.50  0.0000E+000
 908.00  0.0000E+000
 908.50  1.0441E-007
 909.00  2.0408E-007
 909.50  1.2968E-007
 910.00  6.4927E-007
 910.50  1.3975E-006
 911.00  2.0934E-006
 911.50  3.0619E-006
 912.00  5.5713E-006
 912.50  6.7850E-006
 913.00  7.0068E-006
 913.50  6.8524E-006
 914.00  6.5876E-006
 914.50  3.6278E-006
 915.00  2.3528E-006
 915.50  1.8199E-006
 916.00  4.3205E-006
 916.50  7.4120E-006
 917.00  8.8265E-006
 917.50  1.0429E-005
 918.00  1.0412E-005
 918.50  7.8875E-006
 919.00  4.7772E-006
 919.50  3.7873E-006
 920.00  2.3157E-006
 920.50  1.8730E-006
 921.00  2.0312E-006
 921.50  2.2898E-006
 922.00  2.8085E-006
 922.50  3.8720E-006
 923.00  4.4331E-006
 923.50  3.8588E-006
 924.00  3.1010E-006
 924.50  1.9068E-006
 925.00  8.9668E-007
 925.50  3.0313E-007
 926.00  0.0000E+000
 926.50  0.0000E+000
 927.00  0.0000E+000
 927.50  0.0000E+000
 928.00  0.0000E+000
 928.50  0.0000E+000
 929.00  0.0000E+000
 929.50  0.0000E+000
 930.00  0.0000E+000
 930.50  0.0000E+000
 931.00  0.0000E+000
 931.50  0.0000E+000
 932.00  0.0000E+000
 932.50  0.0000E+000
 933.00  0.0000E+000
 933.50  0.0000E+000
 934.00  0.0000E+000
 934.50  0.0000E+000
 935.00  0.0000E+000
 935.50  0.0000E+000
 936.00  0.0000E+000
 936.50  0.0000E+000
 937.00  0.0000E+000
 937.50  0.0000E+000
 938.00  0.0000E+000
 938.50  0.0000E+000
 939.00  8.1801E-008
 939.50  1.6384E-006
 940.00  2.7985E-006
 940.50  2.2255E-006
 941.00  1.7350E-006
 941.50  1.6504E-006
 942.00  1.2304E-006
 942.50  1.2375E-006
 943.00  1.6941E-006
 943.50  1.6466E-006
 944.00  1.3503E-006
 944.50  2.2387E-006
 945.00  2.5776E-006
 945.50  3.3732E-006
 946.00  4.8265E-006
 946.50  4.9291E-006
 947.00  2.6947E-006
 947.50  2.3950E-006
 948.00  2.1141E-006
 948.50  5.7238E-007
 949.00  1.7248E-007
 949.50  0.0000E+000
 950.00  0.0000E+000
 950.50  0.0000E+000
 951.00  0.0000E+000
 951.50  1.3205E-008
 952.00  3.3754E-008
 952.50  4.3827E-007
 953.00  1.1076E-006
 953.50  6.5722E-007
 954.00  8.9157E-007
 954.50  2.9724E-006
 955.00  5.4640E-006
 955.50  7.0420E-006
 956.00  8.2461E-006
 956.50  8.2989E-006
 957.00  6.0532E-006
 957.50  1.7130E-006
 958.00  0.0000E+000
 958.50  0.0000E+000
 959.00  0.0000E+000
 959.50  0.0000E+000
 960.00  0.0000E+000
 960.50  0.0000E+000
 961.00  0.0000E+000
 961.50  0.0000E+000
 962.00  0.0000E+000
 962.50  0.0000E+000
 963.00  0.0000E+000
 963.50  4.4394E-006
 964.00  1.0856E-005
 964.50  9.6713E-006
 965.00  9.0698E-006
 965.50  7.1469E-006
 966.00  5.8640E-006
 966.50  3.2042E-006
 967.00  4.3785E-006
 967.50  3.1559E-006
 968.00  2.8748E-006
 968.50  1.8302E-006
 969.00  1.0569E-006
 969.50  3.2569E-007
 970.00  0.0000E+000
 970.50  0.0000E+000
 971.00  0.0000E+000
 971.50  0.0000E+000
 972.00  0.0000E+000
 972.50  0.0000E+000
 973.00  7.4414E-007
 973.50  3.1762E-006
 974.00  5.0782E-006
 974.50  5.4155E-006
 975.00  5.3600E-006
 975.50  1.7938E-006
 976.00  0.0000E+000
 976.50  0.0000E+000
 977.00  0.0000E+000
 977.50  0.0000E+000
 978.00  0.0000E+000
 978.50  0.0000E+000
 979.00  0.0000E+000
 979.50  0.0000E+000
 980.00  0.0000E+000
 980.50  4.6097E-006
 981.00  1.0028E-005
 981.50  1.5660E-005
 982.00  1.6283E-005
 982.50  1.8525E-005
 983.00  2.1790E-005
 983.50  2.3245E-005
 984.00  2.4426E-005
 984.50  2.8374E-005
 985.00  2.4703E-005
 985.50  1.8088E-005
 986.00  9.8878E-006
 986.50  1.4100E-006
 987.00  0.0000E+000
 987.50  0.0000E+000
 988.00  0.0000E+000
 988.50  0.0000E+000
 989.00  0.0000E+000
 989.50  3.9108E-006
 990.00  1.9306E-005
 990.50  3.4678E-005
 991.00  4.9280E-005
 991.50  6.2398E-005
 992.00  6.0455E-005
 992.50  4.8181E-005
 993.00  3.6995E-005
 993.50  1.9817E-005
 994.00  3.7394E-006
 994.50  0.0000E+000
 995.00  0.0000E+000
 995.50  0.0000E+000
 996.00  0.0000E+000
 996.50  0.0000E+000
 997.00  0.0000E+000
 997.50  1.6736E-005
 998.00  3.4225E-005
 998.50  4.1912E-005
 999.00  3.8200E-005
 999.50  3.3172E-005
1000.00  1.7394E-005
1000.50  8.3724E-007
1001.00  0.0000E+000
1001.50  0.0000E+000
1002.00  0.0000E+000
1002.50  0.0000E+000
1003.00  0.0000E+000
1003.50  0.0000E+000
1004.00  0.0000E+000
1004.50  0.0000E+000
1005.00  0.0000E+000
1005.50  0.0000E+000
1006.00  0.0000E+000
1006.50  0.0000E+000
1007.00  0.0000E+000
1007.50  0.0000E+000
1008.00  0.0000E+000
1008.50  0.0000E+000
1009.00  0.0000E+000
1009.50  0.0000E+000
1010.00  0.0000E+000
1010.50  0.0000E+000
1011.00  0.0000E+000
1011.50  0.0000E+000
1012.00  0.0000E+000
1012.50  0.0000E+000
1013.00  0.0000E+000
1013.50  0.0000E+000
1014.00  0.0000E+000
1014.50  0.0000E+000
1015.00  0.0000E+000
1015.50  0.0000E+000
1016.00  0.0000E+000
1016.50  0.0000E+000
1017.00  0.0000E+000
1017.50  0.0000E+000
1018.00  0.0000E+000
1018.50  0.0000E+000
1019.00  0.0000E+000
1019.50  0.0000E+000
1020.00  0.0000E+000
1020.50  0.0000E+000
1021.00  0.0000E+000
1021.50  0.0000E+000
1022.00  0.0000E+000
1022.50  0.0000E+000
1023.00  0.0000E+000
1023.50  0.0000E+000
1024.00  0.0000E+000
1024.50  0.0000E+000
1025.00  0.0000E+000
1025.50  0.0000E+000
1026.00  0.0000E+000
1026.50  0.0000E+000
1027.00  0.0000E+000
1027.50  0.0000E+000
1028.00  0.0000E+000
1028.50  0.0000E+000
1029.00  0.0000E+000
1029.50  0.0000E+000
1030.00  0.0000E+000
1030.50  0.0000E+000
1031.00  0.0000E+000
1031.50  0.0000E+000
1032.00  0.0000E+000
1032.50  0.0000E+000
1033.00  0.0000E+000
1033.50  0.0000E+000
1034.00  0.0000E+000
1034.50  0.0000E+000
1035.00  0.0000E+000
1035.50  0.0000E+000
1036.00  0.0000E+000
1036.50  0.0000E+000
1037.00  0.0000E+000
1037.50  0.0000E+000
1038.00  0.0000E+000
1038.50  0.0000E+000
1039.00  0.0000E+000
1039.50  0.0000E+000
1040.00  0.0000E+000
1040.50  0.0000E+000
1041.00  0.0000E+000
1041.50  0.0000E+000
1042.00  0.0000E+000
1042.50  0.0000E+000
1043.00  0.0000E+000
1043.50  0.0000E+000
1044.00  0.0000E+000
1044.50  0.0000E+000
1045.00  0.0000E+000
1045.50  0.0000E+000
1046.00  0.0000E+000
1046.50  0.0000E+000
1047.00  0.0000E+000
1047.50  0.0000E+000
1048.00  0.0000E+000
1048.50  0.0000E+000
1049.00  0.0000E+000
1049.50  0.0000E+000
1050.00  0.0000E+000
1050.50  0.0000E+000
1051.00  0.0000E+000
1051.50  0.0000E+000
1052.00  0.0000E+000
1052.50  0.0000E+000
1053.00  0.0000E+000
1053.50  0.0000E+000
1054.00  0.0000E+000
1054.50  0.0000E+000
1055.00  0.0000E+000
1055.50  0.0000E+000
1056.00  0.0000E+000
1056.50  0.0000E+000
1057.00  0.0000E+000
1057.50  0.0000E+000
1058.00  0.0000E+000
1058.50  0.0000E+000
1059.00  0.0000E+000
1059.50  0.0000E+000
1060.00  0.0000E+000
1060.50  0.0000E+000
1061.00  0.0000E+000
1061.50  0.0000E+000
1062.00  0.0000E+000
1062.50  0.0000E+000
1063.00  0.0000E+000
1063.50  0.0000E+000
1064.00  0.0000E+000
1064.50  0.0000E+000
1065.00  0.0000E+000
1065.50  0.0000E+000
1066.00  0.0000E+000
1066.50  0.0000E+000
1067.00  0.0000E+000
1067.50  0.0000E+000
1068.00  0.0000E+000
1068.50  0.0000E+000
1069.00  0.0000E+000
1069.50  0.0000E+000
1070.00  0.0000E+000
1070.50  0.0000E+000
1071.00  0.0000E+000
1071.50  0.0000E+000
1072.00  0.0000E+000
1072.50  0.0000E+000
1073.00  0.0000E+000
1073.50  0.0000E+000
1074.00  0.0000E+000
1074.50  0.0000E+000
1075.00  0.0000E+000
1075.50  0.0000E+000
1076.00  0.0000E+000
1076.50  0.0000E+000
1077.00  0.0000E+000
1077.50  0.0000E+000
1078.00  0.0000E+000
1078.50  0.0000E+000
1079.00  0.0000E+000
1079.50  0.0000E+000
1080.00  0.0000E+000
1080.50  0.0000E+000
1081.00  0.0000E+000
1081.50  0.0000E+000
1082.00  0.0000E+000
1082.50  0.0000E+000
1083.00  0.0000E+000
1083.50  0.0000E+000
1084.00  0.0000E+000
1084.50  0.0000E+000
1085.00  0.0000E+000
1085.50  0.0000E+000
1086.00  0.0000E+000
1086.50  0.0000E+000
1087.00  0.0000E+000
1087.50  0.0000E+000
1088.00  0.0000E+000
1088.50  0.0000E+000
1089.00  0.0000E+000
1089.50  0.0000E+000
1090.00  0.0000E+000
1090.50  0.0000E+000
1091.00  0.0000E+000
1091.50  0.0000E+000
1092.00  0.0000E+000
1092.50  0.0000E+000
1093.00  0.0000E+000
1093.50  0.0000E+000
1094.00  0.0000E+000
1094.50  0.0000E+000
1095.00  0.0000E+000
1095.50  0.0000E+000
1096.00  0.0000E+000
1096.50  0.0000E+000
1097.00  0.0000E+000
1097.50  0.0000E+000
1098.00  0.0000E+000
1098.50  0.0000E+000
1099.00  0.0000E+000
1099.50  0.0000E+000
1100.00  0.0000E+000
1100.50  0.0000E+000
1101.00  0.0000E+000
1101.50  0.0000E+000
1102.00  0.0000E+000
1102.50  0.0000E+000
1103.00  0.0000E+000
1103.50  0.0000E+000
1104.00  0.0000E+000
1104.50  0.0000E+000
1105.00  0.0000E+000
1105.50  0.0000E+000
1106.00  0.0000E+000
1106.50  0.0000E+000
1107.00  0.0000E+000
1107.50  0.0000E+000
1108.00  0.0000E+000
1108.50  0.0000E+000
1109.00  0.0000E+000
1109.50  0.0000E+000
1110.00  0.0000E+000
1110.50  0.0000E+000
1111.00  0.0000E+000
1111.50  0.0000E+000
1112.00  0.0000E+000
1112.50  0.0000E+000
1113.00  0.0000E+000
1113.50  0.0000E+000
1114.00  0.0000E+000
1114.50  0.0000E+000
1115.00  0.0000E+000
1115.50  0.0000E+000
1116.00  0.0000E+000
1116.50  0.0000E+000
1117.00  0.0000E+000
1117.50  0.0000E+000
1118.00  0.0000E+000
1118.50  0.0000E+000
1119.00  0.0000E+000
1119.50  0.0000E+000
1120.00  0.0000E+000
1120.50  0.0000E+000
1121.00  0.0000E+000
1121.50  0.0000E+000
1122.00  0.0000E+000
1122.50  0.0000E+000
1123.00  0.0000E+000
1123.50  0.0000E+000
1124.00  0.0000E+000
1124.50  0.0000E+000
1125.00  0.0000E+000
1125.50  0.0000E+000
1126.00  0.0000E+000
1126.50  0.0000E+000
1127.00  0.0000E+000
1127.50  0.0000E+000
: 6
