# Supplementary material for: A photoconversion model for full spectral programming and multiplexing of optogenetic systems
Source: Mol Syst Biol. 2017 Apr 24;13(4):926. doi: 10.15252/msb.20167456 (PMC5408778; doi:10.15252/msb.20167456)
Supplement: Supplementary file 11 — Dataset EV3 [file MSB-13-926-s011.zip › dataset_ev3_led_data/led_calibration_data/EO_03/Shannen_c1/raw/12.IRR]

" File: 160129_calibrations\post-calibration\Sha
" RAD->  Wave:647.21nm  Pix:1050  Val:  0.000  Time:400ms  Avg:1  Sm:1  Sg:1  Tc:off  SNAP  Xt:1  Ch:1  Xtrig wnmcal >RAD-IS6.CAL
 180.00  0.0000E+000
 180.50  0.0000E+000
 181.00  0.0000E+000
 181.50  0.0000E+000
 182.00  0.0000E+000
 182.50  0.0000E+000
 183.00  0.0000E+000
 183.50  0.0000E+000
 184.00  0.0000E+000
 184.50  0.0000E+000
 185.00  0.0000E+000
 185.50  0.0000E+000
 186.00  0.0000E+000
 186.50  0.0000E+000
 187.00  0.0000E+000
 187.50  0.0000E+000
 188.00  0.0000E+000
 188.50  0.0000E+000
 189.00  0.0000E+000
 189.50  0.0000E+000
 190.00  0.0000E+000
 190.50  0.0000E+000
 191.00  0.0000E+000
 191.50  0.0000E+000
 192.00  0.0000E+000
 192.50  0.0000E+000
 193.00  0.0000E+000
 193.50  0.0000E+000
 194.00  0.0000E+000
 194.50  0.0000E+000
 195.00  0.0000E+000
 195.50  0.0000E+000
 196.00  0.0000E+000
 196.50  0.0000E+000
 197.00  0.0000E+000
 197.50  0.0000E+000
 198.00  0.0000E+000
 198.50  0.0000E+000
 199.00  0.0000E+000
 199.50  0.0000E+000
 200.00  0.0000E+000
 200.50  0.0000E+000
 201.00  0.0000E+000
 201.50  0.0000E+000
 202.00  0.0000E+000
 202.50  0.0000E+000
 203.00  0.0000E+000
 203.50  0.0000E+000
 204.00  0.0000E+000
 204.50  0.0000E+000
 205.00  0.0000E+000
 205.50  0.0000E+000
 206.00  0.0000E+000
 206.50  0.0000E+000
 207.00  0.0000E+000
 207.50  0.0000E+000
 208.00  0.0000E+000
 208.50  0.0000E+000
 209.00  0.0000E+000
 209.50  0.0000E+000
 210.00  0.0000E+000
 210.50  0.0000E+000
 211.00  0.0000E+000
 211.50  0.0000E+000
 212.00  0.0000E+000
 212.50  0.0000E+000
 213.00  0.0000E+000
 213.50  0.0000E+000
 214.00  0.0000E+000
 214.50  0.0000E+000
 215.00  0.0000E+000
 215.50  0.0000E+000
 216.00  0.0000E+000
 216.50  0.0000E+000
 217.00  0.0000E+000
 217.50  0.0000E+000
 218.00  0.0000E+000
 218.50  0.0000E+000
 219.00  0.0000E+000
 219.50  0.0000E+000
 220.00  0.0000E+000
 220.50  0.0000E+000
 221.00  0.0000E+000
 221.50  0.0000E+000
 222.00  0.0000E+000
 222.50  0.0000E+000
 223.00  0.0000E+000
 223.50  0.0000E+000
 224.00  0.0000E+000
 224.50  0.0000E+000
 225.00  0.0000E+000
 225.50  0.0000E+000
 226.00  0.0000E+000
 226.50  0.0000E+000
 227.00  0.0000E+000
 227.50  0.0000E+000
 228.00  0.0000E+000
 228.50  0.0000E+000
 229.00  0.0000E+000
 229.50  0.0000E+000
 230.00  0.0000E+000
 230.50  0.0000E+000
 231.00  0.0000E+000
 231.50  0.0000E+000
 232.00  0.0000E+000
 232.50  0.0000E+000
 233.00  0.0000E+000
 233.50  0.0000E+000
 234.00  0.0000E+000
 234.50  0.0000E+000
 235.00  0.0000E+000
 235.50  0.0000E+000
 236.00  0.0000E+000
 236.50  0.0000E+000
 237.00  0.0000E+000
 237.50  0.0000E+000
 238.00  0.0000E+000
 238.50  0.0000E+000
 239.00  0.0000E+000
 239.50  0.0000E+000
 240.00  0.0000E+000
 240.50  0.0000E+000
 241.00  0.0000E+000
 241.50  0.0000E+000
 242.00  0.0000E+000
 242.50  0.0000E+000
 243.00  0.0000E+000
 243.50  0.0000E+000
 244.00  0.0000E+000
 244.50  0.0000E+000
 245.00  0.0000E+000
 245.50  0.0000E+000
 246.00  0.0000E+000
 246.50  0.0000E+000
 247.00  0.0000E+000
 247.50  0.0000E+000
 248.00  0.0000E+000
 248.50  0.0000E+000
 249.00  0.0000E+000
 249.50  0.0000E+000
 250.00  0.0000E+000
 250.50  0.0000E+000
 251.00  0.0000E+000
 251.50  0.0000E+000
 252.00  0.0000E+000
 252.50  0.0000E+000
 253.00  0.0000E+000
 253.50  0.0000E+000
 254.00  0.0000E+000
 254.50  0.0000E+000
 255.00  0.0000E+000
 255.50  0.0000E+000
 256.00  0.0000E+000
 256.50  0.0000E+000
 257.00  0.0000E+000
 257.50  0.0000E+000
 258.00  0.0000E+000
 258.50  0.0000E+000
 259.00  0.0000E+000
 259.50  0.0000E+000
 260.00  0.0000E+000
 260.50  0.0000E+000
 261.00  0.0000E+000
 261.50  0.0000E+000
 262.00  0.0000E+000
 262.50  0.0000E+000
 263.00  0.0000E+000
 263.50  0.0000E+000
 264.00  0.0000E+000
 264.50  0.0000E+000
 265.00  0.0000E+000
 265.50  0.0000E+000
 266.00  0.0000E+000
 266.50  0.0000E+000
 267.00  0.0000E+000
 267.50  0.0000E+000
 268.00  0.0000E+000
 268.50  0.0000E+000
 269.00  0.0000E+000
 269.50  0.0000E+000
 270.00  0.0000E+000
 270.50  0.0000E+000
 271.00  0.0000E+000
 271.50  0.0000E+000
 272.00  0.0000E+000
 272.50  0.0000E+000
 273.00  0.0000E+000
 273.50  0.0000E+000
 274.00  0.0000E+000
 274.50  0.0000E+000
 275.00  0.0000E+000
 275.50  0.0000E+000
 276.00  0.0000E+000
 276.50  0.0000E+000
 277.00  0.0000E+000
 277.50  0.0000E+000
 278.00  0.0000E+000
 278.50  0.0000E+000
 279.00  0.0000E+000
 279.50  0.0000E+000
 280.00  0.0000E+000
 280.50  0.0000E+000
 281.00  0.0000E+000
 281.50  0.0000E+000
 282.00  0.0000E+000
 282.50  0.0000E+000
 283.00  0.0000E+000
 283.50  0.0000E+000
 284.00  0.0000E+000
 284.50  0.0000E+000
 285.00  0.0000E+000
 285.50  0.0000E+000
 286.00  0.0000E+000
 286.50  0.0000E+000
 287.00  0.0000E+000
 287.50  0.0000E+000
 288.00  0.0000E+000
 288.50  0.0000E+000
 289.00  0.0000E+000
 289.50  0.0000E+000
 290.00  0.0000E+000
 290.50  0.0000E+000
 291.00  0.0000E+000
 291.50  0.0000E+000
 292.00  0.0000E+000
 292.50  0.0000E+000
 293.00  0.0000E+000
 293.50  0.0000E+000
 294.00  0.0000E+000
 294.50  0.0000E+000
 295.00  0.0000E+000
 295.50  0.0000E+000
 296.00  0.0000E+000
 296.50  0.0000E+000
 297.00  0.0000E+000
 297.50  0.0000E+000
 298.00  0.0000E+000
 298.50  0.0000E+000
 299.00  0.0000E+000
 299.50  0.0000E+000
 300.00  0.0000E+000
 300.50  0.0000E+000
 301.00  0.0000E+000
 301.50  0.0000E+000
 302.00  0.0000E+000
 302.50  0.0000E+000
 303.00  0.0000E+000
 303.50  0.0000E+000
 304.00  0.0000E+000
 304.50  0.0000E+000
 305.00  0.0000E+000
 305.50  0.0000E+000
 306.00  0.0000E+000
 306.50  0.0000E+000
 307.00  0.0000E+000
 307.50  0.0000E+000
 308.00  0.0000E+000
 308.50  0.0000E+000
 309.00  0.0000E+000
 309.50  0.0000E+000
 310.00  0.0000E+000
 310.50  0.0000E+000
 311.00  0.0000E+000
 311.50  0.0000E+000
 312.00  0.0000E+000
 312.50  0.0000E+000
 313.00  0.0000E+000
 313.50  0.0000E+000
 314.00  0.0000E+000
 314.50  0.0000E+000
 315.00  0.0000E+000
 315.50  0.0000E+000
 316.00  0.0000E+000
 316.50  0.0000E+000
 317.00  0.0000E+000
 317.50  0.0000E+000
 318.00  0.0000E+000
 318.50  0.0000E+000
 319.00  0.0000E+000
 319.50  0.0000E+000
 320.00  0.0000E+000
 320.50  0.0000E+000
 321.00  0.0000E+000
 321.50  0.0000E+000
 322.00  0.0000E+000
 322.50  0.0000E+000
 323.00  0.0000E+000
 323.50  0.0000E+000
 324.00  0.0000E+000
 324.50  0.0000E+000
 325.00  0.0000E+000
 325.50  0.0000E+000
 326.00  0.0000E+000
 326.50  0.0000E+000
 327.00  0.0000E+000
 327.50  0.0000E+000
 328.00  0.0000E+000
 328.50  0.0000E+000
 329.00  0.0000E+000
 329.50  0.0000E+000
 330.00  0.0000E+000
 330.50  0.0000E+000
 331.00  0.0000E+000
 331.50  0.0000E+000
 332.00  0.0000E+000
 332.50  0.0000E+000
 333.00  0.0000E+000
 333.50  0.0000E+000
 334.00  0.0000E+000
 334.50  0.0000E+000
 335.00  0.0000E+000
 335.50  0.0000E+000
 336.00  0.0000E+000
 336.50  0.0000E+000
 337.00  0.0000E+000
 337.50  0.0000E+000
 338.00  0.0000E+000
 338.50  0.0000E+000
 339.00  0.0000E+000
 339.50  0.0000E+000
 340.00  0.0000E+000
 340.50  0.0000E+000
 341.00  0.0000E+000
 341.50  0.0000E+000
 342.00  0.0000E+000
 342.50  0.0000E+000
 343.00  0.0000E+000
 343.50  0.0000E+000
 344.00  0.0000E+000
 344.50  0.0000E+000
 345.00  0.0000E+000
 345.50  0.0000E+000
 346.00  0.0000E+000
 346.50  0.0000E+000
 347.00  0.0000E+000
 347.50  0.0000E+000
 348.00  0.0000E+000
 348.50  0.0000E+000
 349.00  0.0000E+000
 349.50  0.0000E+000
 350.00  0.0000E+000
 350.50  0.0000E+000
 351.00  0.0000E+000
 351.50  0.0000E+000
 352.00  0.0000E+000
 352.50  0.0000E+000
 353.00  0.0000E+000
 353.50  0.0000E+000
 354.00  0.0000E+000
 354.50  0.0000E+000
 355.00  0.0000E+000
 355.50  0.0000E+000
 356.00  0.0000E+000
 356.50  0.0000E+000
 357.00  0.0000E+000
 357.50  0.0000E+000
 358.00  0.0000E+000
 358.50  0.0000E+000
 359.00  0.0000E+000
 359.50  2.8229E-009
 360.00  4.1120E-008
 360.50  4.6616E-008
 361.00  3.1148E-008
 361.50  2.0575E-008
 362.00  0.0000E+000
 362.50  0.0000E+000
 363.00  0.0000E+000
 363.50  0.0000E+000
 364.00  0.0000E+000
 364.50  0.0000E+000
 365.00  0.0000E+000
 365.50  0.0000E+000
 366.00  0.0000E+000
 366.50  0.0000E+000
 367.00  0.0000E+000
 367.50  0.0000E+000
 368.00  7.9490E-009
 368.50  2.0930E-008
 369.00  2.8434E-008
 369.50  4.1650E-009
 370.00  0.0000E+000
 370.50  1.2034E-008
 371.00  3.7740E-008
 371.50  8.2935E-008
 372.00  1.2209E-007
 372.50  1.1757E-007
 373.00  1.0618E-007
 373.50  1.2963E-007
 374.00  1.6608E-007
 374.50  2.4129E-007
 375.00  3.0703E-007
 375.50  3.3366E-007
 376.00  3.2085E-007
 376.50  2.7517E-007
 377.00  1.7314E-007
 377.50  4.4190E-008
 378.00  2.1123E-009
 378.50  0.0000E+000
 379.00  0.0000E+000
 379.50  0.0000E+000
 380.00  0.0000E+000
 380.50  0.0000E+000
 381.00  0.0000E+000
 381.50  0.0000E+000
 382.00  0.0000E+000
 382.50  0.0000E+000
 383.00  0.0000E+000
 383.50  0.0000E+000
 384.00  0.0000E+000
 384.50  0.0000E+000
 385.00  3.7004E-008
 385.50  9.5605E-008
 386.00  1.5067E-007
 386.50  1.8637E-007
 387.00  2.4666E-007
 387.50  2.7228E-007
 388.00  2.9001E-007
 388.50  3.0976E-007
 389.00  3.0095E-007
 389.50  2.7680E-007
 390.00  2.6540E-007
 390.50  2.6572E-007
 391.00  2.6034E-007
 391.50  2.2947E-007
 392.00  2.1465E-007
 392.50  2.0131E-007
 393.00  2.1035E-007
 393.50  1.9872E-007
 394.00  1.9811E-007
 394.50  2.1242E-007
 395.00  1.4191E-007
 395.50  7.5934E-008
 396.00  3.1915E-008
 396.50  0.0000E+000
 397.00  0.0000E+000
 397.50  0.0000E+000
 398.00  0.0000E+000
 398.50  0.0000E+000
 399.00  0.0000E+000
 399.50  0.0000E+000
 400.00  0.0000E+000
 400.50  0.0000E+000
 401.00  6.4016E-009
 401.50  7.3094E-008
 402.00  1.8019E-007
 402.50  2.3819E-007
 403.00  2.6904E-007
 403.50  2.2931E-007
 404.00  1.9476E-007
 404.50  1.7809E-007
 405.00  1.5240E-007
 405.50  1.6266E-007
 406.00  1.5854E-007
 406.50  1.6931E-007
 407.00  1.9051E-007
 407.50  2.0261E-007
 408.00  2.1794E-007
 408.50  1.7238E-007
 409.00  1.0188E-007
 409.50  0.0000E+000
 410.00  0.0000E+000
 410.50  0.0000E+000
 411.00  0.0000E+000
 411.50  0.0000E+000
 412.00  0.0000E+000
 412.50  0.0000E+000
 413.00  0.0000E+000
 413.50  0.0000E+000
 414.00  0.0000E+000
 414.50  0.0000E+000
 415.00  0.0000E+000
 415.50  0.0000E+000
 416.00  0.0000E+000
 416.50  0.0000E+000
 417.00  0.0000E+000
 417.50  0.0000E+000
 418.00  0.0000E+000
 418.50  6.5363E-009
 419.00  2.4482E-008
 419.50  1.7721E-009
 420.00  4.7370E-009
 420.50  6.0098E-008
 421.00  9.7352E-008
 421.50  1.6425E-007
 422.00  1.9180E-007
 422.50  1.8149E-007
 423.00  1.0676E-007
 423.50  6.8862E-008
 424.00  2.7453E-008
 424.50  3.1990E-009
 425.00  0.0000E+000
 425.50  0.0000E+000
 426.00  0.0000E+000
 426.50  0.0000E+000
 427.00  0.0000E+000
 427.50  0.0000E+000
 428.00  0.0000E+000
 428.50  0.0000E+000
 429.00  0.0000E+000
 429.50  0.0000E+000
 430.00  0.0000E+000
 430.50  0.0000E+000
 431.00  0.0000E+000
 431.50  3.8304E-009
 432.00  6.2607E-008
 432.50  7.3097E-008
 433.00  9.3857E-008
 433.50  6.6597E-008
 434.00  1.7284E-008
 434.50  7.9313E-010
 435.00  0.0000E+000
 435.50  0.0000E+000
 436.00  0.0000E+000
 436.50  0.0000E+000
 437.00  0.0000E+000
 437.50  0.0000E+000
 438.00  0.0000E+000
 438.50  0.0000E+000
 439.00  0.0000E+000
 439.50  0.0000E+000
 440.00  0.0000E+000
 440.50  0.0000E+000
 441.00  0.0000E+000
 441.50  0.0000E+000
 442.00  0.0000E+000
 442.50  0.0000E+000
 443.00  0.0000E+000
 443.50  0.0000E+000
 444.00  0.0000E+000
 444.50  0.0000E+000
 445.00  0.0000E+000
 445.50  0.0000E+000
 446.00  0.0000E+000
 446.50  0.0000E+000
 447.00  0.0000E+000
 447.50  0.0000E+000
 448.00  0.0000E+000
 448.50  0.0000E+000
 449.00  0.0000E+000
 449.50  4.3786E-008
 450.00  8.7706E-008
 450.50  1.2921E-007
 451.00  8.8395E-008
 451.50  3.0754E-008
 452.00  0.0000E+000
 452.50  0.0000E+000
 453.00  0.0000E+000
 453.50  0.0000E+000
 454.00  0.0000E+000
 454.50  0.0000E+000
 455.00  0.0000E+000
 455.50  0.0000E+000
 456.00  0.0000E+000
 456.50  0.0000E+000
 457.00  6.5703E-009
 457.50  1.1040E-008
 458.00  5.3985E-008
 458.50  8.4562E-008
 459.00  1.2000E-007
 459.50  1.4861E-007
 460.00  1.5973E-007
 460.50  1.4026E-007
 461.00  1.1686E-007
 461.50  8.2378E-008
 462.00  4.7096E-008
 462.50  2.7153E-008
 463.00  4.0774E-008
 463.50  4.4575E-008
 464.00  6.6602E-008
 464.50  5.7894E-008
 465.00  2.9670E-008
 465.50  0.0000E+000
 466.00  0.0000E+000
 466.50  0.0000E+000
 467.00  0.0000E+000
 467.50  0.0000E+000
 468.00  0.0000E+000
 468.50  0.0000E+000
 469.00  0.0000E+000
 469.50  0.0000E+000
 470.00  0.0000E+000
 470.50  0.0000E+000
 471.00  0.0000E+000
 471.50  0.0000E+000
 472.00  0.0000E+000
 472.50  2.6030E-008
 473.00  3.2828E-008
 473.50  8.7367E-008
 474.00  1.6538E-007
 474.50  2.3037E-007
 475.00  2.3914E-007
 475.50  2.7628E-007
 476.00  2.9085E-007
 476.50  2.9134E-007
 477.00  2.8137E-007
 477.50  2.6855E-007
 478.00  2.7117E-007
 478.50  2.6440E-007
 479.00  2.2100E-007
 479.50  2.0663E-007
 480.00  1.9157E-007
 480.50  1.5591E-007
 481.00  1.2834E-007
 481.50  1.2635E-007
 482.00  9.6689E-008
 482.50  5.2070E-008
 483.00  2.6944E-008
 483.50  7.7525E-010
 484.00  0.0000E+000
 484.50  0.0000E+000
 485.00  0.0000E+000
 485.50  0.0000E+000
 486.00  0.0000E+000
 486.50  0.0000E+000
 487.00  0.0000E+000
 487.50  0.0000E+000
 488.00  0.0000E+000
 488.50  0.0000E+000
 489.00  3.5789E-010
 489.50  1.3941E-008
 490.00  7.2288E-008
 490.50  1.3006E-007
 491.00  1.7216E-007
 491.50  1.8103E-007
 492.00  1.5631E-007
 492.50  1.1412E-007
 493.00  7.4232E-008
 493.50  2.3385E-008
 494.00  9.1778E-009
 494.50  2.9695E-008
 495.00  4.4184E-008
 495.50  7.9143E-008
 496.00  1.3104E-007
 496.50  1.7602E-007
 497.00  2.0365E-007
 497.50  2.1544E-007
 498.00  2.0152E-007
 498.50  1.6293E-007
 499.00  1.2358E-007
 499.50  9.4993E-008
 500.00  8.6236E-008
 500.50  9.1067E-008
 501.00  7.7922E-008
 501.50  6.1483E-008
 502.00  3.2589E-008
 502.50  5.4939E-009
 503.00  0.0000E+000
 503.50  0.0000E+000
 504.00  6.1554E-008
 504.50  1.7067E-007
 505.00  2.8074E-007
 505.50  3.2060E-007
 506.00  3.3638E-007
 506.50  2.8505E-007
 507.00  1.8647E-007
 507.50  9.9418E-008
 508.00  3.6783E-008
 508.50  2.8077E-009
 509.00  1.7203E-008
 509.50  6.0233E-008
 510.00  6.5950E-008
 510.50  4.4961E-008
 511.00  2.0367E-008
 511.50  3.2817E-009
 512.00  6.9932E-009
 512.50  3.8836E-008
 513.00  7.3902E-008
 513.50  1.4659E-007
 514.00  2.2053E-007
 514.50  2.1622E-007
 515.00  2.4523E-007
 515.50  2.5528E-007
 516.00  2.1116E-007
 516.50  1.9181E-007
 517.00  1.5415E-007
 517.50  8.8157E-008
 518.00  4.2765E-008
 518.50  6.4076E-009
 519.00  0.0000E+000
 519.50  0.0000E+000
 520.00  0.0000E+000
 520.50  0.0000E+000
 521.00  0.0000E+000
 521.50  0.0000E+000
 522.00  0.0000E+000
 522.50  0.0000E+000
 523.00  0.0000E+000
 523.50  2.6878E-008
 524.00  8.2525E-008
 524.50  1.5109E-007
 525.00  1.9847E-007
 525.50  2.2472E-007
 526.00  2.1305E-007
 526.50  2.2681E-007
 527.00  2.4951E-007
 527.50  2.8630E-007
 528.00  3.3575E-007
 528.50  3.8887E-007
 529.00  4.3552E-007
 529.50  4.3268E-007
 530.00  4.1577E-007
 530.50  4.1803E-007
 531.00  3.9258E-007
 531.50  3.6320E-007
 532.00  3.7650E-007
 532.50  3.5905E-007
 533.00  3.2954E-007
 533.50  3.3744E-007
 534.00  3.3086E-007
 534.50  3.0276E-007
 535.00  3.0656E-007
 535.50  3.1565E-007
 536.00  2.5647E-007
 536.50  1.9017E-007
 537.00  1.5349E-007
 537.50  1.3490E-007
 538.00  1.7112E-007
 538.50  2.5504E-007
 539.00  3.3465E-007
 539.50  3.9581E-007
 540.00  4.0310E-007
 540.50  4.1243E-007
 541.00  4.4637E-007
 541.50  4.6830E-007
 542.00  4.6258E-007
 542.50  4.3748E-007
 543.00  3.9482E-007
 543.50  3.8690E-007
 544.00  4.5196E-007
 544.50  5.2649E-007
 545.00  6.0799E-007
 545.50  6.4848E-007
 546.00  6.2375E-007
 546.50  5.8761E-007
 547.00  6.0784E-007
 547.50  6.1585E-007
 548.00  6.8964E-007
 548.50  7.7684E-007
 549.00  8.6018E-007
 549.50  9.2770E-007
 550.00  1.0147E-006
 550.50  1.1510E-006
 551.00  1.1813E-006
 551.50  1.1777E-006
 552.00  1.2323E-006
 552.50  1.2057E-006
 553.00  1.1919E-006
 553.50  1.2637E-006
 554.00  1.3554E-006
 554.50  1.4748E-006
 555.00  1.5932E-006
 555.50  1.7412E-006
 556.00  1.9665E-006
 556.50  2.1756E-006
 557.00  2.3750E-006
 557.50  2.5850E-006
 558.00  2.7939E-006
 558.50  2.8984E-006
 559.00  2.9996E-006
 559.50  3.0691E-006
 560.00  3.1493E-006
 560.50  3.2776E-006
 561.00  3.4654E-006
 561.50  3.7198E-006
 562.00  4.0962E-006
 562.50  4.4636E-006
 563.00  4.8387E-006
 563.50  5.2168E-006
 564.00  5.5689E-006
 564.50  5.8768E-006
 565.00  6.2970E-006
 565.50  6.7581E-006
 566.00  7.2774E-006
 566.50  7.8171E-006
 567.00  8.3491E-006
 567.50  8.8916E-006
 568.00  9.3672E-006
 568.50  9.8871E-006
 569.00  1.0392E-005
 569.50  1.1072E-005
 570.00  1.1861E-005
 570.50  1.2818E-005
 571.00  1.3889E-005
 571.50  1.5034E-005
 572.00  1.6110E-005
 572.50  1.7200E-005
 573.00  1.8299E-005
 573.50  1.9453E-005
 574.00  2.0736E-005
 574.50  2.2117E-005
 575.00  2.3664E-005
 575.50  2.5358E-005
 576.00  2.7186E-005
 576.50  2.9112E-005
 577.00  3.1164E-005
 577.50  3.3317E-005
 578.00  3.5619E-005
 578.50  3.8016E-005
 579.00  4.0558E-005
 579.50  4.3291E-005
 580.00  4.6240E-005
 580.50  4.9408E-005
 581.00  5.2883E-005
 581.50  5.6520E-005
 582.00  6.0272E-005
 582.50  6.4225E-005
 583.00  6.8390E-005
 583.50  7.2912E-005
 584.00  7.7861E-005
 584.50  8.3096E-005
 585.00  8.8689E-005
 585.50  9.4670E-005
 586.00  1.0084E-004
 586.50  1.0749E-004
 587.00  1.1448E-004
 587.50  1.2181E-004
 588.00  1.2952E-004
 588.50  1.3744E-004
 589.00  1.4558E-004
 589.50  1.5396E-004
 590.00  1.6245E-004
 590.50  1.7101E-004
 591.00  1.7961E-004
 591.50  1.8795E-004
 592.00  1.9566E-004
 592.50  2.0274E-004
 593.00  2.0848E-004
 593.50  2.1279E-004
 594.00  2.1545E-004
 594.50  2.1629E-004
 595.00  2.1540E-004
 595.50  2.1306E-004
 596.00  2.0917E-004
 596.50  2.0384E-004
 597.00  1.9713E-004
 597.50  1.8893E-004
 598.00  1.7964E-004
 598.50  1.6959E-004
 599.00  1.5916E-004
 599.50  1.4858E-004
 600.00  1.3825E-004
 600.50  1.2821E-004
 601.00  1.1865E-004
 601.50  1.0959E-004
 602.00  1.0117E-004
 602.50  9.3382E-005
 603.00  8.6202E-005
 603.50  7.9753E-005
 604.00  7.4026E-005
 604.50  6.8797E-005
 605.00  6.3921E-005
 605.50  5.9397E-005
 606.00  5.5247E-005
 606.50  5.1284E-005
 607.00  4.7597E-005
 607.50  4.4124E-005
 608.00  4.0795E-005
 608.50  3.7553E-005
 609.00  3.4503E-005
 609.50  3.1735E-005
 610.00  2.9202E-005
 610.50  2.6946E-005
 611.00  2.4982E-005
 611.50  2.3055E-005
 612.00  2.1232E-005
 612.50  1.9563E-005
 613.00  1.8023E-005
 613.50  1.6695E-005
 614.00  1.5465E-005
 614.50  1.4257E-005
 615.00  1.3173E-005
 615.50  1.2064E-005
 616.00  1.1081E-005
 616.50  1.0235E-005
 617.00  9.5178E-006
 617.50  8.8025E-006
 618.00  8.3310E-006
 618.50  7.9154E-006
 619.00  7.6514E-006
 619.50  7.3316E-006
 620.00  7.0662E-006
 620.50  6.7643E-006
 621.00  6.4252E-006
 621.50  6.0738E-006
 622.00  5.7958E-006
 622.50  5.4350E-006
 623.00  5.1804E-006
 623.50  5.0144E-006
 624.00  5.0315E-006
 624.50  4.9790E-006
 625.00  5.0614E-006
 625.50  5.0126E-006
 626.00  4.9808E-006
 626.50  4.9978E-006
 627.00  5.0614E-006
 627.50  4.9971E-006
 628.00  4.8107E-006
 628.50  4.5356E-006
 629.00  4.1160E-006
 629.50  3.7419E-006
 630.00  3.4613E-006
 630.50  3.4521E-006
 631.00  3.5325E-006
 631.50  3.6478E-006
 632.00  3.5630E-006
 632.50  3.3748E-006
 633.00  2.9714E-006
 633.50  2.5320E-006
 634.00  2.1960E-006
 634.50  2.0285E-006
 635.00  1.9787E-006
 635.50  1.9804E-006
 636.00  1.9393E-006
 636.50  1.8767E-006
 637.00  1.8582E-006
 637.50  1.8110E-006
 638.00  1.7003E-006
 638.50  1.6070E-006
 639.00  1.5351E-006
 639.50  1.4476E-006
 640.00  1.4375E-006
 640.50  1.5343E-006
 641.00  1.6176E-006
 641.50  1.6954E-006
 642.00  1.7537E-006
 642.50  1.6723E-006
 643.00  1.4516E-006
 643.50  1.1776E-006
 644.00  8.2317E-007
 644.50  4.6876E-007
 645.00  2.2046E-007
 645.50  7.9744E-008
 646.00  2.7016E-008
 646.50  8.3032E-009
 647.00  5.6940E-008
 647.50  2.1810E-007
 648.00  4.1825E-007
 648.50  6.2576E-007
 649.00  8.4699E-007
 649.50  1.0522E-006
 650.00  1.0276E-006
 650.50  8.9190E-007
 651.00  7.6520E-007
 651.50  6.0658E-007
 652.00  4.6838E-007
 652.50  4.0742E-007
 653.00  4.1058E-007
 653.50  4.4923E-007
 654.00  4.3645E-007
 654.50  3.6842E-007
 655.00  3.3278E-007
 655.50  2.0109E-007
 656.00  2.1870E-008
 656.50  0.0000E+000
 657.00  0.0000E+000
 657.50  0.0000E+000
 658.00  0.0000E+000
 658.50  0.0000E+000
 659.00  0.0000E+000
 659.50  0.0000E+000
 660.00  0.0000E+000
 660.50  0.0000E+000
 661.00  0.0000E+000
 661.50  0.0000E+000
 662.00  0.0000E+000
 662.50  0.0000E+000
 663.00  0.0000E+000
 663.50  1.4230E-007
 664.00  5.4849E-007
 664.50  7.4265E-007
 665.00  6.7982E-007
 665.50  3.5308E-007
 666.00  2.8685E-007
 666.50  1.3216E-007
 667.00  4.2316E-008
 667.50  9.8884E-008
 668.00  1.4783E-007
 668.50  1.1316E-007
 669.00  1.5262E-007
 669.50  2.9216E-007
 670.00  4.9915E-007
 670.50  8.0255E-007
 671.00  1.2767E-006
 671.50  1.6618E-006
 672.00  1.6596E-006
 672.50  1.5465E-006
 673.00  1.3463E-006
 673.50  9.9101E-007
 674.00  6.9709E-007
 674.50  4.6701E-007
 675.00  1.2613E-007
 675.50  0.0000E+000
 676.00  0.0000E+000
 676.50  0.0000E+000
 677.00  0.0000E+000
 677.50  0.0000E+000
 678.00  0.0000E+000
 678.50  0.0000E+000
 679.00  1.7802E-008
 679.50  1.2603E-007
 680.00  2.0274E-007
 680.50  2.8357E-007
 681.00  2.5748E-007
 681.50  2.6779E-007
 682.00  3.1222E-007
 682.50  1.8843E-007
 683.00  3.0975E-008
 683.50  0.0000E+000
 684.00  0.0000E+000
 684.50  0.0000E+000
 685.00  0.0000E+000
 685.50  1.3442E-008
 686.00  2.7577E-007
 686.50  4.7573E-007
 687.00  5.7980E-007
 687.50  4.9865E-007
 688.00  1.4569E-007
 688.50  0.0000E+000
 689.00  0.0000E+000
 689.50  0.0000E+000
 690.00  0.0000E+000
 690.50  0.0000E+000
 691.00  0.0000E+000
 691.50  0.0000E+000
 692.00  0.0000E+000
 692.50  0.0000E+000
 693.00  0.0000E+000
 693.50  0.0000E+000
 694.00  5.7930E-009
 694.50  1.4389E-007
 695.00  5.2862E-007
 695.50  7.7745E-007
 696.00  1.0914E-006
 696.50  1.1762E-006
 697.00  1.0976E-006
 697.50  1.3155E-006
 698.00  1.4176E-006
 698.50  1.4482E-006
 699.00  1.5523E-006
 699.50  1.6092E-006
 700.00  1.4346E-006
 700.50  1.2801E-006
 701.00  9.2905E-007
 701.50  6.6922E-007
 702.00  3.3166E-007
 702.50  1.1352E-007
 703.00  5.5624E-008
 703.50  0.0000E+000
 704.00  0.0000E+000
 704.50  0.0000E+000
 705.00  0.0000E+000
 705.50  0.0000E+000
 706.00  0.0000E+000
 706.50  0.0000E+000
 707.00  0.0000E+000
 707.50  0.0000E+000
 708.00  0.0000E+000
 708.50  0.0000E+000
 709.00  5.1061E-010
 709.50  1.9091E-009
 710.00  2.1986E-009
 710.50  9.8680E-008
 711.00  2.8894E-007
 711.50  4.3185E-007
 712.00  5.7751E-007
 712.50  5.7103E-007
 713.00  3.2612E-007
 713.50  6.3841E-008
 714.00  2.2001E-009
 714.50  0.0000E+000
 715.00  0.0000E+000
 715.50  0.0000E+000
 716.00  0.0000E+000
 716.50  4.2438E-008
 717.00  2.3858E-007
 717.50  2.6171E-007
 718.00  5.9795E-007
 718.50  8.4962E-007
 719.00  6.3105E-007
 719.50  1.8735E-007
 720.00  5.0854E-009
 720.50  0.0000E+000
 721.00  0.0000E+000
 721.50  0.0000E+000
 722.00  0.0000E+000
 722.50  0.0000E+000
 723.00  0.0000E+000
 723.50  0.0000E+000
 724.00  2.7297E-008
 724.50  2.6050E-007
 725.00  3.7045E-007
 725.50  2.1923E-007
 726.00  0.0000E+000
 726.50  0.0000E+000
 727.00  0.0000E+000
 727.50  0.0000E+000
 728.00  0.0000E+000
 728.50  0.0000E+000
 729.00  0.0000E+000
 729.50  0.0000E+000
 730.00  0.0000E+000
 730.50  0.0000E+000
 731.00  3.5751E-007
 731.50  1.0231E-006
 732.00  1.5983E-006
 732.50  2.1283E-006
 733.00  2.4741E-006
 733.50  2.3995E-006
 734.00  2.1721E-006
 734.50  1.8698E-006
 735.00  1.4297E-006
 735.50  9.7161E-007
 736.00  7.0801E-007
 736.50  4.9665E-007
 737.00  3.9977E-007
 737.50  5.2629E-007
 738.00  7.9015E-007
 738.50  1.0378E-006
 739.00  1.2545E-006
 739.50  1.3593E-006
 740.00  1.2705E-006
 740.50  1.1132E-006
 741.00  8.4417E-007
 741.50  6.9565E-007
 742.00  5.6517E-007
 742.50  3.6379E-007
 743.00  2.4551E-007
 743.50  3.8375E-007
 744.00  4.6197E-007
 744.50  3.6052E-007
 745.00  3.1795E-007
 745.50  8.0520E-008
 746.00  0.0000E+000
 746.50  0.0000E+000
 747.00  0.0000E+000
 747.50  0.0000E+000
 748.00  0.0000E+000
 748.50  0.0000E+000
 749.00  0.0000E+000
 749.50  0.0000E+000
 750.00  0.0000E+000
 750.50  0.0000E+000
 751.00  0.0000E+000
 751.50  0.0000E+000
 752.00  0.0000E+000
 752.50  0.0000E+000
 753.00  0.0000E+000
 753.50  0.0000E+000
 754.00  0.0000E+000
 754.50  0.0000E+000
 755.00  0.0000E+000
 755.50  0.0000E+000
 756.00  0.0000E+000
 756.50  0.0000E+000
 757.00  0.0000E+000
 757.50  0.0000E+000
 758.00  0.0000E+000
 758.50  0.0000E+000
 759.00  0.0000E+000
 759.50  0.0000E+000
 760.00  0.0000E+000
 760.50  0.0000E+000
 761.00  0.0000E+000
 761.50  0.0000E+000
 762.00  0.0000E+000
 762.50  0.0000E+000
 763.00  8.7720E-008
 763.50  4.1400E-007
 764.00  8.8859E-007
 764.50  8.2057E-007
 765.00  4.9350E-007
 765.50  3.7322E-007
 766.00  5.1132E-007
 766.50  2.3788E-007
 767.00  4.0367E-007
 767.50  6.3457E-007
 768.00  4.9031E-007
 768.50  1.7961E-007
 769.00  3.7716E-007
 769.50  9.5769E-007
 770.00  1.2695E-006
 770.50  1.4089E-006
 771.00  1.5142E-006
 771.50  1.6778E-006
 772.00  1.1830E-006
 772.50  1.0992E-006
 773.00  1.1878E-006
 773.50  1.2313E-006
 774.00  1.1389E-006
 774.50  1.1730E-006
 775.00  1.1755E-006
 775.50  1.0242E-006
 776.00  9.4665E-007
 776.50  7.6063E-007
 777.00  6.7506E-007
 777.50  7.6486E-007
 778.00  9.5459E-007
 778.50  9.8054E-007
 779.00  9.5536E-007
 779.50  8.5529E-007
 780.00  5.9018E-007
 780.50  3.2181E-007
 781.00  1.6016E-007
 781.50  1.8695E-008
 782.00  0.0000E+000
 782.50  0.0000E+000
 783.00  0.0000E+000
 783.50  0.0000E+000
 784.00  0.0000E+000
 784.50  0.0000E+000
 785.00  0.0000E+000
 785.50  6.2924E-008
 786.00  1.7186E-007
 786.50  1.1949E-007
 787.00  8.5063E-008
 787.50  0.0000E+000
 788.00  0.0000E+000
 788.50  0.0000E+000
 789.00  0.0000E+000
 789.50  0.0000E+000
 790.00  0.0000E+000
 790.50  0.0000E+000
 791.00  0.0000E+000
 791.50  0.0000E+000
 792.00  0.0000E+000
 792.50  0.0000E+000
 793.00  0.0000E+000
 793.50  0.0000E+000
 794.00  0.0000E+000
 794.50  1.4937E-007
 795.00  5.8210E-007
 795.50  6.8283E-007
 796.00  9.1350E-007
 796.50  1.0520E-006
 797.00  1.6413E-006
 797.50  2.3123E-006
 798.00  2.7091E-006
 798.50  3.0130E-006
 799.00  3.1815E-006
 799.50  2.6622E-006
 800.00  2.2895E-006
 800.50  1.9477E-006
 801.00  1.2562E-006
 801.50  6.3110E-007
 802.00  5.2401E-007
 802.50  5.7536E-007
 803.00  4.2767E-007
 803.50  5.6944E-007
 804.00  4.7594E-007
 804.50  3.4718E-007
 805.00  8.5520E-008
 805.50  0.0000E+000
 806.00  0.0000E+000
 806.50  0.0000E+000
 807.00  0.0000E+000
 807.50  0.0000E+000
 808.00  0.0000E+000
 808.50  0.0000E+000
 809.00  0.0000E+000
 809.50  0.0000E+000
 810.00  0.0000E+000
 810.50  0.0000E+000
 811.00  0.0000E+000
 811.50  0.0000E+000
 812.00  0.0000E+000
 812.50  0.0000E+000
 813.00  0.0000E+000
 813.50  0.0000E+000
 814.00  0.0000E+000
 814.50  0.0000E+000
 815.00  0.0000E+000
 815.50  0.0000E+000
 816.00  0.0000E+000
 816.50  0.0000E+000
 817.00  0.0000E+000
 817.50  0.0000E+000
 818.00  0.0000E+000
 818.50  0.0000E+000
 819.00  0.0000E+000
 819.50  0.0000E+000
 820.00  0.0000E+000
 820.50  0.0000E+000
 821.00  0.0000E+000
 821.50  0.0000E+000
 822.00  0.0000E+000
 822.50  0.0000E+000
 823.00  0.0000E+000
 823.50  0.0000E+000
 824.00  0.0000E+000
 824.50  0.0000E+000
 825.00  0.0000E+000
 825.50  0.0000E+000
 826.00  0.0000E+000
 826.50  0.0000E+000
 827.00  0.0000E+000
 827.50  0.0000E+000
 828.00  0.0000E+000
 828.50  0.0000E+000
 829.00  0.0000E+000
 829.50  0.0000E+000
 830.00  0.0000E+000
 830.50  0.0000E+000
 831.00  0.0000E+000
 831.50  0.0000E+000
 832.00  0.0000E+000
 832.50  0.0000E+000
 833.00  0.0000E+000
 833.50  0.0000E+000
 834.00  0.0000E+000
 834.50  0.0000E+000
 835.00  0.0000E+000
 835.50  0.0000E+000
 836.00  0.0000E+000
 836.50  0.0000E+000
 837.00  2.8544E-007
 837.50  4.3569E-007
 838.00  1.3663E-007
 838.50  7.8695E-008
 839.00  1.5364E-007
 839.50  5.5390E-008
 840.00  0.0000E+000
 840.50  0.0000E+000
 841.00  0.0000E+000
 841.50  0.0000E+000
 842.00  0.0000E+000
 842.50  0.0000E+000
 843.00  0.0000E+000
 843.50  0.0000E+000
 844.00  0.0000E+000
 844.50  0.0000E+000
 845.00  0.0000E+000
 845.50  0.0000E+000
 846.00  0.0000E+000
 846.50  0.0000E+000
 847.00  0.0000E+000
 847.50  0.0000E+000
 848.00  0.0000E+000
 848.50  0.0000E+000
 849.00  0.0000E+000
 849.50  0.0000E+000
 850.00  0.0000E+000
 850.50  0.0000E+000
 851.00  0.0000E+000
 851.50  0.0000E+000
 852.00  1.4895E-007
 852.50  7.7257E-007
 853.00  1.4372E-006
 853.50  1.6196E-006
 854.00  2.1581E-006
 854.50  2.0390E-006
 855.00  1.7183E-006
 855.50  1.0936E-006
 856.00  5.7977E-007
 856.50  5.6288E-008
 857.00  0.0000E+000
 857.50  0.0000E+000
 858.00  0.0000E+000
 858.50  0.0000E+000
 859.00  0.0000E+000
 859.50  0.0000E+000
 860.00  0.0000E+000
 860.50  0.0000E+000
 861.00  0.0000E+000
 861.50  0.0000E+000
 862.00  0.0000E+000
 862.50  0.0000E+000
 863.00  0.0000E+000
 863.50  0.0000E+000
 864.00  0.0000E+000
 864.50  0.0000E+000
 865.00  0.0000E+000
 865.50  0.0000E+000
 866.00  0.0000E+000
 866.50  0.0000E+000
 867.00  0.0000E+000
 867.50  0.0000E+000
 868.00  0.0000E+000
 868.50  0.0000E+000
 869.00  0.0000E+000
 869.50  0.0000E+000
 870.00  0.0000E+000
 870.50  0.0000E+000
 871.00  0.0000E+000
 871.50  5.0534E-008
 872.00  6.7383E-007
 872.50  2.2817E-006
 873.00  3.1979E-006
 873.50  4.5583E-006
 874.00  5.6544E-006
 874.50  5.9798E-006
 875.00  6.1331E-006
 875.50  6.0761E-006
 876.00  4.0980E-006
 876.50  3.7524E-006
 877.00  3.4943E-006
 877.50  2.2116E-006
 878.00  1.2232E-006
 878.50  8.7421E-007
 879.00  0.0000E+000
 879.50  0.0000E+000
 880.00  0.0000E+000
 880.50  0.0000E+000
 881.00  0.0000E+000
 881.50  0.0000E+000
 882.00  0.0000E+000
 882.50  0.0000E+000
 883.00  7.6609E-008
 883.50  2.6776E-007
 884.00  1.0561E-006
 884.50  2.3036E-006
 885.00  1.6814E-006
 885.50  6.5843E-007
 886.00  2.4003E-007
 886.50  3.3049E-008
 887.00  0.0000E+000
 887.50  0.0000E+000
 888.00  0.0000E+000
 888.50  0.0000E+000
 889.00  0.0000E+000
 889.50  0.0000E+000
 890.00  0.0000E+000
 890.50  0.0000E+000
 891.00  0.0000E+000
 891.50  0.0000E+000
 892.00  0.0000E+000
 892.50  0.0000E+000
 893.00  0.0000E+000
 893.50  0.0000E+000
 894.00  0.0000E+000
 894.50  0.0000E+000
 895.00  0.0000E+000
 895.50  0.0000E+000
 896.00  0.0000E+000
 896.50  0.0000E+000
 897.00  0.0000E+000
 897.50  0.0000E+000
 898.00  0.0000E+000
 898.50  0.0000E+000
 899.00  0.0000E+000
 899.50  0.0000E+000
 900.00  0.0000E+000
 900.50  0.0000E+000
 901.00  0.0000E+000
 901.50  0.0000E+000
 902.00  0.0000E+000
 902.50  0.0000E+000
 903.00  1.5246E-006
 903.50  2.0568E-006
 904.00  2.8333E-006
 904.50  3.0580E-006
 905.00  2.4181E-006
 905.50  1.7270E-006
 906.00  7.1733E-007
 906.50  0.0000E+000
 907.00  0.0000E+000
 907.50  0.0000E+000
 908.00  0.0000E+000
 908.50  0.0000E+000
 909.00  0.0000E+000
 909.50  0.0000E+000
 910.00  0.0000E+000
 910.50  0.0000E+000
 911.00  0.0000E+000
 911.50  0.0000E+000
 912.00  0.0000E+000
 912.50  0.0000E+000
 913.00  0.0000E+000
 913.50  0.0000E+000
 914.00  0.0000E+000
 914.50  0.0000E+000
 915.00  1.3575E-006
 915.50  2.8334E-006
 916.00  4.8819E-006
 916.50  5.9179E-006
 917.00  7.2773E-006
 917.50  8.5275E-006
 918.00  9.5760E-006
 918.50  9.7486E-006
 919.00  1.0895E-005
 919.50  1.2252E-005
 920.00  1.1765E-005
 920.50  1.1061E-005
 921.00  9.9536E-006
 921.50  7.3295E-006
 922.00  3.7219E-006
 922.50  1.2135E-006
 923.00  0.0000E+000
 923.50  0.0000E+000
 924.00  0.0000E+000
 924.50  0.0000E+000
 925.00  0.0000E+000
 925.50  0.0000E+000
 926.00  0.0000E+000
 926.50  2.2853E-008
 927.00  2.0405E-006
 927.50  3.7629E-006
 928.00  5.0638E-006
 928.50  5.7473E-006
 929.00  4.3464E-006
 929.50  2.7935E-006
 930.00  8.0075E-007
 930.50  4.2646E-008
 931.00  0.0000E+000
 931.50  0.0000E+000
 932.00  0.0000E+000
 932.50  0.0000E+000
 933.00  0.0000E+000
 933.50  0.0000E+000
 934.00  0.0000E+000
 934.50  0.0000E+000
 935.00  0.0000E+000
 935.50  2.5262E-007
 936.00  9.7905E-007
 936.50  1.1722E-006
 937.00  1.1555E-006
 937.50  2.5690E-007
 938.00  0.0000E+000
 938.50  0.0000E+000
 939.00  0.0000E+000
 939.50  0.0000E+000
 940.00  0.0000E+000
 940.50  0.0000E+000
 941.00  0.0000E+000
 941.50  0.0000E+000
 942.00  0.0000E+000
 942.50  0.0000E+000
 943.00  0.0000E+000
 943.50  0.0000E+000
 944.00  0.0000E+000
 944.50  0.0000E+000
 945.00  0.0000E+000
 945.50  0.0000E+000
 946.00  0.0000E+000
 946.50  0.0000E+000
 947.00  0.0000E+000
 947.50  0.0000E+000
 948.00  0.0000E+000
 948.50  0.0000E+000
 949.00  0.0000E+000
 949.50  0.0000E+000
 950.00  0.0000E+000
 950.50  0.0000E+000
 951.00  0.0000E+000
 951.50  0.0000E+000
 952.00  0.0000E+000
 952.50  0.0000E+000
 953.00  0.0000E+000
 953.50  0.0000E+000
 954.00  0.0000E+000
 954.50  0.0000E+000
 955.00  0.0000E+000
 955.50  0.0000E+000
 956.00  0.0000E+000
 956.50  0.0000E+000
 957.00  0.0000E+000
 957.50  0.0000E+000
 958.00  0.0000E+000
 958.50  0.0000E+000
 959.00  0.0000E+000
 959.50  0.0000E+000
 960.00  0.0000E+000
 960.50  0.0000E+000
 961.00  0.0000E+000
 961.50  0.0000E+000
 962.00  0.0000E+000
 962.50  0.0000E+000
 963.00  0.0000E+000
 963.50  4.2866E-006
 964.00  2.5266E-006
 964.50  3.0515E-006
 965.00  4.1832E-006
 965.50  6.7380E-006
 966.00  7.4713E-006
 966.50  1.0495E-005
 967.00  1.4046E-005
 967.50  1.7684E-005
 968.00  1.7099E-005
 968.50  1.4559E-005
 969.00  1.1594E-005
 969.50  6.7055E-006
 970.00  1.8394E-006
 970.50  0.0000E+000
 971.00  0.0000E+000
 971.50  0.0000E+000
 972.00  0.0000E+000
 972.50  0.0000E+000
 973.00  0.0000E+000
 973.50  0.0000E+000
 974.00  0.0000E+000
 974.50  0.0000E+000
 975.00  0.0000E+000
 975.50  0.0000E+000
 976.00  0.0000E+000
 976.50  0.0000E+000
 977.00  0.0000E+000
 977.50  0.0000E+000
 978.00  0.0000E+000
 978.50  0.0000E+000
 979.00  0.0000E+000
 979.50  0.0000E+000
 980.00  0.0000E+000
 980.50  0.0000E+000
 981.00  0.0000E+000
 981.50  0.0000E+000
 982.00  2.7484E-006
 982.50  4.0092E-006
 983.00  0.0000E+000
 983.50  0.0000E+000
 984.00  0.0000E+000
 984.50  0.0000E+000
 985.00  0.0000E+000
 985.50  0.0000E+000
 986.00  0.0000E+000
 986.50  0.0000E+000
 987.00  0.0000E+000
 987.50  1.1806E-006
 988.00  2.6402E-006
 988.50  0.0000E+000
 989.00  0.0000E+000
 989.50  0.0000E+000
 990.00  0.0000E+000
 990.50  0.0000E+000
 991.00  0.0000E+000
 991.50  0.0000E+000
 992.00  0.0000E+000
 992.50  0.0000E+000
 993.00  0.0000E+000
 993.50  0.0000E+000
 994.00  0.0000E+000
 994.50  0.0000E+000
 995.00  0.0000E+000
 995.50  0.0000E+000
 996.00  0.0000E+000
 996.50  1.6859E-006
 997.00  4.9573E-007
 997.50  0.0000E+000
 998.00  0.0000E+000
 998.50  0.0000E+000
 999.00  0.0000E+000
 999.50  0.0000E+000
1000.00  0.0000E+000
1000.50  0.0000E+000
1001.00  0.0000E+000
1001.50  0.0000E+000
1002.00  0.0000E+000
1002.50  0.0000E+000
1003.00  0.0000E+000
1003.50  0.0000E+000
1004.00  0.0000E+000
1004.50  0.0000E+000
1005.00  0.0000E+000
1005.50  0.0000E+000
1006.00  0.0000E+000
1006.50  0.0000E+000
1007.00  0.0000E+000
1007.50  0.0000E+000
1008.00  0.0000E+000
1008.50  0.0000E+000
1009.00  0.0000E+000
1009.50  0.0000E+000
1010.00  0.0000E+000
1010.50  0.0000E+000
1011.00  0.0000E+000
1011.50  0.0000E+000
1012.00  0.0000E+000
1012.50  0.0000E+000
1013.00  0.0000E+000
1013.50  0.0000E+000
1014.00  0.0000E+000
1014.50  0.0000E+000
1015.00  0.0000E+000
1015.50  0.0000E+000
1016.00  0.0000E+000
1016.50  0.0000E+000
1017.00  0.0000E+000
1017.50  0.0000E+000
1018.00  0.0000E+000
1018.50  0.0000E+000
1019.00  0.0000E+000
1019.50  0.0000E+000
1020.00  0.0000E+000
1020.50  0.0000E+000
1021.00  0.0000E+000
1021.50  0.0000E+000
1022.00  0.0000E+000
1022.50  0.0000E+000
1023.00  0.0000E+000
1023.50  0.0000E+000
1024.00  0.0000E+000
1024.50  0.0000E+000
1025.00  0.0000E+000
1025.50  0.0000E+000
1026.00  0.0000E+000
1026.50  0.0000E+000
1027.00  0.0000E+000
1027.50  0.0000E+000
1028.00  0.0000E+000
1028.50  0.0000E+000
1029.00  0.0000E+000
1029.50  0.0000E+000
1030.00  0.0000E+000
1030.50  0.0000E+000
1031.00  0.0000E+000
1031.50  0.0000E+000
1032.00  0.0000E+000
1032.50  0.0000E+000
1033.00  0.0000E+000
1033.50  0.0000E+000
1034.00  0.0000E+000
1034.50  0.0000E+000
1035.00  0.0000E+000
1035.50  0.0000E+000
1036.00  0.0000E+000
1036.50  0.0000E+000
1037.00  0.0000E+000
1037.50  0.0000E+000
1038.00  0.0000E+000
1038.50  0.0000E+000
1039.00  0.0000E+000
1039.50  0.0000E+000
1040.00  0.0000E+000
1040.50  0.0000E+000
1041.00  0.0000E+000
1041.50  0.0000E+000
1042.00  0.0000E+000
1042.50  0.0000E+000
1043.00  0.0000E+000
1043.50  0.0000E+000
1044.00  0.0000E+000
1044.50  0.0000E+000
1045.00  0.0000E+000
1045.50  0.0000E+000
1046.00  0.0000E+000
1046.50  0.0000E+000
1047.00  0.0000E+000
1047.50  0.0000E+000
1048.00  0.0000E+000
1048.50  0.0000E+000
1049.00  0.0000E+000
1049.50  0.0000E+000
1050.00  0.0000E+000
1050.50  0.0000E+000
1051.00  0.0000E+000
1051.50  0.0000E+000
1052.00  0.0000E+000
1052.50  0.0000E+000
1053.00  0.0000E+000
1053.50  0.0000E+000
1054.00  0.0000E+000
1054.50  0.0000E+000
1055.00  0.0000E+000
1055.50  0.0000E+000
1056.00  0.0000E+000
1056.50  0.0000E+000
1057.00  0.0000E+000
1057.50  0.0000E+000
1058.00  0.0000E+000
1058.50  0.0000E+000
1059.00  0.0000E+000
1059.50  0.0000E+000
1060.00  0.0000E+000
1060.50  0.0000E+000
1061.00  0.0000E+000
1061.50  0.0000E+000
1062.00  0.0000E+000
1062.50  0.0000E+000
1063.00  0.0000E+000
1063.50  0.0000E+000
1064.00  0.0000E+000
1064.50  0.0000E+000
1065.00  0.0000E+000
1065.50  0.0000E+000
1066.00  0.0000E+000
1066.50  0.0000E+000
1067.00  0.0000E+000
1067.50  0.0000E+000
1068.00  0.0000E+000
1068.50  0.0000E+000
1069.00  0.0000E+000
1069.50  0.0000E+000
1070.00  0.0000E+000
1070.50  0.0000E+000
1071.00  0.0000E+000
1071.50  0.0000E+000
1072.00  0.0000E+000
1072.50  0.0000E+000
1073.00  0.0000E+000
1073.50  0.0000E+000
1074.00  0.0000E+000
1074.50  0.0000E+000
1075.00  0.0000E+000
1075.50  0.0000E+000
1076.00  0.0000E+000
1076.50  0.0000E+000
1077.00  0.0000E+000
1077.50  0.0000E+000
1078.00  0.0000E+000
1078.50  0.0000E+000
1079.00  0.0000E+000
1079.50  0.0000E+000
1080.00  0.0000E+000
1080.50  0.0000E+000
1081.00  0.0000E+000
1081.50  0.0000E+000
1082.00  0.0000E+000
1082.50  0.0000E+000
1083.00  0.0000E+000
1083.50  0.0000E+000
1084.00  0.0000E+000
1084.50  0.0000E+000
1085.00  0.0000E+000
1085.50  0.0000E+000
1086.00  0.0000E+000
1086.50  0.0000E+000
1087.00  0.0000E+000
1087.50  0.0000E+000
1088.00  0.0000E+000
1088.50  0.0000E+000
1089.00  0.0000E+000
1089.50  0.0000E+000
1090.00  0.0000E+000
1090.50  0.0000E+000
1091.00  0.0000E+000
1091.50  0.0000E+000
1092.00  0.0000E+000
1092.50  0.0000E+000
1093.00  0.0000E+000
1093.50  0.0000E+000
1094.00  0.0000E+000
1094.50  0.0000E+000
1095.00  0.0000E+000
1095.50  0.0000E+000
1096.00  0.0000E+000
1096.50  0.0000E+000
1097.00  0.0000E+000
1097.50  0.0000E+000
1098.00  0.0000E+000
1098.50  0.0000E+000
1099.00  0.0000E+000
1099.50  0.0000E+000
1100.00  0.0000E+000
1100.50  0.0000E+000
1101.00  0.0000E+000
1101.50  0.0000E+000
1102.00  0.0000E+000
1102.50  0.0000E+000
1103.00  0.0000E+000
1103.50  0.0000E+000
1104.00  0.0000E+000
1104.50  0.0000E+000
1105.00  0.0000E+000
1105.50  0.0000E+000
1106.00  0.0000E+000
1106.50  0.0000E+000
1107.00  0.0000E+000
1107.50  0.0000E+000
1108.00  0.0000E+000
1108.50  0.0000E+000
1109.00  0.0000E+000
1109.50  0.0000E+000
1110.00  0.0000E+000
1110.50  0.0000E+000
1111.00  0.0000E+000
1111.50  0.0000E+000
1112.00  0.0000E+000
1112.50  0.0000E+000
1113.00  0.0000E+000
1113.50  0.0000E+000
1114.00  0.0000E+000
1114.50  0.0000E+000
1115.00  0.0000E+000
1115.50  0.0000E+000
1116.00  0.0000E+000
1116.50  0.0000E+000
1117.00  0.0000E+000
1117.50  0.0000E+000
1118.00  0.0000E+000
1118.50  0.0000E+000
1119.00  0.0000E+000
1119.50  0.0000E+000
1120.00  0.0000E+000
1120.50  0.0000E+000
1121.00  0.0000E+000
1121.50  0.0000E+000
1122.00  0.0000E+000
1122.50  0.0000E+000
1123.00  0.0000E+000
1123.50  0.0000E+000
1124.00  0.0000E+000
1124.50  0.0000E+000
1125.00  0.0000E+000
1125.50  0.0000E+000
1126.00  0.0000E+000
1126.50  0.0000E+000
1127.00  0.0000E+000
1127.50  0.0000E+000
: 6
