# Supplementary material for: A photoconversion model for full spectral programming and multiplexing of optogenetic systems
Source: Mol Syst Biol. 2017 Apr 24;13(4):926. doi: 10.15252/msb.20167456 (PMC5408778; doi:10.15252/msb.20167456)
Supplement: Supplementary file 11 — Dataset EV3 [file MSB-13-926-s011.zip › dataset_ev3_led_data/led_calibration_data/EO_03/Shannen_c1/raw/13.IRR]

" File: 160129_calibrations\post-calibration\Sha
" RAD->  Wave:647.21nm  Pix:1050  Val:  0.000  Time:400ms  Avg:2  Sm:1  Sg:1  Tc:off  SNAP  Xt:1  Ch:1  Xtrig wnmcal >RAD-IS6.CAL
 180.00  0.0000E+000
 180.50  0.0000E+000
 181.00  0.0000E+000
 181.50  0.0000E+000
 182.00  0.0000E+000
 182.50  0.0000E+000
 183.00  0.0000E+000
 183.50  0.0000E+000
 184.00  0.0000E+000
 184.50  0.0000E+000
 185.00  0.0000E+000
 185.50  0.0000E+000
 186.00  0.0000E+000
 186.50  0.0000E+000
 187.00  0.0000E+000
 187.50  0.0000E+000
 188.00  0.0000E+000
 188.50  0.0000E+000
 189.00  0.0000E+000
 189.50  0.0000E+000
 190.00  0.0000E+000
 190.50  0.0000E+000
 191.00  0.0000E+000
 191.50  0.0000E+000
 192.00  0.0000E+000
 192.50  0.0000E+000
 193.00  0.0000E+000
 193.50  0.0000E+000
 194.00  0.0000E+000
 194.50  0.0000E+000
 195.00  0.0000E+000
 195.50  0.0000E+000
 196.00  0.0000E+000
 196.50  0.0000E+000
 197.00  0.0000E+000
 197.50  0.0000E+000
 198.00  0.0000E+000
 198.50  0.0000E+000
 199.00  0.0000E+000
 199.50  0.0000E+000
 200.00  0.0000E+000
 200.50  0.0000E+000
 201.00  0.0000E+000
 201.50  0.0000E+000
 202.00  0.0000E+000
 202.50  0.0000E+000
 203.00  0.0000E+000
 203.50  0.0000E+000
 204.00  0.0000E+000
 204.50  0.0000E+000
 205.00  0.0000E+000
 205.50  0.0000E+000
 206.00  0.0000E+000
 206.50  0.0000E+000
 207.00  0.0000E+000
 207.50  0.0000E+000
 208.00  0.0000E+000
 208.50  0.0000E+000
 209.00  0.0000E+000
 209.50  0.0000E+000
 210.00  0.0000E+000
 210.50  0.0000E+000
 211.00  0.0000E+000
 211.50  0.0000E+000
 212.00  0.0000E+000
 212.50  0.0000E+000
 213.00  0.0000E+000
 213.50  0.0000E+000
 214.00  0.0000E+000
 214.50  0.0000E+000
 215.00  0.0000E+000
 215.50  0.0000E+000
 216.00  0.0000E+000
 216.50  0.0000E+000
 217.00  0.0000E+000
 217.50  0.0000E+000
 218.00  0.0000E+000
 218.50  0.0000E+000
 219.00  0.0000E+000
 219.50  0.0000E+000
 220.00  0.0000E+000
 220.50  0.0000E+000
 221.00  0.0000E+000
 221.50  0.0000E+000
 222.00  0.0000E+000
 222.50  0.0000E+000
 223.00  0.0000E+000
 223.50  0.0000E+000
 224.00  0.0000E+000
 224.50  0.0000E+000
 225.00  0.0000E+000
 225.50  0.0000E+000
 226.00  0.0000E+000
 226.50  0.0000E+000
 227.00  0.0000E+000
 227.50  0.0000E+000
 228.00  0.0000E+000
 228.50  0.0000E+000
 229.00  0.0000E+000
 229.50  0.0000E+000
 230.00  0.0000E+000
 230.50  0.0000E+000
 231.00  0.0000E+000
 231.50  0.0000E+000
 232.00  0.0000E+000
 232.50  0.0000E+000
 233.00  0.0000E+000
 233.50  0.0000E+000
 234.00  0.0000E+000
 234.50  0.0000E+000
 235.00  0.0000E+000
 235.50  0.0000E+000
 236.00  0.0000E+000
 236.50  0.0000E+000
 237.00  0.0000E+000
 237.50  0.0000E+000
 238.00  0.0000E+000
 238.50  0.0000E+000
 239.00  0.0000E+000
 239.50  0.0000E+000
 240.00  0.0000E+000
 240.50  0.0000E+000
 241.00  0.0000E+000
 241.50  0.0000E+000
 242.00  0.0000E+000
 242.50  0.0000E+000
 243.00  0.0000E+000
 243.50  0.0000E+000
 244.00  0.0000E+000
 244.50  0.0000E+000
 245.00  0.0000E+000
 245.50  0.0000E+000
 246.00  0.0000E+000
 246.50  0.0000E+000
 247.00  0.0000E+000
 247.50  0.0000E+000
 248.00  0.0000E+000
 248.50  0.0000E+000
 249.00  0.0000E+000
 249.50  0.0000E+000
 250.00  0.0000E+000
 250.50  0.0000E+000
 251.00  0.0000E+000
 251.50  0.0000E+000
 252.00  0.0000E+000
 252.50  0.0000E+000
 253.00  0.0000E+000
 253.50  0.0000E+000
 254.00  0.0000E+000
 254.50  0.0000E+000
 255.00  0.0000E+000
 255.50  0.0000E+000
 256.00  0.0000E+000
 256.50  0.0000E+000
 257.00  0.0000E+000
 257.50  0.0000E+000
 258.00  0.0000E+000
 258.50  0.0000E+000
 259.00  0.0000E+000
 259.50  0.0000E+000
 260.00  0.0000E+000
 260.50  0.0000E+000
 261.00  0.0000E+000
 261.50  0.0000E+000
 262.00  0.0000E+000
 262.50  0.0000E+000
 263.00  0.0000E+000
 263.50  0.0000E+000
 264.00  0.0000E+000
 264.50  0.0000E+000
 265.00  0.0000E+000
 265.50  0.0000E+000
 266.00  0.0000E+000
 266.50  0.0000E+000
 267.00  0.0000E+000
 267.50  0.0000E+000
 268.00  0.0000E+000
 268.50  0.0000E+000
 269.00  0.0000E+000
 269.50  0.0000E+000
 270.00  0.0000E+000
 270.50  0.0000E+000
 271.00  0.0000E+000
 271.50  0.0000E+000
 272.00  0.0000E+000
 272.50  0.0000E+000
 273.00  0.0000E+000
 273.50  0.0000E+000
 274.00  0.0000E+000
 274.50  0.0000E+000
 275.00  0.0000E+000
 275.50  0.0000E+000
 276.00  0.0000E+000
 276.50  0.0000E+000
 277.00  0.0000E+000
 277.50  0.0000E+000
 278.00  0.0000E+000
 278.50  0.0000E+000
 279.00  0.0000E+000
 279.50  0.0000E+000
 280.00  0.0000E+000
 280.50  0.0000E+000
 281.00  0.0000E+000
 281.50  0.0000E+000
 282.00  0.0000E+000
 282.50  0.0000E+000
 283.00  0.0000E+000
 283.50  0.0000E+000
 284.00  0.0000E+000
 284.50  0.0000E+000
 285.00  0.0000E+000
 285.50  0.0000E+000
 286.00  0.0000E+000
 286.50  0.0000E+000
 287.00  0.0000E+000
 287.50  0.0000E+000
 288.00  0.0000E+000
 288.50  0.0000E+000
 289.00  0.0000E+000
 289.50  0.0000E+000
 290.00  0.0000E+000
 290.50  0.0000E+000
 291.00  0.0000E+000
 291.50  0.0000E+000
 292.00  0.0000E+000
 292.50  0.0000E+000
 293.00  0.0000E+000
 293.50  0.0000E+000
 294.00  0.0000E+000
 294.50  0.0000E+000
 295.00  0.0000E+000
 295.50  0.0000E+000
 296.00  0.0000E+000
 296.50  0.0000E+000
 297.00  0.0000E+000
 297.50  0.0000E+000
 298.00  0.0000E+000
 298.50  0.0000E+000
 299.00  0.0000E+000
 299.50  0.0000E+000
 300.00  0.0000E+000
 300.50  0.0000E+000
 301.00  0.0000E+000
 301.50  0.0000E+000
 302.00  0.0000E+000
 302.50  0.0000E+000
 303.00  0.0000E+000
 303.50  0.0000E+000
 304.00  0.0000E+000
 304.50  0.0000E+000
 305.00  0.0000E+000
 305.50  0.0000E+000
 306.00  0.0000E+000
 306.50  0.0000E+000
 307.00  0.0000E+000
 307.50  0.0000E+000
 308.00  0.0000E+000
 308.50  0.0000E+000
 309.00  0.0000E+000
 309.50  0.0000E+000
 310.00  0.0000E+000
 310.50  0.0000E+000
 311.00  0.0000E+000
 311.50  0.0000E+000
 312.00  0.0000E+000
 312.50  0.0000E+000
 313.00  0.0000E+000
 313.50  0.0000E+000
 314.00  0.0000E+000
 314.50  0.0000E+000
 315.00  0.0000E+000
 315.50  0.0000E+000
 316.00  0.0000E+000
 316.50  0.0000E+000
 317.00  0.0000E+000
 317.50  0.0000E+000
 318.00  0.0000E+000
 318.50  0.0000E+000
 319.00  0.0000E+000
 319.50  0.0000E+000
 320.00  0.0000E+000
 320.50  0.0000E+000
 321.00  0.0000E+000
 321.50  0.0000E+000
 322.00  0.0000E+000
 322.50  0.0000E+000
 323.00  0.0000E+000
 323.50  0.0000E+000
 324.00  0.0000E+000
 324.50  0.0000E+000
 325.00  0.0000E+000
 325.50  0.0000E+000
 326.00  0.0000E+000
 326.50  0.0000E+000
 327.00  0.0000E+000
 327.50  0.0000E+000
 328.00  0.0000E+000
 328.50  0.0000E+000
 329.00  0.0000E+000
 329.50  0.0000E+000
 330.00  0.0000E+000
 330.50  0.0000E+000
 331.00  0.0000E+000
 331.50  0.0000E+000
 332.00  0.0000E+000
 332.50  0.0000E+000
 333.00  0.0000E+000
 333.50  0.0000E+000
 334.00  0.0000E+000
 334.50  0.0000E+000
 335.00  0.0000E+000
 335.50  0.0000E+000
 336.00  0.0000E+000
 336.50  0.0000E+000
 337.00  0.0000E+000
 337.50  0.0000E+000
 338.00  0.0000E+000
 338.50  0.0000E+000
 339.00  0.0000E+000
 339.50  0.0000E+000
 340.00  0.0000E+000
 340.50  0.0000E+000
 341.00  0.0000E+000
 341.50  0.0000E+000
 342.00  0.0000E+000
 342.50  0.0000E+000
 343.00  0.0000E+000
 343.50  0.0000E+000
 344.00  0.0000E+000
 344.50  0.0000E+000
 345.00  0.0000E+000
 345.50  0.0000E+000
 346.00  0.0000E+000
 346.50  0.0000E+000
 347.00  0.0000E+000
 347.50  0.0000E+000
 348.00  0.0000E+000
 348.50  0.0000E+000
 349.00  0.0000E+000
 349.50  0.0000E+000
 350.00  0.0000E+000
 350.50  0.0000E+000
 351.00  0.0000E+000
 351.50  0.0000E+000
 352.00  0.0000E+000
 352.50  0.0000E+000
 353.00  0.0000E+000
 353.50  0.0000E+000
 354.00  0.0000E+000
 354.50  0.0000E+000
 355.00  0.0000E+000
 355.50  0.0000E+000
 356.00  0.0000E+000
 356.50  0.0000E+000
 357.00  0.0000E+000
 357.50  0.0000E+000
 358.00  0.0000E+000
 358.50  0.0000E+000
 359.00  0.0000E+000
 359.50  1.2381E-009
 360.00  1.6655E-008
 360.50  3.2556E-008
 361.00  3.4844E-008
 361.50  1.8204E-008
 362.00  2.1896E-008
 362.50  4.5858E-008
 363.00  7.1226E-008
 363.50  1.1017E-007
 364.00  1.3619E-007
 364.50  1.4760E-007
 365.00  1.5211E-007
 365.50  1.3298E-007
 366.00  1.2117E-007
 366.50  1.0122E-007
 367.00  8.1481E-008
 367.50  4.9578E-008
 368.00  2.1443E-008
 368.50  7.9427E-009
 369.00  1.1020E-008
 369.50  2.2373E-008
 370.00  2.0853E-008
 370.50  2.4347E-008
 371.00  2.5208E-008
 371.50  1.1448E-008
 372.00  7.4670E-009
 372.50  5.5125E-009
 373.00  9.1417E-010
 373.50  0.0000E+000
 374.00  0.0000E+000
 374.50  0.0000E+000
 375.00  0.0000E+000
 375.50  6.0631E-009
 376.00  1.3417E-008
 376.50  2.5006E-008
 377.00  1.0058E-007
 377.50  1.3119E-007
 378.00  1.2336E-007
 378.50  1.1357E-007
 379.00  3.1497E-008
 379.50  0.0000E+000
 380.00  0.0000E+000
 380.50  0.0000E+000
 381.00  0.0000E+000
 381.50  0.0000E+000
 382.00  0.0000E+000
 382.50  0.0000E+000
 383.00  0.0000E+000
 383.50  0.0000E+000
 384.00  0.0000E+000
 384.50  0.0000E+000
 385.00  0.0000E+000
 385.50  0.0000E+000
 386.00  0.0000E+000
 386.50  0.0000E+000
 387.00  0.0000E+000
 387.50  0.0000E+000
 388.00  0.0000E+000
 388.50  0.0000E+000
 389.00  0.0000E+000
 389.50  0.0000E+000
 390.00  0.0000E+000
 390.50  0.0000E+000
 391.00  0.0000E+000
 391.50  0.0000E+000
 392.00  0.0000E+000
 392.50  0.0000E+000
 393.00  0.0000E+000
 393.50  0.0000E+000
 394.00  0.0000E+000
 394.50  0.0000E+000
 395.00  0.0000E+000
 395.50  0.0000E+000
 396.00  0.0000E+000
 396.50  0.0000E+000
 397.00  0.0000E+000
 397.50  0.0000E+000
 398.00  6.8207E-009
 398.50  4.2296E-008
 399.00  7.1679E-008
 399.50  1.3877E-007
 400.00  1.2909E-007
 400.50  4.2110E-008
 401.00  0.0000E+000
 401.50  0.0000E+000
 402.00  0.0000E+000
 402.50  0.0000E+000
 403.00  0.0000E+000
 403.50  0.0000E+000
 404.00  0.0000E+000
 404.50  0.0000E+000
 405.00  0.0000E+000
 405.50  0.0000E+000
 406.00  0.0000E+000
 406.50  0.0000E+000
 407.00  0.0000E+000
 407.50  0.0000E+000
 408.00  0.0000E+000
 408.50  0.0000E+000
 409.00  0.0000E+000
 409.50  0.0000E+000
 410.00  0.0000E+000
 410.50  0.0000E+000
 411.00  0.0000E+000
 411.50  0.0000E+000
 412.00  0.0000E+000
 412.50  0.0000E+000
 413.00  0.0000E+000
 413.50  2.1535E-008
 414.00  1.1725E-007
 414.50  1.9954E-007
 415.00  2.2492E-007
 415.50  2.0009E-007
 416.00  2.0214E-007
 416.50  2.0589E-007
 417.00  1.8016E-007
 417.50  1.7076E-007
 418.00  1.7771E-007
 418.50  1.5354E-007
 419.00  1.5290E-007
 419.50  1.6300E-007
 420.00  1.7442E-007
 420.50  1.9728E-007
 421.00  2.0223E-007
 421.50  2.0396E-007
 422.00  1.6414E-007
 422.50  4.9991E-008
 423.00  0.0000E+000
 423.50  0.0000E+000
 424.00  0.0000E+000
 424.50  0.0000E+000
 425.00  0.0000E+000
 425.50  0.0000E+000
 426.00  0.0000E+000
 426.50  0.0000E+000
 427.00  0.0000E+000
 427.50  0.0000E+000
 428.00  0.0000E+000
 428.50  0.0000E+000
 429.00  0.0000E+000
 429.50  0.0000E+000
 430.00  0.0000E+000
 430.50  0.0000E+000
 431.00  0.0000E+000
 431.50  0.0000E+000
 432.00  0.0000E+000
 432.50  0.0000E+000
 433.00  0.0000E+000
 433.50  6.1066E-009
 434.00  4.5541E-008
 434.50  1.1214E-007
 435.00  1.9242E-007
 435.50  2.6466E-007
 436.00  2.9295E-007
 436.50  3.9707E-007
 437.00  4.7457E-007
 437.50  4.9346E-007
 438.00  4.4093E-007
 438.50  3.2347E-007
 439.00  1.4961E-007
 439.50  2.0396E-008
 440.00  0.0000E+000
 440.50  0.0000E+000
 441.00  0.0000E+000
 441.50  0.0000E+000
 442.00  0.0000E+000
 442.50  0.0000E+000
 443.00  0.0000E+000
 443.50  0.0000E+000
 444.00  0.0000E+000
 444.50  0.0000E+000
 445.00  0.0000E+000
 445.50  0.0000E+000
 446.00  3.7510E-009
 446.50  3.4745E-008
 447.00  7.9195E-008
 447.50  9.2410E-008
 448.00  9.3053E-008
 448.50  5.2911E-008
 449.00  2.0003E-008
 449.50  5.9857E-009
 450.00  0.0000E+000
 450.50  0.0000E+000
 451.00  0.0000E+000
 451.50  0.0000E+000
 452.00  0.0000E+000
 452.50  0.0000E+000
 453.00  0.0000E+000
 453.50  0.0000E+000
 454.00  0.0000E+000
 454.50  0.0000E+000
 455.00  1.2456E-008
 455.50  4.8170E-008
 456.00  6.8428E-008
 456.50  6.7006E-008
 457.00  7.0743E-008
 457.50  6.8254E-008
 458.00  7.0881E-008
 458.50  7.7619E-008
 459.00  8.9703E-008
 459.50  1.0409E-007
 460.00  1.0701E-007
 460.50  8.7521E-008
 461.00  4.9098E-008
 461.50  1.3183E-008
 462.00  0.0000E+000
 462.50  0.0000E+000
 463.00  0.0000E+000
 463.50  0.0000E+000
 464.00  0.0000E+000
 464.50  0.0000E+000
 465.00  0.0000E+000
 465.50  0.0000E+000
 466.00  0.0000E+000
 466.50  0.0000E+000
 467.00  0.0000E+000
 467.50  0.0000E+000
 468.00  0.0000E+000
 468.50  0.0000E+000
 469.00  0.0000E+000
 469.50  0.0000E+000
 470.00  0.0000E+000
 470.50  0.0000E+000
 471.00  0.0000E+000
 471.50  0.0000E+000
 472.00  0.0000E+000
 472.50  0.0000E+000
 473.00  0.0000E+000
 473.50  0.0000E+000
 474.00  0.0000E+000
 474.50  0.0000E+000
 475.00  5.5076E-009
 475.50  3.9734E-008
 476.00  8.5639E-008
 476.50  1.0785E-007
 477.00  1.0781E-007
 477.50  9.3500E-008
 478.00  7.5203E-008
 478.50  7.7464E-008
 479.00  5.0547E-008
 479.50  3.6781E-008
 480.00  3.6790E-008
 480.50  5.0353E-008
 481.00  5.0762E-008
 481.50  6.5881E-008
 482.00  6.9336E-008
 482.50  4.3149E-008
 483.00  1.2198E-008
 483.50  2.7232E-010
 484.00  0.0000E+000
 484.50  0.0000E+000
 485.00  0.0000E+000
 485.50  0.0000E+000
 486.00  0.0000E+000
 486.50  0.0000E+000
 487.00  0.0000E+000
 487.50  0.0000E+000
 488.00  0.0000E+000
 488.50  0.0000E+000
 489.00  1.0860E-008
 489.50  1.5927E-008
 490.00  1.6910E-008
 490.50  5.6837E-009
 491.00  0.0000E+000
 491.50  0.0000E+000
 492.00  0.0000E+000
 492.50  1.9648E-009
 493.00  3.4889E-010
 493.50  2.2421E-008
 494.00  5.8762E-008
 494.50  6.8636E-008
 495.00  7.5272E-008
 495.50  9.2858E-008
 496.00  9.9995E-008
 496.50  1.0100E-007
 497.00  8.7336E-008
 497.50  6.9440E-008
 498.00  4.3551E-008
 498.50  3.5908E-009
 499.00  0.0000E+000
 499.50  0.0000E+000
 500.00  0.0000E+000
 500.50  0.0000E+000
 501.00  0.0000E+000
 501.50  0.0000E+000
 502.00  0.0000E+000
 502.50  0.0000E+000
 503.00  0.0000E+000
 503.50  0.0000E+000
 504.00  0.0000E+000
 504.50  0.0000E+000
 505.00  0.0000E+000
 505.50  0.0000E+000
 506.00  0.0000E+000
 506.50  0.0000E+000
 507.00  0.0000E+000
 507.50  0.0000E+000
 508.00  0.0000E+000
 508.50  0.0000E+000
 509.00  3.2938E-008
 509.50  8.3829E-008
 510.00  1.2658E-007
 510.50  1.1899E-007
 511.00  1.1589E-007
 511.50  1.0902E-007
 512.00  6.8239E-008
 512.50  2.7028E-008
 513.00  4.3735E-009
 513.50  0.0000E+000
 514.00  0.0000E+000
 514.50  0.0000E+000
 515.00  0.0000E+000
 515.50  0.0000E+000
 516.00  0.0000E+000
 516.50  0.0000E+000
 517.00  0.0000E+000
 517.50  0.0000E+000
 518.00  0.0000E+000
 518.50  0.0000E+000
 519.00  0.0000E+000
 519.50  0.0000E+000
 520.00  0.0000E+000
 520.50  0.0000E+000
 521.00  6.0049E-009
 521.50  3.6392E-008
 522.00  5.4036E-008
 522.50  5.2410E-008
 523.00  5.6040E-008
 523.50  6.5539E-008
 524.00  7.3824E-008
 524.50  7.6481E-008
 525.00  7.2169E-008
 525.50  7.3600E-008
 526.00  4.3903E-008
 526.50  4.3289E-008
 527.00  6.6235E-008
 527.50  7.9197E-008
 528.00  9.6319E-008
 528.50  1.1217E-007
 529.00  1.0849E-007
 529.50  8.1189E-008
 530.00  6.7345E-008
 530.50  5.1271E-008
 531.00  3.7960E-008
 531.50  3.8073E-008
 532.00  7.0848E-008
 532.50  7.9042E-008
 533.00  1.0698E-007
 533.50  1.3405E-007
 534.00  1.5230E-007
 534.50  1.7497E-007
 535.00  1.8042E-007
 535.50  1.7100E-007
 536.00  1.4954E-007
 536.50  1.0462E-007
 537.00  1.2314E-007
 537.50  1.4839E-007
 538.00  1.7904E-007
 538.50  2.2755E-007
 539.00  2.6492E-007
 539.50  3.0609E-007
 540.00  3.2740E-007
 540.50  3.6028E-007
 541.00  3.3375E-007
 541.50  3.6372E-007
 542.00  2.5493E-007
 542.50  1.7132E-007
 543.00  1.0323E-007
 543.50  7.1928E-008
 544.00  7.7378E-008
 544.50  1.2433E-007
 545.00  1.6409E-007
 545.50  1.8574E-007
 546.00  1.8224E-007
 546.50  1.8752E-007
 547.00  2.1031E-007
 547.50  2.3570E-007
 548.00  2.3872E-007
 548.50  2.6461E-007
 549.00  3.0347E-007
 549.50  3.2433E-007
 550.00  3.6522E-007
 550.50  4.0399E-007
 551.00  3.3867E-007
 551.50  3.3240E-007
 552.00  3.4419E-007
 552.50  3.9698E-007
 553.00  4.7226E-007
 553.50  5.4212E-007
 554.00  5.7084E-007
 554.50  6.0947E-007
 555.00  6.3016E-007
 555.50  6.5194E-007
 556.00  7.0669E-007
 556.50  6.9990E-007
 557.00  6.6266E-007
 557.50  6.0900E-007
 558.00  5.7778E-007
 558.50  5.0162E-007
 559.00  4.7320E-007
 559.50  4.7296E-007
 560.00  5.4509E-007
 560.50  6.8053E-007
 561.00  8.3877E-007
 561.50  9.9885E-007
 562.00  1.1502E-006
 562.50  1.1838E-006
 563.00  1.2225E-006
 563.50  1.2553E-006
 564.00  1.2526E-006
 564.50  1.2516E-006
 565.00  1.3192E-006
 565.50  1.3832E-006
 566.00  1.4262E-006
 566.50  1.4531E-006
 567.00  1.4684E-006
 567.50  1.5184E-006
 568.00  1.5738E-006
 568.50  1.6896E-006
 569.00  1.8220E-006
 569.50  2.0320E-006
 570.00  2.1783E-006
 570.50  2.3307E-006
 571.00  2.4989E-006
 571.50  2.7190E-006
 572.00  2.8982E-006
 572.50  3.1205E-006
 573.00  3.3729E-006
 573.50  3.5512E-006
 574.00  3.6859E-006
 574.50  3.8007E-006
 575.00  3.8840E-006
 575.50  3.9873E-006
 576.00  4.1127E-006
 576.50  4.2957E-006
 577.00  4.5141E-006
 577.50  4.7824E-006
 578.00  5.0790E-006
 578.50  5.3849E-006
 579.00  5.7041E-006
 579.50  5.9947E-006
 580.00  6.2897E-006
 580.50  6.7292E-006
 581.00  7.2884E-006
 581.50  7.8658E-006
 582.00  8.4895E-006
 582.50  9.1274E-006
 583.00  9.7309E-006
 583.50  1.0404E-005
 584.00  1.1127E-005
 584.50  1.1853E-005
 585.00  1.2545E-005
 585.50  1.3250E-005
 586.00  1.3943E-005
 586.50  1.4706E-005
 587.00  1.5616E-005
 587.50  1.6626E-005
 588.00  1.7624E-005
 588.50  1.8698E-005
 589.00  1.9803E-005
 589.50  2.0942E-005
 590.00  2.2148E-005
 590.50  2.3381E-005
 591.00  2.4685E-005
 591.50  2.6078E-005
 592.00  2.7452E-005
 592.50  2.9046E-005
 593.00  3.0602E-005
 593.50  3.2301E-005
 594.00  3.4181E-005
 594.50  3.6166E-005
 595.00  3.8297E-005
 595.50  4.0664E-005
 596.00  4.3097E-005
 596.50  4.5667E-005
 597.00  4.8426E-005
 597.50  5.1332E-005
 598.00  5.4385E-005
 598.50  5.7618E-005
 599.00  6.0928E-005
 599.50  6.4369E-005
 600.00  6.7992E-005
 600.50  7.1838E-005
 601.00  7.5901E-005
 601.50  8.0121E-005
 602.00  8.4571E-005
 602.50  8.9268E-005
 603.00  9.4154E-005
 603.50  9.9293E-005
 604.00  1.0473E-004
 604.50  1.1044E-004
 605.00  1.1641E-004
 605.50  1.2254E-004
 606.00  1.2904E-004
 606.50  1.3582E-004
 607.00  1.4268E-004
 607.50  1.4942E-004
 608.00  1.5590E-004
 608.50  1.6187E-004
 609.00  1.6724E-004
 609.50  1.7214E-004
 610.00  1.7659E-004
 610.50  1.8059E-004
 611.00  1.8405E-004
 611.50  1.8652E-004
 612.00  1.8786E-004
 612.50  1.8797E-004
 613.00  1.8676E-004
 613.50  1.8445E-004
 614.00  1.8118E-004
 614.50  1.7696E-004
 615.00  1.7201E-004
 615.50  1.6634E-004
 616.00  1.5985E-004
 616.50  1.5270E-004
 617.00  1.4495E-004
 617.50  1.3685E-004
 618.00  1.2877E-004
 618.50  1.2094E-004
 619.00  1.1354E-004
 619.50  1.0656E-004
 620.00  9.9924E-005
 620.50  9.3664E-005
 621.00  8.7719E-005
 621.50  8.2117E-005
 622.00  7.6907E-005
 622.50  7.1961E-005
 623.00  6.7264E-005
 623.50  6.2902E-005
 624.00  5.8793E-005
 624.50  5.4796E-005
 625.00  5.0998E-005
 625.50  4.7389E-005
 626.00  4.3935E-005
 626.50  4.0677E-005
 627.00  3.7685E-005
 627.50  3.4846E-005
 628.00  3.2147E-005
 628.50  2.9625E-005
 629.00  2.7252E-005
 629.50  2.5108E-005
 630.00  2.3197E-005
 630.50  2.1489E-005
 631.00  1.9942E-005
 631.50  1.8451E-005
 632.00  1.7017E-005
 632.50  1.5624E-005
 633.00  1.4298E-005
 633.50  1.3108E-005
 634.00  1.2079E-005
 634.50  1.1240E-005
 635.00  1.0524E-005
 635.50  9.8384E-006
 636.00  9.1151E-006
 636.50  8.4383E-006
 637.00  7.7038E-006
 637.50  6.9791E-006
 638.00  6.4801E-006
 638.50  6.0916E-006
 639.00  5.7973E-006
 639.50  5.6032E-006
 640.00  5.5233E-006
 640.50  5.4942E-006
 641.00  5.5422E-006
 641.50  5.5751E-006
 642.00  5.4781E-006
 642.50  5.3234E-006
 643.00  5.0658E-006
 643.50  4.7018E-006
 644.00  4.3648E-006
 644.50  4.2791E-006
 645.00  4.2132E-006
 645.50  4.2091E-006
 646.00  4.1547E-006
 646.50  4.0040E-006
 647.00  3.7901E-006
 647.50  3.5761E-006
 648.00  3.4664E-006
 648.50  3.5320E-006
 649.00  3.5665E-006
 649.50  3.5943E-006
 650.00  3.5123E-006
 650.50  3.4831E-006
 651.00  3.2813E-006
 651.50  3.0984E-006
 652.00  2.9923E-006
 652.50  2.8875E-006
 653.00  2.6538E-006
 653.50  2.5155E-006
 654.00  2.3225E-006
 654.50  2.0077E-006
 655.00  1.6304E-006
 655.50  1.3249E-006
 656.00  1.0748E-006
 656.50  1.0318E-006
 657.00  9.6172E-007
 657.50  9.3578E-007
 658.00  8.7780E-007
 658.50  7.3162E-007
 659.00  6.1178E-007
 659.50  5.2362E-007
 660.00  3.0938E-007
 660.50  3.3606E-007
 661.00  5.4263E-007
 661.50  5.0117E-007
 662.00  5.7894E-007
 662.50  7.6364E-007
 663.00  9.3450E-007
 663.50  7.6856E-007
 664.00  8.8884E-007
 664.50  1.1999E-006
 665.00  1.2463E-006
 665.50  1.1161E-006
 666.00  1.2883E-006
 666.50  1.5044E-006
 667.00  1.7184E-006
 667.50  2.1208E-006
 668.00  2.4708E-006
 668.50  2.5072E-006
 669.00  2.3862E-006
 669.50  2.2789E-006
 670.00  1.9643E-006
 670.50  1.8195E-006
 671.00  1.8807E-006
 671.50  1.8117E-006
 672.00  1.6582E-006
 672.50  1.4871E-006
 673.00  1.3195E-006
 673.50  1.1528E-006
 674.00  1.0183E-006
 674.50  1.0456E-006
 675.00  1.0842E-006
 675.50  1.1207E-006
 676.00  1.2238E-006
 676.50  1.2381E-006
 677.00  1.2686E-006
 677.50  1.2616E-006
 678.00  1.1546E-006
 678.50  1.1338E-006
 679.00  1.0947E-006
 679.50  9.1542E-007
 680.00  9.1201E-007
 680.50  7.8625E-007
 681.00  7.0021E-007
 681.50  6.8751E-007
 682.00  6.8495E-007
 682.50  7.1209E-007
 683.00  7.5148E-007
 683.50  7.7627E-007
 684.00  7.5579E-007
 684.50  6.8543E-007
 685.00  6.6022E-007
 685.50  6.1602E-007
 686.00  5.5136E-007
 686.50  4.5048E-007
 687.00  3.4074E-007
 687.50  1.1865E-007
 688.00  0.0000E+000
 688.50  0.0000E+000
 689.00  0.0000E+000
 689.50  0.0000E+000
 690.00  0.0000E+000
 690.50  1.7867E-007
 691.00  2.8081E-007
 691.50  5.1980E-007
 692.00  9.8519E-007
 692.50  1.3739E-006
 693.00  1.5238E-006
 693.50  1.6523E-006
 694.00  1.6118E-006
 694.50  1.4754E-006
 695.00  1.3319E-006
 695.50  1.3364E-006
 696.00  1.3991E-006
 696.50  1.4473E-006
 697.00  1.5579E-006
 697.50  1.6741E-006
 698.00  1.7092E-006
 698.50  1.6055E-006
 699.00  1.4305E-006
 699.50  1.1770E-006
 700.00  8.9193E-007
 700.50  6.4726E-007
 701.00  4.9987E-007
 701.50  3.5708E-007
 702.00  3.0939E-007
 702.50  2.8331E-007
 703.00  3.4779E-007
 703.50  3.5062E-007
 704.00  3.1642E-007
 704.50  3.5017E-007
 705.00  2.6124E-007
 705.50  1.6595E-007
 706.00  1.4084E-007
 706.50  1.7895E-008
 707.00  0.0000E+000
 707.50  0.0000E+000
 708.00  0.0000E+000
 708.50  0.0000E+000
 709.00  0.0000E+000
 709.50  5.0767E-008
 710.00  1.9498E-007
 710.50  2.3011E-007
 711.00  3.2631E-007
 711.50  5.4570E-007
 712.00  9.6728E-007
 712.50  1.2946E-006
 713.00  1.3997E-006
 713.50  1.3930E-006
 714.00  1.1436E-006
 714.50  7.1985E-007
 715.00  6.0557E-007
 715.50  1.3119E-007
 716.00  0.0000E+000
 716.50  0.0000E+000
 717.00  0.0000E+000
 717.50  0.0000E+000
 718.00  0.0000E+000
 718.50  0.0000E+000
 719.00  0.0000E+000
 719.50  0.0000E+000
 720.00  0.0000E+000
 720.50  0.0000E+000
 721.00  0.0000E+000
 721.50  0.0000E+000
 722.00  2.5402E-008
 722.50  8.5259E-008
 723.00  1.4847E-007
 723.50  9.3836E-008
 724.00  8.4581E-008
 724.50  2.4108E-007
 725.00  4.4043E-007
 725.50  5.4184E-007
 726.00  6.0916E-007
 726.50  8.0339E-007
 727.00  9.3041E-007
 727.50  9.5809E-007
 728.00  1.0559E-006
 728.50  1.0803E-006
 729.00  9.3592E-007
 729.50  7.6580E-007
 730.00  6.4972E-007
 730.50  4.1391E-007
 731.00  3.1481E-007
 731.50  2.2571E-007
 732.00  1.0840E-007
 732.50  7.3742E-008
 733.00  1.6867E-007
 733.50  1.1009E-007
 734.00  5.5349E-008
 734.50  0.0000E+000
 735.00  0.0000E+000
 735.50  0.0000E+000
 736.00  0.0000E+000
 736.50  0.0000E+000
 737.00  0.0000E+000
 737.50  0.0000E+000
 738.00  5.3649E-008
 738.50  2.4246E-007
 739.00  2.2818E-007
 739.50  1.8667E-007
 740.00  1.1751E-007
 740.50  0.0000E+000
 741.00  2.6811E-008
 741.50  1.9294E-007
 742.00  3.8450E-007
 742.50  4.8240E-007
 743.00  5.4026E-007
 743.50  4.4859E-007
 744.00  4.6173E-007
 744.50  5.8945E-007
 745.00  6.1324E-007
 745.50  7.4272E-007
 746.00  8.6961E-007
 746.50  6.8660E-007
 747.00  4.6205E-007
 747.50  4.4512E-007
 748.00  2.0010E-007
 748.50  0.0000E+000
 749.00  0.0000E+000
 749.50  0.0000E+000
 750.00  0.0000E+000
 750.50  0.0000E+000
 751.00  0.0000E+000
 751.50  0.0000E+000
 752.00  0.0000E+000
 752.50  0.0000E+000
 753.00  0.0000E+000
 753.50  0.0000E+000
 754.00  0.0000E+000
 754.50  0.0000E+000
 755.00  0.0000E+000
 755.50  0.0000E+000
 756.00  0.0000E+000
 756.50  0.0000E+000
 757.00  0.0000E+000
 757.50  0.0000E+000
 758.00  0.0000E+000
 758.50  0.0000E+000
 759.00  0.0000E+000
 759.50  1.3717E-007
 760.00  5.3518E-007
 760.50  9.1321E-007
 761.00  1.3871E-006
 761.50  1.8929E-006
 762.00  1.9913E-006
 762.50  1.6101E-006
 763.00  1.1983E-006
 763.50  6.2397E-007
 764.00  1.2999E-007
 764.50  1.1587E-007
 765.00  3.3168E-007
 765.50  3.3252E-007
 766.00  4.3124E-007
 766.50  3.9354E-007
 767.00  1.3750E-007
 767.50  0.0000E+000
 768.00  0.0000E+000
 768.50  0.0000E+000
 769.00  0.0000E+000
 769.50  0.0000E+000
 770.00  0.0000E+000
 770.50  0.0000E+000
 771.00  0.0000E+000
 771.50  0.0000E+000
 772.00  0.0000E+000
 772.50  2.8810E-007
 773.00  5.5420E-007
 773.50  6.2042E-007
 774.00  4.6953E-007
 774.50  3.7197E-007
 775.00  4.3813E-007
 775.50  7.9626E-007
 776.00  1.0794E-006
 776.50  1.1599E-006
 777.00  1.2077E-006
 777.50  1.1435E-006
 778.00  1.0077E-006
 778.50  8.8969E-007
 779.00  1.0598E-006
 779.50  1.3208E-006
 780.00  1.5308E-006
 780.50  1.8712E-006
 781.00  2.3056E-006
 781.50  2.4912E-006
 782.00  2.7695E-006
 782.50  2.6999E-006
 783.00  3.0481E-006
 783.50  2.7903E-006
 784.00  2.4123E-006
 784.50  2.4026E-006
 785.00  2.6474E-006
 785.50  2.2977E-006
 786.00  2.4042E-006
 786.50  2.5674E-006
 787.00  2.2454E-006
 787.50  1.7716E-006
 788.00  1.3764E-006
 788.50  9.6538E-007
 789.00  6.8437E-007
 789.50  6.3897E-007
 790.00  8.9799E-007
 790.50  1.3709E-006
 791.00  1.8145E-006
 791.50  2.0013E-006
 792.00  2.1752E-006
 792.50  2.4941E-006
 793.00  2.5734E-006
 793.50  2.5515E-006
 794.00  2.3324E-006
 794.50  1.9001E-006
 795.00  1.3197E-006
 795.50  8.1223E-007
 796.00  3.8891E-007
 796.50  3.5149E-007
 797.00  3.8920E-007
 797.50  3.0907E-007
 798.00  4.1723E-007
 798.50  1.0997E-006
 799.00  2.0332E-006
 799.50  2.2633E-006
 800.00  2.3830E-006
 800.50  2.3160E-006
 801.00  1.6975E-006
 801.50  1.0608E-006
 802.00  1.0752E-006
 802.50  8.7775E-007
 803.00  7.2018E-007
 803.50  2.5557E-007
 804.00  0.0000E+000
 804.50  0.0000E+000
 805.00  0.0000E+000
 805.50  0.0000E+000
 806.00  0.0000E+000
 806.50  0.0000E+000
 807.00  0.0000E+000
 807.50  0.0000E+000
 808.00  0.0000E+000
 808.50  0.0000E+000
 809.00  0.0000E+000
 809.50  0.0000E+000
 810.00  0.0000E+000
 810.50  0.0000E+000
 811.00  0.0000E+000
 811.50  0.0000E+000
 812.00  0.0000E+000
 812.50  0.0000E+000
 813.00  0.0000E+000
 813.50  0.0000E+000
 814.00  0.0000E+000
 814.50  9.8617E-009
 815.00  4.4315E-008
 815.50  8.4117E-008
 816.00  8.4745E-008
 816.50  9.7998E-008
 817.00  6.6740E-008
 817.50  0.0000E+000
 818.00  0.0000E+000
 818.50  0.0000E+000
 819.00  0.0000E+000
 819.50  0.0000E+000
 820.00  2.5786E-007
 820.50  8.9023E-007
 821.00  1.3650E-006
 821.50  1.6386E-006
 822.00  2.2285E-006
 822.50  2.8375E-006
 823.00  3.2809E-006
 823.50  3.7465E-006
 824.00  3.7451E-006
 824.50  3.1031E-006
 825.00  2.2380E-006
 825.50  1.3314E-006
 826.00  4.8326E-007
 826.50  7.1406E-008
 827.00  0.0000E+000
 827.50  0.0000E+000
 828.00  0.0000E+000
 828.50  0.0000E+000
 829.00  1.2868E-007
 829.50  7.2679E-007
 830.00  1.3197E-006
 830.50  1.2940E-006
 831.00  9.5317E-007
 831.50  2.0942E-007
 832.00  1.2148E-009
 832.50  0.0000E+000
 833.00  0.0000E+000
 833.50  0.0000E+000
 834.00  0.0000E+000
 834.50  0.0000E+000
 835.00  0.0000E+000
 835.50  9.4490E-009
 836.00  1.8579E-008
 836.50  0.0000E+000
 837.00  0.0000E+000
 837.50  0.0000E+000
 838.00  0.0000E+000
 838.50  0.0000E+000
 839.00  0.0000E+000
 839.50  4.7108E-008
 840.00  1.7775E-008
 840.50  0.0000E+000
 841.00  0.0000E+000
 841.50  3.5430E-007
 842.00  9.4570E-007
 842.50  1.1462E-006
 843.00  1.4304E-006
 843.50  1.5545E-006
 844.00  1.5447E-006
 844.50  1.3360E-006
 845.00  1.5609E-006
 845.50  1.7760E-006
 846.00  2.1583E-006
 846.50  2.3128E-006
 847.00  2.6583E-006
 847.50  3.0674E-006
 848.00  3.0516E-006
 848.50  2.8724E-006
 849.00  2.4996E-006
 849.50  1.8118E-006
 850.00  1.2783E-006
 850.50  8.6620E-007
 851.00  6.8748E-007
 851.50  1.0501E-006
 852.00  1.9376E-006
 852.50  2.7838E-006
 853.00  3.3939E-006
 853.50  3.7024E-006
 854.00  4.7518E-006
 854.50  4.3689E-006
 855.00  4.2390E-006
 855.50  4.1754E-006
 856.00  4.1020E-006
 856.50  2.9666E-006
 857.00  1.8922E-006
 857.50  9.2730E-007
 858.00  2.4371E-007
 858.50  0.0000E+000
 859.00  0.0000E+000
 859.50  0.0000E+000
 860.00  0.0000E+000
 860.50  0.0000E+000
 861.00  0.0000E+000
 861.50  2.7713E-007
 862.00  9.4597E-007
 862.50  1.9226E-006
 863.00  2.6912E-006
 863.50  2.6326E-006
 864.00  2.5573E-006
 864.50  2.3427E-006
 865.00  1.9156E-006
 865.50  1.5736E-006
 866.00  2.2942E-006
 866.50  2.5866E-006
 867.00  2.5840E-006
 867.50  2.5271E-006
 868.00  2.6613E-006
 868.50  2.7313E-006
 869.00  2.5266E-006
 869.50  2.5609E-006
 870.00  2.5510E-006
 870.50  2.4846E-006
 871.00  2.4041E-006
 871.50  2.6298E-006
 872.00  2.5425E-006
 872.50  1.8662E-006
 873.00  7.3684E-007
 873.50  1.0380E-007
 874.00  0.0000E+000
 874.50  0.0000E+000
 875.00  0.0000E+000
 875.50  0.0000E+000
 876.00  0.0000E+000
 876.50  0.0000E+000
 877.00  0.0000E+000
 877.50  0.0000E+000
 878.00  0.0000E+000
 878.50  0.0000E+000
 879.00  0.0000E+000
 879.50  0.0000E+000
 880.00  0.0000E+000
 880.50  0.0000E+000
 881.00  0.0000E+000
 881.50  0.0000E+000
 882.00  0.0000E+000
 882.50  0.0000E+000
 883.00  0.0000E+000
 883.50  4.5400E-008
 884.00  4.5666E-008
 884.50  7.5522E-008
 885.00  5.4355E-008
 885.50  0.0000E+000
 886.00  0.0000E+000
 886.50  5.6641E-007
 887.00  1.0169E-006
 887.50  1.4999E-006
 888.00  1.7132E-006
 888.50  1.9045E-006
 889.00  1.0537E-006
 889.50  1.7180E-007
 890.00  1.0657E-009
 890.50  9.8793E-008
 891.00  9.6507E-007
 891.50  2.2881E-006
 892.00  3.1011E-006
 892.50  4.2998E-006
 893.00  4.5166E-006
 893.50  4.2016E-006
 894.00  3.9233E-006
 894.50  3.9702E-006
 895.00  3.4493E-006
 895.50  3.5662E-006
 896.00  3.7040E-006
 896.50  2.8837E-006
 897.00  1.7702E-006
 897.50  6.4153E-007
 898.00  6.6351E-008
 898.50  0.0000E+000
 899.00  0.0000E+000
 899.50  0.0000E+000
 900.00  0.0000E+000
 900.50  0.0000E+000
 901.00  0.0000E+000
 901.50  0.0000E+000
 902.00  0.0000E+000
 902.50  0.0000E+000
 903.00  0.0000E+000
 903.50  0.0000E+000
 904.00  0.0000E+000
 904.50  0.0000E+000
 905.00  0.0000E+000
 905.50  0.0000E+000
 906.00  0.0000E+000
 906.50  0.0000E+000
 907.00  0.0000E+000
 907.50  0.0000E+000
 908.00  0.0000E+000
 908.50  0.0000E+000
 909.00  0.0000E+000
 909.50  5.7169E-007
 910.00  1.4086E-006
 910.50  1.8752E-006
 911.00  2.4323E-006
 911.50  2.8257E-006
 912.00  2.8045E-006
 912.50  2.7396E-006
 913.00  2.2619E-006
 913.50  2.2224E-006
 914.00  1.9001E-006
 914.50  1.8610E-006
 915.00  2.0418E-006
 915.50  2.7437E-006
 916.00  2.6463E-006
 916.50  2.4435E-006
 917.00  2.2695E-006
 917.50  1.6828E-006
 918.00  8.0192E-007
 918.50  0.0000E+000
 919.00  0.0000E+000
 919.50  0.0000E+000
 920.00  0.0000E+000
 920.50  0.0000E+000
 921.00  0.0000E+000
 921.50  0.0000E+000
 922.00  0.0000E+000
 922.50  0.0000E+000
 923.00  0.0000E+000
 923.50  0.0000E+000
 924.00  0.0000E+000
 924.50  0.0000E+000
 925.00  0.0000E+000
 925.50  0.0000E+000
 926.00  0.0000E+000
 926.50  0.0000E+000
 927.00  0.0000E+000
 927.50  0.0000E+000
 928.00  0.0000E+000
 928.50  0.0000E+000
 929.00  0.0000E+000
 929.50  0.0000E+000
 930.00  0.0000E+000
 930.50  0.0000E+000
 931.00  0.0000E+000
 931.50  3.0293E-007
 932.00  2.5961E-006
 932.50  4.7396E-006
 933.00  5.1389E-006
 933.50  6.4927E-006
 934.00  6.8996E-006
 934.50  5.2366E-006
 935.00  2.9380E-006
 935.50  1.3950E-006
 936.00  6.7982E-007
 936.50  1.4158E-006
 937.00  3.2593E-006
 937.50  4.9406E-006
 938.00  5.6349E-006
 938.50  5.5814E-006
 939.00  5.3095E-006
 939.50  5.1683E-006
 940.00  5.4170E-006
 940.50  6.2739E-006
 941.00  6.8275E-006
 941.50  6.8537E-006
 942.00  5.2762E-006
 942.50  3.7604E-006
 943.00  2.5782E-006
 943.50  1.7227E-006
 944.00  2.0883E-006
 944.50  3.4797E-006
 945.00  2.0067E-006
 945.50  1.7387E-007
 946.00  0.0000E+000
 946.50  0.0000E+000
 947.00  0.0000E+000
 947.50  0.0000E+000
 948.00  0.0000E+000
 948.50  0.0000E+000
 949.00  0.0000E+000
 949.50  0.0000E+000
 950.00  0.0000E+000
 950.50  0.0000E+000
 951.00  0.0000E+000
 951.50  0.0000E+000
 952.00  0.0000E+000
 952.50  0.0000E+000
 953.00  0.0000E+000
 953.50  0.0000E+000
 954.00  0.0000E+000
 954.50  0.0000E+000
 955.00  0.0000E+000
 955.50  1.7081E-006
 956.00  5.6622E-006
 956.50  8.7495E-006
 957.00  9.5367E-006
 957.50  7.6158E-006
 958.00  4.0037E-006
 958.50  8.3438E-007
 959.00  0.0000E+000
 959.50  0.0000E+000
 960.00  0.0000E+000
 960.50  0.0000E+000
 961.00  0.0000E+000
 961.50  0.0000E+000
 962.00  0.0000E+000
 962.50  0.0000E+000
 963.00  0.0000E+000
 963.50  0.0000E+000
 964.00  0.0000E+000
 964.50  0.0000E+000
 965.00  0.0000E+000
 965.50  1.3462E-007
 966.00  1.7256E-006
 966.50  4.2379E-006
 967.00  3.3125E-006
 967.50  5.1170E-006
 968.00  5.4754E-006
 968.50  2.4862E-006
 969.00  1.2670E-006
 969.50  1.5056E-006
 970.00  0.0000E+000
 970.50  0.0000E+000
 971.00  8.2863E-007
 971.50  1.9052E-006
 972.00  9.4687E-007
 972.50  0.0000E+000
 973.00  0.0000E+000
 973.50  0.0000E+000
 974.00  0.0000E+000
 974.50  0.0000E+000
 975.00  0.0000E+000
 975.50  0.0000E+000
 976.00  0.0000E+000
 976.50  0.0000E+000
 977.00  0.0000E+000
 977.50  0.0000E+000
 978.00  1.5328E-006
 978.50  7.6707E-006
 979.00  1.0377E-005
 979.50  1.1125E-005
 980.00  8.2073E-006
 980.50  3.6399E-006
 981.00  1.3163E-007
 981.50  0.0000E+000
 982.00  0.0000E+000
 982.50  2.5199E-008
 983.00  6.9394E-007
 983.50  1.6354E-006
 984.00  1.9677E-006
 984.50  4.6239E-006
 985.00  9.0119E-006
 985.50  6.4830E-006
 986.00  5.0092E-006
 986.50  3.5867E-006
 987.00  4.3270E-007
 987.50  0.0000E+000
 988.00  0.0000E+000
 988.50  0.0000E+000
 989.00  0.0000E+000
 989.50  0.0000E+000
 990.00  0.0000E+000
 990.50  0.0000E+000
 991.00  0.0000E+000
 991.50  0.0000E+000
 992.00  0.0000E+000
 992.50  0.0000E+000
 993.00  0.0000E+000
 993.50  0.0000E+000
 994.00  0.0000E+000
 994.50  0.0000E+000
 995.00  0.0000E+000
 995.50  0.0000E+000
 996.00  0.0000E+000
 996.50  0.0000E+000
 997.00  0.0000E+000
 997.50  0.0000E+000
 998.00  0.0000E+000
 998.50  3.4117E-006
 999.00  5.8077E-006
 999.50  3.5413E-006
1000.00  1.0925E-006
1000.50  4.7435E-008
1001.00  0.0000E+000
1001.50  0.0000E+000
1002.00  0.0000E+000
1002.50  0.0000E+000
1003.00  0.0000E+000
1003.50  0.0000E+000
1004.00  0.0000E+000
1004.50  0.0000E+000
1005.00  0.0000E+000
1005.50  0.0000E+000
1006.00  0.0000E+000
1006.50  0.0000E+000
1007.00  0.0000E+000
1007.50  0.0000E+000
1008.00  0.0000E+000
1008.50  0.0000E+000
1009.00  0.0000E+000
1009.50  0.0000E+000
1010.00  0.0000E+000
1010.50  0.0000E+000
1011.00  0.0000E+000
1011.50  0.0000E+000
1012.00  0.0000E+000
1012.50  0.0000E+000
1013.00  0.0000E+000
1013.50  0.0000E+000
1014.00  0.0000E+000
1014.50  0.0000E+000
1015.00  0.0000E+000
1015.50  0.0000E+000
1016.00  0.0000E+000
1016.50  0.0000E+000
1017.00  0.0000E+000
1017.50  0.0000E+000
1018.00  0.0000E+000
1018.50  0.0000E+000
1019.00  0.0000E+000
1019.50  0.0000E+000
1020.00  0.0000E+000
1020.50  0.0000E+000
1021.00  0.0000E+000
1021.50  0.0000E+000
1022.00  0.0000E+000
1022.50  0.0000E+000
1023.00  0.0000E+000
1023.50  0.0000E+000
1024.00  0.0000E+000
1024.50  0.0000E+000
1025.00  0.0000E+000
1025.50  0.0000E+000
1026.00  0.0000E+000
1026.50  0.0000E+000
1027.00  0.0000E+000
1027.50  0.0000E+000
1028.00  0.0000E+000
1028.50  0.0000E+000
1029.00  0.0000E+000
1029.50  0.0000E+000
1030.00  0.0000E+000
1030.50  0.0000E+000
1031.00  0.0000E+000
1031.50  0.0000E+000
1032.00  0.0000E+000
1032.50  0.0000E+000
1033.00  0.0000E+000
1033.50  0.0000E+000
1034.00  0.0000E+000
1034.50  0.0000E+000
1035.00  0.0000E+000
1035.50  0.0000E+000
1036.00  0.0000E+000
1036.50  0.0000E+000
1037.00  0.0000E+000
1037.50  0.0000E+000
1038.00  0.0000E+000
1038.50  0.0000E+000
1039.00  0.0000E+000
1039.50  0.0000E+000
1040.00  0.0000E+000
1040.50  0.0000E+000
1041.00  0.0000E+000
1041.50  0.0000E+000
1042.00  0.0000E+000
1042.50  0.0000E+000
1043.00  0.0000E+000
1043.50  0.0000E+000
1044.00  0.0000E+000
1044.50  0.0000E+000
1045.00  0.0000E+000
1045.50  0.0000E+000
1046.00  0.0000E+000
1046.50  0.0000E+000
1047.00  0.0000E+000
1047.50  0.0000E+000
1048.00  0.0000E+000
1048.50  0.0000E+000
1049.00  0.0000E+000
1049.50  0.0000E+000
1050.00  0.0000E+000
1050.50  0.0000E+000
1051.00  0.0000E+000
1051.50  0.0000E+000
1052.00  0.0000E+000
1052.50  0.0000E+000
1053.00  0.0000E+000
1053.50  0.0000E+000
1054.00  0.0000E+000
1054.50  0.0000E+000
1055.00  0.0000E+000
1055.50  0.0000E+000
1056.00  0.0000E+000
1056.50  0.0000E+000
1057.00  0.0000E+000
1057.50  0.0000E+000
1058.00  0.0000E+000
1058.50  0.0000E+000
1059.00  0.0000E+000
1059.50  0.0000E+000
1060.00  0.0000E+000
1060.50  0.0000E+000
1061.00  0.0000E+000
1061.50  0.0000E+000
1062.00  0.0000E+000
1062.50  0.0000E+000
1063.00  0.0000E+000
1063.50  0.0000E+000
1064.00  0.0000E+000
1064.50  0.0000E+000
1065.00  0.0000E+000
1065.50  0.0000E+000
1066.00  0.0000E+000
1066.50  0.0000E+000
1067.00  0.0000E+000
1067.50  0.0000E+000
1068.00  0.0000E+000
1068.50  0.0000E+000
1069.00  0.0000E+000
1069.50  0.0000E+000
1070.00  0.0000E+000
1070.50  0.0000E+000
1071.00  0.0000E+000
1071.50  0.0000E+000
1072.00  0.0000E+000
1072.50  0.0000E+000
1073.00  0.0000E+000
1073.50  0.0000E+000
1074.00  0.0000E+000
1074.50  0.0000E+000
1075.00  0.0000E+000
1075.50  0.0000E+000
1076.00  0.0000E+000
1076.50  0.0000E+000
1077.00  0.0000E+000
1077.50  0.0000E+000
1078.00  0.0000E+000
1078.50  0.0000E+000
1079.00  0.0000E+000
1079.50  0.0000E+000
1080.00  0.0000E+000
1080.50  0.0000E+000
1081.00  0.0000E+000
1081.50  0.0000E+000
1082.00  0.0000E+000
1082.50  0.0000E+000
1083.00  0.0000E+000
1083.50  0.0000E+000
1084.00  0.0000E+000
1084.50  0.0000E+000
1085.00  0.0000E+000
1085.50  0.0000E+000
1086.00  0.0000E+000
1086.50  0.0000E+000
1087.00  0.0000E+000
1087.50  0.0000E+000
1088.00  0.0000E+000
1088.50  0.0000E+000
1089.00  0.0000E+000
1089.50  0.0000E+000
1090.00  0.0000E+000
1090.50  0.0000E+000
1091.00  0.0000E+000
1091.50  0.0000E+000
1092.00  0.0000E+000
1092.50  0.0000E+000
1093.00  0.0000E+000
1093.50  0.0000E+000
1094.00  0.0000E+000
1094.50  0.0000E+000
1095.00  0.0000E+000
1095.50  0.0000E+000
1096.00  0.0000E+000
1096.50  0.0000E+000
1097.00  0.0000E+000
1097.50  0.0000E+000
1098.00  0.0000E+000
1098.50  0.0000E+000
1099.00  0.0000E+000
1099.50  0.0000E+000
1100.00  0.0000E+000
1100.50  0.0000E+000
1101.00  0.0000E+000
1101.50  0.0000E+000
1102.00  0.0000E+000
1102.50  0.0000E+000
1103.00  0.0000E+000
1103.50  0.0000E+000
1104.00  0.0000E+000
1104.50  0.0000E+000
1105.00  0.0000E+000
1105.50  0.0000E+000
1106.00  0.0000E+000
1106.50  0.0000E+000
1107.00  0.0000E+000
1107.50  0.0000E+000
1108.00  0.0000E+000
1108.50  0.0000E+000
1109.00  0.0000E+000
1109.50  0.0000E+000
1110.00  0.0000E+000
1110.50  0.0000E+000
1111.00  0.0000E+000
1111.50  0.0000E+000
1112.00  0.0000E+000
1112.50  0.0000E+000
1113.00  0.0000E+000
1113.50  0.0000E+000
1114.00  0.0000E+000
1114.50  0.0000E+000
1115.00  0.0000E+000
1115.50  0.0000E+000
1116.00  0.0000E+000
1116.50  0.0000E+000
1117.00  0.0000E+000
1117.50  0.0000E+000
1118.00  0.0000E+000
1118.50  0.0000E+000
1119.00  0.0000E+000
1119.50  0.0000E+000
1120.00  0.0000E+000
1120.50  0.0000E+000
1121.00  0.0000E+000
1121.50  0.0000E+000
1122.00  0.0000E+000
1122.50  0.0000E+000
1123.00  0.0000E+000
1123.50  0.0000E+000
1124.00  0.0000E+000
1124.50  0.0000E+000
1125.00  0.0000E+000
1125.50  0.0000E+000
1126.00  0.0000E+000
1126.50  0.0000E+000
1127.00  0.0000E+000
1127.50  0.0000E+000
: 6
