# Supplementary material for: A photoconversion model for full spectral programming and multiplexing of optogenetic systems
Source: Mol Syst Biol. 2017 Apr 24;13(4):926. doi: 10.15252/msb.20167456 (PMC5408778; doi:10.15252/msb.20167456)
Supplement: Supplementary file 11 — Dataset EV3 [file MSB-13-926-s011.zip › dataset_ev3_led_data/led_calibration_data/EO_03/Shannen_c1/raw/14.IRR]

" File: 160129_calibrations\post-calibration\Sha
" RAD->  Wave:647.21nm  Pix:1050  Val:  0.000  Time:400ms  Avg:2  Sm:1  Sg:1  Tc:off  SNAP  Xt:1  Ch:1  Xtrig wnmcal >RAD-IS6.CAL
 180.00  0.0000E+000
 180.50  0.0000E+000
 181.00  0.0000E+000
 181.50  0.0000E+000
 182.00  0.0000E+000
 182.50  0.0000E+000
 183.00  0.0000E+000
 183.50  0.0000E+000
 184.00  0.0000E+000
 184.50  0.0000E+000
 185.00  0.0000E+000
 185.50  0.0000E+000
 186.00  0.0000E+000
 186.50  0.0000E+000
 187.00  0.0000E+000
 187.50  0.0000E+000
 188.00  0.0000E+000
 188.50  0.0000E+000
 189.00  0.0000E+000
 189.50  0.0000E+000
 190.00  0.0000E+000
 190.50  0.0000E+000
 191.00  0.0000E+000
 191.50  0.0000E+000
 192.00  0.0000E+000
 192.50  0.0000E+000
 193.00  0.0000E+000
 193.50  0.0000E+000
 194.00  0.0000E+000
 194.50  0.0000E+000
 195.00  0.0000E+000
 195.50  0.0000E+000
 196.00  0.0000E+000
 196.50  0.0000E+000
 197.00  0.0000E+000
 197.50  0.0000E+000
 198.00  0.0000E+000
 198.50  0.0000E+000
 199.00  0.0000E+000
 199.50  0.0000E+000
 200.00  0.0000E+000
 200.50  0.0000E+000
 201.00  0.0000E+000
 201.50  0.0000E+000
 202.00  0.0000E+000
 202.50  0.0000E+000
 203.00  0.0000E+000
 203.50  0.0000E+000
 204.00  0.0000E+000
 204.50  0.0000E+000
 205.00  0.0000E+000
 205.50  0.0000E+000
 206.00  0.0000E+000
 206.50  0.0000E+000
 207.00  0.0000E+000
 207.50  0.0000E+000
 208.00  0.0000E+000
 208.50  0.0000E+000
 209.00  0.0000E+000
 209.50  0.0000E+000
 210.00  0.0000E+000
 210.50  0.0000E+000
 211.00  0.0000E+000
 211.50  0.0000E+000
 212.00  0.0000E+000
 212.50  0.0000E+000
 213.00  0.0000E+000
 213.50  0.0000E+000
 214.00  0.0000E+000
 214.50  0.0000E+000
 215.00  0.0000E+000
 215.50  0.0000E+000
 216.00  0.0000E+000
 216.50  0.0000E+000
 217.00  0.0000E+000
 217.50  0.0000E+000
 218.00  0.0000E+000
 218.50  0.0000E+000
 219.00  0.0000E+000
 219.50  0.0000E+000
 220.00  0.0000E+000
 220.50  0.0000E+000
 221.00  0.0000E+000
 221.50  0.0000E+000
 222.00  0.0000E+000
 222.50  0.0000E+000
 223.00  0.0000E+000
 223.50  0.0000E+000
 224.00  0.0000E+000
 224.50  0.0000E+000
 225.00  0.0000E+000
 225.50  0.0000E+000
 226.00  0.0000E+000
 226.50  0.0000E+000
 227.00  0.0000E+000
 227.50  0.0000E+000
 228.00  0.0000E+000
 228.50  0.0000E+000
 229.00  0.0000E+000
 229.50  0.0000E+000
 230.00  0.0000E+000
 230.50  0.0000E+000
 231.00  0.0000E+000
 231.50  0.0000E+000
 232.00  0.0000E+000
 232.50  0.0000E+000
 233.00  0.0000E+000
 233.50  0.0000E+000
 234.00  0.0000E+000
 234.50  0.0000E+000
 235.00  0.0000E+000
 235.50  0.0000E+000
 236.00  0.0000E+000
 236.50  0.0000E+000
 237.00  0.0000E+000
 237.50  0.0000E+000
 238.00  0.0000E+000
 238.50  0.0000E+000
 239.00  0.0000E+000
 239.50  0.0000E+000
 240.00  0.0000E+000
 240.50  0.0000E+000
 241.00  0.0000E+000
 241.50  0.0000E+000
 242.00  0.0000E+000
 242.50  0.0000E+000
 243.00  0.0000E+000
 243.50  0.0000E+000
 244.00  0.0000E+000
 244.50  0.0000E+000
 245.00  0.0000E+000
 245.50  0.0000E+000
 246.00  0.0000E+000
 246.50  0.0000E+000
 247.00  0.0000E+000
 247.50  0.0000E+000
 248.00  0.0000E+000
 248.50  0.0000E+000
 249.00  0.0000E+000
 249.50  0.0000E+000
 250.00  0.0000E+000
 250.50  0.0000E+000
 251.00  0.0000E+000
 251.50  0.0000E+000
 252.00  0.0000E+000
 252.50  0.0000E+000
 253.00  0.0000E+000
 253.50  0.0000E+000
 254.00  0.0000E+000
 254.50  0.0000E+000
 255.00  0.0000E+000
 255.50  0.0000E+000
 256.00  0.0000E+000
 256.50  0.0000E+000
 257.00  0.0000E+000
 257.50  0.0000E+000
 258.00  0.0000E+000
 258.50  0.0000E+000
 259.00  0.0000E+000
 259.50  0.0000E+000
 260.00  0.0000E+000
 260.50  0.0000E+000
 261.00  0.0000E+000
 261.50  0.0000E+000
 262.00  0.0000E+000
 262.50  0.0000E+000
 263.00  0.0000E+000
 263.50  0.0000E+000
 264.00  0.0000E+000
 264.50  0.0000E+000
 265.00  0.0000E+000
 265.50  0.0000E+000
 266.00  0.0000E+000
 266.50  0.0000E+000
 267.00  0.0000E+000
 267.50  0.0000E+000
 268.00  0.0000E+000
 268.50  0.0000E+000
 269.00  0.0000E+000
 269.50  0.0000E+000
 270.00  0.0000E+000
 270.50  0.0000E+000
 271.00  0.0000E+000
 271.50  0.0000E+000
 272.00  0.0000E+000
 272.50  0.0000E+000
 273.00  0.0000E+000
 273.50  0.0000E+000
 274.00  0.0000E+000
 274.50  0.0000E+000
 275.00  0.0000E+000
 275.50  0.0000E+000
 276.00  0.0000E+000
 276.50  0.0000E+000
 277.00  0.0000E+000
 277.50  0.0000E+000
 278.00  0.0000E+000
 278.50  0.0000E+000
 279.00  0.0000E+000
 279.50  0.0000E+000
 280.00  0.0000E+000
 280.50  0.0000E+000
 281.00  0.0000E+000
 281.50  0.0000E+000
 282.00  0.0000E+000
 282.50  0.0000E+000
 283.00  0.0000E+000
 283.50  0.0000E+000
 284.00  0.0000E+000
 284.50  0.0000E+000
 285.00  0.0000E+000
 285.50  0.0000E+000
 286.00  0.0000E+000
 286.50  0.0000E+000
 287.00  0.0000E+000
 287.50  0.0000E+000
 288.00  0.0000E+000
 288.50  0.0000E+000
 289.00  0.0000E+000
 289.50  0.0000E+000
 290.00  0.0000E+000
 290.50  0.0000E+000
 291.00  0.0000E+000
 291.50  0.0000E+000
 292.00  0.0000E+000
 292.50  0.0000E+000
 293.00  0.0000E+000
 293.50  0.0000E+000
 294.00  0.0000E+000
 294.50  0.0000E+000
 295.00  0.0000E+000
 295.50  0.0000E+000
 296.00  0.0000E+000
 296.50  0.0000E+000
 297.00  0.0000E+000
 297.50  0.0000E+000
 298.00  0.0000E+000
 298.50  0.0000E+000
 299.00  0.0000E+000
 299.50  0.0000E+000
 300.00  0.0000E+000
 300.50  0.0000E+000
 301.00  0.0000E+000
 301.50  0.0000E+000
 302.00  0.0000E+000
 302.50  0.0000E+000
 303.00  0.0000E+000
 303.50  0.0000E+000
 304.00  0.0000E+000
 304.50  0.0000E+000
 305.00  0.0000E+000
 305.50  0.0000E+000
 306.00  0.0000E+000
 306.50  0.0000E+000
 307.00  0.0000E+000
 307.50  0.0000E+000
 308.00  0.0000E+000
 308.50  0.0000E+000
 309.00  0.0000E+000
 309.50  0.0000E+000
 310.00  0.0000E+000
 310.50  0.0000E+000
 311.00  0.0000E+000
 311.50  0.0000E+000
 312.00  0.0000E+000
 312.50  0.0000E+000
 313.00  0.0000E+000
 313.50  0.0000E+000
 314.00  0.0000E+000
 314.50  0.0000E+000
 315.00  0.0000E+000
 315.50  0.0000E+000
 316.00  0.0000E+000
 316.50  0.0000E+000
 317.00  0.0000E+000
 317.50  0.0000E+000
 318.00  0.0000E+000
 318.50  0.0000E+000
 319.00  0.0000E+000
 319.50  0.0000E+000
 320.00  0.0000E+000
 320.50  0.0000E+000
 321.00  0.0000E+000
 321.50  0.0000E+000
 322.00  0.0000E+000
 322.50  0.0000E+000
 323.00  0.0000E+000
 323.50  0.0000E+000
 324.00  0.0000E+000
 324.50  0.0000E+000
 325.00  0.0000E+000
 325.50  0.0000E+000
 326.00  0.0000E+000
 326.50  0.0000E+000
 327.00  0.0000E+000
 327.50  0.0000E+000
 328.00  0.0000E+000
 328.50  0.0000E+000
 329.00  0.0000E+000
 329.50  0.0000E+000
 330.00  0.0000E+000
 330.50  0.0000E+000
 331.00  0.0000E+000
 331.50  0.0000E+000
 332.00  0.0000E+000
 332.50  0.0000E+000
 333.00  0.0000E+000
 333.50  0.0000E+000
 334.00  0.0000E+000
 334.50  0.0000E+000
 335.00  0.0000E+000
 335.50  0.0000E+000
 336.00  0.0000E+000
 336.50  0.0000E+000
 337.00  0.0000E+000
 337.50  0.0000E+000
 338.00  0.0000E+000
 338.50  0.0000E+000
 339.00  0.0000E+000
 339.50  0.0000E+000
 340.00  0.0000E+000
 340.50  0.0000E+000
 341.00  0.0000E+000
 341.50  0.0000E+000
 342.00  0.0000E+000
 342.50  0.0000E+000
 343.00  0.0000E+000
 343.50  0.0000E+000
 344.00  0.0000E+000
 344.50  0.0000E+000
 345.00  0.0000E+000
 345.50  0.0000E+000
 346.00  0.0000E+000
 346.50  0.0000E+000
 347.00  0.0000E+000
 347.50  0.0000E+000
 348.00  0.0000E+000
 348.50  0.0000E+000
 349.00  0.0000E+000
 349.50  0.0000E+000
 350.00  0.0000E+000
 350.50  0.0000E+000
 351.00  0.0000E+000
 351.50  0.0000E+000
 352.00  0.0000E+000
 352.50  0.0000E+000
 353.00  0.0000E+000
 353.50  0.0000E+000
 354.00  0.0000E+000
 354.50  0.0000E+000
 355.00  0.0000E+000
 355.50  0.0000E+000
 356.00  0.0000E+000
 356.50  0.0000E+000
 357.00  0.0000E+000
 357.50  0.0000E+000
 358.00  0.0000E+000
 358.50  0.0000E+000
 359.00  0.0000E+000
 359.50  4.2729E-009
 360.00  5.0745E-008
 360.50  8.0291E-008
 361.00  6.5789E-008
 361.50  4.3375E-008
 362.00  4.4983E-008
 362.50  6.9302E-008
 363.00  6.8528E-008
 363.50  6.7861E-008
 364.00  4.3967E-008
 364.50  1.0957E-008
 365.00  0.0000E+000
 365.50  0.0000E+000
 366.00  0.0000E+000
 366.50  0.0000E+000
 367.00  0.0000E+000
 367.50  0.0000E+000
 368.00  0.0000E+000
 368.50  0.0000E+000
 369.00  0.0000E+000
 369.50  0.0000E+000
 370.00  0.0000E+000
 370.50  2.2999E-009
 371.00  3.5452E-008
 371.50  9.7916E-008
 372.00  1.3316E-007
 372.50  1.2898E-007
 373.00  1.3181E-007
 373.50  1.4473E-007
 374.00  1.6071E-007
 374.50  1.6208E-007
 375.00  1.5306E-007
 375.50  1.3006E-007
 376.00  1.3285E-007
 376.50  1.2277E-007
 377.00  1.1404E-007
 377.50  1.2202E-007
 378.00  9.9825E-008
 378.50  1.0133E-007
 379.00  1.1168E-007
 379.50  1.3790E-007
 380.00  1.7569E-007
 380.50  2.2587E-007
 381.00  2.7176E-007
 381.50  2.7263E-007
 382.00  2.4933E-007
 382.50  2.0340E-007
 383.00  8.7846E-008
 383.50  4.1495E-008
 384.00  2.7303E-008
 384.50  2.2772E-008
 385.00  3.3038E-008
 385.50  5.0957E-008
 386.00  6.0116E-008
 386.50  7.2629E-008
 387.00  8.4779E-008
 387.50  1.0593E-007
 388.00  1.2521E-007
 388.50  1.3256E-007
 389.00  1.1539E-007
 389.50  9.6255E-008
 390.00  7.4261E-008
 390.50  7.1573E-008
 391.00  8.8639E-008
 391.50  9.7948E-008
 392.00  1.2688E-007
 392.50  1.3292E-007
 393.00  1.3094E-007
 393.50  1.0916E-007
 394.00  9.6829E-008
 394.50  8.5057E-008
 395.00  4.9114E-008
 395.50  8.3058E-008
 396.00  8.2929E-008
 396.50  1.1491E-007
 397.00  1.4392E-007
 397.50  1.5307E-007
 398.00  1.5247E-007
 398.50  1.5202E-007
 399.00  1.3694E-007
 399.50  1.4048E-007
 400.00  9.8690E-008
 400.50  1.1962E-007
 401.00  8.3797E-008
 401.50  8.9282E-008
 402.00  9.5465E-008
 402.50  8.5114E-008
 403.00  6.5366E-008
 403.50  4.0032E-008
 404.00  1.7811E-008
 404.50  0.0000E+000
 405.00  1.8218E-009
 405.50  2.2831E-008
 406.00  9.2080E-008
 406.50  1.9395E-007
 407.00  2.4045E-007
 407.50  2.9907E-007
 408.00  3.0265E-007
 408.50  2.3053E-007
 409.00  2.0738E-007
 409.50  2.5218E-007
 410.00  2.2707E-007
 410.50  2.4581E-007
 411.00  2.6158E-007
 411.50  2.5836E-007
 412.00  2.2731E-007
 412.50  2.0266E-007
 413.00  2.0132E-007
 413.50  1.5868E-007
 414.00  1.2374E-007
 414.50  9.9884E-008
 415.00  3.6786E-008
 415.50  0.0000E+000
 416.00  0.0000E+000
 416.50  0.0000E+000
 417.00  0.0000E+000
 417.50  0.0000E+000
 418.00  0.0000E+000
 418.50  0.0000E+000
 419.00  7.8899E-009
 419.50  4.5627E-008
 420.00  1.0415E-007
 420.50  1.8236E-007
 421.00  1.9501E-007
 421.50  1.3039E-007
 422.00  1.1485E-007
 422.50  9.8988E-008
 423.00  3.9060E-008
 423.50  9.3046E-009
 424.00  0.0000E+000
 424.50  0.0000E+000
 425.00  0.0000E+000
 425.50  0.0000E+000
 426.00  0.0000E+000
 426.50  0.0000E+000
 427.00  0.0000E+000
 427.50  8.8375E-009
 428.00  6.5910E-008
 428.50  1.0309E-007
 429.00  1.0344E-007
 429.50  7.0718E-008
 430.00  2.3591E-008
 430.50  2.4495E-009
 431.00  0.0000E+000
 431.50  0.0000E+000
 432.00  0.0000E+000
 432.50  9.0756E-009
 433.00  4.4744E-008
 433.50  5.4158E-008
 434.00  3.8352E-008
 434.50  3.5125E-008
 435.00  3.5190E-008
 435.50  8.3598E-008
 436.00  1.3216E-007
 436.50  1.7541E-007
 437.00  1.6556E-007
 437.50  1.3911E-007
 438.00  6.8145E-008
 438.50  1.4312E-008
 439.00  0.0000E+000
 439.50  0.0000E+000
 440.00  0.0000E+000
 440.50  0.0000E+000
 441.00  0.0000E+000
 441.50  0.0000E+000
 442.00  0.0000E+000
 442.50  0.0000E+000
 443.00  0.0000E+000
 443.50  0.0000E+000
 444.00  0.0000E+000
 444.50  0.0000E+000
 445.00  0.0000E+000
 445.50  0.0000E+000
 446.00  0.0000E+000
 446.50  0.0000E+000
 447.00  0.0000E+000
 447.50  0.0000E+000
 448.00  0.0000E+000
 448.50  0.0000E+000
 449.00  0.0000E+000
 449.50  0.0000E+000
 450.00  0.0000E+000
 450.50  0.0000E+000
 451.00  0.0000E+000
 451.50  0.0000E+000
 452.00  0.0000E+000
 452.50  0.0000E+000
 453.00  0.0000E+000
 453.50  3.6822E-009
 454.00  2.2252E-008
 454.50  1.6754E-008
 455.00  0.0000E+000
 455.50  0.0000E+000
 456.00  0.0000E+000
 456.50  0.0000E+000
 457.00  1.0670E-008
 457.50  1.6632E-008
 458.00  3.8479E-009
 458.50  0.0000E+000
 459.00  0.0000E+000
 459.50  0.0000E+000
 460.00  4.1813E-009
 460.50  3.2188E-008
 461.00  5.2617E-008
 461.50  6.8661E-008
 462.00  8.4330E-008
 462.50  9.6684E-008
 463.00  9.2006E-008
 463.50  6.7209E-008
 464.00  5.4707E-008
 464.50  3.8764E-008
 465.00  2.1341E-008
 465.50  1.8027E-008
 466.00  3.6133E-010
 466.50  0.0000E+000
 467.00  0.0000E+000
 467.50  0.0000E+000
 468.00  0.0000E+000
 468.50  0.0000E+000
 469.00  0.0000E+000
 469.50  0.0000E+000
 470.00  1.7886E-009
 470.50  2.4601E-008
 471.00  5.6907E-008
 471.50  5.5392E-008
 472.00  5.1153E-008
 472.50  2.1182E-008
 473.00  1.8588E-009
 473.50  0.0000E+000
 474.00  0.0000E+000
 474.50  0.0000E+000
 475.00  0.0000E+000
 475.50  0.0000E+000
 476.00  0.0000E+000
 476.50  0.0000E+000
 477.00  0.0000E+000
 477.50  0.0000E+000
 478.00  0.0000E+000
 478.50  1.1281E-008
 479.00  0.0000E+000
 479.50  0.0000E+000
 480.00  0.0000E+000
 480.50  0.0000E+000
 481.00  0.0000E+000
 481.50  0.0000E+000
 482.00  0.0000E+000
 482.50  0.0000E+000
 483.00  0.0000E+000
 483.50  0.0000E+000
 484.00  0.0000E+000
 484.50  0.0000E+000
 485.00  0.0000E+000
 485.50  0.0000E+000
 486.00  0.0000E+000
 486.50  0.0000E+000
 487.00  0.0000E+000
 487.50  2.8651E-009
 488.00  1.9805E-008
 488.50  2.8789E-008
 489.00  2.0845E-008
 489.50  5.0000E-008
 490.00  4.4696E-008
 490.50  3.7150E-008
 491.00  2.4753E-008
 491.50  1.2449E-008
 492.00  0.0000E+000
 492.50  0.0000E+000
 493.00  1.8202E-009
 493.50  7.7780E-011
 494.00  0.0000E+000
 494.50  0.0000E+000
 495.00  0.0000E+000
 495.50  0.0000E+000
 496.00  1.2536E-008
 496.50  2.9096E-008
 497.00  2.8173E-008
 497.50  2.3158E-008
 498.00  2.0115E-008
 498.50  4.5463E-009
 499.00  1.8959E-008
 499.50  6.3480E-008
 500.00  9.7263E-008
 500.50  1.0981E-007
 501.00  1.2698E-007
 501.50  1.4539E-007
 502.00  1.5901E-007
 502.50  1.5605E-007
 503.00  1.2923E-007
 503.50  1.0245E-007
 504.00  8.7013E-008
 504.50  6.8259E-008
 505.00  8.6396E-008
 505.50  1.0393E-007
 506.00  9.1588E-008
 506.50  6.5533E-008
 507.00  4.3239E-008
 507.50  2.6763E-008
 508.00  4.2922E-008
 508.50  5.7799E-008
 509.00  9.9330E-008
 509.50  1.2656E-007
 510.00  1.5554E-007
 510.50  1.3033E-007
 511.00  9.6994E-008
 511.50  4.4547E-008
 512.00  1.1723E-008
 512.50  0.0000E+000
 513.00  0.0000E+000
 513.50  0.0000E+000
 514.00  0.0000E+000
 514.50  0.0000E+000
 515.00  0.0000E+000
 515.50  0.0000E+000
 516.00  0.0000E+000
 516.50  0.0000E+000
 517.00  0.0000E+000
 517.50  0.0000E+000
 518.00  0.0000E+000
 518.50  0.0000E+000
 519.00  0.0000E+000
 519.50  0.0000E+000
 520.00  1.4086E-008
 520.50  7.8138E-008
 521.00  1.2359E-007
 521.50  1.2569E-007
 522.00  1.3304E-007
 522.50  1.4278E-007
 523.00  1.4150E-007
 523.50  1.4133E-007
 524.00  1.2812E-007
 524.50  1.3339E-007
 525.00  1.3570E-007
 525.50  1.4374E-007
 526.00  1.3760E-007
 526.50  1.1191E-007
 527.00  6.8335E-008
 527.50  2.1081E-008
 528.00  0.0000E+000
 528.50  0.0000E+000
 529.00  0.0000E+000
 529.50  0.0000E+000
 530.00  0.0000E+000
 530.50  0.0000E+000
 531.00  0.0000E+000
 531.50  0.0000E+000
 532.00  1.4074E-009
 532.50  2.3872E-009
 533.00  0.0000E+000
 533.50  0.0000E+000
 534.00  0.0000E+000
 534.50  0.0000E+000
 535.00  7.7599E-009
 535.50  1.5368E-008
 536.00  4.6293E-008
 536.50  6.4926E-008
 537.00  1.1762E-007
 537.50  1.8382E-007
 538.00  2.2206E-007
 538.50  2.0894E-007
 539.00  2.2067E-007
 539.50  2.5310E-007
 540.00  2.6916E-007
 540.50  3.2282E-007
 541.00  3.9576E-007
 541.50  4.4088E-007
 542.00  4.1144E-007
 542.50  3.9026E-007
 543.00  3.3941E-007
 543.50  2.8380E-007
 544.00  2.4205E-007
 544.50  1.9468E-007
 545.00  1.4956E-007
 545.50  1.3732E-007
 546.00  1.3156E-007
 546.50  1.6857E-007
 547.00  2.6438E-007
 547.50  2.8987E-007
 548.00  2.6739E-007
 548.50  1.9855E-007
 549.00  1.0050E-007
 549.50  4.6913E-008
 550.00  9.7048E-008
 550.50  2.3109E-007
 551.00  3.0088E-007
 551.50  3.4240E-007
 552.00  3.7732E-007
 552.50  3.5601E-007
 553.00  2.8614E-007
 553.50  3.0667E-007
 554.00  2.8360E-007
 554.50  2.5739E-007
 555.00  2.7707E-007
 555.50  2.9415E-007
 556.00  3.1320E-007
 556.50  3.4417E-007
 557.00  3.0882E-007
 557.50  2.8799E-007
 558.00  3.0124E-007
 558.50  3.0628E-007
 559.00  2.8821E-007
 559.50  2.6705E-007
 560.00  2.6536E-007
 560.50  2.5714E-007
 561.00  2.5827E-007
 561.50  2.9203E-007
 562.00  3.2791E-007
 562.50  3.2884E-007
 563.00  3.3403E-007
 563.50  4.0187E-007
 564.00  4.1592E-007
 564.50  4.5180E-007
 565.00  5.8985E-007
 565.50  6.7348E-007
 566.00  7.5059E-007
 566.50  8.1192E-007
 567.00  8.3145E-007
 567.50  7.8285E-007
 568.00  7.0590E-007
 568.50  6.0674E-007
 569.00  5.8860E-007
 569.50  4.4150E-007
 570.00  3.5238E-007
 570.50  2.5137E-007
 571.00  1.9007E-007
 571.50  1.0622E-007
 572.00  4.5702E-008
 572.50  7.0135E-008
 573.00  1.5475E-007
 573.50  1.9421E-007
 574.00  2.5430E-007
 574.50  3.1634E-007
 575.00  2.6502E-007
 575.50  1.3623E-007
 576.00  4.8296E-008
 576.50  1.7219E-008
 577.00  1.0839E-008
 577.50  5.8320E-008
 578.00  1.5578E-007
 578.50  2.8257E-007
 579.00  4.0726E-007
 579.50  4.8580E-007
 580.00  5.5244E-007
 580.50  6.4417E-007
 581.00  7.4657E-007
 581.50  8.1297E-007
 582.00  9.4719E-007
 582.50  1.0376E-006
 583.00  1.1035E-006
 583.50  1.2515E-006
 584.00  1.3304E-006
 584.50  1.3190E-006
 585.00  1.3638E-006
 585.50  1.4025E-006
 586.00  1.4142E-006
 586.50  1.6056E-006
 587.00  1.7520E-006
 587.50  1.7864E-006
 588.00  1.7881E-006
 588.50  1.7834E-006
 589.00  1.8212E-006
 589.50  2.0169E-006
 590.00  2.2342E-006
 590.50  2.4506E-006
 591.00  2.7175E-006
 591.50  2.9311E-006
 592.00  3.0670E-006
 592.50  3.3048E-006
 593.00  3.3685E-006
 593.50  3.4510E-006
 594.00  3.6275E-006
 594.50  3.8697E-006
 595.00  4.1121E-006
 595.50  4.4189E-006
 596.00  4.6707E-006
 596.50  4.7920E-006
 597.00  4.9477E-006
 597.50  5.2188E-006
 598.00  5.5176E-006
 598.50  5.8311E-006
 599.00  6.3189E-006
 599.50  6.7411E-006
 600.00  7.1619E-006
 600.50  7.6370E-006
 601.00  8.0627E-006
 601.50  8.3370E-006
 602.00  8.6561E-006
 602.50  9.0321E-006
 603.00  9.3891E-006
 603.50  9.8475E-006
 604.00  1.0417E-005
 604.50  1.1039E-005
 605.00  1.1713E-005
 605.50  1.2492E-005
 606.00  1.3350E-005
 606.50  1.4139E-005
 607.00  1.4917E-005
 607.50  1.5722E-005
 608.00  1.6471E-005
 608.50  1.7277E-005
 609.00  1.8129E-005
 609.50  1.8951E-005
 610.00  1.9851E-005
 610.50  2.0972E-005
 611.00  2.2233E-005
 611.50  2.3647E-005
 612.00  2.5163E-005
 612.50  2.6714E-005
 613.00  2.8140E-005
 613.50  2.9587E-005
 614.00  3.0983E-005
 614.50  3.2372E-005
 615.00  3.3945E-005
 615.50  3.5701E-005
 616.00  3.7483E-005
 616.50  3.9409E-005
 617.00  4.1323E-005
 617.50  4.3142E-005
 618.00  4.4900E-005
 618.50  4.6714E-005
 619.00  4.8639E-005
 619.50  5.0686E-005
 620.00  5.2877E-005
 620.50  5.5218E-005
 621.00  5.7785E-005
 621.50  6.0576E-005
 622.00  6.3564E-005
 622.50  6.6735E-005
 623.00  7.0118E-005
 623.50  7.3798E-005
 624.00  7.7628E-005
 624.50  8.1814E-005
 625.00  8.6307E-005
 625.50  9.0960E-005
 626.00  9.5688E-005
 626.50  1.0062E-004
 627.00  1.0572E-004
 627.50  1.1097E-004
 628.00  1.1639E-004
 628.50  1.2203E-004
 629.00  1.2779E-004
 629.50  1.3367E-004
 630.00  1.3960E-004
 630.50  1.4546E-004
 631.00  1.5096E-004
 631.50  1.5598E-004
 632.00  1.6035E-004
 632.50  1.6410E-004
 633.00  1.6717E-004
 633.50  1.6949E-004
 634.00  1.7082E-004
 634.50  1.7109E-004
 635.00  1.7028E-004
 635.50  1.6823E-004
 636.00  1.6513E-004
 636.50  1.6117E-004
 637.00  1.5642E-004
 637.50  1.5089E-004
 638.00  1.4490E-004
 638.50  1.3844E-004
 639.00  1.3153E-004
 639.50  1.2439E-004
 640.00  1.1736E-004
 640.50  1.1060E-004
 641.00  1.0416E-004
 641.50  9.8012E-005
 642.00  9.2207E-005
 642.50  8.6560E-005
 643.00  8.1186E-005
 643.50  7.6134E-005
 644.00  7.1573E-005
 644.50  6.7328E-005
 645.00  6.3414E-005
 645.50  5.9833E-005
 646.00  5.6573E-005
 646.50  5.3615E-005
 647.00  5.0898E-005
 647.50  4.8381E-005
 648.00  4.6018E-005
 648.50  4.3717E-005
 649.00  4.1575E-005
 649.50  3.9492E-005
 650.00  3.7803E-005
 650.50  3.5946E-005
 651.00  3.4184E-005
 651.50  3.2414E-005
 652.00  3.0684E-005
 652.50  2.8911E-005
 653.00  2.7378E-005
 653.50  2.5868E-005
 654.00  2.4345E-005
 654.50  2.2787E-005
 655.00  2.1187E-005
 655.50  1.9736E-005
 656.00  1.8407E-005
 656.50  1.7286E-005
 657.00  1.6343E-005
 657.50  1.5427E-005
 658.00  1.4379E-005
 658.50  1.3396E-005
 659.00  1.2428E-005
 659.50  1.1432E-005
 660.00  1.0429E-005
 660.50  9.6795E-006
 661.00  9.1222E-006
 661.50  8.5911E-006
 662.00  8.3576E-006
 662.50  8.1805E-006
 663.00  7.9721E-006
 663.50  7.6322E-006
 664.00  7.5026E-006
 664.50  7.2919E-006
 665.00  7.1251E-006
 665.50  7.0110E-006
 666.00  6.9469E-006
 666.50  6.7402E-006
 667.00  6.4826E-006
 667.50  6.1286E-006
 668.00  5.7021E-006
 668.50  5.2997E-006
 669.00  5.0154E-006
 669.50  4.9104E-006
 670.00  4.9419E-006
 670.50  4.8760E-006
 671.00  4.9393E-006
 671.50  4.8736E-006
 672.00  4.5116E-006
 672.50  4.1412E-006
 673.00  3.8322E-006
 673.50  3.5786E-006
 674.00  3.6181E-006
 674.50  3.8055E-006
 675.00  3.8984E-006
 675.50  3.8066E-006
 676.00  3.4648E-006
 676.50  3.0558E-006
 677.00  2.5090E-006
 677.50  2.1825E-006
 678.00  2.0622E-006
 678.50  1.9221E-006
 679.00  1.7785E-006
 679.50  1.7337E-006
 680.00  1.7083E-006
 680.50  1.7269E-006
 681.00  1.8217E-006
 681.50  1.7646E-006
 682.00  1.6286E-006
 682.50  1.5140E-006
 683.00  1.3731E-006
 683.50  1.3625E-006
 684.00  1.5401E-006
 684.50  1.7519E-006
 685.00  1.7909E-006
 685.50  1.9844E-006
 686.00  2.1065E-006
 686.50  2.1137E-006
 687.00  2.1642E-006
 687.50  2.1437E-006
 688.00  2.0706E-006
 688.50  2.1538E-006
 689.00  2.4080E-006
 689.50  2.7267E-006
 690.00  2.9687E-006
 690.50  3.1293E-006
 691.00  3.1336E-006
 691.50  2.8674E-006
 692.00  2.8098E-006
 692.50  2.8688E-006
 693.00  2.8779E-006
 693.50  3.0230E-006
 694.00  3.3014E-006
 694.50  3.3925E-006
 695.00  3.3374E-006
 695.50  3.2445E-006
 696.00  3.0393E-006
 696.50  2.6281E-006
 697.00  2.2410E-006
 697.50  2.1254E-006
 698.00  2.1690E-006
 698.50  2.2311E-006
 699.00  2.4309E-006
 699.50  2.4992E-006
 700.00  2.1966E-006
 700.50  1.6941E-006
 701.00  1.2149E-006
 701.50  9.3415E-007
 702.00  8.1801E-007
 702.50  1.0135E-006
 703.00  1.4201E-006
 703.50  1.6151E-006
 704.00  1.6914E-006
 704.50  1.7810E-006
 705.00  1.6420E-006
 705.50  1.4129E-006
 706.00  1.3853E-006
 706.50  1.2912E-006
 707.00  1.1827E-006
 707.50  9.8268E-007
 708.00  9.8973E-007
 708.50  1.1727E-006
 709.00  1.3528E-006
 709.50  1.4273E-006
 710.00  1.5746E-006
 710.50  1.4861E-006
 711.00  1.1384E-006
 711.50  8.6822E-007
 712.00  8.3891E-007
 712.50  7.3932E-007
 713.00  7.0119E-007
 713.50  9.0796E-007
 714.00  9.8361E-007
 714.50  1.0122E-006
 715.00  1.2854E-006
 715.50  1.1171E-006
 716.00  9.4878E-007
 716.50  1.0458E-006
 717.00  1.1161E-006
 717.50  1.2767E-006
 718.00  1.6522E-006
 718.50  1.8041E-006
 719.00  1.7611E-006
 719.50  1.7130E-006
 720.00  1.8340E-006
 720.50  1.9366E-006
 721.00  1.9712E-006
 721.50  2.0843E-006
 722.00  2.2300E-006
 722.50  2.0612E-006
 723.00  2.4480E-006
 723.50  2.4850E-006
 724.00  2.3344E-006
 724.50  2.1435E-006
 725.00  1.8985E-006
 725.50  1.3185E-006
 726.00  8.4554E-007
 726.50  4.5341E-007
 727.00  1.8330E-007
 727.50  8.0551E-009
 728.00  0.0000E+000
 728.50  0.0000E+000
 729.00  0.0000E+000
 729.50  0.0000E+000
 730.00  0.0000E+000
 730.50  0.0000E+000
 731.00  0.0000E+000
 731.50  0.0000E+000
 732.00  1.4381E-009
 732.50  6.1068E-008
 733.00  3.6408E-007
 733.50  7.2465E-007
 734.00  1.0883E-006
 734.50  1.3276E-006
 735.00  1.4540E-006
 735.50  1.4015E-006
 736.00  1.1495E-006
 736.50  9.4298E-007
 737.00  6.5231E-007
 737.50  4.3411E-007
 738.00  2.8552E-007
 738.50  8.5554E-008
 739.00  1.9858E-009
 739.50  0.0000E+000
 740.00  0.0000E+000
 740.50  0.0000E+000
 741.00  0.0000E+000
 741.50  0.0000E+000
 742.00  0.0000E+000
 742.50  0.0000E+000
 743.00  8.6236E-008
 743.50  3.7203E-007
 744.00  6.7758E-007
 744.50  8.5028E-007
 745.00  1.0695E-006
 745.50  1.2342E-006
 746.00  1.4722E-006
 746.50  1.7465E-006
 747.00  2.0833E-006
 747.50  2.7048E-006
 748.00  3.3929E-006
 748.50  3.6172E-006
 749.00  3.7648E-006
 749.50  3.4027E-006
 750.00  2.5078E-006
 750.50  1.7785E-006
 751.00  1.5978E-006
 751.50  1.8465E-006
 752.00  2.2337E-006
 752.50  2.4701E-006
 753.00  2.5823E-006
 753.50  2.2955E-006
 754.00  1.8659E-006
 754.50  1.7045E-006
 755.00  1.7667E-006
 755.50  1.8662E-006
 756.00  2.3175E-006
 756.50  2.2668E-006
 757.00  2.2659E-006
 757.50  2.0697E-006
 758.00  1.6325E-006
 758.50  1.0441E-006
 759.00  8.5517E-007
 759.50  7.5364E-007
 760.00  7.7465E-007
 760.50  8.8933E-007
 761.00  1.0895E-006
 761.50  1.2900E-006
 762.00  1.3338E-006
 762.50  1.4514E-006
 763.00  1.5994E-006
 763.50  1.5820E-006
 764.00  1.5689E-006
 764.50  1.8081E-006
 765.00  1.4838E-006
 765.50  1.2722E-006
 766.00  1.4057E-006
 766.50  1.1138E-006
 767.00  3.7355E-007
 767.50  0.0000E+000
 768.00  0.0000E+000
 768.50  0.0000E+000
 769.00  0.0000E+000
 769.50  0.0000E+000
 770.00  0.0000E+000
 770.50  0.0000E+000
 771.00  0.0000E+000
 771.50  0.0000E+000
 772.00  0.0000E+000
 772.50  3.5316E-008
 773.00  2.5148E-007
 773.50  3.7401E-007
 774.00  1.2130E-007
 774.50  6.1855E-008
 775.00  0.0000E+000
 775.50  0.0000E+000
 776.00  0.0000E+000
 776.50  0.0000E+000
 777.00  0.0000E+000
 777.50  0.0000E+000
 778.00  0.0000E+000
 778.50  2.5769E-007
 779.00  6.4281E-007
 779.50  8.4464E-007
 780.00  7.5663E-007
 780.50  4.8909E-007
 781.00  4.2437E-007
 781.50  1.1417E-006
 782.00  2.2274E-006
 782.50  2.8606E-006
 783.00  3.7992E-006
 783.50  3.6903E-006
 784.00  3.1478E-006
 784.50  2.5345E-006
 785.00  2.7152E-006
 785.50  2.1065E-006
 786.00  1.8801E-006
 786.50  1.5376E-006
 787.00  1.0568E-006
 787.50  5.7717E-007
 788.00  6.5451E-007
 788.50  8.1212E-007
 789.00  1.1832E-006
 789.50  1.3385E-006
 790.00  1.3987E-006
 790.50  1.9168E-006
 791.00  2.1720E-006
 791.50  1.6995E-006
 792.00  2.4315E-006
 792.50  2.5416E-006
 793.00  2.0874E-006
 793.50  1.9156E-006
 794.00  1.8878E-006
 794.50  1.2424E-006
 795.00  9.8491E-007
 795.50  8.4978E-007
 796.00  8.4680E-007
 796.50  7.8231E-007
 797.00  6.7131E-007
 797.50  4.3626E-007
 798.00  2.0915E-007
 798.50  5.1641E-008
 799.00  0.0000E+000
 799.50  0.0000E+000
 800.00  0.0000E+000
 800.50  0.0000E+000
 801.00  0.0000E+000
 801.50  0.0000E+000
 802.00  0.0000E+000
 802.50  0.0000E+000
 803.00  0.0000E+000
 803.50  0.0000E+000
 804.00  0.0000E+000
 804.50  0.0000E+000
 805.00  0.0000E+000
 805.50  6.7297E-008
 806.00  2.3520E-007
 806.50  3.5069E-007
 807.00  4.3056E-007
 807.50  5.6493E-007
 808.00  7.0375E-007
 808.50  7.1344E-007
 809.00  8.0191E-007
 809.50  1.0957E-006
 810.00  1.7835E-006
 810.50  2.0937E-006
 811.00  2.5238E-006
 811.50  2.9258E-006
 812.00  2.9394E-006
 812.50  2.6637E-006
 813.00  2.5108E-006
 813.50  2.1057E-006
 814.00  1.3013E-006
 814.50  8.4338E-007
 815.00  4.3628E-007
 815.50  1.4558E-007
 816.00  0.0000E+000
 816.50  0.0000E+000
 817.00  0.0000E+000
 817.50  0.0000E+000
 818.00  0.0000E+000
 818.50  0.0000E+000
 819.00  0.0000E+000
 819.50  0.0000E+000
 820.00  0.0000E+000
 820.50  0.0000E+000
 821.00  0.0000E+000
 821.50  0.0000E+000
 822.00  1.8341E-008
 822.50  3.1698E-007
 823.00  5.0643E-007
 823.50  3.6014E-007
 824.00  3.5495E-007
 824.50  2.9550E-007
 825.00  6.2445E-008
 825.50  0.0000E+000
 826.00  0.0000E+000
 826.50  0.0000E+000
 827.00  0.0000E+000
 827.50  0.0000E+000
 828.00  0.0000E+000
 828.50  0.0000E+000
 829.00  0.0000E+000
 829.50  0.0000E+000
 830.00  0.0000E+000
 830.50  2.0117E-007
 831.00  4.4339E-007
 831.50  9.5400E-007
 832.00  1.3237E-006
 832.50  1.4114E-006
 833.00  1.4097E-006
 833.50  1.4770E-006
 834.00  1.1978E-006
 834.50  1.2136E-006
 835.00  1.8591E-006
 835.50  2.4097E-006
 836.00  2.1565E-006
 836.50  1.7564E-006
 837.00  1.1955E-006
 837.50  3.8285E-007
 838.00  0.0000E+000
 838.50  0.0000E+000
 839.00  2.4511E-007
 839.50  8.3612E-007
 840.00  1.5661E-006
 840.50  2.4107E-006
 841.00  2.9771E-006
 841.50  3.9673E-006
 842.00  4.3219E-006
 842.50  3.8180E-006
 843.00  3.4674E-006
 843.50  3.4715E-006
 844.00  2.8347E-006
 844.50  2.7547E-006
 845.00  2.9420E-006
 845.50  2.7863E-006
 846.00  2.6389E-006
 846.50  2.6872E-006
 847.00  2.8107E-006
 847.50  2.9543E-006
 848.00  3.0649E-006
 848.50  3.1466E-006
 849.00  3.1807E-006
 849.50  3.2925E-006
 850.00  3.5391E-006
 850.50  3.6071E-006
 851.00  3.3218E-006
 851.50  2.8395E-006
 852.00  2.2821E-006
 852.50  1.8861E-006
 853.00  1.4000E-006
 853.50  9.9767E-007
 854.00  9.7613E-007
 854.50  1.0028E-006
 855.00  8.1096E-007
 855.50  9.1558E-007
 856.00  9.9783E-007
 856.50  8.9643E-007
 857.00  5.0136E-007
 857.50  5.4543E-007
 858.00  7.8937E-007
 858.50  9.0694E-007
 859.00  8.3181E-007
 859.50  7.8443E-007
 860.00  6.0411E-007
 860.50  4.3313E-007
 861.00  3.4200E-007
 861.50  5.2198E-007
 862.00  9.5027E-007
 862.50  1.2684E-006
 863.00  1.5886E-006
 863.50  7.8839E-007
 864.00  7.9768E-008
 864.50  0.0000E+000
 865.00  0.0000E+000
 865.50  0.0000E+000
 866.00  0.0000E+000
 866.50  0.0000E+000
 867.00  0.0000E+000
 867.50  0.0000E+000
 868.00  0.0000E+000
 868.50  0.0000E+000
 869.00  0.0000E+000
 869.50  0.0000E+000
 870.00  0.0000E+000
 870.50  0.0000E+000
 871.00  0.0000E+000
 871.50  0.0000E+000
 872.00  1.1960E-007
 872.50  8.8485E-007
 873.00  1.8143E-006
 873.50  2.5174E-006
 874.00  3.0583E-006
 874.50  3.1190E-006
 875.00  3.0063E-006
 875.50  2.9793E-006
 876.00  2.4414E-006
 876.50  1.4351E-006
 877.00  1.2398E-006
 877.50  7.4219E-007
 878.00  7.5377E-007
 878.50  1.3229E-006
 879.00  2.3768E-006
 879.50  3.5450E-006
 880.00  3.9738E-006
 880.50  4.0949E-006
 881.00  3.6516E-006
 881.50  2.6083E-006
 882.00  1.3181E-006
 882.50  6.8567E-007
 883.00  2.5832E-007
 883.50  0.0000E+000
 884.00  0.0000E+000
 884.50  0.0000E+000
 885.00  0.0000E+000
 885.50  0.0000E+000
 886.00  0.0000E+000
 886.50  0.0000E+000
 887.00  4.7709E-008
 887.50  6.8086E-007
 888.00  1.5315E-006
 888.50  1.7249E-006
 889.00  1.8639E-006
 889.50  2.0717E-006
 890.00  2.3178E-006
 890.50  2.5292E-006
 891.00  4.3175E-006
 891.50  5.8039E-006
 892.00  7.2708E-006
 892.50  8.3265E-006
 893.00  8.4534E-006
 893.50  7.2189E-006
 894.00  5.8773E-006
 894.50  4.5888E-006
 895.00  3.5081E-006
 895.50  3.0960E-006
 896.00  2.8513E-006
 896.50  2.2715E-006
 897.00  1.4261E-006
 897.50  5.9924E-007
 898.00  1.7534E-007
 898.50  3.3679E-007
 899.00  1.4807E-007
 899.50  8.4803E-008
 900.00  2.8363E-008
 900.50  0.0000E+000
 901.00  0.0000E+000
 901.50  0.0000E+000
 902.00  0.0000E+000
 902.50  0.0000E+000
 903.00  0.0000E+000
 903.50  0.0000E+000
 904.00  0.0000E+000
 904.50  0.0000E+000
 905.00  0.0000E+000
 905.50  0.0000E+000
 906.00  0.0000E+000
 906.50  0.0000E+000
 907.00  0.0000E+000
 907.50  0.0000E+000
 908.00  0.0000E+000
 908.50  0.0000E+000
 909.00  0.0000E+000
 909.50  0.0000E+000
 910.00  0.0000E+000
 910.50  0.0000E+000
 911.00  0.0000E+000
 911.50  0.0000E+000
 912.00  0.0000E+000
 912.50  0.0000E+000
 913.00  0.0000E+000
 913.50  0.0000E+000
 914.00  0.0000E+000
 914.50  0.0000E+000
 915.00  0.0000E+000
 915.50  1.8351E-006
 916.00  3.5123E-006
 916.50  6.6118E-006
 917.00  9.7373E-006
 917.50  1.1228E-005
 918.00  9.9209E-006
 918.50  8.8355E-006
 919.00  8.1416E-006
 919.50  7.7098E-006
 920.00  8.3088E-006
 920.50  9.5048E-006
 921.00  1.0090E-005
 921.50  9.4158E-006
 922.00  7.7174E-006
 922.50  5.5639E-006
 923.00  3.5138E-006
 923.50  1.5079E-006
 924.00  3.7286E-007
 924.50  4.0145E-007
 925.00  1.2720E-006
 925.50  3.2949E-006
 926.00  5.8158E-006
 926.50  7.8201E-006
 927.00  8.5579E-006
 927.50  9.2964E-006
 928.00  8.3029E-006
 928.50  7.1237E-006
 929.00  5.3643E-006
 929.50  5.8952E-006
 930.00  6.2811E-006
 930.50  8.2652E-006
 931.00  9.8036E-006
 931.50  1.0182E-005
 932.00  8.2496E-006
 932.50  4.5430E-006
 933.00  8.6784E-007
 933.50  0.0000E+000
 934.00  0.0000E+000
 934.50  0.0000E+000
 935.00  2.3743E-007
 935.50  1.6297E-006
 936.00  4.0025E-006
 936.50  5.8962E-006
 937.00  6.5023E-006
 937.50  6.5961E-006
 938.00  5.3541E-006
 938.50  3.9850E-006
 939.00  3.1379E-006
 939.50  2.7299E-006
 940.00  2.5337E-006
 940.50  2.7756E-006
 941.00  3.2821E-006
 941.50  4.0835E-006
 942.00  4.5589E-006
 942.50  4.9045E-006
 943.00  6.4322E-006
 943.50  5.8778E-006
 944.00  3.5503E-006
 944.50  2.4306E-006
 945.00  7.8324E-007
 945.50  5.5061E-008
 946.00  0.0000E+000
 946.50  5.9770E-008
 947.00  3.4085E-010
 947.50  0.0000E+000
 948.00  0.0000E+000
 948.50  0.0000E+000
 949.00  0.0000E+000
 949.50  0.0000E+000
 950.00  0.0000E+000
 950.50  0.0000E+000
 951.00  0.0000E+000
 951.50  0.0000E+000
 952.00  0.0000E+000
 952.50  0.0000E+000
 953.00  0.0000E+000
 953.50  0.0000E+000
 954.00  0.0000E+000
 954.50  0.0000E+000
 955.00  6.4263E-007
 955.50  2.1855E-006
 956.00  3.3262E-006
 956.50  3.7012E-006
 957.00  3.3014E-006
 957.50  3.1973E-006
 958.00  3.4206E-006
 958.50  4.4006E-006
 959.00  4.2076E-006
 959.50  4.8467E-006
 960.00  5.9454E-006
 960.50  8.0401E-006
 961.00  1.2434E-005
 961.50  1.5452E-005
 962.00  1.5225E-005
 962.50  1.4610E-005
 963.00  1.5288E-005
 963.50  1.2425E-005
 964.00  1.1500E-005
 964.50  1.3624E-005
 965.00  1.4812E-005
 965.50  1.4174E-005
 966.00  1.3632E-005
 966.50  1.1984E-005
 967.00  1.1596E-005
 967.50  1.0398E-005
 968.00  8.1777E-006
 968.50  7.1246E-006
 969.00  9.0810E-006
 969.50  9.7417E-006
 970.00  1.1336E-005
 970.50  1.3532E-005
 971.00  1.3972E-005
 971.50  1.3241E-005
 972.00  1.3026E-005
 972.50  1.1124E-005
 973.00  8.6359E-006
 973.50  6.2475E-006
 974.00  2.1167E-006
 974.50  0.0000E+000
 975.00  0.0000E+000
 975.50  0.0000E+000
 976.00  0.0000E+000
 976.50  3.5626E-007
 977.00  1.0599E-006
 977.50  6.3211E-007
 978.00  9.0094E-008
 978.50  0.0000E+000
 979.00  0.0000E+000
 979.50  0.0000E+000
 980.00  0.0000E+000
 980.50  0.0000E+000
 981.00  0.0000E+000
 981.50  0.0000E+000
 982.00  8.6221E-007
 982.50  1.2440E-006
 983.00  1.2237E-006
 983.50  1.8328E-006
 984.00  0.0000E+000
 984.50  0.0000E+000
 985.00  0.0000E+000
 985.50  0.0000E+000
 986.00  0.0000E+000
 986.50  0.0000E+000
 987.00  2.8955E-007
 987.50  1.5838E-006
 988.00  3.2278E-006
 988.50  4.9781E-006
 989.00  9.4806E-006
 989.50  1.6940E-005
 990.00  2.4983E-005
 990.50  3.1657E-005
 991.00  3.2703E-005
 991.50  2.9158E-005
 992.00  2.2092E-005
 992.50  1.5180E-005
 993.00  1.2264E-005
 993.50  1.2307E-005
 994.00  1.7274E-005
 994.50  2.5680E-005
 995.00  2.4524E-005
 995.50  1.9313E-005
 996.00  1.3201E-005
 996.50  2.8155E-006
 997.00  0.0000E+000
 997.50  0.0000E+000
 998.00  0.0000E+000
 998.50  0.0000E+000
 999.00  0.0000E+000
 999.50  0.0000E+000
1000.00  0.0000E+000
1000.50  0.0000E+000
1001.00  0.0000E+000
1001.50  0.0000E+000
1002.00  0.0000E+000
1002.50  0.0000E+000
1003.00  0.0000E+000
1003.50  0.0000E+000
1004.00  0.0000E+000
1004.50  0.0000E+000
1005.00  0.0000E+000
1005.50  0.0000E+000
1006.00  0.0000E+000
1006.50  0.0000E+000
1007.00  0.0000E+000
1007.50  0.0000E+000
1008.00  0.0000E+000
1008.50  0.0000E+000
1009.00  0.0000E+000
1009.50  0.0000E+000
1010.00  0.0000E+000
1010.50  0.0000E+000
1011.00  0.0000E+000
1011.50  0.0000E+000
1012.00  0.0000E+000
1012.50  0.0000E+000
1013.00  0.0000E+000
1013.50  0.0000E+000
1014.00  0.0000E+000
1014.50  0.0000E+000
1015.00  0.0000E+000
1015.50  0.0000E+000
1016.00  0.0000E+000
1016.50  0.0000E+000
1017.00  0.0000E+000
1017.50  0.0000E+000
1018.00  0.0000E+000
1018.50  0.0000E+000
1019.00  0.0000E+000
1019.50  0.0000E+000
1020.00  0.0000E+000
1020.50  0.0000E+000
1021.00  0.0000E+000
1021.50  0.0000E+000
1022.00  0.0000E+000
1022.50  0.0000E+000
1023.00  0.0000E+000
1023.50  0.0000E+000
1024.00  0.0000E+000
1024.50  0.0000E+000
1025.00  0.0000E+000
1025.50  0.0000E+000
1026.00  0.0000E+000
1026.50  0.0000E+000
1027.00  0.0000E+000
1027.50  0.0000E+000
1028.00  0.0000E+000
1028.50  0.0000E+000
1029.00  0.0000E+000
1029.50  0.0000E+000
1030.00  0.0000E+000
1030.50  0.0000E+000
1031.00  0.0000E+000
1031.50  0.0000E+000
1032.00  0.0000E+000
1032.50  0.0000E+000
1033.00  0.0000E+000
1033.50  0.0000E+000
1034.00  0.0000E+000
1034.50  0.0000E+000
1035.00  0.0000E+000
1035.50  0.0000E+000
1036.00  0.0000E+000
1036.50  0.0000E+000
1037.00  0.0000E+000
1037.50  0.0000E+000
1038.00  0.0000E+000
1038.50  0.0000E+000
1039.00  0.0000E+000
1039.50  0.0000E+000
1040.00  0.0000E+000
1040.50  0.0000E+000
1041.00  0.0000E+000
1041.50  0.0000E+000
1042.00  0.0000E+000
1042.50  0.0000E+000
1043.00  0.0000E+000
1043.50  0.0000E+000
1044.00  0.0000E+000
1044.50  0.0000E+000
1045.00  0.0000E+000
1045.50  0.0000E+000
1046.00  0.0000E+000
1046.50  0.0000E+000
1047.00  0.0000E+000
1047.50  0.0000E+000
1048.00  0.0000E+000
1048.50  0.0000E+000
1049.00  0.0000E+000
1049.50  0.0000E+000
1050.00  0.0000E+000
1050.50  0.0000E+000
1051.00  0.0000E+000
1051.50  0.0000E+000
1052.00  0.0000E+000
1052.50  0.0000E+000
1053.00  0.0000E+000
1053.50  0.0000E+000
1054.00  0.0000E+000
1054.50  0.0000E+000
1055.00  0.0000E+000
1055.50  0.0000E+000
1056.00  0.0000E+000
1056.50  0.0000E+000
1057.00  0.0000E+000
1057.50  0.0000E+000
1058.00  0.0000E+000
1058.50  0.0000E+000
1059.00  0.0000E+000
1059.50  0.0000E+000
1060.00  0.0000E+000
1060.50  0.0000E+000
1061.00  0.0000E+000
1061.50  0.0000E+000
1062.00  0.0000E+000
1062.50  0.0000E+000
1063.00  0.0000E+000
1063.50  0.0000E+000
1064.00  0.0000E+000
1064.50  0.0000E+000
1065.00  0.0000E+000
1065.50  0.0000E+000
1066.00  0.0000E+000
1066.50  0.0000E+000
1067.00  0.0000E+000
1067.50  0.0000E+000
1068.00  0.0000E+000
1068.50  0.0000E+000
1069.00  0.0000E+000
1069.50  0.0000E+000
1070.00  0.0000E+000
1070.50  0.0000E+000
1071.00  0.0000E+000
1071.50  0.0000E+000
1072.00  0.0000E+000
1072.50  0.0000E+000
1073.00  0.0000E+000
1073.50  0.0000E+000
1074.00  0.0000E+000
1074.50  0.0000E+000
1075.00  0.0000E+000
1075.50  0.0000E+000
1076.00  0.0000E+000
1076.50  0.0000E+000
1077.00  0.0000E+000
1077.50  0.0000E+000
1078.00  0.0000E+000
1078.50  0.0000E+000
1079.00  0.0000E+000
1079.50  0.0000E+000
1080.00  0.0000E+000
1080.50  0.0000E+000
1081.00  0.0000E+000
1081.50  0.0000E+000
1082.00  0.0000E+000
1082.50  0.0000E+000
1083.00  0.0000E+000
1083.50  0.0000E+000
1084.00  0.0000E+000
1084.50  0.0000E+000
1085.00  0.0000E+000
1085.50  0.0000E+000
1086.00  0.0000E+000
1086.50  0.0000E+000
1087.00  0.0000E+000
1087.50  0.0000E+000
1088.00  0.0000E+000
1088.50  0.0000E+000
1089.00  0.0000E+000
1089.50  0.0000E+000
1090.00  0.0000E+000
1090.50  0.0000E+000
1091.00  0.0000E+000
1091.50  0.0000E+000
1092.00  0.0000E+000
1092.50  0.0000E+000
1093.00  0.0000E+000
1093.50  0.0000E+000
1094.00  0.0000E+000
1094.50  0.0000E+000
1095.00  0.0000E+000
1095.50  0.0000E+000
1096.00  0.0000E+000
1096.50  0.0000E+000
1097.00  0.0000E+000
1097.50  0.0000E+000
1098.00  0.0000E+000
1098.50  0.0000E+000
1099.00  0.0000E+000
1099.50  0.0000E+000
1100.00  0.0000E+000
1100.50  0.0000E+000
1101.00  0.0000E+000
1101.50  0.0000E+000
1102.00  0.0000E+000
1102.50  0.0000E+000
1103.00  0.0000E+000
1103.50  0.0000E+000
1104.00  0.0000E+000
1104.50  0.0000E+000
1105.00  0.0000E+000
1105.50  0.0000E+000
1106.00  0.0000E+000
1106.50  0.0000E+000
1107.00  0.0000E+000
1107.50  0.0000E+000
1108.00  0.0000E+000
1108.50  0.0000E+000
1109.00  0.0000E+000
1109.50  0.0000E+000
1110.00  0.0000E+000
1110.50  0.0000E+000
1111.00  0.0000E+000
1111.50  0.0000E+000
1112.00  0.0000E+000
1112.50  0.0000E+000
1113.00  0.0000E+000
1113.50  0.0000E+000
1114.00  0.0000E+000
1114.50  0.0000E+000
1115.00  0.0000E+000
1115.50  0.0000E+000
1116.00  0.0000E+000
1116.50  0.0000E+000
1117.00  0.0000E+000
1117.50  0.0000E+000
1118.00  0.0000E+000
1118.50  0.0000E+000
1119.00  0.0000E+000
1119.50  0.0000E+000
1120.00  0.0000E+000
1120.50  0.0000E+000
1121.00  0.0000E+000
1121.50  0.0000E+000
1122.00  0.0000E+000
1122.50  0.0000E+000
1123.00  0.0000E+000
1123.50  0.0000E+000
1124.00  0.0000E+000
1124.50  0.0000E+000
1125.00  0.0000E+000
1125.50  0.0000E+000
1126.00  0.0000E+000
1126.50  0.0000E+000
1127.00  0.0000E+000
1127.50  0.0000E+000
: 6
