# Supplementary material for: A photoconversion model for full spectral programming and multiplexing of optogenetic systems
Source: Mol Syst Biol. 2017 Apr 24;13(4):926. doi: 10.15252/msb.20167456 (PMC5408778; doi:10.15252/msb.20167456)
Supplement: Supplementary file 11 — Dataset EV3 [file MSB-13-926-s011.zip › dataset_ev3_led_data/led_calibration_data/EO_03/Shannen_c1/raw/15.IRR]

" File: 160129_calibrations\post-calibration\Sha
" RAD->  Wave:647.21nm  Pix:1050  Val:  0.000  Time:400ms  Avg:2  Sm:1  Sg:1  Tc:off  SNAP  Xt:1  Ch:1  Xtrig wnmcal >RAD-IS6.CAL
 180.00  0.0000E+000
 180.50  0.0000E+000
 181.00  0.0000E+000
 181.50  0.0000E+000
 182.00  0.0000E+000
 182.50  0.0000E+000
 183.00  0.0000E+000
 183.50  0.0000E+000
 184.00  0.0000E+000
 184.50  0.0000E+000
 185.00  0.0000E+000
 185.50  0.0000E+000
 186.00  0.0000E+000
 186.50  0.0000E+000
 187.00  0.0000E+000
 187.50  0.0000E+000
 188.00  0.0000E+000
 188.50  0.0000E+000
 189.00  0.0000E+000
 189.50  0.0000E+000
 190.00  0.0000E+000
 190.50  0.0000E+000
 191.00  0.0000E+000
 191.50  0.0000E+000
 192.00  0.0000E+000
 192.50  0.0000E+000
 193.00  0.0000E+000
 193.50  0.0000E+000
 194.00  0.0000E+000
 194.50  0.0000E+000
 195.00  0.0000E+000
 195.50  0.0000E+000
 196.00  0.0000E+000
 196.50  0.0000E+000
 197.00  0.0000E+000
 197.50  0.0000E+000
 198.00  0.0000E+000
 198.50  0.0000E+000
 199.00  0.0000E+000
 199.50  0.0000E+000
 200.00  0.0000E+000
 200.50  0.0000E+000
 201.00  0.0000E+000
 201.50  0.0000E+000
 202.00  0.0000E+000
 202.50  0.0000E+000
 203.00  0.0000E+000
 203.50  0.0000E+000
 204.00  0.0000E+000
 204.50  0.0000E+000
 205.00  0.0000E+000
 205.50  0.0000E+000
 206.00  0.0000E+000
 206.50  0.0000E+000
 207.00  0.0000E+000
 207.50  0.0000E+000
 208.00  0.0000E+000
 208.50  0.0000E+000
 209.00  0.0000E+000
 209.50  0.0000E+000
 210.00  0.0000E+000
 210.50  0.0000E+000
 211.00  0.0000E+000
 211.50  0.0000E+000
 212.00  0.0000E+000
 212.50  0.0000E+000
 213.00  0.0000E+000
 213.50  0.0000E+000
 214.00  0.0000E+000
 214.50  0.0000E+000
 215.00  0.0000E+000
 215.50  0.0000E+000
 216.00  0.0000E+000
 216.50  0.0000E+000
 217.00  0.0000E+000
 217.50  0.0000E+000
 218.00  0.0000E+000
 218.50  0.0000E+000
 219.00  0.0000E+000
 219.50  0.0000E+000
 220.00  0.0000E+000
 220.50  0.0000E+000
 221.00  0.0000E+000
 221.50  0.0000E+000
 222.00  0.0000E+000
 222.50  0.0000E+000
 223.00  0.0000E+000
 223.50  0.0000E+000
 224.00  0.0000E+000
 224.50  0.0000E+000
 225.00  0.0000E+000
 225.50  0.0000E+000
 226.00  0.0000E+000
 226.50  0.0000E+000
 227.00  0.0000E+000
 227.50  0.0000E+000
 228.00  0.0000E+000
 228.50  0.0000E+000
 229.00  0.0000E+000
 229.50  0.0000E+000
 230.00  0.0000E+000
 230.50  0.0000E+000
 231.00  0.0000E+000
 231.50  0.0000E+000
 232.00  0.0000E+000
 232.50  0.0000E+000
 233.00  0.0000E+000
 233.50  0.0000E+000
 234.00  0.0000E+000
 234.50  0.0000E+000
 235.00  0.0000E+000
 235.50  0.0000E+000
 236.00  0.0000E+000
 236.50  0.0000E+000
 237.00  0.0000E+000
 237.50  0.0000E+000
 238.00  0.0000E+000
 238.50  0.0000E+000
 239.00  0.0000E+000
 239.50  0.0000E+000
 240.00  0.0000E+000
 240.50  0.0000E+000
 241.00  0.0000E+000
 241.50  0.0000E+000
 242.00  0.0000E+000
 242.50  0.0000E+000
 243.00  0.0000E+000
 243.50  0.0000E+000
 244.00  0.0000E+000
 244.50  0.0000E+000
 245.00  0.0000E+000
 245.50  0.0000E+000
 246.00  0.0000E+000
 246.50  0.0000E+000
 247.00  0.0000E+000
 247.50  0.0000E+000
 248.00  0.0000E+000
 248.50  0.0000E+000
 249.00  0.0000E+000
 249.50  0.0000E+000
 250.00  0.0000E+000
 250.50  0.0000E+000
 251.00  0.0000E+000
 251.50  0.0000E+000
 252.00  0.0000E+000
 252.50  0.0000E+000
 253.00  0.0000E+000
 253.50  0.0000E+000
 254.00  0.0000E+000
 254.50  0.0000E+000
 255.00  0.0000E+000
 255.50  0.0000E+000
 256.00  0.0000E+000
 256.50  0.0000E+000
 257.00  0.0000E+000
 257.50  0.0000E+000
 258.00  0.0000E+000
 258.50  0.0000E+000
 259.00  0.0000E+000
 259.50  0.0000E+000
 260.00  0.0000E+000
 260.50  0.0000E+000
 261.00  0.0000E+000
 261.50  0.0000E+000
 262.00  0.0000E+000
 262.50  0.0000E+000
 263.00  0.0000E+000
 263.50  0.0000E+000
 264.00  0.0000E+000
 264.50  0.0000E+000
 265.00  0.0000E+000
 265.50  0.0000E+000
 266.00  0.0000E+000
 266.50  0.0000E+000
 267.00  0.0000E+000
 267.50  0.0000E+000
 268.00  0.0000E+000
 268.50  0.0000E+000
 269.00  0.0000E+000
 269.50  0.0000E+000
 270.00  0.0000E+000
 270.50  0.0000E+000
 271.00  0.0000E+000
 271.50  0.0000E+000
 272.00  0.0000E+000
 272.50  0.0000E+000
 273.00  0.0000E+000
 273.50  0.0000E+000
 274.00  0.0000E+000
 274.50  0.0000E+000
 275.00  0.0000E+000
 275.50  0.0000E+000
 276.00  0.0000E+000
 276.50  0.0000E+000
 277.00  0.0000E+000
 277.50  0.0000E+000
 278.00  0.0000E+000
 278.50  0.0000E+000
 279.00  0.0000E+000
 279.50  0.0000E+000
 280.00  0.0000E+000
 280.50  0.0000E+000
 281.00  0.0000E+000
 281.50  0.0000E+000
 282.00  0.0000E+000
 282.50  0.0000E+000
 283.00  0.0000E+000
 283.50  0.0000E+000
 284.00  0.0000E+000
 284.50  0.0000E+000
 285.00  0.0000E+000
 285.50  0.0000E+000
 286.00  0.0000E+000
 286.50  0.0000E+000
 287.00  0.0000E+000
 287.50  0.0000E+000
 288.00  0.0000E+000
 288.50  0.0000E+000
 289.00  0.0000E+000
 289.50  0.0000E+000
 290.00  0.0000E+000
 290.50  0.0000E+000
 291.00  0.0000E+000
 291.50  0.0000E+000
 292.00  0.0000E+000
 292.50  0.0000E+000
 293.00  0.0000E+000
 293.50  0.0000E+000
 294.00  0.0000E+000
 294.50  0.0000E+000
 295.00  0.0000E+000
 295.50  0.0000E+000
 296.00  0.0000E+000
 296.50  0.0000E+000
 297.00  0.0000E+000
 297.50  0.0000E+000
 298.00  0.0000E+000
 298.50  0.0000E+000
 299.00  0.0000E+000
 299.50  0.0000E+000
 300.00  0.0000E+000
 300.50  0.0000E+000
 301.00  0.0000E+000
 301.50  0.0000E+000
 302.00  0.0000E+000
 302.50  0.0000E+000
 303.00  0.0000E+000
 303.50  0.0000E+000
 304.00  0.0000E+000
 304.50  0.0000E+000
 305.00  0.0000E+000
 305.50  0.0000E+000
 306.00  0.0000E+000
 306.50  0.0000E+000
 307.00  0.0000E+000
 307.50  0.0000E+000
 308.00  0.0000E+000
 308.50  0.0000E+000
 309.00  0.0000E+000
 309.50  0.0000E+000
 310.00  0.0000E+000
 310.50  0.0000E+000
 311.00  0.0000E+000
 311.50  0.0000E+000
 312.00  0.0000E+000
 312.50  0.0000E+000
 313.00  0.0000E+000
 313.50  0.0000E+000
 314.00  0.0000E+000
 314.50  0.0000E+000
 315.00  0.0000E+000
 315.50  0.0000E+000
 316.00  0.0000E+000
 316.50  0.0000E+000
 317.00  0.0000E+000
 317.50  0.0000E+000
 318.00  0.0000E+000
 318.50  0.0000E+000
 319.00  0.0000E+000
 319.50  0.0000E+000
 320.00  0.0000E+000
 320.50  0.0000E+000
 321.00  0.0000E+000
 321.50  0.0000E+000
 322.00  0.0000E+000
 322.50  0.0000E+000
 323.00  0.0000E+000
 323.50  0.0000E+000
 324.00  0.0000E+000
 324.50  0.0000E+000
 325.00  0.0000E+000
 325.50  0.0000E+000
 326.00  0.0000E+000
 326.50  0.0000E+000
 327.00  0.0000E+000
 327.50  0.0000E+000
 328.00  0.0000E+000
 328.50  0.0000E+000
 329.00  0.0000E+000
 329.50  0.0000E+000
 330.00  0.0000E+000
 330.50  0.0000E+000
 331.00  0.0000E+000
 331.50  0.0000E+000
 332.00  0.0000E+000
 332.50  0.0000E+000
 333.00  0.0000E+000
 333.50  0.0000E+000
 334.00  0.0000E+000
 334.50  0.0000E+000
 335.00  0.0000E+000
 335.50  0.0000E+000
 336.00  0.0000E+000
 336.50  0.0000E+000
 337.00  0.0000E+000
 337.50  0.0000E+000
 338.00  0.0000E+000
 338.50  0.0000E+000
 339.00  0.0000E+000
 339.50  0.0000E+000
 340.00  0.0000E+000
 340.50  0.0000E+000
 341.00  0.0000E+000
 341.50  0.0000E+000
 342.00  0.0000E+000
 342.50  0.0000E+000
 343.00  0.0000E+000
 343.50  0.0000E+000
 344.00  0.0000E+000
 344.50  0.0000E+000
 345.00  0.0000E+000
 345.50  0.0000E+000
 346.00  0.0000E+000
 346.50  0.0000E+000
 347.00  0.0000E+000
 347.50  0.0000E+000
 348.00  0.0000E+000
 348.50  0.0000E+000
 349.00  0.0000E+000
 349.50  0.0000E+000
 350.00  0.0000E+000
 350.50  0.0000E+000
 351.00  0.0000E+000
 351.50  0.0000E+000
 352.00  0.0000E+000
 352.50  0.0000E+000
 353.00  0.0000E+000
 353.50  0.0000E+000
 354.00  0.0000E+000
 354.50  0.0000E+000
 355.00  0.0000E+000
 355.50  0.0000E+000
 356.00  0.0000E+000
 356.50  0.0000E+000
 357.00  0.0000E+000
 357.50  0.0000E+000
 358.00  0.0000E+000
 358.50  0.0000E+000
 359.00  0.0000E+000
 359.50  0.0000E+000
 360.00  0.0000E+000
 360.50  0.0000E+000
 361.00  0.0000E+000
 361.50  0.0000E+000
 362.00  0.0000E+000
 362.50  0.0000E+000
 363.00  0.0000E+000
 363.50  0.0000E+000
 364.00  0.0000E+000
 364.50  0.0000E+000
 365.00  0.0000E+000
 365.50  0.0000E+000
 366.00  0.0000E+000
 366.50  0.0000E+000
 367.00  0.0000E+000
 367.50  0.0000E+000
 368.00  0.0000E+000
 368.50  0.0000E+000
 369.00  0.0000E+000
 369.50  0.0000E+000
 370.00  0.0000E+000
 370.50  0.0000E+000
 371.00  4.8624E-009
 371.50  2.6091E-008
 372.00  3.2289E-008
 372.50  1.2812E-008
 373.00  0.0000E+000
 373.50  0.0000E+000
 374.00  0.0000E+000
 374.50  0.0000E+000
 375.00  0.0000E+000
 375.50  0.0000E+000
 376.00  0.0000E+000
 376.50  1.5136E-008
 377.00  4.2645E-008
 377.50  4.5816E-008
 378.00  1.7244E-008
 378.50  0.0000E+000
 379.00  0.0000E+000
 379.50  0.0000E+000
 380.00  0.0000E+000
 380.50  0.0000E+000
 381.00  0.0000E+000
 381.50  0.0000E+000
 382.00  0.0000E+000
 382.50  0.0000E+000
 383.00  0.0000E+000
 383.50  0.0000E+000
 384.00  0.0000E+000
 384.50  0.0000E+000
 385.00  0.0000E+000
 385.50  0.0000E+000
 386.00  0.0000E+000
 386.50  0.0000E+000
 387.00  0.0000E+000
 387.50  0.0000E+000
 388.00  0.0000E+000
 388.50  0.0000E+000
 389.00  0.0000E+000
 389.50  0.0000E+000
 390.00  0.0000E+000
 390.50  0.0000E+000
 391.00  0.0000E+000
 391.50  0.0000E+000
 392.00  0.0000E+000
 392.50  0.0000E+000
 393.00  0.0000E+000
 393.50  0.0000E+000
 394.00  0.0000E+000
 394.50  0.0000E+000
 395.00  0.0000E+000
 395.50  0.0000E+000
 396.00  3.4321E-009
 396.50  5.1753E-008
 397.00  1.2258E-007
 397.50  1.5500E-007
 398.00  1.5063E-007
 398.50  1.3107E-007
 399.00  1.2715E-007
 399.50  1.2014E-007
 400.00  4.7598E-008
 400.50  1.0525E-008
 401.00  0.0000E+000
 401.50  0.0000E+000
 402.00  0.0000E+000
 402.50  0.0000E+000
 403.00  0.0000E+000
 403.50  0.0000E+000
 404.00  0.0000E+000
 404.50  0.0000E+000
 405.00  0.0000E+000
 405.50  0.0000E+000
 406.00  0.0000E+000
 406.50  0.0000E+000
 407.00  0.0000E+000
 407.50  0.0000E+000
 408.00  0.0000E+000
 408.50  0.0000E+000
 409.00  0.0000E+000
 409.50  0.0000E+000
 410.00  0.0000E+000
 410.50  8.6127E-009
 411.00  3.2880E-008
 411.50  4.7897E-008
 412.00  3.3460E-008
 412.50  3.1600E-008
 413.00  2.6344E-008
 413.50  2.7078E-008
 414.00  2.9765E-008
 414.50  3.2483E-008
 415.00  1.4658E-008
 415.50  0.0000E+000
 416.00  0.0000E+000
 416.50  0.0000E+000
 417.00  0.0000E+000
 417.50  0.0000E+000
 418.00  0.0000E+000
 418.50  0.0000E+000
 419.00  0.0000E+000
 419.50  0.0000E+000
 420.00  0.0000E+000
 420.50  0.0000E+000
 421.00  0.0000E+000
 421.50  0.0000E+000
 422.00  0.0000E+000
 422.50  0.0000E+000
 423.00  0.0000E+000
 423.50  0.0000E+000
 424.00  0.0000E+000
 424.50  0.0000E+000
 425.00  8.9769E-009
 425.50  6.5527E-009
 426.00  2.1762E-008
 426.50  4.3706E-009
 427.00  0.0000E+000
 427.50  0.0000E+000
 428.00  0.0000E+000
 428.50  0.0000E+000
 429.00  0.0000E+000
 429.50  0.0000E+000
 430.00  4.6683E-008
 430.50  1.0036E-007
 431.00  5.5192E-008
 431.50  0.0000E+000
 432.00  0.0000E+000
 432.50  0.0000E+000
 433.00  0.0000E+000
 433.50  0.0000E+000
 434.00  0.0000E+000
 434.50  0.0000E+000
 435.00  0.0000E+000
 435.50  0.0000E+000
 436.00  7.3128E-010
 436.50  2.3328E-008
 437.00  6.3103E-008
 437.50  1.0528E-007
 438.00  1.4276E-007
 438.50  1.5498E-007
 439.00  1.4834E-007
 439.50  1.2430E-007
 440.00  9.1976E-008
 440.50  3.0747E-008
 441.00  0.0000E+000
 441.50  0.0000E+000
 442.00  0.0000E+000
 442.50  0.0000E+000
 443.00  0.0000E+000
 443.50  0.0000E+000
 444.00  0.0000E+000
 444.50  0.0000E+000
 445.00  0.0000E+000
 445.50  0.0000E+000
 446.00  0.0000E+000
 446.50  0.0000E+000
 447.00  0.0000E+000
 447.50  1.2847E-008
 448.00  2.6047E-008
 448.50  2.4899E-008
 449.00  4.8816E-008
 449.50  6.0096E-008
 450.00  5.4686E-008
 450.50  7.5074E-008
 451.00  6.8388E-008
 451.50  4.7283E-008
 452.00  4.3641E-008
 452.50  2.4565E-008
 453.00  9.8121E-009
 453.50  4.7822E-009
 454.00  4.3360E-010
 454.50  0.0000E+000
 455.00  0.0000E+000
 455.50  0.0000E+000
 456.00  3.6577E-009
 456.50  2.5259E-008
 457.00  6.1965E-008
 457.50  1.0268E-007
 458.00  1.2004E-007
 458.50  1.4840E-007
 459.00  1.5154E-007
 459.50  1.3003E-007
 460.00  8.6654E-008
 460.50  3.1842E-008
 461.00  0.0000E+000
 461.50  0.0000E+000
 462.00  0.0000E+000
 462.50  0.0000E+000
 463.00  0.0000E+000
 463.50  0.0000E+000
 464.00  0.0000E+000
 464.50  0.0000E+000
 465.00  0.0000E+000
 465.50  0.0000E+000
 466.00  0.0000E+000
 466.50  0.0000E+000
 467.00  0.0000E+000
 467.50  0.0000E+000
 468.00  0.0000E+000
 468.50  0.0000E+000
 469.00  0.0000E+000
 469.50  0.0000E+000
 470.00  0.0000E+000
 470.50  0.0000E+000
 471.00  0.0000E+000
 471.50  0.0000E+000
 472.00  0.0000E+000
 472.50  0.0000E+000
 473.00  0.0000E+000
 473.50  0.0000E+000
 474.00  0.0000E+000
 474.50  0.0000E+000
 475.00  0.0000E+000
 475.50  0.0000E+000
 476.00  0.0000E+000
 476.50  0.0000E+000
 477.00  0.0000E+000
 477.50  0.0000E+000
 478.00  0.0000E+000
 478.50  3.6523E-009
 479.00  0.0000E+000
 479.50  0.0000E+000
 480.00  0.0000E+000
 480.50  0.0000E+000
 481.00  0.0000E+000
 481.50  0.0000E+000
 482.00  1.1701E-010
 482.50  4.8325E-009
 483.00  8.2440E-010
 483.50  0.0000E+000
 484.00  0.0000E+000
 484.50  0.0000E+000
 485.00  0.0000E+000
 485.50  0.0000E+000
 486.00  0.0000E+000
 486.50  1.6353E-008
 487.00  1.8888E-008
 487.50  1.6533E-008
 488.00  3.4669E-008
 488.50  5.2001E-008
 489.00  6.4035E-008
 489.50  8.3318E-008
 490.00  8.6797E-008
 490.50  9.5496E-008
 491.00  1.0168E-007
 491.50  9.6788E-008
 492.00  9.6648E-008
 492.50  1.0720E-007
 493.00  1.0645E-007
 493.50  1.1196E-007
 494.00  1.1560E-007
 494.50  1.0700E-007
 495.00  7.2364E-008
 495.50  4.0113E-008
 496.00  1.0998E-008
 496.50  0.0000E+000
 497.00  0.0000E+000
 497.50  0.0000E+000
 498.00  0.0000E+000
 498.50  0.0000E+000
 499.00  0.0000E+000
 499.50  0.0000E+000
 500.00  0.0000E+000
 500.50  5.0439E-009
 501.00  3.2166E-008
 501.50  7.7392E-008
 502.00  1.0749E-007
 502.50  1.0193E-007
 503.00  9.1261E-008
 503.50  4.5700E-008
 504.00  0.0000E+000
 504.50  0.0000E+000
 505.00  0.0000E+000
 505.50  0.0000E+000
 506.00  0.0000E+000
 506.50  0.0000E+000
 507.00  0.0000E+000
 507.50  0.0000E+000
 508.00  0.0000E+000
 508.50  0.0000E+000
 509.00  3.4418E-009
 509.50  2.9245E-008
 510.00  5.3137E-008
 510.50  2.0630E-008
 511.00  0.0000E+000
 511.50  0.0000E+000
 512.00  0.0000E+000
 512.50  0.0000E+000
 513.00  0.0000E+000
 513.50  0.0000E+000
 514.00  0.0000E+000
 514.50  0.0000E+000
 515.00  0.0000E+000
 515.50  0.0000E+000
 516.00  0.0000E+000
 516.50  0.0000E+000
 517.00  3.8002E-008
 517.50  1.2555E-007
 518.00  2.3598E-007
 518.50  3.1447E-007
 519.00  3.4397E-007
 519.50  3.1603E-007
 520.00  3.6270E-007
 520.50  2.6850E-007
 521.00  1.8811E-007
 521.50  1.2735E-007
 522.00  5.7265E-008
 522.50  0.0000E+000
 523.00  1.4002E-009
 523.50  5.3329E-010
 524.00  0.0000E+000
 524.50  0.0000E+000
 525.00  0.0000E+000
 525.50  0.0000E+000
 526.00  0.0000E+000
 526.50  0.0000E+000
 527.00  0.0000E+000
 527.50  0.0000E+000
 528.00  0.0000E+000
 528.50  0.0000E+000
 529.00  0.0000E+000
 529.50  0.0000E+000
 530.00  0.0000E+000
 530.50  0.0000E+000
 531.00  0.0000E+000
 531.50  0.0000E+000
 532.00  0.0000E+000
 532.50  1.7408E-010
 533.00  3.9132E-009
 533.50  5.3251E-009
 534.00  1.2304E-009
 534.50  0.0000E+000
 535.00  0.0000E+000
 535.50  0.0000E+000
 536.00  0.0000E+000
 536.50  0.0000E+000
 537.00  0.0000E+000
 537.50  0.0000E+000
 538.00  0.0000E+000
 538.50  0.0000E+000
 539.00  0.0000E+000
 539.50  0.0000E+000
 540.00  0.0000E+000
 540.50  0.0000E+000
 541.00  0.0000E+000
 541.50  0.0000E+000
 542.00  0.0000E+000
 542.50  0.0000E+000
 543.00  0.0000E+000
 543.50  0.0000E+000
 544.00  0.0000E+000
 544.50  0.0000E+000
 545.00  0.0000E+000
 545.50  0.0000E+000
 546.00  0.0000E+000
 546.50  0.0000E+000
 547.00  0.0000E+000
 547.50  0.0000E+000
 548.00  0.0000E+000
 548.50  0.0000E+000
 549.00  8.1494E-009
 549.50  4.6596E-008
 550.00  1.0770E-007
 550.50  1.7744E-007
 551.00  1.5716E-007
 551.50  1.3121E-007
 552.00  1.1397E-007
 552.50  7.8223E-008
 553.00  5.8863E-008
 553.50  9.7839E-008
 554.00  1.1807E-007
 554.50  1.3181E-007
 555.00  1.4453E-007
 555.50  1.6982E-007
 556.00  2.1648E-007
 556.50  2.4516E-007
 557.00  2.4286E-007
 557.50  2.4149E-007
 558.00  2.7094E-007
 558.50  2.9582E-007
 559.00  3.1286E-007
 559.50  3.1959E-007
 560.00  3.0207E-007
 560.50  2.6937E-007
 561.00  2.4165E-007
 561.50  2.2362E-007
 562.00  2.1445E-007
 562.50  2.0317E-007
 563.00  1.4747E-007
 563.50  9.7646E-008
 564.00  4.3667E-008
 564.50  0.0000E+000
 565.00  0.0000E+000
 565.50  6.7288E-009
 566.00  1.5654E-008
 566.50  5.6031E-009
 567.00  0.0000E+000
 567.50  0.0000E+000
 568.00  0.0000E+000
 568.50  0.0000E+000
 569.00  0.0000E+000
 569.50  0.0000E+000
 570.00  0.0000E+000
 570.50  0.0000E+000
 571.00  0.0000E+000
 571.50  0.0000E+000
 572.00  1.0583E-008
 572.50  5.5373E-008
 573.00  1.3328E-007
 573.50  1.7593E-007
 574.00  2.5846E-007
 574.50  3.6872E-007
 575.00  4.5377E-007
 575.50  4.7271E-007
 576.00  4.5362E-007
 576.50  4.1799E-007
 577.00  4.0400E-007
 577.50  4.3674E-007
 578.00  4.6718E-007
 578.50  4.8413E-007
 579.00  4.5290E-007
 579.50  3.5589E-007
 580.00  2.2623E-007
 580.50  1.3410E-007
 581.00  1.2107E-007
 581.50  1.0874E-007
 582.00  1.3153E-007
 582.50  1.4994E-007
 583.00  1.6564E-007
 583.50  1.7265E-007
 584.00  1.5299E-007
 584.50  8.9882E-008
 585.00  3.2721E-008
 585.50  3.0976E-009
 586.00  0.0000E+000
 586.50  0.0000E+000
 587.00  4.5836E-008
 587.50  8.3555E-008
 588.00  1.0456E-007
 588.50  1.3173E-007
 589.00  1.2052E-007
 589.50  1.3339E-007
 590.00  1.5816E-007
 590.50  1.9051E-007
 591.00  2.5568E-007
 591.50  2.9331E-007
 592.00  2.8049E-007
 592.50  4.3787E-007
 593.00  4.9880E-007
 593.50  6.6511E-007
 594.00  8.3775E-007
 594.50  9.1262E-007
 595.00  9.3878E-007
 595.50  9.5913E-007
 596.00  9.2922E-007
 596.50  9.6515E-007
 597.00  1.0319E-006
 597.50  1.0615E-006
 598.00  1.0769E-006
 598.50  1.0108E-006
 599.00  8.5171E-007
 599.50  7.1455E-007
 600.00  5.7766E-007
 600.50  5.5431E-007
 601.00  5.4638E-007
 601.50  4.7182E-007
 602.00  5.2481E-007
 602.50  6.8651E-007
 603.00  8.9176E-007
 603.50  1.2413E-006
 604.00  1.6151E-006
 604.50  1.8270E-006
 605.00  1.9294E-006
 605.50  1.9174E-006
 606.00  1.9194E-006
 606.50  1.8862E-006
 607.00  1.8734E-006
 607.50  1.8706E-006
 608.00  1.8794E-006
 608.50  1.8938E-006
 609.00  1.9330E-006
 609.50  1.9683E-006
 610.00  2.0491E-006
 610.50  2.0929E-006
 611.00  2.1758E-006
 611.50  2.2819E-006
 612.00  2.4308E-006
 612.50  2.5257E-006
 613.00  2.6818E-006
 613.50  2.9002E-006
 614.00  3.1113E-006
 614.50  3.2872E-006
 615.00  3.5427E-006
 615.50  3.8074E-006
 616.00  4.0503E-006
 616.50  4.4316E-006
 617.00  4.9012E-006
 617.50  5.3300E-006
 618.00  5.6495E-006
 618.50  5.9928E-006
 619.00  6.2582E-006
 619.50  6.4741E-006
 620.00  6.6914E-006
 620.50  6.8427E-006
 621.00  7.0466E-006
 621.50  7.3756E-006
 622.00  7.8091E-006
 622.50  8.3707E-006
 623.00  9.0320E-006
 623.50  9.7120E-006
 624.00  1.0306E-005
 624.50  1.0785E-005
 625.00  1.1294E-005
 625.50  1.1756E-005
 626.00  1.2246E-005
 626.50  1.2952E-005
 627.00  1.3773E-005
 627.50  1.4612E-005
 628.00  1.5435E-005
 628.50  1.6170E-005
 629.00  1.6825E-005
 629.50  1.7509E-005
 630.00  1.8289E-005
 630.50  1.9169E-005
 631.00  2.0233E-005
 631.50  2.1369E-005
 632.00  2.2531E-005
 632.50  2.3714E-005
 633.00  2.4953E-005
 633.50  2.6245E-005
 634.00  2.7592E-005
 634.50  2.9012E-005
 635.00  3.0503E-005
 635.50  3.2072E-005
 636.00  3.3788E-005
 636.50  3.5686E-005
 637.00  3.7811E-005
 637.50  4.0044E-005
 638.00  4.2260E-005
 638.50  4.4453E-005
 639.00  4.6729E-005
 639.50  4.9008E-005
 640.00  5.1480E-005
 640.50  5.4231E-005
 641.00  5.7146E-005
 641.50  6.0221E-005
 642.00  6.3453E-005
 642.50  6.6732E-005
 643.00  6.9977E-005
 643.50  7.3254E-005
 644.00  7.6450E-005
 644.50  7.9667E-005
 645.00  8.3086E-005
 645.50  8.6716E-005
 646.00  9.0549E-005
 646.50  9.4603E-005
 647.00  9.8676E-005
 647.50  1.0276E-004
 648.00  1.0692E-004
 648.50  1.1104E-004
 649.00  1.1498E-004
 649.50  1.1893E-004
 650.00  1.2286E-004
 650.50  1.2670E-004
 651.00  1.3047E-004
 651.50  1.3397E-004
 652.00  1.3707E-004
 652.50  1.3971E-004
 653.00  1.4183E-004
 653.50  1.4349E-004
 654.00  1.4491E-004
 654.50  1.4588E-004
 655.00  1.4630E-004
 655.50  1.4654E-004
 656.00  1.4624E-004
 656.50  1.4525E-004
 657.00  1.4368E-004
 657.50  1.4129E-004
 658.00  1.3821E-004
 658.50  1.3481E-004
 659.00  1.3118E-004
 659.50  1.2723E-004
 660.00  1.2318E-004
 660.50  1.1915E-004
 661.00  1.1513E-004
 661.50  1.1103E-004
 662.00  1.0708E-004
 662.50  1.0320E-004
 663.00  9.9173E-005
 663.50  9.5134E-005
 664.00  9.1213E-005
 664.50  8.7164E-005
 665.00  8.3093E-005
 665.50  7.9174E-005
 666.00  7.5438E-005
 666.50  7.1934E-005
 667.00  6.8567E-005
 667.50  6.5305E-005
 668.00  6.2106E-005
 668.50  5.8874E-005
 669.00  5.5611E-005
 669.50  5.2489E-005
 670.00  4.9494E-005
 670.50  4.6388E-005
 671.00  4.3685E-005
 671.50  4.1333E-005
 672.00  3.9104E-005
 672.50  3.7028E-005
 673.00  3.5167E-005
 673.50  3.3276E-005
 674.00  3.1443E-005
 674.50  2.9698E-005
 675.00  2.8044E-005
 675.50  2.6440E-005
 676.00  2.4992E-005
 676.50  2.3742E-005
 677.00  2.2501E-005
 677.50  2.1370E-005
 678.00  2.0395E-005
 678.50  1.9388E-005
 679.00  1.8487E-005
 679.50  1.7629E-005
 680.00  1.6732E-005
 680.50  1.5852E-005
 681.00  1.4870E-005
 681.50  1.3846E-005
 682.00  1.3003E-005
 682.50  1.2300E-005
 683.00  1.1826E-005
 683.50  1.1481E-005
 684.00  1.1147E-005
 684.50  1.0883E-005
 685.00  1.0633E-005
 685.50  1.0112E-005
 686.00  9.6873E-006
 686.50  9.1302E-006
 687.00  8.5455E-006
 687.50  7.9342E-006
 688.00  7.4327E-006
 688.50  6.9792E-006
 689.00  6.6002E-006
 689.50  6.2405E-006
 690.00  5.9045E-006
 690.50  5.5862E-006
 691.00  5.4031E-006
 691.50  5.3123E-006
 692.00  5.3010E-006
 692.50  5.2980E-006
 693.00  5.1535E-006
 693.50  4.7282E-006
 694.00  4.3592E-006
 694.50  4.0940E-006
 695.00  3.9421E-006
 695.50  4.0148E-006
 696.00  4.2013E-006
 696.50  4.3217E-006
 697.00  4.2976E-006
 697.50  4.1502E-006
 698.00  3.9382E-006
 698.50  3.7075E-006
 699.00  3.4067E-006
 699.50  3.2537E-006
 700.00  3.2431E-006
 700.50  3.1955E-006
 701.00  3.1604E-006
 701.50  3.2132E-006
 702.00  3.3112E-006
 702.50  3.3902E-006
 703.00  3.5115E-006
 703.50  3.5315E-006
 704.00  3.4045E-006
 704.50  3.2756E-006
 705.00  3.1521E-006
 705.50  3.0134E-006
 706.00  2.7808E-006
 706.50  2.5813E-006
 707.00  2.2129E-006
 707.50  1.8749E-006
 708.00  1.6912E-006
 708.50  1.5911E-006
 709.00  1.4716E-006
 709.50  1.1690E-006
 710.00  1.1940E-006
 710.50  1.3174E-006
 711.00  1.4276E-006
 711.50  1.6897E-006
 712.00  1.9628E-006
 712.50  1.9752E-006
 713.00  1.9281E-006
 713.50  1.8561E-006
 714.00  1.8727E-006
 714.50  1.7321E-006
 715.00  1.5620E-006
 715.50  1.2080E-006
 716.00  1.0348E-006
 716.50  8.1409E-007
 717.00  7.9547E-007
 717.50  1.0607E-006
 718.00  1.3492E-006
 718.50  1.5096E-006
 719.00  1.6446E-006
 719.50  1.5906E-006
 720.00  1.4961E-006
 720.50  1.5451E-006
 721.00  1.6457E-006
 721.50  1.8706E-006
 722.00  2.1366E-006
 722.50  2.3392E-006
 723.00  2.6154E-006
 723.50  2.6727E-006
 724.00  2.6066E-006
 724.50  3.0112E-006
 725.00  3.3194E-006
 725.50  3.4448E-006
 726.00  3.6677E-006
 726.50  3.6728E-006
 727.00  3.2186E-006
 727.50  2.7108E-006
 728.00  2.2276E-006
 728.50  1.7402E-006
 729.00  1.4068E-006
 729.50  1.2447E-006
 730.00  1.3364E-006
 730.50  1.5568E-006
 731.00  1.7607E-006
 731.50  1.7260E-006
 732.00  1.6257E-006
 732.50  1.4201E-006
 733.00  1.1922E-006
 733.50  1.1358E-006
 734.00  1.1420E-006
 734.50  1.0479E-006
 735.00  8.5448E-007
 735.50  7.0419E-007
 736.00  5.0228E-007
 736.50  3.5508E-007
 737.00  3.8423E-007
 737.50  3.3329E-007
 738.00  8.4660E-008
 738.50  5.3247E-008
 739.00  1.5870E-009
 739.50  3.2452E-008
 740.00  3.5512E-007
 740.50  7.4887E-007
 741.00  9.6186E-007
 741.50  1.1551E-006
 742.00  1.0499E-006
 742.50  8.6658E-007
 743.00  7.6975E-007
 743.50  8.2753E-007
 744.00  1.0419E-006
 744.50  1.3107E-006
 745.00  1.6066E-006
 745.50  1.7271E-006
 746.00  1.8262E-006
 746.50  1.7094E-006
 747.00  2.0799E-006
 747.50  2.0463E-006
 748.00  2.2492E-006
 748.50  2.2136E-006
 749.00  2.4201E-006
 749.50  2.1927E-006
 750.00  2.0146E-006
 750.50  1.7300E-006
 751.00  1.4462E-006
 751.50  1.1600E-006
 752.00  9.8370E-007
 752.50  9.9269E-007
 753.00  1.1571E-006
 753.50  1.3118E-006
 754.00  1.5696E-006
 754.50  1.8982E-006
 755.00  2.0525E-006
 755.50  2.7994E-006
 756.00  3.1562E-006
 756.50  2.9867E-006
 757.00  2.8538E-006
 757.50  2.5199E-006
 758.00  1.6930E-006
 758.50  1.4494E-006
 759.00  1.5374E-006
 759.50  1.6845E-006
 760.00  1.8577E-006
 760.50  1.6794E-006
 761.00  1.2168E-006
 761.50  6.5239E-007
 762.00  1.3735E-007
 762.50  0.0000E+000
 763.00  0.0000E+000
 763.50  0.0000E+000
 764.00  0.0000E+000
 764.50  0.0000E+000
 765.00  0.0000E+000
 765.50  0.0000E+000
 766.00  0.0000E+000
 766.50  0.0000E+000
 767.00  0.0000E+000
 767.50  0.0000E+000
 768.00  0.0000E+000
 768.50  0.0000E+000
 769.00  0.0000E+000
 769.50  3.8323E-007
 770.00  6.0858E-007
 770.50  7.0489E-007
 771.00  8.2319E-007
 771.50  9.3243E-007
 772.00  6.6400E-007
 772.50  8.0317E-007
 773.00  6.8884E-007
 773.50  4.0655E-007
 774.00  2.2193E-007
 774.50  2.3657E-007
 775.00  4.1535E-007
 775.50  6.0302E-007
 776.00  7.4514E-007
 776.50  8.9598E-007
 777.00  1.0612E-006
 777.50  1.1383E-006
 778.00  1.2245E-006
 778.50  1.3237E-006
 779.00  1.3454E-006
 779.50  1.2509E-006
 780.00  1.1841E-006
 780.50  1.3199E-006
 781.00  1.6340E-006
 781.50  1.7544E-006
 782.00  2.2199E-006
 782.50  2.5803E-006
 783.00  3.0356E-006
 783.50  2.5864E-006
 784.00  2.1688E-006
 784.50  1.8544E-006
 785.00  1.4868E-006
 785.50  7.5825E-007
 786.00  6.9653E-007
 786.50  6.3384E-007
 787.00  3.0842E-007
 787.50  1.5077E-007
 788.00  2.9914E-007
 788.50  3.5481E-007
 789.00  4.1603E-007
 789.50  4.7138E-007
 790.00  4.5465E-007
 790.50  8.2755E-007
 791.00  1.1759E-006
 791.50  1.2312E-006
 792.00  1.6386E-006
 792.50  1.6833E-006
 793.00  1.4980E-006
 793.50  1.4004E-006
 794.00  1.2116E-006
 794.50  7.4024E-007
 795.00  4.8278E-007
 795.50  1.5280E-007
 796.00  5.9590E-009
 796.50  9.7424E-008
 797.00  3.1288E-007
 797.50  4.8216E-007
 798.00  6.9297E-007
 798.50  1.0571E-006
 799.00  1.4197E-006
 799.50  1.5956E-006
 800.00  1.7701E-006
 800.50  2.0213E-006
 801.00  2.0594E-006
 801.50  2.2232E-006
 802.00  2.5585E-006
 802.50  2.7016E-006
 803.00  2.7566E-006
 803.50  2.5144E-006
 804.00  2.1145E-006
 804.50  1.4770E-006
 805.00  8.1356E-007
 805.50  2.4759E-007
 806.00  9.7861E-008
 806.50  0.0000E+000
 807.00  0.0000E+000
 807.50  0.0000E+000
 808.00  0.0000E+000
 808.50  0.0000E+000
 809.00  0.0000E+000
 809.50  0.0000E+000
 810.00  0.0000E+000
 810.50  0.0000E+000
 811.00  0.0000E+000
 811.50  1.1978E-007
 812.00  3.3934E-007
 812.50  5.3969E-007
 813.00  7.7308E-007
 813.50  9.0133E-007
 814.00  8.6659E-007
 814.50  1.3706E-006
 815.00  1.9572E-006
 815.50  1.7740E-006
 816.00  1.7153E-006
 816.50  1.8111E-006
 817.00  1.3993E-006
 817.50  1.0043E-006
 818.00  8.2872E-007
 818.50  5.4933E-007
 819.00  1.2630E-007
 819.50  2.6236E-009
 820.00  0.0000E+000
 820.50  1.8080E-007
 821.00  6.9670E-007
 821.50  1.2700E-006
 822.00  2.3842E-006
 822.50  3.1118E-006
 823.00  3.2382E-006
 823.50  3.0152E-006
 824.00  2.4999E-006
 824.50  1.5068E-006
 825.00  8.4216E-007
 825.50  5.8014E-007
 826.00  3.9222E-007
 826.50  5.8043E-007
 827.00  9.6044E-007
 827.50  9.2708E-007
 828.00  8.2343E-007
 828.50  8.4574E-007
 829.00  5.1321E-007
 829.50  2.5901E-007
 830.00  4.3482E-008
 830.50  1.4739E-008
 831.00  1.7612E-009
 831.50  0.0000E+000
 832.00  0.0000E+000
 832.50  0.0000E+000
 833.00  0.0000E+000
 833.50  0.0000E+000
 834.00  0.0000E+000
 834.50  0.0000E+000
 835.00  0.0000E+000
 835.50  0.0000E+000
 836.00  0.0000E+000
 836.50  0.0000E+000
 837.00  0.0000E+000
 837.50  0.0000E+000
 838.00  0.0000E+000
 838.50  0.0000E+000
 839.00  0.0000E+000
 839.50  0.0000E+000
 840.00  0.0000E+000
 840.50  0.0000E+000
 841.00  0.0000E+000
 841.50  0.0000E+000
 842.00  0.0000E+000
 842.50  0.0000E+000
 843.00  7.1531E-009
 843.50  5.4683E-007
 844.00  1.0589E-006
 844.50  1.7224E-006
 845.00  2.4003E-006
 845.50  2.4930E-006
 846.00  2.5649E-006
 846.50  2.3703E-006
 847.00  1.9392E-006
 847.50  1.3654E-006
 848.00  4.7728E-007
 848.50  0.0000E+000
 849.00  0.0000E+000
 849.50  0.0000E+000
 850.00  0.0000E+000
 850.50  1.4790E-007
 851.00  6.7355E-007
 851.50  8.9410E-007
 852.00  7.8164E-007
 852.50  9.9618E-008
 853.00  0.0000E+000
 853.50  0.0000E+000
 854.00  6.2959E-008
 854.50  3.1818E-007
 855.00  2.3385E-007
 855.50  0.0000E+000
 856.00  0.0000E+000
 856.50  0.0000E+000
 857.00  0.0000E+000
 857.50  0.0000E+000
 858.00  0.0000E+000
 858.50  0.0000E+000
 859.00  2.1123E-007
 859.50  1.0292E-006
 860.00  1.8148E-006
 860.50  1.7000E-006
 861.00  1.2431E-006
 861.50  8.9647E-007
 862.00  4.5239E-007
 862.50  9.7175E-007
 863.00  2.0394E-006
 863.50  2.1560E-006
 864.00  2.2335E-006
 864.50  2.7349E-006
 865.00  2.7885E-006
 865.50  1.5423E-006
 866.00  2.7784E-006
 866.50  3.7742E-006
 867.00  3.8883E-006
 867.50  3.4258E-006
 868.00  3.8660E-006
 868.50  3.0679E-006
 869.00  2.1667E-006
 869.50  1.4412E-006
 870.00  7.5008E-007
 870.50  1.3192E-007
 871.00  0.0000E+000
 871.50  0.0000E+000
 872.00  0.0000E+000
 872.50  1.2755E-007
 873.00  6.9465E-007
 873.50  1.4372E-006
 874.00  2.0684E-006
 874.50  2.8744E-006
 875.00  2.7906E-006
 875.50  3.9677E-006
 876.00  5.4090E-006
 876.50  5.6961E-006
 877.00  6.1938E-006
 877.50  4.8671E-006
 878.00  1.9519E-006
 878.50  0.0000E+000
 879.00  0.0000E+000
 879.50  0.0000E+000
 880.00  0.0000E+000
 880.50  0.0000E+000
 881.00  0.0000E+000
 881.50  0.0000E+000
 882.00  2.5388E-007
 882.50  8.1551E-007
 883.00  7.6066E-007
 883.50  2.5185E-007
 884.00  2.0376E-008
 884.50  3.9371E-007
 885.00  7.2450E-007
 885.50  1.1834E-006
 886.00  1.5349E-006
 886.50  1.5821E-006
 887.00  1.3110E-006
 887.50  1.3427E-006
 888.00  1.7085E-006
 888.50  2.4334E-006
 889.00  3.5161E-006
 889.50  3.7847E-006
 890.00  4.0364E-006
 890.50  4.4255E-006
 891.00  5.6639E-006
 891.50  6.0324E-006
 892.00  5.8361E-006
 892.50  5.2889E-006
 893.00  4.7347E-006
 893.50  3.3926E-006
 894.00  2.5735E-006
 894.50  2.1508E-006
 895.00  2.0459E-006
 895.50  2.0874E-006
 896.00  1.9201E-006
 896.50  1.3172E-006
 897.00  9.0992E-007
 897.50  3.7441E-007
 898.00  6.6577E-008
 898.50  9.8663E-008
 899.00  4.8389E-008
 899.50  0.0000E+000
 900.00  0.0000E+000
 900.50  0.0000E+000
 901.00  0.0000E+000
 901.50  0.0000E+000
 902.00  0.0000E+000
 902.50  0.0000E+000
 903.00  0.0000E+000
 903.50  0.0000E+000
 904.00  2.5779E-008
 904.50  4.0795E-007
 905.00  4.3146E-008
 905.50  0.0000E+000
 906.00  0.0000E+000
 906.50  0.0000E+000
 907.00  1.4040E-007
 907.50  6.0698E-007
 908.00  9.7531E-007
 908.50  1.2735E-006
 909.00  1.7362E-006
 909.50  1.9883E-006
 910.00  1.8116E-006
 910.50  1.9875E-006
 911.00  1.8782E-006
 911.50  1.3215E-006
 912.00  1.9950E-006
 912.50  2.0835E-006
 913.00  1.6734E-006
 913.50  1.5770E-006
 914.00  1.6046E-006
 914.50  6.2278E-007
 915.00  8.1197E-007
 915.50  1.5265E-006
 916.00  2.0418E-006
 916.50  2.2578E-006
 917.00  2.6861E-006
 917.50  3.2790E-006
 918.00  2.8313E-006
 918.50  2.4546E-006
 919.00  2.7183E-006
 919.50  2.5341E-006
 920.00  2.2766E-006
 920.50  2.7584E-006
 921.00  3.0051E-006
 921.50  2.4507E-006
 922.00  1.0659E-006
 922.50  0.0000E+000
 923.00  0.0000E+000
 923.50  0.0000E+000
 924.00  0.0000E+000
 924.50  0.0000E+000
 925.00  0.0000E+000
 925.50  5.5952E-007
 926.00  1.4282E-006
 926.50  2.0000E-006
 927.00  2.3525E-006
 927.50  2.2157E-006
 928.00  1.6504E-006
 928.50  4.8706E-007
 929.00  3.8655E-008
 929.50  0.0000E+000
 930.00  0.0000E+000
 930.50  0.0000E+000
 931.00  0.0000E+000
 931.50  0.0000E+000
 932.00  0.0000E+000
 932.50  0.0000E+000
 933.00  0.0000E+000
 933.50  0.0000E+000
 934.00  0.0000E+000
 934.50  0.0000E+000
 935.00  0.0000E+000
 935.50  0.0000E+000
 936.00  0.0000E+000
 936.50  0.0000E+000
 937.00  0.0000E+000
 937.50  0.0000E+000
 938.00  0.0000E+000
 938.50  0.0000E+000
 939.00  0.0000E+000
 939.50  0.0000E+000
 940.00  0.0000E+000
 940.50  0.0000E+000
 941.00  0.0000E+000
 941.50  0.0000E+000
 942.00  0.0000E+000
 942.50  0.0000E+000
 943.00  0.0000E+000
 943.50  0.0000E+000
 944.00  0.0000E+000
 944.50  0.0000E+000
 945.00  0.0000E+000
 945.50  0.0000E+000
 946.00  0.0000E+000
 946.50  0.0000E+000
 947.00  0.0000E+000
 947.50  0.0000E+000
 948.00  0.0000E+000
 948.50  0.0000E+000
 949.00  0.0000E+000
 949.50  0.0000E+000
 950.00  1.7581E-007
 950.50  1.0009E-006
 951.00  8.3556E-007
 951.50  0.0000E+000
 952.00  0.0000E+000
 952.50  0.0000E+000
 953.00  0.0000E+000
 953.50  0.0000E+000
 954.00  0.0000E+000
 954.50  8.0113E-007
 955.00  3.1948E-006
 955.50  6.2583E-006
 956.00  8.5842E-006
 956.50  9.6839E-006
 957.00  1.0330E-005
 957.50  9.5361E-006
 958.00  7.6980E-006
 958.50  6.3273E-006
 959.00  5.3674E-006
 959.50  4.0496E-006
 960.00  4.0470E-006
 960.50  2.6658E-006
 961.00  1.2386E-006
 961.50  7.5096E-007
 962.00  4.2277E-007
 962.50  2.7592E-008
 963.00  3.0482E-006
 963.50  4.4604E-006
 964.00  3.2683E-006
 964.50  2.6406E-006
 965.00  2.0256E-006
 965.50  1.3017E-006
 966.00  2.4876E-006
 966.50  4.5851E-006
 967.00  5.2811E-006
 967.50  6.5952E-006
 968.00  6.3991E-006
 968.50  4.8873E-006
 969.00  3.4605E-006
 969.50  2.3304E-006
 970.00  3.8051E-007
 970.50  0.0000E+000
 971.00  0.0000E+000
 971.50  0.0000E+000
 972.00  0.0000E+000
 972.50  0.0000E+000
 973.00  0.0000E+000
 973.50  0.0000E+000
 974.00  0.0000E+000
 974.50  0.0000E+000
 975.00  0.0000E+000
 975.50  0.0000E+000
 976.00  0.0000E+000
 976.50  0.0000E+000
 977.00  0.0000E+000
 977.50  0.0000E+000
 978.00  0.0000E+000
 978.50  0.0000E+000
 979.00  0.0000E+000
 979.50  0.0000E+000
 980.00  0.0000E+000
 980.50  0.0000E+000
 981.00  3.9708E-006
 981.50  7.4107E-006
 982.00  7.7923E-006
 982.50  6.2279E-006
 983.00  2.4824E-006
 983.50  0.0000E+000
 984.00  0.0000E+000
 984.50  0.0000E+000
 985.00  0.0000E+000
 985.50  0.0000E+000
 986.00  0.0000E+000
 986.50  0.0000E+000
 987.00  0.0000E+000
 987.50  0.0000E+000
 988.00  0.0000E+000
 988.50  0.0000E+000
 989.00  0.0000E+000
 989.50  0.0000E+000
 990.00  0.0000E+000
 990.50  0.0000E+000
 991.00  0.0000E+000
 991.50  2.8452E-006
 992.00  6.1454E-006
 992.50  7.9877E-006
 993.00  1.1753E-005
 993.50  1.4043E-005
 994.00  1.1406E-005
 994.50  1.3431E-005
 995.00  1.3065E-005
 995.50  1.1290E-005
 996.00  1.2975E-005
 996.50  1.6614E-005
 997.00  1.6454E-005
 997.50  2.1342E-005
 998.00  2.4493E-005
 998.50  2.2525E-005
 999.00  1.9652E-005
 999.50  1.7870E-005
1000.00  1.2533E-005
1000.50  6.2816E-007
1001.00  0.0000E+000
1001.50  0.0000E+000
1002.00  0.0000E+000
1002.50  0.0000E+000
1003.00  0.0000E+000
1003.50  0.0000E+000
1004.00  0.0000E+000
1004.50  0.0000E+000
1005.00  0.0000E+000
1005.50  0.0000E+000
1006.00  0.0000E+000
1006.50  0.0000E+000
1007.00  0.0000E+000
1007.50  0.0000E+000
1008.00  0.0000E+000
1008.50  0.0000E+000
1009.00  0.0000E+000
1009.50  0.0000E+000
1010.00  0.0000E+000
1010.50  0.0000E+000
1011.00  0.0000E+000
1011.50  0.0000E+000
1012.00  0.0000E+000
1012.50  0.0000E+000
1013.00  0.0000E+000
1013.50  0.0000E+000
1014.00  0.0000E+000
1014.50  0.0000E+000
1015.00  0.0000E+000
1015.50  0.0000E+000
1016.00  0.0000E+000
1016.50  0.0000E+000
1017.00  0.0000E+000
1017.50  0.0000E+000
1018.00  0.0000E+000
1018.50  0.0000E+000
1019.00  0.0000E+000
1019.50  0.0000E+000
1020.00  0.0000E+000
1020.50  0.0000E+000
1021.00  0.0000E+000
1021.50  0.0000E+000
1022.00  0.0000E+000
1022.50  0.0000E+000
1023.00  0.0000E+000
1023.50  0.0000E+000
1024.00  0.0000E+000
1024.50  0.0000E+000
1025.00  0.0000E+000
1025.50  0.0000E+000
1026.00  0.0000E+000
1026.50  0.0000E+000
1027.00  0.0000E+000
1027.50  0.0000E+000
1028.00  0.0000E+000
1028.50  0.0000E+000
1029.00  0.0000E+000
1029.50  0.0000E+000
1030.00  0.0000E+000
1030.50  0.0000E+000
1031.00  0.0000E+000
1031.50  0.0000E+000
1032.00  0.0000E+000
1032.50  0.0000E+000
1033.00  0.0000E+000
1033.50  0.0000E+000
1034.00  0.0000E+000
1034.50  0.0000E+000
1035.00  0.0000E+000
1035.50  0.0000E+000
1036.00  0.0000E+000
1036.50  0.0000E+000
1037.00  0.0000E+000
1037.50  0.0000E+000
1038.00  0.0000E+000
1038.50  0.0000E+000
1039.00  0.0000E+000
1039.50  0.0000E+000
1040.00  0.0000E+000
1040.50  0.0000E+000
1041.00  0.0000E+000
1041.50  0.0000E+000
1042.00  0.0000E+000
1042.50  0.0000E+000
1043.00  0.0000E+000
1043.50  0.0000E+000
1044.00  0.0000E+000
1044.50  0.0000E+000
1045.00  0.0000E+000
1045.50  0.0000E+000
1046.00  0.0000E+000
1046.50  0.0000E+000
1047.00  0.0000E+000
1047.50  0.0000E+000
1048.00  0.0000E+000
1048.50  0.0000E+000
1049.00  0.0000E+000
1049.50  0.0000E+000
1050.00  0.0000E+000
1050.50  0.0000E+000
1051.00  0.0000E+000
1051.50  0.0000E+000
1052.00  0.0000E+000
1052.50  0.0000E+000
1053.00  0.0000E+000
1053.50  0.0000E+000
1054.00  0.0000E+000
1054.50  0.0000E+000
1055.00  0.0000E+000
1055.50  0.0000E+000
1056.00  0.0000E+000
1056.50  0.0000E+000
1057.00  0.0000E+000
1057.50  0.0000E+000
1058.00  0.0000E+000
1058.50  0.0000E+000
1059.00  0.0000E+000
1059.50  0.0000E+000
1060.00  0.0000E+000
1060.50  0.0000E+000
1061.00  0.0000E+000
1061.50  0.0000E+000
1062.00  0.0000E+000
1062.50  0.0000E+000
1063.00  0.0000E+000
1063.50  0.0000E+000
1064.00  0.0000E+000
1064.50  0.0000E+000
1065.00  0.0000E+000
1065.50  0.0000E+000
1066.00  0.0000E+000
1066.50  0.0000E+000
1067.00  0.0000E+000
1067.50  0.0000E+000
1068.00  0.0000E+000
1068.50  0.0000E+000
1069.00  0.0000E+000
1069.50  0.0000E+000
1070.00  0.0000E+000
1070.50  0.0000E+000
1071.00  0.0000E+000
1071.50  0.0000E+000
1072.00  0.0000E+000
1072.50  0.0000E+000
1073.00  0.0000E+000
1073.50  0.0000E+000
1074.00  0.0000E+000
1074.50  0.0000E+000
1075.00  0.0000E+000
1075.50  0.0000E+000
1076.00  0.0000E+000
1076.50  0.0000E+000
1077.00  0.0000E+000
1077.50  0.0000E+000
1078.00  0.0000E+000
1078.50  0.0000E+000
1079.00  0.0000E+000
1079.50  0.0000E+000
1080.00  0.0000E+000
1080.50  0.0000E+000
1081.00  0.0000E+000
1081.50  0.0000E+000
1082.00  0.0000E+000
1082.50  0.0000E+000
1083.00  0.0000E+000
1083.50  0.0000E+000
1084.00  0.0000E+000
1084.50  0.0000E+000
1085.00  0.0000E+000
1085.50  0.0000E+000
1086.00  0.0000E+000
1086.50  0.0000E+000
1087.00  0.0000E+000
1087.50  0.0000E+000
1088.00  0.0000E+000
1088.50  0.0000E+000
1089.00  0.0000E+000
1089.50  0.0000E+000
1090.00  0.0000E+000
1090.50  0.0000E+000
1091.00  0.0000E+000
1091.50  0.0000E+000
1092.00  0.0000E+000
1092.50  0.0000E+000
1093.00  0.0000E+000
1093.50  0.0000E+000
1094.00  0.0000E+000
1094.50  0.0000E+000
1095.00  0.0000E+000
1095.50  0.0000E+000
1096.00  0.0000E+000
1096.50  0.0000E+000
1097.00  0.0000E+000
1097.50  0.0000E+000
1098.00  0.0000E+000
1098.50  0.0000E+000
1099.00  0.0000E+000
1099.50  0.0000E+000
1100.00  0.0000E+000
1100.50  0.0000E+000
1101.00  0.0000E+000
1101.50  0.0000E+000
1102.00  0.0000E+000
1102.50  0.0000E+000
1103.00  0.0000E+000
1103.50  0.0000E+000
1104.00  0.0000E+000
1104.50  0.0000E+000
1105.00  0.0000E+000
1105.50  0.0000E+000
1106.00  0.0000E+000
1106.50  0.0000E+000
1107.00  0.0000E+000
1107.50  0.0000E+000
1108.00  0.0000E+000
1108.50  0.0000E+000
1109.00  0.0000E+000
1109.50  0.0000E+000
1110.00  0.0000E+000
1110.50  0.0000E+000
1111.00  0.0000E+000
1111.50  0.0000E+000
1112.00  0.0000E+000
1112.50  0.0000E+000
1113.00  0.0000E+000
1113.50  0.0000E+000
1114.00  0.0000E+000
1114.50  0.0000E+000
1115.00  0.0000E+000
1115.50  0.0000E+000
1116.00  0.0000E+000
1116.50  0.0000E+000
1117.00  0.0000E+000
1117.50  0.0000E+000
1118.00  0.0000E+000
1118.50  0.0000E+000
1119.00  0.0000E+000
1119.50  0.0000E+000
1120.00  0.0000E+000
1120.50  0.0000E+000
1121.00  0.0000E+000
1121.50  0.0000E+000
1122.00  0.0000E+000
1122.50  0.0000E+000
1123.00  0.0000E+000
1123.50  0.0000E+000
1124.00  0.0000E+000
1124.50  0.0000E+000
1125.00  0.0000E+000
1125.50  0.0000E+000
1126.00  0.0000E+000
1126.50  0.0000E+000
1127.00  0.0000E+000
1127.50  0.0000E+000
: 6
