# Supplementary material for: A photoconversion model for full spectral programming and multiplexing of optogenetic systems
Source: Mol Syst Biol. 2017 Apr 24;13(4):926. doi: 10.15252/msb.20167456 (PMC5408778; doi:10.15252/msb.20167456)
Supplement: Supplementary file 11 — Dataset EV3 [file MSB-13-926-s011.zip › dataset_ev3_led_data/led_calibration_data/EO_03/Shannen_c1/raw/16.IRR]

" File: 160129_calibrations\post-calibration\Sha
" RAD->  Wave:647.21nm  Pix:1050  Val:  0.000  Time:400ms  Avg:2  Sm:1  Sg:1  Tc:off  SNAP  Xt:1  Ch:1  Xtrig wnmcal >RAD-IS6.CAL
 180.00  0.0000E+000
 180.50  0.0000E+000
 181.00  0.0000E+000
 181.50  0.0000E+000
 182.00  0.0000E+000
 182.50  0.0000E+000
 183.00  0.0000E+000
 183.50  0.0000E+000
 184.00  0.0000E+000
 184.50  0.0000E+000
 185.00  0.0000E+000
 185.50  0.0000E+000
 186.00  0.0000E+000
 186.50  0.0000E+000
 187.00  0.0000E+000
 187.50  0.0000E+000
 188.00  0.0000E+000
 188.50  0.0000E+000
 189.00  0.0000E+000
 189.50  0.0000E+000
 190.00  0.0000E+000
 190.50  0.0000E+000
 191.00  0.0000E+000
 191.50  0.0000E+000
 192.00  0.0000E+000
 192.50  0.0000E+000
 193.00  0.0000E+000
 193.50  0.0000E+000
 194.00  0.0000E+000
 194.50  0.0000E+000
 195.00  0.0000E+000
 195.50  0.0000E+000
 196.00  0.0000E+000
 196.50  0.0000E+000
 197.00  0.0000E+000
 197.50  0.0000E+000
 198.00  0.0000E+000
 198.50  0.0000E+000
 199.00  0.0000E+000
 199.50  0.0000E+000
 200.00  0.0000E+000
 200.50  0.0000E+000
 201.00  0.0000E+000
 201.50  0.0000E+000
 202.00  0.0000E+000
 202.50  0.0000E+000
 203.00  0.0000E+000
 203.50  0.0000E+000
 204.00  0.0000E+000
 204.50  0.0000E+000
 205.00  0.0000E+000
 205.50  0.0000E+000
 206.00  0.0000E+000
 206.50  0.0000E+000
 207.00  0.0000E+000
 207.50  0.0000E+000
 208.00  0.0000E+000
 208.50  0.0000E+000
 209.00  0.0000E+000
 209.50  0.0000E+000
 210.00  0.0000E+000
 210.50  0.0000E+000
 211.00  0.0000E+000
 211.50  0.0000E+000
 212.00  0.0000E+000
 212.50  0.0000E+000
 213.00  0.0000E+000
 213.50  0.0000E+000
 214.00  0.0000E+000
 214.50  0.0000E+000
 215.00  0.0000E+000
 215.50  0.0000E+000
 216.00  0.0000E+000
 216.50  0.0000E+000
 217.00  0.0000E+000
 217.50  0.0000E+000
 218.00  0.0000E+000
 218.50  0.0000E+000
 219.00  0.0000E+000
 219.50  0.0000E+000
 220.00  0.0000E+000
 220.50  0.0000E+000
 221.00  0.0000E+000
 221.50  0.0000E+000
 222.00  0.0000E+000
 222.50  0.0000E+000
 223.00  0.0000E+000
 223.50  0.0000E+000
 224.00  0.0000E+000
 224.50  0.0000E+000
 225.00  0.0000E+000
 225.50  0.0000E+000
 226.00  0.0000E+000
 226.50  0.0000E+000
 227.00  0.0000E+000
 227.50  0.0000E+000
 228.00  0.0000E+000
 228.50  0.0000E+000
 229.00  0.0000E+000
 229.50  0.0000E+000
 230.00  0.0000E+000
 230.50  0.0000E+000
 231.00  0.0000E+000
 231.50  0.0000E+000
 232.00  0.0000E+000
 232.50  0.0000E+000
 233.00  0.0000E+000
 233.50  0.0000E+000
 234.00  0.0000E+000
 234.50  0.0000E+000
 235.00  0.0000E+000
 235.50  0.0000E+000
 236.00  0.0000E+000
 236.50  0.0000E+000
 237.00  0.0000E+000
 237.50  0.0000E+000
 238.00  0.0000E+000
 238.50  0.0000E+000
 239.00  0.0000E+000
 239.50  0.0000E+000
 240.00  0.0000E+000
 240.50  0.0000E+000
 241.00  0.0000E+000
 241.50  0.0000E+000
 242.00  0.0000E+000
 242.50  0.0000E+000
 243.00  0.0000E+000
 243.50  0.0000E+000
 244.00  0.0000E+000
 244.50  0.0000E+000
 245.00  0.0000E+000
 245.50  0.0000E+000
 246.00  0.0000E+000
 246.50  0.0000E+000
 247.00  0.0000E+000
 247.50  0.0000E+000
 248.00  0.0000E+000
 248.50  0.0000E+000
 249.00  0.0000E+000
 249.50  0.0000E+000
 250.00  0.0000E+000
 250.50  0.0000E+000
 251.00  0.0000E+000
 251.50  0.0000E+000
 252.00  0.0000E+000
 252.50  0.0000E+000
 253.00  0.0000E+000
 253.50  0.0000E+000
 254.00  0.0000E+000
 254.50  0.0000E+000
 255.00  0.0000E+000
 255.50  0.0000E+000
 256.00  0.0000E+000
 256.50  0.0000E+000
 257.00  0.0000E+000
 257.50  0.0000E+000
 258.00  0.0000E+000
 258.50  0.0000E+000
 259.00  0.0000E+000
 259.50  0.0000E+000
 260.00  0.0000E+000
 260.50  0.0000E+000
 261.00  0.0000E+000
 261.50  0.0000E+000
 262.00  0.0000E+000
 262.50  0.0000E+000
 263.00  0.0000E+000
 263.50  0.0000E+000
 264.00  0.0000E+000
 264.50  0.0000E+000
 265.00  0.0000E+000
 265.50  0.0000E+000
 266.00  0.0000E+000
 266.50  0.0000E+000
 267.00  0.0000E+000
 267.50  0.0000E+000
 268.00  0.0000E+000
 268.50  0.0000E+000
 269.00  0.0000E+000
 269.50  0.0000E+000
 270.00  0.0000E+000
 270.50  0.0000E+000
 271.00  0.0000E+000
 271.50  0.0000E+000
 272.00  0.0000E+000
 272.50  0.0000E+000
 273.00  0.0000E+000
 273.50  0.0000E+000
 274.00  0.0000E+000
 274.50  0.0000E+000
 275.00  0.0000E+000
 275.50  0.0000E+000
 276.00  0.0000E+000
 276.50  0.0000E+000
 277.00  0.0000E+000
 277.50  0.0000E+000
 278.00  0.0000E+000
 278.50  0.0000E+000
 279.00  0.0000E+000
 279.50  0.0000E+000
 280.00  0.0000E+000
 280.50  0.0000E+000
 281.00  0.0000E+000
 281.50  0.0000E+000
 282.00  0.0000E+000
 282.50  0.0000E+000
 283.00  0.0000E+000
 283.50  0.0000E+000
 284.00  0.0000E+000
 284.50  0.0000E+000
 285.00  0.0000E+000
 285.50  0.0000E+000
 286.00  0.0000E+000
 286.50  0.0000E+000
 287.00  0.0000E+000
 287.50  0.0000E+000
 288.00  0.0000E+000
 288.50  0.0000E+000
 289.00  0.0000E+000
 289.50  0.0000E+000
 290.00  0.0000E+000
 290.50  0.0000E+000
 291.00  0.0000E+000
 291.50  0.0000E+000
 292.00  0.0000E+000
 292.50  0.0000E+000
 293.00  0.0000E+000
 293.50  0.0000E+000
 294.00  0.0000E+000
 294.50  0.0000E+000
 295.00  0.0000E+000
 295.50  0.0000E+000
 296.00  0.0000E+000
 296.50  0.0000E+000
 297.00  0.0000E+000
 297.50  0.0000E+000
 298.00  0.0000E+000
 298.50  0.0000E+000
 299.00  0.0000E+000
 299.50  0.0000E+000
 300.00  0.0000E+000
 300.50  0.0000E+000
 301.00  0.0000E+000
 301.50  0.0000E+000
 302.00  0.0000E+000
 302.50  0.0000E+000
 303.00  0.0000E+000
 303.50  0.0000E+000
 304.00  0.0000E+000
 304.50  0.0000E+000
 305.00  0.0000E+000
 305.50  0.0000E+000
 306.00  0.0000E+000
 306.50  0.0000E+000
 307.00  0.0000E+000
 307.50  0.0000E+000
 308.00  0.0000E+000
 308.50  0.0000E+000
 309.00  0.0000E+000
 309.50  0.0000E+000
 310.00  0.0000E+000
 310.50  0.0000E+000
 311.00  0.0000E+000
 311.50  0.0000E+000
 312.00  0.0000E+000
 312.50  0.0000E+000
 313.00  0.0000E+000
 313.50  0.0000E+000
 314.00  0.0000E+000
 314.50  0.0000E+000
 315.00  0.0000E+000
 315.50  0.0000E+000
 316.00  0.0000E+000
 316.50  0.0000E+000
 317.00  0.0000E+000
 317.50  0.0000E+000
 318.00  0.0000E+000
 318.50  0.0000E+000
 319.00  0.0000E+000
 319.50  0.0000E+000
 320.00  0.0000E+000
 320.50  0.0000E+000
 321.00  0.0000E+000
 321.50  0.0000E+000
 322.00  0.0000E+000
 322.50  0.0000E+000
 323.00  0.0000E+000
 323.50  0.0000E+000
 324.00  0.0000E+000
 324.50  0.0000E+000
 325.00  0.0000E+000
 325.50  0.0000E+000
 326.00  0.0000E+000
 326.50  0.0000E+000
 327.00  0.0000E+000
 327.50  0.0000E+000
 328.00  0.0000E+000
 328.50  0.0000E+000
 329.00  0.0000E+000
 329.50  0.0000E+000
 330.00  0.0000E+000
 330.50  0.0000E+000
 331.00  0.0000E+000
 331.50  0.0000E+000
 332.00  0.0000E+000
 332.50  0.0000E+000
 333.00  0.0000E+000
 333.50  0.0000E+000
 334.00  0.0000E+000
 334.50  0.0000E+000
 335.00  0.0000E+000
 335.50  0.0000E+000
 336.00  0.0000E+000
 336.50  0.0000E+000
 337.00  0.0000E+000
 337.50  0.0000E+000
 338.00  0.0000E+000
 338.50  0.0000E+000
 339.00  0.0000E+000
 339.50  0.0000E+000
 340.00  0.0000E+000
 340.50  0.0000E+000
 341.00  0.0000E+000
 341.50  0.0000E+000
 342.00  0.0000E+000
 342.50  0.0000E+000
 343.00  0.0000E+000
 343.50  0.0000E+000
 344.00  0.0000E+000
 344.50  0.0000E+000
 345.00  0.0000E+000
 345.50  0.0000E+000
 346.00  0.0000E+000
 346.50  0.0000E+000
 347.00  0.0000E+000
 347.50  0.0000E+000
 348.00  0.0000E+000
 348.50  0.0000E+000
 349.00  0.0000E+000
 349.50  0.0000E+000
 350.00  0.0000E+000
 350.50  0.0000E+000
 351.00  0.0000E+000
 351.50  0.0000E+000
 352.00  0.0000E+000
 352.50  0.0000E+000
 353.00  0.0000E+000
 353.50  0.0000E+000
 354.00  0.0000E+000
 354.50  0.0000E+000
 355.00  0.0000E+000
 355.50  0.0000E+000
 356.00  0.0000E+000
 356.50  0.0000E+000
 357.00  0.0000E+000
 357.50  0.0000E+000
 358.00  0.0000E+000
 358.50  0.0000E+000
 359.00  0.0000E+000
 359.50  0.0000E+000
 360.00  0.0000E+000
 360.50  0.0000E+000
 361.00  0.0000E+000
 361.50  6.3264E-009
 362.00  5.3744E-008
 362.50  7.5855E-008
 363.00  9.0113E-008
 363.50  8.8196E-008
 364.00  7.3836E-008
 364.50  4.2383E-008
 365.00  9.1042E-009
 365.50  1.1848E-009
 366.00  5.0078E-009
 366.50  1.2150E-009
 367.00  9.9665E-009
 367.50  8.4696E-009
 368.00  0.0000E+000
 368.50  0.0000E+000
 369.00  0.0000E+000
 369.50  0.0000E+000
 370.00  0.0000E+000
 370.50  0.0000E+000
 371.00  1.2392E-009
 371.50  3.3097E-008
 372.00  1.1805E-007
 372.50  1.6469E-007
 373.00  1.8438E-007
 373.50  2.0004E-007
 374.00  2.6557E-007
 374.50  2.0607E-007
 375.00  1.6759E-007
 375.50  1.3043E-007
 376.00  8.6044E-008
 376.50  2.8983E-008
 377.00  7.7543E-009
 377.50  0.0000E+000
 378.00  0.0000E+000
 378.50  0.0000E+000
 379.00  0.0000E+000
 379.50  0.0000E+000
 380.00  0.0000E+000
 380.50  0.0000E+000
 381.00  0.0000E+000
 381.50  0.0000E+000
 382.00  1.6342E-008
 382.50  4.6355E-008
 383.00  3.9438E-008
 383.50  2.5991E-008
 384.00  7.4635E-009
 384.50  0.0000E+000
 385.00  0.0000E+000
 385.50  0.0000E+000
 386.00  0.0000E+000
 386.50  0.0000E+000
 387.00  0.0000E+000
 387.50  0.0000E+000
 388.00  0.0000E+000
 388.50  0.0000E+000
 389.00  1.8015E-008
 389.50  4.9577E-008
 390.00  3.9935E-008
 390.50  6.6462E-008
 391.00  8.7756E-008
 391.50  7.5190E-008
 392.00  1.0372E-007
 392.50  1.3781E-007
 393.00  1.3789E-007
 393.50  1.0910E-007
 394.00  1.1269E-007
 394.50  1.2794E-007
 395.00  1.3721E-007
 395.50  1.9655E-007
 396.00  2.0201E-007
 396.50  2.0760E-007
 397.00  1.5790E-007
 397.50  1.0325E-007
 398.00  1.3869E-007
 398.50  1.8915E-007
 399.00  2.3738E-007
 399.50  3.0740E-007
 400.00  3.3076E-007
 400.50  2.9677E-007
 401.00  2.3062E-007
 401.50  1.5186E-007
 402.00  8.2378E-008
 402.50  2.0166E-008
 403.00  0.0000E+000
 403.50  0.0000E+000
 404.00  0.0000E+000
 404.50  0.0000E+000
 405.00  0.0000E+000
 405.50  0.0000E+000
 406.00  0.0000E+000
 406.50  0.0000E+000
 407.00  0.0000E+000
 407.50  0.0000E+000
 408.00  0.0000E+000
 408.50  0.0000E+000
 409.00  0.0000E+000
 409.50  0.0000E+000
 410.00  0.0000E+000
 410.50  0.0000E+000
 411.00  0.0000E+000
 411.50  0.0000E+000
 412.00  0.0000E+000
 412.50  0.0000E+000
 413.00  3.6090E-008
 413.50  2.9970E-010
 414.00  0.0000E+000
 414.50  0.0000E+000
 415.00  0.0000E+000
 415.50  0.0000E+000
 416.00  0.0000E+000
 416.50  0.0000E+000
 417.00  0.0000E+000
 417.50  0.0000E+000
 418.00  0.0000E+000
 418.50  0.0000E+000
 419.00  0.0000E+000
 419.50  0.0000E+000
 420.00  0.0000E+000
 420.50  0.0000E+000
 421.00  0.0000E+000
 421.50  0.0000E+000
 422.00  0.0000E+000
 422.50  0.0000E+000
 423.00  0.0000E+000
 423.50  0.0000E+000
 424.00  0.0000E+000
 424.50  0.0000E+000
 425.00  0.0000E+000
 425.50  0.0000E+000
 426.00  0.0000E+000
 426.50  0.0000E+000
 427.00  0.0000E+000
 427.50  0.0000E+000
 428.00  0.0000E+000
 428.50  3.5114E-008
 429.00  1.0955E-007
 429.50  1.0004E-007
 430.00  5.2371E-008
 430.50  2.2769E-008
 431.00  9.1485E-010
 431.50  0.0000E+000
 432.00  0.0000E+000
 432.50  0.0000E+000
 433.00  0.0000E+000
 433.50  1.3589E-008
 434.00  4.8585E-008
 434.50  7.0997E-008
 435.00  8.2750E-008
 435.50  8.5799E-008
 436.00  1.7174E-007
 436.50  2.0230E-007
 437.00  2.3637E-007
 437.50  2.3880E-007
 438.00  1.4083E-007
 438.50  2.9770E-008
 439.00  0.0000E+000
 439.50  0.0000E+000
 440.00  0.0000E+000
 440.50  0.0000E+000
 441.00  0.0000E+000
 441.50  0.0000E+000
 442.00  0.0000E+000
 442.50  0.0000E+000
 443.00  0.0000E+000
 443.50  0.0000E+000
 444.00  0.0000E+000
 444.50  0.0000E+000
 445.00  0.0000E+000
 445.50  0.0000E+000
 446.00  0.0000E+000
 446.50  0.0000E+000
 447.00  0.0000E+000
 447.50  0.0000E+000
 448.00  0.0000E+000
 448.50  8.0850E-010
 449.00  2.8181E-008
 449.50  2.4265E-008
 450.00  0.0000E+000
 450.50  0.0000E+000
 451.00  0.0000E+000
 451.50  0.0000E+000
 452.00  0.0000E+000
 452.50  0.0000E+000
 453.00  0.0000E+000
 453.50  0.0000E+000
 454.00  0.0000E+000
 454.50  0.0000E+000
 455.00  0.0000E+000
 455.50  2.7063E-010
 456.00  1.0912E-008
 456.50  4.7459E-008
 457.00  9.9676E-008
 457.50  1.4629E-007
 458.00  1.8805E-007
 458.50  2.0940E-007
 459.00  2.5361E-007
 459.50  2.8242E-007
 460.00  2.7983E-007
 460.50  2.5607E-007
 461.00  2.3929E-007
 461.50  2.0621E-007
 462.00  1.8087E-007
 462.50  1.6088E-007
 463.00  1.2676E-007
 463.50  7.5888E-008
 464.00  3.0191E-008
 464.50  1.1929E-009
 465.00  0.0000E+000
 465.50  0.0000E+000
 466.00  0.0000E+000
 466.50  0.0000E+000
 467.00  9.7328E-009
 467.50  1.8862E-008
 468.00  1.0493E-008
 468.50  7.0551E-010
 469.00  0.0000E+000
 469.50  0.0000E+000
 470.00  0.0000E+000
 470.50  0.0000E+000
 471.00  0.0000E+000
 471.50  0.0000E+000
 472.00  0.0000E+000
 472.50  0.0000E+000
 473.00  0.0000E+000
 473.50  0.0000E+000
 474.00  0.0000E+000
 474.50  0.0000E+000
 475.00  0.0000E+000
 475.50  0.0000E+000
 476.00  0.0000E+000
 476.50  0.0000E+000
 477.00  0.0000E+000
 477.50  0.0000E+000
 478.00  0.0000E+000
 478.50  0.0000E+000
 479.00  0.0000E+000
 479.50  0.0000E+000
 480.00  1.0204E-009
 480.50  1.3849E-008
 481.00  5.1203E-008
 481.50  9.4389E-008
 482.00  1.1349E-007
 482.50  1.0916E-007
 483.00  9.2619E-008
 483.50  9.0116E-008
 484.00  1.1258E-007
 484.50  1.6742E-007
 485.00  2.1512E-007
 485.50  2.3358E-007
 486.00  2.3365E-007
 486.50  1.9432E-007
 487.00  1.3686E-007
 487.50  1.0979E-007
 488.00  7.5476E-008
 488.50  4.7501E-008
 489.00  2.6331E-008
 489.50  5.0019E-009
 490.00  0.0000E+000
 490.50  0.0000E+000
 491.00  0.0000E+000
 491.50  0.0000E+000
 492.00  0.0000E+000
 492.50  0.0000E+000
 493.00  0.0000E+000
 493.50  0.0000E+000
 494.00  0.0000E+000
 494.50  3.1980E-010
 495.00  6.3392E-009
 495.50  1.6795E-008
 496.00  1.7659E-008
 496.50  1.3738E-008
 497.00  5.3287E-009
 497.50  1.1795E-009
 498.00  0.0000E+000
 498.50  0.0000E+000
 499.00  0.0000E+000
 499.50  0.0000E+000
 500.00  0.0000E+000
 500.50  0.0000E+000
 501.00  1.0456E-008
 501.50  3.7440E-008
 502.00  5.8968E-008
 502.50  6.9630E-008
 503.00  7.5240E-008
 503.50  8.0893E-008
 504.00  7.9328E-008
 504.50  7.6902E-008
 505.00  7.2843E-008
 505.50  5.0893E-008
 506.00  1.5262E-008
 506.50  0.0000E+000
 507.00  0.0000E+000
 507.50  0.0000E+000
 508.00  3.4565E-009
 508.50  1.8451E-008
 509.00  2.7853E-008
 509.50  6.6262E-008
 510.00  9.6616E-008
 510.50  6.6666E-008
 511.00  5.9085E-008
 511.50  5.8739E-008
 512.00  2.3304E-008
 512.50  0.0000E+000
 513.00  0.0000E+000
 513.50  0.0000E+000
 514.00  0.0000E+000
 514.50  0.0000E+000
 515.00  0.0000E+000
 515.50  0.0000E+000
 516.00  0.0000E+000
 516.50  0.0000E+000
 517.00  0.0000E+000
 517.50  0.0000E+000
 518.00  0.0000E+000
 518.50  0.0000E+000
 519.00  0.0000E+000
 519.50  0.0000E+000
 520.00  0.0000E+000
 520.50  0.0000E+000
 521.00  0.0000E+000
 521.50  0.0000E+000
 522.00  2.2762E-008
 522.50  1.0820E-007
 523.00  2.0097E-007
 523.50  2.4412E-007
 524.00  2.6055E-007
 524.50  2.4116E-007
 525.00  1.6484E-007
 525.50  7.2109E-008
 526.00  2.1584E-008
 526.50  0.0000E+000
 527.00  0.0000E+000
 527.50  0.0000E+000
 528.00  0.0000E+000
 528.50  0.0000E+000
 529.00  1.4853E-008
 529.50  1.5473E-008
 530.00  2.2904E-008
 530.50  3.0145E-009
 531.00  0.0000E+000
 531.50  0.0000E+000
 532.00  0.0000E+000
 532.50  0.0000E+000
 533.00  0.0000E+000
 533.50  0.0000E+000
 534.00  0.0000E+000
 534.50  0.0000E+000
 535.00  0.0000E+000
 535.50  0.0000E+000
 536.00  0.0000E+000
 536.50  0.0000E+000
 537.00  0.0000E+000
 537.50  0.0000E+000
 538.00  0.0000E+000
 538.50  0.0000E+000
 539.00  0.0000E+000
 539.50  0.0000E+000
 540.00  0.0000E+000
 540.50  0.0000E+000
 541.00  0.0000E+000
 541.50  0.0000E+000
 542.00  0.0000E+000
 542.50  0.0000E+000
 543.00  1.6976E-009
 543.50  2.1974E-008
 544.00  9.2196E-008
 544.50  1.4791E-007
 545.00  1.3549E-007
 545.50  1.1078E-007
 546.00  5.5138E-008
 546.50  3.0803E-008
 547.00  3.2803E-008
 547.50  3.8989E-008
 548.00  5.2950E-008
 548.50  8.4708E-008
 549.00  1.0057E-007
 549.50  1.0769E-007
 550.00  1.4358E-007
 550.50  2.0048E-007
 551.00  1.5158E-007
 551.50  1.2624E-007
 552.00  1.4083E-007
 552.50  1.3372E-007
 553.00  7.4560E-008
 553.50  6.4421E-008
 554.00  0.0000E+000
 554.50  0.0000E+000
 555.00  0.0000E+000
 555.50  0.0000E+000
 556.00  0.0000E+000
 556.50  0.0000E+000
 557.00  0.0000E+000
 557.50  1.6102E-008
 558.00  2.4293E-008
 558.50  6.9089E-009
 559.00  3.0579E-008
 559.50  8.1581E-008
 560.00  1.4024E-007
 560.50  2.2107E-007
 561.00  2.8492E-007
 561.50  3.1751E-007
 562.00  3.4984E-007
 562.50  3.4406E-007
 563.00  3.1319E-007
 563.50  3.0459E-007
 564.00  2.5855E-007
 564.50  2.2794E-007
 565.00  1.7033E-007
 565.50  1.2788E-007
 566.00  6.0308E-008
 566.50  1.0688E-008
 567.00  0.0000E+000
 567.50  0.0000E+000
 568.00  0.0000E+000
 568.50  0.0000E+000
 569.00  0.0000E+000
 569.50  0.0000E+000
 570.00  0.0000E+000
 570.50  3.0626E-009
 571.00  2.8235E-008
 571.50  6.8390E-008
 572.00  7.4623E-008
 572.50  1.4385E-007
 573.00  2.2699E-007
 573.50  2.5295E-007
 574.00  2.5122E-007
 574.50  2.5472E-007
 575.00  1.3921E-007
 575.50  7.3580E-008
 576.00  0.0000E+000
 576.50  0.0000E+000
 577.00  7.7208E-009
 577.50  5.2367E-008
 578.00  1.3582E-007
 578.50  1.8247E-007
 579.00  1.8763E-007
 579.50  1.7944E-007
 580.00  1.1283E-007
 580.50  5.3112E-008
 581.00  9.2610E-008
 581.50  1.1605E-007
 582.00  1.8163E-007
 582.50  2.8538E-007
 583.00  3.6106E-007
 583.50  4.6705E-007
 584.00  5.3669E-007
 584.50  5.2214E-007
 585.00  5.2225E-007
 585.50  5.1881E-007
 586.00  4.5869E-007
 586.50  4.5603E-007
 587.00  4.1780E-007
 587.50  3.2339E-007
 588.00  1.9710E-007
 588.50  7.2171E-008
 589.00  1.8082E-008
 589.50  2.4853E-008
 590.00  5.7121E-008
 590.50  9.6255E-008
 591.00  1.7148E-007
 591.50  2.2737E-007
 592.00  2.3207E-007
 592.50  3.2591E-007
 593.00  2.4416E-007
 593.50  1.6231E-007
 594.00  5.9732E-008
 594.50  0.0000E+000
 595.00  0.0000E+000
 595.50  4.3812E-008
 596.00  1.8094E-007
 596.50  3.5608E-007
 597.00  4.5451E-007
 597.50  5.4091E-007
 598.00  5.3807E-007
 598.50  5.0580E-007
 599.00  4.6525E-007
 599.50  4.0358E-007
 600.00  3.3562E-007
 600.50  3.4288E-007
 601.00  3.6086E-007
 601.50  3.5330E-007
 602.00  4.1763E-007
 602.50  4.7950E-007
 603.00  4.7220E-007
 603.50  4.8018E-007
 604.00  4.1090E-007
 604.50  3.4902E-007
 605.00  2.6541E-007
 605.50  4.1227E-007
 606.00  4.7419E-007
 606.50  5.4464E-007
 607.00  5.9533E-007
 607.50  5.7036E-007
 608.00  4.6659E-007
 608.50  4.5744E-007
 609.00  5.0385E-007
 609.50  5.4584E-007
 610.00  6.1984E-007
 610.50  7.1980E-007
 611.00  8.3224E-007
 611.50  8.3103E-007
 612.00  8.1584E-007
 612.50  7.5010E-007
 613.00  6.2821E-007
 613.50  5.6835E-007
 614.00  6.1562E-007
 614.50  6.4219E-007
 615.00  7.5900E-007
 615.50  9.6381E-007
 616.00  1.1122E-006
 616.50  1.2207E-006
 617.00  1.3224E-006
 617.50  1.3191E-006
 618.00  1.2491E-006
 618.50  1.1218E-006
 619.00  1.0793E-006
 619.50  1.0390E-006
 620.00  1.1024E-006
 620.50  1.1955E-006
 621.00  1.2868E-006
 621.50  1.4189E-006
 622.00  1.5287E-006
 622.50  1.5482E-006
 623.00  1.5435E-006
 623.50  1.6166E-006
 624.00  1.6280E-006
 624.50  1.6461E-006
 625.00  1.6872E-006
 625.50  1.7470E-006
 626.00  1.7452E-006
 626.50  1.7953E-006
 627.00  1.8783E-006
 627.50  1.9917E-006
 628.00  2.1010E-006
 628.50  2.2190E-006
 629.00  2.3511E-006
 629.50  2.4621E-006
 630.00  2.6462E-006
 630.50  2.8293E-006
 631.00  2.9791E-006
 631.50  3.1552E-006
 632.00  3.3693E-006
 632.50  3.4650E-006
 633.00  3.6171E-006
 633.50  3.7110E-006
 634.00  3.7356E-006
 634.50  3.8217E-006
 635.00  3.9775E-006
 635.50  4.1606E-006
 636.00  4.3668E-006
 636.50  4.6580E-006
 637.00  5.0453E-006
 637.50  5.4168E-006
 638.00  5.7553E-006
 638.50  6.1035E-006
 639.00  6.4529E-006
 639.50  6.7654E-006
 640.00  7.1166E-006
 640.50  7.5307E-006
 641.00  7.8525E-006
 641.50  8.0548E-006
 642.00  8.2490E-006
 642.50  8.4794E-006
 643.00  8.7049E-006
 643.50  9.0357E-006
 644.00  9.4569E-006
 644.50  9.8359E-006
 645.00  1.0310E-005
 645.50  1.0929E-005
 646.00  1.1650E-005
 646.50  1.2416E-005
 647.00  1.3264E-005
 647.50  1.4091E-005
 648.00  1.4997E-005
 648.50  1.5791E-005
 649.00  1.6460E-005
 649.50  1.7181E-005
 650.00  1.8009E-005
 650.50  1.8680E-005
 651.00  1.9666E-005
 651.50  2.0751E-005
 652.00  2.1877E-005
 652.50  2.2809E-005
 653.00  2.3686E-005
 653.50  2.4588E-005
 654.00  2.5486E-005
 654.50  2.6551E-005
 655.00  2.7902E-005
 655.50  2.9388E-005
 656.00  3.1082E-005
 656.50  3.2763E-005
 657.00  3.4639E-005
 657.50  3.6227E-005
 658.00  3.7764E-005
 658.50  3.9339E-005
 659.00  4.1102E-005
 659.50  4.2840E-005
 660.00  4.4848E-005
 660.50  4.7150E-005
 661.00  4.9613E-005
 661.50  5.2070E-005
 662.00  5.4752E-005
 662.50  5.7354E-005
 663.00  5.9973E-005
 663.50  6.2469E-005
 664.00  6.5293E-005
 664.50  6.8058E-005
 665.00  7.1086E-005
 665.50  7.4216E-005
 666.00  7.7541E-005
 666.50  8.1106E-005
 667.00  8.4838E-005
 667.50  8.8587E-005
 668.00  9.2229E-005
 668.50  9.5659E-005
 669.00  9.9054E-005
 669.50  1.0249E-004
 670.00  1.0592E-004
 670.50  1.0945E-004
 671.00  1.1302E-004
 671.50  1.1637E-004
 672.00  1.1958E-004
 672.50  1.2260E-004
 673.00  1.2542E-004
 673.50  1.2789E-004
 674.00  1.3002E-004
 674.50  1.3190E-004
 675.00  1.3342E-004
 675.50  1.3453E-004
 676.00  1.3547E-004
 676.50  1.3593E-004
 677.00  1.3602E-004
 677.50  1.3579E-004
 678.00  1.3495E-004
 678.50  1.3360E-004
 679.00  1.3194E-004
 679.50  1.2984E-004
 680.00  1.2759E-004
 680.50  1.2522E-004
 681.00  1.2263E-004
 681.50  1.1989E-004
 682.00  1.1694E-004
 682.50  1.1383E-004
 683.00  1.1073E-004
 683.50  1.0741E-004
 684.00  1.0382E-004
 684.50  1.0008E-004
 685.00  9.6174E-005
 685.50  9.1973E-005
 686.00  8.8014E-005
 686.50  8.4174E-005
 687.00  8.0461E-005
 687.50  7.6879E-005
 688.00  7.3526E-005
 688.50  7.0281E-005
 689.00  6.7132E-005
 689.50  6.4135E-005
 690.00  6.1228E-005
 690.50  5.8261E-005
 691.00  5.5310E-005
 691.50  5.2459E-005
 692.00  4.9926E-005
 692.50  4.7201E-005
 693.00  4.4545E-005
 693.50  4.2095E-005
 694.00  3.9695E-005
 694.50  3.7287E-005
 695.00  3.5364E-005
 695.50  3.3707E-005
 696.00  3.2173E-005
 696.50  3.0770E-005
 697.00  2.9250E-005
 697.50  2.7810E-005
 698.00  2.6607E-005
 698.50  2.5302E-005
 699.00  2.3830E-005
 699.50  2.2488E-005
 700.00  2.0790E-005
 700.50  1.8939E-005
 701.00  1.7307E-005
 701.50  1.5880E-005
 702.00  1.4769E-005
 702.50  1.4003E-005
 703.00  1.3457E-005
 703.50  1.2923E-005
 704.00  1.2492E-005
 704.50  1.2197E-005
 705.00  1.1790E-005
 705.50  1.1307E-005
 706.00  1.0835E-005
 706.50  1.0284E-005
 707.00  9.4491E-006
 707.50  8.7848E-006
 708.00  8.0278E-006
 708.50  7.5285E-006
 709.00  7.2154E-006
 709.50  7.0237E-006
 710.00  6.8326E-006
 710.50  6.8010E-006
 711.00  6.6699E-006
 711.50  6.4312E-006
 712.00  6.2769E-006
 712.50  6.0978E-006
 713.00  5.8182E-006
 713.50  5.4809E-006
 714.00  5.2418E-006
 714.50  4.9383E-006
 715.00  5.0292E-006
 715.50  5.0304E-006
 716.00  5.1285E-006
 716.50  5.1707E-006
 717.00  5.3050E-006
 717.50  5.2970E-006
 718.00  5.3712E-006
 718.50  5.4219E-006
 719.00  5.2547E-006
 719.50  4.9035E-006
 720.00  4.6698E-006
 720.50  4.3506E-006
 721.00  4.0325E-006
 721.50  3.8152E-006
 722.00  3.6666E-006
 722.50  3.2751E-006
 723.00  2.9783E-006
 723.50  2.9055E-006
 724.00  2.9665E-006
 724.50  3.2776E-006
 725.00  3.7853E-006
 725.50  4.0870E-006
 726.00  4.1373E-006
 726.50  4.3075E-006
 727.00  4.1669E-006
 727.50  3.8524E-006
 728.00  3.7216E-006
 728.50  3.4131E-006
 729.00  2.9695E-006
 729.50  2.6065E-006
 730.00  2.3736E-006
 730.50  2.4128E-006
 731.00  2.5865E-006
 731.50  2.8909E-006
 732.00  3.1462E-006
 732.50  3.2628E-006
 733.00  3.2163E-006
 733.50  2.9356E-006
 734.00  2.5431E-006
 734.50  2.2906E-006
 735.00  2.0479E-006
 735.50  1.8408E-006
 736.00  1.8294E-006
 736.50  1.7959E-006
 737.00  1.9175E-006
 737.50  2.0791E-006
 738.00  1.9904E-006
 738.50  1.9975E-006
 739.00  2.1560E-006
 739.50  2.1819E-006
 740.00  2.3332E-006
 740.50  2.8418E-006
 741.00  3.1874E-006
 741.50  3.4392E-006
 742.00  3.4147E-006
 742.50  3.2478E-006
 743.00  2.7577E-006
 743.50  2.1512E-006
 744.00  1.7493E-006
 744.50  1.3356E-006
 745.00  9.3065E-007
 745.50  6.9318E-007
 746.00  5.0499E-007
 746.50  1.5374E-007
 747.00  1.0460E-008
 747.50  2.9426E-011
 748.00  7.1129E-009
 748.50  1.1355E-007
 749.00  5.4526E-007
 749.50  8.9777E-007
 750.00  1.1033E-006
 750.50  1.2047E-006
 751.00  1.1404E-006
 751.50  8.9411E-007
 752.00  7.1270E-007
 752.50  5.8173E-007
 753.00  4.5253E-007
 753.50  3.8043E-007
 754.00  4.7591E-007
 754.50  4.6022E-007
 755.00  3.0098E-007
 755.50  2.0657E-007
 756.00  9.4496E-008
 756.50  0.0000E+000
 757.00  0.0000E+000
 757.50  0.0000E+000
 758.00  2.3474E-008
 758.50  7.5812E-008
 759.00  0.0000E+000
 759.50  0.0000E+000
 760.00  0.0000E+000
 760.50  0.0000E+000
 761.00  0.0000E+000
 761.50  0.0000E+000
 762.00  0.0000E+000
 762.50  0.0000E+000
 763.00  0.0000E+000
 763.50  0.0000E+000
 764.00  0.0000E+000
 764.50  0.0000E+000
 765.00  0.0000E+000
 765.50  7.1890E-009
 766.00  1.2130E-007
 766.50  3.6887E-007
 767.00  6.7017E-007
 767.50  1.1732E-006
 768.00  1.2094E-006
 768.50  1.1064E-006
 769.00  1.2157E-006
 769.50  1.4523E-006
 770.00  1.3008E-006
 770.50  1.2264E-006
 771.00  1.1694E-006
 771.50  1.1677E-006
 772.00  9.9653E-007
 772.50  1.3465E-006
 773.00  1.3415E-006
 773.50  1.3686E-006
 774.00  1.0718E-006
 774.50  9.0153E-007
 775.00  8.3799E-007
 775.50  9.8812E-007
 776.00  1.2311E-006
 776.50  1.6670E-006
 777.00  1.9531E-006
 777.50  2.1381E-006
 778.00  2.1872E-006
 778.50  2.0155E-006
 779.00  1.7116E-006
 779.50  1.5151E-006
 780.00  1.2377E-006
 780.50  1.0685E-006
 781.00  8.8016E-007
 781.50  5.0371E-007
 782.00  5.5393E-008
 782.50  5.6936E-010
 783.00  0.0000E+000
 783.50  0.0000E+000
 784.00  0.0000E+000
 784.50  0.0000E+000
 785.00  0.0000E+000
 785.50  0.0000E+000
 786.00  0.0000E+000
 786.50  0.0000E+000
 787.00  0.0000E+000
 787.50  0.0000E+000
 788.00  0.0000E+000
 788.50  0.0000E+000
 789.00  0.0000E+000
 789.50  0.0000E+000
 790.00  0.0000E+000
 790.50  3.7213E-008
 791.00  5.0578E-007
 791.50  6.4218E-007
 792.00  1.0851E-006
 792.50  1.4364E-006
 793.00  1.4902E-006
 793.50  1.3008E-006
 794.00  1.2265E-006
 794.50  7.5663E-007
 795.00  3.6402E-007
 795.50  1.0032E-008
 796.00  0.0000E+000
 796.50  0.0000E+000
 797.00  0.0000E+000
 797.50  2.1994E-008
 798.00  1.4781E-008
 798.50  0.0000E+000
 799.00  0.0000E+000
 799.50  0.0000E+000
 800.00  0.0000E+000
 800.50  0.0000E+000
 801.00  0.0000E+000
 801.50  0.0000E+000
 802.00  1.1046E-009
 802.50  4.3396E-008
 803.00  1.3107E-007
 803.50  0.0000E+000
 804.00  0.0000E+000
 804.50  0.0000E+000
 805.00  0.0000E+000
 805.50  0.0000E+000
 806.00  0.0000E+000
 806.50  0.0000E+000
 807.00  8.4301E-008
 807.50  1.0708E-007
 808.00  2.6416E-008
 808.50  0.0000E+000
 809.00  0.0000E+000
 809.50  0.0000E+000
 810.00  0.0000E+000
 810.50  0.0000E+000
 811.00  0.0000E+000
 811.50  0.0000E+000
 812.00  0.0000E+000
 812.50  0.0000E+000
 813.00  0.0000E+000
 813.50  0.0000E+000
 814.00  0.0000E+000
 814.50  0.0000E+000
 815.00  0.0000E+000
 815.50  0.0000E+000
 816.00  0.0000E+000
 816.50  0.0000E+000
 817.00  0.0000E+000
 817.50  0.0000E+000
 818.00  0.0000E+000
 818.50  0.0000E+000
 819.00  0.0000E+000
 819.50  1.6630E-007
 820.00  4.0671E-007
 820.50  2.0121E-007
 821.00  1.0673E-008
 821.50  0.0000E+000
 822.00  0.0000E+000
 822.50  0.0000E+000
 823.00  0.0000E+000
 823.50  0.0000E+000
 824.00  7.0503E-008
 824.50  2.7389E-007
 825.00  1.9221E-007
 825.50  1.4568E-007
 826.00  2.3223E-008
 826.50  2.5849E-008
 827.00  3.2045E-007
 827.50  6.1958E-007
 828.00  1.0234E-006
 828.50  1.6316E-006
 829.00  1.7599E-006
 829.50  1.6535E-006
 830.00  1.7559E-006
 830.50  1.5496E-006
 831.00  1.0123E-006
 831.50  9.0922E-007
 832.00  5.9933E-007
 832.50  5.6131E-007
 833.00  1.0039E-006
 833.50  1.5908E-006
 834.00  1.9741E-006
 834.50  2.5913E-006
 835.00  3.0071E-006
 835.50  2.7748E-006
 836.00  2.3246E-006
 836.50  1.9641E-006
 837.00  1.6391E-006
 837.50  1.4273E-006
 838.00  1.4767E-006
 838.50  1.4437E-006
 839.00  9.9685E-007
 839.50  2.5179E-007
 840.00  5.6289E-009
 840.50  0.0000E+000
 841.00  0.0000E+000
 841.50  0.0000E+000
 842.00  0.0000E+000
 842.50  0.0000E+000
 843.00  3.2699E-009
 843.50  2.6967E-007
 844.00  7.9453E-007
 844.50  8.6371E-007
 845.00  9.0522E-007
 845.50  1.0123E-006
 846.00  1.0002E-006
 846.50  8.4221E-007
 847.00  1.0329E-006
 847.50  1.1692E-006
 848.00  9.7843E-007
 848.50  8.8287E-007
 849.00  8.9423E-007
 849.50  7.5256E-007
 850.00  5.7743E-007
 850.50  2.6566E-007
 851.00  3.6701E-008
 851.50  0.0000E+000
 852.00  0.0000E+000
 852.50  0.0000E+000
 853.00  0.0000E+000
 853.50  0.0000E+000
 854.00  0.0000E+000
 854.50  0.0000E+000
 855.00  0.0000E+000
 855.50  0.0000E+000
 856.00  6.1083E-008
 856.50  5.3605E-007
 857.00  1.2709E-006
 857.50  1.5469E-006
 858.00  1.5536E-006
 858.50  7.5787E-007
 859.00  8.7490E-008
 859.50  0.0000E+000
 860.00  0.0000E+000
 860.50  0.0000E+000
 861.00  7.3294E-008
 861.50  8.2348E-008
 862.00  1.8927E-008
 862.50  0.0000E+000
 863.00  0.0000E+000
 863.50  0.0000E+000
 864.00  6.8101E-008
 864.50  6.0260E-007
 865.00  3.9498E-007
 865.50  1.7262E-009
 866.00  0.0000E+000
 866.50  0.0000E+000
 867.00  0.0000E+000
 867.50  0.0000E+000
 868.00  0.0000E+000
 868.50  0.0000E+000
 869.00  0.0000E+000
 869.50  0.0000E+000
 870.00  0.0000E+000
 870.50  0.0000E+000
 871.00  0.0000E+000
 871.50  0.0000E+000
 872.00  0.0000E+000
 872.50  0.0000E+000
 873.00  0.0000E+000
 873.50  0.0000E+000
 874.00  0.0000E+000
 874.50  0.0000E+000
 875.00  0.0000E+000
 875.50  0.0000E+000
 876.00  0.0000E+000
 876.50  0.0000E+000
 877.00  0.0000E+000
 877.50  0.0000E+000
 878.00  0.0000E+000
 878.50  0.0000E+000
 879.00  0.0000E+000
 879.50  0.0000E+000
 880.00  0.0000E+000
 880.50  0.0000E+000
 881.00  0.0000E+000
 881.50  0.0000E+000
 882.00  0.0000E+000
 882.50  0.0000E+000
 883.00  6.0513E-008
 883.50  1.0708E-007
 884.00  5.3104E-007
 884.50  8.8979E-007
 885.00  3.3656E-007
 885.50  0.0000E+000
 886.00  0.0000E+000
 886.50  0.0000E+000
 887.00  0.0000E+000
 887.50  0.0000E+000
 888.00  0.0000E+000
 888.50  0.0000E+000
 889.00  0.0000E+000
 889.50  0.0000E+000
 890.00  0.0000E+000
 890.50  0.0000E+000
 891.00  0.0000E+000
 891.50  0.0000E+000
 892.00  0.0000E+000
 892.50  0.0000E+000
 893.00  0.0000E+000
 893.50  0.0000E+000
 894.00  0.0000E+000
 894.50  0.0000E+000
 895.00  0.0000E+000
 895.50  0.0000E+000
 896.00  0.0000E+000
 896.50  0.0000E+000
 897.00  0.0000E+000
 897.50  0.0000E+000
 898.00  0.0000E+000
 898.50  0.0000E+000
 899.00  0.0000E+000
 899.50  0.0000E+000
 900.00  0.0000E+000
 900.50  0.0000E+000
 901.00  0.0000E+000
 901.50  0.0000E+000
 902.00  0.0000E+000
 902.50  0.0000E+000
 903.00  0.0000E+000
 903.50  2.1940E-009
 904.00  1.5783E-007
 904.50  1.0188E-006
 905.00  1.3107E-006
 905.50  2.5094E-006
 906.00  2.9610E-006
 906.50  3.5733E-006
 907.00  4.0476E-006
 907.50  4.2233E-006
 908.00  3.4773E-006
 908.50  2.7636E-006
 909.00  1.4185E-006
 909.50  5.7824E-007
 910.00  8.1764E-007
 910.50  1.5607E-006
 911.00  2.3414E-006
 911.50  3.0405E-006
 912.00  2.9399E-006
 912.50  2.3733E-006
 913.00  1.7804E-006
 913.50  1.3412E-006
 914.00  1.3821E-006
 914.50  2.2470E-006
 915.00  3.0287E-006
 915.50  3.2151E-006
 916.00  3.3423E-006
 916.50  3.2657E-006
 917.00  2.4921E-006
 917.50  1.4748E-006
 918.00  2.2162E-007
 918.50  0.0000E+000
 919.00  0.0000E+000
 919.50  0.0000E+000
 920.00  0.0000E+000
 920.50  1.9856E-007
 921.00  1.2133E-006
 921.50  2.5595E-006
 922.00  3.4755E-006
 922.50  4.2525E-006
 923.00  4.9664E-006
 923.50  5.4769E-006
 924.00  5.6756E-006
 924.50  5.5445E-006
 925.00  4.8875E-006
 925.50  3.4650E-006
 926.00  1.7624E-006
 926.50  6.4594E-007
 927.00  1.7204E-006
 927.50  2.6239E-006
 928.00  3.8499E-006
 928.50  4.8667E-006
 929.00  5.6272E-006
 929.50  5.2113E-006
 930.00  6.4523E-006
 930.50  7.1348E-006
 931.00  6.7812E-006
 931.50  5.6281E-006
 932.00  3.0690E-006
 932.50  1.6796E-006
 933.00  5.8926E-007
 933.50  2.5770E-006
 934.00  3.8490E-006
 934.50  4.5240E-006
 935.00  2.7083E-006
 935.50  8.9564E-007
 936.00  0.0000E+000
 936.50  0.0000E+000
 937.00  0.0000E+000
 937.50  0.0000E+000
 938.00  0.0000E+000
 938.50  0.0000E+000
 939.00  0.0000E+000
 939.50  0.0000E+000
 940.00  0.0000E+000
 940.50  0.0000E+000
 941.00  0.0000E+000
 941.50  0.0000E+000
 942.00  0.0000E+000
 942.50  4.4213E-007
 943.00  1.4435E-006
 943.50  1.3735E-006
 944.00  1.4745E-006
 944.50  3.4518E-006
 945.00  4.6080E-006
 945.50  5.8024E-006
 946.00  7.0008E-006
 946.50  6.6241E-006
 947.00  2.5141E-006
 947.50  0.0000E+000
 948.00  0.0000E+000
 948.50  0.0000E+000
 949.00  0.0000E+000
 949.50  0.0000E+000
 950.00  0.0000E+000
 950.50  0.0000E+000
 951.00  0.0000E+000
 951.50  0.0000E+000
 952.00  0.0000E+000
 952.50  0.0000E+000
 953.00  0.0000E+000
 953.50  0.0000E+000
 954.00  0.0000E+000
 954.50  0.0000E+000
 955.00  0.0000E+000
 955.50  0.0000E+000
 956.00  0.0000E+000
 956.50  0.0000E+000
 957.00  0.0000E+000
 957.50  0.0000E+000
 958.00  0.0000E+000
 958.50  0.0000E+000
 959.00  0.0000E+000
 959.50  0.0000E+000
 960.00  0.0000E+000
 960.50  0.0000E+000
 961.00  0.0000E+000
 961.50  0.0000E+000
 962.00  0.0000E+000
 962.50  0.0000E+000
 963.00  0.0000E+000
 963.50  9.5356E-007
 964.00  6.2815E-007
 964.50  1.0129E-006
 965.00  1.2882E-006
 965.50  2.1857E-006
 966.00  1.7690E-006
 966.50  9.5234E-007
 967.00  0.0000E+000
 967.50  0.0000E+000
 968.00  0.0000E+000
 968.50  0.0000E+000
 969.00  0.0000E+000
 969.50  0.0000E+000
 970.00  0.0000E+000
 970.50  0.0000E+000
 971.00  0.0000E+000
 971.50  0.0000E+000
 972.00  0.0000E+000
 972.50  4.3987E-007
 973.00  3.4101E-006
 973.50  7.1694E-006
 974.00  9.3771E-006
 974.50  1.0704E-005
 975.00  1.2639E-005
 975.50  1.3782E-005
 976.00  1.5591E-005
 976.50  1.8927E-005
 977.00  2.0545E-005
 977.50  2.0370E-005
 978.00  1.7194E-005
 978.50  1.1940E-005
 979.00  2.7144E-006
 979.50  1.5463E-007
 980.00  0.0000E+000
 980.50  0.0000E+000
 981.00  0.0000E+000
 981.50  6.7505E-007
 982.00  1.0414E-006
 982.50  0.0000E+000
 983.00  0.0000E+000
 983.50  0.0000E+000
 984.00  0.0000E+000
 984.50  0.0000E+000
 985.00  0.0000E+000
 985.50  0.0000E+000
 986.00  0.0000E+000
 986.50  0.0000E+000
 987.00  0.0000E+000
 987.50  0.0000E+000
 988.00  0.0000E+000
 988.50  0.0000E+000
 989.00  0.0000E+000
 989.50  0.0000E+000
 990.00  0.0000E+000
 990.50  0.0000E+000
 991.00  0.0000E+000
 991.50  0.0000E+000
 992.00  0.0000E+000
 992.50  0.0000E+000
 993.00  0.0000E+000
 993.50  0.0000E+000
 994.00  0.0000E+000
 994.50  0.0000E+000
 995.00  0.0000E+000
 995.50  0.0000E+000
 996.00  0.0000E+000
 996.50  0.0000E+000
 997.00  0.0000E+000
 997.50  0.0000E+000
 998.00  0.0000E+000
 998.50  0.0000E+000
 999.00  0.0000E+000
 999.50  0.0000E+000
1000.00  0.0000E+000
1000.50  0.0000E+000
1001.00  0.0000E+000
1001.50  0.0000E+000
1002.00  0.0000E+000
1002.50  0.0000E+000
1003.00  0.0000E+000
1003.50  0.0000E+000
1004.00  0.0000E+000
1004.50  0.0000E+000
1005.00  0.0000E+000
1005.50  0.0000E+000
1006.00  0.0000E+000
1006.50  0.0000E+000
1007.00  0.0000E+000
1007.50  0.0000E+000
1008.00  0.0000E+000
1008.50  0.0000E+000
1009.00  0.0000E+000
1009.50  0.0000E+000
1010.00  0.0000E+000
1010.50  0.0000E+000
1011.00  0.0000E+000
1011.50  0.0000E+000
1012.00  0.0000E+000
1012.50  0.0000E+000
1013.00  0.0000E+000
1013.50  0.0000E+000
1014.00  0.0000E+000
1014.50  0.0000E+000
1015.00  0.0000E+000
1015.50  0.0000E+000
1016.00  0.0000E+000
1016.50  0.0000E+000
1017.00  0.0000E+000
1017.50  0.0000E+000
1018.00  0.0000E+000
1018.50  0.0000E+000
1019.00  0.0000E+000
1019.50  0.0000E+000
1020.00  0.0000E+000
1020.50  0.0000E+000
1021.00  0.0000E+000
1021.50  0.0000E+000
1022.00  0.0000E+000
1022.50  0.0000E+000
1023.00  0.0000E+000
1023.50  0.0000E+000
1024.00  0.0000E+000
1024.50  0.0000E+000
1025.00  0.0000E+000
1025.50  0.0000E+000
1026.00  0.0000E+000
1026.50  0.0000E+000
1027.00  0.0000E+000
1027.50  0.0000E+000
1028.00  0.0000E+000
1028.50  0.0000E+000
1029.00  0.0000E+000
1029.50  0.0000E+000
1030.00  0.0000E+000
1030.50  0.0000E+000
1031.00  0.0000E+000
1031.50  0.0000E+000
1032.00  0.0000E+000
1032.50  0.0000E+000
1033.00  0.0000E+000
1033.50  0.0000E+000
1034.00  0.0000E+000
1034.50  0.0000E+000
1035.00  0.0000E+000
1035.50  0.0000E+000
1036.00  0.0000E+000
1036.50  0.0000E+000
1037.00  0.0000E+000
1037.50  0.0000E+000
1038.00  0.0000E+000
1038.50  0.0000E+000
1039.00  0.0000E+000
1039.50  0.0000E+000
1040.00  0.0000E+000
1040.50  0.0000E+000
1041.00  0.0000E+000
1041.50  0.0000E+000
1042.00  0.0000E+000
1042.50  0.0000E+000
1043.00  0.0000E+000
1043.50  0.0000E+000
1044.00  0.0000E+000
1044.50  0.0000E+000
1045.00  0.0000E+000
1045.50  0.0000E+000
1046.00  0.0000E+000
1046.50  0.0000E+000
1047.00  0.0000E+000
1047.50  0.0000E+000
1048.00  0.0000E+000
1048.50  0.0000E+000
1049.00  0.0000E+000
1049.50  0.0000E+000
1050.00  0.0000E+000
1050.50  0.0000E+000
1051.00  0.0000E+000
1051.50  0.0000E+000
1052.00  0.0000E+000
1052.50  0.0000E+000
1053.00  0.0000E+000
1053.50  0.0000E+000
1054.00  0.0000E+000
1054.50  0.0000E+000
1055.00  0.0000E+000
1055.50  0.0000E+000
1056.00  0.0000E+000
1056.50  0.0000E+000
1057.00  0.0000E+000
1057.50  0.0000E+000
1058.00  0.0000E+000
1058.50  0.0000E+000
1059.00  0.0000E+000
1059.50  0.0000E+000
1060.00  0.0000E+000
1060.50  0.0000E+000
1061.00  0.0000E+000
1061.50  0.0000E+000
1062.00  0.0000E+000
1062.50  0.0000E+000
1063.00  0.0000E+000
1063.50  0.0000E+000
1064.00  0.0000E+000
1064.50  0.0000E+000
1065.00  0.0000E+000
1065.50  0.0000E+000
1066.00  0.0000E+000
1066.50  0.0000E+000
1067.00  0.0000E+000
1067.50  0.0000E+000
1068.00  0.0000E+000
1068.50  0.0000E+000
1069.00  0.0000E+000
1069.50  0.0000E+000
1070.00  0.0000E+000
1070.50  0.0000E+000
1071.00  0.0000E+000
1071.50  0.0000E+000
1072.00  0.0000E+000
1072.50  0.0000E+000
1073.00  0.0000E+000
1073.50  0.0000E+000
1074.00  0.0000E+000
1074.50  0.0000E+000
1075.00  0.0000E+000
1075.50  0.0000E+000
1076.00  0.0000E+000
1076.50  0.0000E+000
1077.00  0.0000E+000
1077.50  0.0000E+000
1078.00  0.0000E+000
1078.50  0.0000E+000
1079.00  0.0000E+000
1079.50  0.0000E+000
1080.00  0.0000E+000
1080.50  0.0000E+000
1081.00  0.0000E+000
1081.50  0.0000E+000
1082.00  0.0000E+000
1082.50  0.0000E+000
1083.00  0.0000E+000
1083.50  0.0000E+000
1084.00  0.0000E+000
1084.50  0.0000E+000
1085.00  0.0000E+000
1085.50  0.0000E+000
1086.00  0.0000E+000
1086.50  0.0000E+000
1087.00  0.0000E+000
1087.50  0.0000E+000
1088.00  0.0000E+000
1088.50  0.0000E+000
1089.00  0.0000E+000
1089.50  0.0000E+000
1090.00  0.0000E+000
1090.50  0.0000E+000
1091.00  0.0000E+000
1091.50  0.0000E+000
1092.00  0.0000E+000
1092.50  0.0000E+000
1093.00  0.0000E+000
1093.50  0.0000E+000
1094.00  0.0000E+000
1094.50  0.0000E+000
1095.00  0.0000E+000
1095.50  0.0000E+000
1096.00  0.0000E+000
1096.50  0.0000E+000
1097.00  0.0000E+000
1097.50  0.0000E+000
1098.00  0.0000E+000
1098.50  0.0000E+000
1099.00  0.0000E+000
1099.50  0.0000E+000
1100.00  0.0000E+000
1100.50  0.0000E+000
1101.00  0.0000E+000
1101.50  0.0000E+000
1102.00  0.0000E+000
1102.50  0.0000E+000
1103.00  0.0000E+000
1103.50  0.0000E+000
1104.00  0.0000E+000
1104.50  0.0000E+000
1105.00  0.0000E+000
1105.50  0.0000E+000
1106.00  0.0000E+000
1106.50  0.0000E+000
1107.00  0.0000E+000
1107.50  0.0000E+000
1108.00  0.0000E+000
1108.50  0.0000E+000
1109.00  0.0000E+000
1109.50  0.0000E+000
1110.00  0.0000E+000
1110.50  0.0000E+000
1111.00  0.0000E+000
1111.50  0.0000E+000
1112.00  0.0000E+000
1112.50  0.0000E+000
1113.00  0.0000E+000
1113.50  0.0000E+000
1114.00  0.0000E+000
1114.50  0.0000E+000
1115.00  0.0000E+000
1115.50  0.0000E+000
1116.00  0.0000E+000
1116.50  0.0000E+000
1117.00  0.0000E+000
1117.50  0.0000E+000
1118.00  0.0000E+000
1118.50  0.0000E+000
1119.00  0.0000E+000
1119.50  0.0000E+000
1120.00  0.0000E+000
1120.50  0.0000E+000
1121.00  0.0000E+000
1121.50  0.0000E+000
1122.00  0.0000E+000
1122.50  0.0000E+000
1123.00  0.0000E+000
1123.50  0.0000E+000
1124.00  0.0000E+000
1124.50  0.0000E+000
1125.00  0.0000E+000
1125.50  0.0000E+000
1126.00  0.0000E+000
1126.50  0.0000E+000
1127.00  0.0000E+000
1127.50  0.0000E+000
: 6
