# Supplementary material for: A photoconversion model for full spectral programming and multiplexing of optogenetic systems
Source: Mol Syst Biol. 2017 Apr 24;13(4):926. doi: 10.15252/msb.20167456 (PMC5408778; doi:10.15252/msb.20167456)
Supplement: Supplementary file 11 — Dataset EV3 [file MSB-13-926-s011.zip › dataset_ev3_led_data/led_calibration_data/EO_03/Shannen_c1/raw/17.IRR]

" File: 160129_calibrations\post-calibration\Sha
" RAD->  Wave:647.21nm  Pix:1050  Val:  0.000  Time:400ms  Avg:2  Sm:1  Sg:1  Tc:off  SNAP  Xt:1  Ch:1  Xtrig wnmcal >RAD-IS6.CAL
 180.00  0.0000E+000
 180.50  0.0000E+000
 181.00  0.0000E+000
 181.50  0.0000E+000
 182.00  0.0000E+000
 182.50  0.0000E+000
 183.00  0.0000E+000
 183.50  0.0000E+000
 184.00  0.0000E+000
 184.50  0.0000E+000
 185.00  0.0000E+000
 185.50  0.0000E+000
 186.00  0.0000E+000
 186.50  0.0000E+000
 187.00  0.0000E+000
 187.50  0.0000E+000
 188.00  0.0000E+000
 188.50  0.0000E+000
 189.00  0.0000E+000
 189.50  0.0000E+000
 190.00  0.0000E+000
 190.50  0.0000E+000
 191.00  0.0000E+000
 191.50  0.0000E+000
 192.00  0.0000E+000
 192.50  0.0000E+000
 193.00  0.0000E+000
 193.50  0.0000E+000
 194.00  0.0000E+000
 194.50  0.0000E+000
 195.00  0.0000E+000
 195.50  0.0000E+000
 196.00  0.0000E+000
 196.50  0.0000E+000
 197.00  0.0000E+000
 197.50  0.0000E+000
 198.00  0.0000E+000
 198.50  0.0000E+000
 199.00  0.0000E+000
 199.50  0.0000E+000
 200.00  0.0000E+000
 200.50  0.0000E+000
 201.00  0.0000E+000
 201.50  0.0000E+000
 202.00  0.0000E+000
 202.50  0.0000E+000
 203.00  0.0000E+000
 203.50  0.0000E+000
 204.00  0.0000E+000
 204.50  0.0000E+000
 205.00  0.0000E+000
 205.50  0.0000E+000
 206.00  0.0000E+000
 206.50  0.0000E+000
 207.00  0.0000E+000
 207.50  0.0000E+000
 208.00  0.0000E+000
 208.50  0.0000E+000
 209.00  0.0000E+000
 209.50  0.0000E+000
 210.00  0.0000E+000
 210.50  0.0000E+000
 211.00  0.0000E+000
 211.50  0.0000E+000
 212.00  0.0000E+000
 212.50  0.0000E+000
 213.00  0.0000E+000
 213.50  0.0000E+000
 214.00  0.0000E+000
 214.50  0.0000E+000
 215.00  0.0000E+000
 215.50  0.0000E+000
 216.00  0.0000E+000
 216.50  0.0000E+000
 217.00  0.0000E+000
 217.50  0.0000E+000
 218.00  0.0000E+000
 218.50  0.0000E+000
 219.00  0.0000E+000
 219.50  0.0000E+000
 220.00  0.0000E+000
 220.50  0.0000E+000
 221.00  0.0000E+000
 221.50  0.0000E+000
 222.00  0.0000E+000
 222.50  0.0000E+000
 223.00  0.0000E+000
 223.50  0.0000E+000
 224.00  0.0000E+000
 224.50  0.0000E+000
 225.00  0.0000E+000
 225.50  0.0000E+000
 226.00  0.0000E+000
 226.50  0.0000E+000
 227.00  0.0000E+000
 227.50  0.0000E+000
 228.00  0.0000E+000
 228.50  0.0000E+000
 229.00  0.0000E+000
 229.50  0.0000E+000
 230.00  0.0000E+000
 230.50  0.0000E+000
 231.00  0.0000E+000
 231.50  0.0000E+000
 232.00  0.0000E+000
 232.50  0.0000E+000
 233.00  0.0000E+000
 233.50  0.0000E+000
 234.00  0.0000E+000
 234.50  0.0000E+000
 235.00  0.0000E+000
 235.50  0.0000E+000
 236.00  0.0000E+000
 236.50  0.0000E+000
 237.00  0.0000E+000
 237.50  0.0000E+000
 238.00  0.0000E+000
 238.50  0.0000E+000
 239.00  0.0000E+000
 239.50  0.0000E+000
 240.00  0.0000E+000
 240.50  0.0000E+000
 241.00  0.0000E+000
 241.50  0.0000E+000
 242.00  0.0000E+000
 242.50  0.0000E+000
 243.00  0.0000E+000
 243.50  0.0000E+000
 244.00  0.0000E+000
 244.50  0.0000E+000
 245.00  0.0000E+000
 245.50  0.0000E+000
 246.00  0.0000E+000
 246.50  0.0000E+000
 247.00  0.0000E+000
 247.50  0.0000E+000
 248.00  0.0000E+000
 248.50  0.0000E+000
 249.00  0.0000E+000
 249.50  0.0000E+000
 250.00  0.0000E+000
 250.50  0.0000E+000
 251.00  0.0000E+000
 251.50  0.0000E+000
 252.00  0.0000E+000
 252.50  0.0000E+000
 253.00  0.0000E+000
 253.50  0.0000E+000
 254.00  0.0000E+000
 254.50  0.0000E+000
 255.00  0.0000E+000
 255.50  0.0000E+000
 256.00  0.0000E+000
 256.50  0.0000E+000
 257.00  0.0000E+000
 257.50  0.0000E+000
 258.00  0.0000E+000
 258.50  0.0000E+000
 259.00  0.0000E+000
 259.50  0.0000E+000
 260.00  0.0000E+000
 260.50  0.0000E+000
 261.00  0.0000E+000
 261.50  0.0000E+000
 262.00  0.0000E+000
 262.50  0.0000E+000
 263.00  0.0000E+000
 263.50  0.0000E+000
 264.00  0.0000E+000
 264.50  0.0000E+000
 265.00  0.0000E+000
 265.50  0.0000E+000
 266.00  0.0000E+000
 266.50  0.0000E+000
 267.00  0.0000E+000
 267.50  0.0000E+000
 268.00  0.0000E+000
 268.50  0.0000E+000
 269.00  0.0000E+000
 269.50  0.0000E+000
 270.00  0.0000E+000
 270.50  0.0000E+000
 271.00  0.0000E+000
 271.50  0.0000E+000
 272.00  0.0000E+000
 272.50  0.0000E+000
 273.00  0.0000E+000
 273.50  0.0000E+000
 274.00  0.0000E+000
 274.50  0.0000E+000
 275.00  0.0000E+000
 275.50  0.0000E+000
 276.00  0.0000E+000
 276.50  0.0000E+000
 277.00  0.0000E+000
 277.50  0.0000E+000
 278.00  0.0000E+000
 278.50  0.0000E+000
 279.00  0.0000E+000
 279.50  0.0000E+000
 280.00  0.0000E+000
 280.50  0.0000E+000
 281.00  0.0000E+000
 281.50  0.0000E+000
 282.00  0.0000E+000
 282.50  0.0000E+000
 283.00  0.0000E+000
 283.50  0.0000E+000
 284.00  0.0000E+000
 284.50  0.0000E+000
 285.00  0.0000E+000
 285.50  0.0000E+000
 286.00  0.0000E+000
 286.50  0.0000E+000
 287.00  0.0000E+000
 287.50  0.0000E+000
 288.00  0.0000E+000
 288.50  0.0000E+000
 289.00  0.0000E+000
 289.50  0.0000E+000
 290.00  0.0000E+000
 290.50  0.0000E+000
 291.00  0.0000E+000
 291.50  0.0000E+000
 292.00  0.0000E+000
 292.50  0.0000E+000
 293.00  0.0000E+000
 293.50  0.0000E+000
 294.00  0.0000E+000
 294.50  0.0000E+000
 295.00  0.0000E+000
 295.50  0.0000E+000
 296.00  0.0000E+000
 296.50  0.0000E+000
 297.00  0.0000E+000
 297.50  0.0000E+000
 298.00  0.0000E+000
 298.50  0.0000E+000
 299.00  0.0000E+000
 299.50  0.0000E+000
 300.00  0.0000E+000
 300.50  0.0000E+000
 301.00  0.0000E+000
 301.50  0.0000E+000
 302.00  0.0000E+000
 302.50  0.0000E+000
 303.00  0.0000E+000
 303.50  0.0000E+000
 304.00  0.0000E+000
 304.50  0.0000E+000
 305.00  0.0000E+000
 305.50  0.0000E+000
 306.00  0.0000E+000
 306.50  0.0000E+000
 307.00  0.0000E+000
 307.50  0.0000E+000
 308.00  0.0000E+000
 308.50  0.0000E+000
 309.00  0.0000E+000
 309.50  0.0000E+000
 310.00  0.0000E+000
 310.50  0.0000E+000
 311.00  0.0000E+000
 311.50  0.0000E+000
 312.00  0.0000E+000
 312.50  0.0000E+000
 313.00  0.0000E+000
 313.50  0.0000E+000
 314.00  0.0000E+000
 314.50  0.0000E+000
 315.00  0.0000E+000
 315.50  0.0000E+000
 316.00  0.0000E+000
 316.50  0.0000E+000
 317.00  0.0000E+000
 317.50  0.0000E+000
 318.00  0.0000E+000
 318.50  0.0000E+000
 319.00  0.0000E+000
 319.50  0.0000E+000
 320.00  0.0000E+000
 320.50  0.0000E+000
 321.00  0.0000E+000
 321.50  0.0000E+000
 322.00  0.0000E+000
 322.50  0.0000E+000
 323.00  0.0000E+000
 323.50  0.0000E+000
 324.00  0.0000E+000
 324.50  0.0000E+000
 325.00  0.0000E+000
 325.50  0.0000E+000
 326.00  0.0000E+000
 326.50  0.0000E+000
 327.00  0.0000E+000
 327.50  0.0000E+000
 328.00  0.0000E+000
 328.50  0.0000E+000
 329.00  0.0000E+000
 329.50  0.0000E+000
 330.00  0.0000E+000
 330.50  0.0000E+000
 331.00  0.0000E+000
 331.50  0.0000E+000
 332.00  0.0000E+000
 332.50  0.0000E+000
 333.00  0.0000E+000
 333.50  0.0000E+000
 334.00  0.0000E+000
 334.50  0.0000E+000
 335.00  0.0000E+000
 335.50  0.0000E+000
 336.00  0.0000E+000
 336.50  0.0000E+000
 337.00  0.0000E+000
 337.50  0.0000E+000
 338.00  0.0000E+000
 338.50  0.0000E+000
 339.00  0.0000E+000
 339.50  0.0000E+000
 340.00  0.0000E+000
 340.50  0.0000E+000
 341.00  0.0000E+000
 341.50  0.0000E+000
 342.00  0.0000E+000
 342.50  0.0000E+000
 343.00  0.0000E+000
 343.50  0.0000E+000
 344.00  0.0000E+000
 344.50  0.0000E+000
 345.00  0.0000E+000
 345.50  0.0000E+000
 346.00  0.0000E+000
 346.50  0.0000E+000
 347.00  0.0000E+000
 347.50  0.0000E+000
 348.00  0.0000E+000
 348.50  0.0000E+000
 349.00  0.0000E+000
 349.50  0.0000E+000
 350.00  0.0000E+000
 350.50  0.0000E+000
 351.00  0.0000E+000
 351.50  0.0000E+000
 352.00  0.0000E+000
 352.50  0.0000E+000
 353.00  0.0000E+000
 353.50  0.0000E+000
 354.00  0.0000E+000
 354.50  0.0000E+000
 355.00  0.0000E+000
 355.50  0.0000E+000
 356.00  0.0000E+000
 356.50  0.0000E+000
 357.00  0.0000E+000
 357.50  0.0000E+000
 358.00  0.0000E+000
 358.50  0.0000E+000
 359.00  0.0000E+000
 359.50  3.8593E-009
 360.00  5.1666E-008
 360.50  8.8144E-008
 361.00  1.2466E-007
 361.50  1.3152E-007
 362.00  1.5818E-007
 362.50  2.0124E-007
 363.00  2.2059E-007
 363.50  2.3918E-007
 364.00  2.4600E-007
 364.50  1.9842E-007
 365.00  1.6197E-007
 365.50  1.2790E-007
 366.00  9.1770E-008
 366.50  1.1591E-007
 367.00  1.4228E-007
 367.50  1.5946E-007
 368.00  1.7250E-007
 368.50  1.8728E-007
 369.00  1.8368E-007
 369.50  1.7317E-007
 370.00  1.9246E-007
 370.50  1.6747E-007
 371.00  1.7502E-007
 371.50  1.9944E-007
 372.00  1.7207E-007
 372.50  1.3427E-007
 373.00  8.6842E-008
 373.50  2.9741E-008
 374.00  2.0870E-008
 374.50  0.0000E+000
 375.00  0.0000E+000
 375.50  0.0000E+000
 376.00  0.0000E+000
 376.50  0.0000E+000
 377.00  0.0000E+000
 377.50  0.0000E+000
 378.00  0.0000E+000
 378.50  0.0000E+000
 379.00  0.0000E+000
 379.50  4.3700E-009
 380.00  2.3611E-008
 380.50  3.3272E-008
 381.00  6.6501E-008
 381.50  1.2660E-007
 382.00  1.6069E-007
 382.50  1.7566E-007
 383.00  1.5254E-007
 383.50  1.1506E-007
 384.00  6.8065E-008
 384.50  3.4739E-008
 385.00  3.6158E-008
 385.50  3.8436E-008
 386.00  3.0564E-008
 386.50  8.2749E-008
 387.00  1.0807E-007
 387.50  1.4549E-007
 388.00  1.3525E-007
 388.50  1.2811E-007
 389.00  1.1669E-007
 389.50  8.3275E-008
 390.00  7.5146E-008
 390.50  9.1122E-008
 391.00  7.3071E-008
 391.50  8.2467E-008
 392.00  7.5524E-008
 392.50  8.3666E-008
 393.00  9.4112E-008
 393.50  4.0738E-008
 394.00  1.1628E-008
 394.50  6.2459E-009
 395.00  6.0257E-009
 395.50  7.1358E-008
 396.00  2.2687E-007
 396.50  3.5192E-007
 397.00  4.2901E-007
 397.50  4.0050E-007
 398.00  3.1989E-007
 398.50  2.2840E-007
 399.00  1.4118E-007
 399.50  1.1201E-007
 400.00  1.0670E-007
 400.50  9.4103E-008
 401.00  2.9329E-008
 401.50  0.0000E+000
 402.00  0.0000E+000
 402.50  0.0000E+000
 403.00  0.0000E+000
 403.50  0.0000E+000
 404.00  0.0000E+000
 404.50  0.0000E+000
 405.00  0.0000E+000
 405.50  0.0000E+000
 406.00  0.0000E+000
 406.50  0.0000E+000
 407.00  0.0000E+000
 407.50  0.0000E+000
 408.00  0.0000E+000
 408.50  0.0000E+000
 409.00  0.0000E+000
 409.50  0.0000E+000
 410.00  0.0000E+000
 410.50  0.0000E+000
 411.00  1.2121E-008
 411.50  2.5348E-008
 412.00  9.3553E-009
 412.50  4.9548E-010
 413.00  0.0000E+000
 413.50  0.0000E+000
 414.00  0.0000E+000
 414.50  0.0000E+000
 415.00  0.0000E+000
 415.50  0.0000E+000
 416.00  0.0000E+000
 416.50  0.0000E+000
 417.00  0.0000E+000
 417.50  1.7431E-008
 418.00  0.0000E+000
 418.50  0.0000E+000
 419.00  0.0000E+000
 419.50  0.0000E+000
 420.00  0.0000E+000
 420.50  0.0000E+000
 421.00  0.0000E+000
 421.50  0.0000E+000
 422.00  0.0000E+000
 422.50  0.0000E+000
 423.00  1.7611E-008
 423.50  1.0196E-007
 424.00  1.5028E-007
 424.50  2.0849E-007
 425.00  2.5536E-007
 425.50  2.6824E-007
 426.00  2.7301E-007
 426.50  2.4728E-007
 427.00  1.9512E-007
 427.50  1.5684E-007
 428.00  7.6189E-008
 428.50  2.2454E-008
 429.00  0.0000E+000
 429.50  0.0000E+000
 430.00  0.0000E+000
 430.50  3.0008E-008
 431.00  6.2728E-008
 431.50  7.2019E-008
 432.00  1.0855E-007
 432.50  1.1545E-007
 433.00  1.3878E-007
 433.50  1.8320E-007
 434.00  2.0883E-007
 434.50  2.0385E-007
 435.00  1.6868E-007
 435.50  1.1386E-007
 436.00  2.2683E-008
 436.50  0.0000E+000
 437.00  0.0000E+000
 437.50  0.0000E+000
 438.00  0.0000E+000
 438.50  0.0000E+000
 439.00  0.0000E+000
 439.50  3.1445E-009
 440.00  6.8458E-008
 440.50  8.4778E-008
 441.00  9.5797E-008
 441.50  1.3508E-007
 442.00  1.2102E-007
 442.50  7.9703E-008
 443.00  8.7342E-008
 443.50  6.3084E-008
 444.00  1.6996E-008
 444.50  1.3322E-008
 445.00  1.9182E-008
 445.50  4.5789E-008
 446.00  7.4510E-008
 446.50  1.2925E-007
 447.00  1.2874E-007
 447.50  1.0329E-007
 448.00  5.6807E-008
 448.50  1.0863E-008
 449.00  0.0000E+000
 449.50  0.0000E+000
 450.00  0.0000E+000
 450.50  0.0000E+000
 451.00  0.0000E+000
 451.50  0.0000E+000
 452.00  0.0000E+000
 452.50  0.0000E+000
 453.00  0.0000E+000
 453.50  0.0000E+000
 454.00  0.0000E+000
 454.50  0.0000E+000
 455.00  5.2071E-010
 455.50  6.2916E-009
 456.00  7.5078E-009
 456.50  3.2727E-009
 457.00  1.0521E-008
 457.50  1.7167E-008
 458.00  1.4122E-008
 458.50  2.1325E-008
 459.00  3.4625E-008
 459.50  3.7154E-008
 460.00  3.3011E-008
 460.50  2.9705E-008
 461.00  3.0668E-008
 461.50  3.2278E-008
 462.00  4.6065E-008
 462.50  5.3776E-008
 463.00  4.4412E-008
 463.50  1.9818E-008
 464.00  2.6663E-010
 464.50  0.0000E+000
 465.00  0.0000E+000
 465.50  0.0000E+000
 466.00  0.0000E+000
 466.50  0.0000E+000
 467.00  0.0000E+000
 467.50  0.0000E+000
 468.00  0.0000E+000
 468.50  0.0000E+000
 469.00  1.5067E-008
 469.50  3.1411E-008
 470.00  3.5297E-008
 470.50  6.4128E-008
 471.00  8.4199E-008
 471.50  8.0597E-008
 472.00  9.3884E-008
 472.50  9.5574E-008
 473.00  7.4272E-008
 473.50  6.5992E-008
 474.00  7.5648E-008
 474.50  8.7748E-008
 475.00  9.0978E-008
 475.50  1.0616E-007
 476.00  1.2218E-007
 476.50  1.1236E-007
 477.00  9.9648E-008
 477.50  9.9021E-008
 478.00  1.1366E-007
 478.50  1.4931E-007
 479.00  1.4696E-007
 479.50  1.4881E-007
 480.00  1.3427E-007
 480.50  9.7168E-008
 481.00  7.1460E-008
 481.50  5.9965E-008
 482.00  4.5608E-008
 482.50  3.6760E-008
 483.00  3.2973E-008
 483.50  2.0109E-008
 484.00  2.2170E-008
 484.50  2.2240E-008
 485.00  1.6794E-008
 485.50  1.2698E-008
 486.00  6.6390E-009
 486.50  0.0000E+000
 487.00  0.0000E+000
 487.50  0.0000E+000
 488.00  0.0000E+000
 488.50  0.0000E+000
 489.00  1.6010E-009
 489.50  2.7278E-008
 490.00  5.0748E-008
 490.50  6.2858E-008
 491.00  7.2740E-008
 491.50  5.0772E-008
 492.00  2.7000E-008
 492.50  2.8360E-008
 493.00  2.2601E-008
 493.50  4.8215E-009
 494.00  3.2520E-008
 494.50  4.7555E-008
 495.00  6.5459E-008
 495.50  7.3953E-008
 496.00  9.0606E-008
 496.50  7.5923E-008
 497.00  2.5939E-008
 497.50  1.8401E-009
 498.00  0.0000E+000
 498.50  0.0000E+000
 499.00  0.0000E+000
 499.50  0.0000E+000
 500.00  0.0000E+000
 500.50  0.0000E+000
 501.00  0.0000E+000
 501.50  0.0000E+000
 502.00  0.0000E+000
 502.50  0.0000E+000
 503.00  0.0000E+000
 503.50  0.0000E+000
 504.00  7.7791E-011
 504.50  1.0217E-008
 505.00  6.4116E-008
 505.50  8.2229E-008
 506.00  7.1767E-008
 506.50  4.1458E-008
 507.00  2.9677E-008
 507.50  4.2234E-008
 508.00  6.8817E-008
 508.50  1.3325E-007
 509.00  1.4906E-007
 509.50  1.6548E-007
 510.00  1.5316E-007
 510.50  1.1092E-007
 511.00  4.4504E-008
 511.50  1.6048E-008
 512.00  0.0000E+000
 512.50  0.0000E+000
 513.00  0.0000E+000
 513.50  0.0000E+000
 514.00  0.0000E+000
 514.50  2.6091E-008
 515.00  6.0474E-008
 515.50  8.1812E-008
 516.00  7.3453E-008
 516.50  4.9415E-008
 517.00  5.2735E-008
 517.50  4.8359E-008
 518.00  3.4218E-008
 518.50  4.6614E-008
 519.00  9.8112E-008
 519.50  1.5878E-007
 520.00  2.2172E-007
 520.50  2.6758E-007
 521.00  2.6357E-007
 521.50  2.2536E-007
 522.00  1.9740E-007
 522.50  1.8292E-007
 523.00  1.7774E-007
 523.50  1.7767E-007
 524.00  1.6748E-007
 524.50  1.3165E-007
 525.00  9.8276E-008
 525.50  5.7922E-008
 526.00  2.0181E-008
 526.50  0.0000E+000
 527.00  0.0000E+000
 527.50  0.0000E+000
 528.00  0.0000E+000
 528.50  0.0000E+000
 529.00  0.0000E+000
 529.50  0.0000E+000
 530.00  0.0000E+000
 530.50  3.1489E-008
 531.00  1.5273E-008
 531.50  1.4890E-008
 532.00  0.0000E+000
 532.50  0.0000E+000
 533.00  0.0000E+000
 533.50  0.0000E+000
 534.00  0.0000E+000
 534.50  0.0000E+000
 535.00  4.0997E-008
 535.50  9.2607E-008
 536.00  8.9463E-008
 536.50  1.1463E-007
 537.00  1.2363E-007
 537.50  1.2720E-007
 538.00  1.2259E-007
 538.50  1.0677E-007
 539.00  7.5114E-008
 539.50  3.4034E-008
 540.00  4.7212E-009
 540.50  0.0000E+000
 541.00  0.0000E+000
 541.50  0.0000E+000
 542.00  0.0000E+000
 542.50  0.0000E+000
 543.00  9.3826E-009
 543.50  1.4652E-008
 544.00  0.0000E+000
 544.50  0.0000E+000
 545.00  0.0000E+000
 545.50  0.0000E+000
 546.00  0.0000E+000
 546.50  0.0000E+000
 547.00  6.9484E-008
 547.50  1.1142E-007
 548.00  1.3124E-007
 548.50  1.3090E-007
 549.00  9.4916E-008
 549.50  5.3933E-008
 550.00  4.2229E-008
 550.50  5.7166E-008
 551.00  1.2887E-008
 551.50  0.0000E+000
 552.00  0.0000E+000
 552.50  0.0000E+000
 553.00  0.0000E+000
 553.50  1.4077E-008
 554.00  6.1814E-008
 554.50  6.8140E-008
 555.00  3.1570E-008
 555.50  0.0000E+000
 556.00  0.0000E+000
 556.50  0.0000E+000
 557.00  0.0000E+000
 557.50  0.0000E+000
 558.00  0.0000E+000
 558.50  6.9922E-009
 559.00  6.5977E-008
 559.50  1.2505E-007
 560.00  1.4857E-007
 560.50  1.4168E-007
 561.00  1.0697E-007
 561.50  4.0584E-008
 562.00  4.6861E-009
 562.50  0.0000E+000
 563.00  0.0000E+000
 563.50  0.0000E+000
 564.00  0.0000E+000
 564.50  0.0000E+000
 565.00  0.0000E+000
 565.50  0.0000E+000
 566.00  0.0000E+000
 566.50  0.0000E+000
 567.00  0.0000E+000
 567.50  0.0000E+000
 568.00  0.0000E+000
 568.50  0.0000E+000
 569.00  0.0000E+000
 569.50  0.0000E+000
 570.00  0.0000E+000
 570.50  0.0000E+000
 571.00  0.0000E+000
 571.50  0.0000E+000
 572.00  0.0000E+000
 572.50  0.0000E+000
 573.00  0.0000E+000
 573.50  0.0000E+000
 574.00  0.0000E+000
 574.50  0.0000E+000
 575.00  0.0000E+000
 575.50  0.0000E+000
 576.00  0.0000E+000
 576.50  0.0000E+000
 577.00  0.0000E+000
 577.50  0.0000E+000
 578.00  0.0000E+000
 578.50  1.0395E-008
 579.00  7.2632E-008
 579.50  1.5203E-007
 580.00  2.2275E-007
 580.50  2.3209E-007
 581.00  2.9198E-007
 581.50  2.7286E-007
 582.00  2.6319E-007
 582.50  2.4277E-007
 583.00  2.4558E-007
 583.50  3.0624E-007
 584.00  3.9126E-007
 584.50  4.2249E-007
 585.00  4.6685E-007
 585.50  4.8771E-007
 586.00  3.7589E-007
 586.50  3.1513E-007
 587.00  2.4389E-007
 587.50  1.8020E-007
 588.00  1.1581E-007
 588.50  5.1557E-008
 589.00  0.0000E+000
 589.50  0.0000E+000
 590.00  0.0000E+000
 590.50  0.0000E+000
 591.00  0.0000E+000
 591.50  0.0000E+000
 592.00  0.0000E+000
 592.50  2.8815E-008
 593.00  6.9046E-008
 593.50  1.3272E-007
 594.00  2.0323E-007
 594.50  2.3676E-007
 595.00  2.0451E-007
 595.50  2.4973E-007
 596.00  2.3692E-007
 596.50  1.3030E-007
 597.00  7.7776E-008
 597.50  5.3728E-008
 598.00  1.9262E-008
 598.50  7.5551E-010
 599.00  1.0566E-008
 599.50  6.8819E-008
 600.00  5.7657E-008
 600.50  9.9648E-008
 601.00  1.6274E-007
 601.50  1.9388E-007
 602.00  2.8974E-007
 602.50  4.3410E-007
 603.00  5.0943E-007
 603.50  5.9612E-007
 604.00  6.6710E-007
 604.50  6.3127E-007
 605.00  5.5834E-007
 605.50  5.0740E-007
 606.00  3.9670E-007
 606.50  2.6867E-007
 607.00  1.6856E-007
 607.50  8.9451E-008
 608.00  3.4213E-008
 608.50  3.3249E-008
 609.00  1.0676E-007
 609.50  1.4147E-007
 610.00  1.2599E-007
 610.50  1.9165E-007
 611.00  2.0337E-007
 611.50  2.3927E-007
 612.00  3.1726E-007
 612.50  3.6018E-007
 613.00  3.4120E-007
 613.50  2.9828E-007
 614.00  2.0998E-007
 614.50  6.6880E-008
 615.00  0.0000E+000
 615.50  0.0000E+000
 616.00  0.0000E+000
 616.50  0.0000E+000
 617.00  0.0000E+000
 617.50  7.7841E-008
 618.00  1.1547E-007
 618.50  1.1956E-007
 619.00  8.4286E-008
 619.50  4.1346E-008
 620.00  8.6740E-008
 620.50  8.9453E-008
 621.00  1.6332E-007
 621.50  2.8096E-007
 622.00  2.7023E-007
 622.50  2.4103E-007
 623.00  2.4719E-007
 623.50  2.8495E-007
 624.00  2.1039E-007
 624.50  2.3794E-007
 625.00  2.6157E-007
 625.50  1.9645E-007
 626.00  5.9805E-008
 626.50  2.4367E-009
 627.00  0.0000E+000
 627.50  0.0000E+000
 628.00  0.0000E+000
 628.50  0.0000E+000
 629.00  0.0000E+000
 629.50  0.0000E+000
 630.00  0.0000E+000
 630.50  5.0783E-009
 631.00  1.4086E-007
 631.50  2.7329E-007
 632.00  2.9490E-007
 632.50  2.0920E-007
 633.00  1.2280E-007
 633.50  3.7726E-008
 634.00  3.3653E-008
 634.50  1.1449E-007
 635.00  1.8493E-007
 635.50  2.3471E-007
 636.00  2.2681E-007
 636.50  2.1487E-007
 637.00  1.9540E-007
 637.50  2.7478E-007
 638.00  3.6952E-007
 638.50  4.5434E-007
 639.00  4.8274E-007
 639.50  4.4565E-007
 640.00  3.9494E-007
 640.50  3.5413E-007
 641.00  3.0304E-007
 641.50  2.7526E-007
 642.00  2.5764E-007
 642.50  2.0469E-007
 643.00  1.3041E-007
 643.50  1.1315E-007
 644.00  9.2807E-008
 644.50  6.3200E-008
 645.00  1.0307E-007
 645.50  1.9957E-007
 646.00  3.0728E-007
 646.50  4.3406E-007
 647.00  5.9804E-007
 647.50  7.3334E-007
 648.00  9.0239E-007
 648.50  1.1018E-006
 649.00  1.4588E-006
 649.50  1.8295E-006
 650.00  2.2811E-006
 650.50  2.7150E-006
 651.00  3.1253E-006
 651.50  3.2912E-006
 652.00  3.2999E-006
 652.50  3.1891E-006
 653.00  3.0194E-006
 653.50  2.8729E-006
 654.00  2.8080E-006
 654.50  2.8067E-006
 655.00  2.8690E-006
 655.50  2.9846E-006
 656.00  3.1282E-006
 656.50  3.3550E-006
 657.00  3.5475E-006
 657.50  3.7157E-006
 658.00  4.0496E-006
 658.50  4.2925E-006
 659.00  4.8245E-006
 659.50  5.3871E-006
 660.00  5.7425E-006
 660.50  6.0603E-006
 661.00  6.2919E-006
 661.50  6.1896E-006
 662.00  6.0299E-006
 662.50  6.1565E-006
 663.00  6.2676E-006
 663.50  6.2820E-006
 664.00  6.7351E-006
 664.50  7.2365E-006
 665.00  7.6272E-006
 665.50  8.1106E-006
 666.00  8.7089E-006
 666.50  9.1982E-006
 667.00  9.7492E-006
 667.50  1.0269E-005
 668.00  1.0815E-005
 668.50  1.1275E-005
 669.00  1.1750E-005
 669.50  1.2234E-005
 670.00  1.2823E-005
 670.50  1.3352E-005
 671.00  1.4216E-005
 671.50  1.5062E-005
 672.00  1.5897E-005
 672.50  1.6807E-005
 673.00  1.7830E-005
 673.50  1.8759E-005
 674.00  1.9777E-005
 674.50  2.0870E-005
 675.00  2.1763E-005
 675.50  2.2641E-005
 676.00  2.3574E-005
 676.50  2.4407E-005
 677.00  2.5281E-005
 677.50  2.6506E-005
 678.00  2.7657E-005
 678.50  2.8744E-005
 679.00  2.9997E-005
 679.50  3.1162E-005
 680.00  3.2379E-005
 680.50  3.3776E-005
 681.00  3.5330E-005
 681.50  3.6934E-005
 682.00  3.8732E-005
 682.50  4.0613E-005
 683.00  4.2488E-005
 683.50  4.4551E-005
 684.00  4.6758E-005
 684.50  4.9024E-005
 685.00  5.1283E-005
 685.50  5.3750E-005
 686.00  5.6338E-005
 686.50  5.8938E-005
 687.00  6.1643E-005
 687.50  6.4526E-005
 688.00  6.7454E-005
 688.50  7.0470E-005
 689.00  7.3681E-005
 689.50  7.7036E-005
 690.00  8.0452E-005
 690.50  8.4019E-005
 691.00  8.7742E-005
 691.50  9.1454E-005
 692.00  9.5373E-005
 692.50  9.9322E-005
 693.00  1.0290E-004
 693.50  1.0662E-004
 694.00  1.1042E-004
 694.50  1.1422E-004
 695.00  1.1827E-004
 695.50  1.2251E-004
 696.00  1.2672E-004
 696.50  1.3088E-004
 697.00  1.3483E-004
 697.50  1.3853E-004
 698.00  1.4181E-004
 698.50  1.4441E-004
 699.00  1.4650E-004
 699.50  1.4761E-004
 700.00  1.4790E-004
 700.50  1.4724E-004
 701.00  1.4581E-004
 701.50  1.4360E-004
 702.00  1.4091E-004
 702.50  1.3781E-004
 703.00  1.3443E-004
 703.50  1.3070E-004
 704.00  1.2688E-004
 704.50  1.2318E-004
 705.00  1.1938E-004
 705.50  1.1554E-004
 706.00  1.1165E-004
 706.50  1.0755E-004
 707.00  1.0328E-004
 707.50  9.9130E-005
 708.00  9.5028E-005
 708.50  9.1128E-005
 709.00  8.7256E-005
 709.50  8.3239E-005
 710.00  7.9239E-005
 710.50  7.5247E-005
 711.00  7.1267E-005
 711.50  6.7521E-005
 712.00  6.3988E-005
 712.50  6.0635E-005
 713.00  5.7497E-005
 713.50  5.4585E-005
 714.00  5.1864E-005
 714.50  4.8991E-005
 715.00  4.6417E-005
 715.50  4.3612E-005
 716.00  4.0963E-005
 716.50  3.8459E-005
 717.00  3.6175E-005
 717.50  3.4135E-005
 718.00  3.2275E-005
 718.50  3.0227E-005
 719.00  2.8233E-005
 719.50  2.6207E-005
 720.00  2.4305E-005
 720.50  2.2716E-005
 721.00  2.1421E-005
 721.50  2.0332E-005
 722.00  1.9680E-005
 722.50  1.8940E-005
 723.00  1.8243E-005
 723.50  1.7288E-005
 724.00  1.6183E-005
 724.50  1.4883E-005
 725.00  1.3885E-005
 725.50  1.3059E-005
 726.00  1.2397E-005
 726.50  1.1989E-005
 727.00  1.1672E-005
 727.50  1.1182E-005
 728.00  1.0674E-005
 728.50  1.0256E-005
 729.00  9.6163E-006
 729.50  8.9164E-006
 730.00  8.3185E-006
 730.50  7.8449E-006
 731.00  7.5915E-006
 731.50  7.4335E-006
 732.00  7.3499E-006
 732.50  7.2170E-006
 733.00  7.1174E-006
 733.50  6.8297E-006
 734.00  6.4260E-006
 734.50  5.9454E-006
 735.00  5.5152E-006
 735.50  5.1845E-006
 736.00  4.9811E-006
 736.50  4.9184E-006
 737.00  5.0475E-006
 737.50  5.0117E-006
 738.00  4.9668E-006
 738.50  4.9353E-006
 739.00  4.7428E-006
 739.50  4.4496E-006
 740.00  4.4594E-006
 740.50  4.1254E-006
 741.00  3.9726E-006
 741.50  4.0033E-006
 742.00  3.9889E-006
 742.50  3.9818E-006
 743.00  4.2268E-006
 743.50  4.4496E-006
 744.00  4.4972E-006
 744.50  4.3556E-006
 745.00  4.0948E-006
 745.50  3.6678E-006
 746.00  3.1768E-006
 746.50  2.8583E-006
 747.00  2.5789E-006
 747.50  2.3409E-006
 748.00  2.2516E-006
 748.50  2.0430E-006
 749.00  2.0445E-006
 749.50  2.2603E-006
 750.00  2.4095E-006
 750.50  2.5993E-006
 751.00  2.8348E-006
 751.50  2.8770E-006
 752.00  2.7440E-006
 752.50  2.7162E-006
 753.00  2.8763E-006
 753.50  3.0978E-006
 754.00  3.1789E-006
 754.50  3.0675E-006
 755.00  2.6217E-006
 755.50  2.1150E-006
 756.00  1.8762E-006
 756.50  1.8443E-006
 757.00  2.1003E-006
 757.50  2.7173E-006
 758.00  3.0221E-006
 758.50  3.3439E-006
 759.00  3.7926E-006
 759.50  3.9115E-006
 760.00  3.7049E-006
 760.50  3.4183E-006
 761.00  2.9224E-006
 761.50  2.3555E-006
 762.00  1.9115E-006
 762.50  1.6587E-006
 763.00  1.5767E-006
 763.50  1.5158E-006
 764.00  1.6357E-006
 764.50  1.5962E-006
 765.00  1.5086E-006
 765.50  1.3708E-006
 766.00  1.3620E-006
 766.50  1.4968E-006
 767.00  1.5029E-006
 767.50  1.7165E-006
 768.00  1.8256E-006
 768.50  1.7861E-006
 769.00  1.9457E-006
 769.50  2.4283E-006
 770.00  2.3477E-006
 770.50  1.8931E-006
 771.00  1.3964E-006
 771.50  5.9704E-007
 772.00  7.2586E-008
 772.50  0.0000E+000
 773.00  0.0000E+000
 773.50  0.0000E+000
 774.00  0.0000E+000
 774.50  0.0000E+000
 775.00  0.0000E+000
 775.50  3.2554E-008
 776.00  3.0781E-007
 776.50  8.5475E-007
 777.00  1.2868E-006
 777.50  1.7143E-006
 778.00  2.0672E-006
 778.50  2.2731E-006
 779.00  2.2097E-006
 779.50  2.2080E-006
 780.00  1.9707E-006
 780.50  1.6137E-006
 781.00  1.3584E-006
 781.50  1.2755E-006
 782.00  1.0163E-006
 782.50  1.1885E-006
 783.00  1.9580E-006
 783.50  2.1393E-006
 784.00  2.6909E-006
 784.50  3.2707E-006
 785.00  3.2902E-006
 785.50  2.7546E-006
 786.00  2.6274E-006
 786.50  2.0590E-006
 787.00  1.7415E-006
 787.50  1.8044E-006
 788.00  1.7824E-006
 788.50  1.8007E-006
 789.00  1.9308E-006
 789.50  1.7310E-006
 790.00  1.2601E-006
 790.50  9.6934E-007
 791.00  6.1199E-007
 791.50  3.2051E-007
 792.00  2.7351E-007
 792.50  6.6841E-007
 793.00  9.4192E-007
 793.50  1.1232E-006
 794.00  1.2951E-006
 794.50  1.1654E-006
 795.00  6.1876E-007
 795.50  1.6552E-007
 796.00  2.3364E-008
 796.50  0.0000E+000
 797.00  0.0000E+000
 797.50  0.0000E+000
 798.00  0.0000E+000
 798.50  0.0000E+000
 799.00  0.0000E+000
 799.50  0.0000E+000
 800.00  0.0000E+000
 800.50  0.0000E+000
 801.00  0.0000E+000
 801.50  0.0000E+000
 802.00  0.0000E+000
 802.50  2.0005E-008
 803.00  2.0436E-007
 803.50  0.0000E+000
 804.00  0.0000E+000
 804.50  0.0000E+000
 805.00  0.0000E+000
 805.50  0.0000E+000
 806.00  0.0000E+000
 806.50  0.0000E+000
 807.00  0.0000E+000
 807.50  0.0000E+000
 808.00  6.6514E-008
 808.50  9.7185E-008
 809.00  8.9022E-008
 809.50  1.5136E-007
 810.00  1.8625E-007
 810.50  2.2518E-007
 811.00  2.3887E-007
 811.50  2.0988E-007
 812.00  1.5143E-007
 812.50  3.1754E-008
 813.00  3.3371E-008
 813.50  2.3641E-007
 814.00  3.5126E-007
 814.50  6.6936E-007
 815.00  1.0611E-006
 815.50  1.4437E-006
 816.00  1.8482E-006
 816.50  2.4642E-006
 817.00  2.9339E-006
 817.50  3.1070E-006
 818.00  3.1033E-006
 818.50  2.9454E-006
 819.00  2.5275E-006
 819.50  2.2515E-006
 820.00  2.1442E-006
 820.50  2.2193E-006
 821.00  2.2915E-006
 821.50  2.2219E-006
 822.00  1.8164E-006
 822.50  1.4637E-006
 823.00  9.2492E-007
 823.50  7.4416E-007
 824.00  5.6374E-007
 824.50  5.4111E-007
 825.00  5.4915E-007
 825.50  8.3912E-007
 826.00  9.8228E-007
 826.50  1.3073E-006
 827.00  1.7257E-006
 827.50  1.7338E-006
 828.00  1.5289E-006
 828.50  1.3774E-006
 829.00  1.1441E-006
 829.50  8.1818E-007
 830.00  5.2540E-007
 830.50  9.8741E-008
 831.00  3.3636E-009
 831.50  0.0000E+000
 832.00  0.0000E+000
 832.50  2.6260E-007
 833.00  5.8662E-007
 833.50  5.4440E-007
 834.00  3.4683E-007
 834.50  2.8926E-007
 835.00  2.2386E-007
 835.50  3.9525E-007
 836.00  3.5495E-007
 836.50  1.9997E-007
 837.00  2.1345E-008
 837.50  0.0000E+000
 838.00  0.0000E+000
 838.50  0.0000E+000
 839.00  2.0364E-008
 839.50  2.7558E-007
 840.00  3.0189E-007
 840.50  2.5922E-007
 841.00  3.8761E-007
 841.50  8.1895E-007
 842.00  8.6801E-007
 842.50  7.8433E-007
 843.00  7.4666E-007
 843.50  8.6416E-007
 844.00  5.4928E-007
 844.50  2.4893E-007
 845.00  0.0000E+000
 845.50  0.0000E+000
 846.00  0.0000E+000
 846.50  0.0000E+000
 847.00  0.0000E+000
 847.50  0.0000E+000
 848.00  0.0000E+000
 848.50  0.0000E+000
 849.00  0.0000E+000
 849.50  0.0000E+000
 850.00  1.6098E-007
 850.50  3.2482E-007
 851.00  3.2413E-007
 851.50  8.0131E-008
 852.00  1.4964E-008
 852.50  4.2287E-007
 853.00  6.0642E-007
 853.50  6.1048E-007
 854.00  4.7076E-007
 854.50  5.1255E-007
 855.00  2.2859E-007
 855.50  1.1088E-007
 856.00  0.0000E+000
 856.50  0.0000E+000
 857.00  0.0000E+000
 857.50  0.0000E+000
 858.00  0.0000E+000
 858.50  0.0000E+000
 859.00  0.0000E+000
 859.50  3.8377E-007
 860.00  1.0458E-006
 860.50  1.2593E-006
 861.00  1.2334E-006
 861.50  1.1536E-006
 862.00  8.1248E-007
 862.50  1.0718E-006
 863.00  1.0563E-006
 863.50  2.9079E-007
 864.00  1.8183E-008
 864.50  0.0000E+000
 865.00  0.0000E+000
 865.50  0.0000E+000
 866.00  0.0000E+000
 866.50  0.0000E+000
 867.00  0.0000E+000
 867.50  0.0000E+000
 868.00  5.2829E-008
 868.50  4.4161E-007
 869.00  1.1951E-006
 869.50  1.8551E-006
 870.00  2.1833E-006
 870.50  1.6362E-006
 871.00  7.3887E-007
 871.50  2.1176E-007
 872.00  0.0000E+000
 872.50  0.0000E+000
 873.00  4.0257E-007
 873.50  9.0290E-007
 874.00  1.4392E-006
 874.50  1.8692E-006
 875.00  7.7915E-007
 875.50  7.8819E-008
 876.00  0.0000E+000
 876.50  0.0000E+000
 877.00  0.0000E+000
 877.50  0.0000E+000
 878.00  0.0000E+000
 878.50  0.0000E+000
 879.00  0.0000E+000
 879.50  0.0000E+000
 880.00  0.0000E+000
 880.50  0.0000E+000
 881.00  0.0000E+000
 881.50  0.0000E+000
 882.00  0.0000E+000
 882.50  0.0000E+000
 883.00  0.0000E+000
 883.50  0.0000E+000
 884.00  0.0000E+000
 884.50  0.0000E+000
 885.00  0.0000E+000
 885.50  0.0000E+000
 886.00  7.5690E-007
 886.50  1.0677E-006
 887.00  8.1333E-007
 887.50  4.1313E-007
 888.00  5.4365E-008
 888.50  0.0000E+000
 889.00  0.0000E+000
 889.50  0.0000E+000
 890.00  0.0000E+000
 890.50  0.0000E+000
 891.00  0.0000E+000
 891.50  0.0000E+000
 892.00  0.0000E+000
 892.50  0.0000E+000
 893.00  0.0000E+000
 893.50  0.0000E+000
 894.00  0.0000E+000
 894.50  0.0000E+000
 895.00  0.0000E+000
 895.50  0.0000E+000
 896.00  0.0000E+000
 896.50  0.0000E+000
 897.00  0.0000E+000
 897.50  0.0000E+000
 898.00  0.0000E+000
 898.50  0.0000E+000
 899.00  0.0000E+000
 899.50  0.0000E+000
 900.00  0.0000E+000
 900.50  0.0000E+000
 901.00  0.0000E+000
 901.50  7.4129E-007
 902.00  1.3545E-006
 902.50  1.5923E-006
 903.00  1.3610E-007
 903.50  0.0000E+000
 904.00  0.0000E+000
 904.50  0.0000E+000
 905.00  0.0000E+000
 905.50  0.0000E+000
 906.00  0.0000E+000
 906.50  0.0000E+000
 907.00  0.0000E+000
 907.50  0.0000E+000
 908.00  0.0000E+000
 908.50  0.0000E+000
 909.00  0.0000E+000
 909.50  0.0000E+000
 910.00  0.0000E+000
 910.50  0.0000E+000
 911.00  6.1934E-008
 911.50  2.5737E-007
 912.00  6.8468E-007
 912.50  1.0813E-006
 913.00  1.8353E-006
 913.50  2.0883E-006
 914.00  2.6514E-006
 914.50  3.4668E-006
 915.00  4.1837E-006
 915.50  4.8255E-006
 916.00  4.4248E-006
 916.50  3.5822E-006
 917.00  3.1613E-006
 917.50  3.5938E-006
 918.00  1.7117E-006
 918.50  2.1219E-006
 919.00  3.2463E-006
 919.50  3.3943E-006
 920.00  3.2471E-006
 920.50  3.7325E-006
 921.00  3.4408E-006
 921.50  2.2078E-006
 922.00  7.3963E-007
 922.50  0.0000E+000
 923.00  0.0000E+000
 923.50  0.0000E+000
 924.00  0.0000E+000
 924.50  0.0000E+000
 925.00  0.0000E+000
 925.50  0.0000E+000
 926.00  0.0000E+000
 926.50  0.0000E+000
 927.00  0.0000E+000
 927.50  0.0000E+000
 928.00  0.0000E+000
 928.50  0.0000E+000
 929.00  0.0000E+000
 929.50  0.0000E+000
 930.00  0.0000E+000
 930.50  0.0000E+000
 931.00  0.0000E+000
 931.50  0.0000E+000
 932.00  0.0000E+000
 932.50  0.0000E+000
 933.00  0.0000E+000
 933.50  0.0000E+000
 934.00  1.0869E-007
 934.50  1.0117E-006
 935.00  2.6414E-006
 935.50  3.5491E-006
 936.00  3.8185E-006
 936.50  3.7259E-006
 937.00  3.5842E-006
 937.50  3.9499E-006
 938.00  4.1142E-006
 938.50  3.8335E-006
 939.00  4.1988E-006
 939.50  4.7506E-006
 940.00  4.8790E-006
 940.50  4.5421E-006
 941.00  4.0817E-006
 941.50  3.0951E-006
 942.00  2.0374E-006
 942.50  1.7295E-006
 943.00  2.2649E-006
 943.50  3.6265E-006
 944.00  4.9653E-006
 944.50  5.7154E-006
 945.00  4.7532E-006
 945.50  3.1559E-006
 946.00  2.0415E-007
 946.50  0.0000E+000
 947.00  0.0000E+000
 947.50  0.0000E+000
 948.00  0.0000E+000
 948.50  0.0000E+000
 949.00  0.0000E+000
 949.50  0.0000E+000
 950.00  0.0000E+000
 950.50  0.0000E+000
 951.00  0.0000E+000
 951.50  0.0000E+000
 952.00  0.0000E+000
 952.50  0.0000E+000
 953.00  0.0000E+000
 953.50  0.0000E+000
 954.00  0.0000E+000
 954.50  0.0000E+000
 955.00  4.4205E-008
 955.50  6.5298E-007
 956.00  5.3727E-007
 956.50  0.0000E+000
 957.00  0.0000E+000
 957.50  0.0000E+000
 958.00  6.9521E-007
 958.50  4.5310E-006
 959.00  6.8028E-006
 959.50  8.2904E-006
 960.00  9.4384E-006
 960.50  7.7187E-006
 961.00  4.9591E-006
 961.50  4.6970E-006
 962.00  3.7944E-006
 962.50  6.8914E-006
 963.00  1.1194E-005
 963.50  1.4753E-005
 964.00  1.5392E-005
 964.50  1.7218E-005
 965.00  1.5963E-005
 965.50  1.4057E-005
 966.00  1.4968E-005
 966.50  1.8071E-005
 967.00  1.9616E-005
 967.50  2.0635E-005
 968.00  2.1232E-005
 968.50  2.2209E-005
 969.00  2.3343E-005
 969.50  2.4031E-005
 970.00  2.3542E-005
 970.50  2.2020E-005
 971.00  1.8380E-005
 971.50  1.5283E-005
 972.00  1.2810E-005
 972.50  1.1614E-005
 973.00  1.1104E-005
 973.50  1.1583E-005
 974.00  1.2032E-005
 974.50  1.0868E-005
 975.00  1.0140E-005
 975.50  1.0808E-005
 976.00  1.1025E-005
 976.50  1.1890E-005
 977.00  1.7235E-005
 977.50  2.3982E-005
 978.00  2.6033E-005
 978.50  2.5983E-005
 979.00  2.6861E-005
 979.50  2.1036E-005
 980.00  1.4331E-005
 980.50  1.2459E-005
 981.00  1.2498E-005
 981.50  1.2324E-005
 982.00  1.6354E-005
 982.50  1.7687E-005
 983.00  1.9176E-005
 983.50  1.9267E-005
 984.00  1.8049E-005
 984.50  1.4586E-005
 985.00  1.3221E-005
 985.50  1.1881E-005
 986.00  9.7833E-006
 986.50  7.6710E-006
 987.00  4.9840E-006
 987.50  1.4528E-006
 988.00  0.0000E+000
 988.50  0.0000E+000
 989.00  0.0000E+000
 989.50  1.4458E-006
 990.00  6.3580E-006
 990.50  1.0549E-005
 991.00  1.0885E-005
 991.50  8.3159E-006
 992.00  3.1634E-006
 992.50  2.5958E-007
 993.00  0.0000E+000
 993.50  0.0000E+000
 994.00  2.3951E-007
 994.50  9.9809E-006
 995.00  1.5202E-005
 995.50  1.5216E-005
 996.00  1.8349E-005
 996.50  2.5260E-005
 997.00  2.2969E-005
 997.50  2.1570E-005
 998.00  2.1219E-005
 998.50  1.6125E-005
 999.00  2.9256E-006
 999.50  1.1787E-007
1000.00  0.0000E+000
1000.50  0.0000E+000
1001.00  0.0000E+000
1001.50  0.0000E+000
1002.00  0.0000E+000
1002.50  0.0000E+000
1003.00  0.0000E+000
1003.50  0.0000E+000
1004.00  0.0000E+000
1004.50  0.0000E+000
1005.00  0.0000E+000
1005.50  0.0000E+000
1006.00  0.0000E+000
1006.50  0.0000E+000
1007.00  0.0000E+000
1007.50  0.0000E+000
1008.00  0.0000E+000
1008.50  0.0000E+000
1009.00  0.0000E+000
1009.50  0.0000E+000
1010.00  0.0000E+000
1010.50  0.0000E+000
1011.00  0.0000E+000
1011.50  0.0000E+000
1012.00  0.0000E+000
1012.50  0.0000E+000
1013.00  0.0000E+000
1013.50  0.0000E+000
1014.00  0.0000E+000
1014.50  0.0000E+000
1015.00  0.0000E+000
1015.50  0.0000E+000
1016.00  0.0000E+000
1016.50  0.0000E+000
1017.00  0.0000E+000
1017.50  0.0000E+000
1018.00  0.0000E+000
1018.50  0.0000E+000
1019.00  0.0000E+000
1019.50  0.0000E+000
1020.00  0.0000E+000
1020.50  0.0000E+000
1021.00  0.0000E+000
1021.50  0.0000E+000
1022.00  0.0000E+000
1022.50  0.0000E+000
1023.00  0.0000E+000
1023.50  0.0000E+000
1024.00  0.0000E+000
1024.50  0.0000E+000
1025.00  0.0000E+000
1025.50  0.0000E+000
1026.00  0.0000E+000
1026.50  0.0000E+000
1027.00  0.0000E+000
1027.50  0.0000E+000
1028.00  0.0000E+000
1028.50  0.0000E+000
1029.00  0.0000E+000
1029.50  0.0000E+000
1030.00  0.0000E+000
1030.50  0.0000E+000
1031.00  0.0000E+000
1031.50  0.0000E+000
1032.00  0.0000E+000
1032.50  0.0000E+000
1033.00  0.0000E+000
1033.50  0.0000E+000
1034.00  0.0000E+000
1034.50  0.0000E+000
1035.00  0.0000E+000
1035.50  0.0000E+000
1036.00  0.0000E+000
1036.50  0.0000E+000
1037.00  0.0000E+000
1037.50  0.0000E+000
1038.00  0.0000E+000
1038.50  0.0000E+000
1039.00  0.0000E+000
1039.50  0.0000E+000
1040.00  0.0000E+000
1040.50  0.0000E+000
1041.00  0.0000E+000
1041.50  0.0000E+000
1042.00  0.0000E+000
1042.50  0.0000E+000
1043.00  0.0000E+000
1043.50  0.0000E+000
1044.00  0.0000E+000
1044.50  0.0000E+000
1045.00  0.0000E+000
1045.50  0.0000E+000
1046.00  0.0000E+000
1046.50  0.0000E+000
1047.00  0.0000E+000
1047.50  0.0000E+000
1048.00  0.0000E+000
1048.50  0.0000E+000
1049.00  0.0000E+000
1049.50  0.0000E+000
1050.00  0.0000E+000
1050.50  0.0000E+000
1051.00  0.0000E+000
1051.50  0.0000E+000
1052.00  0.0000E+000
1052.50  0.0000E+000
1053.00  0.0000E+000
1053.50  0.0000E+000
1054.00  0.0000E+000
1054.50  0.0000E+000
1055.00  0.0000E+000
1055.50  0.0000E+000
1056.00  0.0000E+000
1056.50  0.0000E+000
1057.00  0.0000E+000
1057.50  0.0000E+000
1058.00  0.0000E+000
1058.50  0.0000E+000
1059.00  0.0000E+000
1059.50  0.0000E+000
1060.00  0.0000E+000
1060.50  0.0000E+000
1061.00  0.0000E+000
1061.50  0.0000E+000
1062.00  0.0000E+000
1062.50  0.0000E+000
1063.00  0.0000E+000
1063.50  0.0000E+000
1064.00  0.0000E+000
1064.50  0.0000E+000
1065.00  0.0000E+000
1065.50  0.0000E+000
1066.00  0.0000E+000
1066.50  0.0000E+000
1067.00  0.0000E+000
1067.50  0.0000E+000
1068.00  0.0000E+000
1068.50  0.0000E+000
1069.00  0.0000E+000
1069.50  0.0000E+000
1070.00  0.0000E+000
1070.50  0.0000E+000
1071.00  0.0000E+000
1071.50  0.0000E+000
1072.00  0.0000E+000
1072.50  0.0000E+000
1073.00  0.0000E+000
1073.50  0.0000E+000
1074.00  0.0000E+000
1074.50  0.0000E+000
1075.00  0.0000E+000
1075.50  0.0000E+000
1076.00  0.0000E+000
1076.50  0.0000E+000
1077.00  0.0000E+000
1077.50  0.0000E+000
1078.00  0.0000E+000
1078.50  0.0000E+000
1079.00  0.0000E+000
1079.50  0.0000E+000
1080.00  0.0000E+000
1080.50  0.0000E+000
1081.00  0.0000E+000
1081.50  0.0000E+000
1082.00  0.0000E+000
1082.50  0.0000E+000
1083.00  0.0000E+000
1083.50  0.0000E+000
1084.00  0.0000E+000
1084.50  0.0000E+000
1085.00  0.0000E+000
1085.50  0.0000E+000
1086.00  0.0000E+000
1086.50  0.0000E+000
1087.00  0.0000E+000
1087.50  0.0000E+000
1088.00  0.0000E+000
1088.50  0.0000E+000
1089.00  0.0000E+000
1089.50  0.0000E+000
1090.00  0.0000E+000
1090.50  0.0000E+000
1091.00  0.0000E+000
1091.50  0.0000E+000
1092.00  0.0000E+000
1092.50  0.0000E+000
1093.00  0.0000E+000
1093.50  0.0000E+000
1094.00  0.0000E+000
1094.50  0.0000E+000
1095.00  0.0000E+000
1095.50  0.0000E+000
1096.00  0.0000E+000
1096.50  0.0000E+000
1097.00  0.0000E+000
1097.50  0.0000E+000
1098.00  0.0000E+000
1098.50  0.0000E+000
1099.00  0.0000E+000
1099.50  0.0000E+000
1100.00  0.0000E+000
1100.50  0.0000E+000
1101.00  0.0000E+000
1101.50  0.0000E+000
1102.00  0.0000E+000
1102.50  0.0000E+000
1103.00  0.0000E+000
1103.50  0.0000E+000
1104.00  0.0000E+000
1104.50  0.0000E+000
1105.00  0.0000E+000
1105.50  0.0000E+000
1106.00  0.0000E+000
1106.50  0.0000E+000
1107.00  0.0000E+000
1107.50  0.0000E+000
1108.00  0.0000E+000
1108.50  0.0000E+000
1109.00  0.0000E+000
1109.50  0.0000E+000
1110.00  0.0000E+000
1110.50  0.0000E+000
1111.00  0.0000E+000
1111.50  0.0000E+000
1112.00  0.0000E+000
1112.50  0.0000E+000
1113.00  0.0000E+000
1113.50  0.0000E+000
1114.00  0.0000E+000
1114.50  0.0000E+000
1115.00  0.0000E+000
1115.50  0.0000E+000
1116.00  0.0000E+000
1116.50  0.0000E+000
1117.00  0.0000E+000
1117.50  0.0000E+000
1118.00  0.0000E+000
1118.50  0.0000E+000
1119.00  0.0000E+000
1119.50  0.0000E+000
1120.00  0.0000E+000
1120.50  0.0000E+000
1121.00  0.0000E+000
1121.50  0.0000E+000
1122.00  0.0000E+000
1122.50  0.0000E+000
1123.00  0.0000E+000
1123.50  0.0000E+000
1124.00  0.0000E+000
1124.50  0.0000E+000
1125.00  0.0000E+000
1125.50  0.0000E+000
1126.00  0.0000E+000
1126.50  0.0000E+000
1127.00  0.0000E+000
1127.50  0.0000E+000
: 6
