# Supplementary material for: A photoconversion model for full spectral programming and multiplexing of optogenetic systems
Source: Mol Syst Biol. 2017 Apr 24;13(4):926. doi: 10.15252/msb.20167456 (PMC5408778; doi:10.15252/msb.20167456)
Supplement: Supplementary file 11 — Dataset EV3 [file MSB-13-926-s011.zip › dataset_ev3_led_data/led_calibration_data/EO_03/Shannen_c1/raw/18.IRR]

" File: 160129_calibrations\post-calibration\Sha
" RAD->  Wave:647.21nm  Pix:1050  Val:  0.000  Time:400ms  Avg:2  Sm:1  Sg:1  Tc:off  SNAP  Xt:1  Ch:1  Xtrig wnmcal >RAD-IS6.CAL
 180.00  0.0000E+000
 180.50  0.0000E+000
 181.00  0.0000E+000
 181.50  0.0000E+000
 182.00  0.0000E+000
 182.50  0.0000E+000
 183.00  0.0000E+000
 183.50  0.0000E+000
 184.00  0.0000E+000
 184.50  0.0000E+000
 185.00  0.0000E+000
 185.50  0.0000E+000
 186.00  0.0000E+000
 186.50  0.0000E+000
 187.00  0.0000E+000
 187.50  0.0000E+000
 188.00  0.0000E+000
 188.50  0.0000E+000
 189.00  0.0000E+000
 189.50  0.0000E+000
 190.00  0.0000E+000
 190.50  0.0000E+000
 191.00  0.0000E+000
 191.50  0.0000E+000
 192.00  0.0000E+000
 192.50  0.0000E+000
 193.00  0.0000E+000
 193.50  0.0000E+000
 194.00  0.0000E+000
 194.50  0.0000E+000
 195.00  0.0000E+000
 195.50  0.0000E+000
 196.00  0.0000E+000
 196.50  0.0000E+000
 197.00  0.0000E+000
 197.50  0.0000E+000
 198.00  0.0000E+000
 198.50  0.0000E+000
 199.00  0.0000E+000
 199.50  0.0000E+000
 200.00  0.0000E+000
 200.50  0.0000E+000
 201.00  0.0000E+000
 201.50  0.0000E+000
 202.00  0.0000E+000
 202.50  0.0000E+000
 203.00  0.0000E+000
 203.50  0.0000E+000
 204.00  0.0000E+000
 204.50  0.0000E+000
 205.00  0.0000E+000
 205.50  0.0000E+000
 206.00  0.0000E+000
 206.50  0.0000E+000
 207.00  0.0000E+000
 207.50  0.0000E+000
 208.00  0.0000E+000
 208.50  0.0000E+000
 209.00  0.0000E+000
 209.50  0.0000E+000
 210.00  0.0000E+000
 210.50  0.0000E+000
 211.00  0.0000E+000
 211.50  0.0000E+000
 212.00  0.0000E+000
 212.50  0.0000E+000
 213.00  0.0000E+000
 213.50  0.0000E+000
 214.00  0.0000E+000
 214.50  0.0000E+000
 215.00  0.0000E+000
 215.50  0.0000E+000
 216.00  0.0000E+000
 216.50  0.0000E+000
 217.00  0.0000E+000
 217.50  0.0000E+000
 218.00  0.0000E+000
 218.50  0.0000E+000
 219.00  0.0000E+000
 219.50  0.0000E+000
 220.00  0.0000E+000
 220.50  0.0000E+000
 221.00  0.0000E+000
 221.50  0.0000E+000
 222.00  0.0000E+000
 222.50  0.0000E+000
 223.00  0.0000E+000
 223.50  0.0000E+000
 224.00  0.0000E+000
 224.50  0.0000E+000
 225.00  0.0000E+000
 225.50  0.0000E+000
 226.00  0.0000E+000
 226.50  0.0000E+000
 227.00  0.0000E+000
 227.50  0.0000E+000
 228.00  0.0000E+000
 228.50  0.0000E+000
 229.00  0.0000E+000
 229.50  0.0000E+000
 230.00  0.0000E+000
 230.50  0.0000E+000
 231.00  0.0000E+000
 231.50  0.0000E+000
 232.00  0.0000E+000
 232.50  0.0000E+000
 233.00  0.0000E+000
 233.50  0.0000E+000
 234.00  0.0000E+000
 234.50  0.0000E+000
 235.00  0.0000E+000
 235.50  0.0000E+000
 236.00  0.0000E+000
 236.50  0.0000E+000
 237.00  0.0000E+000
 237.50  0.0000E+000
 238.00  0.0000E+000
 238.50  0.0000E+000
 239.00  0.0000E+000
 239.50  0.0000E+000
 240.00  0.0000E+000
 240.50  0.0000E+000
 241.00  0.0000E+000
 241.50  0.0000E+000
 242.00  0.0000E+000
 242.50  0.0000E+000
 243.00  0.0000E+000
 243.50  0.0000E+000
 244.00  0.0000E+000
 244.50  0.0000E+000
 245.00  0.0000E+000
 245.50  0.0000E+000
 246.00  0.0000E+000
 246.50  0.0000E+000
 247.00  0.0000E+000
 247.50  0.0000E+000
 248.00  0.0000E+000
 248.50  0.0000E+000
 249.00  0.0000E+000
 249.50  0.0000E+000
 250.00  0.0000E+000
 250.50  0.0000E+000
 251.00  0.0000E+000
 251.50  0.0000E+000
 252.00  0.0000E+000
 252.50  0.0000E+000
 253.00  0.0000E+000
 253.50  0.0000E+000
 254.00  0.0000E+000
 254.50  0.0000E+000
 255.00  0.0000E+000
 255.50  0.0000E+000
 256.00  0.0000E+000
 256.50  0.0000E+000
 257.00  0.0000E+000
 257.50  0.0000E+000
 258.00  0.0000E+000
 258.50  0.0000E+000
 259.00  0.0000E+000
 259.50  0.0000E+000
 260.00  0.0000E+000
 260.50  0.0000E+000
 261.00  0.0000E+000
 261.50  0.0000E+000
 262.00  0.0000E+000
 262.50  0.0000E+000
 263.00  0.0000E+000
 263.50  0.0000E+000
 264.00  0.0000E+000
 264.50  0.0000E+000
 265.00  0.0000E+000
 265.50  0.0000E+000
 266.00  0.0000E+000
 266.50  0.0000E+000
 267.00  0.0000E+000
 267.50  0.0000E+000
 268.00  0.0000E+000
 268.50  0.0000E+000
 269.00  0.0000E+000
 269.50  0.0000E+000
 270.00  0.0000E+000
 270.50  0.0000E+000
 271.00  0.0000E+000
 271.50  0.0000E+000
 272.00  0.0000E+000
 272.50  0.0000E+000
 273.00  0.0000E+000
 273.50  0.0000E+000
 274.00  0.0000E+000
 274.50  0.0000E+000
 275.00  0.0000E+000
 275.50  0.0000E+000
 276.00  0.0000E+000
 276.50  0.0000E+000
 277.00  0.0000E+000
 277.50  0.0000E+000
 278.00  0.0000E+000
 278.50  0.0000E+000
 279.00  0.0000E+000
 279.50  0.0000E+000
 280.00  0.0000E+000
 280.50  0.0000E+000
 281.00  0.0000E+000
 281.50  0.0000E+000
 282.00  0.0000E+000
 282.50  0.0000E+000
 283.00  0.0000E+000
 283.50  0.0000E+000
 284.00  0.0000E+000
 284.50  0.0000E+000
 285.00  0.0000E+000
 285.50  0.0000E+000
 286.00  0.0000E+000
 286.50  0.0000E+000
 287.00  0.0000E+000
 287.50  0.0000E+000
 288.00  0.0000E+000
 288.50  0.0000E+000
 289.00  0.0000E+000
 289.50  0.0000E+000
 290.00  0.0000E+000
 290.50  0.0000E+000
 291.00  0.0000E+000
 291.50  0.0000E+000
 292.00  0.0000E+000
 292.50  0.0000E+000
 293.00  0.0000E+000
 293.50  0.0000E+000
 294.00  0.0000E+000
 294.50  0.0000E+000
 295.00  0.0000E+000
 295.50  0.0000E+000
 296.00  0.0000E+000
 296.50  0.0000E+000
 297.00  0.0000E+000
 297.50  0.0000E+000
 298.00  0.0000E+000
 298.50  0.0000E+000
 299.00  0.0000E+000
 299.50  0.0000E+000
 300.00  0.0000E+000
 300.50  0.0000E+000
 301.00  0.0000E+000
 301.50  0.0000E+000
 302.00  0.0000E+000
 302.50  0.0000E+000
 303.00  0.0000E+000
 303.50  0.0000E+000
 304.00  0.0000E+000
 304.50  0.0000E+000
 305.00  0.0000E+000
 305.50  0.0000E+000
 306.00  0.0000E+000
 306.50  0.0000E+000
 307.00  0.0000E+000
 307.50  0.0000E+000
 308.00  0.0000E+000
 308.50  0.0000E+000
 309.00  0.0000E+000
 309.50  0.0000E+000
 310.00  0.0000E+000
 310.50  0.0000E+000
 311.00  0.0000E+000
 311.50  0.0000E+000
 312.00  0.0000E+000
 312.50  0.0000E+000
 313.00  0.0000E+000
 313.50  0.0000E+000
 314.00  0.0000E+000
 314.50  0.0000E+000
 315.00  0.0000E+000
 315.50  0.0000E+000
 316.00  0.0000E+000
 316.50  0.0000E+000
 317.00  0.0000E+000
 317.50  0.0000E+000
 318.00  0.0000E+000
 318.50  0.0000E+000
 319.00  0.0000E+000
 319.50  0.0000E+000
 320.00  0.0000E+000
 320.50  0.0000E+000
 321.00  0.0000E+000
 321.50  0.0000E+000
 322.00  0.0000E+000
 322.50  0.0000E+000
 323.00  0.0000E+000
 323.50  0.0000E+000
 324.00  0.0000E+000
 324.50  0.0000E+000
 325.00  0.0000E+000
 325.50  0.0000E+000
 326.00  0.0000E+000
 326.50  0.0000E+000
 327.00  0.0000E+000
 327.50  0.0000E+000
 328.00  0.0000E+000
 328.50  0.0000E+000
 329.00  0.0000E+000
 329.50  0.0000E+000
 330.00  0.0000E+000
 330.50  0.0000E+000
 331.00  0.0000E+000
 331.50  0.0000E+000
 332.00  0.0000E+000
 332.50  0.0000E+000
 333.00  0.0000E+000
 333.50  0.0000E+000
 334.00  0.0000E+000
 334.50  0.0000E+000
 335.00  0.0000E+000
 335.50  0.0000E+000
 336.00  0.0000E+000
 336.50  0.0000E+000
 337.00  0.0000E+000
 337.50  0.0000E+000
 338.00  0.0000E+000
 338.50  0.0000E+000
 339.00  0.0000E+000
 339.50  0.0000E+000
 340.00  0.0000E+000
 340.50  0.0000E+000
 341.00  0.0000E+000
 341.50  0.0000E+000
 342.00  0.0000E+000
 342.50  0.0000E+000
 343.00  0.0000E+000
 343.50  0.0000E+000
 344.00  0.0000E+000
 344.50  0.0000E+000
 345.00  0.0000E+000
 345.50  0.0000E+000
 346.00  0.0000E+000
 346.50  0.0000E+000
 347.00  0.0000E+000
 347.50  0.0000E+000
 348.00  0.0000E+000
 348.50  0.0000E+000
 349.00  0.0000E+000
 349.50  0.0000E+000
 350.00  0.0000E+000
 350.50  0.0000E+000
 351.00  0.0000E+000
 351.50  0.0000E+000
 352.00  0.0000E+000
 352.50  0.0000E+000
 353.00  0.0000E+000
 353.50  0.0000E+000
 354.00  0.0000E+000
 354.50  0.0000E+000
 355.00  0.0000E+000
 355.50  0.0000E+000
 356.00  0.0000E+000
 356.50  0.0000E+000
 357.00  0.0000E+000
 357.50  0.0000E+000
 358.00  0.0000E+000
 358.50  0.0000E+000
 359.00  0.0000E+000
 359.50  0.0000E+000
 360.00  0.0000E+000
 360.50  0.0000E+000
 361.00  0.0000E+000
 361.50  5.4313E-009
 362.00  2.0988E-008
 362.50  1.7807E-008
 363.00  1.3405E-008
 363.50  1.3961E-008
 364.00  1.2489E-009
 364.50  0.0000E+000
 365.00  0.0000E+000
 365.50  0.0000E+000
 366.00  0.0000E+000
 366.50  4.2315E-009
 367.00  3.7673E-008
 367.50  5.6346E-008
 368.00  3.7448E-008
 368.50  8.6934E-009
 369.00  0.0000E+000
 369.50  0.0000E+000
 370.00  0.0000E+000
 370.50  0.0000E+000
 371.00  0.0000E+000
 371.50  0.0000E+000
 372.00  0.0000E+000
 372.50  0.0000E+000
 373.00  0.0000E+000
 373.50  0.0000E+000
 374.00  6.3536E-008
 374.50  7.2880E-008
 375.00  1.1866E-007
 375.50  1.6793E-007
 376.00  1.9155E-007
 376.50  2.1335E-007
 377.00  2.4070E-007
 377.50  2.1222E-007
 378.00  1.4048E-007
 378.50  8.3351E-008
 379.00  1.4943E-008
 379.50  0.0000E+000
 380.00  0.0000E+000
 380.50  0.0000E+000
 381.00  0.0000E+000
 381.50  0.0000E+000
 382.00  2.0268E-008
 382.50  8.2627E-008
 383.00  1.0043E-007
 383.50  1.0429E-007
 384.00  9.2362E-008
 384.50  3.9645E-008
 385.00  0.0000E+000
 385.50  0.0000E+000
 386.00  0.0000E+000
 386.50  0.0000E+000
 387.00  2.1484E-008
 387.50  3.1415E-008
 388.00  4.9941E-008
 388.50  6.6740E-008
 389.00  1.0529E-007
 389.50  1.5234E-007
 390.00  1.8128E-007
 390.50  1.9738E-007
 391.00  1.9146E-007
 391.50  1.4135E-007
 392.00  1.6021E-007
 392.50  1.6764E-007
 393.00  1.9206E-007
 393.50  1.6768E-007
 394.00  1.8330E-007
 394.50  2.3337E-007
 395.00  2.1021E-007
 395.50  3.0169E-007
 396.00  3.6148E-007
 396.50  3.5063E-007
 397.00  3.3390E-007
 397.50  2.8264E-007
 398.00  2.1034E-007
 398.50  1.7913E-007
 399.00  1.5093E-007
 399.50  1.3422E-007
 400.00  1.3109E-007
 400.50  9.9148E-008
 401.00  4.5773E-008
 401.50  2.1474E-009
 402.00  0.0000E+000
 402.50  0.0000E+000
 403.00  0.0000E+000
 403.50  0.0000E+000
 404.00  0.0000E+000
 404.50  0.0000E+000
 405.00  0.0000E+000
 405.50  0.0000E+000
 406.00  0.0000E+000
 406.50  0.0000E+000
 407.00  7.7943E-009
 407.50  3.9868E-008
 408.00  7.4690E-008
 408.50  7.8056E-008
 409.00  7.5510E-008
 409.50  9.1834E-008
 410.00  1.7513E-007
 410.50  2.1790E-007
 411.00  2.6726E-007
 411.50  3.3870E-007
 412.00  3.4568E-007
 412.50  2.8507E-007
 413.00  2.5959E-007
 413.50  1.6668E-007
 414.00  4.5302E-008
 414.50  0.0000E+000
 415.00  0.0000E+000
 415.50  0.0000E+000
 416.00  0.0000E+000
 416.50  0.0000E+000
 417.00  2.5805E-008
 417.50  6.7825E-008
 418.00  4.8848E-008
 418.50  6.0413E-008
 419.00  7.6011E-008
 419.50  7.7478E-008
 420.00  8.6501E-008
 420.50  8.5267E-008
 421.00  8.4036E-008
 421.50  3.9530E-008
 422.00  9.3462E-010
 422.50  0.0000E+000
 423.00  0.0000E+000
 423.50  0.0000E+000
 424.00  1.2859E-008
 424.50  3.4502E-008
 425.00  5.3088E-008
 425.50  4.2307E-008
 426.00  5.1561E-009
 426.50  0.0000E+000
 427.00  4.9893E-009
 427.50  3.4968E-008
 428.00  2.9765E-008
 428.50  2.8230E-008
 429.00  1.8478E-008
 429.50  2.0448E-008
 430.00  6.8685E-008
 430.50  1.1583E-007
 431.00  1.6411E-007
 431.50  1.8152E-007
 432.00  1.7984E-007
 432.50  1.7125E-007
 433.00  1.7934E-007
 433.50  1.7564E-007
 434.00  1.3480E-007
 434.50  9.9896E-008
 435.00  6.3997E-008
 435.50  4.7915E-008
 436.00  7.4364E-008
 436.50  1.1313E-007
 437.00  1.3506E-007
 437.50  1.2229E-007
 438.00  8.6249E-008
 438.50  4.8912E-008
 439.00  1.0166E-008
 439.50  1.0454E-008
 440.00  5.8100E-008
 440.50  5.5308E-008
 441.00  6.3628E-008
 441.50  8.0341E-008
 442.00  8.0376E-008
 442.50  7.4137E-008
 443.00  1.0638E-007
 443.50  1.2942E-007
 444.00  1.4365E-007
 444.50  1.5820E-007
 445.00  1.5539E-007
 445.50  1.3735E-007
 446.00  1.3208E-007
 446.50  1.3587E-007
 447.00  1.3794E-007
 447.50  1.3746E-007
 448.00  1.3831E-007
 448.50  1.3239E-007
 449.00  1.3022E-007
 449.50  1.3165E-007
 450.00  9.9102E-008
 450.50  8.1816E-008
 451.00  7.6907E-008
 451.50  6.8196E-008
 452.00  7.3902E-008
 452.50  9.8974E-008
 453.00  1.0919E-007
 453.50  1.0923E-007
 454.00  1.3863E-007
 454.50  1.4521E-007
 455.00  1.3670E-007
 455.50  1.4261E-007
 456.00  1.3370E-007
 456.50  9.7470E-008
 457.00  8.9884E-008
 457.50  7.8589E-008
 458.00  6.4286E-008
 458.50  5.6827E-008
 459.00  5.2487E-008
 459.50  3.6896E-008
 460.00  1.6366E-008
 460.50  0.0000E+000
 461.00  0.0000E+000
 461.50  0.0000E+000
 462.00  0.0000E+000
 462.50  0.0000E+000
 463.00  0.0000E+000
 463.50  0.0000E+000
 464.00  0.0000E+000
 464.50  8.2306E-009
 465.00  2.6937E-008
 465.50  3.8528E-008
 466.00  4.9558E-008
 466.50  6.5320E-008
 467.00  5.4892E-008
 467.50  4.6500E-008
 468.00  6.4871E-008
 468.50  6.0598E-008
 469.00  6.1475E-008
 469.50  7.0499E-008
 470.00  6.3924E-008
 470.50  4.1492E-008
 471.00  2.4645E-008
 471.50  3.1462E-009
 472.00  0.0000E+000
 472.50  0.0000E+000
 473.00  0.0000E+000
 473.50  0.0000E+000
 474.00  0.0000E+000
 474.50  0.0000E+000
 475.00  2.9300E-010
 475.50  2.0234E-008
 476.00  6.9324E-008
 476.50  9.6354E-008
 477.00  1.2235E-007
 477.50  1.1563E-007
 478.00  1.0540E-007
 478.50  1.1645E-007
 479.00  6.8613E-008
 479.50  5.8724E-008
 480.00  4.9777E-008
 480.50  2.2924E-008
 481.00  0.0000E+000
 481.50  0.0000E+000
 482.00  0.0000E+000
 482.50  0.0000E+000
 483.00  0.0000E+000
 483.50  0.0000E+000
 484.00  0.0000E+000
 484.50  0.0000E+000
 485.00  0.0000E+000
 485.50  0.0000E+000
 486.00  0.0000E+000
 486.50  0.0000E+000
 487.00  0.0000E+000
 487.50  0.0000E+000
 488.00  0.0000E+000
 488.50  0.0000E+000
 489.00  0.0000E+000
 489.50  0.0000E+000
 490.00  0.0000E+000
 490.50  0.0000E+000
 491.00  0.0000E+000
 491.50  0.0000E+000
 492.00  0.0000E+000
 492.50  0.0000E+000
 493.00  0.0000E+000
 493.50  0.0000E+000
 494.00  0.0000E+000
 494.50  0.0000E+000
 495.00  6.0796E-009
 495.50  3.8415E-008
 496.00  8.0412E-008
 496.50  1.0397E-007
 497.00  1.0939E-007
 497.50  9.9124E-008
 498.00  7.6977E-008
 498.50  3.5574E-008
 499.00  1.2986E-008
 499.50  0.0000E+000
 500.00  0.0000E+000
 500.50  0.0000E+000
 501.00  0.0000E+000
 501.50  1.4324E-008
 502.00  5.4798E-008
 502.50  7.5107E-008
 503.00  9.8732E-008
 503.50  1.0863E-007
 504.00  1.0839E-007
 504.50  9.7799E-008
 505.00  1.1076E-007
 505.50  1.1504E-007
 506.00  1.1681E-007
 506.50  1.4487E-007
 507.00  1.9319E-007
 507.50  1.8633E-007
 508.00  1.4910E-007
 508.50  7.1047E-008
 509.00  6.4126E-010
 509.50  0.0000E+000
 510.00  0.0000E+000
 510.50  0.0000E+000
 511.00  0.0000E+000
 511.50  0.0000E+000
 512.00  0.0000E+000
 512.50  0.0000E+000
 513.00  0.0000E+000
 513.50  0.0000E+000
 514.00  0.0000E+000
 514.50  0.0000E+000
 515.00  0.0000E+000
 515.50  0.0000E+000
 516.00  0.0000E+000
 516.50  0.0000E+000
 517.00  0.0000E+000
 517.50  2.9229E-009
 518.00  6.7173E-009
 518.50  3.8886E-009
 519.00  2.9918E-010
 519.50  0.0000E+000
 520.00  0.0000E+000
 520.50  0.0000E+000
 521.00  0.0000E+000
 521.50  0.0000E+000
 522.00  0.0000E+000
 522.50  0.0000E+000
 523.00  2.1225E-008
 523.50  3.8813E-008
 524.00  4.1226E-008
 524.50  4.3650E-008
 525.00  4.7757E-008
 525.50  1.9812E-008
 526.00  1.4572E-008
 526.50  1.3234E-009
 527.00  0.0000E+000
 527.50  0.0000E+000
 528.00  0.0000E+000
 528.50  0.0000E+000
 529.00  0.0000E+000
 529.50  0.0000E+000
 530.00  0.0000E+000
 530.50  2.5532E-010
 531.00  8.7920E-009
 531.50  4.9861E-008
 532.00  1.1205E-007
 532.50  1.3748E-007
 533.00  1.3023E-007
 533.50  1.1844E-007
 534.00  1.2581E-007
 534.50  1.1670E-007
 535.00  9.6155E-008
 535.50  7.2409E-008
 536.00  2.7085E-008
 536.50  0.0000E+000
 537.00  0.0000E+000
 537.50  0.0000E+000
 538.00  5.9861E-009
 538.50  3.6347E-008
 539.00  7.1454E-008
 539.50  9.8914E-008
 540.00  8.8281E-008
 540.50  1.2288E-007
 541.00  1.2282E-007
 541.50  1.7786E-007
 542.00  2.0143E-007
 542.50  1.8208E-007
 543.00  1.3561E-007
 543.50  1.2198E-007
 544.00  1.2192E-007
 544.50  1.5656E-007
 545.00  2.0352E-007
 545.50  2.3997E-007
 546.00  1.9800E-007
 546.50  1.3020E-007
 547.00  9.5208E-008
 547.50  6.8118E-008
 548.00  2.9290E-008
 548.50  3.0773E-008
 549.00  2.4135E-008
 549.50  0.0000E+000
 550.00  0.0000E+000
 550.50  0.0000E+000
 551.00  0.0000E+000
 551.50  0.0000E+000
 552.00  0.0000E+000
 552.50  6.2589E-008
 553.00  1.1098E-007
 553.50  1.6135E-007
 554.00  1.4033E-007
 554.50  8.3738E-008
 555.00  4.6979E-008
 555.50  4.9508E-008
 556.00  6.1626E-008
 556.50  7.2095E-008
 557.00  3.7424E-008
 557.50  1.3884E-009
 558.00  0.0000E+000
 558.50  0.0000E+000
 559.00  0.0000E+000
 559.50  0.0000E+000
 560.00  0.0000E+000
 560.50  0.0000E+000
 561.00  0.0000E+000
 561.50  0.0000E+000
 562.00  9.3740E-009
 562.50  6.7447E-008
 563.00  1.5657E-007
 563.50  2.5412E-007
 564.00  3.6526E-007
 564.50  3.4042E-007
 565.00  4.3150E-007
 565.50  5.4779E-007
 566.00  6.4642E-007
 566.50  6.8395E-007
 567.00  7.1582E-007
 567.50  6.4314E-007
 568.00  5.0503E-007
 568.50  3.2518E-007
 569.00  1.9284E-007
 569.50  1.6618E-008
 570.00  0.0000E+000
 570.50  0.0000E+000
 571.00  0.0000E+000
 571.50  0.0000E+000
 572.00  0.0000E+000
 572.50  0.0000E+000
 573.00  0.0000E+000
 573.50  0.0000E+000
 574.00  0.0000E+000
 574.50  0.0000E+000
 575.00  9.6950E-009
 575.50  6.0772E-008
 576.00  4.4618E-008
 576.50  0.0000E+000
 577.00  0.0000E+000
 577.50  0.0000E+000
 578.00  0.0000E+000
 578.50  0.0000E+000
 579.00  0.0000E+000
 579.50  0.0000E+000
 580.00  0.0000E+000
 580.50  0.0000E+000
 581.00  8.6326E-008
 581.50  1.8417E-007
 582.00  2.6363E-007
 582.50  2.2316E-007
 583.00  1.7699E-007
 583.50  1.2421E-007
 584.00  6.2300E-008
 584.50  1.3095E-008
 585.00  4.5242E-009
 585.50  0.0000E+000
 586.00  0.0000E+000
 586.50  1.5747E-008
 587.00  8.3843E-008
 587.50  1.5027E-007
 588.00  1.5066E-007
 588.50  1.6775E-007
 589.00  2.2635E-007
 589.50  2.6443E-007
 590.00  3.1346E-007
 590.50  3.3734E-007
 591.00  3.2449E-007
 591.50  2.9526E-007
 592.00  2.2651E-007
 592.50  1.9929E-007
 593.00  4.4391E-008
 593.50  1.4568E-008
 594.00  7.2903E-009
 594.50  0.0000E+000
 595.00  6.0756E-008
 595.50  1.7245E-007
 596.00  1.5199E-007
 596.50  1.1752E-007
 597.00  1.1133E-007
 597.50  1.1600E-007
 598.00  1.3598E-007
 598.50  2.0253E-007
 599.00  2.3313E-007
 599.50  2.1453E-007
 600.00  1.7568E-007
 600.50  2.2036E-007
 601.00  2.6928E-007
 601.50  2.9901E-007
 602.00  4.2113E-007
 602.50  4.8902E-007
 603.00  4.6583E-007
 603.50  4.7259E-007
 604.00  4.3872E-007
 604.50  3.7373E-007
 605.00  3.0556E-007
 605.50  3.3113E-007
 606.00  3.1211E-007
 606.50  2.5600E-007
 607.00  2.5352E-007
 607.50  1.9780E-007
 608.00  1.2710E-007
 608.50  1.9413E-007
 609.00  2.1951E-007
 609.50  1.6098E-007
 610.00  1.6162E-007
 610.50  2.2064E-007
 611.00  1.4627E-007
 611.50  1.9565E-007
 612.00  2.9387E-007
 612.50  3.3321E-007
 613.00  3.1050E-007
 613.50  3.4187E-007
 614.00  3.4493E-007
 614.50  2.3697E-007
 615.00  1.2279E-007
 615.50  3.8563E-008
 616.00  3.5442E-009
 616.50  0.0000E+000
 617.00  0.0000E+000
 617.50  1.0888E-008
 618.00  0.0000E+000
 618.50  6.6754E-009
 619.00  2.9734E-008
 619.50  7.7579E-009
 620.00  5.3794E-008
 620.50  1.0491E-007
 621.00  9.3348E-008
 621.50  8.1037E-008
 622.00  7.9359E-008
 622.50  5.9334E-008
 623.00  4.5436E-008
 623.50  7.5764E-008
 624.00  1.2826E-007
 624.50  1.2477E-007
 625.00  2.1609E-007
 625.50  3.4599E-007
 626.00  4.4692E-007
 626.50  5.5466E-007
 627.00  6.4447E-007
 627.50  6.4785E-007
 628.00  6.2075E-007
 628.50  6.0731E-007
 629.00  6.7167E-007
 629.50  8.1402E-007
 630.00  9.5378E-007
 630.50  1.0531E-006
 631.00  1.1548E-006
 631.50  1.1642E-006
 632.00  1.0983E-006
 632.50  1.0264E-006
 633.00  9.9254E-007
 633.50  9.0645E-007
 634.00  8.5088E-007
 634.50  9.2680E-007
 635.00  9.9064E-007
 635.50  9.8986E-007
 636.00  1.0393E-006
 636.50  9.7016E-007
 637.00  7.8138E-007
 637.50  6.2305E-007
 638.00  4.9037E-007
 638.50  4.5292E-007
 639.00  4.6830E-007
 639.50  5.0379E-007
 640.00  5.1323E-007
 640.50  4.8257E-007
 641.00  4.2362E-007
 641.50  3.6646E-007
 642.00  4.2387E-007
 642.50  6.7022E-007
 643.00  8.3314E-007
 643.50  9.2789E-007
 644.00  9.5910E-007
 644.50  8.3005E-007
 645.00  5.1407E-007
 645.50  4.1640E-007
 646.00  3.0301E-007
 646.50  3.4280E-007
 647.00  6.7462E-007
 647.50  8.8920E-007
 648.00  1.0587E-006
 648.50  1.3611E-006
 649.00  1.2735E-006
 649.50  1.0997E-006
 650.00  1.2780E-006
 650.50  1.2821E-006
 651.00  1.2742E-006
 651.50  1.5254E-006
 652.00  1.5461E-006
 652.50  1.4407E-006
 653.00  1.3592E-006
 653.50  1.2050E-006
 654.00  1.0231E-006
 654.50  8.4482E-007
 655.00  7.1722E-007
 655.50  7.1308E-007
 656.00  6.5788E-007
 656.50  5.6137E-007
 657.00  5.1003E-007
 657.50  4.6203E-007
 658.00  2.7250E-007
 658.50  2.7089E-007
 659.00  4.9022E-007
 659.50  7.4328E-007
 660.00  9.4416E-007
 660.50  1.2570E-006
 661.00  1.5426E-006
 661.50  1.5788E-006
 662.00  1.5649E-006
 662.50  1.6533E-006
 663.00  1.7060E-006
 663.50  1.6673E-006
 664.00  1.8302E-006
 664.50  2.0541E-006
 665.00  2.1530E-006
 665.50  2.2145E-006
 666.00  2.3097E-006
 666.50  2.3560E-006
 667.00  2.3753E-006
 667.50  2.4760E-006
 668.00  2.6317E-006
 668.50  2.5199E-006
 669.00  2.3120E-006
 669.50  2.0379E-006
 670.00  1.6626E-006
 670.50  1.3043E-006
 671.00  1.4177E-006
 671.50  1.4216E-006
 672.00  1.4505E-006
 672.50  1.5371E-006
 673.00  1.6331E-006
 673.50  1.7040E-006
 674.00  1.8369E-006
 674.50  2.1399E-006
 675.00  2.3981E-006
 675.50  2.6593E-006
 676.00  3.0824E-006
 676.50  3.2602E-006
 677.00  3.2405E-006
 677.50  3.3148E-006
 678.00  3.2203E-006
 678.50  3.0600E-006
 679.00  3.3075E-006
 679.50  3.4876E-006
 680.00  3.7889E-006
 680.50  4.1830E-006
 681.00  4.5522E-006
 681.50  4.7846E-006
 682.00  4.9103E-006
 682.50  5.0229E-006
 683.00  5.1313E-006
 683.50  5.2660E-006
 684.00  5.4139E-006
 684.50  5.8560E-006
 685.00  6.1670E-006
 685.50  6.5257E-006
 686.00  6.9491E-006
 686.50  7.4942E-006
 687.00  7.8872E-006
 687.50  8.2372E-006
 688.00  8.6374E-006
 688.50  9.0560E-006
 689.00  9.3893E-006
 689.50  9.8602E-006
 690.00  1.0466E-005
 690.50  1.0990E-005
 691.00  1.1617E-005
 691.50  1.2418E-005
 692.00  1.3300E-005
 692.50  1.4081E-005
 693.00  1.4743E-005
 693.50  1.5525E-005
 694.00  1.6455E-005
 694.50  1.7308E-005
 695.00  1.8273E-005
 695.50  1.9330E-005
 696.00  2.0270E-005
 696.50  2.1075E-005
 697.00  2.1964E-005
 697.50  2.2956E-005
 698.00  2.3951E-005
 698.50  2.5015E-005
 699.00  2.6167E-005
 699.50  2.7268E-005
 700.00  2.8424E-005
 700.50  2.9501E-005
 701.00  3.0522E-005
 701.50  3.1672E-005
 702.00  3.3028E-005
 702.50  3.4480E-005
 703.00  3.6026E-005
 703.50  3.7528E-005
 704.00  3.8963E-005
 704.50  4.0528E-005
 705.00  4.2220E-005
 705.50  4.4126E-005
 706.00  4.6235E-005
 706.50  4.8452E-005
 707.00  5.0535E-005
 707.50  5.2538E-005
 708.00  5.4399E-005
 708.50  5.6298E-005
 709.00  5.8302E-005
 709.50  6.0434E-005
 710.00  6.2936E-005
 710.50  6.5739E-005
 711.00  6.8635E-005
 711.50  7.1548E-005
 712.00  7.4538E-005
 712.50  7.7424E-005
 713.00  8.0327E-005
 713.50  8.3422E-005
 714.00  8.6762E-005
 714.50  9.0144E-005
 715.00  9.3826E-005
 715.50  9.7405E-005
 716.00  1.0082E-004
 716.50  1.0425E-004
 717.00  1.0783E-004
 717.50  1.1120E-004
 718.00  1.1439E-004
 718.50  1.1738E-004
 719.00  1.1991E-004
 719.50  1.2208E-004
 720.00  1.2421E-004
 720.50  1.2618E-004
 721.00  1.2804E-004
 721.50  1.2960E-004
 722.00  1.3106E-004
 722.50  1.3189E-004
 723.00  1.3244E-004
 723.50  1.3218E-004
 724.00  1.3149E-004
 724.50  1.3028E-004
 725.00  1.2879E-004
 725.50  1.2702E-004
 726.00  1.2518E-004
 726.50  1.2339E-004
 727.00  1.2163E-004
 727.50  1.1969E-004
 728.00  1.1756E-004
 728.50  1.1525E-004
 729.00  1.1242E-004
 729.50  1.0921E-004
 730.00  1.0591E-004
 730.50  1.0246E-004
 731.00  9.9005E-005
 731.50  9.5531E-005
 732.00  9.1947E-005
 732.50  8.8169E-005
 733.00  8.4306E-005
 733.50  8.0524E-005
 734.00  7.6929E-005
 734.50  7.3374E-005
 735.00  7.0053E-005
 735.50  6.6843E-005
 736.00  6.3578E-005
 736.50  6.0618E-005
 737.00  5.7851E-005
 737.50  5.5299E-005
 738.00  5.2808E-005
 738.50  5.0289E-005
 739.00  4.7782E-005
 739.50  4.5618E-005
 740.00  4.3584E-005
 740.50  4.1625E-005
 741.00  3.9655E-005
 741.50  3.7590E-005
 742.00  3.5532E-005
 742.50  3.3477E-005
 743.00  3.1703E-005
 743.50  3.0167E-005
 744.00  2.8765E-005
 744.50  2.7220E-005
 745.00  2.5536E-005
 745.50  2.3889E-005
 746.00  2.2500E-005
 746.50  2.1193E-005
 747.00  2.0193E-005
 747.50  1.9010E-005
 748.00  1.7680E-005
 748.50  1.6114E-005
 749.00  1.4823E-005
 749.50  1.3738E-005
 750.00  1.3086E-005
 750.50  1.2676E-005
 751.00  1.2469E-005
 751.50  1.2152E-005
 752.00  1.1694E-005
 752.50  1.1179E-005
 753.00  1.0667E-005
 753.50  1.0087E-005
 754.00  9.6162E-006
 754.50  9.1902E-006
 755.00  8.9447E-006
 755.50  8.7299E-006
 756.00  8.8315E-006
 756.50  8.6015E-006
 757.00  8.6129E-006
 757.50  8.4221E-006
 758.00  8.1913E-006
 758.50  7.8128E-006
 759.00  7.7300E-006
 759.50  7.5972E-006
 760.00  7.5478E-006
 760.50  7.4845E-006
 761.00  7.3609E-006
 761.50  6.9972E-006
 762.00  6.4122E-006
 762.50  5.6756E-006
 763.00  5.0027E-006
 763.50  4.5900E-006
 764.00  4.5571E-006
 764.50  4.6480E-006
 765.00  4.7224E-006
 765.50  4.6901E-006
 766.00  4.7984E-006
 766.50  4.7496E-006
 767.00  4.5899E-006
 767.50  4.5185E-006
 768.00  4.2398E-006
 768.50  3.7173E-006
 769.00  3.4136E-006
 769.50  3.4645E-006
 770.00  3.3547E-006
 770.50  3.2536E-006
 771.00  3.3691E-006
 771.50  3.5142E-006
 772.00  3.4146E-006
 772.50  3.5827E-006
 773.00  3.5404E-006
 773.50  3.1793E-006
 774.00  2.6019E-006
 774.50  2.1565E-006
 775.00  1.8499E-006
 775.50  1.6556E-006
 776.00  1.5780E-006
 776.50  1.6261E-006
 777.00  1.6339E-006
 777.50  1.8093E-006
 778.00  2.1613E-006
 778.50  2.5669E-006
 779.00  2.8920E-006
 779.50  3.0991E-006
 780.00  3.2509E-006
 780.50  3.1327E-006
 781.00  2.9300E-006
 781.50  2.7685E-006
 782.00  2.4870E-006
 782.50  2.1064E-006
 783.00  1.8271E-006
 783.50  1.6091E-006
 784.00  1.3264E-006
 784.50  1.3694E-006
 785.00  1.4656E-006
 785.50  1.5287E-006
 786.00  1.5941E-006
 786.50  1.7154E-006
 787.00  1.6007E-006
 787.50  1.3259E-006
 788.00  1.1119E-006
 788.50  1.0842E-006
 789.00  1.1335E-006
 789.50  1.2953E-006
 790.00  1.5779E-006
 790.50  1.8886E-006
 791.00  1.8152E-006
 791.50  1.7387E-006
 792.00  1.8811E-006
 792.50  1.9730E-006
 793.00  2.0344E-006
 793.50  1.8183E-006
 794.00  1.6147E-006
 794.50  1.3898E-006
 795.00  1.1861E-006
 795.50  1.0430E-006
 796.00  1.2962E-006
 796.50  1.6116E-006
 797.00  1.8709E-006
 797.50  1.9996E-006
 798.00  2.0902E-006
 798.50  1.9985E-006
 799.00  1.6237E-006
 799.50  1.0708E-006
 800.00  6.7296E-007
 800.50  2.5262E-007
 801.00  2.1744E-007
 801.50  4.8438E-007
 802.00  1.0285E-006
 802.50  1.7753E-006
 803.00  2.8147E-006
 803.50  2.8591E-006
 804.00  2.8351E-006
 804.50  2.6516E-006
 805.00  2.2187E-006
 805.50  1.7268E-006
 806.00  1.6607E-006
 806.50  1.4793E-006
 807.00  1.1563E-006
 807.50  7.9156E-007
 808.00  6.3737E-007
 808.50  5.5897E-007
 809.00  4.6098E-007
 809.50  4.9360E-007
 810.00  4.4996E-007
 810.50  3.2185E-007
 811.00  1.8661E-007
 811.50  9.2004E-008
 812.00  1.6563E-009
 812.50  4.3463E-008
 813.00  1.0893E-007
 813.50  0.0000E+000
 814.00  0.0000E+000
 814.50  0.0000E+000
 815.00  0.0000E+000
 815.50  0.0000E+000
 816.00  0.0000E+000
 816.50  0.0000E+000
 817.00  0.0000E+000
 817.50  0.0000E+000
 818.00  0.0000E+000
 818.50  0.0000E+000
 819.00  2.4963E-008
 819.50  2.1501E-007
 820.00  2.7294E-007
 820.50  3.2973E-007
 821.00  3.9377E-007
 821.50  3.1931E-007
 822.00  0.0000E+000
 822.50  0.0000E+000
 823.00  0.0000E+000
 823.50  0.0000E+000
 824.00  0.0000E+000
 824.50  0.0000E+000
 825.00  0.0000E+000
 825.50  0.0000E+000
 826.00  0.0000E+000
 826.50  0.0000E+000
 827.00  0.0000E+000
 827.50  0.0000E+000
 828.00  0.0000E+000
 828.50  0.0000E+000
 829.00  0.0000E+000
 829.50  6.5054E-008
 830.00  9.4006E-007
 830.50  1.5951E-006
 831.00  1.8262E-006
 831.50  1.4334E-006
 832.00  1.0733E-006
 832.50  6.2948E-007
 833.00  4.4082E-007
 833.50  5.4889E-007
 834.00  5.0018E-007
 834.50  4.6085E-007
 835.00  8.9106E-007
 835.50  1.2323E-006
 836.00  1.2171E-006
 836.50  1.1192E-006
 837.00  1.1702E-006
 837.50  9.6999E-007
 838.00  6.3199E-007
 838.50  7.4684E-007
 839.00  9.5141E-007
 839.50  8.0612E-007
 840.00  9.6094E-007
 840.50  1.2821E-006
 841.00  1.3010E-006
 841.50  1.3953E-006
 842.00  1.8626E-006
 842.50  1.5508E-006
 843.00  1.3865E-006
 843.50  8.8382E-007
 844.00  3.8086E-007
 844.50  0.0000E+000
 845.00  0.0000E+000
 845.50  0.0000E+000
 846.00  0.0000E+000
 846.50  0.0000E+000
 847.00  3.3962E-009
 847.50  5.2632E-009
 848.00  8.6882E-008
 848.50  4.3287E-007
 849.00  7.3236E-007
 849.50  4.9910E-007
 850.00  4.6681E-007
 850.50  1.7980E-007
 851.00  3.2987E-009
 851.50  0.0000E+000
 852.00  0.0000E+000
 852.50  0.0000E+000
 853.00  0.0000E+000
 853.50  0.0000E+000
 854.00  5.4706E-011
 854.50  1.6684E-007
 855.00  5.5846E-007
 855.50  7.8792E-007
 856.00  1.4594E-006
 856.50  2.6729E-006
 857.00  2.6052E-006
 857.50  2.5294E-006
 858.00  2.8619E-006
 858.50  2.3961E-006
 859.00  1.5950E-006
 859.50  1.6435E-006
 860.00  1.7166E-006
 860.50  1.5151E-006
 861.00  1.5571E-006
 861.50  1.5421E-006
 862.00  1.6067E-006
 862.50  1.7260E-006
 863.00  2.4613E-006
 863.50  2.7890E-006
 864.00  3.0696E-006
 864.50  3.1737E-006
 865.00  2.4811E-006
 865.50  1.3352E-006
 866.00  1.4402E-006
 866.50  1.7708E-006
 867.00  2.4576E-006
 867.50  4.2408E-006
 868.00  6.3098E-006
 868.50  7.6498E-006
 869.00  9.2480E-006
 869.50  1.0290E-005
 870.00  1.1107E-005
 870.50  1.1763E-005
 871.00  1.2381E-005
 871.50  1.2393E-005
 872.00  1.2055E-005
 872.50  1.0706E-005
 873.00  9.7424E-006
 873.50  8.9017E-006
 874.00  8.1578E-006
 874.50  7.5131E-006
 875.00  7.1401E-006
 875.50  4.8261E-006
 876.00  2.6726E-006
 876.50  4.8502E-007
 877.00  1.3923E-008
 877.50  0.0000E+000
 878.00  0.0000E+000
 878.50  0.0000E+000
 879.00  2.3662E-008
 879.50  3.4961E-007
 880.00  1.1216E-006
 880.50  1.3040E-006
 881.00  2.1466E-006
 881.50  2.3148E-006
 882.00  2.2294E-006
 882.50  2.4084E-006
 883.00  1.6069E-006
 883.50  8.3329E-008
 884.00  0.0000E+000
 884.50  0.0000E+000
 885.00  0.0000E+000
 885.50  0.0000E+000
 886.00  6.8205E-007
 886.50  1.7390E-006
 887.00  2.8728E-006
 887.50  3.5774E-006
 888.00  4.6878E-006
 888.50  4.2427E-006
 889.00  3.3739E-006
 889.50  1.9391E-006
 890.00  1.1836E-006
 890.50  2.4614E-008
 891.00  4.9293E-007
 891.50  1.4857E-006
 892.00  2.9813E-006
 892.50  2.6810E-006
 893.00  2.2198E-006
 893.50  1.1355E-006
 894.00  0.0000E+000
 894.50  0.0000E+000
 895.00  0.0000E+000
 895.50  2.5906E-007
 896.00  1.1675E-006
 896.50  2.2158E-006
 897.00  2.7890E-006
 897.50  2.9913E-006
 898.00  3.4764E-006
 898.50  4.6031E-006
 899.00  4.5352E-006
 899.50  4.0036E-006
 900.00  4.6257E-006
 900.50  4.5683E-006
 901.00  3.9889E-006
 901.50  4.6787E-006
 902.00  4.6114E-006
 902.50  3.3064E-006
 903.00  2.0163E-006
 903.50  1.2117E-006
 904.00  5.4047E-007
 904.50  5.7294E-007
 905.00  6.3517E-007
 905.50  8.9479E-007
 906.00  9.0937E-007
 906.50  1.0993E-006
 907.00  1.1492E-006
 907.50  1.0654E-006
 908.00  5.8050E-007
 908.50  7.2336E-008
 909.00  0.0000E+000
 909.50  0.0000E+000
 910.00  0.0000E+000
 910.50  0.0000E+000
 911.00  0.0000E+000
 911.50  0.0000E+000
 912.00  0.0000E+000
 912.50  0.0000E+000
 913.00  1.0147E-007
 913.50  5.6570E-007
 914.00  1.3026E-006
 914.50  1.8641E-006
 915.00  2.5096E-006
 915.50  2.9429E-006
 916.00  4.5807E-006
 916.50  4.7904E-006
 917.00  5.0893E-006
 917.50  4.4108E-006
 918.00  3.2617E-006
 918.50  1.2640E-006
 919.00  1.0138E-006
 919.50  6.2400E-007
 920.00  7.4782E-007
 920.50  1.0099E-006
 921.00  1.4353E-006
 921.50  1.9478E-006
 922.00  2.4871E-006
 922.50  3.0019E-006
 923.00  3.1854E-006
 923.50  2.5415E-006
 924.00  1.2814E-006
 924.50  1.3867E-007
 925.00  0.0000E+000
 925.50  0.0000E+000
 926.00  0.0000E+000
 926.50  0.0000E+000
 927.00  0.0000E+000
 927.50  0.0000E+000
 928.00  0.0000E+000
 928.50  0.0000E+000
 929.00  0.0000E+000
 929.50  0.0000E+000
 930.00  0.0000E+000
 930.50  2.7147E-007
 931.00  1.0166E-006
 931.50  1.9404E-006
 932.00  3.4537E-006
 932.50  3.6107E-006
 933.00  3.4526E-006
 933.50  3.6368E-006
 934.00  3.4158E-006
 934.50  3.1558E-006
 935.00  3.1873E-006
 935.50  3.1529E-006
 936.00  3.0360E-006
 936.50  2.5337E-006
 937.00  1.3041E-006
 937.50  1.4838E-007
 938.00  7.3326E-008
 938.50  0.0000E+000
 939.00  0.0000E+000
 939.50  5.9753E-008
 940.00  5.1751E-008
 940.50  0.0000E+000
 941.00  0.0000E+000
 941.50  0.0000E+000
 942.00  0.0000E+000
 942.50  0.0000E+000
 943.00  0.0000E+000
 943.50  0.0000E+000
 944.00  0.0000E+000
 944.50  0.0000E+000
 945.00  0.0000E+000
 945.50  0.0000E+000
 946.00  2.5171E-007
 946.50  1.2188E-006
 947.00  9.7909E-007
 947.50  1.8566E-006
 948.00  3.3037E-006
 948.50  3.5530E-006
 949.00  3.8613E-006
 949.50  3.9273E-006
 950.00  3.8128E-006
 950.50  4.5909E-006
 951.00  6.3201E-006
 951.50  7.3594E-006
 952.00  9.5212E-006
 952.50  1.0674E-005
 953.00  1.0428E-005
 953.50  1.0341E-005
 954.00  1.0030E-005
 954.50  9.1054E-006
 955.00  9.3849E-006
 955.50  9.4391E-006
 956.00  8.4640E-006
 956.50  8.5061E-006
 957.00  8.5143E-006
 957.50  8.3570E-006
 958.00  9.5425E-006
 958.50  1.2002E-005
 959.00  1.2121E-005
 959.50  1.3529E-005
 960.00  1.4976E-005
 960.50  1.6215E-005
 961.00  1.4232E-005
 961.50  1.3541E-005
 962.00  1.1592E-005
 962.50  8.9486E-006
 963.00  6.2715E-006
 963.50  8.2676E-006
 964.00  8.4948E-006
 964.50  9.3795E-006
 965.00  9.1322E-006
 965.50  1.0911E-005
 966.00  1.0941E-005
 966.50  1.1747E-005
 967.00  1.0392E-005
 967.50  1.0698E-005
 968.00  7.3975E-006
 968.50  6.1510E-006
 969.00  5.9280E-006
 969.50  7.4150E-006
 970.00  8.6750E-006
 970.50  1.0346E-005
 971.00  1.0300E-005
 971.50  9.9711E-006
 972.00  9.3560E-006
 972.50  8.3125E-006
 973.00  5.3584E-006
 973.50  1.5749E-006
 974.00  0.0000E+000
 974.50  0.0000E+000
 975.00  0.0000E+000
 975.50  0.0000E+000
 976.00  0.0000E+000
 976.50  0.0000E+000
 977.00  0.0000E+000
 977.50  0.0000E+000
 978.00  0.0000E+000
 978.50  0.0000E+000
 979.00  0.0000E+000
 979.50  1.9394E-006
 980.00  9.8399E-006
 980.50  1.5633E-005
 981.00  2.2139E-005
 981.50  2.2897E-005
 982.00  2.4888E-005
 982.50  1.8009E-005
 983.00  1.3571E-005
 983.50  7.7702E-006
 984.00  2.2448E-006
 984.50  0.0000E+000
 985.00  0.0000E+000
 985.50  0.0000E+000
 986.00  0.0000E+000
 986.50  0.0000E+000
 987.00  0.0000E+000
 987.50  0.0000E+000
 988.00  0.0000E+000
 988.50  0.0000E+000
 989.00  6.1954E-007
 989.50  2.1431E-006
 990.00  2.2384E-006
 990.50  7.4917E-007
 991.00  2.1515E-006
 991.50  3.0086E-006
 992.00  7.3378E-007
 992.50  0.0000E+000
 993.00  0.0000E+000
 993.50  0.0000E+000
 994.00  0.0000E+000
 994.50  0.0000E+000
 995.00  0.0000E+000
 995.50  0.0000E+000
 996.00  0.0000E+000
 996.50  4.1401E-006
 997.00  3.5457E-006
 997.50  1.2340E-005
 998.00  2.0477E-005
 998.50  1.9246E-005
 999.00  1.8960E-005
 999.50  2.3739E-005
1000.00  1.9450E-005
1000.50  9.8851E-007
1001.00  0.0000E+000
1001.50  0.0000E+000
1002.00  0.0000E+000
1002.50  0.0000E+000
1003.00  0.0000E+000
1003.50  0.0000E+000
1004.00  0.0000E+000
1004.50  0.0000E+000
1005.00  0.0000E+000
1005.50  0.0000E+000
1006.00  0.0000E+000
1006.50  0.0000E+000
1007.00  0.0000E+000
1007.50  0.0000E+000
1008.00  0.0000E+000
1008.50  0.0000E+000
1009.00  0.0000E+000
1009.50  0.0000E+000
1010.00  0.0000E+000
1010.50  0.0000E+000
1011.00  0.0000E+000
1011.50  0.0000E+000
1012.00  0.0000E+000
1012.50  0.0000E+000
1013.00  0.0000E+000
1013.50  0.0000E+000
1014.00  0.0000E+000
1014.50  0.0000E+000
1015.00  0.0000E+000
1015.50  0.0000E+000
1016.00  0.0000E+000
1016.50  0.0000E+000
1017.00  0.0000E+000
1017.50  0.0000E+000
1018.00  0.0000E+000
1018.50  0.0000E+000
1019.00  0.0000E+000
1019.50  0.0000E+000
1020.00  0.0000E+000
1020.50  0.0000E+000
1021.00  0.0000E+000
1021.50  0.0000E+000
1022.00  0.0000E+000
1022.50  0.0000E+000
1023.00  0.0000E+000
1023.50  0.0000E+000
1024.00  0.0000E+000
1024.50  0.0000E+000
1025.00  0.0000E+000
1025.50  0.0000E+000
1026.00  0.0000E+000
1026.50  0.0000E+000
1027.00  0.0000E+000
1027.50  0.0000E+000
1028.00  0.0000E+000
1028.50  0.0000E+000
1029.00  0.0000E+000
1029.50  0.0000E+000
1030.00  0.0000E+000
1030.50  0.0000E+000
1031.00  0.0000E+000
1031.50  0.0000E+000
1032.00  0.0000E+000
1032.50  0.0000E+000
1033.00  0.0000E+000
1033.50  0.0000E+000
1034.00  0.0000E+000
1034.50  0.0000E+000
1035.00  0.0000E+000
1035.50  0.0000E+000
1036.00  0.0000E+000
1036.50  0.0000E+000
1037.00  0.0000E+000
1037.50  0.0000E+000
1038.00  0.0000E+000
1038.50  0.0000E+000
1039.00  0.0000E+000
1039.50  0.0000E+000
1040.00  0.0000E+000
1040.50  0.0000E+000
1041.00  0.0000E+000
1041.50  0.0000E+000
1042.00  0.0000E+000
1042.50  0.0000E+000
1043.00  0.0000E+000
1043.50  0.0000E+000
1044.00  0.0000E+000
1044.50  0.0000E+000
1045.00  0.0000E+000
1045.50  0.0000E+000
1046.00  0.0000E+000
1046.50  0.0000E+000
1047.00  0.0000E+000
1047.50  0.0000E+000
1048.00  0.0000E+000
1048.50  0.0000E+000
1049.00  0.0000E+000
1049.50  0.0000E+000
1050.00  0.0000E+000
1050.50  0.0000E+000
1051.00  0.0000E+000
1051.50  0.0000E+000
1052.00  0.0000E+000
1052.50  0.0000E+000
1053.00  0.0000E+000
1053.50  0.0000E+000
1054.00  0.0000E+000
1054.50  0.0000E+000
1055.00  0.0000E+000
1055.50  0.0000E+000
1056.00  0.0000E+000
1056.50  0.0000E+000
1057.00  0.0000E+000
1057.50  0.0000E+000
1058.00  0.0000E+000
1058.50  0.0000E+000
1059.00  0.0000E+000
1059.50  0.0000E+000
1060.00  0.0000E+000
1060.50  0.0000E+000
1061.00  0.0000E+000
1061.50  0.0000E+000
1062.00  0.0000E+000
1062.50  0.0000E+000
1063.00  0.0000E+000
1063.50  0.0000E+000
1064.00  0.0000E+000
1064.50  0.0000E+000
1065.00  0.0000E+000
1065.50  0.0000E+000
1066.00  0.0000E+000
1066.50  0.0000E+000
1067.00  0.0000E+000
1067.50  0.0000E+000
1068.00  0.0000E+000
1068.50  0.0000E+000
1069.00  0.0000E+000
1069.50  0.0000E+000
1070.00  0.0000E+000
1070.50  0.0000E+000
1071.00  0.0000E+000
1071.50  0.0000E+000
1072.00  0.0000E+000
1072.50  0.0000E+000
1073.00  0.0000E+000
1073.50  0.0000E+000
1074.00  0.0000E+000
1074.50  0.0000E+000
1075.00  0.0000E+000
1075.50  0.0000E+000
1076.00  0.0000E+000
1076.50  0.0000E+000
1077.00  0.0000E+000
1077.50  0.0000E+000
1078.00  0.0000E+000
1078.50  0.0000E+000
1079.00  0.0000E+000
1079.50  0.0000E+000
1080.00  0.0000E+000
1080.50  0.0000E+000
1081.00  0.0000E+000
1081.50  0.0000E+000
1082.00  0.0000E+000
1082.50  0.0000E+000
1083.00  0.0000E+000
1083.50  0.0000E+000
1084.00  0.0000E+000
1084.50  0.0000E+000
1085.00  0.0000E+000
1085.50  0.0000E+000
1086.00  0.0000E+000
1086.50  0.0000E+000
1087.00  0.0000E+000
1087.50  0.0000E+000
1088.00  0.0000E+000
1088.50  0.0000E+000
1089.00  0.0000E+000
1089.50  0.0000E+000
1090.00  0.0000E+000
1090.50  0.0000E+000
1091.00  0.0000E+000
1091.50  0.0000E+000
1092.00  0.0000E+000
1092.50  0.0000E+000
1093.00  0.0000E+000
1093.50  0.0000E+000
1094.00  0.0000E+000
1094.50  0.0000E+000
1095.00  0.0000E+000
1095.50  0.0000E+000
1096.00  0.0000E+000
1096.50  0.0000E+000
1097.00  0.0000E+000
1097.50  0.0000E+000
1098.00  0.0000E+000
1098.50  0.0000E+000
1099.00  0.0000E+000
1099.50  0.0000E+000
1100.00  0.0000E+000
1100.50  0.0000E+000
1101.00  0.0000E+000
1101.50  0.0000E+000
1102.00  0.0000E+000
1102.50  0.0000E+000
1103.00  0.0000E+000
1103.50  0.0000E+000
1104.00  0.0000E+000
1104.50  0.0000E+000
1105.00  0.0000E+000
1105.50  0.0000E+000
1106.00  0.0000E+000
1106.50  0.0000E+000
1107.00  0.0000E+000
1107.50  0.0000E+000
1108.00  0.0000E+000
1108.50  0.0000E+000
1109.00  0.0000E+000
1109.50  0.0000E+000
1110.00  0.0000E+000
1110.50  0.0000E+000
1111.00  0.0000E+000
1111.50  0.0000E+000
1112.00  0.0000E+000
1112.50  0.0000E+000
1113.00  0.0000E+000
1113.50  0.0000E+000
1114.00  0.0000E+000
1114.50  0.0000E+000
1115.00  0.0000E+000
1115.50  0.0000E+000
1116.00  0.0000E+000
1116.50  0.0000E+000
1117.00  0.0000E+000
1117.50  0.0000E+000
1118.00  0.0000E+000
1118.50  0.0000E+000
1119.00  0.0000E+000
1119.50  0.0000E+000
1120.00  0.0000E+000
1120.50  0.0000E+000
1121.00  0.0000E+000
1121.50  0.0000E+000
1122.00  0.0000E+000
1122.50  0.0000E+000
1123.00  0.0000E+000
1123.50  0.0000E+000
1124.00  0.0000E+000
1124.50  0.0000E+000
1125.00  0.0000E+000
1125.50  0.0000E+000
1126.00  0.0000E+000
1126.50  0.0000E+000
1127.00  0.0000E+000
1127.50  0.0000E+000
: 6
