# Supplementary material for: A photoconversion model for full spectral programming and multiplexing of optogenetic systems
Source: Mol Syst Biol. 2017 Apr 24;13(4):926. doi: 10.15252/msb.20167456 (PMC5408778; doi:10.15252/msb.20167456)
Supplement: Supplementary file 11 — Dataset EV3 [file MSB-13-926-s011.zip › dataset_ev3_led_data/led_calibration_data/EO_03/Shannen_c1/raw/19.IRR]

" File: 160129_calibrations\post-calibration\Sha
" RAD->  Wave:647.21nm  Pix:1050  Val:  0.000  Time:400ms  Avg:2  Sm:1  Sg:1  Tc:off  SNAP  Xt:1  Ch:1  Xtrig wnmcal >RAD-IS6.CAL
 180.00  0.0000E+000
 180.50  0.0000E+000
 181.00  0.0000E+000
 181.50  0.0000E+000
 182.00  0.0000E+000
 182.50  0.0000E+000
 183.00  0.0000E+000
 183.50  0.0000E+000
 184.00  0.0000E+000
 184.50  0.0000E+000
 185.00  0.0000E+000
 185.50  0.0000E+000
 186.00  0.0000E+000
 186.50  0.0000E+000
 187.00  0.0000E+000
 187.50  0.0000E+000
 188.00  0.0000E+000
 188.50  0.0000E+000
 189.00  0.0000E+000
 189.50  0.0000E+000
 190.00  0.0000E+000
 190.50  0.0000E+000
 191.00  0.0000E+000
 191.50  0.0000E+000
 192.00  0.0000E+000
 192.50  0.0000E+000
 193.00  0.0000E+000
 193.50  0.0000E+000
 194.00  0.0000E+000
 194.50  0.0000E+000
 195.00  0.0000E+000
 195.50  0.0000E+000
 196.00  0.0000E+000
 196.50  0.0000E+000
 197.00  0.0000E+000
 197.50  0.0000E+000
 198.00  0.0000E+000
 198.50  0.0000E+000
 199.00  0.0000E+000
 199.50  0.0000E+000
 200.00  0.0000E+000
 200.50  0.0000E+000
 201.00  0.0000E+000
 201.50  0.0000E+000
 202.00  0.0000E+000
 202.50  0.0000E+000
 203.00  0.0000E+000
 203.50  0.0000E+000
 204.00  0.0000E+000
 204.50  0.0000E+000
 205.00  0.0000E+000
 205.50  0.0000E+000
 206.00  0.0000E+000
 206.50  0.0000E+000
 207.00  0.0000E+000
 207.50  0.0000E+000
 208.00  0.0000E+000
 208.50  0.0000E+000
 209.00  0.0000E+000
 209.50  0.0000E+000
 210.00  0.0000E+000
 210.50  0.0000E+000
 211.00  0.0000E+000
 211.50  0.0000E+000
 212.00  0.0000E+000
 212.50  0.0000E+000
 213.00  0.0000E+000
 213.50  0.0000E+000
 214.00  0.0000E+000
 214.50  0.0000E+000
 215.00  0.0000E+000
 215.50  0.0000E+000
 216.00  0.0000E+000
 216.50  0.0000E+000
 217.00  0.0000E+000
 217.50  0.0000E+000
 218.00  0.0000E+000
 218.50  0.0000E+000
 219.00  0.0000E+000
 219.50  0.0000E+000
 220.00  0.0000E+000
 220.50  0.0000E+000
 221.00  0.0000E+000
 221.50  0.0000E+000
 222.00  0.0000E+000
 222.50  0.0000E+000
 223.00  0.0000E+000
 223.50  0.0000E+000
 224.00  0.0000E+000
 224.50  0.0000E+000
 225.00  0.0000E+000
 225.50  0.0000E+000
 226.00  0.0000E+000
 226.50  0.0000E+000
 227.00  0.0000E+000
 227.50  0.0000E+000
 228.00  0.0000E+000
 228.50  0.0000E+000
 229.00  0.0000E+000
 229.50  0.0000E+000
 230.00  0.0000E+000
 230.50  0.0000E+000
 231.00  0.0000E+000
 231.50  0.0000E+000
 232.00  0.0000E+000
 232.50  0.0000E+000
 233.00  0.0000E+000
 233.50  0.0000E+000
 234.00  0.0000E+000
 234.50  0.0000E+000
 235.00  0.0000E+000
 235.50  0.0000E+000
 236.00  0.0000E+000
 236.50  0.0000E+000
 237.00  0.0000E+000
 237.50  0.0000E+000
 238.00  0.0000E+000
 238.50  0.0000E+000
 239.00  0.0000E+000
 239.50  0.0000E+000
 240.00  0.0000E+000
 240.50  0.0000E+000
 241.00  0.0000E+000
 241.50  0.0000E+000
 242.00  0.0000E+000
 242.50  0.0000E+000
 243.00  0.0000E+000
 243.50  0.0000E+000
 244.00  0.0000E+000
 244.50  0.0000E+000
 245.00  0.0000E+000
 245.50  0.0000E+000
 246.00  0.0000E+000
 246.50  0.0000E+000
 247.00  0.0000E+000
 247.50  0.0000E+000
 248.00  0.0000E+000
 248.50  0.0000E+000
 249.00  0.0000E+000
 249.50  0.0000E+000
 250.00  0.0000E+000
 250.50  0.0000E+000
 251.00  0.0000E+000
 251.50  0.0000E+000
 252.00  0.0000E+000
 252.50  0.0000E+000
 253.00  0.0000E+000
 253.50  0.0000E+000
 254.00  0.0000E+000
 254.50  0.0000E+000
 255.00  0.0000E+000
 255.50  0.0000E+000
 256.00  0.0000E+000
 256.50  0.0000E+000
 257.00  0.0000E+000
 257.50  0.0000E+000
 258.00  0.0000E+000
 258.50  0.0000E+000
 259.00  0.0000E+000
 259.50  0.0000E+000
 260.00  0.0000E+000
 260.50  0.0000E+000
 261.00  0.0000E+000
 261.50  0.0000E+000
 262.00  0.0000E+000
 262.50  0.0000E+000
 263.00  0.0000E+000
 263.50  0.0000E+000
 264.00  0.0000E+000
 264.50  0.0000E+000
 265.00  0.0000E+000
 265.50  0.0000E+000
 266.00  0.0000E+000
 266.50  0.0000E+000
 267.00  0.0000E+000
 267.50  0.0000E+000
 268.00  0.0000E+000
 268.50  0.0000E+000
 269.00  0.0000E+000
 269.50  0.0000E+000
 270.00  0.0000E+000
 270.50  0.0000E+000
 271.00  0.0000E+000
 271.50  0.0000E+000
 272.00  0.0000E+000
 272.50  0.0000E+000
 273.00  0.0000E+000
 273.50  0.0000E+000
 274.00  0.0000E+000
 274.50  0.0000E+000
 275.00  0.0000E+000
 275.50  0.0000E+000
 276.00  0.0000E+000
 276.50  0.0000E+000
 277.00  0.0000E+000
 277.50  0.0000E+000
 278.00  0.0000E+000
 278.50  0.0000E+000
 279.00  0.0000E+000
 279.50  0.0000E+000
 280.00  0.0000E+000
 280.50  0.0000E+000
 281.00  0.0000E+000
 281.50  0.0000E+000
 282.00  0.0000E+000
 282.50  0.0000E+000
 283.00  0.0000E+000
 283.50  0.0000E+000
 284.00  0.0000E+000
 284.50  0.0000E+000
 285.00  0.0000E+000
 285.50  0.0000E+000
 286.00  0.0000E+000
 286.50  0.0000E+000
 287.00  0.0000E+000
 287.50  0.0000E+000
 288.00  0.0000E+000
 288.50  0.0000E+000
 289.00  0.0000E+000
 289.50  0.0000E+000
 290.00  0.0000E+000
 290.50  0.0000E+000
 291.00  0.0000E+000
 291.50  0.0000E+000
 292.00  0.0000E+000
 292.50  0.0000E+000
 293.00  0.0000E+000
 293.50  0.0000E+000
 294.00  0.0000E+000
 294.50  0.0000E+000
 295.00  0.0000E+000
 295.50  0.0000E+000
 296.00  0.0000E+000
 296.50  0.0000E+000
 297.00  0.0000E+000
 297.50  0.0000E+000
 298.00  0.0000E+000
 298.50  0.0000E+000
 299.00  0.0000E+000
 299.50  0.0000E+000
 300.00  0.0000E+000
 300.50  0.0000E+000
 301.00  0.0000E+000
 301.50  0.0000E+000
 302.00  0.0000E+000
 302.50  0.0000E+000
 303.00  0.0000E+000
 303.50  0.0000E+000
 304.00  0.0000E+000
 304.50  0.0000E+000
 305.00  0.0000E+000
 305.50  0.0000E+000
 306.00  0.0000E+000
 306.50  0.0000E+000
 307.00  0.0000E+000
 307.50  0.0000E+000
 308.00  0.0000E+000
 308.50  0.0000E+000
 309.00  0.0000E+000
 309.50  0.0000E+000
 310.00  0.0000E+000
 310.50  0.0000E+000
 311.00  0.0000E+000
 311.50  0.0000E+000
 312.00  0.0000E+000
 312.50  0.0000E+000
 313.00  0.0000E+000
 313.50  0.0000E+000
 314.00  0.0000E+000
 314.50  0.0000E+000
 315.00  0.0000E+000
 315.50  0.0000E+000
 316.00  0.0000E+000
 316.50  0.0000E+000
 317.00  0.0000E+000
 317.50  0.0000E+000
 318.00  0.0000E+000
 318.50  0.0000E+000
 319.00  0.0000E+000
 319.50  0.0000E+000
 320.00  0.0000E+000
 320.50  0.0000E+000
 321.00  0.0000E+000
 321.50  0.0000E+000
 322.00  0.0000E+000
 322.50  0.0000E+000
 323.00  0.0000E+000
 323.50  0.0000E+000
 324.00  0.0000E+000
 324.50  0.0000E+000
 325.00  0.0000E+000
 325.50  0.0000E+000
 326.00  0.0000E+000
 326.50  0.0000E+000
 327.00  0.0000E+000
 327.50  0.0000E+000
 328.00  0.0000E+000
 328.50  0.0000E+000
 329.00  0.0000E+000
 329.50  0.0000E+000
 330.00  0.0000E+000
 330.50  0.0000E+000
 331.00  0.0000E+000
 331.50  0.0000E+000
 332.00  0.0000E+000
 332.50  0.0000E+000
 333.00  0.0000E+000
 333.50  0.0000E+000
 334.00  0.0000E+000
 334.50  0.0000E+000
 335.00  0.0000E+000
 335.50  0.0000E+000
 336.00  0.0000E+000
 336.50  0.0000E+000
 337.00  0.0000E+000
 337.50  0.0000E+000
 338.00  0.0000E+000
 338.50  0.0000E+000
 339.00  0.0000E+000
 339.50  0.0000E+000
 340.00  0.0000E+000
 340.50  0.0000E+000
 341.00  0.0000E+000
 341.50  0.0000E+000
 342.00  0.0000E+000
 342.50  0.0000E+000
 343.00  0.0000E+000
 343.50  0.0000E+000
 344.00  0.0000E+000
 344.50  0.0000E+000
 345.00  0.0000E+000
 345.50  0.0000E+000
 346.00  0.0000E+000
 346.50  0.0000E+000
 347.00  0.0000E+000
 347.50  0.0000E+000
 348.00  0.0000E+000
 348.50  0.0000E+000
 349.00  0.0000E+000
 349.50  0.0000E+000
 350.00  0.0000E+000
 350.50  0.0000E+000
 351.00  0.0000E+000
 351.50  0.0000E+000
 352.00  0.0000E+000
 352.50  0.0000E+000
 353.00  0.0000E+000
 353.50  0.0000E+000
 354.00  0.0000E+000
 354.50  0.0000E+000
 355.00  0.0000E+000
 355.50  0.0000E+000
 356.00  0.0000E+000
 356.50  0.0000E+000
 357.00  0.0000E+000
 357.50  0.0000E+000
 358.00  0.0000E+000
 358.50  0.0000E+000
 359.00  0.0000E+000
 359.50  0.0000E+000
 360.00  0.0000E+000
 360.50  0.0000E+000
 361.00  0.0000E+000
 361.50  0.0000E+000
 362.00  0.0000E+000
 362.50  0.0000E+000
 363.00  0.0000E+000
 363.50  0.0000E+000
 364.00  0.0000E+000
 364.50  0.0000E+000
 365.00  0.0000E+000
 365.50  0.0000E+000
 366.00  0.0000E+000
 366.50  0.0000E+000
 367.00  0.0000E+000
 367.50  0.0000E+000
 368.00  0.0000E+000
 368.50  4.4289E-009
 369.00  7.6728E-009
 369.50  8.4248E-009
 370.00  4.7182E-008
 370.50  6.0311E-008
 371.00  9.2725E-008
 371.50  1.0088E-007
 372.00  6.5623E-008
 372.50  1.8612E-008
 373.00  2.1214E-009
 373.50  0.0000E+000
 374.00  3.7994E-008
 374.50  4.0525E-008
 375.00  6.2080E-008
 375.50  1.2441E-007
 376.00  1.5796E-007
 376.50  1.5899E-007
 377.00  1.6731E-007
 377.50  1.3510E-007
 378.00  7.6125E-008
 378.50  2.5566E-008
 379.00  1.0499E-008
 379.50  4.1488E-009
 380.00  3.2409E-008
 380.50  7.8139E-008
 381.00  1.1018E-007
 381.50  1.2372E-007
 382.00  1.0538E-007
 382.50  1.7731E-008
 383.00  0.0000E+000
 383.50  0.0000E+000
 384.00  0.0000E+000
 384.50  0.0000E+000
 385.00  0.0000E+000
 385.50  0.0000E+000
 386.00  0.0000E+000
 386.50  0.0000E+000
 387.00  0.0000E+000
 387.50  0.0000E+000
 388.00  0.0000E+000
 388.50  0.0000E+000
 389.00  0.0000E+000
 389.50  0.0000E+000
 390.00  0.0000E+000
 390.50  0.0000E+000
 391.00  0.0000E+000
 391.50  0.0000E+000
 392.00  0.0000E+000
 392.50  0.0000E+000
 393.00  0.0000E+000
 393.50  0.0000E+000
 394.00  1.3298E-008
 394.50  3.3751E-008
 395.00  4.4128E-008
 395.50  4.3572E-008
 396.00  6.4002E-009
 396.50  0.0000E+000
 397.00  0.0000E+000
 397.50  0.0000E+000
 398.00  0.0000E+000
 398.50  0.0000E+000
 399.00  0.0000E+000
 399.50  0.0000E+000
 400.00  6.0489E-010
 400.50  5.7982E-008
 401.00  9.1166E-008
 401.50  7.6959E-008
 402.00  7.0246E-008
 402.50  5.5145E-008
 403.00  2.0483E-008
 403.50  8.4233E-009
 404.00  7.6459E-008
 404.50  1.2087E-007
 405.00  1.6076E-007
 405.50  2.0812E-007
 406.00  2.0777E-007
 406.50  1.7408E-007
 407.00  1.6416E-007
 407.50  1.3870E-007
 408.00  1.1994E-007
 408.50  1.1887E-007
 409.00  1.1266E-007
 409.50  1.2382E-007
 410.00  1.2364E-007
 410.50  1.1552E-007
 411.00  7.2435E-008
 411.50  1.8934E-008
 412.00  0.0000E+000
 412.50  0.0000E+000
 413.00  0.0000E+000
 413.50  0.0000E+000
 414.00  0.0000E+000
 414.50  0.0000E+000
 415.00  0.0000E+000
 415.50  0.0000E+000
 416.00  0.0000E+000
 416.50  0.0000E+000
 417.00  2.3244E-008
 417.50  5.4330E-008
 418.00  4.9667E-008
 418.50  4.0510E-008
 419.00  2.4710E-008
 419.50  7.8774E-009
 420.00  1.9651E-008
 420.50  4.4555E-008
 421.00  3.7166E-008
 421.50  3.8664E-008
 422.00  2.9387E-008
 422.50  0.0000E+000
 423.00  0.0000E+000
 423.50  6.3578E-010
 424.00  2.5930E-008
 424.50  1.0039E-007
 425.00  1.8931E-007
 425.50  2.5131E-007
 426.00  2.1693E-007
 426.50  1.7321E-007
 427.00  1.1645E-007
 427.50  9.2469E-008
 428.00  7.1152E-008
 428.50  6.4883E-008
 429.00  3.9803E-008
 429.50  9.3846E-009
 430.00  0.0000E+000
 430.50  0.0000E+000
 431.00  0.0000E+000
 431.50  2.6062E-009
 432.00  4.7335E-008
 432.50  8.6640E-008
 433.00  1.3526E-007
 433.50  1.4851E-007
 434.00  1.3353E-007
 434.50  1.3965E-007
 435.00  1.2617E-007
 435.50  1.3161E-007
 436.00  1.2943E-007
 436.50  1.0057E-007
 437.00  6.0682E-008
 437.50  6.1552E-008
 438.00  8.4716E-008
 438.50  1.4825E-007
 439.00  2.1883E-007
 439.50  2.8234E-007
 440.00  3.3910E-007
 440.50  3.2703E-007
 441.00  2.7618E-007
 441.50  2.5202E-007
 442.00  1.9191E-007
 442.50  1.3705E-007
 443.00  1.1607E-007
 443.50  7.7415E-008
 444.00  3.5644E-008
 444.50  7.9243E-009
 445.00  9.9257E-011
 445.50  0.0000E+000
 446.00  0.0000E+000
 446.50  0.0000E+000
 447.00  0.0000E+000
 447.50  0.0000E+000
 448.00  4.0744E-008
 448.50  1.2932E-007
 449.00  2.1458E-007
 449.50  2.5632E-007
 450.00  2.6909E-007
 450.50  2.6867E-007
 451.00  2.4157E-007
 451.50  2.0350E-007
 452.00  1.7910E-007
 452.50  1.6324E-007
 453.00  1.6087E-007
 453.50  1.7452E-007
 454.00  2.0496E-007
 454.50  2.0411E-007
 455.00  1.7312E-007
 455.50  1.4531E-007
 456.00  1.0969E-007
 456.50  7.6102E-008
 457.00  5.8155E-008
 457.50  3.2181E-008
 458.00  1.0398E-008
 458.50  1.0080E-009
 459.00  0.0000E+000
 459.50  0.0000E+000
 460.00  0.0000E+000
 460.50  0.0000E+000
 461.00  0.0000E+000
 461.50  0.0000E+000
 462.00  0.0000E+000
 462.50  8.3592E-009
 463.00  1.8316E-008
 463.50  1.4323E-008
 464.00  2.1420E-010
 464.50  0.0000E+000
 465.00  0.0000E+000
 465.50  0.0000E+000
 466.00  0.0000E+000
 466.50  0.0000E+000
 467.00  0.0000E+000
 467.50  0.0000E+000
 468.00  0.0000E+000
 468.50  0.0000E+000
 469.00  0.0000E+000
 469.50  0.0000E+000
 470.00  0.0000E+000
 470.50  0.0000E+000
 471.00  0.0000E+000
 471.50  0.0000E+000
 472.00  0.0000E+000
 472.50  0.0000E+000
 473.00  0.0000E+000
 473.50  0.0000E+000
 474.00  0.0000E+000
 474.50  0.0000E+000
 475.00  8.3967E-009
 475.50  4.3978E-008
 476.00  6.6108E-008
 476.50  6.7310E-008
 477.00  6.0197E-008
 477.50  5.8225E-008
 478.00  6.7307E-008
 478.50  8.4511E-008
 479.00  6.3520E-008
 479.50  5.6309E-008
 480.00  2.7567E-008
 480.50  0.0000E+000
 481.00  0.0000E+000
 481.50  0.0000E+000
 482.00  0.0000E+000
 482.50  0.0000E+000
 483.00  0.0000E+000
 483.50  0.0000E+000
 484.00  0.0000E+000
 484.50  0.0000E+000
 485.00  0.0000E+000
 485.50  0.0000E+000
 486.00  0.0000E+000
 486.50  0.0000E+000
 487.00  0.0000E+000
 487.50  0.0000E+000
 488.00  0.0000E+000
 488.50  0.0000E+000
 489.00  0.0000E+000
 489.50  0.0000E+000
 490.00  0.0000E+000
 490.50  0.0000E+000
 491.00  0.0000E+000
 491.50  0.0000E+000
 492.00  0.0000E+000
 492.50  0.0000E+000
 493.00  0.0000E+000
 493.50  0.0000E+000
 494.00  6.7475E-010
 494.50  0.0000E+000
 495.00  0.0000E+000
 495.50  2.8742E-009
 496.00  5.5010E-009
 496.50  1.1097E-009
 497.00  0.0000E+000
 497.50  0.0000E+000
 498.00  0.0000E+000
 498.50  0.0000E+000
 499.00  0.0000E+000
 499.50  4.2125E-010
 500.00  2.2171E-009
 500.50  0.0000E+000
 501.00  1.1431E-009
 501.50  6.9209E-009
 502.00  3.9185E-009
 502.50  0.0000E+000
 503.00  0.0000E+000
 503.50  0.0000E+000
 504.00  0.0000E+000
 504.50  9.0464E-010
 505.00  1.5583E-008
 505.50  4.1933E-008
 506.00  3.4831E-008
 506.50  1.6211E-008
 507.00  0.0000E+000
 507.50  0.0000E+000
 508.00  0.0000E+000
 508.50  0.0000E+000
 509.00  0.0000E+000
 509.50  0.0000E+000
 510.00  0.0000E+000
 510.50  0.0000E+000
 511.00  6.6434E-009
 511.50  2.6025E-008
 512.00  3.3677E-008
 512.50  3.1914E-008
 513.00  5.3873E-008
 513.50  8.9744E-008
 514.00  1.2079E-007
 514.50  1.3327E-007
 515.00  1.5613E-007
 515.50  1.5812E-007
 516.00  1.6252E-007
 516.50  1.7282E-007
 517.00  1.8127E-007
 517.50  1.8318E-007
 518.00  1.6968E-007
 518.50  1.4264E-007
 519.00  1.3944E-007
 519.50  9.9744E-008
 520.00  8.6288E-008
 520.50  8.7500E-008
 521.00  7.0653E-008
 521.50  6.6104E-008
 522.00  9.7038E-008
 522.50  1.2393E-007
 523.00  1.3267E-007
 523.50  1.3749E-007
 524.00  1.3375E-007
 524.50  1.0163E-007
 525.00  7.1880E-008
 525.50  8.0449E-008
 526.00  8.6869E-008
 526.50  9.6478E-008
 527.00  1.1010E-007
 527.50  1.1923E-007
 528.00  1.1787E-007
 528.50  1.1597E-007
 529.00  1.3142E-007
 529.50  1.4014E-007
 530.00  1.3599E-007
 530.50  1.0866E-007
 531.00  9.2981E-008
 531.50  6.3205E-008
 532.00  5.6706E-008
 532.50  5.8181E-008
 533.00  7.0997E-008
 533.50  6.9000E-008
 534.00  5.7609E-008
 534.50  3.7809E-008
 535.00  1.5614E-008
 535.50  2.2837E-010
 536.00  0.0000E+000
 536.50  0.0000E+000
 537.00  6.4893E-009
 537.50  3.7585E-008
 538.00  6.0701E-008
 538.50  8.3346E-008
 539.00  1.3079E-007
 539.50  1.4847E-007
 540.00  1.2572E-007
 540.50  9.3535E-008
 541.00  5.6579E-008
 541.50  0.0000E+000
 542.00  0.0000E+000
 542.50  6.1339E-009
 543.00  4.1651E-008
 543.50  9.8685E-008
 544.00  1.5506E-007
 544.50  1.8061E-007
 545.00  1.4156E-007
 545.50  9.1022E-008
 546.00  5.0524E-008
 546.50  6.6090E-008
 547.00  6.9257E-008
 547.50  6.0716E-008
 548.00  2.1135E-008
 548.50  0.0000E+000
 549.00  0.0000E+000
 549.50  0.0000E+000
 550.00  0.0000E+000
 550.50  0.0000E+000
 551.00  0.0000E+000
 551.50  0.0000E+000
 552.00  0.0000E+000
 552.50  0.0000E+000
 553.00  0.0000E+000
 553.50  0.0000E+000
 554.00  0.0000E+000
 554.50  0.0000E+000
 555.00  0.0000E+000
 555.50  0.0000E+000
 556.00  0.0000E+000
 556.50  0.0000E+000
 557.00  0.0000E+000
 557.50  0.0000E+000
 558.00  0.0000E+000
 558.50  0.0000E+000
 559.00  0.0000E+000
 559.50  0.0000E+000
 560.00  0.0000E+000
 560.50  0.0000E+000
 561.00  0.0000E+000
 561.50  0.0000E+000
 562.00  0.0000E+000
 562.50  0.0000E+000
 563.00  0.0000E+000
 563.50  0.0000E+000
 564.00  0.0000E+000
 564.50  0.0000E+000
 565.00  0.0000E+000
 565.50  1.7398E-008
 566.00  5.0881E-008
 566.50  6.6196E-008
 567.00  7.6061E-008
 567.50  2.1931E-008
 568.00  0.0000E+000
 568.50  0.0000E+000
 569.00  0.0000E+000
 569.50  0.0000E+000
 570.00  0.0000E+000
 570.50  0.0000E+000
 571.00  1.0356E-008
 571.50  5.2049E-008
 572.00  1.1014E-007
 572.50  1.7771E-007
 573.00  2.1758E-007
 573.50  1.6563E-007
 574.00  1.2402E-007
 574.50  3.3451E-008
 575.00  0.0000E+000
 575.50  0.0000E+000
 576.00  0.0000E+000
 576.50  0.0000E+000
 577.00  0.0000E+000
 577.50  2.2092E-008
 578.00  1.2118E-007
 578.50  2.5681E-007
 579.00  3.2538E-007
 579.50  3.3005E-007
 580.00  2.5132E-007
 580.50  1.2824E-007
 581.00  5.3469E-008
 581.50  1.8173E-009
 582.00  0.0000E+000
 582.50  0.0000E+000
 583.00  0.0000E+000
 583.50  2.3174E-008
 584.00  4.1738E-008
 584.50  1.6440E-008
 585.00  1.7461E-008
 585.50  4.6809E-009
 586.00  0.0000E+000
 586.50  0.0000E+000
 587.00  0.0000E+000
 587.50  0.0000E+000
 588.00  0.0000E+000
 588.50  0.0000E+000
 589.00  0.0000E+000
 589.50  0.0000E+000
 590.00  0.0000E+000
 590.50  0.0000E+000
 591.00  0.0000E+000
 591.50  0.0000E+000
 592.00  0.0000E+000
 592.50  0.0000E+000
 593.00  0.0000E+000
 593.50  0.0000E+000
 594.00  0.0000E+000
 594.50  0.0000E+000
 595.00  0.0000E+000
 595.50  0.0000E+000
 596.00  0.0000E+000
 596.50  0.0000E+000
 597.00  0.0000E+000
 597.50  0.0000E+000
 598.00  0.0000E+000
 598.50  1.6774E-008
 599.00  1.3264E-008
 599.50  6.0709E-008
 600.00  9.2548E-008
 600.50  7.6089E-008
 601.00  1.3820E-007
 601.50  6.9463E-008
 602.00  5.3071E-009
 602.50  0.0000E+000
 603.00  0.0000E+000
 603.50  0.0000E+000
 604.00  0.0000E+000
 604.50  0.0000E+000
 605.00  5.3859E-009
 605.50  2.4562E-007
 606.00  4.6436E-007
 606.50  5.6149E-007
 607.00  5.8094E-007
 607.50  4.1400E-007
 608.00  2.3148E-007
 608.50  1.4119E-007
 609.00  1.6677E-007
 609.50  1.9583E-007
 610.00  2.2164E-007
 610.50  2.5590E-007
 611.00  3.1930E-007
 611.50  3.2999E-007
 612.00  3.6429E-007
 612.50  3.0159E-007
 613.00  2.5509E-007
 613.50  1.9596E-007
 614.00  1.5771E-007
 614.50  1.5896E-007
 615.00  2.7875E-007
 615.50  4.3373E-007
 616.00  4.8505E-007
 616.50  5.1219E-007
 617.00  4.9608E-007
 617.50  3.5735E-007
 618.00  1.9764E-007
 618.50  9.0705E-008
 619.00  0.0000E+000
 619.50  0.0000E+000
 620.00  0.0000E+000
 620.50  0.0000E+000
 621.00  0.0000E+000
 621.50  0.0000E+000
 622.00  0.0000E+000
 622.50  0.0000E+000
 623.00  0.0000E+000
 623.50  3.5203E-009
 624.00  1.0326E-007
 624.50  8.1868E-008
 625.00  9.9250E-008
 625.50  8.8352E-008
 626.00  0.0000E+000
 626.50  0.0000E+000
 627.00  0.0000E+000
 627.50  0.0000E+000
 628.00  0.0000E+000
 628.50  0.0000E+000
 629.00  0.0000E+000
 629.50  5.4452E-009
 630.00  2.0148E-008
 630.50  5.8680E-008
 631.00  6.4517E-008
 631.50  5.9234E-008
 632.00  0.0000E+000
 632.50  0.0000E+000
 633.00  0.0000E+000
 633.50  3.0228E-008
 634.00  1.2551E-007
 634.50  2.4161E-007
 635.00  3.1542E-007
 635.50  2.7544E-007
 636.00  2.4124E-007
 636.50  2.5793E-007
 637.00  2.6069E-007
 637.50  3.0851E-007
 638.00  4.1475E-007
 638.50  4.4923E-007
 639.00  4.2698E-007
 639.50  3.5352E-007
 640.00  2.6648E-007
 640.50  1.9089E-007
 641.00  1.4883E-007
 641.50  1.0189E-007
 642.00  1.8478E-008
 642.50  0.0000E+000
 643.00  0.0000E+000
 643.50  0.0000E+000
 644.00  1.9704E-008
 644.50  2.5145E-007
 645.00  5.3123E-007
 645.50  8.2669E-007
 646.00  1.0188E-006
 646.50  1.1438E-006
 647.00  1.1804E-006
 647.50  1.1003E-006
 648.00  9.8983E-007
 648.50  8.3381E-007
 649.00  7.4426E-007
 649.50  5.6434E-007
 650.00  7.9989E-007
 650.50  8.7012E-007
 651.00  1.0045E-006
 651.50  8.6654E-007
 652.00  5.9188E-007
 652.50  1.5503E-007
 653.00  0.0000E+000
 653.50  0.0000E+000
 654.00  0.0000E+000
 654.50  0.0000E+000
 655.00  0.0000E+000
 655.50  0.0000E+000
 656.00  6.6158E-008
 656.50  2.3527E-007
 657.00  4.3542E-007
 657.50  6.9483E-007
 658.00  7.5705E-007
 658.50  9.7550E-007
 659.00  1.1631E-006
 659.50  1.2313E-006
 660.00  1.0380E-006
 660.50  7.6254E-007
 661.00  5.8111E-007
 661.50  3.1331E-007
 662.00  2.0349E-007
 662.50  3.8221E-007
 663.00  5.4202E-007
 663.50  5.2427E-007
 664.00  7.4092E-007
 664.50  8.2306E-007
 665.00  7.2212E-007
 665.50  6.8230E-007
 666.00  5.9700E-007
 666.50  5.2708E-007
 667.00  5.4774E-007
 667.50  6.5173E-007
 668.00  7.8645E-007
 668.50  8.8199E-007
 669.00  1.0119E-006
 669.50  1.3406E-006
 670.00  1.6485E-006
 670.50  1.9456E-006
 671.00  2.3152E-006
 671.50  2.4812E-006
 672.00  2.3713E-006
 672.50  2.2687E-006
 673.00  2.1151E-006
 673.50  1.8198E-006
 674.00  1.5634E-006
 674.50  1.4727E-006
 675.00  1.4174E-006
 675.50  1.5124E-006
 676.00  1.8812E-006
 676.50  2.1209E-006
 677.00  2.1773E-006
 677.50  2.2071E-006
 678.00  2.0402E-006
 678.50  1.7162E-006
 679.00  1.5575E-006
 679.50  1.4023E-006
 680.00  1.4576E-006
 680.50  1.6379E-006
 681.00  1.8974E-006
 681.50  2.1434E-006
 682.00  2.3980E-006
 682.50  2.6215E-006
 683.00  2.7772E-006
 683.50  2.9870E-006
 684.00  3.1678E-006
 684.50  3.3001E-006
 685.00  3.4075E-006
 685.50  3.3785E-006
 686.00  3.3922E-006
 686.50  3.4216E-006
 687.00  3.5386E-006
 687.50  3.7264E-006
 688.00  4.0293E-006
 688.50  4.4710E-006
 689.00  5.0299E-006
 689.50  5.5937E-006
 690.00  6.0582E-006
 690.50  6.3252E-006
 691.00  6.3147E-006
 691.50  6.1953E-006
 692.00  6.0951E-006
 692.50  6.1944E-006
 693.00  6.2163E-006
 693.50  6.3037E-006
 694.00  6.4522E-006
 694.50  6.6501E-006
 695.00  6.9321E-006
 695.50  7.3290E-006
 696.00  7.8157E-006
 696.50  8.1488E-006
 697.00  8.2092E-006
 697.50  8.2078E-006
 698.00  8.0524E-006
 698.50  7.8585E-006
 699.00  7.9384E-006
 699.50  8.2767E-006
 700.00  8.8989E-006
 700.50  9.6475E-006
 701.00  1.0170E-005
 701.50  1.0773E-005
 702.00  1.1156E-005
 702.50  1.1442E-005
 703.00  1.1853E-005
 703.50  1.2214E-005
 704.00  1.2670E-005
 704.50  1.3402E-005
 705.00  1.3984E-005
 705.50  1.4753E-005
 706.00  1.5518E-005
 706.50  1.6123E-005
 707.00  1.6474E-005
 707.50  1.6909E-005
 708.00  1.7186E-005
 708.50  1.7759E-005
 709.00  1.8496E-005
 709.50  1.9275E-005
 710.00  2.0239E-005
 710.50  2.1108E-005
 711.00  2.1819E-005
 711.50  2.2609E-005
 712.00  2.3586E-005
 712.50  2.4649E-005
 713.00  2.5769E-005
 713.50  2.6853E-005
 714.00  2.7821E-005
 714.50  2.8579E-005
 715.00  2.9433E-005
 715.50  2.9783E-005
 716.00  3.0283E-005
 716.50  3.0803E-005
 717.00  3.1517E-005
 717.50  3.2299E-005
 718.00  3.3502E-005
 718.50  3.4685E-005
 719.00  3.5730E-005
 719.50  3.6570E-005
 720.00  3.7475E-005
 720.50  3.8448E-005
 721.00  3.9629E-005
 721.50  4.1133E-005
 722.00  4.2780E-005
 722.50  4.4219E-005
 723.00  4.5702E-005
 723.50  4.6989E-005
 724.00  4.8212E-005
 724.50  4.9558E-005
 725.00  5.1152E-005
 725.50  5.2674E-005
 726.00  5.4322E-005
 726.50  5.6448E-005
 727.00  5.8872E-005
 727.50  6.1410E-005
 728.00  6.4118E-005
 728.50  6.6761E-005
 729.00  6.9091E-005
 729.50  7.1410E-005
 730.00  7.3890E-005
 730.50  7.6604E-005
 731.00  7.9364E-005
 731.50  8.2066E-005
 732.00  8.4572E-005
 732.50  8.6804E-005
 733.00  8.9014E-005
 733.50  9.1222E-005
 734.00  9.3429E-005
 734.50  9.5766E-005
 735.00  9.8213E-005
 735.50  1.0055E-004
 736.00  1.0276E-004
 736.50  1.0476E-004
 737.00  1.0650E-004
 737.50  1.0789E-004
 738.00  1.0910E-004
 738.50  1.1019E-004
 739.00  1.1130E-004
 739.50  1.1226E-004
 740.00  1.1304E-004
 740.50  1.1337E-004
 741.00  1.1361E-004
 741.50  1.1347E-004
 742.00  1.1292E-004
 742.50  1.1194E-004
 743.00  1.1070E-004
 743.50  1.0916E-004
 744.00  1.0757E-004
 744.50  1.0592E-004
 745.00  1.0425E-004
 745.50  1.0255E-004
 746.00  1.0058E-004
 746.50  9.8334E-005
 747.00  9.6165E-005
 747.50  9.3654E-005
 748.00  9.0871E-005
 748.50  8.8175E-005
 749.00  8.5595E-005
 749.50  8.2953E-005
 750.00  8.0491E-005
 750.50  7.8000E-005
 751.00  7.5452E-005
 751.50  7.2890E-005
 752.00  7.0302E-005
 752.50  6.7673E-005
 753.00  6.5053E-005
 753.50  6.2361E-005
 754.00  5.9662E-005
 754.50  5.7091E-005
 755.00  5.4834E-005
 755.50  5.2453E-005
 756.00  5.0250E-005
 756.50  4.7914E-005
 757.00  4.5819E-005
 757.50  4.3639E-005
 758.00  4.1730E-005
 758.50  3.9844E-005
 759.00  3.8273E-005
 759.50  3.6765E-005
 760.00  3.5244E-005
 760.50  3.3788E-005
 761.00  3.2367E-005
 761.50  3.0867E-005
 762.00  2.9284E-005
 762.50  2.7723E-005
 763.00  2.6259E-005
 763.50  2.4867E-005
 764.00  2.3552E-005
 764.50  2.2108E-005
 765.00  2.0288E-005
 765.50  1.8716E-005
 766.00  1.7373E-005
 766.50  1.6096E-005
 767.00  1.5127E-005
 767.50  1.4534E-005
 768.00  1.3932E-005
 768.50  1.3388E-005
 769.00  1.3077E-005
 769.50  1.3101E-005
 770.00  1.2616E-005
 770.50  1.1543E-005
 771.00  1.0507E-005
 771.50  9.6137E-006
 772.00  8.6293E-006
 772.50  8.4351E-006
 773.00  8.5752E-006
 773.50  8.4676E-006
 774.00  8.3698E-006
 774.50  8.4602E-006
 775.00  8.4666E-006
 775.50  8.5050E-006
 776.00  8.7013E-006
 776.50  8.4543E-006
 777.00  8.3107E-006
 777.50  8.2214E-006
 778.00  7.9153E-006
 778.50  7.4723E-006
 779.00  7.0410E-006
 779.50  6.4817E-006
 780.00  5.9990E-006
 780.50  5.8320E-006
 781.00  5.7312E-006
 781.50  5.4880E-006
 782.00  5.3192E-006
 782.50  5.0756E-006
 783.00  4.9605E-006
 783.50  5.0878E-006
 784.00  5.5526E-006
 784.50  6.1175E-006
 785.00  6.4771E-006
 785.50  6.2641E-006
 786.00  5.9263E-006
 786.50  5.4479E-006
 787.00  4.9530E-006
 787.50  4.7098E-006
 788.00  4.5779E-006
 788.50  4.3366E-006
 789.00  3.9435E-006
 789.50  3.3679E-006
 790.00  2.8007E-006
 790.50  2.5847E-006
 791.00  2.5937E-006
 791.50  2.6938E-006
 792.00  3.1732E-006
 792.50  3.7408E-006
 793.00  4.1148E-006
 793.50  4.3318E-006
 794.00  4.2402E-006
 794.50  3.9977E-006
 795.00  3.6028E-006
 795.50  3.2154E-006
 796.00  2.9542E-006
 796.50  2.6588E-006
 797.00  2.3797E-006
 797.50  2.1941E-006
 798.00  1.9495E-006
 798.50  1.8436E-006
 799.00  2.0121E-006
 799.50  2.1155E-006
 800.00  2.2378E-006
 800.50  2.4885E-006
 801.00  2.9083E-006
 801.50  3.1726E-006
 802.00  3.3340E-006
 802.50  4.1738E-006
 803.00  5.0075E-006
 803.50  5.3165E-006
 804.00  5.9504E-006
 804.50  6.3675E-006
 805.00  6.1358E-006
 805.50  5.8109E-006
 806.00  5.7897E-006
 806.50  5.6758E-006
 807.00  5.3791E-006
 807.50  4.8336E-006
 808.00  4.1387E-006
 808.50  3.1409E-006
 809.00  2.2807E-006
 809.50  1.7995E-006
 810.00  1.7517E-006
 810.50  1.9081E-006
 811.00  2.0705E-006
 811.50  1.9557E-006
 812.00  1.8288E-006
 812.50  1.4848E-006
 813.00  9.8334E-007
 813.50  5.3669E-007
 814.00  1.5545E-007
 814.50  9.0218E-008
 815.00  1.5374E-007
 815.50  1.9170E-007
 816.00  4.7494E-007
 816.50  9.0689E-007
 817.00  1.3320E-006
 817.50  1.7726E-006
 818.00  2.1242E-006
 818.50  2.3583E-006
 819.00  2.2216E-006
 819.50  2.0111E-006
 820.00  1.7301E-006
 820.50  1.6034E-006
 821.00  1.2876E-006
 821.50  1.2176E-006
 822.00  1.4297E-006
 822.50  1.5673E-006
 823.00  1.9748E-006
 823.50  2.1965E-006
 824.00  2.1766E-006
 824.50  1.9754E-006
 825.00  1.6035E-006
 825.50  1.0854E-006
 826.00  8.2068E-007
 826.50  4.8553E-007
 827.00  2.5649E-007
 827.50  2.2881E-007
 828.00  3.0055E-007
 828.50  4.0872E-007
 829.00  8.5353E-007
 829.50  1.3581E-006
 830.00  1.8045E-006
 830.50  1.9359E-006
 831.00  2.0100E-006
 831.50  1.4887E-006
 832.00  8.1699E-007
 832.50  0.0000E+000
 833.00  0.0000E+000
 833.50  0.0000E+000
 834.00  0.0000E+000
 834.50  0.0000E+000
 835.00  0.0000E+000
 835.50  0.0000E+000
 836.00  0.0000E+000
 836.50  8.0751E-008
 837.00  1.6917E-007
 837.50  6.8559E-008
 838.00  0.0000E+000
 838.50  0.0000E+000
 839.00  1.4290E-007
 839.50  5.7877E-007
 840.00  1.1240E-006
 840.50  1.6060E-006
 841.00  1.9501E-006
 841.50  2.0063E-006
 842.00  2.1152E-006
 842.50  2.4285E-006
 843.00  2.2550E-006
 843.50  2.3240E-006
 844.00  2.3626E-006
 844.50  2.0116E-006
 845.00  1.6124E-006
 845.50  1.6348E-006
 846.00  1.8196E-006
 846.50  2.1234E-006
 847.00  2.6583E-006
 847.50  3.0230E-006
 848.00  2.7651E-006
 848.50  2.3813E-006
 849.00  1.9521E-006
 849.50  1.4514E-006
 850.00  1.3541E-006
 850.50  1.3777E-006
 851.00  1.3519E-006
 851.50  1.1258E-006
 852.00  9.1389E-007
 852.50  1.0208E-006
 853.00  1.0412E-006
 853.50  7.4374E-007
 854.00  1.1325E-006
 854.50  1.0410E-006
 855.00  5.3516E-007
 855.50  1.7055E-007
 856.00  1.9182E-007
 856.50  1.4314E-007
 857.00  3.1961E-008
 857.50  2.9098E-007
 858.00  9.0305E-007
 858.50  1.3212E-006
 859.00  1.6892E-006
 859.50  2.3702E-006
 860.00  2.8999E-006
 860.50  3.7574E-006
 861.00  4.5454E-006
 861.50  4.7488E-006
 862.00  4.6680E-006
 862.50  4.4216E-006
 863.00  3.5381E-006
 863.50  2.2048E-006
 864.00  1.5040E-006
 864.50  1.3809E-006
 865.00  1.1163E-006
 865.50  8.1725E-007
 866.00  1.8044E-006
 866.50  2.5001E-006
 867.00  2.6231E-006
 867.50  2.5820E-006
 868.00  2.5142E-006
 868.50  1.5594E-006
 869.00  5.4880E-007
 869.50  0.0000E+000
 870.00  0.0000E+000
 870.50  0.0000E+000
 871.00  0.0000E+000
 871.50  0.0000E+000
 872.00  0.0000E+000
 872.50  0.0000E+000
 873.00  9.4142E-008
 873.50  1.7041E-006
 874.00  2.7984E-006
 874.50  2.5853E-006
 875.00  1.7169E-006
 875.50  9.8250E-007
 876.00  4.2975E-007
 876.50  6.1798E-007
 877.00  2.8204E-007
 877.50  1.5173E-009
 878.00  0.0000E+000
 878.50  0.0000E+000
 879.00  0.0000E+000
 879.50  4.9166E-008
 880.00  4.7130E-007
 880.50  1.5236E-006
 881.00  2.9945E-006
 881.50  3.3137E-006
 882.00  3.1412E-006
 882.50  3.2313E-006
 883.00  2.6479E-006
 883.50  9.2353E-007
 884.00  2.2276E-009
 884.50  0.0000E+000
 885.00  0.0000E+000
 885.50  0.0000E+000
 886.00  0.0000E+000
 886.50  0.0000E+000
 887.00  0.0000E+000
 887.50  0.0000E+000
 888.00  7.3398E-007
 888.50  1.2671E-006
 889.00  2.0301E-006
 889.50  2.4411E-006
 890.00  2.4152E-006
 890.50  2.3484E-006
 891.00  2.1817E-006
 891.50  1.3250E-006
 892.00  2.8670E-007
 892.50  0.0000E+000
 893.00  0.0000E+000
 893.50  0.0000E+000
 894.00  0.0000E+000
 894.50  0.0000E+000
 895.00  0.0000E+000
 895.50  0.0000E+000
 896.00  0.0000E+000
 896.50  0.0000E+000
 897.00  0.0000E+000
 897.50  0.0000E+000
 898.00  0.0000E+000
 898.50  0.0000E+000
 899.00  9.0141E-009
 899.50  2.9883E-007
 900.00  1.2283E-006
 900.50  2.1536E-006
 901.00  2.2773E-006
 901.50  2.8748E-006
 902.00  3.0353E-006
 902.50  2.5028E-006
 903.00  9.6379E-007
 903.50  0.0000E+000
 904.00  0.0000E+000
 904.50  0.0000E+000
 905.00  0.0000E+000
 905.50  0.0000E+000
 906.00  0.0000E+000
 906.50  0.0000E+000
 907.00  0.0000E+000
 907.50  0.0000E+000
 908.00  0.0000E+000
 908.50  2.4536E-008
 909.00  2.6874E-007
 909.50  4.5123E-007
 910.00  1.7075E-007
 910.50  0.0000E+000
 911.00  0.0000E+000
 911.50  0.0000E+000
 912.00  0.0000E+000
 912.50  0.0000E+000
 913.00  5.4347E-007
 913.50  1.3943E-006
 914.00  1.7503E-006
 914.50  1.9291E-006
 915.00  1.8045E-006
 915.50  1.5107E-006
 916.00  6.2108E-007
 916.50  2.0118E-008
 917.00  0.0000E+000
 917.50  0.0000E+000
 918.00  0.0000E+000
 918.50  0.0000E+000
 919.00  0.0000E+000
 919.50  1.2584E-007
 920.00  1.0194E-006
 920.50  2.2706E-006
 921.00  2.7419E-006
 921.50  2.7763E-006
 922.00  2.0392E-006
 922.50  1.2080E-006
 923.00  4.2648E-007
 923.50  0.0000E+000
 924.00  0.0000E+000
 924.50  0.0000E+000
 925.00  0.0000E+000
 925.50  0.0000E+000
 926.00  0.0000E+000
 926.50  0.0000E+000
 927.00  1.9344E-008
 927.50  5.4690E-007
 928.00  1.5499E-006
 928.50  2.2451E-006
 929.00  2.8613E-006
 929.50  4.4491E-006
 930.00  6.0566E-006
 930.50  8.5738E-006
 931.00  1.0720E-005
 931.50  1.3142E-005
 932.00  1.1295E-005
 932.50  8.8863E-006
 933.00  5.6732E-006
 933.50  3.1433E-006
 934.00  1.5092E-007
 934.50  0.0000E+000
 935.00  0.0000E+000
 935.50  0.0000E+000
 936.00  0.0000E+000
 936.50  0.0000E+000
 937.00  0.0000E+000
 937.50  0.0000E+000
 938.00  0.0000E+000
 938.50  0.0000E+000
 939.00  8.4556E-007
 939.50  2.1814E-006
 940.00  2.6893E-006
 940.50  2.9604E-006
 941.00  3.4585E-006
 941.50  3.4104E-006
 942.00  2.8165E-006
 942.50  1.5002E-006
 943.00  2.7035E-007
 943.50  0.0000E+000
 944.00  0.0000E+000
 944.50  0.0000E+000
 945.00  0.0000E+000
 945.50  0.0000E+000
 946.00  0.0000E+000
 946.50  0.0000E+000
 947.00  0.0000E+000
 947.50  0.0000E+000
 948.00  0.0000E+000
 948.50  0.0000E+000
 949.00  0.0000E+000
 949.50  0.0000E+000
 950.00  0.0000E+000
 950.50  0.0000E+000
 951.00  0.0000E+000
 951.50  0.0000E+000
 952.00  0.0000E+000
 952.50  0.0000E+000
 953.00  0.0000E+000
 953.50  0.0000E+000
 954.00  0.0000E+000
 954.50  0.0000E+000
 955.00  7.0905E-008
 955.50  2.3494E-006
 956.00  6.7345E-006
 956.50  9.4727E-006
 957.00  1.0646E-005
 957.50  1.0162E-005
 958.00  7.5735E-006
 958.50  5.1368E-006
 959.00  1.9897E-006
 959.50  2.5176E-007
 960.00  0.0000E+000
 960.50  0.0000E+000
 961.00  0.0000E+000
 961.50  9.9173E-007
 962.00  7.4340E-007
 962.50  1.3852E-006
 963.00  5.9652E-008
 963.50  0.0000E+000
 964.00  0.0000E+000
 964.50  0.0000E+000
 965.00  0.0000E+000
 965.50  0.0000E+000
 966.00  0.0000E+000
 966.50  0.0000E+000
 967.00  0.0000E+000
 967.50  0.0000E+000
 968.00  0.0000E+000
 968.50  0.0000E+000
 969.00  0.0000E+000
 969.50  0.0000E+000
 970.00  0.0000E+000
 970.50  0.0000E+000
 971.00  0.0000E+000
 971.50  0.0000E+000
 972.00  0.0000E+000
 972.50  0.0000E+000
 973.00  0.0000E+000
 973.50  0.0000E+000
 974.00  0.0000E+000
 974.50  6.1298E-008
 975.00  2.2044E-007
 975.50  9.7194E-008
 976.00  3.7986E-007
 976.50  2.2339E-006
 977.00  4.1982E-006
 977.50  4.3291E-006
 978.00  5.5815E-006
 978.50  4.3996E-006
 979.00  2.8531E-006
 979.50  3.1611E-007
 980.00  0.0000E+000
 980.50  0.0000E+000
 981.00  0.0000E+000
 981.50  1.8014E-007
 982.00  2.7934E-006
 982.50  1.8745E-007
 983.00  4.0461E-007
 983.50  1.6801E-006
 984.00  9.5340E-008
 984.50  0.0000E+000
 985.00  0.0000E+000
 985.50  0.0000E+000
 986.00  0.0000E+000
 986.50  0.0000E+000
 987.00  7.5392E-007
 987.50  6.5583E-006
 988.00  1.8139E-005
 988.50  2.5251E-005
 989.00  2.7839E-005
 989.50  2.7904E-005
 990.00  2.3995E-005
 990.50  1.2231E-005
 991.00  4.1807E-006
 991.50  3.3742E-006
 992.00  4.9553E-006
 992.50  6.5632E-006
 993.00  8.4464E-006
 993.50  7.1339E-006
 994.00  3.4442E-006
 994.50  7.4810E-007
 995.00  0.0000E+000
 995.50  0.0000E+000
 996.00  0.0000E+000
 996.50  0.0000E+000
 997.00  0.0000E+000
 997.50  0.0000E+000
 998.00  3.5683E-006
 998.50  4.1297E-006
 999.00  4.5533E-006
 999.50  1.3183E-006
1000.00  8.0816E-007
1000.50  4.1315E-008
1001.00  0.0000E+000
1001.50  0.0000E+000
1002.00  0.0000E+000
1002.50  0.0000E+000
1003.00  0.0000E+000
1003.50  0.0000E+000
1004.00  0.0000E+000
1004.50  0.0000E+000
1005.00  0.0000E+000
1005.50  0.0000E+000
1006.00  0.0000E+000
1006.50  0.0000E+000
1007.00  0.0000E+000
1007.50  0.0000E+000
1008.00  0.0000E+000
1008.50  0.0000E+000
1009.00  0.0000E+000
1009.50  0.0000E+000
1010.00  0.0000E+000
1010.50  0.0000E+000
1011.00  0.0000E+000
1011.50  0.0000E+000
1012.00  0.0000E+000
1012.50  0.0000E+000
1013.00  0.0000E+000
1013.50  0.0000E+000
1014.00  0.0000E+000
1014.50  0.0000E+000
1015.00  0.0000E+000
1015.50  0.0000E+000
1016.00  0.0000E+000
1016.50  0.0000E+000
1017.00  0.0000E+000
1017.50  0.0000E+000
1018.00  0.0000E+000
1018.50  0.0000E+000
1019.00  0.0000E+000
1019.50  0.0000E+000
1020.00  0.0000E+000
1020.50  0.0000E+000
1021.00  0.0000E+000
1021.50  0.0000E+000
1022.00  0.0000E+000
1022.50  0.0000E+000
1023.00  0.0000E+000
1023.50  0.0000E+000
1024.00  0.0000E+000
1024.50  0.0000E+000
1025.00  0.0000E+000
1025.50  0.0000E+000
1026.00  0.0000E+000
1026.50  0.0000E+000
1027.00  0.0000E+000
1027.50  0.0000E+000
1028.00  0.0000E+000
1028.50  0.0000E+000
1029.00  0.0000E+000
1029.50  0.0000E+000
1030.00  0.0000E+000
1030.50  0.0000E+000
1031.00  0.0000E+000
1031.50  0.0000E+000
1032.00  0.0000E+000
1032.50  0.0000E+000
1033.00  0.0000E+000
1033.50  0.0000E+000
1034.00  0.0000E+000
1034.50  0.0000E+000
1035.00  0.0000E+000
1035.50  0.0000E+000
1036.00  0.0000E+000
1036.50  0.0000E+000
1037.00  0.0000E+000
1037.50  0.0000E+000
1038.00  0.0000E+000
1038.50  0.0000E+000
1039.00  0.0000E+000
1039.50  0.0000E+000
1040.00  0.0000E+000
1040.50  0.0000E+000
1041.00  0.0000E+000
1041.50  0.0000E+000
1042.00  0.0000E+000
1042.50  0.0000E+000
1043.00  0.0000E+000
1043.50  0.0000E+000
1044.00  0.0000E+000
1044.50  0.0000E+000
1045.00  0.0000E+000
1045.50  0.0000E+000
1046.00  0.0000E+000
1046.50  0.0000E+000
1047.00  0.0000E+000
1047.50  0.0000E+000
1048.00  0.0000E+000
1048.50  0.0000E+000
1049.00  0.0000E+000
1049.50  0.0000E+000
1050.00  0.0000E+000
1050.50  0.0000E+000
1051.00  0.0000E+000
1051.50  0.0000E+000
1052.00  0.0000E+000
1052.50  0.0000E+000
1053.00  0.0000E+000
1053.50  0.0000E+000
1054.00  0.0000E+000
1054.50  0.0000E+000
1055.00  0.0000E+000
1055.50  0.0000E+000
1056.00  0.0000E+000
1056.50  0.0000E+000
1057.00  0.0000E+000
1057.50  0.0000E+000
1058.00  0.0000E+000
1058.50  0.0000E+000
1059.00  0.0000E+000
1059.50  0.0000E+000
1060.00  0.0000E+000
1060.50  0.0000E+000
1061.00  0.0000E+000
1061.50  0.0000E+000
1062.00  0.0000E+000
1062.50  0.0000E+000
1063.00  0.0000E+000
1063.50  0.0000E+000
1064.00  0.0000E+000
1064.50  0.0000E+000
1065.00  0.0000E+000
1065.50  0.0000E+000
1066.00  0.0000E+000
1066.50  0.0000E+000
1067.00  0.0000E+000
1067.50  0.0000E+000
1068.00  0.0000E+000
1068.50  0.0000E+000
1069.00  0.0000E+000
1069.50  0.0000E+000
1070.00  0.0000E+000
1070.50  0.0000E+000
1071.00  0.0000E+000
1071.50  0.0000E+000
1072.00  0.0000E+000
1072.50  0.0000E+000
1073.00  0.0000E+000
1073.50  0.0000E+000
1074.00  0.0000E+000
1074.50  0.0000E+000
1075.00  0.0000E+000
1075.50  0.0000E+000
1076.00  0.0000E+000
1076.50  0.0000E+000
1077.00  0.0000E+000
1077.50  0.0000E+000
1078.00  0.0000E+000
1078.50  0.0000E+000
1079.00  0.0000E+000
1079.50  0.0000E+000
1080.00  0.0000E+000
1080.50  0.0000E+000
1081.00  0.0000E+000
1081.50  0.0000E+000
1082.00  0.0000E+000
1082.50  0.0000E+000
1083.00  0.0000E+000
1083.50  0.0000E+000
1084.00  0.0000E+000
1084.50  0.0000E+000
1085.00  0.0000E+000
1085.50  0.0000E+000
1086.00  0.0000E+000
1086.50  0.0000E+000
1087.00  0.0000E+000
1087.50  0.0000E+000
1088.00  0.0000E+000
1088.50  0.0000E+000
1089.00  0.0000E+000
1089.50  0.0000E+000
1090.00  0.0000E+000
1090.50  0.0000E+000
1091.00  0.0000E+000
1091.50  0.0000E+000
1092.00  0.0000E+000
1092.50  0.0000E+000
1093.00  0.0000E+000
1093.50  0.0000E+000
1094.00  0.0000E+000
1094.50  0.0000E+000
1095.00  0.0000E+000
1095.50  0.0000E+000
1096.00  0.0000E+000
1096.50  0.0000E+000
1097.00  0.0000E+000
1097.50  0.0000E+000
1098.00  0.0000E+000
1098.50  0.0000E+000
1099.00  0.0000E+000
1099.50  0.0000E+000
1100.00  0.0000E+000
1100.50  0.0000E+000
1101.00  0.0000E+000
1101.50  0.0000E+000
1102.00  0.0000E+000
1102.50  0.0000E+000
1103.00  0.0000E+000
1103.50  0.0000E+000
1104.00  0.0000E+000
1104.50  0.0000E+000
1105.00  0.0000E+000
1105.50  0.0000E+000
1106.00  0.0000E+000
1106.50  0.0000E+000
1107.00  0.0000E+000
1107.50  0.0000E+000
1108.00  0.0000E+000
1108.50  0.0000E+000
1109.00  0.0000E+000
1109.50  0.0000E+000
1110.00  0.0000E+000
1110.50  0.0000E+000
1111.00  0.0000E+000
1111.50  0.0000E+000
1112.00  0.0000E+000
1112.50  0.0000E+000
1113.00  0.0000E+000
1113.50  0.0000E+000
1114.00  0.0000E+000
1114.50  0.0000E+000
1115.00  0.0000E+000
1115.50  0.0000E+000
1116.00  0.0000E+000
1116.50  0.0000E+000
1117.00  0.0000E+000
1117.50  0.0000E+000
1118.00  0.0000E+000
1118.50  0.0000E+000
1119.00  0.0000E+000
1119.50  0.0000E+000
1120.00  0.0000E+000
1120.50  0.0000E+000
1121.00  0.0000E+000
1121.50  0.0000E+000
1122.00  0.0000E+000
1122.50  0.0000E+000
1123.00  0.0000E+000
1123.50  0.0000E+000
1124.00  0.0000E+000
1124.50  0.0000E+000
1125.00  0.0000E+000
1125.50  0.0000E+000
1126.00  0.0000E+000
1126.50  0.0000E+000
1127.00  0.0000E+000
1127.50  0.0000E+000
: 6
