# Supplementary material for: A photoconversion model for full spectral programming and multiplexing of optogenetic systems
Source: Mol Syst Biol. 2017 Apr 24;13(4):926. doi: 10.15252/msb.20167456 (PMC5408778; doi:10.15252/msb.20167456)
Supplement: Supplementary file 11 — Dataset EV3 [file MSB-13-926-s011.zip › dataset_ev3_led_data/led_calibration_data/EO_03/Shannen_c1/raw/2.IRR]

" File: 160129_calibrations\post-calibration\Sha
" RAD->  Wave:647.21nm  Pix:1050  Val:  0.000  Time:400ms  Avg:1  Sm:1  Sg:1  Tc:off  SNAP  Xt:1  Ch:1  Xtrig wnmcal >RAD-IS6.CAL
 180.00  0.0000E+000
 180.50  0.0000E+000
 181.00  0.0000E+000
 181.50  0.0000E+000
 182.00  0.0000E+000
 182.50  0.0000E+000
 183.00  0.0000E+000
 183.50  0.0000E+000
 184.00  0.0000E+000
 184.50  0.0000E+000
 185.00  0.0000E+000
 185.50  0.0000E+000
 186.00  0.0000E+000
 186.50  0.0000E+000
 187.00  0.0000E+000
 187.50  0.0000E+000
 188.00  0.0000E+000
 188.50  0.0000E+000
 189.00  0.0000E+000
 189.50  0.0000E+000
 190.00  0.0000E+000
 190.50  0.0000E+000
 191.00  0.0000E+000
 191.50  0.0000E+000
 192.00  0.0000E+000
 192.50  0.0000E+000
 193.00  0.0000E+000
 193.50  0.0000E+000
 194.00  0.0000E+000
 194.50  0.0000E+000
 195.00  0.0000E+000
 195.50  0.0000E+000
 196.00  0.0000E+000
 196.50  0.0000E+000
 197.00  0.0000E+000
 197.50  0.0000E+000
 198.00  0.0000E+000
 198.50  0.0000E+000
 199.00  0.0000E+000
 199.50  0.0000E+000
 200.00  0.0000E+000
 200.50  0.0000E+000
 201.00  0.0000E+000
 201.50  0.0000E+000
 202.00  0.0000E+000
 202.50  0.0000E+000
 203.00  0.0000E+000
 203.50  0.0000E+000
 204.00  0.0000E+000
 204.50  0.0000E+000
 205.00  0.0000E+000
 205.50  0.0000E+000
 206.00  0.0000E+000
 206.50  0.0000E+000
 207.00  0.0000E+000
 207.50  0.0000E+000
 208.00  0.0000E+000
 208.50  0.0000E+000
 209.00  0.0000E+000
 209.50  0.0000E+000
 210.00  0.0000E+000
 210.50  0.0000E+000
 211.00  0.0000E+000
 211.50  0.0000E+000
 212.00  0.0000E+000
 212.50  0.0000E+000
 213.00  0.0000E+000
 213.50  0.0000E+000
 214.00  0.0000E+000
 214.50  0.0000E+000
 215.00  0.0000E+000
 215.50  0.0000E+000
 216.00  0.0000E+000
 216.50  0.0000E+000
 217.00  0.0000E+000
 217.50  0.0000E+000
 218.00  0.0000E+000
 218.50  0.0000E+000
 219.00  0.0000E+000
 219.50  0.0000E+000
 220.00  0.0000E+000
 220.50  0.0000E+000
 221.00  0.0000E+000
 221.50  0.0000E+000
 222.00  0.0000E+000
 222.50  0.0000E+000
 223.00  0.0000E+000
 223.50  0.0000E+000
 224.00  0.0000E+000
 224.50  0.0000E+000
 225.00  0.0000E+000
 225.50  0.0000E+000
 226.00  0.0000E+000
 226.50  0.0000E+000
 227.00  0.0000E+000
 227.50  0.0000E+000
 228.00  0.0000E+000
 228.50  0.0000E+000
 229.00  0.0000E+000
 229.50  0.0000E+000
 230.00  0.0000E+000
 230.50  0.0000E+000
 231.00  0.0000E+000
 231.50  0.0000E+000
 232.00  0.0000E+000
 232.50  0.0000E+000
 233.00  0.0000E+000
 233.50  0.0000E+000
 234.00  0.0000E+000
 234.50  0.0000E+000
 235.00  0.0000E+000
 235.50  0.0000E+000
 236.00  0.0000E+000
 236.50  0.0000E+000
 237.00  0.0000E+000
 237.50  0.0000E+000
 238.00  0.0000E+000
 238.50  0.0000E+000
 239.00  0.0000E+000
 239.50  0.0000E+000
 240.00  0.0000E+000
 240.50  0.0000E+000
 241.00  0.0000E+000
 241.50  0.0000E+000
 242.00  0.0000E+000
 242.50  0.0000E+000
 243.00  0.0000E+000
 243.50  0.0000E+000
 244.00  0.0000E+000
 244.50  0.0000E+000
 245.00  0.0000E+000
 245.50  0.0000E+000
 246.00  0.0000E+000
 246.50  0.0000E+000
 247.00  0.0000E+000
 247.50  0.0000E+000
 248.00  0.0000E+000
 248.50  0.0000E+000
 249.00  0.0000E+000
 249.50  0.0000E+000
 250.00  0.0000E+000
 250.50  0.0000E+000
 251.00  0.0000E+000
 251.50  0.0000E+000
 252.00  0.0000E+000
 252.50  0.0000E+000
 253.00  0.0000E+000
 253.50  0.0000E+000
 254.00  0.0000E+000
 254.50  0.0000E+000
 255.00  0.0000E+000
 255.50  0.0000E+000
 256.00  0.0000E+000
 256.50  0.0000E+000
 257.00  0.0000E+000
 257.50  0.0000E+000
 258.00  0.0000E+000
 258.50  0.0000E+000
 259.00  0.0000E+000
 259.50  0.0000E+000
 260.00  0.0000E+000
 260.50  0.0000E+000
 261.00  0.0000E+000
 261.50  0.0000E+000
 262.00  0.0000E+000
 262.50  0.0000E+000
 263.00  0.0000E+000
 263.50  0.0000E+000
 264.00  0.0000E+000
 264.50  0.0000E+000
 265.00  0.0000E+000
 265.50  0.0000E+000
 266.00  0.0000E+000
 266.50  0.0000E+000
 267.00  0.0000E+000
 267.50  0.0000E+000
 268.00  0.0000E+000
 268.50  0.0000E+000
 269.00  0.0000E+000
 269.50  0.0000E+000
 270.00  0.0000E+000
 270.50  0.0000E+000
 271.00  0.0000E+000
 271.50  0.0000E+000
 272.00  0.0000E+000
 272.50  0.0000E+000
 273.00  0.0000E+000
 273.50  0.0000E+000
 274.00  0.0000E+000
 274.50  0.0000E+000
 275.00  0.0000E+000
 275.50  0.0000E+000
 276.00  0.0000E+000
 276.50  0.0000E+000
 277.00  0.0000E+000
 277.50  0.0000E+000
 278.00  0.0000E+000
 278.50  0.0000E+000
 279.00  0.0000E+000
 279.50  0.0000E+000
 280.00  0.0000E+000
 280.50  0.0000E+000
 281.00  0.0000E+000
 281.50  0.0000E+000
 282.00  0.0000E+000
 282.50  0.0000E+000
 283.00  0.0000E+000
 283.50  0.0000E+000
 284.00  0.0000E+000
 284.50  0.0000E+000
 285.00  0.0000E+000
 285.50  0.0000E+000
 286.00  0.0000E+000
 286.50  0.0000E+000
 287.00  0.0000E+000
 287.50  0.0000E+000
 288.00  0.0000E+000
 288.50  0.0000E+000
 289.00  0.0000E+000
 289.50  0.0000E+000
 290.00  0.0000E+000
 290.50  0.0000E+000
 291.00  0.0000E+000
 291.50  0.0000E+000
 292.00  0.0000E+000
 292.50  0.0000E+000
 293.00  0.0000E+000
 293.50  0.0000E+000
 294.00  0.0000E+000
 294.50  0.0000E+000
 295.00  0.0000E+000
 295.50  0.0000E+000
 296.00  0.0000E+000
 296.50  0.0000E+000
 297.00  0.0000E+000
 297.50  0.0000E+000
 298.00  0.0000E+000
 298.50  0.0000E+000
 299.00  0.0000E+000
 299.50  0.0000E+000
 300.00  0.0000E+000
 300.50  0.0000E+000
 301.00  0.0000E+000
 301.50  0.0000E+000
 302.00  0.0000E+000
 302.50  0.0000E+000
 303.00  0.0000E+000
 303.50  0.0000E+000
 304.00  0.0000E+000
 304.50  0.0000E+000
 305.00  0.0000E+000
 305.50  0.0000E+000
 306.00  0.0000E+000
 306.50  0.0000E+000
 307.00  0.0000E+000
 307.50  0.0000E+000
 308.00  0.0000E+000
 308.50  0.0000E+000
 309.00  0.0000E+000
 309.50  0.0000E+000
 310.00  0.0000E+000
 310.50  0.0000E+000
 311.00  0.0000E+000
 311.50  0.0000E+000
 312.00  0.0000E+000
 312.50  0.0000E+000
 313.00  0.0000E+000
 313.50  0.0000E+000
 314.00  0.0000E+000
 314.50  0.0000E+000
 315.00  0.0000E+000
 315.50  0.0000E+000
 316.00  0.0000E+000
 316.50  0.0000E+000
 317.00  0.0000E+000
 317.50  0.0000E+000
 318.00  0.0000E+000
 318.50  0.0000E+000
 319.00  0.0000E+000
 319.50  0.0000E+000
 320.00  0.0000E+000
 320.50  0.0000E+000
 321.00  0.0000E+000
 321.50  0.0000E+000
 322.00  0.0000E+000
 322.50  0.0000E+000
 323.00  0.0000E+000
 323.50  0.0000E+000
 324.00  0.0000E+000
 324.50  0.0000E+000
 325.00  0.0000E+000
 325.50  0.0000E+000
 326.00  0.0000E+000
 326.50  0.0000E+000
 327.00  0.0000E+000
 327.50  0.0000E+000
 328.00  0.0000E+000
 328.50  0.0000E+000
 329.00  0.0000E+000
 329.50  0.0000E+000
 330.00  0.0000E+000
 330.50  0.0000E+000
 331.00  0.0000E+000
 331.50  0.0000E+000
 332.00  0.0000E+000
 332.50  0.0000E+000
 333.00  0.0000E+000
 333.50  0.0000E+000
 334.00  0.0000E+000
 334.50  0.0000E+000
 335.00  0.0000E+000
 335.50  0.0000E+000
 336.00  0.0000E+000
 336.50  0.0000E+000
 337.00  0.0000E+000
 337.50  0.0000E+000
 338.00  0.0000E+000
 338.50  0.0000E+000
 339.00  0.0000E+000
 339.50  0.0000E+000
 340.00  0.0000E+000
 340.50  0.0000E+000
 341.00  0.0000E+000
 341.50  0.0000E+000
 342.00  0.0000E+000
 342.50  0.0000E+000
 343.00  0.0000E+000
 343.50  0.0000E+000
 344.00  0.0000E+000
 344.50  0.0000E+000
 345.00  0.0000E+000
 345.50  0.0000E+000
 346.00  0.0000E+000
 346.50  0.0000E+000
 347.00  0.0000E+000
 347.50  0.0000E+000
 348.00  0.0000E+000
 348.50  0.0000E+000
 349.00  0.0000E+000
 349.50  0.0000E+000
 350.00  0.0000E+000
 350.50  0.0000E+000
 351.00  0.0000E+000
 351.50  0.0000E+000
 352.00  0.0000E+000
 352.50  0.0000E+000
 353.00  0.0000E+000
 353.50  0.0000E+000
 354.00  0.0000E+000
 354.50  0.0000E+000
 355.00  0.0000E+000
 355.50  0.0000E+000
 356.00  0.0000E+000
 356.50  0.0000E+000
 357.00  0.0000E+000
 357.50  0.0000E+000
 358.00  0.0000E+000
 358.50  0.0000E+000
 359.00  0.0000E+000
 359.50  6.0704E-008
 360.00  8.9287E-007
 360.50  1.5024E-006
 361.00  1.5457E-006
 361.50  1.5730E-006
 362.00  1.6159E-006
 362.50  1.6524E-006
 363.00  1.7525E-006
 363.50  1.8879E-006
 364.00  2.0500E-006
 364.50  2.2272E-006
 365.00  2.4124E-006
 365.50  2.6327E-006
 366.00  2.8901E-006
 366.50  3.2176E-006
 367.00  3.6233E-006
 367.50  4.0764E-006
 368.00  4.6215E-006
 368.50  5.2905E-006
 369.00  6.0688E-006
 369.50  7.0338E-006
 370.00  8.1769E-006
 370.50  9.4424E-006
 371.00  1.0907E-005
 371.50  1.2556E-005
 372.00  1.4380E-005
 372.50  1.6455E-005
 373.00  1.8843E-005
 373.50  2.1580E-005
 374.00  2.4725E-005
 374.50  2.8373E-005
 375.00  3.2560E-005
 375.50  3.7240E-005
 376.00  4.2501E-005
 376.50  4.8499E-005
 377.00  5.5339E-005
 377.50  6.3058E-005
 378.00  7.1843E-005
 378.50  8.1645E-005
 379.00  9.2443E-005
 379.50  1.0433E-004
 380.00  1.1736E-004
 380.50  1.3154E-004
 381.00  1.4676E-004
 381.50  1.6263E-004
 382.00  1.7893E-004
 382.50  1.9530E-004
 383.00  2.1124E-004
 383.50  2.2600E-004
 384.00  2.3901E-004
 384.50  2.4971E-004
 385.00  2.5758E-004
 385.50  2.6256E-004
 386.00  2.6418E-004
 386.50  2.6248E-004
 387.00  2.5785E-004
 387.50  2.5039E-004
 388.00  2.4109E-004
 388.50  2.3043E-004
 389.00  2.1869E-004
 389.50  2.0632E-004
 390.00  1.9364E-004
 390.50  1.8113E-004
 391.00  1.6880E-004
 391.50  1.5704E-004
 392.00  1.4603E-004
 392.50  1.3586E-004
 393.00  1.2667E-004
 393.50  1.1829E-004
 394.00  1.1066E-004
 394.50  1.0363E-004
 395.00  9.6935E-005
 395.50  9.0524E-005
 396.00  8.4343E-005
 396.50  7.8446E-005
 397.00  7.2721E-005
 397.50  6.7235E-005
 398.00  6.2195E-005
 398.50  5.7421E-005
 399.00  5.3077E-005
 399.50  4.9130E-005
 400.00  4.5401E-005
 400.50  4.1935E-005
 401.00  3.8750E-005
 401.50  3.5851E-005
 402.00  3.3260E-005
 402.50  3.0908E-005
 403.00  2.8762E-005
 403.50  2.6782E-005
 404.00  2.4987E-005
 404.50  2.3398E-005
 405.00  2.1964E-005
 405.50  2.0540E-005
 406.00  1.9198E-005
 406.50  1.7891E-005
 407.00  1.6654E-005
 407.50  1.5576E-005
 408.00  1.4634E-005
 408.50  1.3805E-005
 409.00  1.3017E-005
 409.50  1.2307E-005
 410.00  1.1608E-005
 410.50  1.0915E-005
 411.00  1.0258E-005
 411.50  9.6282E-006
 412.00  9.0353E-006
 412.50  8.4709E-006
 413.00  8.0024E-006
 413.50  7.4633E-006
 414.00  7.0089E-006
 414.50  6.5897E-006
 415.00  6.2600E-006
 415.50  6.0004E-006
 416.00  5.8017E-006
 416.50  5.6033E-006
 417.00  5.3843E-006
 417.50  5.1305E-006
 418.00  4.8449E-006
 418.50  4.6006E-006
 419.00  4.4298E-006
 419.50  4.3558E-006
 420.00  4.2736E-006
 420.50  4.2895E-006
 421.00  4.2554E-006
 421.50  4.0479E-006
 422.00  3.8588E-006
 422.50  3.6359E-006
 423.00  3.3358E-006
 423.50  3.1394E-006
 424.00  2.9790E-006
 424.50  2.8899E-006
 425.00  2.8316E-006
 425.50  2.7946E-006
 426.00  2.7820E-006
 426.50  2.7619E-006
 427.00  2.7422E-006
 427.50  2.6953E-006
 428.00  2.6325E-006
 428.50  2.6394E-006
 429.00  2.6362E-006
 429.50  2.6619E-006
 430.00  2.7312E-006
 430.50  2.7171E-006
 431.00  2.6968E-006
 431.50  2.5912E-006
 432.00  2.5295E-006
 432.50  2.4587E-006
 433.00  2.4428E-006
 433.50  2.5364E-006
 434.00  2.6869E-006
 434.50  2.8372E-006
 435.00  2.8381E-006
 435.50  2.7564E-006
 436.00  2.4956E-006
 436.50  2.2159E-006
 437.00  2.0029E-006
 437.50  1.9404E-006
 438.00  1.9044E-006
 438.50  1.9072E-006
 439.00  1.8730E-006
 439.50  1.8174E-006
 440.00  1.7458E-006
 440.50  1.5294E-006
 441.00  1.3034E-006
 441.50  1.0954E-006
 442.00  9.3856E-007
 442.50  8.6347E-007
 443.00  8.4630E-007
 443.50  8.6487E-007
 444.00  8.6506E-007
 444.50  8.5430E-007
 445.00  9.0318E-007
 445.50  9.3898E-007
 446.00  9.7858E-007
 446.50  1.0294E-006
 447.00  1.0741E-006
 447.50  1.1125E-006
 448.00  1.1291E-006
 448.50  1.1285E-006
 449.00  1.1338E-006
 449.50  1.1656E-006
 450.00  1.1830E-006
 450.50  1.2317E-006
 451.00  1.2394E-006
 451.50  1.2228E-006
 452.00  1.1917E-006
 452.50  1.1382E-006
 453.00  1.0638E-006
 453.50  9.7145E-007
 454.00  8.7340E-007
 454.50  8.0760E-007
 455.00  7.5251E-007
 455.50  7.5353E-007
 456.00  7.5994E-007
 456.50  7.7693E-007
 457.00  8.0453E-007
 457.50  8.3081E-007
 458.00  8.2632E-007
 458.50  7.7741E-007
 459.00  7.4764E-007
 459.50  6.9582E-007
 460.00  6.7140E-007
 460.50  6.8137E-007
 461.00  6.9669E-007
 461.50  6.9204E-007
 462.00  6.8072E-007
 462.50  6.6898E-007
 463.00  6.4323E-007
 463.50  6.0902E-007
 464.00  5.5857E-007
 464.50  5.2243E-007
 465.00  4.7619E-007
 465.50  4.4972E-007
 466.00  4.3887E-007
 466.50  4.3536E-007
 467.00  4.3091E-007
 467.50  4.3621E-007
 468.00  4.5363E-007
 468.50  4.7285E-007
 469.00  5.3456E-007
 469.50  5.8610E-007
 470.00  6.3969E-007
 470.50  6.7100E-007
 471.00  6.7028E-007
 471.50  6.3503E-007
 472.00  6.1604E-007
 472.50  6.0233E-007
 473.00  5.9181E-007
 473.50  6.3607E-007
 474.00  6.3482E-007
 474.50  6.6173E-007
 475.00  6.6061E-007
 475.50  6.4776E-007
 476.00  6.1420E-007
 476.50  5.8000E-007
 477.00  5.4289E-007
 477.50  5.4121E-007
 478.00  5.7546E-007
 478.50  6.1246E-007
 479.00  6.9635E-007
 479.50  7.3310E-007
 480.00  7.4178E-007
 480.50  7.2700E-007
 481.00  6.5947E-007
 481.50  5.8854E-007
 482.00  5.5736E-007
 482.50  5.4060E-007
 483.00  5.5452E-007
 483.50  5.8391E-007
 484.00  6.1599E-007
 484.50  6.2017E-007
 485.00  6.0115E-007
 485.50  5.7347E-007
 486.00  5.5573E-007
 486.50  5.3749E-007
 487.00  5.4240E-007
 487.50  5.6599E-007
 488.00  5.8457E-007
 488.50  5.9130E-007
 489.00  6.1413E-007
 489.50  6.2853E-007
 490.00  6.3685E-007
 490.50  6.3841E-007
 491.00  6.5790E-007
 491.50  6.8399E-007
 492.00  7.1759E-007
 492.50  7.8927E-007
 493.00  8.6046E-007
 493.50  8.9055E-007
 494.00  9.4343E-007
 494.50  9.6072E-007
 495.00  9.6848E-007
 495.50  9.6314E-007
 496.00  9.5269E-007
 496.50  9.1524E-007
 497.00  8.8021E-007
 497.50  8.6863E-007
 498.00  8.1718E-007
 498.50  7.8495E-007
 499.00  7.8874E-007
 499.50  7.5724E-007
 500.00  7.3307E-007
 500.50  7.3878E-007
 501.00  6.9277E-007
 501.50  6.6020E-007
 502.00  6.4949E-007
 502.50  6.3275E-007
 503.00  7.0336E-007
 503.50  8.2897E-007
 504.00  9.5386E-007
 504.50  1.0554E-006
 505.00  1.1310E-006
 505.50  1.1048E-006
 506.00  1.0413E-006
 506.50  9.6268E-007
 507.00  8.8894E-007
 507.50  8.5195E-007
 508.00  8.6922E-007
 508.50  9.2379E-007
 509.00  1.0574E-006
 509.50  1.2160E-006
 510.00  1.2825E-006
 510.50  1.3180E-006
 511.00  1.3243E-006
 511.50  1.2781E-006
 512.00  1.2613E-006
 512.50  1.3146E-006
 513.00  1.3766E-006
 513.50  1.4315E-006
 514.00  1.4904E-006
 514.50  1.4605E-006
 515.00  1.3816E-006
 515.50  1.2951E-006
 516.00  1.1877E-006
 516.50  1.0985E-006
 517.00  1.0778E-006
 517.50  1.0715E-006
 518.00  1.0822E-006
 518.50  1.0736E-006
 519.00  1.0152E-006
 519.50  9.7028E-007
 520.00  9.1703E-007
 520.50  9.6343E-007
 521.00  9.6793E-007
 521.50  9.7747E-007
 522.00  9.6086E-007
 522.50  8.7277E-007
 523.00  8.0457E-007
 523.50  7.7266E-007
 524.00  7.1632E-007
 524.50  7.0271E-007
 525.00  6.6102E-007
 525.50  6.5373E-007
 526.00  6.6583E-007
 526.50  7.2457E-007
 527.00  8.0998E-007
 527.50  8.9014E-007
 528.00  9.2707E-007
 528.50  9.3997E-007
 529.00  9.2189E-007
 529.50  8.7368E-007
 530.00  8.9488E-007
 530.50  9.1471E-007
 531.00  9.3714E-007
 531.50  9.8260E-007
 532.00  9.9534E-007
 532.50  9.6285E-007
 533.00  9.3331E-007
 533.50  8.7283E-007
 534.00  7.8317E-007
 534.50  6.9069E-007
 535.00  6.3573E-007
 535.50  5.6830E-007
 536.00  6.3209E-007
 536.50  6.9245E-007
 537.00  8.1084E-007
 537.50  9.4005E-007
 538.00  9.7387E-007
 538.50  9.3639E-007
 539.00  8.7204E-007
 539.50  7.6450E-007
 540.00  6.8574E-007
 540.50  6.6678E-007
 541.00  7.1875E-007
 541.50  8.0292E-007
 542.00  8.8958E-007
 542.50  9.6261E-007
 543.00  9.7744E-007
 543.50  9.1369E-007
 544.00  8.1144E-007
 544.50  6.8151E-007
 545.00  5.7253E-007
 545.50  5.1026E-007
 546.00  5.0544E-007
 546.50  5.2503E-007
 547.00  5.3760E-007
 547.50  5.2717E-007
 548.00  5.1135E-007
 548.50  4.8477E-007
 549.00  4.7130E-007
 549.50  5.0395E-007
 550.00  5.9946E-007
 550.50  7.8176E-007
 551.00  8.4915E-007
 551.50  8.2448E-007
 552.00  7.6961E-007
 552.50  6.1287E-007
 553.00  4.2526E-007
 553.50  4.1310E-007
 554.00  4.0660E-007
 554.50  3.9886E-007
 555.00  3.8242E-007
 555.50  3.6941E-007
 556.00  4.0894E-007
 556.50  4.6282E-007
 557.00  4.9614E-007
 557.50  5.5902E-007
 558.00  5.3801E-007
 558.50  5.1976E-007
 559.00  5.0831E-007
 559.50  4.9111E-007
 560.00  5.3210E-007
 560.50  5.9341E-007
 561.00  6.1753E-007
 561.50  6.4755E-007
 562.00  6.6880E-007
 562.50  6.3103E-007
 563.00  6.6046E-007
 563.50  6.5667E-007
 564.00  6.5365E-007
 564.50  5.5073E-007
 565.00  5.1072E-007
 565.50  4.3356E-007
 566.00  4.2867E-007
 566.50  4.9124E-007
 567.00  5.4845E-007
 567.50  6.2574E-007
 568.00  6.7032E-007
 568.50  6.5900E-007
 569.00  6.5490E-007
 569.50  6.8602E-007
 570.00  7.3016E-007
 570.50  7.6778E-007
 571.00  9.0603E-007
 571.50  1.0447E-006
 572.00  1.1290E-006
 572.50  1.2374E-006
 573.00  1.3538E-006
 573.50  1.4356E-006
 574.00  1.4759E-006
 574.50  1.5316E-006
 575.00  1.6211E-006
 575.50  1.6772E-006
 576.00  1.6875E-006
 576.50  1.7243E-006
 577.00  1.6925E-006
 577.50  1.6164E-006
 578.00  1.5288E-006
 578.50  1.4478E-006
 579.00  1.3620E-006
 579.50  1.2146E-006
 580.00  1.0628E-006
 580.50  9.5134E-007
 581.00  8.3378E-007
 581.50  6.1884E-007
 582.00  5.1014E-007
 582.50  4.4377E-007
 583.00  3.7523E-007
 583.50  4.1711E-007
 584.00  4.6972E-007
 584.50  3.7398E-007
 585.00  2.9941E-007
 585.50  2.4414E-007
 586.00  1.6075E-007
 586.50  2.9480E-007
 587.00  5.5854E-007
 587.50  7.3532E-007
 588.00  8.9486E-007
 588.50  9.9540E-007
 589.00  9.6042E-007
 589.50  9.0548E-007
 590.00  8.3724E-007
 590.50  7.7184E-007
 591.00  8.0269E-007
 591.50  7.9134E-007
 592.00  7.4252E-007
 592.50  7.6795E-007
 593.00  6.5981E-007
 593.50  4.9530E-007
 594.00  4.6090E-007
 594.50  5.5032E-007
 595.00  6.4557E-007
 595.50  7.8956E-007
 596.00  8.8047E-007
 596.50  8.3773E-007
 597.00  6.9575E-007
 597.50  5.2185E-007
 598.00  3.8378E-007
 598.50  1.5136E-007
 599.00  3.3615E-008
 599.50  0.0000E+000
 600.00  0.0000E+000
 600.50  4.4956E-008
 601.00  1.6670E-007
 601.50  2.6585E-007
 602.00  4.9435E-007
 602.50  6.9634E-007
 603.00  8.2250E-007
 603.50  1.0598E-006
 604.00  1.2312E-006
 604.50  1.3288E-006
 605.00  1.6246E-006
 605.50  1.8267E-006
 606.00  1.7455E-006
 606.50  1.5743E-006
 607.00  1.3684E-006
 607.50  9.5856E-007
 608.00  6.3751E-007
 608.50  4.6137E-007
 609.00  3.2292E-007
 609.50  7.8687E-008
 610.00  1.3211E-009
 610.50  0.0000E+000
 611.00  0.0000E+000
 611.50  0.0000E+000
 612.00  0.0000E+000
 612.50  0.0000E+000
 613.00  0.0000E+000
 613.50  0.0000E+000
 614.00  0.0000E+000
 614.50  0.0000E+000
 615.00  0.0000E+000
 615.50  0.0000E+000
 616.00  0.0000E+000
 616.50  0.0000E+000
 617.00  7.3871E-008
 617.50  1.6434E-007
 618.00  2.7001E-009
 618.50  3.6060E-008
 619.00  1.4809E-007
 619.50  2.2361E-007
 620.00  4.0250E-007
 620.50  6.1467E-007
 621.00  7.4965E-007
 621.50  7.6537E-007
 622.00  6.5356E-007
 622.50  4.4638E-007
 623.00  2.3912E-007
 623.50  1.5653E-007
 624.00  0.0000E+000
 624.50  0.0000E+000
 625.00  0.0000E+000
 625.50  0.0000E+000
 626.00  0.0000E+000
 626.50  0.0000E+000
 627.00  0.0000E+000
 627.50  0.0000E+000
 628.00  0.0000E+000
 628.50  0.0000E+000
 629.00  0.0000E+000
 629.50  0.0000E+000
 630.00  0.0000E+000
 630.50  6.6412E-008
 631.00  1.5190E-007
 631.50  3.1146E-007
 632.00  3.3217E-007
 632.50  3.1447E-007
 633.00  2.2115E-007
 633.50  1.4311E-007
 634.00  4.8893E-008
 634.50  1.1517E-009
 635.00  0.0000E+000
 635.50  0.0000E+000
 636.00  2.2812E-008
 636.50  8.1555E-008
 637.00  1.0643E-007
 637.50  0.0000E+000
 638.00  0.0000E+000
 638.50  0.0000E+000
 639.00  0.0000E+000
 639.50  0.0000E+000
 640.00  0.0000E+000
 640.50  0.0000E+000
 641.00  0.0000E+000
 641.50  4.3844E-009
 642.00  6.4788E-008
 642.50  1.5351E-007
 643.00  1.4814E-007
 643.50  1.1993E-007
 644.00  0.0000E+000
 644.50  0.0000E+000
 645.00  0.0000E+000
 645.50  2.6164E-008
 646.00  9.9309E-008
 646.50  1.3478E-007
 647.00  1.1200E-007
 647.50  3.2202E-008
 648.00  0.0000E+000
 648.50  0.0000E+000
 649.00  0.0000E+000
 649.50  0.0000E+000
 650.00  0.0000E+000
 650.50  0.0000E+000
 651.00  0.0000E+000
 651.50  0.0000E+000
 652.00  0.0000E+000
 652.50  4.0032E-009
 653.00  6.4835E-008
 653.50  2.4601E-007
 654.00  6.6801E-007
 654.50  8.6696E-007
 655.00  7.8070E-007
 655.50  6.7222E-007
 656.00  4.7648E-007
 656.50  2.5243E-008
 657.00  0.0000E+000
 657.50  0.0000E+000
 658.00  0.0000E+000
 658.50  0.0000E+000
 659.00  0.0000E+000
 659.50  2.5568E-008
 660.00  2.6429E-007
 660.50  7.1426E-007
 661.00  1.1721E-006
 661.50  1.2769E-006
 662.00  1.2185E-006
 662.50  1.1398E-006
 663.00  1.1388E-006
 663.50  8.1198E-007
 664.00  8.5209E-007
 664.50  8.9482E-007
 665.00  7.5949E-007
 665.50  4.2576E-007
 666.00  3.1748E-007
 666.50  1.8276E-007
 667.00  1.8352E-007
 667.50  2.7232E-007
 668.00  3.2910E-007
 668.50  3.5419E-007
 669.00  3.1541E-007
 669.50  2.5945E-007
 670.00  2.5636E-007
 670.50  4.7606E-007
 671.00  6.2847E-007
 671.50  7.6907E-007
 672.00  9.3696E-007
 672.50  8.8400E-007
 673.00  8.7130E-007
 673.50  9.6182E-007
 674.00  1.0942E-006
 674.50  1.3734E-006
 675.00  1.5164E-006
 675.50  1.3339E-006
 676.00  1.0970E-006
 676.50  7.4106E-007
 677.00  2.1681E-007
 677.50  5.6183E-008
 678.00  1.5780E-007
 678.50  2.5556E-007
 679.00  3.8487E-007
 679.50  4.9076E-007
 680.00  5.0083E-007
 680.50  3.9225E-007
 681.00  1.5398E-007
 681.50  0.0000E+000
 682.00  0.0000E+000
 682.50  0.0000E+000
 683.00  0.0000E+000
 683.50  0.0000E+000
 684.00  0.0000E+000
 684.50  0.0000E+000
 685.00  0.0000E+000
 685.50  0.0000E+000
 686.00  0.0000E+000
 686.50  0.0000E+000
 687.00  0.0000E+000
 687.50  0.0000E+000
 688.00  0.0000E+000
 688.50  0.0000E+000
 689.00  0.0000E+000
 689.50  0.0000E+000
 690.00  0.0000E+000
 690.50  0.0000E+000
 691.00  0.0000E+000
 691.50  0.0000E+000
 692.00  0.0000E+000
 692.50  8.2405E-008
 693.00  0.0000E+000
 693.50  0.0000E+000
 694.00  0.0000E+000
 694.50  0.0000E+000
 695.00  0.0000E+000
 695.50  0.0000E+000
 696.00  0.0000E+000
 696.50  0.0000E+000
 697.00  0.0000E+000
 697.50  0.0000E+000
 698.00  0.0000E+000
 698.50  0.0000E+000
 699.00  0.0000E+000
 699.50  0.0000E+000
 700.00  0.0000E+000
 700.50  0.0000E+000
 701.00  0.0000E+000
 701.50  0.0000E+000
 702.00  0.0000E+000
 702.50  0.0000E+000
 703.00  0.0000E+000
 703.50  0.0000E+000
 704.00  0.0000E+000
 704.50  0.0000E+000
 705.00  1.8688E-007
 705.50  5.9556E-007
 706.00  8.6487E-007
 706.50  6.2358E-007
 707.00  6.2673E-007
 707.50  3.5383E-007
 708.00  1.4930E-007
 708.50  3.8726E-008
 709.00  0.0000E+000
 709.50  0.0000E+000
 710.00  0.0000E+000
 710.50  0.0000E+000
 711.00  0.0000E+000
 711.50  0.0000E+000
 712.00  0.0000E+000
 712.50  0.0000E+000
 713.00  0.0000E+000
 713.50  0.0000E+000
 714.00  0.0000E+000
 714.50  0.0000E+000
 715.00  0.0000E+000
 715.50  0.0000E+000
 716.00  0.0000E+000
 716.50  0.0000E+000
 717.00  0.0000E+000
 717.50  0.0000E+000
 718.00  0.0000E+000
 718.50  0.0000E+000
 719.00  0.0000E+000
 719.50  0.0000E+000
 720.00  0.0000E+000
 720.50  0.0000E+000
 721.00  0.0000E+000
 721.50  0.0000E+000
 722.00  0.0000E+000
 722.50  0.0000E+000
 723.00  0.0000E+000
 723.50  0.0000E+000
 724.00  0.0000E+000
 724.50  0.0000E+000
 725.00  0.0000E+000
 725.50  0.0000E+000
 726.00  0.0000E+000
 726.50  0.0000E+000
 727.00  0.0000E+000
 727.50  0.0000E+000
 728.00  0.0000E+000
 728.50  0.0000E+000
 729.00  0.0000E+000
 729.50  0.0000E+000
 730.00  0.0000E+000
 730.50  0.0000E+000
 731.00  0.0000E+000
 731.50  2.6539E-008
 732.00  1.1482E-007
 732.50  3.8394E-008
 733.00  2.5456E-007
 733.50  5.0084E-007
 734.00  5.7557E-007
 734.50  5.7768E-007
 735.00  5.4028E-007
 735.50  4.8560E-007
 736.00  4.3341E-007
 736.50  3.9468E-007
 737.00  4.4265E-007
 737.50  3.1079E-007
 738.00  4.0656E-008
 738.50  0.0000E+000
 739.00  0.0000E+000
 739.50  0.0000E+000
 740.00  0.0000E+000
 740.50  0.0000E+000
 741.00  0.0000E+000
 741.50  0.0000E+000
 742.00  0.0000E+000
 742.50  0.0000E+000
 743.00  0.0000E+000
 743.50  0.0000E+000
 744.00  0.0000E+000
 744.50  0.0000E+000
 745.00  0.0000E+000
 745.50  0.0000E+000
 746.00  0.0000E+000
 746.50  0.0000E+000
 747.00  0.0000E+000
 747.50  0.0000E+000
 748.00  0.0000E+000
 748.50  0.0000E+000
 749.00  0.0000E+000
 749.50  0.0000E+000
 750.00  0.0000E+000
 750.50  0.0000E+000
 751.00  0.0000E+000
 751.50  0.0000E+000
 752.00  0.0000E+000
 752.50  3.0088E-007
 753.00  6.5967E-007
 753.50  7.1440E-007
 754.00  7.3157E-007
 754.50  8.5029E-007
 755.00  5.9594E-007
 755.50  1.8556E-007
 756.00  1.3849E-007
 756.50  0.0000E+000
 757.00  0.0000E+000
 757.50  0.0000E+000
 758.00  0.0000E+000
 758.50  1.2546E-007
 759.00  6.5593E-007
 759.50  1.2781E-006
 760.00  1.7199E-006
 760.50  1.8201E-006
 761.00  1.7356E-006
 761.50  1.3741E-006
 762.00  8.8394E-007
 762.50  5.8721E-007
 763.00  6.2826E-007
 763.50  9.4705E-007
 764.00  2.1502E-006
 764.50  2.4193E-006
 765.00  1.9974E-006
 765.50  1.3744E-006
 766.00  5.3532E-007
 766.50  0.0000E+000
 767.00  0.0000E+000
 767.50  0.0000E+000
 768.00  0.0000E+000
 768.50  0.0000E+000
 769.00  0.0000E+000
 769.50  0.0000E+000
 770.00  0.0000E+000
 770.50  0.0000E+000
 771.00  0.0000E+000
 771.50  0.0000E+000
 772.00  0.0000E+000
 772.50  0.0000E+000
 773.00  0.0000E+000
 773.50  0.0000E+000
 774.00  0.0000E+000
 774.50  0.0000E+000
 775.00  0.0000E+000
 775.50  0.0000E+000
 776.00  0.0000E+000
 776.50  0.0000E+000
 777.00  0.0000E+000
 777.50  0.0000E+000
 778.00  2.7182E-008
 778.50  1.1730E-007
 779.00  1.9794E-007
 779.50  3.0898E-007
 780.00  3.1155E-007
 780.50  1.6577E-007
 781.00  2.4029E-008
 781.50  0.0000E+000
 782.00  0.0000E+000
 782.50  0.0000E+000
 783.00  0.0000E+000
 783.50  0.0000E+000
 784.00  0.0000E+000
 784.50  0.0000E+000
 785.00  1.5364E-007
 785.50  1.0037E-006
 786.00  2.1379E-006
 786.50  2.8059E-006
 787.00  3.0270E-006
 787.50  2.8937E-006
 788.00  2.4107E-006
 788.50  1.6469E-006
 789.00  9.3829E-007
 789.50  3.0088E-007
 790.00  3.1094E-008
 790.50  0.0000E+000
 791.00  0.0000E+000
 791.50  0.0000E+000
 792.00  0.0000E+000
 792.50  4.5352E-009
 793.00  1.3562E-007
 793.50  4.2742E-007
 794.00  5.9633E-007
 794.50  5.8544E-007
 795.00  4.5530E-007
 795.50  3.0338E-007
 796.00  9.0187E-008
 796.50  0.0000E+000
 797.00  0.0000E+000
 797.50  0.0000E+000
 798.00  0.0000E+000
 798.50  0.0000E+000
 799.00  0.0000E+000
 799.50  0.0000E+000
 800.00  0.0000E+000
 800.50  0.0000E+000
 801.00  0.0000E+000
 801.50  0.0000E+000
 802.00  0.0000E+000
 802.50  0.0000E+000
 803.00  0.0000E+000
 803.50  2.6502E-008
 804.00  1.0779E-007
 804.50  0.0000E+000
 805.00  0.0000E+000
 805.50  0.0000E+000
 806.00  0.0000E+000
 806.50  0.0000E+000
 807.00  0.0000E+000
 807.50  0.0000E+000
 808.00  0.0000E+000
 808.50  0.0000E+000
 809.00  0.0000E+000
 809.50  0.0000E+000
 810.00  0.0000E+000
 810.50  0.0000E+000
 811.00  0.0000E+000
 811.50  0.0000E+000
 812.00  0.0000E+000
 812.50  0.0000E+000
 813.00  0.0000E+000
 813.50  0.0000E+000
 814.00  0.0000E+000
 814.50  0.0000E+000
 815.00  0.0000E+000
 815.50  0.0000E+000
 816.00  0.0000E+000
 816.50  0.0000E+000
 817.00  0.0000E+000
 817.50  0.0000E+000
 818.00  0.0000E+000
 818.50  0.0000E+000
 819.00  0.0000E+000
 819.50  0.0000E+000
 820.00  0.0000E+000
 820.50  0.0000E+000
 821.00  0.0000E+000
 821.50  0.0000E+000
 822.00  0.0000E+000
 822.50  0.0000E+000
 823.00  0.0000E+000
 823.50  0.0000E+000
 824.00  0.0000E+000
 824.50  5.9415E-009
 825.00  5.0778E-008
 825.50  1.7187E-007
 826.00  3.6930E-007
 826.50  6.1175E-007
 827.00  8.4972E-007
 827.50  1.0480E-006
 828.00  7.0519E-007
 828.50  1.5062E-007
 829.00  0.0000E+000
 829.50  0.0000E+000
 830.00  0.0000E+000
 830.50  0.0000E+000
 831.00  0.0000E+000
 831.50  0.0000E+000
 832.00  0.0000E+000
 832.50  0.0000E+000
 833.00  0.0000E+000
 833.50  0.0000E+000
 834.00  0.0000E+000
 834.50  0.0000E+000
 835.00  0.0000E+000
 835.50  0.0000E+000
 836.00  0.0000E+000
 836.50  0.0000E+000
 837.00  0.0000E+000
 837.50  0.0000E+000
 838.00  0.0000E+000
 838.50  0.0000E+000
 839.00  0.0000E+000
 839.50  0.0000E+000
 840.00  0.0000E+000
 840.50  0.0000E+000
 841.00  0.0000E+000
 841.50  0.0000E+000
 842.00  0.0000E+000
 842.50  0.0000E+000
 843.00  0.0000E+000
 843.50  0.0000E+000
 844.00  0.0000E+000
 844.50  0.0000E+000
 845.00  0.0000E+000
 845.50  0.0000E+000
 846.00  0.0000E+000
 846.50  0.0000E+000
 847.00  0.0000E+000
 847.50  0.0000E+000
 848.00  0.0000E+000
 848.50  0.0000E+000
 849.00  0.0000E+000
 849.50  0.0000E+000
 850.00  0.0000E+000
 850.50  0.0000E+000
 851.00  0.0000E+000
 851.50  1.5306E-007
 852.00  6.2952E-007
 852.50  1.3273E-006
 853.00  2.4037E-006
 853.50  3.1586E-006
 854.00  3.5325E-006
 854.50  3.7749E-006
 855.00  3.7486E-006
 855.50  3.5015E-006
 856.00  4.3851E-006
 856.50  6.0322E-006
 857.00  6.2081E-006
 857.50  6.2821E-006
 858.00  6.1898E-006
 858.50  4.8815E-006
 859.00  2.8377E-006
 859.50  1.7354E-006
 860.00  6.0133E-007
 860.50  2.5141E-008
 861.00  0.0000E+000
 861.50  0.0000E+000
 862.00  0.0000E+000
 862.50  0.0000E+000
 863.00  1.5087E-007
 863.50  4.5011E-007
 864.00  8.6551E-007
 864.50  1.5590E-006
 865.00  1.9521E-006
 865.50  2.1093E-006
 866.00  2.7234E-006
 866.50  2.8732E-006
 867.00  2.8851E-006
 867.50  3.3802E-006
 868.00  4.3925E-006
 868.50  5.7757E-006
 869.00  8.4598E-006
 869.50  9.1181E-006
 870.00  9.4766E-006
 870.50  9.3160E-006
 871.00  8.4760E-006
 871.50  7.5898E-006
 872.00  9.2940E-006
 872.50  1.1203E-005
 873.00  1.2226E-005
 873.50  1.2339E-005
 874.00  1.1721E-005
 874.50  8.4447E-006
 875.00  6.0215E-006
 875.50  4.6053E-006
 876.00  3.8553E-006
 876.50  1.9066E-006
 877.00  8.1170E-007
 877.50  4.4007E-009
 878.00  0.0000E+000
 878.50  0.0000E+000
 879.00  5.8924E-008
 879.50  7.5512E-007
 880.00  2.3593E-006
 880.50  3.7787E-006
 881.00  4.6968E-006
 881.50  3.9915E-006
 882.00  3.0689E-006
 882.50  2.6415E-006
 883.00  1.3958E-006
 883.50  0.0000E+000
 884.00  0.0000E+000
 884.50  0.0000E+000
 885.00  0.0000E+000
 885.50  0.0000E+000
 886.00  0.0000E+000
 886.50  0.0000E+000
 887.00  0.0000E+000
 887.50  0.0000E+000
 888.00  0.0000E+000
 888.50  0.0000E+000
 889.00  0.0000E+000
 889.50  0.0000E+000
 890.00  0.0000E+000
 890.50  0.0000E+000
 891.00  0.0000E+000
 891.50  0.0000E+000
 892.00  0.0000E+000
 892.50  0.0000E+000
 893.00  0.0000E+000
 893.50  0.0000E+000
 894.00  0.0000E+000
 894.50  0.0000E+000
 895.00  0.0000E+000
 895.50  0.0000E+000
 896.00  0.0000E+000
 896.50  0.0000E+000
 897.00  0.0000E+000
 897.50  0.0000E+000
 898.00  2.5295E-008
 898.50  9.8427E-007
 899.00  1.8024E-006
 899.50  2.1700E-006
 900.00  7.0999E-007
 900.50  4.4327E-008
 901.00  0.0000E+000
 901.50  0.0000E+000
 902.00  0.0000E+000
 902.50  0.0000E+000
 903.00  0.0000E+000
 903.50  0.0000E+000
 904.00  0.0000E+000
 904.50  0.0000E+000
 905.00  0.0000E+000
 905.50  0.0000E+000
 906.00  0.0000E+000
 906.50  0.0000E+000
 907.00  0.0000E+000
 907.50  4.3076E-008
 908.00  4.5521E-007
 908.50  1.6862E-006
 909.00  2.9391E-006
 909.50  3.1335E-006
 910.00  2.7286E-006
 910.50  1.6957E-006
 911.00  4.3808E-007
 911.50  0.0000E+000
 912.00  1.4079E-007
 912.50  4.5867E-007
 913.00  9.3965E-007
 913.50  1.2671E-006
 914.00  1.5492E-006
 914.50  1.8177E-006
 915.00  1.8380E-006
 915.50  1.9643E-006
 916.00  1.4481E-006
 916.50  8.1502E-008
 917.00  2.7032E-011
 917.50  0.0000E+000
 918.00  0.0000E+000
 918.50  0.0000E+000
 919.00  0.0000E+000
 919.50  0.0000E+000
 920.00  0.0000E+000
 920.50  0.0000E+000
 921.00  0.0000E+000
 921.50  0.0000E+000
 922.00  0.0000E+000
 922.50  0.0000E+000
 923.00  0.0000E+000
 923.50  0.0000E+000
 924.00  0.0000E+000
 924.50  0.0000E+000
 925.00  5.2719E-007
 925.50  4.2522E-007
 926.00  2.2658E-008
 926.50  0.0000E+000
 927.00  0.0000E+000
 927.50  0.0000E+000
 928.00  0.0000E+000
 928.50  0.0000E+000
 929.00  0.0000E+000
 929.50  0.0000E+000
 930.00  0.0000E+000
 930.50  0.0000E+000
 931.00  0.0000E+000
 931.50  0.0000E+000
 932.00  0.0000E+000
 932.50  0.0000E+000
 933.00  0.0000E+000
 933.50  0.0000E+000
 934.00  0.0000E+000
 934.50  0.0000E+000
 935.00  4.9978E-008
 935.50  1.6406E-007
 936.00  0.0000E+000
 936.50  0.0000E+000
 937.00  0.0000E+000
 937.50  0.0000E+000
 938.00  0.0000E+000
 938.50  0.0000E+000
 939.00  0.0000E+000
 939.50  0.0000E+000
 940.00  0.0000E+000
 940.50  0.0000E+000
 941.00  0.0000E+000
 941.50  1.3023E-006
 942.00  3.7430E-006
 942.50  5.1101E-006
 943.00  6.0424E-006
 943.50  5.7701E-006
 944.00  3.0969E-006
 944.50  4.0447E-007
 945.00  0.0000E+000
 945.50  0.0000E+000
 946.00  0.0000E+000
 946.50  2.0121E-007
 947.00  1.4756E-006
 947.50  2.5190E-006
 948.00  3.8129E-006
 948.50  2.7884E-006
 949.00  3.3084E-006
 949.50  2.0011E-006
 950.00  1.4163E-006
 950.50  9.8198E-007
 951.00  4.7707E-008
 951.50  0.0000E+000
 952.00  0.0000E+000
 952.50  0.0000E+000
 953.00  0.0000E+000
 953.50  0.0000E+000
 954.00  0.0000E+000
 954.50  0.0000E+000
 955.00  0.0000E+000
 955.50  0.0000E+000
 956.00  0.0000E+000
 956.50  0.0000E+000
 957.00  0.0000E+000
 957.50  1.4778E-007
 958.00  7.8053E-008
 958.50  0.0000E+000
 959.00  0.0000E+000
 959.50  0.0000E+000
 960.00  0.0000E+000
 960.50  3.7146E-006
 961.00  6.9908E-006
 961.50  7.8319E-006
 962.00  7.2899E-006
 962.50  6.2701E-006
 963.00  3.3376E-006
 963.50  2.5552E-006
 964.00  2.7580E-007
 964.50  0.0000E+000
 965.00  0.0000E+000
 965.50  0.0000E+000
 966.00  0.0000E+000
 966.50  0.0000E+000
 967.00  0.0000E+000
 967.50  0.0000E+000
 968.00  0.0000E+000
 968.50  0.0000E+000
 969.00  0.0000E+000
 969.50  0.0000E+000
 970.00  0.0000E+000
 970.50  0.0000E+000
 971.00  0.0000E+000
 971.50  0.0000E+000
 972.00  0.0000E+000
 972.50  0.0000E+000
 973.00  0.0000E+000
 973.50  0.0000E+000
 974.00  0.0000E+000
 974.50  0.0000E+000
 975.00  0.0000E+000
 975.50  0.0000E+000
 976.00  0.0000E+000
 976.50  0.0000E+000
 977.00  0.0000E+000
 977.50  0.0000E+000
 978.00  0.0000E+000
 978.50  0.0000E+000
 979.00  0.0000E+000
 979.50  0.0000E+000
 980.00  0.0000E+000
 980.50  0.0000E+000
 981.00  0.0000E+000
 981.50  0.0000E+000
 982.00  0.0000E+000
 982.50  0.0000E+000
 983.00  0.0000E+000
 983.50  0.0000E+000
 984.00  0.0000E+000
 984.50  0.0000E+000
 985.00  0.0000E+000
 985.50  0.0000E+000
 986.00  0.0000E+000
 986.50  0.0000E+000
 987.00  0.0000E+000
 987.50  0.0000E+000
 988.00  0.0000E+000
 988.50  0.0000E+000
 989.00  0.0000E+000
 989.50  0.0000E+000
 990.00  0.0000E+000
 990.50  0.0000E+000
 991.00  0.0000E+000
 991.50  3.2280E-007
 992.00  3.0033E-007
 992.50  0.0000E+000
 993.00  0.0000E+000
 993.50  0.0000E+000
 994.00  0.0000E+000
 994.50  4.2605E-006
 995.00  4.6795E-006
 995.50  1.4775E-006
 996.00  1.3399E-007
 996.50  0.0000E+000
 997.00  0.0000E+000
 997.50  0.0000E+000
 998.00  0.0000E+000
 998.50  0.0000E+000
 999.00  0.0000E+000
 999.50  0.0000E+000
1000.00  0.0000E+000
1000.50  0.0000E+000
1001.00  0.0000E+000
1001.50  0.0000E+000
1002.00  0.0000E+000
1002.50  0.0000E+000
1003.00  0.0000E+000
1003.50  0.0000E+000
1004.00  0.0000E+000
1004.50  0.0000E+000
1005.00  0.0000E+000
1005.50  0.0000E+000
1006.00  0.0000E+000
1006.50  0.0000E+000
1007.00  0.0000E+000
1007.50  0.0000E+000
1008.00  0.0000E+000
1008.50  0.0000E+000
1009.00  0.0000E+000
1009.50  0.0000E+000
1010.00  0.0000E+000
1010.50  0.0000E+000
1011.00  0.0000E+000
1011.50  0.0000E+000
1012.00  0.0000E+000
1012.50  0.0000E+000
1013.00  0.0000E+000
1013.50  0.0000E+000
1014.00  0.0000E+000
1014.50  0.0000E+000
1015.00  0.0000E+000
1015.50  0.0000E+000
1016.00  0.0000E+000
1016.50  0.0000E+000
1017.00  0.0000E+000
1017.50  0.0000E+000
1018.00  0.0000E+000
1018.50  0.0000E+000
1019.00  0.0000E+000
1019.50  0.0000E+000
1020.00  0.0000E+000
1020.50  0.0000E+000
1021.00  0.0000E+000
1021.50  0.0000E+000
1022.00  0.0000E+000
1022.50  0.0000E+000
1023.00  0.0000E+000
1023.50  0.0000E+000
1024.00  0.0000E+000
1024.50  0.0000E+000
1025.00  0.0000E+000
1025.50  0.0000E+000
1026.00  0.0000E+000
1026.50  0.0000E+000
1027.00  0.0000E+000
1027.50  0.0000E+000
1028.00  0.0000E+000
1028.50  0.0000E+000
1029.00  0.0000E+000
1029.50  0.0000E+000
1030.00  0.0000E+000
1030.50  0.0000E+000
1031.00  0.0000E+000
1031.50  0.0000E+000
1032.00  0.0000E+000
1032.50  0.0000E+000
1033.00  0.0000E+000
1033.50  0.0000E+000
1034.00  0.0000E+000
1034.50  0.0000E+000
1035.00  0.0000E+000
1035.50  0.0000E+000
1036.00  0.0000E+000
1036.50  0.0000E+000
1037.00  0.0000E+000
1037.50  0.0000E+000
1038.00  0.0000E+000
1038.50  0.0000E+000
1039.00  0.0000E+000
1039.50  0.0000E+000
1040.00  0.0000E+000
1040.50  0.0000E+000
1041.00  0.0000E+000
1041.50  0.0000E+000
1042.00  0.0000E+000
1042.50  0.0000E+000
1043.00  0.0000E+000
1043.50  0.0000E+000
1044.00  0.0000E+000
1044.50  0.0000E+000
1045.00  0.0000E+000
1045.50  0.0000E+000
1046.00  0.0000E+000
1046.50  0.0000E+000
1047.00  0.0000E+000
1047.50  0.0000E+000
1048.00  0.0000E+000
1048.50  0.0000E+000
1049.00  0.0000E+000
1049.50  0.0000E+000
1050.00  0.0000E+000
1050.50  0.0000E+000
1051.00  0.0000E+000
1051.50  0.0000E+000
1052.00  0.0000E+000
1052.50  0.0000E+000
1053.00  0.0000E+000
1053.50  0.0000E+000
1054.00  0.0000E+000
1054.50  0.0000E+000
1055.00  0.0000E+000
1055.50  0.0000E+000
1056.00  0.0000E+000
1056.50  0.0000E+000
1057.00  0.0000E+000
1057.50  0.0000E+000
1058.00  0.0000E+000
1058.50  0.0000E+000
1059.00  0.0000E+000
1059.50  0.0000E+000
1060.00  0.0000E+000
1060.50  0.0000E+000
1061.00  0.0000E+000
1061.50  0.0000E+000
1062.00  0.0000E+000
1062.50  0.0000E+000
1063.00  0.0000E+000
1063.50  0.0000E+000
1064.00  0.0000E+000
1064.50  0.0000E+000
1065.00  0.0000E+000
1065.50  0.0000E+000
1066.00  0.0000E+000
1066.50  0.0000E+000
1067.00  0.0000E+000
1067.50  0.0000E+000
1068.00  0.0000E+000
1068.50  0.0000E+000
1069.00  0.0000E+000
1069.50  0.0000E+000
1070.00  0.0000E+000
1070.50  0.0000E+000
1071.00  0.0000E+000
1071.50  0.0000E+000
1072.00  0.0000E+000
1072.50  0.0000E+000
1073.00  0.0000E+000
1073.50  0.0000E+000
1074.00  0.0000E+000
1074.50  0.0000E+000
1075.00  0.0000E+000
1075.50  0.0000E+000
1076.00  0.0000E+000
1076.50  0.0000E+000
1077.00  0.0000E+000
1077.50  0.0000E+000
1078.00  0.0000E+000
1078.50  0.0000E+000
1079.00  0.0000E+000
1079.50  0.0000E+000
1080.00  0.0000E+000
1080.50  0.0000E+000
1081.00  0.0000E+000
1081.50  0.0000E+000
1082.00  0.0000E+000
1082.50  0.0000E+000
1083.00  0.0000E+000
1083.50  0.0000E+000
1084.00  0.0000E+000
1084.50  0.0000E+000
1085.00  0.0000E+000
1085.50  0.0000E+000
1086.00  0.0000E+000
1086.50  0.0000E+000
1087.00  0.0000E+000
1087.50  0.0000E+000
1088.00  0.0000E+000
1088.50  0.0000E+000
1089.00  0.0000E+000
1089.50  0.0000E+000
1090.00  0.0000E+000
1090.50  0.0000E+000
1091.00  0.0000E+000
1091.50  0.0000E+000
1092.00  0.0000E+000
1092.50  0.0000E+000
1093.00  0.0000E+000
1093.50  0.0000E+000
1094.00  0.0000E+000
1094.50  0.0000E+000
1095.00  0.0000E+000
1095.50  0.0000E+000
1096.00  0.0000E+000
1096.50  0.0000E+000
1097.00  0.0000E+000
1097.50  0.0000E+000
1098.00  0.0000E+000
1098.50  0.0000E+000
1099.00  0.0000E+000
1099.50  0.0000E+000
1100.00  0.0000E+000
1100.50  0.0000E+000
1101.00  0.0000E+000
1101.50  0.0000E+000
1102.00  0.0000E+000
1102.50  0.0000E+000
1103.00  0.0000E+000
1103.50  0.0000E+000
1104.00  0.0000E+000
1104.50  0.0000E+000
1105.00  0.0000E+000
1105.50  0.0000E+000
1106.00  0.0000E+000
1106.50  0.0000E+000
1107.00  0.0000E+000
1107.50  0.0000E+000
1108.00  0.0000E+000
1108.50  0.0000E+000
1109.00  0.0000E+000
1109.50  0.0000E+000
1110.00  0.0000E+000
1110.50  0.0000E+000
1111.00  0.0000E+000
1111.50  0.0000E+000
1112.00  0.0000E+000
1112.50  0.0000E+000
1113.00  0.0000E+000
1113.50  0.0000E+000
1114.00  0.0000E+000
1114.50  0.0000E+000
1115.00  0.0000E+000
1115.50  0.0000E+000
1116.00  0.0000E+000
1116.50  0.0000E+000
1117.00  0.0000E+000
1117.50  0.0000E+000
1118.00  0.0000E+000
1118.50  0.0000E+000
1119.00  0.0000E+000
1119.50  0.0000E+000
1120.00  0.0000E+000
1120.50  0.0000E+000
1121.00  0.0000E+000
1121.50  0.0000E+000
1122.00  0.0000E+000
1122.50  0.0000E+000
1123.00  0.0000E+000
1123.50  0.0000E+000
1124.00  0.0000E+000
1124.50  0.0000E+000
1125.00  0.0000E+000
1125.50  0.0000E+000
1126.00  0.0000E+000
1126.50  0.0000E+000
1127.00  0.0000E+000
1127.50  0.0000E+000
: 6
