# Supplementary material for: A photoconversion model for full spectral programming and multiplexing of optogenetic systems
Source: Mol Syst Biol. 2017 Apr 24;13(4):926. doi: 10.15252/msb.20167456 (PMC5408778; doi:10.15252/msb.20167456)
Supplement: Supplementary file 11 — Dataset EV3 [file MSB-13-926-s011.zip › dataset_ev3_led_data/led_calibration_data/EO_03/Shannen_c1/raw/20.IRR]

" File: 160129_calibrations\post-calibration\Sha
" RAD->  Wave:647.21nm  Pix:1050  Val:  0.000  Time:400ms  Avg:2  Sm:1  Sg:1  Tc:off  SNAP  Xt:1  Ch:1  Xtrig wnmcal >RAD-IS6.CAL
 180.00  0.0000E+000
 180.50  0.0000E+000
 181.00  0.0000E+000
 181.50  0.0000E+000
 182.00  0.0000E+000
 182.50  0.0000E+000
 183.00  0.0000E+000
 183.50  0.0000E+000
 184.00  0.0000E+000
 184.50  0.0000E+000
 185.00  0.0000E+000
 185.50  0.0000E+000
 186.00  0.0000E+000
 186.50  0.0000E+000
 187.00  0.0000E+000
 187.50  0.0000E+000
 188.00  0.0000E+000
 188.50  0.0000E+000
 189.00  0.0000E+000
 189.50  0.0000E+000
 190.00  0.0000E+000
 190.50  0.0000E+000
 191.00  0.0000E+000
 191.50  0.0000E+000
 192.00  0.0000E+000
 192.50  0.0000E+000
 193.00  0.0000E+000
 193.50  0.0000E+000
 194.00  0.0000E+000
 194.50  0.0000E+000
 195.00  0.0000E+000
 195.50  0.0000E+000
 196.00  0.0000E+000
 196.50  0.0000E+000
 197.00  0.0000E+000
 197.50  0.0000E+000
 198.00  0.0000E+000
 198.50  0.0000E+000
 199.00  0.0000E+000
 199.50  0.0000E+000
 200.00  0.0000E+000
 200.50  0.0000E+000
 201.00  0.0000E+000
 201.50  0.0000E+000
 202.00  0.0000E+000
 202.50  0.0000E+000
 203.00  0.0000E+000
 203.50  0.0000E+000
 204.00  0.0000E+000
 204.50  0.0000E+000
 205.00  0.0000E+000
 205.50  0.0000E+000
 206.00  0.0000E+000
 206.50  0.0000E+000
 207.00  0.0000E+000
 207.50  0.0000E+000
 208.00  0.0000E+000
 208.50  0.0000E+000
 209.00  0.0000E+000
 209.50  0.0000E+000
 210.00  0.0000E+000
 210.50  0.0000E+000
 211.00  0.0000E+000
 211.50  0.0000E+000
 212.00  0.0000E+000
 212.50  0.0000E+000
 213.00  0.0000E+000
 213.50  0.0000E+000
 214.00  0.0000E+000
 214.50  0.0000E+000
 215.00  0.0000E+000
 215.50  0.0000E+000
 216.00  0.0000E+000
 216.50  0.0000E+000
 217.00  0.0000E+000
 217.50  0.0000E+000
 218.00  0.0000E+000
 218.50  0.0000E+000
 219.00  0.0000E+000
 219.50  0.0000E+000
 220.00  0.0000E+000
 220.50  0.0000E+000
 221.00  0.0000E+000
 221.50  0.0000E+000
 222.00  0.0000E+000
 222.50  0.0000E+000
 223.00  0.0000E+000
 223.50  0.0000E+000
 224.00  0.0000E+000
 224.50  0.0000E+000
 225.00  0.0000E+000
 225.50  0.0000E+000
 226.00  0.0000E+000
 226.50  0.0000E+000
 227.00  0.0000E+000
 227.50  0.0000E+000
 228.00  0.0000E+000
 228.50  0.0000E+000
 229.00  0.0000E+000
 229.50  0.0000E+000
 230.00  0.0000E+000
 230.50  0.0000E+000
 231.00  0.0000E+000
 231.50  0.0000E+000
 232.00  0.0000E+000
 232.50  0.0000E+000
 233.00  0.0000E+000
 233.50  0.0000E+000
 234.00  0.0000E+000
 234.50  0.0000E+000
 235.00  0.0000E+000
 235.50  0.0000E+000
 236.00  0.0000E+000
 236.50  0.0000E+000
 237.00  0.0000E+000
 237.50  0.0000E+000
 238.00  0.0000E+000
 238.50  0.0000E+000
 239.00  0.0000E+000
 239.50  0.0000E+000
 240.00  0.0000E+000
 240.50  0.0000E+000
 241.00  0.0000E+000
 241.50  0.0000E+000
 242.00  0.0000E+000
 242.50  0.0000E+000
 243.00  0.0000E+000
 243.50  0.0000E+000
 244.00  0.0000E+000
 244.50  0.0000E+000
 245.00  0.0000E+000
 245.50  0.0000E+000
 246.00  0.0000E+000
 246.50  0.0000E+000
 247.00  0.0000E+000
 247.50  0.0000E+000
 248.00  0.0000E+000
 248.50  0.0000E+000
 249.00  0.0000E+000
 249.50  0.0000E+000
 250.00  0.0000E+000
 250.50  0.0000E+000
 251.00  0.0000E+000
 251.50  0.0000E+000
 252.00  0.0000E+000
 252.50  0.0000E+000
 253.00  0.0000E+000
 253.50  0.0000E+000
 254.00  0.0000E+000
 254.50  0.0000E+000
 255.00  0.0000E+000
 255.50  0.0000E+000
 256.00  0.0000E+000
 256.50  0.0000E+000
 257.00  0.0000E+000
 257.50  0.0000E+000
 258.00  0.0000E+000
 258.50  0.0000E+000
 259.00  0.0000E+000
 259.50  0.0000E+000
 260.00  0.0000E+000
 260.50  0.0000E+000
 261.00  0.0000E+000
 261.50  0.0000E+000
 262.00  0.0000E+000
 262.50  0.0000E+000
 263.00  0.0000E+000
 263.50  0.0000E+000
 264.00  0.0000E+000
 264.50  0.0000E+000
 265.00  0.0000E+000
 265.50  0.0000E+000
 266.00  0.0000E+000
 266.50  0.0000E+000
 267.00  0.0000E+000
 267.50  0.0000E+000
 268.00  0.0000E+000
 268.50  0.0000E+000
 269.00  0.0000E+000
 269.50  0.0000E+000
 270.00  0.0000E+000
 270.50  0.0000E+000
 271.00  0.0000E+000
 271.50  0.0000E+000
 272.00  0.0000E+000
 272.50  0.0000E+000
 273.00  0.0000E+000
 273.50  0.0000E+000
 274.00  0.0000E+000
 274.50  0.0000E+000
 275.00  0.0000E+000
 275.50  0.0000E+000
 276.00  0.0000E+000
 276.50  0.0000E+000
 277.00  0.0000E+000
 277.50  0.0000E+000
 278.00  0.0000E+000
 278.50  0.0000E+000
 279.00  0.0000E+000
 279.50  0.0000E+000
 280.00  0.0000E+000
 280.50  0.0000E+000
 281.00  0.0000E+000
 281.50  0.0000E+000
 282.00  0.0000E+000
 282.50  0.0000E+000
 283.00  0.0000E+000
 283.50  0.0000E+000
 284.00  0.0000E+000
 284.50  0.0000E+000
 285.00  0.0000E+000
 285.50  0.0000E+000
 286.00  0.0000E+000
 286.50  0.0000E+000
 287.00  0.0000E+000
 287.50  0.0000E+000
 288.00  0.0000E+000
 288.50  0.0000E+000
 289.00  0.0000E+000
 289.50  0.0000E+000
 290.00  0.0000E+000
 290.50  0.0000E+000
 291.00  0.0000E+000
 291.50  0.0000E+000
 292.00  0.0000E+000
 292.50  0.0000E+000
 293.00  0.0000E+000
 293.50  0.0000E+000
 294.00  0.0000E+000
 294.50  0.0000E+000
 295.00  0.0000E+000
 295.50  0.0000E+000
 296.00  0.0000E+000
 296.50  0.0000E+000
 297.00  0.0000E+000
 297.50  0.0000E+000
 298.00  0.0000E+000
 298.50  0.0000E+000
 299.00  0.0000E+000
 299.50  0.0000E+000
 300.00  0.0000E+000
 300.50  0.0000E+000
 301.00  0.0000E+000
 301.50  0.0000E+000
 302.00  0.0000E+000
 302.50  0.0000E+000
 303.00  0.0000E+000
 303.50  0.0000E+000
 304.00  0.0000E+000
 304.50  0.0000E+000
 305.00  0.0000E+000
 305.50  0.0000E+000
 306.00  0.0000E+000
 306.50  0.0000E+000
 307.00  0.0000E+000
 307.50  0.0000E+000
 308.00  0.0000E+000
 308.50  0.0000E+000
 309.00  0.0000E+000
 309.50  0.0000E+000
 310.00  0.0000E+000
 310.50  0.0000E+000
 311.00  0.0000E+000
 311.50  0.0000E+000
 312.00  0.0000E+000
 312.50  0.0000E+000
 313.00  0.0000E+000
 313.50  0.0000E+000
 314.00  0.0000E+000
 314.50  0.0000E+000
 315.00  0.0000E+000
 315.50  0.0000E+000
 316.00  0.0000E+000
 316.50  0.0000E+000
 317.00  0.0000E+000
 317.50  0.0000E+000
 318.00  0.0000E+000
 318.50  0.0000E+000
 319.00  0.0000E+000
 319.50  0.0000E+000
 320.00  0.0000E+000
 320.50  0.0000E+000
 321.00  0.0000E+000
 321.50  0.0000E+000
 322.00  0.0000E+000
 322.50  0.0000E+000
 323.00  0.0000E+000
 323.50  0.0000E+000
 324.00  0.0000E+000
 324.50  0.0000E+000
 325.00  0.0000E+000
 325.50  0.0000E+000
 326.00  0.0000E+000
 326.50  0.0000E+000
 327.00  0.0000E+000
 327.50  0.0000E+000
 328.00  0.0000E+000
 328.50  0.0000E+000
 329.00  0.0000E+000
 329.50  0.0000E+000
 330.00  0.0000E+000
 330.50  0.0000E+000
 331.00  0.0000E+000
 331.50  0.0000E+000
 332.00  0.0000E+000
 332.50  0.0000E+000
 333.00  0.0000E+000
 333.50  0.0000E+000
 334.00  0.0000E+000
 334.50  0.0000E+000
 335.00  0.0000E+000
 335.50  0.0000E+000
 336.00  0.0000E+000
 336.50  0.0000E+000
 337.00  0.0000E+000
 337.50  0.0000E+000
 338.00  0.0000E+000
 338.50  0.0000E+000
 339.00  0.0000E+000
 339.50  0.0000E+000
 340.00  0.0000E+000
 340.50  0.0000E+000
 341.00  0.0000E+000
 341.50  0.0000E+000
 342.00  0.0000E+000
 342.50  0.0000E+000
 343.00  0.0000E+000
 343.50  0.0000E+000
 344.00  0.0000E+000
 344.50  0.0000E+000
 345.00  0.0000E+000
 345.50  0.0000E+000
 346.00  0.0000E+000
 346.50  0.0000E+000
 347.00  0.0000E+000
 347.50  0.0000E+000
 348.00  0.0000E+000
 348.50  0.0000E+000
 349.00  0.0000E+000
 349.50  0.0000E+000
 350.00  0.0000E+000
 350.50  0.0000E+000
 351.00  0.0000E+000
 351.50  0.0000E+000
 352.00  0.0000E+000
 352.50  0.0000E+000
 353.00  0.0000E+000
 353.50  0.0000E+000
 354.00  0.0000E+000
 354.50  0.0000E+000
 355.00  0.0000E+000
 355.50  0.0000E+000
 356.00  0.0000E+000
 356.50  0.0000E+000
 357.00  0.0000E+000
 357.50  0.0000E+000
 358.00  0.0000E+000
 358.50  0.0000E+000
 359.00  0.0000E+000
 359.50  0.0000E+000
 360.00  0.0000E+000
 360.50  0.0000E+000
 361.00  0.0000E+000
 361.50  0.0000E+000
 362.00  0.0000E+000
 362.50  0.0000E+000
 363.00  0.0000E+000
 363.50  0.0000E+000
 364.00  0.0000E+000
 364.50  0.0000E+000
 365.00  0.0000E+000
 365.50  0.0000E+000
 366.00  0.0000E+000
 366.50  0.0000E+000
 367.00  0.0000E+000
 367.50  0.0000E+000
 368.00  0.0000E+000
 368.50  0.0000E+000
 369.00  0.0000E+000
 369.50  0.0000E+000
 370.00  0.0000E+000
 370.50  0.0000E+000
 371.00  0.0000E+000
 371.50  0.0000E+000
 372.00  0.0000E+000
 372.50  0.0000E+000
 373.00  0.0000E+000
 373.50  0.0000E+000
 374.00  0.0000E+000
 374.50  4.0856E-010
 375.00  8.4869E-009
 375.50  9.6924E-009
 376.00  0.0000E+000
 376.50  0.0000E+000
 377.00  0.0000E+000
 377.50  0.0000E+000
 378.00  0.0000E+000
 378.50  0.0000E+000
 379.00  0.0000E+000
 379.50  0.0000E+000
 380.00  0.0000E+000
 380.50  0.0000E+000
 381.00  0.0000E+000
 381.50  0.0000E+000
 382.00  0.0000E+000
 382.50  0.0000E+000
 383.00  0.0000E+000
 383.50  0.0000E+000
 384.00  0.0000E+000
 384.50  0.0000E+000
 385.00  0.0000E+000
 385.50  0.0000E+000
 386.00  0.0000E+000
 386.50  0.0000E+000
 387.00  0.0000E+000
 387.50  4.3869E-009
 388.00  4.4080E-008
 388.50  8.6536E-008
 389.00  1.3452E-007
 389.50  1.7127E-007
 390.00  2.1064E-007
 390.50  2.2720E-007
 391.00  2.2436E-007
 391.50  2.1798E-007
 392.00  1.7230E-007
 392.50  1.5875E-007
 393.00  1.3749E-007
 393.50  6.4937E-008
 394.00  1.3784E-008
 394.50  0.0000E+000
 395.00  0.0000E+000
 395.50  0.0000E+000
 396.00  0.0000E+000
 396.50  0.0000E+000
 397.00  0.0000E+000
 397.50  0.0000E+000
 398.00  0.0000E+000
 398.50  0.0000E+000
 399.00  0.0000E+000
 399.50  0.0000E+000
 400.00  0.0000E+000
 400.50  0.0000E+000
 401.00  0.0000E+000
 401.50  0.0000E+000
 402.00  0.0000E+000
 402.50  0.0000E+000
 403.00  0.0000E+000
 403.50  0.0000E+000
 404.00  0.0000E+000
 404.50  0.0000E+000
 405.00  0.0000E+000
 405.50  0.0000E+000
 406.00  0.0000E+000
 406.50  0.0000E+000
 407.00  0.0000E+000
 407.50  0.0000E+000
 408.00  0.0000E+000
 408.50  0.0000E+000
 409.00  0.0000E+000
 409.50  0.0000E+000
 410.00  0.0000E+000
 410.50  0.0000E+000
 411.00  0.0000E+000
 411.50  0.0000E+000
 412.00  0.0000E+000
 412.50  0.0000E+000
 413.00  0.0000E+000
 413.50  0.0000E+000
 414.00  0.0000E+000
 414.50  0.0000E+000
 415.00  0.0000E+000
 415.50  0.0000E+000
 416.00  0.0000E+000
 416.50  0.0000E+000
 417.00  0.0000E+000
 417.50  0.0000E+000
 418.00  0.0000E+000
 418.50  0.0000E+000
 419.00  0.0000E+000
 419.50  0.0000E+000
 420.00  0.0000E+000
 420.50  0.0000E+000
 421.00  0.0000E+000
 421.50  0.0000E+000
 422.00  0.0000E+000
 422.50  0.0000E+000
 423.00  0.0000E+000
 423.50  0.0000E+000
 424.00  0.0000E+000
 424.50  0.0000E+000
 425.00  0.0000E+000
 425.50  0.0000E+000
 426.00  0.0000E+000
 426.50  0.0000E+000
 427.00  0.0000E+000
 427.50  0.0000E+000
 428.00  0.0000E+000
 428.50  0.0000E+000
 429.00  0.0000E+000
 429.50  0.0000E+000
 430.00  0.0000E+000
 430.50  0.0000E+000
 431.00  0.0000E+000
 431.50  0.0000E+000
 432.00  0.0000E+000
 432.50  0.0000E+000
 433.00  0.0000E+000
 433.50  0.0000E+000
 434.00  0.0000E+000
 434.50  0.0000E+000
 435.00  0.0000E+000
 435.50  0.0000E+000
 436.00  0.0000E+000
 436.50  0.0000E+000
 437.00  0.0000E+000
 437.50  8.6185E-009
 438.00  4.1079E-008
 438.50  5.8395E-008
 439.00  1.7597E-008
 439.50  0.0000E+000
 440.00  0.0000E+000
 440.50  0.0000E+000
 441.00  2.7689E-009
 441.50  3.9611E-008
 442.00  1.0134E-007
 442.50  1.2350E-007
 443.00  1.3471E-007
 443.50  1.1160E-007
 444.00  3.4350E-008
 444.50  1.7610E-009
 445.00  0.0000E+000
 445.50  0.0000E+000
 446.00  0.0000E+000
 446.50  0.0000E+000
 447.00  0.0000E+000
 447.50  0.0000E+000
 448.00  0.0000E+000
 448.50  0.0000E+000
 449.00  0.0000E+000
 449.50  0.0000E+000
 450.00  0.0000E+000
 450.50  0.0000E+000
 451.00  0.0000E+000
 451.50  0.0000E+000
 452.00  0.0000E+000
 452.50  0.0000E+000
 453.00  0.0000E+000
 453.50  0.0000E+000
 454.00  0.0000E+000
 454.50  0.0000E+000
 455.00  0.0000E+000
 455.50  0.0000E+000
 456.00  0.0000E+000
 456.50  3.6091E-009
 457.00  2.1488E-008
 457.50  4.8754E-008
 458.00  3.6111E-008
 458.50  1.2869E-008
 459.00  6.9445E-009
 459.50  9.6366E-009
 460.00  0.0000E+000
 460.50  0.0000E+000
 461.00  0.0000E+000
 461.50  0.0000E+000
 462.00  0.0000E+000
 462.50  0.0000E+000
 463.00  0.0000E+000
 463.50  0.0000E+000
 464.00  0.0000E+000
 464.50  0.0000E+000
 465.00  0.0000E+000
 465.50  0.0000E+000
 466.00  0.0000E+000
 466.50  0.0000E+000
 467.00  0.0000E+000
 467.50  0.0000E+000
 468.00  1.0668E-008
 468.50  3.9159E-008
 469.00  7.1360E-008
 469.50  7.5390E-008
 470.00  6.9512E-008
 470.50  7.9126E-008
 471.00  9.6668E-008
 471.50  9.9615E-008
 472.00  1.0927E-007
 472.50  1.0344E-007
 473.00  6.5097E-008
 473.50  5.1465E-008
 474.00  4.9369E-008
 474.50  4.9169E-008
 475.00  4.8836E-008
 475.50  3.0325E-008
 476.00  2.0140E-008
 476.50  1.6263E-008
 477.00  4.4339E-009
 477.50  1.4187E-008
 478.00  3.9851E-008
 478.50  6.4552E-008
 479.00  6.4167E-008
 479.50  7.6386E-008
 480.00  8.5578E-008
 480.50  6.9520E-008
 481.00  4.2761E-008
 481.50  2.8137E-008
 482.00  6.7185E-009
 482.50  0.0000E+000
 483.00  0.0000E+000
 483.50  0.0000E+000
 484.00  0.0000E+000
 484.50  0.0000E+000
 485.00  0.0000E+000
 485.50  0.0000E+000
 486.00  0.0000E+000
 486.50  0.0000E+000
 487.00  0.0000E+000
 487.50  0.0000E+000
 488.00  0.0000E+000
 488.50  0.0000E+000
 489.00  0.0000E+000
 489.50  0.0000E+000
 490.00  2.8313E-009
 490.50  2.8183E-008
 491.00  7.0295E-008
 491.50  8.0626E-008
 492.00  7.0059E-008
 492.50  5.6184E-008
 493.00  2.4506E-008
 493.50  7.3845E-010
 494.00  1.6183E-009
 494.50  2.6861E-008
 495.00  4.5337E-008
 495.50  7.0485E-008
 496.00  9.3304E-008
 496.50  8.3024E-008
 497.00  6.0425E-008
 497.50  4.1788E-008
 498.00  2.0095E-008
 498.50  8.0345E-009
 499.00  1.1259E-008
 499.50  9.6184E-009
 500.00  5.2514E-009
 500.50  0.0000E+000
 501.00  0.0000E+000
 501.50  0.0000E+000
 502.00  0.0000E+000
 502.50  0.0000E+000
 503.00  0.0000E+000
 503.50  0.0000E+000
 504.00  3.4054E-010
 504.50  2.1309E-008
 505.00  6.3862E-008
 505.50  6.3405E-008
 506.00  6.0250E-008
 506.50  4.0877E-008
 507.00  1.1742E-008
 507.50  0.0000E+000
 508.00  0.0000E+000
 508.50  0.0000E+000
 509.00  0.0000E+000
 509.50  0.0000E+000
 510.00  0.0000E+000
 510.50  0.0000E+000
 511.00  0.0000E+000
 511.50  0.0000E+000
 512.00  0.0000E+000
 512.50  0.0000E+000
 513.00  0.0000E+000
 513.50  0.0000E+000
 514.00  0.0000E+000
 514.50  6.7826E-010
 515.00  1.6684E-008
 515.50  3.5189E-008
 516.00  7.4420E-008
 516.50  1.0587E-007
 517.00  1.2747E-007
 517.50  1.1797E-007
 518.00  7.7024E-008
 518.50  1.2465E-008
 519.00  0.0000E+000
 519.50  0.0000E+000
 520.00  0.0000E+000
 520.50  0.0000E+000
 521.00  0.0000E+000
 521.50  0.0000E+000
 522.00  0.0000E+000
 522.50  0.0000E+000
 523.00  0.0000E+000
 523.50  0.0000E+000
 524.00  0.0000E+000
 524.50  0.0000E+000
 525.00  0.0000E+000
 525.50  0.0000E+000
 526.00  3.5728E-009
 526.50  2.4775E-008
 527.00  4.6393E-008
 527.50  5.7743E-008
 528.00  6.0089E-008
 528.50  5.7298E-008
 529.00  4.3238E-008
 529.50  3.0652E-008
 530.00  2.6841E-008
 530.50  0.0000E+000
 531.00  0.0000E+000
 531.50  1.7773E-009
 532.00  4.8357E-009
 532.50  0.0000E+000
 533.00  0.0000E+000
 533.50  0.0000E+000
 534.00  0.0000E+000
 534.50  0.0000E+000
 535.00  0.0000E+000
 535.50  0.0000E+000
 536.00  0.0000E+000
 536.50  0.0000E+000
 537.00  0.0000E+000
 537.50  0.0000E+000
 538.00  0.0000E+000
 538.50  0.0000E+000
 539.00  0.0000E+000
 539.50  0.0000E+000
 540.00  0.0000E+000
 540.50  0.0000E+000
 541.00  0.0000E+000
 541.50  0.0000E+000
 542.00  0.0000E+000
 542.50  0.0000E+000
 543.00  0.0000E+000
 543.50  0.0000E+000
 544.00  0.0000E+000
 544.50  0.0000E+000
 545.00  0.0000E+000
 545.50  0.0000E+000
 546.00  0.0000E+000
 546.50  0.0000E+000
 547.00  0.0000E+000
 547.50  0.0000E+000
 548.00  0.0000E+000
 548.50  0.0000E+000
 549.00  0.0000E+000
 549.50  0.0000E+000
 550.00  0.0000E+000
 550.50  0.0000E+000
 551.00  0.0000E+000
 551.50  0.0000E+000
 552.00  0.0000E+000
 552.50  0.0000E+000
 553.00  0.0000E+000
 553.50  0.0000E+000
 554.00  0.0000E+000
 554.50  0.0000E+000
 555.00  0.0000E+000
 555.50  0.0000E+000
 556.00  0.0000E+000
 556.50  0.0000E+000
 557.00  0.0000E+000
 557.50  0.0000E+000
 558.00  0.0000E+000
 558.50  0.0000E+000
 559.00  0.0000E+000
 559.50  3.5539E-009
 560.00  1.3990E-008
 560.50  9.3776E-009
 561.00  2.0243E-010
 561.50  0.0000E+000
 562.00  0.0000E+000
 562.50  0.0000E+000
 563.00  0.0000E+000
 563.50  0.0000E+000
 564.00  0.0000E+000
 564.50  1.6835E-008
 565.00  1.2611E-007
 565.50  2.4005E-007
 566.00  2.5354E-007
 566.50  2.0895E-007
 567.00  1.4937E-007
 567.50  8.3117E-008
 568.00  3.3982E-008
 568.50  1.9212E-008
 569.00  2.2053E-008
 569.50  6.5000E-008
 570.00  1.5299E-007
 570.50  1.5944E-007
 571.00  1.7228E-007
 571.50  1.6976E-007
 572.00  7.2485E-008
 572.50  2.1463E-009
 573.00  1.6270E-008
 573.50  6.1738E-009
 574.00  2.9198E-008
 574.50  6.7605E-008
 575.00  4.4411E-008
 575.50  0.0000E+000
 576.00  0.0000E+000
 576.50  0.0000E+000
 577.00  0.0000E+000
 577.50  0.0000E+000
 578.00  0.0000E+000
 578.50  0.0000E+000
 579.00  0.0000E+000
 579.50  0.0000E+000
 580.00  0.0000E+000
 580.50  0.0000E+000
 581.00  1.2167E-009
 581.50  5.6781E-008
 582.00  1.7952E-007
 582.50  1.9030E-007
 583.00  2.0187E-007
 583.50  2.2570E-007
 584.00  1.7989E-007
 584.50  9.1012E-008
 585.00  2.8402E-008
 585.50  1.3259E-008
 586.00  1.7762E-009
 586.50  1.8048E-008
 587.00  5.5392E-008
 587.50  5.9489E-009
 588.00  0.0000E+000
 588.50  0.0000E+000
 589.00  0.0000E+000
 589.50  0.0000E+000
 590.00  0.0000E+000
 590.50  0.0000E+000
 591.00  0.0000E+000
 591.50  0.0000E+000
 592.00  0.0000E+000
 592.50  0.0000E+000
 593.00  0.0000E+000
 593.50  0.0000E+000
 594.00  0.0000E+000
 594.50  0.0000E+000
 595.00  0.0000E+000
 595.50  0.0000E+000
 596.00  0.0000E+000
 596.50  0.0000E+000
 597.00  0.0000E+000
 597.50  0.0000E+000
 598.00  0.0000E+000
 598.50  0.0000E+000
 599.00  0.0000E+000
 599.50  0.0000E+000
 600.00  5.9203E-009
 600.50  6.8530E-008
 601.00  1.7663E-007
 601.50  2.1042E-007
 602.00  3.1528E-007
 602.50  4.5962E-007
 603.00  4.6973E-007
 603.50  4.5735E-007
 604.00  3.5947E-007
 604.50  1.4896E-007
 605.00  0.0000E+000
 605.50  0.0000E+000
 606.00  0.0000E+000
 606.50  0.0000E+000
 607.00  0.0000E+000
 607.50  0.0000E+000
 608.00  0.0000E+000
 608.50  0.0000E+000
 609.00  1.0464E-007
 609.50  2.6044E-007
 610.00  3.5749E-007
 610.50  4.2507E-007
 611.00  4.3996E-007
 611.50  2.6543E-007
 612.00  2.2591E-007
 612.50  2.4413E-007
 613.00  2.7012E-007
 613.50  3.2725E-007
 614.00  3.8986E-007
 614.50  3.4341E-007
 615.00  2.9273E-007
 615.50  2.7406E-007
 616.00  1.4971E-007
 616.50  1.8693E-008
 617.00  1.5451E-010
 617.50  0.0000E+000
 618.00  0.0000E+000
 618.50  0.0000E+000
 619.00  2.7738E-008
 619.50  1.3072E-007
 620.00  1.3927E-007
 620.50  6.2939E-008
 621.00  1.2552E-008
 621.50  1.5786E-008
 622.00  1.1909E-007
 622.50  2.7054E-007
 623.00  3.8965E-007
 623.50  5.0090E-007
 624.00  6.0237E-007
 624.50  5.4652E-007
 625.00  3.2937E-007
 625.50  1.1907E-007
 626.00  0.0000E+000
 626.50  0.0000E+000
 627.00  0.0000E+000
 627.50  0.0000E+000
 628.00  0.0000E+000
 628.50  0.0000E+000
 629.00  0.0000E+000
 629.50  0.0000E+000
 630.00  0.0000E+000
 630.50  0.0000E+000
 631.00  0.0000E+000
 631.50  0.0000E+000
 632.00  0.0000E+000
 632.50  0.0000E+000
 633.00  0.0000E+000
 633.50  2.3463E-008
 634.00  9.0705E-008
 634.50  1.4778E-007
 635.00  1.7966E-007
 635.50  1.1309E-007
 636.00  2.6129E-008
 636.50  6.8052E-010
 637.00  0.0000E+000
 637.50  0.0000E+000
 638.00  0.0000E+000
 638.50  0.0000E+000
 639.00  0.0000E+000
 639.50  0.0000E+000
 640.00  0.0000E+000
 640.50  0.0000E+000
 641.00  0.0000E+000
 641.50  0.0000E+000
 642.00  0.0000E+000
 642.50  8.8343E-008
 643.00  3.8291E-007
 643.50  5.2484E-007
 644.00  7.3858E-007
 644.50  7.0665E-007
 645.00  5.1846E-007
 645.50  4.4477E-007
 646.00  3.8354E-007
 646.50  3.7216E-007
 647.00  6.5328E-007
 647.50  9.8058E-007
 648.00  1.2703E-006
 648.50  1.3820E-006
 649.00  1.2595E-006
 649.50  8.2494E-007
 650.00  2.4864E-007
 650.50  0.0000E+000
 651.00  0.0000E+000
 651.50  0.0000E+000
 652.00  0.0000E+000
 652.50  0.0000E+000
 653.00  0.0000E+000
 653.50  0.0000E+000
 654.00  0.0000E+000
 654.50  0.0000E+000
 655.00  0.0000E+000
 655.50  0.0000E+000
 656.00  0.0000E+000
 656.50  0.0000E+000
 657.00  0.0000E+000
 657.50  0.0000E+000
 658.00  0.0000E+000
 658.50  0.0000E+000
 659.00  0.0000E+000
 659.50  0.0000E+000
 660.00  0.0000E+000
 660.50  0.0000E+000
 661.00  0.0000E+000
 661.50  0.0000E+000
 662.00  0.0000E+000
 662.50  0.0000E+000
 663.00  0.0000E+000
 663.50  8.5146E-009
 664.00  2.7367E-007
 664.50  2.9908E-007
 665.00  2.9665E-007
 665.50  2.2716E-007
 666.00  2.4488E-008
 666.50  0.0000E+000
 667.00  0.0000E+000
 667.50  0.0000E+000
 668.00  0.0000E+000
 668.50  0.0000E+000
 669.00  0.0000E+000
 669.50  0.0000E+000
 670.00  0.0000E+000
 670.50  0.0000E+000
 671.00  0.0000E+000
 671.50  0.0000E+000
 672.00  0.0000E+000
 672.50  0.0000E+000
 673.00  0.0000E+000
 673.50  0.0000E+000
 674.00  0.0000E+000
 674.50  0.0000E+000
 675.00  0.0000E+000
 675.50  0.0000E+000
 676.00  0.0000E+000
 676.50  0.0000E+000
 677.00  2.2763E-007
 677.50  6.6033E-007
 678.00  8.2240E-007
 678.50  9.2753E-007
 679.00  9.2046E-007
 679.50  5.2435E-007
 680.00  1.2585E-007
 680.50  0.0000E+000
 681.00  0.0000E+000
 681.50  0.0000E+000
 682.00  0.0000E+000
 682.50  6.6723E-008
 683.00  6.5600E-008
 683.50  2.0950E-008
 684.00  8.9626E-009
 684.50  1.7159E-008
 685.00  1.4313E-007
 685.50  4.3566E-007
 686.00  8.5167E-007
 686.50  1.2267E-006
 687.00  1.5303E-006
 687.50  1.6490E-006
 688.00  1.7444E-006
 688.50  1.8247E-006
 689.00  1.8888E-006
 689.50  2.0678E-006
 690.00  2.2349E-006
 690.50  2.3095E-006
 691.00  2.2718E-006
 691.50  2.3588E-006
 692.00  2.4073E-006
 692.50  2.4907E-006
 693.00  2.4972E-006
 693.50  2.4771E-006
 694.00  2.3371E-006
 694.50  2.2803E-006
 695.00  2.3219E-006
 695.50  2.4895E-006
 696.00  2.7257E-006
 696.50  2.8894E-006
 697.00  2.9354E-006
 697.50  2.9127E-006
 698.00  2.7894E-006
 698.50  2.6096E-006
 699.00  2.5764E-006
 699.50  2.6654E-006
 700.00  2.6109E-006
 700.50  2.6927E-006
 701.00  2.6181E-006
 701.50  2.2143E-006
 702.00  1.8326E-006
 702.50  1.7150E-006
 703.00  1.7564E-006
 703.50  1.9779E-006
 704.00  2.3762E-006
 704.50  2.7366E-006
 705.00  2.9452E-006
 705.50  3.1599E-006
 706.00  3.3593E-006
 706.50  3.4570E-006
 707.00  3.6323E-006
 707.50  3.7451E-006
 708.00  3.5328E-006
 708.50  3.5382E-006
 709.00  3.6431E-006
 709.50  3.7759E-006
 710.00  4.0035E-006
 710.50  4.4179E-006
 711.00  4.7210E-006
 711.50  4.8510E-006
 712.00  4.9655E-006
 712.50  5.1192E-006
 713.00  5.3671E-006
 713.50  5.7867E-006
 714.00  6.5198E-006
 714.50  7.1072E-006
 715.00  7.9226E-006
 715.50  8.1533E-006
 716.00  8.5465E-006
 716.50  8.6745E-006
 717.00  9.0638E-006
 717.50  9.2407E-006
 718.00  9.6044E-006
 718.50  9.8164E-006
 719.00  9.9776E-006
 719.50  1.0063E-005
 720.00  1.0358E-005
 720.50  1.0641E-005
 721.00  1.0993E-005
 721.50  1.1407E-005
 722.00  1.1848E-005
 722.50  1.2216E-005
 723.00  1.2721E-005
 723.50  1.3165E-005
 724.00  1.3732E-005
 724.50  1.4407E-005
 725.00  1.5226E-005
 725.50  1.6033E-005
 726.00  1.6865E-005
 726.50  1.7859E-005
 727.00  1.8732E-005
 727.50  1.9488E-005
 728.00  2.0262E-005
 728.50  2.0916E-005
 729.00  2.1466E-005
 729.50  2.2080E-005
 730.00  2.2772E-005
 730.50  2.3695E-005
 731.00  2.4487E-005
 731.50  2.5237E-005
 732.00  2.6091E-005
 732.50  2.7118E-005
 733.00  2.8233E-005
 733.50  2.9638E-005
 734.00  3.1229E-005
 734.50  3.2893E-005
 735.00  3.4633E-005
 735.50  3.6354E-005
 736.00  3.8258E-005
 736.50  4.0312E-005
 737.00  4.2072E-005
 737.50  4.3866E-005
 738.00  4.5789E-005
 738.50  4.7149E-005
 739.00  4.8484E-005
 739.50  5.0508E-005
 740.00  5.2229E-005
 740.50  5.4088E-005
 741.00  5.6409E-005
 741.50  5.8809E-005
 742.00  6.1186E-005
 742.50  6.3736E-005
 743.00  6.6328E-005
 743.50  6.9130E-005
 744.00  7.1858E-005
 744.50  7.4307E-005
 745.00  7.6924E-005
 745.50  7.9722E-005
 746.00  8.2319E-005
 746.50  8.5249E-005
 747.00  8.8366E-005
 747.50  9.1167E-005
 748.00  9.3719E-005
 748.50  9.5906E-005
 749.00  9.8090E-005
 749.50  1.0034E-004
 750.00  1.0250E-004
 750.50  1.0468E-004
 751.00  1.0705E-004
 751.50  1.0927E-004
 752.00  1.1114E-004
 752.50  1.1287E-004
 753.00  1.1452E-004
 753.50  1.1608E-004
 754.00  1.1752E-004
 754.50  1.1885E-004
 755.00  1.1996E-004
 755.50  1.2060E-004
 756.00  1.2091E-004
 756.50  1.2057E-004
 757.00  1.2003E-004
 757.50  1.1906E-004
 758.00  1.1802E-004
 758.50  1.1667E-004
 759.00  1.1542E-004
 759.50  1.1413E-004
 760.00  1.1271E-004
 760.50  1.1107E-004
 761.00  1.0954E-004
 761.50  1.0787E-004
 762.00  1.0600E-004
 762.50  1.0406E-004
 763.00  1.0209E-004
 763.50  9.9374E-005
 764.00  9.6737E-005
 764.50  9.3495E-005
 765.00  8.9845E-005
 765.50  8.5653E-005
 766.00  8.1961E-005
 766.50  7.8104E-005
 767.00  7.4513E-005
 767.50  7.1128E-005
 768.00  6.7805E-005
 768.50  6.4360E-005
 769.00  6.1093E-005
 769.50  5.8275E-005
 770.00  5.5119E-005
 770.50  5.1697E-005
 771.00  4.8711E-005
 771.50  4.5975E-005
 772.00  4.2946E-005
 772.50  4.0996E-005
 773.00  3.9111E-005
 773.50  3.7272E-005
 774.00  3.5359E-005
 774.50  3.3783E-005
 775.00  3.2083E-005
 775.50  3.0746E-005
 776.00  2.9378E-005
 776.50  2.8152E-005
 777.00  2.7023E-005
 777.50  2.5927E-005
 778.00  2.4774E-005
 778.50  2.3449E-005
 779.00  2.1971E-005
 779.50  2.0567E-005
 780.00  1.9379E-005
 780.50  1.8398E-005
 781.00  1.7717E-005
 781.50  1.7041E-005
 782.00  1.6407E-005
 782.50  1.5581E-005
 783.00  1.4745E-005
 783.50  1.3461E-005
 784.00  1.2434E-005
 784.50  1.1633E-005
 785.00  1.1066E-005
 785.50  1.0473E-005
 786.00  1.0282E-005
 786.50  1.0247E-005
 787.00  1.0022E-005
 787.50  9.7337E-006
 788.00  9.4452E-006
 788.50  8.9681E-006
 789.00  8.4374E-006
 789.50  7.7813E-006
 790.00  7.0934E-006
 790.50  6.5645E-006
 791.00  6.0662E-006
 791.50  5.1232E-006
 792.00  4.6198E-006
 792.50  4.2482E-006
 793.00  3.9749E-006
 793.50  3.8565E-006
 794.00  4.0420E-006
 794.50  4.0326E-006
 795.00  3.9909E-006
 795.50  3.9424E-006
 796.00  3.9340E-006
 796.50  4.1185E-006
 797.00  4.2740E-006
 797.50  4.2292E-006
 798.00  4.0295E-006
 798.50  3.5888E-006
 799.00  3.1782E-006
 799.50  2.8394E-006
 800.00  2.8123E-006
 800.50  2.7975E-006
 801.00  3.0000E-006
 801.50  3.0186E-006
 802.00  2.8521E-006
 802.50  2.5465E-006
 803.00  2.5441E-006
 803.50  2.3793E-006
 804.00  2.2505E-006
 804.50  2.0005E-006
 805.00  1.6564E-006
 805.50  1.0710E-006
 806.00  5.0846E-007
 806.50  2.6942E-007
 807.00  1.6967E-007
 807.50  1.9268E-007
 808.00  5.3058E-007
 808.50  9.7612E-007
 809.00  1.6108E-006
 809.50  2.7943E-006
 810.00  3.5497E-006
 810.50  3.8085E-006
 811.00  3.7516E-006
 811.50  3.7018E-006
 812.00  3.4526E-006
 812.50  3.5988E-006
 813.00  3.5451E-006
 813.50  3.3995E-006
 814.00  2.8185E-006
 814.50  2.2560E-006
 815.00  1.8585E-006
 815.50  1.3553E-006
 816.00  1.0902E-006
 816.50  9.5037E-007
 817.00  4.4798E-007
 817.50  2.9710E-007
 818.00  2.2971E-007
 818.50  3.9918E-008
 819.00  0.0000E+000
 819.50  0.0000E+000
 820.00  0.0000E+000
 820.50  0.0000E+000
 821.00  0.0000E+000
 821.50  0.0000E+000
 822.00  0.0000E+000
 822.50  0.0000E+000
 823.00  3.1082E-008
 823.50  3.7787E-007
 824.00  1.1081E-006
 824.50  1.4409E-006
 825.00  1.4837E-006
 825.50  1.1669E-006
 826.00  8.4894E-007
 826.50  6.3786E-007
 827.00  5.6357E-007
 827.50  3.9210E-007
 828.00  2.9189E-007
 828.50  2.9337E-007
 829.00  8.3912E-008
 829.50  0.0000E+000
 830.00  0.0000E+000
 830.50  0.0000E+000
 831.00  0.0000E+000
 831.50  0.0000E+000
 832.00  0.0000E+000
 832.50  0.0000E+000
 833.00  0.0000E+000
 833.50  6.1687E-009
 834.00  1.4473E-007
 834.50  7.1538E-007
 835.00  1.2594E-006
 835.50  1.3726E-006
 836.00  5.8321E-007
 836.50  0.0000E+000
 837.00  0.0000E+000
 837.50  0.0000E+000
 838.00  0.0000E+000
 838.50  0.0000E+000
 839.00  0.0000E+000
 839.50  6.3761E-008
 840.00  2.4059E-008
 840.50  2.6822E-007
 841.00  3.2372E-007
 841.50  3.9495E-008
 842.00  0.0000E+000
 842.50  0.0000E+000
 843.00  0.0000E+000
 843.50  0.0000E+000
 844.00  0.0000E+000
 844.50  0.0000E+000
 845.00  0.0000E+000
 845.50  0.0000E+000
 846.00  0.0000E+000
 846.50  0.0000E+000
 847.00  0.0000E+000
 847.50  0.0000E+000
 848.00  0.0000E+000
 848.50  0.0000E+000
 849.00  0.0000E+000
 849.50  0.0000E+000
 850.00  0.0000E+000
 850.50  0.0000E+000
 851.00  0.0000E+000
 851.50  0.0000E+000
 852.00  1.8316E-007
 852.50  7.0291E-007
 853.00  1.0048E-006
 853.50  8.4554E-007
 854.00  2.5290E-007
 854.50  0.0000E+000
 855.00  0.0000E+000
 855.50  0.0000E+000
 856.00  0.0000E+000
 856.50  0.0000E+000
 857.00  0.0000E+000
 857.50  0.0000E+000
 858.00  0.0000E+000
 858.50  0.0000E+000
 859.00  0.0000E+000
 859.50  0.0000E+000
 860.00  0.0000E+000
 860.50  0.0000E+000
 861.00  0.0000E+000
 861.50  0.0000E+000
 862.00  0.0000E+000
 862.50  0.0000E+000
 863.00  0.0000E+000
 863.50  0.0000E+000
 864.00  0.0000E+000
 864.50  0.0000E+000
 865.00  0.0000E+000
 865.50  0.0000E+000
 866.00  0.0000E+000
 866.50  0.0000E+000
 867.00  0.0000E+000
 867.50  0.0000E+000
 868.00  0.0000E+000
 868.50  0.0000E+000
 869.00  0.0000E+000
 869.50  0.0000E+000
 870.00  0.0000E+000
 870.50  0.0000E+000
 871.00  2.8573E-007
 871.50  1.4829E-006
 872.00  3.3914E-006
 872.50  4.7326E-006
 873.00  5.7038E-006
 873.50  6.4533E-006
 874.00  6.3125E-006
 874.50  6.2657E-006
 875.00  6.4242E-006
 875.50  6.0874E-006
 876.00  5.7960E-006
 876.50  5.6478E-006
 877.00  4.1389E-006
 877.50  3.0518E-006
 878.00  2.0421E-006
 878.50  2.3193E-007
 879.00  0.0000E+000
 879.50  0.0000E+000
 880.00  0.0000E+000
 880.50  0.0000E+000
 881.00  0.0000E+000
 881.50  0.0000E+000
 882.00  0.0000E+000
 882.50  0.0000E+000
 883.00  0.0000E+000
 883.50  0.0000E+000
 884.00  0.0000E+000
 884.50  0.0000E+000
 885.00  0.0000E+000
 885.50  0.0000E+000
 886.00  0.0000E+000
 886.50  0.0000E+000
 887.00  0.0000E+000
 887.50  0.0000E+000
 888.00  0.0000E+000
 888.50  0.0000E+000
 889.00  0.0000E+000
 889.50  0.0000E+000
 890.00  0.0000E+000
 890.50  0.0000E+000
 891.00  0.0000E+000
 891.50  0.0000E+000
 892.00  0.0000E+000
 892.50  0.0000E+000
 893.00  0.0000E+000
 893.50  0.0000E+000
 894.00  0.0000E+000
 894.50  0.0000E+000
 895.00  0.0000E+000
 895.50  0.0000E+000
 896.00  0.0000E+000
 896.50  0.0000E+000
 897.00  0.0000E+000
 897.50  0.0000E+000
 898.00  0.0000E+000
 898.50  0.0000E+000
 899.00  0.0000E+000
 899.50  0.0000E+000
 900.00  0.0000E+000
 900.50  0.0000E+000
 901.00  0.0000E+000
 901.50  0.0000E+000
 902.00  0.0000E+000
 902.50  0.0000E+000
 903.00  0.0000E+000
 903.50  0.0000E+000
 904.00  0.0000E+000
 904.50  0.0000E+000
 905.00  0.0000E+000
 905.50  0.0000E+000
 906.00  0.0000E+000
 906.50  0.0000E+000
 907.00  0.0000E+000
 907.50  0.0000E+000
 908.00  0.0000E+000
 908.50  4.9855E-007
 909.00  1.5472E-006
 909.50  2.1257E-006
 910.00  2.1605E-006
 910.50  1.2195E-006
 911.00  2.5525E-007
 911.50  0.0000E+000
 912.00  0.0000E+000
 912.50  0.0000E+000
 913.00  0.0000E+000
 913.50  0.0000E+000
 914.00  0.0000E+000
 914.50  0.0000E+000
 915.00  0.0000E+000
 915.50  0.0000E+000
 916.00  3.2298E-007
 916.50  9.7192E-007
 917.00  1.0707E-006
 917.50  1.3251E-006
 918.00  1.2552E-006
 918.50  8.0959E-007
 919.00  5.7051E-007
 919.50  3.6619E-007
 920.00  0.0000E+000
 920.50  0.0000E+000
 921.00  0.0000E+000
 921.50  0.0000E+000
 922.00  0.0000E+000
 922.50  0.0000E+000
 923.00  0.0000E+000
 923.50  0.0000E+000
 924.00  0.0000E+000
 924.50  0.0000E+000
 925.00  0.0000E+000
 925.50  0.0000E+000
 926.00  0.0000E+000
 926.50  0.0000E+000
 927.00  0.0000E+000
 927.50  0.0000E+000
 928.00  0.0000E+000
 928.50  0.0000E+000
 929.00  0.0000E+000
 929.50  0.0000E+000
 930.00  0.0000E+000
 930.50  0.0000E+000
 931.00  0.0000E+000
 931.50  1.8190E-006
 932.00  3.7541E-006
 932.50  4.7658E-006
 933.00  5.6137E-006
 933.50  5.7776E-006
 934.00  4.9580E-006
 934.50  4.1438E-006
 935.00  2.5991E-006
 935.50  1.1753E-006
 936.00  2.9045E-007
 936.50  2.3792E-007
 937.00  0.0000E+000
 937.50  0.0000E+000
 938.00  0.0000E+000
 938.50  0.0000E+000
 939.00  0.0000E+000
 939.50  0.0000E+000
 940.00  0.0000E+000
 940.50  0.0000E+000
 941.00  0.0000E+000
 941.50  1.4312E-006
 942.00  2.1785E-006
 942.50  1.5100E-006
 943.00  3.2039E-007
 943.50  0.0000E+000
 944.00  0.0000E+000
 944.50  0.0000E+000
 945.00  0.0000E+000
 945.50  0.0000E+000
 946.00  0.0000E+000
 946.50  0.0000E+000
 947.00  0.0000E+000
 947.50  0.0000E+000
 948.00  0.0000E+000
 948.50  0.0000E+000
 949.00  0.0000E+000
 949.50  0.0000E+000
 950.00  0.0000E+000
 950.50  0.0000E+000
 951.00  0.0000E+000
 951.50  0.0000E+000
 952.00  0.0000E+000
 952.50  0.0000E+000
 953.00  0.0000E+000
 953.50  0.0000E+000
 954.00  0.0000E+000
 954.50  0.0000E+000
 955.00  0.0000E+000
 955.50  0.0000E+000
 956.00  0.0000E+000
 956.50  0.0000E+000
 957.00  0.0000E+000
 957.50  0.0000E+000
 958.00  0.0000E+000
 958.50  1.1874E-007
 959.00  1.1016E-006
 959.50  2.5003E-006
 960.00  3.3841E-006
 960.50  2.9977E-006
 961.00  4.5466E-007
 961.50  0.0000E+000
 962.00  0.0000E+000
 962.50  0.0000E+000
 963.00  0.0000E+000
 963.50  0.0000E+000
 964.00  0.0000E+000
 964.50  2.1405E-009
 965.00  4.4680E-007
 965.50  5.7653E-006
 966.00  9.1115E-006
 966.50  1.1716E-005
 967.00  1.0158E-005
 967.50  1.0453E-005
 968.00  9.8086E-006
 968.50  6.5478E-006
 969.00  4.2636E-006
 969.50  3.0461E-006
 970.00  4.4034E-007
 970.50  0.0000E+000
 971.00  0.0000E+000
 971.50  0.0000E+000
 972.00  0.0000E+000
 972.50  0.0000E+000
 973.00  0.0000E+000
 973.50  2.3062E-007
 974.00  1.7448E-007
 974.50  0.0000E+000
 975.00  0.0000E+000
 975.50  0.0000E+000
 976.00  0.0000E+000
 976.50  0.0000E+000
 977.00  0.0000E+000
 977.50  0.0000E+000
 978.00  0.0000E+000
 978.50  0.0000E+000
 979.00  0.0000E+000
 979.50  0.0000E+000
 980.00  0.0000E+000
 980.50  0.0000E+000
 981.00  0.0000E+000
 981.50  2.3024E-006
 982.00  4.7498E-006
 982.50  8.1800E-006
 983.00  3.3051E-006
 983.50  2.6953E-007
 984.00  0.0000E+000
 984.50  0.0000E+000
 985.00  0.0000E+000
 985.50  1.1899E-007
 986.00  2.1855E-006
 986.50  1.0316E-005
 987.00  1.8843E-005
 987.50  2.0815E-005
 988.00  1.9094E-005
 988.50  9.7755E-006
 989.00  1.4723E-006
 989.50  0.0000E+000
 990.00  0.0000E+000
 990.50  0.0000E+000
 991.00  0.0000E+000
 991.50  0.0000E+000
 992.00  0.0000E+000
 992.50  0.0000E+000
 993.00  0.0000E+000
 993.50  0.0000E+000
 994.00  0.0000E+000
 994.50  8.2719E-006
 995.00  1.3343E-005
 995.50  1.5475E-005
 996.00  1.9295E-005
 996.50  1.5141E-005
 997.00  8.8490E-006
 997.50  9.4732E-006
 998.00  1.3278E-005
 998.50  1.0745E-005
 999.00  7.9159E-006
 999.50  7.5928E-007
1000.00  0.0000E+000
1000.50  0.0000E+000
1001.00  0.0000E+000
1001.50  0.0000E+000
1002.00  0.0000E+000
1002.50  0.0000E+000
1003.00  0.0000E+000
1003.50  0.0000E+000
1004.00  0.0000E+000
1004.50  0.0000E+000
1005.00  0.0000E+000
1005.50  0.0000E+000
1006.00  0.0000E+000
1006.50  0.0000E+000
1007.00  0.0000E+000
1007.50  0.0000E+000
1008.00  0.0000E+000
1008.50  0.0000E+000
1009.00  0.0000E+000
1009.50  0.0000E+000
1010.00  0.0000E+000
1010.50  0.0000E+000
1011.00  0.0000E+000
1011.50  0.0000E+000
1012.00  0.0000E+000
1012.50  0.0000E+000
1013.00  0.0000E+000
1013.50  0.0000E+000
1014.00  0.0000E+000
1014.50  0.0000E+000
1015.00  0.0000E+000
1015.50  0.0000E+000
1016.00  0.0000E+000
1016.50  0.0000E+000
1017.00  0.0000E+000
1017.50  0.0000E+000
1018.00  0.0000E+000
1018.50  0.0000E+000
1019.00  0.0000E+000
1019.50  0.0000E+000
1020.00  0.0000E+000
1020.50  0.0000E+000
1021.00  0.0000E+000
1021.50  0.0000E+000
1022.00  0.0000E+000
1022.50  0.0000E+000
1023.00  0.0000E+000
1023.50  0.0000E+000
1024.00  0.0000E+000
1024.50  0.0000E+000
1025.00  0.0000E+000
1025.50  0.0000E+000
1026.00  0.0000E+000
1026.50  0.0000E+000
1027.00  0.0000E+000
1027.50  0.0000E+000
1028.00  0.0000E+000
1028.50  0.0000E+000
1029.00  0.0000E+000
1029.50  0.0000E+000
1030.00  0.0000E+000
1030.50  0.0000E+000
1031.00  0.0000E+000
1031.50  0.0000E+000
1032.00  0.0000E+000
1032.50  0.0000E+000
1033.00  0.0000E+000
1033.50  0.0000E+000
1034.00  0.0000E+000
1034.50  0.0000E+000
1035.00  0.0000E+000
1035.50  0.0000E+000
1036.00  0.0000E+000
1036.50  0.0000E+000
1037.00  0.0000E+000
1037.50  0.0000E+000
1038.00  0.0000E+000
1038.50  0.0000E+000
1039.00  0.0000E+000
1039.50  0.0000E+000
1040.00  0.0000E+000
1040.50  0.0000E+000
1041.00  0.0000E+000
1041.50  0.0000E+000
1042.00  0.0000E+000
1042.50  0.0000E+000
1043.00  0.0000E+000
1043.50  0.0000E+000
1044.00  0.0000E+000
1044.50  0.0000E+000
1045.00  0.0000E+000
1045.50  0.0000E+000
1046.00  0.0000E+000
1046.50  0.0000E+000
1047.00  0.0000E+000
1047.50  0.0000E+000
1048.00  0.0000E+000
1048.50  0.0000E+000
1049.00  0.0000E+000
1049.50  0.0000E+000
1050.00  0.0000E+000
1050.50  0.0000E+000
1051.00  0.0000E+000
1051.50  0.0000E+000
1052.00  0.0000E+000
1052.50  0.0000E+000
1053.00  0.0000E+000
1053.50  0.0000E+000
1054.00  0.0000E+000
1054.50  0.0000E+000
1055.00  0.0000E+000
1055.50  0.0000E+000
1056.00  0.0000E+000
1056.50  0.0000E+000
1057.00  0.0000E+000
1057.50  0.0000E+000
1058.00  0.0000E+000
1058.50  0.0000E+000
1059.00  0.0000E+000
1059.50  0.0000E+000
1060.00  0.0000E+000
1060.50  0.0000E+000
1061.00  0.0000E+000
1061.50  0.0000E+000
1062.00  0.0000E+000
1062.50  0.0000E+000
1063.00  0.0000E+000
1063.50  0.0000E+000
1064.00  0.0000E+000
1064.50  0.0000E+000
1065.00  0.0000E+000
1065.50  0.0000E+000
1066.00  0.0000E+000
1066.50  0.0000E+000
1067.00  0.0000E+000
1067.50  0.0000E+000
1068.00  0.0000E+000
1068.50  0.0000E+000
1069.00  0.0000E+000
1069.50  0.0000E+000
1070.00  0.0000E+000
1070.50  0.0000E+000
1071.00  0.0000E+000
1071.50  0.0000E+000
1072.00  0.0000E+000
1072.50  0.0000E+000
1073.00  0.0000E+000
1073.50  0.0000E+000
1074.00  0.0000E+000
1074.50  0.0000E+000
1075.00  0.0000E+000
1075.50  0.0000E+000
1076.00  0.0000E+000
1076.50  0.0000E+000
1077.00  0.0000E+000
1077.50  0.0000E+000
1078.00  0.0000E+000
1078.50  0.0000E+000
1079.00  0.0000E+000
1079.50  0.0000E+000
1080.00  0.0000E+000
1080.50  0.0000E+000
1081.00  0.0000E+000
1081.50  0.0000E+000
1082.00  0.0000E+000
1082.50  0.0000E+000
1083.00  0.0000E+000
1083.50  0.0000E+000
1084.00  0.0000E+000
1084.50  0.0000E+000
1085.00  0.0000E+000
1085.50  0.0000E+000
1086.00  0.0000E+000
1086.50  0.0000E+000
1087.00  0.0000E+000
1087.50  0.0000E+000
1088.00  0.0000E+000
1088.50  0.0000E+000
1089.00  0.0000E+000
1089.50  0.0000E+000
1090.00  0.0000E+000
1090.50  0.0000E+000
1091.00  0.0000E+000
1091.50  0.0000E+000
1092.00  0.0000E+000
1092.50  0.0000E+000
1093.00  0.0000E+000
1093.50  0.0000E+000
1094.00  0.0000E+000
1094.50  0.0000E+000
1095.00  0.0000E+000
1095.50  0.0000E+000
1096.00  0.0000E+000
1096.50  0.0000E+000
1097.00  0.0000E+000
1097.50  0.0000E+000
1098.00  0.0000E+000
1098.50  0.0000E+000
1099.00  0.0000E+000
1099.50  0.0000E+000
1100.00  0.0000E+000
1100.50  0.0000E+000
1101.00  0.0000E+000
1101.50  0.0000E+000
1102.00  0.0000E+000
1102.50  0.0000E+000
1103.00  0.0000E+000
1103.50  0.0000E+000
1104.00  0.0000E+000
1104.50  0.0000E+000
1105.00  0.0000E+000
1105.50  0.0000E+000
1106.00  0.0000E+000
1106.50  0.0000E+000
1107.00  0.0000E+000
1107.50  0.0000E+000
1108.00  0.0000E+000
1108.50  0.0000E+000
1109.00  0.0000E+000
1109.50  0.0000E+000
1110.00  0.0000E+000
1110.50  0.0000E+000
1111.00  0.0000E+000
1111.50  0.0000E+000
1112.00  0.0000E+000
1112.50  0.0000E+000
1113.00  0.0000E+000
1113.50  0.0000E+000
1114.00  0.0000E+000
1114.50  0.0000E+000
1115.00  0.0000E+000
1115.50  0.0000E+000
1116.00  0.0000E+000
1116.50  0.0000E+000
1117.00  0.0000E+000
1117.50  0.0000E+000
1118.00  0.0000E+000
1118.50  0.0000E+000
1119.00  0.0000E+000
1119.50  0.0000E+000
1120.00  0.0000E+000
1120.50  0.0000E+000
1121.00  0.0000E+000
1121.50  0.0000E+000
1122.00  0.0000E+000
1122.50  0.0000E+000
1123.00  0.0000E+000
1123.50  0.0000E+000
1124.00  0.0000E+000
1124.50  0.0000E+000
1125.00  0.0000E+000
1125.50  0.0000E+000
1126.00  0.0000E+000
1126.50  0.0000E+000
1127.00  0.0000E+000
1127.50  0.0000E+000
: 6
