# Supplementary material for: A photoconversion model for full spectral programming and multiplexing of optogenetic systems
Source: Mol Syst Biol. 2017 Apr 24;13(4):926. doi: 10.15252/msb.20167456 (PMC5408778; doi:10.15252/msb.20167456)
Supplement: Supplementary file 11 — Dataset EV3 [file MSB-13-926-s011.zip › dataset_ev3_led_data/led_calibration_data/EO_03/Shannen_c1/raw/21.IRR]

" File: 160129_calibrations\post-calibration\Sha
" RAD->  Wave:647.21nm  Pix:1050  Val:  0.000  Time:400ms  Avg:2  Sm:1  Sg:1  Tc:off  SNAP  Xt:1  Ch:1  Xtrig wnmcal >RAD-IS6.CAL
 180.00  0.0000E+000
 180.50  0.0000E+000
 181.00  0.0000E+000
 181.50  0.0000E+000
 182.00  0.0000E+000
 182.50  0.0000E+000
 183.00  0.0000E+000
 183.50  0.0000E+000
 184.00  0.0000E+000
 184.50  0.0000E+000
 185.00  0.0000E+000
 185.50  0.0000E+000
 186.00  0.0000E+000
 186.50  0.0000E+000
 187.00  0.0000E+000
 187.50  0.0000E+000
 188.00  0.0000E+000
 188.50  0.0000E+000
 189.00  0.0000E+000
 189.50  0.0000E+000
 190.00  0.0000E+000
 190.50  0.0000E+000
 191.00  0.0000E+000
 191.50  0.0000E+000
 192.00  0.0000E+000
 192.50  0.0000E+000
 193.00  0.0000E+000
 193.50  0.0000E+000
 194.00  0.0000E+000
 194.50  0.0000E+000
 195.00  0.0000E+000
 195.50  0.0000E+000
 196.00  0.0000E+000
 196.50  0.0000E+000
 197.00  0.0000E+000
 197.50  0.0000E+000
 198.00  0.0000E+000
 198.50  0.0000E+000
 199.00  0.0000E+000
 199.50  0.0000E+000
 200.00  0.0000E+000
 200.50  0.0000E+000
 201.00  0.0000E+000
 201.50  0.0000E+000
 202.00  0.0000E+000
 202.50  0.0000E+000
 203.00  0.0000E+000
 203.50  0.0000E+000
 204.00  0.0000E+000
 204.50  0.0000E+000
 205.00  0.0000E+000
 205.50  0.0000E+000
 206.00  0.0000E+000
 206.50  0.0000E+000
 207.00  0.0000E+000
 207.50  0.0000E+000
 208.00  0.0000E+000
 208.50  0.0000E+000
 209.00  0.0000E+000
 209.50  0.0000E+000
 210.00  0.0000E+000
 210.50  0.0000E+000
 211.00  0.0000E+000
 211.50  0.0000E+000
 212.00  0.0000E+000
 212.50  0.0000E+000
 213.00  0.0000E+000
 213.50  0.0000E+000
 214.00  0.0000E+000
 214.50  0.0000E+000
 215.00  0.0000E+000
 215.50  0.0000E+000
 216.00  0.0000E+000
 216.50  0.0000E+000
 217.00  0.0000E+000
 217.50  0.0000E+000
 218.00  0.0000E+000
 218.50  0.0000E+000
 219.00  0.0000E+000
 219.50  0.0000E+000
 220.00  0.0000E+000
 220.50  0.0000E+000
 221.00  0.0000E+000
 221.50  0.0000E+000
 222.00  0.0000E+000
 222.50  0.0000E+000
 223.00  0.0000E+000
 223.50  0.0000E+000
 224.00  0.0000E+000
 224.50  0.0000E+000
 225.00  0.0000E+000
 225.50  0.0000E+000
 226.00  0.0000E+000
 226.50  0.0000E+000
 227.00  0.0000E+000
 227.50  0.0000E+000
 228.00  0.0000E+000
 228.50  0.0000E+000
 229.00  0.0000E+000
 229.50  0.0000E+000
 230.00  0.0000E+000
 230.50  0.0000E+000
 231.00  0.0000E+000
 231.50  0.0000E+000
 232.00  0.0000E+000
 232.50  0.0000E+000
 233.00  0.0000E+000
 233.50  0.0000E+000
 234.00  0.0000E+000
 234.50  0.0000E+000
 235.00  0.0000E+000
 235.50  0.0000E+000
 236.00  0.0000E+000
 236.50  0.0000E+000
 237.00  0.0000E+000
 237.50  0.0000E+000
 238.00  0.0000E+000
 238.50  0.0000E+000
 239.00  0.0000E+000
 239.50  0.0000E+000
 240.00  0.0000E+000
 240.50  0.0000E+000
 241.00  0.0000E+000
 241.50  0.0000E+000
 242.00  0.0000E+000
 242.50  0.0000E+000
 243.00  0.0000E+000
 243.50  0.0000E+000
 244.00  0.0000E+000
 244.50  0.0000E+000
 245.00  0.0000E+000
 245.50  0.0000E+000
 246.00  0.0000E+000
 246.50  0.0000E+000
 247.00  0.0000E+000
 247.50  0.0000E+000
 248.00  0.0000E+000
 248.50  0.0000E+000
 249.00  0.0000E+000
 249.50  0.0000E+000
 250.00  0.0000E+000
 250.50  0.0000E+000
 251.00  0.0000E+000
 251.50  0.0000E+000
 252.00  0.0000E+000
 252.50  0.0000E+000
 253.00  0.0000E+000
 253.50  0.0000E+000
 254.00  0.0000E+000
 254.50  0.0000E+000
 255.00  0.0000E+000
 255.50  0.0000E+000
 256.00  0.0000E+000
 256.50  0.0000E+000
 257.00  0.0000E+000
 257.50  0.0000E+000
 258.00  0.0000E+000
 258.50  0.0000E+000
 259.00  0.0000E+000
 259.50  0.0000E+000
 260.00  0.0000E+000
 260.50  0.0000E+000
 261.00  0.0000E+000
 261.50  0.0000E+000
 262.00  0.0000E+000
 262.50  0.0000E+000
 263.00  0.0000E+000
 263.50  0.0000E+000
 264.00  0.0000E+000
 264.50  0.0000E+000
 265.00  0.0000E+000
 265.50  0.0000E+000
 266.00  0.0000E+000
 266.50  0.0000E+000
 267.00  0.0000E+000
 267.50  0.0000E+000
 268.00  0.0000E+000
 268.50  0.0000E+000
 269.00  0.0000E+000
 269.50  0.0000E+000
 270.00  0.0000E+000
 270.50  0.0000E+000
 271.00  0.0000E+000
 271.50  0.0000E+000
 272.00  0.0000E+000
 272.50  0.0000E+000
 273.00  0.0000E+000
 273.50  0.0000E+000
 274.00  0.0000E+000
 274.50  0.0000E+000
 275.00  0.0000E+000
 275.50  0.0000E+000
 276.00  0.0000E+000
 276.50  0.0000E+000
 277.00  0.0000E+000
 277.50  0.0000E+000
 278.00  0.0000E+000
 278.50  0.0000E+000
 279.00  0.0000E+000
 279.50  0.0000E+000
 280.00  0.0000E+000
 280.50  0.0000E+000
 281.00  0.0000E+000
 281.50  0.0000E+000
 282.00  0.0000E+000
 282.50  0.0000E+000
 283.00  0.0000E+000
 283.50  0.0000E+000
 284.00  0.0000E+000
 284.50  0.0000E+000
 285.00  0.0000E+000
 285.50  0.0000E+000
 286.00  0.0000E+000
 286.50  0.0000E+000
 287.00  0.0000E+000
 287.50  0.0000E+000
 288.00  0.0000E+000
 288.50  0.0000E+000
 289.00  0.0000E+000
 289.50  0.0000E+000
 290.00  0.0000E+000
 290.50  0.0000E+000
 291.00  0.0000E+000
 291.50  0.0000E+000
 292.00  0.0000E+000
 292.50  0.0000E+000
 293.00  0.0000E+000
 293.50  0.0000E+000
 294.00  0.0000E+000
 294.50  0.0000E+000
 295.00  0.0000E+000
 295.50  0.0000E+000
 296.00  0.0000E+000
 296.50  0.0000E+000
 297.00  0.0000E+000
 297.50  0.0000E+000
 298.00  0.0000E+000
 298.50  0.0000E+000
 299.00  0.0000E+000
 299.50  0.0000E+000
 300.00  0.0000E+000
 300.50  0.0000E+000
 301.00  0.0000E+000
 301.50  0.0000E+000
 302.00  0.0000E+000
 302.50  0.0000E+000
 303.00  0.0000E+000
 303.50  0.0000E+000
 304.00  0.0000E+000
 304.50  0.0000E+000
 305.00  0.0000E+000
 305.50  0.0000E+000
 306.00  0.0000E+000
 306.50  0.0000E+000
 307.00  0.0000E+000
 307.50  0.0000E+000
 308.00  0.0000E+000
 308.50  0.0000E+000
 309.00  0.0000E+000
 309.50  0.0000E+000
 310.00  0.0000E+000
 310.50  0.0000E+000
 311.00  0.0000E+000
 311.50  0.0000E+000
 312.00  0.0000E+000
 312.50  0.0000E+000
 313.00  0.0000E+000
 313.50  0.0000E+000
 314.00  0.0000E+000
 314.50  0.0000E+000
 315.00  0.0000E+000
 315.50  0.0000E+000
 316.00  0.0000E+000
 316.50  0.0000E+000
 317.00  0.0000E+000
 317.50  0.0000E+000
 318.00  0.0000E+000
 318.50  0.0000E+000
 319.00  0.0000E+000
 319.50  0.0000E+000
 320.00  0.0000E+000
 320.50  0.0000E+000
 321.00  0.0000E+000
 321.50  0.0000E+000
 322.00  0.0000E+000
 322.50  0.0000E+000
 323.00  0.0000E+000
 323.50  0.0000E+000
 324.00  0.0000E+000
 324.50  0.0000E+000
 325.00  0.0000E+000
 325.50  0.0000E+000
 326.00  0.0000E+000
 326.50  0.0000E+000
 327.00  0.0000E+000
 327.50  0.0000E+000
 328.00  0.0000E+000
 328.50  0.0000E+000
 329.00  0.0000E+000
 329.50  0.0000E+000
 330.00  0.0000E+000
 330.50  0.0000E+000
 331.00  0.0000E+000
 331.50  0.0000E+000
 332.00  0.0000E+000
 332.50  0.0000E+000
 333.00  0.0000E+000
 333.50  0.0000E+000
 334.00  0.0000E+000
 334.50  0.0000E+000
 335.00  0.0000E+000
 335.50  0.0000E+000
 336.00  0.0000E+000
 336.50  0.0000E+000
 337.00  0.0000E+000
 337.50  0.0000E+000
 338.00  0.0000E+000
 338.50  0.0000E+000
 339.00  0.0000E+000
 339.50  0.0000E+000
 340.00  0.0000E+000
 340.50  0.0000E+000
 341.00  0.0000E+000
 341.50  0.0000E+000
 342.00  0.0000E+000
 342.50  0.0000E+000
 343.00  0.0000E+000
 343.50  0.0000E+000
 344.00  0.0000E+000
 344.50  0.0000E+000
 345.00  0.0000E+000
 345.50  0.0000E+000
 346.00  0.0000E+000
 346.50  0.0000E+000
 347.00  0.0000E+000
 347.50  0.0000E+000
 348.00  0.0000E+000
 348.50  0.0000E+000
 349.00  0.0000E+000
 349.50  0.0000E+000
 350.00  0.0000E+000
 350.50  0.0000E+000
 351.00  0.0000E+000
 351.50  0.0000E+000
 352.00  0.0000E+000
 352.50  0.0000E+000
 353.00  0.0000E+000
 353.50  0.0000E+000
 354.00  0.0000E+000
 354.50  0.0000E+000
 355.00  0.0000E+000
 355.50  0.0000E+000
 356.00  0.0000E+000
 356.50  0.0000E+000
 357.00  0.0000E+000
 357.50  0.0000E+000
 358.00  0.0000E+000
 358.50  0.0000E+000
 359.00  0.0000E+000
 359.50  0.0000E+000
 360.00  0.0000E+000
 360.50  1.3633E-008
 361.00  3.4409E-008
 361.50  2.9302E-008
 362.00  2.1554E-008
 362.50  0.0000E+000
 363.00  0.0000E+000
 363.50  0.0000E+000
 364.00  0.0000E+000
 364.50  0.0000E+000
 365.00  0.0000E+000
 365.50  0.0000E+000
 366.00  0.0000E+000
 366.50  0.0000E+000
 367.00  0.0000E+000
 367.50  0.0000E+000
 368.00  0.0000E+000
 368.50  0.0000E+000
 369.00  0.0000E+000
 369.50  2.6571E-008
 370.00  6.6077E-008
 370.50  9.5122E-008
 371.00  1.0164E-007
 371.50  1.1590E-007
 372.00  9.6756E-008
 372.50  7.2424E-008
 373.00  5.9623E-008
 373.50  4.7831E-008
 374.00  8.8310E-008
 374.50  4.5516E-008
 375.00  0.0000E+000
 375.50  0.0000E+000
 376.00  0.0000E+000
 376.50  0.0000E+000
 377.00  0.0000E+000
 377.50  3.4079E-008
 378.00  5.6500E-008
 378.50  7.9070E-008
 379.00  1.1079E-007
 379.50  1.7262E-007
 380.00  2.2453E-007
 380.50  2.5216E-007
 381.00  2.7047E-007
 381.50  2.6105E-007
 382.00  2.2681E-007
 382.50  1.8855E-007
 383.00  1.2565E-007
 383.50  8.9422E-008
 384.00  8.8275E-008
 384.50  8.6804E-008
 385.00  8.9396E-008
 385.50  7.7898E-008
 386.00  5.9055E-008
 386.50  6.8108E-008
 387.00  9.6864E-008
 387.50  1.2604E-007
 388.00  1.4350E-007
 388.50  1.3965E-007
 389.00  1.2346E-007
 389.50  9.4255E-008
 390.00  8.7032E-008
 390.50  7.8708E-008
 391.00  6.0237E-008
 391.50  4.2606E-008
 392.00  6.0964E-008
 392.50  7.1345E-008
 393.00  9.1769E-008
 393.50  3.7209E-008
 394.00  4.5979E-009
 394.50  0.0000E+000
 395.00  0.0000E+000
 395.50  0.0000E+000
 396.00  0.0000E+000
 396.50  0.0000E+000
 397.00  0.0000E+000
 397.50  0.0000E+000
 398.00  0.0000E+000
 398.50  0.0000E+000
 399.00  0.0000E+000
 399.50  0.0000E+000
 400.00  1.1077E-008
 400.50  7.5603E-008
 401.00  1.1226E-007
 401.50  1.2522E-007
 402.00  1.7186E-007
 402.50  2.3679E-007
 403.00  2.5467E-007
 403.50  2.5553E-007
 404.00  3.2578E-007
 404.50  2.5597E-007
 405.00  2.0843E-007
 405.50  2.0960E-007
 406.00  1.6066E-007
 406.50  6.0620E-008
 407.00  1.6594E-008
 407.50  0.0000E+000
 408.00  0.0000E+000
 408.50  0.0000E+000
 409.00  0.0000E+000
 409.50  0.0000E+000
 410.00  0.0000E+000
 410.50  0.0000E+000
 411.00  0.0000E+000
 411.50  0.0000E+000
 412.00  0.0000E+000
 412.50  0.0000E+000
 413.00  3.5009E-009
 413.50  6.1072E-008
 414.00  1.1138E-007
 414.50  1.1671E-007
 415.00  8.0351E-008
 415.50  4.9218E-008
 416.00  2.8236E-008
 416.50  2.5222E-008
 417.00  5.3568E-008
 417.50  6.7074E-008
 418.00  7.9739E-008
 418.50  1.1262E-007
 419.00  1.2222E-007
 419.50  1.5744E-007
 420.00  2.0485E-007
 420.50  2.4434E-007
 421.00  2.6751E-007
 421.50  2.7341E-007
 422.00  2.4062E-007
 422.50  2.1043E-007
 423.00  1.5852E-007
 423.50  1.3334E-007
 424.00  1.3258E-007
 424.50  1.1205E-007
 425.00  7.3819E-008
 425.50  2.9244E-008
 426.00  2.7400E-009
 426.50  0.0000E+000
 427.00  7.8591E-011
 427.50  8.5443E-009
 428.00  5.7806E-008
 428.50  1.1383E-007
 429.00  1.7604E-007
 429.50  1.5270E-007
 430.00  1.1344E-007
 430.50  1.1726E-007
 431.00  9.3191E-008
 431.50  2.7809E-008
 432.00  4.1943E-008
 432.50  2.7848E-008
 433.00  2.0988E-008
 433.50  1.0866E-008
 434.00  0.0000E+000
 434.50  0.0000E+000
 435.00  0.0000E+000
 435.50  0.0000E+000
 436.00  0.0000E+000
 436.50  0.0000E+000
 437.00  1.9884E-008
 437.50  1.1303E-007
 438.00  2.0136E-007
 438.50  2.8225E-007
 439.00  3.3186E-007
 439.50  3.9084E-007
 440.00  3.9482E-007
 440.50  3.2387E-007
 441.00  2.3988E-007
 441.50  1.8629E-007
 442.00  9.6759E-008
 442.50  6.2343E-008
 443.00  5.9666E-008
 443.50  3.7536E-008
 444.00  1.5497E-008
 444.50  3.5279E-008
 445.00  6.5100E-008
 445.50  8.9442E-008
 446.00  8.2268E-008
 446.50  7.7541E-008
 447.00  5.5555E-008
 447.50  2.2814E-008
 448.00  6.6561E-009
 448.50  5.9939E-010
 449.00  8.8093E-009
 449.50  1.7019E-008
 450.00  2.8763E-008
 450.50  2.3650E-008
 451.00  6.4990E-009
 451.50  0.0000E+000
 452.00  0.0000E+000
 452.50  0.0000E+000
 453.00  0.0000E+000
 453.50  5.1791E-008
 454.00  1.2994E-007
 454.50  1.8485E-007
 455.00  1.9326E-007
 455.50  1.8129E-007
 456.00  1.5154E-007
 456.50  1.1140E-007
 457.00  8.8425E-008
 457.50  7.0095E-008
 458.00  5.3619E-008
 458.50  3.9315E-008
 459.00  4.0038E-008
 459.50  4.4128E-008
 460.00  5.3572E-008
 460.50  3.4392E-008
 461.00  2.0884E-008
 461.50  8.6374E-009
 462.00  1.1832E-008
 462.50  3.8774E-008
 463.00  6.4344E-008
 463.50  7.1029E-008
 464.00  8.6747E-008
 464.50  1.0839E-007
 465.00  1.1507E-007
 465.50  1.2890E-007
 466.00  1.3880E-007
 466.50  1.3753E-007
 467.00  1.1686E-007
 467.50  7.9550E-008
 468.00  5.0297E-008
 468.50  4.0477E-008
 469.00  8.3144E-009
 469.50  1.0247E-009
 470.00  5.7867E-009
 470.50  8.9905E-009
 471.00  0.0000E+000
 471.50  0.0000E+000
 472.00  0.0000E+000
 472.50  0.0000E+000
 473.00  0.0000E+000
 473.50  0.0000E+000
 474.00  0.0000E+000
 474.50  0.0000E+000
 475.00  0.0000E+000
 475.50  0.0000E+000
 476.00  0.0000E+000
 476.50  0.0000E+000
 477.00  0.0000E+000
 477.50  0.0000E+000
 478.00  0.0000E+000
 478.50  0.0000E+000
 479.00  0.0000E+000
 479.50  0.0000E+000
 480.00  0.0000E+000
 480.50  0.0000E+000
 481.00  1.9411E-008
 481.50  6.7853E-008
 482.00  9.9955E-008
 482.50  9.3366E-008
 483.00  6.0228E-008
 483.50  3.1714E-008
 484.00  0.0000E+000
 484.50  0.0000E+000
 485.00  0.0000E+000
 485.50  0.0000E+000
 486.00  0.0000E+000
 486.50  0.0000E+000
 487.00  0.0000E+000
 487.50  0.0000E+000
 488.00  0.0000E+000
 488.50  0.0000E+000
 489.00  1.4985E-009
 489.50  2.1876E-008
 490.00  1.7784E-008
 490.50  1.1827E-009
 491.00  0.0000E+000
 491.50  0.0000E+000
 492.00  0.0000E+000
 492.50  0.0000E+000
 493.00  0.0000E+000
 493.50  0.0000E+000
 494.00  4.7513E-009
 494.50  3.9846E-008
 495.00  2.2797E-008
 495.50  1.2431E-009
 496.00  0.0000E+000
 496.50  0.0000E+000
 497.00  0.0000E+000
 497.50  0.0000E+000
 498.00  0.0000E+000
 498.50  0.0000E+000
 499.00  0.0000E+000
 499.50  0.0000E+000
 500.00  0.0000E+000
 500.50  0.0000E+000
 501.00  0.0000E+000
 501.50  0.0000E+000
 502.00  0.0000E+000
 502.50  0.0000E+000
 503.00  0.0000E+000
 503.50  0.0000E+000
 504.00  0.0000E+000
 504.50  0.0000E+000
 505.00  3.3956E-009
 505.50  1.0788E-008
 506.00  0.0000E+000
 506.50  0.0000E+000
 507.00  0.0000E+000
 507.50  0.0000E+000
 508.00  0.0000E+000
 508.50  0.0000E+000
 509.00  0.0000E+000
 509.50  0.0000E+000
 510.00  0.0000E+000
 510.50  0.0000E+000
 511.00  0.0000E+000
 511.50  0.0000E+000
 512.00  0.0000E+000
 512.50  0.0000E+000
 513.00  1.4654E-009
 513.50  2.8281E-010
 514.00  0.0000E+000
 514.50  0.0000E+000
 515.00  0.0000E+000
 515.50  0.0000E+000
 516.00  0.0000E+000
 516.50  0.0000E+000
 517.00  0.0000E+000
 517.50  0.0000E+000
 518.00  0.0000E+000
 518.50  1.2340E-008
 519.00  5.4650E-008
 519.50  1.0970E-007
 520.00  1.8805E-007
 520.50  2.6127E-007
 521.00  2.7938E-007
 521.50  2.9973E-007
 522.00  2.9529E-007
 522.50  2.5826E-007
 523.00  2.4034E-007
 523.50  2.4117E-007
 524.00  2.0543E-007
 524.50  1.7102E-007
 525.00  1.0921E-007
 525.50  5.7197E-008
 526.00  3.2045E-008
 526.50  5.4724E-009
 527.00  0.0000E+000
 527.50  5.8406E-009
 528.00  4.7595E-009
 528.50  0.0000E+000
 529.00  0.0000E+000
 529.50  0.0000E+000
 530.00  0.0000E+000
 530.50  2.4225E-009
 531.00  4.1927E-008
 531.50  4.4500E-008
 532.00  3.8750E-008
 532.50  1.3852E-008
 533.00  0.0000E+000
 533.50  0.0000E+000
 534.00  0.0000E+000
 534.50  0.0000E+000
 535.00  0.0000E+000
 535.50  0.0000E+000
 536.00  0.0000E+000
 536.50  0.0000E+000
 537.00  0.0000E+000
 537.50  0.0000E+000
 538.00  0.0000E+000
 538.50  0.0000E+000
 539.00  0.0000E+000
 539.50  0.0000E+000
 540.00  0.0000E+000
 540.50  0.0000E+000
 541.00  0.0000E+000
 541.50  0.0000E+000
 542.00  0.0000E+000
 542.50  0.0000E+000
 543.00  0.0000E+000
 543.50  0.0000E+000
 544.00  0.0000E+000
 544.50  0.0000E+000
 545.00  0.0000E+000
 545.50  0.0000E+000
 546.00  0.0000E+000
 546.50  0.0000E+000
 547.00  0.0000E+000
 547.50  0.0000E+000
 548.00  0.0000E+000
 548.50  0.0000E+000
 549.00  0.0000E+000
 549.50  0.0000E+000
 550.00  0.0000E+000
 550.50  5.3210E-008
 551.00  7.4743E-008
 551.50  9.2316E-008
 552.00  1.4018E-007
 552.50  1.3155E-007
 553.00  1.2700E-007
 553.50  1.4995E-007
 554.00  1.5078E-007
 554.50  1.7751E-007
 555.00  2.1335E-007
 555.50  2.4272E-007
 556.00  2.8488E-007
 556.50  2.8278E-007
 557.00  1.6654E-007
 557.50  7.0067E-008
 558.00  0.0000E+000
 558.50  0.0000E+000
 559.00  0.0000E+000
 559.50  0.0000E+000
 560.00  1.0236E-008
 560.50  5.1428E-008
 561.00  9.6230E-008
 561.50  1.2532E-007
 562.00  1.4860E-007
 562.50  1.2369E-007
 563.00  7.7308E-008
 563.50  6.6060E-008
 564.00  9.3992E-008
 564.50  1.1466E-007
 565.00  2.3432E-007
 565.50  3.6824E-007
 566.00  3.8694E-007
 566.50  3.6823E-007
 567.00  3.0349E-007
 567.50  1.7450E-007
 568.00  1.0887E-007
 568.50  3.9853E-008
 569.00  9.0654E-010
 569.50  0.0000E+000
 570.00  0.0000E+000
 570.50  0.0000E+000
 571.00  0.0000E+000
 571.50  0.0000E+000
 572.00  0.0000E+000
 572.50  0.0000E+000
 573.00  0.0000E+000
 573.50  0.0000E+000
 574.00  1.0111E-007
 574.50  2.3053E-007
 575.00  2.9667E-007
 575.50  2.8372E-007
 576.00  3.3363E-007
 576.50  3.2005E-007
 577.00  2.9197E-007
 577.50  3.1136E-007
 578.00  3.0341E-007
 578.50  2.6212E-007
 579.00  2.2996E-007
 579.50  2.0379E-007
 580.00  1.5377E-007
 580.50  9.6931E-008
 581.00  1.1553E-007
 581.50  8.7650E-008
 582.00  5.9888E-008
 582.50  2.3252E-008
 583.00  1.2920E-008
 583.50  2.3536E-008
 584.00  2.4079E-008
 584.50  0.0000E+000
 585.00  0.0000E+000
 585.50  0.0000E+000
 586.00  0.0000E+000
 586.50  0.0000E+000
 587.00  1.2873E-010
 587.50  8.2945E-009
 588.00  5.5258E-008
 588.50  1.0289E-007
 589.00  1.2139E-007
 589.50  1.5482E-007
 590.00  1.9500E-007
 590.50  2.4302E-007
 591.00  3.2950E-007
 591.50  4.2744E-007
 592.00  4.8371E-007
 592.50  5.9477E-007
 593.00  5.3946E-007
 593.50  5.4023E-007
 594.00  4.7742E-007
 594.50  3.0225E-007
 595.00  9.7098E-008
 595.50  8.8423E-009
 596.00  0.0000E+000
 596.50  0.0000E+000
 597.00  0.0000E+000
 597.50  0.0000E+000
 598.00  0.0000E+000
 598.50  0.0000E+000
 599.00  0.0000E+000
 599.50  6.0022E-009
 600.00  6.7912E-008
 600.50  1.5622E-007
 601.00  1.9885E-007
 601.50  1.0412E-007
 602.00  6.0884E-008
 602.50  6.5255E-008
 603.00  2.0897E-008
 603.50  3.3895E-008
 604.00  1.1827E-007
 604.50  6.5736E-008
 605.00  0.0000E+000
 605.50  0.0000E+000
 606.00  0.0000E+000
 606.50  0.0000E+000
 607.00  1.1028E-008
 607.50  1.9422E-008
 608.00  0.0000E+000
 608.50  0.0000E+000
 609.00  1.1909E-009
 609.50  1.2555E-008
 610.00  1.2862E-007
 610.50  1.7767E-007
 611.00  2.1647E-007
 611.50  1.6321E-007
 612.00  6.8505E-008
 612.50  2.5988E-008
 613.00  2.2996E-008
 613.50  1.0564E-007
 614.00  2.6027E-007
 614.50  3.7202E-007
 615.00  4.2061E-007
 615.50  4.1863E-007
 616.00  2.9953E-007
 616.50  1.8703E-007
 617.00  1.1852E-008
 617.50  0.0000E+000
 618.00  0.0000E+000
 618.50  0.0000E+000
 619.00  0.0000E+000
 619.50  0.0000E+000
 620.00  0.0000E+000
 620.50  0.0000E+000
 621.00  1.4350E-008
 621.50  6.6356E-008
 622.00  1.4614E-007
 622.50  2.1025E-007
 623.00  2.4510E-007
 623.50  3.3040E-007
 624.00  4.2015E-007
 624.50  5.2064E-007
 625.00  6.2002E-007
 625.50  7.0471E-007
 626.00  7.5217E-007
 626.50  7.6533E-007
 627.00  7.2504E-007
 627.50  6.7419E-007
 628.00  5.3828E-007
 628.50  3.2566E-007
 629.00  1.7960E-007
 629.50  6.4909E-008
 630.00  5.4146E-008
 630.50  1.2658E-007
 631.00  1.7114E-007
 631.50  1.9503E-007
 632.00  1.3047E-007
 632.50  1.4067E-008
 633.00  0.0000E+000
 633.50  0.0000E+000
 634.00  0.0000E+000
 634.50  0.0000E+000
 635.00  0.0000E+000
 635.50  4.8966E-008
 636.00  7.0470E-009
 636.50  0.0000E+000
 637.00  5.1361E-009
 637.50  8.3817E-008
 638.00  1.5458E-007
 638.50  2.8603E-007
 639.00  2.5209E-007
 639.50  1.7466E-007
 640.00  6.8598E-008
 640.50  0.0000E+000
 641.00  0.0000E+000
 641.50  1.6674E-008
 642.00  8.0626E-008
 642.50  1.2196E-007
 643.00  1.3530E-007
 643.50  0.0000E+000
 644.00  0.0000E+000
 644.50  0.0000E+000
 645.00  0.0000E+000
 645.50  0.0000E+000
 646.00  0.0000E+000
 646.50  0.0000E+000
 647.00  0.0000E+000
 647.50  0.0000E+000
 648.00  0.0000E+000
 648.50  3.7524E-008
 649.00  2.8302E-007
 649.50  3.6715E-007
 650.00  3.9163E-007
 650.50  4.0616E-007
 651.00  4.0385E-007
 651.50  3.3687E-007
 652.00  3.4319E-007
 652.50  2.6144E-007
 653.00  1.5542E-007
 653.50  5.2265E-008
 654.00  2.2038E-009
 654.50  0.0000E+000
 655.00  0.0000E+000
 655.50  0.0000E+000
 656.00  0.0000E+000
 656.50  0.0000E+000
 657.00  0.0000E+000
 657.50  0.0000E+000
 658.00  0.0000E+000
 658.50  0.0000E+000
 659.00  0.0000E+000
 659.50  0.0000E+000
 660.00  0.0000E+000
 660.50  0.0000E+000
 661.00  0.0000E+000
 661.50  0.0000E+000
 662.00  0.0000E+000
 662.50  0.0000E+000
 663.00  0.0000E+000
 663.50  0.0000E+000
 664.00  0.0000E+000
 664.50  0.0000E+000
 665.00  0.0000E+000
 665.50  0.0000E+000
 666.00  0.0000E+000
 666.50  0.0000E+000
 667.00  0.0000E+000
 667.50  0.0000E+000
 668.00  3.1055E-009
 668.50  1.4881E-008
 669.00  1.5919E-008
 669.50  2.6743E-009
 670.00  0.0000E+000
 670.50  0.0000E+000
 671.00  0.0000E+000
 671.50  0.0000E+000
 672.00  0.0000E+000
 672.50  0.0000E+000
 673.00  0.0000E+000
 673.50  0.0000E+000
 674.00  1.6175E-007
 674.50  4.9139E-007
 675.00  6.8500E-007
 675.50  7.4591E-007
 676.00  7.9375E-007
 676.50  5.6179E-007
 677.00  4.4292E-007
 677.50  4.3410E-007
 678.00  5.3819E-007
 678.50  5.6223E-007
 679.00  7.5539E-007
 679.50  7.4592E-007
 680.00  7.0608E-007
 680.50  6.8808E-007
 681.00  6.1420E-007
 681.50  5.1982E-007
 682.00  5.6738E-007
 682.50  5.2966E-007
 683.00  3.9188E-007
 683.50  3.2670E-007
 684.00  1.6911E-007
 684.50  1.1885E-008
 685.00  0.0000E+000
 685.50  6.7989E-009
 686.00  1.6266E-007
 686.50  4.9048E-007
 687.00  8.3729E-007
 687.50  1.0228E-006
 688.00  1.1086E-006
 688.50  1.0015E-006
 689.00  8.3508E-007
 689.50  6.6927E-007
 690.00  6.0807E-007
 690.50  4.8012E-007
 691.00  4.1087E-007
 691.50  4.0451E-007
 692.00  4.1484E-007
 692.50  3.1240E-007
 693.00  2.1299E-007
 693.50  1.2142E-007
 694.00  1.4764E-007
 694.50  2.0736E-007
 695.00  3.6252E-007
 695.50  5.5408E-007
 696.00  7.0394E-007
 696.50  7.4941E-007
 697.00  6.0882E-007
 697.50  4.2401E-007
 698.00  2.5743E-007
 698.50  4.0482E-008
 699.00  0.0000E+000
 699.50  0.0000E+000
 700.00  0.0000E+000
 700.50  0.0000E+000
 701.00  1.0350E-008
 701.50  8.7133E-008
 702.00  2.1864E-007
 702.50  4.7117E-007
 703.00  5.9971E-007
 703.50  5.3046E-007
 704.00  4.0697E-007
 704.50  3.0022E-007
 705.00  1.8890E-007
 705.50  1.8521E-007
 706.00  2.2318E-007
 706.50  3.4114E-007
 707.00  5.1698E-007
 707.50  6.3930E-007
 708.00  1.0512E-006
 708.50  1.5707E-006
 709.00  1.8203E-006
 709.50  1.9415E-006
 710.00  1.9340E-006
 710.50  1.6497E-006
 711.00  1.1065E-006
 711.50  5.8754E-007
 712.00  2.5606E-007
 712.50  5.4684E-008
 713.00  0.0000E+000
 713.50  0.0000E+000
 714.00  5.1633E-008
 714.50  1.9538E-007
 715.00  5.2465E-007
 715.50  7.9778E-007
 716.00  1.0499E-006
 716.50  1.4826E-006
 717.00  1.9526E-006
 717.50  2.2498E-006
 718.00  2.6158E-006
 718.50  2.8653E-006
 719.00  2.8379E-006
 719.50  2.7860E-006
 720.00  2.8196E-006
 720.50  2.7469E-006
 721.00  2.5403E-006
 721.50  2.2499E-006
 722.00  1.8728E-006
 722.50  1.5041E-006
 723.00  1.3699E-006
 723.50  1.4745E-006
 724.00  1.6238E-006
 724.50  1.9654E-006
 725.00  2.4648E-006
 725.50  2.8184E-006
 726.00  2.9093E-006
 726.50  3.0649E-006
 727.00  3.1731E-006
 727.50  3.1656E-006
 728.00  3.2828E-006
 728.50  3.5129E-006
 729.00  3.7041E-006
 729.50  3.7622E-006
 730.00  3.9150E-006
 730.50  4.0511E-006
 731.00  4.2876E-006
 731.50  4.2419E-006
 732.00  4.1378E-006
 732.50  4.0726E-006
 733.00  3.9308E-006
 733.50  3.7507E-006
 734.00  3.6273E-006
 734.50  3.5809E-006
 735.00  3.5905E-006
 735.50  3.6572E-006
 736.00  3.9874E-006
 736.50  4.3643E-006
 737.00  4.4819E-006
 737.50  4.6055E-006
 738.00  4.7836E-006
 738.50  4.6897E-006
 739.00  4.8432E-006
 739.50  5.2327E-006
 740.00  5.5184E-006
 740.50  5.7793E-006
 741.00  6.0141E-006
 741.50  6.4639E-006
 742.00  7.0175E-006
 742.50  7.6419E-006
 743.00  8.4904E-006
 743.50  9.4669E-006
 744.00  1.0226E-005
 744.50  1.0917E-005
 745.00  1.1886E-005
 745.50  1.2533E-005
 746.00  1.3026E-005
 746.50  1.3430E-005
 747.00  1.3693E-005
 747.50  1.3404E-005
 748.00  1.3401E-005
 748.50  1.3431E-005
 749.00  1.3799E-005
 749.50  1.4301E-005
 750.00  1.4742E-005
 750.50  1.5165E-005
 751.00  1.5587E-005
 751.50  1.5926E-005
 752.00  1.6301E-005
 752.50  1.7113E-005
 753.00  1.8004E-005
 753.50  1.8723E-005
 754.00  1.9545E-005
 754.50  2.0143E-005
 755.00  2.0440E-005
 755.50  2.1077E-005
 756.00  2.2013E-005
 756.50  2.2769E-005
 757.00  2.3708E-005
 757.50  2.4753E-005
 758.00  2.5820E-005
 758.50  2.6763E-005
 759.00  2.7831E-005
 759.50  2.8874E-005
 760.00  2.9913E-005
 760.50  3.0842E-005
 761.00  3.1853E-005
 761.50  3.2968E-005
 762.00  3.4112E-005
 762.50  3.5186E-005
 763.00  3.6238E-005
 763.50  3.7388E-005
 764.00  3.8793E-005
 764.50  4.0090E-005
 765.00  4.1298E-005
 765.50  4.2631E-005
 766.00  4.3867E-005
 766.50  4.5031E-005
 767.00  4.6338E-005
 767.50  4.7791E-005
 768.00  4.9454E-005
 768.50  5.1348E-005
 769.00  5.3499E-005
 769.50  5.5996E-005
 770.00  5.8173E-005
 770.50  5.9999E-005
 771.00  6.1832E-005
 771.50  6.3545E-005
 772.00  6.5267E-005
 772.50  6.7813E-005
 773.00  7.0364E-005
 773.50  7.2837E-005
 774.00  7.5222E-005
 774.50  7.7513E-005
 775.00  7.9783E-005
 775.50  8.2193E-005
 776.00  8.4823E-005
 776.50  8.7486E-005
 777.00  9.0070E-005
 777.50  9.2590E-005
 778.00  9.5109E-005
 778.50  9.7595E-005
 779.00  9.9957E-005
 779.50  1.0231E-004
 780.00  1.0471E-004
 780.50  1.0701E-004
 781.00  1.0941E-004
 781.50  1.1212E-004
 782.00  1.1425E-004
 782.50  1.1591E-004
 783.00  1.1728E-004
 783.50  1.1792E-004
 784.00  1.1801E-004
 784.50  1.1848E-004
 785.00  1.1891E-004
 785.50  1.1901E-004
 786.00  1.1913E-004
 786.50  1.1894E-004
 787.00  1.1818E-004
 787.50  1.1683E-004
 788.00  1.1502E-004
 788.50  1.1300E-004
 789.00  1.1053E-004
 789.50  1.0791E-004
 790.00  1.0554E-004
 790.50  1.0334E-004
 791.00  1.0098E-004
 791.50  9.8593E-005
 792.00  9.6285E-005
 792.50  9.3839E-005
 793.00  9.1177E-005
 793.50  8.8355E-005
 794.00  8.5608E-005
 794.50  8.2555E-005
 795.00  7.9311E-005
 795.50  7.5932E-005
 796.00  7.2621E-005
 796.50  6.9403E-005
 797.00  6.6209E-005
 797.50  6.3094E-005
 798.00  5.9991E-005
 798.50  5.6864E-005
 799.00  5.3709E-005
 799.50  5.0062E-005
 800.00  4.6349E-005
 800.50  4.3102E-005
 801.00  4.0098E-005
 801.50  3.7303E-005
 802.00  3.5683E-005
 802.50  3.4565E-005
 803.00  3.3261E-005
 803.50  3.1911E-005
 804.00  3.0927E-005
 804.50  2.9684E-005
 805.00  2.8380E-005
 805.50  2.7367E-005
 806.00  2.6289E-005
 806.50  2.5010E-005
 807.00  2.3730E-005
 807.50  2.2118E-005
 808.00  2.0414E-005
 808.50  1.9157E-005
 809.00  1.8330E-005
 809.50  1.7689E-005
 810.00  1.7793E-005
 810.50  1.7767E-005
 811.00  1.7413E-005
 811.50  1.6758E-005
 812.00  1.6280E-005
 812.50  1.5454E-005
 813.00  1.4959E-005
 813.50  1.4540E-005
 814.00  1.4114E-005
 814.50  1.3714E-005
 815.00  1.3247E-005
 815.50  1.2743E-005
 816.00  1.1961E-005
 816.50  1.0890E-005
 817.00  9.9818E-006
 817.50  9.1768E-006
 818.00  8.2816E-006
 818.50  7.8471E-006
 819.00  7.6163E-006
 819.50  7.0216E-006
 820.00  6.6917E-006
 820.50  6.5082E-006
 821.00  6.3641E-006
 821.50  6.1750E-006
 822.00  6.2486E-006
 822.50  6.2240E-006
 823.00  6.1546E-006
 823.50  6.0021E-006
 824.00  5.7810E-006
 824.50  5.3824E-006
 825.00  4.7392E-006
 825.50  4.1602E-006
 826.00  3.3692E-006
 826.50  2.6922E-006
 827.00  2.3359E-006
 827.50  1.9994E-006
 828.00  1.6422E-006
 828.50  1.6563E-006
 829.00  1.8240E-006
 829.50  1.7760E-006
 830.00  1.6420E-006
 830.50  1.7280E-006
 831.00  1.2776E-006
 831.50  7.8218E-007
 832.00  4.5315E-007
 832.50  4.1541E-007
 833.00  3.1377E-007
 833.50  4.2710E-007
 834.00  2.6870E-007
 834.50  2.7548E-007
 835.00  7.9866E-007
 835.50  1.3739E-006
 836.00  1.8655E-006
 836.50  2.3660E-006
 837.00  2.6442E-006
 837.50  2.5218E-006
 838.00  2.3966E-006
 838.50  2.4227E-006
 839.00  2.4090E-006
 839.50  2.3881E-006
 840.00  2.7442E-006
 840.50  3.0702E-006
 841.00  3.3984E-006
 841.50  3.6166E-006
 842.00  4.0026E-006
 842.50  3.9767E-006
 843.00  3.8392E-006
 843.50  3.7696E-006
 844.00  3.8839E-006
 844.50  3.3852E-006
 845.00  2.5538E-006
 845.50  1.8364E-006
 846.00  9.7454E-007
 846.50  2.7002E-007
 847.00  0.0000E+000
 847.50  0.0000E+000
 848.00  0.0000E+000
 848.50  0.0000E+000
 849.00  0.0000E+000
 849.50  0.0000E+000
 850.00  0.0000E+000
 850.50  0.0000E+000
 851.00  0.0000E+000
 851.50  0.0000E+000
 852.00  0.0000E+000
 852.50  0.0000E+000
 853.00  8.2442E-008
 853.50  8.1186E-007
 854.00  1.5245E-006
 854.50  2.0719E-006
 855.00  2.3020E-006
 855.50  2.3805E-006
 856.00  2.5755E-006
 856.50  2.5034E-006
 857.00  1.9413E-006
 857.50  1.7057E-006
 858.00  2.0112E-006
 858.50  2.0943E-006
 859.00  2.2960E-006
 859.50  2.6827E-006
 860.00  2.5407E-006
 860.50  2.1230E-006
 861.00  1.8739E-006
 861.50  1.7004E-006
 862.00  1.7873E-006
 862.50  2.3466E-006
 863.00  2.7091E-006
 863.50  2.3796E-006
 864.00  2.6176E-006
 864.50  3.0075E-006
 865.00  2.7933E-006
 865.50  3.2080E-006
 866.00  4.8813E-006
 866.50  5.3524E-006
 867.00  5.1149E-006
 867.50  5.1018E-006
 868.00  4.6765E-006
 868.50  4.1524E-006
 869.00  4.1993E-006
 869.50  3.9876E-006
 870.00  3.3074E-006
 870.50  2.2577E-006
 871.00  9.8441E-007
 871.50  1.2759E-007
 872.00  1.7142E-007
 872.50  6.6793E-007
 873.00  6.8438E-007
 873.50  3.0753E-007
 874.00  5.5437E-008
 874.50  0.0000E+000
 875.00  0.0000E+000
 875.50  0.0000E+000
 876.00  0.0000E+000
 876.50  0.0000E+000
 877.00  0.0000E+000
 877.50  2.6682E-007
 878.00  6.7571E-007
 878.50  3.2652E-007
 879.00  4.2924E-007
 879.50  5.9014E-007
 880.00  7.7880E-007
 880.50  1.5909E-006
 881.00  2.4589E-006
 881.50  2.7731E-006
 882.00  2.9140E-006
 882.50  2.8064E-006
 883.00  1.6837E-006
 883.50  2.3681E-007
 884.00  0.0000E+000
 884.50  0.0000E+000
 885.00  0.0000E+000
 885.50  0.0000E+000
 886.00  1.7683E-007
 886.50  9.5800E-007
 887.00  1.3758E-006
 887.50  6.3337E-007
 888.00  7.1058E-008
 888.50  0.0000E+000
 889.00  0.0000E+000
 889.50  0.0000E+000
 890.00  0.0000E+000
 890.50  0.0000E+000
 891.00  0.0000E+000
 891.50  0.0000E+000
 892.00  0.0000E+000
 892.50  0.0000E+000
 893.00  0.0000E+000
 893.50  0.0000E+000
 894.00  0.0000E+000
 894.50  0.0000E+000
 895.00  0.0000E+000
 895.50  0.0000E+000
 896.00  0.0000E+000
 896.50  0.0000E+000
 897.00  0.0000E+000
 897.50  5.0908E-007
 898.00  1.6131E-006
 898.50  2.6520E-006
 899.00  2.6192E-006
 899.50  2.2553E-006
 900.00  1.7133E-006
 900.50  6.2615E-007
 901.00  6.4093E-008
 901.50  0.0000E+000
 902.00  0.0000E+000
 902.50  0.0000E+000
 903.00  0.0000E+000
 903.50  1.5398E-008
 904.00  7.9014E-007
 904.50  1.5890E-006
 905.00  1.7879E-006
 905.50  2.2290E-006
 906.00  2.7380E-006
 906.50  2.9031E-006
 907.00  2.9523E-006
 907.50  3.1992E-006
 908.00  3.2125E-006
 908.50  2.5941E-006
 909.00  1.6620E-006
 909.50  8.1953E-007
 910.00  3.2185E-007
 910.50  3.4394E-007
 911.00  6.4982E-007
 911.50  9.1504E-007
 912.00  1.6237E-006
 912.50  1.7391E-006
 913.00  1.1929E-006
 913.50  8.0744E-007
 914.00  7.3032E-007
 914.50  1.2987E-007
 915.00  1.4337E-007
 915.50  8.4767E-007
 916.00  1.0711E-006
 916.50  1.3623E-006
 917.00  1.8787E-006
 917.50  1.7547E-006
 918.00  1.6349E-007
 918.50  0.0000E+000
 919.00  0.0000E+000
 919.50  0.0000E+000
 920.00  0.0000E+000
 920.50  0.0000E+000
 921.00  0.0000E+000
 921.50  0.0000E+000
 922.00  0.0000E+000
 922.50  0.0000E+000
 923.00  0.0000E+000
 923.50  0.0000E+000
 924.00  1.6575E-007
 924.50  5.5494E-007
 925.00  1.0037E-006
 925.50  1.1861E-006
 926.00  1.9752E-006
 926.50  2.8239E-006
 927.00  4.7773E-006
 927.50  6.4550E-006
 928.00  7.5811E-006
 928.50  7.7779E-006
 929.00  8.7741E-006
 929.50  7.0287E-006
 930.00  5.2454E-006
 930.50  4.4753E-006
 931.00  3.7746E-006
 931.50  1.8151E-006
 932.00  2.4907E-006
 932.50  3.0548E-006
 933.00  4.1661E-006
 933.50  4.1466E-006
 934.00  3.5714E-006
 934.50  2.8928E-006
 935.00  1.6647E-006
 935.50  6.1004E-007
 936.00  9.2050E-007
 936.50  1.8632E-006
 937.00  2.5895E-006
 937.50  3.4624E-006
 938.00  3.7405E-006
 938.50  3.3549E-006
 939.00  2.4398E-006
 939.50  1.6280E-006
 940.00  1.2004E-006
 940.50  1.1311E-006
 941.00  1.5192E-006
 941.50  4.0538E-006
 942.00  8.0934E-006
 942.50  1.0220E-005
 943.00  1.2456E-005
 943.50  1.4910E-005
 944.00  1.4313E-005
 944.50  1.3616E-005
 945.00  1.3721E-005
 945.50  1.2830E-005
 946.00  1.2217E-005
 946.50  1.2012E-005
 947.00  1.1015E-005
 947.50  1.1283E-005
 948.00  1.1151E-005
 948.50  9.8151E-006
 949.00  7.9435E-006
 949.50  5.4085E-006
 950.00  3.5929E-006
 950.50  2.4824E-006
 951.00  2.0488E-006
 951.50  9.3866E-007
 952.00  5.7358E-007
 952.50  0.0000E+000
 953.00  0.0000E+000
 953.50  0.0000E+000
 954.00  0.0000E+000
 954.50  0.0000E+000
 955.00  0.0000E+000
 955.50  0.0000E+000
 956.00  0.0000E+000
 956.50  0.0000E+000
 957.00  0.0000E+000
 957.50  1.0506E-006
 958.00  3.3531E-006
 958.50  4.7382E-006
 959.00  2.8330E-006
 959.50  4.9737E-007
 960.00  0.0000E+000
 960.50  0.0000E+000
 961.00  0.0000E+000
 961.50  0.0000E+000
 962.00  9.1941E-008
 962.50  5.5870E-006
 963.00  1.0900E-005
 963.50  1.6704E-005
 964.00  1.8371E-005
 964.50  1.7156E-005
 965.00  1.5393E-005
 965.50  1.4389E-005
 966.00  1.3355E-005
 966.50  1.4758E-005
 967.00  1.6492E-005
 967.50  1.7292E-005
 968.00  1.5325E-005
 968.50  1.1931E-005
 969.00  1.0151E-005
 969.50  7.7393E-006
 970.00  4.9788E-006
 970.50  4.0659E-006
 971.00  4.8963E-006
 971.50  7.2047E-006
 972.00  9.7752E-006
 972.50  1.4597E-005
 973.00  2.2418E-005
 973.50  2.8680E-005
 974.00  3.3559E-005
 974.50  3.5569E-005
 975.00  3.0837E-005
 975.50  2.4041E-005
 976.00  1.6085E-005
 976.50  8.7791E-006
 977.00  7.5987E-006
 977.50  6.2303E-006
 978.00  3.0640E-006
 978.50  1.8031E-006
 979.00  8.2911E-007
 979.50  8.1707E-008
 980.00  0.0000E+000
 980.50  8.8550E-007
 981.00  4.7996E-006
 981.50  8.1205E-006
 982.00  7.1670E-006
 982.50  7.6365E-006
 983.00  7.2010E-006
 983.50  6.0325E-006
 984.00  4.5852E-006
 984.50  6.4527E-006
 985.00  8.6089E-006
 985.50  1.0163E-005
 986.00  8.7990E-006
 986.50  9.5737E-006
 987.00  7.8107E-006
 987.50  5.5664E-006
 988.00  4.6170E-006
 988.50  2.5121E-006
 989.00  6.0121E-007
 989.50  5.1505E-006
 990.00  1.0027E-005
 990.50  8.9580E-006
 991.00  9.0026E-006
 991.50  6.5421E-006
 992.00  1.5844E-006
 992.50  0.0000E+000
 993.00  0.0000E+000
 993.50  0.0000E+000
 994.00  0.0000E+000
 994.50  1.7780E-006
 995.00  6.1185E-006
 995.50  9.1275E-006
 996.00  1.2388E-005
 996.50  1.3902E-005
 997.00  6.3828E-006
 997.50  5.8649E-006
 998.00  6.8238E-006
 998.50  1.2342E-005
 999.00  9.4837E-006
 999.50  1.0366E-005
1000.00  3.1491E-006
1000.50  1.3194E-007
1001.00  0.0000E+000
1001.50  0.0000E+000
1002.00  0.0000E+000
1002.50  0.0000E+000
1003.00  0.0000E+000
1003.50  0.0000E+000
1004.00  0.0000E+000
1004.50  0.0000E+000
1005.00  0.0000E+000
1005.50  0.0000E+000
1006.00  0.0000E+000
1006.50  0.0000E+000
1007.00  0.0000E+000
1007.50  0.0000E+000
1008.00  0.0000E+000
1008.50  0.0000E+000
1009.00  0.0000E+000
1009.50  0.0000E+000
1010.00  0.0000E+000
1010.50  0.0000E+000
1011.00  0.0000E+000
1011.50  0.0000E+000
1012.00  0.0000E+000
1012.50  0.0000E+000
1013.00  0.0000E+000
1013.50  0.0000E+000
1014.00  0.0000E+000
1014.50  0.0000E+000
1015.00  0.0000E+000
1015.50  0.0000E+000
1016.00  0.0000E+000
1016.50  0.0000E+000
1017.00  0.0000E+000
1017.50  0.0000E+000
1018.00  0.0000E+000
1018.50  0.0000E+000
1019.00  0.0000E+000
1019.50  0.0000E+000
1020.00  0.0000E+000
1020.50  0.0000E+000
1021.00  0.0000E+000
1021.50  0.0000E+000
1022.00  0.0000E+000
1022.50  0.0000E+000
1023.00  0.0000E+000
1023.50  0.0000E+000
1024.00  0.0000E+000
1024.50  0.0000E+000
1025.00  0.0000E+000
1025.50  0.0000E+000
1026.00  0.0000E+000
1026.50  0.0000E+000
1027.00  0.0000E+000
1027.50  0.0000E+000
1028.00  0.0000E+000
1028.50  0.0000E+000
1029.00  0.0000E+000
1029.50  0.0000E+000
1030.00  0.0000E+000
1030.50  0.0000E+000
1031.00  0.0000E+000
1031.50  0.0000E+000
1032.00  0.0000E+000
1032.50  0.0000E+000
1033.00  0.0000E+000
1033.50  0.0000E+000
1034.00  0.0000E+000
1034.50  0.0000E+000
1035.00  0.0000E+000
1035.50  0.0000E+000
1036.00  0.0000E+000
1036.50  0.0000E+000
1037.00  0.0000E+000
1037.50  0.0000E+000
1038.00  0.0000E+000
1038.50  0.0000E+000
1039.00  0.0000E+000
1039.50  0.0000E+000
1040.00  0.0000E+000
1040.50  0.0000E+000
1041.00  0.0000E+000
1041.50  0.0000E+000
1042.00  0.0000E+000
1042.50  0.0000E+000
1043.00  0.0000E+000
1043.50  0.0000E+000
1044.00  0.0000E+000
1044.50  0.0000E+000
1045.00  0.0000E+000
1045.50  0.0000E+000
1046.00  0.0000E+000
1046.50  0.0000E+000
1047.00  0.0000E+000
1047.50  0.0000E+000
1048.00  0.0000E+000
1048.50  0.0000E+000
1049.00  0.0000E+000
1049.50  0.0000E+000
1050.00  0.0000E+000
1050.50  0.0000E+000
1051.00  0.0000E+000
1051.50  0.0000E+000
1052.00  0.0000E+000
1052.50  0.0000E+000
1053.00  0.0000E+000
1053.50  0.0000E+000
1054.00  0.0000E+000
1054.50  0.0000E+000
1055.00  0.0000E+000
1055.50  0.0000E+000
1056.00  0.0000E+000
1056.50  0.0000E+000
1057.00  0.0000E+000
1057.50  0.0000E+000
1058.00  0.0000E+000
1058.50  0.0000E+000
1059.00  0.0000E+000
1059.50  0.0000E+000
1060.00  0.0000E+000
1060.50  0.0000E+000
1061.00  0.0000E+000
1061.50  0.0000E+000
1062.00  0.0000E+000
1062.50  0.0000E+000
1063.00  0.0000E+000
1063.50  0.0000E+000
1064.00  0.0000E+000
1064.50  0.0000E+000
1065.00  0.0000E+000
1065.50  0.0000E+000
1066.00  0.0000E+000
1066.50  0.0000E+000
1067.00  0.0000E+000
1067.50  0.0000E+000
1068.00  0.0000E+000
1068.50  0.0000E+000
1069.00  0.0000E+000
1069.50  0.0000E+000
1070.00  0.0000E+000
1070.50  0.0000E+000
1071.00  0.0000E+000
1071.50  0.0000E+000
1072.00  0.0000E+000
1072.50  0.0000E+000
1073.00  0.0000E+000
1073.50  0.0000E+000
1074.00  0.0000E+000
1074.50  0.0000E+000
1075.00  0.0000E+000
1075.50  0.0000E+000
1076.00  0.0000E+000
1076.50  0.0000E+000
1077.00  0.0000E+000
1077.50  0.0000E+000
1078.00  0.0000E+000
1078.50  0.0000E+000
1079.00  0.0000E+000
1079.50  0.0000E+000
1080.00  0.0000E+000
1080.50  0.0000E+000
1081.00  0.0000E+000
1081.50  0.0000E+000
1082.00  0.0000E+000
1082.50  0.0000E+000
1083.00  0.0000E+000
1083.50  0.0000E+000
1084.00  0.0000E+000
1084.50  0.0000E+000
1085.00  0.0000E+000
1085.50  0.0000E+000
1086.00  0.0000E+000
1086.50  0.0000E+000
1087.00  0.0000E+000
1087.50  0.0000E+000
1088.00  0.0000E+000
1088.50  0.0000E+000
1089.00  0.0000E+000
1089.50  0.0000E+000
1090.00  0.0000E+000
1090.50  0.0000E+000
1091.00  0.0000E+000
1091.50  0.0000E+000
1092.00  0.0000E+000
1092.50  0.0000E+000
1093.00  0.0000E+000
1093.50  0.0000E+000
1094.00  0.0000E+000
1094.50  0.0000E+000
1095.00  0.0000E+000
1095.50  0.0000E+000
1096.00  0.0000E+000
1096.50  0.0000E+000
1097.00  0.0000E+000
1097.50  0.0000E+000
1098.00  0.0000E+000
1098.50  0.0000E+000
1099.00  0.0000E+000
1099.50  0.0000E+000
1100.00  0.0000E+000
1100.50  0.0000E+000
1101.00  0.0000E+000
1101.50  0.0000E+000
1102.00  0.0000E+000
1102.50  0.0000E+000
1103.00  0.0000E+000
1103.50  0.0000E+000
1104.00  0.0000E+000
1104.50  0.0000E+000
1105.00  0.0000E+000
1105.50  0.0000E+000
1106.00  0.0000E+000
1106.50  0.0000E+000
1107.00  0.0000E+000
1107.50  0.0000E+000
1108.00  0.0000E+000
1108.50  0.0000E+000
1109.00  0.0000E+000
1109.50  0.0000E+000
1110.00  0.0000E+000
1110.50  0.0000E+000
1111.00  0.0000E+000
1111.50  0.0000E+000
1112.00  0.0000E+000
1112.50  0.0000E+000
1113.00  0.0000E+000
1113.50  0.0000E+000
1114.00  0.0000E+000
1114.50  0.0000E+000
1115.00  0.0000E+000
1115.50  0.0000E+000
1116.00  0.0000E+000
1116.50  0.0000E+000
1117.00  0.0000E+000
1117.50  0.0000E+000
1118.00  0.0000E+000
1118.50  0.0000E+000
1119.00  0.0000E+000
1119.50  0.0000E+000
1120.00  0.0000E+000
1120.50  0.0000E+000
1121.00  0.0000E+000
1121.50  0.0000E+000
1122.00  0.0000E+000
1122.50  0.0000E+000
1123.00  0.0000E+000
1123.50  0.0000E+000
1124.00  0.0000E+000
1124.50  0.0000E+000
1125.00  0.0000E+000
1125.50  0.0000E+000
1126.00  0.0000E+000
1126.50  0.0000E+000
1127.00  0.0000E+000
1127.50  0.0000E+000
: 6
