# Supplementary material for: A photoconversion model for full spectral programming and multiplexing of optogenetic systems
Source: Mol Syst Biol. 2017 Apr 24;13(4):926. doi: 10.15252/msb.20167456 (PMC5408778; doi:10.15252/msb.20167456)
Supplement: Supplementary file 11 — Dataset EV3 [file MSB-13-926-s011.zip › dataset_ev3_led_data/led_calibration_data/EO_03/Shannen_c1/raw/22.IRR]

" File: 160129_calibrations\post-calibration\Sha
" RAD->  Wave:647.21nm  Pix:1050  Val:  0.000  Time:400ms  Avg:3  Sm:1  Sg:1  Tc:off  SNAP  Xt:1  Ch:1  Xtrig wnmcal >RAD-IS6.CAL
 180.00  0.0000E+000
 180.50  0.0000E+000
 181.00  0.0000E+000
 181.50  0.0000E+000
 182.00  0.0000E+000
 182.50  0.0000E+000
 183.00  0.0000E+000
 183.50  0.0000E+000
 184.00  0.0000E+000
 184.50  0.0000E+000
 185.00  0.0000E+000
 185.50  0.0000E+000
 186.00  0.0000E+000
 186.50  0.0000E+000
 187.00  0.0000E+000
 187.50  0.0000E+000
 188.00  0.0000E+000
 188.50  0.0000E+000
 189.00  0.0000E+000
 189.50  0.0000E+000
 190.00  0.0000E+000
 190.50  0.0000E+000
 191.00  0.0000E+000
 191.50  0.0000E+000
 192.00  0.0000E+000
 192.50  0.0000E+000
 193.00  0.0000E+000
 193.50  0.0000E+000
 194.00  0.0000E+000
 194.50  0.0000E+000
 195.00  0.0000E+000
 195.50  0.0000E+000
 196.00  0.0000E+000
 196.50  0.0000E+000
 197.00  0.0000E+000
 197.50  0.0000E+000
 198.00  0.0000E+000
 198.50  0.0000E+000
 199.00  0.0000E+000
 199.50  0.0000E+000
 200.00  0.0000E+000
 200.50  0.0000E+000
 201.00  0.0000E+000
 201.50  0.0000E+000
 202.00  0.0000E+000
 202.50  0.0000E+000
 203.00  0.0000E+000
 203.50  0.0000E+000
 204.00  0.0000E+000
 204.50  0.0000E+000
 205.00  0.0000E+000
 205.50  0.0000E+000
 206.00  0.0000E+000
 206.50  0.0000E+000
 207.00  0.0000E+000
 207.50  0.0000E+000
 208.00  0.0000E+000
 208.50  0.0000E+000
 209.00  0.0000E+000
 209.50  0.0000E+000
 210.00  0.0000E+000
 210.50  0.0000E+000
 211.00  0.0000E+000
 211.50  0.0000E+000
 212.00  0.0000E+000
 212.50  0.0000E+000
 213.00  0.0000E+000
 213.50  0.0000E+000
 214.00  0.0000E+000
 214.50  0.0000E+000
 215.00  0.0000E+000
 215.50  0.0000E+000
 216.00  0.0000E+000
 216.50  0.0000E+000
 217.00  0.0000E+000
 217.50  0.0000E+000
 218.00  0.0000E+000
 218.50  0.0000E+000
 219.00  0.0000E+000
 219.50  0.0000E+000
 220.00  0.0000E+000
 220.50  0.0000E+000
 221.00  0.0000E+000
 221.50  0.0000E+000
 222.00  0.0000E+000
 222.50  0.0000E+000
 223.00  0.0000E+000
 223.50  0.0000E+000
 224.00  0.0000E+000
 224.50  0.0000E+000
 225.00  0.0000E+000
 225.50  0.0000E+000
 226.00  0.0000E+000
 226.50  0.0000E+000
 227.00  0.0000E+000
 227.50  0.0000E+000
 228.00  0.0000E+000
 228.50  0.0000E+000
 229.00  0.0000E+000
 229.50  0.0000E+000
 230.00  0.0000E+000
 230.50  0.0000E+000
 231.00  0.0000E+000
 231.50  0.0000E+000
 232.00  0.0000E+000
 232.50  0.0000E+000
 233.00  0.0000E+000
 233.50  0.0000E+000
 234.00  0.0000E+000
 234.50  0.0000E+000
 235.00  0.0000E+000
 235.50  0.0000E+000
 236.00  0.0000E+000
 236.50  0.0000E+000
 237.00  0.0000E+000
 237.50  0.0000E+000
 238.00  0.0000E+000
 238.50  0.0000E+000
 239.00  0.0000E+000
 239.50  0.0000E+000
 240.00  0.0000E+000
 240.50  0.0000E+000
 241.00  0.0000E+000
 241.50  0.0000E+000
 242.00  0.0000E+000
 242.50  0.0000E+000
 243.00  0.0000E+000
 243.50  0.0000E+000
 244.00  0.0000E+000
 244.50  0.0000E+000
 245.00  0.0000E+000
 245.50  0.0000E+000
 246.00  0.0000E+000
 246.50  0.0000E+000
 247.00  0.0000E+000
 247.50  0.0000E+000
 248.00  0.0000E+000
 248.50  0.0000E+000
 249.00  0.0000E+000
 249.50  0.0000E+000
 250.00  0.0000E+000
 250.50  0.0000E+000
 251.00  0.0000E+000
 251.50  0.0000E+000
 252.00  0.0000E+000
 252.50  0.0000E+000
 253.00  0.0000E+000
 253.50  0.0000E+000
 254.00  0.0000E+000
 254.50  0.0000E+000
 255.00  0.0000E+000
 255.50  0.0000E+000
 256.00  0.0000E+000
 256.50  0.0000E+000
 257.00  0.0000E+000
 257.50  0.0000E+000
 258.00  0.0000E+000
 258.50  0.0000E+000
 259.00  0.0000E+000
 259.50  0.0000E+000
 260.00  0.0000E+000
 260.50  0.0000E+000
 261.00  0.0000E+000
 261.50  0.0000E+000
 262.00  0.0000E+000
 262.50  0.0000E+000
 263.00  0.0000E+000
 263.50  0.0000E+000
 264.00  0.0000E+000
 264.50  0.0000E+000
 265.00  0.0000E+000
 265.50  0.0000E+000
 266.00  0.0000E+000
 266.50  0.0000E+000
 267.00  0.0000E+000
 267.50  0.0000E+000
 268.00  0.0000E+000
 268.50  0.0000E+000
 269.00  0.0000E+000
 269.50  0.0000E+000
 270.00  0.0000E+000
 270.50  0.0000E+000
 271.00  0.0000E+000
 271.50  0.0000E+000
 272.00  0.0000E+000
 272.50  0.0000E+000
 273.00  0.0000E+000
 273.50  0.0000E+000
 274.00  0.0000E+000
 274.50  0.0000E+000
 275.00  0.0000E+000
 275.50  0.0000E+000
 276.00  0.0000E+000
 276.50  0.0000E+000
 277.00  0.0000E+000
 277.50  0.0000E+000
 278.00  0.0000E+000
 278.50  0.0000E+000
 279.00  0.0000E+000
 279.50  0.0000E+000
 280.00  0.0000E+000
 280.50  0.0000E+000
 281.00  0.0000E+000
 281.50  0.0000E+000
 282.00  0.0000E+000
 282.50  0.0000E+000
 283.00  0.0000E+000
 283.50  0.0000E+000
 284.00  0.0000E+000
 284.50  0.0000E+000
 285.00  0.0000E+000
 285.50  0.0000E+000
 286.00  0.0000E+000
 286.50  0.0000E+000
 287.00  0.0000E+000
 287.50  0.0000E+000
 288.00  0.0000E+000
 288.50  0.0000E+000
 289.00  0.0000E+000
 289.50  0.0000E+000
 290.00  0.0000E+000
 290.50  0.0000E+000
 291.00  0.0000E+000
 291.50  0.0000E+000
 292.00  0.0000E+000
 292.50  0.0000E+000
 293.00  0.0000E+000
 293.50  0.0000E+000
 294.00  0.0000E+000
 294.50  0.0000E+000
 295.00  0.0000E+000
 295.50  0.0000E+000
 296.00  0.0000E+000
 296.50  0.0000E+000
 297.00  0.0000E+000
 297.50  0.0000E+000
 298.00  0.0000E+000
 298.50  0.0000E+000
 299.00  0.0000E+000
 299.50  0.0000E+000
 300.00  0.0000E+000
 300.50  0.0000E+000
 301.00  0.0000E+000
 301.50  0.0000E+000
 302.00  0.0000E+000
 302.50  0.0000E+000
 303.00  0.0000E+000
 303.50  0.0000E+000
 304.00  0.0000E+000
 304.50  0.0000E+000
 305.00  0.0000E+000
 305.50  0.0000E+000
 306.00  0.0000E+000
 306.50  0.0000E+000
 307.00  0.0000E+000
 307.50  0.0000E+000
 308.00  0.0000E+000
 308.50  0.0000E+000
 309.00  0.0000E+000
 309.50  0.0000E+000
 310.00  0.0000E+000
 310.50  0.0000E+000
 311.00  0.0000E+000
 311.50  0.0000E+000
 312.00  0.0000E+000
 312.50  0.0000E+000
 313.00  0.0000E+000
 313.50  0.0000E+000
 314.00  0.0000E+000
 314.50  0.0000E+000
 315.00  0.0000E+000
 315.50  0.0000E+000
 316.00  0.0000E+000
 316.50  0.0000E+000
 317.00  0.0000E+000
 317.50  0.0000E+000
 318.00  0.0000E+000
 318.50  0.0000E+000
 319.00  0.0000E+000
 319.50  0.0000E+000
 320.00  0.0000E+000
 320.50  0.0000E+000
 321.00  0.0000E+000
 321.50  0.0000E+000
 322.00  0.0000E+000
 322.50  0.0000E+000
 323.00  0.0000E+000
 323.50  0.0000E+000
 324.00  0.0000E+000
 324.50  0.0000E+000
 325.00  0.0000E+000
 325.50  0.0000E+000
 326.00  0.0000E+000
 326.50  0.0000E+000
 327.00  0.0000E+000
 327.50  0.0000E+000
 328.00  0.0000E+000
 328.50  0.0000E+000
 329.00  0.0000E+000
 329.50  0.0000E+000
 330.00  0.0000E+000
 330.50  0.0000E+000
 331.00  0.0000E+000
 331.50  0.0000E+000
 332.00  0.0000E+000
 332.50  0.0000E+000
 333.00  0.0000E+000
 333.50  0.0000E+000
 334.00  0.0000E+000
 334.50  0.0000E+000
 335.00  0.0000E+000
 335.50  0.0000E+000
 336.00  0.0000E+000
 336.50  0.0000E+000
 337.00  0.0000E+000
 337.50  0.0000E+000
 338.00  0.0000E+000
 338.50  0.0000E+000
 339.00  0.0000E+000
 339.50  0.0000E+000
 340.00  0.0000E+000
 340.50  0.0000E+000
 341.00  0.0000E+000
 341.50  0.0000E+000
 342.00  0.0000E+000
 342.50  0.0000E+000
 343.00  0.0000E+000
 343.50  0.0000E+000
 344.00  0.0000E+000
 344.50  0.0000E+000
 345.00  0.0000E+000
 345.50  0.0000E+000
 346.00  0.0000E+000
 346.50  0.0000E+000
 347.00  0.0000E+000
 347.50  0.0000E+000
 348.00  0.0000E+000
 348.50  0.0000E+000
 349.00  0.0000E+000
 349.50  0.0000E+000
 350.00  0.0000E+000
 350.50  0.0000E+000
 351.00  0.0000E+000
 351.50  0.0000E+000
 352.00  0.0000E+000
 352.50  0.0000E+000
 353.00  0.0000E+000
 353.50  0.0000E+000
 354.00  0.0000E+000
 354.50  0.0000E+000
 355.00  0.0000E+000
 355.50  0.0000E+000
 356.00  0.0000E+000
 356.50  0.0000E+000
 357.00  0.0000E+000
 357.50  0.0000E+000
 358.00  0.0000E+000
 358.50  0.0000E+000
 359.00  0.0000E+000
 359.50  0.0000E+000
 360.00  0.0000E+000
 360.50  0.0000E+000
 361.00  0.0000E+000
 361.50  0.0000E+000
 362.00  0.0000E+000
 362.50  0.0000E+000
 363.00  0.0000E+000
 363.50  0.0000E+000
 364.00  0.0000E+000
 364.50  0.0000E+000
 365.00  0.0000E+000
 365.50  0.0000E+000
 366.00  0.0000E+000
 366.50  0.0000E+000
 367.00  0.0000E+000
 367.50  1.8694E-009
 368.00  1.7519E-008
 368.50  2.7305E-008
 369.00  2.8669E-008
 369.50  2.7057E-008
 370.00  4.1695E-008
 370.50  2.5767E-008
 371.00  2.5450E-008
 371.50  3.7727E-008
 372.00  4.1519E-008
 372.50  2.6331E-008
 373.00  1.1570E-008
 373.50  3.9410E-009
 374.00  2.6402E-008
 374.50  6.8063E-009
 375.00  2.0538E-008
 375.50  6.5083E-008
 376.00  7.2236E-008
 376.50  6.9219E-008
 377.00  7.1731E-008
 377.50  3.3088E-008
 378.00  2.4316E-009
 378.50  0.0000E+000
 379.00  0.0000E+000
 379.50  0.0000E+000
 380.00  1.4617E-009
 380.50  1.5164E-008
 381.00  2.6020E-008
 381.50  2.3402E-008
 382.00  8.4761E-009
 382.50  2.8918E-010
 383.00  0.0000E+000
 383.50  0.0000E+000
 384.00  0.0000E+000
 384.50  0.0000E+000
 385.00  0.0000E+000
 385.50  8.4184E-009
 386.00  4.0136E-008
 386.50  5.1785E-008
 387.00  1.1805E-008
 387.50  3.5240E-009
 388.00  0.0000E+000
 388.50  0.0000E+000
 389.00  0.0000E+000
 389.50  0.0000E+000
 390.00  0.0000E+000
 390.50  0.0000E+000
 391.00  0.0000E+000
 391.50  0.0000E+000
 392.00  8.4580E-009
 392.50  7.6207E-008
 393.00  1.5781E-007
 393.50  2.0324E-007
 394.00  2.4205E-007
 394.50  2.4261E-007
 395.00  2.2731E-007
 395.50  2.0560E-007
 396.00  1.6771E-007
 396.50  1.4541E-007
 397.00  1.3046E-007
 397.50  6.3354E-008
 398.00  4.7416E-008
 398.50  4.2497E-008
 399.00  2.6050E-008
 399.50  5.0335E-008
 400.00  7.5682E-008
 400.50  4.1393E-008
 401.00  1.0815E-008
 401.50  0.0000E+000
 402.00  1.9707E-009
 402.50  2.3047E-008
 403.00  5.0594E-008
 403.50  6.2446E-008
 404.00  4.8970E-008
 404.50  5.0632E-008
 405.00  1.7857E-008
 405.50  0.0000E+000
 406.00  0.0000E+000
 406.50  0.0000E+000
 407.00  0.0000E+000
 407.50  0.0000E+000
 408.00  0.0000E+000
 408.50  0.0000E+000
 409.00  0.0000E+000
 409.50  0.0000E+000
 410.00  1.1718E-008
 410.50  5.6982E-008
 411.00  9.5450E-008
 411.50  1.4016E-007
 412.00  1.4780E-007
 412.50  1.5395E-007
 413.00  1.4546E-007
 413.50  1.0833E-007
 414.00  6.9190E-008
 414.50  3.8897E-008
 415.00  6.1366E-009
 415.50  7.2006E-009
 416.00  2.9032E-008
 416.50  4.8452E-008
 417.00  4.4882E-008
 417.50  3.8288E-008
 418.00  3.3711E-008
 418.50  5.4815E-008
 419.00  4.7233E-008
 419.50  5.0732E-008
 420.00  5.1993E-008
 420.50  2.4439E-008
 421.00  4.4703E-009
 421.50  4.2718E-010
 422.00  0.0000E+000
 422.50  0.0000E+000
 423.00  0.0000E+000
 423.50  0.0000E+000
 424.00  0.0000E+000
 424.50  0.0000E+000
 425.00  0.0000E+000
 425.50  0.0000E+000
 426.00  0.0000E+000
 426.50  0.0000E+000
 427.00  0.0000E+000
 427.50  0.0000E+000
 428.00  0.0000E+000
 428.50  0.0000E+000
 429.00  0.0000E+000
 429.50  0.0000E+000
 430.00  0.0000E+000
 430.50  0.0000E+000
 431.00  0.0000E+000
 431.50  0.0000E+000
 432.00  0.0000E+000
 432.50  0.0000E+000
 433.00  0.0000E+000
 433.50  0.0000E+000
 434.00  0.0000E+000
 434.50  0.0000E+000
 435.00  1.0019E-008
 435.50  6.3127E-008
 436.00  6.8391E-008
 436.50  3.7559E-008
 437.00  0.0000E+000
 437.50  0.0000E+000
 438.00  0.0000E+000
 438.50  0.0000E+000
 439.00  0.0000E+000
 439.50  0.0000E+000
 440.00  0.0000E+000
 440.50  0.0000E+000
 441.00  0.0000E+000
 441.50  0.0000E+000
 442.00  0.0000E+000
 442.50  3.3383E-009
 443.00  1.7173E-008
 443.50  2.8134E-008
 444.00  3.7494E-008
 444.50  3.0217E-008
 445.00  2.0713E-008
 445.50  1.7857E-008
 446.00  2.5397E-008
 446.50  1.6168E-008
 447.00  2.4626E-008
 447.50  3.4634E-008
 448.00  4.2167E-008
 448.50  6.6111E-008
 449.00  9.0741E-008
 449.50  1.2187E-007
 450.00  1.2401E-007
 450.50  1.3359E-007
 451.00  1.1758E-007
 451.50  8.8181E-008
 452.00  6.0100E-008
 452.50  4.6644E-008
 453.00  4.0260E-008
 453.50  3.4583E-008
 454.00  4.0505E-008
 454.50  2.7806E-008
 455.00  1.2067E-008
 455.50  1.2785E-008
 456.00  5.0932E-009
 456.50  0.0000E+000
 457.00  0.0000E+000
 457.50  0.0000E+000
 458.00  0.0000E+000
 458.50  0.0000E+000
 459.00  0.0000E+000
 459.50  0.0000E+000
 460.00  0.0000E+000
 460.50  0.0000E+000
 461.00  0.0000E+000
 461.50  0.0000E+000
 462.00  0.0000E+000
 462.50  0.0000E+000
 463.00  0.0000E+000
 463.50  0.0000E+000
 464.00  0.0000E+000
 464.50  0.0000E+000
 465.00  0.0000E+000
 465.50  0.0000E+000
 466.00  0.0000E+000
 466.50  0.0000E+000
 467.00  0.0000E+000
 467.50  0.0000E+000
 468.00  0.0000E+000
 468.50  0.0000E+000
 469.00  0.0000E+000
 469.50  0.0000E+000
 470.00  0.0000E+000
 470.50  0.0000E+000
 471.00  0.0000E+000
 471.50  0.0000E+000
 472.00  0.0000E+000
 472.50  0.0000E+000
 473.00  0.0000E+000
 473.50  0.0000E+000
 474.00  0.0000E+000
 474.50  0.0000E+000
 475.00  3.2969E-010
 475.50  4.5732E-009
 476.00  5.8255E-009
 476.50  0.0000E+000
 477.00  0.0000E+000
 477.50  0.0000E+000
 478.00  0.0000E+000
 478.50  3.7971E-008
 479.00  2.1354E-008
 479.50  2.5814E-008
 480.00  3.4551E-008
 480.50  3.4777E-008
 481.00  4.2695E-008
 481.50  5.8920E-008
 482.00  6.1901E-008
 482.50  5.5629E-008
 483.00  5.0479E-008
 483.50  4.3844E-008
 484.00  4.1447E-008
 484.50  9.9268E-009
 485.00  0.0000E+000
 485.50  0.0000E+000
 486.00  0.0000E+000
 486.50  0.0000E+000
 487.00  0.0000E+000
 487.50  0.0000E+000
 488.00  0.0000E+000
 488.50  0.0000E+000
 489.00  0.0000E+000
 489.50  0.0000E+000
 490.00  0.0000E+000
 490.50  0.0000E+000
 491.00  1.1339E-008
 491.50  4.4287E-008
 492.00  8.1996E-008
 492.50  1.0292E-007
 493.00  8.2094E-008
 493.50  5.1247E-008
 494.00  3.5217E-008
 494.50  2.1617E-008
 495.00  1.2015E-008
 495.50  2.5601E-008
 496.00  3.9902E-008
 496.50  4.0316E-008
 497.00  3.6301E-008
 497.50  2.6982E-008
 498.00  5.2346E-009
 498.50  1.0338E-010
 499.00  0.0000E+000
 499.50  0.0000E+000
 500.00  0.0000E+000
 500.50  0.0000E+000
 501.00  0.0000E+000
 501.50  0.0000E+000
 502.00  0.0000E+000
 502.50  0.0000E+000
 503.00  0.0000E+000
 503.50  0.0000E+000
 504.00  0.0000E+000
 504.50  0.0000E+000
 505.00  0.0000E+000
 505.50  0.0000E+000
 506.00  0.0000E+000
 506.50  0.0000E+000
 507.00  0.0000E+000
 507.50  0.0000E+000
 508.00  0.0000E+000
 508.50  0.0000E+000
 509.00  0.0000E+000
 509.50  0.0000E+000
 510.00  0.0000E+000
 510.50  1.0510E-009
 511.00  3.5481E-009
 511.50  1.6785E-009
 512.00  0.0000E+000
 512.50  0.0000E+000
 513.00  0.0000E+000
 513.50  0.0000E+000
 514.00  0.0000E+000
 514.50  0.0000E+000
 515.00  4.7611E-011
 515.50  7.0291E-009
 516.00  4.0144E-008
 516.50  7.2000E-008
 517.00  9.3451E-008
 517.50  1.0300E-007
 518.00  1.1242E-007
 518.50  1.2153E-007
 519.00  1.2101E-007
 519.50  1.2123E-007
 520.00  1.1495E-007
 520.50  8.0435E-008
 521.00  4.8864E-008
 521.50  2.1751E-008
 522.00  0.0000E+000
 522.50  0.0000E+000
 523.00  0.0000E+000
 523.50  0.0000E+000
 524.00  0.0000E+000
 524.50  0.0000E+000
 525.00  0.0000E+000
 525.50  0.0000E+000
 526.00  0.0000E+000
 526.50  0.0000E+000
 527.00  0.0000E+000
 527.50  0.0000E+000
 528.00  0.0000E+000
 528.50  0.0000E+000
 529.00  0.0000E+000
 529.50  0.0000E+000
 530.00  0.0000E+000
 530.50  1.6672E-009
 531.00  3.7082E-008
 531.50  9.3316E-008
 532.00  1.2363E-007
 532.50  1.2452E-007
 533.00  1.0610E-007
 533.50  8.2017E-008
 534.00  5.5507E-008
 534.50  3.5311E-008
 535.00  3.4944E-009
 535.50  0.0000E+000
 536.00  0.0000E+000
 536.50  0.0000E+000
 537.00  0.0000E+000
 537.50  0.0000E+000
 538.00  0.0000E+000
 538.50  0.0000E+000
 539.00  0.0000E+000
 539.50  0.0000E+000
 540.00  0.0000E+000
 540.50  0.0000E+000
 541.00  0.0000E+000
 541.50  0.0000E+000
 542.00  0.0000E+000
 542.50  0.0000E+000
 543.00  0.0000E+000
 543.50  2.6335E-009
 544.00  3.4399E-008
 544.50  5.9082E-008
 545.00  6.1865E-008
 545.50  2.0872E-008
 546.00  1.1032E-009
 546.50  0.0000E+000
 547.00  0.0000E+000
 547.50  0.0000E+000
 548.00  0.0000E+000
 548.50  0.0000E+000
 549.00  0.0000E+000
 549.50  2.0951E-008
 550.00  7.3241E-008
 550.50  1.6886E-007
 551.00  1.5690E-007
 551.50  1.3535E-007
 552.00  7.6701E-008
 552.50  7.0701E-008
 553.00  5.8234E-008
 553.50  1.2267E-007
 554.00  1.9663E-007
 554.50  2.4585E-007
 555.00  2.4659E-007
 555.50  2.5581E-007
 556.00  2.5127E-007
 556.50  2.0751E-007
 557.00  1.3756E-007
 557.50  6.6895E-008
 558.00  1.7453E-008
 558.50  1.1184E-008
 559.00  3.7438E-008
 559.50  1.0821E-007
 560.00  1.5190E-007
 560.50  1.7879E-007
 561.00  1.7506E-007
 561.50  1.2824E-007
 562.00  1.0166E-007
 562.50  5.3834E-008
 563.00  2.9120E-008
 563.50  3.2581E-008
 564.00  2.1945E-008
 564.50  9.8188E-009
 565.00  2.8841E-008
 565.50  4.7492E-008
 566.00  5.8550E-008
 566.50  5.4555E-008
 567.00  5.3917E-008
 567.50  1.7025E-008
 568.00  0.0000E+000
 568.50  0.0000E+000
 569.00  0.0000E+000
 569.50  6.7035E-010
 570.00  2.1098E-008
 570.50  8.8488E-008
 571.00  1.4024E-007
 571.50  1.4789E-007
 572.00  8.7881E-008
 572.50  4.2806E-008
 573.00  2.5035E-008
 573.50  6.1092E-009
 574.00  0.0000E+000
 574.50  6.8717E-010
 575.00  0.0000E+000
 575.50  0.0000E+000
 576.00  0.0000E+000
 576.50  0.0000E+000
 577.00  0.0000E+000
 577.50  0.0000E+000
 578.00  0.0000E+000
 578.50  2.7573E-008
 579.00  8.4658E-008
 579.50  1.1817E-007
 580.00  1.3879E-007
 580.50  1.2023E-007
 581.00  1.2582E-007
 581.50  8.7068E-008
 582.00  8.0520E-008
 582.50  4.4233E-008
 583.00  4.7348E-008
 583.50  9.7862E-008
 584.00  1.2042E-007
 584.50  7.1299E-008
 585.00  5.0156E-008
 585.50  9.7122E-009
 586.00  0.0000E+000
 586.50  0.0000E+000
 587.00  8.1228E-010
 587.50  2.0173E-008
 588.00  2.9257E-008
 588.50  6.0014E-008
 589.00  9.4917E-008
 589.50  7.6993E-008
 590.00  2.0891E-008
 590.50  0.0000E+000
 591.00  0.0000E+000
 591.50  0.0000E+000
 592.00  0.0000E+000
 592.50  0.0000E+000
 593.00  0.0000E+000
 593.50  0.0000E+000
 594.00  0.0000E+000
 594.50  0.0000E+000
 595.00  0.0000E+000
 595.50  0.0000E+000
 596.00  0.0000E+000
 596.50  0.0000E+000
 597.00  0.0000E+000
 597.50  0.0000E+000
 598.00  0.0000E+000
 598.50  0.0000E+000
 599.00  0.0000E+000
 599.50  0.0000E+000
 600.00  0.0000E+000
 600.50  0.0000E+000
 601.00  0.0000E+000
 601.50  0.0000E+000
 602.00  0.0000E+000
 602.50  0.0000E+000
 603.00  0.0000E+000
 603.50  0.0000E+000
 604.00  0.0000E+000
 604.50  4.3640E-008
 605.00  3.0354E-008
 605.50  3.7489E-008
 606.00  3.3973E-008
 606.50  1.8001E-008
 607.00  5.2009E-009
 607.50  9.1596E-009
 608.00  0.0000E+000
 608.50  0.0000E+000
 609.00  0.0000E+000
 609.50  1.0252E-008
 610.00  8.8241E-008
 610.50  1.2097E-007
 611.00  1.4111E-007
 611.50  3.7872E-008
 612.00  0.0000E+000
 612.50  0.0000E+000
 613.00  0.0000E+000
 613.50  0.0000E+000
 614.00  0.0000E+000
 614.50  0.0000E+000
 615.00  0.0000E+000
 615.50  0.0000E+000
 616.00  0.0000E+000
 616.50  0.0000E+000
 617.00  0.0000E+000
 617.50  0.0000E+000
 618.00  0.0000E+000
 618.50  0.0000E+000
 619.00  0.0000E+000
 619.50  0.0000E+000
 620.00  1.4870E-008
 620.50  8.8897E-008
 621.00  1.7055E-007
 621.50  2.6606E-007
 622.00  3.8210E-007
 622.50  4.0589E-007
 623.00  4.3564E-007
 623.50  5.1881E-007
 624.00  4.9944E-007
 624.50  3.8477E-007
 625.00  3.2747E-007
 625.50  2.9040E-007
 626.00  2.2616E-007
 626.50  2.0886E-007
 627.00  2.0866E-007
 627.50  1.4185E-007
 628.00  1.1158E-007
 628.50  1.2187E-007
 629.00  1.4091E-007
 629.50  3.0327E-007
 630.00  4.3667E-007
 630.50  5.0166E-007
 631.00  5.7951E-007
 631.50  5.8873E-007
 632.00  4.8674E-007
 632.50  4.5892E-007
 633.00  4.1072E-007
 633.50  3.1318E-007
 634.00  2.2034E-007
 634.50  1.2025E-007
 635.00  4.9327E-008
 635.50  7.2687E-009
 636.00  0.0000E+000
 636.50  8.5741E-009
 637.00  4.1741E-008
 637.50  1.4649E-008
 638.00  2.8794E-008
 638.50  0.0000E+000
 639.00  0.0000E+000
 639.50  0.0000E+000
 640.00  0.0000E+000
 640.50  0.0000E+000
 641.00  0.0000E+000
 641.50  0.0000E+000
 642.00  0.0000E+000
 642.50  0.0000E+000
 643.00  0.0000E+000
 643.50  0.0000E+000
 644.00  0.0000E+000
 644.50  0.0000E+000
 645.00  0.0000E+000
 645.50  0.0000E+000
 646.00  0.0000E+000
 646.50  2.8870E-008
 647.00  1.8153E-007
 647.50  3.8830E-007
 648.00  4.3503E-007
 648.50  3.9932E-007
 649.00  2.5390E-007
 649.50  1.9704E-008
 650.00  0.0000E+000
 650.50  0.0000E+000
 651.00  6.2479E-009
 651.50  4.2622E-008
 652.00  2.1226E-008
 652.50  0.0000E+000
 653.00  0.0000E+000
 653.50  0.0000E+000
 654.00  0.0000E+000
 654.50  0.0000E+000
 655.00  0.0000E+000
 655.50  0.0000E+000
 656.00  0.0000E+000
 656.50  0.0000E+000
 657.00  0.0000E+000
 657.50  0.0000E+000
 658.00  0.0000E+000
 658.50  0.0000E+000
 659.00  0.0000E+000
 659.50  0.0000E+000
 660.00  9.0467E-008
 660.50  2.8082E-007
 661.00  4.9360E-007
 661.50  6.1220E-007
 662.00  6.6125E-007
 662.50  6.8782E-007
 663.00  6.3953E-007
 663.50  4.2649E-007
 664.00  2.2801E-007
 664.50  3.2078E-007
 665.00  2.5349E-007
 665.50  1.5183E-007
 666.00  2.1791E-007
 666.50  2.8545E-007
 667.00  3.8357E-007
 667.50  5.2106E-007
 668.00  6.5731E-007
 668.50  6.2313E-007
 669.00  4.1123E-007
 669.50  2.5098E-007
 670.00  2.4971E-007
 670.50  1.8490E-007
 671.00  4.2291E-007
 671.50  6.7277E-007
 672.00  7.6443E-007
 672.50  9.2341E-007
 673.00  1.0450E-006
 673.50  1.0039E-006
 674.00  9.7102E-007
 674.50  1.0371E-006
 675.00  8.9261E-007
 675.50  5.9925E-007
 676.00  3.5377E-007
 676.50  6.2513E-008
 677.00  7.6571E-010
 677.50  0.0000E+000
 678.00  0.0000E+000
 678.50  0.0000E+000
 679.00  0.0000E+000
 679.50  0.0000E+000
 680.00  0.0000E+000
 680.50  0.0000E+000
 681.00  0.0000E+000
 681.50  0.0000E+000
 682.00  0.0000E+000
 682.50  0.0000E+000
 683.00  0.0000E+000
 683.50  0.0000E+000
 684.00  0.0000E+000
 684.50  0.0000E+000
 685.00  0.0000E+000
 685.50  0.0000E+000
 686.00  0.0000E+000
 686.50  9.9676E-009
 687.00  1.0230E-007
 687.50  2.9180E-007
 688.00  4.2301E-007
 688.50  4.6787E-007
 689.00  4.4663E-007
 689.50  4.4735E-007
 690.00  4.3151E-007
 690.50  3.1382E-007
 691.00  1.4577E-007
 691.50  1.4607E-008
 692.00  0.0000E+000
 692.50  0.0000E+000
 693.00  0.0000E+000
 693.50  0.0000E+000
 694.00  0.0000E+000
 694.50  0.0000E+000
 695.00  0.0000E+000
 695.50  0.0000E+000
 696.00  0.0000E+000
 696.50  0.0000E+000
 697.00  0.0000E+000
 697.50  9.4269E-009
 698.00  2.0721E-007
 698.50  2.6659E-007
 699.00  1.5759E-007
 699.50  5.5014E-008
 700.00  0.0000E+000
 700.50  0.0000E+000
 701.00  0.0000E+000
 701.50  0.0000E+000
 702.00  0.0000E+000
 702.50  0.0000E+000
 703.00  0.0000E+000
 703.50  0.0000E+000
 704.00  0.0000E+000
 704.50  0.0000E+000
 705.00  0.0000E+000
 705.50  0.0000E+000
 706.00  0.0000E+000
 706.50  2.1478E-008
 707.00  1.4254E-007
 707.50  3.8852E-007
 708.00  3.8427E-007
 708.50  3.6135E-007
 709.00  2.5711E-007
 709.50  1.3170E-007
 710.00  4.3025E-008
 710.50  1.2396E-007
 711.00  2.6026E-007
 711.50  4.2478E-007
 712.00  6.2868E-007
 712.50  7.6421E-007
 713.00  6.9853E-007
 713.50  5.1741E-007
 714.00  3.5368E-007
 714.50  1.6382E-007
 715.00  2.2008E-007
 715.50  1.7588E-007
 716.00  2.5639E-007
 716.50  3.8814E-007
 717.00  5.5737E-007
 717.50  5.0344E-007
 718.00  5.3519E-007
 718.50  5.3283E-007
 719.00  3.8915E-007
 719.50  2.2541E-007
 720.00  2.0940E-007
 720.50  2.3689E-007
 721.00  2.3601E-007
 721.50  2.1988E-007
 722.00  1.7517E-007
 722.50  8.6999E-008
 723.00  6.7975E-010
 723.50  0.0000E+000
 724.00  0.0000E+000
 724.50  0.0000E+000
 725.00  0.0000E+000
 725.50  0.0000E+000
 726.00  0.0000E+000
 726.50  0.0000E+000
 727.00  0.0000E+000
 727.50  0.0000E+000
 728.00  0.0000E+000
 728.50  0.0000E+000
 729.00  0.0000E+000
 729.50  0.0000E+000
 730.00  0.0000E+000
 730.50  0.0000E+000
 731.00  0.0000E+000
 731.50  0.0000E+000
 732.00  0.0000E+000
 732.50  0.0000E+000
 733.00  7.6359E-008
 733.50  4.2449E-007
 734.00  7.7000E-007
 734.50  1.0126E-006
 735.00  1.1433E-006
 735.50  1.1536E-006
 736.00  1.1216E-006
 736.50  1.0773E-006
 737.00  1.1281E-006
 737.50  1.3614E-006
 738.00  1.4206E-006
 738.50  1.4318E-006
 739.00  1.5487E-006
 739.50  1.8383E-006
 740.00  1.8859E-006
 740.50  1.8320E-006
 741.00  1.8498E-006
 741.50  1.8761E-006
 742.00  1.5057E-006
 742.50  1.1903E-006
 743.00  1.0184E-006
 743.50  6.5104E-007
 744.00  2.9031E-007
 744.50  7.1130E-008
 745.00  0.0000E+000
 745.50  0.0000E+000
 746.00  0.0000E+000
 746.50  0.0000E+000
 747.00  0.0000E+000
 747.50  0.0000E+000
 748.00  0.0000E+000
 748.50  0.0000E+000
 749.00  0.0000E+000
 749.50  0.0000E+000
 750.00  0.0000E+000
 750.50  0.0000E+000
 751.00  2.3690E-008
 751.50  2.3519E-007
 752.00  6.4066E-007
 752.50  9.9941E-007
 753.00  1.2940E-006
 753.50  1.3101E-006
 754.00  1.2804E-006
 754.50  1.1734E-006
 755.00  1.0036E-006
 755.50  1.0209E-006
 756.00  1.1720E-006
 756.50  9.3802E-007
 757.00  8.1353E-007
 757.50  6.6380E-007
 758.00  2.6100E-007
 758.50  0.0000E+000
 759.00  0.0000E+000
 759.50  0.0000E+000
 760.00  0.0000E+000
 760.50  3.3830E-008
 761.00  2.8554E-008
 761.50  6.7836E-008
 762.00  5.8718E-008
 762.50  2.0018E-007
 763.00  2.8743E-007
 763.50  3.7763E-007
 764.00  4.7804E-007
 764.50  3.1872E-007
 765.00  0.0000E+000
 765.50  0.0000E+000
 766.00  0.0000E+000
 766.50  0.0000E+000
 767.00  0.0000E+000
 767.50  0.0000E+000
 768.00  0.0000E+000
 768.50  0.0000E+000
 769.00  0.0000E+000
 769.50  0.0000E+000
 770.00  0.0000E+000
 770.50  0.0000E+000
 771.00  0.0000E+000
 771.50  0.0000E+000
 772.00  0.0000E+000
 772.50  0.0000E+000
 773.00  0.0000E+000
 773.50  0.0000E+000
 774.00  2.8497E-009
 774.50  8.2782E-008
 775.00  1.7038E-007
 775.50  3.1358E-007
 776.00  2.6103E-007
 776.50  3.7023E-007
 777.00  2.8785E-007
 777.50  7.9895E-008
 778.00  3.9842E-008
 778.50  3.8766E-008
 779.00  0.0000E+000
 779.50  0.0000E+000
 780.00  5.1604E-008
 780.50  9.0294E-008
 781.00  1.7265E-007
 781.50  2.2698E-007
 782.00  3.3755E-007
 782.50  5.0258E-007
 783.00  5.8672E-007
 783.50  7.7821E-007
 784.00  8.8660E-007
 784.50  1.1264E-006
 785.00  1.2924E-006
 785.50  1.1843E-006
 786.00  9.8174E-007
 786.50  9.4550E-007
 787.00  8.5764E-007
 787.50  7.9458E-007
 788.00  9.0572E-007
 788.50  8.9170E-007
 789.00  5.3752E-007
 789.50  1.0631E-007
 790.00  0.0000E+000
 790.50  0.0000E+000
 791.00  0.0000E+000
 791.50  0.0000E+000
 792.00  0.0000E+000
 792.50  0.0000E+000
 793.00  0.0000E+000
 793.50  0.0000E+000
 794.00  0.0000E+000
 794.50  0.0000E+000
 795.00  0.0000E+000
 795.50  2.5498E-007
 796.00  9.1905E-007
 796.50  1.4950E-006
 797.00  2.1137E-006
 797.50  2.5096E-006
 798.00  2.5936E-006
 798.50  2.7880E-006
 799.00  3.1189E-006
 799.50  3.3373E-006
 800.00  3.5037E-006
 800.50  3.5835E-006
 801.00  3.4938E-006
 801.50  3.1690E-006
 802.00  3.1639E-006
 802.50  3.2798E-006
 803.00  3.5128E-006
 803.50  3.5609E-006
 804.00  3.9228E-006
 804.50  4.2771E-006
 805.00  4.6051E-006
 805.50  4.9030E-006
 806.00  5.3016E-006
 806.50  5.5615E-006
 807.00  5.9000E-006
 807.50  6.2131E-006
 808.00  6.4177E-006
 808.50  6.6060E-006
 809.00  6.6658E-006
 809.50  6.5033E-006
 810.00  6.6200E-006
 810.50  6.7131E-006
 811.00  6.7609E-006
 811.50  7.0288E-006
 812.00  7.2554E-006
 812.50  7.4597E-006
 813.00  7.9943E-006
 813.50  8.5694E-006
 814.00  8.8720E-006
 814.50  9.0802E-006
 815.00  9.1088E-006
 815.50  8.7264E-006
 816.00  8.4498E-006
 816.50  8.5064E-006
 817.00  8.8646E-006
 817.50  9.6318E-006
 818.00  1.0659E-005
 818.50  1.1858E-005
 819.00  1.3115E-005
 819.50  1.4345E-005
 820.00  1.5628E-005
 820.50  1.6997E-005
 821.00  1.8135E-005
 821.50  1.9119E-005
 822.00  2.0281E-005
 822.50  2.0862E-005
 823.00  2.1719E-005
 823.50  2.2468E-005
 824.00  2.3164E-005
 824.50  2.3345E-005
 825.00  2.3861E-005
 825.50  2.4261E-005
 826.00  2.4849E-005
 826.50  2.5874E-005
 827.00  2.7082E-005
 827.50  2.7735E-005
 828.00  2.8201E-005
 828.50  2.8554E-005
 829.00  2.8830E-005
 829.50  2.9626E-005
 830.00  3.0742E-005
 830.50  3.2143E-005
 831.00  3.3511E-005
 831.50  3.4525E-005
 832.00  3.5397E-005
 832.50  3.6505E-005
 833.00  3.7333E-005
 833.50  3.8651E-005
 834.00  3.9889E-005
 834.50  4.1262E-005
 835.00  4.3019E-005
 835.50  4.5050E-005
 836.00  4.6597E-005
 836.50  4.8586E-005
 837.00  5.0742E-005
 837.50  5.2356E-005
 838.00  5.3928E-005
 838.50  5.5550E-005
 839.00  5.6712E-005
 839.50  5.7808E-005
 840.00  5.8998E-005
 840.50  6.0136E-005
 841.00  6.1389E-005
 841.50  6.2970E-005
 842.00  6.4476E-005
 842.50  6.6486E-005
 843.00  6.8507E-005
 843.50  7.0623E-005
 844.00  7.2437E-005
 844.50  7.3961E-005
 845.00  7.4865E-005
 845.50  7.5814E-005
 846.00  7.6582E-005
 846.50  7.7480E-005
 847.00  7.8916E-005
 847.50  8.0583E-005
 848.00  8.2114E-005
 848.50  8.3964E-005
 849.00  8.5642E-005
 849.50  8.6893E-005
 850.00  8.8340E-005
 850.50  8.9671E-005
 851.00  9.0794E-005
 851.50  9.2138E-005
 852.00  9.3196E-005
 852.50  9.3958E-005
 853.00  9.4464E-005
 853.50  9.4647E-005
 854.00  9.4509E-005
 854.50  9.4221E-005
 855.00  9.4123E-005
 855.50  9.4077E-005
 856.00  9.4400E-005
 856.50  9.4417E-005
 857.00  9.3535E-005
 857.50  9.2194E-005
 858.00  9.0761E-005
 858.50  8.9024E-005
 859.00  8.7380E-005
 859.50  8.6093E-005
 860.00  8.4855E-005
 860.50  8.3455E-005
 861.00  8.1778E-005
 861.50  8.0385E-005
 862.00  7.9324E-005
 862.50  7.8474E-005
 863.00  7.7840E-005
 863.50  7.6560E-005
 864.00  7.5156E-005
 864.50  7.3873E-005
 865.00  7.1735E-005
 865.50  6.8947E-005
 866.00  6.7788E-005
 866.50  6.6512E-005
 867.00  6.5191E-005
 867.50  6.4247E-005
 868.00  6.3593E-005
 868.50  6.2599E-005
 869.00  6.1470E-005
 869.50  6.0110E-005
 870.00  5.8359E-005
 870.50  5.6129E-005
 871.00  5.3965E-005
 871.50  5.2141E-005
 872.00  5.1045E-005
 872.50  5.0615E-005
 873.00  4.9772E-005
 873.50  4.8176E-005
 874.00  4.6224E-005
 874.50  4.3244E-005
 875.00  4.0471E-005
 875.50  3.8182E-005
 876.00  3.6222E-005
 876.50  3.4191E-005
 877.00  3.2950E-005
 877.50  3.1239E-005
 878.00  2.9708E-005
 878.50  2.8365E-005
 879.00  2.6721E-005
 879.50  2.4460E-005
 880.00  2.2742E-005
 880.50  2.1372E-005
 881.00  2.0124E-005
 881.50  1.9385E-005
 882.00  1.9237E-005
 882.50  1.9509E-005
 883.00  1.9582E-005
 883.50  1.9260E-005
 884.00  1.9172E-005
 884.50  1.8601E-005
 885.00  1.7381E-005
 885.50  1.6227E-005
 886.00  1.4707E-005
 886.50  1.2863E-005
 887.00  1.1165E-005
 887.50  9.6560E-006
 888.00  8.5850E-006
 888.50  8.4404E-006
 889.00  8.9429E-006
 889.50  9.5281E-006
 890.00  1.0031E-005
 890.50  1.0073E-005
 891.00  1.0165E-005
 891.50  9.6306E-006
 892.00  8.6834E-006
 892.50  8.1935E-006
 893.00  8.0886E-006
 893.50  7.5659E-006
 894.00  7.0799E-006
 894.50  6.8267E-006
 895.00  6.6035E-006
 895.50  6.0543E-006
 896.00  5.4871E-006
 896.50  5.3121E-006
 897.00  5.2195E-006
 897.50  5.5858E-006
 898.00  6.3186E-006
 898.50  6.7948E-006
 899.00  6.0649E-006
 899.50  5.1835E-006
 900.00  4.1674E-006
 900.50  4.3363E-006
 901.00  4.3595E-006
 901.50  5.5309E-006
 902.00  5.9702E-006
 902.50  5.9935E-006
 903.00  4.5582E-006
 903.50  3.7442E-006
 904.00  3.0966E-006
 904.50  3.1927E-006
 905.00  3.1589E-006
 905.50  3.7434E-006
 906.00  4.4751E-006
 906.50  5.5345E-006
 907.00  6.2386E-006
 907.50  6.9295E-006
 908.00  7.4169E-006
 908.50  7.6693E-006
 909.00  7.2631E-006
 909.50  6.5665E-006
 910.00  5.5606E-006
 910.50  4.5266E-006
 911.00  3.6977E-006
 911.50  2.7474E-006
 912.00  1.9701E-006
 912.50  1.5219E-006
 913.00  9.1836E-007
 913.50  5.5563E-007
 914.00  1.9466E-006
 914.50  2.8572E-006
 915.00  4.3328E-006
 915.50  5.9002E-006
 916.00  6.2841E-006
 916.50  5.1594E-006
 917.00  5.1755E-006
 917.50  4.0520E-006
 918.00  2.7434E-006
 918.50  2.9483E-006
 919.00  3.4176E-006
 919.50  3.7485E-006
 920.00  3.7439E-006
 920.50  3.1400E-006
 921.00  1.8392E-006
 921.50  6.6716E-007
 922.00  0.0000E+000
 922.50  1.5531E-008
 923.00  8.7098E-007
 923.50  2.5885E-006
 924.00  4.0295E-006
 924.50  4.6960E-006
 925.00  4.9486E-006
 925.50  5.1970E-006
 926.00  5.4590E-006
 926.50  5.6541E-006
 927.00  5.3882E-006
 927.50  4.8315E-006
 928.00  4.0444E-006
 928.50  2.9927E-006
 929.00  2.6748E-006
 929.50  4.0267E-006
 930.00  5.8826E-006
 930.50  7.7185E-006
 931.00  8.3741E-006
 931.50  9.0719E-006
 932.00  9.1369E-006
 932.50  7.3172E-006
 933.00  4.6747E-006
 933.50  3.7945E-006
 934.00  2.1752E-006
 934.50  1.3993E-006
 935.00  1.6288E-006
 935.50  2.4191E-006
 936.00  3.3417E-006
 936.50  4.3734E-006
 937.00  5.4072E-006
 937.50  6.7617E-006
 938.00  7.5605E-006
 938.50  7.5856E-006
 939.00  7.3486E-006
 939.50  7.2541E-006
 940.00  7.1752E-006
 940.50  7.2770E-006
 941.00  7.4193E-006
 941.50  7.3169E-006
 942.00  6.6833E-006
 942.50  6.2930E-006
 943.00  5.6413E-006
 943.50  6.8719E-006
 944.00  8.6615E-006
 944.50  1.0143E-005
 945.00  9.6482E-006
 945.50  9.7987E-006
 946.00  8.0383E-006
 946.50  6.4885E-006
 947.00  5.7988E-006
 947.50  6.4988E-006
 948.00  6.8564E-006
 948.50  7.2039E-006
 949.00  5.7298E-006
 949.50  4.1912E-006
 950.00  2.7853E-006
 950.50  1.2044E-006
 951.00  0.0000E+000
 951.50  0.0000E+000
 952.00  0.0000E+000
 952.50  0.0000E+000
 953.00  0.0000E+000
 953.50  2.8764E-007
 954.00  1.3203E-006
 954.50  2.5645E-006
 955.00  3.8621E-006
 955.50  3.9118E-006
 956.00  2.9571E-006
 956.50  3.0192E-006
 957.00  3.6450E-006
 957.50  4.0040E-006
 958.00  3.5101E-006
 958.50  3.0845E-006
 959.00  2.5509E-006
 959.50  1.0566E-006
 960.00  1.3579E-007
 960.50  0.0000E+000
 961.00  0.0000E+000
 961.50  0.0000E+000
 962.00  0.0000E+000
 962.50  0.0000E+000
 963.00  0.0000E+000
 963.50  0.0000E+000
 964.00  1.1895E-006
 964.50  2.3781E-006
 965.00  3.3397E-006
 965.50  3.6859E-006
 966.00  3.2955E-006
 966.50  2.1066E-006
 967.00  1.4659E-006
 967.50  1.4421E-006
 968.00  1.4661E-006
 968.50  2.3973E-006
 969.00  4.1789E-006
 969.50  4.4367E-006
 970.00  2.5747E-006
 970.50  5.0122E-007
 971.00  0.0000E+000
 971.50  0.0000E+000
 972.00  0.0000E+000
 972.50  0.0000E+000
 973.00  0.0000E+000
 973.50  0.0000E+000
 974.00  0.0000E+000
 974.50  1.6613E-006
 975.00  4.4560E-006
 975.50  6.1641E-006
 976.00  8.3451E-006
 976.50  1.1438E-005
 977.00  1.1843E-005
 977.50  1.1326E-005
 978.00  1.2048E-005
 978.50  1.1361E-005
 979.00  9.8012E-006
 979.50  8.5679E-006
 980.00  6.9591E-006
 980.50  3.2900E-006
 981.00  2.2426E-006
 981.50  4.3150E-006
 982.00  6.7870E-006
 982.50  6.2292E-006
 983.00  7.9637E-006
 983.50  7.0336E-006
 984.00  2.2746E-007
 984.50  0.0000E+000
 985.00  0.0000E+000
 985.50  0.0000E+000
 986.00  0.0000E+000
 986.50  0.0000E+000
 987.00  0.0000E+000
 987.50  0.0000E+000
 988.00  0.0000E+000
 988.50  0.0000E+000
 989.00  0.0000E+000
 989.50  1.9850E-006
 990.00  9.1191E-006
 990.50  1.5850E-005
 991.00  1.9578E-005
 991.50  2.2543E-005
 992.00  2.1495E-005
 992.50  1.8388E-005
 993.00  1.4525E-005
 993.50  7.4902E-006
 994.00  1.4922E-006
 994.50  0.0000E+000
 995.00  0.0000E+000
 995.50  0.0000E+000
 996.00  0.0000E+000
 996.50  0.0000E+000
 997.00  0.0000E+000
 997.50  0.0000E+000
 998.00  0.0000E+000
 998.50  0.0000E+000
 999.00  0.0000E+000
 999.50  0.0000E+000
1000.00  0.0000E+000
1000.50  0.0000E+000
1001.00  0.0000E+000
1001.50  0.0000E+000
1002.00  0.0000E+000
1002.50  0.0000E+000
1003.00  0.0000E+000
1003.50  0.0000E+000
1004.00  0.0000E+000
1004.50  0.0000E+000
1005.00  0.0000E+000
1005.50  0.0000E+000
1006.00  0.0000E+000
1006.50  0.0000E+000
1007.00  0.0000E+000
1007.50  0.0000E+000
1008.00  0.0000E+000
1008.50  0.0000E+000
1009.00  0.0000E+000
1009.50  0.0000E+000
1010.00  0.0000E+000
1010.50  0.0000E+000
1011.00  0.0000E+000
1011.50  0.0000E+000
1012.00  0.0000E+000
1012.50  0.0000E+000
1013.00  0.0000E+000
1013.50  0.0000E+000
1014.00  0.0000E+000
1014.50  0.0000E+000
1015.00  0.0000E+000
1015.50  0.0000E+000
1016.00  0.0000E+000
1016.50  0.0000E+000
1017.00  0.0000E+000
1017.50  0.0000E+000
1018.00  0.0000E+000
1018.50  0.0000E+000
1019.00  0.0000E+000
1019.50  0.0000E+000
1020.00  0.0000E+000
1020.50  0.0000E+000
1021.00  0.0000E+000
1021.50  0.0000E+000
1022.00  0.0000E+000
1022.50  0.0000E+000
1023.00  0.0000E+000
1023.50  0.0000E+000
1024.00  0.0000E+000
1024.50  0.0000E+000
1025.00  0.0000E+000
1025.50  0.0000E+000
1026.00  0.0000E+000
1026.50  0.0000E+000
1027.00  0.0000E+000
1027.50  0.0000E+000
1028.00  0.0000E+000
1028.50  0.0000E+000
1029.00  0.0000E+000
1029.50  0.0000E+000
1030.00  0.0000E+000
1030.50  0.0000E+000
1031.00  0.0000E+000
1031.50  0.0000E+000
1032.00  0.0000E+000
1032.50  0.0000E+000
1033.00  0.0000E+000
1033.50  0.0000E+000
1034.00  0.0000E+000
1034.50  0.0000E+000
1035.00  0.0000E+000
1035.50  0.0000E+000
1036.00  0.0000E+000
1036.50  0.0000E+000
1037.00  0.0000E+000
1037.50  0.0000E+000
1038.00  0.0000E+000
1038.50  0.0000E+000
1039.00  0.0000E+000
1039.50  0.0000E+000
1040.00  0.0000E+000
1040.50  0.0000E+000
1041.00  0.0000E+000
1041.50  0.0000E+000
1042.00  0.0000E+000
1042.50  0.0000E+000
1043.00  0.0000E+000
1043.50  0.0000E+000
1044.00  0.0000E+000
1044.50  0.0000E+000
1045.00  0.0000E+000
1045.50  0.0000E+000
1046.00  0.0000E+000
1046.50  0.0000E+000
1047.00  0.0000E+000
1047.50  0.0000E+000
1048.00  0.0000E+000
1048.50  0.0000E+000
1049.00  0.0000E+000
1049.50  0.0000E+000
1050.00  0.0000E+000
1050.50  0.0000E+000
1051.00  0.0000E+000
1051.50  0.0000E+000
1052.00  0.0000E+000
1052.50  0.0000E+000
1053.00  0.0000E+000
1053.50  0.0000E+000
1054.00  0.0000E+000
1054.50  0.0000E+000
1055.00  0.0000E+000
1055.50  0.0000E+000
1056.00  0.0000E+000
1056.50  0.0000E+000
1057.00  0.0000E+000
1057.50  0.0000E+000
1058.00  0.0000E+000
1058.50  0.0000E+000
1059.00  0.0000E+000
1059.50  0.0000E+000
1060.00  0.0000E+000
1060.50  0.0000E+000
1061.00  0.0000E+000
1061.50  0.0000E+000
1062.00  0.0000E+000
1062.50  0.0000E+000
1063.00  0.0000E+000
1063.50  0.0000E+000
1064.00  0.0000E+000
1064.50  0.0000E+000
1065.00  0.0000E+000
1065.50  0.0000E+000
1066.00  0.0000E+000
1066.50  0.0000E+000
1067.00  0.0000E+000
1067.50  0.0000E+000
1068.00  0.0000E+000
1068.50  0.0000E+000
1069.00  0.0000E+000
1069.50  0.0000E+000
1070.00  0.0000E+000
1070.50  0.0000E+000
1071.00  0.0000E+000
1071.50  0.0000E+000
1072.00  0.0000E+000
1072.50  0.0000E+000
1073.00  0.0000E+000
1073.50  0.0000E+000
1074.00  0.0000E+000
1074.50  0.0000E+000
1075.00  0.0000E+000
1075.50  0.0000E+000
1076.00  0.0000E+000
1076.50  0.0000E+000
1077.00  0.0000E+000
1077.50  0.0000E+000
1078.00  0.0000E+000
1078.50  0.0000E+000
1079.00  0.0000E+000
1079.50  0.0000E+000
1080.00  0.0000E+000
1080.50  0.0000E+000
1081.00  0.0000E+000
1081.50  0.0000E+000
1082.00  0.0000E+000
1082.50  0.0000E+000
1083.00  0.0000E+000
1083.50  0.0000E+000
1084.00  0.0000E+000
1084.50  0.0000E+000
1085.00  0.0000E+000
1085.50  0.0000E+000
1086.00  0.0000E+000
1086.50  0.0000E+000
1087.00  0.0000E+000
1087.50  0.0000E+000
1088.00  0.0000E+000
1088.50  0.0000E+000
1089.00  0.0000E+000
1089.50  0.0000E+000
1090.00  0.0000E+000
1090.50  0.0000E+000
1091.00  0.0000E+000
1091.50  0.0000E+000
1092.00  0.0000E+000
1092.50  0.0000E+000
1093.00  0.0000E+000
1093.50  0.0000E+000
1094.00  0.0000E+000
1094.50  0.0000E+000
1095.00  0.0000E+000
1095.50  0.0000E+000
1096.00  0.0000E+000
1096.50  0.0000E+000
1097.00  0.0000E+000
1097.50  0.0000E+000
1098.00  0.0000E+000
1098.50  0.0000E+000
1099.00  0.0000E+000
1099.50  0.0000E+000
1100.00  0.0000E+000
1100.50  0.0000E+000
1101.00  0.0000E+000
1101.50  0.0000E+000
1102.00  0.0000E+000
1102.50  0.0000E+000
1103.00  0.0000E+000
1103.50  0.0000E+000
1104.00  0.0000E+000
1104.50  0.0000E+000
1105.00  0.0000E+000
1105.50  0.0000E+000
1106.00  0.0000E+000
1106.50  0.0000E+000
1107.00  0.0000E+000
1107.50  0.0000E+000
1108.00  0.0000E+000
1108.50  0.0000E+000
1109.00  0.0000E+000
1109.50  0.0000E+000
1110.00  0.0000E+000
1110.50  0.0000E+000
1111.00  0.0000E+000
1111.50  0.0000E+000
1112.00  0.0000E+000
1112.50  0.0000E+000
1113.00  0.0000E+000
1113.50  0.0000E+000
1114.00  0.0000E+000
1114.50  0.0000E+000
1115.00  0.0000E+000
1115.50  0.0000E+000
1116.00  0.0000E+000
1116.50  0.0000E+000
1117.00  0.0000E+000
1117.50  0.0000E+000
1118.00  0.0000E+000
1118.50  0.0000E+000
1119.00  0.0000E+000
1119.50  0.0000E+000
1120.00  0.0000E+000
1120.50  0.0000E+000
1121.00  0.0000E+000
1121.50  0.0000E+000
1122.00  0.0000E+000
1122.50  0.0000E+000
1123.00  0.0000E+000
1123.50  0.0000E+000
1124.00  0.0000E+000
1124.50  0.0000E+000
1125.00  0.0000E+000
1125.50  0.0000E+000
1126.00  0.0000E+000
1126.50  0.0000E+000
1127.00  0.0000E+000
1127.50  0.0000E+000
: 6
