# Supplementary material for: A photoconversion model for full spectral programming and multiplexing of optogenetic systems
Source: Mol Syst Biol. 2017 Apr 24;13(4):926. doi: 10.15252/msb.20167456 (PMC5408778; doi:10.15252/msb.20167456)
Supplement: Supplementary file 11 — Dataset EV3 [file MSB-13-926-s011.zip › dataset_ev3_led_data/led_calibration_data/EO_03/Shannen_c1/raw/23.IRR]

" File: 160129_calibrations\post-calibration\Sha
" RAD->  Wave:647.21nm  Pix:1050  Val:  0.000  Time:400ms  Avg:3  Sm:1  Sg:1  Tc:off  SNAP  Xt:1  Ch:1  Xtrig wnmcal >RAD-IS6.CAL
 180.00  0.0000E+000
 180.50  0.0000E+000
 181.00  0.0000E+000
 181.50  0.0000E+000
 182.00  0.0000E+000
 182.50  0.0000E+000
 183.00  0.0000E+000
 183.50  0.0000E+000
 184.00  0.0000E+000
 184.50  0.0000E+000
 185.00  0.0000E+000
 185.50  0.0000E+000
 186.00  0.0000E+000
 186.50  0.0000E+000
 187.00  0.0000E+000
 187.50  0.0000E+000
 188.00  0.0000E+000
 188.50  0.0000E+000
 189.00  0.0000E+000
 189.50  0.0000E+000
 190.00  0.0000E+000
 190.50  0.0000E+000
 191.00  0.0000E+000
 191.50  0.0000E+000
 192.00  0.0000E+000
 192.50  0.0000E+000
 193.00  0.0000E+000
 193.50  0.0000E+000
 194.00  0.0000E+000
 194.50  0.0000E+000
 195.00  0.0000E+000
 195.50  0.0000E+000
 196.00  0.0000E+000
 196.50  0.0000E+000
 197.00  0.0000E+000
 197.50  0.0000E+000
 198.00  0.0000E+000
 198.50  0.0000E+000
 199.00  0.0000E+000
 199.50  0.0000E+000
 200.00  0.0000E+000
 200.50  0.0000E+000
 201.00  0.0000E+000
 201.50  0.0000E+000
 202.00  0.0000E+000
 202.50  0.0000E+000
 203.00  0.0000E+000
 203.50  0.0000E+000
 204.00  0.0000E+000
 204.50  0.0000E+000
 205.00  0.0000E+000
 205.50  0.0000E+000
 206.00  0.0000E+000
 206.50  0.0000E+000
 207.00  0.0000E+000
 207.50  0.0000E+000
 208.00  0.0000E+000
 208.50  0.0000E+000
 209.00  0.0000E+000
 209.50  0.0000E+000
 210.00  0.0000E+000
 210.50  0.0000E+000
 211.00  0.0000E+000
 211.50  0.0000E+000
 212.00  0.0000E+000
 212.50  0.0000E+000
 213.00  0.0000E+000
 213.50  0.0000E+000
 214.00  0.0000E+000
 214.50  0.0000E+000
 215.00  0.0000E+000
 215.50  0.0000E+000
 216.00  0.0000E+000
 216.50  0.0000E+000
 217.00  0.0000E+000
 217.50  0.0000E+000
 218.00  0.0000E+000
 218.50  0.0000E+000
 219.00  0.0000E+000
 219.50  0.0000E+000
 220.00  0.0000E+000
 220.50  0.0000E+000
 221.00  0.0000E+000
 221.50  0.0000E+000
 222.00  0.0000E+000
 222.50  0.0000E+000
 223.00  0.0000E+000
 223.50  0.0000E+000
 224.00  0.0000E+000
 224.50  0.0000E+000
 225.00  0.0000E+000
 225.50  0.0000E+000
 226.00  0.0000E+000
 226.50  0.0000E+000
 227.00  0.0000E+000
 227.50  0.0000E+000
 228.00  0.0000E+000
 228.50  0.0000E+000
 229.00  0.0000E+000
 229.50  0.0000E+000
 230.00  0.0000E+000
 230.50  0.0000E+000
 231.00  0.0000E+000
 231.50  0.0000E+000
 232.00  0.0000E+000
 232.50  0.0000E+000
 233.00  0.0000E+000
 233.50  0.0000E+000
 234.00  0.0000E+000
 234.50  0.0000E+000
 235.00  0.0000E+000
 235.50  0.0000E+000
 236.00  0.0000E+000
 236.50  0.0000E+000
 237.00  0.0000E+000
 237.50  0.0000E+000
 238.00  0.0000E+000
 238.50  0.0000E+000
 239.00  0.0000E+000
 239.50  0.0000E+000
 240.00  0.0000E+000
 240.50  0.0000E+000
 241.00  0.0000E+000
 241.50  0.0000E+000
 242.00  0.0000E+000
 242.50  0.0000E+000
 243.00  0.0000E+000
 243.50  0.0000E+000
 244.00  0.0000E+000
 244.50  0.0000E+000
 245.00  0.0000E+000
 245.50  0.0000E+000
 246.00  0.0000E+000
 246.50  0.0000E+000
 247.00  0.0000E+000
 247.50  0.0000E+000
 248.00  0.0000E+000
 248.50  0.0000E+000
 249.00  0.0000E+000
 249.50  0.0000E+000
 250.00  0.0000E+000
 250.50  0.0000E+000
 251.00  0.0000E+000
 251.50  0.0000E+000
 252.00  0.0000E+000
 252.50  0.0000E+000
 253.00  0.0000E+000
 253.50  0.0000E+000
 254.00  0.0000E+000
 254.50  0.0000E+000
 255.00  0.0000E+000
 255.50  0.0000E+000
 256.00  0.0000E+000
 256.50  0.0000E+000
 257.00  0.0000E+000
 257.50  0.0000E+000
 258.00  0.0000E+000
 258.50  0.0000E+000
 259.00  0.0000E+000
 259.50  0.0000E+000
 260.00  0.0000E+000
 260.50  0.0000E+000
 261.00  0.0000E+000
 261.50  0.0000E+000
 262.00  0.0000E+000
 262.50  0.0000E+000
 263.00  0.0000E+000
 263.50  0.0000E+000
 264.00  0.0000E+000
 264.50  0.0000E+000
 265.00  0.0000E+000
 265.50  0.0000E+000
 266.00  0.0000E+000
 266.50  0.0000E+000
 267.00  0.0000E+000
 267.50  0.0000E+000
 268.00  0.0000E+000
 268.50  0.0000E+000
 269.00  0.0000E+000
 269.50  0.0000E+000
 270.00  0.0000E+000
 270.50  0.0000E+000
 271.00  0.0000E+000
 271.50  0.0000E+000
 272.00  0.0000E+000
 272.50  0.0000E+000
 273.00  0.0000E+000
 273.50  0.0000E+000
 274.00  0.0000E+000
 274.50  0.0000E+000
 275.00  0.0000E+000
 275.50  0.0000E+000
 276.00  0.0000E+000
 276.50  0.0000E+000
 277.00  0.0000E+000
 277.50  0.0000E+000
 278.00  0.0000E+000
 278.50  0.0000E+000
 279.00  0.0000E+000
 279.50  0.0000E+000
 280.00  0.0000E+000
 280.50  0.0000E+000
 281.00  0.0000E+000
 281.50  0.0000E+000
 282.00  0.0000E+000
 282.50  0.0000E+000
 283.00  0.0000E+000
 283.50  0.0000E+000
 284.00  0.0000E+000
 284.50  0.0000E+000
 285.00  0.0000E+000
 285.50  0.0000E+000
 286.00  0.0000E+000
 286.50  0.0000E+000
 287.00  0.0000E+000
 287.50  0.0000E+000
 288.00  0.0000E+000
 288.50  0.0000E+000
 289.00  0.0000E+000
 289.50  0.0000E+000
 290.00  0.0000E+000
 290.50  0.0000E+000
 291.00  0.0000E+000
 291.50  0.0000E+000
 292.00  0.0000E+000
 292.50  0.0000E+000
 293.00  0.0000E+000
 293.50  0.0000E+000
 294.00  0.0000E+000
 294.50  0.0000E+000
 295.00  0.0000E+000
 295.50  0.0000E+000
 296.00  0.0000E+000
 296.50  0.0000E+000
 297.00  0.0000E+000
 297.50  0.0000E+000
 298.00  0.0000E+000
 298.50  0.0000E+000
 299.00  0.0000E+000
 299.50  0.0000E+000
 300.00  0.0000E+000
 300.50  0.0000E+000
 301.00  0.0000E+000
 301.50  0.0000E+000
 302.00  0.0000E+000
 302.50  0.0000E+000
 303.00  0.0000E+000
 303.50  0.0000E+000
 304.00  0.0000E+000
 304.50  0.0000E+000
 305.00  0.0000E+000
 305.50  0.0000E+000
 306.00  0.0000E+000
 306.50  0.0000E+000
 307.00  0.0000E+000
 307.50  0.0000E+000
 308.00  0.0000E+000
 308.50  0.0000E+000
 309.00  0.0000E+000
 309.50  0.0000E+000
 310.00  0.0000E+000
 310.50  0.0000E+000
 311.00  0.0000E+000
 311.50  0.0000E+000
 312.00  0.0000E+000
 312.50  0.0000E+000
 313.00  0.0000E+000
 313.50  0.0000E+000
 314.00  0.0000E+000
 314.50  0.0000E+000
 315.00  0.0000E+000
 315.50  0.0000E+000
 316.00  0.0000E+000
 316.50  0.0000E+000
 317.00  0.0000E+000
 317.50  0.0000E+000
 318.00  0.0000E+000
 318.50  0.0000E+000
 319.00  0.0000E+000
 319.50  0.0000E+000
 320.00  0.0000E+000
 320.50  0.0000E+000
 321.00  0.0000E+000
 321.50  0.0000E+000
 322.00  0.0000E+000
 322.50  0.0000E+000
 323.00  0.0000E+000
 323.50  0.0000E+000
 324.00  0.0000E+000
 324.50  0.0000E+000
 325.00  0.0000E+000
 325.50  0.0000E+000
 326.00  0.0000E+000
 326.50  0.0000E+000
 327.00  0.0000E+000
 327.50  0.0000E+000
 328.00  0.0000E+000
 328.50  0.0000E+000
 329.00  0.0000E+000
 329.50  0.0000E+000
 330.00  0.0000E+000
 330.50  0.0000E+000
 331.00  0.0000E+000
 331.50  0.0000E+000
 332.00  0.0000E+000
 332.50  0.0000E+000
 333.00  0.0000E+000
 333.50  0.0000E+000
 334.00  0.0000E+000
 334.50  0.0000E+000
 335.00  0.0000E+000
 335.50  0.0000E+000
 336.00  0.0000E+000
 336.50  0.0000E+000
 337.00  0.0000E+000
 337.50  0.0000E+000
 338.00  0.0000E+000
 338.50  0.0000E+000
 339.00  0.0000E+000
 339.50  0.0000E+000
 340.00  0.0000E+000
 340.50  0.0000E+000
 341.00  0.0000E+000
 341.50  0.0000E+000
 342.00  0.0000E+000
 342.50  0.0000E+000
 343.00  0.0000E+000
 343.50  0.0000E+000
 344.00  0.0000E+000
 344.50  0.0000E+000
 345.00  0.0000E+000
 345.50  0.0000E+000
 346.00  0.0000E+000
 346.50  0.0000E+000
 347.00  0.0000E+000
 347.50  0.0000E+000
 348.00  0.0000E+000
 348.50  0.0000E+000
 349.00  0.0000E+000
 349.50  0.0000E+000
 350.00  0.0000E+000
 350.50  0.0000E+000
 351.00  0.0000E+000
 351.50  0.0000E+000
 352.00  0.0000E+000
 352.50  0.0000E+000
 353.00  0.0000E+000
 353.50  0.0000E+000
 354.00  0.0000E+000
 354.50  0.0000E+000
 355.00  0.0000E+000
 355.50  0.0000E+000
 356.00  0.0000E+000
 356.50  0.0000E+000
 357.00  0.0000E+000
 357.50  0.0000E+000
 358.00  0.0000E+000
 358.50  0.0000E+000
 359.00  0.0000E+000
 359.50  2.0608E-010
 360.00  9.1800E-010
 360.50  1.6991E-008
 361.00  2.7931E-008
 361.50  3.1577E-008
 362.00  6.6628E-008
 362.50  9.4126E-008
 363.00  1.2018E-007
 363.50  1.5667E-007
 364.00  1.4897E-007
 364.50  1.2101E-007
 365.00  1.0720E-007
 365.50  8.9309E-008
 366.00  6.5259E-008
 366.50  3.7444E-008
 367.00  1.7521E-008
 367.50  0.0000E+000
 368.00  0.0000E+000
 368.50  0.0000E+000
 369.00  0.0000E+000
 369.50  0.0000E+000
 370.00  0.0000E+000
 370.50  0.0000E+000
 371.00  0.0000E+000
 371.50  0.0000E+000
 372.00  0.0000E+000
 372.50  0.0000E+000
 373.00  0.0000E+000
 373.50  1.3869E-008
 374.00  1.1386E-007
 374.50  1.2483E-007
 375.00  1.5427E-007
 375.50  1.4265E-007
 376.00  7.9676E-008
 376.50  5.7417E-009
 377.00  0.0000E+000
 377.50  0.0000E+000
 378.00  0.0000E+000
 378.50  0.0000E+000
 379.00  0.0000E+000
 379.50  0.0000E+000
 380.00  0.0000E+000
 380.50  0.0000E+000
 381.00  0.0000E+000
 381.50  0.0000E+000
 382.00  0.0000E+000
 382.50  0.0000E+000
 383.00  0.0000E+000
 383.50  0.0000E+000
 384.00  0.0000E+000
 384.50  0.0000E+000
 385.00  0.0000E+000
 385.50  0.0000E+000
 386.00  0.0000E+000
 386.50  0.0000E+000
 387.00  5.3313E-008
 387.50  8.8912E-008
 388.00  9.9380E-008
 388.50  8.4446E-008
 389.00  3.6841E-008
 389.50  3.2090E-009
 390.00  0.0000E+000
 390.50  4.8377E-009
 391.00  2.4052E-008
 391.50  2.1908E-008
 392.00  2.6653E-008
 392.50  3.0650E-008
 393.00  3.1819E-008
 393.50  3.1215E-009
 394.00  3.7447E-008
 394.50  5.7527E-008
 395.00  8.0597E-009
 395.50  7.3632E-008
 396.00  7.1632E-008
 396.50  5.8220E-008
 397.00  8.9640E-008
 397.50  6.1686E-008
 398.00  1.6020E-008
 398.50  8.4658E-010
 399.00  0.0000E+000
 399.50  0.0000E+000
 400.00  0.0000E+000
 400.50  0.0000E+000
 401.00  0.0000E+000
 401.50  0.0000E+000
 402.00  0.0000E+000
 402.50  0.0000E+000
 403.00  0.0000E+000
 403.50  0.0000E+000
 404.00  0.0000E+000
 404.50  0.0000E+000
 405.00  0.0000E+000
 405.50  0.0000E+000
 406.00  0.0000E+000
 406.50  1.5185E-008
 407.00  3.9650E-008
 407.50  1.2680E-008
 408.00  0.0000E+000
 408.50  0.0000E+000
 409.00  0.0000E+000
 409.50  0.0000E+000
 410.00  0.0000E+000
 410.50  0.0000E+000
 411.00  0.0000E+000
 411.50  0.0000E+000
 412.00  0.0000E+000
 412.50  0.0000E+000
 413.00  0.0000E+000
 413.50  0.0000E+000
 414.00  0.0000E+000
 414.50  0.0000E+000
 415.00  0.0000E+000
 415.50  0.0000E+000
 416.00  0.0000E+000
 416.50  0.0000E+000
 417.00  0.0000E+000
 417.50  0.0000E+000
 418.00  0.0000E+000
 418.50  0.0000E+000
 419.00  2.6779E-008
 419.50  1.2313E-007
 420.00  2.1862E-007
 420.50  3.0132E-007
 421.00  3.1830E-007
 421.50  2.4354E-007
 422.00  1.7960E-007
 422.50  1.0006E-007
 423.00  3.4000E-008
 423.50  2.4869E-008
 424.00  6.6614E-008
 424.50  5.0331E-008
 425.00  2.2838E-008
 425.50  3.2446E-009
 426.00  0.0000E+000
 426.50  0.0000E+000
 427.00  0.0000E+000
 427.50  0.0000E+000
 428.00  0.0000E+000
 428.50  0.0000E+000
 429.00  0.0000E+000
 429.50  0.0000E+000
 430.00  0.0000E+000
 430.50  0.0000E+000
 431.00  0.0000E+000
 431.50  0.0000E+000
 432.00  0.0000E+000
 432.50  0.0000E+000
 433.00  0.0000E+000
 433.50  0.0000E+000
 434.00  0.0000E+000
 434.50  0.0000E+000
 435.00  0.0000E+000
 435.50  0.0000E+000
 436.00  0.0000E+000
 436.50  0.0000E+000
 437.00  0.0000E+000
 437.50  3.1247E-009
 438.00  1.0646E-008
 438.50  1.1718E-008
 439.00  1.7054E-008
 439.50  4.4374E-008
 440.00  7.3898E-008
 440.50  2.4115E-008
 441.00  0.0000E+000
 441.50  4.0732E-011
 442.00  1.1772E-010
 442.50  4.9650E-009
 443.00  3.3417E-008
 443.50  4.9418E-008
 444.00  1.7279E-008
 444.50  9.8857E-010
 445.00  0.0000E+000
 445.50  0.0000E+000
 446.00  0.0000E+000
 446.50  0.0000E+000
 447.00  0.0000E+000
 447.50  2.0534E-008
 448.00  5.1502E-008
 448.50  5.1812E-008
 449.00  4.1813E-008
 449.50  4.6870E-008
 450.00  0.0000E+000
 450.50  0.0000E+000
 451.00  0.0000E+000
 451.50  0.0000E+000
 452.00  0.0000E+000
 452.50  0.0000E+000
 453.00  0.0000E+000
 453.50  0.0000E+000
 454.00  0.0000E+000
 454.50  5.3748E-009
 455.00  1.3510E-008
 455.50  1.8883E-008
 456.00  1.3039E-008
 456.50  4.0055E-009
 457.00  0.0000E+000
 457.50  0.0000E+000
 458.00  0.0000E+000
 458.50  0.0000E+000
 459.00  0.0000E+000
 459.50  0.0000E+000
 460.00  0.0000E+000
 460.50  0.0000E+000
 461.00  0.0000E+000
 461.50  0.0000E+000
 462.00  0.0000E+000
 462.50  0.0000E+000
 463.00  0.0000E+000
 463.50  0.0000E+000
 464.00  0.0000E+000
 464.50  0.0000E+000
 465.00  0.0000E+000
 465.50  0.0000E+000
 466.00  0.0000E+000
 466.50  0.0000E+000
 467.00  0.0000E+000
 467.50  0.0000E+000
 468.00  0.0000E+000
 468.50  0.0000E+000
 469.00  0.0000E+000
 469.50  1.3080E-009
 470.00  1.3937E-008
 470.50  2.8965E-008
 471.00  3.7803E-008
 471.50  3.8365E-008
 472.00  3.6986E-008
 472.50  3.0636E-008
 473.00  4.6306E-009
 473.50  0.0000E+000
 474.00  0.0000E+000
 474.50  0.0000E+000
 475.00  0.0000E+000
 475.50  0.0000E+000
 476.00  0.0000E+000
 476.50  0.0000E+000
 477.00  0.0000E+000
 477.50  0.0000E+000
 478.00  0.0000E+000
 478.50  0.0000E+000
 479.00  0.0000E+000
 479.50  0.0000E+000
 480.00  0.0000E+000
 480.50  0.0000E+000
 481.00  0.0000E+000
 481.50  0.0000E+000
 482.00  0.0000E+000
 482.50  1.4965E-009
 483.00  2.5747E-010
 483.50  0.0000E+000
 484.00  0.0000E+000
 484.50  0.0000E+000
 485.00  0.0000E+000
 485.50  0.0000E+000
 486.00  0.0000E+000
 486.50  1.9003E-009
 487.00  4.9512E-009
 487.50  1.8972E-008
 488.00  3.2628E-008
 488.50  4.9608E-008
 489.00  9.4528E-008
 489.50  1.2058E-007
 490.00  1.5701E-007
 490.50  1.5512E-007
 491.00  1.3920E-007
 491.50  1.2513E-007
 492.00  1.0034E-007
 492.50  9.2824E-008
 493.00  8.8268E-008
 493.50  7.8152E-008
 494.00  7.1806E-008
 494.50  6.1352E-008
 495.00  4.1124E-008
 495.50  3.8567E-008
 496.00  3.9523E-008
 496.50  3.6825E-008
 497.00  3.3040E-008
 497.50  3.4546E-008
 498.00  3.3500E-008
 498.50  3.6041E-008
 499.00  7.1197E-008
 499.50  1.2499E-007
 500.00  1.4254E-007
 500.50  1.4838E-007
 501.00  1.4587E-007
 501.50  1.4233E-007
 502.00  1.3130E-007
 502.50  1.1049E-007
 503.00  8.3652E-008
 503.50  3.6866E-008
 504.00  8.3293E-009
 504.50  0.0000E+000
 505.00  0.0000E+000
 505.50  0.0000E+000
 506.00  0.0000E+000
 506.50  0.0000E+000
 507.00  0.0000E+000
 507.50  0.0000E+000
 508.00  0.0000E+000
 508.50  0.0000E+000
 509.00  0.0000E+000
 509.50  0.0000E+000
 510.00  0.0000E+000
 510.50  0.0000E+000
 511.00  0.0000E+000
 511.50  0.0000E+000
 512.00  0.0000E+000
 512.50  0.0000E+000
 513.00  0.0000E+000
 513.50  0.0000E+000
 514.00  0.0000E+000
 514.50  0.0000E+000
 515.00  0.0000E+000
 515.50  0.0000E+000
 516.00  0.0000E+000
 516.50  0.0000E+000
 517.00  1.1331E-008
 517.50  5.5974E-008
 518.00  1.0509E-007
 518.50  1.2899E-007
 519.00  1.5025E-007
 519.50  1.2634E-007
 520.00  9.7503E-008
 520.50  6.1467E-008
 521.00  4.3111E-008
 521.50  8.3159E-009
 522.00  0.0000E+000
 522.50  0.0000E+000
 523.00  0.0000E+000
 523.50  0.0000E+000
 524.00  0.0000E+000
 524.50  0.0000E+000
 525.00  0.0000E+000
 525.50  0.0000E+000
 526.00  0.0000E+000
 526.50  0.0000E+000
 527.00  0.0000E+000
 527.50  0.0000E+000
 528.00  0.0000E+000
 528.50  0.0000E+000
 529.00  0.0000E+000
 529.50  0.0000E+000
 530.00  0.0000E+000
 530.50  0.0000E+000
 531.00  2.9799E-009
 531.50  2.9912E-008
 532.00  6.4944E-008
 532.50  5.2272E-008
 533.00  1.2652E-008
 533.50  0.0000E+000
 534.00  0.0000E+000
 534.50  0.0000E+000
 535.00  0.0000E+000
 535.50  0.0000E+000
 536.00  0.0000E+000
 536.50  9.4606E-009
 537.00  6.3385E-008
 537.50  8.5999E-008
 538.00  7.5310E-008
 538.50  2.9742E-008
 539.00  3.2414E-009
 539.50  0.0000E+000
 540.00  0.0000E+000
 540.50  0.0000E+000
 541.00  0.0000E+000
 541.50  0.0000E+000
 542.00  0.0000E+000
 542.50  0.0000E+000
 543.00  0.0000E+000
 543.50  0.0000E+000
 544.00  4.3307E-008
 544.50  9.3783E-008
 545.00  1.1617E-007
 545.50  1.3570E-007
 546.00  1.4055E-007
 546.50  1.4730E-007
 547.00  1.7051E-007
 547.50  1.8813E-007
 548.00  2.0124E-007
 548.50  2.1685E-007
 549.00  2.0308E-007
 549.50  2.0195E-007
 550.00  2.2288E-007
 550.50  2.5448E-007
 551.00  2.2645E-007
 551.50  1.9980E-007
 552.00  1.5966E-007
 552.50  1.5320E-007
 553.00  1.6280E-007
 553.50  2.1644E-007
 554.00  2.6749E-007
 554.50  3.1283E-007
 555.00  3.0719E-007
 555.50  2.8157E-007
 556.00  2.7038E-007
 556.50  2.2606E-007
 557.00  1.1073E-007
 557.50  2.8674E-008
 558.00  0.0000E+000
 558.50  0.0000E+000
 559.00  0.0000E+000
 559.50  0.0000E+000
 560.00  0.0000E+000
 560.50  0.0000E+000
 561.00  0.0000E+000
 561.50  0.0000E+000
 562.00  0.0000E+000
 562.50  0.0000E+000
 563.00  0.0000E+000
 563.50  0.0000E+000
 564.00  0.0000E+000
 564.50  1.2266E-008
 565.00  8.3900E-008
 565.50  1.5118E-007
 566.00  1.6845E-007
 566.50  1.0802E-007
 567.00  5.7479E-008
 567.50  1.4151E-008
 568.00  0.0000E+000
 568.50  0.0000E+000
 569.00  0.0000E+000
 569.50  0.0000E+000
 570.00  0.0000E+000
 570.50  0.0000E+000
 571.00  0.0000E+000
 571.50  0.0000E+000
 572.00  0.0000E+000
 572.50  4.8920E-008
 573.00  1.2207E-007
 573.50  1.3491E-007
 574.00  1.6784E-007
 574.50  1.8826E-007
 575.00  1.6196E-007
 575.50  1.1147E-007
 576.00  6.8917E-008
 576.50  2.4041E-008
 577.00  0.0000E+000
 577.50  0.0000E+000
 578.00  0.0000E+000
 578.50  0.0000E+000
 579.00  0.0000E+000
 579.50  0.0000E+000
 580.00  0.0000E+000
 580.50  0.0000E+000
 581.00  0.0000E+000
 581.50  0.0000E+000
 582.00  0.0000E+000
 582.50  0.0000E+000
 583.00  0.0000E+000
 583.50  0.0000E+000
 584.00  0.0000E+000
 584.50  0.0000E+000
 585.00  0.0000E+000
 585.50  0.0000E+000
 586.00  0.0000E+000
 586.50  0.0000E+000
 587.00  0.0000E+000
 587.50  0.0000E+000
 588.00  0.0000E+000
 588.50  0.0000E+000
 589.00  0.0000E+000
 589.50  0.0000E+000
 590.00  4.7003E-008
 590.50  9.7510E-008
 591.00  1.0458E-007
 591.50  1.2522E-007
 592.00  8.6111E-008
 592.50  1.2680E-007
 593.00  1.1774E-007
 593.50  2.0818E-007
 594.00  1.8704E-007
 594.50  1.3592E-007
 595.00  1.1485E-007
 595.50  1.1430E-007
 596.00  3.4369E-008
 596.50  0.0000E+000
 597.00  0.0000E+000
 597.50  0.0000E+000
 598.00  0.0000E+000
 598.50  0.0000E+000
 599.00  0.0000E+000
 599.50  0.0000E+000
 600.00  0.0000E+000
 600.50  5.5734E-009
 601.00  1.6801E-008
 601.50  2.0589E-008
 602.00  9.8000E-008
 602.50  2.1666E-007
 603.00  2.4208E-007
 603.50  3.0714E-007
 604.00  3.5652E-007
 604.50  2.8699E-007
 605.00  1.6786E-007
 605.50  1.9113E-008
 606.00  0.0000E+000
 606.50  0.0000E+000
 607.00  0.0000E+000
 607.50  0.0000E+000
 608.00  0.0000E+000
 608.50  0.0000E+000
 609.00  0.0000E+000
 609.50  0.0000E+000
 610.00  0.0000E+000
 610.50  3.2813E-008
 611.00  7.8304E-008
 611.50  7.5650E-008
 612.00  4.5828E-008
 612.50  1.9824E-008
 613.00  9.7338E-009
 613.50  1.1450E-008
 614.00  2.3493E-008
 614.50  7.0424E-009
 615.00  0.0000E+000
 615.50  0.0000E+000
 616.00  0.0000E+000
 616.50  0.0000E+000
 617.00  0.0000E+000
 617.50  4.4012E-009
 618.00  0.0000E+000
 618.50  1.7900E-009
 619.00  2.4110E-008
 619.50  8.0525E-008
 620.00  1.3084E-007
 620.50  1.2705E-007
 621.00  4.4037E-008
 621.50  1.8781E-009
 622.00  0.0000E+000
 622.50  0.0000E+000
 623.00  0.0000E+000
 623.50  0.0000E+000
 624.00  0.0000E+000
 624.50  0.0000E+000
 625.00  0.0000E+000
 625.50  0.0000E+000
 626.00  0.0000E+000
 626.50  0.0000E+000
 627.00  0.0000E+000
 627.50  0.0000E+000
 628.00  0.0000E+000
 628.50  0.0000E+000
 629.00  4.9553E-008
 629.50  1.5671E-007
 630.00  2.4215E-007
 630.50  3.1209E-007
 631.00  4.1100E-007
 631.50  3.8685E-007
 632.00  3.5576E-007
 632.50  3.3295E-007
 633.00  3.4587E-007
 633.50  4.0401E-007
 634.00  4.8590E-007
 634.50  5.4454E-007
 635.00  5.6420E-007
 635.50  4.9326E-007
 636.00  3.8744E-007
 636.50  2.7065E-007
 637.00  2.2811E-007
 637.50  2.2109E-007
 638.00  1.7799E-007
 638.50  9.0165E-008
 639.00  3.6099E-008
 639.50  0.0000E+000
 640.00  0.0000E+000
 640.50  0.0000E+000
 641.00  0.0000E+000
 641.50  0.0000E+000
 642.00  0.0000E+000
 642.50  0.0000E+000
 643.00  0.0000E+000
 643.50  0.0000E+000
 644.00  0.0000E+000
 644.50  9.2660E-009
 645.00  4.1660E-008
 645.50  0.0000E+000
 646.00  0.0000E+000
 646.50  0.0000E+000
 647.00  0.0000E+000
 647.50  0.0000E+000
 648.00  0.0000E+000
 648.50  0.0000E+000
 649.00  0.0000E+000
 649.50  1.3277E-007
 650.00  2.6823E-007
 650.50  2.6359E-007
 651.00  1.9449E-007
 651.50  1.2572E-007
 652.00  1.0162E-007
 652.50  1.3579E-007
 653.00  2.0016E-007
 653.50  2.7258E-007
 654.00  2.5627E-007
 654.50  1.3569E-007
 655.00  2.3073E-008
 655.50  0.0000E+000
 656.00  0.0000E+000
 656.50  0.0000E+000
 657.00  0.0000E+000
 657.50  1.8853E-009
 658.00  3.2820E-008
 658.50  1.0313E-007
 659.00  1.8540E-007
 659.50  2.7408E-007
 660.00  2.2205E-007
 660.50  2.5068E-007
 661.00  4.2120E-007
 661.50  4.8069E-007
 662.00  6.0754E-007
 662.50  7.5664E-007
 663.00  8.8780E-007
 663.50  5.7502E-007
 664.00  4.9770E-007
 664.50  2.2523E-007
 665.00  3.5091E-008
 665.50  0.0000E+000
 666.00  0.0000E+000
 666.50  0.0000E+000
 667.00  0.0000E+000
 667.50  0.0000E+000
 668.00  0.0000E+000
 668.50  0.0000E+000
 669.00  0.0000E+000
 669.50  0.0000E+000
 670.00  0.0000E+000
 670.50  0.0000E+000
 671.00  0.0000E+000
 671.50  0.0000E+000
 672.00  0.0000E+000
 672.50  0.0000E+000
 673.00  0.0000E+000
 673.50  0.0000E+000
 674.00  0.0000E+000
 674.50  2.8133E-009
 675.00  2.1702E-009
 675.50  0.0000E+000
 676.00  0.0000E+000
 676.50  0.0000E+000
 677.00  0.0000E+000
 677.50  0.0000E+000
 678.00  0.0000E+000
 678.50  0.0000E+000
 679.00  0.0000E+000
 679.50  0.0000E+000
 680.00  0.0000E+000
 680.50  0.0000E+000
 681.00  0.0000E+000
 681.50  0.0000E+000
 682.00  8.1334E-008
 682.50  2.2590E-007
 683.00  3.7364E-007
 683.50  4.5660E-007
 684.00  5.3829E-007
 684.50  6.2814E-007
 685.00  6.4733E-007
 685.50  6.2530E-007
 686.00  5.1166E-007
 686.50  4.9956E-007
 687.00  4.7459E-007
 687.50  3.8586E-007
 688.00  2.7740E-007
 688.50  1.3032E-007
 689.00  1.4253E-008
 689.50  0.0000E+000
 690.00  0.0000E+000
 690.50  0.0000E+000
 691.00  1.0957E-007
 691.50  1.7251E-007
 692.00  4.1439E-007
 692.50  5.4126E-007
 693.00  5.0599E-007
 693.50  4.8497E-007
 694.00  5.0403E-007
 694.50  3.6610E-007
 695.00  3.7499E-007
 695.50  4.3121E-007
 696.00  4.7133E-007
 696.50  4.6942E-007
 697.00  4.1521E-007
 697.50  4.2979E-007
 698.00  4.0916E-007
 698.50  2.9424E-007
 699.00  2.5481E-007
 699.50  2.7819E-007
 700.00  3.7187E-007
 700.50  4.8174E-007
 701.00  5.5809E-007
 701.50  6.5119E-007
 702.00  6.3554E-007
 702.50  6.3702E-007
 703.00  7.1875E-007
 703.50  6.6920E-007
 704.00  6.4334E-007
 704.50  6.8523E-007
 705.00  6.1412E-007
 705.50  5.4021E-007
 706.00  6.4792E-007
 706.50  5.9297E-007
 707.00  5.5520E-007
 707.50  4.8490E-007
 708.00  5.5423E-007
 708.50  5.7970E-007
 709.00  5.7555E-007
 709.50  4.3006E-007
 710.00  3.1781E-007
 710.50  1.0305E-007
 711.00  0.0000E+000
 711.50  0.0000E+000
 712.00  0.0000E+000
 712.50  0.0000E+000
 713.00  0.0000E+000
 713.50  0.0000E+000
 714.00  1.2961E-008
 714.50  1.6154E-007
 715.00  5.7733E-007
 715.50  6.9020E-007
 716.00  8.9249E-007
 716.50  8.1728E-007
 717.00  6.3851E-007
 717.50  4.4551E-007
 718.00  3.5475E-007
 718.50  3.7832E-007
 719.00  3.8216E-007
 719.50  3.3818E-007
 720.00  3.7580E-007
 720.50  3.6634E-007
 721.00  3.2772E-007
 721.50  3.0368E-007
 722.00  2.1940E-007
 722.50  1.2740E-007
 723.00  9.2673E-008
 723.50  0.0000E+000
 724.00  0.0000E+000
 724.50  1.1415E-008
 725.00  5.7337E-008
 725.50  2.6890E-008
 726.00  0.0000E+000
 726.50  0.0000E+000
 727.00  0.0000E+000
 727.50  0.0000E+000
 728.00  0.0000E+000
 728.50  0.0000E+000
 729.00  1.3148E-007
 729.50  3.1415E-007
 730.00  4.4530E-007
 730.50  5.7696E-007
 731.00  7.3024E-007
 731.50  7.8872E-007
 732.00  5.6809E-007
 732.50  3.5486E-007
 733.00  2.5336E-007
 733.50  2.3261E-007
 734.00  1.6840E-007
 734.50  1.9642E-007
 735.00  2.1915E-007
 735.50  1.4669E-007
 736.00  3.3206E-008
 736.50  2.7392E-008
 737.00  2.5977E-008
 737.50  2.0002E-008
 738.00  2.9704E-009
 738.50  0.0000E+000
 739.00  4.2511E-008
 739.50  1.1322E-007
 740.00  8.1273E-008
 740.50  1.1976E-007
 741.00  1.2486E-007
 741.50  1.2942E-007
 742.00  1.0926E-007
 742.50  1.1441E-007
 743.00  1.5994E-007
 743.50  2.4417E-007
 744.00  3.3985E-007
 744.50  4.4336E-007
 745.00  4.0116E-007
 745.50  2.7120E-007
 746.00  4.4945E-008
 746.50  0.0000E+000
 747.00  0.0000E+000
 747.50  0.0000E+000
 748.00  0.0000E+000
 748.50  0.0000E+000
 749.00  0.0000E+000
 749.50  0.0000E+000
 750.00  0.0000E+000
 750.50  0.0000E+000
 751.00  1.3411E-008
 751.50  1.0848E-007
 752.00  2.9457E-007
 752.50  4.2694E-007
 753.00  4.6612E-007
 753.50  3.5020E-007
 754.00  1.9074E-007
 754.50  8.5795E-008
 755.00  8.7925E-009
 755.50  0.0000E+000
 756.00  0.0000E+000
 756.50  0.0000E+000
 757.00  0.0000E+000
 757.50  0.0000E+000
 758.00  0.0000E+000
 758.50  0.0000E+000
 759.00  0.0000E+000
 759.50  0.0000E+000
 760.00  0.0000E+000
 760.50  0.0000E+000
 761.00  0.0000E+000
 761.50  0.0000E+000
 762.00  0.0000E+000
 762.50  0.0000E+000
 763.00  0.0000E+000
 763.50  0.0000E+000
 764.00  0.0000E+000
 764.50  0.0000E+000
 765.00  0.0000E+000
 765.50  1.1040E-008
 766.00  1.8378E-007
 766.50  5.0285E-007
 767.00  5.3554E-007
 767.50  4.5334E-007
 768.00  2.4160E-007
 768.50  8.7445E-008
 769.00  3.0089E-007
 769.50  9.3253E-007
 770.00  1.1969E-006
 770.50  1.0873E-006
 771.00  1.0421E-006
 771.50  9.2378E-007
 772.00  5.6699E-007
 772.50  6.6123E-007
 773.00  6.1980E-007
 773.50  2.1999E-007
 774.00  0.0000E+000
 774.50  0.0000E+000
 775.00  0.0000E+000
 775.50  0.0000E+000
 776.00  0.0000E+000
 776.50  0.0000E+000
 777.00  0.0000E+000
 777.50  0.0000E+000
 778.00  0.0000E+000
 778.50  0.0000E+000
 779.00  0.0000E+000
 779.50  0.0000E+000
 780.00  0.0000E+000
 780.50  0.0000E+000
 781.00  0.0000E+000
 781.50  0.0000E+000
 782.00  0.0000E+000
 782.50  0.0000E+000
 783.00  0.0000E+000
 783.50  0.0000E+000
 784.00  0.0000E+000
 784.50  1.5099E-007
 785.00  8.3426E-007
 785.50  8.9697E-007
 786.00  7.3373E-007
 786.50  3.2327E-007
 787.00  0.0000E+000
 787.50  0.0000E+000
 788.00  0.0000E+000
 788.50  0.0000E+000
 789.00  0.0000E+000
 789.50  0.0000E+000
 790.00  1.8106E-008
 790.50  3.2235E-007
 791.00  1.8331E-007
 791.50  1.0012E-008
 792.00  0.0000E+000
 792.50  0.0000E+000
 793.00  0.0000E+000
 793.50  0.0000E+000
 794.00  0.0000E+000
 794.50  0.0000E+000
 795.00  0.0000E+000
 795.50  0.0000E+000
 796.00  0.0000E+000
 796.50  0.0000E+000
 797.00  0.0000E+000
 797.50  0.0000E+000
 798.00  0.0000E+000
 798.50  0.0000E+000
 799.00  0.0000E+000
 799.50  0.0000E+000
 800.00  0.0000E+000
 800.50  0.0000E+000
 801.00  0.0000E+000
 801.50  0.0000E+000
 802.00  0.0000E+000
 802.50  0.0000E+000
 803.00  0.0000E+000
 803.50  0.0000E+000
 804.00  0.0000E+000
 804.50  0.0000E+000
 805.00  0.0000E+000
 805.50  0.0000E+000
 806.00  0.0000E+000
 806.50  0.0000E+000
 807.00  0.0000E+000
 807.50  0.0000E+000
 808.00  0.0000E+000
 808.50  0.0000E+000
 809.00  0.0000E+000
 809.50  0.0000E+000
 810.00  0.0000E+000
 810.50  0.0000E+000
 811.00  0.0000E+000
 811.50  1.7223E-007
 812.00  2.6504E-007
 812.50  1.6400E-007
 813.00  5.3524E-007
 813.50  6.6260E-007
 814.00  5.2527E-007
 814.50  5.9586E-007
 815.00  4.6679E-007
 815.50  0.0000E+000
 816.00  0.0000E+000
 816.50  0.0000E+000
 817.00  0.0000E+000
 817.50  0.0000E+000
 818.00  0.0000E+000
 818.50  0.0000E+000
 819.00  0.0000E+000
 819.50  0.0000E+000
 820.00  0.0000E+000
 820.50  1.1289E-007
 821.00  4.4377E-007
 821.50  8.6299E-007
 822.00  1.2602E-006
 822.50  1.5600E-006
 823.00  1.4146E-006
 823.50  1.1917E-006
 824.00  8.4719E-007
 824.50  6.2215E-007
 825.00  4.3514E-007
 825.50  4.0361E-007
 826.00  5.2248E-007
 826.50  9.5005E-007
 827.00  1.4992E-006
 827.50  1.8452E-006
 828.00  2.2434E-006
 828.50  2.7000E-006
 829.00  2.6568E-006
 829.50  2.4036E-006
 830.00  2.0275E-006
 830.50  1.4854E-006
 831.00  7.8241E-007
 831.50  1.9773E-007
 832.00  5.9877E-008
 832.50  1.6676E-007
 833.00  8.5676E-007
 833.50  1.2183E-006
 834.00  1.7538E-006
 834.50  1.9178E-006
 835.00  2.4995E-006
 835.50  2.5406E-006
 836.00  2.5059E-006
 836.50  2.5285E-006
 837.00  2.4252E-006
 837.50  1.8416E-006
 838.00  1.3528E-006
 838.50  9.3167E-007
 839.00  5.5456E-007
 839.50  1.9441E-007
 840.00  2.1648E-008
 840.50  7.4690E-009
 841.00  1.6116E-009
 841.50  0.0000E+000
 842.00  0.0000E+000
 842.50  0.0000E+000
 843.00  0.0000E+000
 843.50  8.5258E-009
 844.00  1.7293E-007
 844.50  4.3969E-007
 845.00  5.2145E-007
 845.50  4.1843E-007
 846.00  2.1847E-007
 846.50  0.0000E+000
 847.00  0.0000E+000
 847.50  0.0000E+000
 848.00  0.0000E+000
 848.50  0.0000E+000
 849.00  0.0000E+000
 849.50  0.0000E+000
 850.00  0.0000E+000
 850.50  0.0000E+000
 851.00  0.0000E+000
 851.50  0.0000E+000
 852.00  0.0000E+000
 852.50  0.0000E+000
 853.00  3.4123E-007
 853.50  8.0612E-007
 854.00  1.3249E-006
 854.50  1.8074E-006
 855.00  2.3534E-006
 855.50  2.3090E-006
 856.00  2.4063E-006
 856.50  2.5140E-006
 857.00  1.7922E-006
 857.50  1.1504E-006
 858.00  8.2395E-007
 858.50  4.2791E-007
 859.00  0.0000E+000
 859.50  0.0000E+000
 860.00  0.0000E+000
 860.50  0.0000E+000
 861.00  0.0000E+000
 861.50  0.0000E+000
 862.00  3.4384E-007
 862.50  8.2406E-007
 863.00  1.3159E-006
 863.50  1.0948E-006
 864.00  1.0143E-006
 864.50  8.3206E-007
 865.00  4.6479E-007
 865.50  2.0214E-009
 866.00  3.2635E-007
 866.50  2.9186E-007
 867.00  0.0000E+000
 867.50  0.0000E+000
 868.00  0.0000E+000
 868.50  0.0000E+000
 869.00  0.0000E+000
 869.50  0.0000E+000
 870.00  0.0000E+000
 870.50  0.0000E+000
 871.00  0.0000E+000
 871.50  0.0000E+000
 872.00  0.0000E+000
 872.50  0.0000E+000
 873.00  0.0000E+000
 873.50  6.7803E-008
 874.00  2.1015E-007
 874.50  2.2960E-007
 875.00  2.5386E-007
 875.50  4.4494E-008
 876.00  0.0000E+000
 876.50  5.9540E-007
 877.00  1.1084E-006
 877.50  9.4190E-007
 878.00  1.3949E-007
 878.50  0.0000E+000
 879.00  0.0000E+000
 879.50  0.0000E+000
 880.00  0.0000E+000
 880.50  0.0000E+000
 881.00  0.0000E+000
 881.50  0.0000E+000
 882.00  0.0000E+000
 882.50  0.0000E+000
 883.00  0.0000E+000
 883.50  0.0000E+000
 884.00  0.0000E+000
 884.50  1.6448E-007
 885.00  1.2729E-007
 885.50  4.1687E-007
 886.00  4.7217E-007
 886.50  1.3851E-007
 887.00  9.5775E-009
 887.50  0.0000E+000
 888.00  0.0000E+000
 888.50  4.6197E-007
 889.00  1.2761E-006
 889.50  2.6788E-006
 890.00  3.3766E-006
 890.50  4.4226E-006
 891.00  4.7981E-006
 891.50  4.7310E-006
 892.00  4.5683E-006
 892.50  5.0610E-006
 893.00  5.6630E-006
 893.50  6.5526E-006
 894.00  7.3867E-006
 894.50  7.7393E-006
 895.00  7.6317E-006
 895.50  7.1515E-006
 896.00  6.3080E-006
 896.50  5.3289E-006
 897.00  4.2550E-006
 897.50  3.0527E-006
 898.00  2.6185E-006
 898.50  2.9060E-006
 899.00  3.1094E-006
 899.50  3.5070E-006
 900.00  4.1513E-006
 900.50  4.6149E-006
 901.00  4.5724E-006
 901.50  4.6596E-006
 902.00  4.0756E-006
 902.50  3.8894E-006
 903.00  3.2559E-006
 903.50  3.1197E-006
 904.00  3.7167E-006
 904.50  5.1943E-006
 905.00  5.6694E-006
 905.50  6.6438E-006
 906.00  7.6190E-006
 906.50  8.3688E-006
 907.00  8.4459E-006
 907.50  8.9572E-006
 908.00  9.6122E-006
 908.50  1.0212E-005
 909.00  1.0923E-005
 909.50  1.1875E-005
 910.00  1.2050E-005
 910.50  1.1792E-005
 911.00  1.2138E-005
 911.50  1.2211E-005
 912.00  1.2625E-005
 912.50  1.3585E-005
 913.00  1.4466E-005
 913.50  1.3915E-005
 914.00  1.3334E-005
 914.50  1.1967E-005
 915.00  9.8647E-006
 915.50  7.6692E-006
 916.00  6.3162E-006
 916.50  5.2313E-006
 917.00  4.4401E-006
 917.50  5.1389E-006
 918.00  5.6256E-006
 918.50  6.4489E-006
 919.00  7.6388E-006
 919.50  9.4296E-006
 920.00  1.0489E-005
 920.50  1.1883E-005
 921.00  1.2901E-005
 921.50  1.3997E-005
 922.00  1.4819E-005
 922.50  1.5669E-005
 923.00  1.6616E-005
 923.50  1.7418E-005
 924.00  1.7934E-005
 924.50  1.8409E-005
 925.00  1.8947E-005
 925.50  1.9684E-005
 926.00  2.0372E-005
 926.50  2.0712E-005
 927.00  2.0927E-005
 927.50  2.1059E-005
 928.00  2.1328E-005
 928.50  2.2044E-005
 929.00  2.2781E-005
 929.50  2.4435E-005
 930.00  2.5608E-005
 930.50  2.5079E-005
 931.00  2.4211E-005
 931.50  2.3874E-005
 932.00  2.3136E-005
 932.50  2.2585E-005
 933.00  2.4066E-005
 933.50  2.5257E-005
 934.00  2.5963E-005
 934.50  2.7362E-005
 935.00  2.8135E-005
 935.50  2.9163E-005
 936.00  3.0981E-005
 936.50  3.3310E-005
 937.00  3.5401E-005
 937.50  3.7608E-005
 938.00  3.8504E-005
 938.50  3.8898E-005
 939.00  3.8672E-005
 939.50  3.7895E-005
 940.00  3.7162E-005
 940.50  3.6639E-005
 941.00  3.6029E-005
 941.50  3.5735E-005
 942.00  3.5668E-005
 942.50  3.5221E-005
 943.00  3.5700E-005
 943.50  3.7435E-005
 944.00  4.1323E-005
 944.50  4.7019E-005
 945.00  5.3473E-005
 945.50  5.8548E-005
 946.00  6.3252E-005
 946.50  6.3611E-005
 947.00  6.3270E-005
 947.50  6.2824E-005
 948.00  6.3219E-005
 948.50  6.4434E-005
 949.00  6.7799E-005
 949.50  7.0868E-005
 950.00  7.4552E-005
 950.50  8.0254E-005
 951.00  8.4128E-005
 951.50  8.9042E-005
 952.00  9.4858E-005
 952.50  1.0014E-004
 953.00  1.0381E-004
 953.50  1.0818E-004
 954.00  1.1236E-004
 954.50  1.1617E-004
 955.00  1.2044E-004
 955.50  1.2577E-004
 956.00  1.2982E-004
 956.50  1.3089E-004
 957.00  1.3058E-004
 957.50  1.2859E-004
 958.00  1.2612E-004
 958.50  1.2477E-004
 959.00  1.2534E-004
 959.50  1.2790E-004
 960.00  1.3028E-004
 960.50  1.3141E-004
 961.00  1.3059E-004
 961.50  1.2868E-004
 962.00  1.2502E-004
 962.50  1.2054E-004
 963.00  1.1632E-004
 963.50  1.1408E-004
 964.00  1.0928E-004
 964.50  1.0590E-004
 965.00  1.0169E-004
 965.50  9.6962E-005
 966.00  9.1873E-005
 966.50  8.5823E-005
 967.00  8.0797E-005
 967.50  7.7522E-005
 968.00  7.3714E-005
 968.50  7.0873E-005
 969.00  7.0071E-005
 969.50  6.7650E-005
 970.00  6.3877E-005
 970.50  6.0152E-005
 971.00  5.6391E-005
 971.50  5.2991E-005
 972.00  5.0618E-005
 972.50  4.9430E-005
 973.00  4.7950E-005
 973.50  4.6183E-005
 974.00  4.4118E-005
 974.50  4.1717E-005
 975.00  4.0293E-005
 975.50  3.8565E-005
 976.00  3.7317E-005
 976.50  3.5433E-005
 977.00  3.3601E-005
 977.50  3.1958E-005
 978.00  2.9819E-005
 978.50  2.6713E-005
 979.00  2.4374E-005
 979.50  2.1148E-005
 980.00  1.7530E-005
 980.50  1.7738E-005
 981.00  1.8936E-005
 981.50  1.9810E-005
 982.00  2.0675E-005
 982.50  2.0023E-005
 983.00  1.9290E-005
 983.50  1.6998E-005
 984.00  1.4086E-005
 984.50  1.4685E-005
 985.00  1.5787E-005
 985.50  1.5927E-005
 986.00  2.0291E-005
 986.50  2.7257E-005
 987.00  3.1180E-005
 987.50  3.4181E-005
 988.00  3.3545E-005
 988.50  3.0273E-005
 989.00  2.3903E-005
 989.50  1.5231E-005
 990.00  5.4104E-006
 990.50  0.0000E+000
 991.00  0.0000E+000
 991.50  0.0000E+000
 992.00  0.0000E+000
 992.50  0.0000E+000
 993.00  0.0000E+000
 993.50  0.0000E+000
 994.00  0.0000E+000
 994.50  0.0000E+000
 995.00  0.0000E+000
 995.50  0.0000E+000
 996.00  0.0000E+000
 996.50  0.0000E+000
 997.00  0.0000E+000
 997.50  0.0000E+000
 998.00  0.0000E+000
 998.50  0.0000E+000
 999.00  0.0000E+000
 999.50  0.0000E+000
1000.00  2.9573E-008
1000.50  1.6603E-009
1001.00  0.0000E+000
1001.50  0.0000E+000
1002.00  0.0000E+000
1002.50  0.0000E+000
1003.00  0.0000E+000
1003.50  0.0000E+000
1004.00  0.0000E+000
1004.50  0.0000E+000
1005.00  0.0000E+000
1005.50  0.0000E+000
1006.00  0.0000E+000
1006.50  0.0000E+000
1007.00  0.0000E+000
1007.50  0.0000E+000
1008.00  0.0000E+000
1008.50  0.0000E+000
1009.00  0.0000E+000
1009.50  0.0000E+000
1010.00  0.0000E+000
1010.50  0.0000E+000
1011.00  0.0000E+000
1011.50  0.0000E+000
1012.00  0.0000E+000
1012.50  0.0000E+000
1013.00  0.0000E+000
1013.50  0.0000E+000
1014.00  0.0000E+000
1014.50  0.0000E+000
1015.00  0.0000E+000
1015.50  0.0000E+000
1016.00  0.0000E+000
1016.50  0.0000E+000
1017.00  0.0000E+000
1017.50  0.0000E+000
1018.00  0.0000E+000
1018.50  0.0000E+000
1019.00  0.0000E+000
1019.50  0.0000E+000
1020.00  0.0000E+000
1020.50  0.0000E+000
1021.00  0.0000E+000
1021.50  0.0000E+000
1022.00  0.0000E+000
1022.50  0.0000E+000
1023.00  0.0000E+000
1023.50  0.0000E+000
1024.00  0.0000E+000
1024.50  0.0000E+000
1025.00  0.0000E+000
1025.50  0.0000E+000
1026.00  0.0000E+000
1026.50  0.0000E+000
1027.00  0.0000E+000
1027.50  0.0000E+000
1028.00  0.0000E+000
1028.50  0.0000E+000
1029.00  0.0000E+000
1029.50  0.0000E+000
1030.00  0.0000E+000
1030.50  0.0000E+000
1031.00  0.0000E+000
1031.50  0.0000E+000
1032.00  0.0000E+000
1032.50  0.0000E+000
1033.00  0.0000E+000
1033.50  0.0000E+000
1034.00  0.0000E+000
1034.50  0.0000E+000
1035.00  0.0000E+000
1035.50  0.0000E+000
1036.00  0.0000E+000
1036.50  0.0000E+000
1037.00  0.0000E+000
1037.50  0.0000E+000
1038.00  0.0000E+000
1038.50  0.0000E+000
1039.00  0.0000E+000
1039.50  0.0000E+000
1040.00  0.0000E+000
1040.50  0.0000E+000
1041.00  0.0000E+000
1041.50  0.0000E+000
1042.00  0.0000E+000
1042.50  0.0000E+000
1043.00  0.0000E+000
1043.50  0.0000E+000
1044.00  0.0000E+000
1044.50  0.0000E+000
1045.00  0.0000E+000
1045.50  0.0000E+000
1046.00  0.0000E+000
1046.50  0.0000E+000
1047.00  0.0000E+000
1047.50  0.0000E+000
1048.00  0.0000E+000
1048.50  0.0000E+000
1049.00  0.0000E+000
1049.50  0.0000E+000
1050.00  0.0000E+000
1050.50  0.0000E+000
1051.00  0.0000E+000
1051.50  0.0000E+000
1052.00  0.0000E+000
1052.50  0.0000E+000
1053.00  0.0000E+000
1053.50  0.0000E+000
1054.00  0.0000E+000
1054.50  0.0000E+000
1055.00  0.0000E+000
1055.50  0.0000E+000
1056.00  0.0000E+000
1056.50  0.0000E+000
1057.00  0.0000E+000
1057.50  0.0000E+000
1058.00  0.0000E+000
1058.50  0.0000E+000
1059.00  0.0000E+000
1059.50  0.0000E+000
1060.00  0.0000E+000
1060.50  0.0000E+000
1061.00  0.0000E+000
1061.50  0.0000E+000
1062.00  0.0000E+000
1062.50  0.0000E+000
1063.00  0.0000E+000
1063.50  0.0000E+000
1064.00  0.0000E+000
1064.50  0.0000E+000
1065.00  0.0000E+000
1065.50  0.0000E+000
1066.00  0.0000E+000
1066.50  0.0000E+000
1067.00  0.0000E+000
1067.50  0.0000E+000
1068.00  0.0000E+000
1068.50  0.0000E+000
1069.00  0.0000E+000
1069.50  0.0000E+000
1070.00  0.0000E+000
1070.50  0.0000E+000
1071.00  0.0000E+000
1071.50  0.0000E+000
1072.00  0.0000E+000
1072.50  0.0000E+000
1073.00  0.0000E+000
1073.50  0.0000E+000
1074.00  0.0000E+000
1074.50  0.0000E+000
1075.00  0.0000E+000
1075.50  0.0000E+000
1076.00  0.0000E+000
1076.50  0.0000E+000
1077.00  0.0000E+000
1077.50  0.0000E+000
1078.00  0.0000E+000
1078.50  0.0000E+000
1079.00  0.0000E+000
1079.50  0.0000E+000
1080.00  0.0000E+000
1080.50  0.0000E+000
1081.00  0.0000E+000
1081.50  0.0000E+000
1082.00  0.0000E+000
1082.50  0.0000E+000
1083.00  0.0000E+000
1083.50  0.0000E+000
1084.00  0.0000E+000
1084.50  0.0000E+000
1085.00  0.0000E+000
1085.50  0.0000E+000
1086.00  0.0000E+000
1086.50  0.0000E+000
1087.00  0.0000E+000
1087.50  0.0000E+000
1088.00  0.0000E+000
1088.50  0.0000E+000
1089.00  0.0000E+000
1089.50  0.0000E+000
1090.00  0.0000E+000
1090.50  0.0000E+000
1091.00  0.0000E+000
1091.50  0.0000E+000
1092.00  0.0000E+000
1092.50  0.0000E+000
1093.00  0.0000E+000
1093.50  0.0000E+000
1094.00  0.0000E+000
1094.50  0.0000E+000
1095.00  0.0000E+000
1095.50  0.0000E+000
1096.00  0.0000E+000
1096.50  0.0000E+000
1097.00  0.0000E+000
1097.50  0.0000E+000
1098.00  0.0000E+000
1098.50  0.0000E+000
1099.00  0.0000E+000
1099.50  0.0000E+000
1100.00  0.0000E+000
1100.50  0.0000E+000
1101.00  0.0000E+000
1101.50  0.0000E+000
1102.00  0.0000E+000
1102.50  0.0000E+000
1103.00  0.0000E+000
1103.50  0.0000E+000
1104.00  0.0000E+000
1104.50  0.0000E+000
1105.00  0.0000E+000
1105.50  0.0000E+000
1106.00  0.0000E+000
1106.50  0.0000E+000
1107.00  0.0000E+000
1107.50  0.0000E+000
1108.00  0.0000E+000
1108.50  0.0000E+000
1109.00  0.0000E+000
1109.50  0.0000E+000
1110.00  0.0000E+000
1110.50  0.0000E+000
1111.00  0.0000E+000
1111.50  0.0000E+000
1112.00  0.0000E+000
1112.50  0.0000E+000
1113.00  0.0000E+000
1113.50  0.0000E+000
1114.00  0.0000E+000
1114.50  0.0000E+000
1115.00  0.0000E+000
1115.50  0.0000E+000
1116.00  0.0000E+000
1116.50  0.0000E+000
1117.00  0.0000E+000
1117.50  0.0000E+000
1118.00  0.0000E+000
1118.50  0.0000E+000
1119.00  0.0000E+000
1119.50  0.0000E+000
1120.00  0.0000E+000
1120.50  0.0000E+000
1121.00  0.0000E+000
1121.50  0.0000E+000
1122.00  0.0000E+000
1122.50  0.0000E+000
1123.00  0.0000E+000
1123.50  0.0000E+000
1124.00  0.0000E+000
1124.50  0.0000E+000
1125.00  0.0000E+000
1125.50  0.0000E+000
1126.00  0.0000E+000
1126.50  0.0000E+000
1127.00  0.0000E+000
1127.50  0.0000E+000
: 6
