# Supplementary material for: A photoconversion model for full spectral programming and multiplexing of optogenetic systems
Source: Mol Syst Biol. 2017 Apr 24;13(4):926. doi: 10.15252/msb.20167456 (PMC5408778; doi:10.15252/msb.20167456)
Supplement: Supplementary file 11 — Dataset EV3 [file MSB-13-926-s011.zip › dataset_ev3_led_data/led_calibration_data/EO_03/Shannen_c1/raw/3.IRR]

" File: 160129_calibrations\post-calibration\Sha
" RAD->  Wave:647.21nm  Pix:1050  Val:  0.000  Time:400ms  Avg:1  Sm:1  Sg:1  Tc:off  SNAP  Xt:1  Ch:1  Xtrig wnmcal >RAD-IS6.CAL
 180.00  0.0000E+000
 180.50  0.0000E+000
 181.00  0.0000E+000
 181.50  0.0000E+000
 182.00  0.0000E+000
 182.50  0.0000E+000
 183.00  0.0000E+000
 183.50  0.0000E+000
 184.00  0.0000E+000
 184.50  0.0000E+000
 185.00  0.0000E+000
 185.50  0.0000E+000
 186.00  0.0000E+000
 186.50  0.0000E+000
 187.00  0.0000E+000
 187.50  0.0000E+000
 188.00  0.0000E+000
 188.50  0.0000E+000
 189.00  0.0000E+000
 189.50  0.0000E+000
 190.00  0.0000E+000
 190.50  0.0000E+000
 191.00  0.0000E+000
 191.50  0.0000E+000
 192.00  0.0000E+000
 192.50  0.0000E+000
 193.00  0.0000E+000
 193.50  0.0000E+000
 194.00  0.0000E+000
 194.50  0.0000E+000
 195.00  0.0000E+000
 195.50  0.0000E+000
 196.00  0.0000E+000
 196.50  0.0000E+000
 197.00  0.0000E+000
 197.50  0.0000E+000
 198.00  0.0000E+000
 198.50  0.0000E+000
 199.00  0.0000E+000
 199.50  0.0000E+000
 200.00  0.0000E+000
 200.50  0.0000E+000
 201.00  0.0000E+000
 201.50  0.0000E+000
 202.00  0.0000E+000
 202.50  0.0000E+000
 203.00  0.0000E+000
 203.50  0.0000E+000
 204.00  0.0000E+000
 204.50  0.0000E+000
 205.00  0.0000E+000
 205.50  0.0000E+000
 206.00  0.0000E+000
 206.50  0.0000E+000
 207.00  0.0000E+000
 207.50  0.0000E+000
 208.00  0.0000E+000
 208.50  0.0000E+000
 209.00  0.0000E+000
 209.50  0.0000E+000
 210.00  0.0000E+000
 210.50  0.0000E+000
 211.00  0.0000E+000
 211.50  0.0000E+000
 212.00  0.0000E+000
 212.50  0.0000E+000
 213.00  0.0000E+000
 213.50  0.0000E+000
 214.00  0.0000E+000
 214.50  0.0000E+000
 215.00  0.0000E+000
 215.50  0.0000E+000
 216.00  0.0000E+000
 216.50  0.0000E+000
 217.00  0.0000E+000
 217.50  0.0000E+000
 218.00  0.0000E+000
 218.50  0.0000E+000
 219.00  0.0000E+000
 219.50  0.0000E+000
 220.00  0.0000E+000
 220.50  0.0000E+000
 221.00  0.0000E+000
 221.50  0.0000E+000
 222.00  0.0000E+000
 222.50  0.0000E+000
 223.00  0.0000E+000
 223.50  0.0000E+000
 224.00  0.0000E+000
 224.50  0.0000E+000
 225.00  0.0000E+000
 225.50  0.0000E+000
 226.00  0.0000E+000
 226.50  0.0000E+000
 227.00  0.0000E+000
 227.50  0.0000E+000
 228.00  0.0000E+000
 228.50  0.0000E+000
 229.00  0.0000E+000
 229.50  0.0000E+000
 230.00  0.0000E+000
 230.50  0.0000E+000
 231.00  0.0000E+000
 231.50  0.0000E+000
 232.00  0.0000E+000
 232.50  0.0000E+000
 233.00  0.0000E+000
 233.50  0.0000E+000
 234.00  0.0000E+000
 234.50  0.0000E+000
 235.00  0.0000E+000
 235.50  0.0000E+000
 236.00  0.0000E+000
 236.50  0.0000E+000
 237.00  0.0000E+000
 237.50  0.0000E+000
 238.00  0.0000E+000
 238.50  0.0000E+000
 239.00  0.0000E+000
 239.50  0.0000E+000
 240.00  0.0000E+000
 240.50  0.0000E+000
 241.00  0.0000E+000
 241.50  0.0000E+000
 242.00  0.0000E+000
 242.50  0.0000E+000
 243.00  0.0000E+000
 243.50  0.0000E+000
 244.00  0.0000E+000
 244.50  0.0000E+000
 245.00  0.0000E+000
 245.50  0.0000E+000
 246.00  0.0000E+000
 246.50  0.0000E+000
 247.00  0.0000E+000
 247.50  0.0000E+000
 248.00  0.0000E+000
 248.50  0.0000E+000
 249.00  0.0000E+000
 249.50  0.0000E+000
 250.00  0.0000E+000
 250.50  0.0000E+000
 251.00  0.0000E+000
 251.50  0.0000E+000
 252.00  0.0000E+000
 252.50  0.0000E+000
 253.00  0.0000E+000
 253.50  0.0000E+000
 254.00  0.0000E+000
 254.50  0.0000E+000
 255.00  0.0000E+000
 255.50  0.0000E+000
 256.00  0.0000E+000
 256.50  0.0000E+000
 257.00  0.0000E+000
 257.50  0.0000E+000
 258.00  0.0000E+000
 258.50  0.0000E+000
 259.00  0.0000E+000
 259.50  0.0000E+000
 260.00  0.0000E+000
 260.50  0.0000E+000
 261.00  0.0000E+000
 261.50  0.0000E+000
 262.00  0.0000E+000
 262.50  0.0000E+000
 263.00  0.0000E+000
 263.50  0.0000E+000
 264.00  0.0000E+000
 264.50  0.0000E+000
 265.00  0.0000E+000
 265.50  0.0000E+000
 266.00  0.0000E+000
 266.50  0.0000E+000
 267.00  0.0000E+000
 267.50  0.0000E+000
 268.00  0.0000E+000
 268.50  0.0000E+000
 269.00  0.0000E+000
 269.50  0.0000E+000
 270.00  0.0000E+000
 270.50  0.0000E+000
 271.00  0.0000E+000
 271.50  0.0000E+000
 272.00  0.0000E+000
 272.50  0.0000E+000
 273.00  0.0000E+000
 273.50  0.0000E+000
 274.00  0.0000E+000
 274.50  0.0000E+000
 275.00  0.0000E+000
 275.50  0.0000E+000
 276.00  0.0000E+000
 276.50  0.0000E+000
 277.00  0.0000E+000
 277.50  0.0000E+000
 278.00  0.0000E+000
 278.50  0.0000E+000
 279.00  0.0000E+000
 279.50  0.0000E+000
 280.00  0.0000E+000
 280.50  0.0000E+000
 281.00  0.0000E+000
 281.50  0.0000E+000
 282.00  0.0000E+000
 282.50  0.0000E+000
 283.00  0.0000E+000
 283.50  0.0000E+000
 284.00  0.0000E+000
 284.50  0.0000E+000
 285.00  0.0000E+000
 285.50  0.0000E+000
 286.00  0.0000E+000
 286.50  0.0000E+000
 287.00  0.0000E+000
 287.50  0.0000E+000
 288.00  0.0000E+000
 288.50  0.0000E+000
 289.00  0.0000E+000
 289.50  0.0000E+000
 290.00  0.0000E+000
 290.50  0.0000E+000
 291.00  0.0000E+000
 291.50  0.0000E+000
 292.00  0.0000E+000
 292.50  0.0000E+000
 293.00  0.0000E+000
 293.50  0.0000E+000
 294.00  0.0000E+000
 294.50  0.0000E+000
 295.00  0.0000E+000
 295.50  0.0000E+000
 296.00  0.0000E+000
 296.50  0.0000E+000
 297.00  0.0000E+000
 297.50  0.0000E+000
 298.00  0.0000E+000
 298.50  0.0000E+000
 299.00  0.0000E+000
 299.50  0.0000E+000
 300.00  0.0000E+000
 300.50  0.0000E+000
 301.00  0.0000E+000
 301.50  0.0000E+000
 302.00  0.0000E+000
 302.50  0.0000E+000
 303.00  0.0000E+000
 303.50  0.0000E+000
 304.00  0.0000E+000
 304.50  0.0000E+000
 305.00  0.0000E+000
 305.50  0.0000E+000
 306.00  0.0000E+000
 306.50  0.0000E+000
 307.00  0.0000E+000
 307.50  0.0000E+000
 308.00  0.0000E+000
 308.50  0.0000E+000
 309.00  0.0000E+000
 309.50  0.0000E+000
 310.00  0.0000E+000
 310.50  0.0000E+000
 311.00  0.0000E+000
 311.50  0.0000E+000
 312.00  0.0000E+000
 312.50  0.0000E+000
 313.00  0.0000E+000
 313.50  0.0000E+000
 314.00  0.0000E+000
 314.50  0.0000E+000
 315.00  0.0000E+000
 315.50  0.0000E+000
 316.00  0.0000E+000
 316.50  0.0000E+000
 317.00  0.0000E+000
 317.50  0.0000E+000
 318.00  0.0000E+000
 318.50  0.0000E+000
 319.00  0.0000E+000
 319.50  0.0000E+000
 320.00  0.0000E+000
 320.50  0.0000E+000
 321.00  0.0000E+000
 321.50  0.0000E+000
 322.00  0.0000E+000
 322.50  0.0000E+000
 323.00  0.0000E+000
 323.50  0.0000E+000
 324.00  0.0000E+000
 324.50  0.0000E+000
 325.00  0.0000E+000
 325.50  0.0000E+000
 326.00  0.0000E+000
 326.50  0.0000E+000
 327.00  0.0000E+000
 327.50  0.0000E+000
 328.00  0.0000E+000
 328.50  0.0000E+000
 329.00  0.0000E+000
 329.50  0.0000E+000
 330.00  0.0000E+000
 330.50  0.0000E+000
 331.00  0.0000E+000
 331.50  0.0000E+000
 332.00  0.0000E+000
 332.50  0.0000E+000
 333.00  0.0000E+000
 333.50  0.0000E+000
 334.00  0.0000E+000
 334.50  0.0000E+000
 335.00  0.0000E+000
 335.50  0.0000E+000
 336.00  0.0000E+000
 336.50  0.0000E+000
 337.00  0.0000E+000
 337.50  0.0000E+000
 338.00  0.0000E+000
 338.50  0.0000E+000
 339.00  0.0000E+000
 339.50  0.0000E+000
 340.00  0.0000E+000
 340.50  0.0000E+000
 341.00  0.0000E+000
 341.50  0.0000E+000
 342.00  0.0000E+000
 342.50  0.0000E+000
 343.00  0.0000E+000
 343.50  0.0000E+000
 344.00  0.0000E+000
 344.50  0.0000E+000
 345.00  0.0000E+000
 345.50  0.0000E+000
 346.00  0.0000E+000
 346.50  0.0000E+000
 347.00  0.0000E+000
 347.50  0.0000E+000
 348.00  0.0000E+000
 348.50  0.0000E+000
 349.00  0.0000E+000
 349.50  0.0000E+000
 350.00  0.0000E+000
 350.50  0.0000E+000
 351.00  0.0000E+000
 351.50  0.0000E+000
 352.00  0.0000E+000
 352.50  0.0000E+000
 353.00  0.0000E+000
 353.50  0.0000E+000
 354.00  0.0000E+000
 354.50  0.0000E+000
 355.00  0.0000E+000
 355.50  0.0000E+000
 356.00  0.0000E+000
 356.50  0.0000E+000
 357.00  0.0000E+000
 357.50  0.0000E+000
 358.00  0.0000E+000
 358.50  0.0000E+000
 359.00  0.0000E+000
 359.50  2.7960E-008
 360.00  4.0689E-007
 360.50  6.7043E-007
 361.00  6.6339E-007
 361.50  6.4531E-007
 362.00  5.9403E-007
 362.50  5.3004E-007
 363.00  5.1870E-007
 363.50  5.0742E-007
 364.00  5.1595E-007
 364.50  5.5888E-007
 365.00  6.1055E-007
 365.50  6.6023E-007
 366.00  7.0184E-007
 366.50  7.6850E-007
 367.00  7.9918E-007
 367.50  8.4266E-007
 368.00  8.9147E-007
 368.50  9.4629E-007
 369.00  9.9212E-007
 369.50  1.0535E-006
 370.00  1.0920E-006
 370.50  1.1333E-006
 371.00  1.1665E-006
 371.50  1.1821E-006
 372.00  1.2008E-006
 372.50  1.2495E-006
 373.00  1.3157E-006
 373.50  1.4364E-006
 374.00  1.6020E-006
 374.50  1.6702E-006
 375.00  1.7474E-006
 375.50  1.8389E-006
 376.00  1.9080E-006
 376.50  2.0448E-006
 377.00  2.2800E-006
 377.50  2.5122E-006
 378.00  2.7827E-006
 378.50  3.0880E-006
 379.00  3.3904E-006
 379.50  3.6899E-006
 380.00  4.0191E-006
 380.50  4.3869E-006
 381.00  4.8006E-006
 381.50  5.2918E-006
 382.00  5.8842E-006
 382.50  6.5416E-006
 383.00  7.3070E-006
 383.50  8.1656E-006
 384.00  9.1260E-006
 384.50  1.0203E-005
 385.00  1.1429E-005
 385.50  1.2784E-005
 386.00  1.4252E-005
 386.50  1.5886E-005
 387.00  1.7688E-005
 387.50  1.9658E-005
 388.00  2.1909E-005
 388.50  2.4346E-005
 389.00  2.7008E-005
 389.50  2.9876E-005
 390.00  3.2967E-005
 390.50  3.6374E-005
 391.00  4.0074E-005
 391.50  4.4168E-005
 392.00  4.8599E-005
 392.50  5.3421E-005
 393.00  5.8646E-005
 393.50  6.4234E-005
 394.00  7.0229E-005
 394.50  7.6621E-005
 395.00  8.3278E-005
 395.50  9.0234E-005
 396.00  9.7331E-005
 396.50  1.0469E-004
 397.00  1.1220E-004
 397.50  1.1986E-004
 398.00  1.2778E-004
 398.50  1.3582E-004
 399.00  1.4398E-004
 399.50  1.5206E-004
 400.00  1.5985E-004
 400.50  1.6720E-004
 401.00  1.7412E-004
 401.50  1.8062E-004
 402.00  1.8658E-004
 402.50  1.9179E-004
 403.00  1.9603E-004
 403.50  1.9923E-004
 404.00  2.0132E-004
 404.50  2.0240E-004
 405.00  2.0218E-004
 405.50  2.0045E-004
 406.00  1.9728E-004
 406.50  1.9275E-004
 407.00  1.8709E-004
 407.50  1.8071E-004
 408.00  1.7383E-004
 408.50  1.6649E-004
 409.00  1.5876E-004
 409.50  1.5079E-004
 410.00  1.4280E-004
 410.50  1.3500E-004
 411.00  1.2749E-004
 411.50  1.2024E-004
 412.00  1.1335E-004
 412.50  1.0679E-004
 413.00  1.0063E-004
 413.50  9.4868E-005
 414.00  8.9463E-005
 414.50  8.4410E-005
 415.00  7.9671E-005
 415.50  7.5226E-005
 416.00  7.1025E-005
 416.50  6.7040E-005
 417.00  6.3201E-005
 417.50  5.9476E-005
 418.00  5.5922E-005
 418.50  5.2462E-005
 419.00  4.9201E-005
 419.50  4.6166E-005
 420.00  4.3328E-005
 420.50  4.0758E-005
 421.00  3.8358E-005
 421.50  3.6040E-005
 422.00  3.3888E-005
 422.50  3.1844E-005
 423.00  2.9893E-005
 423.50  2.8099E-005
 424.00  2.6413E-005
 424.50  2.4790E-005
 425.00  2.3236E-005
 425.50  2.1733E-005
 426.00  2.0275E-005
 426.50  1.8916E-005
 427.00  1.7650E-005
 427.50  1.6610E-005
 428.00  1.5667E-005
 428.50  1.4837E-005
 429.00  1.4071E-005
 429.50  1.3265E-005
 430.00  1.2445E-005
 430.50  1.1624E-005
 431.00  1.0808E-005
 431.50  1.0079E-005
 432.00  9.4534E-006
 432.50  8.8926E-006
 433.00  8.3828E-006
 433.50  7.9249E-006
 434.00  7.5175E-006
 434.50  7.1078E-006
 435.00  6.7013E-006
 435.50  6.3643E-006
 436.00  5.8930E-006
 436.50  5.5243E-006
 437.00  5.1734E-006
 437.50  4.8464E-006
 438.00  4.5607E-006
 438.50  4.2880E-006
 439.00  4.0056E-006
 439.50  3.7692E-006
 440.00  3.5339E-006
 440.50  3.2385E-006
 441.00  2.9962E-006
 441.50  2.8810E-006
 442.00  2.7834E-006
 442.50  2.7647E-006
 443.00  2.8089E-006
 443.50  2.7445E-006
 444.00  2.6038E-006
 444.50  2.4628E-006
 445.00  2.2610E-006
 445.50  2.0887E-006
 446.00  1.9375E-006
 446.50  1.7923E-006
 447.00  1.6711E-006
 447.50  1.5796E-006
 448.00  1.5190E-006
 448.50  1.4896E-006
 449.00  1.4662E-006
 449.50  1.4354E-006
 450.00  1.3851E-006
 450.50  1.3024E-006
 451.00  1.1944E-006
 451.50  1.0838E-006
 452.00  9.8885E-007
 452.50  8.9723E-007
 453.00  8.1901E-007
 453.50  7.6359E-007
 454.00  6.5939E-007
 454.50  5.8124E-007
 455.00  5.1536E-007
 455.50  4.8555E-007
 456.00  4.8169E-007
 456.50  5.1673E-007
 457.00  5.5745E-007
 457.50  5.8643E-007
 458.00  6.0165E-007
 458.50  6.2288E-007
 459.00  6.2738E-007
 459.50  6.2573E-007
 460.00  6.4362E-007
 460.50  6.5404E-007
 461.00  6.6207E-007
 461.50  6.7092E-007
 462.00  6.5618E-007
 462.50  6.2139E-007
 463.00  5.6589E-007
 463.50  4.9654E-007
 464.00  4.4189E-007
 464.50  4.0355E-007
 465.00  3.7302E-007
 465.50  3.5267E-007
 466.00  3.3482E-007
 466.50  3.3740E-007
 467.00  3.6081E-007
 467.50  4.0844E-007
 468.00  4.7428E-007
 468.50  5.2771E-007
 469.00  5.4085E-007
 469.50  5.1309E-007
 470.00  4.6561E-007
 470.50  4.1773E-007
 471.00  3.9205E-007
 471.50  4.0588E-007
 472.00  4.4769E-007
 472.50  4.9796E-007
 473.00  5.3698E-007
 473.50  5.5671E-007
 474.00  5.5672E-007
 474.50  5.4739E-007
 475.00  5.4067E-007
 475.50  5.3204E-007
 476.00  5.1127E-007
 476.50  5.0266E-007
 477.00  4.7959E-007
 477.50  4.4184E-007
 478.00  4.3702E-007
 478.50  4.3929E-007
 479.00  4.0658E-007
 479.50  3.9999E-007
 480.00  4.0154E-007
 480.50  3.9227E-007
 481.00  3.9706E-007
 481.50  4.3600E-007
 482.00  4.7507E-007
 482.50  4.9864E-007
 483.00  4.9454E-007
 483.50  4.7636E-007
 484.00  4.1897E-007
 484.50  3.7022E-007
 485.00  3.5816E-007
 485.50  3.4856E-007
 486.00  3.4753E-007
 486.50  3.3372E-007
 487.00  3.0719E-007
 487.50  2.8381E-007
 488.00  2.5336E-007
 488.50  2.1858E-007
 489.00  2.2220E-007
 489.50  2.1318E-007
 490.00  2.1451E-007
 490.50  2.7251E-007
 491.00  3.4774E-007
 491.50  4.1768E-007
 492.00  4.9198E-007
 492.50  5.4116E-007
 493.00  5.6498E-007
 493.50  5.7025E-007
 494.00  5.8067E-007
 494.50  5.8224E-007
 495.00  5.6463E-007
 495.50  5.3272E-007
 496.00  4.9406E-007
 496.50  4.5191E-007
 497.00  4.2127E-007
 497.50  4.1380E-007
 498.00  4.2914E-007
 498.50  4.7259E-007
 499.00  5.3842E-007
 499.50  5.8942E-007
 500.00  6.1987E-007
 500.50  6.2491E-007
 501.00  6.0791E-007
 501.50  5.9173E-007
 502.00  5.8178E-007
 502.50  5.4356E-007
 503.00  4.8398E-007
 503.50  4.9068E-007
 504.00  4.4449E-007
 504.50  4.2285E-007
 505.00  4.8199E-007
 505.50  5.2886E-007
 506.00  5.3854E-007
 506.50  5.7890E-007
 507.00  6.0076E-007
 507.50  5.7368E-007
 508.00  5.4534E-007
 508.50  5.2671E-007
 509.00  4.6365E-007
 509.50  4.4628E-007
 510.00  4.5501E-007
 510.50  4.5465E-007
 511.00  4.4380E-007
 511.50  4.5114E-007
 512.00  4.4947E-007
 512.50  4.2949E-007
 513.00  4.1657E-007
 513.50  4.1244E-007
 514.00  4.1532E-007
 514.50  4.1566E-007
 515.00  4.2992E-007
 515.50  4.6278E-007
 516.00  5.0313E-007
 516.50  5.5537E-007
 517.00  6.1648E-007
 517.50  6.5078E-007
 518.00  6.5127E-007
 518.50  5.9184E-007
 519.00  4.9550E-007
 519.50  4.4518E-007
 520.00  4.1278E-007
 520.50  4.5947E-007
 521.00  5.4765E-007
 521.50  6.5911E-007
 522.00  7.5508E-007
 522.50  8.3055E-007
 523.00  8.7490E-007
 523.50  8.6940E-007
 524.00  8.0737E-007
 524.50  7.2549E-007
 525.00  6.5989E-007
 525.50  5.8960E-007
 526.00  5.7186E-007
 526.50  5.7564E-007
 527.00  5.7883E-007
 527.50  5.9513E-007
 528.00  6.2080E-007
 528.50  6.5477E-007
 529.00  6.8745E-007
 529.50  6.9382E-007
 530.00  6.7152E-007
 530.50  6.1220E-007
 531.00  5.5618E-007
 531.50  5.0526E-007
 532.00  4.7967E-007
 532.50  4.6421E-007
 533.00  4.4772E-007
 533.50  4.3892E-007
 534.00  3.9877E-007
 534.50  3.4647E-007
 535.00  3.2298E-007
 535.50  3.9093E-007
 536.00  4.6616E-007
 536.50  5.5857E-007
 537.00  6.3326E-007
 537.50  6.8228E-007
 538.00  6.8562E-007
 538.50  7.2049E-007
 539.00  8.0828E-007
 539.50  8.7252E-007
 540.00  8.5329E-007
 540.50  8.1466E-007
 541.00  7.5082E-007
 541.50  7.2791E-007
 542.00  6.8650E-007
 542.50  7.0336E-007
 543.00  8.0717E-007
 543.50  8.8408E-007
 544.00  9.3118E-007
 544.50  1.0122E-006
 545.00  1.0067E-006
 545.50  9.1635E-007
 546.00  8.3884E-007
 546.50  7.7164E-007
 547.00  7.0505E-007
 547.50  6.5186E-007
 548.00  6.0555E-007
 548.50  5.5631E-007
 549.00  5.2824E-007
 549.50  5.3485E-007
 550.00  5.5390E-007
 550.50  6.1912E-007
 551.00  5.6320E-007
 551.50  4.2607E-007
 552.00  3.5502E-007
 552.50  2.9308E-007
 553.00  1.9245E-007
 553.50  2.0253E-007
 554.00  2.3303E-007
 554.50  2.0081E-007
 555.00  1.5008E-007
 555.50  1.4531E-007
 556.00  2.0582E-007
 556.50  2.7545E-007
 557.00  3.1976E-007
 557.50  3.8569E-007
 558.00  3.8595E-007
 558.50  3.1833E-007
 559.00  2.5220E-007
 559.50  1.8717E-007
 560.00  1.6929E-007
 560.50  1.8003E-007
 561.00  1.5438E-007
 561.50  1.8244E-007
 562.00  2.2277E-007
 562.50  1.6399E-007
 563.00  1.5929E-007
 563.50  1.8188E-007
 564.00  1.5003E-007
 564.50  1.4707E-007
 565.00  2.0870E-007
 565.50  2.8324E-007
 566.00  4.2808E-007
 566.50  5.3607E-007
 567.00  5.8724E-007
 567.50  6.0451E-007
 568.00  5.0140E-007
 568.50  3.6097E-007
 569.00  3.1149E-007
 569.50  2.9166E-007
 570.00  2.6658E-007
 570.50  2.6058E-007
 571.00  2.1828E-007
 571.50  1.6379E-007
 572.00  1.0283E-007
 572.50  1.0556E-007
 573.00  1.8022E-007
 573.50  2.6461E-007
 574.00  3.7910E-007
 574.50  4.4551E-007
 575.00  4.5061E-007
 575.50  4.0094E-007
 576.00  3.8326E-007
 576.50  3.8063E-007
 577.00  4.8858E-007
 577.50  7.4133E-007
 578.00  9.9580E-007
 578.50  1.0972E-006
 579.00  1.0594E-006
 579.50  8.7635E-007
 580.00  6.6429E-007
 580.50  4.3900E-007
 581.00  4.5075E-007
 581.50  4.3595E-007
 582.00  3.3999E-007
 582.50  3.2114E-007
 583.00  3.7504E-007
 583.50  5.0126E-007
 584.00  5.9963E-007
 584.50  5.3827E-007
 585.00  4.2845E-007
 585.50  3.1006E-007
 586.00  1.8640E-007
 586.50  3.1627E-007
 587.00  5.5317E-007
 587.50  6.7927E-007
 588.00  7.6389E-007
 588.50  7.3584E-007
 589.00  6.7608E-007
 589.50  6.4374E-007
 590.00  6.3056E-007
 590.50  6.6016E-007
 591.00  7.1392E-007
 591.50  7.8785E-007
 592.00  7.8778E-007
 592.50  8.6374E-007
 593.00  7.5575E-007
 593.50  6.9972E-007
 594.00  5.9147E-007
 594.50  4.3094E-007
 595.00  2.3518E-007
 595.50  9.5984E-008
 596.00  0.0000E+000
 596.50  0.0000E+000
 597.00  0.0000E+000
 597.50  6.0254E-008
 598.00  1.9249E-007
 598.50  1.6951E-007
 599.00  4.9842E-008
 599.50  0.0000E+000
 600.00  0.0000E+000
 600.50  0.0000E+000
 601.00  0.0000E+000
 601.50  0.0000E+000
 602.00  0.0000E+000
 602.50  0.0000E+000
 603.00  0.0000E+000
 603.50  0.0000E+000
 604.00  3.4264E-008
 604.50  1.6053E-007
 605.00  3.3645E-007
 605.50  3.2564E-007
 606.00  3.1957E-007
 606.50  3.2448E-007
 607.00  3.6942E-007
 607.50  3.9085E-007
 608.00  4.1448E-007
 608.50  4.2300E-007
 609.00  3.9957E-007
 609.50  3.2564E-007
 610.00  3.1523E-007
 610.50  3.5040E-007
 611.00  3.8479E-007
 611.50  3.9590E-007
 612.00  4.6965E-007
 612.50  5.3470E-007
 613.00  6.6981E-007
 613.50  8.2650E-007
 614.00  8.3540E-007
 614.50  7.7729E-007
 615.00  7.3626E-007
 615.50  6.0404E-007
 616.00  4.4667E-007
 616.50  4.4437E-007
 617.00  3.5925E-007
 617.50  3.1692E-007
 618.00  3.2539E-007
 618.50  3.6526E-007
 619.00  3.5652E-007
 619.50  2.8817E-007
 620.00  1.3527E-007
 620.50  9.1427E-009
 621.00  0.0000E+000
 621.50  0.0000E+000
 622.00  0.0000E+000
 622.50  0.0000E+000
 623.00  0.0000E+000
 623.50  2.4565E-007
 624.00  4.1598E-007
 624.50  3.3479E-007
 625.00  2.1551E-007
 625.50  9.9085E-008
 626.00  2.4926E-008
 626.50  0.0000E+000
 627.00  0.0000E+000
 627.50  0.0000E+000
 628.00  0.0000E+000
 628.50  0.0000E+000
 629.00  0.0000E+000
 629.50  0.0000E+000
 630.00  0.0000E+000
 630.50  0.0000E+000
 631.00  0.0000E+000
 631.50  0.0000E+000
 632.00  0.0000E+000
 632.50  0.0000E+000
 633.00  0.0000E+000
 633.50  0.0000E+000
 634.00  0.0000E+000
 634.50  0.0000E+000
 635.00  0.0000E+000
 635.50  0.0000E+000
 636.00  0.0000E+000
 636.50  0.0000E+000
 637.00  0.0000E+000
 637.50  0.0000E+000
 638.00  0.0000E+000
 638.50  0.0000E+000
 639.00  0.0000E+000
 639.50  0.0000E+000
 640.00  0.0000E+000
 640.50  0.0000E+000
 641.00  0.0000E+000
 641.50  0.0000E+000
 642.00  0.0000E+000
 642.50  0.0000E+000
 643.00  0.0000E+000
 643.50  0.0000E+000
 644.00  0.0000E+000
 644.50  0.0000E+000
 645.00  0.0000E+000
 645.50  1.3526E-008
 646.00  6.4401E-008
 646.50  2.1862E-007
 647.00  4.0894E-007
 647.50  5.4463E-007
 648.00  6.7903E-007
 648.50  7.8959E-007
 649.00  7.9285E-007
 649.50  7.4288E-007
 650.00  6.0031E-007
 650.50  4.5826E-007
 651.00  2.4162E-007
 651.50  0.0000E+000
 652.00  8.2794E-009
 652.50  2.6002E-008
 653.00  4.3628E-008
 653.50  9.2199E-008
 654.00  5.9418E-008
 654.50  7.9657E-009
 655.00  0.0000E+000
 655.50  0.0000E+000
 656.00  0.0000E+000
 656.50  0.0000E+000
 657.00  0.0000E+000
 657.50  0.0000E+000
 658.00  0.0000E+000
 658.50  0.0000E+000
 659.00  0.0000E+000
 659.50  0.0000E+000
 660.00  0.0000E+000
 660.50  0.0000E+000
 661.00  0.0000E+000
 661.50  0.0000E+000
 662.00  0.0000E+000
 662.50  0.0000E+000
 663.00  0.0000E+000
 663.50  0.0000E+000
 664.00  0.0000E+000
 664.50  0.0000E+000
 665.00  0.0000E+000
 665.50  0.0000E+000
 666.00  0.0000E+000
 666.50  8.4315E-009
 667.00  1.0091E-007
 667.50  3.6009E-007
 668.00  6.8012E-007
 668.50  8.7675E-007
 669.00  9.7147E-007
 669.50  8.6077E-007
 670.00  5.9315E-007
 670.50  4.5545E-007
 671.00  2.8215E-007
 671.50  9.2994E-008
 672.00  0.0000E+000
 672.50  0.0000E+000
 673.00  0.0000E+000
 673.50  0.0000E+000
 674.00  0.0000E+000
 674.50  0.0000E+000
 675.00  0.0000E+000
 675.50  0.0000E+000
 676.00  0.0000E+000
 676.50  0.0000E+000
 677.00  0.0000E+000
 677.50  0.0000E+000
 678.00  0.0000E+000
 678.50  0.0000E+000
 679.00  0.0000E+000
 679.50  0.0000E+000
 680.00  0.0000E+000
 680.50  1.6784E-007
 681.00  7.0012E-007
 681.50  1.2720E-006
 682.00  1.8191E-006
 682.50  2.0363E-006
 683.00  1.9432E-006
 683.50  1.4459E-006
 684.00  8.6727E-007
 684.50  2.1054E-007
 685.00  2.3888E-009
 685.50  0.0000E+000
 686.00  0.0000E+000
 686.50  0.0000E+000
 687.00  0.0000E+000
 687.50  0.0000E+000
 688.00  1.3924E-008
 688.50  8.2086E-008
 689.00  7.8800E-008
 689.50  9.0352E-008
 690.00  2.8573E-007
 690.50  3.6946E-007
 691.00  3.3797E-007
 691.50  4.5108E-007
 692.00  6.6850E-007
 692.50  7.5017E-007
 693.00  5.8758E-007
 693.50  6.1901E-007
 694.00  8.9929E-007
 694.50  8.4783E-007
 695.00  7.7655E-007
 695.50  7.9500E-007
 696.00  5.4382E-007
 696.50  1.3711E-007
 697.00  0.0000E+000
 697.50  0.0000E+000
 698.00  0.0000E+000
 698.50  0.0000E+000
 699.00  0.0000E+000
 699.50  0.0000E+000
 700.00  0.0000E+000
 700.50  0.0000E+000
 701.00  0.0000E+000
 701.50  0.0000E+000
 702.00  0.0000E+000
 702.50  0.0000E+000
 703.00  0.0000E+000
 703.50  0.0000E+000
 704.00  0.0000E+000
 704.50  0.0000E+000
 705.00  0.0000E+000
 705.50  0.0000E+000
 706.00  0.0000E+000
 706.50  0.0000E+000
 707.00  0.0000E+000
 707.50  0.0000E+000
 708.00  0.0000E+000
 708.50  0.0000E+000
 709.00  0.0000E+000
 709.50  0.0000E+000
 710.00  0.0000E+000
 710.50  0.0000E+000
 711.00  0.0000E+000
 711.50  0.0000E+000
 712.00  0.0000E+000
 712.50  0.0000E+000
 713.00  0.0000E+000
 713.50  0.0000E+000
 714.00  0.0000E+000
 714.50  0.0000E+000
 715.00  0.0000E+000
 715.50  0.0000E+000
 716.00  0.0000E+000
 716.50  0.0000E+000
 717.00  0.0000E+000
 717.50  0.0000E+000
 718.00  1.5897E-008
 718.50  7.2831E-008
 719.00  1.7339E-007
 719.50  2.3975E-007
 720.00  3.0445E-007
 720.50  3.8414E-007
 721.00  3.9772E-007
 721.50  3.1664E-007
 722.00  1.8482E-007
 722.50  5.2082E-008
 723.00  3.6388E-010
 723.50  0.0000E+000
 724.00  0.0000E+000
 724.50  4.5407E-009
 725.00  6.2215E-008
 725.50  1.2326E-007
 726.00  0.0000E+000
 726.50  0.0000E+000
 727.00  0.0000E+000
 727.50  0.0000E+000
 728.00  0.0000E+000
 728.50  0.0000E+000
 729.00  0.0000E+000
 729.50  0.0000E+000
 730.00  0.0000E+000
 730.50  0.0000E+000
 731.00  0.0000E+000
 731.50  0.0000E+000
 732.00  0.0000E+000
 732.50  0.0000E+000
 733.00  0.0000E+000
 733.50  0.0000E+000
 734.00  0.0000E+000
 734.50  0.0000E+000
 735.00  0.0000E+000
 735.50  0.0000E+000
 736.00  0.0000E+000
 736.50  0.0000E+000
 737.00  0.0000E+000
 737.50  0.0000E+000
 738.00  0.0000E+000
 738.50  0.0000E+000
 739.00  0.0000E+000
 739.50  0.0000E+000
 740.00  0.0000E+000
 740.50  0.0000E+000
 741.00  0.0000E+000
 741.50  0.0000E+000
 742.00  0.0000E+000
 742.50  0.0000E+000
 743.00  0.0000E+000
 743.50  0.0000E+000
 744.00  0.0000E+000
 744.50  0.0000E+000
 745.00  0.0000E+000
 745.50  0.0000E+000
 746.00  0.0000E+000
 746.50  0.0000E+000
 747.00  0.0000E+000
 747.50  0.0000E+000
 748.00  0.0000E+000
 748.50  0.0000E+000
 749.00  0.0000E+000
 749.50  0.0000E+000
 750.00  0.0000E+000
 750.50  0.0000E+000
 751.00  0.0000E+000
 751.50  0.0000E+000
 752.00  0.0000E+000
 752.50  0.0000E+000
 753.00  0.0000E+000
 753.50  0.0000E+000
 754.00  0.0000E+000
 754.50  0.0000E+000
 755.00  0.0000E+000
 755.50  0.0000E+000
 756.00  0.0000E+000
 756.50  0.0000E+000
 757.00  0.0000E+000
 757.50  0.0000E+000
 758.00  0.0000E+000
 758.50  0.0000E+000
 759.00  0.0000E+000
 759.50  0.0000E+000
 760.00  0.0000E+000
 760.50  0.0000E+000
 761.00  0.0000E+000
 761.50  0.0000E+000
 762.00  0.0000E+000
 762.50  0.0000E+000
 763.00  0.0000E+000
 763.50  0.0000E+000
 764.00  0.0000E+000
 764.50  1.0051E-007
 765.00  0.0000E+000
 765.50  0.0000E+000
 766.00  0.0000E+000
 766.50  0.0000E+000
 767.00  0.0000E+000
 767.50  0.0000E+000
 768.00  0.0000E+000
 768.50  0.0000E+000
 769.00  0.0000E+000
 769.50  0.0000E+000
 770.00  0.0000E+000
 770.50  0.0000E+000
 771.00  0.0000E+000
 771.50  0.0000E+000
 772.00  0.0000E+000
 772.50  0.0000E+000
 773.00  0.0000E+000
 773.50  0.0000E+000
 774.00  0.0000E+000
 774.50  0.0000E+000
 775.00  0.0000E+000
 775.50  0.0000E+000
 776.00  0.0000E+000
 776.50  0.0000E+000
 777.00  0.0000E+000
 777.50  0.0000E+000
 778.00  0.0000E+000
 778.50  0.0000E+000
 779.00  0.0000E+000
 779.50  0.0000E+000
 780.00  4.0394E-008
 780.50  2.2979E-007
 781.00  1.8281E-007
 781.50  2.1852E-008
 782.00  0.0000E+000
 782.50  0.0000E+000
 783.00  0.0000E+000
 783.50  0.0000E+000
 784.00  8.4386E-009
 784.50  5.1498E-008
 785.00  0.0000E+000
 785.50  0.0000E+000
 786.00  0.0000E+000
 786.50  0.0000E+000
 787.00  0.0000E+000
 787.50  0.0000E+000
 788.00  0.0000E+000
 788.50  0.0000E+000
 789.00  0.0000E+000
 789.50  0.0000E+000
 790.00  4.1417E-007
 790.50  8.1530E-007
 791.00  1.0148E-006
 791.50  4.7877E-007
 792.00  8.5468E-008
 792.50  0.0000E+000
 793.00  0.0000E+000
 793.50  0.0000E+000
 794.00  0.0000E+000
 794.50  0.0000E+000
 795.00  0.0000E+000
 795.50  0.0000E+000
 796.00  0.0000E+000
 796.50  1.2287E-007
 797.00  5.3914E-007
 797.50  1.0992E-006
 798.00  1.5708E-006
 798.50  1.8049E-006
 799.00  1.7117E-006
 799.50  1.3289E-006
 800.00  7.9551E-007
 800.50  5.1846E-007
 801.00  1.5900E-007
 801.50  2.4805E-008
 802.00  6.4484E-009
 802.50  1.9620E-007
 803.00  2.4715E-007
 803.50  5.3916E-007
 804.00  9.7281E-007
 804.50  1.6100E-006
 805.00  1.6662E-006
 805.50  1.6433E-006
 806.00  1.5043E-006
 806.50  8.8394E-007
 807.00  2.3930E-007
 807.50  4.5214E-008
 808.00  0.0000E+000
 808.50  0.0000E+000
 809.00  1.0274E-007
 809.50  3.5730E-007
 810.00  3.7571E-007
 810.50  3.7698E-008
 811.00  0.0000E+000
 811.50  0.0000E+000
 812.00  0.0000E+000
 812.50  0.0000E+000
 813.00  0.0000E+000
 813.50  0.0000E+000
 814.00  0.0000E+000
 814.50  0.0000E+000
 815.00  0.0000E+000
 815.50  0.0000E+000
 816.00  4.8227E-008
 816.50  2.3308E-007
 817.00  4.8201E-007
 817.50  7.7183E-007
 818.00  9.3908E-007
 818.50  1.1002E-006
 819.00  1.5529E-006
 819.50  1.6194E-006
 820.00  1.4241E-006
 820.50  1.2978E-006
 821.00  1.2683E-006
 821.50  9.5147E-007
 822.00  1.0995E-006
 822.50  1.2786E-006
 823.00  1.2244E-006
 823.50  8.0089E-007
 824.00  5.9534E-007
 824.50  2.7494E-007
 825.00  0.0000E+000
 825.50  0.0000E+000
 826.00  0.0000E+000
 826.50  0.0000E+000
 827.00  0.0000E+000
 827.50  0.0000E+000
 828.00  0.0000E+000
 828.50  0.0000E+000
 829.00  0.0000E+000
 829.50  0.0000E+000
 830.00  0.0000E+000
 830.50  0.0000E+000
 831.00  0.0000E+000
 831.50  0.0000E+000
 832.00  0.0000E+000
 832.50  0.0000E+000
 833.00  0.0000E+000
 833.50  0.0000E+000
 834.00  0.0000E+000
 834.50  0.0000E+000
 835.00  0.0000E+000
 835.50  0.0000E+000
 836.00  0.0000E+000
 836.50  0.0000E+000
 837.00  0.0000E+000
 837.50  0.0000E+000
 838.00  0.0000E+000
 838.50  0.0000E+000
 839.00  0.0000E+000
 839.50  0.0000E+000
 840.00  0.0000E+000
 840.50  7.5114E-008
 841.00  8.8774E-007
 841.50  1.6047E-006
 842.00  2.1661E-006
 842.50  2.0202E-006
 843.00  2.0169E-006
 843.50  1.8495E-006
 844.00  2.2704E-006
 844.50  2.0712E-006
 845.00  1.8555E-006
 845.50  1.9444E-006
 846.00  1.9747E-006
 846.50  1.8216E-006
 847.00  1.9736E-006
 847.50  1.6479E-006
 848.00  6.0048E-007
 848.50  9.0811E-008
 849.00  6.5712E-009
 849.50  0.0000E+000
 850.00  0.0000E+000
 850.50  1.4009E-007
 851.00  5.3839E-008
 851.50  0.0000E+000
 852.00  0.0000E+000
 852.50  0.0000E+000
 853.00  0.0000E+000
 853.50  0.0000E+000
 854.00  0.0000E+000
 854.50  0.0000E+000
 855.00  0.0000E+000
 855.50  0.0000E+000
 856.00  0.0000E+000
 856.50  0.0000E+000
 857.00  0.0000E+000
 857.50  0.0000E+000
 858.00  0.0000E+000
 858.50  0.0000E+000
 859.00  0.0000E+000
 859.50  0.0000E+000
 860.00  0.0000E+000
 860.50  0.0000E+000
 861.00  0.0000E+000
 861.50  0.0000E+000
 862.00  0.0000E+000
 862.50  2.0002E-007
 863.00  7.0327E-007
 863.50  5.8392E-007
 864.00  1.2953E-006
 864.50  2.3250E-006
 865.00  3.2768E-006
 865.50  2.7185E-006
 866.00  4.2155E-006
 866.50  4.4051E-006
 867.00  3.6577E-006
 867.50  2.5774E-006
 868.00  3.1634E-006
 868.50  2.7809E-006
 869.00  2.3856E-006
 869.50  2.2513E-006
 870.00  1.6504E-006
 870.50  4.1121E-007
 871.00  0.0000E+000
 871.50  0.0000E+000
 872.00  0.0000E+000
 872.50  0.0000E+000
 873.00  0.0000E+000
 873.50  7.1313E-008
 874.00  7.1017E-007
 874.50  1.5583E-006
 875.00  2.1988E-006
 875.50  3.9239E-007
 876.00  0.0000E+000
 876.50  0.0000E+000
 877.00  0.0000E+000
 877.50  0.0000E+000
 878.00  0.0000E+000
 878.50  0.0000E+000
 879.00  0.0000E+000
 879.50  0.0000E+000
 880.00  0.0000E+000
 880.50  4.4677E-008
 881.00  1.3571E-007
 881.50  0.0000E+000
 882.00  1.4139E-008
 882.50  4.8235E-007
 883.00  1.0081E-006
 883.50  1.0834E-006
 884.00  1.5333E-006
 884.50  1.7103E-006
 885.00  1.6873E-006
 885.50  2.1613E-006
 886.00  2.1063E-006
 886.50  1.2314E-006
 887.00  4.8674E-007
 887.50  6.8916E-008
 888.00  1.5890E-007
 888.50  6.0164E-007
 889.00  2.4578E-006
 889.50  3.5382E-006
 890.00  4.3808E-006
 890.50  4.3759E-006
 891.00  4.2110E-006
 891.50  3.0375E-006
 892.00  1.9537E-006
 892.50  1.1631E-006
 893.00  1.0784E-006
 893.50  1.2634E-006
 894.00  2.3841E-006
 894.50  4.1517E-006
 895.00  5.2859E-006
 895.50  6.3083E-006
 896.00  7.1189E-006
 896.50  6.7936E-006
 897.00  5.8447E-006
 897.50  4.6134E-006
 898.00  2.9923E-006
 898.50  1.4306E-006
 899.00  3.0048E-007
 899.50  0.0000E+000
 900.00  0.0000E+000
 900.50  0.0000E+000
 901.00  0.0000E+000
 901.50  0.0000E+000
 902.00  0.0000E+000
 902.50  0.0000E+000
 903.00  0.0000E+000
 903.50  0.0000E+000
 904.00  0.0000E+000
 904.50  0.0000E+000
 905.00  0.0000E+000
 905.50  0.0000E+000
 906.00  0.0000E+000
 906.50  0.0000E+000
 907.00  0.0000E+000
 907.50  0.0000E+000
 908.00  0.0000E+000
 908.50  0.0000E+000
 909.00  1.0140E-007
 909.50  3.7230E-007
 910.00  1.1844E-006
 910.50  2.0841E-006
 911.00  2.1794E-006
 911.50  1.4099E-006
 912.00  1.6428E-006
 912.50  2.0934E-006
 913.00  2.4471E-006
 913.50  2.0357E-006
 914.00  2.0547E-006
 914.50  1.7414E-006
 915.00  7.3647E-007
 915.50  6.2354E-008
 916.00  0.0000E+000
 916.50  0.0000E+000
 917.00  0.0000E+000
 917.50  0.0000E+000
 918.00  0.0000E+000
 918.50  0.0000E+000
 919.00  0.0000E+000
 919.50  0.0000E+000
 920.00  0.0000E+000
 920.50  1.5154E-007
 921.00  8.6889E-007
 921.50  2.1152E-006
 922.00  3.9540E-006
 922.50  5.6117E-006
 923.00  6.3910E-006
 923.50  5.4183E-006
 924.00  3.6457E-006
 924.50  1.7127E-006
 925.00  4.6084E-007
 925.50  0.0000E+000
 926.00  0.0000E+000
 926.50  0.0000E+000
 927.00  0.0000E+000
 927.50  0.0000E+000
 928.00  0.0000E+000
 928.50  0.0000E+000
 929.00  3.8220E-007
 929.50  5.6726E-006
 930.00  1.2414E-005
 930.50  1.9053E-005
 931.00  2.3398E-005
 931.50  2.2720E-005
 932.00  1.8544E-005
 932.50  1.4771E-005
 933.00  1.3326E-005
 933.50  9.2746E-006
 934.00  8.5045E-006
 934.50  8.4801E-006
 935.00  6.6495E-006
 935.50  3.3217E-006
 936.00  3.1362E-006
 936.50  2.5850E-006
 937.00  5.2910E-007
 937.50  0.0000E+000
 938.00  0.0000E+000
 938.50  0.0000E+000
 939.00  0.0000E+000
 939.50  0.0000E+000
 940.00  0.0000E+000
 940.50  0.0000E+000
 941.00  0.0000E+000
 941.50  0.0000E+000
 942.00  0.0000E+000
 942.50  0.0000E+000
 943.00  0.0000E+000
 943.50  0.0000E+000
 944.00  0.0000E+000
 944.50  0.0000E+000
 945.00  0.0000E+000
 945.50  0.0000E+000
 946.00  0.0000E+000
 946.50  0.0000E+000
 947.00  0.0000E+000
 947.50  0.0000E+000
 948.00  0.0000E+000
 948.50  0.0000E+000
 949.00  0.0000E+000
 949.50  0.0000E+000
 950.00  0.0000E+000
 950.50  0.0000E+000
 951.00  0.0000E+000
 951.50  1.2285E-006
 952.00  5.5344E-006
 952.50  9.0116E-006
 953.00  1.1882E-005
 953.50  1.3978E-005
 954.00  1.4544E-005
 954.50  1.2837E-005
 955.00  1.1100E-005
 955.50  7.9321E-006
 956.00  4.5702E-006
 956.50  3.1199E-006
 957.00  2.9105E-006
 957.50  4.4416E-006
 958.00  8.1990E-006
 958.50  1.0552E-005
 959.00  1.0285E-005
 959.50  9.1888E-006
 960.00  6.7526E-006
 960.50  4.0713E-006
 961.00  2.9104E-006
 961.50  4.8429E-006
 962.00  8.0917E-006
 962.50  1.2845E-005
 963.00  1.5784E-005
 963.50  1.9190E-005
 964.00  2.0288E-005
 964.50  1.8768E-005
 965.00  1.4132E-005
 965.50  9.6940E-006
 966.00  4.2016E-006
 966.50  5.9888E-007
 967.00  3.2905E-009
 967.50  6.6167E-007
 968.00  3.2354E-006
 968.50  5.2417E-006
 969.00  9.4731E-006
 969.50  1.1255E-005
 970.00  9.7373E-006
 970.50  8.2900E-006
 971.00  7.8845E-006
 971.50  6.0885E-006
 972.00  2.5227E-006
 972.50  6.1213E-007
 973.00  0.0000E+000
 973.50  0.0000E+000
 974.00  0.0000E+000
 974.50  0.0000E+000
 975.00  0.0000E+000
 975.50  0.0000E+000
 976.00  3.9030E-006
 976.50  1.0172E-005
 977.00  1.3696E-005
 977.50  1.8956E-005
 978.00  2.4730E-005
 978.50  2.7842E-005
 979.00  3.0144E-005
 979.50  3.0249E-005
 980.00  2.4518E-005
 980.50  1.3597E-005
 981.00  5.1539E-006
 981.50  2.6081E-006
 982.00  1.4641E-006
 982.50  3.7130E-006
 983.00  8.1471E-006
 983.50  1.2302E-005
 984.00  1.0335E-005
 984.50  6.5990E-006
 985.00  3.9535E-006
 985.50  1.3208E-006
 986.00  2.9850E-006
 986.50  1.2050E-005
 987.00  2.2755E-005
 987.50  3.0411E-005
 988.00  3.5616E-005
 988.50  3.4659E-005
 989.00  2.7270E-005
 989.50  1.9320E-005
 990.00  1.6045E-005
 990.50  1.3668E-005
 991.00  1.2220E-005
 991.50  1.1447E-005
 992.00  7.8409E-006
 992.50  1.9660E-006
 993.00  0.0000E+000
 993.50  0.0000E+000
 994.00  0.0000E+000
 994.50  0.0000E+000
 995.00  0.0000E+000
 995.50  0.0000E+000
 996.00  0.0000E+000
 996.50  0.0000E+000
 997.00  0.0000E+000
 997.50  0.0000E+000
 998.00  0.0000E+000
 998.50  0.0000E+000
 999.00  0.0000E+000
 999.50  0.0000E+000
1000.00  0.0000E+000
1000.50  0.0000E+000
1001.00  0.0000E+000
1001.50  0.0000E+000
1002.00  0.0000E+000
1002.50  0.0000E+000
1003.00  0.0000E+000
1003.50  0.0000E+000
1004.00  0.0000E+000
1004.50  0.0000E+000
1005.00  0.0000E+000
1005.50  0.0000E+000
1006.00  0.0000E+000
1006.50  0.0000E+000
1007.00  0.0000E+000
1007.50  0.0000E+000
1008.00  0.0000E+000
1008.50  0.0000E+000
1009.00  0.0000E+000
1009.50  0.0000E+000
1010.00  0.0000E+000
1010.50  0.0000E+000
1011.00  0.0000E+000
1011.50  0.0000E+000
1012.00  0.0000E+000
1012.50  0.0000E+000
1013.00  0.0000E+000
1013.50  0.0000E+000
1014.00  0.0000E+000
1014.50  0.0000E+000
1015.00  0.0000E+000
1015.50  0.0000E+000
1016.00  0.0000E+000
1016.50  0.0000E+000
1017.00  0.0000E+000
1017.50  0.0000E+000
1018.00  0.0000E+000
1018.50  0.0000E+000
1019.00  0.0000E+000
1019.50  0.0000E+000
1020.00  0.0000E+000
1020.50  0.0000E+000
1021.00  0.0000E+000
1021.50  0.0000E+000
1022.00  0.0000E+000
1022.50  0.0000E+000
1023.00  0.0000E+000
1023.50  0.0000E+000
1024.00  0.0000E+000
1024.50  0.0000E+000
1025.00  0.0000E+000
1025.50  0.0000E+000
1026.00  0.0000E+000
1026.50  0.0000E+000
1027.00  0.0000E+000
1027.50  0.0000E+000
1028.00  0.0000E+000
1028.50  0.0000E+000
1029.00  0.0000E+000
1029.50  0.0000E+000
1030.00  0.0000E+000
1030.50  0.0000E+000
1031.00  0.0000E+000
1031.50  0.0000E+000
1032.00  0.0000E+000
1032.50  0.0000E+000
1033.00  0.0000E+000
1033.50  0.0000E+000
1034.00  0.0000E+000
1034.50  0.0000E+000
1035.00  0.0000E+000
1035.50  0.0000E+000
1036.00  0.0000E+000
1036.50  0.0000E+000
1037.00  0.0000E+000
1037.50  0.0000E+000
1038.00  0.0000E+000
1038.50  0.0000E+000
1039.00  0.0000E+000
1039.50  0.0000E+000
1040.00  0.0000E+000
1040.50  0.0000E+000
1041.00  0.0000E+000
1041.50  0.0000E+000
1042.00  0.0000E+000
1042.50  0.0000E+000
1043.00  0.0000E+000
1043.50  0.0000E+000
1044.00  0.0000E+000
1044.50  0.0000E+000
1045.00  0.0000E+000
1045.50  0.0000E+000
1046.00  0.0000E+000
1046.50  0.0000E+000
1047.00  0.0000E+000
1047.50  0.0000E+000
1048.00  0.0000E+000
1048.50  0.0000E+000
1049.00  0.0000E+000
1049.50  0.0000E+000
1050.00  0.0000E+000
1050.50  0.0000E+000
1051.00  0.0000E+000
1051.50  0.0000E+000
1052.00  0.0000E+000
1052.50  0.0000E+000
1053.00  0.0000E+000
1053.50  0.0000E+000
1054.00  0.0000E+000
1054.50  0.0000E+000
1055.00  0.0000E+000
1055.50  0.0000E+000
1056.00  0.0000E+000
1056.50  0.0000E+000
1057.00  0.0000E+000
1057.50  0.0000E+000
1058.00  0.0000E+000
1058.50  0.0000E+000
1059.00  0.0000E+000
1059.50  0.0000E+000
1060.00  0.0000E+000
1060.50  0.0000E+000
1061.00  0.0000E+000
1061.50  0.0000E+000
1062.00  0.0000E+000
1062.50  0.0000E+000
1063.00  0.0000E+000
1063.50  0.0000E+000
1064.00  0.0000E+000
1064.50  0.0000E+000
1065.00  0.0000E+000
1065.50  0.0000E+000
1066.00  0.0000E+000
1066.50  0.0000E+000
1067.00  0.0000E+000
1067.50  0.0000E+000
1068.00  0.0000E+000
1068.50  0.0000E+000
1069.00  0.0000E+000
1069.50  0.0000E+000
1070.00  0.0000E+000
1070.50  0.0000E+000
1071.00  0.0000E+000
1071.50  0.0000E+000
1072.00  0.0000E+000
1072.50  0.0000E+000
1073.00  0.0000E+000
1073.50  0.0000E+000
1074.00  0.0000E+000
1074.50  0.0000E+000
1075.00  0.0000E+000
1075.50  0.0000E+000
1076.00  0.0000E+000
1076.50  0.0000E+000
1077.00  0.0000E+000
1077.50  0.0000E+000
1078.00  0.0000E+000
1078.50  0.0000E+000
1079.00  0.0000E+000
1079.50  0.0000E+000
1080.00  0.0000E+000
1080.50  0.0000E+000
1081.00  0.0000E+000
1081.50  0.0000E+000
1082.00  0.0000E+000
1082.50  0.0000E+000
1083.00  0.0000E+000
1083.50  0.0000E+000
1084.00  0.0000E+000
1084.50  0.0000E+000
1085.00  0.0000E+000
1085.50  0.0000E+000
1086.00  0.0000E+000
1086.50  0.0000E+000
1087.00  0.0000E+000
1087.50  0.0000E+000
1088.00  0.0000E+000
1088.50  0.0000E+000
1089.00  0.0000E+000
1089.50  0.0000E+000
1090.00  0.0000E+000
1090.50  0.0000E+000
1091.00  0.0000E+000
1091.50  0.0000E+000
1092.00  0.0000E+000
1092.50  0.0000E+000
1093.00  0.0000E+000
1093.50  0.0000E+000
1094.00  0.0000E+000
1094.50  0.0000E+000
1095.00  0.0000E+000
1095.50  0.0000E+000
1096.00  0.0000E+000
1096.50  0.0000E+000
1097.00  0.0000E+000
1097.50  0.0000E+000
1098.00  0.0000E+000
1098.50  0.0000E+000
1099.00  0.0000E+000
1099.50  0.0000E+000
1100.00  0.0000E+000
1100.50  0.0000E+000
1101.00  0.0000E+000
1101.50  0.0000E+000
1102.00  0.0000E+000
1102.50  0.0000E+000
1103.00  0.0000E+000
1103.50  0.0000E+000
1104.00  0.0000E+000
1104.50  0.0000E+000
1105.00  0.0000E+000
1105.50  0.0000E+000
1106.00  0.0000E+000
1106.50  0.0000E+000
1107.00  0.0000E+000
1107.50  0.0000E+000
1108.00  0.0000E+000
1108.50  0.0000E+000
1109.00  0.0000E+000
1109.50  0.0000E+000
1110.00  0.0000E+000
1110.50  0.0000E+000
1111.00  0.0000E+000
1111.50  0.0000E+000
1112.00  0.0000E+000
1112.50  0.0000E+000
1113.00  0.0000E+000
1113.50  0.0000E+000
1114.00  0.0000E+000
1114.50  0.0000E+000
1115.00  0.0000E+000
1115.50  0.0000E+000
1116.00  0.0000E+000
1116.50  0.0000E+000
1117.00  0.0000E+000
1117.50  0.0000E+000
1118.00  0.0000E+000
1118.50  0.0000E+000
1119.00  0.0000E+000
1119.50  0.0000E+000
1120.00  0.0000E+000
1120.50  0.0000E+000
1121.00  0.0000E+000
1121.50  0.0000E+000
1122.00  0.0000E+000
1122.50  0.0000E+000
1123.00  0.0000E+000
1123.50  0.0000E+000
1124.00  0.0000E+000
1124.50  0.0000E+000
1125.00  0.0000E+000
1125.50  0.0000E+000
1126.00  0.0000E+000
1126.50  0.0000E+000
1127.00  0.0000E+000
1127.50  0.0000E+000
: 6
