# Supplementary material for: A photoconversion model for full spectral programming and multiplexing of optogenetic systems
Source: Mol Syst Biol. 2017 Apr 24;13(4):926. doi: 10.15252/msb.20167456 (PMC5408778; doi:10.15252/msb.20167456)
Supplement: Supplementary file 11 — Dataset EV3 [file MSB-13-926-s011.zip › dataset_ev3_led_data/led_calibration_data/EO_03/Shannen_c1/raw/4.IRR]

" File: 160129_calibrations\post-calibration\Sha
" RAD->  Wave:647.21nm  Pix:1050  Val:  0.000  Time:400ms  Avg:1  Sm:1  Sg:1  Tc:off  SNAP  Xt:1  Ch:1  Xtrig wnmcal >RAD-IS6.CAL
 180.00  0.0000E+000
 180.50  0.0000E+000
 181.00  0.0000E+000
 181.50  0.0000E+000
 182.00  0.0000E+000
 182.50  0.0000E+000
 183.00  0.0000E+000
 183.50  0.0000E+000
 184.00  0.0000E+000
 184.50  0.0000E+000
 185.00  0.0000E+000
 185.50  0.0000E+000
 186.00  0.0000E+000
 186.50  0.0000E+000
 187.00  0.0000E+000
 187.50  0.0000E+000
 188.00  0.0000E+000
 188.50  0.0000E+000
 189.00  0.0000E+000
 189.50  0.0000E+000
 190.00  0.0000E+000
 190.50  0.0000E+000
 191.00  0.0000E+000
 191.50  0.0000E+000
 192.00  0.0000E+000
 192.50  0.0000E+000
 193.00  0.0000E+000
 193.50  0.0000E+000
 194.00  0.0000E+000
 194.50  0.0000E+000
 195.00  0.0000E+000
 195.50  0.0000E+000
 196.00  0.0000E+000
 196.50  0.0000E+000
 197.00  0.0000E+000
 197.50  0.0000E+000
 198.00  0.0000E+000
 198.50  0.0000E+000
 199.00  0.0000E+000
 199.50  0.0000E+000
 200.00  0.0000E+000
 200.50  0.0000E+000
 201.00  0.0000E+000
 201.50  0.0000E+000
 202.00  0.0000E+000
 202.50  0.0000E+000
 203.00  0.0000E+000
 203.50  0.0000E+000
 204.00  0.0000E+000
 204.50  0.0000E+000
 205.00  0.0000E+000
 205.50  0.0000E+000
 206.00  0.0000E+000
 206.50  0.0000E+000
 207.00  0.0000E+000
 207.50  0.0000E+000
 208.00  0.0000E+000
 208.50  0.0000E+000
 209.00  0.0000E+000
 209.50  0.0000E+000
 210.00  0.0000E+000
 210.50  0.0000E+000
 211.00  0.0000E+000
 211.50  0.0000E+000
 212.00  0.0000E+000
 212.50  0.0000E+000
 213.00  0.0000E+000
 213.50  0.0000E+000
 214.00  0.0000E+000
 214.50  0.0000E+000
 215.00  0.0000E+000
 215.50  0.0000E+000
 216.00  0.0000E+000
 216.50  0.0000E+000
 217.00  0.0000E+000
 217.50  0.0000E+000
 218.00  0.0000E+000
 218.50  0.0000E+000
 219.00  0.0000E+000
 219.50  0.0000E+000
 220.00  0.0000E+000
 220.50  0.0000E+000
 221.00  0.0000E+000
 221.50  0.0000E+000
 222.00  0.0000E+000
 222.50  0.0000E+000
 223.00  0.0000E+000
 223.50  0.0000E+000
 224.00  0.0000E+000
 224.50  0.0000E+000
 225.00  0.0000E+000
 225.50  0.0000E+000
 226.00  0.0000E+000
 226.50  0.0000E+000
 227.00  0.0000E+000
 227.50  0.0000E+000
 228.00  0.0000E+000
 228.50  0.0000E+000
 229.00  0.0000E+000
 229.50  0.0000E+000
 230.00  0.0000E+000
 230.50  0.0000E+000
 231.00  0.0000E+000
 231.50  0.0000E+000
 232.00  0.0000E+000
 232.50  0.0000E+000
 233.00  0.0000E+000
 233.50  0.0000E+000
 234.00  0.0000E+000
 234.50  0.0000E+000
 235.00  0.0000E+000
 235.50  0.0000E+000
 236.00  0.0000E+000
 236.50  0.0000E+000
 237.00  0.0000E+000
 237.50  0.0000E+000
 238.00  0.0000E+000
 238.50  0.0000E+000
 239.00  0.0000E+000
 239.50  0.0000E+000
 240.00  0.0000E+000
 240.50  0.0000E+000
 241.00  0.0000E+000
 241.50  0.0000E+000
 242.00  0.0000E+000
 242.50  0.0000E+000
 243.00  0.0000E+000
 243.50  0.0000E+000
 244.00  0.0000E+000
 244.50  0.0000E+000
 245.00  0.0000E+000
 245.50  0.0000E+000
 246.00  0.0000E+000
 246.50  0.0000E+000
 247.00  0.0000E+000
 247.50  0.0000E+000
 248.00  0.0000E+000
 248.50  0.0000E+000
 249.00  0.0000E+000
 249.50  0.0000E+000
 250.00  0.0000E+000
 250.50  0.0000E+000
 251.00  0.0000E+000
 251.50  0.0000E+000
 252.00  0.0000E+000
 252.50  0.0000E+000
 253.00  0.0000E+000
 253.50  0.0000E+000
 254.00  0.0000E+000
 254.50  0.0000E+000
 255.00  0.0000E+000
 255.50  0.0000E+000
 256.00  0.0000E+000
 256.50  0.0000E+000
 257.00  0.0000E+000
 257.50  0.0000E+000
 258.00  0.0000E+000
 258.50  0.0000E+000
 259.00  0.0000E+000
 259.50  0.0000E+000
 260.00  0.0000E+000
 260.50  0.0000E+000
 261.00  0.0000E+000
 261.50  0.0000E+000
 262.00  0.0000E+000
 262.50  0.0000E+000
 263.00  0.0000E+000
 263.50  0.0000E+000
 264.00  0.0000E+000
 264.50  0.0000E+000
 265.00  0.0000E+000
 265.50  0.0000E+000
 266.00  0.0000E+000
 266.50  0.0000E+000
 267.00  0.0000E+000
 267.50  0.0000E+000
 268.00  0.0000E+000
 268.50  0.0000E+000
 269.00  0.0000E+000
 269.50  0.0000E+000
 270.00  0.0000E+000
 270.50  0.0000E+000
 271.00  0.0000E+000
 271.50  0.0000E+000
 272.00  0.0000E+000
 272.50  0.0000E+000
 273.00  0.0000E+000
 273.50  0.0000E+000
 274.00  0.0000E+000
 274.50  0.0000E+000
 275.00  0.0000E+000
 275.50  0.0000E+000
 276.00  0.0000E+000
 276.50  0.0000E+000
 277.00  0.0000E+000
 277.50  0.0000E+000
 278.00  0.0000E+000
 278.50  0.0000E+000
 279.00  0.0000E+000
 279.50  0.0000E+000
 280.00  0.0000E+000
 280.50  0.0000E+000
 281.00  0.0000E+000
 281.50  0.0000E+000
 282.00  0.0000E+000
 282.50  0.0000E+000
 283.00  0.0000E+000
 283.50  0.0000E+000
 284.00  0.0000E+000
 284.50  0.0000E+000
 285.00  0.0000E+000
 285.50  0.0000E+000
 286.00  0.0000E+000
 286.50  0.0000E+000
 287.00  0.0000E+000
 287.50  0.0000E+000
 288.00  0.0000E+000
 288.50  0.0000E+000
 289.00  0.0000E+000
 289.50  0.0000E+000
 290.00  0.0000E+000
 290.50  0.0000E+000
 291.00  0.0000E+000
 291.50  0.0000E+000
 292.00  0.0000E+000
 292.50  0.0000E+000
 293.00  0.0000E+000
 293.50  0.0000E+000
 294.00  0.0000E+000
 294.50  0.0000E+000
 295.00  0.0000E+000
 295.50  0.0000E+000
 296.00  0.0000E+000
 296.50  0.0000E+000
 297.00  0.0000E+000
 297.50  0.0000E+000
 298.00  0.0000E+000
 298.50  0.0000E+000
 299.00  0.0000E+000
 299.50  0.0000E+000
 300.00  0.0000E+000
 300.50  0.0000E+000
 301.00  0.0000E+000
 301.50  0.0000E+000
 302.00  0.0000E+000
 302.50  0.0000E+000
 303.00  0.0000E+000
 303.50  0.0000E+000
 304.00  0.0000E+000
 304.50  0.0000E+000
 305.00  0.0000E+000
 305.50  0.0000E+000
 306.00  0.0000E+000
 306.50  0.0000E+000
 307.00  0.0000E+000
 307.50  0.0000E+000
 308.00  0.0000E+000
 308.50  0.0000E+000
 309.00  0.0000E+000
 309.50  0.0000E+000
 310.00  0.0000E+000
 310.50  0.0000E+000
 311.00  0.0000E+000
 311.50  0.0000E+000
 312.00  0.0000E+000
 312.50  0.0000E+000
 313.00  0.0000E+000
 313.50  0.0000E+000
 314.00  0.0000E+000
 314.50  0.0000E+000
 315.00  0.0000E+000
 315.50  0.0000E+000
 316.00  0.0000E+000
 316.50  0.0000E+000
 317.00  0.0000E+000
 317.50  0.0000E+000
 318.00  0.0000E+000
 318.50  0.0000E+000
 319.00  0.0000E+000
 319.50  0.0000E+000
 320.00  0.0000E+000
 320.50  0.0000E+000
 321.00  0.0000E+000
 321.50  0.0000E+000
 322.00  0.0000E+000
 322.50  0.0000E+000
 323.00  0.0000E+000
 323.50  0.0000E+000
 324.00  0.0000E+000
 324.50  0.0000E+000
 325.00  0.0000E+000
 325.50  0.0000E+000
 326.00  0.0000E+000
 326.50  0.0000E+000
 327.00  0.0000E+000
 327.50  0.0000E+000
 328.00  0.0000E+000
 328.50  0.0000E+000
 329.00  0.0000E+000
 329.50  0.0000E+000
 330.00  0.0000E+000
 330.50  0.0000E+000
 331.00  0.0000E+000
 331.50  0.0000E+000
 332.00  0.0000E+000
 332.50  0.0000E+000
 333.00  0.0000E+000
 333.50  0.0000E+000
 334.00  0.0000E+000
 334.50  0.0000E+000
 335.00  0.0000E+000
 335.50  0.0000E+000
 336.00  0.0000E+000
 336.50  0.0000E+000
 337.00  0.0000E+000
 337.50  0.0000E+000
 338.00  0.0000E+000
 338.50  0.0000E+000
 339.00  0.0000E+000
 339.50  0.0000E+000
 340.00  0.0000E+000
 340.50  0.0000E+000
 341.00  0.0000E+000
 341.50  0.0000E+000
 342.00  0.0000E+000
 342.50  0.0000E+000
 343.00  0.0000E+000
 343.50  0.0000E+000
 344.00  0.0000E+000
 344.50  0.0000E+000
 345.00  0.0000E+000
 345.50  0.0000E+000
 346.00  0.0000E+000
 346.50  0.0000E+000
 347.00  0.0000E+000
 347.50  0.0000E+000
 348.00  0.0000E+000
 348.50  0.0000E+000
 349.00  0.0000E+000
 349.50  0.0000E+000
 350.00  0.0000E+000
 350.50  0.0000E+000
 351.00  0.0000E+000
 351.50  0.0000E+000
 352.00  0.0000E+000
 352.50  0.0000E+000
 353.00  0.0000E+000
 353.50  0.0000E+000
 354.00  0.0000E+000
 354.50  0.0000E+000
 355.00  0.0000E+000
 355.50  0.0000E+000
 356.00  0.0000E+000
 356.50  0.0000E+000
 357.00  0.0000E+000
 357.50  0.0000E+000
 358.00  0.0000E+000
 358.50  0.0000E+000
 359.00  0.0000E+000
 359.50  1.3273E-008
 360.00  1.6762E-007
 360.50  2.6855E-007
 361.00  2.4637E-007
 361.50  2.3429E-007
 362.00  2.2989E-007
 362.50  2.6361E-007
 363.00  2.2991E-007
 363.50  1.8733E-007
 364.00  1.3745E-007
 364.50  7.4040E-008
 365.00  7.8406E-008
 365.50  1.1860E-007
 366.00  1.5013E-007
 366.50  1.7350E-007
 367.00  2.3649E-007
 367.50  2.5022E-007
 368.00  2.6018E-007
 368.50  2.7401E-007
 369.00  2.5329E-007
 369.50  2.2777E-007
 370.00  2.5949E-007
 370.50  2.7115E-007
 371.00  3.0246E-007
 371.50  2.6065E-007
 372.00  2.0753E-007
 372.50  1.3055E-007
 373.00  6.6948E-008
 373.50  7.5033E-008
 374.00  1.6874E-007
 374.50  1.9537E-007
 375.00  2.6659E-007
 375.50  3.2731E-007
 376.00  3.7377E-007
 376.50  3.8742E-007
 377.00  4.0163E-007
 377.50  3.5147E-007
 378.00  2.3816E-007
 378.50  1.3534E-007
 379.00  7.4350E-008
 379.50  7.2514E-008
 380.00  9.9632E-008
 380.50  1.3825E-007
 381.00  1.6975E-007
 381.50  1.4514E-007
 382.00  1.0901E-007
 382.50  7.7623E-008
 383.00  3.6556E-008
 383.50  9.6965E-010
 384.00  4.5350E-010
 384.50  8.7858E-010
 385.00  0.0000E+000
 385.50  0.0000E+000
 386.00  0.0000E+000
 386.50  0.0000E+000
 387.00  2.4672E-009
 387.50  6.6919E-008
 388.00  1.0885E-007
 388.50  1.2768E-007
 389.00  1.1491E-007
 389.50  8.9718E-008
 390.00  6.1428E-008
 390.50  9.8170E-009
 391.00  7.2958E-010
 391.50  2.2567E-008
 392.00  5.3295E-008
 392.50  1.2572E-007
 393.00  2.2052E-007
 393.50  2.4828E-007
 394.00  3.4177E-007
 394.50  4.4134E-007
 395.00  5.1406E-007
 395.50  7.4286E-007
 396.00  8.3138E-007
 396.50  8.9622E-007
 397.00  9.7677E-007
 397.50  9.4589E-007
 398.00  9.0208E-007
 398.50  8.6126E-007
 399.00  7.9381E-007
 399.50  8.8360E-007
 400.00  1.0137E-006
 400.50  1.1802E-006
 401.00  1.3884E-006
 401.50  1.5363E-006
 402.00  1.6357E-006
 402.50  1.7197E-006
 403.00  1.7832E-006
 403.50  1.8495E-006
 404.00  1.9344E-006
 404.50  1.9594E-006
 405.00  2.0258E-006
 405.50  2.1052E-006
 406.00  2.1897E-006
 406.50  2.2804E-006
 407.00  2.4029E-006
 407.50  2.5546E-006
 408.00  2.7272E-006
 408.50  3.0151E-006
 409.00  3.3472E-006
 409.50  3.7512E-006
 410.00  4.1618E-006
 410.50  4.5456E-006
 411.00  4.8746E-006
 411.50  5.1897E-006
 412.00  5.5186E-006
 412.50  5.9234E-006
 413.00  6.4195E-006
 413.50  7.0397E-006
 414.00  7.7055E-006
 414.50  8.4699E-006
 415.00  9.3029E-006
 415.50  1.0225E-005
 416.00  1.1215E-005
 416.50  1.2282E-005
 417.00  1.3379E-005
 417.50  1.4520E-005
 418.00  1.5803E-005
 418.50  1.7284E-005
 419.00  1.8981E-005
 419.50  2.0966E-005
 420.00  2.3182E-005
 420.50  2.5625E-005
 421.00  2.8250E-005
 421.50  3.1031E-005
 422.00  3.4038E-005
 422.50  3.7301E-005
 423.00  4.0819E-005
 423.50  4.4723E-005
 424.00  4.8892E-005
 424.50  5.3394E-005
 425.00  5.8280E-005
 425.50  6.3438E-005
 426.00  6.8954E-005
 426.50  7.4976E-005
 427.00  8.1327E-005
 427.50  8.8101E-005
 428.00  9.5113E-005
 428.50  1.0236E-004
 429.00  1.0978E-004
 429.50  1.1732E-004
 430.00  1.2497E-004
 430.50  1.3281E-004
 431.00  1.4075E-004
 431.50  1.4866E-004
 432.00  1.5661E-004
 432.50  1.6436E-004
 433.00  1.7163E-004
 433.50  1.7824E-004
 434.00  1.8399E-004
 434.50  1.8886E-004
 435.00  1.9290E-004
 435.50  1.9605E-004
 436.00  1.9836E-004
 436.50  1.9978E-004
 437.00  2.0039E-004
 437.50  2.0001E-004
 438.00  1.9859E-004
 438.50  1.9600E-004
 439.00  1.9231E-004
 439.50  1.8768E-004
 440.00  1.8225E-004
 440.50  1.7612E-004
 441.00  1.6930E-004
 441.50  1.6201E-004
 442.00  1.5429E-004
 442.50  1.4627E-004
 443.00  1.3812E-004
 443.50  1.2994E-004
 444.00  1.2184E-004
 444.50  1.1396E-004
 445.00  1.0639E-004
 445.50  9.9154E-005
 446.00  9.2209E-005
 446.50  8.5645E-005
 447.00  7.9503E-005
 447.50  7.3807E-005
 448.00  6.8618E-005
 448.50  6.3896E-005
 449.00  5.9570E-005
 449.50  5.5565E-005
 450.00  5.1854E-005
 450.50  4.8409E-005
 451.00  4.5180E-005
 451.50  4.2145E-005
 452.00  3.9334E-005
 452.50  3.6729E-005
 453.00  3.4319E-005
 453.50  3.2113E-005
 454.00  3.0077E-005
 454.50  2.8142E-005
 455.00  2.6331E-005
 455.50  2.4615E-005
 456.00  2.2989E-005
 456.50  2.1466E-005
 457.00  2.0059E-005
 457.50  1.8739E-005
 458.00  1.7522E-005
 458.50  1.6391E-005
 459.00  1.5327E-005
 459.50  1.4347E-005
 460.00  1.3434E-005
 460.50  1.2542E-005
 461.00  1.1721E-005
 461.50  1.0971E-005
 462.00  1.0288E-005
 462.50  9.6990E-006
 463.00  9.1588E-006
 463.50  8.6548E-006
 464.00  8.1794E-006
 464.50  7.7348E-006
 465.00  7.3297E-006
 465.50  6.9730E-006
 466.00  6.6403E-006
 466.50  6.3350E-006
 467.00  6.0279E-006
 467.50  5.7509E-006
 468.00  5.4828E-006
 468.50  5.2425E-006
 469.00  5.0381E-006
 469.50  4.8174E-006
 470.00  4.5963E-006
 470.50  4.4106E-006
 471.00  4.2138E-006
 471.50  4.0234E-006
 472.00  3.8548E-006
 472.50  3.6917E-006
 473.00  3.5224E-006
 473.50  3.3725E-006
 474.00  3.2783E-006
 474.50  3.1610E-006
 475.00  3.0572E-006
 475.50  2.9517E-006
 476.00  2.7994E-006
 476.50  2.6504E-006
 477.00  2.5082E-006
 477.50  2.3662E-006
 478.00  2.2988E-006
 478.50  2.2503E-006
 479.00  2.1353E-006
 479.50  2.0496E-006
 480.00  1.9543E-006
 480.50  1.8445E-006
 481.00  1.7669E-006
 481.50  1.7336E-006
 482.00  1.7155E-006
 482.50  1.6906E-006
 483.00  1.6938E-006
 483.50  1.7112E-006
 484.00  1.6969E-006
 484.50  1.6647E-006
 485.00  1.6187E-006
 485.50  1.5275E-006
 486.00  1.4618E-006
 486.50  1.4077E-006
 487.00  1.3644E-006
 487.50  1.3603E-006
 488.00  1.3691E-006
 488.50  1.3702E-006
 489.00  1.3779E-006
 489.50  1.3825E-006
 490.00  1.3656E-006
 490.50  1.3248E-006
 491.00  1.2937E-006
 491.50  1.2506E-006
 492.00  1.2011E-006
 492.50  1.1904E-006
 493.00  1.1855E-006
 493.50  1.1753E-006
 494.00  1.1817E-006
 494.50  1.1820E-006
 495.00  1.1258E-006
 495.50  1.0789E-006
 496.00  1.0462E-006
 496.50  1.0090E-006
 497.00  9.8902E-007
 497.50  9.7788E-007
 498.00  9.6828E-007
 498.50  9.6641E-007
 499.00  9.7530E-007
 499.50  9.8418E-007
 500.00  9.6191E-007
 500.50  9.4854E-007
 501.00  9.3332E-007
 501.50  9.1032E-007
 502.00  8.9253E-007
 502.50  8.6174E-007
 503.00  8.2082E-007
 503.50  7.3630E-007
 504.00  6.9406E-007
 504.50  6.8320E-007
 505.00  6.8310E-007
 505.50  6.9804E-007
 506.00  7.3457E-007
 506.50  7.4196E-007
 507.00  7.4288E-007
 507.50  7.4283E-007
 508.00  7.4822E-007
 508.50  7.4581E-007
 509.00  7.2717E-007
 509.50  7.4208E-007
 510.00  8.2921E-007
 510.50  8.2981E-007
 511.00  8.3520E-007
 511.50  8.3928E-007
 512.00  7.6218E-007
 512.50  6.8382E-007
 513.00  6.6683E-007
 513.50  6.4351E-007
 514.00  6.2146E-007
 514.50  6.5319E-007
 515.00  6.5558E-007
 515.50  6.6995E-007
 516.00  7.0084E-007
 516.50  7.2005E-007
 517.00  7.3512E-007
 517.50  8.0864E-007
 518.00  9.2155E-007
 518.50  1.0311E-006
 519.00  1.1531E-006
 519.50  1.2725E-006
 520.00  1.2884E-006
 520.50  1.2086E-006
 521.00  1.0822E-006
 521.50  9.1231E-007
 522.00  7.3904E-007
 522.50  5.9985E-007
 523.00  5.3874E-007
 523.50  5.4095E-007
 524.00  5.3299E-007
 524.50  5.2690E-007
 525.00  4.9757E-007
 525.50  4.3305E-007
 526.00  3.6239E-007
 526.50  3.0195E-007
 527.00  2.6584E-007
 527.50  2.7361E-007
 528.00  2.9894E-007
 528.50  3.4749E-007
 529.00  4.0101E-007
 529.50  4.2332E-007
 530.00  4.3156E-007
 530.50  4.2514E-007
 531.00  4.3203E-007
 531.50  4.6834E-007
 532.00  5.2983E-007
 532.50  5.9035E-007
 533.00  6.6020E-007
 533.50  7.0584E-007
 534.00  7.0950E-007
 534.50  6.8825E-007
 535.00  6.2988E-007
 535.50  5.4809E-007
 536.00  4.4025E-007
 536.50  3.3850E-007
 537.00  3.0624E-007
 537.50  2.9696E-007
 538.00  2.9686E-007
 538.50  2.9353E-007
 539.00  2.8504E-007
 539.50  2.5684E-007
 540.00  2.2279E-007
 540.50  2.2054E-007
 541.00  3.1806E-007
 541.50  3.9649E-007
 542.00  3.9819E-007
 542.50  3.9130E-007
 543.00  3.6809E-007
 543.50  2.9373E-007
 544.00  2.9582E-007
 544.50  3.6443E-007
 545.00  4.3594E-007
 545.50  5.1752E-007
 546.00  5.6010E-007
 546.50  5.7225E-007
 547.00  5.9484E-007
 547.50  5.8594E-007
 548.00  5.4871E-007
 548.50  4.7871E-007
 549.00  4.1145E-007
 549.50  3.3430E-007
 550.00  3.1489E-007
 550.50  4.0200E-007
 551.00  4.1713E-007
 551.50  4.4227E-007
 552.00  5.3564E-007
 552.50  6.5598E-007
 553.00  7.2824E-007
 553.50  8.7886E-007
 554.00  9.3924E-007
 554.50  9.3796E-007
 555.00  8.6072E-007
 555.50  7.8699E-007
 556.00  7.8182E-007
 556.50  7.4251E-007
 557.00  7.2587E-007
 557.50  7.5342E-007
 558.00  7.6719E-007
 558.50  7.1361E-007
 559.00  6.6514E-007
 559.50  5.6724E-007
 560.00  4.5733E-007
 560.50  3.7772E-007
 561.00  3.3252E-007
 561.50  3.2224E-007
 562.00  4.0153E-007
 562.50  4.5886E-007
 563.00  5.0878E-007
 563.50  5.3330E-007
 564.00  5.4208E-007
 564.50  4.6451E-007
 565.00  4.4436E-007
 565.50  4.6005E-007
 566.00  4.4724E-007
 566.50  4.1716E-007
 567.00  4.4298E-007
 567.50  4.4521E-007
 568.00  4.2812E-007
 568.50  5.0283E-007
 569.00  5.4375E-007
 569.50  5.0582E-007
 570.00  4.9538E-007
 570.50  4.7313E-007
 571.00  4.1210E-007
 571.50  3.3333E-007
 572.00  2.2065E-007
 572.50  2.2255E-007
 573.00  2.6505E-007
 573.50  2.9844E-007
 574.00  3.4217E-007
 574.50  3.7986E-007
 575.00  2.3509E-007
 575.50  5.3696E-008
 576.00  0.0000E+000
 576.50  0.0000E+000
 577.00  0.0000E+000
 577.50  3.4748E-008
 578.00  1.3074E-007
 578.50  2.1179E-007
 579.00  2.4182E-007
 579.50  2.4355E-007
 580.00  2.7425E-007
 580.50  4.4801E-007
 581.00  6.9743E-007
 581.50  7.4239E-007
 582.00  7.5387E-007
 582.50  6.2635E-007
 583.00  4.1480E-007
 583.50  3.2000E-007
 584.00  3.2458E-007
 584.50  2.8972E-007
 585.00  2.1993E-007
 585.50  2.2865E-007
 586.00  2.5044E-007
 586.50  3.8337E-007
 587.00  5.3651E-007
 587.50  7.7757E-007
 588.00  8.8748E-007
 588.50  9.7289E-007
 589.00  1.0341E-006
 589.50  1.0554E-006
 590.00  9.8525E-007
 590.50  8.7559E-007
 591.00  8.3219E-007
 591.50  7.3160E-007
 592.00  5.1310E-007
 592.50  4.1180E-007
 593.00  2.3350E-007
 593.50  1.0068E-007
 594.00  1.2773E-007
 594.50  2.2716E-007
 595.00  3.5836E-007
 595.50  4.9863E-007
 596.00  5.0450E-007
 596.50  4.4514E-007
 597.00  3.9197E-007
 597.50  3.4142E-007
 598.00  3.4448E-007
 598.50  3.8579E-007
 599.00  5.8339E-007
 599.50  6.8571E-007
 600.00  7.6315E-007
 600.50  8.6325E-007
 601.00  8.6794E-007
 601.50  6.3198E-007
 602.00  3.9508E-007
 602.50  2.4298E-007
 603.00  6.7876E-008
 603.50  0.0000E+000
 604.00  0.0000E+000
 604.50  0.0000E+000
 605.00  0.0000E+000
 605.50  0.0000E+000
 606.00  0.0000E+000
 606.50  0.0000E+000
 607.00  0.0000E+000
 607.50  0.0000E+000
 608.00  0.0000E+000
 608.50  0.0000E+000
 609.00  3.0529E-008
 609.50  1.5704E-007
 610.00  3.0456E-007
 610.50  4.2395E-007
 611.00  4.8721E-007
 611.50  6.5744E-007
 612.00  8.3407E-007
 612.50  1.2166E-006
 613.00  1.5972E-006
 613.50  1.8610E-006
 614.00  1.9228E-006
 614.50  1.7842E-006
 615.00  1.5146E-006
 615.50  1.2698E-006
 616.00  1.0920E-006
 616.50  1.0190E-006
 617.00  8.6868E-007
 617.50  5.9029E-007
 618.00  2.8386E-007
 618.50  7.5592E-008
 619.00  0.0000E+000
 619.50  0.0000E+000
 620.00  0.0000E+000
 620.50  0.0000E+000
 621.00  6.4674E-009
 621.50  4.1277E-009
 622.00  0.0000E+000
 622.50  0.0000E+000
 623.00  0.0000E+000
 623.50  0.0000E+000
 624.00  9.2397E-008
 624.50  3.4111E-007
 625.00  6.3241E-007
 625.50  9.0048E-007
 626.00  9.4854E-007
 626.50  9.7500E-007
 627.00  9.0277E-007
 627.50  6.9932E-007
 628.00  4.8983E-007
 628.50  4.4045E-007
 629.00  3.7678E-007
 629.50  3.4032E-007
 630.00  2.0915E-007
 630.50  3.0094E-007
 631.00  2.8492E-007
 631.50  4.0043E-007
 632.00  5.7812E-007
 632.50  8.2748E-007
 633.00  8.9050E-007
 633.50  8.7450E-007
 634.00  8.7958E-007
 634.50  8.9108E-007
 635.00  8.7558E-007
 635.50  8.2559E-007
 636.00  6.4286E-007
 636.50  3.4181E-007
 637.00  1.4666E-007
 637.50  1.1801E-007
 638.00  2.1502E-007
 638.50  4.4877E-007
 639.00  6.0724E-007
 639.50  4.9505E-007
 640.00  2.3823E-007
 640.50  5.3878E-008
 641.00  0.0000E+000
 641.50  0.0000E+000
 642.00  8.6233E-009
 642.50  1.7300E-007
 643.00  2.9971E-007
 643.50  1.5899E-007
 644.00  0.0000E+000
 644.50  0.0000E+000
 645.00  0.0000E+000
 645.50  0.0000E+000
 646.00  0.0000E+000
 646.50  0.0000E+000
 647.00  0.0000E+000
 647.50  0.0000E+000
 648.00  0.0000E+000
 648.50  0.0000E+000
 649.00  0.0000E+000
 649.50  0.0000E+000
 650.00  0.0000E+000
 650.50  0.0000E+000
 651.00  7.2424E-008
 651.50  6.0418E-007
 652.00  9.4267E-007
 652.50  1.1151E-006
 653.00  1.1203E-006
 653.50  9.2988E-007
 654.00  7.4409E-007
 654.50  8.4394E-007
 655.00  9.2176E-007
 655.50  9.5137E-007
 656.00  1.0949E-006
 656.50  1.2606E-006
 657.00  1.2960E-006
 657.50  1.1926E-006
 658.00  9.0420E-007
 658.50  6.5082E-007
 659.00  3.3284E-007
 659.50  1.7086E-007
 660.00  1.3547E-007
 660.50  1.4447E-007
 661.00  1.6400E-007
 661.50  6.3585E-008
 662.00  1.2351E-007
 662.50  2.6043E-007
 663.00  3.2818E-007
 663.50  2.0781E-007
 664.00  4.6829E-007
 664.50  2.9458E-007
 665.00  4.8494E-007
 665.50  6.1101E-007
 666.00  8.0265E-007
 666.50  9.5305E-007
 667.00  1.0069E-006
 667.50  8.9320E-007
 668.00  8.3037E-007
 668.50  7.8151E-007
 669.00  6.2876E-007
 669.50  5.5658E-007
 670.00  4.2065E-007
 670.50  6.9920E-007
 671.00  6.2230E-007
 671.50  5.6687E-007
 672.00  4.1314E-007
 672.50  3.3951E-007
 673.00  9.0980E-008
 673.50  1.0671E-007
 674.00  1.6854E-007
 674.50  2.9414E-007
 675.00  2.9166E-007
 675.50  3.1181E-007
 676.00  3.0322E-007
 676.50  3.0515E-007
 677.00  1.9776E-007
 677.50  1.6736E-007
 678.00  0.0000E+000
 678.50  0.0000E+000
 679.00  0.0000E+000
 679.50  0.0000E+000
 680.00  8.4621E-008
 680.50  3.1684E-007
 681.00  4.4902E-007
 681.50  5.7095E-007
 682.00  5.5010E-007
 682.50  4.7065E-007
 683.00  5.5835E-007
 683.50  7.1313E-007
 684.00  9.6312E-007
 684.50  1.0549E-006
 685.00  1.1085E-006
 685.50  1.0058E-006
 686.00  9.4499E-007
 686.50  1.0070E-006
 687.00  1.3781E-006
 687.50  2.0482E-006
 688.00  2.6078E-006
 688.50  2.7332E-006
 689.00  2.7221E-006
 689.50  2.3588E-006
 690.00  1.5414E-006
 690.50  9.4986E-007
 691.00  5.7158E-007
 691.50  1.8739E-007
 692.00  5.4486E-008
 692.50  3.1424E-007
 693.00  3.2078E-007
 693.50  4.3428E-007
 694.00  6.8611E-007
 694.50  1.0507E-006
 695.00  1.3658E-006
 695.50  1.7825E-006
 696.00  2.0465E-006
 696.50  1.7501E-006
 697.00  1.0305E-006
 697.50  3.9664E-007
 698.00  5.6536E-008
 698.50  0.0000E+000
 699.00  0.0000E+000
 699.50  0.0000E+000
 700.00  0.0000E+000
 700.50  0.0000E+000
 701.00  0.0000E+000
 701.50  0.0000E+000
 702.00  0.0000E+000
 702.50  0.0000E+000
 703.00  0.0000E+000
 703.50  0.0000E+000
 704.00  0.0000E+000
 704.50  0.0000E+000
 705.00  0.0000E+000
 705.50  0.0000E+000
 706.00  0.0000E+000
 706.50  0.0000E+000
 707.00  0.0000E+000
 707.50  0.0000E+000
 708.00  0.0000E+000
 708.50  0.0000E+000
 709.00  0.0000E+000
 709.50  0.0000E+000
 710.00  0.0000E+000
 710.50  7.3697E-008
 711.00  2.5465E-007
 711.50  4.2083E-007
 712.00  6.8009E-007
 712.50  8.1927E-007
 713.00  6.8047E-007
 713.50  5.0053E-007
 714.00  2.5579E-007
 714.50  1.9723E-008
 715.00  0.0000E+000
 715.50  5.1698E-008
 716.00  0.0000E+000
 716.50  0.0000E+000
 717.00  0.0000E+000
 717.50  0.0000E+000
 718.00  0.0000E+000
 718.50  0.0000E+000
 719.00  0.0000E+000
 719.50  0.0000E+000
 720.00  0.0000E+000
 720.50  0.0000E+000
 721.00  0.0000E+000
 721.50  0.0000E+000
 722.00  0.0000E+000
 722.50  0.0000E+000
 723.00  8.7766E-008
 723.50  1.5056E-007
 724.00  3.4570E-007
 724.50  5.8961E-007
 725.00  9.7709E-007
 725.50  9.7534E-007
 726.00  8.0145E-007
 726.50  6.4462E-007
 727.00  4.0000E-007
 727.50  9.2908E-008
 728.00  4.0197E-009
 728.50  0.0000E+000
 729.00  0.0000E+000
 729.50  0.0000E+000
 730.00  0.0000E+000
 730.50  4.2917E-008
 731.00  1.8484E-007
 731.50  6.8384E-008
 732.00  1.1391E-007
 732.50  1.7167E-007
 733.00  3.3212E-007
 733.50  6.3108E-007
 734.00  8.7632E-007
 734.50  1.1031E-006
 735.00  1.3112E-006
 735.50  1.2404E-006
 736.00  9.1207E-007
 736.50  6.6453E-007
 737.00  5.5932E-007
 737.50  6.4414E-007
 738.00  6.4279E-007
 738.50  5.8157E-007
 739.00  3.9383E-007
 739.50  7.0394E-008
 740.00  0.0000E+000
 740.50  0.0000E+000
 741.00  0.0000E+000
 741.50  0.0000E+000
 742.00  0.0000E+000
 742.50  0.0000E+000
 743.00  0.0000E+000
 743.50  0.0000E+000
 744.00  0.0000E+000
 744.50  2.1265E-007
 745.00  8.8275E-007
 745.50  1.4224E-006
 746.00  1.7978E-006
 746.50  2.0372E-006
 747.00  2.2722E-006
 747.50  1.8991E-006
 748.00  1.2325E-006
 748.50  2.9964E-007
 749.00  0.0000E+000
 749.50  0.0000E+000
 750.00  0.0000E+000
 750.50  0.0000E+000
 751.00  3.6414E-008
 751.50  1.9483E-007
 752.00  2.9669E-007
 752.50  1.2059E-007
 753.00  2.3974E-009
 753.50  0.0000E+000
 754.00  0.0000E+000
 754.50  0.0000E+000
 755.00  0.0000E+000
 755.50  0.0000E+000
 756.00  0.0000E+000
 756.50  0.0000E+000
 757.00  0.0000E+000
 757.50  0.0000E+000
 758.00  0.0000E+000
 758.50  0.0000E+000
 759.00  0.0000E+000
 759.50  0.0000E+000
 760.00  0.0000E+000
 760.50  0.0000E+000
 761.00  0.0000E+000
 761.50  0.0000E+000
 762.00  0.0000E+000
 762.50  0.0000E+000
 763.00  0.0000E+000
 763.50  0.0000E+000
 764.00  1.9001E-007
 764.50  5.0616E-007
 765.00  7.6744E-007
 765.50  7.6586E-007
 766.00  7.5167E-007
 766.50  6.4228E-007
 767.00  7.6209E-007
 767.50  9.3642E-007
 768.00  9.7227E-007
 768.50  7.5083E-007
 769.00  4.8304E-007
 769.50  4.8151E-007
 770.00  2.3249E-007
 770.50  0.0000E+000
 771.00  0.0000E+000
 771.50  0.0000E+000
 772.00  0.0000E+000
 772.50  0.0000E+000
 773.00  0.0000E+000
 773.50  0.0000E+000
 774.00  3.1684E-009
 774.50  1.0294E-007
 775.00  2.6572E-007
 775.50  1.6831E-007
 776.00  0.0000E+000
 776.50  0.0000E+000
 777.00  0.0000E+000
 777.50  0.0000E+000
 778.00  0.0000E+000
 778.50  0.0000E+000
 779.00  0.0000E+000
 779.50  0.0000E+000
 780.00  0.0000E+000
 780.50  0.0000E+000
 781.00  0.0000E+000
 781.50  0.0000E+000
 782.00  0.0000E+000
 782.50  0.0000E+000
 783.00  0.0000E+000
 783.50  5.4164E-008
 784.00  8.0508E-007
 784.50  1.6474E-006
 785.00  1.9386E-006
 785.50  1.9725E-006
 786.00  1.9816E-006
 786.50  1.7787E-006
 787.00  1.4707E-006
 787.50  1.3163E-006
 788.00  1.2585E-006
 788.50  1.3310E-006
 789.00  1.5000E-006
 789.50  1.5897E-006
 790.00  1.9145E-006
 790.50  2.3240E-006
 791.00  2.4934E-006
 791.50  2.5653E-006
 792.00  2.6448E-006
 792.50  2.2134E-006
 793.00  1.4404E-006
 793.50  9.3468E-007
 794.00  2.6692E-007
 794.50  0.0000E+000
 795.00  0.0000E+000
 795.50  0.0000E+000
 796.00  0.0000E+000
 796.50  0.0000E+000
 797.00  0.0000E+000
 797.50  0.0000E+000
 798.00  0.0000E+000
 798.50  0.0000E+000
 799.00  0.0000E+000
 799.50  0.0000E+000
 800.00  0.0000E+000
 800.50  0.0000E+000
 801.00  0.0000E+000
 801.50  0.0000E+000
 802.00  0.0000E+000
 802.50  0.0000E+000
 803.00  0.0000E+000
 803.50  0.0000E+000
 804.00  0.0000E+000
 804.50  0.0000E+000
 805.00  0.0000E+000
 805.50  0.0000E+000
 806.00  0.0000E+000
 806.50  0.0000E+000
 807.00  0.0000E+000
 807.50  6.0550E-008
 808.00  1.4343E-007
 808.50  5.0505E-008
 809.00  0.0000E+000
 809.50  0.0000E+000
 810.00  0.0000E+000
 810.50  0.0000E+000
 811.00  0.0000E+000
 811.50  1.4784E-007
 812.00  2.9946E-007
 812.50  0.0000E+000
 813.00  0.0000E+000
 813.50  0.0000E+000
 814.00  0.0000E+000
 814.50  0.0000E+000
 815.00  0.0000E+000
 815.50  0.0000E+000
 816.00  0.0000E+000
 816.50  0.0000E+000
 817.00  0.0000E+000
 817.50  0.0000E+000
 818.00  0.0000E+000
 818.50  0.0000E+000
 819.00  0.0000E+000
 819.50  7.7779E-007
 820.00  1.3248E-006
 820.50  1.1557E-006
 821.00  1.1522E-006
 821.50  5.0139E-007
 822.00  8.3855E-009
 822.50  0.0000E+000
 823.00  0.0000E+000
 823.50  0.0000E+000
 824.00  0.0000E+000
 824.50  0.0000E+000
 825.00  0.0000E+000
 825.50  0.0000E+000
 826.00  0.0000E+000
 826.50  0.0000E+000
 827.00  0.0000E+000
 827.50  4.4053E-008
 828.00  4.2674E-007
 828.50  1.0384E-006
 829.00  1.3671E-006
 829.50  1.3656E-006
 830.00  1.5638E-006
 830.50  1.6709E-006
 831.00  1.9802E-006
 831.50  1.9531E-006
 832.00  2.5504E-006
 832.50  2.9745E-006
 833.00  3.5291E-006
 833.50  3.6844E-006
 834.00  3.5517E-006
 834.50  3.1338E-006
 835.00  2.8535E-006
 835.50  2.4725E-006
 836.00  1.9269E-006
 836.50  1.2061E-006
 837.00  7.9754E-007
 837.50  5.0302E-007
 838.00  1.3050E-007
 838.50  2.2938E-007
 839.00  4.8570E-007
 839.50  2.2394E-007
 840.00  2.1601E-008
 840.50  0.0000E+000
 841.00  0.0000E+000
 841.50  0.0000E+000
 842.00  0.0000E+000
 842.50  0.0000E+000
 843.00  5.1796E-009
 843.50  3.6997E-007
 844.00  1.1278E-006
 844.50  1.2323E-006
 845.00  1.1196E-006
 845.50  8.7867E-007
 846.00  5.0233E-007
 846.50  4.3731E-008
 847.00  8.9485E-008
 847.50  8.9983E-008
 848.00  0.0000E+000
 848.50  0.0000E+000
 849.00  0.0000E+000
 849.50  0.0000E+000
 850.00  0.0000E+000
 850.50  0.0000E+000
 851.00  0.0000E+000
 851.50  0.0000E+000
 852.00  0.0000E+000
 852.50  0.0000E+000
 853.00  0.0000E+000
 853.50  0.0000E+000
 854.00  0.0000E+000
 854.50  0.0000E+000
 855.00  0.0000E+000
 855.50  0.0000E+000
 856.00  0.0000E+000
 856.50  0.0000E+000
 857.00  0.0000E+000
 857.50  0.0000E+000
 858.00  0.0000E+000
 858.50  0.0000E+000
 859.00  0.0000E+000
 859.50  0.0000E+000
 860.00  0.0000E+000
 860.50  0.0000E+000
 861.00  0.0000E+000
 861.50  0.0000E+000
 862.00  0.0000E+000
 862.50  0.0000E+000
 863.00  0.0000E+000
 863.50  0.0000E+000
 864.00  0.0000E+000
 864.50  0.0000E+000
 865.00  0.0000E+000
 865.50  0.0000E+000
 866.00  0.0000E+000
 866.50  0.0000E+000
 867.00  0.0000E+000
 867.50  0.0000E+000
 868.00  0.0000E+000
 868.50  0.0000E+000
 869.00  0.0000E+000
 869.50  0.0000E+000
 870.00  0.0000E+000
 870.50  0.0000E+000
 871.00  0.0000E+000
 871.50  0.0000E+000
 872.00  0.0000E+000
 872.50  0.0000E+000
 873.00  0.0000E+000
 873.50  3.5418E-007
 874.00  9.8505E-007
 874.50  1.6340E-006
 875.00  2.0726E-006
 875.50  2.7489E-006
 876.00  2.4455E-006
 876.50  1.8339E-006
 877.00  1.3602E-006
 877.50  3.3462E-007
 878.00  0.0000E+000
 878.50  0.0000E+000
 879.00  0.0000E+000
 879.50  0.0000E+000
 880.00  0.0000E+000
 880.50  0.0000E+000
 881.00  0.0000E+000
 881.50  0.0000E+000
 882.00  0.0000E+000
 882.50  0.0000E+000
 883.00  0.0000E+000
 883.50  0.0000E+000
 884.00  0.0000E+000
 884.50  0.0000E+000
 885.00  0.0000E+000
 885.50  0.0000E+000
 886.00  0.0000E+000
 886.50  0.0000E+000
 887.00  0.0000E+000
 887.50  0.0000E+000
 888.00  1.8454E-008
 888.50  1.4201E-008
 889.00  1.1279E-009
 889.50  0.0000E+000
 890.00  0.0000E+000
 890.50  0.0000E+000
 891.00  0.0000E+000
 891.50  0.0000E+000
 892.00  0.0000E+000
 892.50  0.0000E+000
 893.00  0.0000E+000
 893.50  0.0000E+000
 894.00  0.0000E+000
 894.50  0.0000E+000
 895.00  0.0000E+000
 895.50  0.0000E+000
 896.00  0.0000E+000
 896.50  0.0000E+000
 897.00  0.0000E+000
 897.50  0.0000E+000
 898.00  0.0000E+000
 898.50  0.0000E+000
 899.00  0.0000E+000
 899.50  0.0000E+000
 900.00  1.3922E-007
 900.50  1.4582E-006
 901.00  3.0167E-006
 901.50  3.0412E-006
 902.00  1.9666E-006
 902.50  1.0002E-007
 903.00  0.0000E+000
 903.50  0.0000E+000
 904.00  0.0000E+000
 904.50  0.0000E+000
 905.00  0.0000E+000
 905.50  0.0000E+000
 906.00  0.0000E+000
 906.50  0.0000E+000
 907.00  0.0000E+000
 907.50  0.0000E+000
 908.00  0.0000E+000
 908.50  0.0000E+000
 909.00  0.0000E+000
 909.50  0.0000E+000
 910.00  0.0000E+000
 910.50  0.0000E+000
 911.00  0.0000E+000
 911.50  0.0000E+000
 912.00  0.0000E+000
 912.50  0.0000E+000
 913.00  0.0000E+000
 913.50  0.0000E+000
 914.00  0.0000E+000
 914.50  0.0000E+000
 915.00  0.0000E+000
 915.50  0.0000E+000
 916.00  0.0000E+000
 916.50  0.0000E+000
 917.00  0.0000E+000
 917.50  0.0000E+000
 918.00  0.0000E+000
 918.50  1.7633E-007
 919.00  1.7611E-006
 919.50  2.2184E-006
 920.00  2.1692E-006
 920.50  2.4452E-006
 921.00  2.6487E-006
 921.50  2.3879E-006
 922.00  2.5182E-006
 922.50  2.3658E-006
 923.00  1.9302E-006
 923.50  8.8824E-007
 924.00  1.1717E-008
 924.50  0.0000E+000
 925.00  0.0000E+000
 925.50  0.0000E+000
 926.00  0.0000E+000
 926.50  0.0000E+000
 927.00  0.0000E+000
 927.50  7.8201E-007
 928.00  1.7410E-006
 928.50  1.6660E-006
 929.00  1.1052E-006
 929.50  1.4213E-007
 930.00  2.4934E-010
 930.50  0.0000E+000
 931.00  0.0000E+000
 931.50  0.0000E+000
 932.00  1.0423E-006
 932.50  4.5039E-006
 933.00  6.5790E-006
 933.50  8.7795E-006
 934.00  9.9989E-006
 934.50  9.6040E-006
 935.00  7.4844E-006
 935.50  5.2967E-006
 936.00  2.8924E-006
 936.50  1.0558E-006
 937.00  0.0000E+000
 937.50  0.0000E+000
 938.00  0.0000E+000
 938.50  0.0000E+000
 939.00  0.0000E+000
 939.50  0.0000E+000
 940.00  0.0000E+000
 940.50  3.2153E-008
 941.00  8.5795E-007
 941.50  1.9930E-006
 942.00  2.7531E-006
 942.50  3.7144E-006
 943.00  3.5543E-006
 943.50  3.3274E-006
 944.00  2.4988E-006
 944.50  2.7832E-006
 945.00  2.4625E-006
 945.50  2.0016E-006
 946.00  1.4490E-006
 946.50  8.2491E-007
 947.00  4.4084E-009
 947.50  0.0000E+000
 948.00  0.0000E+000
 948.50  0.0000E+000
 949.00  0.0000E+000
 949.50  0.0000E+000
 950.00  2.4378E-007
 950.50  1.9636E-006
 951.00  4.6358E-006
 951.50  6.1032E-006
 952.00  8.8738E-006
 952.50  1.6079E-005
 953.00  2.1944E-005
 953.50  2.4276E-005
 954.00  2.8513E-005
 954.50  3.0444E-005
 955.00  2.4479E-005
 955.50  1.9873E-005
 956.00  1.8544E-005
 956.50  1.5112E-005
 957.00  1.0470E-005
 957.50  7.7127E-006
 958.00  6.4377E-006
 958.50  5.7187E-006
 959.00  2.8567E-006
 959.50  1.8355E-006
 960.00  2.1898E-006
 960.50  4.2097E-006
 961.00  4.8479E-006
 961.50  9.9743E-006
 962.00  1.5892E-005
 962.50  2.0236E-005
 963.00  2.1490E-005
 963.50  3.0625E-005
 964.00  2.9394E-005
 964.50  2.6536E-005
 965.00  2.1641E-005
 965.50  1.8191E-005
 966.00  7.8346E-006
 966.50  2.6370E-006
 967.00  5.5822E-007
 967.50  1.2136E-006
 968.00  0.0000E+000
 968.50  7.6583E-007
 969.00  2.7478E-006
 969.50  2.3409E-006
 970.00  2.6794E-006
 970.50  5.4744E-006
 971.00  8.8383E-006
 971.50  1.3909E-005
 972.00  2.0079E-005
 972.50  2.3425E-005
 973.00  2.4033E-005
 973.50  2.2734E-005
 974.00  1.6776E-005
 974.50  1.1373E-005
 975.00  8.8646E-006
 975.50  4.0041E-006
 976.00  5.8702E-007
 976.50  1.2622E-007
 977.00  4.4746E-008
 977.50  0.0000E+000
 978.00  0.0000E+000
 978.50  3.5618E-006
 979.00  4.8525E-006
 979.50  1.0707E-005
 980.00  1.5155E-005
 980.50  1.3931E-005
 981.00  1.7506E-005
 981.50  2.1996E-005
 982.00  2.5028E-005
 982.50  2.3496E-005
 983.00  2.6025E-005
 983.50  1.9913E-005
 984.00  1.5282E-005
 984.50  1.6381E-005
 985.00  1.7894E-005
 985.50  2.0036E-005
 986.00  2.2716E-005
 986.50  2.4003E-005
 987.00  2.3365E-005
 987.50  2.7530E-005
 988.00  2.9239E-005
 988.50  3.2422E-005
 989.00  3.5963E-005
 989.50  3.7954E-005
 990.00  3.6355E-005
 990.50  3.4932E-005
 991.00  3.3483E-005
 991.50  2.9445E-005
 992.00  2.6126E-005
 992.50  2.2050E-005
 993.00  1.5667E-005
 993.50  7.9704E-006
 994.00  3.7994E-006
 994.50  1.1660E-006
 995.00  1.6699E-006
 995.50  7.2554E-007
 996.00  1.2788E-006
 996.50  5.0716E-006
 997.00  3.9340E-006
 997.50  4.6537E-006
 998.00  5.6500E-006
 998.50  7.9811E-006
 999.00  1.0383E-006
 999.50  0.0000E+000
1000.00  0.0000E+000
1000.50  0.0000E+000
1001.00  0.0000E+000
1001.50  0.0000E+000
1002.00  0.0000E+000
1002.50  0.0000E+000
1003.00  0.0000E+000
1003.50  0.0000E+000
1004.00  0.0000E+000
1004.50  0.0000E+000
1005.00  0.0000E+000
1005.50  0.0000E+000
1006.00  0.0000E+000
1006.50  0.0000E+000
1007.00  0.0000E+000
1007.50  0.0000E+000
1008.00  0.0000E+000
1008.50  0.0000E+000
1009.00  0.0000E+000
1009.50  0.0000E+000
1010.00  0.0000E+000
1010.50  0.0000E+000
1011.00  0.0000E+000
1011.50  0.0000E+000
1012.00  0.0000E+000
1012.50  0.0000E+000
1013.00  0.0000E+000
1013.50  0.0000E+000
1014.00  0.0000E+000
1014.50  0.0000E+000
1015.00  0.0000E+000
1015.50  0.0000E+000
1016.00  0.0000E+000
1016.50  0.0000E+000
1017.00  0.0000E+000
1017.50  0.0000E+000
1018.00  0.0000E+000
1018.50  0.0000E+000
1019.00  0.0000E+000
1019.50  0.0000E+000
1020.00  0.0000E+000
1020.50  0.0000E+000
1021.00  0.0000E+000
1021.50  0.0000E+000
1022.00  0.0000E+000
1022.50  0.0000E+000
1023.00  0.0000E+000
1023.50  0.0000E+000
1024.00  0.0000E+000
1024.50  0.0000E+000
1025.00  0.0000E+000
1025.50  0.0000E+000
1026.00  0.0000E+000
1026.50  0.0000E+000
1027.00  0.0000E+000
1027.50  0.0000E+000
1028.00  0.0000E+000
1028.50  0.0000E+000
1029.00  0.0000E+000
1029.50  0.0000E+000
1030.00  0.0000E+000
1030.50  0.0000E+000
1031.00  0.0000E+000
1031.50  0.0000E+000
1032.00  0.0000E+000
1032.50  0.0000E+000
1033.00  0.0000E+000
1033.50  0.0000E+000
1034.00  0.0000E+000
1034.50  0.0000E+000
1035.00  0.0000E+000
1035.50  0.0000E+000
1036.00  0.0000E+000
1036.50  0.0000E+000
1037.00  0.0000E+000
1037.50  0.0000E+000
1038.00  0.0000E+000
1038.50  0.0000E+000
1039.00  0.0000E+000
1039.50  0.0000E+000
1040.00  0.0000E+000
1040.50  0.0000E+000
1041.00  0.0000E+000
1041.50  0.0000E+000
1042.00  0.0000E+000
1042.50  0.0000E+000
1043.00  0.0000E+000
1043.50  0.0000E+000
1044.00  0.0000E+000
1044.50  0.0000E+000
1045.00  0.0000E+000
1045.50  0.0000E+000
1046.00  0.0000E+000
1046.50  0.0000E+000
1047.00  0.0000E+000
1047.50  0.0000E+000
1048.00  0.0000E+000
1048.50  0.0000E+000
1049.00  0.0000E+000
1049.50  0.0000E+000
1050.00  0.0000E+000
1050.50  0.0000E+000
1051.00  0.0000E+000
1051.50  0.0000E+000
1052.00  0.0000E+000
1052.50  0.0000E+000
1053.00  0.0000E+000
1053.50  0.0000E+000
1054.00  0.0000E+000
1054.50  0.0000E+000
1055.00  0.0000E+000
1055.50  0.0000E+000
1056.00  0.0000E+000
1056.50  0.0000E+000
1057.00  0.0000E+000
1057.50  0.0000E+000
1058.00  0.0000E+000
1058.50  0.0000E+000
1059.00  0.0000E+000
1059.50  0.0000E+000
1060.00  0.0000E+000
1060.50  0.0000E+000
1061.00  0.0000E+000
1061.50  0.0000E+000
1062.00  0.0000E+000
1062.50  0.0000E+000
1063.00  0.0000E+000
1063.50  0.0000E+000
1064.00  0.0000E+000
1064.50  0.0000E+000
1065.00  0.0000E+000
1065.50  0.0000E+000
1066.00  0.0000E+000
1066.50  0.0000E+000
1067.00  0.0000E+000
1067.50  0.0000E+000
1068.00  0.0000E+000
1068.50  0.0000E+000
1069.00  0.0000E+000
1069.50  0.0000E+000
1070.00  0.0000E+000
1070.50  0.0000E+000
1071.00  0.0000E+000
1071.50  0.0000E+000
1072.00  0.0000E+000
1072.50  0.0000E+000
1073.00  0.0000E+000
1073.50  0.0000E+000
1074.00  0.0000E+000
1074.50  0.0000E+000
1075.00  0.0000E+000
1075.50  0.0000E+000
1076.00  0.0000E+000
1076.50  0.0000E+000
1077.00  0.0000E+000
1077.50  0.0000E+000
1078.00  0.0000E+000
1078.50  0.0000E+000
1079.00  0.0000E+000
1079.50  0.0000E+000
1080.00  0.0000E+000
1080.50  0.0000E+000
1081.00  0.0000E+000
1081.50  0.0000E+000
1082.00  0.0000E+000
1082.50  0.0000E+000
1083.00  0.0000E+000
1083.50  0.0000E+000
1084.00  0.0000E+000
1084.50  0.0000E+000
1085.00  0.0000E+000
1085.50  0.0000E+000
1086.00  0.0000E+000
1086.50  0.0000E+000
1087.00  0.0000E+000
1087.50  0.0000E+000
1088.00  0.0000E+000
1088.50  0.0000E+000
1089.00  0.0000E+000
1089.50  0.0000E+000
1090.00  0.0000E+000
1090.50  0.0000E+000
1091.00  0.0000E+000
1091.50  0.0000E+000
1092.00  0.0000E+000
1092.50  0.0000E+000
1093.00  0.0000E+000
1093.50  0.0000E+000
1094.00  0.0000E+000
1094.50  0.0000E+000
1095.00  0.0000E+000
1095.50  0.0000E+000
1096.00  0.0000E+000
1096.50  0.0000E+000
1097.00  0.0000E+000
1097.50  0.0000E+000
1098.00  0.0000E+000
1098.50  0.0000E+000
1099.00  0.0000E+000
1099.50  0.0000E+000
1100.00  0.0000E+000
1100.50  0.0000E+000
1101.00  0.0000E+000
1101.50  0.0000E+000
1102.00  0.0000E+000
1102.50  0.0000E+000
1103.00  0.0000E+000
1103.50  0.0000E+000
1104.00  0.0000E+000
1104.50  0.0000E+000
1105.00  0.0000E+000
1105.50  0.0000E+000
1106.00  0.0000E+000
1106.50  0.0000E+000
1107.00  0.0000E+000
1107.50  0.0000E+000
1108.00  0.0000E+000
1108.50  0.0000E+000
1109.00  0.0000E+000
1109.50  0.0000E+000
1110.00  0.0000E+000
1110.50  0.0000E+000
1111.00  0.0000E+000
1111.50  0.0000E+000
1112.00  0.0000E+000
1112.50  0.0000E+000
1113.00  0.0000E+000
1113.50  0.0000E+000
1114.00  0.0000E+000
1114.50  0.0000E+000
1115.00  0.0000E+000
1115.50  0.0000E+000
1116.00  0.0000E+000
1116.50  0.0000E+000
1117.00  0.0000E+000
1117.50  0.0000E+000
1118.00  0.0000E+000
1118.50  0.0000E+000
1119.00  0.0000E+000
1119.50  0.0000E+000
1120.00  0.0000E+000
1120.50  0.0000E+000
1121.00  0.0000E+000
1121.50  0.0000E+000
1122.00  0.0000E+000
1122.50  0.0000E+000
1123.00  0.0000E+000
1123.50  0.0000E+000
1124.00  0.0000E+000
1124.50  0.0000E+000
1125.00  0.0000E+000
1125.50  0.0000E+000
1126.00  0.0000E+000
1126.50  0.0000E+000
1127.00  0.0000E+000
1127.50  0.0000E+000
: 6
