# Supplementary material for: A photoconversion model for full spectral programming and multiplexing of optogenetic systems
Source: Mol Syst Biol. 2017 Apr 24;13(4):926. doi: 10.15252/msb.20167456 (PMC5408778; doi:10.15252/msb.20167456)
Supplement: Supplementary file 11 — Dataset EV3 [file MSB-13-926-s011.zip › dataset_ev3_led_data/led_calibration_data/EO_03/Shannen_c1/raw/5.IRR]

" File: 160129_calibrations\post-calibration\Sha
" RAD->  Wave:647.21nm  Pix:1050  Val:  0.000  Time:400ms  Avg:1  Sm:1  Sg:1  Tc:off  SNAP  Xt:1  Ch:1  Xtrig wnmcal >RAD-IS6.CAL
 180.00  0.0000E+000
 180.50  0.0000E+000
 181.00  0.0000E+000
 181.50  0.0000E+000
 182.00  0.0000E+000
 182.50  0.0000E+000
 183.00  0.0000E+000
 183.50  0.0000E+000
 184.00  0.0000E+000
 184.50  0.0000E+000
 185.00  0.0000E+000
 185.50  0.0000E+000
 186.00  0.0000E+000
 186.50  0.0000E+000
 187.00  0.0000E+000
 187.50  0.0000E+000
 188.00  0.0000E+000
 188.50  0.0000E+000
 189.00  0.0000E+000
 189.50  0.0000E+000
 190.00  0.0000E+000
 190.50  0.0000E+000
 191.00  0.0000E+000
 191.50  0.0000E+000
 192.00  0.0000E+000
 192.50  0.0000E+000
 193.00  0.0000E+000
 193.50  0.0000E+000
 194.00  0.0000E+000
 194.50  0.0000E+000
 195.00  0.0000E+000
 195.50  0.0000E+000
 196.00  0.0000E+000
 196.50  0.0000E+000
 197.00  0.0000E+000
 197.50  0.0000E+000
 198.00  0.0000E+000
 198.50  0.0000E+000
 199.00  0.0000E+000
 199.50  0.0000E+000
 200.00  0.0000E+000
 200.50  0.0000E+000
 201.00  0.0000E+000
 201.50  0.0000E+000
 202.00  0.0000E+000
 202.50  0.0000E+000
 203.00  0.0000E+000
 203.50  0.0000E+000
 204.00  0.0000E+000
 204.50  0.0000E+000
 205.00  0.0000E+000
 205.50  0.0000E+000
 206.00  0.0000E+000
 206.50  0.0000E+000
 207.00  0.0000E+000
 207.50  0.0000E+000
 208.00  0.0000E+000
 208.50  0.0000E+000
 209.00  0.0000E+000
 209.50  0.0000E+000
 210.00  0.0000E+000
 210.50  0.0000E+000
 211.00  0.0000E+000
 211.50  0.0000E+000
 212.00  0.0000E+000
 212.50  0.0000E+000
 213.00  0.0000E+000
 213.50  0.0000E+000
 214.00  0.0000E+000
 214.50  0.0000E+000
 215.00  0.0000E+000
 215.50  0.0000E+000
 216.00  0.0000E+000
 216.50  0.0000E+000
 217.00  0.0000E+000
 217.50  0.0000E+000
 218.00  0.0000E+000
 218.50  0.0000E+000
 219.00  0.0000E+000
 219.50  0.0000E+000
 220.00  0.0000E+000
 220.50  0.0000E+000
 221.00  0.0000E+000
 221.50  0.0000E+000
 222.00  0.0000E+000
 222.50  0.0000E+000
 223.00  0.0000E+000
 223.50  0.0000E+000
 224.00  0.0000E+000
 224.50  0.0000E+000
 225.00  0.0000E+000
 225.50  0.0000E+000
 226.00  0.0000E+000
 226.50  0.0000E+000
 227.00  0.0000E+000
 227.50  0.0000E+000
 228.00  0.0000E+000
 228.50  0.0000E+000
 229.00  0.0000E+000
 229.50  0.0000E+000
 230.00  0.0000E+000
 230.50  0.0000E+000
 231.00  0.0000E+000
 231.50  0.0000E+000
 232.00  0.0000E+000
 232.50  0.0000E+000
 233.00  0.0000E+000
 233.50  0.0000E+000
 234.00  0.0000E+000
 234.50  0.0000E+000
 235.00  0.0000E+000
 235.50  0.0000E+000
 236.00  0.0000E+000
 236.50  0.0000E+000
 237.00  0.0000E+000
 237.50  0.0000E+000
 238.00  0.0000E+000
 238.50  0.0000E+000
 239.00  0.0000E+000
 239.50  0.0000E+000
 240.00  0.0000E+000
 240.50  0.0000E+000
 241.00  0.0000E+000
 241.50  0.0000E+000
 242.00  0.0000E+000
 242.50  0.0000E+000
 243.00  0.0000E+000
 243.50  0.0000E+000
 244.00  0.0000E+000
 244.50  0.0000E+000
 245.00  0.0000E+000
 245.50  0.0000E+000
 246.00  0.0000E+000
 246.50  0.0000E+000
 247.00  0.0000E+000
 247.50  0.0000E+000
 248.00  0.0000E+000
 248.50  0.0000E+000
 249.00  0.0000E+000
 249.50  0.0000E+000
 250.00  0.0000E+000
 250.50  0.0000E+000
 251.00  0.0000E+000
 251.50  0.0000E+000
 252.00  0.0000E+000
 252.50  0.0000E+000
 253.00  0.0000E+000
 253.50  0.0000E+000
 254.00  0.0000E+000
 254.50  0.0000E+000
 255.00  0.0000E+000
 255.50  0.0000E+000
 256.00  0.0000E+000
 256.50  0.0000E+000
 257.00  0.0000E+000
 257.50  0.0000E+000
 258.00  0.0000E+000
 258.50  0.0000E+000
 259.00  0.0000E+000
 259.50  0.0000E+000
 260.00  0.0000E+000
 260.50  0.0000E+000
 261.00  0.0000E+000
 261.50  0.0000E+000
 262.00  0.0000E+000
 262.50  0.0000E+000
 263.00  0.0000E+000
 263.50  0.0000E+000
 264.00  0.0000E+000
 264.50  0.0000E+000
 265.00  0.0000E+000
 265.50  0.0000E+000
 266.00  0.0000E+000
 266.50  0.0000E+000
 267.00  0.0000E+000
 267.50  0.0000E+000
 268.00  0.0000E+000
 268.50  0.0000E+000
 269.00  0.0000E+000
 269.50  0.0000E+000
 270.00  0.0000E+000
 270.50  0.0000E+000
 271.00  0.0000E+000
 271.50  0.0000E+000
 272.00  0.0000E+000
 272.50  0.0000E+000
 273.00  0.0000E+000
 273.50  0.0000E+000
 274.00  0.0000E+000
 274.50  0.0000E+000
 275.00  0.0000E+000
 275.50  0.0000E+000
 276.00  0.0000E+000
 276.50  0.0000E+000
 277.00  0.0000E+000
 277.50  0.0000E+000
 278.00  0.0000E+000
 278.50  0.0000E+000
 279.00  0.0000E+000
 279.50  0.0000E+000
 280.00  0.0000E+000
 280.50  0.0000E+000
 281.00  0.0000E+000
 281.50  0.0000E+000
 282.00  0.0000E+000
 282.50  0.0000E+000
 283.00  0.0000E+000
 283.50  0.0000E+000
 284.00  0.0000E+000
 284.50  0.0000E+000
 285.00  0.0000E+000
 285.50  0.0000E+000
 286.00  0.0000E+000
 286.50  0.0000E+000
 287.00  0.0000E+000
 287.50  0.0000E+000
 288.00  0.0000E+000
 288.50  0.0000E+000
 289.00  0.0000E+000
 289.50  0.0000E+000
 290.00  0.0000E+000
 290.50  0.0000E+000
 291.00  0.0000E+000
 291.50  0.0000E+000
 292.00  0.0000E+000
 292.50  0.0000E+000
 293.00  0.0000E+000
 293.50  0.0000E+000
 294.00  0.0000E+000
 294.50  0.0000E+000
 295.00  0.0000E+000
 295.50  0.0000E+000
 296.00  0.0000E+000
 296.50  0.0000E+000
 297.00  0.0000E+000
 297.50  0.0000E+000
 298.00  0.0000E+000
 298.50  0.0000E+000
 299.00  0.0000E+000
 299.50  0.0000E+000
 300.00  0.0000E+000
 300.50  0.0000E+000
 301.00  0.0000E+000
 301.50  0.0000E+000
 302.00  0.0000E+000
 302.50  0.0000E+000
 303.00  0.0000E+000
 303.50  0.0000E+000
 304.00  0.0000E+000
 304.50  0.0000E+000
 305.00  0.0000E+000
 305.50  0.0000E+000
 306.00  0.0000E+000
 306.50  0.0000E+000
 307.00  0.0000E+000
 307.50  0.0000E+000
 308.00  0.0000E+000
 308.50  0.0000E+000
 309.00  0.0000E+000
 309.50  0.0000E+000
 310.00  0.0000E+000
 310.50  0.0000E+000
 311.00  0.0000E+000
 311.50  0.0000E+000
 312.00  0.0000E+000
 312.50  0.0000E+000
 313.00  0.0000E+000
 313.50  0.0000E+000
 314.00  0.0000E+000
 314.50  0.0000E+000
 315.00  0.0000E+000
 315.50  0.0000E+000
 316.00  0.0000E+000
 316.50  0.0000E+000
 317.00  0.0000E+000
 317.50  0.0000E+000
 318.00  0.0000E+000
 318.50  0.0000E+000
 319.00  0.0000E+000
 319.50  0.0000E+000
 320.00  0.0000E+000
 320.50  0.0000E+000
 321.00  0.0000E+000
 321.50  0.0000E+000
 322.00  0.0000E+000
 322.50  0.0000E+000
 323.00  0.0000E+000
 323.50  0.0000E+000
 324.00  0.0000E+000
 324.50  0.0000E+000
 325.00  0.0000E+000
 325.50  0.0000E+000
 326.00  0.0000E+000
 326.50  0.0000E+000
 327.00  0.0000E+000
 327.50  0.0000E+000
 328.00  0.0000E+000
 328.50  0.0000E+000
 329.00  0.0000E+000
 329.50  0.0000E+000
 330.00  0.0000E+000
 330.50  0.0000E+000
 331.00  0.0000E+000
 331.50  0.0000E+000
 332.00  0.0000E+000
 332.50  0.0000E+000
 333.00  0.0000E+000
 333.50  0.0000E+000
 334.00  0.0000E+000
 334.50  0.0000E+000
 335.00  0.0000E+000
 335.50  0.0000E+000
 336.00  0.0000E+000
 336.50  0.0000E+000
 337.00  0.0000E+000
 337.50  0.0000E+000
 338.00  0.0000E+000
 338.50  0.0000E+000
 339.00  0.0000E+000
 339.50  0.0000E+000
 340.00  0.0000E+000
 340.50  0.0000E+000
 341.00  0.0000E+000
 341.50  0.0000E+000
 342.00  0.0000E+000
 342.50  0.0000E+000
 343.00  0.0000E+000
 343.50  0.0000E+000
 344.00  0.0000E+000
 344.50  0.0000E+000
 345.00  0.0000E+000
 345.50  0.0000E+000
 346.00  0.0000E+000
 346.50  0.0000E+000
 347.00  0.0000E+000
 347.50  0.0000E+000
 348.00  0.0000E+000
 348.50  0.0000E+000
 349.00  0.0000E+000
 349.50  0.0000E+000
 350.00  0.0000E+000
 350.50  0.0000E+000
 351.00  0.0000E+000
 351.50  0.0000E+000
 352.00  0.0000E+000
 352.50  0.0000E+000
 353.00  0.0000E+000
 353.50  0.0000E+000
 354.00  0.0000E+000
 354.50  0.0000E+000
 355.00  0.0000E+000
 355.50  0.0000E+000
 356.00  0.0000E+000
 356.50  0.0000E+000
 357.00  0.0000E+000
 357.50  0.0000E+000
 358.00  0.0000E+000
 358.50  0.0000E+000
 359.00  0.0000E+000
 359.50  0.0000E+000
 360.00  1.1369E-009
 360.50  3.0250E-008
 361.00  8.9719E-008
 361.50  1.3259E-007
 362.00  2.7211E-007
 362.50  4.1549E-007
 363.00  5.2826E-007
 363.50  5.7160E-007
 364.00  5.5700E-007
 364.50  5.1302E-007
 365.00  4.7822E-007
 365.50  4.5457E-007
 366.00  4.6919E-007
 366.50  4.8734E-007
 367.00  5.0114E-007
 367.50  5.1725E-007
 368.00  5.4407E-007
 368.50  5.4996E-007
 369.00  5.6601E-007
 369.50  6.1977E-007
 370.00  6.6538E-007
 370.50  6.7095E-007
 371.00  6.1997E-007
 371.50  5.2402E-007
 372.00  3.8734E-007
 372.50  2.4140E-007
 373.00  1.5464E-007
 373.50  1.3119E-007
 374.00  1.3595E-007
 374.50  1.4115E-007
 375.00  1.3102E-007
 375.50  1.2920E-007
 376.00  1.3352E-007
 376.50  1.3544E-007
 377.00  1.9468E-007
 377.50  2.5951E-007
 378.00  2.6642E-007
 378.50  3.1694E-007
 379.00  3.2245E-007
 379.50  3.1955E-007
 380.00  2.7915E-007
 380.50  2.3454E-007
 381.00  2.0358E-007
 381.50  1.9605E-007
 382.00  2.2730E-007
 382.50  2.7654E-007
 383.00  2.9389E-007
 383.50  3.5937E-007
 384.00  4.7241E-007
 384.50  5.4001E-007
 385.00  6.2880E-007
 385.50  6.5073E-007
 386.00  5.3724E-007
 386.50  4.4922E-007
 387.00  3.0978E-007
 387.50  2.5689E-007
 388.00  2.3742E-007
 388.50  2.9943E-007
 389.00  3.5252E-007
 389.50  4.2036E-007
 390.00  5.1131E-007
 390.50  6.1473E-007
 391.00  7.1797E-007
 391.50  7.7505E-007
 392.00  8.4394E-007
 392.50  8.7804E-007
 393.00  8.8694E-007
 393.50  8.4957E-007
 394.00  7.9891E-007
 394.50  7.4178E-007
 395.00  6.6958E-007
 395.50  7.0941E-007
 396.00  7.9211E-007
 396.50  8.7476E-007
 397.00  9.7109E-007
 397.50  1.0018E-006
 398.00  9.5982E-007
 398.50  9.2844E-007
 399.00  9.4177E-007
 399.50  9.9465E-007
 400.00  1.0232E-006
 400.50  1.1065E-006
 401.00  1.0739E-006
 401.50  1.0241E-006
 402.00  9.9977E-007
 402.50  1.0183E-006
 403.00  1.0139E-006
 403.50  1.0237E-006
 404.00  9.8804E-007
 404.50  9.7768E-007
 405.00  1.1271E-006
 405.50  1.2300E-006
 406.00  1.3130E-006
 406.50  1.3909E-006
 407.00  1.3079E-006
 407.50  1.1581E-006
 408.00  1.0587E-006
 408.50  9.8482E-007
 409.00  9.6167E-007
 409.50  1.0304E-006
 410.00  1.1634E-006
 410.50  1.2432E-006
 411.00  1.3142E-006
 411.50  1.4774E-006
 412.00  1.6079E-006
 412.50  1.7049E-006
 413.00  1.8650E-006
 413.50  1.9641E-006
 414.00  1.9690E-006
 414.50  2.1162E-006
 415.00  2.2899E-006
 415.50  2.4978E-006
 416.00  2.7279E-006
 416.50  2.9635E-006
 417.00  3.1817E-006
 417.50  3.3637E-006
 418.00  3.5291E-006
 418.50  3.7133E-006
 419.00  3.8746E-006
 419.50  4.0756E-006
 420.00  4.3168E-006
 420.50  4.6152E-006
 421.00  4.9640E-006
 421.50  5.3608E-006
 422.00  5.8361E-006
 422.50  6.3917E-006
 423.00  6.9692E-006
 423.50  7.5980E-006
 424.00  8.2435E-006
 424.50  8.8653E-006
 425.00  9.5952E-006
 425.50  1.0377E-005
 426.00  1.1141E-005
 426.50  1.2124E-005
 427.00  1.3069E-005
 427.50  1.3925E-005
 428.00  1.4885E-005
 428.50  1.5890E-005
 429.00  1.6921E-005
 429.50  1.8118E-005
 430.00  1.9421E-005
 430.50  2.0813E-005
 431.00  2.2342E-005
 431.50  2.3945E-005
 432.00  2.5684E-005
 432.50  2.7581E-005
 433.00  2.9663E-005
 433.50  3.1853E-005
 434.00  3.4141E-005
 434.50  3.6592E-005
 435.00  3.9164E-005
 435.50  4.1914E-005
 436.00  4.4987E-005
 436.50  4.8320E-005
 437.00  5.1932E-005
 437.50  5.5812E-005
 438.00  5.9931E-005
 438.50  6.4291E-005
 439.00  6.8897E-005
 439.50  7.3770E-005
 440.00  7.8983E-005
 440.50  8.4403E-005
 441.00  9.0147E-005
 441.50  9.6209E-005
 442.00  1.0252E-004
 442.50  1.0909E-004
 443.00  1.1583E-004
 443.50  1.2257E-004
 444.00  1.2923E-004
 444.50  1.3567E-004
 445.00  1.4180E-004
 445.50  1.4742E-004
 446.00  1.5241E-004
 446.50  1.5677E-004
 447.00  1.6045E-004
 447.50  1.6351E-004
 448.00  1.6604E-004
 448.50  1.6791E-004
 449.00  1.6911E-004
 449.50  1.6959E-004
 450.00  1.6909E-004
 450.50  1.6771E-004
 451.00  1.6551E-004
 451.50  1.6241E-004
 452.00  1.5861E-004
 452.50  1.5415E-004
 453.00  1.4923E-004
 453.50  1.4396E-004
 454.00  1.3832E-004
 454.50  1.3234E-004
 455.00  1.2613E-004
 455.50  1.1973E-004
 456.00  1.1337E-004
 456.50  1.0718E-004
 457.00  1.0129E-004
 457.50  9.5766E-005
 458.00  9.0573E-005
 458.50  8.5729E-005
 459.00  8.1220E-005
 459.50  7.7010E-005
 460.00  7.3134E-005
 460.50  6.9548E-005
 461.00  6.6258E-005
 461.50  6.3298E-005
 462.00  6.0630E-005
 462.50  5.8214E-005
 463.00  5.5984E-005
 463.50  5.3870E-005
 464.00  5.1834E-005
 464.50  4.9888E-005
 465.00  4.8021E-005
 465.50  4.6250E-005
 466.00  4.4532E-005
 466.50  4.2879E-005
 467.00  4.1263E-005
 467.50  3.9682E-005
 468.00  3.8156E-005
 468.50  3.6638E-005
 469.00  3.5161E-005
 469.50  3.3706E-005
 470.00  3.2252E-005
 470.50  3.0811E-005
 471.00  2.9402E-005
 471.50  2.8016E-005
 472.00  2.6679E-005
 472.50  2.5412E-005
 473.00  2.4202E-005
 473.50  2.3079E-005
 474.00  2.2046E-005
 474.50  2.1069E-005
 475.00  2.0168E-005
 475.50  1.9346E-005
 476.00  1.8573E-005
 476.50  1.7835E-005
 477.00  1.7125E-005
 477.50  1.6438E-005
 478.00  1.5792E-005
 478.50  1.5236E-005
 479.00  1.4699E-005
 479.50  1.4244E-005
 480.00  1.3832E-005
 480.50  1.3449E-005
 481.00  1.3077E-005
 481.50  1.2732E-005
 482.00  1.2385E-005
 482.50  1.2024E-005
 483.00  1.1689E-005
 483.50  1.1369E-005
 484.00  1.1094E-005
 484.50  1.0812E-005
 485.00  1.0574E-005
 485.50  1.0364E-005
 486.00  1.0116E-005
 486.50  9.8130E-006
 487.00  9.4965E-006
 487.50  9.1256E-006
 488.00  8.7388E-006
 488.50  8.4327E-006
 489.00  8.1530E-006
 489.50  7.8757E-006
 490.00  7.6159E-006
 490.50  7.3718E-006
 491.00  7.1154E-006
 491.50  6.8563E-006
 492.00  6.5936E-006
 492.50  6.3278E-006
 493.00  6.0724E-006
 493.50  5.8466E-006
 494.00  5.6317E-006
 494.50  5.4316E-006
 495.00  5.2199E-006
 495.50  5.0137E-006
 496.00  4.8296E-006
 496.50  4.6531E-006
 497.00  4.5251E-006
 497.50  4.4486E-006
 498.00  4.3701E-006
 498.50  4.2760E-006
 499.00  4.1965E-006
 499.50  4.0458E-006
 500.00  3.9004E-006
 500.50  3.7542E-006
 501.00  3.6360E-006
 501.50  3.5603E-006
 502.00  3.5027E-006
 502.50  3.4359E-006
 503.00  3.3827E-006
 503.50  3.3354E-006
 504.00  3.2542E-006
 504.50  3.1403E-006
 505.00  3.0485E-006
 505.50  2.9715E-006
 506.00  2.8983E-006
 506.50  2.7907E-006
 507.00  2.7135E-006
 507.50  2.6135E-006
 508.00  2.4520E-006
 508.50  2.3547E-006
 509.00  2.2676E-006
 509.50  2.2332E-006
 510.00  2.1205E-006
 510.50  1.9876E-006
 511.00  1.8578E-006
 511.50  1.7181E-006
 512.00  1.6122E-006
 512.50  1.5864E-006
 513.00  1.5802E-006
 513.50  1.6071E-006
 514.00  1.5956E-006
 514.50  1.5918E-006
 515.00  1.5585E-006
 515.50  1.5301E-006
 516.00  1.4743E-006
 516.50  1.4365E-006
 517.00  1.3965E-006
 517.50  1.3436E-006
 518.00  1.2817E-006
 518.50  1.2140E-006
 519.00  1.1370E-006
 519.50  1.0969E-006
 520.00  1.0789E-006
 520.50  1.0613E-006
 521.00  1.0540E-006
 521.50  1.0806E-006
 522.00  1.0771E-006
 522.50  1.0695E-006
 523.00  1.0868E-006
 523.50  1.0730E-006
 524.00  1.0393E-006
 524.50  1.0430E-006
 525.00  1.0379E-006
 525.50  9.6855E-007
 526.00  9.1400E-007
 526.50  8.6345E-007
 527.00  8.1851E-007
 527.50  8.1727E-007
 528.00  8.4950E-007
 528.50  8.9379E-007
 529.00  9.4673E-007
 529.50  9.4106E-007
 530.00  8.9945E-007
 530.50  8.8130E-007
 531.00  8.2125E-007
 531.50  8.2694E-007
 532.00  9.3522E-007
 532.50  9.8753E-007
 533.00  1.0666E-006
 533.50  1.1338E-006
 534.00  1.1024E-006
 534.50  1.0644E-006
 535.00  9.9998E-007
 535.50  9.3252E-007
 536.00  8.7033E-007
 536.50  8.0616E-007
 537.00  8.3215E-007
 537.50  8.6317E-007
 538.00  8.8914E-007
 538.50  9.2054E-007
 539.00  9.3932E-007
 539.50  9.1288E-007
 540.00  8.3061E-007
 540.50  7.7032E-007
 541.00  6.7365E-007
 541.50  6.2612E-007
 542.00  5.8655E-007
 542.50  5.6108E-007
 543.00  5.4207E-007
 543.50  5.5806E-007
 544.00  5.9253E-007
 544.50  5.7877E-007
 545.00  5.8180E-007
 545.50  5.9505E-007
 546.00  5.8600E-007
 546.50  5.8326E-007
 547.00  6.5445E-007
 547.50  6.7814E-007
 548.00  6.9416E-007
 548.50  6.9545E-007
 549.00  7.4151E-007
 549.50  8.0506E-007
 550.00  8.7128E-007
 550.50  9.8646E-007
 551.00  1.0617E-006
 551.50  1.0337E-006
 552.00  1.0140E-006
 552.50  9.1181E-007
 553.00  7.9137E-007
 553.50  6.7497E-007
 554.00  5.9129E-007
 554.50  5.5612E-007
 555.00  5.7895E-007
 555.50  6.0047E-007
 556.00  6.3028E-007
 556.50  6.2816E-007
 557.00  5.3544E-007
 557.50  4.4054E-007
 558.00  3.9302E-007
 558.50  4.0108E-007
 559.00  4.3596E-007
 559.50  4.5773E-007
 560.00  4.8249E-007
 560.50  5.1266E-007
 561.00  5.1773E-007
 561.50  5.3463E-007
 562.00  5.9737E-007
 562.50  6.2960E-007
 563.00  6.3623E-007
 563.50  6.4241E-007
 564.00  6.6149E-007
 564.50  6.3856E-007
 565.00  6.2223E-007
 565.50  5.9426E-007
 566.00  5.4302E-007
 566.50  4.6727E-007
 567.00  3.9889E-007
 567.50  3.5866E-007
 568.00  3.7633E-007
 568.50  3.6972E-007
 569.00  4.1984E-007
 569.50  4.5795E-007
 570.00  4.4479E-007
 570.50  4.3589E-007
 571.00  4.7762E-007
 571.50  4.5291E-007
 572.00  3.9954E-007
 572.50  3.9584E-007
 573.00  3.5707E-007
 573.50  3.3593E-007
 574.00  3.8919E-007
 574.50  4.3920E-007
 575.00  4.5056E-007
 575.50  4.5930E-007
 576.00  4.6169E-007
 576.50  5.1130E-007
 577.00  5.6050E-007
 577.50  6.3467E-007
 578.00  6.8962E-007
 578.50  6.5839E-007
 579.00  6.2050E-007
 579.50  5.0341E-007
 580.00  3.8299E-007
 580.50  3.3830E-007
 581.00  4.4473E-007
 581.50  5.0954E-007
 582.00  6.2475E-007
 582.50  6.5008E-007
 583.00  5.7835E-007
 583.50  4.8529E-007
 584.00  3.7658E-007
 584.50  3.3704E-007
 585.00  4.3068E-007
 585.50  5.1495E-007
 586.00  5.3513E-007
 586.50  6.7316E-007
 587.00  6.2345E-007
 587.50  5.1557E-007
 588.00  3.9063E-007
 588.50  2.4720E-007
 589.00  1.2162E-007
 589.50  4.9959E-008
 590.00  7.3228E-009
 590.50  0.0000E+000
 591.00  0.0000E+000
 591.50  0.0000E+000
 592.00  0.0000E+000
 592.50  0.0000E+000
 593.00  0.0000E+000
 593.50  0.0000E+000
 594.00  0.0000E+000
 594.50  0.0000E+000
 595.00  1.1100E-008
 595.50  1.2137E-007
 596.00  3.2620E-007
 596.50  5.1602E-007
 597.00  7.3792E-007
 597.50  9.1559E-007
 598.00  9.4957E-007
 598.50  8.9406E-007
 599.00  8.8052E-007
 599.50  8.8730E-007
 600.00  8.7587E-007
 600.50  9.7815E-007
 601.00  1.1541E-006
 601.50  1.1318E-006
 602.00  9.7399E-007
 602.50  8.4332E-007
 603.00  6.1249E-007
 603.50  4.4151E-007
 604.00  3.4979E-007
 604.50  3.3845E-007
 605.00  2.6075E-007
 605.50  5.3807E-007
 606.00  4.9150E-007
 606.50  5.5856E-007
 607.00  5.4702E-007
 607.50  3.8422E-007
 608.00  1.5511E-007
 608.50  1.0748E-007
 609.00  1.9106E-007
 609.50  3.1624E-007
 610.00  4.0683E-007
 610.50  5.7331E-007
 611.00  7.2331E-007
 611.50  6.8335E-007
 612.00  7.4713E-007
 612.50  7.6677E-007
 613.00  6.4370E-007
 613.50  4.8866E-007
 614.00  3.0227E-007
 614.50  8.6420E-008
 615.00  0.0000E+000
 615.50  0.0000E+000
 616.00  0.0000E+000
 616.50  0.0000E+000
 617.00  2.1908E-007
 617.50  2.6776E-007
 618.00  4.1561E-007
 618.50  5.2221E-007
 619.00  5.8886E-007
 619.50  5.1171E-007
 620.00  3.5234E-007
 620.50  9.9241E-008
 621.00  0.0000E+000
 621.50  0.0000E+000
 622.00  0.0000E+000
 622.50  0.0000E+000
 623.00  3.7329E-008
 623.50  2.9184E-007
 624.00  3.2818E-007
 624.50  2.9503E-007
 625.00  3.3725E-007
 625.50  3.9701E-007
 626.00  3.6026E-007
 626.50  3.2854E-007
 627.00  2.4382E-007
 627.50  9.4193E-008
 628.00  1.7546E-008
 628.50  7.0588E-008
 629.00  8.9554E-008
 629.50  1.6955E-007
 630.00  2.5924E-007
 630.50  1.5448E-007
 631.00  5.7960E-008
 631.50  7.4675E-008
 632.00  1.8780E-008
 632.50  4.5323E-008
 633.00  1.1444E-007
 633.50  1.5426E-007
 634.00  1.4982E-007
 634.50  1.2274E-007
 635.00  4.9715E-008
 635.50  5.4937E-009
 636.00  0.0000E+000
 636.50  0.0000E+000
 637.00  0.0000E+000
 637.50  0.0000E+000
 638.00  0.0000E+000
 638.50  0.0000E+000
 639.00  0.0000E+000
 639.50  0.0000E+000
 640.00  0.0000E+000
 640.50  0.0000E+000
 641.00  0.0000E+000
 641.50  0.0000E+000
 642.00  2.2087E-008
 642.50  3.6761E-009
 643.00  0.0000E+000
 643.50  0.0000E+000
 644.00  0.0000E+000
 644.50  1.7540E-008
 645.00  1.9286E-007
 645.50  5.1863E-007
 646.00  6.5683E-007
 646.50  6.2189E-007
 647.00  4.0077E-007
 647.50  1.1288E-007
 648.00  0.0000E+000
 648.50  0.0000E+000
 649.00  0.0000E+000
 649.50  0.0000E+000
 650.00  0.0000E+000
 650.50  0.0000E+000
 651.00  0.0000E+000
 651.50  0.0000E+000
 652.00  0.0000E+000
 652.50  0.0000E+000
 653.00  0.0000E+000
 653.50  0.0000E+000
 654.00  0.0000E+000
 654.50  0.0000E+000
 655.00  0.0000E+000
 655.50  0.0000E+000
 656.00  0.0000E+000
 656.50  0.0000E+000
 657.00  0.0000E+000
 657.50  1.4035E-008
 658.00  2.7576E-007
 658.50  9.7937E-007
 659.00  1.3702E-006
 659.50  1.5762E-006
 660.00  1.3196E-006
 660.50  8.6921E-007
 661.00  7.4017E-007
 661.50  7.1541E-007
 662.00  9.2011E-007
 662.50  1.2062E-006
 663.00  1.3558E-006
 663.50  1.1897E-006
 664.00  1.0846E-006
 664.50  7.8850E-007
 665.00  4.3519E-007
 665.50  1.2702E-007
 666.00  0.0000E+000
 666.50  0.0000E+000
 667.00  0.0000E+000
 667.50  1.2928E-007
 668.00  2.9521E-007
 668.50  2.5601E-007
 669.00  1.4155E-007
 669.50  3.4500E-008
 670.00  1.8480E-009
 670.50  0.0000E+000
 671.00  0.0000E+000
 671.50  1.1844E-008
 672.00  1.3444E-007
 672.50  3.1308E-007
 673.00  6.6902E-007
 673.50  8.4042E-007
 674.00  8.0741E-007
 674.50  6.4648E-007
 675.00  3.9791E-007
 675.50  1.9091E-007
 676.00  1.9166E-007
 676.50  4.1994E-007
 677.00  5.6730E-007
 677.50  8.6482E-007
 678.00  9.8353E-007
 678.50  9.6587E-007
 679.00  9.6349E-007
 679.50  1.0861E-006
 680.00  8.6103E-007
 680.50  6.9967E-007
 681.00  5.7046E-007
 681.50  3.5652E-007
 682.00  3.7255E-007
 682.50  5.9413E-007
 683.00  8.4853E-007
 683.50  1.0297E-006
 684.00  1.0344E-006
 684.50  9.7573E-007
 685.00  1.1004E-006
 685.50  1.0244E-006
 686.00  1.5910E-006
 686.50  1.7859E-006
 687.00  2.1820E-006
 687.50  2.4589E-006
 688.00  2.6657E-006
 688.50  2.8129E-006
 689.00  3.0923E-006
 689.50  3.2225E-006
 690.00  3.0466E-006
 690.50  2.5016E-006
 691.00  1.7189E-006
 691.50  1.1132E-006
 692.00  5.7847E-007
 692.50  5.1602E-007
 693.00  7.1086E-007
 693.50  1.1476E-006
 694.00  1.2909E-006
 694.50  1.3379E-006
 695.00  1.2812E-006
 695.50  1.1109E-006
 696.00  8.8876E-007
 696.50  7.5695E-007
 697.00  7.6518E-007
 697.50  8.1592E-007
 698.00  8.4835E-007
 698.50  9.9375E-007
 699.00  1.0767E-006
 699.50  1.1443E-006
 700.00  1.4490E-006
 700.50  1.5477E-006
 701.00  1.4347E-006
 701.50  1.3721E-006
 702.00  1.1707E-006
 702.50  8.5589E-007
 703.00  6.6682E-007
 703.50  5.1185E-007
 704.00  3.6682E-007
 704.50  2.8503E-007
 705.00  2.4924E-007
 705.50  1.4226E-007
 706.00  7.9481E-008
 706.50  9.3986E-009
 707.00  0.0000E+000
 707.50  0.0000E+000
 708.00  1.5040E-008
 708.50  2.7986E-007
 709.00  7.2611E-007
 709.50  1.2272E-006
 710.00  1.8517E-006
 710.50  2.3427E-006
 711.00  2.4155E-006
 711.50  2.2419E-006
 712.00  2.0795E-006
 712.50  1.8382E-006
 713.00  1.5775E-006
 713.50  1.6523E-006
 714.00  1.9664E-006
 714.50  1.8938E-006
 715.00  1.9701E-006
 715.50  1.9122E-006
 716.00  1.8239E-006
 716.50  1.6132E-006
 717.00  1.4385E-006
 717.50  1.1120E-006
 718.00  7.9659E-007
 718.50  5.3710E-007
 719.00  5.0981E-007
 719.50  6.4659E-007
 720.00  8.6153E-007
 720.50  9.3519E-007
 721.00  8.2739E-007
 721.50  5.1336E-007
 722.00  3.3828E-007
 722.50  9.3503E-008
 723.00  6.3940E-010
 723.50  0.0000E+000
 724.00  0.0000E+000
 724.50  3.5204E-008
 725.00  2.7422E-007
 725.50  6.2453E-007
 726.00  9.5437E-007
 726.50  1.1764E-006
 727.00  1.0698E-006
 727.50  6.9974E-007
 728.00  4.3076E-007
 728.50  2.7667E-007
 729.00  2.3570E-007
 729.50  3.8946E-007
 730.00  5.9594E-007
 730.50  4.5607E-007
 731.00  1.1269E-007
 731.50  0.0000E+000
 732.00  0.0000E+000
 732.50  0.0000E+000
 733.00  0.0000E+000
 733.50  0.0000E+000
 734.00  0.0000E+000
 734.50  0.0000E+000
 735.00  0.0000E+000
 735.50  0.0000E+000
 736.00  0.0000E+000
 736.50  0.0000E+000
 737.00  0.0000E+000
 737.50  3.0348E-008
 738.00  5.8035E-009
 738.50  2.0744E-007
 739.00  4.1711E-007
 739.50  5.4421E-007
 740.00  7.1985E-007
 740.50  7.5755E-007
 741.00  5.0418E-007
 741.50  2.1918E-007
 742.00  3.3718E-008
 742.50  1.8230E-008
 743.00  2.6138E-007
 743.50  7.5767E-007
 744.00  1.0639E-006
 744.50  1.2033E-006
 745.00  1.3110E-006
 745.50  1.3063E-006
 746.00  1.5505E-006
 746.50  1.8300E-006
 747.00  1.6622E-006
 747.50  1.5236E-006
 748.00  9.9360E-007
 748.50  3.5073E-007
 749.00  1.2840E-007
 749.50  3.1177E-007
 750.00  6.1459E-007
 750.50  1.0717E-006
 751.00  1.5407E-006
 751.50  1.9920E-006
 752.00  2.3002E-006
 752.50  2.3716E-006
 753.00  2.4352E-006
 753.50  2.4714E-006
 754.00  2.2772E-006
 754.50  2.1921E-006
 755.00  2.0904E-006
 755.50  1.8973E-006
 756.00  1.6555E-006
 756.50  1.1806E-006
 757.00  1.0890E-006
 757.50  1.2076E-006
 758.00  1.4170E-006
 758.50  1.8598E-006
 759.00  2.4414E-006
 759.50  2.9061E-006
 760.00  2.9921E-006
 760.50  2.7605E-006
 761.00  2.4759E-006
 761.50  2.0231E-006
 762.00  1.4622E-006
 762.50  1.1428E-006
 763.00  1.0165E-006
 763.50  1.0720E-006
 764.00  1.3188E-006
 764.50  1.5044E-006
 765.00  1.4738E-006
 765.50  1.1168E-006
 766.00  7.7717E-007
 766.50  4.2150E-007
 767.00  1.3758E-007
 767.50  6.9112E-008
 768.00  1.2618E-007
 768.50  0.0000E+000
 769.00  1.3753E-007
 769.50  7.0829E-007
 770.00  1.1006E-006
 770.50  1.3943E-006
 771.00  1.6284E-006
 771.50  1.4021E-006
 772.00  4.2827E-007
 772.50  2.9252E-008
 773.00  0.0000E+000
 773.50  0.0000E+000
 774.00  0.0000E+000
 774.50  0.0000E+000
 775.00  0.0000E+000
 775.50  0.0000E+000
 776.00  0.0000E+000
 776.50  0.0000E+000
 777.00  0.0000E+000
 777.50  0.0000E+000
 778.00  0.0000E+000
 778.50  0.0000E+000
 779.00  0.0000E+000
 779.50  0.0000E+000
 780.00  0.0000E+000
 780.50  2.7460E-007
 781.00  8.2073E-007
 781.50  1.1840E-006
 782.00  1.2854E-006
 782.50  1.4636E-006
 783.00  1.2452E-006
 783.50  1.0683E-006
 784.00  1.3813E-006
 784.50  1.6227E-006
 785.00  2.3645E-006
 785.50  2.0282E-006
 786.00  1.8227E-006
 786.50  1.7111E-006
 787.00  1.0902E-006
 787.50  5.3451E-007
 788.00  6.6658E-007
 788.50  7.3953E-007
 789.00  9.4733E-007
 789.50  1.1330E-006
 790.00  1.3985E-006
 790.50  1.8686E-006
 791.00  2.1644E-006
 791.50  2.2494E-006
 792.00  2.2941E-006
 792.50  2.3772E-006
 793.00  3.3229E-006
 793.50  3.6195E-006
 794.00  4.4237E-006
 794.50  4.3668E-006
 795.00  3.7553E-006
 795.50  2.6719E-006
 796.00  1.7095E-006
 796.50  7.4552E-007
 797.00  6.4682E-007
 797.50  6.2039E-007
 798.00  7.0112E-007
 798.50  1.0304E-006
 799.00  1.5896E-006
 799.50  1.8592E-006
 800.00  1.7445E-006
 800.50  1.5946E-006
 801.00  1.4360E-006
 801.50  5.6084E-007
 802.00  3.0245E-007
 802.50  5.0825E-007
 803.00  1.4541E-006
 803.50  1.7809E-006
 804.00  2.2181E-006
 804.50  2.0909E-006
 805.00  1.4612E-006
 805.50  3.1909E-007
 806.00  0.0000E+000
 806.50  0.0000E+000
 807.00  0.0000E+000
 807.50  0.0000E+000
 808.00  0.0000E+000
 808.50  0.0000E+000
 809.00  0.0000E+000
 809.50  0.0000E+000
 810.00  0.0000E+000
 810.50  0.0000E+000
 811.00  3.3615E-008
 811.50  3.1251E-007
 812.00  4.5457E-007
 812.50  4.3570E-007
 813.00  4.1268E-007
 813.50  6.9736E-007
 814.00  4.5346E-007
 814.50  1.5011E-007
 815.00  3.7898E-007
 815.50  4.1187E-007
 816.00  6.4116E-007
 816.50  1.7020E-006
 817.00  2.6237E-006
 817.50  3.2376E-006
 818.00  3.5920E-006
 818.50  3.3285E-006
 819.00  3.0044E-006
 819.50  2.5255E-006
 820.00  2.0597E-006
 820.50  1.8529E-006
 821.00  1.7028E-006
 821.50  1.1612E-006
 822.00  8.1011E-007
 822.50  2.0592E-007
 823.00  0.0000E+000
 823.50  0.0000E+000
 824.00  0.0000E+000
 824.50  0.0000E+000
 825.00  0.0000E+000
 825.50  0.0000E+000
 826.00  0.0000E+000
 826.50  0.0000E+000
 827.00  0.0000E+000
 827.50  0.0000E+000
 828.00  0.0000E+000
 828.50  5.1127E-007
 829.00  1.2943E-006
 829.50  1.9773E-006
 830.00  2.2102E-006
 830.50  1.8130E-006
 831.00  6.4912E-007
 831.50  2.8618E-008
 832.00  0.0000E+000
 832.50  0.0000E+000
 833.00  0.0000E+000
 833.50  0.0000E+000
 834.00  3.0580E-008
 834.50  3.4087E-007
 835.00  1.0724E-006
 835.50  1.6465E-006
 836.00  2.1955E-006
 836.50  2.6767E-006
 837.00  2.9727E-006
 837.50  2.9094E-006
 838.00  2.9649E-006
 838.50  3.1907E-006
 839.00  3.2639E-006
 839.50  2.8360E-006
 840.00  2.1355E-006
 840.50  1.4057E-006
 841.00  6.5706E-007
 841.50  2.0985E-007
 842.00  2.6794E-007
 842.50  1.5208E-007
 843.00  2.0344E-007
 843.50  3.1828E-007
 844.00  2.5659E-007
 844.50  5.4680E-007
 845.00  7.9315E-007
 845.50  1.0316E-006
 846.00  1.2970E-006
 846.50  2.0374E-006
 847.00  3.1698E-006
 847.50  4.3689E-006
 848.00  5.0554E-006
 848.50  5.6049E-006
 849.00  5.5816E-006
 849.50  4.8311E-006
 850.00  4.2864E-006
 850.50  3.5986E-006
 851.00  2.4244E-006
 851.50  1.5300E-006
 852.00  1.0871E-006
 852.50  1.1301E-006
 853.00  1.1652E-006
 853.50  1.9394E-006
 854.00  2.2601E-006
 854.50  1.9977E-006
 855.00  8.9346E-007
 855.50  4.0177E-007
 856.00  0.0000E+000
 856.50  0.0000E+000
 857.00  0.0000E+000
 857.50  0.0000E+000
 858.00  0.0000E+000
 858.50  0.0000E+000
 859.00  0.0000E+000
 859.50  0.0000E+000
 860.00  0.0000E+000
 860.50  0.0000E+000
 861.00  0.0000E+000
 861.50  0.0000E+000
 862.00  0.0000E+000
 862.50  0.0000E+000
 863.00  0.0000E+000
 863.50  0.0000E+000
 864.00  0.0000E+000
 864.50  0.0000E+000
 865.00  0.0000E+000
 865.50  0.0000E+000
 866.00  0.0000E+000
 866.50  0.0000E+000
 867.00  0.0000E+000
 867.50  0.0000E+000
 868.00  0.0000E+000
 868.50  6.3396E-008
 869.00  4.1788E-007
 869.50  1.6232E-006
 870.00  3.6101E-006
 870.50  4.7408E-006
 871.00  6.0247E-006
 871.50  7.0335E-006
 872.00  5.6080E-006
 872.50  3.1217E-006
 873.00  1.2159E-006
 873.50  1.6523E-007
 874.00  0.0000E+000
 874.50  0.0000E+000
 875.00  0.0000E+000
 875.50  0.0000E+000
 876.00  0.0000E+000
 876.50  0.0000E+000
 877.00  0.0000E+000
 877.50  0.0000E+000
 878.00  0.0000E+000
 878.50  0.0000E+000
 879.00  2.3878E-007
 879.50  2.1992E-006
 880.00  2.9696E-006
 880.50  2.8364E-006
 881.00  2.1872E-006
 881.50  7.7558E-007
 882.00  1.6300E-007
 882.50  2.2863E-007
 883.00  3.2204E-007
 883.50  0.0000E+000
 884.00  0.0000E+000
 884.50  0.0000E+000
 885.00  0.0000E+000
 885.50  0.0000E+000
 886.00  0.0000E+000
 886.50  0.0000E+000
 887.00  0.0000E+000
 887.50  7.7352E-007
 888.00  1.4577E-006
 888.50  1.5450E-006
 889.00  1.6872E-006
 889.50  1.2706E-006
 890.00  4.9060E-007
 890.50  2.0156E-007
 891.00  1.1330E-006
 891.50  1.4265E-006
 892.00  2.0142E-006
 892.50  5.2109E-006
 893.00  7.5036E-006
 893.50  7.2080E-006
 894.00  7.4669E-006
 894.50  7.1208E-006
 895.00  4.8188E-006
 895.50  3.6970E-006
 896.00  3.5517E-006
 896.50  2.3622E-006
 897.00  8.4610E-007
 897.50  1.0147E-007
 898.00  0.0000E+000
 898.50  0.0000E+000
 899.00  0.0000E+000
 899.50  0.0000E+000
 900.00  0.0000E+000
 900.50  0.0000E+000
 901.00  0.0000E+000
 901.50  0.0000E+000
 902.00  0.0000E+000
 902.50  0.0000E+000
 903.00  0.0000E+000
 903.50  0.0000E+000
 904.00  0.0000E+000
 904.50  0.0000E+000
 905.00  0.0000E+000
 905.50  0.0000E+000
 906.00  0.0000E+000
 906.50  0.0000E+000
 907.00  0.0000E+000
 907.50  0.0000E+000
 908.00  0.0000E+000
 908.50  6.1471E-007
 909.00  2.0778E-006
 909.50  3.0818E-006
 910.00  3.3053E-006
 910.50  2.9037E-006
 911.00  2.2781E-006
 911.50  1.4114E-006
 912.00  7.0077E-007
 912.50  1.1180E-006
 913.00  1.9243E-006
 913.50  2.7867E-006
 914.00  3.3950E-006
 914.50  3.5116E-006
 915.00  2.5592E-006
 915.50  1.5482E-006
 916.00  6.1294E-007
 916.50  6.1064E-007
 917.00  9.6281E-007
 917.50  1.6969E-006
 918.00  2.0429E-006
 918.50  2.3557E-006
 919.00  1.5817E-006
 919.50  1.2732E-006
 920.00  7.4163E-007
 920.50  3.0518E-007
 921.00  1.4060E-007
 921.50  6.1805E-007
 922.00  1.0467E-006
 922.50  1.5488E-006
 923.00  1.9904E-006
 923.50  2.2810E-006
 924.00  3.0045E-006
 924.50  4.4689E-006
 925.00  7.8345E-006
 925.50  1.1047E-005
 926.00  1.2558E-005
 926.50  1.2480E-005
 927.00  1.1745E-005
 927.50  8.8345E-006
 928.00  6.6346E-006
 928.50  4.3723E-006
 929.00  3.2271E-006
 929.50  2.4261E-006
 930.00  2.0116E-006
 930.50  4.9916E-006
 931.00  1.0038E-005
 931.50  1.0445E-005
 932.00  8.9192E-006
 932.50  5.6468E-006
 933.00  0.0000E+000
 933.50  0.0000E+000
 934.00  0.0000E+000
 934.50  0.0000E+000
 935.00  0.0000E+000
 935.50  0.0000E+000
 936.00  0.0000E+000
 936.50  0.0000E+000
 937.00  0.0000E+000
 937.50  6.1142E-008
 938.00  1.0807E-006
 938.50  2.9557E-006
 939.00  4.2992E-006
 939.50  4.8857E-006
 940.00  4.2220E-006
 940.50  3.3448E-006
 941.00  4.7852E-006
 941.50  8.1333E-006
 942.00  1.2213E-005
 942.50  1.6914E-005
 943.00  2.0780E-005
 943.50  1.7319E-005
 944.00  1.2647E-005
 944.50  8.1771E-006
 945.00  3.3477E-006
 945.50  5.2453E-007
 946.00  5.4959E-006
 946.50  8.9160E-006
 947.00  1.1217E-005
 947.50  1.2779E-005
 948.00  1.2170E-005
 948.50  7.3590E-006
 949.00  2.5574E-006
 949.50  0.0000E+000
 950.00  0.0000E+000
 950.50  0.0000E+000
 951.00  0.0000E+000
 951.50  0.0000E+000
 952.00  0.0000E+000
 952.50  0.0000E+000
 953.00  0.0000E+000
 953.50  0.0000E+000
 954.00  0.0000E+000
 954.50  2.9343E-007
 955.00  1.2276E-006
 955.50  2.1183E-006
 956.00  1.0797E-006
 956.50  0.0000E+000
 957.00  0.0000E+000
 957.50  0.0000E+000
 958.00  0.0000E+000
 958.50  0.0000E+000
 959.00  0.0000E+000
 959.50  0.0000E+000
 960.00  8.4561E-007
 960.50  1.2846E-006
 961.00  1.9675E-006
 961.50  3.2808E-006
 962.00  5.4614E-006
 962.50  5.8881E-006
 963.00  7.3382E-006
 963.50  1.6016E-005
 964.00  1.5539E-005
 964.50  1.2969E-005
 965.00  1.2428E-005
 965.50  9.4267E-006
 966.00  1.9996E-006
 966.50  4.2267E-007
 967.00  0.0000E+000
 967.50  0.0000E+000
 968.00  0.0000E+000
 968.50  2.3851E-007
 969.00  1.8121E-006
 969.50  4.7504E-006
 970.00  6.4908E-006
 970.50  7.5192E-006
 971.00  1.2595E-005
 971.50  1.9480E-005
 972.00  2.2415E-005
 972.50  2.5371E-005
 973.00  2.6584E-005
 973.50  2.2531E-005
 974.00  1.8017E-005
 974.50  1.4421E-005
 975.00  7.6970E-006
 975.50  1.6142E-006
 976.00  0.0000E+000
 976.50  0.0000E+000
 977.00  0.0000E+000
 977.50  0.0000E+000
 978.00  0.0000E+000
 978.50  0.0000E+000
 979.00  0.0000E+000
 979.50  0.0000E+000
 980.00  0.0000E+000
 980.50  0.0000E+000
 981.00  0.0000E+000
 981.50  0.0000E+000
 982.00  0.0000E+000
 982.50  0.0000E+000
 983.00  0.0000E+000
 983.50  0.0000E+000
 984.00  0.0000E+000
 984.50  0.0000E+000
 985.00  0.0000E+000
 985.50  0.0000E+000
 986.00  0.0000E+000
 986.50  0.0000E+000
 987.00  1.6462E-006
 987.50  7.8760E-006
 988.00  1.3027E-005
 988.50  1.3294E-005
 989.00  9.0215E-006
 989.50  3.4894E-006
 990.00  0.0000E+000
 990.50  0.0000E+000
 991.00  5.6723E-006
 991.50  1.8331E-005
 992.00  3.0576E-005
 992.50  4.3950E-005
 993.00  5.1687E-005
 993.50  5.1692E-005
 994.00  5.3343E-005
 994.50  5.8630E-005
 995.00  6.1164E-005
 995.50  6.0796E-005
 996.00  5.7304E-005
 996.50  5.5330E-005
 997.00  4.6478E-005
 997.50  3.6684E-005
 998.00  2.9170E-005
 998.50  2.8720E-005
 999.00  2.2868E-005
 999.50  2.3631E-005
1000.00  1.3732E-005
1000.50  6.6946E-007
1001.00  0.0000E+000
1001.50  0.0000E+000
1002.00  0.0000E+000
1002.50  0.0000E+000
1003.00  0.0000E+000
1003.50  0.0000E+000
1004.00  0.0000E+000
1004.50  0.0000E+000
1005.00  0.0000E+000
1005.50  0.0000E+000
1006.00  0.0000E+000
1006.50  0.0000E+000
1007.00  0.0000E+000
1007.50  0.0000E+000
1008.00  0.0000E+000
1008.50  0.0000E+000
1009.00  0.0000E+000
1009.50  0.0000E+000
1010.00  0.0000E+000
1010.50  0.0000E+000
1011.00  0.0000E+000
1011.50  0.0000E+000
1012.00  0.0000E+000
1012.50  0.0000E+000
1013.00  0.0000E+000
1013.50  0.0000E+000
1014.00  0.0000E+000
1014.50  0.0000E+000
1015.00  0.0000E+000
1015.50  0.0000E+000
1016.00  0.0000E+000
1016.50  0.0000E+000
1017.00  0.0000E+000
1017.50  0.0000E+000
1018.00  0.0000E+000
1018.50  0.0000E+000
1019.00  0.0000E+000
1019.50  0.0000E+000
1020.00  0.0000E+000
1020.50  0.0000E+000
1021.00  0.0000E+000
1021.50  0.0000E+000
1022.00  0.0000E+000
1022.50  0.0000E+000
1023.00  0.0000E+000
1023.50  0.0000E+000
1024.00  0.0000E+000
1024.50  0.0000E+000
1025.00  0.0000E+000
1025.50  0.0000E+000
1026.00  0.0000E+000
1026.50  0.0000E+000
1027.00  0.0000E+000
1027.50  0.0000E+000
1028.00  0.0000E+000
1028.50  0.0000E+000
1029.00  0.0000E+000
1029.50  0.0000E+000
1030.00  0.0000E+000
1030.50  0.0000E+000
1031.00  0.0000E+000
1031.50  0.0000E+000
1032.00  0.0000E+000
1032.50  0.0000E+000
1033.00  0.0000E+000
1033.50  0.0000E+000
1034.00  0.0000E+000
1034.50  0.0000E+000
1035.00  0.0000E+000
1035.50  0.0000E+000
1036.00  0.0000E+000
1036.50  0.0000E+000
1037.00  0.0000E+000
1037.50  0.0000E+000
1038.00  0.0000E+000
1038.50  0.0000E+000
1039.00  0.0000E+000
1039.50  0.0000E+000
1040.00  0.0000E+000
1040.50  0.0000E+000
1041.00  0.0000E+000
1041.50  0.0000E+000
1042.00  0.0000E+000
1042.50  0.0000E+000
1043.00  0.0000E+000
1043.50  0.0000E+000
1044.00  0.0000E+000
1044.50  0.0000E+000
1045.00  0.0000E+000
1045.50  0.0000E+000
1046.00  0.0000E+000
1046.50  0.0000E+000
1047.00  0.0000E+000
1047.50  0.0000E+000
1048.00  0.0000E+000
1048.50  0.0000E+000
1049.00  0.0000E+000
1049.50  0.0000E+000
1050.00  0.0000E+000
1050.50  0.0000E+000
1051.00  0.0000E+000
1051.50  0.0000E+000
1052.00  0.0000E+000
1052.50  0.0000E+000
1053.00  0.0000E+000
1053.50  0.0000E+000
1054.00  0.0000E+000
1054.50  0.0000E+000
1055.00  0.0000E+000
1055.50  0.0000E+000
1056.00  0.0000E+000
1056.50  0.0000E+000
1057.00  0.0000E+000
1057.50  0.0000E+000
1058.00  0.0000E+000
1058.50  0.0000E+000
1059.00  0.0000E+000
1059.50  0.0000E+000
1060.00  0.0000E+000
1060.50  0.0000E+000
1061.00  0.0000E+000
1061.50  0.0000E+000
1062.00  0.0000E+000
1062.50  0.0000E+000
1063.00  0.0000E+000
1063.50  0.0000E+000
1064.00  0.0000E+000
1064.50  0.0000E+000
1065.00  0.0000E+000
1065.50  0.0000E+000
1066.00  0.0000E+000
1066.50  0.0000E+000
1067.00  0.0000E+000
1067.50  0.0000E+000
1068.00  0.0000E+000
1068.50  0.0000E+000
1069.00  0.0000E+000
1069.50  0.0000E+000
1070.00  0.0000E+000
1070.50  0.0000E+000
1071.00  0.0000E+000
1071.50  0.0000E+000
1072.00  0.0000E+000
1072.50  0.0000E+000
1073.00  0.0000E+000
1073.50  0.0000E+000
1074.00  0.0000E+000
1074.50  0.0000E+000
1075.00  0.0000E+000
1075.50  0.0000E+000
1076.00  0.0000E+000
1076.50  0.0000E+000
1077.00  0.0000E+000
1077.50  0.0000E+000
1078.00  0.0000E+000
1078.50  0.0000E+000
1079.00  0.0000E+000
1079.50  0.0000E+000
1080.00  0.0000E+000
1080.50  0.0000E+000
1081.00  0.0000E+000
1081.50  0.0000E+000
1082.00  0.0000E+000
1082.50  0.0000E+000
1083.00  0.0000E+000
1083.50  0.0000E+000
1084.00  0.0000E+000
1084.50  0.0000E+000
1085.00  0.0000E+000
1085.50  0.0000E+000
1086.00  0.0000E+000
1086.50  0.0000E+000
1087.00  0.0000E+000
1087.50  0.0000E+000
1088.00  0.0000E+000
1088.50  0.0000E+000
1089.00  0.0000E+000
1089.50  0.0000E+000
1090.00  0.0000E+000
1090.50  0.0000E+000
1091.00  0.0000E+000
1091.50  0.0000E+000
1092.00  0.0000E+000
1092.50  0.0000E+000
1093.00  0.0000E+000
1093.50  0.0000E+000
1094.00  0.0000E+000
1094.50  0.0000E+000
1095.00  0.0000E+000
1095.50  0.0000E+000
1096.00  0.0000E+000
1096.50  0.0000E+000
1097.00  0.0000E+000
1097.50  0.0000E+000
1098.00  0.0000E+000
1098.50  0.0000E+000
1099.00  0.0000E+000
1099.50  0.0000E+000
1100.00  0.0000E+000
1100.50  0.0000E+000
1101.00  0.0000E+000
1101.50  0.0000E+000
1102.00  0.0000E+000
1102.50  0.0000E+000
1103.00  0.0000E+000
1103.50  0.0000E+000
1104.00  0.0000E+000
1104.50  0.0000E+000
1105.00  0.0000E+000
1105.50  0.0000E+000
1106.00  0.0000E+000
1106.50  0.0000E+000
1107.00  0.0000E+000
1107.50  0.0000E+000
1108.00  0.0000E+000
1108.50  0.0000E+000
1109.00  0.0000E+000
1109.50  0.0000E+000
1110.00  0.0000E+000
1110.50  0.0000E+000
1111.00  0.0000E+000
1111.50  0.0000E+000
1112.00  0.0000E+000
1112.50  0.0000E+000
1113.00  0.0000E+000
1113.50  0.0000E+000
1114.00  0.0000E+000
1114.50  0.0000E+000
1115.00  0.0000E+000
1115.50  0.0000E+000
1116.00  0.0000E+000
1116.50  0.0000E+000
1117.00  0.0000E+000
1117.50  0.0000E+000
1118.00  0.0000E+000
1118.50  0.0000E+000
1119.00  0.0000E+000
1119.50  0.0000E+000
1120.00  0.0000E+000
1120.50  0.0000E+000
1121.00  0.0000E+000
1121.50  0.0000E+000
1122.00  0.0000E+000
1122.50  0.0000E+000
1123.00  0.0000E+000
1123.50  0.0000E+000
1124.00  0.0000E+000
1124.50  0.0000E+000
1125.00  0.0000E+000
1125.50  0.0000E+000
1126.00  0.0000E+000
1126.50  0.0000E+000
1127.00  0.0000E+000
1127.50  0.0000E+000
: 6
