# Supplementary material for: A photoconversion model for full spectral programming and multiplexing of optogenetic systems
Source: Mol Syst Biol. 2017 Apr 24;13(4):926. doi: 10.15252/msb.20167456 (PMC5408778; doi:10.15252/msb.20167456)
Supplement: Supplementary file 11 — Dataset EV3 [file MSB-13-926-s011.zip › dataset_ev3_led_data/led_calibration_data/EO_03/Shannen_c1/raw/6.IRR]

" File: 160129_calibrations\post-calibration\Sha
" RAD->  Wave:647.21nm  Pix:1050  Val:  0.000  Time:400ms  Avg:1  Sm:1  Sg:1  Tc:off  SNAP  Xt:1  Ch:1  Xtrig wnmcal >RAD-IS6.CAL
 180.00  0.0000E+000
 180.50  0.0000E+000
 181.00  0.0000E+000
 181.50  0.0000E+000
 182.00  0.0000E+000
 182.50  0.0000E+000
 183.00  0.0000E+000
 183.50  0.0000E+000
 184.00  0.0000E+000
 184.50  0.0000E+000
 185.00  0.0000E+000
 185.50  0.0000E+000
 186.00  0.0000E+000
 186.50  0.0000E+000
 187.00  0.0000E+000
 187.50  0.0000E+000
 188.00  0.0000E+000
 188.50  0.0000E+000
 189.00  0.0000E+000
 189.50  0.0000E+000
 190.00  0.0000E+000
 190.50  0.0000E+000
 191.00  0.0000E+000
 191.50  0.0000E+000
 192.00  0.0000E+000
 192.50  0.0000E+000
 193.00  0.0000E+000
 193.50  0.0000E+000
 194.00  0.0000E+000
 194.50  0.0000E+000
 195.00  0.0000E+000
 195.50  0.0000E+000
 196.00  0.0000E+000
 196.50  0.0000E+000
 197.00  0.0000E+000
 197.50  0.0000E+000
 198.00  0.0000E+000
 198.50  0.0000E+000
 199.00  0.0000E+000
 199.50  0.0000E+000
 200.00  0.0000E+000
 200.50  0.0000E+000
 201.00  0.0000E+000
 201.50  0.0000E+000
 202.00  0.0000E+000
 202.50  0.0000E+000
 203.00  0.0000E+000
 203.50  0.0000E+000
 204.00  0.0000E+000
 204.50  0.0000E+000
 205.00  0.0000E+000
 205.50  0.0000E+000
 206.00  0.0000E+000
 206.50  0.0000E+000
 207.00  0.0000E+000
 207.50  0.0000E+000
 208.00  0.0000E+000
 208.50  0.0000E+000
 209.00  0.0000E+000
 209.50  0.0000E+000
 210.00  0.0000E+000
 210.50  0.0000E+000
 211.00  0.0000E+000
 211.50  0.0000E+000
 212.00  0.0000E+000
 212.50  0.0000E+000
 213.00  0.0000E+000
 213.50  0.0000E+000
 214.00  0.0000E+000
 214.50  0.0000E+000
 215.00  0.0000E+000
 215.50  0.0000E+000
 216.00  0.0000E+000
 216.50  0.0000E+000
 217.00  0.0000E+000
 217.50  0.0000E+000
 218.00  0.0000E+000
 218.50  0.0000E+000
 219.00  0.0000E+000
 219.50  0.0000E+000
 220.00  0.0000E+000
 220.50  0.0000E+000
 221.00  0.0000E+000
 221.50  0.0000E+000
 222.00  0.0000E+000
 222.50  0.0000E+000
 223.00  0.0000E+000
 223.50  0.0000E+000
 224.00  0.0000E+000
 224.50  0.0000E+000
 225.00  0.0000E+000
 225.50  0.0000E+000
 226.00  0.0000E+000
 226.50  0.0000E+000
 227.00  0.0000E+000
 227.50  0.0000E+000
 228.00  0.0000E+000
 228.50  0.0000E+000
 229.00  0.0000E+000
 229.50  0.0000E+000
 230.00  0.0000E+000
 230.50  0.0000E+000
 231.00  0.0000E+000
 231.50  0.0000E+000
 232.00  0.0000E+000
 232.50  0.0000E+000
 233.00  0.0000E+000
 233.50  0.0000E+000
 234.00  0.0000E+000
 234.50  0.0000E+000
 235.00  0.0000E+000
 235.50  0.0000E+000
 236.00  0.0000E+000
 236.50  0.0000E+000
 237.00  0.0000E+000
 237.50  0.0000E+000
 238.00  0.0000E+000
 238.50  0.0000E+000
 239.00  0.0000E+000
 239.50  0.0000E+000
 240.00  0.0000E+000
 240.50  0.0000E+000
 241.00  0.0000E+000
 241.50  0.0000E+000
 242.00  0.0000E+000
 242.50  0.0000E+000
 243.00  0.0000E+000
 243.50  0.0000E+000
 244.00  0.0000E+000
 244.50  0.0000E+000
 245.00  0.0000E+000
 245.50  0.0000E+000
 246.00  0.0000E+000
 246.50  0.0000E+000
 247.00  0.0000E+000
 247.50  0.0000E+000
 248.00  0.0000E+000
 248.50  0.0000E+000
 249.00  0.0000E+000
 249.50  0.0000E+000
 250.00  0.0000E+000
 250.50  0.0000E+000
 251.00  0.0000E+000
 251.50  0.0000E+000
 252.00  0.0000E+000
 252.50  0.0000E+000
 253.00  0.0000E+000
 253.50  0.0000E+000
 254.00  0.0000E+000
 254.50  0.0000E+000
 255.00  0.0000E+000
 255.50  0.0000E+000
 256.00  0.0000E+000
 256.50  0.0000E+000
 257.00  0.0000E+000
 257.50  0.0000E+000
 258.00  0.0000E+000
 258.50  0.0000E+000
 259.00  0.0000E+000
 259.50  0.0000E+000
 260.00  0.0000E+000
 260.50  0.0000E+000
 261.00  0.0000E+000
 261.50  0.0000E+000
 262.00  0.0000E+000
 262.50  0.0000E+000
 263.00  0.0000E+000
 263.50  0.0000E+000
 264.00  0.0000E+000
 264.50  0.0000E+000
 265.00  0.0000E+000
 265.50  0.0000E+000
 266.00  0.0000E+000
 266.50  0.0000E+000
 267.00  0.0000E+000
 267.50  0.0000E+000
 268.00  0.0000E+000
 268.50  0.0000E+000
 269.00  0.0000E+000
 269.50  0.0000E+000
 270.00  0.0000E+000
 270.50  0.0000E+000
 271.00  0.0000E+000
 271.50  0.0000E+000
 272.00  0.0000E+000
 272.50  0.0000E+000
 273.00  0.0000E+000
 273.50  0.0000E+000
 274.00  0.0000E+000
 274.50  0.0000E+000
 275.00  0.0000E+000
 275.50  0.0000E+000
 276.00  0.0000E+000
 276.50  0.0000E+000
 277.00  0.0000E+000
 277.50  0.0000E+000
 278.00  0.0000E+000
 278.50  0.0000E+000
 279.00  0.0000E+000
 279.50  0.0000E+000
 280.00  0.0000E+000
 280.50  0.0000E+000
 281.00  0.0000E+000
 281.50  0.0000E+000
 282.00  0.0000E+000
 282.50  0.0000E+000
 283.00  0.0000E+000
 283.50  0.0000E+000
 284.00  0.0000E+000
 284.50  0.0000E+000
 285.00  0.0000E+000
 285.50  0.0000E+000
 286.00  0.0000E+000
 286.50  0.0000E+000
 287.00  0.0000E+000
 287.50  0.0000E+000
 288.00  0.0000E+000
 288.50  0.0000E+000
 289.00  0.0000E+000
 289.50  0.0000E+000
 290.00  0.0000E+000
 290.50  0.0000E+000
 291.00  0.0000E+000
 291.50  0.0000E+000
 292.00  0.0000E+000
 292.50  0.0000E+000
 293.00  0.0000E+000
 293.50  0.0000E+000
 294.00  0.0000E+000
 294.50  0.0000E+000
 295.00  0.0000E+000
 295.50  0.0000E+000
 296.00  0.0000E+000
 296.50  0.0000E+000
 297.00  0.0000E+000
 297.50  0.0000E+000
 298.00  0.0000E+000
 298.50  0.0000E+000
 299.00  0.0000E+000
 299.50  0.0000E+000
 300.00  0.0000E+000
 300.50  0.0000E+000
 301.00  0.0000E+000
 301.50  0.0000E+000
 302.00  0.0000E+000
 302.50  0.0000E+000
 303.00  0.0000E+000
 303.50  0.0000E+000
 304.00  0.0000E+000
 304.50  0.0000E+000
 305.00  0.0000E+000
 305.50  0.0000E+000
 306.00  0.0000E+000
 306.50  0.0000E+000
 307.00  0.0000E+000
 307.50  0.0000E+000
 308.00  0.0000E+000
 308.50  0.0000E+000
 309.00  0.0000E+000
 309.50  0.0000E+000
 310.00  0.0000E+000
 310.50  0.0000E+000
 311.00  0.0000E+000
 311.50  0.0000E+000
 312.00  0.0000E+000
 312.50  0.0000E+000
 313.00  0.0000E+000
 313.50  0.0000E+000
 314.00  0.0000E+000
 314.50  0.0000E+000
 315.00  0.0000E+000
 315.50  0.0000E+000
 316.00  0.0000E+000
 316.50  0.0000E+000
 317.00  0.0000E+000
 317.50  0.0000E+000
 318.00  0.0000E+000
 318.50  0.0000E+000
 319.00  0.0000E+000
 319.50  0.0000E+000
 320.00  0.0000E+000
 320.50  0.0000E+000
 321.00  0.0000E+000
 321.50  0.0000E+000
 322.00  0.0000E+000
 322.50  0.0000E+000
 323.00  0.0000E+000
 323.50  0.0000E+000
 324.00  0.0000E+000
 324.50  0.0000E+000
 325.00  0.0000E+000
 325.50  0.0000E+000
 326.00  0.0000E+000
 326.50  0.0000E+000
 327.00  0.0000E+000
 327.50  0.0000E+000
 328.00  0.0000E+000
 328.50  0.0000E+000
 329.00  0.0000E+000
 329.50  0.0000E+000
 330.00  0.0000E+000
 330.50  0.0000E+000
 331.00  0.0000E+000
 331.50  0.0000E+000
 332.00  0.0000E+000
 332.50  0.0000E+000
 333.00  0.0000E+000
 333.50  0.0000E+000
 334.00  0.0000E+000
 334.50  0.0000E+000
 335.00  0.0000E+000
 335.50  0.0000E+000
 336.00  0.0000E+000
 336.50  0.0000E+000
 337.00  0.0000E+000
 337.50  0.0000E+000
 338.00  0.0000E+000
 338.50  0.0000E+000
 339.00  0.0000E+000
 339.50  0.0000E+000
 340.00  0.0000E+000
 340.50  0.0000E+000
 341.00  0.0000E+000
 341.50  0.0000E+000
 342.00  0.0000E+000
 342.50  0.0000E+000
 343.00  0.0000E+000
 343.50  0.0000E+000
 344.00  0.0000E+000
 344.50  0.0000E+000
 345.00  0.0000E+000
 345.50  0.0000E+000
 346.00  0.0000E+000
 346.50  0.0000E+000
 347.00  0.0000E+000
 347.50  0.0000E+000
 348.00  0.0000E+000
 348.50  0.0000E+000
 349.00  0.0000E+000
 349.50  0.0000E+000
 350.00  0.0000E+000
 350.50  0.0000E+000
 351.00  0.0000E+000
 351.50  0.0000E+000
 352.00  0.0000E+000
 352.50  0.0000E+000
 353.00  0.0000E+000
 353.50  0.0000E+000
 354.00  0.0000E+000
 354.50  0.0000E+000
 355.00  0.0000E+000
 355.50  0.0000E+000
 356.00  0.0000E+000
 356.50  0.0000E+000
 357.00  0.0000E+000
 357.50  0.0000E+000
 358.00  0.0000E+000
 358.50  0.0000E+000
 359.00  0.0000E+000
 359.50  2.8359E-010
 360.00  2.9581E-008
 360.50  9.4069E-008
 361.00  1.2571E-007
 361.50  1.0370E-007
 362.00  5.7556E-008
 362.50  6.3260E-009
 363.00  0.0000E+000
 363.50  0.0000E+000
 364.00  0.0000E+000
 364.50  0.0000E+000
 365.00  0.0000E+000
 365.50  0.0000E+000
 366.00  0.0000E+000
 366.50  0.0000E+000
 367.00  1.8717E-010
 367.50  3.1014E-009
 368.00  1.3790E-008
 368.50  2.4783E-008
 369.00  5.2206E-008
 369.50  6.5356E-008
 370.00  1.0980E-007
 370.50  1.5151E-007
 371.00  1.7217E-007
 371.50  1.7254E-007
 372.00  1.6108E-007
 372.50  1.3644E-007
 373.00  1.3099E-007
 373.50  1.5614E-007
 374.00  2.1560E-007
 374.50  2.0686E-007
 375.00  1.8284E-007
 375.50  1.5786E-007
 376.00  1.2540E-007
 376.50  1.4638E-007
 377.00  1.9519E-007
 377.50  2.1818E-007
 378.00  2.2252E-007
 378.50  9.8881E-008
 379.00  4.0885E-008
 379.50  0.0000E+000
 380.00  0.0000E+000
 380.50  4.8738E-008
 381.00  1.4786E-007
 381.50  2.6275E-007
 382.00  3.4967E-007
 382.50  3.7419E-007
 383.00  3.0435E-007
 383.50  2.7245E-007
 384.00  3.1961E-007
 384.50  3.2353E-007
 385.00  3.4122E-007
 385.50  3.7295E-007
 386.00  2.9114E-007
 386.50  2.0912E-007
 387.00  1.1558E-007
 387.50  3.2251E-008
 388.00  0.0000E+000
 388.50  0.0000E+000
 389.00  0.0000E+000
 389.50  0.0000E+000
 390.00  0.0000E+000
 390.50  0.0000E+000
 391.00  0.0000E+000
 391.50  0.0000E+000
 392.00  0.0000E+000
 392.50  1.8839E-008
 393.00  7.2023E-008
 393.50  1.1014E-007
 394.00  1.8588E-007
 394.50  2.8422E-007
 395.00  3.4691E-007
 395.50  5.0817E-007
 396.00  6.0442E-007
 396.50  6.6346E-007
 397.00  6.7517E-007
 397.50  6.4113E-007
 398.00  5.9471E-007
 398.50  5.7956E-007
 399.00  5.6333E-007
 399.50  5.9510E-007
 400.00  6.0853E-007
 400.50  5.9032E-007
 401.00  5.5362E-007
 401.50  5.0548E-007
 402.00  4.1696E-007
 402.50  3.3210E-007
 403.00  2.3112E-007
 403.50  1.2056E-007
 404.00  5.2301E-008
 404.50  0.0000E+000
 405.00  0.0000E+000
 405.50  0.0000E+000
 406.00  0.0000E+000
 406.50  0.0000E+000
 407.00  4.7290E-008
 407.50  1.2545E-007
 408.00  2.1245E-007
 408.50  2.9748E-007
 409.00  3.5657E-007
 409.50  4.1564E-007
 410.00  4.8541E-007
 410.50  5.1640E-007
 411.00  5.0579E-007
 411.50  4.8589E-007
 412.00  4.3988E-007
 412.50  4.4103E-007
 413.00  5.2408E-007
 413.50  6.0963E-007
 414.00  6.3067E-007
 414.50  6.3816E-007
 415.00  6.0401E-007
 415.50  5.3441E-007
 416.00  4.9479E-007
 416.50  4.8337E-007
 417.00  4.3711E-007
 417.50  4.2127E-007
 418.00  4.9236E-007
 418.50  5.9385E-007
 419.00  7.0450E-007
 419.50  8.0138E-007
 420.00  8.2290E-007
 420.50  7.9472E-007
 421.00  7.6544E-007
 421.50  7.5158E-007
 422.00  7.2913E-007
 422.50  7.2204E-007
 423.00  6.8703E-007
 423.50  6.3318E-007
 424.00  5.7321E-007
 424.50  5.7936E-007
 425.00  6.4076E-007
 425.50  7.3788E-007
 426.00  9.1583E-007
 426.50  1.1125E-006
 427.00  1.3413E-006
 427.50  1.5020E-006
 428.00  1.5882E-006
 428.50  1.7137E-006
 429.00  1.8341E-006
 429.50  1.9558E-006
 430.00  2.1820E-006
 430.50  2.3750E-006
 431.00  2.4882E-006
 431.50  2.6098E-006
 432.00  2.6973E-006
 432.50  2.7822E-006
 433.00  2.9175E-006
 433.50  3.0759E-006
 434.00  3.2200E-006
 434.50  3.3757E-006
 435.00  3.5294E-006
 435.50  3.6914E-006
 436.00  3.8695E-006
 436.50  4.0751E-006
 437.00  4.3385E-006
 437.50  4.6356E-006
 438.00  4.9866E-006
 438.50  5.4011E-006
 439.00  5.8137E-006
 439.50  6.2273E-006
 440.00  6.6458E-006
 440.50  6.9825E-006
 441.00  7.3523E-006
 441.50  7.7861E-006
 442.00  8.2272E-006
 442.50  8.7230E-006
 443.00  9.2815E-006
 443.50  9.8397E-006
 444.00  1.0417E-005
 444.50  1.1054E-005
 445.00  1.1659E-005
 445.50  1.2261E-005
 446.00  1.2827E-005
 446.50  1.3465E-005
 447.00  1.4179E-005
 447.50  1.5001E-005
 448.00  1.5877E-005
 448.50  1.6750E-005
 449.00  1.7601E-005
 449.50  1.8448E-005
 450.00  1.9350E-005
 450.50  2.0348E-005
 451.00  2.1467E-005
 451.50  2.2641E-005
 452.00  2.3884E-005
 452.50  2.5194E-005
 453.00  2.6568E-005
 453.50  2.8056E-005
 454.00  2.9659E-005
 454.50  3.1404E-005
 455.00  3.3276E-005
 455.50  3.5300E-005
 456.00  3.7466E-005
 456.50  3.9776E-005
 457.00  4.2226E-005
 457.50  4.4801E-005
 458.00  4.7526E-005
 458.50  5.0284E-005
 459.00  5.3118E-005
 459.50  5.6100E-005
 460.00  5.9146E-005
 460.50  6.2309E-005
 461.00  6.5579E-005
 461.50  6.8869E-005
 462.00  7.2200E-005
 462.50  7.5594E-005
 463.00  7.8965E-005
 463.50  8.2272E-005
 464.00  8.5537E-005
 464.50  8.8568E-005
 465.00  9.1396E-005
 465.50  9.4081E-005
 466.00  9.6543E-005
 466.50  9.8807E-005
 467.00  1.0085E-004
 467.50  1.0267E-004
 468.00  1.0420E-004
 468.50  1.0544E-004
 469.00  1.0641E-004
 469.50  1.0709E-004
 470.00  1.0748E-004
 470.50  1.0767E-004
 471.00  1.0765E-004
 471.50  1.0739E-004
 472.00  1.0692E-004
 472.50  1.0626E-004
 473.00  1.0542E-004
 473.50  1.0442E-004
 474.00  1.0324E-004
 474.50  1.0185E-004
 475.00  1.0028E-004
 475.50  9.8598E-005
 476.00  9.6888E-005
 476.50  9.5207E-005
 477.00  9.3540E-005
 477.50  9.1911E-005
 478.00  9.0320E-005
 478.50  8.8734E-005
 479.00  8.7145E-005
 479.50  8.5614E-005
 480.00  8.4081E-005
 480.50  8.2573E-005
 481.00  8.1116E-005
 481.50  7.9730E-005
 482.00  7.8378E-005
 482.50  7.7030E-005
 483.00  7.5681E-005
 483.50  7.4308E-005
 484.00  7.2914E-005
 484.50  7.1489E-005
 485.00  7.0081E-005
 485.50  6.8664E-005
 486.00  6.7227E-005
 486.50  6.5761E-005
 487.00  6.4298E-005
 487.50  6.2874E-005
 488.00  6.1516E-005
 488.50  6.0244E-005
 489.00  5.9032E-005
 489.50  5.7785E-005
 490.00  5.6474E-005
 490.50  5.5106E-005
 491.00  5.3689E-005
 491.50  5.2276E-005
 492.00  5.0901E-005
 492.50  4.9565E-005
 493.00  4.8278E-005
 493.50  4.7037E-005
 494.00  4.5788E-005
 494.50  4.4555E-005
 495.00  4.3312E-005
 495.50  4.2056E-005
 496.00  4.0824E-005
 496.50  3.9634E-005
 497.00  3.8483E-005
 497.50  3.7369E-005
 498.00  3.6264E-005
 498.50  3.5134E-005
 499.00  3.3988E-005
 499.50  3.2834E-005
 500.00  3.1706E-005
 500.50  3.0610E-005
 501.00  2.9587E-005
 501.50  2.8628E-005
 502.00  2.7697E-005
 502.50  2.6755E-005
 503.00  2.5811E-005
 503.50  2.4902E-005
 504.00  2.3984E-005
 504.50  2.3088E-005
 505.00  2.2244E-005
 505.50  2.1407E-005
 506.00  2.0582E-005
 506.50  1.9819E-005
 507.00  1.9119E-005
 507.50  1.8461E-005
 508.00  1.7841E-005
 508.50  1.7248E-005
 509.00  1.6698E-005
 509.50  1.6134E-005
 510.00  1.5634E-005
 510.50  1.5088E-005
 511.00  1.4549E-005
 511.50  1.4033E-005
 512.00  1.3495E-005
 512.50  1.2970E-005
 513.00  1.2461E-005
 513.50  1.1980E-005
 514.00  1.1538E-005
 514.50  1.1162E-005
 515.00  1.0773E-005
 515.50  1.0392E-005
 516.00  9.9888E-006
 516.50  9.5739E-006
 517.00  9.1649E-006
 517.50  8.7842E-006
 518.00  8.4178E-006
 518.50  8.0490E-006
 519.00  7.7035E-006
 519.50  7.4164E-006
 520.00  7.1385E-006
 520.50  6.9130E-006
 521.00  6.7367E-006
 521.50  6.5487E-006
 522.00  6.3508E-006
 522.50  6.1378E-006
 523.00  5.9216E-006
 523.50  5.7254E-006
 524.00  5.5409E-006
 524.50  5.4122E-006
 525.00  5.3313E-006
 525.50  5.2305E-006
 526.00  5.1156E-006
 526.50  4.9977E-006
 527.00  4.8827E-006
 527.50  4.7293E-006
 528.00  4.5594E-006
 528.50  4.3936E-006
 529.00  4.2024E-006
 529.50  3.9922E-006
 530.00  3.8240E-006
 530.50  3.6683E-006
 531.00  3.5125E-006
 531.50  3.3620E-006
 532.00  3.2426E-006
 532.50  3.0855E-006
 533.00  2.9483E-006
 533.50  2.8602E-006
 534.00  2.7940E-006
 534.50  2.7715E-006
 535.00  2.7153E-006
 535.50  2.6796E-006
 536.00  2.6206E-006
 536.50  2.4832E-006
 537.00  2.3542E-006
 537.50  2.2601E-006
 538.00  2.1256E-006
 538.50  2.0063E-006
 539.00  1.9042E-006
 539.50  1.7985E-006
 540.00  1.7088E-006
 540.50  1.6274E-006
 541.00  1.5312E-006
 541.50  1.5205E-006
 542.00  1.4113E-006
 542.50  1.3263E-006
 543.00  1.3072E-006
 543.50  1.3147E-006
 544.00  1.3505E-006
 544.50  1.4244E-006
 545.00  1.4743E-006
 545.50  1.4678E-006
 546.00  1.4244E-006
 546.50  1.3768E-006
 547.00  1.2396E-006
 547.50  1.1397E-006
 548.00  1.0012E-006
 548.50  8.9759E-007
 549.00  8.1509E-007
 549.50  7.9994E-007
 550.00  8.3516E-007
 550.50  9.2075E-007
 551.00  9.3324E-007
 551.50  9.2844E-007
 552.00  9.9864E-007
 552.50  1.0477E-006
 553.00  1.0167E-006
 553.50  1.1030E-006
 554.00  1.0501E-006
 554.50  8.7503E-007
 555.00  6.7053E-007
 555.50  4.7651E-007
 556.00  3.1116E-007
 556.50  1.8226E-007
 557.00  8.8111E-008
 557.50  9.6409E-008
 558.00  2.2565E-007
 558.50  3.9211E-007
 559.00  5.7559E-007
 559.50  7.2915E-007
 560.00  7.9198E-007
 560.50  7.6512E-007
 561.00  7.3704E-007
 561.50  7.4692E-007
 562.00  8.1190E-007
 562.50  8.5434E-007
 563.00  9.1598E-007
 563.50  8.5164E-007
 564.00  8.0425E-007
 564.50  6.9269E-007
 565.00  6.2495E-007
 565.50  6.1012E-007
 566.00  6.1208E-007
 566.50  6.0804E-007
 567.00  6.2527E-007
 567.50  7.2147E-007
 568.00  8.9510E-007
 568.50  9.8546E-007
 569.00  9.9490E-007
 569.50  1.0502E-006
 570.00  8.4296E-007
 570.50  6.9948E-007
 571.00  7.4512E-007
 571.50  8.3304E-007
 572.00  8.6437E-007
 572.50  8.8487E-007
 573.00  8.3425E-007
 573.50  7.3193E-007
 574.00  5.9898E-007
 574.50  6.1174E-007
 575.00  6.6538E-007
 575.50  8.3058E-007
 576.00  9.1057E-007
 576.50  9.8851E-007
 577.00  1.0367E-006
 577.50  1.0575E-006
 578.00  1.0232E-006
 578.50  1.0668E-006
 579.00  1.1048E-006
 579.50  1.0918E-006
 580.00  1.0511E-006
 580.50  1.0332E-006
 581.00  1.0504E-006
 581.50  1.0719E-006
 582.00  1.0512E-006
 582.50  1.0296E-006
 583.00  9.6895E-007
 583.50  1.0128E-006
 584.00  1.0913E-006
 584.50  1.1726E-006
 585.00  1.3056E-006
 585.50  1.2609E-006
 586.00  1.0425E-006
 586.50  9.1764E-007
 587.00  7.6267E-007
 587.50  6.3937E-007
 588.00  6.0025E-007
 588.50  5.1048E-007
 589.00  4.0096E-007
 589.50  2.8750E-007
 590.00  1.0094E-007
 590.50  0.0000E+000
 591.00  0.0000E+000
 591.50  0.0000E+000
 592.00  0.0000E+000
 592.50  0.0000E+000
 593.00  0.0000E+000
 593.50  0.0000E+000
 594.00  0.0000E+000
 594.50  0.0000E+000
 595.00  7.8447E-010
 595.50  1.3158E-007
 596.00  4.6307E-007
 596.50  7.4689E-007
 597.00  8.0342E-007
 597.50  7.7653E-007
 598.00  6.4262E-007
 598.50  4.8905E-007
 599.00  2.8341E-007
 599.50  1.3149E-007
 600.00  4.0275E-009
 600.50  6.6184E-008
 601.00  2.2969E-007
 601.50  3.6413E-007
 602.00  5.2142E-007
 602.50  6.7056E-007
 603.00  6.9355E-007
 603.50  6.9897E-007
 604.00  7.2583E-007
 604.50  7.2356E-007
 605.00  7.2810E-007
 605.50  7.4464E-007
 606.00  1.0148E-006
 606.50  1.0695E-006
 607.00  1.0465E-006
 607.50  1.0154E-006
 608.00  8.4382E-007
 608.50  6.6818E-007
 609.00  6.6579E-007
 609.50  6.0795E-007
 610.00  5.5926E-007
 610.50  4.9806E-007
 611.00  3.8462E-007
 611.50  3.5855E-007
 612.00  4.0611E-007
 612.50  4.8301E-007
 613.00  6.0764E-007
 613.50  7.8015E-007
 614.00  8.6252E-007
 614.50  9.1224E-007
 615.00  9.4128E-007
 615.50  8.6969E-007
 616.00  7.1098E-007
 616.50  5.5348E-007
 617.00  3.7254E-007
 617.50  2.4348E-007
 618.00  1.6309E-007
 618.50  2.3269E-007
 619.00  2.8483E-007
 619.50  2.8253E-007
 620.00  2.0637E-007
 620.50  1.0019E-007
 621.00  1.1674E-008
 621.50  0.0000E+000
 622.00  0.0000E+000
 622.50  0.0000E+000
 623.00  0.0000E+000
 623.50  0.0000E+000
 624.00  1.3094E-010
 624.50  3.6010E-009
 625.00  9.1801E-009
 625.50  4.6594E-008
 626.00  8.0875E-008
 626.50  2.0906E-007
 627.00  3.6227E-007
 627.50  4.2280E-007
 628.00  5.2000E-007
 628.50  5.9386E-007
 629.00  6.3434E-007
 629.50  6.6257E-007
 630.00  8.1790E-007
 630.50  9.2316E-007
 631.00  9.7437E-007
 631.50  1.0526E-006
 632.00  1.0048E-006
 632.50  7.7236E-007
 633.00  5.8797E-007
 633.50  4.5186E-007
 634.00  3.0213E-007
 634.50  2.5976E-007
 635.00  1.8210E-007
 635.50  4.0756E-008
 636.00  5.3256E-009
 636.50  4.6941E-008
 637.00  2.8810E-007
 637.50  5.7741E-007
 638.00  8.9119E-007
 638.50  1.0628E-006
 639.00  1.1070E-006
 639.50  1.0570E-006
 640.00  9.7807E-007
 640.50  8.8731E-007
 641.00  8.4827E-007
 641.50  7.6017E-007
 642.00  6.5917E-007
 642.50  6.5317E-007
 643.00  5.9377E-007
 643.50  5.6569E-007
 644.00  5.5353E-007
 644.50  4.6059E-007
 645.00  3.9872E-007
 645.50  3.7071E-007
 646.00  3.9532E-007
 646.50  5.3884E-007
 647.00  6.2241E-007
 647.50  5.7591E-007
 648.00  5.0201E-007
 648.50  3.3120E-007
 649.00  1.8358E-007
 649.50  1.4374E-007
 650.00  1.9294E-007
 650.50  3.8248E-007
 651.00  4.4967E-007
 651.50  4.5382E-007
 652.00  5.2021E-007
 652.50  5.3382E-007
 653.00  5.8808E-007
 653.50  6.9316E-007
 654.00  6.8161E-007
 654.50  5.3246E-007
 655.00  1.3392E-007
 655.50  7.4820E-010
 656.00  0.0000E+000
 656.50  0.0000E+000
 657.00  0.0000E+000
 657.50  0.0000E+000
 658.00  3.5743E-008
 658.50  1.6791E-007
 659.00  2.8031E-008
 659.50  5.6274E-008
 660.00  0.0000E+000
 660.50  0.0000E+000
 661.00  0.0000E+000
 661.50  0.0000E+000
 662.00  0.0000E+000
 662.50  0.0000E+000
 663.00  0.0000E+000
 663.50  0.0000E+000
 664.00  0.0000E+000
 664.50  0.0000E+000
 665.00  0.0000E+000
 665.50  2.2848E-009
 666.00  1.2297E-008
 666.50  6.4832E-008
 667.00  1.0528E-007
 667.50  5.5115E-008
 668.00  4.6553E-008
 668.50  2.6323E-008
 669.00  3.9568E-009
 669.50  0.0000E+000
 670.00  0.0000E+000
 670.50  0.0000E+000
 671.00  1.3668E-007
 671.50  3.9693E-007
 672.00  4.6233E-007
 672.50  4.2974E-007
 673.00  4.7455E-007
 673.50  4.7261E-007
 674.00  6.7028E-007
 674.50  1.0985E-006
 675.00  1.5291E-006
 675.50  1.8990E-006
 676.00  2.0688E-006
 676.50  2.1683E-006
 677.00  1.9612E-006
 677.50  1.7025E-006
 678.00  1.3791E-006
 678.50  1.0068E-006
 679.00  5.9620E-007
 679.50  3.8947E-007
 680.00  2.6601E-007
 680.50  1.5937E-007
 681.00  8.1240E-008
 681.50  1.6599E-008
 682.00  0.0000E+000
 682.50  0.0000E+000
 683.00  2.3094E-008
 683.50  2.1623E-007
 684.00  6.4200E-007
 684.50  9.3998E-007
 685.00  9.0001E-007
 685.50  8.3325E-007
 686.00  6.7122E-007
 686.50  4.3565E-007
 687.00  2.7937E-007
 687.50  2.7534E-007
 688.00  1.6076E-007
 688.50  4.2885E-008
 689.00  1.9655E-008
 689.50  9.6219E-008
 690.00  2.6812E-007
 690.50  4.3771E-007
 691.00  4.4667E-007
 691.50  3.5356E-007
 692.00  3.3780E-007
 692.50  2.7479E-007
 693.00  1.2979E-007
 693.50  1.5639E-007
 694.00  3.0472E-007
 694.50  5.6844E-007
 695.00  9.9135E-007
 695.50  1.4827E-006
 696.00  1.9252E-006
 696.50  2.1663E-006
 697.00  2.1592E-006
 697.50  2.1813E-006
 698.00  2.1991E-006
 698.50  1.9702E-006
 699.00  1.7594E-006
 699.50  1.6984E-006
 700.00  1.5515E-006
 700.50  1.3052E-006
 701.00  1.1575E-006
 701.50  1.1668E-006
 702.00  8.6851E-007
 702.50  7.1119E-007
 703.00  7.5585E-007
 703.50  7.4419E-007
 704.00  5.0900E-007
 704.50  3.3045E-007
 705.00  8.8481E-008
 705.50  0.0000E+000
 706.00  0.0000E+000
 706.50  0.0000E+000
 707.00  0.0000E+000
 707.50  2.0204E-007
 708.00  3.1359E-007
 708.50  7.8496E-007
 709.00  1.0823E-006
 709.50  1.1571E-006
 710.00  1.1469E-006
 710.50  9.6102E-007
 711.00  5.2830E-007
 711.50  2.9130E-007
 712.00  2.7410E-007
 712.50  2.0503E-007
 713.00  4.6745E-008
 713.50  0.0000E+000
 714.00  0.0000E+000
 714.50  0.0000E+000
 715.00  0.0000E+000
 715.50  0.0000E+000
 716.00  0.0000E+000
 716.50  0.0000E+000
 717.00  0.0000E+000
 717.50  0.0000E+000
 718.00  0.0000E+000
 718.50  0.0000E+000
 719.00  0.0000E+000
 719.50  0.0000E+000
 720.00  0.0000E+000
 720.50  0.0000E+000
 721.00  0.0000E+000
 721.50  0.0000E+000
 722.00  0.0000E+000
 722.50  0.0000E+000
 723.00  0.0000E+000
 723.50  2.1716E-007
 724.00  7.1035E-007
 724.50  1.0101E-006
 725.00  1.0476E-006
 725.50  5.7128E-007
 726.00  0.0000E+000
 726.50  0.0000E+000
 727.00  0.0000E+000
 727.50  0.0000E+000
 728.00  0.0000E+000
 728.50  2.5596E-007
 729.00  7.4930E-007
 729.50  1.0300E-006
 730.00  1.0151E-006
 730.50  9.1621E-007
 731.00  3.5161E-007
 731.50  0.0000E+000
 732.00  0.0000E+000
 732.50  0.0000E+000
 733.00  0.0000E+000
 733.50  0.0000E+000
 734.00  0.0000E+000
 734.50  0.0000E+000
 735.00  0.0000E+000
 735.50  0.0000E+000
 736.00  0.0000E+000
 736.50  0.0000E+000
 737.00  2.3788E-007
 737.50  8.5273E-007
 738.00  1.1123E-006
 738.50  1.1851E-006
 739.00  1.2508E-006
 739.50  1.2090E-006
 740.00  1.1004E-006
 740.50  1.3994E-006
 741.00  1.9163E-006
 741.50  2.5722E-006
 742.00  2.9552E-006
 742.50  2.9715E-006
 743.00  2.8193E-006
 743.50  2.2632E-006
 744.00  1.5094E-006
 744.50  8.3756E-007
 745.00  4.4447E-007
 745.50  2.9472E-007
 746.00  1.4763E-007
 746.50  1.2296E-007
 747.00  1.9911E-007
 747.50  2.0945E-008
 748.00  5.5223E-009
 748.50  1.1328E-007
 749.00  1.4260E-007
 749.50  1.1063E-007
 750.00  6.3570E-008
 750.50  0.0000E+000
 751.00  0.0000E+000
 751.50  0.0000E+000
 752.00  0.0000E+000
 752.50  0.0000E+000
 753.00  0.0000E+000
 753.50  0.0000E+000
 754.00  0.0000E+000
 754.50  0.0000E+000
 755.00  0.0000E+000
 755.50  0.0000E+000
 756.00  0.0000E+000
 756.50  0.0000E+000
 757.00  0.0000E+000
 757.50  0.0000E+000
 758.00  0.0000E+000
 758.50  0.0000E+000
 759.00  0.0000E+000
 759.50  1.4176E-007
 760.00  4.4737E-007
 760.50  5.8577E-007
 761.00  6.8794E-007
 761.50  9.8326E-007
 762.00  1.1115E-006
 762.50  9.7622E-007
 763.00  8.5544E-007
 763.50  8.0628E-007
 764.00  7.8698E-007
 764.50  5.9483E-007
 765.00  6.6863E-007
 765.50  7.7905E-007
 766.00  7.4100E-007
 766.50  4.1113E-007
 767.00  3.0269E-007
 767.50  3.7700E-007
 768.00  5.8243E-007
 768.50  8.2300E-007
 769.00  1.2573E-006
 769.50  1.6417E-006
 770.00  1.4018E-006
 770.50  4.7283E-007
 771.00  3.5910E-008
 771.50  0.0000E+000
 772.00  0.0000E+000
 772.50  0.0000E+000
 773.00  0.0000E+000
 773.50  0.0000E+000
 774.00  0.0000E+000
 774.50  0.0000E+000
 775.00  0.0000E+000
 775.50  0.0000E+000
 776.00  0.0000E+000
 776.50  1.8794E-007
 777.00  6.6874E-007
 777.50  8.4837E-007
 778.00  8.3188E-007
 778.50  6.7294E-007
 779.00  5.7716E-007
 779.50  6.4441E-007
 780.00  3.9381E-007
 780.50  6.4524E-008
 781.00  0.0000E+000
 781.50  0.0000E+000
 782.00  0.0000E+000
 782.50  0.0000E+000
 783.00  1.0713E-008
 783.50  4.2607E-007
 784.00  3.9647E-007
 784.50  5.4635E-007
 785.00  5.2796E-007
 785.50  5.7099E-008
 786.00  1.0074E-007
 786.50  1.9761E-007
 787.00  3.3074E-007
 787.50  8.7299E-007
 788.00  1.5341E-006
 788.50  2.1283E-006
 789.00  2.2513E-006
 789.50  1.6727E-006
 790.00  9.7214E-007
 790.50  2.8452E-007
 791.00  2.0184E-008
 791.50  0.0000E+000
 792.00  0.0000E+000
 792.50  0.0000E+000
 793.00  0.0000E+000
 793.50  0.0000E+000
 794.00  0.0000E+000
 794.50  0.0000E+000
 795.00  0.0000E+000
 795.50  1.5325E-007
 796.00  6.5046E-007
 796.50  1.2185E-006
 797.00  1.6662E-006
 797.50  1.7180E-006
 798.00  1.4871E-006
 798.50  9.6063E-007
 799.00  2.7689E-007
 799.50  2.1549E-008
 800.00  0.0000E+000
 800.50  0.0000E+000
 801.00  0.0000E+000
 801.50  5.4206E-007
 802.00  1.0017E-006
 802.50  1.2735E-006
 803.00  1.5157E-006
 803.50  8.6602E-007
 804.00  1.5658E-007
 804.50  0.0000E+000
 805.00  0.0000E+000
 805.50  0.0000E+000
 806.00  0.0000E+000
 806.50  0.0000E+000
 807.00  0.0000E+000
 807.50  0.0000E+000
 808.00  0.0000E+000
 808.50  0.0000E+000
 809.00  0.0000E+000
 809.50  0.0000E+000
 810.00  0.0000E+000
 810.50  0.0000E+000
 811.00  0.0000E+000
 811.50  0.0000E+000
 812.00  0.0000E+000
 812.50  0.0000E+000
 813.00  0.0000E+000
 813.50  0.0000E+000
 814.00  0.0000E+000
 814.50  0.0000E+000
 815.00  0.0000E+000
 815.50  0.0000E+000
 816.00  0.0000E+000
 816.50  0.0000E+000
 817.00  0.0000E+000
 817.50  0.0000E+000
 818.00  0.0000E+000
 818.50  6.8332E-008
 819.00  6.0906E-007
 819.50  1.3891E-006
 820.00  2.2469E-006
 820.50  2.9063E-006
 821.00  3.1652E-006
 821.50  2.7156E-006
 822.00  1.8353E-006
 822.50  3.5094E-007
 823.00  0.0000E+000
 823.50  0.0000E+000
 824.00  0.0000E+000
 824.50  0.0000E+000
 825.00  0.0000E+000
 825.50  0.0000E+000
 826.00  0.0000E+000
 826.50  0.0000E+000
 827.00  0.0000E+000
 827.50  0.0000E+000
 828.00  0.0000E+000
 828.50  0.0000E+000
 829.00  0.0000E+000
 829.50  0.0000E+000
 830.00  0.0000E+000
 830.50  0.0000E+000
 831.00  0.0000E+000
 831.50  0.0000E+000
 832.00  0.0000E+000
 832.50  7.9524E-007
 833.00  1.7076E-006
 833.50  1.8840E-006
 834.00  1.7090E-006
 834.50  7.5432E-007
 835.00  8.0141E-008
 835.50  0.0000E+000
 836.00  0.0000E+000
 836.50  0.0000E+000
 837.00  0.0000E+000
 837.50  0.0000E+000
 838.00  0.0000E+000
 838.50  0.0000E+000
 839.00  0.0000E+000
 839.50  0.0000E+000
 840.00  0.0000E+000
 840.50  0.0000E+000
 841.00  0.0000E+000
 841.50  0.0000E+000
 842.00  0.0000E+000
 842.50  0.0000E+000
 843.00  0.0000E+000
 843.50  0.0000E+000
 844.00  0.0000E+000
 844.50  0.0000E+000
 845.00  0.0000E+000
 845.50  0.0000E+000
 846.00  0.0000E+000
 846.50  0.0000E+000
 847.00  0.0000E+000
 847.50  0.0000E+000
 848.00  0.0000E+000
 848.50  0.0000E+000
 849.00  0.0000E+000
 849.50  0.0000E+000
 850.00  0.0000E+000
 850.50  0.0000E+000
 851.00  0.0000E+000
 851.50  0.0000E+000
 852.00  0.0000E+000
 852.50  0.0000E+000
 853.00  0.0000E+000
 853.50  0.0000E+000
 854.00  0.0000E+000
 854.50  0.0000E+000
 855.00  0.0000E+000
 855.50  0.0000E+000
 856.00  0.0000E+000
 856.50  0.0000E+000
 857.00  0.0000E+000
 857.50  0.0000E+000
 858.00  0.0000E+000
 858.50  0.0000E+000
 859.00  0.0000E+000
 859.50  0.0000E+000
 860.00  0.0000E+000
 860.50  0.0000E+000
 861.00  0.0000E+000
 861.50  2.1282E-007
 862.00  5.0682E-007
 862.50  9.3554E-007
 863.00  1.3281E-006
 863.50  1.0620E-006
 864.00  1.0071E-006
 864.50  1.1077E-006
 865.00  5.2510E-008
 865.50  0.0000E+000
 866.00  0.0000E+000
 866.50  0.0000E+000
 867.00  0.0000E+000
 867.50  0.0000E+000
 868.00  0.0000E+000
 868.50  0.0000E+000
 869.00  0.0000E+000
 869.50  0.0000E+000
 870.00  0.0000E+000
 870.50  0.0000E+000
 871.00  0.0000E+000
 871.50  0.0000E+000
 872.00  0.0000E+000
 872.50  0.0000E+000
 873.00  0.0000E+000
 873.50  0.0000E+000
 874.00  0.0000E+000
 874.50  0.0000E+000
 875.00  0.0000E+000
 875.50  0.0000E+000
 876.00  0.0000E+000
 876.50  0.0000E+000
 877.00  0.0000E+000
 877.50  0.0000E+000
 878.00  0.0000E+000
 878.50  0.0000E+000
 879.00  0.0000E+000
 879.50  0.0000E+000
 880.00  0.0000E+000
 880.50  0.0000E+000
 881.00  0.0000E+000
 881.50  0.0000E+000
 882.00  0.0000E+000
 882.50  0.0000E+000
 883.00  0.0000E+000
 883.50  0.0000E+000
 884.00  0.0000E+000
 884.50  0.0000E+000
 885.00  0.0000E+000
 885.50  0.0000E+000
 886.00  0.0000E+000
 886.50  0.0000E+000
 887.00  0.0000E+000
 887.50  0.0000E+000
 888.00  0.0000E+000
 888.50  3.3230E-007
 889.00  1.7910E-006
 889.50  1.7920E-006
 890.00  1.2747E-006
 890.50  1.4504E-006
 891.00  1.2191E-006
 891.50  2.0085E-006
 892.00  3.4412E-006
 892.50  4.4039E-006
 893.00  3.9994E-006
 893.50  3.0003E-006
 894.00  1.0667E-006
 894.50  0.0000E+000
 895.00  0.0000E+000
 895.50  0.0000E+000
 896.00  0.0000E+000
 896.50  0.0000E+000
 897.00  8.6246E-008
 897.50  1.9315E-007
 898.00  5.1618E-007
 898.50  2.0324E-006
 899.00  3.9975E-006
 899.50  5.0503E-006
 900.00  6.0616E-006
 900.50  7.2870E-006
 901.00  7.3710E-006
 901.50  7.4393E-006
 902.00  7.8070E-006
 902.50  7.2977E-006
 903.00  5.4976E-006
 903.50  7.1844E-006
 904.00  5.7272E-006
 904.50  4.2809E-006
 905.00  1.6602E-006
 905.50  2.5060E-007
 906.00  0.0000E+000
 906.50  0.0000E+000
 907.00  0.0000E+000
 907.50  0.0000E+000
 908.00  0.0000E+000
 908.50  0.0000E+000
 909.00  0.0000E+000
 909.50  0.0000E+000
 910.00  0.0000E+000
 910.50  0.0000E+000
 911.00  0.0000E+000
 911.50  0.0000E+000
 912.00  0.0000E+000
 912.50  0.0000E+000
 913.00  0.0000E+000
 913.50  0.0000E+000
 914.00  0.0000E+000
 914.50  0.0000E+000
 915.00  0.0000E+000
 915.50  0.0000E+000
 916.00  0.0000E+000
 916.50  0.0000E+000
 917.00  0.0000E+000
 917.50  0.0000E+000
 918.00  0.0000E+000
 918.50  0.0000E+000
 919.00  0.0000E+000
 919.50  0.0000E+000
 920.00  0.0000E+000
 920.50  0.0000E+000
 921.00  0.0000E+000
 921.50  0.0000E+000
 922.00  0.0000E+000
 922.50  0.0000E+000
 923.00  0.0000E+000
 923.50  0.0000E+000
 924.00  0.0000E+000
 924.50  0.0000E+000
 925.00  0.0000E+000
 925.50  0.0000E+000
 926.00  0.0000E+000
 926.50  0.0000E+000
 927.00  0.0000E+000
 927.50  0.0000E+000
 928.00  0.0000E+000
 928.50  0.0000E+000
 929.00  0.0000E+000
 929.50  0.0000E+000
 930.00  0.0000E+000
 930.50  0.0000E+000
 931.00  0.0000E+000
 931.50  0.0000E+000
 932.00  0.0000E+000
 932.50  0.0000E+000
 933.00  0.0000E+000
 933.50  0.0000E+000
 934.00  0.0000E+000
 934.50  0.0000E+000
 935.00  0.0000E+000
 935.50  1.8060E-007
 936.00  9.1043E-007
 936.50  1.4440E-006
 937.00  1.3756E-006
 937.50  1.0205E-006
 938.00  4.3949E-007
 938.50  2.4051E-008
 939.00  7.5691E-008
 939.50  1.0604E-006
 940.00  2.5790E-006
 940.50  4.4139E-006
 941.00  6.0997E-006
 941.50  8.5458E-006
 942.00  1.3145E-005
 942.50  1.6275E-005
 943.00  1.6376E-005
 943.50  1.5315E-005
 944.00  1.3883E-005
 944.50  8.8037E-006
 945.00  5.5037E-006
 945.50  3.9642E-006
 946.00  3.5227E-006
 946.50  2.7634E-006
 947.00  1.8266E-006
 947.50  1.3324E-006
 948.00  0.0000E+000
 948.50  0.0000E+000
 949.00  0.0000E+000
 949.50  0.0000E+000
 950.00  0.0000E+000
 950.50  0.0000E+000
 951.00  6.2756E-007
 951.50  3.9721E-006
 952.00  8.9698E-006
 952.50  1.2362E-005
 953.00  1.2973E-005
 953.50  9.2718E-006
 954.00  2.6104E-006
 954.50  4.8891E-007
 955.00  0.0000E+000
 955.50  0.0000E+000
 956.00  0.0000E+000
 956.50  1.6498E-007
 957.00  3.2930E-006
 957.50  6.2703E-006
 958.00  9.8855E-006
 958.50  1.2617E-005
 959.00  1.2704E-005
 959.50  1.1317E-005
 960.00  1.0377E-005
 960.50  7.6505E-006
 961.00  6.0461E-006
 961.50  5.2241E-006
 962.00  5.0792E-006
 962.50  2.4254E-006
 963.00  5.1297E-007
 963.50  5.4643E-009
 964.00  0.0000E+000
 964.50  0.0000E+000
 965.00  0.0000E+000
 965.50  0.0000E+000
 966.00  6.3993E-008
 966.50  9.7284E-007
 967.00  3.3693E-006
 967.50  2.2082E-006
 968.00  3.1995E-007
 968.50  0.0000E+000
 969.00  0.0000E+000
 969.50  0.0000E+000
 970.00  6.4328E-008
 970.50  1.4768E-006
 971.00  6.1902E-006
 971.50  1.2244E-005
 972.00  1.6654E-005
 972.50  1.7895E-005
 973.00  1.7654E-005
 973.50  1.4386E-005
 974.00  1.0882E-005
 974.50  8.4621E-006
 975.00  4.3701E-006
 975.50  9.1866E-007
 976.00  0.0000E+000
 976.50  0.0000E+000
 977.00  0.0000E+000
 977.50  0.0000E+000
 978.00  0.0000E+000
 978.50  0.0000E+000
 979.00  3.5628E-006
 979.50  8.3002E-006
 980.00  1.3286E-005
 980.50  1.8636E-005
 981.00  2.0429E-005
 981.50  1.7155E-005
 982.00  1.7381E-005
 982.50  1.2959E-005
 983.00  9.0087E-006
 983.50  4.0138E-006
 984.00  3.0221E-006
 984.50  0.0000E+000
 985.00  0.0000E+000
 985.50  0.0000E+000
 986.00  0.0000E+000
 986.50  0.0000E+000
 987.00  0.0000E+000
 987.50  0.0000E+000
 988.00  0.0000E+000
 988.50  0.0000E+000
 989.00  0.0000E+000
 989.50  0.0000E+000
 990.00  0.0000E+000
 990.50  0.0000E+000
 991.00  0.0000E+000
 991.50  0.0000E+000
 992.00  0.0000E+000
 992.50  0.0000E+000
 993.00  0.0000E+000
 993.50  0.0000E+000
 994.00  0.0000E+000
 994.50  0.0000E+000
 995.00  0.0000E+000
 995.50  5.0734E-006
 996.00  1.3752E-005
 996.50  1.4981E-005
 997.00  1.4095E-005
 997.50  1.9036E-005
 998.00  2.1385E-005
 998.50  1.7085E-005
 999.00  1.1336E-005
 999.50  1.0892E-006
1000.00  2.2053E-009
1000.50  0.0000E+000
1001.00  0.0000E+000
1001.50  0.0000E+000
1002.00  0.0000E+000
1002.50  0.0000E+000
1003.00  0.0000E+000
1003.50  0.0000E+000
1004.00  0.0000E+000
1004.50  0.0000E+000
1005.00  0.0000E+000
1005.50  0.0000E+000
1006.00  0.0000E+000
1006.50  0.0000E+000
1007.00  0.0000E+000
1007.50  0.0000E+000
1008.00  0.0000E+000
1008.50  0.0000E+000
1009.00  0.0000E+000
1009.50  0.0000E+000
1010.00  0.0000E+000
1010.50  0.0000E+000
1011.00  0.0000E+000
1011.50  0.0000E+000
1012.00  0.0000E+000
1012.50  0.0000E+000
1013.00  0.0000E+000
1013.50  0.0000E+000
1014.00  0.0000E+000
1014.50  0.0000E+000
1015.00  0.0000E+000
1015.50  0.0000E+000
1016.00  0.0000E+000
1016.50  0.0000E+000
1017.00  0.0000E+000
1017.50  0.0000E+000
1018.00  0.0000E+000
1018.50  0.0000E+000
1019.00  0.0000E+000
1019.50  0.0000E+000
1020.00  0.0000E+000
1020.50  0.0000E+000
1021.00  0.0000E+000
1021.50  0.0000E+000
1022.00  0.0000E+000
1022.50  0.0000E+000
1023.00  0.0000E+000
1023.50  0.0000E+000
1024.00  0.0000E+000
1024.50  0.0000E+000
1025.00  0.0000E+000
1025.50  0.0000E+000
1026.00  0.0000E+000
1026.50  0.0000E+000
1027.00  0.0000E+000
1027.50  0.0000E+000
1028.00  0.0000E+000
1028.50  0.0000E+000
1029.00  0.0000E+000
1029.50  0.0000E+000
1030.00  0.0000E+000
1030.50  0.0000E+000
1031.00  0.0000E+000
1031.50  0.0000E+000
1032.00  0.0000E+000
1032.50  0.0000E+000
1033.00  0.0000E+000
1033.50  0.0000E+000
1034.00  0.0000E+000
1034.50  0.0000E+000
1035.00  0.0000E+000
1035.50  0.0000E+000
1036.00  0.0000E+000
1036.50  0.0000E+000
1037.00  0.0000E+000
1037.50  0.0000E+000
1038.00  0.0000E+000
1038.50  0.0000E+000
1039.00  0.0000E+000
1039.50  0.0000E+000
1040.00  0.0000E+000
1040.50  0.0000E+000
1041.00  0.0000E+000
1041.50  0.0000E+000
1042.00  0.0000E+000
1042.50  0.0000E+000
1043.00  0.0000E+000
1043.50  0.0000E+000
1044.00  0.0000E+000
1044.50  0.0000E+000
1045.00  0.0000E+000
1045.50  0.0000E+000
1046.00  0.0000E+000
1046.50  0.0000E+000
1047.00  0.0000E+000
1047.50  0.0000E+000
1048.00  0.0000E+000
1048.50  0.0000E+000
1049.00  0.0000E+000
1049.50  0.0000E+000
1050.00  0.0000E+000
1050.50  0.0000E+000
1051.00  0.0000E+000
1051.50  0.0000E+000
1052.00  0.0000E+000
1052.50  0.0000E+000
1053.00  0.0000E+000
1053.50  0.0000E+000
1054.00  0.0000E+000
1054.50  0.0000E+000
1055.00  0.0000E+000
1055.50  0.0000E+000
1056.00  0.0000E+000
1056.50  0.0000E+000
1057.00  0.0000E+000
1057.50  0.0000E+000
1058.00  0.0000E+000
1058.50  0.0000E+000
1059.00  0.0000E+000
1059.50  0.0000E+000
1060.00  0.0000E+000
1060.50  0.0000E+000
1061.00  0.0000E+000
1061.50  0.0000E+000
1062.00  0.0000E+000
1062.50  0.0000E+000
1063.00  0.0000E+000
1063.50  0.0000E+000
1064.00  0.0000E+000
1064.50  0.0000E+000
1065.00  0.0000E+000
1065.50  0.0000E+000
1066.00  0.0000E+000
1066.50  0.0000E+000
1067.00  0.0000E+000
1067.50  0.0000E+000
1068.00  0.0000E+000
1068.50  0.0000E+000
1069.00  0.0000E+000
1069.50  0.0000E+000
1070.00  0.0000E+000
1070.50  0.0000E+000
1071.00  0.0000E+000
1071.50  0.0000E+000
1072.00  0.0000E+000
1072.50  0.0000E+000
1073.00  0.0000E+000
1073.50  0.0000E+000
1074.00  0.0000E+000
1074.50  0.0000E+000
1075.00  0.0000E+000
1075.50  0.0000E+000
1076.00  0.0000E+000
1076.50  0.0000E+000
1077.00  0.0000E+000
1077.50  0.0000E+000
1078.00  0.0000E+000
1078.50  0.0000E+000
1079.00  0.0000E+000
1079.50  0.0000E+000
1080.00  0.0000E+000
1080.50  0.0000E+000
1081.00  0.0000E+000
1081.50  0.0000E+000
1082.00  0.0000E+000
1082.50  0.0000E+000
1083.00  0.0000E+000
1083.50  0.0000E+000
1084.00  0.0000E+000
1084.50  0.0000E+000
1085.00  0.0000E+000
1085.50  0.0000E+000
1086.00  0.0000E+000
1086.50  0.0000E+000
1087.00  0.0000E+000
1087.50  0.0000E+000
1088.00  0.0000E+000
1088.50  0.0000E+000
1089.00  0.0000E+000
1089.50  0.0000E+000
1090.00  0.0000E+000
1090.50  0.0000E+000
1091.00  0.0000E+000
1091.50  0.0000E+000
1092.00  0.0000E+000
1092.50  0.0000E+000
1093.00  0.0000E+000
1093.50  0.0000E+000
1094.00  0.0000E+000
1094.50  0.0000E+000
1095.00  0.0000E+000
1095.50  0.0000E+000
1096.00  0.0000E+000
1096.50  0.0000E+000
1097.00  0.0000E+000
1097.50  0.0000E+000
1098.00  0.0000E+000
1098.50  0.0000E+000
1099.00  0.0000E+000
1099.50  0.0000E+000
1100.00  0.0000E+000
1100.50  0.0000E+000
1101.00  0.0000E+000
1101.50  0.0000E+000
1102.00  0.0000E+000
1102.50  0.0000E+000
1103.00  0.0000E+000
1103.50  0.0000E+000
1104.00  0.0000E+000
1104.50  0.0000E+000
1105.00  0.0000E+000
1105.50  0.0000E+000
1106.00  0.0000E+000
1106.50  0.0000E+000
1107.00  0.0000E+000
1107.50  0.0000E+000
1108.00  0.0000E+000
1108.50  0.0000E+000
1109.00  0.0000E+000
1109.50  0.0000E+000
1110.00  0.0000E+000
1110.50  0.0000E+000
1111.00  0.0000E+000
1111.50  0.0000E+000
1112.00  0.0000E+000
1112.50  0.0000E+000
1113.00  0.0000E+000
1113.50  0.0000E+000
1114.00  0.0000E+000
1114.50  0.0000E+000
1115.00  0.0000E+000
1115.50  0.0000E+000
1116.00  0.0000E+000
1116.50  0.0000E+000
1117.00  0.0000E+000
1117.50  0.0000E+000
1118.00  0.0000E+000
1118.50  0.0000E+000
1119.00  0.0000E+000
1119.50  0.0000E+000
1120.00  0.0000E+000
1120.50  0.0000E+000
1121.00  0.0000E+000
1121.50  0.0000E+000
1122.00  0.0000E+000
1122.50  0.0000E+000
1123.00  0.0000E+000
1123.50  0.0000E+000
1124.00  0.0000E+000
1124.50  0.0000E+000
1125.00  0.0000E+000
1125.50  0.0000E+000
1126.00  0.0000E+000
1126.50  0.0000E+000
1127.00  0.0000E+000
1127.50  0.0000E+000
: 6
