# Supplementary material for: A photoconversion model for full spectral programming and multiplexing of optogenetic systems
Source: Mol Syst Biol. 2017 Apr 24;13(4):926. doi: 10.15252/msb.20167456 (PMC5408778; doi:10.15252/msb.20167456)
Supplement: Supplementary file 11 — Dataset EV3 [file MSB-13-926-s011.zip › dataset_ev3_led_data/led_calibration_data/EO_03/Shannen_c1/raw/7.IRR]

" File: 160129_calibrations\post-calibration\Sha
" RAD->  Wave:647.21nm  Pix:1050  Val:  0.000  Time:400ms  Avg:1  Sm:1  Sg:1  Tc:off  SNAP  Xt:1  Ch:1  Xtrig wnmcal >RAD-IS6.CAL
 180.00  0.0000E+000
 180.50  0.0000E+000
 181.00  0.0000E+000
 181.50  0.0000E+000
 182.00  0.0000E+000
 182.50  0.0000E+000
 183.00  0.0000E+000
 183.50  0.0000E+000
 184.00  0.0000E+000
 184.50  0.0000E+000
 185.00  0.0000E+000
 185.50  0.0000E+000
 186.00  0.0000E+000
 186.50  0.0000E+000
 187.00  0.0000E+000
 187.50  0.0000E+000
 188.00  0.0000E+000
 188.50  0.0000E+000
 189.00  0.0000E+000
 189.50  0.0000E+000
 190.00  0.0000E+000
 190.50  0.0000E+000
 191.00  0.0000E+000
 191.50  0.0000E+000
 192.00  0.0000E+000
 192.50  0.0000E+000
 193.00  0.0000E+000
 193.50  0.0000E+000
 194.00  0.0000E+000
 194.50  0.0000E+000
 195.00  0.0000E+000
 195.50  0.0000E+000
 196.00  0.0000E+000
 196.50  0.0000E+000
 197.00  0.0000E+000
 197.50  0.0000E+000
 198.00  0.0000E+000
 198.50  0.0000E+000
 199.00  0.0000E+000
 199.50  0.0000E+000
 200.00  0.0000E+000
 200.50  0.0000E+000
 201.00  0.0000E+000
 201.50  0.0000E+000
 202.00  0.0000E+000
 202.50  0.0000E+000
 203.00  0.0000E+000
 203.50  0.0000E+000
 204.00  0.0000E+000
 204.50  0.0000E+000
 205.00  0.0000E+000
 205.50  0.0000E+000
 206.00  0.0000E+000
 206.50  0.0000E+000
 207.00  0.0000E+000
 207.50  0.0000E+000
 208.00  0.0000E+000
 208.50  0.0000E+000
 209.00  0.0000E+000
 209.50  0.0000E+000
 210.00  0.0000E+000
 210.50  0.0000E+000
 211.00  0.0000E+000
 211.50  0.0000E+000
 212.00  0.0000E+000
 212.50  0.0000E+000
 213.00  0.0000E+000
 213.50  0.0000E+000
 214.00  0.0000E+000
 214.50  0.0000E+000
 215.00  0.0000E+000
 215.50  0.0000E+000
 216.00  0.0000E+000
 216.50  0.0000E+000
 217.00  0.0000E+000
 217.50  0.0000E+000
 218.00  0.0000E+000
 218.50  0.0000E+000
 219.00  0.0000E+000
 219.50  0.0000E+000
 220.00  0.0000E+000
 220.50  0.0000E+000
 221.00  0.0000E+000
 221.50  0.0000E+000
 222.00  0.0000E+000
 222.50  0.0000E+000
 223.00  0.0000E+000
 223.50  0.0000E+000
 224.00  0.0000E+000
 224.50  0.0000E+000
 225.00  0.0000E+000
 225.50  0.0000E+000
 226.00  0.0000E+000
 226.50  0.0000E+000
 227.00  0.0000E+000
 227.50  0.0000E+000
 228.00  0.0000E+000
 228.50  0.0000E+000
 229.00  0.0000E+000
 229.50  0.0000E+000
 230.00  0.0000E+000
 230.50  0.0000E+000
 231.00  0.0000E+000
 231.50  0.0000E+000
 232.00  0.0000E+000
 232.50  0.0000E+000
 233.00  0.0000E+000
 233.50  0.0000E+000
 234.00  0.0000E+000
 234.50  0.0000E+000
 235.00  0.0000E+000
 235.50  0.0000E+000
 236.00  0.0000E+000
 236.50  0.0000E+000
 237.00  0.0000E+000
 237.50  0.0000E+000
 238.00  0.0000E+000
 238.50  0.0000E+000
 239.00  0.0000E+000
 239.50  0.0000E+000
 240.00  0.0000E+000
 240.50  0.0000E+000
 241.00  0.0000E+000
 241.50  0.0000E+000
 242.00  0.0000E+000
 242.50  0.0000E+000
 243.00  0.0000E+000
 243.50  0.0000E+000
 244.00  0.0000E+000
 244.50  0.0000E+000
 245.00  0.0000E+000
 245.50  0.0000E+000
 246.00  0.0000E+000
 246.50  0.0000E+000
 247.00  0.0000E+000
 247.50  0.0000E+000
 248.00  0.0000E+000
 248.50  0.0000E+000
 249.00  0.0000E+000
 249.50  0.0000E+000
 250.00  0.0000E+000
 250.50  0.0000E+000
 251.00  0.0000E+000
 251.50  0.0000E+000
 252.00  0.0000E+000
 252.50  0.0000E+000
 253.00  0.0000E+000
 253.50  0.0000E+000
 254.00  0.0000E+000
 254.50  0.0000E+000
 255.00  0.0000E+000
 255.50  0.0000E+000
 256.00  0.0000E+000
 256.50  0.0000E+000
 257.00  0.0000E+000
 257.50  0.0000E+000
 258.00  0.0000E+000
 258.50  0.0000E+000
 259.00  0.0000E+000
 259.50  0.0000E+000
 260.00  0.0000E+000
 260.50  0.0000E+000
 261.00  0.0000E+000
 261.50  0.0000E+000
 262.00  0.0000E+000
 262.50  0.0000E+000
 263.00  0.0000E+000
 263.50  0.0000E+000
 264.00  0.0000E+000
 264.50  0.0000E+000
 265.00  0.0000E+000
 265.50  0.0000E+000
 266.00  0.0000E+000
 266.50  0.0000E+000
 267.00  0.0000E+000
 267.50  0.0000E+000
 268.00  0.0000E+000
 268.50  0.0000E+000
 269.00  0.0000E+000
 269.50  0.0000E+000
 270.00  0.0000E+000
 270.50  0.0000E+000
 271.00  0.0000E+000
 271.50  0.0000E+000
 272.00  0.0000E+000
 272.50  0.0000E+000
 273.00  0.0000E+000
 273.50  0.0000E+000
 274.00  0.0000E+000
 274.50  0.0000E+000
 275.00  0.0000E+000
 275.50  0.0000E+000
 276.00  0.0000E+000
 276.50  0.0000E+000
 277.00  0.0000E+000
 277.50  0.0000E+000
 278.00  0.0000E+000
 278.50  0.0000E+000
 279.00  0.0000E+000
 279.50  0.0000E+000
 280.00  0.0000E+000
 280.50  0.0000E+000
 281.00  0.0000E+000
 281.50  0.0000E+000
 282.00  0.0000E+000
 282.50  0.0000E+000
 283.00  0.0000E+000
 283.50  0.0000E+000
 284.00  0.0000E+000
 284.50  0.0000E+000
 285.00  0.0000E+000
 285.50  0.0000E+000
 286.00  0.0000E+000
 286.50  0.0000E+000
 287.00  0.0000E+000
 287.50  0.0000E+000
 288.00  0.0000E+000
 288.50  0.0000E+000
 289.00  0.0000E+000
 289.50  0.0000E+000
 290.00  0.0000E+000
 290.50  0.0000E+000
 291.00  0.0000E+000
 291.50  0.0000E+000
 292.00  0.0000E+000
 292.50  0.0000E+000
 293.00  0.0000E+000
 293.50  0.0000E+000
 294.00  0.0000E+000
 294.50  0.0000E+000
 295.00  0.0000E+000
 295.50  0.0000E+000
 296.00  0.0000E+000
 296.50  0.0000E+000
 297.00  0.0000E+000
 297.50  0.0000E+000
 298.00  0.0000E+000
 298.50  0.0000E+000
 299.00  0.0000E+000
 299.50  0.0000E+000
 300.00  0.0000E+000
 300.50  0.0000E+000
 301.00  0.0000E+000
 301.50  0.0000E+000
 302.00  0.0000E+000
 302.50  0.0000E+000
 303.00  0.0000E+000
 303.50  0.0000E+000
 304.00  0.0000E+000
 304.50  0.0000E+000
 305.00  0.0000E+000
 305.50  0.0000E+000
 306.00  0.0000E+000
 306.50  0.0000E+000
 307.00  0.0000E+000
 307.50  0.0000E+000
 308.00  0.0000E+000
 308.50  0.0000E+000
 309.00  0.0000E+000
 309.50  0.0000E+000
 310.00  0.0000E+000
 310.50  0.0000E+000
 311.00  0.0000E+000
 311.50  0.0000E+000
 312.00  0.0000E+000
 312.50  0.0000E+000
 313.00  0.0000E+000
 313.50  0.0000E+000
 314.00  0.0000E+000
 314.50  0.0000E+000
 315.00  0.0000E+000
 315.50  0.0000E+000
 316.00  0.0000E+000
 316.50  0.0000E+000
 317.00  0.0000E+000
 317.50  0.0000E+000
 318.00  0.0000E+000
 318.50  0.0000E+000
 319.00  0.0000E+000
 319.50  0.0000E+000
 320.00  0.0000E+000
 320.50  0.0000E+000
 321.00  0.0000E+000
 321.50  0.0000E+000
 322.00  0.0000E+000
 322.50  0.0000E+000
 323.00  0.0000E+000
 323.50  0.0000E+000
 324.00  0.0000E+000
 324.50  0.0000E+000
 325.00  0.0000E+000
 325.50  0.0000E+000
 326.00  0.0000E+000
 326.50  0.0000E+000
 327.00  0.0000E+000
 327.50  0.0000E+000
 328.00  0.0000E+000
 328.50  0.0000E+000
 329.00  0.0000E+000
 329.50  0.0000E+000
 330.00  0.0000E+000
 330.50  0.0000E+000
 331.00  0.0000E+000
 331.50  0.0000E+000
 332.00  0.0000E+000
 332.50  0.0000E+000
 333.00  0.0000E+000
 333.50  0.0000E+000
 334.00  0.0000E+000
 334.50  0.0000E+000
 335.00  0.0000E+000
 335.50  0.0000E+000
 336.00  0.0000E+000
 336.50  0.0000E+000
 337.00  0.0000E+000
 337.50  0.0000E+000
 338.00  0.0000E+000
 338.50  0.0000E+000
 339.00  0.0000E+000
 339.50  0.0000E+000
 340.00  0.0000E+000
 340.50  0.0000E+000
 341.00  0.0000E+000
 341.50  0.0000E+000
 342.00  0.0000E+000
 342.50  0.0000E+000
 343.00  0.0000E+000
 343.50  0.0000E+000
 344.00  0.0000E+000
 344.50  0.0000E+000
 345.00  0.0000E+000
 345.50  0.0000E+000
 346.00  0.0000E+000
 346.50  0.0000E+000
 347.00  0.0000E+000
 347.50  0.0000E+000
 348.00  0.0000E+000
 348.50  0.0000E+000
 349.00  0.0000E+000
 349.50  0.0000E+000
 350.00  0.0000E+000
 350.50  0.0000E+000
 351.00  0.0000E+000
 351.50  0.0000E+000
 352.00  0.0000E+000
 352.50  0.0000E+000
 353.00  0.0000E+000
 353.50  0.0000E+000
 354.00  0.0000E+000
 354.50  0.0000E+000
 355.00  0.0000E+000
 355.50  0.0000E+000
 356.00  0.0000E+000
 356.50  0.0000E+000
 357.00  0.0000E+000
 357.50  0.0000E+000
 358.00  0.0000E+000
 358.50  0.0000E+000
 359.00  0.0000E+000
 359.50  1.0741E-008
 360.00  1.1312E-007
 360.50  1.5292E-007
 361.00  8.4208E-008
 361.50  5.3648E-009
 362.00  0.0000E+000
 362.50  0.0000E+000
 363.00  0.0000E+000
 363.50  1.3280E-008
 364.00  6.3893E-008
 364.50  1.2067E-007
 365.00  1.5812E-007
 365.50  1.7588E-007
 366.00  1.5920E-007
 366.50  1.0444E-007
 367.00  6.7387E-008
 367.50  6.4879E-008
 368.00  9.6485E-008
 368.50  2.3217E-007
 369.00  3.3750E-007
 369.50  3.7040E-007
 370.00  4.6699E-007
 370.50  4.7209E-007
 371.00  3.9438E-007
 371.50  4.6445E-007
 372.00  4.1447E-007
 372.50  3.4490E-007
 373.00  3.2991E-007
 373.50  2.7000E-007
 374.00  3.0015E-007
 374.50  3.3121E-007
 375.00  3.8045E-007
 375.50  4.0154E-007
 376.00  3.8425E-007
 376.50  3.5360E-007
 377.00  3.3518E-007
 377.50  3.2207E-007
 378.00  3.2424E-007
 378.50  3.2303E-007
 379.00  3.4941E-007
 379.50  3.2926E-007
 380.00  2.9602E-007
 380.50  3.1006E-007
 381.00  3.2997E-007
 381.50  2.6776E-007
 382.00  1.8620E-007
 382.50  1.3584E-007
 383.00  0.0000E+000
 383.50  0.0000E+000
 384.00  0.0000E+000
 384.50  0.0000E+000
 385.00  0.0000E+000
 385.50  0.0000E+000
 386.00  0.0000E+000
 386.50  0.0000E+000
 387.00  0.0000E+000
 387.50  0.0000E+000
 388.00  0.0000E+000
 388.50  0.0000E+000
 389.00  0.0000E+000
 389.50  0.0000E+000
 390.00  0.0000E+000
 390.50  0.0000E+000
 391.00  0.0000E+000
 391.50  0.0000E+000
 392.00  0.0000E+000
 392.50  0.0000E+000
 393.00  0.0000E+000
 393.50  0.0000E+000
 394.00  8.9369E-008
 394.50  1.6487E-007
 395.00  1.5218E-007
 395.50  1.3290E-007
 396.00  1.4506E-007
 396.50  9.1123E-008
 397.00  1.4406E-007
 397.50  1.9171E-007
 398.00  1.7811E-007
 398.50  2.0230E-007
 399.00  2.0376E-007
 399.50  1.3802E-007
 400.00  1.1767E-007
 400.50  7.1011E-008
 401.00  1.0660E-008
 401.50  0.0000E+000
 402.00  0.0000E+000
 402.50  0.0000E+000
 403.00  1.1780E-009
 403.50  3.7875E-008
 404.00  5.6890E-008
 404.50  3.3035E-008
 405.00  3.5935E-008
 405.50  1.2509E-008
 406.00  0.0000E+000
 406.50  2.8063E-008
 407.00  5.8168E-008
 407.50  8.6622E-008
 408.00  1.0470E-007
 408.50  1.2659E-007
 409.00  1.1283E-007
 409.50  1.0492E-007
 410.00  7.0754E-008
 410.50  3.9795E-008
 411.00  8.9081E-009
 411.50  4.7955E-010
 412.00  8.9665E-009
 412.50  6.4261E-008
 413.00  1.4486E-007
 413.50  2.1850E-007
 414.00  2.9398E-007
 414.50  3.3770E-007
 415.00  3.2441E-007
 415.50  2.9832E-007
 416.00  2.6102E-007
 416.50  2.1373E-007
 417.00  2.1010E-007
 417.50  2.3040E-007
 418.00  2.3282E-007
 418.50  2.9519E-007
 419.00  3.1849E-007
 419.50  2.6413E-007
 420.00  1.8591E-007
 420.50  1.3650E-007
 421.00  9.1313E-008
 421.50  9.6833E-008
 422.00  2.0400E-007
 422.50  3.0612E-007
 423.00  3.6403E-007
 423.50  4.2144E-007
 424.00  4.7244E-007
 424.50  4.8934E-007
 425.00  5.1288E-007
 425.50  5.8412E-007
 426.00  6.4702E-007
 426.50  7.4265E-007
 427.00  8.5686E-007
 427.50  9.5662E-007
 428.00  1.0055E-006
 428.50  1.0560E-006
 429.00  1.0988E-006
 429.50  1.1273E-006
 430.00  1.1730E-006
 430.50  1.2099E-006
 431.00  1.2803E-006
 431.50  1.3431E-006
 432.00  1.3894E-006
 432.50  1.3614E-006
 433.00  1.3414E-006
 433.50  1.2817E-006
 434.00  1.2385E-006
 434.50  1.2324E-006
 435.00  1.1714E-006
 435.50  1.1065E-006
 436.00  9.9853E-007
 436.50  8.8079E-007
 437.00  8.0919E-007
 437.50  8.1981E-007
 438.00  8.8501E-007
 438.50  1.0044E-006
 439.00  1.1391E-006
 439.50  1.2818E-006
 440.00  1.4123E-006
 440.50  1.4609E-006
 441.00  1.5182E-006
 441.50  1.6111E-006
 442.00  1.6993E-006
 442.50  1.7678E-006
 443.00  1.8287E-006
 443.50  1.8207E-006
 444.00  1.7641E-006
 444.50  1.7272E-006
 445.00  1.7174E-006
 445.50  1.7879E-006
 446.00  1.8273E-006
 446.50  1.8938E-006
 447.00  1.9241E-006
 447.50  1.9073E-006
 448.00  1.8969E-006
 448.50  1.8921E-006
 449.00  1.9371E-006
 449.50  2.0320E-006
 450.00  2.1402E-006
 450.50  2.3029E-006
 451.00  2.4387E-006
 451.50  2.5723E-006
 452.00  2.7166E-006
 452.50  2.8222E-006
 453.00  2.9287E-006
 453.50  3.0428E-006
 454.00  3.1336E-006
 454.50  3.2184E-006
 455.00  3.3285E-006
 455.50  3.4432E-006
 456.00  3.5605E-006
 456.50  3.7070E-006
 457.00  3.8940E-006
 457.50  4.1036E-006
 458.00  4.3375E-006
 458.50  4.5978E-006
 459.00  4.8507E-006
 459.50  5.1567E-006
 460.00  5.4542E-006
 460.50  5.7690E-006
 461.00  6.0719E-006
 461.50  6.3899E-006
 462.00  6.7159E-006
 462.50  7.0677E-006
 463.00  7.4497E-006
 463.50  7.8273E-006
 464.00  8.2419E-006
 464.50  8.6914E-006
 465.00  9.1646E-006
 465.50  9.6792E-006
 466.00  1.0224E-005
 466.50  1.0816E-005
 467.00  1.1449E-005
 467.50  1.2141E-005
 468.00  1.2959E-005
 468.50  1.3822E-005
 469.00  1.4764E-005
 469.50  1.5754E-005
 470.00  1.6833E-005
 470.50  1.7969E-005
 471.00  1.9174E-005
 471.50  2.0439E-005
 472.00  2.1780E-005
 472.50  2.3197E-005
 473.00  2.4690E-005
 473.50  2.6315E-005
 474.00  2.8060E-005
 474.50  2.9893E-005
 475.00  3.1777E-005
 475.50  3.3688E-005
 476.00  3.5678E-005
 476.50  3.7802E-005
 477.00  4.0074E-005
 477.50  4.2545E-005
 478.00  4.5220E-005
 478.50  4.8046E-005
 479.00  5.0934E-005
 479.50  5.3975E-005
 480.00  5.7141E-005
 480.50  6.0451E-005
 481.00  6.3969E-005
 481.50  6.7722E-005
 482.00  7.1649E-005
 482.50  7.5701E-005
 483.00  7.9828E-005
 483.50  8.4019E-005
 484.00  8.8236E-005
 484.50  9.2506E-005
 485.00  9.6828E-005
 485.50  1.0113E-004
 486.00  1.0535E-004
 486.50  1.0950E-004
 487.00  1.1354E-004
 487.50  1.1746E-004
 488.00  1.2128E-004
 488.50  1.2490E-004
 489.00  1.2821E-004
 489.50  1.3114E-004
 490.00  1.3366E-004
 490.50  1.3584E-004
 491.00  1.3771E-004
 491.50  1.3934E-004
 492.00  1.4078E-004
 492.50  1.4196E-004
 493.00  1.4280E-004
 493.50  1.4320E-004
 494.00  1.4306E-004
 494.50  1.4236E-004
 495.00  1.4116E-004
 495.50  1.3963E-004
 496.00  1.3777E-004
 496.50  1.3564E-004
 497.00  1.3323E-004
 497.50  1.3055E-004
 498.00  1.2760E-004
 498.50  1.2440E-004
 499.00  1.2107E-004
 499.50  1.1756E-004
 500.00  1.1390E-004
 500.50  1.1015E-004
 501.00  1.0630E-004
 501.50  1.0239E-004
 502.00  9.8488E-005
 502.50  9.4560E-005
 503.00  9.0622E-005
 503.50  8.6679E-005
 504.00  8.2791E-005
 504.50  7.9016E-005
 505.00  7.5388E-005
 505.50  7.1942E-005
 506.00  6.8659E-005
 506.50  6.5515E-005
 507.00  6.2508E-005
 507.50  5.9589E-005
 508.00  5.6757E-005
 508.50  5.4000E-005
 509.00  5.1331E-005
 509.50  4.8825E-005
 510.00  4.6430E-005
 510.50  4.4143E-005
 511.00  4.2006E-005
 511.50  3.9959E-005
 512.00  3.7971E-005
 512.50  3.6061E-005
 513.00  3.4212E-005
 513.50  3.2437E-005
 514.00  3.0746E-005
 514.50  2.9175E-005
 515.00  2.7767E-005
 515.50  2.6469E-005
 516.00  2.5255E-005
 516.50  2.4084E-005
 517.00  2.2908E-005
 517.50  2.1732E-005
 518.00  2.0551E-005
 518.50  1.9421E-005
 519.00  1.8365E-005
 519.50  1.7386E-005
 520.00  1.6396E-005
 520.50  1.5456E-005
 521.00  1.4529E-005
 521.50  1.3656E-005
 522.00  1.2874E-005
 522.50  1.2208E-005
 523.00  1.1645E-005
 523.50  1.1133E-005
 524.00  1.0636E-005
 524.50  1.0138E-005
 525.00  9.6064E-006
 525.50  9.0674E-006
 526.00  8.5462E-006
 526.50  8.0732E-006
 527.00  7.6767E-006
 527.50  7.3287E-006
 528.00  7.0172E-006
 528.50  6.7518E-006
 529.00  6.4399E-006
 529.50  6.0538E-006
 530.00  5.7093E-006
 530.50  5.3382E-006
 531.00  4.9774E-006
 531.50  4.6652E-006
 532.00  4.4036E-006
 532.50  4.1352E-006
 533.00  3.9380E-006
 533.50  3.8366E-006
 534.00  3.8638E-006
 534.50  3.8501E-006
 535.00  3.8104E-006
 535.50  3.7091E-006
 536.00  3.5575E-006
 536.50  3.2964E-006
 537.00  3.2168E-006
 537.50  3.0538E-006
 538.00  2.8957E-006
 538.50  2.7034E-006
 539.00  2.5013E-006
 539.50  2.3137E-006
 540.00  2.1500E-006
 540.50  2.0709E-006
 541.00  1.9980E-006
 541.50  1.9208E-006
 542.00  1.8109E-006
 542.50  1.6818E-006
 543.00  1.5849E-006
 543.50  1.5301E-006
 544.00  1.5272E-006
 544.50  1.5856E-006
 545.00  1.6139E-006
 545.50  1.5584E-006
 546.00  1.4819E-006
 546.50  1.3814E-006
 547.00  1.3001E-006
 547.50  1.2600E-006
 548.00  1.2248E-006
 548.50  1.1770E-006
 549.00  1.1253E-006
 549.50  1.0603E-006
 550.00  1.0228E-006
 550.50  1.0245E-006
 551.00  9.8208E-007
 551.50  9.7095E-007
 552.00  1.0083E-006
 552.50  1.0420E-006
 553.00  1.0611E-006
 553.50  1.1116E-006
 554.00  1.0492E-006
 554.50  9.7505E-007
 555.00  9.3286E-007
 555.50  9.4628E-007
 556.00  1.0220E-006
 556.50  1.0891E-006
 557.00  1.1504E-006
 557.50  1.1505E-006
 558.00  1.1557E-006
 558.50  1.0979E-006
 559.00  1.0531E-006
 559.50  1.0222E-006
 560.00  9.9482E-007
 560.50  1.0116E-006
 561.00  1.1545E-006
 561.50  1.2838E-006
 562.00  1.3278E-006
 562.50  1.2864E-006
 563.00  1.2243E-006
 563.50  1.0229E-006
 564.00  9.4548E-007
 564.50  9.1675E-007
 565.00  9.8338E-007
 565.50  1.0038E-006
 566.00  9.5191E-007
 566.50  8.9847E-007
 567.00  8.2990E-007
 567.50  7.1649E-007
 568.00  6.7027E-007
 568.50  6.3142E-007
 569.00  5.0751E-007
 569.50  4.0044E-007
 570.00  2.8577E-007
 570.50  1.8271E-007
 571.00  2.1658E-007
 571.50  2.9399E-007
 572.00  3.3576E-007
 572.50  4.9573E-007
 573.00  6.5749E-007
 573.50  6.9964E-007
 574.00  7.7859E-007
 574.50  8.0633E-007
 575.00  7.2390E-007
 575.50  6.5002E-007
 576.00  6.3021E-007
 576.50  5.8065E-007
 577.00  5.0383E-007
 577.50  4.4007E-007
 578.00  3.9776E-007
 578.50  3.8256E-007
 579.00  4.1280E-007
 579.50  4.2259E-007
 580.00  3.8631E-007
 580.50  3.7504E-007
 581.00  4.4130E-007
 581.50  4.7887E-007
 582.00  5.2760E-007
 582.50  5.7588E-007
 583.00  6.0096E-007
 583.50  6.5310E-007
 584.00  7.6592E-007
 584.50  8.2875E-007
 585.00  8.8935E-007
 585.50  1.0660E-006
 586.00  1.2063E-006
 586.50  1.3339E-006
 587.00  1.4775E-006
 587.50  1.4239E-006
 588.00  1.1302E-006
 588.50  7.9761E-007
 589.00  5.2834E-007
 589.50  3.7499E-007
 590.00  3.2892E-007
 590.50  3.6885E-007
 591.00  4.1250E-007
 591.50  4.9904E-007
 592.00  5.1141E-007
 592.50  6.8419E-007
 593.00  8.5869E-007
 593.50  1.0513E-006
 594.00  1.1690E-006
 594.50  1.2731E-006
 595.00  1.1624E-006
 595.50  1.0633E-006
 596.00  9.0308E-007
 596.50  7.4685E-007
 597.00  6.6203E-007
 597.50  6.8802E-007
 598.00  9.2543E-007
 598.50  9.9541E-007
 599.00  1.0541E-006
 599.50  1.3228E-006
 600.00  1.4853E-006
 600.50  1.4129E-006
 601.00  1.5350E-006
 601.50  1.4825E-006
 602.00  1.2787E-006
 602.50  1.1974E-006
 603.00  1.1943E-006
 603.50  1.1639E-006
 604.00  1.1315E-006
 604.50  1.0512E-006
 605.00  9.1610E-007
 605.50  7.8895E-007
 606.00  7.5892E-007
 606.50  6.5753E-007
 607.00  6.3244E-007
 607.50  5.9041E-007
 608.00  5.5640E-007
 608.50  5.6817E-007
 609.00  5.6001E-007
 609.50  4.5971E-007
 610.00  3.0945E-007
 610.50  1.3015E-007
 611.00  2.6777E-009
 611.50  0.0000E+000
 612.00  0.0000E+000
 612.50  0.0000E+000
 613.00  0.0000E+000
 613.50  0.0000E+000
 614.00  0.0000E+000
 614.50  0.0000E+000
 615.00  0.0000E+000
 615.50  0.0000E+000
 616.00  0.0000E+000
 616.50  0.0000E+000
 617.00  0.0000E+000
 617.50  0.0000E+000
 618.00  0.0000E+000
 618.50  0.0000E+000
 619.00  1.3609E-008
 619.50  1.0356E-007
 620.00  1.7254E-007
 620.50  1.0033E-007
 621.00  3.1644E-008
 621.50  0.0000E+000
 622.00  8.5377E-008
 622.50  3.9544E-007
 623.00  7.3062E-007
 623.50  1.0444E-006
 624.00  1.1865E-006
 624.50  9.4534E-007
 625.00  7.2742E-007
 625.50  3.9908E-007
 626.00  1.9677E-007
 626.50  7.7533E-008
 627.00  5.3249E-008
 627.50  1.0133E-007
 628.00  1.2822E-007
 628.50  7.5415E-008
 629.00  2.7836E-008
 629.50  2.2657E-009
 630.00  0.0000E+000
 630.50  0.0000E+000
 631.00  0.0000E+000
 631.50  0.0000E+000
 632.00  0.0000E+000
 632.50  9.0531E-009
 633.00  3.8609E-008
 633.50  2.7744E-008
 634.00  0.0000E+000
 634.50  0.0000E+000
 635.00  0.0000E+000
 635.50  0.0000E+000
 636.00  0.0000E+000
 636.50  0.0000E+000
 637.00  0.0000E+000
 637.50  0.0000E+000
 638.00  0.0000E+000
 638.50  0.0000E+000
 639.00  1.0482E-008
 639.50  1.3231E-007
 640.00  4.1455E-007
 640.50  7.3435E-007
 641.00  1.0001E-006
 641.50  1.2014E-006
 642.00  1.3099E-006
 642.50  1.3717E-006
 643.00  1.2636E-006
 643.50  1.2859E-006
 644.00  1.3079E-006
 644.50  1.3259E-006
 645.00  1.5668E-006
 645.50  1.5470E-006
 646.00  1.3134E-006
 646.50  1.0203E-006
 647.00  4.7027E-007
 647.50  5.5860E-008
 648.00  0.0000E+000
 648.50  0.0000E+000
 649.00  0.0000E+000
 649.50  0.0000E+000
 650.00  0.0000E+000
 650.50  2.1420E-007
 651.00  4.2074E-007
 651.50  7.0790E-007
 652.00  6.7457E-007
 652.50  4.6074E-007
 653.00  5.2759E-007
 653.50  5.6866E-007
 654.00  8.2889E-007
 654.50  1.2808E-006
 655.00  1.7156E-006
 655.50  2.2294E-006
 656.00  2.7510E-006
 656.50  2.9405E-006
 657.00  2.6838E-006
 657.50  2.3082E-006
 658.00  1.9204E-006
 658.50  1.6230E-006
 659.00  1.5217E-006
 659.50  1.6053E-006
 660.00  1.5821E-006
 660.50  1.5975E-006
 661.00  1.6347E-006
 661.50  1.6487E-006
 662.00  1.8083E-006
 662.50  1.9270E-006
 663.00  1.9306E-006
 663.50  1.6761E-006
 664.00  1.4720E-006
 664.50  1.1288E-006
 665.00  8.4308E-007
 665.50  5.6444E-007
 666.00  3.0748E-007
 666.50  6.4362E-008
 667.00  0.0000E+000
 667.50  0.0000E+000
 668.00  0.0000E+000
 668.50  0.0000E+000
 669.00  0.0000E+000
 669.50  0.0000E+000
 670.00  0.0000E+000
 670.50  0.0000E+000
 671.00  0.0000E+000
 671.50  0.0000E+000
 672.00  0.0000E+000
 672.50  0.0000E+000
 673.00  0.0000E+000
 673.50  0.0000E+000
 674.00  0.0000E+000
 674.50  0.0000E+000
 675.00  0.0000E+000
 675.50  0.0000E+000
 676.00  0.0000E+000
 676.50  0.0000E+000
 677.00  0.0000E+000
 677.50  5.6263E-008
 678.00  1.3844E-007
 678.50  2.6861E-007
 679.00  3.6324E-007
 679.50  4.1348E-007
 680.00  3.4075E-007
 680.50  3.4006E-007
 681.00  3.1492E-007
 681.50  2.9955E-007
 682.00  3.3930E-007
 682.50  3.5888E-007
 683.00  4.2011E-007
 683.50  6.9112E-007
 684.00  7.6683E-007
 684.50  9.9449E-007
 685.00  1.1223E-006
 685.50  1.0770E-006
 686.00  9.2639E-007
 686.50  1.1202E-006
 687.00  1.2393E-006
 687.50  1.2112E-006
 688.00  1.1658E-006
 688.50  1.0660E-006
 689.00  1.1420E-006
 689.50  1.3791E-006
 690.00  1.5873E-006
 690.50  1.6984E-006
 691.00  1.7053E-006
 691.50  1.3379E-006
 692.00  1.3590E-006
 692.50  1.5207E-006
 693.00  1.7129E-006
 693.50  1.8636E-006
 694.00  2.0666E-006
 694.50  2.0306E-006
 695.00  1.9002E-006
 695.50  1.8064E-006
 696.00  1.5288E-006
 696.50  1.0969E-006
 697.00  6.9314E-007
 697.50  3.7194E-007
 698.00  1.6246E-007
 698.50  6.7340E-008
 699.00  1.4816E-007
 699.50  3.5888E-007
 700.00  5.8418E-007
 700.50  5.3224E-007
 701.00  4.4598E-007
 701.50  4.3908E-007
 702.00  3.6675E-007
 702.50  4.6409E-007
 703.00  8.0890E-007
 703.50  8.8664E-007
 704.00  7.8721E-007
 704.50  7.5942E-007
 705.00  5.3829E-007
 705.50  3.0007E-007
 706.00  9.8617E-008
 706.50  7.6466E-008
 707.00  5.0134E-009
 707.50  6.2120E-008
 708.00  1.8102E-007
 708.50  6.8649E-007
 709.00  9.3650E-007
 709.50  1.1276E-006
 710.00  1.6135E-006
 710.50  2.0472E-006
 711.00  2.2588E-006
 711.50  2.3824E-006
 712.00  2.3390E-006
 712.50  2.0171E-006
 713.00  1.6432E-006
 713.50  1.3858E-006
 714.00  1.3639E-006
 714.50  1.4823E-006
 715.00  1.8859E-006
 715.50  1.9584E-006
 716.00  2.4086E-006
 716.50  2.7724E-006
 717.00  3.1700E-006
 717.50  3.3450E-006
 718.00  3.6171E-006
 718.50  3.6476E-006
 719.00  3.3994E-006
 719.50  3.0539E-006
 720.00  2.8922E-006
 720.50  2.6171E-006
 721.00  2.4053E-006
 721.50  2.4674E-006
 722.00  2.6608E-006
 722.50  2.9763E-006
 723.00  3.3951E-006
 723.50  3.9501E-006
 724.00  4.0638E-006
 724.50  4.1208E-006
 725.00  3.9593E-006
 725.50  3.4084E-006
 726.00  2.9048E-006
 726.50  2.7090E-006
 727.00  2.5838E-006
 727.50  2.6216E-006
 728.00  2.9546E-006
 728.50  3.2999E-006
 729.00  3.4860E-006
 729.50  3.6208E-006
 730.00  3.9759E-006
 730.50  4.0806E-006
 731.00  4.6494E-006
 731.50  4.6133E-006
 732.00  4.4206E-006
 732.50  4.0971E-006
 733.00  3.5556E-006
 733.50  2.7355E-006
 734.00  2.4384E-006
 734.50  2.1891E-006
 735.00  2.2201E-006
 735.50  2.4271E-006
 736.00  2.6805E-006
 736.50  2.9659E-006
 737.00  3.0593E-006
 737.50  2.8142E-006
 738.00  2.2323E-006
 738.50  1.6634E-006
 739.00  1.1070E-006
 739.50  5.6904E-007
 740.00  3.1894E-007
 740.50  1.7399E-007
 741.00  0.0000E+000
 741.50  0.0000E+000
 742.00  0.0000E+000
 742.50  0.0000E+000
 743.00  1.0395E-007
 743.50  5.3391E-007
 744.00  1.1683E-006
 744.50  1.8019E-006
 745.00  2.2143E-006
 745.50  2.4438E-006
 746.00  2.4305E-006
 746.50  2.0323E-006
 747.00  1.6733E-006
 747.50  1.2739E-006
 748.00  8.2127E-007
 748.50  6.2680E-007
 749.00  3.6287E-007
 749.50  4.8450E-007
 750.00  7.4791E-007
 750.50  1.1004E-006
 751.00  1.4752E-006
 751.50  1.8771E-006
 752.00  2.0416E-006
 752.50  2.1763E-006
 753.00  2.2706E-006
 753.50  2.1487E-006
 754.00  1.9425E-006
 754.50  1.6184E-006
 755.00  1.4120E-006
 755.50  1.3054E-006
 756.00  1.7133E-006
 756.50  2.1517E-006
 757.00  3.3031E-006
 757.50  4.1516E-006
 758.00  4.7270E-006
 758.50  5.2273E-006
 759.00  5.6815E-006
 759.50  5.5877E-006
 760.00  5.2032E-006
 760.50  4.5388E-006
 761.00  3.9477E-006
 761.50  3.3933E-006
 762.00  3.5833E-006
 762.50  4.0955E-006
 763.00  4.9477E-006
 763.50  5.0855E-006
 764.00  5.1802E-006
 764.50  4.1086E-006
 765.00  3.2543E-006
 765.50  1.9828E-006
 766.00  1.5141E-006
 766.50  1.2106E-006
 767.00  1.4789E-006
 767.50  2.0877E-006
 768.00  2.7080E-006
 768.50  3.2243E-006
 769.00  3.7762E-006
 769.50  4.3010E-006
 770.00  4.3072E-006
 770.50  4.0585E-006
 771.00  3.8457E-006
 771.50  3.7980E-006
 772.00  3.0960E-006
 772.50  2.8546E-006
 773.00  2.0639E-006
 773.50  1.3020E-006
 774.00  6.4532E-008
 774.50  0.0000E+000
 775.00  0.0000E+000
 775.50  0.0000E+000
 776.00  9.8678E-008
 776.50  4.8635E-007
 777.00  7.7037E-007
 777.50  9.6406E-007
 778.00  1.0910E-006
 778.50  9.7168E-007
 779.00  1.0269E-006
 779.50  1.3355E-006
 780.00  1.5332E-006
 780.50  1.6267E-006
 781.00  1.9893E-006
 781.50  3.2429E-006
 782.00  4.7035E-006
 782.50  5.4873E-006
 783.00  5.9076E-006
 783.50  5.8126E-006
 784.00  4.6000E-006
 784.50  3.3358E-006
 785.00  3.0298E-006
 785.50  2.8952E-006
 786.00  3.0079E-006
 786.50  3.2966E-006
 787.00  3.4137E-006
 787.50  3.1676E-006
 788.00  2.8114E-006
 788.50  2.3019E-006
 789.00  1.7940E-006
 789.50  1.1606E-006
 790.00  6.5415E-007
 790.50  3.7029E-007
 791.00  2.9991E-007
 791.50  4.9498E-007
 792.00  1.3571E-006
 792.50  2.3751E-006
 793.00  2.9193E-006
 793.50  3.3023E-006
 794.00  3.2469E-006
 794.50  2.7290E-006
 795.00  2.3032E-006
 795.50  2.0173E-006
 796.00  1.5896E-006
 796.50  1.2458E-006
 797.00  1.1089E-006
 797.50  1.0298E-006
 798.00  1.2021E-006
 798.50  1.9130E-006
 799.00  3.0662E-006
 799.50  3.3531E-006
 800.00  3.2082E-006
 800.50  2.6901E-006
 801.00  2.0397E-006
 801.50  1.1917E-006
 802.00  1.4622E-006
 802.50  1.8168E-006
 803.00  2.0970E-006
 803.50  1.7260E-006
 804.00  1.2576E-006
 804.50  5.9566E-007
 805.00  0.0000E+000
 805.50  0.0000E+000
 806.00  0.0000E+000
 806.50  0.0000E+000
 807.00  0.0000E+000
 807.50  1.9806E-008
 808.00  4.4613E-007
 808.50  1.8844E-006
 809.00  2.5410E-006
 809.50  3.0583E-006
 810.00  3.2839E-006
 810.50  3.1899E-006
 811.00  1.7952E-006
 811.50  1.7366E-006
 812.00  1.5507E-006
 812.50  1.8597E-006
 813.00  2.5184E-006
 813.50  3.4276E-006
 814.00  4.1522E-006
 814.50  4.8137E-006
 815.00  5.1622E-006
 815.50  5.3226E-006
 816.00  5.2141E-006
 816.50  5.0170E-006
 817.00  4.9681E-006
 817.50  4.8935E-006
 818.00  4.7757E-006
 818.50  5.1667E-006
 819.00  5.2946E-006
 819.50  4.6252E-006
 820.00  3.7912E-006
 820.50  3.0769E-006
 821.00  1.7911E-006
 821.50  7.9713E-007
 822.00  4.6959E-007
 822.50  2.0511E-007
 823.00  1.6041E-007
 823.50  5.1549E-007
 824.00  1.0053E-006
 824.50  1.4290E-006
 825.00  1.6941E-006
 825.50  1.6836E-006
 826.00  1.4624E-006
 826.50  1.0203E-006
 827.00  8.7926E-007
 827.50  1.0490E-006
 828.00  1.4003E-006
 828.50  2.0166E-006
 829.00  2.3903E-006
 829.50  2.4507E-006
 830.00  2.3308E-006
 830.50  2.5273E-006
 831.00  2.6846E-006
 831.50  3.0228E-006
 832.00  3.1771E-006
 832.50  3.2494E-006
 833.00  2.5747E-006
 833.50  2.1611E-006
 834.00  1.4565E-006
 834.50  1.0912E-006
 835.00  1.1397E-006
 835.50  1.1520E-006
 836.00  6.1377E-007
 836.50  3.5072E-007
 837.00  4.0831E-007
 837.50  4.9908E-007
 838.00  6.7987E-007
 838.50  1.0716E-006
 839.00  1.0945E-006
 839.50  6.1532E-007
 840.00  1.1232E-007
 840.50  0.0000E+000
 841.00  0.0000E+000
 841.50  0.0000E+000
 842.00  0.0000E+000
 842.50  0.0000E+000
 843.00  0.0000E+000
 843.50  0.0000E+000
 844.00  0.0000E+000
 844.50  0.0000E+000
 845.00  0.0000E+000
 845.50  0.0000E+000
 846.00  0.0000E+000
 846.50  0.0000E+000
 847.00  2.0440E-008
 847.50  3.1409E-008
 848.00  0.0000E+000
 848.50  0.0000E+000
 849.00  0.0000E+000
 849.50  0.0000E+000
 850.00  0.0000E+000
 850.50  6.0105E-007
 851.00  4.6006E-007
 851.50  6.8844E-008
 852.00  0.0000E+000
 852.50  0.0000E+000
 853.00  0.0000E+000
 853.50  0.0000E+000
 854.00  0.0000E+000
 854.50  0.0000E+000
 855.00  0.0000E+000
 855.50  0.0000E+000
 856.00  0.0000E+000
 856.50  0.0000E+000
 857.00  0.0000E+000
 857.50  0.0000E+000
 858.00  1.8783E-007
 858.50  1.0640E-006
 859.00  2.3199E-006
 859.50  3.3592E-006
 860.00  4.0464E-006
 860.50  4.1980E-006
 861.00  3.7276E-006
 861.50  3.2471E-006
 862.00  3.4023E-006
 862.50  3.8722E-006
 863.00  4.1203E-006
 863.50  4.0761E-006
 864.00  4.0220E-006
 864.50  4.0772E-006
 865.00  3.6645E-006
 865.50  2.1885E-006
 866.00  1.9360E-006
 866.50  1.4669E-006
 867.00  1.1254E-006
 867.50  6.6462E-007
 868.00  9.5074E-007
 868.50  4.7979E-007
 869.00  2.5401E-007
 869.50  0.0000E+000
 870.00  0.0000E+000
 870.50  0.0000E+000
 871.00  0.0000E+000
 871.50  0.0000E+000
 872.00  0.0000E+000
 872.50  0.0000E+000
 873.00  8.1281E-007
 873.50  4.9943E-006
 874.00  8.9119E-006
 874.50  8.7049E-006
 875.00  9.4259E-006
 875.50  1.0431E-005
 876.00  8.9373E-006
 876.50  8.4933E-006
 877.00  7.2022E-006
 877.50  5.4640E-006
 878.00  3.5118E-006
 878.50  1.5498E-006
 879.00  1.0114E-006
 879.50  1.4815E-006
 880.00  1.1175E-006
 880.50  1.3335E-006
 881.00  2.0113E-006
 881.50  1.6361E-006
 882.00  1.1517E-006
 882.50  1.2818E-006
 883.00  7.8021E-007
 883.50  0.0000E+000
 884.00  0.0000E+000
 884.50  0.0000E+000
 885.00  0.0000E+000
 885.50  0.0000E+000
 886.00  0.0000E+000
 886.50  1.2182E-007
 887.00  4.4355E-007
 887.50  1.0851E-007
 888.00  4.7245E-007
 888.50  1.7845E-006
 889.00  5.4953E-006
 889.50  6.8566E-006
 890.00  9.8781E-006
 890.50  1.2212E-005
 891.00  1.3864E-005
 891.50  1.3360E-005
 892.00  1.4512E-005
 892.50  1.1931E-005
 893.00  9.6020E-006
 893.50  7.3311E-006
 894.00  4.5560E-006
 894.50  2.3269E-006
 895.00  1.6971E-006
 895.50  9.2443E-007
 896.00  2.4866E-007
 896.50  2.5417E-007
 897.00  7.2631E-007
 897.50  1.1875E-006
 898.00  1.5665E-006
 898.50  1.9867E-006
 899.00  1.2869E-006
 899.50  4.1909E-007
 900.00  5.9604E-007
 900.50  1.4444E-007
 901.00  0.0000E+000
 901.50  8.5669E-007
 902.00  1.9623E-006
 902.50  2.2598E-006
 903.00  4.0098E-006
 903.50  4.3200E-006
 904.00  3.8276E-006
 904.50  2.8961E-006
 905.00  1.6691E-006
 905.50  6.1701E-007
 906.00  0.0000E+000
 906.50  0.0000E+000
 907.00  0.0000E+000
 907.50  0.0000E+000
 908.00  2.0043E-007
 908.50  9.1607E-007
 909.00  1.7992E-006
 909.50  2.8544E-006
 910.00  3.9857E-006
 910.50  4.5041E-006
 911.00  4.4001E-006
 911.50  4.3471E-006
 912.00  4.5000E-006
 912.50  5.0408E-006
 913.00  5.8149E-006
 913.50  7.3481E-006
 914.00  8.9190E-006
 914.50  9.2629E-006
 915.00  9.6507E-006
 915.50  9.5873E-006
 916.00  9.0700E-006
 916.50  8.5985E-006
 917.00  8.2429E-006
 917.50  7.3687E-006
 918.00  6.9953E-006
 918.50  6.0081E-006
 919.00  3.9169E-006
 919.50  2.5450E-006
 920.00  1.5912E-006
 920.50  7.0921E-007
 921.00  1.3747E-007
 921.50  8.5236E-007
 922.00  1.6177E-006
 922.50  1.9333E-006
 923.00  3.0302E-006
 923.50  3.9305E-006
 924.00  4.5685E-006
 924.50  5.7821E-006
 925.00  6.9683E-006
 925.50  7.2927E-006
 926.00  7.3525E-006
 926.50  6.6031E-006
 927.00  5.3531E-006
 927.50  3.5101E-006
 928.00  3.6248E-006
 928.50  4.1724E-006
 929.00  4.9907E-006
 929.50  6.4317E-006
 930.00  8.6668E-006
 930.50  6.8711E-006
 931.00  5.6065E-006
 931.50  5.4106E-006
 932.00  5.5192E-006
 932.50  5.6794E-006
 933.00  1.1954E-005
 933.50  1.4794E-005
 934.00  1.6102E-005
 934.50  1.5826E-005
 935.00  1.3707E-005
 935.50  9.3190E-006
 936.00  6.8238E-006
 936.50  4.4104E-006
 937.00  2.6336E-006
 937.50  1.5116E-006
 938.00  9.1772E-007
 938.50  1.5881E-006
 939.00  4.0203E-006
 939.50  7.0748E-006
 940.00  9.0395E-006
 940.50  9.7492E-006
 941.00  9.2527E-006
 941.50  6.2266E-006
 942.00  3.1429E-006
 942.50  1.2301E-006
 943.00  1.9784E-007
 943.50  0.0000E+000
 944.00  0.0000E+000
 944.50  0.0000E+000
 945.00  0.0000E+000
 945.50  0.0000E+000
 946.00  0.0000E+000
 946.50  0.0000E+000
 947.00  0.0000E+000
 947.50  0.0000E+000
 948.00  0.0000E+000
 948.50  0.0000E+000
 949.00  0.0000E+000
 949.50  0.0000E+000
 950.00  0.0000E+000
 950.50  0.0000E+000
 951.00  0.0000E+000
 951.50  0.0000E+000
 952.00  4.0945E-007
 952.50  2.1469E-006
 953.00  5.0615E-006
 953.50  8.4090E-006
 954.00  1.0452E-005
 954.50  8.8130E-006
 955.00  3.2488E-006
 955.50  9.8686E-008
 956.00  0.0000E+000
 956.50  0.0000E+000
 957.00  0.0000E+000
 957.50  0.0000E+000
 958.00  0.0000E+000
 958.50  0.0000E+000
 959.00  4.2837E-008
 959.50  2.1826E-006
 960.00  3.5530E-006
 960.50  4.0371E-006
 961.00  1.7585E-006
 961.50  2.2005E-006
 962.00  2.3250E-007
 962.50  0.0000E+000
 963.00  0.0000E+000
 963.50  0.0000E+000
 964.00  0.0000E+000
 964.50  0.0000E+000
 965.00  0.0000E+000
 965.50  0.0000E+000
 966.00  0.0000E+000
 966.50  0.0000E+000
 967.00  0.0000E+000
 967.50  0.0000E+000
 968.00  0.0000E+000
 968.50  0.0000E+000
 969.00  3.2511E-007
 969.50  1.0948E-006
 970.00  1.3031E-006
 970.50  1.2670E-006
 971.00  4.2630E-007
 971.50  0.0000E+000
 972.00  0.0000E+000
 972.50  0.0000E+000
 973.00  0.0000E+000
 973.50  0.0000E+000
 974.00  0.0000E+000
 974.50  0.0000E+000
 975.00  1.9679E-006
 975.50  5.4169E-006
 976.00  8.9565E-006
 976.50  1.1728E-005
 977.00  1.1440E-005
 977.50  9.2327E-006
 978.00  9.5665E-006
 978.50  1.4601E-005
 979.00  1.6393E-005
 979.50  1.7338E-005
 980.00  1.5938E-005
 980.50  7.7859E-006
 981.00  2.8469E-007
 981.50  0.0000E+000
 982.00  0.0000E+000
 982.50  0.0000E+000
 983.00  0.0000E+000
 983.50  0.0000E+000
 984.00  0.0000E+000
 984.50  0.0000E+000
 985.00  0.0000E+000
 985.50  0.0000E+000
 986.00  0.0000E+000
 986.50  0.0000E+000
 987.00  0.0000E+000
 987.50  0.0000E+000
 988.00  0.0000E+000
 988.50  0.0000E+000
 989.00  0.0000E+000
 989.50  0.0000E+000
 990.00  0.0000E+000
 990.50  0.0000E+000
 991.00  0.0000E+000
 991.50  0.0000E+000
 992.00  0.0000E+000
 992.50  0.0000E+000
 993.00  0.0000E+000
 993.50  0.0000E+000
 994.00  0.0000E+000
 994.50  0.0000E+000
 995.00  0.0000E+000
 995.50  0.0000E+000
 996.00  0.0000E+000
 996.50  0.0000E+000
 997.00  0.0000E+000
 997.50  0.0000E+000
 998.00  0.0000E+000
 998.50  0.0000E+000
 999.00  0.0000E+000
 999.50  0.0000E+000
1000.00  0.0000E+000
1000.50  0.0000E+000
1001.00  0.0000E+000
1001.50  0.0000E+000
1002.00  0.0000E+000
1002.50  0.0000E+000
1003.00  0.0000E+000
1003.50  0.0000E+000
1004.00  0.0000E+000
1004.50  0.0000E+000
1005.00  0.0000E+000
1005.50  0.0000E+000
1006.00  0.0000E+000
1006.50  0.0000E+000
1007.00  0.0000E+000
1007.50  0.0000E+000
1008.00  0.0000E+000
1008.50  0.0000E+000
1009.00  0.0000E+000
1009.50  0.0000E+000
1010.00  0.0000E+000
1010.50  0.0000E+000
1011.00  0.0000E+000
1011.50  0.0000E+000
1012.00  0.0000E+000
1012.50  0.0000E+000
1013.00  0.0000E+000
1013.50  0.0000E+000
1014.00  0.0000E+000
1014.50  0.0000E+000
1015.00  0.0000E+000
1015.50  0.0000E+000
1016.00  0.0000E+000
1016.50  0.0000E+000
1017.00  0.0000E+000
1017.50  0.0000E+000
1018.00  0.0000E+000
1018.50  0.0000E+000
1019.00  0.0000E+000
1019.50  0.0000E+000
1020.00  0.0000E+000
1020.50  0.0000E+000
1021.00  0.0000E+000
1021.50  0.0000E+000
1022.00  0.0000E+000
1022.50  0.0000E+000
1023.00  0.0000E+000
1023.50  0.0000E+000
1024.00  0.0000E+000
1024.50  0.0000E+000
1025.00  0.0000E+000
1025.50  0.0000E+000
1026.00  0.0000E+000
1026.50  0.0000E+000
1027.00  0.0000E+000
1027.50  0.0000E+000
1028.00  0.0000E+000
1028.50  0.0000E+000
1029.00  0.0000E+000
1029.50  0.0000E+000
1030.00  0.0000E+000
1030.50  0.0000E+000
1031.00  0.0000E+000
1031.50  0.0000E+000
1032.00  0.0000E+000
1032.50  0.0000E+000
1033.00  0.0000E+000
1033.50  0.0000E+000
1034.00  0.0000E+000
1034.50  0.0000E+000
1035.00  0.0000E+000
1035.50  0.0000E+000
1036.00  0.0000E+000
1036.50  0.0000E+000
1037.00  0.0000E+000
1037.50  0.0000E+000
1038.00  0.0000E+000
1038.50  0.0000E+000
1039.00  0.0000E+000
1039.50  0.0000E+000
1040.00  0.0000E+000
1040.50  0.0000E+000
1041.00  0.0000E+000
1041.50  0.0000E+000
1042.00  0.0000E+000
1042.50  0.0000E+000
1043.00  0.0000E+000
1043.50  0.0000E+000
1044.00  0.0000E+000
1044.50  0.0000E+000
1045.00  0.0000E+000
1045.50  0.0000E+000
1046.00  0.0000E+000
1046.50  0.0000E+000
1047.00  0.0000E+000
1047.50  0.0000E+000
1048.00  0.0000E+000
1048.50  0.0000E+000
1049.00  0.0000E+000
1049.50  0.0000E+000
1050.00  0.0000E+000
1050.50  0.0000E+000
1051.00  0.0000E+000
1051.50  0.0000E+000
1052.00  0.0000E+000
1052.50  0.0000E+000
1053.00  0.0000E+000
1053.50  0.0000E+000
1054.00  0.0000E+000
1054.50  0.0000E+000
1055.00  0.0000E+000
1055.50  0.0000E+000
1056.00  0.0000E+000
1056.50  0.0000E+000
1057.00  0.0000E+000
1057.50  0.0000E+000
1058.00  0.0000E+000
1058.50  0.0000E+000
1059.00  0.0000E+000
1059.50  0.0000E+000
1060.00  0.0000E+000
1060.50  0.0000E+000
1061.00  0.0000E+000
1061.50  0.0000E+000
1062.00  0.0000E+000
1062.50  0.0000E+000
1063.00  0.0000E+000
1063.50  0.0000E+000
1064.00  0.0000E+000
1064.50  0.0000E+000
1065.00  0.0000E+000
1065.50  0.0000E+000
1066.00  0.0000E+000
1066.50  0.0000E+000
1067.00  0.0000E+000
1067.50  0.0000E+000
1068.00  0.0000E+000
1068.50  0.0000E+000
1069.00  0.0000E+000
1069.50  0.0000E+000
1070.00  0.0000E+000
1070.50  0.0000E+000
1071.00  0.0000E+000
1071.50  0.0000E+000
1072.00  0.0000E+000
1072.50  0.0000E+000
1073.00  0.0000E+000
1073.50  0.0000E+000
1074.00  0.0000E+000
1074.50  0.0000E+000
1075.00  0.0000E+000
1075.50  0.0000E+000
1076.00  0.0000E+000
1076.50  0.0000E+000
1077.00  0.0000E+000
1077.50  0.0000E+000
1078.00  0.0000E+000
1078.50  0.0000E+000
1079.00  0.0000E+000
1079.50  0.0000E+000
1080.00  0.0000E+000
1080.50  0.0000E+000
1081.00  0.0000E+000
1081.50  0.0000E+000
1082.00  0.0000E+000
1082.50  0.0000E+000
1083.00  0.0000E+000
1083.50  0.0000E+000
1084.00  0.0000E+000
1084.50  0.0000E+000
1085.00  0.0000E+000
1085.50  0.0000E+000
1086.00  0.0000E+000
1086.50  0.0000E+000
1087.00  0.0000E+000
1087.50  0.0000E+000
1088.00  0.0000E+000
1088.50  0.0000E+000
1089.00  0.0000E+000
1089.50  0.0000E+000
1090.00  0.0000E+000
1090.50  0.0000E+000
1091.00  0.0000E+000
1091.50  0.0000E+000
1092.00  0.0000E+000
1092.50  0.0000E+000
1093.00  0.0000E+000
1093.50  0.0000E+000
1094.00  0.0000E+000
1094.50  0.0000E+000
1095.00  0.0000E+000
1095.50  0.0000E+000
1096.00  0.0000E+000
1096.50  0.0000E+000
1097.00  0.0000E+000
1097.50  0.0000E+000
1098.00  0.0000E+000
1098.50  0.0000E+000
1099.00  0.0000E+000
1099.50  0.0000E+000
1100.00  0.0000E+000
1100.50  0.0000E+000
1101.00  0.0000E+000
1101.50  0.0000E+000
1102.00  0.0000E+000
1102.50  0.0000E+000
1103.00  0.0000E+000
1103.50  0.0000E+000
1104.00  0.0000E+000
1104.50  0.0000E+000
1105.00  0.0000E+000
1105.50  0.0000E+000
1106.00  0.0000E+000
1106.50  0.0000E+000
1107.00  0.0000E+000
1107.50  0.0000E+000
1108.00  0.0000E+000
1108.50  0.0000E+000
1109.00  0.0000E+000
1109.50  0.0000E+000
1110.00  0.0000E+000
1110.50  0.0000E+000
1111.00  0.0000E+000
1111.50  0.0000E+000
1112.00  0.0000E+000
1112.50  0.0000E+000
1113.00  0.0000E+000
1113.50  0.0000E+000
1114.00  0.0000E+000
1114.50  0.0000E+000
1115.00  0.0000E+000
1115.50  0.0000E+000
1116.00  0.0000E+000
1116.50  0.0000E+000
1117.00  0.0000E+000
1117.50  0.0000E+000
1118.00  0.0000E+000
1118.50  0.0000E+000
1119.00  0.0000E+000
1119.50  0.0000E+000
1120.00  0.0000E+000
1120.50  0.0000E+000
1121.00  0.0000E+000
1121.50  0.0000E+000
1122.00  0.0000E+000
1122.50  0.0000E+000
1123.00  0.0000E+000
1123.50  0.0000E+000
1124.00  0.0000E+000
1124.50  0.0000E+000
1125.00  0.0000E+000
1125.50  0.0000E+000
1126.00  0.0000E+000
1126.50  0.0000E+000
1127.00  0.0000E+000
1127.50  0.0000E+000
: 6
