# Supplementary material for: A photoconversion model for full spectral programming and multiplexing of optogenetic systems
Source: Mol Syst Biol. 2017 Apr 24;13(4):926. doi: 10.15252/msb.20167456 (PMC5408778; doi:10.15252/msb.20167456)
Supplement: Supplementary file 11 — Dataset EV3 [file MSB-13-926-s011.zip › dataset_ev3_led_data/led_calibration_data/EO_03/Shannen_c1/raw/8.IRR]

" File: 160129_calibrations\post-calibration\Sha
" RAD->  Wave:647.21nm  Pix:1050  Val:  0.000  Time:400ms  Avg:1  Sm:1  Sg:1  Tc:off  SNAP  Xt:1  Ch:1  Xtrig wnmcal >RAD-IS6.CAL
 180.00  0.0000E+000
 180.50  0.0000E+000
 181.00  0.0000E+000
 181.50  0.0000E+000
 182.00  0.0000E+000
 182.50  0.0000E+000
 183.00  0.0000E+000
 183.50  0.0000E+000
 184.00  0.0000E+000
 184.50  0.0000E+000
 185.00  0.0000E+000
 185.50  0.0000E+000
 186.00  0.0000E+000
 186.50  0.0000E+000
 187.00  0.0000E+000
 187.50  0.0000E+000
 188.00  0.0000E+000
 188.50  0.0000E+000
 189.00  0.0000E+000
 189.50  0.0000E+000
 190.00  0.0000E+000
 190.50  0.0000E+000
 191.00  0.0000E+000
 191.50  0.0000E+000
 192.00  0.0000E+000
 192.50  0.0000E+000
 193.00  0.0000E+000
 193.50  0.0000E+000
 194.00  0.0000E+000
 194.50  0.0000E+000
 195.00  0.0000E+000
 195.50  0.0000E+000
 196.00  0.0000E+000
 196.50  0.0000E+000
 197.00  0.0000E+000
 197.50  0.0000E+000
 198.00  0.0000E+000
 198.50  0.0000E+000
 199.00  0.0000E+000
 199.50  0.0000E+000
 200.00  0.0000E+000
 200.50  0.0000E+000
 201.00  0.0000E+000
 201.50  0.0000E+000
 202.00  0.0000E+000
 202.50  0.0000E+000
 203.00  0.0000E+000
 203.50  0.0000E+000
 204.00  0.0000E+000
 204.50  0.0000E+000
 205.00  0.0000E+000
 205.50  0.0000E+000
 206.00  0.0000E+000
 206.50  0.0000E+000
 207.00  0.0000E+000
 207.50  0.0000E+000
 208.00  0.0000E+000
 208.50  0.0000E+000
 209.00  0.0000E+000
 209.50  0.0000E+000
 210.00  0.0000E+000
 210.50  0.0000E+000
 211.00  0.0000E+000
 211.50  0.0000E+000
 212.00  0.0000E+000
 212.50  0.0000E+000
 213.00  0.0000E+000
 213.50  0.0000E+000
 214.00  0.0000E+000
 214.50  0.0000E+000
 215.00  0.0000E+000
 215.50  0.0000E+000
 216.00  0.0000E+000
 216.50  0.0000E+000
 217.00  0.0000E+000
 217.50  0.0000E+000
 218.00  0.0000E+000
 218.50  0.0000E+000
 219.00  0.0000E+000
 219.50  0.0000E+000
 220.00  0.0000E+000
 220.50  0.0000E+000
 221.00  0.0000E+000
 221.50  0.0000E+000
 222.00  0.0000E+000
 222.50  0.0000E+000
 223.00  0.0000E+000
 223.50  0.0000E+000
 224.00  0.0000E+000
 224.50  0.0000E+000
 225.00  0.0000E+000
 225.50  0.0000E+000
 226.00  0.0000E+000
 226.50  0.0000E+000
 227.00  0.0000E+000
 227.50  0.0000E+000
 228.00  0.0000E+000
 228.50  0.0000E+000
 229.00  0.0000E+000
 229.50  0.0000E+000
 230.00  0.0000E+000
 230.50  0.0000E+000
 231.00  0.0000E+000
 231.50  0.0000E+000
 232.00  0.0000E+000
 232.50  0.0000E+000
 233.00  0.0000E+000
 233.50  0.0000E+000
 234.00  0.0000E+000
 234.50  0.0000E+000
 235.00  0.0000E+000
 235.50  0.0000E+000
 236.00  0.0000E+000
 236.50  0.0000E+000
 237.00  0.0000E+000
 237.50  0.0000E+000
 238.00  0.0000E+000
 238.50  0.0000E+000
 239.00  0.0000E+000
 239.50  0.0000E+000
 240.00  0.0000E+000
 240.50  0.0000E+000
 241.00  0.0000E+000
 241.50  0.0000E+000
 242.00  0.0000E+000
 242.50  0.0000E+000
 243.00  0.0000E+000
 243.50  0.0000E+000
 244.00  0.0000E+000
 244.50  0.0000E+000
 245.00  0.0000E+000
 245.50  0.0000E+000
 246.00  0.0000E+000
 246.50  0.0000E+000
 247.00  0.0000E+000
 247.50  0.0000E+000
 248.00  0.0000E+000
 248.50  0.0000E+000
 249.00  0.0000E+000
 249.50  0.0000E+000
 250.00  0.0000E+000
 250.50  0.0000E+000
 251.00  0.0000E+000
 251.50  0.0000E+000
 252.00  0.0000E+000
 252.50  0.0000E+000
 253.00  0.0000E+000
 253.50  0.0000E+000
 254.00  0.0000E+000
 254.50  0.0000E+000
 255.00  0.0000E+000
 255.50  0.0000E+000
 256.00  0.0000E+000
 256.50  0.0000E+000
 257.00  0.0000E+000
 257.50  0.0000E+000
 258.00  0.0000E+000
 258.50  0.0000E+000
 259.00  0.0000E+000
 259.50  0.0000E+000
 260.00  0.0000E+000
 260.50  0.0000E+000
 261.00  0.0000E+000
 261.50  0.0000E+000
 262.00  0.0000E+000
 262.50  0.0000E+000
 263.00  0.0000E+000
 263.50  0.0000E+000
 264.00  0.0000E+000
 264.50  0.0000E+000
 265.00  0.0000E+000
 265.50  0.0000E+000
 266.00  0.0000E+000
 266.50  0.0000E+000
 267.00  0.0000E+000
 267.50  0.0000E+000
 268.00  0.0000E+000
 268.50  0.0000E+000
 269.00  0.0000E+000
 269.50  0.0000E+000
 270.00  0.0000E+000
 270.50  0.0000E+000
 271.00  0.0000E+000
 271.50  0.0000E+000
 272.00  0.0000E+000
 272.50  0.0000E+000
 273.00  0.0000E+000
 273.50  0.0000E+000
 274.00  0.0000E+000
 274.50  0.0000E+000
 275.00  0.0000E+000
 275.50  0.0000E+000
 276.00  0.0000E+000
 276.50  0.0000E+000
 277.00  0.0000E+000
 277.50  0.0000E+000
 278.00  0.0000E+000
 278.50  0.0000E+000
 279.00  0.0000E+000
 279.50  0.0000E+000
 280.00  0.0000E+000
 280.50  0.0000E+000
 281.00  0.0000E+000
 281.50  0.0000E+000
 282.00  0.0000E+000
 282.50  0.0000E+000
 283.00  0.0000E+000
 283.50  0.0000E+000
 284.00  0.0000E+000
 284.50  0.0000E+000
 285.00  0.0000E+000
 285.50  0.0000E+000
 286.00  0.0000E+000
 286.50  0.0000E+000
 287.00  0.0000E+000
 287.50  0.0000E+000
 288.00  0.0000E+000
 288.50  0.0000E+000
 289.00  0.0000E+000
 289.50  0.0000E+000
 290.00  0.0000E+000
 290.50  0.0000E+000
 291.00  0.0000E+000
 291.50  0.0000E+000
 292.00  0.0000E+000
 292.50  0.0000E+000
 293.00  0.0000E+000
 293.50  0.0000E+000
 294.00  0.0000E+000
 294.50  0.0000E+000
 295.00  0.0000E+000
 295.50  0.0000E+000
 296.00  0.0000E+000
 296.50  0.0000E+000
 297.00  0.0000E+000
 297.50  0.0000E+000
 298.00  0.0000E+000
 298.50  0.0000E+000
 299.00  0.0000E+000
 299.50  0.0000E+000
 300.00  0.0000E+000
 300.50  0.0000E+000
 301.00  0.0000E+000
 301.50  0.0000E+000
 302.00  0.0000E+000
 302.50  0.0000E+000
 303.00  0.0000E+000
 303.50  0.0000E+000
 304.00  0.0000E+000
 304.50  0.0000E+000
 305.00  0.0000E+000
 305.50  0.0000E+000
 306.00  0.0000E+000
 306.50  0.0000E+000
 307.00  0.0000E+000
 307.50  0.0000E+000
 308.00  0.0000E+000
 308.50  0.0000E+000
 309.00  0.0000E+000
 309.50  0.0000E+000
 310.00  0.0000E+000
 310.50  0.0000E+000
 311.00  0.0000E+000
 311.50  0.0000E+000
 312.00  0.0000E+000
 312.50  0.0000E+000
 313.00  0.0000E+000
 313.50  0.0000E+000
 314.00  0.0000E+000
 314.50  0.0000E+000
 315.00  0.0000E+000
 315.50  0.0000E+000
 316.00  0.0000E+000
 316.50  0.0000E+000
 317.00  0.0000E+000
 317.50  0.0000E+000
 318.00  0.0000E+000
 318.50  0.0000E+000
 319.00  0.0000E+000
 319.50  0.0000E+000
 320.00  0.0000E+000
 320.50  0.0000E+000
 321.00  0.0000E+000
 321.50  0.0000E+000
 322.00  0.0000E+000
 322.50  0.0000E+000
 323.00  0.0000E+000
 323.50  0.0000E+000
 324.00  0.0000E+000
 324.50  0.0000E+000
 325.00  0.0000E+000
 325.50  0.0000E+000
 326.00  0.0000E+000
 326.50  0.0000E+000
 327.00  0.0000E+000
 327.50  0.0000E+000
 328.00  0.0000E+000
 328.50  0.0000E+000
 329.00  0.0000E+000
 329.50  0.0000E+000
 330.00  0.0000E+000
 330.50  0.0000E+000
 331.00  0.0000E+000
 331.50  0.0000E+000
 332.00  0.0000E+000
 332.50  0.0000E+000
 333.00  0.0000E+000
 333.50  0.0000E+000
 334.00  0.0000E+000
 334.50  0.0000E+000
 335.00  0.0000E+000
 335.50  0.0000E+000
 336.00  0.0000E+000
 336.50  0.0000E+000
 337.00  0.0000E+000
 337.50  0.0000E+000
 338.00  0.0000E+000
 338.50  0.0000E+000
 339.00  0.0000E+000
 339.50  0.0000E+000
 340.00  0.0000E+000
 340.50  0.0000E+000
 341.00  0.0000E+000
 341.50  0.0000E+000
 342.00  0.0000E+000
 342.50  0.0000E+000
 343.00  0.0000E+000
 343.50  0.0000E+000
 344.00  0.0000E+000
 344.50  0.0000E+000
 345.00  0.0000E+000
 345.50  0.0000E+000
 346.00  0.0000E+000
 346.50  0.0000E+000
 347.00  0.0000E+000
 347.50  0.0000E+000
 348.00  0.0000E+000
 348.50  0.0000E+000
 349.00  0.0000E+000
 349.50  0.0000E+000
 350.00  0.0000E+000
 350.50  0.0000E+000
 351.00  0.0000E+000
 351.50  0.0000E+000
 352.00  0.0000E+000
 352.50  0.0000E+000
 353.00  0.0000E+000
 353.50  0.0000E+000
 354.00  0.0000E+000
 354.50  0.0000E+000
 355.00  0.0000E+000
 355.50  0.0000E+000
 356.00  0.0000E+000
 356.50  0.0000E+000
 357.00  0.0000E+000
 357.50  0.0000E+000
 358.00  0.0000E+000
 358.50  0.0000E+000
 359.00  0.0000E+000
 359.50  9.9419E-009
 360.00  1.0975E-007
 360.50  1.6137E-007
 361.00  1.6391E-007
 361.50  1.8857E-007
 362.00  2.6074E-007
 362.50  3.1899E-007
 363.00  3.5727E-007
 363.50  3.4930E-007
 364.00  3.2301E-007
 364.50  2.7768E-007
 365.00  2.4288E-007
 365.50  2.4120E-007
 366.00  2.6890E-007
 366.50  2.8965E-007
 367.00  3.3154E-007
 367.50  3.5107E-007
 368.00  3.7102E-007
 368.50  4.0478E-007
 369.00  5.0042E-007
 369.50  5.2638E-007
 370.00  5.1777E-007
 370.50  4.7281E-007
 371.00  3.8301E-007
 371.50  3.0766E-007
 372.00  3.1749E-007
 372.50  3.1580E-007
 373.00  3.3209E-007
 373.50  3.3198E-007
 374.00  3.1243E-007
 374.50  2.4392E-007
 375.00  2.4151E-007
 375.50  2.6924E-007
 376.00  2.7282E-007
 376.50  2.8692E-007
 377.00  2.9163E-007
 377.50  2.1601E-007
 378.00  7.7086E-008
 378.50  0.0000E+000
 379.00  0.0000E+000
 379.50  0.0000E+000
 380.00  0.0000E+000
 380.50  2.2552E-008
 381.00  6.9267E-008
 381.50  9.4034E-008
 382.00  1.2344E-007
 382.50  1.2336E-007
 383.00  1.0436E-007
 383.50  4.9645E-008
 384.00  2.9613E-008
 384.50  1.2934E-008
 385.00  3.5567E-008
 385.50  9.4491E-008
 386.00  1.4999E-007
 386.50  1.7495E-007
 387.00  2.4573E-007
 387.50  2.7259E-007
 388.00  2.9693E-007
 388.50  3.5948E-007
 389.00  4.2427E-007
 389.50  4.1305E-007
 390.00  3.9612E-007
 390.50  3.6299E-007
 391.00  3.1994E-007
 391.50  2.1092E-007
 392.00  1.2473E-007
 392.50  8.9558E-008
 393.00  5.9397E-008
 393.50  0.0000E+000
 394.00  2.0105E-008
 394.50  1.3582E-008
 395.00  1.0179E-009
 395.50  2.8283E-008
 396.00  5.4622E-008
 396.50  1.4496E-007
 397.00  1.6492E-007
 397.50  1.1711E-007
 398.00  5.6621E-008
 398.50  1.4994E-008
 399.00  0.0000E+000
 399.50  0.0000E+000
 400.00  0.0000E+000
 400.50  0.0000E+000
 401.00  0.0000E+000
 401.50  0.0000E+000
 402.00  0.0000E+000
 402.50  0.0000E+000
 403.00  4.0293E-008
 403.50  1.2527E-007
 404.00  1.5502E-007
 404.50  1.8115E-007
 405.00  1.5473E-007
 405.50  2.0341E-007
 406.00  2.4684E-007
 406.50  2.6010E-007
 407.00  2.5738E-007
 407.50  2.5202E-007
 408.00  2.5990E-007
 408.50  2.3669E-007
 409.00  2.2247E-007
 409.50  2.3096E-007
 410.00  1.7187E-007
 410.50  9.8989E-008
 411.00  8.8770E-008
 411.50  1.1409E-007
 412.00  1.3239E-007
 412.50  1.5833E-007
 413.00  1.9850E-007
 413.50  2.3073E-007
 414.00  2.9002E-007
 414.50  3.9540E-007
 415.00  4.7690E-007
 415.50  4.9748E-007
 416.00  4.6642E-007
 416.50  4.0331E-007
 417.00  3.4690E-007
 417.50  3.3083E-007
 418.00  3.4757E-007
 418.50  3.0192E-007
 419.00  2.2497E-007
 419.50  1.3700E-007
 420.00  5.8072E-008
 420.50  2.8690E-008
 421.00  5.2185E-008
 421.50  9.9874E-008
 422.00  1.5778E-007
 422.50  2.1719E-007
 423.00  2.6743E-007
 423.50  3.1764E-007
 424.00  3.8151E-007
 424.50  4.2137E-007
 425.00  4.0911E-007
 425.50  3.6482E-007
 426.00  2.8472E-007
 426.50  1.5940E-007
 427.00  8.4439E-008
 427.50  6.6019E-008
 428.00  1.7553E-008
 428.50  5.0681E-008
 429.00  1.7238E-007
 429.50  2.5485E-007
 430.00  3.7061E-007
 430.50  4.9954E-007
 431.00  4.7454E-007
 431.50  4.6656E-007
 432.00  4.4728E-007
 432.50  3.6609E-007
 433.00  3.0013E-007
 433.50  2.6227E-007
 434.00  2.4082E-007
 434.50  2.9161E-007
 435.00  3.8057E-007
 435.50  4.7025E-007
 436.00  5.1686E-007
 436.50  5.4636E-007
 437.00  5.4669E-007
 437.50  5.1860E-007
 438.00  4.8532E-007
 438.50  4.0625E-007
 439.00  3.0428E-007
 439.50  2.3677E-007
 440.00  1.0440E-007
 440.50  1.0586E-008
 441.00  1.9184E-009
 441.50  3.3778E-008
 442.00  1.3692E-007
 442.50  2.7125E-007
 443.00  3.7485E-007
 443.50  4.4163E-007
 444.00  4.0315E-007
 444.50  3.7497E-007
 445.00  3.6013E-007
 445.50  3.1816E-007
 446.00  2.7964E-007
 446.50  2.7600E-007
 447.00  2.4178E-007
 447.50  2.3415E-007
 448.00  2.6561E-007
 448.50  3.0845E-007
 449.00  3.4421E-007
 449.50  3.8152E-007
 450.00  3.0662E-007
 450.50  2.0700E-007
 451.00  1.2821E-007
 451.50  2.8999E-008
 452.00  0.0000E+000
 452.50  2.4800E-008
 453.00  6.8220E-008
 453.50  1.7192E-007
 454.00  2.5286E-007
 454.50  3.3988E-007
 455.00  3.3640E-007
 455.50  3.1596E-007
 456.00  3.0189E-007
 456.50  2.8275E-007
 457.00  2.8022E-007
 457.50  3.0047E-007
 458.00  2.9301E-007
 458.50  2.8465E-007
 459.00  2.9274E-007
 459.50  3.0922E-007
 460.00  3.3000E-007
 460.50  3.4916E-007
 461.00  3.6569E-007
 461.50  3.5676E-007
 462.00  3.5800E-007
 462.50  3.8683E-007
 463.00  4.1185E-007
 463.50  4.5282E-007
 464.00  4.9383E-007
 464.50  5.0819E-007
 465.00  5.0266E-007
 465.50  5.0044E-007
 466.00  5.0108E-007
 466.50  5.0336E-007
 467.00  5.1505E-007
 467.50  5.2692E-007
 468.00  5.3856E-007
 468.50  5.3610E-007
 469.00  5.2701E-007
 469.50  5.0689E-007
 470.00  5.0541E-007
 470.50  5.2086E-007
 471.00  5.5925E-007
 471.50  5.8799E-007
 472.00  6.3702E-007
 472.50  6.9854E-007
 473.00  7.2812E-007
 473.50  8.0440E-007
 474.00  8.7190E-007
 474.50  8.7362E-007
 475.00  8.6538E-007
 475.50  8.7873E-007
 476.00  8.9469E-007
 476.50  9.7164E-007
 477.00  1.1238E-006
 477.50  1.2967E-006
 478.00  1.4850E-006
 478.50  1.6802E-006
 479.00  1.7812E-006
 479.50  1.8544E-006
 480.00  1.9319E-006
 480.50  2.0036E-006
 481.00  2.1131E-006
 481.50  2.2866E-006
 482.00  2.4614E-006
 482.50  2.6404E-006
 483.00  2.8327E-006
 483.50  2.9872E-006
 484.00  3.1666E-006
 484.50  3.3823E-006
 485.00  3.6295E-006
 485.50  3.9135E-006
 486.00  4.2594E-006
 486.50  4.6577E-006
 487.00  5.0971E-006
 487.50  5.5627E-006
 488.00  6.0399E-006
 488.50  6.5003E-006
 489.00  6.9429E-006
 489.50  7.3760E-006
 490.00  7.8654E-006
 490.50  8.3810E-006
 491.00  8.9872E-006
 491.50  9.6926E-006
 492.00  1.0465E-005
 492.50  1.1345E-005
 493.00  1.2317E-005
 493.50  1.3351E-005
 494.00  1.4471E-005
 494.50  1.5694E-005
 495.00  1.6940E-005
 495.50  1.8272E-005
 496.00  1.9696E-005
 496.50  2.1211E-005
 497.00  2.2833E-005
 497.50  2.4551E-005
 498.00  2.6363E-005
 498.50  2.8262E-005
 499.00  3.0302E-005
 499.50  3.2454E-005
 500.00  3.4757E-005
 500.50  3.7190E-005
 501.00  3.9742E-005
 501.50  4.2445E-005
 502.00  4.5334E-005
 502.50  4.8391E-005
 503.00  5.1600E-005
 503.50  5.4935E-005
 504.00  5.8340E-005
 504.50  6.1818E-005
 505.00  6.5334E-005
 505.50  6.8921E-005
 506.00  7.2578E-005
 506.50  7.6294E-005
 507.00  8.0049E-005
 507.50  8.3806E-005
 508.00  8.7496E-005
 508.50  9.1096E-005
 509.00  9.4655E-005
 509.50  9.8130E-005
 510.00  1.0149E-004
 510.50  1.0464E-004
 511.00  1.0763E-004
 511.50  1.1028E-004
 512.00  1.1258E-004
 512.50  1.1460E-004
 513.00  1.1640E-004
 513.50  1.1789E-004
 514.00  1.1904E-004
 514.50  1.1992E-004
 515.00  1.2053E-004
 515.50  1.2076E-004
 516.00  1.2081E-004
 516.50  1.2068E-004
 517.00  1.2028E-004
 517.50  1.1967E-004
 518.00  1.1877E-004
 518.50  1.1758E-004
 519.00  1.1618E-004
 519.50  1.1455E-004
 520.00  1.1267E-004
 520.50  1.1063E-004
 521.00  1.0846E-004
 521.50  1.0622E-004
 522.00  1.0392E-004
 522.50  1.0159E-004
 523.00  9.9267E-005
 523.50  9.6927E-005
 524.00  9.4622E-005
 524.50  9.2368E-005
 525.00  9.0211E-005
 525.50  8.8064E-005
 526.00  8.5988E-005
 526.50  8.3908E-005
 527.00  8.1831E-005
 527.50  7.9749E-005
 528.00  7.7714E-005
 528.50  7.5763E-005
 529.00  7.3943E-005
 529.50  7.2258E-005
 530.00  7.0745E-005
 530.50  6.9345E-005
 531.00  6.7959E-005
 531.50  6.6486E-005
 532.00  6.4898E-005
 532.50  6.3179E-005
 533.00  6.1433E-005
 533.50  5.9762E-005
 534.00  5.8173E-005
 534.50  5.6668E-005
 535.00  5.5258E-005
 535.50  5.3843E-005
 536.00  5.2491E-005
 536.50  5.1135E-005
 537.00  4.9847E-005
 537.50  4.8556E-005
 538.00  4.7276E-005
 538.50  4.5946E-005
 539.00  4.4582E-005
 539.50  4.3206E-005
 540.00  4.1790E-005
 540.50  4.0464E-005
 541.00  3.9238E-005
 541.50  3.8069E-005
 542.00  3.6925E-005
 542.50  3.5819E-005
 543.00  3.4685E-005
 543.50  3.3543E-005
 544.00  3.2417E-005
 544.50  3.1358E-005
 545.00  3.0310E-005
 545.50  2.9276E-005
 546.00  2.8279E-005
 546.50  2.7300E-005
 547.00  2.6317E-005
 547.50  2.5359E-005
 548.00  2.4475E-005
 548.50  2.3676E-005
 549.00  2.2837E-005
 549.50  2.2013E-005
 550.00  2.1270E-005
 550.50  2.0536E-005
 551.00  1.9783E-005
 551.50  1.9088E-005
 552.00  1.8493E-005
 552.50  1.7856E-005
 553.00  1.7247E-005
 553.50  1.6715E-005
 554.00  1.6203E-005
 554.50  1.5710E-005
 555.00  1.5297E-005
 555.50  1.4905E-005
 556.00  1.4528E-005
 556.50  1.4129E-005
 557.00  1.3660E-005
 557.50  1.3168E-005
 558.00  1.2716E-005
 558.50  1.2297E-005
 559.00  1.1940E-005
 559.50  1.1565E-005
 560.00  1.1233E-005
 560.50  1.0924E-005
 561.00  1.0588E-005
 561.50  1.0270E-005
 562.00  1.0000E-005
 562.50  9.7145E-006
 563.00  9.4287E-006
 563.50  9.0896E-006
 564.00  8.8380E-006
 564.50  8.5624E-006
 565.00  8.2794E-006
 565.50  8.0113E-006
 566.00  7.7337E-006
 566.50  7.3797E-006
 567.00  7.0673E-006
 567.50  6.8156E-006
 568.00  6.6419E-006
 568.50  6.5232E-006
 569.00  6.4110E-006
 569.50  6.2667E-006
 570.00  6.0981E-006
 570.50  5.8700E-006
 571.00  5.6419E-006
 571.50  5.4292E-006
 572.00  5.1935E-006
 572.50  4.9898E-006
 573.00  4.8530E-006
 573.50  4.7060E-006
 574.00  4.5675E-006
 574.50  4.5259E-006
 575.00  4.4676E-006
 575.50  4.3447E-006
 576.00  4.2775E-006
 576.50  4.2446E-006
 577.00  4.1063E-006
 577.50  3.9725E-006
 578.00  3.8315E-006
 578.50  3.6658E-006
 579.00  3.5011E-006
 579.50  3.3689E-006
 580.00  3.2994E-006
 580.50  3.2663E-006
 581.00  3.2730E-006
 581.50  3.2540E-006
 582.00  3.2508E-006
 582.50  3.2311E-006
 583.00  3.2012E-006
 583.50  3.1533E-006
 584.00  3.0350E-006
 584.50  2.8255E-006
 585.00  2.5708E-006
 585.50  2.3689E-006
 586.00  2.2716E-006
 586.50  2.3423E-006
 587.00  2.4541E-006
 587.50  2.5507E-006
 588.00  2.5575E-006
 588.50  2.5650E-006
 589.00  2.5574E-006
 589.50  2.5524E-006
 590.00  2.4992E-006
 590.50  2.3847E-006
 591.00  2.2086E-006
 591.50  2.0574E-006
 592.00  1.9457E-006
 592.50  1.9384E-006
 593.00  1.8718E-006
 593.50  1.8081E-006
 594.00  1.8919E-006
 594.50  1.9929E-006
 595.00  2.1392E-006
 595.50  2.3702E-006
 596.00  2.4900E-006
 596.50  2.4994E-006
 597.00  2.4878E-006
 597.50  2.4151E-006
 598.00  2.3146E-006
 598.50  2.1918E-006
 599.00  2.0009E-006
 599.50  1.9038E-006
 600.00  1.7992E-006
 600.50  1.7368E-006
 601.00  1.7591E-006
 601.50  1.7667E-006
 602.00  1.7791E-006
 602.50  1.8642E-006
 603.00  1.9504E-006
 603.50  2.0268E-006
 604.00  2.0534E-006
 604.50  2.0736E-006
 605.00  1.9114E-006
 605.50  1.8196E-006
 606.00  1.7848E-006
 606.50  1.7310E-006
 607.00  1.7004E-006
 607.50  1.6860E-006
 608.00  1.6070E-006
 608.50  1.5583E-006
 609.00  1.5572E-006
 609.50  1.5623E-006
 610.00  1.4796E-006
 610.50  1.3095E-006
 611.00  1.0687E-006
 611.50  7.1326E-007
 612.00  4.4129E-007
 612.50  3.6659E-007
 613.00  4.4641E-007
 613.50  5.5567E-007
 614.00  6.0834E-007
 614.50  5.4325E-007
 615.00  5.4889E-007
 615.50  6.0400E-007
 616.00  6.1297E-007
 616.50  7.3964E-007
 617.00  8.0303E-007
 617.50  6.4792E-007
 618.00  4.9176E-007
 618.50  3.7175E-007
 619.00  2.4998E-007
 619.50  1.9002E-007
 620.00  2.1322E-007
 620.50  3.2964E-007
 621.00  5.8609E-007
 621.50  8.8461E-007
 622.00  1.0822E-006
 622.50  1.1472E-006
 623.00  1.0389E-006
 623.50  8.9363E-007
 624.00  7.8971E-007
 624.50  7.5799E-007
 625.00  8.6576E-007
 625.50  1.0031E-006
 626.00  1.1080E-006
 626.50  1.1431E-006
 627.00  1.0943E-006
 627.50  9.3086E-007
 628.00  6.9477E-007
 628.50  5.3544E-007
 629.00  5.1070E-007
 629.50  6.6353E-007
 630.00  9.5720E-007
 630.50  1.2485E-006
 631.00  1.4066E-006
 631.50  1.4304E-006
 632.00  1.3694E-006
 632.50  1.2674E-006
 633.00  1.1626E-006
 633.50  1.0321E-006
 634.00  8.9566E-007
 634.50  7.9700E-007
 635.00  7.9543E-007
 635.50  7.9742E-007
 636.00  7.0936E-007
 636.50  6.2904E-007
 637.00  6.1322E-007
 637.50  5.7815E-007
 638.00  7.6071E-007
 638.50  1.0550E-006
 639.00  1.2070E-006
 639.50  1.1099E-006
 640.00  9.2467E-007
 640.50  6.7832E-007
 641.00  3.4998E-007
 641.50  1.8912E-007
 642.00  1.7072E-007
 642.50  1.5875E-007
 643.00  2.0229E-007
 643.50  2.4303E-007
 644.00  2.4179E-007
 644.50  1.7547E-007
 645.00  1.8566E-007
 645.50  1.9506E-007
 646.00  2.1203E-007
 646.50  2.2917E-007
 647.00  3.6487E-007
 647.50  5.0683E-007
 648.00  6.7991E-007
 648.50  7.6697E-007
 649.00  7.0328E-007
 649.50  4.4246E-007
 650.00  1.3732E-007
 650.50  0.0000E+000
 651.00  0.0000E+000
 651.50  0.0000E+000
 652.00  0.0000E+000
 652.50  0.0000E+000
 653.00  0.0000E+000
 653.50  0.0000E+000
 654.00  0.0000E+000
 654.50  2.7361E-008
 655.00  9.6398E-008
 655.50  1.1312E-007
 656.00  1.5029E-007
 656.50  2.0600E-007
 657.00  9.4897E-008
 657.50  1.1307E-008
 658.00  2.7206E-008
 658.50  0.0000E+000
 659.00  3.6338E-009
 659.50  7.2949E-009
 660.00  0.0000E+000
 660.50  0.0000E+000
 661.00  1.2084E-007
 661.50  2.3215E-007
 662.00  5.6045E-007
 662.50  8.1155E-007
 663.00  8.8863E-007
 663.50  7.5031E-007
 664.00  7.7539E-007
 664.50  6.9132E-007
 665.00  6.8931E-007
 665.50  6.5410E-007
 666.00  4.8184E-007
 666.50  1.8122E-007
 667.00  1.9463E-008
 667.50  0.0000E+000
 668.00  0.0000E+000
 668.50  0.0000E+000
 669.00  0.0000E+000
 669.50  0.0000E+000
 670.00  1.7021E-008
 670.50  1.2713E-007
 671.00  1.5265E-007
 671.50  9.2917E-008
 672.00  0.0000E+000
 672.50  0.0000E+000
 673.00  0.0000E+000
 673.50  0.0000E+000
 674.00  2.3023E-008
 674.50  1.1902E-007
 675.00  1.1091E-007
 675.50  1.5283E-007
 676.00  2.7562E-007
 676.50  2.9698E-007
 677.00  1.1161E-007
 677.50  1.2099E-007
 678.00  0.0000E+000
 678.50  0.0000E+000
 679.00  0.0000E+000
 679.50  0.0000E+000
 680.00  3.1244E-008
 680.50  1.0784E-007
 681.00  7.0289E-008
 681.50  8.7607E-009
 682.00  0.0000E+000
 682.50  0.0000E+000
 683.00  0.0000E+000
 683.50  1.6343E-007
 684.00  2.0062E-007
 684.50  1.5195E-007
 685.00  1.9030E-007
 685.50  1.1530E-007
 686.00  0.0000E+000
 686.50  0.0000E+000
 687.00  0.0000E+000
 687.50  0.0000E+000
 688.00  0.0000E+000
 688.50  0.0000E+000
 689.00  0.0000E+000
 689.50  0.0000E+000
 690.00  0.0000E+000
 690.50  0.0000E+000
 691.00  0.0000E+000
 691.50  0.0000E+000
 692.00  0.0000E+000
 692.50  0.0000E+000
 693.00  0.0000E+000
 693.50  0.0000E+000
 694.00  0.0000E+000
 694.50  0.0000E+000
 695.00  0.0000E+000
 695.50  0.0000E+000
 696.00  0.0000E+000
 696.50  0.0000E+000
 697.00  0.0000E+000
 697.50  2.8990E-007
 698.00  9.5038E-007
 698.50  1.4286E-006
 699.00  1.5763E-006
 699.50  1.4343E-006
 700.00  1.2847E-006
 700.50  8.9004E-007
 701.00  6.2890E-007
 701.50  4.1880E-007
 702.00  3.2412E-007
 702.50  3.8289E-007
 703.00  6.8236E-007
 703.50  9.3501E-007
 704.00  1.2545E-006
 704.50  1.5663E-006
 705.00  1.4932E-006
 705.50  1.1324E-006
 706.00  6.2562E-007
 706.50  2.6117E-007
 707.00  1.4130E-008
 707.50  0.0000E+000
 708.00  0.0000E+000
 708.50  0.0000E+000
 709.00  0.0000E+000
 709.50  0.0000E+000
 710.00  0.0000E+000
 710.50  0.0000E+000
 711.00  9.1402E-008
 711.50  4.9567E-007
 712.00  1.0001E-006
 712.50  1.2775E-006
 713.00  1.5098E-006
 713.50  1.6538E-006
 714.00  1.8169E-006
 714.50  1.7962E-006
 715.00  1.9186E-006
 715.50  1.5205E-006
 716.00  1.0484E-006
 716.50  5.7764E-007
 717.00  2.6845E-007
 717.50  0.0000E+000
 718.00  0.0000E+000
 718.50  0.0000E+000
 719.00  0.0000E+000
 719.50  0.0000E+000
 720.00  0.0000E+000
 720.50  0.0000E+000
 721.00  0.0000E+000
 721.50  0.0000E+000
 722.00  0.0000E+000
 722.50  0.0000E+000
 723.00  0.0000E+000
 723.50  0.0000E+000
 724.00  0.0000E+000
 724.50  0.0000E+000
 725.00  5.0561E-008
 725.50  3.1047E-007
 726.00  7.8332E-007
 726.50  1.4465E-006
 727.00  1.9218E-006
 727.50  2.0692E-006
 728.00  1.9639E-006
 728.50  1.7351E-006
 729.00  1.4469E-006
 729.50  1.0870E-006
 730.00  1.0272E-006
 730.50  1.1740E-006
 731.00  1.3477E-006
 731.50  1.2722E-006
 732.00  1.4519E-006
 732.50  1.5438E-006
 733.00  1.7609E-006
 733.50  1.9501E-006
 734.00  1.9907E-006
 734.50  1.6675E-006
 735.00  1.2090E-006
 735.50  6.8902E-007
 736.00  3.8822E-007
 736.50  3.8477E-007
 737.00  4.7999E-007
 737.50  5.2647E-007
 738.00  3.9708E-007
 738.50  3.3602E-008
 739.00  0.0000E+000
 739.50  0.0000E+000
 740.00  0.0000E+000
 740.50  2.5221E-008
 741.00  2.6476E-007
 741.50  7.3409E-007
 742.00  1.0024E-006
 742.50  7.8188E-007
 743.00  2.4816E-007
 743.50  0.0000E+000
 744.00  0.0000E+000
 744.50  0.0000E+000
 745.00  0.0000E+000
 745.50  0.0000E+000
 746.00  0.0000E+000
 746.50  0.0000E+000
 747.00  0.0000E+000
 747.50  0.0000E+000
 748.00  0.0000E+000
 748.50  0.0000E+000
 749.00  0.0000E+000
 749.50  0.0000E+000
 750.00  0.0000E+000
 750.50  1.5069E-007
 751.00  6.4036E-007
 751.50  1.1499E-006
 752.00  1.5836E-006
 752.50  1.9135E-006
 753.00  2.0913E-006
 753.50  1.9649E-006
 754.00  1.3387E-006
 754.50  4.2341E-007
 755.00  3.2335E-008
 755.50  0.0000E+000
 756.00  0.0000E+000
 756.50  0.0000E+000
 757.00  0.0000E+000
 757.50  1.5802E-009
 758.00  7.4526E-009
 758.50  1.2250E-008
 759.00  2.8898E-008
 759.50  0.0000E+000
 760.00  0.0000E+000
 760.50  0.0000E+000
 761.00  0.0000E+000
 761.50  0.0000E+000
 762.00  0.0000E+000
 762.50  0.0000E+000
 763.00  0.0000E+000
 763.50  0.0000E+000
 764.00  0.0000E+000
 764.50  0.0000E+000
 765.00  4.4965E-008
 765.50  4.9558E-007
 766.00  8.9647E-007
 766.50  7.5033E-007
 767.00  4.7751E-007
 767.50  2.9611E-007
 768.00  8.2340E-008
 768.50  1.4013E-007
 769.00  5.6575E-007
 769.50  1.1665E-006
 770.00  1.3308E-006
 770.50  1.1306E-006
 771.00  8.7508E-007
 771.50  5.1333E-007
 772.00  1.6138E-007
 772.50  8.5115E-007
 773.00  1.5675E-006
 773.50  2.0372E-006
 774.00  2.3502E-006
 774.50  2.2475E-006
 775.00  1.4111E-006
 775.50  4.8547E-007
 776.00  0.0000E+000
 776.50  0.0000E+000
 777.00  0.0000E+000
 777.50  0.0000E+000
 778.00  0.0000E+000
 778.50  0.0000E+000
 779.00  0.0000E+000
 779.50  0.0000E+000
 780.00  0.0000E+000
 780.50  0.0000E+000
 781.00  0.0000E+000
 781.50  0.0000E+000
 782.00  0.0000E+000
 782.50  0.0000E+000
 783.00  0.0000E+000
 783.50  0.0000E+000
 784.00  0.0000E+000
 784.50  0.0000E+000
 785.00  0.0000E+000
 785.50  0.0000E+000
 786.00  0.0000E+000
 786.50  0.0000E+000
 787.00  0.0000E+000
 787.50  0.0000E+000
 788.00  0.0000E+000
 788.50  0.0000E+000
 789.00  0.0000E+000
 789.50  0.0000E+000
 790.00  0.0000E+000
 790.50  3.6376E-007
 791.00  3.9500E-007
 791.50  2.5717E-007
 792.00  2.9395E-007
 792.50  6.5225E-008
 793.00  0.0000E+000
 793.50  0.0000E+000
 794.00  0.0000E+000
 794.50  0.0000E+000
 795.00  0.0000E+000
 795.50  0.0000E+000
 796.00  0.0000E+000
 796.50  2.1237E-008
 797.00  9.3546E-008
 797.50  8.8350E-008
 798.00  1.3359E-007
 798.50  3.4405E-007
 799.00  5.4983E-007
 799.50  8.3469E-007
 800.00  1.3310E-006
 800.50  1.8929E-006
 801.00  2.2137E-006
 801.50  2.3083E-006
 802.00  2.1604E-006
 802.50  1.6013E-006
 803.00  9.3460E-007
 803.50  4.6312E-008
 804.00  0.0000E+000
 804.50  0.0000E+000
 805.00  0.0000E+000
 805.50  0.0000E+000
 806.00  0.0000E+000
 806.50  2.2875E-007
 807.00  5.9790E-007
 807.50  4.3822E-007
 808.00  8.9630E-008
 808.50  0.0000E+000
 809.00  0.0000E+000
 809.50  0.0000E+000
 810.00  0.0000E+000
 810.50  0.0000E+000
 811.00  0.0000E+000
 811.50  1.7075E-007
 812.00  2.5258E-007
 812.50  1.9251E-007
 813.00  2.5007E-008
 813.50  1.9440E-007
 814.00  3.4341E-007
 814.50  4.7548E-007
 815.00  3.3801E-007
 815.50  6.1477E-008
 816.00  0.0000E+000
 816.50  0.0000E+000
 817.00  2.8328E-009
 817.50  2.7165E-007
 818.00  5.0625E-007
 818.50  5.5982E-007
 819.00  5.4900E-007
 819.50  4.8793E-007
 820.00  4.6761E-007
 820.50  4.0561E-007
 821.00  4.1950E-007
 821.50  1.3032E-007
 822.00  0.0000E+000
 822.50  0.0000E+000
 823.00  0.0000E+000
 823.50  0.0000E+000
 824.00  0.0000E+000
 824.50  0.0000E+000
 825.00  0.0000E+000
 825.50  0.0000E+000
 826.00  0.0000E+000
 826.50  0.0000E+000
 827.00  0.0000E+000
 827.50  0.0000E+000
 828.00  0.0000E+000
 828.50  0.0000E+000
 829.00  0.0000E+000
 829.50  0.0000E+000
 830.00  0.0000E+000
 830.50  0.0000E+000
 831.00  0.0000E+000
 831.50  0.0000E+000
 832.00  0.0000E+000
 832.50  0.0000E+000
 833.00  0.0000E+000
 833.50  0.0000E+000
 834.00  0.0000E+000
 834.50  0.0000E+000
 835.00  4.4939E-008
 835.50  4.8865E-007
 836.00  1.3345E-006
 836.50  1.8591E-006
 837.00  2.1985E-006
 837.50  1.8818E-006
 838.00  1.3918E-006
 838.50  1.3212E-006
 839.00  1.1616E-006
 839.50  7.4266E-007
 840.00  4.0723E-007
 840.50  7.2248E-008
 841.00  0.0000E+000
 841.50  0.0000E+000
 842.00  0.0000E+000
 842.50  0.0000E+000
 843.00  0.0000E+000
 843.50  0.0000E+000
 844.00  0.0000E+000
 844.50  0.0000E+000
 845.00  0.0000E+000
 845.50  0.0000E+000
 846.00  0.0000E+000
 846.50  0.0000E+000
 847.00  0.0000E+000
 847.50  0.0000E+000
 848.00  0.0000E+000
 848.50  0.0000E+000
 849.00  0.0000E+000
 849.50  0.0000E+000
 850.00  0.0000E+000
 850.50  0.0000E+000
 851.00  0.0000E+000
 851.50  0.0000E+000
 852.00  0.0000E+000
 852.50  0.0000E+000
 853.00  0.0000E+000
 853.50  0.0000E+000
 854.00  7.9227E-011
 854.50  2.2988E-007
 855.00  4.9622E-007
 855.50  2.7557E-007
 856.00  4.9748E-007
 856.50  3.8756E-007
 857.00  1.0808E-007
 857.50  5.3216E-007
 858.00  1.2760E-006
 858.50  1.7328E-006
 859.00  2.2178E-006
 859.50  2.7031E-006
 860.00  2.7981E-006
 860.50  2.6221E-006
 861.00  2.5628E-006
 861.50  2.1619E-006
 862.00  1.7616E-006
 862.50  1.8268E-006
 863.00  1.7572E-006
 863.50  1.2698E-006
 864.00  3.6844E-007
 864.50  2.2022E-008
 865.00  0.0000E+000
 865.50  0.0000E+000
 866.00  0.0000E+000
 866.50  0.0000E+000
 867.00  0.0000E+000
 867.50  1.1769E-007
 868.00  9.4489E-007
 868.50  2.1111E-006
 869.00  2.9365E-006
 869.50  2.8589E-006
 870.00  2.6021E-006
 870.50  1.5501E-006
 871.00  3.1826E-007
 871.50  0.0000E+000
 872.00  0.0000E+000
 872.50  0.0000E+000
 873.00  0.0000E+000
 873.50  0.0000E+000
 874.00  0.0000E+000
 874.50  0.0000E+000
 875.00  0.0000E+000
 875.50  1.3036E-006
 876.00  1.7240E-006
 876.50  1.6169E-006
 877.00  9.5368E-007
 877.50  6.0560E-007
 878.00  6.2417E-007
 878.50  7.9449E-007
 879.00  1.2478E-006
 879.50  2.2883E-006
 880.00  2.1185E-006
 880.50  1.3416E-006
 881.00  6.1891E-007
 881.50  1.4229E-007
 882.00  0.0000E+000
 882.50  0.0000E+000
 883.00  0.0000E+000
 883.50  0.0000E+000
 884.00  0.0000E+000
 884.50  0.0000E+000
 885.00  0.0000E+000
 885.50  0.0000E+000
 886.00  0.0000E+000
 886.50  0.0000E+000
 887.00  0.0000E+000
 887.50  0.0000E+000
 888.00  8.2186E-007
 888.50  8.9735E-007
 889.00  6.0880E-007
 889.50  1.8615E-007
 890.00  1.3418E-009
 890.50  3.3214E-007
 891.00  1.0538E-006
 891.50  3.0854E-006
 892.00  5.2844E-006
 892.50  7.3229E-006
 893.00  8.1802E-006
 893.50  9.2371E-006
 894.00  8.7222E-006
 894.50  7.8886E-006
 895.00  7.1388E-006
 895.50  6.4205E-006
 896.00  5.2590E-006
 896.50  3.6387E-006
 897.00  1.7993E-006
 897.50  4.0019E-007
 898.00  0.0000E+000
 898.50  0.0000E+000
 899.00  0.0000E+000
 899.50  0.0000E+000
 900.00  5.2888E-007
 900.50  7.0623E-007
 901.00  3.3291E-007
 901.50  2.5954E-007
 902.00  8.5917E-007
 902.50  3.5662E-007
 903.00  5.3507E-009
 903.50  0.0000E+000
 904.00  0.0000E+000
 904.50  0.0000E+000
 905.00  0.0000E+000
 905.50  0.0000E+000
 906.00  0.0000E+000
 906.50  0.0000E+000
 907.00  0.0000E+000
 907.50  0.0000E+000
 908.00  0.0000E+000
 908.50  4.0474E-007
 909.00  7.1048E-007
 909.50  1.4235E-007
 910.00  0.0000E+000
 910.50  0.0000E+000
 911.00  0.0000E+000
 911.50  0.0000E+000
 912.00  0.0000E+000
 912.50  0.0000E+000
 913.00  0.0000E+000
 913.50  0.0000E+000
 914.00  0.0000E+000
 914.50  0.0000E+000
 915.00  0.0000E+000
 915.50  7.5306E-007
 916.00  1.5117E-006
 916.50  1.0295E-006
 917.00  8.6254E-010
 917.50  0.0000E+000
 918.00  0.0000E+000
 918.50  1.8031E-007
 919.00  2.0719E-006
 919.50  4.5584E-006
 920.00  6.3809E-006
 920.50  7.6315E-006
 921.00  7.5474E-006
 921.50  4.6679E-006
 922.00  2.9693E-006
 922.50  2.1826E-006
 923.00  2.0817E-006
 923.50  2.0570E-006
 924.00  3.0289E-006
 924.50  4.8813E-006
 925.00  5.9826E-006
 925.50  6.5616E-006
 926.00  6.8279E-006
 926.50  6.0235E-006
 927.00  5.0717E-006
 927.50  4.5803E-006
 928.00  3.0781E-006
 928.50  1.9210E-006
 929.00  1.2528E-006
 929.50  1.6083E-007
 930.00  0.0000E+000
 930.50  0.0000E+000
 931.00  0.0000E+000
 931.50  0.0000E+000
 932.00  0.0000E+000
 932.50  0.0000E+000
 933.00  0.0000E+000
 933.50  0.0000E+000
 934.00  0.0000E+000
 934.50  0.0000E+000
 935.00  0.0000E+000
 935.50  0.0000E+000
 936.00  0.0000E+000
 936.50  0.0000E+000
 937.00  0.0000E+000
 937.50  0.0000E+000
 938.00  0.0000E+000
 938.50  0.0000E+000
 939.00  0.0000E+000
 939.50  0.0000E+000
 940.00  0.0000E+000
 940.50  0.0000E+000
 941.00  0.0000E+000
 941.50  0.0000E+000
 942.00  0.0000E+000
 942.50  0.0000E+000
 943.00  0.0000E+000
 943.50  0.0000E+000
 944.00  0.0000E+000
 944.50  0.0000E+000
 945.00  0.0000E+000
 945.50  0.0000E+000
 946.00  0.0000E+000
 946.50  0.0000E+000
 947.00  0.0000E+000
 947.50  2.8598E-007
 948.00  2.8601E-006
 948.50  1.9641E-006
 949.00  0.0000E+000
 949.50  0.0000E+000
 950.00  0.0000E+000
 950.50  0.0000E+000
 951.00  0.0000E+000
 951.50  0.0000E+000
 952.00  0.0000E+000
 952.50  0.0000E+000
 953.00  0.0000E+000
 953.50  0.0000E+000
 954.00  0.0000E+000
 954.50  0.0000E+000
 955.00  0.0000E+000
 955.50  0.0000E+000
 956.00  0.0000E+000
 956.50  0.0000E+000
 957.00  0.0000E+000
 957.50  0.0000E+000
 958.00  0.0000E+000
 958.50  0.0000E+000
 959.00  0.0000E+000
 959.50  0.0000E+000
 960.00  0.0000E+000
 960.50  0.0000E+000
 961.00  0.0000E+000
 961.50  0.0000E+000
 962.00  0.0000E+000
 962.50  0.0000E+000
 963.00  0.0000E+000
 963.50  0.0000E+000
 964.00  0.0000E+000
 964.50  0.0000E+000
 965.00  0.0000E+000
 965.50  0.0000E+000
 966.00  0.0000E+000
 966.50  0.0000E+000
 967.00  0.0000E+000
 967.50  0.0000E+000
 968.00  0.0000E+000
 968.50  0.0000E+000
 969.00  0.0000E+000
 969.50  0.0000E+000
 970.00  0.0000E+000
 970.50  0.0000E+000
 971.00  0.0000E+000
 971.50  0.0000E+000
 972.00  0.0000E+000
 972.50  5.6233E-007
 973.00  1.7749E-006
 973.50  3.3922E-006
 974.00  5.2135E-006
 974.50  4.7342E-006
 975.00  1.8739E-006
 975.50  2.2740E-007
 976.00  0.0000E+000
 976.50  0.0000E+000
 977.00  0.0000E+000
 977.50  0.0000E+000
 978.00  0.0000E+000
 978.50  0.0000E+000
 979.00  0.0000E+000
 979.50  0.0000E+000
 980.00  0.0000E+000
 980.50  3.3781E-006
 981.00  1.5456E-006
 981.50  2.0221E-006
 982.00  2.9127E-006
 982.50  1.3185E-006
 983.00  0.0000E+000
 983.50  0.0000E+000
 984.00  0.0000E+000
 984.50  0.0000E+000
 985.00  0.0000E+000
 985.50  6.1901E-007
 986.00  4.6151E-006
 986.50  1.1724E-005
 987.00  1.8622E-005
 987.50  2.2433E-005
 988.00  2.4940E-005
 988.50  2.3623E-005
 989.00  2.7239E-005
 989.50  3.6852E-005
 990.00  4.0437E-005
 990.50  4.3385E-005
 991.00  4.3148E-005
 991.50  3.3293E-005
 992.00  2.4723E-005
 992.50  2.4550E-005
 993.00  2.6236E-005
 993.50  3.3944E-005
 994.00  4.1647E-005
 994.50  5.1277E-005
 995.00  5.0317E-005
 995.50  4.2415E-005
 996.00  3.4902E-005
 996.50  2.1255E-005
 997.00  7.1326E-006
 997.50  8.2797E-007
 998.00  0.0000E+000
 998.50  0.0000E+000
 999.00  0.0000E+000
 999.50  0.0000E+000
1000.00  5.3129E-008
1000.50  2.9828E-009
1001.00  0.0000E+000
1001.50  0.0000E+000
1002.00  0.0000E+000
1002.50  0.0000E+000
1003.00  0.0000E+000
1003.50  0.0000E+000
1004.00  0.0000E+000
1004.50  0.0000E+000
1005.00  0.0000E+000
1005.50  0.0000E+000
1006.00  0.0000E+000
1006.50  0.0000E+000
1007.00  0.0000E+000
1007.50  0.0000E+000
1008.00  0.0000E+000
1008.50  0.0000E+000
1009.00  0.0000E+000
1009.50  0.0000E+000
1010.00  0.0000E+000
1010.50  0.0000E+000
1011.00  0.0000E+000
1011.50  0.0000E+000
1012.00  0.0000E+000
1012.50  0.0000E+000
1013.00  0.0000E+000
1013.50  0.0000E+000
1014.00  0.0000E+000
1014.50  0.0000E+000
1015.00  0.0000E+000
1015.50  0.0000E+000
1016.00  0.0000E+000
1016.50  0.0000E+000
1017.00  0.0000E+000
1017.50  0.0000E+000
1018.00  0.0000E+000
1018.50  0.0000E+000
1019.00  0.0000E+000
1019.50  0.0000E+000
1020.00  0.0000E+000
1020.50  0.0000E+000
1021.00  0.0000E+000
1021.50  0.0000E+000
1022.00  0.0000E+000
1022.50  0.0000E+000
1023.00  0.0000E+000
1023.50  0.0000E+000
1024.00  0.0000E+000
1024.50  0.0000E+000
1025.00  0.0000E+000
1025.50  0.0000E+000
1026.00  0.0000E+000
1026.50  0.0000E+000
1027.00  0.0000E+000
1027.50  0.0000E+000
1028.00  0.0000E+000
1028.50  0.0000E+000
1029.00  0.0000E+000
1029.50  0.0000E+000
1030.00  0.0000E+000
1030.50  0.0000E+000
1031.00  0.0000E+000
1031.50  0.0000E+000
1032.00  0.0000E+000
1032.50  0.0000E+000
1033.00  0.0000E+000
1033.50  0.0000E+000
1034.00  0.0000E+000
1034.50  0.0000E+000
1035.00  0.0000E+000
1035.50  0.0000E+000
1036.00  0.0000E+000
1036.50  0.0000E+000
1037.00  0.0000E+000
1037.50  0.0000E+000
1038.00  0.0000E+000
1038.50  0.0000E+000
1039.00  0.0000E+000
1039.50  0.0000E+000
1040.00  0.0000E+000
1040.50  0.0000E+000
1041.00  0.0000E+000
1041.50  0.0000E+000
1042.00  0.0000E+000
1042.50  0.0000E+000
1043.00  0.0000E+000
1043.50  0.0000E+000
1044.00  0.0000E+000
1044.50  0.0000E+000
1045.00  0.0000E+000
1045.50  0.0000E+000
1046.00  0.0000E+000
1046.50  0.0000E+000
1047.00  0.0000E+000
1047.50  0.0000E+000
1048.00  0.0000E+000
1048.50  0.0000E+000
1049.00  0.0000E+000
1049.50  0.0000E+000
1050.00  0.0000E+000
1050.50  0.0000E+000
1051.00  0.0000E+000
1051.50  0.0000E+000
1052.00  0.0000E+000
1052.50  0.0000E+000
1053.00  0.0000E+000
1053.50  0.0000E+000
1054.00  0.0000E+000
1054.50  0.0000E+000
1055.00  0.0000E+000
1055.50  0.0000E+000
1056.00  0.0000E+000
1056.50  0.0000E+000
1057.00  0.0000E+000
1057.50  0.0000E+000
1058.00  0.0000E+000
1058.50  0.0000E+000
1059.00  0.0000E+000
1059.50  0.0000E+000
1060.00  0.0000E+000
1060.50  0.0000E+000
1061.00  0.0000E+000
1061.50  0.0000E+000
1062.00  0.0000E+000
1062.50  0.0000E+000
1063.00  0.0000E+000
1063.50  0.0000E+000
1064.00  0.0000E+000
1064.50  0.0000E+000
1065.00  0.0000E+000
1065.50  0.0000E+000
1066.00  0.0000E+000
1066.50  0.0000E+000
1067.00  0.0000E+000
1067.50  0.0000E+000
1068.00  0.0000E+000
1068.50  0.0000E+000
1069.00  0.0000E+000
1069.50  0.0000E+000
1070.00  0.0000E+000
1070.50  0.0000E+000
1071.00  0.0000E+000
1071.50  0.0000E+000
1072.00  0.0000E+000
1072.50  0.0000E+000
1073.00  0.0000E+000
1073.50  0.0000E+000
1074.00  0.0000E+000
1074.50  0.0000E+000
1075.00  0.0000E+000
1075.50  0.0000E+000
1076.00  0.0000E+000
1076.50  0.0000E+000
1077.00  0.0000E+000
1077.50  0.0000E+000
1078.00  0.0000E+000
1078.50  0.0000E+000
1079.00  0.0000E+000
1079.50  0.0000E+000
1080.00  0.0000E+000
1080.50  0.0000E+000
1081.00  0.0000E+000
1081.50  0.0000E+000
1082.00  0.0000E+000
1082.50  0.0000E+000
1083.00  0.0000E+000
1083.50  0.0000E+000
1084.00  0.0000E+000
1084.50  0.0000E+000
1085.00  0.0000E+000
1085.50  0.0000E+000
1086.00  0.0000E+000
1086.50  0.0000E+000
1087.00  0.0000E+000
1087.50  0.0000E+000
1088.00  0.0000E+000
1088.50  0.0000E+000
1089.00  0.0000E+000
1089.50  0.0000E+000
1090.00  0.0000E+000
1090.50  0.0000E+000
1091.00  0.0000E+000
1091.50  0.0000E+000
1092.00  0.0000E+000
1092.50  0.0000E+000
1093.00  0.0000E+000
1093.50  0.0000E+000
1094.00  0.0000E+000
1094.50  0.0000E+000
1095.00  0.0000E+000
1095.50  0.0000E+000
1096.00  0.0000E+000
1096.50  0.0000E+000
1097.00  0.0000E+000
1097.50  0.0000E+000
1098.00  0.0000E+000
1098.50  0.0000E+000
1099.00  0.0000E+000
1099.50  0.0000E+000
1100.00  0.0000E+000
1100.50  0.0000E+000
1101.00  0.0000E+000
1101.50  0.0000E+000
1102.00  0.0000E+000
1102.50  0.0000E+000
1103.00  0.0000E+000
1103.50  0.0000E+000
1104.00  0.0000E+000
1104.50  0.0000E+000
1105.00  0.0000E+000
1105.50  0.0000E+000
1106.00  0.0000E+000
1106.50  0.0000E+000
1107.00  0.0000E+000
1107.50  0.0000E+000
1108.00  0.0000E+000
1108.50  0.0000E+000
1109.00  0.0000E+000
1109.50  0.0000E+000
1110.00  0.0000E+000
1110.50  0.0000E+000
1111.00  0.0000E+000
1111.50  0.0000E+000
1112.00  0.0000E+000
1112.50  0.0000E+000
1113.00  0.0000E+000
1113.50  0.0000E+000
1114.00  0.0000E+000
1114.50  0.0000E+000
1115.00  0.0000E+000
1115.50  0.0000E+000
1116.00  0.0000E+000
1116.50  0.0000E+000
1117.00  0.0000E+000
1117.50  0.0000E+000
1118.00  0.0000E+000
1118.50  0.0000E+000
1119.00  0.0000E+000
1119.50  0.0000E+000
1120.00  0.0000E+000
1120.50  0.0000E+000
1121.00  0.0000E+000
1121.50  0.0000E+000
1122.00  0.0000E+000
1122.50  0.0000E+000
1123.00  0.0000E+000
1123.50  0.0000E+000
1124.00  0.0000E+000
1124.50  0.0000E+000
1125.00  0.0000E+000
1125.50  0.0000E+000
1126.00  0.0000E+000
1126.50  0.0000E+000
1127.00  0.0000E+000
1127.50  0.0000E+000
: 6
