# Supplementary material for: A photoconversion model for full spectral programming and multiplexing of optogenetic systems
Source: Mol Syst Biol. 2017 Apr 24;13(4):926. doi: 10.15252/msb.20167456 (PMC5408778; doi:10.15252/msb.20167456)
Supplement: Supplementary file 11 — Dataset EV3 [file MSB-13-926-s011.zip › dataset_ev3_led_data/led_calibration_data/EO_03/Shannen_c1/raw/9.IRR]

" File: 160129_calibrations\post-calibration\Sha
" RAD->  Wave:647.21nm  Pix:1050  Val:  0.000  Time:400ms  Avg:1  Sm:1  Sg:1  Tc:off  SNAP  Xt:1  Ch:1  Xtrig wnmcal >RAD-IS6.CAL
 180.00  0.0000E+000
 180.50  0.0000E+000
 181.00  0.0000E+000
 181.50  0.0000E+000
 182.00  0.0000E+000
 182.50  0.0000E+000
 183.00  0.0000E+000
 183.50  0.0000E+000
 184.00  0.0000E+000
 184.50  0.0000E+000
 185.00  0.0000E+000
 185.50  0.0000E+000
 186.00  0.0000E+000
 186.50  0.0000E+000
 187.00  0.0000E+000
 187.50  0.0000E+000
 188.00  0.0000E+000
 188.50  0.0000E+000
 189.00  0.0000E+000
 189.50  0.0000E+000
 190.00  0.0000E+000
 190.50  0.0000E+000
 191.00  0.0000E+000
 191.50  0.0000E+000
 192.00  0.0000E+000
 192.50  0.0000E+000
 193.00  0.0000E+000
 193.50  0.0000E+000
 194.00  0.0000E+000
 194.50  0.0000E+000
 195.00  0.0000E+000
 195.50  0.0000E+000
 196.00  0.0000E+000
 196.50  0.0000E+000
 197.00  0.0000E+000
 197.50  0.0000E+000
 198.00  0.0000E+000
 198.50  0.0000E+000
 199.00  0.0000E+000
 199.50  0.0000E+000
 200.00  0.0000E+000
 200.50  0.0000E+000
 201.00  0.0000E+000
 201.50  0.0000E+000
 202.00  0.0000E+000
 202.50  0.0000E+000
 203.00  0.0000E+000
 203.50  0.0000E+000
 204.00  0.0000E+000
 204.50  0.0000E+000
 205.00  0.0000E+000
 205.50  0.0000E+000
 206.00  0.0000E+000
 206.50  0.0000E+000
 207.00  0.0000E+000
 207.50  0.0000E+000
 208.00  0.0000E+000
 208.50  0.0000E+000
 209.00  0.0000E+000
 209.50  0.0000E+000
 210.00  0.0000E+000
 210.50  0.0000E+000
 211.00  0.0000E+000
 211.50  0.0000E+000
 212.00  0.0000E+000
 212.50  0.0000E+000
 213.00  0.0000E+000
 213.50  0.0000E+000
 214.00  0.0000E+000
 214.50  0.0000E+000
 215.00  0.0000E+000
 215.50  0.0000E+000
 216.00  0.0000E+000
 216.50  0.0000E+000
 217.00  0.0000E+000
 217.50  0.0000E+000
 218.00  0.0000E+000
 218.50  0.0000E+000
 219.00  0.0000E+000
 219.50  0.0000E+000
 220.00  0.0000E+000
 220.50  0.0000E+000
 221.00  0.0000E+000
 221.50  0.0000E+000
 222.00  0.0000E+000
 222.50  0.0000E+000
 223.00  0.0000E+000
 223.50  0.0000E+000
 224.00  0.0000E+000
 224.50  0.0000E+000
 225.00  0.0000E+000
 225.50  0.0000E+000
 226.00  0.0000E+000
 226.50  0.0000E+000
 227.00  0.0000E+000
 227.50  0.0000E+000
 228.00  0.0000E+000
 228.50  0.0000E+000
 229.00  0.0000E+000
 229.50  0.0000E+000
 230.00  0.0000E+000
 230.50  0.0000E+000
 231.00  0.0000E+000
 231.50  0.0000E+000
 232.00  0.0000E+000
 232.50  0.0000E+000
 233.00  0.0000E+000
 233.50  0.0000E+000
 234.00  0.0000E+000
 234.50  0.0000E+000
 235.00  0.0000E+000
 235.50  0.0000E+000
 236.00  0.0000E+000
 236.50  0.0000E+000
 237.00  0.0000E+000
 237.50  0.0000E+000
 238.00  0.0000E+000
 238.50  0.0000E+000
 239.00  0.0000E+000
 239.50  0.0000E+000
 240.00  0.0000E+000
 240.50  0.0000E+000
 241.00  0.0000E+000
 241.50  0.0000E+000
 242.00  0.0000E+000
 242.50  0.0000E+000
 243.00  0.0000E+000
 243.50  0.0000E+000
 244.00  0.0000E+000
 244.50  0.0000E+000
 245.00  0.0000E+000
 245.50  0.0000E+000
 246.00  0.0000E+000
 246.50  0.0000E+000
 247.00  0.0000E+000
 247.50  0.0000E+000
 248.00  0.0000E+000
 248.50  0.0000E+000
 249.00  0.0000E+000
 249.50  0.0000E+000
 250.00  0.0000E+000
 250.50  0.0000E+000
 251.00  0.0000E+000
 251.50  0.0000E+000
 252.00  0.0000E+000
 252.50  0.0000E+000
 253.00  0.0000E+000
 253.50  0.0000E+000
 254.00  0.0000E+000
 254.50  0.0000E+000
 255.00  0.0000E+000
 255.50  0.0000E+000
 256.00  0.0000E+000
 256.50  0.0000E+000
 257.00  0.0000E+000
 257.50  0.0000E+000
 258.00  0.0000E+000
 258.50  0.0000E+000
 259.00  0.0000E+000
 259.50  0.0000E+000
 260.00  0.0000E+000
 260.50  0.0000E+000
 261.00  0.0000E+000
 261.50  0.0000E+000
 262.00  0.0000E+000
 262.50  0.0000E+000
 263.00  0.0000E+000
 263.50  0.0000E+000
 264.00  0.0000E+000
 264.50  0.0000E+000
 265.00  0.0000E+000
 265.50  0.0000E+000
 266.00  0.0000E+000
 266.50  0.0000E+000
 267.00  0.0000E+000
 267.50  0.0000E+000
 268.00  0.0000E+000
 268.50  0.0000E+000
 269.00  0.0000E+000
 269.50  0.0000E+000
 270.00  0.0000E+000
 270.50  0.0000E+000
 271.00  0.0000E+000
 271.50  0.0000E+000
 272.00  0.0000E+000
 272.50  0.0000E+000
 273.00  0.0000E+000
 273.50  0.0000E+000
 274.00  0.0000E+000
 274.50  0.0000E+000
 275.00  0.0000E+000
 275.50  0.0000E+000
 276.00  0.0000E+000
 276.50  0.0000E+000
 277.00  0.0000E+000
 277.50  0.0000E+000
 278.00  0.0000E+000
 278.50  0.0000E+000
 279.00  0.0000E+000
 279.50  0.0000E+000
 280.00  0.0000E+000
 280.50  0.0000E+000
 281.00  0.0000E+000
 281.50  0.0000E+000
 282.00  0.0000E+000
 282.50  0.0000E+000
 283.00  0.0000E+000
 283.50  0.0000E+000
 284.00  0.0000E+000
 284.50  0.0000E+000
 285.00  0.0000E+000
 285.50  0.0000E+000
 286.00  0.0000E+000
 286.50  0.0000E+000
 287.00  0.0000E+000
 287.50  0.0000E+000
 288.00  0.0000E+000
 288.50  0.0000E+000
 289.00  0.0000E+000
 289.50  0.0000E+000
 290.00  0.0000E+000
 290.50  0.0000E+000
 291.00  0.0000E+000
 291.50  0.0000E+000
 292.00  0.0000E+000
 292.50  0.0000E+000
 293.00  0.0000E+000
 293.50  0.0000E+000
 294.00  0.0000E+000
 294.50  0.0000E+000
 295.00  0.0000E+000
 295.50  0.0000E+000
 296.00  0.0000E+000
 296.50  0.0000E+000
 297.00  0.0000E+000
 297.50  0.0000E+000
 298.00  0.0000E+000
 298.50  0.0000E+000
 299.00  0.0000E+000
 299.50  0.0000E+000
 300.00  0.0000E+000
 300.50  0.0000E+000
 301.00  0.0000E+000
 301.50  0.0000E+000
 302.00  0.0000E+000
 302.50  0.0000E+000
 303.00  0.0000E+000
 303.50  0.0000E+000
 304.00  0.0000E+000
 304.50  0.0000E+000
 305.00  0.0000E+000
 305.50  0.0000E+000
 306.00  0.0000E+000
 306.50  0.0000E+000
 307.00  0.0000E+000
 307.50  0.0000E+000
 308.00  0.0000E+000
 308.50  0.0000E+000
 309.00  0.0000E+000
 309.50  0.0000E+000
 310.00  0.0000E+000
 310.50  0.0000E+000
 311.00  0.0000E+000
 311.50  0.0000E+000
 312.00  0.0000E+000
 312.50  0.0000E+000
 313.00  0.0000E+000
 313.50  0.0000E+000
 314.00  0.0000E+000
 314.50  0.0000E+000
 315.00  0.0000E+000
 315.50  0.0000E+000
 316.00  0.0000E+000
 316.50  0.0000E+000
 317.00  0.0000E+000
 317.50  0.0000E+000
 318.00  0.0000E+000
 318.50  0.0000E+000
 319.00  0.0000E+000
 319.50  0.0000E+000
 320.00  0.0000E+000
 320.50  0.0000E+000
 321.00  0.0000E+000
 321.50  0.0000E+000
 322.00  0.0000E+000
 322.50  0.0000E+000
 323.00  0.0000E+000
 323.50  0.0000E+000
 324.00  0.0000E+000
 324.50  0.0000E+000
 325.00  0.0000E+000
 325.50  0.0000E+000
 326.00  0.0000E+000
 326.50  0.0000E+000
 327.00  0.0000E+000
 327.50  0.0000E+000
 328.00  0.0000E+000
 328.50  0.0000E+000
 329.00  0.0000E+000
 329.50  0.0000E+000
 330.00  0.0000E+000
 330.50  0.0000E+000
 331.00  0.0000E+000
 331.50  0.0000E+000
 332.00  0.0000E+000
 332.50  0.0000E+000
 333.00  0.0000E+000
 333.50  0.0000E+000
 334.00  0.0000E+000
 334.50  0.0000E+000
 335.00  0.0000E+000
 335.50  0.0000E+000
 336.00  0.0000E+000
 336.50  0.0000E+000
 337.00  0.0000E+000
 337.50  0.0000E+000
 338.00  0.0000E+000
 338.50  0.0000E+000
 339.00  0.0000E+000
 339.50  0.0000E+000
 340.00  0.0000E+000
 340.50  0.0000E+000
 341.00  0.0000E+000
 341.50  0.0000E+000
 342.00  0.0000E+000
 342.50  0.0000E+000
 343.00  0.0000E+000
 343.50  0.0000E+000
 344.00  0.0000E+000
 344.50  0.0000E+000
 345.00  0.0000E+000
 345.50  0.0000E+000
 346.00  0.0000E+000
 346.50  0.0000E+000
 347.00  0.0000E+000
 347.50  0.0000E+000
 348.00  0.0000E+000
 348.50  0.0000E+000
 349.00  0.0000E+000
 349.50  0.0000E+000
 350.00  0.0000E+000
 350.50  0.0000E+000
 351.00  0.0000E+000
 351.50  0.0000E+000
 352.00  0.0000E+000
 352.50  0.0000E+000
 353.00  0.0000E+000
 353.50  0.0000E+000
 354.00  0.0000E+000
 354.50  0.0000E+000
 355.00  0.0000E+000
 355.50  0.0000E+000
 356.00  0.0000E+000
 356.50  0.0000E+000
 357.00  0.0000E+000
 357.50  0.0000E+000
 358.00  0.0000E+000
 358.50  0.0000E+000
 359.00  0.0000E+000
 359.50  8.5325E-010
 360.00  3.4734E-008
 360.50  8.8955E-008
 361.00  1.2131E-007
 361.50  1.6118E-007
 362.00  1.9658E-007
 362.50  2.0435E-007
 363.00  1.8577E-007
 363.50  1.4632E-007
 364.00  8.1050E-008
 364.50  1.7867E-008
 365.00  0.0000E+000
 365.50  0.0000E+000
 366.00  0.0000E+000
 366.50  0.0000E+000
 367.00  0.0000E+000
 367.50  0.0000E+000
 368.00  0.0000E+000
 368.50  1.7266E-008
 369.00  2.0501E-008
 369.50  1.0535E-008
 370.00  1.3831E-008
 370.50  0.0000E+000
 371.00  0.0000E+000
 371.50  0.0000E+000
 372.00  0.0000E+000
 372.50  0.0000E+000
 373.00  1.6789E-008
 373.50  4.0190E-008
 374.00  7.9472E-008
 374.50  2.8653E-008
 375.00  0.0000E+000
 375.50  0.0000E+000
 376.00  0.0000E+000
 376.50  3.3359E-008
 377.00  1.5226E-007
 377.50  2.4227E-007
 378.00  2.8762E-007
 378.50  3.2286E-007
 379.00  3.0182E-007
 379.50  2.1156E-007
 380.00  1.6313E-007
 380.50  1.2035E-007
 381.00  1.0242E-007
 381.50  9.7949E-008
 382.00  1.1557E-007
 382.50  1.2084E-007
 383.00  1.2950E-007
 383.50  1.2102E-007
 384.00  1.1760E-007
 384.50  8.6370E-008
 385.00  5.0435E-008
 385.50  2.2892E-008
 386.00  3.8061E-009
 386.50  0.0000E+000
 387.00  0.0000E+000
 387.50  0.0000E+000
 388.00  0.0000E+000
 388.50  0.0000E+000
 389.00  0.0000E+000
 389.50  0.0000E+000
 390.00  7.9709E-009
 390.50  5.4118E-008
 391.00  1.2447E-007
 391.50  2.0823E-007
 392.00  2.4802E-007
 392.50  2.7590E-007
 393.00  2.7161E-007
 393.50  2.1935E-007
 394.00  1.7946E-007
 394.50  7.5492E-008
 395.00  6.0832E-009
 395.50  0.0000E+000
 396.00  3.0057E-008
 396.50  9.3282E-008
 397.00  2.1790E-007
 397.50  2.7395E-007
 398.00  2.7954E-007
 398.50  2.3329E-007
 399.00  1.3951E-007
 399.50  7.4935E-008
 400.00  8.8584E-008
 400.50  6.2428E-008
 401.00  9.1792E-008
 401.50  8.3866E-008
 402.00  5.0827E-008
 402.50  1.5821E-008
 403.00  0.0000E+000
 403.50  0.0000E+000
 404.00  0.0000E+000
 404.50  0.0000E+000
 405.00  0.0000E+000
 405.50  0.0000E+000
 406.00  0.0000E+000
 406.50  0.0000E+000
 407.00  6.9109E-009
 407.50  7.4069E-008
 408.00  1.9017E-007
 408.50  3.1144E-007
 409.00  3.9720E-007
 409.50  3.9551E-007
 410.00  3.6634E-007
 410.50  2.9604E-007
 411.00  2.2402E-007
 411.50  1.4958E-007
 412.00  1.1244E-007
 412.50  1.0620E-007
 413.00  1.5202E-007
 413.50  1.3832E-007
 414.00  1.4307E-007
 414.50  1.1204E-007
 415.00  6.8795E-008
 415.50  1.1562E-008
 416.00  0.0000E+000
 416.50  0.0000E+000
 417.00  0.0000E+000
 417.50  0.0000E+000
 418.00  0.0000E+000
 418.50  0.0000E+000
 419.00  0.0000E+000
 419.50  0.0000E+000
 420.00  0.0000E+000
 420.50  0.0000E+000
 421.00  1.8984E-008
 421.50  7.2577E-008
 422.00  5.6476E-008
 422.50  1.1545E-007
 423.00  1.2524E-007
 423.50  1.1157E-007
 424.00  6.9914E-008
 424.50  3.3883E-008
 425.00  5.9442E-009
 425.50  9.3211E-009
 426.00  4.6351E-008
 426.50  1.5417E-007
 427.00  2.4005E-007
 427.50  3.2428E-007
 428.00  3.2095E-007
 428.50  3.1716E-007
 429.00  2.7270E-007
 429.50  1.3056E-007
 430.00  1.7674E-008
 430.50  0.0000E+000
 431.00  0.0000E+000
 431.50  0.0000E+000
 432.00  0.0000E+000
 432.50  0.0000E+000
 433.00  0.0000E+000
 433.50  0.0000E+000
 434.00  0.0000E+000
 434.50  0.0000E+000
 435.00  0.0000E+000
 435.50  0.0000E+000
 436.00  0.0000E+000
 436.50  0.0000E+000
 437.00  0.0000E+000
 437.50  0.0000E+000
 438.00  0.0000E+000
 438.50  0.0000E+000
 439.00  0.0000E+000
 439.50  0.0000E+000
 440.00  0.0000E+000
 440.50  0.0000E+000
 441.00  0.0000E+000
 441.50  7.0470E-009
 442.00  5.0094E-008
 442.50  1.8399E-007
 443.00  3.7469E-007
 443.50  4.8933E-007
 444.00  5.1271E-007
 444.50  4.9664E-007
 445.00  4.7196E-007
 445.50  4.3958E-007
 446.00  3.9443E-007
 446.50  3.6031E-007
 447.00  3.1529E-007
 447.50  2.6178E-007
 448.00  2.3547E-007
 448.50  2.0014E-007
 449.00  1.6444E-007
 449.50  1.5601E-007
 450.00  1.5527E-007
 450.50  1.4791E-007
 451.00  1.9224E-007
 451.50  2.2596E-007
 452.00  2.2207E-007
 452.50  2.2832E-007
 453.00  2.1964E-007
 453.50  1.8058E-007
 454.00  1.7114E-007
 454.50  1.3398E-007
 455.00  1.4825E-007
 455.50  1.8148E-007
 456.00  2.1335E-007
 456.50  2.2541E-007
 457.00  2.1712E-007
 457.50  1.9660E-007
 458.00  1.8788E-007
 458.50  1.9935E-007
 459.00  2.7082E-007
 459.50  3.1955E-007
 460.00  3.5400E-007
 460.50  3.6228E-007
 461.00  3.7404E-007
 461.50  3.7776E-007
 462.00  3.8814E-007
 462.50  4.1459E-007
 463.00  4.5104E-007
 463.50  4.8548E-007
 464.00  5.1366E-007
 464.50  5.4732E-007
 465.00  5.2917E-007
 465.50  4.8925E-007
 466.00  4.1117E-007
 466.50  3.1863E-007
 467.00  2.4082E-007
 467.50  1.8225E-007
 468.00  1.7607E-007
 468.50  1.8620E-007
 469.00  2.0984E-007
 469.50  2.2993E-007
 470.00  2.4776E-007
 470.50  2.5850E-007
 471.00  2.8908E-007
 471.50  3.3622E-007
 472.00  4.0456E-007
 472.50  4.7479E-007
 473.00  5.2572E-007
 473.50  5.5252E-007
 474.00  5.5906E-007
 474.50  5.5716E-007
 475.00  5.5406E-007
 475.50  5.6240E-007
 476.00  5.7188E-007
 476.50  5.7465E-007
 477.00  5.6585E-007
 477.50  5.5342E-007
 478.00  5.6744E-007
 478.50  5.9730E-007
 479.00  5.7737E-007
 479.50  5.5278E-007
 480.00  5.2975E-007
 480.50  5.1051E-007
 481.00  5.3580E-007
 481.50  6.3730E-007
 482.00  7.5237E-007
 482.50  8.5562E-007
 483.00  9.5923E-007
 483.50  1.0182E-006
 484.00  1.1092E-006
 484.50  1.2297E-006
 485.00  1.3629E-006
 485.50  1.4824E-006
 486.00  1.5899E-006
 486.50  1.6575E-006
 487.00  1.6913E-006
 487.50  1.7306E-006
 488.00  1.7869E-006
 488.50  1.8572E-006
 489.00  1.9762E-006
 489.50  2.1229E-006
 490.00  2.3197E-006
 490.50  2.5607E-006
 491.00  2.8302E-006
 491.50  3.1165E-006
 492.00  3.3983E-006
 492.50  3.6690E-006
 493.00  3.9348E-006
 493.50  4.2117E-006
 494.00  4.5420E-006
 494.50  4.9106E-006
 495.00  5.3040E-006
 495.50  5.7248E-006
 496.00  6.1390E-006
 496.50  6.5683E-006
 497.00  7.0374E-006
 497.50  7.5359E-006
 498.00  8.1162E-006
 498.50  8.7481E-006
 499.00  9.4706E-006
 499.50  1.0281E-005
 500.00  1.1179E-005
 500.50  1.2146E-005
 501.00  1.3210E-005
 501.50  1.4355E-005
 502.00  1.5557E-005
 502.50  1.6791E-005
 503.00  1.8070E-005
 503.50  1.9435E-005
 504.00  2.0870E-005
 504.50  2.2478E-005
 505.00  2.4205E-005
 505.50  2.5987E-005
 506.00  2.7881E-005
 506.50  2.9879E-005
 507.00  3.2003E-005
 507.50  3.4318E-005
 508.00  3.6768E-005
 508.50  3.9347E-005
 509.00  4.2059E-005
 509.50  4.4941E-005
 510.00  4.7990E-005
 510.50  5.1175E-005
 511.00  5.4514E-005
 511.50  5.7914E-005
 512.00  6.1302E-005
 512.50  6.4674E-005
 513.00  6.8006E-005
 513.50  7.1322E-005
 514.00  7.4637E-005
 514.50  7.7982E-005
 515.00  8.1384E-005
 515.50  8.4789E-005
 516.00  8.8191E-005
 516.50  9.1569E-005
 517.00  9.4859E-005
 517.50  9.7966E-005
 518.00  1.0085E-004
 518.50  1.0350E-004
 519.00  1.0590E-004
 519.50  1.0805E-004
 520.00  1.0997E-004
 520.50  1.1161E-004
 521.00  1.1298E-004
 521.50  1.1411E-004
 522.00  1.1503E-004
 522.50  1.1572E-004
 523.00  1.1620E-004
 523.50  1.1647E-004
 524.00  1.1644E-004
 524.50  1.1616E-004
 525.00  1.1558E-004
 525.50  1.1475E-004
 526.00  1.1369E-004
 526.50  1.1250E-004
 527.00  1.1120E-004
 527.50  1.0979E-004
 528.00  1.0824E-004
 528.50  1.0657E-004
 529.00  1.0475E-004
 529.50  1.0283E-004
 530.00  1.0092E-004
 530.50  9.9011E-005
 531.00  9.7134E-005
 531.50  9.5183E-005
 532.00  9.3115E-005
 532.50  9.0976E-005
 533.00  8.8817E-005
 533.50  8.6694E-005
 534.00  8.4646E-005
 534.50  8.2607E-005
 535.00  8.0574E-005
 535.50  7.8479E-005
 536.00  7.6496E-005
 536.50  7.4525E-005
 537.00  7.2639E-005
 537.50  7.0804E-005
 538.00  6.9006E-005
 538.50  6.7215E-005
 539.00  6.5569E-005
 539.50  6.4031E-005
 540.00  6.2550E-005
 540.50  6.1188E-005
 541.00  5.9812E-005
 541.50  5.8423E-005
 542.00  5.6902E-005
 542.50  5.5354E-005
 543.00  5.3764E-005
 543.50  5.2189E-005
 544.00  5.0622E-005
 544.50  4.9147E-005
 545.00  4.7706E-005
 545.50  4.6234E-005
 546.00  4.4751E-005
 546.50  4.3325E-005
 547.00  4.1921E-005
 547.50  4.0636E-005
 548.00  3.9442E-005
 548.50  3.8241E-005
 549.00  3.6978E-005
 549.50  3.5672E-005
 550.00  3.4337E-005
 550.50  3.3090E-005
 551.00  3.1832E-005
 551.50  3.0607E-005
 552.00  2.9488E-005
 552.50  2.8417E-005
 553.00  2.7403E-005
 553.50  2.6499E-005
 554.00  2.5638E-005
 554.50  2.4856E-005
 555.00  2.4016E-005
 555.50  2.3193E-005
 556.00  2.2427E-005
 556.50  2.1597E-005
 557.00  2.0780E-005
 557.50  2.0043E-005
 558.00  1.9327E-005
 558.50  1.8643E-005
 559.00  1.7967E-005
 559.50  1.7286E-005
 560.00  1.6650E-005
 560.50  1.6055E-005
 561.00  1.5469E-005
 561.50  1.4939E-005
 562.00  1.4447E-005
 562.50  1.3895E-005
 563.00  1.3471E-005
 563.50  1.2996E-005
 564.00  1.2535E-005
 564.50  1.2151E-005
 565.00  1.1811E-005
 565.50  1.1412E-005
 566.00  1.1073E-005
 566.50  1.0709E-005
 567.00  1.0348E-005
 567.50  1.0034E-005
 568.00  9.7970E-006
 568.50  9.6045E-006
 569.00  9.3585E-006
 569.50  9.1442E-006
 570.00  8.9228E-006
 570.50  8.6289E-006
 571.00  8.4276E-006
 571.50  8.3141E-006
 572.00  8.0391E-006
 572.50  7.8406E-006
 573.00  7.6913E-006
 573.50  7.3480E-006
 574.00  7.1294E-006
 574.50  6.8832E-006
 575.00  6.6117E-006
 575.50  6.2727E-006
 576.00  5.9440E-006
 576.50  5.5811E-006
 577.00  5.2462E-006
 577.50  4.9611E-006
 578.00  4.7163E-006
 578.50  4.5737E-006
 579.00  4.4371E-006
 579.50  4.2304E-006
 580.00  4.0557E-006
 580.50  3.9097E-006
 581.00  3.8219E-006
 581.50  3.8544E-006
 582.00  3.9311E-006
 582.50  4.0024E-006
 583.00  4.0538E-006
 583.50  4.0465E-006
 584.00  3.9142E-006
 584.50  3.6872E-006
 585.00  3.4424E-006
 585.50  3.1971E-006
 586.00  2.9438E-006
 586.50  2.8057E-006
 587.00  2.7377E-006
 587.50  2.6842E-006
 588.00  2.5930E-006
 588.50  2.4888E-006
 589.00  2.3791E-006
 589.50  2.3035E-006
 590.00  2.2014E-006
 590.50  2.0915E-006
 591.00  2.0890E-006
 591.50  2.0829E-006
 592.00  2.0150E-006
 592.50  2.0598E-006
 593.00  1.9448E-006
 593.50  1.7686E-006
 594.00  1.5403E-006
 594.50  1.2796E-006
 595.00  1.0446E-006
 595.50  9.4940E-007
 596.00  7.4446E-007
 596.50  5.2503E-007
 597.00  3.7516E-007
 597.50  2.6548E-007
 598.00  3.0256E-007
 598.50  4.1325E-007
 599.00  4.9369E-007
 599.50  4.8950E-007
 600.00  2.8196E-007
 600.50  2.5142E-007
 601.00  3.2694E-007
 601.50  4.2244E-007
 602.00  6.5925E-007
 602.50  9.5963E-007
 603.00  1.0693E-006
 603.50  1.0915E-006
 604.00  1.0492E-006
 604.50  9.6074E-007
 605.00  7.7808E-007
 605.50  9.8598E-007
 606.00  9.5663E-007
 606.50  8.9836E-007
 607.00  8.3936E-007
 607.50  5.8685E-007
 608.00  3.6661E-007
 608.50  4.4106E-007
 609.00  6.0348E-007
 609.50  7.7165E-007
 610.00  8.6622E-007
 610.50  1.0267E-006
 611.00  1.0913E-006
 611.50  1.0272E-006
 612.00  1.1323E-006
 612.50  1.2407E-006
 613.00  1.2320E-006
 613.50  1.3412E-006
 614.00  1.3993E-006
 614.50  1.1983E-006
 615.00  8.6718E-007
 615.50  5.5646E-007
 616.00  1.4792E-007
 616.50  7.7217E-009
 617.00  0.0000E+000
 617.50  0.0000E+000
 618.00  0.0000E+000
 618.50  0.0000E+000
 619.00  0.0000E+000
 619.50  5.4652E-009
 620.00  7.5007E-008
 620.50  1.8539E-007
 621.00  2.6782E-007
 621.50  3.5832E-007
 622.00  4.6174E-007
 622.50  4.9045E-007
 623.00  4.9890E-007
 623.50  5.6850E-007
 624.00  4.3469E-007
 624.50  2.4880E-007
 625.00  1.7746E-007
 625.50  2.6535E-007
 626.00  4.0012E-007
 626.50  6.9790E-007
 627.00  9.9454E-007
 627.50  1.1399E-006
 628.00  1.1205E-006
 628.50  1.0577E-006
 629.00  9.8006E-007
 629.50  8.7816E-007
 630.00  7.9397E-007
 630.50  7.1466E-007
 631.00  6.0343E-007
 631.50  4.3055E-007
 632.00  2.9277E-007
 632.50  1.1231E-007
 633.00  1.9902E-008
 633.50  0.0000E+000
 634.00  0.0000E+000
 634.50  0.0000E+000
 635.00  8.8085E-008
 635.50  1.5791E-007
 636.00  2.6198E-007
 636.50  3.5722E-007
 637.00  4.9623E-007
 637.50  5.5597E-007
 638.00  6.5530E-007
 638.50  6.8694E-007
 639.00  7.2103E-007
 639.50  6.4118E-007
 640.00  5.6187E-007
 640.50  5.8807E-007
 641.00  5.1101E-007
 641.50  3.8201E-007
 642.00  3.0227E-007
 642.50  2.0727E-007
 643.00  8.8168E-008
 643.50  3.0682E-008
 644.00  1.2738E-007
 644.50  2.1268E-007
 645.00  2.6365E-007
 645.50  2.5744E-007
 646.00  2.3303E-007
 646.50  1.6170E-007
 647.00  1.3075E-007
 647.50  1.3793E-007
 648.00  2.6590E-007
 648.50  4.4156E-007
 649.00  4.1405E-007
 649.50  4.5804E-007
 650.00  3.8228E-007
 650.50  2.6616E-007
 651.00  1.3546E-007
 651.50  1.4006E-007
 652.00  1.9213E-007
 652.50  3.7359E-007
 653.00  5.2128E-007
 653.50  6.2764E-007
 654.00  5.7879E-007
 654.50  4.0989E-007
 655.00  2.1815E-007
 655.50  1.0364E-007
 656.00  2.5003E-008
 656.50  8.8340E-010
 657.00  9.3107E-008
 657.50  1.3312E-007
 658.00  1.2103E-007
 658.50  2.0518E-007
 659.00  3.3933E-007
 659.50  3.5226E-007
 660.00  2.4502E-007
 660.50  2.7136E-007
 661.00  3.3841E-007
 661.50  1.8112E-007
 662.00  1.1353E-007
 662.50  1.1860E-007
 663.00  1.3343E-008
 663.50  0.0000E+000
 664.00  0.0000E+000
 664.50  0.0000E+000
 665.00  0.0000E+000
 665.50  0.0000E+000
 666.00  0.0000E+000
 666.50  0.0000E+000
 667.00  0.0000E+000
 667.50  0.0000E+000
 668.00  0.0000E+000
 668.50  8.1330E-008
 669.00  1.8249E-007
 669.50  3.0125E-007
 670.00  4.6632E-007
 670.50  3.8397E-007
 671.00  6.8828E-009
 671.50  0.0000E+000
 672.00  0.0000E+000
 672.50  0.0000E+000
 673.00  0.0000E+000
 673.50  0.0000E+000
 674.00  0.0000E+000
 674.50  4.5549E-008
 675.00  1.2463E-007
 675.50  1.5105E-007
 676.00  3.1334E-007
 676.50  5.1197E-007
 677.00  8.1562E-007
 677.50  1.0628E-006
 678.00  1.2195E-006
 678.50  1.3012E-006
 679.00  1.2247E-006
 679.50  8.5042E-007
 680.00  4.3955E-007
 680.50  2.2554E-007
 681.00  5.5788E-008
 681.50  5.6025E-008
 682.00  3.4040E-007
 682.50  6.6343E-007
 683.00  7.9223E-007
 683.50  8.3045E-007
 684.00  7.5625E-007
 684.50  2.9008E-007
 685.00  3.7649E-009
 685.50  0.0000E+000
 686.00  0.0000E+000
 686.50  0.0000E+000
 687.00  0.0000E+000
 687.50  0.0000E+000
 688.00  0.0000E+000
 688.50  9.3450E-008
 689.00  2.2746E-007
 689.50  2.2645E-007
 690.00  6.9789E-008
 690.50  0.0000E+000
 691.00  0.0000E+000
 691.50  0.0000E+000
 692.00  0.0000E+000
 692.50  0.0000E+000
 693.00  0.0000E+000
 693.50  0.0000E+000
 694.00  0.0000E+000
 694.50  0.0000E+000
 695.00  0.0000E+000
 695.50  0.0000E+000
 696.00  0.0000E+000
 696.50  0.0000E+000
 697.00  0.0000E+000
 697.50  2.3193E-007
 698.00  3.6957E-007
 698.50  3.1626E-007
 699.00  1.9323E-007
 699.50  8.3224E-008
 700.00  0.0000E+000
 700.50  0.0000E+000
 701.00  5.9449E-010
 701.50  6.5877E-009
 702.00  5.9653E-008
 702.50  2.4803E-007
 703.00  3.8861E-007
 703.50  2.0530E-007
 704.00  3.2141E-009
 704.50  0.0000E+000
 705.00  0.0000E+000
 705.50  0.0000E+000
 706.00  0.0000E+000
 706.50  0.0000E+000
 707.00  0.0000E+000
 707.50  2.9817E-008
 708.00  4.9223E-007
 708.50  1.0302E-006
 709.00  1.3659E-006
 709.50  1.4728E-006
 710.00  1.2236E-006
 710.50  5.0571E-007
 711.00  3.2721E-008
 711.50  0.0000E+000
 712.00  0.0000E+000
 712.50  0.0000E+000
 713.00  0.0000E+000
 713.50  0.0000E+000
 714.00  0.0000E+000
 714.50  0.0000E+000
 715.00  1.3147E-007
 715.50  2.2016E-007
 716.00  2.8069E-007
 716.50  0.0000E+000
 717.00  0.0000E+000
 717.50  0.0000E+000
 718.00  0.0000E+000
 718.50  0.0000E+000
 719.00  0.0000E+000
 719.50  0.0000E+000
 720.00  0.0000E+000
 720.50  0.0000E+000
 721.00  0.0000E+000
 721.50  0.0000E+000
 722.00  0.0000E+000
 722.50  0.0000E+000
 723.00  0.0000E+000
 723.50  0.0000E+000
 724.00  0.0000E+000
 724.50  1.8172E-008
 725.00  7.6295E-008
 725.50  0.0000E+000
 726.00  0.0000E+000
 726.50  0.0000E+000
 727.00  0.0000E+000
 727.50  0.0000E+000
 728.00  0.0000E+000
 728.50  0.0000E+000
 729.00  0.0000E+000
 729.50  0.0000E+000
 730.00  0.0000E+000
 730.50  0.0000E+000
 731.00  0.0000E+000
 731.50  0.0000E+000
 732.00  0.0000E+000
 732.50  0.0000E+000
 733.00  0.0000E+000
 733.50  0.0000E+000
 734.00  0.0000E+000
 734.50  9.1165E-008
 735.00  1.9691E-007
 735.50  8.0368E-008
 736.00  0.0000E+000
 736.50  0.0000E+000
 737.00  0.0000E+000
 737.50  0.0000E+000
 738.00  0.0000E+000
 738.50  0.0000E+000
 739.00  0.0000E+000
 739.50  0.0000E+000
 740.00  2.0292E-008
 740.50  2.4946E-007
 741.00  4.4704E-007
 741.50  5.3276E-007
 742.00  3.4843E-007
 742.50  1.8287E-007
 743.00  0.0000E+000
 743.50  0.0000E+000
 744.00  0.0000E+000
 744.50  0.0000E+000
 745.00  0.0000E+000
 745.50  0.0000E+000
 746.00  0.0000E+000
 746.50  0.0000E+000
 747.00  0.0000E+000
 747.50  0.0000E+000
 748.00  0.0000E+000
 748.50  0.0000E+000
 749.00  0.0000E+000
 749.50  0.0000E+000
 750.00  0.0000E+000
 750.50  0.0000E+000
 751.00  0.0000E+000
 751.50  0.0000E+000
 752.00  0.0000E+000
 752.50  0.0000E+000
 753.00  0.0000E+000
 753.50  0.0000E+000
 754.00  0.0000E+000
 754.50  0.0000E+000
 755.00  0.0000E+000
 755.50  0.0000E+000
 756.00  0.0000E+000
 756.50  0.0000E+000
 757.00  0.0000E+000
 757.50  0.0000E+000
 758.00  0.0000E+000
 758.50  0.0000E+000
 759.00  0.0000E+000
 759.50  0.0000E+000
 760.00  0.0000E+000
 760.50  0.0000E+000
 761.00  0.0000E+000
 761.50  0.0000E+000
 762.00  0.0000E+000
 762.50  0.0000E+000
 763.00  0.0000E+000
 763.50  0.0000E+000
 764.00  1.9841E-007
 764.50  6.8745E-007
 765.00  7.3719E-007
 765.50  6.9563E-007
 766.00  4.0447E-007
 766.50  0.0000E+000
 767.00  2.2080E-008
 767.50  6.0441E-008
 768.00  0.0000E+000
 768.50  0.0000E+000
 769.00  0.0000E+000
 769.50  0.0000E+000
 770.00  0.0000E+000
 770.50  0.0000E+000
 771.00  0.0000E+000
 771.50  0.0000E+000
 772.00  0.0000E+000
 772.50  0.0000E+000
 773.00  0.0000E+000
 773.50  0.0000E+000
 774.00  0.0000E+000
 774.50  0.0000E+000
 775.00  0.0000E+000
 775.50  3.4440E-008
 776.00  3.2133E-007
 776.50  9.1026E-007
 777.00  1.2307E-006
 777.50  1.0265E-006
 778.00  7.3195E-007
 778.50  5.9203E-007
 779.00  2.8744E-007
 779.50  2.4973E-007
 780.00  6.5772E-007
 780.50  1.1102E-006
 781.00  1.4704E-006
 781.50  1.9518E-006
 782.00  2.4770E-006
 782.50  2.3138E-006
 783.00  2.2582E-006
 783.50  2.0369E-006
 784.00  2.1851E-006
 784.50  2.4031E-006
 785.00  2.8477E-006
 785.50  3.2766E-006
 786.00  3.7830E-006
 786.50  3.7036E-006
 787.00  3.3059E-006
 787.50  2.5879E-006
 788.00  1.5199E-006
 788.50  4.0381E-007
 789.00  0.0000E+000
 789.50  0.0000E+000
 790.00  0.0000E+000
 790.50  0.0000E+000
 791.00  0.0000E+000
 791.50  0.0000E+000
 792.00  0.0000E+000
 792.50  0.0000E+000
 793.00  0.0000E+000
 793.50  0.0000E+000
 794.00  0.0000E+000
 794.50  0.0000E+000
 795.00  0.0000E+000
 795.50  0.0000E+000
 796.00  0.0000E+000
 796.50  0.0000E+000
 797.00  8.0947E-008
 797.50  2.6936E-007
 798.00  4.7174E-007
 798.50  5.6503E-007
 799.00  6.8957E-007
 799.50  3.3048E-007
 800.00  3.6988E-008
 800.50  0.0000E+000
 801.00  0.0000E+000
 801.50  0.0000E+000
 802.00  1.1856E-008
 802.50  4.0943E-007
 803.00  1.0278E-006
 803.50  1.5069E-006
 804.00  1.8845E-006
 804.50  2.4346E-006
 805.00  2.8575E-006
 805.50  2.9568E-006
 806.00  2.8060E-006
 806.50  2.1985E-006
 807.00  8.8043E-007
 807.50  4.7324E-008
 808.00  0.0000E+000
 808.50  0.0000E+000
 809.00  0.0000E+000
 809.50  9.6673E-011
 810.00  8.8435E-007
 810.50  1.9141E-006
 811.00  2.9647E-006
 811.50  3.3319E-006
 812.00  3.0053E-006
 812.50  2.6206E-006
 813.00  2.2959E-006
 813.50  1.3802E-006
 814.00  1.0457E-006
 814.50  1.3191E-006
 815.00  1.0033E-006
 815.50  1.7686E-007
 816.00  0.0000E+000
 816.50  0.0000E+000
 817.00  0.0000E+000
 817.50  0.0000E+000
 818.00  0.0000E+000
 818.50  0.0000E+000
 819.00  0.0000E+000
 819.50  0.0000E+000
 820.00  0.0000E+000
 820.50  2.9661E-008
 821.00  2.0860E-009
 821.50  0.0000E+000
 822.00  0.0000E+000
 822.50  0.0000E+000
 823.00  0.0000E+000
 823.50  0.0000E+000
 824.00  0.0000E+000
 824.50  6.1856E-008
 825.00  2.7889E-007
 825.50  4.1719E-007
 826.00  4.2678E-007
 826.50  5.4422E-007
 827.00  5.8227E-007
 827.50  5.3539E-007
 828.00  3.3632E-007
 828.50  5.7720E-008
 829.00  0.0000E+000
 829.50  0.0000E+000
 830.00  0.0000E+000
 830.50  0.0000E+000
 831.00  0.0000E+000
 831.50  7.8175E-007
 832.00  1.2248E-006
 832.50  1.7824E-006
 833.00  2.3770E-006
 833.50  2.8512E-006
 834.00  2.6441E-006
 834.50  2.1798E-006
 835.00  1.6706E-006
 835.50  9.5246E-007
 836.00  6.1423E-008
 836.50  0.0000E+000
 837.00  0.0000E+000
 837.50  0.0000E+000
 838.00  3.7562E-008
 838.50  3.5352E-007
 839.00  7.6554E-007
 839.50  9.2766E-007
 840.00  4.9354E-007
 840.50  7.1818E-008
 841.00  0.0000E+000
 841.50  0.0000E+000
 842.00  0.0000E+000
 842.50  0.0000E+000
 843.00  2.9281E-008
 843.50  7.9396E-007
 844.00  1.9125E-006
 844.50  2.6197E-006
 845.00  3.1195E-006
 845.50  3.3381E-006
 846.00  2.8247E-006
 846.50  2.2381E-006
 847.00  1.9340E-006
 847.50  1.8657E-006
 848.00  1.8111E-006
 848.50  2.0501E-006
 849.00  2.7129E-006
 849.50  3.4195E-006
 850.00  3.7158E-006
 850.50  3.9612E-006
 851.00  3.8318E-006
 851.50  3.0864E-006
 852.00  2.2452E-006
 852.50  1.5660E-006
 853.00  1.0832E-006
 853.50  4.2187E-007
 854.00  9.1224E-008
 854.50  0.0000E+000
 855.00  0.0000E+000
 855.50  0.0000E+000
 856.00  1.7160E-007
 856.50  1.1047E-006
 857.00  1.5483E-006
 857.50  1.3132E-006
 858.00  1.0226E-006
 858.50  9.2014E-007
 859.00  2.4241E-007
 859.50  0.0000E+000
 860.00  0.0000E+000
 860.50  0.0000E+000
 861.00  0.0000E+000
 861.50  0.0000E+000
 862.00  0.0000E+000
 862.50  0.0000E+000
 863.00  0.0000E+000
 863.50  0.0000E+000
 864.00  0.0000E+000
 864.50  7.6324E-007
 865.00  3.9400E-008
 865.50  0.0000E+000
 866.00  0.0000E+000
 866.50  0.0000E+000
 867.00  0.0000E+000
 867.50  0.0000E+000
 868.00  0.0000E+000
 868.50  0.0000E+000
 869.00  0.0000E+000
 869.50  0.0000E+000
 870.00  0.0000E+000
 870.50  0.0000E+000
 871.00  0.0000E+000
 871.50  0.0000E+000
 872.00  0.0000E+000
 872.50  0.0000E+000
 873.00  2.3481E-007
 873.50  5.1656E-007
 874.00  1.2811E-006
 874.50  1.4427E-006
 875.00  1.2622E-006
 875.50  9.2198E-007
 876.00  7.7299E-007
 876.50  3.4679E-007
 877.00  2.1947E-007
 877.50  1.2346E-009
 878.00  0.0000E+000
 878.50  0.0000E+000
 879.00  0.0000E+000
 879.50  0.0000E+000
 880.00  0.0000E+000
 880.50  0.0000E+000
 881.00  3.9043E-008
 881.50  2.7133E-007
 882.00  1.1687E-006
 882.50  2.5889E-006
 883.00  2.7085E-006
 883.50  2.0362E-006
 884.00  1.3864E-006
 884.50  4.4175E-007
 885.00  0.0000E+000
 885.50  0.0000E+000
 886.00  0.0000E+000
 886.50  0.0000E+000
 887.00  0.0000E+000
 887.50  0.0000E+000
 888.00  0.0000E+000
 888.50  0.0000E+000
 889.00  0.0000E+000
 889.50  0.0000E+000
 890.00  0.0000E+000
 890.50  0.0000E+000
 891.00  0.0000E+000
 891.50  0.0000E+000
 892.00  0.0000E+000
 892.50  0.0000E+000
 893.00  0.0000E+000
 893.50  0.0000E+000
 894.00  0.0000E+000
 894.50  0.0000E+000
 895.00  0.0000E+000
 895.50  0.0000E+000
 896.00  0.0000E+000
 896.50  0.0000E+000
 897.00  0.0000E+000
 897.50  0.0000E+000
 898.00  0.0000E+000
 898.50  0.0000E+000
 899.00  0.0000E+000
 899.50  0.0000E+000
 900.00  0.0000E+000
 900.50  0.0000E+000
 901.00  0.0000E+000
 901.50  0.0000E+000
 902.00  0.0000E+000
 902.50  0.0000E+000
 903.00  0.0000E+000
 903.50  8.4288E-009
 904.00  4.7996E-007
 904.50  1.7543E-006
 905.00  2.5682E-006
 905.50  3.3700E-006
 906.00  3.3744E-006
 906.50  2.6448E-006
 907.00  1.4272E-006
 907.50  7.1931E-007
 908.00  0.0000E+000
 908.50  0.0000E+000
 909.00  0.0000E+000
 909.50  0.0000E+000
 910.00  0.0000E+000
 910.50  0.0000E+000
 911.00  0.0000E+000
 911.50  0.0000E+000
 912.00  0.0000E+000
 912.50  0.0000E+000
 913.00  0.0000E+000
 913.50  0.0000E+000
 914.00  0.0000E+000
 914.50  0.0000E+000
 915.00  0.0000E+000
 915.50  0.0000E+000
 916.00  0.0000E+000
 916.50  2.3837E-007
 917.00  1.1599E-006
 917.50  1.5421E-006
 918.00  6.0036E-007
 918.50  0.0000E+000
 919.00  0.0000E+000
 919.50  0.0000E+000
 920.00  0.0000E+000
 920.50  0.0000E+000
 921.00  0.0000E+000
 921.50  0.0000E+000
 922.00  0.0000E+000
 922.50  0.0000E+000
 923.00  0.0000E+000
 923.50  0.0000E+000
 924.00  0.0000E+000
 924.50  0.0000E+000
 925.00  0.0000E+000
 925.50  0.0000E+000
 926.00  0.0000E+000
 926.50  0.0000E+000
 927.00  0.0000E+000
 927.50  0.0000E+000
 928.00  0.0000E+000
 928.50  0.0000E+000
 929.00  0.0000E+000
 929.50  0.0000E+000
 930.00  0.0000E+000
 930.50  0.0000E+000
 931.00  0.0000E+000
 931.50  0.0000E+000
 932.00  0.0000E+000
 932.50  0.0000E+000
 933.00  0.0000E+000
 933.50  0.0000E+000
 934.00  0.0000E+000
 934.50  0.0000E+000
 935.00  0.0000E+000
 935.50  6.3830E-007
 936.00  3.6003E-006
 936.50  6.9071E-006
 937.00  7.9437E-006
 937.50  7.2347E-006
 938.00  5.9257E-006
 938.50  4.4864E-006
 939.00  3.2811E-006
 939.50  2.3875E-006
 940.00  1.4225E-006
 940.50  4.3370E-007
 941.00  0.0000E+000
 941.50  0.0000E+000
 942.00  0.0000E+000
 942.50  0.0000E+000
 943.00  0.0000E+000
 943.50  0.0000E+000
 944.00  0.0000E+000
 944.50  0.0000E+000
 945.00  0.0000E+000
 945.50  0.0000E+000
 946.00  0.0000E+000
 946.50  0.0000E+000
 947.00  0.0000E+000
 947.50  0.0000E+000
 948.00  0.0000E+000
 948.50  0.0000E+000
 949.00  0.0000E+000
 949.50  0.0000E+000
 950.00  0.0000E+000
 950.50  0.0000E+000
 951.00  0.0000E+000
 951.50  0.0000E+000
 952.00  0.0000E+000
 952.50  0.0000E+000
 953.00  0.0000E+000
 953.50  0.0000E+000
 954.00  0.0000E+000
 954.50  0.0000E+000
 955.00  0.0000E+000
 955.50  0.0000E+000
 956.00  0.0000E+000
 956.50  0.0000E+000
 957.00  0.0000E+000
 957.50  0.0000E+000
 958.00  0.0000E+000
 958.50  0.0000E+000
 959.00  0.0000E+000
 959.50  0.0000E+000
 960.00  0.0000E+000
 960.50  0.0000E+000
 961.00  0.0000E+000
 961.50  0.0000E+000
 962.00  0.0000E+000
 962.50  0.0000E+000
 963.00  0.0000E+000
 963.50  0.0000E+000
 964.00  0.0000E+000
 964.50  0.0000E+000
 965.00  0.0000E+000
 965.50  0.0000E+000
 966.00  0.0000E+000
 966.50  0.0000E+000
 967.00  0.0000E+000
 967.50  0.0000E+000
 968.00  0.0000E+000
 968.50  0.0000E+000
 969.00  0.0000E+000
 969.50  0.0000E+000
 970.00  0.0000E+000
 970.50  0.0000E+000
 971.00  0.0000E+000
 971.50  2.4587E-007
 972.00  2.5681E-006
 972.50  6.8935E-006
 973.00  1.7243E-005
 973.50  2.8440E-005
 974.00  3.8672E-005
 974.50  5.2012E-005
 975.00  6.6102E-005
 975.50  7.2264E-005
 976.00  7.1426E-005
 976.50  7.1147E-005
 977.00  7.1621E-005
 977.50  6.3461E-005
 978.00  5.3242E-005
 978.50  4.6845E-005
 979.00  3.1107E-005
 979.50  1.2533E-005
 980.00  4.4025E-006
 980.50  2.5055E-007
 981.00  0.0000E+000
 981.50  0.0000E+000
 982.00  2.1520E-006
 982.50  4.0763E-006
 983.00  9.5474E-006
 983.50  1.3096E-005
 984.00  1.4098E-005
 984.50  1.5366E-005
 985.00  1.3833E-005
 985.50  7.3789E-006
 986.00  2.8350E-006
 986.50  0.0000E+000
 987.00  0.0000E+000
 987.50  0.0000E+000
 988.00  0.0000E+000
 988.50  0.0000E+000
 989.00  0.0000E+000
 989.50  0.0000E+000
 990.00  0.0000E+000
 990.50  0.0000E+000
 991.00  0.0000E+000
 991.50  0.0000E+000
 992.00  0.0000E+000
 992.50  0.0000E+000
 993.00  0.0000E+000
 993.50  0.0000E+000
 994.00  0.0000E+000
 994.50  0.0000E+000
 995.00  0.0000E+000
 995.50  0.0000E+000
 996.00  0.0000E+000
 996.50  0.0000E+000
 997.00  0.0000E+000
 997.50  0.0000E+000
 998.00  0.0000E+000
 998.50  0.0000E+000
 999.00  0.0000E+000
 999.50  0.0000E+000
1000.00  0.0000E+000
1000.50  0.0000E+000
1001.00  0.0000E+000
1001.50  0.0000E+000
1002.00  0.0000E+000
1002.50  0.0000E+000
1003.00  0.0000E+000
1003.50  0.0000E+000
1004.00  0.0000E+000
1004.50  0.0000E+000
1005.00  0.0000E+000
1005.50  0.0000E+000
1006.00  0.0000E+000
1006.50  0.0000E+000
1007.00  0.0000E+000
1007.50  0.0000E+000
1008.00  0.0000E+000
1008.50  0.0000E+000
1009.00  0.0000E+000
1009.50  0.0000E+000
1010.00  0.0000E+000
1010.50  0.0000E+000
1011.00  0.0000E+000
1011.50  0.0000E+000
1012.00  0.0000E+000
1012.50  0.0000E+000
1013.00  0.0000E+000
1013.50  0.0000E+000
1014.00  0.0000E+000
1014.50  0.0000E+000
1015.00  0.0000E+000
1015.50  0.0000E+000
1016.00  0.0000E+000
1016.50  0.0000E+000
1017.00  0.0000E+000
1017.50  0.0000E+000
1018.00  0.0000E+000
1018.50  0.0000E+000
1019.00  0.0000E+000
1019.50  0.0000E+000
1020.00  0.0000E+000
1020.50  0.0000E+000
1021.00  0.0000E+000
1021.50  0.0000E+000
1022.00  0.0000E+000
1022.50  0.0000E+000
1023.00  0.0000E+000
1023.50  0.0000E+000
1024.00  0.0000E+000
1024.50  0.0000E+000
1025.00  0.0000E+000
1025.50  0.0000E+000
1026.00  0.0000E+000
1026.50  0.0000E+000
1027.00  0.0000E+000
1027.50  0.0000E+000
1028.00  0.0000E+000
1028.50  0.0000E+000
1029.00  0.0000E+000
1029.50  0.0000E+000
1030.00  0.0000E+000
1030.50  0.0000E+000
1031.00  0.0000E+000
1031.50  0.0000E+000
1032.00  0.0000E+000
1032.50  0.0000E+000
1033.00  0.0000E+000
1033.50  0.0000E+000
1034.00  0.0000E+000
1034.50  0.0000E+000
1035.00  0.0000E+000
1035.50  0.0000E+000
1036.00  0.0000E+000
1036.50  0.0000E+000
1037.00  0.0000E+000
1037.50  0.0000E+000
1038.00  0.0000E+000
1038.50  0.0000E+000
1039.00  0.0000E+000
1039.50  0.0000E+000
1040.00  0.0000E+000
1040.50  0.0000E+000
1041.00  0.0000E+000
1041.50  0.0000E+000
1042.00  0.0000E+000
1042.50  0.0000E+000
1043.00  0.0000E+000
1043.50  0.0000E+000
1044.00  0.0000E+000
1044.50  0.0000E+000
1045.00  0.0000E+000
1045.50  0.0000E+000
1046.00  0.0000E+000
1046.50  0.0000E+000
1047.00  0.0000E+000
1047.50  0.0000E+000
1048.00  0.0000E+000
1048.50  0.0000E+000
1049.00  0.0000E+000
1049.50  0.0000E+000
1050.00  0.0000E+000
1050.50  0.0000E+000
1051.00  0.0000E+000
1051.50  0.0000E+000
1052.00  0.0000E+000
1052.50  0.0000E+000
1053.00  0.0000E+000
1053.50  0.0000E+000
1054.00  0.0000E+000
1054.50  0.0000E+000
1055.00  0.0000E+000
1055.50  0.0000E+000
1056.00  0.0000E+000
1056.50  0.0000E+000
1057.00  0.0000E+000
1057.50  0.0000E+000
1058.00  0.0000E+000
1058.50  0.0000E+000
1059.00  0.0000E+000
1059.50  0.0000E+000
1060.00  0.0000E+000
1060.50  0.0000E+000
1061.00  0.0000E+000
1061.50  0.0000E+000
1062.00  0.0000E+000
1062.50  0.0000E+000
1063.00  0.0000E+000
1063.50  0.0000E+000
1064.00  0.0000E+000
1064.50  0.0000E+000
1065.00  0.0000E+000
1065.50  0.0000E+000
1066.00  0.0000E+000
1066.50  0.0000E+000
1067.00  0.0000E+000
1067.50  0.0000E+000
1068.00  0.0000E+000
1068.50  0.0000E+000
1069.00  0.0000E+000
1069.50  0.0000E+000
1070.00  0.0000E+000
1070.50  0.0000E+000
1071.00  0.0000E+000
1071.50  0.0000E+000
1072.00  0.0000E+000
1072.50  0.0000E+000
1073.00  0.0000E+000
1073.50  0.0000E+000
1074.00  0.0000E+000
1074.50  0.0000E+000
1075.00  0.0000E+000
1075.50  0.0000E+000
1076.00  0.0000E+000
1076.50  0.0000E+000
1077.00  0.0000E+000
1077.50  0.0000E+000
1078.00  0.0000E+000
1078.50  0.0000E+000
1079.00  0.0000E+000
1079.50  0.0000E+000
1080.00  0.0000E+000
1080.50  0.0000E+000
1081.00  0.0000E+000
1081.50  0.0000E+000
1082.00  0.0000E+000
1082.50  0.0000E+000
1083.00  0.0000E+000
1083.50  0.0000E+000
1084.00  0.0000E+000
1084.50  0.0000E+000
1085.00  0.0000E+000
1085.50  0.0000E+000
1086.00  0.0000E+000
1086.50  0.0000E+000
1087.00  0.0000E+000
1087.50  0.0000E+000
1088.00  0.0000E+000
1088.50  0.0000E+000
1089.00  0.0000E+000
1089.50  0.0000E+000
1090.00  0.0000E+000
1090.50  0.0000E+000
1091.00  0.0000E+000
1091.50  0.0000E+000
1092.00  0.0000E+000
1092.50  0.0000E+000
1093.00  0.0000E+000
1093.50  0.0000E+000
1094.00  0.0000E+000
1094.50  0.0000E+000
1095.00  0.0000E+000
1095.50  0.0000E+000
1096.00  0.0000E+000
1096.50  0.0000E+000
1097.00  0.0000E+000
1097.50  0.0000E+000
1098.00  0.0000E+000
1098.50  0.0000E+000
1099.00  0.0000E+000
1099.50  0.0000E+000
1100.00  0.0000E+000
1100.50  0.0000E+000
1101.00  0.0000E+000
1101.50  0.0000E+000
1102.00  0.0000E+000
1102.50  0.0000E+000
1103.00  0.0000E+000
1103.50  0.0000E+000
1104.00  0.0000E+000
1104.50  0.0000E+000
1105.00  0.0000E+000
1105.50  0.0000E+000
1106.00  0.0000E+000
1106.50  0.0000E+000
1107.00  0.0000E+000
1107.50  0.0000E+000
1108.00  0.0000E+000
1108.50  0.0000E+000
1109.00  0.0000E+000
1109.50  0.0000E+000
1110.00  0.0000E+000
1110.50  0.0000E+000
1111.00  0.0000E+000
1111.50  0.0000E+000
1112.00  0.0000E+000
1112.50  0.0000E+000
1113.00  0.0000E+000
1113.50  0.0000E+000
1114.00  0.0000E+000
1114.50  0.0000E+000
1115.00  0.0000E+000
1115.50  0.0000E+000
1116.00  0.0000E+000
1116.50  0.0000E+000
1117.00  0.0000E+000
1117.50  0.0000E+000
1118.00  0.0000E+000
1118.50  0.0000E+000
1119.00  0.0000E+000
1119.50  0.0000E+000
1120.00  0.0000E+000
1120.50  0.0000E+000
1121.00  0.0000E+000
1121.50  0.0000E+000
1122.00  0.0000E+000
1122.50  0.0000E+000
1123.00  0.0000E+000
1123.50  0.0000E+000
1124.00  0.0000E+000
1124.50  0.0000E+000
1125.00  0.0000E+000
1125.50  0.0000E+000
1126.00  0.0000E+000
1126.50  0.0000E+000
1127.00  0.0000E+000
1127.50  0.0000E+000
: 6
