# Supplementary material for: A photoconversion model for full spectral programming and multiplexing of optogenetic systems
Source: Mol Syst Biol. 2017 Apr 24;13(4):926. doi: 10.15252/msb.20167456 (PMC5408778; doi:10.15252/msb.20167456)
Supplement: Supplementary file 11 — Dataset EV3 [file MSB-13-926-s011.zip › dataset_ev3_led_data/led_calibration_data/EO_03/Shannen_c1/sd/gcal.txt]

239	255	251	255	233	255	184	255	219	255	220	255
238	255	183	255	191	255	213	255	244	255	218	255
219	255	247	255	215	255	157	255	245	255	202	255
200	255	174	255	156	255	228	255	146	255	255	255
