# Supplementary material for: A photoconversion model for full spectral programming and multiplexing of optogenetic systems
Source: Mol Syst Biol. 2017 Apr 24;13(4):926. doi: 10.15252/msb.20167456 (PMC5408778; doi:10.15252/msb.20167456)
Supplement: Supplementary file 11 — Dataset EV3 [file MSB-13-926-s011.zip › dataset_ev3_led_data/led_calibration_data/EO_04/Jennie_c1/EO_04_Jennie_c1.xlsx]

## Sheet: Sheet1
LPA	Channel	Well	Row	Col	LED ID	DC	GS Cal	Intensity (umol/m2/s)	Centroid (nm)	Peak (nm)	FWHM (nm)
Jennie	1	1	1	1	361-LS	63	221	7.97319	368.87	364	11.099
Jennie	1	2	1	2	380-SB	9	232	23.4403	388.559	386.5	12.2811
Jennie	1	3	1	3	405-SB	5	218	22.7762	405.232	403.5	15.7581
Jennie	1	4	1	4	430-MB	6	170	22.9671	436.01	435	16.9811
Jennie	1	5	1	5	450-MB	4	201	22.8802	449.728	447	17.4169
Jennie	1	6	1	6	470-SB	4	215	22.7217	479.17	471.5	32.8406
Jennie	1	7	2	1	490-MB_R383	53	229	22.6478	494.592	493.5	23.7465
Jennie	1	8	2	2	505-SB	4	199	22.7032	520.492	513.5	28.5579
Jennie	1	9	2	3	520-2-KB	4	185	22.913	528.097	522	27.6993
Jennie	1	10	2	4	525-SB_R2003	4	238	22.9291	548.427	538.5	38.3293
Jennie	1	11	2	5	570-KB	54	238	23.1547	572.853	572.5	14.4199
Jennie	1	12	2	6	590-SB	11	210	21.8607	593.479	594	15.1732
Jennie	1	13	3	1	605-SB	12	217	22.8806	611.12	612.5	17.2072
Jennie	1	14	3	2	630-SB	4	187	22.5634	635.405	637.5	18.453
Jennie	1	15	3	3	660-LS	6	244	22.5844	651.041	651	21.8956
Jennie	1	16	3	4	680-MT	5	167	22.7662	676.045	676	23.2054
Jennie	1	17	3	5	700-MB	7	166	21.6452	700.818	701	22.3487
Jennie	1	18	3	6	720-MB	5	183	22.9313	722.442	722.5	25.0743
Jennie	1	19	4	1	740-MT	3	182	23.3156	740.3	741.5	28.0643
Jennie	1	20	4	2	760-MB	4	182	22.239	755.259	756	28.0226
Jennie	1	21	4	3	780-MB	3	162	22.7724	771.074	773	26.9801
Jennie	1	22	4	4	850-VI	5	177	21.9602	853.33	850.5	36.8113
Jennie	1	23	4	5	940-VI	4	130	23.4393	956.238	960.5	21.0689
Jennie	1	24	4	6		0	0
