# Supplementary material for: A photoconversion model for full spectral programming and multiplexing of optogenetic systems
Source: Mol Syst Biol. 2017 Apr 24;13(4):926. doi: 10.15252/msb.20167456 (PMC5408778; doi:10.15252/msb.20167456)
Supplement: Supplementary file 11 — Dataset EV3 [file MSB-13-926-s011.zip › dataset_ev3_led_data/led_calibration_data/EO_04/Jennie_c1/processed/1.xls]

## Sheet: led
wl	flux	name	peak	centroid	fwhm	Total Flux	inten
343	0	1	364	368.87	11.099	1.40898	7.97319
343.5	0
344	0
344.5	0
345	0
345.5	0
346	0
346.5	0
347	0
347.5	0
348	0
348.5	0
349	0
349.5	0
350	0
350.5	0
351	0
351.5	0
352	0
352.5	0
353	0
353.5	0
354	0
354.5	0
355	0
355.5	0
356	0
356.5	0
357	0
357.5	0
358	0
358.5	0
359	0
359.5	2.19471
360	33.4334
360.5	58.3167
361	63.2458
361.5	67.7058
362	71.3708
362.5	74.3446
363	76.6655
363.5	78.1701
364	78.8585
364.5	78.7024
365	77.6662
365.5	75.9557
366	73.7272
366.5	71.0302
367	68.0443
367.5	64.847
368	61.4381
368.5	57.8802
369	54.2833
369.5	50.7346
370	47.3137
370.5	43.9545
371	40.7771
371.5	37.706
372	34.8068
372.5	32.0864
373	29.5661
373.5	27.2375
374	25.1132
374.5	23.1416
375	21.3339
375.5	19.6476
376	18.1011
376.5	16.688
377	15.414
377.5	14.2507
378	13.1599
378.5	12.1258
379	11.1897
379.5	10.3351
380	9.56792
380.5	8.90645
381	8.31382
381.5	7.75739
382	7.24922
382.5	6.76987
383	6.30982
383.5	5.90924
384	5.54785
384.5	5.21193
385	4.90795
385.5	4.61611
386	4.32682
386.5	4.04222
387	3.76443
387.5	3.53192
388	3.3393
388.5	3.16463
389	3.01012
389.5	2.87499
390	2.73631
390.5	2.60188
391	2.49216
391.5	2.37924
392	2.2781
392.5	2.20415
393	2.13005
393.5	2.02537
394	1.95262
394.5	1.88853
395	1.7908
395.5	1.74346
396	1.67888
396.5	1.62352
397	1.57838
397.5	1.53636
398	1.51166
398.5	1.49654
399	1.48349
399.5	1.46965
400	1.46177
400.5	1.44424
401	1.38469
401.5	1.31279
402	1.25729
402.5	1.20279
403	1.15502
403.5	1.1333
404	1.10832
404.5	1.0641
405	1.01229
405.5	0.973755
406	0.940752
406.5	0.931029
407	0.940184
407.5	0.948204
408	0.958638
408.5	0.968006
