# Supplementary material for: A photoconversion model for full spectral programming and multiplexing of optogenetic systems
Source: Mol Syst Biol. 2017 Apr 24;13(4):926. doi: 10.15252/msb.20167456 (PMC5408778; doi:10.15252/msb.20167456)
Supplement: Supplementary file 11 — Dataset EV3 [file MSB-13-926-s011.zip › dataset_ev3_led_data/led_calibration_data/EO_04/Jennie_c1/processed/10.xls]

## Sheet: led
wl	flux	name	peak	centroid	fwhm	Total Flux	inten
436.5	0.00113159	10	538.5	548.427	38.3293	4.0519	22.9291
437	0.0088857
437.5	0.0220946
438	0.0385399
438.5	0.0564254
439	0.0683284
439.5	0.0805079
440	0.0926059
440.5	0.087623
441	0.0786594
441.5	0.0720674
442	0.0591154
442.5	0.0495372
443	0.0448481
443.5	0.0355882
444	0.0293739
444.5	0.0313951
445	0.0228359
445.5	0.024395
446	0.0267307
446.5	0.0332486
447	0.0427873
447.5	0.063121
448	0.0914237
448.5	0.119393
449	0.142642
449.5	0.158681
450	0.160063
450.5	0.152731
451	0.135897
451.5	0.113009
452	0.0883437
452.5	0.0593005
453	0.0317851
453.5	0.0162472
454	0.010728
454.5	0.00462746
455	0.00204568
455.5	0.00330536
456	0.00958883
456.5	0.0124223
457	0.0201792
457.5	0.0273402
458	0.0265579
458.5	0.0314519
459	0.0453047
459.5	0.0540536
460	0.0592487
460.5	0.0627878
461	0.0537698
461.5	0.0439251
462	0.041578
462.5	0.0420691
463	0.0398998
463.5	0.0408302
464	0.033604
464.5	0.0327426
465	0.0274735
465.5	0.0295565
466	0.0325798
466.5	0.0372541
467	0.0385893
467.5	0.0415533
468	0.0482588
468.5	0.0551815
469	0.0589279
469.5	0.0596757
470	0.066391
470.5	0.0708976
471	0.0708877
471.5	0.0676275
472	0.0611046
472.5	0.0533379
473	0.0471877
473.5	0.05202
474	0.0702707
474.5	0.089901
475	0.10075
475.5	0.116395
476	0.125383
476.5	0.124998
477	0.123779
477.5	0.119588
478	0.113112
478.5	0.11159
479	0.0999012
479.5	0.0860041
480	0.0864162
480.5	0.0820578
481	0.0752856
481.5	0.0818801
482	0.0779634
482.5	0.0643673
483	0.0526888
483.5	0.0428737
484	0.0277351
484.5	0.0278338
485	0.034986
485.5	0.0554234
486	0.0782299
486.5	0.0966312
487	0.106915
487.5	0.105284
488	0.0986796
488.5	0.0918013
489	0.0966879
489.5	0.102431
490	0.108171
490.5	0.115499
491	0.121153
491.5	0.125447
492	0.130035
492.5	0.141368
493	0.154631
493.5	0.178205
494	0.208196
494.5	0.24929
495	0.282361
495.5	0.31869
496	0.348824
496.5	0.376416
497	0.403317
497.5	0.430094
498	0.454034
498.5	0.48133
499	0.510995
499.5	0.542437
500	0.576939
500.5	0.61423
501	0.648609
501.5	0.692218
502	0.745502
502.5	0.797996
503	0.863051
503.5	0.946691
504	1.04356
504.5	1.14413
505	1.25872
505.5	1.37029
506	1.47592
506.5	1.58548
507	1.70861
507.5	1.84188
508	1.97823
508.5	2.1345
509	2.29746
509.5	2.47513
510	2.67751
510.5	2.89296
511	3.12446
511.5	3.37989
512	3.64915
512.5	3.93667
513	4.239
513.5	4.56082
514	4.90264
514.5	5.25482
515	5.6297
515.5	6.01545
516	6.41625
516.5	6.84987
517	7.30225
517.5	7.76524
518	8.23144
518.5	8.67494
519	9.09647
519.5	9.50393
520	9.90276
520.5	10.2779
521	10.6503
521.5	11.0314
522	11.4178
522.5	11.8189
523	12.2387
523.5	12.6642
524	13.0929
524.5	13.5243
525	13.9618
525.5	14.4006
526	14.8335
526.5	15.2575
527	15.6721
527.5	16.0799
528	16.4915
528.5	16.9123
529	17.3383
529.5	17.7635
530	18.1905
530.5	18.6125
531	19.0123
531.5	19.3879
532	19.7233
532.5	20.0133
533	20.2811
533.5	20.5341
534	20.7663
534.5	20.9627
535	21.1358
535.5	21.2663
536	21.365
536.5	21.445
537	21.525
537.5	21.5689
538	21.5928
538.5	21.5946
539	21.5815
539.5	21.5442
540	21.4852
540.5	21.4151
541	21.3436
541.5	21.2562
542	21.1757
542.5	21.0718
543	20.9499
543.5	20.7999
544	20.6204
544.5	20.4309
545	20.2438
545.5	20.0491
546	19.8359
546.5	19.6308
547	19.4215
547.5	19.1794
548	18.9156
548.5	18.6273
549	18.2833
549.5	17.9062
550	17.5226
550.5	17.149
551	16.7497
551.5	16.3508
552	15.9715
552.5	15.591
553	15.2067
553.5	14.8631
554	14.524
554.5	14.1677
555	13.8066
555.5	13.4505
556	13.1082
556.5	12.7678
557	12.448
557.5	12.1345
558	11.8189
558.5	11.4763
559	11.1412
559.5	10.8107
560	10.5067
560.5	10.2194
561	9.95977
561.5	9.72309
562	9.49307
562.5	9.25689
563	9.02663
563.5	8.78378
564	8.54537
564.5	8.30375
565	8.09299
565.5	7.89555
566	7.70256
566.5	7.51746
567	7.3447
567.5	7.16873
568	6.98906
568.5	6.82865
569	6.64922
569.5	6.47054
570	6.29482
570.5	6.13613
571	5.98879
571.5	5.86638
572	5.72349
572.5	5.60255
573	5.49446
573.5	5.36365
574	5.25284
574.5	5.15931
575	5.03714
575.5	4.9014
576	4.77652
576.5	4.63856
577	4.49813
577.5	4.37005
578	4.25652
578.5	4.15286
579	4.06204
579.5	3.9495
580	3.83795
580.5	3.73133
581	3.64249
581.5	3.55216
582	3.48676
582.5	3.40729
583	3.31918
583.5	3.22367
584	3.12298
584.5	3.01636
585	2.91468
585.5	2.83941
586	2.76759
586.5	2.7202
587	2.66221
587.5	2.61482
588	2.5778
588.5	2.56373
589	2.55065
589.5	2.54325
590	2.51857
590.5	2.46119
591	2.40243
591.5	2.35381
592	2.29482
592.5	2.25603
593	2.20413
593.5	2.18154
594	2.12942
594.5	2.10153
595	2.05819
595.5	2.01634
596	1.9637
596.5	1.9167
597	1.88329
597.5	1.84271
598	1.80197
598.5	1.76487
599	1.69204
599.5	1.63664
600	1.58632
600.5	1.55487
601	1.5411
601.5	1.52018
602	1.50055
602.5	1.47787
603	1.43747
603.5	1.41102
604	1.40381
604.5	1.40749
605	1.40793
605.5	1.40058
606	1.37869
606.5	1.32392
607	1.26874
607.5	1.2059
608	1.13766
608.5	1.08522
609	1.03285
609.5	1.00035
610	0.997235
610.5	0.989486
611	0.950936
611.5	0.94368
612	0.922851
612.5	0.913991
613	0.938152
613.5	1.00817
614	1.05133
614.5	1.0828
615	1.11397
615.5	1.12078
616	1.09689
616.5	1.0808
617	1.09112
617.5	1.07703
618	1.05965
618.5	1.05378
619	1.05661
619.5	1.05284
620	1.08606
620.5	1.11518
621	1.14978
621.5	1.1906
622	1.20919
622.5	1.22935
623	1.2292
623.5	1.20442
624	1.14507
624.5	1.06
625	0.961228
625.5	0.867642
626	0.790518
626.5	0.738271
627	0.701053
627.5	0.683654
628	0.662973
628.5	0.629507
629	0.61539
629.5	0.59809
630	0.599027
630.5	0.62657
631	0.647869
631.5	0.677682
632	0.702707
632.5	0.713665
633	0.724919
633.5	0.726005
634	0.752684
634.5	0.767171
635	0.796046
635.5	0.782571
636	0.720699
636.5	0.607147
637	0.585256
637.5	0.527579
638	0.541548
638.5	0.572891
639	0.584195
639.5	0.573286
640	0.560527
640.5	0.578099
641	0.599595
641.5	0.634122
642	0.672573
642.5	0.685851
643	0.673338
643.5	0.666058
644	0.629433
644.5	0.589106
645	0.565685
645.5	0.570547
646	0.560502
646.5	0.535822
647	0.502752
647.5	0.448703
648	0.413139
648.5	0.403045
649	0.424443
649.5	0.532639
650	0.595424
650.5	0.598657
651	0.57452
651.5	0.534268
652	0.426244
652.5	0.378859
653	0.350502
653.5	0.347837
654	0.349589
654.5	0.311681
655	0.243898
655.5	0.177171
656	0.114857
656.5	0.0836694
657	0.120163
657.5	0.175441
658	0.191532
658.5	0.218478
659	0.265085
659.5	0.298601
660	0.333596
660.5	0.410005
661	0.477948
661.5	0.49863
662	0.518522
662.5	0.549273
663	0.542535
663.5	0.495866
664	0.566796
664.5	0.648831
665	0.692021
665.5	0.738937
666	0.754707
666.5	0.679508
667	0.583282
