# Supplementary material for: A photoconversion model for full spectral programming and multiplexing of optogenetic systems
Source: Mol Syst Biol. 2017 Apr 24;13(4):926. doi: 10.15252/msb.20167456 (PMC5408778; doi:10.15252/msb.20167456)
Supplement: Supplementary file 11 — Dataset EV3 [file MSB-13-926-s011.zip › dataset_ev3_led_data/led_calibration_data/EO_04/Jennie_c1/processed/11.xls]

## Sheet: led
wl	flux	name	peak	centroid	fwhm	Total Flux	inten
530.5	0.290461	11	572.5	572.853	14.4199	4.09178	23.1547
531	0.298379
531.5	0.310819
532	0.325947
532.5	0.340317
533	0.364805
533.5	0.390833
534	0.418131
534.5	0.445381
535	0.465519
535.5	0.496313
536	0.533387
536.5	0.573028
537	0.623495
537.5	0.676797
538	0.720812
538.5	0.761185
539	0.798529
539.5	0.826096
540	0.859236
540.5	0.905255
541	0.966817
541.5	1.05172
542	1.13757
542.5	1.21906
543	1.31139
543.5	1.40406
544	1.49488
544.5	1.59635
545	1.69899
545.5	1.78649
546	1.88515
546.5	1.98356
547	2.09513
547.5	2.22495
548	2.38236
548.5	2.56466
549	2.76286
549.5	2.96375
550	3.17417
550.5	3.38973
551	3.5977
551.5	3.82866
552	4.08185
552.5	4.36241
553	4.67328
553.5	5.00663
554	5.37493
554.5	5.77231
555	6.1802
555.5	6.6272
556	7.11818
556.5	7.63336
557	8.1852
557.5	8.77712
558	9.40887
558.5	10.0868
559	10.8232
559.5	11.6182
560	12.4992
560.5	13.467
561	14.5052
561.5	15.6194
562	16.7978
562.5	18.0406
563	19.362
563.5	20.7929
564	22.3561
564.5	24.0617
565	25.8836
565.5	27.8021
566	29.7939
566.5	31.8493
567	33.9779
567.5	36.1726
568	38.4234
568.5	40.7085
569	42.9838
569.5	45.1906
570	47.2729
570.5	49.1449
571	50.7824
571.5	52.0972
572	53.0088
572.5	53.4756
573	53.4291
573.5	52.8328
574	51.7404
574.5	50.2154
575	48.3067
575.5	46.0851
576	43.6583
576.5	41.124
577	38.5603
577.5	36.0528
578	33.6504
578.5	31.3751
579	29.2367
579.5	27.2547
580	25.4413
580.5	23.8158
581	22.3644
581.5	21.0112
582	19.7411
582.5	18.5269
583	17.3629
583.5	16.2746
584	15.2736
584.5	14.3373
585	13.4695
585.5	12.6637
586	11.8926
586.5	11.1827
587	10.4874
587.5	9.82972
588	9.20774
588.5	8.61362
589	8.03979
589.5	7.50872
590	7.00454
590.5	6.51062
591	6.05703
591.5	5.63496
592	5.20239
592.5	4.80696
593	4.41349
593.5	4.04274
594	3.71648
594.5	3.43152
595	3.1903
595.5	3.00847
596	2.84571
596.5	2.70689
597	2.56857
597.5	2.43073
598	2.33353
598.5	2.23947
599	2.13167
599.5	2.05478
600	1.95084
600.5	1.84851
601	1.74003
601.5	1.62893
602	1.55813
602.5	1.5089
603	1.43854
603.5	1.38448
604	1.32163
604.5	1.2106
605	1.10175
605.5	1.00961
606	0.930134
606.5	0.863268
607	0.794398
607.5	0.709643
608	0.640724
608.5	0.602892
609	0.586909
609.5	0.614305
610	0.667412
610.5	0.725675
611	0.758595
611.5	0.793323
612	0.79892
612.5	0.81109
613	0.798504
613.5	0.789046
614	0.761772
614.5	0.698108
615	0.629164
615.5	0.574225
616	0.515644
616.5	0.491425
617	0.494871
