# Supplementary material for: A photoconversion model for full spectral programming and multiplexing of optogenetic systems
Source: Mol Syst Biol. 2017 Apr 24;13(4):926. doi: 10.15252/msb.20167456 (PMC5408778; doi:10.15252/msb.20167456)
Supplement: Supplementary file 11 — Dataset EV3 [file MSB-13-926-s011.zip › dataset_ev3_led_data/led_calibration_data/EO_04/Jennie_c1/processed/12.xls]

## Sheet: led
wl	flux	name	peak	centroid	fwhm	Total Flux	inten
549	0.308016	12	594	593.479	15.1732	3.86311	21.8607
549.5	0.298257
550	0.281276
550.5	0.283968
551	0.279153
551.5	0.282881
552	0.320493
552.5	0.366156
553	0.39098
553.5	0.43584
554	0.46095
554.5	0.461338
555	0.461649
555.5	0.472909
556	0.499675
556.5	0.521833
557	0.552715
557.5	0.598611
558	0.643083
558.5	0.68903
559	0.749034
559.5	0.796482
560	0.84331
560.5	0.898214
561	0.95027
561.5	1.00828
562	1.07799
562.5	1.14783
563	1.21757
563.5	1.30633
564	1.39763
564.5	1.47625
565	1.57904
565.5	1.68113
566	1.78126
566.5	1.89813
567	2.02236
567.5	2.14426
568	2.28
568.5	2.41554
569	2.58222
569.5	2.78972
570	3.02994
570.5	3.302
571	3.59529
571.5	3.87977
572	4.13915
572.5	4.39024
573	4.65997
573.5	4.93876
574	5.25354
574.5	5.61232
575	6.01406
575.5	6.42203
576	6.86053
576.5	7.32234
577	7.81028
577.5	8.3324
578	8.90319
578.5	9.52522
579	10.1915
579.5	10.9031
580	11.6556
580.5	12.463
581	13.3284
581.5	14.2621
582	15.2473
582.5	16.2716
583	17.3673
583.5	18.5361
584	19.7693
584.5	21.0905
585	22.4987
585.5	23.9877
586	25.5641
586.5	27.2475
587	29.0517
587.5	30.9543
588	32.9139
588.5	34.9226
589	36.978
589.5	39.0359
590	41.0757
590.5	43.0793
591	45.0103
591.5	46.8042
592	48.4066
592.5	49.8251
593	50.9046
593.5	51.632
594	51.9296
594.5	51.8313
595	51.3187
595.5	50.4697
596	49.2919
596.5	47.8008
597	46.0225
597.5	43.9775
598	41.6918
598.5	39.2456
599	36.7139
599.5	34.1642
600	31.6714
600.5	29.3235
601	27.1517
601.5	25.1209
602	23.2616
602.5	21.557
603	19.9712
603.5	18.5625
604	17.2824
604.5	16.0961
605	14.9682
605.5	13.8945
606	12.8694
606.5	11.9308
607	11.0771
607.5	10.3158
608	9.61686
608.5	8.9591
609	8.33137
609.5	7.70596
610	7.09143
610.5	6.50719
611	5.98248
611.5	5.49738
612	5.09926
612.5	4.7441
613	4.40655
613.5	4.09463
614	3.79513
614.5	3.50055
615	3.25567
615.5	3.06489
616	2.90724
616.5	2.77445
617	2.63466
617.5	2.49079
618	2.32453
618.5	2.1542
619	2.02521
619.5	1.93013
620	1.8386
620.5	1.76935
621	1.71028
621.5	1.64484
622	1.57935
622.5	1.50666
623	1.45416
623.5	1.40144
624	1.33786
624.5	1.26504
625	1.1543
625.5	1.03254
626	0.900595
626.5	0.802436
627	0.744503
627.5	0.72527
628	0.739093
628.5	0.743339
629	0.7254
629.5	0.687813
630	0.627732
630.5	0.560688
631	0.521445
631.5	0.511298
632	0.544173
632.5	0.602442
633	0.66273
633.5	0.69092
634	0.672127
634.5	0.61422
635	0.533197
635.5	0.449146
636	0.376743
636.5	0.306463
637	0.243053
637.5	0.188247
638	0.172276
638.5	0.176472
