# Supplementary material for: A photoconversion model for full spectral programming and multiplexing of optogenetic systems
Source: Mol Syst Biol. 2017 Apr 24;13(4):926. doi: 10.15252/msb.20167456 (PMC5408778; doi:10.15252/msb.20167456)
Supplement: Supplementary file 11 — Dataset EV3 [file MSB-13-926-s011.zip › dataset_ev3_led_data/led_calibration_data/EO_04/Jennie_c1/processed/13.xls]

## Sheet: led
wl	flux	name	peak	centroid	fwhm	Total Flux	inten
558.5	0.0683842	13	612.5	611.12	17.2072	4.04333	22.8806
559	0.088066
559.5	0.124909
560	0.162762
560.5	0.202504
561	0.24209
561.5	0.272671
562	0.307964
562.5	0.31573
563	0.329951
563.5	0.329481
564	0.332795
564.5	0.323075
565	0.33559
565.5	0.356018
566	0.389308
566.5	0.415895
567	0.453661
567.5	0.496868
568	0.547519
568.5	0.60282
569	0.64113
569.5	0.665318
570	0.673529
570.5	0.667544
571	0.679118
571.5	0.703208
572	0.72376
572.5	0.755986
573	0.786876
573.5	0.810743
574	0.848731
574.5	0.89911
575	0.93193
575.5	0.962697
576	0.998212
576.5	1.04676
577	1.09578
577.5	1.17463
578	1.28449
578.5	1.4033
579	1.50972
579.5	1.6015
580	1.69049
580.5	1.7836
581	1.88159
581.5	1.97825
582	2.09323
582.5	2.19987
583	2.30852
583.5	2.44074
584	2.58079
584.5	2.70915
585	2.8568
585.5	3.03314
586	3.21517
586.5	3.43479
587	3.65664
587.5	3.87329
588	4.08673
588.5	4.30981
589	4.55441
589.5	4.81311
590	5.09061
590.5	5.3916
591	5.70817
591.5	6.05738
592	6.43232
592.5	6.83323
593	7.24057
593.5	7.70899
594	8.16505
594.5	8.62457
595	9.10883
595.5	9.6282
596	10.1899
596.5	10.8114
597	11.497
597.5	12.233
598	13.0083
598.5	13.7829
599	14.605
599.5	15.4519
600	16.3402
600.5	17.2724
601	18.277
601.5	19.32
602	20.3924
602.5	21.4905
603	22.6177
603.5	23.7935
604	25.0462
604.5	26.3966
605	27.8335
605.5	29.3174
606	30.883
606.5	32.5029
607	34.1748
607.5	35.8615
608	37.4963
608.5	39.0297
609	40.437
609.5	41.7131
610	42.8879
610.5	43.9712
611	44.9085
611.5	45.6307
612	46.0734
612.5	46.2193
613	46.0586
613.5	45.6332
614	44.958
614.5	44.033
615	42.9028
615.5	41.5425
616	39.9126
616.5	38.08
617	36.0915
617.5	33.9794
618	31.8821
618.5	29.8665
619	27.9596
619.5	26.1492
620	24.4506
620.5	22.8406
621	21.3084
621.5	19.8453
622	18.5026
622.5	17.2561
623	16.0637
623.5	15.0008
624	14.0075
624.5	13.0266
625	12.1009
625.5	11.2635
626	10.4649
626.5	9.7296
627	9.05788
627.5	8.42424
628	7.81633
628.5	7.23636
629	6.67915
629.5	6.1667
630	5.68888
630.5	5.25285
631	4.87692
631.5	4.52746
632	4.20915
632.5	3.92399
633	3.66925
633.5	3.42168
634	3.17313
634.5	2.93273
635	2.69234
635.5	2.44121
636	2.24078
636.5	2.05724
637	1.92356
637.5	1.83186
638	1.76696
638.5	1.69534
639	1.62129
639.5	1.53015
640	1.44317
640.5	1.36721
641	1.29903
641.5	1.25137
642	1.20544
642.5	1.16305
643	1.12123
643.5	1.10167
644	1.11866
644.5	1.12729
645	1.11918
645.5	1.12919
646	1.06163
646.5	0.962128
647	0.887833
647.5	0.805549
648	0.776983
648.5	0.791279
649	0.79991
649.5	0.80963
650	0.87235
650.5	0.847173
651	0.825928
651.5	0.814576
652	0.763208
652.5	0.684065
653	0.640957
653.5	0.612268
654	0.578706
654.5	0.578855
655	0.602004
655.5	0.563125
656	0.504782
656.5	0.482721
657	0.429275
657.5	0.39836
658	0.457
658.5	0.502977
659	0.520759
659.5	0.509456
660	0.437164
