# Supplementary material for: A photoconversion model for full spectral programming and multiplexing of optogenetic systems
Source: Mol Syst Biol. 2017 Apr 24;13(4):926. doi: 10.15252/msb.20167456 (PMC5408778; doi:10.15252/msb.20167456)
Supplement: Supplementary file 11 — Dataset EV3 [file MSB-13-926-s011.zip › dataset_ev3_led_data/led_calibration_data/EO_04/Jennie_c1/processed/14.xls]

## Sheet: led
wl	flux	name	peak	centroid	fwhm	Total Flux	inten
577.5	0.120235	14	637.5	635.405	18.453	3.98729	22.5634
578	0.131882
578.5	0.148542
579	0.171683
579.5	0.182329
580	0.182018
580.5	0.187787
581	0.196276
581.5	0.178786
582	0.175425
582.5	0.185778
583	0.197984
583.5	0.218241
584	0.240106
584.5	0.251549
585	0.269105
585.5	0.290498
586	0.306524
586.5	0.343065
587	0.361298
587.5	0.351492
588	0.337372
588.5	0.316807
589	0.306775
589.5	0.321095
590	0.337924
590.5	0.366615
591	0.41522
591.5	0.455046
592	0.50039
592.5	0.570262
593	0.592056
593.5	0.63399
594	0.66875
594.5	0.696463
595	0.739174
595.5	0.810275
596	0.887846
596.5	0.969105
597	1.0551
597.5	1.14153
598	1.21175
598.5	1.27134
599	1.34292
599.5	1.39945
600	1.4557
600.5	1.52377
601	1.6054
601.5	1.66717
602	1.74612
602.5	1.84183
603	1.92218
603.5	2.01478
604	2.11941
604.5	2.2098
605	2.27147
605.5	2.34912
606	2.41879
606.5	2.50947
607	2.64014
607.5	2.80341
608	2.99452
608.5	3.20418
609	3.41209
609.5	3.61649
610	3.81813
610.5	4.03131
611	4.25377
611.5	4.49955
612	4.7506
612.5	5.02973
613	5.32492
613.5	5.6487
614	5.97373
614.5	6.28873
615	6.60474
615.5	6.93629
616	7.26484
616.5	7.61545
617	7.99064
617.5	8.36734
618	8.73802
618.5	9.1556
619	9.61154
619.5	10.0918
620	10.6075
620.5	11.1492
621	11.709
621.5	12.3104
622	12.9486
622.5	13.6007
623	14.2937
623.5	15.0167
624	15.7751
624.5	16.5895
625	17.4502
625.5	18.3611
626	19.3101
626.5	20.304
627	21.3411
627.5	22.4002
628	23.4821
628.5	24.609
629	25.7443
629.5	26.9256
630	28.1419
630.5	29.3934
631	30.6675
631.5	31.9591
632	33.2406
632.5	34.5197
633	35.7937
633.5	37.0352
634	38.219
634.5	39.3275
635	40.3282
635.5	41.1683
636	41.8731
636.5	42.4123
637	42.7157
637.5	42.7759
638	42.5803
638.5	42.0913
639	41.3364
639.5	40.3357
640	39.1519
640.5	37.8428
641	36.4107
641.5	34.8834
642	33.2632
642.5	31.5427
643	29.7922
643.5	27.9864
644	26.1957
644.5	24.5086
645	22.886
645.5	21.3097
646	19.8561
646.5	18.491
647	17.1896
647.5	15.9805
648	14.8856
648.5	13.8879
649	12.9652
649.5	12.1323
650	11.3847
650.5	10.6779
651	10.0321
651.5	9.42621
652	8.88147
652.5	8.38063
653	7.90462
653.5	7.45193
654	7.00551
654.5	6.53753
655	6.07807
655.5	5.68005
656	5.30335
656.5	4.99211
657	4.73003
657.5	4.48826
658	4.25778
658.5	4.03432
659	3.8249
659.5	3.60496
660	3.39078
660.5	3.20619
661	3.05571
661.5	2.91
662	2.76454
662.5	2.61606
663	2.42834
663.5	2.19327
664	2.0526
664.5	1.90628
665	1.76777
665.5	1.68741
666	1.62476
666.5	1.53127
667	1.46977
667.5	1.39019
668	1.30013
668.5	1.21734
669	1.12949
669.5	1.05074
670	1.00856
670.5	0.974748
671	0.968252
671.5	1.02769
672	1.09689
672.5	1.11893
673	1.12442
673.5	1.10454
674	1.06674
674.5	1.03978
675	0.992905
675.5	0.928977
676	0.868761
676.5	0.784092
677	0.695861
677.5	0.648962
678	0.613449
678.5	0.588194
679	0.561509
679.5	0.566325
680	0.562337
680.5	0.56482
681	0.565823
681.5	0.572394
682	0.575705
682.5	0.568482
683	0.535452
683.5	0.483938
684	0.4407
684.5	0.435484
685	0.485769
