# Supplementary material for: A photoconversion model for full spectral programming and multiplexing of optogenetic systems
Source: Mol Syst Biol. 2017 Apr 24;13(4):926. doi: 10.15252/msb.20167456 (PMC5408778; doi:10.15252/msb.20167456)
Supplement: Supplementary file 11 — Dataset EV3 [file MSB-13-926-s011.zip › dataset_ev3_led_data/led_calibration_data/EO_04/Jennie_c1/processed/15.xls]

## Sheet: led
wl	flux	name	peak	centroid	fwhm	Total Flux	inten
585	0.103403	15	651	651.041	21.8956	3.991	22.5844
585.5	0.0977324
586	0.0798547
586.5	0.0795289
587	0.066908
587.5	0.0512628
588	0.016328
588.5	0.00658181
589	0.0154392
589.5	0.0405938
590	0.0827888
590.5	0.130894
591	0.157577
591.5	0.159624
592	0.135079
592.5	0.127484
593	0.08114
593.5	0.0636958
594	0.0571987
594.5	0.0651867
595	0.0972688
595.5	0.150822
596	0.205212
596.5	0.258907
597	0.29351
597.5	0.31551
598	0.352368
598.5	0.361288
599	0.377324
599.5	0.385292
600	0.396667
600.5	0.432398
601	0.496692
601.5	0.520371
602	0.553495
602.5	0.578201
603	0.562315
603.5	0.582836
604	0.601178
604.5	0.647106
605	0.664871
605.5	0.684941
606	0.691155
606.5	0.684315
607	0.662992
607.5	0.645001
608	0.629291
608.5	0.634077
609	0.655324
609.5	0.69331
610	0.727762
610.5	0.803558
611	0.881208
611.5	0.967652
612	1.04179
612.5	1.13112
613	1.19902
613.5	1.27895
614	1.36287
614.5	1.43731
615	1.49519
615.5	1.53766
616	1.57236
616.5	1.61624
617	1.68196
617.5	1.77209
618	1.8906
618.5	2.01776
619	2.17224
619.5	2.34573
620	2.50273
620.5	2.65021
621	2.80306
621.5	2.94212
622	3.09171
622.5	3.2651
623	3.44174
623.5	3.63743
624	3.83713
624.5	4.04009
625	4.25883
625.5	4.47582
626	4.68704
626.5	4.89226
627	5.08143
627.5	5.26008
628	5.45327
628.5	5.68203
629	5.96492
629.5	6.29867
630	6.66099
630.5	7.03433
631	7.43573
631.5	7.82936
632	8.22651
632.5	8.65572
633	9.10724
633.5	9.55825
634	10.0509
634.5	10.5916
635	11.1506
635.5	11.7274
636	12.3455
636.5	12.9892
637	13.6505
637.5	14.3593
638	15.114
638.5	15.9153
639	16.7542
639.5	17.6449
640	18.5953
640.5	19.6176
641	20.686
641.5	21.7863
642	22.9166
642.5	24.0376
643	25.1491
643.5	26.244
644	27.2964
644.5	28.3187
645	29.3034
645.5	30.238
646	31.1376
646.5	31.997
647	32.8088
647.5	33.573
648	34.2671
648.5	34.876
649	35.3971
649.5	35.8206
650	36.1363
650.5	36.3167
651	36.4244
651.5	36.3819
652	36.204
652.5	35.9133
653	35.4949
653.5	34.9436
654	34.2721
654.5	33.4803
655	32.6109
655.5	31.6813
656	30.7166
656.5	29.7695
657	28.7797
657.5	27.7574
658	26.7276
658.5	25.5926
659	24.3924
659.5	23.1561
660	21.8664
660.5	20.6427
661	19.5643
661.5	18.5618
662	17.661
662.5	16.8319
663	16.0353
663.5	15.1942
664	14.4919
664.5	13.8233
665	13.1869
665.5	12.6011
666	12.0396
666.5	11.4603
667	10.8963
667.5	10.352
668	9.79829
668.5	9.23553
669	8.70108
669.5	8.19519
670	7.70483
670.5	7.29917
671	6.92007
671.5	6.54923
672	6.16161
672.5	5.77324
673	5.41619
673.5	5.10874
674	4.83613
674.5	4.59985
675	4.38662
675.5	4.17589
676	3.95665
676.5	3.75019
677	3.52042
677.5	3.29566
678	3.05061
678.5	2.81584
679	2.58557
679.5	2.42318
680	2.26442
680.5	2.15096
681	2.05916
681.5	1.9668
682	1.88522
682.5	1.82678
683	1.79394
683.5	1.77935
684	1.75472
684.5	1.74124
685	1.70469
685.5	1.61178
686	1.54024
686.5	1.4566
687	1.35497
687.5	1.24931
688	1.16657
688.5	1.11025
689	1.06688
689.5	1.02318
690	1.00346
690.5	0.961714
691	0.895891
691.5	0.868805
692	0.893836
692.5	0.91328
693	0.9555
693.5	1.01802
694	1.03626
694.5	1.00153
695	0.945327
695.5	0.887722
696	0.869005
696.5	0.873841
697	0.873691
697.5	0.891882
698	0.886269
698.5	0.77993
699	0.686194
699.5	0.629717
700	0.58246
700.5	0.524004
701	0.504911
701.5	0.461563
702	0.402781
702.5	0.347031
703	0.332874
703.5	0.330243
704	0.345527
704.5	0.396993
705	0.438537
705.5	0.484415
706	0.534979
706.5	0.592257
707	0.664896
707.5	0.727086
708	0.73132
708.5	0.741994
709	0.709145
709.5	0.590103
710	0.539739
710.5	0.516487
711	0.486344
711.5	0.474944
712	0.469657
712.5	0.44019
713	0.394638
713.5	0.358331
714	0.403383
714.5	0.453395
715	0.553646
715.5	0.562741
716	0.580907
716.5	0.552242
