# Supplementary material for: A photoconversion model for full spectral programming and multiplexing of optogenetic systems
Source: Mol Syst Biol. 2017 Apr 24;13(4):926. doi: 10.15252/msb.20167456 (PMC5408778; doi:10.15252/msb.20167456)
Supplement: Supplementary file 11 — Dataset EV3 [file MSB-13-926-s011.zip › dataset_ev3_led_data/led_calibration_data/EO_04/Jennie_c1/processed/16.xls]

## Sheet: led
wl	flux	name	peak	centroid	fwhm	Total Flux	inten
607	0.057254	16	676	676.045	23.2054	4.02312	22.7662
607.5	0.0639752
608	0.0642213
608.5	0.0781184
609	0.117232
609.5	0.157425
610	0.188824
610.5	0.23998
611	0.250577
611.5	0.237137
612	0.237477
612.5	0.225541
613	0.211137
613.5	0.214157
614	0.220391
614.5	0.208274
615	0.213963
615.5	0.23618
616	0.244783
616.5	0.29149
617	0.340233
617.5	0.373963
618	0.387411
618.5	0.391189
619	0.39089
619.5	0.393128
620	0.402424
620.5	0.415449
621	0.423601
621.5	0.433519
622	0.424123
622.5	0.406227
623	0.384701
623.5	0.370608
624	0.365462
624.5	0.382638
625	0.418133
625.5	0.469362
626	0.493945
626.5	0.519696
627	0.531105
627.5	0.52069
628	0.530285
628.5	0.554346
629	0.598068
629.5	0.655859
630	0.724935
630.5	0.777829
631	0.818668
631.5	0.83639
632	0.850509
632.5	0.86582
633	0.889409
633.5	0.934225
634	0.994849
634.5	1.0647
635	1.14779
635.5	1.2275
636	1.29827
636.5	1.36198
637	1.41631
637.5	1.43898
638	1.46287
638.5	1.49287
639	1.53145
639.5	1.56242
640	1.61464
640.5	1.66599
641	1.70485
641.5	1.76129
642	1.85421
642.5	1.97633
643	2.12576
643.5	2.28964
644	2.48531
644.5	2.66485
645	2.83113
645.5	2.99046
646	3.14855
646.5	3.29123
647	3.44384
647.5	3.60118
648	3.75007
648.5	3.90095
649	4.05655
649.5	4.23452
650	4.45674
650.5	4.71425
651	4.98692
651.5	5.26134
652	5.5452
652.5	5.80619
653	6.08632
653.5	6.39652
654	6.70599
654.5	7.02862
655	7.38133
655.5	7.74523
656	8.11186
656.5	8.49713
657	8.91646
657.5	9.31913
658	9.72851
658.5	10.1675
659	10.6579
659.5	11.1729
660	11.6825
660.5	12.2318
661	12.8179
661.5	13.3685
662	13.9705
662.5	14.6739
663	15.3987
663.5	16.1618
664	16.9953
664.5	17.8267
665	18.6199
665.5	19.414
666	20.2159
666.5	21.064
667	21.969
667.5	22.9126
668	23.8578
668.5	24.7651
669	25.6194
669.5	26.4745
670	27.3569
670.5	28.2368
671	29.1664
671.5	30.0935
672	30.9511
672.5	31.7788
673	32.5394
673.5	33.2329
674	33.8245
674.5	34.2669
675	34.5577
675.5	34.7218
676	34.7466
676.5	34.6795
677	34.5229
677.5	34.2719
678	33.822
678.5	33.2155
679	32.4897
679.5	31.6545
680	30.7597
680.5	29.8674
681	28.9949
681.5	28.1026
682	27.2251
682.5	26.3601
683	25.4454
683.5	24.4822
684	23.4929
684.5	22.4564
685	21.4182
685.5	20.4336
686	19.5291
686.5	18.7601
687	17.9935
687.5	17.2769
688	16.5635
688.5	15.8086
689	15.0594
689.5	14.3607
690	13.7008
690.5	13.0712
691	12.449
691.5	11.851
692	11.2738
692.5	10.6676
693	10.0539
693.5	9.4894
694	8.94977
694.5	8.48048
695	8.045
695.5	7.65028
696	7.25457
696.5	6.85711
697	6.45469
697.5	6.12584
698	5.86311
698.5	5.61554
699	5.3538
699.5	5.09256
700	4.77714
700.5	4.44928
701	4.12267
701.5	3.85124
702	3.6581
702.5	3.50201
703	3.38941
703.5	3.26413
704	3.09958
704.5	2.94025
705	2.78192
705.5	2.62383
706	2.51695
706.5	2.41504
707	2.29923
707.5	2.19454
708	2.10518
708.5	2.04707
709	1.96333
709.5	1.83186
710	1.69697
710.5	1.58399
711	1.49138
711.5	1.46078
712	1.47371
712.5	1.44122
713	1.35631
713.5	1.23956
714	1.1627
714.5	1.12542
715	1.18341
715.5	1.20521
716	1.24831
716.5	1.2114
717	1.15169
717.5	1.09582
718	1.08851
718.5	1.08704
719	1.07685
719.5	1.05498
720	1.03477
720.5	0.987914
721	0.949163
721.5	0.945311
722	0.952444
722.5	0.976182
723	1.02662
723.5	1.0385
724	1.07628
724.5	1.04546
725	1.01272
725.5	0.933305
726	0.832786
726.5	0.747007
727	0.708803
727.5	0.68596
728	0.707983
728.5	0.748424
729	0.793613
729.5	0.803654
730	0.818444
730.5	0.80967
731	0.737586
731.5	0.65044
732	0.549747
732.5	0.450794
733	0.398869
733.5	0.417636
734	0.424596
734.5	0.422682
735	0.394196
735.5	0.359025
736	0.323008
736.5	0.299742
737	0.324276
737.5	0.377393
738	0.330365
738.5	0.329471
739	0.389822
739.5	0.406326
740	0.480547
740.5	0.581986
741	0.641318
741.5	0.716608
742	0.794806
742.5	0.824062
743	0.816977
743.5	0.756427
744	0.669878
744.5	0.575175
