# Supplementary material for: A photoconversion model for full spectral programming and multiplexing of optogenetic systems
Source: Mol Syst Biol. 2017 Apr 24;13(4):926. doi: 10.15252/msb.20167456 (PMC5408778; doi:10.15252/msb.20167456)
Supplement: Supplementary file 11 — Dataset EV3 [file MSB-13-926-s011.zip › dataset_ev3_led_data/led_calibration_data/EO_04/Jennie_c1/processed/17.xls]

## Sheet: led
wl	flux	name	peak	centroid	fwhm	Total Flux	inten
635	0	17	701	700.818	22.3487	3.82503	21.6452
635.5	0
636	0.0136632
636.5	0.0253232
637	0.0327893
637.5	0.0070057
638	0.0242783
638.5	0.0451396
639	0.0623604
639.5	0.0759184
640	0.0940203
640.5	0.107571
641	0.113333
641.5	0.130896
642	0.147387
642.5	0.144114
643	0.150506
643.5	0.135424
644	0.123685
644.5	0.145398
645	0.183319
645.5	0.224655
646	0.309357
646.5	0.38452
647	0.433357
647.5	0.496703
648	0.533016
648.5	0.516702
649	0.518428
649.5	0.532624
650	0.532572
650.5	0.576231
651	0.607499
651.5	0.616832
652	0.590532
652.5	0.568963
653	0.569695
653.5	0.586401
654	0.635473
654.5	0.696074
655	0.708701
655.5	0.710636
656	0.733564
656.5	0.738845
657	0.768701
657.5	0.841929
658	0.882033
658.5	0.920543
659	0.944726
659.5	0.946843
660	0.911183
660.5	0.935941
661	1.01686
661.5	1.07037
662	1.17479
662.5	1.36836
663	1.52783
663.5	1.64922
664	1.89562
664.5	2.09674
665	2.21988
665.5	2.35656
666	2.47818
666.5	2.56393
667	2.68443
667.5	2.78273
668	2.83109
668.5	2.85697
669	2.8941
669.5	2.93933
670	3.08416
670.5	3.26246
671	3.53645
671.5	3.7639
672	3.94716
672.5	4.10585
673	4.23919
673.5	4.34585
674	4.47657
674.5	4.62585
675	4.78716
675.5	4.97382
676	5.20362
676.5	5.42977
677	5.68859
677.5	5.99813
678	6.31028
678.5	6.58244
679	6.91106
679.5	7.19891
680	7.48701
680.5	7.80962
681	8.15524
681.5	8.47471
682	8.82452
682.5	9.22138
683	9.59105
683.5	10.0031
684	10.4616
684.5	10.9163
685	11.3675
685.5	11.9283
686	12.4674
686.5	13.0433
687	13.6185
687.5	14.2232
688	14.8728
688.5	15.6114
689	16.3628
689.5	17.1604
690	17.9612
690.5	18.6877
691	19.4746
691.5	20.3533
692	21.3031
692.5	22.3324
693	23.3494
693.5	24.3585
694	25.3143
694.5	26.256
695	27.2495
695.5	28.2586
696	29.2782
696.5	30.3057
697	31.3044
697.5	32.2769
698	33.1789
698.5	33.9475
699	34.6037
699.5	35.0377
700	35.3514
700.5	35.5318
701	35.5945
701.5	35.5422
702	35.3958
702.5	35.1135
703	34.6978
703.5	34.1148
704	33.388
704.5	32.5906
705	31.6678
705.5	30.7004
706	29.7488
706.5	28.805
707	27.8456
707.5	26.9305
708	26.004
708.5	25.0762
709	24.1211
709.5	23.1227
710	22.147
710.5	21.1515
711	20.1507
711.5	19.1714
712	18.2433
712.5	17.3379
713	16.4883
713.5	15.7066
714	14.9928
714.5	14.2778
715	13.6838
715.5	13.0041
716	12.287
716.5	11.5853
717	10.8954
717.5	10.2041
718	9.58869
718.5	8.95915
719	8.31968
719.5	7.70034
720	7.15603
720.5	6.68492
721	6.28597
721.5	5.94427
722	5.6431
722.5	5.28676
723	4.97225
723.5	4.69095
724	4.38507
724.5	4.15579
725	4.00102
725.5	3.84599
726	3.71919
726.5	3.67161
727	3.55527
727.5	3.42011
728	3.30586
728.5	3.1456
729	2.9958
729.5	2.84547
730	2.73044
730.5	2.65332
731	2.58683
731.5	2.49651
732	2.37039
732.5	2.1947
733	2.03107
733.5	1.88916
734	1.79672
734.5	1.7814
735	1.79913
735.5	1.82017
736	1.83107
736.5	1.81361
737	1.76838
737.5	1.71766
738	1.66603
738.5	1.61813
739	1.566
739.5	1.49662
740	1.37105
740.5	1.24611
741	1.13286
741.5	1.05516
742	0.995026
742.5	0.942791
743	0.87453
743.5	0.804962
744	0.743917
744.5	0.680989
745	0.624754
745.5	0.56648
746	0.541696
746.5	0.513225
747	0.492206
747.5	0.459134
748	0.522951
748.5	0.502167
749	0.56214
749.5	0.60363
750	0.633434
750.5	0.643447
751	0.69474
751.5	0.674636
752	0.652362
752.5	0.653094
753	0.656623
753.5	0.650296
754	0.669904
754.5	0.675002
755	0.597068
755.5	0.529931
756	0.509617
756.5	0.42371
757	0.377723
757.5	0.386193
758	0.385566
758.5	0.466141
759	0.603865
759.5	0.701381
760	0.774217
760.5	0.771315
761	0.755211
761.5	0.76138
762	0.783237
762.5	0.768962
763	0.697512
763.5	0.56899
764	0.444834
764.5	0.323606
765	0.266508
765.5	0.316678
766	0.441539
766.5	0.629068
767	0.691159
767.5	0.735028
768	0.686923
768.5	0.524389
769	0.402507
769.5	0.430638
