# Supplementary material for: A photoconversion model for full spectral programming and multiplexing of optogenetic systems
Source: Mol Syst Biol. 2017 Apr 24;13(4):926. doi: 10.15252/msb.20167456 (PMC5408778; doi:10.15252/msb.20167456)
Supplement: Supplementary file 11 — Dataset EV3 [file MSB-13-926-s011.zip › dataset_ev3_led_data/led_calibration_data/EO_04/Jennie_c1/processed/18.xls]

## Sheet: led
wl	flux	name	peak	centroid	fwhm	Total Flux	inten
647.5	0	18	722.5	722.442	25.0743	4.05231	22.9313
648	0
648.5	0.00593909
649	0.0406238
649.5	0.0666781
650	0.0741232
650.5	0.06118
651	0.05831
651.5	0.0592897
652	0.0723637
652.5	0.0879302
653	0.122417
653.5	0.138839
654	0.145959
654.5	0.121035
655	0.0773609
655.5	0.0362362
656	0.00370406
656.5	0
657	0.000116507
657.5	0.00864644
658	0.0355625
658.5	0.0909877
659	0.131194
659.5	0.143412
660	0.118049
660.5	0.0872614
661	0.0531821
661.5	0.0132117
662	0
662.5	0
663	0.0278286
663.5	0.0178276
664	0.0751893
664.5	0.102581
665	0.151418
665.5	0.195538
666	0.283098
666.5	0.330676
667	0.338104
667.5	0.291044
668	0.205634
668.5	0.12143
669	0.0809021
669.5	0.102707
670	0.154473
670.5	0.212131
671	0.26042
671.5	0.331416
672	0.353354
672.5	0.362016
673	0.349159
673.5	0.303802
674	0.235873
674.5	0.213903
675	0.235972
675.5	0.318288
676	0.442662
676.5	0.549934
677	0.599979
677.5	0.622436
678	0.616785
678.5	0.632405
679	0.659526
679.5	0.689385
680	0.713865
680.5	0.748117
681	0.75177
681.5	0.750733
682	0.797669
682.5	0.854402
683	0.902819
683.5	0.968066
684	1.00967
684.5	1.0458
685	1.05212
685.5	1.08881
686	1.16684
686.5	1.31318
687	1.48056
687.5	1.6689
688	1.83937
688.5	1.98763
689	2.10283
689.5	2.20739
690	2.29822
690.5	2.40508
691	2.52177
691.5	2.65627
692	2.84061
692.5	3.08886
693	3.34822
693.5	3.62189
694	3.9348
694.5	4.22007
695	4.52064
695.5	4.82713
696	5.13584
696.5	5.41025
697	5.67874
697.5	5.9613
698	6.22757
698.5	6.48717
699	6.77022
699.5	7.03377
700	7.27561
700.5	7.54657
701	7.88711
701.5	8.26665
702	8.71084
702.5	9.21229
703	9.70904
703.5	10.1315
704	10.5305
704.5	10.9362
705	11.3066
705.5	11.7022
706	12.1277
706.5	12.5304
707	12.9603
707.5	13.4449
708	13.991
708.5	14.6272
709	15.3293
709.5	15.9793
710	16.6861
710.5	17.4205
711	18.1413
711.5	18.9142
712	19.7485
712.5	20.5703
713	21.4189
713.5	22.3009
714	23.1833
714.5	24.0999
715	25.0746
715.5	25.9778
716	26.844
716.5	27.6953
717	28.5393
717.5	29.3216
718	30.0841
718.5	30.7899
719	31.3624
719.5	31.7868
720	32.1422
720.5	32.426
721	32.6555
721.5	32.8282
722	32.9516
722.5	32.9862
723	32.8825
723.5	32.6456
724	32.3371
724.5	31.9621
725	31.5425
725.5	31.0613
726	30.5456
726.5	29.9903
727	29.4154
727.5	28.8182
728	28.179
728.5	27.4782
729	26.7008
729.5	25.8396
730	24.929
730.5	24.0653
731	23.2359
731.5	22.3981
732	21.5588
732.5	20.7388
733	19.8679
733.5	19.002
734	18.147
734.5	17.2726
735	16.3823
735.5	15.5112
736	14.6415
736.5	13.825
737	13.0888
737.5	12.4085
738	11.7538
738.5	11.1872
739	10.6401
739.5	10.2292
740	9.86475
740.5	9.43364
741	8.9586
741.5	8.47567
742	7.896
742.5	7.35038
743	6.90693
743.5	6.52246
744	6.16711
744.5	5.82903
745	5.52895
745.5	5.21604
746	4.93596
746.5	4.65019
747	4.44364
747.5	4.24228
748	4.02117
748.5	3.79808
749	3.63003
749.5	3.43138
750	3.2236
750.5	3.0553
751	2.91266
751.5	2.76633
752	2.57903
752.5	2.40034
753	2.23431
753.5	2.04155
754	1.87809
754.5	1.77363
755	1.68156
755.5	1.6407
756	1.62952
756.5	1.60119
757	1.58389
757.5	1.57703
758	1.54199
758.5	1.48898
759	1.46566
759.5	1.38889
760	1.25107
760.5	1.10762
761	0.975494
761.5	0.875255
762	0.843174
762.5	0.80643
763	0.825876
763.5	0.854649
764	0.927028
764.5	0.956517
765	0.950693
765.5	0.946375
766	0.933321
766.5	0.876291
767	0.866198
767.5	0.932753
768	0.958467
768.5	0.970411
769	1.06105
769.5	1.28714
770	1.36429
770.5	1.3098
771	1.22942
771.5	1.0747
772	0.729881
772.5	0.66841
773	0.630999
773.5	0.610245
774	0.619746
774.5	0.698244
775	0.668015
775.5	0.664634
776	0.638896
776.5	0.595093
777	0.532043
777.5	0.509636
778	0.488685
778.5	0.46418
779	0.438664
779.5	0.445154
780	0.430545
780.5	0.37011
781	0.279495
781.5	0.136577
782	0.00975494
782.5	0
783	0.0232638
783.5	0.0631468
784	0.165819
784.5	0.256373
785	0.270068
785.5	0.242716
786	0.227216
786.5	0.173783
787	0.127345
787.5	0.119996
788	0.116595
788.5	0.14492
789	0.194817
789.5	0.234198
790	0.264269
790.5	0.369444
791	0.4302
791.5	0.4818
792	0.583742
792.5	0.645484
793	0.648396
793.5	0.574759
794	0.451965
794.5	0.30131
795	0.112188
795.5	0
796	0
796.5	0
797	0
