# Supplementary material for: A photoconversion model for full spectral programming and multiplexing of optogenetic systems
Source: Mol Syst Biol. 2017 Apr 24;13(4):926. doi: 10.15252/msb.20167456 (PMC5408778; doi:10.15252/msb.20167456)
Supplement: Supplementary file 11 — Dataset EV3 [file MSB-13-926-s011.zip › dataset_ev3_led_data/led_calibration_data/EO_04/Jennie_c1/processed/19.xls]

## Sheet: led
wl	flux	name	peak	centroid	fwhm	Total Flux	inten
654.5	0.174683	19	741.5	740.3	28.0643	4.12022	23.3156
655	0.180029
655.5	0.178505
656	0.115013
656.5	0.0952013
657	0.063834
657.5	0.0599653
658	0.086294
658.5	0.123979
659	0.175525
659.5	0.206101
660	0.193701
660.5	0.206225
661	0.232235
661.5	0.229486
662	0.246079
662.5	0.259938
663	0.232714
663.5	0.161953
664	0.15846
664.5	0.125955
665	0.100009
665.5	0.0957086
666	0.0902477
666.5	0.0728773
667	0.0941795
667.5	0.117406
668	0.128845
668.5	0.118644
669	0.1104
669.5	0.0905584
670	0.089556
670.5	0.0941189
671	0.15596
671.5	0.180296
672	0.217112
672.5	0.267243
673	0.285859
673.5	0.30911
674	0.304644
674.5	0.286684
675	0.272826
675.5	0.256079
676	0.268044
676.5	0.271224
677	0.233808
677.5	0.20547
678	0.161038
678.5	0.160115
679	0.179102
679.5	0.231306
680	0.285058
680.5	0.32508
681	0.312896
681.5	0.274233
682	0.226503
682.5	0.196715
683	0.192427
683.5	0.219287
684	0.277049
684.5	0.326245
685	0.376606
685.5	0.424298
686	0.511065
686.5	0.596886
687	0.693119
687.5	0.808234
688	0.928155
688.5	1.04048
689	1.13679
689.5	1.1902
690	1.21409
690.5	1.18829
691	1.1328
691.5	1.09992
692	1.09701
692.5	1.08276
693	1.04645
693.5	1.02492
694	1.02781
694.5	1.02495
695	1.08465
695.5	1.20156
696	1.31979
696.5	1.40514
697	1.47211
697.5	1.53774
698	1.5939
698.5	1.67047
699	1.76544
699.5	1.84845
700	1.93247
700.5	1.99706
701	2.05977
701.5	2.12535
702	2.21153
702.5	2.28566
703	2.38762
703.5	2.45497
704	2.53919
704.5	2.66175
705	2.76903
705.5	2.92558
706	3.12411
706.5	3.30589
707	3.48234
707.5	3.67141
708	3.80368
708.5	3.98596
709	4.14857
709.5	4.29152
710	4.43787
710.5	4.58277
711	4.70534
711.5	4.84101
712	4.99634
712.5	5.15701
713	5.32812
713.5	5.51937
714	5.7514
714.5	5.97663
715	6.25356
715.5	6.48922
716	6.72853
716.5	6.96201
717	7.27098
717.5	7.55446
718	7.8343
718.5	8.08914
719	8.31898
719.5	8.53378
720	8.79323
720.5	9.08496
721	9.40266
721.5	9.74245
722	10.0818
722.5	10.4359
723	10.8189
723.5	11.1992
724	11.5919
724.5	12.0159
725	12.4964
725.5	12.9488
726	13.4037
726.5	13.9131
727	14.4386
727.5	14.9412
728	15.4902
728.5	16.0613
729	16.5899
729.5	17.1472
730	17.777
730.5	18.4141
731	19.0983
731.5	19.7793
732	20.4514
732.5	21.1394
733	21.8008
733.5	22.3911
734	22.9663
734.5	23.4949
735	24.0604
735.5	24.7099
736	25.387
736.5	26.0957
737	26.7195
737.5	27.2389
738	27.6151
738.5	27.9403
739	28.1733
739.5	28.399
740	28.547
740.5	28.666
741	28.7194
741.5	28.7388
742	28.7242
742.5	28.6466
743	28.5082
743.5	28.2776
744	27.9694
744.5	27.5762
745	27.1272
745.5	26.6515
746	26.1879
746.5	25.688
747	25.2268
747.5	24.705
748	24.1495
748.5	23.4993
749	22.8864
749.5	22.2908
750	21.5935
750.5	20.8812
751	20.1188
751.5	19.2512
752	18.3643
752.5	17.5692
753	16.8569
753.5	16.187
754	15.5883
754.5	14.9965
755	14.3675
755.5	13.7037
756	13.2216
756.5	12.5889
757	12.0122
757.5	11.456
758	10.9053
758.5	10.2919
759	9.79657
759.5	9.2682
760	8.7442
760.5	8.17846
761	7.58722
761.5	7.0722
762	6.64625
762.5	6.25161
763	6.00503
763.5	5.83756
764	5.69606
764.5	5.50262
765	5.3621
765.5	5.18419
766	4.96964
766.5	4.71626
767	4.51117
767.5	4.36094
768	4.17478
768.5	4.02746
769	3.89664
769.5	3.75975
770	3.51826
770.5	3.25347
771	3.06683
771.5	2.91465
772	2.68942
772.5	2.57511
773	2.4455
773.5	2.30757
774	2.21311
774.5	2.19498
775	2.23401
775.5	2.291
776	2.29952
776.5	2.21792
777	2.14292
777.5	2.0728
778	2.05106
778.5	2.12154
779	2.19273
779.5	2.26629
780	2.22015
780.5	2.07788
781	1.83779
781.5	1.66855
782	1.46318
782.5	1.36126
783	1.27365
783.5	1.15557
784	1.04099
784.5	0.919879
785	0.749669
785.5	0.584411
786	0.522982
786.5	0.528589
787	0.603828
787.5	0.767824
788	0.997084
788.5	1.13705
789	1.19989
789.5	1.20945
790	1.05429
790.5	0.940339
791	0.967158
791.5	0.870998
792	0.820588
792.5	0.892623
793	0.787799
793.5	0.698046
794	0.618584
794.5	0.544025
795	0.463786
795.5	0.369228
796	0.309547
796.5	0.309159
797	0.295834
797.5	0.285058
798	0.262438
798.5	0.258652
799	0.295761
799.5	0.342239
800	0.360054
800.5	0.384179
801	0.393159
801.5	0.33622
802	0.287072
802.5	0.287388
803	0.297339
803.5	0.256297
804	0.274233
804.5	0.290155
805	0.272194
805.5	0.280665
806	0.273578
806.5	0.269767
807	0.360758
807.5	0.46318
808	0.606352
808.5	0.704478
809	0.720739
809.5	0.693192
810	0.641957
810.5	0.471237
811	0.399445
811.5	0.391921
812	0.324643
812.5	0.286854
813	0.339375
813.5	0.355637
814	0.179044
814.5	0.112351
815	0.125962
815.5	0.118625
816	0.285956
816.5	0.577009
817	0.767144
817.5	0.858329
818	0.896846
818.5	0.855101
819	0.716686
819.5	0.6064
820	0.521211
820.5	0.435099
821	0.417454
821.5	0.455898
822	0.392067
