# Supplementary material for: A photoconversion model for full spectral programming and multiplexing of optogenetic systems
Source: Mol Syst Biol. 2017 Apr 24;13(4):926. doi: 10.15252/msb.20167456 (PMC5408778; doi:10.15252/msb.20167456)
Supplement: Supplementary file 11 — Dataset EV3 [file MSB-13-926-s011.zip › dataset_ev3_led_data/led_calibration_data/EO_04/Jennie_c1/processed/2.xls]

## Sheet: led
wl	flux	name	peak	centroid	fwhm	Total Flux	inten
353.5	0	2	386.5	388.559	12.2811	4.14225	23.4403
354	0
354.5	0
355	0
355.5	0
356	0
356.5	0
357	0
357.5	0
358	0
358.5	0
359	0
359.5	0.018608
360	0.268671
360.5	0.445797
361	0.452411
361.5	0.464579
362	0.473583
362.5	0.500163
363	0.532151
363.5	0.565466
364	0.602306
364.5	0.641632
365	0.682987
365.5	0.731632
366	0.786578
366.5	0.852049
367	0.930147
367.5	1.02869
368	1.1494
368.5	1.30654
369	1.50085
369.5	1.70222
370	1.93311
370.5	2.20639
371	2.50057
371.5	2.85956
372	3.30449
372.5	3.80011
373	4.36502
373.5	5.00767
374	5.73433
374.5	6.57783
375	7.55846
375.5	8.67307
376	9.93181
376.5	11.3463
377	12.9546
377.5	14.7678
378	16.7991
378.5	19.073
379	21.5999
379.5	24.3829
380	27.4368
380.5	30.8094
381	34.462
381.5	38.3198
382	42.3562
382.5	46.4748
383	50.545
383.5	54.3811
384	57.8285
384.5	60.7641
385	63.0624
385.5	64.7064
386	65.5779
386.5	65.66
387	65.0178
387.5	63.6321
388	61.7201
388.5	59.3591
389	56.6238
389.5	53.6327
390	50.4847
390.5	47.3149
391	44.1499
391.5	41.0985
392	38.2111
392.5	35.5266
393	33.0859
393.5	30.8697
394	28.8515
394.5	26.9926
395	25.2278
395.5	23.5732
396	21.9593
396.5	20.4425
397	19.0008
397.5	17.6257
398	16.3361
398.5	15.1244
399	13.9965
399.5	12.9338
400	11.9464
400.5	10.9972
401	10.1319
401.5	9.33913
402	8.62285
402.5	7.97755
403	7.38874
403.5	6.85063
404	6.37239
404.5	5.94025
405	5.56413
405.5	5.2177
406	4.89034
406.5	4.58712
407	4.3066
407.5	4.03694
408	3.78973
408.5	3.56304
409	3.33587
409.5	3.12198
410	2.90977
410.5	2.70336
411	2.50275
411.5	2.31896
412	2.15849
412.5	2.02296
413	1.91326
413.5	1.82065
414	1.7379
414.5	1.65224
415	1.57282
415.5	1.4973
416	1.42104
416.5	1.34586
417	1.27684
417.5	1.21217
418	1.14419
418.5	1.09156
419	1.04339
419.5	0.98869
420	0.942435
420.5	0.903785
421	0.871339
421.5	0.829646
422	0.788847
422.5	0.761809
423	0.727745
423.5	0.692136
424	0.662346
424.5	0.628234
425	0.59376
425.5	0.573288
426	0.568435
426.5	0.556075
427	0.566528
427.5	0.561048
428	0.539755
