# Supplementary material for: A photoconversion model for full spectral programming and multiplexing of optogenetic systems
Source: Mol Syst Biol. 2017 Apr 24;13(4):926. doi: 10.15252/msb.20167456 (PMC5408778; doi:10.15252/msb.20167456)
Supplement: Supplementary file 11 — Dataset EV3 [file MSB-13-926-s011.zip › dataset_ev3_led_data/led_calibration_data/EO_04/Jennie_c1/processed/20.xls]

## Sheet: led
wl	flux	name	peak	centroid	fwhm	Total Flux	inten
675	0.385144	20	756	755.259	28.0226	3.92996	22.239
675.5	0.305856
676	0.256847
676.5	0.178009
677	0.0962402
677.5	0.0462677
678	0
678.5	0
679	0
679.5	0
680	0
680.5	0
681	0
681.5	0
682	0
682.5	0
683	0.0302802
683.5	0.130696
684	0.204913
684.5	0.267815
685	0.324049
685.5	0.424763
686	0.505171
686.5	0.564433
687	0.652068
687.5	0.70301
688	0.689982
688.5	0.705453
689	0.726852
689.5	0.720415
690	0.687921
690.5	0.622398
691	0.545578
691.5	0.462219
692	0.388452
692.5	0.370996
693	0.336136
693.5	0.292039
694	0.279163
694.5	0.239746
695	0.223158
695.5	0.240473
696	0.281046
696.5	0.329698
697	0.389241
697.5	0.472142
698	0.517308
698.5	0.522906
699	0.515858
699.5	0.498606
700	0.449648
700.5	0.404381
701	0.375551
701.5	0.374889
702	0.382345
702.5	0.457995
703	0.576316
703.5	0.66306
704	0.716522
704.5	0.779474
705	0.829144
705.5	0.872299
706	0.922402
706.5	0.988026
707	1.02021
707.5	1.04235
708	1.08347
708.5	1.14709
709	1.25213
709.5	1.34106
710	1.44332
710.5	1.55472
711	1.65885
711.5	1.7059
712	1.74635
712.5	1.77541
713	1.77078
713.5	1.77043
714	1.81394
714.5	1.9086
715	2.06089
715.5	2.11328
716	2.19012
716.5	2.21
717	2.19916
717.5	2.17099
718	2.19165
718.5	2.22023
719	2.27728
719.5	2.32916
720	2.44776
720.5	2.57865
721	2.68451
721.5	2.77586
722	2.82802
722.5	2.8125
723	2.88553
723.5	2.94609
724	3.00868
724.5	3.15321
725	3.34558
725.5	3.54558
726	3.78197
726.5	4.00539
727	4.21786
727.5	4.39368
728	4.53033
728.5	4.69343
729	4.88809
729.5	5.10972
730	5.34459
730.5	5.60388
731	5.83696
731.5	6.10643
732	6.33009
732.5	6.63366
733	6.96394
733.5	7.31025
734	7.62731
734.5	7.94665
735	8.23342
735.5	8.53368
736	8.87694
736.5	9.28381
737	9.7431
737.5	10.2299
738	10.7047
738.5	11.195
739	11.6536
739.5	12.0884
740	12.5307
740.5	12.9912
741	13.4286
741.5	13.8762
742	14.3938
742.5	14.9673
743	15.579
743.5	16.2562
744	16.9658
744.5	17.5933
745	18.1875
745.5	18.7681
746	19.2918
746.5	19.7885
747	20.3407
747.5	20.8758
748	21.4465
748.5	22.046
749	22.7338
749.5	23.4244
750	24.1214
750.5	24.8478
751	25.611
751.5	26.3082
752	26.9418
752.5	27.5016
753	27.929
753.5	28.2827
754	28.6212
754.5	28.8985
755	29.1352
755.5	29.3158
756	29.4074
756.5	29.4023
757	29.3871
757.5	29.3794
758	29.3413
758.5	29.2929
759	29.2522
759.5	29.1072
760	28.8476
760.5	28.4558
761	27.9647
761.5	27.4405
762	26.9214
762.5	26.3641
763	25.7713
763.5	25.0484
764	24.2216
764.5	23.2695
765	22.3608
765.5	21.5254
766	20.8094
766.5	20.1827
767	19.5048
767.5	18.8025
768	18.1078
768.5	17.3376
769	16.5849
769.5	15.9707
770	15.2185
770.5	14.3393
771	13.5248
771.5	12.778
772	11.9719
772.5	11.4589
773	11.01
773.5	10.5434
774	10.0495
774.5	9.60977
775	9.1889
775.5	8.73139
776	8.28482
776.5	7.85275
777	7.35631
777.5	6.84486
778	6.38938
778.5	5.96266
779	5.57614
779.5	5.24153
780	4.97868
780.5	4.73618
781	4.49089
781.5	4.25043
782	4.13719
782.5	4.00004
783	3.89851
783.5	3.85348
784	3.89801
784.5	3.81582
785	3.72625
785.5	3.55932
786	3.37688
786.5	3.11428
787	2.87866
787.5	2.66161
788	2.45914
788.5	2.24903
789	2.0676
789.5	1.8987
790	1.77376
790.5	1.61595
791	1.4846
791.5	1.239
792	1.02965
792.5	0.899399
793	0.848406
793.5	0.868304
794	1.01296
794.5	1.14126
795	1.22411
795.5	1.31396
796	1.37569
796.5	1.37126
797	1.37734
797.5	1.35444
798	1.27213
798.5	1.23968
799	1.27487
799.5	1.34274
800	1.45017
800.5	1.48836
801	1.43182
801.5	1.34861
802	1.1507
802.5	0.944565
803	0.868762
803.5	0.813571
804	0.740669
804.5	0.756904
805	0.732196
805.5	0.638963
806	0.580998
806.5	0.507486
807	0.436798
807.5	0.385577
808	0.355042
808.5	0.338324
809	0.35181
809.5	0.412778
810	0.52199
810.5	0.631075
811	0.76698
811.5	0.789219
812	0.780568
812.5	0.804105
813	0.8238
813.5	0.787744
814	0.753341
814.5	0.717081
815	0.632857
815.5	0.49741
816	0.410157
816.5	0.386925
817	0.423058
817.5	0.442727
818	0.412193
818.5	0.332217
819	0.186895
819.5	0.0306288
820	0
820.5	0
821	0
821.5	0
822	0
822.5	0
823	0.000809983
823.5	0.0050316
824	0.0160577
824.5	0.0931155
825	0.170592
825.5	0.146597
826	0.0398706
826.5	0.0174808
827	0.0180615
827.5	0.0151806
828	0
828.5	0
829	0
829.5	0
830	0
830.5	0
831	0
831.5	0
832	0
832.5	0
833	0
833.5	0
834	0
834.5	0
835	0
835.5	0
836	0.00414457
836.5	0.0906803
837	0.232231
837.5	0.226099
838	0.228259
838.5	0.309087
839	0.352396
839.5	0.367281
840	0.394101
840.5	0.593721
841	0.658251
841.5	0.587665
842	0.594739
842.5	0.521761
