# Supplementary material for: A photoconversion model for full spectral programming and multiplexing of optogenetic systems
Source: Mol Syst Biol. 2017 Apr 24;13(4):926. doi: 10.15252/msb.20167456 (PMC5408778; doi:10.15252/msb.20167456)
Supplement: Supplementary file 11 — Dataset EV3 [file MSB-13-926-s011.zip › dataset_ev3_led_data/led_calibration_data/EO_04/Jennie_c1/processed/21.xls]

## Sheet: led
wl	flux	name	peak	centroid	fwhm	Total Flux	inten
692	0	21	773	771.074	26.9801	4.02423	22.7724
692.5	0.0195946
693	0.00960085
693.5	0.0314943
694	0.0720462
694.5	0.105012
695	0.142075
695.5	0.181295
696	0.191766
696.5	0.161047
697	0.0986848
697.5	0.0766458
698	0.0528698
698.5	0.00828159
699	0
699.5	0
700	0.00285173
700.5	0.0589778
701	0.136225
701.5	0.164466
702	0.190946
702.5	0.230864
703	0.273345
703.5	0.256546
704	0.232303
704.5	0.251999
705	0.28393
705.5	0.348663
706	0.443986
706.5	0.507402
707	0.48951
707.5	0.408327
708	0.343992
708.5	0.362952
709	0.370357
709.5	0.380421
710	0.418217
710.5	0.452708
711	0.464636
711.5	0.5119
712	0.576459
712.5	0.573825
713	0.518609
713.5	0.452336
714	0.408725
714.5	0.376694
715	0.447564
715.5	0.492294
716	0.493486
716.5	0.494157
717	0.52845
717.5	0.503153
718	0.542166
718.5	0.616119
719	0.652573
719.5	0.710746
720	0.827066
720.5	0.934317
721	1.01587
721.5	1.08553
722	1.12225
722.5	1.12086
723	1.08545
723.5	1.07882
724	1.08533
724.5	1.09499
725	1.15848
725.5	1.20237
726	1.23316
726.5	1.30236
727	1.3746
727.5	1.45372
728	1.56115
728.5	1.63691
729	1.71437
729.5	1.76084
730	1.81541
730.5	1.8992
731	1.99263
731.5	2.02978
732	2.06967
732.5	2.09402
733	2.14782
733.5	2.2373
734	2.33165
734.5	2.40576
735	2.47752
735.5	2.53291
736	2.61914
736.5	2.76053
737	2.9223
737.5	3.0965
738	3.24385
738.5	3.37804
739	3.49185
739.5	3.65586
740	3.83527
740.5	4.01046
741	4.17447
741.5	4.36407
742	4.52509
742.5	4.65506
743	4.77806
743.5	4.92716
744	5.07452
744.5	5.24349
745	5.48006
745.5	5.74197
746	6.02228
746.5	6.32867
747	6.63531
747.5	6.90692
748	7.16983
748.5	7.41783
749	7.69539
749.5	7.95507
750	8.20083
750.5	8.46772
751	8.74976
751.5	9.02584
752	9.34764
752.5	9.701
753	10.0588
753.5	10.4179
754	10.7949
754.5	11.1701
755	11.5366
755.5	11.9168
756	12.3154
756.5	12.6539
757	13.0495
757.5	13.4751
758	13.9244
758.5	14.4475
759	15.0118
759.5	15.5605
760	16.1236
760.5	16.674
761	17.2259
761.5	17.8342
762	18.4828
762.5	19.1383
763	19.818
763.5	20.515
764	21.1981
764.5	21.843
765	22.5174
765.5	23.2328
766	24.0036
766.5	24.8035
767	25.5577
767.5	26.3057
768	26.9543
768.5	27.486
769	28.0104
769.5	28.5446
770	28.9546
770.5	29.2603
771	29.4988
771.5	29.7101
772	29.8219
772.5	29.9685
773	30.0604
773.5	30.0455
774	29.9014
774.5	29.6355
775	29.3125
775.5	28.9522
776	28.5297
776.5	28.065
777	27.5606
777.5	26.9965
778	26.3777
778.5	25.6994
779	25.0011
779.5	24.2663
780	23.5173
780.5	22.8191
781	22.1387
781.5	21.4198
782	20.7866
782.5	20.1224
783	19.4226
783.5	18.6657
784	17.9413
784.5	17.1887
785	16.469
785.5	15.7081
786	15.026
786.5	14.3809
787	13.7229
787.5	13.0803
788	12.4995
788.5	11.9101
789	11.272
789.5	10.6356
790	10.0034
790.5	9.40902
791	8.82878
791.5	8.27339
792	7.82088
792.5	7.42006
793	7.01427
793.5	6.63705
794	6.29363
794.5	5.92909
795	5.55585
795.5	5.24424
796	4.96816
796.5	4.73358
797	4.54671
797.5	4.37625
798	4.18143
798.5	3.96524
799	3.75178
799.5	3.44712
800	3.10992
800.5	2.84353
801	2.69717
801.5	2.55055
802	2.46895
802.5	2.43684
803	2.35802
803.5	2.1632
804	2.08905
804.5	2.04216
805	1.96371
805.5	1.92054
806	1.92837
806.5	1.91602
807	1.92777
807.5	1.94097
808	1.93483
808.5	1.82144
809	1.67431
809.5	1.53075
810	1.41324
810.5	1.27635
811	1.23795
811.5	1.14897
812	1.05966
812.5	1.00501
813	1.01948
813.5	1.06995
814	1.13122
814.5	1.17354
815	1.15533
815.5	1.01965
816	0.89575
816.5	0.801546
817	0.693972
817.5	0.677025
818	0.708012
818.5	0.754928
819	0.815436
819.5	0.842423
820	0.799359
820.5	0.778162
821	0.688058
821.5	0.562866
822	0.463369
822.5	0.374134
823	0.290292
823.5	0.2196
824	0.211285
824.5	0.199146
825	0.18537
825.5	0.182298
826	0.188951
826.5	0.240595
827	0.347396
827.5	0.448285
828	0.512968
828.5	0.572309
829	0.608813
829.5	0.644894
830	0.641788
830.5	0.648398
831	0.634805
831.5	0.599395
832	0.524151
832.5	0.5119
833	0.480714
833.5	0.350055
834	0.283483
834.5	0.223193
835	0.226073
835.5	0.314495
836	0.385714
836.5	0.381539
837	0.422094
837.5	0.430369
838	0.430244
838.5	0.508744
839	0.587368
839.5	0.598451
840	0.576359
840.5	0.554392
841	0.542166
841.5	0.516248
842	0.511204
842.5	0.513192
843	0.538563
843.5	0.516174
844	0.506234
844.5	0.461008
845	0.394933
845.5	0.237517
846	0.113393
846.5	0.0519255
847	0.0572607
847.5	0.0610776
848	0.118152
848.5	0.26497
849	0.372593
849.5	0.428381
850	0.536923
850.5	0.508893
