# Supplementary material for: A photoconversion model for full spectral programming and multiplexing of optogenetic systems
Source: Mol Syst Biol. 2017 Apr 24;13(4):926. doi: 10.15252/msb.20167456 (PMC5408778; doi:10.15252/msb.20167456)
Supplement: Supplementary file 11 — Dataset EV3 [file MSB-13-926-s011.zip › dataset_ev3_led_data/led_calibration_data/EO_04/Jennie_c1/processed/22.xls]

## Sheet: led
wl	flux	name	peak	centroid	fwhm	Total Flux	inten
745.5	0	22	850.5	853.33	36.8113	3.88068	21.9602
746	0
746.5	0
747	0.00264593
747.5	0.0696888
748	0.118085
748.5	0.0752007
749	0.0620793
749.5	0.038854
750	0.00692688
750.5	0.0235845
751	0.0672124
751.5	0.0846939
752	0.0810193
752.5	0.0544312
753	0.0165151
753.5	0.00127207
754	0
754.5	0
755	0
755.5	0
756	0.00476901
756.5	0.00914659
757	0.0144467
757.5	0
758	0
758.5	0
759	0
759.5	0
760	0
760.5	0
761	0
761.5	0
762	0
762.5	0
763	0
763.5	0
764	0
764.5	0
765	0
765.5	0
766	0.0113338
766.5	0.0847248
767	0.109798
767.5	0.138063
768	0.136682
768.5	0.155506
769	0.249838
769.5	0.502876
770	0.646794
770.5	0.66241
771	0.710649
771.5	0.718276
772	0.573611
772.5	0.571008
773	0.602497
773.5	0.571472
774	0.53269
774.5	0.550316
775	0.565081
775.5	0.539622
776	0.547945
776.5	0.541116
777	0.485636
777.5	0.432965
778	0.382201
778.5	0.319815
779	0.240272
779.5	0.14984
780	0.0882989
780.5	0.0710649
781	0.0637981
781.5	0.10485
782	0.200055
782.5	0.227012
783	0.273096
783.5	0.212205
784	0.165131
784.5	0.161541
785	0.177585
785.5	0.102665
786	0.0651458
786.5	0.055297
787	0.0230627
787.5	0.0383051
788	0.148572
788.5	0.257115
789	0.334838
789.5	0.38769
790	0.391375
790.5	0.463836
791	0.514678
791.5	0.529031
792	0.574564
792.5	0.669728
793	0.636048
793.5	0.693461
794	0.7836
794.5	0.892292
795	0.968928
795.5	0.988667
796	0.925868
796.5	0.792361
797	0.641614
797.5	0.537071
798	0.579048
798.5	0.714153
799	0.951019
799.5	1.13258
800	1.2287
800.5	1.23234
801	1.32459
801.5	1.25076
802	1.28194
802.5	1.35407
803	1.40676
803.5	1.34595
804	1.30132
804.5	1.24555
805	1.19134
805.5	1.19263
806	1.25591
806.5	1.35744
807	1.53576
807.5	1.70746
808	1.84998
808.5	1.973
809	2.07734
809.5	2.12661
810	2.17998
810.5	2.21139
811	2.23108
811.5	2.20039
812	2.17436
812.5	2.16825
813	2.30016
813.5	2.59903
814	2.79126
814.5	3.02576
815	3.25948
815.5	3.31205
816	3.34477
816.5	3.50737
817	3.69574
817.5	3.90164
818	4.08897
818.5	4.27889
819	4.45953
819.5	4.52266
820	4.63527
820.5	4.81307
821	5.00041
821.5	5.09782
822	5.30113
822.5	5.50342
823	5.73611
823.5	5.98967
824	6.33703
824.5	6.68439
825	6.98589
825.5	7.2678
826	7.54172
826.5	7.81177
827	8.10296
827.5	8.35652
828	8.59643
828.5	8.87705
829	9.12958
829.5	9.35867
830	9.65578
830.5	9.9583
831	10.2338
831.5	10.5162
832	10.8182
832.5	11.156
833	11.4812
833.5	11.8554
834	12.1961
834.5	12.6138
835	13.1268
835.5	13.6796
836	14.148
836.5	14.534
837	14.9087
837.5	15.2393
838	15.5138
838.5	15.8629
839	16.2551
839.5	16.6154
840	16.9676
840.5	17.3433
841	17.7502
841.5	18.1602
842	18.5248
842.5	18.8379
843	19.0729
843.5	19.3685
844	19.6576
844.5	19.9501
845	20.3078
845.5	20.7997
846	21.1607
846.5	21.4937
847	21.8031
847.5	21.9487
848	21.9065
848.5	21.9925
849	22.1255
849.5	22.2136
850	22.452
850.5	22.654
851	22.5716
851.5	22.3688
852	22.1046
852.5	21.7897
853	21.5339
853.5	21.4264
854	21.4867
854.5	21.5189
855	21.5558
855.5	21.5735
856	21.6297
856.5	21.5158
857	21.2086
857.5	20.8963
858	20.4773
858.5	19.8463
859	19.2799
859.5	18.74
860	18.1213
860.5	17.5902
861	17.105
861.5	16.6538
862	16.2064
862.5	15.8307
863	15.4308
863.5	14.9747
864	14.5302
864.5	14.2869
865	13.9318
865.5	13.6239
866	13.4992
866.5	13.5355
867	13.3312
867.5	13.2495
868	13.0374
868.5	12.5932
869	11.9608
869.5	11.4176
870	10.8069
870.5	10.4118
871	10.2405
871.5	10.1258
872	10.0717
872.5	9.94774
873	9.66248
873.5	9.29682
874	8.81237
874.5	8.31169
875	8.04318
875.5	7.87259
876	7.66773
876.5	7.71282
877	7.66927
877.5	7.38015
878	7.05392
878.5	6.68981
879	6.19582
879.5	5.79022
880	5.51269
880.5	5.16817
881	4.89502
881.5	4.71464
882	4.6515
882.5	4.78035
883	4.83704
883.5	4.71721
884	4.53039
884.5	4.30801
885	4.03202
885.5	3.86298
886	3.67899
886.5	3.47439
887	3.05333
887.5	2.64
888	2.33446
888.5	2.20005
889	2.23706
889.5	2.21059
890	2.22487
890.5	2.09136
891	1.95636
891.5	1.57843
892	1.31227
892.5	1.0067
893	0.811352
893.5	0.599199
894	0.540214
894.5	0.403306
895	0.30925
895.5	0.349887
896	0.465279
896.5	0.610898
897	0.898992
897.5	1.20731
898	1.43869
898.5	1.67484
899	1.76155
899.5	1.74183
900	1.91425
900.5	2.12419
901	2.12759
901.5	2.25357
902	2.20188
902.5	1.82187
903	1.47312
903.5	1.27568
904	1.23159
904.5	1.19319
905	1.11174
905.5	1.01431
906	0.7811
906.5	0.487621
907	0.336487
907.5	0.256422
908	0.203049
908.5	0.254435
909	0.285826
909.5	0.32502
910	0.385602
910.5	0.458244
911	0.485173
911.5	0.435053
912	0.337544
912.5	0.21446
913	0.134904
913.5	0.0943443
914	0.331514
914.5	0.543075
915	0.644011
915.5	0.776024
916	0.853768
916.5	0.599354
917	0.539338
917.5	0.434666
918	0.269746
918.5	0.213635
919	0.199532
919.5	0.41485
920	0.348392
920.5	0.0918602
921	0
921.5	0
922	0
922.5	0
923	0.0177657
923.5	0.206577
924	0.496047
924.5	0.701939
925	0.771849
925.5	0.91569
926	1.11738
926.5	1.2596
927	1.50644
927.5	1.719
928	1.66414
928.5	1.51448
929	1.3601
929.5	0.833359
930	0.606517
930.5	0.400213
931	0.210069
931.5	0.0448401
932	0.323294
932.5	0.299741
933	0.356664
933.5	0.598684
934	0.826195
934.5	1.02394
935	1.17113
935.5	1.20556
936	1.29926
936.5	1.4784
937	1.5612
937.5	1.59544
938	1.65126
938.5	1.59895
939	1.50842
939.5	1.506
940	1.56223
940.5	1.52674
941	1.44418
941.5	1.26599
942	1.08855
942.5	0.764376
943	0.467341
943.5	0.10929
944	0.00454972
944.5	0
945	0
945.5	0
946	0
946.5	0
947	0
947.5	0
948	0
948.5	0
949	0.00217204
949.5	0.0434125
950	0.152566
950.5	0
951	0
951.5	0
952	0
952.5	0
953	0
953.5	0
954	0
954.5	0.0167867
955	0.0372229
955.5	0.112235
956	0.149103
956.5	0.378671
957	0.459894
957.5	0.330999
958	0.300875
958.5	0.77708
959	0.822639
959.5	0.848923
960	0.869822
960.5	0.801277
961	0.239412
961.5	0.0982276
962	0.00922879
962.5	0.0726651
963	0.0576651
963.5	0.0996294
964	0.00510271
964.5	0.331024
965	0.841734
965.5	1.7038
966	2.71911
966.5	3.76351
967	4.79143
