# Supplementary material for: A photoconversion model for full spectral programming and multiplexing of optogenetic systems
Source: Mol Syst Biol. 2017 Apr 24;13(4):926. doi: 10.15252/msb.20167456 (PMC5408778; doi:10.15252/msb.20167456)
Supplement: Supplementary file 11 — Dataset EV3 [file MSB-13-926-s011.zip › dataset_ev3_led_data/led_calibration_data/EO_04/Jennie_c1/processed/23.xls]

## Sheet: led
wl	flux	name	peak	centroid	fwhm	Total Flux	inten
885.5	0	23	960.5	956.238	21.0689	4.14207	23.4393
886	0
886.5	0
887	0
887.5	0
888	0
888.5	0
889	0
889.5	0
890	0
890.5	0.00438428
891	0.161673
891.5	0.446613
892	0.604746
892.5	0.80088
893	0.820363
893.5	0.748442
894	0.773285
894.5	0.818335
895	0.7961
895.5	0.771354
896	0.631134
896.5	0.368439
897	0.104745
897.5	0
898	0
898.5	0
899	0
899.5	0
900	0
900.5	0
901	0.0821425
901.5	0.628575
902	1.03844
902.5	1.33279
903	1.40978
903.5	1.47472
904	1.52467
904.5	1.67127
905	1.51125
905.5	1.47209
906	1.43839
906.5	1.5133
907	1.7134
907.5	2.00057
908	2.19485
908.5	2.29429
909	2.39318
909.5	2.47678
910	2.66509
910.5	2.89662
911	2.96181
911.5	2.81647
912	2.74887
912.5	2.52483
913	2.29989
913.5	2.26645
914	2.38214
914.5	2.44033
915	2.75659
915.5	2.92801
916	3.02144
916.5	3.17354
917	3.42269
917.5	3.27493
918	3.32563
918.5	3.39299
919	3.50501
919.5	3.45528
920	3.44804
920.5	3.51201
921	3.45359
921.5	3.25127
922	3.02071
922.5	2.88696
923	2.74549
923.5	2.65061
924	2.68489
924.5	2.94394
925	3.30873
925.5	3.69501
926	3.97748
926.5	4.11075
927	4.11196
927.5	4.09964
928	4.22518
928.5	4.49003
929	4.85072
929.5	5.11918
930	5.32222
930.5	5.41517
931	5.50643
931.5	5.8099
932	6.19473
932.5	6.87386
933	7.38906
933.5	7.996
934	8.15897
934.5	8.25143
935	7.97114
935.5	7.813
936	7.67756
936.5	7.81928
937	8.08557
937.5	8.49986
938	8.97812
938.5	9.43876
939	9.75768
939.5	10.0155
940	10.1331
940.5	10.0962
941	10.2386
941.5	10.481
942	10.9684
942.5	11.6058
943	12.1336
943.5	12.2922
944	12.6966
944.5	13.0553
945	13.1024
945.5	13.2439
946	13.9314
946.5	14.2813
947	14.5403
947.5	15.3394
948	16.1736
948.5	16.8133
949	17.3858
949.5	18.1991
950	19.5192
950.5	21.0677
951	22.1735
951.5	23.2179
952	23.7379
952.5	23.784
953	23.7835
953.5	24.2005
954	25.1662
954.5	26.3974
955	27.6166
955.5	28.86
956	29.7532
956.5	30.1564
957	30.3641
957.5	30.4003
958	30.4824
958.5	30.8421
959	30.8807
959.5	31.1487
960	31.2404
960.5	31.2501
961	30.9942
961.5	31.1535
962	30.6127
962.5	30.3061
963	30.2144
963.5	30.1806
964	29.8184
964.5	29.1714
965	28.1936
965.5	26.5399
966	24.693
966.5	22.7746
967	21.2556
967.5	19.5624
968	17.7872
968.5	16.1695
969	15.036
969.5	13.985
970	13.0179
970.5	12.108
971	11.214
971.5	10.4754
972	9.98825
972.5	9.71133
973	9.784
973.5	10.2676
974	10.9568
974.5	11.297
975	11.4269
975.5	11.5843
976	11.2676
976.5	10.3637
977	9.93827
977.5	9.51409
978	8.77653
978.5	7.91923
979	7.42431
979.5	6.56966
980	6.09068
980.5	5.65418
981	5.37268
981.5	4.6583
982	4.26816
982.5	3.57406
983	2.56418
983.5	1.47364
984	0.931902
984.5	1.46714
985	1.9827
985.5	2.13562
986	2.16416
986.5	2.07657
987	0.781035
987.5	0
988	0.201665
988.5	0.824202
989	2.01677
989.5	3.82876
990	5.28432
990.5	7.31784
991	9.622
991.5	10.747
992	11.9969
992.5	13.1128
993	12.0853
993.5	9.85015
994	8.76205
994.5	8.58991
995	6.43736
995.5	4.07429
996	3.25103
996.5	1.84256
997	0.313153
997.5	0
998	0
998.5	0
999	0
999.5	0
1000	0
1000.5	0
1001	0
1001.5	0
1002	0
1002.5	0
1003	0
1003.5	0
1004	0
1004.5	0
1005	0
1005.5	0
1006	0
1006.5	0
1007	0
1007.5	0
1008	0
1008.5	0
1009	0
1009.5	0
1010	0
1010.5	0
1011	0
