# Supplementary material for: A photoconversion model for full spectral programming and multiplexing of optogenetic systems
Source: Mol Syst Biol. 2017 Apr 24;13(4):926. doi: 10.15252/msb.20167456 (PMC5408778; doi:10.15252/msb.20167456)
Supplement: Supplementary file 11 — Dataset EV3 [file MSB-13-926-s011.zip › dataset_ev3_led_data/led_calibration_data/EO_04/Jennie_c1/processed/3.xls]

## Sheet: led
wl	flux	name	peak	centroid	fwhm	Total Flux	inten
358.5	0	3	403.5	405.232	15.7581	4.02488	22.7762
359	0
359.5	0.00426969
360	0.0641907
360.5	0.10894
361	0.114128
361.5	0.119735
362	0.129246
362.5	0.136774
363	0.147669
363.5	0.157326
364	0.156961
364.5	0.154104
365	0.160748
365.5	0.1696
366	0.187273
366.5	0.211847
367	0.232573
367.5	0.240156
368	0.237021
368.5	0.229373
369	0.220526
369.5	0.216024
370	0.229758
370.5	0.236412
371	0.240896
371.5	0.249076
372	0.257399
372.5	0.26197
373	0.283288
373.5	0.321575
374	0.365551
374.5	0.402198
375	0.459964
375.5	0.50958
376	0.555022
376.5	0.59485
377	0.645559
377.5	0.690132
378	0.723425
378.5	0.779178
379	0.848049
379.5	0.922139
380	1.00868
380.5	1.11643
381	1.2453
381.5	1.40841
382	1.60201
382.5	1.82107
383	2.04043
383.5	2.27142
384	2.51138
384.5	2.77449
385	3.07214
385.5	3.41799
386	3.79812
386.5	4.21677
387	4.68262
387.5	5.19841
388	5.77582
388.5	6.4228
389	7.1458
389.5	7.94085
390	8.8097
390.5	9.76575
391	10.7961
391.5	11.9243
392	13.135
392.5	14.4484
393	15.8636
393.5	17.3727
394	19.0092
394.5	20.7795
395	22.6369
395.5	24.6054
396	26.607
396.5	28.6592
397	30.7512
397.5	32.8879
398	35.0992
398.5	37.3402
399	39.5813
399.5	41.7354
400	43.7553
400.5	45.574
401	47.2188
401.5	48.7145
402	50.0213
402.5	51.0673
403	51.7928
403.5	52.1406
404	52.1059
404.5	51.7381
405	50.9481
405.5	49.7654
406	48.2325
406.5	46.374
407	44.2994
407.5	42.1379
408	39.9564
408.5	37.8073
409	35.7178
409.5	33.6879
410	31.75
410.5	29.904
411	28.1474
411.5	26.4654
412	24.8728
412.5	23.3756
413	21.9982
413.5	20.7452
414	19.5941
414.5	18.5255
415	17.5068
415.5	16.5245
416	15.5858
416.5	14.6869
417	13.8228
417.5	13.0044
418	12.2073
418.5	11.4252
419	10.6758
419.5	9.96749
420	9.31182
420.5	8.72323
421	8.18583
421.5	7.68842
422	7.22481
422.5	6.79448
423	6.39646
423.5	6.0116
424	5.63867
424.5	5.27121
425	4.91095
425.5	4.57827
426	4.27814
426.5	4.01428
427	3.7857
427.5	3.58271
428	3.37625
428.5	3.18692
429	3.0053
429.5	2.82095
430	2.64554
430.5	2.47868
431	2.3101
431.5	2.16319
432	2.02264
432.5	1.8969
433	1.79319
433.5	1.70368
434	1.61938
434.5	1.54335
435	1.46201
435.5	1.38419
436	1.30647
436.5	1.23469
437	1.17616
437.5	1.11322
438	1.04165
438.5	0.96214
439	0.879553
439.5	0.811427
440	0.75637
440.5	0.70648
441	0.678976
441.5	0.656417
442	0.633559
442.5	0.610925
443	0.593508
443.5	0.574327
444	0.545904
444.5	0.513605
445	0.487343
445.5	0.456684
446	0.422894
446.5	0.386993
447	0.350346
447.5	0.31186
448	0.277698
448.5	0.25725
449	0.248603
449.5	0.249175
450	0.251982
450.5	0.246586
451	0.240636
451.5	0.229256
452	0.210304
452.5	0.198416
453	0.193571
453.5	0.187076
454	0.190719
