# Supplementary material for: A photoconversion model for full spectral programming and multiplexing of optogenetic systems
Source: Mol Syst Biol. 2017 Apr 24;13(4):926. doi: 10.15252/msb.20167456 (PMC5408778; doi:10.15252/msb.20167456)
Supplement: Supplementary file 11 — Dataset EV3 [file MSB-13-926-s011.zip › dataset_ev3_led_data/led_calibration_data/EO_04/Jennie_c1/processed/4.xls]

## Sheet: led
wl	flux	name	peak	centroid	fwhm	Total Flux	inten
387	0.101083	4	435	436.01	16.9811	4.05863	22.9671
387.5	0.101411
388	0.104602
388.5	0.108108
389	0.106085
389.5	0.109919
390	0.109441
390.5	0.101889
391	0.123564
391.5	0.130761
392	0.124145
392.5	0.137887
393	0.141669
393.5	0.127225
394	0.127824
394.5	0.120896
395	0.10303
395.5	0.107122
396	0.104604
396.5	0.124118
397	0.152172
397.5	0.181074
398	0.211473
398.5	0.250085
399	0.281721
399.5	0.302393
400	0.304709
400.5	0.315624
401	0.311854
401.5	0.320552
402	0.347482
402.5	0.385993
403	0.423764
403.5	0.480902
404	0.533062
404.5	0.562826
405	0.585716
405.5	0.603357
406	0.608778
406.5	0.630484
407	0.666038
407.5	0.715316
408	0.783073
408.5	0.864505
409	0.96545
409.5	1.08579
410	1.2195
410.5	1.35304
411	1.49176
411.5	1.63097
412	1.76887
412.5	1.92124
413	2.10194
413.5	2.29418
414	2.53436
414.5	2.80415
415	3.09021
415.5	3.40263
416	3.73008
416.5	4.06837
417	4.44486
417.5	4.87727
418	5.35107
418.5	5.90717
419	6.51699
419.5	7.17435
420	7.88469
420.5	8.64036
421	9.43916
421.5	10.2991
422	11.2326
422.5	12.2958
423	13.4846
423.5	14.7979
424	16.2205
424.5	17.7348
425	19.3267
425.5	20.9881
426	22.7395
426.5	24.6029
427	26.5016
427.5	28.4752
428	30.4857
428.5	32.4962
429	34.4969
429.5	36.4754
430	38.3898
430.5	40.2575
431	42.0413
431.5	43.7143
432	45.2592
432.5	46.6118
433	47.7378
433.5	48.6199
434	49.2236
434.5	49.5956
435	49.7262
435.5	49.6079
436	49.2162
436.5	48.5411
437	47.622
437.5	46.4665
438	45.099
438.5	43.5369
439	41.827
439.5	40.0234
440	38.1558
440.5	36.2512
441	34.3318
441.5	32.4223
442	30.5227
442.5	28.6526
443	26.8219
443.5	25.0331
444	23.3205
444.5	21.7054
445	20.2004
445.5	18.8199
446	17.5402
446.5	16.3452
447	15.2342
447.5	14.2031
448	13.2446
448.5	12.3456
449	11.5007
449.5	10.7108
450	9.96939
450.5	9.28073
451	8.65219
451.5	8.05864
452	7.49712
452.5	6.97059
453	6.4719
453.5	6.00425
454	5.58071
454.5	5.18624
455	4.82208
455.5	4.49536
456	4.18836
456.5	3.89639
457	3.63054
457.5	3.38563
458	3.16289
458.5	2.96529
459	2.80169
459.5	2.6578
460	2.51859
460.5	2.37014
461	2.22437
461.5	2.0811
462	1.95066
462.5	1.84277
463	1.75259
463.5	1.67155
464	1.58889
464.5	1.51113
465	1.43285
465.5	1.35472
466	1.276
466.5	1.20504
467	1.13918
467.5	1.08276
468	1.03602
468.5	1.00684
469	0.969121
469.5	0.92827
470	0.883378
470.5	0.837944
471	0.786227
471.5	0.74439
472	0.707998
472.5	0.677619
473	0.647066
473.5	0.618658
474	0.593452
474.5	0.574332
475	0.552847
475.5	0.535822
476	0.532003
476.5	0.529835
477	0.518846
477.5	0.508892
478	0.490585
478.5	0.465552
479	0.426401
479.5	0.396908
480	0.363325
480.5	0.339943
481	0.328929
481.5	0.330186
482	0.333906
482.5	0.3275
483	0.319591
483.5	0.307074
484	0.296603
484.5	0.294213
485	0.297293
485.5	0.296184
486	0.296061
486.5	0.293917
487	0.292882
487.5	0.291232
488	0.285097
488.5	0.276325
