# Supplementary material for: A photoconversion model for full spectral programming and multiplexing of optogenetic systems
Source: Mol Syst Biol. 2017 Apr 24;13(4):926. doi: 10.15252/msb.20167456 (PMC5408778; doi:10.15252/msb.20167456)
Supplement: Supplementary file 11 — Dataset EV3 [file MSB-13-926-s011.zip › dataset_ev3_led_data/led_calibration_data/EO_04/Jennie_c1/processed/5.xls]

## Sheet: led
wl	flux	name	peak	centroid	fwhm	Total Flux	inten
399	0.0971913	5	447	449.728	17.4169	4.04326	22.8802
399.5	0.0849314
400	0.0747886
400.5	0.0840707
401	0.0835934
401.5	0.082285
402	0.104628
402.5	0.121016
403	0.135161
403.5	0.156329
404	0.181685
404.5	0.203605
405	0.226918
405.5	0.245967
406	0.264984
406.5	0.304037
407	0.350088
407.5	0.384244
408	0.426166
408.5	0.459579
409	0.453792
409.5	0.470684
410	0.480602
410.5	0.483941
411	0.491929
411.5	0.492226
412	0.497049
412.5	0.49742
413	0.502465
413.5	0.512185
414	0.548418
414.5	0.585443
415	0.645667
415.5	0.704777
416	0.760549
416.5	0.808802
417	0.845629
417.5	0.882282
418	0.937436
418.5	0.999885
419	1.06881
419.5	1.14729
420	1.237
420.5	1.34203
421	1.46179
421.5	1.6134
422	1.78334
422.5	1.96205
423	2.15403
423.5	2.35147
424	2.55041
424.5	2.76633
425	2.99511
425.5	3.24762
426	3.51696
426.5	3.81251
427	4.12216
427.5	4.46075
428	4.80849
428.5	5.18739
429	5.59251
429.5	6.00901
430	6.4537
430.5	6.94019
431	7.43929
431.5	7.96238
432	8.51688
432.5	9.09958
433	9.71938
433.5	10.398
434	11.1487
434.5	11.9671
435	12.8406
435.5	13.7955
436	14.8244
436.5	15.9401
437	17.1891
437.5	18.5249
438	19.9218
438.5	21.3988
439	22.9354
439.5	24.5332
440	26.2214
440.5	27.9601
441	29.726
441.5	31.5092
442	33.2776
442.5	34.9866
443	36.6214
443.5	38.1326
444	39.4978
444.5	40.7245
445	41.7954
445.5	42.6759
446	43.3536
446.5	43.7988
447	43.9966
447.5	43.9521
448	43.6924
448.5	43.2077
449	42.5127
449.5	41.6149
450	40.5044
450.5	39.2233
451	37.8135
451.5	36.29
452	34.7071
452.5	33.0748
453	31.4251
453.5	29.7853
454	28.1654
454.5	26.5899
455	25.0713
455.5	23.6307
456	22.2818
456.5	21.0162
457	19.8476
457.5	18.7841
458	17.8131
458.5	16.9341
459	16.1325
459.5	15.3992
460	14.7074
460.5	14.053
461	13.4278
461.5	12.8406
462	12.2935
462.5	11.7853
463	11.3109
463.5	10.8588
464	10.423
464.5	9.99168
465	9.57073
465.5	9.16042
466	8.75926
466.5	8.37269
467	8.0017
467.5	7.6369
468	7.27482
468.5	6.92139
469	6.57612
469.5	6.24594
470	5.93629
470.5	5.64692
471	5.37091
471.5	5.11171
472	4.86933
472.5	4.6413
473	4.42885
473.5	4.2342
474	4.04475
474.5	3.8741
475	3.70691
475.5	3.54862
476	3.40814
476.5	3.28546
477	3.16848
477.5	3.06213
478	2.96642
478.5	2.86476
479	2.7599
479.5	2.66542
480	2.58356
480.5	2.50985
481	2.4405
481.5	2.37655
482	2.3116
482.5	2.23881
483	2.16582
483.5	2.09499
484	2.02621
484.5	1.96181
485	1.90282
485.5	1.84438
486	1.78945
486.5	1.73447
487	1.67654
487.5	1.61696
488	1.55743
488.5	1.4958
489	1.44111
489.5	1.38109
490	1.32685
490.5	1.27573
491	1.22634
491.5	1.17868
492	1.13198
492.5	1.09204
493	1.04928
493.5	1.00555
494	0.968129
494.5	0.938944
495	0.907287
495.5	0.879488
496	0.856857
496.5	0.830962
497	0.808777
497.5	0.796634
498	0.784094
498.5	0.77111
499	0.76411
499.5	0.744992
500	0.719617
500.5	0.686747
501	0.650514
501.5	0.616037
502	0.582475
502.5	0.551906
503	0.527915
503.5	0.521683
