# Supplementary material for: A photoconversion model for full spectral programming and multiplexing of optogenetic systems
Source: Mol Syst Biol. 2017 Apr 24;13(4):926. doi: 10.15252/msb.20167456 (PMC5408778; doi:10.15252/msb.20167456)
Supplement: Supplementary file 11 — Dataset EV3 [file MSB-13-926-s011.zip › dataset_ev3_led_data/led_calibration_data/EO_04/Jennie_c1/processed/6.xls]

## Sheet: led
wl	flux	name	peak	centroid	fwhm	Total Flux	inten
405.5	0.112877	6	471.5	479.17	32.8406	4.01526	22.7217
406	0.146053
406.5	0.170574
407	0.172454
407.5	0.152159
408	0.124614
408.5	0.103923
409	0.102402
409.5	0.113056
410	0.139941
410.5	0.148351
411	0.146603
411.5	0.149609
412	0.149153
412.5	0.144561
413	0.151649
413.5	0.134738
414	0.114802
414.5	0.0999112
415	0.0756986
415.5	0.0650667
416	0.0739578
416.5	0.0824952
417	0.100945
417.5	0.11456
418	0.129142
418.5	0.132514
419	0.140902
419.5	0.150157
420	0.150349
420.5	0.137206
421	0.120084
421.5	0.112426
422	0.114271
422.5	0.125272
423	0.138895
423.5	0.170631
424	0.197155
424.5	0.235935
425	0.289545
425.5	0.326803
426	0.334449
426.5	0.325707
427	0.309046
427.5	0.286108
428	0.26215
428.5	0.275499
429	0.295273
429.5	0.324088
430	0.384533
430.5	0.444379
431	0.493542
431.5	0.54776
432	0.58706
432.5	0.623296
433	0.68003
433.5	0.741869
434	0.805302
434.5	0.867041
435	0.921882
435.5	0.973585
436	1.01904
436.5	1.075
437	1.139
437.5	1.2043
438	1.27703
438.5	1.34905
439	1.42464
439.5	1.5055
440	1.58622
440.5	1.68293
441	1.78793
441.5	1.89997
442	2.01668
442.5	2.14028
443	2.26737
443.5	2.39934
444	2.52935
444.5	2.65337
445	2.78114
445.5	2.89993
446	3.02396
446.5	3.16293
447	3.3024
447.5	3.45282
448	3.62118
448.5	3.78705
449	3.98131
449.5	4.19823
450	4.41565
450.5	4.6373
451	4.87315
451.5	5.10004
452	5.34186
452.5	5.60461
453	5.89027
453.5	6.20134
454	6.53581
454.5	6.88946
455	7.28694
455.5	7.72452
456	8.19597
456.5	8.70528
457	9.24746
457.5	9.8143
458	10.4123
458.5	11.0451
459	11.7093
459.5	12.4054
460	13.1214
460.5	13.8584
461	14.614
461.5	15.3925
462	16.2032
462.5	17.0474
463	17.9094
463.5	18.7724
464	19.6181
464.5	20.4313
465	21.2076
465.5	21.945
466	22.6511
466.5	23.318
467	23.9334
467.5	24.4913
468	24.9747
468.5	25.3831
469	25.7218
469.5	25.9858
470	26.1876
470.5	26.337
471	26.4267
471.5	26.454
472	26.4267
472.5	26.347
473	26.2075
473.5	26.0257
474	25.7966
474.5	25.5052
475	25.169
475.5	24.7946
476	24.3996
476.5	23.9989
477	23.6014
477.5	23.2261
478	22.875
478.5	22.5509
479	22.2319
479.5	21.9136
480	21.5762
480.5	21.2402
481	20.9174
481.5	20.6265
482	20.3551
482.5	20.0779
483	19.7877
483.5	19.465
484	19.1178
484.5	18.7701
485	18.4332
485.5	18.1019
486	17.7792
486.5	17.4581
487	17.1351
487.5	16.8103
488	16.4828
488.5	16.1526
489	15.8179
489.5	15.4827
490	15.1402
490.5	14.797
491	14.4563
491.5	14.1234
492	13.7991
492.5	13.4833
493	13.1725
493.5	12.8537
494	12.5292
494.5	12.198
495	11.862
495.5	11.5325
496	11.205
496.5	10.8735
497	10.5358
497.5	10.1991
498	9.86535
498.5	9.5396
499	9.21608
499.5	8.92245
500	8.6353
500.5	8.35263
501	8.08739
501.5	7.84033
502	7.60249
502.5	7.36913
503	7.14573
503.5	6.92981
504	6.69396
504.5	6.45288
505	6.22101
505.5	5.98192
506	5.75379
506.5	5.53712
507	5.33414
507.5	5.14188
508	4.95136
508.5	4.76955
509	4.59497
509.5	4.41939
510	4.25526
510.5	4.09139
511	3.93274
511.5	3.78157
512	3.6289
512.5	3.4842
513	3.34673
513.5	3.21772
514	3.11013
514.5	3.02072
515	2.93729
515.5	2.85187
516	2.75474
516.5	2.64391
517	2.52586
517.5	2.41212
518	2.29806
518.5	2.19029
519	2.0832
519.5	1.98639
520	1.88817
520.5	1.80718
521	1.7172
521.5	1.64395
522	1.57848
522.5	1.52441
523	1.48643
523.5	1.45246
524	1.41973
524.5	1.3965
525	1.36203
525.5	1.33232
526	1.30263
526.5	1.25494
527	1.20468
527.5	1.15935
528	1.11051
528.5	1.07457
529	1.05781
529.5	1.0415
530	1.03495
530.5	1.0362
531	1.03592
531.5	1.01505
532	0.986311
532.5	0.942429
533	0.894213
533.5	0.848238
534	0.811727
534.5	0.786997
535	0.763362
535.5	0.74416
536	0.733999
536.5	0.707699
537	0.67739
537.5	0.643619
538	0.603995
538.5	0.56721
539	0.534286
539.5	0.49795
540	0.463058
540.5	0.453968
541	0.449958
541.5	0.46393
542	0.462136
542.5	0.457031
543	0.433097
543.5	0.418777
544	0.416386
544.5	0.421317
545	0.429735
545.5	0.422488
546	0.397384
546.5	0.366551
547	0.342667
547.5	0.313852
548	0.288076
548.5	0.266234
549	0.237491
549.5	0.205882
550	0.185353
550.5	0.181689
551	0.174845
551.5	0.170654
552	0.175054
552.5	0.180593
553	0.197128
553.5	0.194819
554	0.190625
554.5	0.181702
555	0.153624
555.5	0.150381
556	0.161461
556.5	0.149978
557	0.14229
557.5	0.122861
558	0.0878697
558.5	0.0929503
559	0.104491
559.5	0.111878
560	0.128776
560.5	0.13569
561	0.127852
561.5	0.114974
562	0.106613
562.5	0.0851924
563	0.0771157
563.5	0.089491
564	0.118089
564.5	0.149407
565	0.200642
565.5	0.231153
566	0.255251
566.5	0.274253
567	0.280779
567.5	0.289694
568	0.298212
568.5	0.301699
569	0.301599
569.5	0.295622
570	0.277292
570.5	0.264341
571	0.241478
571.5	0.222576
572	0.202408
572.5	0.187888
573	0.181744
573.5	0.178362
574	0.180758
574.5	0.185818
575	0.162632
575.5	0.138648
576	0.103732
576.5	0.0710788
577	0.0399052
577.5	0.0263245
578	0.0343141
578.5	0.0501212
579	0.0700178
579.5	0.07795
580	0.0757459
580.5	0.063799
581	0.0771282
581.5	0.0846918
582	0.107891
582.5	0.124873
583	0.128736
583.5	0.123663
584	0.117584
584.5	0.105709
585	0.101381
585.5	0.104282
586	0.0857079
586.5	0.0722842
587	0.040356
587.5	0.00924323
588	0
588.5	0
589	0
589.5	0.00227487
590	0.00225948
590.5	0
591	0
591.5	0.00468786
592	0.0288997
592.5	0.0897625
593	0.0952515
593.5	0.0911098
594	0.0522929
594.5	0.0150528
595	0
595.5	0
596	0
596.5	0
597	0.00250046
597.5	0.0222556
598	0.0262
598.5	0.0284415
599	0.0324935
599.5	0.0743189
600	0.0856307
