# Supplementary material for: A photoconversion model for full spectral programming and multiplexing of optogenetic systems
Source: Mol Syst Biol. 2017 Apr 24;13(4):926. doi: 10.15252/msb.20167456 (PMC5408778; doi:10.15252/msb.20167456)
Supplement: Supplementary file 11 — Dataset EV3 [file MSB-13-926-s011.zip › dataset_ev3_led_data/led_calibration_data/EO_04/Jennie_c1/processed/7.xls]

## Sheet: led
wl	flux	name	peak	centroid	fwhm	Total Flux	inten
424.5	0.0653717	7	493.5	494.592	23.7465	4.00219	22.6478
425	0.0755736
425.5	0.059325
426	0.0548225
426.5	0.0538505
427	0.0622284
427.5	0.0774076
428	0.0808532
428.5	0.0689947
429	0.0587578
429.5	0.055707
430	0.0741644
430.5	0.0947281
431	0.112076
431.5	0.122126
432	0.117561
432.5	0.119082
433	0.126061
433.5	0.134456
434	0.142095
434.5	0.14634
435	0.152599
435.5	0.156524
436	0.14974
436.5	0.136625
437	0.124984
437.5	0.118078
438	0.13158
438.5	0.16886
439	0.22314
439.5	0.281296
440	0.324572
440.5	0.349309
441	0.345186
441.5	0.336591
442	0.326071
442.5	0.320624
443	0.322548
443.5	0.328895
444	0.340688
444.5	0.352407
445	0.389312
445.5	0.421469
446	0.450803
446.5	0.478588
447	0.516967
447.5	0.548924
448	0.572211
448.5	0.596023
449	0.60252
449.5	0.596598
450	0.593775
450.5	0.616612
451	0.618861
451.5	0.62978
452	0.642398
452.5	0.64837
453	0.663711
453.5	0.692121
454	0.733473
454.5	0.7759
455	0.817977
455.5	0.861328
456	0.891362
456.5	0.917922
457	0.955352
457.5	0.992881
458	1.0454
458.5	1.10297
459	1.16119
459.5	1.2283
460	1.29754
460.5	1.36937
461	1.44991
461.5	1.53761
462	1.63343
462.5	1.7299
463	1.83067
463.5	1.94096
464	2.05025
464.5	2.16719
465	2.29907
465.5	2.44074
466	2.58184
466.5	2.74075
467	2.91115
467.5	3.08331
468	3.26696
468.5	3.46335
469	3.67724
469.5	3.9156
470	4.18171
470.5	4.47455
471	4.78088
471.5	5.09571
472	5.42553
472.5	5.76759
473	6.12864
473.5	6.51943
474	6.92995
474.5	7.36521
475	7.81772
475.5	8.28721
476	8.78169
476.5	9.30715
477	9.86709
477.5	10.4703
478	11.1192
478.5	11.8155
479	12.5496
479.5	13.3294
480	14.1435
480.5	14.9828
481	15.8563
481.5	16.7756
482	17.7343
482.5	18.728
483	19.7417
483.5	20.7684
484	21.7896
484.5	22.8098
485	23.8349
485.5	24.8656
486	25.8883
486.5	26.8928
487	27.8747
487.5	28.8267
488	29.7462
488.5	30.6307
489	31.4678
489.5	32.2248
490	32.8945
490.5	33.4717
491	33.9514
491.5	34.3562
492	34.6985
492.5	34.9758
493	35.1757
493.5	35.2782
494	35.2607
494.5	35.1133
495	34.8459
495.5	34.4786
496	34.0239
496.5	33.4916
497	32.872
497.5	32.1724
498	31.3928
498.5	30.5533
499	29.6737
499.5	28.7867
500	27.8947
500.5	27.0027
501	26.0957
501.5	25.1737
502	24.2427
502.5	23.2925
503	22.3548
503.5	21.4368
504	20.5385
504.5	19.6635
505	18.8147
505.5	17.9664
506	17.1349
506.5	16.3246
507	15.5432
507.5	14.7916
508	14.0735
508.5	13.3877
509	12.7435
509.5	12.1391
510	11.5799
510.5	11.0479
511	10.5487
511.5	10.063
512	9.59174
512.5	9.14474
513	8.70623
513.5	8.28371
514	7.88493
514.5	7.50889
515	7.14508
515.5	6.81552
516	6.49519
516.5	6.18436
517	5.88203
517.5	5.58644
518	5.30584
518.5	5.03374
519	4.76139
519.5	4.49779
520	4.23593
520.5	3.98157
521	3.73945
521.5	3.52182
522	3.32443
522.5	3.14028
523	2.97512
523.5	2.8277
524	2.68078
524.5	2.53511
525	2.39324
525.5	2.25239
526	2.11359
526.5	1.98394
527	1.86955
527.5	1.76488
528	1.67146
528.5	1.5914
529	1.52094
529.5	1.44983
530	1.38014
530.5	1.32357
531	1.26536
531.5	1.21321
532	1.16569
532.5	1.10654
533	1.04308
533.5	0.982662
534	0.925418
534.5	0.871048
535	0.836467
535.5	0.798662
536	0.770203
536.5	0.737571
537	0.716183
537.5	0.687473
538	0.662387
538.5	0.632603
539	0.612864
539.5	0.592051
540	0.562867
540.5	0.53918
541	0.509846
541.5	0.496953
542	0.473541
542.5	0.457175
543	0.454376
543.5	0.459823
544	0.471841
544.5	0.493555
545	0.506373
545.5	0.497577
546	0.470267
546.5	0.415847
547	0.366124
547.5	0.333292
548	0.314603
548.5	0.307531
549	0.322573
549.5	0.333867
550	0.348984
550.5	0.377468
551	0.380017
551.5	0.381266
552	0.392735
552.5	0.380092
553	0.360927
553.5	0.367973
554	0.354806
554.5	0.342537
555	0.332718
555.5	0.315277
556	0.309905
556.5	0.30201
557	0.283095
557.5	0.285294
558	0.268678
558.5	0.241203
559	0.213218
559.5	0.193821
560	0.185763
560.5	0.196775
561	0.21405
561.5	0.230414
562	0.241947
562.5	0.231718
563	0.220272
563.5	0.217748
564	0.193489
564.5	0.173872
565	0.168533
565.5	0.16392
566	0.161561
566.5	0.160707
567	0.155547
567.5	0.149156
568	0.128809
