# Supplementary material for: A photoconversion model for full spectral programming and multiplexing of optogenetic systems
Source: Mol Syst Biol. 2017 Apr 24;13(4):926. doi: 10.15252/msb.20167456 (PMC5408778; doi:10.15252/msb.20167456)
Supplement: Supplementary file 11 — Dataset EV3 [file MSB-13-926-s011.zip › dataset_ev3_led_data/led_calibration_data/EO_04/Jennie_c1/processed/8.xls]

## Sheet: led
wl	flux	name	peak	centroid	fwhm	Total Flux	inten
444.5	0.0249233	8	513.5	520.492	28.5579	4.01198	22.7032
445	0.0262514
445.5	0.0327494
446	0.0392699
446.5	0.0416328
447	0.0385869
447.5	0.0409424
448	0.0421712
448.5	0.0458801
449	0.0509873
449.5	0.0498133
450	0.0454937
450.5	0.0305435
451	0.0218513
451.5	0.0134201
452	0.00576448
452.5	0.00510944
453	0.0118066
453.5	0.0203782
454	0.0348705
454.5	0.0471463
455	0.0628069
455.5	0.0850777
456	0.0977273
456.5	0.109694
457	0.119831
457.5	0.113408
458	0.100464
458.5	0.0817077
459	0.0607655
459.5	0.043582
460	0.034559
460.5	0.0382155
461	0.051087
461.5	0.0676823
462	0.0827272
462.5	0.0901574
463	0.0920019
463.5	0.0930463
464	0.0918424
464.5	0.0950353
465	0.0995169
465.5	0.107947
466	0.113156
466.5	0.116344
467	0.11765
467.5	0.118832
468	0.124911
468.5	0.134584
469	0.149552
469.5	0.161147
470	0.168311
470.5	0.176516
471	0.191215
471.5	0.204258
472	0.223705
472.5	0.24622
473	0.257554
473.5	0.271811
474	0.283276
474.5	0.293296
475	0.306183
475.5	0.324653
476	0.349204
476.5	0.375999
477	0.401248
477.5	0.425326
478	0.455984
478.5	0.479987
479	0.506084
479.5	0.543696
480	0.584699
480.5	0.628119
481	0.683428
481.5	0.737067
482	0.788937
482.5	0.84133
483	0.891679
483.5	0.949954
484	1.0109
484.5	1.08066
485	1.1604
485.5	1.24711
486	1.34303
486.5	1.45783
487	1.58418
487.5	1.72085
488	1.87122
488.5	2.03548
489	2.20851
489.5	2.39465
490	2.59946
490.5	2.82205
491	3.0556
491.5	3.30311
492	3.57006
492.5	3.8567
493	4.16029
493.5	4.49528
494	4.86019
494.5	5.24454
495	5.64609
495.5	6.08427
496	6.55262
496.5	7.05761
497	7.61195
497.5	8.20268
498	8.82631
498.5	9.47811
499	10.1715
499.5	10.8904
500	11.6434
500.5	12.4245
501	13.2316
501.5	14.0604
502	14.9098
502.5	15.7812
503	16.676
503.5	17.5978
504	18.5347
504.5	19.4906
505	20.4445
505.5	21.3802
506	22.2897
506.5	23.1721
507	24.0215
507.5	24.8386
508	25.6108
508.5	26.3187
509	26.9493
509.5	27.4902
510	27.9563
510.5	28.3576
511	28.7065
511.5	29.0031
512	29.2449
512.5	29.4219
513	29.5191
513.5	29.549
514	29.4966
514.5	29.3496
515	29.1402
515.5	28.866
516	28.5395
516.5	28.1806
517	27.7843
517.5	27.3406
518	26.8496
518.5	26.3162
519	25.7379
519.5	25.1696
520	24.5799
520.5	23.9812
521	23.3805
521.5	22.7833
522	22.1915
522.5	21.6332
523	21.1098
523.5	20.6023
524	20.1063
524.5	19.6247
525	19.1556
525.5	18.6761
526	18.2252
526.5	17.7807
527	17.346
527.5	16.9273
528	16.519
528.5	16.1245
529	15.7561
529.5	15.4064
530	15.0813
530.5	14.7605
531	14.4435
531.5	14.1015
532	13.7441
532.5	13.3697
533	12.9983
533.5	12.6449
534	12.2952
534.5	11.9437
535	11.5955
535.5	11.2157
536	10.844
536.5	10.4843
537	10.1459
537.5	9.83629
538	9.54989
538.5	9.26051
539	8.97811
539.5	8.70019
540	8.42825
540.5	8.16155
541	7.89934
541.5	7.63862
542	7.35347
542.5	7.06808
543	6.79265
543.5	6.52471
544	6.28368
544.5	6.07231
545	5.86917
545.5	5.67899
546	5.50227
546.5	5.29713
547	5.10994
547.5	4.93123
548	4.76473
548.5	4.61418
549	4.48606
549.5	4.34847
550	4.21762
550.5	4.10097
551	3.97036
551.5	3.838
552	3.74005
552.5	3.63985
553	3.53042
553.5	3.43945
554	3.34448
554.5	3.23955
555	3.14408
555.5	3.06058
556	2.98755
556.5	2.91153
557	2.8218
557.5	2.73481
558	2.63585
558.5	2.53441
559	2.42536
559.5	2.30809
560	2.19617
560.5	2.09288
561	2.00534
561.5	1.94824
562	1.91352
562.5	1.87087
563	1.82837
563.5	1.78732
564	1.72989
564.5	1.6767
565	1.64278
565.5	1.60574
566	1.56155
566.5	1.50823
567	1.44432
567.5	1.37109
568	1.29599
568.5	1.22204
569	1.1612
569.5	1.12857
570	1.10372
570.5	1.09003
571	1.08535
571.5	1.06239
572	1.03435
572.5	1.00895
573	0.992477
573.5	0.979566
574	0.988265
574.5	0.977821
575	0.980089
575.5	0.94128
576	0.91795
576.5	0.875876
577	0.843498
577.5	0.820343
578	0.798209
578.5	0.76279
579	0.738563
579.5	0.713313
580	0.704839
580.5	0.697934
581	0.714485
581.5	0.699106
582	0.673034
582.5	0.63106
583	0.593846
583.5	0.547435
584	0.502196
584.5	0.461293
585	0.431807
585.5	0.439808
586	0.448482
586.5	0.472634
587	0.473656
587.5	0.459025
588	0.405685
588.5	0.373431
589	0.339932
589.5	0.322708
590	0.320316
590.5	0.304264
591	0.311841
591.5	0.319792
592	0.323381
592.5	0.32889
593	0.313037
593.5	0.275101
594	0.272559
594.5	0.25718
595	0.254637
595.5	0.299353
596	0.320764
596.5	0.32211
597	0.324478
597.5	0.307479
598	0.282603
598.5	0.250076
599	0.214298
599.5	0.181112
600	0.14352
600.5	0.128393
601	0.119774
601.5	0.0880139
602	0.0588437
602.5	0.0373631
603	0.0100432
603.5	0
604	0
604.5	0
605	0
605.5	0
606	0
606.5	0.00225168
607	0.014255
607.5	0.031558
608	0.0544793
608.5	0.0931435
609	0.11096
609.5	0.106942
610	0.0998384
610.5	0.0822686
611	0.0388511
611.5	0.033223
612	0.0309897
612.5	0.0205958
613	0.0273581
613.5	0.050581
614	0.0721738
614.5	0.121394
615	0.179099
