# Supplementary material for: A photoconversion model for full spectral programming and multiplexing of optogenetic systems
Source: Mol Syst Biol. 2017 Apr 24;13(4):926. doi: 10.15252/msb.20167456 (PMC5408778; doi:10.15252/msb.20167456)
Supplement: Supplementary file 11 — Dataset EV3 [file MSB-13-926-s011.zip › dataset_ev3_led_data/led_calibration_data/EO_04/Jennie_c1/processed/9.xls]

## Sheet: led
wl	flux	name	peak	centroid	fwhm	Total Flux	inten
453	0.00341857	9	522	528.097	27.6993	4.04906	22.913
453.5	0
454	0
454.5	0
455	0
455.5	0.00208303
456	0.0104476
456.5	0.0117983
457	0.0186182
457.5	0.0244489
458	0.0244931
458.5	0.0304219
459	0.0372951
459.5	0.0413825
460	0.0469368
460.5	0.0484137
461	0.0453093
461.5	0.0441806
462	0.0438966
462.5	0.0510242
463	0.0653658
463.5	0.0842615
464	0.102263
464.5	0.116054
465	0.116622
465.5	0.103604
466	0.0857631
466.5	0.0705942
467	0.0582876
467.5	0.0526517
468	0.0517602
468.5	0.0543632
469	0.0503327
469.5	0.0495523
470	0.0508167
470.5	0.0596534
471	0.063758
471.5	0.0615946
472	0.0588334
472.5	0.0561982
473	0.0602757
473.5	0.0797593
474	0.101708
474.5	0.123851
475	0.135609
475.5	0.131801
476	0.131253
476.5	0.133925
477	0.137686
477.5	0.146666
478	0.158822
478.5	0.170257
479	0.164359
479.5	0.168469
480	0.174885
480.5	0.181793
481	0.199906
481.5	0.219752
482	0.236756
482.5	0.255269
483	0.26663
483.5	0.279991
484	0.298514
484.5	0.320544
485	0.342598
485.5	0.369691
486	0.394264
486.5	0.421357
487	0.458576
487.5	0.498659
488	0.545559
488.5	0.610241
489	0.669415
489.5	0.742148
490	0.816511
490.5	0.882724
491	0.946319
491.5	1.00994
492	1.072
492.5	1.14041
493	1.22046
493.5	1.3109
494	1.40072
494.5	1.49711
495	1.60237
495.5	1.72129
496	1.85621
496.5	2.01052
497	2.17964
497.5	2.36164
498	2.55269
498.5	2.75545
499	2.98662
499.5	3.2331
500	3.5102
500.5	3.812
501	4.13429
501.5	4.48079
502	4.84631
502.5	5.22492
503	5.62501
503.5	6.05622
504	6.52571
504.5	7.03398
505	7.57583
505.5	8.1456
506	8.73684
506.5	9.35328
507	10.0078
507.5	10.7084
508	11.457
508.5	12.2451
509	13.0616
509.5	13.8988
510	14.7402
510.5	15.5851
511	16.447
511.5	17.3297
512	18.2247
512.5	19.1319
513	20.0471
513.5	20.9572
514	21.8443
514.5	22.7149
515	23.5692
515.5	24.3931
516	25.1886
516.5	25.9566
517	26.6877
517.5	27.3669
518	27.9867
518.5	28.5424
519	29.0166
519.5	29.4118
520	29.7279
520.5	29.9576
521	30.1082
521.5	30.1922
522	30.2045
522.5	30.1552
523	30.0539
523.5	29.9057
524	29.7106
524.5	29.4636
525	29.1549
525.5	28.7672
526	28.2905
526.5	27.7645
527	27.194
527.5	26.5914
528	25.9789
528.5	25.3713
529	24.7662
529.5	24.1636
530	23.5887
530.5	23.0216
531	22.4509
531.5	21.8767
532	21.2884
532.5	20.6831
533	20.0778
533.5	19.486
534	18.9076
534.5	18.3514
535	17.8283
535.5	17.3198
536	16.8382
536.5	16.3697
537	15.916
537.5	15.4695
538	15.0255
538.5	14.5901
539	14.1793
539.5	13.7946
540	13.4345
540.5	13.1065
541	12.7869
541.5	12.473
542	12.1386
542.5	11.7936
543	11.4407
543.5	11.0887
544	10.7319
544.5	10.3832
545	10.0443
545.5	9.70793
546	9.38934
546.5	9.08458
547	8.79241
547.5	8.51482
548	8.23055
548.5	7.9458
549	7.65561
549.5	7.36072
550	7.06535
550.5	6.77244
551	6.47286
551.5	6.17353
552	5.90409
552.5	5.66057
553	5.45361
553.5	5.25949
554	5.08019
554.5	4.90435
555	4.7253
555.5	4.56551
556	4.42276
556.5	4.28322
557	4.15306
557.5	4.01575
558	3.89523
558.5	3.76705
559	3.6327
559.5	3.49242
560	3.35708
560.5	3.22001
561	3.10047
561.5	3.00391
562	2.92661
562.5	2.84115
563	2.75175
563.5	2.65296
564	2.548
564.5	2.43042
565	2.3424
565.5	2.26611
566	2.19686
566.5	2.14087
567	2.0834
567.5	2.0141
568	1.94154
568.5	1.8628
569	1.7613
569.5	1.67841
570	1.60255
570.5	1.53453
571	1.49301
571.5	1.46987
572	1.44115
572.5	1.39971
573	1.34861
573.5	1.28904
574	1.22875
574.5	1.20282
575	1.18465
575.5	1.16832
576	1.14291
576.5	1.11293
577	1.0882
577.5	1.07326
578	1.05679
578.5	1.04244
579	1.009
579.5	0.949035
580	0.885663
580.5	0.835799
581	0.829106
581.5	0.815498
582	0.807397
582.5	0.795543
583	0.781737
583.5	0.775513
584	0.78028
584.5	0.771834
585	0.744445
585.5	0.700187
586	0.628319
586.5	0.585222
587	0.561661
587.5	0.544151
588	0.511008
588.5	0.48226
589	0.454599
589.5	0.432792
590	0.413059
590.5	0.405008
591	0.408169
591.5	0.397771
592	0.385793
592.5	0.38525
593	0.35833
593.5	0.34161
594	0.329756
594.5	0.337535
595	0.348278
595.5	0.372284
596	0.391004
596.5	0.404267
597	0.423333
597.5	0.445091
598	0.457612
598.5	0.477098
599	0.458502
599.5	0.435262
600	0.405798
600.5	0.384311
601	0.382484
601.5	0.359195
602	0.318568
602.5	0.285153
603	0.256776
603.5	0.254059
604	0.268556
604.5	0.271149
605	0.233961
605.5	0.176774
606	0.138459
606.5	0.142576
607	0.172077
607.5	0.205319
608	0.22524
608.5	0.238759
609	0.248971
609.5	0.251861
610	0.236497
610.5	0.219313
611	0.196297
611.5	0.150652
612	0.0846271
612.5	0.0617378
613	0.0328743
613.5	0.0365492
614	0.0521578
614.5	0.0537532
615	0.0428346
615.5	0.024744
616	0.0162136
616.5	0.0355762
617	0.0758991
617.5	0.10475
