# Supplementary material for: A photoconversion model for full spectral programming and multiplexing of optogenetic systems
Source: Mol Syst Biol. 2017 Apr 24;13(4):926. doi: 10.15252/msb.20167456 (PMC5408778; doi:10.15252/msb.20167456)
Supplement: Supplementary file 11 — Dataset EV3 [file MSB-13-926-s011.zip › dataset_ev3_led_data/led_calibration_data/EO_04/Jennie_c1/raw/1.IRR]

" File: 160129_calibrations\post-calibration\Jen
" RAD->  Wave:647.21nm  Pix:1050  Val:  0.000  Time:400ms  Avg:3  Sm:1  Sg:1  Tc:off  SNAP  Xt:1  Ch:1  Xtrig wnmcal >RAD-IS6.CAL
 180.00  0.0000E+000
 180.50  0.0000E+000
 181.00  0.0000E+000
 181.50  0.0000E+000
 182.00  0.0000E+000
 182.50  0.0000E+000
 183.00  0.0000E+000
 183.50  0.0000E+000
 184.00  0.0000E+000
 184.50  0.0000E+000
 185.00  0.0000E+000
 185.50  0.0000E+000
 186.00  0.0000E+000
 186.50  0.0000E+000
 187.00  0.0000E+000
 187.50  0.0000E+000
 188.00  0.0000E+000
 188.50  0.0000E+000
 189.00  0.0000E+000
 189.50  0.0000E+000
 190.00  0.0000E+000
 190.50  0.0000E+000
 191.00  0.0000E+000
 191.50  0.0000E+000
 192.00  0.0000E+000
 192.50  0.0000E+000
 193.00  0.0000E+000
 193.50  0.0000E+000
 194.00  0.0000E+000
 194.50  0.0000E+000
 195.00  0.0000E+000
 195.50  0.0000E+000
 196.00  0.0000E+000
 196.50  0.0000E+000
 197.00  0.0000E+000
 197.50  0.0000E+000
 198.00  0.0000E+000
 198.50  0.0000E+000
 199.00  0.0000E+000
 199.50  0.0000E+000
 200.00  0.0000E+000
 200.50  0.0000E+000
 201.00  0.0000E+000
 201.50  0.0000E+000
 202.00  0.0000E+000
 202.50  0.0000E+000
 203.00  0.0000E+000
 203.50  0.0000E+000
 204.00  0.0000E+000
 204.50  0.0000E+000
 205.00  0.0000E+000
 205.50  0.0000E+000
 206.00  0.0000E+000
 206.50  0.0000E+000
 207.00  0.0000E+000
 207.50  0.0000E+000
 208.00  0.0000E+000
 208.50  0.0000E+000
 209.00  0.0000E+000
 209.50  0.0000E+000
 210.00  0.0000E+000
 210.50  0.0000E+000
 211.00  0.0000E+000
 211.50  0.0000E+000
 212.00  0.0000E+000
 212.50  0.0000E+000
 213.00  0.0000E+000
 213.50  0.0000E+000
 214.00  0.0000E+000
 214.50  0.0000E+000
 215.00  0.0000E+000
 215.50  0.0000E+000
 216.00  0.0000E+000
 216.50  0.0000E+000
 217.00  0.0000E+000
 217.50  0.0000E+000
 218.00  0.0000E+000
 218.50  0.0000E+000
 219.00  0.0000E+000
 219.50  0.0000E+000
 220.00  0.0000E+000
 220.50  0.0000E+000
 221.00  0.0000E+000
 221.50  0.0000E+000
 222.00  0.0000E+000
 222.50  0.0000E+000
 223.00  0.0000E+000
 223.50  0.0000E+000
 224.00  0.0000E+000
 224.50  0.0000E+000
 225.00  0.0000E+000
 225.50  0.0000E+000
 226.00  0.0000E+000
 226.50  0.0000E+000
 227.00  0.0000E+000
 227.50  0.0000E+000
 228.00  0.0000E+000
 228.50  0.0000E+000
 229.00  0.0000E+000
 229.50  0.0000E+000
 230.00  0.0000E+000
 230.50  0.0000E+000
 231.00  0.0000E+000
 231.50  0.0000E+000
 232.00  0.0000E+000
 232.50  0.0000E+000
 233.00  0.0000E+000
 233.50  0.0000E+000
 234.00  0.0000E+000
 234.50  0.0000E+000
 235.00  0.0000E+000
 235.50  0.0000E+000
 236.00  0.0000E+000
 236.50  0.0000E+000
 237.00  0.0000E+000
 237.50  0.0000E+000
 238.00  0.0000E+000
 238.50  0.0000E+000
 239.00  0.0000E+000
 239.50  0.0000E+000
 240.00  0.0000E+000
 240.50  0.0000E+000
 241.00  0.0000E+000
 241.50  0.0000E+000
 242.00  0.0000E+000
 242.50  0.0000E+000
 243.00  0.0000E+000
 243.50  0.0000E+000
 244.00  0.0000E+000
 244.50  0.0000E+000
 245.00  0.0000E+000
 245.50  0.0000E+000
 246.00  0.0000E+000
 246.50  0.0000E+000
 247.00  0.0000E+000
 247.50  0.0000E+000
 248.00  0.0000E+000
 248.50  0.0000E+000
 249.00  0.0000E+000
 249.50  0.0000E+000
 250.00  0.0000E+000
 250.50  0.0000E+000
 251.00  0.0000E+000
 251.50  0.0000E+000
 252.00  0.0000E+000
 252.50  0.0000E+000
 253.00  0.0000E+000
 253.50  0.0000E+000
 254.00  0.0000E+000
 254.50  0.0000E+000
 255.00  0.0000E+000
 255.50  0.0000E+000
 256.00  0.0000E+000
 256.50  0.0000E+000
 257.00  0.0000E+000
 257.50  0.0000E+000
 258.00  0.0000E+000
 258.50  0.0000E+000
 259.00  0.0000E+000
 259.50  0.0000E+000
 260.00  0.0000E+000
 260.50  0.0000E+000
 261.00  0.0000E+000
 261.50  0.0000E+000
 262.00  0.0000E+000
 262.50  0.0000E+000
 263.00  0.0000E+000
 263.50  0.0000E+000
 264.00  0.0000E+000
 264.50  0.0000E+000
 265.00  0.0000E+000
 265.50  0.0000E+000
 266.00  0.0000E+000
 266.50  0.0000E+000
 267.00  0.0000E+000
 267.50  0.0000E+000
 268.00  0.0000E+000
 268.50  0.0000E+000
 269.00  0.0000E+000
 269.50  0.0000E+000
 270.00  0.0000E+000
 270.50  0.0000E+000
 271.00  0.0000E+000
 271.50  0.0000E+000
 272.00  0.0000E+000
 272.50  0.0000E+000
 273.00  0.0000E+000
 273.50  0.0000E+000
 274.00  0.0000E+000
 274.50  0.0000E+000
 275.00  0.0000E+000
 275.50  0.0000E+000
 276.00  0.0000E+000
 276.50  0.0000E+000
 277.00  0.0000E+000
 277.50  0.0000E+000
 278.00  0.0000E+000
 278.50  0.0000E+000
 279.00  0.0000E+000
 279.50  0.0000E+000
 280.00  0.0000E+000
 280.50  0.0000E+000
 281.00  0.0000E+000
 281.50  0.0000E+000
 282.00  0.0000E+000
 282.50  0.0000E+000
 283.00  0.0000E+000
 283.50  0.0000E+000
 284.00  0.0000E+000
 284.50  0.0000E+000
 285.00  0.0000E+000
 285.50  0.0000E+000
 286.00  0.0000E+000
 286.50  0.0000E+000
 287.00  0.0000E+000
 287.50  0.0000E+000
 288.00  0.0000E+000
 288.50  0.0000E+000
 289.00  0.0000E+000
 289.50  0.0000E+000
 290.00  0.0000E+000
 290.50  0.0000E+000
 291.00  0.0000E+000
 291.50  0.0000E+000
 292.00  0.0000E+000
 292.50  0.0000E+000
 293.00  0.0000E+000
 293.50  0.0000E+000
 294.00  0.0000E+000
 294.50  0.0000E+000
 295.00  0.0000E+000
 295.50  0.0000E+000
 296.00  0.0000E+000
 296.50  0.0000E+000
 297.00  0.0000E+000
 297.50  0.0000E+000
 298.00  0.0000E+000
 298.50  0.0000E+000
 299.00  0.0000E+000
 299.50  0.0000E+000
 300.00  0.0000E+000
 300.50  0.0000E+000
 301.00  0.0000E+000
 301.50  0.0000E+000
 302.00  0.0000E+000
 302.50  0.0000E+000
 303.00  0.0000E+000
 303.50  0.0000E+000
 304.00  0.0000E+000
 304.50  0.0000E+000
 305.00  0.0000E+000
 305.50  0.0000E+000
 306.00  0.0000E+000
 306.50  0.0000E+000
 307.00  0.0000E+000
 307.50  0.0000E+000
 308.00  0.0000E+000
 308.50  0.0000E+000
 309.00  0.0000E+000
 309.50  0.0000E+000
 310.00  0.0000E+000
 310.50  0.0000E+000
 311.00  0.0000E+000
 311.50  0.0000E+000
 312.00  0.0000E+000
 312.50  0.0000E+000
 313.00  0.0000E+000
 313.50  0.0000E+000
 314.00  0.0000E+000
 314.50  0.0000E+000
 315.00  0.0000E+000
 315.50  0.0000E+000
 316.00  0.0000E+000
 316.50  0.0000E+000
 317.00  0.0000E+000
 317.50  0.0000E+000
 318.00  0.0000E+000
 318.50  0.0000E+000
 319.00  0.0000E+000
 319.50  0.0000E+000
 320.00  0.0000E+000
 320.50  0.0000E+000
 321.00  0.0000E+000
 321.50  0.0000E+000
 322.00  0.0000E+000
 322.50  0.0000E+000
 323.00  0.0000E+000
 323.50  0.0000E+000
 324.00  0.0000E+000
 324.50  0.0000E+000
 325.00  0.0000E+000
 325.50  0.0000E+000
 326.00  0.0000E+000
 326.50  0.0000E+000
 327.00  0.0000E+000
 327.50  0.0000E+000
 328.00  0.0000E+000
 328.50  0.0000E+000
 329.00  0.0000E+000
 329.50  0.0000E+000
 330.00  0.0000E+000
 330.50  0.0000E+000
 331.00  0.0000E+000
 331.50  0.0000E+000
 332.00  0.0000E+000
 332.50  0.0000E+000
 333.00  0.0000E+000
 333.50  0.0000E+000
 334.00  0.0000E+000
 334.50  0.0000E+000
 335.00  0.0000E+000
 335.50  0.0000E+000
 336.00  0.0000E+000
 336.50  0.0000E+000
 337.00  0.0000E+000
 337.50  0.0000E+000
 338.00  0.0000E+000
 338.50  0.0000E+000
 339.00  0.0000E+000
 339.50  0.0000E+000
 340.00  0.0000E+000
 340.50  0.0000E+000
 341.00  0.0000E+000
 341.50  0.0000E+000
 342.00  0.0000E+000
 342.50  0.0000E+000
 343.00  0.0000E+000
 343.50  0.0000E+000
 344.00  0.0000E+000
 344.50  0.0000E+000
 345.00  0.0000E+000
 345.50  0.0000E+000
 346.00  0.0000E+000
 346.50  0.0000E+000
 347.00  0.0000E+000
 347.50  0.0000E+000
 348.00  0.0000E+000
 348.50  0.0000E+000
 349.00  0.0000E+000
 349.50  0.0000E+000
 350.00  0.0000E+000
 350.50  0.0000E+000
 351.00  0.0000E+000
 351.50  0.0000E+000
 352.00  0.0000E+000
 352.50  0.0000E+000
 353.00  0.0000E+000
 353.50  0.0000E+000
 354.00  0.0000E+000
 354.50  0.0000E+000
 355.00  0.0000E+000
 355.50  0.0000E+000
 356.00  0.0000E+000
 356.50  0.0000E+000
 357.00  0.0000E+000
 357.50  0.0000E+000
 358.00  0.0000E+000
 358.50  0.0000E+000
 359.00  0.0000E+000
 359.50  3.0923E-006
 360.00  4.7107E-005
 360.50  8.2167E-005
 361.00  8.9112E-005
 361.50  9.5396E-005
 362.00  1.0056E-004
 362.50  1.0475E-004
 363.00  1.0802E-004
 363.50  1.1014E-004
 364.00  1.1111E-004
 364.50  1.1089E-004
 365.00  1.0943E-004
 365.50  1.0702E-004
 366.00  1.0388E-004
 366.50  1.0008E-004
 367.00  9.5873E-005
 367.50  9.1368E-005
 368.00  8.6565E-005
 368.50  8.1552E-005
 369.00  7.6484E-005
 369.50  7.1484E-005
 370.00  6.6664E-005
 370.50  6.1931E-005
 371.00  5.7454E-005
 371.50  5.3127E-005
 372.00  4.9042E-005
 372.50  4.5209E-005
 373.00  4.1658E-005
 373.50  3.8377E-005
 374.00  3.5384E-005
 374.50  3.2606E-005
 375.00  3.0059E-005
 375.50  2.7683E-005
 376.00  2.5504E-005
 376.50  2.3513E-005
 377.00  2.1718E-005
 377.50  2.0079E-005
 378.00  1.8542E-005
 378.50  1.7085E-005
 379.00  1.5766E-005
 379.50  1.4562E-005
 380.00  1.3481E-005
 380.50  1.2549E-005
 381.00  1.1714E-005
 381.50  1.0930E-005
 382.00  1.0214E-005
 382.50  9.5386E-006
 383.00  8.8904E-006
 383.50  8.3260E-006
 384.00  7.8168E-006
 384.50  7.3435E-006
 385.00  6.9152E-006
 385.50  6.5040E-006
 386.00  6.0964E-006
 386.50  5.6954E-006
 387.00  5.3040E-006
 387.50  4.9764E-006
 388.00  4.7050E-006
 388.50  4.4589E-006
 389.00  4.2412E-006
 389.50  4.0508E-006
 390.00  3.8554E-006
 390.50  3.6660E-006
 391.00  3.5114E-006
 391.50  3.3523E-006
 392.00  3.2098E-006
 392.50  3.1056E-006
 393.00  3.0012E-006
 393.50  2.8537E-006
 394.00  2.7512E-006
 394.50  2.6609E-006
 395.00  2.5232E-006
 395.50  2.4565E-006
 396.00  2.3655E-006
 396.50  2.2875E-006
 397.00  2.2239E-006
 397.50  2.1647E-006
 398.00  2.1299E-006
 398.50  2.1086E-006
 399.00  2.0902E-006
 399.50  2.0707E-006
 400.00  2.0596E-006
 400.50  2.0349E-006
 401.00  1.9510E-006
 401.50  1.8497E-006
 402.00  1.7715E-006
 402.50  1.6947E-006
 403.00  1.6274E-006
 403.50  1.5968E-006
 404.00  1.5616E-006
 404.50  1.4993E-006
 405.00  1.4263E-006
 405.50  1.3720E-006
 406.00  1.3255E-006
 406.50  1.3118E-006
 407.00  1.3247E-006
 407.50  1.3360E-006
 408.00  1.3507E-006
 408.50  1.3639E-006
 409.00  1.3440E-006
 409.50  1.3293E-006
 410.00  1.2930E-006
 410.50  1.2466E-006
 411.00  1.1846E-006
 411.50  1.1130E-006
 412.00  1.0530E-006
 412.50  1.0176E-006
 413.00  1.0266E-006
 413.50  1.0191E-006
 414.00  1.0409E-006
 414.50  1.0539E-006
 415.00  1.0316E-006
 415.50  1.0167E-006
 416.00  1.0048E-006
 416.50  9.7775E-007
 417.00  9.5522E-007
 417.50  9.2820E-007
 418.00  9.4073E-007
 418.50  9.6227E-007
 419.00  1.0023E-006
 419.50  1.0376E-006
 420.00  1.0311E-006
 420.50  9.9866E-007
 421.00  9.3527E-007
 421.50  8.6365E-007
 422.00  8.0266E-007
 422.50  7.7447E-007
 423.00  7.1945E-007
 423.50  7.0757E-007
 424.00  7.0656E-007
 424.50  7.1596E-007
 425.00  7.5903E-007
 425.50  7.6384E-007
 426.00  7.0287E-007
 426.50  6.0613E-007
 427.00  5.3198E-007
 427.50  4.4841E-007
 428.00  3.7906E-007
 428.50  3.7004E-007
 429.00  3.9776E-007
 429.50  4.0829E-007
 430.00  4.7053E-007
 430.50  5.5840E-007
 431.00  6.1479E-007
 431.50  6.5476E-007
 432.00  6.8339E-007
 432.50  6.6860E-007
 433.00  6.3145E-007
 433.50  5.9771E-007
 434.00  5.8179E-007
 434.50  6.0021E-007
 435.00  6.5425E-007
 435.50  6.7992E-007
 436.00  7.0086E-007
 436.50  6.8822E-007
 437.00  6.6408E-007
 437.50  6.0689E-007
 438.00  5.6874E-007
 438.50  5.4165E-007
 439.00  5.0764E-007
 439.50  5.0263E-007
 440.00  5.6314E-007
 440.50  5.2527E-007
 441.00  5.0418E-007
 441.50  5.0693E-007
 442.00  4.9293E-007
 442.50  4.9234E-007
 443.00  5.2574E-007
 443.50  5.4585E-007
 444.00  5.4986E-007
 444.50  5.4919E-007
 445.00  5.2896E-007
 445.50  5.1422E-007
 446.00  4.6586E-007
 446.50  4.3111E-007
 447.00  3.9760E-007
 447.50  3.7608E-007
 448.00  3.7116E-007
 448.50  3.7242E-007
 449.00  3.7914E-007
 449.50  3.8104E-007
 450.00  3.7553E-007
 450.50  3.7972E-007
 451.00  3.7605E-007
 451.50  3.7472E-007
 452.00  3.7767E-007
 452.50  3.6990E-007
 453.00  3.5838E-007
 453.50  3.4231E-007
 454.00  3.3781E-007
 454.50  3.2535E-007
 455.00  3.2123E-007
 455.50  3.1918E-007
 456.00  3.2932E-007
 456.50  3.2250E-007
 457.00  3.1205E-007
 457.50  3.0486E-007
 458.00  2.7528E-007
 458.50  2.2594E-007
 459.00  1.9134E-007
 459.50  1.7474E-007
 460.00  1.6132E-007
 460.50  1.5391E-007
 461.00  1.6478E-007
 461.50  1.7198E-007
 462.00  1.7018E-007
 462.50  1.7074E-007
 463.00  1.7202E-007
 463.50  1.7174E-007
 464.00  1.6393E-007
 464.50  1.5748E-007
 465.00  1.4398E-007
 465.50  1.2815E-007
 466.00  1.1568E-007
 466.50  1.1192E-007
 467.00  1.2108E-007
 467.50  1.4720E-007
 468.00  1.8186E-007
 468.50  2.0597E-007
 469.00  2.2524E-007
 469.50  2.2330E-007
 470.00  2.1111E-007
 470.50  1.9794E-007
 471.00  1.8679E-007
 471.50  1.8104E-007
 472.00  1.9324E-007
 472.50  2.0658E-007
 473.00  1.9621E-007
 473.50  2.0245E-007
 474.00  1.9749E-007
 474.50  1.9359E-007
 475.00  1.8281E-007
 475.50  1.9487E-007
 476.00  1.9576E-007
 476.50  1.9586E-007
 477.00  2.0186E-007
 477.50  2.0449E-007
 478.00  2.0671E-007
 478.50  2.0101E-007
 479.00  1.3488E-007
 479.50  8.1819E-008
 480.00  3.5674E-008
 480.50  1.4605E-008
 481.00  1.4584E-008
 481.50  6.1317E-008
 482.00  1.3141E-007
 482.50  1.8663E-007
 483.00  2.4437E-007
 483.50  3.2283E-007
 484.00  3.3420E-007
 484.50  3.1657E-007
 485.00  2.9739E-007
 485.50  2.7778E-007
 486.00  2.4014E-007
 486.50  2.2618E-007
 487.00  2.2348E-007
 487.50  2.1327E-007
 488.00  2.1680E-007
 488.50  2.3491E-007
 489.00  2.5210E-007
 489.50  2.4408E-007
 490.00  2.3967E-007
 490.50  2.3127E-007
 491.00  2.2016E-007
 491.50  2.2061E-007
 492.00  2.3111E-007
 492.50  2.4742E-007
 493.00  2.6514E-007
 493.50  2.6876E-007
 494.00  2.8643E-007
 494.50  3.0303E-007
 495.00  3.2873E-007
 495.50  3.6163E-007
 496.00  3.9700E-007
 496.50  4.1855E-007
 497.00  4.2159E-007
 497.50  4.2518E-007
 498.00  4.3523E-007
 498.50  4.2212E-007
 499.00  4.2536E-007
 499.50  4.0703E-007
 500.00  3.8714E-007
 500.50  3.7190E-007
 501.00  3.7022E-007
 501.50  3.8977E-007
 502.00  4.1151E-007
 502.50  4.1479E-007
 503.00  4.0432E-007
 503.50  4.0425E-007
 504.00  3.8377E-007
 504.50  3.5563E-007
 505.00  3.5180E-007
 505.50  3.5767E-007
 506.00  3.6634E-007
 506.50  3.9468E-007
 507.00  4.4323E-007
 507.50  4.9039E-007
 508.00  5.0738E-007
 508.50  4.8778E-007
 509.00  4.8761E-007
 509.50  4.9665E-007
 510.00  5.0721E-007
 510.50  4.9441E-007
 511.00  4.9511E-007
 511.50  4.7433E-007
 512.00  4.4414E-007
 512.50  4.2034E-007
 513.00  3.9335E-007
 513.50  3.6622E-007
 514.00  3.3263E-007
 514.50  2.6134E-007
 515.00  2.5957E-007
 515.50  2.4782E-007
 516.00  2.2426E-007
 516.50  2.0726E-007
 517.00  2.0101E-007
 517.50  1.7934E-007
 518.00  1.6247E-007
 518.50  1.6485E-007
 519.00  1.5458E-007
 519.50  1.6559E-007
 520.00  2.0193E-007
 520.50  2.7826E-007
 521.00  3.2553E-007
 521.50  3.7741E-007
 522.00  4.0136E-007
 522.50  3.8013E-007
 523.00  3.5568E-007
 523.50  3.4148E-007
 524.00  3.2093E-007
 524.50  3.2093E-007
 525.00  3.1891E-007
 525.50  2.9666E-007
 526.00  2.5748E-007
 526.50  2.0047E-007
 527.00  1.6715E-007
 527.50  1.3241E-007
 528.00  9.1114E-008
 528.50  8.1781E-008
 529.00  9.4075E-008
 529.50  1.0859E-007
 530.00  1.6019E-007
 530.50  2.3589E-007
 531.00  3.3386E-007
 531.50  4.1591E-007
 532.00  4.9663E-007
 532.50  5.4040E-007
 533.00  5.3780E-007
 533.50  5.0714E-007
 534.00  4.6457E-007
 534.50  3.8836E-007
 535.00  2.9744E-007
 535.50  2.4296E-007
 536.00  1.7630E-007
 536.50  8.1574E-008
 537.00  5.7176E-008
 537.50  7.3185E-008
 538.00  6.7640E-008
 538.50  7.9779E-008
 539.00  1.2984E-007
 539.50  1.3891E-007
 540.00  1.4492E-007
 540.50  1.4608E-007
 541.00  1.6173E-007
 541.50  1.9327E-007
 542.00  2.0267E-007
 542.50  1.8357E-007
 543.00  2.1811E-007
 543.50  2.2892E-007
 544.00  2.5423E-007
 544.50  3.1053E-007
 545.00  3.4315E-007
 545.50  3.7433E-007
 546.00  4.0594E-007
 546.50  4.3702E-007
 547.00  5.3192E-007
 547.50  6.0055E-007
 548.00  6.1302E-007
 548.50  5.7965E-007
 549.00  4.8506E-007
 549.50  3.4415E-007
 550.00  2.4200E-007
 550.50  2.0950E-007
 551.00  1.3811E-007
 551.50  8.4546E-008
 552.00  7.7289E-008
 552.50  4.4132E-008
 553.00  2.4957E-009
 553.50  1.2064E-008
 554.00  0.0000E+000
 554.50  7.6774E-009
 555.00  2.2079E-008
 555.50  4.2434E-008
 556.00  7.8078E-008
 556.50  7.2520E-008
 557.00  8.9762E-009
 557.50  0.0000E+000
 558.00  0.0000E+000
 558.50  3.1805E-010
 559.00  1.1462E-008
 559.50  5.5620E-008
 560.00  9.5542E-008
 560.50  1.1395E-007
 561.00  8.7506E-008
 561.50  4.0717E-008
 562.00  3.1793E-008
 562.50  1.8532E-008
 563.00  3.3598E-008
 563.50  7.6646E-008
 564.00  1.4633E-007
 564.50  1.8221E-007
 565.00  2.6598E-007
 565.50  3.1987E-007
 566.00  3.8558E-007
 566.50  4.3688E-007
 567.00  4.3339E-007
 567.50  3.9685E-007
 568.00  3.3551E-007
 568.50  2.5182E-007
 569.00  1.4787E-007
 569.50  9.9373E-008
 570.00  3.9785E-008
 570.50  0.0000E+000
 571.00  7.6076E-010
 571.50  1.4275E-009
 572.00  0.0000E+000
 572.50  0.0000E+000
 573.00  0.0000E+000
 573.50  0.0000E+000
 574.00  4.7716E-008
 574.50  1.4933E-007
 575.00  2.0586E-007
 575.50  2.4039E-007
 576.00  2.8448E-007
 576.50  3.1678E-007
 577.00  3.1320E-007
 577.50  2.9346E-007
 578.00  2.5390E-007
 578.50  2.3228E-007
 579.00  2.3146E-007
 579.50  1.7798E-007
 580.00  1.0772E-007
 580.50  3.4537E-008
 581.00  3.0483E-009
 581.50  0.0000E+000
 582.00  0.0000E+000
 582.50  0.0000E+000
 583.00  0.0000E+000
 583.50  0.0000E+000
 584.00  0.0000E+000
 584.50  0.0000E+000
 585.00  1.4886E-008
 585.50  8.7648E-008
 586.00  7.7438E-008
 586.50  1.9930E-007
 587.00  2.4328E-007
 587.50  2.4606E-007
 588.00  2.4550E-007
 588.50  3.2641E-007
 589.00  3.8175E-007
 589.50  4.7628E-007
 590.00  4.8663E-007
 590.50  3.8526E-007
 591.00  2.7750E-007
 591.50  1.7204E-007
 592.00  9.5644E-008
 592.50  1.0231E-007
 593.00  7.2788E-008
 593.50  7.5347E-008
 594.00  1.1513E-007
 594.50  1.2850E-007
 595.00  2.0811E-007
 595.50  3.5947E-007
 596.00  3.6155E-007
 596.50  2.9972E-007
 597.00  2.5314E-007
 597.50  1.3260E-007
 598.00  2.1140E-008
 598.50  4.3447E-010
 599.00  0.0000E+000
 599.50  0.0000E+000
 600.00  0.0000E+000
 600.50  0.0000E+000
 601.00  0.0000E+000
 601.50  0.0000E+000
 602.00  2.2310E-008
 602.50  5.6469E-008
 603.00  2.0649E-008
 603.50  2.6487E-008
 604.00  1.5660E-008
 604.50  8.7693E-010
 605.00  4.4599E-010
 605.50  5.3084E-008
 606.00  1.3042E-007
 606.50  2.4641E-007
 607.00  3.3021E-007
 607.50  2.7817E-007
 608.00  1.9156E-007
 608.50  1.2860E-007
 609.00  1.1145E-007
 609.50  1.4569E-007
 610.00  1.7591E-007
 610.50  2.2706E-007
 611.00  2.8436E-007
 611.50  2.9284E-007
 612.00  3.6396E-007
 612.50  4.7711E-007
 613.00  5.6601E-007
 613.50  7.2264E-007
 614.00  8.5826E-007
 614.50  8.4385E-007
 615.00  8.0601E-007
 615.50  7.2773E-007
 616.00  4.7893E-007
 616.50  3.2848E-007
 617.00  2.3454E-007
 617.50  1.8887E-007
 618.00  8.9656E-008
 618.50  8.8351E-008
 619.00  5.6027E-008
 619.50  2.5049E-008
 620.00  0.0000E+000
 620.50  5.1794E-009
 621.00  1.0824E-008
 621.50  4.9888E-008
 622.00  1.4809E-007
 622.50  2.1929E-007
 623.00  2.7363E-007
 623.50  4.1754E-007
 624.00  4.4533E-007
 624.50  4.3346E-007
 625.00  4.3870E-007
 625.50  4.0530E-007
 626.00  3.6836E-007
 626.50  3.9289E-007
 627.00  3.4713E-007
 627.50  2.3645E-007
 628.00  1.4358E-007
 628.50  4.4311E-008
 629.00  2.9929E-009
 629.50  0.0000E+000
 630.00  8.9382E-008
 630.50  1.6321E-007
 631.00  2.3786E-007
 631.50  2.6063E-007
 632.00  2.2948E-007
 632.50  1.6672E-007
 633.00  1.1739E-007
 633.50  8.8903E-008
 634.00  7.2568E-008
 634.50  1.0157E-007
 635.00  1.8468E-007
 635.50  1.7454E-007
 636.00  2.1585E-007
 636.50  2.7995E-007
 637.00  2.7204E-007
 637.50  2.9468E-007
 638.00  3.5777E-007
 638.50  3.4330E-007
 639.00  2.6076E-007
 639.50  1.0916E-007
 640.00  6.7354E-009
 640.50  0.0000E+000
 641.00  0.0000E+000
 641.50  0.0000E+000
 642.00  0.0000E+000
 642.50  2.6814E-008
 643.00  6.6392E-008
 643.50  1.0480E-008
 644.00  0.0000E+000
 644.50  0.0000E+000
 645.00  0.0000E+000
 645.50  0.0000E+000
 646.00  0.0000E+000
 646.50  0.0000E+000
 647.00  0.0000E+000
 647.50  0.0000E+000
 648.00  1.2415E-009
 648.50  4.4566E-008
 649.00  2.8308E-008
 649.50  1.9632E-009
 650.00  0.0000E+000
 650.50  3.2276E-008
 651.00  6.0442E-008
 651.50  1.0254E-007
 652.00  1.6370E-007
 652.50  9.4901E-008
 653.00  0.0000E+000
 653.50  0.0000E+000
 654.00  0.0000E+000
 654.50  0.0000E+000
 655.00  0.0000E+000
 655.50  0.0000E+000
 656.00  0.0000E+000
 656.50  0.0000E+000
 657.00  0.0000E+000
 657.50  0.0000E+000
 658.00  0.0000E+000
 658.50  0.0000E+000
 659.00  0.0000E+000
 659.50  0.0000E+000
 660.00  0.0000E+000
 660.50  1.4361E-007
 661.00  4.6328E-007
 661.50  6.0093E-007
 662.00  7.6718E-007
 662.50  8.6859E-007
 663.00  8.0616E-007
 663.50  6.1439E-007
 664.00  6.4850E-007
 664.50  6.2342E-007
 665.00  5.3183E-007
 665.50  3.4740E-007
 666.00  1.9868E-007
 666.50  6.0426E-008
 667.00  6.9507E-008
 667.50  1.3915E-007
 668.00  2.1733E-007
 668.50  3.4799E-007
 669.00  3.1842E-007
 669.50  9.9127E-008
 670.00  6.2935E-009
 670.50  0.0000E+000
 671.00  1.7961E-009
 671.50  1.0698E-007
 672.00  5.9425E-007
 672.50  9.3674E-007
 673.00  1.2416E-006
 673.50  1.4416E-006
 674.00  1.3862E-006
 674.50  1.4147E-006
 675.00  1.3953E-006
 675.50  1.1644E-006
 676.00  9.9203E-007
 676.50  7.6415E-007
 677.00  3.3836E-007
 677.50  1.0426E-007
 678.00  2.0364E-007
 678.50  1.5561E-007
 679.00  3.4245E-007
 679.50  4.7662E-007
 680.00  5.4569E-007
 680.50  4.2372E-007
 681.00  3.2512E-007
 681.50  1.0358E-007
 682.00  3.2164E-009
 682.50  0.0000E+000
 683.00  0.0000E+000
 683.50  0.0000E+000
 684.00  2.8462E-007
 684.50  6.5688E-007
 685.00  9.9503E-007
 685.50  1.3309E-006
 686.00  1.5507E-006
 686.50  1.7069E-006
 687.00  1.7132E-006
 687.50  1.4317E-006
 688.00  1.0880E-006
 688.50  7.6170E-007
 689.00  4.0227E-007
 689.50  2.5718E-007
 690.00  2.9631E-007
 690.50  3.1701E-007
 691.00  3.3894E-007
 691.50  2.9457E-007
 692.00  4.0017E-007
 692.50  5.2969E-007
 693.00  4.0588E-007
 693.50  2.2903E-007
 694.00  1.3999E-007
 694.50  0.0000E+000
 695.00  0.0000E+000
 695.50  0.0000E+000
 696.00  0.0000E+000
 696.50  0.0000E+000
 697.00  0.0000E+000
 697.50  0.0000E+000
 698.00  0.0000E+000
 698.50  0.0000E+000
 699.00  0.0000E+000
 699.50  0.0000E+000
 700.00  0.0000E+000
 700.50  0.0000E+000
 701.00  0.0000E+000
 701.50  0.0000E+000
 702.00  0.0000E+000
 702.50  0.0000E+000
 703.00  0.0000E+000
 703.50  0.0000E+000
 704.00  0.0000E+000
 704.50  0.0000E+000
 705.00  0.0000E+000
 705.50  0.0000E+000
 706.00  0.0000E+000
 706.50  0.0000E+000
 707.00  0.0000E+000
 707.50  0.0000E+000
 708.00  0.0000E+000
 708.50  0.0000E+000
 709.00  0.0000E+000
 709.50  0.0000E+000
 710.00  1.4552E-010
 710.50  9.7842E-008
 711.00  3.3934E-007
 711.50  5.4002E-007
 712.00  7.8699E-007
 712.50  7.3766E-007
 713.00  4.1318E-007
 713.50  7.0079E-008
 714.00  0.0000E+000
 714.50  0.0000E+000
 715.00  5.0472E-008
 715.50  1.3325E-007
 716.00  1.8206E-007
 716.50  1.2826E-007
 717.00  1.0137E-007
 717.50  1.7451E-008
 718.00  1.0971E-007
 718.50  2.9088E-007
 719.00  4.6439E-007
 719.50  5.7723E-007
 720.00  7.1346E-007
 720.50  8.2355E-007
 721.00  8.0712E-007
 721.50  7.9445E-007
 722.00  7.0004E-007
 722.50  6.1072E-007
 723.00  7.5791E-007
 723.50  8.3868E-007
 724.00  8.7887E-007
 724.50  1.0420E-006
 725.00  1.2227E-006
 725.50  1.1717E-006
 726.00  1.1206E-006
 726.50  9.7115E-007
 727.00  6.2100E-007
 727.50  2.2625E-007
 728.00  5.0477E-008
 728.50  0.0000E+000
 729.00  0.0000E+000
 729.50  0.0000E+000
 730.00  0.0000E+000
 730.50  1.4369E-007
 731.00  2.5186E-007
 731.50  2.5581E-007
 732.00  3.6951E-007
 732.50  2.8965E-007
 733.00  2.0848E-007
 733.50  3.4426E-007
 734.00  2.7129E-007
 734.50  6.5257E-009
 735.00  0.0000E+000
 735.50  0.0000E+000
 736.00  0.0000E+000
 736.50  0.0000E+000
 737.00  0.0000E+000
 737.50  0.0000E+000
 738.00  0.0000E+000
 738.50  0.0000E+000
 739.00  0.0000E+000
 739.50  0.0000E+000
 740.00  1.7629E-008
 740.50  1.9851E-007
 741.00  2.5398E-007
 741.50  3.5018E-007
 742.00  3.5224E-007
 742.50  1.9903E-007
 743.00  2.0676E-007
 743.50  3.2821E-007
 744.00  3.8158E-007
 744.50  4.3684E-007
 745.00  4.0971E-007
 745.50  2.6877E-007
 746.00  5.1791E-008
 746.50  1.3309E-009
 747.00  0.0000E+000
 747.50  0.0000E+000
 748.00  0.0000E+000
 748.50  0.0000E+000
 749.00  0.0000E+000
 749.50  0.0000E+000
 750.00  0.0000E+000
 750.50  0.0000E+000
 751.00  0.0000E+000
 751.50  0.0000E+000
 752.00  0.0000E+000
 752.50  0.0000E+000
 753.00  0.0000E+000
 753.50  0.0000E+000
 754.00  0.0000E+000
 754.50  0.0000E+000
 755.00  0.0000E+000
 755.50  0.0000E+000
 756.00  0.0000E+000
 756.50  0.0000E+000
 757.00  0.0000E+000
 757.50  0.0000E+000
 758.00  0.0000E+000
 758.50  0.0000E+000
 759.00  0.0000E+000
 759.50  0.0000E+000
 760.00  0.0000E+000
 760.50  0.0000E+000
 761.00  0.0000E+000
 761.50  0.0000E+000
 762.00  0.0000E+000
 762.50  0.0000E+000
 763.00  0.0000E+000
 763.50  0.0000E+000
 764.00  0.0000E+000
 764.50  0.0000E+000
 765.00  7.4493E-008
 765.50  2.9615E-007
 766.00  3.2499E-007
 766.50  2.3299E-007
 767.00  2.2644E-008
 767.50  0.0000E+000
 768.00  0.0000E+000
 768.50  0.0000E+000
 769.00  0.0000E+000
 769.50  0.0000E+000
 770.00  0.0000E+000
 770.50  0.0000E+000
 771.00  0.0000E+000
 771.50  0.0000E+000
 772.00  0.0000E+000
 772.50  0.0000E+000
 773.00  0.0000E+000
 773.50  0.0000E+000
 774.00  0.0000E+000
 774.50  0.0000E+000
 775.00  0.0000E+000
 775.50  0.0000E+000
 776.00  0.0000E+000
 776.50  0.0000E+000
 777.00  0.0000E+000
 777.50  0.0000E+000
 778.00  0.0000E+000
 778.50  1.1022E-007
 779.00  2.5410E-007
 779.50  4.1707E-007
 780.00  3.8661E-007
 780.50  1.1513E-007
 781.00  7.8013E-009
 781.50  0.0000E+000
 782.00  0.0000E+000
 782.50  0.0000E+000
 783.00  0.0000E+000
 783.50  0.0000E+000
 784.00  0.0000E+000
 784.50  0.0000E+000
 785.00  0.0000E+000
 785.50  0.0000E+000
 786.00  0.0000E+000
 786.50  9.6301E-008
 787.00  3.4414E-007
 787.50  5.0407E-007
 788.00  5.9121E-007
 788.50  5.9663E-007
 789.00  3.8143E-007
 789.50  1.3951E-007
 790.00  4.3367E-008
 790.50  1.8960E-007
 791.00  3.5633E-007
 791.50  4.3337E-007
 792.00  4.3120E-007
 792.50  2.0985E-007
 793.00  0.0000E+000
 793.50  0.0000E+000
 794.00  0.0000E+000
 794.50  0.0000E+000
 795.00  0.0000E+000
 795.50  0.0000E+000
 796.00  0.0000E+000
 796.50  0.0000E+000
 797.00  0.0000E+000
 797.50  0.0000E+000
 798.00  0.0000E+000
 798.50  0.0000E+000
 799.00  0.0000E+000
 799.50  0.0000E+000
 800.00  0.0000E+000
 800.50  3.1078E-008
 801.00  1.2546E-007
 801.50  2.0363E-007
 802.00  6.3699E-007
 802.50  7.8103E-007
 803.00  1.0829E-006
 803.50  1.1138E-006
 804.00  1.2346E-006
 804.50  1.3427E-006
 805.00  1.4444E-006
 805.50  1.4995E-006
 806.00  1.6310E-006
 806.50  1.7588E-006
 807.00  2.0759E-006
 807.50  2.2744E-006
 808.00  2.1326E-006
 808.50  1.8922E-006
 809.00  1.5987E-006
 809.50  1.0193E-006
 810.00  7.1816E-007
 810.50  5.2631E-007
 811.00  1.5606E-007
 811.50  2.5049E-010
 812.00  0.0000E+000
 812.50  0.0000E+000
 813.00  0.0000E+000
 813.50  0.0000E+000
 814.00  0.0000E+000
 814.50  8.5474E-008
 815.00  3.4940E-007
 815.50  4.0460E-007
 816.00  4.7199E-007
 816.50  6.8316E-007
 817.00  5.6056E-007
 817.50  3.7824E-007
 818.00  3.7557E-007
 818.50  2.6700E-007
 819.00  5.3623E-008
 819.50  0.0000E+000
 820.00  0.0000E+000
 820.50  0.0000E+000
 821.00  0.0000E+000
 821.50  0.0000E+000
 822.00  4.7661E-007
 822.50  1.0580E-006
 823.00  1.4802E-006
 823.50  1.9222E-006
 824.00  2.2423E-006
 824.50  2.0215E-006
 825.00  1.7132E-006
 825.50  1.3959E-006
 826.00  9.8148E-007
 826.50  6.7795E-007
 827.00  5.8623E-007
 827.50  5.8073E-007
 828.00  5.1245E-007
 828.50  5.9470E-007
 829.00  9.9900E-007
 829.50  1.2775E-006
 830.00  1.4811E-006
 830.50  1.4381E-006
 831.00  1.1216E-006
 831.50  5.6280E-007
 832.00  5.0783E-007
 832.50  3.9161E-007
 833.00  2.1935E-007
 833.50  1.9291E-007
 834.00  0.0000E+000
 834.50  0.0000E+000
 835.00  0.0000E+000
 835.50  0.0000E+000
 836.00  0.0000E+000
 836.50  0.0000E+000
 837.00  0.0000E+000
 837.50  1.6294E-007
 838.00  6.3364E-007
 838.50  1.3260E-006
 839.00  1.8044E-006
 839.50  2.0015E-006
 840.00  2.0859E-006
 840.50  2.0348E-006
 841.00  1.9284E-006
 841.50  1.6161E-006
 842.00  1.2805E-006
 842.50  9.3747E-007
 843.00  7.9975E-007
 843.50  6.9818E-007
 844.00  8.4616E-007
 844.50  9.5033E-007
 845.00  9.4624E-007
 845.50  8.5569E-007
 846.00  7.9121E-007
 846.50  6.4953E-007
 847.00  5.3755E-007
 847.50  5.2962E-007
 848.00  2.6321E-007
 848.50  1.0655E-007
 849.00  1.3811E-007
 849.50  2.0654E-007
 850.00  8.8755E-007
 850.50  1.4730E-006
 851.00  1.8480E-006
 851.50  1.7962E-006
 852.00  1.4713E-006
 852.50  8.5771E-007
 853.00  7.3819E-007
 853.50  7.0365E-007
 854.00  7.9947E-007
 854.50  9.0160E-007
 855.00  7.6866E-007
 855.50  6.5161E-007
 856.00  8.0637E-007
 856.50  1.2170E-006
 857.00  1.2334E-006
 857.50  1.3786E-006
 858.00  1.4277E-006
 858.50  1.1470E-006
 859.00  7.2468E-007
 859.50  6.8788E-007
 860.00  6.0505E-007
 860.50  4.8138E-007
 861.00  5.2636E-007
 861.50  3.8140E-007
 862.00  8.1391E-008
 862.50  0.0000E+000
 863.00  0.0000E+000
 863.50  0.0000E+000
 864.00  0.0000E+000
 864.50  0.0000E+000
 865.00  0.0000E+000
 865.50  0.0000E+000
 866.00  0.0000E+000
 866.50  0.0000E+000
 867.00  0.0000E+000
 867.50  0.0000E+000
 868.00  0.0000E+000
 868.50  0.0000E+000
 869.00  0.0000E+000
 869.50  0.0000E+000
 870.00  0.0000E+000
 870.50  0.0000E+000
 871.00  0.0000E+000
 871.50  0.0000E+000
 872.00  0.0000E+000
 872.50  0.0000E+000
 873.00  0.0000E+000
 873.50  0.0000E+000
 874.00  0.0000E+000
 874.50  0.0000E+000
 875.00  0.0000E+000
 875.50  0.0000E+000
 876.00  0.0000E+000
 876.50  0.0000E+000
 877.00  0.0000E+000
 877.50  0.0000E+000
 878.00  0.0000E+000
 878.50  0.0000E+000
 879.00  0.0000E+000
 879.50  0.0000E+000
 880.00  0.0000E+000
 880.50  0.0000E+000
 881.00  0.0000E+000
 881.50  0.0000E+000
 882.00  0.0000E+000
 882.50  0.0000E+000
 883.00  0.0000E+000
 883.50  0.0000E+000
 884.00  0.0000E+000
 884.50  0.0000E+000
 885.00  0.0000E+000
 885.50  2.0998E-007
 886.00  4.3035E-007
 886.50  1.3539E-007
 887.00  0.0000E+000
 887.50  0.0000E+000
 888.00  0.0000E+000
 888.50  0.0000E+000
 889.00  0.0000E+000
 889.50  0.0000E+000
 890.00  0.0000E+000
 890.50  0.0000E+000
 891.00  0.0000E+000
 891.50  0.0000E+000
 892.00  0.0000E+000
 892.50  0.0000E+000
 893.00  0.0000E+000
 893.50  5.4679E-008
 894.00  2.9611E-007
 894.50  6.0745E-007
 895.00  5.3367E-007
 895.50  4.3470E-008
 896.00  0.0000E+000
 896.50  0.0000E+000
 897.00  0.0000E+000
 897.50  0.0000E+000
 898.00  0.0000E+000
 898.50  0.0000E+000
 899.00  0.0000E+000
 899.50  0.0000E+000
 900.00  0.0000E+000
 900.50  0.0000E+000
 901.00  0.0000E+000
 901.50  0.0000E+000
 902.00  0.0000E+000
 902.50  2.2992E-007
 903.00  1.8114E-007
 903.50  2.4264E-008
 904.00  3.1864E-007
 904.50  8.2656E-007
 905.00  1.2577E-006
 905.50  1.9418E-006
 906.00  2.5190E-006
 906.50  2.8382E-006
 907.00  2.8300E-006
 907.50  2.6243E-006
 908.00  2.1121E-006
 908.50  1.3090E-006
 909.00  6.6215E-007
 909.50  8.0488E-007
 910.00  1.2938E-006
 910.50  2.0265E-006
 911.00  3.2084E-006
 911.50  4.8147E-006
 912.00  5.7071E-006
 912.50  5.9573E-006
 913.00  5.8706E-006
 913.50  5.8274E-006
 914.00  4.9838E-006
 914.50  4.3245E-006
 915.00  3.7192E-006
 915.50  2.5661E-006
 916.00  1.7051E-006
 916.50  4.1825E-007
 917.00  5.4524E-007
 917.50  3.4074E-007
 918.00  3.0446E-007
 918.50  0.0000E+000
 919.00  0.0000E+000
 919.50  0.0000E+000
 920.00  0.0000E+000
 920.50  1.0231E-007
 921.00  7.3649E-007
 921.50  1.8476E-006
 922.00  2.7140E-006
 922.50  3.5782E-006
 923.00  4.0567E-006
 923.50  2.8945E-006
 924.00  9.4860E-007
 924.50  0.0000E+000
 925.00  0.0000E+000
 925.50  0.0000E+000
 926.00  0.0000E+000
 926.50  0.0000E+000
 927.00  0.0000E+000
 927.50  0.0000E+000
 928.00  0.0000E+000
 928.50  0.0000E+000
 929.00  0.0000E+000
 929.50  0.0000E+000
 930.00  3.2061E-007
 930.50  1.4533E-006
 931.00  2.5984E-006
 931.50  3.7169E-006
 932.00  3.2461E-006
 932.50  1.8138E-006
 933.00  1.6291E-006
 933.50  1.8044E-006
 934.00  8.2681E-007
 934.50  6.5308E-007
 935.00  0.0000E+000
 935.50  0.0000E+000
 936.00  0.0000E+000
 936.50  0.0000E+000
 937.00  0.0000E+000
 937.50  0.0000E+000
 938.00  0.0000E+000
 938.50  0.0000E+000
 939.00  0.0000E+000
 939.50  0.0000E+000
 940.00  0.0000E+000
 940.50  0.0000E+000
 941.00  0.0000E+000
 941.50  0.0000E+000
 942.00  8.0911E-008
 942.50  1.9241E-006
 943.00  3.7097E-006
 943.50  5.1663E-006
 944.00  7.0708E-006
 944.50  7.6845E-006
 945.00  6.1874E-006
 945.50  5.4613E-006
 946.00  5.2186E-006
 946.50  4.2323E-006
 947.00  4.5428E-006
 947.50  6.2912E-006
 948.00  7.8712E-006
 948.50  8.3462E-006
 949.00  7.6649E-006
 949.50  6.6178E-006
 950.00  5.6040E-006
 950.50  4.1336E-006
 951.00  2.9998E-006
 951.50  2.6441E-006
 952.00  2.6198E-006
 952.50  2.4307E-006
 953.00  1.3533E-006
 953.50  3.1597E-007
 954.00  0.0000E+000
 954.50  0.0000E+000
 955.00  0.0000E+000
 955.50  0.0000E+000
 956.00  0.0000E+000
 956.50  0.0000E+000
 957.00  0.0000E+000
 957.50  0.0000E+000
 958.00  0.0000E+000
 958.50  0.0000E+000
 959.00  0.0000E+000
 959.50  0.0000E+000
 960.00  0.0000E+000
 960.50  0.0000E+000
 961.00  0.0000E+000
 961.50  0.0000E+000
 962.00  0.0000E+000
 962.50  4.2159E-007
 963.00  2.6711E-006
 963.50  4.9606E-006
 964.00  6.1806E-006
 964.50  5.5519E-006
 965.00  4.5470E-006
 965.50  4.6531E-006
 966.00  3.5777E-006
 966.50  7.5909E-007
 967.00  0.0000E+000
 967.50  0.0000E+000
 968.00  0.0000E+000
 968.50  0.0000E+000
 969.00  7.1350E-008
 969.50  1.5806E-007
 970.00  0.0000E+000
 970.50  0.0000E+000
 971.00  0.0000E+000
 971.50  0.0000E+000
 972.00  0.0000E+000
 972.50  0.0000E+000
 973.00  0.0000E+000
 973.50  3.6613E-007
 974.00  4.2148E-006
 974.50  1.2110E-005
 975.00  1.7962E-005
 975.50  1.9543E-005
 976.00  1.7875E-005
 976.50  1.4821E-005
 977.00  1.1398E-005
 977.50  1.1014E-005
 978.00  1.2024E-005
 978.50  1.2601E-005
 979.00  1.1699E-005
 979.50  8.5911E-006
 980.00  6.2319E-006
 980.50  5.3011E-006
 981.00  5.5480E-006
 981.50  6.7991E-006
 982.00  8.7251E-006
 982.50  8.4324E-006
 983.00  5.1084E-006
 983.50  7.2424E-007
 984.00  0.0000E+000
 984.50  0.0000E+000
 985.00  0.0000E+000
 985.50  0.0000E+000
 986.00  1.1301E-006
 986.50  6.7508E-006
 987.00  1.2873E-005
 987.50  1.6412E-005
 988.00  1.8000E-005
 988.50  1.5402E-005
 989.00  9.8383E-006
 989.50  4.0467E-006
 990.00  5.2854E-007
 990.50  0.0000E+000
 991.00  0.0000E+000
 991.50  0.0000E+000
 992.00  0.0000E+000
 992.50  0.0000E+000
 993.00  0.0000E+000
 993.50  0.0000E+000
 994.00  0.0000E+000
 994.50  7.3432E-006
 995.00  9.1517E-006
 995.50  7.7304E-006
 996.00  1.1451E-005
 996.50  1.5477E-005
 997.00  1.0545E-005
 997.50  1.2440E-005
 998.00  1.5566E-005
 998.50  1.5427E-005
 999.00  1.0265E-005
 999.50  3.0843E-006
1000.00  1.7966E-007
1000.50  0.0000E+000
1001.00  0.0000E+000
1001.50  0.0000E+000
1002.00  0.0000E+000
1002.50  0.0000E+000
1003.00  0.0000E+000
1003.50  0.0000E+000
1004.00  0.0000E+000
1004.50  0.0000E+000
1005.00  0.0000E+000
1005.50  0.0000E+000
1006.00  0.0000E+000
1006.50  0.0000E+000
1007.00  0.0000E+000
1007.50  0.0000E+000
1008.00  0.0000E+000
1008.50  0.0000E+000
1009.00  0.0000E+000
1009.50  0.0000E+000
1010.00  0.0000E+000
1010.50  0.0000E+000
1011.00  0.0000E+000
1011.50  0.0000E+000
1012.00  0.0000E+000
1012.50  0.0000E+000
1013.00  0.0000E+000
1013.50  0.0000E+000
1014.00  0.0000E+000
1014.50  0.0000E+000
1015.00  0.0000E+000
1015.50  0.0000E+000
1016.00  0.0000E+000
1016.50  0.0000E+000
1017.00  0.0000E+000
1017.50  0.0000E+000
1018.00  0.0000E+000
1018.50  0.0000E+000
1019.00  0.0000E+000
1019.50  0.0000E+000
1020.00  0.0000E+000
1020.50  0.0000E+000
1021.00  0.0000E+000
1021.50  0.0000E+000
1022.00  0.0000E+000
1022.50  0.0000E+000
1023.00  0.0000E+000
1023.50  0.0000E+000
1024.00  0.0000E+000
1024.50  0.0000E+000
1025.00  0.0000E+000
1025.50  0.0000E+000
1026.00  0.0000E+000
1026.50  0.0000E+000
1027.00  0.0000E+000
1027.50  0.0000E+000
1028.00  0.0000E+000
1028.50  0.0000E+000
1029.00  0.0000E+000
1029.50  0.0000E+000
1030.00  0.0000E+000
1030.50  0.0000E+000
1031.00  0.0000E+000
1031.50  0.0000E+000
1032.00  0.0000E+000
1032.50  0.0000E+000
1033.00  0.0000E+000
1033.50  0.0000E+000
1034.00  0.0000E+000
1034.50  0.0000E+000
1035.00  0.0000E+000
1035.50  0.0000E+000
1036.00  0.0000E+000
1036.50  0.0000E+000
1037.00  0.0000E+000
1037.50  0.0000E+000
1038.00  0.0000E+000
1038.50  0.0000E+000
1039.00  0.0000E+000
1039.50  0.0000E+000
1040.00  0.0000E+000
1040.50  0.0000E+000
1041.00  0.0000E+000
1041.50  0.0000E+000
1042.00  0.0000E+000
1042.50  0.0000E+000
1043.00  0.0000E+000
1043.50  0.0000E+000
1044.00  0.0000E+000
1044.50  0.0000E+000
1045.00  0.0000E+000
1045.50  0.0000E+000
1046.00  0.0000E+000
1046.50  0.0000E+000
1047.00  0.0000E+000
1047.50  0.0000E+000
1048.00  0.0000E+000
1048.50  0.0000E+000
1049.00  0.0000E+000
1049.50  0.0000E+000
1050.00  0.0000E+000
1050.50  0.0000E+000
1051.00  0.0000E+000
1051.50  0.0000E+000
1052.00  0.0000E+000
1052.50  0.0000E+000
1053.00  0.0000E+000
1053.50  0.0000E+000
1054.00  0.0000E+000
1054.50  0.0000E+000
1055.00  0.0000E+000
1055.50  0.0000E+000
1056.00  0.0000E+000
1056.50  0.0000E+000
1057.00  0.0000E+000
1057.50  0.0000E+000
1058.00  0.0000E+000
1058.50  0.0000E+000
1059.00  0.0000E+000
1059.50  0.0000E+000
1060.00  0.0000E+000
1060.50  0.0000E+000
1061.00  0.0000E+000
1061.50  0.0000E+000
1062.00  0.0000E+000
1062.50  0.0000E+000
1063.00  0.0000E+000
1063.50  0.0000E+000
1064.00  0.0000E+000
1064.50  0.0000E+000
1065.00  0.0000E+000
1065.50  0.0000E+000
1066.00  0.0000E+000
1066.50  0.0000E+000
1067.00  0.0000E+000
1067.50  0.0000E+000
1068.00  0.0000E+000
1068.50  0.0000E+000
1069.00  0.0000E+000
1069.50  0.0000E+000
1070.00  0.0000E+000
1070.50  0.0000E+000
1071.00  0.0000E+000
1071.50  0.0000E+000
1072.00  0.0000E+000
1072.50  0.0000E+000
1073.00  0.0000E+000
1073.50  0.0000E+000
1074.00  0.0000E+000
1074.50  0.0000E+000
1075.00  0.0000E+000
1075.50  0.0000E+000
1076.00  0.0000E+000
1076.50  0.0000E+000
1077.00  0.0000E+000
1077.50  0.0000E+000
1078.00  0.0000E+000
1078.50  0.0000E+000
1079.00  0.0000E+000
1079.50  0.0000E+000
1080.00  0.0000E+000
1080.50  0.0000E+000
1081.00  0.0000E+000
1081.50  0.0000E+000
1082.00  0.0000E+000
1082.50  0.0000E+000
1083.00  0.0000E+000
1083.50  0.0000E+000
1084.00  0.0000E+000
1084.50  0.0000E+000
1085.00  0.0000E+000
1085.50  0.0000E+000
1086.00  0.0000E+000
1086.50  0.0000E+000
1087.00  0.0000E+000
1087.50  0.0000E+000
1088.00  0.0000E+000
1088.50  0.0000E+000
1089.00  0.0000E+000
1089.50  0.0000E+000
1090.00  0.0000E+000
1090.50  0.0000E+000
1091.00  0.0000E+000
1091.50  0.0000E+000
1092.00  0.0000E+000
1092.50  0.0000E+000
1093.00  0.0000E+000
1093.50  0.0000E+000
1094.00  0.0000E+000
1094.50  0.0000E+000
1095.00  0.0000E+000
1095.50  0.0000E+000
1096.00  0.0000E+000
1096.50  0.0000E+000
1097.00  0.0000E+000
1097.50  0.0000E+000
1098.00  0.0000E+000
1098.50  0.0000E+000
1099.00  0.0000E+000
1099.50  0.0000E+000
1100.00  0.0000E+000
1100.50  0.0000E+000
1101.00  0.0000E+000
1101.50  0.0000E+000
1102.00  0.0000E+000
1102.50  0.0000E+000
1103.00  0.0000E+000
1103.50  0.0000E+000
1104.00  0.0000E+000
1104.50  0.0000E+000
1105.00  0.0000E+000
1105.50  0.0000E+000
1106.00  0.0000E+000
1106.50  0.0000E+000
1107.00  0.0000E+000
1107.50  0.0000E+000
1108.00  0.0000E+000
1108.50  0.0000E+000
1109.00  0.0000E+000
1109.50  0.0000E+000
1110.00  0.0000E+000
1110.50  0.0000E+000
1111.00  0.0000E+000
1111.50  0.0000E+000
1112.00  0.0000E+000
1112.50  0.0000E+000
1113.00  0.0000E+000
1113.50  0.0000E+000
1114.00  0.0000E+000
1114.50  0.0000E+000
1115.00  0.0000E+000
1115.50  0.0000E+000
1116.00  0.0000E+000
1116.50  0.0000E+000
1117.00  0.0000E+000
1117.50  0.0000E+000
1118.00  0.0000E+000
1118.50  0.0000E+000
1119.00  0.0000E+000
1119.50  0.0000E+000
1120.00  0.0000E+000
1120.50  0.0000E+000
1121.00  0.0000E+000
1121.50  0.0000E+000
1122.00  0.0000E+000
1122.50  0.0000E+000
1123.00  0.0000E+000
1123.50  0.0000E+000
1124.00  0.0000E+000
1124.50  0.0000E+000
1125.00  0.0000E+000
1125.50  0.0000E+000
1126.00  0.0000E+000
1126.50  0.0000E+000
1127.00  0.0000E+000
1127.50  0.0000E+000
: 6
