# Supplementary material for: A photoconversion model for full spectral programming and multiplexing of optogenetic systems
Source: Mol Syst Biol. 2017 Apr 24;13(4):926. doi: 10.15252/msb.20167456 (PMC5408778; doi:10.15252/msb.20167456)
Supplement: Supplementary file 11 — Dataset EV3 [file MSB-13-926-s011.zip › dataset_ev3_led_data/led_calibration_data/EO_04/Jennie_c1/raw/10.IRR]

" File: 160129_calibrations\post-calibration\Jen
" RAD->  Wave:647.21nm  Pix:1050  Val:  0.000  Time:400ms  Avg:1  Sm:1  Sg:1  Tc:off  SNAP  Xt:1  Ch:1  Xtrig wnmcal >RAD-IS6.CAL
 180.00  0.0000E+000
 180.50  0.0000E+000
 181.00  0.0000E+000
 181.50  0.0000E+000
 182.00  0.0000E+000
 182.50  0.0000E+000
 183.00  0.0000E+000
 183.50  0.0000E+000
 184.00  0.0000E+000
 184.50  0.0000E+000
 185.00  0.0000E+000
 185.50  0.0000E+000
 186.00  0.0000E+000
 186.50  0.0000E+000
 187.00  0.0000E+000
 187.50  0.0000E+000
 188.00  0.0000E+000
 188.50  0.0000E+000
 189.00  0.0000E+000
 189.50  0.0000E+000
 190.00  0.0000E+000
 190.50  0.0000E+000
 191.00  0.0000E+000
 191.50  0.0000E+000
 192.00  0.0000E+000
 192.50  0.0000E+000
 193.00  0.0000E+000
 193.50  0.0000E+000
 194.00  0.0000E+000
 194.50  0.0000E+000
 195.00  0.0000E+000
 195.50  0.0000E+000
 196.00  0.0000E+000
 196.50  0.0000E+000
 197.00  0.0000E+000
 197.50  0.0000E+000
 198.00  0.0000E+000
 198.50  0.0000E+000
 199.00  0.0000E+000
 199.50  0.0000E+000
 200.00  0.0000E+000
 200.50  0.0000E+000
 201.00  0.0000E+000
 201.50  0.0000E+000
 202.00  0.0000E+000
 202.50  0.0000E+000
 203.00  0.0000E+000
 203.50  0.0000E+000
 204.00  0.0000E+000
 204.50  0.0000E+000
 205.00  0.0000E+000
 205.50  0.0000E+000
 206.00  0.0000E+000
 206.50  0.0000E+000
 207.00  0.0000E+000
 207.50  0.0000E+000
 208.00  0.0000E+000
 208.50  0.0000E+000
 209.00  0.0000E+000
 209.50  0.0000E+000
 210.00  0.0000E+000
 210.50  0.0000E+000
 211.00  0.0000E+000
 211.50  0.0000E+000
 212.00  0.0000E+000
 212.50  0.0000E+000
 213.00  0.0000E+000
 213.50  0.0000E+000
 214.00  0.0000E+000
 214.50  0.0000E+000
 215.00  0.0000E+000
 215.50  0.0000E+000
 216.00  0.0000E+000
 216.50  0.0000E+000
 217.00  0.0000E+000
 217.50  0.0000E+000
 218.00  0.0000E+000
 218.50  0.0000E+000
 219.00  0.0000E+000
 219.50  0.0000E+000
 220.00  0.0000E+000
 220.50  0.0000E+000
 221.00  0.0000E+000
 221.50  0.0000E+000
 222.00  0.0000E+000
 222.50  0.0000E+000
 223.00  0.0000E+000
 223.50  0.0000E+000
 224.00  0.0000E+000
 224.50  0.0000E+000
 225.00  0.0000E+000
 225.50  0.0000E+000
 226.00  0.0000E+000
 226.50  0.0000E+000
 227.00  0.0000E+000
 227.50  0.0000E+000
 228.00  0.0000E+000
 228.50  0.0000E+000
 229.00  0.0000E+000
 229.50  0.0000E+000
 230.00  0.0000E+000
 230.50  0.0000E+000
 231.00  0.0000E+000
 231.50  0.0000E+000
 232.00  0.0000E+000
 232.50  0.0000E+000
 233.00  0.0000E+000
 233.50  0.0000E+000
 234.00  0.0000E+000
 234.50  0.0000E+000
 235.00  0.0000E+000
 235.50  0.0000E+000
 236.00  0.0000E+000
 236.50  0.0000E+000
 237.00  0.0000E+000
 237.50  0.0000E+000
 238.00  0.0000E+000
 238.50  0.0000E+000
 239.00  0.0000E+000
 239.50  0.0000E+000
 240.00  0.0000E+000
 240.50  0.0000E+000
 241.00  0.0000E+000
 241.50  0.0000E+000
 242.00  0.0000E+000
 242.50  0.0000E+000
 243.00  0.0000E+000
 243.50  0.0000E+000
 244.00  0.0000E+000
 244.50  0.0000E+000
 245.00  0.0000E+000
 245.50  0.0000E+000
 246.00  0.0000E+000
 246.50  0.0000E+000
 247.00  0.0000E+000
 247.50  0.0000E+000
 248.00  0.0000E+000
 248.50  0.0000E+000
 249.00  0.0000E+000
 249.50  0.0000E+000
 250.00  0.0000E+000
 250.50  0.0000E+000
 251.00  0.0000E+000
 251.50  0.0000E+000
 252.00  0.0000E+000
 252.50  0.0000E+000
 253.00  0.0000E+000
 253.50  0.0000E+000
 254.00  0.0000E+000
 254.50  0.0000E+000
 255.00  0.0000E+000
 255.50  0.0000E+000
 256.00  0.0000E+000
 256.50  0.0000E+000
 257.00  0.0000E+000
 257.50  0.0000E+000
 258.00  0.0000E+000
 258.50  0.0000E+000
 259.00  0.0000E+000
 259.50  0.0000E+000
 260.00  0.0000E+000
 260.50  0.0000E+000
 261.00  0.0000E+000
 261.50  0.0000E+000
 262.00  0.0000E+000
 262.50  0.0000E+000
 263.00  0.0000E+000
 263.50  0.0000E+000
 264.00  0.0000E+000
 264.50  0.0000E+000
 265.00  0.0000E+000
 265.50  0.0000E+000
 266.00  0.0000E+000
 266.50  0.0000E+000
 267.00  0.0000E+000
 267.50  0.0000E+000
 268.00  0.0000E+000
 268.50  0.0000E+000
 269.00  0.0000E+000
 269.50  0.0000E+000
 270.00  0.0000E+000
 270.50  0.0000E+000
 271.00  0.0000E+000
 271.50  0.0000E+000
 272.00  0.0000E+000
 272.50  0.0000E+000
 273.00  0.0000E+000
 273.50  0.0000E+000
 274.00  0.0000E+000
 274.50  0.0000E+000
 275.00  0.0000E+000
 275.50  0.0000E+000
 276.00  0.0000E+000
 276.50  0.0000E+000
 277.00  0.0000E+000
 277.50  0.0000E+000
 278.00  0.0000E+000
 278.50  0.0000E+000
 279.00  0.0000E+000
 279.50  0.0000E+000
 280.00  0.0000E+000
 280.50  0.0000E+000
 281.00  0.0000E+000
 281.50  0.0000E+000
 282.00  0.0000E+000
 282.50  0.0000E+000
 283.00  0.0000E+000
 283.50  0.0000E+000
 284.00  0.0000E+000
 284.50  0.0000E+000
 285.00  0.0000E+000
 285.50  0.0000E+000
 286.00  0.0000E+000
 286.50  0.0000E+000
 287.00  0.0000E+000
 287.50  0.0000E+000
 288.00  0.0000E+000
 288.50  0.0000E+000
 289.00  0.0000E+000
 289.50  0.0000E+000
 290.00  0.0000E+000
 290.50  0.0000E+000
 291.00  0.0000E+000
 291.50  0.0000E+000
 292.00  0.0000E+000
 292.50  0.0000E+000
 293.00  0.0000E+000
 293.50  0.0000E+000
 294.00  0.0000E+000
 294.50  0.0000E+000
 295.00  0.0000E+000
 295.50  0.0000E+000
 296.00  0.0000E+000
 296.50  0.0000E+000
 297.00  0.0000E+000
 297.50  0.0000E+000
 298.00  0.0000E+000
 298.50  0.0000E+000
 299.00  0.0000E+000
 299.50  0.0000E+000
 300.00  0.0000E+000
 300.50  0.0000E+000
 301.00  0.0000E+000
 301.50  0.0000E+000
 302.00  0.0000E+000
 302.50  0.0000E+000
 303.00  0.0000E+000
 303.50  0.0000E+000
 304.00  0.0000E+000
 304.50  0.0000E+000
 305.00  0.0000E+000
 305.50  0.0000E+000
 306.00  0.0000E+000
 306.50  0.0000E+000
 307.00  0.0000E+000
 307.50  0.0000E+000
 308.00  0.0000E+000
 308.50  0.0000E+000
 309.00  0.0000E+000
 309.50  0.0000E+000
 310.00  0.0000E+000
 310.50  0.0000E+000
 311.00  0.0000E+000
 311.50  0.0000E+000
 312.00  0.0000E+000
 312.50  0.0000E+000
 313.00  0.0000E+000
 313.50  0.0000E+000
 314.00  0.0000E+000
 314.50  0.0000E+000
 315.00  0.0000E+000
 315.50  0.0000E+000
 316.00  0.0000E+000
 316.50  0.0000E+000
 317.00  0.0000E+000
 317.50  0.0000E+000
 318.00  0.0000E+000
 318.50  0.0000E+000
 319.00  0.0000E+000
 319.50  0.0000E+000
 320.00  0.0000E+000
 320.50  0.0000E+000
 321.00  0.0000E+000
 321.50  0.0000E+000
 322.00  0.0000E+000
 322.50  0.0000E+000
 323.00  0.0000E+000
 323.50  0.0000E+000
 324.00  0.0000E+000
 324.50  0.0000E+000
 325.00  0.0000E+000
 325.50  0.0000E+000
 326.00  0.0000E+000
 326.50  0.0000E+000
 327.00  0.0000E+000
 327.50  0.0000E+000
 328.00  0.0000E+000
 328.50  0.0000E+000
 329.00  0.0000E+000
 329.50  0.0000E+000
 330.00  0.0000E+000
 330.50  0.0000E+000
 331.00  0.0000E+000
 331.50  0.0000E+000
 332.00  0.0000E+000
 332.50  0.0000E+000
 333.00  0.0000E+000
 333.50  0.0000E+000
 334.00  0.0000E+000
 334.50  0.0000E+000
 335.00  0.0000E+000
 335.50  0.0000E+000
 336.00  0.0000E+000
 336.50  0.0000E+000
 337.00  0.0000E+000
 337.50  0.0000E+000
 338.00  0.0000E+000
 338.50  0.0000E+000
 339.00  0.0000E+000
 339.50  0.0000E+000
 340.00  0.0000E+000
 340.50  0.0000E+000
 341.00  0.0000E+000
 341.50  0.0000E+000
 342.00  0.0000E+000
 342.50  0.0000E+000
 343.00  0.0000E+000
 343.50  0.0000E+000
 344.00  0.0000E+000
 344.50  0.0000E+000
 345.00  0.0000E+000
 345.50  0.0000E+000
 346.00  0.0000E+000
 346.50  0.0000E+000
 347.00  0.0000E+000
 347.50  0.0000E+000
 348.00  0.0000E+000
 348.50  0.0000E+000
 349.00  0.0000E+000
 349.50  0.0000E+000
 350.00  0.0000E+000
 350.50  0.0000E+000
 351.00  0.0000E+000
 351.50  0.0000E+000
 352.00  0.0000E+000
 352.50  0.0000E+000
 353.00  0.0000E+000
 353.50  0.0000E+000
 354.00  0.0000E+000
 354.50  0.0000E+000
 355.00  0.0000E+000
 355.50  0.0000E+000
 356.00  0.0000E+000
 356.50  0.0000E+000
 357.00  0.0000E+000
 357.50  0.0000E+000
 358.00  0.0000E+000
 358.50  0.0000E+000
 359.00  0.0000E+000
 359.50  0.0000E+000
 360.00  0.0000E+000
 360.50  0.0000E+000
 361.00  0.0000E+000
 361.50  0.0000E+000
 362.00  0.0000E+000
 362.50  7.2133E-010
 363.00  2.7440E-008
 363.50  1.2456E-007
 364.00  2.0224E-007
 364.50  2.4363E-007
 365.00  3.0884E-007
 365.50  3.5435E-007
 366.00  3.6533E-007
 366.50  3.7037E-007
 367.00  3.9605E-007
 367.50  4.1315E-007
 368.00  4.0849E-007
 368.50  4.1189E-007
 369.00  4.0811E-007
 369.50  3.5159E-007
 370.00  2.7348E-007
 370.50  2.6595E-007
 371.00  2.6139E-007
 371.50  2.6670E-007
 372.00  2.5730E-007
 372.50  2.0588E-007
 373.00  1.1442E-007
 373.50  3.2506E-008
 374.00  1.8048E-008
 374.50  6.1627E-008
 375.00  1.1848E-007
 375.50  2.3279E-007
 376.00  3.1996E-007
 376.50  3.4939E-007
 377.00  3.4505E-007
 377.50  3.0993E-007
 378.00  2.3121E-007
 378.50  1.6545E-007
 379.00  1.8205E-007
 379.50  2.3320E-007
 380.00  3.4545E-007
 380.50  4.0772E-007
 381.00  4.4612E-007
 381.50  4.5100E-007
 382.00  3.5227E-007
 382.50  3.1083E-007
 383.00  2.9990E-007
 383.50  2.9976E-007
 384.00  3.3494E-007
 384.50  3.3021E-007
 385.00  2.9087E-007
 385.50  2.4516E-007
 386.00  1.7972E-007
 386.50  1.1403E-007
 387.00  6.9506E-008
 387.50  5.2087E-008
 388.00  1.9234E-008
 388.50  5.6328E-009
 389.00  9.2107E-009
 389.50  2.2298E-009
 390.00  0.0000E+000
 390.50  0.0000E+000
 391.00  0.0000E+000
 391.50  0.0000E+000
 392.00  0.0000E+000
 392.50  0.0000E+000
 393.00  0.0000E+000
 393.50  0.0000E+000
 394.00  0.0000E+000
 394.50  0.0000E+000
 395.00  0.0000E+000
 395.50  0.0000E+000
 396.00  0.0000E+000
 396.50  0.0000E+000
 397.00  0.0000E+000
 397.50  0.0000E+000
 398.00  0.0000E+000
 398.50  0.0000E+000
 399.00  0.0000E+000
 399.50  0.0000E+000
 400.00  8.2022E-008
 400.50  2.0285E-007
 401.00  1.7471E-007
 401.50  5.6728E-008
 402.00  3.9662E-009
 402.50  0.0000E+000
 403.00  0.0000E+000
 403.50  0.0000E+000
 404.00  0.0000E+000
 404.50  3.2282E-008
 405.00  3.4811E-008
 405.50  3.0373E-008
 406.00  4.4359E-008
 406.50  6.3570E-008
 407.00  1.0433E-007
 407.50  1.8515E-007
 408.00  2.8117E-007
 408.50  3.8131E-007
 409.00  4.7825E-007
 409.50  5.3248E-007
 410.00  5.5248E-007
 410.50  5.2160E-007
 411.00  4.4983E-007
 411.50  3.6311E-007
 412.00  2.8820E-007
 412.50  2.0183E-007
 413.00  1.6671E-007
 413.50  1.0442E-007
 414.00  6.7559E-008
 414.50  4.4076E-008
 415.00  7.7976E-008
 415.50  9.6423E-008
 416.00  1.1504E-007
 416.50  1.4357E-007
 417.00  1.3557E-007
 417.50  5.8843E-008
 418.00  5.3008E-008
 418.50  1.2878E-008
 419.00  0.0000E+000
 419.50  0.0000E+000
 420.00  0.0000E+000
 420.50  0.0000E+000
 421.00  0.0000E+000
 421.50  3.3263E-008
 422.00  6.6019E-008
 422.50  6.9136E-008
 423.00  2.0743E-009
 423.50  0.0000E+000
 424.00  0.0000E+000
 424.50  0.0000E+000
 425.00  1.2493E-008
 425.50  1.1227E-007
 426.00  2.2538E-007
 426.50  3.6078E-007
 427.00  5.9286E-007
 427.50  8.5732E-007
 428.00  8.7841E-007
 428.50  9.1539E-007
 429.00  8.6905E-007
 429.50  6.9724E-007
 430.00  6.4163E-007
 430.50  6.2260E-007
 431.00  5.7945E-007
 431.50  5.4574E-007
 432.00  5.5572E-007
 432.50  5.3439E-007
 433.00  4.8112E-007
 433.50  4.4383E-007
 434.00  3.6189E-007
 434.50  2.4805E-007
 435.00  1.7393E-007
 435.50  7.7957E-008
 436.00  1.3958E-008
 436.50  4.5851E-009
 437.00  3.6004E-008
 437.50  8.9525E-008
 438.00  1.5616E-007
 438.50  2.2863E-007
 439.00  2.7686E-007
 439.50  3.2621E-007
 440.00  3.7523E-007
 440.50  3.5504E-007
 441.00  3.1872E-007
 441.50  2.9201E-007
 442.00  2.3953E-007
 442.50  2.0072E-007
 443.00  1.8172E-007
 443.50  1.4420E-007
 444.00  1.1902E-007
 444.50  1.2721E-007
 445.00  9.2529E-008
 445.50  9.8846E-008
 446.00  1.0831E-007
 446.50  1.3472E-007
 447.00  1.7337E-007
 447.50  2.5576E-007
 448.00  3.7044E-007
 448.50  4.8377E-007
 449.00  5.7797E-007
 449.50  6.4296E-007
 450.00  6.4856E-007
 450.50  6.1885E-007
 451.00  5.5064E-007
 451.50  4.5790E-007
 452.00  3.5796E-007
 452.50  2.4028E-007
 453.00  1.2879E-007
 453.50  6.5832E-008
 454.00  4.3469E-008
 454.50  1.8750E-008
 455.00  8.2889E-009
 455.50  1.3393E-008
 456.00  3.8853E-008
 456.50  5.0334E-008
 457.00  8.1764E-008
 457.50  1.1078E-007
 458.00  1.0761E-007
 458.50  1.2744E-007
 459.00  1.8357E-007
 459.50  2.1902E-007
 460.00  2.4007E-007
 460.50  2.5441E-007
 461.00  2.1787E-007
 461.50  1.7798E-007
 462.00  1.6847E-007
 462.50  1.7046E-007
 463.00  1.6167E-007
 463.50  1.6544E-007
 464.00  1.3616E-007
 464.50  1.3267E-007
 465.00  1.1132E-007
 465.50  1.1976E-007
 466.00  1.3201E-007
 466.50  1.5095E-007
 467.00  1.5636E-007
 467.50  1.6837E-007
 468.00  1.9554E-007
 468.50  2.2359E-007
 469.00  2.3877E-007
 469.50  2.4180E-007
 470.00  2.6901E-007
 470.50  2.8727E-007
 471.00  2.8723E-007
 471.50  2.7402E-007
 472.00  2.4759E-007
 472.50  2.1612E-007
 473.00  1.9120E-007
 473.50  2.1078E-007
 474.00  2.8473E-007
 474.50  3.6427E-007
 475.00  4.0823E-007
 475.50  4.7162E-007
 476.00  5.0804E-007
 476.50  5.0648E-007
 477.00  5.0154E-007
 477.50  4.8456E-007
 478.00  4.5832E-007
 478.50  4.5215E-007
 479.00  4.0479E-007
 479.50  3.4848E-007
 480.00  3.5015E-007
 480.50  3.3249E-007
 481.00  3.0505E-007
 481.50  3.3177E-007
 482.00  3.1590E-007
 482.50  2.6081E-007
 483.00  2.1349E-007
 483.50  1.7372E-007
 484.00  1.1238E-007
 484.50  1.1278E-007
 485.00  1.4176E-007
 485.50  2.2457E-007
 486.00  3.1698E-007
 486.50  3.9154E-007
 487.00  4.3321E-007
 487.50  4.2660E-007
 488.00  3.9984E-007
 488.50  3.7197E-007
 489.00  3.9177E-007
 489.50  4.1504E-007
 490.00  4.3830E-007
 490.50  4.6799E-007
 491.00  4.9090E-007
 491.50  5.0830E-007
 492.00  5.2689E-007
 492.50  5.7281E-007
 493.00  6.2655E-007
 493.50  7.2207E-007
 494.00  8.4359E-007
 494.50  1.0101E-006
 495.00  1.1441E-006
 495.50  1.2913E-006
 496.00  1.4134E-006
 496.50  1.5252E-006
 497.00  1.6342E-006
 497.50  1.7427E-006
 498.00  1.8397E-006
 498.50  1.9503E-006
 499.00  2.0705E-006
 499.50  2.1979E-006
 500.00  2.3377E-006
 500.50  2.4888E-006
 501.00  2.6281E-006
 501.50  2.8048E-006
 502.00  3.0207E-006
 502.50  3.2334E-006
 503.00  3.4970E-006
 503.50  3.8359E-006
 504.00  4.2284E-006
 504.50  4.6359E-006
 505.00  5.1002E-006
 505.50  5.5523E-006
 506.00  5.9803E-006
 506.50  6.4242E-006
 507.00  6.9231E-006
 507.50  7.4631E-006
 508.00  8.0156E-006
 508.50  8.6488E-006
 509.00  9.3091E-006
 509.50  1.0029E-005
 510.00  1.0849E-005
 510.50  1.1722E-005
 511.00  1.2660E-005
 511.50  1.3695E-005
 512.00  1.4786E-005
 512.50  1.5951E-005
 513.00  1.7176E-005
 513.50  1.8480E-005
 514.00  1.9865E-005
 514.50  2.1292E-005
 515.00  2.2811E-005
 515.50  2.4374E-005
 516.00  2.5998E-005
 516.50  2.7755E-005
 517.00  2.9588E-005
 517.50  3.1464E-005
 518.00  3.3353E-005
 518.50  3.5150E-005
 519.00  3.6858E-005
 519.50  3.8509E-005
 520.00  4.0125E-005
 520.50  4.1645E-005
 521.00  4.3154E-005
 521.50  4.4698E-005
 522.00  4.6264E-005
 522.50  4.7889E-005
 523.00  4.9590E-005
 523.50  5.1314E-005
 524.00  5.3051E-005
 524.50  5.4799E-005
 525.00  5.6572E-005
 525.50  5.8350E-005
 526.00  6.0104E-005
 526.50  6.1822E-005
 527.00  6.3502E-005
 527.50  6.5154E-005
 528.00  6.6822E-005
 528.50  6.8527E-005
 529.00  7.0253E-005
 529.50  7.1976E-005
 530.00  7.3706E-005
 530.50  7.5416E-005
 531.00  7.7036E-005
 531.50  7.8558E-005
 532.00  7.9917E-005
 532.50  8.1092E-005
 533.00  8.2177E-005
 533.50  8.3202E-005
 534.00  8.4143E-005
 534.50  8.4939E-005
 535.00  8.5640E-005
 535.50  8.6169E-005
 536.00  8.6569E-005
 536.50  8.6893E-005
 537.00  8.7217E-005
 537.50  8.7395E-005
 538.00  8.7492E-005
 538.50  8.7499E-005
 539.00  8.7446E-005
 539.50  8.7295E-005
 540.00  8.7056E-005
 540.50  8.6772E-005
 541.00  8.6482E-005
 541.50  8.6128E-005
 542.00  8.5802E-005
 542.50  8.5381E-005
 543.00  8.4887E-005
 543.50  8.4279E-005
 544.00  8.3552E-005
 544.50  8.2784E-005
 545.00  8.2026E-005
 545.50  8.1237E-005
 546.00  8.0373E-005
 546.50  7.9542E-005
 547.00  7.8694E-005
 547.50  7.7713E-005
 548.00  7.6644E-005
 548.50  7.5476E-005
 549.00  7.4082E-005
 549.50  7.2554E-005
 550.00  7.1000E-005
 550.50  6.9486E-005
 551.00  6.7868E-005
 551.50  6.6252E-005
 552.00  6.4715E-005
 552.50  6.3173E-005
 553.00  6.1616E-005
 553.50  6.0224E-005
 554.00  5.8850E-005
 554.50  5.7406E-005
 555.00  5.5943E-005
 555.50  5.4500E-005
 556.00  5.3113E-005
 556.50  5.1734E-005
 557.00  5.0438E-005
 557.50  4.9168E-005
 558.00  4.7889E-005
 558.50  4.6501E-005
 559.00  4.5143E-005
 559.50  4.3804E-005
 560.00  4.2572E-005
 560.50  4.1408E-005
 561.00  4.0356E-005
 561.50  3.9397E-005
 562.00  3.8465E-005
 562.50  3.7508E-005
 563.00  3.6575E-005
 563.50  3.5591E-005
 564.00  3.4625E-005
 564.50  3.3646E-005
 565.00  3.2792E-005
 565.50  3.1992E-005
 566.00  3.1210E-005
 566.50  3.0460E-005
 567.00  2.9760E-005
 567.50  2.9047E-005
 568.00  2.8319E-005
 568.50  2.7669E-005
 569.00  2.6942E-005
 569.50  2.6218E-005
 570.00  2.5506E-005
 570.50  2.4863E-005
 571.00  2.4266E-005
 571.50  2.3770E-005
 572.00  2.3191E-005
 572.50  2.2701E-005
 573.00  2.2263E-005
 573.50  2.1733E-005
 574.00  2.1284E-005
 574.50  2.0905E-005
 575.00  2.0410E-005
 575.50  1.9860E-005
 576.00  1.9354E-005
 576.50  1.8795E-005
 577.00  1.8226E-005
 577.50  1.7707E-005
 578.00  1.7247E-005
 578.50  1.6827E-005
 579.00  1.6459E-005
 579.50  1.6003E-005
 580.00  1.5551E-005
 580.50  1.5119E-005
 581.00  1.4759E-005
 581.50  1.4393E-005
 582.00  1.4128E-005
 582.50  1.3806E-005
 583.00  1.3449E-005
 583.50  1.3062E-005
 584.00  1.2654E-005
 584.50  1.2222E-005
 585.00  1.1810E-005
 585.50  1.1505E-005
 586.00  1.1214E-005
 586.50  1.1022E-005
 587.00  1.0787E-005
 587.50  1.0595E-005
 588.00  1.0445E-005
 588.50  1.0388E-005
 589.00  1.0335E-005
 589.50  1.0305E-005
 590.00  1.0205E-005
 590.50  9.9725E-006
 591.00  9.7344E-006
 591.50  9.5374E-006
 592.00  9.2984E-006
 592.50  9.1412E-006
 593.00  8.9309E-006
 593.50  8.8394E-006
 594.00  8.6282E-006
 594.50  8.5152E-006
 595.00  8.3396E-006
 595.50  8.1700E-006
 596.00  7.9567E-006
 596.50  7.7663E-006
 597.00  7.6309E-006
 597.50  7.4665E-006
 598.00  7.3014E-006
 598.50  7.1511E-006
 599.00  6.8560E-006
 599.50  6.6315E-006
 600.00  6.4276E-006
 600.50  6.3002E-006
 601.00  6.2444E-006
 601.50  6.1596E-006
 602.00  6.0801E-006
 602.50  5.9882E-006
 603.00  5.8245E-006
 603.50  5.7173E-006
 604.00  5.6881E-006
 604.50  5.7030E-006
 605.00  5.7048E-006
 605.50  5.6750E-006
 606.00  5.5863E-006
 606.50  5.3644E-006
 607.00  5.1408E-006
 607.50  4.8862E-006
 608.00  4.6097E-006
 608.50  4.3972E-006
 609.00  4.1850E-006
 609.50  4.0533E-006
 610.00  4.0407E-006
 610.50  4.0093E-006
 611.00  3.8531E-006
 611.50  3.8237E-006
 612.00  3.7393E-006
 612.50  3.7034E-006
 613.00  3.8013E-006
 613.50  4.0850E-006
 614.00  4.2599E-006
 614.50  4.3874E-006
 615.00  4.5137E-006
 615.50  4.5413E-006
 616.00  4.4445E-006
 616.50  4.3793E-006
 617.00  4.4211E-006
 617.50  4.3640E-006
 618.00  4.2936E-006
 618.50  4.2698E-006
 619.00  4.2813E-006
 619.50  4.2660E-006
 620.00  4.4006E-006
 620.50  4.5186E-006
 621.00  4.6588E-006
 621.50  4.8242E-006
 622.00  4.8995E-006
 622.50  4.9812E-006
 623.00  4.9806E-006
 623.50  4.8802E-006
 624.00  4.6397E-006
 624.50  4.2950E-006
 625.00  3.8948E-006
 625.50  3.5156E-006
 626.00  3.2031E-006
 626.50  2.9914E-006
 627.00  2.8406E-006
 627.50  2.7701E-006
 628.00  2.6863E-006
 628.50  2.5507E-006
 629.00  2.4935E-006
 629.50  2.4234E-006
 630.00  2.4272E-006
 630.50  2.5388E-006
 631.00  2.6251E-006
 631.50  2.7459E-006
 632.00  2.8473E-006
 632.50  2.8917E-006
 633.00  2.9373E-006
 633.50  2.9417E-006
 634.00  3.0498E-006
 634.50  3.1085E-006
 635.00  3.2255E-006
 635.50  3.1709E-006
 636.00  2.9202E-006
 636.50  2.4601E-006
 637.00  2.3714E-006
 637.50  2.1377E-006
 638.00  2.1943E-006
 638.50  2.3213E-006
 639.00  2.3671E-006
 639.50  2.3229E-006
 640.00  2.2712E-006
 640.50  2.3424E-006
 641.00  2.4295E-006
 641.50  2.5694E-006
 642.00  2.7252E-006
 642.50  2.7790E-006
 643.00  2.7283E-006
 643.50  2.6988E-006
 644.00  2.5504E-006
 644.50  2.3870E-006
 645.00  2.2921E-006
 645.50  2.3118E-006
 646.00  2.2711E-006
 646.50  2.1711E-006
 647.00  2.0371E-006
 647.50  1.8181E-006
 648.00  1.6740E-006
 648.50  1.6331E-006
 649.00  1.7198E-006
 649.50  2.1582E-006
 650.00  2.4126E-006
 650.50  2.4257E-006
 651.00  2.3279E-006
 651.50  2.1648E-006
 652.00  1.7271E-006
 652.50  1.5351E-006
 653.00  1.4202E-006
 653.50  1.4094E-006
 654.00  1.4165E-006
 654.50  1.2629E-006
 655.00  9.8825E-007
 655.50  7.1788E-007
 656.00  4.6539E-007
 656.50  3.3902E-007
 657.00  4.8689E-007
 657.50  7.1087E-007
 658.00  7.7607E-007
 658.50  8.8525E-007
 659.00  1.0741E-006
 659.50  1.2099E-006
 660.00  1.3517E-006
 660.50  1.6613E-006
 661.00  1.9366E-006
 661.50  2.0204E-006
 662.00  2.1010E-006
 662.50  2.2256E-006
 663.00  2.1983E-006
 663.50  2.0092E-006
 664.00  2.2966E-006
 664.50  2.6290E-006
 665.00  2.8040E-006
 665.50  2.9941E-006
 666.00  3.0580E-006
 666.50  2.7533E-006
 667.00  2.3634E-006
 667.50  2.0346E-006
 668.00  1.7730E-006
 668.50  1.5873E-006
 669.00  1.6126E-006
 669.50  1.7919E-006
 670.00  1.7180E-006
 670.50  1.6110E-006
 671.00  1.4990E-006
 671.50  1.3242E-006
 672.00  1.0027E-006
 672.50  9.2178E-007
 673.00  9.7120E-007
 673.50  9.7220E-007
 674.00  8.8905E-007
 674.50  9.3329E-007
 675.00  8.3606E-007
 675.50  6.2678E-007
 676.00  5.1940E-007
 676.50  4.9018E-007
 677.00  3.4905E-007
 677.50  4.2578E-007
 678.00  2.9927E-007
 678.50  3.0462E-007
 679.00  4.3066E-007
 679.50  5.3334E-007
 680.00  6.7939E-007
 680.50  9.1219E-007
 681.00  1.0327E-006
 681.50  9.6306E-007
 682.00  8.7087E-007
 682.50  9.0931E-007
 683.00  9.4942E-007
 683.50  1.0367E-006
 684.00  1.1424E-006
 684.50  1.2278E-006
 685.00  1.2467E-006
 685.50  1.2620E-006
 686.00  1.3777E-006
 686.50  1.5930E-006
 687.00  1.7739E-006
 687.50  2.0240E-006
 688.00  1.8343E-006
 688.50  1.6087E-006
 689.00  1.4304E-006
 689.50  1.0486E-006
 690.00  9.3522E-007
 690.50  9.9936E-007
 691.00  7.6537E-007
 691.50  5.9786E-007
 692.00  5.1799E-007
 692.50  6.0946E-007
 693.00  6.6057E-007
 693.50  1.0714E-006
 694.00  1.5834E-006
 694.50  2.0849E-006
 695.00  2.3330E-006
 695.50  2.5777E-006
 696.00  2.6340E-006
 696.50  2.5347E-006
 697.00  2.3808E-006
 697.50  2.3405E-006
 698.00  2.3782E-006
 698.50  2.3460E-006
 699.00  2.1951E-006
 699.50  2.0962E-006
 700.00  1.8920E-006
 700.50  1.5151E-006
 701.00  1.2969E-006
 701.50  1.1945E-006
 702.00  1.0789E-006
 702.50  1.0843E-006
 703.00  1.1802E-006
 703.50  1.0849E-006
 704.00  8.6425E-007
 704.50  7.3958E-007
 705.00  7.9910E-007
 705.50  8.4374E-007
 706.00  1.0459E-006
 706.50  1.1460E-006
 707.00  1.0103E-006
 707.50  7.7227E-007
 708.00  7.7581E-007
 708.50  8.3067E-007
 709.00  9.9305E-007
 709.50  1.1102E-006
 710.00  1.3234E-006
 710.50  1.3583E-006
 711.00  1.1893E-006
 711.50  1.0512E-006
 712.00  8.4220E-007
 712.50  3.1070E-007
 713.00  2.8634E-008
 713.50  0.0000E+000
 714.00  0.0000E+000
 714.50  0.0000E+000
 715.00  2.9584E-007
 715.50  0.0000E+000
 716.00  0.0000E+000
 716.50  0.0000E+000
 717.00  0.0000E+000
 717.50  1.4707E-007
 718.00  5.6168E-007
 718.50  7.1540E-007
 719.00  6.9514E-007
 719.50  4.6432E-007
 720.00  2.2337E-007
 720.50  4.7346E-008
 721.00  0.0000E+000
 721.50  0.0000E+000
 722.00  0.0000E+000
 722.50  0.0000E+000
 723.00  0.0000E+000
 723.50  0.0000E+000
 724.00  0.0000E+000
 724.50  1.9534E-008
 725.00  1.0707E-007
 725.50  1.9418E-007
 726.00  5.5723E-007
 726.50  9.2535E-007
 727.00  9.7440E-007
 727.50  7.9007E-007
 728.00  6.5653E-007
 728.50  6.1577E-007
 729.00  6.4169E-007
 729.50  7.0442E-007
 730.00  1.0189E-006
 730.50  1.1475E-006
 731.00  1.0513E-006
 731.50  8.3636E-007
 732.00  6.4840E-007
 732.50  2.7831E-007
 733.00  9.7880E-009
 733.50  0.0000E+000
 734.00  0.0000E+000
 734.50  1.6576E-009
 735.00  5.7135E-008
 735.50  2.2940E-007
 736.00  5.0240E-007
 736.50  7.6906E-007
 737.00  9.3614E-007
 737.50  1.0878E-006
 738.00  1.1410E-006
 738.50  1.2143E-006
 739.00  1.2134E-006
 739.50  1.4449E-006
 740.00  1.2428E-006
 740.50  1.0801E-006
 741.00  6.8294E-007
 741.50  3.0295E-007
 742.00  0.0000E+000
 742.50  0.0000E+000
 743.00  0.0000E+000
 743.50  0.0000E+000
 744.00  0.0000E+000
 744.50  0.0000E+000
 745.00  0.0000E+000
 745.50  0.0000E+000
 746.00  0.0000E+000
 746.50  0.0000E+000
 747.00  0.0000E+000
 747.50  0.0000E+000
 748.00  0.0000E+000
 748.50  0.0000E+000
 749.00  2.1963E-008
 749.50  1.0348E-007
 750.00  1.6212E-008
 750.50  1.3360E-008
 751.00  0.0000E+000
 751.50  0.0000E+000
 752.00  0.0000E+000
 752.50  0.0000E+000
 753.00  0.0000E+000
 753.50  0.0000E+000
 754.00  0.0000E+000
 754.50  0.0000E+000
 755.00  6.8117E-008
 755.50  1.3357E-007
 756.00  1.6675E-007
 756.50  2.4583E-007
 757.00  3.2458E-007
 757.50  4.0240E-007
 758.00  6.3496E-007
 758.50  8.9723E-007
 759.00  9.9845E-007
 759.50  1.0044E-006
 760.00  8.7929E-007
 760.50  7.5327E-007
 761.00  9.4504E-007
 761.50  1.3355E-006
 762.00  1.9550E-006
 762.50  2.6512E-006
 763.00  3.7426E-006
 763.50  4.2429E-006
 764.00  4.3349E-006
 764.50  4.1500E-006
 765.00  3.9392E-006
 765.50  2.8938E-006
 766.00  2.6182E-006
 766.50  2.5058E-006
 767.00  1.9996E-006
 767.50  1.6535E-006
 768.00  1.4911E-006
 768.50  9.7889E-007
 769.00  9.2717E-007
 769.50  1.3393E-006
 770.00  1.1084E-006
 770.50  7.4817E-007
 771.00  6.8633E-007
 771.50  3.9777E-007
 772.00  5.7719E-008
 772.50  0.0000E+000
 773.00  0.0000E+000
 773.50  0.0000E+000
 774.00  0.0000E+000
 774.50  0.0000E+000
 775.00  0.0000E+000
 775.50  0.0000E+000
 776.00  0.0000E+000
 776.50  0.0000E+000
 777.00  0.0000E+000
 777.50  0.0000E+000
 778.00  0.0000E+000
 778.50  0.0000E+000
 779.00  0.0000E+000
 779.50  0.0000E+000
 780.00  0.0000E+000
 780.50  0.0000E+000
 781.00  0.0000E+000
 781.50  0.0000E+000
 782.00  0.0000E+000
 782.50  0.0000E+000
 783.00  5.7544E-009
 783.50  2.5529E-007
 784.00  5.3532E-007
 784.50  4.7892E-007
 785.00  2.2714E-007
 785.50  0.0000E+000
 786.00  3.6621E-008
 786.50  1.3471E-007
 787.00  1.3470E-007
 787.50  1.8173E-007
 788.00  1.2112E-007
 788.50  0.0000E+000
 789.00  0.0000E+000
 789.50  0.0000E+000
 790.00  0.0000E+000
 790.50  0.0000E+000
 791.00  0.0000E+000
 791.50  0.0000E+000
 792.00  0.0000E+000
 792.50  0.0000E+000
 793.00  0.0000E+000
 793.50  0.0000E+000
 794.00  0.0000E+000
 794.50  0.0000E+000
 795.00  0.0000E+000
 795.50  0.0000E+000
 796.00  0.0000E+000
 796.50  2.6602E-009
 797.00  7.1389E-008
 797.50  2.7656E-007
 798.00  3.2009E-007
 798.50  2.2377E-007
 799.00  1.2744E-007
 799.50  2.2744E-008
 800.00  0.0000E+000
 800.50  0.0000E+000
 801.00  0.0000E+000
 801.50  0.0000E+000
 802.00  0.0000E+000
 802.50  0.0000E+000
 803.00  0.0000E+000
 803.50  0.0000E+000
 804.00  0.0000E+000
 804.50  5.7769E-008
 805.00  3.3595E-007
 805.50  8.2744E-007
 806.00  1.0303E-006
 806.50  7.2951E-007
 807.00  6.4281E-007
 807.50  5.5623E-007
 808.00  3.3550E-007
 808.50  7.7544E-008
 809.00  0.0000E+000
 809.50  0.0000E+000
 810.00  0.0000E+000
 810.50  0.0000E+000
 811.00  0.0000E+000
 811.50  5.1770E-008
 812.00  7.4046E-007
 812.50  1.4316E-006
 813.00  1.7133E-006
 813.50  1.9974E-006
 814.00  1.7375E-006
 814.50  1.2580E-006
 815.00  6.6751E-007
 815.50  1.8340E-007
 816.00  0.0000E+000
 816.50  0.0000E+000
 817.00  0.0000E+000
 817.50  0.0000E+000
 818.00  0.0000E+000
 818.50  0.0000E+000
 819.00  0.0000E+000
 819.50  0.0000E+000
 820.00  0.0000E+000
 820.50  0.0000E+000
 821.00  0.0000E+000
 821.50  0.0000E+000
 822.00  1.0900E-007
 822.50  7.4709E-007
 823.00  1.4593E-006
 823.50  1.6218E-006
 824.00  1.6717E-006
 824.50  1.6671E-006
 825.00  1.2919E-006
 825.50  9.3289E-007
 826.00  7.8367E-007
 826.50  1.1260E-006
 827.00  1.7903E-006
 827.50  2.5097E-006
 828.00  3.1129E-006
 828.50  3.2869E-006
 829.00  3.0819E-006
 829.50  2.5686E-006
 830.00  1.7060E-006
 830.50  8.7145E-007
 831.00  1.3531E-007
 831.50  3.5407E-009
 832.00  0.0000E+000
 832.50  0.0000E+000
 833.00  0.0000E+000
 833.50  0.0000E+000
 834.00  0.0000E+000
 834.50  0.0000E+000
 835.00  0.0000E+000
 835.50  1.1452E-008
 836.00  1.6080E-007
 836.50  4.9224E-007
 837.00  9.8881E-007
 837.50  1.4523E-006
 838.00  1.4351E-006
 838.50  1.3212E-006
 839.00  1.3481E-006
 839.50  1.3523E-006
 840.00  1.7057E-006
 840.50  2.2037E-006
 841.00  2.5633E-006
 841.50  2.7179E-006
 842.00  2.6828E-006
 842.50  2.1578E-006
 843.00  2.3457E-006
 843.50  2.0813E-006
 844.00  1.8249E-006
 844.50  1.5878E-006
 845.00  1.5606E-006
 845.50  8.3216E-007
 846.00  8.2049E-007
 846.50  1.1406E-006
 847.00  1.1758E-006
 847.50  1.4130E-006
 848.00  1.5930E-006
 848.50  1.0999E-006
 849.00  7.2897E-007
 849.50  3.1704E-007
 850.00  1.7242E-008
 850.50  1.8746E-007
 851.00  6.2218E-007
 851.50  6.7263E-007
 852.00  1.3741E-006
 852.50  2.0129E-006
 853.00  2.0455E-006
 853.50  2.3168E-006
 854.00  2.4162E-006
 854.50  1.5271E-006
 855.00  1.2473E-006
 855.50  1.2742E-006
 856.00  1.1481E-006
 856.50  1.2693E-006
 857.00  7.8957E-007
 857.50  5.7583E-007
 858.00  4.8563E-007
 858.50  3.2827E-007
 859.00  2.3928E-007
 859.50  2.8379E-007
 860.00  0.0000E+000
 860.50  0.0000E+000
 861.00  1.4020E-007
 861.50  6.5064E-007
 862.00  1.7659E-006
 862.50  2.6705E-006
 863.00  3.5387E-006
 863.50  3.9580E-006
 864.00  4.3819E-006
 864.50  5.1412E-006
 865.00  4.9239E-006
 865.50  3.6081E-006
 866.00  3.0095E-006
 866.50  2.4285E-006
 867.00  1.1709E-006
 867.50  7.8188E-007
 868.00  1.3272E-006
 868.50  2.0230E-006
 869.00  2.3354E-006
 869.50  2.6859E-006
 870.00  2.9374E-006
 870.50  2.1607E-006
 871.00  9.5776E-007
 871.50  5.0801E-007
 872.00  2.4460E-007
 872.50  1.4743E-007
 873.00  2.3586E-007
 873.50  1.0090E-007
 874.00  1.1082E-008
 874.50  0.0000E+000
 875.00  0.0000E+000
 875.50  8.5001E-008
 876.00  1.4937E-007
 876.50  1.9198E-007
 877.00  1.7953E-008
 877.50  5.3340E-011
 878.00  0.0000E+000
 878.50  0.0000E+000
 879.00  0.0000E+000
 879.50  0.0000E+000
 880.00  0.0000E+000
 880.50  0.0000E+000
 881.00  0.0000E+000
 881.50  0.0000E+000
 882.00  0.0000E+000
 882.50  0.0000E+000
 883.00  0.0000E+000
 883.50  0.0000E+000
 884.00  0.0000E+000
 884.50  0.0000E+000
 885.00  0.0000E+000
 885.50  0.0000E+000
 886.00  3.5516E-007
 886.50  8.2754E-007
 887.00  1.0397E-006
 887.50  6.4846E-007
 888.00  8.2524E-007
 888.50  7.3687E-007
 889.00  1.0649E-006
 889.50  1.0725E-006
 890.00  1.5014E-006
 890.50  8.5945E-007
 891.00  1.4285E-006
 891.50  1.3503E-006
 892.00  1.0134E-006
 892.50  3.3972E-010
 893.00  0.0000E+000
 893.50  0.0000E+000
 894.00  0.0000E+000
 894.50  0.0000E+000
 895.00  0.0000E+000
 895.50  0.0000E+000
 896.00  0.0000E+000
 896.50  0.0000E+000
 897.00  0.0000E+000
 897.50  0.0000E+000
 898.00  0.0000E+000
 898.50  0.0000E+000
 899.00  0.0000E+000
 899.50  0.0000E+000
 900.00  0.0000E+000
 900.50  0.0000E+000
 901.00  0.0000E+000
 901.50  0.0000E+000
 902.00  0.0000E+000
 902.50  0.0000E+000
 903.00  0.0000E+000
 903.50  0.0000E+000
 904.00  0.0000E+000
 904.50  0.0000E+000
 905.00  0.0000E+000
 905.50  0.0000E+000
 906.00  0.0000E+000
 906.50  0.0000E+000
 907.00  0.0000E+000
 907.50  0.0000E+000
 908.00  0.0000E+000
 908.50  0.0000E+000
 909.00  0.0000E+000
 909.50  0.0000E+000
 910.00  0.0000E+000
 910.50  0.0000E+000
 911.00  1.3662E-007
 911.50  6.2661E-007
 912.00  2.9505E-006
 912.50  4.8462E-006
 913.00  4.6928E-006
 913.50  3.8512E-006
 914.00  2.8975E-006
 914.50  4.8047E-007
 915.00  0.0000E+000
 915.50  0.0000E+000
 916.00  0.0000E+000
 916.50  0.0000E+000
 917.00  0.0000E+000
 917.50  0.0000E+000
 918.00  0.0000E+000
 918.50  0.0000E+000
 919.00  0.0000E+000
 919.50  0.0000E+000
 920.00  0.0000E+000
 920.50  0.0000E+000
 921.00  0.0000E+000
 921.50  0.0000E+000
 922.00  0.0000E+000
 922.50  0.0000E+000
 923.00  0.0000E+000
 923.50  0.0000E+000
 924.00  0.0000E+000
 924.50  3.6532E-007
 925.00  1.9353E-006
 925.50  3.5160E-006
 926.00  3.7697E-006
 926.50  2.5905E-006
 927.00  9.4752E-007
 927.50  1.2800E-007
 928.00  0.0000E+000
 928.50  0.0000E+000
 929.00  0.0000E+000
 929.50  0.0000E+000
 930.00  0.0000E+000
 930.50  0.0000E+000
 931.00  0.0000E+000
 931.50  0.0000E+000
 932.00  0.0000E+000
 932.50  0.0000E+000
 933.00  0.0000E+000
 933.50  0.0000E+000
 934.00  3.8012E-007
 934.50  2.2359E-006
 935.00  1.2797E-006
 935.50  0.0000E+000
 936.00  0.0000E+000
 936.50  0.0000E+000
 937.00  0.0000E+000
 937.50  0.0000E+000
 938.00  0.0000E+000
 938.50  0.0000E+000
 939.00  0.0000E+000
 939.50  6.4479E-007
 940.00  2.6695E-006
 940.50  5.1360E-006
 941.00  7.7943E-006
 941.50  1.0727E-005
 942.00  1.2348E-005
 942.50  1.1787E-005
 943.00  1.1421E-005
 943.50  1.4677E-005
 944.00  1.5679E-005
 944.50  1.6733E-005
 945.00  1.7323E-005
 945.50  1.7951E-005
 946.00  1.3069E-005
 946.50  1.1537E-005
 947.00  9.6125E-006
 947.50  8.6288E-006
 948.00  6.6278E-006
 948.50  4.6179E-006
 949.00  2.2464E-006
 949.50  1.6044E-006
 950.00  3.3193E-007
 950.50  4.7717E-008
 951.00  1.3498E-007
 951.50  2.8782E-008
 952.00  0.0000E+000
 952.50  0.0000E+000
 953.00  2.0521E-007
 953.50  1.0638E-006
 954.00  1.9744E-006
 954.50  2.1371E-006
 955.00  1.5459E-006
 955.50  4.6377E-007
 956.00  0.0000E+000
 956.50  5.8523E-007
 957.00  2.3913E-006
 957.50  4.9926E-006
 958.00  6.5975E-006
 958.50  7.7432E-006
 959.00  4.3176E-006
 959.50  7.0790E-007
 960.00  0.0000E+000
 960.50  0.0000E+000
 961.00  0.0000E+000
 961.50  0.0000E+000
 962.00  0.0000E+000
 962.50  0.0000E+000
 963.00  0.0000E+000
 963.50  8.0420E-007
 964.00  5.8092E-006
 964.50  8.8194E-006
 965.00  1.0228E-005
 965.50  1.0804E-005
 966.00  1.2141E-005
 966.50  9.5567E-006
 967.00  1.3590E-005
 967.50  1.6870E-005
 968.00  1.7671E-005
 968.50  1.4714E-005
 969.00  1.4486E-005
 969.50  1.1162E-005
 970.00  9.8667E-006
 970.50  1.0685E-005
 971.00  1.3325E-005
 971.50  1.6169E-005
 972.00  1.7987E-005
 972.50  1.8156E-005
 973.00  1.7872E-005
 973.50  1.8863E-005
 974.00  1.8459E-005
 974.50  1.7841E-005
 975.00  1.7329E-005
 975.50  1.6491E-005
 976.00  1.4961E-005
 976.50  1.3674E-005
 977.00  1.0533E-005
 977.50  5.6710E-006
 978.00  9.0775E-007
 978.50  0.0000E+000
 979.00  0.0000E+000
 979.50  0.0000E+000
 980.00  0.0000E+000
 980.50  0.0000E+000
 981.00  0.0000E+000
 981.50  0.0000E+000
 982.00  0.0000E+000
 982.50  0.0000E+000
 983.00  0.0000E+000
 983.50  0.0000E+000
 984.00  1.9682E-006
 984.50  1.8274E-005
 985.00  2.9016E-005
 985.50  3.0269E-005
 986.00  2.5436E-005
 986.50  1.6760E-005
 987.00  6.0941E-006
 987.50  2.2906E-007
 988.00  0.0000E+000
 988.50  0.0000E+000
 989.00  0.0000E+000
 989.50  0.0000E+000
 990.00  0.0000E+000
 990.50  0.0000E+000
 991.00  0.0000E+000
 991.50  0.0000E+000
 992.00  0.0000E+000
 992.50  0.0000E+000
 993.00  0.0000E+000
 993.50  0.0000E+000
 994.00  0.0000E+000
 994.50  0.0000E+000
 995.00  0.0000E+000
 995.50  0.0000E+000
 996.00  0.0000E+000
 996.50  0.0000E+000
 997.00  0.0000E+000
 997.50  0.0000E+000
 998.00  0.0000E+000
 998.50  0.0000E+000
 999.00  0.0000E+000
 999.50  0.0000E+000
1000.00  0.0000E+000
1000.50  0.0000E+000
1001.00  0.0000E+000
1001.50  0.0000E+000
1002.00  0.0000E+000
1002.50  0.0000E+000
1003.00  0.0000E+000
1003.50  0.0000E+000
1004.00  0.0000E+000
1004.50  0.0000E+000
1005.00  0.0000E+000
1005.50  0.0000E+000
1006.00  0.0000E+000
1006.50  0.0000E+000
1007.00  0.0000E+000
1007.50  0.0000E+000
1008.00  0.0000E+000
1008.50  0.0000E+000
1009.00  0.0000E+000
1009.50  0.0000E+000
1010.00  0.0000E+000
1010.50  0.0000E+000
1011.00  0.0000E+000
1011.50  0.0000E+000
1012.00  0.0000E+000
1012.50  0.0000E+000
1013.00  0.0000E+000
1013.50  0.0000E+000
1014.00  0.0000E+000
1014.50  0.0000E+000
1015.00  0.0000E+000
1015.50  0.0000E+000
1016.00  0.0000E+000
1016.50  0.0000E+000
1017.00  0.0000E+000
1017.50  0.0000E+000
1018.00  0.0000E+000
1018.50  0.0000E+000
1019.00  0.0000E+000
1019.50  0.0000E+000
1020.00  0.0000E+000
1020.50  0.0000E+000
1021.00  0.0000E+000
1021.50  0.0000E+000
1022.00  0.0000E+000
1022.50  0.0000E+000
1023.00  0.0000E+000
1023.50  0.0000E+000
1024.00  0.0000E+000
1024.50  0.0000E+000
1025.00  0.0000E+000
1025.50  0.0000E+000
1026.00  0.0000E+000
1026.50  0.0000E+000
1027.00  0.0000E+000
1027.50  0.0000E+000
1028.00  0.0000E+000
1028.50  0.0000E+000
1029.00  0.0000E+000
1029.50  0.0000E+000
1030.00  0.0000E+000
1030.50  0.0000E+000
1031.00  0.0000E+000
1031.50  0.0000E+000
1032.00  0.0000E+000
1032.50  0.0000E+000
1033.00  0.0000E+000
1033.50  0.0000E+000
1034.00  0.0000E+000
1034.50  0.0000E+000
1035.00  0.0000E+000
1035.50  0.0000E+000
1036.00  0.0000E+000
1036.50  0.0000E+000
1037.00  0.0000E+000
1037.50  0.0000E+000
1038.00  0.0000E+000
1038.50  0.0000E+000
1039.00  0.0000E+000
1039.50  0.0000E+000
1040.00  0.0000E+000
1040.50  0.0000E+000
1041.00  0.0000E+000
1041.50  0.0000E+000
1042.00  0.0000E+000
1042.50  0.0000E+000
1043.00  0.0000E+000
1043.50  0.0000E+000
1044.00  0.0000E+000
1044.50  0.0000E+000
1045.00  0.0000E+000
1045.50  0.0000E+000
1046.00  0.0000E+000
1046.50  0.0000E+000
1047.00  0.0000E+000
1047.50  0.0000E+000
1048.00  0.0000E+000
1048.50  0.0000E+000
1049.00  0.0000E+000
1049.50  0.0000E+000
1050.00  0.0000E+000
1050.50  0.0000E+000
1051.00  0.0000E+000
1051.50  0.0000E+000
1052.00  0.0000E+000
1052.50  0.0000E+000
1053.00  0.0000E+000
1053.50  0.0000E+000
1054.00  0.0000E+000
1054.50  0.0000E+000
1055.00  0.0000E+000
1055.50  0.0000E+000
1056.00  0.0000E+000
1056.50  0.0000E+000
1057.00  0.0000E+000
1057.50  0.0000E+000
1058.00  0.0000E+000
1058.50  0.0000E+000
1059.00  0.0000E+000
1059.50  0.0000E+000
1060.00  0.0000E+000
1060.50  0.0000E+000
1061.00  0.0000E+000
1061.50  0.0000E+000
1062.00  0.0000E+000
1062.50  0.0000E+000
1063.00  0.0000E+000
1063.50  0.0000E+000
1064.00  0.0000E+000
1064.50  0.0000E+000
1065.00  0.0000E+000
1065.50  0.0000E+000
1066.00  0.0000E+000
1066.50  0.0000E+000
1067.00  0.0000E+000
1067.50  0.0000E+000
1068.00  0.0000E+000
1068.50  0.0000E+000
1069.00  0.0000E+000
1069.50  0.0000E+000
1070.00  0.0000E+000
1070.50  0.0000E+000
1071.00  0.0000E+000
1071.50  0.0000E+000
1072.00  0.0000E+000
1072.50  0.0000E+000
1073.00  0.0000E+000
1073.50  0.0000E+000
1074.00  0.0000E+000
1074.50  0.0000E+000
1075.00  0.0000E+000
1075.50  0.0000E+000
1076.00  0.0000E+000
1076.50  0.0000E+000
1077.00  0.0000E+000
1077.50  0.0000E+000
1078.00  0.0000E+000
1078.50  0.0000E+000
1079.00  0.0000E+000
1079.50  0.0000E+000
1080.00  0.0000E+000
1080.50  0.0000E+000
1081.00  0.0000E+000
1081.50  0.0000E+000
1082.00  0.0000E+000
1082.50  0.0000E+000
1083.00  0.0000E+000
1083.50  0.0000E+000
1084.00  0.0000E+000
1084.50  0.0000E+000
1085.00  0.0000E+000
1085.50  0.0000E+000
1086.00  0.0000E+000
1086.50  0.0000E+000
1087.00  0.0000E+000
1087.50  0.0000E+000
1088.00  0.0000E+000
1088.50  0.0000E+000
1089.00  0.0000E+000
1089.50  0.0000E+000
1090.00  0.0000E+000
1090.50  0.0000E+000
1091.00  0.0000E+000
1091.50  0.0000E+000
1092.00  0.0000E+000
1092.50  0.0000E+000
1093.00  0.0000E+000
1093.50  0.0000E+000
1094.00  0.0000E+000
1094.50  0.0000E+000
1095.00  0.0000E+000
1095.50  0.0000E+000
1096.00  0.0000E+000
1096.50  0.0000E+000
1097.00  0.0000E+000
1097.50  0.0000E+000
1098.00  0.0000E+000
1098.50  0.0000E+000
1099.00  0.0000E+000
1099.50  0.0000E+000
1100.00  0.0000E+000
1100.50  0.0000E+000
1101.00  0.0000E+000
1101.50  0.0000E+000
1102.00  0.0000E+000
1102.50  0.0000E+000
1103.00  0.0000E+000
1103.50  0.0000E+000
1104.00  0.0000E+000
1104.50  0.0000E+000
1105.00  0.0000E+000
1105.50  0.0000E+000
1106.00  0.0000E+000
1106.50  0.0000E+000
1107.00  0.0000E+000
1107.50  0.0000E+000
1108.00  0.0000E+000
1108.50  0.0000E+000
1109.00  0.0000E+000
1109.50  0.0000E+000
1110.00  0.0000E+000
1110.50  0.0000E+000
1111.00  0.0000E+000
1111.50  0.0000E+000
1112.00  0.0000E+000
1112.50  0.0000E+000
1113.00  0.0000E+000
1113.50  0.0000E+000
1114.00  0.0000E+000
1114.50  0.0000E+000
1115.00  0.0000E+000
1115.50  0.0000E+000
1116.00  0.0000E+000
1116.50  0.0000E+000
1117.00  0.0000E+000
1117.50  0.0000E+000
1118.00  0.0000E+000
1118.50  0.0000E+000
1119.00  0.0000E+000
1119.50  0.0000E+000
1120.00  0.0000E+000
1120.50  0.0000E+000
1121.00  0.0000E+000
1121.50  0.0000E+000
1122.00  0.0000E+000
1122.50  0.0000E+000
1123.00  0.0000E+000
1123.50  0.0000E+000
1124.00  0.0000E+000
1124.50  0.0000E+000
1125.00  0.0000E+000
1125.50  0.0000E+000
1126.00  0.0000E+000
1126.50  0.0000E+000
1127.00  0.0000E+000
1127.50  0.0000E+000
: 6
