# Supplementary material for: A photoconversion model for full spectral programming and multiplexing of optogenetic systems
Source: Mol Syst Biol. 2017 Apr 24;13(4):926. doi: 10.15252/msb.20167456 (PMC5408778; doi:10.15252/msb.20167456)
Supplement: Supplementary file 11 — Dataset EV3 [file MSB-13-926-s011.zip › dataset_ev3_led_data/led_calibration_data/EO_04/Jennie_c1/raw/11.IRR]

" File: 160129_calibrations\post-calibration\Jen
" RAD->  Wave:647.21nm  Pix:1050  Val:  0.000  Time:400ms  Avg:1  Sm:1  Sg:1  Tc:off  SNAP  Xt:1  Ch:1  Xtrig wnmcal >RAD-IS6.CAL
 180.00  0.0000E+000
 180.50  0.0000E+000
 181.00  0.0000E+000
 181.50  0.0000E+000
 182.00  0.0000E+000
 182.50  0.0000E+000
 183.00  0.0000E+000
 183.50  0.0000E+000
 184.00  0.0000E+000
 184.50  0.0000E+000
 185.00  0.0000E+000
 185.50  0.0000E+000
 186.00  0.0000E+000
 186.50  0.0000E+000
 187.00  0.0000E+000
 187.50  0.0000E+000
 188.00  0.0000E+000
 188.50  0.0000E+000
 189.00  0.0000E+000
 189.50  0.0000E+000
 190.00  0.0000E+000
 190.50  0.0000E+000
 191.00  0.0000E+000
 191.50  0.0000E+000
 192.00  0.0000E+000
 192.50  0.0000E+000
 193.00  0.0000E+000
 193.50  0.0000E+000
 194.00  0.0000E+000
 194.50  0.0000E+000
 195.00  0.0000E+000
 195.50  0.0000E+000
 196.00  0.0000E+000
 196.50  0.0000E+000
 197.00  0.0000E+000
 197.50  0.0000E+000
 198.00  0.0000E+000
 198.50  0.0000E+000
 199.00  0.0000E+000
 199.50  0.0000E+000
 200.00  0.0000E+000
 200.50  0.0000E+000
 201.00  0.0000E+000
 201.50  0.0000E+000
 202.00  0.0000E+000
 202.50  0.0000E+000
 203.00  0.0000E+000
 203.50  0.0000E+000
 204.00  0.0000E+000
 204.50  0.0000E+000
 205.00  0.0000E+000
 205.50  0.0000E+000
 206.00  0.0000E+000
 206.50  0.0000E+000
 207.00  0.0000E+000
 207.50  0.0000E+000
 208.00  0.0000E+000
 208.50  0.0000E+000
 209.00  0.0000E+000
 209.50  0.0000E+000
 210.00  0.0000E+000
 210.50  0.0000E+000
 211.00  0.0000E+000
 211.50  0.0000E+000
 212.00  0.0000E+000
 212.50  0.0000E+000
 213.00  0.0000E+000
 213.50  0.0000E+000
 214.00  0.0000E+000
 214.50  0.0000E+000
 215.00  0.0000E+000
 215.50  0.0000E+000
 216.00  0.0000E+000
 216.50  0.0000E+000
 217.00  0.0000E+000
 217.50  0.0000E+000
 218.00  0.0000E+000
 218.50  0.0000E+000
 219.00  0.0000E+000
 219.50  0.0000E+000
 220.00  0.0000E+000
 220.50  0.0000E+000
 221.00  0.0000E+000
 221.50  0.0000E+000
 222.00  0.0000E+000
 222.50  0.0000E+000
 223.00  0.0000E+000
 223.50  0.0000E+000
 224.00  0.0000E+000
 224.50  0.0000E+000
 225.00  0.0000E+000
 225.50  0.0000E+000
 226.00  0.0000E+000
 226.50  0.0000E+000
 227.00  0.0000E+000
 227.50  0.0000E+000
 228.00  0.0000E+000
 228.50  0.0000E+000
 229.00  0.0000E+000
 229.50  0.0000E+000
 230.00  0.0000E+000
 230.50  0.0000E+000
 231.00  0.0000E+000
 231.50  0.0000E+000
 232.00  0.0000E+000
 232.50  0.0000E+000
 233.00  0.0000E+000
 233.50  0.0000E+000
 234.00  0.0000E+000
 234.50  0.0000E+000
 235.00  0.0000E+000
 235.50  0.0000E+000
 236.00  0.0000E+000
 236.50  0.0000E+000
 237.00  0.0000E+000
 237.50  0.0000E+000
 238.00  0.0000E+000
 238.50  0.0000E+000
 239.00  0.0000E+000
 239.50  0.0000E+000
 240.00  0.0000E+000
 240.50  0.0000E+000
 241.00  0.0000E+000
 241.50  0.0000E+000
 242.00  0.0000E+000
 242.50  0.0000E+000
 243.00  0.0000E+000
 243.50  0.0000E+000
 244.00  0.0000E+000
 244.50  0.0000E+000
 245.00  0.0000E+000
 245.50  0.0000E+000
 246.00  0.0000E+000
 246.50  0.0000E+000
 247.00  0.0000E+000
 247.50  0.0000E+000
 248.00  0.0000E+000
 248.50  0.0000E+000
 249.00  0.0000E+000
 249.50  0.0000E+000
 250.00  0.0000E+000
 250.50  0.0000E+000
 251.00  0.0000E+000
 251.50  0.0000E+000
 252.00  0.0000E+000
 252.50  0.0000E+000
 253.00  0.0000E+000
 253.50  0.0000E+000
 254.00  0.0000E+000
 254.50  0.0000E+000
 255.00  0.0000E+000
 255.50  0.0000E+000
 256.00  0.0000E+000
 256.50  0.0000E+000
 257.00  0.0000E+000
 257.50  0.0000E+000
 258.00  0.0000E+000
 258.50  0.0000E+000
 259.00  0.0000E+000
 259.50  0.0000E+000
 260.00  0.0000E+000
 260.50  0.0000E+000
 261.00  0.0000E+000
 261.50  0.0000E+000
 262.00  0.0000E+000
 262.50  0.0000E+000
 263.00  0.0000E+000
 263.50  0.0000E+000
 264.00  0.0000E+000
 264.50  0.0000E+000
 265.00  0.0000E+000
 265.50  0.0000E+000
 266.00  0.0000E+000
 266.50  0.0000E+000
 267.00  0.0000E+000
 267.50  0.0000E+000
 268.00  0.0000E+000
 268.50  0.0000E+000
 269.00  0.0000E+000
 269.50  0.0000E+000
 270.00  0.0000E+000
 270.50  0.0000E+000
 271.00  0.0000E+000
 271.50  0.0000E+000
 272.00  0.0000E+000
 272.50  0.0000E+000
 273.00  0.0000E+000
 273.50  0.0000E+000
 274.00  0.0000E+000
 274.50  0.0000E+000
 275.00  0.0000E+000
 275.50  0.0000E+000
 276.00  0.0000E+000
 276.50  0.0000E+000
 277.00  0.0000E+000
 277.50  0.0000E+000
 278.00  0.0000E+000
 278.50  0.0000E+000
 279.00  0.0000E+000
 279.50  0.0000E+000
 280.00  0.0000E+000
 280.50  0.0000E+000
 281.00  0.0000E+000
 281.50  0.0000E+000
 282.00  0.0000E+000
 282.50  0.0000E+000
 283.00  0.0000E+000
 283.50  0.0000E+000
 284.00  0.0000E+000
 284.50  0.0000E+000
 285.00  0.0000E+000
 285.50  0.0000E+000
 286.00  0.0000E+000
 286.50  0.0000E+000
 287.00  0.0000E+000
 287.50  0.0000E+000
 288.00  0.0000E+000
 288.50  0.0000E+000
 289.00  0.0000E+000
 289.50  0.0000E+000
 290.00  0.0000E+000
 290.50  0.0000E+000
 291.00  0.0000E+000
 291.50  0.0000E+000
 292.00  0.0000E+000
 292.50  0.0000E+000
 293.00  0.0000E+000
 293.50  0.0000E+000
 294.00  0.0000E+000
 294.50  0.0000E+000
 295.00  0.0000E+000
 295.50  0.0000E+000
 296.00  0.0000E+000
 296.50  0.0000E+000
 297.00  0.0000E+000
 297.50  0.0000E+000
 298.00  0.0000E+000
 298.50  0.0000E+000
 299.00  0.0000E+000
 299.50  0.0000E+000
 300.00  0.0000E+000
 300.50  0.0000E+000
 301.00  0.0000E+000
 301.50  0.0000E+000
 302.00  0.0000E+000
 302.50  0.0000E+000
 303.00  0.0000E+000
 303.50  0.0000E+000
 304.00  0.0000E+000
 304.50  0.0000E+000
 305.00  0.0000E+000
 305.50  0.0000E+000
 306.00  0.0000E+000
 306.50  0.0000E+000
 307.00  0.0000E+000
 307.50  0.0000E+000
 308.00  0.0000E+000
 308.50  0.0000E+000
 309.00  0.0000E+000
 309.50  0.0000E+000
 310.00  0.0000E+000
 310.50  0.0000E+000
 311.00  0.0000E+000
 311.50  0.0000E+000
 312.00  0.0000E+000
 312.50  0.0000E+000
 313.00  0.0000E+000
 313.50  0.0000E+000
 314.00  0.0000E+000
 314.50  0.0000E+000
 315.00  0.0000E+000
 315.50  0.0000E+000
 316.00  0.0000E+000
 316.50  0.0000E+000
 317.00  0.0000E+000
 317.50  0.0000E+000
 318.00  0.0000E+000
 318.50  0.0000E+000
 319.00  0.0000E+000
 319.50  0.0000E+000
 320.00  0.0000E+000
 320.50  0.0000E+000
 321.00  0.0000E+000
 321.50  0.0000E+000
 322.00  0.0000E+000
 322.50  0.0000E+000
 323.00  0.0000E+000
 323.50  0.0000E+000
 324.00  0.0000E+000
 324.50  0.0000E+000
 325.00  0.0000E+000
 325.50  0.0000E+000
 326.00  0.0000E+000
 326.50  0.0000E+000
 327.00  0.0000E+000
 327.50  0.0000E+000
 328.00  0.0000E+000
 328.50  0.0000E+000
 329.00  0.0000E+000
 329.50  0.0000E+000
 330.00  0.0000E+000
 330.50  0.0000E+000
 331.00  0.0000E+000
 331.50  0.0000E+000
 332.00  0.0000E+000
 332.50  0.0000E+000
 333.00  0.0000E+000
 333.50  0.0000E+000
 334.00  0.0000E+000
 334.50  0.0000E+000
 335.00  0.0000E+000
 335.50  0.0000E+000
 336.00  0.0000E+000
 336.50  0.0000E+000
 337.00  0.0000E+000
 337.50  0.0000E+000
 338.00  0.0000E+000
 338.50  0.0000E+000
 339.00  0.0000E+000
 339.50  0.0000E+000
 340.00  0.0000E+000
 340.50  0.0000E+000
 341.00  0.0000E+000
 341.50  0.0000E+000
 342.00  0.0000E+000
 342.50  0.0000E+000
 343.00  0.0000E+000
 343.50  0.0000E+000
 344.00  0.0000E+000
 344.50  0.0000E+000
 345.00  0.0000E+000
 345.50  0.0000E+000
 346.00  0.0000E+000
 346.50  0.0000E+000
 347.00  0.0000E+000
 347.50  0.0000E+000
 348.00  0.0000E+000
 348.50  0.0000E+000
 349.00  0.0000E+000
 349.50  0.0000E+000
 350.00  0.0000E+000
 350.50  0.0000E+000
 351.00  0.0000E+000
 351.50  0.0000E+000
 352.00  0.0000E+000
 352.50  0.0000E+000
 353.00  0.0000E+000
 353.50  0.0000E+000
 354.00  0.0000E+000
 354.50  0.0000E+000
 355.00  0.0000E+000
 355.50  0.0000E+000
 356.00  0.0000E+000
 356.50  0.0000E+000
 357.00  0.0000E+000
 357.50  0.0000E+000
 358.00  0.0000E+000
 358.50  0.0000E+000
 359.00  0.0000E+000
 359.50  9.1350E-009
 360.00  1.2463E-007
 360.50  2.1040E-007
 361.00  2.3322E-007
 361.50  2.3969E-007
 362.00  2.5536E-007
 362.50  2.6092E-007
 363.00  2.4153E-007
 363.50  2.1153E-007
 364.00  1.9388E-007
 364.50  1.5130E-007
 365.00  1.2287E-007
 365.50  1.0813E-007
 366.00  8.9311E-008
 366.50  5.6200E-008
 367.00  6.5083E-008
 367.50  6.7236E-008
 368.00  1.0863E-007
 368.50  1.8923E-007
 369.00  2.8970E-007
 369.50  3.7002E-007
 370.00  4.1592E-007
 370.50  4.0103E-007
 371.00  3.6170E-007
 371.50  2.9629E-007
 372.00  2.5137E-007
 372.50  2.0429E-007
 373.00  1.6870E-007
 373.50  1.4789E-007
 374.00  1.3688E-007
 374.50  4.4481E-008
 375.00  0.0000E+000
 375.50  0.0000E+000
 376.00  0.0000E+000
 376.50  0.0000E+000
 377.00  0.0000E+000
 377.50  0.0000E+000
 378.00  0.0000E+000
 378.50  0.0000E+000
 379.00  0.0000E+000
 379.50  0.0000E+000
 380.00  0.0000E+000
 380.50  0.0000E+000
 381.00  0.0000E+000
 381.50  0.0000E+000
 382.00  0.0000E+000
 382.50  0.0000E+000
 383.00  4.0754E-008
 383.50  8.1578E-008
 384.00  3.5920E-008
 384.50  7.1331E-009
 385.00  0.0000E+000
 385.50  0.0000E+000
 386.00  0.0000E+000
 386.50  0.0000E+000
 387.00  1.6676E-008
 387.50  8.5682E-008
 388.00  1.5191E-007
 388.50  1.4902E-007
 389.00  7.9832E-008
 389.50  1.7200E-008
 390.00  0.0000E+000
 390.50  0.0000E+000
 391.00  0.0000E+000
 391.50  0.0000E+000
 392.00  0.0000E+000
 392.50  2.3739E-009
 393.00  5.0441E-009
 393.50  0.0000E+000
 394.00  0.0000E+000
 394.50  0.0000E+000
 395.00  0.0000E+000
 395.50  0.0000E+000
 396.00  4.8877E-009
 396.50  6.6755E-008
 397.00  1.0700E-007
 397.50  1.0241E-007
 398.00  8.0734E-008
 398.50  1.3935E-008
 399.00  0.0000E+000
 399.50  0.0000E+000
 400.00  0.0000E+000
 400.50  0.0000E+000
 401.00  0.0000E+000
 401.50  0.0000E+000
 402.00  0.0000E+000
 402.50  0.0000E+000
 403.00  0.0000E+000
 403.50  0.0000E+000
 404.00  0.0000E+000
 404.50  0.0000E+000
 405.00  0.0000E+000
 405.50  0.0000E+000
 406.00  0.0000E+000
 406.50  0.0000E+000
 407.00  0.0000E+000
 407.50  0.0000E+000
 408.00  0.0000E+000
 408.50  4.1783E-008
 409.00  1.9500E-007
 409.50  3.3750E-007
 410.00  4.1269E-007
 410.50  4.7529E-007
 411.00  4.9277E-007
 411.50  4.6333E-007
 412.00  4.1402E-007
 412.50  4.0024E-007
 413.00  4.4770E-007
 413.50  4.3444E-007
 414.00  4.1701E-007
 414.50  3.8672E-007
 415.00  2.8582E-007
 415.50  1.6839E-007
 416.00  8.4002E-008
 416.50  1.4272E-008
 417.00  0.0000E+000
 417.50  2.5656E-008
 418.00  1.3696E-007
 418.50  2.4291E-007
 419.00  3.2660E-007
 419.50  3.7557E-007
 420.00  3.4806E-007
 420.50  2.6801E-007
 421.00  2.1380E-007
 421.50  1.8720E-007
 422.00  1.8151E-007
 422.50  2.5007E-007
 423.00  3.1048E-007
 423.50  3.8101E-007
 424.00  3.7897E-007
 424.50  3.2087E-007
 425.00  2.4328E-007
 425.50  1.2152E-007
 426.00  1.3069E-008
 426.50  5.8682E-008
 427.00  1.6951E-007
 427.50  4.3617E-007
 428.00  5.4459E-007
 428.50  6.1424E-007
 429.00  6.0470E-007
 429.50  4.5280E-007
 430.00  3.2941E-007
 430.50  2.5972E-007
 431.00  2.2364E-007
 431.50  1.5867E-007
 432.00  1.4851E-007
 432.50  9.3770E-008
 433.00  3.5577E-008
 433.50  0.0000E+000
 434.00  0.0000E+000
 434.50  0.0000E+000
 435.00  0.0000E+000
 435.50  0.0000E+000
 436.00  1.7517E-009
 436.50  5.7550E-008
 437.00  1.6258E-007
 437.50  2.2182E-007
 438.00  2.0588E-007
 438.50  1.4459E-007
 439.00  9.6943E-008
 439.50  1.7451E-008
 440.00  0.0000E+000
 440.50  0.0000E+000
 441.00  0.0000E+000
 441.50  0.0000E+000
 442.00  0.0000E+000
 442.50  0.0000E+000
 443.00  0.0000E+000
 443.50  0.0000E+000
 444.00  0.0000E+000
 444.50  0.0000E+000
 445.00  0.0000E+000
 445.50  0.0000E+000
 446.00  0.0000E+000
 446.50  0.0000E+000
 447.00  0.0000E+000
 447.50  0.0000E+000
 448.00  0.0000E+000
 448.50  3.4926E-008
 449.00  9.7089E-008
 449.50  1.9229E-007
 450.00  2.3724E-007
 450.50  2.6284E-007
 451.00  2.7923E-007
 451.50  2.5905E-007
 452.00  2.3459E-007
 452.50  2.2173E-007
 453.00  2.0876E-007
 453.50  1.9539E-007
 454.00  2.0994E-007
 454.50  2.2234E-007
 455.00  2.4430E-007
 455.50  2.6439E-007
 456.00  2.6713E-007
 456.50  2.3971E-007
 457.00  2.1726E-007
 457.50  1.9486E-007
 458.00  1.6412E-007
 458.50  1.4536E-007
 459.00  1.0523E-007
 459.50  4.0900E-008
 460.00  0.0000E+000
 460.50  0.0000E+000
 461.00  0.0000E+000
 461.50  0.0000E+000
 462.00  3.0704E-008
 462.50  9.6560E-008
 463.00  1.5724E-007
 463.50  1.9027E-007
 464.00  2.1091E-007
 464.50  2.0987E-007
 465.00  1.8901E-007
 465.50  1.8065E-007
 466.00  1.7231E-007
 466.50  1.5453E-007
 467.00  1.5906E-007
 467.50  1.8081E-007
 468.00  1.9636E-007
 468.50  1.9766E-007
 469.00  2.1618E-007
 469.50  1.8364E-007
 470.00  1.6424E-007
 470.50  1.7665E-007
 471.00  2.0238E-007
 471.50  1.7209E-007
 472.00  1.6999E-007
 472.50  1.5844E-007
 473.00  7.9466E-008
 473.50  7.9210E-008
 474.00  7.8007E-008
 474.50  7.3095E-008
 475.00  6.8884E-008
 475.50  7.8974E-008
 476.00  1.0379E-007
 476.50  1.2419E-007
 477.00  1.1364E-007
 477.50  8.9449E-008
 478.00  6.4455E-008
 478.50  9.9083E-009
 479.00  0.0000E+000
 479.50  0.0000E+000
 480.00  0.0000E+000
 480.50  0.0000E+000
 481.00  0.0000E+000
 481.50  0.0000E+000
 482.00  0.0000E+000
 482.50  0.0000E+000
 483.00  0.0000E+000
 483.50  0.0000E+000
 484.00  1.7538E-008
 484.50  6.7327E-008
 485.00  1.1221E-007
 485.50  1.2473E-007
 486.00  1.3611E-007
 486.50  1.3026E-007
 487.00  1.2090E-007
 487.50  1.3169E-007
 488.00  1.4035E-007
 488.50  1.8879E-007
 489.00  2.3629E-007
 489.50  2.4018E-007
 490.00  2.5187E-007
 490.50  2.6944E-007
 491.00  2.8150E-007
 491.50  3.0398E-007
 492.00  3.4176E-007
 492.50  3.6407E-007
 493.00  3.5245E-007
 493.50  3.2814E-007
 494.00  3.2828E-007
 494.50  2.8529E-007
 495.00  2.7258E-007
 495.50  3.1411E-007
 496.00  3.0213E-007
 496.50  2.7989E-007
 497.00  2.8303E-007
 497.50  2.5199E-007
 498.00  2.5024E-007
 498.50  2.8256E-007
 499.00  3.4018E-007
 499.50  3.6408E-007
 500.00  3.8003E-007
 500.50  4.0558E-007
 501.00  4.1686E-007
 501.50  4.3768E-007
 502.00  4.3814E-007
 502.50  4.3356E-007
 503.00  4.1855E-007
 503.50  4.1487E-007
 504.00  4.0612E-007
 504.50  4.1480E-007
 505.00  3.8997E-007
 505.50  3.8314E-007
 506.00  3.2559E-007
 506.50  2.6408E-007
 507.00  2.3155E-007
 507.50  2.1678E-007
 508.00  2.1036E-007
 508.50  2.3138E-007
 509.00  2.8696E-007
 509.50  3.1431E-007
 510.00  3.2358E-007
 510.50  3.2599E-007
 511.00  3.4127E-007
 511.50  3.7261E-007
 512.00  4.1210E-007
 512.50  4.8465E-007
 513.00  5.2151E-007
 513.50  4.8731E-007
 514.00  4.1329E-007
 514.50  3.4984E-007
 515.00  2.6286E-007
 515.50  2.4309E-007
 516.00  2.5432E-007
 516.50  3.0610E-007
 517.00  3.5748E-007
 517.50  3.9366E-007
 518.00  4.2034E-007
 518.50  3.9941E-007
 519.00  3.5725E-007
 519.50  3.7249E-007
 520.00  3.6232E-007
 520.50  3.4350E-007
 521.00  3.7814E-007
 521.50  3.8975E-007
 522.00  4.1509E-007
 522.50  4.8345E-007
 523.00  5.3683E-007
 523.50  5.5261E-007
 524.00  5.3375E-007
 524.50  4.9804E-007
 525.00  4.7718E-007
 525.50  4.9375E-007
 526.00  5.5680E-007
 526.50  6.6347E-007
 527.00  7.9631E-007
 527.50  9.0353E-007
 528.00  9.7875E-007
 528.50  1.0404E-006
 529.00  1.0680E-006
 529.50  1.0746E-006
 530.00  1.1242E-006
 530.50  1.1885E-006
 531.00  1.2209E-006
 531.50  1.2718E-006
 532.00  1.3337E-006
 532.50  1.3925E-006
 533.00  1.4927E-006
 533.50  1.5992E-006
 534.00  1.7109E-006
 534.50  1.8224E-006
 535.00  1.9048E-006
 535.50  2.0308E-006
 536.00  2.1825E-006
 536.50  2.3447E-006
 537.00  2.5512E-006
 537.50  2.7693E-006
 538.00  2.9494E-006
 538.50  3.1146E-006
 539.00  3.2674E-006
 539.50  3.3802E-006
 540.00  3.5158E-006
 540.50  3.7041E-006
 541.00  3.9560E-006
 541.50  4.3034E-006
 542.00  4.6547E-006
 542.50  4.9881E-006
 543.00  5.3659E-006
 543.50  5.7451E-006
 544.00  6.1167E-006
 544.50  6.5319E-006
 545.00  6.9519E-006
 545.50  7.3099E-006
 546.00  7.7136E-006
 546.50  8.1163E-006
 547.00  8.5728E-006
 547.50  9.1040E-006
 548.00  9.7481E-006
 548.50  1.0494E-005
 549.00  1.1305E-005
 549.50  1.2127E-005
 550.00  1.2988E-005
 550.50  1.3870E-005
 551.00  1.4721E-005
 551.50  1.5666E-005
 552.00  1.6702E-005
 552.50  1.7850E-005
 553.00  1.9122E-005
 553.50  2.0486E-005
 554.00  2.1993E-005
 554.50  2.3619E-005
 555.00  2.5288E-005
 555.50  2.7117E-005
 556.00  2.9126E-005
 556.50  3.1234E-005
 557.00  3.3492E-005
 557.50  3.5914E-005
 558.00  3.8499E-005
 558.50  4.1273E-005
 559.00  4.4286E-005
 559.50  4.7539E-005
 560.00  5.1144E-005
 560.50  5.5104E-005
 561.00  5.9352E-005
 561.50  6.3911E-005
 562.00  6.8733E-005
 562.50  7.3818E-005
 563.00  7.9225E-005
 563.50  8.5080E-005
 564.00  9.1476E-005
 564.50  9.8455E-005
 565.00  1.0591E-004
 565.50  1.1376E-004
 566.00  1.2191E-004
 566.50  1.3032E-004
 567.00  1.3903E-004
 567.50  1.4801E-004
 568.00  1.5722E-004
 568.50  1.6657E-004
 569.00  1.7588E-004
 569.50  1.8491E-004
 570.00  1.9343E-004
 570.50  2.0109E-004
 571.00  2.0779E-004
 571.50  2.1317E-004
 572.00  2.1690E-004
 572.50  2.1881E-004
 573.00  2.1862E-004
 573.50  2.1618E-004
 574.00  2.1171E-004
 574.50  2.0547E-004
 575.00  1.9766E-004
 575.50  1.8857E-004
 576.00  1.7864E-004
 576.50  1.6827E-004
 577.00  1.5778E-004
 577.50  1.4752E-004
 578.00  1.3769E-004
 578.50  1.2838E-004
 579.00  1.1963E-004
 579.50  1.1152E-004
 580.00  1.0410E-004
 580.50  9.7449E-005
 581.00  9.1510E-005
 581.50  8.5973E-005
 582.00  8.0776E-005
 582.50  7.5808E-005
 583.00  7.1045E-005
 583.50  6.6592E-005
 584.00  6.2496E-005
 584.50  5.8665E-005
 585.00  5.5114E-005
 585.50  5.1817E-005
 586.00  4.8662E-005
 586.50  4.5757E-005
 587.00  4.2912E-005
 587.50  4.0221E-005
 588.00  3.7676E-005
 588.50  3.5245E-005
 589.00  3.2897E-005
 589.50  3.0724E-005
 590.00  2.8661E-005
 590.50  2.6640E-005
 591.00  2.4784E-005
 591.50  2.3057E-005
 592.00  2.1287E-005
 592.50  1.9669E-005
 593.00  1.8059E-005
 593.50  1.6542E-005
 594.00  1.5207E-005
 594.50  1.4041E-005
 595.00  1.3054E-005
 595.50  1.2310E-005
 596.00  1.1644E-005
 596.50  1.1076E-005
 597.00  1.0510E-005
 597.50  9.9460E-006
 598.00  9.5483E-006
 598.50  9.1634E-006
 599.00  8.7223E-006
 599.50  8.4077E-006
 600.00  7.9824E-006
 600.50  7.5637E-006
 601.00  7.1198E-006
 601.50  6.6652E-006
 602.00  6.3755E-006
 602.50  6.1741E-006
 603.00  5.8862E-006
 603.50  5.6650E-006
 604.00  5.4078E-006
 604.50  4.9535E-006
 605.00  4.5081E-006
 605.50  4.1311E-006
 606.00  3.8059E-006
 606.50  3.5323E-006
 607.00  3.2505E-006
 607.50  2.9037E-006
 608.00  2.6217E-006
 608.50  2.4669E-006
 609.00  2.4015E-006
 609.50  2.5136E-006
 610.00  2.7309E-006
 610.50  2.9693E-006
 611.00  3.1040E-006
 611.50  3.2461E-006
 612.00  3.2690E-006
 612.50  3.3188E-006
 613.00  3.2673E-006
 613.50  3.2286E-006
 614.00  3.1170E-006
 614.50  2.8565E-006
 615.00  2.5744E-006
 615.50  2.3496E-006
 616.00  2.1099E-006
 616.50  2.0108E-006
 617.00  2.0249E-006
 617.50  2.0159E-006
 618.00  2.0226E-006
 618.50  2.0411E-006
 619.00  2.0560E-006
 619.50  2.0310E-006
 620.00  1.9989E-006
 620.50  1.9625E-006
 621.00  1.8678E-006
 621.50  1.8233E-006
 622.00  1.7073E-006
 622.50  1.4523E-006
 623.00  1.0081E-006
 623.50  6.0994E-007
 624.00  2.6723E-007
 624.50  0.0000E+000
 625.00  0.0000E+000
 625.50  0.0000E+000
 626.00  0.0000E+000
 626.50  1.4047E-008
 627.00  1.6673E-008
 627.50  5.5376E-008
 628.00  2.1871E-007
 628.50  2.4622E-007
 629.00  2.6357E-007
 629.50  2.9461E-007
 630.00  3.3173E-007
 630.50  3.2270E-007
 631.00  4.0628E-007
 631.50  4.4882E-007
 632.00  4.3710E-007
 632.50  3.7263E-007
 633.00  3.3352E-007
 633.50  3.4632E-007
 634.00  4.0460E-007
 634.50  4.7823E-007
 635.00  5.2404E-007
 635.50  5.0711E-007
 636.00  3.8104E-007
 636.50  2.5024E-007
 637.00  1.7610E-007
 637.50  4.9335E-008
 638.00  8.3491E-009
 638.50  6.2620E-008
 639.00  1.6832E-007
 639.50  3.5534E-007
 640.00  6.2941E-007
 640.50  9.0221E-007
 641.00  1.1268E-006
 641.50  1.2857E-006
 642.00  1.3128E-006
 642.50  1.3025E-006
 643.00  1.3286E-006
 643.50  1.2585E-006
 644.00  1.1532E-006
 644.50  1.2028E-006
 645.00  1.0083E-006
 645.50  8.0476E-007
 646.00  6.8812E-007
 646.50  5.7945E-007
 647.00  4.8423E-007
 647.50  4.0246E-007
 648.00  3.3279E-007
 648.50  2.3914E-007
 649.00  8.6554E-008
 649.50  5.3921E-009
 650.00  0.0000E+000
 650.50  0.0000E+000
 651.00  0.0000E+000
 651.50  0.0000E+000
 652.00  0.0000E+000
 652.50  0.0000E+000
 653.00  0.0000E+000
 653.50  1.1415E-007
 654.00  2.4897E-007
 654.50  2.4729E-007
 655.00  1.4696E-007
 655.50  2.2766E-008
 656.00  0.0000E+000
 656.50  0.0000E+000
 657.00  0.0000E+000
 657.50  0.0000E+000
 658.00  0.0000E+000
 658.50  0.0000E+000
 659.00  5.0799E-008
 659.50  2.6414E-007
 660.00  4.5373E-007
 660.50  2.5896E-007
 661.00  2.4531E-007
 661.50  1.2327E-007
 662.00  1.3098E-007
 662.50  5.4204E-007
 663.00  9.3586E-007
 663.50  8.8895E-007
 664.00  9.8309E-007
 664.50  8.2923E-007
 665.00  5.1716E-007
 665.50  4.2485E-007
 666.00  3.9578E-007
 666.50  4.7413E-007
 667.00  6.0481E-007
 667.50  6.8393E-007
 668.00  6.6284E-007
 668.50  6.4242E-007
 669.00  6.6116E-007
 669.50  7.2497E-007
 670.00  8.1377E-007
 670.50  8.4387E-007
 671.00  9.4698E-007
 671.50  1.0188E-006
 672.00  7.5175E-007
 672.50  4.9332E-007
 673.00  4.7113E-007
 673.50  5.4823E-007
 674.00  7.7576E-007
 674.50  1.3909E-006
 675.00  1.8776E-006
 675.50  1.8603E-006
 676.00  1.6473E-006
 676.50  1.3500E-006
 677.00  6.3883E-007
 677.50  4.5777E-007
 678.00  4.9804E-007
 678.50  5.9605E-007
 679.00  8.6690E-007
 679.50  1.1551E-006
 680.00  1.1855E-006
 680.50  1.2712E-006
 681.00  1.3569E-006
 681.50  1.1760E-006
 682.00  9.5070E-007
 682.50  8.6684E-007
 683.00  7.4917E-007
 683.50  1.1532E-006
 684.00  1.8708E-006
 684.50  2.2127E-006
 685.00  2.3578E-006
 685.50  2.4896E-006
 686.00  2.0717E-006
 686.50  1.5850E-006
 687.00  1.5679E-006
 687.50  1.5029E-006
 688.00  1.2507E-006
 688.50  9.8382E-007
 689.00  8.1535E-007
 689.50  6.1355E-007
 690.00  5.5586E-007
 690.50  6.4897E-007
 691.00  5.8145E-007
 691.50  5.9369E-007
 692.00  7.0217E-007
 692.50  6.7638E-007
 693.00  4.2600E-007
 693.50  7.3936E-007
 694.00  7.4010E-007
 694.50  7.9711E-007
 695.00  8.4287E-007
 695.50  8.5811E-007
 696.00  7.0371E-007
 696.50  6.8972E-007
 697.00  5.4415E-007
 697.50  3.6861E-007
 698.00  3.2211E-007
 698.50  1.4349E-007
 699.00  1.2240E-008
 699.50  7.6694E-008
 700.00  4.3207E-007
 700.50  5.0980E-007
 701.00  5.8042E-007
 701.50  6.7015E-007
 702.00  6.4883E-007
 702.50  7.1946E-007
 703.00  7.4367E-007
 703.50  6.5221E-007
 704.00  5.2043E-007
 704.50  2.1638E-007
 705.00  2.0436E-008
 705.50  0.0000E+000
 706.00  0.0000E+000
 706.50  0.0000E+000
 707.00  0.0000E+000
 707.50  0.0000E+000
 708.00  0.0000E+000
 708.50  1.2236E-008
 709.00  9.9616E-008
 709.50  1.5646E-007
 710.00  2.5720E-007
 710.50  3.2823E-007
 711.00  3.3543E-007
 711.50  3.2265E-007
 712.00  4.6254E-007
 712.50  5.1993E-007
 713.00  4.4830E-007
 713.50  3.1156E-007
 714.00  2.9256E-007
 714.50  2.3108E-007
 715.00  3.4396E-007
 715.50  1.4100E-007
 716.00  0.0000E+000
 716.50  0.0000E+000
 717.00  0.0000E+000
 717.50  0.0000E+000
 718.00  0.0000E+000
 718.50  0.0000E+000
 719.00  0.0000E+000
 719.50  0.0000E+000
 720.00  0.0000E+000
 720.50  0.0000E+000
 721.00  0.0000E+000
 721.50  0.0000E+000
 722.00  0.0000E+000
 722.50  0.0000E+000
 723.00  0.0000E+000
 723.50  0.0000E+000
 724.00  0.0000E+000
 724.50  0.0000E+000
 725.00  0.0000E+000
 725.50  0.0000E+000
 726.00  0.0000E+000
 726.50  0.0000E+000
 727.00  0.0000E+000
 727.50  0.0000E+000
 728.00  3.0575E-007
 728.50  3.4195E-007
 729.00  7.2395E-008
 729.50  7.4232E-010
 730.00  0.0000E+000
 730.50  0.0000E+000
 731.00  2.8691E-007
 731.50  2.5199E-007
 732.00  9.1916E-008
 732.50  0.0000E+000
 733.00  0.0000E+000
 733.50  0.0000E+000
 734.00  0.0000E+000
 734.50  0.0000E+000
 735.00  0.0000E+000
 735.50  1.7877E-007
 736.00  4.5801E-007
 736.50  6.1805E-007
 737.00  5.1701E-007
 737.50  2.2446E-007
 738.00  2.4103E-008
 738.50  0.0000E+000
 739.00  0.0000E+000
 739.50  0.0000E+000
 740.00  0.0000E+000
 740.50  0.0000E+000
 741.00  0.0000E+000
 741.50  0.0000E+000
 742.00  0.0000E+000
 742.50  0.0000E+000
 743.00  0.0000E+000
 743.50  0.0000E+000
 744.00  0.0000E+000
 744.50  0.0000E+000
 745.00  2.5335E-007
 745.50  6.3888E-007
 746.00  9.2034E-007
 746.50  8.7044E-007
 747.00  7.2229E-007
 747.50  1.2889E-007
 748.00  0.0000E+000
 748.50  0.0000E+000
 749.00  0.0000E+000
 749.50  0.0000E+000
 750.00  0.0000E+000
 750.50  0.0000E+000
 751.00  0.0000E+000
 751.50  0.0000E+000
 752.00  0.0000E+000
 752.50  0.0000E+000
 753.00  0.0000E+000
 753.50  0.0000E+000
 754.00  0.0000E+000
 754.50  0.0000E+000
 755.00  0.0000E+000
 755.50  0.0000E+000
 756.00  0.0000E+000
 756.50  0.0000E+000
 757.00  0.0000E+000
 757.50  0.0000E+000
 758.00  0.0000E+000
 758.50  0.0000E+000
 759.00  0.0000E+000
 759.50  0.0000E+000
 760.00  0.0000E+000
 760.50  0.0000E+000
 761.00  0.0000E+000
 761.50  0.0000E+000
 762.00  0.0000E+000
 762.50  0.0000E+000
 763.00  0.0000E+000
 763.50  0.0000E+000
 764.00  0.0000E+000
 764.50  0.0000E+000
 765.00  3.8192E-007
 765.50  1.0389E-006
 766.00  8.7271E-007
 766.50  7.2003E-007
 767.00  5.2815E-007
 767.50  1.6965E-007
 768.00  0.0000E+000
 768.50  0.0000E+000
 769.00  7.3908E-008
 769.50  3.8508E-007
 770.00  4.4361E-007
 770.50  2.5293E-007
 771.00  1.4701E-007
 771.50  2.9803E-008
 772.00  0.0000E+000
 772.50  0.0000E+000
 773.00  0.0000E+000
 773.50  0.0000E+000
 774.00  3.7783E-007
 774.50  8.3393E-007
 775.00  1.3460E-006
 775.50  2.0511E-006
 776.00  2.6025E-006
 776.50  2.8861E-006
 777.00  2.7455E-006
 777.50  2.5366E-006
 778.00  2.2616E-006
 778.50  1.8810E-006
 779.00  1.6648E-006
 779.50  1.5995E-006
 780.00  1.2171E-006
 780.50  8.8335E-007
 781.00  6.4114E-007
 781.50  2.2138E-007
 782.00  2.7826E-007
 782.50  4.7866E-007
 783.00  7.4039E-007
 783.50  6.3734E-007
 784.00  7.4260E-007
 784.50  3.7294E-007
 785.00  3.4772E-007
 785.50  0.0000E+000
 786.00  0.0000E+000
 786.50  0.0000E+000
 787.00  0.0000E+000
 787.50  0.0000E+000
 788.00  0.0000E+000
 788.50  0.0000E+000
 789.00  0.0000E+000
 789.50  0.0000E+000
 790.00  0.0000E+000
 790.50  0.0000E+000
 791.00  0.0000E+000
 791.50  0.0000E+000
 792.00  0.0000E+000
 792.50  0.0000E+000
 793.00  0.0000E+000
 793.50  0.0000E+000
 794.00  0.0000E+000
 794.50  0.0000E+000
 795.00  0.0000E+000
 795.50  0.0000E+000
 796.00  0.0000E+000
 796.50  0.0000E+000
 797.00  0.0000E+000
 797.50  0.0000E+000
 798.00  0.0000E+000
 798.50  0.0000E+000
 799.00  1.6186E-007
 799.50  1.4038E-007
 800.00  9.8106E-008
 800.50  1.7517E-007
 801.00  3.9191E-007
 801.50  1.1960E-007
 802.00  2.5285E-007
 802.50  7.1161E-007
 803.00  9.2105E-007
 803.50  7.4340E-007
 804.00  2.8210E-007
 804.50  0.0000E+000
 805.00  0.0000E+000
 805.50  0.0000E+000
 806.00  0.0000E+000
 806.50  0.0000E+000
 807.00  0.0000E+000
 807.50  0.0000E+000
 808.00  0.0000E+000
 808.50  0.0000E+000
 809.00  0.0000E+000
 809.50  0.0000E+000
 810.00  0.0000E+000
 810.50  0.0000E+000
 811.00  0.0000E+000
 811.50  2.2642E-007
 812.00  4.9536E-007
 812.50  7.9899E-007
 813.00  7.9921E-007
 813.50  4.7271E-007
 814.00  0.0000E+000
 814.50  0.0000E+000
 815.00  0.0000E+000
 815.50  0.0000E+000
 816.00  0.0000E+000
 816.50  0.0000E+000
 817.00  0.0000E+000
 817.50  0.0000E+000
 818.00  0.0000E+000
 818.50  0.0000E+000
 819.00  0.0000E+000
 819.50  0.0000E+000
 820.00  0.0000E+000
 820.50  0.0000E+000
 821.00  0.0000E+000
 821.50  0.0000E+000
 822.00  0.0000E+000
 822.50  0.0000E+000
 823.00  0.0000E+000
 823.50  0.0000E+000
 824.00  0.0000E+000
 824.50  0.0000E+000
 825.00  0.0000E+000
 825.50  1.3050E-007
 826.00  4.8804E-007
 826.50  9.3980E-007
 827.00  1.3043E-006
 827.50  1.1233E-006
 828.00  1.1578E-006
 828.50  1.4804E-006
 829.00  1.4675E-006
 829.50  1.6051E-006
 830.00  2.4277E-006
 830.50  2.6858E-006
 831.00  2.5637E-006
 831.50  2.3278E-006
 832.00  1.3502E-006
 832.50  0.0000E+000
 833.00  0.0000E+000
 833.50  0.0000E+000
 834.00  0.0000E+000
 834.50  0.0000E+000
 835.00  0.0000E+000
 835.50  0.0000E+000
 836.00  0.0000E+000
 836.50  0.0000E+000
 837.00  2.4529E-007
 837.50  6.3881E-007
 838.00  9.8318E-007
 838.50  1.3432E-006
 839.00  1.5506E-006
 839.50  1.4805E-006
 840.00  1.4021E-006
 840.50  1.2652E-006
 841.00  1.5929E-006
 841.50  1.6306E-006
 842.00  1.0605E-006
 842.50  6.9667E-007
 843.00  0.0000E+000
 843.50  0.0000E+000
 844.00  0.0000E+000
 844.50  4.8507E-008
 845.00  3.9135E-007
 845.50  7.1197E-007
 846.00  8.3965E-007
 846.50  8.8163E-007
 847.00  1.1240E-006
 847.50  1.8700E-006
 848.00  2.7774E-006
 848.50  3.4196E-006
 849.00  3.8317E-006
 849.50  3.4787E-006
 850.00  2.6698E-006
 850.50  1.8035E-006
 851.00  1.2845E-006
 851.50  1.0701E-006
 852.00  1.8403E-006
 852.50  4.0448E-006
 853.00  5.2614E-006
 853.50  5.7257E-006
 854.00  6.3266E-006
 854.50  5.9934E-006
 855.00  6.0408E-006
 855.50  6.1975E-006
 856.00  6.5726E-006
 856.50  6.5672E-006
 857.00  5.6866E-006
 857.50  4.0723E-006
 858.00  3.4805E-006
 858.50  2.8066E-006
 859.00  2.5799E-006
 859.50  2.8662E-006
 860.00  2.6149E-006
 860.50  1.8418E-006
 861.00  1.3325E-006
 861.50  1.8411E-006
 862.00  3.1051E-006
 862.50  5.0925E-006
 863.00  6.7347E-006
 863.50  6.9752E-006
 864.00  5.5962E-006
 864.50  4.1998E-006
 865.00  2.7822E-006
 865.50  2.7634E-006
 866.00  3.6723E-006
 866.50  4.3132E-006
 867.00  4.3079E-006
 867.50  4.0599E-006
 868.00  3.4908E-006
 868.50  3.4168E-006
 869.00  3.5214E-006
 869.50  3.6109E-006
 870.00  3.5919E-006
 870.50  3.5535E-006
 871.00  2.3310E-006
 871.50  8.1844E-007
 872.00  0.0000E+000
 872.50  0.0000E+000
 873.00  0.0000E+000
 873.50  0.0000E+000
 874.00  0.0000E+000
 874.50  0.0000E+000
 875.00  2.5576E-007
 875.50  1.3195E-006
 876.00  1.4094E-006
 876.50  4.1691E-007
 877.00  3.4595E-007
 877.50  4.3249E-006
 878.00  4.8961E-006
 878.50  6.0059E-006
 879.00  6.7821E-006
 879.50  5.7646E-006
 880.00  2.7471E-006
 880.50  1.9550E-006
 881.00  9.3155E-007
 881.50  4.0378E-007
 882.00  4.6076E-007
 882.50  9.8406E-007
 883.00  1.3302E-006
 883.50  6.1439E-007
 884.00  3.4759E-007
 884.50  6.8629E-007
 885.00  3.6409E-007
 885.50  7.5130E-007
 886.00  2.2932E-006
 886.50  3.1730E-006
 887.00  3.6528E-006
 887.50  4.0720E-006
 888.00  3.7265E-006
 888.50  3.0856E-006
 889.00  1.5784E-006
 889.50  6.8019E-008
 890.00  0.0000E+000
 890.50  0.0000E+000
 891.00  0.0000E+000
 891.50  0.0000E+000
 892.00  0.0000E+000
 892.50  5.0602E-007
 893.00  3.0701E-006
 893.50  4.0976E-006
 894.00  3.4227E-006
 894.50  2.8802E-006
 895.00  1.5481E-006
 895.50  1.5622E-007
 896.00  5.7764E-007
 896.50  1.3987E-006
 897.00  2.5515E-006
 897.50  3.5315E-006
 898.00  4.5245E-006
 898.50  5.4392E-006
 899.00  5.3252E-006
 899.50  4.6857E-006
 900.00  4.5979E-006
 900.50  4.3128E-006
 901.00  3.8007E-006
 901.50  4.5060E-006
 902.00  4.2951E-006
 902.50  2.9092E-006
 903.00  1.7814E-006
 903.50  7.2457E-007
 904.00  0.0000E+000
 904.50  0.0000E+000
 905.00  0.0000E+000
 905.50  0.0000E+000
 906.00  0.0000E+000
 906.50  0.0000E+000
 907.00  0.0000E+000
 907.50  0.0000E+000
 908.00  0.0000E+000
 908.50  0.0000E+000
 909.00  6.9558E-007
 909.50  1.8596E-006
 910.00  2.3316E-006
 910.50  2.7290E-006
 911.00  3.1783E-006
 911.50  3.3956E-006
 912.00  3.7839E-006
 912.50  4.7363E-006
 913.00  5.2547E-006
 913.50  6.3198E-006
 914.00  7.9557E-006
 914.50  9.0146E-006
 915.00  9.5564E-006
 915.50  9.0260E-006
 916.00  9.2912E-006
 916.50  8.9143E-006
 917.00  9.0376E-006
 917.50  8.7937E-006
 918.00  8.9363E-006
 918.50  7.9202E-006
 919.00  6.7183E-006
 919.50  6.0107E-006
 920.00  5.5515E-006
 920.50  4.6802E-006
 921.00  3.1162E-006
 921.50  1.1233E-006
 922.00  2.7305E-008
 922.50  0.0000E+000
 923.00  0.0000E+000
 923.50  0.0000E+000
 924.00  0.0000E+000
 924.50  0.0000E+000
 925.00  0.0000E+000
 925.50  0.0000E+000
 926.00  0.0000E+000
 926.50  0.0000E+000
 927.00  2.0585E-008
 927.50  2.3708E-006
 928.00  5.8101E-006
 928.50  8.4445E-006
 929.00  8.0720E-006
 929.50  7.6406E-006
 930.00  6.3172E-006
 930.50  4.6427E-006
 931.00  2.6092E-006
 931.50  3.5539E-006
 932.00  5.1103E-006
 932.50  8.9486E-006
 933.00  1.3006E-005
 933.50  1.4751E-005
 934.00  1.6936E-005
 934.50  1.7660E-005
 935.00  1.4319E-005
 935.50  1.1619E-005
 936.00  1.0811E-005
 936.50  8.3012E-006
 937.00  5.8996E-006
 937.50  4.4898E-006
 938.00  3.0825E-006
 938.50  2.0285E-006
 939.00  2.4977E-006
 939.50  2.8404E-006
 940.00  1.8667E-006
 940.50  1.6182E-006
 941.00  1.6545E-006
 941.50  5.7244E-007
 942.00  8.3245E-007
 942.50  2.9193E-006
 943.00  2.9456E-006
 943.50  3.8563E-006
 944.00  6.3084E-006
 944.50  7.3401E-006
 945.00  6.3559E-006
 945.50  6.3350E-006
 946.00  4.5522E-006
 946.50  2.2388E-006
 947.00  6.4219E-008
 947.50  0.0000E+000
 948.00  0.0000E+000
 948.50  0.0000E+000
 949.00  0.0000E+000
 949.50  0.0000E+000
 950.00  0.0000E+000
 950.50  0.0000E+000
 951.00  0.0000E+000
 951.50  0.0000E+000
 952.00  0.0000E+000
 952.50  0.0000E+000
 953.00  0.0000E+000
 953.50  0.0000E+000
 954.00  0.0000E+000
 954.50  0.0000E+000
 955.00  0.0000E+000
 955.50  0.0000E+000
 956.00  0.0000E+000
 956.50  0.0000E+000
 957.00  0.0000E+000
 957.50  0.0000E+000
 958.00  0.0000E+000
 958.50  0.0000E+000
 959.00  0.0000E+000
 959.50  4.7494E-007
 960.00  2.5687E-006
 960.50  1.1760E-006
 961.00  1.1560E-007
 961.50  0.0000E+000
 962.00  0.0000E+000
 962.50  3.6446E-006
 963.00  5.5811E-006
 963.50  1.2518E-005
 964.00  1.5855E-005
 964.50  1.5016E-005
 965.00  7.4777E-006
 965.50  7.8528E-006
 966.00  4.9695E-006
 966.50  3.6967E-006
 967.00  3.0467E-006
 967.50  0.0000E+000
 968.00  0.0000E+000
 968.50  0.0000E+000
 969.00  0.0000E+000
 969.50  0.0000E+000
 970.00  0.0000E+000
 970.50  0.0000E+000
 971.00  0.0000E+000
 971.50  0.0000E+000
 972.00  9.4840E-007
 972.50  4.1741E-006
 973.00  8.6708E-006
 973.50  1.0340E-005
 974.00  6.1444E-006
 974.50  1.3178E-006
 975.00  0.0000E+000
 975.50  0.0000E+000
 976.00  0.0000E+000
 976.50  0.0000E+000
 977.00  0.0000E+000
 977.50  2.4055E-006
 978.00  4.9946E-006
 978.50  7.2798E-006
 979.00  3.0885E-006
 979.50  2.7561E-007
 980.00  0.0000E+000
 980.50  0.0000E+000
 981.00  0.0000E+000
 981.50  0.0000E+000
 982.00  1.4103E-008
 982.50  1.0942E-006
 983.00  2.5404E-006
 983.50  2.2467E-006
 984.00  6.5793E-006
 984.50  6.3728E-006
 985.00  4.7099E-006
 985.50  5.1851E-006
 986.00  7.6787E-006
 986.50  7.5109E-006
 987.00  7.5894E-006
 987.50  7.4789E-006
 988.00  7.5483E-006
 988.50  5.8136E-006
 989.00  3.4923E-006
 989.50  4.5767E-006
 990.00  7.0239E-006
 990.50  8.6466E-006
 991.00  1.1944E-005
 991.50  1.4933E-005
 992.00  1.5336E-005
 992.50  1.4790E-005
 993.00  1.0624E-005
 993.50  3.6726E-006
 994.00  2.1517E-007
 994.50  3.5792E-007
 995.00  2.2607E-007
 995.50  3.4254E-006
 996.00  1.4208E-005
 996.50  3.0311E-005
 997.00  4.3705E-005
 997.50  5.3557E-005
 998.00  6.5217E-005
 998.50  6.5687E-005
 999.00  5.1531E-005
 999.50  3.2213E-005
1000.00  1.2926E-005
1000.50  5.9661E-007
1001.00  0.0000E+000
1001.50  0.0000E+000
1002.00  0.0000E+000
1002.50  0.0000E+000
1003.00  0.0000E+000
1003.50  0.0000E+000
1004.00  0.0000E+000
1004.50  0.0000E+000
1005.00  0.0000E+000
1005.50  0.0000E+000
1006.00  0.0000E+000
1006.50  0.0000E+000
1007.00  0.0000E+000
1007.50  0.0000E+000
1008.00  0.0000E+000
1008.50  0.0000E+000
1009.00  0.0000E+000
1009.50  0.0000E+000
1010.00  0.0000E+000
1010.50  0.0000E+000
1011.00  0.0000E+000
1011.50  0.0000E+000
1012.00  0.0000E+000
1012.50  0.0000E+000
1013.00  0.0000E+000
1013.50  0.0000E+000
1014.00  0.0000E+000
1014.50  0.0000E+000
1015.00  0.0000E+000
1015.50  0.0000E+000
1016.00  0.0000E+000
1016.50  0.0000E+000
1017.00  0.0000E+000
1017.50  0.0000E+000
1018.00  0.0000E+000
1018.50  0.0000E+000
1019.00  0.0000E+000
1019.50  0.0000E+000
1020.00  0.0000E+000
1020.50  0.0000E+000
1021.00  0.0000E+000
1021.50  0.0000E+000
1022.00  0.0000E+000
1022.50  0.0000E+000
1023.00  0.0000E+000
1023.50  0.0000E+000
1024.00  0.0000E+000
1024.50  0.0000E+000
1025.00  0.0000E+000
1025.50  0.0000E+000
1026.00  0.0000E+000
1026.50  0.0000E+000
1027.00  0.0000E+000
1027.50  0.0000E+000
1028.00  0.0000E+000
1028.50  0.0000E+000
1029.00  0.0000E+000
1029.50  0.0000E+000
1030.00  0.0000E+000
1030.50  0.0000E+000
1031.00  0.0000E+000
1031.50  0.0000E+000
1032.00  0.0000E+000
1032.50  0.0000E+000
1033.00  0.0000E+000
1033.50  0.0000E+000
1034.00  0.0000E+000
1034.50  0.0000E+000
1035.00  0.0000E+000
1035.50  0.0000E+000
1036.00  0.0000E+000
1036.50  0.0000E+000
1037.00  0.0000E+000
1037.50  0.0000E+000
1038.00  0.0000E+000
1038.50  0.0000E+000
1039.00  0.0000E+000
1039.50  0.0000E+000
1040.00  0.0000E+000
1040.50  0.0000E+000
1041.00  0.0000E+000
1041.50  0.0000E+000
1042.00  0.0000E+000
1042.50  0.0000E+000
1043.00  0.0000E+000
1043.50  0.0000E+000
1044.00  0.0000E+000
1044.50  0.0000E+000
1045.00  0.0000E+000
1045.50  0.0000E+000
1046.00  0.0000E+000
1046.50  0.0000E+000
1047.00  0.0000E+000
1047.50  0.0000E+000
1048.00  0.0000E+000
1048.50  0.0000E+000
1049.00  0.0000E+000
1049.50  0.0000E+000
1050.00  0.0000E+000
1050.50  0.0000E+000
1051.00  0.0000E+000
1051.50  0.0000E+000
1052.00  0.0000E+000
1052.50  0.0000E+000
1053.00  0.0000E+000
1053.50  0.0000E+000
1054.00  0.0000E+000
1054.50  0.0000E+000
1055.00  0.0000E+000
1055.50  0.0000E+000
1056.00  0.0000E+000
1056.50  0.0000E+000
1057.00  0.0000E+000
1057.50  0.0000E+000
1058.00  0.0000E+000
1058.50  0.0000E+000
1059.00  0.0000E+000
1059.50  0.0000E+000
1060.00  0.0000E+000
1060.50  0.0000E+000
1061.00  0.0000E+000
1061.50  0.0000E+000
1062.00  0.0000E+000
1062.50  0.0000E+000
1063.00  0.0000E+000
1063.50  0.0000E+000
1064.00  0.0000E+000
1064.50  0.0000E+000
1065.00  0.0000E+000
1065.50  0.0000E+000
1066.00  0.0000E+000
1066.50  0.0000E+000
1067.00  0.0000E+000
1067.50  0.0000E+000
1068.00  0.0000E+000
1068.50  0.0000E+000
1069.00  0.0000E+000
1069.50  0.0000E+000
1070.00  0.0000E+000
1070.50  0.0000E+000
1071.00  0.0000E+000
1071.50  0.0000E+000
1072.00  0.0000E+000
1072.50  0.0000E+000
1073.00  0.0000E+000
1073.50  0.0000E+000
1074.00  0.0000E+000
1074.50  0.0000E+000
1075.00  0.0000E+000
1075.50  0.0000E+000
1076.00  0.0000E+000
1076.50  0.0000E+000
1077.00  0.0000E+000
1077.50  0.0000E+000
1078.00  0.0000E+000
1078.50  0.0000E+000
1079.00  0.0000E+000
1079.50  0.0000E+000
1080.00  0.0000E+000
1080.50  0.0000E+000
1081.00  0.0000E+000
1081.50  0.0000E+000
1082.00  0.0000E+000
1082.50  0.0000E+000
1083.00  0.0000E+000
1083.50  0.0000E+000
1084.00  0.0000E+000
1084.50  0.0000E+000
1085.00  0.0000E+000
1085.50  0.0000E+000
1086.00  0.0000E+000
1086.50  0.0000E+000
1087.00  0.0000E+000
1087.50  0.0000E+000
1088.00  0.0000E+000
1088.50  0.0000E+000
1089.00  0.0000E+000
1089.50  0.0000E+000
1090.00  0.0000E+000
1090.50  0.0000E+000
1091.00  0.0000E+000
1091.50  0.0000E+000
1092.00  0.0000E+000
1092.50  0.0000E+000
1093.00  0.0000E+000
1093.50  0.0000E+000
1094.00  0.0000E+000
1094.50  0.0000E+000
1095.00  0.0000E+000
1095.50  0.0000E+000
1096.00  0.0000E+000
1096.50  0.0000E+000
1097.00  0.0000E+000
1097.50  0.0000E+000
1098.00  0.0000E+000
1098.50  0.0000E+000
1099.00  0.0000E+000
1099.50  0.0000E+000
1100.00  0.0000E+000
1100.50  0.0000E+000
1101.00  0.0000E+000
1101.50  0.0000E+000
1102.00  0.0000E+000
1102.50  0.0000E+000
1103.00  0.0000E+000
1103.50  0.0000E+000
1104.00  0.0000E+000
1104.50  0.0000E+000
1105.00  0.0000E+000
1105.50  0.0000E+000
1106.00  0.0000E+000
1106.50  0.0000E+000
1107.00  0.0000E+000
1107.50  0.0000E+000
1108.00  0.0000E+000
1108.50  0.0000E+000
1109.00  0.0000E+000
1109.50  0.0000E+000
1110.00  0.0000E+000
1110.50  0.0000E+000
1111.00  0.0000E+000
1111.50  0.0000E+000
1112.00  0.0000E+000
1112.50  0.0000E+000
1113.00  0.0000E+000
1113.50  0.0000E+000
1114.00  0.0000E+000
1114.50  0.0000E+000
1115.00  0.0000E+000
1115.50  0.0000E+000
1116.00  0.0000E+000
1116.50  0.0000E+000
1117.00  0.0000E+000
1117.50  0.0000E+000
1118.00  0.0000E+000
1118.50  0.0000E+000
1119.00  0.0000E+000
1119.50  0.0000E+000
1120.00  0.0000E+000
1120.50  0.0000E+000
1121.00  0.0000E+000
1121.50  0.0000E+000
1122.00  0.0000E+000
1122.50  0.0000E+000
1123.00  0.0000E+000
1123.50  0.0000E+000
1124.00  0.0000E+000
1124.50  0.0000E+000
1125.00  0.0000E+000
1125.50  0.0000E+000
1126.00  0.0000E+000
1126.50  0.0000E+000
1127.00  0.0000E+000
1127.50  0.0000E+000
: 6
