# Supplementary material for: A photoconversion model for full spectral programming and multiplexing of optogenetic systems
Source: Mol Syst Biol. 2017 Apr 24;13(4):926. doi: 10.15252/msb.20167456 (PMC5408778; doi:10.15252/msb.20167456)
Supplement: Supplementary file 11 — Dataset EV3 [file MSB-13-926-s011.zip › dataset_ev3_led_data/led_calibration_data/EO_04/Jennie_c1/raw/12.IRR]

" File: 160129_calibrations\post-calibration\Jen
" RAD->  Wave:647.21nm  Pix:1050  Val:  0.000  Time:400ms  Avg:1  Sm:1  Sg:1  Tc:off  SNAP  Xt:1  Ch:1  Xtrig wnmcal >RAD-IS6.CAL
 180.00  0.0000E+000
 180.50  0.0000E+000
 181.00  0.0000E+000
 181.50  0.0000E+000
 182.00  0.0000E+000
 182.50  0.0000E+000
 183.00  0.0000E+000
 183.50  0.0000E+000
 184.00  0.0000E+000
 184.50  0.0000E+000
 185.00  0.0000E+000
 185.50  0.0000E+000
 186.00  0.0000E+000
 186.50  0.0000E+000
 187.00  0.0000E+000
 187.50  0.0000E+000
 188.00  0.0000E+000
 188.50  0.0000E+000
 189.00  0.0000E+000
 189.50  0.0000E+000
 190.00  0.0000E+000
 190.50  0.0000E+000
 191.00  0.0000E+000
 191.50  0.0000E+000
 192.00  0.0000E+000
 192.50  0.0000E+000
 193.00  0.0000E+000
 193.50  0.0000E+000
 194.00  0.0000E+000
 194.50  0.0000E+000
 195.00  0.0000E+000
 195.50  0.0000E+000
 196.00  0.0000E+000
 196.50  0.0000E+000
 197.00  0.0000E+000
 197.50  0.0000E+000
 198.00  0.0000E+000
 198.50  0.0000E+000
 199.00  0.0000E+000
 199.50  0.0000E+000
 200.00  0.0000E+000
 200.50  0.0000E+000
 201.00  0.0000E+000
 201.50  0.0000E+000
 202.00  0.0000E+000
 202.50  0.0000E+000
 203.00  0.0000E+000
 203.50  0.0000E+000
 204.00  0.0000E+000
 204.50  0.0000E+000
 205.00  0.0000E+000
 205.50  0.0000E+000
 206.00  0.0000E+000
 206.50  0.0000E+000
 207.00  0.0000E+000
 207.50  0.0000E+000
 208.00  0.0000E+000
 208.50  0.0000E+000
 209.00  0.0000E+000
 209.50  0.0000E+000
 210.00  0.0000E+000
 210.50  0.0000E+000
 211.00  0.0000E+000
 211.50  0.0000E+000
 212.00  0.0000E+000
 212.50  0.0000E+000
 213.00  0.0000E+000
 213.50  0.0000E+000
 214.00  0.0000E+000
 214.50  0.0000E+000
 215.00  0.0000E+000
 215.50  0.0000E+000
 216.00  0.0000E+000
 216.50  0.0000E+000
 217.00  0.0000E+000
 217.50  0.0000E+000
 218.00  0.0000E+000
 218.50  0.0000E+000
 219.00  0.0000E+000
 219.50  0.0000E+000
 220.00  0.0000E+000
 220.50  0.0000E+000
 221.00  0.0000E+000
 221.50  0.0000E+000
 222.00  0.0000E+000
 222.50  0.0000E+000
 223.00  0.0000E+000
 223.50  0.0000E+000
 224.00  0.0000E+000
 224.50  0.0000E+000
 225.00  0.0000E+000
 225.50  0.0000E+000
 226.00  0.0000E+000
 226.50  0.0000E+000
 227.00  0.0000E+000
 227.50  0.0000E+000
 228.00  0.0000E+000
 228.50  0.0000E+000
 229.00  0.0000E+000
 229.50  0.0000E+000
 230.00  0.0000E+000
 230.50  0.0000E+000
 231.00  0.0000E+000
 231.50  0.0000E+000
 232.00  0.0000E+000
 232.50  0.0000E+000
 233.00  0.0000E+000
 233.50  0.0000E+000
 234.00  0.0000E+000
 234.50  0.0000E+000
 235.00  0.0000E+000
 235.50  0.0000E+000
 236.00  0.0000E+000
 236.50  0.0000E+000
 237.00  0.0000E+000
 237.50  0.0000E+000
 238.00  0.0000E+000
 238.50  0.0000E+000
 239.00  0.0000E+000
 239.50  0.0000E+000
 240.00  0.0000E+000
 240.50  0.0000E+000
 241.00  0.0000E+000
 241.50  0.0000E+000
 242.00  0.0000E+000
 242.50  0.0000E+000
 243.00  0.0000E+000
 243.50  0.0000E+000
 244.00  0.0000E+000
 244.50  0.0000E+000
 245.00  0.0000E+000
 245.50  0.0000E+000
 246.00  0.0000E+000
 246.50  0.0000E+000
 247.00  0.0000E+000
 247.50  0.0000E+000
 248.00  0.0000E+000
 248.50  0.0000E+000
 249.00  0.0000E+000
 249.50  0.0000E+000
 250.00  0.0000E+000
 250.50  0.0000E+000
 251.00  0.0000E+000
 251.50  0.0000E+000
 252.00  0.0000E+000
 252.50  0.0000E+000
 253.00  0.0000E+000
 253.50  0.0000E+000
 254.00  0.0000E+000
 254.50  0.0000E+000
 255.00  0.0000E+000
 255.50  0.0000E+000
 256.00  0.0000E+000
 256.50  0.0000E+000
 257.00  0.0000E+000
 257.50  0.0000E+000
 258.00  0.0000E+000
 258.50  0.0000E+000
 259.00  0.0000E+000
 259.50  0.0000E+000
 260.00  0.0000E+000
 260.50  0.0000E+000
 261.00  0.0000E+000
 261.50  0.0000E+000
 262.00  0.0000E+000
 262.50  0.0000E+000
 263.00  0.0000E+000
 263.50  0.0000E+000
 264.00  0.0000E+000
 264.50  0.0000E+000
 265.00  0.0000E+000
 265.50  0.0000E+000
 266.00  0.0000E+000
 266.50  0.0000E+000
 267.00  0.0000E+000
 267.50  0.0000E+000
 268.00  0.0000E+000
 268.50  0.0000E+000
 269.00  0.0000E+000
 269.50  0.0000E+000
 270.00  0.0000E+000
 270.50  0.0000E+000
 271.00  0.0000E+000
 271.50  0.0000E+000
 272.00  0.0000E+000
 272.50  0.0000E+000
 273.00  0.0000E+000
 273.50  0.0000E+000
 274.00  0.0000E+000
 274.50  0.0000E+000
 275.00  0.0000E+000
 275.50  0.0000E+000
 276.00  0.0000E+000
 276.50  0.0000E+000
 277.00  0.0000E+000
 277.50  0.0000E+000
 278.00  0.0000E+000
 278.50  0.0000E+000
 279.00  0.0000E+000
 279.50  0.0000E+000
 280.00  0.0000E+000
 280.50  0.0000E+000
 281.00  0.0000E+000
 281.50  0.0000E+000
 282.00  0.0000E+000
 282.50  0.0000E+000
 283.00  0.0000E+000
 283.50  0.0000E+000
 284.00  0.0000E+000
 284.50  0.0000E+000
 285.00  0.0000E+000
 285.50  0.0000E+000
 286.00  0.0000E+000
 286.50  0.0000E+000
 287.00  0.0000E+000
 287.50  0.0000E+000
 288.00  0.0000E+000
 288.50  0.0000E+000
 289.00  0.0000E+000
 289.50  0.0000E+000
 290.00  0.0000E+000
 290.50  0.0000E+000
 291.00  0.0000E+000
 291.50  0.0000E+000
 292.00  0.0000E+000
 292.50  0.0000E+000
 293.00  0.0000E+000
 293.50  0.0000E+000
 294.00  0.0000E+000
 294.50  0.0000E+000
 295.00  0.0000E+000
 295.50  0.0000E+000
 296.00  0.0000E+000
 296.50  0.0000E+000
 297.00  0.0000E+000
 297.50  0.0000E+000
 298.00  0.0000E+000
 298.50  0.0000E+000
 299.00  0.0000E+000
 299.50  0.0000E+000
 300.00  0.0000E+000
 300.50  0.0000E+000
 301.00  0.0000E+000
 301.50  0.0000E+000
 302.00  0.0000E+000
 302.50  0.0000E+000
 303.00  0.0000E+000
 303.50  0.0000E+000
 304.00  0.0000E+000
 304.50  0.0000E+000
 305.00  0.0000E+000
 305.50  0.0000E+000
 306.00  0.0000E+000
 306.50  0.0000E+000
 307.00  0.0000E+000
 307.50  0.0000E+000
 308.00  0.0000E+000
 308.50  0.0000E+000
 309.00  0.0000E+000
 309.50  0.0000E+000
 310.00  0.0000E+000
 310.50  0.0000E+000
 311.00  0.0000E+000
 311.50  0.0000E+000
 312.00  0.0000E+000
 312.50  0.0000E+000
 313.00  0.0000E+000
 313.50  0.0000E+000
 314.00  0.0000E+000
 314.50  0.0000E+000
 315.00  0.0000E+000
 315.50  0.0000E+000
 316.00  0.0000E+000
 316.50  0.0000E+000
 317.00  0.0000E+000
 317.50  0.0000E+000
 318.00  0.0000E+000
 318.50  0.0000E+000
 319.00  0.0000E+000
 319.50  0.0000E+000
 320.00  0.0000E+000
 320.50  0.0000E+000
 321.00  0.0000E+000
 321.50  0.0000E+000
 322.00  0.0000E+000
 322.50  0.0000E+000
 323.00  0.0000E+000
 323.50  0.0000E+000
 324.00  0.0000E+000
 324.50  0.0000E+000
 325.00  0.0000E+000
 325.50  0.0000E+000
 326.00  0.0000E+000
 326.50  0.0000E+000
 327.00  0.0000E+000
 327.50  0.0000E+000
 328.00  0.0000E+000
 328.50  0.0000E+000
 329.00  0.0000E+000
 329.50  0.0000E+000
 330.00  0.0000E+000
 330.50  0.0000E+000
 331.00  0.0000E+000
 331.50  0.0000E+000
 332.00  0.0000E+000
 332.50  0.0000E+000
 333.00  0.0000E+000
 333.50  0.0000E+000
 334.00  0.0000E+000
 334.50  0.0000E+000
 335.00  0.0000E+000
 335.50  0.0000E+000
 336.00  0.0000E+000
 336.50  0.0000E+000
 337.00  0.0000E+000
 337.50  0.0000E+000
 338.00  0.0000E+000
 338.50  0.0000E+000
 339.00  0.0000E+000
 339.50  0.0000E+000
 340.00  0.0000E+000
 340.50  0.0000E+000
 341.00  0.0000E+000
 341.50  0.0000E+000
 342.00  0.0000E+000
 342.50  0.0000E+000
 343.00  0.0000E+000
 343.50  0.0000E+000
 344.00  0.0000E+000
 344.50  0.0000E+000
 345.00  0.0000E+000
 345.50  0.0000E+000
 346.00  0.0000E+000
 346.50  0.0000E+000
 347.00  0.0000E+000
 347.50  0.0000E+000
 348.00  0.0000E+000
 348.50  0.0000E+000
 349.00  0.0000E+000
 349.50  0.0000E+000
 350.00  0.0000E+000
 350.50  0.0000E+000
 351.00  0.0000E+000
 351.50  0.0000E+000
 352.00  0.0000E+000
 352.50  0.0000E+000
 353.00  0.0000E+000
 353.50  0.0000E+000
 354.00  0.0000E+000
 354.50  0.0000E+000
 355.00  0.0000E+000
 355.50  0.0000E+000
 356.00  0.0000E+000
 356.50  0.0000E+000
 357.00  0.0000E+000
 357.50  0.0000E+000
 358.00  0.0000E+000
 358.50  0.0000E+000
 359.00  0.0000E+000
 359.50  0.0000E+000
 360.00  0.0000E+000
 360.50  0.0000E+000
 361.00  0.0000E+000
 361.50  0.0000E+000
 362.00  0.0000E+000
 362.50  0.0000E+000
 363.00  0.0000E+000
 363.50  0.0000E+000
 364.00  0.0000E+000
 364.50  0.0000E+000
 365.00  0.0000E+000
 365.50  0.0000E+000
 366.00  0.0000E+000
 366.50  0.0000E+000
 367.00  0.0000E+000
 367.50  0.0000E+000
 368.00  0.0000E+000
 368.50  0.0000E+000
 369.00  0.0000E+000
 369.50  0.0000E+000
 370.00  0.0000E+000
 370.50  0.0000E+000
 371.00  0.0000E+000
 371.50  0.0000E+000
 372.00  0.0000E+000
 372.50  0.0000E+000
 373.00  0.0000E+000
 373.50  0.0000E+000
 374.00  9.5723E-009
 374.50  4.3145E-008
 375.00  1.3313E-007
 375.50  2.0374E-007
 376.00  2.5982E-007
 376.50  2.9634E-007
 377.00  2.7708E-007
 377.50  1.4876E-007
 378.00  1.3163E-008
 378.50  0.0000E+000
 379.00  0.0000E+000
 379.50  0.0000E+000
 380.00  0.0000E+000
 380.50  9.8148E-011
 381.00  3.0355E-008
 381.50  9.4118E-008
 382.00  1.6220E-007
 382.50  2.1679E-007
 383.00  2.3504E-007
 383.50  2.3222E-007
 384.00  2.0346E-007
 384.50  1.4314E-007
 385.00  6.4194E-008
 385.50  9.3150E-009
 386.00  0.0000E+000
 386.50  0.0000E+000
 387.00  0.0000E+000
 387.50  0.0000E+000
 388.00  0.0000E+000
 388.50  0.0000E+000
 389.00  0.0000E+000
 389.50  0.0000E+000
 390.00  0.0000E+000
 390.50  0.0000E+000
 391.00  0.0000E+000
 391.50  0.0000E+000
 392.00  0.0000E+000
 392.50  0.0000E+000
 393.00  0.0000E+000
 393.50  0.0000E+000
 394.00  0.0000E+000
 394.50  0.0000E+000
 395.00  0.0000E+000
 395.50  0.0000E+000
 396.00  0.0000E+000
 396.50  0.0000E+000
 397.00  0.0000E+000
 397.50  0.0000E+000
 398.00  0.0000E+000
 398.50  0.0000E+000
 399.00  0.0000E+000
 399.50  0.0000E+000
 400.00  0.0000E+000
 400.50  2.0969E-009
 401.00  3.4257E-008
 401.50  1.1756E-007
 402.00  1.6777E-007
 402.50  1.6826E-007
 403.00  1.3980E-007
 403.50  8.8240E-008
 404.00  3.6623E-008
 404.50  0.0000E+000
 405.00  0.0000E+000
 405.50  0.0000E+000
 406.00  0.0000E+000
 406.50  0.0000E+000
 407.00  0.0000E+000
 407.50  0.0000E+000
 408.00  0.0000E+000
 408.50  0.0000E+000
 409.00  7.7483E-010
 409.50  1.6735E-008
 410.00  2.9002E-008
 410.50  8.0416E-009
 411.00  0.0000E+000
 411.50  0.0000E+000
 412.00  0.0000E+000
 412.50  0.0000E+000
 413.00  5.5994E-009
 413.50  1.4310E-008
 414.00  0.0000E+000
 414.50  0.0000E+000
 415.00  0.0000E+000
 415.50  0.0000E+000
 416.00  2.4456E-008
 416.50  1.5164E-007
 417.00  2.4957E-007
 417.50  3.2937E-007
 418.00  3.8673E-007
 418.50  3.9927E-007
 419.00  4.7247E-007
 419.50  4.2866E-007
 420.00  3.5721E-007
 420.50  3.1046E-007
 421.00  1.9432E-007
 421.50  1.5106E-007
 422.00  1.5986E-007
 422.50  1.7071E-007
 423.00  1.8819E-007
 423.50  1.8999E-007
 424.00  1.4495E-007
 424.50  1.1425E-007
 425.00  5.9656E-008
 425.50  8.5237E-009
 426.00  0.0000E+000
 426.50  0.0000E+000
 427.00  0.0000E+000
 427.50  0.0000E+000
 428.00  0.0000E+000
 428.50  0.0000E+000
 429.00  0.0000E+000
 429.50  2.3437E-008
 430.00  9.9550E-008
 430.50  1.0416E-007
 431.00  5.5726E-008
 431.50  1.7805E-008
 432.00  4.9084E-008
 432.50  6.2254E-008
 433.00  7.6595E-008
 433.50  6.2769E-008
 434.00  1.8632E-008
 434.50  2.3832E-009
 435.00  1.4874E-008
 435.50  1.4284E-008
 436.00  6.2812E-008
 436.50  6.1737E-008
 437.00  1.1373E-007
 437.50  2.0920E-007
 438.00  3.1251E-007
 438.50  4.1572E-007
 439.00  4.9319E-007
 439.50  4.8895E-007
 440.00  4.5996E-007
 440.50  3.8155E-007
 441.00  3.3423E-007
 441.50  2.9524E-007
 442.00  2.5784E-007
 442.50  2.2043E-007
 443.00  1.7158E-007
 443.50  1.0705E-007
 444.00  9.6179E-008
 444.50  1.6402E-007
 445.00  3.1428E-007
 445.50  5.6059E-007
 446.00  6.6730E-007
 446.50  6.9613E-007
 447.00  6.7148E-007
 447.50  5.8697E-007
 448.00  4.9622E-007
 448.50  4.5738E-007
 449.00  4.2763E-007
 449.50  3.6219E-007
 450.00  2.8433E-007
 450.50  1.9465E-007
 451.00  1.0029E-007
 451.50  3.4625E-008
 452.00  6.7260E-009
 452.50  1.8648E-009
 453.00  1.8211E-008
 453.50  4.8123E-008
 454.00  9.6069E-008
 454.50  1.2264E-007
 455.00  1.3781E-007
 455.50  1.4345E-007
 456.00  1.1522E-007
 456.50  5.7896E-008
 457.00  1.5880E-008
 457.50  0.0000E+000
 458.00  0.0000E+000
 458.50  0.0000E+000
 459.00  0.0000E+000
 459.50  0.0000E+000
 460.00  0.0000E+000
 460.50  0.0000E+000
 461.00  0.0000E+000
 461.50  0.0000E+000
 462.00  0.0000E+000
 462.50  0.0000E+000
 463.00  0.0000E+000
 463.50  0.0000E+000
 464.00  0.0000E+000
 464.50  0.0000E+000
 465.00  0.0000E+000
 465.50  0.0000E+000
 466.00  0.0000E+000
 466.50  0.0000E+000
 467.00  1.9223E-010
 467.50  4.7401E-009
 468.00  1.8423E-008
 468.50  1.1041E-008
 469.00  0.0000E+000
 469.50  0.0000E+000
 470.00  0.0000E+000
 470.50  0.0000E+000
 471.00  0.0000E+000
 471.50  0.0000E+000
 472.00  0.0000E+000
 472.50  0.0000E+000
 473.00  0.0000E+000
 473.50  0.0000E+000
 474.00  0.0000E+000
 474.50  0.0000E+000
 475.00  0.0000E+000
 475.50  0.0000E+000
 476.00  0.0000E+000
 476.50  0.0000E+000
 477.00  2.8433E-009
 477.50  1.8759E-008
 478.00  7.1948E-008
 478.50  1.3056E-007
 479.00  1.2992E-007
 479.50  1.6774E-007
 480.00  2.0384E-007
 480.50  1.9915E-007
 481.00  2.0266E-007
 481.50  2.1346E-007
 482.00  1.8648E-007
 482.50  1.5135E-007
 483.00  1.2301E-007
 483.50  9.0808E-008
 484.00  6.1828E-008
 484.50  2.8250E-008
 485.00  1.1371E-009
 485.50  0.0000E+000
 486.00  0.0000E+000
 486.50  0.0000E+000
 487.00  0.0000E+000
 487.50  0.0000E+000
 488.00  0.0000E+000
 488.50  0.0000E+000
 489.00  0.0000E+000
 489.50  0.0000E+000
 490.00  0.0000E+000
 490.50  2.2839E-008
 491.00  7.7086E-008
 491.50  1.2219E-007
 492.00  1.6879E-007
 492.50  2.1775E-007
 493.00  1.8818E-007
 493.50  2.2742E-007
 494.00  2.1845E-007
 494.50  1.9655E-007
 495.00  1.5642E-007
 495.50  1.1170E-007
 496.00  8.2725E-008
 496.50  7.3122E-008
 497.00  4.2232E-008
 497.50  2.7770E-008
 498.00  3.8460E-008
 498.50  5.7843E-008
 499.00  1.0044E-007
 499.50  2.1881E-007
 500.00  2.8617E-007
 500.50  3.1678E-007
 501.00  3.1749E-007
 501.50  2.8892E-007
 502.00  2.4106E-007
 502.50  2.0467E-007
 503.00  2.0212E-007
 503.50  2.2452E-007
 504.00  2.2735E-007
 504.50  2.0679E-007
 505.00  1.8079E-007
 505.50  1.2087E-007
 506.00  6.4722E-008
 506.50  1.3025E-008
 507.00  0.0000E+000
 507.50  0.0000E+000
 508.00  0.0000E+000
 508.50  0.0000E+000
 509.00  0.0000E+000
 509.50  3.7685E-008
 510.00  9.4333E-008
 510.50  1.4270E-007
 511.00  1.8820E-007
 511.50  1.9444E-007
 512.00  1.7770E-007
 512.50  1.7408E-007
 513.00  1.7067E-007
 513.50  1.7362E-007
 514.00  2.1435E-007
 514.50  2.3559E-007
 515.00  2.8396E-007
 515.50  3.3350E-007
 516.00  3.5687E-007
 516.50  3.8137E-007
 517.00  3.7104E-007
 517.50  3.1167E-007
 518.00  2.6389E-007
 518.50  2.3175E-007
 519.00  1.9837E-007
 519.50  2.1563E-007
 520.00  2.4278E-007
 520.50  2.8608E-007
 521.00  3.0891E-007
 521.50  3.1864E-007
 522.00  2.8676E-007
 522.50  2.1658E-007
 523.00  1.4543E-007
 523.50  7.3827E-008
 524.00  9.9226E-009
 524.50  8.5993E-011
 525.00  0.0000E+000
 525.50  0.0000E+000
 526.00  4.6143E-009
 526.50  4.1565E-008
 527.00  9.2295E-008
 527.50  1.0680E-007
 528.00  1.3121E-007
 528.50  1.6828E-007
 529.00  1.8189E-007
 529.50  2.5084E-007
 530.00  3.0097E-007
 530.50  3.1546E-007
 531.00  2.9846E-007
 531.50  2.7912E-007
 532.00  2.2654E-007
 532.50  1.9527E-007
 533.00  1.8294E-007
 533.50  1.9754E-007
 534.00  2.0885E-007
 534.50  2.0423E-007
 535.00  2.0223E-007
 535.50  2.7435E-007
 536.00  3.2096E-007
 536.50  3.8685E-007
 537.00  4.7618E-007
 537.50  5.4402E-007
 538.00  5.2871E-007
 538.50  5.1498E-007
 539.00  5.2105E-007
 539.50  4.9019E-007
 540.00  4.4715E-007
 540.50  4.5029E-007
 541.00  4.6756E-007
 541.50  5.1115E-007
 542.00  5.1258E-007
 542.50  5.6092E-007
 543.00  5.4157E-007
 543.50  4.8242E-007
 544.00  4.7731E-007
 544.50  4.9203E-007
 545.00  5.5340E-007
 545.50  6.6815E-007
 546.00  7.8166E-007
 546.50  8.9580E-007
 547.00  9.9074E-007
 547.50  1.0728E-006
 548.00  1.1527E-006
 548.50  1.1825E-006
 549.00  1.1899E-006
 549.50  1.1522E-006
 550.00  1.0866E-006
 550.50  1.0970E-006
 551.00  1.0784E-006
 551.50  1.0928E-006
 552.00  1.2381E-006
 552.50  1.4145E-006
 553.00  1.5104E-006
 553.50  1.6837E-006
 554.00  1.7807E-006
 554.50  1.7822E-006
 555.00  1.7834E-006
 555.50  1.8269E-006
 556.00  1.9303E-006
 556.50  2.0159E-006
 557.00  2.1352E-006
 557.50  2.3125E-006
 558.00  2.4843E-006
 558.50  2.6618E-006
 559.00  2.8936E-006
 559.50  3.0769E-006
 560.00  3.2578E-006
 560.50  3.4699E-006
 561.00  3.6710E-006
 561.50  3.8951E-006
 562.00  4.1644E-006
 562.50  4.4342E-006
 563.00  4.7036E-006
 563.50  5.0465E-006
 564.00  5.3992E-006
 564.50  5.7029E-006
 565.00  6.1000E-006
 565.50  6.4944E-006
 566.00  6.8812E-006
 566.50  7.3327E-006
 567.00  7.8126E-006
 567.50  8.2835E-006
 568.00  8.8079E-006
 568.50  9.3315E-006
 569.00  9.9754E-006
 569.50  1.0777E-005
 570.00  1.1705E-005
 570.50  1.2756E-005
 571.00  1.3889E-005
 571.50  1.4988E-005
 572.00  1.5990E-005
 572.50  1.6960E-005
 573.00  1.8002E-005
 573.50  1.9079E-005
 574.00  2.0295E-005
 574.50  2.1681E-005
 575.00  2.3233E-005
 575.50  2.4809E-005
 576.00  2.6503E-005
 576.50  2.8287E-005
 577.00  3.0172E-005
 577.50  3.2189E-005
 578.00  3.4394E-005
 578.50  3.6797E-005
 579.00  3.9371E-005
 579.50  4.2120E-005
 580.00  4.5027E-005
 580.50  4.8146E-005
 581.00  5.1489E-005
 581.50  5.5096E-005
 582.00  5.8902E-005
 582.50  6.2859E-005
 583.00  6.7092E-005
 583.50  7.1607E-005
 584.00  7.6371E-005
 584.50  8.1475E-005
 585.00  8.6915E-005
 585.50  9.2667E-005
 586.00  9.8757E-005
 586.50  1.0526E-004
 587.00  1.1223E-004
 587.50  1.1958E-004
 588.00  1.2715E-004
 588.50  1.3491E-004
 589.00  1.4285E-004
 589.50  1.5080E-004
 590.00  1.5868E-004
 590.50  1.6642E-004
 591.00  1.7388E-004
 591.50  1.8081E-004
 592.00  1.8700E-004
 592.50  1.9248E-004
 593.00  1.9665E-004
 593.50  1.9946E-004
 594.00  2.0061E-004
 594.50  2.0023E-004
 595.00  1.9825E-004
 595.50  1.9497E-004
 596.00  1.9042E-004
 596.50  1.8466E-004
 597.00  1.7779E-004
 597.50  1.6989E-004
 598.00  1.6106E-004
 598.50  1.5161E-004
 599.00  1.4183E-004
 599.50  1.3198E-004
 600.00  1.2235E-004
 600.50  1.1328E-004
 601.00  1.0489E-004
 601.50  9.7045E-005
 602.00  8.9862E-005
 602.50  8.3277E-005
 603.00  7.7151E-005
 603.50  7.1709E-005
 604.00  6.6764E-005
 604.50  6.2181E-005
 605.00  5.7824E-005
 605.50  5.3676E-005
 606.00  4.9716E-005
 606.50  4.6090E-005
 607.00  4.2792E-005
 607.50  3.9851E-005
 608.00  3.7151E-005
 608.50  3.4610E-005
 609.00  3.2185E-005
 609.50  2.9769E-005
 610.00  2.7395E-005
 610.50  2.5138E-005
 611.00  2.3111E-005
 611.50  2.1237E-005
 612.00  1.9699E-005
 612.50  1.8327E-005
 613.00  1.7023E-005
 613.50  1.5818E-005
 614.00  1.4661E-005
 614.50  1.3523E-005
 615.00  1.2577E-005
 615.50  1.1840E-005
 616.00  1.1231E-005
 616.50  1.0718E-005
 617.00  1.0178E-005
 617.50  9.6222E-006
 618.00  8.9799E-006
 618.50  8.3219E-006
 619.00  7.8236E-006
 619.50  7.4563E-006
 620.00  7.1027E-006
 620.50  6.8352E-006
 621.00  6.6070E-006
 621.50  6.3542E-006
 622.00  6.1012E-006
 622.50  5.8204E-006
 623.00  5.6176E-006
 623.50  5.4139E-006
 624.00  5.1683E-006
 624.50  4.8870E-006
 625.00  4.4592E-006
 625.50  3.9888E-006
 626.00  3.4791E-006
 626.50  3.0999E-006
 627.00  2.8761E-006
 627.50  2.8018E-006
 628.00  2.8552E-006
 628.50  2.8716E-006
 629.00  2.8023E-006
 629.50  2.6571E-006
 630.00  2.4250E-006
 630.50  2.1660E-006
 631.00  2.0144E-006
 631.50  1.9752E-006
 632.00  2.1022E-006
 632.50  2.3273E-006
 633.00  2.5602E-006
 633.50  2.6691E-006
 634.00  2.5965E-006
 634.50  2.3728E-006
 635.00  2.0598E-006
 635.50  1.7351E-006
 636.00  1.4554E-006
 636.50  1.1839E-006
 637.00  9.3894E-007
 637.50  7.2722E-007
 638.00  6.6552E-007
 638.50  6.8173E-007
 639.00  7.4064E-007
 639.50  7.6576E-007
 640.00  7.1775E-007
 640.50  5.7910E-007
 641.00  4.8167E-007
 641.50  4.2729E-007
 642.00  3.4708E-007
 642.50  4.1660E-007
 643.00  5.1220E-007
 643.50  5.8320E-007
 644.00  6.6587E-007
 644.50  8.7060E-007
 645.00  9.3084E-007
 645.50  1.0512E-006
 646.00  1.1039E-006
 646.50  1.0993E-006
 647.00  1.0800E-006
 647.50  1.1051E-006
 648.00  1.0523E-006
 648.50  9.8079E-007
 649.00  8.6081E-007
 649.50  7.0842E-007
 650.00  4.9237E-007
 650.50  3.0476E-007
 651.00  1.9932E-007
 651.50  1.5925E-007
 652.00  1.6103E-007
 652.50  9.3526E-008
 653.00  4.6115E-008
 653.50  0.0000E+000
 654.00  0.0000E+000
 654.50  0.0000E+000
 655.00  5.1281E-009
 655.50  2.0264E-007
 656.00  4.2509E-007
 656.50  6.2603E-007
 657.00  8.0592E-007
 657.50  9.1602E-007
 658.00  8.4539E-007
 658.50  7.9617E-007
 659.00  8.2162E-007
 659.50  9.8814E-007
 660.00  1.0998E-006
 660.50  1.3461E-006
 661.00  1.6348E-006
 661.50  1.6302E-006
 662.00  1.4690E-006
 662.50  1.2464E-006
 663.00  8.9100E-007
 663.50  4.6790E-007
 664.00  4.0685E-007
 664.50  3.7073E-007
 665.00  3.6379E-007
 665.50  4.3324E-007
 666.00  5.2077E-007
 666.50  3.7436E-007
 667.00  4.1395E-007
 667.50  5.5680E-007
 668.00  6.5804E-007
 668.50  8.4607E-007
 669.00  1.0431E-006
 669.50  1.0953E-006
 670.00  1.1953E-006
 670.50  1.2317E-006
 671.00  1.5786E-006
 671.50  1.9100E-006
 672.00  1.9523E-006
 672.50  1.8694E-006
 673.00  1.6985E-006
 673.50  1.4838E-006
 674.00  1.3095E-006
 674.50  1.3168E-006
 675.00  1.3123E-006
 675.50  1.1266E-006
 676.00  1.0671E-006
 676.50  1.0386E-006
 677.00  9.2825E-007
 677.50  9.2739E-007
 678.00  1.1432E-006
 678.50  1.1373E-006
 679.00  1.2582E-006
 679.50  1.2395E-006
 680.00  1.1442E-006
 680.50  9.2873E-007
 681.00  7.1772E-007
 681.50  4.6302E-007
 682.00  3.9485E-007
 682.50  4.4180E-007
 683.00  5.0645E-007
 683.50  5.2419E-007
 684.00  4.3843E-007
 684.50  6.2911E-008
 685.00  4.5318E-010
 685.50  0.0000E+000
 686.00  0.0000E+000
 686.50  0.0000E+000
 687.00  0.0000E+000
 687.50  2.0801E-007
 688.00  7.9215E-007
 688.50  1.1093E-006
 689.00  1.3795E-006
 689.50  1.6867E-006
 690.00  1.4149E-006
 690.50  1.1150E-006
 691.00  9.4940E-007
 691.50  6.2319E-007
 692.00  4.2519E-007
 692.50  5.6533E-007
 693.00  7.1189E-007
 693.50  7.4891E-007
 694.00  7.5211E-007
 694.50  6.3765E-007
 695.00  5.3339E-007
 695.50  4.6058E-007
 696.00  5.8714E-007
 696.50  6.6632E-007
 697.00  4.8557E-007
 697.50  5.1251E-007
 698.00  5.6023E-007
 698.50  5.7026E-007
 699.00  5.6730E-007
 699.50  6.9938E-007
 700.00  4.9525E-007
 700.50  4.7516E-007
 701.00  6.5482E-007
 701.50  7.7482E-007
 702.00  1.0074E-006
 702.50  1.2773E-006
 703.00  1.2859E-006
 703.50  8.8128E-007
 704.00  4.5872E-007
 704.50  1.3224E-007
 705.00  0.0000E+000
 705.50  0.0000E+000
 706.00  1.8856E-007
 706.50  4.0653E-007
 707.00  7.0019E-007
 707.50  7.1526E-007
 708.00  6.9502E-007
 708.50  8.9018E-007
 709.00  1.0021E-006
 709.50  1.0574E-006
 710.00  1.3469E-006
 710.50  1.4474E-006
 711.00  1.4254E-006
 711.50  1.5243E-006
 712.00  1.5143E-006
 712.50  1.3779E-006
 713.00  1.2435E-006
 713.50  9.9863E-007
 714.00  7.9701E-007
 714.50  6.2060E-007
 715.00  5.7497E-007
 715.50  1.9156E-007
 716.00  0.0000E+000
 716.50  0.0000E+000
 717.00  0.0000E+000
 717.50  0.0000E+000
 718.00  0.0000E+000
 718.50  0.0000E+000
 719.00  0.0000E+000
 719.50  0.0000E+000
 720.00  0.0000E+000
 720.50  0.0000E+000
 721.00  0.0000E+000
 721.50  0.0000E+000
 722.00  0.0000E+000
 722.50  0.0000E+000
 723.00  0.0000E+000
 723.50  3.4589E-008
 724.00  9.4790E-008
 724.50  6.3001E-007
 725.00  8.5263E-007
 725.50  8.5488E-007
 726.00  5.7163E-007
 726.50  1.5180E-007
 727.00  0.0000E+000
 727.50  0.0000E+000
 728.00  0.0000E+000
 728.50  0.0000E+000
 729.00  0.0000E+000
 729.50  0.0000E+000
 730.00  0.0000E+000
 730.50  7.5601E-008
 731.00  5.2984E-007
 731.50  1.1651E-006
 732.00  1.8301E-006
 732.50  2.5244E-006
 733.00  3.0952E-006
 733.50  3.2602E-006
 734.00  2.7641E-006
 734.50  2.0468E-006
 735.00  1.2862E-006
 735.50  6.1605E-007
 736.00  2.6842E-007
 736.50  1.6082E-007
 737.00  4.7351E-008
 737.50  2.7476E-009
 738.00  0.0000E+000
 738.50  0.0000E+000
 739.00  0.0000E+000
 739.50  0.0000E+000
 740.00  0.0000E+000
 740.50  0.0000E+000
 741.00  9.2996E-009
 741.50  8.3745E-008
 742.00  1.7385E-007
 742.50  8.5453E-008
 743.00  0.0000E+000
 743.50  0.0000E+000
 744.00  0.0000E+000
 744.50  0.0000E+000
 745.00  1.1688E-009
 745.50  2.8786E-007
 746.00  7.8343E-007
 746.50  1.2428E-006
 747.00  1.7393E-006
 747.50  1.9542E-006
 748.00  2.2950E-006
 748.50  2.0422E-006
 749.00  2.0048E-006
 749.50  1.7452E-006
 750.00  1.4119E-006
 750.50  9.5337E-007
 751.00  7.3358E-007
 751.50  6.4034E-007
 752.00  7.6151E-007
 752.50  9.4908E-007
 753.00  1.1811E-006
 753.50  1.3599E-006
 754.00  1.4229E-006
 754.50  1.2130E-006
 755.00  1.1495E-006
 755.50  1.3506E-006
 756.00  1.8985E-006
 756.50  2.3551E-006
 757.00  3.1865E-006
 757.50  3.7939E-006
 758.00  3.9998E-006
 758.50  3.7859E-006
 759.00  3.5682E-006
 759.50  3.1496E-006
 760.00  2.5662E-006
 760.50  1.9519E-006
 761.00  1.4397E-006
 761.50  1.0715E-006
 762.00  6.4081E-007
 762.50  1.4538E-007
 763.00  5.4341E-009
 763.50  0.0000E+000
 764.00  0.0000E+000
 764.50  0.0000E+000
 765.00  0.0000E+000
 765.50  0.0000E+000
 766.00  0.0000E+000
 766.50  0.0000E+000
 767.00  0.0000E+000
 767.50  0.0000E+000
 768.00  0.0000E+000
 768.50  0.0000E+000
 769.00  1.2506E-007
 769.50  4.0440E-007
 770.00  2.1661E-007
 770.50  0.0000E+000
 771.00  0.0000E+000
 771.50  0.0000E+000
 772.00  0.0000E+000
 772.50  0.0000E+000
 773.00  3.0174E-007
 773.50  4.9546E-007
 774.00  2.7598E-007
 774.50  0.0000E+000
 775.00  0.0000E+000
 775.50  0.0000E+000
 776.00  0.0000E+000
 776.50  0.0000E+000
 777.00  0.0000E+000
 777.50  0.0000E+000
 778.00  0.0000E+000
 778.50  0.0000E+000
 779.00  1.6653E-007
 779.50  5.0516E-007
 780.00  7.9787E-007
 780.50  9.3479E-007
 781.00  8.8534E-007
 781.50  7.3286E-007
 782.00  7.6998E-007
 782.50  9.3727E-007
 783.00  1.2471E-006
 783.50  1.1204E-006
 784.00  7.9039E-007
 784.50  6.7229E-007
 785.00  6.3999E-007
 785.50  4.6358E-007
 786.00  9.4558E-007
 786.50  1.7112E-006
 787.00  2.1697E-006
 787.50  2.5201E-006
 788.00  2.6317E-006
 788.50  2.2876E-006
 789.00  1.6457E-006
 789.50  8.2930E-007
 790.00  2.4226E-007
 790.50  2.3465E-008
 791.00  0.0000E+000
 791.50  0.0000E+000
 792.00  0.0000E+000
 792.50  0.0000E+000
 793.00  0.0000E+000
 793.50  0.0000E+000
 794.00  0.0000E+000
 794.50  0.0000E+000
 795.00  0.0000E+000
 795.50  0.0000E+000
 796.00  0.0000E+000
 796.50  0.0000E+000
 797.00  0.0000E+000
 797.50  0.0000E+000
 798.00  0.0000E+000
 798.50  2.7152E-007
 799.00  9.6201E-007
 799.50  1.5211E-006
 800.00  2.0553E-006
 800.50  2.3523E-006
 801.00  2.4711E-006
 801.50  2.2974E-006
 802.00  2.5808E-006
 802.50  2.2027E-006
 803.00  2.1786E-006
 803.50  1.6180E-006
 804.00  1.2249E-006
 804.50  7.0297E-007
 805.00  6.8914E-007
 805.50  3.9961E-007
 806.00  4.6551E-007
 806.50  3.8948E-007
 807.00  1.7947E-007
 807.50  0.0000E+000
 808.00  0.0000E+000
 808.50  0.0000E+000
 809.00  0.0000E+000
 809.50  0.0000E+000
 810.00  0.0000E+000
 810.50  0.0000E+000
 811.00  0.0000E+000
 811.50  0.0000E+000
 812.00  0.0000E+000
 812.50  0.0000E+000
 813.00  0.0000E+000
 813.50  0.0000E+000
 814.00  0.0000E+000
 814.50  0.0000E+000
 815.00  0.0000E+000
 815.50  0.0000E+000
 816.00  0.0000E+000
 816.50  0.0000E+000
 817.00  0.0000E+000
 817.50  0.0000E+000
 818.00  0.0000E+000
 818.50  0.0000E+000
 819.00  0.0000E+000
 819.50  0.0000E+000
 820.00  0.0000E+000
 820.50  0.0000E+000
 821.00  0.0000E+000
 821.50  0.0000E+000
 822.00  0.0000E+000
 822.50  0.0000E+000
 823.00  0.0000E+000
 823.50  0.0000E+000
 824.00  2.2640E-009
 824.50  1.3689E-007
 825.00  5.3229E-007
 825.50  6.0164E-007
 826.00  4.1059E-007
 826.50  6.1094E-007
 827.00  1.4566E-006
 827.50  2.1538E-006
 828.00  2.8092E-006
 828.50  3.8428E-006
 829.00  4.4566E-006
 829.50  4.4677E-006
 830.00  4.3392E-006
 830.50  3.8312E-006
 831.00  2.3827E-006
 831.50  9.4473E-007
 832.00  6.2718E-009
 832.50  0.0000E+000
 833.00  0.0000E+000
 833.50  0.0000E+000
 834.00  0.0000E+000
 834.50  0.0000E+000
 835.00  1.9654E-008
 835.50  4.8558E-008
 836.00  0.0000E+000
 836.50  0.0000E+000
 837.00  0.0000E+000
 837.50  0.0000E+000
 838.00  0.0000E+000
 838.50  0.0000E+000
 839.00  2.4655E-008
 839.50  1.4229E-007
 840.00  2.9794E-007
 840.50  5.8714E-007
 841.00  8.5086E-007
 841.50  1.2960E-006
 842.00  1.7830E-006
 842.50  1.4408E-006
 843.00  5.0808E-007
 843.50  0.0000E+000
 844.00  0.0000E+000
 844.50  0.0000E+000
 845.00  0.0000E+000
 845.50  0.0000E+000
 846.00  0.0000E+000
 846.50  0.0000E+000
 847.00  4.4599E-007
 847.50  1.0667E-006
 848.00  7.0192E-007
 848.50  2.2956E-007
 849.00  0.0000E+000
 849.50  0.0000E+000
 850.00  0.0000E+000
 850.50  1.1293E-007
 851.00  3.9550E-007
 851.50  1.0806E-007
 852.00  5.0671E-010
 852.50  0.0000E+000
 853.00  0.0000E+000
 853.50  0.0000E+000
 854.00  6.4048E-007
 854.50  2.2700E-006
 855.00  3.5225E-006
 855.50  4.9416E-006
 856.00  6.5337E-006
 856.50  6.8204E-006
 857.00  6.1321E-006
 857.50  5.2569E-006
 858.00  3.8815E-006
 858.50  2.2807E-006
 859.00  1.1804E-006
 859.50  5.8345E-007
 860.00  4.2564E-007
 860.50  9.3275E-007
 861.00  1.3421E-006
 861.50  1.1175E-006
 862.00  7.2174E-007
 862.50  1.6158E-007
 863.00  0.0000E+000
 863.50  0.0000E+000
 864.00  0.0000E+000
 864.50  0.0000E+000
 865.00  0.0000E+000
 865.50  0.0000E+000
 866.00  0.0000E+000
 866.50  0.0000E+000
 867.00  2.2690E-008
 867.50  2.5068E-007
 868.00  4.8706E-007
 868.50  8.9907E-008
 869.00  0.0000E+000
 869.50  0.0000E+000
 870.00  0.0000E+000
 870.50  3.9217E-007
 871.00  1.0299E-006
 871.50  2.4560E-006
 872.00  4.0534E-006
 872.50  4.3800E-006
 873.00  4.7312E-006
 873.50  5.5266E-006
 874.00  3.6540E-006
 874.50  1.8287E-006
 875.00  7.6664E-007
 875.50  9.5900E-008
 876.00  0.0000E+000
 876.50  0.0000E+000
 877.00  0.0000E+000
 877.50  0.0000E+000
 878.00  0.0000E+000
 878.50  0.0000E+000
 879.00  0.0000E+000
 879.50  0.0000E+000
 880.00  0.0000E+000
 880.50  7.7338E-008
 881.00  3.2141E-007
 881.50  5.9707E-007
 882.00  1.3691E-006
 882.50  1.8816E-006
 883.00  2.2148E-006
 883.50  2.4743E-006
 884.00  2.5015E-006
 884.50  2.1606E-006
 885.00  1.1278E-006
 885.50  5.7196E-007
 886.00  5.0203E-007
 886.50  2.3383E-006
 887.00  3.9343E-006
 887.50  5.9527E-006
 888.00  7.6196E-006
 888.50  7.8728E-006
 889.00  4.9880E-006
 889.50  3.3797E-006
 890.00  8.6747E-007
 890.50  0.0000E+000
 891.00  0.0000E+000
 891.50  0.0000E+000
 892.00  0.0000E+000
 892.50  0.0000E+000
 893.00  0.0000E+000
 893.50  1.4433E-007
 894.00  6.9911E-007
 894.50  1.4710E-006
 895.00  2.9234E-006
 895.50  4.4780E-006
 896.00  5.5297E-006
 896.50  6.6158E-006
 897.00  7.2174E-006
 897.50  6.8487E-006
 898.00  6.1922E-006
 898.50  5.4537E-006
 899.00  3.5023E-006
 899.50  1.5332E-006
 900.00  2.5985E-007
 900.50  0.0000E+000
 901.00  0.0000E+000
 901.50  0.0000E+000
 902.00  0.0000E+000
 902.50  0.0000E+000
 903.00  0.0000E+000
 903.50  0.0000E+000
 904.00  0.0000E+000
 904.50  0.0000E+000
 905.00  0.0000E+000
 905.50  0.0000E+000
 906.00  0.0000E+000
 906.50  0.0000E+000
 907.00  0.0000E+000
 907.50  0.0000E+000
 908.00  0.0000E+000
 908.50  0.0000E+000
 909.00  3.0080E-007
 909.50  1.9753E-006
 910.00  3.7357E-006
 910.50  4.4792E-006
 911.00  5.0869E-006
 911.50  5.0561E-006
 912.00  4.3720E-006
 912.50  3.5611E-006
 913.00  2.4726E-006
 913.50  1.2986E-006
 914.00  2.1854E-007
 914.50  0.0000E+000
 915.00  0.0000E+000
 915.50  0.0000E+000
 916.00  0.0000E+000
 916.50  0.0000E+000
 917.00  0.0000E+000
 917.50  0.0000E+000
 918.00  0.0000E+000
 918.50  0.0000E+000
 919.00  0.0000E+000
 919.50  0.0000E+000
 920.00  0.0000E+000
 920.50  0.0000E+000
 921.00  3.0905E-008
 921.50  7.5866E-008
 922.00  2.1752E-008
 922.50  3.8464E-008
 923.00  4.3440E-008
 923.50  4.2539E-007
 924.00  1.5032E-006
 924.50  4.1825E-006
 925.00  6.7932E-006
 925.50  7.5717E-006
 926.00  7.8376E-006
 926.50  7.2993E-006
 927.00  4.2417E-006
 927.50  2.2366E-006
 928.00  7.5086E-007
 928.50  7.7539E-008
 929.00  0.0000E+000
 929.50  0.0000E+000
 930.00  0.0000E+000
 930.50  0.0000E+000
 931.00  0.0000E+000
 931.50  0.0000E+000
 932.00  1.9354E-006
 932.50  2.4248E-006
 933.00  3.6801E-006
 933.50  4.3698E-006
 934.00  5.2827E-006
 934.50  6.6510E-006
 935.00  6.9835E-006
 935.50  6.4733E-006
 936.00  6.8207E-006
 936.50  6.8646E-006
 937.00  6.4775E-006
 937.50  6.9458E-006
 938.00  6.4599E-006
 938.50  4.4743E-006
 939.00  3.6817E-006
 939.50  5.0064E-006
 940.00  7.3773E-006
 940.50  9.9521E-006
 941.00  1.2711E-005
 941.50  1.4366E-005
 942.00  1.3071E-005
 942.50  1.0318E-005
 943.00  7.6808E-006
 943.50  4.8539E-006
 944.00  2.5503E-006
 944.50  3.1290E-006
 945.00  2.8419E-006
 945.50  1.2354E-006
 946.00  3.4800E-007
 946.50  1.0859E-008
 947.00  0.0000E+000
 947.50  0.0000E+000
 948.00  0.0000E+000
 948.50  0.0000E+000
 949.00  1.4077E-008
 949.50  1.0078E-007
 950.00  0.0000E+000
 950.50  0.0000E+000
 951.00  0.0000E+000
 951.50  0.0000E+000
 952.00  6.1764E-008
 952.50  5.7798E-007
 953.00  1.6837E-006
 953.50  2.3420E-006
 954.00  1.3763E-006
 954.50  0.0000E+000
 955.00  0.0000E+000
 955.50  0.0000E+000
 956.00  0.0000E+000
 956.50  0.0000E+000
 957.00  0.0000E+000
 957.50  0.0000E+000
 958.00  0.0000E+000
 958.50  0.0000E+000
 959.00  0.0000E+000
 959.50  0.0000E+000
 960.00  0.0000E+000
 960.50  0.0000E+000
 961.00  0.0000E+000
 961.50  0.0000E+000
 962.00  3.4492E-006
 962.50  6.8809E-006
 963.00  1.3663E-005
 963.50  2.1462E-005
 964.00  2.2779E-005
 964.50  2.2974E-005
 965.00  2.4052E-005
 965.50  2.3281E-005
 966.00  2.2243E-005
 966.50  2.5759E-005
 967.00  2.7027E-005
 967.50  2.6589E-005
 968.00  2.3081E-005
 968.50  2.0786E-005
 969.00  1.9803E-005
 969.50  1.8087E-005
 970.00  1.3654E-005
 970.50  5.9631E-006
 971.00  0.0000E+000
 971.50  0.0000E+000
 972.00  0.0000E+000
 972.50  0.0000E+000
 973.00  0.0000E+000
 973.50  0.0000E+000
 974.00  0.0000E+000
 974.50  0.0000E+000
 975.00  0.0000E+000
 975.50  0.0000E+000
 976.00  0.0000E+000
 976.50  0.0000E+000
 977.00  0.0000E+000
 977.50  0.0000E+000
 978.00  0.0000E+000
 978.50  0.0000E+000
 979.00  0.0000E+000
 979.50  0.0000E+000
 980.00  0.0000E+000
 980.50  0.0000E+000
 981.00  0.0000E+000
 981.50  0.0000E+000
 982.00  0.0000E+000
 982.50  0.0000E+000
 983.00  0.0000E+000
 983.50  0.0000E+000
 984.00  0.0000E+000
 984.50  0.0000E+000
 985.00  0.0000E+000
 985.50  0.0000E+000
 986.00  0.0000E+000
 986.50  0.0000E+000
 987.00  0.0000E+000
 987.50  0.0000E+000
 988.00  0.0000E+000
 988.50  0.0000E+000
 989.00  0.0000E+000
 989.50  0.0000E+000
 990.00  0.0000E+000
 990.50  0.0000E+000
 991.00  0.0000E+000
 991.50  0.0000E+000
 992.00  0.0000E+000
 992.50  0.0000E+000
 993.00  0.0000E+000
 993.50  0.0000E+000
 994.00  0.0000E+000
 994.50  0.0000E+000
 995.00  0.0000E+000
 995.50  0.0000E+000
 996.00  0.0000E+000
 996.50  0.0000E+000
 997.00  0.0000E+000
 997.50  0.0000E+000
 998.00  0.0000E+000
 998.50  0.0000E+000
 999.00  0.0000E+000
 999.50  0.0000E+000
1000.00  0.0000E+000
1000.50  0.0000E+000
1001.00  0.0000E+000
1001.50  0.0000E+000
1002.00  0.0000E+000
1002.50  0.0000E+000
1003.00  0.0000E+000
1003.50  0.0000E+000
1004.00  0.0000E+000
1004.50  0.0000E+000
1005.00  0.0000E+000
1005.50  0.0000E+000
1006.00  0.0000E+000
1006.50  0.0000E+000
1007.00  0.0000E+000
1007.50  0.0000E+000
1008.00  0.0000E+000
1008.50  0.0000E+000
1009.00  0.0000E+000
1009.50  0.0000E+000
1010.00  0.0000E+000
1010.50  0.0000E+000
1011.00  0.0000E+000
1011.50  0.0000E+000
1012.00  0.0000E+000
1012.50  0.0000E+000
1013.00  0.0000E+000
1013.50  0.0000E+000
1014.00  0.0000E+000
1014.50  0.0000E+000
1015.00  0.0000E+000
1015.50  0.0000E+000
1016.00  0.0000E+000
1016.50  0.0000E+000
1017.00  0.0000E+000
1017.50  0.0000E+000
1018.00  0.0000E+000
1018.50  0.0000E+000
1019.00  0.0000E+000
1019.50  0.0000E+000
1020.00  0.0000E+000
1020.50  0.0000E+000
1021.00  0.0000E+000
1021.50  0.0000E+000
1022.00  0.0000E+000
1022.50  0.0000E+000
1023.00  0.0000E+000
1023.50  0.0000E+000
1024.00  0.0000E+000
1024.50  0.0000E+000
1025.00  0.0000E+000
1025.50  0.0000E+000
1026.00  0.0000E+000
1026.50  0.0000E+000
1027.00  0.0000E+000
1027.50  0.0000E+000
1028.00  0.0000E+000
1028.50  0.0000E+000
1029.00  0.0000E+000
1029.50  0.0000E+000
1030.00  0.0000E+000
1030.50  0.0000E+000
1031.00  0.0000E+000
1031.50  0.0000E+000
1032.00  0.0000E+000
1032.50  0.0000E+000
1033.00  0.0000E+000
1033.50  0.0000E+000
1034.00  0.0000E+000
1034.50  0.0000E+000
1035.00  0.0000E+000
1035.50  0.0000E+000
1036.00  0.0000E+000
1036.50  0.0000E+000
1037.00  0.0000E+000
1037.50  0.0000E+000
1038.00  0.0000E+000
1038.50  0.0000E+000
1039.00  0.0000E+000
1039.50  0.0000E+000
1040.00  0.0000E+000
1040.50  0.0000E+000
1041.00  0.0000E+000
1041.50  0.0000E+000
1042.00  0.0000E+000
1042.50  0.0000E+000
1043.00  0.0000E+000
1043.50  0.0000E+000
1044.00  0.0000E+000
1044.50  0.0000E+000
1045.00  0.0000E+000
1045.50  0.0000E+000
1046.00  0.0000E+000
1046.50  0.0000E+000
1047.00  0.0000E+000
1047.50  0.0000E+000
1048.00  0.0000E+000
1048.50  0.0000E+000
1049.00  0.0000E+000
1049.50  0.0000E+000
1050.00  0.0000E+000
1050.50  0.0000E+000
1051.00  0.0000E+000
1051.50  0.0000E+000
1052.00  0.0000E+000
1052.50  0.0000E+000
1053.00  0.0000E+000
1053.50  0.0000E+000
1054.00  0.0000E+000
1054.50  0.0000E+000
1055.00  0.0000E+000
1055.50  0.0000E+000
1056.00  0.0000E+000
1056.50  0.0000E+000
1057.00  0.0000E+000
1057.50  0.0000E+000
1058.00  0.0000E+000
1058.50  0.0000E+000
1059.00  0.0000E+000
1059.50  0.0000E+000
1060.00  0.0000E+000
1060.50  0.0000E+000
1061.00  0.0000E+000
1061.50  0.0000E+000
1062.00  0.0000E+000
1062.50  0.0000E+000
1063.00  0.0000E+000
1063.50  0.0000E+000
1064.00  0.0000E+000
1064.50  0.0000E+000
1065.00  0.0000E+000
1065.50  0.0000E+000
1066.00  0.0000E+000
1066.50  0.0000E+000
1067.00  0.0000E+000
1067.50  0.0000E+000
1068.00  0.0000E+000
1068.50  0.0000E+000
1069.00  0.0000E+000
1069.50  0.0000E+000
1070.00  0.0000E+000
1070.50  0.0000E+000
1071.00  0.0000E+000
1071.50  0.0000E+000
1072.00  0.0000E+000
1072.50  0.0000E+000
1073.00  0.0000E+000
1073.50  0.0000E+000
1074.00  0.0000E+000
1074.50  0.0000E+000
1075.00  0.0000E+000
1075.50  0.0000E+000
1076.00  0.0000E+000
1076.50  0.0000E+000
1077.00  0.0000E+000
1077.50  0.0000E+000
1078.00  0.0000E+000
1078.50  0.0000E+000
1079.00  0.0000E+000
1079.50  0.0000E+000
1080.00  0.0000E+000
1080.50  0.0000E+000
1081.00  0.0000E+000
1081.50  0.0000E+000
1082.00  0.0000E+000
1082.50  0.0000E+000
1083.00  0.0000E+000
1083.50  0.0000E+000
1084.00  0.0000E+000
1084.50  0.0000E+000
1085.00  0.0000E+000
1085.50  0.0000E+000
1086.00  0.0000E+000
1086.50  0.0000E+000
1087.00  0.0000E+000
1087.50  0.0000E+000
1088.00  0.0000E+000
1088.50  0.0000E+000
1089.00  0.0000E+000
1089.50  0.0000E+000
1090.00  0.0000E+000
1090.50  0.0000E+000
1091.00  0.0000E+000
1091.50  0.0000E+000
1092.00  0.0000E+000
1092.50  0.0000E+000
1093.00  0.0000E+000
1093.50  0.0000E+000
1094.00  0.0000E+000
1094.50  0.0000E+000
1095.00  0.0000E+000
1095.50  0.0000E+000
1096.00  0.0000E+000
1096.50  0.0000E+000
1097.00  0.0000E+000
1097.50  0.0000E+000
1098.00  0.0000E+000
1098.50  0.0000E+000
1099.00  0.0000E+000
1099.50  0.0000E+000
1100.00  0.0000E+000
1100.50  0.0000E+000
1101.00  0.0000E+000
1101.50  0.0000E+000
1102.00  0.0000E+000
1102.50  0.0000E+000
1103.00  0.0000E+000
1103.50  0.0000E+000
1104.00  0.0000E+000
1104.50  0.0000E+000
1105.00  0.0000E+000
1105.50  0.0000E+000
1106.00  0.0000E+000
1106.50  0.0000E+000
1107.00  0.0000E+000
1107.50  0.0000E+000
1108.00  0.0000E+000
1108.50  0.0000E+000
1109.00  0.0000E+000
1109.50  0.0000E+000
1110.00  0.0000E+000
1110.50  0.0000E+000
1111.00  0.0000E+000
1111.50  0.0000E+000
1112.00  0.0000E+000
1112.50  0.0000E+000
1113.00  0.0000E+000
1113.50  0.0000E+000
1114.00  0.0000E+000
1114.50  0.0000E+000
1115.00  0.0000E+000
1115.50  0.0000E+000
1116.00  0.0000E+000
1116.50  0.0000E+000
1117.00  0.0000E+000
1117.50  0.0000E+000
1118.00  0.0000E+000
1118.50  0.0000E+000
1119.00  0.0000E+000
1119.50  0.0000E+000
1120.00  0.0000E+000
1120.50  0.0000E+000
1121.00  0.0000E+000
1121.50  0.0000E+000
1122.00  0.0000E+000
1122.50  0.0000E+000
1123.00  0.0000E+000
1123.50  0.0000E+000
1124.00  0.0000E+000
1124.50  0.0000E+000
1125.00  0.0000E+000
1125.50  0.0000E+000
1126.00  0.0000E+000
1126.50  0.0000E+000
1127.00  0.0000E+000
1127.50  0.0000E+000
: 6
