# Supplementary material for: A photoconversion model for full spectral programming and multiplexing of optogenetic systems
Source: Mol Syst Biol. 2017 Apr 24;13(4):926. doi: 10.15252/msb.20167456 (PMC5408778; doi:10.15252/msb.20167456)
Supplement: Supplementary file 11 — Dataset EV3 [file MSB-13-926-s011.zip › dataset_ev3_led_data/led_calibration_data/EO_04/Jennie_c1/raw/13.IRR]

" File: 160129_calibrations\post-calibration\Jen
" RAD->  Wave:647.21nm  Pix:1050  Val:  0.000  Time:400ms  Avg:2  Sm:1  Sg:1  Tc:off  SNAP  Xt:1  Ch:1  Xtrig wnmcal >RAD-IS6.CAL
 180.00  0.0000E+000
 180.50  0.0000E+000
 181.00  0.0000E+000
 181.50  0.0000E+000
 182.00  0.0000E+000
 182.50  0.0000E+000
 183.00  0.0000E+000
 183.50  0.0000E+000
 184.00  0.0000E+000
 184.50  0.0000E+000
 185.00  0.0000E+000
 185.50  0.0000E+000
 186.00  0.0000E+000
 186.50  0.0000E+000
 187.00  0.0000E+000
 187.50  0.0000E+000
 188.00  0.0000E+000
 188.50  0.0000E+000
 189.00  0.0000E+000
 189.50  0.0000E+000
 190.00  0.0000E+000
 190.50  0.0000E+000
 191.00  0.0000E+000
 191.50  0.0000E+000
 192.00  0.0000E+000
 192.50  0.0000E+000
 193.00  0.0000E+000
 193.50  0.0000E+000
 194.00  0.0000E+000
 194.50  0.0000E+000
 195.00  0.0000E+000
 195.50  0.0000E+000
 196.00  0.0000E+000
 196.50  0.0000E+000
 197.00  0.0000E+000
 197.50  0.0000E+000
 198.00  0.0000E+000
 198.50  0.0000E+000
 199.00  0.0000E+000
 199.50  0.0000E+000
 200.00  0.0000E+000
 200.50  0.0000E+000
 201.00  0.0000E+000
 201.50  0.0000E+000
 202.00  0.0000E+000
 202.50  0.0000E+000
 203.00  0.0000E+000
 203.50  0.0000E+000
 204.00  0.0000E+000
 204.50  0.0000E+000
 205.00  0.0000E+000
 205.50  0.0000E+000
 206.00  0.0000E+000
 206.50  0.0000E+000
 207.00  0.0000E+000
 207.50  0.0000E+000
 208.00  0.0000E+000
 208.50  0.0000E+000
 209.00  0.0000E+000
 209.50  0.0000E+000
 210.00  0.0000E+000
 210.50  0.0000E+000
 211.00  0.0000E+000
 211.50  0.0000E+000
 212.00  0.0000E+000
 212.50  0.0000E+000
 213.00  0.0000E+000
 213.50  0.0000E+000
 214.00  0.0000E+000
 214.50  0.0000E+000
 215.00  0.0000E+000
 215.50  0.0000E+000
 216.00  0.0000E+000
 216.50  0.0000E+000
 217.00  0.0000E+000
 217.50  0.0000E+000
 218.00  0.0000E+000
 218.50  0.0000E+000
 219.00  0.0000E+000
 219.50  0.0000E+000
 220.00  0.0000E+000
 220.50  0.0000E+000
 221.00  0.0000E+000
 221.50  0.0000E+000
 222.00  0.0000E+000
 222.50  0.0000E+000
 223.00  0.0000E+000
 223.50  0.0000E+000
 224.00  0.0000E+000
 224.50  0.0000E+000
 225.00  0.0000E+000
 225.50  0.0000E+000
 226.00  0.0000E+000
 226.50  0.0000E+000
 227.00  0.0000E+000
 227.50  0.0000E+000
 228.00  0.0000E+000
 228.50  0.0000E+000
 229.00  0.0000E+000
 229.50  0.0000E+000
 230.00  0.0000E+000
 230.50  0.0000E+000
 231.00  0.0000E+000
 231.50  0.0000E+000
 232.00  0.0000E+000
 232.50  0.0000E+000
 233.00  0.0000E+000
 233.50  0.0000E+000
 234.00  0.0000E+000
 234.50  0.0000E+000
 235.00  0.0000E+000
 235.50  0.0000E+000
 236.00  0.0000E+000
 236.50  0.0000E+000
 237.00  0.0000E+000
 237.50  0.0000E+000
 238.00  0.0000E+000
 238.50  0.0000E+000
 239.00  0.0000E+000
 239.50  0.0000E+000
 240.00  0.0000E+000
 240.50  0.0000E+000
 241.00  0.0000E+000
 241.50  0.0000E+000
 242.00  0.0000E+000
 242.50  0.0000E+000
 243.00  0.0000E+000
 243.50  0.0000E+000
 244.00  0.0000E+000
 244.50  0.0000E+000
 245.00  0.0000E+000
 245.50  0.0000E+000
 246.00  0.0000E+000
 246.50  0.0000E+000
 247.00  0.0000E+000
 247.50  0.0000E+000
 248.00  0.0000E+000
 248.50  0.0000E+000
 249.00  0.0000E+000
 249.50  0.0000E+000
 250.00  0.0000E+000
 250.50  0.0000E+000
 251.00  0.0000E+000
 251.50  0.0000E+000
 252.00  0.0000E+000
 252.50  0.0000E+000
 253.00  0.0000E+000
 253.50  0.0000E+000
 254.00  0.0000E+000
 254.50  0.0000E+000
 255.00  0.0000E+000
 255.50  0.0000E+000
 256.00  0.0000E+000
 256.50  0.0000E+000
 257.00  0.0000E+000
 257.50  0.0000E+000
 258.00  0.0000E+000
 258.50  0.0000E+000
 259.00  0.0000E+000
 259.50  0.0000E+000
 260.00  0.0000E+000
 260.50  0.0000E+000
 261.00  0.0000E+000
 261.50  0.0000E+000
 262.00  0.0000E+000
 262.50  0.0000E+000
 263.00  0.0000E+000
 263.50  0.0000E+000
 264.00  0.0000E+000
 264.50  0.0000E+000
 265.00  0.0000E+000
 265.50  0.0000E+000
 266.00  0.0000E+000
 266.50  0.0000E+000
 267.00  0.0000E+000
 267.50  0.0000E+000
 268.00  0.0000E+000
 268.50  0.0000E+000
 269.00  0.0000E+000
 269.50  0.0000E+000
 270.00  0.0000E+000
 270.50  0.0000E+000
 271.00  0.0000E+000
 271.50  0.0000E+000
 272.00  0.0000E+000
 272.50  0.0000E+000
 273.00  0.0000E+000
 273.50  0.0000E+000
 274.00  0.0000E+000
 274.50  0.0000E+000
 275.00  0.0000E+000
 275.50  0.0000E+000
 276.00  0.0000E+000
 276.50  0.0000E+000
 277.00  0.0000E+000
 277.50  0.0000E+000
 278.00  0.0000E+000
 278.50  0.0000E+000
 279.00  0.0000E+000
 279.50  0.0000E+000
 280.00  0.0000E+000
 280.50  0.0000E+000
 281.00  0.0000E+000
 281.50  0.0000E+000
 282.00  0.0000E+000
 282.50  0.0000E+000
 283.00  0.0000E+000
 283.50  0.0000E+000
 284.00  0.0000E+000
 284.50  0.0000E+000
 285.00  0.0000E+000
 285.50  0.0000E+000
 286.00  0.0000E+000
 286.50  0.0000E+000
 287.00  0.0000E+000
 287.50  0.0000E+000
 288.00  0.0000E+000
 288.50  0.0000E+000
 289.00  0.0000E+000
 289.50  0.0000E+000
 290.00  0.0000E+000
 290.50  0.0000E+000
 291.00  0.0000E+000
 291.50  0.0000E+000
 292.00  0.0000E+000
 292.50  0.0000E+000
 293.00  0.0000E+000
 293.50  0.0000E+000
 294.00  0.0000E+000
 294.50  0.0000E+000
 295.00  0.0000E+000
 295.50  0.0000E+000
 296.00  0.0000E+000
 296.50  0.0000E+000
 297.00  0.0000E+000
 297.50  0.0000E+000
 298.00  0.0000E+000
 298.50  0.0000E+000
 299.00  0.0000E+000
 299.50  0.0000E+000
 300.00  0.0000E+000
 300.50  0.0000E+000
 301.00  0.0000E+000
 301.50  0.0000E+000
 302.00  0.0000E+000
 302.50  0.0000E+000
 303.00  0.0000E+000
 303.50  0.0000E+000
 304.00  0.0000E+000
 304.50  0.0000E+000
 305.00  0.0000E+000
 305.50  0.0000E+000
 306.00  0.0000E+000
 306.50  0.0000E+000
 307.00  0.0000E+000
 307.50  0.0000E+000
 308.00  0.0000E+000
 308.50  0.0000E+000
 309.00  0.0000E+000
 309.50  0.0000E+000
 310.00  0.0000E+000
 310.50  0.0000E+000
 311.00  0.0000E+000
 311.50  0.0000E+000
 312.00  0.0000E+000
 312.50  0.0000E+000
 313.00  0.0000E+000
 313.50  0.0000E+000
 314.00  0.0000E+000
 314.50  0.0000E+000
 315.00  0.0000E+000
 315.50  0.0000E+000
 316.00  0.0000E+000
 316.50  0.0000E+000
 317.00  0.0000E+000
 317.50  0.0000E+000
 318.00  0.0000E+000
 318.50  0.0000E+000
 319.00  0.0000E+000
 319.50  0.0000E+000
 320.00  0.0000E+000
 320.50  0.0000E+000
 321.00  0.0000E+000
 321.50  0.0000E+000
 322.00  0.0000E+000
 322.50  0.0000E+000
 323.00  0.0000E+000
 323.50  0.0000E+000
 324.00  0.0000E+000
 324.50  0.0000E+000
 325.00  0.0000E+000
 325.50  0.0000E+000
 326.00  0.0000E+000
 326.50  0.0000E+000
 327.00  0.0000E+000
 327.50  0.0000E+000
 328.00  0.0000E+000
 328.50  0.0000E+000
 329.00  0.0000E+000
 329.50  0.0000E+000
 330.00  0.0000E+000
 330.50  0.0000E+000
 331.00  0.0000E+000
 331.50  0.0000E+000
 332.00  0.0000E+000
 332.50  0.0000E+000
 333.00  0.0000E+000
 333.50  0.0000E+000
 334.00  0.0000E+000
 334.50  0.0000E+000
 335.00  0.0000E+000
 335.50  0.0000E+000
 336.00  0.0000E+000
 336.50  0.0000E+000
 337.00  0.0000E+000
 337.50  0.0000E+000
 338.00  0.0000E+000
 338.50  0.0000E+000
 339.00  0.0000E+000
 339.50  0.0000E+000
 340.00  0.0000E+000
 340.50  0.0000E+000
 341.00  0.0000E+000
 341.50  0.0000E+000
 342.00  0.0000E+000
 342.50  0.0000E+000
 343.00  0.0000E+000
 343.50  0.0000E+000
 344.00  0.0000E+000
 344.50  0.0000E+000
 345.00  0.0000E+000
 345.50  0.0000E+000
 346.00  0.0000E+000
 346.50  0.0000E+000
 347.00  0.0000E+000
 347.50  0.0000E+000
 348.00  0.0000E+000
 348.50  0.0000E+000
 349.00  0.0000E+000
 349.50  0.0000E+000
 350.00  0.0000E+000
 350.50  0.0000E+000
 351.00  0.0000E+000
 351.50  0.0000E+000
 352.00  0.0000E+000
 352.50  0.0000E+000
 353.00  0.0000E+000
 353.50  0.0000E+000
 354.00  0.0000E+000
 354.50  0.0000E+000
 355.00  0.0000E+000
 355.50  0.0000E+000
 356.00  0.0000E+000
 356.50  0.0000E+000
 357.00  0.0000E+000
 357.50  0.0000E+000
 358.00  0.0000E+000
 358.50  0.0000E+000
 359.00  0.0000E+000
 359.50  0.0000E+000
 360.00  0.0000E+000
 360.50  0.0000E+000
 361.00  0.0000E+000
 361.50  0.0000E+000
 362.00  0.0000E+000
 362.50  0.0000E+000
 363.00  0.0000E+000
 363.50  0.0000E+000
 364.00  0.0000E+000
 364.50  0.0000E+000
 365.00  0.0000E+000
 365.50  0.0000E+000
 366.00  0.0000E+000
 366.50  0.0000E+000
 367.00  0.0000E+000
 367.50  0.0000E+000
 368.00  0.0000E+000
 368.50  0.0000E+000
 369.00  7.1049E-010
 369.50  4.0676E-008
 370.00  7.5707E-008
 370.50  8.6647E-008
 371.00  9.9943E-008
 371.50  1.1660E-007
 372.00  1.4178E-007
 372.50  2.0691E-007
 373.00  2.5771E-007
 373.50  2.7570E-007
 374.00  3.2392E-007
 374.50  2.5152E-007
 375.00  1.5146E-007
 375.50  1.0959E-007
 376.00  7.8045E-008
 376.50  8.4906E-008
 377.00  1.5149E-007
 377.50  1.9514E-007
 378.00  2.2781E-007
 378.50  2.0161E-007
 379.00  1.7824E-007
 379.50  1.1794E-007
 380.00  5.5647E-008
 380.50  0.0000E+000
 381.00  0.0000E+000
 381.50  0.0000E+000
 382.00  0.0000E+000
 382.50  0.0000E+000
 383.00  0.0000E+000
 383.50  0.0000E+000
 384.00  0.0000E+000
 384.50  0.0000E+000
 385.00  0.0000E+000
 385.50  0.0000E+000
 386.00  0.0000E+000
 386.50  0.0000E+000
 387.00  0.0000E+000
 387.50  0.0000E+000
 388.00  0.0000E+000
 388.50  0.0000E+000
 389.00  0.0000E+000
 389.50  0.0000E+000
 390.00  0.0000E+000
 390.50  0.0000E+000
 391.00  0.0000E+000
 391.50  0.0000E+000
 392.00  0.0000E+000
 392.50  0.0000E+000
 393.00  0.0000E+000
 393.50  0.0000E+000
 394.00  0.0000E+000
 394.50  0.0000E+000
 395.00  0.0000E+000
 395.50  0.0000E+000
 396.00  3.0177E-008
 396.50  8.9050E-008
 397.00  1.1021E-007
 397.50  6.7750E-008
 398.00  2.0549E-008
 398.50  0.0000E+000
 399.00  0.0000E+000
 399.50  0.0000E+000
 400.00  8.0982E-011
 400.50  9.5075E-009
 401.00  2.6074E-008
 401.50  2.2589E-008
 402.00  1.0297E-008
 402.50  0.0000E+000
 403.00  0.0000E+000
 403.50  0.0000E+000
 404.00  1.7703E-008
 404.50  1.3264E-007
 405.00  2.6539E-007
 405.50  3.2600E-007
 406.00  3.7293E-007
 406.50  3.7805E-007
 407.00  3.1665E-007
 407.50  2.7045E-007
 408.00  2.5339E-007
 408.50  2.2302E-007
 409.00  1.6778E-007
 409.50  1.8136E-007
 410.00  2.0050E-007
 410.50  2.5971E-007
 411.00  3.4620E-007
 411.50  3.8698E-007
 412.00  4.5737E-007
 412.50  4.8711E-007
 413.00  4.3014E-007
 413.50  3.8255E-007
 414.00  2.9837E-007
 414.50  1.7374E-007
 415.00  1.1580E-007
 415.50  7.6840E-008
 416.00  4.1979E-008
 416.50  7.8915E-009
 417.00  0.0000E+000
 417.50  0.0000E+000
 418.00  0.0000E+000
 418.50  0.0000E+000
 419.00  0.0000E+000
 419.50  0.0000E+000
 420.00  0.0000E+000
 420.50  0.0000E+000
 421.00  0.0000E+000
 421.50  0.0000E+000
 422.00  0.0000E+000
 422.50  0.0000E+000
 423.00  0.0000E+000
 423.50  0.0000E+000
 424.00  0.0000E+000
 424.50  0.0000E+000
 425.00  0.0000E+000
 425.50  0.0000E+000
 426.00  0.0000E+000
 426.50  0.0000E+000
 427.00  0.0000E+000
 427.50  0.0000E+000
 428.00  0.0000E+000
 428.50  0.0000E+000
 429.00  0.0000E+000
 429.50  0.0000E+000
 430.00  0.0000E+000
 430.50  0.0000E+000
 431.00  0.0000E+000
 431.50  0.0000E+000
 432.00  0.0000E+000
 432.50  0.0000E+000
 433.00  0.0000E+000
 433.50  0.0000E+000
 434.00  0.0000E+000
 434.50  0.0000E+000
 435.00  0.0000E+000
 435.50  0.0000E+000
 436.00  0.0000E+000
 436.50  0.0000E+000
 437.00  0.0000E+000
 437.50  8.7347E-009
 438.00  3.0207E-008
 438.50  4.3669E-008
 439.00  5.3824E-008
 439.50  5.5201E-008
 440.00  6.1696E-008
 440.50  4.3346E-008
 441.00  1.9605E-008
 441.50  1.5864E-008
 442.00  8.5231E-009
 442.50  7.6764E-009
 443.00  3.7094E-008
 443.50  6.6408E-008
 444.00  6.5828E-008
 444.50  6.9828E-008
 445.00  9.2947E-008
 445.50  9.1904E-008
 446.00  9.1223E-008
 446.50  9.9915E-008
 447.00  1.0065E-007
 447.50  9.9207E-008
 448.00  9.5739E-008
 448.50  9.5011E-008
 449.00  8.9179E-008
 449.50  6.0077E-008
 450.00  4.2224E-008
 450.50  3.3716E-008
 451.00  0.0000E+000
 451.50  0.0000E+000
 452.00  0.0000E+000
 452.50  0.0000E+000
 453.00  0.0000E+000
 453.50  0.0000E+000
 454.00  5.0867E-009
 454.50  2.0289E-008
 455.00  4.0401E-008
 455.50  4.8649E-008
 456.00  4.2033E-008
 456.50  1.9414E-008
 457.00  1.0736E-008
 457.50  1.8005E-009
 458.00  0.0000E+000
 458.50  0.0000E+000
 459.00  0.0000E+000
 459.50  0.0000E+000
 460.00  0.0000E+000
 460.50  0.0000E+000
 461.00  0.0000E+000
 461.50  0.0000E+000
 462.00  0.0000E+000
 462.50  0.0000E+000
 463.00  1.3971E-008
 463.50  4.3167E-008
 464.00  9.4028E-008
 464.50  1.2753E-007
 465.00  1.7022E-007
 465.50  1.9185E-007
 466.00  1.9420E-007
 466.50  1.9609E-007
 467.00  1.7633E-007
 467.50  1.3788E-007
 468.00  1.3002E-007
 468.50  1.1760E-007
 469.00  9.3671E-008
 469.50  5.6128E-008
 470.00  2.8190E-008
 470.50  1.2686E-008
 471.00  1.4579E-008
 471.50  1.7127E-008
 472.00  2.1296E-008
 472.50  2.8454E-008
 473.00  2.3208E-008
 473.50  3.2655E-008
 474.00  6.7459E-008
 474.50  1.2906E-007
 475.00  1.4938E-007
 475.50  1.7927E-007
 476.00  1.8209E-007
 476.50  1.5373E-007
 477.00  1.3043E-007
 477.50  1.0743E-007
 478.00  8.9794E-008
 478.50  1.0541E-007
 479.00  1.1451E-007
 479.50  1.3565E-007
 480.00  1.5658E-007
 480.50  1.7152E-007
 481.00  1.5828E-007
 481.50  1.3388E-007
 482.00  1.1152E-007
 482.50  8.0941E-008
 483.00  7.2654E-008
 483.50  7.2677E-008
 484.00  7.4323E-008
 484.50  5.9719E-008
 485.00  6.6102E-008
 485.50  7.0610E-008
 486.00  8.1794E-008
 486.50  9.6018E-008
 487.00  9.6368E-008
 487.50  9.4086E-008
 488.00  1.1236E-007
 488.50  1.1838E-007
 489.00  1.3092E-007
 489.50  1.1884E-007
 490.00  9.6655E-008
 490.50  6.4221E-008
 491.00  3.5607E-008
 491.50  2.7132E-008
 492.00  1.6812E-008
 492.50  1.2066E-008
 493.00  4.0516E-008
 493.50  4.4271E-008
 494.00  8.2850E-008
 494.50  1.1218E-007
 495.00  1.1074E-007
 495.50  1.0278E-007
 496.00  8.7267E-008
 496.50  3.4124E-008
 497.00  1.0166E-009
 497.50  0.0000E+000
 498.00  0.0000E+000
 498.50  0.0000E+000
 499.00  1.1571E-008
 499.50  3.6239E-008
 500.00  2.3805E-008
 500.50  1.6872E-008
 501.00  1.7258E-008
 501.50  2.0034E-008
 502.00  3.4030E-008
 502.50  3.3897E-008
 503.00  1.6696E-008
 503.50  1.2492E-009
 504.00  8.8682E-010
 504.50  2.1295E-008
 505.00  4.7426E-008
 505.50  6.3540E-008
 506.00  7.4739E-008
 506.50  7.3724E-008
 507.00  1.1382E-007
 507.50  1.5861E-007
 508.00  1.8148E-007
 508.50  2.3154E-007
 509.00  2.4705E-007
 509.50  1.9856E-007
 510.00  1.7634E-007
 510.50  1.1293E-007
 511.00  3.3223E-008
 511.50  3.2801E-009
 512.00  0.0000E+000
 512.50  5.2591E-009
 513.00  3.8099E-008
 513.50  6.8405E-008
 514.00  8.5601E-008
 514.50  7.6277E-008
 515.00  6.2767E-008
 515.50  4.3082E-008
 516.00  2.6741E-008
 516.50  1.2058E-008
 517.00  5.7846E-009
 517.50  7.5996E-010
 518.00  0.0000E+000
 518.50  0.0000E+000
 519.00  0.0000E+000
 519.50  0.0000E+000
 520.00  0.0000E+000
 520.50  0.0000E+000
 521.00  0.0000E+000
 521.50  0.0000E+000
 522.00  2.6855E-008
 522.50  1.2600E-007
 523.00  2.4153E-007
 523.50  3.0703E-007
 524.00  3.4141E-007
 524.50  3.5202E-007
 525.00  2.8182E-007
 525.50  1.9209E-007
 526.00  1.6105E-007
 526.50  1.3110E-007
 527.00  1.0270E-007
 527.50  1.3708E-007
 528.00  1.7818E-007
 528.50  2.1196E-007
 529.00  2.6710E-007
 529.50  2.9695E-007
 530.00  3.0863E-007
 530.50  3.0876E-007
 531.00  3.0798E-007
 531.50  3.0582E-007
 532.00  2.9067E-007
 532.50  2.4381E-007
 533.00  1.9872E-007
 533.50  1.6634E-007
 534.00  1.4088E-007
 534.50  1.0866E-007
 535.00  8.5280E-008
 535.50  5.9495E-008
 536.00  5.5410E-008
 536.50  3.4482E-008
 537.00  9.3813E-008
 537.50  1.5218E-007
 538.00  2.0553E-007
 538.50  2.6612E-007
 539.00  3.3083E-007
 539.50  3.5284E-007
 540.00  3.3204E-007
 540.50  2.6797E-007
 541.00  1.9085E-007
 541.50  1.6744E-007
 542.00  1.3260E-007
 542.50  1.2705E-007
 543.00  1.9459E-007
 543.50  2.3058E-007
 544.00  2.5640E-007
 544.50  3.3303E-007
 545.00  3.5992E-007
 545.50  3.6124E-007
 546.00  3.0984E-007
 546.50  2.8124E-007
 547.00  1.8648E-007
 547.50  1.5001E-007
 548.00  1.1438E-007
 548.50  1.2772E-007
 549.00  1.4699E-007
 549.50  1.7317E-007
 550.00  2.1097E-007
 550.50  2.8455E-007
 551.00  2.7816E-007
 551.50  2.7161E-007
 552.00  3.1272E-007
 552.50  3.3436E-007
 553.00  3.3965E-007
 553.50  4.0530E-007
 554.00  4.1863E-007
 554.50  4.1466E-007
 555.00  3.7933E-007
 555.50  3.7107E-007
 556.00  3.9235E-007
 556.50  3.5894E-007
 557.00  3.0585E-007
 557.50  2.8342E-007
 558.00  2.6887E-007
 558.50  2.7650E-007
 559.00  3.5608E-007
 559.50  5.0505E-007
 560.00  6.5810E-007
 560.50  8.1879E-007
 561.00  9.7885E-007
 561.50  1.1025E-006
 562.00  1.2452E-006
 562.50  1.2766E-006
 563.00  1.3341E-006
 563.50  1.3322E-006
 564.00  1.3456E-006
 564.50  1.3063E-006
 565.00  1.3569E-006
 565.50  1.4395E-006
 566.00  1.5741E-006
 566.50  1.6816E-006
 567.00  1.8343E-006
 567.50  2.0090E-006
 568.00  2.2138E-006
 568.50  2.4374E-006
 569.00  2.5923E-006
 569.50  2.6901E-006
 570.00  2.7233E-006
 570.50  2.6991E-006
 571.00  2.7459E-006
 571.50  2.8433E-006
 572.00  2.9264E-006
 572.50  3.0567E-006
 573.00  3.1816E-006
 573.50  3.2781E-006
 574.00  3.4317E-006
 574.50  3.6354E-006
 575.00  3.7681E-006
 575.50  3.8925E-006
 576.00  4.0361E-006
 576.50  4.2324E-006
 577.00  4.4306E-006
 577.50  4.7494E-006
 578.00  5.1936E-006
 578.50  5.6740E-006
 579.00  6.1043E-006
 579.50  6.4754E-006
 580.00  6.8352E-006
 580.50  7.2117E-006
 581.00  7.6079E-006
 581.50  7.9987E-006
 582.00  8.4636E-006
 582.50  8.8948E-006
 583.00  9.3341E-006
 583.50  9.8687E-006
 584.00  1.0435E-005
 584.50  1.0954E-005
 585.00  1.1551E-005
 585.50  1.2264E-005
 586.00  1.3000E-005
 586.50  1.3888E-005
 587.00  1.4785E-005
 587.50  1.5661E-005
 588.00  1.6524E-005
 588.50  1.7426E-005
 589.00  1.8415E-005
 589.50  1.9461E-005
 590.00  2.0583E-005
 590.50  2.1800E-005
 591.00  2.3080E-005
 591.50  2.4492E-005
 592.00  2.6008E-005
 592.50  2.7629E-005
 593.00  2.9276E-005
 593.50  3.1170E-005
 594.00  3.3014E-005
 594.50  3.4872E-005
 595.00  3.6830E-005
 595.50  3.8930E-005
 596.00  4.1201E-005
 596.50  4.3714E-005
 597.00  4.6486E-005
 597.50  4.9462E-005
 598.00  5.2597E-005
 598.50  5.5729E-005
 599.00  5.9053E-005
 599.50  6.2477E-005
 600.00  6.6069E-005
 600.50  6.9838E-005
 601.00  7.3900E-005
 601.50  7.8117E-005
 602.00  8.2453E-005
 602.50  8.6893E-005
 603.00  9.1451E-005
 603.50  9.6205E-005
 604.00  1.0127E-004
 604.50  1.0673E-004
 605.00  1.1254E-004
 605.50  1.1854E-004
 606.00  1.2487E-004
 606.50  1.3142E-004
 607.00  1.3818E-004
 607.50  1.4500E-004
 608.00  1.5161E-004
 608.50  1.5781E-004
 609.00  1.6350E-004
 609.50  1.6866E-004
 610.00  1.7341E-004
 610.50  1.7779E-004
 611.00  1.8158E-004
 611.50  1.8450E-004
 612.00  1.8629E-004
 612.50  1.8688E-004
 613.00  1.8623E-004
 613.50  1.8451E-004
 614.00  1.8178E-004
 614.50  1.7804E-004
 615.00  1.7347E-004
 615.50  1.6797E-004
 616.00  1.6138E-004
 616.50  1.5397E-004
 617.00  1.4593E-004
 617.50  1.3739E-004
 618.00  1.2891E-004
 618.50  1.2076E-004
 619.00  1.1305E-004
 619.50  1.0573E-004
 620.00  9.8862E-005
 620.50  9.2352E-005
 621.00  8.6157E-005
 621.50  8.0241E-005
 622.00  7.4812E-005
 622.50  6.9772E-005
 623.00  6.4951E-005
 623.50  6.0653E-005
 624.00  5.6637E-005
 624.50  5.2671E-005
 625.00  4.8928E-005
 625.50  4.5542E-005
 626.00  4.2313E-005
 626.50  3.9340E-005
 627.00  3.6624E-005
 627.50  3.4062E-005
 628.00  3.1604E-005
 628.50  2.9259E-005
 629.00  2.7006E-005
 629.50  2.4934E-005
 630.00  2.3002E-005
 630.50  2.1239E-005
 631.00  1.9719E-005
 631.50  1.8306E-005
 632.00  1.7019E-005
 632.50  1.5866E-005
 633.00  1.4836E-005
 633.50  1.3835E-005
 634.00  1.2830E-005
 634.50  1.1858E-005
 635.00  1.0886E-005
 635.50  9.8706E-006
 636.00  9.0602E-006
 636.50  8.3181E-006
 637.00  7.7776E-006
 637.50  7.4068E-006
 638.00  7.1444E-006
 638.50  6.8548E-006
 639.00  6.5554E-006
 639.50  6.1869E-006
 640.00  5.8352E-006
 640.50  5.5281E-006
 641.00  5.2524E-006
 641.50  5.0597E-006
 642.00  4.8740E-006
 642.50  4.7026E-006
 643.00  4.5335E-006
 643.50  4.4544E-006
 644.00  4.5231E-006
 644.50  4.5580E-006
 645.00  4.5252E-006
 645.50  4.5657E-006
 646.00  4.2925E-006
 646.50  3.8902E-006
 647.00  3.5898E-006
 647.50  3.2571E-006
 648.00  3.1416E-006
 648.50  3.1994E-006
 649.00  3.2343E-006
 649.50  3.2736E-006
 650.00  3.5272E-006
 650.50  3.4254E-006
 651.00  3.3395E-006
 651.50  3.2936E-006
 652.00  3.0859E-006
 652.50  2.7659E-006
 653.00  2.5916E-006
 653.50  2.4756E-006
 654.00  2.3399E-006
 654.50  2.3405E-006
 655.00  2.4341E-006
 655.50  2.2769E-006
 656.00  2.0410E-006
 656.50  1.9518E-006
 657.00  1.7357E-006
 657.50  1.6107E-006
 658.00  1.8478E-006
 658.50  2.0337E-006
 659.00  2.1056E-006
 659.50  2.0599E-006
 660.00  1.7676E-006
 660.50  1.6437E-006
 661.00  1.7247E-006
 661.50  1.7227E-006
 662.00  1.9981E-006
 662.50  2.2814E-006
 663.00  2.5058E-006
 663.50  2.4269E-006
 664.00  2.5830E-006
 664.50  2.5154E-006
 665.00  2.4497E-006
 665.50  2.2960E-006
 666.00  2.3216E-006
 666.50  2.2855E-006
 667.00  2.3016E-006
 667.50  2.2344E-006
 668.00  2.1332E-006
 668.50  1.9101E-006
 669.00  1.7021E-006
 669.50  1.5516E-006
 670.00  1.5128E-006
 670.50  1.3291E-006
 671.00  1.3020E-006
 671.50  1.1088E-006
 672.00  7.7145E-007
 672.50  4.9471E-007
 673.00  3.0855E-007
 673.50  1.2443E-007
 674.00  5.9097E-008
 674.50  1.3120E-007
 675.00  2.5930E-007
 675.50  4.3620E-007
 676.00  7.5699E-007
 676.50  9.5428E-007
 677.00  1.0272E-006
 677.50  9.5357E-007
 678.00  1.0131E-006
 678.50  9.0455E-007
 679.00  9.6381E-007
 679.50  1.0526E-006
 680.00  1.2414E-006
 680.50  1.3307E-006
 681.00  1.4150E-006
 681.50  1.3939E-006
 682.00  1.3203E-006
 682.50  1.2870E-006
 683.00  1.2369E-006
 683.50  1.1345E-006
 684.00  9.1728E-007
 684.50  7.4056E-007
 685.00  5.3056E-007
 685.50  3.5220E-007
 686.00  3.3963E-007
 686.50  6.1691E-007
 687.00  7.9655E-007
 687.50  9.3228E-007
 688.00  1.1899E-006
 688.50  1.3989E-006
 689.00  1.3080E-006
 689.50  1.1818E-006
 690.00  9.5995E-007
 690.50  5.5140E-007
 691.00  2.2700E-007
 691.50  3.6953E-008
 692.00  3.9231E-009
 692.50  2.5430E-008
 693.00  0.0000E+000
 693.50  0.0000E+000
 694.00  0.0000E+000
 694.50  0.0000E+000
 695.00  0.0000E+000
 695.50  0.0000E+000
 696.00  8.4583E-008
 696.50  1.4687E-007
 697.00  9.1798E-008
 697.50  1.4668E-007
 698.00  2.6698E-007
 698.50  2.2103E-007
 699.00  1.7447E-007
 699.50  2.1149E-007
 700.00  2.9853E-007
 700.50  3.3399E-007
 701.00  4.4554E-007
 701.50  4.8797E-007
 702.00  4.4493E-007
 702.50  4.5144E-007
 703.00  4.9214E-007
 703.50  2.8492E-007
 704.00  7.7618E-008
 704.50  0.0000E+000
 705.00  0.0000E+000
 705.50  0.0000E+000
 706.00  0.0000E+000
 706.50  0.0000E+000
 707.00  0.0000E+000
 707.50  0.0000E+000
 708.00  0.0000E+000
 708.50  0.0000E+000
 709.00  0.0000E+000
 709.50  0.0000E+000
 710.00  0.0000E+000
 710.50  0.0000E+000
 711.00  0.0000E+000
 711.50  0.0000E+000
 712.00  0.0000E+000
 712.50  0.0000E+000
 713.00  0.0000E+000
 713.50  0.0000E+000
 714.00  0.0000E+000
 714.50  0.0000E+000
 715.00  1.5336E-007
 715.50  0.0000E+000
 716.00  0.0000E+000
 716.50  0.0000E+000
 717.00  0.0000E+000
 717.50  0.0000E+000
 718.00  0.0000E+000
 718.50  6.9916E-008
 719.00  1.7511E-007
 719.50  8.3436E-008
 720.00  0.0000E+000
 720.50  0.0000E+000
 721.00  0.0000E+000
 721.50  0.0000E+000
 722.00  0.0000E+000
 722.50  0.0000E+000
 723.00  0.0000E+000
 723.50  0.0000E+000
 724.00  0.0000E+000
 724.50  0.0000E+000
 725.00  0.0000E+000
 725.50  0.0000E+000
 726.00  0.0000E+000
 726.50  0.0000E+000
 727.00  0.0000E+000
 727.50  0.0000E+000
 728.00  0.0000E+000
 728.50  0.0000E+000
 729.00  0.0000E+000
 729.50  0.0000E+000
 730.00  3.9395E-008
 730.50  3.2403E-009
 731.00  3.8780E-008
 731.50  2.5484E-009
 732.00  6.8056E-008
 732.50  2.3779E-007
 733.00  3.4022E-007
 733.50  4.2291E-007
 734.00  5.0599E-007
 734.50  3.3252E-007
 735.00  9.7802E-008
 735.50  5.8652E-008
 736.00  1.1371E-007
 736.50  1.0042E-007
 737.00  2.9345E-007
 737.50  5.6789E-007
 738.00  5.7236E-007
 738.50  4.1862E-007
 739.00  3.9243E-007
 739.50  2.0519E-007
 740.00  0.0000E+000
 740.50  0.0000E+000
 741.00  0.0000E+000
 741.50  0.0000E+000
 742.00  0.0000E+000
 742.50  0.0000E+000
 743.00  0.0000E+000
 743.50  3.7502E-008
 744.00  3.6804E-008
 744.50  3.6250E-009
 745.00  0.0000E+000
 745.50  0.0000E+000
 746.00  0.0000E+000
 746.50  0.0000E+000
 747.00  0.0000E+000
 747.50  0.0000E+000
 748.00  0.0000E+000
 748.50  0.0000E+000
 749.00  0.0000E+000
 749.50  0.0000E+000
 750.00  0.0000E+000
 750.50  0.0000E+000
 751.00  0.0000E+000
 751.50  0.0000E+000
 752.00  0.0000E+000
 752.50  0.0000E+000
 753.00  1.2529E-008
 753.50  1.8237E-007
 754.00  5.1678E-007
 754.50  9.5577E-007
 755.00  1.2207E-006
 755.50  1.3632E-006
 756.00  1.5339E-006
 756.50  1.1812E-006
 757.00  8.4814E-007
 757.50  5.5506E-007
 758.00  2.9567E-007
 758.50  0.0000E+000
 759.00  0.0000E+000
 759.50  0.0000E+000
 760.00  0.0000E+000
 760.50  0.0000E+000
 761.00  0.0000E+000
 761.50  0.0000E+000
 762.00  0.0000E+000
 762.50  0.0000E+000
 763.00  1.1505E-007
 763.50  5.2052E-007
 764.00  1.1983E-006
 764.50  1.5298E-006
 765.00  1.7199E-006
 765.50  2.1907E-006
 766.00  2.6040E-006
 766.50  2.5099E-006
 767.00  2.5437E-006
 767.50  2.3719E-006
 768.00  1.9680E-006
 768.50  1.3305E-006
 769.00  9.9140E-007
 769.50  1.0203E-006
 770.00  8.2613E-007
 770.50  5.0457E-007
 771.00  4.2999E-007
 771.50  6.8341E-007
 772.00  5.4920E-007
 772.50  8.2637E-007
 773.00  8.9174E-007
 773.50  6.9771E-007
 774.00  0.0000E+000
 774.50  0.0000E+000
 775.00  0.0000E+000
 775.50  0.0000E+000
 776.00  0.0000E+000
 776.50  0.0000E+000
 777.00  0.0000E+000
 777.50  0.0000E+000
 778.00  0.0000E+000
 778.50  0.0000E+000
 779.00  8.3351E-008
 779.50  2.7058E-007
 780.00  2.8938E-007
 780.50  2.3106E-007
 781.00  1.6546E-007
 781.50  2.1086E-008
 782.00  0.0000E+000
 782.50  0.0000E+000
 783.00  9.9547E-008
 783.50  1.6935E-007
 784.00  6.4103E-007
 784.50  8.2692E-007
 785.00  8.9374E-007
 785.50  4.7120E-007
 786.00  1.7792E-007
 786.50  0.0000E+000
 787.00  0.0000E+000
 787.50  0.0000E+000
 788.00  0.0000E+000
 788.50  0.0000E+000
 789.00  0.0000E+000
 789.50  0.0000E+000
 790.00  0.0000E+000
 790.50  0.0000E+000
 791.00  0.0000E+000
 791.50  0.0000E+000
 792.00  0.0000E+000
 792.50  0.0000E+000
 793.00  0.0000E+000
 793.50  0.0000E+000
 794.00  0.0000E+000
 794.50  0.0000E+000
 795.00  0.0000E+000
 795.50  0.0000E+000
 796.00  0.0000E+000
 796.50  0.0000E+000
 797.00  0.0000E+000
 797.50  0.0000E+000
 798.00  9.3542E-008
 798.50  1.9117E-007
 799.00  8.3822E-008
 799.50  7.9161E-009
 800.00  0.0000E+000
 800.50  0.0000E+000
 801.00  0.0000E+000
 801.50  0.0000E+000
 802.00  0.0000E+000
 802.50  0.0000E+000
 803.00  0.0000E+000
 803.50  0.0000E+000
 804.00  0.0000E+000
 804.50  0.0000E+000
 805.00  0.0000E+000
 805.50  0.0000E+000
 806.00  0.0000E+000
 806.50  0.0000E+000
 807.00  0.0000E+000
 807.50  0.0000E+000
 808.00  0.0000E+000
 808.50  0.0000E+000
 809.00  0.0000E+000
 809.50  0.0000E+000
 810.00  0.0000E+000
 810.50  0.0000E+000
 811.00  0.0000E+000
 811.50  0.0000E+000
 812.00  0.0000E+000
 812.50  0.0000E+000
 813.00  0.0000E+000
 813.50  0.0000E+000
 814.00  6.5134E-008
 814.50  2.2089E-007
 815.00  7.9734E-008
 815.50  0.0000E+000
 816.00  0.0000E+000
 816.50  0.0000E+000
 817.00  0.0000E+000
 817.50  0.0000E+000
 818.00  0.0000E+000
 818.50  0.0000E+000
 819.00  0.0000E+000
 819.50  0.0000E+000
 820.00  0.0000E+000
 820.50  0.0000E+000
 821.00  0.0000E+000
 821.50  0.0000E+000
 822.00  3.1353E-007
 822.50  5.1096E-007
 823.00  8.3926E-007
 823.50  1.0232E-006
 824.00  1.4998E-006
 824.50  1.6465E-006
 825.00  2.2372E-006
 825.50  2.6564E-006
 826.00  2.8193E-006
 826.50  3.1110E-006
 827.00  3.4214E-006
 827.50  3.1839E-006
 828.00  2.7616E-006
 828.50  2.4346E-006
 829.00  1.6422E-006
 829.50  1.2941E-006
 830.00  1.3330E-006
 830.50  1.1566E-006
 831.00  4.8091E-007
 831.50  2.2223E-008
 832.00  0.0000E+000
 832.50  0.0000E+000
 833.00  1.4899E-008
 833.50  2.6701E-007
 834.00  9.8097E-007
 834.50  1.5480E-006
 835.00  2.3281E-006
 835.50  3.2721E-006
 836.00  3.5692E-006
 836.50  3.3544E-006
 837.00  2.7320E-006
 837.50  1.9690E-006
 838.00  1.0823E-006
 838.50  7.0537E-007
 839.00  1.2092E-006
 839.50  1.8644E-006
 840.00  2.1497E-006
 840.50  2.3908E-006
 841.00  2.3602E-006
 841.50  2.5975E-006
 842.00  2.4126E-006
 842.50  2.5794E-006
 843.00  2.3639E-006
 843.50  2.2126E-006
 844.00  1.6316E-006
 844.50  1.6481E-006
 845.00  1.6205E-006
 845.50  1.9813E-006
 846.00  2.5800E-006
 846.50  3.3332E-006
 847.00  3.4784E-006
 847.50  3.4562E-006
 848.00  3.1262E-006
 848.50  2.1576E-006
 849.00  1.1241E-006
 849.50  5.2736E-007
 850.00  2.0416E-007
 850.50  4.5935E-008
 851.00  1.0700E-007
 851.50  3.6667E-007
 852.00  3.9164E-007
 852.50  5.1162E-007
 853.00  5.4150E-007
 853.50  3.8348E-007
 854.00  1.3426E-007
 854.50  0.0000E+000
 855.00  0.0000E+000
 855.50  0.0000E+000
 856.00  0.0000E+000
 856.50  0.0000E+000
 857.00  0.0000E+000
 857.50  0.0000E+000
 858.00  0.0000E+000
 858.50  1.1325E-007
 859.00  6.6149E-007
 859.50  1.7982E-006
 860.00  2.9596E-006
 860.50  3.9443E-006
 861.00  5.0134E-006
 861.50  5.9791E-006
 862.00  6.7381E-006
 862.50  7.7709E-006
 863.00  8.6092E-006
 863.50  8.4823E-006
 864.00  8.4968E-006
 864.50  9.4063E-006
 865.00  9.7049E-006
 865.50  9.8988E-006
 866.00  1.0824E-005
 866.50  1.1549E-005
 867.00  1.1174E-005
 867.50  1.0551E-005
 868.00  9.5096E-006
 868.50  9.0277E-006
 869.00  8.6071E-006
 869.50  8.7970E-006
 870.00  8.7582E-006
 870.50  8.8705E-006
 871.00  8.9121E-006
 871.50  8.8752E-006
 872.00  9.2562E-006
 872.50  1.0034E-005
 873.00  1.0659E-005
 873.50  1.0818E-005
 874.00  9.9789E-006
 874.50  8.5447E-006
 875.00  7.1220E-006
 875.50  6.0722E-006
 876.00  5.5562E-006
 876.50  4.3337E-006
 877.00  3.5428E-006
 877.50  2.4740E-006
 878.00  1.3213E-006
 878.50  0.0000E+000
 879.00  0.0000E+000
 879.50  0.0000E+000
 880.00  0.0000E+000
 880.50  0.0000E+000
 881.00  0.0000E+000
 881.50  0.0000E+000
 882.00  0.0000E+000
 882.50  4.1530E-007
 883.00  1.6951E-006
 883.50  2.7923E-006
 884.00  3.7169E-006
 884.50  4.5899E-006
 885.00  4.1485E-006
 885.50  3.7089E-006
 886.00  3.1818E-006
 886.50  1.9784E-006
 887.00  8.6539E-007
 887.50  4.6278E-007
 888.00  6.9286E-008
 888.50  0.0000E+000
 889.00  0.0000E+000
 889.50  0.0000E+000
 890.00  0.0000E+000
 890.50  0.0000E+000
 891.00  0.0000E+000
 891.50  0.0000E+000
 892.00  0.0000E+000
 892.50  1.6431E-007
 893.00  9.8810E-007
 893.50  1.3713E-006
 894.00  1.5348E-006
 894.50  1.7686E-006
 895.00  1.6065E-006
 895.50  1.3826E-006
 896.00  1.4369E-006
 896.50  1.3065E-006
 897.00  8.8976E-007
 897.50  3.3188E-007
 898.00  0.0000E+000
 898.50  0.0000E+000
 899.00  0.0000E+000
 899.50  0.0000E+000
 900.00  0.0000E+000
 900.50  0.0000E+000
 901.00  0.0000E+000
 901.50  9.8544E-007
 902.00  1.8625E-006
 902.50  1.6070E-006
 903.00  8.9906E-007
 903.50  5.9760E-007
 904.00  6.6104E-007
 904.50  1.1088E-006
 905.00  1.6538E-006
 905.50  1.5319E-006
 906.00  1.8793E-006
 906.50  1.9553E-006
 907.00  2.4832E-006
 907.50  3.5180E-006
 908.00  4.8310E-006
 908.50  5.6775E-006
 909.00  6.1702E-006
 909.50  5.9136E-006
 910.00  5.1522E-006
 910.50  4.2569E-006
 911.00  3.5334E-006
 911.50  2.9717E-006
 912.00  2.2940E-006
 912.50  1.7592E-006
 913.00  1.4368E-006
 913.50  5.9935E-007
 914.00  7.4234E-008
 914.50  0.0000E+000
 915.00  0.0000E+000
 915.50  0.0000E+000
 916.00  0.0000E+000
 916.50  0.0000E+000
 917.00  9.0587E-007
 917.50  3.8356E-006
 918.00  4.7034E-006
 918.50  4.1495E-006
 919.00  3.4189E-006
 919.50  2.4858E-006
 920.00  1.2719E-006
 920.50  1.9352E-006
 921.00  3.2209E-006
 921.50  4.1163E-006
 922.00  4.4480E-006
 922.50  5.0830E-006
 923.00  5.0560E-006
 923.50  4.4231E-006
 924.00  3.8988E-006
 924.50  3.4527E-006
 925.00  2.8277E-006
 925.50  2.4170E-006
 926.00  2.5249E-006
 926.50  1.9328E-006
 927.00  7.0321E-007
 927.50  9.1272E-008
 928.00  0.0000E+000
 928.50  0.0000E+000
 929.00  0.0000E+000
 929.50  0.0000E+000
 930.00  0.0000E+000
 930.50  0.0000E+000
 931.00  0.0000E+000
 931.50  0.0000E+000
 932.00  0.0000E+000
 932.50  0.0000E+000
 933.00  0.0000E+000
 933.50  0.0000E+000
 934.00  0.0000E+000
 934.50  0.0000E+000
 935.00  0.0000E+000
 935.50  0.0000E+000
 936.00  0.0000E+000
 936.50  0.0000E+000
 937.00  0.0000E+000
 937.50  4.2217E-007
 938.00  1.5910E-006
 938.50  3.0429E-006
 939.00  4.0600E-006
 939.50  5.4424E-006
 940.00  6.5536E-006
 940.50  6.2740E-006
 941.00  5.9822E-006
 941.50  5.5614E-006
 942.00  3.4770E-006
 942.50  1.8294E-006
 943.00  3.9249E-007
 943.50  0.0000E+000
 944.00  0.0000E+000
 944.50  0.0000E+000
 945.00  0.0000E+000
 945.50  0.0000E+000
 946.00  0.0000E+000
 946.50  0.0000E+000
 947.00  0.0000E+000
 947.50  0.0000E+000
 948.00  0.0000E+000
 948.50  0.0000E+000
 949.00  0.0000E+000
 949.50  0.0000E+000
 950.00  1.8651E-007
 950.50  1.3308E-006
 951.00  2.2789E-006
 951.50  1.2857E-006
 952.00  0.0000E+000
 952.50  0.0000E+000
 953.00  0.0000E+000
 953.50  0.0000E+000
 954.00  0.0000E+000
 954.50  0.0000E+000
 955.00  5.0651E-007
 955.50  9.8893E-007
 956.00  1.2455E-006
 956.50  1.7589E-006
 957.00  1.0251E-006
 957.50  1.5438E-007
 958.00  0.0000E+000
 958.50  0.0000E+000
 959.00  0.0000E+000
 959.50  0.0000E+000
 960.00  0.0000E+000
 960.50  7.6686E-008
 961.00  1.8088E-007
 961.50  2.9236E-006
 962.00  5.8263E-006
 962.50  7.1885E-006
 963.00  7.8886E-006
 963.50  8.2109E-006
 964.00  1.7920E-006
 964.50  0.0000E+000
 965.00  0.0000E+000
 965.50  0.0000E+000
 966.00  5.5645E-007
 966.50  4.6186E-006
 967.00  7.3604E-006
 967.50  1.0475E-005
 968.00  1.0274E-005
 968.50  8.2666E-006
 969.00  7.3971E-006
 969.50  5.1412E-006
 970.00  3.1344E-006
 970.50  1.0296E-006
 971.00  0.0000E+000
 971.50  0.0000E+000
 972.00  0.0000E+000
 972.50  1.3957E-006
 973.00  2.3938E-006
 973.50  2.5128E-006
 974.00  2.7524E-006
 974.50  1.0339E-006
 975.00  0.0000E+000
 975.50  0.0000E+000
 976.00  0.0000E+000
 976.50  0.0000E+000
 977.00  0.0000E+000
 977.50  0.0000E+000
 978.00  0.0000E+000
 978.50  4.6924E-007
 979.00  3.4881E-006
 979.50  4.7724E-007
 980.00  0.0000E+000
 980.50  0.0000E+000
 981.00  0.0000E+000
 981.50  0.0000E+000
 982.00  0.0000E+000
 982.50  0.0000E+000
 983.00  0.0000E+000
 983.50  0.0000E+000
 984.00  2.0463E-007
 984.50  1.9555E-006
 985.00  3.6519E-006
 985.50  5.6306E-006
 986.00  7.5699E-006
 986.50  6.3306E-006
 987.00  5.2020E-006
 987.50  4.0928E-006
 988.00  3.7938E-006
 988.50  7.9820E-006
 989.00  1.7453E-005
 989.50  2.7813E-005
 990.00  3.7069E-005
 990.50  4.4192E-005
 991.00  4.5501E-005
 991.50  4.3432E-005
 992.00  4.1583E-005
 992.50  3.5700E-005
 993.00  2.5165E-005
 993.50  1.4487E-005
 994.00  7.0790E-006
 994.50  4.1941E-006
 995.00  2.5072E-006
 995.50  1.7716E-006
 996.00  2.4598E-006
 996.50  7.2475E-006
 997.00  8.3635E-006
 997.50  1.3703E-005
 998.00  2.1182E-005
 998.50  2.4651E-005
 999.00  2.0557E-005
 999.50  1.8917E-005
1000.00  7.8794E-006
1000.50  3.6221E-007
1001.00  0.0000E+000
1001.50  0.0000E+000
1002.00  0.0000E+000
1002.50  0.0000E+000
1003.00  0.0000E+000
1003.50  0.0000E+000
1004.00  0.0000E+000
1004.50  0.0000E+000
1005.00  0.0000E+000
1005.50  0.0000E+000
1006.00  0.0000E+000
1006.50  0.0000E+000
1007.00  0.0000E+000
1007.50  0.0000E+000
1008.00  0.0000E+000
1008.50  0.0000E+000
1009.00  0.0000E+000
1009.50  0.0000E+000
1010.00  0.0000E+000
1010.50  0.0000E+000
1011.00  0.0000E+000
1011.50  0.0000E+000
1012.00  0.0000E+000
1012.50  0.0000E+000
1013.00  0.0000E+000
1013.50  0.0000E+000
1014.00  0.0000E+000
1014.50  0.0000E+000
1015.00  0.0000E+000
1015.50  0.0000E+000
1016.00  0.0000E+000
1016.50  0.0000E+000
1017.00  0.0000E+000
1017.50  0.0000E+000
1018.00  0.0000E+000
1018.50  0.0000E+000
1019.00  0.0000E+000
1019.50  0.0000E+000
1020.00  0.0000E+000
1020.50  0.0000E+000
1021.00  0.0000E+000
1021.50  0.0000E+000
1022.00  0.0000E+000
1022.50  0.0000E+000
1023.00  0.0000E+000
1023.50  0.0000E+000
1024.00  0.0000E+000
1024.50  0.0000E+000
1025.00  0.0000E+000
1025.50  0.0000E+000
1026.00  0.0000E+000
1026.50  0.0000E+000
1027.00  0.0000E+000
1027.50  0.0000E+000
1028.00  0.0000E+000
1028.50  0.0000E+000
1029.00  0.0000E+000
1029.50  0.0000E+000
1030.00  0.0000E+000
1030.50  0.0000E+000
1031.00  0.0000E+000
1031.50  0.0000E+000
1032.00  0.0000E+000
1032.50  0.0000E+000
1033.00  0.0000E+000
1033.50  0.0000E+000
1034.00  0.0000E+000
1034.50  0.0000E+000
1035.00  0.0000E+000
1035.50  0.0000E+000
1036.00  0.0000E+000
1036.50  0.0000E+000
1037.00  0.0000E+000
1037.50  0.0000E+000
1038.00  0.0000E+000
1038.50  0.0000E+000
1039.00  0.0000E+000
1039.50  0.0000E+000
1040.00  0.0000E+000
1040.50  0.0000E+000
1041.00  0.0000E+000
1041.50  0.0000E+000
1042.00  0.0000E+000
1042.50  0.0000E+000
1043.00  0.0000E+000
1043.50  0.0000E+000
1044.00  0.0000E+000
1044.50  0.0000E+000
1045.00  0.0000E+000
1045.50  0.0000E+000
1046.00  0.0000E+000
1046.50  0.0000E+000
1047.00  0.0000E+000
1047.50  0.0000E+000
1048.00  0.0000E+000
1048.50  0.0000E+000
1049.00  0.0000E+000
1049.50  0.0000E+000
1050.00  0.0000E+000
1050.50  0.0000E+000
1051.00  0.0000E+000
1051.50  0.0000E+000
1052.00  0.0000E+000
1052.50  0.0000E+000
1053.00  0.0000E+000
1053.50  0.0000E+000
1054.00  0.0000E+000
1054.50  0.0000E+000
1055.00  0.0000E+000
1055.50  0.0000E+000
1056.00  0.0000E+000
1056.50  0.0000E+000
1057.00  0.0000E+000
1057.50  0.0000E+000
1058.00  0.0000E+000
1058.50  0.0000E+000
1059.00  0.0000E+000
1059.50  0.0000E+000
1060.00  0.0000E+000
1060.50  0.0000E+000
1061.00  0.0000E+000
1061.50  0.0000E+000
1062.00  0.0000E+000
1062.50  0.0000E+000
1063.00  0.0000E+000
1063.50  0.0000E+000
1064.00  0.0000E+000
1064.50  0.0000E+000
1065.00  0.0000E+000
1065.50  0.0000E+000
1066.00  0.0000E+000
1066.50  0.0000E+000
1067.00  0.0000E+000
1067.50  0.0000E+000
1068.00  0.0000E+000
1068.50  0.0000E+000
1069.00  0.0000E+000
1069.50  0.0000E+000
1070.00  0.0000E+000
1070.50  0.0000E+000
1071.00  0.0000E+000
1071.50  0.0000E+000
1072.00  0.0000E+000
1072.50  0.0000E+000
1073.00  0.0000E+000
1073.50  0.0000E+000
1074.00  0.0000E+000
1074.50  0.0000E+000
1075.00  0.0000E+000
1075.50  0.0000E+000
1076.00  0.0000E+000
1076.50  0.0000E+000
1077.00  0.0000E+000
1077.50  0.0000E+000
1078.00  0.0000E+000
1078.50  0.0000E+000
1079.00  0.0000E+000
1079.50  0.0000E+000
1080.00  0.0000E+000
1080.50  0.0000E+000
1081.00  0.0000E+000
1081.50  0.0000E+000
1082.00  0.0000E+000
1082.50  0.0000E+000
1083.00  0.0000E+000
1083.50  0.0000E+000
1084.00  0.0000E+000
1084.50  0.0000E+000
1085.00  0.0000E+000
1085.50  0.0000E+000
1086.00  0.0000E+000
1086.50  0.0000E+000
1087.00  0.0000E+000
1087.50  0.0000E+000
1088.00  0.0000E+000
1088.50  0.0000E+000
1089.00  0.0000E+000
1089.50  0.0000E+000
1090.00  0.0000E+000
1090.50  0.0000E+000
1091.00  0.0000E+000
1091.50  0.0000E+000
1092.00  0.0000E+000
1092.50  0.0000E+000
1093.00  0.0000E+000
1093.50  0.0000E+000
1094.00  0.0000E+000
1094.50  0.0000E+000
1095.00  0.0000E+000
1095.50  0.0000E+000
1096.00  0.0000E+000
1096.50  0.0000E+000
1097.00  0.0000E+000
1097.50  0.0000E+000
1098.00  0.0000E+000
1098.50  0.0000E+000
1099.00  0.0000E+000
1099.50  0.0000E+000
1100.00  0.0000E+000
1100.50  0.0000E+000
1101.00  0.0000E+000
1101.50  0.0000E+000
1102.00  0.0000E+000
1102.50  0.0000E+000
1103.00  0.0000E+000
1103.50  0.0000E+000
1104.00  0.0000E+000
1104.50  0.0000E+000
1105.00  0.0000E+000
1105.50  0.0000E+000
1106.00  0.0000E+000
1106.50  0.0000E+000
1107.00  0.0000E+000
1107.50  0.0000E+000
1108.00  0.0000E+000
1108.50  0.0000E+000
1109.00  0.0000E+000
1109.50  0.0000E+000
1110.00  0.0000E+000
1110.50  0.0000E+000
1111.00  0.0000E+000
1111.50  0.0000E+000
1112.00  0.0000E+000
1112.50  0.0000E+000
1113.00  0.0000E+000
1113.50  0.0000E+000
1114.00  0.0000E+000
1114.50  0.0000E+000
1115.00  0.0000E+000
1115.50  0.0000E+000
1116.00  0.0000E+000
1116.50  0.0000E+000
1117.00  0.0000E+000
1117.50  0.0000E+000
1118.00  0.0000E+000
1118.50  0.0000E+000
1119.00  0.0000E+000
1119.50  0.0000E+000
1120.00  0.0000E+000
1120.50  0.0000E+000
1121.00  0.0000E+000
1121.50  0.0000E+000
1122.00  0.0000E+000
1122.50  0.0000E+000
1123.00  0.0000E+000
1123.50  0.0000E+000
1124.00  0.0000E+000
1124.50  0.0000E+000
1125.00  0.0000E+000
1125.50  0.0000E+000
1126.00  0.0000E+000
1126.50  0.0000E+000
1127.00  0.0000E+000
1127.50  0.0000E+000
: 6
