# Supplementary material for: A photoconversion model for full spectral programming and multiplexing of optogenetic systems
Source: Mol Syst Biol. 2017 Apr 24;13(4):926. doi: 10.15252/msb.20167456 (PMC5408778; doi:10.15252/msb.20167456)
Supplement: Supplementary file 11 — Dataset EV3 [file MSB-13-926-s011.zip › dataset_ev3_led_data/led_calibration_data/EO_04/Jennie_c1/raw/14.IRR]

" File: 160129_calibrations\post-calibration\Jen
" RAD->  Wave:647.21nm  Pix:1050  Val:  0.000  Time:400ms  Avg:2  Sm:1  Sg:1  Tc:off  SNAP  Xt:1  Ch:1  Xtrig wnmcal >RAD-IS6.CAL
 180.00  0.0000E+000
 180.50  0.0000E+000
 181.00  0.0000E+000
 181.50  0.0000E+000
 182.00  0.0000E+000
 182.50  0.0000E+000
 183.00  0.0000E+000
 183.50  0.0000E+000
 184.00  0.0000E+000
 184.50  0.0000E+000
 185.00  0.0000E+000
 185.50  0.0000E+000
 186.00  0.0000E+000
 186.50  0.0000E+000
 187.00  0.0000E+000
 187.50  0.0000E+000
 188.00  0.0000E+000
 188.50  0.0000E+000
 189.00  0.0000E+000
 189.50  0.0000E+000
 190.00  0.0000E+000
 190.50  0.0000E+000
 191.00  0.0000E+000
 191.50  0.0000E+000
 192.00  0.0000E+000
 192.50  0.0000E+000
 193.00  0.0000E+000
 193.50  0.0000E+000
 194.00  0.0000E+000
 194.50  0.0000E+000
 195.00  0.0000E+000
 195.50  0.0000E+000
 196.00  0.0000E+000
 196.50  0.0000E+000
 197.00  0.0000E+000
 197.50  0.0000E+000
 198.00  0.0000E+000
 198.50  0.0000E+000
 199.00  0.0000E+000
 199.50  0.0000E+000
 200.00  0.0000E+000
 200.50  0.0000E+000
 201.00  0.0000E+000
 201.50  0.0000E+000
 202.00  0.0000E+000
 202.50  0.0000E+000
 203.00  0.0000E+000
 203.50  0.0000E+000
 204.00  0.0000E+000
 204.50  0.0000E+000
 205.00  0.0000E+000
 205.50  0.0000E+000
 206.00  0.0000E+000
 206.50  0.0000E+000
 207.00  0.0000E+000
 207.50  0.0000E+000
 208.00  0.0000E+000
 208.50  0.0000E+000
 209.00  0.0000E+000
 209.50  0.0000E+000
 210.00  0.0000E+000
 210.50  0.0000E+000
 211.00  0.0000E+000
 211.50  0.0000E+000
 212.00  0.0000E+000
 212.50  0.0000E+000
 213.00  0.0000E+000
 213.50  0.0000E+000
 214.00  0.0000E+000
 214.50  0.0000E+000
 215.00  0.0000E+000
 215.50  0.0000E+000
 216.00  0.0000E+000
 216.50  0.0000E+000
 217.00  0.0000E+000
 217.50  0.0000E+000
 218.00  0.0000E+000
 218.50  0.0000E+000
 219.00  0.0000E+000
 219.50  0.0000E+000
 220.00  0.0000E+000
 220.50  0.0000E+000
 221.00  0.0000E+000
 221.50  0.0000E+000
 222.00  0.0000E+000
 222.50  0.0000E+000
 223.00  0.0000E+000
 223.50  0.0000E+000
 224.00  0.0000E+000
 224.50  0.0000E+000
 225.00  0.0000E+000
 225.50  0.0000E+000
 226.00  0.0000E+000
 226.50  0.0000E+000
 227.00  0.0000E+000
 227.50  0.0000E+000
 228.00  0.0000E+000
 228.50  0.0000E+000
 229.00  0.0000E+000
 229.50  0.0000E+000
 230.00  0.0000E+000
 230.50  0.0000E+000
 231.00  0.0000E+000
 231.50  0.0000E+000
 232.00  0.0000E+000
 232.50  0.0000E+000
 233.00  0.0000E+000
 233.50  0.0000E+000
 234.00  0.0000E+000
 234.50  0.0000E+000
 235.00  0.0000E+000
 235.50  0.0000E+000
 236.00  0.0000E+000
 236.50  0.0000E+000
 237.00  0.0000E+000
 237.50  0.0000E+000
 238.00  0.0000E+000
 238.50  0.0000E+000
 239.00  0.0000E+000
 239.50  0.0000E+000
 240.00  0.0000E+000
 240.50  0.0000E+000
 241.00  0.0000E+000
 241.50  0.0000E+000
 242.00  0.0000E+000
 242.50  0.0000E+000
 243.00  0.0000E+000
 243.50  0.0000E+000
 244.00  0.0000E+000
 244.50  0.0000E+000
 245.00  0.0000E+000
 245.50  0.0000E+000
 246.00  0.0000E+000
 246.50  0.0000E+000
 247.00  0.0000E+000
 247.50  0.0000E+000
 248.00  0.0000E+000
 248.50  0.0000E+000
 249.00  0.0000E+000
 249.50  0.0000E+000
 250.00  0.0000E+000
 250.50  0.0000E+000
 251.00  0.0000E+000
 251.50  0.0000E+000
 252.00  0.0000E+000
 252.50  0.0000E+000
 253.00  0.0000E+000
 253.50  0.0000E+000
 254.00  0.0000E+000
 254.50  0.0000E+000
 255.00  0.0000E+000
 255.50  0.0000E+000
 256.00  0.0000E+000
 256.50  0.0000E+000
 257.00  0.0000E+000
 257.50  0.0000E+000
 258.00  0.0000E+000
 258.50  0.0000E+000
 259.00  0.0000E+000
 259.50  0.0000E+000
 260.00  0.0000E+000
 260.50  0.0000E+000
 261.00  0.0000E+000
 261.50  0.0000E+000
 262.00  0.0000E+000
 262.50  0.0000E+000
 263.00  0.0000E+000
 263.50  0.0000E+000
 264.00  0.0000E+000
 264.50  0.0000E+000
 265.00  0.0000E+000
 265.50  0.0000E+000
 266.00  0.0000E+000
 266.50  0.0000E+000
 267.00  0.0000E+000
 267.50  0.0000E+000
 268.00  0.0000E+000
 268.50  0.0000E+000
 269.00  0.0000E+000
 269.50  0.0000E+000
 270.00  0.0000E+000
 270.50  0.0000E+000
 271.00  0.0000E+000
 271.50  0.0000E+000
 272.00  0.0000E+000
 272.50  0.0000E+000
 273.00  0.0000E+000
 273.50  0.0000E+000
 274.00  0.0000E+000
 274.50  0.0000E+000
 275.00  0.0000E+000
 275.50  0.0000E+000
 276.00  0.0000E+000
 276.50  0.0000E+000
 277.00  0.0000E+000
 277.50  0.0000E+000
 278.00  0.0000E+000
 278.50  0.0000E+000
 279.00  0.0000E+000
 279.50  0.0000E+000
 280.00  0.0000E+000
 280.50  0.0000E+000
 281.00  0.0000E+000
 281.50  0.0000E+000
 282.00  0.0000E+000
 282.50  0.0000E+000
 283.00  0.0000E+000
 283.50  0.0000E+000
 284.00  0.0000E+000
 284.50  0.0000E+000
 285.00  0.0000E+000
 285.50  0.0000E+000
 286.00  0.0000E+000
 286.50  0.0000E+000
 287.00  0.0000E+000
 287.50  0.0000E+000
 288.00  0.0000E+000
 288.50  0.0000E+000
 289.00  0.0000E+000
 289.50  0.0000E+000
 290.00  0.0000E+000
 290.50  0.0000E+000
 291.00  0.0000E+000
 291.50  0.0000E+000
 292.00  0.0000E+000
 292.50  0.0000E+000
 293.00  0.0000E+000
 293.50  0.0000E+000
 294.00  0.0000E+000
 294.50  0.0000E+000
 295.00  0.0000E+000
 295.50  0.0000E+000
 296.00  0.0000E+000
 296.50  0.0000E+000
 297.00  0.0000E+000
 297.50  0.0000E+000
 298.00  0.0000E+000
 298.50  0.0000E+000
 299.00  0.0000E+000
 299.50  0.0000E+000
 300.00  0.0000E+000
 300.50  0.0000E+000
 301.00  0.0000E+000
 301.50  0.0000E+000
 302.00  0.0000E+000
 302.50  0.0000E+000
 303.00  0.0000E+000
 303.50  0.0000E+000
 304.00  0.0000E+000
 304.50  0.0000E+000
 305.00  0.0000E+000
 305.50  0.0000E+000
 306.00  0.0000E+000
 306.50  0.0000E+000
 307.00  0.0000E+000
 307.50  0.0000E+000
 308.00  0.0000E+000
 308.50  0.0000E+000
 309.00  0.0000E+000
 309.50  0.0000E+000
 310.00  0.0000E+000
 310.50  0.0000E+000
 311.00  0.0000E+000
 311.50  0.0000E+000
 312.00  0.0000E+000
 312.50  0.0000E+000
 313.00  0.0000E+000
 313.50  0.0000E+000
 314.00  0.0000E+000
 314.50  0.0000E+000
 315.00  0.0000E+000
 315.50  0.0000E+000
 316.00  0.0000E+000
 316.50  0.0000E+000
 317.00  0.0000E+000
 317.50  0.0000E+000
 318.00  0.0000E+000
 318.50  0.0000E+000
 319.00  0.0000E+000
 319.50  0.0000E+000
 320.00  0.0000E+000
 320.50  0.0000E+000
 321.00  0.0000E+000
 321.50  0.0000E+000
 322.00  0.0000E+000
 322.50  0.0000E+000
 323.00  0.0000E+000
 323.50  0.0000E+000
 324.00  0.0000E+000
 324.50  0.0000E+000
 325.00  0.0000E+000
 325.50  0.0000E+000
 326.00  0.0000E+000
 326.50  0.0000E+000
 327.00  0.0000E+000
 327.50  0.0000E+000
 328.00  0.0000E+000
 328.50  0.0000E+000
 329.00  0.0000E+000
 329.50  0.0000E+000
 330.00  0.0000E+000
 330.50  0.0000E+000
 331.00  0.0000E+000
 331.50  0.0000E+000
 332.00  0.0000E+000
 332.50  0.0000E+000
 333.00  0.0000E+000
 333.50  0.0000E+000
 334.00  0.0000E+000
 334.50  0.0000E+000
 335.00  0.0000E+000
 335.50  0.0000E+000
 336.00  0.0000E+000
 336.50  0.0000E+000
 337.00  0.0000E+000
 337.50  0.0000E+000
 338.00  0.0000E+000
 338.50  0.0000E+000
 339.00  0.0000E+000
 339.50  0.0000E+000
 340.00  0.0000E+000
 340.50  0.0000E+000
 341.00  0.0000E+000
 341.50  0.0000E+000
 342.00  0.0000E+000
 342.50  0.0000E+000
 343.00  0.0000E+000
 343.50  0.0000E+000
 344.00  0.0000E+000
 344.50  0.0000E+000
 345.00  0.0000E+000
 345.50  0.0000E+000
 346.00  0.0000E+000
 346.50  0.0000E+000
 347.00  0.0000E+000
 347.50  0.0000E+000
 348.00  0.0000E+000
 348.50  0.0000E+000
 349.00  0.0000E+000
 349.50  0.0000E+000
 350.00  0.0000E+000
 350.50  0.0000E+000
 351.00  0.0000E+000
 351.50  0.0000E+000
 352.00  0.0000E+000
 352.50  0.0000E+000
 353.00  0.0000E+000
 353.50  0.0000E+000
 354.00  0.0000E+000
 354.50  0.0000E+000
 355.00  0.0000E+000
 355.50  0.0000E+000
 356.00  0.0000E+000
 356.50  0.0000E+000
 357.00  0.0000E+000
 357.50  0.0000E+000
 358.00  0.0000E+000
 358.50  0.0000E+000
 359.00  0.0000E+000
 359.50  3.0486E-009
 360.00  2.2504E-008
 360.50  1.9631E-008
 361.00  1.6804E-008
 361.50  5.1637E-008
 362.00  6.5127E-008
 362.50  8.7613E-008
 363.00  3.9016E-008
 363.50  0.0000E+000
 364.00  0.0000E+000
 364.50  0.0000E+000
 365.00  0.0000E+000
 365.50  0.0000E+000
 366.00  0.0000E+000
 366.50  0.0000E+000
 367.00  0.0000E+000
 367.50  0.0000E+000
 368.00  1.0986E-008
 368.50  2.6848E-008
 369.00  2.1175E-008
 369.50  8.8505E-009
 370.00  3.1261E-008
 370.50  2.0287E-008
 371.00  3.3624E-008
 371.50  5.7073E-008
 372.00  5.0636E-008
 372.50  4.7661E-008
 373.00  7.7569E-008
 373.50  1.0904E-007
 374.00  1.4897E-007
 374.50  9.0147E-008
 375.00  2.0405E-008
 375.50  0.0000E+000
 376.00  0.0000E+000
 376.50  0.0000E+000
 377.00  0.0000E+000
 377.50  0.0000E+000
 378.00  0.0000E+000
 378.50  0.0000E+000
 379.00  0.0000E+000
 379.50  0.0000E+000
 380.00  0.0000E+000
 380.50  0.0000E+000
 381.00  0.0000E+000
 381.50  0.0000E+000
 382.00  0.0000E+000
 382.50  0.0000E+000
 383.00  0.0000E+000
 383.50  0.0000E+000
 384.00  0.0000E+000
 384.50  0.0000E+000
 385.00  0.0000E+000
 385.50  0.0000E+000
 386.00  0.0000E+000
 386.50  0.0000E+000
 387.00  0.0000E+000
 387.50  0.0000E+000
 388.00  0.0000E+000
 388.50  0.0000E+000
 389.00  0.0000E+000
 389.50  0.0000E+000
 390.00  0.0000E+000
 390.50  0.0000E+000
 391.00  0.0000E+000
 391.50  0.0000E+000
 392.00  0.0000E+000
 392.50  0.0000E+000
 393.00  0.0000E+000
 393.50  0.0000E+000
 394.00  0.0000E+000
 394.50  0.0000E+000
 395.00  0.0000E+000
 395.50  2.6496E-008
 396.00  7.8126E-008
 396.50  1.3868E-007
 397.00  1.6197E-007
 397.50  1.3547E-007
 398.00  7.6606E-008
 398.50  1.6988E-008
 399.00  0.0000E+000
 399.50  0.0000E+000
 400.00  3.2669E-011
 400.50  2.7202E-009
 401.00  4.8826E-009
 401.50  1.7517E-008
 402.00  1.7901E-008
 402.50  4.9031E-009
 403.00  0.0000E+000
 403.50  0.0000E+000
 404.00  0.0000E+000
 404.50  0.0000E+000
 405.00  0.0000E+000
 405.50  5.9299E-009
 406.00  4.2178E-008
 406.50  1.1000E-007
 407.00  2.0600E-007
 407.50  2.5513E-007
 408.00  2.5273E-007
 408.50  2.0459E-007
 409.00  1.2167E-007
 409.50  0.0000E+000
 410.00  0.0000E+000
 410.50  0.0000E+000
 411.00  0.0000E+000
 411.50  0.0000E+000
 412.00  0.0000E+000
 412.50  0.0000E+000
 413.00  0.0000E+000
 413.50  0.0000E+000
 414.00  0.0000E+000
 414.50  0.0000E+000
 415.00  0.0000E+000
 415.50  0.0000E+000
 416.00  0.0000E+000
 416.50  0.0000E+000
 417.00  0.0000E+000
 417.50  0.0000E+000
 418.00  0.0000E+000
 418.50  0.0000E+000
 419.00  0.0000E+000
 419.50  0.0000E+000
 420.00  0.0000E+000
 420.50  0.0000E+000
 421.00  0.0000E+000
 421.50  0.0000E+000
 422.00  0.0000E+000
 422.50  0.0000E+000
 423.00  0.0000E+000
 423.50  0.0000E+000
 424.00  0.0000E+000
 424.50  0.0000E+000
 425.00  0.0000E+000
 425.50  0.0000E+000
 426.00  0.0000E+000
 426.50  0.0000E+000
 427.00  6.0343E-010
 427.50  6.9798E-009
 428.00  7.2267E-009
 428.50  1.9960E-008
 429.00  2.2593E-008
 429.50  8.8699E-009
 430.00  0.0000E+000
 430.50  8.4155E-009
 431.00  5.0801E-008
 431.50  8.1003E-008
 432.00  1.3675E-007
 432.50  1.4588E-007
 433.00  1.5484E-007
 433.50  1.5665E-007
 434.00  1.5148E-007
 434.50  1.7174E-007
 435.00  2.3840E-007
 435.50  2.7528E-007
 436.00  2.4423E-007
 436.50  2.3566E-007
 437.00  1.9714E-007
 437.50  1.2341E-007
 438.00  9.4599E-008
 438.50  9.5877E-008
 439.00  8.7251E-008
 439.50  6.1894E-008
 440.00  8.2696E-008
 440.50  7.5538E-008
 441.00  8.3194E-008
 441.50  7.6704E-008
 442.00  6.2589E-008
 442.50  4.3043E-008
 443.00  3.3048E-008
 443.50  1.8701E-008
 444.00  1.5302E-008
 444.50  1.9229E-009
 445.00  3.0700E-008
 445.50  3.2922E-008
 446.00  3.1565E-008
 446.50  5.3816E-008
 447.00  6.1819E-008
 447.50  4.7192E-008
 448.00  3.6344E-008
 448.50  8.0604E-009
 449.00  0.0000E+000
 449.50  0.0000E+000
 450.00  0.0000E+000
 450.50  6.8090E-009
 451.00  6.2197E-008
 451.50  1.3019E-007
 452.00  1.8717E-007
 452.50  2.1870E-007
 453.00  2.1027E-007
 453.50  2.1392E-007
 454.00  2.5269E-007
 454.50  2.4172E-007
 455.00  2.1564E-007
 455.50  1.5654E-007
 456.00  9.9486E-008
 456.50  3.7735E-008
 457.00  1.6147E-008
 457.50  3.5480E-008
 458.00  5.1475E-008
 458.50  4.5661E-008
 459.00  2.1100E-008
 459.50  2.5654E-010
 460.00  0.0000E+000
 460.50  0.0000E+000
 461.00  0.0000E+000
 461.50  0.0000E+000
 462.00  1.4865E-009
 462.50  3.5194E-008
 463.00  5.8128E-008
 463.50  5.4733E-008
 464.00  6.0777E-008
 464.50  6.9063E-008
 465.00  5.7149E-008
 465.50  5.3623E-008
 466.00  5.2945E-008
 466.50  2.3079E-008
 467.00  0.0000E+000
 467.50  0.0000E+000
 468.00  0.0000E+000
 468.50  0.0000E+000
 469.00  0.0000E+000
 469.50  0.0000E+000
 470.00  0.0000E+000
 470.50  0.0000E+000
 471.00  0.0000E+000
 471.50  0.0000E+000
 472.00  0.0000E+000
 472.50  0.0000E+000
 473.00  0.0000E+000
 473.50  0.0000E+000
 474.00  0.0000E+000
 474.50  8.9503E-010
 475.00  1.2939E-008
 475.50  4.0639E-008
 476.00  6.5020E-008
 476.50  7.6206E-008
 477.00  8.9995E-008
 477.50  1.1691E-007
 478.00  1.4025E-007
 478.50  1.7294E-007
 479.00  1.5955E-007
 479.50  1.1614E-007
 480.00  7.4187E-008
 480.50  2.6517E-008
 481.00  0.0000E+000
 481.50  0.0000E+000
 482.00  0.0000E+000
 482.50  7.9931E-009
 483.00  1.1885E-008
 483.50  1.4789E-008
 484.00  2.7796E-010
 484.50  0.0000E+000
 485.00  0.0000E+000
 485.50  0.0000E+000
 486.00  0.0000E+000
 486.50  0.0000E+000
 487.00  0.0000E+000
 487.50  0.0000E+000
 488.00  0.0000E+000
 488.50  0.0000E+000
 489.00  2.0881E-008
 489.50  4.2331E-008
 490.00  2.8914E-008
 490.50  1.9392E-008
 491.00  2.1410E-009
 491.50  0.0000E+000
 492.00  0.0000E+000
 492.50  0.0000E+000
 493.00  0.0000E+000
 493.50  0.0000E+000
 494.00  0.0000E+000
 494.50  0.0000E+000
 495.00  0.0000E+000
 495.50  7.4576E-010
 496.00  1.1319E-009
 496.50  0.0000E+000
 497.00  0.0000E+000
 497.50  0.0000E+000
 498.00  0.0000E+000
 498.50  0.0000E+000
 499.00  0.0000E+000
 499.50  0.0000E+000
 500.00  0.0000E+000
 500.50  0.0000E+000
 501.00  0.0000E+000
 501.50  0.0000E+000
 502.00  0.0000E+000
 502.50  0.0000E+000
 503.00  0.0000E+000
 503.50  0.0000E+000
 504.00  4.4091E-010
 504.50  2.8162E-008
 505.00  9.7288E-008
 505.50  1.3334E-007
 506.00  1.4742E-007
 506.50  1.6554E-007
 507.00  1.8787E-007
 507.50  2.1253E-007
 508.00  2.2616E-007
 508.50  2.2472E-007
 509.00  2.6109E-007
 509.50  2.3817E-007
 510.00  2.1072E-007
 510.50  1.6094E-007
 511.00  1.0521E-007
 511.50  5.3052E-008
 512.00  2.7960E-008
 512.50  1.5118E-008
 513.00  4.0555E-009
 513.50  0.0000E+000
 514.00  0.0000E+000
 514.50  7.1653E-010
 515.00  1.9075E-008
 515.50  4.1066E-008
 516.00  5.4806E-008
 516.50  6.4330E-008
 517.00  6.3117E-008
 517.50  6.3939E-008
 518.00  6.4821E-008
 518.50  5.0816E-008
 519.00  3.3143E-008
 519.50  2.4157E-008
 520.00  3.4015E-008
 520.50  7.5019E-008
 521.00  8.5093E-008
 521.50  1.0088E-007
 522.00  1.0203E-007
 522.50  8.5093E-008
 523.00  8.9105E-008
 523.50  1.1790E-007
 524.00  1.6020E-007
 524.50  2.3109E-007
 525.00  2.6269E-007
 525.50  2.8801E-007
 526.00  2.7017E-007
 526.50  2.0783E-007
 527.00  1.4020E-007
 527.50  8.1869E-008
 528.00  3.1632E-008
 528.50  1.7671E-008
 529.00  5.1668E-008
 529.50  6.6211E-008
 530.00  8.2377E-008
 530.50  7.9570E-008
 531.00  5.7539E-008
 531.50  1.5546E-008
 532.00  1.5949E-008
 532.50  2.3329E-008
 533.00  5.2083E-008
 533.50  1.1219E-007
 534.00  1.6295E-007
 534.50  1.8681E-007
 535.00  1.7062E-007
 535.50  1.3246E-007
 536.00  6.9600E-008
 536.50  2.4406E-008
 537.00  0.0000E+000
 537.50  9.5154E-009
 538.00  2.6969E-008
 538.50  4.6506E-008
 539.00  1.2236E-007
 539.50  1.9089E-007
 540.00  2.3718E-007
 540.50  2.9105E-007
 541.00  3.1002E-007
 541.50  2.9211E-007
 542.00  2.4096E-007
 542.50  1.5078E-007
 543.00  5.7424E-008
 543.50  9.1800E-009
 544.00  0.0000E+000
 544.50  1.2602E-008
 545.00  5.7156E-008
 545.50  8.6984E-008
 546.00  3.5240E-008
 546.50  3.1858E-010
 547.00  0.0000E+000
 547.50  0.0000E+000
 548.00  0.0000E+000
 548.50  8.6445E-009
 549.00  3.9231E-008
 549.50  7.9858E-008
 550.00  1.3133E-007
 550.50  2.0738E-007
 551.00  1.9417E-007
 551.50  1.6013E-007
 552.00  1.5143E-007
 552.50  1.6038E-007
 553.00  1.5657E-007
 553.50  1.6095E-007
 554.00  1.4190E-007
 554.50  1.0526E-007
 555.00  3.7617E-008
 555.50  1.7927E-008
 556.00  5.6556E-008
 556.50  5.2002E-008
 557.00  6.2256E-009
 557.50  0.0000E+000
 558.00  0.0000E+000
 558.50  0.0000E+000
 559.00  0.0000E+000
 559.50  0.0000E+000
 560.00  0.0000E+000
 560.50  6.2944E-009
 561.00  3.2923E-008
 561.50  9.2855E-008
 562.00  1.6671E-007
 562.50  2.3108E-007
 563.00  2.8658E-007
 563.50  2.9997E-007
 564.00  2.9596E-007
 564.50  2.7676E-007
 565.00  2.6926E-007
 565.50  2.8639E-007
 566.00  3.0352E-007
 566.50  3.1261E-007
 567.00  3.3667E-007
 567.50  3.5859E-007
 568.00  3.2757E-007
 568.50  2.8837E-007
 569.00  2.8633E-007
 569.50  3.7920E-007
 570.00  3.9733E-007
 570.50  4.4383E-007
 571.00  4.9140E-007
 571.50  4.9776E-007
 572.00  4.2553E-007
 572.50  4.1256E-007
 573.00  4.0748E-007
 573.50  3.5119E-007
 574.00  3.4973E-007
 574.50  3.7437E-007
 575.00  3.7149E-007
 575.50  4.0445E-007
 576.00  4.2091E-007
 576.50  3.9994E-007
 577.00  4.2957E-007
 577.50  4.7941E-007
 578.00  5.2585E-007
 578.50  5.9228E-007
 579.00  6.8455E-007
 579.50  7.2700E-007
 580.00  7.2576E-007
 580.50  7.4876E-007
 581.00  7.8261E-007
 581.50  7.1287E-007
 582.00  6.9947E-007
 582.50  7.4075E-007
 583.00  7.8942E-007
 583.50  8.7019E-007
 584.00  9.5737E-007
 584.50  1.0030E-006
 585.00  1.0730E-006
 585.50  1.1583E-006
 586.00  1.2222E-006
 586.50  1.3679E-006
 587.00  1.4406E-006
 587.50  1.4015E-006
 588.00  1.3452E-006
 588.50  1.2632E-006
 589.00  1.2232E-006
 589.50  1.2803E-006
 590.00  1.3474E-006
 590.50  1.4618E-006
 591.00  1.6556E-006
 591.50  1.8144E-006
 592.00  1.9952E-006
 592.50  2.2738E-006
 593.00  2.3607E-006
 593.50  2.5279E-006
 594.00  2.6665E-006
 594.50  2.7770E-006
 595.00  2.9473E-006
 595.50  3.2308E-006
 596.00  3.5401E-006
 596.50  3.8641E-006
 597.00  4.2070E-006
 597.50  4.5516E-006
 598.00  4.8316E-006
 598.50  5.0692E-006
 599.00  5.3546E-006
 599.50  5.5800E-006
 600.00  5.8043E-006
 600.50  6.0757E-006
 601.00  6.4012E-006
 601.50  6.6475E-006
 602.00  6.9623E-006
 602.50  7.3439E-006
 603.00  7.6643E-006
 603.50  8.0335E-006
 604.00  8.4507E-006
 604.50  8.8111E-006
 605.00  9.0570E-006
 605.50  9.3666E-006
 606.00  9.6444E-006
 606.50  1.0006E-005
 607.00  1.0527E-005
 607.50  1.1178E-005
 608.00  1.1940E-005
 608.50  1.2776E-005
 609.00  1.3605E-005
 609.50  1.4420E-005
 610.00  1.5224E-005
 610.50  1.6074E-005
 611.00  1.6961E-005
 611.50  1.7941E-005
 612.00  1.8942E-005
 612.50  2.0055E-005
 613.00  2.1232E-005
 613.50  2.2523E-005
 614.00  2.3819E-005
 614.50  2.5075E-005
 615.00  2.6335E-005
 615.50  2.7657E-005
 616.00  2.8967E-005
 616.50  3.0365E-005
 617.00  3.1861E-005
 617.50  3.3363E-005
 618.00  3.4841E-005
 618.50  3.6506E-005
 619.00  3.8324E-005
 619.50  4.0239E-005
 620.00  4.2295E-005
 620.50  4.4455E-005
 621.00  4.6687E-005
 621.50  4.9085E-005
 622.00  5.1630E-005
 622.50  5.4230E-005
 623.00  5.6993E-005
 623.50  5.9876E-005
 624.00  6.2900E-005
 624.50  6.6147E-005
 625.00  6.9579E-005
 625.50  7.3211E-005
 626.00  7.6995E-005
 626.50  8.0958E-005
 627.00  8.5093E-005
 627.50  8.9316E-005
 628.00  9.3630E-005
 628.50  9.8123E-005
 629.00  1.0265E-004
 629.50  1.0736E-004
 630.00  1.1221E-004
 630.50  1.1720E-004
 631.00  1.2228E-004
 631.50  1.2743E-004
 632.00  1.3254E-004
 632.50  1.3764E-004
 633.00  1.4272E-004
 633.50  1.4767E-004
 634.00  1.5239E-004
 634.50  1.5681E-004
 635.00  1.6080E-004
 635.50  1.6415E-004
 636.00  1.6696E-004
 636.50  1.6911E-004
 637.00  1.7032E-004
 637.50  1.7056E-004
 638.00  1.6978E-004
 638.50  1.6783E-004
 639.00  1.6482E-004
 639.50  1.6083E-004
 640.00  1.5611E-004
 640.50  1.5089E-004
 641.00  1.4518E-004
 641.50  1.3909E-004
 642.00  1.3263E-004
 642.50  1.2577E-004
 643.00  1.1879E-004
 643.50  1.1159E-004
 644.00  1.0445E-004
 644.50  9.7723E-005
 645.00  9.1253E-005
 645.50  8.4968E-005
 646.00  7.9172E-005
 646.50  7.3729E-005
 647.00  6.8540E-005
 647.50  6.3719E-005
 648.00  5.9353E-005
 648.50  5.5375E-005
 649.00  5.1696E-005
 649.50  4.8375E-005
 650.00  4.5394E-005
 650.50  4.2576E-005
 651.00  4.0001E-005
 651.50  3.7585E-005
 652.00  3.5413E-005
 652.50  3.3416E-005
 653.00  3.1518E-005
 653.50  2.9713E-005
 654.00  2.7933E-005
 654.50  2.6067E-005
 655.00  2.4235E-005
 655.50  2.2648E-005
 656.00  2.1146E-005
 656.50  1.9905E-005
 657.00  1.8860E-005
 657.50  1.7896E-005
 658.00  1.6977E-005
 658.50  1.6086E-005
 659.00  1.5251E-005
 659.50  1.4374E-005
 660.00  1.3520E-005
 660.50  1.2784E-005
 661.00  1.2184E-005
 661.50  1.1603E-005
 662.00  1.1023E-005
 662.50  1.0431E-005
 663.00  9.6825E-006
 663.50  8.7452E-006
 664.00  8.1843E-006
 664.50  7.6009E-006
 665.00  7.0486E-006
 665.50  6.7282E-006
 666.00  6.4784E-006
 666.50  6.1056E-006
 667.00  5.8604E-006
 667.50  5.5431E-006
 668.00  5.1840E-006
 668.50  4.8539E-006
 669.00  4.5036E-006
 669.50  4.1896E-006
 670.00  4.0214E-006
 670.50  3.8866E-006
 671.00  3.8607E-006
 671.50  4.0977E-006
 672.00  4.3736E-006
 672.50  4.4615E-006
 673.00  4.4834E-006
 673.50  4.4041E-006
 674.00  4.2534E-006
 674.50  4.1459E-006
 675.00  3.9590E-006
 675.50  3.7041E-006
 676.00  3.4640E-006
 676.50  3.1264E-006
 677.00  2.7746E-006
 677.50  2.5876E-006
 678.00  2.4460E-006
 678.50  2.3453E-006
 679.00  2.2389E-006
 679.50  2.2581E-006
 680.00  2.2422E-006
 680.50  2.2521E-006
 681.00  2.2561E-006
 681.50  2.2823E-006
 682.00  2.2955E-006
 682.50  2.2667E-006
 683.00  2.1350E-006
 683.50  1.9296E-006
 684.00  1.7572E-006
 684.50  1.7364E-006
 685.00  1.9369E-006
 685.50  2.2684E-006
 686.00  2.5747E-006
 686.50  2.7061E-006
 687.00  2.7347E-006
 687.50  2.5359E-006
 688.00  2.3355E-006
 688.50  2.2102E-006
 689.00  2.1473E-006
 689.50  2.0935E-006
 690.00  2.1157E-006
 690.50  2.2350E-006
 691.00  2.3848E-006
 691.50  2.4153E-006
 692.00  2.5398E-006
 692.50  2.3855E-006
 693.00  2.1899E-006
 693.50  2.1532E-006
 694.00  2.3291E-006
 694.50  2.6091E-006
 695.00  3.0194E-006
 695.50  3.2107E-006
 696.00  3.1507E-006
 696.50  2.9016E-006
 697.00  2.5419E-006
 697.50  2.2757E-006
 698.00  2.1465E-006
 698.50  2.0930E-006
 699.00  2.0292E-006
 699.50  1.9414E-006
 700.00  1.7722E-006
 700.50  1.6956E-006
 701.00  1.6178E-006
 701.50  1.9063E-006
 702.00  2.2805E-006
 702.50  2.8475E-006
 703.00  3.1392E-006
 703.50  3.0182E-006
 704.00  2.7581E-006
 704.50  2.3913E-006
 705.00  1.8973E-006
 705.50  1.7043E-006
 706.00  1.8090E-006
 706.50  1.6909E-006
 707.00  1.7052E-006
 707.50  1.7939E-006
 708.00  1.7968E-006
 708.50  1.7841E-006
 709.00  1.8820E-006
 709.50  1.8061E-006
 710.00  1.7226E-006
 710.50  1.5398E-006
 711.00  1.3965E-006
 711.50  1.3064E-006
 712.00  1.2798E-006
 712.50  1.2461E-006
 713.00  1.2796E-006
 713.50  1.3649E-006
 714.00  1.6833E-006
 714.50  2.0893E-006
 715.00  2.7916E-006
 715.50  2.8404E-006
 716.00  2.6029E-006
 716.50  2.0606E-006
 717.00  1.3206E-006
 717.50  6.0633E-007
 718.00  3.2158E-007
 718.50  3.1968E-007
 719.00  3.3480E-007
 719.50  4.0920E-007
 720.00  5.7292E-007
 720.50  4.4537E-007
 721.00  1.0807E-007
 721.50  4.1835E-009
 722.00  0.0000E+000
 722.50  0.0000E+000
 723.00  5.9602E-008
 723.50  2.7247E-007
 724.00  5.1064E-007
 724.50  6.4374E-007
 725.00  6.3304E-007
 725.50  4.6932E-007
 726.00  2.9360E-007
 726.50  7.1110E-008
 727.00  0.0000E+000
 727.50  0.0000E+000
 728.00  7.7808E-008
 728.50  2.4282E-007
 729.00  4.2474E-007
 729.50  3.6210E-007
 730.00  1.5202E-007
 730.50  4.4997E-008
 731.00  3.6617E-010
 731.50  0.0000E+000
 732.00  0.0000E+000
 732.50  0.0000E+000
 733.00  0.0000E+000
 733.50  0.0000E+000
 734.00  0.0000E+000
 734.50  7.4941E-010
 735.00  9.1860E-010
 735.50  0.0000E+000
 736.00  0.0000E+000
 736.50  0.0000E+000
 737.00  0.0000E+000
 737.50  0.0000E+000
 738.00  0.0000E+000
 738.50  0.0000E+000
 739.00  0.0000E+000
 739.50  0.0000E+000
 740.00  8.1633E-009
 740.50  1.2284E-007
 741.00  3.4135E-007
 741.50  4.4929E-007
 742.00  4.6851E-007
 742.50  4.8329E-007
 743.00  4.8895E-007
 743.50  6.5321E-007
 744.00  7.9694E-007
 744.50  8.1739E-007
 745.00  8.8640E-007
 745.50  9.1563E-007
 746.00  8.9073E-007
 746.50  8.5152E-007
 747.00  7.1608E-007
 747.50  7.8976E-007
 748.00  6.6163E-007
 748.50  5.7083E-007
 749.00  5.6381E-007
 749.50  6.4588E-007
 750.00  5.2882E-007
 750.50  5.9561E-007
 751.00  6.4896E-007
 751.50  8.9927E-007
 752.00  1.1629E-006
 752.50  1.1961E-006
 753.00  1.2381E-006
 753.50  1.1613E-006
 754.00  5.6554E-007
 754.50  1.4379E-007
 755.00  1.1148E-008
 755.50  0.0000E+000
 756.00  5.6023E-008
 756.50  1.9210E-007
 757.00  4.6095E-007
 757.50  5.8144E-007
 758.00  6.6333E-007
 758.50  2.7605E-007
 759.00  3.4974E-007
 759.50  4.8305E-007
 760.00  6.7161E-007
 760.50  7.8335E-007
 761.00  8.9730E-007
 761.50  9.6910E-007
 762.00  8.2518E-007
 762.50  6.6566E-007
 763.00  5.0452E-007
 763.50  3.2138E-007
 764.00  1.8555E-007
 764.50  1.2039E-007
 765.00  6.6887E-008
 765.50  4.7053E-007
 766.00  7.3695E-007
 766.50  1.1508E-006
 767.00  1.5476E-006
 767.50  1.8864E-006
 768.00  1.9376E-006
 768.50  1.8233E-006
 769.00  1.6033E-006
 769.50  1.5849E-006
 770.00  1.1938E-006
 770.50  8.1318E-007
 771.00  7.9878E-007
 771.50  9.4682E-007
 772.00  8.7749E-007
 772.50  1.6875E-006
 773.00  2.2145E-006
 773.50  2.3463E-006
 774.00  2.1244E-006
 774.50  2.0678E-006
 775.00  1.8114E-006
 775.50  1.5421E-006
 776.00  1.6805E-006
 776.50  1.8060E-006
 777.00  1.8783E-006
 777.50  1.8089E-006
 778.00  1.7799E-006
 778.50  1.6768E-006
 779.00  1.4748E-006
 779.50  1.3753E-006
 780.00  1.3656E-006
 780.50  1.4243E-006
 781.00  1.6987E-006
 781.50  1.9449E-006
 782.00  2.0209E-006
 782.50  1.9114E-006
 783.00  1.9081E-006
 783.50  1.3393E-006
 784.00  8.9586E-007
 784.50  5.9856E-007
 785.00  5.7281E-007
 785.50  4.3964E-007
 786.00  7.7256E-007
 786.50  1.1351E-006
 787.00  1.4622E-006
 787.50  1.4954E-006
 788.00  1.2925E-006
 788.50  1.0613E-006
 789.00  1.0110E-006
 789.50  9.4031E-007
 790.00  9.6074E-007
 790.50  1.2959E-006
 791.00  1.4560E-006
 791.50  1.2569E-006
 792.00  9.1091E-007
 792.50  8.1569E-007
 793.00  5.2027E-007
 793.50  4.2407E-007
 794.00  4.1938E-007
 794.50  7.1226E-007
 795.00  7.4969E-007
 795.50  7.5301E-007
 796.00  9.3676E-007
 796.50  1.0709E-006
 797.00  1.1022E-006
 797.50  1.1144E-006
 798.00  9.2729E-007
 798.50  5.8884E-007
 799.00  4.5645E-007
 799.50  2.9237E-007
 800.00  1.9564E-007
 800.50  2.2724E-007
 801.00  2.4605E-007
 801.50  4.5533E-009
 802.00  0.0000E+000
 802.50  0.0000E+000
 803.00  0.0000E+000
 803.50  0.0000E+000
 804.00  0.0000E+000
 804.50  0.0000E+000
 805.00  0.0000E+000
 805.50  0.0000E+000
 806.00  0.0000E+000
 806.50  6.7261E-008
 807.00  3.9266E-007
 807.50  6.7366E-007
 808.00  8.3101E-007
 808.50  5.7771E-007
 809.00  1.1154E-007
 809.50  0.0000E+000
 810.00  0.0000E+000
 810.50  0.0000E+000
 811.00  0.0000E+000
 811.50  0.0000E+000
 812.00  8.2518E-008
 812.50  4.4704E-007
 813.00  6.0520E-007
 813.50  6.9051E-007
 814.00  5.3350E-007
 814.50  6.0349E-007
 815.00  4.3771E-007
 815.50  4.0323E-008
 816.00  0.0000E+000
 816.50  0.0000E+000
 817.00  0.0000E+000
 817.50  0.0000E+000
 818.00  0.0000E+000
 818.50  0.0000E+000
 819.00  0.0000E+000
 819.50  0.0000E+000
 820.00  2.1136E-007
 820.50  7.0994E-007
 821.00  8.7275E-007
 821.50  1.0700E-006
 822.00  1.0324E-006
 822.50  9.1499E-007
 823.00  9.4339E-007
 823.50  1.3007E-006
 824.00  1.5172E-006
 824.50  1.5441E-006
 825.00  1.5694E-006
 825.50  1.5344E-006
 826.00  1.3063E-006
 826.50  1.3511E-006
 827.00  1.6995E-006
 827.50  1.7805E-006
 828.00  1.3562E-006
 828.50  8.0747E-007
 829.00  1.9006E-007
 829.50  0.0000E+000
 830.00  0.0000E+000
 830.50  1.5363E-008
 831.00  3.7652E-007
 831.50  5.5985E-007
 832.00  1.2621E-006
 832.50  1.5011E-006
 833.00  1.3506E-006
 833.50  1.3137E-006
 834.00  1.5588E-006
 834.50  1.3328E-006
 835.00  1.4700E-006
 835.50  2.0487E-006
 836.00  2.2126E-006
 836.50  1.7518E-006
 837.00  1.1745E-006
 837.50  4.1138E-007
 838.00  0.0000E+000
 838.50  0.0000E+000
 839.00  0.0000E+000
 839.50  1.4945E-008
 840.00  1.4184E-007
 840.50  3.7155E-007
 841.00  7.1603E-008
 841.50  0.0000E+000
 842.00  0.0000E+000
 842.50  0.0000E+000
 843.00  0.0000E+000
 843.50  0.0000E+000
 844.00  0.0000E+000
 844.50  0.0000E+000
 845.00  0.0000E+000
 845.50  0.0000E+000
 846.00  0.0000E+000
 846.50  0.0000E+000
 847.00  4.1815E-008
 847.50  1.3007E-007
 848.00  3.5591E-007
 848.50  6.6519E-007
 849.00  7.1942E-007
 849.50  6.8774E-007
 850.00  9.9925E-007
 850.50  1.2655E-006
 851.00  1.3662E-006
 851.50  1.5504E-006
 852.00  1.7432E-006
 852.50  1.8747E-006
 853.00  1.9336E-006
 853.50  1.5696E-006
 854.00  1.1058E-006
 854.50  5.3904E-007
 855.00  6.4266E-008
 855.50  0.0000E+000
 856.00  7.4830E-008
 856.50  4.4780E-007
 857.00  4.5265E-007
 857.50  2.2019E-007
 858.00  1.9768E-007
 858.50  1.4016E-007
 859.00  0.0000E+000
 859.50  0.0000E+000
 860.00  0.0000E+000
 860.50  0.0000E+000
 861.00  0.0000E+000
 861.50  0.0000E+000
 862.00  0.0000E+000
 862.50  0.0000E+000
 863.00  1.6104E-007
 863.50  3.6918E-007
 864.00  5.9810E-007
 864.50  1.3213E-006
 865.00  1.3654E-006
 865.50  1.4097E-006
 866.00  1.4559E-006
 866.50  1.6253E-006
 867.00  1.3596E-006
 867.50  1.5812E-006
 868.00  1.7933E-006
 868.50  2.0654E-006
 869.00  2.5785E-006
 869.50  3.3051E-006
 870.00  3.6757E-006
 870.50  4.9362E-006
 871.00  6.3418E-006
 871.50  7.1162E-006
 872.00  8.1400E-006
 872.50  9.4490E-006
 873.00  9.2505E-006
 873.50  8.0315E-006
 874.00  6.0598E-006
 874.50  2.9791E-006
 875.00  4.5369E-007
 875.50  0.0000E+000
 876.00  0.0000E+000
 876.50  0.0000E+000
 877.00  0.0000E+000
 877.50  0.0000E+000
 878.00  0.0000E+000
 878.50  0.0000E+000
 879.00  0.0000E+000
 879.50  0.0000E+000
 880.00  0.0000E+000
 880.50  0.0000E+000
 881.00  0.0000E+000
 881.50  0.0000E+000
 882.00  2.3027E-007
 882.50  1.0414E-006
 883.00  1.2501E-006
 883.50  3.8912E-007
 884.00  0.0000E+000
 884.50  0.0000E+000
 885.00  0.0000E+000
 885.50  0.0000E+000
 886.00  0.0000E+000
 886.50  0.0000E+000
 887.00  0.0000E+000
 887.50  0.0000E+000
 888.00  0.0000E+000
 888.50  0.0000E+000
 889.00  0.0000E+000
 889.50  0.0000E+000
 890.00  0.0000E+000
 890.50  0.0000E+000
 891.00  0.0000E+000
 891.50  0.0000E+000
 892.00  0.0000E+000
 892.50  0.0000E+000
 893.00  0.0000E+000
 893.50  0.0000E+000
 894.00  0.0000E+000
 894.50  0.0000E+000
 895.00  0.0000E+000
 895.50  0.0000E+000
 896.00  0.0000E+000
 896.50  0.0000E+000
 897.00  0.0000E+000
 897.50  0.0000E+000
 898.00  0.0000E+000
 898.50  0.0000E+000
 899.00  0.0000E+000
 899.50  0.0000E+000
 900.00  0.0000E+000
 900.50  0.0000E+000
 901.00  0.0000E+000
 901.50  0.0000E+000
 902.00  0.0000E+000
 902.50  0.0000E+000
 903.00  0.0000E+000
 903.50  1.9999E-008
 904.00  1.0482E-006
 904.50  2.4270E-006
 905.00  2.4804E-006
 905.50  2.6837E-006
 906.00  2.6114E-006
 906.50  2.0358E-006
 907.00  1.6375E-006
 907.50  1.6456E-006
 908.00  1.9527E-006
 908.50  2.2905E-006
 909.00  2.4314E-006
 909.50  2.8133E-006
 910.00  3.3986E-006
 910.50  3.5281E-006
 911.00  3.4369E-006
 911.50  3.0401E-006
 912.00  2.1793E-006
 912.50  9.6375E-007
 913.00  1.5690E-007
 913.50  0.0000E+000
 914.00  0.0000E+000
 914.50  0.0000E+000
 915.00  0.0000E+000
 915.50  0.0000E+000
 916.00  0.0000E+000
 916.50  0.0000E+000
 917.00  0.0000E+000
 917.50  0.0000E+000
 918.00  0.0000E+000
 918.50  0.0000E+000
 919.00  0.0000E+000
 919.50  0.0000E+000
 920.00  0.0000E+000
 920.50  6.0841E-008
 921.00  4.0825E-007
 921.50  6.0519E-007
 922.00  1.8383E-007
 922.50  1.6756E-007
 923.00  5.6944E-008
 923.50  1.2241E-007
 924.00  3.5036E-007
 924.50  1.0163E-006
 925.00  2.1858E-006
 925.50  4.0642E-006
 926.00  4.9342E-006
 926.50  4.9913E-006
 927.00  4.7095E-006
 927.50  4.4657E-006
 928.00  4.2845E-006
 928.50  5.4984E-006
 929.00  6.2682E-006
 929.50  6.3613E-006
 930.00  6.5198E-006
 930.50  3.8203E-006
 931.00  2.0104E-006
 931.50  8.1344E-007
 932.00  0.0000E+000
 932.50  0.0000E+000
 933.00  0.0000E+000
 933.50  0.0000E+000
 934.00  0.0000E+000
 934.50  0.0000E+000
 935.00  1.4105E-008
 935.50  7.6698E-007
 936.00  3.3526E-006
 936.50  5.0663E-006
 937.00  5.7166E-006
 937.50  5.6344E-006
 938.00  4.3158E-006
 938.50  1.3577E-006
 939.00  0.0000E+000
 939.50  0.0000E+000
 940.00  0.0000E+000
 940.50  0.0000E+000
 941.00  0.0000E+000
 941.50  0.0000E+000
 942.00  5.2083E-007
 942.50  2.2183E-007
 943.00  0.0000E+000
 943.50  0.0000E+000
 944.00  0.0000E+000
 944.50  0.0000E+000
 945.00  0.0000E+000
 945.50  0.0000E+000
 946.00  0.0000E+000
 946.50  0.0000E+000
 947.00  0.0000E+000
 947.50  8.6029E-007
 948.00  2.8742E-006
 948.50  3.6489E-006
 949.00  3.9773E-006
 949.50  3.0510E-006
 950.00  1.7105E-006
 950.50  8.7722E-007
 951.00  0.0000E+000
 951.50  0.0000E+000
 952.00  0.0000E+000
 952.50  0.0000E+000
 953.00  0.0000E+000
 953.50  0.0000E+000
 954.00  0.0000E+000
 954.50  0.0000E+000
 955.00  0.0000E+000
 955.50  0.0000E+000
 956.00  0.0000E+000
 956.50  0.0000E+000
 957.00  0.0000E+000
 957.50  8.6594E-007
 958.00  2.1240E-006
 958.50  3.0571E-006
 959.00  2.1934E-006
 959.50  4.3669E-007
 960.00  0.0000E+000
 960.50  0.0000E+000
 961.00  0.0000E+000
 961.50  0.0000E+000
 962.00  2.6467E-006
 962.50  7.9634E-006
 963.00  1.1176E-005
 963.50  1.4458E-005
 964.00  1.5737E-005
 964.50  1.7521E-005
 965.00  1.5465E-005
 965.50  1.5305E-005
 966.00  1.4133E-005
 966.50  1.1310E-005
 967.00  8.8557E-006
 967.50  6.8246E-006
 968.00  5.2059E-006
 968.50  3.6575E-006
 969.00  4.3488E-006
 969.50  3.6239E-006
 970.00  2.3057E-006
 970.50  9.0558E-007
 971.00  1.1085E-006
 971.50  3.4890E-006
 972.00  7.9637E-006
 972.50  1.2962E-005
 973.00  1.6379E-005
 973.50  1.5794E-005
 974.00  1.1113E-005
 974.50  5.2560E-006
 975.00  1.1396E-006
 975.50  0.0000E+000
 976.00  0.0000E+000
 976.50  0.0000E+000
 977.00  0.0000E+000
 977.50  0.0000E+000
 978.00  0.0000E+000
 978.50  0.0000E+000
 979.00  0.0000E+000
 979.50  0.0000E+000
 980.00  0.0000E+000
 980.50  0.0000E+000
 981.00  0.0000E+000
 981.50  0.0000E+000
 982.00  0.0000E+000
 982.50  0.0000E+000
 983.00  0.0000E+000
 983.50  0.0000E+000
 984.00  0.0000E+000
 984.50  0.0000E+000
 985.00  0.0000E+000
 985.50  0.0000E+000
 986.00  0.0000E+000
 986.50  0.0000E+000
 987.00  0.0000E+000
 987.50  0.0000E+000
 988.00  0.0000E+000
 988.50  0.0000E+000
 989.00  0.0000E+000
 989.50  0.0000E+000
 990.00  0.0000E+000
 990.50  0.0000E+000
 991.00  0.0000E+000
 991.50  0.0000E+000
 992.00  0.0000E+000
 992.50  0.0000E+000
 993.00  0.0000E+000
 993.50  0.0000E+000
 994.00  0.0000E+000
 994.50  0.0000E+000
 995.00  0.0000E+000
 995.50  0.0000E+000
 996.00  0.0000E+000
 996.50  0.0000E+000
 997.00  0.0000E+000
 997.50  0.0000E+000
 998.00  0.0000E+000
 998.50  0.0000E+000
 999.00  0.0000E+000
 999.50  0.0000E+000
1000.00  0.0000E+000
1000.50  0.0000E+000
1001.00  0.0000E+000
1001.50  0.0000E+000
1002.00  0.0000E+000
1002.50  0.0000E+000
1003.00  0.0000E+000
1003.50  0.0000E+000
1004.00  0.0000E+000
1004.50  0.0000E+000
1005.00  0.0000E+000
1005.50  0.0000E+000
1006.00  0.0000E+000
1006.50  0.0000E+000
1007.00  0.0000E+000
1007.50  0.0000E+000
1008.00  0.0000E+000
1008.50  0.0000E+000
1009.00  0.0000E+000
1009.50  0.0000E+000
1010.00  0.0000E+000
1010.50  0.0000E+000
1011.00  0.0000E+000
1011.50  0.0000E+000
1012.00  0.0000E+000
1012.50  0.0000E+000
1013.00  0.0000E+000
1013.50  0.0000E+000
1014.00  0.0000E+000
1014.50  0.0000E+000
1015.00  0.0000E+000
1015.50  0.0000E+000
1016.00  0.0000E+000
1016.50  0.0000E+000
1017.00  0.0000E+000
1017.50  0.0000E+000
1018.00  0.0000E+000
1018.50  0.0000E+000
1019.00  0.0000E+000
1019.50  0.0000E+000
1020.00  0.0000E+000
1020.50  0.0000E+000
1021.00  0.0000E+000
1021.50  0.0000E+000
1022.00  0.0000E+000
1022.50  0.0000E+000
1023.00  0.0000E+000
1023.50  0.0000E+000
1024.00  0.0000E+000
1024.50  0.0000E+000
1025.00  0.0000E+000
1025.50  0.0000E+000
1026.00  0.0000E+000
1026.50  0.0000E+000
1027.00  0.0000E+000
1027.50  0.0000E+000
1028.00  0.0000E+000
1028.50  0.0000E+000
1029.00  0.0000E+000
1029.50  0.0000E+000
1030.00  0.0000E+000
1030.50  0.0000E+000
1031.00  0.0000E+000
1031.50  0.0000E+000
1032.00  0.0000E+000
1032.50  0.0000E+000
1033.00  0.0000E+000
1033.50  0.0000E+000
1034.00  0.0000E+000
1034.50  0.0000E+000
1035.00  0.0000E+000
1035.50  0.0000E+000
1036.00  0.0000E+000
1036.50  0.0000E+000
1037.00  0.0000E+000
1037.50  0.0000E+000
1038.00  0.0000E+000
1038.50  0.0000E+000
1039.00  0.0000E+000
1039.50  0.0000E+000
1040.00  0.0000E+000
1040.50  0.0000E+000
1041.00  0.0000E+000
1041.50  0.0000E+000
1042.00  0.0000E+000
1042.50  0.0000E+000
1043.00  0.0000E+000
1043.50  0.0000E+000
1044.00  0.0000E+000
1044.50  0.0000E+000
1045.00  0.0000E+000
1045.50  0.0000E+000
1046.00  0.0000E+000
1046.50  0.0000E+000
1047.00  0.0000E+000
1047.50  0.0000E+000
1048.00  0.0000E+000
1048.50  0.0000E+000
1049.00  0.0000E+000
1049.50  0.0000E+000
1050.00  0.0000E+000
1050.50  0.0000E+000
1051.00  0.0000E+000
1051.50  0.0000E+000
1052.00  0.0000E+000
1052.50  0.0000E+000
1053.00  0.0000E+000
1053.50  0.0000E+000
1054.00  0.0000E+000
1054.50  0.0000E+000
1055.00  0.0000E+000
1055.50  0.0000E+000
1056.00  0.0000E+000
1056.50  0.0000E+000
1057.00  0.0000E+000
1057.50  0.0000E+000
1058.00  0.0000E+000
1058.50  0.0000E+000
1059.00  0.0000E+000
1059.50  0.0000E+000
1060.00  0.0000E+000
1060.50  0.0000E+000
1061.00  0.0000E+000
1061.50  0.0000E+000
1062.00  0.0000E+000
1062.50  0.0000E+000
1063.00  0.0000E+000
1063.50  0.0000E+000
1064.00  0.0000E+000
1064.50  0.0000E+000
1065.00  0.0000E+000
1065.50  0.0000E+000
1066.00  0.0000E+000
1066.50  0.0000E+000
1067.00  0.0000E+000
1067.50  0.0000E+000
1068.00  0.0000E+000
1068.50  0.0000E+000
1069.00  0.0000E+000
1069.50  0.0000E+000
1070.00  0.0000E+000
1070.50  0.0000E+000
1071.00  0.0000E+000
1071.50  0.0000E+000
1072.00  0.0000E+000
1072.50  0.0000E+000
1073.00  0.0000E+000
1073.50  0.0000E+000
1074.00  0.0000E+000
1074.50  0.0000E+000
1075.00  0.0000E+000
1075.50  0.0000E+000
1076.00  0.0000E+000
1076.50  0.0000E+000
1077.00  0.0000E+000
1077.50  0.0000E+000
1078.00  0.0000E+000
1078.50  0.0000E+000
1079.00  0.0000E+000
1079.50  0.0000E+000
1080.00  0.0000E+000
1080.50  0.0000E+000
1081.00  0.0000E+000
1081.50  0.0000E+000
1082.00  0.0000E+000
1082.50  0.0000E+000
1083.00  0.0000E+000
1083.50  0.0000E+000
1084.00  0.0000E+000
1084.50  0.0000E+000
1085.00  0.0000E+000
1085.50  0.0000E+000
1086.00  0.0000E+000
1086.50  0.0000E+000
1087.00  0.0000E+000
1087.50  0.0000E+000
1088.00  0.0000E+000
1088.50  0.0000E+000
1089.00  0.0000E+000
1089.50  0.0000E+000
1090.00  0.0000E+000
1090.50  0.0000E+000
1091.00  0.0000E+000
1091.50  0.0000E+000
1092.00  0.0000E+000
1092.50  0.0000E+000
1093.00  0.0000E+000
1093.50  0.0000E+000
1094.00  0.0000E+000
1094.50  0.0000E+000
1095.00  0.0000E+000
1095.50  0.0000E+000
1096.00  0.0000E+000
1096.50  0.0000E+000
1097.00  0.0000E+000
1097.50  0.0000E+000
1098.00  0.0000E+000
1098.50  0.0000E+000
1099.00  0.0000E+000
1099.50  0.0000E+000
1100.00  0.0000E+000
1100.50  0.0000E+000
1101.00  0.0000E+000
1101.50  0.0000E+000
1102.00  0.0000E+000
1102.50  0.0000E+000
1103.00  0.0000E+000
1103.50  0.0000E+000
1104.00  0.0000E+000
1104.50  0.0000E+000
1105.00  0.0000E+000
1105.50  0.0000E+000
1106.00  0.0000E+000
1106.50  0.0000E+000
1107.00  0.0000E+000
1107.50  0.0000E+000
1108.00  0.0000E+000
1108.50  0.0000E+000
1109.00  0.0000E+000
1109.50  0.0000E+000
1110.00  0.0000E+000
1110.50  0.0000E+000
1111.00  0.0000E+000
1111.50  0.0000E+000
1112.00  0.0000E+000
1112.50  0.0000E+000
1113.00  0.0000E+000
1113.50  0.0000E+000
1114.00  0.0000E+000
1114.50  0.0000E+000
1115.00  0.0000E+000
1115.50  0.0000E+000
1116.00  0.0000E+000
1116.50  0.0000E+000
1117.00  0.0000E+000
1117.50  0.0000E+000
1118.00  0.0000E+000
1118.50  0.0000E+000
1119.00  0.0000E+000
1119.50  0.0000E+000
1120.00  0.0000E+000
1120.50  0.0000E+000
1121.00  0.0000E+000
1121.50  0.0000E+000
1122.00  0.0000E+000
1122.50  0.0000E+000
1123.00  0.0000E+000
1123.50  0.0000E+000
1124.00  0.0000E+000
1124.50  0.0000E+000
1125.00  0.0000E+000
1125.50  0.0000E+000
1126.00  0.0000E+000
1126.50  0.0000E+000
1127.00  0.0000E+000
1127.50  0.0000E+000
: 6
