# Supplementary material for: A photoconversion model for full spectral programming and multiplexing of optogenetic systems
Source: Mol Syst Biol. 2017 Apr 24;13(4):926. doi: 10.15252/msb.20167456 (PMC5408778; doi:10.15252/msb.20167456)
Supplement: Supplementary file 11 — Dataset EV3 [file MSB-13-926-s011.zip › dataset_ev3_led_data/led_calibration_data/EO_04/Jennie_c1/raw/15.IRR]

" File: 160129_calibrations\post-calibration\Jen
" RAD->  Wave:647.21nm  Pix:1050  Val:  0.000  Time:400ms  Avg:2  Sm:1  Sg:1  Tc:off  SNAP  Xt:1  Ch:1  Xtrig wnmcal >RAD-IS6.CAL
 180.00  0.0000E+000
 180.50  0.0000E+000
 181.00  0.0000E+000
 181.50  0.0000E+000
 182.00  0.0000E+000
 182.50  0.0000E+000
 183.00  0.0000E+000
 183.50  0.0000E+000
 184.00  0.0000E+000
 184.50  0.0000E+000
 185.00  0.0000E+000
 185.50  0.0000E+000
 186.00  0.0000E+000
 186.50  0.0000E+000
 187.00  0.0000E+000
 187.50  0.0000E+000
 188.00  0.0000E+000
 188.50  0.0000E+000
 189.00  0.0000E+000
 189.50  0.0000E+000
 190.00  0.0000E+000
 190.50  0.0000E+000
 191.00  0.0000E+000
 191.50  0.0000E+000
 192.00  0.0000E+000
 192.50  0.0000E+000
 193.00  0.0000E+000
 193.50  0.0000E+000
 194.00  0.0000E+000
 194.50  0.0000E+000
 195.00  0.0000E+000
 195.50  0.0000E+000
 196.00  0.0000E+000
 196.50  0.0000E+000
 197.00  0.0000E+000
 197.50  0.0000E+000
 198.00  0.0000E+000
 198.50  0.0000E+000
 199.00  0.0000E+000
 199.50  0.0000E+000
 200.00  0.0000E+000
 200.50  0.0000E+000
 201.00  0.0000E+000
 201.50  0.0000E+000
 202.00  0.0000E+000
 202.50  0.0000E+000
 203.00  0.0000E+000
 203.50  0.0000E+000
 204.00  0.0000E+000
 204.50  0.0000E+000
 205.00  0.0000E+000
 205.50  0.0000E+000
 206.00  0.0000E+000
 206.50  0.0000E+000
 207.00  0.0000E+000
 207.50  0.0000E+000
 208.00  0.0000E+000
 208.50  0.0000E+000
 209.00  0.0000E+000
 209.50  0.0000E+000
 210.00  0.0000E+000
 210.50  0.0000E+000
 211.00  0.0000E+000
 211.50  0.0000E+000
 212.00  0.0000E+000
 212.50  0.0000E+000
 213.00  0.0000E+000
 213.50  0.0000E+000
 214.00  0.0000E+000
 214.50  0.0000E+000
 215.00  0.0000E+000
 215.50  0.0000E+000
 216.00  0.0000E+000
 216.50  0.0000E+000
 217.00  0.0000E+000
 217.50  0.0000E+000
 218.00  0.0000E+000
 218.50  0.0000E+000
 219.00  0.0000E+000
 219.50  0.0000E+000
 220.00  0.0000E+000
 220.50  0.0000E+000
 221.00  0.0000E+000
 221.50  0.0000E+000
 222.00  0.0000E+000
 222.50  0.0000E+000
 223.00  0.0000E+000
 223.50  0.0000E+000
 224.00  0.0000E+000
 224.50  0.0000E+000
 225.00  0.0000E+000
 225.50  0.0000E+000
 226.00  0.0000E+000
 226.50  0.0000E+000
 227.00  0.0000E+000
 227.50  0.0000E+000
 228.00  0.0000E+000
 228.50  0.0000E+000
 229.00  0.0000E+000
 229.50  0.0000E+000
 230.00  0.0000E+000
 230.50  0.0000E+000
 231.00  0.0000E+000
 231.50  0.0000E+000
 232.00  0.0000E+000
 232.50  0.0000E+000
 233.00  0.0000E+000
 233.50  0.0000E+000
 234.00  0.0000E+000
 234.50  0.0000E+000
 235.00  0.0000E+000
 235.50  0.0000E+000
 236.00  0.0000E+000
 236.50  0.0000E+000
 237.00  0.0000E+000
 237.50  0.0000E+000
 238.00  0.0000E+000
 238.50  0.0000E+000
 239.00  0.0000E+000
 239.50  0.0000E+000
 240.00  0.0000E+000
 240.50  0.0000E+000
 241.00  0.0000E+000
 241.50  0.0000E+000
 242.00  0.0000E+000
 242.50  0.0000E+000
 243.00  0.0000E+000
 243.50  0.0000E+000
 244.00  0.0000E+000
 244.50  0.0000E+000
 245.00  0.0000E+000
 245.50  0.0000E+000
 246.00  0.0000E+000
 246.50  0.0000E+000
 247.00  0.0000E+000
 247.50  0.0000E+000
 248.00  0.0000E+000
 248.50  0.0000E+000
 249.00  0.0000E+000
 249.50  0.0000E+000
 250.00  0.0000E+000
 250.50  0.0000E+000
 251.00  0.0000E+000
 251.50  0.0000E+000
 252.00  0.0000E+000
 252.50  0.0000E+000
 253.00  0.0000E+000
 253.50  0.0000E+000
 254.00  0.0000E+000
 254.50  0.0000E+000
 255.00  0.0000E+000
 255.50  0.0000E+000
 256.00  0.0000E+000
 256.50  0.0000E+000
 257.00  0.0000E+000
 257.50  0.0000E+000
 258.00  0.0000E+000
 258.50  0.0000E+000
 259.00  0.0000E+000
 259.50  0.0000E+000
 260.00  0.0000E+000
 260.50  0.0000E+000
 261.00  0.0000E+000
 261.50  0.0000E+000
 262.00  0.0000E+000
 262.50  0.0000E+000
 263.00  0.0000E+000
 263.50  0.0000E+000
 264.00  0.0000E+000
 264.50  0.0000E+000
 265.00  0.0000E+000
 265.50  0.0000E+000
 266.00  0.0000E+000
 266.50  0.0000E+000
 267.00  0.0000E+000
 267.50  0.0000E+000
 268.00  0.0000E+000
 268.50  0.0000E+000
 269.00  0.0000E+000
 269.50  0.0000E+000
 270.00  0.0000E+000
 270.50  0.0000E+000
 271.00  0.0000E+000
 271.50  0.0000E+000
 272.00  0.0000E+000
 272.50  0.0000E+000
 273.00  0.0000E+000
 273.50  0.0000E+000
 274.00  0.0000E+000
 274.50  0.0000E+000
 275.00  0.0000E+000
 275.50  0.0000E+000
 276.00  0.0000E+000
 276.50  0.0000E+000
 277.00  0.0000E+000
 277.50  0.0000E+000
 278.00  0.0000E+000
 278.50  0.0000E+000
 279.00  0.0000E+000
 279.50  0.0000E+000
 280.00  0.0000E+000
 280.50  0.0000E+000
 281.00  0.0000E+000
 281.50  0.0000E+000
 282.00  0.0000E+000
 282.50  0.0000E+000
 283.00  0.0000E+000
 283.50  0.0000E+000
 284.00  0.0000E+000
 284.50  0.0000E+000
 285.00  0.0000E+000
 285.50  0.0000E+000
 286.00  0.0000E+000
 286.50  0.0000E+000
 287.00  0.0000E+000
 287.50  0.0000E+000
 288.00  0.0000E+000
 288.50  0.0000E+000
 289.00  0.0000E+000
 289.50  0.0000E+000
 290.00  0.0000E+000
 290.50  0.0000E+000
 291.00  0.0000E+000
 291.50  0.0000E+000
 292.00  0.0000E+000
 292.50  0.0000E+000
 293.00  0.0000E+000
 293.50  0.0000E+000
 294.00  0.0000E+000
 294.50  0.0000E+000
 295.00  0.0000E+000
 295.50  0.0000E+000
 296.00  0.0000E+000
 296.50  0.0000E+000
 297.00  0.0000E+000
 297.50  0.0000E+000
 298.00  0.0000E+000
 298.50  0.0000E+000
 299.00  0.0000E+000
 299.50  0.0000E+000
 300.00  0.0000E+000
 300.50  0.0000E+000
 301.00  0.0000E+000
 301.50  0.0000E+000
 302.00  0.0000E+000
 302.50  0.0000E+000
 303.00  0.0000E+000
 303.50  0.0000E+000
 304.00  0.0000E+000
 304.50  0.0000E+000
 305.00  0.0000E+000
 305.50  0.0000E+000
 306.00  0.0000E+000
 306.50  0.0000E+000
 307.00  0.0000E+000
 307.50  0.0000E+000
 308.00  0.0000E+000
 308.50  0.0000E+000
 309.00  0.0000E+000
 309.50  0.0000E+000
 310.00  0.0000E+000
 310.50  0.0000E+000
 311.00  0.0000E+000
 311.50  0.0000E+000
 312.00  0.0000E+000
 312.50  0.0000E+000
 313.00  0.0000E+000
 313.50  0.0000E+000
 314.00  0.0000E+000
 314.50  0.0000E+000
 315.00  0.0000E+000
 315.50  0.0000E+000
 316.00  0.0000E+000
 316.50  0.0000E+000
 317.00  0.0000E+000
 317.50  0.0000E+000
 318.00  0.0000E+000
 318.50  0.0000E+000
 319.00  0.0000E+000
 319.50  0.0000E+000
 320.00  0.0000E+000
 320.50  0.0000E+000
 321.00  0.0000E+000
 321.50  0.0000E+000
 322.00  0.0000E+000
 322.50  0.0000E+000
 323.00  0.0000E+000
 323.50  0.0000E+000
 324.00  0.0000E+000
 324.50  0.0000E+000
 325.00  0.0000E+000
 325.50  0.0000E+000
 326.00  0.0000E+000
 326.50  0.0000E+000
 327.00  0.0000E+000
 327.50  0.0000E+000
 328.00  0.0000E+000
 328.50  0.0000E+000
 329.00  0.0000E+000
 329.50  0.0000E+000
 330.00  0.0000E+000
 330.50  0.0000E+000
 331.00  0.0000E+000
 331.50  0.0000E+000
 332.00  0.0000E+000
 332.50  0.0000E+000
 333.00  0.0000E+000
 333.50  0.0000E+000
 334.00  0.0000E+000
 334.50  0.0000E+000
 335.00  0.0000E+000
 335.50  0.0000E+000
 336.00  0.0000E+000
 336.50  0.0000E+000
 337.00  0.0000E+000
 337.50  0.0000E+000
 338.00  0.0000E+000
 338.50  0.0000E+000
 339.00  0.0000E+000
 339.50  0.0000E+000
 340.00  0.0000E+000
 340.50  0.0000E+000
 341.00  0.0000E+000
 341.50  0.0000E+000
 342.00  0.0000E+000
 342.50  0.0000E+000
 343.00  0.0000E+000
 343.50  0.0000E+000
 344.00  0.0000E+000
 344.50  0.0000E+000
 345.00  0.0000E+000
 345.50  0.0000E+000
 346.00  0.0000E+000
 346.50  0.0000E+000
 347.00  0.0000E+000
 347.50  0.0000E+000
 348.00  0.0000E+000
 348.50  0.0000E+000
 349.00  0.0000E+000
 349.50  0.0000E+000
 350.00  0.0000E+000
 350.50  0.0000E+000
 351.00  0.0000E+000
 351.50  0.0000E+000
 352.00  0.0000E+000
 352.50  0.0000E+000
 353.00  0.0000E+000
 353.50  0.0000E+000
 354.00  0.0000E+000
 354.50  0.0000E+000
 355.00  0.0000E+000
 355.50  0.0000E+000
 356.00  0.0000E+000
 356.50  0.0000E+000
 357.00  0.0000E+000
 357.50  0.0000E+000
 358.00  0.0000E+000
 358.50  0.0000E+000
 359.00  0.0000E+000
 359.50  2.2699E-009
 360.00  2.1962E-009
 360.50  0.0000E+000
 361.00  1.6790E-009
 361.50  1.4047E-010
 362.00  0.0000E+000
 362.50  2.0929E-009
 363.00  2.8340E-008
 363.50  8.3188E-008
 364.00  1.2351E-007
 364.50  1.7839E-007
 365.00  2.0325E-007
 365.50  2.0696E-007
 366.00  2.1890E-007
 366.50  2.1120E-007
 367.00  1.7371E-007
 367.50  1.3273E-007
 368.00  8.9624E-008
 368.50  7.1689E-008
 369.00  4.3192E-008
 369.50  5.4523E-009
 370.00  1.4053E-011
 370.50  0.0000E+000
 371.00  0.0000E+000
 371.50  0.0000E+000
 372.00  0.0000E+000
 372.50  0.0000E+000
 373.00  0.0000E+000
 373.50  5.2211E-009
 374.00  5.9364E-008
 374.50  3.9109E-008
 375.00  4.3493E-009
 375.50  0.0000E+000
 376.00  0.0000E+000
 376.50  0.0000E+000
 377.00  0.0000E+000
 377.50  0.0000E+000
 378.00  0.0000E+000
 378.50  3.4400E-011
 379.00  1.5068E-008
 379.50  8.4465E-008
 380.00  1.5551E-007
 380.50  2.0164E-007
 381.00  2.2416E-007
 381.50  2.2690E-007
 382.00  2.0318E-007
 382.50  2.2609E-007
 383.00  2.0461E-007
 383.50  2.5315E-007
 384.00  2.7107E-007
 384.50  2.6716E-007
 385.00  2.4442E-007
 385.50  2.1192E-007
 386.00  2.2284E-007
 386.50  2.1070E-007
 387.00  1.8814E-007
 387.50  1.7413E-007
 388.00  1.5379E-007
 388.50  7.0691E-008
 389.00  4.8267E-008
 389.50  4.3892E-008
 390.00  1.3239E-008
 390.50  0.0000E+000
 391.00  0.0000E+000
 391.50  0.0000E+000
 392.00  0.0000E+000
 392.50  0.0000E+000
 393.00  0.0000E+000
 393.50  0.0000E+000
 394.00  0.0000E+000
 394.50  0.0000E+000
 395.00  0.0000E+000
 395.50  0.0000E+000
 396.00  0.0000E+000
 396.50  8.5045E-011
 397.00  2.7807E-010
 397.50  0.0000E+000
 398.00  0.0000E+000
 398.50  0.0000E+000
 399.00  0.0000E+000
 399.50  0.0000E+000
 400.00  0.0000E+000
 400.50  0.0000E+000
 401.00  0.0000E+000
 401.50  0.0000E+000
 402.00  0.0000E+000
 402.50  0.0000E+000
 403.00  0.0000E+000
 403.50  0.0000E+000
 404.00  3.1552E-008
 404.50  4.1835E-008
 405.00  8.2645E-008
 405.50  1.0044E-007
 406.00  7.3708E-008
 406.50  6.4168E-008
 407.00  7.3223E-008
 407.50  9.5269E-008
 408.00  1.1052E-007
 408.50  1.3908E-007
 409.00  1.1726E-007
 409.50  4.0298E-008
 410.00  0.0000E+000
 410.50  0.0000E+000
 411.00  0.0000E+000
 411.50  0.0000E+000
 412.00  0.0000E+000
 412.50  0.0000E+000
 413.00  0.0000E+000
 413.50  0.0000E+000
 414.00  0.0000E+000
 414.50  0.0000E+000
 415.00  0.0000E+000
 415.50  0.0000E+000
 416.00  1.7122E-008
 416.50  6.0623E-008
 417.00  1.0494E-007
 417.50  1.4574E-007
 418.00  1.8906E-007
 418.50  2.0243E-007
 419.00  2.1334E-007
 419.50  1.9650E-007
 420.00  1.5799E-007
 420.50  1.2682E-007
 421.00  7.4173E-008
 421.50  4.9909E-008
 422.00  4.1489E-008
 422.50  8.2406E-008
 423.00  7.6816E-008
 423.50  9.3160E-008
 424.00  9.8831E-008
 424.50  9.1384E-008
 425.00  8.0177E-008
 425.50  6.4190E-008
 426.00  3.8567E-008
 426.50  1.2266E-009
 427.00  6.7970E-009
 427.50  2.5309E-008
 428.00  5.4506E-008
 428.50  9.8086E-008
 429.00  1.2531E-007
 429.50  1.2086E-007
 430.00  1.1247E-007
 430.50  9.1921E-008
 431.00  5.6155E-008
 431.50  6.5631E-008
 432.00  1.0869E-007
 432.50  1.3503E-007
 433.00  1.7772E-007
 433.50  1.7799E-007
 434.00  1.2453E-007
 434.50  7.9636E-008
 435.00  2.5802E-008
 435.50  2.3067E-008
 436.00  3.5992E-008
 436.50  7.1785E-008
 437.00  7.0652E-008
 437.50  2.8796E-008
 438.00  0.0000E+000
 438.50  0.0000E+000
 439.00  0.0000E+000
 439.50  0.0000E+000
 440.00  0.0000E+000
 440.50  0.0000E+000
 441.00  0.0000E+000
 441.50  1.1757E-009
 442.00  3.3978E-009
 442.50  0.0000E+000
 443.00  0.0000E+000
 443.50  0.0000E+000
 444.00  0.0000E+000
 444.50  7.7698E-009
 445.00  4.7858E-010
 445.50  0.0000E+000
 446.00  0.0000E+000
 446.50  0.0000E+000
 447.00  0.0000E+000
 447.50  0.0000E+000
 448.00  0.0000E+000
 448.50  0.0000E+000
 449.00  0.0000E+000
 449.50  0.0000E+000
 450.00  0.0000E+000
 450.50  0.0000E+000
 451.00  0.0000E+000
 451.50  6.8714E-009
 452.00  3.0826E-008
 452.50  4.2414E-008
 453.00  2.8742E-008
 453.50  4.0371E-008
 454.00  4.7713E-008
 454.50  5.0443E-008
 455.00  4.1440E-008
 455.50  5.9004E-008
 456.00  5.2133E-008
 456.50  3.9041E-008
 457.00  3.0479E-008
 457.50  1.9228E-008
 458.00  1.2164E-008
 458.50  4.8626E-009
 459.00  4.0407E-008
 459.50  1.1195E-007
 460.00  1.6474E-007
 460.50  1.7621E-007
 461.00  1.9515E-007
 461.50  1.7892E-007
 462.00  1.4348E-007
 462.50  1.4048E-007
 463.00  1.4427E-007
 463.50  1.2462E-007
 464.00  9.5949E-008
 464.50  9.5730E-008
 465.00  9.1840E-008
 465.50  1.1473E-007
 466.00  1.3903E-007
 466.50  1.5410E-007
 467.00  1.4924E-007
 467.50  1.2524E-007
 468.00  1.0212E-007
 468.50  1.2139E-007
 469.00  1.2716E-007
 469.50  1.2424E-007
 470.00  1.1160E-007
 470.50  9.5533E-008
 471.00  8.4646E-008
 471.50  8.7934E-008
 472.00  1.1060E-007
 472.50  1.3259E-007
 473.00  1.2198E-007
 473.50  1.2464E-007
 474.00  1.2630E-007
 474.50  1.2742E-007
 475.00  1.0628E-007
 475.50  8.6276E-008
 476.00  6.3780E-008
 476.50  3.2927E-008
 477.00  1.1630E-008
 477.50  2.6188E-009
 478.00  8.7807E-009
 478.50  2.9032E-008
 479.00  2.5858E-008
 479.50  4.1684E-008
 480.00  4.3076E-008
 480.50  2.5210E-008
 481.00  8.7158E-009
 481.50  3.5424E-009
 482.00  0.0000E+000
 482.50  0.0000E+000
 483.00  0.0000E+000
 483.50  0.0000E+000
 484.00  0.0000E+000
 484.50  0.0000E+000
 485.00  0.0000E+000
 485.50  0.0000E+000
 486.00  0.0000E+000
 486.50  0.0000E+000
 487.00  0.0000E+000
 487.50  0.0000E+000
 488.00  0.0000E+000
 488.50  1.2694E-008
 489.00  3.2227E-008
 489.50  2.2686E-008
 490.00  1.0434E-008
 490.50  0.0000E+000
 491.00  0.0000E+000
 491.50  0.0000E+000
 492.00  0.0000E+000
 492.50  0.0000E+000
 493.00  0.0000E+000
 493.50  8.6370E-009
 494.00  2.3778E-008
 494.50  2.5420E-008
 495.00  1.9471E-008
 495.50  1.8533E-008
 496.00  1.4672E-008
 496.50  1.0202E-008
 497.00  1.4758E-009
 497.50  8.0721E-009
 498.00  1.0472E-008
 498.50  5.2235E-009
 499.00  0.0000E+000
 499.50  0.0000E+000
 500.00  0.0000E+000
 500.50  0.0000E+000
 501.00  0.0000E+000
 501.50  0.0000E+000
 502.00  0.0000E+000
 502.50  0.0000E+000
 503.00  3.5140E-009
 503.50  1.9344E-008
 504.00  1.0867E-008
 504.50  4.1473E-009
 505.00  4.0178E-008
 505.50  6.8319E-008
 506.00  1.1528E-007
 506.50  1.7270E-007
 507.00  2.0204E-007
 507.50  2.1227E-007
 508.00  1.9264E-007
 508.50  1.1542E-007
 509.00  5.9540E-008
 509.50  0.0000E+000
 510.00  0.0000E+000
 510.50  0.0000E+000
 511.00  0.0000E+000
 511.50  0.0000E+000
 512.00  0.0000E+000
 512.50  0.0000E+000
 513.00  0.0000E+000
 513.50  0.0000E+000
 514.00  0.0000E+000
 514.50  0.0000E+000
 515.00  0.0000E+000
 515.50  0.0000E+000
 516.00  0.0000E+000
 516.50  0.0000E+000
 517.00  1.0613E-009
 517.50  4.2357E-009
 518.00  1.6988E-008
 518.50  4.1934E-009
 519.00  0.0000E+000
 519.50  0.0000E+000
 520.00  0.0000E+000
 520.50  0.0000E+000
 521.00  0.0000E+000
 521.50  0.0000E+000
 522.00  0.0000E+000
 522.50  0.0000E+000
 523.00  0.0000E+000
 523.50  4.9597E-009
 524.00  5.9859E-009
 524.50  5.7741E-009
 525.00  1.7768E-008
 525.50  2.7762E-008
 526.00  5.1066E-009
 526.50  7.3529E-009
 527.00  3.6756E-009
 527.50  0.0000E+000
 528.00  0.0000E+000
 528.50  0.0000E+000
 529.00  0.0000E+000
 529.50  0.0000E+000
 530.00  0.0000E+000
 530.50  7.4106E-009
 531.00  6.0084E-008
 531.50  1.1636E-007
 532.00  1.6837E-007
 532.50  2.0376E-007
 533.00  2.2865E-007
 533.50  2.2641E-007
 534.00  2.1044E-007
 534.50  1.8567E-007
 535.00  1.7965E-007
 535.50  1.7571E-007
 536.00  1.8279E-007
 536.50  1.6806E-007
 537.00  1.7371E-007
 537.50  1.9349E-007
 538.00  2.0164E-007
 538.50  2.1464E-007
 539.00  2.2981E-007
 539.50  1.9153E-007
 540.00  1.0194E-007
 540.50  2.2990E-008
 541.00  1.4773E-010
 541.50  0.0000E+000
 542.00  0.0000E+000
 542.50  0.0000E+000
 543.00  0.0000E+000
 543.50  0.0000E+000
 544.00  1.9468E-008
 544.50  3.8037E-008
 545.00  3.6576E-008
 545.50  4.0144E-008
 546.00  3.7882E-008
 546.50  5.6284E-008
 547.00  1.4041E-007
 547.50  2.1261E-007
 548.00  2.7019E-007
 548.50  3.2061E-007
 549.00  3.3971E-007
 549.50  3.3157E-007
 550.00  3.2633E-007
 550.50  3.5698E-007
 551.00  3.1103E-007
 551.50  2.3733E-007
 552.00  1.8884E-007
 552.50  1.9789E-007
 553.00  1.5161E-007
 553.50  1.9948E-007
 554.00  2.1938E-007
 554.50  1.7740E-007
 555.00  1.2398E-007
 555.50  8.7935E-008
 556.00  7.5000E-008
 556.50  9.5585E-008
 557.00  9.2215E-008
 557.50  6.4664E-008
 558.00  2.7310E-008
 558.50  1.4614E-009
 559.00  0.0000E+000
 559.50  0.0000E+000
 560.00  0.0000E+000
 560.50  0.0000E+000
 561.00  0.0000E+000
 561.50  0.0000E+000
 562.00  0.0000E+000
 562.50  0.0000E+000
 563.00  0.0000E+000
 563.50  0.0000E+000
 564.00  0.0000E+000
 564.50  3.4101E-009
 565.00  3.1723E-008
 565.50  7.7139E-008
 566.00  8.1320E-008
 566.50  3.0377E-008
 567.00  0.0000E+000
 567.50  0.0000E+000
 568.00  0.0000E+000
 568.50  0.0000E+000
 569.00  2.9389E-008
 569.50  8.9532E-008
 570.00  1.2419E-007
 570.50  1.4812E-007
 571.00  1.2359E-007
 571.50  5.6059E-008
 572.00  0.0000E+000
 572.50  0.0000E+000
 573.00  0.0000E+000
 573.50  0.0000E+000
 574.00  0.0000E+000
 574.50  6.5060E-008
 575.00  1.1399E-007
 575.50  1.3416E-007
 576.00  1.5761E-007
 576.50  2.0192E-007
 577.00  2.1017E-007
 577.50  2.4155E-007
 578.00  2.5809E-007
 578.50  2.6800E-007
 579.00  2.8875E-007
 579.50  2.9347E-007
 580.00  3.2223E-007
 580.50  3.8813E-007
 581.00  4.6868E-007
 581.50  4.8377E-007
 582.00  5.0387E-007
 582.50  4.8886E-007
 583.00  4.8353E-007
 583.50  4.8427E-007
 584.00  4.7141E-007
 584.50  4.3299E-007
 585.00  4.1268E-007
 585.50  3.9005E-007
 586.00  3.1870E-007
 586.50  3.1740E-007
 587.00  2.6703E-007
 587.50  2.0459E-007
 588.00  6.5165E-008
 588.50  2.6268E-008
 589.00  6.1618E-008
 589.50  1.6201E-007
 590.00  3.3041E-007
 590.50  5.2240E-007
 591.00  6.2889E-007
 591.50  6.3706E-007
 592.00  5.3910E-007
 592.50  5.0879E-007
 593.00  3.2383E-007
 593.50  2.5421E-007
 594.00  2.2828E-007
 594.50  2.6016E-007
 595.00  3.8820E-007
 595.50  6.0193E-007
 596.00  8.1900E-007
 596.50  1.0333E-006
 597.00  1.1714E-006
 597.50  1.2592E-006
 598.00  1.4063E-006
 598.50  1.4419E-006
 599.00  1.5059E-006
 599.50  1.5377E-006
 600.00  1.5831E-006
 600.50  1.7257E-006
 601.00  1.9823E-006
 601.50  2.0768E-006
 602.00  2.2090E-006
 602.50  2.3076E-006
 603.00  2.2442E-006
 603.50  2.3261E-006
 604.00  2.3993E-006
 604.50  2.5826E-006
 605.00  2.6535E-006
 605.50  2.7336E-006
 606.00  2.7584E-006
 606.50  2.7311E-006
 607.00  2.6460E-006
 607.50  2.5742E-006
 608.00  2.5115E-006
 608.50  2.5306E-006
 609.00  2.6154E-006
 609.50  2.7670E-006
 610.00  2.9045E-006
 610.50  3.2070E-006
 611.00  3.5169E-006
 611.50  3.8619E-006
 612.00  4.1578E-006
 612.50  4.5143E-006
 613.00  4.7853E-006
 613.50  5.1043E-006
 614.00  5.4392E-006
 614.50  5.7363E-006
 615.00  5.9673E-006
 615.50  6.1368E-006
 616.00  6.2753E-006
 616.50  6.4504E-006
 617.00  6.7127E-006
 617.50  7.0724E-006
 618.00  7.5454E-006
 618.50  8.0529E-006
 619.00  8.6694E-006
 619.50  9.3618E-006
 620.00  9.9884E-006
 620.50  1.0577E-005
 621.00  1.1187E-005
 621.50  1.1742E-005
 622.00  1.2339E-005
 622.50  1.3031E-005
 623.00  1.3736E-005
 623.50  1.4517E-005
 624.00  1.5314E-005
 624.50  1.6124E-005
 625.00  1.6997E-005
 625.50  1.7863E-005
 626.00  1.8706E-005
 626.50  1.9525E-005
 627.00  2.0280E-005
 627.50  2.0993E-005
 628.00  2.1764E-005
 628.50  2.2677E-005
 629.00  2.3806E-005
 629.50  2.5138E-005
 630.00  2.6584E-005
 630.50  2.8074E-005
 631.00  2.9676E-005
 631.50  3.1247E-005
 632.00  3.2832E-005
 632.50  3.4545E-005
 633.00  3.6347E-005
 633.50  3.8147E-005
 634.00  4.0113E-005
 634.50  4.2271E-005
 635.00  4.4502E-005
 635.50  4.6804E-005
 636.00  4.9271E-005
 636.50  5.1840E-005
 637.00  5.4479E-005
 637.50  5.7308E-005
 638.00  6.0320E-005
 638.50  6.3518E-005
 639.00  6.6866E-005
 639.50  7.0421E-005
 640.00  7.4214E-005
 640.50  7.8294E-005
 641.00  8.2558E-005
 641.50  8.6949E-005
 642.00  9.1460E-005
 642.50  9.5934E-005
 643.00  1.0037E-004
 643.50  1.0474E-004
 644.00  1.0894E-004
 644.50  1.1302E-004
 645.00  1.1695E-004
 645.50  1.2068E-004
 646.00  1.2427E-004
 646.50  1.2770E-004
 647.00  1.3094E-004
 647.50  1.3399E-004
 648.00  1.3676E-004
 648.50  1.3919E-004
 649.00  1.4127E-004
 649.50  1.4296E-004
 650.00  1.4422E-004
 650.50  1.4494E-004
 651.00  1.4537E-004
 651.50  1.4520E-004
 652.00  1.4449E-004
 652.50  1.4333E-004
 653.00  1.4166E-004
 653.50  1.3946E-004
 654.00  1.3678E-004
 654.50  1.3362E-004
 655.00  1.3015E-004
 655.50  1.2644E-004
 656.00  1.2259E-004
 656.50  1.1881E-004
 657.00  1.1486E-004
 657.50  1.1078E-004
 658.00  1.0667E-004
 658.50  1.0214E-004
 659.00  9.7350E-005
 659.50  9.2416E-005
 660.00  8.7269E-005
 660.50  8.2385E-005
 661.00  7.8081E-005
 661.50  7.4080E-005
 662.00  7.0485E-005
 662.50  6.7176E-005
 663.00  6.3997E-005
 663.50  6.0640E-005
 664.00  5.7837E-005
 664.50  5.5169E-005
 665.00  5.2629E-005
 665.50  5.0291E-005
 666.00  4.8050E-005
 666.50  4.5738E-005
 667.00  4.3487E-005
 667.50  4.1315E-005
 668.00  3.9105E-005
 668.50  3.6859E-005
 669.00  3.4726E-005
 669.50  3.2707E-005
 670.00  3.0750E-005
 670.50  2.9131E-005
 671.00  2.7618E-005
 671.50  2.6138E-005
 672.00  2.4591E-005
 672.50  2.3041E-005
 673.00  2.1616E-005
 673.50  2.0389E-005
 674.00  1.9301E-005
 674.50  1.8358E-005
 675.00  1.7507E-005
 675.50  1.6666E-005
 676.00  1.5791E-005
 676.50  1.4967E-005
 677.00  1.4050E-005
 677.50  1.3153E-005
 678.00  1.2175E-005
 678.50  1.1238E-005
 679.00  1.0319E-005
 679.50  9.6709E-006
 680.00  9.0373E-006
 680.50  8.5845E-006
 681.00  8.2181E-006
 681.50  7.8495E-006
 682.00  7.5239E-006
 682.50  7.2907E-006
 683.00  7.1596E-006
 683.50  7.1014E-006
 684.00  7.0031E-006
 684.50  6.9493E-006
 685.00  6.8034E-006
 685.50  6.4326E-006
 686.00  6.1471E-006
 686.50  5.8133E-006
 687.00  5.4077E-006
 687.50  4.9860E-006
 688.00  4.6558E-006
 688.50  4.4310E-006
 689.00  4.2579E-006
 689.50  4.0835E-006
 690.00  4.0048E-006
 690.50  3.8382E-006
 691.00  3.5755E-006
 691.50  3.4674E-006
 692.00  3.5673E-006
 692.50  3.6449E-006
 693.00  3.8134E-006
 693.50  4.0629E-006
 694.00  4.1357E-006
 694.50  3.9971E-006
 695.00  3.7728E-006
 695.50  3.5429E-006
 696.00  3.4682E-006
 696.50  3.4875E-006
 697.00  3.4869E-006
 697.50  3.5595E-006
 698.00  3.5371E-006
 698.50  3.1127E-006
 699.00  2.7386E-006
 699.50  2.5132E-006
 700.00  2.3246E-006
 700.50  2.0913E-006
 701.00  2.0151E-006
 701.50  1.8421E-006
 702.00  1.6075E-006
 702.50  1.3850E-006
 703.00  1.3285E-006
 703.50  1.3180E-006
 704.00  1.3790E-006
 704.50  1.5844E-006
 705.00  1.7502E-006
 705.50  1.9333E-006
 706.00  2.1351E-006
 706.50  2.3637E-006
 707.00  2.6536E-006
 707.50  2.9018E-006
 708.00  2.9187E-006
 708.50  2.9613E-006
 709.00  2.8302E-006
 709.50  2.3551E-006
 710.00  2.1541E-006
 710.50  2.0613E-006
 711.00  1.9410E-006
 711.50  1.8955E-006
 712.00  1.8744E-006
 712.50  1.7568E-006
 713.00  1.5750E-006
 713.50  1.4301E-006
 714.00  1.6099E-006
 714.50  1.8095E-006
 715.00  2.2096E-006
 715.50  2.2459E-006
 716.00  2.3184E-006
 716.50  2.2040E-006
 717.00  2.0106E-006
 717.50  1.9748E-006
 718.00  2.2481E-006
 718.50  2.4070E-006
 719.00  2.5020E-006
 719.50  2.5067E-006
 720.00  2.3591E-006
 720.50  2.1434E-006
 721.00  1.8344E-006
 721.50  1.6794E-006
 722.00  1.6169E-006
 722.50  1.6191E-006
 723.00  1.5289E-006
 723.50  1.5094E-006
 724.00  1.2910E-006
 724.50  1.2796E-006
 725.00  1.5184E-006
 725.50  1.7627E-006
 726.00  1.9224E-006
 726.50  1.9914E-006
 727.00  1.7737E-006
 727.50  1.3444E-006
 728.00  1.1142E-006
 728.50  1.0684E-006
 729.00  9.9791E-007
 729.50  1.0340E-006
 730.00  1.1421E-006
 730.50  1.2267E-006
 731.00  1.2955E-006
 731.50  1.4306E-006
 732.00  1.6307E-006
 732.50  1.7560E-006
 733.00  1.7707E-006
 733.50  1.7572E-006
 734.00  1.5466E-006
 734.50  1.3153E-006
 735.00  1.1763E-006
 735.50  9.2366E-007
 736.00  6.9968E-007
 736.50  6.1977E-007
 737.00  5.0603E-007
 737.50  4.0763E-007
 738.00  3.8748E-007
 738.50  3.2749E-007
 739.00  1.5895E-007
 739.50  6.5157E-008
 740.00  6.1827E-009
 740.50  2.1586E-008
 741.00  1.2267E-007
 741.50  3.4686E-007
 742.00  6.2374E-007
 742.50  8.7164E-007
 743.00  1.1644E-006
 743.50  1.4476E-006
 744.00  1.5388E-006
 744.50  1.4485E-006
 745.00  1.4152E-006
 745.50  1.3724E-006
 746.00  1.2046E-006
 746.50  1.2523E-006
 747.00  1.2809E-006
 747.50  9.7549E-007
 748.00  8.1498E-007
 748.50  6.3688E-007
 749.00  6.5535E-007
 749.50  6.7104E-007
 750.00  7.8547E-007
 750.50  7.7107E-007
 751.00  7.9960E-007
 751.50  6.5917E-007
 752.00  4.9574E-007
 752.50  3.6500E-007
 753.00  2.2035E-007
 753.50  5.0245E-008
 754.00  0.0000E+000
 754.50  0.0000E+000
 755.00  0.0000E+000
 755.50  0.0000E+000
 756.00  0.0000E+000
 756.50  0.0000E+000
 757.00  0.0000E+000
 757.50  0.0000E+000
 758.00  0.0000E+000
 758.50  0.0000E+000
 759.00  0.0000E+000
 759.50  0.0000E+000
 760.00  0.0000E+000
 760.50  0.0000E+000
 761.00  1.4764E-008
 761.50  2.4298E-007
 762.00  5.4330E-007
 762.50  8.0741E-007
 763.00  9.9881E-007
 763.50  1.2010E-006
 764.00  1.2997E-006
 764.50  1.0096E-006
 765.00  4.9741E-007
 765.50  3.8763E-007
 766.00  4.4676E-007
 766.50  4.6412E-007
 767.00  4.6713E-007
 767.50  4.7506E-007
 768.00  5.6275E-007
 768.50  5.0162E-007
 769.00  6.0212E-007
 769.50  1.2799E-006
 770.00  1.4860E-006
 770.50  1.0743E-006
 771.00  1.0442E-006
 771.50  9.5691E-007
 772.00  1.6951E-007
 772.50  0.0000E+000
 773.00  9.6864E-008
 773.50  1.9411E-009
 774.00  9.0631E-009
 774.50  2.6623E-007
 775.00  4.9835E-007
 775.50  6.0742E-007
 776.00  5.8076E-007
 776.50  2.4262E-007
 777.00  2.7401E-008
 777.50  0.0000E+000
 778.00  0.0000E+000
 778.50  0.0000E+000
 779.00  0.0000E+000
 779.50  0.0000E+000
 780.00  0.0000E+000
 780.50  0.0000E+000
 781.00  0.0000E+000
 781.50  0.0000E+000
 782.00  0.0000E+000
 782.50  0.0000E+000
 783.00  0.0000E+000
 783.50  0.0000E+000
 784.00  0.0000E+000
 784.50  3.7430E-008
 785.00  1.8504E-007
 785.50  1.3222E-007
 786.00  1.1988E-007
 786.50  1.7711E-007
 787.00  1.3897E-007
 787.50  0.0000E+000
 788.00  0.0000E+000
 788.50  0.0000E+000
 789.00  0.0000E+000
 789.50  0.0000E+000
 790.00  0.0000E+000
 790.50  0.0000E+000
 791.00  0.0000E+000
 791.50  0.0000E+000
 792.00  0.0000E+000
 792.50  0.0000E+000
 793.00  0.0000E+000
 793.50  0.0000E+000
 794.00  0.0000E+000
 794.50  0.0000E+000
 795.00  0.0000E+000
 795.50  0.0000E+000
 796.00  0.0000E+000
 796.50  1.1796E-007
 797.00  1.2375E-007
 797.50  0.0000E+000
 798.00  0.0000E+000
 798.50  0.0000E+000
 799.00  0.0000E+000
 799.50  0.0000E+000
 800.00  0.0000E+000
 800.50  0.0000E+000
 801.00  0.0000E+000
 801.50  0.0000E+000
 802.00  1.5434E-008
 802.50  5.5335E-007
 803.00  1.5893E-006
 803.50  2.3266E-006
 804.00  2.8537E-006
 804.50  2.7001E-006
 805.00  2.1549E-006
 805.50  1.5755E-006
 806.00  1.0663E-006
 806.50  6.8915E-007
 807.00  5.5379E-007
 807.50  5.1197E-007
 808.00  7.0427E-007
 808.50  1.2818E-006
 809.00  2.0667E-006
 809.50  2.7710E-006
 810.00  3.1764E-006
 810.50  3.1270E-006
 811.00  2.5952E-006
 811.50  1.8539E-006
 812.00  9.1751E-007
 812.50  2.0650E-007
 813.00  0.0000E+000
 813.50  0.0000E+000
 814.00  0.0000E+000
 814.50  0.0000E+000
 815.00  0.0000E+000
 815.50  0.0000E+000
 816.00  0.0000E+000
 816.50  0.0000E+000
 817.00  0.0000E+000
 817.50  0.0000E+000
 818.00  0.0000E+000
 818.50  0.0000E+000
 819.00  0.0000E+000
 819.50  0.0000E+000
 820.00  0.0000E+000
 820.50  0.0000E+000
 821.00  1.6613E-008
 821.50  3.6011E-007
 822.00  7.9986E-007
 822.50  9.9985E-007
 823.00  1.4685E-006
 823.50  2.0394E-006
 824.00  2.4815E-006
 824.50  2.6253E-006
 825.00  2.8717E-006
 825.50  3.1432E-006
 826.00  3.2206E-006
 826.50  3.3923E-006
 827.00  3.6379E-006
 827.50  3.2516E-006
 828.00  2.4620E-006
 828.50  1.7409E-006
 829.00  9.8495E-007
 829.50  4.6786E-007
 830.00  1.0216E-007
 830.50  5.4061E-009
 831.00  0.0000E+000
 831.50  0.0000E+000
 832.00  0.0000E+000
 832.50  0.0000E+000
 833.00  0.0000E+000
 833.50  0.0000E+000
 834.00  0.0000E+000
 834.50  0.0000E+000
 835.00  1.5220E-007
 835.50  5.2939E-007
 836.00  3.0151E-007
 836.50  0.0000E+000
 837.00  0.0000E+000
 837.50  0.0000E+000
 838.00  0.0000E+000
 838.50  0.0000E+000
 839.00  0.0000E+000
 839.50  0.0000E+000
 840.00  0.0000E+000
 840.50  0.0000E+000
 841.00  0.0000E+000
 841.50  0.0000E+000
 842.00  0.0000E+000
 842.50  0.0000E+000
 843.00  0.0000E+000
 843.50  0.0000E+000
 844.00  0.0000E+000
 844.50  0.0000E+000
 845.00  0.0000E+000
 845.50  0.0000E+000
 846.00  0.0000E+000
 846.50  0.0000E+000
 847.00  0.0000E+000
 847.50  0.0000E+000
 848.00  0.0000E+000
 848.50  0.0000E+000
 849.00  0.0000E+000
 849.50  0.0000E+000
 850.00  0.0000E+000
 850.50  0.0000E+000
 851.00  0.0000E+000
 851.50  0.0000E+000
 852.00  0.0000E+000
 852.50  2.1302E-008
 853.00  2.1571E-009
 853.50  2.6043E-007
 854.00  4.3910E-007
 854.50  0.0000E+000
 855.00  0.0000E+000
 855.50  0.0000E+000
 856.00  0.0000E+000
 856.50  0.0000E+000
 857.00  0.0000E+000
 857.50  4.2912E-008
 858.00  4.9145E-007
 858.50  1.2438E-006
 859.00  1.6765E-006
 859.50  2.1388E-006
 860.00  2.2954E-006
 860.50  2.1701E-006
 861.00  1.9720E-006
 861.50  1.8529E-006
 862.00  2.2755E-006
 862.50  2.5016E-006
 863.00  3.0061E-006
 863.50  3.0867E-006
 864.00  2.8348E-006
 864.50  2.3844E-006
 865.00  1.8254E-006
 865.50  4.1352E-007
 866.00  1.2290E-008
 866.50  2.9774E-007
 867.00  0.0000E+000
 867.50  0.0000E+000
 868.00  0.0000E+000
 868.50  0.0000E+000
 869.00  0.0000E+000
 869.50  1.6078E-007
 870.00  9.5322E-007
 870.50  1.9760E-006
 871.00  2.2882E-006
 871.50  1.9326E-006
 872.00  1.1840E-006
 872.50  3.4599E-007
 873.00  0.0000E+000
 873.50  0.0000E+000
 874.00  0.0000E+000
 874.50  0.0000E+000
 875.00  0.0000E+000
 875.50  0.0000E+000
 876.00  0.0000E+000
 876.50  0.0000E+000
 877.00  0.0000E+000
 877.50  0.0000E+000
 878.00  0.0000E+000
 878.50  0.0000E+000
 879.00  0.0000E+000
 879.50  0.0000E+000
 880.00  0.0000E+000
 880.50  0.0000E+000
 881.00  0.0000E+000
 881.50  0.0000E+000
 882.00  0.0000E+000
 882.50  0.0000E+000
 883.00  0.0000E+000
 883.50  0.0000E+000
 884.00  0.0000E+000
 884.50  0.0000E+000
 885.00  0.0000E+000
 885.50  0.0000E+000
 886.00  0.0000E+000
 886.50  0.0000E+000
 887.00  0.0000E+000
 887.50  2.4060E-007
 888.00  8.1249E-007
 888.50  8.4321E-007
 889.00  8.5873E-007
 889.50  4.0576E-008
 890.00  0.0000E+000
 890.50  0.0000E+000
 891.00  0.0000E+000
 891.50  0.0000E+000
 892.00  0.0000E+000
 892.50  0.0000E+000
 893.00  0.0000E+000
 893.50  0.0000E+000
 894.00  0.0000E+000
 894.50  0.0000E+000
 895.00  0.0000E+000
 895.50  0.0000E+000
 896.00  0.0000E+000
 896.50  0.0000E+000
 897.00  0.0000E+000
 897.50  0.0000E+000
 898.00  0.0000E+000
 898.50  0.0000E+000
 899.00  0.0000E+000
 899.50  0.0000E+000
 900.00  0.0000E+000
 900.50  0.0000E+000
 901.00  0.0000E+000
 901.50  4.8872E-008
 902.00  1.6960E-006
 902.50  1.7324E-006
 903.00  1.2522E-006
 903.50  1.6670E-006
 904.00  1.1079E-006
 904.50  2.3533E-007
 905.00  0.0000E+000
 905.50  0.0000E+000
 906.00  0.0000E+000
 906.50  0.0000E+000
 907.00  0.0000E+000
 907.50  0.0000E+000
 908.00  9.6525E-008
 908.50  6.0128E-007
 909.00  1.3754E-006
 909.50  2.0334E-006
 910.00  1.9482E-006
 910.50  9.9519E-007
 911.00  4.1136E-007
 911.50  1.1962E-007
 912.00  0.0000E+000
 912.50  0.0000E+000
 913.00  2.8032E-007
 913.50  2.2985E-007
 914.00  5.2681E-007
 914.50  1.7632E-007
 915.00  1.1357E-008
 915.50  5.7405E-008
 916.00  5.2262E-007
 916.50  2.0230E-008
 917.00  2.6479E-007
 917.50  2.3348E-007
 918.00  0.0000E+000
 918.50  0.0000E+000
 919.00  0.0000E+000
 919.50  8.3229E-008
 920.00  5.3926E-007
 920.50  9.1372E-007
 921.00  1.1325E-006
 921.50  4.1791E-007
 922.00  0.0000E+000
 922.50  0.0000E+000
 923.00  0.0000E+000
 923.50  0.0000E+000
 924.00  0.0000E+000
 924.50  0.0000E+000
 925.00  0.0000E+000
 925.50  0.0000E+000
 926.00  0.0000E+000
 926.50  0.0000E+000
 927.00  0.0000E+000
 927.50  3.7084E-007
 928.00  1.2453E-006
 928.50  3.4034E-006
 929.00  5.8460E-006
 929.50  7.0113E-006
 930.00  7.1188E-006
 930.50  6.8498E-006
 931.00  3.7437E-006
 931.50  3.1764E-007
 932.00  0.0000E+000
 932.50  0.0000E+000
 933.00  0.0000E+000
 933.50  0.0000E+000
 934.00  0.0000E+000
 934.50  0.0000E+000
 935.00  5.5172E-008
 935.50  4.4204E-007
 936.00  9.7148E-007
 936.50  7.0631E-007
 937.00  2.2001E-007
 937.50  0.0000E+000
 938.00  0.0000E+000
 938.50  0.0000E+000
 939.00  0.0000E+000
 939.50  0.0000E+000
 940.00  0.0000E+000
 940.50  0.0000E+000
 941.00  0.0000E+000
 941.50  0.0000E+000
 942.00  0.0000E+000
 942.50  9.2418E-007
 943.00  1.9652E-006
 943.50  4.1540E-006
 944.00  7.0637E-006
 944.50  1.0124E-005
 945.00  9.9386E-006
 945.50  9.4155E-006
 946.00  8.2219E-006
 946.50  5.8985E-006
 947.00  3.5902E-006
 947.50  3.3974E-006
 948.00  2.8422E-006
 948.50  2.0262E-006
 949.00  1.5834E-007
 949.50  0.0000E+000
 950.00  0.0000E+000
 950.50  0.0000E+000
 951.00  0.0000E+000
 951.50  0.0000E+000
 952.00  0.0000E+000
 952.50  0.0000E+000
 953.00  0.0000E+000
 953.50  0.0000E+000
 954.00  0.0000E+000
 954.50  0.0000E+000
 955.00  0.0000E+000
 955.50  0.0000E+000
 956.00  0.0000E+000
 956.50  0.0000E+000
 957.00  0.0000E+000
 957.50  0.0000E+000
 958.00  0.0000E+000
 958.50  0.0000E+000
 959.00  0.0000E+000
 959.50  0.0000E+000
 960.00  0.0000E+000
 960.50  0.0000E+000
 961.00  0.0000E+000
 961.50  0.0000E+000
 962.00  0.0000E+000
 962.50  0.0000E+000
 963.00  0.0000E+000
 963.50  0.0000E+000
 964.00  0.0000E+000
 964.50  0.0000E+000
 965.00  0.0000E+000
 965.50  0.0000E+000
 966.00  0.0000E+000
 966.50  0.0000E+000
 967.00  0.0000E+000
 967.50  0.0000E+000
 968.00  0.0000E+000
 968.50  0.0000E+000
 969.00  0.0000E+000
 969.50  1.3621E-007
 970.00  2.6443E-007
 970.50  2.9558E-008
 971.00  4.4753E-008
 971.50  0.0000E+000
 972.00  0.0000E+000
 972.50  0.0000E+000
 973.00  0.0000E+000
 973.50  0.0000E+000
 974.00  2.1853E-006
 974.50  7.7418E-006
 975.00  1.5484E-005
 975.50  2.1887E-005
 976.00  2.5566E-005
 976.50  2.7075E-005
 977.00  2.7628E-005
 977.50  2.3290E-005
 978.00  1.7003E-005
 978.50  1.1636E-005
 979.00  6.9670E-006
 979.50  2.2844E-006
 980.00  1.5346E-006
 980.50  2.9402E-006
 981.00  2.1487E-006
 981.50  2.7072E-008
 982.00  0.0000E+000
 982.50  0.0000E+000
 983.00  0.0000E+000
 983.50  0.0000E+000
 984.00  0.0000E+000
 984.50  0.0000E+000
 985.00  0.0000E+000
 985.50  0.0000E+000
 986.00  0.0000E+000
 986.50  0.0000E+000
 987.00  0.0000E+000
 987.50  0.0000E+000
 988.00  0.0000E+000
 988.50  0.0000E+000
 989.00  0.0000E+000
 989.50  0.0000E+000
 990.00  0.0000E+000
 990.50  0.0000E+000
 991.00  0.0000E+000
 991.50  0.0000E+000
 992.00  0.0000E+000
 992.50  0.0000E+000
 993.00  0.0000E+000
 993.50  0.0000E+000
 994.00  1.0482E-006
 994.50  7.1489E-006
 995.00  5.7002E-006
 995.50  1.0809E-006
 996.00  0.0000E+000
 996.50  0.0000E+000
 997.00  0.0000E+000
 997.50  0.0000E+000
 998.00  0.0000E+000
 998.50  0.0000E+000
 999.00  0.0000E+000
 999.50  0.0000E+000
1000.00  0.0000E+000
1000.50  0.0000E+000
1001.00  0.0000E+000
1001.50  0.0000E+000
1002.00  0.0000E+000
1002.50  0.0000E+000
1003.00  0.0000E+000
1003.50  0.0000E+000
1004.00  0.0000E+000
1004.50  0.0000E+000
1005.00  0.0000E+000
1005.50  0.0000E+000
1006.00  0.0000E+000
1006.50  0.0000E+000
1007.00  0.0000E+000
1007.50  0.0000E+000
1008.00  0.0000E+000
1008.50  0.0000E+000
1009.00  0.0000E+000
1009.50  0.0000E+000
1010.00  0.0000E+000
1010.50  0.0000E+000
1011.00  0.0000E+000
1011.50  0.0000E+000
1012.00  0.0000E+000
1012.50  0.0000E+000
1013.00  0.0000E+000
1013.50  0.0000E+000
1014.00  0.0000E+000
1014.50  0.0000E+000
1015.00  0.0000E+000
1015.50  0.0000E+000
1016.00  0.0000E+000
1016.50  0.0000E+000
1017.00  0.0000E+000
1017.50  0.0000E+000
1018.00  0.0000E+000
1018.50  0.0000E+000
1019.00  0.0000E+000
1019.50  0.0000E+000
1020.00  0.0000E+000
1020.50  0.0000E+000
1021.00  0.0000E+000
1021.50  0.0000E+000
1022.00  0.0000E+000
1022.50  0.0000E+000
1023.00  0.0000E+000
1023.50  0.0000E+000
1024.00  0.0000E+000
1024.50  0.0000E+000
1025.00  0.0000E+000
1025.50  0.0000E+000
1026.00  0.0000E+000
1026.50  0.0000E+000
1027.00  0.0000E+000
1027.50  0.0000E+000
1028.00  0.0000E+000
1028.50  0.0000E+000
1029.00  0.0000E+000
1029.50  0.0000E+000
1030.00  0.0000E+000
1030.50  0.0000E+000
1031.00  0.0000E+000
1031.50  0.0000E+000
1032.00  0.0000E+000
1032.50  0.0000E+000
1033.00  0.0000E+000
1033.50  0.0000E+000
1034.00  0.0000E+000
1034.50  0.0000E+000
1035.00  0.0000E+000
1035.50  0.0000E+000
1036.00  0.0000E+000
1036.50  0.0000E+000
1037.00  0.0000E+000
1037.50  0.0000E+000
1038.00  0.0000E+000
1038.50  0.0000E+000
1039.00  0.0000E+000
1039.50  0.0000E+000
1040.00  0.0000E+000
1040.50  0.0000E+000
1041.00  0.0000E+000
1041.50  0.0000E+000
1042.00  0.0000E+000
1042.50  0.0000E+000
1043.00  0.0000E+000
1043.50  0.0000E+000
1044.00  0.0000E+000
1044.50  0.0000E+000
1045.00  0.0000E+000
1045.50  0.0000E+000
1046.00  0.0000E+000
1046.50  0.0000E+000
1047.00  0.0000E+000
1047.50  0.0000E+000
1048.00  0.0000E+000
1048.50  0.0000E+000
1049.00  0.0000E+000
1049.50  0.0000E+000
1050.00  0.0000E+000
1050.50  0.0000E+000
1051.00  0.0000E+000
1051.50  0.0000E+000
1052.00  0.0000E+000
1052.50  0.0000E+000
1053.00  0.0000E+000
1053.50  0.0000E+000
1054.00  0.0000E+000
1054.50  0.0000E+000
1055.00  0.0000E+000
1055.50  0.0000E+000
1056.00  0.0000E+000
1056.50  0.0000E+000
1057.00  0.0000E+000
1057.50  0.0000E+000
1058.00  0.0000E+000
1058.50  0.0000E+000
1059.00  0.0000E+000
1059.50  0.0000E+000
1060.00  0.0000E+000
1060.50  0.0000E+000
1061.00  0.0000E+000
1061.50  0.0000E+000
1062.00  0.0000E+000
1062.50  0.0000E+000
1063.00  0.0000E+000
1063.50  0.0000E+000
1064.00  0.0000E+000
1064.50  0.0000E+000
1065.00  0.0000E+000
1065.50  0.0000E+000
1066.00  0.0000E+000
1066.50  0.0000E+000
1067.00  0.0000E+000
1067.50  0.0000E+000
1068.00  0.0000E+000
1068.50  0.0000E+000
1069.00  0.0000E+000
1069.50  0.0000E+000
1070.00  0.0000E+000
1070.50  0.0000E+000
1071.00  0.0000E+000
1071.50  0.0000E+000
1072.00  0.0000E+000
1072.50  0.0000E+000
1073.00  0.0000E+000
1073.50  0.0000E+000
1074.00  0.0000E+000
1074.50  0.0000E+000
1075.00  0.0000E+000
1075.50  0.0000E+000
1076.00  0.0000E+000
1076.50  0.0000E+000
1077.00  0.0000E+000
1077.50  0.0000E+000
1078.00  0.0000E+000
1078.50  0.0000E+000
1079.00  0.0000E+000
1079.50  0.0000E+000
1080.00  0.0000E+000
1080.50  0.0000E+000
1081.00  0.0000E+000
1081.50  0.0000E+000
1082.00  0.0000E+000
1082.50  0.0000E+000
1083.00  0.0000E+000
1083.50  0.0000E+000
1084.00  0.0000E+000
1084.50  0.0000E+000
1085.00  0.0000E+000
1085.50  0.0000E+000
1086.00  0.0000E+000
1086.50  0.0000E+000
1087.00  0.0000E+000
1087.50  0.0000E+000
1088.00  0.0000E+000
1088.50  0.0000E+000
1089.00  0.0000E+000
1089.50  0.0000E+000
1090.00  0.0000E+000
1090.50  0.0000E+000
1091.00  0.0000E+000
1091.50  0.0000E+000
1092.00  0.0000E+000
1092.50  0.0000E+000
1093.00  0.0000E+000
1093.50  0.0000E+000
1094.00  0.0000E+000
1094.50  0.0000E+000
1095.00  0.0000E+000
1095.50  0.0000E+000
1096.00  0.0000E+000
1096.50  0.0000E+000
1097.00  0.0000E+000
1097.50  0.0000E+000
1098.00  0.0000E+000
1098.50  0.0000E+000
1099.00  0.0000E+000
1099.50  0.0000E+000
1100.00  0.0000E+000
1100.50  0.0000E+000
1101.00  0.0000E+000
1101.50  0.0000E+000
1102.00  0.0000E+000
1102.50  0.0000E+000
1103.00  0.0000E+000
1103.50  0.0000E+000
1104.00  0.0000E+000
1104.50  0.0000E+000
1105.00  0.0000E+000
1105.50  0.0000E+000
1106.00  0.0000E+000
1106.50  0.0000E+000
1107.00  0.0000E+000
1107.50  0.0000E+000
1108.00  0.0000E+000
1108.50  0.0000E+000
1109.00  0.0000E+000
1109.50  0.0000E+000
1110.00  0.0000E+000
1110.50  0.0000E+000
1111.00  0.0000E+000
1111.50  0.0000E+000
1112.00  0.0000E+000
1112.50  0.0000E+000
1113.00  0.0000E+000
1113.50  0.0000E+000
1114.00  0.0000E+000
1114.50  0.0000E+000
1115.00  0.0000E+000
1115.50  0.0000E+000
1116.00  0.0000E+000
1116.50  0.0000E+000
1117.00  0.0000E+000
1117.50  0.0000E+000
1118.00  0.0000E+000
1118.50  0.0000E+000
1119.00  0.0000E+000
1119.50  0.0000E+000
1120.00  0.0000E+000
1120.50  0.0000E+000
1121.00  0.0000E+000
1121.50  0.0000E+000
1122.00  0.0000E+000
1122.50  0.0000E+000
1123.00  0.0000E+000
1123.50  0.0000E+000
1124.00  0.0000E+000
1124.50  0.0000E+000
1125.00  0.0000E+000
1125.50  0.0000E+000
1126.00  0.0000E+000
1126.50  0.0000E+000
1127.00  0.0000E+000
1127.50  0.0000E+000
: 6
