# Supplementary material for: A photoconversion model for full spectral programming and multiplexing of optogenetic systems
Source: Mol Syst Biol. 2017 Apr 24;13(4):926. doi: 10.15252/msb.20167456 (PMC5408778; doi:10.15252/msb.20167456)
Supplement: Supplementary file 11 — Dataset EV3 [file MSB-13-926-s011.zip › dataset_ev3_led_data/led_calibration_data/EO_04/Jennie_c1/raw/16.IRR]

" File: 160129_calibrations\post-calibration\Jen
" RAD->  Wave:647.21nm  Pix:1050  Val:  0.000  Time:400ms  Avg:2  Sm:1  Sg:1  Tc:off  SNAP  Xt:1  Ch:1  Xtrig wnmcal >RAD-IS6.CAL
 180.00  0.0000E+000
 180.50  0.0000E+000
 181.00  0.0000E+000
 181.50  0.0000E+000
 182.00  0.0000E+000
 182.50  0.0000E+000
 183.00  0.0000E+000
 183.50  0.0000E+000
 184.00  0.0000E+000
 184.50  0.0000E+000
 185.00  0.0000E+000
 185.50  0.0000E+000
 186.00  0.0000E+000
 186.50  0.0000E+000
 187.00  0.0000E+000
 187.50  0.0000E+000
 188.00  0.0000E+000
 188.50  0.0000E+000
 189.00  0.0000E+000
 189.50  0.0000E+000
 190.00  0.0000E+000
 190.50  0.0000E+000
 191.00  0.0000E+000
 191.50  0.0000E+000
 192.00  0.0000E+000
 192.50  0.0000E+000
 193.00  0.0000E+000
 193.50  0.0000E+000
 194.00  0.0000E+000
 194.50  0.0000E+000
 195.00  0.0000E+000
 195.50  0.0000E+000
 196.00  0.0000E+000
 196.50  0.0000E+000
 197.00  0.0000E+000
 197.50  0.0000E+000
 198.00  0.0000E+000
 198.50  0.0000E+000
 199.00  0.0000E+000
 199.50  0.0000E+000
 200.00  0.0000E+000
 200.50  0.0000E+000
 201.00  0.0000E+000
 201.50  0.0000E+000
 202.00  0.0000E+000
 202.50  0.0000E+000
 203.00  0.0000E+000
 203.50  0.0000E+000
 204.00  0.0000E+000
 204.50  0.0000E+000
 205.00  0.0000E+000
 205.50  0.0000E+000
 206.00  0.0000E+000
 206.50  0.0000E+000
 207.00  0.0000E+000
 207.50  0.0000E+000
 208.00  0.0000E+000
 208.50  0.0000E+000
 209.00  0.0000E+000
 209.50  0.0000E+000
 210.00  0.0000E+000
 210.50  0.0000E+000
 211.00  0.0000E+000
 211.50  0.0000E+000
 212.00  0.0000E+000
 212.50  0.0000E+000
 213.00  0.0000E+000
 213.50  0.0000E+000
 214.00  0.0000E+000
 214.50  0.0000E+000
 215.00  0.0000E+000
 215.50  0.0000E+000
 216.00  0.0000E+000
 216.50  0.0000E+000
 217.00  0.0000E+000
 217.50  0.0000E+000
 218.00  0.0000E+000
 218.50  0.0000E+000
 219.00  0.0000E+000
 219.50  0.0000E+000
 220.00  0.0000E+000
 220.50  0.0000E+000
 221.00  0.0000E+000
 221.50  0.0000E+000
 222.00  0.0000E+000
 222.50  0.0000E+000
 223.00  0.0000E+000
 223.50  0.0000E+000
 224.00  0.0000E+000
 224.50  0.0000E+000
 225.00  0.0000E+000
 225.50  0.0000E+000
 226.00  0.0000E+000
 226.50  0.0000E+000
 227.00  0.0000E+000
 227.50  0.0000E+000
 228.00  0.0000E+000
 228.50  0.0000E+000
 229.00  0.0000E+000
 229.50  0.0000E+000
 230.00  0.0000E+000
 230.50  0.0000E+000
 231.00  0.0000E+000
 231.50  0.0000E+000
 232.00  0.0000E+000
 232.50  0.0000E+000
 233.00  0.0000E+000
 233.50  0.0000E+000
 234.00  0.0000E+000
 234.50  0.0000E+000
 235.00  0.0000E+000
 235.50  0.0000E+000
 236.00  0.0000E+000
 236.50  0.0000E+000
 237.00  0.0000E+000
 237.50  0.0000E+000
 238.00  0.0000E+000
 238.50  0.0000E+000
 239.00  0.0000E+000
 239.50  0.0000E+000
 240.00  0.0000E+000
 240.50  0.0000E+000
 241.00  0.0000E+000
 241.50  0.0000E+000
 242.00  0.0000E+000
 242.50  0.0000E+000
 243.00  0.0000E+000
 243.50  0.0000E+000
 244.00  0.0000E+000
 244.50  0.0000E+000
 245.00  0.0000E+000
 245.50  0.0000E+000
 246.00  0.0000E+000
 246.50  0.0000E+000
 247.00  0.0000E+000
 247.50  0.0000E+000
 248.00  0.0000E+000
 248.50  0.0000E+000
 249.00  0.0000E+000
 249.50  0.0000E+000
 250.00  0.0000E+000
 250.50  0.0000E+000
 251.00  0.0000E+000
 251.50  0.0000E+000
 252.00  0.0000E+000
 252.50  0.0000E+000
 253.00  0.0000E+000
 253.50  0.0000E+000
 254.00  0.0000E+000
 254.50  0.0000E+000
 255.00  0.0000E+000
 255.50  0.0000E+000
 256.00  0.0000E+000
 256.50  0.0000E+000
 257.00  0.0000E+000
 257.50  0.0000E+000
 258.00  0.0000E+000
 258.50  0.0000E+000
 259.00  0.0000E+000
 259.50  0.0000E+000
 260.00  0.0000E+000
 260.50  0.0000E+000
 261.00  0.0000E+000
 261.50  0.0000E+000
 262.00  0.0000E+000
 262.50  0.0000E+000
 263.00  0.0000E+000
 263.50  0.0000E+000
 264.00  0.0000E+000
 264.50  0.0000E+000
 265.00  0.0000E+000
 265.50  0.0000E+000
 266.00  0.0000E+000
 266.50  0.0000E+000
 267.00  0.0000E+000
 267.50  0.0000E+000
 268.00  0.0000E+000
 268.50  0.0000E+000
 269.00  0.0000E+000
 269.50  0.0000E+000
 270.00  0.0000E+000
 270.50  0.0000E+000
 271.00  0.0000E+000
 271.50  0.0000E+000
 272.00  0.0000E+000
 272.50  0.0000E+000
 273.00  0.0000E+000
 273.50  0.0000E+000
 274.00  0.0000E+000
 274.50  0.0000E+000
 275.00  0.0000E+000
 275.50  0.0000E+000
 276.00  0.0000E+000
 276.50  0.0000E+000
 277.00  0.0000E+000
 277.50  0.0000E+000
 278.00  0.0000E+000
 278.50  0.0000E+000
 279.00  0.0000E+000
 279.50  0.0000E+000
 280.00  0.0000E+000
 280.50  0.0000E+000
 281.00  0.0000E+000
 281.50  0.0000E+000
 282.00  0.0000E+000
 282.50  0.0000E+000
 283.00  0.0000E+000
 283.50  0.0000E+000
 284.00  0.0000E+000
 284.50  0.0000E+000
 285.00  0.0000E+000
 285.50  0.0000E+000
 286.00  0.0000E+000
 286.50  0.0000E+000
 287.00  0.0000E+000
 287.50  0.0000E+000
 288.00  0.0000E+000
 288.50  0.0000E+000
 289.00  0.0000E+000
 289.50  0.0000E+000
 290.00  0.0000E+000
 290.50  0.0000E+000
 291.00  0.0000E+000
 291.50  0.0000E+000
 292.00  0.0000E+000
 292.50  0.0000E+000
 293.00  0.0000E+000
 293.50  0.0000E+000
 294.00  0.0000E+000
 294.50  0.0000E+000
 295.00  0.0000E+000
 295.50  0.0000E+000
 296.00  0.0000E+000
 296.50  0.0000E+000
 297.00  0.0000E+000
 297.50  0.0000E+000
 298.00  0.0000E+000
 298.50  0.0000E+000
 299.00  0.0000E+000
 299.50  0.0000E+000
 300.00  0.0000E+000
 300.50  0.0000E+000
 301.00  0.0000E+000
 301.50  0.0000E+000
 302.00  0.0000E+000
 302.50  0.0000E+000
 303.00  0.0000E+000
 303.50  0.0000E+000
 304.00  0.0000E+000
 304.50  0.0000E+000
 305.00  0.0000E+000
 305.50  0.0000E+000
 306.00  0.0000E+000
 306.50  0.0000E+000
 307.00  0.0000E+000
 307.50  0.0000E+000
 308.00  0.0000E+000
 308.50  0.0000E+000
 309.00  0.0000E+000
 309.50  0.0000E+000
 310.00  0.0000E+000
 310.50  0.0000E+000
 311.00  0.0000E+000
 311.50  0.0000E+000
 312.00  0.0000E+000
 312.50  0.0000E+000
 313.00  0.0000E+000
 313.50  0.0000E+000
 314.00  0.0000E+000
 314.50  0.0000E+000
 315.00  0.0000E+000
 315.50  0.0000E+000
 316.00  0.0000E+000
 316.50  0.0000E+000
 317.00  0.0000E+000
 317.50  0.0000E+000
 318.00  0.0000E+000
 318.50  0.0000E+000
 319.00  0.0000E+000
 319.50  0.0000E+000
 320.00  0.0000E+000
 320.50  0.0000E+000
 321.00  0.0000E+000
 321.50  0.0000E+000
 322.00  0.0000E+000
 322.50  0.0000E+000
 323.00  0.0000E+000
 323.50  0.0000E+000
 324.00  0.0000E+000
 324.50  0.0000E+000
 325.00  0.0000E+000
 325.50  0.0000E+000
 326.00  0.0000E+000
 326.50  0.0000E+000
 327.00  0.0000E+000
 327.50  0.0000E+000
 328.00  0.0000E+000
 328.50  0.0000E+000
 329.00  0.0000E+000
 329.50  0.0000E+000
 330.00  0.0000E+000
 330.50  0.0000E+000
 331.00  0.0000E+000
 331.50  0.0000E+000
 332.00  0.0000E+000
 332.50  0.0000E+000
 333.00  0.0000E+000
 333.50  0.0000E+000
 334.00  0.0000E+000
 334.50  0.0000E+000
 335.00  0.0000E+000
 335.50  0.0000E+000
 336.00  0.0000E+000
 336.50  0.0000E+000
 337.00  0.0000E+000
 337.50  0.0000E+000
 338.00  0.0000E+000
 338.50  0.0000E+000
 339.00  0.0000E+000
 339.50  0.0000E+000
 340.00  0.0000E+000
 340.50  0.0000E+000
 341.00  0.0000E+000
 341.50  0.0000E+000
 342.00  0.0000E+000
 342.50  0.0000E+000
 343.00  0.0000E+000
 343.50  0.0000E+000
 344.00  0.0000E+000
 344.50  0.0000E+000
 345.00  0.0000E+000
 345.50  0.0000E+000
 346.00  0.0000E+000
 346.50  0.0000E+000
 347.00  0.0000E+000
 347.50  0.0000E+000
 348.00  0.0000E+000
 348.50  0.0000E+000
 349.00  0.0000E+000
 349.50  0.0000E+000
 350.00  0.0000E+000
 350.50  0.0000E+000
 351.00  0.0000E+000
 351.50  0.0000E+000
 352.00  0.0000E+000
 352.50  0.0000E+000
 353.00  0.0000E+000
 353.50  0.0000E+000
 354.00  0.0000E+000
 354.50  0.0000E+000
 355.00  0.0000E+000
 355.50  0.0000E+000
 356.00  0.0000E+000
 356.50  0.0000E+000
 357.00  0.0000E+000
 357.50  0.0000E+000
 358.00  0.0000E+000
 358.50  0.0000E+000
 359.00  0.0000E+000
 359.50  0.0000E+000
 360.00  2.6323E-009
 360.50  5.7256E-009
 361.00  4.9278E-008
 361.50  5.3923E-008
 362.00  5.4390E-008
 362.50  5.7903E-008
 363.00  6.6107E-008
 363.50  5.4852E-008
 364.00  8.6998E-008
 364.50  1.0607E-007
 365.00  1.1849E-007
 365.50  1.0815E-007
 366.00  1.0381E-007
 366.50  6.1711E-008
 367.00  5.2085E-008
 367.50  3.1745E-008
 368.00  9.9361E-009
 368.50  0.0000E+000
 369.00  0.0000E+000
 369.50  0.0000E+000
 370.00  0.0000E+000
 370.50  0.0000E+000
 371.00  0.0000E+000
 371.50  0.0000E+000
 372.00  0.0000E+000
 372.50  0.0000E+000
 373.00  0.0000E+000
 373.50  4.3172E-008
 374.00  1.2636E-007
 374.50  1.0425E-007
 375.00  4.5077E-008
 375.50  0.0000E+000
 376.00  0.0000E+000
 376.50  0.0000E+000
 377.00  0.0000E+000
 377.50  1.0289E-008
 378.00  5.1750E-008
 378.50  5.4592E-008
 379.00  4.1031E-008
 379.50  0.0000E+000
 380.00  0.0000E+000
 380.50  0.0000E+000
 381.00  0.0000E+000
 381.50  0.0000E+000
 382.00  0.0000E+000
 382.50  0.0000E+000
 383.00  0.0000E+000
 383.50  0.0000E+000
 384.00  0.0000E+000
 384.50  0.0000E+000
 385.00  5.2487E-008
 385.50  1.4311E-007
 386.00  1.5365E-007
 386.50  1.1862E-007
 387.00  9.1110E-008
 387.50  0.0000E+000
 388.00  0.0000E+000
 388.50  0.0000E+000
 389.00  1.8601E-008
 389.50  9.2443E-008
 390.00  1.7183E-007
 390.50  2.1755E-007
 391.00  2.4021E-007
 391.50  2.3419E-007
 392.00  2.1640E-007
 392.50  2.4070E-007
 393.00  2.5043E-007
 393.50  2.0232E-007
 394.00  1.9140E-007
 394.50  1.5877E-007
 395.00  9.5381E-008
 395.50  1.1862E-007
 396.00  2.1075E-007
 396.50  2.4076E-007
 397.00  3.1185E-007
 397.50  3.7212E-007
 398.00  3.9050E-007
 398.50  3.4707E-007
 399.00  2.5584E-007
 399.50  1.4135E-007
 400.00  0.0000E+000
 400.50  0.0000E+000
 401.00  0.0000E+000
 401.50  0.0000E+000
 402.00  0.0000E+000
 402.50  0.0000E+000
 403.00  0.0000E+000
 403.50  0.0000E+000
 404.00  0.0000E+000
 404.50  0.0000E+000
 405.00  0.0000E+000
 405.50  0.0000E+000
 406.00  1.7825E-008
 406.50  5.4099E-008
 407.00  6.9939E-008
 407.50  7.1164E-008
 408.00  6.2768E-008
 408.50  8.7126E-008
 409.00  1.2740E-007
 409.50  1.6980E-007
 410.00  1.8172E-007
 410.50  1.8080E-007
 411.00  1.1944E-007
 411.50  9.5183E-008
 412.00  8.7594E-008
 412.50  5.6555E-008
 413.00  6.0571E-008
 413.50  8.4590E-008
 414.00  6.1124E-008
 414.50  1.0294E-007
 415.00  1.2878E-007
 415.50  1.7737E-007
 416.00  2.0082E-007
 416.50  1.7637E-007
 417.00  1.6159E-007
 417.50  1.5185E-007
 418.00  9.9139E-008
 418.50  9.2403E-008
 419.00  7.2513E-008
 419.50  3.3211E-008
 420.00  3.7519E-009
 420.50  0.0000E+000
 421.00  0.0000E+000
 421.50  0.0000E+000
 422.00  0.0000E+000
 422.50  0.0000E+000
 423.00  0.0000E+000
 423.50  0.0000E+000
 424.00  0.0000E+000
 424.50  0.0000E+000
 425.00  0.0000E+000
 425.50  7.3701E-008
 426.00  1.6887E-007
 426.50  3.0950E-007
 427.00  3.9484E-007
 427.50  4.0286E-007
 428.00  3.2336E-007
 428.50  2.7662E-007
 429.00  2.1120E-007
 429.50  1.6628E-007
 430.00  2.1357E-007
 430.50  2.7080E-007
 431.00  3.1013E-007
 431.50  3.4141E-007
 432.00  3.2120E-007
 432.50  2.9805E-007
 433.00  2.8325E-007
 433.50  2.7139E-007
 434.00  2.4592E-007
 434.50  2.2921E-007
 435.00  1.9535E-007
 435.50  1.3827E-007
 436.00  7.5006E-008
 436.50  2.5434E-008
 437.00  0.0000E+000
 437.50  0.0000E+000
 438.00  0.0000E+000
 438.50  0.0000E+000
 439.00  0.0000E+000
 439.50  0.0000E+000
 440.00  0.0000E+000
 440.50  0.0000E+000
 441.00  0.0000E+000
 441.50  0.0000E+000
 442.00  0.0000E+000
 442.50  0.0000E+000
 443.00  0.0000E+000
 443.50  0.0000E+000
 444.00  0.0000E+000
 444.50  0.0000E+000
 445.00  0.0000E+000
 445.50  0.0000E+000
 446.00  0.0000E+000
 446.50  0.0000E+000
 447.00  0.0000E+000
 447.50  0.0000E+000
 448.00  0.0000E+000
 448.50  5.6262E-008
 449.00  1.2475E-007
 449.50  1.4997E-007
 450.00  1.4690E-007
 450.50  1.5547E-007
 451.00  1.3656E-007
 451.50  1.2784E-007
 452.00  1.2922E-007
 452.50  1.3065E-007
 453.00  1.4860E-007
 453.50  1.6098E-007
 454.00  1.4834E-007
 454.50  1.2705E-007
 455.00  6.8580E-008
 455.50  2.8774E-008
 456.00  2.9409E-009
 456.50  0.0000E+000
 457.00  1.1716E-008
 457.50  3.8203E-008
 458.00  9.1644E-008
 458.50  1.6952E-007
 459.00  2.3595E-007
 459.50  2.6434E-007
 460.00  3.0228E-007
 460.50  2.6008E-007
 461.00  1.9041E-007
 461.50  1.2690E-007
 462.00  6.3361E-008
 462.50  2.9681E-008
 463.00  2.4142E-008
 463.50  1.9629E-008
 464.00  5.1808E-009
 464.50  7.9080E-009
 465.00  0.0000E+000
 465.50  2.6367E-009
 466.00  1.5623E-008
 466.50  2.0951E-008
 467.00  6.4033E-009
 467.50  0.0000E+000
 468.00  0.0000E+000
 468.50  0.0000E+000
 469.00  0.0000E+000
 469.50  0.0000E+000
 470.00  0.0000E+000
 470.50  0.0000E+000
 471.00  0.0000E+000
 471.50  0.0000E+000
 472.00  0.0000E+000
 472.50  0.0000E+000
 473.00  0.0000E+000
 473.50  0.0000E+000
 474.00  0.0000E+000
 474.50  0.0000E+000
 475.00  0.0000E+000
 475.50  0.0000E+000
 476.00  0.0000E+000
 476.50  0.0000E+000
 477.00  0.0000E+000
 477.50  0.0000E+000
 478.00  0.0000E+000
 478.50  0.0000E+000
 479.00  0.0000E+000
 479.50  0.0000E+000
 480.00  0.0000E+000
 480.50  0.0000E+000
 481.00  0.0000E+000
 481.50  3.5545E-009
 482.00  2.8154E-008
 482.50  4.7111E-008
 483.00  5.1637E-008
 483.50  4.4065E-008
 484.00  4.0568E-008
 484.50  5.0804E-008
 485.00  6.9946E-008
 485.50  7.1589E-008
 486.00  5.3589E-008
 486.50  2.2913E-008
 487.00  2.8188E-009
 487.50  0.0000E+000
 488.00  0.0000E+000
 488.50  0.0000E+000
 489.00  0.0000E+000
 489.50  0.0000E+000
 490.00  0.0000E+000
 490.50  0.0000E+000
 491.00  0.0000E+000
 491.50  0.0000E+000
 492.00  0.0000E+000
 492.50  0.0000E+000
 493.00  0.0000E+000
 493.50  1.1460E-008
 494.00  3.2113E-008
 494.50  6.0910E-008
 495.00  7.1619E-008
 495.50  7.6190E-008
 496.00  9.3394E-008
 496.50  8.6293E-008
 497.00  6.2802E-008
 497.50  6.2905E-008
 498.00  6.5988E-008
 498.50  3.2865E-008
 499.00  3.6994E-008
 499.50  1.1084E-008
 500.00  0.0000E+000
 500.50  0.0000E+000
 501.00  0.0000E+000
 501.50  0.0000E+000
 502.00  0.0000E+000
 502.50  0.0000E+000
 503.00  0.0000E+000
 503.50  0.0000E+000
 504.00  4.2172E-010
 504.50  1.7006E-008
 505.00  6.5655E-010
 505.50  0.0000E+000
 506.00  0.0000E+000
 506.50  0.0000E+000
 507.00  0.0000E+000
 507.50  0.0000E+000
 508.00  1.6052E-008
 508.50  2.6602E-008
 509.00  3.4358E-008
 509.50  1.0615E-008
 510.00  0.0000E+000
 510.50  0.0000E+000
 511.00  0.0000E+000
 511.50  0.0000E+000
 512.00  0.0000E+000
 512.50  1.1841E-008
 513.00  2.9731E-008
 513.50  5.0931E-008
 514.00  5.5801E-008
 514.50  4.0096E-008
 515.00  6.8007E-008
 515.50  9.9936E-008
 516.00  1.1246E-007
 516.50  1.3069E-007
 517.00  1.4470E-007
 517.50  1.3948E-007
 518.00  1.2865E-007
 518.50  1.4571E-007
 519.00  1.3714E-007
 519.50  1.6366E-007
 520.00  1.4585E-007
 520.50  1.2626E-007
 521.00  8.5104E-008
 521.50  5.0737E-008
 522.00  6.0093E-009
 522.50  0.0000E+000
 523.00  0.0000E+000
 523.50  0.0000E+000
 524.00  0.0000E+000
 524.50  0.0000E+000
 525.00  5.9262E-011
 525.50  4.0892E-009
 526.00  3.1402E-008
 526.50  8.6324E-008
 527.00  1.2158E-007
 527.50  1.3140E-007
 528.00  1.0662E-007
 528.50  7.5206E-008
 529.00  5.1728E-008
 529.50  3.9388E-008
 530.00  4.3607E-008
 530.50  4.8530E-008
 531.00  1.5802E-008
 531.50  0.0000E+000
 532.00  0.0000E+000
 532.50  0.0000E+000
 533.00  0.0000E+000
 533.50  0.0000E+000
 534.00  0.0000E+000
 534.50  0.0000E+000
 535.00  0.0000E+000
 535.50  0.0000E+000
 536.00  0.0000E+000
 536.50  0.0000E+000
 537.00  0.0000E+000
 537.50  0.0000E+000
 538.00  0.0000E+000
 538.50  0.0000E+000
 539.00  0.0000E+000
 539.50  0.0000E+000
 540.00  0.0000E+000
 540.50  0.0000E+000
 541.00  6.1565E-008
 541.50  1.2073E-007
 542.00  1.5638E-007
 542.50  1.3492E-007
 543.00  9.7007E-008
 543.50  6.9126E-008
 544.00  7.9497E-008
 544.50  7.6990E-008
 545.00  8.9276E-008
 545.50  9.6482E-008
 546.00  6.4618E-008
 546.50  3.9431E-008
 547.00  4.3808E-008
 547.50  4.1529E-008
 548.00  3.9097E-008
 548.50  1.6792E-008
 549.00  0.0000E+000
 549.50  0.0000E+000
 550.00  0.0000E+000
 550.50  2.8223E-009
 551.00  9.2908E-009
 551.50  2.8775E-008
 552.00  4.4247E-008
 552.50  3.2750E-008
 553.00  0.0000E+000
 553.50  0.0000E+000
 554.00  0.0000E+000
 554.50  0.0000E+000
 555.00  0.0000E+000
 555.50  0.0000E+000
 556.00  0.0000E+000
 556.50  7.8874E-009
 557.00  4.7909E-009
 557.50  1.7428E-010
 558.00  0.0000E+000
 558.50  0.0000E+000
 559.00  0.0000E+000
 559.50  0.0000E+000
 560.00  0.0000E+000
 560.50  0.0000E+000
 561.00  0.0000E+000
 561.50  0.0000E+000
 562.00  0.0000E+000
 562.50  0.0000E+000
 563.00  0.0000E+000
 563.50  0.0000E+000
 564.00  0.0000E+000
 564.50  0.0000E+000
 565.00  0.0000E+000
 565.50  0.0000E+000
 566.00  0.0000E+000
 566.50  0.0000E+000
 567.00  0.0000E+000
 567.50  0.0000E+000
 568.00  0.0000E+000
 568.50  0.0000E+000
 569.00  0.0000E+000
 569.50  0.0000E+000
 570.00  0.0000E+000
 570.50  0.0000E+000
 571.00  0.0000E+000
 571.50  0.0000E+000
 572.00  0.0000E+000
 572.50  0.0000E+000
 573.00  0.0000E+000
 573.50  0.0000E+000
 574.00  0.0000E+000
 574.50  0.0000E+000
 575.00  9.3405E-008
 575.50  1.1951E-007
 576.00  5.6919E-008
 576.50  3.7840E-008
 577.00  6.1064E-008
 577.50  4.0652E-008
 578.00  6.1563E-008
 578.50  1.1346E-007
 579.00  9.3656E-008
 579.50  4.0950E-008
 580.00  4.3469E-009
 580.50  0.0000E+000
 581.00  0.0000E+000
 581.50  0.0000E+000
 582.00  0.0000E+000
 582.50  0.0000E+000
 583.00  0.0000E+000
 583.50  1.6847E-008
 584.00  1.7235E-008
 584.50  0.0000E+000
 585.00  0.0000E+000
 585.50  0.0000E+000
 586.00  0.0000E+000
 586.50  1.3124E-007
 587.00  2.8008E-007
 587.50  3.3421E-007
 588.00  2.7159E-007
 588.50  2.0185E-007
 589.00  1.4785E-007
 589.50  1.6843E-007
 590.00  1.7085E-007
 590.50  1.7542E-007
 591.00  2.4609E-007
 591.50  2.8840E-007
 592.00  3.2669E-007
 592.50  4.4295E-007
 593.00  4.3828E-007
 593.50  4.2489E-007
 594.00  5.1127E-007
 594.50  5.6259E-007
 595.00  6.2005E-007
 595.50  6.9401E-007
 596.00  6.5283E-007
 596.50  5.0824E-007
 597.00  3.5454E-007
 597.50  2.2503E-007
 598.00  1.8267E-007
 598.50  1.4263E-007
 599.00  1.6054E-007
 599.50  1.8686E-007
 600.00  1.9903E-007
 600.50  1.8339E-007
 601.00  1.2015E-007
 601.50  2.2190E-008
 602.00  0.0000E+000
 602.50  0.0000E+000
 603.00  0.0000E+000
 603.50  2.0351E-008
 604.00  1.0297E-007
 604.50  1.7217E-007
 605.00  1.3085E-007
 605.50  1.6965E-007
 606.00  1.8915E-007
 606.50  2.1730E-007
 607.00  2.3034E-007
 607.50  2.5738E-007
 608.00  2.5837E-007
 608.50  3.1428E-007
 609.00  4.7164E-007
 609.50  6.3334E-007
 610.00  7.5966E-007
 610.50  9.6547E-007
 611.00  1.0081E-006
 611.50  9.5403E-007
 612.00  9.5540E-007
 612.50  9.0738E-007
 613.00  8.4943E-007
 613.50  8.6158E-007
 614.00  8.8666E-007
 614.50  8.3791E-007
 615.00  8.6080E-007
 615.50  9.5018E-007
 616.00  9.8479E-007
 616.50  1.1727E-006
 617.00  1.3688E-006
 617.50  1.5045E-006
 618.00  1.5586E-006
 618.50  1.5738E-006
 619.00  1.5726E-006
 619.50  1.5816E-006
 620.00  1.6190E-006
 620.50  1.6714E-006
 621.00  1.7042E-006
 621.50  1.7441E-006
 622.00  1.7063E-006
 622.50  1.6343E-006
 623.00  1.5477E-006
 623.50  1.4910E-006
 624.00  1.4703E-006
 624.50  1.5394E-006
 625.00  1.6822E-006
 625.50  1.8883E-006
 626.00  1.9872E-006
 626.50  2.0908E-006
 627.00  2.1367E-006
 627.50  2.0948E-006
 628.00  2.1334E-006
 628.50  2.2302E-006
 629.00  2.4061E-006
 629.50  2.6386E-006
 630.00  2.9165E-006
 630.50  3.1293E-006
 631.00  3.2936E-006
 631.50  3.3649E-006
 632.00  3.4217E-006
 632.50  3.4833E-006
 633.00  3.5782E-006
 633.50  3.7585E-006
 634.00  4.0024E-006
 634.50  4.2834E-006
 635.00  4.6177E-006
 635.50  4.9384E-006
 636.00  5.2231E-006
 636.50  5.4794E-006
 637.00  5.6980E-006
 637.50  5.7892E-006
 638.00  5.8853E-006
 638.50  6.0060E-006
 639.00  6.1612E-006
 639.50  6.2858E-006
 640.00  6.4959E-006
 640.50  6.7025E-006
 641.00  6.8588E-006
 641.50  7.0859E-006
 642.00  7.4597E-006
 642.50  7.9510E-006
 643.00  8.5522E-006
 643.50  9.2115E-006
 644.00  9.9987E-006
 644.50  1.0721E-005
 645.00  1.1390E-005
 645.50  1.2031E-005
 646.00  1.2667E-005
 646.50  1.3241E-005
 647.00  1.3855E-005
 647.50  1.4488E-005
 648.00  1.5087E-005
 648.50  1.5694E-005
 649.00  1.6320E-005
 649.50  1.7036E-005
 650.00  1.7930E-005
 650.50  1.8966E-005
 651.00  2.0063E-005
 651.50  2.1167E-005
 652.00  2.2309E-005
 652.50  2.3359E-005
 653.00  2.4486E-005
 653.50  2.5734E-005
 654.00  2.6979E-005
 654.50  2.8277E-005
 655.00  2.9696E-005
 655.50  3.1160E-005
 656.00  3.2635E-005
 656.50  3.4185E-005
 657.00  3.5872E-005
 657.50  3.7492E-005
 658.00  3.9139E-005
 658.50  4.0905E-005
 659.00  4.2878E-005
 659.50  4.4950E-005
 660.00  4.7000E-005
 660.50  4.9210E-005
 661.00  5.1568E-005
 661.50  5.3783E-005
 662.00  5.6205E-005
 662.50  5.9035E-005
 663.00  6.1951E-005
 663.50  6.5021E-005
 664.00  6.8374E-005
 664.50  7.1719E-005
 665.00  7.4910E-005
 665.50  7.8105E-005
 666.00  8.1331E-005
 666.50  8.4743E-005
 667.00  8.8384E-005
 667.50  9.2180E-005
 668.00  9.5983E-005
 668.50  9.9633E-005
 669.00  1.0307E-004
 669.50  1.0651E-004
 670.00  1.1006E-004
 670.50  1.1360E-004
 671.00  1.1734E-004
 671.50  1.2107E-004
 672.00  1.2452E-004
 672.50  1.2785E-004
 673.00  1.3091E-004
 673.50  1.3370E-004
 674.00  1.3608E-004
 674.50  1.3786E-004
 675.00  1.3903E-004
 675.50  1.3969E-004
 676.00  1.3979E-004
 676.50  1.3952E-004
 677.00  1.3889E-004
 677.50  1.3788E-004
 678.00  1.3607E-004
 678.50  1.3363E-004
 679.00  1.3071E-004
 679.50  1.2735E-004
 680.00  1.2375E-004
 680.50  1.2016E-004
 681.00  1.1665E-004
 681.50  1.1306E-004
 682.00  1.0953E-004
 682.50  1.0605E-004
 683.00  1.0237E-004
 683.50  9.8495E-005
 684.00  9.4515E-005
 684.50  9.0345E-005
 685.00  8.6168E-005
 685.50  8.2207E-005
 686.00  7.8568E-005
 686.50  7.5474E-005
 687.00  7.2390E-005
 687.50  6.9507E-005
 688.00  6.6637E-005
 688.50  6.3600E-005
 689.00  6.0586E-005
 689.50  5.7775E-005
 690.00  5.5120E-005
 690.50  5.2587E-005
 691.00  5.0084E-005
 691.50  4.7678E-005
 692.00  4.5356E-005
 692.50  4.2917E-005
 693.00  4.0448E-005
 693.50  3.8177E-005
 694.00  3.6006E-005
 694.50  3.4118E-005
 695.00  3.2366E-005
 695.50  3.0778E-005
 696.00  2.9186E-005
 696.50  2.7587E-005
 697.00  2.5968E-005
 697.50  2.4645E-005
 698.00  2.3588E-005
 698.50  2.2592E-005
 699.00  2.1539E-005
 699.50  2.0488E-005
 700.00  1.9219E-005
 700.50  1.7900E-005
 701.00  1.6586E-005
 701.50  1.5494E-005
 702.00  1.4717E-005
 702.50  1.4089E-005
 703.00  1.3636E-005
 703.50  1.3132E-005
 704.00  1.2470E-005
 704.50  1.1829E-005
 705.00  1.1192E-005
 705.50  1.0556E-005
 706.00  1.0126E-005
 706.50  9.7160E-006
 707.00  9.2501E-006
 707.50  8.8289E-006
 708.00  8.4694E-006
 708.50  8.2356E-006
 709.00  7.8987E-006
 709.50  7.3698E-006
 710.00  6.8271E-006
 710.50  6.3726E-006
 711.00  6.0000E-006
 711.50  5.8769E-006
 712.00  5.9289E-006
 712.50  5.7982E-006
 713.00  5.4566E-006
 713.50  4.9869E-006
 714.00  4.6777E-006
 714.50  4.5277E-006
 715.00  4.7610E-006
 715.50  4.8487E-006
 716.00  5.0221E-006
 716.50  4.8736E-006
 717.00  4.6334E-006
 717.50  4.4086E-006
 718.00  4.3792E-006
 718.50  4.3733E-006
 719.00  4.3323E-006
 719.50  4.2443E-006
 720.00  4.1630E-006
 720.50  3.9745E-006
 721.00  3.8186E-006
 721.50  3.8031E-006
 722.00  3.8318E-006
 722.50  3.9273E-006
 723.00  4.1302E-006
 723.50  4.1780E-006
 724.00  4.3300E-006
 724.50  4.2060E-006
 725.00  4.0743E-006
 725.50  3.7548E-006
 726.00  3.3504E-006
 726.50  3.0053E-006
 727.00  2.8516E-006
 727.50  2.7597E-006
 728.00  2.8483E-006
 728.50  3.0110E-006
 729.00  3.1928E-006
 729.50  3.2332E-006
 730.00  3.2927E-006
 730.50  3.2574E-006
 731.00  2.9674E-006
 731.50  2.6168E-006
 732.00  2.2117E-006
 732.50  1.8136E-006
 733.00  1.6047E-006
 733.50  1.6802E-006
 734.00  1.7082E-006
 734.50  1.7005E-006
 735.00  1.5859E-006
 735.50  1.4444E-006
 736.00  1.2995E-006
 736.50  1.2059E-006
 737.00  1.3046E-006
 737.50  1.5183E-006
 738.00  1.3291E-006
 738.50  1.3255E-006
 739.00  1.5683E-006
 739.50  1.6347E-006
 740.00  1.9333E-006
 740.50  2.3414E-006
 741.00  2.5801E-006
 741.50  2.8830E-006
 742.00  3.1976E-006
 742.50  3.3153E-006
 743.00  3.2868E-006
 743.50  3.0432E-006
 744.00  2.6950E-006
 744.50  2.3140E-006
 745.00  2.0109E-006
 745.50  1.9501E-006
 746.00  1.8547E-006
 746.50  1.8507E-006
 747.00  1.9401E-006
 747.50  1.9590E-006
 748.00  2.0649E-006
 748.50  2.7170E-006
 749.00  3.1322E-006
 749.50  3.4996E-006
 750.00  3.5484E-006
 750.50  3.3712E-006
 751.00  3.1147E-006
 751.50  2.9656E-006
 752.00  2.9101E-006
 752.50  2.9854E-006
 753.00  2.7771E-006
 753.50  2.2559E-006
 754.00  1.7170E-006
 754.50  1.0888E-006
 755.00  9.2773E-007
 755.50  1.1880E-006
 756.00  1.7169E-006
 756.50  2.2105E-006
 757.00  2.6324E-006
 757.50  2.5883E-006
 758.00  2.3088E-006
 758.50  2.0264E-006
 759.00  1.8455E-006
 759.50  1.6132E-006
 760.00  1.5429E-006
 760.50  1.2642E-006
 761.00  7.4152E-007
 761.50  2.5299E-007
 762.00  3.0824E-008
 762.50  0.0000E+000
 763.00  0.0000E+000
 763.50  0.0000E+000
 764.00  0.0000E+000
 764.50  0.0000E+000
 765.00  1.5735E-010
 765.50  5.6049E-009
 766.00  0.0000E+000
 766.50  0.0000E+000
 767.00  0.0000E+000
 767.50  0.0000E+000
 768.00  0.0000E+000
 768.50  0.0000E+000
 769.00  0.0000E+000
 769.50  5.3509E-008
 770.00  4.1015E-008
 770.50  0.0000E+000
 771.00  2.7377E-007
 771.50  7.0076E-007
 772.00  7.7348E-007
 772.50  1.4208E-006
 773.00  1.8504E-006
 773.50  1.2632E-006
 774.00  6.8017E-007
 774.50  2.7844E-007
 775.00  5.2757E-008
 775.50  0.0000E+000
 776.00  0.0000E+000
 776.50  1.5249E-009
 777.00  3.0439E-008
 777.50  1.3609E-007
 778.00  3.6943E-007
 778.50  5.3935E-007
 779.00  4.0752E-007
 779.50  1.3050E-007
 780.00  9.2446E-009
 780.50  0.0000E+000
 781.00  0.0000E+000
 781.50  0.0000E+000
 782.00  0.0000E+000
 782.50  0.0000E+000
 783.00  2.0938E-007
 783.50  1.6852E-009
 784.00  3.6276E-008
 784.50  1.8556E-007
 785.00  3.6715E-007
 785.50  2.8883E-007
 786.00  4.2404E-007
 786.50  4.1043E-007
 787.00  3.3470E-007
 787.50  3.0162E-007
 788.00  3.5061E-007
 788.50  2.5475E-007
 789.00  1.4287E-007
 789.50  3.1196E-008
 790.00  0.0000E+000
 790.50  0.0000E+000
 791.00  0.0000E+000
 791.50  0.0000E+000
 792.00  1.0368E-007
 792.50  2.8875E-007
 793.00  2.2824E-007
 793.50  9.9618E-008
 794.00  1.1245E-007
 794.50  5.2238E-008
 795.00  0.0000E+000
 795.50  0.0000E+000
 796.00  0.0000E+000
 796.50  0.0000E+000
 797.00  0.0000E+000
 797.50  0.0000E+000
 798.00  0.0000E+000
 798.50  0.0000E+000
 799.00  0.0000E+000
 799.50  0.0000E+000
 800.00  0.0000E+000
 800.50  0.0000E+000
 801.00  0.0000E+000
 801.50  0.0000E+000
 802.00  0.0000E+000
 802.50  0.0000E+000
 803.00  0.0000E+000
 803.50  0.0000E+000
 804.00  0.0000E+000
 804.50  0.0000E+000
 805.00  0.0000E+000
 805.50  0.0000E+000
 806.00  0.0000E+000
 806.50  0.0000E+000
 807.00  0.0000E+000
 807.50  1.8655E-008
 808.00  1.8853E-007
 808.50  2.8569E-007
 809.00  1.3216E-007
 809.50  9.3870E-008
 810.00  2.9756E-007
 810.50  2.9396E-007
 811.00  2.1709E-007
 811.50  2.5114E-007
 812.00  2.7783E-007
 812.50  4.3390E-007
 813.00  9.1055E-007
 813.50  1.6960E-006
 814.00  1.9833E-006
 814.50  2.0017E-006
 815.00  1.5236E-006
 815.50  6.5445E-007
 816.00  6.7700E-008
 816.50  0.0000E+000
 817.00  0.0000E+000
 817.50  0.0000E+000
 818.00  0.0000E+000
 818.50  0.0000E+000
 819.00  0.0000E+000
 819.50  0.0000E+000
 820.00  0.0000E+000
 820.50  0.0000E+000
 821.00  8.7053E-007
 821.50  1.8032E-006
 822.00  2.4046E-006
 822.50  2.3488E-006
 823.00  2.4039E-006
 823.50  2.1021E-006
 824.00  1.7374E-006
 824.50  1.3355E-006
 825.00  1.1475E-006
 825.50  1.0417E-006
 826.00  1.1161E-006
 826.50  1.4718E-006
 827.00  2.1181E-006
 827.50  2.6661E-006
 828.00  2.7246E-006
 828.50  2.6260E-006
 829.00  2.3021E-006
 829.50  1.6903E-006
 830.00  1.0019E-006
 830.50  8.2171E-007
 831.00  4.0583E-007
 831.50  3.6081E-008
 832.00  1.2564E-010
 832.50  9.5910E-010
 833.00  5.2819E-008
 833.50  4.0656E-007
 834.00  7.9852E-007
 834.50  1.2503E-006
 835.00  2.0723E-006
 835.50  2.4206E-006
 836.00  1.9574E-006
 836.50  1.2661E-006
 837.00  5.8929E-007
 837.50  1.6451E-007
 838.00  0.0000E+000
 838.50  0.0000E+000
 839.00  0.0000E+000
 839.50  0.0000E+000
 840.00  0.0000E+000
 840.50  1.1306E-008
 841.00  5.9425E-007
 841.50  9.7526E-007
 842.00  1.1965E-006
 842.50  1.2212E-006
 843.00  8.3648E-007
 843.50  1.2926E-007
 844.00  0.0000E+000
 844.50  0.0000E+000
 845.00  0.0000E+000
 845.50  0.0000E+000
 846.00  0.0000E+000
 846.50  0.0000E+000
 847.00  0.0000E+000
 847.50  0.0000E+000
 848.00  0.0000E+000
 848.50  0.0000E+000
 849.00  3.4541E-007
 849.50  9.5555E-007
 850.00  1.6021E-006
 850.50  1.7856E-006
 851.00  1.3257E-006
 851.50  9.3762E-007
 852.00  7.9619E-007
 852.50  8.4166E-007
 853.00  1.6822E-006
 853.50  2.1865E-006
 854.00  1.9100E-006
 854.50  1.4212E-006
 855.00  4.3995E-007
 855.50  0.0000E+000
 856.00  0.0000E+000
 856.50  0.0000E+000
 857.00  0.0000E+000
 857.50  1.3985E-007
 858.00  5.5150E-007
 858.50  5.6800E-007
 859.00  2.7121E-007
 859.50  1.0864E-007
 860.00  0.0000E+000
 860.50  0.0000E+000
 861.00  0.0000E+000
 861.50  0.0000E+000
 862.00  0.0000E+000
 862.50  0.0000E+000
 863.00  0.0000E+000
 863.50  1.7057E-007
 864.00  9.6555E-007
 864.50  1.2673E-006
 865.00  1.0001E-006
 865.50  4.4534E-009
 866.00  0.0000E+000
 866.50  0.0000E+000
 867.00  0.0000E+000
 867.50  0.0000E+000
 868.00  0.0000E+000
 868.50  0.0000E+000
 869.00  0.0000E+000
 869.50  0.0000E+000
 870.00  0.0000E+000
 870.50  0.0000E+000
 871.00  0.0000E+000
 871.50  0.0000E+000
 872.00  0.0000E+000
 872.50  0.0000E+000
 873.00  0.0000E+000
 873.50  0.0000E+000
 874.00  0.0000E+000
 874.50  0.0000E+000
 875.00  0.0000E+000
 875.50  0.0000E+000
 876.00  0.0000E+000
 876.50  0.0000E+000
 877.00  0.0000E+000
 877.50  6.9816E-007
 878.00  1.6311E-006
 878.50  1.8575E-006
 879.00  1.1815E-006
 879.50  7.5229E-007
 880.00  4.5368E-007
 880.50  3.7690E-008
 881.00  0.0000E+000
 881.50  0.0000E+000
 882.00  0.0000E+000
 882.50  0.0000E+000
 883.00  0.0000E+000
 883.50  0.0000E+000
 884.00  0.0000E+000
 884.50  0.0000E+000
 885.00  0.0000E+000
 885.50  0.0000E+000
 886.00  4.8605E-007
 886.50  2.0300E-007
 887.00  0.0000E+000
 887.50  0.0000E+000
 888.00  0.0000E+000
 888.50  0.0000E+000
 889.00  5.7700E-007
 889.50  1.0709E-006
 890.00  1.2292E-006
 890.50  1.7250E-006
 891.00  2.1032E-006
 891.50  1.7114E-006
 892.00  1.4670E-006
 892.50  1.1384E-006
 893.00  6.6331E-007
 893.50  0.0000E+000
 894.00  0.0000E+000
 894.50  0.0000E+000
 895.00  0.0000E+000
 895.50  0.0000E+000
 896.00  0.0000E+000
 896.50  0.0000E+000
 897.00  0.0000E+000
 897.50  0.0000E+000
 898.00  0.0000E+000
 898.50  0.0000E+000
 899.00  0.0000E+000
 899.50  0.0000E+000
 900.00  0.0000E+000
 900.50  0.0000E+000
 901.00  0.0000E+000
 901.50  0.0000E+000
 902.00  0.0000E+000
 902.50  0.0000E+000
 903.00  0.0000E+000
 903.50  0.0000E+000
 904.00  0.0000E+000
 904.50  0.0000E+000
 905.00  6.1554E-008
 905.50  7.1965E-007
 906.00  2.0800E-006
 906.50  2.5861E-006
 907.00  2.8238E-006
 907.50  2.8437E-006
 908.00  2.4354E-006
 908.50  1.5049E-006
 909.00  4.9337E-007
 909.50  0.0000E+000
 910.00  0.0000E+000
 910.50  0.0000E+000
 911.00  0.0000E+000
 911.50  0.0000E+000
 912.00  0.0000E+000
 912.50  0.0000E+000
 913.00  0.0000E+000
 913.50  0.0000E+000
 914.00  0.0000E+000
 914.50  0.0000E+000
 915.00  0.0000E+000
 915.50  0.0000E+000
 916.00  0.0000E+000
 916.50  0.0000E+000
 917.00  0.0000E+000
 917.50  6.0296E-009
 918.00  1.8018E-007
 918.50  2.2147E-007
 919.00  0.0000E+000
 919.50  0.0000E+000
 920.00  0.0000E+000
 920.50  0.0000E+000
 921.00  0.0000E+000
 921.50  0.0000E+000
 922.00  0.0000E+000
 922.50  0.0000E+000
 923.00  0.0000E+000
 923.50  0.0000E+000
 924.00  0.0000E+000
 924.50  0.0000E+000
 925.00  0.0000E+000
 925.50  0.0000E+000
 926.00  0.0000E+000
 926.50  1.2075E-007
 927.00  7.0069E-007
 927.50  7.6688E-007
 928.00  1.6962E-007
 928.50  0.0000E+000
 929.00  0.0000E+000
 929.50  0.0000E+000
 930.00  0.0000E+000
 930.50  0.0000E+000
 931.00  0.0000E+000
 931.50  0.0000E+000
 932.00  1.3959E-006
 932.50  6.8014E-006
 933.00  9.1803E-006
 933.50  1.0738E-005
 934.00  8.7602E-006
 934.50  7.9267E-006
 935.00  4.0317E-006
 935.50  9.2309E-007
 936.00  1.0923E-007
 936.50  0.0000E+000
 937.00  0.0000E+000
 937.50  0.0000E+000
 938.00  0.0000E+000
 938.50  1.2735E-007
 939.00  1.2088E-006
 939.50  2.9634E-006
 940.00  4.5610E-006
 940.50  5.2388E-006
 941.00  5.0689E-006
 941.50  4.2804E-006
 942.00  2.3011E-006
 942.50  4.4702E-007
 943.00  0.0000E+000
 943.50  0.0000E+000
 944.00  0.0000E+000
 944.50  0.0000E+000
 945.00  0.0000E+000
 945.50  0.0000E+000
 946.00  0.0000E+000
 946.50  0.0000E+000
 947.00  0.0000E+000
 947.50  0.0000E+000
 948.00  0.0000E+000
 948.50  0.0000E+000
 949.00  0.0000E+000
 949.50  0.0000E+000
 950.00  0.0000E+000
 950.50  0.0000E+000
 951.00  0.0000E+000
 951.50  0.0000E+000
 952.00  0.0000E+000
 952.50  0.0000E+000
 953.00  0.0000E+000
 953.50  0.0000E+000
 954.00  0.0000E+000
 954.50  0.0000E+000
 955.00  0.0000E+000
 955.50  0.0000E+000
 956.00  0.0000E+000
 956.50  0.0000E+000
 957.00  0.0000E+000
 957.50  0.0000E+000
 958.00  0.0000E+000
 958.50  0.0000E+000
 959.00  0.0000E+000
 959.50  0.0000E+000
 960.00  0.0000E+000
 960.50  0.0000E+000
 961.00  0.0000E+000
 961.50  0.0000E+000
 962.00  0.0000E+000
 962.50  0.0000E+000
 963.00  0.0000E+000
 963.50  4.0047E-008
 964.00  1.3588E-009
 964.50  7.8708E-008
 965.00  0.0000E+000
 965.50  0.0000E+000
 966.00  0.0000E+000
 966.50  0.0000E+000
 967.00  0.0000E+000
 967.50  0.0000E+000
 968.00  0.0000E+000
 968.50  0.0000E+000
 969.00  0.0000E+000
 969.50  0.0000E+000
 970.00  0.0000E+000
 970.50  0.0000E+000
 971.00  0.0000E+000
 971.50  0.0000E+000
 972.00  0.0000E+000
 972.50  0.0000E+000
 973.00  0.0000E+000
 973.50  0.0000E+000
 974.00  0.0000E+000
 974.50  0.0000E+000
 975.00  0.0000E+000
 975.50  0.0000E+000
 976.00  1.7390E-007
 976.50  1.9699E-006
 977.00  2.7830E-006
 977.50  1.3842E-006
 978.00  4.8210E-006
 978.50  5.0531E-006
 979.00  2.6988E-006
 979.50  2.7769E-007
 980.00  0.0000E+000
 980.50  0.0000E+000
 981.00  0.0000E+000
 981.50  0.0000E+000
 982.00  0.0000E+000
 982.50  0.0000E+000
 983.00  0.0000E+000
 983.50  0.0000E+000
 984.00  0.0000E+000
 984.50  0.0000E+000
 985.00  0.0000E+000
 985.50  0.0000E+000
 986.00  0.0000E+000
 986.50  2.2971E-006
 987.00  1.1536E-005
 987.50  2.0962E-005
 988.00  3.0913E-005
 988.50  3.6960E-005
 989.00  3.7049E-005
 989.50  3.1223E-005
 990.00  2.7541E-005
 990.50  3.0214E-005
 991.00  3.8372E-005
 991.50  4.4188E-005
 992.00  4.5361E-005
 992.50  4.3108E-005
 993.00  3.4307E-005
 993.50  2.0797E-005
 994.00  1.1852E-005
 994.50  9.5865E-006
 995.00  3.0501E-006
 995.50  0.0000E+000
 996.00  2.0865E-006
 996.50  9.3186E-007
 997.00  6.6969E-008
 997.50  0.0000E+000
 998.00  0.0000E+000
 998.50  0.0000E+000
 999.00  0.0000E+000
 999.50  0.0000E+000
1000.00  0.0000E+000
1000.50  0.0000E+000
1001.00  0.0000E+000
1001.50  0.0000E+000
1002.00  0.0000E+000
1002.50  0.0000E+000
1003.00  0.0000E+000
1003.50  0.0000E+000
1004.00  0.0000E+000
1004.50  0.0000E+000
1005.00  0.0000E+000
1005.50  0.0000E+000
1006.00  0.0000E+000
1006.50  0.0000E+000
1007.00  0.0000E+000
1007.50  0.0000E+000
1008.00  0.0000E+000
1008.50  0.0000E+000
1009.00  0.0000E+000
1009.50  0.0000E+000
1010.00  0.0000E+000
1010.50  0.0000E+000
1011.00  0.0000E+000
1011.50  0.0000E+000
1012.00  0.0000E+000
1012.50  0.0000E+000
1013.00  0.0000E+000
1013.50  0.0000E+000
1014.00  0.0000E+000
1014.50  0.0000E+000
1015.00  0.0000E+000
1015.50  0.0000E+000
1016.00  0.0000E+000
1016.50  0.0000E+000
1017.00  0.0000E+000
1017.50  0.0000E+000
1018.00  0.0000E+000
1018.50  0.0000E+000
1019.00  0.0000E+000
1019.50  0.0000E+000
1020.00  0.0000E+000
1020.50  0.0000E+000
1021.00  0.0000E+000
1021.50  0.0000E+000
1022.00  0.0000E+000
1022.50  0.0000E+000
1023.00  0.0000E+000
1023.50  0.0000E+000
1024.00  0.0000E+000
1024.50  0.0000E+000
1025.00  0.0000E+000
1025.50  0.0000E+000
1026.00  0.0000E+000
1026.50  0.0000E+000
1027.00  0.0000E+000
1027.50  0.0000E+000
1028.00  0.0000E+000
1028.50  0.0000E+000
1029.00  0.0000E+000
1029.50  0.0000E+000
1030.00  0.0000E+000
1030.50  0.0000E+000
1031.00  0.0000E+000
1031.50  0.0000E+000
1032.00  0.0000E+000
1032.50  0.0000E+000
1033.00  0.0000E+000
1033.50  0.0000E+000
1034.00  0.0000E+000
1034.50  0.0000E+000
1035.00  0.0000E+000
1035.50  0.0000E+000
1036.00  0.0000E+000
1036.50  0.0000E+000
1037.00  0.0000E+000
1037.50  0.0000E+000
1038.00  0.0000E+000
1038.50  0.0000E+000
1039.00  0.0000E+000
1039.50  0.0000E+000
1040.00  0.0000E+000
1040.50  0.0000E+000
1041.00  0.0000E+000
1041.50  0.0000E+000
1042.00  0.0000E+000
1042.50  0.0000E+000
1043.00  0.0000E+000
1043.50  0.0000E+000
1044.00  0.0000E+000
1044.50  0.0000E+000
1045.00  0.0000E+000
1045.50  0.0000E+000
1046.00  0.0000E+000
1046.50  0.0000E+000
1047.00  0.0000E+000
1047.50  0.0000E+000
1048.00  0.0000E+000
1048.50  0.0000E+000
1049.00  0.0000E+000
1049.50  0.0000E+000
1050.00  0.0000E+000
1050.50  0.0000E+000
1051.00  0.0000E+000
1051.50  0.0000E+000
1052.00  0.0000E+000
1052.50  0.0000E+000
1053.00  0.0000E+000
1053.50  0.0000E+000
1054.00  0.0000E+000
1054.50  0.0000E+000
1055.00  0.0000E+000
1055.50  0.0000E+000
1056.00  0.0000E+000
1056.50  0.0000E+000
1057.00  0.0000E+000
1057.50  0.0000E+000
1058.00  0.0000E+000
1058.50  0.0000E+000
1059.00  0.0000E+000
1059.50  0.0000E+000
1060.00  0.0000E+000
1060.50  0.0000E+000
1061.00  0.0000E+000
1061.50  0.0000E+000
1062.00  0.0000E+000
1062.50  0.0000E+000
1063.00  0.0000E+000
1063.50  0.0000E+000
1064.00  0.0000E+000
1064.50  0.0000E+000
1065.00  0.0000E+000
1065.50  0.0000E+000
1066.00  0.0000E+000
1066.50  0.0000E+000
1067.00  0.0000E+000
1067.50  0.0000E+000
1068.00  0.0000E+000
1068.50  0.0000E+000
1069.00  0.0000E+000
1069.50  0.0000E+000
1070.00  0.0000E+000
1070.50  0.0000E+000
1071.00  0.0000E+000
1071.50  0.0000E+000
1072.00  0.0000E+000
1072.50  0.0000E+000
1073.00  0.0000E+000
1073.50  0.0000E+000
1074.00  0.0000E+000
1074.50  0.0000E+000
1075.00  0.0000E+000
1075.50  0.0000E+000
1076.00  0.0000E+000
1076.50  0.0000E+000
1077.00  0.0000E+000
1077.50  0.0000E+000
1078.00  0.0000E+000
1078.50  0.0000E+000
1079.00  0.0000E+000
1079.50  0.0000E+000
1080.00  0.0000E+000
1080.50  0.0000E+000
1081.00  0.0000E+000
1081.50  0.0000E+000
1082.00  0.0000E+000
1082.50  0.0000E+000
1083.00  0.0000E+000
1083.50  0.0000E+000
1084.00  0.0000E+000
1084.50  0.0000E+000
1085.00  0.0000E+000
1085.50  0.0000E+000
1086.00  0.0000E+000
1086.50  0.0000E+000
1087.00  0.0000E+000
1087.50  0.0000E+000
1088.00  0.0000E+000
1088.50  0.0000E+000
1089.00  0.0000E+000
1089.50  0.0000E+000
1090.00  0.0000E+000
1090.50  0.0000E+000
1091.00  0.0000E+000
1091.50  0.0000E+000
1092.00  0.0000E+000
1092.50  0.0000E+000
1093.00  0.0000E+000
1093.50  0.0000E+000
1094.00  0.0000E+000
1094.50  0.0000E+000
1095.00  0.0000E+000
1095.50  0.0000E+000
1096.00  0.0000E+000
1096.50  0.0000E+000
1097.00  0.0000E+000
1097.50  0.0000E+000
1098.00  0.0000E+000
1098.50  0.0000E+000
1099.00  0.0000E+000
1099.50  0.0000E+000
1100.00  0.0000E+000
1100.50  0.0000E+000
1101.00  0.0000E+000
1101.50  0.0000E+000
1102.00  0.0000E+000
1102.50  0.0000E+000
1103.00  0.0000E+000
1103.50  0.0000E+000
1104.00  0.0000E+000
1104.50  0.0000E+000
1105.00  0.0000E+000
1105.50  0.0000E+000
1106.00  0.0000E+000
1106.50  0.0000E+000
1107.00  0.0000E+000
1107.50  0.0000E+000
1108.00  0.0000E+000
1108.50  0.0000E+000
1109.00  0.0000E+000
1109.50  0.0000E+000
1110.00  0.0000E+000
1110.50  0.0000E+000
1111.00  0.0000E+000
1111.50  0.0000E+000
1112.00  0.0000E+000
1112.50  0.0000E+000
1113.00  0.0000E+000
1113.50  0.0000E+000
1114.00  0.0000E+000
1114.50  0.0000E+000
1115.00  0.0000E+000
1115.50  0.0000E+000
1116.00  0.0000E+000
1116.50  0.0000E+000
1117.00  0.0000E+000
1117.50  0.0000E+000
1118.00  0.0000E+000
1118.50  0.0000E+000
1119.00  0.0000E+000
1119.50  0.0000E+000
1120.00  0.0000E+000
1120.50  0.0000E+000
1121.00  0.0000E+000
1121.50  0.0000E+000
1122.00  0.0000E+000
1122.50  0.0000E+000
1123.00  0.0000E+000
1123.50  0.0000E+000
1124.00  0.0000E+000
1124.50  0.0000E+000
1125.00  0.0000E+000
1125.50  0.0000E+000
1126.00  0.0000E+000
1126.50  0.0000E+000
1127.00  0.0000E+000
1127.50  0.0000E+000
: 6
