# Supplementary material for: A photoconversion model for full spectral programming and multiplexing of optogenetic systems
Source: Mol Syst Biol. 2017 Apr 24;13(4):926. doi: 10.15252/msb.20167456 (PMC5408778; doi:10.15252/msb.20167456)
Supplement: Supplementary file 11 — Dataset EV3 [file MSB-13-926-s011.zip › dataset_ev3_led_data/led_calibration_data/EO_04/Jennie_c1/raw/17.IRR]

" File: 160129_calibrations\post-calibration\Jen
" RAD->  Wave:647.21nm  Pix:1050  Val:  0.000  Time:400ms  Avg:2  Sm:1  Sg:1  Tc:off  SNAP  Xt:1  Ch:1  Xtrig wnmcal >RAD-IS6.CAL
 180.00  0.0000E+000
 180.50  0.0000E+000
 181.00  0.0000E+000
 181.50  0.0000E+000
 182.00  0.0000E+000
 182.50  0.0000E+000
 183.00  0.0000E+000
 183.50  0.0000E+000
 184.00  0.0000E+000
 184.50  0.0000E+000
 185.00  0.0000E+000
 185.50  0.0000E+000
 186.00  0.0000E+000
 186.50  0.0000E+000
 187.00  0.0000E+000
 187.50  0.0000E+000
 188.00  0.0000E+000
 188.50  0.0000E+000
 189.00  0.0000E+000
 189.50  0.0000E+000
 190.00  0.0000E+000
 190.50  0.0000E+000
 191.00  0.0000E+000
 191.50  0.0000E+000
 192.00  0.0000E+000
 192.50  0.0000E+000
 193.00  0.0000E+000
 193.50  0.0000E+000
 194.00  0.0000E+000
 194.50  0.0000E+000
 195.00  0.0000E+000
 195.50  0.0000E+000
 196.00  0.0000E+000
 196.50  0.0000E+000
 197.00  0.0000E+000
 197.50  0.0000E+000
 198.00  0.0000E+000
 198.50  0.0000E+000
 199.00  0.0000E+000
 199.50  0.0000E+000
 200.00  0.0000E+000
 200.50  0.0000E+000
 201.00  0.0000E+000
 201.50  0.0000E+000
 202.00  0.0000E+000
 202.50  0.0000E+000
 203.00  0.0000E+000
 203.50  0.0000E+000
 204.00  0.0000E+000
 204.50  0.0000E+000
 205.00  0.0000E+000
 205.50  0.0000E+000
 206.00  0.0000E+000
 206.50  0.0000E+000
 207.00  0.0000E+000
 207.50  0.0000E+000
 208.00  0.0000E+000
 208.50  0.0000E+000
 209.00  0.0000E+000
 209.50  0.0000E+000
 210.00  0.0000E+000
 210.50  0.0000E+000
 211.00  0.0000E+000
 211.50  0.0000E+000
 212.00  0.0000E+000
 212.50  0.0000E+000
 213.00  0.0000E+000
 213.50  0.0000E+000
 214.00  0.0000E+000
 214.50  0.0000E+000
 215.00  0.0000E+000
 215.50  0.0000E+000
 216.00  0.0000E+000
 216.50  0.0000E+000
 217.00  0.0000E+000
 217.50  0.0000E+000
 218.00  0.0000E+000
 218.50  0.0000E+000
 219.00  0.0000E+000
 219.50  0.0000E+000
 220.00  0.0000E+000
 220.50  0.0000E+000
 221.00  0.0000E+000
 221.50  0.0000E+000
 222.00  0.0000E+000
 222.50  0.0000E+000
 223.00  0.0000E+000
 223.50  0.0000E+000
 224.00  0.0000E+000
 224.50  0.0000E+000
 225.00  0.0000E+000
 225.50  0.0000E+000
 226.00  0.0000E+000
 226.50  0.0000E+000
 227.00  0.0000E+000
 227.50  0.0000E+000
 228.00  0.0000E+000
 228.50  0.0000E+000
 229.00  0.0000E+000
 229.50  0.0000E+000
 230.00  0.0000E+000
 230.50  0.0000E+000
 231.00  0.0000E+000
 231.50  0.0000E+000
 232.00  0.0000E+000
 232.50  0.0000E+000
 233.00  0.0000E+000
 233.50  0.0000E+000
 234.00  0.0000E+000
 234.50  0.0000E+000
 235.00  0.0000E+000
 235.50  0.0000E+000
 236.00  0.0000E+000
 236.50  0.0000E+000
 237.00  0.0000E+000
 237.50  0.0000E+000
 238.00  0.0000E+000
 238.50  0.0000E+000
 239.00  0.0000E+000
 239.50  0.0000E+000
 240.00  0.0000E+000
 240.50  0.0000E+000
 241.00  0.0000E+000
 241.50  0.0000E+000
 242.00  0.0000E+000
 242.50  0.0000E+000
 243.00  0.0000E+000
 243.50  0.0000E+000
 244.00  0.0000E+000
 244.50  0.0000E+000
 245.00  0.0000E+000
 245.50  0.0000E+000
 246.00  0.0000E+000
 246.50  0.0000E+000
 247.00  0.0000E+000
 247.50  0.0000E+000
 248.00  0.0000E+000
 248.50  0.0000E+000
 249.00  0.0000E+000
 249.50  0.0000E+000
 250.00  0.0000E+000
 250.50  0.0000E+000
 251.00  0.0000E+000
 251.50  0.0000E+000
 252.00  0.0000E+000
 252.50  0.0000E+000
 253.00  0.0000E+000
 253.50  0.0000E+000
 254.00  0.0000E+000
 254.50  0.0000E+000
 255.00  0.0000E+000
 255.50  0.0000E+000
 256.00  0.0000E+000
 256.50  0.0000E+000
 257.00  0.0000E+000
 257.50  0.0000E+000
 258.00  0.0000E+000
 258.50  0.0000E+000
 259.00  0.0000E+000
 259.50  0.0000E+000
 260.00  0.0000E+000
 260.50  0.0000E+000
 261.00  0.0000E+000
 261.50  0.0000E+000
 262.00  0.0000E+000
 262.50  0.0000E+000
 263.00  0.0000E+000
 263.50  0.0000E+000
 264.00  0.0000E+000
 264.50  0.0000E+000
 265.00  0.0000E+000
 265.50  0.0000E+000
 266.00  0.0000E+000
 266.50  0.0000E+000
 267.00  0.0000E+000
 267.50  0.0000E+000
 268.00  0.0000E+000
 268.50  0.0000E+000
 269.00  0.0000E+000
 269.50  0.0000E+000
 270.00  0.0000E+000
 270.50  0.0000E+000
 271.00  0.0000E+000
 271.50  0.0000E+000
 272.00  0.0000E+000
 272.50  0.0000E+000
 273.00  0.0000E+000
 273.50  0.0000E+000
 274.00  0.0000E+000
 274.50  0.0000E+000
 275.00  0.0000E+000
 275.50  0.0000E+000
 276.00  0.0000E+000
 276.50  0.0000E+000
 277.00  0.0000E+000
 277.50  0.0000E+000
 278.00  0.0000E+000
 278.50  0.0000E+000
 279.00  0.0000E+000
 279.50  0.0000E+000
 280.00  0.0000E+000
 280.50  0.0000E+000
 281.00  0.0000E+000
 281.50  0.0000E+000
 282.00  0.0000E+000
 282.50  0.0000E+000
 283.00  0.0000E+000
 283.50  0.0000E+000
 284.00  0.0000E+000
 284.50  0.0000E+000
 285.00  0.0000E+000
 285.50  0.0000E+000
 286.00  0.0000E+000
 286.50  0.0000E+000
 287.00  0.0000E+000
 287.50  0.0000E+000
 288.00  0.0000E+000
 288.50  0.0000E+000
 289.00  0.0000E+000
 289.50  0.0000E+000
 290.00  0.0000E+000
 290.50  0.0000E+000
 291.00  0.0000E+000
 291.50  0.0000E+000
 292.00  0.0000E+000
 292.50  0.0000E+000
 293.00  0.0000E+000
 293.50  0.0000E+000
 294.00  0.0000E+000
 294.50  0.0000E+000
 295.00  0.0000E+000
 295.50  0.0000E+000
 296.00  0.0000E+000
 296.50  0.0000E+000
 297.00  0.0000E+000
 297.50  0.0000E+000
 298.00  0.0000E+000
 298.50  0.0000E+000
 299.00  0.0000E+000
 299.50  0.0000E+000
 300.00  0.0000E+000
 300.50  0.0000E+000
 301.00  0.0000E+000
 301.50  0.0000E+000
 302.00  0.0000E+000
 302.50  0.0000E+000
 303.00  0.0000E+000
 303.50  0.0000E+000
 304.00  0.0000E+000
 304.50  0.0000E+000
 305.00  0.0000E+000
 305.50  0.0000E+000
 306.00  0.0000E+000
 306.50  0.0000E+000
 307.00  0.0000E+000
 307.50  0.0000E+000
 308.00  0.0000E+000
 308.50  0.0000E+000
 309.00  0.0000E+000
 309.50  0.0000E+000
 310.00  0.0000E+000
 310.50  0.0000E+000
 311.00  0.0000E+000
 311.50  0.0000E+000
 312.00  0.0000E+000
 312.50  0.0000E+000
 313.00  0.0000E+000
 313.50  0.0000E+000
 314.00  0.0000E+000
 314.50  0.0000E+000
 315.00  0.0000E+000
 315.50  0.0000E+000
 316.00  0.0000E+000
 316.50  0.0000E+000
 317.00  0.0000E+000
 317.50  0.0000E+000
 318.00  0.0000E+000
 318.50  0.0000E+000
 319.00  0.0000E+000
 319.50  0.0000E+000
 320.00  0.0000E+000
 320.50  0.0000E+000
 321.00  0.0000E+000
 321.50  0.0000E+000
 322.00  0.0000E+000
 322.50  0.0000E+000
 323.00  0.0000E+000
 323.50  0.0000E+000
 324.00  0.0000E+000
 324.50  0.0000E+000
 325.00  0.0000E+000
 325.50  0.0000E+000
 326.00  0.0000E+000
 326.50  0.0000E+000
 327.00  0.0000E+000
 327.50  0.0000E+000
 328.00  0.0000E+000
 328.50  0.0000E+000
 329.00  0.0000E+000
 329.50  0.0000E+000
 330.00  0.0000E+000
 330.50  0.0000E+000
 331.00  0.0000E+000
 331.50  0.0000E+000
 332.00  0.0000E+000
 332.50  0.0000E+000
 333.00  0.0000E+000
 333.50  0.0000E+000
 334.00  0.0000E+000
 334.50  0.0000E+000
 335.00  0.0000E+000
 335.50  0.0000E+000
 336.00  0.0000E+000
 336.50  0.0000E+000
 337.00  0.0000E+000
 337.50  0.0000E+000
 338.00  0.0000E+000
 338.50  0.0000E+000
 339.00  0.0000E+000
 339.50  0.0000E+000
 340.00  0.0000E+000
 340.50  0.0000E+000
 341.00  0.0000E+000
 341.50  0.0000E+000
 342.00  0.0000E+000
 342.50  0.0000E+000
 343.00  0.0000E+000
 343.50  0.0000E+000
 344.00  0.0000E+000
 344.50  0.0000E+000
 345.00  0.0000E+000
 345.50  0.0000E+000
 346.00  0.0000E+000
 346.50  0.0000E+000
 347.00  0.0000E+000
 347.50  0.0000E+000
 348.00  0.0000E+000
 348.50  0.0000E+000
 349.00  0.0000E+000
 349.50  0.0000E+000
 350.00  0.0000E+000
 350.50  0.0000E+000
 351.00  0.0000E+000
 351.50  0.0000E+000
 352.00  0.0000E+000
 352.50  0.0000E+000
 353.00  0.0000E+000
 353.50  0.0000E+000
 354.00  0.0000E+000
 354.50  0.0000E+000
 355.00  0.0000E+000
 355.50  0.0000E+000
 356.00  0.0000E+000
 356.50  0.0000E+000
 357.00  0.0000E+000
 357.50  0.0000E+000
 358.00  0.0000E+000
 358.50  0.0000E+000
 359.00  0.0000E+000
 359.50  0.0000E+000
 360.00  0.0000E+000
 360.50  0.0000E+000
 361.00  0.0000E+000
 361.50  0.0000E+000
 362.00  0.0000E+000
 362.50  0.0000E+000
 363.00  0.0000E+000
 363.50  0.0000E+000
 364.00  0.0000E+000
 364.50  0.0000E+000
 365.00  0.0000E+000
 365.50  0.0000E+000
 366.00  3.4460E-010
 366.50  1.9071E-008
 367.00  2.9202E-008
 367.50  1.7614E-008
 368.00  1.1478E-009
 368.50  0.0000E+000
 369.00  0.0000E+000
 369.50  0.0000E+000
 370.00  0.0000E+000
 370.50  0.0000E+000
 371.00  0.0000E+000
 371.50  0.0000E+000
 372.00  0.0000E+000
 372.50  0.0000E+000
 373.00  0.0000E+000
 373.50  0.0000E+000
 374.00  0.0000E+000
 374.50  0.0000E+000
 375.00  0.0000E+000
 375.50  0.0000E+000
 376.00  0.0000E+000
 376.50  0.0000E+000
 377.00  2.0028E-008
 377.50  5.2572E-008
 378.00  2.0840E-008
 378.50  0.0000E+000
 379.00  0.0000E+000
 379.50  0.0000E+000
 380.00  0.0000E+000
 380.50  0.0000E+000
 381.00  0.0000E+000
 381.50  0.0000E+000
 382.00  0.0000E+000
 382.50  0.0000E+000
 383.00  0.0000E+000
 383.50  0.0000E+000
 384.00  0.0000E+000
 384.50  0.0000E+000
 385.00  0.0000E+000
 385.50  0.0000E+000
 386.00  3.1029E-008
 386.50  7.0287E-008
 387.00  1.1117E-007
 387.50  1.1108E-007
 388.00  7.5635E-008
 388.50  2.6395E-008
 389.00  2.7196E-009
 389.50  0.0000E+000
 390.00  0.0000E+000
 390.50  0.0000E+000
 391.00  0.0000E+000
 391.50  0.0000E+000
 392.00  0.0000E+000
 392.50  0.0000E+000
 393.00  0.0000E+000
 393.50  0.0000E+000
 394.00  0.0000E+000
 394.50  0.0000E+000
 395.00  0.0000E+000
 395.50  9.5939E-008
 396.00  1.9867E-007
 396.50  2.0721E-007
 397.00  2.3641E-007
 397.50  2.0002E-007
 398.00  1.2752E-007
 398.50  7.8727E-008
 399.00  3.5987E-008
 399.50  3.5357E-008
 400.00  2.9370E-008
 400.50  3.1550E-008
 401.00  1.3025E-008
 401.50  1.3299E-009
 402.00  0.0000E+000
 402.50  0.0000E+000
 403.00  0.0000E+000
 403.50  0.0000E+000
 404.00  0.0000E+000
 404.50  0.0000E+000
 405.00  0.0000E+000
 405.50  0.0000E+000
 406.00  0.0000E+000
 406.50  0.0000E+000
 407.00  0.0000E+000
 407.50  0.0000E+000
 408.00  0.0000E+000
 408.50  0.0000E+000
 409.00  0.0000E+000
 409.50  0.0000E+000
 410.00  0.0000E+000
 410.50  0.0000E+000
 411.00  2.4178E-009
 411.50  4.2128E-008
 412.00  1.2965E-007
 412.50  2.0439E-007
 413.00  2.4418E-007
 413.50  1.3723E-007
 414.00  1.0635E-007
 414.50  4.3624E-008
 415.00  2.7265E-009
 415.50  4.0628E-009
 416.00  2.8386E-009
 416.50  0.0000E+000
 417.00  0.0000E+000
 417.50  0.0000E+000
 418.00  0.0000E+000
 418.50  0.0000E+000
 419.00  0.0000E+000
 419.50  0.0000E+000
 420.00  0.0000E+000
 420.50  1.5928E-009
 421.00  2.5328E-008
 421.50  4.6151E-009
 422.00  0.0000E+000
 422.50  0.0000E+000
 423.00  0.0000E+000
 423.50  0.0000E+000
 424.00  0.0000E+000
 424.50  0.0000E+000
 425.00  0.0000E+000
 425.50  0.0000E+000
 426.00  0.0000E+000
 426.50  0.0000E+000
 427.00  0.0000E+000
 427.50  0.0000E+000
 428.00  0.0000E+000
 428.50  0.0000E+000
 429.00  0.0000E+000
 429.50  0.0000E+000
 430.00  0.0000E+000
 430.50  0.0000E+000
 431.00  0.0000E+000
 431.50  8.2290E-008
 432.00  2.0113E-007
 432.50  2.1877E-007
 433.00  2.1860E-007
 433.50  2.7786E-007
 434.00  3.2254E-007
 434.50  3.4813E-007
 435.00  3.7889E-007
 435.50  4.2322E-007
 436.00  3.6611E-007
 436.50  3.1319E-007
 437.00  2.6732E-007
 437.50  2.2229E-007
 438.00  1.5396E-007
 438.50  1.0353E-007
 439.00  6.0908E-008
 439.50  2.8668E-008
 440.00  1.8471E-008
 440.50  4.2155E-009
 441.00  0.0000E+000
 441.50  0.0000E+000
 442.00  0.0000E+000
 442.50  0.0000E+000
 443.00  0.0000E+000
 443.50  0.0000E+000
 444.00  0.0000E+000
 444.50  0.0000E+000
 445.00  0.0000E+000
 445.50  1.2880E-008
 446.00  2.8649E-008
 446.50  3.4163E-008
 447.00  3.2055E-008
 447.50  1.5067E-008
 448.00  1.3269E-008
 448.50  7.3705E-009
 449.00  9.3199E-010
 449.50  0.0000E+000
 450.00  0.0000E+000
 450.50  0.0000E+000
 451.00  0.0000E+000
 451.50  0.0000E+000
 452.00  0.0000E+000
 452.50  0.0000E+000
 453.00  0.0000E+000
 453.50  0.0000E+000
 454.00  0.0000E+000
 454.50  0.0000E+000
 455.00  0.0000E+000
 455.50  0.0000E+000
 456.00  0.0000E+000
 456.50  0.0000E+000
 457.00  0.0000E+000
 457.50  0.0000E+000
 458.00  0.0000E+000
 458.50  0.0000E+000
 459.00  0.0000E+000
 459.50  0.0000E+000
 460.00  0.0000E+000
 460.50  0.0000E+000
 461.00  0.0000E+000
 461.50  0.0000E+000
 462.00  1.5164E-008
 462.50  5.5542E-008
 463.00  8.1653E-008
 463.50  8.5180E-008
 464.00  7.9831E-008
 464.50  5.7110E-008
 465.00  5.1078E-008
 465.50  6.0369E-008
 466.00  8.7051E-008
 466.50  1.5680E-007
 467.00  2.4363E-007
 467.50  3.0966E-007
 468.00  3.2858E-007
 468.50  3.3853E-007
 469.00  2.6592E-007
 469.50  1.9237E-007
 470.00  1.3173E-007
 470.50  1.1915E-007
 471.00  9.2392E-008
 471.50  6.6069E-008
 472.00  3.9355E-008
 472.50  8.5500E-009
 473.00  0.0000E+000
 473.50  0.0000E+000
 474.00  0.0000E+000
 474.50  0.0000E+000
 475.00  0.0000E+000
 475.50  0.0000E+000
 476.00  0.0000E+000
 476.50  0.0000E+000
 477.00  0.0000E+000
 477.50  0.0000E+000
 478.00  0.0000E+000
 478.50  0.0000E+000
 479.00  0.0000E+000
 479.50  0.0000E+000
 480.00  0.0000E+000
 480.50  0.0000E+000
 481.00  0.0000E+000
 481.50  0.0000E+000
 482.00  0.0000E+000
 482.50  0.0000E+000
 483.00  0.0000E+000
 483.50  0.0000E+000
 484.00  0.0000E+000
 484.50  0.0000E+000
 485.00  0.0000E+000
 485.50  0.0000E+000
 486.00  0.0000E+000
 486.50  0.0000E+000
 487.00  0.0000E+000
 487.50  0.0000E+000
 488.00  0.0000E+000
 488.50  0.0000E+000
 489.00  0.0000E+000
 489.50  1.0473E-009
 490.00  4.5248E-009
 490.50  0.0000E+000
 491.00  0.0000E+000
 491.50  0.0000E+000
 492.00  0.0000E+000
 492.50  0.0000E+000
 493.00  0.0000E+000
 493.50  0.0000E+000
 494.00  0.0000E+000
 494.50  0.0000E+000
 495.00  0.0000E+000
 495.50  0.0000E+000
 496.00  0.0000E+000
 496.50  0.0000E+000
 497.00  0.0000E+000
 497.50  0.0000E+000
 498.00  0.0000E+000
 498.50  0.0000E+000
 499.00  0.0000E+000
 499.50  0.0000E+000
 500.00  0.0000E+000
 500.50  0.0000E+000
 501.00  0.0000E+000
 501.50  0.0000E+000
 502.00  0.0000E+000
 502.50  0.0000E+000
 503.00  1.5685E-008
 503.50  4.5273E-008
 504.00  4.0638E-008
 504.50  3.8923E-008
 505.00  7.3358E-008
 505.50  8.3053E-008
 506.00  8.4200E-008
 506.50  1.0541E-007
 507.00  1.4665E-007
 507.50  1.8119E-007
 508.00  2.2619E-007
 508.50  2.6238E-007
 509.00  2.1525E-007
 509.50  1.5568E-007
 510.00  1.0521E-007
 510.50  4.0939E-008
 511.00  0.0000E+000
 511.50  0.0000E+000
 512.00  0.0000E+000
 512.50  0.0000E+000
 513.00  0.0000E+000
 513.50  0.0000E+000
 514.00  0.0000E+000
 514.50  0.0000E+000
 515.00  0.0000E+000
 515.50  0.0000E+000
 516.00  0.0000E+000
 516.50  0.0000E+000
 517.00  0.0000E+000
 517.50  9.6070E-010
 518.00  4.5042E-010
 518.50  0.0000E+000
 519.00  0.0000E+000
 519.50  0.0000E+000
 520.00  0.0000E+000
 520.50  0.0000E+000
 521.00  0.0000E+000
 521.50  0.0000E+000
 522.00  4.1859E-009
 522.50  3.6882E-008
 523.00  1.0619E-007
 523.50  1.4605E-007
 524.00  1.5587E-007
 524.50  1.7975E-007
 525.00  1.8883E-007
 525.50  1.2400E-007
 526.00  7.7209E-008
 526.50  2.3282E-008
 527.00  0.0000E+000
 527.50  0.0000E+000
 528.00  0.0000E+000
 528.50  0.0000E+000
 529.00  0.0000E+000
 529.50  0.0000E+000
 530.00  0.0000E+000
 530.50  0.0000E+000
 531.00  1.6280E-009
 531.50  1.9833E-008
 532.00  4.8224E-008
 532.50  6.0846E-008
 533.00  7.7955E-008
 533.50  7.1410E-008
 534.00  6.1389E-008
 534.50  4.6185E-008
 535.00  1.2889E-008
 535.50  1.5688E-010
 536.00  0.0000E+000
 536.50  0.0000E+000
 537.00  0.0000E+000
 537.50  0.0000E+000
 538.00  0.0000E+000
 538.50  0.0000E+000
 539.00  0.0000E+000
 539.50  0.0000E+000
 540.00  0.0000E+000
 540.50  4.5452E-008
 541.00  4.7112E-008
 541.50  5.0430E-008
 542.00  6.6553E-008
 542.50  5.6676E-008
 543.00  2.2878E-008
 543.50  1.4822E-008
 544.00  1.4956E-009
 544.50  0.0000E+000
 545.00  0.0000E+000
 545.50  0.0000E+000
 546.00  0.0000E+000
 546.50  0.0000E+000
 547.00  5.0666E-009
 547.50  7.3583E-008
 548.00  1.3144E-007
 548.50  1.7952E-007
 549.00  2.1076E-007
 549.50  1.7443E-007
 550.00  1.5603E-007
 550.50  2.1355E-007
 551.00  1.6617E-007
 551.50  7.8320E-008
 552.00  5.2544E-008
 552.50  0.0000E+000
 553.00  0.0000E+000
 553.50  0.0000E+000
 554.00  0.0000E+000
 554.50  0.0000E+000
 555.00  0.0000E+000
 555.50  0.0000E+000
 556.00  0.0000E+000
 556.50  0.0000E+000
 557.00  0.0000E+000
 557.50  0.0000E+000
 558.00  1.7450E-008
 558.50  4.9383E-008
 559.00  9.6094E-008
 559.50  8.0716E-008
 560.00  2.9505E-008
 560.50  0.0000E+000
 561.00  0.0000E+000
 561.50  0.0000E+000
 562.00  0.0000E+000
 562.50  0.0000E+000
 563.00  1.5461E-009
 563.50  0.0000E+000
 564.00  0.0000E+000
 564.50  2.1216E-009
 565.00  1.6017E-008
 565.50  3.8203E-008
 566.00  4.7662E-008
 566.50  1.7720E-008
 567.00  0.0000E+000
 567.50  0.0000E+000
 568.00  0.0000E+000
 568.50  0.0000E+000
 569.00  1.6869E-008
 569.50  1.0221E-008
 570.00  3.1539E-010
 570.50  1.6755E-009
 571.00  2.6459E-009
 571.50  4.9649E-009
 572.00  0.0000E+000
 572.50  0.0000E+000
 573.00  0.0000E+000
 573.50  0.0000E+000
 574.00  0.0000E+000
 574.50  0.0000E+000
 575.00  0.0000E+000
 575.50  0.0000E+000
 576.00  0.0000E+000
 576.50  0.0000E+000
 577.00  4.6377E-009
 577.50  6.5741E-008
 578.00  1.7315E-007
 578.50  2.5205E-007
 579.00  3.1433E-007
 579.50  3.1460E-007
 580.00  2.3288E-007
 580.50  1.8838E-007
 581.00  1.6603E-007
 581.50  1.2459E-007
 582.00  1.0562E-007
 582.50  3.1953E-008
 583.00  0.0000E+000
 583.50  0.0000E+000
 584.00  0.0000E+000
 584.50  0.0000E+000
 585.00  0.0000E+000
 585.50  1.5976E-008
 586.00  2.5562E-009
 586.50  2.5921E-009
 587.00  8.5716E-008
 587.50  1.0174E-007
 588.00  1.1438E-007
 588.50  1.6964E-007
 589.00  2.7436E-007
 589.50  3.6967E-007
 590.00  3.7856E-007
 590.50  3.4455E-007
 591.00  3.1646E-007
 591.50  2.9842E-007
 592.00  2.6591E-007
 592.50  3.4493E-007
 593.00  2.3381E-007
 593.50  1.2624E-007
 594.00  7.5179E-008
 594.50  1.3429E-007
 595.00  2.0342E-007
 595.50  3.3040E-007
 596.00  3.5328E-007
 596.50  2.0116E-007
 597.00  3.2452E-008
 597.50  0.0000E+000
 598.00  0.0000E+000
 598.50  0.0000E+000
 599.00  0.0000E+000
 599.50  0.0000E+000
 600.00  0.0000E+000
 600.50  0.0000E+000
 601.00  0.0000E+000
 601.50  0.0000E+000
 602.00  0.0000E+000
 602.50  0.0000E+000
 603.00  0.0000E+000
 603.50  0.0000E+000
 604.00  0.0000E+000
 604.50  0.0000E+000
 605.00  0.0000E+000
 605.50  0.0000E+000
 606.00  0.0000E+000
 606.50  0.0000E+000
 607.00  0.0000E+000
 607.50  0.0000E+000
 608.00  0.0000E+000
 608.50  3.9366E-011
 609.00  2.3614E-011
 609.50  0.0000E+000
 610.00  0.0000E+000
 610.50  0.0000E+000
 611.00  0.0000E+000
 611.50  0.0000E+000
 612.00  0.0000E+000
 612.50  0.0000E+000
 613.00  8.3821E-009
 613.50  4.0596E-008
 614.00  4.5836E-008
 614.50  1.2887E-008
 615.00  0.0000E+000
 615.50  0.0000E+000
 616.00  0.0000E+000
 616.50  0.0000E+000
 617.00  0.0000E+000
 617.50  0.0000E+000
 618.00  0.0000E+000
 618.50  1.0402E-008
 619.00  6.3079E-008
 619.50  5.0665E-008
 620.00  9.3757E-009
 620.50  0.0000E+000
 621.00  0.0000E+000
 621.50  0.0000E+000
 622.00  0.0000E+000
 622.50  0.0000E+000
 623.00  0.0000E+000
 623.50  5.7925E-008
 624.00  1.4969E-007
 624.50  1.8896E-007
 625.00  2.9882E-007
 625.50  3.7748E-007
 626.00  4.2624E-007
 626.50  4.9132E-007
 627.00  5.3454E-007
 627.50  6.2148E-007
 628.00  6.2991E-007
 628.50  5.5849E-007
 629.00  5.0612E-007
 629.50  4.2669E-007
 630.00  1.9307E-007
 630.50  2.3857E-008
 631.00  0.0000E+000
 631.50  0.0000E+000
 632.00  0.0000E+000
 632.50  0.0000E+000
 633.00  0.0000E+000
 633.50  0.0000E+000
 634.00  0.0000E+000
 634.50  0.0000E+000
 635.00  0.0000E+000
 635.50  0.0000E+000
 636.00  5.2262E-008
 636.50  9.6862E-008
 637.00  1.2542E-007
 637.50  2.6797E-008
 638.00  9.2865E-008
 638.50  1.7266E-007
 639.00  2.3853E-007
 639.50  2.9039E-007
 640.00  3.5963E-007
 640.50  4.1146E-007
 641.00  4.3350E-007
 641.50  5.0068E-007
 642.00  5.6376E-007
 642.50  5.5124E-007
 643.00  5.7569E-007
 643.50  5.1800E-007
 644.00  4.7310E-007
 644.50  5.5615E-007
 645.00  7.0120E-007
 645.50  8.5931E-007
 646.00  1.1833E-006
 646.50  1.4708E-006
 647.00  1.6576E-006
 647.50  1.8999E-006
 648.00  2.0388E-006
 648.50  1.9764E-006
 649.00  1.9830E-006
 649.50  2.0373E-006
 650.00  2.0371E-006
 650.50  2.2041E-006
 651.00  2.3237E-006
 651.50  2.3594E-006
 652.00  2.2588E-006
 652.50  2.1763E-006
 653.00  2.1791E-006
 653.50  2.2430E-006
 654.00  2.4307E-006
 654.50  2.6625E-006
 655.00  2.7108E-006
 655.50  2.7182E-006
 656.00  2.8059E-006
 656.50  2.8261E-006
 657.00  2.9403E-006
 657.50  3.2204E-006
 658.00  3.3738E-006
 658.50  3.5211E-006
 659.00  3.6136E-006
 659.50  3.6217E-006
 660.00  3.4853E-006
 660.50  3.5800E-006
 661.00  3.8895E-006
 661.50  4.0942E-006
 662.00  4.4936E-006
 662.50  5.2340E-006
 663.00  5.8440E-006
 663.50  6.3083E-006
 664.00  7.2508E-006
 664.50  8.0201E-006
 665.00  8.4911E-006
 665.50  9.0139E-006
 666.00  9.4791E-006
 666.50  9.8071E-006
 667.00  1.0268E-005
 667.50  1.0644E-005
 668.00  1.0829E-005
 668.50  1.0928E-005
 669.00  1.1070E-005
 669.50  1.1243E-005
 670.00  1.1797E-005
 670.50  1.2479E-005
 671.00  1.3527E-005
 671.50  1.4397E-005
 672.00  1.5098E-005
 672.50  1.5705E-005
 673.00  1.6215E-005
 673.50  1.6623E-005
 674.00  1.7123E-005
 674.50  1.7694E-005
 675.00  1.8311E-005
 675.50  1.9025E-005
 676.00  1.9904E-005
 676.50  2.0769E-005
 677.00  2.1759E-005
 677.50  2.2943E-005
 678.00  2.4137E-005
 678.50  2.5178E-005
 679.00  2.6435E-005
 679.50  2.7536E-005
 680.00  2.8638E-005
 680.50  2.9872E-005
 681.00  3.1194E-005
 681.50  3.2416E-005
 682.00  3.3754E-005
 682.50  3.5272E-005
 683.00  3.6686E-005
 683.50  3.8262E-005
 684.00  4.0016E-005
 684.50  4.1755E-005
 685.00  4.3481E-005
 685.50  4.5626E-005
 686.00  4.7688E-005
 686.50  4.9891E-005
 687.00  5.2091E-005
 687.50  5.4404E-005
 688.00  5.6889E-005
 688.50  5.9714E-005
 689.00  6.2588E-005
 689.50  6.5639E-005
 690.00  6.8702E-005
 690.50  7.1481E-005
 691.00  7.4491E-005
 691.50  7.7852E-005
 692.00  8.1485E-005
 692.50  8.5422E-005
 693.00  8.9312E-005
 693.50  9.3172E-005
 694.00  9.6828E-005
 694.50  1.0043E-004
 695.00  1.0423E-004
 695.50  1.0809E-004
 696.00  1.1199E-004
 696.50  1.1592E-004
 697.00  1.1974E-004
 697.50  1.2346E-004
 698.00  1.2691E-004
 698.50  1.2985E-004
 699.00  1.3236E-004
 699.50  1.3402E-004
 700.00  1.3522E-004
 700.50  1.3591E-004
 701.00  1.3615E-004
 701.50  1.3595E-004
 702.00  1.3539E-004
 702.50  1.3431E-004
 703.00  1.3272E-004
 703.50  1.3049E-004
 704.00  1.2771E-004
 704.50  1.2466E-004
 705.00  1.2113E-004
 705.50  1.1743E-004
 706.00  1.1379E-004
 706.50  1.1018E-004
 707.00  1.0651E-004
 707.50  1.0301E-004
 708.00  9.9466E-005
 708.50  9.5917E-005
 709.00  9.2264E-005
 709.50  8.8445E-005
 710.00  8.4713E-005
 710.50  8.0905E-005
 711.00  7.7077E-005
 711.50  7.3331E-005
 712.00  6.9781E-005
 712.50  6.6318E-005
 713.00  6.3068E-005
 713.50  6.0078E-005
 714.00  5.7348E-005
 714.50  5.4613E-005
 715.00  5.2341E-005
 715.50  4.9741E-005
 716.00  4.6998E-005
 716.50  4.4314E-005
 717.00  4.1675E-005
 717.50  3.9031E-005
 718.00  3.6677E-005
 718.50  3.4269E-005
 719.00  3.1823E-005
 719.50  2.9454E-005
 720.00  2.7372E-005
 720.50  2.5570E-005
 721.00  2.4044E-005
 721.50  2.2737E-005
 722.00  2.1585E-005
 722.50  2.0222E-005
 723.00  1.9019E-005
 723.50  1.7943E-005
 724.00  1.6773E-005
 724.50  1.5896E-005
 725.00  1.5304E-005
 725.50  1.4711E-005
 726.00  1.4226E-005
 726.50  1.4044E-005
 727.00  1.3599E-005
 727.50  1.3082E-005
 728.00  1.2645E-005
 728.50  1.2032E-005
 729.00  1.1459E-005
 729.50  1.0884E-005
 730.00  1.0444E-005
 730.50  1.0149E-005
 731.00  9.8947E-006
 731.50  9.5492E-006
 732.00  9.0668E-006
 732.50  8.3948E-006
 733.00  7.7689E-006
 733.50  7.2261E-006
 734.00  6.8725E-006
 734.50  6.8139E-006
 735.00  6.8817E-006
 735.50  6.9622E-006
 736.00  7.0039E-006
 736.50  6.9371E-006
 737.00  6.7641E-006
 737.50  6.5701E-006
 738.00  6.3726E-006
 738.50  6.1894E-006
 739.00  5.9900E-006
 739.50  5.7246E-006
 740.00  5.2443E-006
 740.50  4.7664E-006
 741.00  4.3332E-006
 741.50  4.0360E-006
 742.00  3.8060E-006
 742.50  3.6062E-006
 743.00  3.3451E-006
 743.50  3.0790E-006
 744.00  2.8455E-006
 744.50  2.6048E-006
 745.00  2.3897E-006
 745.50  2.1668E-006
 746.00  2.0720E-006
 746.50  1.9631E-006
 747.00  1.8827E-006
 747.50  1.7562E-006
 748.00  2.0003E-006
 748.50  1.9208E-006
 749.00  2.1502E-006
 749.50  2.3089E-006
 750.00  2.4229E-006
 750.50  2.4612E-006
 751.00  2.6574E-006
 751.50  2.5805E-006
 752.00  2.4953E-006
 752.50  2.4981E-006
 753.00  2.5116E-006
 753.50  2.4874E-006
 754.00  2.5624E-006
 754.50  2.5819E-006
 755.00  2.2838E-006
 755.50  2.0270E-006
 756.00  1.9493E-006
 756.50  1.6207E-006
 757.00  1.4448E-006
 757.50  1.4772E-006
 758.00  1.4748E-006
 758.50  1.7830E-006
 759.00  2.3098E-006
 759.50  2.6828E-006
 760.00  2.9614E-006
 760.50  2.9503E-006
 761.00  2.8887E-006
 761.50  2.9123E-006
 762.00  2.9959E-006
 762.50  2.9413E-006
 763.00  2.6680E-006
 763.50  2.1764E-006
 764.00  1.7015E-006
 764.50  1.2378E-006
 765.00  1.0194E-006
 765.50  1.2113E-006
 766.00  1.6889E-006
 766.50  2.4062E-006
 767.00  2.6437E-006
 767.50  2.8115E-006
 768.00  2.6275E-006
 768.50  2.0058E-006
 769.00  1.5396E-006
 769.50  1.6472E-006
 770.00  1.4152E-006
 770.50  1.1199E-006
 771.00  1.3845E-006
 771.50  1.5284E-006
 772.00  1.1085E-006
 772.50  1.2419E-006
 773.00  1.1735E-006
 773.50  2.8336E-007
 774.00  0.0000E+000
 774.50  0.0000E+000
 775.00  0.0000E+000
 775.50  0.0000E+000
 776.00  0.0000E+000
 776.50  0.0000E+000
 777.00  0.0000E+000
 777.50  0.0000E+000
 778.00  6.7396E-008
 778.50  3.7808E-007
 779.00  1.0646E-006
 779.50  1.6400E-006
 780.00  2.2396E-006
 780.50  2.5894E-006
 781.00  3.0314E-006
 781.50  2.6494E-006
 782.00  2.6364E-006
 782.50  2.2155E-006
 783.00  1.9530E-006
 783.50  1.4100E-006
 784.00  1.4455E-006
 784.50  1.7638E-006
 785.00  2.4117E-006
 785.50  2.5234E-006
 786.00  2.5524E-006
 786.50  2.3053E-006
 787.00  1.5283E-006
 787.50  7.2474E-007
 788.00  2.4068E-007
 788.50  1.4247E-008
 789.00  1.8305E-008
 789.50  6.6938E-008
 790.00  1.3091E-007
 790.50  4.3089E-007
 791.00  4.4294E-007
 791.50  4.3023E-007
 792.00  6.2811E-007
 792.50  7.0902E-007
 793.00  7.0897E-007
 793.50  9.8621E-007
 794.00  1.0375E-006
 794.50  1.0040E-006
 795.00  1.0251E-006
 795.50  9.2612E-007
 796.00  8.7828E-007
 796.50  9.1870E-007
 797.00  9.4230E-007
 797.50  9.0116E-007
 798.00  6.6252E-007
 798.50  2.6047E-007
 799.00  5.8343E-008
 799.50  7.6999E-009
 800.00  4.2977E-009
 800.50  2.9905E-007
 801.00  5.5767E-007
 801.50  6.2727E-007
 802.00  4.7560E-007
 802.50  6.7602E-007
 803.00  6.7377E-007
 803.50  6.0890E-007
 804.00  7.5890E-007
 804.50  7.4453E-007
 805.00  6.9970E-007
 805.50  9.7632E-007
 806.00  1.1283E-006
 806.50  1.1887E-006
 807.00  1.1300E-006
 807.50  6.4823E-007
 808.00  1.4561E-007
 808.50  1.1003E-009
 809.00  0.0000E+000
 809.50  0.0000E+000
 810.00  0.0000E+000
 810.50  0.0000E+000
 811.00  0.0000E+000
 811.50  0.0000E+000
 812.00  0.0000E+000
 812.50  0.0000E+000
 813.00  0.0000E+000
 813.50  0.0000E+000
 814.00  0.0000E+000
 814.50  6.6157E-008
 815.00  3.7194E-007
 815.50  7.6529E-007
 816.00  1.1588E-006
 816.50  1.4756E-006
 817.00  1.3882E-006
 817.50  1.2244E-006
 818.00  1.0986E-006
 818.50  1.0261E-006
 819.00  1.1269E-006
 819.50  1.1489E-006
 820.00  8.7014E-007
 820.50  4.9983E-007
 821.00  2.8750E-008
 821.50  0.0000E+000
 822.00  0.0000E+000
 822.50  0.0000E+000
 823.00  6.7647E-009
 823.50  2.3676E-007
 824.00  1.1416E-006
 824.50  1.3069E-006
 825.00  1.0480E-006
 825.50  5.9869E-007
 826.00  2.1036E-007
 826.50  0.0000E+000
 827.00  0.0000E+000
 827.50  0.0000E+000
 828.00  0.0000E+000
 828.50  0.0000E+000
 829.00  0.0000E+000
 829.50  0.0000E+000
 830.00  0.0000E+000
 830.50  0.0000E+000
 831.00  0.0000E+000
 831.50  0.0000E+000
 832.00  0.0000E+000
 832.50  0.0000E+000
 833.00  0.0000E+000
 833.50  0.0000E+000
 834.00  0.0000E+000
 834.50  0.0000E+000
 835.00  0.0000E+000
 835.50  0.0000E+000
 836.00  0.0000E+000
 836.50  0.0000E+000
 837.00  0.0000E+000
 837.50  6.6088E-008
 838.00  5.1925E-007
 838.50  1.1566E-006
 839.00  1.4935E-006
 839.50  1.2364E-006
 840.00  6.8050E-007
 840.50  2.6343E-007
 841.00  3.2005E-008
 841.50  0.0000E+000
 842.00  0.0000E+000
 842.50  0.0000E+000
 843.00  0.0000E+000
 843.50  0.0000E+000
 844.00  1.5072E-008
 844.50  1.6801E-007
 845.00  3.4515E-007
 845.50  4.7980E-007
 846.00  3.8342E-007
 846.50  3.7265E-007
 847.00  5.3203E-007
 847.50  7.2517E-007
 848.00  6.9919E-007
 848.50  8.0030E-007
 849.00  9.2265E-007
 849.50  1.0586E-006
 850.00  1.3051E-006
 850.50  1.5805E-006
 851.00  1.8883E-006
 851.50  2.0518E-006
 852.00  1.9863E-006
 852.50  2.1271E-006
 853.00  2.1137E-006
 853.50  1.5343E-006
 854.00  9.2518E-007
 854.50  2.3401E-007
 855.00  0.0000E+000
 855.50  0.0000E+000
 856.00  0.0000E+000
 856.50  0.0000E+000
 857.00  0.0000E+000
 857.50  0.0000E+000
 858.00  0.0000E+000
 858.50  0.0000E+000
 859.00  0.0000E+000
 859.50  0.0000E+000
 860.00  0.0000E+000
 860.50  0.0000E+000
 861.00  0.0000E+000
 861.50  0.0000E+000
 862.00  0.0000E+000
 862.50  5.4602E-007
 863.00  1.4546E-006
 863.50  1.8055E-006
 864.00  1.9863E-006
 864.50  1.4883E-006
 865.00  7.2404E-007
 865.50  3.1114E-009
 866.00  0.0000E+000
 866.50  0.0000E+000
 867.00  0.0000E+000
 867.50  1.2611E-007
 868.00  1.1248E-006
 868.50  2.7360E-006
 869.00  3.6408E-006
 869.50  4.3321E-006
 870.00  4.7260E-006
 870.50  4.6150E-006
 871.00  4.4658E-006
 871.50  4.1428E-006
 872.00  3.7526E-006
 872.50  4.5419E-006
 873.00  4.9517E-006
 873.50  4.2594E-006
 874.00  3.4692E-006
 874.50  2.2819E-006
 875.00  4.1092E-007
 875.50  0.0000E+000
 876.00  0.0000E+000
 876.50  0.0000E+000
 877.00  0.0000E+000
 877.50  0.0000E+000
 878.00  0.0000E+000
 878.50  0.0000E+000
 879.00  0.0000E+000
 879.50  0.0000E+000
 880.00  0.0000E+000
 880.50  0.0000E+000
 881.00  0.0000E+000
 881.50  0.0000E+000
 882.00  0.0000E+000
 882.50  0.0000E+000
 883.00  0.0000E+000
 883.50  0.0000E+000
 884.00  0.0000E+000
 884.50  0.0000E+000
 885.00  0.0000E+000
 885.50  0.0000E+000
 886.00  0.0000E+000
 886.50  0.0000E+000
 887.00  0.0000E+000
 887.50  0.0000E+000
 888.00  0.0000E+000
 888.50  3.3740E-007
 889.00  4.0610E-007
 889.50  8.0720E-007
 890.00  8.7862E-007
 890.50  3.4396E-007
 891.00  9.5696E-008
 891.50  5.7824E-007
 892.00  8.9033E-007
 892.50  2.3359E-006
 893.00  3.1852E-006
 893.50  3.4851E-006
 894.00  3.3604E-006
 894.50  2.6793E-006
 895.00  1.1994E-006
 895.50  3.1939E-007
 896.00  0.0000E+000
 896.50  0.0000E+000
 897.00  0.0000E+000
 897.50  0.0000E+000
 898.00  0.0000E+000
 898.50  1.7420E-007
 899.00  8.5437E-008
 899.50  0.0000E+000
 900.00  0.0000E+000
 900.50  0.0000E+000
 901.00  0.0000E+000
 901.50  0.0000E+000
 902.00  0.0000E+000
 902.50  0.0000E+000
 903.00  0.0000E+000
 903.50  0.0000E+000
 904.00  0.0000E+000
 904.50  0.0000E+000
 905.00  0.0000E+000
 905.50  0.0000E+000
 906.00  0.0000E+000
 906.50  0.0000E+000
 907.00  0.0000E+000
 907.50  0.0000E+000
 908.00  0.0000E+000
 908.50  0.0000E+000
 909.00  0.0000E+000
 909.50  0.0000E+000
 910.00  0.0000E+000
 910.50  0.0000E+000
 911.00  0.0000E+000
 911.50  0.0000E+000
 912.00  0.0000E+000
 912.50  0.0000E+000
 913.00  0.0000E+000
 913.50  0.0000E+000
 914.00  0.0000E+000
 914.50  0.0000E+000
 915.00  0.0000E+000
 915.50  0.0000E+000
 916.00  0.0000E+000
 916.50  0.0000E+000
 917.00  0.0000E+000
 917.50  0.0000E+000
 918.00  0.0000E+000
 918.50  0.0000E+000
 919.00  0.0000E+000
 919.50  0.0000E+000
 920.00  0.0000E+000
 920.50  0.0000E+000
 921.00  0.0000E+000
 921.50  0.0000E+000
 922.00  0.0000E+000
 922.50  0.0000E+000
 923.00  0.0000E+000
 923.50  0.0000E+000
 924.00  0.0000E+000
 924.50  1.3794E-007
 925.00  1.7588E-007
 925.50  4.2981E-008
 926.00  0.0000E+000
 926.50  0.0000E+000
 927.00  0.0000E+000
 927.50  0.0000E+000
 928.00  2.2947E-006
 928.50  5.2246E-006
 929.00  6.5918E-006
 929.50  6.7637E-006
 930.00  6.5326E-006
 930.50  3.1692E-006
 931.00  5.1887E-007
 931.50  2.4178E-009
 932.00  0.0000E+000
 932.50  0.0000E+000
 933.00  0.0000E+000
 933.50  0.0000E+000
 934.00  0.0000E+000
 934.50  0.0000E+000
 935.00  0.0000E+000
 935.50  0.0000E+000
 936.00  0.0000E+000
 936.50  0.0000E+000
 937.00  0.0000E+000
 937.50  0.0000E+000
 938.00  0.0000E+000
 938.50  0.0000E+000
 939.00  0.0000E+000
 939.50  0.0000E+000
 940.00  0.0000E+000
 940.50  0.0000E+000
 941.00  0.0000E+000
 941.50  0.0000E+000
 942.00  0.0000E+000
 942.50  0.0000E+000
 943.00  0.0000E+000
 943.50  0.0000E+000
 944.00  0.0000E+000
 944.50  0.0000E+000
 945.00  0.0000E+000
 945.50  0.0000E+000
 946.00  0.0000E+000
 946.50  0.0000E+000
 947.00  0.0000E+000
 947.50  0.0000E+000
 948.00  0.0000E+000
 948.50  0.0000E+000
 949.00  0.0000E+000
 949.50  0.0000E+000
 950.00  0.0000E+000
 950.50  0.0000E+000
 951.00  0.0000E+000
 951.50  0.0000E+000
 952.00  0.0000E+000
 952.50  3.0784E-007
 953.00  8.7347E-007
 953.50  1.4769E-006
 954.00  2.8903E-006
 954.50  3.0066E-006
 955.00  2.6176E-006
 955.50  2.8572E-006
 956.00  1.7029E-006
 956.50  2.5138E-007
 957.00  0.0000E+000
 957.50  0.0000E+000
 958.00  0.0000E+000
 958.50  0.0000E+000
 959.00  0.0000E+000
 959.50  0.0000E+000
 960.00  0.0000E+000
 960.50  0.0000E+000
 961.00  0.0000E+000
 961.50  0.0000E+000
 962.00  2.7659E-006
 962.50  5.7863E-006
 963.00  8.2236E-006
 963.50  1.1301E-005
 964.00  1.1743E-005
 964.50  1.2649E-005
 965.00  1.2772E-005
 965.50  1.3143E-005
 966.00  1.0082E-005
 966.50  7.6260E-006
 967.00  6.7615E-007
 967.50  0.0000E+000
 968.00  0.0000E+000
 968.50  0.0000E+000
 969.00  0.0000E+000
 969.50  0.0000E+000
 970.00  0.0000E+000
 970.50  0.0000E+000
 971.00  0.0000E+000
 971.50  0.0000E+000
 972.00  0.0000E+000
 972.50  0.0000E+000
 973.00  0.0000E+000
 973.50  0.0000E+000
 974.00  0.0000E+000
 974.50  0.0000E+000
 975.00  0.0000E+000
 975.50  0.0000E+000
 976.00  0.0000E+000
 976.50  0.0000E+000
 977.00  0.0000E+000
 977.50  0.0000E+000
 978.00  0.0000E+000
 978.50  0.0000E+000
 979.00  0.0000E+000
 979.50  0.0000E+000
 980.00  0.0000E+000
 980.50  0.0000E+000
 981.00  0.0000E+000
 981.50  0.0000E+000
 982.00  0.0000E+000
 982.50  0.0000E+000
 983.00  0.0000E+000
 983.50  0.0000E+000
 984.00  0.0000E+000
 984.50  0.0000E+000
 985.00  0.0000E+000
 985.50  0.0000E+000
 986.00  0.0000E+000
 986.50  0.0000E+000
 987.00  0.0000E+000
 987.50  0.0000E+000
 988.00  0.0000E+000
 988.50  0.0000E+000
 989.00  0.0000E+000
 989.50  0.0000E+000
 990.00  0.0000E+000
 990.50  0.0000E+000
 991.00  0.0000E+000
 991.50  0.0000E+000
 992.00  0.0000E+000
 992.50  0.0000E+000
 993.00  0.0000E+000
 993.50  0.0000E+000
 994.00  0.0000E+000
 994.50  0.0000E+000
 995.00  0.0000E+000
 995.50  0.0000E+000
 996.00  0.0000E+000
 996.50  8.5375E-007
 997.00  2.5104E-007
 997.50  6.6065E-006
 998.00  1.6721E-005
 998.50  1.7246E-005
 999.00  1.8323E-005
 999.50  1.5157E-005
1000.00  8.7397E-006
1000.50  4.2765E-007
1001.00  0.0000E+000
1001.50  0.0000E+000
1002.00  0.0000E+000
1002.50  0.0000E+000
1003.00  0.0000E+000
1003.50  0.0000E+000
1004.00  0.0000E+000
1004.50  0.0000E+000
1005.00  0.0000E+000
1005.50  0.0000E+000
1006.00  0.0000E+000
1006.50  0.0000E+000
1007.00  0.0000E+000
1007.50  0.0000E+000
1008.00  0.0000E+000
1008.50  0.0000E+000
1009.00  0.0000E+000
1009.50  0.0000E+000
1010.00  0.0000E+000
1010.50  0.0000E+000
1011.00  0.0000E+000
1011.50  0.0000E+000
1012.00  0.0000E+000
1012.50  0.0000E+000
1013.00  0.0000E+000
1013.50  0.0000E+000
1014.00  0.0000E+000
1014.50  0.0000E+000
1015.00  0.0000E+000
1015.50  0.0000E+000
1016.00  0.0000E+000
1016.50  0.0000E+000
1017.00  0.0000E+000
1017.50  0.0000E+000
1018.00  0.0000E+000
1018.50  0.0000E+000
1019.00  0.0000E+000
1019.50  0.0000E+000
1020.00  0.0000E+000
1020.50  0.0000E+000
1021.00  0.0000E+000
1021.50  0.0000E+000
1022.00  0.0000E+000
1022.50  0.0000E+000
1023.00  0.0000E+000
1023.50  0.0000E+000
1024.00  0.0000E+000
1024.50  0.0000E+000
1025.00  0.0000E+000
1025.50  0.0000E+000
1026.00  0.0000E+000
1026.50  0.0000E+000
1027.00  0.0000E+000
1027.50  0.0000E+000
1028.00  0.0000E+000
1028.50  0.0000E+000
1029.00  0.0000E+000
1029.50  0.0000E+000
1030.00  0.0000E+000
1030.50  0.0000E+000
1031.00  0.0000E+000
1031.50  0.0000E+000
1032.00  0.0000E+000
1032.50  0.0000E+000
1033.00  0.0000E+000
1033.50  0.0000E+000
1034.00  0.0000E+000
1034.50  0.0000E+000
1035.00  0.0000E+000
1035.50  0.0000E+000
1036.00  0.0000E+000
1036.50  0.0000E+000
1037.00  0.0000E+000
1037.50  0.0000E+000
1038.00  0.0000E+000
1038.50  0.0000E+000
1039.00  0.0000E+000
1039.50  0.0000E+000
1040.00  0.0000E+000
1040.50  0.0000E+000
1041.00  0.0000E+000
1041.50  0.0000E+000
1042.00  0.0000E+000
1042.50  0.0000E+000
1043.00  0.0000E+000
1043.50  0.0000E+000
1044.00  0.0000E+000
1044.50  0.0000E+000
1045.00  0.0000E+000
1045.50  0.0000E+000
1046.00  0.0000E+000
1046.50  0.0000E+000
1047.00  0.0000E+000
1047.50  0.0000E+000
1048.00  0.0000E+000
1048.50  0.0000E+000
1049.00  0.0000E+000
1049.50  0.0000E+000
1050.00  0.0000E+000
1050.50  0.0000E+000
1051.00  0.0000E+000
1051.50  0.0000E+000
1052.00  0.0000E+000
1052.50  0.0000E+000
1053.00  0.0000E+000
1053.50  0.0000E+000
1054.00  0.0000E+000
1054.50  0.0000E+000
1055.00  0.0000E+000
1055.50  0.0000E+000
1056.00  0.0000E+000
1056.50  0.0000E+000
1057.00  0.0000E+000
1057.50  0.0000E+000
1058.00  0.0000E+000
1058.50  0.0000E+000
1059.00  0.0000E+000
1059.50  0.0000E+000
1060.00  0.0000E+000
1060.50  0.0000E+000
1061.00  0.0000E+000
1061.50  0.0000E+000
1062.00  0.0000E+000
1062.50  0.0000E+000
1063.00  0.0000E+000
1063.50  0.0000E+000
1064.00  0.0000E+000
1064.50  0.0000E+000
1065.00  0.0000E+000
1065.50  0.0000E+000
1066.00  0.0000E+000
1066.50  0.0000E+000
1067.00  0.0000E+000
1067.50  0.0000E+000
1068.00  0.0000E+000
1068.50  0.0000E+000
1069.00  0.0000E+000
1069.50  0.0000E+000
1070.00  0.0000E+000
1070.50  0.0000E+000
1071.00  0.0000E+000
1071.50  0.0000E+000
1072.00  0.0000E+000
1072.50  0.0000E+000
1073.00  0.0000E+000
1073.50  0.0000E+000
1074.00  0.0000E+000
1074.50  0.0000E+000
1075.00  0.0000E+000
1075.50  0.0000E+000
1076.00  0.0000E+000
1076.50  0.0000E+000
1077.00  0.0000E+000
1077.50  0.0000E+000
1078.00  0.0000E+000
1078.50  0.0000E+000
1079.00  0.0000E+000
1079.50  0.0000E+000
1080.00  0.0000E+000
1080.50  0.0000E+000
1081.00  0.0000E+000
1081.50  0.0000E+000
1082.00  0.0000E+000
1082.50  0.0000E+000
1083.00  0.0000E+000
1083.50  0.0000E+000
1084.00  0.0000E+000
1084.50  0.0000E+000
1085.00  0.0000E+000
1085.50  0.0000E+000
1086.00  0.0000E+000
1086.50  0.0000E+000
1087.00  0.0000E+000
1087.50  0.0000E+000
1088.00  0.0000E+000
1088.50  0.0000E+000
1089.00  0.0000E+000
1089.50  0.0000E+000
1090.00  0.0000E+000
1090.50  0.0000E+000
1091.00  0.0000E+000
1091.50  0.0000E+000
1092.00  0.0000E+000
1092.50  0.0000E+000
1093.00  0.0000E+000
1093.50  0.0000E+000
1094.00  0.0000E+000
1094.50  0.0000E+000
1095.00  0.0000E+000
1095.50  0.0000E+000
1096.00  0.0000E+000
1096.50  0.0000E+000
1097.00  0.0000E+000
1097.50  0.0000E+000
1098.00  0.0000E+000
1098.50  0.0000E+000
1099.00  0.0000E+000
1099.50  0.0000E+000
1100.00  0.0000E+000
1100.50  0.0000E+000
1101.00  0.0000E+000
1101.50  0.0000E+000
1102.00  0.0000E+000
1102.50  0.0000E+000
1103.00  0.0000E+000
1103.50  0.0000E+000
1104.00  0.0000E+000
1104.50  0.0000E+000
1105.00  0.0000E+000
1105.50  0.0000E+000
1106.00  0.0000E+000
1106.50  0.0000E+000
1107.00  0.0000E+000
1107.50  0.0000E+000
1108.00  0.0000E+000
1108.50  0.0000E+000
1109.00  0.0000E+000
1109.50  0.0000E+000
1110.00  0.0000E+000
1110.50  0.0000E+000
1111.00  0.0000E+000
1111.50  0.0000E+000
1112.00  0.0000E+000
1112.50  0.0000E+000
1113.00  0.0000E+000
1113.50  0.0000E+000
1114.00  0.0000E+000
1114.50  0.0000E+000
1115.00  0.0000E+000
1115.50  0.0000E+000
1116.00  0.0000E+000
1116.50  0.0000E+000
1117.00  0.0000E+000
1117.50  0.0000E+000
1118.00  0.0000E+000
1118.50  0.0000E+000
1119.00  0.0000E+000
1119.50  0.0000E+000
1120.00  0.0000E+000
1120.50  0.0000E+000
1121.00  0.0000E+000
1121.50  0.0000E+000
1122.00  0.0000E+000
1122.50  0.0000E+000
1123.00  0.0000E+000
1123.50  0.0000E+000
1124.00  0.0000E+000
1124.50  0.0000E+000
1125.00  0.0000E+000
1125.50  0.0000E+000
1126.00  0.0000E+000
1126.50  0.0000E+000
1127.00  0.0000E+000
1127.50  0.0000E+000
: 6
