# Supplementary material for: A photoconversion model for full spectral programming and multiplexing of optogenetic systems
Source: Mol Syst Biol. 2017 Apr 24;13(4):926. doi: 10.15252/msb.20167456 (PMC5408778; doi:10.15252/msb.20167456)
Supplement: Supplementary file 11 — Dataset EV3 [file MSB-13-926-s011.zip › dataset_ev3_led_data/led_calibration_data/EO_04/Jennie_c1/raw/18.IRR]

" File: 160129_calibrations\post-calibration\Jen
" RAD->  Wave:647.21nm  Pix:1050  Val:  0.000  Time:400ms  Avg:2  Sm:1  Sg:1  Tc:off  SNAP  Xt:1  Ch:1  Xtrig wnmcal >RAD-IS6.CAL
 180.00  0.0000E+000
 180.50  0.0000E+000
 181.00  0.0000E+000
 181.50  0.0000E+000
 182.00  0.0000E+000
 182.50  0.0000E+000
 183.00  0.0000E+000
 183.50  0.0000E+000
 184.00  0.0000E+000
 184.50  0.0000E+000
 185.00  0.0000E+000
 185.50  0.0000E+000
 186.00  0.0000E+000
 186.50  0.0000E+000
 187.00  0.0000E+000
 187.50  0.0000E+000
 188.00  0.0000E+000
 188.50  0.0000E+000
 189.00  0.0000E+000
 189.50  0.0000E+000
 190.00  0.0000E+000
 190.50  0.0000E+000
 191.00  0.0000E+000
 191.50  0.0000E+000
 192.00  0.0000E+000
 192.50  0.0000E+000
 193.00  0.0000E+000
 193.50  0.0000E+000
 194.00  0.0000E+000
 194.50  0.0000E+000
 195.00  0.0000E+000
 195.50  0.0000E+000
 196.00  0.0000E+000
 196.50  0.0000E+000
 197.00  0.0000E+000
 197.50  0.0000E+000
 198.00  0.0000E+000
 198.50  0.0000E+000
 199.00  0.0000E+000
 199.50  0.0000E+000
 200.00  0.0000E+000
 200.50  0.0000E+000
 201.00  0.0000E+000
 201.50  0.0000E+000
 202.00  0.0000E+000
 202.50  0.0000E+000
 203.00  0.0000E+000
 203.50  0.0000E+000
 204.00  0.0000E+000
 204.50  0.0000E+000
 205.00  0.0000E+000
 205.50  0.0000E+000
 206.00  0.0000E+000
 206.50  0.0000E+000
 207.00  0.0000E+000
 207.50  0.0000E+000
 208.00  0.0000E+000
 208.50  0.0000E+000
 209.00  0.0000E+000
 209.50  0.0000E+000
 210.00  0.0000E+000
 210.50  0.0000E+000
 211.00  0.0000E+000
 211.50  0.0000E+000
 212.00  0.0000E+000
 212.50  0.0000E+000
 213.00  0.0000E+000
 213.50  0.0000E+000
 214.00  0.0000E+000
 214.50  0.0000E+000
 215.00  0.0000E+000
 215.50  0.0000E+000
 216.00  0.0000E+000
 216.50  0.0000E+000
 217.00  0.0000E+000
 217.50  0.0000E+000
 218.00  0.0000E+000
 218.50  0.0000E+000
 219.00  0.0000E+000
 219.50  0.0000E+000
 220.00  0.0000E+000
 220.50  0.0000E+000
 221.00  0.0000E+000
 221.50  0.0000E+000
 222.00  0.0000E+000
 222.50  0.0000E+000
 223.00  0.0000E+000
 223.50  0.0000E+000
 224.00  0.0000E+000
 224.50  0.0000E+000
 225.00  0.0000E+000
 225.50  0.0000E+000
 226.00  0.0000E+000
 226.50  0.0000E+000
 227.00  0.0000E+000
 227.50  0.0000E+000
 228.00  0.0000E+000
 228.50  0.0000E+000
 229.00  0.0000E+000
 229.50  0.0000E+000
 230.00  0.0000E+000
 230.50  0.0000E+000
 231.00  0.0000E+000
 231.50  0.0000E+000
 232.00  0.0000E+000
 232.50  0.0000E+000
 233.00  0.0000E+000
 233.50  0.0000E+000
 234.00  0.0000E+000
 234.50  0.0000E+000
 235.00  0.0000E+000
 235.50  0.0000E+000
 236.00  0.0000E+000
 236.50  0.0000E+000
 237.00  0.0000E+000
 237.50  0.0000E+000
 238.00  0.0000E+000
 238.50  0.0000E+000
 239.00  0.0000E+000
 239.50  0.0000E+000
 240.00  0.0000E+000
 240.50  0.0000E+000
 241.00  0.0000E+000
 241.50  0.0000E+000
 242.00  0.0000E+000
 242.50  0.0000E+000
 243.00  0.0000E+000
 243.50  0.0000E+000
 244.00  0.0000E+000
 244.50  0.0000E+000
 245.00  0.0000E+000
 245.50  0.0000E+000
 246.00  0.0000E+000
 246.50  0.0000E+000
 247.00  0.0000E+000
 247.50  0.0000E+000
 248.00  0.0000E+000
 248.50  0.0000E+000
 249.00  0.0000E+000
 249.50  0.0000E+000
 250.00  0.0000E+000
 250.50  0.0000E+000
 251.00  0.0000E+000
 251.50  0.0000E+000
 252.00  0.0000E+000
 252.50  0.0000E+000
 253.00  0.0000E+000
 253.50  0.0000E+000
 254.00  0.0000E+000
 254.50  0.0000E+000
 255.00  0.0000E+000
 255.50  0.0000E+000
 256.00  0.0000E+000
 256.50  0.0000E+000
 257.00  0.0000E+000
 257.50  0.0000E+000
 258.00  0.0000E+000
 258.50  0.0000E+000
 259.00  0.0000E+000
 259.50  0.0000E+000
 260.00  0.0000E+000
 260.50  0.0000E+000
 261.00  0.0000E+000
 261.50  0.0000E+000
 262.00  0.0000E+000
 262.50  0.0000E+000
 263.00  0.0000E+000
 263.50  0.0000E+000
 264.00  0.0000E+000
 264.50  0.0000E+000
 265.00  0.0000E+000
 265.50  0.0000E+000
 266.00  0.0000E+000
 266.50  0.0000E+000
 267.00  0.0000E+000
 267.50  0.0000E+000
 268.00  0.0000E+000
 268.50  0.0000E+000
 269.00  0.0000E+000
 269.50  0.0000E+000
 270.00  0.0000E+000
 270.50  0.0000E+000
 271.00  0.0000E+000
 271.50  0.0000E+000
 272.00  0.0000E+000
 272.50  0.0000E+000
 273.00  0.0000E+000
 273.50  0.0000E+000
 274.00  0.0000E+000
 274.50  0.0000E+000
 275.00  0.0000E+000
 275.50  0.0000E+000
 276.00  0.0000E+000
 276.50  0.0000E+000
 277.00  0.0000E+000
 277.50  0.0000E+000
 278.00  0.0000E+000
 278.50  0.0000E+000
 279.00  0.0000E+000
 279.50  0.0000E+000
 280.00  0.0000E+000
 280.50  0.0000E+000
 281.00  0.0000E+000
 281.50  0.0000E+000
 282.00  0.0000E+000
 282.50  0.0000E+000
 283.00  0.0000E+000
 283.50  0.0000E+000
 284.00  0.0000E+000
 284.50  0.0000E+000
 285.00  0.0000E+000
 285.50  0.0000E+000
 286.00  0.0000E+000
 286.50  0.0000E+000
 287.00  0.0000E+000
 287.50  0.0000E+000
 288.00  0.0000E+000
 288.50  0.0000E+000
 289.00  0.0000E+000
 289.50  0.0000E+000
 290.00  0.0000E+000
 290.50  0.0000E+000
 291.00  0.0000E+000
 291.50  0.0000E+000
 292.00  0.0000E+000
 292.50  0.0000E+000
 293.00  0.0000E+000
 293.50  0.0000E+000
 294.00  0.0000E+000
 294.50  0.0000E+000
 295.00  0.0000E+000
 295.50  0.0000E+000
 296.00  0.0000E+000
 296.50  0.0000E+000
 297.00  0.0000E+000
 297.50  0.0000E+000
 298.00  0.0000E+000
 298.50  0.0000E+000
 299.00  0.0000E+000
 299.50  0.0000E+000
 300.00  0.0000E+000
 300.50  0.0000E+000
 301.00  0.0000E+000
 301.50  0.0000E+000
 302.00  0.0000E+000
 302.50  0.0000E+000
 303.00  0.0000E+000
 303.50  0.0000E+000
 304.00  0.0000E+000
 304.50  0.0000E+000
 305.00  0.0000E+000
 305.50  0.0000E+000
 306.00  0.0000E+000
 306.50  0.0000E+000
 307.00  0.0000E+000
 307.50  0.0000E+000
 308.00  0.0000E+000
 308.50  0.0000E+000
 309.00  0.0000E+000
 309.50  0.0000E+000
 310.00  0.0000E+000
 310.50  0.0000E+000
 311.00  0.0000E+000
 311.50  0.0000E+000
 312.00  0.0000E+000
 312.50  0.0000E+000
 313.00  0.0000E+000
 313.50  0.0000E+000
 314.00  0.0000E+000
 314.50  0.0000E+000
 315.00  0.0000E+000
 315.50  0.0000E+000
 316.00  0.0000E+000
 316.50  0.0000E+000
 317.00  0.0000E+000
 317.50  0.0000E+000
 318.00  0.0000E+000
 318.50  0.0000E+000
 319.00  0.0000E+000
 319.50  0.0000E+000
 320.00  0.0000E+000
 320.50  0.0000E+000
 321.00  0.0000E+000
 321.50  0.0000E+000
 322.00  0.0000E+000
 322.50  0.0000E+000
 323.00  0.0000E+000
 323.50  0.0000E+000
 324.00  0.0000E+000
 324.50  0.0000E+000
 325.00  0.0000E+000
 325.50  0.0000E+000
 326.00  0.0000E+000
 326.50  0.0000E+000
 327.00  0.0000E+000
 327.50  0.0000E+000
 328.00  0.0000E+000
 328.50  0.0000E+000
 329.00  0.0000E+000
 329.50  0.0000E+000
 330.00  0.0000E+000
 330.50  0.0000E+000
 331.00  0.0000E+000
 331.50  0.0000E+000
 332.00  0.0000E+000
 332.50  0.0000E+000
 333.00  0.0000E+000
 333.50  0.0000E+000
 334.00  0.0000E+000
 334.50  0.0000E+000
 335.00  0.0000E+000
 335.50  0.0000E+000
 336.00  0.0000E+000
 336.50  0.0000E+000
 337.00  0.0000E+000
 337.50  0.0000E+000
 338.00  0.0000E+000
 338.50  0.0000E+000
 339.00  0.0000E+000
 339.50  0.0000E+000
 340.00  0.0000E+000
 340.50  0.0000E+000
 341.00  0.0000E+000
 341.50  0.0000E+000
 342.00  0.0000E+000
 342.50  0.0000E+000
 343.00  0.0000E+000
 343.50  0.0000E+000
 344.00  0.0000E+000
 344.50  0.0000E+000
 345.00  0.0000E+000
 345.50  0.0000E+000
 346.00  0.0000E+000
 346.50  0.0000E+000
 347.00  0.0000E+000
 347.50  0.0000E+000
 348.00  0.0000E+000
 348.50  0.0000E+000
 349.00  0.0000E+000
 349.50  0.0000E+000
 350.00  0.0000E+000
 350.50  0.0000E+000
 351.00  0.0000E+000
 351.50  0.0000E+000
 352.00  0.0000E+000
 352.50  0.0000E+000
 353.00  0.0000E+000
 353.50  0.0000E+000
 354.00  0.0000E+000
 354.50  0.0000E+000
 355.00  0.0000E+000
 355.50  0.0000E+000
 356.00  0.0000E+000
 356.50  0.0000E+000
 357.00  0.0000E+000
 357.50  0.0000E+000
 358.00  0.0000E+000
 358.50  0.0000E+000
 359.00  0.0000E+000
 359.50  3.9603E-009
 360.00  8.7018E-008
 360.50  1.5685E-007
 361.00  1.5642E-007
 361.50  1.1834E-007
 362.00  5.9523E-008
 362.50  0.0000E+000
 363.00  0.0000E+000
 363.50  0.0000E+000
 364.00  0.0000E+000
 364.50  0.0000E+000
 365.00  0.0000E+000
 365.50  0.0000E+000
 366.00  0.0000E+000
 366.50  1.9437E-009
 367.00  1.7110E-008
 367.50  1.9815E-008
 368.00  9.3031E-009
 368.50  3.5706E-009
 369.00  0.0000E+000
 369.50  0.0000E+000
 370.00  0.0000E+000
 370.50  0.0000E+000
 371.00  0.0000E+000
 371.50  0.0000E+000
 372.00  0.0000E+000
 372.50  0.0000E+000
 373.00  0.0000E+000
 373.50  0.0000E+000
 374.00  0.0000E+000
 374.50  0.0000E+000
 375.00  0.0000E+000
 375.50  0.0000E+000
 376.00  0.0000E+000
 376.50  0.0000E+000
 377.00  0.0000E+000
 377.50  0.0000E+000
 378.00  0.0000E+000
 378.50  0.0000E+000
 379.00  0.0000E+000
 379.50  0.0000E+000
 380.00  0.0000E+000
 380.50  0.0000E+000
 381.00  0.0000E+000
 381.50  0.0000E+000
 382.00  0.0000E+000
 382.50  0.0000E+000
 383.00  0.0000E+000
 383.50  0.0000E+000
 384.00  0.0000E+000
 384.50  0.0000E+000
 385.00  0.0000E+000
 385.50  0.0000E+000
 386.00  0.0000E+000
 386.50  0.0000E+000
 387.00  4.0744E-008
 387.50  9.4565E-008
 388.00  9.1154E-008
 388.50  7.9495E-008
 389.00  5.1241E-008
 389.50  4.2832E-008
 390.00  4.9969E-008
 390.50  5.2039E-008
 391.00  7.0233E-008
 391.50  2.9227E-008
 392.00  0.0000E+000
 392.50  0.0000E+000
 393.00  0.0000E+000
 393.50  0.0000E+000
 394.00  0.0000E+000
 394.50  0.0000E+000
 395.00  0.0000E+000
 395.50  0.0000E+000
 396.00  0.0000E+000
 396.50  0.0000E+000
 397.00  0.0000E+000
 397.50  0.0000E+000
 398.00  0.0000E+000
 398.50  0.0000E+000
 399.00  0.0000E+000
 399.50  0.0000E+000
 400.00  0.0000E+000
 400.50  0.0000E+000
 401.00  0.0000E+000
 401.50  0.0000E+000
 402.00  0.0000E+000
 402.50  0.0000E+000
 403.00  0.0000E+000
 403.50  0.0000E+000
 404.00  0.0000E+000
 404.50  0.0000E+000
 405.00  8.5465E-010
 405.50  4.0917E-009
 406.00  0.0000E+000
 406.50  0.0000E+000
 407.00  4.2909E-010
 407.50  2.7684E-009
 408.00  3.8653E-008
 408.50  6.7932E-008
 409.00  5.9291E-008
 409.50  1.0500E-008
 410.00  0.0000E+000
 410.50  0.0000E+000
 411.00  0.0000E+000
 411.50  0.0000E+000
 412.00  0.0000E+000
 412.50  0.0000E+000
 413.00  0.0000E+000
 413.50  0.0000E+000
 414.00  0.0000E+000
 414.50  0.0000E+000
 415.00  0.0000E+000
 415.50  0.0000E+000
 416.00  0.0000E+000
 416.50  0.0000E+000
 417.00  0.0000E+000
 417.50  0.0000E+000
 418.00  2.3089E-009
 418.50  3.6095E-008
 419.00  7.1782E-008
 419.50  8.2092E-008
 420.00  7.5854E-008
 420.50  5.6940E-008
 421.00  3.7392E-008
 421.50  2.2822E-008
 422.00  1.8804E-008
 422.50  7.9624E-009
 423.00  0.0000E+000
 423.50  0.0000E+000
 424.00  0.0000E+000
 424.50  0.0000E+000
 425.00  0.0000E+000
 425.50  0.0000E+000
 426.00  0.0000E+000
 426.50  0.0000E+000
 427.00  4.6181E-009
 427.50  7.4933E-008
 428.00  1.5163E-007
 428.50  1.8646E-007
 429.00  1.6025E-007
 429.50  9.7272E-008
 430.00  5.1592E-008
 430.50  1.2872E-008
 431.00  3.2426E-010
 431.50  0.0000E+000
 432.00  0.0000E+000
 432.50  0.0000E+000
 433.00  0.0000E+000
 433.50  0.0000E+000
 434.00  0.0000E+000
 434.50  0.0000E+000
 435.00  0.0000E+000
 435.50  0.0000E+000
 436.00  3.2945E-010
 436.50  1.2579E-008
 437.00  3.7830E-008
 437.50  2.8839E-008
 438.00  9.8320E-009
 438.50  2.0462E-008
 439.00  6.5961E-008
 439.50  1.4518E-007
 440.00  2.4072E-007
 440.50  2.5922E-007
 441.00  2.3350E-007
 441.50  1.8930E-007
 442.00  1.3550E-007
 442.50  8.6476E-008
 443.00  6.2566E-008
 443.50  5.6447E-008
 444.00  4.8091E-008
 444.50  6.4526E-008
 445.00  1.0072E-007
 445.50  1.1842E-007
 446.00  1.3082E-007
 446.50  1.0924E-007
 447.00  7.1129E-008
 447.50  3.6389E-008
 448.00  6.0711E-009
 448.50  0.0000E+000
 449.00  0.0000E+000
 449.50  0.0000E+000
 450.00  0.0000E+000
 450.50  0.0000E+000
 451.00  0.0000E+000
 451.50  0.0000E+000
 452.00  0.0000E+000
 452.50  0.0000E+000
 453.00  0.0000E+000
 453.50  0.0000E+000
 454.00  0.0000E+000
 454.50  0.0000E+000
 455.00  2.4355E-010
 455.50  3.9430E-009
 456.00  6.8182E-009
 456.50  0.0000E+000
 457.00  4.9103E-009
 457.50  2.9421E-008
 458.00  5.1755E-008
 458.50  7.6454E-008
 459.00  8.6831E-008
 459.50  8.5522E-008
 460.00  5.5072E-008
 460.50  3.1205E-008
 461.00  7.0580E-009
 461.50  0.0000E+000
 462.00  0.0000E+000
 462.50  2.0500E-009
 463.00  6.8134E-010
 463.50  0.0000E+000
 464.00  0.0000E+000
 464.50  0.0000E+000
 465.00  0.0000E+000
 465.50  0.0000E+000
 466.00  0.0000E+000
 466.50  0.0000E+000
 467.00  0.0000E+000
 467.50  0.0000E+000
 468.00  0.0000E+000
 468.50  0.0000E+000
 469.00  0.0000E+000
 469.50  0.0000E+000
 470.00  0.0000E+000
 470.50  0.0000E+000
 471.00  0.0000E+000
 471.50  0.0000E+000
 472.00  0.0000E+000
 472.50  1.4793E-008
 473.00  5.1448E-008
 473.50  8.1376E-008
 474.00  8.6363E-008
 474.50  7.8327E-008
 475.00  3.0812E-008
 475.50  2.6544E-009
 476.00  0.0000E+000
 476.50  0.0000E+000
 477.00  0.0000E+000
 477.50  0.0000E+000
 478.00  0.0000E+000
 478.50  0.0000E+000
 479.00  3.0921E-009
 479.50  0.0000E+000
 480.00  0.0000E+000
 480.50  0.0000E+000
 481.00  0.0000E+000
 481.50  0.0000E+000
 482.00  0.0000E+000
 482.50  0.0000E+000
 483.00  0.0000E+000
 483.50  0.0000E+000
 484.00  0.0000E+000
 484.50  0.0000E+000
 485.00  0.0000E+000
 485.50  0.0000E+000
 486.00  0.0000E+000
 486.50  0.0000E+000
 487.00  0.0000E+000
 487.50  0.0000E+000
 488.00  0.0000E+000
 488.50  0.0000E+000
 489.00  0.0000E+000
 489.50  0.0000E+000
 490.00  0.0000E+000
 490.50  0.0000E+000
 491.00  0.0000E+000
 491.50  0.0000E+000
 492.00  0.0000E+000
 492.50  0.0000E+000
 493.00  0.0000E+000
 493.50  0.0000E+000
 494.00  0.0000E+000
 494.50  0.0000E+000
 495.00  0.0000E+000
 495.50  0.0000E+000
 496.00  0.0000E+000
 496.50  0.0000E+000
 497.00  0.0000E+000
 497.50  0.0000E+000
 498.00  0.0000E+000
 498.50  0.0000E+000
 499.00  0.0000E+000
 499.50  8.7464E-010
 500.00  4.7772E-009
 500.50  4.9768E-009
 501.00  1.9934E-008
 501.50  3.7180E-008
 502.00  4.7681E-008
 502.50  2.7896E-008
 503.00  3.4406E-009
 503.50  0.0000E+000
 504.00  0.0000E+000
 504.50  0.0000E+000
 505.00  0.0000E+000
 505.50  0.0000E+000
 506.00  0.0000E+000
 506.50  0.0000E+000
 507.00  0.0000E+000
 507.50  0.0000E+000
 508.00  0.0000E+000
 508.50  0.0000E+000
 509.00  0.0000E+000
 509.50  0.0000E+000
 510.00  0.0000E+000
 510.50  0.0000E+000
 511.00  0.0000E+000
 511.50  8.8711E-009
 512.00  4.6756E-008
 512.50  8.8202E-008
 513.00  1.0091E-007
 513.50  9.0142E-008
 514.00  8.1572E-008
 514.50  5.4307E-008
 515.00  4.5746E-008
 515.50  4.2094E-008
 516.00  5.3905E-008
 516.50  5.5475E-008
 517.00  4.9420E-008
 517.50  4.0876E-008
 518.00  3.8785E-008
 518.50  5.2464E-008
 519.00  8.8067E-008
 519.50  1.3009E-007
 520.00  1.2269E-007
 520.50  7.2817E-008
 521.00  1.7503E-008
 521.50  0.0000E+000
 522.00  0.0000E+000
 522.50  0.0000E+000
 523.00  0.0000E+000
 523.50  0.0000E+000
 524.00  0.0000E+000
 524.50  0.0000E+000
 525.00  0.0000E+000
 525.50  0.0000E+000
 526.00  0.0000E+000
 526.50  0.0000E+000
 527.00  0.0000E+000
 527.50  0.0000E+000
 528.00  0.0000E+000
 528.50  0.0000E+000
 529.00  0.0000E+000
 529.50  0.0000E+000
 530.00  0.0000E+000
 530.50  0.0000E+000
 531.00  0.0000E+000
 531.50  1.1230E-008
 532.00  4.9476E-008
 532.50  6.1903E-008
 533.00  7.6774E-008
 533.50  8.7404E-008
 534.00  7.9883E-008
 534.50  8.5200E-008
 535.00  1.1303E-007
 535.50  1.4374E-007
 536.00  1.3515E-007
 536.50  1.1151E-007
 537.00  8.0114E-008
 537.50  5.6839E-008
 538.00  4.1904E-008
 538.50  5.2785E-008
 539.00  7.9854E-008
 539.50  5.1530E-008
 540.00  6.8028E-009
 540.50  0.0000E+000
 541.00  0.0000E+000
 541.50  0.0000E+000
 542.00  0.0000E+000
 542.50  0.0000E+000
 543.00  0.0000E+000
 543.50  0.0000E+000
 544.00  0.0000E+000
 544.50  0.0000E+000
 545.00  0.0000E+000
 545.50  0.0000E+000
 546.00  0.0000E+000
 546.50  2.1746E-008
 547.00  1.0038E-007
 547.50  1.3100E-007
 548.00  1.3897E-007
 548.50  9.8465E-008
 549.00  5.6706E-008
 549.50  2.7133E-008
 550.00  4.6268E-008
 550.50  1.3584E-007
 551.00  1.5343E-007
 551.50  1.3475E-007
 552.00  1.3701E-007
 552.50  1.2087E-007
 553.00  6.3250E-008
 553.50  8.6776E-008
 554.00  1.1145E-007
 554.50  1.2858E-007
 555.00  1.3327E-007
 555.50  1.3079E-007
 556.00  1.1520E-007
 556.50  6.2334E-008
 557.00  6.5737E-009
 557.50  0.0000E+000
 558.00  0.0000E+000
 558.50  0.0000E+000
 559.00  0.0000E+000
 559.50  0.0000E+000
 560.00  0.0000E+000
 560.50  7.2640E-009
 561.00  3.2308E-008
 561.50  6.4230E-008
 562.00  1.0992E-007
 562.50  6.7824E-008
 563.00  1.6969E-008
 563.50  1.8459E-010
 564.00  1.4622E-008
 564.50  2.2444E-008
 565.00  5.5629E-008
 565.50  1.0105E-007
 566.00  1.3802E-007
 566.50  1.3902E-007
 567.00  1.4023E-007
 567.50  1.2090E-007
 568.00  6.7944E-008
 568.50  6.5637E-009
 569.00  6.2844E-009
 569.50  8.4268E-009
 570.00  3.9967E-008
 570.50  6.9999E-008
 571.00  9.3804E-008
 571.50  5.8054E-008
 572.00  0.0000E+000
 572.50  0.0000E+000
 573.00  0.0000E+000
 573.50  0.0000E+000
 574.00  0.0000E+000
 574.50  0.0000E+000
 575.00  0.0000E+000
 575.50  0.0000E+000
 576.00  0.0000E+000
 576.50  0.0000E+000
 577.00  0.0000E+000
 577.50  0.0000E+000
 578.00  0.0000E+000
 578.50  0.0000E+000
 579.00  0.0000E+000
 579.50  0.0000E+000
 580.00  0.0000E+000
 580.50  0.0000E+000
 581.00  0.0000E+000
 581.50  9.4978E-010
 582.00  6.7554E-009
 582.50  3.6300E-010
 583.00  0.0000E+000
 583.50  0.0000E+000
 584.00  0.0000E+000
 584.50  0.0000E+000
 585.00  0.0000E+000
 585.50  0.0000E+000
 586.00  0.0000E+000
 586.50  0.0000E+000
 587.00  0.0000E+000
 587.50  0.0000E+000
 588.00  0.0000E+000
 588.50  0.0000E+000
 589.00  0.0000E+000
 589.50  4.9349E-008
 590.00  1.1298E-007
 590.50  1.1988E-007
 591.00  1.2440E-007
 591.50  8.8370E-008
 592.00  9.7369E-009
 592.50  0.0000E+000
 593.00  0.0000E+000
 593.50  1.3913E-008
 594.00  1.3879E-007
 594.50  2.6217E-007
 595.00  3.4842E-007
 595.50  4.5374E-007
 596.00  4.4763E-007
 596.50  3.4680E-007
 597.00  2.8509E-007
 597.50  2.6982E-007
 598.00  2.0027E-007
 598.50  1.8166E-007
 599.00  1.8740E-007
 599.50  1.9032E-007
 600.00  1.8474E-007
 600.50  2.4543E-007
 601.00  2.8675E-007
 601.50  2.1509E-007
 602.00  1.7412E-007
 602.50  1.8596E-007
 603.00  1.4889E-007
 603.50  1.9180E-007
 604.00  2.8261E-007
 604.50  2.5987E-007
 605.00  1.9690E-007
 605.50  1.5279E-007
 606.00  9.6822E-008
 606.50  4.1046E-008
 607.00  1.3199E-008
 607.50  3.3678E-009
 608.00  0.0000E+000
 608.50  0.0000E+000
 609.00  0.0000E+000
 609.50  0.0000E+000
 610.00  0.0000E+000
 610.50  0.0000E+000
 611.00  0.0000E+000
 611.50  0.0000E+000
 612.00  0.0000E+000
 612.50  0.0000E+000
 613.00  0.0000E+000
 613.50  0.0000E+000
 614.00  0.0000E+000
 614.50  0.0000E+000
 615.00  0.0000E+000
 615.50  0.0000E+000
 616.00  0.0000E+000
 616.50  0.0000E+000
 617.00  0.0000E+000
 617.50  0.0000E+000
 618.00  0.0000E+000
 618.50  0.0000E+000
 619.00  3.6587E-008
 619.50  1.4323E-007
 620.00  1.0322E-007
 620.50  8.9653E-008
 621.00  1.4036E-007
 621.50  1.6321E-007
 622.00  2.5243E-007
 622.50  3.3965E-007
 623.00  2.1562E-007
 623.50  1.8410E-007
 624.00  8.0010E-008
 624.50  0.0000E+000
 625.00  0.0000E+000
 625.50  0.0000E+000
 626.00  0.0000E+000
 626.50  1.4816E-008
 627.00  1.7587E-008
 627.50  0.0000E+000
 628.00  0.0000E+000
 628.50  0.0000E+000
 629.00  0.0000E+000
 629.50  0.0000E+000
 630.00  0.0000E+000
 630.50  0.0000E+000
 631.00  0.0000E+000
 631.50  0.0000E+000
 632.00  0.0000E+000
 632.50  0.0000E+000
 633.00  0.0000E+000
 633.50  0.0000E+000
 634.00  0.0000E+000
 634.50  0.0000E+000
 635.00  0.0000E+000
 635.50  0.0000E+000
 636.00  0.0000E+000
 636.50  0.0000E+000
 637.00  0.0000E+000
 637.50  0.0000E+000
 638.00  0.0000E+000
 638.50  0.0000E+000
 639.00  0.0000E+000
 639.50  0.0000E+000
 640.00  5.2658E-009
 640.50  5.1940E-008
 641.00  1.7271E-007
 641.50  3.7354E-007
 642.00  5.4029E-007
 642.50  6.9682E-007
 643.00  8.4594E-007
 643.50  8.1592E-007
 644.00  8.2731E-007
 644.50  7.5254E-007
 645.00  5.7941E-007
 645.50  2.9949E-007
 646.00  9.9262E-008
 646.50  0.0000E+000
 647.00  0.0000E+000
 647.50  0.0000E+000
 648.00  0.0000E+000
 648.50  2.4067E-008
 649.00  1.6462E-007
 649.50  2.7020E-007
 650.00  3.0037E-007
 650.50  2.4792E-007
 651.00  2.3629E-007
 651.50  2.4026E-007
 652.00  2.9324E-007
 652.50  3.5632E-007
 653.00  4.9607E-007
 653.50  5.6262E-007
 654.00  5.9147E-007
 654.50  4.9047E-007
 655.00  3.1349E-007
 655.50  1.4684E-007
 656.00  1.5010E-008
 656.50  0.0000E+000
 657.00  4.7212E-010
 657.50  3.5038E-008
 658.00  1.4411E-007
 658.50  3.6871E-007
 659.00  5.3164E-007
 659.50  5.8115E-007
 660.00  4.7837E-007
 660.50  3.5361E-007
 661.00  2.1551E-007
 661.50  5.3538E-008
 662.00  0.0000E+000
 662.50  0.0000E+000
 663.00  1.1277E-007
 663.50  7.2243E-008
 664.00  3.0469E-007
 664.50  4.1569E-007
 665.00  6.1359E-007
 665.50  7.9238E-007
 666.00  1.1472E-006
 666.50  1.3400E-006
 667.00  1.3701E-006
 667.50  1.1794E-006
 668.00  8.3329E-007
 668.50  4.9207E-007
 669.00  3.2784E-007
 669.50  4.1620E-007
 670.00  6.2597E-007
 670.50  8.5962E-007
 671.00  1.0553E-006
 671.50  1.3430E-006
 672.00  1.4319E-006
 672.50  1.4670E-006
 673.00  1.4149E-006
 673.50  1.2311E-006
 674.00  9.5583E-007
 674.50  8.6680E-007
 675.00  9.5623E-007
 675.50  1.2898E-006
 676.00  1.7938E-006
 676.50  2.2285E-006
 677.00  2.4313E-006
 677.50  2.5223E-006
 678.00  2.4994E-006
 678.50  2.5627E-006
 679.00  2.6726E-006
 679.50  2.7936E-006
 680.00  2.8928E-006
 680.50  3.0316E-006
 681.00  3.0464E-006
 681.50  3.0422E-006
 682.00  3.2324E-006
 682.50  3.4623E-006
 683.00  3.6585E-006
 683.50  3.9229E-006
 684.00  4.0915E-006
 684.50  4.2379E-006
 685.00  4.2635E-006
 685.50  4.4122E-006
 686.00  4.7284E-006
 686.50  5.3214E-006
 687.00  5.9997E-006
 687.50  6.7629E-006
 688.00  7.4537E-006
 688.50  8.0545E-006
 689.00  8.5213E-006
 689.50  8.9450E-006
 690.00  9.3131E-006
 690.50  9.7461E-006
 691.00  1.0219E-005
 691.50  1.0764E-005
 692.00  1.1511E-005
 692.50  1.2517E-005
 693.00  1.3568E-005
 693.50  1.4677E-005
 694.00  1.5945E-005
 694.50  1.7101E-005
 695.00  1.8319E-005
 695.50  1.9561E-005
 696.00  2.0812E-005
 696.50  2.1924E-005
 697.00  2.3012E-005
 697.50  2.4157E-005
 698.00  2.5236E-005
 698.50  2.6288E-005
 699.00  2.7435E-005
 699.50  2.8503E-005
 700.00  2.9483E-005
 700.50  3.0581E-005
 701.00  3.1961E-005
 701.50  3.3499E-005
 702.00  3.5299E-005
 702.50  3.7331E-005
 703.00  3.9344E-005
 703.50  4.1056E-005
 704.00  4.2673E-005
 704.50  4.4317E-005
 705.00  4.5818E-005
 705.50  4.7421E-005
 706.00  4.9145E-005
 706.50  5.0777E-005
 707.00  5.2519E-005
 707.50  5.4483E-005
 708.00  5.6696E-005
 708.50  5.9274E-005
 709.00  6.2119E-005
 709.50  6.4753E-005
 710.00  6.7617E-005
 710.50  7.0593E-005
 711.00  7.3514E-005
 711.50  7.6646E-005
 712.00  8.0027E-005
 712.50  8.3357E-005
 713.00  8.6796E-005
 713.50  9.0370E-005
 714.00  9.3946E-005
 714.50  9.7660E-005
 715.00  1.0161E-004
 715.50  1.0527E-004
 716.00  1.0878E-004
 716.50  1.1223E-004
 717.00  1.1565E-004
 717.50  1.1882E-004
 718.00  1.2191E-004
 718.50  1.2477E-004
 719.00  1.2709E-004
 719.50  1.2881E-004
 720.00  1.3025E-004
 720.50  1.3140E-004
 721.00  1.3233E-004
 721.50  1.3303E-004
 722.00  1.3353E-004
 722.50  1.3367E-004
 723.00  1.3325E-004
 723.50  1.3229E-004
 724.00  1.3104E-004
 724.50  1.2952E-004
 725.00  1.2782E-004
 725.50  1.2587E-004
 726.00  1.2378E-004
 726.50  1.2153E-004
 727.00  1.1920E-004
 727.50  1.1678E-004
 728.00  1.1419E-004
 728.50  1.1135E-004
 729.00  1.0820E-004
 729.50  1.0471E-004
 730.00  1.0102E-004
 730.50  9.7520E-005
 731.00  9.4159E-005
 731.50  9.0764E-005
 732.00  8.7363E-005
 732.50  8.4040E-005
 733.00  8.0511E-005
 733.50  7.7002E-005
 734.00  7.3537E-005
 734.50  6.9994E-005
 735.00  6.6386E-005
 735.50  6.2856E-005
 736.00  5.9332E-005
 736.50  5.6023E-005
 737.00  5.3040E-005
 737.50  5.0283E-005
 738.00  4.7630E-005
 738.50  4.5334E-005
 739.00  4.3117E-005
 739.50  4.1452E-005
 740.00  3.9975E-005
 740.50  3.8228E-005
 741.00  3.6303E-005
 741.50  3.4346E-005
 742.00  3.1997E-005
 742.50  2.9786E-005
 743.00  2.7989E-005
 743.50  2.6431E-005
 744.00  2.4991E-005
 744.50  2.3621E-005
 745.00  2.2405E-005
 745.50  2.1137E-005
 746.00  2.0002E-005
 746.50  1.8844E-005
 747.00  1.8007E-005
 747.50  1.7191E-005
 748.00  1.6295E-005
 748.50  1.5391E-005
 749.00  1.4710E-005
 749.50  1.3905E-005
 750.00  1.3063E-005
 750.50  1.2381E-005
 751.00  1.1803E-005
 751.50  1.1210E-005
 752.00  1.0451E-005
 752.50  9.7269E-006
 753.00  9.0541E-006
 753.50  8.2730E-006
 754.00  7.6106E-006
 754.50  7.1873E-006
 755.00  6.8142E-006
 755.50  6.6486E-006
 756.00  6.6033E-006
 756.50  6.4885E-006
 757.00  6.4184E-006
 757.50  6.3906E-006
 758.00  6.2486E-006
 758.50  6.0338E-006
 759.00  5.9393E-006
 759.50  5.6282E-006
 760.00  5.0697E-006
 760.50  4.4884E-006
 761.00  3.9530E-006
 761.50  3.5468E-006
 762.00  3.4168E-006
 762.50  3.2679E-006
 763.00  3.3467E-006
 763.50  3.4633E-006
 764.00  3.7566E-006
 764.50  3.8761E-006
 765.00  3.8525E-006
 765.50  3.8350E-006
 766.00  3.7821E-006
 766.50  3.5510E-006
 767.00  3.5101E-006
 767.50  3.7798E-006
 768.00  3.8840E-006
 768.50  3.9324E-006
 769.00  4.2997E-006
 769.50  5.2159E-006
 770.00  5.5285E-006
 770.50  5.3077E-006
 771.00  4.9820E-006
 771.50  4.3550E-006
 772.00  2.9577E-006
 772.50  2.7086E-006
 773.00  2.5570E-006
 773.50  2.4729E-006
 774.00  2.5114E-006
 774.50  2.8295E-006
 775.00  2.7070E-006
 775.50  2.6933E-006
 776.00  2.5890E-006
 776.50  2.4115E-006
 777.00  2.1560E-006
 777.50  2.0652E-006
 778.00  1.9803E-006
 778.50  1.8810E-006
 779.00  1.7776E-006
 779.50  1.8039E-006
 780.00  1.7447E-006
 780.50  1.4998E-006
 781.00  1.1326E-006
 781.50  5.5345E-007
 782.00  3.9530E-008
 782.50  0.0000E+000
 783.00  9.4272E-008
 783.50  2.5589E-007
 784.00  6.7195E-007
 784.50  1.0389E-006
 785.00  1.0944E-006
 785.50  9.8356E-007
 786.00  9.2075E-007
 786.50  7.0422E-007
 787.00  5.1604E-007
 787.50  4.8626E-007
 788.00  4.7248E-007
 788.50  5.8726E-007
 789.00  7.8946E-007
 789.50  9.4904E-007
 790.00  1.0709E-006
 790.50  1.4971E-006
 791.00  1.7433E-006
 791.50  1.9524E-006
 792.00  2.3655E-006
 792.50  2.6157E-006
 793.00  2.6275E-006
 793.50  2.3291E-006
 794.00  1.8315E-006
 794.50  1.2210E-006
 795.00  4.5462E-007
 795.50  0.0000E+000
 796.00  0.0000E+000
 796.50  0.0000E+000
 797.00  0.0000E+000
 797.50  0.0000E+000
 798.00  0.0000E+000
 798.50  0.0000E+000
 799.00  1.7066E-007
 799.50  1.8666E-007
 800.00  2.9866E-008
 800.50  0.0000E+000
 801.00  0.0000E+000
 801.50  0.0000E+000
 802.00  1.7653E-007
 802.50  1.3216E-006
 803.00  1.7709E-006
 803.50  1.5810E-006
 804.00  1.2699E-006
 804.50  5.1584E-007
 805.00  0.0000E+000
 805.50  0.0000E+000
 806.00  0.0000E+000
 806.50  1.0370E-007
 807.00  4.2514E-007
 807.50  6.6048E-007
 808.00  7.3768E-007
 808.50  5.0116E-007
 809.00  9.8412E-008
 809.50  0.0000E+000
 810.00  0.0000E+000
 810.50  0.0000E+000
 811.00  0.0000E+000
 811.50  0.0000E+000
 812.00  0.0000E+000
 812.50  0.0000E+000
 813.00  0.0000E+000
 813.50  0.0000E+000
 814.00  0.0000E+000
 814.50  0.0000E+000
 815.00  0.0000E+000
 815.50  0.0000E+000
 816.00  0.0000E+000
 816.50  0.0000E+000
 817.00  0.0000E+000
 817.50  0.0000E+000
 818.00  0.0000E+000
 818.50  0.0000E+000
 819.00  0.0000E+000
 819.50  0.0000E+000
 820.00  0.0000E+000
 820.50  0.0000E+000
 821.00  0.0000E+000
 821.50  6.2433E-007
 822.00  8.7395E-007
 822.50  9.8637E-007
 823.00  8.5880E-007
 823.50  6.9213E-007
 824.00  0.0000E+000
 824.50  0.0000E+000
 825.00  0.0000E+000
 825.50  0.0000E+000
 826.00  8.7009E-008
 826.50  6.3154E-007
 827.00  1.4619E-006
 827.50  1.2216E-006
 828.00  4.5912E-007
 828.50  2.1627E-007
 829.00  5.7554E-008
 829.50  0.0000E+000
 830.00  0.0000E+000
 830.50  1.9683E-008
 831.00  2.3521E-009
 831.50  0.0000E+000
 832.00  0.0000E+000
 832.50  0.0000E+000
 833.00  0.0000E+000
 833.50  0.0000E+000
 834.00  0.0000E+000
 834.50  0.0000E+000
 835.00  4.8356E-008
 835.50  2.8573E-007
 836.00  6.2782E-007
 836.50  9.3917E-007
 837.00  1.2552E-006
 837.50  1.3168E-006
 838.00  1.3681E-006
 838.50  1.6737E-006
 839.00  1.7257E-006
 839.50  1.5102E-006
 840.00  1.0132E-006
 840.50  5.9181E-007
 841.00  8.7492E-008
 841.50  0.0000E+000
 842.00  0.0000E+000
 842.50  6.6825E-008
 843.00  5.8744E-008
 843.50  1.1956E-007
 844.00  1.2341E-007
 844.50  0.0000E+000
 845.00  0.0000E+000
 845.50  0.0000E+000
 846.00  0.0000E+000
 846.50  0.0000E+000
 847.00  1.1433E-007
 847.50  4.2970E-007
 848.00  8.1650E-007
 848.50  1.3118E-006
 849.00  1.7224E-006
 849.50  1.7587E-006
 850.00  1.9347E-006
 850.50  2.2224E-006
 851.00  2.3379E-006
 851.50  2.4330E-006
 852.00  2.7509E-006
 852.50  2.9568E-006
 853.00  3.0780E-006
 853.50  3.1856E-006
 854.00  3.2227E-006
 854.50  2.8793E-006
 855.00  2.2986E-006
 855.50  1.5182E-006
 856.00  5.5447E-007
 856.50  2.7635E-008
 857.00  0.0000E+000
 857.50  0.0000E+000
 858.00  0.0000E+000
 858.50  0.0000E+000
 859.00  0.0000E+000
 859.50  0.0000E+000
 860.00  0.0000E+000
 860.50  0.0000E+000
 861.00  0.0000E+000
 861.50  0.0000E+000
 862.00  0.0000E+000
 862.50  0.0000E+000
 863.00  0.0000E+000
 863.50  0.0000E+000
 864.00  0.0000E+000
 864.50  0.0000E+000
 865.00  0.0000E+000
 865.50  0.0000E+000
 866.00  4.7426E-009
 866.50  2.5168E-007
 867.00  1.7786E-006
 867.50  2.3859E-006
 868.00  2.5788E-006
 868.50  1.6009E-006
 869.00  2.1609E-007
 869.50  0.0000E+000
 870.00  0.0000E+000
 870.50  0.0000E+000
 871.00  0.0000E+000
 871.50  5.0669E-007
 872.00  1.3948E-006
 872.50  2.1299E-006
 873.00  2.5073E-006
 873.50  2.1363E-006
 874.00  1.0542E-006
 874.50  3.4379E-007
 875.00  4.7608E-008
 875.50  0.0000E+000
 876.00  0.0000E+000
 876.50  0.0000E+000
 877.00  0.0000E+000
 877.50  0.0000E+000
 878.00  4.2424E-007
 878.50  1.4947E-006
 879.00  1.7598E-006
 879.50  1.2623E-006
 880.00  1.9891E-007
 880.50  0.0000E+000
 881.00  0.0000E+000
 881.50  0.0000E+000
 882.00  0.0000E+000
 882.50  0.0000E+000
 883.00  0.0000E+000
 883.50  0.0000E+000
 884.00  0.0000E+000
 884.50  0.0000E+000
 885.00  0.0000E+000
 885.50  0.0000E+000
 886.00  0.0000E+000
 886.50  0.0000E+000
 887.00  0.0000E+000
 887.50  0.0000E+000
 888.00  0.0000E+000
 888.50  0.0000E+000
 889.00  0.0000E+000
 889.50  0.0000E+000
 890.00  0.0000E+000
 890.50  0.0000E+000
 891.00  0.0000E+000
 891.50  0.0000E+000
 892.00  0.0000E+000
 892.50  0.0000E+000
 893.00  0.0000E+000
 893.50  0.0000E+000
 894.00  0.0000E+000
 894.50  2.4286E-007
 895.00  5.5738E-007
 895.50  5.2115E-007
 896.00  9.1948E-007
 896.50  7.3007E-007
 897.00  3.4659E-007
 897.50  6.1899E-007
 898.00  1.3089E-006
 898.50  2.5564E-006
 899.00  3.1823E-006
 899.50  2.9118E-006
 900.00  2.5191E-006
 900.50  1.8736E-006
 901.00  4.5855E-007
 901.50  4.3141E-007
 902.00  2.0004E-007
 902.50  9.3199E-009
 903.00  0.0000E+000
 903.50  0.0000E+000
 904.00  1.1231E-008
 904.50  2.5907E-007
 905.00  9.8558E-007
 905.50  1.6829E-006
 906.00  1.6300E-006
 906.50  1.6814E-006
 907.00  2.0039E-006
 907.50  2.2979E-006
 908.00  2.5552E-006
 908.50  2.9453E-006
 909.00  2.9590E-006
 909.50  2.8737E-006
 910.00  2.4572E-006
 910.50  1.3953E-006
 911.00  4.1820E-007
 911.50  6.5852E-008
 912.00  0.0000E+000
 912.50  0.0000E+000
 913.00  0.0000E+000
 913.50  0.0000E+000
 914.00  0.0000E+000
 914.50  0.0000E+000
 915.00  0.0000E+000
 915.50  0.0000E+000
 916.00  0.0000E+000
 916.50  0.0000E+000
 917.00  0.0000E+000
 917.50  0.0000E+000
 918.00  0.0000E+000
 918.50  0.0000E+000
 919.00  0.0000E+000
 919.50  0.0000E+000
 920.00  0.0000E+000
 920.50  0.0000E+000
 921.00  0.0000E+000
 921.50  0.0000E+000
 922.00  0.0000E+000
 922.50  0.0000E+000
 923.00  0.0000E+000
 923.50  0.0000E+000
 924.00  0.0000E+000
 924.50  0.0000E+000
 925.00  0.0000E+000
 925.50  0.0000E+000
 926.00  0.0000E+000
 926.50  0.0000E+000
 927.00  0.0000E+000
 927.50  0.0000E+000
 928.00  0.0000E+000
 928.50  0.0000E+000
 929.00  1.6842E-006
 929.50  3.8156E-006
 930.00  5.8141E-006
 930.50  8.9702E-006
 931.00  9.5562E-006
 931.50  8.5529E-006
 932.00  9.6486E-006
 932.50  7.3841E-006
 933.00  2.6649E-006
 933.50  2.8047E-007
 934.00  0.0000E+000
 934.50  0.0000E+000
 935.00  0.0000E+000
 935.50  0.0000E+000
 936.00  2.0097E-007
 936.50  4.6627E-007
 937.00  0.0000E+000
 937.50  0.0000E+000
 938.00  0.0000E+000
 938.50  0.0000E+000
 939.00  0.0000E+000
 939.50  0.0000E+000
 940.00  0.0000E+000
 940.50  0.0000E+000
 941.00  0.0000E+000
 941.50  0.0000E+000
 942.00  0.0000E+000
 942.50  0.0000E+000
 943.00  0.0000E+000
 943.50  0.0000E+000
 944.00  0.0000E+000
 944.50  0.0000E+000
 945.00  0.0000E+000
 945.50  0.0000E+000
 946.00  0.0000E+000
 946.50  0.0000E+000
 947.00  0.0000E+000
 947.50  8.5466E-007
 948.00  4.1513E-007
 948.50  0.0000E+000
 949.00  0.0000E+000
 949.50  0.0000E+000
 950.00  0.0000E+000
 950.50  0.0000E+000
 951.00  0.0000E+000
 951.50  0.0000E+000
 952.00  0.0000E+000
 952.50  0.0000E+000
 953.00  5.9764E-007
 953.50  2.1352E-006
 954.00  3.2136E-006
 954.50  3.1505E-006
 955.00  1.8127E-006
 955.50  4.9632E-007
 956.00  0.0000E+000
 956.50  0.0000E+000
 957.00  0.0000E+000
 957.50  0.0000E+000
 958.00  0.0000E+000
 958.50  0.0000E+000
 959.00  0.0000E+000
 959.50  0.0000E+000
 960.00  0.0000E+000
 960.50  0.0000E+000
 961.00  0.0000E+000
 961.50  0.0000E+000
 962.00  0.0000E+000
 962.50  0.0000E+000
 963.00  0.0000E+000
 963.50  0.0000E+000
 964.00  0.0000E+000
 964.50  0.0000E+000
 965.00  0.0000E+000
 965.50  0.0000E+000
 966.00  0.0000E+000
 966.50  0.0000E+000
 967.00  0.0000E+000
 967.50  0.0000E+000
 968.00  0.0000E+000
 968.50  0.0000E+000
 969.00  0.0000E+000
 969.50  0.0000E+000
 970.00  7.4536E-007
 970.50  2.3439E-006
 971.00  4.0005E-006
 971.50  6.8151E-006
 972.00  9.2282E-006
 972.50  1.1754E-005
 973.00  1.3520E-005
 973.50  1.2933E-005
 974.00  1.2206E-005
 974.50  1.2017E-005
 975.00  1.2751E-005
 975.50  1.5873E-005
 976.00  1.9747E-005
 976.50  2.2111E-005
 977.00  2.2726E-005
 977.50  1.9796E-005
 978.00  1.3583E-005
 978.50  8.1081E-006
 979.00  1.0606E-006
 979.50  0.0000E+000
 980.00  0.0000E+000
 980.50  0.0000E+000
 981.00  0.0000E+000
 981.50  0.0000E+000
 982.00  0.0000E+000
 982.50  0.0000E+000
 983.00  0.0000E+000
 983.50  0.0000E+000
 984.00  0.0000E+000
 984.50  0.0000E+000
 985.00  0.0000E+000
 985.50  0.0000E+000
 986.00  0.0000E+000
 986.50  0.0000E+000
 987.00  0.0000E+000
 987.50  0.0000E+000
 988.00  0.0000E+000
 988.50  0.0000E+000
 989.00  0.0000E+000
 989.50  0.0000E+000
 990.00  0.0000E+000
 990.50  2.2554E-007
 991.00  2.5827E-007
 991.50  0.0000E+000
 992.00  0.0000E+000
 992.50  0.0000E+000
 993.00  0.0000E+000
 993.50  0.0000E+000
 994.00  0.0000E+000
 994.50  0.0000E+000
 995.00  0.0000E+000
 995.50  0.0000E+000
 996.00  0.0000E+000
 996.50  0.0000E+000
 997.00  0.0000E+000
 997.50  0.0000E+000
 998.00  0.0000E+000
 998.50  0.0000E+000
 999.00  0.0000E+000
 999.50  0.0000E+000
1000.00  0.0000E+000
1000.50  0.0000E+000
1001.00  0.0000E+000
1001.50  0.0000E+000
1002.00  0.0000E+000
1002.50  0.0000E+000
1003.00  0.0000E+000
1003.50  0.0000E+000
1004.00  0.0000E+000
1004.50  0.0000E+000
1005.00  0.0000E+000
1005.50  0.0000E+000
1006.00  0.0000E+000
1006.50  0.0000E+000
1007.00  0.0000E+000
1007.50  0.0000E+000
1008.00  0.0000E+000
1008.50  0.0000E+000
1009.00  0.0000E+000
1009.50  0.0000E+000
1010.00  0.0000E+000
1010.50  0.0000E+000
1011.00  0.0000E+000
1011.50  0.0000E+000
1012.00  0.0000E+000
1012.50  0.0000E+000
1013.00  0.0000E+000
1013.50  0.0000E+000
1014.00  0.0000E+000
1014.50  0.0000E+000
1015.00  0.0000E+000
1015.50  0.0000E+000
1016.00  0.0000E+000
1016.50  0.0000E+000
1017.00  0.0000E+000
1017.50  0.0000E+000
1018.00  0.0000E+000
1018.50  0.0000E+000
1019.00  0.0000E+000
1019.50  0.0000E+000
1020.00  0.0000E+000
1020.50  0.0000E+000
1021.00  0.0000E+000
1021.50  0.0000E+000
1022.00  0.0000E+000
1022.50  0.0000E+000
1023.00  0.0000E+000
1023.50  0.0000E+000
1024.00  0.0000E+000
1024.50  0.0000E+000
1025.00  0.0000E+000
1025.50  0.0000E+000
1026.00  0.0000E+000
1026.50  0.0000E+000
1027.00  0.0000E+000
1027.50  0.0000E+000
1028.00  0.0000E+000
1028.50  0.0000E+000
1029.00  0.0000E+000
1029.50  0.0000E+000
1030.00  0.0000E+000
1030.50  0.0000E+000
1031.00  0.0000E+000
1031.50  0.0000E+000
1032.00  0.0000E+000
1032.50  0.0000E+000
1033.00  0.0000E+000
1033.50  0.0000E+000
1034.00  0.0000E+000
1034.50  0.0000E+000
1035.00  0.0000E+000
1035.50  0.0000E+000
1036.00  0.0000E+000
1036.50  0.0000E+000
1037.00  0.0000E+000
1037.50  0.0000E+000
1038.00  0.0000E+000
1038.50  0.0000E+000
1039.00  0.0000E+000
1039.50  0.0000E+000
1040.00  0.0000E+000
1040.50  0.0000E+000
1041.00  0.0000E+000
1041.50  0.0000E+000
1042.00  0.0000E+000
1042.50  0.0000E+000
1043.00  0.0000E+000
1043.50  0.0000E+000
1044.00  0.0000E+000
1044.50  0.0000E+000
1045.00  0.0000E+000
1045.50  0.0000E+000
1046.00  0.0000E+000
1046.50  0.0000E+000
1047.00  0.0000E+000
1047.50  0.0000E+000
1048.00  0.0000E+000
1048.50  0.0000E+000
1049.00  0.0000E+000
1049.50  0.0000E+000
1050.00  0.0000E+000
1050.50  0.0000E+000
1051.00  0.0000E+000
1051.50  0.0000E+000
1052.00  0.0000E+000
1052.50  0.0000E+000
1053.00  0.0000E+000
1053.50  0.0000E+000
1054.00  0.0000E+000
1054.50  0.0000E+000
1055.00  0.0000E+000
1055.50  0.0000E+000
1056.00  0.0000E+000
1056.50  0.0000E+000
1057.00  0.0000E+000
1057.50  0.0000E+000
1058.00  0.0000E+000
1058.50  0.0000E+000
1059.00  0.0000E+000
1059.50  0.0000E+000
1060.00  0.0000E+000
1060.50  0.0000E+000
1061.00  0.0000E+000
1061.50  0.0000E+000
1062.00  0.0000E+000
1062.50  0.0000E+000
1063.00  0.0000E+000
1063.50  0.0000E+000
1064.00  0.0000E+000
1064.50  0.0000E+000
1065.00  0.0000E+000
1065.50  0.0000E+000
1066.00  0.0000E+000
1066.50  0.0000E+000
1067.00  0.0000E+000
1067.50  0.0000E+000
1068.00  0.0000E+000
1068.50  0.0000E+000
1069.00  0.0000E+000
1069.50  0.0000E+000
1070.00  0.0000E+000
1070.50  0.0000E+000
1071.00  0.0000E+000
1071.50  0.0000E+000
1072.00  0.0000E+000
1072.50  0.0000E+000
1073.00  0.0000E+000
1073.50  0.0000E+000
1074.00  0.0000E+000
1074.50  0.0000E+000
1075.00  0.0000E+000
1075.50  0.0000E+000
1076.00  0.0000E+000
1076.50  0.0000E+000
1077.00  0.0000E+000
1077.50  0.0000E+000
1078.00  0.0000E+000
1078.50  0.0000E+000
1079.00  0.0000E+000
1079.50  0.0000E+000
1080.00  0.0000E+000
1080.50  0.0000E+000
1081.00  0.0000E+000
1081.50  0.0000E+000
1082.00  0.0000E+000
1082.50  0.0000E+000
1083.00  0.0000E+000
1083.50  0.0000E+000
1084.00  0.0000E+000
1084.50  0.0000E+000
1085.00  0.0000E+000
1085.50  0.0000E+000
1086.00  0.0000E+000
1086.50  0.0000E+000
1087.00  0.0000E+000
1087.50  0.0000E+000
1088.00  0.0000E+000
1088.50  0.0000E+000
1089.00  0.0000E+000
1089.50  0.0000E+000
1090.00  0.0000E+000
1090.50  0.0000E+000
1091.00  0.0000E+000
1091.50  0.0000E+000
1092.00  0.0000E+000
1092.50  0.0000E+000
1093.00  0.0000E+000
1093.50  0.0000E+000
1094.00  0.0000E+000
1094.50  0.0000E+000
1095.00  0.0000E+000
1095.50  0.0000E+000
1096.00  0.0000E+000
1096.50  0.0000E+000
1097.00  0.0000E+000
1097.50  0.0000E+000
1098.00  0.0000E+000
1098.50  0.0000E+000
1099.00  0.0000E+000
1099.50  0.0000E+000
1100.00  0.0000E+000
1100.50  0.0000E+000
1101.00  0.0000E+000
1101.50  0.0000E+000
1102.00  0.0000E+000
1102.50  0.0000E+000
1103.00  0.0000E+000
1103.50  0.0000E+000
1104.00  0.0000E+000
1104.50  0.0000E+000
1105.00  0.0000E+000
1105.50  0.0000E+000
1106.00  0.0000E+000
1106.50  0.0000E+000
1107.00  0.0000E+000
1107.50  0.0000E+000
1108.00  0.0000E+000
1108.50  0.0000E+000
1109.00  0.0000E+000
1109.50  0.0000E+000
1110.00  0.0000E+000
1110.50  0.0000E+000
1111.00  0.0000E+000
1111.50  0.0000E+000
1112.00  0.0000E+000
1112.50  0.0000E+000
1113.00  0.0000E+000
1113.50  0.0000E+000
1114.00  0.0000E+000
1114.50  0.0000E+000
1115.00  0.0000E+000
1115.50  0.0000E+000
1116.00  0.0000E+000
1116.50  0.0000E+000
1117.00  0.0000E+000
1117.50  0.0000E+000
1118.00  0.0000E+000
1118.50  0.0000E+000
1119.00  0.0000E+000
1119.50  0.0000E+000
1120.00  0.0000E+000
1120.50  0.0000E+000
1121.00  0.0000E+000
1121.50  0.0000E+000
1122.00  0.0000E+000
1122.50  0.0000E+000
1123.00  0.0000E+000
1123.50  0.0000E+000
1124.00  0.0000E+000
1124.50  0.0000E+000
1125.00  0.0000E+000
1125.50  0.0000E+000
1126.00  0.0000E+000
1126.50  0.0000E+000
1127.00  0.0000E+000
1127.50  0.0000E+000
: 6
