# Supplementary material for: A photoconversion model for full spectral programming and multiplexing of optogenetic systems
Source: Mol Syst Biol. 2017 Apr 24;13(4):926. doi: 10.15252/msb.20167456 (PMC5408778; doi:10.15252/msb.20167456)
Supplement: Supplementary file 11 — Dataset EV3 [file MSB-13-926-s011.zip › dataset_ev3_led_data/led_calibration_data/EO_04/Jennie_c1/raw/19.IRR]

" File: 160129_calibrations\post-calibration\Jen
" RAD->  Wave:647.21nm  Pix:1050  Val:  0.000  Time:400ms  Avg:2  Sm:1  Sg:1  Tc:off  SNAP  Xt:1  Ch:1  Xtrig wnmcal >RAD-IS6.CAL
 180.00  0.0000E+000
 180.50  0.0000E+000
 181.00  0.0000E+000
 181.50  0.0000E+000
 182.00  0.0000E+000
 182.50  0.0000E+000
 183.00  0.0000E+000
 183.50  0.0000E+000
 184.00  0.0000E+000
 184.50  0.0000E+000
 185.00  0.0000E+000
 185.50  0.0000E+000
 186.00  0.0000E+000
 186.50  0.0000E+000
 187.00  0.0000E+000
 187.50  0.0000E+000
 188.00  0.0000E+000
 188.50  0.0000E+000
 189.00  0.0000E+000
 189.50  0.0000E+000
 190.00  0.0000E+000
 190.50  0.0000E+000
 191.00  0.0000E+000
 191.50  0.0000E+000
 192.00  0.0000E+000
 192.50  0.0000E+000
 193.00  0.0000E+000
 193.50  0.0000E+000
 194.00  0.0000E+000
 194.50  0.0000E+000
 195.00  0.0000E+000
 195.50  0.0000E+000
 196.00  0.0000E+000
 196.50  0.0000E+000
 197.00  0.0000E+000
 197.50  0.0000E+000
 198.00  0.0000E+000
 198.50  0.0000E+000
 199.00  0.0000E+000
 199.50  0.0000E+000
 200.00  0.0000E+000
 200.50  0.0000E+000
 201.00  0.0000E+000
 201.50  0.0000E+000
 202.00  0.0000E+000
 202.50  0.0000E+000
 203.00  0.0000E+000
 203.50  0.0000E+000
 204.00  0.0000E+000
 204.50  0.0000E+000
 205.00  0.0000E+000
 205.50  0.0000E+000
 206.00  0.0000E+000
 206.50  0.0000E+000
 207.00  0.0000E+000
 207.50  0.0000E+000
 208.00  0.0000E+000
 208.50  0.0000E+000
 209.00  0.0000E+000
 209.50  0.0000E+000
 210.00  0.0000E+000
 210.50  0.0000E+000
 211.00  0.0000E+000
 211.50  0.0000E+000
 212.00  0.0000E+000
 212.50  0.0000E+000
 213.00  0.0000E+000
 213.50  0.0000E+000
 214.00  0.0000E+000
 214.50  0.0000E+000
 215.00  0.0000E+000
 215.50  0.0000E+000
 216.00  0.0000E+000
 216.50  0.0000E+000
 217.00  0.0000E+000
 217.50  0.0000E+000
 218.00  0.0000E+000
 218.50  0.0000E+000
 219.00  0.0000E+000
 219.50  0.0000E+000
 220.00  0.0000E+000
 220.50  0.0000E+000
 221.00  0.0000E+000
 221.50  0.0000E+000
 222.00  0.0000E+000
 222.50  0.0000E+000
 223.00  0.0000E+000
 223.50  0.0000E+000
 224.00  0.0000E+000
 224.50  0.0000E+000
 225.00  0.0000E+000
 225.50  0.0000E+000
 226.00  0.0000E+000
 226.50  0.0000E+000
 227.00  0.0000E+000
 227.50  0.0000E+000
 228.00  0.0000E+000
 228.50  0.0000E+000
 229.00  0.0000E+000
 229.50  0.0000E+000
 230.00  0.0000E+000
 230.50  0.0000E+000
 231.00  0.0000E+000
 231.50  0.0000E+000
 232.00  0.0000E+000
 232.50  0.0000E+000
 233.00  0.0000E+000
 233.50  0.0000E+000
 234.00  0.0000E+000
 234.50  0.0000E+000
 235.00  0.0000E+000
 235.50  0.0000E+000
 236.00  0.0000E+000
 236.50  0.0000E+000
 237.00  0.0000E+000
 237.50  0.0000E+000
 238.00  0.0000E+000
 238.50  0.0000E+000
 239.00  0.0000E+000
 239.50  0.0000E+000
 240.00  0.0000E+000
 240.50  0.0000E+000
 241.00  0.0000E+000
 241.50  0.0000E+000
 242.00  0.0000E+000
 242.50  0.0000E+000
 243.00  0.0000E+000
 243.50  0.0000E+000
 244.00  0.0000E+000
 244.50  0.0000E+000
 245.00  0.0000E+000
 245.50  0.0000E+000
 246.00  0.0000E+000
 246.50  0.0000E+000
 247.00  0.0000E+000
 247.50  0.0000E+000
 248.00  0.0000E+000
 248.50  0.0000E+000
 249.00  0.0000E+000
 249.50  0.0000E+000
 250.00  0.0000E+000
 250.50  0.0000E+000
 251.00  0.0000E+000
 251.50  0.0000E+000
 252.00  0.0000E+000
 252.50  0.0000E+000
 253.00  0.0000E+000
 253.50  0.0000E+000
 254.00  0.0000E+000
 254.50  0.0000E+000
 255.00  0.0000E+000
 255.50  0.0000E+000
 256.00  0.0000E+000
 256.50  0.0000E+000
 257.00  0.0000E+000
 257.50  0.0000E+000
 258.00  0.0000E+000
 258.50  0.0000E+000
 259.00  0.0000E+000
 259.50  0.0000E+000
 260.00  0.0000E+000
 260.50  0.0000E+000
 261.00  0.0000E+000
 261.50  0.0000E+000
 262.00  0.0000E+000
 262.50  0.0000E+000
 263.00  0.0000E+000
 263.50  0.0000E+000
 264.00  0.0000E+000
 264.50  0.0000E+000
 265.00  0.0000E+000
 265.50  0.0000E+000
 266.00  0.0000E+000
 266.50  0.0000E+000
 267.00  0.0000E+000
 267.50  0.0000E+000
 268.00  0.0000E+000
 268.50  0.0000E+000
 269.00  0.0000E+000
 269.50  0.0000E+000
 270.00  0.0000E+000
 270.50  0.0000E+000
 271.00  0.0000E+000
 271.50  0.0000E+000
 272.00  0.0000E+000
 272.50  0.0000E+000
 273.00  0.0000E+000
 273.50  0.0000E+000
 274.00  0.0000E+000
 274.50  0.0000E+000
 275.00  0.0000E+000
 275.50  0.0000E+000
 276.00  0.0000E+000
 276.50  0.0000E+000
 277.00  0.0000E+000
 277.50  0.0000E+000
 278.00  0.0000E+000
 278.50  0.0000E+000
 279.00  0.0000E+000
 279.50  0.0000E+000
 280.00  0.0000E+000
 280.50  0.0000E+000
 281.00  0.0000E+000
 281.50  0.0000E+000
 282.00  0.0000E+000
 282.50  0.0000E+000
 283.00  0.0000E+000
 283.50  0.0000E+000
 284.00  0.0000E+000
 284.50  0.0000E+000
 285.00  0.0000E+000
 285.50  0.0000E+000
 286.00  0.0000E+000
 286.50  0.0000E+000
 287.00  0.0000E+000
 287.50  0.0000E+000
 288.00  0.0000E+000
 288.50  0.0000E+000
 289.00  0.0000E+000
 289.50  0.0000E+000
 290.00  0.0000E+000
 290.50  0.0000E+000
 291.00  0.0000E+000
 291.50  0.0000E+000
 292.00  0.0000E+000
 292.50  0.0000E+000
 293.00  0.0000E+000
 293.50  0.0000E+000
 294.00  0.0000E+000
 294.50  0.0000E+000
 295.00  0.0000E+000
 295.50  0.0000E+000
 296.00  0.0000E+000
 296.50  0.0000E+000
 297.00  0.0000E+000
 297.50  0.0000E+000
 298.00  0.0000E+000
 298.50  0.0000E+000
 299.00  0.0000E+000
 299.50  0.0000E+000
 300.00  0.0000E+000
 300.50  0.0000E+000
 301.00  0.0000E+000
 301.50  0.0000E+000
 302.00  0.0000E+000
 302.50  0.0000E+000
 303.00  0.0000E+000
 303.50  0.0000E+000
 304.00  0.0000E+000
 304.50  0.0000E+000
 305.00  0.0000E+000
 305.50  0.0000E+000
 306.00  0.0000E+000
 306.50  0.0000E+000
 307.00  0.0000E+000
 307.50  0.0000E+000
 308.00  0.0000E+000
 308.50  0.0000E+000
 309.00  0.0000E+000
 309.50  0.0000E+000
 310.00  0.0000E+000
 310.50  0.0000E+000
 311.00  0.0000E+000
 311.50  0.0000E+000
 312.00  0.0000E+000
 312.50  0.0000E+000
 313.00  0.0000E+000
 313.50  0.0000E+000
 314.00  0.0000E+000
 314.50  0.0000E+000
 315.00  0.0000E+000
 315.50  0.0000E+000
 316.00  0.0000E+000
 316.50  0.0000E+000
 317.00  0.0000E+000
 317.50  0.0000E+000
 318.00  0.0000E+000
 318.50  0.0000E+000
 319.00  0.0000E+000
 319.50  0.0000E+000
 320.00  0.0000E+000
 320.50  0.0000E+000
 321.00  0.0000E+000
 321.50  0.0000E+000
 322.00  0.0000E+000
 322.50  0.0000E+000
 323.00  0.0000E+000
 323.50  0.0000E+000
 324.00  0.0000E+000
 324.50  0.0000E+000
 325.00  0.0000E+000
 325.50  0.0000E+000
 326.00  0.0000E+000
 326.50  0.0000E+000
 327.00  0.0000E+000
 327.50  0.0000E+000
 328.00  0.0000E+000
 328.50  0.0000E+000
 329.00  0.0000E+000
 329.50  0.0000E+000
 330.00  0.0000E+000
 330.50  0.0000E+000
 331.00  0.0000E+000
 331.50  0.0000E+000
 332.00  0.0000E+000
 332.50  0.0000E+000
 333.00  0.0000E+000
 333.50  0.0000E+000
 334.00  0.0000E+000
 334.50  0.0000E+000
 335.00  0.0000E+000
 335.50  0.0000E+000
 336.00  0.0000E+000
 336.50  0.0000E+000
 337.00  0.0000E+000
 337.50  0.0000E+000
 338.00  0.0000E+000
 338.50  0.0000E+000
 339.00  0.0000E+000
 339.50  0.0000E+000
 340.00  0.0000E+000
 340.50  0.0000E+000
 341.00  0.0000E+000
 341.50  0.0000E+000
 342.00  0.0000E+000
 342.50  0.0000E+000
 343.00  0.0000E+000
 343.50  0.0000E+000
 344.00  0.0000E+000
 344.50  0.0000E+000
 345.00  0.0000E+000
 345.50  0.0000E+000
 346.00  0.0000E+000
 346.50  0.0000E+000
 347.00  0.0000E+000
 347.50  0.0000E+000
 348.00  0.0000E+000
 348.50  0.0000E+000
 349.00  0.0000E+000
 349.50  0.0000E+000
 350.00  0.0000E+000
 350.50  0.0000E+000
 351.00  0.0000E+000
 351.50  0.0000E+000
 352.00  0.0000E+000
 352.50  0.0000E+000
 353.00  0.0000E+000
 353.50  0.0000E+000
 354.00  0.0000E+000
 354.50  0.0000E+000
 355.00  0.0000E+000
 355.50  0.0000E+000
 356.00  0.0000E+000
 356.50  0.0000E+000
 357.00  0.0000E+000
 357.50  0.0000E+000
 358.00  0.0000E+000
 358.50  0.0000E+000
 359.00  0.0000E+000
 359.50  0.0000E+000
 360.00  0.0000E+000
 360.50  0.0000E+000
 361.00  0.0000E+000
 361.50  0.0000E+000
 362.00  0.0000E+000
 362.50  8.7655E-009
 363.00  6.3482E-008
 363.50  1.0560E-007
 364.00  1.2181E-007
 364.50  1.1477E-007
 365.00  9.4455E-008
 365.50  7.1519E-008
 366.00  6.2655E-008
 366.50  4.4068E-008
 367.00  8.4853E-009
 367.50  1.5138E-008
 368.00  4.1816E-008
 368.50  6.8287E-008
 369.00  8.9826E-008
 369.50  1.0360E-007
 370.00  6.0142E-008
 370.50  4.6018E-008
 371.00  6.9756E-008
 371.50  1.2581E-007
 372.00  1.4886E-007
 372.50  1.7001E-007
 373.00  1.5935E-007
 373.50  1.4957E-007
 374.00  1.7311E-007
 374.50  1.4137E-007
 375.00  1.4709E-007
 375.50  1.2508E-007
 376.00  7.5963E-008
 376.50  3.5659E-008
 377.00  1.1229E-008
 377.50  0.0000E+000
 378.00  0.0000E+000
 378.50  0.0000E+000
 379.00  0.0000E+000
 379.50  0.0000E+000
 380.00  0.0000E+000
 380.50  0.0000E+000
 381.00  0.0000E+000
 381.50  0.0000E+000
 382.00  0.0000E+000
 382.50  0.0000E+000
 383.00  0.0000E+000
 383.50  0.0000E+000
 384.00  0.0000E+000
 384.50  0.0000E+000
 385.00  0.0000E+000
 385.50  0.0000E+000
 386.00  0.0000E+000
 386.50  0.0000E+000
 387.00  0.0000E+000
 387.50  6.3026E-009
 388.00  7.1743E-008
 388.50  1.5648E-007
 389.00  2.4547E-007
 389.50  3.0679E-007
 390.00  2.8932E-007
 390.50  2.5716E-007
 391.00  2.1158E-007
 391.50  9.5007E-008
 392.00  7.7398E-008
 392.50  1.1369E-007
 393.00  1.4433E-007
 393.50  1.5491E-007
 394.00  1.7557E-007
 394.50  1.4651E-007
 395.00  4.3125E-008
 395.50  6.5998E-010
 396.00  0.0000E+000
 396.50  0.0000E+000
 397.00  0.0000E+000
 397.50  0.0000E+000
 398.00  0.0000E+000
 398.50  0.0000E+000
 399.00  0.0000E+000
 399.50  0.0000E+000
 400.00  0.0000E+000
 400.50  0.0000E+000
 401.00  0.0000E+000
 401.50  0.0000E+000
 402.00  0.0000E+000
 402.50  3.3157E-008
 403.00  1.1295E-007
 403.50  1.8987E-007
 404.00  2.6351E-007
 404.50  2.8406E-007
 405.00  2.6728E-007
 405.50  2.5161E-007
 406.00  2.3136E-007
 406.50  2.1656E-007
 407.00  2.1847E-007
 407.50  1.9010E-007
 408.00  1.6064E-007
 408.50  1.3999E-007
 409.00  1.2991E-007
 409.50  1.1184E-007
 410.00  9.7469E-008
 410.50  7.9222E-008
 411.00  5.1705E-008
 411.50  2.8309E-008
 412.00  6.7752E-008
 412.50  1.2290E-007
 413.00  1.8404E-007
 413.50  2.1918E-007
 414.00  2.3613E-007
 414.50  2.1110E-007
 415.00  1.7871E-007
 415.50  1.3780E-007
 416.00  1.2101E-007
 416.50  9.0746E-008
 417.00  6.8240E-008
 417.50  7.1285E-008
 418.00  1.2456E-007
 418.50  1.4681E-007
 419.00  2.0440E-007
 419.50  2.7459E-007
 420.00  2.7103E-007
 420.50  2.5414E-007
 421.00  2.1400E-007
 421.50  8.7454E-008
 422.00  2.0074E-009
 422.50  0.0000E+000
 423.00  0.0000E+000
 423.50  6.4931E-009
 424.00  3.5279E-008
 424.50  5.2561E-008
 425.00  5.9948E-008
 425.50  7.4271E-008
 426.00  6.8423E-008
 426.50  7.3405E-008
 427.00  1.1823E-007
 427.50  1.4116E-007
 428.00  9.6833E-008
 428.50  7.7390E-008
 429.00  6.3676E-008
 429.50  1.9799E-008
 430.00  2.1408E-008
 430.50  6.4062E-008
 431.00  8.3330E-008
 431.50  7.9466E-008
 432.00  1.2010E-007
 432.50  1.4235E-007
 433.00  1.2554E-007
 433.50  1.0872E-007
 434.00  1.0302E-007
 434.50  8.5925E-008
 435.00  8.1731E-008
 435.50  9.6245E-008
 436.00  6.2440E-008
 436.50  4.2579E-008
 437.00  1.6528E-008
 437.50  0.0000E+000
 438.00  0.0000E+000
 438.50  0.0000E+000
 439.00  0.0000E+000
 439.50  0.0000E+000
 440.00  0.0000E+000
 440.50  0.0000E+000
 441.00  0.0000E+000
 441.50  0.0000E+000
 442.00  0.0000E+000
 442.50  0.0000E+000
 443.00  0.0000E+000
 443.50  0.0000E+000
 444.00  0.0000E+000
 444.50  0.0000E+000
 445.00  0.0000E+000
 445.50  0.0000E+000
 446.00  0.0000E+000
 446.50  0.0000E+000
 447.00  0.0000E+000
 447.50  0.0000E+000
 448.00  0.0000E+000
 448.50  0.0000E+000
 449.00  0.0000E+000
 449.50  0.0000E+000
 450.00  0.0000E+000
 450.50  0.0000E+000
 451.00  0.0000E+000
 451.50  0.0000E+000
 452.00  0.0000E+000
 452.50  0.0000E+000
 453.00  0.0000E+000
 453.50  0.0000E+000
 454.00  0.0000E+000
 454.50  0.0000E+000
 455.00  1.1181E-009
 455.50  2.0381E-008
 456.00  7.0390E-008
 456.50  1.1070E-007
 457.00  1.4030E-007
 457.50  1.5733E-007
 458.00  1.7834E-007
 458.50  1.5241E-007
 459.00  1.3997E-007
 459.50  1.2030E-007
 460.00  1.0847E-007
 460.50  7.9584E-008
 461.00  9.2051E-008
 461.50  8.8202E-008
 462.00  7.3250E-008
 462.50  5.0567E-008
 463.00  2.6827E-008
 463.50  1.1216E-008
 464.00  1.0642E-008
 464.50  2.3277E-008
 465.00  3.2803E-008
 465.50  4.2917E-008
 466.00  4.1167E-008
 466.50  4.1342E-008
 467.00  4.9497E-008
 467.50  6.0785E-008
 468.00  8.0615E-008
 468.50  8.6770E-008
 469.00  8.5453E-008
 469.50  8.7689E-008
 470.00  7.8125E-008
 470.50  8.1544E-008
 471.00  6.4387E-008
 471.50  1.7017E-008
 472.00  7.8992E-010
 472.50  0.0000E+000
 473.00  0.0000E+000
 473.50  0.0000E+000
 474.00  0.0000E+000
 474.50  0.0000E+000
 475.00  0.0000E+000
 475.50  0.0000E+000
 476.00  0.0000E+000
 476.50  0.0000E+000
 477.00  0.0000E+000
 477.50  8.4436E-009
 478.00  5.2794E-008
 478.50  1.1487E-007
 479.00  1.2323E-007
 479.50  1.0673E-007
 480.00  1.0671E-007
 480.50  9.4827E-008
 481.00  9.3435E-008
 481.50  1.1271E-007
 482.00  1.1818E-007
 482.50  8.7877E-008
 483.00  4.1294E-008
 483.50  1.1171E-009
 484.00  0.0000E+000
 484.50  0.0000E+000
 485.00  0.0000E+000
 485.50  0.0000E+000
 486.00  0.0000E+000
 486.50  0.0000E+000
 487.00  0.0000E+000
 487.50  0.0000E+000
 488.00  0.0000E+000
 488.50  0.0000E+000
 489.00  0.0000E+000
 489.50  0.0000E+000
 490.00  0.0000E+000
 490.50  0.0000E+000
 491.00  0.0000E+000
 491.50  0.0000E+000
 492.00  0.0000E+000
 492.50  2.1080E-008
 493.00  6.7533E-008
 493.50  9.9865E-008
 494.00  1.1024E-007
 494.50  1.2109E-007
 495.00  1.1167E-007
 495.50  9.9682E-008
 496.00  8.4802E-008
 496.50  7.2811E-008
 497.00  7.4845E-008
 497.50  9.1771E-008
 498.00  1.2212E-007
 498.50  1.4799E-007
 499.00  1.6863E-007
 499.50  1.6412E-007
 500.00  1.6432E-007
 500.50  1.6009E-007
 501.00  1.5838E-007
 501.50  1.7112E-007
 502.00  1.7580E-007
 502.50  1.5772E-007
 503.00  1.0968E-007
 503.50  9.6968E-008
 504.00  6.9660E-008
 504.50  6.9542E-008
 505.00  7.7840E-008
 505.50  8.4509E-008
 506.00  5.6315E-008
 506.50  4.5864E-008
 507.00  5.2775E-008
 507.50  9.7530E-008
 508.00  1.1903E-007
 508.50  1.2916E-007
 509.00  1.2349E-007
 509.50  1.1112E-007
 510.00  5.5979E-008
 510.50  3.8513E-008
 511.00  2.6990E-008
 511.50  2.4970E-008
 512.00  4.8160E-008
 512.50  8.2922E-008
 513.00  1.4911E-007
 513.50  2.2902E-007
 514.00  2.3755E-007
 514.50  2.2405E-007
 515.00  2.1499E-007
 515.50  1.3569E-007
 516.00  7.6593E-008
 516.50  7.9453E-008
 517.00  1.1083E-007
 517.50  1.3940E-007
 518.00  1.5645E-007
 518.50  1.6608E-007
 519.00  1.2545E-007
 519.50  7.5091E-008
 520.00  5.2479E-008
 520.50  2.9659E-008
 521.00  1.6679E-008
 521.50  1.8169E-008
 522.00  5.6457E-008
 522.50  1.3452E-007
 523.00  2.1658E-007
 523.50  2.5230E-007
 524.00  2.3671E-007
 524.50  1.7867E-007
 525.00  8.1228E-008
 525.50  9.1370E-009
 526.00  1.8396E-009
 526.50  1.4786E-008
 527.00  3.3040E-008
 527.50  4.5567E-008
 528.00  6.8466E-008
 528.50  6.4573E-008
 529.00  5.9232E-008
 529.50  6.4678E-008
 530.00  6.5586E-008
 530.50  6.9280E-008
 531.00  1.1144E-007
 531.50  1.4162E-007
 532.00  1.7257E-007
 532.50  1.4616E-007
 533.00  1.0906E-007
 533.50  8.7582E-008
 534.00  6.7772E-008
 534.50  8.6580E-008
 535.00  1.0314E-007
 535.50  1.5658E-007
 536.00  1.4103E-007
 536.50  1.0526E-007
 537.00  8.8985E-008
 537.50  6.4984E-008
 538.00  2.2189E-008
 538.50  0.0000E+000
 539.00  0.0000E+000
 539.50  0.0000E+000
 540.00  0.0000E+000
 540.50  0.0000E+000
 541.00  0.0000E+000
 541.50  0.0000E+000
 542.00  0.0000E+000
 542.50  0.0000E+000
 543.00  0.0000E+000
 543.50  0.0000E+000
 544.00  7.7413E-009
 544.50  3.9072E-008
 545.00  9.7834E-008
 545.50  1.1115E-007
 546.00  9.5140E-008
 546.50  1.0445E-007
 547.00  8.1633E-008
 547.50  3.1036E-008
 548.00  0.0000E+000
 548.50  0.0000E+000
 549.00  0.0000E+000
 549.50  0.0000E+000
 550.00  4.3249E-008
 550.50  1.3088E-007
 551.00  1.2788E-007
 551.50  1.0132E-007
 552.00  8.8207E-008
 552.50  1.0242E-007
 553.00  1.0690E-007
 553.50  1.9475E-007
 554.00  2.9572E-007
 554.50  3.4156E-007
 555.00  3.4244E-007
 555.50  3.5759E-007
 556.00  3.5662E-007
 556.50  3.0851E-007
 557.00  2.4386E-007
 557.50  1.6511E-007
 558.00  1.1732E-007
 558.50  7.7584E-008
 559.00  8.4593E-008
 559.50  9.7407E-008
 560.00  1.3555E-007
 560.50  1.6827E-007
 561.00  1.9728E-007
 561.50  2.1731E-007
 562.00  2.0546E-007
 562.50  1.3241E-007
 563.00  6.4692E-008
 563.50  2.1104E-009
 564.00  1.3503E-010
 564.50  1.1614E-008
 565.00  7.3510E-008
 565.50  1.5804E-007
 566.00  2.4471E-007
 566.50  2.9700E-007
 567.00  3.5324E-007
 567.50  3.5004E-007
 568.00  2.3468E-007
 568.50  4.7884E-008
 569.00  7.7275E-010
 569.50  0.0000E+000
 570.00  0.0000E+000
 570.50  0.0000E+000
 571.00  0.0000E+000
 571.50  0.0000E+000
 572.00  0.0000E+000
 572.50  0.0000E+000
 573.00  0.0000E+000
 573.50  0.0000E+000
 574.00  0.0000E+000
 574.50  0.0000E+000
 575.00  0.0000E+000
 575.50  0.0000E+000
 576.00  0.0000E+000
 576.50  0.0000E+000
 577.00  0.0000E+000
 577.50  0.0000E+000
 578.00  0.0000E+000
 578.50  0.0000E+000
 579.00  0.0000E+000
 579.50  3.3669E-009
 580.00  3.1505E-008
 580.50  1.0128E-007
 581.00  1.4604E-007
 581.50  1.2813E-007
 582.00  9.5326E-008
 582.50  9.7407E-008
 583.00  9.4456E-008
 583.50  1.6038E-007
 584.00  2.6236E-007
 584.50  2.6682E-007
 585.00  2.7285E-007
 585.50  2.8369E-007
 586.00  2.1677E-007
 586.50  1.7007E-007
 587.00  1.4999E-007
 587.50  6.9952E-008
 588.00  0.0000E+000
 588.50  0.0000E+000
 589.00  2.5657E-008
 589.50  1.0358E-007
 590.00  1.4502E-007
 590.50  1.3783E-007
 591.00  4.4268E-008
 591.50  1.6053E-009
 592.00  0.0000E+000
 592.50  0.0000E+000
 593.00  0.0000E+000
 593.50  0.0000E+000
 594.00  0.0000E+000
 594.50  0.0000E+000
 595.00  1.7098E-008
 595.50  8.8170E-008
 596.00  1.4588E-007
 596.50  1.0806E-007
 597.00  4.1851E-008
 597.50  5.4178E-009
 598.00  0.0000E+000
 598.50  0.0000E+000
 599.00  0.0000E+000
 599.50  0.0000E+000
 600.00  3.1815E-008
 600.50  1.8215E-007
 601.00  1.9724E-007
 601.50  1.0369E-007
 602.00  3.4889E-008
 602.50  3.1301E-009
 603.00  0.0000E+000
 603.50  0.0000E+000
 604.00  0.0000E+000
 604.50  0.0000E+000
 605.00  0.0000E+000
 605.50  0.0000E+000
 606.00  0.0000E+000
 606.50  0.0000E+000
 607.00  0.0000E+000
 607.50  0.0000E+000
 608.00  0.0000E+000
 608.50  0.0000E+000
 609.00  0.0000E+000
 609.50  1.0031E-008
 610.00  3.4234E-008
 610.50  7.2802E-008
 611.00  8.6403E-008
 611.50  5.9473E-008
 612.00  2.1726E-008
 612.50  0.0000E+000
 613.00  0.0000E+000
 613.50  0.0000E+000
 614.00  0.0000E+000
 614.50  0.0000E+000
 615.00  0.0000E+000
 615.50  0.0000E+000
 616.00  0.0000E+000
 616.50  0.0000E+000
 617.00  0.0000E+000
 617.50  0.0000E+000
 618.00  0.0000E+000
 618.50  0.0000E+000
 619.00  1.1202E-008
 619.50  4.2814E-008
 620.00  8.9393E-008
 620.50  1.8509E-007
 621.00  2.1449E-007
 621.50  2.6670E-007
 622.00  3.4328E-007
 622.50  3.0957E-007
 623.00  2.8732E-007
 623.50  2.4864E-007
 624.00  1.1917E-007
 624.50  1.4224E-008
 625.00  0.0000E+000
 625.50  0.0000E+000
 626.00  0.0000E+000
 626.50  3.2943E-008
 627.00  1.3090E-007
 627.50  1.7721E-007
 628.00  1.3750E-007
 628.50  1.4926E-007
 629.00  1.2225E-007
 629.50  1.2351E-007
 630.00  1.2709E-007
 630.50  1.6347E-007
 631.00  5.1603E-008
 631.50  2.0411E-008
 632.00  0.0000E+000
 632.50  0.0000E+000
 633.00  0.0000E+000
 633.50  0.0000E+000
 634.00  0.0000E+000
 634.50  0.0000E+000
 635.00  0.0000E+000
 635.50  0.0000E+000
 636.00  0.0000E+000
 636.50  0.0000E+000
 637.00  0.0000E+000
 637.50  0.0000E+000
 638.00  0.0000E+000
 638.50  0.0000E+000
 639.00  0.0000E+000
 639.50  0.0000E+000
 640.00  0.0000E+000
 640.50  0.0000E+000
 641.00  0.0000E+000
 641.50  0.0000E+000
 642.00  0.0000E+000
 642.50  0.0000E+000
 643.00  0.0000E+000
 643.50  0.0000E+000
 644.00  0.0000E+000
 644.50  0.0000E+000
 645.00  0.0000E+000
 645.50  0.0000E+000
 646.00  0.0000E+000
 646.50  3.5584E-008
 647.00  1.5250E-007
 647.50  3.2170E-007
 648.00  3.6437E-007
 648.50  3.5990E-007
 649.00  3.6804E-007
 649.50  3.4691E-007
 650.00  2.0733E-007
 650.50  2.9380E-007
 651.00  4.0800E-007
 651.50  4.1735E-007
 652.00  4.9931E-007
 652.50  5.6005E-007
 653.00  4.9624E-007
 653.50  5.6861E-007
 654.00  7.1797E-007
 654.50  7.1973E-007
 655.00  7.4176E-007
 655.50  7.3548E-007
 656.00  4.7388E-007
 656.50  3.9225E-007
 657.00  2.6301E-007
 657.50  2.4707E-007
 658.00  3.5555E-007
 658.50  5.1082E-007
 659.00  7.2320E-007
 659.50  8.4918E-007
 660.00  7.9809E-007
 660.50  8.4969E-007
 661.00  9.5686E-007
 661.50  9.4553E-007
 662.00  1.0139E-006
 662.50  1.0710E-006
 663.00  9.5883E-007
 663.50  6.6728E-007
 664.00  6.5289E-007
 664.50  5.1896E-007
 665.00  4.1206E-007
 665.50  3.9434E-007
 666.00  3.7184E-007
 666.50  3.0027E-007
 667.00  3.8804E-007
 667.50  4.8374E-007
 668.00  5.3087E-007
 668.50  4.8884E-007
 669.00  4.5487E-007
 669.50  3.7312E-007
 670.00  3.6899E-007
 670.50  3.8779E-007
 671.00  6.4259E-007
 671.50  7.4286E-007
 672.00  8.9455E-007
 672.50  1.1011E-006
 673.00  1.1778E-006
 673.50  1.2736E-006
 674.00  1.2552E-006
 674.50  1.1812E-006
 675.00  1.1241E-006
 675.50  1.0551E-006
 676.00  1.1044E-006
 676.50  1.1175E-006
 677.00  9.6334E-007
 677.50  8.4658E-007
 678.00  6.6351E-007
 678.50  6.5971E-007
 679.00  7.3794E-007
 679.50  9.5303E-007
 680.00  1.1745E-006
 680.50  1.3394E-006
 681.00  1.2892E-006
 681.50  1.1299E-006
 682.00  9.3324E-007
 682.50  8.1051E-007
 683.00  7.9284E-007
 683.50  9.0351E-007
 684.00  1.1415E-006
 684.50  1.3442E-006
 685.00  1.5517E-006
 685.50  1.7482E-006
 686.00  2.1057E-006
 686.50  2.4593E-006
 687.00  2.8558E-006
 687.50  3.3301E-006
 688.00  3.8242E-006
 688.50  4.2870E-006
 689.00  4.6838E-006
 689.50  4.9039E-006
 690.00  5.0023E-006
 690.50  4.8960E-006
 691.00  4.6674E-006
 691.50  4.5319E-006
 692.00  4.5199E-006
 692.50  4.4612E-006
 693.00  4.3116E-006
 693.50  4.2229E-006
 694.00  4.2348E-006
 694.50  4.2230E-006
 695.00  4.4690E-006
 695.50  4.9507E-006
 696.00  5.4378E-006
 696.50  5.7895E-006
 697.00  6.0654E-006
 697.50  6.3358E-006
 698.00  6.5672E-006
 698.50  6.8827E-006
 699.00  7.2740E-006
 699.50  7.6160E-006
 700.00  7.9622E-006
 700.50  8.2283E-006
 701.00  8.4867E-006
 701.50  8.7569E-006
 702.00  9.1120E-006
 702.50  9.4174E-006
 703.00  9.8375E-006
 703.50  1.0115E-005
 704.00  1.0462E-005
 704.50  1.0967E-005
 705.00  1.1409E-005
 705.50  1.2054E-005
 706.00  1.2872E-005
 706.50  1.3621E-005
 707.00  1.4348E-005
 707.50  1.5127E-005
 708.00  1.5672E-005
 708.50  1.6423E-005
 709.00  1.7093E-005
 709.50  1.7682E-005
 710.00  1.8285E-005
 710.50  1.8882E-005
 711.00  1.9387E-005
 711.50  1.9946E-005
 712.00  2.0586E-005
 712.50  2.1248E-005
 713.00  2.1953E-005
 713.50  2.2741E-005
 714.00  2.3697E-005
 714.50  2.4625E-005
 715.00  2.5766E-005
 715.50  2.6737E-005
 716.00  2.7723E-005
 716.50  2.8685E-005
 717.00  2.9958E-005
 717.50  3.1126E-005
 718.00  3.2279E-005
 718.50  3.3329E-005
 719.00  3.4276E-005
 719.50  3.5161E-005
 720.00  3.6230E-005
 720.50  3.7432E-005
 721.00  3.8741E-005
 721.50  4.0141E-005
 722.00  4.1539E-005
 722.50  4.2998E-005
 723.00  4.4576E-005
 723.50  4.6143E-005
 724.00  4.7761E-005
 724.50  4.9508E-005
 725.00  5.1488E-005
 725.50  5.3352E-005
 726.00  5.5226E-005
 726.50  5.7325E-005
 727.00  5.9490E-005
 727.50  6.1561E-005
 728.00  6.3823E-005
 728.50  6.6176E-005
 729.00  6.8354E-005
 729.50  7.0650E-005
 730.00  7.3245E-005
 730.50  7.5870E-005
 731.00  7.8689E-005
 731.50  8.1495E-005
 732.00  8.4264E-005
 732.50  8.7099E-005
 733.00  8.9824E-005
 733.50  9.2256E-005
 734.00  9.4626E-005
 734.50  9.6804E-005
 735.00  9.9134E-005
 735.50  1.0181E-004
 736.00  1.0460E-004
 736.50  1.0752E-004
 737.00  1.1009E-004
 737.50  1.1223E-004
 738.00  1.1378E-004
 738.50  1.1512E-004
 739.00  1.1608E-004
 739.50  1.1701E-004
 740.00  1.1762E-004
 740.50  1.1811E-004
 741.00  1.1833E-004
 741.50  1.1841E-004
 742.00  1.1835E-004
 742.50  1.1803E-004
 743.00  1.1746E-004
 743.50  1.1651E-004
 744.00  1.1524E-004
 744.50  1.1362E-004
 745.00  1.1177E-004
 745.50  1.0981E-004
 746.00  1.0790E-004
 746.50  1.0584E-004
 747.00  1.0394E-004
 747.50  1.0179E-004
 748.00  9.9501E-005
 748.50  9.6822E-005
 749.00  9.4297E-005
 749.50  9.1843E-005
 750.00  8.8970E-005
 750.50  8.6035E-005
 751.00  8.2894E-005
 751.50  7.9319E-005
 752.00  7.5665E-005
 752.50  7.2389E-005
 753.00  6.9454E-005
 753.50  6.6694E-005
 754.00  6.4227E-005
 754.50  6.1789E-005
 755.00  5.9197E-005
 755.50  5.6462E-005
 756.00  5.4476E-005
 756.50  5.1869E-005
 757.00  4.9493E-005
 757.50  4.7201E-005
 758.00  4.4932E-005
 758.50  4.2405E-005
 759.00  4.0364E-005
 759.50  3.8187E-005
 760.00  3.6028E-005
 760.50  3.3697E-005
 761.00  3.1261E-005
 761.50  2.9139E-005
 762.00  2.7384E-005
 762.50  2.5758E-005
 763.00  2.4742E-005
 763.50  2.4052E-005
 764.00  2.3469E-005
 764.50  2.2672E-005
 765.00  2.2093E-005
 765.50  2.1360E-005
 766.00  2.0476E-005
 766.50  1.9432E-005
 767.00  1.8587E-005
 767.50  1.7968E-005
 768.00  1.7201E-005
 768.50  1.6594E-005
 769.00  1.6055E-005
 769.50  1.5491E-005
 770.00  1.4496E-005
 770.50  1.3405E-005
 771.00  1.2636E-005
 771.50  1.2009E-005
 772.00  1.1081E-005
 772.50  1.0610E-005
 773.00  1.0076E-005
 773.50  9.5077E-006
 774.00  9.1185E-006
 774.50  9.0438E-006
 775.00  9.2046E-006
 775.50  9.4394E-006
 776.00  9.4745E-006
 776.50  9.1383E-006
 777.00  8.8293E-006
 777.50  8.5404E-006
 778.00  8.4508E-006
 778.50  8.7412E-006
 779.00  9.0345E-006
 779.50  9.3376E-006
 780.00  9.1475E-006
 780.50  8.5613E-006
 781.00  7.5721E-006
 781.50  6.8748E-006
 782.00  6.0286E-006
 782.50  5.6087E-006
 783.00  5.2477E-006
 783.50  4.7612E-006
 784.00  4.2891E-006
 784.50  3.7901E-006
 785.00  3.0888E-006
 785.50  2.4079E-006
 786.00  2.1548E-006
 786.50  2.1779E-006
 787.00  2.4879E-006
 787.50  3.1636E-006
 788.00  4.1082E-006
 788.50  4.6849E-006
 789.00  4.9438E-006
 789.50  4.9832E-006
 790.00  4.3439E-006
 790.50  3.8744E-006
 791.00  3.9849E-006
 791.50  3.5887E-006
 792.00  3.3810E-006
 792.50  3.6778E-006
 793.00  3.2459E-006
 793.50  2.8761E-006
 794.00  2.5487E-006
 794.50  2.2415E-006
 795.00  1.9109E-006
 795.50  1.5213E-006
 796.00  1.2754E-006
 796.50  1.2738E-006
 797.00  1.2189E-006
 797.50  1.1745E-006
 798.00  1.0813E-006
 798.50  1.0657E-006
 799.00  1.2186E-006
 799.50  1.4101E-006
 800.00  1.4835E-006
 800.50  1.5829E-006
 801.00  1.6199E-006
 801.50  1.3853E-006
 802.00  1.1828E-006
 802.50  1.1841E-006
 803.00  1.2251E-006
 803.50  1.0560E-006
 804.00  1.1299E-006
 804.50  1.1955E-006
 805.00  1.1215E-006
 805.50  1.1564E-006
 806.00  1.1272E-006
 806.50  1.1115E-006
 807.00  1.4864E-006
 807.50  1.9084E-006
 808.00  2.4983E-006
 808.50  2.9026E-006
 809.00  2.9696E-006
 809.50  2.8561E-006
 810.00  2.6450E-006
 810.50  1.9416E-006
 811.00  1.6458E-006
 811.50  1.6148E-006
 812.00  1.3376E-006
 812.50  1.1819E-006
 813.00  1.3983E-006
 813.50  1.4653E-006
 814.00  7.3770E-007
 814.50  4.6291E-007
 815.00  5.1899E-007
 815.50  4.8876E-007
 816.00  1.1782E-006
 816.50  2.3774E-006
 817.00  3.1608E-006
 817.50  3.5365E-006
 818.00  3.6952E-006
 818.50  3.5232E-006
 819.00  2.9529E-006
 819.50  2.4985E-006
 820.00  2.1475E-006
 820.50  1.7927E-006
 821.00  1.7200E-006
 821.50  1.8784E-006
 822.00  1.6154E-006
 822.50  1.7320E-006
 823.00  1.7716E-006
 823.50  1.8991E-006
 824.00  1.9809E-006
 824.50  2.1466E-006
 825.00  1.9247E-006
 825.50  1.4880E-006
 826.00  1.0853E-006
 826.50  9.6161E-007
 827.00  1.0907E-006
 827.50  1.2257E-006
 828.00  1.2690E-006
 828.50  1.1112E-006
 829.00  1.1597E-006
 829.50  1.0129E-006
 830.00  1.0758E-006
 830.50  1.0763E-006
 831.00  1.1498E-006
 831.50  6.2629E-007
 832.00  5.2273E-007
 832.50  2.4271E-007
 833.00  0.0000E+000
 833.50  0.0000E+000
 834.00  0.0000E+000
 834.50  0.0000E+000
 835.00  0.0000E+000
 835.50  0.0000E+000
 836.00  0.0000E+000
 836.50  0.0000E+000
 837.00  0.0000E+000
 837.50  0.0000E+000
 838.00  0.0000E+000
 838.50  9.8063E-008
 839.00  6.4114E-007
 839.50  9.7417E-007
 840.00  1.2118E-006
 840.50  1.3320E-006
 841.00  1.3512E-006
 841.50  1.7634E-006
 842.00  1.8620E-006
 842.50  1.4931E-006
 843.00  1.0259E-006
 843.50  5.7307E-007
 844.00  0.0000E+000
 844.50  0.0000E+000
 845.00  0.0000E+000
 845.50  0.0000E+000
 846.00  0.0000E+000
 846.50  0.0000E+000
 847.00  0.0000E+000
 847.50  0.0000E+000
 848.00  0.0000E+000
 848.50  0.0000E+000
 849.00  0.0000E+000
 849.50  0.0000E+000
 850.00  1.6759E-007
 850.50  1.3398E-007
 851.00  2.0587E-008
 851.50  0.0000E+000
 852.00  0.0000E+000
 852.50  0.0000E+000
 853.00  0.0000E+000
 853.50  0.0000E+000
 854.00  0.0000E+000
 854.50  0.0000E+000
 855.00  0.0000E+000
 855.50  0.0000E+000
 856.00  0.0000E+000
 856.50  0.0000E+000
 857.00  0.0000E+000
 857.50  0.0000E+000
 858.00  0.0000E+000
 858.50  0.0000E+000
 859.00  0.0000E+000
 859.50  0.0000E+000
 860.00  0.0000E+000
 860.50  0.0000E+000
 861.00  6.2945E-007
 861.50  2.0882E-006
 862.00  2.9822E-006
 862.50  3.5232E-006
 863.00  3.6328E-006
 863.50  2.3759E-006
 864.00  2.7910E-007
 864.50  0.0000E+000
 865.00  0.0000E+000
 865.50  0.0000E+000
 866.00  0.0000E+000
 866.50  0.0000E+000
 867.00  0.0000E+000
 867.50  0.0000E+000
 868.00  0.0000E+000
 868.50  0.0000E+000
 869.00  0.0000E+000
 869.50  0.0000E+000
 870.00  0.0000E+000
 870.50  0.0000E+000
 871.00  0.0000E+000
 871.50  0.0000E+000
 872.00  0.0000E+000
 872.50  0.0000E+000
 873.00  0.0000E+000
 873.50  0.0000E+000
 874.00  0.0000E+000
 874.50  2.3115E-007
 875.00  1.2192E-006
 875.50  1.8438E-006
 876.00  2.0650E-006
 876.50  1.9030E-006
 877.00  2.5630E-006
 877.50  2.1775E-006
 878.00  2.1206E-006
 878.50  1.6132E-006
 879.00  1.4458E-006
 879.50  3.0911E-007
 880.00  0.0000E+000
 880.50  0.0000E+000
 881.00  0.0000E+000
 881.50  0.0000E+000
 882.00  2.2191E-007
 882.50  8.2324E-007
 883.00  6.3523E-007
 883.50  0.0000E+000
 884.00  0.0000E+000
 884.50  0.0000E+000
 885.00  0.0000E+000
 885.50  0.0000E+000
 886.00  0.0000E+000
 886.50  0.0000E+000
 887.00  0.0000E+000
 887.50  0.0000E+000
 888.00  0.0000E+000
 888.50  0.0000E+000
 889.00  0.0000E+000
 889.50  1.0969E-006
 890.00  1.9291E-006
 890.50  2.5980E-006
 891.00  4.6794E-006
 891.50  5.6317E-006
 892.00  6.1097E-006
 892.50  6.9079E-006
 893.00  7.1589E-006
 893.50  5.4034E-006
 894.00  4.1787E-006
 894.50  2.8713E-006
 895.00  1.7992E-006
 895.50  1.2353E-006
 896.00  1.3933E-006
 896.50  1.6545E-006
 897.00  1.7085E-006
 897.50  1.5245E-006
 898.00  1.6381E-006
 898.50  2.2165E-006
 899.00  1.8975E-006
 899.50  1.0007E-006
 900.00  1.8265E-007
 900.50  0.0000E+000
 901.00  0.0000E+000
 901.50  0.0000E+000
 902.00  0.0000E+000
 902.50  0.0000E+000
 903.00  0.0000E+000
 903.50  0.0000E+000
 904.00  3.4078E-008
 904.50  5.3303E-007
 905.00  0.0000E+000
 905.50  0.0000E+000
 906.00  0.0000E+000
 906.50  0.0000E+000
 907.00  0.0000E+000
 907.50  0.0000E+000
 908.00  0.0000E+000
 908.50  0.0000E+000
 909.00  0.0000E+000
 909.50  1.3490E-007
 910.00  5.3445E-007
 910.50  1.0576E-006
 911.00  1.7340E-006
 911.50  3.6564E-006
 912.00  5.1634E-006
 912.50  6.6468E-006
 913.00  7.0671E-006
 913.50  6.2528E-006
 914.00  4.0735E-006
 914.50  3.6507E-006
 915.00  2.0961E-006
 915.50  1.1359E-006
 916.00  1.1709E-006
 916.50  1.4795E-006
 917.00  6.3547E-007
 917.50  3.9266E-007
 918.00  0.0000E+000
 918.50  0.0000E+000
 919.00  0.0000E+000
 919.50  5.1393E-008
 920.00  4.0072E-007
 920.50  9.7870E-007
 921.00  1.9753E-006
 921.50  3.3286E-006
 922.00  4.3622E-006
 922.50  6.0722E-006
 923.00  6.6373E-006
 923.50  5.6644E-006
 924.00  4.7628E-006
 924.50  3.9327E-006
 925.00  2.9795E-006
 925.50  3.2050E-006
 926.00  3.9516E-006
 926.50  3.9200E-006
 927.00  3.5021E-006
 927.50  2.8720E-006
 928.00  2.1984E-006
 928.50  1.5994E-006
 929.00  1.6192E-006
 929.50  1.2758E-006
 930.00  1.5758E-006
 930.50  1.5819E-006
 931.00  5.2294E-007
 931.50  2.7532E-009
 932.00  0.0000E+000
 932.50  0.0000E+000
 933.00  0.0000E+000
 933.50  0.0000E+000
 934.00  0.0000E+000
 934.50  0.0000E+000
 935.00  0.0000E+000
 935.50  0.0000E+000
 936.00  0.0000E+000
 936.50  0.0000E+000
 937.00  0.0000E+000
 937.50  1.7072E-007
 938.00  3.0704E-007
 938.50  5.6593E-007
 939.00  2.6486E-006
 939.50  5.6312E-006
 940.00  8.0521E-006
 940.50  9.4856E-006
 941.00  9.9946E-006
 941.50  8.7486E-006
 942.00  6.5059E-006
 942.50  4.5543E-006
 943.00  4.9573E-006
 943.50  5.6049E-006
 944.00  6.2284E-006
 944.50  7.1913E-006
 945.00  7.2345E-006
 945.50  5.9729E-006
 946.00  6.1864E-006
 946.50  5.9310E-006
 947.00  5.0856E-006
 947.50  5.3963E-006
 948.00  6.2110E-006
 948.50  6.1763E-006
 949.00  9.0033E-006
 949.50  9.8034E-006
 950.00  1.0349E-005
 950.50  9.9466E-006
 951.00  8.2724E-006
 951.50  4.6527E-006
 952.00  1.7571E-006
 952.50  0.0000E+000
 953.00  0.0000E+000
 953.50  0.0000E+000
 954.00  0.0000E+000
 954.50  0.0000E+000
 955.00  0.0000E+000
 955.50  8.3134E-007
 956.00  2.7705E-006
 956.50  3.3496E-006
 957.00  3.1010E-006
 957.50  1.7149E-006
 958.00  3.0315E-007
 958.50  1.1105E-006
 959.00  1.7944E-006
 959.50  2.0000E-006
 960.00  3.1502E-006
 960.50  4.8636E-006
 961.00  6.6535E-006
 961.50  9.9730E-006
 962.00  1.1519E-005
 962.50  1.2655E-005
 963.00  1.3604E-005
 963.50  1.3415E-005
 964.00  1.1526E-005
 964.50  1.1455E-005
 965.00  1.1954E-005
 965.50  1.3462E-005
 966.00  1.4996E-005
 966.50  1.5671E-005
 967.00  1.6241E-005
 967.50  1.5177E-005
 968.00  1.2228E-005
 968.50  7.7298E-006
 969.00  5.0085E-006
 969.50  2.2934E-006
 970.00  3.5130E-008
 970.50  0.0000E+000
 971.00  0.0000E+000
 971.50  0.0000E+000
 972.00  0.0000E+000
 972.50  0.0000E+000
 973.00  0.0000E+000
 973.50  0.0000E+000
 974.00  0.0000E+000
 974.50  0.0000E+000
 975.00  0.0000E+000
 975.50  0.0000E+000
 976.00  0.0000E+000
 976.50  0.0000E+000
 977.00  0.0000E+000
 977.50  0.0000E+000
 978.00  0.0000E+000
 978.50  0.0000E+000
 979.00  8.5427E-007
 979.50  6.6272E-006
 980.00  1.2005E-005
 980.50  1.5588E-005
 981.00  1.9192E-005
 981.50  2.3913E-005
 982.00  2.3317E-005
 982.50  2.2938E-005
 983.00  2.2147E-005
 983.50  2.0210E-005
 984.00  1.6675E-005
 984.50  1.5483E-005
 985.00  1.4467E-005
 985.50  1.5377E-005
 986.00  1.5518E-005
 986.50  1.7819E-005
 987.00  1.8002E-005
 987.50  1.7511E-005
 988.00  1.7010E-005
 988.50  1.6533E-005
 989.00  1.6364E-005
 989.50  1.8403E-005
 990.00  2.2553E-005
 990.50  2.6575E-005
 991.00  2.9368E-005
 991.50  2.8005E-005
 992.00  2.2983E-005
 992.50  1.8714E-005
 993.00  1.4534E-005
 993.50  1.1207E-005
 994.00  9.9849E-006
 994.50  1.7832E-005
 995.00  1.3710E-005
 995.50  2.8738E-006
 996.00  0.0000E+000
 996.50  0.0000E+000
 997.00  0.0000E+000
 997.50  0.0000E+000
 998.00  5.5412E-006
 998.50  1.4728E-005
 999.00  1.1818E-005
 999.50  7.9535E-006
1000.00  2.3225E-006
1000.50  9.8026E-008
1001.00  0.0000E+000
1001.50  0.0000E+000
1002.00  0.0000E+000
1002.50  0.0000E+000
1003.00  0.0000E+000
1003.50  0.0000E+000
1004.00  0.0000E+000
1004.50  0.0000E+000
1005.00  0.0000E+000
1005.50  0.0000E+000
1006.00  0.0000E+000
1006.50  0.0000E+000
1007.00  0.0000E+000
1007.50  0.0000E+000
1008.00  0.0000E+000
1008.50  0.0000E+000
1009.00  0.0000E+000
1009.50  0.0000E+000
1010.00  0.0000E+000
1010.50  0.0000E+000
1011.00  0.0000E+000
1011.50  0.0000E+000
1012.00  0.0000E+000
1012.50  0.0000E+000
1013.00  0.0000E+000
1013.50  0.0000E+000
1014.00  0.0000E+000
1014.50  0.0000E+000
1015.00  0.0000E+000
1015.50  0.0000E+000
1016.00  0.0000E+000
1016.50  0.0000E+000
1017.00  0.0000E+000
1017.50  0.0000E+000
1018.00  0.0000E+000
1018.50  0.0000E+000
1019.00  0.0000E+000
1019.50  0.0000E+000
1020.00  0.0000E+000
1020.50  0.0000E+000
1021.00  0.0000E+000
1021.50  0.0000E+000
1022.00  0.0000E+000
1022.50  0.0000E+000
1023.00  0.0000E+000
1023.50  0.0000E+000
1024.00  0.0000E+000
1024.50  0.0000E+000
1025.00  0.0000E+000
1025.50  0.0000E+000
1026.00  0.0000E+000
1026.50  0.0000E+000
1027.00  0.0000E+000
1027.50  0.0000E+000
1028.00  0.0000E+000
1028.50  0.0000E+000
1029.00  0.0000E+000
1029.50  0.0000E+000
1030.00  0.0000E+000
1030.50  0.0000E+000
1031.00  0.0000E+000
1031.50  0.0000E+000
1032.00  0.0000E+000
1032.50  0.0000E+000
1033.00  0.0000E+000
1033.50  0.0000E+000
1034.00  0.0000E+000
1034.50  0.0000E+000
1035.00  0.0000E+000
1035.50  0.0000E+000
1036.00  0.0000E+000
1036.50  0.0000E+000
1037.00  0.0000E+000
1037.50  0.0000E+000
1038.00  0.0000E+000
1038.50  0.0000E+000
1039.00  0.0000E+000
1039.50  0.0000E+000
1040.00  0.0000E+000
1040.50  0.0000E+000
1041.00  0.0000E+000
1041.50  0.0000E+000
1042.00  0.0000E+000
1042.50  0.0000E+000
1043.00  0.0000E+000
1043.50  0.0000E+000
1044.00  0.0000E+000
1044.50  0.0000E+000
1045.00  0.0000E+000
1045.50  0.0000E+000
1046.00  0.0000E+000
1046.50  0.0000E+000
1047.00  0.0000E+000
1047.50  0.0000E+000
1048.00  0.0000E+000
1048.50  0.0000E+000
1049.00  0.0000E+000
1049.50  0.0000E+000
1050.00  0.0000E+000
1050.50  0.0000E+000
1051.00  0.0000E+000
1051.50  0.0000E+000
1052.00  0.0000E+000
1052.50  0.0000E+000
1053.00  0.0000E+000
1053.50  0.0000E+000
1054.00  0.0000E+000
1054.50  0.0000E+000
1055.00  0.0000E+000
1055.50  0.0000E+000
1056.00  0.0000E+000
1056.50  0.0000E+000
1057.00  0.0000E+000
1057.50  0.0000E+000
1058.00  0.0000E+000
1058.50  0.0000E+000
1059.00  0.0000E+000
1059.50  0.0000E+000
1060.00  0.0000E+000
1060.50  0.0000E+000
1061.00  0.0000E+000
1061.50  0.0000E+000
1062.00  0.0000E+000
1062.50  0.0000E+000
1063.00  0.0000E+000
1063.50  0.0000E+000
1064.00  0.0000E+000
1064.50  0.0000E+000
1065.00  0.0000E+000
1065.50  0.0000E+000
1066.00  0.0000E+000
1066.50  0.0000E+000
1067.00  0.0000E+000
1067.50  0.0000E+000
1068.00  0.0000E+000
1068.50  0.0000E+000
1069.00  0.0000E+000
1069.50  0.0000E+000
1070.00  0.0000E+000
1070.50  0.0000E+000
1071.00  0.0000E+000
1071.50  0.0000E+000
1072.00  0.0000E+000
1072.50  0.0000E+000
1073.00  0.0000E+000
1073.50  0.0000E+000
1074.00  0.0000E+000
1074.50  0.0000E+000
1075.00  0.0000E+000
1075.50  0.0000E+000
1076.00  0.0000E+000
1076.50  0.0000E+000
1077.00  0.0000E+000
1077.50  0.0000E+000
1078.00  0.0000E+000
1078.50  0.0000E+000
1079.00  0.0000E+000
1079.50  0.0000E+000
1080.00  0.0000E+000
1080.50  0.0000E+000
1081.00  0.0000E+000
1081.50  0.0000E+000
1082.00  0.0000E+000
1082.50  0.0000E+000
1083.00  0.0000E+000
1083.50  0.0000E+000
1084.00  0.0000E+000
1084.50  0.0000E+000
1085.00  0.0000E+000
1085.50  0.0000E+000
1086.00  0.0000E+000
1086.50  0.0000E+000
1087.00  0.0000E+000
1087.50  0.0000E+000
1088.00  0.0000E+000
1088.50  0.0000E+000
1089.00  0.0000E+000
1089.50  0.0000E+000
1090.00  0.0000E+000
1090.50  0.0000E+000
1091.00  0.0000E+000
1091.50  0.0000E+000
1092.00  0.0000E+000
1092.50  0.0000E+000
1093.00  0.0000E+000
1093.50  0.0000E+000
1094.00  0.0000E+000
1094.50  0.0000E+000
1095.00  0.0000E+000
1095.50  0.0000E+000
1096.00  0.0000E+000
1096.50  0.0000E+000
1097.00  0.0000E+000
1097.50  0.0000E+000
1098.00  0.0000E+000
1098.50  0.0000E+000
1099.00  0.0000E+000
1099.50  0.0000E+000
1100.00  0.0000E+000
1100.50  0.0000E+000
1101.00  0.0000E+000
1101.50  0.0000E+000
1102.00  0.0000E+000
1102.50  0.0000E+000
1103.00  0.0000E+000
1103.50  0.0000E+000
1104.00  0.0000E+000
1104.50  0.0000E+000
1105.00  0.0000E+000
1105.50  0.0000E+000
1106.00  0.0000E+000
1106.50  0.0000E+000
1107.00  0.0000E+000
1107.50  0.0000E+000
1108.00  0.0000E+000
1108.50  0.0000E+000
1109.00  0.0000E+000
1109.50  0.0000E+000
1110.00  0.0000E+000
1110.50  0.0000E+000
1111.00  0.0000E+000
1111.50  0.0000E+000
1112.00  0.0000E+000
1112.50  0.0000E+000
1113.00  0.0000E+000
1113.50  0.0000E+000
1114.00  0.0000E+000
1114.50  0.0000E+000
1115.00  0.0000E+000
1115.50  0.0000E+000
1116.00  0.0000E+000
1116.50  0.0000E+000
1117.00  0.0000E+000
1117.50  0.0000E+000
1118.00  0.0000E+000
1118.50  0.0000E+000
1119.00  0.0000E+000
1119.50  0.0000E+000
1120.00  0.0000E+000
1120.50  0.0000E+000
1121.00  0.0000E+000
1121.50  0.0000E+000
1122.00  0.0000E+000
1122.50  0.0000E+000
1123.00  0.0000E+000
1123.50  0.0000E+000
1124.00  0.0000E+000
1124.50  0.0000E+000
1125.00  0.0000E+000
1125.50  0.0000E+000
1126.00  0.0000E+000
1126.50  0.0000E+000
1127.00  0.0000E+000
1127.50  0.0000E+000
: 6
