# Supplementary material for: A photoconversion model for full spectral programming and multiplexing of optogenetic systems
Source: Mol Syst Biol. 2017 Apr 24;13(4):926. doi: 10.15252/msb.20167456 (PMC5408778; doi:10.15252/msb.20167456)
Supplement: Supplementary file 11 — Dataset EV3 [file MSB-13-926-s011.zip › dataset_ev3_led_data/led_calibration_data/EO_04/Jennie_c1/raw/2.IRR]

" File: 160129_calibrations\post-calibration\Jen
" RAD->  Wave:647.21nm  Pix:1050  Val:  0.000  Time:400ms  Avg:1  Sm:1  Sg:1  Tc:off  SNAP  Xt:1  Ch:1  Xtrig wnmcal >RAD-IS6.CAL
 180.00  0.0000E+000
 180.50  0.0000E+000
 181.00  0.0000E+000
 181.50  0.0000E+000
 182.00  0.0000E+000
 182.50  0.0000E+000
 183.00  0.0000E+000
 183.50  0.0000E+000
 184.00  0.0000E+000
 184.50  0.0000E+000
 185.00  0.0000E+000
 185.50  0.0000E+000
 186.00  0.0000E+000
 186.50  0.0000E+000
 187.00  0.0000E+000
 187.50  0.0000E+000
 188.00  0.0000E+000
 188.50  0.0000E+000
 189.00  0.0000E+000
 189.50  0.0000E+000
 190.00  0.0000E+000
 190.50  0.0000E+000
 191.00  0.0000E+000
 191.50  0.0000E+000
 192.00  0.0000E+000
 192.50  0.0000E+000
 193.00  0.0000E+000
 193.50  0.0000E+000
 194.00  0.0000E+000
 194.50  0.0000E+000
 195.00  0.0000E+000
 195.50  0.0000E+000
 196.00  0.0000E+000
 196.50  0.0000E+000
 197.00  0.0000E+000
 197.50  0.0000E+000
 198.00  0.0000E+000
 198.50  0.0000E+000
 199.00  0.0000E+000
 199.50  0.0000E+000
 200.00  0.0000E+000
 200.50  0.0000E+000
 201.00  0.0000E+000
 201.50  0.0000E+000
 202.00  0.0000E+000
 202.50  0.0000E+000
 203.00  0.0000E+000
 203.50  0.0000E+000
 204.00  0.0000E+000
 204.50  0.0000E+000
 205.00  0.0000E+000
 205.50  0.0000E+000
 206.00  0.0000E+000
 206.50  0.0000E+000
 207.00  0.0000E+000
 207.50  0.0000E+000
 208.00  0.0000E+000
 208.50  0.0000E+000
 209.00  0.0000E+000
 209.50  0.0000E+000
 210.00  0.0000E+000
 210.50  0.0000E+000
 211.00  0.0000E+000
 211.50  0.0000E+000
 212.00  0.0000E+000
 212.50  0.0000E+000
 213.00  0.0000E+000
 213.50  0.0000E+000
 214.00  0.0000E+000
 214.50  0.0000E+000
 215.00  0.0000E+000
 215.50  0.0000E+000
 216.00  0.0000E+000
 216.50  0.0000E+000
 217.00  0.0000E+000
 217.50  0.0000E+000
 218.00  0.0000E+000
 218.50  0.0000E+000
 219.00  0.0000E+000
 219.50  0.0000E+000
 220.00  0.0000E+000
 220.50  0.0000E+000
 221.00  0.0000E+000
 221.50  0.0000E+000
 222.00  0.0000E+000
 222.50  0.0000E+000
 223.00  0.0000E+000
 223.50  0.0000E+000
 224.00  0.0000E+000
 224.50  0.0000E+000
 225.00  0.0000E+000
 225.50  0.0000E+000
 226.00  0.0000E+000
 226.50  0.0000E+000
 227.00  0.0000E+000
 227.50  0.0000E+000
 228.00  0.0000E+000
 228.50  0.0000E+000
 229.00  0.0000E+000
 229.50  0.0000E+000
 230.00  0.0000E+000
 230.50  0.0000E+000
 231.00  0.0000E+000
 231.50  0.0000E+000
 232.00  0.0000E+000
 232.50  0.0000E+000
 233.00  0.0000E+000
 233.50  0.0000E+000
 234.00  0.0000E+000
 234.50  0.0000E+000
 235.00  0.0000E+000
 235.50  0.0000E+000
 236.00  0.0000E+000
 236.50  0.0000E+000
 237.00  0.0000E+000
 237.50  0.0000E+000
 238.00  0.0000E+000
 238.50  0.0000E+000
 239.00  0.0000E+000
 239.50  0.0000E+000
 240.00  0.0000E+000
 240.50  0.0000E+000
 241.00  0.0000E+000
 241.50  0.0000E+000
 242.00  0.0000E+000
 242.50  0.0000E+000
 243.00  0.0000E+000
 243.50  0.0000E+000
 244.00  0.0000E+000
 244.50  0.0000E+000
 245.00  0.0000E+000
 245.50  0.0000E+000
 246.00  0.0000E+000
 246.50  0.0000E+000
 247.00  0.0000E+000
 247.50  0.0000E+000
 248.00  0.0000E+000
 248.50  0.0000E+000
 249.00  0.0000E+000
 249.50  0.0000E+000
 250.00  0.0000E+000
 250.50  0.0000E+000
 251.00  0.0000E+000
 251.50  0.0000E+000
 252.00  0.0000E+000
 252.50  0.0000E+000
 253.00  0.0000E+000
 253.50  0.0000E+000
 254.00  0.0000E+000
 254.50  0.0000E+000
 255.00  0.0000E+000
 255.50  0.0000E+000
 256.00  0.0000E+000
 256.50  0.0000E+000
 257.00  0.0000E+000
 257.50  0.0000E+000
 258.00  0.0000E+000
 258.50  0.0000E+000
 259.00  0.0000E+000
 259.50  0.0000E+000
 260.00  0.0000E+000
 260.50  0.0000E+000
 261.00  0.0000E+000
 261.50  0.0000E+000
 262.00  0.0000E+000
 262.50  0.0000E+000
 263.00  0.0000E+000
 263.50  0.0000E+000
 264.00  0.0000E+000
 264.50  0.0000E+000
 265.00  0.0000E+000
 265.50  0.0000E+000
 266.00  0.0000E+000
 266.50  0.0000E+000
 267.00  0.0000E+000
 267.50  0.0000E+000
 268.00  0.0000E+000
 268.50  0.0000E+000
 269.00  0.0000E+000
 269.50  0.0000E+000
 270.00  0.0000E+000
 270.50  0.0000E+000
 271.00  0.0000E+000
 271.50  0.0000E+000
 272.00  0.0000E+000
 272.50  0.0000E+000
 273.00  0.0000E+000
 273.50  0.0000E+000
 274.00  0.0000E+000
 274.50  0.0000E+000
 275.00  0.0000E+000
 275.50  0.0000E+000
 276.00  0.0000E+000
 276.50  0.0000E+000
 277.00  0.0000E+000
 277.50  0.0000E+000
 278.00  0.0000E+000
 278.50  0.0000E+000
 279.00  0.0000E+000
 279.50  0.0000E+000
 280.00  0.0000E+000
 280.50  0.0000E+000
 281.00  0.0000E+000
 281.50  0.0000E+000
 282.00  0.0000E+000
 282.50  0.0000E+000
 283.00  0.0000E+000
 283.50  0.0000E+000
 284.00  0.0000E+000
 284.50  0.0000E+000
 285.00  0.0000E+000
 285.50  0.0000E+000
 286.00  0.0000E+000
 286.50  0.0000E+000
 287.00  0.0000E+000
 287.50  0.0000E+000
 288.00  0.0000E+000
 288.50  0.0000E+000
 289.00  0.0000E+000
 289.50  0.0000E+000
 290.00  0.0000E+000
 290.50  0.0000E+000
 291.00  0.0000E+000
 291.50  0.0000E+000
 292.00  0.0000E+000
 292.50  0.0000E+000
 293.00  0.0000E+000
 293.50  0.0000E+000
 294.00  0.0000E+000
 294.50  0.0000E+000
 295.00  0.0000E+000
 295.50  0.0000E+000
 296.00  0.0000E+000
 296.50  0.0000E+000
 297.00  0.0000E+000
 297.50  0.0000E+000
 298.00  0.0000E+000
 298.50  0.0000E+000
 299.00  0.0000E+000
 299.50  0.0000E+000
 300.00  0.0000E+000
 300.50  0.0000E+000
 301.00  0.0000E+000
 301.50  0.0000E+000
 302.00  0.0000E+000
 302.50  0.0000E+000
 303.00  0.0000E+000
 303.50  0.0000E+000
 304.00  0.0000E+000
 304.50  0.0000E+000
 305.00  0.0000E+000
 305.50  0.0000E+000
 306.00  0.0000E+000
 306.50  0.0000E+000
 307.00  0.0000E+000
 307.50  0.0000E+000
 308.00  0.0000E+000
 308.50  0.0000E+000
 309.00  0.0000E+000
 309.50  0.0000E+000
 310.00  0.0000E+000
 310.50  0.0000E+000
 311.00  0.0000E+000
 311.50  0.0000E+000
 312.00  0.0000E+000
 312.50  0.0000E+000
 313.00  0.0000E+000
 313.50  0.0000E+000
 314.00  0.0000E+000
 314.50  0.0000E+000
 315.00  0.0000E+000
 315.50  0.0000E+000
 316.00  0.0000E+000
 316.50  0.0000E+000
 317.00  0.0000E+000
 317.50  0.0000E+000
 318.00  0.0000E+000
 318.50  0.0000E+000
 319.00  0.0000E+000
 319.50  0.0000E+000
 320.00  0.0000E+000
 320.50  0.0000E+000
 321.00  0.0000E+000
 321.50  0.0000E+000
 322.00  0.0000E+000
 322.50  0.0000E+000
 323.00  0.0000E+000
 323.50  0.0000E+000
 324.00  0.0000E+000
 324.50  0.0000E+000
 325.00  0.0000E+000
 325.50  0.0000E+000
 326.00  0.0000E+000
 326.50  0.0000E+000
 327.00  0.0000E+000
 327.50  0.0000E+000
 328.00  0.0000E+000
 328.50  0.0000E+000
 329.00  0.0000E+000
 329.50  0.0000E+000
 330.00  0.0000E+000
 330.50  0.0000E+000
 331.00  0.0000E+000
 331.50  0.0000E+000
 332.00  0.0000E+000
 332.50  0.0000E+000
 333.00  0.0000E+000
 333.50  0.0000E+000
 334.00  0.0000E+000
 334.50  0.0000E+000
 335.00  0.0000E+000
 335.50  0.0000E+000
 336.00  0.0000E+000
 336.50  0.0000E+000
 337.00  0.0000E+000
 337.50  0.0000E+000
 338.00  0.0000E+000
 338.50  0.0000E+000
 339.00  0.0000E+000
 339.50  0.0000E+000
 340.00  0.0000E+000
 340.50  0.0000E+000
 341.00  0.0000E+000
 341.50  0.0000E+000
 342.00  0.0000E+000
 342.50  0.0000E+000
 343.00  0.0000E+000
 343.50  0.0000E+000
 344.00  0.0000E+000
 344.50  0.0000E+000
 345.00  0.0000E+000
 345.50  0.0000E+000
 346.00  0.0000E+000
 346.50  0.0000E+000
 347.00  0.0000E+000
 347.50  0.0000E+000
 348.00  0.0000E+000
 348.50  0.0000E+000
 349.00  0.0000E+000
 349.50  0.0000E+000
 350.00  0.0000E+000
 350.50  0.0000E+000
 351.00  0.0000E+000
 351.50  0.0000E+000
 352.00  0.0000E+000
 352.50  0.0000E+000
 353.00  0.0000E+000
 353.50  0.0000E+000
 354.00  0.0000E+000
 354.50  0.0000E+000
 355.00  0.0000E+000
 355.50  0.0000E+000
 356.00  0.0000E+000
 356.50  0.0000E+000
 357.00  0.0000E+000
 357.50  0.0000E+000
 358.00  0.0000E+000
 358.50  0.0000E+000
 359.00  0.0000E+000
 359.50  7.7079E-008
 360.00  1.1129E-006
 360.50  1.8466E-006
 361.00  1.8740E-006
 361.50  1.9244E-006
 362.00  1.9617E-006
 362.50  2.0718E-006
 363.00  2.2043E-006
 363.50  2.3423E-006
 364.00  2.4949E-006
 364.50  2.6578E-006
 365.00  2.8291E-006
 365.50  3.0306E-006
 366.00  3.2582E-006
 366.50  3.5294E-006
 367.00  3.8529E-006
 367.50  4.2611E-006
 368.00  4.7611E-006
 368.50  5.4120E-006
 369.00  6.2169E-006
 369.50  7.0510E-006
 370.00  8.0074E-006
 370.50  9.1394E-006
 371.00  1.0358E-005
 371.50  1.1845E-005
 372.00  1.3688E-005
 372.50  1.5741E-005
 373.00  1.8081E-005
 373.50  2.0743E-005
 374.00  2.3753E-005
 374.50  2.7247E-005
 375.00  3.1309E-005
 375.50  3.5926E-005
 376.00  4.1140E-005
 376.50  4.6999E-005
 377.00  5.3661E-005
 377.50  6.1172E-005
 378.00  6.9586E-005
 378.50  7.9005E-005
 379.00  8.9472E-005
 379.50  1.0100E-004
 380.00  1.1365E-004
 380.50  1.2762E-004
 381.00  1.4275E-004
 381.50  1.5873E-004
 382.00  1.7545E-004
 382.50  1.9251E-004
 383.00  2.0937E-004
 383.50  2.2526E-004
 384.00  2.3954E-004
 384.50  2.5170E-004
 385.00  2.6122E-004
 385.50  2.6803E-004
 386.00  2.7164E-004
 386.50  2.7198E-004
 387.00  2.6932E-004
 387.50  2.6358E-004
 388.00  2.5566E-004
 388.50  2.4588E-004
 389.00  2.3455E-004
 389.50  2.2216E-004
 390.00  2.0912E-004
 390.50  1.9599E-004
 391.00  1.8288E-004
 391.50  1.7024E-004
 392.00  1.5828E-004
 392.50  1.4716E-004
 393.00  1.3705E-004
 393.50  1.2787E-004
 394.00  1.1951E-004
 394.50  1.1181E-004
 395.00  1.0450E-004
 395.50  9.7646E-005
 396.00  9.0961E-005
 396.50  8.4678E-005
 397.00  7.8706E-005
 397.50  7.3010E-005
 398.00  6.7668E-005
 398.50  6.2649E-005
 399.00  5.7977E-005
 399.50  5.3575E-005
 400.00  4.9485E-005
 400.50  4.5553E-005
 401.00  4.1969E-005
 401.50  3.8685E-005
 402.00  3.5718E-005
 402.50  3.3045E-005
 403.00  3.0606E-005
 403.50  2.8377E-005
 404.00  2.6396E-005
 404.50  2.4606E-005
 405.00  2.3048E-005
 405.50  2.1613E-005
 406.00  2.0257E-005
 406.50  1.9001E-005
 407.00  1.7839E-005
 407.50  1.6722E-005
 408.00  1.5698E-005
 408.50  1.4759E-005
 409.00  1.3818E-005
 409.50  1.2932E-005
 410.00  1.2053E-005
 410.50  1.1198E-005
 411.00  1.0367E-005
 411.50  9.6057E-006
 412.00  8.9410E-006
 412.50  8.3796E-006
 413.00  7.9252E-006
 413.50  7.5416E-006
 414.00  7.1988E-006
 414.50  6.8440E-006
 415.00  6.5150E-006
 415.50  6.2022E-006
 416.00  5.8863E-006
 416.50  5.5749E-006
 417.00  5.2890E-006
 417.50  5.0211E-006
 418.00  4.7395E-006
 418.50  4.5215E-006
 419.00  4.3220E-006
 419.50  4.0954E-006
 420.00  3.9038E-006
 420.50  3.7437E-006
 421.00  3.6093E-006
 421.50  3.4366E-006
 422.00  3.2676E-006
 422.50  3.1556E-006
 423.00  3.0145E-006
 423.50  2.8670E-006
 424.00  2.7436E-006
 424.50  2.6023E-006
 425.00  2.4595E-006
 425.50  2.3747E-006
 426.00  2.3546E-006
 426.50  2.3034E-006
 427.00  2.3467E-006
 427.50  2.3240E-006
 428.00  2.2358E-006
 428.50  2.1898E-006
 429.00  2.1732E-006
 429.50  2.1637E-006
 430.00  2.2161E-006
 430.50  2.2875E-006
 431.00  2.3393E-006
 431.50  2.3467E-006
 432.00  2.3192E-006
 432.50  2.2492E-006
 433.00  2.1979E-006
 433.50  2.1501E-006
 434.00  2.0854E-006
 434.50  2.0643E-006
 435.00  2.0060E-006
 435.50  1.9320E-006
 436.00  1.8801E-006
 436.50  1.8662E-006
 437.00  1.8415E-006
 437.50  1.8640E-006
 438.00  1.8115E-006
 438.50  1.7425E-006
 439.00  1.6935E-006
 439.50  1.6414E-006
 440.00  1.6695E-006
 440.50  1.6390E-006
 441.00  1.6532E-006
 441.50  1.6361E-006
 442.00  1.5748E-006
 442.50  1.5244E-006
 443.00  1.4856E-006
 443.50  1.4408E-006
 444.00  1.3915E-006
 444.50  1.3749E-006
 445.00  1.3465E-006
 445.50  1.3310E-006
 446.00  1.2850E-006
 446.50  1.3156E-006
 447.00  1.3491E-006
 447.50  1.4104E-006
 448.00  1.4750E-006
 448.50  1.5183E-006
 449.00  1.5156E-006
 449.50  1.4703E-006
 450.00  1.4096E-006
 450.50  1.3461E-006
 451.00  1.2873E-006
 451.50  1.2309E-006
 452.00  1.1532E-006
 452.50  1.0656E-006
 453.00  9.5860E-007
 453.50  8.3670E-007
 454.00  7.6015E-007
 454.50  7.0382E-007
 455.00  6.6627E-007
 455.50  6.5680E-007
 456.00  6.6643E-007
 456.50  6.7900E-007
 457.00  7.2850E-007
 457.50  7.9130E-007
 458.00  8.4032E-007
 458.50  8.9217E-007
 459.00  9.2284E-007
 459.50  9.1432E-007
 460.00  9.1648E-007
 460.50  9.4957E-007
 461.00  1.0388E-006
 461.50  1.1353E-006
 462.00  1.2312E-006
 462.50  1.2646E-006
 463.00  1.1868E-006
 463.50  1.0504E-006
 464.00  9.2839E-007
 464.50  8.2956E-007
 465.00  7.8206E-007
 465.50  7.2558E-007
 466.00  6.9808E-007
 466.50  6.6187E-007
 467.00  6.2468E-007
 467.50  6.1819E-007
 468.00  6.3960E-007
 468.50  6.3333E-007
 469.00  6.1333E-007
 469.50  5.9891E-007
 470.00  5.9367E-007
 470.50  5.7899E-007
 471.00  5.8300E-007
 471.50  5.9402E-007
 472.00  5.9752E-007
 472.50  5.9955E-007
 473.00  5.9965E-007
 473.50  5.9277E-007
 474.00  5.9156E-007
 474.50  5.8933E-007
 475.00  5.7426E-007
 475.50  5.2537E-007
 476.00  4.8195E-007
 476.50  4.4350E-007
 477.00  4.2177E-007
 477.50  4.5156E-007
 478.00  5.1296E-007
 478.50  5.8846E-007
 479.00  6.3805E-007
 479.50  6.5972E-007
 480.00  6.3448E-007
 480.50  5.8312E-007
 481.00  5.2922E-007
 481.50  4.9862E-007
 482.00  5.1702E-007
 482.50  5.4696E-007
 483.00  6.1209E-007
 483.50  6.8539E-007
 484.00  7.5430E-007
 484.50  7.8000E-007
 485.00  8.0881E-007
 485.50  7.8980E-007
 486.00  7.5631E-007
 486.50  7.2069E-007
 487.00  6.9914E-007
 487.50  7.1415E-007
 488.00  7.4263E-007
 488.50  7.8646E-007
 489.00  8.0154E-007
 489.50  8.0619E-007
 490.00  7.5988E-007
 490.50  7.1171E-007
 491.00  6.7438E-007
 491.50  6.4382E-007
 492.00  6.4547E-007
 492.50  6.7904E-007
 493.00  6.9533E-007
 493.50  7.2207E-007
 494.00  7.3866E-007
 494.50  7.4268E-007
 495.00  7.5267E-007
 495.50  7.8603E-007
 496.00  8.4577E-007
 496.50  8.9047E-007
 497.00  9.3081E-007
 497.50  9.8467E-007
 498.00  1.0191E-006
 498.50  1.0241E-006
 499.00  1.0381E-006
 499.50  9.9985E-007
 500.00  9.4890E-007
 500.50  8.8798E-007
 501.00  8.6295E-007
 501.50  8.9515E-007
 502.00  9.3901E-007
 502.50  9.4132E-007
 503.00  9.5788E-007
 503.50  9.9994E-007
 504.00  9.7564E-007
 504.50  9.9849E-007
 505.00  1.0544E-006
 505.50  1.0711E-006
 506.00  1.0585E-006
 506.50  1.0496E-006
 507.00  1.0356E-006
 507.50  1.0098E-006
 508.00  9.8282E-007
 508.50  9.4593E-007
 509.00  9.2490E-007
 509.50  9.0762E-007
 510.00  8.8413E-007
 510.50  8.2730E-007
 511.00  8.0653E-007
 511.50  7.7334E-007
 512.00  7.1065E-007
 512.50  6.8749E-007
 513.00  6.7903E-007
 513.50  6.6471E-007
 514.00  6.7477E-007
 514.50  7.5027E-007
 515.00  7.7390E-007
 515.50  8.1397E-007
 516.00  8.4342E-007
 516.50  8.5545E-007
 517.00  9.0345E-007
 517.50  9.7128E-007
 518.00  1.0168E-006
 518.50  1.0741E-006
 519.00  1.1196E-006
 519.50  1.1230E-006
 520.00  1.2243E-006
 520.50  1.3537E-006
 521.00  1.4690E-006
 521.50  1.5240E-006
 522.00  1.5801E-006
 522.50  1.5596E-006
 523.00  1.4629E-006
 523.50  1.4034E-006
 524.00  1.3562E-006
 524.50  1.1995E-006
 525.00  1.1823E-006
 525.50  1.1438E-006
 526.00  1.1008E-006
 526.50  1.0213E-006
 527.00  9.4021E-007
 527.50  8.7109E-007
 528.00  8.4455E-007
 528.50  8.1884E-007
 529.00  8.2662E-007
 529.50  7.9537E-007
 530.00  7.2411E-007
 530.50  6.5418E-007
 531.00  6.8418E-007
 531.50  7.4541E-007
 532.00  8.2757E-007
 532.50  8.7483E-007
 533.00  8.9370E-007
 533.50  8.7980E-007
 534.00  8.5390E-007
 534.50  7.9626E-007
 535.00  7.3474E-007
 535.50  7.0906E-007
 536.00  6.6052E-007
 536.50  6.1569E-007
 537.00  6.1668E-007
 537.50  5.9671E-007
 538.00  5.2694E-007
 538.50  4.4145E-007
 539.00  3.9858E-007
 539.50  3.8092E-007
 540.00  3.5727E-007
 540.50  4.1721E-007
 541.00  4.5604E-007
 541.50  5.4587E-007
 542.00  5.4791E-007
 542.50  5.6414E-007
 543.00  5.4460E-007
 543.50  4.7978E-007
 544.00  4.6039E-007
 544.50  5.1841E-007
 545.00  5.6109E-007
 545.50  6.3699E-007
 546.00  7.2349E-007
 546.50  7.2553E-007
 547.00  7.4193E-007
 547.50  7.3573E-007
 548.00  7.0515E-007
 548.50  6.6645E-007
 549.00  6.4281E-007
 549.50  5.8627E-007
 550.00  5.6284E-007
 550.50  6.3676E-007
 551.00  6.7399E-007
 551.50  6.8905E-007
 552.00  8.3426E-007
 552.50  9.2182E-007
 553.00  9.3737E-007
 553.50  9.5848E-007
 554.00  9.4600E-007
 554.50  9.0843E-007
 555.00  8.6377E-007
 555.50  8.7015E-007
 556.00  9.0022E-007
 556.50  8.6406E-007
 557.00  8.4338E-007
 557.50  8.7958E-007
 558.00  8.8405E-007
 558.50  9.7948E-007
 559.00  1.1017E-006
 559.50  1.1894E-006
 560.00  1.3221E-006
 560.50  1.4315E-006
 561.00  1.4014E-006
 561.50  1.3287E-006
 562.00  1.2507E-006
 562.50  1.0717E-006
 563.00  1.0484E-006
 563.50  1.0502E-006
 564.00  1.0523E-006
 564.50  1.0095E-006
 565.00  9.8022E-007
 565.50  9.3341E-007
 566.00  9.2210E-007
 566.50  9.6182E-007
 567.00  1.0343E-006
 567.50  1.0795E-006
 568.00  1.0854E-006
 568.50  1.0413E-006
 569.00  9.6786E-007
 569.50  9.2716E-007
 570.00  9.0447E-007
 570.50  9.3133E-007
 571.00  1.0082E-006
 571.50  1.0607E-006
 572.00  1.0205E-006
 572.50  9.5767E-007
 573.00  8.8664E-007
 573.50  8.1089E-007
 574.00  7.5678E-007
 574.50  7.9222E-007
 575.00  7.9226E-007
 575.50  8.2010E-007
 576.00  8.2291E-007
 576.50  8.1610E-007
 577.00  8.0851E-007
 577.50  7.7611E-007
 578.00  6.9584E-007
 578.50  6.2733E-007
 579.00  5.7865E-007
 579.50  5.0685E-007
 580.00  4.7472E-007
 580.50  4.4615E-007
 581.00  4.3201E-007
 581.50  3.3884E-007
 582.00  2.5516E-007
 582.50  1.8880E-007
 583.00  1.3223E-007
 583.50  1.9527E-007
 584.00  3.5696E-007
 584.50  4.3866E-007
 585.00  4.8672E-007
 585.50  5.2074E-007
 586.00  4.4477E-007
 586.50  5.9122E-007
 587.00  7.7555E-007
 587.50  1.0057E-006
 588.00  1.1600E-006
 588.50  1.1966E-006
 589.00  1.0912E-006
 589.50  1.0478E-006
 590.00  9.8214E-007
 590.50  9.5844E-007
 591.00  1.0489E-006
 591.50  1.1512E-006
 592.00  1.2017E-006
 592.50  1.3129E-006
 593.00  1.3029E-006
 593.50  1.2269E-006
 594.00  1.0596E-006
 594.50  8.8893E-007
 595.00  7.2919E-007
 595.50  6.7447E-007
 596.00  6.8499E-007
 596.50  6.0577E-007
 597.00  5.4620E-007
 597.50  5.0160E-007
 598.00  4.2361E-007
 598.50  3.4516E-007
 599.00  4.6252E-007
 599.50  4.6007E-007
 600.00  4.6584E-007
 600.50  4.8542E-007
 601.00  5.3868E-007
 601.50  4.1649E-007
 602.00  3.2941E-007
 602.50  3.1565E-007
 603.00  2.2031E-007
 603.50  1.9671E-007
 604.00  2.2656E-007
 604.50  2.1580E-007
 605.00  1.7140E-007
 605.50  1.4692E-007
 606.00  8.1612E-008
 606.50  2.5708E-008
 607.00  0.0000E+000
 607.50  0.0000E+000
 608.00  0.0000E+000
 608.50  0.0000E+000
 609.00  4.1376E-008
 609.50  2.2786E-007
 610.00  4.2922E-007
 610.50  5.8943E-007
 611.00  7.3741E-007
 611.50  8.3875E-007
 612.00  8.2369E-007
 612.50  7.8107E-007
 613.00  7.4485E-007
 613.50  6.7237E-007
 614.00  5.3360E-007
 614.50  5.2128E-007
 615.00  6.4075E-007
 615.50  7.2541E-007
 616.00  7.9256E-007
 616.50  9.1634E-007
 617.00  8.2875E-007
 617.50  6.1955E-007
 618.00  4.4281E-007
 618.50  3.5782E-007
 619.00  2.9349E-007
 619.50  3.5199E-007
 620.00  4.4032E-007
 620.50  5.1213E-007
 621.00  4.6890E-007
 621.50  2.8864E-007
 622.00  1.6762E-007
 622.50  6.1198E-008
 623.00  4.8070E-009
 623.50  0.0000E+000
 624.00  4.0039E-008
 624.50  4.4136E-008
 625.00  1.2149E-007
 625.50  3.7643E-007
 626.00  6.1849E-007
 626.50  8.6049E-007
 627.00  9.7765E-007
 627.50  8.6310E-007
 628.00  6.2699E-007
 628.50  3.7104E-007
 629.00  1.6311E-007
 629.50  8.0310E-008
 630.00  1.7215E-007
 630.50  2.9273E-007
 631.00  3.7287E-007
 631.50  5.6485E-007
 632.00  7.6520E-007
 632.50  9.0075E-007
 633.00  1.0822E-006
 633.50  1.1935E-006
 634.00  1.1591E-006
 634.50  1.1236E-006
 635.00  1.1039E-006
 635.50  1.0158E-006
 636.00  1.0235E-006
 636.50  1.1227E-006
 637.00  1.2308E-006
 637.50  1.1702E-006
 638.00  1.1687E-006
 638.50  1.0229E-006
 639.00  7.3950E-007
 639.50  4.7347E-007
 640.00  3.7788E-007
 640.50  4.1562E-007
 641.00  8.0421E-007
 641.50  1.2067E-006
 642.00  1.4651E-006
 642.50  1.4810E-006
 643.00  1.3679E-006
 643.50  9.4091E-007
 644.00  7.5531E-007
 644.50  5.6037E-007
 645.00  4.7743E-007
 645.50  4.3211E-007
 646.00  4.1861E-007
 646.50  4.7694E-007
 647.00  5.1408E-007
 647.50  5.5943E-007
 648.00  5.3283E-007
 648.50  3.9524E-007
 649.00  4.4455E-007
 649.50  5.3577E-007
 650.00  6.1404E-007
 650.50  6.8797E-007
 651.00  5.8626E-007
 651.50  2.5603E-007
 652.00  0.0000E+000
 652.50  0.0000E+000
 653.00  0.0000E+000
 653.50  1.6230E-008
 654.00  1.6524E-007
 654.50  3.9194E-007
 655.00  5.4902E-007
 655.50  5.6417E-007
 656.00  4.8942E-007
 656.50  4.2652E-007
 657.00  4.0777E-007
 657.50  4.0443E-007
 658.00  3.7185E-007
 658.50  4.7951E-007
 659.00  4.9536E-007
 659.50  3.1307E-007
 660.00  3.0441E-008
 660.50  0.0000E+000
 661.00  0.0000E+000
 661.50  0.0000E+000
 662.00  0.0000E+000
 662.50  0.0000E+000
 663.00  0.0000E+000
 663.50  0.0000E+000
 664.00  0.0000E+000
 664.50  1.5022E-008
 665.00  1.9405E-007
 665.50  4.4256E-007
 666.00  4.5501E-007
 666.50  2.3160E-007
 667.00  2.6173E-008
 667.50  0.0000E+000
 668.00  0.0000E+000
 668.50  0.0000E+000
 669.00  0.0000E+000
 669.50  0.0000E+000
 670.00  0.0000E+000
 670.50  0.0000E+000
 671.00  0.0000E+000
 671.50  0.0000E+000
 672.00  0.0000E+000
 672.50  0.0000E+000
 673.00  4.3282E-008
 673.50  2.0012E-007
 674.00  2.5935E-007
 674.50  2.7326E-007
 675.00  2.7329E-007
 675.50  3.3131E-007
 676.00  3.8582E-007
 676.50  5.3029E-007
 677.00  6.2388E-007
 677.50  6.8790E-007
 678.00  6.8256E-007
 678.50  6.3371E-007
 679.00  6.5881E-007
 679.50  5.1711E-007
 680.00  4.3160E-007
 680.50  3.9455E-007
 681.00  3.8596E-007
 681.50  3.9374E-007
 682.00  4.2825E-007
 682.50  3.6067E-007
 683.00  9.5925E-008
 683.50  0.0000E+000
 684.00  0.0000E+000
 684.50  0.0000E+000
 685.00  0.0000E+000
 685.50  0.0000E+000
 686.00  0.0000E+000
 686.50  7.0113E-008
 687.00  4.2674E-007
 687.50  6.4154E-007
 688.00  7.4396E-007
 688.50  5.9351E-007
 689.00  1.8892E-007
 689.50  0.0000E+000
 690.00  0.0000E+000
 690.50  0.0000E+000
 691.00  0.0000E+000
 691.50  6.6755E-008
 692.00  6.4165E-007
 692.50  1.1447E-006
 693.00  1.4333E-006
 693.50  1.9094E-006
 694.00  2.0301E-006
 694.50  2.0035E-006
 695.00  2.0002E-006
 695.50  1.9507E-006
 696.00  1.7843E-006
 696.50  1.5732E-006
 697.00  1.3662E-006
 697.50  1.1815E-006
 698.00  8.0984E-007
 698.50  2.3773E-007
 699.00  1.5699E-008
 699.50  0.0000E+000
 700.00  0.0000E+000
 700.50  2.5665E-008
 701.00  3.5513E-007
 701.50  5.7316E-007
 702.00  7.4120E-007
 702.50  9.0966E-007
 703.00  8.8928E-007
 703.50  5.5127E-007
 704.00  1.5871E-007
 704.50  0.0000E+000
 705.00  0.0000E+000
 705.50  0.0000E+000
 706.00  0.0000E+000
 706.50  0.0000E+000
 707.00  0.0000E+000
 707.50  0.0000E+000
 708.00  0.0000E+000
 708.50  0.0000E+000
 709.00  0.0000E+000
 709.50  0.0000E+000
 710.00  0.0000E+000
 710.50  0.0000E+000
 711.00  0.0000E+000
 711.50  0.0000E+000
 712.00  0.0000E+000
 712.50  0.0000E+000
 713.00  0.0000E+000
 713.50  0.0000E+000
 714.00  0.0000E+000
 714.50  0.0000E+000
 715.00  6.5947E-008
 715.50  1.8152E-007
 716.00  0.0000E+000
 716.50  0.0000E+000
 717.00  0.0000E+000
 717.50  0.0000E+000
 718.00  0.0000E+000
 718.50  0.0000E+000
 719.00  0.0000E+000
 719.50  0.0000E+000
 720.00  0.0000E+000
 720.50  0.0000E+000
 721.00  2.8932E-008
 721.50  2.9858E-007
 722.00  6.0309E-007
 722.50  6.8758E-007
 723.00  8.6347E-007
 723.50  8.6198E-007
 724.00  9.1395E-007
 724.50  1.1612E-006
 725.00  1.9703E-006
 725.50  2.1955E-006
 726.00  2.3621E-006
 726.50  2.5313E-006
 727.00  2.0946E-006
 727.50  1.4060E-006
 728.00  8.9513E-007
 728.50  3.2041E-007
 729.00  3.8822E-008
 729.50  0.0000E+000
 730.00  0.0000E+000
 730.50  0.0000E+000
 731.00  0.0000E+000
 731.50  0.0000E+000
 732.00  0.0000E+000
 732.50  0.0000E+000
 733.00  0.0000E+000
 733.50  0.0000E+000
 734.00  0.0000E+000
 734.50  0.0000E+000
 735.00  0.0000E+000
 735.50  0.0000E+000
 736.00  0.0000E+000
 736.50  5.8002E-008
 737.00  1.2343E-007
 737.50  3.1122E-007
 738.00  3.4172E-007
 738.50  2.6877E-007
 739.00  1.1563E-007
 739.50  0.0000E+000
 740.00  0.0000E+000
 740.50  0.0000E+000
 741.00  0.0000E+000
 741.50  0.0000E+000
 742.00  0.0000E+000
 742.50  0.0000E+000
 743.00  0.0000E+000
 743.50  0.0000E+000
 744.00  0.0000E+000
 744.50  0.0000E+000
 745.00  0.0000E+000
 745.50  0.0000E+000
 746.00  0.0000E+000
 746.50  0.0000E+000
 747.00  0.0000E+000
 747.50  0.0000E+000
 748.00  0.0000E+000
 748.50  0.0000E+000
 749.00  0.0000E+000
 749.50  0.0000E+000
 750.00  0.0000E+000
 750.50  0.0000E+000
 751.00  2.3293E-007
 751.50  7.0059E-007
 752.00  7.9940E-007
 752.50  7.7637E-007
 753.00  5.2596E-007
 753.50  1.1363E-007
 754.00  0.0000E+000
 754.50  0.0000E+000
 755.00  0.0000E+000
 755.50  0.0000E+000
 756.00  1.8551E-007
 756.50  4.6669E-007
 757.00  8.0163E-007
 757.50  9.0388E-007
 758.00  7.5719E-007
 758.50  3.3375E-007
 759.00  0.0000E+000
 759.50  0.0000E+000
 760.00  0.0000E+000
 760.50  0.0000E+000
 761.00  9.9476E-008
 761.50  2.1660E-007
 762.00  2.8918E-007
 762.50  2.1432E-007
 763.00  1.3509E-007
 763.50  6.3977E-008
 764.00  3.6907E-007
 764.50  5.4282E-007
 765.00  2.5235E-007
 765.50  2.0099E-007
 766.00  0.0000E+000
 766.50  0.0000E+000
 767.00  0.0000E+000
 767.50  0.0000E+000
 768.00  0.0000E+000
 768.50  0.0000E+000
 769.00  0.0000E+000
 769.50  2.3403E-007
 770.00  1.7939E-007
 770.50  0.0000E+000
 771.00  0.0000E+000
 771.50  0.0000E+000
 772.00  0.0000E+000
 772.50  0.0000E+000
 773.00  0.0000E+000
 773.50  0.0000E+000
 774.00  1.5539E-007
 774.50  0.0000E+000
 775.00  0.0000E+000
 775.50  0.0000E+000
 776.00  0.0000E+000
 776.50  0.0000E+000
 777.00  0.0000E+000
 777.50  0.0000E+000
 778.00  0.0000E+000
 778.50  0.0000E+000
 779.00  0.0000E+000
 779.50  0.0000E+000
 780.00  0.0000E+000
 780.50  0.0000E+000
 781.00  3.6881E-007
 781.50  9.6461E-007
 782.00  1.1478E-006
 782.50  1.4415E-006
 783.00  1.2255E-006
 783.50  6.6587E-007
 784.00  4.2082E-008
 784.50  0.0000E+000
 785.00  0.0000E+000
 785.50  0.0000E+000
 786.00  0.0000E+000
 786.50  0.0000E+000
 787.00  0.0000E+000
 787.50  0.0000E+000
 788.00  0.0000E+000
 788.50  0.0000E+000
 789.00  0.0000E+000
 789.50  0.0000E+000
 790.00  0.0000E+000
 790.50  0.0000E+000
 791.00  1.0259E-007
 791.50  6.8708E-007
 792.00  1.6358E-006
 792.50  2.1172E-006
 793.00  2.3170E-006
 793.50  2.3532E-006
 794.00  2.5582E-006
 794.50  2.7693E-006
 795.00  2.7030E-006
 795.50  2.2468E-006
 796.00  1.7473E-006
 796.50  1.2394E-006
 797.00  6.1802E-007
 797.50  1.2473E-007
 798.00  0.0000E+000
 798.50  0.0000E+000
 799.00  0.0000E+000
 799.50  9.6173E-008
 800.00  4.8013E-007
 800.50  8.5001E-007
 801.00  1.1802E-006
 801.50  8.4912E-007
 802.00  1.1790E-006
 802.50  1.3625E-006
 803.00  1.6662E-006
 803.50  1.4572E-006
 804.00  1.2456E-006
 804.50  3.9153E-007
 805.00  0.0000E+000
 805.50  0.0000E+000
 806.00  0.0000E+000
 806.50  0.0000E+000
 807.00  0.0000E+000
 807.50  0.0000E+000
 808.00  0.0000E+000
 808.50  0.0000E+000
 809.00  0.0000E+000
 809.50  0.0000E+000
 810.00  0.0000E+000
 810.50  0.0000E+000
 811.00  2.4634E-007
 811.50  2.8206E-007
 812.00  2.7484E-007
 812.50  3.0791E-007
 813.00  4.0998E-007
 813.50  7.6345E-008
 814.00  5.0124E-008
 814.50  3.3620E-007
 815.00  8.3949E-007
 815.50  1.2448E-006
 816.00  1.3980E-006
 816.50  1.3274E-006
 817.00  1.1116E-006
 817.50  8.2856E-007
 818.00  2.4397E-007
 818.50  0.0000E+000
 819.00  0.0000E+000
 819.50  0.0000E+000
 820.00  0.0000E+000
 820.50  0.0000E+000
 821.00  0.0000E+000
 821.50  0.0000E+000
 822.00  1.7383E-006
 822.50  2.1170E-006
 823.00  2.1719E-006
 823.50  1.9963E-006
 824.00  1.5492E-006
 824.50  4.5287E-007
 825.00  3.5671E-007
 825.50  6.1083E-007
 826.00  8.2534E-007
 826.50  1.3982E-006
 827.00  2.2594E-006
 827.50  2.8039E-006
 828.00  3.1467E-006
 828.50  3.4788E-006
 829.00  3.3012E-006
 829.50  2.7102E-006
 830.00  2.1123E-006
 830.50  1.1835E-006
 831.00  1.0574E-007
 831.50  0.0000E+000
 832.00  0.0000E+000
 832.50  0.0000E+000
 833.00  0.0000E+000
 833.50  0.0000E+000
 834.00  0.0000E+000
 834.50  0.0000E+000
 835.00  0.0000E+000
 835.50  0.0000E+000
 836.00  0.0000E+000
 836.50  0.0000E+000
 837.00  8.2111E-008
 837.50  6.0840E-007
 838.00  1.1452E-006
 838.50  1.5745E-006
 839.00  1.7920E-006
 839.50  1.4793E-006
 840.00  4.9302E-007
 840.50  4.1510E-008
 841.00  0.0000E+000
 841.50  0.0000E+000
 842.00  0.0000E+000
 842.50  0.0000E+000
 843.00  1.3310E-010
 843.50  7.7530E-008
 844.00  1.2447E-006
 844.50  2.0457E-006
 845.00  2.1343E-006
 845.50  1.7418E-006
 846.00  9.9685E-007
 846.50  2.9815E-007
 847.00  1.3466E-007
 847.50  1.5116E-007
 848.00  0.0000E+000
 848.50  2.0087E-008
 849.00  1.2190E-007
 849.50  1.8185E-007
 850.00  9.3594E-007
 850.50  1.9079E-006
 851.00  2.3728E-006
 851.50  2.3043E-006
 852.00  2.7369E-006
 852.50  2.6322E-006
 853.00  2.5928E-006
 853.50  2.3989E-006
 854.00  2.6451E-006
 854.50  1.9471E-006
 855.00  1.6969E-006
 855.50  1.0416E-006
 856.00  7.0112E-007
 856.50  3.7558E-007
 857.00  0.0000E+000
 857.50  0.0000E+000
 858.00  0.0000E+000
 858.50  0.0000E+000
 859.00  0.0000E+000
 859.50  0.0000E+000
 860.00  0.0000E+000
 860.50  0.0000E+000
 861.00  0.0000E+000
 861.50  0.0000E+000
 862.00  0.0000E+000
 862.50  0.0000E+000
 863.00  0.0000E+000
 863.50  0.0000E+000
 864.00  0.0000E+000
 864.50  0.0000E+000
 865.00  0.0000E+000
 865.50  0.0000E+000
 866.00  0.0000E+000
 866.50  0.0000E+000
 867.00  0.0000E+000
 867.50  0.0000E+000
 868.00  0.0000E+000
 868.50  0.0000E+000
 869.00  0.0000E+000
 869.50  0.0000E+000
 870.00  0.0000E+000
 870.50  0.0000E+000
 871.00  0.0000E+000
 871.50  0.0000E+000
 872.00  0.0000E+000
 872.50  0.0000E+000
 873.00  0.0000E+000
 873.50  0.0000E+000
 874.00  3.5011E-007
 874.50  1.9422E-007
 875.00  1.9588E-008
 875.50  0.0000E+000
 876.00  0.0000E+000
 876.50  0.0000E+000
 877.00  0.0000E+000
 877.50  0.0000E+000
 878.00  0.0000E+000
 878.50  0.0000E+000
 879.00  0.0000E+000
 879.50  0.0000E+000
 880.00  0.0000E+000
 880.50  0.0000E+000
 881.00  0.0000E+000
 881.50  0.0000E+000
 882.00  0.0000E+000
 882.50  0.0000E+000
 883.00  0.0000E+000
 883.50  0.0000E+000
 884.00  4.9830E-007
 884.50  1.6415E-006
 885.00  1.9264E-006
 885.50  2.2051E-006
 886.00  2.6258E-006
 886.50  2.7014E-006
 887.00  3.2850E-006
 887.50  3.8382E-006
 888.00  4.2160E-006
 888.50  5.2513E-006
 889.00  5.3470E-006
 889.50  4.2564E-006
 890.00  3.4721E-006
 890.50  2.4336E-006
 891.00  1.0829E-006
 891.50  0.0000E+000
 892.00  0.0000E+000
 892.50  0.0000E+000
 893.00  0.0000E+000
 893.50  3.6223E-008
 894.00  9.9243E-007
 894.50  3.6928E-006
 895.00  6.4993E-006
 895.50  9.2960E-006
 896.00  1.0022E-005
 896.50  9.7003E-006
 897.00  8.8636E-006
 897.50  7.2130E-006
 898.00  7.9342E-006
 898.50  9.9090E-006
 899.00  1.0913E-005
 899.50  1.0609E-005
 900.00  9.1441E-006
 900.50  4.7561E-006
 901.00  1.8207E-006
 901.50  1.8499E-007
 902.00  0.0000E+000
 902.50  0.0000E+000
 903.00  0.0000E+000
 903.50  0.0000E+000
 904.00  2.7567E-008
 904.50  4.6645E-007
 905.00  3.8151E-007
 905.50  4.4899E-007
 906.00  3.5738E-007
 906.50  0.0000E+000
 907.00  0.0000E+000
 907.50  0.0000E+000
 908.00  0.0000E+000
 908.50  0.0000E+000
 909.00  0.0000E+000
 909.50  0.0000E+000
 910.00  0.0000E+000
 910.50  0.0000E+000
 911.00  0.0000E+000
 911.50  0.0000E+000
 912.00  0.0000E+000
 912.50  0.0000E+000
 913.00  0.0000E+000
 913.50  0.0000E+000
 914.00  3.7843E-007
 914.50  5.1673E-007
 915.00  8.1291E-007
 915.50  9.2168E-008
 916.00  0.0000E+000
 916.50  0.0000E+000
 917.00  0.0000E+000
 917.50  0.0000E+000
 918.00  0.0000E+000
 918.50  0.0000E+000
 919.00  0.0000E+000
 919.50  0.0000E+000
 920.00  0.0000E+000
 920.50  0.0000E+000
 921.00  0.0000E+000
 921.50  0.0000E+000
 922.00  0.0000E+000
 922.50  5.2325E-007
 923.00  2.5988E-006
 923.50  4.7764E-006
 924.00  6.2176E-006
 924.50  7.0489E-006
 925.00  5.6414E-006
 925.50  2.6702E-006
 926.00  5.0195E-007
 926.50  0.0000E+000
 927.00  0.0000E+000
 927.50  0.0000E+000
 928.00  0.0000E+000
 928.50  0.0000E+000
 929.00  0.0000E+000
 929.50  0.0000E+000
 930.00  0.0000E+000
 930.50  0.0000E+000
 931.00  0.0000E+000
 931.50  0.0000E+000
 932.00  0.0000E+000
 932.50  2.7766E-008
 933.00  5.5370E-007
 933.50  1.5727E-006
 934.00  2.3053E-006
 934.50  2.8305E-006
 935.00  2.4476E-006
 935.50  8.7743E-007
 936.00  0.0000E+000
 936.50  0.0000E+000
 937.00  0.0000E+000
 937.50  0.0000E+000
 938.00  0.0000E+000
 938.50  5.4975E-007
 939.00  2.5294E-006
 939.50  6.0028E-006
 940.00  9.4914E-006
 940.50  1.2532E-005
 941.00  1.7042E-005
 941.50  1.8767E-005
 942.00  1.6539E-005
 942.50  1.3281E-005
 943.00  9.6479E-006
 943.50  3.4298E-006
 944.00  1.1534E-006
 944.50  1.0400E-006
 945.00  1.1813E-006
 945.50  7.0414E-007
 946.00  2.0579E-006
 946.50  2.5915E-006
 947.00  4.8297E-006
 947.50  7.5085E-006
 948.00  1.1860E-005
 948.50  1.2284E-005
 949.00  1.3014E-005
 949.50  1.1702E-005
 950.00  8.1428E-006
 950.50  4.3130E-006
 951.00  1.4114E-006
 951.50  0.0000E+000
 952.00  0.0000E+000
 952.50  0.0000E+000
 953.00  0.0000E+000
 953.50  0.0000E+000
 954.00  0.0000E+000
 954.50  0.0000E+000
 955.00  0.0000E+000
 955.50  0.0000E+000
 956.00  0.0000E+000
 956.50  0.0000E+000
 957.00  0.0000E+000
 957.50  0.0000E+000
 958.00  0.0000E+000
 958.50  0.0000E+000
 959.00  0.0000E+000
 959.50  0.0000E+000
 960.00  0.0000E+000
 960.50  0.0000E+000
 961.00  0.0000E+000
 961.50  0.0000E+000
 962.00  1.6905E-006
 962.50  4.2850E-006
 963.00  5.4039E-006
 963.50  6.9051E-006
 964.00  3.0962E-006
 964.50  0.0000E+000
 965.00  0.0000E+000
 965.50  0.0000E+000
 966.00  0.0000E+000
 966.50  1.2328E-007
 967.00  1.2939E-006
 967.50  3.7250E-006
 968.00  4.0403E-006
 968.50  3.2755E-006
 969.00  2.7275E-006
 969.50  0.0000E+000
 970.00  0.0000E+000
 970.50  0.0000E+000
 971.00  0.0000E+000
 971.50  0.0000E+000
 972.00  0.0000E+000
 972.50  0.0000E+000
 973.00  0.0000E+000
 973.50  0.0000E+000
 974.00  0.0000E+000
 974.50  0.0000E+000
 975.00  0.0000E+000
 975.50  0.0000E+000
 976.00  0.0000E+000
 976.50  0.0000E+000
 977.00  0.0000E+000
 977.50  0.0000E+000
 978.00  0.0000E+000
 978.50  0.0000E+000
 979.00  1.0637E-006
 979.50  1.5735E-006
 980.00  3.9225E-007
 980.50  1.7627E-008
 981.00  0.0000E+000
 981.50  0.0000E+000
 982.00  0.0000E+000
 982.50  0.0000E+000
 983.00  0.0000E+000
 983.50  0.0000E+000
 984.00  0.0000E+000
 984.50  0.0000E+000
 985.00  0.0000E+000
 985.50  0.0000E+000
 986.00  0.0000E+000
 986.50  0.0000E+000
 987.00  0.0000E+000
 987.50  0.0000E+000
 988.00  0.0000E+000
 988.50  0.0000E+000
 989.00  0.0000E+000
 989.50  0.0000E+000
 990.00  0.0000E+000
 990.50  0.0000E+000
 991.00  0.0000E+000
 991.50  0.0000E+000
 992.00  0.0000E+000
 992.50  0.0000E+000
 993.00  0.0000E+000
 993.50  0.0000E+000
 994.00  0.0000E+000
 994.50  0.0000E+000
 995.00  0.0000E+000
 995.50  0.0000E+000
 996.00  0.0000E+000
 996.50  1.0715E-006
 997.00  4.8953E-006
 997.50  1.3921E-005
 998.00  2.0049E-005
 998.50  1.7433E-005
 999.00  7.5306E-006
 999.50  6.2116E-007
1000.00  0.0000E+000
1000.50  0.0000E+000
1001.00  0.0000E+000
1001.50  0.0000E+000
1002.00  0.0000E+000
1002.50  0.0000E+000
1003.00  0.0000E+000
1003.50  0.0000E+000
1004.00  0.0000E+000
1004.50  0.0000E+000
1005.00  0.0000E+000
1005.50  0.0000E+000
1006.00  0.0000E+000
1006.50  0.0000E+000
1007.00  0.0000E+000
1007.50  0.0000E+000
1008.00  0.0000E+000
1008.50  0.0000E+000
1009.00  0.0000E+000
1009.50  0.0000E+000
1010.00  0.0000E+000
1010.50  0.0000E+000
1011.00  0.0000E+000
1011.50  0.0000E+000
1012.00  0.0000E+000
1012.50  0.0000E+000
1013.00  0.0000E+000
1013.50  0.0000E+000
1014.00  0.0000E+000
1014.50  0.0000E+000
1015.00  0.0000E+000
1015.50  0.0000E+000
1016.00  0.0000E+000
1016.50  0.0000E+000
1017.00  0.0000E+000
1017.50  0.0000E+000
1018.00  0.0000E+000
1018.50  0.0000E+000
1019.00  0.0000E+000
1019.50  0.0000E+000
1020.00  0.0000E+000
1020.50  0.0000E+000
1021.00  0.0000E+000
1021.50  0.0000E+000
1022.00  0.0000E+000
1022.50  0.0000E+000
1023.00  0.0000E+000
1023.50  0.0000E+000
1024.00  0.0000E+000
1024.50  0.0000E+000
1025.00  0.0000E+000
1025.50  0.0000E+000
1026.00  0.0000E+000
1026.50  0.0000E+000
1027.00  0.0000E+000
1027.50  0.0000E+000
1028.00  0.0000E+000
1028.50  0.0000E+000
1029.00  0.0000E+000
1029.50  0.0000E+000
1030.00  0.0000E+000
1030.50  0.0000E+000
1031.00  0.0000E+000
1031.50  0.0000E+000
1032.00  0.0000E+000
1032.50  0.0000E+000
1033.00  0.0000E+000
1033.50  0.0000E+000
1034.00  0.0000E+000
1034.50  0.0000E+000
1035.00  0.0000E+000
1035.50  0.0000E+000
1036.00  0.0000E+000
1036.50  0.0000E+000
1037.00  0.0000E+000
1037.50  0.0000E+000
1038.00  0.0000E+000
1038.50  0.0000E+000
1039.00  0.0000E+000
1039.50  0.0000E+000
1040.00  0.0000E+000
1040.50  0.0000E+000
1041.00  0.0000E+000
1041.50  0.0000E+000
1042.00  0.0000E+000
1042.50  0.0000E+000
1043.00  0.0000E+000
1043.50  0.0000E+000
1044.00  0.0000E+000
1044.50  0.0000E+000
1045.00  0.0000E+000
1045.50  0.0000E+000
1046.00  0.0000E+000
1046.50  0.0000E+000
1047.00  0.0000E+000
1047.50  0.0000E+000
1048.00  0.0000E+000
1048.50  0.0000E+000
1049.00  0.0000E+000
1049.50  0.0000E+000
1050.00  0.0000E+000
1050.50  0.0000E+000
1051.00  0.0000E+000
1051.50  0.0000E+000
1052.00  0.0000E+000
1052.50  0.0000E+000
1053.00  0.0000E+000
1053.50  0.0000E+000
1054.00  0.0000E+000
1054.50  0.0000E+000
1055.00  0.0000E+000
1055.50  0.0000E+000
1056.00  0.0000E+000
1056.50  0.0000E+000
1057.00  0.0000E+000
1057.50  0.0000E+000
1058.00  0.0000E+000
1058.50  0.0000E+000
1059.00  0.0000E+000
1059.50  0.0000E+000
1060.00  0.0000E+000
1060.50  0.0000E+000
1061.00  0.0000E+000
1061.50  0.0000E+000
1062.00  0.0000E+000
1062.50  0.0000E+000
1063.00  0.0000E+000
1063.50  0.0000E+000
1064.00  0.0000E+000
1064.50  0.0000E+000
1065.00  0.0000E+000
1065.50  0.0000E+000
1066.00  0.0000E+000
1066.50  0.0000E+000
1067.00  0.0000E+000
1067.50  0.0000E+000
1068.00  0.0000E+000
1068.50  0.0000E+000
1069.00  0.0000E+000
1069.50  0.0000E+000
1070.00  0.0000E+000
1070.50  0.0000E+000
1071.00  0.0000E+000
1071.50  0.0000E+000
1072.00  0.0000E+000
1072.50  0.0000E+000
1073.00  0.0000E+000
1073.50  0.0000E+000
1074.00  0.0000E+000
1074.50  0.0000E+000
1075.00  0.0000E+000
1075.50  0.0000E+000
1076.00  0.0000E+000
1076.50  0.0000E+000
1077.00  0.0000E+000
1077.50  0.0000E+000
1078.00  0.0000E+000
1078.50  0.0000E+000
1079.00  0.0000E+000
1079.50  0.0000E+000
1080.00  0.0000E+000
1080.50  0.0000E+000
1081.00  0.0000E+000
1081.50  0.0000E+000
1082.00  0.0000E+000
1082.50  0.0000E+000
1083.00  0.0000E+000
1083.50  0.0000E+000
1084.00  0.0000E+000
1084.50  0.0000E+000
1085.00  0.0000E+000
1085.50  0.0000E+000
1086.00  0.0000E+000
1086.50  0.0000E+000
1087.00  0.0000E+000
1087.50  0.0000E+000
1088.00  0.0000E+000
1088.50  0.0000E+000
1089.00  0.0000E+000
1089.50  0.0000E+000
1090.00  0.0000E+000
1090.50  0.0000E+000
1091.00  0.0000E+000
1091.50  0.0000E+000
1092.00  0.0000E+000
1092.50  0.0000E+000
1093.00  0.0000E+000
1093.50  0.0000E+000
1094.00  0.0000E+000
1094.50  0.0000E+000
1095.00  0.0000E+000
1095.50  0.0000E+000
1096.00  0.0000E+000
1096.50  0.0000E+000
1097.00  0.0000E+000
1097.50  0.0000E+000
1098.00  0.0000E+000
1098.50  0.0000E+000
1099.00  0.0000E+000
1099.50  0.0000E+000
1100.00  0.0000E+000
1100.50  0.0000E+000
1101.00  0.0000E+000
1101.50  0.0000E+000
1102.00  0.0000E+000
1102.50  0.0000E+000
1103.00  0.0000E+000
1103.50  0.0000E+000
1104.00  0.0000E+000
1104.50  0.0000E+000
1105.00  0.0000E+000
1105.50  0.0000E+000
1106.00  0.0000E+000
1106.50  0.0000E+000
1107.00  0.0000E+000
1107.50  0.0000E+000
1108.00  0.0000E+000
1108.50  0.0000E+000
1109.00  0.0000E+000
1109.50  0.0000E+000
1110.00  0.0000E+000
1110.50  0.0000E+000
1111.00  0.0000E+000
1111.50  0.0000E+000
1112.00  0.0000E+000
1112.50  0.0000E+000
1113.00  0.0000E+000
1113.50  0.0000E+000
1114.00  0.0000E+000
1114.50  0.0000E+000
1115.00  0.0000E+000
1115.50  0.0000E+000
1116.00  0.0000E+000
1116.50  0.0000E+000
1117.00  0.0000E+000
1117.50  0.0000E+000
1118.00  0.0000E+000
1118.50  0.0000E+000
1119.00  0.0000E+000
1119.50  0.0000E+000
1120.00  0.0000E+000
1120.50  0.0000E+000
1121.00  0.0000E+000
1121.50  0.0000E+000
1122.00  0.0000E+000
1122.50  0.0000E+000
1123.00  0.0000E+000
1123.50  0.0000E+000
1124.00  0.0000E+000
1124.50  0.0000E+000
1125.00  0.0000E+000
1125.50  0.0000E+000
1126.00  0.0000E+000
1126.50  0.0000E+000
1127.00  0.0000E+000
1127.50  0.0000E+000
: 6
