# Supplementary material for: A photoconversion model for full spectral programming and multiplexing of optogenetic systems
Source: Mol Syst Biol. 2017 Apr 24;13(4):926. doi: 10.15252/msb.20167456 (PMC5408778; doi:10.15252/msb.20167456)
Supplement: Supplementary file 11 — Dataset EV3 [file MSB-13-926-s011.zip › dataset_ev3_led_data/led_calibration_data/EO_04/Jennie_c1/raw/20.IRR]

" File: 160129_calibrations\post-calibration\Jen
" RAD->  Wave:647.21nm  Pix:1050  Val:  0.000  Time:400ms  Avg:2  Sm:1  Sg:1  Tc:off  SNAP  Xt:1  Ch:1  Xtrig wnmcal >RAD-IS6.CAL
 180.00  0.0000E+000
 180.50  0.0000E+000
 181.00  0.0000E+000
 181.50  0.0000E+000
 182.00  0.0000E+000
 182.50  0.0000E+000
 183.00  0.0000E+000
 183.50  0.0000E+000
 184.00  0.0000E+000
 184.50  0.0000E+000
 185.00  0.0000E+000
 185.50  0.0000E+000
 186.00  0.0000E+000
 186.50  0.0000E+000
 187.00  0.0000E+000
 187.50  0.0000E+000
 188.00  0.0000E+000
 188.50  0.0000E+000
 189.00  0.0000E+000
 189.50  0.0000E+000
 190.00  0.0000E+000
 190.50  0.0000E+000
 191.00  0.0000E+000
 191.50  0.0000E+000
 192.00  0.0000E+000
 192.50  0.0000E+000
 193.00  0.0000E+000
 193.50  0.0000E+000
 194.00  0.0000E+000
 194.50  0.0000E+000
 195.00  0.0000E+000
 195.50  0.0000E+000
 196.00  0.0000E+000
 196.50  0.0000E+000
 197.00  0.0000E+000
 197.50  0.0000E+000
 198.00  0.0000E+000
 198.50  0.0000E+000
 199.00  0.0000E+000
 199.50  0.0000E+000
 200.00  0.0000E+000
 200.50  0.0000E+000
 201.00  0.0000E+000
 201.50  0.0000E+000
 202.00  0.0000E+000
 202.50  0.0000E+000
 203.00  0.0000E+000
 203.50  0.0000E+000
 204.00  0.0000E+000
 204.50  0.0000E+000
 205.00  0.0000E+000
 205.50  0.0000E+000
 206.00  0.0000E+000
 206.50  0.0000E+000
 207.00  0.0000E+000
 207.50  0.0000E+000
 208.00  0.0000E+000
 208.50  0.0000E+000
 209.00  0.0000E+000
 209.50  0.0000E+000
 210.00  0.0000E+000
 210.50  0.0000E+000
 211.00  0.0000E+000
 211.50  0.0000E+000
 212.00  0.0000E+000
 212.50  0.0000E+000
 213.00  0.0000E+000
 213.50  0.0000E+000
 214.00  0.0000E+000
 214.50  0.0000E+000
 215.00  0.0000E+000
 215.50  0.0000E+000
 216.00  0.0000E+000
 216.50  0.0000E+000
 217.00  0.0000E+000
 217.50  0.0000E+000
 218.00  0.0000E+000
 218.50  0.0000E+000
 219.00  0.0000E+000
 219.50  0.0000E+000
 220.00  0.0000E+000
 220.50  0.0000E+000
 221.00  0.0000E+000
 221.50  0.0000E+000
 222.00  0.0000E+000
 222.50  0.0000E+000
 223.00  0.0000E+000
 223.50  0.0000E+000
 224.00  0.0000E+000
 224.50  0.0000E+000
 225.00  0.0000E+000
 225.50  0.0000E+000
 226.00  0.0000E+000
 226.50  0.0000E+000
 227.00  0.0000E+000
 227.50  0.0000E+000
 228.00  0.0000E+000
 228.50  0.0000E+000
 229.00  0.0000E+000
 229.50  0.0000E+000
 230.00  0.0000E+000
 230.50  0.0000E+000
 231.00  0.0000E+000
 231.50  0.0000E+000
 232.00  0.0000E+000
 232.50  0.0000E+000
 233.00  0.0000E+000
 233.50  0.0000E+000
 234.00  0.0000E+000
 234.50  0.0000E+000
 235.00  0.0000E+000
 235.50  0.0000E+000
 236.00  0.0000E+000
 236.50  0.0000E+000
 237.00  0.0000E+000
 237.50  0.0000E+000
 238.00  0.0000E+000
 238.50  0.0000E+000
 239.00  0.0000E+000
 239.50  0.0000E+000
 240.00  0.0000E+000
 240.50  0.0000E+000
 241.00  0.0000E+000
 241.50  0.0000E+000
 242.00  0.0000E+000
 242.50  0.0000E+000
 243.00  0.0000E+000
 243.50  0.0000E+000
 244.00  0.0000E+000
 244.50  0.0000E+000
 245.00  0.0000E+000
 245.50  0.0000E+000
 246.00  0.0000E+000
 246.50  0.0000E+000
 247.00  0.0000E+000
 247.50  0.0000E+000
 248.00  0.0000E+000
 248.50  0.0000E+000
 249.00  0.0000E+000
 249.50  0.0000E+000
 250.00  0.0000E+000
 250.50  0.0000E+000
 251.00  0.0000E+000
 251.50  0.0000E+000
 252.00  0.0000E+000
 252.50  0.0000E+000
 253.00  0.0000E+000
 253.50  0.0000E+000
 254.00  0.0000E+000
 254.50  0.0000E+000
 255.00  0.0000E+000
 255.50  0.0000E+000
 256.00  0.0000E+000
 256.50  0.0000E+000
 257.00  0.0000E+000
 257.50  0.0000E+000
 258.00  0.0000E+000
 258.50  0.0000E+000
 259.00  0.0000E+000
 259.50  0.0000E+000
 260.00  0.0000E+000
 260.50  0.0000E+000
 261.00  0.0000E+000
 261.50  0.0000E+000
 262.00  0.0000E+000
 262.50  0.0000E+000
 263.00  0.0000E+000
 263.50  0.0000E+000
 264.00  0.0000E+000
 264.50  0.0000E+000
 265.00  0.0000E+000
 265.50  0.0000E+000
 266.00  0.0000E+000
 266.50  0.0000E+000
 267.00  0.0000E+000
 267.50  0.0000E+000
 268.00  0.0000E+000
 268.50  0.0000E+000
 269.00  0.0000E+000
 269.50  0.0000E+000
 270.00  0.0000E+000
 270.50  0.0000E+000
 271.00  0.0000E+000
 271.50  0.0000E+000
 272.00  0.0000E+000
 272.50  0.0000E+000
 273.00  0.0000E+000
 273.50  0.0000E+000
 274.00  0.0000E+000
 274.50  0.0000E+000
 275.00  0.0000E+000
 275.50  0.0000E+000
 276.00  0.0000E+000
 276.50  0.0000E+000
 277.00  0.0000E+000
 277.50  0.0000E+000
 278.00  0.0000E+000
 278.50  0.0000E+000
 279.00  0.0000E+000
 279.50  0.0000E+000
 280.00  0.0000E+000
 280.50  0.0000E+000
 281.00  0.0000E+000
 281.50  0.0000E+000
 282.00  0.0000E+000
 282.50  0.0000E+000
 283.00  0.0000E+000
 283.50  0.0000E+000
 284.00  0.0000E+000
 284.50  0.0000E+000
 285.00  0.0000E+000
 285.50  0.0000E+000
 286.00  0.0000E+000
 286.50  0.0000E+000
 287.00  0.0000E+000
 287.50  0.0000E+000
 288.00  0.0000E+000
 288.50  0.0000E+000
 289.00  0.0000E+000
 289.50  0.0000E+000
 290.00  0.0000E+000
 290.50  0.0000E+000
 291.00  0.0000E+000
 291.50  0.0000E+000
 292.00  0.0000E+000
 292.50  0.0000E+000
 293.00  0.0000E+000
 293.50  0.0000E+000
 294.00  0.0000E+000
 294.50  0.0000E+000
 295.00  0.0000E+000
 295.50  0.0000E+000
 296.00  0.0000E+000
 296.50  0.0000E+000
 297.00  0.0000E+000
 297.50  0.0000E+000
 298.00  0.0000E+000
 298.50  0.0000E+000
 299.00  0.0000E+000
 299.50  0.0000E+000
 300.00  0.0000E+000
 300.50  0.0000E+000
 301.00  0.0000E+000
 301.50  0.0000E+000
 302.00  0.0000E+000
 302.50  0.0000E+000
 303.00  0.0000E+000
 303.50  0.0000E+000
 304.00  0.0000E+000
 304.50  0.0000E+000
 305.00  0.0000E+000
 305.50  0.0000E+000
 306.00  0.0000E+000
 306.50  0.0000E+000
 307.00  0.0000E+000
 307.50  0.0000E+000
 308.00  0.0000E+000
 308.50  0.0000E+000
 309.00  0.0000E+000
 309.50  0.0000E+000
 310.00  0.0000E+000
 310.50  0.0000E+000
 311.00  0.0000E+000
 311.50  0.0000E+000
 312.00  0.0000E+000
 312.50  0.0000E+000
 313.00  0.0000E+000
 313.50  0.0000E+000
 314.00  0.0000E+000
 314.50  0.0000E+000
 315.00  0.0000E+000
 315.50  0.0000E+000
 316.00  0.0000E+000
 316.50  0.0000E+000
 317.00  0.0000E+000
 317.50  0.0000E+000
 318.00  0.0000E+000
 318.50  0.0000E+000
 319.00  0.0000E+000
 319.50  0.0000E+000
 320.00  0.0000E+000
 320.50  0.0000E+000
 321.00  0.0000E+000
 321.50  0.0000E+000
 322.00  0.0000E+000
 322.50  0.0000E+000
 323.00  0.0000E+000
 323.50  0.0000E+000
 324.00  0.0000E+000
 324.50  0.0000E+000
 325.00  0.0000E+000
 325.50  0.0000E+000
 326.00  0.0000E+000
 326.50  0.0000E+000
 327.00  0.0000E+000
 327.50  0.0000E+000
 328.00  0.0000E+000
 328.50  0.0000E+000
 329.00  0.0000E+000
 329.50  0.0000E+000
 330.00  0.0000E+000
 330.50  0.0000E+000
 331.00  0.0000E+000
 331.50  0.0000E+000
 332.00  0.0000E+000
 332.50  0.0000E+000
 333.00  0.0000E+000
 333.50  0.0000E+000
 334.00  0.0000E+000
 334.50  0.0000E+000
 335.00  0.0000E+000
 335.50  0.0000E+000
 336.00  0.0000E+000
 336.50  0.0000E+000
 337.00  0.0000E+000
 337.50  0.0000E+000
 338.00  0.0000E+000
 338.50  0.0000E+000
 339.00  0.0000E+000
 339.50  0.0000E+000
 340.00  0.0000E+000
 340.50  0.0000E+000
 341.00  0.0000E+000
 341.50  0.0000E+000
 342.00  0.0000E+000
 342.50  0.0000E+000
 343.00  0.0000E+000
 343.50  0.0000E+000
 344.00  0.0000E+000
 344.50  0.0000E+000
 345.00  0.0000E+000
 345.50  0.0000E+000
 346.00  0.0000E+000
 346.50  0.0000E+000
 347.00  0.0000E+000
 347.50  0.0000E+000
 348.00  0.0000E+000
 348.50  0.0000E+000
 349.00  0.0000E+000
 349.50  0.0000E+000
 350.00  0.0000E+000
 350.50  0.0000E+000
 351.00  0.0000E+000
 351.50  0.0000E+000
 352.00  0.0000E+000
 352.50  0.0000E+000
 353.00  0.0000E+000
 353.50  0.0000E+000
 354.00  0.0000E+000
 354.50  0.0000E+000
 355.00  0.0000E+000
 355.50  0.0000E+000
 356.00  0.0000E+000
 356.50  0.0000E+000
 357.00  0.0000E+000
 357.50  0.0000E+000
 358.00  0.0000E+000
 358.50  0.0000E+000
 359.00  0.0000E+000
 359.50  0.0000E+000
 360.00  0.0000E+000
 360.50  0.0000E+000
 361.00  0.0000E+000
 361.50  0.0000E+000
 362.00  0.0000E+000
 362.50  0.0000E+000
 363.00  0.0000E+000
 363.50  1.8095E-008
 364.00  6.2318E-008
 364.50  9.4447E-008
 365.00  1.1771E-007
 365.50  1.1501E-007
 366.00  1.2532E-007
 366.50  2.0202E-007
 367.00  2.5647E-007
 367.50  2.5491E-007
 368.00  2.5503E-007
 368.50  2.1078E-007
 369.00  1.1161E-007
 369.50  3.3931E-008
 370.00  4.9213E-010
 370.50  0.0000E+000
 371.00  0.0000E+000
 371.50  0.0000E+000
 372.00  0.0000E+000
 372.50  0.0000E+000
 373.00  2.1325E-010
 373.50  3.3121E-009
 374.00  3.3022E-008
 374.50  1.5903E-008
 375.00  0.0000E+000
 375.50  0.0000E+000
 376.00  0.0000E+000
 376.50  0.0000E+000
 377.00  1.6602E-008
 377.50  2.1979E-008
 378.00  2.3787E-009
 378.50  0.0000E+000
 379.00  0.0000E+000
 379.50  0.0000E+000
 380.00  6.1007E-010
 380.50  2.5600E-008
 381.00  7.4821E-008
 381.50  9.9999E-008
 382.00  1.3156E-007
 382.50  1.9072E-007
 383.00  1.5899E-007
 383.50  1.0816E-007
 384.00  5.4314E-008
 384.50  1.9017E-008
 385.00  1.4202E-008
 385.50  5.3346E-008
 386.00  1.1294E-007
 386.50  1.5779E-007
 387.00  1.1972E-007
 387.50  8.2007E-008
 388.00  1.5652E-008
 388.50  0.0000E+000
 389.00  0.0000E+000
 389.50  0.0000E+000
 390.00  3.3891E-010
 390.50  3.3911E-008
 391.00  7.9701E-008
 391.50  1.0406E-007
 392.00  1.5270E-007
 392.50  1.9832E-007
 393.00  2.0610E-007
 393.50  1.4003E-007
 394.00  9.3567E-008
 394.50  2.9859E-008
 395.00  1.9646E-009
 395.50  0.0000E+000
 396.00  1.5401E-008
 396.50  5.4153E-008
 397.00  7.0486E-008
 397.50  1.2074E-008
 398.00  0.0000E+000
 398.50  0.0000E+000
 399.00  0.0000E+000
 399.50  0.0000E+000
 400.00  0.0000E+000
 400.50  0.0000E+000
 401.00  0.0000E+000
 401.50  0.0000E+000
 402.00  0.0000E+000
 402.50  0.0000E+000
 403.00  0.0000E+000
 403.50  0.0000E+000
 404.00  0.0000E+000
 404.50  0.0000E+000
 405.00  1.3784E-008
 405.50  1.0205E-007
 406.00  1.6294E-007
 406.50  2.2774E-007
 407.00  2.8153E-007
 407.50  2.8073E-007
 408.00  2.6526E-007
 408.50  2.3621E-007
 409.00  1.8352E-007
 409.50  1.4908E-007
 410.00  1.6373E-007
 410.50  1.7076E-007
 411.00  1.4945E-007
 411.50  1.4341E-007
 412.00  9.7326E-008
 412.50  6.4252E-008
 413.00  1.0200E-007
 413.50  1.1429E-007
 414.00  1.0211E-007
 414.50  1.2405E-007
 415.00  1.2239E-007
 415.50  9.5633E-008
 416.00  1.0518E-007
 416.50  9.7526E-008
 417.00  6.7084E-008
 417.50  6.2106E-008
 418.00  7.3414E-008
 418.50  6.6208E-008
 419.00  7.4410E-008
 419.50  6.9134E-008
 420.00  3.5134E-008
 420.50  4.8523E-009
 421.00  0.0000E+000
 421.50  0.0000E+000
 422.00  0.0000E+000
 422.50  0.0000E+000
 423.00  0.0000E+000
 423.50  1.4598E-008
 424.00  5.1050E-008
 424.50  5.9188E-008
 425.00  9.9199E-008
 425.50  1.0261E-007
 426.00  1.4009E-008
 426.50  0.0000E+000
 427.00  0.0000E+000
 427.50  0.0000E+000
 428.00  2.6164E-008
 428.50  1.1731E-007
 429.00  1.9133E-007
 429.50  2.2059E-007
 430.00  2.0027E-007
 430.50  1.2754E-007
 431.00  5.8071E-008
 431.50  0.0000E+000
 432.00  0.0000E+000
 432.50  0.0000E+000
 433.00  0.0000E+000
 433.50  2.3052E-008
 434.00  5.3158E-008
 434.50  6.8709E-008
 435.00  3.8216E-008
 435.50  1.2400E-008
 436.00  1.5032E-009
 436.50  4.4303E-008
 437.00  1.0036E-007
 437.50  1.3694E-007
 438.00  1.4074E-007
 438.50  9.1857E-008
 439.00  1.8694E-008
 439.50  0.0000E+000
 440.00  0.0000E+000
 440.50  0.0000E+000
 441.00  7.0078E-010
 441.50  4.4325E-009
 442.00  0.0000E+000
 442.50  0.0000E+000
 443.00  0.0000E+000
 443.50  0.0000E+000
 444.00  0.0000E+000
 444.50  0.0000E+000
 445.00  0.0000E+000
 445.50  0.0000E+000
 446.00  4.4997E-009
 446.50  3.6205E-008
 447.00  7.2862E-008
 447.50  9.1297E-008
 448.00  7.6924E-008
 448.50  5.8971E-008
 449.00  6.6036E-008
 449.50  1.0110E-007
 450.00  1.1678E-007
 450.50  1.1306E-007
 451.00  1.1469E-007
 451.50  1.0495E-007
 452.00  1.0605E-007
 452.50  1.2027E-007
 453.00  1.6200E-007
 453.50  1.9102E-007
 454.00  2.0342E-007
 454.50  1.9239E-007
 455.00  1.3683E-007
 455.50  7.6486E-008
 456.00  4.5873E-008
 456.50  2.3251E-008
 457.00  3.2537E-008
 457.50  6.5223E-008
 458.00  1.3247E-007
 458.50  1.6586E-007
 459.00  1.8189E-007
 459.50  1.9637E-007
 460.00  1.6258E-007
 460.50  8.6535E-008
 461.00  5.5718E-008
 461.50  3.0860E-008
 462.00  1.9260E-008
 462.50  2.8229E-008
 463.00  3.2533E-008
 463.50  1.4684E-008
 464.00  1.9386E-010
 464.50  0.0000E+000
 465.00  0.0000E+000
 465.50  0.0000E+000
 466.00  0.0000E+000
 466.50  0.0000E+000
 467.00  0.0000E+000
 467.50  0.0000E+000
 468.00  1.7244E-008
 468.50  6.0396E-008
 469.00  9.4338E-008
 469.50  1.1631E-007
 470.00  1.1716E-007
 470.50  1.0877E-007
 471.00  1.1191E-007
 471.50  1.0812E-007
 472.00  1.0660E-007
 472.50  8.9204E-008
 473.00  4.9441E-008
 473.50  2.7863E-008
 474.00  2.7213E-008
 474.50  2.3925E-008
 475.00  4.2406E-008
 475.50  6.9474E-008
 476.00  8.2626E-008
 476.50  8.8517E-008
 477.00  9.9662E-008
 477.50  1.0572E-007
 478.00  1.0045E-007
 478.50  1.0133E-007
 479.00  3.6411E-008
 479.50  2.7932E-009
 480.00  0.0000E+000
 480.50  3.2825E-009
 481.00  3.1112E-008
 481.50  7.0503E-008
 482.00  7.8577E-008
 482.50  6.0919E-008
 483.00  2.1201E-008
 483.50  8.3825E-009
 484.00  7.5472E-009
 484.50  1.6462E-008
 485.00  1.9852E-008
 485.50  2.1843E-008
 486.00  5.1437E-009
 486.50  0.0000E+000
 487.00  0.0000E+000
 487.50  0.0000E+000
 488.00  0.0000E+000
 488.50  0.0000E+000
 489.00  1.7413E-009
 489.50  2.8176E-008
 490.00  4.3279E-008
 490.50  4.8815E-008
 491.00  6.3917E-008
 491.50  6.8970E-008
 492.00  9.6006E-008
 492.50  1.1261E-007
 493.00  9.9532E-008
 493.50  8.0476E-008
 494.00  7.7591E-008
 494.50  6.3730E-008
 495.00  5.7868E-008
 495.50  9.9801E-008
 496.00  1.5582E-007
 496.50  1.6337E-007
 497.00  1.7206E-007
 497.50  1.8129E-007
 498.00  1.4377E-007
 498.50  1.0887E-007
 499.00  1.1417E-007
 499.50  1.1217E-007
 500.00  1.0548E-007
 500.50  1.1706E-007
 501.00  1.4610E-007
 501.50  1.6277E-007
 502.00  1.7896E-007
 502.50  1.5642E-007
 503.00  8.3125E-008
 503.50  1.5144E-008
 504.00  0.0000E+000
 504.50  0.0000E+000
 505.00  0.0000E+000
 505.50  0.0000E+000
 506.00  2.9092E-009
 506.50  3.4986E-009
 507.00  0.0000E+000
 507.50  0.0000E+000
 508.00  0.0000E+000
 508.50  0.0000E+000
 509.00  0.0000E+000
 509.50  0.0000E+000
 510.00  5.6372E-009
 510.50  4.1982E-008
 511.00  7.2554E-008
 511.50  7.3256E-008
 512.00  6.6458E-008
 512.50  5.5496E-008
 513.00  3.1010E-008
 513.50  3.5816E-009
 514.00  0.0000E+000
 514.50  0.0000E+000
 515.00  0.0000E+000
 515.50  0.0000E+000
 516.00  0.0000E+000
 516.50  0.0000E+000
 517.00  0.0000E+000
 517.50  0.0000E+000
 518.00  0.0000E+000
 518.50  0.0000E+000
 519.00  0.0000E+000
 519.50  0.0000E+000
 520.00  0.0000E+000
 520.50  0.0000E+000
 521.00  1.4866E-008
 521.50  7.5248E-008
 522.00  1.2579E-007
 522.50  1.3852E-007
 523.00  1.3017E-007
 523.50  1.1146E-007
 524.00  9.1006E-008
 524.50  1.4027E-007
 525.00  2.1638E-007
 525.50  3.0263E-007
 526.00  3.3308E-007
 526.50  3.2715E-007
 527.00  2.6713E-007
 527.50  1.9329E-007
 528.00  1.3901E-007
 528.50  1.1210E-007
 529.00  1.0143E-007
 529.50  9.0397E-008
 530.00  5.6269E-008
 530.50  4.0639E-010
 531.00  0.0000E+000
 531.50  0.0000E+000
 532.00  0.0000E+000
 532.50  0.0000E+000
 533.00  0.0000E+000
 533.50  0.0000E+000
 534.00  4.3979E-008
 534.50  1.0165E-007
 535.00  1.5400E-007
 535.50  2.0402E-007
 536.00  1.7214E-007
 536.50  1.1587E-007
 537.00  1.0981E-007
 537.50  6.4458E-008
 538.00  3.6901E-008
 538.50  3.2241E-008
 539.00  2.3360E-008
 539.50  2.5002E-008
 540.00  2.6080E-008
 540.50  4.8837E-008
 541.00  8.5132E-008
 541.50  1.7408E-007
 542.00  1.9957E-007
 542.50  1.9615E-007
 543.00  1.8074E-007
 543.50  1.0351E-007
 544.00  2.1382E-008
 544.50  0.0000E+000
 545.00  0.0000E+000
 545.50  0.0000E+000
 546.00  0.0000E+000
 546.50  0.0000E+000
 547.00  0.0000E+000
 547.50  0.0000E+000
 548.00  0.0000E+000
 548.50  0.0000E+000
 549.00  0.0000E+000
 549.50  0.0000E+000
 550.00  4.1949E-008
 550.50  1.5996E-007
 551.00  1.8175E-007
 551.50  1.6383E-007
 552.00  1.6446E-007
 552.50  1.3897E-007
 553.00  9.7594E-008
 553.50  1.2271E-007
 554.00  1.2203E-007
 554.50  1.2823E-007
 555.00  9.8886E-008
 555.50  7.1364E-008
 556.00  7.8595E-008
 556.50  6.0973E-008
 557.00  2.8115E-008
 557.50  2.9196E-008
 558.00  3.2105E-008
 558.50  2.2619E-008
 559.00  1.5878E-008
 559.50  0.0000E+000
 560.00  0.0000E+000
 560.50  0.0000E+000
 561.00  0.0000E+000
 561.50  0.0000E+000
 562.00  0.0000E+000
 562.50  3.8615E-008
 563.00  2.2986E-007
 563.50  4.2985E-007
 564.00  5.5540E-007
 564.50  6.1375E-007
 565.00  5.6984E-007
 565.50  3.9726E-007
 566.00  2.0177E-007
 566.50  4.8766E-008
 567.00  0.0000E+000
 567.50  0.0000E+000
 568.00  0.0000E+000
 568.50  0.0000E+000
 569.00  0.0000E+000
 569.50  0.0000E+000
 570.00  0.0000E+000
 570.50  0.0000E+000
 571.00  0.0000E+000
 571.50  0.0000E+000
 572.00  0.0000E+000
 572.50  0.0000E+000
 573.00  0.0000E+000
 573.50  0.0000E+000
 574.00  0.0000E+000
 574.50  0.0000E+000
 575.00  1.7245E-009
 575.50  2.1456E-008
 576.00  2.5177E-008
 576.50  1.4896E-008
 577.00  0.0000E+000
 577.50  0.0000E+000
 578.00  0.0000E+000
 578.50  0.0000E+000
 579.00  0.0000E+000
 579.50  0.0000E+000
 580.00  0.0000E+000
 580.50  0.0000E+000
 581.00  0.0000E+000
 581.50  0.0000E+000
 582.00  0.0000E+000
 582.50  0.0000E+000
 583.00  0.0000E+000
 583.50  4.0688E-008
 584.00  1.0824E-007
 584.50  1.5842E-007
 585.00  1.6598E-007
 585.50  9.0029E-008
 586.00  9.0058E-009
 586.50  0.0000E+000
 587.00  0.0000E+000
 587.50  0.0000E+000
 588.00  0.0000E+000
 588.50  0.0000E+000
 589.00  0.0000E+000
 589.50  0.0000E+000
 590.00  0.0000E+000
 590.50  0.0000E+000
 591.00  0.0000E+000
 591.50  0.0000E+000
 592.00  0.0000E+000
 592.50  0.0000E+000
 593.00  0.0000E+000
 593.50  4.2442E-009
 594.00  3.6795E-008
 594.50  3.3791E-008
 595.00  1.2994E-009
 595.50  1.8951E-009
 596.00  0.0000E+000
 596.50  0.0000E+000
 597.00  2.5976E-008
 597.50  1.3361E-007
 598.00  3.3581E-007
 598.50  4.4372E-007
 599.00  5.1299E-007
 599.50  5.0318E-007
 600.00  3.6467E-007
 600.50  2.6990E-007
 601.00  3.4445E-007
 601.50  3.5300E-007
 602.00  4.6856E-007
 602.50  6.2539E-007
 603.00  6.5956E-007
 603.50  6.6387E-007
 604.00  6.5238E-007
 604.50  6.2701E-007
 605.00  5.0546E-007
 605.50  4.2684E-007
 606.00  4.2188E-007
 606.50  4.0501E-007
 607.00  4.0803E-007
 607.50  3.9427E-007
 608.00  3.4511E-007
 608.50  3.2147E-007
 609.00  3.0888E-007
 609.50  3.1971E-007
 610.00  4.0402E-007
 610.50  5.1246E-007
 611.00  5.6742E-007
 611.50  6.0618E-007
 612.00  5.7207E-007
 612.50  5.1549E-007
 613.00  4.6097E-007
 613.50  4.3722E-007
 614.00  3.8506E-007
 614.50  3.3944E-007
 615.00  3.5562E-007
 615.50  4.1699E-007
 616.00  3.6567E-007
 616.50  4.4266E-007
 617.00  5.1391E-007
 617.50  5.6172E-007
 618.00  5.8179E-007
 618.50  6.5620E-007
 619.00  5.9812E-007
 619.50  5.0079E-007
 620.00  4.0660E-007
 620.50  4.1985E-007
 621.00  5.2564E-007
 621.50  6.4261E-007
 622.00  7.0856E-007
 622.50  5.8359E-007
 623.00  4.0973E-007
 623.50  2.3274E-007
 624.00  3.0035E-008
 624.50  0.0000E+000
 625.00  0.0000E+000
 625.50  4.1282E-009
 626.00  5.1707E-008
 626.50  1.8787E-007
 627.00  3.0076E-007
 627.50  2.8824E-007
 628.00  2.0788E-007
 628.50  1.1102E-007
 629.00  1.6474E-008
 629.50  0.0000E+000
 630.00  0.0000E+000
 630.50  0.0000E+000
 631.00  0.0000E+000
 631.50  5.3569E-009
 632.00  8.1729E-008
 632.50  3.0785E-007
 633.00  5.3538E-007
 633.50  7.1464E-007
 634.00  8.1076E-007
 634.50  7.5821E-007
 635.00  6.2644E-007
 635.50  5.2819E-007
 636.00  4.5122E-007
 636.50  4.6341E-007
 637.00  4.9628E-007
 637.50  4.3608E-007
 638.00  4.1559E-007
 638.50  3.3801E-007
 639.00  2.8904E-007
 639.50  2.8198E-007
 640.00  3.4229E-007
 640.50  4.5265E-007
 641.00  6.5928E-007
 641.50  8.9028E-007
 642.00  9.8853E-007
 642.50  1.1233E-006
 643.00  1.0407E-006
 643.50  6.9541E-007
 644.00  3.4115E-007
 644.50  1.9445E-007
 645.00  0.0000E+000
 645.50  0.0000E+000
 646.00  3.6059E-008
 646.50  7.0949E-008
 647.00  9.4027E-008
 647.50  8.4521E-008
 648.00  9.2115E-008
 648.50  1.2968E-007
 649.00  1.8551E-007
 649.50  1.3852E-007
 650.00  1.7263E-007
 650.50  1.0855E-007
 651.00  2.5125E-008
 651.50  7.0761E-009
 652.00  5.2361E-009
 652.50  0.0000E+000
 653.00  0.0000E+000
 653.50  0.0000E+000
 654.00  0.0000E+000
 654.50  0.0000E+000
 655.00  0.0000E+000
 655.50  4.6211E-009
 656.00  1.2317E-007
 656.50  1.7773E-007
 657.00  2.3035E-007
 657.50  5.0071E-007
 658.00  4.0287E-007
 658.50  4.5482E-007
 659.00  5.1576E-007
 659.50  4.5427E-007
 660.00  2.6747E-007
 660.50  2.2416E-007
 661.00  2.3481E-007
 661.50  1.5396E-007
 662.00  7.4228E-008
 662.50  1.3223E-008
 663.00  0.0000E+000
 663.50  0.0000E+000
 664.00  0.0000E+000
 664.50  8.5708E-009
 665.00  1.0727E-007
 665.50  2.6070E-007
 666.00  4.4321E-007
 666.50  6.0691E-007
 667.00  6.8441E-007
 667.50  7.4079E-007
 668.00  7.4292E-007
 668.50  6.0302E-007
 669.00  4.6750E-007
 669.50  3.7647E-007
 670.00  3.3106E-007
 670.50  3.8304E-007
 671.00  6.2601E-007
 671.50  8.8470E-007
 672.00  1.0958E-006
 672.50  1.3932E-006
 673.00  1.7179E-006
 673.50  1.7883E-006
 674.00  1.8103E-006
 674.50  1.8104E-006
 675.00  1.5136E-006
 675.50  1.2020E-006
 676.00  1.0094E-006
 676.50  6.9957E-007
 677.00  3.7822E-007
 677.50  1.8183E-007
 678.00  0.0000E+000
 678.50  0.0000E+000
 679.00  0.0000E+000
 679.50  0.0000E+000
 680.00  0.0000E+000
 680.50  0.0000E+000
 681.00  0.0000E+000
 681.50  0.0000E+000
 682.00  0.0000E+000
 682.50  0.0000E+000
 683.00  1.1900E-007
 683.50  5.1363E-007
 684.00  8.0530E-007
 684.50  1.0525E-006
 685.00  1.2735E-006
 685.50  1.6693E-006
 686.00  1.9853E-006
 686.50  2.2182E-006
 687.00  2.5626E-006
 687.50  2.7628E-006
 688.00  2.7116E-006
 688.50  2.7724E-006
 689.00  2.8565E-006
 689.50  2.8312E-006
 690.00  2.7035E-006
 690.50  2.4460E-006
 691.00  2.1441E-006
 691.50  1.8165E-006
 692.00  1.5266E-006
 692.50  1.4580E-006
 693.00  1.3210E-006
 693.50  1.1477E-006
 694.00  1.0971E-006
 694.50  9.4219E-007
 695.00  8.7700E-007
 695.50  9.4505E-007
 696.00  1.1045E-006
 696.50  1.2957E-006
 697.00  1.5297E-006
 697.50  1.8555E-006
 698.00  2.0330E-006
 698.50  2.0550E-006
 699.00  2.0273E-006
 699.50  1.9595E-006
 700.00  1.7671E-006
 700.50  1.5892E-006
 701.00  1.4759E-006
 701.50  1.4733E-006
 702.00  1.5026E-006
 702.50  1.7999E-006
 703.00  2.2649E-006
 703.50  2.6058E-006
 704.00  2.8159E-006
 704.50  3.0633E-006
 705.00  3.2585E-006
 705.50  3.4281E-006
 706.00  3.6250E-006
 706.50  3.8829E-006
 707.00  4.0094E-006
 707.50  4.0964E-006
 708.00  4.2580E-006
 708.50  4.5080E-006
 709.00  4.9208E-006
 709.50  5.2703E-006
 710.00  5.6722E-006
 710.50  6.1100E-006
 711.00  6.5192E-006
 711.50  6.7041E-006
 712.00  6.8631E-006
 712.50  6.9773E-006
 713.00  6.9591E-006
 713.50  6.9577E-006
 714.00  7.1287E-006
 714.50  7.5007E-006
 715.00  8.0992E-006
 715.50  8.3051E-006
 716.00  8.6071E-006
 716.50  8.6852E-006
 717.00  8.6426E-006
 717.50  8.5319E-006
 718.00  8.6131E-006
 718.50  8.7254E-006
 719.00  8.9496E-006
 719.50  9.1535E-006
 720.00  9.6196E-006
 720.50  1.0134E-005
 721.00  1.0550E-005
 721.50  1.0909E-005
 722.00  1.1114E-005
 722.50  1.1053E-005
 723.00  1.1340E-005
 723.50  1.1578E-005
 724.00  1.1824E-005
 724.50  1.2392E-005
 725.00  1.3148E-005
 725.50  1.3934E-005
 726.00  1.4863E-005
 726.50  1.5741E-005
 727.00  1.6576E-005
 727.50  1.7267E-005
 728.00  1.7804E-005
 728.50  1.8445E-005
 729.00  1.9210E-005
 729.50  2.0081E-005
 730.00  2.1004E-005
 730.50  2.2023E-005
 731.00  2.2939E-005
 731.50  2.3998E-005
 732.00  2.4877E-005
 732.50  2.6070E-005
 733.00  2.7368E-005
 733.50  2.8729E-005
 734.00  2.9975E-005
 734.50  3.1230E-005
 735.00  3.2357E-005
 735.50  3.3537E-005
 736.00  3.4886E-005
 736.50  3.6485E-005
 737.00  3.8290E-005
 737.50  4.0203E-005
 738.00  4.2069E-005
 738.50  4.3996E-005
 739.00  4.5798E-005
 739.50  4.7507E-005
 740.00  4.9245E-005
 740.50  5.1055E-005
 741.00  5.2774E-005
 741.50  5.4533E-005
 742.00  5.6567E-005
 742.50  5.8821E-005
 743.00  6.1225E-005
 743.50  6.3886E-005
 744.00  6.6675E-005
 744.50  6.9141E-005
 745.00  7.1476E-005
 745.50  7.3758E-005
 746.00  7.5816E-005
 746.50  7.7768E-005
 747.00  7.9938E-005
 747.50  8.2041E-005
 748.00  8.4284E-005
 748.50  8.6640E-005
 749.00  8.9343E-005
 749.50  9.2057E-005
 750.00  9.4796E-005
 750.50  9.7651E-005
 751.00  1.0065E-004
 751.50  1.0339E-004
 752.00  1.0588E-004
 752.50  1.0808E-004
 753.00  1.0976E-004
 753.50  1.1115E-004
 754.00  1.1248E-004
 754.50  1.1357E-004
 755.00  1.1450E-004
 755.50  1.1521E-004
 756.00  1.1557E-004
 756.50  1.1555E-004
 757.00  1.1549E-004
 757.50  1.1546E-004
 758.00  1.1531E-004
 758.50  1.1512E-004
 759.00  1.1496E-004
 759.50  1.1439E-004
 760.00  1.1337E-004
 760.50  1.1183E-004
 761.00  1.0990E-004
 761.50  1.0784E-004
 762.00  1.0580E-004
 762.50  1.0361E-004
 763.00  1.0128E-004
 763.50  9.8439E-005
 764.00  9.5190E-005
 764.50  9.1448E-005
 765.00  8.7877E-005
 765.50  8.4594E-005
 766.00  8.1780E-005
 766.50  7.9317E-005
 767.00  7.6653E-005
 767.50  7.3893E-005
 768.00  7.1163E-005
 768.50  6.8136E-005
 769.00  6.5178E-005
 769.50  6.2764E-005
 770.00  5.9808E-005
 770.50  5.6353E-005
 771.00  5.3152E-005
 771.50  5.0217E-005
 772.00  4.7049E-005
 772.50  4.5033E-005
 773.00  4.3269E-005
 773.50  4.1435E-005
 774.00  3.9494E-005
 774.50  3.7766E-005
 775.00  3.6112E-005
 775.50  3.4314E-005
 776.00  3.2559E-005
 776.50  3.0861E-005
 777.00  2.8910E-005
 777.50  2.6900E-005
 778.00  2.5110E-005
 778.50  2.3433E-005
 779.00  2.1914E-005
 779.50  2.0599E-005
 780.00  1.9566E-005
 780.50  1.8613E-005
 781.00  1.7649E-005
 781.50  1.6704E-005
 782.00  1.6259E-005
 782.50  1.5720E-005
 783.00  1.5321E-005
 783.50  1.5144E-005
 784.00  1.5319E-005
 784.50  1.4996E-005
 785.00  1.4644E-005
 785.50  1.3988E-005
 786.00  1.3271E-005
 786.50  1.2239E-005
 787.00  1.1313E-005
 787.50  1.0460E-005
 788.00  9.6643E-006
 788.50  8.8386E-006
 789.00  8.1256E-006
 789.50  7.4618E-006
 790.00  6.9708E-006
 790.50  6.3506E-006
 791.00  5.8344E-006
 791.50  4.8692E-006
 792.00  4.0465E-006
 792.50  3.5346E-006
 793.00  3.3342E-006
 793.50  3.4124E-006
 794.00  3.9809E-006
 794.50  4.4851E-006
 795.00  4.8107E-006
 795.50  5.1638E-006
 796.00  5.4064E-006
 796.50  5.3890E-006
 797.00  5.4129E-006
 797.50  5.3229E-006
 798.00  4.9994E-006
 798.50  4.8719E-006
 799.00  5.0102E-006
 799.50  5.2769E-006
 800.00  5.6991E-006
 800.50  5.8492E-006
 801.00  5.6270E-006
 801.50  5.3000E-006
 802.00  4.5222E-006
 802.50  3.7121E-006
 803.00  3.4142E-006
 803.50  3.1973E-006
 804.00  2.9108E-006
 804.50  2.9746E-006
 805.00  2.8775E-006
 805.50  2.5111E-006
 806.00  2.2833E-006
 806.50  1.9944E-006
 807.00  1.7166E-006
 807.50  1.5153E-006
 808.00  1.3953E-006
 808.50  1.3296E-006
 809.00  1.3826E-006
 809.50  1.6222E-006
 810.00  2.0514E-006
 810.50  2.4801E-006
 811.00  3.0142E-006
 811.50  3.1016E-006
 812.00  3.0676E-006
 812.50  3.1601E-006
 813.00  3.2375E-006
 813.50  3.0958E-006
 814.00  2.9606E-006
 814.50  2.8181E-006
 815.00  2.4871E-006
 815.50  1.9548E-006
 816.00  1.6119E-006
 816.50  1.5206E-006
 817.00  1.6626E-006
 817.50  1.7399E-006
 818.00  1.6199E-006
 818.50  1.3056E-006
 819.00  7.3449E-007
 819.50  1.2037E-007
 820.00  0.0000E+000
 820.50  0.0000E+000
 821.00  0.0000E+000
 821.50  0.0000E+000
 822.00  0.0000E+000
 822.50  0.0000E+000
 823.00  3.1832E-009
 823.50  1.9774E-008
 824.00  6.3106E-008
 824.50  3.6594E-007
 825.00  6.7042E-007
 825.50  5.7612E-007
 826.00  1.5669E-007
 826.50  6.8699E-008
 827.00  7.0981E-008
 827.50  5.9659E-008
 828.00  0.0000E+000
 828.50  0.0000E+000
 829.00  0.0000E+000
 829.50  0.0000E+000
 830.00  0.0000E+000
 830.50  0.0000E+000
 831.00  0.0000E+000
 831.50  0.0000E+000
 832.00  0.0000E+000
 832.50  0.0000E+000
 833.00  0.0000E+000
 833.50  0.0000E+000
 834.00  0.0000E+000
 834.50  0.0000E+000
 835.00  0.0000E+000
 835.50  0.0000E+000
 836.00  1.6288E-008
 836.50  3.5637E-007
 837.00  9.1266E-007
 837.50  8.8856E-007
 838.00  8.9705E-007
 838.50  1.2147E-006
 839.00  1.3849E-006
 839.50  1.4434E-006
 840.00  1.5488E-006
 840.50  2.3333E-006
 841.00  2.5869E-006
 841.50  2.3095E-006
 842.00  2.3373E-006
 842.50  2.0505E-006
 843.00  9.3327E-007
 843.50  7.9520E-007
 844.00  1.1422E-006
 844.50  1.5297E-006
 845.00  1.9843E-006
 845.50  2.7015E-006
 846.00  3.2113E-006
 846.50  3.2728E-006
 847.00  3.3260E-006
 847.50  3.2837E-006
 848.00  2.9952E-006
 848.50  3.0410E-006
 849.00  3.0867E-006
 849.50  3.0176E-006
 850.00  3.0995E-006
 850.50  2.7631E-006
 851.00  2.0666E-006
 851.50  1.3604E-006
 852.00  1.1043E-006
 852.50  1.0175E-006
 853.00  9.2575E-007
 853.50  1.4312E-006
 854.00  1.7201E-006
 854.50  1.2352E-006
 855.00  8.3302E-007
 855.50  7.0942E-007
 856.00  4.0448E-007
 856.50  6.1350E-007
 857.00  6.7822E-007
 857.50  6.3685E-007
 858.00  1.0861E-006
 858.50  1.3709E-006
 859.00  1.4432E-006
 859.50  2.0281E-006
 860.00  2.5406E-006
 860.50  2.7130E-006
 861.00  2.7667E-006
 861.50  2.6929E-006
 862.00  2.2960E-006
 862.50  1.7621E-006
 863.00  1.3545E-006
 863.50  8.5079E-007
 864.00  4.7191E-007
 864.50  8.6076E-007
 865.00  1.6582E-006
 865.50  1.7170E-006
 866.00  1.6448E-006
 866.50  1.9601E-006
 867.00  1.9426E-006
 867.50  1.5938E-006
 868.00  2.0117E-006
 868.50  2.8342E-006
 869.00  3.0754E-006
 869.50  3.3616E-006
 870.00  3.8366E-006
 870.50  3.7918E-006
 871.00  3.9591E-006
 871.50  4.1696E-006
 872.00  3.3770E-006
 872.50  2.0387E-006
 873.00  8.8052E-007
 873.50  1.6320E-007
 874.00  0.0000E+000
 874.50  0.0000E+000
 875.00  0.0000E+000
 875.50  0.0000E+000
 876.00  0.0000E+000
 876.50  0.0000E+000
 877.00  0.0000E+000
 877.50  0.0000E+000
 878.00  0.0000E+000
 878.50  0.0000E+000
 879.00  0.0000E+000
 879.50  0.0000E+000
 880.00  0.0000E+000
 880.50  0.0000E+000
 881.00  0.0000E+000
 881.50  0.0000E+000
 882.00  0.0000E+000
 882.50  0.0000E+000
 883.00  0.0000E+000
 883.50  0.0000E+000
 884.00  1.3185E-007
 884.50  9.3009E-007
 885.00  1.4117E-006
 885.50  1.6536E-006
 886.00  1.6073E-006
 886.50  1.8020E-006
 887.00  1.1222E-006
 887.50  1.7680E-007
 888.00  0.0000E+000
 888.50  0.0000E+000
 889.00  0.0000E+000
 889.50  0.0000E+000
 890.00  0.0000E+000
 890.50  0.0000E+000
 891.00  0.0000E+000
 891.50  0.0000E+000
 892.00  2.4130E-008
 892.50  3.1814E-007
 893.00  1.0812E-006
 893.50  1.2375E-006
 894.00  7.6809E-007
 894.50  5.6465E-007
 895.00  4.6207E-007
 895.50  4.0230E-007
 896.00  1.6413E-007
 896.50  0.0000E+000
 897.00  0.0000E+000
 897.50  0.0000E+000
 898.00  0.0000E+000
 898.50  3.6050E-007
 899.00  3.7973E-007
 899.50  8.2793E-008
 900.00  0.0000E+000
 900.50  0.0000E+000
 901.00  0.0000E+000
 901.50  0.0000E+000
 902.00  0.0000E+000
 902.50  0.0000E+000
 903.00  0.0000E+000
 903.50  0.0000E+000
 904.00  0.0000E+000
 904.50  0.0000E+000
 905.00  0.0000E+000
 905.50  6.5488E-008
 906.00  3.0812E-007
 906.50  0.0000E+000
 907.00  0.0000E+000
 907.50  0.0000E+000
 908.00  0.0000E+000
 908.50  0.0000E+000
 909.00  0.0000E+000
 909.50  0.0000E+000
 910.00  0.0000E+000
 910.50  1.5002E-007
 911.00  1.8594E-007
 911.50  4.5053E-008
 912.00  0.0000E+000
 912.50  0.0000E+000
 913.00  0.0000E+000
 913.50  0.0000E+000
 914.00  0.0000E+000
 914.50  0.0000E+000
 915.00  0.0000E+000
 915.50  0.0000E+000
 916.00  0.0000E+000
 916.50  0.0000E+000
 917.00  0.0000E+000
 917.50  0.0000E+000
 918.00  0.0000E+000
 918.50  0.0000E+000
 919.00  0.0000E+000
 919.50  0.0000E+000
 920.00  0.0000E+000
 920.50  0.0000E+000
 921.00  0.0000E+000
 921.50  0.0000E+000
 922.00  0.0000E+000
 922.50  0.0000E+000
 923.00  7.2204E-008
 923.50  2.4394E-007
 924.00  1.6944E-007
 924.50  0.0000E+000
 925.00  0.0000E+000
 925.50  0.0000E+000
 926.00  0.0000E+000
 926.50  0.0000E+000
 927.00  0.0000E+000
 927.50  0.0000E+000
 928.00  0.0000E+000
 928.50  0.0000E+000
 929.00  0.0000E+000
 929.50  0.0000E+000
 930.00  0.0000E+000
 930.50  0.0000E+000
 931.00  0.0000E+000
 931.50  0.0000E+000
 932.00  0.0000E+000
 932.50  1.5561E-008
 933.00  4.0657E-007
 933.50  1.9960E-006
 934.00  2.9805E-006
 934.50  3.1388E-006
 935.00  3.4195E-006
 935.50  3.2738E-006
 936.00  3.3691E-006
 936.50  3.8743E-006
 937.00  4.0565E-006
 937.50  5.4220E-006
 938.00  6.6606E-006
 938.50  6.4813E-006
 939.00  5.3708E-006
 939.50  3.6384E-006
 940.00  1.2915E-006
 940.50  8.9087E-008
 941.00  0.0000E+000
 941.50  0.0000E+000
 942.00  0.0000E+000
 942.50  0.0000E+000
 943.00  0.0000E+000
 943.50  0.0000E+000
 944.00  0.0000E+000
 944.50  2.1002E-006
 945.00  3.0740E-006
 945.50  4.3121E-006
 946.00  5.4610E-006
 946.50  4.5565E-006
 947.00  1.8683E-006
 947.50  4.1952E-006
 948.00  6.0487E-006
 948.50  6.8796E-006
 949.00  6.6233E-006
 949.50  6.0896E-006
 950.00  7.0697E-006
 950.50  9.0303E-006
 951.00  9.6690E-006
 951.50  9.5042E-006
 952.00  9.2979E-006
 952.50  6.9236E-006
 953.00  5.4309E-006
 953.50  4.3959E-006
 954.00  4.0966E-006
 954.50  3.7707E-006
 955.00  3.2002E-006
 955.50  1.3511E-006
 956.00  1.9651E-007
 956.50  0.0000E+000
 957.00  0.0000E+000
 957.50  0.0000E+000
 958.00  0.0000E+000
 958.50  0.0000E+000
 959.00  0.0000E+000
 959.50  0.0000E+000
 960.00  0.0000E+000
 960.50  0.0000E+000
 961.00  0.0000E+000
 961.50  0.0000E+000
 962.00  0.0000E+000
 962.50  0.0000E+000
 963.00  0.0000E+000
 963.50  0.0000E+000
 964.00  0.0000E+000
 964.50  0.0000E+000
 965.00  0.0000E+000
 965.50  0.0000E+000
 966.00  0.0000E+000
 966.50  0.0000E+000
 967.00  0.0000E+000
 967.50  0.0000E+000
 968.00  0.0000E+000
 968.50  0.0000E+000
 969.00  3.9683E-007
 969.50  3.0371E-006
 970.00  7.2951E-006
 970.50  8.5676E-006
 971.00  8.2435E-006
 971.50  6.1555E-006
 972.00  2.0451E-006
 972.50  1.6554E-008
 973.00  7.7872E-007
 973.50  1.2602E-006
 974.00  2.1569E-006
 974.50  3.3460E-006
 975.00  4.0721E-006
 975.50  3.3080E-006
 976.00  1.6718E-006
 976.50  3.3038E-007
 977.00  8.6010E-007
 977.50  8.5024E-007
 978.00  7.0155E-006
 978.50  1.1192E-005
 979.00  1.3109E-005
 979.50  1.4209E-005
 980.00  1.6508E-005
 980.50  1.3833E-005
 981.00  1.5958E-005
 981.50  1.8545E-005
 982.00  2.0023E-005
 982.50  1.8462E-005
 983.00  1.2312E-005
 983.50  4.4846E-006
 984.00  0.0000E+000
 984.50  0.0000E+000
 985.00  0.0000E+000
 985.50  0.0000E+000
 986.00  0.0000E+000
 986.50  2.1560E-006
 987.00  1.0878E-005
 987.50  1.8139E-005
 988.00  2.1847E-005
 988.50  2.1985E-005
 989.00  2.0193E-005
 989.50  2.1384E-005
 990.00  2.3529E-005
 990.50  2.5102E-005
 991.00  3.2467E-005
 991.50  3.8415E-005
 992.00  3.5212E-005
 992.50  3.2208E-005
 993.00  3.0620E-005
 993.50  2.2767E-005
 994.00  1.6543E-005
 994.50  1.5897E-005
 995.00  6.2797E-006
 995.50  4.8716E-007
 996.00  0.0000E+000
 996.50  0.0000E+000
 997.00  0.0000E+000
 997.50  6.5172E-007
 998.00  7.2828E-007
 998.50  1.0552E-007
 999.00  0.0000E+000
 999.50  0.0000E+000
1000.00  0.0000E+000
1000.50  0.0000E+000
1001.00  0.0000E+000
1001.50  0.0000E+000
1002.00  0.0000E+000
1002.50  0.0000E+000
1003.00  0.0000E+000
1003.50  0.0000E+000
1004.00  0.0000E+000
1004.50  0.0000E+000
1005.00  0.0000E+000
1005.50  0.0000E+000
1006.00  0.0000E+000
1006.50  0.0000E+000
1007.00  0.0000E+000
1007.50  0.0000E+000
1008.00  0.0000E+000
1008.50  0.0000E+000
1009.00  0.0000E+000
1009.50  0.0000E+000
1010.00  0.0000E+000
1010.50  0.0000E+000
1011.00  0.0000E+000
1011.50  0.0000E+000
1012.00  0.0000E+000
1012.50  0.0000E+000
1013.00  0.0000E+000
1013.50  0.0000E+000
1014.00  0.0000E+000
1014.50  0.0000E+000
1015.00  0.0000E+000
1015.50  0.0000E+000
1016.00  0.0000E+000
1016.50  0.0000E+000
1017.00  0.0000E+000
1017.50  0.0000E+000
1018.00  0.0000E+000
1018.50  0.0000E+000
1019.00  0.0000E+000
1019.50  0.0000E+000
1020.00  0.0000E+000
1020.50  0.0000E+000
1021.00  0.0000E+000
1021.50  0.0000E+000
1022.00  0.0000E+000
1022.50  0.0000E+000
1023.00  0.0000E+000
1023.50  0.0000E+000
1024.00  0.0000E+000
1024.50  0.0000E+000
1025.00  0.0000E+000
1025.50  0.0000E+000
1026.00  0.0000E+000
1026.50  0.0000E+000
1027.00  0.0000E+000
1027.50  0.0000E+000
1028.00  0.0000E+000
1028.50  0.0000E+000
1029.00  0.0000E+000
1029.50  0.0000E+000
1030.00  0.0000E+000
1030.50  0.0000E+000
1031.00  0.0000E+000
1031.50  0.0000E+000
1032.00  0.0000E+000
1032.50  0.0000E+000
1033.00  0.0000E+000
1033.50  0.0000E+000
1034.00  0.0000E+000
1034.50  0.0000E+000
1035.00  0.0000E+000
1035.50  0.0000E+000
1036.00  0.0000E+000
1036.50  0.0000E+000
1037.00  0.0000E+000
1037.50  0.0000E+000
1038.00  0.0000E+000
1038.50  0.0000E+000
1039.00  0.0000E+000
1039.50  0.0000E+000
1040.00  0.0000E+000
1040.50  0.0000E+000
1041.00  0.0000E+000
1041.50  0.0000E+000
1042.00  0.0000E+000
1042.50  0.0000E+000
1043.00  0.0000E+000
1043.50  0.0000E+000
1044.00  0.0000E+000
1044.50  0.0000E+000
1045.00  0.0000E+000
1045.50  0.0000E+000
1046.00  0.0000E+000
1046.50  0.0000E+000
1047.00  0.0000E+000
1047.50  0.0000E+000
1048.00  0.0000E+000
1048.50  0.0000E+000
1049.00  0.0000E+000
1049.50  0.0000E+000
1050.00  0.0000E+000
1050.50  0.0000E+000
1051.00  0.0000E+000
1051.50  0.0000E+000
1052.00  0.0000E+000
1052.50  0.0000E+000
1053.00  0.0000E+000
1053.50  0.0000E+000
1054.00  0.0000E+000
1054.50  0.0000E+000
1055.00  0.0000E+000
1055.50  0.0000E+000
1056.00  0.0000E+000
1056.50  0.0000E+000
1057.00  0.0000E+000
1057.50  0.0000E+000
1058.00  0.0000E+000
1058.50  0.0000E+000
1059.00  0.0000E+000
1059.50  0.0000E+000
1060.00  0.0000E+000
1060.50  0.0000E+000
1061.00  0.0000E+000
1061.50  0.0000E+000
1062.00  0.0000E+000
1062.50  0.0000E+000
1063.00  0.0000E+000
1063.50  0.0000E+000
1064.00  0.0000E+000
1064.50  0.0000E+000
1065.00  0.0000E+000
1065.50  0.0000E+000
1066.00  0.0000E+000
1066.50  0.0000E+000
1067.00  0.0000E+000
1067.50  0.0000E+000
1068.00  0.0000E+000
1068.50  0.0000E+000
1069.00  0.0000E+000
1069.50  0.0000E+000
1070.00  0.0000E+000
1070.50  0.0000E+000
1071.00  0.0000E+000
1071.50  0.0000E+000
1072.00  0.0000E+000
1072.50  0.0000E+000
1073.00  0.0000E+000
1073.50  0.0000E+000
1074.00  0.0000E+000
1074.50  0.0000E+000
1075.00  0.0000E+000
1075.50  0.0000E+000
1076.00  0.0000E+000
1076.50  0.0000E+000
1077.00  0.0000E+000
1077.50  0.0000E+000
1078.00  0.0000E+000
1078.50  0.0000E+000
1079.00  0.0000E+000
1079.50  0.0000E+000
1080.00  0.0000E+000
1080.50  0.0000E+000
1081.00  0.0000E+000
1081.50  0.0000E+000
1082.00  0.0000E+000
1082.50  0.0000E+000
1083.00  0.0000E+000
1083.50  0.0000E+000
1084.00  0.0000E+000
1084.50  0.0000E+000
1085.00  0.0000E+000
1085.50  0.0000E+000
1086.00  0.0000E+000
1086.50  0.0000E+000
1087.00  0.0000E+000
1087.50  0.0000E+000
1088.00  0.0000E+000
1088.50  0.0000E+000
1089.00  0.0000E+000
1089.50  0.0000E+000
1090.00  0.0000E+000
1090.50  0.0000E+000
1091.00  0.0000E+000
1091.50  0.0000E+000
1092.00  0.0000E+000
1092.50  0.0000E+000
1093.00  0.0000E+000
1093.50  0.0000E+000
1094.00  0.0000E+000
1094.50  0.0000E+000
1095.00  0.0000E+000
1095.50  0.0000E+000
1096.00  0.0000E+000
1096.50  0.0000E+000
1097.00  0.0000E+000
1097.50  0.0000E+000
1098.00  0.0000E+000
1098.50  0.0000E+000
1099.00  0.0000E+000
1099.50  0.0000E+000
1100.00  0.0000E+000
1100.50  0.0000E+000
1101.00  0.0000E+000
1101.50  0.0000E+000
1102.00  0.0000E+000
1102.50  0.0000E+000
1103.00  0.0000E+000
1103.50  0.0000E+000
1104.00  0.0000E+000
1104.50  0.0000E+000
1105.00  0.0000E+000
1105.50  0.0000E+000
1106.00  0.0000E+000
1106.50  0.0000E+000
1107.00  0.0000E+000
1107.50  0.0000E+000
1108.00  0.0000E+000
1108.50  0.0000E+000
1109.00  0.0000E+000
1109.50  0.0000E+000
1110.00  0.0000E+000
1110.50  0.0000E+000
1111.00  0.0000E+000
1111.50  0.0000E+000
1112.00  0.0000E+000
1112.50  0.0000E+000
1113.00  0.0000E+000
1113.50  0.0000E+000
1114.00  0.0000E+000
1114.50  0.0000E+000
1115.00  0.0000E+000
1115.50  0.0000E+000
1116.00  0.0000E+000
1116.50  0.0000E+000
1117.00  0.0000E+000
1117.50  0.0000E+000
1118.00  0.0000E+000
1118.50  0.0000E+000
1119.00  0.0000E+000
1119.50  0.0000E+000
1120.00  0.0000E+000
1120.50  0.0000E+000
1121.00  0.0000E+000
1121.50  0.0000E+000
1122.00  0.0000E+000
1122.50  0.0000E+000
1123.00  0.0000E+000
1123.50  0.0000E+000
1124.00  0.0000E+000
1124.50  0.0000E+000
1125.00  0.0000E+000
1125.50  0.0000E+000
1126.00  0.0000E+000
1126.50  0.0000E+000
1127.00  0.0000E+000
1127.50  0.0000E+000
: 6
