# Supplementary material for: A photoconversion model for full spectral programming and multiplexing of optogenetic systems
Source: Mol Syst Biol. 2017 Apr 24;13(4):926. doi: 10.15252/msb.20167456 (PMC5408778; doi:10.15252/msb.20167456)
Supplement: Supplementary file 11 — Dataset EV3 [file MSB-13-926-s011.zip › dataset_ev3_led_data/led_calibration_data/EO_04/Jennie_c1/raw/21.IRR]

" File: 160201_calibrations\jennie_780nm_post\21
" RAD->  Wave:647.21nm  Pix:1050  Val:  0.000  Time:400ms  Avg:5  Sm:1  Sg:1  Tc:off  SNAP  Xt:1  Ch:1  Xtrig wnmcal >RAD-IS6.CAL
 180.00  0.0000E+000
 180.50  0.0000E+000
 181.00  0.0000E+000
 181.50  0.0000E+000
 182.00  0.0000E+000
 182.50  0.0000E+000
 183.00  0.0000E+000
 183.50  0.0000E+000
 184.00  0.0000E+000
 184.50  0.0000E+000
 185.00  0.0000E+000
 185.50  0.0000E+000
 186.00  0.0000E+000
 186.50  0.0000E+000
 187.00  0.0000E+000
 187.50  0.0000E+000
 188.00  0.0000E+000
 188.50  0.0000E+000
 189.00  0.0000E+000
 189.50  0.0000E+000
 190.00  0.0000E+000
 190.50  0.0000E+000
 191.00  0.0000E+000
 191.50  0.0000E+000
 192.00  0.0000E+000
 192.50  0.0000E+000
 193.00  0.0000E+000
 193.50  0.0000E+000
 194.00  0.0000E+000
 194.50  0.0000E+000
 195.00  0.0000E+000
 195.50  0.0000E+000
 196.00  0.0000E+000
 196.50  0.0000E+000
 197.00  0.0000E+000
 197.50  0.0000E+000
 198.00  0.0000E+000
 198.50  0.0000E+000
 199.00  0.0000E+000
 199.50  0.0000E+000
 200.00  0.0000E+000
 200.50  0.0000E+000
 201.00  0.0000E+000
 201.50  0.0000E+000
 202.00  0.0000E+000
 202.50  0.0000E+000
 203.00  0.0000E+000
 203.50  0.0000E+000
 204.00  0.0000E+000
 204.50  0.0000E+000
 205.00  0.0000E+000
 205.50  0.0000E+000
 206.00  0.0000E+000
 206.50  0.0000E+000
 207.00  0.0000E+000
 207.50  0.0000E+000
 208.00  0.0000E+000
 208.50  0.0000E+000
 209.00  0.0000E+000
 209.50  0.0000E+000
 210.00  0.0000E+000
 210.50  0.0000E+000
 211.00  0.0000E+000
 211.50  0.0000E+000
 212.00  0.0000E+000
 212.50  0.0000E+000
 213.00  0.0000E+000
 213.50  0.0000E+000
 214.00  0.0000E+000
 214.50  0.0000E+000
 215.00  0.0000E+000
 215.50  0.0000E+000
 216.00  0.0000E+000
 216.50  0.0000E+000
 217.00  0.0000E+000
 217.50  0.0000E+000
 218.00  0.0000E+000
 218.50  0.0000E+000
 219.00  0.0000E+000
 219.50  0.0000E+000
 220.00  0.0000E+000
 220.50  0.0000E+000
 221.00  0.0000E+000
 221.50  0.0000E+000
 222.00  0.0000E+000
 222.50  0.0000E+000
 223.00  0.0000E+000
 223.50  0.0000E+000
 224.00  0.0000E+000
 224.50  0.0000E+000
 225.00  0.0000E+000
 225.50  0.0000E+000
 226.00  0.0000E+000
 226.50  0.0000E+000
 227.00  0.0000E+000
 227.50  0.0000E+000
 228.00  0.0000E+000
 228.50  0.0000E+000
 229.00  0.0000E+000
 229.50  0.0000E+000
 230.00  0.0000E+000
 230.50  0.0000E+000
 231.00  0.0000E+000
 231.50  0.0000E+000
 232.00  0.0000E+000
 232.50  0.0000E+000
 233.00  0.0000E+000
 233.50  0.0000E+000
 234.00  0.0000E+000
 234.50  0.0000E+000
 235.00  0.0000E+000
 235.50  0.0000E+000
 236.00  0.0000E+000
 236.50  0.0000E+000
 237.00  0.0000E+000
 237.50  0.0000E+000
 238.00  0.0000E+000
 238.50  0.0000E+000
 239.00  0.0000E+000
 239.50  0.0000E+000
 240.00  0.0000E+000
 240.50  0.0000E+000
 241.00  0.0000E+000
 241.50  0.0000E+000
 242.00  0.0000E+000
 242.50  0.0000E+000
 243.00  0.0000E+000
 243.50  0.0000E+000
 244.00  0.0000E+000
 244.50  0.0000E+000
 245.00  0.0000E+000
 245.50  0.0000E+000
 246.00  0.0000E+000
 246.50  0.0000E+000
 247.00  0.0000E+000
 247.50  0.0000E+000
 248.00  0.0000E+000
 248.50  0.0000E+000
 249.00  0.0000E+000
 249.50  0.0000E+000
 250.00  0.0000E+000
 250.50  0.0000E+000
 251.00  0.0000E+000
 251.50  0.0000E+000
 252.00  0.0000E+000
 252.50  0.0000E+000
 253.00  0.0000E+000
 253.50  0.0000E+000
 254.00  0.0000E+000
 254.50  0.0000E+000
 255.00  0.0000E+000
 255.50  0.0000E+000
 256.00  0.0000E+000
 256.50  0.0000E+000
 257.00  0.0000E+000
 257.50  0.0000E+000
 258.00  0.0000E+000
 258.50  0.0000E+000
 259.00  0.0000E+000
 259.50  0.0000E+000
 260.00  0.0000E+000
 260.50  0.0000E+000
 261.00  0.0000E+000
 261.50  0.0000E+000
 262.00  0.0000E+000
 262.50  0.0000E+000
 263.00  0.0000E+000
 263.50  0.0000E+000
 264.00  0.0000E+000
 264.50  0.0000E+000
 265.00  0.0000E+000
 265.50  0.0000E+000
 266.00  0.0000E+000
 266.50  0.0000E+000
 267.00  0.0000E+000
 267.50  0.0000E+000
 268.00  0.0000E+000
 268.50  0.0000E+000
 269.00  0.0000E+000
 269.50  0.0000E+000
 270.00  0.0000E+000
 270.50  0.0000E+000
 271.00  0.0000E+000
 271.50  0.0000E+000
 272.00  0.0000E+000
 272.50  0.0000E+000
 273.00  0.0000E+000
 273.50  0.0000E+000
 274.00  0.0000E+000
 274.50  0.0000E+000
 275.00  0.0000E+000
 275.50  0.0000E+000
 276.00  0.0000E+000
 276.50  0.0000E+000
 277.00  0.0000E+000
 277.50  0.0000E+000
 278.00  0.0000E+000
 278.50  0.0000E+000
 279.00  0.0000E+000
 279.50  0.0000E+000
 280.00  0.0000E+000
 280.50  0.0000E+000
 281.00  0.0000E+000
 281.50  0.0000E+000
 282.00  0.0000E+000
 282.50  0.0000E+000
 283.00  0.0000E+000
 283.50  0.0000E+000
 284.00  0.0000E+000
 284.50  0.0000E+000
 285.00  0.0000E+000
 285.50  0.0000E+000
 286.00  0.0000E+000
 286.50  0.0000E+000
 287.00  0.0000E+000
 287.50  0.0000E+000
 288.00  0.0000E+000
 288.50  0.0000E+000
 289.00  0.0000E+000
 289.50  0.0000E+000
 290.00  0.0000E+000
 290.50  0.0000E+000
 291.00  0.0000E+000
 291.50  0.0000E+000
 292.00  0.0000E+000
 292.50  0.0000E+000
 293.00  0.0000E+000
 293.50  0.0000E+000
 294.00  0.0000E+000
 294.50  0.0000E+000
 295.00  0.0000E+000
 295.50  0.0000E+000
 296.00  0.0000E+000
 296.50  0.0000E+000
 297.00  0.0000E+000
 297.50  0.0000E+000
 298.00  0.0000E+000
 298.50  0.0000E+000
 299.00  0.0000E+000
 299.50  0.0000E+000
 300.00  0.0000E+000
 300.50  0.0000E+000
 301.00  0.0000E+000
 301.50  0.0000E+000
 302.00  0.0000E+000
 302.50  0.0000E+000
 303.00  0.0000E+000
 303.50  0.0000E+000
 304.00  0.0000E+000
 304.50  0.0000E+000
 305.00  0.0000E+000
 305.50  0.0000E+000
 306.00  0.0000E+000
 306.50  0.0000E+000
 307.00  0.0000E+000
 307.50  0.0000E+000
 308.00  0.0000E+000
 308.50  0.0000E+000
 309.00  0.0000E+000
 309.50  0.0000E+000
 310.00  0.0000E+000
 310.50  0.0000E+000
 311.00  0.0000E+000
 311.50  0.0000E+000
 312.00  0.0000E+000
 312.50  0.0000E+000
 313.00  0.0000E+000
 313.50  0.0000E+000
 314.00  0.0000E+000
 314.50  0.0000E+000
 315.00  0.0000E+000
 315.50  0.0000E+000
 316.00  0.0000E+000
 316.50  0.0000E+000
 317.00  0.0000E+000
 317.50  0.0000E+000
 318.00  0.0000E+000
 318.50  0.0000E+000
 319.00  0.0000E+000
 319.50  0.0000E+000
 320.00  0.0000E+000
 320.50  0.0000E+000
 321.00  0.0000E+000
 321.50  0.0000E+000
 322.00  0.0000E+000
 322.50  0.0000E+000
 323.00  0.0000E+000
 323.50  0.0000E+000
 324.00  0.0000E+000
 324.50  0.0000E+000
 325.00  0.0000E+000
 325.50  0.0000E+000
 326.00  0.0000E+000
 326.50  0.0000E+000
 327.00  0.0000E+000
 327.50  0.0000E+000
 328.00  0.0000E+000
 328.50  0.0000E+000
 329.00  0.0000E+000
 329.50  0.0000E+000
 330.00  0.0000E+000
 330.50  0.0000E+000
 331.00  0.0000E+000
 331.50  0.0000E+000
 332.00  0.0000E+000
 332.50  0.0000E+000
 333.00  0.0000E+000
 333.50  0.0000E+000
 334.00  0.0000E+000
 334.50  0.0000E+000
 335.00  0.0000E+000
 335.50  0.0000E+000
 336.00  0.0000E+000
 336.50  0.0000E+000
 337.00  0.0000E+000
 337.50  0.0000E+000
 338.00  0.0000E+000
 338.50  0.0000E+000
 339.00  0.0000E+000
 339.50  0.0000E+000
 340.00  0.0000E+000
 340.50  0.0000E+000
 341.00  0.0000E+000
 341.50  0.0000E+000
 342.00  0.0000E+000
 342.50  0.0000E+000
 343.00  0.0000E+000
 343.50  0.0000E+000
 344.00  0.0000E+000
 344.50  0.0000E+000
 345.00  0.0000E+000
 345.50  0.0000E+000
 346.00  0.0000E+000
 346.50  0.0000E+000
 347.00  0.0000E+000
 347.50  0.0000E+000
 348.00  0.0000E+000
 348.50  0.0000E+000
 349.00  0.0000E+000
 349.50  0.0000E+000
 350.00  0.0000E+000
 350.50  0.0000E+000
 351.00  0.0000E+000
 351.50  0.0000E+000
 352.00  0.0000E+000
 352.50  0.0000E+000
 353.00  0.0000E+000
 353.50  0.0000E+000
 354.00  0.0000E+000
 354.50  0.0000E+000
 355.00  0.0000E+000
 355.50  0.0000E+000
 356.00  0.0000E+000
 356.50  0.0000E+000
 357.00  0.0000E+000
 357.50  0.0000E+000
 358.00  0.0000E+000
 358.50  0.0000E+000
 359.00  0.0000E+000
 359.50  4.9902E-010
 360.00  4.8282E-010
 360.50  3.1418E-009
 361.00  8.6177E-010
 361.50  0.0000E+000
 362.00  0.0000E+000
 362.50  1.4305E-009
 363.00  1.5435E-008
 363.50  4.7657E-008
 364.00  8.5439E-008
 364.50  1.0622E-007
 365.00  1.1984E-007
 365.50  1.2049E-007
 366.00  1.1902E-007
 366.50  9.4765E-008
 367.00  9.4243E-008
 367.50  8.6119E-008
 368.00  7.6147E-008
 368.50  6.3702E-008
 369.00  5.4146E-008
 369.50  2.7783E-008
 370.00  4.9411E-009
 370.50  4.6269E-011
 371.00  1.3653E-009
 371.50  1.0998E-008
 372.00  2.3561E-008
 372.50  1.2468E-008
 373.00  1.1433E-008
 373.50  4.0617E-009
 374.00  2.9831E-008
 374.50  0.0000E+000
 375.00  0.0000E+000
 375.50  0.0000E+000
 376.00  0.0000E+000
 376.50  0.0000E+000
 377.00  0.0000E+000
 377.50  0.0000E+000
 378.00  0.0000E+000
 378.50  1.0658E-008
 379.00  2.0358E-008
 379.50  2.4472E-008
 380.00  0.0000E+000
 380.50  0.0000E+000
 381.00  0.0000E+000
 381.50  0.0000E+000
 382.00  0.0000E+000
 382.50  0.0000E+000
 383.00  0.0000E+000
 383.50  0.0000E+000
 384.00  0.0000E+000
 384.50  4.5702E-009
 385.00  1.2791E-008
 385.50  1.2447E-008
 386.00  2.2676E-008
 386.50  3.1120E-008
 387.00  3.5578E-008
 387.50  4.3343E-008
 388.00  4.4776E-008
 388.50  3.5855E-008
 389.00  3.6241E-008
 389.50  3.2544E-008
 390.00  2.0060E-008
 390.50  2.8661E-009
 391.00  2.8196E-011
 391.50  0.0000E+000
 392.00  4.1545E-010
 392.50  2.2977E-008
 393.00  6.2550E-008
 393.50  5.8766E-008
 394.00  8.8417E-008
 394.50  1.0819E-007
 395.00  8.4473E-008
 395.50  1.1773E-007
 396.00  1.2583E-007
 396.50  1.3447E-007
 397.00  1.3044E-007
 397.50  7.9424E-008
 398.00  4.3872E-008
 398.50  2.7493E-008
 399.00  3.7916E-008
 399.50  8.6998E-008
 400.00  1.2060E-007
 400.50  1.6026E-007
 401.00  1.2812E-007
 401.50  1.0096E-007
 402.00  9.2662E-008
 402.50  7.5947E-008
 403.00  7.4734E-008
 403.50  8.5546E-008
 404.00  9.5391E-008
 404.50  9.1093E-008
 405.00  8.0575E-008
 405.50  6.2232E-008
 406.00  6.0332E-008
 406.50  6.1850E-008
 407.00  6.4860E-008
 407.50  6.3100E-008
 408.00  3.5412E-008
 408.50  2.4381E-008
 409.00  2.1913E-008
 409.50  3.2869E-008
 410.00  6.5309E-008
 410.50  8.6084E-008
 411.00  9.6310E-008
 411.50  9.9717E-008
 412.00  9.2673E-008
 412.50  1.0573E-007
 413.00  1.2602E-007
 413.50  9.6968E-008
 414.00  7.6592E-008
 414.50  3.3517E-008
 415.00  6.7297E-009
 415.50  2.4394E-008
 416.00  7.9774E-008
 416.50  1.4169E-007
 417.00  1.8048E-007
 417.50  1.8359E-007
 418.00  1.5633E-007
 418.50  1.1995E-007
 419.00  1.0482E-007
 419.50  9.6313E-008
 420.00  9.2945E-008
 420.50  9.8277E-008
 421.00  8.8819E-008
 421.50  6.2565E-008
 422.00  2.0340E-008
 422.50  0.0000E+000
 423.00  0.0000E+000
 423.50  0.0000E+000
 424.00  0.0000E+000
 424.50  0.0000E+000
 425.00  0.0000E+000
 425.50  0.0000E+000
 426.00  0.0000E+000
 426.50  0.0000E+000
 427.00  7.0170E-008
 427.50  2.0818E-007
 428.00  2.6358E-007
 428.50  2.9528E-007
 429.00  3.0532E-007
 429.50  2.3664E-007
 430.00  2.0660E-007
 430.50  2.2147E-007
 431.00  2.0178E-007
 431.50  2.2018E-007
 432.00  2.3190E-007
 432.50  1.9409E-007
 433.00  1.5715E-007
 433.50  1.2541E-007
 434.00  9.5115E-008
 434.50  9.1165E-008
 435.00  9.9197E-008
 435.50  9.0603E-008
 436.00  9.1658E-008
 436.50  1.0106E-007
 437.00  1.0858E-007
 437.50  1.0678E-007
 438.00  9.0777E-008
 438.50  5.0277E-008
 439.00  9.6219E-009
 439.50  0.0000E+000
 440.00  0.0000E+000
 440.50  0.0000E+000
 441.00  0.0000E+000
 441.50  0.0000E+000
 442.00  0.0000E+000
 442.50  0.0000E+000
 443.00  0.0000E+000
 443.50  1.4183E-008
 444.00  5.5563E-008
 444.50  1.1240E-007
 445.00  1.1902E-007
 445.50  8.6628E-008
 446.00  4.4340E-008
 446.50  7.6923E-009
 447.00  0.0000E+000
 447.50  0.0000E+000
 448.00  0.0000E+000
 448.50  0.0000E+000
 449.00  0.0000E+000
 449.50  0.0000E+000
 450.00  9.7821E-010
 450.50  2.3215E-008
 451.00  3.7794E-008
 451.50  5.3020E-008
 452.00  5.7200E-008
 452.50  5.9694E-008
 453.00  5.8288E-008
 453.50  5.8660E-008
 454.00  7.3819E-008
 454.50  7.5202E-008
 455.00  7.2320E-008
 455.50  7.7983E-008
 456.00  7.2361E-008
 456.50  4.3401E-008
 457.00  2.4426E-008
 457.50  6.2876E-009
 458.00  0.0000E+000
 458.50  0.0000E+000
 459.00  0.0000E+000
 459.50  3.3109E-010
 460.00  9.1364E-009
 460.50  1.9937E-008
 461.00  1.2879E-008
 461.50  2.2020E-009
 462.00  0.0000E+000
 462.50  0.0000E+000
 463.00  0.0000E+000
 463.50  0.0000E+000
 464.00  0.0000E+000
 464.50  0.0000E+000
 465.00  0.0000E+000
 465.50  0.0000E+000
 466.00  0.0000E+000
 466.50  0.0000E+000
 467.00  0.0000E+000
 467.50  0.0000E+000
 468.00  0.0000E+000
 468.50  0.0000E+000
 469.00  0.0000E+000
 469.50  1.2721E-010
 470.00  2.7785E-009
 470.50  1.2959E-008
 471.00  2.2800E-008
 471.50  2.7613E-008
 472.00  3.4849E-008
 472.50  4.0112E-008
 473.00  3.7681E-008
 473.50  4.3023E-008
 474.00  4.4954E-008
 474.50  6.1170E-008
 475.00  5.6770E-008
 475.50  6.1947E-008
 476.00  6.8117E-008
 476.50  8.0041E-008
 477.00  9.2053E-008
 477.50  9.5385E-008
 478.00  1.1077E-007
 478.50  1.2251E-007
 479.00  9.1577E-008
 479.50  6.1004E-008
 480.00  4.6954E-008
 480.50  1.8176E-008
 481.00  2.8755E-009
 481.50  1.6002E-008
 482.00  1.2648E-008
 482.50  1.6756E-009
 483.00  0.0000E+000
 483.50  0.0000E+000
 484.00  1.1266E-009
 484.50  2.0409E-008
 485.00  4.2100E-008
 485.50  4.9521E-008
 486.00  5.7000E-008
 486.50  5.4555E-008
 487.00  4.8666E-008
 487.50  3.5117E-008
 488.00  2.3627E-008
 488.50  2.1450E-008
 489.00  1.8623E-008
 489.50  1.8159E-008
 490.00  1.3924E-008
 490.50  9.0389E-009
 491.00  9.0553E-009
 491.50  9.5187E-009
 492.00  7.4374E-009
 492.50  1.9220E-008
 493.00  2.5005E-008
 493.50  2.7238E-008
 494.00  3.8156E-008
 494.50  5.2556E-008
 495.00  5.1982E-008
 495.50  5.5993E-008
 496.00  5.7114E-008
 496.50  5.7323E-008
 497.00  5.4175E-008
 497.50  5.0384E-008
 498.00  4.4034E-008
 498.50  4.0595E-008
 499.00  3.9500E-008
 499.50  3.2119E-008
 500.00  2.2706E-008
 500.50  1.1960E-008
 501.00  0.0000E+000
 501.50  0.0000E+000
 502.00  0.0000E+000
 502.50  0.0000E+000
 503.00  0.0000E+000
 503.50  0.0000E+000
 504.00  0.0000E+000
 504.50  0.0000E+000
 505.00  0.0000E+000
 505.50  0.0000E+000
 506.00  0.0000E+000
 506.50  0.0000E+000
 507.00  0.0000E+000
 507.50  0.0000E+000
 508.00  0.0000E+000
 508.50  0.0000E+000
 509.00  0.0000E+000
 509.50  0.0000E+000
 510.00  0.0000E+000
 510.50  0.0000E+000
 511.00  0.0000E+000
 511.50  0.0000E+000
 512.00  0.0000E+000
 512.50  0.0000E+000
 513.00  0.0000E+000
 513.50  0.0000E+000
 514.00  0.0000E+000
 514.50  0.0000E+000
 515.00  0.0000E+000
 515.50  0.0000E+000
 516.00  0.0000E+000
 516.50  0.0000E+000
 517.00  0.0000E+000
 517.50  0.0000E+000
 518.00  0.0000E+000
 518.50  2.1151E-008
 519.00  4.2572E-008
 519.50  5.5402E-008
 520.00  6.6501E-008
 520.50  7.3543E-008
 521.00  7.2574E-008
 521.50  7.5339E-008
 522.00  7.5300E-008
 522.50  7.0795E-008
 523.00  7.7158E-008
 523.50  7.0527E-008
 524.00  5.6131E-008
 524.50  4.4050E-008
 525.00  5.4338E-008
 525.50  4.5454E-008
 526.00  7.3858E-008
 526.50  8.2262E-008
 527.00  8.0209E-008
 527.50  7.1826E-008
 528.00  4.4217E-008
 528.50  2.2847E-008
 529.00  2.0836E-008
 529.50  2.3145E-008
 530.00  3.6159E-008
 530.50  5.1268E-008
 531.00  5.9206E-008
 531.50  6.3562E-008
 532.00  6.2802E-008
 532.50  6.5015E-008
 533.00  6.9769E-008
 533.50  8.3955E-008
 534.00  1.0500E-007
 534.50  1.0955E-007
 535.00  1.3122E-007
 535.50  1.5955E-007
 536.00  1.8146E-007
 536.50  1.7560E-007
 537.00  1.8011E-007
 537.50  1.6869E-007
 538.00  1.3087E-007
 538.50  7.2683E-008
 539.00  1.9750E-008
 539.50  0.0000E+000
 540.00  0.0000E+000
 540.50  0.0000E+000
 541.00  0.0000E+000
 541.50  0.0000E+000
 542.00  0.0000E+000
 542.50  0.0000E+000
 543.00  0.0000E+000
 543.50  0.0000E+000
 544.00  1.0399E-008
 544.50  3.7000E-008
 545.00  5.8213E-008
 545.50  3.9589E-008
 546.00  2.2388E-008
 546.50  7.3929E-009
 547.00  2.4157E-008
 547.50  3.1721E-008
 548.00  3.7369E-008
 548.50  2.1438E-008
 549.00  8.0242E-009
 549.50  0.0000E+000
 550.00  7.7017E-009
 550.50  6.2502E-008
 551.00  7.6488E-008
 551.50  6.9192E-008
 552.00  8.6861E-008
 552.50  8.6157E-008
 553.00  7.8348E-008
 553.50  6.9908E-008
 554.00  6.4731E-008
 554.50  2.4528E-008
 555.00  0.0000E+000
 555.50  0.0000E+000
 556.00  0.0000E+000
 556.50  0.0000E+000
 557.00  0.0000E+000
 557.50  0.0000E+000
 558.00  0.0000E+000
 558.50  0.0000E+000
 559.00  0.0000E+000
 559.50  6.3258E-009
 560.00  4.1670E-008
 560.50  9.7797E-008
 561.00  1.4656E-007
 561.50  1.9161E-007
 562.00  2.3943E-007
 562.50  2.4928E-007
 563.00  2.0619E-007
 563.50  1.4154E-007
 564.00  7.6901E-008
 564.50  9.0971E-009
 565.00  5.6308E-009
 565.50  3.5951E-008
 566.00  6.5890E-008
 566.50  6.8919E-008
 567.00  6.6457E-008
 567.50  4.6642E-008
 568.00  2.0637E-008
 568.50  1.6680E-008
 569.00  1.2249E-008
 569.50  3.6178E-009
 570.00  0.0000E+000
 570.50  0.0000E+000
 571.00  5.0683E-009
 571.50  1.1761E-008
 572.00  1.8855E-008
 572.50  8.9903E-008
 573.00  1.8462E-007
 573.50  2.0327E-007
 574.00  2.0721E-007
 574.50  1.6781E-007
 575.00  7.9414E-008
 575.50  0.0000E+000
 576.00  0.0000E+000
 576.50  0.0000E+000
 577.00  0.0000E+000
 577.50  0.0000E+000
 578.00  0.0000E+000
 578.50  0.0000E+000
 579.00  0.0000E+000
 579.50  0.0000E+000
 580.00  0.0000E+000
 580.50  0.0000E+000
 581.00  0.0000E+000
 581.50  0.0000E+000
 582.00  0.0000E+000
 582.50  0.0000E+000
 583.00  0.0000E+000
 583.50  0.0000E+000
 584.00  0.0000E+000
 584.50  0.0000E+000
 585.00  0.0000E+000
 585.50  0.0000E+000
 586.00  0.0000E+000
 586.50  0.0000E+000
 587.00  0.0000E+000
 587.50  0.0000E+000
 588.00  0.0000E+000
 588.50  0.0000E+000
 589.00  1.2994E-008
 589.50  8.1717E-008
 590.00  1.2350E-007
 590.50  9.4717E-008
 591.00  5.5064E-008
 591.50  1.5488E-008
 592.00  3.2348E-009
 592.50  7.7358E-008
 593.00  4.4317E-008
 593.50  4.4436E-008
 594.00  8.4266E-009
 594.50  0.0000E+000
 595.00  0.0000E+000
 595.50  0.0000E+000
 596.00  8.8327E-009
 596.50  3.0174E-008
 597.00  7.1874E-008
 597.50  8.1649E-008
 598.00  4.3667E-008
 598.50  1.9224E-009
 599.00  0.0000E+000
 599.50  0.0000E+000
 600.00  0.0000E+000
 600.50  0.0000E+000
 601.00  0.0000E+000
 601.50  0.0000E+000
 602.00  0.0000E+000
 602.50  0.0000E+000
 603.00  0.0000E+000
 603.50  0.0000E+000
 604.00  0.0000E+000
 604.50  0.0000E+000
 605.00  0.0000E+000
 605.50  0.0000E+000
 606.00  0.0000E+000
 606.50  0.0000E+000
 607.00  0.0000E+000
 607.50  0.0000E+000
 608.00  0.0000E+000
 608.50  0.0000E+000
 609.00  0.0000E+000
 609.50  0.0000E+000
 610.00  0.0000E+000
 610.50  0.0000E+000
 611.00  0.0000E+000
 611.50  0.0000E+000
 612.00  0.0000E+000
 612.50  0.0000E+000
 613.00  0.0000E+000
 613.50  5.4475E-008
 614.00  1.7694E-007
 614.50  2.5070E-007
 615.00  3.1539E-007
 615.50  3.7566E-007
 616.00  3.3536E-007
 616.50  3.3877E-007
 617.00  3.1573E-007
 617.50  2.5971E-007
 618.00  1.4866E-007
 618.50  7.4038E-008
 619.00  3.4094E-008
 619.50  0.0000E+000
 620.00  0.0000E+000
 620.50  5.3045E-008
 621.00  1.2742E-007
 621.50  2.2258E-007
 622.00  3.4379E-007
 622.50  4.8596E-007
 623.00  4.9958E-007
 623.50  6.5563E-007
 624.00  7.0300E-007
 624.50  6.4981E-007
 625.00  6.1626E-007
 625.50  6.1344E-007
 626.00  5.2911E-007
 626.50  5.1701E-007
 627.00  4.6874E-007
 627.50  3.3672E-007
 628.00  2.0268E-007
 628.50  1.2563E-007
 629.00  1.5099E-007
 629.50  2.1220E-007
 630.00  2.7472E-007
 630.50  4.0500E-007
 631.00  5.2858E-007
 631.50  5.6482E-007
 632.00  6.0564E-007
 632.50  5.5061E-007
 633.00  4.3706E-007
 633.50  3.4388E-007
 634.00  2.3934E-007
 634.50  1.7152E-007
 635.00  1.2920E-007
 635.50  2.2656E-008
 636.00  0.0000E+000
 636.50  0.0000E+000
 637.00  0.0000E+000
 637.50  0.0000E+000
 638.00  0.0000E+000
 638.50  0.0000E+000
 639.00  0.0000E+000
 639.50  3.6644E-009
 640.00  2.6972E-008
 640.50  4.7208E-008
 641.00  7.8596E-008
 641.50  1.6347E-007
 642.00  2.4571E-007
 642.50  2.7750E-007
 643.00  2.8229E-007
 643.50  2.6596E-007
 644.00  2.3793E-007
 644.50  2.1794E-007
 645.00  2.5019E-007
 645.50  3.1495E-007
 646.00  3.4608E-007
 646.50  3.5774E-007
 647.00  3.4389E-007
 647.50  2.9365E-007
 648.00  2.3249E-007
 648.50  1.6132E-007
 649.00  1.4848E-007
 649.50  1.1253E-007
 650.00  1.1226E-007
 650.50  1.2337E-007
 651.00  1.9637E-007
 651.50  1.9184E-007
 652.00  2.4483E-007
 652.50  2.3877E-007
 653.00  2.0026E-007
 653.50  1.7017E-007
 654.00  1.7474E-007
 654.50  2.0202E-007
 655.00  2.4464E-007
 655.50  2.4542E-007
 656.00  2.5818E-007
 656.50  2.6077E-007
 657.00  2.3905E-007
 657.50  2.5926E-007
 658.00  2.5112E-007
 658.50  1.7926E-007
 659.00  1.3973E-007
 659.50  7.8753E-008
 660.00  0.0000E+000
 660.50  0.0000E+000
 661.00  0.0000E+000
 661.50  0.0000E+000
 662.00  0.0000E+000
 662.50  0.0000E+000
 663.00  0.0000E+000
 663.50  0.0000E+000
 664.00  0.0000E+000
 664.50  0.0000E+000
 665.00  1.7683E-009
 665.50  3.8076E-008
 666.00  1.4596E-007
 666.50  1.6080E-007
 667.00  1.5592E-007
 667.50  1.3501E-007
 668.00  4.6582E-008
 668.50  1.0471E-008
 669.00  0.0000E+000
 669.50  0.0000E+000
 670.00  0.0000E+000
 670.50  0.0000E+000
 671.00  0.0000E+000
 671.50  0.0000E+000
 672.00  0.0000E+000
 672.50  1.1858E-008
 673.00  5.2184E-008
 673.50  3.6688E-008
 674.00  1.0975E-008
 674.50  6.0493E-008
 675.00  3.7814E-008
 675.50  5.6492E-008
 676.00  9.7025E-008
 676.50  1.0807E-007
 677.00  1.7932E-008
 677.50  3.4970E-008
 678.00  0.0000E+000
 678.50  0.0000E+000
 679.00  1.9687E-008
 679.50  1.6725E-007
 680.00  3.5411E-007
 680.50  5.0224E-007
 681.00  5.1889E-007
 681.50  4.3015E-007
 682.00  3.6247E-007
 682.50  2.9865E-007
 683.00  2.6646E-007
 683.50  3.1485E-007
 684.00  3.5002E-007
 684.50  3.6997E-007
 685.00  2.8759E-007
 685.50  2.1253E-007
 686.00  1.3950E-007
 686.50  7.9749E-008
 687.00  0.0000E+000
 687.50  0.0000E+000
 688.00  0.0000E+000
 688.50  0.0000E+000
 689.00  0.0000E+000
 689.50  0.0000E+000
 690.00  0.0000E+000
 690.50  0.0000E+000
 691.00  0.0000E+000
 691.50  0.0000E+000
 692.00  0.0000E+000
 692.50  7.8853E-008
 693.00  3.8636E-008
 693.50  1.2674E-007
 694.00  2.8993E-007
 694.50  4.2259E-007
 695.00  5.7174E-007
 695.50  7.2957E-007
 696.00  7.7171E-007
 696.50  6.4809E-007
 697.00  3.9713E-007
 697.50  3.0844E-007
 698.00  2.1276E-007
 698.50  3.3327E-008
 699.00  0.0000E+000
 699.50  0.0000E+000
 700.00  1.1476E-008
 700.50  2.3734E-007
 701.00  5.4820E-007
 701.50  6.6185E-007
 702.00  7.6841E-007
 702.50  9.2905E-007
 703.00  1.1000E-006
 703.50  1.0324E-006
 704.00  9.3484E-007
 704.50  1.0141E-006
 705.00  1.1426E-006
 705.50  1.4031E-006
 706.00  1.7867E-006
 706.50  2.0419E-006
 707.00  1.9699E-006
 707.50  1.6432E-006
 708.00  1.3843E-006
 708.50  1.4606E-006
 709.00  1.4904E-006
 709.50  1.5309E-006
 710.00  1.6830E-006
 710.50  1.8218E-006
 711.00  1.8698E-006
 711.50  2.0600E-006
 712.00  2.3198E-006
 712.50  2.3092E-006
 713.00  2.0870E-006
 713.50  1.8203E-006
 714.00  1.6448E-006
 714.50  1.5159E-006
 715.00  1.8011E-006
 715.50  1.9811E-006
 716.00  1.9859E-006
 716.50  1.9886E-006
 717.00  2.1266E-006
 717.50  2.0248E-006
 718.00  2.1818E-006
 718.50  2.4794E-006
 719.00  2.6261E-006
 719.50  2.8602E-006
 720.00  3.3283E-006
 720.50  3.7599E-006
 721.00  4.0881E-006
 721.50  4.3684E-006
 722.00  4.5162E-006
 722.50  4.5106E-006
 723.00  4.3681E-006
 723.50  4.3414E-006
 724.00  4.3676E-006
 724.50  4.4065E-006
 725.00  4.6620E-006
 725.50  4.8386E-006
 726.00  4.9625E-006
 726.50  5.2410E-006
 727.00  5.5317E-006
 727.50  5.8501E-006
 728.00  6.2824E-006
 728.50  6.5873E-006
 729.00  6.8990E-006
 729.50  7.0860E-006
 730.00  7.3056E-006
 730.50  7.6428E-006
 731.00  8.0188E-006
 731.50  8.1683E-006
 732.00  8.3288E-006
 732.50  8.4268E-006
 733.00  8.6433E-006
 733.50  9.0034E-006
 734.00  9.3831E-006
 734.50  9.6813E-006
 735.00  9.9701E-006
 735.50  1.0193E-005
 736.00  1.0540E-005
 736.50  1.1109E-005
 737.00  1.1760E-005
 737.50  1.2461E-005
 738.00  1.3054E-005
 738.50  1.3594E-005
 739.00  1.4052E-005
 739.50  1.4712E-005
 740.00  1.5434E-005
 740.50  1.6139E-005
 741.00  1.6799E-005
 741.50  1.7562E-005
 742.00  1.8210E-005
 742.50  1.8733E-005
 743.00  1.9228E-005
 743.50  1.9828E-005
 744.00  2.0421E-005
 744.50  2.1101E-005
 745.00  2.2053E-005
 745.50  2.3107E-005
 746.00  2.4235E-005
 746.50  2.5468E-005
 747.00  2.6702E-005
 747.50  2.7795E-005
 748.00  2.8853E-005
 748.50  2.9851E-005
 749.00  3.0968E-005
 749.50  3.2013E-005
 750.00  3.3002E-005
 750.50  3.4076E-005
 751.00  3.5211E-005
 751.50  3.6322E-005
 752.00  3.7617E-005
 752.50  3.9039E-005
 753.00  4.0479E-005
 753.50  4.1924E-005
 754.00  4.3441E-005
 754.50  4.4951E-005
 755.00  4.6426E-005
 755.50  4.7956E-005
 756.00  4.9560E-005
 756.50  5.0922E-005
 757.00  5.2514E-005
 757.50  5.4227E-005
 758.00  5.6035E-005
 758.50  5.8140E-005
 759.00  6.0411E-005
 759.50  6.2619E-005
 760.00  6.4885E-005
 760.50  6.7100E-005
 761.00  6.9321E-005
 761.50  7.1769E-005
 762.00  7.4379E-005
 762.50  7.7017E-005
 763.00  7.9752E-005
 763.50  8.2557E-005
 764.00  8.5306E-005
 764.50  8.7901E-005
 765.00  9.0615E-005
 765.50  9.3494E-005
 766.00  9.6596E-005
 766.50  9.9815E-005
 767.00  1.0285E-004
 767.50  1.0586E-004
 768.00  1.0847E-004
 768.50  1.1061E-004
 769.00  1.1272E-004
 769.50  1.1487E-004
 770.00  1.1652E-004
 770.50  1.1775E-004
 771.00  1.1871E-004
 771.50  1.1956E-004
 772.00  1.2001E-004
 772.50  1.2060E-004
 773.00  1.2097E-004
 773.50  1.2091E-004
 774.00  1.2033E-004
 774.50  1.1926E-004
 775.00  1.1796E-004
 775.50  1.1651E-004
 776.00  1.1481E-004
 776.50  1.1294E-004
 777.00  1.1091E-004
 777.50  1.0864E-004
 778.00  1.0615E-004
 778.50  1.0342E-004
 779.00  1.0061E-004
 779.50  9.7653E-005
 780.00  9.4639E-005
 780.50  9.1829E-005
 781.00  8.9091E-005
 781.50  8.6198E-005
 782.00  8.3650E-005
 782.50  8.0977E-005
 783.00  7.8161E-005
 783.50  7.5115E-005
 784.00  7.2200E-005
 784.50  6.9171E-005
 785.00  6.6275E-005
 785.50  6.3213E-005
 786.00  6.0468E-005
 786.50  5.7872E-005
 787.00  5.5224E-005
 787.50  5.2638E-005
 788.00  5.0301E-005
 788.50  4.7929E-005
 789.00  4.5361E-005
 789.50  4.2800E-005
 790.00  4.0256E-005
 790.50  3.7864E-005
 791.00  3.5529E-005
 791.50  3.3294E-005
 792.00  3.1473E-005
 792.50  2.9860E-005
 793.00  2.8227E-005
 793.50  2.6709E-005
 794.00  2.5327E-005
 794.50  2.3860E-005
 795.00  2.2358E-005
 795.50  2.1104E-005
 796.00  1.9993E-005
 796.50  1.9049E-005
 797.00  1.8297E-005
 797.50  1.7611E-005
 798.00  1.6827E-005
 798.50  1.5957E-005
 799.00  1.5098E-005
 799.50  1.3872E-005
 800.00  1.2515E-005
 800.50  1.1443E-005
 801.00  1.0854E-005
 801.50  1.0264E-005
 802.00  9.9356E-006
 802.50  9.8064E-006
 803.00  9.4892E-006
 803.50  8.7052E-006
 804.00  8.4068E-006
 804.50  8.2181E-006
 805.00  7.9024E-006
 805.50  7.7287E-006
 806.00  7.7602E-006
 806.50  7.7105E-006
 807.00  7.7578E-006
 807.50  7.8109E-006
 808.00  7.7862E-006
 808.50  7.3299E-006
 809.00  6.7378E-006
 809.50  6.1601E-006
 810.00  5.6872E-006
 810.50  5.1363E-006
 811.00  4.9818E-006
 811.50  4.6237E-006
 812.00  4.2643E-006
 812.50  4.0444E-006
 813.00  4.1026E-006
 813.50  4.3057E-006
 814.00  4.5523E-006
 814.50  4.7226E-006
 815.00  4.6493E-006
 815.50  4.1033E-006
 816.00  3.6047E-006
 816.50  3.2256E-006
 817.00  2.7927E-006
 817.50  2.7245E-006
 818.00  2.8492E-006
 818.50  3.0380E-006
 819.00  3.2815E-006
 819.50  3.3901E-006
 820.00  3.2168E-006
 820.50  3.1315E-006
 821.00  2.7689E-006
 821.50  2.2651E-006
 822.00  1.8647E-006
 822.50  1.5056E-006
 823.00  1.1682E-006
 823.50  8.8372E-007
 824.00  8.5026E-007
 824.50  8.0141E-007
 825.00  7.4597E-007
 825.50  7.3361E-007
 826.00  7.6038E-007
 826.50  9.6821E-007
 827.00  1.3980E-006
 827.50  1.8040E-006
 828.00  2.0643E-006
 828.50  2.3031E-006
 829.00  2.4500E-006
 829.50  2.5952E-006
 830.00  2.5827E-006
 830.50  2.6093E-006
 831.00  2.5546E-006
 831.50  2.4121E-006
 832.00  2.1093E-006
 832.50  2.0600E-006
 833.00  1.9345E-006
 833.50  1.4087E-006
 834.00  1.1408E-006
 834.50  8.9818E-007
 835.00  9.0977E-007
 835.50  1.2656E-006
 836.00  1.5522E-006
 836.50  1.5354E-006
 837.00  1.6986E-006
 837.50  1.7319E-006
 838.00  1.7314E-006
 838.50  2.0473E-006
 839.00  2.3637E-006
 839.50  2.4083E-006
 840.00  2.3194E-006
 840.50  2.2310E-006
 841.00  2.1818E-006
 841.50  2.0775E-006
 842.00  2.0572E-006
 842.50  2.0652E-006
 843.00  2.1673E-006
 843.50  2.0772E-006
 844.00  2.0372E-006
 844.50  1.8552E-006
 845.00  1.5893E-006
 845.50  9.5582E-007
 846.00  4.5632E-007
 846.50  2.0896E-007
 847.00  2.3043E-007
 847.50  2.4579E-007
 848.00  4.7547E-007
 848.50  1.0663E-006
 849.00  1.4994E-006
 849.50  1.7239E-006
 850.00  2.1607E-006
 850.50  2.0479E-006
 851.00  1.7629E-006
 851.50  1.3416E-006
 852.00  1.0858E-006
 852.50  9.1652E-007
 853.00  9.2577E-007
 853.50  5.8333E-007
 854.00  2.1227E-007
 854.50  0.0000E+000
 855.00  0.0000E+000
 855.50  0.0000E+000
 856.00  0.0000E+000
 856.50  0.0000E+000
 857.00  0.0000E+000
 857.50  0.0000E+000
 858.00  0.0000E+000
 858.50  0.0000E+000
 859.00  2.8309E-008
 859.50  1.6825E-007
 860.00  3.9734E-007
 860.50  6.6278E-007
 861.00  8.8923E-007
 861.50  9.4054E-007
 862.00  9.9817E-007
 862.50  1.0843E-006
 863.00  1.2287E-006
 863.50  7.3749E-007
 864.00  3.3223E-007
 864.50  2.1256E-007
 865.00  3.2908E-008
 865.50  1.1026E-010
 866.00  6.2259E-007
 866.50  1.4028E-006
 867.00  1.8244E-006
 867.50  2.0407E-006
 868.00  2.0685E-006
 868.50  1.3323E-006
 869.00  5.6175E-007
 869.50  2.5502E-008
 870.00  0.0000E+000
 870.50  0.0000E+000
 871.00  0.0000E+000
 871.50  0.0000E+000
 872.00  0.0000E+000
 872.50  0.0000E+000
 873.00  0.0000E+000
 873.50  0.0000E+000
 874.00  0.0000E+000
 874.50  0.0000E+000
 875.00  0.0000E+000
 875.50  0.0000E+000
 876.00  0.0000E+000
 876.50  7.0030E-007
 877.00  1.2045E-006
 877.50  1.2377E-006
 878.00  1.4122E-006
 878.50  9.5071E-007
 879.00  3.2093E-007
 879.50  1.6313E-007
 880.00  0.0000E+000
 880.50  0.0000E+000
 881.00  0.0000E+000
 881.50  0.0000E+000
 882.00  0.0000E+000
 882.50  0.0000E+000
 883.00  0.0000E+000
 883.50  0.0000E+000
 884.00  0.0000E+000
 884.50  0.0000E+000
 885.00  0.0000E+000
 885.50  0.0000E+000
 886.00  7.5120E-007
 886.50  1.3105E-006
 887.00  1.6550E-006
 887.50  1.7690E-006
 888.00  1.9117E-006
 888.50  1.9298E-006
 889.00  1.9481E-006
 889.50  1.7108E-006
 890.00  1.3445E-006
 890.50  8.7435E-007
 891.00  3.7018E-007
 891.50  2.2517E-008
 892.00  0.0000E+000
 892.50  0.0000E+000
 893.00  0.0000E+000
 893.50  0.0000E+000
 894.00  0.0000E+000
 894.50  0.0000E+000
 895.00  0.0000E+000
 895.50  0.0000E+000
 896.00  0.0000E+000
 896.50  0.0000E+000
 897.00  0.0000E+000
 897.50  0.0000E+000
 898.00  8.6572E-008
 898.50  3.9772E-007
 899.00  3.7704E-007
 899.50  8.4352E-008
 900.00  4.0226E-007
 900.50  6.8287E-007
 901.00  5.9674E-007
 901.50  1.0148E-006
 902.00  1.2245E-006
 902.50  6.6548E-008
 903.00  0.0000E+000
 903.50  0.0000E+000
 904.00  0.0000E+000
 904.50  0.0000E+000
 905.00  0.0000E+000
 905.50  0.0000E+000
 906.00  0.0000E+000
 906.50  0.0000E+000
 907.00  0.0000E+000
 907.50  0.0000E+000
 908.00  0.0000E+000
 908.50  0.0000E+000
 909.00  0.0000E+000
 909.50  0.0000E+000
 910.00  1.7071E-007
 910.50  7.6128E-007
 911.00  1.2083E-006
 911.50  9.7383E-007
 912.00  2.9567E-007
 912.50  8.1624E-009
 913.00  0.0000E+000
 913.50  0.0000E+000
 914.00  0.0000E+000
 914.50  0.0000E+000
 915.00  0.0000E+000
 915.50  0.0000E+000
 916.00  2.4854E-008
 916.50  4.7652E-007
 917.00  1.3675E-006
 917.50  2.0815E-006
 918.00  2.0723E-006
 918.50  1.7755E-006
 919.00  2.0919E-006
 919.50  1.2596E-006
 920.00  1.9637E-007
 920.50  0.0000E+000
 921.00  0.0000E+000
 921.50  0.0000E+000
 922.00  0.0000E+000
 922.50  0.0000E+000
 923.00  0.0000E+000
 923.50  0.0000E+000
 924.00  0.0000E+000
 924.50  1.7362E-007
 925.00  5.9457E-007
 925.50  9.7137E-007
 926.00  9.4759E-007
 926.50  5.9490E-007
 927.00  1.4048E-007
 927.50  0.0000E+000
 928.00  0.0000E+000
 928.50  0.0000E+000
 929.00  0.0000E+000
 929.50  0.0000E+000
 930.00  8.1294E-007
 930.50  1.5333E-006
 931.00  2.1998E-006
 931.50  2.0060E-006
 932.00  2.1363E-006
 932.50  8.1427E-007
 933.00  0.0000E+000
 933.50  0.0000E+000
 934.00  0.0000E+000
 934.50  0.0000E+000
 935.00  0.0000E+000
 935.50  0.0000E+000
 936.00  0.0000E+000
 936.50  0.0000E+000
 937.00  0.0000E+000
 937.50  0.0000E+000
 938.00  0.0000E+000
 938.50  0.0000E+000
 939.00  4.2790E-007
 939.50  1.0773E-006
 940.00  6.0680E-007
 940.50  2.4820E-007
 941.00  1.4364E-007
 941.50  0.0000E+000
 942.00  0.0000E+000
 942.50  0.0000E+000
 943.00  0.0000E+000
 943.50  0.0000E+000
 944.00  0.0000E+000
 944.50  0.0000E+000
 945.00  0.0000E+000
 945.50  0.0000E+000
 946.00  0.0000E+000
 946.50  0.0000E+000
 947.00  0.0000E+000
 947.50  1.3185E-006
 948.00  2.8895E-006
 948.50  2.5882E-006
 949.00  2.7867E-006
 949.50  3.2901E-006
 950.00  3.6185E-006
 950.50  3.7114E-006
 951.00  3.3965E-006
 951.50  2.9299E-006
 952.00  1.4500E-006
 952.50  2.9951E-007
 953.00  0.0000E+000
 953.50  0.0000E+000
 954.00  0.0000E+000
 954.50  0.0000E+000
 955.00  0.0000E+000
 955.50  0.0000E+000
 956.00  0.0000E+000
 956.50  0.0000E+000
 957.00  0.0000E+000
 957.50  0.0000E+000
 958.00  0.0000E+000
 958.50  1.1395E-006
 959.00  4.5296E-007
 959.50  0.0000E+000
 960.00  0.0000E+000
 960.50  0.0000E+000
 961.00  0.0000E+000
 961.50  0.0000E+000
 962.00  0.0000E+000
 962.50  0.0000E+000
 963.00  0.0000E+000
 963.50  0.0000E+000
 964.00  0.0000E+000
 964.50  0.0000E+000
 965.00  6.2685E-008
 965.50  1.0581E-006
 966.00  3.0042E-006
 966.50  3.0478E-006
 967.00  2.8465E-007
 967.50  0.0000E+000
 968.00  0.0000E+000
 968.50  0.0000E+000
 969.00  0.0000E+000
 969.50  0.0000E+000
 970.00  0.0000E+000
 970.50  0.0000E+000
 971.00  0.0000E+000
 971.50  0.0000E+000
 972.00  8.0397E-007
 972.50  1.8437E-006
 973.00  1.9281E-006
 973.50  1.7131E-006
 974.00  2.1224E-006
 974.50  3.0162E-006
 975.00  3.2824E-006
 975.50  2.4081E-006
 976.00  1.0506E-006
 976.50  1.7872E-007
 977.00  0.0000E+000
 977.50  0.0000E+000
 978.00  0.0000E+000
 978.50  1.0429E-006
 979.00  1.8649E-006
 979.50  2.6258E-006
 980.00  3.0786E-006
 980.50  1.7985E-006
 981.00  1.0969E-007
 981.50  5.6643E-010
 982.00  0.0000E+000
 982.50  0.0000E+000
 983.00  0.0000E+000
 983.50  0.0000E+000
 984.00  0.0000E+000
 984.50  0.0000E+000
 985.00  0.0000E+000
 985.50  0.0000E+000
 986.00  6.8610E-008
 986.50  6.1920E-007
 987.00  2.1949E-006
 987.50  3.6731E-006
 988.00  3.2066E-006
 988.50  3.3320E-006
 989.00  3.1641E-006
 989.50  3.9881E-006
 990.00  7.1657E-006
 990.50  9.8389E-006
 991.00  1.1892E-005
 991.50  1.1318E-005
 992.00  7.6530E-006
 992.50  5.1517E-006
 993.00  2.6354E-006
 993.50  3.2245E-007
 994.00  1.9529E-006
 994.50  8.4383E-006
 995.00  9.3693E-006
 995.50  4.4403E-006
 996.00  1.8629E-006
 996.50  3.7786E-007
 997.00  0.0000E+000
 997.50  0.0000E+000
 998.00  0.0000E+000
 998.50  0.0000E+000
 999.00  2.8611E-006
 999.50  6.7278E-006
1000.00  5.3608E-006
1000.50  2.7065E-007
1001.00  0.0000E+000
1001.50  0.0000E+000
1002.00  0.0000E+000
1002.50  0.0000E+000
1003.00  0.0000E+000
1003.50  0.0000E+000
1004.00  0.0000E+000
1004.50  0.0000E+000
1005.00  0.0000E+000
1005.50  0.0000E+000
1006.00  0.0000E+000
1006.50  0.0000E+000
1007.00  0.0000E+000
1007.50  0.0000E+000
1008.00  0.0000E+000
1008.50  0.0000E+000
1009.00  0.0000E+000
1009.50  0.0000E+000
1010.00  0.0000E+000
1010.50  0.0000E+000
1011.00  0.0000E+000
1011.50  0.0000E+000
1012.00  0.0000E+000
1012.50  0.0000E+000
1013.00  0.0000E+000
1013.50  0.0000E+000
1014.00  0.0000E+000
1014.50  0.0000E+000
1015.00  0.0000E+000
1015.50  0.0000E+000
1016.00  0.0000E+000
1016.50  0.0000E+000
1017.00  0.0000E+000
1017.50  0.0000E+000
1018.00  0.0000E+000
1018.50  0.0000E+000
1019.00  0.0000E+000
1019.50  0.0000E+000
1020.00  0.0000E+000
1020.50  0.0000E+000
1021.00  0.0000E+000
1021.50  0.0000E+000
1022.00  0.0000E+000
1022.50  0.0000E+000
1023.00  0.0000E+000
1023.50  0.0000E+000
1024.00  0.0000E+000
1024.50  0.0000E+000
1025.00  0.0000E+000
1025.50  0.0000E+000
1026.00  0.0000E+000
1026.50  0.0000E+000
1027.00  0.0000E+000
1027.50  0.0000E+000
1028.00  0.0000E+000
1028.50  0.0000E+000
1029.00  0.0000E+000
1029.50  0.0000E+000
1030.00  0.0000E+000
1030.50  0.0000E+000
1031.00  0.0000E+000
1031.50  0.0000E+000
1032.00  0.0000E+000
1032.50  0.0000E+000
1033.00  0.0000E+000
1033.50  0.0000E+000
1034.00  0.0000E+000
1034.50  0.0000E+000
1035.00  0.0000E+000
1035.50  0.0000E+000
1036.00  0.0000E+000
1036.50  0.0000E+000
1037.00  0.0000E+000
1037.50  0.0000E+000
1038.00  0.0000E+000
1038.50  0.0000E+000
1039.00  0.0000E+000
1039.50  0.0000E+000
1040.00  0.0000E+000
1040.50  0.0000E+000
1041.00  0.0000E+000
1041.50  0.0000E+000
1042.00  0.0000E+000
1042.50  0.0000E+000
1043.00  0.0000E+000
1043.50  0.0000E+000
1044.00  0.0000E+000
1044.50  0.0000E+000
1045.00  0.0000E+000
1045.50  0.0000E+000
1046.00  0.0000E+000
1046.50  0.0000E+000
1047.00  0.0000E+000
1047.50  0.0000E+000
1048.00  0.0000E+000
1048.50  0.0000E+000
1049.00  0.0000E+000
1049.50  0.0000E+000
1050.00  0.0000E+000
1050.50  0.0000E+000
1051.00  0.0000E+000
1051.50  0.0000E+000
1052.00  0.0000E+000
1052.50  0.0000E+000
1053.00  0.0000E+000
1053.50  0.0000E+000
1054.00  0.0000E+000
1054.50  0.0000E+000
1055.00  0.0000E+000
1055.50  0.0000E+000
1056.00  0.0000E+000
1056.50  0.0000E+000
1057.00  0.0000E+000
1057.50  0.0000E+000
1058.00  0.0000E+000
1058.50  0.0000E+000
1059.00  0.0000E+000
1059.50  0.0000E+000
1060.00  0.0000E+000
1060.50  0.0000E+000
1061.00  0.0000E+000
1061.50  0.0000E+000
1062.00  0.0000E+000
1062.50  0.0000E+000
1063.00  0.0000E+000
1063.50  0.0000E+000
1064.00  0.0000E+000
1064.50  0.0000E+000
1065.00  0.0000E+000
1065.50  0.0000E+000
1066.00  0.0000E+000
1066.50  0.0000E+000
1067.00  0.0000E+000
1067.50  0.0000E+000
1068.00  0.0000E+000
1068.50  0.0000E+000
1069.00  0.0000E+000
1069.50  0.0000E+000
1070.00  0.0000E+000
1070.50  0.0000E+000
1071.00  0.0000E+000
1071.50  0.0000E+000
1072.00  0.0000E+000
1072.50  0.0000E+000
1073.00  0.0000E+000
1073.50  0.0000E+000
1074.00  0.0000E+000
1074.50  0.0000E+000
1075.00  0.0000E+000
1075.50  0.0000E+000
1076.00  0.0000E+000
1076.50  0.0000E+000
1077.00  0.0000E+000
1077.50  0.0000E+000
1078.00  0.0000E+000
1078.50  0.0000E+000
1079.00  0.0000E+000
1079.50  0.0000E+000
1080.00  0.0000E+000
1080.50  0.0000E+000
1081.00  0.0000E+000
1081.50  0.0000E+000
1082.00  0.0000E+000
1082.50  0.0000E+000
1083.00  0.0000E+000
1083.50  0.0000E+000
1084.00  0.0000E+000
1084.50  0.0000E+000
1085.00  0.0000E+000
1085.50  0.0000E+000
1086.00  0.0000E+000
1086.50  0.0000E+000
1087.00  0.0000E+000
1087.50  0.0000E+000
1088.00  0.0000E+000
1088.50  0.0000E+000
1089.00  0.0000E+000
1089.50  0.0000E+000
1090.00  0.0000E+000
1090.50  0.0000E+000
1091.00  0.0000E+000
1091.50  0.0000E+000
1092.00  0.0000E+000
1092.50  0.0000E+000
1093.00  0.0000E+000
1093.50  0.0000E+000
1094.00  0.0000E+000
1094.50  0.0000E+000
1095.00  0.0000E+000
1095.50  0.0000E+000
1096.00  0.0000E+000
1096.50  0.0000E+000
1097.00  0.0000E+000
1097.50  0.0000E+000
1098.00  0.0000E+000
1098.50  0.0000E+000
1099.00  0.0000E+000
1099.50  0.0000E+000
1100.00  0.0000E+000
1100.50  0.0000E+000
1101.00  0.0000E+000
1101.50  0.0000E+000
1102.00  0.0000E+000
1102.50  0.0000E+000
1103.00  0.0000E+000
1103.50  0.0000E+000
1104.00  0.0000E+000
1104.50  0.0000E+000
1105.00  0.0000E+000
1105.50  0.0000E+000
1106.00  0.0000E+000
1106.50  0.0000E+000
1107.00  0.0000E+000
1107.50  0.0000E+000
1108.00  0.0000E+000
1108.50  0.0000E+000
1109.00  0.0000E+000
1109.50  0.0000E+000
1110.00  0.0000E+000
1110.50  0.0000E+000
1111.00  0.0000E+000
1111.50  0.0000E+000
1112.00  0.0000E+000
1112.50  0.0000E+000
1113.00  0.0000E+000
1113.50  0.0000E+000
1114.00  0.0000E+000
1114.50  0.0000E+000
1115.00  0.0000E+000
1115.50  0.0000E+000
1116.00  0.0000E+000
1116.50  0.0000E+000
1117.00  0.0000E+000
1117.50  0.0000E+000
1118.00  0.0000E+000
1118.50  0.0000E+000
1119.00  0.0000E+000
1119.50  0.0000E+000
1120.00  0.0000E+000
1120.50  0.0000E+000
1121.00  0.0000E+000
1121.50  0.0000E+000
1122.00  0.0000E+000
1122.50  0.0000E+000
1123.00  0.0000E+000
1123.50  0.0000E+000
1124.00  0.0000E+000
1124.50  0.0000E+000
1125.00  0.0000E+000
1125.50  0.0000E+000
1126.00  0.0000E+000
1126.50  0.0000E+000
1127.00  0.0000E+000
1127.50  0.0000E+000
: 6
