# Supplementary material for: A photoconversion model for full spectral programming and multiplexing of optogenetic systems
Source: Mol Syst Biol. 2017 Apr 24;13(4):926. doi: 10.15252/msb.20167456 (PMC5408778; doi:10.15252/msb.20167456)
Supplement: Supplementary file 11 — Dataset EV3 [file MSB-13-926-s011.zip › dataset_ev3_led_data/led_calibration_data/EO_04/Jennie_c1/raw/22.IRR]

" File: 160129_calibrations\post-calibration\Jen
" RAD->  Wave:647.21nm  Pix:1050  Val:  0.000  Time:400ms  Avg:3  Sm:1  Sg:1  Tc:off  SNAP  Xt:1  Ch:1  Xtrig wnmcal >RAD-IS6.CAL
 180.00  0.0000E+000
 180.50  0.0000E+000
 181.00  0.0000E+000
 181.50  0.0000E+000
 182.00  0.0000E+000
 182.50  0.0000E+000
 183.00  0.0000E+000
 183.50  0.0000E+000
 184.00  0.0000E+000
 184.50  0.0000E+000
 185.00  0.0000E+000
 185.50  0.0000E+000
 186.00  0.0000E+000
 186.50  0.0000E+000
 187.00  0.0000E+000
 187.50  0.0000E+000
 188.00  0.0000E+000
 188.50  0.0000E+000
 189.00  0.0000E+000
 189.50  0.0000E+000
 190.00  0.0000E+000
 190.50  0.0000E+000
 191.00  0.0000E+000
 191.50  0.0000E+000
 192.00  0.0000E+000
 192.50  0.0000E+000
 193.00  0.0000E+000
 193.50  0.0000E+000
 194.00  0.0000E+000
 194.50  0.0000E+000
 195.00  0.0000E+000
 195.50  0.0000E+000
 196.00  0.0000E+000
 196.50  0.0000E+000
 197.00  0.0000E+000
 197.50  0.0000E+000
 198.00  0.0000E+000
 198.50  0.0000E+000
 199.00  0.0000E+000
 199.50  0.0000E+000
 200.00  0.0000E+000
 200.50  0.0000E+000
 201.00  0.0000E+000
 201.50  0.0000E+000
 202.00  0.0000E+000
 202.50  0.0000E+000
 203.00  0.0000E+000
 203.50  0.0000E+000
 204.00  0.0000E+000
 204.50  0.0000E+000
 205.00  0.0000E+000
 205.50  0.0000E+000
 206.00  0.0000E+000
 206.50  0.0000E+000
 207.00  0.0000E+000
 207.50  0.0000E+000
 208.00  0.0000E+000
 208.50  0.0000E+000
 209.00  0.0000E+000
 209.50  0.0000E+000
 210.00  0.0000E+000
 210.50  0.0000E+000
 211.00  0.0000E+000
 211.50  0.0000E+000
 212.00  0.0000E+000
 212.50  0.0000E+000
 213.00  0.0000E+000
 213.50  0.0000E+000
 214.00  0.0000E+000
 214.50  0.0000E+000
 215.00  0.0000E+000
 215.50  0.0000E+000
 216.00  0.0000E+000
 216.50  0.0000E+000
 217.00  0.0000E+000
 217.50  0.0000E+000
 218.00  0.0000E+000
 218.50  0.0000E+000
 219.00  0.0000E+000
 219.50  0.0000E+000
 220.00  0.0000E+000
 220.50  0.0000E+000
 221.00  0.0000E+000
 221.50  0.0000E+000
 222.00  0.0000E+000
 222.50  0.0000E+000
 223.00  0.0000E+000
 223.50  0.0000E+000
 224.00  0.0000E+000
 224.50  0.0000E+000
 225.00  0.0000E+000
 225.50  0.0000E+000
 226.00  0.0000E+000
 226.50  0.0000E+000
 227.00  0.0000E+000
 227.50  0.0000E+000
 228.00  0.0000E+000
 228.50  0.0000E+000
 229.00  0.0000E+000
 229.50  0.0000E+000
 230.00  0.0000E+000
 230.50  0.0000E+000
 231.00  0.0000E+000
 231.50  0.0000E+000
 232.00  0.0000E+000
 232.50  0.0000E+000
 233.00  0.0000E+000
 233.50  0.0000E+000
 234.00  0.0000E+000
 234.50  0.0000E+000
 235.00  0.0000E+000
 235.50  0.0000E+000
 236.00  0.0000E+000
 236.50  0.0000E+000
 237.00  0.0000E+000
 237.50  0.0000E+000
 238.00  0.0000E+000
 238.50  0.0000E+000
 239.00  0.0000E+000
 239.50  0.0000E+000
 240.00  0.0000E+000
 240.50  0.0000E+000
 241.00  0.0000E+000
 241.50  0.0000E+000
 242.00  0.0000E+000
 242.50  0.0000E+000
 243.00  0.0000E+000
 243.50  0.0000E+000
 244.00  0.0000E+000
 244.50  0.0000E+000
 245.00  0.0000E+000
 245.50  0.0000E+000
 246.00  0.0000E+000
 246.50  0.0000E+000
 247.00  0.0000E+000
 247.50  0.0000E+000
 248.00  0.0000E+000
 248.50  0.0000E+000
 249.00  0.0000E+000
 249.50  0.0000E+000
 250.00  0.0000E+000
 250.50  0.0000E+000
 251.00  0.0000E+000
 251.50  0.0000E+000
 252.00  0.0000E+000
 252.50  0.0000E+000
 253.00  0.0000E+000
 253.50  0.0000E+000
 254.00  0.0000E+000
 254.50  0.0000E+000
 255.00  0.0000E+000
 255.50  0.0000E+000
 256.00  0.0000E+000
 256.50  0.0000E+000
 257.00  0.0000E+000
 257.50  0.0000E+000
 258.00  0.0000E+000
 258.50  0.0000E+000
 259.00  0.0000E+000
 259.50  0.0000E+000
 260.00  0.0000E+000
 260.50  0.0000E+000
 261.00  0.0000E+000
 261.50  0.0000E+000
 262.00  0.0000E+000
 262.50  0.0000E+000
 263.00  0.0000E+000
 263.50  0.0000E+000
 264.00  0.0000E+000
 264.50  0.0000E+000
 265.00  0.0000E+000
 265.50  0.0000E+000
 266.00  0.0000E+000
 266.50  0.0000E+000
 267.00  0.0000E+000
 267.50  0.0000E+000
 268.00  0.0000E+000
 268.50  0.0000E+000
 269.00  0.0000E+000
 269.50  0.0000E+000
 270.00  0.0000E+000
 270.50  0.0000E+000
 271.00  0.0000E+000
 271.50  0.0000E+000
 272.00  0.0000E+000
 272.50  0.0000E+000
 273.00  0.0000E+000
 273.50  0.0000E+000
 274.00  0.0000E+000
 274.50  0.0000E+000
 275.00  0.0000E+000
 275.50  0.0000E+000
 276.00  0.0000E+000
 276.50  0.0000E+000
 277.00  0.0000E+000
 277.50  0.0000E+000
 278.00  0.0000E+000
 278.50  0.0000E+000
 279.00  0.0000E+000
 279.50  0.0000E+000
 280.00  0.0000E+000
 280.50  0.0000E+000
 281.00  0.0000E+000
 281.50  0.0000E+000
 282.00  0.0000E+000
 282.50  0.0000E+000
 283.00  0.0000E+000
 283.50  0.0000E+000
 284.00  0.0000E+000
 284.50  0.0000E+000
 285.00  0.0000E+000
 285.50  0.0000E+000
 286.00  0.0000E+000
 286.50  0.0000E+000
 287.00  0.0000E+000
 287.50  0.0000E+000
 288.00  0.0000E+000
 288.50  0.0000E+000
 289.00  0.0000E+000
 289.50  0.0000E+000
 290.00  0.0000E+000
 290.50  0.0000E+000
 291.00  0.0000E+000
 291.50  0.0000E+000
 292.00  0.0000E+000
 292.50  0.0000E+000
 293.00  0.0000E+000
 293.50  0.0000E+000
 294.00  0.0000E+000
 294.50  0.0000E+000
 295.00  0.0000E+000
 295.50  0.0000E+000
 296.00  0.0000E+000
 296.50  0.0000E+000
 297.00  0.0000E+000
 297.50  0.0000E+000
 298.00  0.0000E+000
 298.50  0.0000E+000
 299.00  0.0000E+000
 299.50  0.0000E+000
 300.00  0.0000E+000
 300.50  0.0000E+000
 301.00  0.0000E+000
 301.50  0.0000E+000
 302.00  0.0000E+000
 302.50  0.0000E+000
 303.00  0.0000E+000
 303.50  0.0000E+000
 304.00  0.0000E+000
 304.50  0.0000E+000
 305.00  0.0000E+000
 305.50  0.0000E+000
 306.00  0.0000E+000
 306.50  0.0000E+000
 307.00  0.0000E+000
 307.50  0.0000E+000
 308.00  0.0000E+000
 308.50  0.0000E+000
 309.00  0.0000E+000
 309.50  0.0000E+000
 310.00  0.0000E+000
 310.50  0.0000E+000
 311.00  0.0000E+000
 311.50  0.0000E+000
 312.00  0.0000E+000
 312.50  0.0000E+000
 313.00  0.0000E+000
 313.50  0.0000E+000
 314.00  0.0000E+000
 314.50  0.0000E+000
 315.00  0.0000E+000
 315.50  0.0000E+000
 316.00  0.0000E+000
 316.50  0.0000E+000
 317.00  0.0000E+000
 317.50  0.0000E+000
 318.00  0.0000E+000
 318.50  0.0000E+000
 319.00  0.0000E+000
 319.50  0.0000E+000
 320.00  0.0000E+000
 320.50  0.0000E+000
 321.00  0.0000E+000
 321.50  0.0000E+000
 322.00  0.0000E+000
 322.50  0.0000E+000
 323.00  0.0000E+000
 323.50  0.0000E+000
 324.00  0.0000E+000
 324.50  0.0000E+000
 325.00  0.0000E+000
 325.50  0.0000E+000
 326.00  0.0000E+000
 326.50  0.0000E+000
 327.00  0.0000E+000
 327.50  0.0000E+000
 328.00  0.0000E+000
 328.50  0.0000E+000
 329.00  0.0000E+000
 329.50  0.0000E+000
 330.00  0.0000E+000
 330.50  0.0000E+000
 331.00  0.0000E+000
 331.50  0.0000E+000
 332.00  0.0000E+000
 332.50  0.0000E+000
 333.00  0.0000E+000
 333.50  0.0000E+000
 334.00  0.0000E+000
 334.50  0.0000E+000
 335.00  0.0000E+000
 335.50  0.0000E+000
 336.00  0.0000E+000
 336.50  0.0000E+000
 337.00  0.0000E+000
 337.50  0.0000E+000
 338.00  0.0000E+000
 338.50  0.0000E+000
 339.00  0.0000E+000
 339.50  0.0000E+000
 340.00  0.0000E+000
 340.50  0.0000E+000
 341.00  0.0000E+000
 341.50  0.0000E+000
 342.00  0.0000E+000
 342.50  0.0000E+000
 343.00  0.0000E+000
 343.50  0.0000E+000
 344.00  0.0000E+000
 344.50  0.0000E+000
 345.00  0.0000E+000
 345.50  0.0000E+000
 346.00  0.0000E+000
 346.50  0.0000E+000
 347.00  0.0000E+000
 347.50  0.0000E+000
 348.00  0.0000E+000
 348.50  0.0000E+000
 349.00  0.0000E+000
 349.50  0.0000E+000
 350.00  0.0000E+000
 350.50  0.0000E+000
 351.00  0.0000E+000
 351.50  0.0000E+000
 352.00  0.0000E+000
 352.50  0.0000E+000
 353.00  0.0000E+000
 353.50  0.0000E+000
 354.00  0.0000E+000
 354.50  0.0000E+000
 355.00  0.0000E+000
 355.50  0.0000E+000
 356.00  0.0000E+000
 356.50  0.0000E+000
 357.00  0.0000E+000
 357.50  0.0000E+000
 358.00  0.0000E+000
 358.50  0.0000E+000
 359.00  0.0000E+000
 359.50  0.0000E+000
 360.00  0.0000E+000
 360.50  0.0000E+000
 361.00  0.0000E+000
 361.50  0.0000E+000
 362.00  0.0000E+000
 362.50  0.0000E+000
 363.00  0.0000E+000
 363.50  0.0000E+000
 364.00  0.0000E+000
 364.50  0.0000E+000
 365.00  2.4760E-009
 365.50  6.8955E-008
 366.00  1.3344E-007
 366.50  1.7767E-007
 367.00  1.9340E-007
 367.50  1.7516E-007
 368.00  1.5529E-007
 368.50  1.3905E-007
 369.00  1.0779E-007
 369.50  9.4642E-008
 370.00  6.9237E-008
 370.50  3.0479E-008
 371.00  0.0000E+000
 371.50  0.0000E+000
 372.00  0.0000E+000
 372.50  0.0000E+000
 373.00  0.0000E+000
 373.50  0.0000E+000
 374.00  0.0000E+000
 374.50  0.0000E+000
 375.00  0.0000E+000
 375.50  0.0000E+000
 376.00  0.0000E+000
 376.50  0.0000E+000
 377.00  0.0000E+000
 377.50  0.0000E+000
 378.00  0.0000E+000
 378.50  4.9596E-008
 379.00  1.3671E-007
 379.50  2.0610E-007
 380.00  2.2444E-007
 380.50  2.1591E-007
 381.00  1.8970E-007
 381.50  1.3623E-007
 382.00  9.7804E-008
 382.50  6.6716E-008
 383.00  2.5451E-008
 383.50  0.0000E+000
 384.00  1.1248E-009
 384.50  2.1791E-009
 385.00  0.0000E+000
 385.50  0.0000E+000
 386.00  0.0000E+000
 386.50  0.0000E+000
 387.00  0.0000E+000
 387.50  0.0000E+000
 388.00  0.0000E+000
 388.50  0.0000E+000
 389.00  0.0000E+000
 389.50  0.0000E+000
 390.00  0.0000E+000
 390.50  0.0000E+000
 391.00  2.1514E-008
 391.50  3.0862E-008
 392.00  4.8737E-008
 392.50  5.3668E-008
 393.00  2.7058E-008
 393.50  0.0000E+000
 394.00  0.0000E+000
 394.50  0.0000E+000
 395.00  0.0000E+000
 395.50  0.0000E+000
 396.00  0.0000E+000
 396.50  0.0000E+000
 397.00  0.0000E+000
 397.50  0.0000E+000
 398.00  0.0000E+000
 398.50  0.0000E+000
 399.00  0.0000E+000
 399.50  0.0000E+000
 400.00  0.0000E+000
 400.50  0.0000E+000
 401.00  0.0000E+000
 401.50  0.0000E+000
 402.00  0.0000E+000
 402.50  0.0000E+000
 403.00  0.0000E+000
 403.50  0.0000E+000
 404.00  0.0000E+000
 404.50  0.0000E+000
 405.00  0.0000E+000
 405.50  0.0000E+000
 406.00  0.0000E+000
 406.50  7.1526E-009
 407.00  2.0062E-008
 407.50  1.6030E-008
 408.00  2.4926E-008
 408.50  2.4379E-008
 409.00  0.0000E+000
 409.50  0.0000E+000
 410.00  0.0000E+000
 410.50  0.0000E+000
 411.00  0.0000E+000
 411.50  0.0000E+000
 412.00  0.0000E+000
 412.50  0.0000E+000
 413.00  0.0000E+000
 413.50  0.0000E+000
 414.00  0.0000E+000
 414.50  0.0000E+000
 415.00  0.0000E+000
 415.50  0.0000E+000
 416.00  0.0000E+000
 416.50  0.0000E+000
 417.00  0.0000E+000
 417.50  0.0000E+000
 418.00  0.0000E+000
 418.50  0.0000E+000
 419.00  0.0000E+000
 419.50  0.0000E+000
 420.00  0.0000E+000
 420.50  0.0000E+000
 421.00  0.0000E+000
 421.50  0.0000E+000
 422.00  0.0000E+000
 422.50  0.0000E+000
 423.00  0.0000E+000
 423.50  0.0000E+000
 424.00  0.0000E+000
 424.50  0.0000E+000
 425.00  0.0000E+000
 425.50  0.0000E+000
 426.00  0.0000E+000
 426.50  0.0000E+000
 427.00  0.0000E+000
 427.50  0.0000E+000
 428.00  0.0000E+000
 428.50  0.0000E+000
 429.00  0.0000E+000
 429.50  0.0000E+000
 430.00  0.0000E+000
 430.50  0.0000E+000
 431.00  0.0000E+000
 431.50  0.0000E+000
 432.00  0.0000E+000
 432.50  0.0000E+000
 433.00  0.0000E+000
 433.50  8.9303E-009
 434.00  7.0529E-009
 434.50  1.3158E-009
 435.00  7.3759E-010
 435.50  1.8540E-009
 436.00  0.0000E+000
 436.50  0.0000E+000
 437.00  0.0000E+000
 437.50  0.0000E+000
 438.00  0.0000E+000
 438.50  0.0000E+000
 439.00  0.0000E+000
 439.50  0.0000E+000
 440.00  0.0000E+000
 440.50  0.0000E+000
 441.00  1.7054E-010
 441.50  1.0787E-009
 442.00  0.0000E+000
 442.50  0.0000E+000
 443.00  0.0000E+000
 443.50  0.0000E+000
 444.00  0.0000E+000
 444.50  8.7816E-010
 445.00  5.0237E-008
 445.50  8.8234E-008
 446.00  1.1404E-007
 446.50  9.3826E-008
 447.00  6.3364E-008
 447.50  3.5176E-008
 448.00  1.3907E-008
 448.50  1.8601E-009
 449.00  0.0000E+000
 449.50  0.0000E+000
 450.00  0.0000E+000
 450.50  1.9863E-009
 451.00  1.6519E-008
 451.50  2.9653E-008
 452.00  4.1354E-008
 452.50  5.9281E-008
 453.00  7.7064E-008
 453.50  1.0161E-007
 454.00  1.3486E-007
 454.50  1.3663E-007
 455.00  1.1822E-007
 455.50  8.7614E-008
 456.00  4.9366E-008
 456.50  1.0052E-008
 457.00  0.0000E+000
 457.50  0.0000E+000
 458.00  0.0000E+000
 458.50  0.0000E+000
 459.00  0.0000E+000
 459.50  0.0000E+000
 460.00  0.0000E+000
 460.50  0.0000E+000
 461.00  0.0000E+000
 461.50  0.0000E+000
 462.00  0.0000E+000
 462.50  0.0000E+000
 463.00  0.0000E+000
 463.50  0.0000E+000
 464.00  0.0000E+000
 464.50  0.0000E+000
 465.00  0.0000E+000
 465.50  0.0000E+000
 466.00  0.0000E+000
 466.50  0.0000E+000
 467.00  0.0000E+000
 467.50  0.0000E+000
 468.00  0.0000E+000
 468.50  0.0000E+000
 469.00  0.0000E+000
 469.50  0.0000E+000
 470.00  0.0000E+000
 470.50  0.0000E+000
 471.00  0.0000E+000
 471.50  0.0000E+000
 472.00  0.0000E+000
 472.50  9.2499E-009
 473.00  1.8742E-008
 473.50  4.7704E-008
 474.00  8.0992E-008
 474.50  9.7788E-008
 475.00  8.3835E-008
 475.50  6.5595E-008
 476.00  4.0686E-008
 476.50  1.8794E-008
 477.00  1.0943E-008
 477.50  2.8480E-009
 478.00  0.0000E+000
 478.50  0.0000E+000
 479.00  0.0000E+000
 479.50  0.0000E+000
 480.00  0.0000E+000
 480.50  0.0000E+000
 481.00  0.0000E+000
 481.50  0.0000E+000
 482.00  0.0000E+000
 482.50  0.0000E+000
 483.00  0.0000E+000
 483.50  0.0000E+000
 484.00  0.0000E+000
 484.50  0.0000E+000
 485.00  0.0000E+000
 485.50  0.0000E+000
 486.00  0.0000E+000
 486.50  0.0000E+000
 487.00  0.0000E+000
 487.50  0.0000E+000
 488.00  3.9763E-009
 488.50  6.9767E-009
 489.00  0.0000E+000
 489.50  0.0000E+000
 490.00  0.0000E+000
 490.50  1.1921E-009
 491.00  1.1162E-008
 491.50  2.9886E-008
 492.00  3.4695E-008
 492.50  2.2966E-008
 493.00  2.6856E-009
 493.50  0.0000E+000
 494.00  0.0000E+000
 494.50  0.0000E+000
 495.00  0.0000E+000
 495.50  0.0000E+000
 496.00  0.0000E+000
 496.50  0.0000E+000
 497.00  0.0000E+000
 497.50  0.0000E+000
 498.00  0.0000E+000
 498.50  0.0000E+000
 499.00  8.8369E-010
 499.50  1.3733E-008
 500.00  2.2523E-008
 500.50  2.6004E-008
 501.00  3.3845E-008
 501.50  6.1528E-008
 502.00  7.9390E-008
 502.50  5.3295E-008
 503.00  1.2184E-008
 503.50  4.3754E-010
 504.00  0.0000E+000
 504.50  0.0000E+000
 505.00  0.0000E+000
 505.50  0.0000E+000
 506.00  0.0000E+000
 506.50  0.0000E+000
 507.00  0.0000E+000
 507.50  0.0000E+000
 508.00  0.0000E+000
 508.50  0.0000E+000
 509.00  0.0000E+000
 509.50  4.9270E-009
 510.00  1.0319E-008
 510.50  0.0000E+000
 511.00  0.0000E+000
 511.50  0.0000E+000
 512.00  0.0000E+000
 512.50  0.0000E+000
 513.00  0.0000E+000
 513.50  0.0000E+000
 514.00  0.0000E+000
 514.50  0.0000E+000
 515.00  0.0000E+000
 515.50  0.0000E+000
 516.00  0.0000E+000
 516.50  0.0000E+000
 517.00  0.0000E+000
 517.50  0.0000E+000
 518.00  0.0000E+000
 518.50  0.0000E+000
 519.00  0.0000E+000
 519.50  0.0000E+000
 520.00  2.9840E-009
 520.50  3.4080E-008
 521.00  4.3690E-008
 521.50  4.2770E-008
 522.00  1.1031E-008
 522.50  1.4113E-009
 523.00  0.0000E+000
 523.50  0.0000E+000
 524.00  0.0000E+000
 524.50  0.0000E+000
 525.00  0.0000E+000
 525.50  7.6390E-010
 526.00  6.6801E-009
 526.50  6.0430E-009
 527.00  0.0000E+000
 527.50  0.0000E+000
 528.00  0.0000E+000
 528.50  0.0000E+000
 529.00  0.0000E+000
 529.50  0.0000E+000
 530.00  0.0000E+000
 530.50  2.1489E-008
 531.00  8.2725E-008
 531.50  1.3830E-007
 532.00  1.7559E-007
 532.50  1.8074E-007
 533.00  1.8247E-007
 533.50  1.9297E-007
 534.00  2.2588E-007
 534.50  2.2983E-007
 535.00  2.7336E-007
 535.50  2.8058E-007
 536.00  2.6943E-007
 536.50  2.2616E-007
 537.00  2.2274E-007
 537.50  1.8516E-007
 538.00  1.4534E-007
 538.50  1.2062E-007
 539.00  1.1632E-007
 539.50  1.0824E-007
 540.00  9.7532E-008
 540.50  1.0992E-007
 541.00  1.0230E-007
 541.50  9.7784E-008
 542.00  4.9567E-008
 542.50  9.4569E-009
 543.00  0.0000E+000
 543.50  0.0000E+000
 544.00  0.0000E+000
 544.50  5.6473E-009
 545.00  2.2640E-008
 545.50  4.1291E-008
 546.00  3.8919E-008
 546.50  3.3746E-008
 547.00  3.6169E-008
 547.50  2.9445E-008
 548.00  0.0000E+000
 548.50  0.0000E+000
 549.00  0.0000E+000
 549.50  0.0000E+000
 550.00  0.0000E+000
 550.50  7.5068E-008
 551.00  1.0723E-007
 551.50  1.6358E-007
 552.00  1.8455E-007
 552.50  2.1280E-007
 553.00  2.1738E-007
 553.50  2.8270E-007
 554.00  3.1168E-007
 554.50  3.3957E-007
 555.00  3.3477E-007
 555.50  3.1717E-007
 556.00  2.9121E-007
 556.50  2.3697E-007
 557.00  1.4678E-007
 557.50  6.5162E-008
 558.00  1.1471E-008
 558.50  0.0000E+000
 559.00  0.0000E+000
 559.50  0.0000E+000
 560.00  0.0000E+000
 560.50  0.0000E+000
 561.00  0.0000E+000
 561.50  0.0000E+000
 562.00  1.4339E-008
 562.50  1.1113E-008
 563.00  1.9413E-008
 563.50  2.3910E-008
 564.00  1.5002E-008
 564.50  0.0000E+000
 565.00  0.0000E+000
 565.50  0.0000E+000
 566.00  0.0000E+000
 566.50  0.0000E+000
 567.00  0.0000E+000
 567.50  0.0000E+000
 568.00  0.0000E+000
 568.50  0.0000E+000
 569.00  0.0000E+000
 569.50  0.0000E+000
 570.00  0.0000E+000
 570.50  0.0000E+000
 571.00  4.1425E-009
 571.50  7.7731E-009
 572.00  0.0000E+000
 572.50  0.0000E+000
 573.00  0.0000E+000
 573.50  0.0000E+000
 574.00  0.0000E+000
 574.50  0.0000E+000
 575.00  2.0865E-010
 575.50  3.8225E-008
 576.00  8.5838E-008
 576.50  8.9204E-008
 577.00  7.1975E-008
 577.50  3.0167E-008
 578.00  3.0278E-009
 578.50  0.0000E+000
 579.00  0.0000E+000
 579.50  0.0000E+000
 580.00  0.0000E+000
 580.50  0.0000E+000
 581.00  0.0000E+000
 581.50  0.0000E+000
 582.00  0.0000E+000
 582.50  0.0000E+000
 583.00  0.0000E+000
 583.50  1.4588E-008
 584.00  1.4924E-008
 584.50  0.0000E+000
 585.00  0.0000E+000
 585.50  0.0000E+000
 586.00  0.0000E+000
 586.50  0.0000E+000
 587.00  0.0000E+000
 587.50  0.0000E+000
 588.00  0.0000E+000
 588.50  0.0000E+000
 589.00  0.0000E+000
 589.50  0.0000E+000
 590.00  0.0000E+000
 590.50  3.3502E-008
 591.00  7.1511E-008
 591.50  1.0440E-007
 592.00  9.7685E-008
 592.50  2.1142E-007
 593.00  2.2594E-007
 593.50  2.8080E-007
 594.00  3.1327E-007
 594.50  2.2106E-007
 595.00  1.0273E-007
 595.50  3.5572E-008
 596.00  0.0000E+000
 596.50  0.0000E+000
 597.00  0.0000E+000
 597.50  0.0000E+000
 598.00  0.0000E+000
 598.50  0.0000E+000
 599.00  1.7976E-009
 599.50  6.3428E-008
 600.00  1.3487E-007
 600.50  2.6661E-007
 601.00  3.6559E-007
 601.50  3.8089E-007
 602.00  4.2214E-007
 602.50  4.4619E-007
 603.00  4.0402E-007
 603.50  4.1632E-007
 604.00  4.2776E-007
 604.50  5.3766E-007
 605.00  5.2034E-007
 605.50  4.6800E-007
 606.00  3.4434E-007
 606.50  1.7211E-007
 607.00  1.5647E-008
 607.50  0.0000E+000
 608.00  0.0000E+000
 608.50  0.0000E+000
 609.00  0.0000E+000
 609.50  0.0000E+000
 610.00  0.0000E+000
 610.50  6.3055E-009
 611.00  4.5197E-008
 611.50  1.3270E-007
 612.00  1.7515E-007
 612.50  1.9066E-007
 613.00  1.9818E-007
 613.50  2.0930E-007
 614.00  1.7890E-007
 614.50  7.1218E-008
 615.00  6.1165E-009
 615.50  0.0000E+000
 616.00  0.0000E+000
 616.50  0.0000E+000
 617.00  5.6240E-008
 617.50  9.6736E-008
 618.00  5.8932E-008
 618.50  2.4085E-009
 619.00  0.0000E+000
 619.50  0.0000E+000
 620.00  0.0000E+000
 620.50  0.0000E+000
 621.00  0.0000E+000
 621.50  0.0000E+000
 622.00  0.0000E+000
 622.50  0.0000E+000
 623.00  6.9767E-008
 623.50  1.8765E-007
 624.00  2.0466E-007
 624.50  1.6618E-007
 625.00  1.7365E-007
 625.50  1.9756E-007
 626.00  1.8528E-007
 626.50  1.9805E-007
 627.00  2.2101E-007
 627.50  1.4654E-007
 628.00  6.6845E-008
 628.50  1.9888E-008
 629.00  1.9371E-009
 629.50  0.0000E+000
 630.00  4.1065E-008
 630.50  6.2821E-008
 631.00  1.3497E-007
 631.50  1.0938E-007
 632.00  5.9429E-008
 632.50  4.1144E-008
 633.00  4.2929E-008
 633.50  5.2946E-008
 634.00  5.7310E-008
 634.50  1.4285E-007
 635.00  2.0512E-007
 635.50  1.9509E-007
 636.00  2.0455E-007
 636.50  2.8198E-007
 637.00  2.1809E-007
 637.50  2.1076E-007
 638.00  2.0657E-007
 638.50  2.4097E-007
 639.00  3.0935E-007
 639.50  4.0153E-007
 640.00  5.9847E-007
 640.50  7.7462E-007
 641.00  8.0311E-007
 641.50  8.0019E-007
 642.00  7.6810E-007
 642.50  5.8053E-007
 643.00  5.0447E-007
 643.50  4.4955E-007
 644.00  3.1092E-007
 644.50  2.1011E-007
 645.00  1.5432E-007
 645.50  7.4532E-008
 646.00  5.8692E-009
 646.50  0.0000E+000
 647.00  0.0000E+000
 647.50  0.0000E+000
 648.00  0.0000E+000
 648.50  0.0000E+000
 649.00  0.0000E+000
 649.50  0.0000E+000
 650.00  0.0000E+000
 650.50  6.7460E-009
 651.00  1.1487E-007
 651.50  1.6839E-007
 652.00  2.3421E-007
 652.50  2.0374E-007
 653.00  1.4459E-007
 653.50  8.8311E-008
 654.00  2.9505E-008
 654.50  0.0000E+000
 655.00  0.0000E+000
 655.50  0.0000E+000
 656.00  0.0000E+000
 656.50  0.0000E+000
 657.00  0.0000E+000
 657.50  0.0000E+000
 658.00  0.0000E+000
 658.50  0.0000E+000
 659.00  0.0000E+000
 659.50  0.0000E+000
 660.00  0.0000E+000
 660.50  0.0000E+000
 661.00  5.8398E-008
 661.50  3.2129E-008
 662.00  0.0000E+000
 662.50  7.8611E-008
 663.00  1.2394E-007
 663.50  6.2173E-008
 664.00  2.3952E-007
 664.50  2.9698E-007
 665.00  1.8358E-007
 665.50  1.2615E-007
 666.00  1.6123E-007
 666.50  2.1876E-007
 667.00  4.0219E-007
 667.50  6.5537E-007
 668.00  9.6022E-007
 668.50  1.1110E-006
 669.00  1.0801E-006
 669.50  9.6257E-007
 670.00  7.3708E-007
 670.50  3.2347E-007
 671.00  1.8015E-007
 671.50  6.6404E-008
 672.00  0.0000E+000
 672.50  0.0000E+000
 673.00  0.0000E+000
 673.50  0.0000E+000
 674.00  0.0000E+000
 674.50  0.0000E+000
 675.00  0.0000E+000
 675.50  0.0000E+000
 676.00  0.0000E+000
 676.50  0.0000E+000
 677.00  0.0000E+000
 677.50  0.0000E+000
 678.00  0.0000E+000
 678.50  4.6062E-009
 679.00  5.6562E-008
 679.50  6.2098E-008
 680.00  4.2565E-008
 680.50  8.4029E-008
 681.00  1.2678E-007
 681.50  1.5975E-007
 682.00  2.7096E-007
 682.50  3.8238E-007
 683.00  4.1724E-007
 683.50  5.1284E-007
 684.00  5.7334E-007
 684.50  6.1266E-007
 685.00  5.1322E-007
 685.50  4.8400E-007
 686.00  2.5721E-007
 686.50  5.6473E-008
 687.00  0.0000E+000
 687.50  0.0000E+000
 688.00  0.0000E+000
 688.50  0.0000E+000
 689.00  0.0000E+000
 689.50  2.6776E-007
 690.00  6.6351E-007
 690.50  9.7999E-007
 691.00  1.1296E-006
 691.50  1.5153E-006
 692.00  1.7622E-006
 692.50  1.8740E-006
 693.00  1.8326E-006
 693.50  1.7913E-006
 694.00  1.3977E-006
 694.50  1.2116E-006
 695.00  1.1403E-006
 695.50  1.0505E-006
 696.00  9.2528E-007
 696.50  8.1233E-007
 697.00  5.8563E-007
 697.50  3.5444E-007
 698.00  1.3358E-007
 698.50  1.4758E-008
 699.00  0.0000E+000
 699.50  0.0000E+000
 700.00  9.1361E-008
 700.50  3.2490E-007
 701.00  4.1679E-007
 701.50  4.7916E-007
 702.00  5.0896E-007
 702.50  5.9416E-007
 703.00  7.1433E-007
 703.50  7.2072E-007
 704.00  6.5448E-007
 704.50  5.8471E-007
 705.00  4.9227E-007
 705.50  4.6084E-007
 706.00  6.1496E-007
 706.50  7.2722E-007
 707.00  8.6965E-007
 707.50  9.1006E-007
 708.00  8.9646E-007
 708.50  7.8270E-007
 709.00  6.9002E-007
 709.50  4.2854E-007
 710.00  1.6291E-007
 710.50  1.7403E-008
 711.00  0.0000E+000
 711.50  0.0000E+000
 712.00  0.0000E+000
 712.50  0.0000E+000
 713.00  0.0000E+000
 713.50  0.0000E+000
 714.00  0.0000E+000
 714.50  0.0000E+000
 715.00  0.0000E+000
 715.50  0.0000E+000
 716.00  0.0000E+000
 716.50  0.0000E+000
 717.00  0.0000E+000
 717.50  0.0000E+000
 718.00  0.0000E+000
 718.50  0.0000E+000
 719.00  0.0000E+000
 719.50  0.0000E+000
 720.00  2.2293E-008
 720.50  1.1825E-008
 721.00  0.0000E+000
 721.50  0.0000E+000
 722.00  0.0000E+000
 722.50  0.0000E+000
 723.00  0.0000E+000
 723.50  0.0000E+000
 724.00  1.9768E-008
 724.50  2.0219E-007
 725.00  3.3853E-007
 725.50  2.2651E-007
 726.00  8.9150E-008
 726.50  7.9780E-008
 727.00  4.2506E-008
 727.50  0.0000E+000
 728.00  0.0000E+000
 728.50  0.0000E+000
 729.00  0.0000E+000
 729.50  0.0000E+000
 730.00  0.0000E+000
 730.50  0.0000E+000
 731.00  0.0000E+000
 731.50  1.0150E-007
 732.00  3.8100E-009
 732.50  0.0000E+000
 733.00  0.0000E+000
 733.50  0.0000E+000
 734.00  0.0000E+000
 734.50  0.0000E+000
 735.00  0.0000E+000
 735.50  0.0000E+000
 736.00  0.0000E+000
 736.50  0.0000E+000
 737.00  0.0000E+000
 737.50  0.0000E+000
 738.00  0.0000E+000
 738.50  0.0000E+000
 739.00  0.0000E+000
 739.50  1.5239E-009
 740.00  7.0131E-008
 740.50  2.9291E-007
 741.00  3.9060E-007
 741.50  5.6211E-007
 742.00  7.1562E-007
 742.50  7.8889E-007
 743.00  7.9075E-007
 743.50  7.5190E-007
 744.00  6.1098E-007
 744.50  3.3429E-007
 745.00  6.7441E-008
 745.50  0.0000E+000
 746.00  0.0000E+000
 746.50  0.0000E+000
 747.00  1.0268E-008
 747.50  2.7044E-007
 748.00  4.5825E-007
 748.50  2.9183E-007
 749.00  2.4091E-007
 749.50  1.5078E-007
 750.00  2.6881E-008
 750.50  9.1524E-008
 751.00  2.6083E-007
 751.50  3.2867E-007
 752.00  3.1441E-007
 752.50  2.1123E-007
 753.00  6.4090E-008
 753.50  4.9365E-009
 754.00  0.0000E+000
 754.50  0.0000E+000
 755.00  0.0000E+000
 755.50  0.0000E+000
 756.00  1.8507E-008
 756.50  3.5495E-008
 757.00  5.6063E-008
 757.50  0.0000E+000
 758.00  0.0000E+000
 758.50  0.0000E+000
 759.00  0.0000E+000
 759.50  0.0000E+000
 760.00  0.0000E+000
 760.50  0.0000E+000
 761.00  0.0000E+000
 761.50  0.0000E+000
 762.00  0.0000E+000
 762.50  0.0000E+000
 763.00  0.0000E+000
 763.50  0.0000E+000
 764.00  0.0000E+000
 764.50  0.0000E+000
 765.00  0.0000E+000
 765.50  0.0000E+000
 766.00  4.3983E-008
 766.50  3.2879E-007
 767.00  4.2609E-007
 767.50  5.3578E-007
 768.00  5.3042E-007
 768.50  6.0347E-007
 769.00  9.6954E-007
 769.50  1.9515E-006
 770.00  2.5100E-006
 770.50  2.5706E-006
 771.00  2.7578E-006
 771.50  2.7874E-006
 772.00  2.2260E-006
 772.50  2.2159E-006
 773.00  2.3381E-006
 773.50  2.2177E-006
 774.00  2.0672E-006
 774.50  2.1356E-006
 775.00  2.1929E-006
 775.50  2.0941E-006
 776.00  2.1264E-006
 776.50  2.0999E-006
 777.00  1.8846E-006
 777.50  1.6802E-006
 778.00  1.4832E-006
 778.50  1.2411E-006
 779.00  9.3242E-007
 779.50  5.8148E-007
 780.00  3.4266E-007
 780.50  2.7578E-007
 781.00  2.4758E-007
 781.50  4.0689E-007
 782.00  7.7635E-007
 782.50  8.8096E-007
 783.00  1.0598E-006
 783.50  8.2350E-007
 784.00  6.4082E-007
 784.50  6.2689E-007
 785.00  6.8915E-007
 785.50  3.9841E-007
 786.00  2.5281E-007
 786.50  2.1459E-007
 787.00  8.9499E-008
 787.50  1.4865E-007
 788.00  5.7656E-007
 788.50  9.9778E-007
 789.00  1.2994E-006
 789.50  1.5045E-006
 790.00  1.5188E-006
 790.50  1.8000E-006
 791.00  1.9973E-006
 791.50  2.0530E-006
 792.00  2.2297E-006
 792.50  2.5990E-006
 793.00  2.4683E-006
 793.50  2.6911E-006
 794.00  3.0409E-006
 794.50  3.4627E-006
 795.00  3.7601E-006
 795.50  3.8367E-006
 796.00  3.5930E-006
 796.50  3.0749E-006
 797.00  2.4899E-006
 797.50  2.0842E-006
 798.00  2.2471E-006
 798.50  2.7714E-006
 799.00  3.6906E-006
 799.50  4.3952E-006
 800.00  4.7682E-006
 800.50  4.7823E-006
 801.00  5.1403E-006
 801.50  4.8538E-006
 802.00  4.9748E-006
 802.50  5.2547E-006
 803.00  5.4592E-006
 803.50  5.2232E-006
 804.00  5.0500E-006
 804.50  4.8336E-006
 805.00  4.6232E-006
 805.50  4.6282E-006
 806.00  4.8738E-006
 806.50  5.2678E-006
 807.00  5.9598E-006
 807.50  6.6261E-006
 808.00  7.1792E-006
 808.50  7.6566E-006
 809.00  8.0615E-006
 809.50  8.2527E-006
 810.00  8.4598E-006
 810.50  8.5817E-006
 811.00  8.6581E-006
 811.50  8.5390E-006
 812.00  8.4380E-006
 812.50  8.4143E-006
 813.00  8.9262E-006
 813.50  1.0086E-005
 814.00  1.0832E-005
 814.50  1.1742E-005
 815.00  1.2649E-005
 815.50  1.2853E-005
 816.00  1.2980E-005
 816.50  1.3611E-005
 817.00  1.4342E-005
 817.50  1.5141E-005
 818.00  1.5868E-005
 818.50  1.6605E-005
 819.00  1.7306E-005
 819.50  1.7551E-005
 820.00  1.7988E-005
 820.50  1.8678E-005
 821.00  1.9405E-005
 821.50  1.9783E-005
 822.00  2.0572E-005
 822.50  2.1357E-005
 823.00  2.2260E-005
 823.50  2.3244E-005
 824.00  2.4592E-005
 824.50  2.5940E-005
 825.00  2.7110E-005
 825.50  2.8204E-005
 826.00  2.9267E-005
 826.50  3.0315E-005
 827.00  3.1445E-005
 827.50  3.2429E-005
 828.00  3.3360E-005
 828.50  3.4449E-005
 829.00  3.5429E-005
 829.50  3.6318E-005
 830.00  3.7471E-005
 830.50  3.8645E-005
 831.00  3.9714E-005
 831.50  4.0810E-005
 832.00  4.1982E-005
 832.50  4.3293E-005
 833.00  4.4555E-005
 833.50  4.6007E-005
 834.00  4.7329E-005
 834.50  4.8950E-005
 835.00  5.0941E-005
 835.50  5.3086E-005
 836.00  5.4904E-005
 836.50  5.6402E-005
 837.00  5.7856E-005
 837.50  5.9139E-005
 838.00  6.0204E-005
 838.50  6.1559E-005
 839.00  6.3081E-005
 839.50  6.4479E-005
 840.00  6.5846E-005
 840.50  6.7304E-005
 841.00  6.8883E-005
 841.50  7.0474E-005
 842.00  7.1889E-005
 842.50  7.3104E-005
 843.00  7.4016E-005
 843.50  7.5163E-005
 844.00  7.6285E-005
 844.50  7.7420E-005
 845.00  7.8808E-005
 845.50  8.0717E-005
 846.00  8.2118E-005
 846.50  8.3410E-005
 847.00  8.4611E-005
 847.50  8.5176E-005
 848.00  8.5012E-005
 848.50  8.5346E-005
 849.00  8.5862E-005
 849.50  8.6204E-005
 850.00  8.7129E-005
 850.50  8.7913E-005
 851.00  8.7593E-005
 851.50  8.6806E-005
 852.00  8.5781E-005
 852.50  8.4559E-005
 853.00  8.3566E-005
 853.50  8.3149E-005
 854.00  8.3383E-005
 854.50  8.3508E-005
 855.00  8.3651E-005
 855.50  8.3720E-005
 856.00  8.3938E-005
 856.50  8.3496E-005
 857.00  8.2304E-005
 857.50  8.1092E-005
 858.00  7.9466E-005
 858.50  7.7017E-005
 859.00  7.4819E-005
 859.50  7.2724E-005
 860.00  7.0323E-005
 860.50  6.8262E-005
 861.00  6.6379E-005
 861.50  6.4628E-005
 862.00  6.2892E-005
 862.50  6.1434E-005
 863.00  5.9882E-005
 863.50  5.8112E-005
 864.00  5.6387E-005
 864.50  5.5443E-005
 865.00  5.4065E-005
 865.50  5.2870E-005
 866.00  5.2386E-005
 866.50  5.2527E-005
 867.00  5.1734E-005
 867.50  5.1417E-005
 868.00  5.0594E-005
 868.50  4.8870E-005
 869.00  4.6416E-005
 869.50  4.4308E-005
 870.00  4.1938E-005
 870.50  4.0405E-005
 871.00  3.9740E-005
 871.50  3.9295E-005
 872.00  3.9085E-005
 872.50  3.8604E-005
 873.00  3.7497E-005
 873.50  3.6078E-005
 874.00  3.4198E-005
 874.50  3.2255E-005
 875.00  3.1213E-005
 875.50  3.0551E-005
 876.00  2.9756E-005
 876.50  2.9931E-005
 877.00  2.9762E-005
 877.50  2.8640E-005
 878.00  2.7374E-005
 878.50  2.5961E-005
 879.00  2.4044E-005
 879.50  2.2470E-005
 880.00  2.1393E-005
 880.50  2.0056E-005
 881.00  1.8996E-005
 881.50  1.8296E-005
 882.00  1.8051E-005
 882.50  1.8551E-005
 883.00  1.8771E-005
 883.50  1.8306E-005
 884.00  1.7581E-005
 884.50  1.6718E-005
 885.00  1.5647E-005
 885.50  1.4991E-005
 886.00  1.4277E-005
 886.50  1.3483E-005
 887.00  1.1849E-005
 887.50  1.0245E-005
 888.00  9.0593E-006
 888.50  8.5377E-006
 889.00  8.6813E-006
 889.50  8.5786E-006
 890.00  8.6340E-006
 890.50  8.1159E-006
 891.00  7.5920E-006
 891.50  6.1254E-006
 892.00  5.0925E-006
 892.50  3.9067E-006
 893.00  3.1486E-006
 893.50  2.3253E-006
 894.00  2.0964E-006
 894.50  1.5651E-006
 895.00  1.2001E-006
 895.50  1.3578E-006
 896.00  1.8056E-006
 896.50  2.3707E-006
 897.00  3.4887E-006
 897.50  4.6852E-006
 898.00  5.5831E-006
 898.50  6.4995E-006
 899.00  6.8360E-006
 899.50  6.7595E-006
 900.00  7.4286E-006
 900.50  8.2433E-006
 901.00  8.2565E-006
 901.50  8.7454E-006
 902.00  8.5448E-006
 902.50  7.0701E-006
 903.00  5.7167E-006
 903.50  4.9505E-006
 904.00  4.7794E-006
 904.50  4.6304E-006
 905.00  4.3143E-006
 905.50  3.9362E-006
 906.00  3.0312E-006
 906.50  1.8923E-006
 907.00  1.3058E-006
 907.50  9.9509E-007
 908.00  7.8797E-007
 908.50  9.8738E-007
 909.00  1.1092E-006
 909.50  1.2613E-006
 910.00  1.4964E-006
 910.50  1.7783E-006
 911.00  1.8828E-006
 911.50  1.6883E-006
 912.00  1.3099E-006
 912.50  8.3225E-007
 913.00  5.2352E-007
 913.50  3.6612E-007
 914.00  1.2865E-006
 914.50  2.1075E-006
 915.00  2.4992E-006
 915.50  3.0115E-006
 916.00  3.3132E-006
 916.50  2.3259E-006
 917.00  2.0930E-006
 917.50  1.6868E-006
 918.00  1.0468E-006
 918.50  8.2905E-007
 919.00  7.7432E-007
 919.50  1.6099E-006
 920.00  1.3520E-006
 920.50  3.5648E-007
 921.00  0.0000E+000
 921.50  0.0000E+000
 922.00  0.0000E+000
 922.50  0.0000E+000
 923.00  6.8943E-008
 923.50  8.0166E-007
 924.00  1.9250E-006
 924.50  2.7240E-006
 925.00  2.9953E-006
 925.50  3.5535E-006
 926.00  4.3362E-006
 926.50  4.8881E-006
 927.00  5.8460E-006
 927.50  6.6709E-006
 928.00  6.4580E-006
 928.50  5.8772E-006
 929.00  5.2781E-006
 929.50  3.2340E-006
 930.00  2.3537E-006
 930.50  1.5531E-006
 931.00  8.1521E-007
 931.50  1.7401E-007
 932.00  1.2546E-006
 932.50  1.1632E-006
 933.00  1.3841E-006
 933.50  2.3233E-006
 934.00  3.2062E-006
 934.50  3.9736E-006
 935.00  4.5448E-006
 935.50  4.6784E-006
 936.00  5.0420E-006
 936.50  5.7372E-006
 937.00  6.0585E-006
 937.50  6.1914E-006
 938.00  6.4080E-006
 938.50  6.2050E-006
 939.00  5.8537E-006
 939.50  5.8443E-006
 940.00  6.0625E-006
 940.50  5.9248E-006
 941.00  5.6044E-006
 941.50  4.9129E-006
 942.00  4.2243E-006
 942.50  2.9663E-006
 943.00  1.8136E-006
 943.50  4.2412E-007
 944.00  1.7656E-008
 944.50  0.0000E+000
 945.00  0.0000E+000
 945.50  0.0000E+000
 946.00  0.0000E+000
 946.50  0.0000E+000
 947.00  0.0000E+000
 947.50  0.0000E+000
 948.00  0.0000E+000
 948.50  0.0000E+000
 949.00  8.4290E-009
 949.50  1.6847E-007
 950.00  5.9206E-007
 950.50  0.0000E+000
 951.00  0.0000E+000
 951.50  0.0000E+000
 952.00  0.0000E+000
 952.50  0.0000E+000
 953.00  0.0000E+000
 953.50  0.0000E+000
 954.00  0.0000E+000
 954.50  6.5144E-008
 955.00  1.4445E-007
 955.50  4.3555E-007
 956.00  5.7862E-007
 956.50  1.4695E-006
 957.00  1.7847E-006
 957.50  1.2845E-006
 958.00  1.1676E-006
 958.50  3.0156E-006
 959.00  3.1924E-006
 959.50  3.2944E-006
 960.00  3.3755E-006
 960.50  3.1095E-006
 961.00  9.2908E-007
 961.50  3.8119E-007
 962.00  3.5814E-008
 962.50  2.8199E-007
 963.00  2.2378E-007
 963.50  3.8663E-007
 964.00  1.9802E-008
 964.50  1.2846E-006
 965.00  3.2665E-006
 965.50  6.6119E-006
 966.00  1.0552E-005
 966.50  1.4605E-005
 967.00  1.8594E-005
 967.50  2.1891E-005
 968.00  2.4421E-005
 968.50  2.5398E-005
 969.00  2.6120E-005
 969.50  2.3886E-005
 970.00  2.0137E-005
 970.50  1.6541E-005
 971.00  1.3858E-005
 971.50  1.2143E-005
 972.00  1.2869E-005
 972.50  1.5560E-005
 973.00  1.8095E-005
 973.50  1.9720E-005
 974.00  2.1182E-005
 974.50  2.0325E-005
 975.00  1.7238E-005
 975.50  1.3498E-005
 976.00  1.0009E-005
 976.50  5.8473E-006
 977.00  2.6273E-006
 977.50  4.4481E-007
 978.00  0.0000E+000
 978.50  0.0000E+000
 979.00  0.0000E+000
 979.50  0.0000E+000
 980.00  0.0000E+000
 980.50  0.0000E+000
 981.00  0.0000E+000
 981.50  0.0000E+000
 982.00  0.0000E+000
 982.50  0.0000E+000
 983.00  0.0000E+000
 983.50  0.0000E+000
 984.00  0.0000E+000
 984.50  0.0000E+000
 985.00  0.0000E+000
 985.50  0.0000E+000
 986.00  0.0000E+000
 986.50  0.0000E+000
 987.00  0.0000E+000
 987.50  7.1032E-007
 988.00  3.9320E-006
 988.50  7.3913E-006
 989.00  6.5507E-006
 989.50  2.8698E-006
 990.00  2.6097E-007
 990.50  0.0000E+000
 991.00  0.0000E+000
 991.50  0.0000E+000
 992.00  0.0000E+000
 992.50  0.0000E+000
 993.00  0.0000E+000
 993.50  1.2732E-006
 994.00  4.8920E-006
 994.50  1.6953E-005
 995.00  2.1858E-005
 995.50  1.6875E-005
 996.00  1.3758E-005
 996.50  8.9454E-006
 997.00  1.6655E-006
 997.50  0.0000E+000
 998.00  0.0000E+000
 998.50  0.0000E+000
 999.00  0.0000E+000
 999.50  0.0000E+000
1000.00  0.0000E+000
1000.50  0.0000E+000
1001.00  0.0000E+000
1001.50  0.0000E+000
1002.00  0.0000E+000
1002.50  0.0000E+000
1003.00  0.0000E+000
1003.50  0.0000E+000
1004.00  0.0000E+000
1004.50  0.0000E+000
1005.00  0.0000E+000
1005.50  0.0000E+000
1006.00  0.0000E+000
1006.50  0.0000E+000
1007.00  0.0000E+000
1007.50  0.0000E+000
1008.00  0.0000E+000
1008.50  0.0000E+000
1009.00  0.0000E+000
1009.50  0.0000E+000
1010.00  0.0000E+000
1010.50  0.0000E+000
1011.00  0.0000E+000
1011.50  0.0000E+000
1012.00  0.0000E+000
1012.50  0.0000E+000
1013.00  0.0000E+000
1013.50  0.0000E+000
1014.00  0.0000E+000
1014.50  0.0000E+000
1015.00  0.0000E+000
1015.50  0.0000E+000
1016.00  0.0000E+000
1016.50  0.0000E+000
1017.00  0.0000E+000
1017.50  0.0000E+000
1018.00  0.0000E+000
1018.50  0.0000E+000
1019.00  0.0000E+000
1019.50  0.0000E+000
1020.00  0.0000E+000
1020.50  0.0000E+000
1021.00  0.0000E+000
1021.50  0.0000E+000
1022.00  0.0000E+000
1022.50  0.0000E+000
1023.00  0.0000E+000
1023.50  0.0000E+000
1024.00  0.0000E+000
1024.50  0.0000E+000
1025.00  0.0000E+000
1025.50  0.0000E+000
1026.00  0.0000E+000
1026.50  0.0000E+000
1027.00  0.0000E+000
1027.50  0.0000E+000
1028.00  0.0000E+000
1028.50  0.0000E+000
1029.00  0.0000E+000
1029.50  0.0000E+000
1030.00  0.0000E+000
1030.50  0.0000E+000
1031.00  0.0000E+000
1031.50  0.0000E+000
1032.00  0.0000E+000
1032.50  0.0000E+000
1033.00  0.0000E+000
1033.50  0.0000E+000
1034.00  0.0000E+000
1034.50  0.0000E+000
1035.00  0.0000E+000
1035.50  0.0000E+000
1036.00  0.0000E+000
1036.50  0.0000E+000
1037.00  0.0000E+000
1037.50  0.0000E+000
1038.00  0.0000E+000
1038.50  0.0000E+000
1039.00  0.0000E+000
1039.50  0.0000E+000
1040.00  0.0000E+000
1040.50  0.0000E+000
1041.00  0.0000E+000
1041.50  0.0000E+000
1042.00  0.0000E+000
1042.50  0.0000E+000
1043.00  0.0000E+000
1043.50  0.0000E+000
1044.00  0.0000E+000
1044.50  0.0000E+000
1045.00  0.0000E+000
1045.50  0.0000E+000
1046.00  0.0000E+000
1046.50  0.0000E+000
1047.00  0.0000E+000
1047.50  0.0000E+000
1048.00  0.0000E+000
1048.50  0.0000E+000
1049.00  0.0000E+000
1049.50  0.0000E+000
1050.00  0.0000E+000
1050.50  0.0000E+000
1051.00  0.0000E+000
1051.50  0.0000E+000
1052.00  0.0000E+000
1052.50  0.0000E+000
1053.00  0.0000E+000
1053.50  0.0000E+000
1054.00  0.0000E+000
1054.50  0.0000E+000
1055.00  0.0000E+000
1055.50  0.0000E+000
1056.00  0.0000E+000
1056.50  0.0000E+000
1057.00  0.0000E+000
1057.50  0.0000E+000
1058.00  0.0000E+000
1058.50  0.0000E+000
1059.00  0.0000E+000
1059.50  0.0000E+000
1060.00  0.0000E+000
1060.50  0.0000E+000
1061.00  0.0000E+000
1061.50  0.0000E+000
1062.00  0.0000E+000
1062.50  0.0000E+000
1063.00  0.0000E+000
1063.50  0.0000E+000
1064.00  0.0000E+000
1064.50  0.0000E+000
1065.00  0.0000E+000
1065.50  0.0000E+000
1066.00  0.0000E+000
1066.50  0.0000E+000
1067.00  0.0000E+000
1067.50  0.0000E+000
1068.00  0.0000E+000
1068.50  0.0000E+000
1069.00  0.0000E+000
1069.50  0.0000E+000
1070.00  0.0000E+000
1070.50  0.0000E+000
1071.00  0.0000E+000
1071.50  0.0000E+000
1072.00  0.0000E+000
1072.50  0.0000E+000
1073.00  0.0000E+000
1073.50  0.0000E+000
1074.00  0.0000E+000
1074.50  0.0000E+000
1075.00  0.0000E+000
1075.50  0.0000E+000
1076.00  0.0000E+000
1076.50  0.0000E+000
1077.00  0.0000E+000
1077.50  0.0000E+000
1078.00  0.0000E+000
1078.50  0.0000E+000
1079.00  0.0000E+000
1079.50  0.0000E+000
1080.00  0.0000E+000
1080.50  0.0000E+000
1081.00  0.0000E+000
1081.50  0.0000E+000
1082.00  0.0000E+000
1082.50  0.0000E+000
1083.00  0.0000E+000
1083.50  0.0000E+000
1084.00  0.0000E+000
1084.50  0.0000E+000
1085.00  0.0000E+000
1085.50  0.0000E+000
1086.00  0.0000E+000
1086.50  0.0000E+000
1087.00  0.0000E+000
1087.50  0.0000E+000
1088.00  0.0000E+000
1088.50  0.0000E+000
1089.00  0.0000E+000
1089.50  0.0000E+000
1090.00  0.0000E+000
1090.50  0.0000E+000
1091.00  0.0000E+000
1091.50  0.0000E+000
1092.00  0.0000E+000
1092.50  0.0000E+000
1093.00  0.0000E+000
1093.50  0.0000E+000
1094.00  0.0000E+000
1094.50  0.0000E+000
1095.00  0.0000E+000
1095.50  0.0000E+000
1096.00  0.0000E+000
1096.50  0.0000E+000
1097.00  0.0000E+000
1097.50  0.0000E+000
1098.00  0.0000E+000
1098.50  0.0000E+000
1099.00  0.0000E+000
1099.50  0.0000E+000
1100.00  0.0000E+000
1100.50  0.0000E+000
1101.00  0.0000E+000
1101.50  0.0000E+000
1102.00  0.0000E+000
1102.50  0.0000E+000
1103.00  0.0000E+000
1103.50  0.0000E+000
1104.00  0.0000E+000
1104.50  0.0000E+000
1105.00  0.0000E+000
1105.50  0.0000E+000
1106.00  0.0000E+000
1106.50  0.0000E+000
1107.00  0.0000E+000
1107.50  0.0000E+000
1108.00  0.0000E+000
1108.50  0.0000E+000
1109.00  0.0000E+000
1109.50  0.0000E+000
1110.00  0.0000E+000
1110.50  0.0000E+000
1111.00  0.0000E+000
1111.50  0.0000E+000
1112.00  0.0000E+000
1112.50  0.0000E+000
1113.00  0.0000E+000
1113.50  0.0000E+000
1114.00  0.0000E+000
1114.50  0.0000E+000
1115.00  0.0000E+000
1115.50  0.0000E+000
1116.00  0.0000E+000
1116.50  0.0000E+000
1117.00  0.0000E+000
1117.50  0.0000E+000
1118.00  0.0000E+000
1118.50  0.0000E+000
1119.00  0.0000E+000
1119.50  0.0000E+000
1120.00  0.0000E+000
1120.50  0.0000E+000
1121.00  0.0000E+000
1121.50  0.0000E+000
1122.00  0.0000E+000
1122.50  0.0000E+000
1123.00  0.0000E+000
1123.50  0.0000E+000
1124.00  0.0000E+000
1124.50  0.0000E+000
1125.00  0.0000E+000
1125.50  0.0000E+000
1126.00  0.0000E+000
1126.50  0.0000E+000
1127.00  0.0000E+000
1127.50  0.0000E+000
: 6
