# Supplementary material for: A photoconversion model for full spectral programming and multiplexing of optogenetic systems
Source: Mol Syst Biol. 2017 Apr 24;13(4):926. doi: 10.15252/msb.20167456 (PMC5408778; doi:10.15252/msb.20167456)
Supplement: Supplementary file 11 — Dataset EV3 [file MSB-13-926-s011.zip › dataset_ev3_led_data/led_calibration_data/EO_04/Jennie_c1/raw/23.IRR]

" File: 160129_calibrations\post-calibration\Jen
" RAD->  Wave:647.21nm  Pix:1050  Val:  0.000  Time:400ms  Avg:3  Sm:1  Sg:1  Tc:off  SNAP  Xt:1  Ch:1  Xtrig wnmcal >RAD-IS6.CAL
 180.00  0.0000E+000
 180.50  0.0000E+000
 181.00  0.0000E+000
 181.50  0.0000E+000
 182.00  0.0000E+000
 182.50  0.0000E+000
 183.00  0.0000E+000
 183.50  0.0000E+000
 184.00  0.0000E+000
 184.50  0.0000E+000
 185.00  0.0000E+000
 185.50  0.0000E+000
 186.00  0.0000E+000
 186.50  0.0000E+000
 187.00  0.0000E+000
 187.50  0.0000E+000
 188.00  0.0000E+000
 188.50  0.0000E+000
 189.00  0.0000E+000
 189.50  0.0000E+000
 190.00  0.0000E+000
 190.50  0.0000E+000
 191.00  0.0000E+000
 191.50  0.0000E+000
 192.00  0.0000E+000
 192.50  0.0000E+000
 193.00  0.0000E+000
 193.50  0.0000E+000
 194.00  0.0000E+000
 194.50  0.0000E+000
 195.00  0.0000E+000
 195.50  0.0000E+000
 196.00  0.0000E+000
 196.50  0.0000E+000
 197.00  0.0000E+000
 197.50  0.0000E+000
 198.00  0.0000E+000
 198.50  0.0000E+000
 199.00  0.0000E+000
 199.50  0.0000E+000
 200.00  0.0000E+000
 200.50  0.0000E+000
 201.00  0.0000E+000
 201.50  0.0000E+000
 202.00  0.0000E+000
 202.50  0.0000E+000
 203.00  0.0000E+000
 203.50  0.0000E+000
 204.00  0.0000E+000
 204.50  0.0000E+000
 205.00  0.0000E+000
 205.50  0.0000E+000
 206.00  0.0000E+000
 206.50  0.0000E+000
 207.00  0.0000E+000
 207.50  0.0000E+000
 208.00  0.0000E+000
 208.50  0.0000E+000
 209.00  0.0000E+000
 209.50  0.0000E+000
 210.00  0.0000E+000
 210.50  0.0000E+000
 211.00  0.0000E+000
 211.50  0.0000E+000
 212.00  0.0000E+000
 212.50  0.0000E+000
 213.00  0.0000E+000
 213.50  0.0000E+000
 214.00  0.0000E+000
 214.50  0.0000E+000
 215.00  0.0000E+000
 215.50  0.0000E+000
 216.00  0.0000E+000
 216.50  0.0000E+000
 217.00  0.0000E+000
 217.50  0.0000E+000
 218.00  0.0000E+000
 218.50  0.0000E+000
 219.00  0.0000E+000
 219.50  0.0000E+000
 220.00  0.0000E+000
 220.50  0.0000E+000
 221.00  0.0000E+000
 221.50  0.0000E+000
 222.00  0.0000E+000
 222.50  0.0000E+000
 223.00  0.0000E+000
 223.50  0.0000E+000
 224.00  0.0000E+000
 224.50  0.0000E+000
 225.00  0.0000E+000
 225.50  0.0000E+000
 226.00  0.0000E+000
 226.50  0.0000E+000
 227.00  0.0000E+000
 227.50  0.0000E+000
 228.00  0.0000E+000
 228.50  0.0000E+000
 229.00  0.0000E+000
 229.50  0.0000E+000
 230.00  0.0000E+000
 230.50  0.0000E+000
 231.00  0.0000E+000
 231.50  0.0000E+000
 232.00  0.0000E+000
 232.50  0.0000E+000
 233.00  0.0000E+000
 233.50  0.0000E+000
 234.00  0.0000E+000
 234.50  0.0000E+000
 235.00  0.0000E+000
 235.50  0.0000E+000
 236.00  0.0000E+000
 236.50  0.0000E+000
 237.00  0.0000E+000
 237.50  0.0000E+000
 238.00  0.0000E+000
 238.50  0.0000E+000
 239.00  0.0000E+000
 239.50  0.0000E+000
 240.00  0.0000E+000
 240.50  0.0000E+000
 241.00  0.0000E+000
 241.50  0.0000E+000
 242.00  0.0000E+000
 242.50  0.0000E+000
 243.00  0.0000E+000
 243.50  0.0000E+000
 244.00  0.0000E+000
 244.50  0.0000E+000
 245.00  0.0000E+000
 245.50  0.0000E+000
 246.00  0.0000E+000
 246.50  0.0000E+000
 247.00  0.0000E+000
 247.50  0.0000E+000
 248.00  0.0000E+000
 248.50  0.0000E+000
 249.00  0.0000E+000
 249.50  0.0000E+000
 250.00  0.0000E+000
 250.50  0.0000E+000
 251.00  0.0000E+000
 251.50  0.0000E+000
 252.00  0.0000E+000
 252.50  0.0000E+000
 253.00  0.0000E+000
 253.50  0.0000E+000
 254.00  0.0000E+000
 254.50  0.0000E+000
 255.00  0.0000E+000
 255.50  0.0000E+000
 256.00  0.0000E+000
 256.50  0.0000E+000
 257.00  0.0000E+000
 257.50  0.0000E+000
 258.00  0.0000E+000
 258.50  0.0000E+000
 259.00  0.0000E+000
 259.50  0.0000E+000
 260.00  0.0000E+000
 260.50  0.0000E+000
 261.00  0.0000E+000
 261.50  0.0000E+000
 262.00  0.0000E+000
 262.50  0.0000E+000
 263.00  0.0000E+000
 263.50  0.0000E+000
 264.00  0.0000E+000
 264.50  0.0000E+000
 265.00  0.0000E+000
 265.50  0.0000E+000
 266.00  0.0000E+000
 266.50  0.0000E+000
 267.00  0.0000E+000
 267.50  0.0000E+000
 268.00  0.0000E+000
 268.50  0.0000E+000
 269.00  0.0000E+000
 269.50  0.0000E+000
 270.00  0.0000E+000
 270.50  0.0000E+000
 271.00  0.0000E+000
 271.50  0.0000E+000
 272.00  0.0000E+000
 272.50  0.0000E+000
 273.00  0.0000E+000
 273.50  0.0000E+000
 274.00  0.0000E+000
 274.50  0.0000E+000
 275.00  0.0000E+000
 275.50  0.0000E+000
 276.00  0.0000E+000
 276.50  0.0000E+000
 277.00  0.0000E+000
 277.50  0.0000E+000
 278.00  0.0000E+000
 278.50  0.0000E+000
 279.00  0.0000E+000
 279.50  0.0000E+000
 280.00  0.0000E+000
 280.50  0.0000E+000
 281.00  0.0000E+000
 281.50  0.0000E+000
 282.00  0.0000E+000
 282.50  0.0000E+000
 283.00  0.0000E+000
 283.50  0.0000E+000
 284.00  0.0000E+000
 284.50  0.0000E+000
 285.00  0.0000E+000
 285.50  0.0000E+000
 286.00  0.0000E+000
 286.50  0.0000E+000
 287.00  0.0000E+000
 287.50  0.0000E+000
 288.00  0.0000E+000
 288.50  0.0000E+000
 289.00  0.0000E+000
 289.50  0.0000E+000
 290.00  0.0000E+000
 290.50  0.0000E+000
 291.00  0.0000E+000
 291.50  0.0000E+000
 292.00  0.0000E+000
 292.50  0.0000E+000
 293.00  0.0000E+000
 293.50  0.0000E+000
 294.00  0.0000E+000
 294.50  0.0000E+000
 295.00  0.0000E+000
 295.50  0.0000E+000
 296.00  0.0000E+000
 296.50  0.0000E+000
 297.00  0.0000E+000
 297.50  0.0000E+000
 298.00  0.0000E+000
 298.50  0.0000E+000
 299.00  0.0000E+000
 299.50  0.0000E+000
 300.00  0.0000E+000
 300.50  0.0000E+000
 301.00  0.0000E+000
 301.50  0.0000E+000
 302.00  0.0000E+000
 302.50  0.0000E+000
 303.00  0.0000E+000
 303.50  0.0000E+000
 304.00  0.0000E+000
 304.50  0.0000E+000
 305.00  0.0000E+000
 305.50  0.0000E+000
 306.00  0.0000E+000
 306.50  0.0000E+000
 307.00  0.0000E+000
 307.50  0.0000E+000
 308.00  0.0000E+000
 308.50  0.0000E+000
 309.00  0.0000E+000
 309.50  0.0000E+000
 310.00  0.0000E+000
 310.50  0.0000E+000
 311.00  0.0000E+000
 311.50  0.0000E+000
 312.00  0.0000E+000
 312.50  0.0000E+000
 313.00  0.0000E+000
 313.50  0.0000E+000
 314.00  0.0000E+000
 314.50  0.0000E+000
 315.00  0.0000E+000
 315.50  0.0000E+000
 316.00  0.0000E+000
 316.50  0.0000E+000
 317.00  0.0000E+000
 317.50  0.0000E+000
 318.00  0.0000E+000
 318.50  0.0000E+000
 319.00  0.0000E+000
 319.50  0.0000E+000
 320.00  0.0000E+000
 320.50  0.0000E+000
 321.00  0.0000E+000
 321.50  0.0000E+000
 322.00  0.0000E+000
 322.50  0.0000E+000
 323.00  0.0000E+000
 323.50  0.0000E+000
 324.00  0.0000E+000
 324.50  0.0000E+000
 325.00  0.0000E+000
 325.50  0.0000E+000
 326.00  0.0000E+000
 326.50  0.0000E+000
 327.00  0.0000E+000
 327.50  0.0000E+000
 328.00  0.0000E+000
 328.50  0.0000E+000
 329.00  0.0000E+000
 329.50  0.0000E+000
 330.00  0.0000E+000
 330.50  0.0000E+000
 331.00  0.0000E+000
 331.50  0.0000E+000
 332.00  0.0000E+000
 332.50  0.0000E+000
 333.00  0.0000E+000
 333.50  0.0000E+000
 334.00  0.0000E+000
 334.50  0.0000E+000
 335.00  0.0000E+000
 335.50  0.0000E+000
 336.00  0.0000E+000
 336.50  0.0000E+000
 337.00  0.0000E+000
 337.50  0.0000E+000
 338.00  0.0000E+000
 338.50  0.0000E+000
 339.00  0.0000E+000
 339.50  0.0000E+000
 340.00  0.0000E+000
 340.50  0.0000E+000
 341.00  0.0000E+000
 341.50  0.0000E+000
 342.00  0.0000E+000
 342.50  0.0000E+000
 343.00  0.0000E+000
 343.50  0.0000E+000
 344.00  0.0000E+000
 344.50  0.0000E+000
 345.00  0.0000E+000
 345.50  0.0000E+000
 346.00  0.0000E+000
 346.50  0.0000E+000
 347.00  0.0000E+000
 347.50  0.0000E+000
 348.00  0.0000E+000
 348.50  0.0000E+000
 349.00  0.0000E+000
 349.50  0.0000E+000
 350.00  0.0000E+000
 350.50  0.0000E+000
 351.00  0.0000E+000
 351.50  0.0000E+000
 352.00  0.0000E+000
 352.50  0.0000E+000
 353.00  0.0000E+000
 353.50  0.0000E+000
 354.00  0.0000E+000
 354.50  0.0000E+000
 355.00  0.0000E+000
 355.50  0.0000E+000
 356.00  0.0000E+000
 356.50  0.0000E+000
 357.00  0.0000E+000
 357.50  0.0000E+000
 358.00  0.0000E+000
 358.50  0.0000E+000
 359.00  0.0000E+000
 359.50  2.8777E-009
 360.00  3.0636E-008
 360.50  2.2664E-008
 361.00  2.0404E-009
 361.50  0.0000E+000
 362.00  0.0000E+000
 362.50  0.0000E+000
 363.00  0.0000E+000
 363.50  0.0000E+000
 364.00  0.0000E+000
 364.50  0.0000E+000
 365.00  0.0000E+000
 365.50  0.0000E+000
 366.00  2.8061E-010
 366.50  2.1182E-008
 367.00  6.4561E-008
 367.50  6.3640E-008
 368.00  4.9287E-008
 368.50  2.0207E-008
 369.00  2.7424E-009
 369.50  0.0000E+000
 370.00  3.7061E-008
 370.50  6.9049E-008
 371.00  9.0979E-008
 371.50  1.4676E-007
 372.00  1.5296E-007
 372.50  1.4674E-007
 373.00  1.7118E-007
 373.50  1.6064E-007
 374.00  1.3923E-007
 374.50  7.4538E-008
 375.00  1.7829E-008
 375.50  0.0000E+000
 376.00  0.0000E+000
 376.50  0.0000E+000
 377.00  0.0000E+000
 377.50  0.0000E+000
 378.00  0.0000E+000
 378.50  0.0000E+000
 379.00  6.1410E-009
 379.50  5.1976E-008
 380.00  7.2366E-008
 380.50  1.1447E-007
 381.00  1.6038E-007
 381.50  1.9495E-007
 382.00  2.3052E-007
 382.50  2.6729E-007
 383.00  2.9547E-007
 383.50  3.4558E-007
 384.00  3.5788E-007
 384.50  3.6340E-007
 385.00  3.3953E-007
 385.50  2.8192E-007
 386.00  2.6635E-007
 386.50  2.4651E-007
 387.00  2.3800E-007
 387.50  2.0412E-007
 388.00  1.6987E-007
 388.50  1.2662E-007
 389.00  1.1520E-007
 389.50  1.0399E-007
 390.00  9.4633E-008
 390.50  7.1972E-008
 391.00  3.1218E-008
 391.50  0.0000E+000
 392.00  0.0000E+000
 392.50  0.0000E+000
 393.00  0.0000E+000
 393.50  0.0000E+000
 394.00  0.0000E+000
 394.50  0.0000E+000
 395.00  0.0000E+000
 395.50  0.0000E+000
 396.00  0.0000E+000
 396.50  1.1176E-009
 397.00  7.7270E-009
 397.50  1.4886E-008
 398.00  3.3651E-008
 398.50  6.9409E-008
 399.00  5.0090E-008
 399.50  6.4471E-008
 400.00  9.8020E-008
 400.50  1.0248E-007
 401.00  9.5778E-008
 401.50  1.0100E-007
 402.00  1.1333E-007
 402.50  1.2907E-007
 403.00  1.5002E-007
 403.50  1.5519E-007
 404.00  1.6700E-007
 404.50  1.5550E-007
 405.00  1.4732E-007
 405.50  1.6013E-007
 406.00  1.8977E-007
 406.50  2.2740E-007
 407.00  2.3602E-007
 407.50  2.0544E-007
 408.00  1.6758E-007
 408.50  7.0399E-008
 409.00  1.0098E-008
 409.50  0.0000E+000
 410.00  0.0000E+000
 410.50  0.0000E+000
 411.00  0.0000E+000
 411.50  0.0000E+000
 412.00  0.0000E+000
 412.50  0.0000E+000
 413.00  0.0000E+000
 413.50  0.0000E+000
 414.00  5.8649E-010
 414.50  1.2396E-008
 415.00  3.3285E-008
 415.50  3.5489E-008
 416.00  4.3131E-008
 416.50  4.6083E-008
 417.00  8.0883E-009
 417.50  5.4028E-011
 418.00  2.6676E-011
 418.50  5.1859E-009
 419.00  3.8144E-008
 419.50  7.3185E-008
 420.00  1.1191E-007
 420.50  1.3861E-007
 421.00  1.3320E-007
 421.50  1.3259E-007
 422.00  1.3555E-007
 422.50  1.3884E-007
 423.00  1.6225E-007
 423.50  1.9818E-007
 424.00  2.1969E-007
 424.50  2.2208E-007
 425.00  2.1859E-007
 425.50  2.0271E-007
 426.00  2.1517E-007
 426.50  2.2980E-007
 427.00  3.2642E-007
 427.50  4.1692E-007
 428.00  4.1887E-007
 428.50  4.3674E-007
 429.00  4.3255E-007
 429.50  3.4933E-007
 430.00  3.0744E-007
 430.50  2.5792E-007
 431.00  1.7199E-007
 431.50  5.4566E-008
 432.00  1.9773E-008
 432.50  0.0000E+000
 433.00  0.0000E+000
 433.50  0.0000E+000
 434.00  0.0000E+000
 434.50  0.0000E+000
 435.00  0.0000E+000
 435.50  0.0000E+000
 436.00  0.0000E+000
 436.50  0.0000E+000
 437.00  0.0000E+000
 437.50  0.0000E+000
 438.00  1.9434E-008
 438.50  9.1580E-008
 439.00  1.4761E-007
 439.50  1.3452E-007
 440.00  9.9136E-008
 440.50  5.3626E-008
 441.00  0.0000E+000
 441.50  0.0000E+000
 442.00  0.0000E+000
 442.50  0.0000E+000
 443.00  0.0000E+000
 443.50  0.0000E+000
 444.00  0.0000E+000
 444.50  0.0000E+000
 445.00  0.0000E+000
 445.50  0.0000E+000
 446.00  0.0000E+000
 446.50  0.0000E+000
 447.00  0.0000E+000
 447.50  0.0000E+000
 448.00  0.0000E+000
 448.50  0.0000E+000
 449.00  0.0000E+000
 449.50  5.3568E-009
 450.00  1.1418E-008
 450.50  2.1902E-008
 451.00  4.1723E-008
 451.50  6.4810E-008
 452.00  8.4993E-008
 452.50  1.0747E-007
 453.00  1.3269E-007
 453.50  1.4360E-007
 454.00  1.8217E-007
 454.50  1.7980E-007
 455.00  1.5030E-007
 455.50  1.1221E-007
 456.00  8.1213E-008
 456.50  3.5112E-008
 457.00  2.9916E-008
 457.50  4.3867E-008
 458.00  5.4486E-008
 458.50  7.2706E-008
 459.00  1.2072E-007
 459.50  1.6313E-007
 460.00  1.6183E-007
 460.50  1.5608E-007
 461.00  1.3537E-007
 461.50  1.0795E-007
 462.00  8.8464E-008
 462.50  7.2432E-008
 463.00  5.1453E-008
 463.50  1.0462E-008
 464.00  8.6918E-011
 464.50  0.0000E+000
 465.00  0.0000E+000
 465.50  0.0000E+000
 466.00  0.0000E+000
 466.50  0.0000E+000
 467.00  0.0000E+000
 467.50  0.0000E+000
 468.00  0.0000E+000
 468.50  2.1387E-008
 469.00  9.8145E-008
 469.50  1.2160E-007
 470.00  1.2357E-007
 470.50  1.5204E-007
 471.00  1.5312E-007
 471.50  1.2647E-007
 472.00  1.2371E-007
 472.50  1.0206E-007
 473.00  4.8752E-008
 473.50  2.6922E-008
 474.00  1.0345E-008
 474.50  0.0000E+000
 475.00  0.0000E+000
 475.50  0.0000E+000
 476.00  5.5999E-009
 476.50  1.1088E-008
 477.00  7.4380E-009
 477.50  1.3237E-008
 478.00  3.3273E-008
 478.50  4.2525E-008
 479.00  2.5589E-008
 479.50  2.0021E-008
 480.00  1.6897E-008
 480.50  0.0000E+000
 481.00  3.3430E-009
 481.50  9.4827E-009
 482.00  3.7480E-009
 482.50  0.0000E+000
 483.00  0.0000E+000
 483.50  0.0000E+000
 484.00  0.0000E+000
 484.50  9.1048E-010
 485.00  9.2412E-009
 485.50  2.9991E-008
 486.00  4.5721E-008
 486.50  4.9675E-008
 487.00  5.8727E-008
 487.50  6.6952E-008
 488.00  6.8051E-008
 488.50  7.5288E-008
 489.00  6.5531E-008
 489.50  5.2389E-008
 490.00  3.0901E-008
 490.50  1.4811E-008
 491.00  2.6135E-008
 491.50  4.9673E-008
 492.00  8.1236E-008
 492.50  1.0940E-007
 493.00  1.0366E-007
 493.50  6.1092E-008
 494.00  3.0823E-008
 494.50  4.8918E-009
 495.00  0.0000E+000
 495.50  0.0000E+000
 496.00  0.0000E+000
 496.50  0.0000E+000
 497.00  0.0000E+000
 497.50  0.0000E+000
 498.00  8.2630E-009
 498.50  2.7365E-009
 499.00  1.2685E-008
 499.50  1.9448E-008
 500.00  4.3042E-009
 500.50  0.0000E+000
 501.00  0.0000E+000
 501.50  0.0000E+000
 502.00  7.4495E-009
 502.50  1.7895E-008
 503.00  2.6360E-008
 503.50  4.4117E-008
 504.00  5.6016E-008
 504.50  5.6811E-008
 505.00  7.4709E-008
 505.50  7.8025E-008
 506.00  7.5882E-008
 506.50  5.8377E-008
 507.00  4.6823E-008
 507.50  4.0663E-008
 508.00  2.5313E-008
 508.50  2.3573E-009
 509.00  0.0000E+000
 509.50  1.0093E-008
 510.00  1.1009E-008
 510.50  1.0860E-009
 511.00  4.6416E-009
 511.50  3.1133E-009
 512.00  0.0000E+000
 512.50  0.0000E+000
 513.00  0.0000E+000
 513.50  0.0000E+000
 514.00  0.0000E+000
 514.50  0.0000E+000
 515.00  3.3557E-009
 515.50  2.7977E-008
 516.00  4.6049E-008
 516.50  7.0850E-008
 517.00  1.0162E-007
 517.50  1.4040E-007
 518.00  1.7914E-007
 518.50  2.5404E-007
 519.00  2.7000E-007
 519.50  3.1093E-007
 520.00  3.0658E-007
 520.50  2.9364E-007
 521.00  2.3330E-007
 521.50  1.9929E-007
 522.00  1.2571E-007
 522.50  6.7202E-008
 523.00  2.4025E-008
 523.50  2.9826E-009
 524.00  0.0000E+000
 524.50  1.4366E-008
 525.00  5.5356E-008
 525.50  7.7112E-008
 526.00  1.1804E-007
 526.50  1.6016E-007
 527.00  1.7668E-007
 527.50  1.7879E-007
 528.00  1.5239E-007
 528.50  1.1070E-007
 529.00  7.0345E-008
 529.50  1.9294E-008
 530.00  1.8374E-008
 530.50  4.8020E-008
 531.00  7.5113E-008
 531.50  9.0817E-008
 532.00  1.1749E-007
 532.50  1.1448E-007
 533.00  1.0193E-007
 533.50  1.1700E-007
 534.00  1.4266E-007
 534.50  1.4685E-007
 535.00  1.6086E-007
 535.50  1.5297E-007
 536.00  1.1915E-007
 536.50  8.7120E-008
 537.00  9.6530E-008
 537.50  9.7859E-008
 538.00  8.5267E-008
 538.50  2.8757E-008
 539.00  0.0000E+000
 539.50  0.0000E+000
 540.00  0.0000E+000
 540.50  0.0000E+000
 541.00  0.0000E+000
 541.50  0.0000E+000
 542.00  0.0000E+000
 542.50  0.0000E+000
 543.00  0.0000E+000
 543.50  0.0000E+000
 544.00  0.0000E+000
 544.50  2.5644E-008
 545.00  7.1806E-008
 545.50  1.0034E-007
 546.00  1.3629E-007
 546.50  1.4383E-007
 547.00  1.4311E-007
 547.50  1.3081E-007
 548.00  7.7544E-008
 548.50  3.5424E-008
 549.00  1.0516E-008
 549.50  0.0000E+000
 550.00  0.0000E+000
 550.50  1.6191E-008
 551.00  4.6037E-009
 551.50  0.0000E+000
 552.00  0.0000E+000
 552.50  0.0000E+000
 553.00  0.0000E+000
 553.50  0.0000E+000
 554.00  0.0000E+000
 554.50  0.0000E+000
 555.00  0.0000E+000
 555.50  2.2186E-008
 556.00  8.3793E-008
 556.50  1.3918E-007
 557.00  1.4577E-007
 557.50  1.9319E-007
 558.00  1.7999E-007
 558.50  1.6155E-007
 559.00  1.6748E-007
 559.50  1.4928E-007
 560.00  1.0636E-007
 560.50  7.0620E-008
 561.00  2.2999E-008
 561.50  0.0000E+000
 562.00  0.0000E+000
 562.50  0.0000E+000
 563.00  0.0000E+000
 563.50  0.0000E+000
 564.00  0.0000E+000
 564.50  5.1039E-009
 565.00  3.3528E-008
 565.50  6.8955E-008
 566.00  9.8507E-008
 566.50  9.1166E-008
 567.00  7.7814E-008
 567.50  6.6751E-008
 568.00  6.3127E-008
 568.50  4.3895E-008
 569.00  9.6473E-008
 569.50  1.9012E-007
 570.00  2.3110E-007
 570.50  2.7360E-007
 571.00  3.5603E-007
 571.50  3.7365E-007
 572.00  3.2437E-007
 572.50  2.9247E-007
 573.00  2.7237E-007
 573.50  2.0128E-007
 574.00  1.6306E-007
 574.50  1.4297E-007
 575.00  1.0578E-007
 575.50  6.5120E-008
 576.00  3.9918E-008
 576.50  3.6535E-008
 577.00  5.4680E-008
 577.50  5.8764E-008
 578.00  7.9820E-008
 578.50  1.1327E-007
 579.00  8.6646E-008
 579.50  4.9052E-008
 580.00  1.1951E-008
 580.50  3.7981E-010
 581.00  0.0000E+000
 581.50  0.0000E+000
 582.00  0.0000E+000
 582.50  0.0000E+000
 583.00  0.0000E+000
 583.50  0.0000E+000
 584.00  0.0000E+000
 584.50  0.0000E+000
 585.00  0.0000E+000
 585.50  0.0000E+000
 586.00  0.0000E+000
 586.50  0.0000E+000
 587.00  0.0000E+000
 587.50  0.0000E+000
 588.00  0.0000E+000
 588.50  0.0000E+000
 589.00  0.0000E+000
 589.50  0.0000E+000
 590.00  0.0000E+000
 590.50  0.0000E+000
 591.00  0.0000E+000
 591.50  0.0000E+000
 592.00  0.0000E+000
 592.50  0.0000E+000
 593.00  0.0000E+000
 593.50  0.0000E+000
 594.00  0.0000E+000
 594.50  0.0000E+000
 595.00  0.0000E+000
 595.50  0.0000E+000
 596.00  7.0277E-008
 596.50  1.6642E-007
 597.00  1.6912E-007
 597.50  1.0624E-007
 598.00  3.7428E-008
 598.50  1.4755E-009
 599.00  0.0000E+000
 599.50  0.0000E+000
 600.00  0.0000E+000
 600.50  9.6870E-009
 601.00  2.2424E-008
 601.50  9.6358E-009
 602.00  3.8294E-008
 602.50  7.3631E-008
 603.00  4.9332E-008
 603.50  1.1334E-007
 604.00  1.2851E-007
 604.50  8.5407E-008
 605.00  6.3177E-008
 605.50  1.7471E-007
 606.00  3.0699E-007
 606.50  3.7014E-007
 607.00  5.1789E-007
 607.50  5.6655E-007
 608.00  4.6545E-007
 608.50  4.6864E-007
 609.00  4.7214E-007
 609.50  3.3756E-007
 610.00  2.7091E-007
 610.50  1.2690E-007
 611.00  2.6365E-009
 611.50  0.0000E+000
 612.00  0.0000E+000
 612.50  0.0000E+000
 613.00  4.9173E-008
 613.50  2.2447E-007
 614.00  3.0458E-007
 614.50  2.6222E-007
 615.00  2.3331E-007
 615.50  8.9368E-008
 616.00  6.4654E-009
 616.50  0.0000E+000
 617.00  0.0000E+000
 617.50  0.0000E+000
 618.00  0.0000E+000
 618.50  1.0141E-008
 619.00  7.9607E-008
 619.50  1.5088E-007
 620.00  1.9318E-007
 620.50  2.2352E-007
 621.00  1.7747E-007
 621.50  1.3283E-007
 622.00  1.2329E-007
 622.50  1.0403E-007
 623.00  6.4360E-008
 623.50  9.4623E-008
 624.00  4.3545E-008
 624.50  5.2319E-008
 625.00  1.0657E-008
 625.50  6.7199E-008
 626.00  1.6181E-007
 626.50  2.4187E-007
 627.00  2.9790E-007
 627.50  2.6507E-007
 628.00  1.1135E-007
 628.50  1.4250E-008
 629.00  0.0000E+000
 629.50  1.6974E-007
 630.00  2.5946E-007
 630.50  3.8763E-007
 631.00  3.9464E-007
 631.50  3.2855E-007
 632.00  2.2427E-007
 632.50  1.9471E-007
 633.00  2.0913E-007
 633.50  2.6377E-007
 634.00  2.6408E-007
 634.50  3.1677E-007
 635.00  4.1488E-007
 635.50  4.1619E-007
 636.00  4.1982E-007
 636.50  3.8606E-007
 637.00  2.6637E-007
 637.50  8.1886E-008
 638.00  2.6424E-008
 638.50  0.0000E+000
 639.00  0.0000E+000
 639.50  3.5982E-008
 640.00  1.3685E-007
 640.50  2.8756E-007
 641.00  4.0525E-007
 641.50  4.8969E-007
 642.00  5.5313E-007
 642.50  5.3426E-007
 643.00  4.3114E-007
 643.50  3.3372E-007
 644.00  2.8932E-007
 644.50  2.0195E-007
 645.00  1.6833E-007
 645.50  1.8329E-007
 646.00  1.8445E-007
 646.50  2.1826E-007
 647.00  3.5240E-007
 647.50  5.3078E-007
 648.00  7.1994E-007
 648.50  7.6598E-007
 649.00  8.3643E-007
 649.50  8.3395E-007
 650.00  8.0106E-007
 650.50  5.8981E-007
 651.00  5.1509E-007
 651.50  2.9935E-007
 652.00  9.5208E-008
 652.50  0.0000E+000
 653.00  0.0000E+000
 653.50  0.0000E+000
 654.00  0.0000E+000
 654.50  0.0000E+000
 655.00  0.0000E+000
 655.50  0.0000E+000
 656.00  0.0000E+000
 656.50  0.0000E+000
 657.00  0.0000E+000
 657.50  0.0000E+000
 658.00  2.1745E-008
 658.50  1.6598E-007
 659.00  2.7031E-007
 659.50  1.9128E-007
 660.00  3.5565E-008
 660.50  0.0000E+000
 661.00  0.0000E+000
 661.50  0.0000E+000
 662.00  0.0000E+000
 662.50  0.0000E+000
 663.00  0.0000E+000
 663.50  0.0000E+000
 664.00  0.0000E+000
 664.50  0.0000E+000
 665.00  0.0000E+000
 665.50  0.0000E+000
 666.00  0.0000E+000
 666.50  0.0000E+000
 667.00  0.0000E+000
 667.50  0.0000E+000
 668.00  0.0000E+000
 668.50  0.0000E+000
 669.00  4.6767E-008
 669.50  8.7892E-008
 670.00  2.1292E-007
 670.50  3.1454E-007
 671.00  5.5027E-007
 671.50  6.3314E-007
 672.00  6.6352E-007
 672.50  6.0786E-007
 673.00  5.0503E-007
 673.50  4.1528E-007
 674.00  4.2443E-007
 674.50  6.3583E-007
 675.00  8.7952E-007
 675.50  9.7517E-007
 676.00  9.8154E-007
 676.50  8.8107E-007
 677.00  5.5059E-007
 677.50  3.4332E-007
 678.00  2.4205E-007
 678.50  3.1390E-007
 679.00  4.1432E-007
 679.50  4.7302E-007
 680.00  4.9208E-007
 680.50  4.8577E-007
 681.00  3.4054E-007
 681.50  1.2166E-007
 682.00  1.3956E-008
 682.50  0.0000E+000
 683.00  0.0000E+000
 683.50  0.0000E+000
 684.00  0.0000E+000
 684.50  6.2455E-009
 685.00  1.0319E-010
 685.50  0.0000E+000
 686.00  0.0000E+000
 686.50  0.0000E+000
 687.00  0.0000E+000
 687.50  0.0000E+000
 688.00  0.0000E+000
 688.50  0.0000E+000
 689.00  0.0000E+000
 689.50  0.0000E+000
 690.00  0.0000E+000
 690.50  0.0000E+000
 691.00  0.0000E+000
 691.50  0.0000E+000
 692.00  0.0000E+000
 692.50  0.0000E+000
 693.00  0.0000E+000
 693.50  0.0000E+000
 694.00  0.0000E+000
 694.50  0.0000E+000
 695.00  0.0000E+000
 695.50  0.0000E+000
 696.00  0.0000E+000
 696.50  0.0000E+000
 697.00  0.0000E+000
 697.50  3.7659E-008
 698.00  2.0945E-007
 698.50  3.6212E-007
 699.00  5.5588E-007
 699.50  6.6578E-007
 700.00  7.0690E-007
 700.50  6.6930E-007
 701.00  6.1993E-007
 701.50  5.5058E-007
 702.00  5.5998E-007
 702.50  6.2875E-007
 703.00  7.2886E-007
 703.50  6.3422E-007
 704.00  4.7584E-007
 704.50  3.9621E-007
 705.00  2.4386E-007
 705.50  1.4587E-007
 706.00  3.2309E-007
 706.50  4.3312E-007
 707.00  4.6026E-007
 707.50  5.0078E-007
 708.00  5.1301E-007
 708.50  5.1835E-007
 709.00  5.7662E-007
 709.50  6.2049E-007
 710.00  7.2787E-007
 710.50  8.4610E-007
 711.00  8.9067E-007
 711.50  8.5600E-007
 712.00  8.0583E-007
 712.50  6.7694E-007
 713.00  4.5279E-007
 713.50  2.0296E-007
 714.00  7.2524E-008
 714.50  5.2838E-009
 715.00  5.2208E-008
 715.50  0.0000E+000
 716.00  0.0000E+000
 716.50  0.0000E+000
 717.00  0.0000E+000
 717.50  0.0000E+000
 718.00  0.0000E+000
 718.50  0.0000E+000
 719.00  0.0000E+000
 719.50  0.0000E+000
 720.00  0.0000E+000
 720.50  0.0000E+000
 721.00  0.0000E+000
 721.50  0.0000E+000
 722.00  0.0000E+000
 722.50  0.0000E+000
 723.00  0.0000E+000
 723.50  1.0199E-008
 724.00  2.2312E-007
 724.50  5.2923E-007
 725.00  6.3805E-007
 725.50  4.1925E-007
 726.00  1.5847E-007
 726.50  6.8406E-009
 727.00  0.0000E+000
 727.50  0.0000E+000
 728.00  0.0000E+000
 728.50  0.0000E+000
 729.00  0.0000E+000
 729.50  0.0000E+000
 730.00  0.0000E+000
 730.50  0.0000E+000
 731.00  0.0000E+000
 731.50  0.0000E+000
 732.00  0.0000E+000
 732.50  0.0000E+000
 733.00  0.0000E+000
 733.50  0.0000E+000
 734.00  0.0000E+000
 734.50  0.0000E+000
 735.00  0.0000E+000
 735.50  0.0000E+000
 736.00  0.0000E+000
 736.50  0.0000E+000
 737.00  0.0000E+000
 737.50  0.0000E+000
 738.00  0.0000E+000
 738.50  0.0000E+000
 739.00  0.0000E+000
 739.50  0.0000E+000
 740.00  0.0000E+000
 740.50  0.0000E+000
 741.00  0.0000E+000
 741.50  0.0000E+000
 742.00  0.0000E+000
 742.50  0.0000E+000
 743.00  3.1218E-009
 743.50  1.4690E-007
 744.00  3.4589E-007
 744.50  2.0990E-007
 745.00  3.1487E-008
 745.50  0.0000E+000
 746.00  0.0000E+000
 746.50  0.0000E+000
 747.00  0.0000E+000
 747.50  0.0000E+000
 748.00  0.0000E+000
 748.50  0.0000E+000
 749.00  0.0000E+000
 749.50  0.0000E+000
 750.00  0.0000E+000
 750.50  0.0000E+000
 751.00  0.0000E+000
 751.50  0.0000E+000
 752.00  0.0000E+000
 752.50  0.0000E+000
 753.00  6.4986E-008
 753.50  1.5522E-007
 754.00  4.3264E-008
 754.50  0.0000E+000
 755.00  0.0000E+000
 755.50  0.0000E+000
 756.00  0.0000E+000
 756.50  0.0000E+000
 757.00  0.0000E+000
 757.50  0.0000E+000
 758.00  0.0000E+000
 758.50  0.0000E+000
 759.00  0.0000E+000
 759.50  0.0000E+000
 760.00  0.0000E+000
 760.50  0.0000E+000
 761.00  0.0000E+000
 761.50  0.0000E+000
 762.00  0.0000E+000
 762.50  0.0000E+000
 763.00  0.0000E+000
 763.50  0.0000E+000
 764.00  0.0000E+000
 764.50  0.0000E+000
 765.00  0.0000E+000
 765.50  0.0000E+000
 766.00  8.0005E-009
 766.50  4.6187E-008
 767.00  2.6126E-008
 767.50  1.4788E-007
 768.00  1.5683E-007
 768.50  1.1983E-008
 769.00  1.8475E-007
 769.50  7.3120E-007
 770.00  9.3599E-007
 770.50  9.8194E-007
 771.00  1.2179E-006
 771.50  1.4871E-006
 772.00  1.3870E-006
 772.50  1.5884E-006
 773.00  1.5492E-006
 773.50  1.3168E-006
 774.00  9.9871E-007
 774.50  8.8214E-007
 775.00  8.6442E-007
 775.50  8.3548E-007
 776.00  7.3759E-007
 776.50  6.4854E-007
 777.00  6.0070E-007
 777.50  6.7093E-007
 778.00  8.8626E-007
 778.50  1.0733E-006
 779.00  1.1491E-006
 779.50  1.4436E-006
 780.00  1.7800E-006
 780.50  1.8001E-006
 781.00  1.7395E-006
 781.50  1.4350E-006
 782.00  8.2819E-007
 782.50  9.4325E-008
 783.00  0.0000E+000
 783.50  0.0000E+000
 784.00  1.5656E-008
 784.50  1.9493E-007
 785.00  5.4670E-007
 785.50  6.4829E-007
 786.00  8.0164E-007
 786.50  8.9985E-007
 787.00  9.8243E-007
 787.50  1.1163E-006
 788.00  1.1617E-006
 788.50  1.0312E-006
 789.00  8.6485E-007
 789.50  6.6442E-007
 790.00  5.1465E-007
 790.50  5.5895E-007
 791.00  4.7725E-007
 791.50  3.4245E-007
 792.00  3.9113E-007
 792.50  5.2360E-007
 793.00  6.5782E-007
 793.50  1.0072E-006
 794.00  1.2338E-006
 794.50  1.5131E-006
 795.00  1.6874E-006
 795.50  1.6433E-006
 796.00  1.5858E-006
 796.50  1.5450E-006
 797.00  1.3905E-006
 797.50  1.2202E-006
 798.00  1.0566E-006
 798.50  1.0602E-006
 799.00  1.0603E-006
 799.50  8.8547E-007
 800.00  7.0790E-007
 800.50  6.0786E-007
 801.00  3.5217E-007
 801.50  1.3731E-007
 802.00  1.0757E-007
 802.50  2.1917E-007
 803.00  2.5893E-007
 803.50  1.7429E-007
 804.00  0.0000E+000
 804.50  0.0000E+000
 805.00  0.0000E+000
 805.50  0.0000E+000
 806.00  0.0000E+000
 806.50  0.0000E+000
 807.00  0.0000E+000
 807.50  0.0000E+000
 808.00  0.0000E+000
 808.50  0.0000E+000
 809.00  0.0000E+000
 809.50  0.0000E+000
 810.00  0.0000E+000
 810.50  0.0000E+000
 811.00  0.0000E+000
 811.50  0.0000E+000
 812.00  0.0000E+000
 812.50  0.0000E+000
 813.00  0.0000E+000
 813.50  0.0000E+000
 814.00  0.0000E+000
 814.50  0.0000E+000
 815.00  0.0000E+000
 815.50  0.0000E+000
 816.00  0.0000E+000
 816.50  0.0000E+000
 817.00  0.0000E+000
 817.50  0.0000E+000
 818.00  0.0000E+000
 818.50  0.0000E+000
 819.00  0.0000E+000
 819.50  0.0000E+000
 820.00  0.0000E+000
 820.50  0.0000E+000
 821.00  0.0000E+000
 821.50  0.0000E+000
 822.00  0.0000E+000
 822.50  0.0000E+000
 823.00  0.0000E+000
 823.50  1.4475E-007
 824.00  1.0793E-006
 824.50  2.2246E-006
 825.00  2.7696E-006
 825.50  2.5961E-006
 826.00  2.4543E-006
 826.50  2.7399E-006
 827.00  2.9949E-006
 827.50  3.2135E-006
 828.00  3.4513E-006
 828.50  2.9466E-006
 829.00  2.1106E-006
 829.50  1.5748E-006
 830.00  1.0712E-006
 830.50  6.0277E-007
 831.00  4.3989E-007
 831.50  2.9530E-007
 832.00  2.0714E-009
 832.50  0.0000E+000
 833.00  0.0000E+000
 833.50  0.0000E+000
 834.00  0.0000E+000
 834.50  0.0000E+000
 835.00  0.0000E+000
 835.50  0.0000E+000
 836.00  0.0000E+000
 836.50  0.0000E+000
 837.00  0.0000E+000
 837.50  0.0000E+000
 838.00  0.0000E+000
 838.50  0.0000E+000
 839.00  0.0000E+000
 839.50  0.0000E+000
 840.00  0.0000E+000
 840.50  1.4065E-007
 841.00  3.5522E-007
 841.50  7.7885E-007
 842.00  1.0265E-006
 842.50  1.0387E-006
 843.00  8.9195E-007
 843.50  7.8743E-007
 844.00  6.7981E-007
 844.50  5.4320E-007
 845.00  2.3794E-007
 845.50  0.0000E+000
 846.00  0.0000E+000
 846.50  0.0000E+000
 847.00  0.0000E+000
 847.50  0.0000E+000
 848.00  0.0000E+000
 848.50  0.0000E+000
 849.00  7.2960E-008
 849.50  1.6768E-007
 850.00  6.9664E-007
 850.50  1.2224E-006
 851.00  1.3539E-006
 851.50  1.3041E-006
 852.00  1.2097E-006
 852.50  8.9091E-007
 853.00  3.2679E-007
 853.50  2.4222E-008
 854.00  0.0000E+000
 854.50  0.0000E+000
 855.00  0.0000E+000
 855.50  0.0000E+000
 856.00  0.0000E+000
 856.50  0.0000E+000
 857.00  0.0000E+000
 857.50  0.0000E+000
 858.00  0.0000E+000
 858.50  0.0000E+000
 859.00  1.7478E-007
 859.50  6.0939E-007
 860.00  9.1036E-007
 860.50  1.1028E-006
 861.00  1.3604E-006
 861.50  1.3843E-006
 862.00  1.3028E-006
 862.50  1.3992E-006
 863.00  1.1969E-006
 863.50  6.0299E-007
 864.00  2.6261E-007
 864.50  2.9798E-007
 865.00  7.0751E-007
 865.50  6.7077E-007
 866.00  1.1293E-006
 866.50  1.3710E-006
 867.00  1.4722E-006
 867.50  1.0688E-006
 868.00  1.8289E-006
 868.50  2.0551E-006
 869.00  1.8866E-006
 869.50  1.5908E-006
 870.00  9.7293E-007
 870.50  2.2500E-007
 871.00  0.0000E+000
 871.50  2.5972E-008
 872.00  2.3822E-008
 872.50  0.0000E+000
 873.00  0.0000E+000
 873.50  6.4348E-007
 874.00  1.1660E-006
 874.50  2.2560E-006
 875.00  3.8615E-006
 875.50  4.7586E-006
 876.00  4.6339E-006
 876.50  4.2309E-006
 877.00  3.7165E-006
 877.50  1.9524E-006
 878.00  1.5959E-006
 878.50  3.2479E-007
 879.00  0.0000E+000
 879.50  0.0000E+000
 880.00  3.4567E-009
 880.50  2.1622E-007
 881.00  9.5350E-007
 881.50  1.3560E-006
 882.00  2.2866E-006
 882.50  3.8743E-006
 883.00  4.2236E-006
 883.50  3.3743E-006
 884.00  2.3585E-006
 884.50  7.9764E-007
 885.00  0.0000E+000
 885.50  0.0000E+000
 886.00  0.0000E+000
 886.50  0.0000E+000
 887.00  0.0000E+000
 887.50  0.0000E+000
 888.00  0.0000E+000
 888.50  0.0000E+000
 889.00  0.0000E+000
 889.50  0.0000E+000
 890.00  0.0000E+000
 890.50  1.8160E-008
 891.00  6.6966E-007
 891.50  1.8499E-006
 892.00  2.5049E-006
 892.50  3.3173E-006
 893.00  3.3980E-006
 893.50  3.1001E-006
 894.00  3.2030E-006
 894.50  3.3896E-006
 895.00  3.2975E-006
 895.50  3.1950E-006
 896.00  2.6142E-006
 896.50  1.5261E-006
 897.00  4.3386E-007
 897.50  0.0000E+000
 898.00  0.0000E+000
 898.50  0.0000E+000
 899.00  0.0000E+000
 899.50  0.0000E+000
 900.00  0.0000E+000
 900.50  0.0000E+000
 901.00  3.4024E-007
 901.50  2.6036E-006
 902.00  4.3013E-006
 902.50  5.5205E-006
 903.00  5.8394E-006
 903.50  6.1084E-006
 904.00  6.3153E-006
 904.50  6.9225E-006
 905.00  6.2597E-006
 905.50  6.0975E-006
 906.00  5.9579E-006
 906.50  6.2682E-006
 907.00  7.0970E-006
 907.50  8.2865E-006
 908.00  9.0912E-006
 908.50  9.5031E-006
 909.00  9.9127E-006
 909.50  1.0259E-005
 910.00  1.1039E-005
 910.50  1.1998E-005
 911.00  1.2268E-005
 911.50  1.1666E-005
 912.00  1.1386E-005
 912.50  1.0458E-005
 913.00  9.5263E-006
 913.50  9.3878E-006
 914.00  9.8670E-006
 914.50  1.0108E-005
 915.00  1.1418E-005
 915.50  1.2128E-005
 916.00  1.2515E-005
 916.50  1.3145E-005
 917.00  1.4177E-005
 917.50  1.3565E-005
 918.00  1.3775E-005
 918.50  1.4054E-005
 919.00  1.4518E-005
 919.50  1.4312E-005
 920.00  1.4282E-005
 920.50  1.4547E-005
 921.00  1.4305E-005
 921.50  1.3467E-005
 922.00  1.2512E-005
 922.50  1.1958E-005
 923.00  1.1372E-005
 923.50  1.0979E-005
 924.00  1.1121E-005
 924.50  1.2194E-005
 925.00  1.3705E-005
 925.50  1.5305E-005
 926.00  1.6475E-005
 926.50  1.7027E-005
 927.00  1.7032E-005
 927.50  1.6981E-005
 928.00  1.7501E-005
 928.50  1.8598E-005
 929.00  2.0092E-005
 929.50  2.1204E-005
 930.00  2.2045E-005
 930.50  2.2430E-005
 931.00  2.2808E-005
 931.50  2.4065E-005
 932.00  2.5659E-005
 932.50  2.8472E-005
 933.00  3.0606E-005
 933.50  3.3120E-005
 934.00  3.3795E-005
 934.50  3.4178E-005
 935.00  3.3017E-005
 935.50  3.2362E-005
 936.00  3.1801E-005
 936.50  3.2388E-005
 937.00  3.3491E-005
 937.50  3.5207E-005
 938.00  3.7188E-005
 938.50  3.9096E-005
 939.00  4.0417E-005
 939.50  4.1485E-005
 940.00  4.1972E-005
 940.50  4.1819E-005
 941.00  4.2409E-005
 941.50  4.3413E-005
 942.00  4.5432E-005
 942.50  4.8072E-005
 943.00  5.0258E-005
 943.50  5.0915E-005
 944.00  5.2590E-005
 944.50  5.4076E-005
 945.00  5.4271E-005
 945.50  5.4857E-005
 946.00  5.7705E-005
 946.50  5.9154E-005
 947.00  6.0227E-005
 947.50  6.3537E-005
 948.00  6.6992E-005
 948.50  6.9642E-005
 949.00  7.2013E-005
 949.50  7.5382E-005
 950.00  8.0850E-005
 950.50  8.7264E-005
 951.00  9.1844E-005
 951.50  9.6170E-005
 952.00  9.8324E-005
 952.50  9.8515E-005
 953.00  9.8513E-005
 953.50  1.0024E-004
 954.00  1.0424E-004
 954.50  1.0934E-004
 955.00  1.1439E-004
 955.50  1.1954E-004
 956.00  1.2324E-004
 956.50  1.2491E-004
 957.00  1.2577E-004
 957.50  1.2592E-004
 958.00  1.2626E-004
 958.50  1.2775E-004
 959.00  1.2791E-004
 959.50  1.2902E-004
 960.00  1.2940E-004
 960.50  1.2944E-004
 961.00  1.2838E-004
 961.50  1.2904E-004
 962.00  1.2680E-004
 962.50  1.2553E-004
 963.00  1.2515E-004
 963.50  1.2501E-004
 964.00  1.2351E-004
 964.50  1.2083E-004
 965.00  1.1678E-004
 965.50  1.0993E-004
 966.00  1.0228E-004
 966.50  9.4334E-005
 967.00  8.8042E-005
 967.50  8.1029E-005
 968.00  7.3676E-005
 968.50  6.6975E-005
 969.00  6.2280E-005
 969.50  5.7927E-005
 970.00  5.3921E-005
 970.50  5.0152E-005
 971.00  4.6449E-005
 971.50  4.3390E-005
 972.00  4.1372E-005
 972.50  4.0225E-005
 973.00  4.0526E-005
 973.50  4.2529E-005
 974.00  4.5384E-005
 974.50  4.6793E-005
 975.00  4.7331E-005
 975.50  4.7983E-005
 976.00  4.6671E-005
 976.50  4.2927E-005
 977.00  4.1165E-005
 977.50  3.9408E-005
 978.00  3.6353E-005
 978.50  3.2802E-005
 979.00  3.0752E-005
 979.50  2.7212E-005
 980.00  2.5228E-005
 980.50  2.3420E-005
 981.00  2.2254E-005
 981.50  1.9295E-005
 982.00  1.7679E-005
 982.50  1.4804E-005
 983.00  1.0621E-005
 983.50  6.1039E-006
 984.00  3.8600E-006
 984.50  6.0770E-006
 985.00  8.2125E-006
 985.50  8.8459E-006
 986.00  8.9641E-006
 986.50  8.6013E-006
 987.00  3.2351E-006
 987.50  0.0000E+000
 988.00  8.3531E-007
 988.50  3.4139E-006
 989.00  8.3536E-006
 989.50  1.5859E-005
 990.00  2.1888E-005
 990.50  3.0311E-005
 991.00  3.9855E-005
 991.50  4.4515E-005
 992.00  4.9692E-005
 992.50  5.4314E-005
 993.00  5.0058E-005
 993.50  4.0800E-005
 994.00  3.6293E-005
 994.50  3.5580E-005
 995.00  2.6664E-005
 995.50  1.6876E-005
 996.00  1.3466E-005
 996.50  7.6320E-006
 997.00  1.2971E-006
 997.50  0.0000E+000
 998.00  0.0000E+000
 998.50  0.0000E+000
 999.00  0.0000E+000
 999.50  0.0000E+000
1000.00  0.0000E+000
1000.50  0.0000E+000
1001.00  0.0000E+000
1001.50  0.0000E+000
1002.00  0.0000E+000
1002.50  0.0000E+000
1003.00  0.0000E+000
1003.50  0.0000E+000
1004.00  0.0000E+000
1004.50  0.0000E+000
1005.00  0.0000E+000
1005.50  0.0000E+000
1006.00  0.0000E+000
1006.50  0.0000E+000
1007.00  0.0000E+000
1007.50  0.0000E+000
1008.00  0.0000E+000
1008.50  0.0000E+000
1009.00  0.0000E+000
1009.50  0.0000E+000
1010.00  0.0000E+000
1010.50  0.0000E+000
1011.00  0.0000E+000
1011.50  0.0000E+000
1012.00  0.0000E+000
1012.50  0.0000E+000
1013.00  0.0000E+000
1013.50  0.0000E+000
1014.00  0.0000E+000
1014.50  0.0000E+000
1015.00  0.0000E+000
1015.50  0.0000E+000
1016.00  0.0000E+000
1016.50  0.0000E+000
1017.00  0.0000E+000
1017.50  0.0000E+000
1018.00  0.0000E+000
1018.50  0.0000E+000
1019.00  0.0000E+000
1019.50  0.0000E+000
1020.00  0.0000E+000
1020.50  0.0000E+000
1021.00  0.0000E+000
1021.50  0.0000E+000
1022.00  0.0000E+000
1022.50  0.0000E+000
1023.00  0.0000E+000
1023.50  0.0000E+000
1024.00  0.0000E+000
1024.50  0.0000E+000
1025.00  0.0000E+000
1025.50  0.0000E+000
1026.00  0.0000E+000
1026.50  0.0000E+000
1027.00  0.0000E+000
1027.50  0.0000E+000
1028.00  0.0000E+000
1028.50  0.0000E+000
1029.00  0.0000E+000
1029.50  0.0000E+000
1030.00  0.0000E+000
1030.50  0.0000E+000
1031.00  0.0000E+000
1031.50  0.0000E+000
1032.00  0.0000E+000
1032.50  0.0000E+000
1033.00  0.0000E+000
1033.50  0.0000E+000
1034.00  0.0000E+000
1034.50  0.0000E+000
1035.00  0.0000E+000
1035.50  0.0000E+000
1036.00  0.0000E+000
1036.50  0.0000E+000
1037.00  0.0000E+000
1037.50  0.0000E+000
1038.00  0.0000E+000
1038.50  0.0000E+000
1039.00  0.0000E+000
1039.50  0.0000E+000
1040.00  0.0000E+000
1040.50  0.0000E+000
1041.00  0.0000E+000
1041.50  0.0000E+000
1042.00  0.0000E+000
1042.50  0.0000E+000
1043.00  0.0000E+000
1043.50  0.0000E+000
1044.00  0.0000E+000
1044.50  0.0000E+000
1045.00  0.0000E+000
1045.50  0.0000E+000
1046.00  0.0000E+000
1046.50  0.0000E+000
1047.00  0.0000E+000
1047.50  0.0000E+000
1048.00  0.0000E+000
1048.50  0.0000E+000
1049.00  0.0000E+000
1049.50  0.0000E+000
1050.00  0.0000E+000
1050.50  0.0000E+000
1051.00  0.0000E+000
1051.50  0.0000E+000
1052.00  0.0000E+000
1052.50  0.0000E+000
1053.00  0.0000E+000
1053.50  0.0000E+000
1054.00  0.0000E+000
1054.50  0.0000E+000
1055.00  0.0000E+000
1055.50  0.0000E+000
1056.00  0.0000E+000
1056.50  0.0000E+000
1057.00  0.0000E+000
1057.50  0.0000E+000
1058.00  0.0000E+000
1058.50  0.0000E+000
1059.00  0.0000E+000
1059.50  0.0000E+000
1060.00  0.0000E+000
1060.50  0.0000E+000
1061.00  0.0000E+000
1061.50  0.0000E+000
1062.00  0.0000E+000
1062.50  0.0000E+000
1063.00  0.0000E+000
1063.50  0.0000E+000
1064.00  0.0000E+000
1064.50  0.0000E+000
1065.00  0.0000E+000
1065.50  0.0000E+000
1066.00  0.0000E+000
1066.50  0.0000E+000
1067.00  0.0000E+000
1067.50  0.0000E+000
1068.00  0.0000E+000
1068.50  0.0000E+000
1069.00  0.0000E+000
1069.50  0.0000E+000
1070.00  0.0000E+000
1070.50  0.0000E+000
1071.00  0.0000E+000
1071.50  0.0000E+000
1072.00  0.0000E+000
1072.50  0.0000E+000
1073.00  0.0000E+000
1073.50  0.0000E+000
1074.00  0.0000E+000
1074.50  0.0000E+000
1075.00  0.0000E+000
1075.50  0.0000E+000
1076.00  0.0000E+000
1076.50  0.0000E+000
1077.00  0.0000E+000
1077.50  0.0000E+000
1078.00  0.0000E+000
1078.50  0.0000E+000
1079.00  0.0000E+000
1079.50  0.0000E+000
1080.00  0.0000E+000
1080.50  0.0000E+000
1081.00  0.0000E+000
1081.50  0.0000E+000
1082.00  0.0000E+000
1082.50  0.0000E+000
1083.00  0.0000E+000
1083.50  0.0000E+000
1084.00  0.0000E+000
1084.50  0.0000E+000
1085.00  0.0000E+000
1085.50  0.0000E+000
1086.00  0.0000E+000
1086.50  0.0000E+000
1087.00  0.0000E+000
1087.50  0.0000E+000
1088.00  0.0000E+000
1088.50  0.0000E+000
1089.00  0.0000E+000
1089.50  0.0000E+000
1090.00  0.0000E+000
1090.50  0.0000E+000
1091.00  0.0000E+000
1091.50  0.0000E+000
1092.00  0.0000E+000
1092.50  0.0000E+000
1093.00  0.0000E+000
1093.50  0.0000E+000
1094.00  0.0000E+000
1094.50  0.0000E+000
1095.00  0.0000E+000
1095.50  0.0000E+000
1096.00  0.0000E+000
1096.50  0.0000E+000
1097.00  0.0000E+000
1097.50  0.0000E+000
1098.00  0.0000E+000
1098.50  0.0000E+000
1099.00  0.0000E+000
1099.50  0.0000E+000
1100.00  0.0000E+000
1100.50  0.0000E+000
1101.00  0.0000E+000
1101.50  0.0000E+000
1102.00  0.0000E+000
1102.50  0.0000E+000
1103.00  0.0000E+000
1103.50  0.0000E+000
1104.00  0.0000E+000
1104.50  0.0000E+000
1105.00  0.0000E+000
1105.50  0.0000E+000
1106.00  0.0000E+000
1106.50  0.0000E+000
1107.00  0.0000E+000
1107.50  0.0000E+000
1108.00  0.0000E+000
1108.50  0.0000E+000
1109.00  0.0000E+000
1109.50  0.0000E+000
1110.00  0.0000E+000
1110.50  0.0000E+000
1111.00  0.0000E+000
1111.50  0.0000E+000
1112.00  0.0000E+000
1112.50  0.0000E+000
1113.00  0.0000E+000
1113.50  0.0000E+000
1114.00  0.0000E+000
1114.50  0.0000E+000
1115.00  0.0000E+000
1115.50  0.0000E+000
1116.00  0.0000E+000
1116.50  0.0000E+000
1117.00  0.0000E+000
1117.50  0.0000E+000
1118.00  0.0000E+000
1118.50  0.0000E+000
1119.00  0.0000E+000
1119.50  0.0000E+000
1120.00  0.0000E+000
1120.50  0.0000E+000
1121.00  0.0000E+000
1121.50  0.0000E+000
1122.00  0.0000E+000
1122.50  0.0000E+000
1123.00  0.0000E+000
1123.50  0.0000E+000
1124.00  0.0000E+000
1124.50  0.0000E+000
1125.00  0.0000E+000
1125.50  0.0000E+000
1126.00  0.0000E+000
1126.50  0.0000E+000
1127.00  0.0000E+000
1127.50  0.0000E+000
: 6
