# Supplementary material for: A photoconversion model for full spectral programming and multiplexing of optogenetic systems
Source: Mol Syst Biol. 2017 Apr 24;13(4):926. doi: 10.15252/msb.20167456 (PMC5408778; doi:10.15252/msb.20167456)
Supplement: Supplementary file 11 — Dataset EV3 [file MSB-13-926-s011.zip › dataset_ev3_led_data/led_calibration_data/EO_04/Jennie_c1/raw/3.IRR]

" File: 160129_calibrations\post-calibration\Jen
" RAD->  Wave:647.21nm  Pix:1050  Val:  0.000  Time:400ms  Avg:1  Sm:1  Sg:1  Tc:off  SNAP  Xt:1  Ch:1  Xtrig wnmcal >RAD-IS6.CAL
 180.00  0.0000E+000
 180.50  0.0000E+000
 181.00  0.0000E+000
 181.50  0.0000E+000
 182.00  0.0000E+000
 182.50  0.0000E+000
 183.00  0.0000E+000
 183.50  0.0000E+000
 184.00  0.0000E+000
 184.50  0.0000E+000
 185.00  0.0000E+000
 185.50  0.0000E+000
 186.00  0.0000E+000
 186.50  0.0000E+000
 187.00  0.0000E+000
 187.50  0.0000E+000
 188.00  0.0000E+000
 188.50  0.0000E+000
 189.00  0.0000E+000
 189.50  0.0000E+000
 190.00  0.0000E+000
 190.50  0.0000E+000
 191.00  0.0000E+000
 191.50  0.0000E+000
 192.00  0.0000E+000
 192.50  0.0000E+000
 193.00  0.0000E+000
 193.50  0.0000E+000
 194.00  0.0000E+000
 194.50  0.0000E+000
 195.00  0.0000E+000
 195.50  0.0000E+000
 196.00  0.0000E+000
 196.50  0.0000E+000
 197.00  0.0000E+000
 197.50  0.0000E+000
 198.00  0.0000E+000
 198.50  0.0000E+000
 199.00  0.0000E+000
 199.50  0.0000E+000
 200.00  0.0000E+000
 200.50  0.0000E+000
 201.00  0.0000E+000
 201.50  0.0000E+000
 202.00  0.0000E+000
 202.50  0.0000E+000
 203.00  0.0000E+000
 203.50  0.0000E+000
 204.00  0.0000E+000
 204.50  0.0000E+000
 205.00  0.0000E+000
 205.50  0.0000E+000
 206.00  0.0000E+000
 206.50  0.0000E+000
 207.00  0.0000E+000
 207.50  0.0000E+000
 208.00  0.0000E+000
 208.50  0.0000E+000
 209.00  0.0000E+000
 209.50  0.0000E+000
 210.00  0.0000E+000
 210.50  0.0000E+000
 211.00  0.0000E+000
 211.50  0.0000E+000
 212.00  0.0000E+000
 212.50  0.0000E+000
 213.00  0.0000E+000
 213.50  0.0000E+000
 214.00  0.0000E+000
 214.50  0.0000E+000
 215.00  0.0000E+000
 215.50  0.0000E+000
 216.00  0.0000E+000
 216.50  0.0000E+000
 217.00  0.0000E+000
 217.50  0.0000E+000
 218.00  0.0000E+000
 218.50  0.0000E+000
 219.00  0.0000E+000
 219.50  0.0000E+000
 220.00  0.0000E+000
 220.50  0.0000E+000
 221.00  0.0000E+000
 221.50  0.0000E+000
 222.00  0.0000E+000
 222.50  0.0000E+000
 223.00  0.0000E+000
 223.50  0.0000E+000
 224.00  0.0000E+000
 224.50  0.0000E+000
 225.00  0.0000E+000
 225.50  0.0000E+000
 226.00  0.0000E+000
 226.50  0.0000E+000
 227.00  0.0000E+000
 227.50  0.0000E+000
 228.00  0.0000E+000
 228.50  0.0000E+000
 229.00  0.0000E+000
 229.50  0.0000E+000
 230.00  0.0000E+000
 230.50  0.0000E+000
 231.00  0.0000E+000
 231.50  0.0000E+000
 232.00  0.0000E+000
 232.50  0.0000E+000
 233.00  0.0000E+000
 233.50  0.0000E+000
 234.00  0.0000E+000
 234.50  0.0000E+000
 235.00  0.0000E+000
 235.50  0.0000E+000
 236.00  0.0000E+000
 236.50  0.0000E+000
 237.00  0.0000E+000
 237.50  0.0000E+000
 238.00  0.0000E+000
 238.50  0.0000E+000
 239.00  0.0000E+000
 239.50  0.0000E+000
 240.00  0.0000E+000
 240.50  0.0000E+000
 241.00  0.0000E+000
 241.50  0.0000E+000
 242.00  0.0000E+000
 242.50  0.0000E+000
 243.00  0.0000E+000
 243.50  0.0000E+000
 244.00  0.0000E+000
 244.50  0.0000E+000
 245.00  0.0000E+000
 245.50  0.0000E+000
 246.00  0.0000E+000
 246.50  0.0000E+000
 247.00  0.0000E+000
 247.50  0.0000E+000
 248.00  0.0000E+000
 248.50  0.0000E+000
 249.00  0.0000E+000
 249.50  0.0000E+000
 250.00  0.0000E+000
 250.50  0.0000E+000
 251.00  0.0000E+000
 251.50  0.0000E+000
 252.00  0.0000E+000
 252.50  0.0000E+000
 253.00  0.0000E+000
 253.50  0.0000E+000
 254.00  0.0000E+000
 254.50  0.0000E+000
 255.00  0.0000E+000
 255.50  0.0000E+000
 256.00  0.0000E+000
 256.50  0.0000E+000
 257.00  0.0000E+000
 257.50  0.0000E+000
 258.00  0.0000E+000
 258.50  0.0000E+000
 259.00  0.0000E+000
 259.50  0.0000E+000
 260.00  0.0000E+000
 260.50  0.0000E+000
 261.00  0.0000E+000
 261.50  0.0000E+000
 262.00  0.0000E+000
 262.50  0.0000E+000
 263.00  0.0000E+000
 263.50  0.0000E+000
 264.00  0.0000E+000
 264.50  0.0000E+000
 265.00  0.0000E+000
 265.50  0.0000E+000
 266.00  0.0000E+000
 266.50  0.0000E+000
 267.00  0.0000E+000
 267.50  0.0000E+000
 268.00  0.0000E+000
 268.50  0.0000E+000
 269.00  0.0000E+000
 269.50  0.0000E+000
 270.00  0.0000E+000
 270.50  0.0000E+000
 271.00  0.0000E+000
 271.50  0.0000E+000
 272.00  0.0000E+000
 272.50  0.0000E+000
 273.00  0.0000E+000
 273.50  0.0000E+000
 274.00  0.0000E+000
 274.50  0.0000E+000
 275.00  0.0000E+000
 275.50  0.0000E+000
 276.00  0.0000E+000
 276.50  0.0000E+000
 277.00  0.0000E+000
 277.50  0.0000E+000
 278.00  0.0000E+000
 278.50  0.0000E+000
 279.00  0.0000E+000
 279.50  0.0000E+000
 280.00  0.0000E+000
 280.50  0.0000E+000
 281.00  0.0000E+000
 281.50  0.0000E+000
 282.00  0.0000E+000
 282.50  0.0000E+000
 283.00  0.0000E+000
 283.50  0.0000E+000
 284.00  0.0000E+000
 284.50  0.0000E+000
 285.00  0.0000E+000
 285.50  0.0000E+000
 286.00  0.0000E+000
 286.50  0.0000E+000
 287.00  0.0000E+000
 287.50  0.0000E+000
 288.00  0.0000E+000
 288.50  0.0000E+000
 289.00  0.0000E+000
 289.50  0.0000E+000
 290.00  0.0000E+000
 290.50  0.0000E+000
 291.00  0.0000E+000
 291.50  0.0000E+000
 292.00  0.0000E+000
 292.50  0.0000E+000
 293.00  0.0000E+000
 293.50  0.0000E+000
 294.00  0.0000E+000
 294.50  0.0000E+000
 295.00  0.0000E+000
 295.50  0.0000E+000
 296.00  0.0000E+000
 296.50  0.0000E+000
 297.00  0.0000E+000
 297.50  0.0000E+000
 298.00  0.0000E+000
 298.50  0.0000E+000
 299.00  0.0000E+000
 299.50  0.0000E+000
 300.00  0.0000E+000
 300.50  0.0000E+000
 301.00  0.0000E+000
 301.50  0.0000E+000
 302.00  0.0000E+000
 302.50  0.0000E+000
 303.00  0.0000E+000
 303.50  0.0000E+000
 304.00  0.0000E+000
 304.50  0.0000E+000
 305.00  0.0000E+000
 305.50  0.0000E+000
 306.00  0.0000E+000
 306.50  0.0000E+000
 307.00  0.0000E+000
 307.50  0.0000E+000
 308.00  0.0000E+000
 308.50  0.0000E+000
 309.00  0.0000E+000
 309.50  0.0000E+000
 310.00  0.0000E+000
 310.50  0.0000E+000
 311.00  0.0000E+000
 311.50  0.0000E+000
 312.00  0.0000E+000
 312.50  0.0000E+000
 313.00  0.0000E+000
 313.50  0.0000E+000
 314.00  0.0000E+000
 314.50  0.0000E+000
 315.00  0.0000E+000
 315.50  0.0000E+000
 316.00  0.0000E+000
 316.50  0.0000E+000
 317.00  0.0000E+000
 317.50  0.0000E+000
 318.00  0.0000E+000
 318.50  0.0000E+000
 319.00  0.0000E+000
 319.50  0.0000E+000
 320.00  0.0000E+000
 320.50  0.0000E+000
 321.00  0.0000E+000
 321.50  0.0000E+000
 322.00  0.0000E+000
 322.50  0.0000E+000
 323.00  0.0000E+000
 323.50  0.0000E+000
 324.00  0.0000E+000
 324.50  0.0000E+000
 325.00  0.0000E+000
 325.50  0.0000E+000
 326.00  0.0000E+000
 326.50  0.0000E+000
 327.00  0.0000E+000
 327.50  0.0000E+000
 328.00  0.0000E+000
 328.50  0.0000E+000
 329.00  0.0000E+000
 329.50  0.0000E+000
 330.00  0.0000E+000
 330.50  0.0000E+000
 331.00  0.0000E+000
 331.50  0.0000E+000
 332.00  0.0000E+000
 332.50  0.0000E+000
 333.00  0.0000E+000
 333.50  0.0000E+000
 334.00  0.0000E+000
 334.50  0.0000E+000
 335.00  0.0000E+000
 335.50  0.0000E+000
 336.00  0.0000E+000
 336.50  0.0000E+000
 337.00  0.0000E+000
 337.50  0.0000E+000
 338.00  0.0000E+000
 338.50  0.0000E+000
 339.00  0.0000E+000
 339.50  0.0000E+000
 340.00  0.0000E+000
 340.50  0.0000E+000
 341.00  0.0000E+000
 341.50  0.0000E+000
 342.00  0.0000E+000
 342.50  0.0000E+000
 343.00  0.0000E+000
 343.50  0.0000E+000
 344.00  0.0000E+000
 344.50  0.0000E+000
 345.00  0.0000E+000
 345.50  0.0000E+000
 346.00  0.0000E+000
 346.50  0.0000E+000
 347.00  0.0000E+000
 347.50  0.0000E+000
 348.00  0.0000E+000
 348.50  0.0000E+000
 349.00  0.0000E+000
 349.50  0.0000E+000
 350.00  0.0000E+000
 350.50  0.0000E+000
 351.00  0.0000E+000
 351.50  0.0000E+000
 352.00  0.0000E+000
 352.50  0.0000E+000
 353.00  0.0000E+000
 353.50  0.0000E+000
 354.00  0.0000E+000
 354.50  0.0000E+000
 355.00  0.0000E+000
 355.50  0.0000E+000
 356.00  0.0000E+000
 356.50  0.0000E+000
 357.00  0.0000E+000
 357.50  0.0000E+000
 358.00  0.0000E+000
 358.50  0.0000E+000
 359.00  0.0000E+000
 359.50  1.7185E-008
 360.00  2.5836E-007
 360.50  4.3847E-007
 361.00  4.5935E-007
 361.50  4.8192E-007
 362.00  5.2020E-007
 362.50  5.5050E-007
 363.00  5.9435E-007
 363.50  6.3322E-007
 364.00  6.3175E-007
 364.50  6.2025E-007
 365.00  6.4699E-007
 365.50  6.8262E-007
 366.00  7.5375E-007
 366.50  8.5266E-007
 367.00  9.3608E-007
 367.50  9.6660E-007
 368.00  9.5398E-007
 368.50  9.2320E-007
 369.00  8.8759E-007
 369.50  8.6947E-007
 370.00  9.2475E-007
 370.50  9.5153E-007
 371.00  9.6958E-007
 371.50  1.0025E-006
 372.00  1.0360E-006
 372.50  1.0544E-006
 373.00  1.1402E-006
 373.50  1.2943E-006
 374.00  1.4713E-006
 374.50  1.6188E-006
 375.00  1.8513E-006
 375.50  2.0510E-006
 376.00  2.2339E-006
 376.50  2.3942E-006
 377.00  2.5983E-006
 377.50  2.7777E-006
 378.00  2.9117E-006
 378.50  3.1361E-006
 379.00  3.4133E-006
 379.50  3.7115E-006
 380.00  4.0598E-006
 380.50  4.4935E-006
 381.00  5.0122E-006
 381.50  5.6687E-006
 382.00  6.4479E-006
 382.50  7.3296E-006
 383.00  8.2125E-006
 383.50  9.1422E-006
 384.00  1.0108E-005
 384.50  1.1167E-005
 385.00  1.2365E-005
 385.50  1.3757E-005
 386.00  1.5287E-005
 386.50  1.6972E-005
 387.00  1.8847E-005
 387.50  2.0923E-005
 388.00  2.3247E-005
 388.50  2.5851E-005
 389.00  2.8761E-005
 389.50  3.1961E-005
 390.00  3.5458E-005
 390.50  3.9306E-005
 391.00  4.3453E-005
 391.50  4.7994E-005
 392.00  5.2867E-005
 392.50  5.8153E-005
 393.00  6.3849E-005
 393.50  6.9923E-005
 394.00  7.6510E-005
 394.50  8.3635E-005
 395.00  9.1111E-005
 395.50  9.9034E-005
 396.00  1.0709E-004
 396.50  1.1535E-004
 397.00  1.2377E-004
 397.50  1.3237E-004
 398.00  1.4127E-004
 398.50  1.5029E-004
 399.00  1.5931E-004
 399.50  1.6798E-004
 400.00  1.7611E-004
 400.50  1.8343E-004
 401.00  1.9005E-004
 401.50  1.9607E-004
 402.00  2.0133E-004
 402.50  2.0554E-004
 403.00  2.0846E-004
 403.50  2.0986E-004
 404.00  2.0972E-004
 404.50  2.0824E-004
 405.00  2.0506E-004
 405.50  2.0030E-004
 406.00  1.9413E-004
 406.50  1.8665E-004
 407.00  1.7830E-004
 407.50  1.6960E-004
 408.00  1.6082E-004
 408.50  1.5217E-004
 409.00  1.4376E-004
 409.50  1.3559E-004
 410.00  1.2779E-004
 410.50  1.2036E-004
 411.00  1.1329E-004
 411.50  1.0652E-004
 412.00  1.0011E-004
 412.50  9.4084E-005
 413.00  8.8540E-005
 413.50  8.3497E-005
 414.00  7.8864E-005
 414.50  7.4563E-005
 415.00  7.0463E-005
 415.50  6.6509E-005
 416.00  6.2731E-005
 416.50  5.9113E-005
 417.00  5.5635E-005
 417.50  5.2341E-005
 418.00  4.9133E-005
 418.50  4.5985E-005
 419.00  4.2969E-005
 419.50  4.0118E-005
 420.00  3.7479E-005
 420.50  3.5110E-005
 421.00  3.2947E-005
 421.50  3.0945E-005
 422.00  2.9079E-005
 422.50  2.7347E-005
 423.00  2.5745E-005
 423.50  2.4196E-005
 424.00  2.2695E-005
 424.50  2.1216E-005
 425.00  1.9766E-005
 425.50  1.8427E-005
 426.00  1.7219E-005
 426.50  1.6157E-005
 427.00  1.5237E-005
 427.50  1.4420E-005
 428.00  1.3589E-005
 428.50  1.2827E-005
 429.00  1.2096E-005
 429.50  1.1354E-005
 430.00  1.0648E-005
 430.50  9.9764E-006
 431.00  9.2979E-006
 431.50  8.7066E-006
 432.00  8.1409E-006
 432.50  7.6348E-006
 433.00  7.2174E-006
 433.50  6.8571E-006
 434.00  6.5178E-006
 434.50  6.2118E-006
 435.00  5.8844E-006
 435.50  5.5712E-006
 436.00  5.2584E-006
 436.50  4.9695E-006
 437.00  4.7339E-006
 437.50  4.4806E-006
 438.00  4.1925E-006
 438.50  3.8725E-006
 439.00  3.5401E-006
 439.50  3.2659E-006
 440.00  3.0443E-006
 440.50  2.8435E-006
 441.00  2.7328E-006
 441.50  2.6420E-006
 442.00  2.5500E-006
 442.50  2.4589E-006
 443.00  2.3888E-006
 443.50  2.3116E-006
 444.00  2.1972E-006
 444.50  2.0672E-006
 445.00  1.9615E-006
 445.50  1.8381E-006
 446.00  1.7021E-006
 446.50  1.5576E-006
 447.00  1.4101E-006
 447.50  1.2552E-006
 448.00  1.1177E-006
 448.50  1.0354E-006
 449.00  1.0006E-006
 449.50  1.0029E-006
 450.00  1.0142E-006
 450.50  9.9248E-007
 451.00  9.6853E-007
 451.50  9.2273E-007
 452.00  8.4645E-007
 452.50  7.9860E-007
 453.00  7.7910E-007
 453.50  7.5296E-007
 454.00  7.6762E-007
 454.50  8.0219E-007
 455.00  7.7903E-007
 455.50  7.7468E-007
 456.00  7.6872E-007
 456.50  7.4042E-007
 457.00  7.5171E-007
 457.50  7.7014E-007
 458.00  7.6638E-007
 458.50  7.6617E-007
 459.00  7.4745E-007
 459.50  7.0677E-007
 460.00  6.5989E-007
 460.50  6.4844E-007
 461.00  6.1369E-007
 461.50  6.1258E-007
 462.00  6.4805E-007
 462.50  6.7666E-007
 463.00  7.0150E-007
 463.50  7.3479E-007
 464.00  7.2924E-007
 464.50  7.6775E-007
 465.00  7.4191E-007
 465.50  7.1737E-007
 466.00  6.6919E-007
 466.50  5.9059E-007
 467.00  5.0855E-007
 467.50  4.5222E-007
 468.00  4.0023E-007
 468.50  3.6196E-007
 469.00  3.2129E-007
 469.50  3.0745E-007
 470.00  3.0694E-007
 470.50  3.2144E-007
 471.00  3.4761E-007
 471.50  3.6803E-007
 472.00  3.8278E-007
 472.50  3.9093E-007
 473.00  3.7942E-007
 473.50  3.4251E-007
 474.00  3.4987E-007
 474.50  3.6905E-007
 475.00  3.6503E-007
 475.50  3.8186E-007
 476.00  4.1795E-007
 476.50  4.4617E-007
 477.00  4.8618E-007
 477.50  5.3708E-007
 478.00  5.9645E-007
 478.50  6.2921E-007
 479.00  6.1249E-007
 479.50  6.1417E-007
 480.00  6.0476E-007
 480.50  5.7167E-007
 481.00  5.4307E-007
 481.50  5.1615E-007
 482.00  4.6252E-007
 482.50  3.9733E-007
 483.00  3.5774E-007
 483.50  3.3995E-007
 484.00  3.5028E-007
 484.50  3.6634E-007
 485.00  3.9808E-007
 485.50  4.1639E-007
 486.00  4.4684E-007
 486.50  4.7916E-007
 487.00  4.8855E-007
 487.50  4.5897E-007
 488.00  4.0581E-007
 488.50  3.4740E-007
 489.00  3.1638E-007
 489.50  3.3175E-007
 490.00  3.9103E-007
 490.50  4.4868E-007
 491.00  5.0003E-007
 491.50  5.2978E-007
 492.00  5.3626E-007
 492.50  5.4779E-007
 493.00  5.5691E-007
 493.50  5.5879E-007
 494.00  5.8700E-007
 494.50  5.9505E-007
 495.00  5.8337E-007
 495.50  6.0119E-007
 496.00  6.1517E-007
 496.50  6.3169E-007
 497.00  6.5844E-007
 497.50  6.6907E-007
 498.00  6.9581E-007
 498.50  7.1035E-007
 499.00  7.3759E-007
 499.50  7.8587E-007
 500.00  8.2762E-007
 500.50  8.6340E-007
 501.00  9.0763E-007
 501.50  8.8534E-007
 502.00  8.5314E-007
 502.50  8.1548E-007
 503.00  7.4122E-007
 503.50  7.1791E-007
 504.00  7.1134E-007
 504.50  7.2047E-007
 505.00  7.3960E-007
 505.50  7.4444E-007
 506.00  7.4191E-007
 506.50  7.2032E-007
 507.00  7.0155E-007
 507.50  6.8343E-007
 508.00  6.7385E-007
 508.50  6.7866E-007
 509.00  6.8831E-007
 509.50  6.8914E-007
 510.00  7.0222E-007
 510.50  6.9005E-007
 511.00  6.7503E-007
 511.50  6.6564E-007
 512.00  6.4125E-007
 512.50  6.2103E-007
 513.00  6.0903E-007
 513.50  5.9558E-007
 514.00  5.8713E-007
 514.50  6.1734E-007
 515.00  6.4934E-007
 515.50  6.9200E-007
 516.00  7.2116E-007
 516.50  7.4430E-007
 517.00  7.5250E-007
 517.50  7.5860E-007
 518.00  7.6326E-007
 518.50  7.5835E-007
 519.00  7.4165E-007
 519.50  7.1592E-007
 520.00  6.6781E-007
 520.50  5.9476E-007
 521.00  5.3410E-007
 521.50  4.6627E-007
 522.00  3.9739E-007
 522.50  3.5136E-007
 523.00  3.1655E-007
 523.50  3.0849E-007
 524.00  3.2243E-007
 524.50  3.6214E-007
 525.00  4.3073E-007
 525.50  4.9880E-007
 526.00  5.8493E-007
 526.50  6.8325E-007
 527.00  7.3330E-007
 527.50  7.6413E-007
 528.00  7.3693E-007
 528.50  6.8407E-007
 529.00  6.5938E-007
 529.50  6.1550E-007
 530.00  6.2923E-007
 530.50  6.6515E-007
 531.00  6.9239E-007
 531.50  7.4691E-007
 532.00  7.6841E-007
 532.50  7.6472E-007
 533.00  7.5725E-007
 533.50  7.2961E-007
 534.00  7.2351E-007
 534.50  7.1553E-007
 535.00  6.7098E-007
 535.50  6.2703E-007
 536.00  5.6277E-007
 536.50  4.8896E-007
 537.00  4.2963E-007
 537.50  4.1554E-007
 538.00  4.1335E-007
 538.50  4.1514E-007
 539.00  4.3575E-007
 539.50  4.2377E-007
 540.00  3.8632E-007
 540.50  4.2401E-007
 541.00  3.7730E-007
 541.50  4.2000E-007
 542.00  4.3092E-007
 542.50  4.1210E-007
 543.00  3.8836E-007
 543.50  3.9644E-007
 544.00  3.6666E-007
 544.50  3.6500E-007
 545.00  3.6518E-007
 545.50  3.5686E-007
 546.00  4.0917E-007
 546.50  4.8042E-007
 547.00  5.5368E-007
 547.50  5.8385E-007
 548.00  5.6197E-007
 548.50  5.3188E-007
 549.00  4.6405E-007
 549.50  3.8637E-007
 550.00  3.2109E-007
 550.50  2.2794E-007
 551.00  9.1454E-008
 551.50  7.1945E-009
 552.00  0.0000E+000
 552.50  0.0000E+000
 553.00  2.0602E-010
 553.50  9.9586E-010
 554.00  2.1867E-008
 554.50  6.1166E-008
 555.00  3.9100E-008
 555.50  8.4855E-008
 556.00  1.9223E-007
 556.50  2.0964E-007
 557.00  1.9469E-007
 557.50  2.0697E-007
 558.00  1.8518E-007
 558.50  1.8406E-007
 559.00  2.1943E-007
 559.50  2.2882E-007
 560.00  2.2978E-007
 560.50  2.2562E-007
 561.00  2.2898E-007
 561.50  2.5065E-007
 562.00  2.9252E-007
 562.50  3.0357E-007
 563.00  3.0341E-007
 563.50  2.8440E-007
 564.00  2.6841E-007
 564.50  1.9025E-007
 565.00  1.8102E-007
 565.50  1.7745E-007
 566.00  1.9382E-007
 566.50  2.4851E-007
 567.00  3.6067E-007
 567.50  4.9703E-007
 568.00  5.7893E-007
 568.50  6.7252E-007
 569.00  6.9607E-007
 569.50  6.2061E-007
 570.00  4.8852E-007
 570.50  4.4370E-007
 571.00  4.0203E-007
 571.50  4.1861E-007
 572.00  4.4906E-007
 572.50  5.0268E-007
 573.00  5.5579E-007
 573.50  5.5749E-007
 574.00  5.4872E-007
 574.50  5.0768E-007
 575.00  4.0171E-007
 575.50  2.8462E-007
 576.00  2.0254E-007
 576.50  1.7026E-007
 577.00  1.8942E-007
 577.50  2.2721E-007
 578.00  2.8360E-007
 578.50  3.8087E-007
 579.00  4.7230E-007
 579.50  5.6597E-007
 580.00  6.3297E-007
 580.50  8.3590E-007
 581.00  1.0119E-006
 581.50  1.0502E-006
 582.00  9.9626E-007
 582.50  8.9084E-007
 583.00  7.0507E-007
 583.50  6.0853E-007
 584.00  5.5629E-007
 584.50  4.5678E-007
 585.00  3.7909E-007
 585.50  2.7820E-007
 586.00  1.7102E-007
 586.50  1.9020E-007
 587.00  1.8188E-007
 587.50  1.8366E-007
 588.00  1.6724E-007
 588.50  1.4593E-007
 589.00  2.1464E-007
 589.50  3.1439E-007
 590.00  3.4722E-007
 590.50  3.3717E-007
 591.00  3.1175E-007
 591.50  2.8060E-007
 592.00  2.2493E-007
 592.50  3.0032E-007
 593.00  3.5686E-007
 593.50  4.7351E-007
 594.00  5.4283E-007
 594.50  5.8850E-007
 595.00  6.7075E-007
 595.50  7.0722E-007
 596.00  6.8812E-007
 596.50  6.7685E-007
 597.00  6.1136E-007
 597.50  5.5725E-007
 598.00  5.0900E-007
 598.50  5.3614E-007
 599.00  6.0343E-007
 599.50  6.1591E-007
 600.00  6.1812E-007
 600.50  6.7629E-007
 601.00  6.8794E-007
 601.50  5.9577E-007
 602.00  5.4408E-007
 602.50  5.1016E-007
 603.00  3.5273E-007
 603.50  2.4329E-007
 604.00  1.5082E-007
 604.50  6.6881E-008
 605.00  6.5644E-010
 605.50  7.6294E-008
 606.00  1.7836E-007
 606.50  3.6934E-007
 607.00  4.7606E-007
 607.50  4.8650E-007
 608.00  4.4530E-007
 608.50  3.2694E-007
 609.00  1.6882E-007
 609.50  8.5596E-008
 610.00  4.7682E-008
 610.50  6.8530E-008
 611.00  1.5606E-007
 611.50  3.4787E-007
 612.00  4.0170E-007
 612.50  4.3831E-007
 613.00  4.7676E-007
 613.50  4.5013E-007
 614.00  4.7844E-007
 614.50  4.3540E-007
 615.00  2.5121E-007
 615.50  1.8897E-007
 616.00  8.4878E-008
 616.50  7.5777E-009
 617.00  0.0000E+000
 617.50  0.0000E+000
 618.00  0.0000E+000
 618.50  0.0000E+000
 619.00  0.0000E+000
 619.50  0.0000E+000
 620.00  0.0000E+000
 620.50  0.0000E+000
 621.00  0.0000E+000
 621.50  0.0000E+000
 622.00  0.0000E+000
 622.50  0.0000E+000
 623.00  0.0000E+000
 623.50  0.0000E+000
 624.00  0.0000E+000
 624.50  0.0000E+000
 625.00  0.0000E+000
 625.50  0.0000E+000
 626.00  0.0000E+000
 626.50  0.0000E+000
 627.00  0.0000E+000
 627.50  0.0000E+000
 628.00  0.0000E+000
 628.50  0.0000E+000
 629.00  0.0000E+000
 629.50  0.0000E+000
 630.00  0.0000E+000
 630.50  5.4473E-009
 631.00  1.4288E-007
 631.50  2.2854E-007
 632.00  3.2223E-007
 632.50  3.8965E-007
 633.00  4.1830E-007
 633.50  4.2638E-007
 634.00  4.5059E-007
 634.50  4.8002E-007
 635.00  4.8827E-007
 635.50  4.5687E-007
 636.00  4.4435E-007
 636.50  1.8233E-007
 637.00  1.3002E-007
 637.50  3.0797E-008
 638.00  0.0000E+000
 638.50  7.0096E-009
 639.00  1.7537E-008
 639.50  0.0000E+000
 640.00  0.0000E+000
 640.50  0.0000E+000
 641.00  0.0000E+000
 641.50  0.0000E+000
 642.00  0.0000E+000
 642.50  0.0000E+000
 643.00  0.0000E+000
 643.50  0.0000E+000
 644.00  0.0000E+000
 644.50  0.0000E+000
 645.00  0.0000E+000
 645.50  0.0000E+000
 646.00  0.0000E+000
 646.50  0.0000E+000
 647.00  0.0000E+000
 647.50  0.0000E+000
 648.00  0.0000E+000
 648.50  0.0000E+000
 649.00  0.0000E+000
 649.50  0.0000E+000
 650.00  0.0000E+000
 650.50  0.0000E+000
 651.00  7.3419E-009
 651.50  1.5114E-007
 652.00  6.3687E-007
 652.50  9.7096E-007
 653.00  9.8080E-007
 653.50  8.4833E-007
 654.00  6.0875E-007
 654.50  3.1294E-007
 655.00  2.0435E-007
 655.50  5.3253E-007
 656.00  6.5716E-007
 656.50  7.5121E-007
 657.00  1.2242E-006
 657.50  1.3282E-006
 658.00  1.4168E-006
 658.50  1.8239E-006
 659.00  2.0237E-006
 659.50  2.1510E-006
 660.00  2.0255E-006
 660.50  1.8194E-006
 661.00  1.8054E-006
 661.50  1.3746E-006
 662.00  1.1187E-006
 662.50  1.1580E-006
 663.00  1.1261E-006
 663.50  9.2118E-007
 664.00  1.0695E-006
 664.50  1.2095E-006
 665.00  1.1635E-006
 665.50  1.0778E-006
 666.00  9.3578E-007
 666.50  6.3201E-007
 667.00  1.8924E-007
 667.50  0.0000E+000
 668.00  0.0000E+000
 668.50  0.0000E+000
 669.00  0.0000E+000
 669.50  0.0000E+000
 670.00  0.0000E+000
 670.50  0.0000E+000
 671.00  0.0000E+000
 671.50  0.0000E+000
 672.00  0.0000E+000
 672.50  0.0000E+000
 673.00  0.0000E+000
 673.50  0.0000E+000
 674.00  0.0000E+000
 674.50  0.0000E+000
 675.00  0.0000E+000
 675.50  0.0000E+000
 676.00  0.0000E+000
 676.50  0.0000E+000
 677.00  0.0000E+000
 677.50  0.0000E+000
 678.00  0.0000E+000
 678.50  0.0000E+000
 679.00  0.0000E+000
 679.50  0.0000E+000
 680.00  0.0000E+000
 680.50  0.0000E+000
 681.00  0.0000E+000
 681.50  0.0000E+000
 682.00  0.0000E+000
 682.50  0.0000E+000
 683.00  0.0000E+000
 683.50  0.0000E+000
 684.00  0.0000E+000
 684.50  0.0000E+000
 685.00  0.0000E+000
 685.50  0.0000E+000
 686.00  0.0000E+000
 686.50  0.0000E+000
 687.00  0.0000E+000
 687.50  0.0000E+000
 688.00  0.0000E+000
 688.50  0.0000E+000
 689.00  0.0000E+000
 689.50  0.0000E+000
 690.00  0.0000E+000
 690.50  0.0000E+000
 691.00  0.0000E+000
 691.50  0.0000E+000
 692.00  0.0000E+000
 692.50  0.0000E+000
 693.00  0.0000E+000
 693.50  0.0000E+000
 694.00  0.0000E+000
 694.50  0.0000E+000
 695.00  0.0000E+000
 695.50  0.0000E+000
 696.00  0.0000E+000
 696.50  0.0000E+000
 697.00  0.0000E+000
 697.50  0.0000E+000
 698.00  0.0000E+000
 698.50  1.2099E-007
 699.00  3.9503E-007
 699.50  4.8984E-007
 700.00  3.1205E-007
 700.50  9.9287E-008
 701.00  1.5240E-007
 701.50  2.4041E-007
 702.00  3.8150E-007
 702.50  6.0055E-007
 703.00  5.5237E-007
 703.50  3.0673E-007
 704.00  2.7502E-007
 704.50  4.1154E-007
 705.00  6.2213E-007
 705.50  9.8261E-007
 706.00  1.3780E-006
 706.50  1.2927E-006
 707.00  9.9181E-007
 707.50  6.4463E-007
 708.00  3.9272E-007
 708.50  3.1732E-007
 709.00  5.0788E-007
 709.50  7.8997E-007
 710.00  1.1062E-006
 710.50  1.1521E-006
 711.00  8.1221E-007
 711.50  2.5066E-007
 712.00  0.0000E+000
 712.50  0.0000E+000
 713.00  0.0000E+000
 713.50  0.0000E+000
 714.00  0.0000E+000
 714.50  0.0000E+000
 715.00  0.0000E+000
 715.50  0.0000E+000
 716.00  0.0000E+000
 716.50  0.0000E+000
 717.00  0.0000E+000
 717.50  0.0000E+000
 718.00  0.0000E+000
 718.50  0.0000E+000
 719.00  1.2205E-007
 719.50  3.8780E-007
 720.00  1.0967E-006
 720.50  1.6913E-006
 721.00  1.7727E-006
 721.50  1.6303E-006
 722.00  1.3137E-006
 722.50  2.4361E-007
 723.00  1.3861E-009
 723.50  0.0000E+000
 724.00  0.0000E+000
 724.50  0.0000E+000
 725.00  0.0000E+000
 725.50  1.0610E-008
 726.00  1.5013E-007
 726.50  5.3003E-007
 727.00  9.0594E-007
 727.50  1.2906E-006
 728.00  1.6174E-006
 728.50  1.6543E-006
 729.00  1.4176E-006
 729.50  1.1647E-006
 730.00  7.5388E-007
 730.50  5.5726E-007
 731.00  7.1826E-007
 731.50  7.2348E-007
 732.00  6.7523E-007
 732.50  8.7029E-007
 733.00  6.3049E-007
 733.50  2.0673E-007
 734.00  4.2052E-008
 734.50  0.0000E+000
 735.00  0.0000E+000
 735.50  0.0000E+000
 736.00  0.0000E+000
 736.50  0.0000E+000
 737.00  0.0000E+000
 737.50  6.7323E-008
 738.00  1.3831E-007
 738.50  1.9363E-007
 739.00  1.6303E-007
 739.50  1.0128E-007
 740.00  1.2286E-007
 740.50  0.0000E+000
 741.00  5.5093E-008
 741.50  2.8427E-007
 742.00  3.2241E-007
 742.50  2.8150E-007
 743.00  6.0936E-007
 743.50  1.0939E-006
 744.00  1.5059E-006
 744.50  1.7582E-006
 745.00  1.7385E-006
 745.50  1.2891E-006
 746.00  6.6802E-007
 746.50  1.9300E-007
 747.00  2.5700E-007
 747.50  8.7749E-007
 748.00  1.2233E-006
 748.50  1.5573E-006
 749.00  1.7474E-006
 749.50  1.8327E-006
 750.00  1.7056E-006
 750.50  1.7221E-006
 751.00  1.7682E-006
 751.50  1.7088E-006
 752.00  1.4802E-006
 752.50  1.1668E-006
 753.00  8.9822E-007
 753.50  7.8531E-007
 754.00  9.6087E-007
 754.50  1.1543E-006
 755.00  1.3946E-006
 755.50  1.4095E-006
 756.00  1.3653E-006
 756.50  1.0313E-006
 757.00  7.4920E-007
 757.50  4.4069E-007
 758.00  2.0284E-007
 758.50  0.0000E+000
 759.00  0.0000E+000
 759.50  0.0000E+000
 760.00  0.0000E+000
 760.50  0.0000E+000
 761.00  0.0000E+000
 761.50  0.0000E+000
 762.00  0.0000E+000
 762.50  0.0000E+000
 763.00  3.6540E-007
 763.50  4.6303E-007
 764.00  3.3987E-007
 764.50  3.7426E-008
 765.00  0.0000E+000
 765.50  0.0000E+000
 766.00  1.8916E-009
 766.50  8.8873E-008
 767.00  3.7615E-007
 767.50  2.2836E-007
 768.00  2.6457E-008
 768.50  0.0000E+000
 769.00  0.0000E+000
 769.50  3.4321E-007
 770.00  4.9863E-007
 770.50  4.3404E-007
 771.00  4.7479E-007
 771.50  6.5428E-007
 772.00  6.0803E-007
 772.50  1.0576E-006
 773.00  1.2019E-006
 773.50  1.1387E-006
 774.00  9.1177E-007
 774.50  6.8125E-007
 775.00  5.1613E-007
 775.50  4.7988E-007
 776.00  4.8991E-007
 776.50  3.0894E-007
 777.00  1.4833E-007
 777.50  2.2317E-007
 778.00  3.4064E-007
 778.50  5.0552E-007
 779.00  5.9851E-007
 779.50  4.7442E-007
 780.00  2.1432E-007
 780.50  3.7393E-008
 781.00  6.6112E-008
 781.50  3.6796E-007
 782.00  5.0235E-007
 782.50  3.8702E-007
 783.00  2.5926E-007
 783.50  0.0000E+000
 784.00  0.0000E+000
 784.50  0.0000E+000
 785.00  0.0000E+000
 785.50  0.0000E+000
 786.00  0.0000E+000
 786.50  0.0000E+000
 787.00  0.0000E+000
 787.50  0.0000E+000
 788.00  0.0000E+000
 788.50  0.0000E+000
 789.00  0.0000E+000
 789.50  0.0000E+000
 790.00  0.0000E+000
 790.50  0.0000E+000
 791.00  1.8153E-007
 791.50  1.3123E-008
 792.00  0.0000E+000
 792.50  0.0000E+000
 793.00  0.0000E+000
 793.50  0.0000E+000
 794.00  0.0000E+000
 794.50  0.0000E+000
 795.00  0.0000E+000
 795.50  0.0000E+000
 796.00  0.0000E+000
 796.50  0.0000E+000
 797.00  2.8066E-007
 797.50  7.2510E-007
 798.00  7.4259E-007
 798.50  6.3112E-007
 799.00  8.1754E-007
 799.50  7.3823E-007
 800.00  6.1414E-007
 800.50  5.6238E-007
 801.00  3.8994E-008
 801.50  0.0000E+000
 802.00  0.0000E+000
 802.50  0.0000E+000
 803.00  0.0000E+000
 803.50  0.0000E+000
 804.00  0.0000E+000
 804.50  0.0000E+000
 805.00  2.5532E-007
 805.50  1.1623E-006
 806.00  2.0188E-006
 806.50  2.4158E-006
 807.00  2.5021E-006
 807.50  2.1984E-006
 808.00  1.5198E-006
 808.50  7.8783E-007
 809.00  4.1742E-007
 809.50  1.3207E-007
 810.00  4.8908E-007
 810.50  1.0964E-006
 811.00  1.5310E-006
 811.50  1.6632E-006
 812.00  1.9381E-006
 812.50  1.7426E-006
 813.00  1.4203E-006
 813.50  1.2401E-006
 814.00  1.0253E-006
 814.50  1.1950E-006
 815.00  1.6073E-006
 815.50  1.8048E-006
 816.00  1.9802E-006
 816.50  2.4290E-006
 817.00  2.7365E-006
 817.50  2.9991E-006
 818.00  3.4605E-006
 818.50  3.4746E-006
 819.00  3.3044E-006
 819.50  2.7663E-006
 820.00  2.1796E-006
 820.50  2.0335E-006
 821.00  1.9322E-006
 821.50  1.6646E-006
 822.00  1.9433E-006
 822.50  2.3948E-006
 823.00  2.7359E-006
 823.50  3.3280E-006
 824.00  3.4171E-006
 824.50  2.9422E-006
 825.00  2.3219E-006
 825.50  1.7747E-006
 826.00  1.2793E-006
 826.50  1.1303E-006
 827.00  1.3785E-006
 827.50  1.1649E-006
 828.00  4.4825E-007
 828.50  5.9647E-008
 829.00  0.0000E+000
 829.50  0.0000E+000
 830.00  0.0000E+000
 830.50  0.0000E+000
 831.00  0.0000E+000
 831.50  0.0000E+000
 832.00  2.5073E-008
 832.50  5.8654E-009
 833.00  1.3415E-007
 833.50  0.0000E+000
 834.00  0.0000E+000
 834.50  0.0000E+000
 835.00  0.0000E+000
 835.50  0.0000E+000
 836.00  0.0000E+000
 836.50  0.0000E+000
 837.00  0.0000E+000
 837.50  0.0000E+000
 838.00  0.0000E+000
 838.50  0.0000E+000
 839.00  0.0000E+000
 839.50  0.0000E+000
 840.00  0.0000E+000
 840.50  0.0000E+000
 841.00  0.0000E+000
 841.50  0.0000E+000
 842.00  0.0000E+000
 842.50  0.0000E+000
 843.00  0.0000E+000
 843.50  0.0000E+000
 844.00  0.0000E+000
 844.50  0.0000E+000
 845.00  4.1670E-008
 845.50  2.5525E-007
 846.00  3.4523E-007
 846.50  3.1253E-007
 847.00  6.7983E-007
 847.50  9.0960E-007
 848.00  5.3349E-007
 848.50  2.6217E-007
 849.00  9.8974E-008
 849.50  0.0000E+000
 850.00  0.0000E+000
 850.50  0.0000E+000
 851.00  0.0000E+000
 851.50  0.0000E+000
 852.00  3.4397E-007
 852.50  6.5392E-007
 853.00  5.7163E-007
 853.50  2.0988E-007
 854.00  0.0000E+000
 854.50  0.0000E+000
 855.00  0.0000E+000
 855.50  0.0000E+000
 856.00  0.0000E+000
 856.50  0.0000E+000
 857.00  0.0000E+000
 857.50  3.4405E-007
 858.00  1.5543E-006
 858.50  2.5030E-006
 859.00  2.8589E-006
 859.50  2.9632E-006
 860.00  2.6580E-006
 860.50  2.2045E-006
 861.00  2.0441E-006
 861.50  2.4587E-006
 862.00  2.7911E-006
 862.50  3.5742E-006
 863.00  3.7751E-006
 863.50  3.1784E-006
 864.00  2.4037E-006
 864.50  2.5333E-006
 865.00  8.1896E-007
 865.50  3.3121E-009
 866.00  0.0000E+000
 866.50  0.0000E+000
 867.00  0.0000E+000
 867.50  0.0000E+000
 868.00  0.0000E+000
 868.50  0.0000E+000
 869.00  0.0000E+000
 869.50  0.0000E+000
 870.00  0.0000E+000
 870.50  0.0000E+000
 871.00  0.0000E+000
 871.50  0.0000E+000
 872.00  0.0000E+000
 872.50  0.0000E+000
 873.00  1.0928E-006
 873.50  5.0693E-006
 874.00  7.4749E-006
 874.50  8.4726E-006
 875.00  7.4526E-006
 875.50  4.0154E-006
 876.00  4.3393E-007
 876.50  0.0000E+000
 877.00  0.0000E+000
 877.50  0.0000E+000
 878.00  0.0000E+000
 878.50  0.0000E+000
 879.00  0.0000E+000
 879.50  0.0000E+000
 880.00  0.0000E+000
 880.50  0.0000E+000
 881.00  0.0000E+000
 881.50  0.0000E+000
 882.00  0.0000E+000
 882.50  0.0000E+000
 883.00  0.0000E+000
 883.50  0.0000E+000
 884.00  0.0000E+000
 884.50  0.0000E+000
 885.00  0.0000E+000
 885.50  0.0000E+000
 886.00  0.0000E+000
 886.50  0.0000E+000
 887.00  0.0000E+000
 887.50  4.2653E-007
 888.00  6.7104E-007
 888.50  1.1962E-006
 889.00  1.0306E-006
 889.50  5.8979E-007
 890.00  4.5850E-009
 890.50  3.0997E-010
 891.00  9.2978E-009
 891.50  0.0000E+000
 892.00  2.3738E-008
 892.50  4.1525E-007
 893.00  1.5945E-006
 893.50  2.2113E-006
 894.00  3.5343E-006
 894.50  3.9666E-006
 895.00  3.1797E-006
 895.50  1.9867E-006
 896.00  1.0830E-006
 896.50  3.5193E-007
 897.00  1.9801E-008
 897.50  9.1172E-008
 898.00  8.1237E-007
 898.50  2.0417E-006
 899.00  2.0597E-006
 899.50  1.6933E-006
 900.00  1.4255E-006
 900.50  1.1052E-006
 901.00  1.7262E-007
 901.50  0.0000E+000
 902.00  0.0000E+000
 902.50  0.0000E+000
 903.00  0.0000E+000
 903.50  7.2033E-009
 904.00  4.6207E-007
 904.50  2.3999E-006
 905.00  2.9873E-006
 905.50  2.3500E-006
 906.00  4.6213E-007
 906.50  0.0000E+000
 907.00  0.0000E+000
 907.50  0.0000E+000
 908.00  0.0000E+000
 908.50  6.4917E-007
 909.00  3.0211E-006
 909.50  5.3580E-006
 910.00  6.1910E-006
 910.50  6.1434E-006
 911.00  5.9414E-006
 911.50  5.1922E-006
 912.00  4.0338E-006
 912.50  3.3114E-006
 913.00  3.1197E-006
 913.50  2.3498E-006
 914.00  1.3564E-006
 914.50  6.9706E-007
 915.00  5.8536E-007
 915.50  6.2445E-008
 916.00  0.0000E+000
 916.50  4.3992E-007
 917.00  1.8295E-006
 917.50  2.8506E-006
 918.00  3.4331E-006
 918.50  3.5112E-006
 919.00  3.7121E-006
 919.50  3.6013E-006
 920.00  4.0527E-006
 920.50  4.6329E-006
 921.00  5.2150E-006
 921.50  6.0357E-006
 922.00  6.3231E-006
 922.50  5.8646E-006
 923.00  6.3616E-006
 923.50  7.3351E-006
 924.00  7.7866E-006
 924.50  1.0114E-005
 925.00  1.2821E-005
 925.50  1.3294E-005
 926.00  1.3116E-005
 926.50  1.3458E-005
 927.00  1.1360E-005
 927.50  8.7399E-006
 928.00  6.1189E-006
 928.50  3.6916E-006
 929.00  5.5870E-007
 929.50  0.0000E+000
 930.00  0.0000E+000
 930.50  0.0000E+000
 931.00  0.0000E+000
 931.50  0.0000E+000
 932.00  0.0000E+000
 932.50  0.0000E+000
 933.00  0.0000E+000
 933.50  0.0000E+000
 934.00  0.0000E+000
 934.50  0.0000E+000
 935.00  0.0000E+000
 935.50  0.0000E+000
 936.00  0.0000E+000
 936.50  0.0000E+000
 937.00  0.0000E+000
 937.50  0.0000E+000
 938.00  0.0000E+000
 938.50  0.0000E+000
 939.00  0.0000E+000
 939.50  0.0000E+000
 940.00  0.0000E+000
 940.50  0.0000E+000
 941.00  0.0000E+000
 941.50  0.0000E+000
 942.00  0.0000E+000
 942.50  0.0000E+000
 943.00  0.0000E+000
 943.50  1.6994E-007
 944.00  7.0327E-007
 944.50  2.6684E-007
 945.00  2.0900E-008
 945.50  0.0000E+000
 946.00  0.0000E+000
 946.50  0.0000E+000
 947.00  0.0000E+000
 947.50  0.0000E+000
 948.00  0.0000E+000
 948.50  0.0000E+000
 949.00  0.0000E+000
 949.50  0.0000E+000
 950.00  0.0000E+000
 950.50  0.0000E+000
 951.00  0.0000E+000
 951.50  0.0000E+000
 952.00  0.0000E+000
 952.50  0.0000E+000
 953.00  0.0000E+000
 953.50  0.0000E+000
 954.00  1.7803E-007
 954.50  1.9307E-006
 955.00  5.7193E-006
 955.50  7.4528E-006
 956.00  8.3013E-006
 956.50  9.2409E-006
 957.00  7.4905E-006
 957.50  5.2954E-006
 958.00  5.6289E-006
 958.50  6.6659E-006
 959.00  7.3398E-006
 959.50  8.9170E-006
 960.00  9.8084E-006
 960.50  8.6371E-006
 961.00  4.7877E-006
 961.50  2.7033E-006
 962.00  1.1893E-006
 962.50  1.2022E-007
 963.00  2.0764E-009
 963.50  0.0000E+000
 964.00  0.0000E+000
 964.50  0.0000E+000
 965.00  0.0000E+000
 965.50  0.0000E+000
 966.00  0.0000E+000
 966.50  2.3840E-007
 967.00  1.4154E-006
 967.50  8.6179E-007
 968.00  0.0000E+000
 968.50  0.0000E+000
 969.00  0.0000E+000
 969.50  0.0000E+000
 970.00  0.0000E+000
 970.50  0.0000E+000
 971.00  0.0000E+000
 971.50  0.0000E+000
 972.00  0.0000E+000
 972.50  0.0000E+000
 973.00  0.0000E+000
 973.50  0.0000E+000
 974.00  0.0000E+000
 974.50  0.0000E+000
 975.00  0.0000E+000
 975.50  0.0000E+000
 976.00  0.0000E+000
 976.50  0.0000E+000
 977.00  0.0000E+000
 977.50  0.0000E+000
 978.00  0.0000E+000
 978.50  0.0000E+000
 979.00  0.0000E+000
 979.50  0.0000E+000
 980.00  0.0000E+000
 980.50  0.0000E+000
 981.00  0.0000E+000
 981.50  5.8739E-007
 982.00  1.3833E-006
 982.50  6.4832E-007
 983.00  6.8387E-007
 983.50  1.8738E-006
 984.00  3.6522E-006
 984.50  3.8567E-006
 985.00  9.5006E-006
 985.50  1.1725E-005
 986.00  1.5492E-005
 986.50  2.2596E-005
 987.00  3.0428E-005
 987.50  3.3657E-005
 988.00  3.8359E-005
 988.50  3.9860E-005
 989.00  4.1062E-005
 989.50  4.2142E-005
 990.00  4.1960E-005
 990.50  4.0474E-005
 991.00  3.7410E-005
 991.50  3.5318E-005
 992.00  3.3958E-005
 992.50  4.5280E-005
 993.00  5.8058E-005
 993.50  6.2278E-005
 994.00  6.0853E-005
 994.50  6.3988E-005
 995.00  4.6219E-005
 995.50  3.0640E-005
 996.00  2.2097E-005
 996.50  2.5196E-005
 997.00  2.4928E-005
 997.50  3.1274E-005
 998.00  3.9433E-005
 998.50  5.0912E-005
 999.00  5.6151E-005
 999.50  5.8838E-005
1000.00  3.6431E-005
1000.50  1.7935E-006
1001.00  0.0000E+000
1001.50  0.0000E+000
1002.00  0.0000E+000
1002.50  0.0000E+000
1003.00  0.0000E+000
1003.50  0.0000E+000
1004.00  0.0000E+000
1004.50  0.0000E+000
1005.00  0.0000E+000
1005.50  0.0000E+000
1006.00  0.0000E+000
1006.50  0.0000E+000
1007.00  0.0000E+000
1007.50  0.0000E+000
1008.00  0.0000E+000
1008.50  0.0000E+000
1009.00  0.0000E+000
1009.50  0.0000E+000
1010.00  0.0000E+000
1010.50  0.0000E+000
1011.00  0.0000E+000
1011.50  0.0000E+000
1012.00  0.0000E+000
1012.50  0.0000E+000
1013.00  0.0000E+000
1013.50  0.0000E+000
1014.00  0.0000E+000
1014.50  0.0000E+000
1015.00  0.0000E+000
1015.50  0.0000E+000
1016.00  0.0000E+000
1016.50  0.0000E+000
1017.00  0.0000E+000
1017.50  0.0000E+000
1018.00  0.0000E+000
1018.50  0.0000E+000
1019.00  0.0000E+000
1019.50  0.0000E+000
1020.00  0.0000E+000
1020.50  0.0000E+000
1021.00  0.0000E+000
1021.50  0.0000E+000
1022.00  0.0000E+000
1022.50  0.0000E+000
1023.00  0.0000E+000
1023.50  0.0000E+000
1024.00  0.0000E+000
1024.50  0.0000E+000
1025.00  0.0000E+000
1025.50  0.0000E+000
1026.00  0.0000E+000
1026.50  0.0000E+000
1027.00  0.0000E+000
1027.50  0.0000E+000
1028.00  0.0000E+000
1028.50  0.0000E+000
1029.00  0.0000E+000
1029.50  0.0000E+000
1030.00  0.0000E+000
1030.50  0.0000E+000
1031.00  0.0000E+000
1031.50  0.0000E+000
1032.00  0.0000E+000
1032.50  0.0000E+000
1033.00  0.0000E+000
1033.50  0.0000E+000
1034.00  0.0000E+000
1034.50  0.0000E+000
1035.00  0.0000E+000
1035.50  0.0000E+000
1036.00  0.0000E+000
1036.50  0.0000E+000
1037.00  0.0000E+000
1037.50  0.0000E+000
1038.00  0.0000E+000
1038.50  0.0000E+000
1039.00  0.0000E+000
1039.50  0.0000E+000
1040.00  0.0000E+000
1040.50  0.0000E+000
1041.00  0.0000E+000
1041.50  0.0000E+000
1042.00  0.0000E+000
1042.50  0.0000E+000
1043.00  0.0000E+000
1043.50  0.0000E+000
1044.00  0.0000E+000
1044.50  0.0000E+000
1045.00  0.0000E+000
1045.50  0.0000E+000
1046.00  0.0000E+000
1046.50  0.0000E+000
1047.00  0.0000E+000
1047.50  0.0000E+000
1048.00  0.0000E+000
1048.50  0.0000E+000
1049.00  0.0000E+000
1049.50  0.0000E+000
1050.00  0.0000E+000
1050.50  0.0000E+000
1051.00  0.0000E+000
1051.50  0.0000E+000
1052.00  0.0000E+000
1052.50  0.0000E+000
1053.00  0.0000E+000
1053.50  0.0000E+000
1054.00  0.0000E+000
1054.50  0.0000E+000
1055.00  0.0000E+000
1055.50  0.0000E+000
1056.00  0.0000E+000
1056.50  0.0000E+000
1057.00  0.0000E+000
1057.50  0.0000E+000
1058.00  0.0000E+000
1058.50  0.0000E+000
1059.00  0.0000E+000
1059.50  0.0000E+000
1060.00  0.0000E+000
1060.50  0.0000E+000
1061.00  0.0000E+000
1061.50  0.0000E+000
1062.00  0.0000E+000
1062.50  0.0000E+000
1063.00  0.0000E+000
1063.50  0.0000E+000
1064.00  0.0000E+000
1064.50  0.0000E+000
1065.00  0.0000E+000
1065.50  0.0000E+000
1066.00  0.0000E+000
1066.50  0.0000E+000
1067.00  0.0000E+000
1067.50  0.0000E+000
1068.00  0.0000E+000
1068.50  0.0000E+000
1069.00  0.0000E+000
1069.50  0.0000E+000
1070.00  0.0000E+000
1070.50  0.0000E+000
1071.00  0.0000E+000
1071.50  0.0000E+000
1072.00  0.0000E+000
1072.50  0.0000E+000
1073.00  0.0000E+000
1073.50  0.0000E+000
1074.00  0.0000E+000
1074.50  0.0000E+000
1075.00  0.0000E+000
1075.50  0.0000E+000
1076.00  0.0000E+000
1076.50  0.0000E+000
1077.00  0.0000E+000
1077.50  0.0000E+000
1078.00  0.0000E+000
1078.50  0.0000E+000
1079.00  0.0000E+000
1079.50  0.0000E+000
1080.00  0.0000E+000
1080.50  0.0000E+000
1081.00  0.0000E+000
1081.50  0.0000E+000
1082.00  0.0000E+000
1082.50  0.0000E+000
1083.00  0.0000E+000
1083.50  0.0000E+000
1084.00  0.0000E+000
1084.50  0.0000E+000
1085.00  0.0000E+000
1085.50  0.0000E+000
1086.00  0.0000E+000
1086.50  0.0000E+000
1087.00  0.0000E+000
1087.50  0.0000E+000
1088.00  0.0000E+000
1088.50  0.0000E+000
1089.00  0.0000E+000
1089.50  0.0000E+000
1090.00  0.0000E+000
1090.50  0.0000E+000
1091.00  0.0000E+000
1091.50  0.0000E+000
1092.00  0.0000E+000
1092.50  0.0000E+000
1093.00  0.0000E+000
1093.50  0.0000E+000
1094.00  0.0000E+000
1094.50  0.0000E+000
1095.00  0.0000E+000
1095.50  0.0000E+000
1096.00  0.0000E+000
1096.50  0.0000E+000
1097.00  0.0000E+000
1097.50  0.0000E+000
1098.00  0.0000E+000
1098.50  0.0000E+000
1099.00  0.0000E+000
1099.50  0.0000E+000
1100.00  0.0000E+000
1100.50  0.0000E+000
1101.00  0.0000E+000
1101.50  0.0000E+000
1102.00  0.0000E+000
1102.50  0.0000E+000
1103.00  0.0000E+000
1103.50  0.0000E+000
1104.00  0.0000E+000
1104.50  0.0000E+000
1105.00  0.0000E+000
1105.50  0.0000E+000
1106.00  0.0000E+000
1106.50  0.0000E+000
1107.00  0.0000E+000
1107.50  0.0000E+000
1108.00  0.0000E+000
1108.50  0.0000E+000
1109.00  0.0000E+000
1109.50  0.0000E+000
1110.00  0.0000E+000
1110.50  0.0000E+000
1111.00  0.0000E+000
1111.50  0.0000E+000
1112.00  0.0000E+000
1112.50  0.0000E+000
1113.00  0.0000E+000
1113.50  0.0000E+000
1114.00  0.0000E+000
1114.50  0.0000E+000
1115.00  0.0000E+000
1115.50  0.0000E+000
1116.00  0.0000E+000
1116.50  0.0000E+000
1117.00  0.0000E+000
1117.50  0.0000E+000
1118.00  0.0000E+000
1118.50  0.0000E+000
1119.00  0.0000E+000
1119.50  0.0000E+000
1120.00  0.0000E+000
1120.50  0.0000E+000
1121.00  0.0000E+000
1121.50  0.0000E+000
1122.00  0.0000E+000
1122.50  0.0000E+000
1123.00  0.0000E+000
1123.50  0.0000E+000
1124.00  0.0000E+000
1124.50  0.0000E+000
1125.00  0.0000E+000
1125.50  0.0000E+000
1126.00  0.0000E+000
1126.50  0.0000E+000
1127.00  0.0000E+000
1127.50  0.0000E+000
: 6
