# Supplementary material for: A photoconversion model for full spectral programming and multiplexing of optogenetic systems
Source: Mol Syst Biol. 2017 Apr 24;13(4):926. doi: 10.15252/msb.20167456 (PMC5408778; doi:10.15252/msb.20167456)
Supplement: Supplementary file 11 — Dataset EV3 [file MSB-13-926-s011.zip › dataset_ev3_led_data/led_calibration_data/EO_04/Jennie_c1/raw/4.IRR]

" File: 160129_calibrations\post-calibration\Jen
" RAD->  Wave:647.21nm  Pix:1050  Val:  0.000  Time:400ms  Avg:1  Sm:1  Sg:1  Tc:off  SNAP  Xt:1  Ch:1  Xtrig wnmcal >RAD-IS6.CAL
 180.00  0.0000E+000
 180.50  0.0000E+000
 181.00  0.0000E+000
 181.50  0.0000E+000
 182.00  0.0000E+000
 182.50  0.0000E+000
 183.00  0.0000E+000
 183.50  0.0000E+000
 184.00  0.0000E+000
 184.50  0.0000E+000
 185.00  0.0000E+000
 185.50  0.0000E+000
 186.00  0.0000E+000
 186.50  0.0000E+000
 187.00  0.0000E+000
 187.50  0.0000E+000
 188.00  0.0000E+000
 188.50  0.0000E+000
 189.00  0.0000E+000
 189.50  0.0000E+000
 190.00  0.0000E+000
 190.50  0.0000E+000
 191.00  0.0000E+000
 191.50  0.0000E+000
 192.00  0.0000E+000
 192.50  0.0000E+000
 193.00  0.0000E+000
 193.50  0.0000E+000
 194.00  0.0000E+000
 194.50  0.0000E+000
 195.00  0.0000E+000
 195.50  0.0000E+000
 196.00  0.0000E+000
 196.50  0.0000E+000
 197.00  0.0000E+000
 197.50  0.0000E+000
 198.00  0.0000E+000
 198.50  0.0000E+000
 199.00  0.0000E+000
 199.50  0.0000E+000
 200.00  0.0000E+000
 200.50  0.0000E+000
 201.00  0.0000E+000
 201.50  0.0000E+000
 202.00  0.0000E+000
 202.50  0.0000E+000
 203.00  0.0000E+000
 203.50  0.0000E+000
 204.00  0.0000E+000
 204.50  0.0000E+000
 205.00  0.0000E+000
 205.50  0.0000E+000
 206.00  0.0000E+000
 206.50  0.0000E+000
 207.00  0.0000E+000
 207.50  0.0000E+000
 208.00  0.0000E+000
 208.50  0.0000E+000
 209.00  0.0000E+000
 209.50  0.0000E+000
 210.00  0.0000E+000
 210.50  0.0000E+000
 211.00  0.0000E+000
 211.50  0.0000E+000
 212.00  0.0000E+000
 212.50  0.0000E+000
 213.00  0.0000E+000
 213.50  0.0000E+000
 214.00  0.0000E+000
 214.50  0.0000E+000
 215.00  0.0000E+000
 215.50  0.0000E+000
 216.00  0.0000E+000
 216.50  0.0000E+000
 217.00  0.0000E+000
 217.50  0.0000E+000
 218.00  0.0000E+000
 218.50  0.0000E+000
 219.00  0.0000E+000
 219.50  0.0000E+000
 220.00  0.0000E+000
 220.50  0.0000E+000
 221.00  0.0000E+000
 221.50  0.0000E+000
 222.00  0.0000E+000
 222.50  0.0000E+000
 223.00  0.0000E+000
 223.50  0.0000E+000
 224.00  0.0000E+000
 224.50  0.0000E+000
 225.00  0.0000E+000
 225.50  0.0000E+000
 226.00  0.0000E+000
 226.50  0.0000E+000
 227.00  0.0000E+000
 227.50  0.0000E+000
 228.00  0.0000E+000
 228.50  0.0000E+000
 229.00  0.0000E+000
 229.50  0.0000E+000
 230.00  0.0000E+000
 230.50  0.0000E+000
 231.00  0.0000E+000
 231.50  0.0000E+000
 232.00  0.0000E+000
 232.50  0.0000E+000
 233.00  0.0000E+000
 233.50  0.0000E+000
 234.00  0.0000E+000
 234.50  0.0000E+000
 235.00  0.0000E+000
 235.50  0.0000E+000
 236.00  0.0000E+000
 236.50  0.0000E+000
 237.00  0.0000E+000
 237.50  0.0000E+000
 238.00  0.0000E+000
 238.50  0.0000E+000
 239.00  0.0000E+000
 239.50  0.0000E+000
 240.00  0.0000E+000
 240.50  0.0000E+000
 241.00  0.0000E+000
 241.50  0.0000E+000
 242.00  0.0000E+000
 242.50  0.0000E+000
 243.00  0.0000E+000
 243.50  0.0000E+000
 244.00  0.0000E+000
 244.50  0.0000E+000
 245.00  0.0000E+000
 245.50  0.0000E+000
 246.00  0.0000E+000
 246.50  0.0000E+000
 247.00  0.0000E+000
 247.50  0.0000E+000
 248.00  0.0000E+000
 248.50  0.0000E+000
 249.00  0.0000E+000
 249.50  0.0000E+000
 250.00  0.0000E+000
 250.50  0.0000E+000
 251.00  0.0000E+000
 251.50  0.0000E+000
 252.00  0.0000E+000
 252.50  0.0000E+000
 253.00  0.0000E+000
 253.50  0.0000E+000
 254.00  0.0000E+000
 254.50  0.0000E+000
 255.00  0.0000E+000
 255.50  0.0000E+000
 256.00  0.0000E+000
 256.50  0.0000E+000
 257.00  0.0000E+000
 257.50  0.0000E+000
 258.00  0.0000E+000
 258.50  0.0000E+000
 259.00  0.0000E+000
 259.50  0.0000E+000
 260.00  0.0000E+000
 260.50  0.0000E+000
 261.00  0.0000E+000
 261.50  0.0000E+000
 262.00  0.0000E+000
 262.50  0.0000E+000
 263.00  0.0000E+000
 263.50  0.0000E+000
 264.00  0.0000E+000
 264.50  0.0000E+000
 265.00  0.0000E+000
 265.50  0.0000E+000
 266.00  0.0000E+000
 266.50  0.0000E+000
 267.00  0.0000E+000
 267.50  0.0000E+000
 268.00  0.0000E+000
 268.50  0.0000E+000
 269.00  0.0000E+000
 269.50  0.0000E+000
 270.00  0.0000E+000
 270.50  0.0000E+000
 271.00  0.0000E+000
 271.50  0.0000E+000
 272.00  0.0000E+000
 272.50  0.0000E+000
 273.00  0.0000E+000
 273.50  0.0000E+000
 274.00  0.0000E+000
 274.50  0.0000E+000
 275.00  0.0000E+000
 275.50  0.0000E+000
 276.00  0.0000E+000
 276.50  0.0000E+000
 277.00  0.0000E+000
 277.50  0.0000E+000
 278.00  0.0000E+000
 278.50  0.0000E+000
 279.00  0.0000E+000
 279.50  0.0000E+000
 280.00  0.0000E+000
 280.50  0.0000E+000
 281.00  0.0000E+000
 281.50  0.0000E+000
 282.00  0.0000E+000
 282.50  0.0000E+000
 283.00  0.0000E+000
 283.50  0.0000E+000
 284.00  0.0000E+000
 284.50  0.0000E+000
 285.00  0.0000E+000
 285.50  0.0000E+000
 286.00  0.0000E+000
 286.50  0.0000E+000
 287.00  0.0000E+000
 287.50  0.0000E+000
 288.00  0.0000E+000
 288.50  0.0000E+000
 289.00  0.0000E+000
 289.50  0.0000E+000
 290.00  0.0000E+000
 290.50  0.0000E+000
 291.00  0.0000E+000
 291.50  0.0000E+000
 292.00  0.0000E+000
 292.50  0.0000E+000
 293.00  0.0000E+000
 293.50  0.0000E+000
 294.00  0.0000E+000
 294.50  0.0000E+000
 295.00  0.0000E+000
 295.50  0.0000E+000
 296.00  0.0000E+000
 296.50  0.0000E+000
 297.00  0.0000E+000
 297.50  0.0000E+000
 298.00  0.0000E+000
 298.50  0.0000E+000
 299.00  0.0000E+000
 299.50  0.0000E+000
 300.00  0.0000E+000
 300.50  0.0000E+000
 301.00  0.0000E+000
 301.50  0.0000E+000
 302.00  0.0000E+000
 302.50  0.0000E+000
 303.00  0.0000E+000
 303.50  0.0000E+000
 304.00  0.0000E+000
 304.50  0.0000E+000
 305.00  0.0000E+000
 305.50  0.0000E+000
 306.00  0.0000E+000
 306.50  0.0000E+000
 307.00  0.0000E+000
 307.50  0.0000E+000
 308.00  0.0000E+000
 308.50  0.0000E+000
 309.00  0.0000E+000
 309.50  0.0000E+000
 310.00  0.0000E+000
 310.50  0.0000E+000
 311.00  0.0000E+000
 311.50  0.0000E+000
 312.00  0.0000E+000
 312.50  0.0000E+000
 313.00  0.0000E+000
 313.50  0.0000E+000
 314.00  0.0000E+000
 314.50  0.0000E+000
 315.00  0.0000E+000
 315.50  0.0000E+000
 316.00  0.0000E+000
 316.50  0.0000E+000
 317.00  0.0000E+000
 317.50  0.0000E+000
 318.00  0.0000E+000
 318.50  0.0000E+000
 319.00  0.0000E+000
 319.50  0.0000E+000
 320.00  0.0000E+000
 320.50  0.0000E+000
 321.00  0.0000E+000
 321.50  0.0000E+000
 322.00  0.0000E+000
 322.50  0.0000E+000
 323.00  0.0000E+000
 323.50  0.0000E+000
 324.00  0.0000E+000
 324.50  0.0000E+000
 325.00  0.0000E+000
 325.50  0.0000E+000
 326.00  0.0000E+000
 326.50  0.0000E+000
 327.00  0.0000E+000
 327.50  0.0000E+000
 328.00  0.0000E+000
 328.50  0.0000E+000
 329.00  0.0000E+000
 329.50  0.0000E+000
 330.00  0.0000E+000
 330.50  0.0000E+000
 331.00  0.0000E+000
 331.50  0.0000E+000
 332.00  0.0000E+000
 332.50  0.0000E+000
 333.00  0.0000E+000
 333.50  0.0000E+000
 334.00  0.0000E+000
 334.50  0.0000E+000
 335.00  0.0000E+000
 335.50  0.0000E+000
 336.00  0.0000E+000
 336.50  0.0000E+000
 337.00  0.0000E+000
 337.50  0.0000E+000
 338.00  0.0000E+000
 338.50  0.0000E+000
 339.00  0.0000E+000
 339.50  0.0000E+000
 340.00  0.0000E+000
 340.50  0.0000E+000
 341.00  0.0000E+000
 341.50  0.0000E+000
 342.00  0.0000E+000
 342.50  0.0000E+000
 343.00  0.0000E+000
 343.50  0.0000E+000
 344.00  0.0000E+000
 344.50  0.0000E+000
 345.00  0.0000E+000
 345.50  0.0000E+000
 346.00  0.0000E+000
 346.50  0.0000E+000
 347.00  0.0000E+000
 347.50  0.0000E+000
 348.00  0.0000E+000
 348.50  0.0000E+000
 349.00  0.0000E+000
 349.50  0.0000E+000
 350.00  0.0000E+000
 350.50  0.0000E+000
 351.00  0.0000E+000
 351.50  0.0000E+000
 352.00  0.0000E+000
 352.50  0.0000E+000
 353.00  0.0000E+000
 353.50  0.0000E+000
 354.00  0.0000E+000
 354.50  0.0000E+000
 355.00  0.0000E+000
 355.50  0.0000E+000
 356.00  0.0000E+000
 356.50  0.0000E+000
 357.00  0.0000E+000
 357.50  0.0000E+000
 358.00  0.0000E+000
 358.50  0.0000E+000
 359.00  0.0000E+000
 359.50  2.6513E-009
 360.00  5.8113E-008
 360.50  1.0467E-007
 361.00  1.1993E-007
 361.50  1.3554E-007
 362.00  1.4172E-007
 362.50  1.6126E-007
 363.00  1.9708E-007
 363.50  2.1915E-007
 364.00  2.4181E-007
 364.50  2.4490E-007
 365.00  2.1321E-007
 365.50  2.0849E-007
 366.00  2.5152E-007
 366.50  2.6302E-007
 367.00  3.0784E-007
 367.50  3.4718E-007
 368.00  3.5484E-007
 368.50  3.6712E-007
 369.00  3.6901E-007
 369.50  3.7517E-007
 370.00  3.5510E-007
 370.50  2.9107E-007
 371.00  2.0591E-007
 371.50  1.3621E-007
 372.00  4.7436E-008
 372.50  0.0000E+000
 373.00  0.0000E+000
 373.50  0.0000E+000
 374.00  0.0000E+000
 374.50  1.7943E-008
 375.00  9.4533E-008
 375.50  1.8350E-007
 376.00  2.4341E-007
 376.50  3.0662E-007
 377.00  3.9640E-007
 377.50  4.1554E-007
 378.00  3.9714E-007
 378.50  3.6781E-007
 379.00  3.4484E-007
 379.50  2.8550E-007
 380.00  2.8266E-007
 380.50  3.0413E-007
 381.00  4.2576E-007
 381.50  6.3336E-007
 382.00  7.6239E-007
 382.50  8.6182E-007
 383.00  9.0273E-007
 383.50  7.9905E-007
 384.00  6.6421E-007
 384.50  5.8735E-007
 385.00  4.9753E-007
 385.50  4.2392E-007
 386.00  3.9196E-007
 386.50  3.9324E-007
 387.00  4.1026E-007
 387.50  4.1159E-007
 388.00  4.2454E-007
 388.50  4.3877E-007
 389.00  4.3056E-007
 389.50  4.4612E-007
 390.00  4.4418E-007
 390.50  4.1353E-007
 391.00  5.0150E-007
 391.50  5.3071E-007
 392.00  5.0386E-007
 392.50  5.5963E-007
 393.00  5.7498E-007
 393.50  5.1636E-007
 394.00  5.1879E-007
 394.50  4.9067E-007
 395.00  4.1816E-007
 395.50  4.3477E-007
 396.00  4.2455E-007
 396.50  5.0375E-007
 397.00  6.1761E-007
 397.50  7.3491E-007
 398.00  8.5829E-007
 398.50  1.0150E-006
 399.00  1.1434E-006
 399.50  1.2273E-006
 400.00  1.2367E-006
 400.50  1.2810E-006
 401.00  1.2657E-006
 401.50  1.3010E-006
 402.00  1.4103E-006
 402.50  1.5666E-006
 403.00  1.7199E-006
 403.50  1.9518E-006
 404.00  2.1635E-006
 404.50  2.2843E-006
 405.00  2.3772E-006
 405.50  2.4488E-006
 406.00  2.4708E-006
 406.50  2.5589E-006
 407.00  2.7032E-006
 407.50  2.9032E-006
 408.00  3.1782E-006
 408.50  3.5087E-006
 409.00  3.9184E-006
 409.50  4.4068E-006
 410.00  4.9495E-006
 410.50  5.4915E-006
 411.00  6.0545E-006
 411.50  6.6195E-006
 412.00  7.1792E-006
 412.50  7.7976E-006
 413.00  8.5310E-006
 413.50  9.3112E-006
 414.00  1.0286E-005
 414.50  1.1381E-005
 415.00  1.2542E-005
 415.50  1.3810E-005
 416.00  1.5139E-005
 416.50  1.6512E-005
 417.00  1.8040E-005
 417.50  1.9795E-005
 418.00  2.1718E-005
 418.50  2.3975E-005
 419.00  2.6450E-005
 419.50  2.9118E-005
 420.00  3.2001E-005
 420.50  3.5068E-005
 421.00  3.8310E-005
 421.50  4.1800E-005
 422.00  4.5589E-005
 422.50  4.9904E-005
 423.00  5.4729E-005
 423.50  6.0059E-005
 424.00  6.5833E-005
 424.50  7.1979E-005
 425.00  7.8440E-005
 425.50  8.5183E-005
 426.00  9.2291E-005
 426.50  9.9854E-005
 427.00  1.0756E-004
 427.50  1.1557E-004
 428.00  1.2373E-004
 428.50  1.3189E-004
 429.00  1.4001E-004
 429.50  1.4804E-004
 430.00  1.5581E-004
 430.50  1.6339E-004
 431.00  1.7063E-004
 431.50  1.7742E-004
 432.00  1.8369E-004
 432.50  1.8918E-004
 433.00  1.9375E-004
 433.50  1.9733E-004
 434.00  1.9978E-004
 434.50  2.0129E-004
 435.00  2.0182E-004
 435.50  2.0134E-004
 436.00  1.9975E-004
 436.50  1.9701E-004
 437.00  1.9328E-004
 437.50  1.8859E-004
 438.00  1.8304E-004
 438.50  1.7670E-004
 439.00  1.6976E-004
 439.50  1.6244E-004
 440.00  1.5486E-004
 440.50  1.4713E-004
 441.00  1.3934E-004
 441.50  1.3159E-004
 442.00  1.2388E-004
 442.50  1.1629E-004
 443.00  1.0886E-004
 443.50  1.0160E-004
 444.00  9.4649E-005
 444.50  8.8094E-005
 445.00  8.1986E-005
 445.50  7.6383E-005
 446.00  7.1189E-005
 446.50  6.6339E-005
 447.00  6.1830E-005
 447.50  5.7645E-005
 448.00  5.3755E-005
 448.50  5.0106E-005
 449.00  4.6677E-005
 449.50  4.3471E-005
 450.00  4.0462E-005
 450.50  3.7667E-005
 451.00  3.5116E-005
 451.50  3.2707E-005
 452.00  3.0428E-005
 452.50  2.8291E-005
 453.00  2.6267E-005
 453.50  2.4369E-005
 454.00  2.2650E-005
 454.50  2.1049E-005
 455.00  1.9571E-005
 455.50  1.8245E-005
 456.00  1.6999E-005
 456.50  1.5814E-005
 457.00  1.4735E-005
 457.50  1.3741E-005
 458.00  1.2837E-005
 458.50  1.2035E-005
 459.00  1.1371E-005
 459.50  1.0787E-005
 460.00  1.0222E-005
 460.50  9.6195E-006
 461.00  9.0279E-006
 461.50  8.4464E-006
 462.00  7.9170E-006
 462.50  7.4791E-006
 463.00  7.1131E-006
 463.50  6.7842E-006
 464.00  6.4487E-006
 464.50  6.1331E-006
 465.00  5.8154E-006
 465.50  5.4983E-006
 466.00  5.1788E-006
 466.50  4.8908E-006
 467.00  4.6235E-006
 467.50  4.3945E-006
 468.00  4.2048E-006
 468.50  4.0864E-006
 469.00  3.9333E-006
 469.50  3.7675E-006
 470.00  3.5853E-006
 470.50  3.4009E-006
 471.00  3.1910E-006
 471.50  3.0212E-006
 472.00  2.8735E-006
 472.50  2.7502E-006
 473.00  2.6262E-006
 473.50  2.5109E-006
 474.00  2.4086E-006
 474.50  2.3310E-006
 475.00  2.2438E-006
 475.50  2.1747E-006
 476.00  2.1592E-006
 476.50  2.1504E-006
 477.00  2.1058E-006
 477.50  2.0654E-006
 478.00  1.9911E-006
 478.50  1.8895E-006
 479.00  1.7306E-006
 479.50  1.6109E-006
 480.00  1.4746E-006
 480.50  1.3797E-006
 481.00  1.3350E-006
 481.50  1.3401E-006
 482.00  1.3552E-006
 482.50  1.3292E-006
 483.00  1.2971E-006
 483.50  1.2463E-006
 484.00  1.2038E-006
 484.50  1.1941E-006
 485.00  1.2066E-006
 485.50  1.2021E-006
 486.00  1.2016E-006
 486.50  1.1929E-006
 487.00  1.1887E-006
 487.50  1.1820E-006
 488.00  1.1571E-006
 488.50  1.1215E-006
 489.00  1.0926E-006
 489.50  1.0445E-006
 490.00  1.0240E-006
 490.50  1.0114E-006
 491.00  1.0147E-006
 491.50  1.0015E-006
 492.00  9.8334E-007
 492.50  9.8873E-007
 493.00  9.7546E-007
 493.50  9.6236E-007
 494.00  9.6749E-007
 494.50  9.2458E-007
 495.00  8.5904E-007
 495.50  7.9273E-007
 496.00  7.1880E-007
 496.50  6.3266E-007
 497.00  5.5966E-007
 497.50  5.1943E-007
 498.00  5.0010E-007
 498.50  5.1392E-007
 499.00  6.0407E-007
 499.50  6.5129E-007
 500.00  6.8337E-007
 500.50  7.0383E-007
 501.00  7.0289E-007
 501.50  7.1970E-007
 502.00  7.3114E-007
 502.50  7.2558E-007
 503.00  7.3248E-007
 503.50  7.4259E-007
 504.00  7.0110E-007
 504.50  7.2360E-007
 505.00  7.1860E-007
 505.50  7.1608E-007
 506.00  7.2910E-007
 506.50  7.4169E-007
 507.00  7.3678E-007
 507.50  7.3067E-007
 508.00  7.1493E-007
 508.50  6.8292E-007
 509.00  6.8697E-007
 509.50  8.5044E-007
 510.00  9.9332E-007
 510.50  1.0375E-006
 511.00  1.0589E-006
 511.50  1.0047E-006
 512.00  8.5957E-007
 512.50  7.6079E-007
 513.00  7.3385E-007
 513.50  7.8166E-007
 514.00  8.5130E-007
 514.50  8.4982E-007
 515.00  9.6614E-007
 515.50  1.0454E-006
 516.00  9.6832E-007
 516.50  9.1380E-007
 517.00  8.6869E-007
 517.50  7.2709E-007
 518.00  6.3595E-007
 518.50  5.8023E-007
 519.00  5.5756E-007
 519.50  5.3418E-007
 520.00  5.6054E-007
 520.50  5.7057E-007
 521.00  5.9305E-007
 521.50  6.2097E-007
 522.00  6.3841E-007
 522.50  6.4555E-007
 523.00  6.7670E-007
 523.50  6.6538E-007
 524.00  6.3558E-007
 524.50  6.4451E-007
 525.00  6.8872E-007
 525.50  7.0280E-007
 526.00  7.8925E-007
 526.50  8.9234E-007
 527.00  8.7008E-007
 527.50  8.1736E-007
 528.00  7.6153E-007
 528.50  6.4207E-007
 529.00  5.5982E-007
 529.50  5.2089E-007
 530.00  4.9836E-007
 530.50  4.5061E-007
 531.00  4.0013E-007
 531.50  3.9505E-007
 532.00  3.9655E-007
 532.50  4.0893E-007
 533.00  4.3806E-007
 533.50  4.7011E-007
 534.00  5.0244E-007
 534.50  5.1046E-007
 535.00  4.9416E-007
 535.50  4.4998E-007
 536.00  3.2411E-007
 536.50  2.1689E-007
 537.00  1.5283E-007
 537.50  1.2056E-007
 538.00  9.5214E-008
 538.50  1.3519E-007
 539.00  1.7467E-007
 539.50  1.6396E-007
 540.00  1.6674E-007
 540.50  2.8057E-007
 541.00  3.1922E-007
 541.50  3.7405E-007
 542.00  3.2089E-007
 542.50  2.4262E-007
 543.00  9.1166E-008
 543.50  7.5091E-009
 544.00  0.0000E+000
 544.50  0.0000E+000
 545.00  0.0000E+000
 545.50  0.0000E+000
 546.00  0.0000E+000
 546.50  2.7708E-008
 547.00  5.8343E-008
 547.50  8.5886E-008
 548.00  8.3714E-008
 548.50  8.1101E-008
 549.00  8.3501E-008
 549.50  8.7958E-008
 550.00  1.5880E-007
 550.50  2.1993E-007
 551.00  1.9920E-007
 551.50  1.5401E-007
 552.00  7.7467E-008
 552.50  0.0000E+000
 553.00  0.0000E+000
 553.50  0.0000E+000
 554.00  0.0000E+000
 554.50  0.0000E+000
 555.00  0.0000E+000
 555.50  0.0000E+000
 556.00  0.0000E+000
 556.50  0.0000E+000
 557.00  0.0000E+000
 557.50  0.0000E+000
 558.00  0.0000E+000
 558.50  0.0000E+000
 559.00  0.0000E+000
 559.50  5.6659E-009
 560.00  5.1594E-008
 560.50  1.5101E-007
 561.00  2.7441E-007
 561.50  3.8365E-007
 562.00  4.2409E-007
 562.50  4.4276E-007
 563.00  4.8307E-007
 563.50  5.1636E-007
 564.00  6.0526E-007
 564.50  6.4573E-007
 565.00  6.2800E-007
 565.50  5.5577E-007
 566.00  4.7930E-007
 566.50  4.2386E-007
 567.00  3.8202E-007
 567.50  3.6239E-007
 568.00  2.9986E-007
 568.50  2.3329E-007
 569.00  1.9301E-007
 569.50  1.4865E-007
 570.00  1.5931E-007
 570.50  1.7899E-007
 571.00  1.9207E-007
 571.50  2.5731E-007
 572.00  3.3832E-007
 572.50  4.3990E-007
 573.00  5.6584E-007
 573.50  6.6584E-007
 574.00  7.9850E-007
 574.50  9.2510E-007
 575.00  9.8288E-007
 575.50  1.0321E-006
 576.00  1.0185E-006
 576.50  9.6171E-007
 577.00  9.0662E-007
 577.50  8.5399E-007
 578.00  8.1600E-007
 578.50  8.0550E-007
 579.00  7.5036E-007
 579.50  6.9288E-007
 580.00  6.5262E-007
 580.50  5.4225E-007
 581.00  5.3603E-007
 581.50  4.7587E-007
 582.00  3.6369E-007
 582.50  3.3617E-007
 583.00  3.3716E-007
 583.50  3.6501E-007
 584.00  4.2467E-007
 584.50  4.2474E-007
 585.00  4.1684E-007
 585.50  3.8748E-007
 586.00  4.2524E-007
 586.50  5.5620E-007
 587.00  6.4780E-007
 587.50  6.8025E-007
 588.00  6.8313E-007
 588.50  6.5406E-007
 589.00  7.4466E-007
 589.50  8.7851E-007
 590.00  9.5993E-007
 590.50  9.6291E-007
 591.00  9.0774E-007
 591.50  8.0952E-007
 592.00  7.1048E-007
 592.50  7.8538E-007
 593.00  8.3177E-007
 593.50  7.7079E-007
 594.00  6.1821E-007
 594.50  4.7279E-007
 595.00  2.9887E-007
 595.50  2.4126E-007
 596.00  2.4033E-007
 596.50  2.1440E-007
 597.00  1.4861E-007
 597.50  2.7653E-008
 598.00  0.0000E+000
 598.50  0.0000E+000
 599.00  0.0000E+000
 599.50  0.0000E+000
 600.00  0.0000E+000
 600.50  0.0000E+000
 601.00  0.0000E+000
 601.50  0.0000E+000
 602.00  0.0000E+000
 602.50  0.0000E+000
 603.00  0.0000E+000
 603.50  0.0000E+000
 604.00  0.0000E+000
 604.50  3.5705E-008
 605.00  9.0317E-008
 605.50  2.3586E-007
 606.00  5.5984E-007
 606.50  5.8739E-007
 607.00  5.4592E-007
 607.50  5.3652E-007
 608.00  3.8804E-007
 608.50  3.3196E-007
 609.00  5.0020E-007
 609.50  6.0148E-007
 610.00  6.3022E-007
 610.50  6.6148E-007
 611.00  6.0054E-007
 611.50  5.2981E-007
 612.00  7.0918E-007
 612.50  9.4646E-007
 613.00  1.2592E-006
 613.50  1.3546E-006
 614.00  1.3457E-006
 614.50  1.1361E-006
 615.00  7.5464E-007
 615.50  4.9572E-007
 616.00  3.3749E-007
 616.50  2.4147E-007
 617.00  2.7730E-007
 617.50  3.7027E-007
 618.00  3.7785E-007
 618.50  4.6657E-007
 619.00  5.6688E-007
 619.50  5.7330E-007
 620.00  5.8241E-007
 620.50  5.8348E-007
 621.00  3.9396E-007
 621.50  1.2255E-007
 622.00  1.3053E-008
 622.50  0.0000E+000
 623.00  0.0000E+000
 623.50  0.0000E+000
 624.00  0.0000E+000
 624.50  0.0000E+000
 625.00  0.0000E+000
 625.50  0.0000E+000
 626.00  0.0000E+000
 626.50  0.0000E+000
 627.00  0.0000E+000
 627.50  0.0000E+000
 628.00  0.0000E+000
 628.50  0.0000E+000
 629.00  5.6599E-008
 629.50  1.6437E-007
 630.00  2.4721E-007
 630.50  2.8519E-007
 631.00  2.9082E-007
 631.50  1.6271E-007
 632.00  3.3176E-008
 632.50  1.2614E-008
 633.00  0.0000E+000
 633.50  0.0000E+000
 634.00  0.0000E+000
 634.50  5.6117E-008
 635.00  2.0809E-007
 635.50  3.5311E-007
 636.00  6.2244E-007
 636.50  6.1057E-007
 637.00  6.1514E-007
 637.50  4.7749E-007
 638.00  4.1585E-007
 638.50  2.7770E-007
 639.00  2.6463E-007
 639.50  1.9991E-007
 640.00  1.8497E-007
 640.50  1.5615E-007
 641.00  1.1897E-007
 641.50  1.0883E-007
 642.00  4.6754E-008
 642.50  3.8654E-009
 643.00  0.0000E+000
 643.50  0.0000E+000
 644.00  0.0000E+000
 644.50  0.0000E+000
 645.00  0.0000E+000
 645.50  0.0000E+000
 646.00  7.1489E-008
 646.50  2.3157E-007
 647.00  1.5892E-007
 647.50  3.7170E-008
 648.00  4.6264E-008
 648.50  6.9658E-008
 649.00  2.7245E-007
 649.50  4.7325E-007
 650.00  7.8489E-007
 650.50  8.8365E-007
 651.00  7.8442E-007
 651.50  5.3242E-007
 652.00  3.4348E-007
 652.50  9.8610E-008
 653.00  0.0000E+000
 653.50  0.0000E+000
 654.00  0.0000E+000
 654.50  0.0000E+000
 655.00  0.0000E+000
 655.50  1.3034E-007
 656.00  2.8922E-007
 656.50  3.7773E-007
 657.00  4.1613E-007
 657.50  4.8971E-007
 658.00  4.1360E-007
 658.50  5.4194E-007
 659.00  1.0578E-006
 659.50  1.2348E-006
 660.00  1.2923E-006
 660.50  1.5170E-006
 661.00  1.5653E-006
 661.50  1.4675E-006
 662.00  1.5211E-006
 662.50  1.5456E-006
 663.00  1.4096E-006
 663.50  1.0547E-006
 664.00  1.1584E-006
 664.50  1.2652E-006
 665.00  1.2819E-006
 665.50  1.2530E-006
 666.00  1.0700E-006
 666.50  5.2270E-007
 667.00  1.7566E-007
 667.50  1.3334E-008
 668.00  0.0000E+000
 668.50  0.0000E+000
 669.00  0.0000E+000
 669.50  0.0000E+000
 670.00  7.6197E-008
 670.50  4.3900E-007
 671.00  7.9451E-007
 671.50  1.0562E-006
 672.00  1.1319E-006
 672.50  9.3534E-007
 673.00  5.5800E-007
 673.50  3.4181E-007
 674.00  2.1995E-007
 674.50  2.9102E-007
 675.00  5.4904E-007
 675.50  7.2921E-007
 676.00  8.3789E-007
 676.50  8.1915E-007
 677.00  5.8178E-007
 677.50  4.4999E-007
 678.00  3.3524E-007
 678.50  3.4665E-007
 679.00  5.1301E-007
 679.50  7.8165E-007
 680.00  1.0077E-006
 680.50  1.1895E-006
 681.00  1.1163E-006
 681.50  9.2612E-007
 682.00  7.1103E-007
 682.50  5.0892E-007
 683.00  4.2725E-007
 683.50  5.2296E-007
 684.00  6.6148E-007
 684.50  9.1423E-007
 685.00  1.1401E-006
 685.50  1.2296E-006
 686.00  1.2913E-006
 686.50  1.2990E-006
 687.00  1.2784E-006
 687.50  1.2324E-006
 688.00  1.2684E-006
 688.50  1.3253E-006
 689.00  1.3425E-006
 689.50  1.2138E-006
 690.00  9.7568E-007
 690.50  5.9547E-007
 691.00  2.3103E-007
 691.50  2.1445E-008
 692.00  8.8253E-008
 692.50  4.6501E-010
 693.00  6.1036E-008
 693.50  3.9875E-008
 694.00  1.3828E-008
 694.50  0.0000E+000
 695.00  0.0000E+000
 695.50  0.0000E+000
 696.00  7.6837E-008
 696.50  2.1165E-007
 697.00  2.1579E-007
 697.50  1.7793E-007
 698.00  4.3490E-008
 698.50  0.0000E+000
 699.00  0.0000E+000
 699.50  0.0000E+000
 700.00  0.0000E+000
 700.50  0.0000E+000
 701.00  0.0000E+000
 701.50  0.0000E+000
 702.00  0.0000E+000
 702.50  0.0000E+000
 703.00  0.0000E+000
 703.50  0.0000E+000
 704.00  0.0000E+000
 704.50  0.0000E+000
 705.00  0.0000E+000
 705.50  0.0000E+000
 706.00  0.0000E+000
 706.50  0.0000E+000
 707.00  0.0000E+000
 707.50  3.3916E-007
 708.00  4.8132E-007
 708.50  6.3850E-007
 709.00  6.6809E-007
 709.50  4.3200E-007
 710.00  2.2247E-007
 710.50  5.6284E-008
 711.00  0.0000E+000
 711.50  0.0000E+000
 712.00  0.0000E+000
 712.50  0.0000E+000
 713.00  0.0000E+000
 713.50  0.0000E+000
 714.00  0.0000E+000
 714.50  0.0000E+000
 715.00  0.0000E+000
 715.50  0.0000E+000
 716.00  0.0000E+000
 716.50  0.0000E+000
 717.00  0.0000E+000
 717.50  0.0000E+000
 718.00  0.0000E+000
 718.50  0.0000E+000
 719.00  0.0000E+000
 719.50  0.0000E+000
 720.00  0.0000E+000
 720.50  0.0000E+000
 721.00  0.0000E+000
 721.50  0.0000E+000
 722.00  0.0000E+000
 722.50  1.0362E-007
 723.00  5.0500E-007
 723.50  7.4040E-007
 724.00  9.9386E-007
 724.50  1.1909E-006
 725.00  1.3282E-006
 725.50  8.6612E-007
 726.00  2.4332E-007
 726.50  3.4259E-008
 727.00  0.0000E+000
 727.50  0.0000E+000
 728.00  0.0000E+000
 728.50  0.0000E+000
 729.00  0.0000E+000
 729.50  0.0000E+000
 730.00  0.0000E+000
 730.50  0.0000E+000
 731.00  0.0000E+000
 731.50  0.0000E+000
 732.00  0.0000E+000
 732.50  0.0000E+000
 733.00  0.0000E+000
 733.50  0.0000E+000
 734.00  0.0000E+000
 734.50  0.0000E+000
 735.00  0.0000E+000
 735.50  0.0000E+000
 736.00  0.0000E+000
 736.50  2.1246E-007
 737.00  5.0426E-007
 737.50  5.9609E-007
 738.00  7.1867E-007
 738.50  1.1756E-006
 739.00  1.2697E-006
 739.50  1.1224E-006
 740.00  6.5161E-007
 740.50  0.0000E+000
 741.00  0.0000E+000
 741.50  0.0000E+000
 742.00  0.0000E+000
 742.50  0.0000E+000
 743.00  0.0000E+000
 743.50  0.0000E+000
 744.00  0.0000E+000
 744.50  0.0000E+000
 745.00  0.0000E+000
 745.50  0.0000E+000
 746.00  0.0000E+000
 746.50  0.0000E+000
 747.00  0.0000E+000
 747.50  0.0000E+000
 748.00  0.0000E+000
 748.50  0.0000E+000
 749.00  0.0000E+000
 749.50  0.0000E+000
 750.00  0.0000E+000
 750.50  0.0000E+000
 751.00  0.0000E+000
 751.50  0.0000E+000
 752.00  0.0000E+000
 752.50  0.0000E+000
 753.00  0.0000E+000
 753.50  0.0000E+000
 754.00  0.0000E+000
 754.50  0.0000E+000
 755.00  0.0000E+000
 755.50  0.0000E+000
 756.00  0.0000E+000
 756.50  0.0000E+000
 757.00  0.0000E+000
 757.50  0.0000E+000
 758.00  0.0000E+000
 758.50  0.0000E+000
 759.00  0.0000E+000
 759.50  0.0000E+000
 760.00  0.0000E+000
 760.50  0.0000E+000
 761.00  0.0000E+000
 761.50  0.0000E+000
 762.00  0.0000E+000
 762.50  6.2871E-008
 763.00  4.3943E-007
 763.50  8.3945E-007
 764.00  1.1991E-006
 764.50  9.7948E-007
 765.00  1.6172E-007
 765.50  0.0000E+000
 766.00  0.0000E+000
 766.50  0.0000E+000
 767.00  0.0000E+000
 767.50  0.0000E+000
 768.00  2.4408E-007
 768.50  8.4643E-007
 769.00  1.2687E-006
 769.50  1.7069E-006
 770.00  1.5701E-006
 770.50  1.0590E-006
 771.00  6.0936E-007
 771.50  5.9311E-007
 772.00  5.1654E-007
 772.50  9.7500E-007
 773.00  1.3576E-006
 773.50  1.6486E-006
 774.00  1.0493E-006
 774.50  9.1431E-007
 775.00  5.1453E-007
 775.50  0.0000E+000
 776.00  0.0000E+000
 776.50  0.0000E+000
 777.00  0.0000E+000
 777.50  0.0000E+000
 778.00  0.0000E+000
 778.50  0.0000E+000
 779.00  0.0000E+000
 779.50  0.0000E+000
 780.00  0.0000E+000
 780.50  0.0000E+000
 781.00  0.0000E+000
 781.50  0.0000E+000
 782.00  0.0000E+000
 782.50  0.0000E+000
 783.00  1.6192E-009
 783.50  1.0757E-007
 784.00  6.9619E-007
 784.50  1.4620E-006
 785.00  2.2812E-006
 785.50  2.7162E-006
 786.00  3.0044E-006
 786.50  3.1530E-006
 787.00  2.9109E-006
 787.50  2.2772E-006
 788.00  1.6346E-006
 788.50  1.0663E-006
 789.00  5.7560E-007
 789.50  5.7710E-007
 790.00  9.3847E-007
 790.50  1.5636E-006
 791.00  2.2533E-006
 791.50  2.7459E-006
 792.00  2.9608E-006
 792.50  3.2060E-006
 793.00  2.8947E-006
 793.50  2.3141E-006
 794.00  1.7488E-006
 794.50  1.2505E-006
 795.00  1.2021E-006
 795.50  1.5327E-006
 796.00  2.0270E-006
 796.50  2.4591E-006
 797.00  2.4473E-006
 797.50  1.7985E-006
 798.00  1.0322E-006
 798.50  3.7599E-007
 799.00  5.1006E-008
 799.50  0.0000E+000
 800.00  0.0000E+000
 800.50  0.0000E+000
 801.00  0.0000E+000
 801.50  0.0000E+000
 802.00  1.5550E-007
 802.50  2.2860E-007
 803.00  0.0000E+000
 803.50  0.0000E+000
 804.00  0.0000E+000
 804.50  0.0000E+000
 805.00  0.0000E+000
 805.50  0.0000E+000
 806.00  0.0000E+000
 806.50  1.8553E-007
 807.00  6.6886E-007
 807.50  1.0572E-006
 808.00  1.1144E-006
 808.50  8.8132E-007
 809.00  3.2118E-007
 809.50  3.2926E-008
 810.00  0.0000E+000
 810.50  0.0000E+000
 811.00  0.0000E+000
 811.50  0.0000E+000
 812.00  0.0000E+000
 812.50  0.0000E+000
 813.00  0.0000E+000
 813.50  0.0000E+000
 814.00  0.0000E+000
 814.50  0.0000E+000
 815.00  1.7470E-007
 815.50  7.4355E-007
 816.00  1.2530E-006
 816.50  1.1193E-006
 817.00  3.6453E-007
 817.50  0.0000E+000
 818.00  0.0000E+000
 818.50  0.0000E+000
 819.00  0.0000E+000
 819.50  0.0000E+000
 820.00  0.0000E+000
 820.50  0.0000E+000
 821.00  0.0000E+000
 821.50  0.0000E+000
 822.00  0.0000E+000
 822.50  0.0000E+000
 823.00  0.0000E+000
 823.50  0.0000E+000
 824.00  0.0000E+000
 824.50  0.0000E+000
 825.00  0.0000E+000
 825.50  0.0000E+000
 826.00  0.0000E+000
 826.50  0.0000E+000
 827.00  0.0000E+000
 827.50  0.0000E+000
 828.00  0.0000E+000
 828.50  0.0000E+000
 829.00  0.0000E+000
 829.50  0.0000E+000
 830.00  0.0000E+000
 830.50  4.1740E-007
 831.00  5.0562E-007
 831.50  4.9662E-007
 832.00  2.5385E-007
 832.50  2.5153E-009
 833.00  0.0000E+000
 833.50  0.0000E+000
 834.00  0.0000E+000
 834.50  6.3635E-008
 835.00  4.8009E-007
 835.50  1.0578E-006
 836.00  1.0132E-006
 836.50  4.4805E-007
 837.00  0.0000E+000
 837.50  0.0000E+000
 838.00  0.0000E+000
 838.50  0.0000E+000
 839.00  0.0000E+000
 839.50  0.0000E+000
 840.00  0.0000E+000
 840.50  0.0000E+000
 841.00  0.0000E+000
 841.50  0.0000E+000
 842.00  0.0000E+000
 842.50  0.0000E+000
 843.00  0.0000E+000
 843.50  0.0000E+000
 844.00  0.0000E+000
 844.50  0.0000E+000
 845.00  0.0000E+000
 845.50  0.0000E+000
 846.00  0.0000E+000
 846.50  0.0000E+000
 847.00  0.0000E+000
 847.50  0.0000E+000
 848.00  0.0000E+000
 848.50  1.6723E-007
 849.00  5.7927E-007
 849.50  8.5341E-007
 850.00  1.3361E-006
 850.50  1.5432E-006
 851.00  1.0350E-006
 851.50  4.3718E-007
 852.00  5.6144E-008
 852.50  0.0000E+000
 853.00  0.0000E+000
 853.50  0.0000E+000
 854.00  0.0000E+000
 854.50  0.0000E+000
 855.00  0.0000E+000
 855.50  0.0000E+000
 856.00  0.0000E+000
 856.50  0.0000E+000
 857.00  0.0000E+000
 857.50  0.0000E+000
 858.00  0.0000E+000
 858.50  0.0000E+000
 859.00  0.0000E+000
 859.50  0.0000E+000
 860.00  0.0000E+000
 860.50  0.0000E+000
 861.00  0.0000E+000
 861.50  0.0000E+000
 862.00  0.0000E+000
 862.50  0.0000E+000
 863.00  0.0000E+000
 863.50  0.0000E+000
 864.00  0.0000E+000
 864.50  0.0000E+000
 865.00  0.0000E+000
 865.50  0.0000E+000
 866.00  2.8223E-008
 866.50  6.8369E-007
 867.00  0.0000E+000
 867.50  0.0000E+000
 868.00  0.0000E+000
 868.50  0.0000E+000
 869.00  0.0000E+000
 869.50  0.0000E+000
 870.00  0.0000E+000
 870.50  0.0000E+000
 871.00  0.0000E+000
 871.50  0.0000E+000
 872.00  0.0000E+000
 872.50  3.1044E-007
 873.00  1.1228E-006
 873.50  1.5731E-006
 874.00  2.0532E-006
 874.50  1.8449E-006
 875.00  1.7987E-006
 875.50  1.9589E-006
 876.00  1.8772E-006
 876.50  1.8813E-006
 877.00  2.0125E-006
 877.50  2.3888E-006
 878.00  2.0472E-006
 878.50  1.7069E-006
 879.00  9.7510E-007
 879.50  1.8250E-007
 880.00  0.0000E+000
 880.50  0.0000E+000
 881.00  0.0000E+000
 881.50  0.0000E+000
 882.00  0.0000E+000
 882.50  0.0000E+000
 883.00  0.0000E+000
 883.50  0.0000E+000
 884.00  0.0000E+000
 884.50  0.0000E+000
 885.00  0.0000E+000
 885.50  0.0000E+000
 886.00  0.0000E+000
 886.50  0.0000E+000
 887.00  0.0000E+000
 887.50  0.0000E+000
 888.00  0.0000E+000
 888.50  0.0000E+000
 889.00  0.0000E+000
 889.50  0.0000E+000
 890.00  0.0000E+000
 890.50  0.0000E+000
 891.00  0.0000E+000
 891.50  0.0000E+000
 892.00  0.0000E+000
 892.50  0.0000E+000
 893.00  0.0000E+000
 893.50  0.0000E+000
 894.00  0.0000E+000
 894.50  1.3025E-008
 895.00  2.3762E-008
 895.50  2.1046E-008
 896.00  6.3729E-008
 896.50  4.0313E-008
 897.00  0.0000E+000
 897.50  0.0000E+000
 898.00  0.0000E+000
 898.50  0.0000E+000
 899.00  0.0000E+000
 899.50  0.0000E+000
 900.00  0.0000E+000
 900.50  0.0000E+000
 901.00  0.0000E+000
 901.50  0.0000E+000
 902.00  0.0000E+000
 902.50  0.0000E+000
 903.00  1.7884E-007
 903.50  0.0000E+000
 904.00  0.0000E+000
 904.50  0.0000E+000
 905.00  0.0000E+000
 905.50  0.0000E+000
 906.00  0.0000E+000
 906.50  0.0000E+000
 907.00  0.0000E+000
 907.50  0.0000E+000
 908.00  0.0000E+000
 908.50  0.0000E+000
 909.00  0.0000E+000
 909.50  0.0000E+000
 910.00  0.0000E+000
 910.50  0.0000E+000
 911.00  0.0000E+000
 911.50  0.0000E+000
 912.00  0.0000E+000
 912.50  0.0000E+000
 913.00  0.0000E+000
 913.50  0.0000E+000
 914.00  0.0000E+000
 914.50  0.0000E+000
 915.00  0.0000E+000
 915.50  0.0000E+000
 916.00  0.0000E+000
 916.50  0.0000E+000
 917.00  0.0000E+000
 917.50  0.0000E+000
 918.00  0.0000E+000
 918.50  0.0000E+000
 919.00  0.0000E+000
 919.50  0.0000E+000
 920.00  0.0000E+000
 920.50  0.0000E+000
 921.00  0.0000E+000
 921.50  0.0000E+000
 922.00  0.0000E+000
 922.50  0.0000E+000
 923.00  0.0000E+000
 923.50  1.6713E-007
 924.00  3.0007E-007
 924.50  4.5024E-007
 925.00  3.9163E-007
 925.50  7.3971E-008
 926.00  0.0000E+000
 926.50  0.0000E+000
 927.00  0.0000E+000
 927.50  0.0000E+000
 928.00  9.8206E-007
 928.50  2.1374E-006
 929.00  1.9688E-006
 929.50  2.9533E-006
 930.00  2.9634E-006
 930.50  2.4293E-006
 931.00  6.0585E-007
 931.50  3.0587E-009
 932.00  0.0000E+000
 932.50  0.0000E+000
 933.00  1.4459E-007
 933.50  1.7956E-006
 934.00  3.9604E-006
 934.50  6.2529E-006
 935.00  7.0498E-006
 935.50  7.6391E-006
 936.00  6.9999E-006
 936.50  4.7610E-006
 937.00  1.9758E-006
 937.50  6.6023E-007
 938.00  0.0000E+000
 938.50  0.0000E+000
 939.00  0.0000E+000
 939.50  0.0000E+000
 940.00  0.0000E+000
 940.50  0.0000E+000
 941.00  0.0000E+000
 941.50  0.0000E+000
 942.00  0.0000E+000
 942.50  0.0000E+000
 943.00  0.0000E+000
 943.50  0.0000E+000
 944.00  0.0000E+000
 944.50  0.0000E+000
 945.00  0.0000E+000
 945.50  0.0000E+000
 946.00  0.0000E+000
 946.50  0.0000E+000
 947.00  0.0000E+000
 947.50  0.0000E+000
 948.00  0.0000E+000
 948.50  0.0000E+000
 949.00  0.0000E+000
 949.50  0.0000E+000
 950.00  0.0000E+000
 950.50  0.0000E+000
 951.00  0.0000E+000
 951.50  0.0000E+000
 952.00  3.1493E-007
 952.50  2.1034E-006
 953.00  3.6280E-006
 953.50  2.3092E-006
 954.00  2.2931E-006
 954.50  3.2740E-006
 955.00  4.3004E-006
 955.50  6.5440E-006
 956.00  1.0435E-005
 956.50  1.3754E-005
 957.00  1.5170E-005
 957.50  1.5494E-005
 958.00  1.5612E-005
 958.50  1.3966E-005
 959.00  1.0112E-005
 959.50  6.9792E-006
 960.00  5.3402E-006
 960.50  4.0237E-006
 961.00  3.4639E-006
 961.50  6.2832E-006
 962.00  7.8497E-006
 962.50  1.0548E-005
 963.00  1.1398E-005
 963.50  1.1359E-005
 964.00  7.4243E-006
 964.50  3.9237E-006
 965.00  0.0000E+000
 965.50  0.0000E+000
 966.00  0.0000E+000
 966.50  0.0000E+000
 967.00  0.0000E+000
 967.50  0.0000E+000
 968.00  0.0000E+000
 968.50  0.0000E+000
 969.00  0.0000E+000
 969.50  0.0000E+000
 970.00  0.0000E+000
 970.50  0.0000E+000
 971.00  0.0000E+000
 971.50  0.0000E+000
 972.00  0.0000E+000
 972.50  0.0000E+000
 973.00  0.0000E+000
 973.50  0.0000E+000
 974.00  0.0000E+000
 974.50  0.0000E+000
 975.00  0.0000E+000
 975.50  0.0000E+000
 976.00  0.0000E+000
 976.50  0.0000E+000
 977.00  0.0000E+000
 977.50  0.0000E+000
 978.00  0.0000E+000
 978.50  0.0000E+000
 979.00  0.0000E+000
 979.50  0.0000E+000
 980.00  0.0000E+000
 980.50  0.0000E+000
 981.00  0.0000E+000
 981.50  0.0000E+000
 982.00  0.0000E+000
 982.50  0.0000E+000
 983.00  0.0000E+000
 983.50  0.0000E+000
 984.00  0.0000E+000
 984.50  0.0000E+000
 985.00  0.0000E+000
 985.50  0.0000E+000
 986.00  0.0000E+000
 986.50  0.0000E+000
 987.00  0.0000E+000
 987.50  0.0000E+000
 988.00  0.0000E+000
 988.50  0.0000E+000
 989.00  0.0000E+000
 989.50  0.0000E+000
 990.00  0.0000E+000
 990.50  0.0000E+000
 991.00  0.0000E+000
 991.50  4.3813E-007
 992.00  3.5715E-006
 992.50  1.0793E-005
 993.00  1.4207E-005
 993.50  1.0396E-005
 994.00  8.5127E-006
 994.50  9.2141E-006
 995.00  3.0288E-006
 995.50  0.0000E+000
 996.00  0.0000E+000
 996.50  0.0000E+000
 997.00  0.0000E+000
 997.50  0.0000E+000
 998.00  0.0000E+000
 998.50  0.0000E+000
 999.00  0.0000E+000
 999.50  0.0000E+000
1000.00  0.0000E+000
1000.50  0.0000E+000
1001.00  0.0000E+000
1001.50  0.0000E+000
1002.00  0.0000E+000
1002.50  0.0000E+000
1003.00  0.0000E+000
1003.50  0.0000E+000
1004.00  0.0000E+000
1004.50  0.0000E+000
1005.00  0.0000E+000
1005.50  0.0000E+000
1006.00  0.0000E+000
1006.50  0.0000E+000
1007.00  0.0000E+000
1007.50  0.0000E+000
1008.00  0.0000E+000
1008.50  0.0000E+000
1009.00  0.0000E+000
1009.50  0.0000E+000
1010.00  0.0000E+000
1010.50  0.0000E+000
1011.00  0.0000E+000
1011.50  0.0000E+000
1012.00  0.0000E+000
1012.50  0.0000E+000
1013.00  0.0000E+000
1013.50  0.0000E+000
1014.00  0.0000E+000
1014.50  0.0000E+000
1015.00  0.0000E+000
1015.50  0.0000E+000
1016.00  0.0000E+000
1016.50  0.0000E+000
1017.00  0.0000E+000
1017.50  0.0000E+000
1018.00  0.0000E+000
1018.50  0.0000E+000
1019.00  0.0000E+000
1019.50  0.0000E+000
1020.00  0.0000E+000
1020.50  0.0000E+000
1021.00  0.0000E+000
1021.50  0.0000E+000
1022.00  0.0000E+000
1022.50  0.0000E+000
1023.00  0.0000E+000
1023.50  0.0000E+000
1024.00  0.0000E+000
1024.50  0.0000E+000
1025.00  0.0000E+000
1025.50  0.0000E+000
1026.00  0.0000E+000
1026.50  0.0000E+000
1027.00  0.0000E+000
1027.50  0.0000E+000
1028.00  0.0000E+000
1028.50  0.0000E+000
1029.00  0.0000E+000
1029.50  0.0000E+000
1030.00  0.0000E+000
1030.50  0.0000E+000
1031.00  0.0000E+000
1031.50  0.0000E+000
1032.00  0.0000E+000
1032.50  0.0000E+000
1033.00  0.0000E+000
1033.50  0.0000E+000
1034.00  0.0000E+000
1034.50  0.0000E+000
1035.00  0.0000E+000
1035.50  0.0000E+000
1036.00  0.0000E+000
1036.50  0.0000E+000
1037.00  0.0000E+000
1037.50  0.0000E+000
1038.00  0.0000E+000
1038.50  0.0000E+000
1039.00  0.0000E+000
1039.50  0.0000E+000
1040.00  0.0000E+000
1040.50  0.0000E+000
1041.00  0.0000E+000
1041.50  0.0000E+000
1042.00  0.0000E+000
1042.50  0.0000E+000
1043.00  0.0000E+000
1043.50  0.0000E+000
1044.00  0.0000E+000
1044.50  0.0000E+000
1045.00  0.0000E+000
1045.50  0.0000E+000
1046.00  0.0000E+000
1046.50  0.0000E+000
1047.00  0.0000E+000
1047.50  0.0000E+000
1048.00  0.0000E+000
1048.50  0.0000E+000
1049.00  0.0000E+000
1049.50  0.0000E+000
1050.00  0.0000E+000
1050.50  0.0000E+000
1051.00  0.0000E+000
1051.50  0.0000E+000
1052.00  0.0000E+000
1052.50  0.0000E+000
1053.00  0.0000E+000
1053.50  0.0000E+000
1054.00  0.0000E+000
1054.50  0.0000E+000
1055.00  0.0000E+000
1055.50  0.0000E+000
1056.00  0.0000E+000
1056.50  0.0000E+000
1057.00  0.0000E+000
1057.50  0.0000E+000
1058.00  0.0000E+000
1058.50  0.0000E+000
1059.00  0.0000E+000
1059.50  0.0000E+000
1060.00  0.0000E+000
1060.50  0.0000E+000
1061.00  0.0000E+000
1061.50  0.0000E+000
1062.00  0.0000E+000
1062.50  0.0000E+000
1063.00  0.0000E+000
1063.50  0.0000E+000
1064.00  0.0000E+000
1064.50  0.0000E+000
1065.00  0.0000E+000
1065.50  0.0000E+000
1066.00  0.0000E+000
1066.50  0.0000E+000
1067.00  0.0000E+000
1067.50  0.0000E+000
1068.00  0.0000E+000
1068.50  0.0000E+000
1069.00  0.0000E+000
1069.50  0.0000E+000
1070.00  0.0000E+000
1070.50  0.0000E+000
1071.00  0.0000E+000
1071.50  0.0000E+000
1072.00  0.0000E+000
1072.50  0.0000E+000
1073.00  0.0000E+000
1073.50  0.0000E+000
1074.00  0.0000E+000
1074.50  0.0000E+000
1075.00  0.0000E+000
1075.50  0.0000E+000
1076.00  0.0000E+000
1076.50  0.0000E+000
1077.00  0.0000E+000
1077.50  0.0000E+000
1078.00  0.0000E+000
1078.50  0.0000E+000
1079.00  0.0000E+000
1079.50  0.0000E+000
1080.00  0.0000E+000
1080.50  0.0000E+000
1081.00  0.0000E+000
1081.50  0.0000E+000
1082.00  0.0000E+000
1082.50  0.0000E+000
1083.00  0.0000E+000
1083.50  0.0000E+000
1084.00  0.0000E+000
1084.50  0.0000E+000
1085.00  0.0000E+000
1085.50  0.0000E+000
1086.00  0.0000E+000
1086.50  0.0000E+000
1087.00  0.0000E+000
1087.50  0.0000E+000
1088.00  0.0000E+000
1088.50  0.0000E+000
1089.00  0.0000E+000
1089.50  0.0000E+000
1090.00  0.0000E+000
1090.50  0.0000E+000
1091.00  0.0000E+000
1091.50  0.0000E+000
1092.00  0.0000E+000
1092.50  0.0000E+000
1093.00  0.0000E+000
1093.50  0.0000E+000
1094.00  0.0000E+000
1094.50  0.0000E+000
1095.00  0.0000E+000
1095.50  0.0000E+000
1096.00  0.0000E+000
1096.50  0.0000E+000
1097.00  0.0000E+000
1097.50  0.0000E+000
1098.00  0.0000E+000
1098.50  0.0000E+000
1099.00  0.0000E+000
1099.50  0.0000E+000
1100.00  0.0000E+000
1100.50  0.0000E+000
1101.00  0.0000E+000
1101.50  0.0000E+000
1102.00  0.0000E+000
1102.50  0.0000E+000
1103.00  0.0000E+000
1103.50  0.0000E+000
1104.00  0.0000E+000
1104.50  0.0000E+000
1105.00  0.0000E+000
1105.50  0.0000E+000
1106.00  0.0000E+000
1106.50  0.0000E+000
1107.00  0.0000E+000
1107.50  0.0000E+000
1108.00  0.0000E+000
1108.50  0.0000E+000
1109.00  0.0000E+000
1109.50  0.0000E+000
1110.00  0.0000E+000
1110.50  0.0000E+000
1111.00  0.0000E+000
1111.50  0.0000E+000
1112.00  0.0000E+000
1112.50  0.0000E+000
1113.00  0.0000E+000
1113.50  0.0000E+000
1114.00  0.0000E+000
1114.50  0.0000E+000
1115.00  0.0000E+000
1115.50  0.0000E+000
1116.00  0.0000E+000
1116.50  0.0000E+000
1117.00  0.0000E+000
1117.50  0.0000E+000
1118.00  0.0000E+000
1118.50  0.0000E+000
1119.00  0.0000E+000
1119.50  0.0000E+000
1120.00  0.0000E+000
1120.50  0.0000E+000
1121.00  0.0000E+000
1121.50  0.0000E+000
1122.00  0.0000E+000
1122.50  0.0000E+000
1123.00  0.0000E+000
1123.50  0.0000E+000
1124.00  0.0000E+000
1124.50  0.0000E+000
1125.00  0.0000E+000
1125.50  0.0000E+000
1126.00  0.0000E+000
1126.50  0.0000E+000
1127.00  0.0000E+000
1127.50  0.0000E+000
: 6
