# Supplementary material for: A photoconversion model for full spectral programming and multiplexing of optogenetic systems
Source: Mol Syst Biol. 2017 Apr 24;13(4):926. doi: 10.15252/msb.20167456 (PMC5408778; doi:10.15252/msb.20167456)
Supplement: Supplementary file 11 — Dataset EV3 [file MSB-13-926-s011.zip › dataset_ev3_led_data/led_calibration_data/EO_04/Jennie_c1/raw/5.IRR]

" File: 160129_calibrations\post-calibration\Jen
" RAD->  Wave:647.21nm  Pix:1050  Val:  0.000  Time:400ms  Avg:1  Sm:1  Sg:1  Tc:off  SNAP  Xt:1  Ch:1  Xtrig wnmcal >RAD-IS6.CAL
 180.00  0.0000E+000
 180.50  0.0000E+000
 181.00  0.0000E+000
 181.50  0.0000E+000
 182.00  0.0000E+000
 182.50  0.0000E+000
 183.00  0.0000E+000
 183.50  0.0000E+000
 184.00  0.0000E+000
 184.50  0.0000E+000
 185.00  0.0000E+000
 185.50  0.0000E+000
 186.00  0.0000E+000
 186.50  0.0000E+000
 187.00  0.0000E+000
 187.50  0.0000E+000
 188.00  0.0000E+000
 188.50  0.0000E+000
 189.00  0.0000E+000
 189.50  0.0000E+000
 190.00  0.0000E+000
 190.50  0.0000E+000
 191.00  0.0000E+000
 191.50  0.0000E+000
 192.00  0.0000E+000
 192.50  0.0000E+000
 193.00  0.0000E+000
 193.50  0.0000E+000
 194.00  0.0000E+000
 194.50  0.0000E+000
 195.00  0.0000E+000
 195.50  0.0000E+000
 196.00  0.0000E+000
 196.50  0.0000E+000
 197.00  0.0000E+000
 197.50  0.0000E+000
 198.00  0.0000E+000
 198.50  0.0000E+000
 199.00  0.0000E+000
 199.50  0.0000E+000
 200.00  0.0000E+000
 200.50  0.0000E+000
 201.00  0.0000E+000
 201.50  0.0000E+000
 202.00  0.0000E+000
 202.50  0.0000E+000
 203.00  0.0000E+000
 203.50  0.0000E+000
 204.00  0.0000E+000
 204.50  0.0000E+000
 205.00  0.0000E+000
 205.50  0.0000E+000
 206.00  0.0000E+000
 206.50  0.0000E+000
 207.00  0.0000E+000
 207.50  0.0000E+000
 208.00  0.0000E+000
 208.50  0.0000E+000
 209.00  0.0000E+000
 209.50  0.0000E+000
 210.00  0.0000E+000
 210.50  0.0000E+000
 211.00  0.0000E+000
 211.50  0.0000E+000
 212.00  0.0000E+000
 212.50  0.0000E+000
 213.00  0.0000E+000
 213.50  0.0000E+000
 214.00  0.0000E+000
 214.50  0.0000E+000
 215.00  0.0000E+000
 215.50  0.0000E+000
 216.00  0.0000E+000
 216.50  0.0000E+000
 217.00  0.0000E+000
 217.50  0.0000E+000
 218.00  0.0000E+000
 218.50  0.0000E+000
 219.00  0.0000E+000
 219.50  0.0000E+000
 220.00  0.0000E+000
 220.50  0.0000E+000
 221.00  0.0000E+000
 221.50  0.0000E+000
 222.00  0.0000E+000
 222.50  0.0000E+000
 223.00  0.0000E+000
 223.50  0.0000E+000
 224.00  0.0000E+000
 224.50  0.0000E+000
 225.00  0.0000E+000
 225.50  0.0000E+000
 226.00  0.0000E+000
 226.50  0.0000E+000
 227.00  0.0000E+000
 227.50  0.0000E+000
 228.00  0.0000E+000
 228.50  0.0000E+000
 229.00  0.0000E+000
 229.50  0.0000E+000
 230.00  0.0000E+000
 230.50  0.0000E+000
 231.00  0.0000E+000
 231.50  0.0000E+000
 232.00  0.0000E+000
 232.50  0.0000E+000
 233.00  0.0000E+000
 233.50  0.0000E+000
 234.00  0.0000E+000
 234.50  0.0000E+000
 235.00  0.0000E+000
 235.50  0.0000E+000
 236.00  0.0000E+000
 236.50  0.0000E+000
 237.00  0.0000E+000
 237.50  0.0000E+000
 238.00  0.0000E+000
 238.50  0.0000E+000
 239.00  0.0000E+000
 239.50  0.0000E+000
 240.00  0.0000E+000
 240.50  0.0000E+000
 241.00  0.0000E+000
 241.50  0.0000E+000
 242.00  0.0000E+000
 242.50  0.0000E+000
 243.00  0.0000E+000
 243.50  0.0000E+000
 244.00  0.0000E+000
 244.50  0.0000E+000
 245.00  0.0000E+000
 245.50  0.0000E+000
 246.00  0.0000E+000
 246.50  0.0000E+000
 247.00  0.0000E+000
 247.50  0.0000E+000
 248.00  0.0000E+000
 248.50  0.0000E+000
 249.00  0.0000E+000
 249.50  0.0000E+000
 250.00  0.0000E+000
 250.50  0.0000E+000
 251.00  0.0000E+000
 251.50  0.0000E+000
 252.00  0.0000E+000
 252.50  0.0000E+000
 253.00  0.0000E+000
 253.50  0.0000E+000
 254.00  0.0000E+000
 254.50  0.0000E+000
 255.00  0.0000E+000
 255.50  0.0000E+000
 256.00  0.0000E+000
 256.50  0.0000E+000
 257.00  0.0000E+000
 257.50  0.0000E+000
 258.00  0.0000E+000
 258.50  0.0000E+000
 259.00  0.0000E+000
 259.50  0.0000E+000
 260.00  0.0000E+000
 260.50  0.0000E+000
 261.00  0.0000E+000
 261.50  0.0000E+000
 262.00  0.0000E+000
 262.50  0.0000E+000
 263.00  0.0000E+000
 263.50  0.0000E+000
 264.00  0.0000E+000
 264.50  0.0000E+000
 265.00  0.0000E+000
 265.50  0.0000E+000
 266.00  0.0000E+000
 266.50  0.0000E+000
 267.00  0.0000E+000
 267.50  0.0000E+000
 268.00  0.0000E+000
 268.50  0.0000E+000
 269.00  0.0000E+000
 269.50  0.0000E+000
 270.00  0.0000E+000
 270.50  0.0000E+000
 271.00  0.0000E+000
 271.50  0.0000E+000
 272.00  0.0000E+000
 272.50  0.0000E+000
 273.00  0.0000E+000
 273.50  0.0000E+000
 274.00  0.0000E+000
 274.50  0.0000E+000
 275.00  0.0000E+000
 275.50  0.0000E+000
 276.00  0.0000E+000
 276.50  0.0000E+000
 277.00  0.0000E+000
 277.50  0.0000E+000
 278.00  0.0000E+000
 278.50  0.0000E+000
 279.00  0.0000E+000
 279.50  0.0000E+000
 280.00  0.0000E+000
 280.50  0.0000E+000
 281.00  0.0000E+000
 281.50  0.0000E+000
 282.00  0.0000E+000
 282.50  0.0000E+000
 283.00  0.0000E+000
 283.50  0.0000E+000
 284.00  0.0000E+000
 284.50  0.0000E+000
 285.00  0.0000E+000
 285.50  0.0000E+000
 286.00  0.0000E+000
 286.50  0.0000E+000
 287.00  0.0000E+000
 287.50  0.0000E+000
 288.00  0.0000E+000
 288.50  0.0000E+000
 289.00  0.0000E+000
 289.50  0.0000E+000
 290.00  0.0000E+000
 290.50  0.0000E+000
 291.00  0.0000E+000
 291.50  0.0000E+000
 292.00  0.0000E+000
 292.50  0.0000E+000
 293.00  0.0000E+000
 293.50  0.0000E+000
 294.00  0.0000E+000
 294.50  0.0000E+000
 295.00  0.0000E+000
 295.50  0.0000E+000
 296.00  0.0000E+000
 296.50  0.0000E+000
 297.00  0.0000E+000
 297.50  0.0000E+000
 298.00  0.0000E+000
 298.50  0.0000E+000
 299.00  0.0000E+000
 299.50  0.0000E+000
 300.00  0.0000E+000
 300.50  0.0000E+000
 301.00  0.0000E+000
 301.50  0.0000E+000
 302.00  0.0000E+000
 302.50  0.0000E+000
 303.00  0.0000E+000
 303.50  0.0000E+000
 304.00  0.0000E+000
 304.50  0.0000E+000
 305.00  0.0000E+000
 305.50  0.0000E+000
 306.00  0.0000E+000
 306.50  0.0000E+000
 307.00  0.0000E+000
 307.50  0.0000E+000
 308.00  0.0000E+000
 308.50  0.0000E+000
 309.00  0.0000E+000
 309.50  0.0000E+000
 310.00  0.0000E+000
 310.50  0.0000E+000
 311.00  0.0000E+000
 311.50  0.0000E+000
 312.00  0.0000E+000
 312.50  0.0000E+000
 313.00  0.0000E+000
 313.50  0.0000E+000
 314.00  0.0000E+000
 314.50  0.0000E+000
 315.00  0.0000E+000
 315.50  0.0000E+000
 316.00  0.0000E+000
 316.50  0.0000E+000
 317.00  0.0000E+000
 317.50  0.0000E+000
 318.00  0.0000E+000
 318.50  0.0000E+000
 319.00  0.0000E+000
 319.50  0.0000E+000
 320.00  0.0000E+000
 320.50  0.0000E+000
 321.00  0.0000E+000
 321.50  0.0000E+000
 322.00  0.0000E+000
 322.50  0.0000E+000
 323.00  0.0000E+000
 323.50  0.0000E+000
 324.00  0.0000E+000
 324.50  0.0000E+000
 325.00  0.0000E+000
 325.50  0.0000E+000
 326.00  0.0000E+000
 326.50  0.0000E+000
 327.00  0.0000E+000
 327.50  0.0000E+000
 328.00  0.0000E+000
 328.50  0.0000E+000
 329.00  0.0000E+000
 329.50  0.0000E+000
 330.00  0.0000E+000
 330.50  0.0000E+000
 331.00  0.0000E+000
 331.50  0.0000E+000
 332.00  0.0000E+000
 332.50  0.0000E+000
 333.00  0.0000E+000
 333.50  0.0000E+000
 334.00  0.0000E+000
 334.50  0.0000E+000
 335.00  0.0000E+000
 335.50  0.0000E+000
 336.00  0.0000E+000
 336.50  0.0000E+000
 337.00  0.0000E+000
 337.50  0.0000E+000
 338.00  0.0000E+000
 338.50  0.0000E+000
 339.00  0.0000E+000
 339.50  0.0000E+000
 340.00  0.0000E+000
 340.50  0.0000E+000
 341.00  0.0000E+000
 341.50  0.0000E+000
 342.00  0.0000E+000
 342.50  0.0000E+000
 343.00  0.0000E+000
 343.50  0.0000E+000
 344.00  0.0000E+000
 344.50  0.0000E+000
 345.00  0.0000E+000
 345.50  0.0000E+000
 346.00  0.0000E+000
 346.50  0.0000E+000
 347.00  0.0000E+000
 347.50  0.0000E+000
 348.00  0.0000E+000
 348.50  0.0000E+000
 349.00  0.0000E+000
 349.50  0.0000E+000
 350.00  0.0000E+000
 350.50  0.0000E+000
 351.00  0.0000E+000
 351.50  0.0000E+000
 352.00  0.0000E+000
 352.50  0.0000E+000
 353.00  0.0000E+000
 353.50  0.0000E+000
 354.00  0.0000E+000
 354.50  0.0000E+000
 355.00  0.0000E+000
 355.50  0.0000E+000
 356.00  0.0000E+000
 356.50  0.0000E+000
 357.00  0.0000E+000
 357.50  0.0000E+000
 358.00  0.0000E+000
 358.50  0.0000E+000
 359.00  0.0000E+000
 359.50  8.3779E-009
 360.00  8.9466E-008
 360.50  1.2694E-007
 361.00  1.1467E-007
 361.50  9.8581E-008
 362.00  4.0707E-008
 362.50  0.0000E+000
 363.00  0.0000E+000
 363.50  0.0000E+000
 364.00  0.0000E+000
 364.50  4.7495E-009
 365.00  7.2277E-008
 365.50  1.6166E-007
 366.00  2.5047E-007
 366.50  3.2336E-007
 367.00  3.8226E-007
 367.50  4.0074E-007
 368.00  3.8807E-007
 368.50  3.5781E-007
 369.00  3.2436E-007
 369.50  2.9611E-007
 370.00  2.8250E-007
 370.50  2.7194E-007
 371.00  2.7167E-007
 371.50  2.9477E-007
 372.00  2.8479E-007
 372.50  2.2536E-007
 373.00  2.0199E-007
 373.50  2.2210E-007
 374.00  3.8893E-007
 374.50  5.1284E-007
 375.00  6.5211E-007
 375.50  7.4988E-007
 376.00  7.6676E-007
 376.50  7.3043E-007
 377.00  7.2788E-007
 377.50  6.7496E-007
 378.00  5.8485E-007
 378.50  4.7162E-007
 379.00  3.5294E-007
 379.50  2.9192E-007
 380.00  2.6076E-007
 380.50  2.4884E-007
 381.00  2.4457E-007
 381.50  2.6328E-007
 382.00  2.9331E-007
 382.50  3.3757E-007
 383.00  3.6851E-007
 383.50  3.8037E-007
 384.00  3.6826E-007
 384.50  3.8948E-007
 385.00  4.3606E-007
 385.50  4.9778E-007
 386.00  5.6766E-007
 386.50  5.6337E-007
 387.00  4.9185E-007
 387.50  4.3338E-007
 388.00  4.1090E-007
 388.50  3.4507E-007
 389.00  2.8824E-007
 389.50  2.4684E-007
 390.00  2.0046E-007
 390.50  2.1964E-007
 391.00  3.0181E-007
 391.50  4.1785E-007
 392.00  5.3965E-007
 392.50  6.5915E-007
 393.00  7.1570E-007
 393.50  7.1106E-007
 394.00  7.0738E-007
 394.50  6.6495E-007
 395.00  5.9123E-007
 395.50  6.1631E-007
 396.00  6.6062E-007
 396.50  6.9127E-007
 397.00  7.1252E-007
 397.50  6.5926E-007
 398.00  5.5390E-007
 398.50  4.4465E-007
 399.00  3.9297E-007
 399.50  3.4340E-007
 400.00  3.0239E-007
 400.50  3.3992E-007
 401.00  3.3799E-007
 401.50  3.3270E-007
 402.00  4.2304E-007
 402.50  4.8930E-007
 403.00  5.4649E-007
 403.50  6.3208E-007
 404.00  7.3460E-007
 404.50  8.2323E-007
 405.00  9.1749E-007
 405.50  9.9451E-007
 406.00  1.0714E-006
 406.50  1.2293E-006
 407.00  1.4155E-006
 407.50  1.5536E-006
 408.00  1.7231E-006
 408.50  1.8582E-006
 409.00  1.8348E-006
 409.50  1.9031E-006
 410.00  1.9432E-006
 410.50  1.9567E-006
 411.00  1.9890E-006
 411.50  1.9902E-006
 412.00  2.0097E-006
 412.50  2.0112E-006
 413.00  2.0316E-006
 413.50  2.0709E-006
 414.00  2.2174E-006
 414.50  2.3671E-006
 415.00  2.6106E-006
 415.50  2.8496E-006
 416.00  3.0751E-006
 416.50  3.2702E-006
 417.00  3.4191E-006
 417.50  3.5673E-006
 418.00  3.7903E-006
 418.50  4.0428E-006
 419.00  4.3215E-006
 419.50  4.6388E-006
 420.00  5.0015E-006
 420.50  5.4262E-006
 421.00  5.9104E-006
 421.50  6.5234E-006
 422.00  7.2105E-006
 422.50  7.9331E-006
 423.00  8.7093E-006
 423.50  9.5076E-006
 424.00  1.0312E-005
 424.50  1.1185E-005
 425.00  1.2110E-005
 425.50  1.3131E-005
 426.00  1.4220E-005
 426.50  1.5415E-005
 427.00  1.6667E-005
 427.50  1.8036E-005
 428.00  1.9442E-005
 428.50  2.0974E-005
 429.00  2.2612E-005
 429.50  2.4296E-005
 430.00  2.6094E-005
 430.50  2.8061E-005
 431.00  3.0079E-005
 431.50  3.2194E-005
 432.00  3.4436E-005
 432.50  3.6792E-005
 433.00  3.9298E-005
 433.50  4.2042E-005
 434.00  4.5077E-005
 434.50  4.8386E-005
 435.00  5.1918E-005
 435.50  5.5779E-005
 436.00  5.9939E-005
 436.50  6.4450E-005
 437.00  6.9500E-005
 437.50  7.4901E-005
 438.00  8.0549E-005
 438.50  8.6521E-005
 439.00  9.2734E-005
 439.50  9.9194E-005
 440.00  1.0602E-004
 440.50  1.1305E-004
 441.00  1.2019E-004
 441.50  1.2740E-004
 442.00  1.3455E-004
 442.50  1.4146E-004
 443.00  1.4807E-004
 443.50  1.5418E-004
 444.00  1.5970E-004
 444.50  1.6466E-004
 445.00  1.6899E-004
 445.50  1.7255E-004
 446.00  1.7529E-004
 446.50  1.7709E-004
 447.00  1.7789E-004
 447.50  1.7771E-004
 448.00  1.7666E-004
 448.50  1.7470E-004
 449.00  1.7189E-004
 449.50  1.6826E-004
 450.00  1.6377E-004
 450.50  1.5859E-004
 451.00  1.5289E-004
 451.50  1.4673E-004
 452.00  1.4033E-004
 452.50  1.3373E-004
 453.00  1.2706E-004
 453.50  1.2043E-004
 454.00  1.1388E-004
 454.50  1.0751E-004
 455.00  1.0137E-004
 455.50  9.5545E-005
 456.00  9.0091E-005
 456.50  8.4974E-005
 457.00  8.0249E-005
 457.50  7.5949E-005
 458.00  7.2023E-005
 458.50  6.8469E-005
 459.00  6.5228E-005
 459.50  6.2263E-005
 460.00  5.9466E-005
 460.50  5.6820E-005
 461.00  5.4292E-005
 461.50  5.1918E-005
 462.00  4.9706E-005
 462.50  4.7651E-005
 463.00  4.5733E-005
 463.50  4.3905E-005
 464.00  4.2143E-005
 464.50  4.0399E-005
 465.00  3.8697E-005
 465.50  3.7038E-005
 466.00  3.5416E-005
 466.50  3.3853E-005
 467.00  3.2353E-005
 467.50  3.0878E-005
 468.00  2.9414E-005
 468.50  2.7985E-005
 469.00  2.6589E-005
 469.50  2.5254E-005
 470.00  2.4002E-005
 470.50  2.2832E-005
 471.00  2.1716E-005
 471.50  2.0668E-005
 472.00  1.9688E-005
 472.50  1.8766E-005
 473.00  1.7907E-005
 473.50  1.7120E-005
 474.00  1.6354E-005
 474.50  1.5664E-005
 475.00  1.4988E-005
 475.50  1.4348E-005
 476.00  1.3780E-005
 476.50  1.3284E-005
 477.00  1.2811E-005
 477.50  1.2381E-005
 478.00  1.1994E-005
 478.50  1.1583E-005
 479.00  1.1159E-005
 479.50  1.0777E-005
 480.00  1.0446E-005
 480.50  1.0148E-005
 481.00  9.8676E-006
 481.50  9.6090E-006
 482.00  9.3464E-006
 482.50  9.0521E-006
 483.00  8.7570E-006
 483.50  8.4706E-006
 484.00  8.1925E-006
 484.50  7.9321E-006
 485.00  7.6936E-006
 485.50  7.4573E-006
 486.00  7.2352E-006
 486.50  7.0129E-006
 487.00  6.7787E-006
 487.50  6.5378E-006
 488.00  6.2971E-006
 488.50  6.0479E-006
 489.00  5.8268E-006
 489.50  5.5841E-006
 490.00  5.3648E-006
 490.50  5.1581E-006
 491.00  4.9584E-006
 491.50  4.7657E-006
 492.00  4.5769E-006
 492.50  4.4154E-006
 493.00  4.2425E-006
 493.50  4.0657E-006
 494.00  3.9144E-006
 494.50  3.7964E-006
 495.00  3.6684E-006
 495.50  3.5560E-006
 496.00  3.4645E-006
 496.50  3.3598E-006
 497.00  3.2701E-006
 497.50  3.2210E-006
 498.00  3.1703E-006
 498.50  3.1178E-006
 499.00  3.0895E-006
 499.50  3.0122E-006
 500.00  2.9096E-006
 500.50  2.7767E-006
 501.00  2.6302E-006
 501.50  2.4908E-006
 502.00  2.3551E-006
 502.50  2.2315E-006
 503.00  2.1345E-006
 503.50  2.1093E-006
 504.00  2.0890E-006
 504.50  2.0830E-006
 505.00  2.1080E-006
 505.50  2.1114E-006
 506.00  2.0488E-006
 506.50  2.0154E-006
 507.00  2.0392E-006
 507.50  2.0249E-006
 508.00  1.9898E-006
 508.50  2.0253E-006
 509.00  2.0737E-006
 509.50  2.0606E-006
 510.00  2.1274E-006
 510.50  2.1181E-006
 511.00  2.0359E-006
 511.50  1.9292E-006
 512.00  1.8136E-006
 512.50  1.7152E-006
 513.00  1.6197E-006
 513.50  1.5132E-006
 514.00  1.4138E-006
 514.50  1.2622E-006
 515.00  1.1365E-006
 515.50  1.0036E-006
 516.00  9.0137E-007
 516.50  8.2514E-007
 517.00  7.8567E-007
 517.50  7.8967E-007
 518.00  8.1712E-007
 518.50  8.4098E-007
 519.00  8.8878E-007
 519.50  9.5094E-007
 520.00  9.8579E-007
 520.50  1.1091E-006
 521.00  1.1356E-006
 521.50  1.1315E-006
 522.00  1.0878E-006
 522.50  9.9319E-007
 523.00  9.0376E-007
 523.50  8.4722E-007
 524.00  8.1756E-007
 524.50  8.0213E-007
 525.00  7.7103E-007
 525.50  7.5438E-007
 526.00  7.2295E-007
 526.50  6.9393E-007
 527.00  6.5710E-007
 527.50  5.9736E-007
 528.00  5.3616E-007
 528.50  4.4833E-007
 529.00  3.8022E-007
 529.50  3.4366E-007
 530.00  3.1616E-007
 530.50  2.9571E-007
 531.00  3.4338E-007
 531.50  3.8052E-007
 532.00  4.3705E-007
 532.50  4.8270E-007
 533.00  5.4072E-007
 533.50  5.8029E-007
 534.00  5.7147E-007
 534.50  5.1060E-007
 535.00  4.0866E-007
 535.50  2.9805E-007
 536.00  1.9811E-007
 536.50  1.2930E-007
 537.00  2.0344E-007
 537.50  3.1373E-007
 538.00  4.5309E-007
 538.50  6.0029E-007
 539.00  7.4202E-007
 539.50  8.1709E-007
 540.00  8.7152E-007
 540.50  8.7379E-007
 541.00  8.8837E-007
 541.50  8.8287E-007
 542.00  8.5554E-007
 542.50  8.3359E-007
 543.00  8.2809E-007
 543.50  7.8527E-007
 544.00  7.6627E-007
 544.50  7.4265E-007
 545.00  7.2663E-007
 545.50  7.2762E-007
 546.00  7.2222E-007
 546.50  7.4957E-007
 547.00  7.6953E-007
 547.50  6.9040E-007
 548.00  6.5326E-007
 548.50  6.0710E-007
 549.00  5.5595E-007
 549.50  5.4598E-007
 550.00  5.7153E-007
 550.50  6.0495E-007
 551.00  5.8454E-007
 551.50  5.6376E-007
 552.00  5.7307E-007
 552.50  5.9980E-007
 553.00  5.6979E-007
 553.50  5.3106E-007
 554.00  5.4087E-007
 554.50  4.9172E-007
 555.00  4.2866E-007
 555.50  4.5149E-007
 556.00  4.6791E-007
 556.50  4.9280E-007
 557.00  5.3964E-007
 557.50  5.4586E-007
 558.00  5.5736E-007
 558.50  5.3001E-007
 559.00  3.9130E-007
 559.50  2.8182E-007
 560.00  2.0574E-007
 560.50  1.3325E-007
 561.00  1.4519E-007
 561.50  2.2133E-007
 562.00  3.0699E-007
 562.50  4.1650E-007
 563.00  5.0960E-007
 563.50  5.5159E-007
 564.00  5.3105E-007
 564.50  4.5719E-007
 565.00  3.3368E-007
 565.50  2.0568E-007
 566.00  1.1533E-007
 566.50  8.7153E-008
 567.00  6.6677E-008
 567.50  9.8322E-008
 568.00  1.0900E-007
 568.50  8.0224E-008
 569.00  5.9413E-008
 569.50  2.9097E-007
 570.00  3.0731E-007
 570.50  3.4126E-007
 571.00  3.5985E-007
 571.50  3.5178E-007
 572.00  2.2642E-007
 572.50  2.2961E-007
 573.00  3.1793E-007
 573.50  3.0340E-007
 574.00  2.3352E-007
 574.50  2.0580E-007
 575.00  8.7850E-008
 575.50  0.0000E+000
 576.00  0.0000E+000
 576.50  0.0000E+000
 577.00  0.0000E+000
 577.50  2.9707E-008
 578.00  1.0007E-007
 578.50  1.6425E-007
 579.00  2.1563E-007
 579.50  2.4090E-007
 580.00  2.3418E-007
 580.50  2.2176E-007
 581.00  2.5329E-007
 581.50  1.5767E-007
 582.00  1.2652E-007
 582.50  9.6471E-008
 583.00  7.5310E-008
 583.50  9.8827E-008
 584.00  1.1130E-007
 584.50  2.6048E-008
 585.00  0.0000E+000
 585.50  0.0000E+000
 586.00  2.8203E-009
 586.50  1.0108E-007
 587.00  2.1544E-007
 587.50  2.4511E-007
 588.00  2.1452E-007
 588.50  1.5910E-007
 589.00  2.0599E-007
 589.50  3.4274E-007
 590.00  4.4392E-007
 590.50  5.5020E-007
 591.00  6.6700E-007
 591.50  7.3698E-007
 592.00  7.2290E-007
 592.50  7.5698E-007
 593.00  6.0568E-007
 593.50  4.3532E-007
 594.00  2.2740E-007
 594.50  6.5256E-008
 595.00  0.0000E+000
 595.50  6.1317E-009
 596.00  1.5596E-008
 596.50  2.5544E-008
 597.00  6.7276E-008
 597.50  9.4858E-008
 598.00  1.3018E-008
 598.50  0.0000E+000
 599.00  0.0000E+000
 599.50  0.0000E+000
 600.00  7.2058E-009
 600.50  1.0258E-007
 601.00  2.8551E-007
 601.50  2.9267E-007
 602.00  2.5694E-007
 602.50  2.6315E-007
 603.00  1.8607E-007
 603.50  1.5490E-007
 604.00  2.1160E-007
 604.50  2.0775E-007
 605.00  1.7683E-007
 605.50  2.4247E-007
 606.00  2.9791E-007
 606.50  3.9246E-007
 607.00  4.7658E-007
 607.50  4.8107E-007
 608.00  4.3038E-007
 608.50  3.2947E-007
 609.00  2.6357E-007
 609.50  1.8173E-007
 610.00  8.5410E-008
 610.50  1.4554E-007
 611.00  1.9486E-007
 611.50  2.5053E-007
 612.00  3.6782E-007
 612.50  4.3680E-007
 613.00  3.9563E-007
 613.50  2.6791E-007
 614.00  1.1942E-007
 614.50  1.0660E-008
 615.00  0.0000E+000
 615.50  0.0000E+000
 616.00  0.0000E+000
 616.50  0.0000E+000
 617.00  0.0000E+000
 617.50  0.0000E+000
 618.00  0.0000E+000
 618.50  0.0000E+000
 619.00  0.0000E+000
 619.50  1.3425E-008
 620.00  8.5392E-008
 620.50  1.7471E-007
 621.00  1.7378E-007
 621.50  2.1698E-007
 622.00  3.0872E-007
 622.50  2.6430E-007
 623.00  2.0058E-007
 623.50  2.3970E-007
 624.00  2.2351E-007
 624.50  1.5012E-007
 625.00  1.7324E-007
 625.50  2.5791E-007
 626.00  3.4375E-007
 626.50  5.3166E-007
 627.00  6.5949E-007
 627.50  6.6703E-007
 628.00  7.5337E-007
 628.50  8.0305E-007
 629.00  8.0043E-007
 629.50  8.7773E-007
 630.00  9.0225E-007
 630.50  8.7932E-007
 631.00  8.7878E-007
 631.50  8.1175E-007
 632.00  7.7539E-007
 632.50  5.7673E-007
 633.00  3.9829E-007
 633.50  2.9931E-007
 634.00  1.1541E-007
 634.50  8.9652E-008
 635.00  1.9532E-007
 635.50  2.1779E-007
 636.00  2.7125E-007
 636.50  4.6724E-007
 637.00  5.8683E-007
 637.50  6.5561E-007
 638.00  7.5703E-007
 638.50  7.7767E-007
 639.00  7.3961E-007
 639.50  6.6577E-007
 640.00  5.7425E-007
 640.50  5.1597E-007
 641.00  4.7890E-007
 641.50  4.3780E-007
 642.00  4.4418E-007
 642.50  4.2787E-007
 643.00  4.1555E-007
 643.50  4.1186E-007
 644.00  4.1283E-007
 644.50  3.6932E-007
 645.00  2.1317E-007
 645.50  1.6310E-007
 646.00  1.1765E-007
 646.50  1.5753E-007
 647.00  4.1891E-007
 647.50  6.6417E-007
 648.00  7.3480E-007
 648.50  8.1157E-007
 649.00  6.7888E-007
 649.50  3.9272E-007
 650.00  2.9133E-007
 650.50  3.0740E-007
 651.00  3.6969E-007
 651.50  4.6548E-007
 652.00  5.5762E-007
 652.50  7.2740E-007
 653.00  6.8143E-007
 653.50  5.1996E-007
 654.00  4.8154E-007
 654.50  3.8592E-007
 655.00  3.5315E-007
 655.50  5.0618E-007
 656.00  6.8047E-007
 656.50  8.0357E-007
 657.00  8.0373E-007
 657.50  7.0128E-007
 658.00  6.2913E-007
 658.50  4.7417E-007
 659.00  3.8163E-007
 659.50  3.6696E-007
 660.00  3.6503E-007
 660.50  5.5627E-007
 661.00  8.4923E-007
 661.50  9.0888E-007
 662.00  1.0107E-006
 662.50  9.9419E-007
 663.00  7.4258E-007
 663.50  3.8607E-007
 664.00  3.0526E-007
 664.50  1.7989E-007
 665.00  1.8749E-007
 665.50  3.7908E-007
 666.00  4.8373E-007
 666.50  4.8000E-007
 667.00  3.6422E-007
 667.50  1.5081E-007
 668.00  8.3477E-009
 668.50  0.0000E+000
 669.00  0.0000E+000
 669.50  1.6082E-007
 670.00  5.1887E-007
 670.50  6.3632E-007
 671.00  7.9317E-007
 671.50  8.4779E-007
 672.00  6.6722E-007
 672.50  3.2911E-007
 673.00  9.3339E-008
 673.50  5.4329E-009
 674.00  0.0000E+000
 674.50  0.0000E+000
 675.00  2.2706E-008
 675.50  1.4529E-007
 676.00  1.8504E-007
 676.50  2.6318E-007
 677.00  2.3521E-007
 677.50  9.7727E-008
 678.00  0.0000E+000
 678.50  0.0000E+000
 679.00  0.0000E+000
 679.50  0.0000E+000
 680.00  0.0000E+000
 680.50  0.0000E+000
 681.00  0.0000E+000
 681.50  0.0000E+000
 682.00  0.0000E+000
 682.50  0.0000E+000
 683.00  0.0000E+000
 683.50  0.0000E+000
 684.00  0.0000E+000
 684.50  0.0000E+000
 685.00  0.0000E+000
 685.50  0.0000E+000
 686.00  0.0000E+000
 686.50  0.0000E+000
 687.00  0.0000E+000
 687.50  0.0000E+000
 688.00  0.0000E+000
 688.50  1.7171E-008
 689.00  2.2855E-007
 689.50  6.3218E-007
 690.00  7.3710E-007
 690.50  6.7386E-007
 691.00  5.1845E-007
 691.50  5.0796E-007
 692.00  4.8449E-007
 692.50  7.2375E-007
 693.00  8.7480E-007
 693.50  1.1407E-006
 694.00  1.3099E-006
 694.50  1.4365E-006
 695.00  1.2198E-006
 695.50  1.0417E-006
 696.00  8.9387E-007
 696.50  5.9928E-007
 697.00  4.1349E-007
 697.50  3.9867E-007
 698.00  2.9993E-007
 698.50  1.5618E-007
 699.00  3.5532E-008
 699.50  4.3022E-009
 700.00  0.0000E+000
 700.50  0.0000E+000
 701.00  0.0000E+000
 701.50  0.0000E+000
 702.00  0.0000E+000
 702.50  0.0000E+000
 703.00  0.0000E+000
 703.50  0.0000E+000
 704.00  0.0000E+000
 704.50  0.0000E+000
 705.00  0.0000E+000
 705.50  0.0000E+000
 706.00  0.0000E+000
 706.50  0.0000E+000
 707.00  6.5390E-009
 707.50  0.0000E+000
 708.00  0.0000E+000
 708.50  0.0000E+000
 709.00  0.0000E+000
 709.50  0.0000E+000
 710.00  0.0000E+000
 710.50  0.0000E+000
 711.00  0.0000E+000
 711.50  0.0000E+000
 712.00  4.2196E-008
 712.50  1.7638E-007
 713.00  2.8704E-007
 713.50  5.8361E-007
 714.00  5.8673E-007
 714.50  5.2450E-007
 715.00  5.9787E-007
 715.50  7.6437E-007
 716.00  7.4382E-007
 716.50  9.5637E-007
 717.00  1.0434E-006
 717.50  1.0150E-006
 718.00  1.0859E-006
 718.50  1.1690E-006
 719.00  1.0209E-006
 719.50  8.9469E-007
 720.00  8.3964E-007
 720.50  6.2906E-007
 721.00  4.5168E-007
 721.50  2.1703E-007
 722.00  4.6177E-008
 722.50  1.9846E-009
 723.00  0.0000E+000
 723.50  0.0000E+000
 724.00  0.0000E+000
 724.50  0.0000E+000
 725.00  5.8444E-009
 725.50  1.3324E-007
 726.00  4.8102E-007
 726.50  6.8666E-007
 727.00  5.8079E-007
 727.50  2.9013E-007
 728.00  1.1789E-007
 728.50  2.5024E-008
 729.00  0.0000E+000
 729.50  1.5001E-007
 730.00  2.5980E-007
 730.50  5.6544E-007
 731.00  8.9336E-007
 731.50  9.9289E-007
 732.00  9.0517E-007
 732.50  9.5418E-007
 733.00  7.4502E-007
 733.50  4.6001E-007
 734.00  1.8921E-007
 734.50  3.0130E-008
 735.00  0.0000E+000
 735.50  0.0000E+000
 736.00  0.0000E+000
 736.50  0.0000E+000
 737.00  0.0000E+000
 737.50  2.5337E-007
 738.00  7.2053E-007
 738.50  1.1908E-006
 739.00  1.5510E-006
 739.50  1.7533E-006
 740.00  1.4940E-006
 740.50  1.1538E-006
 741.00  9.3068E-007
 741.50  5.7707E-007
 742.00  2.4579E-007
 742.50  0.0000E+000
 743.00  0.0000E+000
 743.50  0.0000E+000
 744.00  1.1451E-008
 744.50  2.9779E-007
 745.00  5.5506E-007
 745.50  6.0947E-007
 746.00  7.1419E-007
 746.50  4.8621E-007
 747.00  1.1912E-007
 747.50  8.2314E-010
 748.00  0.0000E+000
 748.50  0.0000E+000
 749.00  2.2334E-008
 749.50  1.3678E-007
 750.00  1.4634E-007
 750.50  8.5005E-008
 751.00  0.0000E+000
 751.50  0.0000E+000
 752.00  9.5272E-008
 752.50  4.5617E-007
 753.00  1.0221E-006
 753.50  1.3699E-006
 754.00  1.2878E-006
 754.50  9.6840E-007
 755.00  5.7817E-007
 755.50  2.5477E-007
 756.00  3.3432E-007
 756.50  1.7814E-007
 757.00  6.9288E-008
 757.50  5.7179E-008
 758.00  2.6239E-008
 758.50  4.2915E-008
 759.00  2.1654E-007
 759.50  4.8653E-007
 760.00  7.6106E-007
 760.50  8.4177E-007
 761.00  7.0017E-007
 761.50  5.9458E-007
 762.00  4.8594E-007
 762.50  2.2211E-007
 763.00  3.0090E-008
 763.50  0.0000E+000
 764.00  0.0000E+000
 764.50  0.0000E+000
 765.00  0.0000E+000
 765.50  0.0000E+000
 766.00  0.0000E+000
 766.50  0.0000E+000
 767.00  0.0000E+000
 767.50  5.5348E-008
 768.00  1.1367E-007
 768.50  0.0000E+000
 769.00  0.0000E+000
 769.50  0.0000E+000
 770.00  0.0000E+000
 770.50  0.0000E+000
 771.00  0.0000E+000
 771.50  0.0000E+000
 772.00  0.0000E+000
 772.50  2.5972E-008
 773.00  2.9222E-007
 773.50  6.6146E-007
 774.00  4.2852E-007
 774.50  5.6542E-007
 775.00  8.0882E-007
 775.50  1.4641E-006
 776.00  1.7244E-006
 776.50  2.0511E-006
 777.00  1.8692E-006
 777.50  1.3371E-006
 778.00  7.4797E-007
 778.50  2.7359E-007
 779.00  0.0000E+000
 779.50  0.0000E+000
 780.00  0.0000E+000
 780.50  0.0000E+000
 781.00  2.5249E-007
 781.50  4.5885E-007
 782.00  4.5266E-007
 782.50  3.7938E-007
 783.00  2.3530E-007
 783.50  1.7299E-009
 784.00  3.0650E-008
 784.50  9.6152E-008
 785.00  1.3210E-007
 785.50  1.5241E-007
 786.00  1.9201E-007
 786.50  2.1691E-007
 787.00  3.9531E-007
 787.50  5.4362E-007
 788.00  5.5897E-007
 788.50  4.4133E-007
 789.00  2.9784E-007
 789.50  1.2937E-007
 790.00  1.7935E-008
 790.50  0.0000E+000
 791.00  0.0000E+000
 791.50  0.0000E+000
 792.00  0.0000E+000
 792.50  0.0000E+000
 793.00  0.0000E+000
 793.50  0.0000E+000
 794.00  0.0000E+000
 794.50  0.0000E+000
 795.00  0.0000E+000
 795.50  0.0000E+000
 796.00  0.0000E+000
 796.50  0.0000E+000
 797.00  0.0000E+000
 797.50  0.0000E+000
 798.00  0.0000E+000
 798.50  0.0000E+000
 799.00  0.0000E+000
 799.50  0.0000E+000
 800.00  0.0000E+000
 800.50  3.8214E-008
 801.00  9.1239E-008
 801.50  1.7479E-009
 802.00  0.0000E+000
 802.50  0.0000E+000
 803.00  0.0000E+000
 803.50  0.0000E+000
 804.00  4.7904E-008
 804.50  1.4276E-007
 805.00  0.0000E+000
 805.50  0.0000E+000
 806.00  0.0000E+000
 806.50  0.0000E+000
 807.00  0.0000E+000
 807.50  3.9164E-008
 808.00  2.3327E-008
 808.50  0.0000E+000
 809.00  0.0000E+000
 809.50  0.0000E+000
 810.00  0.0000E+000
 810.50  6.8985E-008
 811.00  5.3602E-007
 811.50  1.1864E-007
 812.00  8.0230E-007
 812.50  1.7179E-006
 813.00  2.1169E-006
 813.50  2.3431E-006
 814.00  2.1898E-006
 814.50  1.2320E-006
 815.00  4.9787E-007
 815.50  2.9314E-007
 816.00  3.6666E-007
 816.50  6.3217E-007
 817.00  7.6951E-007
 817.50  6.4535E-007
 818.00  4.1688E-007
 818.50  2.3877E-007
 819.00  9.0493E-008
 819.50  1.1272E-008
 820.00  0.0000E+000
 820.50  0.0000E+000
 821.00  0.0000E+000
 821.50  0.0000E+000
 822.00  0.0000E+000
 822.50  0.0000E+000
 823.00  0.0000E+000
 823.50  0.0000E+000
 824.00  0.0000E+000
 824.50  0.0000E+000
 825.00  0.0000E+000
 825.50  0.0000E+000
 826.00  0.0000E+000
 826.50  0.0000E+000
 827.00  0.0000E+000
 827.50  0.0000E+000
 828.00  0.0000E+000
 828.50  0.0000E+000
 829.00  0.0000E+000
 829.50  0.0000E+000
 830.00  0.0000E+000
 830.50  0.0000E+000
 831.00  0.0000E+000
 831.50  0.0000E+000
 832.00  0.0000E+000
 832.50  0.0000E+000
 833.00  0.0000E+000
 833.50  0.0000E+000
 834.00  0.0000E+000
 834.50  0.0000E+000
 835.00  0.0000E+000
 835.50  0.0000E+000
 836.00  0.0000E+000
 836.50  0.0000E+000
 837.00  0.0000E+000
 837.50  0.0000E+000
 838.00  0.0000E+000
 838.50  0.0000E+000
 839.00  0.0000E+000
 839.50  0.0000E+000
 840.00  9.2505E-008
 840.50  3.2881E-007
 841.00  6.0344E-007
 841.50  3.0937E-007
 842.00  9.3136E-008
 842.50  2.5250E-009
 843.00  0.0000E+000
 843.50  0.0000E+000
 844.00  0.0000E+000
 844.50  0.0000E+000
 845.00  3.1996E-008
 845.50  3.8499E-007
 846.00  1.3417E-006
 846.50  2.2525E-006
 847.00  3.0174E-006
 847.50  3.4002E-006
 848.00  3.0940E-006
 848.50  2.5010E-006
 849.00  1.8944E-006
 849.50  1.3564E-006
 850.00  9.9467E-007
 850.50  9.8911E-007
 851.00  6.4692E-007
 851.50  1.1179E-007
 852.00  0.0000E+000
 852.50  0.0000E+000
 853.00  0.0000E+000
 853.50  0.0000E+000
 854.00  0.0000E+000
 854.50  0.0000E+000
 855.00  0.0000E+000
 855.50  0.0000E+000
 856.00  2.5421E-007
 856.50  1.4954E-006
 857.00  1.6408E-006
 857.50  1.3114E-006
 858.00  5.3212E-007
 858.50  0.0000E+000
 859.00  0.0000E+000
 859.50  0.0000E+000
 860.00  0.0000E+000
 860.50  0.0000E+000
 861.00  0.0000E+000
 861.50  0.0000E+000
 862.00  0.0000E+000
 862.50  0.0000E+000
 863.00  0.0000E+000
 863.50  0.0000E+000
 864.00  0.0000E+000
 864.50  0.0000E+000
 865.00  0.0000E+000
 865.50  0.0000E+000
 866.00  0.0000E+000
 866.50  0.0000E+000
 867.00  0.0000E+000
 867.50  0.0000E+000
 868.00  0.0000E+000
 868.50  0.0000E+000
 869.00  0.0000E+000
 869.50  0.0000E+000
 870.00  0.0000E+000
 870.50  0.0000E+000
 871.00  0.0000E+000
 871.50  0.0000E+000
 872.00  1.6187E-006
 872.50  4.5418E-006
 873.00  8.0533E-006
 873.50  1.2669E-005
 874.00  1.5376E-005
 874.50  1.4652E-005
 875.00  1.3174E-005
 875.50  1.0277E-005
 876.00  6.3189E-006
 876.50  2.8833E-006
 877.00  2.0588E-006
 877.50  2.7004E-006
 878.00  2.5024E-006
 878.50  2.3967E-006
 879.00  1.4618E-006
 879.50  0.0000E+000
 880.00  0.0000E+000
 880.50  0.0000E+000
 881.00  0.0000E+000
 881.50  0.0000E+000
 882.00  0.0000E+000
 882.50  0.0000E+000
 883.00  0.0000E+000
 883.50  0.0000E+000
 884.00  0.0000E+000
 884.50  0.0000E+000
 885.00  0.0000E+000
 885.50  0.0000E+000
 886.00  0.0000E+000
 886.50  0.0000E+000
 887.00  0.0000E+000
 887.50  0.0000E+000
 888.00  4.1542E-007
 888.50  1.5097E-006
 889.00  1.4364E-006
 889.50  1.8545E-006
 890.00  2.4670E-006
 890.50  2.7328E-006
 891.00  4.3605E-006
 891.50  4.0316E-006
 892.00  2.7084E-006
 892.50  9.3793E-007
 893.00  0.0000E+000
 893.50  0.0000E+000
 894.00  0.0000E+000
 894.50  0.0000E+000
 895.00  0.0000E+000
 895.50  0.0000E+000
 896.00  0.0000E+000
 896.50  0.0000E+000
 897.00  0.0000E+000
 897.50  0.0000E+000
 898.00  0.0000E+000
 898.50  1.9964E-007
 899.00  9.7912E-008
 899.50  0.0000E+000
 900.00  0.0000E+000
 900.50  0.0000E+000
 901.00  0.0000E+000
 901.50  0.0000E+000
 902.00  0.0000E+000
 902.50  0.0000E+000
 903.00  0.0000E+000
 903.50  0.0000E+000
 904.00  0.0000E+000
 904.50  0.0000E+000
 905.00  0.0000E+000
 905.50  0.0000E+000
 906.00  0.0000E+000
 906.50  0.0000E+000
 907.00  0.0000E+000
 907.50  1.8417E-007
 908.00  7.5111E-007
 908.50  8.8875E-007
 909.00  6.2759E-007
 909.50  5.0177E-007
 910.00  1.7238E-007
 910.50  0.0000E+000
 911.00  1.6058E-007
 911.50  1.6428E-007
 912.00  3.1537E-008
 912.50  0.0000E+000
 913.00  0.0000E+000
 913.50  0.0000E+000
 914.00  0.0000E+000
 914.50  0.0000E+000
 915.00  0.0000E+000
 915.50  0.0000E+000
 916.00  0.0000E+000
 916.50  0.0000E+000
 917.00  0.0000E+000
 917.50  0.0000E+000
 918.00  0.0000E+000
 918.50  0.0000E+000
 919.00  0.0000E+000
 919.50  0.0000E+000
 920.00  0.0000E+000
 920.50  1.7547E-007
 921.00  9.4768E-007
 921.50  1.9455E-006
 922.00  3.3279E-006
 922.50  5.0517E-006
 923.00  6.5011E-006
 923.50  6.9496E-006
 924.00  6.8325E-006
 924.50  6.1910E-006
 925.00  7.1237E-006
 925.50  8.0987E-006
 926.00  8.1988E-006
 926.50  8.8263E-006
 927.00  8.6937E-006
 927.50  5.9169E-006
 928.00  4.0785E-006
 928.50  5.9676E-006
 929.00  8.3585E-006
 929.50  9.2447E-006
 930.00  1.2823E-005
 930.50  1.7889E-005
 931.00  1.6555E-005
 931.50  1.4669E-005
 932.00  1.4499E-005
 932.50  1.0355E-005
 933.00  5.5428E-006
 933.50  4.2691E-006
 934.00  3.5899E-006
 934.50  4.1438E-006
 935.00  3.9532E-006
 935.50  4.1175E-006
 936.00  3.7102E-006
 936.50  3.7994E-006
 937.00  4.4137E-006
 937.50  6.5320E-006
 938.00  9.1197E-006
 938.50  1.0900E-005
 939.00  1.1193E-005
 939.50  1.0378E-005
 940.00  8.7613E-006
 940.50  7.1687E-006
 941.00  7.0855E-006
 941.50  7.6698E-006
 942.00  7.3382E-006
 942.50  5.5591E-006
 943.00  2.8803E-006
 943.50  4.8999E-007
 944.00  0.0000E+000
 944.50  0.0000E+000
 945.00  0.0000E+000
 945.50  0.0000E+000
 946.00  0.0000E+000
 946.50  7.1818E-007
 947.00  6.2253E-007
 947.50  0.0000E+000
 948.00  0.0000E+000
 948.50  0.0000E+000
 949.00  0.0000E+000
 949.50  0.0000E+000
 950.00  0.0000E+000
 950.50  0.0000E+000
 951.00  0.0000E+000
 951.50  0.0000E+000
 952.00  0.0000E+000
 952.50  0.0000E+000
 953.00  0.0000E+000
 953.50  0.0000E+000
 954.00  0.0000E+000
 954.50  0.0000E+000
 955.00  0.0000E+000
 955.50  0.0000E+000
 956.00  0.0000E+000
 956.50  0.0000E+000
 957.00  0.0000E+000
 957.50  0.0000E+000
 958.00  0.0000E+000
 958.50  4.9649E-007
 959.00  2.8504E-006
 959.50  3.5929E-006
 960.00  1.5670E-006
 960.50  5.9424E-007
 961.00  1.5758E-007
 961.50  2.0243E-006
 962.00  5.3005E-006
 962.50  1.5272E-005
 963.00  1.9329E-005
 963.50  2.2709E-005
 964.00  2.1398E-005
 964.50  2.1116E-005
 965.00  1.4290E-005
 965.50  1.8038E-005
 966.00  2.1652E-005
 966.50  2.7029E-005
 967.00  2.9294E-005
 967.50  3.0278E-005
 968.00  2.3663E-005
 968.50  1.6192E-005
 969.00  1.0850E-005
 969.50  5.8587E-006
 970.00  1.2751E-006
 970.50  6.0676E-007
 971.00  9.1866E-007
 971.50  0.0000E+000
 972.00  0.0000E+000
 972.50  0.0000E+000
 973.00  0.0000E+000
 973.50  0.0000E+000
 974.00  0.0000E+000
 974.50  0.0000E+000
 975.00  1.0929E-006
 975.50  5.7793E-007
 976.00  8.4438E-007
 976.50  1.3486E-006
 977.00  3.6220E-006
 977.50  5.3122E-006
 978.00  5.2699E-006
 978.50  3.3453E-006
 979.00  4.3330E-007
 979.50  0.0000E+000
 980.00  0.0000E+000
 980.50  0.0000E+000
 981.00  0.0000E+000
 981.50  0.0000E+000
 982.00  0.0000E+000
 982.50  0.0000E+000
 983.00  0.0000E+000
 983.50  0.0000E+000
 984.00  0.0000E+000
 984.50  0.0000E+000
 985.00  0.0000E+000
 985.50  0.0000E+000
 986.00  0.0000E+000
 986.50  0.0000E+000
 987.00  0.0000E+000
 987.50  0.0000E+000
 988.00  0.0000E+000
 988.50  0.0000E+000
 989.00  0.0000E+000
 989.50  0.0000E+000
 990.00  0.0000E+000
 990.50  0.0000E+000
 991.00  0.0000E+000
 991.50  0.0000E+000
 992.00  1.7077E-006
 992.50  9.6808E-006
 993.00  1.7351E-005
 993.50  2.0959E-005
 994.00  2.7037E-005
 994.50  3.7854E-005
 995.00  4.2095E-005
 995.50  4.2486E-005
 996.00  4.4360E-005
 996.50  4.0355E-005
 997.00  2.8495E-005
 997.50  2.5755E-005
 998.00  2.7747E-005
 998.50  2.9060E-005
 999.00  3.3923E-005
 999.50  3.7048E-005
1000.00  2.1906E-005
1000.50  1.0708E-006
1001.00  0.0000E+000
1001.50  0.0000E+000
1002.00  0.0000E+000
1002.50  0.0000E+000
1003.00  0.0000E+000
1003.50  0.0000E+000
1004.00  0.0000E+000
1004.50  0.0000E+000
1005.00  0.0000E+000
1005.50  0.0000E+000
1006.00  0.0000E+000
1006.50  0.0000E+000
1007.00  0.0000E+000
1007.50  0.0000E+000
1008.00  0.0000E+000
1008.50  0.0000E+000
1009.00  0.0000E+000
1009.50  0.0000E+000
1010.00  0.0000E+000
1010.50  0.0000E+000
1011.00  0.0000E+000
1011.50  0.0000E+000
1012.00  0.0000E+000
1012.50  0.0000E+000
1013.00  0.0000E+000
1013.50  0.0000E+000
1014.00  0.0000E+000
1014.50  0.0000E+000
1015.00  0.0000E+000
1015.50  0.0000E+000
1016.00  0.0000E+000
1016.50  0.0000E+000
1017.00  0.0000E+000
1017.50  0.0000E+000
1018.00  0.0000E+000
1018.50  0.0000E+000
1019.00  0.0000E+000
1019.50  0.0000E+000
1020.00  0.0000E+000
1020.50  0.0000E+000
1021.00  0.0000E+000
1021.50  0.0000E+000
1022.00  0.0000E+000
1022.50  0.0000E+000
1023.00  0.0000E+000
1023.50  0.0000E+000
1024.00  0.0000E+000
1024.50  0.0000E+000
1025.00  0.0000E+000
1025.50  0.0000E+000
1026.00  0.0000E+000
1026.50  0.0000E+000
1027.00  0.0000E+000
1027.50  0.0000E+000
1028.00  0.0000E+000
1028.50  0.0000E+000
1029.00  0.0000E+000
1029.50  0.0000E+000
1030.00  0.0000E+000
1030.50  0.0000E+000
1031.00  0.0000E+000
1031.50  0.0000E+000
1032.00  0.0000E+000
1032.50  0.0000E+000
1033.00  0.0000E+000
1033.50  0.0000E+000
1034.00  0.0000E+000
1034.50  0.0000E+000
1035.00  0.0000E+000
1035.50  0.0000E+000
1036.00  0.0000E+000
1036.50  0.0000E+000
1037.00  0.0000E+000
1037.50  0.0000E+000
1038.00  0.0000E+000
1038.50  0.0000E+000
1039.00  0.0000E+000
1039.50  0.0000E+000
1040.00  0.0000E+000
1040.50  0.0000E+000
1041.00  0.0000E+000
1041.50  0.0000E+000
1042.00  0.0000E+000
1042.50  0.0000E+000
1043.00  0.0000E+000
1043.50  0.0000E+000
1044.00  0.0000E+000
1044.50  0.0000E+000
1045.00  0.0000E+000
1045.50  0.0000E+000
1046.00  0.0000E+000
1046.50  0.0000E+000
1047.00  0.0000E+000
1047.50  0.0000E+000
1048.00  0.0000E+000
1048.50  0.0000E+000
1049.00  0.0000E+000
1049.50  0.0000E+000
1050.00  0.0000E+000
1050.50  0.0000E+000
1051.00  0.0000E+000
1051.50  0.0000E+000
1052.00  0.0000E+000
1052.50  0.0000E+000
1053.00  0.0000E+000
1053.50  0.0000E+000
1054.00  0.0000E+000
1054.50  0.0000E+000
1055.00  0.0000E+000
1055.50  0.0000E+000
1056.00  0.0000E+000
1056.50  0.0000E+000
1057.00  0.0000E+000
1057.50  0.0000E+000
1058.00  0.0000E+000
1058.50  0.0000E+000
1059.00  0.0000E+000
1059.50  0.0000E+000
1060.00  0.0000E+000
1060.50  0.0000E+000
1061.00  0.0000E+000
1061.50  0.0000E+000
1062.00  0.0000E+000
1062.50  0.0000E+000
1063.00  0.0000E+000
1063.50  0.0000E+000
1064.00  0.0000E+000
1064.50  0.0000E+000
1065.00  0.0000E+000
1065.50  0.0000E+000
1066.00  0.0000E+000
1066.50  0.0000E+000
1067.00  0.0000E+000
1067.50  0.0000E+000
1068.00  0.0000E+000
1068.50  0.0000E+000
1069.00  0.0000E+000
1069.50  0.0000E+000
1070.00  0.0000E+000
1070.50  0.0000E+000
1071.00  0.0000E+000
1071.50  0.0000E+000
1072.00  0.0000E+000
1072.50  0.0000E+000
1073.00  0.0000E+000
1073.50  0.0000E+000
1074.00  0.0000E+000
1074.50  0.0000E+000
1075.00  0.0000E+000
1075.50  0.0000E+000
1076.00  0.0000E+000
1076.50  0.0000E+000
1077.00  0.0000E+000
1077.50  0.0000E+000
1078.00  0.0000E+000
1078.50  0.0000E+000
1079.00  0.0000E+000
1079.50  0.0000E+000
1080.00  0.0000E+000
1080.50  0.0000E+000
1081.00  0.0000E+000
1081.50  0.0000E+000
1082.00  0.0000E+000
1082.50  0.0000E+000
1083.00  0.0000E+000
1083.50  0.0000E+000
1084.00  0.0000E+000
1084.50  0.0000E+000
1085.00  0.0000E+000
1085.50  0.0000E+000
1086.00  0.0000E+000
1086.50  0.0000E+000
1087.00  0.0000E+000
1087.50  0.0000E+000
1088.00  0.0000E+000
1088.50  0.0000E+000
1089.00  0.0000E+000
1089.50  0.0000E+000
1090.00  0.0000E+000
1090.50  0.0000E+000
1091.00  0.0000E+000
1091.50  0.0000E+000
1092.00  0.0000E+000
1092.50  0.0000E+000
1093.00  0.0000E+000
1093.50  0.0000E+000
1094.00  0.0000E+000
1094.50  0.0000E+000
1095.00  0.0000E+000
1095.50  0.0000E+000
1096.00  0.0000E+000
1096.50  0.0000E+000
1097.00  0.0000E+000
1097.50  0.0000E+000
1098.00  0.0000E+000
1098.50  0.0000E+000
1099.00  0.0000E+000
1099.50  0.0000E+000
1100.00  0.0000E+000
1100.50  0.0000E+000
1101.00  0.0000E+000
1101.50  0.0000E+000
1102.00  0.0000E+000
1102.50  0.0000E+000
1103.00  0.0000E+000
1103.50  0.0000E+000
1104.00  0.0000E+000
1104.50  0.0000E+000
1105.00  0.0000E+000
1105.50  0.0000E+000
1106.00  0.0000E+000
1106.50  0.0000E+000
1107.00  0.0000E+000
1107.50  0.0000E+000
1108.00  0.0000E+000
1108.50  0.0000E+000
1109.00  0.0000E+000
1109.50  0.0000E+000
1110.00  0.0000E+000
1110.50  0.0000E+000
1111.00  0.0000E+000
1111.50  0.0000E+000
1112.00  0.0000E+000
1112.50  0.0000E+000
1113.00  0.0000E+000
1113.50  0.0000E+000
1114.00  0.0000E+000
1114.50  0.0000E+000
1115.00  0.0000E+000
1115.50  0.0000E+000
1116.00  0.0000E+000
1116.50  0.0000E+000
1117.00  0.0000E+000
1117.50  0.0000E+000
1118.00  0.0000E+000
1118.50  0.0000E+000
1119.00  0.0000E+000
1119.50  0.0000E+000
1120.00  0.0000E+000
1120.50  0.0000E+000
1121.00  0.0000E+000
1121.50  0.0000E+000
1122.00  0.0000E+000
1122.50  0.0000E+000
1123.00  0.0000E+000
1123.50  0.0000E+000
1124.00  0.0000E+000
1124.50  0.0000E+000
1125.00  0.0000E+000
1125.50  0.0000E+000
1126.00  0.0000E+000
1126.50  0.0000E+000
1127.00  0.0000E+000
1127.50  0.0000E+000
: 6
