# Supplementary material for: A photoconversion model for full spectral programming and multiplexing of optogenetic systems
Source: Mol Syst Biol. 2017 Apr 24;13(4):926. doi: 10.15252/msb.20167456 (PMC5408778; doi:10.15252/msb.20167456)
Supplement: Supplementary file 11 — Dataset EV3 [file MSB-13-926-s011.zip › dataset_ev3_led_data/led_calibration_data/EO_04/Jennie_c1/raw/6.IRR]

" File: 160129_calibrations\post-calibration\Jen
" RAD->  Wave:647.21nm  Pix:1050  Val:  0.000  Time:400ms  Avg:1  Sm:1  Sg:1  Tc:off  SNAP  Xt:1  Ch:1  Xtrig wnmcal >RAD-IS6.CAL
 180.00  0.0000E+000
 180.50  0.0000E+000
 181.00  0.0000E+000
 181.50  0.0000E+000
 182.00  0.0000E+000
 182.50  0.0000E+000
 183.00  0.0000E+000
 183.50  0.0000E+000
 184.00  0.0000E+000
 184.50  0.0000E+000
 185.00  0.0000E+000
 185.50  0.0000E+000
 186.00  0.0000E+000
 186.50  0.0000E+000
 187.00  0.0000E+000
 187.50  0.0000E+000
 188.00  0.0000E+000
 188.50  0.0000E+000
 189.00  0.0000E+000
 189.50  0.0000E+000
 190.00  0.0000E+000
 190.50  0.0000E+000
 191.00  0.0000E+000
 191.50  0.0000E+000
 192.00  0.0000E+000
 192.50  0.0000E+000
 193.00  0.0000E+000
 193.50  0.0000E+000
 194.00  0.0000E+000
 194.50  0.0000E+000
 195.00  0.0000E+000
 195.50  0.0000E+000
 196.00  0.0000E+000
 196.50  0.0000E+000
 197.00  0.0000E+000
 197.50  0.0000E+000
 198.00  0.0000E+000
 198.50  0.0000E+000
 199.00  0.0000E+000
 199.50  0.0000E+000
 200.00  0.0000E+000
 200.50  0.0000E+000
 201.00  0.0000E+000
 201.50  0.0000E+000
 202.00  0.0000E+000
 202.50  0.0000E+000
 203.00  0.0000E+000
 203.50  0.0000E+000
 204.00  0.0000E+000
 204.50  0.0000E+000
 205.00  0.0000E+000
 205.50  0.0000E+000
 206.00  0.0000E+000
 206.50  0.0000E+000
 207.00  0.0000E+000
 207.50  0.0000E+000
 208.00  0.0000E+000
 208.50  0.0000E+000
 209.00  0.0000E+000
 209.50  0.0000E+000
 210.00  0.0000E+000
 210.50  0.0000E+000
 211.00  0.0000E+000
 211.50  0.0000E+000
 212.00  0.0000E+000
 212.50  0.0000E+000
 213.00  0.0000E+000
 213.50  0.0000E+000
 214.00  0.0000E+000
 214.50  0.0000E+000
 215.00  0.0000E+000
 215.50  0.0000E+000
 216.00  0.0000E+000
 216.50  0.0000E+000
 217.00  0.0000E+000
 217.50  0.0000E+000
 218.00  0.0000E+000
 218.50  0.0000E+000
 219.00  0.0000E+000
 219.50  0.0000E+000
 220.00  0.0000E+000
 220.50  0.0000E+000
 221.00  0.0000E+000
 221.50  0.0000E+000
 222.00  0.0000E+000
 222.50  0.0000E+000
 223.00  0.0000E+000
 223.50  0.0000E+000
 224.00  0.0000E+000
 224.50  0.0000E+000
 225.00  0.0000E+000
 225.50  0.0000E+000
 226.00  0.0000E+000
 226.50  0.0000E+000
 227.00  0.0000E+000
 227.50  0.0000E+000
 228.00  0.0000E+000
 228.50  0.0000E+000
 229.00  0.0000E+000
 229.50  0.0000E+000
 230.00  0.0000E+000
 230.50  0.0000E+000
 231.00  0.0000E+000
 231.50  0.0000E+000
 232.00  0.0000E+000
 232.50  0.0000E+000
 233.00  0.0000E+000
 233.50  0.0000E+000
 234.00  0.0000E+000
 234.50  0.0000E+000
 235.00  0.0000E+000
 235.50  0.0000E+000
 236.00  0.0000E+000
 236.50  0.0000E+000
 237.00  0.0000E+000
 237.50  0.0000E+000
 238.00  0.0000E+000
 238.50  0.0000E+000
 239.00  0.0000E+000
 239.50  0.0000E+000
 240.00  0.0000E+000
 240.50  0.0000E+000
 241.00  0.0000E+000
 241.50  0.0000E+000
 242.00  0.0000E+000
 242.50  0.0000E+000
 243.00  0.0000E+000
 243.50  0.0000E+000
 244.00  0.0000E+000
 244.50  0.0000E+000
 245.00  0.0000E+000
 245.50  0.0000E+000
 246.00  0.0000E+000
 246.50  0.0000E+000
 247.00  0.0000E+000
 247.50  0.0000E+000
 248.00  0.0000E+000
 248.50  0.0000E+000
 249.00  0.0000E+000
 249.50  0.0000E+000
 250.00  0.0000E+000
 250.50  0.0000E+000
 251.00  0.0000E+000
 251.50  0.0000E+000
 252.00  0.0000E+000
 252.50  0.0000E+000
 253.00  0.0000E+000
 253.50  0.0000E+000
 254.00  0.0000E+000
 254.50  0.0000E+000
 255.00  0.0000E+000
 255.50  0.0000E+000
 256.00  0.0000E+000
 256.50  0.0000E+000
 257.00  0.0000E+000
 257.50  0.0000E+000
 258.00  0.0000E+000
 258.50  0.0000E+000
 259.00  0.0000E+000
 259.50  0.0000E+000
 260.00  0.0000E+000
 260.50  0.0000E+000
 261.00  0.0000E+000
 261.50  0.0000E+000
 262.00  0.0000E+000
 262.50  0.0000E+000
 263.00  0.0000E+000
 263.50  0.0000E+000
 264.00  0.0000E+000
 264.50  0.0000E+000
 265.00  0.0000E+000
 265.50  0.0000E+000
 266.00  0.0000E+000
 266.50  0.0000E+000
 267.00  0.0000E+000
 267.50  0.0000E+000
 268.00  0.0000E+000
 268.50  0.0000E+000
 269.00  0.0000E+000
 269.50  0.0000E+000
 270.00  0.0000E+000
 270.50  0.0000E+000
 271.00  0.0000E+000
 271.50  0.0000E+000
 272.00  0.0000E+000
 272.50  0.0000E+000
 273.00  0.0000E+000
 273.50  0.0000E+000
 274.00  0.0000E+000
 274.50  0.0000E+000
 275.00  0.0000E+000
 275.50  0.0000E+000
 276.00  0.0000E+000
 276.50  0.0000E+000
 277.00  0.0000E+000
 277.50  0.0000E+000
 278.00  0.0000E+000
 278.50  0.0000E+000
 279.00  0.0000E+000
 279.50  0.0000E+000
 280.00  0.0000E+000
 280.50  0.0000E+000
 281.00  0.0000E+000
 281.50  0.0000E+000
 282.00  0.0000E+000
 282.50  0.0000E+000
 283.00  0.0000E+000
 283.50  0.0000E+000
 284.00  0.0000E+000
 284.50  0.0000E+000
 285.00  0.0000E+000
 285.50  0.0000E+000
 286.00  0.0000E+000
 286.50  0.0000E+000
 287.00  0.0000E+000
 287.50  0.0000E+000
 288.00  0.0000E+000
 288.50  0.0000E+000
 289.00  0.0000E+000
 289.50  0.0000E+000
 290.00  0.0000E+000
 290.50  0.0000E+000
 291.00  0.0000E+000
 291.50  0.0000E+000
 292.00  0.0000E+000
 292.50  0.0000E+000
 293.00  0.0000E+000
 293.50  0.0000E+000
 294.00  0.0000E+000
 294.50  0.0000E+000
 295.00  0.0000E+000
 295.50  0.0000E+000
 296.00  0.0000E+000
 296.50  0.0000E+000
 297.00  0.0000E+000
 297.50  0.0000E+000
 298.00  0.0000E+000
 298.50  0.0000E+000
 299.00  0.0000E+000
 299.50  0.0000E+000
 300.00  0.0000E+000
 300.50  0.0000E+000
 301.00  0.0000E+000
 301.50  0.0000E+000
 302.00  0.0000E+000
 302.50  0.0000E+000
 303.00  0.0000E+000
 303.50  0.0000E+000
 304.00  0.0000E+000
 304.50  0.0000E+000
 305.00  0.0000E+000
 305.50  0.0000E+000
 306.00  0.0000E+000
 306.50  0.0000E+000
 307.00  0.0000E+000
 307.50  0.0000E+000
 308.00  0.0000E+000
 308.50  0.0000E+000
 309.00  0.0000E+000
 309.50  0.0000E+000
 310.00  0.0000E+000
 310.50  0.0000E+000
 311.00  0.0000E+000
 311.50  0.0000E+000
 312.00  0.0000E+000
 312.50  0.0000E+000
 313.00  0.0000E+000
 313.50  0.0000E+000
 314.00  0.0000E+000
 314.50  0.0000E+000
 315.00  0.0000E+000
 315.50  0.0000E+000
 316.00  0.0000E+000
 316.50  0.0000E+000
 317.00  0.0000E+000
 317.50  0.0000E+000
 318.00  0.0000E+000
 318.50  0.0000E+000
 319.00  0.0000E+000
 319.50  0.0000E+000
 320.00  0.0000E+000
 320.50  0.0000E+000
 321.00  0.0000E+000
 321.50  0.0000E+000
 322.00  0.0000E+000
 322.50  0.0000E+000
 323.00  0.0000E+000
 323.50  0.0000E+000
 324.00  0.0000E+000
 324.50  0.0000E+000
 325.00  0.0000E+000
 325.50  0.0000E+000
 326.00  0.0000E+000
 326.50  0.0000E+000
 327.00  0.0000E+000
 327.50  0.0000E+000
 328.00  0.0000E+000
 328.50  0.0000E+000
 329.00  0.0000E+000
 329.50  0.0000E+000
 330.00  0.0000E+000
 330.50  0.0000E+000
 331.00  0.0000E+000
 331.50  0.0000E+000
 332.00  0.0000E+000
 332.50  0.0000E+000
 333.00  0.0000E+000
 333.50  0.0000E+000
 334.00  0.0000E+000
 334.50  0.0000E+000
 335.00  0.0000E+000
 335.50  0.0000E+000
 336.00  0.0000E+000
 336.50  0.0000E+000
 337.00  0.0000E+000
 337.50  0.0000E+000
 338.00  0.0000E+000
 338.50  0.0000E+000
 339.00  0.0000E+000
 339.50  0.0000E+000
 340.00  0.0000E+000
 340.50  0.0000E+000
 341.00  0.0000E+000
 341.50  0.0000E+000
 342.00  0.0000E+000
 342.50  0.0000E+000
 343.00  0.0000E+000
 343.50  0.0000E+000
 344.00  0.0000E+000
 344.50  0.0000E+000
 345.00  0.0000E+000
 345.50  0.0000E+000
 346.00  0.0000E+000
 346.50  0.0000E+000
 347.00  0.0000E+000
 347.50  0.0000E+000
 348.00  0.0000E+000
 348.50  0.0000E+000
 349.00  0.0000E+000
 349.50  0.0000E+000
 350.00  0.0000E+000
 350.50  0.0000E+000
 351.00  0.0000E+000
 351.50  0.0000E+000
 352.00  0.0000E+000
 352.50  0.0000E+000
 353.00  0.0000E+000
 353.50  0.0000E+000
 354.00  0.0000E+000
 354.50  0.0000E+000
 355.00  0.0000E+000
 355.50  0.0000E+000
 356.00  0.0000E+000
 356.50  0.0000E+000
 357.00  0.0000E+000
 357.50  0.0000E+000
 358.00  0.0000E+000
 358.50  0.0000E+000
 359.00  0.0000E+000
 359.50  2.3410E-009
 360.00  1.7190E-008
 360.50  1.1266E-008
 361.00  2.4388E-008
 361.50  1.9691E-009
 362.00  1.1367E-009
 362.50  0.0000E+000
 363.00  0.0000E+000
 363.50  0.0000E+000
 364.00  0.0000E+000
 364.50  1.4618E-008
 365.00  5.5107E-008
 365.50  1.1489E-007
 366.00  2.0919E-007
 366.50  2.7096E-007
 367.00  2.8221E-007
 367.50  2.6548E-007
 368.00  2.5067E-007
 368.50  2.3025E-007
 369.00  2.0188E-007
 369.50  1.7156E-007
 370.00  1.4718E-007
 370.50  7.2118E-008
 371.00  8.8421E-008
 371.50  9.6348E-008
 372.00  1.0779E-007
 372.50  9.2605E-008
 373.00  4.5009E-008
 373.50  4.0419E-008
 374.00  9.4723E-008
 374.50  2.3820E-008
 375.00  1.0593E-008
 375.50  2.5954E-008
 376.00  4.8858E-008
 376.50  1.1782E-007
 377.00  2.2746E-007
 377.50  2.8717E-007
 378.00  2.9093E-007
 378.50  2.7377E-007
 379.00  2.5357E-007
 379.50  2.3564E-007
 380.00  2.3796E-007
 380.50  2.4515E-007
 381.00  2.5869E-007
 381.50  3.6014E-007
 382.00  5.0160E-007
 382.50  6.4326E-007
 383.00  6.6404E-007
 383.50  6.4151E-007
 384.00  5.3168E-007
 384.50  4.1471E-007
 385.00  2.4194E-007
 385.50  1.4688E-007
 386.00  7.0573E-008
 386.50  6.2704E-009
 387.00  0.0000E+000
 387.50  0.0000E+000
 388.00  0.0000E+000
 388.50  0.0000E+000
 389.00  0.0000E+000
 389.50  0.0000E+000
 390.00  7.6071E-009
 390.50  3.2043E-008
 391.00  2.7453E-008
 391.50  2.3851E-008
 392.00  4.4425E-009
 392.50  3.6822E-010
 393.00  7.8238E-010
 393.50  0.0000E+000
 394.00  0.0000E+000
 394.50  0.0000E+000
 395.00  0.0000E+000
 395.50  0.0000E+000
 396.00  4.8524E-008
 396.50  1.8070E-007
 397.00  2.7433E-007
 397.50  3.5927E-007
 398.00  3.8470E-007
 398.50  3.6370E-007
 399.00  3.1189E-007
 399.50  2.4643E-007
 400.00  2.9311E-007
 400.50  2.9758E-007
 401.00  3.4822E-007
 401.50  4.4785E-007
 402.00  5.3631E-007
 402.50  5.7102E-007
 403.00  5.6885E-007
 403.50  5.1065E-007
 404.00  4.1228E-007
 404.50  3.5412E-007
 405.00  3.7724E-007
 405.50  4.5323E-007
 406.00  5.8644E-007
 406.50  6.8490E-007
 407.00  6.9245E-007
 407.50  6.1096E-007
 408.00  5.0036E-007
 408.50  4.1728E-007
 409.00  4.1117E-007
 409.50  4.5395E-007
 410.00  5.6190E-007
 410.50  5.9567E-007
 411.00  5.8865E-007
 411.50  6.0072E-007
 412.00  5.9889E-007
 412.50  5.8045E-007
 413.00  6.0891E-007
 413.50  5.4101E-007
 414.00  4.6096E-007
 414.50  4.0117E-007
 415.00  3.0395E-007
 415.50  2.6126E-007
 416.00  2.9696E-007
 416.50  3.3124E-007
 417.00  4.0532E-007
 417.50  4.5999E-007
 418.00  5.1854E-007
 418.50  5.3208E-007
 419.00  5.6576E-007
 419.50  6.0292E-007
 420.00  6.0369E-007
 420.50  5.5092E-007
 421.00  4.8217E-007
 421.50  4.5142E-007
 422.00  4.5883E-007
 422.50  5.0300E-007
 423.00  5.5770E-007
 423.50  6.8513E-007
 424.00  7.9163E-007
 424.50  9.4734E-007
 425.00  1.1626E-006
 425.50  1.3122E-006
 426.00  1.3429E-006
 426.50  1.3078E-006
 427.00  1.2409E-006
 427.50  1.1488E-006
 428.00  1.0526E-006
 428.50  1.1062E-006
 429.00  1.1856E-006
 429.50  1.3013E-006
 430.00  1.5440E-006
 430.50  1.7843E-006
 431.00  1.9817E-006
 431.50  2.1994E-006
 432.00  2.3572E-006
 432.50  2.5027E-006
 433.00  2.7305E-006
 433.50  2.9788E-006
 434.00  3.2335E-006
 434.50  3.4814E-006
 435.00  3.7016E-006
 435.50  3.9092E-006
 436.00  4.0917E-006
 436.50  4.3164E-006
 437.00  4.5734E-006
 437.50  4.8356E-006
 438.00  5.1276E-006
 438.50  5.4168E-006
 439.00  5.7203E-006
 439.50  6.0450E-006
 440.00  6.3691E-006
 440.50  6.7574E-006
 441.00  7.1790E-006
 441.50  7.6289E-006
 442.00  8.0975E-006
 442.50  8.5938E-006
 443.00  9.1041E-006
 443.50  9.6340E-006
 444.00  1.0156E-005
 444.50  1.0654E-005
 445.00  1.1167E-005
 445.50  1.1644E-005
 446.00  1.2142E-005
 446.50  1.2700E-005
 447.00  1.3260E-005
 447.50  1.3864E-005
 448.00  1.4540E-005
 448.50  1.5206E-005
 449.00  1.5986E-005
 449.50  1.6857E-005
 450.00  1.7730E-005
 450.50  1.8620E-005
 451.00  1.9567E-005
 451.50  2.0478E-005
 452.00  2.1449E-005
 452.50  2.2504E-005
 453.00  2.3651E-005
 453.50  2.4900E-005
 454.00  2.6243E-005
 454.50  2.7663E-005
 455.00  2.9259E-005
 455.50  3.1016E-005
 456.00  3.2909E-005
 456.50  3.4954E-005
 457.00  3.7131E-005
 457.50  3.9407E-005
 458.00  4.1808E-005
 458.50  4.4349E-005
 459.00  4.7016E-005
 459.50  4.9811E-005
 460.00  5.2686E-005
 460.50  5.5645E-005
 461.00  5.8679E-005
 461.50  6.1805E-005
 462.00  6.5060E-005
 462.50  6.8450E-005
 463.00  7.1911E-005
 463.50  7.5376E-005
 464.00  7.8772E-005
 464.50  8.2037E-005
 465.00  8.5154E-005
 465.50  8.8115E-005
 466.00  9.0950E-005
 466.50  9.3628E-005
 467.00  9.6099E-005
 467.50  9.8339E-005
 468.00  1.0028E-004
 468.50  1.0192E-004
 469.00  1.0328E-004
 469.50  1.0434E-004
 470.00  1.0515E-004
 470.50  1.0575E-004
 471.00  1.0611E-004
 471.50  1.0622E-004
 472.00  1.0611E-004
 472.50  1.0579E-004
 473.00  1.0523E-004
 473.50  1.0450E-004
 474.00  1.0358E-004
 474.50  1.0241E-004
 475.00  1.0106E-004
 475.50  9.9557E-005
 476.00  9.7971E-005
 476.50  9.6362E-005
 477.00  9.4766E-005
 477.50  9.3259E-005
 478.00  9.1849E-005
 478.50  9.0548E-005
 479.00  8.9267E-005
 479.50  8.7989E-005
 480.00  8.6634E-005
 480.50  8.5285E-005
 481.00  8.3989E-005
 481.50  8.2821E-005
 482.00  8.1731E-005
 482.50  8.0618E-005
 483.00  7.9453E-005
 483.50  7.8157E-005
 484.00  7.6763E-005
 484.50  7.5367E-005
 485.00  7.4014E-005
 485.50  7.2684E-005
 486.00  7.1388E-005
 486.50  7.0099E-005
 487.00  6.8802E-005
 487.50  6.7498E-005
 488.00  6.6183E-005
 488.50  6.4857E-005
 489.00  6.3513E-005
 489.50  6.2167E-005
 490.00  6.0792E-005
 490.50  5.9414E-005
 491.00  5.8046E-005
 491.50  5.6709E-005
 492.00  5.5407E-005
 492.50  5.4139E-005
 493.00  5.2891E-005
 493.50  5.1611E-005
 494.00  5.0308E-005
 494.50  4.8978E-005
 495.00  4.7629E-005
 495.50  4.6306E-005
 496.00  4.4991E-005
 496.50  4.3660E-005
 497.00  4.2304E-005
 497.50  4.0952E-005
 498.00  3.9612E-005
 498.50  3.8304E-005
 499.00  3.7005E-005
 499.50  3.5826E-005
 500.00  3.4673E-005
 500.50  3.3538E-005
 501.00  3.2473E-005
 501.50  3.1481E-005
 502.00  3.0526E-005
 502.50  2.9589E-005
 503.00  2.8692E-005
 503.50  2.7825E-005
 504.00  2.6878E-005
 504.50  2.5910E-005
 505.00  2.4979E-005
 505.50  2.4019E-005
 506.00  2.3103E-005
 506.50  2.2233E-005
 507.00  2.1418E-005
 507.50  2.0646E-005
 508.00  1.9881E-005
 508.50  1.9151E-005
 509.00  1.8450E-005
 509.50  1.7745E-005
 510.00  1.7086E-005
 510.50  1.6428E-005
 511.00  1.5791E-005
 511.50  1.5184E-005
 512.00  1.4571E-005
 512.50  1.3990E-005
 513.00  1.3438E-005
 513.50  1.2920E-005
 514.00  1.2488E-005
 514.50  1.2129E-005
 515.00  1.1794E-005
 515.50  1.1451E-005
 516.00  1.1061E-005
 516.50  1.0616E-005
 517.00  1.0142E-005
 517.50  9.6853E-006
 518.00  9.2273E-006
 518.50  8.7946E-006
 519.00  8.3646E-006
 519.50  7.9759E-006
 520.00  7.5815E-006
 520.50  7.2563E-006
 521.00  6.8950E-006
 521.50  6.6009E-006
 522.00  6.3380E-006
 522.50  6.1209E-006
 523.00  5.9684E-006
 523.50  5.8320E-006
 524.00  5.7006E-006
 524.50  5.6073E-006
 525.00  5.4689E-006
 525.50  5.3496E-006
 526.00  5.2304E-006
 526.50  5.0389E-006
 527.00  4.8371E-006
 527.50  4.6551E-006
 528.00  4.4590E-006
 528.50  4.3147E-006
 529.00  4.2474E-006
 529.50  4.1819E-006
 530.00  4.1556E-006
 530.50  4.1606E-006
 531.00  4.1595E-006
 531.50  4.0757E-006
 532.00  3.9603E-006
 532.50  3.7841E-006
 533.00  3.5905E-006
 533.50  3.4059E-006
 534.00  3.2593E-006
 534.50  3.1600E-006
 535.00  3.0651E-006
 535.50  2.9880E-006
 536.00  2.9472E-006
 536.50  2.8416E-006
 537.00  2.7199E-006
 537.50  2.5843E-006
 538.00  2.4252E-006
 538.50  2.2775E-006
 539.00  2.1453E-006
 539.50  1.9994E-006
 540.00  1.8593E-006
 540.50  1.8228E-006
 541.00  1.8067E-006
 541.50  1.8628E-006
 542.00  1.8556E-006
 542.50  1.8351E-006
 543.00  1.7390E-006
 543.50  1.6815E-006
 544.00  1.6719E-006
 544.50  1.6917E-006
 545.00  1.7255E-006
 545.50  1.6964E-006
 546.00  1.5956E-006
 546.50  1.4718E-006
 547.00  1.3759E-006
 547.50  1.2602E-006
 548.00  1.1567E-006
 548.50  1.0690E-006
 549.00  9.5359E-007
 549.50  8.2667E-007
 550.00  7.4424E-007
 550.50  7.2953E-007
 551.00  7.0205E-007
 551.50  6.8522E-007
 552.00  7.0289E-007
 552.50  7.2513E-007
 553.00  7.9152E-007
 553.50  7.8225E-007
 554.00  7.6541E-007
 554.50  7.2958E-007
 555.00  6.1684E-007
 555.50  6.0382E-007
 556.00  6.4831E-007
 556.50  6.0220E-007
 557.00  5.7133E-007
 557.50  4.9332E-007
 558.00  3.5282E-007
 558.50  3.7322E-007
 559.00  4.1956E-007
 559.50  4.4922E-007
 560.00  5.1707E-007
 560.50  5.4483E-007
 561.00  5.1336E-007
 561.50  4.6165E-007
 562.00  4.2808E-007
 562.50  3.4207E-007
 563.00  3.0964E-007
 563.50  3.5933E-007
 564.00  4.7416E-007
 564.50  5.9991E-007
 565.00  8.0563E-007
 565.50  9.2814E-007
 566.00  1.0249E-006
 566.50  1.1012E-006
 567.00  1.1274E-006
 567.50  1.1632E-006
 568.00  1.1974E-006
 568.50  1.2114E-006
 569.00  1.2110E-006
 569.50  1.1870E-006
 570.00  1.1134E-006
 570.50  1.0614E-006
 571.00  9.6960E-007
 571.50  8.9370E-007
 572.00  8.1272E-007
 572.50  7.5442E-007
 573.00  7.2975E-007
 573.50  7.1617E-007
 574.00  7.2579E-007
 574.50  7.4611E-007
 575.00  6.5301E-007
 575.50  5.5671E-007
 576.00  4.1651E-007
 576.50  2.8540E-007
 577.00  1.6023E-007
 577.50  1.0570E-007
 578.00  1.3778E-007
 578.50  2.0125E-007
 579.00  2.8114E-007
 579.50  3.1299E-007
 580.00  3.0414E-007
 580.50  2.5617E-007
 581.00  3.0969E-007
 581.50  3.4006E-007
 582.00  4.3321E-007
 582.50  5.0140E-007
 583.00  5.1691E-007
 583.50  4.9654E-007
 584.00  4.7213E-007
 584.50  4.2445E-007
 585.00  4.0707E-007
 585.50  4.1872E-007
 586.00  3.4414E-007
 586.50  2.9024E-007
 587.00  1.6204E-007
 587.50  3.7114E-008
 588.00  0.0000E+000
 588.50  0.0000E+000
 589.00  0.0000E+000
 589.50  9.1342E-009
 590.00  9.0724E-009
 590.50  0.0000E+000
 591.00  0.0000E+000
 591.50  1.8823E-008
 592.00  1.1604E-007
 592.50  3.6042E-007
 593.00  3.8246E-007
 593.50  3.6583E-007
 594.00  2.0997E-007
 594.50  6.0441E-008
 595.00  0.0000E+000
 595.50  0.0000E+000
 596.00  0.0000E+000
 596.50  0.0000E+000
 597.00  1.0040E-008
 597.50  8.9362E-008
 598.00  1.0520E-007
 598.50  1.1420E-007
 599.00  1.3047E-007
 599.50  2.9841E-007
 600.00  3.4383E-007
 600.50  3.7013E-007
 601.00  3.6606E-007
 601.50  2.0458E-007
 602.00  6.8260E-008
 602.50  9.6021E-008
 603.00  1.4137E-007
 603.50  2.4592E-007
 604.00  3.5323E-007
 604.50  4.8438E-007
 605.00  4.4025E-007
 605.50  5.0552E-007
 606.00  7.0712E-007
 606.50  1.0962E-006
 607.00  1.3574E-006
 607.50  1.4587E-006
 608.00  1.4398E-006
 608.50  1.2275E-006
 609.00  9.4058E-007
 609.50  8.0038E-007
 610.00  7.4384E-007
 610.50  6.8853E-007
 611.00  7.1931E-007
 611.50  5.1208E-007
 612.00  3.5875E-007
 612.50  2.7291E-007
 613.00  2.1185E-007
 613.50  1.7939E-007
 614.00  1.9433E-007
 614.50  1.0954E-007
 615.00  5.3911E-008
 615.50  1.5679E-007
 616.00  2.8643E-007
 616.50  5.8211E-007
 617.00  8.8820E-007
 617.50  1.1153E-006
 618.00  1.1168E-006
 618.50  1.0739E-006
 619.00  8.8272E-007
 619.50  6.4187E-007
 620.00  3.7979E-007
 620.50  1.1908E-007
 621.00  5.3998E-009
 621.50  0.0000E+000
 622.00  0.0000E+000
 622.50  0.0000E+000
 623.00  0.0000E+000
 623.50  0.0000E+000
 624.00  0.0000E+000
 624.50  0.0000E+000
 625.00  0.0000E+000
 625.50  0.0000E+000
 626.00  0.0000E+000
 626.50  0.0000E+000
 627.00  0.0000E+000
 627.50  0.0000E+000
 628.00  0.0000E+000
 628.50  0.0000E+000
 629.00  0.0000E+000
 629.50  0.0000E+000
 630.00  0.0000E+000
 630.50  0.0000E+000
 631.00  0.0000E+000
 631.50  3.8957E-008
 632.00  2.6714E-007
 632.50  5.5888E-007
 633.00  8.7220E-007
 633.50  1.0691E-006
 634.00  1.1543E-006
 634.50  1.1369E-006
 635.00  9.4722E-007
 635.50  7.4090E-007
 636.00  5.7261E-007
 636.50  3.7535E-007
 637.00  2.3154E-007
 637.50  2.9649E-007
 638.00  3.9477E-007
 638.50  4.0948E-007
 639.00  4.7354E-007
 639.50  4.1737E-007
 640.00  3.2611E-007
 640.50  3.3087E-007
 641.00  3.9447E-007
 641.50  5.6583E-007
 642.00  6.2757E-007
 642.50  5.9192E-007
 643.00  3.7617E-007
 643.50  2.2142E-007
 644.00  0.0000E+000
 644.50  0.0000E+000
 645.00  0.0000E+000
 645.50  0.0000E+000
 646.00  0.0000E+000
 646.50  3.3690E-008
 647.00  4.0622E-007
 647.50  1.0680E-006
 648.00  1.5845E-006
 648.50  1.9378E-006
 649.00  1.8884E-006
 649.50  1.3071E-006
 650.00  7.0665E-007
 650.50  1.5524E-007
 651.00  0.0000E+000
 651.50  0.0000E+000
 652.00  0.0000E+000
 652.50  0.0000E+000
 653.00  8.8857E-008
 653.50  2.4254E-007
 654.00  3.3789E-007
 654.50  3.9265E-007
 655.00  4.4400E-007
 655.50  3.9823E-007
 656.00  4.5027E-007
 656.50  3.3922E-007
 657.00  2.5080E-007
 657.50  3.0421E-008
 658.00  0.0000E+000
 658.50  0.0000E+000
 659.00  1.0455E-008
 659.50  2.0990E-008
 660.00  0.0000E+000
 660.50  0.0000E+000
 661.00  1.2733E-007
 661.50  1.7929E-007
 662.00  3.8953E-007
 662.50  8.8271E-007
 663.00  1.1478E-006
 663.50  1.2690E-006
 664.00  1.4838E-006
 664.50  1.5815E-006
 665.00  1.3427E-006
 665.50  1.0622E-006
 666.00  7.0260E-007
 666.50  5.0739E-007
 667.00  4.9392E-007
 667.50  5.0784E-007
 668.00  5.9769E-007
 668.50  6.4906E-007
 669.00  5.2801E-007
 669.50  3.5326E-007
 670.00  2.3570E-007
 670.50  7.6715E-008
 671.00  7.6454E-008
 671.50  6.2184E-008
 672.00  3.3957E-008
 672.50  6.1838E-008
 673.00  4.7750E-008
 673.50  2.6083E-008
 674.00  0.0000E+000
 674.50  0.0000E+000
 675.00  0.0000E+000
 675.50  0.0000E+000
 676.00  0.0000E+000
 676.50  0.0000E+000
 677.00  0.0000E+000
 677.50  0.0000E+000
 678.00  2.6357E-007
 678.50  5.1752E-007
 679.00  7.1810E-007
 679.50  9.8269E-007
 680.00  1.0236E-006
 680.50  1.0114E-006
 681.00  1.1301E-006
 681.50  1.2223E-006
 682.00  1.1982E-006
 682.50  1.2182E-006
 683.00  1.0984E-006
 683.50  8.0759E-007
 684.00  5.9368E-007
 684.50  2.9720E-007
 685.00  3.3157E-008
 685.50  0.0000E+000
 686.00  0.0000E+000
 686.50  0.0000E+000
 687.00  3.5954E-008
 687.50  3.0362E-007
 688.00  7.1359E-007
 688.50  8.1210E-007
 689.00  6.9736E-007
 689.50  4.5960E-007
 690.00  1.1981E-007
 690.50  0.0000E+000
 691.00  0.0000E+000
 691.50  0.0000E+000
 692.00  3.9656E-008
 692.50  3.7797E-007
 693.00  8.2729E-007
 693.50  1.4322E-006
 694.00  1.9774E-006
 694.50  2.1498E-006
 695.00  2.0927E-006
 695.50  1.7405E-006
 696.00  1.1685E-006
 696.50  3.8939E-007
 697.00  0.0000E+000
 697.50  0.0000E+000
 698.00  0.0000E+000
 698.50  0.0000E+000
 699.00  0.0000E+000
 699.50  0.0000E+000
 700.00  1.2782E-007
 700.50  4.6008E-007
 701.00  4.4339E-007
 701.50  2.4166E-007
 702.00  5.3530E-008
 702.50  0.0000E+000
 703.00  0.0000E+000
 703.50  0.0000E+000
 704.00  0.0000E+000
 704.50  0.0000E+000
 705.00  0.0000E+000
 705.50  1.9015E-007
 706.00  5.7427E-007
 706.50  9.8628E-007
 707.00  1.3423E-006
 707.50  1.5271E-006
 708.00  1.3745E-006
 708.50  1.0952E-006
 709.00  7.7729E-007
 709.50  2.7715E-007
 710.00  0.0000E+000
 710.50  0.0000E+000
 711.00  0.0000E+000
 711.50  0.0000E+000
 712.00  0.0000E+000
 712.50  0.0000E+000
 713.00  0.0000E+000
 713.50  0.0000E+000
 714.00  0.0000E+000
 714.50  0.0000E+000
 715.00  0.0000E+000
 715.50  0.0000E+000
 716.00  0.0000E+000
 716.50  0.0000E+000
 717.00  0.0000E+000
 717.50  5.5780E-008
 718.00  2.4657E-007
 718.50  3.4645E-007
 719.00  2.9558E-007
 719.50  2.6775E-007
 720.00  2.6362E-007
 720.50  1.8386E-007
 721.00  2.0711E-007
 721.50  3.6754E-007
 722.00  5.6816E-007
 722.50  6.3387E-007
 723.00  9.1231E-007
 723.50  1.0443E-006
 724.00  1.2007E-006
 724.50  1.4347E-006
 725.00  1.6164E-006
 725.50  1.5256E-006
 726.00  1.4805E-006
 726.50  1.3640E-006
 727.00  1.0451E-006
 727.50  7.7101E-007
 728.00  6.4161E-007
 728.50  5.8640E-007
 729.00  6.5008E-007
 729.50  8.4900E-007
 730.00  1.0493E-006
 730.50  1.3475E-006
 731.00  1.5058E-006
 731.50  1.6091E-006
 732.00  1.5889E-006
 732.50  1.4942E-006
 733.00  1.5579E-006
 733.50  1.7911E-006
 734.00  1.8187E-006
 734.50  1.9497E-006
 735.00  1.8508E-006
 735.50  1.4400E-006
 736.00  1.2152E-006
 736.50  1.1316E-006
 737.00  1.0756E-006
 737.50  1.1402E-006
 738.00  1.2109E-006
 738.50  1.3163E-006
 739.00  1.4568E-006
 739.50  1.6284E-006
 740.00  1.4823E-006
 740.50  1.1274E-006
 741.00  6.0318E-007
 741.50  1.9712E-007
 742.00  0.0000E+000
 742.50  6.9507E-008
 743.00  3.1402E-007
 743.50  4.6097E-007
 744.00  2.9915E-007
 744.50  7.0333E-008
 745.00  0.0000E+000
 745.50  0.0000E+000
 746.00  0.0000E+000
 746.50  0.0000E+000
 747.00  4.2375E-007
 747.50  1.0020E-006
 748.00  1.5783E-006
 748.50  1.6237E-006
 749.00  1.4133E-006
 749.50  1.5481E-006
 750.00  1.3966E-006
 750.50  1.2233E-006
 751.00  1.3477E-006
 751.50  1.5987E-006
 752.00  1.6065E-006
 752.50  1.8140E-006
 753.00  2.0670E-006
 753.50  2.2639E-006
 754.00  2.5639E-006
 754.50  2.7556E-006
 755.00  2.6421E-006
 755.50  2.5463E-006
 756.00  2.4808E-006
 756.50  2.1977E-006
 757.00  2.1844E-006
 757.50  2.3556E-006
 758.00  2.4010E-006
 758.50  2.3664E-006
 759.00  2.5687E-006
 759.50  2.6524E-006
 760.00  2.4972E-006
 760.50  2.2890E-006
 761.00  1.9702E-006
 761.50  1.4482E-006
 762.00  1.1802E-006
 762.50  1.2063E-006
 763.00  1.1937E-006
 763.50  1.5010E-006
 764.00  1.7677E-006
 764.50  1.6574E-006
 765.00  1.1326E-006
 765.50  1.3799E-006
 766.00  1.3950E-006
 766.50  1.6676E-006
 767.00  1.6179E-006
 767.50  1.5575E-006
 768.00  1.2191E-006
 768.50  1.1330E-006
 769.00  1.3429E-006
 769.50  2.2954E-006
 770.00  3.1133E-006
 770.50  3.0418E-006
 771.00  2.6688E-006
 771.50  2.3608E-006
 772.00  1.5541E-006
 772.50  8.1349E-007
 773.00  5.5236E-007
 773.50  2.1118E-007
 774.00  0.0000E+000
 774.50  0.0000E+000
 775.00  0.0000E+000
 775.50  0.0000E+000
 776.00  0.0000E+000
 776.50  6.4332E-008
 777.00  3.1399E-007
 777.50  7.1399E-007
 778.00  1.2894E-006
 778.50  1.7577E-006
 779.00  1.9054E-006
 779.50  1.8896E-006
 780.00  1.7493E-006
 780.50  1.4918E-006
 781.00  1.6030E-006
 781.50  1.6738E-006
 782.00  1.8856E-006
 782.50  1.6492E-006
 783.00  1.5291E-006
 783.50  9.3621E-007
 784.00  2.8224E-007
 784.50  8.9521E-010
 785.00  3.6275E-009
 785.50  0.0000E+000
 786.00  0.0000E+000
 786.50  0.0000E+000
 787.00  0.0000E+000
 787.50  0.0000E+000
 788.00  0.0000E+000
 788.50  0.0000E+000
 789.00  0.0000E+000
 789.50  0.0000E+000
 790.00  0.0000E+000
 790.50  0.0000E+000
 791.00  0.0000E+000
 791.50  0.0000E+000
 792.00  0.0000E+000
 792.50  0.0000E+000
 793.00  0.0000E+000
 793.50  0.0000E+000
 794.00  0.0000E+000
 794.50  0.0000E+000
 795.00  1.9103E-008
 795.50  1.6241E-007
 796.00  4.7295E-007
 796.50  8.5869E-007
 797.00  9.1677E-007
 797.50  5.9028E-007
 798.00  4.8519E-007
 798.50  6.4086E-007
 799.00  7.3262E-007
 799.50  6.8094E-007
 800.00  6.6142E-007
 800.50  6.7268E-007
 801.00  4.5657E-007
 801.50  2.5784E-007
 802.00  8.2987E-007
 802.50  1.4034E-006
 803.00  1.8207E-006
 803.50  2.2093E-006
 804.00  2.6287E-006
 804.50  2.8186E-006
 805.00  2.9396E-006
 805.50  3.0055E-006
 806.00  3.0152E-006
 806.50  2.8943E-006
 807.00  2.6427E-006
 807.50  2.4147E-006
 808.00  2.2801E-006
 808.50  2.2653E-006
 809.00  2.0490E-006
 809.50  1.8438E-006
 810.00  1.3904E-006
 810.50  9.3945E-007
 811.00  7.3285E-007
 811.50  5.6441E-007
 812.00  8.7758E-008
 812.50  0.0000E+000
 813.00  0.0000E+000
 813.50  0.0000E+000
 814.00  0.0000E+000
 814.50  1.1918E-008
 815.00  1.0241E-007
 815.50  1.3246E-007
 816.00  0.0000E+000
 816.50  0.0000E+000
 817.00  0.0000E+000
 817.50  0.0000E+000
 818.00  0.0000E+000
 818.50  0.0000E+000
 819.00  0.0000E+000
 819.50  0.0000E+000
 820.00  0.0000E+000
 820.50  0.0000E+000
 821.00  0.0000E+000
 821.50  4.5913E-007
 822.00  1.1643E-006
 822.50  1.2736E-006
 823.00  9.4493E-007
 823.50  3.9873E-007
 824.00  0.0000E+000
 824.50  0.0000E+000
 825.00  0.0000E+000
 825.50  6.3685E-008
 826.00  1.8220E-007
 826.50  4.1972E-007
 827.00  7.3592E-007
 827.50  4.9828E-007
 828.00  1.0377E-007
 828.50  0.0000E+000
 829.00  0.0000E+000
 829.50  0.0000E+000
 830.00  0.0000E+000
 830.50  0.0000E+000
 831.00  0.0000E+000
 831.50  0.0000E+000
 832.00  0.0000E+000
 832.50  9.7428E-009
 833.00  4.0466E-007
 833.50  2.2269E-006
 834.00  3.2628E-006
 834.50  4.0931E-006
 835.00  4.7558E-006
 835.50  4.6688E-006
 836.00  3.9973E-006
 836.50  4.0422E-006
 837.00  4.2013E-006
 837.50  4.5275E-006
 838.00  4.7547E-006
 838.50  4.5266E-006
 839.00  3.9271E-006
 839.50  3.1016E-006
 840.00  2.0200E-006
 840.50  9.5896E-007
 841.00  1.2648E-007
 841.50  0.0000E+000
 842.00  0.0000E+000
 842.50  0.0000E+000
 843.00  0.0000E+000
 843.50  0.0000E+000
 844.00  0.0000E+000
 844.50  5.1397E-008
 845.00  3.7892E-007
 845.50  5.2936E-007
 846.00  5.2764E-007
 846.50  4.2681E-007
 847.00  1.8177E-007
 847.50  7.4375E-008
 848.00  0.0000E+000
 848.50  1.2068E-007
 849.00  3.6332E-007
 849.50  2.6690E-007
 850.00  1.0283E-007
 850.50  2.6320E-008
 851.00  0.0000E+000
 851.50  0.0000E+000
 852.00  0.0000E+000
 852.50  0.0000E+000
 853.00  0.0000E+000
 853.50  0.0000E+000
 854.00  0.0000E+000
 854.50  4.8572E-008
 855.00  1.1907E-006
 855.50  2.2764E-006
 856.00  2.8258E-006
 856.50  2.7046E-006
 857.00  1.4759E-006
 857.50  2.9979E-007
 858.00  0.0000E+000
 858.50  0.0000E+000
 859.00  0.0000E+000
 859.50  3.0563E-007
 860.00  1.2150E-006
 860.50  2.2532E-006
 861.00  3.1255E-006
 861.50  3.9263E-006
 862.00  5.3110E-006
 862.50  6.2209E-006
 863.00  6.5122E-006
 863.50  5.8885E-006
 864.00  5.1003E-006
 864.50  3.5533E-006
 865.00  3.4600E-006
 865.50  2.3145E-006
 866.00  2.8447E-006
 866.50  3.3260E-006
 867.00  3.6461E-006
 867.50  3.5115E-006
 868.00  4.6634E-006
 868.50  5.0278E-006
 869.00  5.1169E-006
 869.50  4.7401E-006
 870.00  4.0687E-006
 870.50  3.1369E-006
 871.00  2.7573E-006
 871.50  2.8439E-006
 872.00  3.4725E-006
 872.50  4.4739E-006
 873.00  5.4013E-006
 873.50  5.7851E-006
 874.00  5.0443E-006
 874.50  3.9752E-006
 875.00  2.8002E-006
 875.50  1.3720E-006
 876.00  1.4509E-007
 876.50  0.0000E+000
 877.00  0.0000E+000
 877.50  0.0000E+000
 878.00  0.0000E+000
 878.50  0.0000E+000
 879.00  0.0000E+000
 879.50  0.0000E+000
 880.00  0.0000E+000
 880.50  0.0000E+000
 881.00  0.0000E+000
 881.50  0.0000E+000
 882.00  0.0000E+000
 882.50  0.0000E+000
 883.00  0.0000E+000
 883.50  0.0000E+000
 884.00  0.0000E+000
 884.50  2.5156E-007
 885.00  5.5747E-007
 885.50  1.4974E-006
 886.00  2.1228E-006
 886.50  2.3009E-006
 887.00  8.5771E-007
 887.50  7.7250E-008
 888.00  0.0000E+000
 888.50  0.0000E+000
 889.00  0.0000E+000
 889.50  0.0000E+000
 890.00  0.0000E+000
 890.50  1.6040E-008
 891.00  5.8783E-007
 891.50  1.5820E-006
 892.00  2.0307E-006
 892.50  1.9590E-006
 893.00  1.8391E-006
 893.50  7.4624E-007
 894.00  0.0000E+000
 894.50  0.0000E+000
 895.00  0.0000E+000
 895.50  0.0000E+000
 896.00  0.0000E+000
 896.50  0.0000E+000
 897.00  0.0000E+000
 897.50  0.0000E+000
 898.00  0.0000E+000
 898.50  0.0000E+000
 899.00  0.0000E+000
 899.50  0.0000E+000
 900.00  0.0000E+000
 900.50  0.0000E+000
 901.00  0.0000E+000
 901.50  9.1029E-007
 902.00  8.5348E-007
 902.50  5.1807E-007
 903.00  8.2417E-009
 903.50  0.0000E+000
 904.00  0.0000E+000
 904.50  0.0000E+000
 905.00  1.6122E-008
 905.50  1.0155E-007
 906.00  0.0000E+000
 906.50  0.0000E+000
 907.00  0.0000E+000
 907.50  0.0000E+000
 908.00  0.0000E+000
 908.50  0.0000E+000
 909.00  0.0000E+000
 909.50  0.0000E+000
 910.00  0.0000E+000
 910.50  0.0000E+000
 911.00  0.0000E+000
 911.50  0.0000E+000
 912.00  6.2091E-007
 912.50  7.7929E-007
 913.00  5.1889E-007
 913.50  1.1245E-007
 914.00  0.0000E+000
 914.50  0.0000E+000
 915.00  0.0000E+000
 915.50  0.0000E+000
 916.00  0.0000E+000
 916.50  0.0000E+000
 917.00  0.0000E+000
 917.50  0.0000E+000
 918.00  0.0000E+000
 918.50  0.0000E+000
 919.00  0.0000E+000
 919.50  0.0000E+000
 920.00  0.0000E+000
 920.50  0.0000E+000
 921.00  0.0000E+000
 921.50  0.0000E+000
 922.00  0.0000E+000
 922.50  0.0000E+000
 923.00  0.0000E+000
 923.50  0.0000E+000
 924.00  0.0000E+000
 924.50  0.0000E+000
 925.00  0.0000E+000
 925.50  0.0000E+000
 926.00  0.0000E+000
 926.50  0.0000E+000
 927.00  0.0000E+000
 927.50  3.1732E-008
 928.00  2.7236E-008
 928.50  3.0644E-007
 929.00  6.5935E-008
 929.50  0.0000E+000
 930.00  0.0000E+000
 930.50  0.0000E+000
 931.00  0.0000E+000
 931.50  0.0000E+000
 932.00  2.4888E-006
 932.50  6.6159E-006
 933.00  1.3565E-005
 933.50  1.8540E-005
 934.00  1.6742E-005
 934.50  1.6399E-005
 935.00  1.3640E-005
 935.50  7.8908E-006
 936.00  2.4462E-006
 936.50  3.1923E-007
 937.00  0.0000E+000
 937.50  0.0000E+000
 938.00  0.0000E+000
 938.50  9.3442E-007
 939.00  3.1772E-006
 939.50  5.4619E-006
 940.00  7.8228E-006
 940.50  9.3394E-006
 941.00  1.0641E-005
 941.50  1.1587E-005
 942.00  1.1541E-005
 942.50  1.2205E-005
 943.00  1.2862E-005
 943.50  1.2882E-005
 944.00  1.2326E-005
 944.50  1.1241E-005
 945.00  7.7297E-006
 945.50  5.1888E-006
 946.00  2.7920E-006
 946.50  1.4013E-006
 947.00  2.7169E-006
 947.50  4.5509E-006
 948.00  4.8921E-006
 948.50  3.5274E-006
 949.00  3.9838E-006
 949.50  3.8135E-006
 950.00  3.6335E-006
 950.50  6.3880E-006
 951.00  9.8126E-006
 951.50  1.0533E-005
 952.00  1.1484E-005
 952.50  1.3105E-005
 953.00  1.3959E-005
 953.50  1.6263E-005
 954.00  2.1323E-005
 954.50  2.3156E-005
 955.00  2.1844E-005
 955.50  1.8692E-005
 956.00  1.2213E-005
 956.50  4.6000E-006
 957.00  9.0146E-007
 957.50  0.0000E+000
 958.00  0.0000E+000
 958.50  3.5060E-007
 959.00  1.0807E-006
 959.50  2.5816E-006
 960.00  5.9164E-006
 960.50  8.2638E-006
 961.00  7.2013E-006
 961.50  7.4305E-006
 962.00  8.2388E-006
 962.50  5.8653E-006
 963.00  5.0860E-006
 963.50  5.3576E-006
 964.00  0.0000E+000
 964.50  0.0000E+000
 965.00  0.0000E+000
 965.50  0.0000E+000
 966.00  0.0000E+000
 966.50  0.0000E+000
 967.00  0.0000E+000
 967.50  0.0000E+000
 968.00  0.0000E+000
 968.50  0.0000E+000
 969.00  0.0000E+000
 969.50  0.0000E+000
 970.00  0.0000E+000
 970.50  0.0000E+000
 971.00  0.0000E+000
 971.50  0.0000E+000
 972.00  0.0000E+000
 972.50  0.0000E+000
 973.00  0.0000E+000
 973.50  0.0000E+000
 974.00  0.0000E+000
 974.50  0.0000E+000
 975.00  0.0000E+000
 975.50  0.0000E+000
 976.00  0.0000E+000
 976.50  0.0000E+000
 977.00  0.0000E+000
 977.50  0.0000E+000
 978.00  0.0000E+000
 978.50  0.0000E+000
 979.00  0.0000E+000
 979.50  0.0000E+000
 980.00  0.0000E+000
 980.50  0.0000E+000
 981.00  0.0000E+000
 981.50  0.0000E+000
 982.00  0.0000E+000
 982.50  0.0000E+000
 983.00  0.0000E+000
 983.50  0.0000E+000
 984.00  0.0000E+000
 984.50  0.0000E+000
 985.00  0.0000E+000
 985.50  0.0000E+000
 986.00  0.0000E+000
 986.50  0.0000E+000
 987.00  0.0000E+000
 987.50  0.0000E+000
 988.00  0.0000E+000
 988.50  0.0000E+000
 989.00  0.0000E+000
 989.50  0.0000E+000
 990.00  0.0000E+000
 990.50  0.0000E+000
 991.00  0.0000E+000
 991.50  0.0000E+000
 992.00  8.0781E-007
 992.50  5.7300E-006
 993.00  1.3461E-005
 993.50  1.8659E-005
 994.00  1.9539E-005
 994.50  1.9682E-005
 995.00  9.6139E-006
 995.50  1.4100E-006
 996.00  0.0000E+000
 996.50  0.0000E+000
 997.00  0.0000E+000
 997.50  0.0000E+000
 998.00  0.0000E+000
 998.50  4.3083E-006
 999.00  8.2530E-006
 999.50  7.5343E-006
1000.00  5.6219E-007
1000.50  0.0000E+000
1001.00  0.0000E+000
1001.50  0.0000E+000
1002.00  0.0000E+000
1002.50  0.0000E+000
1003.00  0.0000E+000
1003.50  0.0000E+000
1004.00  0.0000E+000
1004.50  0.0000E+000
1005.00  0.0000E+000
1005.50  0.0000E+000
1006.00  0.0000E+000
1006.50  0.0000E+000
1007.00  0.0000E+000
1007.50  0.0000E+000
1008.00  0.0000E+000
1008.50  0.0000E+000
1009.00  0.0000E+000
1009.50  0.0000E+000
1010.00  0.0000E+000
1010.50  0.0000E+000
1011.00  0.0000E+000
1011.50  0.0000E+000
1012.00  0.0000E+000
1012.50  0.0000E+000
1013.00  0.0000E+000
1013.50  0.0000E+000
1014.00  0.0000E+000
1014.50  0.0000E+000
1015.00  0.0000E+000
1015.50  0.0000E+000
1016.00  0.0000E+000
1016.50  0.0000E+000
1017.00  0.0000E+000
1017.50  0.0000E+000
1018.00  0.0000E+000
1018.50  0.0000E+000
1019.00  0.0000E+000
1019.50  0.0000E+000
1020.00  0.0000E+000
1020.50  0.0000E+000
1021.00  0.0000E+000
1021.50  0.0000E+000
1022.00  0.0000E+000
1022.50  0.0000E+000
1023.00  0.0000E+000
1023.50  0.0000E+000
1024.00  0.0000E+000
1024.50  0.0000E+000
1025.00  0.0000E+000
1025.50  0.0000E+000
1026.00  0.0000E+000
1026.50  0.0000E+000
1027.00  0.0000E+000
1027.50  0.0000E+000
1028.00  0.0000E+000
1028.50  0.0000E+000
1029.00  0.0000E+000
1029.50  0.0000E+000
1030.00  0.0000E+000
1030.50  0.0000E+000
1031.00  0.0000E+000
1031.50  0.0000E+000
1032.00  0.0000E+000
1032.50  0.0000E+000
1033.00  0.0000E+000
1033.50  0.0000E+000
1034.00  0.0000E+000
1034.50  0.0000E+000
1035.00  0.0000E+000
1035.50  0.0000E+000
1036.00  0.0000E+000
1036.50  0.0000E+000
1037.00  0.0000E+000
1037.50  0.0000E+000
1038.00  0.0000E+000
1038.50  0.0000E+000
1039.00  0.0000E+000
1039.50  0.0000E+000
1040.00  0.0000E+000
1040.50  0.0000E+000
1041.00  0.0000E+000
1041.50  0.0000E+000
1042.00  0.0000E+000
1042.50  0.0000E+000
1043.00  0.0000E+000
1043.50  0.0000E+000
1044.00  0.0000E+000
1044.50  0.0000E+000
1045.00  0.0000E+000
1045.50  0.0000E+000
1046.00  0.0000E+000
1046.50  0.0000E+000
1047.00  0.0000E+000
1047.50  0.0000E+000
1048.00  0.0000E+000
1048.50  0.0000E+000
1049.00  0.0000E+000
1049.50  0.0000E+000
1050.00  0.0000E+000
1050.50  0.0000E+000
1051.00  0.0000E+000
1051.50  0.0000E+000
1052.00  0.0000E+000
1052.50  0.0000E+000
1053.00  0.0000E+000
1053.50  0.0000E+000
1054.00  0.0000E+000
1054.50  0.0000E+000
1055.00  0.0000E+000
1055.50  0.0000E+000
1056.00  0.0000E+000
1056.50  0.0000E+000
1057.00  0.0000E+000
1057.50  0.0000E+000
1058.00  0.0000E+000
1058.50  0.0000E+000
1059.00  0.0000E+000
1059.50  0.0000E+000
1060.00  0.0000E+000
1060.50  0.0000E+000
1061.00  0.0000E+000
1061.50  0.0000E+000
1062.00  0.0000E+000
1062.50  0.0000E+000
1063.00  0.0000E+000
1063.50  0.0000E+000
1064.00  0.0000E+000
1064.50  0.0000E+000
1065.00  0.0000E+000
1065.50  0.0000E+000
1066.00  0.0000E+000
1066.50  0.0000E+000
1067.00  0.0000E+000
1067.50  0.0000E+000
1068.00  0.0000E+000
1068.50  0.0000E+000
1069.00  0.0000E+000
1069.50  0.0000E+000
1070.00  0.0000E+000
1070.50  0.0000E+000
1071.00  0.0000E+000
1071.50  0.0000E+000
1072.00  0.0000E+000
1072.50  0.0000E+000
1073.00  0.0000E+000
1073.50  0.0000E+000
1074.00  0.0000E+000
1074.50  0.0000E+000
1075.00  0.0000E+000
1075.50  0.0000E+000
1076.00  0.0000E+000
1076.50  0.0000E+000
1077.00  0.0000E+000
1077.50  0.0000E+000
1078.00  0.0000E+000
1078.50  0.0000E+000
1079.00  0.0000E+000
1079.50  0.0000E+000
1080.00  0.0000E+000
1080.50  0.0000E+000
1081.00  0.0000E+000
1081.50  0.0000E+000
1082.00  0.0000E+000
1082.50  0.0000E+000
1083.00  0.0000E+000
1083.50  0.0000E+000
1084.00  0.0000E+000
1084.50  0.0000E+000
1085.00  0.0000E+000
1085.50  0.0000E+000
1086.00  0.0000E+000
1086.50  0.0000E+000
1087.00  0.0000E+000
1087.50  0.0000E+000
1088.00  0.0000E+000
1088.50  0.0000E+000
1089.00  0.0000E+000
1089.50  0.0000E+000
1090.00  0.0000E+000
1090.50  0.0000E+000
1091.00  0.0000E+000
1091.50  0.0000E+000
1092.00  0.0000E+000
1092.50  0.0000E+000
1093.00  0.0000E+000
1093.50  0.0000E+000
1094.00  0.0000E+000
1094.50  0.0000E+000
1095.00  0.0000E+000
1095.50  0.0000E+000
1096.00  0.0000E+000
1096.50  0.0000E+000
1097.00  0.0000E+000
1097.50  0.0000E+000
1098.00  0.0000E+000
1098.50  0.0000E+000
1099.00  0.0000E+000
1099.50  0.0000E+000
1100.00  0.0000E+000
1100.50  0.0000E+000
1101.00  0.0000E+000
1101.50  0.0000E+000
1102.00  0.0000E+000
1102.50  0.0000E+000
1103.00  0.0000E+000
1103.50  0.0000E+000
1104.00  0.0000E+000
1104.50  0.0000E+000
1105.00  0.0000E+000
1105.50  0.0000E+000
1106.00  0.0000E+000
1106.50  0.0000E+000
1107.00  0.0000E+000
1107.50  0.0000E+000
1108.00  0.0000E+000
1108.50  0.0000E+000
1109.00  0.0000E+000
1109.50  0.0000E+000
1110.00  0.0000E+000
1110.50  0.0000E+000
1111.00  0.0000E+000
1111.50  0.0000E+000
1112.00  0.0000E+000
1112.50  0.0000E+000
1113.00  0.0000E+000
1113.50  0.0000E+000
1114.00  0.0000E+000
1114.50  0.0000E+000
1115.00  0.0000E+000
1115.50  0.0000E+000
1116.00  0.0000E+000
1116.50  0.0000E+000
1117.00  0.0000E+000
1117.50  0.0000E+000
1118.00  0.0000E+000
1118.50  0.0000E+000
1119.00  0.0000E+000
1119.50  0.0000E+000
1120.00  0.0000E+000
1120.50  0.0000E+000
1121.00  0.0000E+000
1121.50  0.0000E+000
1122.00  0.0000E+000
1122.50  0.0000E+000
1123.00  0.0000E+000
1123.50  0.0000E+000
1124.00  0.0000E+000
1124.50  0.0000E+000
1125.00  0.0000E+000
1125.50  0.0000E+000
1126.00  0.0000E+000
1126.50  0.0000E+000
1127.00  0.0000E+000
1127.50  0.0000E+000
: 6
