# Supplementary material for: A photoconversion model for full spectral programming and multiplexing of optogenetic systems
Source: Mol Syst Biol. 2017 Apr 24;13(4):926. doi: 10.15252/msb.20167456 (PMC5408778; doi:10.15252/msb.20167456)
Supplement: Supplementary file 11 — Dataset EV3 [file MSB-13-926-s011.zip › dataset_ev3_led_data/led_calibration_data/EO_04/Jennie_c1/raw/7.IRR]

" File: 160129_calibrations\post-calibration\Jen
" RAD->  Wave:647.21nm  Pix:1050  Val:  0.000  Time:400ms  Avg:1  Sm:1  Sg:1  Tc:off  SNAP  Xt:1  Ch:1  Xtrig wnmcal >RAD-IS6.CAL
 180.00  0.0000E+000
 180.50  0.0000E+000
 181.00  0.0000E+000
 181.50  0.0000E+000
 182.00  0.0000E+000
 182.50  0.0000E+000
 183.00  0.0000E+000
 183.50  0.0000E+000
 184.00  0.0000E+000
 184.50  0.0000E+000
 185.00  0.0000E+000
 185.50  0.0000E+000
 186.00  0.0000E+000
 186.50  0.0000E+000
 187.00  0.0000E+000
 187.50  0.0000E+000
 188.00  0.0000E+000
 188.50  0.0000E+000
 189.00  0.0000E+000
 189.50  0.0000E+000
 190.00  0.0000E+000
 190.50  0.0000E+000
 191.00  0.0000E+000
 191.50  0.0000E+000
 192.00  0.0000E+000
 192.50  0.0000E+000
 193.00  0.0000E+000
 193.50  0.0000E+000
 194.00  0.0000E+000
 194.50  0.0000E+000
 195.00  0.0000E+000
 195.50  0.0000E+000
 196.00  0.0000E+000
 196.50  0.0000E+000
 197.00  0.0000E+000
 197.50  0.0000E+000
 198.00  0.0000E+000
 198.50  0.0000E+000
 199.00  0.0000E+000
 199.50  0.0000E+000
 200.00  0.0000E+000
 200.50  0.0000E+000
 201.00  0.0000E+000
 201.50  0.0000E+000
 202.00  0.0000E+000
 202.50  0.0000E+000
 203.00  0.0000E+000
 203.50  0.0000E+000
 204.00  0.0000E+000
 204.50  0.0000E+000
 205.00  0.0000E+000
 205.50  0.0000E+000
 206.00  0.0000E+000
 206.50  0.0000E+000
 207.00  0.0000E+000
 207.50  0.0000E+000
 208.00  0.0000E+000
 208.50  0.0000E+000
 209.00  0.0000E+000
 209.50  0.0000E+000
 210.00  0.0000E+000
 210.50  0.0000E+000
 211.00  0.0000E+000
 211.50  0.0000E+000
 212.00  0.0000E+000
 212.50  0.0000E+000
 213.00  0.0000E+000
 213.50  0.0000E+000
 214.00  0.0000E+000
 214.50  0.0000E+000
 215.00  0.0000E+000
 215.50  0.0000E+000
 216.00  0.0000E+000
 216.50  0.0000E+000
 217.00  0.0000E+000
 217.50  0.0000E+000
 218.00  0.0000E+000
 218.50  0.0000E+000
 219.00  0.0000E+000
 219.50  0.0000E+000
 220.00  0.0000E+000
 220.50  0.0000E+000
 221.00  0.0000E+000
 221.50  0.0000E+000
 222.00  0.0000E+000
 222.50  0.0000E+000
 223.00  0.0000E+000
 223.50  0.0000E+000
 224.00  0.0000E+000
 224.50  0.0000E+000
 225.00  0.0000E+000
 225.50  0.0000E+000
 226.00  0.0000E+000
 226.50  0.0000E+000
 227.00  0.0000E+000
 227.50  0.0000E+000
 228.00  0.0000E+000
 228.50  0.0000E+000
 229.00  0.0000E+000
 229.50  0.0000E+000
 230.00  0.0000E+000
 230.50  0.0000E+000
 231.00  0.0000E+000
 231.50  0.0000E+000
 232.00  0.0000E+000
 232.50  0.0000E+000
 233.00  0.0000E+000
 233.50  0.0000E+000
 234.00  0.0000E+000
 234.50  0.0000E+000
 235.00  0.0000E+000
 235.50  0.0000E+000
 236.00  0.0000E+000
 236.50  0.0000E+000
 237.00  0.0000E+000
 237.50  0.0000E+000
 238.00  0.0000E+000
 238.50  0.0000E+000
 239.00  0.0000E+000
 239.50  0.0000E+000
 240.00  0.0000E+000
 240.50  0.0000E+000
 241.00  0.0000E+000
 241.50  0.0000E+000
 242.00  0.0000E+000
 242.50  0.0000E+000
 243.00  0.0000E+000
 243.50  0.0000E+000
 244.00  0.0000E+000
 244.50  0.0000E+000
 245.00  0.0000E+000
 245.50  0.0000E+000
 246.00  0.0000E+000
 246.50  0.0000E+000
 247.00  0.0000E+000
 247.50  0.0000E+000
 248.00  0.0000E+000
 248.50  0.0000E+000
 249.00  0.0000E+000
 249.50  0.0000E+000
 250.00  0.0000E+000
 250.50  0.0000E+000
 251.00  0.0000E+000
 251.50  0.0000E+000
 252.00  0.0000E+000
 252.50  0.0000E+000
 253.00  0.0000E+000
 253.50  0.0000E+000
 254.00  0.0000E+000
 254.50  0.0000E+000
 255.00  0.0000E+000
 255.50  0.0000E+000
 256.00  0.0000E+000
 256.50  0.0000E+000
 257.00  0.0000E+000
 257.50  0.0000E+000
 258.00  0.0000E+000
 258.50  0.0000E+000
 259.00  0.0000E+000
 259.50  0.0000E+000
 260.00  0.0000E+000
 260.50  0.0000E+000
 261.00  0.0000E+000
 261.50  0.0000E+000
 262.00  0.0000E+000
 262.50  0.0000E+000
 263.00  0.0000E+000
 263.50  0.0000E+000
 264.00  0.0000E+000
 264.50  0.0000E+000
 265.00  0.0000E+000
 265.50  0.0000E+000
 266.00  0.0000E+000
 266.50  0.0000E+000
 267.00  0.0000E+000
 267.50  0.0000E+000
 268.00  0.0000E+000
 268.50  0.0000E+000
 269.00  0.0000E+000
 269.50  0.0000E+000
 270.00  0.0000E+000
 270.50  0.0000E+000
 271.00  0.0000E+000
 271.50  0.0000E+000
 272.00  0.0000E+000
 272.50  0.0000E+000
 273.00  0.0000E+000
 273.50  0.0000E+000
 274.00  0.0000E+000
 274.50  0.0000E+000
 275.00  0.0000E+000
 275.50  0.0000E+000
 276.00  0.0000E+000
 276.50  0.0000E+000
 277.00  0.0000E+000
 277.50  0.0000E+000
 278.00  0.0000E+000
 278.50  0.0000E+000
 279.00  0.0000E+000
 279.50  0.0000E+000
 280.00  0.0000E+000
 280.50  0.0000E+000
 281.00  0.0000E+000
 281.50  0.0000E+000
 282.00  0.0000E+000
 282.50  0.0000E+000
 283.00  0.0000E+000
 283.50  0.0000E+000
 284.00  0.0000E+000
 284.50  0.0000E+000
 285.00  0.0000E+000
 285.50  0.0000E+000
 286.00  0.0000E+000
 286.50  0.0000E+000
 287.00  0.0000E+000
 287.50  0.0000E+000
 288.00  0.0000E+000
 288.50  0.0000E+000
 289.00  0.0000E+000
 289.50  0.0000E+000
 290.00  0.0000E+000
 290.50  0.0000E+000
 291.00  0.0000E+000
 291.50  0.0000E+000
 292.00  0.0000E+000
 292.50  0.0000E+000
 293.00  0.0000E+000
 293.50  0.0000E+000
 294.00  0.0000E+000
 294.50  0.0000E+000
 295.00  0.0000E+000
 295.50  0.0000E+000
 296.00  0.0000E+000
 296.50  0.0000E+000
 297.00  0.0000E+000
 297.50  0.0000E+000
 298.00  0.0000E+000
 298.50  0.0000E+000
 299.00  0.0000E+000
 299.50  0.0000E+000
 300.00  0.0000E+000
 300.50  0.0000E+000
 301.00  0.0000E+000
 301.50  0.0000E+000
 302.00  0.0000E+000
 302.50  0.0000E+000
 303.00  0.0000E+000
 303.50  0.0000E+000
 304.00  0.0000E+000
 304.50  0.0000E+000
 305.00  0.0000E+000
 305.50  0.0000E+000
 306.00  0.0000E+000
 306.50  0.0000E+000
 307.00  0.0000E+000
 307.50  0.0000E+000
 308.00  0.0000E+000
 308.50  0.0000E+000
 309.00  0.0000E+000
 309.50  0.0000E+000
 310.00  0.0000E+000
 310.50  0.0000E+000
 311.00  0.0000E+000
 311.50  0.0000E+000
 312.00  0.0000E+000
 312.50  0.0000E+000
 313.00  0.0000E+000
 313.50  0.0000E+000
 314.00  0.0000E+000
 314.50  0.0000E+000
 315.00  0.0000E+000
 315.50  0.0000E+000
 316.00  0.0000E+000
 316.50  0.0000E+000
 317.00  0.0000E+000
 317.50  0.0000E+000
 318.00  0.0000E+000
 318.50  0.0000E+000
 319.00  0.0000E+000
 319.50  0.0000E+000
 320.00  0.0000E+000
 320.50  0.0000E+000
 321.00  0.0000E+000
 321.50  0.0000E+000
 322.00  0.0000E+000
 322.50  0.0000E+000
 323.00  0.0000E+000
 323.50  0.0000E+000
 324.00  0.0000E+000
 324.50  0.0000E+000
 325.00  0.0000E+000
 325.50  0.0000E+000
 326.00  0.0000E+000
 326.50  0.0000E+000
 327.00  0.0000E+000
 327.50  0.0000E+000
 328.00  0.0000E+000
 328.50  0.0000E+000
 329.00  0.0000E+000
 329.50  0.0000E+000
 330.00  0.0000E+000
 330.50  0.0000E+000
 331.00  0.0000E+000
 331.50  0.0000E+000
 332.00  0.0000E+000
 332.50  0.0000E+000
 333.00  0.0000E+000
 333.50  0.0000E+000
 334.00  0.0000E+000
 334.50  0.0000E+000
 335.00  0.0000E+000
 335.50  0.0000E+000
 336.00  0.0000E+000
 336.50  0.0000E+000
 337.00  0.0000E+000
 337.50  0.0000E+000
 338.00  0.0000E+000
 338.50  0.0000E+000
 339.00  0.0000E+000
 339.50  0.0000E+000
 340.00  0.0000E+000
 340.50  0.0000E+000
 341.00  0.0000E+000
 341.50  0.0000E+000
 342.00  0.0000E+000
 342.50  0.0000E+000
 343.00  0.0000E+000
 343.50  0.0000E+000
 344.00  0.0000E+000
 344.50  0.0000E+000
 345.00  0.0000E+000
 345.50  0.0000E+000
 346.00  0.0000E+000
 346.50  0.0000E+000
 347.00  0.0000E+000
 347.50  0.0000E+000
 348.00  0.0000E+000
 348.50  0.0000E+000
 349.00  0.0000E+000
 349.50  0.0000E+000
 350.00  0.0000E+000
 350.50  0.0000E+000
 351.00  0.0000E+000
 351.50  0.0000E+000
 352.00  0.0000E+000
 352.50  0.0000E+000
 353.00  0.0000E+000
 353.50  0.0000E+000
 354.00  0.0000E+000
 354.50  0.0000E+000
 355.00  0.0000E+000
 355.50  0.0000E+000
 356.00  0.0000E+000
 356.50  0.0000E+000
 357.00  0.0000E+000
 357.50  0.0000E+000
 358.00  0.0000E+000
 358.50  0.0000E+000
 359.00  0.0000E+000
 359.50  1.0601E-008
 360.00  1.3622E-007
 360.50  2.3886E-007
 361.00  2.4257E-007
 361.50  2.2854E-007
 362.00  1.8535E-007
 362.50  1.2158E-007
 363.00  7.8828E-008
 363.50  4.9355E-008
 364.00  1.9238E-008
 364.50  0.0000E+000
 365.00  0.0000E+000
 365.50  0.0000E+000
 366.00  0.0000E+000
 366.50  8.3946E-011
 367.00  5.4465E-009
 367.50  2.2353E-008
 368.00  4.2487E-008
 368.50  6.1453E-008
 369.00  5.0727E-008
 369.50  1.2888E-008
 370.00  1.4399E-010
 370.50  4.2305E-009
 371.00  5.1530E-008
 371.50  1.5635E-007
 372.00  1.6042E-007
 372.50  1.2741E-007
 373.00  1.0163E-007
 373.50  1.7293E-008
 374.00  3.3530E-008
 374.50  6.7182E-008
 375.00  9.0479E-008
 375.50  1.2722E-007
 376.00  1.4825E-007
 376.50  1.1654E-007
 377.00  7.5108E-008
 377.50  1.8355E-008
 378.00  7.7459E-010
 378.50  0.0000E+000
 379.00  0.0000E+000
 379.50  0.0000E+000
 380.00  0.0000E+000
 380.50  0.0000E+000
 381.00  0.0000E+000
 381.50  0.0000E+000
 382.00  0.0000E+000
 382.50  0.0000E+000
 383.00  0.0000E+000
 383.50  0.0000E+000
 384.00  0.0000E+000
 384.50  0.0000E+000
 385.00  0.0000E+000
 385.50  0.0000E+000
 386.00  2.5124E-008
 386.50  5.6256E-008
 387.00  4.6753E-008
 387.50  4.8274E-008
 388.00  4.2635E-008
 388.50  4.1528E-008
 389.00  8.5865E-008
 389.50  1.1523E-007
 390.00  1.5038E-007
 390.50  2.2365E-007
 391.00  3.7234E-007
 391.50  5.2968E-007
 392.00  5.8520E-007
 392.50  6.2889E-007
 393.00  5.8002E-007
 393.50  3.7399E-007
 394.00  2.5810E-007
 394.50  1.8329E-007
 395.00  6.9430E-008
 395.50  7.9346E-008
 396.00  1.8014E-007
 396.50  2.5749E-007
 397.00  3.2066E-007
 397.50  3.1205E-007
 398.00  2.7497E-007
 398.50  2.2489E-007
 399.00  1.7729E-007
 399.50  2.0538E-007
 400.00  2.5237E-007
 400.50  2.8896E-007
 401.00  3.0461E-007
 401.50  2.9204E-007
 402.00  2.7801E-007
 402.50  2.3719E-007
 403.00  2.0463E-007
 403.50  2.1955E-007
 404.00  2.3920E-007
 404.50  1.9101E-007
 405.00  1.7071E-007
 405.50  8.9470E-008
 406.00  2.0646E-008
 406.50  7.0313E-009
 407.00  2.6941E-008
 407.50  5.1827E-008
 408.00  8.8050E-008
 408.50  7.8160E-008
 409.00  8.8486E-008
 409.50  5.0225E-008
 410.00  6.4246E-008
 410.50  7.8247E-008
 411.00  7.7732E-008
 411.50  8.6556E-008
 412.00  8.2545E-008
 412.50  4.7782E-008
 413.00  9.1588E-008
 413.50  1.4085E-007
 414.00  1.9644E-007
 414.50  2.2520E-007
 415.00  2.7033E-007
 415.50  2.7979E-007
 416.00  2.5691E-007
 416.50  2.7875E-007
 417.00  3.1578E-007
 417.50  3.6150E-007
 418.00  4.2958E-007
 418.50  4.8872E-007
 419.00  4.9318E-007
 419.50  4.0762E-007
 420.00  2.6397E-007
 420.50  1.1560E-007
 421.00  1.7996E-008
 421.50  0.0000E+000
 422.00  0.0000E+000
 422.50  0.0000E+000
 423.00  9.0410E-009
 423.50  8.5688E-008
 424.00  1.9257E-007
 424.50  2.6163E-007
 425.00  3.0246E-007
 425.50  2.3743E-007
 426.00  2.1941E-007
 426.50  2.1552E-007
 427.00  2.4905E-007
 427.50  3.0980E-007
 428.00  3.2359E-007
 428.50  2.7613E-007
 429.00  2.3516E-007
 429.50  2.2295E-007
 430.00  2.9682E-007
 430.50  3.7912E-007
 431.00  4.4855E-007
 431.50  4.8877E-007
 432.00  4.7050E-007
 432.50  4.7659E-007
 433.00  5.0452E-007
 433.50  5.3812E-007
 434.00  5.6869E-007
 434.50  5.8568E-007
 435.00  6.1073E-007
 435.50  6.2644E-007
 436.00  5.9929E-007
 436.50  5.4680E-007
 437.00  5.0021E-007
 437.50  4.7257E-007
 438.00  5.2661E-007
 438.50  6.7581E-007
 439.00  8.9305E-007
 439.50  1.1258E-006
 440.00  1.2990E-006
 440.50  1.3980E-006
 441.00  1.3815E-006
 441.50  1.3471E-006
 442.00  1.3050E-006
 442.50  1.2832E-006
 443.00  1.2909E-006
 443.50  1.3163E-006
 444.00  1.3635E-006
 444.50  1.4104E-006
 445.00  1.5581E-006
 445.50  1.6868E-006
 446.00  1.8042E-006
 446.50  1.9154E-006
 447.00  2.0690E-006
 447.50  2.1969E-006
 448.00  2.2901E-006
 448.50  2.3854E-006
 449.00  2.4114E-006
 449.50  2.3877E-006
 450.00  2.3764E-006
 450.50  2.4678E-006
 451.00  2.4768E-006
 451.50  2.5205E-006
 452.00  2.5710E-006
 452.50  2.5949E-006
 453.00  2.6563E-006
 453.50  2.7700E-006
 454.00  2.9355E-006
 454.50  3.1053E-006
 455.00  3.2737E-006
 455.50  3.4472E-006
 456.00  3.5674E-006
 456.50  3.6737E-006
 457.00  3.8235E-006
 457.50  3.9737E-006
 458.00  4.1839E-006
 458.50  4.4143E-006
 459.00  4.6473E-006
 459.50  4.9159E-006
 460.00  5.1930E-006
 460.50  5.4805E-006
 461.00  5.8028E-006
 461.50  6.1538E-006
 462.00  6.5373E-006
 462.50  6.9234E-006
 463.00  7.3267E-006
 463.50  7.7681E-006
 464.00  8.2055E-006
 464.50  8.6735E-006
 465.00  9.2013E-006
 465.50  9.7683E-006
 466.00  1.0333E-005
 466.50  1.0969E-005
 467.00  1.1651E-005
 467.50  1.2340E-005
 468.00  1.3075E-005
 468.50  1.3861E-005
 469.00  1.4717E-005
 469.50  1.5671E-005
 470.00  1.6736E-005
 470.50  1.7908E-005
 471.00  1.9134E-005
 471.50  2.0394E-005
 472.00  2.1714E-005
 472.50  2.3083E-005
 473.00  2.4528E-005
 473.50  2.6092E-005
 474.00  2.7735E-005
 474.50  2.9477E-005
 475.00  3.1288E-005
 475.50  3.3167E-005
 476.00  3.5146E-005
 476.50  3.7249E-005
 477.00  3.9490E-005
 477.50  4.1904E-005
 478.00  4.4501E-005
 478.50  4.7288E-005
 479.00  5.0226E-005
 479.50  5.3347E-005
 480.00  5.6605E-005
 480.50  5.9964E-005
 481.00  6.3460E-005
 481.50  6.7139E-005
 482.00  7.0976E-005
 482.50  7.4953E-005
 483.00  7.9010E-005
 483.50  8.3119E-005
 484.00  8.7206E-005
 484.50  9.1289E-005
 485.00  9.5392E-005
 485.50  9.9517E-005
 486.00  1.0361E-004
 486.50  1.0763E-004
 487.00  1.1156E-004
 487.50  1.1537E-004
 488.00  1.1905E-004
 488.50  1.2259E-004
 489.00  1.2594E-004
 489.50  1.2897E-004
 490.00  1.3165E-004
 490.50  1.3396E-004
 491.00  1.3588E-004
 491.50  1.3750E-004
 492.00  1.3887E-004
 492.50  1.3998E-004
 493.00  1.4078E-004
 493.50  1.4119E-004
 494.00  1.4112E-004
 494.50  1.4053E-004
 495.00  1.3946E-004
 495.50  1.3799E-004
 496.00  1.3617E-004
 496.50  1.3404E-004
 497.00  1.3156E-004
 497.50  1.2876E-004
 498.00  1.2564E-004
 498.50  1.2228E-004
 499.00  1.1876E-004
 499.50  1.1521E-004
 500.00  1.1164E-004
 500.50  1.0807E-004
 501.00  1.0444E-004
 501.50  1.0075E-004
 502.00  9.7024E-005
 502.50  9.3221E-005
 503.00  8.9468E-005
 503.50  8.5794E-005
 504.00  8.2199E-005
 504.50  7.8697E-005
 505.00  7.5300E-005
 505.50  7.1905E-005
 506.00  6.8577E-005
 506.50  6.5334E-005
 507.00  6.2207E-005
 507.50  5.9199E-005
 508.00  5.6325E-005
 508.50  5.3580E-005
 509.00  5.1002E-005
 509.50  4.8583E-005
 510.00  4.6345E-005
 510.50  4.4216E-005
 511.00  4.2218E-005
 511.50  4.0274E-005
 512.00  3.8388E-005
 512.50  3.6599E-005
 513.00  3.4844E-005
 513.50  3.3153E-005
 514.00  3.1557E-005
 514.50  3.0052E-005
 515.00  2.8596E-005
 515.50  2.7277E-005
 516.00  2.5995E-005
 516.50  2.4751E-005
 517.00  2.3541E-005
 517.50  2.2358E-005
 518.00  2.1235E-005
 518.50  2.0146E-005
 519.00  1.9056E-005
 519.50  1.8001E-005
 520.00  1.6953E-005
 520.50  1.5935E-005
 521.00  1.4966E-005
 521.50  1.4095E-005
 522.00  1.3305E-005
 522.50  1.2568E-005
 523.00  1.1907E-005
 523.50  1.1317E-005
 524.00  1.0729E-005
 524.50  1.0146E-005
 525.00  9.5782E-006
 525.50  9.0145E-006
 526.00  8.4590E-006
 526.50  7.9401E-006
 527.00  7.4823E-006
 527.50  7.0634E-006
 528.00  6.6895E-006
 528.50  6.3691E-006
 529.00  6.0871E-006
 529.50  5.8025E-006
 530.00  5.5236E-006
 530.50  5.2972E-006
 531.00  5.0642E-006
 531.50  4.8555E-006
 532.00  4.6653E-006
 532.50  4.4286E-006
 533.00  4.1746E-006
 533.50  3.9328E-006
 534.00  3.7037E-006
 534.50  3.4861E-006
 535.00  3.3477E-006
 535.50  3.1964E-006
 536.00  3.0825E-006
 536.50  2.9519E-006
 537.00  2.8663E-006
 537.50  2.7514E-006
 538.00  2.6510E-006
 538.50  2.5318E-006
 539.00  2.4528E-006
 539.50  2.3695E-006
 540.00  2.2527E-006
 540.50  2.1579E-006
 541.00  2.0405E-006
 541.50  1.9889E-006
 542.00  1.8952E-006
 542.50  1.8297E-006
 543.00  1.8185E-006
 543.50  1.8403E-006
 544.00  1.8884E-006
 544.50  1.9753E-006
 545.00  2.0266E-006
 545.50  1.9914E-006
 546.00  1.8821E-006
 546.50  1.6643E-006
 547.00  1.4653E-006
 547.50  1.3339E-006
 548.00  1.2591E-006
 548.50  1.2308E-006
 549.00  1.2910E-006
 549.50  1.3362E-006
 550.00  1.3967E-006
 550.50  1.5107E-006
 551.00  1.5209E-006
 551.50  1.5259E-006
 552.00  1.5718E-006
 552.50  1.5212E-006
 553.00  1.4445E-006
 553.50  1.4727E-006
 554.00  1.4200E-006
 554.50  1.3709E-006
 555.00  1.3316E-006
 555.50  1.2618E-006
 556.00  1.2403E-006
 556.50  1.2087E-006
 557.00  1.1330E-006
 557.50  1.1418E-006
 558.00  1.0753E-006
 558.50  9.6534E-007
 559.00  8.5334E-007
 559.50  7.7571E-007
 560.00  7.4346E-007
 560.50  7.8753E-007
 561.00  8.5667E-007
 561.50  9.2216E-007
 562.00  9.6832E-007
 562.50  9.2738E-007
 563.00  8.8157E-007
 563.50  8.7147E-007
 564.00  7.7438E-007
 564.50  6.9587E-007
 565.00  6.7450E-007
 565.50  6.5604E-007
 566.00  6.4660E-007
 566.50  6.4318E-007
 567.00  6.2253E-007
 567.50  5.9695E-007
 568.00  5.1552E-007
 568.50  4.6434E-007
 569.00  4.8174E-007
 569.50  4.7581E-007
 570.00  3.9892E-007
 570.50  3.5991E-007
 571.00  3.2209E-007
 571.50  2.5680E-007
 572.00  1.7455E-007
 572.50  2.3462E-007
 573.00  3.4742E-007
 573.50  4.0230E-007
 574.00  5.1712E-007
 574.50  6.6978E-007
 575.00  6.4199E-007
 575.50  5.9565E-007
 576.00  5.3293E-007
 576.50  4.9087E-007
 577.00  4.0172E-007
 577.50  3.3849E-007
 578.00  3.3880E-007
 578.50  3.6276E-007
 579.00  4.3401E-007
 579.50  5.9679E-007
 580.00  8.1170E-007
 580.50  9.5498E-007
 581.00  1.1178E-006
 581.50  1.1164E-006
 582.00  1.0804E-006
 582.50  1.0031E-006
 583.00  9.8479E-007
 583.50  1.0391E-006
 584.00  1.1059E-006
 584.50  1.0952E-006
 585.00  1.0558E-006
 585.50  9.9241E-007
 586.00  8.1137E-007
 586.50  8.2143E-007
 587.00  7.9535E-007
 587.50  7.2138E-007
 588.00  6.6854E-007
 588.50  6.1601E-007
 589.00  5.2639E-007
 589.50  5.0368E-007
 590.00  5.0257E-007
 590.50  5.1100E-007
 591.00  5.5960E-007
 591.50  5.3202E-007
 592.00  4.1809E-007
 592.50  3.0544E-007
 593.00  1.8067E-008
 593.50  0.0000E+000
 594.00  0.0000E+000
 594.50  0.0000E+000
 595.00  0.0000E+000
 595.50  0.0000E+000
 596.00  0.0000E+000
 596.50  2.1541E-008
 597.00  1.0890E-007
 597.50  2.6184E-007
 598.00  2.1740E-007
 598.50  2.7958E-007
 599.00  3.5153E-007
 599.50  4.1368E-007
 600.00  3.5834E-007
 600.50  4.4895E-007
 601.00  4.3626E-007
 601.50  2.3953E-007
 602.00  6.1901E-008
 602.50  3.5071E-009
 603.00  0.0000E+000
 603.50  0.0000E+000
 604.00  0.0000E+000
 604.50  0.0000E+000
 605.00  0.0000E+000
 605.50  4.4598E-009
 606.00  4.0854E-008
 606.50  0.0000E+000
 607.00  0.0000E+000
 607.50  0.0000E+000
 608.00  0.0000E+000
 608.50  0.0000E+000
 609.00  1.5729E-008
 609.50  7.9149E-008
 610.00  1.3022E-007
 610.50  1.2638E-007
 611.00  6.6465E-008
 611.50  2.0671E-008
 612.00  0.0000E+000
 612.50  0.0000E+000
 613.00  1.3576E-008
 613.50  1.2769E-007
 614.00  3.2373E-007
 614.50  4.0300E-007
 615.00  4.2603E-007
 615.50  4.3000E-007
 616.00  2.8140E-007
 616.50  1.7051E-007
 617.00  2.6345E-007
 617.50  3.9660E-007
 618.00  4.2955E-007
 618.50  5.3032E-007
 619.00  6.0387E-007
 619.50  6.6230E-007
 620.00  7.0918E-007
 620.50  7.6348E-007
 621.00  7.2110E-007
 621.50  6.1747E-007
 622.00  5.2752E-007
 622.50  3.5713E-007
 623.00  2.5757E-007
 623.50  3.3949E-007
 624.00  3.0488E-007
 624.50  2.7164E-007
 625.00  2.9397E-007
 625.50  2.2541E-007
 626.00  1.4915E-007
 626.50  1.9456E-007
 627.00  2.8491E-007
 627.50  3.6646E-007
 628.00  4.8836E-007
 628.50  6.4378E-007
 629.00  6.8617E-007
 629.50  6.7632E-007
 630.00  6.3512E-007
 630.50  4.9717E-007
 631.00  3.4019E-007
 631.50  2.0619E-007
 632.00  5.4973E-008
 632.50  0.0000E+000
 633.00  0.0000E+000
 633.50  0.0000E+000
 634.00  0.0000E+000
 634.50  0.0000E+000
 635.00  0.0000E+000
 635.50  0.0000E+000
 636.00  0.0000E+000
 636.50  0.0000E+000
 637.00  0.0000E+000
 637.50  0.0000E+000
 638.00  0.0000E+000
 638.50  6.4821E-008
 639.00  3.3771E-007
 639.50  5.3425E-007
 640.00  5.4963E-007
 640.50  3.9290E-007
 641.00  1.0035E-007
 641.50  0.0000E+000
 642.00  0.0000E+000
 642.50  0.0000E+000
 643.00  0.0000E+000
 643.50  0.0000E+000
 644.00  0.0000E+000
 644.50  0.0000E+000
 645.00  0.0000E+000
 645.50  0.0000E+000
 646.00  0.0000E+000
 646.50  0.0000E+000
 647.00  0.0000E+000
 647.50  0.0000E+000
 648.00  0.0000E+000
 648.50  0.0000E+000
 649.00  0.0000E+000
 649.50  0.0000E+000
 650.00  0.0000E+000
 650.50  0.0000E+000
 651.00  0.0000E+000
 651.50  0.0000E+000
 652.00  0.0000E+000
 652.50  0.0000E+000
 653.00  0.0000E+000
 653.50  0.0000E+000
 654.00  0.0000E+000
 654.50  0.0000E+000
 655.00  0.0000E+000
 655.50  0.0000E+000
 656.00  0.0000E+000
 656.50  0.0000E+000
 657.00  0.0000E+000
 657.50  0.0000E+000
 658.00  0.0000E+000
 658.50  0.0000E+000
 659.00  4.7929E-008
 659.50  1.7556E-007
 660.00  3.4210E-007
 660.50  6.2637E-007
 661.00  8.4394E-007
 661.50  8.9421E-007
 662.00  1.0336E-006
 662.50  1.1150E-006
 663.00  1.1078E-006
 663.50  9.1077E-007
 664.00  6.5938E-007
 664.50  3.6542E-007
 665.00  1.3707E-007
 665.50  1.3677E-007
 666.00  2.7276E-007
 666.50  4.7869E-007
 667.00  7.9006E-007
 667.50  1.0845E-006
 668.00  1.3188E-006
 668.50  1.3235E-006
 669.00  1.1506E-006
 669.50  9.5572E-007
 670.00  7.6673E-007
 670.50  4.5011E-007
 671.00  4.5137E-007
 671.50  4.9806E-007
 672.00  4.6824E-007
 672.50  3.7638E-007
 673.00  2.7522E-007
 673.50  1.4639E-007
 674.00  0.0000E+000
 674.50  0.0000E+000
 675.00  0.0000E+000
 675.50  0.0000E+000
 676.00  0.0000E+000
 676.50  0.0000E+000
 677.00  0.0000E+000
 677.50  0.0000E+000
 678.00  0.0000E+000
 678.50  0.0000E+000
 679.00  1.5609E-008
 679.50  1.7387E-007
 680.00  5.1636E-007
 680.50  8.2134E-007
 681.00  1.0565E-006
 681.50  1.5219E-006
 682.00  1.8972E-006
 682.50  2.3000E-006
 683.00  2.9280E-006
 683.50  3.6293E-006
 684.00  3.2906E-006
 684.50  3.1608E-006
 685.00  2.4583E-006
 685.50  1.7996E-006
 686.00  1.1324E-006
 686.50  1.4413E-006
 687.00  1.2663E-006
 687.50  1.1204E-006
 688.00  1.0390E-006
 688.50  8.9286E-007
 689.00  8.3375E-007
 689.50  1.1865E-006
 690.00  1.8171E-006
 690.50  2.0982E-006
 691.00  2.0416E-006
 691.50  1.8313E-006
 692.00  1.7240E-006
 692.50  9.4099E-007
 693.00  5.7655E-007
 693.50  3.0757E-007
 694.00  3.1750E-007
 694.50  5.1802E-007
 695.00  9.1097E-007
 695.50  1.4026E-006
 696.00  1.6937E-006
 696.50  1.5976E-006
 697.00  1.2698E-006
 697.50  8.9889E-007
 698.00  5.5718E-007
 698.50  2.3401E-007
 699.00  2.1284E-008
 699.50  0.0000E+000
 700.00  0.0000E+000
 700.50  0.0000E+000
 701.00  0.0000E+000
 701.50  0.0000E+000
 702.00  0.0000E+000
 702.50  8.7671E-008
 703.00  4.2810E-007
 703.50  7.6853E-007
 704.00  1.0813E-006
 704.50  1.2998E-006
 705.00  1.1442E-006
 705.50  9.3961E-007
 706.00  6.5225E-007
 706.50  2.1204E-007
 707.00  9.9101E-009
 707.50  0.0000E+000
 708.00  1.7675E-008
 708.50  3.0747E-007
 709.00  5.4494E-007
 709.50  3.1180E-007
 710.00  2.0113E-007
 710.50  1.3957E-007
 711.00  0.0000E+000
 711.50  1.9283E-007
 712.00  4.6229E-007
 712.50  4.0095E-007
 713.00  1.8812E-007
 713.50  2.8679E-008
 714.00  0.0000E+000
 714.50  0.0000E+000
 715.00  0.0000E+000
 715.50  0.0000E+000
 716.00  0.0000E+000
 716.50  0.0000E+000
 717.00  0.0000E+000
 717.50  0.0000E+000
 718.00  0.0000E+000
 718.50  0.0000E+000
 719.00  0.0000E+000
 719.50  0.0000E+000
 720.00  0.0000E+000
 720.50  0.0000E+000
 721.00  0.0000E+000
 721.50  0.0000E+000
 722.00  0.0000E+000
 722.50  0.0000E+000
 723.00  0.0000E+000
 723.50  0.0000E+000
 724.00  0.0000E+000
 724.50  0.0000E+000
 725.00  0.0000E+000
 725.50  0.0000E+000
 726.00  0.0000E+000
 726.50  0.0000E+000
 727.00  0.0000E+000
 727.50  0.0000E+000
 728.00  0.0000E+000
 728.50  0.0000E+000
 729.00  0.0000E+000
 729.50  0.0000E+000
 730.00  0.0000E+000
 730.50  1.2878E-008
 731.00  3.0447E-007
 731.50  4.5302E-007
 732.00  5.0872E-007
 732.50  2.2674E-007
 733.00  2.2607E-007
 733.50  0.0000E+000
 734.00  0.0000E+000
 734.50  0.0000E+000
 735.00  0.0000E+000
 735.50  0.0000E+000
 736.00  0.0000E+000
 736.50  0.0000E+000
 737.00  0.0000E+000
 737.50  0.0000E+000
 738.00  0.0000E+000
 738.50  4.7300E-007
 739.00  9.2889E-007
 739.50  1.0523E-006
 740.00  8.6749E-007
 740.50  6.8803E-007
 741.00  6.4611E-007
 741.50  6.6892E-007
 742.00  7.8522E-007
 742.50  6.1999E-007
 743.00  3.0664E-007
 743.50  7.1978E-008
 744.00  0.0000E+000
 744.50  0.0000E+000
 745.00  0.0000E+000
 745.50  0.0000E+000
 746.00  0.0000E+000
 746.50  0.0000E+000
 747.00  0.0000E+000
 747.50  2.6874E-007
 748.00  2.6032E-007
 748.50  3.9212E-007
 749.00  6.1237E-007
 749.50  8.0601E-007
 750.00  5.4707E-007
 750.50  2.0986E-007
 751.00  0.0000E+000
 751.50  0.0000E+000
 752.00  0.0000E+000
 752.50  0.0000E+000
 753.00  0.0000E+000
 753.50  0.0000E+000
 754.00  0.0000E+000
 754.50  0.0000E+000
 755.00  0.0000E+000
 755.50  0.0000E+000
 756.00  0.0000E+000
 756.50  0.0000E+000
 757.00  0.0000E+000
 757.50  0.0000E+000
 758.00  0.0000E+000
 758.50  0.0000E+000
 759.00  0.0000E+000
 759.50  0.0000E+000
 760.00  0.0000E+000
 760.50  0.0000E+000
 761.00  0.0000E+000
 761.50  0.0000E+000
 762.00  0.0000E+000
 762.50  3.1612E-007
 763.00  7.5360E-007
 763.50  1.2569E-006
 764.00  1.7763E-006
 764.50  2.0660E-006
 765.00  1.7476E-006
 765.50  1.2872E-006
 766.00  7.7660E-007
 766.50  3.9861E-007
 767.00  7.8408E-008
 767.50  9.7690E-008
 768.00  4.8076E-007
 768.50  8.5990E-007
 769.00  1.2575E-006
 769.50  1.8930E-006
 770.00  1.9822E-006
 770.50  1.6021E-006
 771.00  1.2617E-006
 771.50  8.5224E-007
 772.00  1.5812E-007
 772.50  2.0077E-007
 773.00  2.5950E-007
 773.50  7.3330E-008
 774.00  0.0000E+000
 774.50  0.0000E+000
 775.00  0.0000E+000
 775.50  0.0000E+000
 776.00  0.0000E+000
 776.50  0.0000E+000
 777.00  0.0000E+000
 777.50  5.2181E-008
 778.00  3.3561E-007
 778.50  7.8319E-007
 779.00  7.8064E-007
 779.50  7.5534E-007
 780.00  7.0899E-007
 780.50  6.8158E-007
 781.00  9.2430E-007
 781.50  1.3896E-006
 782.00  1.6743E-006
 782.50  2.0725E-006
 783.00  2.0431E-006
 783.50  1.4191E-006
 784.00  1.0999E-006
 784.50  8.8738E-007
 785.00  6.2482E-007
 785.50  2.5165E-007
 786.00  1.0762E-007
 786.50  0.0000E+000
 787.00  0.0000E+000
 787.50  0.0000E+000
 788.00  0.0000E+000
 788.50  0.0000E+000
 789.00  0.0000E+000
 789.50  0.0000E+000
 790.00  0.0000E+000
 790.50  4.9112E-007
 791.00  1.4355E-006
 791.50  1.8186E-006
 792.00  2.2326E-006
 792.50  2.2728E-006
 793.00  2.3907E-006
 793.50  2.5999E-006
 794.00  2.9642E-006
 794.50  3.4148E-006
 795.00  3.9828E-006
 795.50  3.9682E-006
 796.00  3.4528E-006
 796.50  2.6820E-006
 797.00  1.6852E-006
 797.50  8.4229E-007
 798.00  2.9480E-007
 798.50  2.3327E-007
 799.00  8.6024E-007
 799.50  9.7531E-007
 800.00  8.6851E-007
 800.50  7.4041E-007
 801.00  2.5654E-007
 801.50  4.0795E-009
 802.00  0.0000E+000
 802.50  8.8979E-009
 803.00  1.6464E-007
 803.50  6.2467E-007
 804.00  1.0218E-006
 804.50  1.0119E-006
 805.00  4.3526E-007
 805.50  0.0000E+000
 806.00  0.0000E+000
 806.50  0.0000E+000
 807.00  0.0000E+000
 807.50  0.0000E+000
 808.00  2.5759E-007
 808.50  1.0148E-006
 809.00  1.8509E-006
 809.50  2.4490E-006
 810.00  2.1923E-006
 810.50  1.4221E-006
 811.00  5.3274E-007
 811.50  8.9442E-010
 812.00  1.6189E-008
 812.50  4.4287E-007
 813.00  1.6340E-006
 813.50  2.9799E-006
 814.00  4.0281E-006
 814.50  4.9815E-006
 815.00  5.4620E-006
 815.50  5.6894E-006
 816.00  5.7545E-006
 816.50  5.7784E-006
 817.00  5.6071E-006
 817.50  5.3177E-006
 818.00  4.8988E-006
 818.50  4.5151E-006
 819.00  3.6248E-006
 819.50  2.7603E-006
 820.00  1.8281E-006
 820.50  1.1297E-006
 821.00  7.1116E-007
 821.50  7.9172E-007
 822.00  9.9954E-007
 822.50  1.3734E-006
 823.00  1.4135E-006
 823.50  1.3362E-006
 824.00  1.3456E-006
 824.50  9.8618E-007
 825.00  4.0182E-007
 825.50  4.8248E-008
 826.00  0.0000E+000
 826.50  0.0000E+000
 827.00  0.0000E+000
 827.50  0.0000E+000
 828.00  0.0000E+000
 828.50  0.0000E+000
 829.00  0.0000E+000
 829.50  0.0000E+000
 830.00  0.0000E+000
 830.50  0.0000E+000
 831.00  1.4270E-007
 831.50  6.7869E-007
 832.00  5.8983E-007
 832.50  3.3467E-007
 833.00  2.6411E-007
 833.50  5.1325E-007
 834.00  8.8820E-007
 834.50  1.3107E-006
 835.00  2.3982E-006
 835.50  3.1742E-006
 836.00  3.1719E-006
 836.50  2.6193E-006
 837.00  1.9887E-006
 837.50  1.2334E-006
 838.00  5.5701E-007
 838.50  4.3386E-007
 839.00  6.4174E-007
 839.50  4.4301E-007
 840.00  8.4127E-008
 840.50  0.0000E+000
 841.00  5.5403E-008
 841.50  5.9681E-007
 842.00  1.1850E-006
 842.50  2.0472E-006
 843.00  2.5020E-006
 843.50  2.5296E-006
 844.00  2.0347E-006
 844.50  1.3242E-006
 845.00  7.8065E-007
 845.50  3.1134E-007
 846.00  2.2317E-007
 846.50  5.5670E-007
 847.00  1.2301E-006
 847.50  1.9660E-006
 848.00  2.6772E-006
 848.50  3.1875E-006
 849.00  3.3343E-006
 849.50  2.7882E-006
 850.00  1.8787E-006
 850.50  9.9850E-007
 851.00  4.7177E-007
 851.50  2.3326E-007
 852.00  4.7889E-007
 852.50  8.1344E-007
 853.00  1.2421E-006
 853.50  1.1219E-006
 854.00  1.3702E-006
 854.50  1.5900E-006
 855.00  3.2080E-006
 855.50  3.6483E-006
 856.00  4.2887E-006
 856.50  4.5356E-006
 857.00  3.9346E-006
 857.50  2.5086E-006
 858.00  1.9632E-006
 858.50  1.3763E-006
 859.00  1.1067E-006
 859.50  1.2407E-006
 860.00  1.3819E-006
 860.50  1.4953E-006
 861.00  1.3411E-006
 861.50  1.2212E-006
 862.00  1.3726E-006
 862.50  1.6667E-006
 863.00  2.2560E-006
 863.50  2.4485E-006
 864.00  2.3804E-006
 864.50  2.3994E-006
 865.00  1.3009E-006
 865.50  5.6302E-009
 866.00  0.0000E+000
 866.50  0.0000E+000
 867.00  0.0000E+000
 867.50  0.0000E+000
 868.00  0.0000E+000
 868.50  0.0000E+000
 869.00  2.3442E-008
 869.50  6.9751E-007
 870.00  2.3912E-006
 870.50  3.5725E-006
 871.00  4.3890E-006
 871.50  4.5891E-006
 872.00  4.0245E-006
 872.50  4.6111E-006
 873.00  4.7985E-006
 873.50  3.8984E-006
 874.00  3.1262E-006
 874.50  2.5385E-006
 875.00  5.0673E-007
 875.50  0.0000E+000
 876.00  1.4833E-007
 876.50  6.5703E-007
 877.00  6.4639E-007
 877.50  8.6836E-007
 878.00  0.0000E+000
 878.50  0.0000E+000
 879.00  0.0000E+000
 879.50  0.0000E+000
 880.00  0.0000E+000
 880.50  0.0000E+000
 881.00  0.0000E+000
 881.50  0.0000E+000
 882.00  0.0000E+000
 882.50  0.0000E+000
 883.00  0.0000E+000
 883.50  0.0000E+000
 884.00  0.0000E+000
 884.50  0.0000E+000
 885.00  0.0000E+000
 885.50  0.0000E+000
 886.00  0.0000E+000
 886.50  0.0000E+000
 887.00  0.0000E+000
 887.50  0.0000E+000
 888.00  0.0000E+000
 888.50  1.2300E-007
 889.00  1.2281E-006
 889.50  1.1744E-006
 890.00  1.5706E-006
 890.50  2.0255E-006
 891.00  2.1261E-006
 891.50  2.4233E-006
 892.00  3.2056E-006
 892.50  3.8769E-006
 893.00  4.6822E-006
 893.50  4.5252E-006
 894.00  3.5600E-006
 894.50  2.3948E-006
 895.00  1.0292E-006
 895.50  0.0000E+000
 896.00  0.0000E+000
 896.50  0.0000E+000
 897.00  0.0000E+000
 897.50  0.0000E+000
 898.00  0.0000E+000
 898.50  4.5357E-007
 899.00  2.2245E-007
 899.50  0.0000E+000
 900.00  0.0000E+000
 900.50  0.0000E+000
 901.00  0.0000E+000
 901.50  0.0000E+000
 902.00  0.0000E+000
 902.50  0.0000E+000
 903.00  0.0000E+000
 903.50  8.8560E-009
 904.00  4.7635E-007
 904.50  1.3055E-006
 905.00  1.5437E-006
 905.50  1.7116E-006
 906.00  1.3920E-006
 906.50  9.9220E-007
 907.00  8.2330E-007
 907.50  8.1989E-007
 908.00  4.3625E-007
 908.50  8.8063E-008
 909.00  0.0000E+000
 909.50  0.0000E+000
 910.00  0.0000E+000
 910.50  0.0000E+000
 911.00  0.0000E+000
 911.50  0.0000E+000
 912.00  0.0000E+000
 912.50  0.0000E+000
 913.00  0.0000E+000
 913.50  0.0000E+000
 914.00  0.0000E+000
 914.50  0.0000E+000
 915.00  0.0000E+000
 915.50  2.2978E-007
 916.00  1.9989E-006
 916.50  3.6950E-006
 917.00  5.2819E-006
 917.50  5.1596E-006
 918.00  5.1694E-006
 918.50  5.0985E-006
 919.00  4.8916E-006
 919.50  4.7641E-006
 920.00  4.4847E-006
 920.50  3.3941E-006
 921.00  2.1302E-006
 921.50  7.3920E-007
 922.00  0.0000E+000
 922.50  0.0000E+000
 923.00  0.0000E+000
 923.50  0.0000E+000
 924.00  0.0000E+000
 924.50  0.0000E+000
 925.00  0.0000E+000
 925.50  0.0000E+000
 926.00  0.0000E+000
 926.50  0.0000E+000
 927.00  0.0000E+000
 927.50  0.0000E+000
 928.00  0.0000E+000
 928.50  0.0000E+000
 929.00  0.0000E+000
 929.50  0.0000E+000
 930.00  0.0000E+000
 930.50  0.0000E+000
 931.00  0.0000E+000
 931.50  0.0000E+000
 932.00  0.0000E+000
 932.50  0.0000E+000
 933.00  0.0000E+000
 933.50  0.0000E+000
 934.00  0.0000E+000
 934.50  0.0000E+000
 935.00  0.0000E+000
 935.50  4.9443E-008
 936.00  4.7818E-007
 936.50  1.0577E-006
 937.00  1.4602E-006
 937.50  2.6168E-006
 938.00  2.9467E-006
 938.50  3.1714E-006
 939.00  2.6640E-006
 939.50  1.5147E-006
 940.00  2.8691E-007
 940.50  0.0000E+000
 941.00  0.0000E+000
 941.50  0.0000E+000
 942.00  0.0000E+000
 942.50  0.0000E+000
 943.00  0.0000E+000
 943.50  0.0000E+000
 944.00  0.0000E+000
 944.50  0.0000E+000
 945.00  0.0000E+000
 945.50  0.0000E+000
 946.00  0.0000E+000
 946.50  0.0000E+000
 947.00  0.0000E+000
 947.50  0.0000E+000
 948.00  0.0000E+000
 948.50  0.0000E+000
 949.00  0.0000E+000
 949.50  0.0000E+000
 950.00  0.0000E+000
 950.50  0.0000E+000
 951.00  0.0000E+000
 951.50  8.4428E-007
 952.00  3.8201E-006
 952.50  6.4883E-006
 953.00  9.3619E-006
 953.50  1.1040E-005
 954.00  1.0903E-005
 954.50  8.9435E-006
 955.00  6.8462E-006
 955.50  5.2867E-006
 956.00  3.1064E-006
 956.50  1.4425E-006
 957.00  5.3835E-007
 957.50  1.1034E-007
 958.00  0.0000E+000
 958.50  0.0000E+000
 959.00  0.0000E+000
 959.50  0.0000E+000
 960.00  0.0000E+000
 960.50  0.0000E+000
 961.00  0.0000E+000
 961.50  0.0000E+000
 962.00  0.0000E+000
 962.50  0.0000E+000
 963.00  0.0000E+000
 963.50  0.0000E+000
 964.00  0.0000E+000
 964.50  0.0000E+000
 965.00  0.0000E+000
 965.50  0.0000E+000
 966.00  8.0690E-007
 966.50  6.9991E-006
 967.00  1.1972E-005
 967.50  1.3510E-005
 968.00  1.0941E-005
 968.50  4.5386E-006
 969.00  0.0000E+000
 969.50  0.0000E+000
 970.00  0.0000E+000
 970.50  0.0000E+000
 971.00  0.0000E+000
 971.50  0.0000E+000
 972.00  0.0000E+000
 972.50  0.0000E+000
 973.00  1.1754E-006
 973.50  3.9195E-006
 974.00  6.4266E-006
 974.50  8.2646E-006
 975.00  1.1129E-005
 975.50  1.4105E-005
 976.00  1.6023E-005
 976.50  1.8111E-005
 977.00  2.1054E-005
 977.50  2.4077E-005
 978.00  2.5007E-005
 978.50  3.0399E-005
 979.00  3.7153E-005
 979.50  4.7513E-005
 980.00  4.9064E-005
 980.50  4.7573E-005
 981.00  4.0003E-005
 981.50  3.1484E-005
 982.00  1.2591E-005
 982.50  1.2626E-006
 983.00  0.0000E+000
 983.50  0.0000E+000
 984.00  0.0000E+000
 984.50  9.6563E-007
 985.00  8.2290E-006
 985.50  1.7373E-005
 986.00  2.4079E-005
 986.50  2.6158E-005
 987.00  2.9375E-005
 987.50  3.9090E-005
 988.00  4.5287E-005
 988.50  6.1762E-005
 989.00  7.9571E-005
 989.50  8.5568E-005
 990.00  7.6863E-005
 990.50  6.5544E-005
 991.00  4.5146E-005
 991.50  2.0952E-005
 992.00  4.3178E-006
 992.50  3.3418E-007
 993.00  0.0000E+000
 993.50  0.0000E+000
 994.00  0.0000E+000
 994.50  9.5940E-007
 995.00  4.6870E-007
 995.50  0.0000E+000
 996.00  0.0000E+000
 996.50  0.0000E+000
 997.00  0.0000E+000
 997.50  0.0000E+000
 998.00  5.5148E-006
 998.50  1.0946E-005
 999.00  1.0426E-005
 999.50  8.0958E-006
1000.00  1.0758E-005
1000.50  5.7049E-007
1001.00  0.0000E+000
1001.50  0.0000E+000
1002.00  0.0000E+000
1002.50  0.0000E+000
1003.00  0.0000E+000
1003.50  0.0000E+000
1004.00  0.0000E+000
1004.50  0.0000E+000
1005.00  0.0000E+000
1005.50  0.0000E+000
1006.00  0.0000E+000
1006.50  0.0000E+000
1007.00  0.0000E+000
1007.50  0.0000E+000
1008.00  0.0000E+000
1008.50  0.0000E+000
1009.00  0.0000E+000
1009.50  0.0000E+000
1010.00  0.0000E+000
1010.50  0.0000E+000
1011.00  0.0000E+000
1011.50  0.0000E+000
1012.00  0.0000E+000
1012.50  0.0000E+000
1013.00  0.0000E+000
1013.50  0.0000E+000
1014.00  0.0000E+000
1014.50  0.0000E+000
1015.00  0.0000E+000
1015.50  0.0000E+000
1016.00  0.0000E+000
1016.50  0.0000E+000
1017.00  0.0000E+000
1017.50  0.0000E+000
1018.00  0.0000E+000
1018.50  0.0000E+000
1019.00  0.0000E+000
1019.50  0.0000E+000
1020.00  0.0000E+000
1020.50  0.0000E+000
1021.00  0.0000E+000
1021.50  0.0000E+000
1022.00  0.0000E+000
1022.50  0.0000E+000
1023.00  0.0000E+000
1023.50  0.0000E+000
1024.00  0.0000E+000
1024.50  0.0000E+000
1025.00  0.0000E+000
1025.50  0.0000E+000
1026.00  0.0000E+000
1026.50  0.0000E+000
1027.00  0.0000E+000
1027.50  0.0000E+000
1028.00  0.0000E+000
1028.50  0.0000E+000
1029.00  0.0000E+000
1029.50  0.0000E+000
1030.00  0.0000E+000
1030.50  0.0000E+000
1031.00  0.0000E+000
1031.50  0.0000E+000
1032.00  0.0000E+000
1032.50  0.0000E+000
1033.00  0.0000E+000
1033.50  0.0000E+000
1034.00  0.0000E+000
1034.50  0.0000E+000
1035.00  0.0000E+000
1035.50  0.0000E+000
1036.00  0.0000E+000
1036.50  0.0000E+000
1037.00  0.0000E+000
1037.50  0.0000E+000
1038.00  0.0000E+000
1038.50  0.0000E+000
1039.00  0.0000E+000
1039.50  0.0000E+000
1040.00  0.0000E+000
1040.50  0.0000E+000
1041.00  0.0000E+000
1041.50  0.0000E+000
1042.00  0.0000E+000
1042.50  0.0000E+000
1043.00  0.0000E+000
1043.50  0.0000E+000
1044.00  0.0000E+000
1044.50  0.0000E+000
1045.00  0.0000E+000
1045.50  0.0000E+000
1046.00  0.0000E+000
1046.50  0.0000E+000
1047.00  0.0000E+000
1047.50  0.0000E+000
1048.00  0.0000E+000
1048.50  0.0000E+000
1049.00  0.0000E+000
1049.50  0.0000E+000
1050.00  0.0000E+000
1050.50  0.0000E+000
1051.00  0.0000E+000
1051.50  0.0000E+000
1052.00  0.0000E+000
1052.50  0.0000E+000
1053.00  0.0000E+000
1053.50  0.0000E+000
1054.00  0.0000E+000
1054.50  0.0000E+000
1055.00  0.0000E+000
1055.50  0.0000E+000
1056.00  0.0000E+000
1056.50  0.0000E+000
1057.00  0.0000E+000
1057.50  0.0000E+000
1058.00  0.0000E+000
1058.50  0.0000E+000
1059.00  0.0000E+000
1059.50  0.0000E+000
1060.00  0.0000E+000
1060.50  0.0000E+000
1061.00  0.0000E+000
1061.50  0.0000E+000
1062.00  0.0000E+000
1062.50  0.0000E+000
1063.00  0.0000E+000
1063.50  0.0000E+000
1064.00  0.0000E+000
1064.50  0.0000E+000
1065.00  0.0000E+000
1065.50  0.0000E+000
1066.00  0.0000E+000
1066.50  0.0000E+000
1067.00  0.0000E+000
1067.50  0.0000E+000
1068.00  0.0000E+000
1068.50  0.0000E+000
1069.00  0.0000E+000
1069.50  0.0000E+000
1070.00  0.0000E+000
1070.50  0.0000E+000
1071.00  0.0000E+000
1071.50  0.0000E+000
1072.00  0.0000E+000
1072.50  0.0000E+000
1073.00  0.0000E+000
1073.50  0.0000E+000
1074.00  0.0000E+000
1074.50  0.0000E+000
1075.00  0.0000E+000
1075.50  0.0000E+000
1076.00  0.0000E+000
1076.50  0.0000E+000
1077.00  0.0000E+000
1077.50  0.0000E+000
1078.00  0.0000E+000
1078.50  0.0000E+000
1079.00  0.0000E+000
1079.50  0.0000E+000
1080.00  0.0000E+000
1080.50  0.0000E+000
1081.00  0.0000E+000
1081.50  0.0000E+000
1082.00  0.0000E+000
1082.50  0.0000E+000
1083.00  0.0000E+000
1083.50  0.0000E+000
1084.00  0.0000E+000
1084.50  0.0000E+000
1085.00  0.0000E+000
1085.50  0.0000E+000
1086.00  0.0000E+000
1086.50  0.0000E+000
1087.00  0.0000E+000
1087.50  0.0000E+000
1088.00  0.0000E+000
1088.50  0.0000E+000
1089.00  0.0000E+000
1089.50  0.0000E+000
1090.00  0.0000E+000
1090.50  0.0000E+000
1091.00  0.0000E+000
1091.50  0.0000E+000
1092.00  0.0000E+000
1092.50  0.0000E+000
1093.00  0.0000E+000
1093.50  0.0000E+000
1094.00  0.0000E+000
1094.50  0.0000E+000
1095.00  0.0000E+000
1095.50  0.0000E+000
1096.00  0.0000E+000
1096.50  0.0000E+000
1097.00  0.0000E+000
1097.50  0.0000E+000
1098.00  0.0000E+000
1098.50  0.0000E+000
1099.00  0.0000E+000
1099.50  0.0000E+000
1100.00  0.0000E+000
1100.50  0.0000E+000
1101.00  0.0000E+000
1101.50  0.0000E+000
1102.00  0.0000E+000
1102.50  0.0000E+000
1103.00  0.0000E+000
1103.50  0.0000E+000
1104.00  0.0000E+000
1104.50  0.0000E+000
1105.00  0.0000E+000
1105.50  0.0000E+000
1106.00  0.0000E+000
1106.50  0.0000E+000
1107.00  0.0000E+000
1107.50  0.0000E+000
1108.00  0.0000E+000
1108.50  0.0000E+000
1109.00  0.0000E+000
1109.50  0.0000E+000
1110.00  0.0000E+000
1110.50  0.0000E+000
1111.00  0.0000E+000
1111.50  0.0000E+000
1112.00  0.0000E+000
1112.50  0.0000E+000
1113.00  0.0000E+000
1113.50  0.0000E+000
1114.00  0.0000E+000
1114.50  0.0000E+000
1115.00  0.0000E+000
1115.50  0.0000E+000
1116.00  0.0000E+000
1116.50  0.0000E+000
1117.00  0.0000E+000
1117.50  0.0000E+000
1118.00  0.0000E+000
1118.50  0.0000E+000
1119.00  0.0000E+000
1119.50  0.0000E+000
1120.00  0.0000E+000
1120.50  0.0000E+000
1121.00  0.0000E+000
1121.50  0.0000E+000
1122.00  0.0000E+000
1122.50  0.0000E+000
1123.00  0.0000E+000
1123.50  0.0000E+000
1124.00  0.0000E+000
1124.50  0.0000E+000
1125.00  0.0000E+000
1125.50  0.0000E+000
1126.00  0.0000E+000
1126.50  0.0000E+000
1127.00  0.0000E+000
1127.50  0.0000E+000
: 6
