# Supplementary material for: A photoconversion model for full spectral programming and multiplexing of optogenetic systems
Source: Mol Syst Biol. 2017 Apr 24;13(4):926. doi: 10.15252/msb.20167456 (PMC5408778; doi:10.15252/msb.20167456)
Supplement: Supplementary file 11 — Dataset EV3 [file MSB-13-926-s011.zip › dataset_ev3_led_data/led_calibration_data/EO_04/Jennie_c1/raw/8.IRR]

" File: 160129_calibrations\post-calibration\Jen
" RAD->  Wave:647.21nm  Pix:1050  Val:  0.000  Time:400ms  Avg:1  Sm:1  Sg:1  Tc:off  SNAP  Xt:1  Ch:1  Xtrig wnmcal >RAD-IS6.CAL
 180.00  0.0000E+000
 180.50  0.0000E+000
 181.00  0.0000E+000
 181.50  0.0000E+000
 182.00  0.0000E+000
 182.50  0.0000E+000
 183.00  0.0000E+000
 183.50  0.0000E+000
 184.00  0.0000E+000
 184.50  0.0000E+000
 185.00  0.0000E+000
 185.50  0.0000E+000
 186.00  0.0000E+000
 186.50  0.0000E+000
 187.00  0.0000E+000
 187.50  0.0000E+000
 188.00  0.0000E+000
 188.50  0.0000E+000
 189.00  0.0000E+000
 189.50  0.0000E+000
 190.00  0.0000E+000
 190.50  0.0000E+000
 191.00  0.0000E+000
 191.50  0.0000E+000
 192.00  0.0000E+000
 192.50  0.0000E+000
 193.00  0.0000E+000
 193.50  0.0000E+000
 194.00  0.0000E+000
 194.50  0.0000E+000
 195.00  0.0000E+000
 195.50  0.0000E+000
 196.00  0.0000E+000
 196.50  0.0000E+000
 197.00  0.0000E+000
 197.50  0.0000E+000
 198.00  0.0000E+000
 198.50  0.0000E+000
 199.00  0.0000E+000
 199.50  0.0000E+000
 200.00  0.0000E+000
 200.50  0.0000E+000
 201.00  0.0000E+000
 201.50  0.0000E+000
 202.00  0.0000E+000
 202.50  0.0000E+000
 203.00  0.0000E+000
 203.50  0.0000E+000
 204.00  0.0000E+000
 204.50  0.0000E+000
 205.00  0.0000E+000
 205.50  0.0000E+000
 206.00  0.0000E+000
 206.50  0.0000E+000
 207.00  0.0000E+000
 207.50  0.0000E+000
 208.00  0.0000E+000
 208.50  0.0000E+000
 209.00  0.0000E+000
 209.50  0.0000E+000
 210.00  0.0000E+000
 210.50  0.0000E+000
 211.00  0.0000E+000
 211.50  0.0000E+000
 212.00  0.0000E+000
 212.50  0.0000E+000
 213.00  0.0000E+000
 213.50  0.0000E+000
 214.00  0.0000E+000
 214.50  0.0000E+000
 215.00  0.0000E+000
 215.50  0.0000E+000
 216.00  0.0000E+000
 216.50  0.0000E+000
 217.00  0.0000E+000
 217.50  0.0000E+000
 218.00  0.0000E+000
 218.50  0.0000E+000
 219.00  0.0000E+000
 219.50  0.0000E+000
 220.00  0.0000E+000
 220.50  0.0000E+000
 221.00  0.0000E+000
 221.50  0.0000E+000
 222.00  0.0000E+000
 222.50  0.0000E+000
 223.00  0.0000E+000
 223.50  0.0000E+000
 224.00  0.0000E+000
 224.50  0.0000E+000
 225.00  0.0000E+000
 225.50  0.0000E+000
 226.00  0.0000E+000
 226.50  0.0000E+000
 227.00  0.0000E+000
 227.50  0.0000E+000
 228.00  0.0000E+000
 228.50  0.0000E+000
 229.00  0.0000E+000
 229.50  0.0000E+000
 230.00  0.0000E+000
 230.50  0.0000E+000
 231.00  0.0000E+000
 231.50  0.0000E+000
 232.00  0.0000E+000
 232.50  0.0000E+000
 233.00  0.0000E+000
 233.50  0.0000E+000
 234.00  0.0000E+000
 234.50  0.0000E+000
 235.00  0.0000E+000
 235.50  0.0000E+000
 236.00  0.0000E+000
 236.50  0.0000E+000
 237.00  0.0000E+000
 237.50  0.0000E+000
 238.00  0.0000E+000
 238.50  0.0000E+000
 239.00  0.0000E+000
 239.50  0.0000E+000
 240.00  0.0000E+000
 240.50  0.0000E+000
 241.00  0.0000E+000
 241.50  0.0000E+000
 242.00  0.0000E+000
 242.50  0.0000E+000
 243.00  0.0000E+000
 243.50  0.0000E+000
 244.00  0.0000E+000
 244.50  0.0000E+000
 245.00  0.0000E+000
 245.50  0.0000E+000
 246.00  0.0000E+000
 246.50  0.0000E+000
 247.00  0.0000E+000
 247.50  0.0000E+000
 248.00  0.0000E+000
 248.50  0.0000E+000
 249.00  0.0000E+000
 249.50  0.0000E+000
 250.00  0.0000E+000
 250.50  0.0000E+000
 251.00  0.0000E+000
 251.50  0.0000E+000
 252.00  0.0000E+000
 252.50  0.0000E+000
 253.00  0.0000E+000
 253.50  0.0000E+000
 254.00  0.0000E+000
 254.50  0.0000E+000
 255.00  0.0000E+000
 255.50  0.0000E+000
 256.00  0.0000E+000
 256.50  0.0000E+000
 257.00  0.0000E+000
 257.50  0.0000E+000
 258.00  0.0000E+000
 258.50  0.0000E+000
 259.00  0.0000E+000
 259.50  0.0000E+000
 260.00  0.0000E+000
 260.50  0.0000E+000
 261.00  0.0000E+000
 261.50  0.0000E+000
 262.00  0.0000E+000
 262.50  0.0000E+000
 263.00  0.0000E+000
 263.50  0.0000E+000
 264.00  0.0000E+000
 264.50  0.0000E+000
 265.00  0.0000E+000
 265.50  0.0000E+000
 266.00  0.0000E+000
 266.50  0.0000E+000
 267.00  0.0000E+000
 267.50  0.0000E+000
 268.00  0.0000E+000
 268.50  0.0000E+000
 269.00  0.0000E+000
 269.50  0.0000E+000
 270.00  0.0000E+000
 270.50  0.0000E+000
 271.00  0.0000E+000
 271.50  0.0000E+000
 272.00  0.0000E+000
 272.50  0.0000E+000
 273.00  0.0000E+000
 273.50  0.0000E+000
 274.00  0.0000E+000
 274.50  0.0000E+000
 275.00  0.0000E+000
 275.50  0.0000E+000
 276.00  0.0000E+000
 276.50  0.0000E+000
 277.00  0.0000E+000
 277.50  0.0000E+000
 278.00  0.0000E+000
 278.50  0.0000E+000
 279.00  0.0000E+000
 279.50  0.0000E+000
 280.00  0.0000E+000
 280.50  0.0000E+000
 281.00  0.0000E+000
 281.50  0.0000E+000
 282.00  0.0000E+000
 282.50  0.0000E+000
 283.00  0.0000E+000
 283.50  0.0000E+000
 284.00  0.0000E+000
 284.50  0.0000E+000
 285.00  0.0000E+000
 285.50  0.0000E+000
 286.00  0.0000E+000
 286.50  0.0000E+000
 287.00  0.0000E+000
 287.50  0.0000E+000
 288.00  0.0000E+000
 288.50  0.0000E+000
 289.00  0.0000E+000
 289.50  0.0000E+000
 290.00  0.0000E+000
 290.50  0.0000E+000
 291.00  0.0000E+000
 291.50  0.0000E+000
 292.00  0.0000E+000
 292.50  0.0000E+000
 293.00  0.0000E+000
 293.50  0.0000E+000
 294.00  0.0000E+000
 294.50  0.0000E+000
 295.00  0.0000E+000
 295.50  0.0000E+000
 296.00  0.0000E+000
 296.50  0.0000E+000
 297.00  0.0000E+000
 297.50  0.0000E+000
 298.00  0.0000E+000
 298.50  0.0000E+000
 299.00  0.0000E+000
 299.50  0.0000E+000
 300.00  0.0000E+000
 300.50  0.0000E+000
 301.00  0.0000E+000
 301.50  0.0000E+000
 302.00  0.0000E+000
 302.50  0.0000E+000
 303.00  0.0000E+000
 303.50  0.0000E+000
 304.00  0.0000E+000
 304.50  0.0000E+000
 305.00  0.0000E+000
 305.50  0.0000E+000
 306.00  0.0000E+000
 306.50  0.0000E+000
 307.00  0.0000E+000
 307.50  0.0000E+000
 308.00  0.0000E+000
 308.50  0.0000E+000
 309.00  0.0000E+000
 309.50  0.0000E+000
 310.00  0.0000E+000
 310.50  0.0000E+000
 311.00  0.0000E+000
 311.50  0.0000E+000
 312.00  0.0000E+000
 312.50  0.0000E+000
 313.00  0.0000E+000
 313.50  0.0000E+000
 314.00  0.0000E+000
 314.50  0.0000E+000
 315.00  0.0000E+000
 315.50  0.0000E+000
 316.00  0.0000E+000
 316.50  0.0000E+000
 317.00  0.0000E+000
 317.50  0.0000E+000
 318.00  0.0000E+000
 318.50  0.0000E+000
 319.00  0.0000E+000
 319.50  0.0000E+000
 320.00  0.0000E+000
 320.50  0.0000E+000
 321.00  0.0000E+000
 321.50  0.0000E+000
 322.00  0.0000E+000
 322.50  0.0000E+000
 323.00  0.0000E+000
 323.50  0.0000E+000
 324.00  0.0000E+000
 324.50  0.0000E+000
 325.00  0.0000E+000
 325.50  0.0000E+000
 326.00  0.0000E+000
 326.50  0.0000E+000
 327.00  0.0000E+000
 327.50  0.0000E+000
 328.00  0.0000E+000
 328.50  0.0000E+000
 329.00  0.0000E+000
 329.50  0.0000E+000
 330.00  0.0000E+000
 330.50  0.0000E+000
 331.00  0.0000E+000
 331.50  0.0000E+000
 332.00  0.0000E+000
 332.50  0.0000E+000
 333.00  0.0000E+000
 333.50  0.0000E+000
 334.00  0.0000E+000
 334.50  0.0000E+000
 335.00  0.0000E+000
 335.50  0.0000E+000
 336.00  0.0000E+000
 336.50  0.0000E+000
 337.00  0.0000E+000
 337.50  0.0000E+000
 338.00  0.0000E+000
 338.50  0.0000E+000
 339.00  0.0000E+000
 339.50  0.0000E+000
 340.00  0.0000E+000
 340.50  0.0000E+000
 341.00  0.0000E+000
 341.50  0.0000E+000
 342.00  0.0000E+000
 342.50  0.0000E+000
 343.00  0.0000E+000
 343.50  0.0000E+000
 344.00  0.0000E+000
 344.50  0.0000E+000
 345.00  0.0000E+000
 345.50  0.0000E+000
 346.00  0.0000E+000
 346.50  0.0000E+000
 347.00  0.0000E+000
 347.50  0.0000E+000
 348.00  0.0000E+000
 348.50  0.0000E+000
 349.00  0.0000E+000
 349.50  0.0000E+000
 350.00  0.0000E+000
 350.50  0.0000E+000
 351.00  0.0000E+000
 351.50  0.0000E+000
 352.00  0.0000E+000
 352.50  0.0000E+000
 353.00  0.0000E+000
 353.50  0.0000E+000
 354.00  0.0000E+000
 354.50  0.0000E+000
 355.00  0.0000E+000
 355.50  0.0000E+000
 356.00  0.0000E+000
 356.50  0.0000E+000
 357.00  0.0000E+000
 357.50  0.0000E+000
 358.00  0.0000E+000
 358.50  0.0000E+000
 359.00  0.0000E+000
 359.50  0.0000E+000
 360.00  0.0000E+000
 360.50  2.2628E-009
 361.00  2.6150E-008
 361.50  3.8505E-008
 362.00  3.2411E-008
 362.50  0.0000E+000
 363.00  0.0000E+000
 363.50  0.0000E+000
 364.00  0.0000E+000
 364.50  3.3488E-009
 365.00  4.2212E-008
 365.50  9.1064E-008
 366.00  1.6464E-007
 366.50  1.5418E-007
 367.00  1.7454E-007
 367.50  1.4524E-007
 368.00  8.5518E-008
 368.50  6.9571E-008
 369.00  7.4406E-008
 369.50  8.4152E-008
 370.00  1.3727E-007
 370.50  1.7912E-007
 371.00  2.0078E-007
 371.50  1.8316E-007
 372.00  1.3540E-007
 372.50  5.8365E-008
 373.00  7.4422E-009
 373.50  8.5198E-011
 374.00  0.0000E+000
 374.50  1.5396E-010
 375.00  2.2978E-009
 375.50  3.3164E-009
 376.00  1.7781E-008
 376.50  4.9244E-008
 377.00  1.2444E-007
 377.50  2.3774E-007
 378.00  2.9379E-007
 378.50  2.7454E-007
 379.00  2.5735E-007
 379.50  1.7263E-007
 380.00  8.4476E-008
 380.50  4.9560E-008
 381.00  5.0437E-008
 381.50  5.5185E-008
 382.00  4.9973E-008
 382.50  1.6635E-008
 383.00  1.4781E-008
 383.50  0.0000E+000
 384.00  0.0000E+000
 384.50  0.0000E+000
 385.00  0.0000E+000
 385.50  0.0000E+000
 386.00  0.0000E+000
 386.50  0.0000E+000
 387.00  0.0000E+000
 387.50  0.0000E+000
 388.00  0.0000E+000
 388.50  0.0000E+000
 389.00  0.0000E+000
 389.50  0.0000E+000
 390.00  0.0000E+000
 390.50  0.0000E+000
 391.00  0.0000E+000
 391.50  0.0000E+000
 392.00  0.0000E+000
 392.50  1.9831E-008
 393.00  9.3385E-008
 393.50  1.7037E-007
 394.00  2.5414E-007
 394.50  2.6392E-007
 395.00  2.2416E-007
 395.50  1.7329E-007
 396.00  1.4803E-007
 396.50  1.4914E-007
 397.00  1.1434E-007
 397.50  8.8149E-008
 398.00  7.4522E-008
 398.50  2.7917E-008
 399.00  2.9167E-008
 399.50  3.4881E-008
 400.00  1.6671E-008
 400.50  0.0000E+000
 401.00  0.0000E+000
 401.50  9.8831E-009
 402.00  4.6459E-008
 402.50  8.4555E-008
 403.00  5.4473E-008
 403.50  3.8300E-008
 404.00  4.0396E-009
 404.50  0.0000E+000
 405.00  0.0000E+000
 405.50  0.0000E+000
 406.00  0.0000E+000
 406.50  0.0000E+000
 407.00  2.5913E-008
 407.50  6.2856E-008
 408.00  1.1397E-007
 408.50  1.5025E-007
 409.00  1.6318E-007
 409.50  1.8631E-007
 410.00  2.2799E-007
 410.50  2.0656E-007
 411.00  1.6769E-007
 411.50  1.5622E-007
 412.00  1.4283E-007
 412.50  1.6666E-007
 413.00  2.1377E-007
 413.50  2.2652E-007
 414.00  1.7377E-007
 414.50  6.6018E-008
 415.00  0.0000E+000
 415.50  0.0000E+000
 416.00  0.0000E+000
 416.50  0.0000E+000
 417.00  0.0000E+000
 417.50  0.0000E+000
 418.00  2.5773E-009
 418.50  4.0626E-008
 419.00  8.9857E-008
 419.50  1.5296E-007
 420.00  2.6452E-007
 420.50  3.6471E-007
 421.00  4.5388E-007
 421.50  5.2184E-007
 422.00  5.3938E-007
 422.50  4.9464E-007
 423.00  3.7952E-007
 423.50  2.7252E-007
 424.00  1.4003E-007
 424.50  3.5025E-008
 425.00  0.0000E+000
 425.50  0.0000E+000
 426.00  0.0000E+000
 426.50  4.7737E-008
 427.00  1.2414E-007
 427.50  1.7220E-007
 428.00  1.4007E-007
 428.50  7.6847E-008
 429.00  1.6016E-008
 429.50  0.0000E+000
 430.00  0.0000E+000
 430.50  0.0000E+000
 431.00  0.0000E+000
 431.50  0.0000E+000
 432.00  1.3601E-008
 432.50  9.8705E-008
 433.00  1.6775E-007
 433.50  2.0737E-007
 434.00  2.0056E-007
 434.50  1.5106E-007
 435.00  6.4739E-008
 435.50  3.3394E-009
 436.00  0.0000E+000
 436.50  0.0000E+000
 437.00  1.2271E-009
 437.50  1.9299E-008
 438.00  6.6951E-008
 438.50  1.1271E-007
 439.00  1.4030E-007
 439.50  1.5933E-007
 440.00  2.0112E-007
 440.50  1.2837E-007
 441.00  9.7077E-008
 441.50  1.2523E-007
 442.00  1.2666E-007
 442.50  1.3770E-007
 443.00  1.8823E-007
 443.50  1.5330E-007
 444.00  9.2464E-008
 444.50  9.9992E-008
 445.00  1.0532E-007
 445.50  1.3139E-007
 446.00  1.5755E-007
 446.50  1.6703E-007
 447.00  1.5481E-007
 447.50  1.6426E-007
 448.00  1.6919E-007
 448.50  1.8407E-007
 449.00  2.0456E-007
 449.50  1.9985E-007
 450.00  1.8252E-007
 450.50  1.2254E-007
 451.00  8.7667E-008
 451.50  5.3841E-008
 452.00  2.3127E-008
 452.50  2.0499E-008
 453.00  4.7368E-008
 453.50  8.1757E-008
 454.00  1.3990E-007
 454.50  1.8915E-007
 455.00  2.5198E-007
 455.50  3.4133E-007
 456.00  3.9208E-007
 456.50  4.4009E-007
 457.00  4.8076E-007
 457.50  4.5499E-007
 458.00  4.0306E-007
 458.50  3.2781E-007
 459.00  2.4379E-007
 459.50  1.7485E-007
 460.00  1.3865E-007
 460.50  1.5332E-007
 461.00  2.0496E-007
 461.50  2.7154E-007
 462.00  3.3190E-007
 462.50  3.6171E-007
 463.00  3.6911E-007
 463.50  3.7330E-007
 464.00  3.6847E-007
 464.50  3.8128E-007
 465.00  3.9926E-007
 465.50  4.3308E-007
 466.00  4.5398E-007
 466.50  4.6677E-007
 467.00  4.7201E-007
 467.50  4.7675E-007
 468.00  5.0114E-007
 468.50  5.3995E-007
 469.00  6.0000E-007
 469.50  6.4652E-007
 470.00  6.7526E-007
 470.50  7.0818E-007
 471.00  7.6715E-007
 471.50  8.1948E-007
 472.00  8.9750E-007
 472.50  9.8783E-007
 473.00  1.0333E-006
 473.50  1.0905E-006
 474.00  1.1365E-006
 474.50  1.1767E-006
 475.00  1.2284E-006
 475.50  1.3025E-006
 476.00  1.4010E-006
 476.50  1.5085E-006
 477.00  1.6098E-006
 477.50  1.7064E-006
 478.00  1.8294E-006
 478.50  1.9257E-006
 479.00  2.0304E-006
 479.50  2.1813E-006
 480.00  2.3458E-006
 480.50  2.5200E-006
 481.00  2.7419E-006
 481.50  2.9571E-006
 482.00  3.1652E-006
 482.50  3.3754E-006
 483.00  3.5774E-006
 483.50  3.8112E-006
 484.00  4.0557E-006
 484.50  4.3356E-006
 485.00  4.6555E-006
 485.50  5.0034E-006
 486.00  5.3882E-006
 486.50  5.8488E-006
 487.00  6.3557E-006
 487.50  6.9040E-006
 488.00  7.5073E-006
 488.50  8.1663E-006
 489.00  8.8605E-006
 489.50  9.6073E-006
 490.00  1.0429E-005
 490.50  1.1322E-005
 491.00  1.2259E-005
 491.50  1.3252E-005
 492.00  1.4323E-005
 492.50  1.5473E-005
 493.00  1.6691E-005
 493.50  1.8035E-005
 494.00  1.9499E-005
 494.50  2.1041E-005
 495.00  2.2652E-005
 495.50  2.4410E-005
 496.00  2.6289E-005
 496.50  2.8315E-005
 497.00  3.0539E-005
 497.50  3.2909E-005
 498.00  3.5411E-005
 498.50  3.8026E-005
 499.00  4.0808E-005
 499.50  4.3692E-005
 500.00  4.6713E-005
 500.50  4.9847E-005
 501.00  5.3085E-005
 501.50  5.6410E-005
 502.00  5.9818E-005
 502.50  6.3314E-005
 503.00  6.6904E-005
 503.50  7.0602E-005
 504.00  7.4361E-005
 504.50  7.8196E-005
 505.00  8.2023E-005
 505.50  8.5777E-005
 506.00  8.9426E-005
 506.50  9.2966E-005
 507.00  9.6374E-005
 507.50  9.9652E-005
 508.00  1.0275E-004
 508.50  1.0559E-004
 509.00  1.0812E-004
 509.50  1.1029E-004
 510.00  1.1216E-004
 510.50  1.1377E-004
 511.00  1.1517E-004
 511.50  1.1636E-004
 512.00  1.1733E-004
 512.50  1.1804E-004
 513.00  1.1843E-004
 513.50  1.1855E-004
 514.00  1.1834E-004
 514.50  1.1775E-004
 515.00  1.1691E-004
 515.50  1.1581E-004
 516.00  1.1450E-004
 516.50  1.1306E-004
 517.00  1.1147E-004
 517.50  1.0969E-004
 518.00  1.0772E-004
 518.50  1.0558E-004
 519.00  1.0326E-004
 519.50  1.0098E-004
 520.00  9.8614E-005
 520.50  9.6212E-005
 521.00  9.3802E-005
 521.50  9.1406E-005
 522.00  8.9032E-005
 522.50  8.6792E-005
 523.00  8.4692E-005
 523.50  8.2656E-005
 524.00  8.0666E-005
 524.50  7.8734E-005
 525.00  7.6852E-005
 525.50  7.4928E-005
 526.00  7.3119E-005
 526.50  7.1336E-005
 527.00  6.9592E-005
 527.50  6.7912E-005
 528.00  6.6274E-005
 528.50  6.4691E-005
 529.00  6.3213E-005
 529.50  6.1810E-005
 530.00  6.0506E-005
 530.50  5.9219E-005
 531.00  5.7947E-005
 531.50  5.6575E-005
 532.00  5.5141E-005
 532.50  5.3639E-005
 533.00  5.2149E-005
 533.50  5.0731E-005
 534.00  4.9328E-005
 534.50  4.7918E-005
 535.00  4.6521E-005
 535.50  4.4997E-005
 536.00  4.3506E-005
 536.50  4.2063E-005
 537.00  4.0705E-005
 537.50  3.9463E-005
 538.00  3.8314E-005
 538.50  3.7153E-005
 539.00  3.6020E-005
 539.50  3.4905E-005
 540.00  3.3814E-005
 540.50  3.2744E-005
 541.00  3.1692E-005
 541.50  3.0646E-005
 542.00  2.9502E-005
 542.50  2.8357E-005
 543.00  2.7252E-005
 543.50  2.6177E-005
 544.00  2.5210E-005
 544.50  2.4362E-005
 545.00  2.3547E-005
 545.50  2.2784E-005
 546.00  2.2075E-005
 546.50  2.1252E-005
 547.00  2.0501E-005
 547.50  1.9784E-005
 548.00  1.9116E-005
 548.50  1.8512E-005
 549.00  1.7998E-005
 549.50  1.7446E-005
 550.00  1.6921E-005
 550.50  1.6453E-005
 551.00  1.5929E-005
 551.50  1.5398E-005
 552.00  1.5005E-005
 552.50  1.4603E-005
 553.00  1.4164E-005
 553.50  1.3799E-005
 554.00  1.3418E-005
 554.50  1.2997E-005
 555.00  1.2614E-005
 555.50  1.2279E-005
 556.00  1.1986E-005
 556.50  1.1681E-005
 557.00  1.1321E-005
 557.50  1.0972E-005
 558.00  1.0575E-005
 558.50  1.0168E-005
 559.00  9.7305E-006
 559.50  9.2600E-006
 560.00  8.8110E-006
 560.50  8.3966E-006
 561.00  8.0454E-006
 561.50  7.8163E-006
 562.00  7.6770E-006
 562.50  7.5059E-006
 563.00  7.3354E-006
 563.50  7.1707E-006
 564.00  6.9403E-006
 564.50  6.7269E-006
 565.00  6.5908E-006
 565.50  6.4422E-006
 566.00  6.2649E-006
 566.50  6.0510E-006
 567.00  5.7946E-006
 567.50  5.5008E-006
 568.00  5.1995E-006
 568.50  4.9028E-006
 569.00  4.6587E-006
 569.50  4.5278E-006
 570.00  4.4281E-006
 570.50  4.3732E-006
 571.00  4.3544E-006
 571.50  4.2623E-006
 572.00  4.1498E-006
 572.50  4.0479E-006
 573.00  3.9818E-006
 573.50  3.9300E-006
 574.00  3.9649E-006
 574.50  3.9230E-006
 575.00  3.9321E-006
 575.50  3.7764E-006
 576.00  3.6828E-006
 576.50  3.5140E-006
 577.00  3.3841E-006
 577.50  3.2912E-006
 578.00  3.2024E-006
 578.50  3.0603E-006
 579.00  2.9631E-006
 579.50  2.8618E-006
 580.00  2.8278E-006
 580.50  2.8001E-006
 581.00  2.8665E-006
 581.50  2.8048E-006
 582.00  2.7002E-006
 582.50  2.5318E-006
 583.00  2.3825E-006
 583.50  2.1963E-006
 584.00  2.0148E-006
 584.50  1.8507E-006
 585.00  1.7324E-006
 585.50  1.7645E-006
 586.00  1.7993E-006
 586.50  1.8962E-006
 587.00  1.9003E-006
 587.50  1.8416E-006
 588.00  1.6276E-006
 588.50  1.4982E-006
 589.00  1.3638E-006
 589.50  1.2947E-006
 590.00  1.2851E-006
 590.50  1.2207E-006
 591.00  1.2511E-006
 591.50  1.2830E-006
 592.00  1.2974E-006
 592.50  1.3195E-006
 593.00  1.2559E-006
 593.50  1.1037E-006
 594.00  1.0935E-006
 594.50  1.0318E-006
 595.00  1.0216E-006
 595.50  1.2010E-006
 596.00  1.2869E-006
 596.50  1.2923E-006
 597.00  1.3018E-006
 597.50  1.2336E-006
 598.00  1.1338E-006
 598.50  1.0033E-006
 599.00  8.5976E-007
 599.50  7.2662E-007
 600.00  5.7580E-007
 600.50  5.1511E-007
 601.00  4.8053E-007
 601.50  3.5311E-007
 602.00  2.3608E-007
 602.50  1.4990E-007
 603.00  4.0293E-008
 603.50  0.0000E+000
 604.00  0.0000E+000
 604.50  0.0000E+000
 605.00  0.0000E+000
 605.50  0.0000E+000
 606.00  0.0000E+000
 606.50  9.0337E-009
 607.00  5.7191E-008
 607.50  1.2661E-007
 608.00  2.1857E-007
 608.50  3.7369E-007
 609.00  4.4517E-007
 609.50  4.2905E-007
 610.00  4.0055E-007
 610.50  3.3006E-007
 611.00  1.5587E-007
 611.50  1.3329E-007
 612.00  1.2433E-007
 612.50  8.2630E-008
 613.00  1.0976E-007
 613.50  2.0293E-007
 614.00  2.8956E-007
 614.50  4.8703E-007
 615.00  7.1854E-007
 615.50  8.4996E-007
 616.00  8.9281E-007
 616.50  8.0699E-007
 617.00  6.3076E-007
 617.50  3.3482E-007
 618.00  6.9141E-008
 618.50  0.0000E+000
 619.00  0.0000E+000
 619.50  0.0000E+000
 620.00  6.0055E-008
 620.50  3.5096E-007
 621.00  7.7465E-007
 621.50  1.1940E-006
 622.00  1.5420E-006
 622.50  1.6560E-006
 623.00  1.5487E-006
 623.50  1.4034E-006
 624.00  1.1267E-006
 624.50  8.3860E-007
 625.00  6.1976E-007
 625.50  4.2129E-007
 626.00  2.2254E-007
 626.50  9.2692E-008
 627.00  3.8148E-008
 627.50  9.8023E-008
 628.00  2.5446E-007
 628.50  4.4949E-007
 629.00  6.4265E-007
 629.50  8.6355E-007
 630.00  8.6865E-007
 630.50  7.5609E-007
 631.00  6.4847E-007
 631.50  5.0657E-007
 632.00  3.6939E-007
 632.50  2.6045E-007
 633.00  2.0562E-007
 633.50  7.6247E-008
 634.00  0.0000E+000
 634.50  0.0000E+000
 635.00  0.0000E+000
 635.50  0.0000E+000
 636.00  0.0000E+000
 636.50  4.6661E-008
 637.00  3.0893E-008
 637.50  0.0000E+000
 638.00  0.0000E+000
 638.50  0.0000E+000
 639.00  0.0000E+000
 639.50  0.0000E+000
 640.00  0.0000E+000
 640.50  1.1244E-007
 641.00  3.1598E-007
 641.50  4.5296E-007
 642.00  5.8345E-007
 642.50  6.1583E-007
 643.00  5.6539E-007
 643.50  9.8540E-007
 644.00  1.1977E-006
 644.50  1.3811E-006
 645.00  1.5563E-006
 645.50  1.4806E-006
 646.00  1.1007E-006
 646.50  7.7848E-007
 647.00  3.7989E-007
 647.50  8.4088E-008
 648.00  0.0000E+000
 648.50  0.0000E+000
 649.00  0.0000E+000
 649.50  0.0000E+000
 650.00  0.0000E+000
 650.50  0.0000E+000
 651.00  0.0000E+000
 651.50  0.0000E+000
 652.00  0.0000E+000
 652.50  0.0000E+000
 653.00  0.0000E+000
 653.50  0.0000E+000
 654.00  0.0000E+000
 654.50  0.0000E+000
 655.00  0.0000E+000
 655.50  0.0000E+000
 656.00  9.5917E-008
 656.50  1.7779E-007
 657.00  3.8842E-007
 657.50  5.0811E-007
 658.00  5.9174E-007
 658.50  6.5369E-007
 659.00  7.8585E-007
 659.50  9.3565E-007
 660.00  1.0151E-006
 660.50  1.1863E-006
 661.00  1.3227E-006
 661.50  1.1046E-006
 662.00  7.5040E-007
 662.50  5.3199E-007
 663.00  2.5239E-007
 663.50  8.9797E-009
 664.00  0.0000E+000
 664.50  0.0000E+000
 665.00  0.0000E+000
 665.50  0.0000E+000
 666.00  0.0000E+000
 666.50  0.0000E+000
 667.00  0.0000E+000
 667.50  0.0000E+000
 668.00  0.0000E+000
 668.50  0.0000E+000
 669.00  0.0000E+000
 669.50  0.0000E+000
 670.00  0.0000E+000
 670.50  6.7219E-008
 671.00  1.7802E-007
 671.50  2.2988E-007
 672.00  2.1949E-007
 672.50  1.7378E-007
 673.00  3.4255E-007
 673.50  5.7799E-007
 674.00  6.8437E-007
 674.50  7.5456E-007
 675.00  7.4077E-007
 675.50  5.8626E-007
 676.00  3.7957E-007
 676.50  2.6345E-007
 677.00  6.8563E-008
 677.50  2.3515E-009
 678.00  0.0000E+000
 678.50  0.0000E+000
 679.00  0.0000E+000
 679.50  0.0000E+000
 680.00  0.0000E+000
 680.50  0.0000E+000
 681.00  0.0000E+000
 681.50  0.0000E+000
 682.00  0.0000E+000
 682.50  0.0000E+000
 683.00  0.0000E+000
 683.50  0.0000E+000
 684.00  0.0000E+000
 684.50  0.0000E+000
 685.00  0.0000E+000
 685.50  0.0000E+000
 686.00  0.0000E+000
 686.50  0.0000E+000
 687.00  0.0000E+000
 687.50  0.0000E+000
 688.00  0.0000E+000
 688.50  0.0000E+000
 689.00  0.0000E+000
 689.50  1.1368E-007
 690.00  3.7444E-007
 690.50  7.1980E-007
 691.00  9.9297E-007
 691.50  1.1034E-006
 692.00  1.3815E-006
 692.50  1.5973E-006
 693.00  1.6186E-006
 693.50  1.2049E-006
 694.00  1.0805E-006
 694.50  9.1877E-007
 695.00  9.2241E-007
 695.50  9.4904E-007
 696.00  9.7992E-007
 696.50  6.3305E-007
 697.00  1.5886E-007
 697.50  0.0000E+000
 698.00  0.0000E+000
 698.50  0.0000E+000
 699.00  0.0000E+000
 699.50  0.0000E+000
 700.00  0.0000E+000
 700.50  0.0000E+000
 701.00  0.0000E+000
 701.50  0.0000E+000
 702.00  0.0000E+000
 702.50  0.0000E+000
 703.00  4.7354E-008
 703.50  2.1299E-007
 704.00  2.5305E-007
 704.50  1.1215E-007
 705.00  1.8881E-008
 705.50  0.0000E+000
 706.00  0.0000E+000
 706.50  0.0000E+000
 707.00  0.0000E+000
 707.50  8.1394E-009
 708.00  0.0000E+000
 708.50  2.0181E-008
 709.00  1.2254E-007
 709.50  0.0000E+000
 710.00  0.0000E+000
 710.50  0.0000E+000
 711.00  0.0000E+000
 711.50  0.0000E+000
 712.00  0.0000E+000
 712.50  0.0000E+000
 713.00  0.0000E+000
 713.50  0.0000E+000
 714.00  0.0000E+000
 714.50  0.0000E+000
 715.00  0.0000E+000
 715.50  0.0000E+000
 716.00  0.0000E+000
 716.50  3.3204E-008
 717.00  1.5428E-007
 717.50  0.0000E+000
 718.00  0.0000E+000
 718.50  0.0000E+000
 719.00  0.0000E+000
 719.50  0.0000E+000
 720.00  0.0000E+000
 720.50  0.0000E+000
 721.00  0.0000E+000
 721.50  0.0000E+000
 722.00  0.0000E+000
 722.50  0.0000E+000
 723.00  0.0000E+000
 723.50  0.0000E+000
 724.00  0.0000E+000
 724.50  0.0000E+000
 725.00  1.1432E-008
 725.50  6.6600E-008
 726.00  2.1821E-007
 726.50  4.9734E-007
 727.00  6.3033E-007
 727.50  6.2256E-007
 728.00  6.2117E-007
 728.50  6.8497E-007
 729.00  3.8833E-007
 729.50  5.3939E-008
 730.00  0.0000E+000
 730.50  0.0000E+000
 731.00  0.0000E+000
 731.50  0.0000E+000
 732.00  0.0000E+000
 732.50  0.0000E+000
 733.00  0.0000E+000
 733.50  0.0000E+000
 734.00  0.0000E+000
 734.50  0.0000E+000
 735.00  0.0000E+000
 735.50  0.0000E+000
 736.00  0.0000E+000
 736.50  0.0000E+000
 737.00  0.0000E+000
 737.50  0.0000E+000
 738.00  0.0000E+000
 738.50  0.0000E+000
 739.00  3.6523E-007
 739.50  8.2728E-007
 740.00  1.3181E-006
 740.50  1.4512E-006
 741.00  1.4426E-006
 741.50  1.3632E-006
 742.00  1.0297E-006
 742.50  8.4604E-007
 743.00  8.1121E-007
 743.50  6.4046E-007
 744.00  6.1127E-007
 744.50  5.5712E-007
 745.00  2.3870E-007
 745.50  4.7823E-008
 746.00  4.0673E-009
 746.50  0.0000E+000
 747.00  0.0000E+000
 747.50  0.0000E+000
 748.00  2.1518E-009
 748.50  7.3441E-008
 749.00  3.1021E-007
 749.50  2.6692E-007
 750.00  2.4908E-007
 750.50  0.0000E+000
 751.00  0.0000E+000
 751.50  0.0000E+000
 752.00  0.0000E+000
 752.50  0.0000E+000
 753.00  1.0175E-007
 753.50  4.1322E-007
 754.00  8.3307E-007
 754.50  1.1089E-006
 755.00  1.2335E-006
 755.50  8.7752E-007
 756.00  6.2667E-007
 756.50  2.5669E-007
 757.00  2.6216E-007
 757.50  4.1028E-007
 758.00  8.2609E-007
 758.50  1.1163E-006
 759.00  1.3173E-006
 759.50  1.2026E-006
 760.00  8.1230E-007
 760.50  3.8713E-007
 761.00  3.0385E-007
 761.50  4.4489E-007
 762.00  8.9731E-007
 762.50  1.3539E-006
 763.00  1.6599E-006
 763.50  1.5820E-006
 764.00  1.2760E-006
 764.50  7.7182E-007
 765.00  6.5282E-007
 765.50  3.3696E-007
 766.00  6.5015E-008
 766.50  0.0000E+000
 767.00  0.0000E+000
 767.50  0.0000E+000
 768.00  0.0000E+000
 768.50  0.0000E+000
 769.00  0.0000E+000
 769.50  0.0000E+000
 770.00  0.0000E+000
 770.50  0.0000E+000
 771.00  0.0000E+000
 771.50  0.0000E+000
 772.00  0.0000E+000
 772.50  0.0000E+000
 773.00  0.0000E+000
 773.50  0.0000E+000
 774.00  2.1765E-007
 774.50  2.2518E-007
 775.00  1.5376E-007
 775.50  5.8015E-008
 776.00  0.0000E+000
 776.50  0.0000E+000
 777.00  0.0000E+000
 777.50  0.0000E+000
 778.00  0.0000E+000
 778.50  0.0000E+000
 779.00  0.0000E+000
 779.50  0.0000E+000
 780.00  0.0000E+000
 780.50  0.0000E+000
 781.00  2.5560E-007
 781.50  5.9267E-007
 782.00  4.0974E-007
 782.50  2.7279E-007
 783.00  2.4802E-007
 783.50  0.0000E+000
 784.00  0.0000E+000
 784.50  0.0000E+000
 785.00  0.0000E+000
 785.50  0.0000E+000
 786.00  0.0000E+000
 786.50  0.0000E+000
 787.00  0.0000E+000
 787.50  0.0000E+000
 788.00  0.0000E+000
 788.50  0.0000E+000
 789.00  0.0000E+000
 789.50  0.0000E+000
 790.00  0.0000E+000
 790.50  0.0000E+000
 791.00  0.0000E+000
 791.50  5.8732E-007
 792.00  9.5339E-007
 792.50  5.1471E-007
 793.00  0.0000E+000
 793.50  0.0000E+000
 794.00  0.0000E+000
 794.50  0.0000E+000
 795.00  0.0000E+000
 795.50  0.0000E+000
 796.00  0.0000E+000
 796.50  0.0000E+000
 797.00  0.0000E+000
 797.50  0.0000E+000
 798.00  0.0000E+000
 798.50  0.0000E+000
 799.00  0.0000E+000
 799.50  0.0000E+000
 800.00  0.0000E+000
 800.50  0.0000E+000
 801.00  0.0000E+000
 801.50  0.0000E+000
 802.00  0.0000E+000
 802.50  0.0000E+000
 803.00  0.0000E+000
 803.50  0.0000E+000
 804.00  0.0000E+000
 804.50  2.0571E-007
 805.00  9.9021E-007
 805.50  1.5322E-006
 806.00  1.5163E-006
 806.50  1.2598E-006
 807.00  1.0770E-006
 807.50  8.5122E-007
 808.00  7.8763E-007
 808.50  6.5712E-007
 809.00  2.7211E-007
 809.50  1.0923E-007
 810.00  4.1440E-007
 810.50  8.6613E-007
 811.00  1.2567E-006
 811.50  1.9504E-006
 812.00  1.6846E-006
 812.50  1.4609E-006
 813.00  1.2244E-006
 813.50  1.0341E-006
 814.00  6.4969E-007
 814.50  5.5119E-007
 815.00  3.5225E-008
 815.50  0.0000E+000
 816.00  0.0000E+000
 816.50  0.0000E+000
 817.00  0.0000E+000
 817.50  0.0000E+000
 818.00  0.0000E+000
 818.50  0.0000E+000
 819.00  7.4058E-009
 819.50  2.0755E-007
 820.00  7.2131E-007
 820.50  9.9629E-007
 821.00  1.1368E-006
 821.50  6.5418E-007
 822.00  1.8160E-007
 822.50  0.0000E+000
 823.00  0.0000E+000
 823.50  0.0000E+000
 824.00  0.0000E+000
 824.50  0.0000E+000
 825.00  0.0000E+000
 825.50  0.0000E+000
 826.00  0.0000E+000
 826.50  0.0000E+000
 827.00  0.0000E+000
 827.50  4.7281E-007
 828.00  1.0401E-006
 828.50  1.4136E-006
 829.00  2.1076E-006
 829.50  2.5510E-006
 830.00  2.6062E-006
 830.50  2.7609E-006
 831.00  2.5686E-006
 831.50  1.5536E-006
 832.00  9.7920E-007
 832.50  8.4407E-007
 833.00  9.6892E-007
 833.50  1.2289E-006
 834.00  1.8143E-006
 834.50  1.9400E-006
 835.00  2.2176E-006
 835.50  2.3315E-006
 836.00  1.6577E-006
 836.50  5.4658E-007
 837.00  0.0000E+000
 837.50  0.0000E+000
 838.00  0.0000E+000
 838.50  0.0000E+000
 839.00  0.0000E+000
 839.50  0.0000E+000
 840.00  0.0000E+000
 840.50  0.0000E+000
 841.00  0.0000E+000
 841.50  0.0000E+000
 842.00  0.0000E+000
 842.50  0.0000E+000
 843.00  0.0000E+000
 843.50  0.0000E+000
 844.00  4.3682E-008
 844.50  5.0844E-007
 845.00  1.0799E-006
 845.50  1.2863E-006
 846.00  1.1416E-006
 846.50  8.2740E-007
 847.00  1.0393E-006
 847.50  1.5987E-006
 848.00  1.9260E-006
 848.50  2.3368E-006
 849.00  2.4957E-006
 849.50  1.9706E-006
 850.00  1.1675E-006
 850.50  7.2256E-007
 851.00  1.7274E-007
 851.50  0.0000E+000
 852.00  0.0000E+000
 852.50  0.0000E+000
 853.00  0.0000E+000
 853.50  0.0000E+000
 854.00  0.0000E+000
 854.50  0.0000E+000
 855.00  0.0000E+000
 855.50  0.0000E+000
 856.00  7.1132E-008
 856.50  4.7098E-007
 857.00  7.7712E-007
 857.50  8.0330E-007
 858.00  2.8257E-007
 858.50  0.0000E+000
 859.00  0.0000E+000
 859.50  1.7825E-007
 860.00  9.1638E-007
 860.50  1.9481E-006
 861.00  2.4500E-006
 861.50  2.6523E-006
 862.00  3.1808E-006
 862.50  4.0726E-006
 863.00  4.8198E-006
 863.50  5.0420E-006
 864.00  4.9409E-006
 864.50  4.4988E-006
 865.00  3.1025E-006
 865.50  1.2619E-006
 866.00  8.3662E-007
 866.50  2.1653E-007
 867.00  0.0000E+000
 867.50  0.0000E+000
 868.00  0.0000E+000
 868.50  0.0000E+000
 869.00  0.0000E+000
 869.50  0.0000E+000
 870.00  0.0000E+000
 870.50  0.0000E+000
 871.00  0.0000E+000
 871.50  0.0000E+000
 872.00  0.0000E+000
 872.50  0.0000E+000
 873.00  0.0000E+000
 873.50  0.0000E+000
 874.00  0.0000E+000
 874.50  0.0000E+000
 875.00  0.0000E+000
 875.50  0.0000E+000
 876.00  0.0000E+000
 876.50  0.0000E+000
 877.00  0.0000E+000
 877.50  0.0000E+000
 878.00  0.0000E+000
 878.50  1.7207E-007
 879.00  2.4920E-006
 879.50  4.2649E-006
 880.00  5.0553E-006
 880.50  6.0306E-006
 881.00  6.5300E-006
 881.50  5.6717E-006
 882.00  4.6183E-006
 882.50  2.9132E-006
 883.00  1.0355E-006
 883.50  0.0000E+000
 884.00  0.0000E+000
 884.50  0.0000E+000
 885.00  0.0000E+000
 885.50  0.0000E+000
 886.00  0.0000E+000
 886.50  0.0000E+000
 887.00  0.0000E+000
 887.50  0.0000E+000
 888.00  0.0000E+000
 888.50  0.0000E+000
 889.00  5.4385E-008
 889.50  1.3819E-007
 890.00  1.8971E-007
 890.50  5.9930E-007
 891.00  1.4279E-006
 891.50  2.2928E-006
 892.00  3.3289E-006
 892.50  4.6863E-006
 893.00  5.4206E-006
 893.50  5.1945E-006
 894.00  5.4296E-006
 894.50  5.4310E-006
 895.00  5.1470E-006
 895.50  5.0077E-006
 896.00  4.8736E-006
 896.50  3.3801E-006
 897.00  1.8547E-006
 897.50  5.6874E-007
 898.00  0.0000E+000
 898.50  0.0000E+000
 899.00  0.0000E+000
 899.50  0.0000E+000
 900.00  0.0000E+000
 900.50  0.0000E+000
 901.00  0.0000E+000
 901.50  0.0000E+000
 902.00  0.0000E+000
 902.50  0.0000E+000
 903.00  0.0000E+000
 903.50  0.0000E+000
 904.00  0.0000E+000
 904.50  0.0000E+000
 905.00  0.0000E+000
 905.50  0.0000E+000
 906.00  0.0000E+000
 906.50  0.0000E+000
 907.00  0.0000E+000
 907.50  0.0000E+000
 908.00  0.0000E+000
 908.50  0.0000E+000
 909.00  0.0000E+000
 909.50  0.0000E+000
 910.00  0.0000E+000
 910.50  0.0000E+000
 911.00  0.0000E+000
 911.50  0.0000E+000
 912.00  6.1259E-007
 912.50  2.7344E-006
 913.00  4.9818E-006
 913.50  6.1266E-006
 914.00  6.8920E-006
 914.50  6.8759E-006
 915.00  6.1641E-006
 915.50  4.5982E-006
 916.00  4.2851E-006
 916.50  4.5625E-006
 917.00  3.6995E-006
 917.50  3.0023E-006
 918.00  2.7707E-006
 918.50  1.9387E-006
 919.00  1.2707E-006
 919.50  1.4113E-006
 920.00  2.2053E-006
 920.50  2.8940E-006
 921.00  3.7312E-006
 921.50  3.5013E-006
 922.00  2.8028E-006
 922.50  2.6400E-006
 923.00  2.5342E-006
 923.50  1.7744E-006
 924.00  1.4137E-006
 924.50  1.0225E-006
 925.00  2.3026E-007
 925.50  0.0000E+000
 926.00  0.0000E+000
 926.50  0.0000E+000
 927.00  0.0000E+000
 927.50  0.0000E+000
 928.00  0.0000E+000
 928.50  0.0000E+000
 929.00  0.0000E+000
 929.50  1.8116E-007
 930.00  5.6364E-006
 930.50  1.0547E-005
 931.00  1.4999E-005
 931.50  1.8520E-005
 932.00  1.5349E-005
 932.50  1.2853E-005
 933.00  1.0389E-005
 933.50  8.6693E-006
 934.00  8.0814E-006
 934.50  9.2925E-006
 935.00  8.5972E-006
 935.50  8.3971E-006
 936.00  8.3117E-006
 936.50  8.4171E-006
 937.00  9.8283E-006
 937.50  1.0976E-005
 938.00  1.1518E-005
 938.50  1.1959E-005
 939.00  1.1227E-005
 939.50  1.0027E-005
 940.00  9.5912E-006
 940.50  9.3018E-006
 941.00  9.1185E-006
 941.50  1.2364E-005
 942.00  1.5164E-005
 942.50  1.6605E-005
 943.00  1.6865E-005
 943.50  1.5906E-005
 944.00  1.1256E-005
 944.50  8.3536E-006
 945.00  5.2816E-006
 945.50  4.8475E-007
 946.00  0.0000E+000
 946.50  0.0000E+000
 947.00  0.0000E+000
 947.50  0.0000E+000
 948.00  0.0000E+000
 948.50  0.0000E+000
 949.00  0.0000E+000
 949.50  0.0000E+000
 950.00  0.0000E+000
 950.50  4.0815E-007
 951.00  2.4842E-006
 951.50  4.6209E-006
 952.00  5.6484E-006
 952.50  5.0124E-006
 953.00  3.1010E-006
 953.50  1.0190E-006
 954.00  1.1453E-007
 954.50  0.0000E+000
 955.00  0.0000E+000
 955.50  0.0000E+000
 956.00  0.0000E+000
 956.50  0.0000E+000
 957.00  2.4747E-006
 957.50  4.9023E-006
 958.00  7.2332E-006
 958.50  9.4226E-006
 959.00  9.4462E-006
 959.50  7.3554E-006
 960.00  4.8199E-006
 960.50  3.8115E-006
 961.00  1.8885E-006
 961.50  2.5912E-006
 962.00  3.5868E-006
 962.50  3.2491E-006
 963.00  8.9441E-007
 963.50  7.2915E-007
 964.00  0.0000E+000
 964.50  0.0000E+000
 965.00  0.0000E+000
 965.50  0.0000E+000
 966.00  0.0000E+000
 966.50  0.0000E+000
 967.00  0.0000E+000
 967.50  0.0000E+000
 968.00  0.0000E+000
 968.50  0.0000E+000
 969.00  0.0000E+000
 969.50  0.0000E+000
 970.00  0.0000E+000
 970.50  0.0000E+000
 971.00  0.0000E+000
 971.50  0.0000E+000
 972.00  0.0000E+000
 972.50  0.0000E+000
 973.00  0.0000E+000
 973.50  0.0000E+000
 974.00  0.0000E+000
 974.50  0.0000E+000
 975.00  0.0000E+000
 975.50  0.0000E+000
 976.00  0.0000E+000
 976.50  0.0000E+000
 977.00  0.0000E+000
 977.50  0.0000E+000
 978.00  0.0000E+000
 978.50  0.0000E+000
 979.00  0.0000E+000
 979.50  0.0000E+000
 980.00  4.2473E-006
 980.50  6.6654E-006
 981.00  1.1427E-005
 981.50  1.4931E-005
 982.00  1.2576E-005
 982.50  5.7582E-006
 983.00  3.4437E-006
 983.50  0.0000E+000
 984.00  2.7265E-007
 984.50  2.5875E-006
 985.00  4.5268E-006
 985.50  5.1271E-006
 986.00  3.1394E-006
 986.50  0.0000E+000
 987.00  0.0000E+000
 987.50  0.0000E+000
 988.00  0.0000E+000
 988.50  0.0000E+000
 989.00  0.0000E+000
 989.50  0.0000E+000
 990.00  0.0000E+000
 990.50  0.0000E+000
 991.00  0.0000E+000
 991.50  0.0000E+000
 992.00  0.0000E+000
 992.50  1.6054E-006
 993.00  4.8808E-006
 993.50  8.2761E-006
 994.00  1.2475E-005
 994.50  2.0716E-005
 995.00  2.3568E-005
 995.50  2.3731E-005
 996.00  2.4015E-005
 996.50  2.6757E-005
 997.00  2.3240E-005
 997.50  2.2395E-005
 998.00  2.1399E-005
 998.50  1.4418E-005
 999.00  4.5318E-006
 999.50  3.2966E-007
1000.00  0.0000E+000
1000.50  0.0000E+000
1001.00  0.0000E+000
1001.50  0.0000E+000
1002.00  0.0000E+000
1002.50  0.0000E+000
1003.00  0.0000E+000
1003.50  0.0000E+000
1004.00  0.0000E+000
1004.50  0.0000E+000
1005.00  0.0000E+000
1005.50  0.0000E+000
1006.00  0.0000E+000
1006.50  0.0000E+000
1007.00  0.0000E+000
1007.50  0.0000E+000
1008.00  0.0000E+000
1008.50  0.0000E+000
1009.00  0.0000E+000
1009.50  0.0000E+000
1010.00  0.0000E+000
1010.50  0.0000E+000
1011.00  0.0000E+000
1011.50  0.0000E+000
1012.00  0.0000E+000
1012.50  0.0000E+000
1013.00  0.0000E+000
1013.50  0.0000E+000
1014.00  0.0000E+000
1014.50  0.0000E+000
1015.00  0.0000E+000
1015.50  0.0000E+000
1016.00  0.0000E+000
1016.50  0.0000E+000
1017.00  0.0000E+000
1017.50  0.0000E+000
1018.00  0.0000E+000
1018.50  0.0000E+000
1019.00  0.0000E+000
1019.50  0.0000E+000
1020.00  0.0000E+000
1020.50  0.0000E+000
1021.00  0.0000E+000
1021.50  0.0000E+000
1022.00  0.0000E+000
1022.50  0.0000E+000
1023.00  0.0000E+000
1023.50  0.0000E+000
1024.00  0.0000E+000
1024.50  0.0000E+000
1025.00  0.0000E+000
1025.50  0.0000E+000
1026.00  0.0000E+000
1026.50  0.0000E+000
1027.00  0.0000E+000
1027.50  0.0000E+000
1028.00  0.0000E+000
1028.50  0.0000E+000
1029.00  0.0000E+000
1029.50  0.0000E+000
1030.00  0.0000E+000
1030.50  0.0000E+000
1031.00  0.0000E+000
1031.50  0.0000E+000
1032.00  0.0000E+000
1032.50  0.0000E+000
1033.00  0.0000E+000
1033.50  0.0000E+000
1034.00  0.0000E+000
1034.50  0.0000E+000
1035.00  0.0000E+000
1035.50  0.0000E+000
1036.00  0.0000E+000
1036.50  0.0000E+000
1037.00  0.0000E+000
1037.50  0.0000E+000
1038.00  0.0000E+000
1038.50  0.0000E+000
1039.00  0.0000E+000
1039.50  0.0000E+000
1040.00  0.0000E+000
1040.50  0.0000E+000
1041.00  0.0000E+000
1041.50  0.0000E+000
1042.00  0.0000E+000
1042.50  0.0000E+000
1043.00  0.0000E+000
1043.50  0.0000E+000
1044.00  0.0000E+000
1044.50  0.0000E+000
1045.00  0.0000E+000
1045.50  0.0000E+000
1046.00  0.0000E+000
1046.50  0.0000E+000
1047.00  0.0000E+000
1047.50  0.0000E+000
1048.00  0.0000E+000
1048.50  0.0000E+000
1049.00  0.0000E+000
1049.50  0.0000E+000
1050.00  0.0000E+000
1050.50  0.0000E+000
1051.00  0.0000E+000
1051.50  0.0000E+000
1052.00  0.0000E+000
1052.50  0.0000E+000
1053.00  0.0000E+000
1053.50  0.0000E+000
1054.00  0.0000E+000
1054.50  0.0000E+000
1055.00  0.0000E+000
1055.50  0.0000E+000
1056.00  0.0000E+000
1056.50  0.0000E+000
1057.00  0.0000E+000
1057.50  0.0000E+000
1058.00  0.0000E+000
1058.50  0.0000E+000
1059.00  0.0000E+000
1059.50  0.0000E+000
1060.00  0.0000E+000
1060.50  0.0000E+000
1061.00  0.0000E+000
1061.50  0.0000E+000
1062.00  0.0000E+000
1062.50  0.0000E+000
1063.00  0.0000E+000
1063.50  0.0000E+000
1064.00  0.0000E+000
1064.50  0.0000E+000
1065.00  0.0000E+000
1065.50  0.0000E+000
1066.00  0.0000E+000
1066.50  0.0000E+000
1067.00  0.0000E+000
1067.50  0.0000E+000
1068.00  0.0000E+000
1068.50  0.0000E+000
1069.00  0.0000E+000
1069.50  0.0000E+000
1070.00  0.0000E+000
1070.50  0.0000E+000
1071.00  0.0000E+000
1071.50  0.0000E+000
1072.00  0.0000E+000
1072.50  0.0000E+000
1073.00  0.0000E+000
1073.50  0.0000E+000
1074.00  0.0000E+000
1074.50  0.0000E+000
1075.00  0.0000E+000
1075.50  0.0000E+000
1076.00  0.0000E+000
1076.50  0.0000E+000
1077.00  0.0000E+000
1077.50  0.0000E+000
1078.00  0.0000E+000
1078.50  0.0000E+000
1079.00  0.0000E+000
1079.50  0.0000E+000
1080.00  0.0000E+000
1080.50  0.0000E+000
1081.00  0.0000E+000
1081.50  0.0000E+000
1082.00  0.0000E+000
1082.50  0.0000E+000
1083.00  0.0000E+000
1083.50  0.0000E+000
1084.00  0.0000E+000
1084.50  0.0000E+000
1085.00  0.0000E+000
1085.50  0.0000E+000
1086.00  0.0000E+000
1086.50  0.0000E+000
1087.00  0.0000E+000
1087.50  0.0000E+000
1088.00  0.0000E+000
1088.50  0.0000E+000
1089.00  0.0000E+000
1089.50  0.0000E+000
1090.00  0.0000E+000
1090.50  0.0000E+000
1091.00  0.0000E+000
1091.50  0.0000E+000
1092.00  0.0000E+000
1092.50  0.0000E+000
1093.00  0.0000E+000
1093.50  0.0000E+000
1094.00  0.0000E+000
1094.50  0.0000E+000
1095.00  0.0000E+000
1095.50  0.0000E+000
1096.00  0.0000E+000
1096.50  0.0000E+000
1097.00  0.0000E+000
1097.50  0.0000E+000
1098.00  0.0000E+000
1098.50  0.0000E+000
1099.00  0.0000E+000
1099.50  0.0000E+000
1100.00  0.0000E+000
1100.50  0.0000E+000
1101.00  0.0000E+000
1101.50  0.0000E+000
1102.00  0.0000E+000
1102.50  0.0000E+000
1103.00  0.0000E+000
1103.50  0.0000E+000
1104.00  0.0000E+000
1104.50  0.0000E+000
1105.00  0.0000E+000
1105.50  0.0000E+000
1106.00  0.0000E+000
1106.50  0.0000E+000
1107.00  0.0000E+000
1107.50  0.0000E+000
1108.00  0.0000E+000
1108.50  0.0000E+000
1109.00  0.0000E+000
1109.50  0.0000E+000
1110.00  0.0000E+000
1110.50  0.0000E+000
1111.00  0.0000E+000
1111.50  0.0000E+000
1112.00  0.0000E+000
1112.50  0.0000E+000
1113.00  0.0000E+000
1113.50  0.0000E+000
1114.00  0.0000E+000
1114.50  0.0000E+000
1115.00  0.0000E+000
1115.50  0.0000E+000
1116.00  0.0000E+000
1116.50  0.0000E+000
1117.00  0.0000E+000
1117.50  0.0000E+000
1118.00  0.0000E+000
1118.50  0.0000E+000
1119.00  0.0000E+000
1119.50  0.0000E+000
1120.00  0.0000E+000
1120.50  0.0000E+000
1121.00  0.0000E+000
1121.50  0.0000E+000
1122.00  0.0000E+000
1122.50  0.0000E+000
1123.00  0.0000E+000
1123.50  0.0000E+000
1124.00  0.0000E+000
1124.50  0.0000E+000
1125.00  0.0000E+000
1125.50  0.0000E+000
1126.00  0.0000E+000
1126.50  0.0000E+000
1127.00  0.0000E+000
1127.50  0.0000E+000
: 6
