# Supplementary material for: A photoconversion model for full spectral programming and multiplexing of optogenetic systems
Source: Mol Syst Biol. 2017 Apr 24;13(4):926. doi: 10.15252/msb.20167456 (PMC5408778; doi:10.15252/msb.20167456)
Supplement: Supplementary file 11 — Dataset EV3 [file MSB-13-926-s011.zip › dataset_ev3_led_data/led_calibration_data/EO_04/Jennie_c1/raw/9.IRR]

" File: 160129_calibrations\post-calibration\Jen
" RAD->  Wave:647.21nm  Pix:1050  Val:  0.000  Time:400ms  Avg:1  Sm:1  Sg:1  Tc:off  SNAP  Xt:1  Ch:1  Xtrig wnmcal >RAD-IS6.CAL
 180.00  0.0000E+000
 180.50  0.0000E+000
 181.00  0.0000E+000
 181.50  0.0000E+000
 182.00  0.0000E+000
 182.50  0.0000E+000
 183.00  0.0000E+000
 183.50  0.0000E+000
 184.00  0.0000E+000
 184.50  0.0000E+000
 185.00  0.0000E+000
 185.50  0.0000E+000
 186.00  0.0000E+000
 186.50  0.0000E+000
 187.00  0.0000E+000
 187.50  0.0000E+000
 188.00  0.0000E+000
 188.50  0.0000E+000
 189.00  0.0000E+000
 189.50  0.0000E+000
 190.00  0.0000E+000
 190.50  0.0000E+000
 191.00  0.0000E+000
 191.50  0.0000E+000
 192.00  0.0000E+000
 192.50  0.0000E+000
 193.00  0.0000E+000
 193.50  0.0000E+000
 194.00  0.0000E+000
 194.50  0.0000E+000
 195.00  0.0000E+000
 195.50  0.0000E+000
 196.00  0.0000E+000
 196.50  0.0000E+000
 197.00  0.0000E+000
 197.50  0.0000E+000
 198.00  0.0000E+000
 198.50  0.0000E+000
 199.00  0.0000E+000
 199.50  0.0000E+000
 200.00  0.0000E+000
 200.50  0.0000E+000
 201.00  0.0000E+000
 201.50  0.0000E+000
 202.00  0.0000E+000
 202.50  0.0000E+000
 203.00  0.0000E+000
 203.50  0.0000E+000
 204.00  0.0000E+000
 204.50  0.0000E+000
 205.00  0.0000E+000
 205.50  0.0000E+000
 206.00  0.0000E+000
 206.50  0.0000E+000
 207.00  0.0000E+000
 207.50  0.0000E+000
 208.00  0.0000E+000
 208.50  0.0000E+000
 209.00  0.0000E+000
 209.50  0.0000E+000
 210.00  0.0000E+000
 210.50  0.0000E+000
 211.00  0.0000E+000
 211.50  0.0000E+000
 212.00  0.0000E+000
 212.50  0.0000E+000
 213.00  0.0000E+000
 213.50  0.0000E+000
 214.00  0.0000E+000
 214.50  0.0000E+000
 215.00  0.0000E+000
 215.50  0.0000E+000
 216.00  0.0000E+000
 216.50  0.0000E+000
 217.00  0.0000E+000
 217.50  0.0000E+000
 218.00  0.0000E+000
 218.50  0.0000E+000
 219.00  0.0000E+000
 219.50  0.0000E+000
 220.00  0.0000E+000
 220.50  0.0000E+000
 221.00  0.0000E+000
 221.50  0.0000E+000
 222.00  0.0000E+000
 222.50  0.0000E+000
 223.00  0.0000E+000
 223.50  0.0000E+000
 224.00  0.0000E+000
 224.50  0.0000E+000
 225.00  0.0000E+000
 225.50  0.0000E+000
 226.00  0.0000E+000
 226.50  0.0000E+000
 227.00  0.0000E+000
 227.50  0.0000E+000
 228.00  0.0000E+000
 228.50  0.0000E+000
 229.00  0.0000E+000
 229.50  0.0000E+000
 230.00  0.0000E+000
 230.50  0.0000E+000
 231.00  0.0000E+000
 231.50  0.0000E+000
 232.00  0.0000E+000
 232.50  0.0000E+000
 233.00  0.0000E+000
 233.50  0.0000E+000
 234.00  0.0000E+000
 234.50  0.0000E+000
 235.00  0.0000E+000
 235.50  0.0000E+000
 236.00  0.0000E+000
 236.50  0.0000E+000
 237.00  0.0000E+000
 237.50  0.0000E+000
 238.00  0.0000E+000
 238.50  0.0000E+000
 239.00  0.0000E+000
 239.50  0.0000E+000
 240.00  0.0000E+000
 240.50  0.0000E+000
 241.00  0.0000E+000
 241.50  0.0000E+000
 242.00  0.0000E+000
 242.50  0.0000E+000
 243.00  0.0000E+000
 243.50  0.0000E+000
 244.00  0.0000E+000
 244.50  0.0000E+000
 245.00  0.0000E+000
 245.50  0.0000E+000
 246.00  0.0000E+000
 246.50  0.0000E+000
 247.00  0.0000E+000
 247.50  0.0000E+000
 248.00  0.0000E+000
 248.50  0.0000E+000
 249.00  0.0000E+000
 249.50  0.0000E+000
 250.00  0.0000E+000
 250.50  0.0000E+000
 251.00  0.0000E+000
 251.50  0.0000E+000
 252.00  0.0000E+000
 252.50  0.0000E+000
 253.00  0.0000E+000
 253.50  0.0000E+000
 254.00  0.0000E+000
 254.50  0.0000E+000
 255.00  0.0000E+000
 255.50  0.0000E+000
 256.00  0.0000E+000
 256.50  0.0000E+000
 257.00  0.0000E+000
 257.50  0.0000E+000
 258.00  0.0000E+000
 258.50  0.0000E+000
 259.00  0.0000E+000
 259.50  0.0000E+000
 260.00  0.0000E+000
 260.50  0.0000E+000
 261.00  0.0000E+000
 261.50  0.0000E+000
 262.00  0.0000E+000
 262.50  0.0000E+000
 263.00  0.0000E+000
 263.50  0.0000E+000
 264.00  0.0000E+000
 264.50  0.0000E+000
 265.00  0.0000E+000
 265.50  0.0000E+000
 266.00  0.0000E+000
 266.50  0.0000E+000
 267.00  0.0000E+000
 267.50  0.0000E+000
 268.00  0.0000E+000
 268.50  0.0000E+000
 269.00  0.0000E+000
 269.50  0.0000E+000
 270.00  0.0000E+000
 270.50  0.0000E+000
 271.00  0.0000E+000
 271.50  0.0000E+000
 272.00  0.0000E+000
 272.50  0.0000E+000
 273.00  0.0000E+000
 273.50  0.0000E+000
 274.00  0.0000E+000
 274.50  0.0000E+000
 275.00  0.0000E+000
 275.50  0.0000E+000
 276.00  0.0000E+000
 276.50  0.0000E+000
 277.00  0.0000E+000
 277.50  0.0000E+000
 278.00  0.0000E+000
 278.50  0.0000E+000
 279.00  0.0000E+000
 279.50  0.0000E+000
 280.00  0.0000E+000
 280.50  0.0000E+000
 281.00  0.0000E+000
 281.50  0.0000E+000
 282.00  0.0000E+000
 282.50  0.0000E+000
 283.00  0.0000E+000
 283.50  0.0000E+000
 284.00  0.0000E+000
 284.50  0.0000E+000
 285.00  0.0000E+000
 285.50  0.0000E+000
 286.00  0.0000E+000
 286.50  0.0000E+000
 287.00  0.0000E+000
 287.50  0.0000E+000
 288.00  0.0000E+000
 288.50  0.0000E+000
 289.00  0.0000E+000
 289.50  0.0000E+000
 290.00  0.0000E+000
 290.50  0.0000E+000
 291.00  0.0000E+000
 291.50  0.0000E+000
 292.00  0.0000E+000
 292.50  0.0000E+000
 293.00  0.0000E+000
 293.50  0.0000E+000
 294.00  0.0000E+000
 294.50  0.0000E+000
 295.00  0.0000E+000
 295.50  0.0000E+000
 296.00  0.0000E+000
 296.50  0.0000E+000
 297.00  0.0000E+000
 297.50  0.0000E+000
 298.00  0.0000E+000
 298.50  0.0000E+000
 299.00  0.0000E+000
 299.50  0.0000E+000
 300.00  0.0000E+000
 300.50  0.0000E+000
 301.00  0.0000E+000
 301.50  0.0000E+000
 302.00  0.0000E+000
 302.50  0.0000E+000
 303.00  0.0000E+000
 303.50  0.0000E+000
 304.00  0.0000E+000
 304.50  0.0000E+000
 305.00  0.0000E+000
 305.50  0.0000E+000
 306.00  0.0000E+000
 306.50  0.0000E+000
 307.00  0.0000E+000
 307.50  0.0000E+000
 308.00  0.0000E+000
 308.50  0.0000E+000
 309.00  0.0000E+000
 309.50  0.0000E+000
 310.00  0.0000E+000
 310.50  0.0000E+000
 311.00  0.0000E+000
 311.50  0.0000E+000
 312.00  0.0000E+000
 312.50  0.0000E+000
 313.00  0.0000E+000
 313.50  0.0000E+000
 314.00  0.0000E+000
 314.50  0.0000E+000
 315.00  0.0000E+000
 315.50  0.0000E+000
 316.00  0.0000E+000
 316.50  0.0000E+000
 317.00  0.0000E+000
 317.50  0.0000E+000
 318.00  0.0000E+000
 318.50  0.0000E+000
 319.00  0.0000E+000
 319.50  0.0000E+000
 320.00  0.0000E+000
 320.50  0.0000E+000
 321.00  0.0000E+000
 321.50  0.0000E+000
 322.00  0.0000E+000
 322.50  0.0000E+000
 323.00  0.0000E+000
 323.50  0.0000E+000
 324.00  0.0000E+000
 324.50  0.0000E+000
 325.00  0.0000E+000
 325.50  0.0000E+000
 326.00  0.0000E+000
 326.50  0.0000E+000
 327.00  0.0000E+000
 327.50  0.0000E+000
 328.00  0.0000E+000
 328.50  0.0000E+000
 329.00  0.0000E+000
 329.50  0.0000E+000
 330.00  0.0000E+000
 330.50  0.0000E+000
 331.00  0.0000E+000
 331.50  0.0000E+000
 332.00  0.0000E+000
 332.50  0.0000E+000
 333.00  0.0000E+000
 333.50  0.0000E+000
 334.00  0.0000E+000
 334.50  0.0000E+000
 335.00  0.0000E+000
 335.50  0.0000E+000
 336.00  0.0000E+000
 336.50  0.0000E+000
 337.00  0.0000E+000
 337.50  0.0000E+000
 338.00  0.0000E+000
 338.50  0.0000E+000
 339.00  0.0000E+000
 339.50  0.0000E+000
 340.00  0.0000E+000
 340.50  0.0000E+000
 341.00  0.0000E+000
 341.50  0.0000E+000
 342.00  0.0000E+000
 342.50  0.0000E+000
 343.00  0.0000E+000
 343.50  0.0000E+000
 344.00  0.0000E+000
 344.50  0.0000E+000
 345.00  0.0000E+000
 345.50  0.0000E+000
 346.00  0.0000E+000
 346.50  0.0000E+000
 347.00  0.0000E+000
 347.50  0.0000E+000
 348.00  0.0000E+000
 348.50  0.0000E+000
 349.00  0.0000E+000
 349.50  0.0000E+000
 350.00  0.0000E+000
 350.50  0.0000E+000
 351.00  0.0000E+000
 351.50  0.0000E+000
 352.00  0.0000E+000
 352.50  0.0000E+000
 353.00  0.0000E+000
 353.50  0.0000E+000
 354.00  0.0000E+000
 354.50  0.0000E+000
 355.00  0.0000E+000
 355.50  0.0000E+000
 356.00  0.0000E+000
 356.50  0.0000E+000
 357.00  0.0000E+000
 357.50  0.0000E+000
 358.00  0.0000E+000
 358.50  0.0000E+000
 359.00  0.0000E+000
 359.50  2.6257E-009
 360.00  2.9085E-008
 360.50  4.6944E-008
 361.00  6.4177E-008
 361.50  4.0458E-008
 362.00  1.3784E-008
 362.50  2.3614E-009
 363.00  0.0000E+000
 363.50  0.0000E+000
 364.00  0.0000E+000
 364.50  0.0000E+000
 365.00  0.0000E+000
 365.50  0.0000E+000
 366.00  0.0000E+000
 366.50  0.0000E+000
 367.00  0.0000E+000
 367.50  0.0000E+000
 368.00  0.0000E+000
 368.50  0.0000E+000
 369.00  0.0000E+000
 369.50  0.0000E+000
 370.00  0.0000E+000
 370.50  1.5084E-011
 371.00  2.1056E-008
 371.50  1.0905E-007
 372.00  1.4207E-007
 372.50  1.3131E-007
 373.00  1.0447E-007
 373.50  9.9193E-008
 374.00  1.1215E-007
 374.50  1.0306E-007
 375.00  1.3236E-007
 375.50  1.4519E-007
 376.00  1.3860E-007
 376.50  1.3603E-007
 377.00  8.7130E-008
 377.50  2.8143E-008
 378.00  2.1087E-009
 378.50  0.0000E+000
 379.00  2.3244E-009
 379.50  1.7147E-008
 380.00  7.3646E-009
 380.50  0.0000E+000
 381.00  0.0000E+000
 381.50  0.0000E+000
 382.00  0.0000E+000
 382.50  0.0000E+000
 383.00  0.0000E+000
 383.50  0.0000E+000
 384.00  0.0000E+000
 384.50  0.0000E+000
 385.00  0.0000E+000
 385.50  9.4658E-009
 386.00  5.3708E-008
 386.50  1.2652E-007
 387.00  1.9751E-007
 387.50  1.7625E-007
 388.00  1.5621E-007
 388.50  1.1782E-007
 389.00  5.7114E-008
 389.50  2.2290E-008
 390.00  8.8095E-009
 390.50  0.0000E+000
 391.00  0.0000E+000
 391.50  0.0000E+000
 392.00  0.0000E+000
 392.50  1.4218E-008
 393.00  5.9878E-008
 393.50  1.2286E-007
 394.00  2.4914E-007
 394.50  2.9940E-007
 395.00  2.4440E-007
 395.50  2.5402E-007
 396.00  1.4701E-007
 396.50  1.9359E-008
 397.00  0.0000E+000
 397.50  0.0000E+000
 398.00  4.3517E-008
 398.50  1.7632E-007
 399.00  2.9154E-007
 399.50  3.8816E-007
 400.00  4.0520E-007
 400.50  2.7670E-007
 401.00  1.5052E-007
 401.50  9.8861E-008
 402.00  8.7224E-008
 402.50  1.1374E-007
 403.00  1.9704E-007
 403.50  2.6337E-007
 404.00  3.2825E-007
 404.50  4.0746E-007
 405.00  5.2694E-007
 405.50  5.9163E-007
 406.00  6.2967E-007
 406.50  5.9920E-007
 407.00  5.0826E-007
 407.50  3.7335E-007
 408.00  2.3492E-007
 408.50  8.3147E-008
 409.00  1.6519E-008
 409.50  0.0000E+000
 410.00  0.0000E+000
 410.50  0.0000E+000
 411.00  0.0000E+000
 411.50  0.0000E+000
 412.00  0.0000E+000
 412.50  4.0608E-008
 413.00  1.1319E-007
 413.50  1.9119E-007
 414.00  2.1830E-007
 414.50  2.1688E-007
 415.00  1.5219E-007
 415.50  7.2155E-008
 416.00  1.3450E-008
 416.50  0.0000E+000
 417.00  0.0000E+000
 417.50  0.0000E+000
 418.00  0.0000E+000
 418.50  0.0000E+000
 419.00  0.0000E+000
 419.50  0.0000E+000
 420.00  0.0000E+000
 420.50  0.0000E+000
 421.00  0.0000E+000
 421.50  1.7867E-008
 422.00  1.1934E-007
 422.50  2.3507E-007
 423.00  2.6547E-007
 423.50  2.6425E-007
 424.00  2.4980E-007
 424.50  2.0882E-007
 425.00  1.9505E-007
 425.50  2.5892E-007
 426.00  2.9260E-007
 426.50  3.0075E-007
 427.00  2.7395E-007
 427.50  2.0871E-007
 428.00  6.8449E-008
 428.50  2.7882E-008
 429.00  5.0857E-008
 429.50  7.9012E-008
 430.00  1.2510E-007
 430.50  1.5316E-007
 431.00  1.4746E-007
 431.50  1.3984E-007
 432.00  1.8067E-007
 432.50  2.5374E-007
 433.00  3.1927E-007
 433.50  3.3436E-007
 434.00  2.7905E-007
 434.50  2.0159E-007
 435.00  1.3121E-007
 435.50  1.2027E-007
 436.00  1.5269E-007
 436.50  2.3606E-007
 437.00  3.1238E-007
 437.50  3.3561E-007
 438.00  3.1167E-007
 438.50  3.0116E-007
 439.00  2.4335E-007
 439.50  2.2180E-007
 440.00  2.2598E-007
 440.50  2.5240E-007
 441.00  1.9808E-007
 441.50  2.7198E-007
 442.00  2.8383E-007
 442.50  2.5789E-007
 443.00  2.4167E-007
 443.50  2.4179E-007
 444.00  2.2748E-007
 444.50  2.6449E-007
 445.00  3.7831E-007
 445.50  4.1051E-007
 446.00  4.0184E-007
 446.50  3.4801E-007
 447.00  2.4694E-007
 447.50  1.6119E-007
 448.00  1.2299E-007
 448.50  1.4327E-007
 449.00  2.1976E-007
 449.50  3.1990E-007
 450.00  3.8288E-007
 450.50  3.9518E-007
 451.00  3.6099E-007
 451.50  2.7963E-007
 452.00  1.7083E-007
 452.50  7.6492E-008
 453.00  1.3842E-008
 453.50  0.0000E+000
 454.00  0.0000E+000
 454.50  0.0000E+000
 455.00  0.0000E+000
 455.50  8.4343E-009
 456.00  4.2303E-008
 456.50  4.7772E-008
 457.00  7.5386E-008
 457.50  9.8995E-008
 458.00  9.9174E-008
 458.50  1.2318E-007
 459.00  1.5101E-007
 459.50  1.6756E-007
 460.00  1.9005E-007
 460.50  1.9603E-007
 461.00  1.8346E-007
 461.50  1.7889E-007
 462.00  1.7774E-007
 462.50  2.0660E-007
 463.00  2.6467E-007
 463.50  3.4118E-007
 464.00  4.1407E-007
 464.50  4.6991E-007
 465.00  4.7221E-007
 465.50  4.1950E-007
 466.00  3.4726E-007
 466.50  2.8584E-007
 467.00  2.3601E-007
 467.50  2.1319E-007
 468.00  2.0958E-007
 468.50  2.2012E-007
 469.00  2.0380E-007
 469.50  2.0064E-007
 470.00  2.0576E-007
 470.50  2.4154E-007
 471.00  2.5816E-007
 471.50  2.4940E-007
 472.00  2.3822E-007
 472.50  2.2755E-007
 473.00  2.4406E-007
 473.50  3.2295E-007
 474.00  4.1182E-007
 474.50  5.0148E-007
 475.00  5.4909E-007
 475.50  5.3367E-007
 476.00  5.3145E-007
 476.50  5.4227E-007
 477.00  5.5750E-007
 477.50  5.9386E-007
 478.00  6.4308E-007
 478.50  6.8938E-007
 479.00  6.6550E-007
 479.50  6.8214E-007
 480.00  7.0812E-007
 480.50  7.3609E-007
 481.00  8.0943E-007
 481.50  8.8979E-007
 482.00  9.5864E-007
 482.50  1.0336E-006
 483.00  1.0796E-006
 483.50  1.1337E-006
 484.00  1.2087E-006
 484.50  1.2979E-006
 485.00  1.3872E-006
 485.50  1.4969E-006
 486.00  1.5964E-006
 486.50  1.7061E-006
 487.00  1.8568E-006
 487.50  2.0191E-006
 488.00  2.2090E-006
 488.50  2.4709E-006
 489.00  2.7105E-006
 489.50  3.0050E-006
 490.00  3.3061E-006
 490.50  3.5742E-006
 491.00  3.8317E-006
 491.50  4.0893E-006
 492.00  4.3406E-006
 492.50  4.6176E-006
 493.00  4.9417E-006
 493.50  5.3079E-006
 494.00  5.6716E-006
 494.50  6.0619E-006
 495.00  6.4881E-006
 495.50  6.9696E-006
 496.00  7.5159E-006
 496.50  8.1407E-006
 497.00  8.8255E-006
 497.50  9.5624E-006
 498.00  1.0336E-005
 498.50  1.1157E-005
 499.00  1.2093E-005
 499.50  1.3091E-005
 500.00  1.4213E-005
 500.50  1.5435E-005
 501.00  1.6740E-005
 501.50  1.8143E-005
 502.00  1.9623E-005
 502.50  2.1156E-005
 503.00  2.2776E-005
 503.50  2.4522E-005
 504.00  2.6423E-005
 504.50  2.8481E-005
 505.00  3.0675E-005
 505.50  3.2982E-005
 506.00  3.5376E-005
 506.50  3.7872E-005
 507.00  4.0522E-005
 507.50  4.3359E-005
 508.00  4.6390E-005
 508.50  4.9581E-005
 509.00  5.2887E-005
 509.50  5.6277E-005
 510.00  5.9684E-005
 510.50  6.3105E-005
 511.00  6.6595E-005
 511.50  7.0169E-005
 512.00  7.3793E-005
 512.50  7.7466E-005
 513.00  8.1172E-005
 513.50  8.4857E-005
 514.00  8.8449E-005
 514.50  9.1974E-005
 515.00  9.5433E-005
 515.50  9.8769E-005
 516.00  1.0199E-004
 516.50  1.0510E-004
 517.00  1.0806E-004
 517.50  1.1081E-004
 518.00  1.1332E-004
 518.50  1.1557E-004
 519.00  1.1749E-004
 519.50  1.1909E-004
 520.00  1.2037E-004
 520.50  1.2130E-004
 521.00  1.2191E-004
 521.50  1.2225E-004
 522.00  1.2230E-004
 522.50  1.2210E-004
 523.00  1.2169E-004
 523.50  1.2109E-004
 524.00  1.2030E-004
 524.50  1.1930E-004
 525.00  1.1805E-004
 525.50  1.1648E-004
 526.00  1.1455E-004
 526.50  1.1242E-004
 527.00  1.1011E-004
 527.50  1.0767E-004
 528.00  1.0519E-004
 528.50  1.0273E-004
 529.00  1.0028E-004
 529.50  9.7840E-005
 530.00  9.5512E-005
 530.50  9.3216E-005
 531.00  9.0905E-005
 531.50  8.8580E-005
 532.00  8.6198E-005
 532.50  8.3747E-005
 533.00  8.1296E-005
 533.50  7.8900E-005
 534.00  7.6558E-005
 534.50  7.4306E-005
 535.00  7.2188E-005
 535.50  7.0129E-005
 536.00  6.8179E-005
 536.50  6.6282E-005
 537.00  6.4445E-005
 537.50  6.2637E-005
 538.00  6.0839E-005
 538.50  5.9076E-005
 539.00  5.7413E-005
 539.50  5.5855E-005
 540.00  5.4397E-005
 540.50  5.3069E-005
 541.00  5.1775E-005
 541.50  5.0504E-005
 542.00  4.9150E-005
 542.50  4.7753E-005
 543.00  4.6324E-005
 543.50  4.4899E-005
 544.00  4.3454E-005
 544.50  4.2042E-005
 545.00  4.0670E-005
 545.50  3.9308E-005
 546.00  3.8018E-005
 546.50  3.6784E-005
 547.00  3.5601E-005
 547.50  3.4477E-005
 548.00  3.3326E-005
 548.50  3.2173E-005
 549.00  3.0998E-005
 549.50  2.9804E-005
 550.00  2.8608E-005
 550.50  2.7422E-005
 551.00  2.6209E-005
 551.50  2.4997E-005
 552.00  2.3906E-005
 552.50  2.2920E-005
 553.00  2.2082E-005
 553.50  2.1296E-005
 554.00  2.0570E-005
 554.50  1.9858E-005
 555.00  1.9133E-005
 555.50  1.8486E-005
 556.00  1.7908E-005
 556.50  1.7343E-005
 557.00  1.6816E-005
 557.50  1.6260E-005
 558.00  1.5772E-005
 558.50  1.5253E-005
 559.00  1.4709E-005
 559.50  1.4141E-005
 560.00  1.3593E-005
 560.50  1.3038E-005
 561.00  1.2554E-005
 561.50  1.2163E-005
 562.00  1.1850E-005
 562.50  1.1504E-005
 563.00  1.1142E-005
 563.50  1.0742E-005
 564.00  1.0317E-005
 564.50  9.8409E-006
 565.00  9.4845E-006
 565.50  9.1756E-006
 566.00  8.8952E-006
 566.50  8.6685E-006
 567.00  8.4358E-006
 567.50  8.1552E-006
 568.00  7.8614E-006
 568.50  7.5426E-006
 569.00  7.1316E-006
 569.50  6.7960E-006
 570.00  6.4888E-006
 570.50  6.2134E-006
 571.00  6.0453E-006
 571.50  5.9516E-006
 572.00  5.8353E-006
 572.50  5.6675E-006
 573.00  5.4606E-006
 573.50  5.2194E-006
 574.00  4.9753E-006
 574.50  4.8703E-006
 575.00  4.7967E-006
 575.50  4.7306E-006
 576.00  4.6277E-006
 576.50  4.5063E-006
 577.00  4.4062E-006
 577.50  4.3457E-006
 578.00  4.2790E-006
 578.50  4.2209E-006
 579.00  4.0855E-006
 579.50  3.8427E-006
 580.00  3.5861E-006
 580.50  3.3842E-006
 581.00  3.3571E-006
 581.50  3.3020E-006
 582.00  3.2692E-006
 582.50  3.2212E-006
 583.00  3.1653E-006
 583.50  3.1401E-006
 584.00  3.1594E-006
 584.50  3.1252E-006
 585.00  3.0143E-006
 585.50  2.8351E-006
 586.00  2.5441E-006
 586.50  2.3696E-006
 587.00  2.2742E-006
 587.50  2.2033E-006
 588.00  2.0691E-006
 588.50  1.9527E-006
 589.00  1.8407E-006
 589.50  1.7524E-006
 590.00  1.6725E-006
 590.50  1.6399E-006
 591.00  1.6527E-006
 591.50  1.6106E-006
 592.00  1.5621E-006
 592.50  1.5599E-006
 593.00  1.4509E-006
 593.50  1.3832E-006
 594.00  1.3352E-006
 594.50  1.3667E-006
 595.00  1.4102E-006
 595.50  1.5074E-006
 596.00  1.5832E-006
 596.50  1.6369E-006
 597.00  1.7141E-006
 597.50  1.8022E-006
 598.00  1.8529E-006
 598.50  1.9318E-006
 599.00  1.8565E-006
 599.50  1.7624E-006
 600.00  1.6431E-006
 600.50  1.5561E-006
 601.00  1.5487E-006
 601.50  1.4544E-006
 602.00  1.2899E-006
 602.50  1.1546E-006
 603.00  1.0397E-006
 603.50  1.0287E-006
 604.00  1.0874E-006
 604.50  1.0979E-006
 605.00  9.4732E-007
 605.50  7.1577E-007
 606.00  5.6063E-007
 606.50  5.7730E-007
 607.00  6.9675E-007
 607.50  8.3135E-007
 608.00  9.1201E-007
 608.50  9.6675E-007
 609.00  1.0081E-006
 609.50  1.0198E-006
 610.00  9.5759E-007
 610.50  8.8801E-007
 611.00  7.9482E-007
 611.50  6.1000E-007
 612.00  3.4266E-007
 612.50  2.4998E-007
 613.00  1.3311E-007
 613.50  1.4799E-007
 614.00  2.1119E-007
 614.50  2.1765E-007
 615.00  1.7344E-007
 615.50  1.0019E-007
 616.00  6.5650E-008
 616.50  1.4405E-007
 617.00  3.0732E-007
 617.50  4.2414E-007
 618.00  5.3036E-007
 618.50  4.9216E-007
 619.00  6.1644E-007
 619.50  8.2776E-007
 620.00  1.0236E-006
 620.50  1.2937E-006
 621.00  1.5636E-006
 621.50  1.7002E-006
 622.00  1.7634E-006
 622.50  1.7206E-006
 623.00  1.5897E-006
 623.50  1.4606E-006
 624.00  1.2557E-006
 624.50  1.0479E-006
 625.00  8.3674E-007
 625.50  6.2083E-007
 626.00  5.3240E-007
 626.50  5.9088E-007
 627.00  7.4245E-007
 627.50  9.3635E-007
 628.00  1.1219E-006
 628.50  1.2971E-006
 629.00  1.4319E-006
 629.50  1.5594E-006
 630.00  1.6551E-006
 630.50  1.6283E-006
 631.00  1.5260E-006
 631.50  1.3699E-006
 632.00  1.1862E-006
 632.50  9.9794E-007
 633.00  8.6079E-007
 633.50  7.6109E-007
 634.00  6.4786E-007
 634.50  6.4080E-007
 635.00  8.5924E-007
 635.50  9.4249E-007
 636.00  1.0756E-006
 636.50  1.2405E-006
 637.00  1.2793E-006
 637.50  9.9307E-007
 638.00  8.8115E-007
 638.50  7.4804E-007
 639.00  6.4331E-007
 639.50  5.5324E-007
 640.00  4.9483E-007
 640.50  4.9473E-007
 641.00  3.9302E-007
 641.50  2.1393E-007
 642.00  2.4812E-007
 642.50  3.8852E-007
 643.00  4.5398E-007
 643.50  9.0191E-007
 644.00  9.9464E-007
 644.50  9.3638E-007
 645.00  6.5856E-007
 645.50  3.2613E-007
 646.00  0.0000E+000
 646.50  0.0000E+000
 647.00  3.9217E-008
 647.50  2.4185E-007
 648.00  6.0139E-007
 648.50  8.3378E-007
 649.00  9.4027E-007
 649.50  1.0377E-006
 650.00  1.0793E-006
 650.50  9.0249E-007
 651.00  8.5731E-007
 651.50  7.8940E-007
 652.00  6.8794E-007
 652.50  5.9714E-007
 653.00  6.1916E-007
 653.50  6.3564E-007
 654.00  5.5977E-007
 654.50  4.4760E-007
 655.00  3.6315E-007
 655.50  3.1643E-007
 656.00  3.5561E-007
 656.50  5.3815E-007
 657.00  5.9999E-007
 657.50  7.3401E-007
 658.00  7.4905E-007
 658.50  7.0759E-007
 659.00  6.2390E-007
 659.50  5.5191E-007
 660.00  2.5950E-007
 660.50  1.3400E-007
 661.00  2.4318E-007
 661.50  3.2433E-007
 662.00  3.6002E-007
 662.50  4.9719E-007
 663.00  5.0851E-007
 663.50  2.4875E-007
 664.00  2.5504E-007
 664.50  5.1738E-007
 665.00  5.5127E-007
 665.50  7.1302E-007
 666.00  8.5578E-007
 666.50  8.8563E-007
 667.00  9.2539E-007
 667.50  1.0007E-006
 668.00  1.0636E-006
 668.50  1.0980E-006
 669.00  1.2522E-006
 669.50  1.4501E-006
 670.00  2.0235E-006
 670.50  2.6899E-006
 671.00  2.7822E-006
 671.50  2.7859E-006
 672.00  2.5307E-006
 672.50  1.9345E-006
 673.00  1.3677E-006
 673.50  1.0844E-006
 674.00  6.8404E-007
 674.50  2.9662E-007
 675.00  3.7740E-008
 675.50  0.0000E+000
 676.00  0.0000E+000
 676.50  0.0000E+000
 677.00  0.0000E+000
 677.50  0.0000E+000
 678.00  0.0000E+000
 678.50  0.0000E+000
 679.00  0.0000E+000
 679.50  0.0000E+000
 680.00  0.0000E+000
 680.50  0.0000E+000
 681.00  0.0000E+000
 681.50  0.0000E+000
 682.00  0.0000E+000
 682.50  1.0135E-007
 683.00  3.8240E-007
 683.50  5.2320E-007
 684.00  4.1733E-007
 684.50  1.9609E-007
 685.00  2.6916E-009
 685.50  0.0000E+000
 686.00  0.0000E+000
 686.50  0.0000E+000
 687.00  0.0000E+000
 687.50  0.0000E+000
 688.00  1.2062E-007
 688.50  5.1851E-007
 689.00  9.0672E-007
 689.50  1.0890E-006
 690.00  1.0497E-006
 690.50  8.1361E-007
 691.00  4.3308E-007
 691.50  1.8728E-007
 692.00  1.2816E-007
 692.50  9.0214E-008
 693.00  0.0000E+000
 693.50  4.6801E-008
 694.00  2.9899E-007
 694.50  2.2557E-007
 695.00  4.6926E-007
 695.50  8.0081E-007
 696.00  7.8581E-007
 696.50  7.1976E-007
 697.00  5.0053E-007
 697.50  1.7288E-007
 698.00  1.7164E-007
 698.50  2.6558E-007
 699.00  4.6619E-007
 699.50  9.6723E-007
 700.00  1.1433E-006
 700.50  9.8545E-007
 701.00  7.3547E-007
 701.50  3.9209E-007
 702.00  1.8474E-007
 702.50  1.3007E-007
 703.00  2.0333E-007
 703.50  1.7787E-007
 704.00  1.6007E-007
 704.50  1.5415E-007
 705.00  5.6281E-008
 705.50  0.0000E+000
 706.00  0.0000E+000
 706.50  0.0000E+000
 707.00  0.0000E+000
 707.50  0.0000E+000
 708.00  0.0000E+000
 708.50  0.0000E+000
 709.00  0.0000E+000
 709.50  0.0000E+000
 710.00  0.0000E+000
 710.50  0.0000E+000
 711.00  0.0000E+000
 711.50  0.0000E+000
 712.00  0.0000E+000
 712.50  0.0000E+000
 713.00  0.0000E+000
 713.50  0.0000E+000
 714.00  0.0000E+000
 714.50  0.0000E+000
 715.00  0.0000E+000
 715.50  5.2275E-009
 716.00  1.4664E-007
 716.50  2.1452E-007
 717.00  1.6818E-007
 717.50  0.0000E+000
 718.00  0.0000E+000
 718.50  0.0000E+000
 719.00  0.0000E+000
 719.50  0.0000E+000
 720.00  0.0000E+000
 720.50  0.0000E+000
 721.00  0.0000E+000
 721.50  0.0000E+000
 722.00  0.0000E+000
 722.50  0.0000E+000
 723.00  0.0000E+000
 723.50  0.0000E+000
 724.00  0.0000E+000
 724.50  0.0000E+000
 725.00  0.0000E+000
 725.50  0.0000E+000
 726.00  0.0000E+000
 726.50  0.0000E+000
 727.00  0.0000E+000
 727.50  0.0000E+000
 728.00  0.0000E+000
 728.50  0.0000E+000
 729.00  0.0000E+000
 729.50  0.0000E+000
 730.00  0.0000E+000
 730.50  0.0000E+000
 731.00  0.0000E+000
 731.50  0.0000E+000
 732.00  0.0000E+000
 732.50  0.0000E+000
 733.00  0.0000E+000
 733.50  0.0000E+000
 734.00  0.0000E+000
 734.50  0.0000E+000
 735.00  0.0000E+000
 735.50  0.0000E+000
 736.00  0.0000E+000
 736.50  2.4040E-007
 737.00  6.1003E-007
 737.50  1.0616E-006
 738.00  1.6690E-006
 738.50  2.5942E-006
 739.00  2.7999E-006
 739.50  2.8815E-006
 740.00  2.6327E-006
 740.50  2.0983E-006
 741.00  8.3829E-007
 741.50  3.0566E-007
 742.00  0.0000E+000
 742.50  0.0000E+000
 743.00  1.7587E-007
 743.50  8.1572E-007
 744.00  1.6448E-006
 744.50  2.1659E-006
 745.00  2.4529E-006
 745.50  2.4406E-006
 746.00  2.3105E-006
 746.50  2.0537E-006
 747.00  1.8395E-006
 747.50  1.2781E-006
 748.00  7.1108E-007
 748.50  1.8600E-007
 749.00  0.0000E+000
 749.50  0.0000E+000
 750.00  0.0000E+000
 750.50  0.0000E+000
 751.00  0.0000E+000
 751.50  0.0000E+000
 752.00  0.0000E+000
 752.50  0.0000E+000
 753.00  8.8655E-008
 753.50  7.1882E-007
 754.00  1.3558E-006
 754.50  1.9007E-006
 755.00  2.5746E-006
 755.50  2.9058E-006
 756.00  2.8985E-006
 756.50  2.5917E-006
 757.00  2.3778E-006
 757.50  2.1661E-006
 758.00  1.9035E-006
 758.50  1.9318E-006
 759.00  2.2163E-006
 759.50  2.4286E-006
 760.00  2.3068E-006
 760.50  2.1492E-006
 761.00  1.9945E-006
 761.50  1.7435E-006
 762.00  1.7721E-006
 762.50  1.9394E-006
 763.00  2.2867E-006
 763.50  2.6165E-006
 764.00  3.5634E-006
 764.50  3.3429E-006
 765.00  3.0845E-006
 765.50  2.4639E-006
 766.00  1.7810E-006
 766.50  8.0132E-007
 767.00  8.0694E-007
 767.50  4.8773E-007
 768.00  3.5557E-007
 768.50  2.0406E-007
 769.00  7.9600E-008
 769.50  2.8142E-007
 770.00  3.6836E-007
 770.50  9.1359E-008
 771.00  0.0000E+000
 771.50  0.0000E+000
 772.00  0.0000E+000
 772.50  0.0000E+000
 773.00  0.0000E+000
 773.50  0.0000E+000
 774.00  0.0000E+000
 774.50  0.0000E+000
 775.00  0.0000E+000
 775.50  0.0000E+000
 776.00  0.0000E+000
 776.50  0.0000E+000
 777.00  0.0000E+000
 777.50  0.0000E+000
 778.00  0.0000E+000
 778.50  0.0000E+000
 779.00  0.0000E+000
 779.50  0.0000E+000
 780.00  0.0000E+000
 780.50  0.0000E+000
 781.00  0.0000E+000
 781.50  0.0000E+000
 782.00  0.0000E+000
 782.50  0.0000E+000
 783.00  0.0000E+000
 783.50  0.0000E+000
 784.00  0.0000E+000
 784.50  0.0000E+000
 785.00  0.0000E+000
 785.50  0.0000E+000
 786.00  1.7951E-007
 786.50  6.6111E-007
 787.00  9.1767E-007
 787.50  1.0272E-006
 788.00  1.0612E-006
 788.50  8.2770E-007
 789.00  7.4059E-007
 789.50  5.5767E-007
 790.00  4.8486E-007
 790.50  6.2166E-007
 791.00  7.7377E-007
 791.50  4.9618E-007
 792.00  4.3063E-007
 792.50  3.1458E-007
 793.00  2.1241E-007
 793.50  0.0000E+000
 794.00  0.0000E+000
 794.50  0.0000E+000
 795.00  0.0000E+000
 795.50  0.0000E+000
 796.00  0.0000E+000
 796.50  0.0000E+000
 797.00  0.0000E+000
 797.50  0.0000E+000
 798.00  0.0000E+000
 798.50  0.0000E+000
 799.00  2.1459E-007
 799.50  4.6289E-007
 800.00  7.0436E-007
 800.50  6.7824E-007
 801.00  8.2429E-007
 801.50  1.0949E-006
 802.00  1.5752E-006
 802.50  1.8029E-006
 803.00  1.8068E-006
 803.50  1.3905E-006
 804.00  9.3066E-007
 804.50  4.9835E-007
 805.00  1.8632E-007
 805.50  0.0000E+000
 806.00  0.0000E+000
 806.50  0.0000E+000
 807.00  0.0000E+000
 807.50  0.0000E+000
 808.00  0.0000E+000
 808.50  0.0000E+000
 809.00  0.0000E+000
 809.50  0.0000E+000
 810.00  0.0000E+000
 810.50  0.0000E+000
 811.00  0.0000E+000
 811.50  0.0000E+000
 812.00  0.0000E+000
 812.50  0.0000E+000
 813.00  0.0000E+000
 813.50  0.0000E+000
 814.00  0.0000E+000
 814.50  0.0000E+000
 815.00  0.0000E+000
 815.50  0.0000E+000
 816.00  0.0000E+000
 816.50  0.0000E+000
 817.00  0.0000E+000
 817.50  0.0000E+000
 818.00  0.0000E+000
 818.50  0.0000E+000
 819.00  0.0000E+000
 819.50  0.0000E+000
 820.00  0.0000E+000
 820.50  0.0000E+000
 821.00  0.0000E+000
 821.50  0.0000E+000
 822.00  0.0000E+000
 822.50  0.0000E+000
 823.00  4.4845E-008
 823.50  5.5257E-007
 824.00  1.7294E-006
 824.50  2.7683E-006
 825.00  3.8677E-006
 825.50  4.3766E-006
 826.00  4.3742E-006
 826.50  4.3255E-006
 827.00  3.9087E-006
 827.50  2.9452E-006
 828.00  2.0933E-006
 828.50  1.3527E-006
 829.00  3.2332E-007
 829.50  0.0000E+000
 830.00  0.0000E+000
 830.50  0.0000E+000
 831.00  0.0000E+000
 831.50  0.0000E+000
 832.00  0.0000E+000
 832.50  0.0000E+000
 833.00  0.0000E+000
 833.50  0.0000E+000
 834.00  0.0000E+000
 834.50  0.0000E+000
 835.00  0.0000E+000
 835.50  0.0000E+000
 836.00  0.0000E+000
 836.50  0.0000E+000
 837.00  0.0000E+000
 837.50  0.0000E+000
 838.00  0.0000E+000
 838.50  0.0000E+000
 839.00  0.0000E+000
 839.50  0.0000E+000
 840.00  0.0000E+000
 840.50  0.0000E+000
 841.00  0.0000E+000
 841.50  0.0000E+000
 842.00  0.0000E+000
 842.50  0.0000E+000
 843.00  0.0000E+000
 843.50  0.0000E+000
 844.00  0.0000E+000
 844.50  0.0000E+000
 845.00  0.0000E+000
 845.50  0.0000E+000
 846.00  0.0000E+000
 846.50  0.0000E+000
 847.00  4.2116E-008
 847.50  1.2819E-007
 848.00  8.0351E-008
 848.50  0.0000E+000
 849.00  0.0000E+000
 849.50  0.0000E+000
 850.00  0.0000E+000
 850.50  0.0000E+000
 851.00  0.0000E+000
 851.50  0.0000E+000
 852.00  0.0000E+000
 852.50  0.0000E+000
 853.00  0.0000E+000
 853.50  0.0000E+000
 854.00  1.2173E-007
 854.50  2.8892E-007
 855.00  8.2740E-007
 855.50  1.3969E-006
 856.00  2.1139E-006
 856.50  2.6925E-006
 857.00  3.1311E-006
 857.50  3.3272E-006
 858.00  3.3007E-006
 858.50  2.5609E-006
 859.00  1.3322E-006
 859.50  5.5239E-007
 860.00  2.2305E-007
 860.50  2.3666E-007
 861.00  3.5531E-007
 861.50  3.0818E-007
 862.00  1.0305E-007
 862.50  1.1353E-008
 863.00  0.0000E+000
 863.50  0.0000E+000
 864.00  0.0000E+000
 864.50  0.0000E+000
 865.00  1.0852E-006
 865.50  7.8423E-007
 866.00  2.2914E-006
 866.50  2.9325E-006
 867.00  2.7660E-006
 867.50  2.4645E-006
 868.00  2.4949E-006
 868.50  1.3500E-006
 869.00  3.4086E-007
 869.50  0.0000E+000
 870.00  0.0000E+000
 870.50  0.0000E+000
 871.00  7.7053E-007
 871.50  2.6289E-006
 872.00  3.8228E-006
 872.50  3.8499E-006
 873.00  3.9098E-006
 873.50  1.4846E-006
 874.00  6.1649E-008
 874.50  0.0000E+000
 875.00  0.0000E+000
 875.50  0.0000E+000
 876.00  0.0000E+000
 876.50  0.0000E+000
 877.00  0.0000E+000
 877.50  0.0000E+000
 878.00  0.0000E+000
 878.50  0.0000E+000
 879.00  0.0000E+000
 879.50  0.0000E+000
 880.00  0.0000E+000
 880.50  0.0000E+000
 881.00  0.0000E+000
 881.50  0.0000E+000
 882.00  6.7991E-008
 882.50  7.0489E-007
 883.00  8.3222E-007
 883.50  0.0000E+000
 884.00  0.0000E+000
 884.50  0.0000E+000
 885.00  0.0000E+000
 885.50  0.0000E+000
 886.00  0.0000E+000
 886.50  0.0000E+000
 887.00  0.0000E+000
 887.50  0.0000E+000
 888.00  0.0000E+000
 888.50  0.0000E+000
 889.00  0.0000E+000
 889.50  0.0000E+000
 890.00  0.0000E+000
 890.50  0.0000E+000
 891.00  3.0016E-008
 891.50  5.3832E-007
 892.00  1.5898E-006
 892.50  2.6309E-006
 893.00  3.0166E-006
 893.50  2.3645E-006
 894.00  2.6998E-006
 894.50  3.0962E-006
 895.00  3.0829E-006
 895.50  3.2711E-006
 896.00  3.5973E-006
 896.50  3.1647E-006
 897.00  2.2753E-006
 897.50  1.2847E-006
 898.00  5.3073E-007
 898.50  5.8264E-007
 899.00  2.3452E-007
 899.50  0.0000E+000
 900.00  0.0000E+000
 900.50  0.0000E+000
 901.00  0.0000E+000
 901.50  0.0000E+000
 902.00  0.0000E+000
 902.50  0.0000E+000
 903.00  0.0000E+000
 903.50  0.0000E+000
 904.00  0.0000E+000
 904.50  0.0000E+000
 905.00  0.0000E+000
 905.50  0.0000E+000
 906.00  0.0000E+000
 906.50  0.0000E+000
 907.00  0.0000E+000
 907.50  0.0000E+000
 908.00  0.0000E+000
 908.50  0.0000E+000
 909.00  3.9321E-007
 909.50  1.2116E-006
 910.00  1.6610E-006
 910.50  1.3270E-006
 911.00  4.0177E-007
 911.50  0.0000E+000
 912.00  0.0000E+000
 912.50  0.0000E+000
 913.00  0.0000E+000
 913.50  4.1819E-007
 914.00  8.7680E-007
 914.50  1.1127E-006
 915.00  4.3161E-007
 915.50  3.3494E-008
 916.00  0.0000E+000
 916.50  0.0000E+000
 917.00  0.0000E+000
 917.50  0.0000E+000
 918.00  0.0000E+000
 918.50  0.0000E+000
 919.00  0.0000E+000
 919.50  0.0000E+000
 920.00  0.0000E+000
 920.50  0.0000E+000
 921.00  0.0000E+000
 921.50  0.0000E+000
 922.00  1.4252E-007
 922.50  6.0106E-007
 923.00  1.1178E-006
 923.50  1.4781E-006
 924.00  1.1993E-006
 924.50  3.8985E-007
 925.00  0.0000E+000
 925.50  0.0000E+000
 926.00  0.0000E+000
 926.50  0.0000E+000
 927.00  4.0422E-007
 927.50  1.0417E-006
 928.00  2.0039E-006
 928.50  3.0261E-006
 929.00  3.4493E-006
 929.50  4.7197E-006
 930.00  7.1014E-006
 930.50  8.7446E-006
 931.00  8.1187E-006
 931.50  7.3398E-006
 932.00  5.3322E-006
 932.50  3.9877E-006
 933.00  1.7999E-006
 933.50  9.4312E-007
 934.00  5.7918E-007
 934.50  1.6830E-007
 935.00  0.0000E+000
 935.50  0.0000E+000
 936.00  0.0000E+000
 936.50  0.0000E+000
 937.00  1.0817E-006
 937.50  5.0869E-006
 938.00  9.4192E-006
 938.50  1.1198E-005
 939.00  1.1676E-005
 939.50  1.1948E-005
 940.00  1.0169E-005
 940.50  6.6435E-006
 941.00  4.5245E-006
 941.50  2.9472E-006
 942.00  7.4529E-007
 942.50  3.8704E-008
 943.00  6.9564E-007
 943.50  8.3576E-007
 944.00  1.5756E-007
 944.50  0.0000E+000
 945.00  1.0401E-007
 945.50  1.1907E-008
 946.00  0.0000E+000
 946.50  0.0000E+000
 947.00  0.0000E+000
 947.50  0.0000E+000
 948.00  0.0000E+000
 948.50  0.0000E+000
 949.00  0.0000E+000
 949.50  0.0000E+000
 950.00  0.0000E+000
 950.50  0.0000E+000
 951.00  0.0000E+000
 951.50  0.0000E+000
 952.00  0.0000E+000
 952.50  0.0000E+000
 953.00  0.0000E+000
 953.50  0.0000E+000
 954.00  0.0000E+000
 954.50  0.0000E+000
 955.00  0.0000E+000
 955.50  0.0000E+000
 956.00  0.0000E+000
 956.50  0.0000E+000
 957.00  0.0000E+000
 957.50  0.0000E+000
 958.00  0.0000E+000
 958.50  0.0000E+000
 959.00  0.0000E+000
 959.50  1.1751E-006
 960.00  2.1656E-006
 960.50  4.7927E-006
 961.00  4.4352E-006
 961.50  7.3652E-006
 962.00  1.0001E-005
 962.50  1.3191E-005
 963.00  1.7488E-005
 963.50  2.3347E-005
 964.00  2.4755E-005
 964.50  2.8228E-005
 965.00  2.9587E-005
 965.50  3.0502E-005
 966.00  3.1898E-005
 966.50  3.2253E-005
 967.00  2.9946E-005
 967.50  2.4859E-005
 968.00  1.8886E-005
 968.50  8.5902E-006
 969.00  2.7928E-006
 969.50  0.0000E+000
 970.00  0.0000E+000
 970.50  0.0000E+000
 971.00  0.0000E+000
 971.50  0.0000E+000
 972.00  0.0000E+000
 972.50  0.0000E+000
 973.00  0.0000E+000
 973.50  0.0000E+000
 974.00  0.0000E+000
 974.50  0.0000E+000
 975.00  0.0000E+000
 975.50  0.0000E+000
 976.00  0.0000E+000
 976.50  0.0000E+000
 977.00  0.0000E+000
 977.50  0.0000E+000
 978.00  0.0000E+000
 978.50  0.0000E+000
 979.00  0.0000E+000
 979.50  0.0000E+000
 980.00  0.0000E+000
 980.50  0.0000E+000
 981.00  0.0000E+000
 981.50  0.0000E+000
 982.00  0.0000E+000
 982.50  0.0000E+000
 983.00  0.0000E+000
 983.50  0.0000E+000
 984.00  0.0000E+000
 984.50  0.0000E+000
 985.00  0.0000E+000
 985.50  0.0000E+000
 986.00  1.2775E-006
 986.50  6.7163E-006
 987.00  1.0943E-005
 987.50  1.5617E-005
 988.00  2.0215E-005
 988.50  2.2695E-005
 989.00  2.5269E-005
 989.50  2.9870E-005
 990.00  3.2215E-005
 990.50  3.3540E-005
 991.00  3.2906E-005
 991.50  3.1890E-005
 992.00  3.0829E-005
 992.50  3.0555E-005
 993.00  3.0698E-005
 993.50  2.9110E-005
 994.00  2.9977E-005
 994.50  3.8844E-005
 995.00  3.8041E-005
 995.50  3.3639E-005
 996.00  3.6400E-005
 996.50  3.9526E-005
 997.00  3.1910E-005
 997.50  3.4729E-005
 998.00  3.9383E-005
 998.50  3.7199E-005
 999.00  2.9281E-005
 999.50  2.7247E-005
1000.00  2.3541E-005
1000.50  1.2060E-006
1001.00  0.0000E+000
1001.50  0.0000E+000
1002.00  0.0000E+000
1002.50  0.0000E+000
1003.00  0.0000E+000
1003.50  0.0000E+000
1004.00  0.0000E+000
1004.50  0.0000E+000
1005.00  0.0000E+000
1005.50  0.0000E+000
1006.00  0.0000E+000
1006.50  0.0000E+000
1007.00  0.0000E+000
1007.50  0.0000E+000
1008.00  0.0000E+000
1008.50  0.0000E+000
1009.00  0.0000E+000
1009.50  0.0000E+000
1010.00  0.0000E+000
1010.50  0.0000E+000
1011.00  0.0000E+000
1011.50  0.0000E+000
1012.00  0.0000E+000
1012.50  0.0000E+000
1013.00  0.0000E+000
1013.50  0.0000E+000
1014.00  0.0000E+000
1014.50  0.0000E+000
1015.00  0.0000E+000
1015.50  0.0000E+000
1016.00  0.0000E+000
1016.50  0.0000E+000
1017.00  0.0000E+000
1017.50  0.0000E+000
1018.00  0.0000E+000
1018.50  0.0000E+000
1019.00  0.0000E+000
1019.50  0.0000E+000
1020.00  0.0000E+000
1020.50  0.0000E+000
1021.00  0.0000E+000
1021.50  0.0000E+000
1022.00  0.0000E+000
1022.50  0.0000E+000
1023.00  0.0000E+000
1023.50  0.0000E+000
1024.00  0.0000E+000
1024.50  0.0000E+000
1025.00  0.0000E+000
1025.50  0.0000E+000
1026.00  0.0000E+000
1026.50  0.0000E+000
1027.00  0.0000E+000
1027.50  0.0000E+000
1028.00  0.0000E+000
1028.50  0.0000E+000
1029.00  0.0000E+000
1029.50  0.0000E+000
1030.00  0.0000E+000
1030.50  0.0000E+000
1031.00  0.0000E+000
1031.50  0.0000E+000
1032.00  0.0000E+000
1032.50  0.0000E+000
1033.00  0.0000E+000
1033.50  0.0000E+000
1034.00  0.0000E+000
1034.50  0.0000E+000
1035.00  0.0000E+000
1035.50  0.0000E+000
1036.00  0.0000E+000
1036.50  0.0000E+000
1037.00  0.0000E+000
1037.50  0.0000E+000
1038.00  0.0000E+000
1038.50  0.0000E+000
1039.00  0.0000E+000
1039.50  0.0000E+000
1040.00  0.0000E+000
1040.50  0.0000E+000
1041.00  0.0000E+000
1041.50  0.0000E+000
1042.00  0.0000E+000
1042.50  0.0000E+000
1043.00  0.0000E+000
1043.50  0.0000E+000
1044.00  0.0000E+000
1044.50  0.0000E+000
1045.00  0.0000E+000
1045.50  0.0000E+000
1046.00  0.0000E+000
1046.50  0.0000E+000
1047.00  0.0000E+000
1047.50  0.0000E+000
1048.00  0.0000E+000
1048.50  0.0000E+000
1049.00  0.0000E+000
1049.50  0.0000E+000
1050.00  0.0000E+000
1050.50  0.0000E+000
1051.00  0.0000E+000
1051.50  0.0000E+000
1052.00  0.0000E+000
1052.50  0.0000E+000
1053.00  0.0000E+000
1053.50  0.0000E+000
1054.00  0.0000E+000
1054.50  0.0000E+000
1055.00  0.0000E+000
1055.50  0.0000E+000
1056.00  0.0000E+000
1056.50  0.0000E+000
1057.00  0.0000E+000
1057.50  0.0000E+000
1058.00  0.0000E+000
1058.50  0.0000E+000
1059.00  0.0000E+000
1059.50  0.0000E+000
1060.00  0.0000E+000
1060.50  0.0000E+000
1061.00  0.0000E+000
1061.50  0.0000E+000
1062.00  0.0000E+000
1062.50  0.0000E+000
1063.00  0.0000E+000
1063.50  0.0000E+000
1064.00  0.0000E+000
1064.50  0.0000E+000
1065.00  0.0000E+000
1065.50  0.0000E+000
1066.00  0.0000E+000
1066.50  0.0000E+000
1067.00  0.0000E+000
1067.50  0.0000E+000
1068.00  0.0000E+000
1068.50  0.0000E+000
1069.00  0.0000E+000
1069.50  0.0000E+000
1070.00  0.0000E+000
1070.50  0.0000E+000
1071.00  0.0000E+000
1071.50  0.0000E+000
1072.00  0.0000E+000
1072.50  0.0000E+000
1073.00  0.0000E+000
1073.50  0.0000E+000
1074.00  0.0000E+000
1074.50  0.0000E+000
1075.00  0.0000E+000
1075.50  0.0000E+000
1076.00  0.0000E+000
1076.50  0.0000E+000
1077.00  0.0000E+000
1077.50  0.0000E+000
1078.00  0.0000E+000
1078.50  0.0000E+000
1079.00  0.0000E+000
1079.50  0.0000E+000
1080.00  0.0000E+000
1080.50  0.0000E+000
1081.00  0.0000E+000
1081.50  0.0000E+000
1082.00  0.0000E+000
1082.50  0.0000E+000
1083.00  0.0000E+000
1083.50  0.0000E+000
1084.00  0.0000E+000
1084.50  0.0000E+000
1085.00  0.0000E+000
1085.50  0.0000E+000
1086.00  0.0000E+000
1086.50  0.0000E+000
1087.00  0.0000E+000
1087.50  0.0000E+000
1088.00  0.0000E+000
1088.50  0.0000E+000
1089.00  0.0000E+000
1089.50  0.0000E+000
1090.00  0.0000E+000
1090.50  0.0000E+000
1091.00  0.0000E+000
1091.50  0.0000E+000
1092.00  0.0000E+000
1092.50  0.0000E+000
1093.00  0.0000E+000
1093.50  0.0000E+000
1094.00  0.0000E+000
1094.50  0.0000E+000
1095.00  0.0000E+000
1095.50  0.0000E+000
1096.00  0.0000E+000
1096.50  0.0000E+000
1097.00  0.0000E+000
1097.50  0.0000E+000
1098.00  0.0000E+000
1098.50  0.0000E+000
1099.00  0.0000E+000
1099.50  0.0000E+000
1100.00  0.0000E+000
1100.50  0.0000E+000
1101.00  0.0000E+000
1101.50  0.0000E+000
1102.00  0.0000E+000
1102.50  0.0000E+000
1103.00  0.0000E+000
1103.50  0.0000E+000
1104.00  0.0000E+000
1104.50  0.0000E+000
1105.00  0.0000E+000
1105.50  0.0000E+000
1106.00  0.0000E+000
1106.50  0.0000E+000
1107.00  0.0000E+000
1107.50  0.0000E+000
1108.00  0.0000E+000
1108.50  0.0000E+000
1109.00  0.0000E+000
1109.50  0.0000E+000
1110.00  0.0000E+000
1110.50  0.0000E+000
1111.00  0.0000E+000
1111.50  0.0000E+000
1112.00  0.0000E+000
1112.50  0.0000E+000
1113.00  0.0000E+000
1113.50  0.0000E+000
1114.00  0.0000E+000
1114.50  0.0000E+000
1115.00  0.0000E+000
1115.50  0.0000E+000
1116.00  0.0000E+000
1116.50  0.0000E+000
1117.00  0.0000E+000
1117.50  0.0000E+000
1118.00  0.0000E+000
1118.50  0.0000E+000
1119.00  0.0000E+000
1119.50  0.0000E+000
1120.00  0.0000E+000
1120.50  0.0000E+000
1121.00  0.0000E+000
1121.50  0.0000E+000
1122.00  0.0000E+000
1122.50  0.0000E+000
1123.00  0.0000E+000
1123.50  0.0000E+000
1124.00  0.0000E+000
1124.50  0.0000E+000
1125.00  0.0000E+000
1125.50  0.0000E+000
1126.00  0.0000E+000
1126.50  0.0000E+000
1127.00  0.0000E+000
1127.50  0.0000E+000
: 6
