# Supplementary material for: A photoconversion model for full spectral programming and multiplexing of optogenetic systems
Source: Mol Syst Biol. 2017 Apr 24;13(4):926. doi: 10.15252/msb.20167456 (PMC5408778; doi:10.15252/msb.20167456)
Supplement: Supplementary file 11 — Dataset EV3 [file MSB-13-926-s011.zip › dataset_ev3_led_data/led_calibration_data/EO_04/Jennie_c1/sd/dc.txt]

63 63  9 63  5 63  6 63  4 63  4 63
53 63  4 63  4 63  4 63 54 63 11 63
12 63  4 63  6 63  5 63  7 63  5 63
 3 63  4 63  3 63  5 63  4 63 63 63
