# Supplementary material for: A photoconversion model for full spectral programming and multiplexing of optogenetic systems
Source: Mol Syst Biol. 2017 Apr 24;13(4):926. doi: 10.15252/msb.20167456 (PMC5408778; doi:10.15252/msb.20167456)
Supplement: Supplementary file 12 — Dataset EV4 [file MSB-13-926-s012.zip]

Archive with 7 entries (6 files):
- dataset_ev4_lsc/
- dataset_ev4_lsc/desktop.ini
- dataset_ev4_lsc/lsc.py
- dataset_ev4_lsc/lsc.pyc
- dataset_ev4_lsc/plotting_resources.py
- dataset_ev4_lsc/plotting_resources.pyc
- dataset_ev4_lsc/README.txt
