# Supplementary material for: A photoconversion model for full spectral programming and multiplexing of optogenetic systems
Source: Mol Syst Biol. 2017 Apr 24;13(4):926. doi: 10.15252/msb.20167456 (PMC5408778; doi:10.15252/msb.20167456)
Supplement: Supplementary file 12 — Dataset EV4 [file MSB-13-926-s012.zip › dataset_ev4_lsc/lsc.py]

import os
import lmfit as lm
import bisect
import numpy as np
from scipy.integrate import ode
from scipy.interpolate import interp1d

LSC_CODE_DIR = os.path.abspath(os.path.dirname(__file__))
CODE_DIR = os.path.dirname(LSC_CODE_DIR)
PROJECT_DIR = os.path.dirname(CODE_DIR)

EXPERIMENTS_DIR = os.path.join(PROJECT_DIR, 'experiments')
MODELS_DIR = os.path.join(PROJECT_DIR, 'models')
FINAL_MODELS_DIR = os.path.join(MODELS_DIR, 'final_models')

class Model:

    ledids = [
       "361-ls", "380-sb", "405-sb", "430-mb", "450-mb", "470-sb",
       "490-mb_r383", "505-sb", "520-2-kb", "525-sb_r2003", "570-kb", "590-sb",
       "605-sb", "630-sb", "660-ls", "680-mt", "700-mb", "720-mb",
       "740-mt", "760-mb", "780-mb", "850-vi", "940-vi"
    ]


    params = None

    cov = None
    corr = None

    hill_type = None

    def __init__(self, model_id=None):
        if model_id:
            model_id = model_id.lower()
            model_dir = os.path.join(FINAL_MODELS_DIR, model_id)
            model_dir = os.path.abspath(model_dir)
            if os.path.isdir(model_dir):

                model_dir_list = os.listdir(model_dir)
                model_dir_list = [os.path.splitext(x) for x in model_dir_list]

                params_file = ['{}{}'.format(x[0],x[1])
                               for x in model_dir_list if x[1] == '.params'][0]
                params_path = os.path.join(model_dir, params_file)

                parfile = open(params_path, 'r')
                params = lm.Parameters()
                params.load(parfile)
                parfile.close()

                if model_id[0:4] == 'rgv2':
                    self.hill_type = 'act'
                elif model_id[0:4] == 'rdv2':
                    self.hill_type = 'rep'
                elif model_id[0:7] == 'mux_gfp':
                    self.hill_type = 'act'
                elif model_id[0:7] == 'mux_mch':
                    self.hill_type = 'rep'

                self.params = params

            else:
                print "Model does not exist: {}".format(model_id)

    @classmethod
    def from_path(cls, path, hill_type='act'):
        if os.path.exists(path):
            parfile = open(path, 'r')
            params = lm.Parameters()
            params.load(parfile)
            parfile.close()

            mod = cls()
            mod.params = params
            mod.hill_type = hill_type

            return mod

    def get_hill_params(self, ledid=None):
        p = self.params
        b = p['b'].value
        a = p['a'].value
        n = p['n'].value
        k = p['k'].value
        return b, a, n, k

    def hill(self, x, *args, **kwargs):
        if self.hill_type == 'act':
            return self.hill_act(x, *args, **kwargs)
        elif self.hill_type == 'rep':
            return self.hill_rep(x, *args, **kwargs)

    def hill_act(self, x):
        b, a, n, k = self.get_hill_params()
        return b + a * x**n / (x**n + k**n)

    def hill_rep(self, x):
        b, a, n, k = self.get_hill_params()
        return b + a * k**n / (x**n + k**n)

    def inv_hill(self, x, *args, **kwargs):
        if self.hill_type == 'act':
            return self.inv_hill_act(x, *args, **kwargs)
        elif self.hill_type == 'rep':
            return self.inv_hill_rep(x, *args, **kwargs)

    def inv_hill_act(self, x):
        b, a, n, k = self.get_hill_params()
        return k * (1 /(a / (x - b) - 1))**(1/n)

    def inv_hill_rep(self, x):
        b, a, n, k = self.get_hill_params()
        return k * (a / (x - b) - 1)**(1/n)

    def dhill(self, x, *args, **kwargs):
        if self.hill_type == 'act':
            return self.dhill_act(x, *args, **kwargs)
        elif self.hill_type == 'rep':
            return self.dhill_rep(x, *args, **kwargs)

    def dhill_act(self, x):
        b, a, n, k = self.get_hill_params()
        return a * k**n * n * x**(n-1) / (k**n + x**n)**2

    def dhill_rep(self, x):
        return -1 * self.dhill_act(x)

    def gfp_to_inten(self, ledid, x, pert_ledid=None, pert_ledinten=0):
        p = self.params
        lednum = self.ledids.index(ledid)

        k1 = p['k1_{}'.format(lednum)].value
        k2 = p['k2_{}'.format(lednum)].value

        if pert_ledid:
            lednum2 = self.ledids.index(pert_ledid)
            k1_2 = p['k1_{}'.format(lednum2)].value
            k2_2 = p['k2_{}'.format(lednum2)].value
        else:
            k1_2 = 0
            k2_2 = 0

        kg = p['kg'].value
        kdr = p['kdr'].value

        ratio = self.inv_hill(x)

        i2 = pert_ledinten

        c = kg + kdr
        frac = ratio / (1 + ratio)

        c_pert = c + (k1_2 + k2_2) * i2
        frac_pert = frac - k1_2 * i2 / c_pert

        inten = c_pert / (k1 * (1/frac_pert - 1) - k2)
        return inten

    def calculate_covariance(self):
        p = self.params

        varys = [p[key].vary for key in p.keys()]
        keys = []
        for i,key in enumerate(p.keys()):
            if varys[i]:
                keys.append(key)

        stdev = np.zeros(np.sum(varys))
        corr = np.zeros((np.sum(varys), np.sum(varys)))
        cov = np.zeros((np.sum(varys), np.sum(varys)))

        for ki in keys:
            i = keys.index(ki)

            stdev[i] = p[ki].stderr

            if p[ki].correl:
                for kj in p[ki].correl:
                    j = keys.index(kj)
                    corr[i,j] = p[ki].correl[kj]
                    corr[j,i] = p[kj].correl[ki]
                    cov[i,j] = corr[i,j] * stdev[i] * stdev[j]
                    cov[j,i] = corr[j,i] * stdev[j] * stdev[i]

            corr[i,i] = 1
            cov[i,i] = stdev[i]**2

        self.corr = corr
        self.cov = cov

    def simulate_led(self, lprog, *args, **kwargs):
        wprog = WellProgram(lprog, LEDProgram("dark", 0))
        return self.simulate_well(wprog, *args, **kwargs)

    def simulate_well(self, wprog, tf=480, dt=0.1,
                      full_output=False, noisy=False):

        if noisy:
            from copy import deepcopy
            p = deepcopy(self.params)

            from numpy.random import multivariate_normal

            if self.cov is None:
                self.calculate_covariance()

            varys = [p[key].vary for key in p.keys()]
            keys = []
            vals = []
            for i,key in enumerate(p.keys()):
                if varys[i]:
                    keys.append(key)
                    vals.append(p[key].value)

            rvals = multivariate_normal(vals, self.cov)

            for k in keys:
                i = keys.index(k)
                p[k].value = rvals[i]

        else:
            p = self.params

        if 'alpha' in p:
            alpha = p['alpha'].value
        else:
            alpha = 1

        ledids = [l['id'] for l in wprog if l['id'] is not "dark"]
        lednums = [self.ledids.index(id) for id in ledids]

        k1s = [p['k1_{}'.format(i)].value for i in lednums]
        k2s = [p['k2_{}'.format(i)].value for i in lednums]

        kg = p['kg'].value
        kdr = p['kdr'].value

        tau = p['tau'].value

        def intens(t):
            if t <= 0:
                return [l['pre'] for l in wprog if l['id']]
            else:
                intens = []
                for l in wprog:
                    if l['t'] is not None:
                        idx = bisect.bisect(l['t'], t) - 1
                        intens.append(l['y'][idx])
                    else:
                        intens.append(l['pre'])
                return intens

        def ks(intens):
            return [np.sum([k1s[i]*intens[i] for i in range(len(lednums))]),
                    np.sum([k2s[i]*intens[i] for i in range(len(lednums))])]

        k10, k20 = ks(intens(-1))
        ktot0 = k10 + k20 + kdr + kg
        p0 = k10 / ktot0
        p0_star = p0 * alpha
        g0 = self.hill(p0_star / (1-p0_star))
        y0 = [p0, g0]

        if all([l['y'] is None for l in wprog]):
            if full_output:
                return y0
            else:
                return y0[1]

        def dydt(t, y):
            p, g = y
            p_star = p * alpha

            k1, k2 = ks(intens(t))
            ktot = k1 + k2 + kdr + kg

            dpdt = k1 - ktot * p
            dgdt = kg * (self.hill( p_star / (1-p_star) ) - g)

            return [dpdt, dgdt]

        def jac(t, y):
            p, g = y
            p_star = p * alpha

            k1, k2 = ks(intens(t))
            ktot = k1 + k2 + kdr + kg

            j00 = -1 * ktot
            j01 = 0
            j10 = kg * self.dhill( p_star / (1-p_star) ) * 1 / (1-p_star)**2
            j11 = -1 * kg

            return [[j00, j01], [j10, j11]]

        r = ode(dydt, jac)
        # zvode used to avoid failures when p(t) reaches very small values
        # However, it produces complex-valued results. Just use the real part.
        r.set_integrator('zvode', method='bdf', order=15, nsteps=3000)
        r.set_initial_value(y0, 0)
        times = np.linspace(0, tf, tf/dt+1)

        t = [0]
        p = [y0[0]]
        g = [y0[1]]
        while r.successful() and r.t < times[-1]:
            r.integrate(r.t + dt)
            t.append(r.t)
            p.append(r.y[0])
            g.append(r.y[1])

        pfunc = interp1d(t, p)

        t = np.array(t) + tau
        t = np.append(t, 0)
        t = np.roll(t, 1)

        g = np.array(g)
        g = np.real(g)
        g = np.append(g, g[0])
        g = np.roll(g, 1)

        gfunc = interp1d(t, g)

        p = np.array(p)
        p = np.real(p)
        pg = self.hill(p / (1-p))
        pg = np.append(pg, pg[0])
        pg = np.roll(pg, 1)

        pgfunc = interp1d(t, pg)

        if full_output:
            return [pfunc, gfunc, pgfunc]
        else:
            return gfunc

    # Ported from NMeth2014 code. Could be cleaned up a lot...
    # Note that pert_ledprogram and initial_ledprogram need to have
    # the same time points!
    def generate_program(self, initial_ledprogram, ref_signal,
                ref_units='percent', pert_ledprogram=None,
                tf=480, maxinten=20, numintens = 300, intenscale='log',
                tHorizon=40, dt=1, tol=1e-8, max_iter=10, checkExtremes=False,
                plot=False, movie=False):

        # Mapping new arguments to old parameters...
        if ref_units.lower() == 'percent':
            b = self.params['b'].value
            a = self.params['a'].value

            def gReference(t):
                percent = np.array(ref_signal(t))
                return b + a * percent
        elif ref_units.lower() == 'mef':
            gReference = ref_signal

        ledid = initial_ledprogram['id']
        preint = initial_ledprogram['pre']
        lp = LEDProgram(ledid, initial_ledprogram['pre'])
        p0, g0 = self.simulate_led(lp, full_output=True)

        tEnd = tf
        try:
            tProg = initial_ledprogram['t'].tolist()
        except(AttributeError):
            tProg = initial_ledprogram['t']

        lsgs_init = initial_ledprogram['ints']
        if pert_ledprogram:
            lsrs = pert_ledprogram['ints']
            if not np.array_equal(pert_ledprogram['t'],
                                  initial_ledprogram['t']):
                print 'Perturbation times must match ledprogram times'
                return 0
            assert(np.array_equal(pert_ledprogram['t'],
                                  initial_ledprogram['t']))
        else:
            lsrs = [0]*len(tProg)


        if len(tProg)!=len(lsgs_init):
            print 'Initial control point array sizes do not match'
            return 0
        else: numC = len(tProg)

        if movie:
            mov_iter=0

        lp = LEDProgram(ledid, 0)
        gfp_nolight = self.simulate_led(lp)

        lp = LEDProgram(ledid, maxinten)
        gfp_maxlight = self.simulate_led(lp)

        if intenscale == 'lin':
            discretized_gfps = np.linspace(gfp_nolight, gfp_maxlight, numintens)
        elif intenscale == 'log':
            discretized_gfps = np.logspace(
                np.log10(gfp_nolight), np.log10(gfp_maxlight), numintens)
        discretized_intens = self.gfp_to_inten(ledid, discretized_gfps)

        lsgs_values = discretized_intens.tolist()
        n_lsgs = len(lsgs_values)

        def closest(target, collection):
            return min((abs(target - i), i) for i in collection)[1]

        lsgs = [closest(lsg,lsgs_values) for lsg in lsgs_init]

        def gErrInt(gReference,tProg,tEndi,lsgs,p0,g0,dt=1):

            tStart = 0

            N = (tEndi-tStart)/(dt/2.0)
            if N%2 == 0:
                N += 1
            dt = 1.0*(tEndi-tStart)/N

            tList = np.linspace(tStart,tEndi,N)

            # init = [p0,g0]
            # times = np.linspace(0,tEnd,tEnd+1)
            # l1 = [tProg, np.array(lsgs)*12.85/4095]
            # l2 = [tProg, np.array(lsrs)*12.85/4095]

    #        gS = self.sim(tList,p0,g0,self.kp,self.kg,self.tau,tProg,lsrs,lsgs)[1]
    #        sim = interp1d(times, simulate(init, l1, l2, times)[1])

    #        gS = simulate(init, l1, l2, tList, led1=7, led2=14)[1] #520-KB

            # gS = simulate(init, l1, l2, tList, led1=1)[1] #380-SB

            l1 = LEDProgram(ledid=ledid, pre_intensity=preint,
                            times=tProg, intensities=lsgs)

            if pert_ledprogram is not None:
                l2 = pert_ledprogram
                wp = WellProgram(l1,l2)
                gS = self.simulate_well(wp, tf=tEndi, dt=1)(tList)
            else:
                gS = self.simulate_led(l1, tf=tEndi, dt=1)(tList)

            gD = gReference(tList)

            tListSkip = np.linspace(tStart,tEndi,(N+1)/2)
            error = 0
            for i in range(len(tListSkip)-1):
                d1 = (gS[2*i] - gD[2*i])**2
                d2 = (gS[2*i+1] - gD[2*i+1])**2
                d3 = (gS[2*i+2] - gD[2*i+2])**2
                error += dt * 1/6. * (d1 + 4*d2 + d3)

            return error

        def f(lsg):
            lsgs_temp = list(lsgs)
            lsgs_temp[tProg.index(t)] = lsg
            return gErrInt(gReference,tProg,tEndi,lsgs_temp,p0,g0,dt)

        iter = 0
        prevErr = 1.0e10
        currErr = 1.0e10
        withinTol = False

        if plot or movie:
            import matplotlib.pyplot as plt
            fig = plt.figure()
            ax = fig.gca()
            plt.ion()
            fig.show()

            def gC(tList,tProg,lsgs,scaled=False):
                gCon = [0]*tList
                iC = 0
                tNext = tProg[iC]

                for i,t in enumerate(tList):
                    if t >= tNext:
                        if iC < len(tProg)-1:
                            iC += 1
                            tNext = tProg[iC]
                        else:
                            iC += 1
                            tNext = 1000
                    gCon[i] = lsgs[iC-1]

                if scaled: return [self.ss(4095,gCon[i]) for i in range(len(gCon))]
                else: return gCon

        while not withinTol and iter != max_iter:

            for i,t in enumerate(tProg):

                if i == len(tProg)-1:
                    tEndi = tEnd
                else:
                    tEndi = tProg[i+1] + tHorizon
                    if tEndi > tEnd: tEndi=tEnd

                currErr = f(lsgs[i])
                iStartErr = currErr
                cS = lsgs[i]

                goUp = False
                goDown = False
                wentUp = False
                wentDown = False
                if lsgs[i] == 0:
                    testErr = f(lsgs_values[1])
                    if testErr < currErr: goUp = True
                if lsgs[i] == lsgs_values[-1]:
                    testErr = f(lsgs_values[-2])
                    if testErr < currErr: goDown = True
                else:
                    currC = lsgs_values.index(lsgs[i])
                    testU = f(lsgs_values[currC+1])
                    testD = f(lsgs_values[currC-1])
                    if testU < testD:
                        goUp = True
                        testErr = testU
                    elif testD < testU:
                        goDown = True
                        testErr = testD

                while goUp:
                    wentUp = True
                    currC = lsgs_values.index(lsgs[i])
                    testErr = f(lsgs_values[currC+1])
                    if currErr < testErr: goUp = False
                    else:
                        lsgs[i]=lsgs_values[currC+1]
                        currErr = testErr
                        if currC+1 == n_lsgs-1: goUp = False
                while goDown:
                    wentDown = True
                    currC = lsgs_values.index(lsgs[i])
                    testErr = f(lsgs_values[currC-1])
                    if currErr < testErr: goDown = False
                    else:
                        lsgs[i]=lsgs_values[currC-1]
                        currErr = testErr
                        if currC-1 == 0: goDown = False

                # check that the extreme cases are not better
                if checkExtremes:
                    if wentUp and lsgs[i] != 1:
                        if f(1) < currErr:
                            print 'Extreme of 1 chosen'
                            lsgs[i] = 1.0
                    if wentDown and lsgs[i] != 0:
                        if f(0) < currErr:
                            print 'Extreme of 0 chosen'
                            lsgs[i] = 0.0

                if i < len(tProg)-1:
                    pass

                print '------------------------------------'
                print 'iter: {:d}\ttS: {:1g}'.format(iter+1,t)
                print 'cS: {:g}\tcE: {:g}\tstartErr: {:g}\tfinishErr: {:g}'.format(cS,lsgs[i],iStartErr,currErr)

                if plot:
                    times = np.linspace(0,tEnd,tEnd/dt)
                    # init = [p0,g0]
                    # l1 = [tProg, np.array(lsgs)*12.85/4095]
                    # l2 = [tProg, np.array(lsrs)*12.85/4095]

                    l1 = LEDProgram(ledid, preint, tProg, lsgs)
                    l2 = pert_ledprogram

                    if l2 is None:
                        sims = self.simulate_led(l1, tEnd, full_output=True)
                    else:
                        wp = WellProgram(l1, l2)
                        sims = self.simulate_well(wp, tEnd, full_output=True)

                    pOptPlt = sims[0](times)
                    gOptPlt = sims[1](times)

                    # pOptPlt,gOptPlt = simulate(init, l1, l2, times)
    #                pOptPlt,gOptPlt = self.sim(times,p0,g0,self.kp,self.kg,self.tau,tProg,lsrs,lsgs)

                    gDesPlt = gReference(times)
                    gConPlt = gC(times,tProg,lsgs,scaled=False)
                    plt.clf()

                    plt.subplot(2,1,1)
                    plt.plot(times,gDesPlt,'g--',label="Ref. signal")
                    plt.plot(times,pOptPlt,'b-',label="p(t)")
                    plt.plot(times,gOptPlt,'g-',label="g(t)")
                    plt.legend()

                    ymin = 0
                    ymax = self.params['a'].value*1.1
                    plt.ylim([ymin,ymax])

                    plt.subplot(2,1,2)
                    plt.step(tProg, lsgs, '-k', label="Light program")
                    plt.yscale('log')
                    plt.legend()
                    ymin = 0.01
                    ymax = 25

                    plt.ylim([ymin,ymax])

                    fig.canvas.draw()
                if movie:
                    times = np.linspace(0,tEnd,tEnd/dt)
                    pOptPlt,gOptPlt = self.sim(times,p0,g0,self.kp,self.kg,self.tau,tProg,lsrs,lsgs)
                    gDesPlt = gReference(times)
                    gConPlt = gC(times,tProg,lsgs,scaled=True)
                    plt.clf()

                    plt.subplot(2,1,1)
                    plt.plot(times,gDesPlt,'g--',times,pOptPlt,'b-',times,gOptPlt,'g-')

                    ymin = 0
                    ymax = self.params['a'].value*1.1
                    plt.ylim([ymin,ymax])

                    plt.subplot(2,1,2)
                    plt.step(tProg, lsgs, '-k')
                    plt.yscale('log')


                    plt.savefig('./movie/'+'mov{}'.format(mov_iter))
                    mov_iter += 1

            currErr = gErrInt(gReference,tProg,tEndi,lsgs,p0,g0,dt)
            relChange = abs(currErr-prevErr)/currErr
            print 'currErr: {:g}\t relChange: {:g}'.format(currErr,relChange)

            if relChange < tol or currErr == 0: withinTol = True
            prevErr = currErr
            iter += 1


        if iter > max_iter:
            print "Max iterations: {} was reached".format(max_iter)


        l1 = LEDProgram(ledid=ledid, pre_intensity=preint,
                            times=tProg, intensities=lsgs)
        return l1

class LEDProgram():

    ledid_keys = ['led', 'id', 'led id', 'ledid']
    ledid = None

    times_keys = ['times', 'time', 't', 'x']
    times = None

    intensities_keys = ['intensities', 'intens', 'ints', 'int', 'i', 'y']
    intensities = None

    pre_intensity_keys = ['precondition', 'pre', 'preinten', 'i0', 'y0']
    pre_intensity = None

    def __init__(self, ledid='dark', pre_intensity=0, times=None, intensities=None):
        self.ledid = ledid

        if times is not None and intensities is not None:
            assert len(times) == len(intensities)

        self.times = times
        self.intensities = intensities
        self.pre_intensity = pre_intensity

    @classmethod
    def fromdict(cls, ledp_dict):

        pre = False

        for key in ledp_dict.keys():
            k = key.lower()
            if k in cls.ledid_keys:
                ledid = ledp_dict[k]
            elif k in cls.times_keys:
                times = ledp_dict[k]
            elif k in cls.intensities_keys:
                intensities = ledp_dict[k]
            elif k in cls.pre_intensity_keys:
                pre_intensity = ledp_dict[k]
                pre = True

        if not pre:
            pre_intensity = 0

        return cls(ledid=ledid, times=times,
                   intensities=intensities, pre_intensity=pre_intensity)

    def __setitem__(self, key, item):
        k = key.lower()
        if k in self.ledid_keys:
            self.ledid = item
        elif k in self.times_keys:
            self.times = item
        elif k in self.intensities_keys:
            self.intensities = item
        elif k in self.pre_intensity:
            self.pre_intensity = item

    def __getitem__(self, key):
        k = key.lower()
        if k in self.ledid_keys:
            return self.ledid
        elif k in self.times_keys:
            return self.times
        elif k in self.intensities_keys:
            return self.intensities
        elif k in self.pre_intensity_keys:
            return self.pre_intensity


class WellProgram():

    ledp1 = None
    ledp2 = None

    def __init__(self, ledp1, ledp2):
        self.ledp1 = ledp1
        self.ledp2 = ledp2

    @classmethod
    def fromlist(cls, ledlist):
        return cls(ledlist[0], ledlist[1])

    def __getitem__(self, idx):
        if idx == 0:
            return self.ledp1
        elif idx == 1:
            return self.ledp2

    def __iter__(self):
        return iter([self.ledp1, self.ledp2])


# class LPAProgram():
#
