# Supplementary material for: A photoconversion model for full spectral programming and multiplexing of optogenetic systems
Source: Mol Syst Biol. 2017 Apr 24;13(4):926. doi: 10.15252/msb.20167456 (PMC5408778; doi:10.15252/msb.20167456)
Supplement: Supplementary file 12 — Dataset EV4 [file MSB-13-926-s012.zip › dataset_ev4_lsc/plotting_resources.py]

# -*- coding: utf-8 -*-
"""
Created on Thu Sep 24 14:07:56 2015

@author: Evan
"""

from matplotlib.colors import LinearSegmentedColormap
import matplotlib as mpl

def init_style():
    mpl.rcParams['figure.figsize'] = (4, 4)
    mpl.rcParams['savefig.dpi'] = 100
    
    mpl.rcParams['text.usetex'] = True
    mpl.rcParams['font.family'] = 'sans-serif'
    mpl.rcParams['text.latex.preamble'] = [ # courtesy of http://stackoverflow.com/questions/2537868/sans-serif-math-with-latex-in-matplotlib
           r'\usepackage{siunitx}',   # i need upright \micro symbols, but you need...
           r'\sisetup{detect-all}',   # ...this to force siunitx to actually use your fonts
           r'\usepackage{helvet}',    # set the normal font here
           r'\usepackage{sansmath}',  # load up the sansmath so that math -> helvet
           r'\sansmath',               # <- tricky! -- gotta actually tell tex to use!
    ] 
    mpl.rcParams['font.size'] = 16
    mpl.rcParams['axes.labelsize'] = mpl.rcParams['font.size']
    mpl.rcParams['axes.titlesize'] = 1.5*mpl.rcParams['font.size']
    mpl.rcParams['legend.fontsize'] = mpl.rcParams['font.size']
    mpl.rcParams['xtick.labelsize'] = mpl.rcParams['font.size']
    mpl.rcParams['ytick.labelsize'] = mpl.rcParams['font.size']
    
    mpl.rcParams['xtick.major.size'] = 4.5
    mpl.rcParams['xtick.minor.size'] = 3.0
    mpl.rcParams['xtick.major.width'] = 1.25
    mpl.rcParams['xtick.minor.width'] = 0.75
    mpl.rcParams['ytick.major.size'] = 4.5
    mpl.rcParams['ytick.minor.size'] = 3.0
    mpl.rcParams['ytick.major.width'] = 1.25
    mpl.rcParams['ytick.minor.width'] = 0.75
    mpl.rcParams['legend.frameon'] = False
    mpl.rcParams['legend.loc'] = 'center left'
    
    mpl.rcParams['axes.linewidth'] = 2
    
    mpl.rcParams['lines.linewidth'] = 2.0
    mpl.rcParams['lines.markersize'] = 12.0
    
led_names = ['361-LS',	'380-SB', '405-SB', '430-MB', '450-MB', '470-SB', \
             '490-MB_R383', '505-SB', '520-2-KB', '525-SB_R2003', '570-KB', '590-SB', \
             '605-SB', '630-SB', '660-LS', '680-MT', '700-MB', '720-MB', \
             '740-MT', '760-MB', '780-MB', '850-VI', '940-VI']
             
#Colors from centroids into https://academo.org/demos/wavelength-to-colour-relationship/             
led_colors = ["#610061","#780088","#8200c4","#2e00ff","#0051ff","#00a9ff",\
              "#00ffd5","#24ff00","#4eff00","#92ff00","#eaff00","#ffcb00",\
              "#ff9400","#ff3000","#ff0000","#ff0000","#fa0000","#d30000",\
              "#b30000","#930000","#6d0000","#610000","#610000"]
              
# led_centroids = [363.18, 381.84, 406.47, 437.85, 467.29, 503.00, \
                 # 512.58, 525.50, 556.05, 571.35, 591.17, 609.33, \
                 # 636.19, 646.79, 674.05, 703.77, 720.99, 737.71, \
                 # 753.36, 783.36, 849.47, 947]

led_centroids = [
                368.9170071, 389.4239054, 404.0281347, 432.9444423, 451.5239048, 469.5520134,
                493.9916692, 515.6504082, 526.3889529, 544.8422939, 573.2031205, 596.0584812,
                612.2752419, 637.3124125, 656.6291214, 678.7388635, 702.5939498, 723.9563081,
                740.8687821, 756.3179311, 774.4735901, 855.08254, 957.6036101]
                 
red_cycle = ["#200000","#400000","#600000","#800000",
                "#a00000","#c00000","#e00000","#ff0000"]

green_cycle = ["#002000","#004000","#006000","#008000",
                "#00a000","#00c000","#00e000","#00ff00"]
                
gfp_cdict = {'red':   ((0.0, 0.9, 0.9), 
                       (0.5, 0.0, 0.0), 
                       (1.0, 101./255, 1.0)),

             'green': ((0.0, 0.9, 0.9),
                       (0.5, 0.0, 0.0), 
                       (1.0, 199./255, 1.0)),

             'blue':  ((0.0, 0.9, 0.9), 
                       (0.5, 0.0, 0.0), 
                       (1.0, 27./255, 1.0))
              }
              
gfp_cdict = {'red':   ((0.0, 0.0, 0.0), 
                       (1.0, 101./255, 1.0)),

             'green': ((0.0, 0.0, 0.0),
                       (1.0, 199./255, 1.0)),

             'blue':  ((0.0, 0.0, 0.0), 
                       (1.0, 27./255, 1.0))
              }
gfp_cmap = LinearSegmentedColormap('gfp_cmap', gfp_cdict)
              
mch_cdict = {'red':   ((0.0, 0.1, 0.1), 
                       (1.0, 255./255, 1.0)),

             'green': ((0.0, 0.1, 0.1),
                       (1.0, 110./255, 1.0)),

             'blue':  ((0.0, 0.1, 0.1), 
                       (1.0, 110./255, 1.0))
              }
mch_cmap = LinearSegmentedColormap('mch_cmap', mch_cdict)
