# Supplementary material for: A photoconversion model for full spectral programming and multiplexing of optogenetic systems
Source: Mol Syst Biol. 2017 Apr 24;13(4):926. doi: 10.15252/msb.20167456 (PMC5408778; doi:10.15252/msb.20167456)
Supplement: Supplementary file 12 — Dataset EV4 [file MSB-13-926-s012.zip › dataset_ev4_lsc/README.txt]

Dataset EV4 - The lsc library for optogenetic system model simulation.

The 'lsc.py' file contains a simple library built around a 'Model' class that implements the optogenetic system model. Objects of the Model class are typically initialized by pointing them to a model parameter file using the Model.from_path() method (using for example, the '.params' files containined in the model folders of Dataset 1, 7, or 8).

Once a Model intance is generated, simulations can be produced using the simulate_led or simulate_well methods. These methods take as arguments LEDProgram or WellProgram instances that themselves contain a complete detailing of the light program (LED model information and an intensity timecourse).

Alternatively, the Model instance can be used to generate light programs given a reference gene expression signal to be followed using the Model.generate_program() method.

Examples of usage of the lsc library can be found throughout the analysis Jupyter notebooks in Datasets 1, 7, and 8.
