# Supplementary material for: A photoconversion model for full spectral programming and multiplexing of optogenetic systems
Source: Mol Syst Biol. 2017 Apr 24;13(4):926. doi: 10.15252/msb.20167456 (PMC5408778; doi:10.15252/msb.20167456)
Supplement: Supplementary file 13 — Dataset EV5 [file MSB-13-926-s013.zip]

Archive with 69 entries (67 files):
- dataset_ev5_pcs_spline_construction/
- dataset_ev5_pcs_spline_construction/desktop.ini
- dataset_ev5_pcs_spline_construction/pcs_spline_construction.ipynb
- dataset_ev5_pcs_spline_construction/README.txt
- dataset_ev5_pcs_spline_construction/plots/
- dataset_ev5_pcs_spline_construction/plots/desktop.ini
- dataset_ev5_pcs_spline_construction/plots/loocv_rdv2_k1.png
- dataset_ev5_pcs_spline_construction/plots/loocv_rdv2_k2.png
- dataset_ev5_pcs_spline_construction/plots/loocv_rgv2_k1.png
- dataset_ev5_pcs_spline_construction/plots/loocv_rgv2_k2.png
- dataset_ev5_pcs_spline_construction/plots/pcs_spline_rdv2_k1.png
- dataset_ev5_pcs_spline_construction/plots/pcs_spline_rdv2_k1_cartoon.png
- dataset_ev5_pcs_spline_construction/plots/pcs_spline_rdv2_k1_square.png
- dataset_ev5_pcs_spline_construction/plots/pcs_spline_rdv2_k2.png
- dataset_ev5_pcs_spline_construction/plots/pcs_spline_rdv2_k2_cartoon.png
- dataset_ev5_pcs_spline_construction/plots/pcs_spline_rdv2_k2_square.png
- dataset_ev5_pcs_spline_construction/plots/pcs_spline_rgv2_k1.png
- dataset_ev5_pcs_spline_construction/plots/pcs_spline_rgv2_k1_cartoon.png
- dataset_ev5_pcs_spline_construction/plots/pcs_spline_rgv2_k1_square.png
- dataset_ev5_pcs_spline_construction/plots/pcs_spline_rgv2_k2.png
- dataset_ev5_pcs_spline_construction/plots/pcs_spline_rgv2_k2_cartoon.png
- dataset_ev5_pcs_spline_construction/plots/pcs_spline_rgv2_k2_square.png
- dataset_ev5_pcs_spline_construction/plots/scleds_normalized.png
- dataset_ev5_pcs_spline_construction/plots/sc_led_spectra_361-LS.png
- dataset_ev5_pcs_spline_construction/plots/sc_led_spectra_361-LS_transparent.svg
- dataset_ev5_pcs_spline_construction/plots/sc_led_spectra_380-SB.png
- dataset_ev5_pcs_spline_construction/plots/sc_led_spectra_380-SB_transparent.svg
- dataset_ev5_pcs_spline_construction/plots/sc_led_spectra_405-SB.png
- dataset_ev5_pcs_spline_construction/plots/sc_led_spectra_405-SB_transparent.svg
- dataset_ev5_pcs_spline_construction/plots/sc_led_spectra_430-MB.png
- dataset_ev5_pcs_spline_construction/plots/sc_led_spectra_430-MB_transparent.svg
- dataset_ev5_pcs_spline_construction/plots/sc_led_spectra_450-MB.png
- dataset_ev5_pcs_spline_construction/plots/sc_led_spectra_450-MB_transparent.svg
- dataset_ev5_pcs_spline_construction/plots/sc_led_spectra_470-SB.png
- dataset_ev5_pcs_spline_construction/plots/sc_led_spectra_470-SB_transparent.svg
- dataset_ev5_pcs_spline_construction/plots/sc_led_spectra_490-MB_R383.png
- dataset_ev5_pcs_spline_construction/plots/sc_led_spectra_490-MB_R383_transparent.svg
- dataset_ev5_pcs_spline_construction/plots/sc_led_spectra_505-SB.png
- dataset_ev5_pcs_spline_construction/plots/sc_led_spectra_505-SB_transparent.svg
- dataset_ev5_pcs_spline_construction/plots/sc_led_spectra_520-2-KB.png
- dataset_ev5_pcs_spline_construction/plots/sc_led_spectra_520-2-KB_transparent.svg
- dataset_ev5_pcs_spline_construction/plots/sc_led_spectra_525-SB_R2003.png
- dataset_ev5_pcs_spline_construction/plots/sc_led_spectra_525-SB_R2003_transparent.svg
- dataset_ev5_pcs_spline_construction/plots/sc_led_spectra_570-KB.png
- dataset_ev5_pcs_spline_construction/plots/sc_led_spectra_570-KB_transparent.svg
- dataset_ev5_pcs_spline_construction/plots/sc_led_spectra_590-SB.png
- dataset_ev5_pcs_spline_construction/plots/sc_led_spectra_590-SB_transparent.svg
- dataset_ev5_pcs_spline_construction/plots/sc_led_spectra_605-SB.png
- dataset_ev5_pcs_spline_construction/plots/sc_led_spectra_605-SB_transparent.svg
- dataset_ev5_pcs_spline_construction/plots/sc_led_spectra_630-SB.png
- dataset_ev5_pcs_spline_construction/plots/sc_led_spectra_630-SB_transparent.svg
- dataset_ev5_pcs_spline_construction/plots/sc_led_spectra_660-LS.png
- dataset_ev5_pcs_spline_construction/plots/sc_led_spectra_680-MT.png
- dataset_ev5_pcs_spline_construction/plots/sc_led_spectra_660-LS_transparent.svg
- dataset_ev5_pcs_spline_construction/plots/sc_led_spectra_680-MT_transparent.svg
- dataset_ev5_pcs_spline_construction/plots/sc_led_spectra_700-MB.png
- dataset_ev5_pcs_spline_construction/plots/sc_led_spectra_700-MB_transparent.svg
- dataset_ev5_pcs_spline_construction/plots/sc_led_spectra_720-MB.png
- dataset_ev5_pcs_spline_construction/plots/sc_led_spectra_720-MB_transparent.svg
- dataset_ev5_pcs_spline_construction/plots/sc_led_spectra_740-MT.png
- dataset_ev5_pcs_spline_construction/plots/sc_led_spectra_740-MT_transparent.svg
- dataset_ev5_pcs_spline_construction/plots/sc_led_spectra_760-MB.png
- dataset_ev5_pcs_spline_construction/plots/sc_led_spectra_760-MB_transparent.svg
- dataset_ev5_pcs_spline_construction/plots/sc_led_spectra_780-MB.png
- dataset_ev5_pcs_spline_construction/plots/sc_led_spectra_780-MB_transparent.svg
- dataset_ev5_pcs_spline_construction/plots/sc_led_spectra_850-VI.png
- dataset_ev5_pcs_spline_construction/plots/sc_led_spectra_850-VI_transparent.svg
- dataset_ev5_pcs_spline_construction/plots/sc_led_spectra_940-VI.png
- dataset_ev5_pcs_spline_construction/plots/sc_led_spectra_940-VI_transparent.svg
