# Supplementary material for: A photoconversion model for full spectral programming and multiplexing of optogenetic systems
Source: Mol Syst Biol. 2017 Apr 24;13(4):926. doi: 10.15252/msb.20167456 (PMC5408778; doi:10.15252/msb.20167456)
Supplement: Supplementary file 13 — Dataset EV5 [file MSB-13-926-s013.zip › dataset_ev5_pcs_spline_construction/pcs_spline_construction.ipynb]

# %% [markdown]
# Import data

# %% [markdown]
## Preamble

# %% [code]
import sys
import os
import numpy as np
import pandas as pd
import matplotlib.pyplot as plt
%matplotlib inline
plt.viridis()

sys.path.extend(["../lsc"])
import lsc
import plotting_resources as pr

out_folder = './plots/'

# %% [markdown]
## LED spectra

# %% [markdown]
### Characterization LEDs

# %% [code]
scled_names = ['361-LS','380-SB', '405-SB', '430-MB', '450-MB', '470-SB', \
               '490-MB_R383', '505-SB', '520-2-KB', '525-SB_R2003', '570-KB', '590-SB', \
               '605-SB', '630-SB', '660-LS', '680-MT', '700-MB', '720-MB', \
               '740-MT', '760-MB', '780-MB', '850-VI', '940-VI']

scled_colors = ["#610061","#780088","#8200c4","#2e00ff","#0051ff","#00a9ff",\
                "#00ffd5","#24ff00","#4eff00","#92ff00","#eaff00","#ffcb00",\
                "#ff9400","#ff3000","#ff0000","#ff0000","#fa0000","#d30000",\
                "#b30000","#930000","#6d0000","#610000","#610000"]

scled_dfs = []
scled_path = '../led_data/led_reference_data/'
for ln in scled_names:
    fn = os.path.join(scled_path, '{}.xls'.format(ln))
    scled_dfs.append(pd.read_excel(fn))
    
# Each LED has its own wavelength range upon import (i.e. 361-LS is defined from ~340nm to ~405nm).
# These wavelength ranges were made by truncating the measured spectra to a range of 6 FWHMs centered at the LED peak.
# This truncation helps to ensure that the irrelevant parts of the spectra are discarded so that their noise does not have
#   an outsized influence on calculation of the centroid, and also to ensure the spectra are more presentable.
# Here, however it would help to place all of the wavelengths on a common axis to ensure that the later spectral
#   integrations will be simplified.
# Let's place all of these on one common wavelength axis with a fixed range (300nm to 1100nm) with 0.5nm increments.

wls = np.linspace(350, 1050, (1050-350)/0.5 + 1)

scled_spectra = np.zeros((len(scled_names), len(wls)))
for i,led_df in enumerate(scled_dfs):
    led_wls = np.array(led_df['wl'].values)
    led_spectrum = np.array(led_df['flux'].values)
    
    if led_wls[0] < wls[0]:
        min_idx = np.where(led_wls==wls[0])[0][0]
        led_wls = led_wls[min_idx:]
        led_spectrum = led_spectrum[min_idx:]
    
    led_spectrum = np.pad(led_spectrum, (0, len(wls)-len(led_wls)), mode='constant', constant_values = (0,0))
    wls_idx_shift = np.where(wls==np.min(led_wls))[0][0]
    
    scled_spectra[i] = np.roll(led_spectrum, wls_idx_shift)
    
# Confirm spectra have been normalized
for i in range(len(scled_spectra)):
    scled_spectra[i] = scled_spectra[i] / (np.sum(scled_spectra[i]) * 0.5)

# %% [markdown]
## Plot characterization LED spectra (individual)

# %% [code]
plt.rcParams['savefig.dpi'] = 600
plt.rcParams['figure.figsize'] = (1.5, 1.5)
plt.rcParams['axes.color_cycle'] = scled_colors
plt.rcParams['savefig.dpi'] = 600
plt.rcParams['legend.loc'] = 'upper center'
plt.rcParams['legend.fontsize'] = plt.rcParams['font.size'] * 0.6
plt.rcParams['legend.numpoints'] = 1
plt.rcParams['legend.handletextpad'] = 0.3
plt.rcParams['legend.borderaxespad'] = 0.5

plt.rcParams['font.size'] = 12
plt.rcParams['xtick.labelsize'] = plt.rcParams['font.size']
plt.rcParams['ytick.labelsize'] = plt.rcParams['font.size']

for i, name in enumerate(scled_names):

    df = scled_dfs[i]
    wl = df['wl']
    flux = df['flux']

    plt.plot(wl, flux/np.max(flux), color=scled_colors[i])            

    ax = plt.gca()
    ax.set_xlim([300,1000])
    ax.set_xticks([400,500,600,700,800,900])
    ax.set_xticklabels([])

    ax.set_ylim([0,1.3])
    ax.set_yticks([0,0.5,1.0])
    ax.set_yticklabels([])

#     ax.minorticks_on()
    ax.tick_params(axis='x',which='both',top='off')
    ax.tick_params(axis='y',which='both',right='off')

#     ax = plt.gca()
#     ax.text(0.5,0.95,\
#             r'{}'.format(name),\
#             horizontalalignment='center',\
#             verticalalignment='top',\
#             fontsize = plt.rcParams['font.size'],
#             transform=ax.transAxes)

    plt.tight_layout()
    plot_name = 'sc_led_spectra_{}.png'.format(name)
    plt.savefig(out_folder + plot_name, bbox_inches='tight', pad_inches=0)
#     plt.rcParams['savefig.dpi'] = 100
    plt.show()
    plt.close()

# %% [markdown]
## Plot characterization LED spectra (individual, transparent)

# %% [code]
plt.rcParams['savefig.dpi'] = 600
plt.rcParams['figure.figsize'] = (1.5, 1.5)
plt.rcParams['axes.color_cycle'] = scled_colors
plt.rcParams['savefig.dpi'] = 600
plt.rcParams['legend.loc'] = 'upper center'
plt.rcParams['legend.fontsize'] = plt.rcParams['font.size'] * 0.6
plt.rcParams['legend.numpoints'] = 1
plt.rcParams['legend.handletextpad'] = 0.3
plt.rcParams['legend.borderaxespad'] = 0.5

plt.rcParams['font.size'] = 12
plt.rcParams['xtick.labelsize'] = plt.rcParams['font.size']
plt.rcParams['ytick.labelsize'] = plt.rcParams['font.size']

for i, name in enumerate(scled_names):

    df = scled_dfs[i]
    wl = df['wl']
    flux = df['flux']

    plt.plot(wl, flux/np.max(flux), color=scled_colors[i])            

    ax = plt.gca()
    ax.set_xlim([300,1000])
    ax.set_xticklabels([])

    ax.set_ylim([0,1.3])
    ax.set_yticks([0,0.5,1.0])
    ax.set_yticklabels([])

#     ax.minorticks_on()
    ax.tick_params(axis='x',which='both',top='off')
    ax.tick_params(axis='x',which='both',bottom='off')
    ax.tick_params(axis='y',which='both',left='off')
    ax.tick_params(axis='y',which='both',right='off')
    
    ax.axis('off')

#     ax = plt.gca()
#     ax.text(0.5,0.95,\
#             r'{}'.format(name),\
#             horizontalalignment='center',\
#             verticalalignment='top',\
#             fontsize = plt.rcParams['font.size'],
#             transform=ax.transAxes)

    plt.tight_layout()
    plot_name = 'sc_led_spectra_{}_transparent.svg'.format(name)
    plt.savefig(out_folder + plot_name, bbox_inches='tight', pad_inches=0,transparent=True,border=False)
#     plt.rcParams['savefig.dpi'] = 100
    plt.show()
    plt.close()

# %% [markdown]
### Spectral validation LEDs

# %% [code]
svled_names = ['R12','R120','R2007','R27','R3150','R3310','R39','R90']
svled_colors = ['#c7cd31','#ed474c','#7486f2','#c11d36','#a8a673','#d38f89','#dd29e3','#16c845']

svled_dfs = []
svled_path = '../led_data/led_reference_data/'
for ln in svled_names:
    fn = os.path.join(svled_path, '{}.xls'.format(ln))
    svled_dfs.append(pd.read_excel(fn))
    
# See comments in above section - they apply here too.

svled_spectra = np.zeros((len(svled_names), len(wls)))
for i,led_df in enumerate(svled_dfs):
    led_wls = np.array(led_df['wl'].values)
    led_spectrum = np.array(led_df['flux'].values)
    
    wls_idx_min = np.where(led_wls == wls[0])[0][0]
    led_spectrum = led_spectrum[wls_idx_min:]
    led_wls = led_wls[wls_idx_min:]
    
    led_spectrum = np.pad(led_spectrum, (0, len(wls)-len(led_wls)), mode='constant', constant_values = (0,0))
    wls_idx_shift = np.where(wls==np.min(led_wls))[0][0]

    svled_spectra[i] = np.roll(led_spectrum, wls_idx_shift)
    
for i in range(len(svled_spectra)):
    svled_spectra[i] = svled_spectra[i] / (np.sum(svled_spectra[i]) * 0.5)

# %% [code]
plt.rcParams['figure.figsize'] = (8, 2)
for i in range(len(svled_spectra)):
    plt.plot(wls, svled_spectra[i], color = svled_colors[i])
plt.xlim([300,1000])
plt.show()

# %% [markdown]
## Experimental photoconversion rate constants

# %% [code]
pcs = {}
for m in ['rgv2','rdv2']:
    pcs[m] = {}
    if m == 'rgv2':
        model = lsc.Model.from_path('../ccasr_data_and_analysis/ccasr_model_parameters/rgv2_m01/all_data_with_k2_holds_ratio_onetau_k_fixed.params')
    elif m == 'rdv2':
        model = lsc.Model.from_path('../cph8-ompr_data_and_analysis/cph8-ompr_model_parameters/rdv2_m01/all_data_onetau_with_kholds_and_adjusted_initial.params', hill_type='rep')
    for r in ['k1','k2']:
        pcs[m][r] = {}
        pcs[m][r]['values'] = [model.params['{}_{}'.format(r,i)].value for i in range(len(scled_names))]
        pcs[m][r]['stderrs'] = [np.clip(model.params['{}_{}'.format(r,i)].stderr,1e-4,np.inf) for i in range(len(scled_names))]

# %% [markdown]
# Photoconversion cross-section spline construction

# %% [markdown]
A series of approaches to construct PCS splines are implemented below. The techniques are initially simple, but the generated splines are inadequate. Each following approach builds in sophistication on the previous technique. For this reason, all of the code is left here to better document progress toward to eventually successful approach.

# %% [markdown]
# Piecewise linear approach

# %% [markdown]
The goal is to construct a photoconversion cross section based on linear interpolation between a set of (x,y) points. The x-values are selected based on the locations of the characterization LEDs. The y-values can then be constrained by requiring 1) continuity, and 2) that the inner products between the PCS and LEDs match the measured results (i.e. $<P,N_{i}>=k_{i}$). These constraints form a linear system which can be solved for the y values. The system will take the form $\bf{A}\vec{y}=\vec{k}$ where $\bf{A}=\bf{A}(\vec{x},\hat{N}_{j})$ is a coefficient matrix determined by the chosen x values ($\vec{x}$) and the spectra of the illumination LEDs ($\hat{N}_{j}$).

# %% [markdown]
## Constraint matrix

# %% [markdown]
### Choose x values

# %% [code]
scled_centroids = np.array([np.sum(0.5*wls*scled_spectra[i]) for i in range(len(scled_names))])

# xc = scled_centroids
# xc = np.linspace(350, 800, 21)

xc = np.array([350] + [(scled_centroids[i] + scled_centroids[i+1])/2 for i in range(len(scled_centroids)-1)])

xc = np.round(xc*2)/2

# %% [markdown]
### Integral constraints

# %% [code]
L = np.zeros((len(xc), len(xc)))
R = np.zeros((len(xc), len(xc)))

for i in range(L.shape[0]):
    n = scled_spectra[i]
    
    for j in range(len(xc)):
        wl = xc[j]
        wl_idx = np.where(wls==wl)[0][0]
        
        if j > 0:
            wl_L = xc[j-1]
            wl_L_idx = np.where(wls==wl_L)[0][0]
            L[i,j] = np.sum(0.5 * (wls[wl_L_idx:wl_idx] - wl_L)/(wl - wl_L) * n[wl_L_idx:wl_idx])
        
        if j < len(xc) - 1:
            wl_R = xc[j+1]
            wl_R_idx = np.where(wls==wl_R)[0][0]
            R[i,j] = np.sum(0.5 * (wl_R - wls[wl_idx:wl_R_idx])/(wl_R - wl) * n[wl_idx:wl_R_idx])

# %% [markdown]
### Construct matrix

# %% [code]
L[:,0] = 0
R[:,-1] = 0

A = L + R
plt.imshow(A, interpolation='nearest')
plt.show()

# %% [markdown]
## Solve systems

# %% [code]
for m in ['rgv2','rdv2']:
    for r in ['k1','k2']:
        k = pcs[m][r]['values'][:L.shape[0]]
        pcs[m][r]['linear_solution'] = np.linalg.solve(A,k)

# %% [markdown]
## Construct PCS

# %% [code]
from scipy.interpolate import interp1d

for m in ['rgv2','rdv2']:
    for r in ['k1','k2']:
        yc = pcs[m][r]['linear_solution']
        
        def y_lin(x):
            if x < xc[0]:
                i=0
            elif x > xc[-1]:
                i=-2
            else:
                i = 0
                while xc[i+1] < x: i+= 1
                
            return (yc[i+1] - yc[i]) / (xc[i+1] - xc[i]) * (x - xc[i]) + yc[i]
                
        pcs[m][r]['linear'] = interp1d(wls,[y_lin(wl) for wl in wls])

# %% [markdown]
## Validate PCS

# %% [code]
for m in ['rgv2','rdv2']:
    for r in ['k1','k2']:
        k = pcs[m][r]['values'][:L.shape[0]]
        yc = pcs[m][r]['linear']
        
        imin = np.where(wls == xc[0])[0][0]
        imax = np.where(wls == xc[-1])[0][0]
        
        kv = [np.sum(0.5 * yc(wls[imin:imax]) * n[imin:imax]) for n in scled_spectra[:L.shape[0]]]
        
        plt.plot(scled_centroids, k, '.', ms=10)
        plt.plot(wls[imin:imax], yc(wls[imin:imax]), '-')
        plt.plot(scled_centroids, kv, '.r')
        plt.xlim([350,1100])
        plt.ylim([-0.05,0.1])
        plt.show()

# %% [markdown]
## Predict rate constants for novel light sources

# %% [markdown]
# Piecewise cubic spline approach

# %% [markdown]
## Constraint matrix

# %% [markdown]
### Choose x values

# %% [code]
scled_centroids = np.array([np.sum(0.5*wls*scled_spectra[i]) for i in range(len(scled_names))])

# xc = scled_centroids[:-3]
# xc = np.linspace(wls[0]+50, wls[-1]-200, 21)
xc = np.array([350] + [(scled_centroids[i] + scled_centroids[i+1])/2 for i in range(len(scled_centroids)-1)])

xc = np.round(xc*2)/2

# %% [markdown]
### Initialize matrix

# %% [code]
# Columns of A are ordered by each spline (i.e. a0, b0, c0, d0, a1, b1, c1, d1, ... an-1, bn-1, cn-1, dn-1)
mn = 4*(len(xc)-1)
A = np.zeros((mn, mn))

# %% [markdown]
### Stitching constraints

# %% [code]
ncons = len(xc) - 2
for i in range(ncons):
    # 0th order constraints
    A[i, 4*i    +0] = (xc[i+1] - xc[i])**3
    A[i, 4*i    +1] = (xc[i+1] - xc[i])**2
    A[i, 4*i    +2] = (xc[i+1] - xc[i])**1
    A[i, 4*i    +3] =  1
    A[i, 4*(i+1)+3] = -1

    # 1st order constraints
    A[ncons + i, 4*i    +0] = 3*(xc[i+1] - xc[i])**2
    A[ncons + i, 4*i    +1] = 2*(xc[i+1] - xc[i])
    A[ncons + i, 4*i    +2] =  1
    A[ncons + i, 4*(i+1)+2] = -1

    # 2nd order constraints
    A[2*ncons + i, 4*i    +0] = 6*(xc[i+1] - xc[i])
    A[2*ncons + i, 4*i    +1] =  2
    A[2*ncons + i, 4*(i+1)+1] = -2

# %% [markdown]
### Integral constraints

# %% [code]
for i in range(len(xc)):
    n = scled_spectra[i]
    for j in range(len(xc)-1):
        wl_L = xc[j]
        wl_L_idx = np.where(wls==wl_L)[0][0]
        
        wl_R = xc[j+1]
        wl_R_idx = np.where(wls==wl_R)[0][0]
        
        wl_range = wls[wl_L_idx:wl_R_idx]
        n_range = n[wl_L_idx:wl_R_idx]
        A[3*ncons + i, 4*j + 0] = np.sum(0.5 * (wl_range - wl_L)**3 * n_range)
        A[3*ncons + i, 4*j + 1] = np.sum(0.5 * (wl_range - wl_L)**2 * n_range)
        A[3*ncons + i, 4*j + 2] = np.sum(0.5 * (wl_range - wl_L)    * n_range)
        A[3*ncons + i, 4*j + 3] = np.sum(0.5 * n_range)

# %% [markdown]
### Edge constraints (not-a-knot)

# %% [code]
A[-2, 4*0 + 0], A[-2,4*1 + 0] = (1, 1) # First constraint
A[-1, (mn-4*2) + 0], A[-1,mn-4*1 + 0] = (1, 1) # Last constraint

# %% [code]
plt.imshow(np.log(A),interpolation='nearest')
plt.show()

# %% [markdown]
## Solve system

# %% [code]
for mod in ['rgv2','rdv2']:
    for r in ['k1','k2']:
        k = np.zeros(mn)
        k[3*ncons:3*ncons+len(xc)] = pcs[mod][r]['values'][:len(xc)]
        pcs[mod][r]['cubic_solution'] = np.linalg.solve(A,k)

# %% [markdown]
## Construct PCS

# %% [code]
from scipy.interpolate import interp1d

for m in ['rgv2','rdv2']:
    for r in ['k1','k2']:
        params = np.reshape(pcs[m][r]['cubic_solution'],(len(xc)-1,4))
        
        def y_cubic(x):
            if x < xc[0]:
                i=0
            elif x > xc[-1]:
                i=-2
            else:
                i = 0
                while xc[i+1] < x: i+= 1
            
            a,b,c,d = params[i]
            return a*(x-xc[i])**3 + b*(x-xc[i])**2 + c*(x-xc[i]) + d
                
        pcs[m][r]['cubic'] = interp1d(wls,[y_cubic(wl) for wl in wls])

# %% [markdown]
## Validate PCS

# %% [code]
for m in ['rgv2','rdv2']:
    for r in ['k1','k2']:
        k = pcs[m][r]['values'][:len(xc)]
        yc = pcs[m][r]['cubic']
        
        imin = np.where(wls == xc[0])[0][0]
        imax = np.where(wls == xc[-1])[0][0]
        
        kv = [np.sum(0.5 * yc(wls[imin:imax]) * n[imin:imax]) for n in scled_spectra[:len(xc)]]
        
        plt.plot(scled_centroids, k, '.', ms=10)
        plt.plot(wls[imin:imax], yc(wls[imin:imax]), '-')
        plt.plot(scled_centroids, kv, '.r')
        plt.xlim([wls[imin],wls[imax]])
        plt.ylim([-0.01,0.06])
        plt.show()

# %% [markdown]
## Predict rate constants for novel light sources

# %% [code]


# %% [markdown]
# Approximate PCS constructions

# %% [markdown]
Here I will use a cubic spline construction consisting of a reduced number of splines. This simpler construction will be overconstrained by the integral constraints, so I will use ordinary least squares to find the best solution. I will explore the number of splines required to achieve a suitable solution.

# %% [markdown]
## Constraint matrix

# %% [markdown]
### Choose x values

# %% [markdown]
There will be $N_x - 1$ splines used for the constructed spectrum

# %% [code]
scled_centroids = np.array([np.sum(0.5*wls*scled_spectra[i]) for i in range(len(scled_names))])

# xc = scled_centroids[:-3]
xc = np.append(np.linspace(wls[0],800, 12), wls[-1])
# xc = np.array([350] + [(scled_centroids[i] + scled_centroids[i+1])/2 for i in range(len(scled_centroids)-1)])

xc = np.round(xc*2)/2

# %% [markdown]
### Initialize matrices

# %% [code]
# Columns of A are ordered by each spline (i.e. a0, b0, c0, d0, a1, b1, c1, d1, ... an-1, bn-1, cn-1, dn-1)
n_points = len(xc)
n_splines = n_points-1
n_leds = len(scled_centroids)

An = 4*n_splines
Am = n_leds
A = np.zeros((Am, An))
print A.shape

Cn = 4*n_splines
Cm = 3*n_points - 4 + 1
C = np.zeros((Cm, Cn))
print C.shape

print n_splines

# %% [markdown]
### Integral constraints

# %% [code]
for i in range(n_leds):
    n = scled_spectra[i]
    for j in range(n_splines):
        wl_L = xc[j]
        wl_L_idx = np.where(wls==wl_L)[0][0]
        
        wl_R = xc[j+1]
        wl_R_idx = np.where(wls==wl_R)[0][0]
        
        wl_range = wls[wl_L_idx:wl_R_idx]
        n_range = n[wl_L_idx:wl_R_idx]
        
        A[i, 4*j + 0] = np.sum(0.5 * (wl_range - wl_L)**3 * n_range)
        A[i, 4*j + 1] = np.sum(0.5 * (wl_range - wl_L)**2 * n_range)
        A[i, 4*j + 2] = np.sum(0.5 * (wl_range - wl_L)    * n_range)
        A[i, 4*j + 3] = np.sum(0.5 * n_range)

# %% [markdown]
### Stitching constraints

# %% [code]
n_stitch = n_splines - 1
for i in range(n_stitch):
    # 0th order constraints
    C[i, 4*i    +0] = (xc[i+1] - xc[i])**3
    C[i, 4*i    +1] = (xc[i+1] - xc[i])**2
    C[i, 4*i    +2] = (xc[i+1] - xc[i])**1
    C[i, 4*i    +3] =  1
    C[i, 4*(i+1)+3] = -1

    # 1st order constraints
    C[n_stitch + i, 4*i    +0] = 3*(xc[i+1] - xc[i])**2
    C[n_stitch + i, 4*i    +1] = 2*(xc[i+1] - xc[i])
    C[n_stitch + i, 4*i    +2] =  1
    C[n_stitch + i, 4*(i+1)+2] = -1

    # 2nd order constraints
    C[2*n_stitch + i, 4*i    +0] = 6*(xc[i+1] - xc[i])
    C[2*n_stitch + i, 4*i    +1] =  2
    C[2*n_stitch + i, 4*(i+1)+1] = -2

# %% [markdown]
### Edge constraints

# %% [markdown]
I'll use a natural boundary condition ($P''_0(x_0)=0$) on the first node (UV end of the spectrum) and a fixed boundary condition ($P_{n-1}(x_n)=0$) on the last node (far-red).

# %% [code]
# Left constraint
C[-3, 1] = 1

C[-2, -4] = 3*(xc[-1] - xc[-2])**2 # an-1
C[-2, -3] = 2*(xc[-1] - xc[-2])    # bn-1
C[-2, -2] = 1                      # cn-1

#Right constraint
C[-1, -4] = (xc[-1] - xc[-2])**3 # an-1
C[-1, -3] = (xc[-1] - xc[-2])**2 # bn-1
C[-1, -2] = (xc[-1] - xc[-2])    # cn-1
C[-1, -1] = 1                    # dn-1

# %% [code]
plt.subplot(1,2,1)
plt.imshow(np.log(A),interpolation='nearest')
plt.subplot(1,2,2)
plt.imshow(np.log(C),interpolation='nearest')
plt.show()

# %% [markdown]
## Optimize system

# %% [markdown]
This is a constrained least-squares problem. The goal is to minimize the rate constant projections relative to measurements while subject to the cubic spline constraints. I am following the solution presented in http://www.seas.ucla.edu/~vandenbe/133A/lectures/cls.pdf (I should find a cite-able source...). In this reference, it is shown that this problem can be recast as a OLS problem using Lagrange multipliers.

If the problem statement is written as

minimize $||\mathbf{A}\hat{x}-\hat{b}||^2$ subject to $\mathbf{C}\hat{x}=\hat{d}$,

then the solution is found by solving the following system:

$
\begin{bmatrix}
   \mathbf{A}^T \mathbf{A} & \mathbf{C}^T \\[0.3em]
   \mathbf{C} & 0           \\
 \end{bmatrix}
 \begin{bmatrix}
   \hat{x} \\[0.3em]
   \hat{z} \\
 \end{bmatrix}
 =
 \begin{bmatrix}
   \mathbf{A}^T \hat{b} \\[0.3em]
   \hat{d} \\
 \end{bmatrix}
$
.

With weighted errors given by the diagonal entries of $\mathbf{W}$, the problem is now 

minimize $||\mathbf{W}^{1/2}(\mathbf{A}\hat{x}-\hat{b})||^2$ subject to $\mathbf{C}\hat{x}=\hat{d}$,

with result given as a solution to

$
\begin{bmatrix}
   \mathbf{A}^T \mathbf{W} \mathbf{A} & \mathbf{C}^T \\[0.3em]
   \mathbf{C} & 0           \\
 \end{bmatrix}
 \begin{bmatrix}
   \hat{x} \\[0.3em]
   \hat{z} \\
 \end{bmatrix}
 =
 \begin{bmatrix}
   \mathbf{A}^T \mathbf{W} \hat{b} \\[0.3em]
   \hat{d} \\
 \end{bmatrix}
$
.

# %% [code]
for mod in ['rgv2','rdv2']:
    for r in ['k1','k2']:
        # Ensure that the numpy arrays get converted to matricies (simplifying operations)
        A, C = np.mat(A), np.mat(C) 
        b = np.mat(pcs[mod][r]['values']).T
        berr = np.mat(np.clip(pcs[mod][r]['stderrs'],1e-6,np.inf)).T # give the errors a floor of 1e-6
        
        W = np.diagflat(berr.A**-2)
        d = np.zeros(C.shape[0])
        
        M = np.bmat([[A.T*W*A, C.T],[C, np.zeros([C.shape[0], C.shape[0]])]])
        k = np.zeros((M.shape[0],1))
        k[:(A.T).shape[0]] = A.T*W*b

        pcs[mod][r]['cubic_solution'] = np.linalg.solve(M,k)

# %% [markdown]
## Construct PCS

# %% [code]
from scipy.interpolate import interp1d

for m in ['rgv2','rdv2']:
    for r in ['k1','k2']:
        params = np.reshape(pcs[m][r]['cubic_solution'][:n_splines*4],(n_splines,4))
        
        def y_cubic(x):
            if x < xc[0]:
                i=0
            elif x > xc[-1]:
                i=-2
            else:
                i = 0
                while xc[i+1] < x: i+= 1
            
            a,b,c,d = params[i]
            return a*(x-xc[i])**3 + b*(x-xc[i])**2 + c*(x-xc[i]) + d
                
        pcs[m][r]['cubic'] = interp1d(wls,[y_cubic(wl) for wl in wls])

# %% [markdown]
## Validate PCS

# %% [code]
for m in ['rgv2','rdv2']:
    for r in ['k1','k2']:
        k = pcs[m][r]['values']
        kerr = pcs[m][r]['stderrs']
        yc = pcs[m][r]['cubic']
        
        kv = [np.sum(0.5 * yc(wls) * n) for n in scled_spectra]
        
        for x in xc:
            plt.plot([x, x],[-1,1], 'k-', lw=0.2)
        
        plt.errorbar(scled_centroids, k, kerr, fmt='.', ms=10)
        plt.plot(wls, yc(wls), '-')
        plt.plot(scled_centroids, kv, '.r')
        plt.xlim([wls[0]-50,wls[-1]+50])
        plt.ylim([-0.01,0.06])
        plt.show()

# %% [markdown]
## Predict rate constants for novel light sources

# %% [code]


# %% [markdown]
## Spline-number optimization

# %% [markdown]
I would like to identify the appropriate number of spline knots to use for each experimental dataset. To do this, I will employ an optimization approach. I will employ "Leave-one-out cross-validation (LOOCV)" as an error metric for this optimization (many thanks to SMC for this idea!). For each size of spline, I'll construct a library of PCSs in which a single LED source was not used during construction. I'll then use the remaining LED to test each PCS. I'll calculate an average weighted error between the prediction and the experimental measurement. I'll plot this error versus number of knots, and choose the number which minimizes the error.

Also, it wouldn't be too bad of an idea to evalulate the sensitivity of this result to the selection of knot x-coordinates.

# %% [code]
from scipy.interpolate import interp1d

def get_led_data(led_indices=None):
    if led_indices is None:
        led_indices = range(len(scled_spectra))
    d = {
        'wls': wls,
        'spectra': [scled_spectra[i] for i in led_indices],
        'expt_rate_values': [pcs[mod][r]['values'][i] for i in led_indices],
        'expt_rate_stderrs':[pcs[mod][r]['stderrs'][i] for i in led_indices]
    }
    return d

def construct_pcs(n_splines, led_data):
    
    # Break out led data
    wls = led_data['wls']
    led_spectra = led_data['spectra']
    led_rate_values = led_data['expt_rate_values']
    led_rate_stderrs = led_data['expt_rate_stderrs']
    
    # Determine knot x-coordinates
    scled_centroids = np.array([np.sum(0.5*wls*scled_spectra[i]) for i in range(len(scled_names))])
    xc = np.append(np.linspace(wls[0],800, n_splines), wls[-1])
    xc = np.round(xc*2)/2
    
    n_points = n_splines + 1
    n_leds = len(led_data['spectra'])
    
    # Initialize matricies
    An = 4*n_splines
    Am = n_leds
    A = np.zeros((Am, An))

    Cn = 4*n_splines
    Cm = 3*n_points - 4 + 1
    C = np.zeros((Cm, Cn))
    
    # Populate integral constraints
    for i, n in enumerate(led_spectra):
        for j in range(n_splines):
            wl_L = xc[j]
            wl_L_idx = np.where(wls==wl_L)[0][0]

            wl_R = xc[j+1]
            wl_R_idx = np.where(wls==wl_R)[0][0]

            wl_range = wls[wl_L_idx:wl_R_idx]
            n_range = n[wl_L_idx:wl_R_idx]

            A[i, 4*j + 0] = np.sum(0.5 * (wl_range - wl_L)**3 * n_range)
            A[i, 4*j + 1] = np.sum(0.5 * (wl_range - wl_L)**2 * n_range)
            A[i, 4*j + 2] = np.sum(0.5 * (wl_range - wl_L)    * n_range)
            A[i, 4*j + 3] = np.sum(0.5 * n_range)
            
    # Populate stitching constraints
    n_stitch = n_splines - 1
    for i in range(n_stitch):
        # 0th order constraints
        C[i, 4*i    +0] = (xc[i+1] - xc[i])**3
        C[i, 4*i    +1] = (xc[i+1] - xc[i])**2
        C[i, 4*i    +2] = (xc[i+1] - xc[i])**1
        C[i, 4*i    +3] =  1
        C[i, 4*(i+1)+3] = -1

        # 1st order constraints
        C[n_stitch + i, 4*i    +0] = 3*(xc[i+1] - xc[i])**2
        C[n_stitch + i, 4*i    +1] = 2*(xc[i+1] - xc[i])
        C[n_stitch + i, 4*i    +2] =  1
        C[n_stitch + i, 4*(i+1)+2] = -1

        # 2nd order constraints
        C[2*n_stitch + i, 4*i    +0] = 6*(xc[i+1] - xc[i])
        C[2*n_stitch + i, 4*i    +1] =  2
        C[2*n_stitch + i, 4*(i+1)+1] = -2
        
    # Populate boundary constraints
    # Natural constraint on left side (P_0''(x_1)=0)
    C[-3, 1] = 1

    # Clamp constraint on right side (P_n-1'(x_n)=0)
    C[-2, -4] = 3*(xc[-1] - xc[-2])**2 # an-1
    C[-2, -3] = 2*(xc[-1] - xc[-2])    # bn-1
    C[-2, -2] = 1                      # cn-1

    # Fixed constraint on right side (P_n-1(x_n)=0)
    C[-1, -4] = (xc[-1] - xc[-2])**3 # an-1
    C[-1, -3] = (xc[-1] - xc[-2])**2 # bn-1
    C[-1, -2] = (xc[-1] - xc[-2])    # cn-1
    C[-1, -1] = 1                    # dn-1
    
    # Optimize (solve) system
    # Ensure that the numpy arrays get converted to matricies (simplifying operations)
    A, C = np.mat(A), np.mat(C) 
    b = np.mat(led_rate_values).T
    berr = np.mat(np.clip(led_rate_stderrs,1e-6,np.inf)).T # give the errors a floor of 1e-6

    W = np.diagflat(berr.A**-2)
    d = np.zeros(C.shape[0])

    M = np.bmat([[A.T*W*A, C.T],[C, np.zeros([C.shape[0], C.shape[0]])]])
    k = np.zeros((M.shape[0],1))
    k[:(A.T).shape[0]] = A.T*W*b

    solution = np.linalg.solve(M,k)
    params = np.reshape(solution[:n_splines*4],(n_splines,4))

    def y_cubic(x):
        if x < xc[0]:
            i=0
        elif x > xc[-1]:
            i=-2
        else:
            i = 0
            while xc[i+1] < x: i+= 1

        a,b,c,d = params[i]
        return a*(x-xc[i])**3 + b*(x-xc[i])**2 + c*(x-xc[i]) + d

    return interp1d(wls,[y_cubic(wl) for wl in wls])

# %% [markdown]
### Generate optimal splines with 5-20 knots

# %% [code]
# Initialize results dictionary
spline_test_range = range(5,21)

remove_leds = [8,15]
remove_leds = [8,13,15]
remove_leds = [8,13,15]
remove_leds = [8]
remove_leds = []

cv_leds = np.delete(np.array(range(23)), remove_leds)
n_leds = len(cv_leds)

# Loop through the different data sets
for mod in ['rgv2', 'rdv2']:
    for r in ['k1','k2']:
        spline_cv = {}
        
        # Loop through a range of spline complexities
        for n_splines in spline_test_range:
            print 'Calculating {}_{}_{}'.format(mod,r,n_splines)
            spline_cv['{}'.format(n_splines)] = {}

            # Loop through the LOOCV LEDs
            for test_idx in cv_leds:
                spline_cv['{}'.format(n_splines)]['{}'.format(test_idx)] = {}
                
                # Construct reduced led_data dictionary for spline construction and construct spline
                led_indices = np.delete(cv_leds, np.where(cv_leds==test_idx))
                led_data = get_led_data(led_indices)
                test_pcs = construct_pcs(n_splines, led_data)

                # Evalulate prediction for test LED
                led_data = get_led_data()
                test_rate = np.sum(0.5 * test_pcs(led_data['wls']) * led_data['spectra'][test_idx])
                test_err = (test_rate - led_data['expt_rate_values'][test_idx]) / led_data['expt_rate_stderrs'][test_idx]

                # Store PCS spline and prediction error
                test_results_dict = spline_cv['{}'.format(n_splines)]['{}'.format(test_idx)]
                test_results_dict['pcs'] = test_pcs
                test_results_dict['test_rate'] = test_rate
                test_results_dict['test_error'] = test_err

            # Calculate and store spline results
            spline_results_dict = spline_cv['{}'.format(n_splines)]
            
            test_errors = np.array([spline_results_dict['{}'.format(i)]['test_error'] for i in cv_leds])
            spline_results_dict['sumsq_test_error'] = np.sum(test_errors**2)
            spline_results_dict['mean_rms_test_error'] = np.sqrt(np.sum(test_errors**2))/len(test_errors)
            spline_results_dict['avg_test_error'] = np.mean(test_errors)
            
            # Gather LED data for cv LEDs and construct PCS
            led_data = get_led_data(cv_leds)
            result_pcs = construct_pcs(n_splines, led_data)
            spline_results_dict['pcs'] = result_pcs
            
            led_data = get_led_data()
            spline_rates = np.array([np.sum(0.5 * result_pcs(wls) * led_data['spectra'][idx]) for idx in cv_leds])
            led_expt_values = np.array([led_data['expt_rate_values'][idx] for idx in cv_leds])
            led_expt_errors = np.array([led_data['expt_rate_stderrs'][idx] for idx in cv_leds])
            spline_errors = spline_rates -  led_expt_values
            spline_results_dict['led_errors_abs'] = spline_errors
            spline_results_dict['led_errors_rel'] = spline_errors / led_expt_errors
            spline_results_dict['led_errors_tot'] = np.sum(np.sqrt((spline_errors / led_expt_errors)**2))
            spline_results_dict['led_errors_avg'] = np.sum(np.sqrt((spline_errors / led_expt_errors)**2)) / n_leds
        
        pcs[mod][r]['spline_cv'] = spline_cv

# %% [markdown]
## Plot cross validation results as a function of number of knots

# %% [code]
plt.rcParams['figure.figsize'] = (3, 3)

x = range(5,21)

for mod in ['rgv2', 'rdv2']:
    for r in ['k1','k2']:
        y1 = [pcs[mod][r]['spline_cv']['{}'.format(i)]['mean_rms_test_error'] for i in x]
        y2 = [pcs[mod][r]['spline_cv']['{}'.format(i)]['led_errors_avg'] for i in x]

        plt.plot(x,y1,'k.')
#         plt.plot(x,y2,'r.')
        plt.ylim([0,3])
        plt.xlabel("Number of spline knots")
        plt.ylabel("RMS relative error of test LED")
        plt.savefig(out_folder + 'loocv_{}_{}.png'.format(mod,r), pad_inches=0, bbox_inches='tight', transparent=True)
        plt.show()
        plt.clf()

# %% [markdown]
## Select best-performing splines

# %% [code]
pcs['rgv2']['k1']['top_spline']=12
pcs['rgv2']['k2']['top_spline']=8
pcs['rdv2']['k1']['top_spline']=12
pcs['rdv2']['k2']['top_spline']=12

pcs['rgv2']['k1']['ylim'] = [0, 0.018]
pcs['rgv2']['k2']['ylim'] = [0, 0.018]
pcs['rdv2']['k1']['ylim'] = [0, 0.075]
pcs['rdv2']['k2']['ylim'] = [0, 0.075]

pcs['rgv2']['k1']['yticks'] = [0, 0.005, 0.010, 0.015]
pcs['rgv2']['k2']['yticks'] = [0, 0.005, 0.010, 0.015]
pcs['rdv2']['k1']['yticks'] = [0, 0.020, 0.040, 0.060]
pcs['rdv2']['k2']['yticks'] = [0, 0.020, 0.040, 0.060]

pcs['rgv2']['k1']['color'] = "#00a000"
pcs['rgv2']['k2']['color'] = "#ff0000"
pcs['rdv2']['k1']['color'] = "#ff0000"
pcs['rdv2']['k2']['color'] = "#a00000"

# %% [markdown]
## Plot results using best-performing splines

# %% [code]
plt.rcParams['figure.figsize'] = (6, 3)

for m in ['rgv2', 'rdv2']:
    for r in ['k1','k2']:
        k = pcs[m][r]['values']
        kerr = pcs[m][r]['stderrs']
        top_spline = pcs[m][r]['top_spline']
        yc = pcs[m][r]['spline_cv']['{}'.format(top_spline)]['pcs']
        
        kv = [np.sum(0.5 * yc(wls) * n) for n in scled_spectra]
        
        print zip(svled_names,[np.sum(0.5 * yc(wls) * n) for n in svled_spectra])
        print [np.sum(0.5 * yc(wls) * n) for n in svled_spectra]
        
        scled_centroids = np.array([np.sum(0.5*wls*scled_spectra[i]) for i in range(len(scled_names))])
        xc = np.append(np.linspace(wls[0],800, int(top_spline)), wls[-1])
        xc = np.round(xc*2)/2
        for x in xc:
            plt.plot([x, x],pcs[m][r]['ylim'], 'k-', lw=0.2)
        
        plt.errorbar(scled_centroids, k, kerr, fmt='.', ms=10, label='Expt. rates')
        plt.plot(wls, yc(wls), '-', label='PCS spline')
        plt.plot(scled_centroids, kv, '.r', label='Calc. rates')
        
        plt.legend(loc='upper right')
        
        plt.ylabel('$\hat{{{}}}$'.format(r))
        plt.ylim(pcs[m][r]['ylim'])
        plt.yticks(pcs[m][r]['yticks'])
        
        plt.xlabel('Wavelength (nm)')
        plt.xlim([wls[0],wls[-1]])
        plt.xticks([400,600,800,1000])
        
        ax = plt.gca()
        ax.set_aspect(0.5*1./ax.get_data_ratio())
        plt.tight_layout()
        
        plot_name = 'pcs_spline_{}_{}.png'.format(m,r)
        plt.savefig(out_folder + plot_name)
        plt.clf()

# %% [code]
pr.init_style()

plt.rcParams['figure.figsize'] = (5.972, 3.812)
plt.rcParams['savefig.dpi'] = 600

remove_leds = []

for m in ['rgv2', 'rdv2']:
    for r in ['k1','k2']:
        k = np.delete(np.array(pcs[m][r]['values']), remove_leds)
        kerr = np.delete(np.array(pcs[m][r]['stderrs']), remove_leds)
        top_spline = pcs[m][r]['top_spline']
        yc = pcs[m][r]['spline_cv']['{}'.format(top_spline)]['pcs']
        
        kv = np.delete(np.array([np.sum(0.5 * yc(wls) * n) for n in scled_spectra]),remove_leds)
        
        print [np.sum(0.5 * yc(wls) * n) for n in svled_spectra]
        
        scled_centroids = np.delete(np.array([np.sum(0.5*wls*scled_spectra[i]) for i in range(len(scled_names))]), remove_leds)
#         xc = np.append(np.linspace(wls[0],800, int(top_spline)), wls[-1])
#         xc = np.round(xc*2)/2
#         for x in xc:
#             plt.plot([x, x],pcs[m][r]['ylim'], 'k-', lw=0.2)
        
        plt.plot(wls, yc(wls), '-', label='PCS spline', color=pcs[m][r]['color'], lw=3, zorder=1)
        
        plt.errorbar(scled_centroids, k, kerr, fmt='.', color=pcs[m][r]['color'], ms=12, elinewidth=2, capsize=3, capthick=2, zorder=2)
#         plt.plot(scled_centroids, kv, 'wo', ms=3)
        
#         plt.legend(loc='upper right')
        
#         plt.ylabel('$\hat{{{}}}$'.format(r))
        ax = plt.gca()
        ax.set_ylim(pcs[m][r]['ylim'])
        ax.set_yticks(pcs[m][r]['yticks'])
        ax.set_yticklabels([])
        
        
#         plt.xlabel('Wavelength (nm)')
        ax.set_xlim([300,1000])
        ax.set_xticks([400, 500, 600, 700, 800, 900])
        ax.set_xticklabels([])
        
        ax.tick_params(axis='x',which='both',top='off')
        ax.tick_params(axis='y',which='both',right='off')
        
#         ax.set_aspect(1./ax.get_data_ratio())
        plt.tight_layout()
        
        plot_name = 'pcs_spline_{}_{}_square.png'.format(m,r)
        plt.savefig(out_folder + plot_name, pad_inches=0, bbox_inches='tight', transparent=True)
        plt.show()
        plt.clf()

# %% [code]
pcs['rgv2']['k1']['top_spline']=12
pcs['rgv2']['k2']['top_spline']=8
pcs['rdv2']['k1']['top_spline']=12
pcs['rdv2']['k2']['top_spline']=12

pcs['rgv2']['k1']['ylim'] = [0.00, 0.018]
pcs['rgv2']['k2']['ylim'] = [0.000, 0.005]
pcs['rdv2']['k1']['ylim'] = [0, 0.075]
pcs['rdv2']['k2']['ylim'] = [0, 0.018]

pcs['rgv2']['k1']['yticks'] = []
pcs['rgv2']['k2']['yticks'] = []
pcs['rdv2']['k1']['yticks'] = [0, 0.020, 0.040, 0.060]
pcs['rdv2']['k2']['yticks'] = [0, 0.005, 0.010, 0.015]

pcs['rgv2']['k1']['color'] = "#00a000"
pcs['rgv2']['k2']['color'] = "#ff0000"
pcs['rdv2']['k1']['color'] = "#ff0000"
pcs['rdv2']['k2']['color'] = "#a00000"


plt.rcParams['savefig.dpi'] = 600
plt.rcParams['figure.figsize'] = (1.5, 1.5)
plt.rcParams['axes.color_cycle'] = scled_colors
plt.rcParams['savefig.dpi'] = 600
plt.rcParams['legend.loc'] = 'upper center'
plt.rcParams['legend.fontsize'] = plt.rcParams['font.size'] * 0.6
plt.rcParams['legend.numpoints'] = 1
plt.rcParams['legend.handletextpad'] = 0.3
plt.rcParams['legend.borderaxespad'] = 0.5

plt.rcParams['font.size'] = 12
plt.rcParams['xtick.labelsize'] = plt.rcParams['font.size']
plt.rcParams['ytick.labelsize'] = plt.rcParams['font.size']

remove_leds = []

for m in ['rgv2', 'rdv2']:
    for r in ['k1','k2']:
        k = np.delete(np.array(pcs[m][r]['values']), remove_leds)
        kerr = np.delete(np.array(pcs[m][r]['stderrs']), remove_leds)
        top_spline = pcs[m][r]['top_spline']
        yc = pcs[m][r]['spline_cv']['{}'.format(top_spline)]['pcs']

        plt.plot(wls, yc(wls), '-', label='PCS spline', color=pcs[m][r]['color'], lw=2, zorder=1)
        
        ax = plt.gca()
        ax.set_ylim(pcs[m][r]['ylim'])
        ax.set_yticks(pcs[m][r]['yticks'])
        ax.set_yticklabels([])
        
        
#         plt.xlabel('Wavelength (nm)')
        ax.set_xlim([300,1000])
        ax.set_xticks([300, 400, 500, 600, 700, 800, 900, 1000])
        ax.set_xticklabels([])
        
        ax.tick_params(axis='x',which='both',top='off')
        ax.tick_params(axis='x',which='both',bottom='off')
        ax.tick_params(axis='y',which='both',left='off')
        ax.tick_params(axis='y',which='both',right='off')

        plt.tight_layout()
        plot_name = 'pcs_spline_{}_{}_cartoon.png'.format(m,r)
        plt.savefig(out_folder + plot_name, bbox_inches='tight', pad_inches=0)
    #     plt.rcParams['savefig.dpi'] = 100
        plt.show()
        plt.close()

# %% [markdown]
## Plot characterization LEDs (all together)

# %% [code]
pr.init_style()
plt.rcParams['figure.figsize'] = (5.972, 1.869)
plt.rcParams['savefig.dpi'] = 600

led_indices = np.delete(np.array(range(len(scled_spectra))),remove_leds)

for i in led_indices:
#     plt.plot(wls, scled_spectra[i]/np.max(scled_spectra[i]), color = scled_colors[i], lw=1)
    plt.plot(wls, scled_spectra[i]/np.max(scled_spectra), color = scled_colors[i], lw=2)

ax = plt.gca()
ax.tick_params(axis='x',which='both',top='off')
ax.tick_params(axis='y',which='both',right='off')

ax.set_xlim([300,1000])
ax.set_xticks([400, 500, 600, 700, 800, 900])
ax.set_xticklabels([])

ax.set_ylim([0,1.3])
ax.set_yticks([0,0.5,1])
ax.set_yticklabels([])

# plt.tight_layout()
plot_name = 'scleds_normalized'.format(m,r)
plt.savefig(out_folder + plot_name, pad_inches=0, bbox_inches='tight', transparent=True)
plt.show()
plt.clf()
