# Supplementary material for: A photoconversion model for full spectral programming and multiplexing of optogenetic systems
Source: Mol Syst Biol. 2017 Apr 24;13(4):926. doi: 10.15252/msb.20167456 (PMC5408778; doi:10.15252/msb.20167456)
Supplement: Supplementary file 13 — Dataset EV5 [file MSB-13-926-s013.zip › dataset_ev5_pcs_spline_construction/README.txt]

Dataset EV5 - Photoconversion cross-section spline estimate construction.

The 'pcs_spline_construction.ipynb' Jupyter notebook (Python 2.7) contains the code for generating PCS splines from the fitted photoconversion rates corresponding to the spectral calibration LEDs. The details of the spline construction procedure are presented in the Materials and Methods section of the main text, in Appendix Figs S5-6, and within the Jupyter notebook itself. The Jupyter notebook contains several descriptive examples of spline-fitting procedures increasing in complexity and predictive capability.
