# Supplementary material for: A photoconversion model for full spectral programming and multiplexing of optogenetic systems
Source: Mol Syst Biol. 2017 Apr 24;13(4):926. doi: 10.15252/msb.20167456 (PMC5408778; doi:10.15252/msb.20167456)
Supplement: Supplementary file 14 — Dataset EV6 [file MSB-13-926-s014.zip]

Archive with 5 entries (4 files):
- dataset_ev6_gene_expression_programming_signals/
- dataset_ev6_gene_expression_programming_signals/desktop.ini
- dataset_ev6_gene_expression_programming_signals/generated_light_programs.xls
- dataset_ev6_gene_expression_programming_signals/programming_reference_signals.xlsx
- dataset_ev6_gene_expression_programming_signals/README.txt
