# Supplementary material for: A photoconversion model for full spectral programming and multiplexing of optogenetic systems
Source: Mol Syst Biol. 2017 Apr 24;13(4):926. doi: 10.15252/msb.20167456 (PMC5408778; doi:10.15252/msb.20167456)
Supplement: Supplementary file 14 — Dataset EV6 [file MSB-13-926-s014.zip › dataset_ev6_gene_expression_programming_signals/generated_light_programs.xls]

## Sheet: Sheet1
Compensated perturbation LED ID	Compensated perturbation ref ID	Intensities	LED ID	Model ID	Ref ID	Times	Pre-inten
0	0	[1.3663895029095017, 0.14714092800386322, 0.27545872728563386, 0.3645021149983636, 0.42128167906375064, 0.4595252890672907, 0.5209242089211554, 0.5665353869948656, 0.6245461351777053, 0.7077014110206146, 0.7480734361872706, 0.9363766104452346, 1.3089624735308876, 1.4302884358283943, 0.9916101789010527, 0.9495827770325777, 5.577391674785702, 20.000000000002874, 5.55104022693152e-09, 5.551040226931…	520-2-kb	rgv2_m01	ref_prog03	[0.0, 10.0, 20.0, 30.0, 40.0, 50.0, 60.0, 70.0, 80.0, 90.0, 100.0, 110.0, 120.0, 130.0, 140.0, 150.0, 160.0, 170.0, 180.0, 190.0, 200.0, 210.0, 220.0, 230.0, 240.0, 250.0, 260.0, 270.0, 280.0, 290.0, 300.0, 310.0, 320.0, 330.0, 340.0, 350.0, 360.0, 370.0, 380.0, 390.0, 400.0, 410.0, 420.0, 430.0, 440.0, 450.0, 460.0, 470.0, 480.0]	0
660-ls	ref_pert01	[1.3974527445683196, 0.12767174794909533, 0.36759721902144865, 0.5559132482506214, 0.7000799558935724, 1.0541499294694505, 1.4650789903409738, 1.5413977485215529, 1.9161641016238478, 3.150836671119693, 3.470398453487725, 3.470398453487725, 4.533160256940937, 5.577391674785702, 5.577391674785702, 3.150836671119693, 20.000000000002874, 20.000000000002874, 20.000000000002874, 3.150836671119693, 0.58…	520-2-kb	rgv2_m01	ref_prog03	[0.0, 10.0, 20.0, 30.0, 40.0, 50.0, 60.0, 70.0, 80.0, 90.0, 100.0, 110.0, 120.0, 130.0, 140.0, 150.0, 160.0, 170.0, 180.0, 190.0, 200.0, 210.0, 220.0, 230.0, 240.0, 250.0, 260.0, 270.0, 280.0, 290.0, 300.0, 310.0, 320.0, 330.0, 340.0, 350.0, 360.0, 370.0, 380.0, 390.0, 400.0, 410.0, 420.0, 430.0, 440.0, 450.0, 460.0, 470.0, 480.0]	0
0	0	[1.0978022028834482, 0.10608735157591503, 0.22632843186240084, 0.2924412911289045, 0.33263904580227893, 0.37283560137761174, 0.40808349321044984, 0.47027568668127023, 0.4941674861933043, 0.5662782100229499, 0.627442909968416, 0.7111864043834596, 1.0097756195087408, 1.2716104900200138, 0.8741157941731972, 0.7510408715280139, 3.967456276305873, 19.999999999997463, 4.4148412365703365e-09, 4.41484123…	380-sb	rgv2_m01	ref_prog03	[0.0, 10.0, 20.0, 30.0, 40.0, 50.0, 60.0, 70.0, 80.0, 90.0, 100.0, 110.0, 120.0, 130.0, 140.0, 150.0, 160.0, 170.0, 180.0, 190.0, 200.0, 210.0, 220.0, 230.0, 240.0, 250.0, 260.0, 270.0, 280.0, 290.0, 300.0, 310.0, 320.0, 330.0, 340.0, 350.0, 360.0, 370.0, 380.0, 390.0, 400.0, 410.0, 420.0, 430.0, 440.0, 450.0, 460.0, 470.0, 480.0]	0
0	0	[19.999999999999982, 5.109607195861782, 4.256147337129185, 6.384298389007939, 6.503829730877833, 4.318686906242593, 2.8153765624490963, 2.159216019862187, 2.647024426407608, 2.3741280381756327, 1.9209242917606182, 1.2500806024966074, 0.7807888434985932, 0.6067649924109347, 0.700408761218398, 0.8230012536623451, 0.4947717806044528, 0.16972623028053277, 0.0, 0.0, 0.1975038628219527, 0.4702899354251…	660-ls	rdv2_m01	ref_prog03	[0.0, 10.0, 20.0, 30.0, 40.0, 50.0, 60.0, 70.0, 80.0, 90.0, 100.0, 110.0, 120.0, 130.0, 140.0, 150.0, 160.0, 170.0, 180.0, 190.0, 200.0, 210.0, 220.0, 230.0, 240.0, 250.0, 260.0, 270.0, 280.0, 290.0, 300.0, 310.0, 320.0, 330.0, 340.0, 350.0, 360.0, 370.0, 380.0, 390.0, 400.0, 410.0, 420.0, 430.0, 440.0, 450.0, 460.0, 470.0, 480.0]	20
0	0	[20.000000000000036, 20.000000000000036, 20.000000000000036, 20.000000000000036, 20.000000000000036, 20.000000000000036, 20.000000000000036, 8.992613400687084, 2.7424886244293805, 7.139770254674527, 4.242124667426258, 2.772921280187022, 1.5901526815975855, 1.238025855730103, 1.4247178870704968, 1.707592990092189, 1.0362617965967766, 0.29795736511835647, 0.0, 0.0, 0.3910168176406531, 0.92081238585…	380-sb	rdv2_m01	ref_prog03	[0.0, 10.0, 20.0, 30.0, 40.0, 50.0, 60.0, 70.0, 80.0, 90.0, 100.0, 110.0, 120.0, 130.0, 140.0, 150.0, 160.0, 170.0, 180.0, 190.0, 200.0, 210.0, 220.0, 230.0, 240.0, 250.0, 260.0, 270.0, 280.0, 290.0, 300.0, 310.0, 320.0, 330.0, 340.0, 350.0, 360.0, 370.0, 380.0, 390.0, 400.0, 410.0, 420.0, 430.0, 440.0, 450.0, 460.0, 470.0, 480.0]	20
520-2-kb	ref_pert01	[12.351708727097325, 5.028796596767419, 8.694798816526982, 11.272368018372417, 5.109607195861782, 3.5503923650236304, 3.279532309171146, 3.748477315654358, 2.210754721075344, 1.3889105253701184, 0.9706824084839094, 0.8778212762045418, 0.8778212762045418, 0.6433721881957079, 0.17667709668518888, 0.0, 0.0, 0.0, 0.0, 0.0, 0.0, 0.025588574332085078, 0.3542386334038939, 0.29589690841066907, 0.24629049…	660-ls	rdv2_m01	ref_prog03	[0.0, 10.0, 20.0, 30.0, 40.0, 50.0, 60.0, 70.0, 80.0, 90.0, 100.0, 110.0, 120.0, 130.0, 140.0, 150.0, 160.0, 170.0, 180.0, 190.0, 200.0, 210.0, 220.0, 230.0, 240.0, 250.0, 260.0, 270.0, 280.0, 290.0, 300.0, 310.0, 320.0, 330.0, 340.0, 350.0, 360.0, 370.0, 380.0, 390.0, 400.0, 410.0, 420.0, 430.0, 440.0, 450.0, 460.0, 470.0, 480.0]	20
0	0	[2.490986573604647, 0.41490209440028913, 1.2500806024966074, 1.264876034343693, 1.5777958950807804, 1.8551570220106646, 2.0601717052384876, 2.4317167830509727, 2.7128064208764426, 3.4112800306173905, 4.514784144903811, 4.797987059363852, 5.738191289836011, 6.754610563693385, 19.999999999999982, 19.999999999999982, 19.999999999999982, 19.999999999999982, 19.999999999999982, 19.999999999999982, 19.…	660-ls	rdv2_m01	ref_prog04	[0.0, 10.0, 20.0, 30.0, 40.0, 50.0, 60.0, 70.0, 80.0, 90.0, 100.0, 110.0, 120.0, 130.0, 140.0, 150.0, 160.0, 170.0, 180.0, 190.0, 200.0, 210.0, 220.0, 230.0, 240.0, 250.0, 260.0, 270.0, 280.0, 290.0, 300.0, 310.0, 320.0, 330.0, 340.0, 350.0, 360.0, 370.0, 380.0, 390.0, 400.0, 410.0, 420.0, 430.0, 440.0, 450.0, 460.0, 470.0, 480.0]	0
520-2-kb	ref_pert01	[2.490986573604647, 0.39948981524134325, 1.235434653133171, 1.235434653133171, 1.4549780880991299, 1.771153326666467, 2.036212498803264, 2.2907419409188434, 2.780650298105202, 3.598510859339327, 4.653092152141787, 5.277511007478272, 6.046956135071469, 9.117534224878991, 19.999999999999982, 19.999999999999982, 19.999999999999982, 19.999999999999982, 19.999999999999982, 19.999999999999982, 19.99999…	660-ls	rdv2_m01	ref_prog04	[0.0, 10.0, 20.0, 30.0, 40.0, 50.0, 60.0, 70.0, 80.0, 90.0, 100.0, 110.0, 120.0, 130.0, 140.0, 150.0, 160.0, 170.0, 180.0, 190.0, 200.0, 210.0, 220.0, 230.0, 240.0, 250.0, 260.0, 270.0, 280.0, 290.0, 300.0, 310.0, 320.0, 330.0, 340.0, 350.0, 360.0, 370.0, 380.0, 390.0, 400.0, 410.0, 420.0, 430.0, 440.0, 450.0, 460.0, 470.0, 480.0]	0
0	0	[5.121496061721986, 0.9349156361699881, 2.712386120200737, 2.7424886244293805, 3.201266432738364, 3.915973666077872, 4.940253709658982, 6.016253211126437, 6.855692602478177, 7.545769948948891, 12.597232791925075, 20.000000000000036, 20.000000000000036, 20.000000000000036, 20.000000000000036, 20.000000000000036, 20.000000000000036, 20.000000000000036, 20.000000000000036, 20.000000000000036, 20.000…	380-sb	rdv2_m01	ref_prog04	[0.0, 10.0, 20.0, 30.0, 40.0, 50.0, 60.0, 70.0, 80.0, 90.0, 100.0, 110.0, 120.0, 130.0, 140.0, 150.0, 160.0, 170.0, 180.0, 190.0, 200.0, 210.0, 220.0, 230.0, 240.0, 250.0, 260.0, 270.0, 280.0, 290.0, 300.0, 310.0, 320.0, 330.0, 340.0, 350.0, 360.0, 370.0, 380.0, 390.0, 400.0, 410.0, 420.0, 430.0, 440.0, 450.0, 460.0, 470.0, 480.0]	0
0	0	[17.302684518110556, 4.135028528055776, 3.9626222230582155, 3.322667371316823, 2.7128064208764426, 2.34594160055083, 1.9661610209995333, 1.6524499639557528, 1.4549780880991299, 1.1923710723395655, 1.044882919599472, 0.866667637480011, 0.710176462733032, 0.6249323937230228, 0.42267420493184316, 0.44626578969607567, 0.18362155765073968, 0.26035508368507304, 0.0, 0.0, 0.06861288565118806, 0.38424705…	660-ls	rdv2_m01	ref_prog05	[0.0, 10.0, 20.0, 30.0, 40.0, 50.0, 60.0, 70.0, 80.0, 90.0, 100.0, 110.0, 120.0, 130.0, 140.0, 150.0, 160.0, 170.0, 180.0, 190.0, 200.0, 210.0, 220.0, 230.0, 240.0, 250.0, 260.0, 270.0, 280.0, 290.0, 300.0, 310.0, 320.0, 330.0, 340.0, 350.0, 360.0, 370.0, 380.0, 390.0, 400.0, 410.0, 420.0, 430.0, 440.0, 450.0, 460.0, 470.0, 480.0]	20
520-2-kb	ref_pert01	[18.114165821367084, 4.018907563860861, 4.076363566057794, 3.322667371316823, 2.746464501597332, 2.3181489961122166, 1.8768079866812726, 1.559657814995417, 1.2500806024966074, 0.8890724593732219, 0.76020259781505, 0.4071742828627818, 0.32481182471521947, 0.10614095807663108, 0.0, 0.0, 0.0, 0.0, 0.0, 0.0, 0.0, 0.0, 0.0, 0.28160776010263255, 0.26741703460346533, 0.16972623028053277, 0.4383551117562…	660-ls	rdv2_m01	ref_prog05	[0.0, 10.0, 20.0, 30.0, 40.0, 50.0, 60.0, 70.0, 80.0, 90.0, 100.0, 110.0, 120.0, 130.0, 140.0, 150.0, 160.0, 170.0, 180.0, 190.0, 200.0, 210.0, 220.0, 230.0, 240.0, 250.0, 260.0, 270.0, 280.0, 290.0, 300.0, 310.0, 320.0, 330.0, 340.0, 350.0, 360.0, 370.0, 380.0, 390.0, 400.0, 410.0, 420.0, 430.0, 440.0, 450.0, 460.0, 470.0, 480.0]	20
0	0	[20.000000000000036, 20.000000000000036, 20.000000000000036, 20.000000000000036, 7.338682432428409, 5.443223411478712, 4.54799979974013, 3.700915169596281, 3.201266432738364, 2.566641439528842, 2.172137905932233, 1.7893573273642889, 1.4967354609180317, 1.20573537248717, 0.9067984802522852, 0.8516077331842382, 0.36772800782075554, 0.5208084435116868, 0.0, 0.0, 0.11601914582711595, 0.77126019554082…	380-sb	rdv2_m01	ref_prog05	[0.0, 10.0, 20.0, 30.0, 40.0, 50.0, 60.0, 70.0, 80.0, 90.0, 100.0, 110.0, 120.0, 130.0, 140.0, 150.0, 160.0, 170.0, 180.0, 190.0, 200.0, 210.0, 220.0, 230.0, 240.0, 250.0, 260.0, 270.0, 280.0, 290.0, 300.0, 310.0, 320.0, 330.0, 340.0, 350.0, 360.0, 370.0, 380.0, 390.0, 400.0, 410.0, 420.0, 430.0, 440.0, 450.0, 460.0, 470.0, 480.0]	20
0	0	[1.7411008219456567, 1.5965685109757e-10, 1.5965685109757e-10, 0.40192121019024607, 0.6846447733044206, 0.46755144332443727, 0.6335661094909251, 0.6846447733044206, 0.7867377840567941, 0.901821817329837, 1.0466382630015318, 1.1978433615126052, 1.4744938245765509, 1.7411008219456567, 2.2656325777228097, 3.0549989449863393, 4.331270822976309, 12.228384222062793, 20.000000000000533, 20.0000000000005…	520-2-kb	mux_gfp_m01	ref_prog06	[0.0, 10.0, 20.0, 30.0, 40.0, 50.0, 60.0, 70.0, 80.0, 90.0, 100.0, 110.0, 120.0, 130.0, 140.0, 150.0, 160.0, 170.0, 180.0, 190.0, 200.0, 210.0, 220.0, 230.0, 240.0, 250.0, 260.0, 270.0, 280.0, 290.0, 300.0, 310.0, 320.0, 330.0, 340.0, 350.0, 360.0, 370.0, 380.0, 390.0, 400.0, 410.0, 420.0, 430.0, 440.0, 450.0, 460.0, 470.0, 480.0]	0
0	0	[20.000000000000014, 20.000000000000014, 12.997202172698671, 7.8623249078564355, 7.304342951550436, 6.3374495424404005, 5.570621688343288, 4.947455720011976, 4.320320386869407, 3.83066246367751, 3.3548471191954263, 2.8919185613236063, 2.5690155959680228, 2.090523668423303, 1.780158104209663, 1.5474296646871084, 0.8971050082308288, 0.9686096284419392, 7.425255971165506e-11, 7.425255971165506e-11, …	660-ls	mux_mch_m01	ref_prog07	[0.0, 10.0, 20.0, 30.0, 40.0, 50.0, 60.0, 70.0, 80.0, 90.0, 100.0, 110.0, 120.0, 130.0, 140.0, 150.0, 160.0, 170.0, 180.0, 190.0, 200.0, 210.0, 220.0, 230.0, 240.0, 250.0, 260.0, 270.0, 280.0, 290.0, 300.0, 310.0, 320.0, 330.0, 340.0, 350.0, 360.0, 370.0, 380.0, 390.0, 400.0, 410.0, 420.0, 430.0, 440.0, 450.0, 460.0, 470.0, 480.0]	20
660-ls	ref_pert02	[2.6924781565028857, 0.528832613128319, 1.369681141904483, 0.8464707402387691, 1.0319023141572485, 1.0617406234345195, 1.1261409613802913, 1.2368885597694794, 1.3000859811762309, 1.4468442801938939, 1.5965212332810153, 1.702464346522353, 2.0748327507126465, 2.2656325777228097, 2.8016771041414037, 3.560288685093801, 5.138933130009914, 12.228384222062793, 20.000000000000533, 20.000000000000533, 0.0…	520-2-kb	mux_gfp_m01	ref_prog06	[0.0, 10.0, 20.0, 30.0, 40.0, 50.0, 60.0, 70.0, 80.0, 90.0, 100.0, 110.0, 120.0, 130.0, 140.0, 150.0, 160.0, 170.0, 180.0, 190.0, 200.0, 210.0, 220.0, 230.0, 240.0, 250.0, 260.0, 270.0, 280.0, 290.0, 300.0, 310.0, 320.0, 330.0, 340.0, 350.0, 360.0, 370.0, 380.0, 390.0, 400.0, 410.0, 420.0, 430.0, 440.0, 450.0, 460.0, 470.0, 480.0]	0
660-ls	ref_pert04	[20.000000000000533, 1.5965685109757e-10, 1.5330689561214115, 7.538503348813586, 5.138933130009914, 2.9218692799590418, 2.2656325777228097, 1.3225213131735547, 0.9135848463563456, 0.6405375710002594, 0.4535402391569957, 0.34232700116514453, 0.26791724311346465, 0.22828693118403032, 0.2136048683471841, 0.24360589225220858, 0.2970619114035256, 0.37468577145520987, 0.48205603255488655, 0.56906157560…	520-2-kb	mux_gfp_m01	ref_prog08	[0.0, 10.0, 20.0, 30.0, 40.0, 50.0, 60.0, 70.0, 80.0, 90.0, 100.0, 110.0, 120.0, 130.0, 140.0, 150.0, 160.0, 170.0, 180.0, 190.0, 200.0, 210.0, 220.0, 230.0, 240.0, 250.0, 260.0, 270.0, 280.0, 290.0, 300.0, 310.0, 320.0, 330.0, 340.0, 350.0, 360.0, 370.0, 380.0, 390.0, 400.0, 410.0, 420.0, 430.0, 440.0, 450.0, 460.0, 470.0, 480.0]	1.62979
660-ls	ref_pert05	[1.5965685109757e-10, 1.5965685109757e-10, 1.5965685109757e-10, 1.5965685109757e-10, 1.5965685109757e-10, 1.5965685109757e-10, 0.6476130549085974, 0.5456265495551699, 0.3492785421042078, 0.6335661094909251, 1.5965685109757e-10, 1.5965685109757e-10, 0.10448533225329301, 0.34578640100671615, 0.19039040269765659, 0.2596246026578597, 0.2940369514432307, 0.10641520108069233, 1.0034715986430836, 1.1261…	520-2-kb	mux_gfp_m01	ref_prog10	[0.0, 10.0, 20.0, 30.0, 40.0, 50.0, 60.0, 70.0, 80.0, 90.0, 100.0, 110.0, 120.0, 130.0, 140.0, 150.0, 160.0, 170.0, 180.0, 190.0, 200.0, 210.0, 220.0, 230.0, 240.0, 250.0, 260.0, 270.0, 280.0, 290.0, 300.0, 310.0, 320.0, 330.0, 340.0, 350.0, 360.0, 370.0, 380.0, 390.0, 400.0, 410.0, 420.0, 430.0, 440.0, 450.0, 460.0, 470.0, 480.0]	0
660-ls	ref_pert06	[1.5965685109757e-10, 1.5965685109757e-10, 1.5965685109757e-10, 1.5965685109757e-10, 1.5965685109757e-10, 1.5965685109757e-10, 0.6266961692938297, 0.5456265495551699, 0.43121268722357214, 0.7082930472078468, 0.16218495630601026, 1.5965685109757e-10, 0.15801189784584657, 0.273556582970766, 0.19039040269765659, 0.20414128577611945, 0.24360589225220858, 0.0446985928455637, 0.8790120480773082, 0.9504…	520-2-kb	mux_gfp_m01	ref_prog10	[0.0, 10.0, 20.0, 30.0, 40.0, 50.0, 60.0, 70.0, 80.0, 90.0, 100.0, 110.0, 120.0, 130.0, 140.0, 150.0, 160.0, 170.0, 180.0, 190.0, 200.0, 210.0, 220.0, 230.0, 240.0, 250.0, 260.0, 270.0, 280.0, 290.0, 300.0, 310.0, 320.0, 330.0, 340.0, 350.0, 360.0, 370.0, 380.0, 390.0, 400.0, 410.0, 420.0, 430.0, 440.0, 450.0, 460.0, 470.0, 480.0]	0
660-ls	ref_pert07	[1.5965685109757e-10, 1.5965685109757e-10, 0.9378703168105925, 0.9763402309234664, 0.7774064294393646, 1.0772249969176373, 1.1433296374831579, 1.8241924323823093, 2.4166093590917415, 6.466325976860086, 1.5965685109757e-10, 1.5965685109757e-10, 0.04219335881005605, 3.3705798291661457, 1.5965685109757e-10, 1.5965685109757e-10, 1.5965685109757e-10, 1.5965685109757e-10, 0.6770084182359212, 1.59656851…	520-2-kb	mux_gfp_m01	ref_prog12	[0.0, 10.0, 20.0, 30.0, 40.0, 50.0, 60.0, 70.0, 80.0, 90.0, 100.0, 110.0, 120.0, 130.0, 140.0, 150.0, 160.0, 170.0, 180.0, 190.0, 200.0, 210.0, 220.0, 230.0, 240.0, 250.0, 260.0, 270.0, 280.0, 290.0, 300.0, 310.0, 320.0, 330.0, 340.0, 350.0, 360.0, 370.0, 380.0, 390.0, 400.0, 410.0, 420.0, 430.0, 440.0, 450.0, 460.0, 470.0, 480.0]	0
660-ls	ref_pert08	[20.000000000000533, 1.5965685109757e-10, 1.5330689561214115, 7.538503348813586, 5.138933130009914, 2.9218692799590418, 2.2656325777228097, 1.3225213131735547, 0.9135848463563456, 0.6405375710002594, 0.4535402391569957, 0.34232700116514453, 0.26791724311346465, 0.22828693118403032, 0.2136048683471841, 0.24360589225220858, 0.2970619114035256, 0.37468577145520987, 0.48205603255488655, 0.56906157560…	520-2-kb	mux_gfp_m01	ref_prog08	[0.0, 10.0, 20.0, 30.0, 40.0, 50.0, 60.0, 70.0, 80.0, 90.0, 100.0, 110.0, 120.0, 130.0, 140.0, 150.0, 160.0, 170.0, 180.0, 190.0, 200.0, 210.0, 220.0, 230.0, 240.0, 250.0, 260.0, 270.0, 280.0, 290.0, 300.0, 310.0, 320.0, 330.0, 340.0, 350.0, 360.0, 370.0, 380.0, 390.0, 400.0, 410.0, 420.0, 430.0, 440.0, 450.0, 460.0, 470.0, 480.0]	1.62979
660-ls	ref_pert08	[1.5965685109757e-10, 1.5965685109757e-10, 1.5965685109757e-10, 1.5965685109757e-10, 1.5965685109757e-10, 1.5965685109757e-10, 0.6476130549085974, 0.5456265495551699, 0.3492785421042078, 0.6335661094909251, 1.5965685109757e-10, 1.5965685109757e-10, 0.10448533225329301, 0.34578640100671615, 0.19039040269765659, 0.2596246026578597, 0.2940369514432307, 0.10641520108069233, 1.0034715986430836, 1.1261…	520-2-kb	mux_gfp_m01	ref_prog10	[0.0, 10.0, 20.0, 30.0, 40.0, 50.0, 60.0, 70.0, 80.0, 90.0, 100.0, 110.0, 120.0, 130.0, 140.0, 150.0, 160.0, 170.0, 180.0, 190.0, 200.0, 210.0, 220.0, 230.0, 240.0, 250.0, 260.0, 270.0, 280.0, 290.0, 300.0, 310.0, 320.0, 330.0, 340.0, 350.0, 360.0, 370.0, 380.0, 390.0, 400.0, 410.0, 420.0, 430.0, 440.0, 450.0, 460.0, 470.0, 480.0]	0
