# Supplementary material for: A photoconversion model for full spectral programming and multiplexing of optogenetic systems
Source: Mol Syst Biol. 2017 Apr 24;13(4):926. doi: 10.15252/msb.20167456 (PMC5408778; doi:10.15252/msb.20167456)
Supplement: Supplementary file 14 — Dataset EV6 [file MSB-13-926-s014.zip › dataset_ev6_gene_expression_programming_signals/README.txt]

Dataset EV6 - Gene expression programming signals.

This dataset contains the reference gene expression signals, perturbative light programs, and model-generated light programs.

The reference programs and perturbation signals used for light program generation are stored in 'programming_reference_signals.xlsx.' Each reference program consists of a pair of columns identified by “[ID]_x” and “[ID]_y”. The first column contains time values (in minutes) while the values of the second column depend upon whether the signal is a reference or a perturbation (as indicated by the ID). Reference signals (ID=”ref”) describe normalized gene expression levels (i.e. 0 is the minimal output of a system, and 1 is the maximum), while perturbation signals (ID=”pert”) describe perturbative light programs as a sequence of intensities (in µmol m-2 s-1).

The light programs produced using the Light Program Generator algorithm are stored in 'generated_light_programs.xls.' “LED ID” corresponds to the LED which follows the light program, “Times” are the time points (in minutes) corresponding to step-changes in the light intensity, “Intensities” is a sequence of intensities describing the generated light program, “Pre-inten” is the preconditioning intensity used for the program, “Ref ID” is the reference signal used to generate the program, “Model ID” is the identifier of the model used to generate the program, “Compensated perturbation LED ID” is the LED ID for the perturbing LED (if present), and “Compensated perturbation ref ID” is the perturbation signal used by the perturbing LED (if present).
