# Supplementary material for: A photoconversion model for full spectral programming and multiplexing of optogenetic systems
Source: Mol Syst Biol. 2017 Apr 24;13(4):926. doi: 10.15252/msb.20167456 (PMC5408778; doi:10.15252/msb.20167456)
Supplement: Supplementary file 15 — Dataset EV7 [file MSB-13-926-s015.zip]

Archive with 170 entries (154 files):
- dataset_ev7_cph8-ompr_data_and_analysis/
- dataset_ev7_cph8-ompr_data_and_analysis/desktop.ini
- dataset_ev7_cph8-ompr_data_and_analysis/README.txt
- dataset_ev7_cph8-ompr_data_and_analysis/cph8-ompr_analysis/
- dataset_ev7_cph8-ompr_data_and_analysis/cph8-ompr_analysis/cph8-ompr_analysis_and_plotting.ipynb
- dataset_ev7_cph8-ompr_data_and_analysis/cph8-ompr_analysis/cph8-ompr_model_training.ipynb
- dataset_ev7_cph8-ompr_data_and_analysis/cph8-ompr_analysis/cph8-ompr_spectral_validation_analysis_and_plotting.ipynb
- dataset_ev7_cph8-ompr_data_and_analysis/cph8-ompr_analysis/desktop.ini
- dataset_ev7_cph8-ompr_data_and_analysis/cph8-ompr_analysis/.ipynb_checkpoints/
- dataset_ev7_cph8-ompr_data_and_analysis/cph8-ompr_analysis/.ipynb_checkpoints/desktop.ini
- dataset_ev7_cph8-ompr_data_and_analysis/cph8-ompr_analysis/fit_results/
- dataset_ev7_cph8-ompr_data_and_analysis/cph8-ompr_analysis/fit_results/all_data_onetau_with_kholds_and_adjusted_initial.p
- dataset_ev7_cph8-ompr_data_and_analysis/cph8-ompr_analysis/fit_results/all_data_onetau_with_kholds_and_adjusted_initial.params
- dataset_ev7_cph8-ompr_data_and_analysis/cph8-ompr_analysis/fit_results/all_data_with_few_k_holds_ratio_k_fixed_0.01.p
- dataset_ev7_cph8-ompr_data_and_analysis/cph8-ompr_analysis/fit_results/all_data_with_few_k_holds_ratio_k_fixed_0.01.params
- dataset_ev7_cph8-ompr_data_and_analysis/cph8-ompr_analysis/fit_results/all_data_with_few_k_holds_ratio_k_fixed_0.016681005372.p
- dataset_ev7_cph8-ompr_data_and_analysis/cph8-ompr_analysis/fit_results/all_data_with_few_k_holds_ratio_k_fixed_0.016681005372.params
- dataset_ev7_cph8-ompr_data_and_analysis/cph8-ompr_analysis/fit_results/all_data_with_few_k_holds_ratio_k_fixed_0.0278255940221.p
- dataset_ev7_cph8-ompr_data_and_analysis/cph8-ompr_analysis/fit_results/all_data_with_few_k_holds_ratio_k_fixed_0.0278255940221.params
- dataset_ev7_cph8-ompr_data_and_analysis/cph8-ompr_analysis/fit_results/all_data_with_few_k_holds_ratio_k_fixed_0.0464158883361.p
- dataset_ev7_cph8-ompr_data_and_analysis/cph8-ompr_analysis/fit_results/all_data_with_few_k_holds_ratio_k_fixed_0.0464158883361.params
- dataset_ev7_cph8-ompr_data_and_analysis/cph8-ompr_analysis/fit_results/all_data_with_few_k_holds_ratio_k_fixed_0.0774263682681.p
- dataset_ev7_cph8-ompr_data_and_analysis/cph8-ompr_analysis/fit_results/all_data_with_few_k_holds_ratio_k_fixed_0.0774263682681.params
- dataset_ev7_cph8-ompr_data_and_analysis/cph8-ompr_analysis/fit_results/all_data_with_few_k_holds_ratio_k_fixed_0.129154966501.p
- dataset_ev7_cph8-ompr_data_and_analysis/cph8-ompr_analysis/fit_results/all_data_with_few_k_holds_ratio_k_fixed_0.129154966501.params
- dataset_ev7_cph8-ompr_data_and_analysis/cph8-ompr_analysis/fit_results/all_data_with_few_k_holds_ratio_k_fixed_0.215443469003.p
- dataset_ev7_cph8-ompr_data_and_analysis/cph8-ompr_analysis/fit_results/all_data_with_few_k_holds_ratio_k_fixed_0.215443469003.params
- dataset_ev7_cph8-ompr_data_and_analysis/cph8-ompr_analysis/fit_results/all_data_with_few_k_holds_ratio_k_fixed_0.35938136638.p
- dataset_ev7_cph8-ompr_data_and_analysis/cph8-ompr_analysis/fit_results/all_data_with_few_k_holds_ratio_k_fixed_0.35938136638.params
- dataset_ev7_cph8-ompr_data_and_analysis/cph8-ompr_analysis/fit_results/all_data_with_few_k_holds_ratio_k_fixed_0.599484250319.p
- dataset_ev7_cph8-ompr_data_and_analysis/cph8-ompr_analysis/fit_results/all_data_with_few_k_holds_ratio_k_fixed_0.599484250319.params
- dataset_ev7_cph8-ompr_data_and_analysis/cph8-ompr_analysis/fit_results/all_data_with_few_k_holds_ratio_k_fixed_1.0.p
- dataset_ev7_cph8-ompr_data_and_analysis/cph8-ompr_analysis/fit_results/all_data_with_few_k_holds_ratio_k_fixed_1.0.params
- dataset_ev7_cph8-ompr_data_and_analysis/cph8-ompr_analysis/fit_results/desktop.ini
- dataset_ev7_cph8-ompr_data_and_analysis/cph8-ompr_analysis/plots/
- dataset_ev7_cph8-ompr_data_and_analysis/cph8-ompr_analysis/plots/aas_abs_residual_heatmap.png
- dataset_ev7_cph8-ompr_data_and_analysis/cph8-ompr_analysis/plots/aas_lin_model_heatmap.png
- dataset_ev7_cph8-ompr_data_and_analysis/cph8-ompr_analysis/plots/aas_lin_raw_heatmap.png
- dataset_ev7_cph8-ompr_data_and_analysis/cph8-ompr_analysis/plots/aas_logz_model_heatmap.png
- dataset_ev7_cph8-ompr_data_and_analysis/cph8-ompr_analysis/plots/aas_logz_model_nolabel_heatmap.png
- dataset_ev7_cph8-ompr_data_and_analysis/cph8-ompr_analysis/plots/aas_logz_raw_heatmap.png
- dataset_ev7_cph8-ompr_data_and_analysis/cph8-ompr_analysis/plots/aas_logz_raw_nolabel_heatmap.png
- dataset_ev7_cph8-ompr_data_and_analysis/cph8-ompr_analysis/plots/aas_rel_residual_heatmap.png
- dataset_ev7_cph8-ompr_data_and_analysis/cph8-ompr_analysis/plots/atd_abs_residual_hmap.png
- dataset_ev7_cph8-ompr_data_and_analysis/cph8-ompr_analysis/plots/atd_lin_model.png
- dataset_ev7_cph8-ompr_data_and_analysis/cph8-ompr_analysis/plots/atd_lin_model_hmap.png
- dataset_ev7_cph8-ompr_data_and_analysis/cph8-ompr_analysis/plots/atd_lin_raw.png
- dataset_ev7_cph8-ompr_data_and_analysis/cph8-ompr_analysis/plots/atd_lin_raw_hmap.png
- dataset_ev7_cph8-ompr_data_and_analysis/cph8-ompr_analysis/plots/atd_logxy_model.png
- dataset_ev7_cph8-ompr_data_and_analysis/cph8-ompr_analysis/plots/atd_logxy_raw.png
- dataset_ev7_cph8-ompr_data_and_analysis/cph8-ompr_analysis/plots/atd_logy_model.png
- dataset_ev7_cph8-ompr_data_and_analysis/cph8-ompr_analysis/plots/atd_logy_raw.png
- dataset_ev7_cph8-ompr_data_and_analysis/cph8-ompr_analysis/plots/atd_logz_model_hmap.png
- dataset_ev7_cph8-ompr_data_and_analysis/cph8-ompr_analysis/plots/atd_logz_model_nolabel_hmap.png
- dataset_ev7_cph8-ompr_data_and_analysis/cph8-ompr_analysis/plots/atd_logz_raw_hmap.png
- dataset_ev7_cph8-ompr_data_and_analysis/cph8-ompr_analysis/plots/atd_logz_raw_nolabel_hmap.png
- dataset_ev7_cph8-ompr_data_and_analysis/cph8-ompr_analysis/plots/atd_rel_residual_hmap.png
- dataset_ev7_cph8-ompr_data_and_analysis/cph8-ompr_analysis/plots/cbar.png
- dataset_ev7_cph8-ompr_data_and_analysis/cph8-ompr_analysis/plots/dta_abs_residual_hmap.png
- dataset_ev7_cph8-ompr_data_and_analysis/cph8-ompr_analysis/plots/dta_lin_model.png
- dataset_ev7_cph8-ompr_data_and_analysis/cph8-ompr_analysis/plots/dta_lin_model_hmap.png
- dataset_ev7_cph8-ompr_data_and_analysis/cph8-ompr_analysis/plots/dta_lin_raw.png
- dataset_ev7_cph8-ompr_data_and_analysis/cph8-ompr_analysis/plots/dta_lin_raw_hmap.png
- dataset_ev7_cph8-ompr_data_and_analysis/cph8-ompr_analysis/plots/dta_logxy_model.png
- dataset_ev7_cph8-ompr_data_and_analysis/cph8-ompr_analysis/plots/dta_logxy_raw.png
- dataset_ev7_cph8-ompr_data_and_analysis/cph8-ompr_analysis/plots/dta_logy_model.png
- dataset_ev7_cph8-ompr_data_and_analysis/cph8-ompr_analysis/plots/dta_logy_raw.png
- dataset_ev7_cph8-ompr_data_and_analysis/cph8-ompr_analysis/plots/dta_logz_model_hmap.png
- dataset_ev7_cph8-ompr_data_and_analysis/cph8-ompr_analysis/plots/dta_logz_model_nolabel_hmap.png
- dataset_ev7_cph8-ompr_data_and_analysis/cph8-ompr_analysis/plots/dta_logz_raw_hmap.png
- dataset_ev7_cph8-ompr_data_and_analysis/cph8-ompr_analysis/plots/dta_logz_raw_nolabel_hmap.png
- dataset_ev7_cph8-ompr_data_and_analysis/cph8-ompr_analysis/plots/dta_rel_residual_hmap.png
- dataset_ev7_cph8-ompr_data_and_analysis/cph8-ompr_analysis/plots/dv-comp_logy_full_data.png
- dataset_ev7_cph8-ompr_data_and_analysis/cph8-ompr_analysis/plots/dv-comp_logy_full_intlin.png
- dataset_ev7_cph8-ompr_data_and_analysis/cph8-ompr_analysis/plots/dv-comp_logy_full_intlog.png
- dataset_ev7_cph8-ompr_data_and_analysis/cph8-ompr_analysis/plots/dv-mono-r_logy_full_data.png
- dataset_ev7_cph8-ompr_data_and_analysis/cph8-ompr_analysis/plots/dv-mono-r_logy_full_intlin.png
- dataset_ev7_cph8-ompr_data_and_analysis/cph8-ompr_analysis/plots/dv-mono-r_logy_full_intlog.png
- dataset_ev7_cph8-ompr_data_and_analysis/cph8-ompr_analysis/plots/dv-mono-uv_logy_full_data.png
- dataset_ev7_cph8-ompr_data_and_analysis/cph8-ompr_analysis/plots/dv-mono-uv_logy_full_intlin.png
- dataset_ev7_cph8-ompr_data_and_analysis/cph8-ompr_analysis/plots/dv-mono-uv_logy_full_intlog.png
- dataset_ev7_cph8-ompr_data_and_analysis/cph8-ompr_analysis/plots/dv-pert_logy_full_data.png
- dataset_ev7_cph8-ompr_data_and_analysis/cph8-ompr_analysis/plots/dv-pert_logy_full_intlin.png
- dataset_ev7_cph8-ompr_data_and_analysis/cph8-ompr_analysis/plots/dv-pert_logy_full_intlog.png
- dataset_ev7_cph8-ompr_data_and_analysis/cph8-ompr_analysis/plots/led_fit_lin.png
- dataset_ev7_cph8-ompr_data_and_analysis/cph8-ompr_analysis/plots/led_fit_log.png
- dataset_ev7_cph8-ompr_data_and_analysis/cph8-ompr_analysis/plots/pcs.png
- dataset_ev7_cph8-ompr_data_and_analysis/cph8-ompr_analysis/plots/pcs.png_chisq.png
- dataset_ev7_cph8-ompr_data_and_analysis/cph8-ompr_analysis/plots/pcs.png_k1.png
- dataset_ev7_cph8-ompr_data_and_analysis/cph8-ompr_analysis/plots/pcs.png_k1k2.png
- dataset_ev7_cph8-ompr_data_and_analysis/cph8-ompr_analysis/plots/pcs.png_k2.png
- dataset_ev7_cph8-ompr_data_and_analysis/cph8-ompr_analysis/plots/ras_abs_residual_heatmap.png
- dataset_ev7_cph8-ompr_data_and_analysis/cph8-ompr_analysis/plots/ras_lin_model_heatmap.png
- dataset_ev7_cph8-ompr_data_and_analysis/cph8-ompr_analysis/plots/ras_lin_raw_heatmap.png
- dataset_ev7_cph8-ompr_data_and_analysis/cph8-ompr_analysis/plots/ras_logz_model_heatmap.png
- dataset_ev7_cph8-ompr_data_and_analysis/cph8-ompr_analysis/plots/ras_logz_model_nolabel_heatmap.png
- dataset_ev7_cph8-ompr_data_and_analysis/cph8-ompr_analysis/plots/ras_logz_raw_heatmap.png
- dataset_ev7_cph8-ompr_data_and_analysis/cph8-ompr_analysis/plots/ras_logz_raw_nolabel_heatmap.png
- dataset_ev7_cph8-ompr_data_and_analysis/cph8-ompr_analysis/plots/ras_rel_residual_heatmap.png
- dataset_ev7_cph8-ompr_data_and_analysis/cph8-ompr_analysis/plots/sim_dv-comp_best.csv
- dataset_ev7_cph8-ompr_data_and_analysis/cph8-ompr_analysis/plots/sim_dv-mono-r_best.csv
- dataset_ev7_cph8-ompr_data_and_analysis/cph8-ompr_analysis/plots/sim_dv-mono-uv_best.csv
- dataset_ev7_cph8-ompr_data_and_analysis/cph8-ompr_analysis/plots/sim_dv-pert_best.csv
- dataset_ev7_cph8-ompr_data_and_analysis/cph8-ompr_analysis/plots/sv_led_fit_1_log.png
- dataset_ev7_cph8-ompr_data_and_analysis/cph8-ompr_analysis/plots/sv_led_fit_R12.png
- dataset_ev7_cph8-ompr_data_and_analysis/cph8-ompr_analysis/plots/sv_led_fit_R120.png
- dataset_ev7_cph8-ompr_data_and_analysis/cph8-ompr_analysis/plots/sv_led_fit_R2007.png
- dataset_ev7_cph8-ompr_data_and_analysis/cph8-ompr_analysis/plots/sv_led_fit_R27.png
- dataset_ev7_cph8-ompr_data_and_analysis/cph8-ompr_analysis/plots/sv_led_fit_R3150.png
- dataset_ev7_cph8-ompr_data_and_analysis/cph8-ompr_analysis/plots/sv_led_fit_R3310.png
- dataset_ev7_cph8-ompr_data_and_analysis/cph8-ompr_analysis/plots/sv_led_fit_R39.png
- dataset_ev7_cph8-ompr_data_and_analysis/cph8-ompr_analysis/plots/sv_led_fit_R90.png
- dataset_ev7_cph8-ompr_data_and_analysis/cph8-ompr_data/
- dataset_ev7_cph8-ompr_data_and_analysis/cph8-ompr_data/cph8-ompr_expt_overview.xlsx
- dataset_ev7_cph8-ompr_data_and_analysis/cph8-ompr_data/desktop.ini
- dataset_ev7_cph8-ompr_data_and_analysis/cph8-ompr_data/aas/
- dataset_ev7_cph8-ompr_data_and_analysis/cph8-ompr_data/aas/desktop.ini
- dataset_ev7_cph8-ompr_data_and_analysis/cph8-ompr_data/aas/rdv2_wholepop_aas_complete.xlsx
- dataset_ev7_cph8-ompr_data_and_analysis/cph8-ompr_data/aas/rdv2_wholepop_aas_concise.xlsx
- dataset_ev7_cph8-ompr_data_and_analysis/cph8-ompr_data/aas/rdv2_wholepop_aas_histograms.xlsx
- dataset_ev7_cph8-ompr_data_and_analysis/cph8-ompr_data/aas/rdv2_wholepop_aas_program_(int).xlsx
- dataset_ev7_cph8-ompr_data_and_analysis/cph8-ompr_data/atd/
- dataset_ev7_cph8-ompr_data_and_analysis/cph8-ompr_data/atd/desktop.ini
- dataset_ev7_cph8-ompr_data_and_analysis/cph8-ompr_data/atd/rdv2_wholepop_atd_complete.xlsx
- dataset_ev7_cph8-ompr_data_and_analysis/cph8-ompr_data/atd/rdv2_wholepop_atd_concise.xlsx
- dataset_ev7_cph8-ompr_data_and_analysis/cph8-ompr_data/atd/rdv2_wholepop_atd_histograms.xlsx
- dataset_ev7_cph8-ompr_data_and_analysis/cph8-ompr_data/atd/rdv2_wholepop_atd_program_(int).xlsx
- dataset_ev7_cph8-ompr_data_and_analysis/cph8-ompr_data/dta/
- dataset_ev7_cph8-ompr_data_and_analysis/cph8-ompr_data/dta/desktop.ini
- dataset_ev7_cph8-ompr_data_and_analysis/cph8-ompr_data/dta/rdv2_wholepop_dta_complete.xlsx
- dataset_ev7_cph8-ompr_data_and_analysis/cph8-ompr_data/dta/rdv2_wholepop_dta_concise.xlsx
- dataset_ev7_cph8-ompr_data_and_analysis/cph8-ompr_data/dta/rdv2_wholepop_dta_histograms.xlsx
- dataset_ev7_cph8-ompr_data_and_analysis/cph8-ompr_data/dta/rdv2_wholepop_dta_program_(int).xlsx
- dataset_ev7_cph8-ompr_data_and_analysis/cph8-ompr_data/dv-comp/
- dataset_ev7_cph8-ompr_data_and_analysis/cph8-ompr_data/dv-comp/desktop.ini
- dataset_ev7_cph8-ompr_data_and_analysis/cph8-ompr_data/dv-comp/rdv2_wholepop_dv-comp_complete.xlsx
- dataset_ev7_cph8-ompr_data_and_analysis/cph8-ompr_data/dv-comp/rdv2_wholepop_dv-comp_concise.xlsx
- dataset_ev7_cph8-ompr_data_and_analysis/cph8-ompr_data/dv-comp/rdv2_wholepop_dv-comp_histograms.xlsx
- dataset_ev7_cph8-ompr_data_and_analysis/cph8-ompr_data/dv-comp/rdv2_wholepop_dv-comp_program_(int).xlsx
- dataset_ev7_cph8-ompr_data_and_analysis/cph8-ompr_data/dv-mono/
- dataset_ev7_cph8-ompr_data_and_analysis/cph8-ompr_data/dv-mono/desktop.ini
- dataset_ev7_cph8-ompr_data_and_analysis/cph8-ompr_data/dv-mono/rdv2_wholepop_dv-mono_complete.xlsx
- dataset_ev7_cph8-ompr_data_and_analysis/cph8-ompr_data/dv-mono/rdv2_wholepop_dv-mono_concise.xlsx
- dataset_ev7_cph8-ompr_data_and_analysis/cph8-ompr_data/dv-mono/rdv2_wholepop_dv-mono_histograms.xlsx
- dataset_ev7_cph8-ompr_data_and_analysis/cph8-ompr_data/dv-mono/rdv2_wholepop_dv-mono_program_(int).xlsx
- dataset_ev7_cph8-ompr_data_and_analysis/cph8-ompr_data/dv-pert/
- dataset_ev7_cph8-ompr_data_and_analysis/cph8-ompr_data/dv-pert/desktop.ini
- dataset_ev7_cph8-ompr_data_and_analysis/cph8-ompr_data/dv-pert/rdv2_wholepop_dv-pert_complete.xlsx
- dataset_ev7_cph8-ompr_data_and_analysis/cph8-ompr_data/dv-pert/rdv2_wholepop_dv-pert_concise.xlsx
- dataset_ev7_cph8-ompr_data_and_analysis/cph8-ompr_data/dv-pert/rdv2_wholepop_dv-pert_histograms.xlsx
- dataset_ev7_cph8-ompr_data_and_analysis/cph8-ompr_data/dv-pert/rdv2_wholepop_dv-pert_program_(int).xlsx
- dataset_ev7_cph8-ompr_data_and_analysis/cph8-ompr_data/ras/
- dataset_ev7_cph8-ompr_data_and_analysis/cph8-ompr_data/ras/desktop.ini
- dataset_ev7_cph8-ompr_data_and_analysis/cph8-ompr_data/ras/rdv2_wholepop_ras_complete.xlsx
- dataset_ev7_cph8-ompr_data_and_analysis/cph8-ompr_data/ras/rdv2_wholepop_ras_concise.xlsx
- dataset_ev7_cph8-ompr_data_and_analysis/cph8-ompr_data/ras/rdv2_wholepop_ras_histograms.xlsx
- dataset_ev7_cph8-ompr_data_and_analysis/cph8-ompr_data/ras/rdv2_wholepop_ras_program_(int).xlsx
- dataset_ev7_cph8-ompr_data_and_analysis/cph8-ompr_data/sv/
- dataset_ev7_cph8-ompr_data_and_analysis/cph8-ompr_data/sv/desktop.ini
- dataset_ev7_cph8-ompr_data_and_analysis/cph8-ompr_data/sv/rdv2_wholepop_sv_complete.xlsx
- dataset_ev7_cph8-ompr_data_and_analysis/cph8-ompr_data/sv/rdv2_wholepop_sv_concise.xlsx
- dataset_ev7_cph8-ompr_data_and_analysis/cph8-ompr_data/sv/rdv2_wholepop_sv_histograms.xlsx
- dataset_ev7_cph8-ompr_data_and_analysis/cph8-ompr_data/sv/rdv2_wholepop_sv_program_(int).xlsx
- dataset_ev7_cph8-ompr_data_and_analysis/cph8-ompr_model_parameters/
- dataset_ev7_cph8-ompr_data_and_analysis/cph8-ompr_model_parameters/desktop.ini
- dataset_ev7_cph8-ompr_data_and_analysis/cph8-ompr_model_parameters/rdv2_m01/
- dataset_ev7_cph8-ompr_data_and_analysis/cph8-ompr_model_parameters/rdv2_m01/all_data_onetau_with_kholds_and_adjusted_initial.p
- dataset_ev7_cph8-ompr_data_and_analysis/cph8-ompr_model_parameters/rdv2_m01/all_data_onetau_with_kholds_and_adjusted_initial.params
- dataset_ev7_cph8-ompr_data_and_analysis/cph8-ompr_model_parameters/rdv2_m01/desktop.ini
- dataset_ev7_cph8-ompr_data_and_analysis/cph8-ompr_model_parameters/rdv2_m01/k1_k2_results.xlsx
