# Supplementary material for: A photoconversion model for full spectral programming and multiplexing of optogenetic systems
Source: Mol Syst Biol. 2017 Apr 24;13(4):926. doi: 10.15252/msb.20167456 (PMC5408778; doi:10.15252/msb.20167456)
Supplement: Supplementary file 15 — Dataset EV7 [file MSB-13-926-s015.zip › dataset_ev7_cph8-ompr_data_and_analysis/README.txt]

Dataset EV7 � Cph8-OmpR measurements and analysis.

The Cph8-OmpR measurements and analysis corrsponding to Figures EV2-4 are stored within this dataset. The contents are described in the caption of Dataset EV1.
