# Supplementary material for: A photoconversion model for full spectral programming and multiplexing of optogenetic systems
Source: Mol Syst Biol. 2017 Apr 24;13(4):926. doi: 10.15252/msb.20167456 (PMC5408778; doi:10.15252/msb.20167456)
Supplement: Supplementary file 15 — Dataset EV7 [file MSB-13-926-s015.zip › dataset_ev7_cph8-ompr_data_and_analysis/cph8-ompr_analysis/fit_results/all_data_onetau_with_kholds_and_adjusted_initial.p]

S'[[Fit Statistics]]\n    # function evals   = 611\n    # data points      = 746\n    # variables        = 45\n    chi-square         = 154.865\n    reduced chi-square = 0.221\n[[Variables]]\n    k1_0:    0.05041638 +/- 0.008594 (17.05%) (init= 0.01)\n    k2_0:    0.00120427 +/- 0.004625 (384.07%) (init= 0.01)\n    k1_1:    0.02984072 +/- 0.004913 (16.47%) (init= 0.01)\n    k2_1:    0.00613795 +/- 0.001184 (19.30%) (init= 0.01)\n    k1_2:    0.01450073 +/- 0.002439 (16.83%) (init= 0.01)\n    k2_2:    0.00632830 +/- 0.001149 (18.17%) (init= 0.01)\n    k1_3:    0.00563742 +/- 0.000998 (17.71%) (init= 0.01)\n    k2_3:    0.00550994 +/- 0.001123 (20.38%) (init= 0.01)\n    k1_4:    0.00450126 +/- 0.000806 (17.90%) (init= 0.01)\n    k2_4:    0.00455754 +/- 0.001023 (22.45%) (init= 0.01)\n    k1_5:    0.00361026 +/- 0.000654 (18.13%) (init= 0.01)\n    k2_5:    0.00488019 +/- 0.001032 (21.15%) (init= 0.01)\n    k1_6:    0.00177198 +/- 0.000349 (19.71%) (init= 0.01)\n    k2_6:    0.00529021 +/- 0.001037 (19.62%) (init= 0.01)\n    k1_7:    0.00256580 +/- 0.000466 (18.17%) (init= 0.01)\n    k2_7:    0.00119949 +/- 0.000651 (54.31%) (init= 0.01)\n    k1_8:    0.00180630 +/- 0.000339 (18.77%) (init= 0.01)\n    k2_8:    0.00177852 +/- 0.000668 (37.57%) (init= 0.01)\n    k1_9:    0.00594027 +/- 0.001017 (17.13%) (init= 0.01)\n    k2_9:    0.00040895 +/- 0.000583 (142.47%) (init= 0.01)\n    k1_10:   0.00816361 +/- 0.001385 (16.97%) (init= 0.01)\n    k2_10:   0.00136897 +/- 0.000668 (48.83%) (init= 0.01)\n    k1_11:   0.01561112 +/- 0.002504 (16.04%) (init= 0.01)\n    k2_11:   1e-06 (fixed)\n    k1_12:   0.02507064 +/- 0.004019 (16.03%) (init= 0.01)\n    k2_12:   1e-06 (fixed)\n    k1_13:   0.03678830 +/- 0.005898 (16.03%) (init= 0.1)\n    k2_13:   1e-06 (fixed)\n    k1_14:   0.05739177 +/- 0.009011 (15.70%) (init= 0.1)\n    k2_14:   1e-06 (fixed)\n    k1_15:   0.01364915 +/- 0.002276 (16.68%) (init= 0.1)\n    k2_15:   0.00218006 +/- 0.000757 (34.74%) (init= 0.001)\n    k1_16:   0.00793336 +/- 0.001408 (17.76%) (init= 0.1)\n    k2_16:   0.01194033 +/- 0.001870 (15.66%) (init= 0.001)\n    k1_17:   0.00121535 +/- 0.000319 (26.21%) (init= 0.1)\n    k2_17:   0.01277852 +/- 0.001909 (14.94%) (init= 0.001)\n    k1_18:   0.00057988 +/- 0.000214 (36.97%) (init= 0.1)\n    k2_18:   0.00790347 +/- 0.001298 (16.44%) (init= 0.001)\n    k1_19:   1e-06 (fixed)\n    k2_19:   0.00422251 +/- 0.000726 (17.19%) (init= 0.001)\n    k1_20:   1e-06 (fixed)\n    k2_20:   0.00211692 +/- 0.000539 (25.46%) (init= 0.001)\n    k1_21:   1e-06 (fixed)\n    k2_21:   0.00119086 +/- 0.000468 (39.33%) (init= 0.001)\n    k1_22:   1e-06 (fixed)\n    k2_22:   0.00121624 +/- 0.000467 (38.36%) (init= 0.001)\n    k:       0.19716200 +/- 0.044939 (22.79%) (init= 1)\n    kdr:     0.12698639 +/- 0.013019 (10.25%) (init= 0.1)\n    tau:     2.46822730 +/- 0.392345 (15.90%) (init= 5)\n    kg:      0.02368075 +/- 0.000233 (0.98%) (init= 0.02)\n    n:       1.29703166 +/- 0.013549 (1.04%) (init= 1)\n    b:       175.360837 +/- 3.083395 (1.76%) (init= 200)\n    a:       3337.55491 +/- 10.64868 (0.32%) (init= 3500)\n[[Correlations]] (unreported correlations are <  0.100)\n    C(k1_13, k1_14)              =  0.983 \n    C(k1_12, k1_14)              =  0.983 \n    C(k1_11, k1_14)              =  0.983 \n    C(k1_12, k1_13)              =  0.970 \n    C(k1_11, k1_13)              =  0.970 \n    C(k1_11, k1_12)              =  0.969 \n    C(k1_14, k)                  =  0.963 \n    C(k1_1, k1_14)               =  0.961 \n    C(k1_14, k1_15)              =  0.949 \n    C(k1_13, k)                  =  0.948 \n    C(k1_12, k)                  =  0.948 \n    C(k1_11, k)                  =  0.948 \n    C(k1_1, k1_13)               =  0.946 \n    C(k1_1, k1_12)               =  0.946 \n    C(k1_1, k1_11)               =  0.946 \n    C(k1_2, k1_14)               =  0.941 \n    C(k1_13, k1_15)              =  0.935 \n    C(k1_12, k1_15)              =  0.935 \n    C(k1_11, k1_15)              =  0.935 \n    C(k1_10, k1_14)              =  0.934 \n    C(k1_0, k1_14)               =  0.930 \n    C(k1_1, k)                   =  0.929 \n    C(k1_2, k1_13)               =  0.926 \n    C(k1_2, k1_12)               =  0.926 \n    C(k1_2, k1_11)               =  0.926 \n    C(k1_9, k1_14)               =  0.925 \n    C(k1_10, k1_13)              =  0.919 \n    C(k1_10, k1_12)              =  0.919 \n    C(k1_10, k1_11)              =  0.919 \n    C(k1_15, k)                  =  0.919 \n    C(k1_1, k1_15)               =  0.916 \n    C(k1_0, k1_13)               =  0.915 \n    C(k1_0, k1_12)               =  0.915 \n    C(k1_0, k1_11)               =  0.915 \n    C(k1_2, k)                   =  0.911 \n    C(k1_9, k1_13)               =  0.911 \n    C(k1_9, k1_12)               =  0.910 \n    C(k1_9, k1_11)               =  0.910 \n    C(k1_1, k1_2)                =  0.908 \n    C(k1_10, k)                  =  0.904 \n    C(k1_1, k1_10)               =  0.901 \n    C(k1_0, k)                   =  0.901 \n    C(k1_2, k1_15)               =  0.897 \n    C(k1_0, k1_1)                =  0.897 \n    C(k1_9, k)                   =  0.896 \n    C(k1_3, k1_14)               =  0.893 \n    C(k1_1, k1_9)                =  0.893 \n    C(k1_10, k1_15)              =  0.891 \n    C(k1_14, k1_16)              =  0.890 \n    C(k1_0, k1_15)               =  0.887 \n    C(k1_2, k1_10)               =  0.883 \n    C(k1_4, k1_14)               =  0.883 \n    C(k1_9, k1_15)               =  0.883 \n    C(k1_0, k1_2)                =  0.880 \n    C(k1_3, k1_13)               =  0.878 \n    C(k1_3, k1_12)               =  0.878 \n    C(k1_3, k1_11)               =  0.878 \n    C(k1_2, k1_9)                =  0.875 \n    C(k1_13, k1_16)              =  0.875 \n    C(k1_12, k1_16)              =  0.875 \n    C(k1_11, k1_16)              =  0.875 \n    C(k1_0, k1_10)               =  0.873 \n    C(k, kdr)                    = -0.871 \n    C(k1_5, k1_14)               =  0.871 \n    C(k1_9, k1_10)               =  0.869 \n    C(k1_7, k1_14)               =  0.869 \n    C(k1_4, k1_13)               =  0.869 \n    C(k1_4, k1_12)               =  0.868 \n    C(k1_4, k1_11)               =  0.868 \n    C(k1_3, k)                   =  0.866 \n    C(k1_0, k1_9)                =  0.866 \n    C(k1_16, k)                  =  0.863 \n    C(k1_1, k1_3)                =  0.861 \n    C(k1_1, k1_16)               =  0.859 \n    C(k1_4, k)                   =  0.856 \n    C(k1_5, k1_13)               =  0.856 \n    C(k1_5, k1_12)               =  0.855 \n    C(k1_5, k1_11)               =  0.855 \n    C(k1_7, k1_13)               =  0.854 \n    C(k1_7, k1_12)               =  0.854 \n    C(k1_7, k1_11)               =  0.853 \n    C(k1_3, k1_15)               =  0.852 \n    C(k1_1, k1_4)                =  0.852 \n    C(k1_15, k1_16)              =  0.849 \n    C(k1_2, k1_3)                =  0.846 \n    C(k1_5, k)                   =  0.844 \n    C(k1_4, k1_15)               =  0.843 \n    C(k1_2, k1_16)               =  0.843 \n    C(k1_7, k)                   =  0.842 \n    C(k1_3, k1_10)               =  0.840 \n    C(k1_1, k1_5)                =  0.839 \n    C(k1_8, k1_14)               =  0.838 \n    C(k1_1, k1_7)                =  0.838 \n    C(k1_10, k1_16)              =  0.837 \n    C(k1_2, k1_4)                =  0.836 \n    C(k1_0, k1_3)                =  0.836 \n    C(k1_0, k1_16)               =  0.834 \n    C(k1_3, k1_9)                =  0.832 \n    C(k1_5, k1_15)               =  0.830 \n    C(k1_4, k1_10)               =  0.830 \n    C(k1_9, k1_16)               =  0.830 \n    C(k1_7, k1_15)               =  0.829 \n    C(k1_0, k1_4)                =  0.827 \n    C(k1_2, k1_5)                =  0.824 \n    C(k1_4, k1_9)                =  0.823 \n    C(k1_8, k1_13)               =  0.823 \n    C(k1_8, k1_12)               =  0.823 \n    C(k1_8, k1_11)               =  0.822 \n    C(k1_2, k1_7)                =  0.822 \n    C(k1_5, k1_10)               =  0.818 \n    C(k1_7, k1_10)               =  0.817 \n    C(k1_0, k1_5)                =  0.815 \n    C(k1_0, k1_7)                =  0.814 \n    C(k1_8, k)                   =  0.813 \n    C(k1_5, k1_9)                =  0.811 \n    C(k1_7, k1_9)                =  0.810 \n    C(k1_1, k1_8)                =  0.807 \n    C(k1_3, k1_16)               =  0.802 \n    C(k1_8, k1_15)               =  0.799 \n    C(k1_3, k1_4)                =  0.796 \n    C(k1_6, k1_14)               =  0.794 \n    C(k1_4, k1_16)               =  0.793 \n    C(k1_2, k1_8)                =  0.793 \n    C(k1_8, k1_10)               =  0.788 \n    C(k1_0, k1_8)                =  0.785 \n    C(k1_3, k1_5)                =  0.785 \n    C(k1_3, k1_7)                =  0.783 \n    C(k1_5, k1_16)               =  0.782 \n    C(k1_8, k1_9)                =  0.781 \n    C(k1_7, k1_16)               =  0.781 \n    C(k1_6, k1_13)               =  0.780 \n    C(k1_6, k1_12)               =  0.779 \n    C(k1_6, k1_11)               =  0.779 \n    C(k1_4, k1_5)                =  0.776 \n    C(k1_4, k1_7)                =  0.775 \n    C(k1_6, k)                   =  0.770 \n    C(k1_1, k1_6)                =  0.765 \n    C(k1_5, k1_7)                =  0.764 \n    C(k1_6, k1_15)               =  0.757 \n    C(k1_3, k1_8)                =  0.755 \n    C(k1_8, k1_16)               =  0.753 \n    C(k1_2, k1_6)                =  0.751 \n    C(k1_4, k1_8)                =  0.748 \n    C(k1_6, k1_10)               =  0.746 \n    C(k1_0, k1_6)                =  0.743 \n    C(k1_6, k1_9)                =  0.740 \n    C(k1_5, k1_8)                =  0.737 \n    C(k1_7, k1_8)                =  0.736 \n    C(k1_3, k1_6)                =  0.716 \n    C(k1_6, k1_16)               =  0.714 \n    C(k1_14, kdr)                = -0.711 \n    C(k1_4, k1_6)                =  0.708 \n    C(k1_13, kdr)                = -0.701 \n    C(k1_12, kdr)                = -0.700 \n    C(k1_11, kdr)                = -0.700 \n    C(k1_5, k1_6)                =  0.699 \n    C(k1_6, k1_7)                =  0.697 \n    C(n, b)                      =  0.689 \n    C(k1_1, kdr)                 = -0.687 \n    C(k1_15, kdr)                = -0.680 \n    C(k1_2, kdr)                 = -0.675 \n    C(k1_6, k1_8)                =  0.673 \n    C(k1_10, kdr)                = -0.670 \n    C(k1_0, kdr)                 = -0.667 \n    C(k1_9, kdr)                 = -0.664 \n    C(k1_3, kdr)                 = -0.643 \n    C(k1_16, kdr)                = -0.641 \n    C(k1_4, kdr)                 = -0.636 \n    C(k1_5, kdr)                 = -0.627 \n    C(k1_7, kdr)                 = -0.626 \n    C(k1_8, kdr)                 = -0.605 \n    C(k1_14, k1_17)              =  0.595 \n    C(k1_13, k1_17)              =  0.583 \n    C(k1_12, k1_17)              =  0.583 \n    C(k2_17, kdr)                =  0.583 \n    C(k1_11, k1_17)              =  0.582 \n    C(tau, kg)                   =  0.582 \n    C(k1_17, k)                  =  0.578 \n    C(k1_6, kdr)                 = -0.575 \n    C(k1_1, k1_17)               =  0.572 \n    C(k1_15, k1_17)              =  0.566 \n    C(k1_2, k1_17)               =  0.562 \n    C(k1_10, k1_17)              =  0.558 \n    C(k1_0, k1_17)               =  0.556 \n    C(k1_9, k1_17)               =  0.554 \n    C(k1_3, k1_17)               =  0.536 \n    C(k2_16, kdr)                =  0.535 \n    C(k1_16, k1_17)              =  0.535 \n    C(k2_18, kdr)                =  0.532 \n    C(k1_4, k1_17)               =  0.531 \n    C(k2_19, kdr)                =  0.527 \n    C(k1_5, k1_17)               =  0.524 \n    C(k1_7, k1_17)               =  0.523 \n    C(k2_17, k)                  = -0.520 \n    C(n, a)                      = -0.518 \n    C(k1_8, k1_17)               =  0.505 \n    C(k1_13, tau)                =  0.480 \n    C(k1_12, tau)                =  0.480 \n    C(k1_6, k1_17)               =  0.479 \n    C(k1_11, tau)                =  0.479 \n    C(k2_18, k)                  = -0.479 \n    C(k1_14, tau)                =  0.477 \n    C(b, a)                      = -0.474 \n    C(k2_19, k)                  = -0.474 \n    C(k2_16, k)                  = -0.468 \n    C(k1_1, tau)                 =  0.462 \n    C(k1_15, tau)                =  0.456 \n    C(k2_2, kdr)                 =  0.454 \n    C(k1_2, tau)                 =  0.452 \n    C(k1_10, tau)                =  0.448 \n    C(k1_0, tau)                 =  0.445 \n    C(k1_9, tau)                 =  0.443 \n    C(k2_6, kdr)                 =  0.439 \n    C(k1_17, kdr)                = -0.438 \n    C(k1_3, tau)                 =  0.426 \n    C(k1_16, tau)                =  0.424 \n    C(k2_1, kdr)                 =  0.424 \n    C(k1_14, k2_17)              = -0.424 \n    C(k1_11, k2_17)              = -0.423 \n    C(k1_12, k2_17)              = -0.423 \n    C(k1_13, k2_17)              = -0.422 \n    C(k1_14, k1_18)              =  0.421 \n    C(k1_4, tau)                 =  0.420 \n    C(k1_1, k2_17)               = -0.416 \n    C(k1_5, tau)                 =  0.413 \n    C(k1_13, k1_18)              =  0.412 \n    C(k1_12, k1_18)              =  0.412 \n    C(k1_11, k1_18)              =  0.412 \n    C(k1_15, k2_17)              = -0.412 \n    C(k1_7, tau)                 =  0.411 \n    C(k1_18, k)                  =  0.411 \n    C(k1_2, k2_17)               = -0.408 \n    C(k2_3, kdr)                 =  0.407 \n    C(k1_10, k2_17)              = -0.405 \n    C(k1_1, k1_18)               =  0.404 \n    C(k1_0, k2_17)               = -0.403 \n    C(k1_9, k2_17)               = -0.401 \n    C(k1_15, k1_18)              =  0.400 \n    C(k1_2, k1_18)               =  0.398 \n    C(k2_5, kdr)                 =  0.396 \n    C(k1_10, k1_18)              =  0.395 \n    C(k1_8, tau)                 =  0.395 \n    C(k1_0, k1_18)               =  0.394 \n    C(k1_13, kg)                 =  0.393 \n    C(k2_6, k)                   = -0.392 \n    C(k1_12, kg)                 =  0.392 \n    C(k1_9, k1_18)               =  0.392 \n    C(k2_2, k)                   = -0.391 \n    C(k1_11, k2_18)              = -0.391 \n    C(k1_12, k2_18)              = -0.391 \n    C(k1_14, k2_18)              = -0.391 \n    C(k1_13, k2_18)              = -0.391 \n    C(k1_11, kg)                 =  0.390 \n    C(k1_3, k2_17)               = -0.386 \n    C(k1_11, k2_19)              = -0.386 \n    C(k1_12, k2_19)              = -0.386 \n    C(k1_13, k2_19)              = -0.386 \n    C(k1_1, k2_18)               = -0.385 \n    C(k1_14, k2_16)              = -0.385 \n    C(k1_16, k2_17)              = -0.385 \n    C(k1_14, k2_19)              = -0.385 \n    C(k1_11, k2_16)              = -0.384 \n    C(k1_12, k2_16)              = -0.384 \n    C(k1_13, k2_16)              = -0.383 \n    C(k1_1, k2_19)               = -0.382 \n    C(k1_4, k2_17)               = -0.381 \n    C(k1_15, k2_18)              = -0.381 \n    C(k1_3, k1_18)               =  0.380 \n    C(k1_16, k1_18)              =  0.379 \n    C(k1_14, kg)                 =  0.378 \n    C(k1_15, k2_19)              = -0.378 \n    C(k1_2, k2_18)               = -0.378 \n    C(k1_4, k1_18)               =  0.376 \n    C(k1_10, k2_18)              = -0.375 \n    C(k1_5, k2_17)               = -0.375 \n    C(k1_2, k2_19)               = -0.375 \n    C(k1_7, k2_17)               = -0.375 \n    C(k1_0, k2_18)               = -0.373 \n    C(k1_10, k2_19)              = -0.373 \n    C(k1_9, k2_18)               = -0.372 \n    C(k1_1, k2_16)               = -0.371 \n    C(k1_5, k1_18)               =  0.371 \n    C(k1_6, tau)                 =  0.371 \n    C(k1_7, k1_18)               =  0.371 \n    C(k1_0, k2_19)               = -0.370 \n    C(k2_4, kdr)                 =  0.370 \n    C(k1_9, k2_19)               = -0.369 \n    C(k2_20, kdr)                =  0.368 \n    C(k1_1, kg)                  =  0.368 \n    C(k1_15, k2_16)              = -0.365 \n    C(k1_15, kg)                 =  0.364 \n    C(k2_1, k)                   = -0.363 \n    C(k1_2, k2_16)               = -0.361 \n    C(k1_8, k2_17)               = -0.361 \n    C(k1_2, kg)                  =  0.360 \n    C(k1_8, k1_18)               =  0.358 \n    C(k1_10, k2_16)              = -0.358 \n    C(k1_3, k2_18)               = -0.358 \n    C(k1_10, kg)                 =  0.357 \n    C(k1_16, k2_18)              = -0.356 \n    C(k2_3, k)                   = -0.356 \n    C(k1_0, k2_16)               = -0.355 \n    C(k1_3, k2_19)               = -0.355 \n    C(k1_16, k2_19)              = -0.354 \n    C(k1_0, kg)                  =  0.354 \n    C(k1_9, k2_16)               = -0.353 \n    C(k1_4, k2_18)               = -0.353 \n    C(k1_9, kg)                  =  0.353 \n    C(k1_4, k2_19)               = -0.351 \n    C(k2_5, k)                   = -0.349 \n    C(k1_18, k2_18)              =  0.348 \n    C(k1_5, k2_18)               = -0.347 \n    C(k1_7, k2_18)               = -0.346 \n    C(k1_5, k2_19)               = -0.345 \n    C(k1_7, k2_19)               = -0.344 \n    C(k, kg)                     =  0.341 \n    C(k1_6, k2_17)               = -0.341 \n    C(k1_6, k1_18)               =  0.341 \n    C(k1_3, k2_16)               = -0.339 \n    C(k1_3, kg)                  =  0.338 \n    C(k2_20, k)                  = -0.338 \n    C(k1_16, kg)                 =  0.338 \n    C(k1_4, k2_16)               = -0.335 \n    C(k1_4, kg)                  =  0.334 \n    C(k1_8, k2_18)               = -0.333 \n    C(k1_8, k2_19)               = -0.331 \n    C(k2_17, k2_18)              =  0.331 \n    C(k2_17, k2_19)              =  0.330 \n    C(k1_5, k2_16)               = -0.329 \n    C(k1_7, k2_16)               = -0.328 \n    C(k1_5, kg)                  =  0.328 \n    C(k1_7, kg)                  =  0.326 \n    C(k2_2, k1_14)               = -0.326 \n    C(k2_2, k1_11)               = -0.324 \n    C(k2_2, k1_12)               = -0.324 \n    C(k2_2, k1_13)               = -0.324 \n    C(k2_4, k)                   = -0.324 \n    C(k2_6, k1_11)               = -0.323 \n    C(k2_6, k1_12)               = -0.323 \n    C(k2_6, k1_13)               = -0.323 \n    C(k2_6, k1_14)               = -0.321 \n    C(k2_16, k2_17)              =  0.319 \n    C(k1_18, kdr)                = -0.318 \n    C(k1_7, k2_7)                =  0.317 \n    C(k1_8, k2_16)               = -0.316 \n    C(k1_1, k2_6)                = -0.315 \n    C(tau, a)                    = -0.315 \n    C(k1_6, k2_18)               = -0.315 \n    C(k1_8, kg)                  =  0.313 \n    C(k1_6, k2_19)               = -0.313 \n    C(k2_6, k1_15)               = -0.311 \n    C(k1_1, k2_2)                = -0.310 \n    C(k1_2, k2_6)                = -0.307 \n    C(k2_18, k2_19)              =  0.307 \n    C(k2_6, k1_10)               = -0.305 \n    C(k2_2, k1_15)               = -0.303 \n    C(k1_0, k2_6)                = -0.303 \n    C(k2_1, k1_13)               = -0.302 \n    C(k2_1, k1_14)               = -0.302 \n    C(k2_1, k1_12)               = -0.302 \n    C(k2_6, k1_9)                = -0.301 \n    C(k2_1, k1_11)               = -0.301 \n    C(k1_0, k2_0)                =  0.301 \n    C(k1_6, k2_16)               = -0.299 \n    C(k2_2, k1_10)               = -0.296 \n    C(k1_6, kg)                  =  0.296 \n    C(k1_9, k2_9)                =  0.296 \n    C(k2_3, k1_11)               = -0.295 \n    C(k2_3, k1_12)               = -0.295 \n    C(k2_3, k1_13)               = -0.294 \n    C(k2_3, k1_14)               = -0.294 \n    C(k1_0, k2_2)                = -0.294 \n    C(k2_2, k1_9)                = -0.292 \n    C(k2_16, k2_18)              =  0.292 \n    C(k2_5, k1_11)               = -0.289 \n    C(k2_5, k1_12)               = -0.289 \n    C(k2_5, k1_13)               = -0.289 \n    C(k1_3, k2_6)                = -0.288 \n    C(k2_5, k1_14)               = -0.288 \n    C(k2_6, k1_16)               = -0.287 \n    C(k2_16, k2_19)              =  0.286 \n    C(k1_8, k2_8)                =  0.286 \n    C(k1_4, k2_6)                = -0.284 \n    C(k1_1, k2_3)                = -0.283 \n    C(k2_2, k1_3)                = -0.280 \n    C(k2_1, k1_15)               = -0.280 \n    C(k1_11, k2_20)              = -0.279 \n    C(k1_1, k2_5)                = -0.279 \n    C(k1_5, k2_6)                = -0.279 \n    C(k1_12, k2_20)              = -0.279 \n    C(k, tau)                    =  0.279 \n    C(k2_6, k1_7)                = -0.279 \n    C(k1_13, k2_20)              = -0.279 \n    C(k2_2, k1_16)               = -0.278 \n    C(k2_3, k1_15)               = -0.278 \n    C(k2_2, k1_4)                = -0.276 \n    C(k1_1, k2_20)               = -0.276 \n    C(k2_1, k1_2)                = -0.276 \n    C(k1_14, k2_20)              = -0.275 \n    C(k2_5, k1_15)               = -0.274 \n    C(k1_2, k2_3)                = -0.274 \n    C(k2_6, k2_17)               =  0.273 \n    C(k1_15, k2_20)              = -0.273 \n    C(k2_1, k1_10)               = -0.273 \n    C(k2_2, k1_5)                = -0.272 \n    C(k2_3, k1_10)               = -0.271 \n    C(k1_0, k2_1)                = -0.271 \n    C(k2_2, k1_7)                = -0.271 \n    C(k1_2, k2_20)               = -0.271 \n    C(k1_2, k2_5)                = -0.271 \n    C(k2_4, k1_11)               = -0.270 \n    C(k2_1, k1_9)                = -0.270 \n    C(k2_4, k1_12)               = -0.269 \n    C(k1_0, k2_3)                = -0.269 \n    C(k2_4, k1_13)               = -0.269 \n    C(k1_10, k2_20)              = -0.269 \n    C(k2_4, k1_14)               = -0.268 \n    C(k2_5, k1_10)               = -0.268 \n    C(k1_16, n)                  =  0.268 \n    C(k2_2, k2_16)               =  0.268 \n    C(k1_17, tau)                =  0.268 \n    C(k2_3, k1_9)                = -0.268 \n    C(k2_6, k1_8)                = -0.267 \n    C(k1_3, n)                   =  0.267 \n    C(k1_0, k2_20)               = -0.267 \n    C(k1_4, n)                   =  0.267 \n    C(k1_7, n)                   =  0.266 \n    C(k1_5, n)                   =  0.266 \n    C(k1_0, k2_5)                = -0.266 \n    C(k1_9, k2_20)               = -0.266 \n    C(k2_5, k1_9)                = -0.264 \n    C(k2_2, k2_17)               =  0.263 \n    C(k1_8, n)                   =  0.262 \n    C(k2_2, k1_8)                = -0.261 \n    C(k1_9, n)                   =  0.260 \n    C(k1_0, n)                   =  0.259 \n    C(k1_1, k2_4)                = -0.259 \n    C(k2_1, k1_3)                = -0.259 \n    C(k1_17, k1_18)              =  0.258 \n    C(k2_1, k1_16)               = -0.258 \n    C(k2_1, k1_4)                = -0.256 \n    C(k2_22, kdr)                =  0.256 \n    C(k1_10, n)                  =  0.256 \n    C(k1_3, k2_20)               = -0.255 \n    C(k2_3, k1_16)               = -0.254 \n    C(k2_4, k1_15)               = -0.254 \n    C(k, n)                      =  0.254 \n    C(k1_16, k2_20)              = -0.254 \n    C(k1_2, n)                   =  0.254 \n    C(k2_6, k2_18)               =  0.253 \n    C(k1_3, k2_5)                = -0.252 \n    C(k2_1, k1_5)                = -0.252 \n    C(k2_3, k1_4)                = -0.252 \n    C(k2_6, k2_19)               =  0.252 \n    C(k2_6, k2_16)               =  0.252 \n    C(k2_1, k1_7)                = -0.251 \n    C(k2_5, k1_16)               = -0.251 \n    C(k1_4, k2_20)               = -0.251 \n    C(k2_21, kdr)                =  0.251 \n    C(k1_2, k2_4)                = -0.250 \n    C(kg, b)                     =  0.249 \n    C(k1_4, k2_5)                = -0.249 \n    C(k1_6, n)                   =  0.249 \n    C(k2_4, k1_10)               = -0.248 \n    C(k2_3, k1_5)                = -0.247 \n    C(k2_2, k1_6)                = -0.247 \n    C(k2_1, k2_16)               =  0.247 \n    C(k2_3, k1_7)                = -0.247 \n    C(k1_5, k2_20)               = -0.246 \n    C(k1_7, k2_20)               = -0.246 \n    C(k1_0, k2_4)                = -0.246 \n    C(k1_15, n)                  =  0.245 \n    C(k2_4, k1_9)                = -0.244 \n    C(k2_3, k2_17)               =  0.244 \n    C(k2_5, k1_7)                = -0.244 \n    C(k2_5, k2_17)               =  0.243 \n    C(k2_1, k1_8)                = -0.242 \n    C(k2_3, k2_16)               =  0.242 \n    C(k2_22, k)                  = -0.241 \n    C(k2_1, k2_17)               =  0.241 \n    C(k2_17, k2_20)              =  0.240 \n    C(k2_2, k2_18)               =  0.239 \n    C(k2_3, k1_8)                = -0.237 \n    C(k2_21, k)                  = -0.236 \n    C(k1_8, k2_20)               = -0.236 \n    C(k1_17, k2_18)              = -0.235 \n    C(k1_17, k2_19)              = -0.235 \n    C(k2_5, k2_16)               =  0.234 \n    C(k2_5, k1_8)                = -0.234 \n    C(k1_3, k2_4)                = -0.233 \n    C(k1_17, k2_17)              =  0.233 \n    C(k1_1, n)                   =  0.232 \n    C(k2_4, k1_16)               = -0.232 \n    C(k2_2, k2_19)               =  0.231 \n    C(k2_1, k1_6)                = -0.231 \n    C(k2_19, k2_20)              =  0.228 \n    C(k2_1, k2_2)                =  0.228 \n    C(k2_15, kdr)                =  0.227 \n    C(k2_8, kdr)                 =  0.225 \n    C(k2_16, k1_17)              = -0.225 \n    C(k2_4, k1_5)                = -0.225 \n    C(k2_4, k1_7)                = -0.225 \n    C(k2_18, k2_20)              =  0.225 \n    C(k2_4, k2_17)               =  0.225 \n    C(k2_3, k1_6)                = -0.224 \n    C(k2_3, k2_18)               =  0.224 \n    C(k2_5, k2_18)               =  0.223 \n    C(k1_6, k2_20)               = -0.222 \n    C(k2_4, k2_16)               =  0.221 \n    C(k2_5, k1_6)                = -0.221 \n    C(k1_17, kg)                 =  0.220 \n    C(k2_5, k2_19)               =  0.220 \n    C(k2_3, k2_19)               =  0.218 \n    C(k2_1, k2_18)               =  0.218 \n    C(k1_14, n)                  =  0.217 \n    C(k2_4, k1_8)                = -0.215 \n    C(kdr, kg)                   = -0.214 \n    C(k2_2, k2_3)                =  0.213 \n    C(k2_2, k2_6)                =  0.211 \n    C(k2_1, k2_19)               =  0.210 \n    C(k1_13, n)                  =  0.207 \n    C(k2_4, k2_18)               =  0.206 \n    C(k2_16, k2_20)              =  0.205 \n    C(k1_12, n)                  =  0.204 \n    C(k2_8, k)                   = -0.204 \n    C(k2_4, k1_6)                = -0.204 \n    C(k2_2, k2_5)                =  0.203 \n    C(k1_11, k2_22)              = -0.203 \n    C(k1_12, k2_22)              = -0.203 \n    C(k1_13, k2_22)              = -0.202 \n    C(k2_4, k2_19)               =  0.202 \n    C(k1_11, n)                  =  0.202 \n    C(k1_1, k2_22)               = -0.200 \n    C(k1_11, k2_21)              = -0.200 \n    C(k1_12, k2_21)              = -0.199 \n    C(k1_13, k2_21)              = -0.199 \n    C(k1_15, k2_22)              = -0.198 \n    C(k1_10, k2_10)              =  0.197 \n    C(k1_1, k2_21)               = -0.197 \n    C(k1_14, k2_22)              = -0.197 \n    C(k2_3, k2_6)                =  0.197 \n    C(k2_1, k2_3)                =  0.197 \n    C(k1_2, k2_22)               = -0.196 \n    C(k1_15, k2_21)              = -0.195 \n    C(k2_2, k2_4)                =  0.195 \n    C(k2_5, k2_6)                =  0.195 \n    C(k1_10, k2_22)              = -0.195 \n    C(k1_14, k2_21)              = -0.193 \n    C(k1_2, k2_21)               = -0.193 \n    C(k1_0, k2_22)               = -0.193 \n    C(k2_15, k)                  = -0.193 \n    C(k2_1, k2_6)                =  0.193 \n    C(k1_9, k2_22)               = -0.192 \n    C(k1_10, k2_21)              = -0.191 \n    C(k1_0, k2_21)               = -0.189 \n    C(k1_9, k2_21)               = -0.189 \n    C(k2_6, k1_17)               = -0.188 \n    C(k2_2, k1_17)               = -0.188 \n    C(kdr, n)                    = -0.186 \n    C(k2_1, k2_5)                =  0.186 \n    C(k2_3, k2_5)                =  0.186 \n    C(k2_6, k2_20)               =  0.186 \n    C(k1_17, n)                  =  0.183 \n    C(k1_3, k2_22)               = -0.183 \n    C(k2_17, k1_18)              = -0.183 \n    C(k1_16, k2_22)              = -0.182 \n    C(k2_4, k2_6)                =  0.182 \n    C(k1_4, k2_22)               = -0.180 \n    C(k1_3, k2_21)               = -0.180 \n    C(k1_18, tau)                =  0.180 \n    C(k1_6, k2_6)                =  0.180 \n    C(k1_16, k2_21)              = -0.179 \n    C(k2_1, k2_4)                =  0.179 \n    C(k1_4, k2_21)               = -0.177 \n    C(k2_3, k2_4)                =  0.177 \n    C(k1_5, k2_22)               = -0.176 \n    C(k1_7, k2_22)               = -0.176 \n    C(k2_1, k1_17)               = -0.176 \n    C(k2_17, k2_22)              =  0.175 \n    C(k2_8, k1_11)               = -0.174 \n    C(k2_8, k1_12)               = -0.174 \n    C(k2_8, k1_13)               = -0.173 \n    C(k2_9, n)                   =  0.173 \n    C(k1_5, k2_21)               = -0.173 \n    C(k1_7, k2_21)               = -0.173 \n    C(k2_17, k2_21)              =  0.172 \n    C(k2_0, n)                   =  0.172 \n    C(k2_4, k2_5)                =  0.172 \n    C(k2_19, k2_22)              =  0.170 \n    C(k2_8, k1_14)               = -0.169 \n    C(k1_18, k2_19)              = -0.168 \n    C(k2_3, k1_17)               = -0.168 \n    C(k1_8, k2_22)               = -0.168 \n    C(k2_19, k2_21)              =  0.167 \n    C(k1_1, k2_8)                = -0.167 \n    C(tau, b)                    =  0.166 \n    C(k1_13, k2_15)              = -0.166 \n    C(k1_12, k2_15)              = -0.166 \n    C(k1_11, k2_15)              = -0.166 \n    C(k2_18, k2_22)              =  0.166 \n    C(k1_8, k2_21)               = -0.165 \n    C(k2_5, k1_17)               = -0.165 \n    C(k1_17, k2_20)              = -0.165 \n    C(k1_14, k2_15)              = -0.164 \n    C(k2_8, k1_15)               = -0.163 \n    C(k2_2, k2_20)               =  0.163 \n    C(k2_18, k2_21)              =  0.163 \n    C(k2_16, k1_18)              = -0.162 \n    C(k2_5, k2_20)               =  0.161 \n    C(k1_2, k2_8)                = -0.160 \n    C(k2_8, k1_10)               = -0.159 \n    C(k2_3, k2_20)               =  0.158 \n    C(k1_6, k2_22)               = -0.158 \n    C(k1_0, k2_8)                = -0.157 \n    C(k2_8, k1_9)                = -0.156 \n    C(k1_6, k2_21)               = -0.155 \n    C(k2_10, kdr)                =  0.154 \n    C(k2_10, n)                  =  0.154 \n    C(k1_18, kg)                 =  0.154 \n    C(k2_4, k1_17)               = -0.152 \n    C(k1_1, k2_15)               = -0.152 \n    C(kdr, tau)                  =  0.151 \n    C(k2_19, n)                  = -0.150 \n    C(k2_7, kdr)                 =  0.148 \n    C(k2_4, k2_20)               =  0.148 \n    C(k1_4, k2_4)                =  0.148 \n    C(k2_8, k2_17)               =  0.147 \n    C(k2_15, k2_16)              =  0.147 \n    C(k2_16, k2_22)              =  0.147 \n    C(k1_3, k2_8)                = -0.147 \n    C(k2_1, k2_20)               =  0.147 \n    C(k2_8, k1_16)               = -0.146 \n    C(tau, n)                    =  0.145 \n    C(k2_16, k2_21)              =  0.145 \n    C(k1_4, k2_8)                = -0.144 \n    C(k1_2, k2_15)               = -0.144 \n    C(k2_2, k2_15)               =  0.143 \n    C(k2_8, k2_16)               =  0.143 \n    C(k1_10, k2_15)              = -0.143 \n    C(k2_17, kg)                 = -0.142 \n    C(k2_19, kg)                 = -0.142 \n    C(k1_5, k2_8)                = -0.141 \n    C(k1_0, k2_15)               = -0.141 \n    C(k1_5, k2_5)                =  0.141 \n    C(k1_7, k2_8)                = -0.141 \n    C(k1_9, k2_15)               = -0.140 \n    C(k2_1, k2_15)               =  0.139 \n    C(k2_6, k2_22)               =  0.138 \n    C(k2_8, k2_18)               =  0.138 \n    C(k2_18, kg)                 = -0.137 \n    C(k2_8, k2_19)               =  0.136 \n    C(k2_6, k2_21)               =  0.136 \n    C(k2_15, n)                  =  0.136 \n    C(k2_2, k1_18)               = -0.135 \n    C(k2_6, k1_18)               = -0.134 \n    C(k2_1, kg)                  = -0.134 \n    C(k2_7, k)                   = -0.134 \n    C(k1_3, k2_15)               = -0.132 \n    C(k2_20, k2_22)              =  0.132 \n    C(k2_15, k1_16)              = -0.132 \n    C(k2_10, k)                  = -0.131 \n    C(k2_20, k2_21)              =  0.131 \n    C(k1_4, k2_15)               = -0.130 \n    C(k2_17, n)                  = -0.130 \n    C(k1_18, n)                  =  0.129 \n    C(k2_15, k2_17)              =  0.129 \n    C(k2_18, n)                  = -0.128 \n    C(k1_5, k2_15)               = -0.128 \n    C(k1_7, k2_15)               = -0.127 \n    C(k2_1, k1_18)               = -0.127 \n    C(k2_16, kg)                 = -0.126 \n    C(k1_6, k2_8)                = -0.126 \n    C(k2_2, k2_8)                =  0.124 \n    C(k2_6, k2_8)                =  0.123 \n    C(k2_3, k2_15)               =  0.122 \n    C(k1_8, k2_15)               = -0.122 \n    C(k2_3, k1_18)               = -0.121 \n    C(k2_5, k2_22)               =  0.119 \n    C(k2_6, kg)                  = -0.119 \n    C(k2_7, k1_11)               = -0.118 \n    C(k2_5, k1_18)               = -0.118 \n    C(k2_7, k1_12)               = -0.118 \n    C(k1_18, k2_20)              = -0.118 \n    C(k2_7, k1_13)               = -0.117 \n    C(k2_5, k2_21)               =  0.117 \n    C(k2_2, kg)                  = -0.117 \n    C(k2_20, kg)                 = -0.117 \n    C(k2_3, k2_8)                =  0.117 \n    C(k2_10, k1_11)              = -0.117 \n    C(k2_10, k1_12)              = -0.116 \n    C(k2_10, k1_13)              = -0.116 \n    C(k1_6, k2_15)               = -0.116 \n    C(k2_15, k2_18)              =  0.116 \n    C(k1_17, k2_22)              = -0.116 \n    C(k2_5, k2_8)                =  0.115 \n    C(k2_3, k2_22)               =  0.115 \n    C(k2_2, k2_22)               =  0.115 \n    C(k2_5, k2_15)               =  0.114 \n    C(k1_17, k2_21)              = -0.114 \n    C(k2_10, k1_14)              = -0.113 \n    C(k2_3, k2_21)               =  0.113 \n    C(k2_2, k2_21)               =  0.113 \n    C(k2_7, k1_14)               = -0.112 \n    C(k2_4, k2_15)               =  0.112 \n    C(kdr, a)                    = -0.111 \n    C(k2_6, k2_15)               =  0.111 \n    C(k2_1, k2_8)                =  0.111 \n    C(kg, a)                     = -0.111 \n    C(k2_10, k2_16)              =  0.110 \n    C(k1_1, k2_7)                = -0.110 \n    C(k2_2, k2_10)               =  0.110 \n    C(k2_4, k2_8)                =  0.109 \n    C(k2_15, k2_19)              =  0.109 \n    C(k2_4, k1_18)               = -0.109 \n    C(k2_4, k2_22)               =  0.108 \n    C(k1_0, a)                   = -0.108 \n    C(k1_2, a)                   = -0.108 \n    C(k1_9, a)                   = -0.108 \n    C(k1_10, a)                  = -0.108 \n    C(k2_4, k2_21)               =  0.107 \n    C(k2_7, k1_15)               = -0.107 \n    C(k2_5, kg)                  = -0.106 \n    C(k1_3, a)                   = -0.106 \n    C(k1_15, a)                  = -0.105 \n    C(k1_16, a)                  = -0.105 \n    C(k2_8, k2_20)               =  0.105 \n    C(k1_1, k2_10)               = -0.105 \n    C(k2_7, k2_16)               =  0.105 \n    C(k2_3, kg)                  = -0.104 \n    C(k1_4, a)                   = -0.104 \n    C(k2_1, k2_10)               =  0.104 \n    C(k1_2, k2_7)                = -0.104 \n    C(k2_21, k2_22)              =  0.104 \n    C(k1_3, k2_3)                =  0.102 \n    C(k2_7, k1_10)               = -0.102 \n    C(k1_13, a)                  = -0.102 \n    C(k1_7, a)                   = -0.102 \n    C(k1_5, a)                   = -0.102 \n    C(k1_1, a)                   = -0.101 \n    C(k2_1, k2_22)               =  0.101 \n    C(k1_0, k2_7)                = -0.101 \n    C(k2_10, k1_15)              = -0.101 \n    C(k1_12, a)                  = -0.100 \n    C(k2_7, k1_9)                = -0.100 '
p0
.
