# Supplementary material for: A photoconversion model for full spectral programming and multiplexing of optogenetic systems
Source: Mol Syst Biol. 2017 Apr 24;13(4):926. doi: 10.15252/msb.20167456 (PMC5408778; doi:10.15252/msb.20167456)
Supplement: Supplementary file 15 — Dataset EV7 [file MSB-13-926-s015.zip › dataset_ev7_cph8-ompr_data_and_analysis/cph8-ompr_analysis/fit_results/all_data_onetau_with_kholds_and_adjusted_initial.params]

[["k1_0", 0.050416380655727067, true, null, 1e-06, Infinity, 0.0085943952065072569, {"tau": 0.44526931600723996, "k1_9": 0.86556911203973186, "k1_8": 0.78454167432090738, "k2_18": -0.37313360011367841, "k2_19": -0.37040710661639886, "k2_16": -0.35533010340315391, "k1_1": 0.89692073320168775, "k2_15": -0.14097238289277361, "k1_3": 0.83621634432655878, "k1_2": 0.87968876113944183, "k2_10": -0.094559521063996593, "k1_4": 0.82706522457919374, "k1_7": 0.81354172347577414, "k1_6": 0.74318320476603195, "k2_6": -0.30262303935018336, "k2_7": -0.10078265722753858, "k2_4": -0.24572344845284255, "k2_5": -0.26581102871649498, "k2_2": -0.29394311261651379, "k2_3": -0.26917194571148401, "k2_0": 0.30114332858662929, "k2_1": -0.27129032389666596, "k1_5": 0.8149725689102697, "k2_8": -0.15673810884132847, "k2_9": -0.01934968313889722, "kdr": -0.6673464888543591, "k2_17": -0.4028834160182645, "a": -0.10847287320822531, "b": 0.073551249789553616, "k2_21": -0.18947627556607657, "k2_20": -0.26670317747495531, "k2_22": -0.19278471740698144, "kg": 0.35397132265779513, "k1_11": 0.91469476286577456, "k1_10": 0.87338866375224722, "k1_13": 0.91501689854250201, "k1_12": 0.9148949045509398, "k1_15": 0.88701884760558936, "k1_14": 0.92970595580967363, "k1_17": 0.55613065889900548, "k1_16": 0.83350280500406992, "k1_18": 0.39360336374516025, "k": 0.90060740648344595, "n": 0.25914593019782212}, 0.01], ["k2_0", 0.0012042711531933259, true, null, 1e-06, Infinity, 0.0046251926885375588, {"tau": -0.0068746047618473815, "k1_9": 0.0061070195157818773, "k1_8": 0.011619084236665375, "k2_18": 0.00050839611515775826, "k2_19": -0.0047633751973041871, "k2_15": 0.041310225853792702, "k1_1": -0.0011315391212808488, "k1_0": 0.30114332858663118, "k1_3": 0.0092609880737343792, "k1_2": 0.0038490385571443055, "k2_10": 0.040590333574523192, "k1_4": 0.0098017269584298704, "k1_7": 0.010722163674222516, "k1_6": 0.011421735268551779, "k2_6": 0.015106071300545122, "k2_7": 0.029508067789349536, "k2_4": 0.029267242527484093, "k2_5": 0.025998860076731464, "k2_2": 0.038361071563604687, "k2_3": 0.030716657747799355, "k2_1": 0.037511442263980392, "k1_5": 0.010513885711809539, "k2_8": 0.023812367447244832, "k2_9": 0.039771500109911373, "kdr": 0.0024409562514039773, "k2_17": 0.0014472386034313314, "k2_16": 0.027430233947279288, "a": -0.045869297878329218, "b": 0.080838917271114974, "k2_21": 0.0021929009769483571, "k2_20": -0.00040233997764666099, "k2_22": 0.0020382479035532001, "kg": -0.02961249996424142, "k1_11": -0.010326025184805817, "k1_10": 0.0047053121159471734, "k1_13": -0.010026290472782601, "k1_12": -0.010232210188254806, "k1_15": 0.0017560323538489981, "k1_14": -0.0057723500212724741, "k1_17": 0.0096462728302614542, "k1_16": 0.0095832337365352807, "k1_18": 0.0079956797030622685, "k": 0.00058593520610633284, "n": 0.17193365376719882}, 0.01], ["k1_1", 0.029840724265821517, true, null, 1e-06, Infinity, 0.0049133760777683713, {"tau": 0.46176360272085532, "k1_9": 0.89257888925442097, "k1_8": 0.80749943194527252, "k2_18": -0.38527037383069768, "k2_19": -0.381557722758047, "k2_15": -0.1521445155494969, "k1_0": 0.8969207332016863, "k1_3": 0.86149105837309847, "k1_2": 0.90764307775100983, "k2_10": -0.10484494721059885, "k1_4": 0.85189397635968411, "k1_7": 0.83770956430486898, "k1_6": 0.76472792755497676, "k2_6": -0.315421581358449, "k2_7": -0.11015805794302672, "k2_4": -0.25912800725251323, "k2_5": -0.27932773965242025, "k2_2": -0.30955998657589195, "k2_3": -0.28342595036220258, "k2_0": -0.0011315391212822778, "k2_1": -0.087999941173553961, "k1_5": 0.83920368606801221, "k2_8": -0.16686727681612049, "k2_9": -0.027482144854221117, "kdr": -0.68725277502439575, "k2_17": -0.41594507852059842, "k2_16": -0.37149320425478433, "a": -0.10141616522390132, "b": 0.048969659454780393, "k2_21": -0.19688361478151309, "k2_20": -0.27580698044292584, "k2_22": -0.20024651427135365, "kg": 0.36803725490287997, "k1_11": 0.94626169587828257, "k1_10": 0.90096253683182781, "k1_13": 0.94636009021126333, "k1_12": 0.94635199024384464, "k1_15": 0.91567991470169885, "k1_14": 0.96080363722547002, "k1_17": 0.57183416349012484, "k1_16": 0.85859628868851723, "k1_18": 0.40437859616020239, "k": 0.92906174207437442, "n": 0.23210307936625796}, 0.01], ["k2_1", 0.0061379535013067477, true, null, 1e-06, Infinity, 0.0011843826796403766, {"tau": 0.053594754934991433, "k1_9": -0.2697377385079674, "k1_8": -0.24224690743405694, "k2_18": 0.21779534474071754, "k2_19": 0.21042992359104373, "k2_15": 0.13925193125440213, "k1_1": -0.087999941173627583, "k1_0": -0.27129032389673607, "k1_3": -0.25898765161505971, "k1_2": -0.27573320211729585, "k2_10": 0.10405860063815196, "k1_4": -0.25596359420568793, "k1_7": -0.25129314635256172, "k1_6": -0.23064573987705159, "k2_6": 0.19251975099261684, "k2_7": 0.084907225223235377, "k2_4": 0.17881863589470265, "k2_5": 0.18609551109026276, "k2_2": 0.22834429400137546, "k2_3": 0.19652375202973996, "k2_0": 0.03751144226398128, "k1_5": -0.25211089378360868, "k2_8": 0.11096614616863512, "k2_9": 0.053706624812794521, "kdr": 0.42366052981739816, "k2_17": 0.24068565171291856, "k2_16": 0.24733961571151081, "a": -0.074963695977899966, "b": -0.020902785124301326, "k2_21": 0.099236511262434296, "k2_20": 0.14662552514065452, "k2_22": 0.10137747867967704, "kg": -0.13393259026524001, "k1_11": -0.30118435158631673, "k1_10": -0.27313672466413158, "k1_13": -0.30214689427845748, "k1_12": -0.30180852545180509, "k1_15": -0.27951349120629038, "k1_14": -0.30198016804572053, "k1_17": -0.17592821904848857, "k1_16": -0.25814474973093349, "k1_18": -0.12741075658576728, "k": -0.36260521527601536, "n": 0.06539453322855332}, 0.01], ["k1_2", 0.014500738116058565, true, null, 1e-06, Infinity, 0.0024399059886722144, {"tau": 0.45217447041027292, "k1_9": 0.87549244252155622, "k1_8": 0.79300677592324809, "k2_18": -0.37805022411057498, "k2_19": -0.37516760782485992, "k2_15": -0.14440052822212937, "k1_1": 0.90764307775101039, "k1_0": 0.87968876113944106, "k1_3": 0.84554063307435601, "k2_17": -0.40804992961080067, "k2_10": -0.097651401228977336, "k1_4": 0.83622006839425456, "k1_7": 0.82244871276604059, "k1_6": 0.75110427341475361, "k2_6": -0.30741370446236066, "k2_7": -0.10396951672893023, "k2_4": -0.25026931591995805, "k2_5": -0.27051665254248358, "k2_2": -0.044183834657900184, "k2_3": -0.27394775761220863, "k2_0": 0.0038490385571423283, "k2_1": -0.27573320211722502, "k1_5": 0.82390549077589881, "k2_8": -0.16037903480651208, "k2_9": -0.021700728893430922, "kdr": -0.67454820554468575, "k2_16": -0.36083694633326013, "a": -0.10829162380785963, "b": 0.06850145812752037, "k2_21": -0.19282522955851775, "k2_20": -0.27069226652428113, "k2_22": -0.19615042851411013, "kg": 0.36034987199465224, "k1_11": 0.92603399885547333, "k1_10": 0.88349984730718811, "k1_13": 0.92629988486112991, "k1_12": 0.92620856019187192, "k1_15": 0.89747247223818516, "k1_14": 0.94072739962049556, "k1_17": 0.56186390019798871, "k1_16": 0.84276784968183616, "k1_18": 0.39752312589915761, "k": 0.91096871118116685, "n": 0.25352940333054219}, 0.01], ["k2_2", 0.0063283033013633583, true, null, 1e-06, Infinity, 0.001149907483379588, {"tau": 0.066906481678336321, "k1_9": -0.29222661894213742, "k1_8": -0.2605278732355954, "k2_18": 0.23852744481209853, "k2_19": 0.23093816680410179, "k2_15": 0.14327950610837306, "k1_1": -0.30955998657596917, "k1_0": -0.29394311261658779, "k1_3": -0.27959432511694643, "k1_2": -0.044183834657974985, "k2_10": 0.10951553953554476, "k1_4": -0.27609711242389479, "k1_7": -0.27085240570127056, "k1_6": -0.24738267445128057, "k2_6": 0.21142953264005621, "k2_7": 0.094711713915941839, "k2_4": 0.19475855811761808, "k2_5": 0.20329783395719742, "k2_3": 0.21319735121198519, "k2_0": 0.038361071563605686, "k2_1": 0.2283442940013746, "k1_5": -0.27155968959379034, "k2_8": 0.12365055289012307, "k2_9": 0.056739883319219211, "kdr": 0.45351762145842883, "k2_17": 0.26260518139415701, "k2_16": 0.26787104855341731, "a": -0.099104263581022797, "b": 0.058410278556933176, "k2_21": 0.11271416514620898, "k2_20": 0.16322886642798642, "k2_22": 0.11495398618345479, "kg": -0.11680967629548383, "k1_11": -0.32449229190474405, "k1_10": -0.29611632253321879, "k1_13": -0.32432292211646663, "k1_12": -0.32448736213759627, "k1_15": -0.30346508179723541, "k1_14": -0.325602604539314, "k1_17": -0.18766250175437416, "k1_16": -0.27848473770960286, "k1_18": -0.13544200511823448, "k": -0.39136993949969368, "n": 0.087304880611512606}, 0.01], ["k1_3", 0.0056374269598448157, true, null, 1e-06, Infinity, 0.00099847644042458578, {"tau": 0.42566809259643812, "k1_9": 0.83227829608803361, "k1_8": 0.75549604741105614, "k2_18": -0.3575067531181027, "k2_19": -0.35530076858676518, "k2_15": -0.13238498592133738, "k1_1": 0.86149105837310036, "k1_0": 0.83621634432655967, "k2_16": -0.33879984820916609, "k1_2": 0.84554063307435812, "k2_10": -0.087130896391306903, "k1_4": 0.79595441128420852, "k1_7": 0.7831339691719853, "k1_6": 0.71590558256365688, "k2_6": -0.28834443302470636, "k2_7": -0.092861136032344291, "k2_4": -0.23282882155564288, "k2_5": -0.2522754957159854, "k2_2": -0.27959432511687565, "k2_3": 0.10247618766305515, "k2_0": 0.009260988073732674, "k2_1": -0.25898765161499282, "k1_5": 0.78450709753172132, "k2_8": -0.14703048742587371, "k2_9": -0.014504072049295602, "kdr": -0.64276696532211697, "k2_17": -0.38629482229918227, "a": -0.10598775860721001, "b": 0.087484361717943118, "k2_21": -0.1799780320364596, "k2_20": -0.25473483159676014, "k2_22": -0.18320113184867695, "kg": 0.33844152537951866, "k1_11": 0.87794432293579094, "k1_10": 0.83959508908352642, "k1_13": 0.87844251841993293, "k1_12": 0.87823275458919869, "k1_15": 0.85230842867676904, "k1_14": 0.89318717961995431, "k1_17": 0.53624246764375805, "k1_16": 0.80208347899144039, "k1_18": 0.37990452098778116, "k": 0.86587065521862572, "n": 0.26702524048723841}, 0.01], ["k2_3", 0.005509947498004375, true, null, 1e-06, Infinity, 0.0011231720698481227, {"tau": 0.05254365995168811, "k1_9": -0.26768170968235261, "k1_8": -0.23691453615507099, "k2_18": 0.22377786749077419, "k2_19": 0.21848362149218306, "k2_15": 0.1221705828473585, "k1_1": -0.28342595036226897, "k1_0": -0.26917194571154746, "k1_3": 0.10247618766299475, "k1_2": -0.27394775761227236, "k2_10": 0.094336563829578904, "k1_4": -0.25197058298222375, "k1_7": -0.24686242806501985, "k1_6": -0.22411770042794901, "k2_6": 0.19681763089887647, "k2_7": 0.088535157261176334, "k2_4": 0.17681909056408487, "k2_5": 0.18597170459642362, "k2_2": 0.2131973512119838, "k2_0": 0.030716657747800181, "k2_1": 0.19652375202973796, "k1_5": -0.24743260193200747, "k2_8": 0.11661606582671705, "k2_9": 0.048119478950836708, "kdr": 0.40697087757148592, "k2_17": 0.24421061662532523, "k2_16": 0.24163838080402955, "a": -0.072163168751657653, "b": 0.07267232943202899, "k2_21": 0.11311100644978765, "k2_20": 0.15828602183947638, "k2_22": 0.11503564518813598, "kg": -0.10449358335453704, "k1_11": -0.29500479480174724, "k1_10": -0.27133683832676897, "k1_13": -0.29428352375994948, "k1_12": -0.2946902537750577, "k1_15": -0.27807976079485203, "k1_14": -0.29417221706346769, "k1_17": -0.16837691522931089, "k1_16": -0.25433871931400243, "k1_18": -0.12062558355639943, "k": -0.35571548418211035, "n": 0.060403206633277015}, 0.01], ["k1_4", 0.0045012665274736241, true, null, 1e-06, Infinity, 0.00080555906798217443, {"tau": 0.41998656692652359, "k1_9": 0.82317180477177887, "k1_8": 0.74752723004953381, "k2_18": -0.35291385179411489, "k2_19": -0.35070531348623518, "k2_15": -0.130476983464477, "k1_1": 0.85189397635968622, "k1_0": 0.82706522457919485, "k1_3": 0.79595441128420874, "k1_2": 0.83622006839425655, "k2_10": -0.085540611566251409, "k2_16": -0.3345057979407694, "k1_7": 0.77479582931013991, "k1_6": 0.7084328631057526, "k2_6": -0.28435421770893954, "k2_7": -0.090859426967741616, "k2_4": 0.14753664469780742, "k2_5": -0.24871042578518895, "k2_2": -0.27609711242382462, "k2_3": -0.25197058298216357, "k2_0": 0.0098017269584283941, "k2_1": -0.25596359420562148, "k1_5": 0.77615199861734141, "k2_8": -0.1444201263349596, "k2_9": -0.013598737567375967, "kdr": -0.63600984530212734, "k2_17": -0.38148669140691055, "a": -0.10436420726116433, "b": 0.089207026094079572, "k2_21": -0.17697117373096433, "k2_20": -0.25102838261603644, "k2_22": -0.18017228538424504, "kg": 0.33360713932766772, "k1_11": 0.86806956290958182, "k1_10": 0.83036372712485729, "k1_13": 0.86860494728663251, "k1_12": 0.86837585109987203, "k1_15": 0.8428620556038855, "k1_14": 0.88345741855636306, "k1_17": 0.53080116815690936, "k1_16": 0.79345922716034978, "k1_18": 0.37614903497416918, "k": 0.8563985908703875, "n": 0.2666015245238727}, 0.01], ["k2_4", 0.0045575460921797317, true, null, 1e-06, Infinity, 0.0010233184252429633, {"tau": 0.043632151023748122, "k1_9": -0.2443704138146465, "k1_8": -0.21540228432455516, "k2_18": 0.20631693697583356, "k2_19": 0.20177008020650722, "k2_15": 0.11187897551136655, "k1_1": -0.25912800725257346, "k1_0": -0.2457234484529002, "k1_3": -0.23282882155569806, "k1_2": -0.25026931592001606, "k2_10": 0.087135435090366822, "k1_4": 0.1475366446977526, "k1_7": -0.22468783802661085, "k1_6": -0.20350115456228629, "k2_6": 0.18189316388260318, "k2_7": 0.083388470688664243, "k2_5": 0.1715881831243676, "k2_2": 0.19475855811761697, "k2_3": 0.17681909056408535, "k2_0": 0.029267242527484909, "k2_1": 0.1788186358947009, "k1_5": -0.22521242310468156, "k2_8": 0.10918862845407384, "k2_9": 0.045441147678952888, "kdr": 0.36969763932189653, "k2_17": 0.22453850775494263, "k2_16": 0.22146568255487339, "a": -0.062705837768519707, "b": 0.072429538674453189, "k2_21": 0.10677601732280191, "k2_20": 0.14757386183739735, "k2_22": 0.10848532966237381, "kg": -0.099230744992865327, "k1_11": -0.26981946164441245, "k1_10": -0.24782470584207622, "k1_13": -0.26903250086339103, "k1_12": -0.26946881312014792, "k1_15": -0.25415972534701986, "k1_14": -0.26803137011825034, "k1_17": -0.15237525008585123, "k1_16": -0.23176280230152821, "k1_18": -0.10885571198595531, "k": -0.32431047631063908, "n": 0.058903052683368567}, 0.01], ["k1_5", 0.0036102607676095078, true, null, 1e-06, Infinity, 0.00065444478527167756, {"tau": 0.41251309908334333, "k1_9": 0.81114062423991407, "k1_8": 0.73700223876145499, "k2_18": -0.34698931487369816, "k2_19": -0.34483879025546693, "k2_15": -0.1280229977137638, "k1_1": 0.83920368606801443, "k1_0": 0.81497256891027059, "k1_3": 0.78450709753172143, "k1_2": 0.82390549077590036, "k2_10": -0.083471854323012476, "k1_4": 0.77615199861734163, "k1_7": 0.76377961284484863, "k1_6": 0.69856830383528823, "k2_6": -0.27920006315889967, "k2_7": -0.088264177420585385, "k2_4": -0.22521242310462775, "k2_5": 0.14077913592931246, "k2_2": -0.27155968959372145, "k2_3": -0.24743260193194863, "k2_0": 0.01051388571180804, "k2_1": -0.25211089378354279, "k2_8": -0.14104709625438008, "k2_9": -0.012412882939239884, "kdr": -0.62727923359437354, "k2_17": -0.37527907314563091, "k2_16": -0.32892298803536657, "a": -0.10160810138173246, "b": 0.092123711034213615, "k2_21": -0.17316009156440718, "k2_20": -0.24631235228251661, "k2_22": -0.17633223032692782, "kg": 0.32768933198395994, "k1_11": 0.85502926126112255, "k1_10": 0.81816717252591842, "k1_13": 0.85562058900729854, "k1_12": 0.85536347592034423, "k1_15": 0.83037787674951979, "k1_14": 0.87055881599963347, "k1_17": 0.52365069816784982, "k1_16": 0.782071465243946, "k1_18": 0.37124369282831954, "k": 0.8439315896435623, "n": 0.26619714386077198}, 0.01], ["k2_5", 0.0048801934895755794, true, null, 1e-06, Infinity, 0.0010322756764968308, {"tau": 0.043940707913266097, "k1_9": -0.2644224213837672, "k1_8": -0.23355898240655729, "k2_18": 0.22342465837953079, "k2_19": 0.21964117236297492, "k2_15": 0.113872726630504, "k1_1": -0.27932773965248542, "k1_0": -0.26581102871655715, "k1_3": -0.25227549571604452, "k1_2": -0.2705166525425462, "k2_10": 0.087701295124440762, "k1_4": -0.24871042578524785, "k1_7": -0.24354666332172442, "k1_6": -0.22055302478533972, "k2_6": 0.19475348869880493, "k2_7": 0.086530883247245935, "k2_4": 0.17158818312436724, "k2_17": 0.24256696018170518, "k2_2": 0.20329783395719619, "k2_3": 0.18597170459642381, "k2_0": 0.025998860076732334, "k2_1": 0.18609551109026087, "k1_5": 0.14077913592925506, "k2_8": 0.11537845902580481, "k2_9": 0.04328147048797705, "kdr": 0.39626817801089709, "k2_16": 0.23429810212826704, "a": -0.056205596301469311, "b": 0.065318699122182744, "k2_21": 0.11704704739339371, "k2_20": 0.16109254190563574, "k2_22": 0.11887961124003069, "kg": -0.10602385511691975, "k1_11": -0.28947097912706421, "k1_10": -0.26798433028292751, "k1_13": -0.28862724271324547, "k1_12": -0.28908925815181891, "k1_15": -0.27442086640303892, "k1_14": -0.2875348867193121, "k1_17": -0.16497258023266057, "k1_16": -0.25115758404519667, "k1_18": -0.1178202134804998, "k": -0.34914530968236973, "n": 0.035899629342335301}, 0.01], ["k1_6", 0.0017719827016208223, true, null, 1e-06, Infinity, 0.00034927681376607268, {"tau": 0.37105076992163083, "k1_9": 0.73969771982900745, "k1_8": 0.6731943608444424, "k2_18": -0.31457715921617108, "k2_19": -0.31276041360675155, "k2_15": -0.11611264994464947, "k1_1": 0.76472792755497865, "k1_0": 0.74318320476603306, "k1_3": 0.71590558256365711, "k1_2": 0.75110427341475572, "k2_10": -0.074619027296785309, "k1_4": 0.70843286310575282, "k1_7": 0.69734241380515494, "k2_6": 0.1797380920380359, "k2_7": -0.077421401175111787, "k2_4": -0.20350115456223683, "k2_5": -0.22055302478528702, "k2_2": -0.24738267445121762, "k2_3": -0.22411770042789519, "k2_0": 0.01142173526855032, "k2_1": -0.23064573987699261, "k1_5": 0.69856830383528823, "k2_8": -0.12553650670449465, "k2_9": -0.0091759947621204412, "kdr": -0.57488493955768516, "k2_17": -0.34087063456077449, "k2_16": -0.29898316306214173, "a": -0.083110910438005919, "b": 0.093180315961550936, "k2_21": -0.15460062200738067, "k2_20": -0.22191407200366259, "k2_22": -0.15754889284060614, "kg": 0.29602733751581689, "k1_11": 0.7789640286556524, "k1_10": 0.74595388069498636, "k1_13": 0.77966588022570249, "k1_12": 0.77935239921942445, "k1_15": 0.75683881385483198, "k1_14": 0.79412046922885404, "k1_17": 0.4794549177928043, "k1_16": 0.71375120141089377, "k1_18": 0.34052419800325018, "k": 0.77014233404389842, "n": 0.2485658925088155}, 0.01], ["k2_6", 0.0052902158288122836, true, null, 1e-06, Infinity, 0.0010377665093559416, {"tau": 0.03863954945893637, "k1_9": -0.3012323962484304, "k1_8": -0.26745978111468455, "k2_18": 0.25314114411776767, "k2_19": 0.25165513932104672, "k2_15": 0.11099112692694642, "k1_1": -0.31542158135852294, "k1_0": -0.30262303935025392, "k1_3": -0.28834443302477331, "k1_2": -0.30741370446243166, "k2_10": 0.082665882035183852, "k1_4": -0.28435421770900682, "k1_7": -0.27864890576742113, "k1_6": 0.17973809203797575, "k2_7": 0.088310427102205852, "k2_4": 0.18189316388260354, "k2_5": 0.19475348869880549, "k2_2": 0.21142953264005532, "k2_3": 0.19681763089887749, "k2_0": 0.015106071300546194, "k2_1": 0.1925197509926154, "k1_5": -0.27920006315896584, "k2_8": 0.1232806231462364, "k2_9": 0.034055966128924003, "kdr": 0.43923869954918965, "k2_17": 0.27338711628123968, "k2_16": 0.25158697895818372, "a": -0.031709098193860551, "b": 0.036423119843592075, "k2_21": 0.13589866112792034, "k2_20": 0.18554475515664851, "k2_22": 0.13793501390075999, "kg": -0.11865572374637071, "k1_11": -0.32346957763623801, "k1_10": -0.30482192554540699, "k1_13": -0.32260148306320569, "k1_12": -0.32306864770586663, "k1_15": -0.31105142711747452, "k1_14": -0.32136799119923187, "k1_17": -0.18834502802521388, "k1_16": -0.28717237133720236, "k1_18": -0.13440075511436245, "k": -0.39223156511758173, "n": -0.031515205760048216}, 0.01], ["k1_7", 0.0025658056140452912, true, null, 1e-06, Infinity, 0.00046626796774050001, {"tau": 0.41137345601103897, "k1_9": 0.8097161517363658, "k1_8": 0.73571833285043797, "k2_18": -0.34638934289561013, "k2_19": -0.34421976100472068, "k2_15": -0.12749030934282735, "k1_1": 0.83770956430486931, "k1_0": 0.81354172347577325, "k1_3": 0.78313396917198375, "k1_2": 0.82244871276604092, "k2_10": -0.083081290521460932, "k1_4": 0.77479582931013835, "kdr": -0.62614942792352823, "k1_6": 0.69734241380515305, "k2_6": -0.27864890576735407, "k2_7": 0.31743314353324598, "k2_4": -0.22468783802655642, "k2_5": -0.24354666332166572, "k2_2": -0.27085240570120095, "k2_3": -0.24686242806495995, "k2_0": 0.010722163674221007, "k2_1": -0.25129314635249622, "k1_5": 0.76377961284484686, "k2_8": -0.14068948860500408, "k2_9": -0.012164544691899289, "k2_17": -0.37462782090899605, "k2_16": -0.32823444500077031, "a": -0.10195301390940083, "b": 0.090983295934343802, "k2_21": -0.17280609897195723, "k2_20": -0.24584384783858093, "k2_22": -0.17597377387969318, "kg": 0.32620507424131423, "k1_11": 0.85341241160022197, "k1_10": 0.81672495841294501, "k1_13": 0.85398555121649766, "k1_12": 0.85373557319267424, "k1_15": 0.82890538991882201, "k1_14": 0.86898377658812953, "k1_17": 0.52270044023116458, "k1_16": 0.7807002723726969, "k1_18": 0.37054835066903674, "k": 0.84245106904465306, "n": 0.26633972747009754}, 0.01], ["k2_7", 0.0011994925253481226, true, null, 1e-06, Infinity, 0.00065147601476194439, {"tau": 0.0013268241061642563, "k1_9": -0.10010897730371866, "k1_8": -0.083074108674529565, "k2_18": 0.092633618608063753, "k2_19": 0.089813093191040583, "k2_15": 0.061858999873327637, "k1_1": -0.11015805794305378, "k1_0": -0.10078265722756476, "k1_3": -0.09286113603236891, "k1_2": -0.10396951672895595, "k2_10": 0.053749311665674947, "k1_4": -0.090859426967766208, "k1_7": 0.31743314353322111, "k1_6": -0.077421401175134297, "k2_6": 0.088310427102206643, "k2_4": 0.083388470688664992, "k2_5": 0.086530883247246823, "k2_2": 0.094711713915942242, "k2_3": 0.088535157261177472, "k2_0": 0.029508067789349873, "k2_1": 0.084907225223235461, "k1_5": -0.088264177420609546, "k2_8": 0.062889656164677357, "k2_9": 0.037849970198543068, "kdr": 0.14825231048101775, "k2_17": 0.099097893744956131, "k2_16": 0.10461879845422134, "a": -0.033166149773152395, "b": 0.083720712113483531, "k2_21": 0.056842884538709136, "k2_20": 0.071388145149505866, "k2_22": 0.057338881269189658, "kg": -0.0627352261741147, "k1_11": -0.11810863181473577, "k1_10": -0.10244353787600195, "k1_13": -0.11718314988083098, "k1_12": -0.11768131475602528, "k1_15": -0.10674712983349398, "k1_14": -0.1124590532664074, "k1_17": -0.055847553256791124, "k1_16": -0.092150702073040922, "k1_18": -0.038467405966036504, "k": -0.13364665718011517, "n": 0.098836889938412748}, 0.01], ["k1_8", 0.001806302203139043, true, null, 1e-06, Infinity, 0.00033895412882432462, {"tau": 0.39474765879405788, "k1_9": 0.78086245422374068, "k2_18": -0.33317028947837363, "k2_19": -0.33120096386046116, "k2_15": -0.1221624272962691, "k1_1": 0.80749943194527452, "k1_0": 0.78454167432090838, "k1_3": 0.75549604741105647, "k1_2": 0.79300677592325053, "k2_10": -0.078929001446006897, "k1_4": 0.74752723004953381, "k1_7": 0.73571833285043908, "k1_6": 0.67319436084444173, "k2_6": -0.26745978111462149, "k2_7": -0.08307410867450675, "k2_4": -0.21540228432450328, "k2_5": -0.23355898240650122, "k2_2": -0.26052787323552867, "k2_3": -0.23691453615501401, "k2_0": 0.0116190842366641, "k2_1": -0.24224690743399427, "k1_5": 0.73700223876145532, "k2_8": 0.28610222022944509, "k2_9": -0.010278515429828007, "kdr": -0.60489268025109288, "k2_17": -0.36059226735716282, "k2_16": -0.31564735192826232, "a": -0.095753816994171154, "b": 0.094204898066594767, "k2_21": -0.16514483765623508, "k2_20": -0.23586022718486815, "k2_22": -0.16822504762799295, "kg": 0.31347961109208033, "k1_11": 0.82247331968514947, "k1_10": 0.78753442196970846, "k1_13": 0.82311885885867753, "k1_12": 0.82283278397008552, "k1_15": 0.79912526721065658, "k1_14": 0.83795590166244216, "k1_17": 0.50497847736423696, "k1_16": 0.75318444271666352, "k1_18": 0.35825064844345367, "k": 0.81256172408453731, "n": 0.26215721706664563}, 0.01], ["k2_8", 0.0017785285380961247, true, null, 1e-06, Infinity, 0.00066826357992589615, {"tau": 0.0071883956284782549, "k1_9": -0.15590030047293005, "k1_8": 0.28610222022941256, "k2_18": 0.13770643400306334, "k2_19": 0.13591865463906158, "k2_15": 0.072479726686341339, "k1_1": -0.16686727681615854, "k1_0": -0.15673810884136477, "k1_3": -0.14703048742590785, "k1_2": -0.16037903480654755, "k2_10": 0.059434927791415272, "k1_4": -0.14442012633499446, "k1_7": -0.14068948860503874, "k1_6": -0.12553650670452574, "k2_6": 0.1232806231462359, "k2_7": 0.062889656164676649, "k2_4": 0.10918862845407354, "k2_5": 0.11537845902580478, "k2_2": 0.12365055289012207, "k2_3": 0.11661606582671703, "k2_0": 0.02381236744724527, "k2_1": 0.11096614616863411, "k1_5": -0.14104709625441386, "k2_9": 0.035118408841249858, "kdr": 0.22549280093972537, "k2_17": 0.1474863548427931, "k2_16": 0.14310440853341655, "a": -0.02733372144872764, "b": 0.068900799180448363, "k2_21": 0.080968003924199963, "k2_20": 0.10486038569587558, "k2_22": 0.081854224158797936, "kg": -0.079753003338987355, "k1_11": -0.17431909565066059, "k1_10": -0.15857220587698981, "k1_13": -0.17334136694212521, "k1_12": -0.17386271219906038, "k1_15": -0.16333375833143277, "k1_14": -0.16912795398329117, "k1_17": -0.091995543133253754, "k1_16": -0.14618530665165227, "k1_18": -0.064497050054132726, "k": -0.20403429294889572, "n": 0.053632769801386801}, 0.01], ["k1_9", 0.0059402702436716082, true, null, 1e-06, Infinity, 0.0010176813367578175, {"tau": 0.4431278689019012, "k1_8": 0.78086245422373834, "k2_18": -0.3716058905842165, "k2_19": -0.36901321245963559, "k2_15": -0.1399301071639576, "k1_1": 0.89257888925442075, "k1_0": 0.86556911203973019, "k1_3": 0.83227829608803139, "k1_2": 0.87549244252155556, "k2_10": -0.093723859201056511, "k1_4": 0.82317180477177676, "k1_7": 0.80971615173636513, "k1_6": 0.73969771982900512, "k2_6": -0.30123239624835951, "k2_7": -0.10010897730369188, "k2_4": -0.24437041381458824, "k2_5": -0.26442242138370464, "k2_2": -0.29222661894206298, "k2_3": -0.26768170968228899, "k2_0": 0.0061070195157804331, "k2_1": -0.26973773850789673, "k1_5": 0.81114062423991184, "k2_8": -0.15590030047289363, "k2_9": 0.29558600229700355, "kdr": -0.66435041007227702, "k2_17": -0.40119394943709541, "k2_16": -0.35348259618281952, "a": -0.10822644628289257, "b": 0.074725963550623858, "k2_21": -0.18883763280876556, "k2_20": -0.26574077577189831, "k2_22": -0.19213107470385238, "kg": 0.35253379054751971, "k1_11": 0.91018554476484492, "k1_10": 0.86923067722942693, "k1_13": 0.91051406394476442, "k1_12": 0.91038907595427931, "k1_15": 0.88276286322051467, "k1_14": 0.92509210949566123, "k1_17": 0.55354208670113469, "k1_16": 0.82958258114140726, "k1_18": 0.39179675738672576, "k": 0.89634945941919564, "n": 0.25999786607092173}, 0.01], ["k2_9", 0.00040895205145530245, true, null, 1e-06, Infinity, 0.00058263542262488764, {"tau": -0.0025801807982188912, "k1_9": 0.29558600229699422, "k1_8": -0.010278515429836437, "k2_18": 0.022467694486521063, "k2_19": 0.017080889150836345, "k2_15": 0.051000254304281206, "k1_1": -0.027482144854230988, "k1_0": -0.019349683138906195, "k1_3": -0.014504072049304241, "k1_2": -0.021700728893439897, "k2_10": 0.048146654875421066, "k1_4": -0.013598737567384814, "k1_7": -0.012164544691908219, "k1_6": -0.0091759947621283602, "k2_6": 0.034055966128924933, "k2_7": 0.037849970198543338, "k2_4": 0.045441147678953665, "k2_5": 0.043281470487977952, "k2_2": 0.056739883319220037, "k2_3": 0.048119478950837791, "k2_0": 0.039771500109911484, "k2_1": 0.053706624812795277, "k1_5": -0.012412882939248344, "k2_8": 0.035118408841250448, "kdr": 0.039623066335443269, "k2_17": 0.025082672319023881, "k2_16": 0.049418806240983736, "a": -0.051076257333575903, "b": 0.090387116696232436, "k2_21": 0.014449685973171674, "k2_20": 0.015985259084404346, "k2_22": 0.01445870352826514, "kg": -0.038612929702622159, "k1_11": -0.037326625776162324, "k1_10": -0.020609789461287595, "k1_13": -0.03686682591519963, "k1_12": -0.037152349917154104, "k1_15": -0.024161431452003251, "k1_14": -0.032430411528843912, "k1_17": -0.0056446670223748345, "k1_16": -0.01406598697003745, "k1_18": -0.0028834212567284806, "k": -0.032297289991917395, "n": 0.17326070196298055}, 0.01], ["k1_10", 0.0081636144384479303, true, null, 1e-06, Infinity, 0.0013851482468762377, {"tau": 0.44811008162028682, "k1_9": 0.86923067722942793, "k1_8": 0.78753442196970713, "k2_18": -0.37528712358382271, "k2_19": -0.37253014056178779, "k2_15": -0.14253912586383183, "k1_1": 0.90096253683182892, "k1_0": 0.873388663752247, "k1_3": 0.8395950890835252, "k1_2": 0.88349984730718845, "k2_10": 0.19689510237296368, "k1_4": 0.83036372712485595, "k1_7": 0.81672495841294557, "k1_6": 0.74595388069498525, "k2_6": -0.30482192554533549, "k2_7": -0.10244353787597589, "k2_4": -0.24782470584201807, "k2_5": -0.26798433028286522, "k2_2": -0.29611632253314446, "k2_3": -0.27133683832670541, "k2_0": 0.0047053121159454092, "k2_1": -0.27313672466406064, "k1_5": 0.81816717252591675, "k2_8": -0.15857220587695317, "k2_9": -0.020609789461278411, "kdr": -0.67003915626827437, "k2_17": -0.4050988934564716, "k2_16": -0.35773062991509563, "a": -0.10783166743240387, "b": 0.070263164612483719, "k2_21": -0.19119156045496927, "k2_20": -0.26861640469470688, "k2_22": -0.19450101672244474, "kg": 0.35686728990651706, "k1_11": 0.91902082319562783, "k1_13": 0.91930218014916776, "k1_12": 0.91920181125278422, "k1_15": 0.89093494735380541, "k1_14": 0.93377118508688806, "k1_17": 0.55809103522694703, "k1_16": 0.83685347932107212, "k1_18": 0.39491831096115348, "k": 0.90447624838408669, "n": 0.25555302262346324}, 0.01], ["k2_10", 0.0013689798230108741, true, null, 1e-06, Infinity, 0.00066849672298573018, {"tau": 0.017220748673660646, "k1_9": -0.093723859201079715, "k1_8": -0.078929001446027769, "k2_18": 0.081237560929667565, "k2_19": 0.074951385248577293, "k2_15": 0.078251677128282904, "k1_1": -0.10484494721062319, "k1_0": -0.094559521064019353, "k1_3": -0.087130896391328663, "k1_2": -0.097651401229000512, "k1_5": -0.083471854323033903, "k1_4": -0.085540611566273531, "k1_7": -0.083081290521482651, "k1_6": -0.074619027296804891, "k2_6": 0.082665882035183103, "k2_7": 0.053749311665674461, "k2_4": 0.087135435090366267, "k2_5": 0.087701295124440262, "k2_2": 0.10951553953554372, "k2_3": 0.094336563829578557, "k2_0": 0.040590333574523497, "k2_1": 0.10405860063815085, "k2_8": 0.059434927791415099, "k2_9": 0.048146654875420677, "kdr": 0.15441776573531804, "k2_17": 0.089954342902178769, "k2_16": 0.11033072227746171, "a": -0.066157675132336891, "b": 0.078736803764427085, "k2_21": 0.040316949340554013, "k2_20": 0.055401146379838638, "k2_22": 0.040951595745182839, "kg": -0.061586708797902595, "k1_11": -0.11654571394195545, "k1_10": 0.19689510237294075, "k1_13": -0.11625338155639947, "k1_12": -0.11646764544999534, "k1_15": -0.10069774861315137, "k1_14": -0.11340153662289006, "k1_17": -0.055817557870874349, "k1_16": -0.086518724076642226, "k1_18": -0.039498814444065992, "k": -0.13117869030331619, "n": 0.15423771399650429}, 0.01], ["k1_11", 0.015611127789993851, true, null, 1e-06, Infinity, 0.002504476488936069, {"tau": 0.47881447932250054, "k1_9": 0.9101855447648437, "k1_8": 0.82247331968514559, "k2_18": -0.39126780862287358, "k2_19": -0.38622385060944558, "k2_15": -0.16580056517481681, "k1_1": 0.94626169587828113, "k1_0": 0.91469476286577145, "k1_3": 0.87794432293578761, "k1_2": 0.92603399885547144, "k2_10": -0.11654571394193103, "k1_4": 0.86806956290957782, "k1_7": 0.85341241160022019, "k1_6": 0.77896402865564907, "k2_6": -0.32346957763616191, "k2_7": -0.11810863181470842, "k2_4": -0.26981946164435106, "k2_5": -0.28947097912699732, "k2_2": -0.32449229190466516, "k2_3": -0.29500479480167952, "k2_0": -0.010326025184808015, "k2_1": -0.30118435158624185, "k1_5": 0.85502926126111911, "k2_8": -0.17431909565062234, "k2_9": -0.037326625776152714, "kdr": -0.70032898479535766, "k2_17": -0.42278320767919719, "k2_16": -0.38384866262242845, "b": 0.051034145501073581, "k2_21": -0.19964355582726065, "k2_20": -0.27944170759270476, "k2_22": -0.20304227968706962, "kg": 0.39002194143024543, "a": -0.09836038994253217, "k1_10": 0.91902082319562539, "k1_13": 0.96953178508277926, "k1_12": 0.96944334877670768, "k1_15": 0.93462304783019179, "k1_14": 0.98294722413439117, "k1_17": 0.58244533399538267, "k1_16": 0.87495999135746905, "k1_18": 0.41169494578146187, "k": 0.94778258477135291, "n": 0.20176166406924706}, 0.01], ["k2_11", 1e-06, false, null, 1e-06, Infinity, 0, null, 1e-06], ["k1_12", 0.025070643203867093, true, null, 1e-06, Infinity, 0.0040197674563373096, {"tau": 0.47980846048005432, "k1_9": 0.91038907595427876, "k1_8": 0.82283278397008264, "k2_18": -0.39097271151473845, "k2_19": -0.385916637349633, "k2_15": -0.16601190788778022, "k1_1": 0.94635199024384353, "k1_0": 0.91489490455093747, "k1_3": 0.87823275458919559, "k1_2": 0.92620856019187014, "k2_10": -0.11646764544997057, "k1_4": 0.86837585109986892, "k1_7": 0.85373557319267268, "k1_6": 0.77935239921942101, "k2_6": -0.32306864770579147, "k2_7": -0.11768131475599797, "k2_4": -0.26946881312008603, "k2_5": -0.28908925815175285, "k2_2": -0.32448736213751717, "k2_3": -0.29469025377499003, "k2_0": -0.010232210188256629, "k2_1": -0.30180852545172981, "k1_5": 0.85536347592034101, "k2_8": -0.17386271219902158, "k2_9": -0.037152349917144334, "kdr": -0.7004844019953288, "k2_17": -0.42252081988476226, "k2_16": -0.38355699302059226, "a": -0.10042959309541538, "k2_21": -0.19918930687491335, "k2_20": -0.27903849162798783, "k2_22": -0.2025937210595018, "kg": 0.3918831482817921, "k1_11": 0.96944334877670812, "k1_10": 0.91920181125278211, "k1_13": 0.96985461209367341, "b": 0.057379427774186108, "k1_15": 0.9347560392656552, "k1_14": 0.98320723902844354, "k1_17": 0.58280150092204031, "k1_16": 0.87526332910486959, "k1_18": 0.41197471620293574, "k": 0.94794288648382119, "n": 0.20417699983959328}, 0.01], ["k2_12", 1e-06, false, null, 1e-06, Infinity, 0, null, 1e-06], ["k1_13", 0.036788307047184277, true, null, 1e-06, Infinity, 0.0058985512714940644, {"tau": 0.48047336321886758, "k1_9": 0.91051406394476386, "k1_8": 0.82311885885867453, "k2_18": -0.39062228972692387, "k2_19": -0.38554394667329905, "k2_15": -0.16602543786548504, "k1_1": 0.94636009021126255, "k1_0": 0.91501689854249946, "k1_3": 0.87844251841992971, "k1_2": 0.92629988486112858, "k2_10": -0.11625338155637494, "k1_4": 0.86860494728662963, "k1_7": 0.85398555121649666, "k1_6": 0.77966588022569949, "k2_6": -0.3226014830631298, "k2_7": -0.11718314988080306, "k2_4": -0.26903250086332892, "k2_5": -0.28862724271317869, "k2_2": -0.32432292211638764, "k2_3": -0.29428352375988165, "k2_0": -0.010026290472784628, "k2_1": -0.30214689427838193, "k1_5": 0.85562058900729554, "k2_8": -0.17334136694208666, "k2_9": -0.036866825915189798, "kdr": -0.70052116197246106, "k2_17": -0.42219929043225379, "k2_16": -0.38317282396627905, "a": -0.10240096226269216, "b": 0.062604905959461776, "k2_21": -0.19868422163246216, "k2_20": -0.27857785953366082, "k2_22": -0.20209426834970767, "kg": 0.39303990762120328, "k1_11": 0.96953178508278004, "k1_10": 0.91930218014916587, "k1_12": 0.96985461209367363, "k1_15": 0.93480650105953444, "k1_14": 0.98336484337023833, "k1_17": 0.58308901745679675, "k1_16": 0.87548604452058254, "k1_18": 0.41219855484453877, "k": 0.94800604105029262, "n": 0.20661297705837589}, 0.1], ["k2_13", 1e-06, false, null, 1e-06, Infinity, 0, null, 1e-06], ["k1_14", 0.057391778613205102, true, null, 1e-06, Infinity, 0.0090112578990606661, {"tau": 0.47652519991324327, "k1_9": 0.92509210949565912, "k1_8": 0.83795590166243772, "k2_18": -0.39085064357676924, "k2_19": -0.38474364114126247, "k2_15": -0.16394362281001945, "k1_1": 0.96080363722546747, "k1_0": 0.92970595580966975, "k1_3": 0.89318717961995009, "k1_2": 0.94072739962049279, "k2_10": -0.11340153662286515, "k1_4": 0.88345741855635862, "k1_7": 0.86898377658812687, "k1_6": 0.79412046922884916, "k2_6": -0.32136799119915471, "k2_7": -0.11245905326637892, "k2_4": -0.26803137011818701, "k2_5": -0.28753488671924421, "k2_2": -0.32560260453923351, "k2_3": -0.29417221706339824, "k2_0": -0.0057723500212745193, "k2_1": -0.30198016804564498, "k1_5": 0.8705588159996287, "k2_8": -0.16912795398325156, "k2_9": -0.032430411528834135, "kdr": -0.71137257093247075, "k2_17": -0.42363481923757607, "k2_16": -0.3850411012831767, "a": -0.098525620053721286, "b": 0.0526858638475017, "k2_21": -0.19329408744861473, "k2_20": -0.27500608278867095, "k2_22": -0.19684395037450486, "kg": 0.37826148729160164, "k1_11": 0.98294722413438995, "k1_10": 0.93377118508688461, "k1_13": 0.98336484337023677, "k1_12": 0.9832072390284422, "k1_15": 0.94918099738406814, "k1_17": 0.59455766472639338, "k1_16": 0.89021681794360874, "k1_18": 0.42067597381513838, "k": 0.96275248641347977, "n": 0.21706173851406999}, 0.1], ["k2_14", 1e-06, false, null, 1e-06, Infinity, 0, null, 1e-06], ["k1_15", 0.013649151712704977, true, null, 1e-06, Infinity, 0.0022763926877786339, {"tau": 0.45629007243038477, "k1_9": 0.88276286322051467, "k1_8": 0.79912526721065458, "k2_18": -0.38139845824991764, "k2_19": -0.37821736272699025, "k2_15": 0.098893603383016476, "k1_1": 0.91567991470169885, "k1_0": 0.88701884760558791, "k1_3": 0.85230842867676682, "k1_2": 0.8974724722381846, "k2_10": -0.10069774861312791, "k1_4": 0.8428620556038835, "k1_7": 0.82890538991882157, "k1_6": 0.75683881385482965, "k2_6": -0.31105142711740219, "k2_7": -0.1067471298334674, "k2_4": -0.25415972534695969, "k2_5": -0.27442086640297536, "k2_2": -0.30346508179715931, "k2_3": -0.27807976079478719, "k2_0": 0.0017560323538470593, "k2_1": -0.2795134912062191, "k1_5": 0.83037787674951757, "k2_8": -0.16333375833139541, "k2_9": -0.024161431451994255, "kdr": -0.68004165559223984, "k2_17": -0.41166205561456343, "k2_16": -0.36547945496805823, "a": -0.10530056925830526, "b": 0.059821480942459156, "k2_21": -0.19489012699461, "k2_20": -0.27320776221883558, "k2_22": -0.19822928409655191, "k1_11": 0.93462304783019345, "k1_10": 0.89093494735380419, "k1_13": 0.93480650105953522, "k1_12": 0.93475603926565631, "kg": 0.36378464814720368, "k1_14": 0.94918099738407047, "k1_17": 0.56603842257474468, "k1_16": 0.84948189740005775, "k1_18": 0.4003856134134941, "k": 0.91870140746924078, "n": 0.24457120421710335}, 0.1], ["k2_15", 0.002180060765848757, true, null, 1e-06, Infinity, 0.00075726287281541443, {"tau": 0.027549480811968393, "k1_9": -0.13993010716399465, "k1_8": -0.12216242729630236, "k2_18": 0.1160076689615004, "k2_19": 0.10901423653974415, "k2_16": 0.14743051301339835, "k1_1": -0.15214451554953545, "k1_0": -0.14097238289281022, "k1_3": -0.13238498592137249, "k1_2": -0.14440052822216659, "k2_10": 0.078251677128283487, "k1_4": -0.13047698346451192, "k1_7": -0.12749030934286201, "k1_6": -0.11611264994468073, "k2_6": 0.1109911269269471, "k2_7": 0.061858999873327464, "k2_4": 0.11187897551136725, "k2_5": 0.11387272663050489, "k2_2": 0.14327950610837331, "k2_3": 0.12217058284735943, "k2_0": 0.041310225853793216, "k2_1": 0.13925193125440191, "k1_5": -0.12802299771379802, "k2_8": 0.072479726686341908, "k2_9": 0.051000254304280825, "kdr": 0.227139190162051, "k2_17": 0.12880751327216158, "a": -0.07076910208704322, "b": 0.044262632486705415, "k2_21": 0.053669817282816647, "k2_20": 0.07746452020922405, "k2_22": 0.054726862875584377, "kg": -0.083561324411512636, "k1_11": -0.16580056517485589, "k1_10": -0.14253912586386866, "k1_13": -0.16602543786552421, "k1_12": -0.16601190788781964, "k1_15": 0.098893603382978798, "k1_14": -0.16394362281005939, "k1_17": -0.088094455129338722, "k1_16": -0.1317399593180637, "k1_18": -0.063283175241013678, "k": -0.19263991624465968, "n": 0.13565656863690262}, 0.001], ["k1_16", 0.0079333633276633675, true, null, 1e-06, Infinity, 0.0014087408332229014, {"tau": 0.42402803028541181, "k1_9": 0.82958258114140937, "k1_8": 0.75318444271666318, "k2_18": -0.35624912688633142, "k2_19": -0.35412754301531579, "k2_15": -0.1317399593180292, "k1_1": 0.85859628868851912, "k1_0": 0.83350280500407037, "k1_3": 0.80208347899144017, "k1_2": 0.84276784968183782, "k2_10": -0.086518724076620659, "k1_4": 0.79345922716034945, "k1_7": 0.78070027237269801, "k1_6": 0.71375120141089332, "k2_6": -0.28717237133713452, "k2_7": -0.092150702073016413, "k2_4": -0.23176280230147334, "k2_5": -0.25115758404513733, "k2_2": -0.2784847377095328, "k2_3": -0.25433871931394209, "k2_0": 0.0095832337365330065, "k2_1": -0.2581447497308676, "k1_5": 0.78207146524394566, "k2_8": -0.14618530665161761, "k2_9": -0.014065986970029013, "kdr": -0.64096736358424111, "k2_17": -0.38497523246130394, "k2_16": 0.0040246836835277286, "a": -0.10517219519788637, "b": 0.089579909353952908, "k2_21": -0.17918844574875156, "k2_20": -0.25377314025231473, "k2_22": -0.18240635264860147, "kg": 0.33752163411135233, "k1_11": 0.8749599913574726, "k1_10": 0.83685347932107312, "k1_13": 0.87548604452058532, "k1_12": 0.8752633291048727, "k1_15": 0.84948189740005986, "k1_14": 0.89021681794361318, "k1_17": 0.53472302125715609, "k1_18": 0.37889800732989526, "k": 0.86309498269794882, "n": 0.26796170277723785}, 0.1], ["k2_16", 0.011940335171883754, true, null, 1e-06, Infinity, 0.0018704260996521697, {"tau": 0.073929324471918523, "k1_9": -0.35348259618290456, "k1_8": -0.31564735192833843, "k2_18": 0.29178195423790987, "k2_19": 0.28619913237153527, "k2_15": 0.1474305130133973, "k1_1": -0.37149320425487253, "k1_0": -0.35533010340323856, "k1_3": -0.33879984820924691, "k1_2": -0.36083694633334623, "k2_10": 0.1103307222774625, "k1_4": -0.33450579794084945, "k1_7": -0.32823444500085003, "k1_6": -0.29898316306221367, "k2_6": 0.25158697895818333, "k2_7": 0.10461879845422013, "k2_4": 0.22146568255487345, "k2_5": 0.23429810212826718, "k2_2": 0.26787104855341587, "k2_3": 0.24163838080403, "k2_0": 0.027430233947280502, "k2_1": 0.24733961571150842, "k1_5": -0.32892298803544529, "k2_8": 0.14310440853341702, "k2_9": 0.049418806240982605, "kdr": 0.53520850135075215, "k2_17": 0.31869600044441171, "a": -0.08074858956855821, "b": 0.060043254398059652, "k2_21": 0.1445748725778086, "k2_20": 0.20510206826323713, "k2_22": 0.14719383800039398, "kg": -0.12626044460108568, "k1_11": -0.38384866262251882, "k1_10": -0.35773062991518073, "k1_13": -0.38317282396636959, "k1_12": -0.38355699302068286, "k1_15": -0.36547945496814538, "k1_14": -0.38504110128326913, "k1_17": -0.22539991755969435, "k1_16": 0.0040246836834472461, "k1_18": -0.16206459992171363, "k": -0.46769187490144859, "n": 0.020607304436618994}, 0.001], ["k1_17", 0.0012153512920717313, true, null, 1e-06, Infinity, 0.00031853171114911555, {"tau": 0.26786469394747714, "k1_9": 0.55354208670113869, "k1_8": 0.50497847736423929, "k2_18": -0.23499206632046751, "k2_19": -0.23454146887976679, "k2_15": -0.08809445512931581, "k1_1": 0.57183416349012861, "k1_0": 0.55613065889900859, "k1_3": 0.5362424676437606, "k1_2": 0.56186390019799248, "k2_10": -0.055817557870860013, "k1_4": 0.53080116815691192, "k1_7": 0.52270044023116802, "k1_6": 0.47945491779280636, "k2_6": -0.18834502802516928, "k2_7": -0.055847553256774783, "k2_4": -0.15237525008581507, "k2_5": -0.16497258023262154, "k2_2": -0.18766250175432792, "k2_3": -0.16837691522927106, "k2_0": 0.0096462728302602139, "k2_1": -0.17592821904844444, "k1_5": 0.52365069816785215, "k2_8": -0.091995543133230814, "k2_9": -0.0056446670223690544, "kdr": -0.43759346607824334, "k2_17": 0.23254993224679271, "k2_16": -0.22539991755964153, "a": -0.028811255278155, "b": 0.073198526884519083, "k2_21": -0.11353887078707353, "k2_20": -0.1649646896485977, "k2_22": -0.11581964528769323, "kg": 0.21991940188556719, "k1_11": 0.58244533399538778, "k1_10": 0.55809103522695025, "k1_13": 0.58308901745680142, "k1_12": 0.58280150092204519, "k1_15": 0.56603842257474868, "k1_14": 0.59455766472639904, "k1_16": 0.53472302125715876, "k1_18": 0.25832462351673391, "k": 0.57807855266459796, "n": 0.1834729771507958}, 0.1], ["k2_17", 0.012778526718889016, true, null, 1e-06, Infinity, 0.0019097012675748605, {"tau": 0.057963603289689095, "k1_9": -0.40119394943719011, "k1_8": -0.36059226735724759, "k2_18": 0.3309084750784369, "k2_19": 0.33041154030398234, "k2_15": 0.12880751327216083, "k1_1": -0.41594507852069662, "k1_0": -0.40288341601835925, "k1_3": -0.38629482229927281, "k1_2": -0.40804992961089676, "k2_10": 0.089954342902179726, "k1_4": -0.38148669140699998, "k1_7": -0.37462782090908486, "k1_6": -0.34087063456085503, "k2_6": 0.27338711628123985, "k2_7": 0.099097893744955423, "k2_4": 0.22453850775494297, "k2_5": 0.24256696018170637, "k2_2": 0.26260518139415601, "k2_3": 0.2442106166253262, "k2_0": 0.001447238603432563, "k2_1": 0.24068565171291686, "k1_5": -0.37527907314571862, "k2_8": 0.14748635484279379, "k2_9": 0.025082672319022604, "kdr": 0.5825926681936715, "k2_16": 0.31869600044441254, "a": -0.01287119289702268, "b": -0.013816262145065292, "k2_21": 0.17219841759723672, "k2_20": 0.2397455664334068, "k2_22": 0.1750438218158441, "kg": -0.14243459098554961, "k1_11": -0.42278320767929833, "k1_10": -0.4050988934565668, "k1_13": -0.42219929043235488, "k1_12": -0.42252081988486329, "k1_15": -0.41166205561466068, "k1_14": -0.42363481923767965, "k1_17": 0.2325499322467337, "k1_16": -0.38497523246139415, "k1_18": -0.1830545841180761, "k": -0.51983293405169106, "n": -0.1300061779145294}, 0.001], ["k1_18", 0.00057988341824477541, true, null, 1e-06, Infinity, 0.0002143846474069669, {"tau": 0.17983149316482985, "k1_9": 0.3917967573867307, "k1_8": 0.35825064844345683, "k2_18": 0.34833712878559558, "k2_19": -0.16846072125804051, "k2_15": -0.063283175240997899, "k1_1": 0.40437859616020722, "k1_0": 0.3936033637451643, "k1_3": 0.37990452098778471, "k1_2": 0.39752312589916222, "k2_10": -0.039498814444056243, "k1_4": 0.37614903497417268, "k1_7": 0.37054835066904102, "k1_6": 0.34052419800325329, "k2_6": -0.13440075511433158, "k2_7": -0.038467405966025187, "k2_4": -0.10885571198593041, "k2_5": -0.11782021348047293, "k2_2": -0.13544200511820259, "k2_3": -0.12062558355637226, "k2_0": 0.0079956797030613508, "k2_1": -0.12741075658573695, "k1_5": 0.37124369282832292, "k2_8": -0.064497050054117183, "k2_9": -0.0028834212567245216, "kdr": -0.31769898594992357, "k2_17": -0.1830545841180353, "k2_16": -0.16206459992167721, "a": 0.0070329909607521838, "b": 0.053026520014927081, "k2_21": -0.080186050863159372, "k2_20": -0.11765693346580869, "k2_22": -0.081863444779974551, "kg": 0.1541899814352034, "k1_11": 0.4116949457814677, "k1_10": 0.39491831096115793, "k1_13": 0.41219855484454437, "k1_12": 0.41197471620294118, "k1_15": 0.40038561341349893, "k1_14": 0.42067597381514449, "k1_17": 0.25832462351673513, "k1_16": 0.37889800732989903, "k": 0.41132586229194545, "n": 0.1291159337731628}, 0.1], ["k2_18", 0.007903478660134744, true, null, 1e-06, Infinity, 0.0012989600110381264, {"tau": 0.042531487446213642, "k1_9": -0.37160589058430421, "k1_8": -0.3331702894784524, "k2_19": 0.30707575988000241, "k2_15": 0.11600766896149968, "k1_1": -0.38527037383078877, "k1_0": -0.37313360011376623, "k1_3": -0.35750675311818647, "k1_2": -0.37805022411066408, "k2_10": 0.081237560929668634, "k1_4": -0.35291385179419765, "k1_7": -0.34638934289569245, "k1_6": -0.31457715921624546, "k2_6": 0.2531411441177685, "k2_7": 0.09263361860806324, "k2_4": 0.20631693697583431, "k2_5": 0.22342465837953202, "k2_2": 0.23852744481209773, "k2_3": 0.22377786749077538, "k2_0": 0.00050839611515897246, "k2_1": 0.21779534474071616, "k1_5": -0.3469893148737796, "k2_8": 0.13770643400306409, "k2_9": 0.022467694486520064, "kdr": 0.53181973926554638, "k2_17": 0.33090847507843701, "k2_16": 0.29178195423791081, "a": 0.0011771130921968463, "b": -0.014063846068372883, "k2_21": 0.16316027959880669, "k2_20": 0.22468050083267194, "k2_22": 0.16571152380414569, "kg": -0.13732401805702626, "k1_11": -0.39126780862296751, "k1_10": -0.37528712358391075, "k1_13": -0.39062228972701757, "k1_12": -0.39097271151483204, "k1_15": -0.38139845825000801, "k1_14": -0.39085064357686505, "k1_17": -0.2349920663205223, "k1_16": -0.35624912688641502, "k1_18": 0.34833712878555761, "k": -0.47878881959146219, "n": -0.12846615896309063}, 0.001], ["k1_19", 1e-06, false, null, 1e-06, Infinity, 0, null, 1e-06], ["k2_19", 0.0042225102079077592, true, null, 1e-06, Infinity, 0.0007258221130383726, {"tau": 0.039207265969113281, "k1_9": -0.36901321245972385, "k1_8": -0.33120096386054004, "k2_18": 0.30707575988000313, "k2_15": 0.10901423653974386, "k1_1": -0.3815577227581386, "k1_0": -0.37040710661648724, "k1_3": -0.35530076858684945, "k1_2": -0.3751676078249494, "k2_10": 0.074951385248578556, "k1_4": -0.35070531348631839, "k1_7": -0.34421976100480334, "k1_6": -0.31276041360682638, "k2_6": 0.25165513932104827, "k2_7": 0.089813093191040347, "k2_4": 0.20177008020650872, "k2_5": 0.21964117236297687, "k2_2": 0.23093816680410167, "k2_3": 0.21848362149218481, "k2_0": -0.0047633751973029815, "k2_1": 0.21042992359104304, "k1_5": -0.34483879025554864, "k2_8": 0.135918654639063, "k2_9": 0.017080889150835391, "kdr": 0.52718379246296221, "k2_17": 0.33041154030398334, "k2_16": 0.28619913237153705, "a": -0.016982453971754158, "b": -0.025081818903941136, "k2_21": 0.16719127609774301, "k2_20": 0.22834755758072894, "k2_22": 0.16969401862834929, "kg": -0.14191575371712822, "k1_11": -0.38622385060954012, "k1_10": -0.37253014056187667, "k1_13": -0.38554394667339331, "k1_12": -0.3859166373497272, "k1_15": -0.37821736272708117, "k1_14": -0.38474364114135873, "k1_17": -0.23454146887982186, "k1_16": -0.3541275430154, "k1_18": -0.16846072125807859, "k": -0.47397996677054038, "n": -0.1496893948088433}, 0.001], ["k1_20", 1e-06, false, null, 1e-06, Infinity, 0, null, 1e-06], ["k2_20", 0.0021169258551873016, true, null, 1e-06, Infinity, 0.00053896944342530454, {"tau": 0.0080819930382471615, "k1_9": -0.26574077577195659, "k1_8": -0.23586022718492014, "k2_18": 0.22468050083266994, "k2_19": 0.22834755758072647, "k2_15": 0.077464520209222787, "k1_1": -0.27580698044298629, "k1_0": -0.2667031774750136, "k1_3": -0.25473483159681581, "k1_2": -0.2706922665243402, "k2_10": 0.05540114637983877, "k1_4": -0.25102838261609128, "k1_7": -0.24584384783863572, "k1_6": -0.2219140720037118, "k2_6": 0.18554475515664756, "k2_7": 0.071388145149504756, "k2_4": 0.14757386183739657, "k2_5": 0.16109254190563493, "k2_2": 0.16322886642798423, "k2_3": 0.15828602183947557, "k2_0": -0.00040233997764588703, "k2_1": 0.1466255251406518, "k1_5": -0.24631235228257056, "k2_8": 0.10486038569587527, "k2_9": 0.015985259084403375, "kdr": 0.36807343106308504, "k2_17": 0.23974556643340469, "k2_16": 0.2051020682632359, "a": -0.0041061720785628497, "b": -0.0027485691666941097, "k2_21": 0.13069172154428341, "k2_22": 0.13231020230124571, "kg": -0.11670949675055578, "k1_11": -0.2794417075927671, "k1_10": -0.26861640469476539, "k1_13": -0.27857785953372299, "k1_12": -0.27903849162805, "k1_15": -0.27320776221889559, "k1_14": -0.27500608278873462, "k1_17": -0.16496468964863401, "k1_16": -0.25377314025237024, "k1_18": -0.1176569334658337, "k": -0.33760506770715804, "n": -0.099459579218486693}, 0.001], ["k1_21", 1e-06, false, null, 1e-06, Infinity, 0, null, 1e-06], ["k2_21", 0.0011908605029492536, true, null, 1e-06, Infinity, 0.00046841651685125091, {"tau": -0.013343055461120605, "k1_9": -0.18883763280880506, "k1_8": -0.16514483765627042, "k2_18": 0.16316027959880464, "k2_19": 0.16719127609774057, "k2_15": 0.053669817282815509, "k1_1": -0.19688361478155397, "k1_0": -0.18947627556611601, "k1_3": -0.17997803203649734, "k1_2": -0.19282522955855777, "k2_10": 0.040316949340553881, "k1_4": -0.17697117373100155, "k1_7": -0.17280609897199445, "k1_6": -0.15460062200741417, "k2_6": 0.13589866112791887, "k2_7": 0.056842884538707998, "k2_4": 0.10677601732280075, "k2_5": 0.11704704739339265, "k2_2": 0.11271416514620688, "k2_3": 0.11311100644978667, "k2_0": 0.0021929009769489586, "k2_1": 0.099236511262431951, "k1_5": -0.17316009156444373, "k2_8": 0.08096800392419945, "k2_9": 0.014449685973170947, "kdr": 0.25066446375413259, "k2_17": 0.17219841759723453, "k2_16": 0.14457487257780707, "a": 0.0054397416515534246, "b": 0.011051313122620117, "k2_20": 0.13069172154428291, "k2_22": 0.10374074791413972, "kg": -0.096768391590857636, "k1_11": -0.199643555827303, "k1_10": -0.19119156045500893, "k1_13": -0.19868422163250446, "k1_12": -0.19918930687495551, "k1_15": -0.19489012699465075, "k1_14": -0.19329408744865798, "k1_17": -0.11353887078709808, "k1_16": -0.17918844574878923, "k1_18": -0.080186050863176303, "k": -0.23636440058704308, "n": -0.064865536343748975}, 0.001], ["k1_22", 1e-06, false, null, 1e-06, Infinity, 0, null, 1e-06], ["k2_22", 0.0012162485180692295, true, null, 1e-06, Infinity, 0.00046656367028530607, {"tau": -0.012021600705449319, "k1_9": -0.1921310747038967, "k1_8": -0.16822504762803264, "k2_18": 0.1657115238041458, "k2_19": 0.16969401862834899, "k2_15": 0.054726862875584127, "k1_1": -0.20024651427139956, "k1_0": -0.1927847174070258, "k1_3": -0.18320113184871933, "k1_2": -0.19615042851415504, "k2_10": 0.040951595745183381, "k1_4": -0.18017228538428684, "k1_7": -0.17597377387973479, "k1_6": -0.1575488928406438, "k2_6": 0.13793501390076021, "k2_7": 0.057338881269189429, "k2_4": 0.10848532966237423, "k2_5": 0.11887961124003124, "k2_2": 0.11495398618345447, "k2_3": 0.11503564518813657, "k2_0": 0.0020382479035537669, "k2_1": 0.10137747867967621, "k1_5": -0.1763322303269689, "k2_8": 0.081854224158798339, "k2_9": 0.014458703528264552, "kdr": 0.25591807563916846, "k2_17": 0.17504382181584421, "k2_16": 0.14719383800039454, "a": 0.0048345951020518719, "b": 0.010218053588347587, "k2_21": 0.10374074791414084, "k2_20": 0.13231020230124677, "kg": -0.097322875191027239, "k1_11": -0.20304227968711705, "k1_10": -0.19450101672248934, "k1_13": -0.202094268349755, "k1_12": -0.20259372105954906, "k1_15": -0.19822928409659754, "k1_14": -0.19684395037455321, "k1_17": -0.11581964528772097, "k1_16": -0.18240635264864366, "k1_18": -0.081863444779993647, "k": -0.24077388229846872, "n": -0.066418250389801384}, 0.001], ["k", 0.19716200022021535, true, null, 1e-06, Infinity, 0.044939490435640606, {"tau": 0.27868903168273418, "k1_9": 0.89634945941925714, "k1_8": 0.8125617240845906, "k2_18": -0.47878881959139685, "k2_19": -0.4739799667704741, "k2_15": -0.19263991624463192, "k1_1": 0.92906174207443781, "k1_0": 0.90060740648350612, "k1_3": 0.86587065521868234, "k1_2": 0.9109687111812288, "k2_10": -0.13117869030330007, "k1_4": 0.85639859087044368, "k1_7": 0.84245106904471012, "k1_6": 0.77014233404394872, "k2_6": -0.39223156511752927, "k2_7": -0.13364665718009566, "k2_4": -0.32431047631059651, "k2_5": -0.34914530968232421, "k2_2": -0.39136993949963816, "k2_3": -0.35571548418206428, "k2_0": 0.00058593520610402316, "k2_1": -0.3626052152759624, "k1_5": 0.84393158964361736, "k2_8": -0.20403429294886916, "k2_9": -0.032297289991910123, "kdr": -0.87138390353898643, "k2_17": -0.51983293405162068, "k2_16": -0.4676918749013862, "a": -0.054749566643883855, "b": 0.064666244955819019, "k2_21": -0.23636440058701508, "k2_20": -0.33760506770711607, "k2_22": -0.24077388229843563, "kg": 0.34120337220801833, "k1_11": 0.94778258477141952, "k1_10": 0.90447624838414742, "k1_13": 0.94800604105035846, "k1_12": 0.94794288648388736, "k1_15": 0.91870140746930351, "k1_14": 0.96275248641354816, "k1_17": 0.57807855266463315, "k1_16": 0.86309498269800577, "k1_18": 0.41132586229196832, "n": 0.25411498104385882}, 1], ["kdr", 0.12698639808739717, true, null, -Infinity, Infinity, 0.01301971053638677, {"tau": 0.1505592402277427, "k1_9": -0.66435041007244067, "k1_8": -0.60489268025123932, "k2_18": 0.53181973926554837, "k2_19": 0.52718379246296276, "k2_15": 0.22713919016205084, "k1_1": -0.68725277502456539, "k1_0": -0.66734648885452252, "k1_3": -0.64276696532227284, "k1_2": -0.6745482055448514, "k2_10": 0.15441776573532051, "k1_4": -0.63600984530228144, "k1_7": -0.62614942792368156, "k1_6": -0.57488493955782405, "k2_6": 0.4392386995491922, "k2_7": 0.14825231048101722, "k2_4": 0.36969763932189931, "k2_5": 0.39626817801090058, "k2_2": 0.45351762145842911, "k2_3": 0.40697087757148948, "k2_0": 0.002440956251406333, "k2_1": 0.42366052981739732, "k1_5": -0.62727923359452498, "k2_8": 0.22549280093972748, "k2_9": 0.039623066335441388, "k2_17": 0.58259266819367406, "k2_16": 0.53520850135075604, "a": -0.11130793821492885, "b": -0.048075930501590834, "k2_21": 0.25066446375413742, "k2_20": 0.36807343106309015, "k2_22": 0.2559180756391693, "kg": -0.21429460514404958, "k1_11": -0.70032898479553252, "k1_10": -0.67003915626843846, "k1_13": -0.70052116197263536, "k1_12": -0.70048440199550299, "k1_15": -0.68004165559240792, "k1_14": -0.71137257093264905, "k1_17": -0.43759346607834543, "k1_16": -0.64096736358439688, "k1_18": -0.31769898594999402, "k": -0.87138390353910966, "n": -0.18609733062439482}, 0.1], ["tau", 2.4682273054146888, true, null, 1e-06, 20, 0.39234501931844662, {"k1_9": 0.44312786890173955, "k1_8": 0.39474765879391033, "k2_18": 0.042531487446327051, "k2_19": 0.03920726596922592, "k2_15": 0.027549480812013746, "k1_1": 0.46176360272068773, "k1_0": 0.44526931600707653, "k1_3": 0.4256680925962808, "k1_2": 0.452174470410108, "k2_10": 0.01722074867369144, "k1_4": 0.41998656692636827, "k1_7": 0.41137345601088637, "k1_6": 0.371050769921491, "k2_6": 0.03863954945902922, "k2_7": 0.0013268241061958426, "k2_4": 0.043632151023823874, "k2_5": 0.043940707913348351, "k2_2": 0.066906481678429774, "k2_3": 0.052543659951771383, "k2_0": -0.0068746047618483243, "k2_1": 0.053594754935078738, "k1_5": 0.41251309908319062, "k2_8": 0.0071883956285264759, "k2_9": -0.0025801807982098399, "kdr": 0.15055924022794998, "k2_17": 0.057963603289811955, "k2_16": 0.073929324472029226, "a": -0.31534781185351418, "b": 0.16602921192583639, "k2_21": -0.013343055461065593, "k2_20": 0.0080819930383262163, "k2_22": -0.012021600705392143, "kg": 0.58200048768537715, "k1_11": 0.47881447932233007, "k1_10": 0.44811008162012317, "k1_13": 0.48047336321869633, "k1_12": 0.47980846047988346, "k1_15": 0.45629007243021841, "k1_14": 0.47652519991307063, "k1_17": 0.267864693947371, "k1_16": 0.42402803028525515, "k1_18": 0.17983149316475389, "k": 0.27868903168253467, "n": 0.1447458730634735}, 5], ["kg", 0.023680752440966679, true, null, 1e-06, Infinity, 0.00023291144521805362, {"tau": 0.58200048768543367, "k1_9": 0.35253379054750511, "k1_8": 0.31347961109206679, "k2_18": -0.13732401805698549, "k2_19": -0.14191575371708717, "k2_15": -0.083561324411495927, "k1_1": 0.3680372549028656, "k1_0": 0.35397132265778158, "k1_3": 0.33844152537950428, "k1_2": 0.36034987199463631, "k2_10": -0.061586708797891541, "k1_4": 0.33360713932765435, "k1_7": 0.32620507424130135, "k1_6": 0.29602733751580435, "k2_6": -0.11865572374633747, "k2_7": -0.06273522617410271, "k2_4": -0.099230744992838099, "k2_5": -0.10602385511689064, "k2_2": -0.11680967629544974, "k2_3": -0.10449358335450756, "k2_0": -0.029612499964242103, "k2_1": -0.13393259026520807, "k1_5": 0.32768933198394556, "k2_8": -0.07975300333897066, "k2_9": -0.038612929702617989, "kdr": -0.21429460514397336, "k2_17": -0.14243459098550432, "k2_16": -0.12626044460104607, "a": -0.11084140296990276, "b": 0.24918747515411982, "k2_21": -0.096768391590838707, "k2_20": -0.11670949675052804, "k2_22": -0.097322875191006408, "k1_11": 0.39002194143023139, "k1_10": 0.3568672899065029, "k1_13": 0.39303990762118918, "k1_12": 0.39188314828177839, "k1_15": 0.36378464814718964, "k1_14": 0.37826148729158837, "k1_17": 0.21991940188555648, "k1_16": 0.33752163411133757, "k1_18": 0.15418998143519466, "k": 0.34120337220797936, "n": 0.078426632552289974}, 0.02], ["n", 1.2970316604681877, true, null, 1e-06, Infinity, 0.013549551291354354, {"tau": 0.14474587306352737, "k1_9": 0.25999786607094078, "k1_8": 0.26215721706666134, "k2_18": -0.12846615896307706, "k2_19": -0.14968939480882998, "k2_15": 0.135656568636908, "k1_1": 0.23210307936627755, "k1_0": 0.25914593019784271, "k1_3": 0.26702524048725695, "k1_2": 0.2535294033305629, "k2_10": 0.15423771399650749, "k1_4": 0.26660152452389091, "k1_7": 0.26633972747011575, "k1_6": 0.2485658925088316, "k2_6": -0.031515205760037968, "k2_7": 0.098836889938416647, "k2_4": 0.058903052683376741, "k2_5": 0.035899629342344044, "k2_2": 0.087304880611524013, "k2_3": 0.060403206633286265, "k2_0": 0.17193365376719821, "k2_1": 0.065394533228564061, "k1_5": 0.26619714386079002, "k2_8": 0.053632769801391984, "k2_9": 0.17326070196298216, "kdr": -0.18609733062437078, "k2_17": -0.13000617791451535, "k2_16": 0.020607304436631377, "a": -0.51755327092387082, "b": 0.68936399596424613, "k2_21": -0.064865536343743535, "k2_20": -0.099459579218478381, "k2_22": -0.066418250389794778, "kg": 0.078426632552301451, "k1_11": 0.20176166406926954, "k1_10": 0.25555302262348412, "k1_13": 0.20661297705839715, "k1_12": 0.20417699983961393, "k1_15": 0.24457120421712403, "k1_14": 0.21706173851409355, "k1_17": 0.18347297715080738, "k1_16": 0.26796170277725856, "k1_18": 0.12911593377317113, "k": 0.25411498104386532}, 1], ["b", 175.36083732124868, true, null, 1e-06, Infinity, 3.0833949767814093, {"tau": 0.16602921192585585, "k1_9": 0.074725963550640484, "k1_8": 0.094204898066609144, "k2_18": -0.014063846068375355, "k2_19": -0.025081818903943918, "k2_15": 0.04426263248670418, "k1_1": 0.048969659454798392, "k1_0": 0.073551249789571824, "k1_3": 0.087484361717959175, "k1_2": 0.068501458127538106, "k2_10": 0.078736803764426211, "k1_4": 0.089207026094096795, "k1_7": 0.090983295934359901, "k1_6": 0.093180315961565063, "k2_6": 0.036423119843589667, "k2_7": 0.083720712113482781, "k2_4": 0.072429538674450872, "k2_5": 0.065318699122180496, "k2_2": 0.058410278556931074, "k2_3": 0.072672329432026783, "k2_0": 0.08083891727111478, "k2_1": -0.020902785124303207, "k1_5": 0.09212371103423031, "k2_8": 0.068900799180447017, "k2_9": 0.090387116696232339, "kdr": -0.048075930501596156, "k2_17": -0.013816262145068344, "k2_16": 0.060043254398056953, "a": -0.47444462437036522, "k2_21": 0.011051313122618488, "k2_20": -0.0027485691666963279, "k2_22": 0.010218053588346163, "kg": 0.2491874751541274, "k1_11": 0.051034145501092247, "k1_10": 0.070263164612502177, "k1_13": 0.062604905959479679, "k1_12": 0.057379427774204184, "k1_15": 0.059821480942476517, "k1_14": 0.052685863847521976, "k1_17": 0.073198526884529047, "k1_16": 0.0895799093539702, "k1_18": 0.053026520014934748, "k": 0.064666244955834853, "n": 0.68936399596424947}, 200.0], ["a", 3337.5549107482302, true, null, 1e-06, Infinity, 10.648688367009285, {"tau": -0.31534781185350941, "k1_9": -0.10822644628284291, "k1_8": -0.095753816994125537, "k2_18": 0.0011771130921655155, "k2_19": -0.016982453971784897, "k2_15": -0.070769102087055835, "k1_1": -0.10141616522385001, "k1_0": -0.10847287320817589, "k1_3": -0.10598775860716181, "k1_2": -0.10829162380780957, "k2_10": -0.066157675132345745, "k1_4": -0.1043642072611176, "k1_7": -0.10195301390935403, "k1_6": -0.083110910437962995, "k2_6": -0.031709098193886107, "k2_7": -0.033166149773161159, "k2_4": -0.062705837768540482, "k2_5": -0.056205596301492022, "k2_2": -0.099104263581048818, "k2_3": -0.072163168751680815, "k2_0": -0.045869297878329281, "k2_1": -0.074963695977924197, "k1_5": -0.10160810138168631, "k2_8": -0.027333721448741157, "k2_9": -0.051076257333578554, "kdr": -0.11130793821498533, "k2_17": -0.012871192897056396, "k2_16": -0.080748589568588935, "b": -0.47444462437036006, "k2_21": 0.0054397416515382102, "k2_20": -0.0041061720785846795, "k2_22": 0.0048345951020362116, "kg": -0.11084140296988433, "k1_11": -0.098360389942480128, "k1_10": -0.10783166743235469, "k1_13": -0.10240096226263921, "k1_12": -0.1004295930953628, "k1_15": -0.10530056925825453, "k1_14": -0.098525620053669535, "k1_17": -0.028811255278122193, "k1_16": -0.10517219519783917, "k1_18": 0.0070329909607749737, "k": -0.054749566643825916, "n": -0.51755327092385628}, 3500.0]]
