# Supplementary material for: A photoconversion model for full spectral programming and multiplexing of optogenetic systems
Source: Mol Syst Biol. 2017 Apr 24;13(4):926. doi: 10.15252/msb.20167456 (PMC5408778; doi:10.15252/msb.20167456)
Supplement: Supplementary file 15 — Dataset EV7 [file MSB-13-926-s015.zip › dataset_ev7_cph8-ompr_data_and_analysis/cph8-ompr_analysis/fit_results/all_data_with_few_k_holds_ratio_k_fixed_0.01.p]

S'[[Fit Statistics]]\n    # function evals   = 642\n    # data points      = 746\n    # variables        = 44\n    chi-square         = 173.476\n    reduced chi-square = 0.247\n[[Variables]]\n    k1_0:    0.00473542 +/- 0.000369 (7.79%) (init= 0.01)\n    k2_0:    0.00201677 +/- 0.009114 (451.92%) (init= 0.01)\n    k1_1:    0.00279932 +/- 0.000178 (6.37%) (init= 0.01)\n    k2_1:    0.01118852 +/- 0.002164 (19.35%) (init= 0.01)\n    k1_2:    0.00136061 +/- 9.91e-05 (7.28%) (init= 0.01)\n    k2_2:    0.01169153 +/- 0.002078 (17.78%) (init= 0.01)\n    k1_3:    0.00053047 +/- 4.95e-05 (9.34%) (init= 0.01)\n    k2_3:    0.01032277 +/- 0.002071 (20.07%) (init= 0.01)\n    k1_4:    0.00042399 +/- 4.13e-05 (9.74%) (init= 0.01)\n    k2_4:    0.00857744 +/- 0.001912 (22.30%) (init= 0.01)\n    k1_5:    0.00034025 +/- 3.49e-05 (10.26%) (init= 0.01)\n    k2_5:    0.00920996 +/- 0.001912 (20.77%) (init= 0.01)\n    k1_6:    0.00016739 +/- 2.23e-05 (13.31%) (init= 0.01)\n    k2_6:    0.01006629 +/- 0.001892 (18.80%) (init= 0.01)\n    k1_7:    0.00024192 +/- 2.50e-05 (10.33%) (init= 0.01)\n    k2_7:    0.00232680 +/- 0.001278 (54.95%) (init= 0.01)\n    k1_8:    0.00017047 +/- 1.97e-05 (11.55%) (init= 0.01)\n    k2_8:    0.00344182 +/- 0.001296 (37.68%) (init= 0.01)\n    k1_9:    0.00055797 +/- 4.46e-05 (7.99%) (init= 0.01)\n    k2_9:    0.00075214 +/- 0.001148 (152.64%) (init= 0.01)\n    k1_10:   0.00076612 +/- 5.83e-05 (7.60%) (init= 0.01)\n    k2_10:   0.00250998 +/- 0.001304 (51.97%) (init= 0.01)\n    k1_11:   0.00146994 +/- 7.82e-05 (5.32%) (init= 0.01)\n    k2_11:   1e-06 (fixed)\n    k1_12:   0.00236313 +/- 0.000125 (5.30%) (init= 0.01)\n    k2_12:   1e-06 (fixed)\n    k1_13:   0.00347057 +/- 0.000184 (5.30%) (init= 0.1)\n    k2_13:   1e-06 (fixed)\n    k1_14:   0.00544567 +/- 0.000237 (4.36%) (init= 0.1)\n    k2_14:   1e-06 (fixed)\n    k1_15:   0.00127944 +/- 8.83e-05 (6.90%) (init= 0.1)\n    k2_15:   0.00395064 +/- 0.001443 (36.55%) (init= 0.001)\n    k1_16:   0.00074557 +/- 7.05e-05 (9.45%) (init= 0.1)\n    k2_16:   0.02228534 +/- 0.003253 (14.60%) (init= 0.001)\n    k1_17:   0.00011394 +/- 2.58e-05 (22.61%) (init= 0.1)\n    k2_17:   0.02412819 +/- 0.003207 (13.29%) (init= 0.001)\n    k1_18:   5.3718e-05 +/- 1.95e-05 (36.30%) (init= 0.1)\n    k2_18:   0.01497745 +/- 0.002258 (15.08%) (init= 0.001)\n    k1_19:   1e-06 (fixed)\n    k2_19:   0.00817608 +/- 0.001272 (15.56%) (init= 0.001)\n    k1_20:   1e-06 (fixed)\n    k2_20:   0.00419845 +/- 0.001011 (24.08%) (init= 0.001)\n    k1_21:   1e-06 (fixed)\n    k2_21:   0.00244984 +/- 0.000907 (37.04%) (init= 0.001)\n    k1_22:   1e-06 (fixed)\n    k2_22:   0.00249666 +/- 0.000903 (36.16%) (init= 0.001)\n    k:       0.01 (fixed)\n    kdr:     0.25702483 +/- 0.012234 (4.76%) (init= 0.1)\n    tau:     2.94815527 +/- 0.396503 (13.45%) (init= 5)\n    kg:      0.02342272 +/- 0.000231 (0.99%) (init= 0.02)\n    n:       1.29957532 +/- 0.014067 (1.08%) (init= 1)\n    b:       177.363193 +/- 3.223443 (1.82%) (init= 200)\n    a:       3325.56192 +/- 11.08631 (0.33%) (init= 3500)\n[[Correlations]] (unreported correlations are <  0.100)\n    C(k1_14, kdr)                =  0.958 \n    C(k1_16, k2_16)              =  0.913 \n    C(k1_3, k2_3)                =  0.879 \n    C(k1_4, k2_4)                =  0.872 \n    C(k1_5, k2_5)                =  0.867 \n    C(kdr, tau)                  =  0.854 \n    C(k1_2, k2_2)                =  0.824 \n    C(k1_6, k2_6)                =  0.820 \n    C(k1_13, k1_14)              =  0.812 \n    C(k1_12, k1_14)              =  0.810 \n    C(k1_7, k2_7)                =  0.808 \n    C(k1_11, k1_14)              =  0.808 \n    C(k1_14, tau)                =  0.796 \n    C(k1_13, kdr)                =  0.796 \n    C(k1_12, kdr)                =  0.795 \n    C(k1_11, kdr)                =  0.794 \n    C(k1_8, k2_8)                =  0.793 \n    C(k1_17, k2_17)              =  0.760 \n    C(k1_10, k2_10)              =  0.751 \n    C(k1_9, k2_9)                =  0.738 \n    C(k1_1, k2_1)                =  0.722 \n    C(k1_15, k2_15)              =  0.715 \n    C(n, b)                      =  0.699 \n    C(k1_0, k2_0)                =  0.698 \n    C(k1_13, tau)                =  0.697 \n    C(k1_12, tau)                =  0.696 \n    C(k1_11, tau)                =  0.692 \n    C(k1_12, k1_13)              =  0.689 \n    C(k1_11, k1_13)              =  0.686 \n    C(k1_11, k1_12)              =  0.686 \n    C(k1_18, k2_18)              =  0.680 \n    C(k1_1, kdr)                 =  0.664 \n    C(k1_1, k1_14)               =  0.652 \n    C(tau, kg)                   =  0.613 \n    C(k1_15, kdr)                =  0.612 \n    C(k1_14, k1_15)              =  0.594 \n    C(k1_2, kdr)                 =  0.580 \n    C(k1_1, tau)                 =  0.569 \n    C(k1_2, k1_14)               =  0.559 \n    C(k1_10, kdr)                =  0.555 \n    C(k1_1, k1_12)               =  0.543 \n    C(k1_1, k1_11)               =  0.543 \n    C(k1_1, k1_13)               =  0.543 \n    C(k1_0, kdr)                 =  0.541 \n    C(k1_10, k1_14)              =  0.534 \n    C(k1_9, kdr)                 =  0.527 \n    C(k1_15, tau)                =  0.526 \n    C(k1_0, k1_14)               =  0.521 \n    C(n, a)                      = -0.519 \n    C(k1_9, k1_14)               =  0.506 \n    C(k1_2, tau)                 =  0.499 \n    C(k1_13, k1_15)              =  0.494 \n    C(k1_12, k1_15)              =  0.494 \n    C(k1_11, k1_15)              =  0.493 \n    C(k1_10, tau)                =  0.476 \n    C(b, a)                      = -0.468 \n    C(k1_2, k1_13)               =  0.463 \n    C(k1_2, k1_12)               =  0.463 \n    C(k1_0, tau)                 =  0.463 \n    C(k1_2, k1_11)               =  0.462 \n    C(k1_9, tau)                 =  0.452 \n    C(k1_3, kdr)                 =  0.446 \n    C(k1_10, k1_13)              =  0.442 \n    C(k1_10, k1_12)              =  0.441 \n    C(k1_10, k1_11)              =  0.440 \n    C(k1_16, kdr)                =  0.439 \n    C(k1_3, k1_14)               =  0.429 \n    C(k1_0, k1_13)               =  0.429 \n    C(k1_0, k1_12)               =  0.428 \n    C(k1_0, k1_11)               =  0.427 \n    C(k1_4, kdr)                 =  0.426 \n    C(k1_14, k1_16)              =  0.423 \n    C(k1_9, k1_13)               =  0.417 \n    C(k1_9, k1_12)               =  0.416 \n    C(k1_9, k1_11)               =  0.415 \n    C(k1_1, k1_15)               =  0.413 \n    C(k1_4, k1_14)               =  0.412 \n    C(k1_5, kdr)                 =  0.402 \n    C(k1_7, kdr)                 =  0.399 \n    C(k1_5, k1_14)               =  0.390 \n    C(k1_1, k1_2)                =  0.389 \n    C(k1_7, k1_14)               =  0.387 \n    C(k1_3, tau)                 =  0.380 \n    C(k1_16, tau)                =  0.375 \n    C(k1_1, k1_10)               =  0.372 \n    C(k1_0, k1_1)                =  0.362 \n    C(k1_4, tau)                 =  0.362 \n    C(k1_2, k1_15)               =  0.360 \n    C(k1_1, k1_9)                =  0.353 \n    C(k1_8, kdr)                 =  0.352 \n    C(k1_3, k1_13)               =  0.349 \n    C(k1_3, k1_12)               =  0.348 \n    C(k1_3, k1_11)               =  0.347 \n    C(k1_10, k1_15)              =  0.344 \n    C(k1_13, k1_16)              =  0.344 \n    C(k1_8, k1_14)               =  0.344 \n    C(k1_12, k1_16)              =  0.343 \n    C(k1_11, k1_16)              =  0.341 \n    C(k1_5, tau)                 =  0.340 \n    C(k1_7, tau)                 =  0.337 \n    C(k1_0, k1_15)               =  0.336 \n    C(k1_4, k1_13)               =  0.333 \n    C(k1_4, k1_12)               =  0.332 \n    C(k1_4, k1_11)               =  0.330 \n    C(k1_9, k1_15)               =  0.327 \n    C(k1_2, k1_10)               =  0.327 \n    C(k1_14, k2_17)              =  0.326 \n    C(k1_0, k1_2)                =  0.319 \n    C(tau, a)                    = -0.318 \n    C(kdr, kg)                   =  0.316 \n    C(k1_13, kg)                 =  0.315 \n    C(k1_5, k1_13)               =  0.314 \n    C(k1_5, k1_12)               =  0.312 \n    C(k1_12, kg)                 =  0.312 \n    C(k1_2, k1_9)                =  0.311 \n    C(k1_7, k1_13)               =  0.311 \n    C(k1_5, k1_11)               =  0.311 \n    C(k1_7, k1_12)               =  0.310 \n    C(k1_7, k1_11)               =  0.308 \n    C(k1_0, k1_10)               =  0.306 \n    C(k1_11, kg)                 =  0.306 \n    C(kdr, a)                    = -0.300 \n    C(k2_17, kdr)                =  0.300 \n    C(k1_14, kg)                 =  0.299 \n    C(k1_6, kdr)                 =  0.299 \n    C(k1_9, k1_10)               =  0.299 \n    C(k1_1, k1_3)                =  0.297 \n    C(k1_6, k1_14)               =  0.297 \n    C(k1_14, k2_19)              =  0.296 \n    C(k1_8, tau)                 =  0.296 \n    C(k1_1, k1_16)               =  0.293 \n    C(k1_0, k1_9)                =  0.292 \n    C(k1_14, k2_18)              =  0.290 \n    C(k2_16, kdr)                =  0.288 \n    C(k1_1, k1_4)                =  0.284 \n    C(k1_3, k1_15)               =  0.277 \n    C(k1_8, k1_13)               =  0.274 \n    C(k1_15, k1_16)              =  0.274 \n    C(k1_8, k1_12)               =  0.272 \n    C(k1_8, k1_11)               =  0.271 \n    C(k1_1, k1_5)                =  0.268 \n    C(k1_1, k1_7)                =  0.266 \n    C(k1_2, k1_3)                =  0.265 \n    C(k1_4, k1_15)               =  0.265 \n    C(k1_14, k2_16)              =  0.265 \n    C(k1_2, k1_16)               =  0.262 \n    C(k2_18, kdr)                =  0.257 \n    C(k2_19, kdr)                =  0.256 \n    C(k1_3, k1_10)               =  0.255 \n    C(k1_2, k1_4)                =  0.254 \n    C(k1_10, k1_16)              =  0.252 \n    C(k1_13, k2_17)              =  0.250 \n    C(k1_5, k1_15)               =  0.250 \n    C(k1_0, k1_3)                =  0.250 \n    C(k1_6, tau)                 =  0.250 \n    C(k1_12, k2_17)              =  0.249 \n    C(k1_7, k1_15)               =  0.249 \n    C(k1_11, k2_17)              =  0.247 \n    C(k1_0, k1_16)               =  0.247 \n    C(k1_4, k1_10)               =  0.244 \n    C(k1_3, k1_9)                =  0.244 \n    C(k2_2, kdr)                 =  0.244 \n    C(k1_9, k1_16)               =  0.241 \n    C(k2_16, tau)                =  0.241 \n    C(k1_2, k1_5)                =  0.240 \n    C(k1_0, k1_4)                =  0.239 \n    C(k1_2, k1_7)                =  0.238 \n    C(k2_17, tau)                =  0.237 \n    C(k1_1, k1_8)                =  0.234 \n    C(k1_6, k1_13)               =  0.234 \n    C(k1_4, k1_9)                =  0.234 \n    C(k1_6, k1_12)               =  0.233 \n    C(kg, b)                     =  0.232 \n    C(k1_6, k1_11)               =  0.231 \n    C(k1_5, k1_10)               =  0.231 \n    C(k1_7, k1_10)               =  0.229 \n    C(k2_1, kdr)                 =  0.229 \n    C(k1_0, k1_5)                =  0.227 \n    C(k1_0, k1_7)                =  0.225 \n    C(k2_6, k1_14)               =  0.222 \n    C(k1_1, kg)                  =  0.222 \n    C(k1_5, k1_9)                =  0.221 \n    C(k1_13, k2_19)              =  0.221 \n    C(k1_7, k1_9)                =  0.220 \n    C(k1_8, k1_15)               =  0.220 \n    C(k1_12, k2_19)              =  0.219 \n    C(k1_13, k2_18)              =  0.219 \n    C(k1_11, k2_19)              =  0.217 \n    C(k1_12, k2_18)              =  0.217 \n    C(k1_11, k2_18)              =  0.215 \n    C(k2_2, n)                   =  0.214 \n    C(k1_2, k1_8)                =  0.211 \n    C(k2_6, kdr)                 =  0.211 \n    C(k1_3, k1_16)               =  0.209 \n    C(k2_3, kdr)                 =  0.207 \n    C(k1_15, kg)                 =  0.205 \n    C(k1_13, k2_16)              =  0.205 \n    C(k2_2, tau)                 =  0.205 \n    C(k1_12, k2_16)              =  0.204 \n    C(k1_8, k1_10)               =  0.203 \n    C(k1_1, k2_17)               =  0.203 \n    C(k1_3, k1_4)                =  0.203 \n    C(k1_11, k2_16)              =  0.202 \n    C(k1_4, k1_16)               =  0.201 \n    C(k1_1, k1_6)                =  0.200 \n    C(k1_0, k1_8)                =  0.200 \n    C(k2_10, n)                  =  0.199 \n    C(k2_15, n)                  =  0.198 \n    C(k2_18, tau)                =  0.198 \n    C(k2_2, k1_14)               =  0.198 \n    C(k1_14, k2_20)              =  0.196 \n    C(k2_5, kdr)                 =  0.196 \n    C(k1_8, k1_9)                =  0.195 \n    C(k1_2, kg)                  =  0.194 \n    C(k1_3, k1_5)                =  0.193 \n    C(k1_3, k1_7)                =  0.192 \n    C(k2_19, tau)                =  0.191 \n    C(k1_5, k1_16)               =  0.191 \n    C(k2_9, n)                   =  0.190 \n    C(k1_7, k1_16)               =  0.190 \n    C(k1_6, k1_15)               =  0.188 \n    C(k2_5, k1_14)               =  0.188 \n    C(k1_15, k2_17)              =  0.187 \n    C(k2_3, k1_14)               =  0.186 \n    C(k1_1, k2_16)               =  0.186 \n    C(k1_4, k1_5)                =  0.186 \n    C(k1_4, k1_7)                =  0.184 \n    C(k1_10, kg)                 =  0.184 \n    C(k2_4, kdr)                 =  0.184 \n    C(k2_1, tau)                 =  0.182 \n    C(k1_2, k1_6)                =  0.181 \n    C(k2_0, n)                   =  0.180 \n    C(k2_1, n)                   =  0.179 \n    C(k1_2, k2_17)               =  0.178 \n    C(k2_1, k1_14)               =  0.177 \n    C(k1_15, k2_16)              =  0.177 \n    C(k1_0, kg)                  =  0.176 \n    C(k1_5, k1_7)                =  0.176 \n    C(k1_1, k2_18)               =  0.176 \n    C(k1_6, k1_10)               =  0.174 \n    C(k1_1, k2_19)               =  0.173 \n    C(k1_9, kg)                  =  0.173 \n    C(k1_2, k2_16)               =  0.173 \n    C(k1_0, k1_6)                =  0.172 \n    C(k1_3, k1_8)                =  0.171 \n    C(k1_10, k2_17)              =  0.171 \n    C(k2_3, tau)                 =  0.170 \n    C(k1_8, k1_16)               =  0.170 \n    C(k2_3, n)                   =  0.169 \n    C(k2_4, k1_14)               =  0.168 \n    C(k1_0, k2_17)               =  0.168 \n    C(k1_6, k1_9)                =  0.168 \n    C(k1_10, k2_16)              =  0.167 \n    C(k2_16, n)                  =  0.166 \n    C(k1_14, k1_17)              =  0.166 \n    C(k1_0, k2_16)               =  0.165 \n    C(k1_4, k1_8)                =  0.165 \n    C(k1_9, k2_17)               =  0.163 \n    C(k2_6, k1_13)               =  0.163 \n    C(k2_6, tau)                 =  0.162 \n    C(k1_9, k2_16)               =  0.162 \n    C(k1_15, k2_18)              =  0.161 \n    C(k2_6, k1_12)               =  0.161 \n    C(k2_6, k1_11)               =  0.159 \n    C(k1_17, kdr)                =  0.158 \n    C(k1_5, k1_8)                =  0.158 \n    C(k1_15, k2_19)              =  0.157 \n    C(k1_7, k1_8)                =  0.157 \n    C(k2_5, tau)                 =  0.156 \n    C(k2_20, kdr)                =  0.156 \n    C(k2_4, n)                   =  0.156 \n    C(k1_2, k2_18)               =  0.153 \n    C(k1_1, k2_2)                =  0.153 \n    C(k2_2, k1_13)               =  0.152 \n    C(k2_2, k1_12)               =  0.151 \n    C(k2_2, k1_11)               =  0.150 \n    C(kg, a)                     = -0.149 \n    C(k2_2, k1_15)               =  0.149 \n    C(k1_2, k2_19)               =  0.149 \n    C(k2_4, tau)                 =  0.148 \n    C(k1_3, k1_6)                =  0.148 \n    C(k1_10, k2_18)              =  0.147 \n    C(k1_6, k1_16)               =  0.146 \n    C(k1_0, k2_18)               =  0.145 \n    C(k1_3, k2_16)               =  0.145 \n    C(k1_10, k2_19)              =  0.143 \n    C(k2_2, k1_10)               =  0.143 \n    C(k1_3, kg)                  =  0.143 \n    C(k1_3, k2_17)               =  0.143 \n    C(k1_4, k1_6)                =  0.143 \n    C(k1_0, k2_2)                =  0.142 \n    C(k1_16, k2_17)              =  0.141 \n    C(k1_16, kg)                 =  0.141 \n    C(k1_9, k2_18)               =  0.141 \n    C(k1_0, k2_19)               =  0.141 \n    C(k2_1, k1_15)               =  0.140 \n    C(k1_4, k2_16)               =  0.140 \n    C(k2_2, k1_9)                =  0.139 \n    C(k2_7, n)                   =  0.139 \n    C(k1_1, k2_6)                =  0.139 \n    C(k2_5, n)                   =  0.138 \n    C(k2_3, k1_13)               =  0.138 \n    C(k1_4, k2_17)               =  0.138 \n    C(k2_3, k1_12)               =  0.137 \n    C(k2_5, k1_13)               =  0.137 \n    C(k2_1, k1_2)                =  0.137 \n    C(k1_5, k1_6)                =  0.136 \n    C(k1_9, k2_19)               =  0.136 \n    C(tau, b)                    =  0.136 \n    C(k1_14, k2_22)              =  0.136 \n    C(k1_6, k1_7)                =  0.136 \n    C(k1_13, k2_20)              =  0.136 \n    C(k2_3, k1_11)               =  0.135 \n    C(k2_5, k1_12)               =  0.135 \n    C(k2_1, k1_11)               =  0.135 \n    C(k1_14, a)                  = -0.134 \n    C(k1_5, k2_16)               =  0.134 \n    C(k1_4, kg)                  =  0.134 \n    C(k1_12, k2_20)              =  0.134 \n    C(k1_7, k2_16)               =  0.133 \n    C(k2_5, k1_11)               =  0.133 \n    C(k1_14, k2_21)              =  0.133 \n    C(k2_1, k1_12)               =  0.133 \n    C(k2_1, k1_10)               =  0.133 \n    C(k1_5, k2_17)               =  0.132 \n    C(k1_11, k2_20)              =  0.132 \n    C(k1_13, a)                  = -0.132 \n    C(k2_1, k1_13)               =  0.132 \n    C(k1_7, k2_17)               =  0.131 \n    C(k1_1, k2_3)                =  0.131 \n    C(k1_0, k2_1)                =  0.131 \n    C(k2_6, k1_15)               =  0.131 \n    C(k1_17, tau)                =  0.129 \n    C(k2_1, k1_9)                =  0.129 \n    C(k1_13, k1_17)              =  0.128 \n    C(k2_3, k1_15)               =  0.128 \n    C(k1_11, n)                  = -0.127 \n    C(k1_2, k2_6)                =  0.127 \n    C(k1_12, k1_17)              =  0.127 \n    C(k1_12, a)                  = -0.126 \n    C(k1_2, k2_3)                =  0.126 \n    C(k1_11, k1_17)              =  0.125 \n    C(k1_1, k2_5)                =  0.125 \n    C(k2_2, k1_3)                =  0.125 \n    C(k1_5, kg)                  =  0.125 \n    C(k2_2, a)                   = -0.124 \n    C(k1_3, k2_18)               =  0.124 \n    C(k2_2, k1_16)               =  0.124 \n    C(k1_2, a)                   = -0.124 \n    C(k2_6, k1_10)               =  0.123 \n    C(k1_16, k2_18)              =  0.123 \n    C(k2_3, k1_10)               =  0.123 \n    C(k1_6, k1_8)                =  0.122 \n    C(k2_4, k1_13)               =  0.122 \n    C(k1_7, kg)                  =  0.122 \n    C(k1_0, k2_3)                =  0.122 \n    C(k1_0, k2_6)                =  0.122 \n    C(k2_5, k1_15)               =  0.121 \n    C(k2_4, k1_12)               =  0.121 \n    C(k1_8, k2_16)               =  0.121 \n    C(k2_2, k1_4)                =  0.120 \n    C(k1_4, k2_18)               =  0.120 \n    C(k1_15, a)                  = -0.120 \n    C(k1_12, n)                  = -0.120 \n    C(k2_15, kdr)                =  0.120 \n    C(k2_3, k1_9)                =  0.120 \n    C(k1_11, a)                  = -0.120 \n    C(k1_3, k2_19)               =  0.119 \n    C(k2_4, k1_11)               =  0.119 \n    C(k1_10, a)                  = -0.119 \n    C(k1_2, k2_5)                =  0.119 \n    C(k2_6, k1_9)                =  0.119 \n    C(k1_0, a)                   = -0.119 \n    C(k1_8, k2_17)               =  0.119 \n    C(k1_16, k2_19)              =  0.118 \n    C(k1_9, a)                   = -0.117 \n    C(k1_1, k2_4)                =  0.116 \n    C(k1_4, k2_19)               =  0.116 \n    C(k2_5, k1_10)               =  0.116 \n    C(k1_1, a)                   = -0.116 \n    C(k1_5, k2_18)               =  0.116 \n    C(k1_0, k2_5)                =  0.116 \n    C(k2_2, k1_5)                =  0.115 \n    C(k1_7, k2_18)               =  0.115 \n    C(k2_2, k1_7)                =  0.115 \n    C(k2_4, k1_15)               =  0.114 \n    C(k2_1, k1_3)                =  0.113 \n    C(k2_5, k1_9)                =  0.113 \n    C(tau, n)                    =  0.113 \n    C(k1_13, n)                  = -0.112 \n    C(k1_2, k2_4)                =  0.112 \n    C(k2_1, k1_16)               =  0.112 \n    C(k1_5, k2_19)               =  0.112 \n    C(k2_8, n)                   =  0.111 \n    C(k1_7, k2_19)               =  0.111 \n    C(k1_14, n)                  = -0.110 \n    C(k2_16, a)                  = -0.110 \n    C(k2_4, k1_10)               =  0.109 \n    C(k1_0, k2_4)                =  0.109 \n    C(k2_1, k1_4)                =  0.109 \n    C(k1_1, k1_17)               =  0.109 \n    C(k2_17, k2_19)              =  0.109 \n    C(k2_3, k1_16)               =  0.108 \n    C(k1_3, k2_6)                =  0.108 \n    C(k2_4, k1_9)                =  0.107 \n    C(k2_6, k1_16)               =  0.107 \n    C(k1_8, kg)                  =  0.106 \n    C(k2_3, k1_4)                =  0.106 \n    C(k2_17, k2_18)              =  0.106 \n    C(k1_1, k2_20)               =  0.105 \n    C(k1_4, k2_6)                =  0.105 \n    C(k1_6, k2_16)               =  0.105 \n    C(k2_20, tau)                =  0.105 \n    C(k1_6, k2_17)               =  0.104 \n    C(k1_8, k2_18)               =  0.104 \n    C(k2_3, b)                   =  0.104 \n    C(k2_2, k1_8)                =  0.104 \n    C(k2_1, k1_7)                =  0.104 \n    C(k1_3, k2_5)                =  0.104 \n    C(k2_1, k1_5)                =  0.104 \n    C(k1_7, n)                   =  0.103 \n    C(k1_16, n)                  =  0.103 \n    C(k2_8, k1_14)               =  0.103 \n    C(k2_16, b)                  =  0.103 \n    C(k2_5, k1_16)               =  0.103 \n    C(k1_5, n)                   =  0.103 \n    C(k1_15, k1_17)              =  0.103 \n    C(k2_3, k1_5)                =  0.102 \n    C(k2_2, k2_16)               =  0.102 \n    C(k1_3, a)                   = -0.102 \n    C(k2_3, k1_7)                =  0.102 \n    C(k1_5, k2_6)                =  0.102 \n    C(k1_4, n)                   =  0.102 \n    C(k1_8, n)                   =  0.101 \n    C(k2_18, k2_19)              =  0.101 \n    C(k2_6, k1_7)                =  0.101 \n    C(k1_4, k2_5)                =  0.101 \n    C(k1_3, n)                   =  0.101 \n    C(k1_8, k2_19)               =  0.100 \n    C(k2_4, b)                   =  0.100 '
p0
.
