# Supplementary material for: A photoconversion model for full spectral programming and multiplexing of optogenetic systems
Source: Mol Syst Biol. 2017 Apr 24;13(4):926. doi: 10.15252/msb.20167456 (PMC5408778; doi:10.15252/msb.20167456)
Supplement: Supplementary file 15 — Dataset EV7 [file MSB-13-926-s015.zip › dataset_ev7_cph8-ompr_data_and_analysis/cph8-ompr_analysis/fit_results/all_data_with_few_k_holds_ratio_k_fixed_0.01.params]

[["k1_0", 0.0047354295558915682, true, null, 1e-06, Infinity, 0.00036870338698297671, {"tau": 0.4629588810117935, "k1_9": 0.29195736917833209, "k1_8": 0.20011364400638382, "k2_18": 0.14510164691098815, "k2_19": 0.14073767267495846, "k2_16": 0.16548644733017079, "k1_1": 0.36220113046026398, "k2_15": 0.074085011011776211, "k1_3": 0.24997530279336269, "k1_2": 0.31936350274962683, "k2_10": 0.054029857207879887, "k1_4": 0.23940638630727293, "k1_7": 0.22531192992084342, "k1_6": 0.17161900697520183, "k2_6": 0.12205326849628501, "k2_7": 0.04550250106625351, "k2_4": 0.10941736460476489, "k2_5": 0.11562623628448279, "k2_2": 0.14164754900103066, "k2_3": 0.12212682639470059, "k2_0": 0.69754400859348376, "k2_1": 0.1312458956043768, "k1_5": 0.22672127032779299, "k2_8": 0.062513280347659406, "k2_9": 0.02341159427462413, "kdr": 0.54071974142263768, "k2_17": 0.16784053883655262, "a": -0.11877857854908251, "b": 0.033712417189620453, "k2_21": 0.054214871679944453, "k2_20": 0.087891188357991756, "k2_22": 0.055775825351509697, "kg": 0.17649304619106243, "k1_11": 0.42714439090601697, "k1_10": 0.3062837299545404, "k1_13": 0.42874061970126842, "k1_12": 0.42808933296252033, "k1_15": 0.33582919087876234, "k1_14": 0.52092507706110103, "k1_17": 0.094849969216370233, "k1_16": 0.24675305457271249, "k1_18": 0.055060809834946059, "n": 0.076346569536153527}, 0.01], ["k2_0", 0.0020167743462887744, true, null, 1e-06, Infinity, 0.0091141669126549342, {"tau": 0.00018537010121359235, "k1_9": 0.013777644810214427, "k1_8": 0.020021855980948484, "k2_18": 0.00053725124694604617, "k2_19": -0.0056661631677269826, "k2_15": 0.043265471329288097, "k1_1": -0.0037468169937972763, "k1_0": 0.69754400859352816, "k1_3": 0.01861340590200878, "k1_2": 0.0091973133356086645, "k2_10": 0.042004590947370447, "k1_4": 0.019074810563512731, "k1_7": 0.019993921562465412, "k1_6": 0.017935364985507792, "k2_6": 0.016856635117537141, "k2_7": 0.030306861690950409, "k2_4": 0.031873759211170083, "k2_5": 0.028567904182405519, "k2_2": 0.043229130510922059, "k2_3": 0.033956700274917137, "k2_1": 0.041566743800584324, "k1_5": 0.019684974293792085, "k2_8": 0.02472641773698548, "k2_9": 0.040659134485354353, "kdr": 0.0068001664083928203, "k2_17": 0.001875979400649245, "k2_16": 0.032308117636856849, "a": -0.046431640099948268, "b": 0.084038887881244945, "k2_21": 0.0018399267451313943, "k2_20": -0.00077431706476886438, "k2_22": 0.0016885589491652483, "kg": -0.024029393890927311, "k1_11": -0.034308341604391238, "k1_10": 0.010960273203737912, "k1_13": -0.033393723946906526, "k1_12": -0.034044218482068164, "k1_15": 0.0041092454296064937, "k1_14": -0.024138820064192327, "k1_17": 0.011835021520256712, "k1_16": 0.019086529969393581, "k1_18": 0.0086724254998464673, "n": 0.18004006649403018}, 0.01], ["k1_1", 0.0027993272696807958, true, null, 1e-06, Infinity, 0.00017833703917989813, {"tau": 0.5685979926032112, "k1_9": 0.35267194906415789, "k1_8": 0.23445458692434026, "k2_18": 0.17557895844172441, "k2_19": 0.17317146169523745, "k2_15": 0.070854213699684074, "k1_0": 0.36220113046021912, "k1_3": 0.2973938668497122, "k1_2": 0.38922144924254698, "k2_10": 0.045076710468345001, "k1_4": 0.28390912164533361, "k1_7": 0.26586956277903928, "k1_6": 0.20013521685874239, "k2_6": 0.13872985336382931, "k2_7": 0.03798531201462782, "k2_4": 0.1164233046620808, "k2_5": 0.12540369517825906, "k2_2": 0.15289785011819262, "k2_3": 0.13131708726033617, "k2_0": -0.0037468169938615387, "k2_1": 0.72186934579799533, "k1_5": 0.26764575315656025, "k2_8": 0.061387709683267198, "k2_9": 0.0074305637263423025, "kdr": 0.66440763145952975, "k2_17": 0.2031824630373143, "k2_16": 0.18559434029744973, "a": -0.11581023981775587, "b": -0.03408541223780398, "k2_21": 0.062155523885613247, "k2_20": 0.10516776085820435, "k2_22": 0.064192071131900785, "kg": 0.22182486629059869, "k1_11": 0.54300003988113643, "k1_10": 0.37208410315318213, "k1_13": 0.54293634655919698, "k1_12": 0.54316475860566393, "k1_15": 0.41268722487523773, "k1_14": 0.6518153256195417, "k1_17": 0.10889613389224007, "k1_16": 0.29301476444708302, "k1_18": 0.061894582593959947, "n": -0.007657672939230766}, 0.01], ["k2_1", 0.011188521072101998, true, null, 1e-06, Infinity, 0.0021646986433663047, {"tau": 0.18153834108282635, "k1_9": 0.12875381208112513, "k1_8": 0.092610078002305932, "k2_18": 0.049452738017329134, "k2_19": 0.042342255544253637, "k2_15": 0.075523882351764535, "k1_1": 0.721869345797999, "k1_0": 0.13124589560437236, "k1_3": 0.11349267315806714, "k1_2": 0.13657749684392262, "k2_10": 0.061410755189947583, "k1_4": 0.10906895737313869, "k1_7": 0.10373311664322168, "k1_6": 0.078279327256120537, "k2_6": 0.055891543448140499, "k2_7": 0.039391478921846648, "k2_4": 0.067939373666184077, "k2_5": 0.066222111069770953, "k2_2": 0.099228593112877128, "k2_3": 0.075894068532937509, "k2_0": 0.041566743800573104, "k1_5": 0.10362081428891338, "k2_8": 0.039719093172862263, "k2_9": 0.04607470941564723, "kdr": 0.2285787909302186, "k2_17": 0.060699258771905913, "k2_16": 0.091709458185775528, "a": -0.095722816011409931, "b": 0.0053650324854797923, "k2_21": 0.013129584937937403, "k2_20": 0.024676245753843775, "k2_22": 0.01371292757989347, "kg": 0.024682594534333011, "k1_11": 0.13450761125369318, "k1_10": 0.13268636605636269, "k1_13": 0.13171829909245089, "k1_12": 0.13274416604604317, "k1_15": 0.13988030506439056, "k1_14": 0.1774104771911153, "k1_17": 0.041832120713839328, "k1_16": 0.11212731823793833, "k1_18": 0.023926292604677227, "n": 0.17936390596583657}, 0.01], ["k1_2", 0.0013606105493063625, true, null, 1e-06, Infinity, 9.9118774949419043e-05, {"tau": 0.49852601904867666, "k1_9": 0.31133682482252839, "k1_8": 0.211151439247039, "k2_18": 0.15312994674193131, "k2_19": 0.14884574226325203, "k2_15": 0.07452663587659028, "k1_1": 0.38922144924254837, "k1_0": 0.31936350274958908, "k1_3": 0.26526688874463017, "k2_17": 0.17759950957966747, "k2_10": 0.052677708152958941, "k1_4": 0.25372829880169501, "k1_7": 0.23833869115218462, "k1_6": 0.18068880625783032, "k2_6": 0.12676429874524309, "k2_7": 0.043532851194009917, "k2_4": 0.11229368368091283, "k2_5": 0.11906801997212041, "k2_2": 0.82401623209375274, "k2_3": 0.12590343790845712, "k2_0": 0.0091973133355528584, "k2_1": 0.13657749684391959, "k1_5": 0.23987676305097597, "k2_8": 0.062107449861168923, "k2_9": 0.019739899404333273, "kdr": 0.57961833638907767, "k2_16": 0.17264083612212183, "a": -0.12356903090433098, "b": 0.021336594326366299, "k2_21": 0.054949203849287018, "k2_20": 0.091439939021058056, "k2_22": 0.056665813483188658, "kg": 0.19413492195681606, "k1_11": 0.46220687003813321, "k1_10": 0.32718646583834121, "k1_13": 0.46345088856041206, "k1_12": 0.46300449573184077, "k1_15": 0.35992066417397806, "k1_14": 0.55896612277075963, "k1_17": 0.099188867913429207, "k1_16": 0.26170559361690221, "k1_18": 0.057104374048780042, "n": 0.059892014217302905}, 0.01], ["k2_2", 0.011691534763844991, true, null, 1e-06, Infinity, 0.0020784256541114335, {"tau": 0.20530172776065264, "k1_9": 0.13906338682397776, "k1_8": 0.10378742506233049, "k2_18": 0.059161463021232236, "k2_19": 0.051853648035022633, "k2_15": 0.075108282151282402, "k1_1": 0.15289785011819734, "k1_0": 0.14164754900103402, "k1_3": 0.12484176829024872, "k1_2": 0.8240162320937563, "k2_10": 0.064320981934683455, "k1_4": 0.1204880960055264, "k1_7": 0.11502917705369844, "k1_6": 0.088948677638885032, "k2_6": 0.06607921522349805, "k2_7": 0.046776272603674771, "k2_4": 0.076801502104107855, "k2_5": 0.075796943151257179, "k2_3": 0.084755639794612592, "k2_0": 0.043229130510921039, "k2_1": 0.099228593112877378, "k1_5": 0.11526633142690075, "k2_8": 0.048179763506469346, "k2_9": 0.049199255864689179, "kdr": 0.24373276741632066, "k2_17": 0.070834248971702318, "k2_16": 0.10204526681723987, "a": -0.12424165908449958, "b": 0.093496510191974955, "k2_21": 0.021176667243701302, "k2_20": 0.033388009974444847, "k2_22": 0.021744017023060735, "kg": 0.054757181343350503, "k1_11": 0.15042161678803814, "k1_10": 0.14272002323421637, "k1_13": 0.1515613065265228, "k1_12": 0.15084485588200364, "k1_15": 0.14909809957451392, "k1_14": 0.1975003602364013, "k1_17": 0.049114490359492599, "k1_16": 0.12377127823014039, "k1_18": 0.028888327792715201, "n": 0.21431819470329966}, 0.01], ["k1_3", 0.00053047040864206974, true, null, 1e-06, Infinity, 4.9530026973418428e-05, {"tau": 0.38032539810211108, "k1_9": 0.24395601544445059, "k1_8": 0.17122973735332403, "k2_18": 0.12395394571928665, "k2_19": 0.11934448144562654, "k2_15": 0.068370408757365581, "k1_1": 0.29739386684971447, "k1_0": 0.24997530279335178, "k2_16": 0.14459608248147457, "k1_2": 0.26526688874463122, "k2_10": 0.052889768846492928, "k1_4": 0.20285538138616835, "k1_7": 0.19166758453945812, "k1_6": 0.14765135783926364, "k2_6": 0.10765597511809999, "k2_7": 0.046333035814593623, "k2_4": 0.098689611880065364, "k2_5": 0.10365393764725607, "k2_2": 0.12484176829024635, "k2_3": 0.87907156070961934, "k2_0": 0.018613405901989937, "k2_1": 0.11349267315806517, "k1_5": 0.19284798898004032, "k2_8": 0.059851707879757694, "k2_9": 0.027946215566988709, "kdr": 0.44584465966977527, "k2_17": 0.14256000217488835, "a": -0.10199389351119249, "b": 0.062476026960205391, "k2_21": 0.04989567525653358, "k2_20": 0.077023855796921378, "k2_22": 0.051112050026712923, "kg": 0.14261656457510818, "k1_11": 0.34661676917208939, "k1_10": 0.25494291512314932, "k1_13": 0.34916163413730339, "k1_12": 0.34801830479732937, "k1_15": 0.27747731587742264, "k1_14": 0.42940360420381485, "k1_17": 0.083084352232714209, "k1_16": 0.20880125510150768, "k1_18": 0.049277386296093316, "n": 0.10087434806192808}, 0.01], ["k2_3", 0.010322778136740873, true, null, 1e-06, Infinity, 0.0020713951456813218, {"tau": 0.17040217108018421, "k1_9": 0.11973838337695998, "k1_8": 0.093007328275047804, "k2_18": 0.062310823250599334, "k2_19": 0.057777269217918897, "k2_15": 0.058139939276825724, "k1_1": 0.13131708726034014, "k1_0": 0.12212682639469796, "k1_3": 0.879071560709621, "k1_2": 0.12590343790846018, "k2_10": 0.051701647716154368, "k1_4": 0.10604063587543947, "k1_7": 0.10193492491687234, "k1_6": 0.081184136265836371, "k2_6": 0.065070578989832747, "k2_7": 0.044655387423442536, "k2_4": 0.068647955591251919, "k2_5": 0.069447794424826986, "k2_2": 0.084755639794612522, "k2_0": 0.033956700274908616, "k2_1": 0.075894068532937578, "k1_5": 0.10229162530746487, "k2_8": 0.048046949051905534, "k2_9": 0.040102696924508935, "kdr": 0.2071186865932948, "k2_17": 0.071150804631226056, "k2_16": 0.089262876408650507, "a": -0.090580412552074205, "b": 0.10386949940295789, "k2_21": 0.031421709080446267, "k2_20": 0.041971513165252279, "k2_22": 0.031818536964109932, "kg": 0.046692152958812586, "k1_11": 0.13529011524352863, "k1_10": 0.12252056185506992, "k1_13": 0.13827808049503626, "k1_12": 0.13674285836525427, "k1_15": 0.12766756046338967, "k1_14": 0.18569291353715497, "k1_17": 0.047092575256962206, "k1_16": 0.10848893997863632, "k1_18": 0.028978873457625707, "n": 0.16893221319964119}, 0.01], ["k1_4", 0.00042399777962554008, true, null, 1e-06, Infinity, 4.1298640924365626e-05, {"tau": 0.36185205205404802, "k1_9": 0.23365337868530789, "k1_8": 0.16502164542039405, "k2_18": 0.12029454025853047, "k2_19": 0.11593454592585918, "k2_15": 0.066382805025721997, "k1_1": 0.28390912164533605, "k1_0": 0.23940638630727815, "k1_3": 0.20285538138616857, "k1_2": 0.25372829880169623, "k2_10": 0.051907998160639228, "k2_16": 0.13980659302443796, "k1_7": 0.18443243546078328, "k1_6": 0.142549345676378, "k2_6": 0.10493042116307173, "k2_7": 0.04635051277452551, "k2_4": 0.8720186062808768, "k2_5": 0.10098550477606948, "k2_2": 0.12048809600552422, "k2_3": 0.10604063587543772, "k2_0": 0.019074810563516398, "k2_1": 0.10906895737313689, "k1_5": 0.18556004851317853, "k2_8": 0.059362509870345623, "k2_9": 0.028227850983008375, "kdr": 0.42582635426064253, "k2_17": 0.13792784789440654, "a": -0.096541915872197348, "b": 0.065149752623867296, "k2_21": 0.049932330000896905, "k2_20": 0.075737185047348179, "k2_22": 0.051072362861733327, "kg": 0.13405271474377439, "k1_11": 0.33030743168481214, "k1_10": 0.24396611384257358, "k1_13": 0.33301429018335371, "k1_12": 0.3317819721631079, "k1_15": 0.26514632142333827, "k1_14": 0.41165045542480067, "k1_17": 0.080623113906613864, "k1_16": 0.20058647766057566, "k1_18": 0.048078613530425071, "n": 0.10150570427219513}, 0.01], ["k2_4", 0.0085774416668323861, true, null, 1e-06, Infinity, 0.0019128741507690443, {"tau": 0.14829032299592063, "k1_9": 0.1072700682545675, "k1_8": 0.085027677367029028, "k2_18": 0.059126424706663343, "k2_19": 0.055380414533716019, "k2_15": 0.052871193227934127, "k1_1": 0.11642330466208477, "k1_0": 0.10941736460477053, "k1_3": 0.09868961188006739, "k1_2": 0.1122936836809159, "k2_10": 0.047753527108874427, "k1_4": 0.87201860628087891, "k1_7": 0.092744181840221276, "k1_6": 0.074664226958575497, "k2_6": 0.061599279481735596, "k2_7": 0.043138406411010161, "k2_5": 0.06496486864638322, "k2_2": 0.07680150210410791, "k2_3": 0.068647955591252044, "k2_0": 0.031873759211173157, "k2_1": 0.067939373666184216, "k1_5": 0.093061426181125922, "k2_8": 0.046480287787394541, "k2_9": 0.037758545485336498, "kdr": 0.18381861416776826, "k2_17": 0.06666943836217834, "k2_16": 0.081903774734174775, "a": -0.077962035092709922, "b": 0.10013678757747232, "k2_21": 0.032450165677898532, "k2_20": 0.041671466939130125, "k2_22": 0.032762492955763896, "kg": 0.03710844683559418, "k1_11": 0.11930890483745352, "k1_10": 0.10944644274591619, "k1_13": 0.12244572846563904, "k1_12": 0.12083655438556459, "k1_15": 0.11350153316003203, "k1_14": 0.16849351364489124, "k1_17": 0.04400118559787565, "k1_16": 0.098154403865015047, "k1_18": 0.027479951993945356, "n": 0.15595635912388153}, 0.01], ["k1_5", 0.00034024816464628405, true, null, 1e-06, Infinity, 3.4895417309735715e-05, {"tau": 0.33987378073690017, "k1_9": 0.22129875385784867, "k1_8": 0.15762148216191876, "k2_18": 0.11578094358989748, "k2_19": 0.11158480647168352, "k2_15": 0.063979328231609539, "k1_1": 0.26764575315656314, "k1_0": 0.22672127032777692, "k1_3": 0.19284798898004094, "k1_2": 0.23987676305097769, "k2_10": 0.050768290753794, "k1_4": 0.185560048513179, "k1_7": 0.17578468289002971, "k1_6": 0.13649170525475296, "k2_6": 0.10159206028939939, "k2_7": 0.04638597011738807, "k2_4": 0.093061426181124368, "k2_5": 0.86687886890115651, "k2_2": 0.11526633142689893, "k2_3": 0.10229162530746343, "k2_0": 0.019684974293765294, "k2_1": 0.10362081428891184, "k2_8": 0.058754941787270296, "k2_9": 0.028622853421039034, "kdr": 0.40152117275032467, "k2_17": 0.13224978084195518, "k2_16": 0.1340685210648932, "a": -0.088907778551738398, "b": 0.069764198535759284, "k2_21": 0.049779639735246441, "k2_20": 0.073973561084835202, "k2_22": 0.050828195804714947, "kg": 0.12456947834677891, "k1_11": 0.31070920385346479, "k1_10": 0.2307935627865855, "k1_13": 0.31365967625620189, "k1_12": 0.31230135917484159, "k1_15": 0.25031706838122192, "k1_14": 0.39003758141050421, "k1_17": 0.07779211301258851, "k1_16": 0.19077967276317134, "k1_18": 0.046781011561563883, "n": 0.10280091444944714}, 0.01], ["k2_5", 0.0092099612549264576, true, null, 1e-06, Infinity, 0.0019125586004671094, {"tau": 0.15606447858569097, "k1_9": 0.11318458671377062, "k1_8": 0.089258361863835678, "k2_18": 0.066032320431106822, "k2_19": 0.063346641175762441, "k2_15": 0.050060572927188532, "k1_1": 0.12540369517826236, "k1_0": 0.11562623628446944, "k1_3": 0.10365393764725765, "k1_2": 0.11906801997212287, "k2_10": 0.04510159271540827, "k1_4": 0.10098550477607091, "k1_7": 0.097394226137107201, "k1_6": 0.078614934155428265, "k2_6": 0.065744905661734701, "k2_7": 0.043326769207444479, "k2_4": 0.06496486864638297, "k2_17": 0.073646727087964409, "k2_2": 0.075796943151256915, "k2_3": 0.06944779442482682, "k2_0": 0.028567904182382624, "k2_1": 0.066222111069770814, "k1_5": 0.86687886890115762, "k2_8": 0.048137361587175909, "k2_9": 0.03482054318031752, "kdr": 0.19575400509359464, "k2_16": 0.083875322662700133, "a": -0.072258857268117191, "b": 0.094781724377532392, "k2_21": 0.037761041224073831, "k2_20": 0.048007791410427818, "k2_22": 0.038093804797132674, "kg": 0.039515648039392136, "k1_11": 0.13317577598860456, "k1_10": 0.11581684887559485, "k1_13": 0.13658645617134496, "k1_12": 0.13485896379132736, "k1_15": 0.12104920968487494, "k1_14": 0.18751539209487039, "k1_17": 0.046578200162475165, "k1_16": 0.10304293543520927, "k1_18": 0.029139898544047759, "n": 0.1383661849429185}, 0.01], ["k1_6", 0.00016738741057953366, true, null, 1e-06, Infinity, 2.2271220806930636e-05, {"tau": 0.24976791280760044, "k1_9": 0.16756080196562806, "k1_8": 0.12245452408996242, "k2_18": 0.092522340369846356, "k2_19": 0.089021444692906071, "k2_15": 0.050098335567494684, "k1_1": 0.20013521685874475, "k1_0": 0.17161900697520963, "k1_3": 0.14765135783926414, "k1_2": 0.18068880625783179, "k2_10": 0.041330422074328257, "k1_4": 0.14254934567637839, "k1_7": 0.13564577194041685, "k2_6": 0.82026939732496973, "k2_7": 0.040557692470185418, "k2_4": 0.07466422695857429, "k2_5": 0.078614934155427391, "k2_2": 0.088948677638883589, "k2_3": 0.081184136265835205, "k2_0": 0.01793536498551538, "k2_1": 0.078279327256119358, "k1_5": 0.13649170525475302, "k2_8": 0.050194262870106553, "k2_9": 0.025312858686817055, "kdr": 0.2991360379150742, "k2_17": 0.10434403415630567, "k2_16": 0.10478272333448357, "a": -0.052175748193540837, "b": 0.067948286280783338, "k2_21": 0.043791542465986169, "k2_20": 0.061563446002793065, "k2_22": 0.04451195332527088, "kg": 0.088726350097972959, "k1_11": 0.2313185338465053, "k1_10": 0.17416406277954294, "k1_13": 0.23439833568924826, "k1_12": 0.23295669999658727, "k1_15": 0.18784655569912176, "k1_14": 0.29687481867151772, "k1_17": 0.06272063469731487, "k1_16": 0.14628402605153659, "k1_18": 0.038903290102678553, "n": 0.087510899711033679}, 0.01], ["k2_6", 0.010066298563826348, true, null, 1e-06, Infinity, 0.0018923137128481929, {"tau": 0.1624793154545538, "k1_9": 0.11902128549157773, "k1_8": 0.092515637453574454, "k2_18": 0.07875826449809073, "k2_19": 0.07918932879817793, "k2_15": 0.037922815157495439, "k1_1": 0.13872985336383128, "k1_0": 0.12205326849627333, "k1_3": 0.10765597511810056, "k1_2": 0.12676429874524436, "k2_10": 0.033666594148003069, "k1_4": 0.10493042116307214, "k1_7": 0.10108173693406425, "k1_6": 0.82026939732496973, "k2_7": 0.039645400872110319, "k2_4": 0.061599279481734784, "k2_5": 0.065744905661734118, "k2_2": 0.066079215223497079, "k2_3": 0.065070578989831998, "k2_0": 0.016856635117517952, "k2_1": 0.055891543448139666, "k1_5": 0.10159206028939957, "k2_8": 0.048021928308627324, "k2_9": 0.02349475374278074, "kdr": 0.21055793709578563, "k2_17": 0.085873105730413915, "k2_16": 0.081379159625650496, "a": -0.047682077351530634, "b": 0.066921582397184431, "k2_21": 0.048621063113489578, "k2_20": 0.060754574267042123, "k2_22": 0.048981769885472648, "kg": 0.041175894559793973, "k1_11": 0.15889319440198568, "k1_10": 0.12269430375732202, "k1_13": 0.1625482914903941, "k1_12": 0.16074083437778491, "k1_15": 0.13075708049218934, "k1_14": 0.22240651668232725, "k1_17": 0.049275592965260046, "k1_16": 0.10687688961505505, "k1_18": 0.030974642988728124, "n": 0.0756653749109642}, 0.01], ["k1_7", 0.00024192175861748044, true, null, 1e-06, Infinity, 2.4980757475367323e-05, {"tau": 0.33715615240812713, "k1_9": 0.21992281633377117, "k1_8": 0.15667554636894027, "k2_18": 0.11503045160678176, "k2_19": 0.11090575103144711, "k2_15": 0.064175689223211846, "k1_1": 0.26586956277904195, "k1_0": 0.22531192992082025, "k1_3": 0.19166758453945842, "k1_2": 0.23833869115218603, "k2_10": 0.050921726176842194, "k1_4": 0.18443243546078342, "kdr": 0.39910776623875077, "k1_6": 0.13564577194041663, "k2_6": 0.10108173693406394, "k2_7": 0.80843551717832907, "k2_4": 0.092744181840219556, "k2_5": 0.097394226137105938, "k2_2": 0.11502917705369659, "k2_3": 0.10193492491687071, "k2_0": 0.019993921562429108, "k2_1": 0.10373311664322007, "k1_5": 0.17578468289002952, "k2_8": 0.058599675877540107, "k2_9": 0.028876813362027999, "k2_17": 0.131402650092691, "k2_16": 0.13347815428746376, "a": -0.089374691668637998, "b": 0.067587427262927616, "k2_21": 0.049553695624154175, "k2_20": 0.073572107945639564, "k2_22": 0.050593752696006883, "kg": 0.12220561161417269, "k1_11": 0.30807921011230471, "k1_10": 0.22933394422864442, "k1_13": 0.31091001417718328, "k1_12": 0.30959938286241473, "k1_15": 0.248688808548157, "k1_14": 0.3872540070939855, "k1_17": 0.077237813549906498, "k1_16": 0.18960353525447962, "k1_18": 0.046400462025056939, "n": 0.103401511416838}, 0.01], ["k2_7", 0.0023268048229484473, true, null, 1e-06, Infinity, 0.0012786383906718873, {"tau": 0.042280955059048581, "k1_9": 0.044917773295356636, "k1_8": 0.044423517285691771, "k2_18": 0.032812169694671656, "k2_19": 0.030179758532065865, "k2_15": 0.03739567340368892, "k1_1": 0.037985312014631574, "k1_0": 0.04550250106625333, "k1_3": 0.046333035814595913, "k1_2": 0.043532851194013032, "k2_10": 0.03732527096832336, "k1_4": 0.046350512774527564, "k1_7": 0.80843551717833106, "k1_6": 0.040557692470186951, "k2_6": 0.039645400872111429, "k2_4": 0.043138406411010743, "k2_5": 0.043326769207445201, "k2_2": 0.046776272603675541, "k2_3": 0.044655387423443237, "k2_0": 0.030306861690945829, "k2_1": 0.039391478921847446, "k1_5": 0.046385970117390006, "k2_8": 0.037250886358893981, "k2_9": 0.034434971467457498, "kdr": 0.065328043622876752, "k2_17": 0.034907846597136832, "k2_16": 0.048385737161074166, "a": -0.037364670183051923, "b": 0.095107054712354047, "k2_21": 0.026529066739759931, "k2_20": 0.028285440799846375, "k2_22": 0.026452612178884605, "kg": -0.0078338031887079818, "k1_11": 0.026417232738354009, "k1_10": 0.043689750778348135, "k1_13": 0.029599577517435614, "k1_12": 0.027926769605608515, "k1_15": 0.040906017414806865, "k1_14": 0.060970546230513074, "k1_17": 0.026523755468199815, "k1_16": 0.046598074477832589, "k1_18": 0.018260751469195008, "n": 0.13888891306196299}, 0.01], ["k1_8", 0.00017047323363950095, true, null, 1e-06, Infinity, 1.9693812136494474e-05, {"tau": 0.29595469592702839, "k1_9": 0.19537491805541191, "k2_18": 0.10432714568304538, "k2_19": 0.10039476622915221, "k2_15": 0.058574589191373906, "k1_1": 0.23445458692434312, "k1_0": 0.20011364400638215, "k1_3": 0.17122973735332475, "k1_2": 0.2111514392470408, "k2_10": 0.047463756449886235, "k1_4": 0.16502164542039455, "k1_7": 0.1566755463689406, "k1_6": 0.12245452408996249, "k2_6": 0.092515637453574384, "k2_7": 0.044423517285690065, "k2_4": 0.085027677367027668, "k2_5": 0.089258361863834734, "k2_2": 0.10378742506232896, "k2_3": 0.093007328275046541, "k2_0": 0.020021855980942204, "k2_1": 0.092610078002304697, "k1_5": 0.15762148216191887, "k2_8": 0.79328333214385149, "k2_9": 0.028250929702971803, "kdr": 0.35189059150711177, "k2_17": 0.11858317348889794, "k2_16": 0.1207407165842391, "a": -0.074784849628810754, "b": 0.071458693417438657, "k2_21": 0.046895661039389441, "k2_20": 0.067879924414865386, "k2_22": 0.047779814986169324, "kg": 0.10610326718435492, "k1_11": 0.27071598726987689, "k1_10": 0.20337150763416523, "k1_13": 0.2737482424795038, "k1_12": 0.27233161002948886, "k1_15": 0.21983036998939035, "k1_14": 0.34364152247229951, "k1_17": 0.070574035703035387, "k1_16": 0.1695102998757268, "k1_18": 0.042967277742795705, "n": 0.10133163773308296}, 0.01], ["k2_8", 0.0034418222087629902, true, null, 1e-06, Infinity, 0.0012968795762251205, {"tau": 0.067409635069362414, "k1_9": 0.061278256997375935, "k1_8": 0.79328333214385272, "k2_18": 0.046167682519913975, "k2_19": 0.045128767620384078, "k2_15": 0.034301949221615433, "k1_1": 0.061387709683270238, "k1_0": 0.062513280347653133, "k1_3": 0.059851707879759408, "k1_2": 0.062107449861171365, "k2_10": 0.03377929355131, "k1_4": 0.059362509870347156, "k1_7": 0.058599675877541571, "k1_6": 0.0501942628701076, "k2_6": 0.048021928308628073, "k2_7": 0.037250886358893703, "k2_4": 0.046480287787394763, "k2_5": 0.048137361587176269, "k2_2": 0.048179763506469582, "k2_3": 0.048046949051905818, "k2_0": 0.024726417736972976, "k2_1": 0.039719093172862589, "k1_5": 0.0587549417872716, "k2_9": 0.029556255232386433, "kdr": 0.098099667644634361, "k2_17": 0.049057498686912823, "k2_16": 0.054767862904782132, "a": -0.033953691816615006, "b": 0.085018018365723896, "k2_21": 0.034886756532212682, "k2_20": 0.039182818215669594, "k2_22": 0.034895679847059567, "kg": 0.0018385129205381963, "k1_11": 0.059496132947039995, "k1_10": 0.06123701016981703, "k1_13": 0.063004228794562134, "k1_12": 0.061202715380914402, "k1_15": 0.06124822719079677, "k1_14": 0.10317483551935624, "k1_17": 0.032123917633746002, "k1_16": 0.059882715579389692, "k1_18": 0.021533331724775503, "n": 0.11093370732136418}, 0.01], ["k1_9", 0.00055797418940162213, true, null, 1e-06, Infinity, 4.4572017106316424e-05, {"tau": 0.4515862581702712, "k1_8": 0.19537491805541082, "k2_18": 0.14096158853445168, "k2_19": 0.13639333721529404, "k2_15": 0.07321746120778766, "k1_1": 0.35267194906416, "k1_0": 0.29195736917827608, "k1_3": 0.24395601544445022, "k1_2": 0.31133682482252911, "k2_10": 0.053678630578002928, "k1_4": 0.23365337868530736, "k1_7": 0.21992281633377037, "k1_6": 0.16756080196562723, "k2_6": 0.11902128549157695, "k2_7": 0.044917773295353944, "k2_4": 0.10727006825456499, "k2_5": 0.11318458671376856, "k2_2": 0.13906338682397484, "k2_3": 0.11973838337695754, "k2_0": 0.013777644810132297, "k2_1": 0.12875381208112266, "k1_5": 0.22129875385784756, "k2_8": 0.061278256997373923, "k2_9": 0.73813207491898858, "kdr": 0.52671712712320651, "k2_17": 0.16318055308437157, "k2_16": 0.16193266146172283, "a": -0.11659660729163147, "b": 0.036596967736773664, "k2_21": 0.052331270159668021, "k2_20": 0.085056576978619375, "k2_22": 0.053851016792304467, "kg": 0.17264403316832691, "k1_11": 0.41525843978063581, "k1_10": 0.29863521435937485, "k1_13": 0.41687750556207981, "k1_12": 0.41621304950652344, "k1_15": 0.32723094572565409, "k1_14": 0.50625004655493455, "k1_17": 0.092676626359044306, "k1_16": 0.240835920573712, "k1_18": 0.053870943248570037, "n": 0.0796551768088027}, 0.01], ["k2_9", 0.00075214473340123877, true, null, 1e-06, Infinity, 0.0011480939367479383, {"tau": 0.013891501211056612, "k1_9": 0.7381320749189918, "k1_8": 0.028250929702973944, "k2_18": 0.0076087449666371685, "k2_19": 0.0014470586235058264, "k2_15": 0.046698470568663719, "k1_1": 0.0074305637263463904, "k1_0": 0.023411594274626725, "k1_3": 0.027946215566991384, "k1_2": 0.019739899404336753, "k2_10": 0.045344538312936937, "k1_4": 0.028227850983010932, "k1_7": 0.02887681336203041, "k1_6": 0.025312858686818984, "k2_6": 0.023494753742782187, "k2_7": 0.034434971467457873, "k2_4": 0.037758545485337573, "k2_5": 0.03482054318031863, "k2_2": 0.049199255864690462, "k2_3": 0.04010269692451008, "k2_0": 0.04065913448535332, "k2_1": 0.046074709415648528, "k1_5": 0.028622853421041379, "k2_8": 0.029556255232387061, "kdr": 0.024151909474735712, "k2_17": 0.0095079415187298115, "k2_16": 0.039785558621315657, "a": -0.052728230081849674, "b": 0.09591402542647659, "k2_21": 0.0065985642724407188, "k2_20": 0.0049310442559795092, "k2_22": 0.006468826902686446, "kg": -0.019841549531178997, "k1_11": -0.021461870060142944, "k1_10": 0.021208426721731864, "k1_13": -0.019977670273749765, "k1_12": -0.020901381275527566, "k1_15": 0.014823310082277153, "k1_14": -0.0055357866118242432, "k1_17": 0.016350349937643633, "k1_16": 0.028385914287271552, "k1_18": 0.011552011415320088, "n": 0.19024699766244954}, 0.01], ["k1_10", 0.00076611565937245718, true, null, 1e-06, Infinity, 5.8252498147170178e-05, {"tau": 0.47635618744790903, "k1_9": 0.29863521435937368, "k1_8": 0.20337150763416328, "k2_18": 0.14712405376500676, "k2_19": 0.14272286042029425, "k2_15": 0.07356330364062072, "k1_1": 0.37208410315318291, "k1_0": 0.30628372995449743, "k1_3": 0.25494291512314798, "k1_2": 0.32718646583834071, "k2_10": 0.75053131348836888, "k1_4": 0.24396611384257208, "k1_7": 0.22933394422864278, "k1_6": 0.17416406277954136, "k2_6": 0.12269430375732067, "k2_7": 0.04368975077834511, "k2_4": 0.10944644274591309, "k2_5": 0.11581684887559229, "k2_2": 0.14272002323421282, "k2_3": 0.12252056185506689, "k2_0": 0.010960273203675552, "k2_1": 0.13268636605635958, "k1_5": 0.2307935627865835, "k2_8": 0.061237010169814608, "k2_9": 0.021208426721728502, "kdr": 0.55462071742322849, "k2_17": 0.17053957484632973, "k2_16": 0.16712875052796397, "a": -0.11927219023129161, "b": 0.026002779270426931, "k2_21": 0.053367621087303287, "k2_20": 0.088114489352858955, "k2_22": 0.054995520675248655, "kg": 0.18399980970265609, "k1_11": 0.4403359161611145, "k1_13": 0.44166015748663623, "k1_12": 0.44115747215665319, "k1_15": 0.34449811167556643, "k1_14": 0.53405574040883563, "k1_17": 0.095877133796521324, "k1_16": 0.25157651876438791, "k1_18": 0.055405267965095574, "n": 0.066935803363599652}, 0.01], ["k2_10", 0.0025099833728289278, true, null, 1e-06, Infinity, 0.0013045471666893514, {"tau": 0.063640436873672074, "k1_9": 0.05367863057800551, "k1_8": 0.047463756449887894, "k2_18": 0.019654615254615489, "k2_19": 0.0129433070551034, "k2_15": 0.055194425685863753, "k1_1": 0.045076710468348595, "k1_0": 0.05402985720787936, "k1_3": 0.052889768846495065, "k1_2": 0.052677708152961883, "k1_5": 0.050768290753795825, "k1_4": 0.051907998160641254, "k1_7": 0.050921726176844088, "k1_6": 0.041330422074329763, "k2_6": 0.033666594148004179, "k2_7": 0.037325270968323374, "k2_4": 0.04775352710887501, "k2_5": 0.045101592715408978, "k2_2": 0.064320981934684163, "k2_3": 0.051701647716155034, "k2_0": 0.042004590947365521, "k2_1": 0.061410755189948388, "k2_8": 0.033779293551310291, "k2_9": 0.04534453831293659, "kdr": 0.081192485384798369, "k2_17": 0.024216188791324169, "k2_16": 0.055895003338932062, "a": -0.0721847151572034, "b": 0.091251244731656148, "k2_21": 0.0088848168265354428, "k2_20": 0.010779546104814564, "k2_22": 0.0089443911164367538, "kg": -0.0014792448224855517, "k1_11": 0.021926869917389229, "k1_10": 0.75053131348837177, "k1_13": 0.023018936570222324, "k1_12": 0.022283847174613406, "k1_15": 0.04964503581659311, "k1_14": 0.044978722779437347, "k1_17": 0.024356646775723138, "k1_16": 0.052911436631968421, "k1_18": 0.015647244736102465, "n": 0.19880981620029761}, 0.01], ["k1_11", 0.0014699424123710836, true, null, 1e-06, Infinity, 7.8151052781543978e-05, {"tau": 0.69241920345973829, "k1_9": 0.41525843978063132, "k1_8": 0.27071598726987206, "k2_18": 0.21540430735309543, "k2_19": 0.21727324167374648, "k2_15": 0.04890764647263212, "k1_1": 0.54300003988113366, "k1_0": 0.42714439090600814, "k1_3": 0.34661676917208478, "k1_2": 0.46220687003812916, "k2_10": 0.021926869917384722, "k1_4": 0.33030743168480753, "k1_7": 0.30807921011229999, "k1_6": 0.23131853384650114, "k2_6": 0.15889319440198238, "k2_7": 0.026417232738349256, "k2_4": 0.11930890483744801, "k2_5": 0.13317577598859984, "k2_2": 0.15042161678803162, "k2_3": 0.13529011524352305, "k2_0": -0.034308341604402257, "k2_1": 0.13450761125368732, "k1_5": 0.31070920385345979, "k2_8": 0.059496132947035894, "k2_9": -0.021461870060147874, "kdr": 0.79408401781834881, "k2_17": 0.24738007573730003, "k2_16": 0.20212539064426413, "b": -0.040418755310067896, "k2_21": 0.07845507636464584, "k2_20": 0.13207809340091256, "k2_22": 0.080979476854172061, "kg": 0.3056863776783264, "a": -0.1195340714328281, "k1_10": 0.44033591616111151, "k1_13": 0.68623547265372731, "k1_12": 0.68569066237177578, "k1_15": 0.49337924991922716, "k1_14": 0.80813592443040683, "k1_17": 0.12546432794360288, "k1_16": 0.34127630195554681, "k1_18": 0.070486166778486611, "n": -0.127462480332764}, 0.01], ["k2_11", 1e-06, false, null, 1e-06, Infinity, 0, null, 1e-06], ["k1_12", 0.0023631345642972645, true, null, 1e-06, Infinity, 0.00012535934677273015, {"tau": 0.69557790710780243, "k1_9": 0.41621304950651877, "k1_8": 0.27233161002948408, "k2_18": 0.21707268321437798, "k2_19": 0.21898659788852526, "k2_15": 0.048391348268993821, "k1_1": 0.54316475860566127, "k1_0": 0.42808933296253721, "k1_3": 0.34801830479732482, "k1_2": 0.46300449573183677, "k2_10": 0.022283847174608854, "k1_4": 0.33178197216310334, "k1_7": 0.30959938286241001, "k1_6": 0.23295669999658306, "k2_6": 0.1607408343777815, "k2_7": 0.027926769605603623, "k2_4": 0.12083655438555914, "k2_5": 0.13485896379132259, "k2_2": 0.15084485588199717, "k2_3": 0.13674285836524872, "k2_0": -0.03404421848204324, "k2_1": 0.13274416604603734, "k1_5": 0.31230135917483653, "k2_8": 0.061202715380910197, "k2_9": -0.020901381275532527, "kdr": 0.79504737944112502, "k2_17": 0.24902684212873658, "k2_16": 0.2037148776233989, "a": -0.1259909467359786, "k2_21": 0.080226882286466364, "k2_20": 0.13384920013272977, "k2_22": 0.082739271633508027, "kg": 0.31154611050805037, "k1_11": 0.68569066237177589, "k1_10": 0.44115747215665008, "k1_13": 0.6888068614596401, "b": -0.020392708807718745, "k1_15": 0.49387670675288409, "k1_14": 0.81048175596641259, "k1_17": 0.12666974138723688, "k1_16": 0.34275957532971346, "k1_18": 0.071335139973598666, "n": -0.12003233338925005}, 0.01], ["k2_12", 1e-06, false, null, 1e-06, Infinity, 0, null, 1e-06], ["k1_13", 0.0034705708273908842, true, null, 1e-06, Infinity, 0.00018396191060151412, {"tau": 0.69736248071728157, "k1_9": 0.41687750556207542, "k1_8": 0.27374824247949897, "k2_18": 0.21858416296799404, "k2_19": 0.22057883175539458, "k2_15": 0.048412942622131583, "k1_1": 0.54293634655919454, "k1_0": 0.42874061970124189, "k1_3": 0.34916163413729889, "k1_2": 0.46345088856040834, "k2_10": 0.02301893657021779, "k1_4": 0.33301429018334922, "k1_7": 0.31091001417717856, "k1_6": 0.23439833568924412, "k2_6": 0.16254829149039071, "k2_7": 0.029599577517430743, "k2_4": 0.12244572846563352, "k2_5": 0.13658645617134035, "k2_2": 0.15156130652651642, "k2_3": 0.13827808049503071, "k2_0": -0.033393723946942719, "k2_1": 0.13171829909244515, "k1_5": 0.31365967625619701, "k2_8": 0.063004228794557984, "k2_9": -0.019977670273754751, "kdr": 0.79551842687431429, "k2_17": 0.25049090417282827, "k2_16": 0.20530341365892776, "a": -0.13206950071200416, "b": -0.0038324965764335536, "k2_21": 0.082017784910887431, "k2_20": 0.13558532873266019, "k2_22": 0.084514915719796482, "kg": 0.31510362260595753, "k1_11": 0.68623547265372775, "k1_10": 0.4416601574866334, "k1_12": 0.68880686145964054, "k1_15": 0.49400916779861681, "k1_14": 0.81202355422500583, "k1_17": 0.12771971337894514, "k1_16": 0.34397490720307006, "k1_18": 0.072068420483069107, "n": -0.11231365477521739}, 0.1], ["k2_13", 1e-06, false, null, 1e-06, Infinity, 0, null, 1e-06], ["k1_14", 0.0054456744883383257, true, null, 1e-06, Infinity, 0.00023729217089709411, {"tau": 0.7956758715132739, "k1_9": 0.50625004655493033, "k1_8": 0.34364152247229446, "k2_18": 0.28984525759564578, "k2_19": 0.29634416203797614, "k2_15": 0.075499079866903115, "k1_1": 0.65181532561954003, "k1_0": 0.52092507706111402, "k1_3": 0.42940360420381052, "k1_2": 0.5589661227707563, "k2_10": 0.044978722779431844, "k1_4": 0.411650455424796, "k1_7": 0.38725400709398072, "k1_6": 0.29687481867151333, "k2_6": 0.22240651668232372, "k2_7": 0.06097054623050744, "k2_4": 0.16849351364488499, "k2_5": 0.18751539209486501, "k2_2": 0.19750036023639383, "k2_3": 0.18569291353714867, "k2_0": -0.024138820064174366, "k2_1": 0.17741047719110858, "k1_5": 0.39003758141049888, "k2_8": 0.10317483551935151, "k2_9": -0.0055357866118302618, "kdr": 0.95755545291261734, "k2_17": 0.32580173545121405, "k2_16": 0.26508113952526186, "a": -0.1344766100862313, "b": -0.044501267098309365, "k2_21": 0.13302154462609839, "k2_20": 0.19638465713124706, "k2_22": 0.13572281777796455, "kg": 0.29919809644621215, "k1_11": 0.80813592443040883, "k1_10": 0.53405574040883308, "k1_13": 0.8120235542250076, "k1_12": 0.8104817559664147, "k1_15": 0.59402664763521951, "k1_17": 0.16553265927381339, "k1_16": 0.42333040714493236, "k1_18": 0.095848130029626707, "n": -0.11038490622042159}, 0.1], ["k2_14", 1e-06, false, null, 1e-06, Infinity, 0, null, 1e-06], ["k1_15", 0.001279444168524102, true, null, 1e-06, Infinity, 8.8326035532410369e-05, {"tau": 0.52603561727490444, "k1_9": 0.32723094572565314, "k1_8": 0.21983036998938837, "k2_18": 0.16110174011624295, "k2_19": 0.1574125125030269, "k2_15": 0.7145430044411053, "k1_1": 0.41268722487523901, "k1_0": 0.33582919087871949, "k1_3": 0.27747731587742142, "k1_2": 0.359920664173978, "k2_10": 0.049645035816589966, "k1_4": 0.26514632142333683, "k1_7": 0.24868880854815537, "k1_6": 0.18784655569912007, "k2_6": 0.13075708049218787, "k2_7": 0.0409060174148035, "k2_4": 0.11350153316002874, "k2_5": 0.12104920968487227, "k2_2": 0.14909809957451006, "k2_3": 0.12766756046338643, "k2_0": 0.0041092454295435319, "k2_1": 0.1398803050643872, "k1_5": 0.25031706838121992, "k2_8": 0.061248227190794188, "k2_9": 0.014823310082273448, "kdr": 0.61236409741832121, "k2_17": 0.1868422200073683, "k2_16": 0.17731917328680616, "a": -0.12027229458111562, "b": -0.001658411838858713, "k2_21": 0.056863507782039663, "k2_20": 0.095883291855999878, "k2_22": 0.058710378621123015, "k1_11": 0.4933792499192311, "k1_10": 0.34449811167556676, "k1_13": 0.49400916779862059, "k1_12": 0.49387670675288797, "kg": 0.20537709147679881, "k1_14": 0.59402664763522284, "k1_17": 0.10265246539334785, "k1_16": 0.27358815961292088, "k1_18": 0.058743258202097651, "n": 0.033402355529486845}, 0.1], ["k2_15", 0.0039506438279944822, true, null, 1e-06, Infinity, 0.0014438069599082058, {"tau": 0.094399115486033205, "k1_9": 0.073217461207791462, "k1_8": 0.0585745891913763, "k2_18": 0.025014238861272631, "k2_19": 0.017743380639484455, "k2_16": 0.065250251536947121, "k1_1": 0.070854213699689444, "k1_0": 0.07408501101177635, "k1_3": 0.068370408757368731, "k1_2": 0.074526635876594652, "k2_10": 0.055194425685863684, "k1_4": 0.066382805025724967, "k1_7": 0.064175689223214552, "k1_6": 0.050098335567496821, "k2_6": 0.037922815157496959, "k2_7": 0.037395673403688851, "k2_4": 0.052871193227934918, "k2_5": 0.050060572927189531, "k2_2": 0.075108282151283415, "k2_3": 0.058139939276826647, "k2_0": 0.043265471329282039, "k2_1": 0.075523882351765603, "k1_5": 0.063979328231612231, "k2_8": 0.034301949221615793, "k2_9": 0.046698470568663136, "kdr": 0.11979382030679669, "k2_17": 0.031551588411610425, "a": -0.080175264191164747, "b": 0.061145838777608083, "k2_21": 0.0073025540790619802, "k2_20": 0.011636438414955643, "k2_22": 0.00751345019880341, "kg": 0.0031228249533815197, "k1_11": 0.048907646472638969, "k1_10": 0.073563303640624966, "k1_13": 0.04841294262213839, "k1_12": 0.048391348269000649, "k1_15": 0.71454300444111007, "k1_14": 0.075499079866911192, "k1_17": 0.028019420635585202, "k1_16": 0.067981147721937432, "k1_18": 0.017069828312880803, "n": 0.19839519572241227}, 0.001], ["k1_16", 0.00074557033257971472, true, null, 1e-06, Infinity, 7.0455172743526151e-05, {"tau": 0.37489721640999857, "k1_9": 0.24083592057371259, "k1_8": 0.16951029987572638, "k2_18": 0.12269287001335187, "k2_19": 0.11796344133732133, "k2_15": 0.067981147721934337, "k1_1": 0.2930147644470858, "k1_0": 0.24675305457268915, "k1_3": 0.20880125510150802, "k1_2": 0.26170559361690365, "k2_10": 0.052911436631966298, "k1_4": 0.20058647766057572, "k1_7": 0.18960353525447954, "k1_6": 0.14628402605153618, "k2_6": 0.10687688961505458, "k2_7": 0.046598074477830383, "k2_4": 0.09815440386501309, "k2_5": 0.1030429354352078, "k2_2": 0.1237712782301382, "k2_3": 0.10848893997863455, "k2_0": 0.019086529969356756, "k2_1": 0.11212731823793655, "k1_5": 0.19077967276317095, "k2_8": 0.059882715579388089, "k2_9": 0.028385914287268874, "kdr": 0.43928264835626635, "k2_17": 0.14100671371541562, "k2_16": 0.91328977994884986, "a": -0.099729553365620893, "b": 0.066439526952772554, "k2_21": 0.049724950570407503, "k2_20": 0.076391557691016743, "k2_22": 0.05091617074486196, "kg": 0.14099851982193665, "k1_11": 0.34127630195555192, "k1_10": 0.25157651876438958, "k1_13": 0.34397490720307489, "k1_12": 0.34275957532971846, "k1_15": 0.2735881596129226, "k1_14": 0.42333040714493736, "k1_17": 0.08255879239055941, "k1_18": 0.049137918389254603, "n": 0.1032575518220447}, 0.1], ["k2_16", 0.022285349504698959, true, null, 1e-06, Infinity, 0.0032532055624693384, {"tau": 0.24058292244147586, "k1_9": 0.16193266146172514, "k1_8": 0.12074071658424008, "k2_18": 0.083370461825968217, "k2_19": 0.0789095036312462, "k2_15": 0.065250251536945567, "k1_1": 0.18559434029745386, "k1_0": 0.1654864473301608, "k1_3": 0.14459608248147635, "k1_2": 0.1726408361221248, "k2_10": 0.055895003338930951, "k1_4": 0.13980659302443954, "k1_7": 0.13347815428746518, "k1_6": 0.10478272333448446, "k2_6": 0.081379159625651037, "k2_7": 0.048385737161073035, "k2_4": 0.081903774734174262, "k2_5": 0.083875322662699897, "k2_2": 0.1020452668172393, "k2_3": 0.089262876408650091, "k2_0": 0.032308117636837552, "k2_1": 0.091709458185775181, "k1_5": 0.13406852106489439, "k2_8": 0.054767862904781479, "k2_9": 0.039785558621314006, "kdr": 0.28774826853622315, "k2_17": 0.095563830372725173, "a": -0.1100912482041962, "b": 0.10309071471750936, "k2_21": 0.038872714052809412, "k2_20": 0.054716852947494607, "k2_22": 0.039521389734909575, "kg": 0.076185715988445785, "k1_11": 0.20212539064427024, "k1_10": 0.167128750527967, "k1_13": 0.20530341365893373, "k1_12": 0.20371487762340498, "k1_15": 0.17731917328680935, "k1_14": 0.26508113952526857, "k1_17": 0.059633595029205427, "k1_16": 0.91328977994885163, "k1_18": 0.035848817574356782, "n": 0.16560130252553978}, 0.001], ["k1_17", 0.00011394201220105149, true, null, 1e-06, Infinity, 2.5763015627635366e-05, {"tau": 0.12922021024485056, "k1_9": 0.092676626359043821, "k1_8": 0.070574035703035484, "k2_18": 0.055533543309266777, "k2_19": 0.052154043570689514, "k2_15": 0.028019420635584363, "k1_1": 0.10889613389224047, "k1_0": 0.094849969216364724, "k1_3": 0.083084352232714626, "k1_2": 0.099188867913429776, "k2_10": 0.024356646775722426, "k1_4": 0.080623113906613211, "k1_7": 0.077237813549908232, "k1_6": 0.062720634697315175, "k2_6": 0.049275592965259199, "k2_7": 0.026523755468199062, "k2_4": 0.04400118559787472, "k2_5": 0.04657820016247477, "k2_2": 0.049114490359491524, "k2_3": 0.047092575256961242, "k2_0": 0.011835021520248307, "k2_1": 0.041832120713838621, "k1_5": 0.077792113012588704, "k2_8": 0.032123917633745072, "k2_9": 0.016350349937642679, "kdr": 0.15805688624627437, "k2_17": 0.76028638925155867, "k2_16": 0.059633595029204442, "a": 0.01178209923839425, "b": 0.043915776415687696, "k2_21": 0.028737837720684199, "k2_20": 0.037992926900358277, "k2_22": 0.029072007599664454, "kg": 0.045416218144410304, "k1_11": 0.12546432794360349, "k1_10": 0.095877133796521477, "k1_13": 0.12771971337894891, "k1_12": 0.12666974138723888, "k1_15": 0.10265246539334819, "k1_14": 0.16553265927381339, "k1_16": 0.082558792390558328, "k1_18": 0.026426092890575043, "n": 0.0471556221259384}, 0.1], ["k2_17", 0.024128195479157788, true, null, 1e-06, Infinity, 0.0032076699520509166, {"tau": 0.23670380806011662, "k1_9": 0.16318055308436943, "k1_8": 0.11858317348889681, "k2_18": 0.10586010605390912, "k2_19": 0.10855959445560347, "k2_15": 0.03155158841160835, "k1_1": 0.20318246303731319, "k1_0": 0.16784053883652544, "k1_3": 0.14256000217488748, "k1_2": 0.17759950957966669, "k2_10": 0.02421618879132259, "k1_4": 0.13792784789440432, "k1_7": 0.13140265009269195, "k1_6": 0.104344034156305, "k2_6": 0.085873105730411944, "k2_7": 0.034907846597135146, "k2_4": 0.066669438362176106, "k2_5": 0.073646727087962965, "k2_2": 0.070834248971699709, "k2_3": 0.071150804631223752, "k2_0": 0.0018759794006117498, "k2_1": 0.060699258771903887, "k1_5": 0.13224978084195407, "k2_8": 0.049057498686910929, "k2_9": 0.0095079415187279588, "kdr": 0.2997967256733956, "k2_16": 0.095563830372722675, "a": -0.033723896696367578, "b": 0.020915023710725116, "k2_21": 0.059799380922891505, "k2_20": 0.078881217702059178, "k2_22": 0.060476204128488212, "kg": 0.074046353889651792, "k1_11": 0.24738007573729939, "k1_10": 0.17053957484632851, "k1_13": 0.2504909041728316, "k1_12": 0.24902684212873777, "k1_15": 0.18684222000736719, "k1_14": 0.32580173545121205, "k1_17": 0.760286389251558, "k1_16": 0.1410067137154129, "k1_18": 0.037573322717675613, "n": 0.0001730375326548914}, 0.001], ["k1_18", 5.3717703275002471e-05, true, null, 1e-06, Infinity, 1.9501988772243246e-05, {"tau": 0.068623086009437437, "k1_9": 0.0538709432485735, "k1_8": 0.042967277742798397, "k2_18": 0.68010978579370573, "k2_19": 0.031406278050952162, "k2_15": 0.017069828312882153, "k1_1": 0.061894582593963764, "k1_0": 0.055060809834996546, "k1_3": 0.049277386296096522, "k1_2": 0.05710437404878374, "k2_10": 0.015647244736103898, "k1_4": 0.048078613530428194, "k1_7": 0.046400462025059909, "k1_6": 0.038903290102680926, "k2_6": 0.030974642988730074, "k2_7": 0.018260751469196198, "k2_4": 0.027479951993947309, "k2_5": 0.029139898544049771, "k2_2": 0.028888327792717543, "k2_3": 0.028978873457627865, "k2_0": 0.0086724254999131604, "k2_1": 0.023926292604678951, "k1_5": 0.046781011561566811, "k2_8": 0.021533331724776825, "k2_9": 0.011552011415321117, "kdr": 0.086152244365550551, "k2_17": 0.037573322717677007, "k2_16": 0.035848817574359294, "a": 0.038240143874516123, "b": 0.02872983246304479, "k2_21": 0.01907168923912542, "k2_20": 0.023987793628101182, "k2_22": 0.019223127605847167, "kg": 0.023766228570658424, "k1_11": 0.070486166778490969, "k1_10": 0.055405267965099259, "k1_13": 0.072068420483073645, "k1_12": 0.071335139973603121, "k1_15": 0.058743258202101384, "k1_14": 0.095848130029632245, "k1_17": 0.026426092890575716, "k1_16": 0.049137918389257747, "n": 0.027731081269443899}, 0.1], ["k2_18", 0.014977454975959481, true, null, 1e-06, Infinity, 0.0022585845760946101, {"tau": 0.19770965734305632, "k1_9": 0.14096158853445301, "k1_8": 0.10432714568304544, "k2_19": 0.10117279949403196, "k2_15": 0.025014238861270244, "k1_1": 0.17557895844172772, "k1_0": 0.14510164691095653, "k1_3": 0.12395394571928736, "k1_2": 0.15312994674193336, "k2_10": 0.019654615254613456, "k1_4": 0.12029454025853102, "k1_7": 0.11503045160678209, "k1_6": 0.092522340369846329, "k2_6": 0.078758264498090536, "k2_7": 0.032812169694669692, "k2_4": 0.059126424706661865, "k2_5": 0.066032320431105754, "k2_2": 0.059161463021230529, "k2_3": 0.062310823250597898, "k2_0": 0.00053725124689699849, "k2_1": 0.04945273801732776, "k1_5": 0.11578094358989773, "k2_8": 0.04616768251991258, "k2_9": 0.0076087449666346688, "kdr": 0.25742063432981355, "k2_17": 0.10586010605391059, "k2_16": 0.08337046182596719, "a": -0.014471347010651656, "b": 0.016840002544024225, "k2_21": 0.059138823284895038, "k2_20": 0.075617228433215861, "k2_22": 0.059669838605358731, "kg": 0.056923005579023425, "k1_11": 0.21540430735310112, "k1_10": 0.14712405376500887, "k1_13": 0.21858416296799954, "k1_12": 0.21707268321438358, "k1_15": 0.1611017401162454, "k1_14": 0.28984525759565155, "k1_17": 0.055533543309266749, "k1_16": 0.12269287001335247, "k1_18": 0.6801097857937044, "n": -0.011258208489964621}, 0.001], ["k1_19", 1e-06, false, null, 1e-06, Infinity, 0, null, 1e-06], ["k2_19", 0.0081760873952348989, true, null, 1e-06, Infinity, 0.0012722544862878687, {"tau": 0.1912766110810207, "k1_9": 0.13639333721529254, "k1_8": 0.10039476622915064, "k2_18": 0.10117279949403059, "k2_15": 0.017743380639482154, "k1_1": 0.17317146169523653, "k1_0": 0.14073767267493884, "k1_3": 0.11934448144562508, "k1_2": 0.14884574226325076, "k2_10": 0.012943307055101848, "k1_4": 0.11593454592585764, "k1_7": 0.11090575103144563, "k1_6": 0.089021444692904725, "k2_6": 0.079189328798176889, "k2_7": 0.030179758532064359, "k2_4": 0.055380414533714221, "k2_5": 0.063346641175760901, "k2_2": 0.051853648035020454, "k2_3": 0.057777269217917107, "k2_0": -0.0056661631677541596, "k2_1": 0.042342255544251653, "k1_5": 0.11158480647168181, "k2_8": 0.045128767620382808, "k2_9": 0.001447058623504155, "kdr": 0.2561484336333294, "k2_17": 0.10855959445560377, "k2_16": 0.078909503631244188, "a": -0.035331055679702635, "b": 0.0036009231609222163, "k2_21": 0.065223000591018265, "k2_20": 0.082060461701762413, "k2_22": 0.065729404872685734, "kg": 0.048998346653670435, "k1_11": 0.21727324167374662, "k1_10": 0.14272286042029322, "k1_13": 0.22057883175539453, "k1_12": 0.2189865978885254, "k1_15": 0.15741251250302565, "k1_14": 0.29634416203797576, "k1_17": 0.052154043570689361, "k1_16": 0.11796344133731967, "k1_18": 0.031406278050950878, "n": -0.038259243563824034}, 0.001], ["k1_20", 1e-06, false, null, 1e-06, Infinity, 0, null, 1e-06], ["k2_20", 0.0041984510574434308, true, null, 1e-06, Infinity, 0.0010110489908884673, {"tau": 0.10471656525207432, "k1_9": 0.085056576978618556, "k1_8": 0.067879924414864484, "k2_18": 0.075617228433214612, "k2_19": 0.082060461701762427, "k2_15": 0.011636438414954304, "k1_1": 0.10516776085820395, "k1_0": 0.087891188357978822, "k1_3": 0.077023855796920573, "k1_2": 0.091439939021057404, "k2_10": 0.010779546104813652, "k1_4": 0.075737185047347347, "k1_7": 0.073572107945638676, "k1_6": 0.061563446002792267, "k2_6": 0.060754574267041457, "k2_7": 0.028285440799845404, "k2_4": 0.041671466939129057, "k2_5": 0.048007791410426881, "k2_2": 0.033388009974443585, "k2_3": 0.041971513165251204, "k2_0": -0.00077431706478692437, "k2_1": 0.024676245753842644, "k1_5": 0.073973561084834258, "k2_8": 0.039182818215668755, "k2_9": 0.0049310442559785178, "kdr": 0.15597291232990143, "k2_17": 0.078881217702059678, "k2_16": 0.054716852947493462, "a": -0.014462222542394184, "b": 0.018631207477942009, "k2_21": 0.056726313765442689, "k2_22": 0.056901864041773852, "kg": 0.013059013272204571, "k1_11": 0.13207809340091278, "k1_10": 0.088114489352858441, "k1_13": 0.1355853287326603, "k1_12": 0.13384920013272997, "k1_15": 0.095883291855999211, "k1_14": 0.19638465713124684, "k1_17": 0.037992926900358395, "k1_16": 0.076391557691015827, "k1_18": 0.023987793628099909, "n": -0.018852067972778309}, 0.001], ["k1_21", 1e-06, false, null, 1e-06, Infinity, 0, null, 1e-06], ["k2_21", 0.0024498496660537716, true, null, 1e-06, Infinity, 0.00090733608226796264, {"tau": 0.049978708497923637, "k1_9": 0.052331270159667757, "k1_8": 0.046895661039389018, "k2_18": 0.059138823284894532, "k2_19": 0.065223000591018432, "k2_15": 0.0073025540790611077, "k1_1": 0.062155523885613392, "k1_0": 0.054214871679932414, "k1_3": 0.049895675256533267, "k1_2": 0.054949203849286907, "k2_10": 0.008884816826534794, "k1_4": 0.049932330000896571, "k1_7": 0.049553695624153828, "k1_6": 0.043791542465985794, "k2_6": 0.048621063113489245, "k2_7": 0.026529066739759334, "k2_4": 0.032450165677897921, "k2_5": 0.037761041224073325, "k2_2": 0.021176667243700535, "k2_3": 0.031421709080445628, "k2_0": 0.0018399267451140809, "k2_1": 0.013129584937936719, "k1_5": 0.049779639735246073, "k2_8": 0.034886756532212168, "k2_9": 0.006598564272439991, "kdr": 0.092455317278707955, "k2_17": 0.059799380922891242, "k2_16": 0.038872714052808781, "a": -0.000701135207647275, "b": 0.026113151725287356, "k2_20": 0.056726313765442807, "k2_22": 0.050955509843186822, "kg": -0.009418590439507173, "k1_11": 0.078455076364646478, "k1_10": 0.053367621087303238, "k1_13": 0.082017784910888042, "k1_12": 0.080226882286467058, "k1_15": 0.05686350778203958, "k1_14": 0.13302154462609889, "k1_17": 0.028737837720683754, "k1_16": 0.049724950570407142, "k1_18": 0.019071689239124223, "n": -0.0089201809809468756}, 0.001], ["k1_22", 1e-06, false, null, 1e-06, Infinity, 0, null, 1e-06], ["k2_22", 0.002496666816751536, true, null, 1e-06, Infinity, 0.00090274456903598795, {"tau": 0.052782649564913443, "k1_9": 0.053851016792304147, "k1_8": 0.047779814986168838, "k2_18": 0.059669838605358017, "k2_19": 0.065729404872685929, "k2_15": 0.0075134501988024559, "k1_1": 0.064192071131900869, "k1_0": 0.0557758253514938, "k1_3": 0.05111205002671252, "k1_2": 0.056665813483188471, "k2_10": 0.0089443911164360321, "k1_4": 0.051072362861732924, "k1_7": 0.050593752696006473, "k1_6": 0.044511953325270456, "k2_6": 0.04898176988547228, "k2_7": 0.02645261217888395, "k2_4": 0.032762492955763188, "k2_5": 0.038093804797132112, "k2_2": 0.021744017023059864, "k2_3": 0.031818536964109224, "k2_0": 0.0016885589491425369, "k2_1": 0.013712927579892701, "k1_5": 0.05082819580471451, "k2_8": 0.034895679847059012, "k2_9": 0.0064688269026856498, "kdr": 0.09546249399233761, "k2_17": 0.06047620412848876, "k2_16": 0.039521389734908846, "a": -0.0015101099660568577, "b": 0.025544641628878893, "k2_21": 0.050955509843186822, "k2_20": 0.056901864041773977, "kg": -0.0080561770378520577, "k1_11": 0.080979476854172686, "k1_10": 0.054995520675248537, "k1_13": 0.084514915719797037, "k1_12": 0.082739271633508693, "k1_15": 0.058710378621122862, "k1_14": 0.13572281777796502, "k1_17": 0.029072007599664638, "k1_16": 0.050916170744861516, "k1_18": 0.01922312760584606, "n": -0.0093646118741074168}, 0.001], ["k", 0.01, false, null, 1e-06, Infinity, 0, null, 0.01], ["kdr", 0.25702483467845971, true, null, -Infinity, Infinity, 0.01223444695842644, {"tau": 0.85446738447160053, "k1_9": 0.52671712712320473, "k1_8": 0.35189059150710844, "k2_18": 0.25742063432980944, "k2_19": 0.25614843363333129, "k2_15": 0.11979382030678921, "k1_1": 0.66440763145953163, "k1_0": 0.54071974142256529, "k1_3": 0.4458446596697731, "k1_2": 0.57961833638907712, "k2_10": 0.081192485384793317, "k1_4": 0.42582635426064003, "k1_7": 0.39910776623874811, "k1_6": 0.29913603791507143, "k2_6": 0.21055793709578324, "k2_7": 0.065328043622871451, "k2_4": 0.18381861416776293, "k2_5": 0.19575400509359014, "k2_2": 0.24373276741631439, "k2_3": 0.20711868659328947, "k2_0": 0.0068001664082873291, "k2_1": 0.22857879093021319, "k1_5": 0.40152117275032129, "k2_8": 0.098099667644630101, "k2_9": 0.024151909474729748, "k2_17": 0.29979672567339771, "k2_16": 0.28774826853621793, "a": -0.30001925598741414, "b": 0.015741790117099794, "k2_21": 0.09245531727870801, "k2_20": 0.15597291232990237, "k2_22": 0.095462493992337777, "kg": 0.31615102294526526, "k1_11": 0.79408401781835469, "k1_10": 0.55462071742322883, "k1_13": 0.79551842687431995, "k1_12": 0.79504737944113102, "k1_15": 0.61236409741832076, "k1_14": 0.95755545291262212, "k1_17": 0.15805688624627409, "k1_16": 0.43928264835626357, "k1_18": 0.086152244365544306, "n": 0.080147139322849073}, 0.1], ["tau", 2.9481552731381799, true, null, 1e-06, 20, 0.3965033509111659, {"k1_9": 0.45158625817027004, "k1_8": 0.29595469592702595, "k2_18": 0.19770965734305299, "k2_19": 0.19127661108102259, "k2_15": 0.094399115486026808, "k1_1": 0.5685979926032132, "k1_0": 0.46295888101171684, "k1_3": 0.38032539810210964, "k1_2": 0.49852601904867655, "k2_10": 0.063640436873667924, "k1_4": 0.36185205205404647, "k1_7": 0.33715615240812513, "k1_6": 0.24976791280759841, "k2_6": 0.16247931545455219, "k2_7": 0.042280955059044015, "k2_4": 0.14829032299591624, "k2_5": 0.15606447858568759, "k2_2": 0.20530172776064762, "k2_3": 0.17040217108017991, "k2_0": 0.00018537010110190847, "k2_1": 0.18153834108282196, "k1_5": 0.33987378073689767, "k2_8": 0.067409635069358986, "k2_9": 0.013891501211051668, "kdr": 0.85446738447160131, "k2_17": 0.23670380806011421, "k2_16": 0.24058292244147164, "a": -0.31787489749282738, "b": 0.13610569143406545, "k2_21": 0.04997870849792381, "k2_20": 0.10471656525207526, "k2_22": 0.0527826495649137, "kg": 0.61324778821055514, "k1_11": 0.69241920345974395, "k1_10": 0.47635618744790992, "k1_13": 0.69736248071728701, "k1_12": 0.69557790710780787, "k1_15": 0.52603561727490467, "k1_14": 0.7956758715132789, "k1_17": 0.12922021024484698, "k1_16": 0.37489721640999646, "k1_18": 0.068623086009431233, "n": 0.11269127443532097}, 5], ["kg", 0.023422725792185628, true, null, 1e-06, Infinity, 0.0002310798914518664, {"tau": 0.61324778821055403, "k1_9": 0.17264403316832583, "k1_8": 0.10610326718435349, "k2_18": 0.056923005579021482, "k2_19": 0.048998346653670782, "k2_15": 0.0031228249533788769, "k1_1": 0.22182486629059855, "k1_0": 0.17649304619104203, "k1_3": 0.14261656457510713, "k1_2": 0.19413492195681534, "k2_10": -0.0014792448224870906, "k1_4": 0.13405271474377337, "k1_7": 0.12220561161417154, "k1_6": 0.088726350097971737, "k2_6": 0.04117589455979305, "k2_7": -0.0078338031887098224, "k2_4": 0.037108446835592244, "k2_5": 0.039515648039390741, "k2_2": 0.054757181343348456, "k2_3": 0.046692152958810726, "k2_0": -0.024029393890956416, "k2_1": 0.024682594534331186, "k1_5": 0.1245694783467774, "k2_8": 0.0018385129205366519, "k2_9": -0.019841549531180752, "kdr": 0.31615102294526426, "k2_17": 0.074046353889652208, "k2_16": 0.076185715988443911, "a": -0.14942561454620923, "b": 0.2322005534478, "k2_21": -0.0094185904395072649, "k2_20": 0.013059013272204672, "k2_22": -0.0080561770378521531, "k1_11": 0.30568637767832729, "k1_10": 0.18399980970265575, "k1_13": 0.31510362260595837, "k1_12": 0.3115461105080512, "k1_15": 0.20537709147679806, "k1_14": 0.29919809644621248, "k1_17": 0.045416218144410075, "k1_16": 0.14099851982193534, "k1_18": 0.023766228570654874, "n": 0.028485856041953209}, 0.02], ["n", 1.2995753258607761, true, null, 1e-06, Infinity, 0.014067605292001613, {"tau": 0.11269127443535006, "k1_9": 0.079655176808820907, "k1_8": 0.10133163773309563, "k2_18": -0.011258208489951283, "k2_19": -0.038259243563814681, "k2_15": 0.19839519572241629, "k1_1": -0.007657672939207401, "k1_0": 0.076346569536169764, "k1_3": 0.10087434806194356, "k1_2": 0.059892014217322993, "k2_10": 0.19880981620030019, "k1_4": 0.10150570427220991, "k1_7": 0.1034015114168519, "k1_6": 0.087510899711044782, "k2_6": 0.075665374910972347, "k2_7": 0.13888891306196555, "k2_4": 0.15595635912388789, "k2_5": 0.1383661849429251, "k2_2": 0.2143181947033076, "k2_3": 0.16893221319964818, "k2_0": 0.18004006649402687, "k2_1": 0.17936390596584459, "k1_5": 0.10280091444946089, "k2_8": 0.11093370732136811, "k2_9": 0.19024699766245021, "kdr": 0.08014713932288299, "k2_17": 0.00017303753266383911, "k2_16": 0.16560130252554967, "a": -0.51924915121740822, "b": 0.69865631943485351, "k2_21": -0.0089201809809429898, "k2_20": -0.018852067972772852, "k2_22": -0.0093646118741031233, "kg": 0.028485856041964106, "k1_11": -0.12746248033273638, "k1_10": 0.066935803363618887, "k1_13": -0.11231365477518974, "k1_12": -0.12003233338922252, "k1_15": 0.033402355529508099, "k1_14": -0.1103849062203876, "k1_17": 0.047155622125942882, "k1_16": 0.10325755182206013, "k1_18": 0.027731081269438559}, 1], ["b", 177.36319309111329, true, null, 1e-06, Infinity, 3.223443676718063, {"tau": 0.13610569143408172, "k1_9": 0.036596967736784308, "k1_8": 0.071458693417446206, "k2_18": 0.016840002544032506, "k2_19": 0.0036009231609275372, "k2_15": 0.061145838777610768, "k1_1": -0.034085412237790581, "k1_0": 0.033712417189635469, "k1_3": 0.062476026960214558, "k1_2": 0.021336594326377925, "k2_10": 0.091251244731658118, "k1_4": 0.065149752623876109, "k1_7": 0.067587427262935831, "k1_6": 0.067948286280789902, "k2_6": 0.06692158239718933, "k2_7": 0.095107054712355837, "k2_4": 0.10013678757747645, "k2_5": 0.094781724377536486, "k2_2": 0.093496510191979978, "k2_3": 0.10386949940296239, "k2_0": 0.08403888788125119, "k2_1": 0.0053650324854847753, "k1_5": 0.069764198535767361, "k2_8": 0.085018018365726464, "k2_9": 0.095914025426477381, "kdr": 0.015741790117119406, "k2_17": 0.020915023710729983, "k2_16": 0.10309071471751541, "a": -0.46821614965742819, "k2_21": 0.026113151725289628, "k2_20": 0.018631207477945111, "k2_22": 0.025544641628881464, "kg": 0.23220055344780546, "k1_11": -0.040418755310052373, "k1_10": 0.026002779270438169, "k1_13": -0.0038324965764179966, "k1_12": -0.020392708807703285, "k1_15": -0.0016584118388464756, "k1_14": -0.044501267098289971, "k1_17": 0.043915776415690153, "k1_16": 0.066439526952781672, "k1_18": 0.028729832463038452, "n": 0.69865631943485562}, 200.0], ["a", 3325.5619269201447, true, null, 1e-06, Infinity, 11.086309578338678, {"tau": -0.31787489749283965, "k1_9": -0.11659660729163902, "k1_8": -0.074784849628815792, "k2_18": -0.014471347010654736, "k2_19": -0.03533105567970668, "k2_15": -0.080175264191165746, "k1_1": -0.11581023981776581, "k1_0": -0.11877857854907765, "k1_3": -0.10199389351119882, "k1_2": -0.12356903090433932, "k2_10": -0.072184715157204288, "k1_4": -0.096541915872203454, "k1_7": -0.089374691668643647, "k1_6": -0.052175748193545167, "k2_6": -0.047682077351533743, "k2_7": -0.037364670183052569, "k2_4": -0.077962035092712198, "k2_5": -0.072258857268119522, "k2_2": -0.12424165908450235, "k2_3": -0.090580412552076717, "k2_0": -0.046431640099930241, "k2_1": -0.095722816011412803, "k1_5": -0.088907778551743796, "k2_8": -0.033953691816616345, "k2_9": -0.052728230081849535, "kdr": -0.30001925598742818, "k2_17": -0.033723896696373282, "k2_16": -0.11009124820419973, "b": -0.46821614965742603, "k2_21": -0.00070113520764871135, "k2_20": -0.014462222542396343, "k2_22": -0.0015101099660585072, "kg": -0.14942561454621428, "k1_11": -0.11953407143284001, "k1_10": -0.11927219023129988, "k1_13": -0.1320695007120162, "k1_12": -0.12599094673599062, "k1_15": -0.12027229458112437, "k1_14": -0.1344766100862459, "k1_17": 0.011782099238390881, "k1_16": -0.099729553365627083, "k1_18": 0.038240143874521064, "n": -0.51924915121740567}, 3500.0]]
