# Supplementary material for: A photoconversion model for full spectral programming and multiplexing of optogenetic systems
Source: Mol Syst Biol. 2017 Apr 24;13(4):926. doi: 10.15252/msb.20167456 (PMC5408778; doi:10.15252/msb.20167456)
Supplement: Supplementary file 15 — Dataset EV7 [file MSB-13-926-s015.zip › dataset_ev7_cph8-ompr_data_and_analysis/cph8-ompr_analysis/fit_results/all_data_with_few_k_holds_ratio_k_fixed_0.016681005372.p]

S'[[Fit Statistics]]\n    # function evals   = 549\n    # data points      = 746\n    # variables        = 44\n    chi-square         = 170.296\n    reduced chi-square = 0.243\n[[Variables]]\n    k1_0:    0.00745114 +/- 0.000577 (7.75%) (init= 0.01)\n    k2_0:    0.00177472 +/- 0.008497 (478.83%) (init= 0.01)\n    k1_1:    0.00440725 +/- 0.000280 (6.36%) (init= 0.01)\n    k2_1:    0.01051896 +/- 0.002019 (19.20%) (init= 0.01)\n    k1_2:    0.00214118 +/- 0.000155 (7.25%) (init= 0.01)\n    k2_2:    0.01098477 +/- 0.001939 (17.65%) (init= 0.01)\n    k1_3:    0.00083462 +/- 7.74e-05 (9.28%) (init= 0.01)\n    k2_3:    0.00970881 +/- 0.001932 (19.91%) (init= 0.01)\n    k1_4:    0.00066706 +/- 6.45e-05 (9.67%) (init= 0.01)\n    k2_4:    0.00806688 +/- 0.001784 (22.13%) (init= 0.01)\n    k1_5:    0.00053536 +/- 5.45e-05 (10.18%) (init= 0.01)\n    k2_5:    0.00866834 +/- 0.001785 (20.60%) (init= 0.01)\n    k1_6:    0.00026345 +/- 3.47e-05 (13.19%) (init= 0.01)\n    k2_6:    0.00948635 +/- 0.001767 (18.63%) (init= 0.01)\n    k1_7:    0.00038063 +/- 3.90e-05 (10.25%) (init= 0.01)\n    k2_7:    0.00218384 +/- 0.001192 (54.63%) (init= 0.01)\n    k1_8:    0.00026823 +/- 3.07e-05 (11.46%) (init= 0.01)\n    k2_8:    0.00323780 +/- 0.001210 (37.38%) (init= 0.01)\n    k1_9:    0.00087799 +/- 6.98e-05 (7.95%) (init= 0.01)\n    k2_9:    0.00069250 +/- 0.001070 (154.59%) (init= 0.01)\n    k1_10:   0.00120565 +/- 9.12e-05 (7.57%) (init= 0.01)\n    k2_10:   0.00234675 +/- 0.001216 (51.83%) (init= 0.01)\n    k1_11:   0.00231543 +/- 0.000123 (5.32%) (init= 0.01)\n    k2_11:   1e-06 (fixed)\n    k1_12:   0.00372210 +/- 0.000198 (5.31%) (init= 0.01)\n    k2_12:   1e-06 (fixed)\n    k1_13:   0.00546580 +/- 0.000289 (5.31%) (init= 0.1)\n    k2_13:   1e-06 (fixed)\n    k1_14:   0.00857466 +/- 0.000375 (4.37%) (init= 0.1)\n    k2_14:   1e-06 (fixed)\n    k1_15:   0.00201408 +/- 0.000139 (6.88%) (init= 0.1)\n    k2_15:   0.00370385 +/- 0.001346 (36.35%) (init= 0.001)\n    k1_16:   0.00117321 +/- 0.000110 (9.39%) (init= 0.1)\n    k2_16:   0.02097860 +/- 0.003038 (14.48%) (init= 0.001)\n    k1_17:   0.00017994 +/- 4.03e-05 (22.41%) (init= 0.1)\n    k2_17:   0.02278392 +/- 0.003016 (13.24%) (init= 0.001)\n    k1_18:   8.5229e-05 +/- 3.04e-05 (35.69%) (init= 0.1)\n    k2_18:   0.01415587 +/- 0.002125 (15.01%) (init= 0.001)\n    k1_19:   1e-06 (fixed)\n    k2_19:   0.00769051 +/- 0.001188 (15.46%) (init= 0.001)\n    k1_20:   1e-06 (fixed)\n    k2_20:   0.00394135 +/- 0.000944 (23.96%) (init= 0.001)\n    k1_21:   1e-06 (fixed)\n    k2_21:   0.00229338 +/- 0.000847 (36.94%) (init= 0.001)\n    k1_22:   1e-06 (fixed)\n    k2_22:   0.00233710 +/- 0.000843 (36.06%) (init= 0.001)\n    k:       0.01668101 (fixed)\n    kdr:     0.24084799 +/- 0.011593 (4.81%) (init= 0.1)\n    tau:     2.76001548 +/- 0.405884 (14.71%) (init= 5)\n    kg:      0.02340792 +/- 0.000228 (0.98%) (init= 0.02)\n    n:       1.29759589 +/- 0.013898 (1.07%) (init= 1)\n    b:       176.981851 +/- 3.197844 (1.81%) (init= 200)\n    a:       3328.58789 +/- 11.00791 (0.33%) (init= 3500)\n[[Correlations]] (unreported correlations are <  0.100)\n    C(k1_14, kdr)                =  0.959 \n    C(k1_16, k2_16)              =  0.913 \n    C(k1_3, k2_3)                =  0.878 \n    C(k1_4, k2_4)                =  0.871 \n    C(k1_5, k2_5)                =  0.866 \n    C(kdr, tau)                  =  0.862 \n    C(k1_2, k2_2)                =  0.823 \n    C(k1_6, k2_6)                =  0.820 \n    C(k1_13, k1_14)              =  0.816 \n    C(k1_12, k1_14)              =  0.815 \n    C(k1_11, k1_14)              =  0.812 \n    C(k1_7, k2_7)                =  0.807 \n    C(k1_14, tau)                =  0.806 \n    C(k1_13, kdr)                =  0.800 \n    C(k1_12, kdr)                =  0.800 \n    C(k1_11, kdr)                =  0.799 \n    C(k1_8, k2_8)                =  0.792 \n    C(k1_17, k2_17)              =  0.763 \n    C(k1_10, k2_10)              =  0.747 \n    C(k1_9, k2_9)                =  0.734 \n    C(k1_1, k2_1)                =  0.721 \n    C(k1_15, k2_15)              =  0.712 \n    C(k1_13, tau)                =  0.708 \n    C(k1_12, tau)                =  0.706 \n    C(k1_11, tau)                =  0.703 \n    C(n, b)                      =  0.699 \n    C(k1_12, k1_13)              =  0.695 \n    C(k1_0, k2_0)                =  0.694 \n    C(k1_11, k1_13)              =  0.693 \n    C(k1_11, k1_12)              =  0.692 \n    C(k1_18, k2_18)              =  0.681 \n    C(k1_1, kdr)                 =  0.670 \n    C(k1_1, k1_14)               =  0.658 \n    C(k1_15, kdr)                =  0.618 \n    C(tau, kg)                   =  0.609 \n    C(k1_14, k1_15)              =  0.600 \n    C(k1_2, kdr)                 =  0.585 \n    C(k1_1, tau)                 =  0.579 \n    C(k1_2, k1_14)               =  0.565 \n    C(k1_10, kdr)                =  0.560 \n    C(k1_1, k1_12)               =  0.551 \n    C(k1_1, k1_11)               =  0.550 \n    C(k1_1, k1_13)               =  0.550 \n    C(k1_0, kdr)                 =  0.546 \n    C(k1_10, k1_14)              =  0.540 \n    C(k1_15, tau)                =  0.536 \n    C(k1_9, kdr)                 =  0.532 \n    C(k1_0, k1_14)               =  0.527 \n    C(n, a)                      = -0.519 \n    C(k1_9, k1_14)               =  0.512 \n    C(k1_2, tau)                 =  0.508 \n    C(k1_13, k1_15)              =  0.501 \n    C(k1_12, k1_15)              =  0.501 \n    C(k1_11, k1_15)              =  0.501 \n    C(k1_10, tau)                =  0.486 \n    C(k1_0, tau)                 =  0.472 \n    C(k1_2, k1_13)               =  0.471 \n    C(k1_2, k1_12)               =  0.470 \n    C(k1_2, k1_11)               =  0.470 \n    C(b, a)                      = -0.468 \n    C(k1_9, tau)                 =  0.461 \n    C(k1_3, kdr)                 =  0.451 \n    C(k1_10, k1_13)              =  0.449 \n    C(k1_10, k1_12)              =  0.448 \n    C(k1_10, k1_11)              =  0.448 \n    C(k1_16, kdr)                =  0.444 \n    C(k1_0, k1_13)               =  0.436 \n    C(k1_0, k1_12)               =  0.435 \n    C(k1_3, k1_14)               =  0.435 \n    C(k1_0, k1_11)               =  0.434 \n    C(k1_4, kdr)                 =  0.431 \n    C(k1_14, k1_16)              =  0.429 \n    C(k1_9, k1_13)               =  0.424 \n    C(k1_9, k1_12)               =  0.423 \n    C(k1_9, k1_11)               =  0.422 \n    C(k1_1, k1_15)               =  0.420 \n    C(k1_4, k1_14)               =  0.417 \n    C(k1_5, kdr)                 =  0.406 \n    C(k1_7, kdr)                 =  0.404 \n    C(k1_1, k1_2)                =  0.396 \n    C(k1_5, k1_14)               =  0.395 \n    C(k1_7, k1_14)               =  0.392 \n    C(k1_3, tau)                 =  0.388 \n    C(k1_16, tau)                =  0.383 \n    C(k1_1, k1_10)               =  0.379 \n    C(k1_4, tau)                 =  0.370 \n    C(k1_0, k1_1)                =  0.369 \n    C(k1_2, k1_15)               =  0.367 \n    C(k1_1, k1_9)                =  0.359 \n    C(k1_8, kdr)                 =  0.356 \n    C(k1_3, k1_13)               =  0.355 \n    C(k1_3, k1_12)               =  0.354 \n    C(k1_3, k1_11)               =  0.353 \n    C(k1_10, k1_15)              =  0.351 \n    C(k1_13, k1_16)              =  0.350 \n    C(k1_12, k1_16)              =  0.349 \n    C(k1_8, k1_14)               =  0.348 \n    C(k1_11, k1_16)              =  0.348 \n    C(k1_5, tau)                 =  0.347 \n    C(k1_7, tau)                 =  0.345 \n    C(k1_0, k1_15)               =  0.342 \n    C(k1_4, k1_13)               =  0.339 \n    C(k1_4, k1_12)               =  0.338 \n    C(k1_4, k1_11)               =  0.336 \n    C(k1_9, k1_15)               =  0.334 \n    C(k1_2, k1_10)               =  0.334 \n    C(k1_14, k2_17)              =  0.329 \n    C(k1_0, k1_2)                =  0.326 \n    C(k1_13, kg)                 =  0.321 \n    C(k1_5, k1_13)               =  0.319 \n    C(kdr, kg)                   =  0.319 \n    C(k1_5, k1_12)               =  0.318 \n    C(k1_2, k1_9)                =  0.318 \n    C(tau, a)                    = -0.317 \n    C(k1_12, kg)                 =  0.317 \n    C(k1_7, k1_13)               =  0.317 \n    C(k1_5, k1_11)               =  0.316 \n    C(k1_7, k1_12)               =  0.315 \n    C(k1_7, k1_11)               =  0.314 \n    C(k1_0, k1_10)               =  0.313 \n    C(k1_11, kg)                 =  0.311 \n    C(k1_14, kg)                 =  0.305 \n    C(k1_9, k1_10)               =  0.305 \n    C(kdr, a)                    = -0.304 \n    C(k2_17, kdr)                =  0.303 \n    C(k1_1, k1_3)                =  0.303 \n    C(k1_6, kdr)                 =  0.303 \n    C(k1_8, tau)                 =  0.303 \n    C(k1_6, k1_14)               =  0.301 \n    C(k1_1, k1_16)               =  0.299 \n    C(k1_14, k2_19)              =  0.298 \n    C(k1_0, k1_9)                =  0.298 \n    C(k1_14, k2_18)              =  0.292 \n    C(k2_16, kdr)                =  0.291 \n    C(k1_1, k1_4)                =  0.290 \n    C(k1_3, k1_15)               =  0.283 \n    C(k1_15, k1_16)              =  0.279 \n    C(k1_8, k1_13)               =  0.279 \n    C(k1_8, k1_12)               =  0.277 \n    C(k1_8, k1_11)               =  0.276 \n    C(k1_1, k1_5)                =  0.273 \n    C(k1_1, k1_7)                =  0.271 \n    C(k1_2, k1_3)                =  0.271 \n    C(k1_4, k1_15)               =  0.271 \n    C(k1_14, k2_16)              =  0.269 \n    C(k1_2, k1_16)               =  0.267 \n    C(k2_18, kdr)                =  0.261 \n    C(k1_3, k1_10)               =  0.260 \n    C(k1_2, k1_4)                =  0.259 \n    C(k2_19, kdr)                =  0.259 \n    C(k1_10, k1_16)              =  0.257 \n    C(k1_6, tau)                 =  0.256 \n    C(k1_5, k1_15)               =  0.256 \n    C(k1_0, k1_3)                =  0.255 \n    C(k1_13, k2_17)              =  0.255 \n    C(k1_7, k1_15)               =  0.254 \n    C(k1_12, k2_17)              =  0.253 \n    C(k1_0, k1_16)               =  0.252 \n    C(k1_11, k2_17)              =  0.251 \n    C(k1_3, k1_9)                =  0.249 \n    C(k1_4, k1_10)               =  0.249 \n    C(k2_2, kdr)                 =  0.246 \n    C(k1_9, k1_16)               =  0.246 \n    C(k2_16, tau)                =  0.245 \n    C(k1_2, k1_5)                =  0.245 \n    C(k1_0, k1_4)                =  0.244 \n    C(k1_2, k1_7)                =  0.243 \n    C(k2_17, tau)                =  0.243 \n    C(k1_1, k1_8)                =  0.239 \n    C(k1_6, k1_13)               =  0.239 \n    C(k1_4, k1_9)                =  0.239 \n    C(k1_6, k1_12)               =  0.237 \n    C(k1_6, k1_11)               =  0.236 \n    C(k1_5, k1_10)               =  0.236 \n    C(k1_7, k1_10)               =  0.234 \n    C(kg, b)                     =  0.232 \n    C(k1_0, k1_5)                =  0.232 \n    C(k2_1, kdr)                 =  0.231 \n    C(k1_0, k1_7)                =  0.230 \n    C(k1_1, kg)                  =  0.227 \n    C(k1_5, k1_9)                =  0.226 \n    C(k1_7, k1_9)                =  0.225 \n    C(k1_8, k1_15)               =  0.224 \n    C(k2_6, k1_14)               =  0.224 \n    C(k1_13, k2_19)              =  0.224 \n    C(k1_13, k2_18)              =  0.222 \n    C(k1_12, k2_19)              =  0.222 \n    C(k1_12, k2_18)              =  0.221 \n    C(k1_11, k2_19)              =  0.220 \n    C(k1_11, k2_18)              =  0.219 \n    C(k1_2, k1_8)                =  0.216 \n    C(k2_2, n)                   =  0.214 \n    C(k1_3, k1_16)               =  0.213 \n    C(k2_6, kdr)                 =  0.213 \n    C(k1_15, kg)                 =  0.210 \n    C(k1_13, k2_16)              =  0.209 \n    C(k2_3, kdr)                 =  0.209 \n    C(k2_2, tau)                 =  0.209 \n    C(k1_12, k2_16)              =  0.208 \n    C(k1_8, k1_10)               =  0.208 \n    C(k1_1, k2_17)               =  0.207 \n    C(k1_3, k1_4)                =  0.207 \n    C(k1_11, k2_16)              =  0.206 \n    C(k1_4, k1_16)               =  0.205 \n    C(k1_0, k1_8)                =  0.204 \n    C(k1_1, k1_6)                =  0.204 \n    C(k2_18, tau)                =  0.204 \n    C(k2_2, k1_14)               =  0.201 \n    C(k1_8, k1_9)                =  0.200 \n    C(k1_2, kg)                  =  0.199 \n    C(k2_10, n)                  =  0.199 \n    C(k2_15, n)                  =  0.198 \n    C(k2_5, kdr)                 =  0.197 \n    C(k1_3, k1_5)                =  0.197 \n    C(k2_19, tau)                =  0.197 \n    C(k1_14, k2_20)              =  0.197 \n    C(k1_3, k1_7)                =  0.196 \n    C(k1_5, k1_16)               =  0.195 \n    C(k1_7, k1_16)               =  0.194 \n    C(k1_6, k1_15)               =  0.192 \n    C(k1_15, k2_17)              =  0.191 \n    C(k2_9, n)                   =  0.190 \n    C(k1_4, k1_5)                =  0.189 \n    C(k1_1, k2_16)               =  0.189 \n    C(k2_5, k1_14)               =  0.189 \n    C(k1_10, kg)                 =  0.188 \n    C(k1_4, k1_7)                =  0.188 \n    C(k2_3, k1_14)               =  0.188 \n    C(k2_4, kdr)                 =  0.185 \n    C(k2_1, tau)                 =  0.185 \n    C(k1_2, k1_6)                =  0.185 \n    C(k1_2, k2_17)               =  0.181 \n    C(k1_15, k2_16)              =  0.181 \n    C(k1_0, kg)                  =  0.181 \n    C(k2_1, k1_14)               =  0.181 \n    C(k2_0, n)                   =  0.180 \n    C(k1_5, k1_7)                =  0.179 \n    C(k1_1, k2_18)               =  0.179 \n    C(k2_1, n)                   =  0.179 \n    C(k1_6, k1_10)               =  0.178 \n    C(k1_9, kg)                  =  0.177 \n    C(k1_1, k2_19)               =  0.176 \n    C(k1_2, k2_16)               =  0.176 \n    C(k1_0, k1_6)                =  0.175 \n    C(k1_3, k1_8)                =  0.175 \n    C(k1_10, k2_17)              =  0.174 \n    C(k2_3, tau)                 =  0.174 \n    C(k1_8, k1_16)               =  0.173 \n    C(k1_0, k2_17)               =  0.171 \n    C(k1_6, k1_9)                =  0.171 \n    C(k1_10, k2_16)              =  0.170 \n    C(k2_4, k1_14)               =  0.170 \n    C(k1_14, k1_17)              =  0.169 \n    C(k2_3, n)                   =  0.169 \n    C(k1_0, k2_16)               =  0.169 \n    C(k1_4, k1_8)                =  0.168 \n    C(k1_9, k2_17)               =  0.167 \n    C(k2_6, tau)                 =  0.167 \n    C(k2_16, n)                  =  0.165 \n    C(k1_9, k2_16)               =  0.165 \n    C(k2_6, k1_13)               =  0.165 \n    C(k1_15, k2_18)              =  0.165 \n    C(k2_6, k1_12)               =  0.163 \n    C(k1_17, kdr)                =  0.162 \n    C(k2_6, k1_11)               =  0.161 \n    C(k1_5, k1_8)                =  0.161 \n    C(k1_15, k2_19)              =  0.160 \n    C(k1_7, k1_8)                =  0.160 \n    C(k2_5, tau)                 =  0.159 \n    C(k2_20, kdr)                =  0.157 \n    C(k1_2, k2_18)               =  0.156 \n    C(k1_1, k2_2)                =  0.156 \n    C(k2_4, n)                   =  0.156 \n    C(k2_2, k1_13)               =  0.155 \n    C(k2_2, k1_12)               =  0.154 \n    C(k2_2, k1_11)               =  0.154 \n    C(k2_2, k1_15)               =  0.152 \n    C(k1_2, k2_19)               =  0.152 \n    C(k2_4, tau)                 =  0.151 \n    C(k1_3, k1_6)                =  0.151 \n    C(k1_10, k2_18)              =  0.150 \n    C(k1_6, k1_16)               =  0.149 \n    C(k1_0, k2_18)               =  0.148 \n    C(k1_3, k2_16)               =  0.147 \n    C(k1_3, kg)                  =  0.146 \n    C(k1_3, k2_17)               =  0.146 \n    C(k1_10, k2_19)              =  0.146 \n    C(kg, a)                     = -0.146 \n    C(k1_4, k1_6)                =  0.146 \n    C(k2_2, k1_10)               =  0.145 \n    C(k1_16, kg)                 =  0.145 \n    C(k1_0, k2_2)                =  0.144 \n    C(k1_9, k2_18)               =  0.144 \n    C(k1_16, k2_17)              =  0.144 \n    C(k1_0, k2_19)               =  0.144 \n    C(k2_1, k1_15)               =  0.143 \n    C(k1_4, k2_16)               =  0.142 \n    C(k1_14, a)                  = -0.142 \n    C(k2_2, k1_9)                =  0.142 \n    C(k1_1, k2_6)                =  0.141 \n    C(k2_3, k1_13)               =  0.141 \n    C(k1_4, k2_17)               =  0.141 \n    C(k2_3, k1_12)               =  0.140 \n    C(k1_5, k1_6)                =  0.139 \n    C(k2_1, k1_2)                =  0.139 \n    C(k1_9, k2_19)               =  0.139 \n    C(k2_5, k1_13)               =  0.139 \n    C(k2_7, n)                   =  0.139 \n    C(k1_6, k1_7)                =  0.138 \n    C(k2_5, n)                   =  0.138 \n    C(k2_3, k1_11)               =  0.138 \n    C(k2_1, k1_11)               =  0.138 \n    C(k1_13, a)                  = -0.138 \n    C(k1_4, kg)                  =  0.138 \n    C(k2_5, k1_12)               =  0.137 \n    C(k1_13, k2_20)              =  0.137 \n    C(k1_5, k2_16)               =  0.137 \n    C(k2_1, k1_12)               =  0.136 \n    C(k1_7, k2_16)               =  0.136 \n    C(k2_5, k1_11)               =  0.136 \n    C(k2_1, k1_10)               =  0.135 \n    C(k2_1, k1_13)               =  0.135 \n    C(k1_12, k2_20)              =  0.135 \n    C(k1_14, k2_22)              =  0.135 \n    C(k1_5, k2_17)               =  0.135 \n    C(k1_7, k2_17)               =  0.134 \n    C(k1_17, tau)                =  0.134 \n    C(tau, b)                    =  0.134 \n    C(k1_1, k2_3)                =  0.134 \n    C(k1_0, k2_1)                =  0.134 \n    C(k1_11, k2_20)              =  0.133 \n    C(k2_6, k1_15)               =  0.133 \n    C(k1_14, k2_21)              =  0.132 \n    C(k1_12, a)                  = -0.132 \n    C(k1_13, k1_17)              =  0.131 \n    C(k2_1, k1_9)                =  0.131 \n    C(k1_12, k1_17)              =  0.130 \n    C(k2_3, k1_15)               =  0.130 \n    C(k1_11, k1_17)              =  0.129 \n    C(k1_2, k2_6)                =  0.129 \n    C(k1_2, k2_3)                =  0.128 \n    C(k1_5, kg)                  =  0.128 \n    C(k1_2, a)                   = -0.128 \n    C(k1_1, k2_5)                =  0.128 \n    C(k2_2, k1_3)                =  0.127 \n    C(k1_3, k2_18)               =  0.127 \n    C(k2_2, a)                   = -0.126 \n    C(k2_2, k1_16)               =  0.126 \n    C(k1_11, n)                  = -0.126 \n    C(k1_7, kg)                  =  0.126 \n    C(k1_11, a)                  = -0.126 \n    C(k1_16, k2_18)              =  0.125 \n    C(k1_15, a)                  = -0.125 \n    C(k1_6, k1_8)                =  0.125 \n    C(k2_6, k1_10)               =  0.125 \n    C(k2_4, k1_13)               =  0.125 \n    C(k2_3, k1_10)               =  0.125 \n    C(k1_0, k2_3)                =  0.124 \n    C(k1_0, k2_6)                =  0.124 \n    C(k1_10, a)                  = -0.124 \n    C(k2_5, k1_15)               =  0.123 \n    C(k2_4, k1_12)               =  0.123 \n    C(k1_0, a)                   = -0.123 \n    C(k1_8, k2_16)               =  0.123 \n    C(k1_4, k2_18)               =  0.123 \n    C(k2_2, k1_4)                =  0.123 \n    C(k2_3, k1_9)                =  0.122 \n    C(k1_3, k2_19)               =  0.122 \n    C(k2_4, k1_11)               =  0.122 \n    C(k2_6, k1_9)                =  0.121 \n    C(k1_2, k2_5)                =  0.121 \n    C(k1_8, k2_17)               =  0.121 \n    C(k1_1, a)                   = -0.121 \n    C(k1_9, a)                   = -0.121 \n    C(k2_15, kdr)                =  0.120 \n    C(k1_16, k2_19)              =  0.120 \n    C(k1_1, k2_4)                =  0.118 \n    C(k1_12, n)                  = -0.118 \n    C(k1_4, k2_19)               =  0.118 \n    C(k1_5, k2_18)               =  0.118 \n    C(k2_5, k1_10)               =  0.118 \n    C(k1_0, k2_5)                =  0.118 \n    C(k1_7, k2_18)               =  0.117 \n    C(k2_2, k1_5)                =  0.117 \n    C(k2_2, k1_7)                =  0.117 \n    C(k2_1, k1_3)                =  0.116 \n    C(k2_4, k1_15)               =  0.115 \n    C(k2_5, k1_9)                =  0.115 \n    C(k2_1, k1_16)               =  0.114 \n    C(k1_2, k2_4)                =  0.114 \n    C(k1_5, k2_19)               =  0.114 \n    C(k1_7, k2_19)               =  0.113 \n    C(k2_16, a)                  = -0.113 \n    C(k1_1, k1_17)               =  0.112 \n    C(k2_4, k1_10)               =  0.111 \n    C(k1_0, k2_4)                =  0.111 \n    C(k2_1, k1_4)                =  0.111 \n    C(k2_8, n)                   =  0.111 \n    C(k1_13, n)                  = -0.111 \n    C(k2_3, k1_16)               =  0.110 \n    C(k2_17, k2_19)              =  0.110 \n    C(k1_3, k2_6)                =  0.110 \n    C(k1_8, kg)                  =  0.109 \n    C(k2_4, k1_9)                =  0.109 \n    C(k2_6, k1_16)               =  0.109 \n    C(k1_14, n)                  = -0.108 \n    C(k2_20, tau)                =  0.108 \n    C(tau, n)                    =  0.108 \n    C(k2_3, k1_4)                =  0.108 \n    C(k2_17, k2_18)              =  0.107 \n    C(k1_6, k2_16)               =  0.107 \n    C(k1_4, k2_6)                =  0.107 \n    C(k1_1, k2_20)               =  0.107 \n    C(k1_8, k2_18)               =  0.106 \n    C(k1_6, k2_17)               =  0.106 \n    C(k1_15, k1_17)              =  0.106 \n    C(k1_3, a)                   = -0.106 \n    C(k2_1, k1_7)                =  0.106 \n    C(k2_1, k1_5)                =  0.106 \n    C(k2_2, k1_8)                =  0.106 \n    C(k1_3, k2_5)                =  0.105 \n    C(k2_5, k1_16)               =  0.105 \n    C(k2_3, k1_5)                =  0.104 \n    C(k2_3, b)                   =  0.104 \n    C(k2_3, k1_7)                =  0.104 \n    C(k2_2, k2_16)               =  0.103 \n    C(k1_16, a)                  = -0.103 \n    C(k1_5, k2_6)                =  0.103 \n    C(k1_7, n)                   =  0.103 \n    C(k2_8, k1_14)               =  0.103 \n    C(k1_16, n)                  =  0.103 \n    C(k2_16, b)                  =  0.103 \n    C(k2_6, k1_7)                =  0.103 \n    C(k1_5, n)                   =  0.103 \n    C(k1_4, k2_5)                =  0.103 \n    C(k2_18, k2_19)              =  0.102 \n    C(k1_8, k2_19)               =  0.102 \n    C(k1_2, k1_17)               =  0.102 \n    C(k1_4, n)                   =  0.101 \n    C(k1_8, n)                   =  0.101 \n    C(k1_3, n)                   =  0.101 \n    C(k2_1, k2_2)                =  0.100 \n    C(k1_3, k2_4)                =  0.100 \n    C(k1_4, a)                   = -0.100 \n    C(k2_4, b)                   =  0.100 '
p0
.
