# Supplementary material for: A photoconversion model for full spectral programming and multiplexing of optogenetic systems
Source: Mol Syst Biol. 2017 Apr 24;13(4):926. doi: 10.15252/msb.20167456 (PMC5408778; doi:10.15252/msb.20167456)
Supplement: Supplementary file 15 — Dataset EV7 [file MSB-13-926-s015.zip › dataset_ev7_cph8-ompr_data_and_analysis/cph8-ompr_analysis/fit_results/all_data_with_few_k_holds_ratio_k_fixed_0.016681005372.params]

[["k1_0", 0.0074511416716219747, true, null, 1e-06, Infinity, 0.00057727325199719796, {"tau": 0.47211117000791675, "k1_9": 0.29798273726408542, "k1_8": 0.20435352502525991, "k2_18": 0.14828893749641422, "k2_19": 0.14355607290061689, "k2_16": 0.16874437438544368, "k1_1": 0.36906507021342499, "k2_15": 0.075006884576282351, "k1_3": 0.25525002147278891, "k1_2": 0.32578643318068684, "k2_10": 0.054329078661992984, "k1_4": 0.24446007424098823, "k1_7": 0.23006023303439616, "k1_6": 0.17528542263713304, "k2_6": 0.12422734730508798, "k2_7": 0.045534546904516283, "k2_4": 0.11120595602757896, "k2_5": 0.11757707490366028, "k2_2": 0.1442783927513403, "k2_3": 0.12426492201846891, "k2_0": 0.69362967876863013, "k2_1": 0.13378529742306655, "k1_5": 0.23150262865451365, "k2_8": 0.063026999227045605, "k2_9": 0.022833823119973867, "kdr": 0.54640404809050924, "k2_17": 0.17145677474982646, "a": -0.12309762452473175, "b": 0.033822756053299693, "k2_21": 0.05464598195427775, "k2_20": 0.08926903847132249, "k2_22": 0.056248435120777748, "kg": 0.18083742079015622, "k1_11": 0.43428596579654516, "k1_10": 0.3125349110345752, "k1_13": 0.43589252580574345, "k1_12": 0.43524281596440961, "k1_15": 0.34245591782533913, "k1_14": 0.52700980779480233, "k1_17": 0.097664302686040372, "k1_16": 0.25195974667783466, "k1_18": 0.057025503035769476, "n": 0.076100520877161321}, 0.01], ["k2_0", 0.0017747216495268558, true, null, 1e-06, Infinity, 0.0084978763681230161, {"tau": -0.0013783717192386083, "k1_9": 0.013040180542373828, "k1_8": 0.019527963655654824, "k2_18": 0.00029891780740234257, "k2_19": -0.0059116392284261953, "k2_15": 0.043035877047417855, "k1_1": -0.004545377480258757, "k1_0": 0.69362967876867176, "k1_3": 0.01797839303371072, "k1_2": 0.0084086764253630472, "k2_10": 0.041829127170053063, "k1_4": 0.018470552544600418, "k1_7": 0.019428185600475288, "k1_6": 0.017527936667590525, "k2_6": 0.016598583095770964, "k2_7": 0.030190507737686854, "k2_4": 0.031601735853684261, "k2_5": 0.02829105885879352, "k2_2": 0.04282996747193988, "k2_3": 0.033645864983762916, "k2_1": 0.041194722314655943, "k1_5": 0.019117083856672004, "k2_8": 0.024585197948655289, "k2_9": 0.040556010390568165, "kdr": 0.005577954172470056, "k2_17": 0.0015665167548078592, "k2_16": 0.031889233934369342, "a": -0.046136578072417674, "b": 0.083822275307737365, "k2_21": 0.0017601992293574322, "k2_20": -0.00092048720353101225, "k2_22": 0.0016058673288050652, "kg": -0.02505118896540507, "k1_11": -0.034889781615023055, "k1_10": 0.010197480212441349, "k1_13": -0.033999091153686045, "k1_12": -0.034635576521904132, "k1_15": 0.0033120300374444912, "k1_14": -0.024902084640584084, "k1_17": 0.011606183324596222, "k1_16": 0.018459780976455085, "k1_18": 0.0085908094243185538, "n": 0.17975068804960176}, 0.01], ["k1_1", 0.0044072563985780855, true, null, 1e-06, Infinity, 0.00028009780769572669, {"tau": 0.5788974543175025, "k1_9": 0.35944693629636781, "k1_8": 0.23928571491323894, "k2_18": 0.17914089974281228, "k2_19": 0.17627817032299453, "k2_15": 0.071967210427635875, "k1_0": 0.36906507021343682, "k1_3": 0.30337531330594086, "k1_2": 0.39639051932029323, "k2_10": 0.045479410368753595, "k1_4": 0.28964588243150236, "k1_7": 0.27126796418294402, "k1_6": 0.20431553583673515, "k2_6": 0.14118720385267666, "k2_7": 0.038049779439109324, "k2_4": 0.11849418187539736, "k2_5": 0.12764827791403155, "k2_2": 0.15596221028310189, "k2_3": 0.13379445497643577, "k2_0": -0.0045453774802397843, "k2_1": 0.72050976869444161, "k1_5": 0.27308090732607299, "k2_8": 0.061982958471472685, "k2_9": 0.0068304947950601526, "kdr": 0.6700611730186915, "k2_17": 0.20722919570532902, "k2_16": 0.18934173929200634, "a": -0.12099127655288283, "b": -0.033447297677247613, "k2_21": 0.062584202966278812, "k2_20": 0.106662472172429, "k2_22": 0.064666668761450621, "kg": 0.22688063062578603, "k1_11": 0.5504336806899548, "k1_10": 0.37908386894726981, "k1_13": 0.55041774617127903, "k1_12": 0.55062979182480432, "k1_15": 0.42002629401195751, "k1_14": 0.65779349200327131, "k1_17": 0.11218634143448389, "k1_16": 0.2989234221515486, "k1_18": 0.064190354371895658, "n": -0.007455406803292374}, 0.01], ["k2_1", 0.010518964163808486, true, null, 1e-06, Infinity, 0.002019418593735878, {"tau": 0.18460107939421214, "k1_9": 0.13124913351953818, "k1_8": 0.094392291047715571, "k2_18": 0.050966795350833358, "k2_19": 0.043689935724304914, "k2_15": 0.075840604343557522, "k1_1": 0.72050976869443328, "k1_0": 0.1337852974230716, "k1_3": 0.11568359743215866, "k1_2": 0.13925169058443287, "k2_10": 0.06148023190341341, "k1_4": 0.11117522537885834, "k1_7": 0.10571798484176337, "k1_6": 0.079837417627387663, "k2_6": 0.056882952408847234, "k2_7": 0.039422791358070544, "k2_4": 0.068692763232974935, "k2_5": 0.067062958991978144, "k2_2": 0.10025330271332636, "k2_3": 0.076779056528115286, "k2_0": 0.041194722314672985, "k1_5": 0.10562160489434448, "k2_8": 0.039979716916481993, "k2_9": 0.045782386149779385, "kdr": 0.23109078990172113, "k2_17": 0.06237691542925116, "k2_16": 0.093062211658611074, "a": -0.097447161029692073, "b": 0.0052476067093673411, "k2_21": 0.013432844855067265, "k2_20": 0.02539057707846934, "k2_22": 0.014033798752007529, "kg": 0.025382882910312668, "k1_11": 0.13801913008046754, "k1_10": 0.13528243971036877, "k1_13": 0.13525509668832267, "k1_12": 0.13627589355946162, "k1_15": 0.14266379677460678, "k1_14": 0.18069781375692298, "k1_17": 0.042994598738628126, "k1_16": 0.1142912275625827, "k1_18": 0.024765717958152706, "n": 0.17900102299816131}, 0.01], ["k1_2", 0.0021411876972877719, true, null, 1e-06, Infinity, 0.00015533016446981745, {"tau": 0.50805458620160238, "k1_9": 0.31766663588624461, "k1_8": 0.21562054450410909, "k2_18": 0.1564889134964208, "k2_19": 0.15180856831574804, "k2_15": 0.075499481762840076, "k1_1": 0.39639051932029046, "k1_0": 0.32578643318067596, "k1_3": 0.27081915922197752, "k2_17": 0.18140960094075415, "k2_10": 0.052995466787131081, "k1_4": 0.25904974864973013, "k1_7": 0.2433409314420506, "k1_6": 0.18455491706810825, "k2_6": 0.12905648006333573, "k2_7": 0.043571206711649282, "k2_4": 0.11418163623692351, "k2_5": 0.12112702323070001, "k2_2": 0.82278606292179601, "k2_3": 0.12815974153746562, "k2_0": 0.0084086764253530864, "k2_1": 0.13925169058443893, "k1_5": 0.24491363213903378, "k2_8": 0.062652756246478328, "k2_9": 0.019134213055588836, "kdr": 0.58542952919194247, "k2_16": 0.17607659739256126, "a": -0.12810682753760388, "b": 0.0215187194152868, "k2_21": 0.055402802741637586, "k2_20": 0.092889211124110083, "k2_22": 0.057162791583793351, "kg": 0.19869003322323706, "k1_11": 0.46959086813717121, "k1_10": 0.33374747378419767, "k1_13": 0.47085386059747159, "k1_12": 0.47040485083074468, "k1_15": 0.36685994235157543, "k1_14": 0.56522423050883097, "k1_17": 0.10217095436885755, "k1_16": 0.26718717707691197, "k1_18": 0.059185115804122737, "n": 0.059666181301883836}, 0.01], ["k2_2", 0.010984776268580743, true, null, 1e-06, Infinity, 0.0019391393456763936, {"tau": 0.20855484002561447, "k1_9": 0.14164920069816608, "k1_8": 0.10562053343899847, "k2_18": 0.060690142055276924, "k2_19": 0.053200105128191032, "k2_15": 0.075432654359634324, "k1_1": 0.15596221028309282, "k1_0": 0.14427839275132534, "k1_3": 0.12710319310925097, "k1_2": 0.82278606292178935, "k2_10": 0.064381895964212191, "k1_4": 0.12265940600091779, "k1_7": 0.11707261727714526, "k1_6": 0.09055071951327201, "k2_6": 0.067069847362043578, "k2_7": 0.046776320234435322, "k2_4": 0.077562014211139105, "k2_5": 0.07664300427708054, "k2_3": 0.085657431828094877, "k2_0": 0.042829967471929929, "k2_1": 0.10025330271332622, "k1_5": 0.11732570939257551, "k2_8": 0.048412379877770313, "k2_9": 0.048878559080058524, "kdr": 0.24624755430563922, "k2_17": 0.072529117391015058, "k2_16": 0.10343337070596659, "a": -0.1260452712613796, "b": 0.093357147660908052, "k2_21": 0.021433811075171172, "k2_20": 0.034074472707330737, "k2_22": 0.022019957991695534, "kg": 0.055796126023776767, "k1_11": 0.1539978598594513, "k1_10": 0.14541343915802318, "k1_13": 0.15512693159643776, "k1_12": 0.15442129140141711, "k1_15": 0.15199323139438461, "k1_14": 0.20072441476578246, "k1_17": 0.050335349724149131, "k1_16": 0.12600367336558344, "k1_18": 0.029787961408851555, "n": 0.21399313055006691}, 0.01], ["k1_3", 0.00083462115423460492, true, null, 1e-06, Infinity, 7.7415974365548182e-05, {"tau": 0.38836445677788062, "k1_9": 0.24914869154217575, "k1_8": 0.17485961507625575, "k2_18": 0.1266741863917738, "k2_19": 0.12175901197500406, "k2_15": 0.069170473670046487, "k1_1": 0.30337531330593676, "k1_0": 0.25525002147283388, "k2_16": 0.14738685363450474, "k1_2": 0.27081915922197586, "k2_10": 0.05315386702624933, "k1_4": 0.20719062345159281, "k1_7": 0.19573724372964632, "k1_6": 0.15078751010713218, "k2_6": 0.10951377599580733, "k2_7": 0.046358010650730801, "k2_4": 0.10022145558219457, "k2_5": 0.10532267077374127, "k2_2": 0.12710319310925558, "k2_3": 0.87821246375566453, "k2_0": 0.017978393033780307, "k2_1": 0.11568359743216271, "k1_5": 0.19694599233503063, "k2_8": 0.060287118385785612, "k2_9": 0.02745774683678702, "kdr": 0.45100917001776214, "k2_17": 0.14565079198250944, "a": -0.10572287022101158, "b": 0.062475240596953294, "k2_21": 0.050258589239402865, "k2_20": 0.078199468244934039, "k2_22": 0.051511077979840079, "kg": 0.14642853946051484, "k1_11": 0.35294319782151717, "k1_10": 0.26033961906211783, "k1_13": 0.3554793180501592, "k1_12": 0.35434603910073897, "k1_15": 0.28322338287883775, "k1_14": 0.43484874014004421, "k1_17": 0.085466558179846705, "k1_16": 0.21326934916779608, "k1_18": 0.050943180771524786, "n": 0.10066408921615952}, 0.01], ["k2_3", 0.0097088131628432217, true, null, 1e-06, Infinity, 0.0019329921471621166, {"tau": 0.17354177266845353, "k1_9": 0.12184218033999544, "k1_8": 0.094481768290637827, "k2_18": 0.063470959040205457, "k2_19": 0.058793370110263574, "k2_15": 0.058436881977000463, "k1_1": 0.13379445497642878, "k1_0": 0.12426492201846483, "k1_3": 0.87821246375566098, "k1_2": 0.12815974153746043, "k2_10": 0.051770652362012066, "k1_4": 0.10779544640246243, "k1_7": 0.1035820791307472, "k1_6": 0.082467458881546926, "k2_6": 0.06582913752106305, "k2_7": 0.04462875087908319, "k2_4": 0.069257573492587779, "k2_5": 0.070116333396723823, "k2_2": 0.085657431828095168, "k2_0": 0.033645864983765705, "k2_1": 0.076779056528115383, "k1_5": 0.10395100146337309, "k2_8": 0.048197425978125305, "k2_9": 0.039850374917998969, "kdr": 0.20909066794030526, "k2_17": 0.072445128210317844, "k2_16": 0.09039297871609904, "a": -0.092303975324204063, "b": 0.10378608293243285, "k2_21": 0.031554125001055526, "k2_20": 0.042453870496632788, "k2_22": 0.031966739515441038, "kg": 0.047961912100880202, "k1_11": 0.13808327151769889, "k1_10": 0.12471259500319005, "k1_13": 0.14104039253833056, "k1_12": 0.13952424125159724, "k1_15": 0.13001985443725905, "k1_14": 0.18794478360078348, "k1_17": 0.048104137062480651, "k1_16": 0.11029620386443362, "k1_18": 0.029732644452217009, "n": 0.1688440595183329}, 0.01], ["k1_4", 0.00066705896898733297, true, null, 1e-06, Infinity, 6.4526204576355624e-05, {"tau": 0.36963014159135799, "k1_9": 0.23862829309090916, "k1_8": 0.16849467965621698, "k2_18": 0.12288803875456419, "k2_19": 0.11823663704406208, "k2_15": 0.067155135185651235, "k1_1": 0.2896458824314978, "k1_0": 0.2444600742410081, "k1_3": 0.20719062345159231, "k1_2": 0.25904974864972791, "k2_10": 0.052165254324714361, "k2_16": 0.14247912960631059, "k1_7": 0.18832709605337097, "k1_6": 0.14554909987348341, "k2_6": 0.10670330163372732, "k2_7": 0.046371717253433857, "k2_4": 0.87108633774984479, "k2_5": 0.10258114341820376, "k2_2": 0.12265940600092202, "k2_3": 0.10779544640246548, "k2_0": 0.018470552544635328, "k2_1": 0.11117522537886197, "k1_5": 0.18948180553356603, "k2_8": 0.059774815077672835, "k2_9": 0.027763106893757786, "kdr": 0.43079997219997312, "k2_17": 0.14087617393159302, "a": -0.10014848792697134, "b": 0.065142893308392694, "k2_21": 0.050269766141935832, "k2_20": 0.076852949903197201, "k2_22": 0.051444505394337973, "kg": 0.13774777671696239, "k1_11": 0.33638150901711472, "k1_10": 0.24913772230372169, "k1_13": 0.33907600894532064, "k1_12": 0.3378553281909471, "k1_15": 0.27065530564039525, "k1_14": 0.41685173520023749, "k1_17": 0.082902458980286531, "k1_16": 0.2048640523257147, "k1_18": 0.049674147012377629, "n": 0.1013304287948151}, 0.01], ["k2_4", 0.0080668875521719974, true, null, 1e-06, Infinity, 0.0017849383509360552, {"tau": 0.15105598177478038, "k1_9": 0.10903095015074953, "k1_8": 0.086258431909093852, "k2_18": 0.060084060593631354, "k2_19": 0.056214864277205547, "k2_15": 0.053120332276120431, "k1_1": 0.11849418187539104, "k1_0": 0.11120595602757197, "k1_3": 0.10022145558219134, "k1_2": 0.11418163623691879, "k2_10": 0.047804725936552293, "k1_4": 0.8710863377498419, "k1_7": 0.094119110530533345, "k1_6": 0.07573545189704306, "k2_6": 0.062219576373654766, "k2_7": 0.043096476149989266, "k2_5": 0.065514435348297637, "k2_2": 0.077562014211139355, "k2_3": 0.069257573492587682, "k2_0": 0.031601735853682159, "k2_1": 0.068692763232975032, "k1_5": 0.09444653103364628, "k2_8": 0.046586032112697427, "k2_9": 0.037533576074438676, "kdr": 0.18539171274125305, "k2_17": 0.067736557182825063, "k2_16": 0.082848310691145274, "a": -0.079518844538376515, "b": 0.10004951222188083, "k2_21": 0.032533761753771193, "k2_20": 0.042052988671613133, "k2_22": 0.032859659855913097, "kg": 0.038252202776989513, "k1_11": 0.12163548083774781, "k1_10": 0.1112815523984596, "k1_13": 0.12473785876485503, "k1_12": 0.12314910174797697, "k1_15": 0.11547016549617568, "k1_14": 0.17024301078991746, "k1_17": 0.044866415033314386, "k1_16": 0.099665101378887552, "k1_18": 0.028134001583350322, "n": 0.1559074239394995}, 0.01], ["k1_5", 0.00053536211947002865, true, null, 1e-06, Infinity, 5.4508200548421688e-05, {"tau": 0.34732836190343663, "k1_9": 0.22600538997459671, "k1_8": 0.16090178776809483, "k2_18": 0.11821998407929818, "k2_19": 0.1137502387704666, "k2_15": 0.064716066789349269, "k1_1": 0.27308090732606866, "k1_0": 0.23150262865451796, "k1_3": 0.19694599233503013, "k1_2": 0.24491363213903167, "k2_10": 0.051015787721077177, "k1_4": 0.189481805533566, "k1_7": 0.17946420453586037, "k1_6": 0.13932399574605916, "k2_6": 0.10326091163468161, "k2_7": 0.046402042814926582, "k2_4": 0.094446531033648806, "k2_5": 0.86620530209657087, "k2_2": 0.11732570939257929, "k2_3": 0.10395100146337594, "k2_0": 0.019117083856684331, "k2_1": 0.10562160489434774, "k2_8": 0.059138676612945064, "k2_9": 0.028185907529241994, "kdr": 0.40625603192660464, "k2_17": 0.13502460420803314, "k2_16": 0.13659538292305845, "a": -0.092367194818065435, "b": 0.069751195239510955, "k2_21": 0.050086673213471801, "k2_20": 0.07501690812057818, "k2_22": 0.051168204843355714, "kg": 0.12812958715300685, "k1_11": 0.31647128488076959, "k1_10": 0.23568776463791999, "k1_13": 0.31940478885857182, "k1_12": 0.31806008992101037, "k1_15": 0.25553374499531611, "k1_14": 0.39493942433619611, "k1_17": 0.079945170331362017, "k1_16": 0.19482278655731466, "k1_18": 0.048290499007426532, "n": 0.10266516400314249}, 0.01], ["k2_5", 0.0086683402309316593, true, null, 1e-06, Infinity, 0.0017852623515779234, {"tau": 0.15926798687072261, "k1_9": 0.11510582363393544, "k1_8": 0.09059411260837559, "k2_18": 0.06703853171304093, "k2_19": 0.064226609696261011, "k2_15": 0.050351745610405223, "k1_1": 0.12764827791402608, "k1_0": 0.11757707490365608, "k1_3": 0.10532267077373861, "k1_2": 0.12112702323069607, "k2_10": 0.045175084841553852, "k1_4": 0.1025811434182015, "k1_7": 0.098889118089781902, "k1_6": 0.079773467502815415, "k2_6": 0.066407925196305603, "k2_7": 0.043284475784185858, "k2_4": 0.065514435348297914, "k2_17": 0.074774546248525087, "k2_2": 0.076643004277081123, "k2_3": 0.070116333396724004, "k2_0": 0.028291058858794446, "k2_1": 0.067062958991978533, "k1_5": 0.86620530209656887, "k2_8": 0.048249957542091937, "k2_9": 0.034593684137746772, "kdr": 0.19749586667143823, "k2_16": 0.084906979196173557, "a": -0.073992638097111471, "b": 0.094701849134652363, "k2_21": 0.037836384729250688, "k2_20": 0.048402978788670545, "k2_22": 0.038183806178840624, "kg": 0.04091702679267907, "k1_11": 0.13563705145320284, "k1_10": 0.11781839272186781, "k1_13": 0.13901052327349364, "k1_12": 0.13730473978455729, "k1_15": 0.12319196225468287, "k1_14": 0.18931256511185984, "k1_17": 0.047514789931770482, "k1_16": 0.10468830559660003, "k1_18": 0.029839198832531073, "n": 0.13836912498971501}, 0.01], ["k1_6", 0.00026345072610289844, true, null, 1e-06, Infinity, 3.4747019005532951e-05, {"tau": 0.25576581718825198, "k1_9": 0.17116928787579783, "k1_8": 0.12496133981162226, "k2_18": 0.094357934100271976, "k2_19": 0.090657358054429996, "k2_15": 0.050690513223863448, "k1_1": 0.20431553583673109, "k1_0": 0.17528542263713676, "k1_3": 0.15078751010713126, "k1_2": 0.1845549170681062, "k2_10": 0.041547039135519874, "k1_4": 0.14554909987348288, "k1_7": 0.13845883265222234, "k2_6": 0.82013772359413173, "k2_7": 0.04058034228373076, "k2_4": 0.075735451897044781, "k2_5": 0.079773467502816733, "k2_2": 0.090550719513274647, "k2_3": 0.082467458881548841, "k2_0": 0.017527936667601288, "k2_1": 0.079837417627389939, "k1_5": 0.1393239957460588, "k2_8": 0.050491369753335728, "k2_9": 0.025004866540951614, "kdr": 0.30288193549991005, "k2_17": 0.10643858317756728, "k2_16": 0.10672641859256825, "a": -0.054943727143401608, "b": 0.067982437589030345, "k2_21": 0.044013507989143733, "k2_20": 0.062345927169719595, "k2_22": 0.044759288458129196, "kg": 0.091658379527341169, "k1_11": 0.23576311541022232, "k1_10": 0.1779187932231539, "k1_13": 0.23882079639626355, "k1_12": 0.23739402347073255, "k1_15": 0.19185427481041079, "k1_14": 0.30060851570693287, "k1_17": 0.064360572038734937, "k1_16": 0.14937764229861489, "k1_18": 0.040055686503826723, "n": 0.087537488000645619}, 0.01], ["k2_6", 0.0094863557264485143, true, null, 1e-06, Infinity, 0.0017675205018679056, {"tau": 0.16652321621829957, "k1_9": 0.12116457401123515, "k1_8": 0.093991937057071331, "k2_18": 0.079786297321678606, "k2_19": 0.080094434734091322, "k2_15": 0.038300339502746174, "k1_1": 0.14118720385267325, "k1_0": 0.12422734730508307, "k1_3": 0.1095137759958062, "k1_2": 0.12905648006333378, "k2_10": 0.033795550392605282, "k1_4": 0.10670330163372649, "k1_7": 0.10273965369949647, "k1_6": 0.82013772359413151, "k2_7": 0.039607481238952212, "k2_4": 0.062219576373655765, "k2_5": 0.066407925196306311, "k2_2": 0.06706984736204516, "k2_3": 0.065829137521064104, "k2_0": 0.01659858309576839, "k2_1": 0.056882952408848525, "k1_5": 0.10326091163468094, "k2_8": 0.048141141520367858, "k2_9": 0.023289289119982855, "kdr": 0.21252308076859563, "k2_17": 0.087041821972800956, "k2_16": 0.082537914983709201, "a": -0.049733337041589797, "b": 0.066885448642895418, "k2_21": 0.048662902348034796, "k2_20": 0.061141251056609086, "k2_22": 0.049039597552018414, "kg": 0.043116380306282613, "k1_11": 0.16142679704146257, "k1_10": 0.1249241186971424, "k1_13": 0.16504243601329308, "k1_12": 0.16325733390528885, "k1_15": 0.13312954259772658, "k1_14": 0.22409009561665658, "k1_17": 0.050310621750288699, "k1_16": 0.10870805850465295, "k1_18": 0.031727135809806004, "n": 0.075833739663202171}, 0.01], ["k1_7", 0.00038063304253743713, true, null, 1e-06, Infinity, 3.9018067798622048e-05, {"tau": 0.34455419625148437, "k1_9": 0.22459686525123368, "k1_8": 0.15993329465985084, "k2_18": 0.11745475103192156, "k2_19": 0.11305796594380479, "k2_15": 0.064905460830816677, "k1_1": 0.27126796418293958, "k1_0": 0.23006023303441911, "k1_3": 0.19573724372964574, "k1_2": 0.24334093144204835, "k2_10": 0.051165802158817539, "k1_4": 0.18832709605337075, "kdr": 0.40380901673260106, "k1_6": 0.13845883265222267, "k2_6": 0.10273965369949709, "k2_7": 0.80656925466792706, "k2_4": 0.094119110530535857, "k2_5": 0.098889118089783887, "k2_2": 0.11707261727714903, "k2_3": 0.10358207913075, "k2_0": 0.019428185600514264, "k2_1": 0.10571798484176667, "k1_5": 0.17946420453586026, "k2_8": 0.058980589974886866, "k2_9": 0.028441153331753521, "k2_17": 0.13415986255144877, "k2_16": 0.13598695688705292, "a": -0.092805919871589426, "b": 0.067572976838304308, "k2_21": 0.049859541567601931, "k2_20": 0.074609492837456853, "k2_22": 0.050932356184974138, "kg": 0.12572336870505238, "k1_11": 0.31380942910252402, "k1_10": 0.23419438262075196, "k1_13": 0.31662415486167256, "k1_12": 0.31532680447436806, "k1_15": 0.25386981920786666, "k1_14": 0.39212745427044621, "k1_17": 0.079376857012880067, "k1_16": 0.19361872446157277, "k1_18": 0.047900589359451032, "n": 0.10325932338086831}, 0.01], ["k2_7", 0.0021838491436451113, true, null, 1e-06, Infinity, 0.0011929401602834119, {"tau": 0.042659579704338785, "k1_9": 0.044952641139975005, "k1_8": 0.04444091186102702, "k2_18": 0.032842006180973209, "k2_19": 0.030180099912671569, "k2_15": 0.037353415282359949, "k1_1": 0.038049779439103669, "k1_0": 0.045534546904517109, "k1_3": 0.046358010650727317, "k1_2": 0.043571206711644606, "k2_10": 0.037246091126044725, "k1_4": 0.046371717253430617, "k1_7": 0.80656925466792428, "k1_6": 0.040580342283728602, "k2_6": 0.039607481238950776, "k2_4": 0.043096476149988273, "k2_5": 0.043284475784184775, "k2_2": 0.046776320234434093, "k2_3": 0.044628750879082107, "k2_0": 0.030190507737694605, "k2_1": 0.039422791358069365, "k1_5": 0.046402042814923605, "k2_8": 0.037149554760328163, "k2_9": 0.034312007912925081, "kdr": 0.064931654827658142, "k2_17": 0.034921647468768156, "k2_16": 0.048387154250214372, "a": -0.037890899162161644, "b": 0.094948857034045639, "k2_21": 0.026425355272684296, "k2_20": 0.028224571468437487, "k2_22": 0.026351338988332015, "kg": -0.0077120598425354384, "k1_11": 0.026579583808937105, "k1_10": 0.043730561520785548, "k1_13": 0.029717151957718856, "k1_12": 0.028068330146918081, "k1_15": 0.040958191129772406, "k1_14": 0.060569868243825646, "k1_17": 0.026643896914489113, "k1_16": 0.046620896673646398, "k1_18": 0.018413651921564411, "n": 0.13884133564701989}, 0.01], ["k1_8", 0.00026823425748168095, true, null, 1e-06, Infinity, 3.0741939514267947e-05, {"tau": 0.30267624894358891, "k1_9": 0.19954793668166976, "k2_18": 0.10647785499125595, "k2_19": 0.10230710153816197, "k2_15": 0.059237137430852446, "k1_1": 0.23928571491323544, "k1_0": 0.20435352502523602, "k1_3": 0.17485961507625555, "k1_2": 0.21562054450410745, "k2_10": 0.047692340958510854, "k1_4": 0.16849467965621714, "k1_7": 0.15993329465985118, "k1_6": 0.1249613398116228, "k2_6": 0.093991937057072081, "k2_7": 0.044440911861029705, "k2_4": 0.086258431909096198, "k2_5": 0.090594112608377492, "k2_2": 0.10562053343900193, "k2_3": 0.09448176829064045, "k2_0": 0.019527963655626271, "k2_1": 0.094392291047718541, "k1_5": 0.16090178776809508, "k2_8": 0.79214891747135685, "k2_9": 0.027872654572326443, "kdr": 0.35615054493402643, "k2_17": 0.12103140631182344, "k2_16": 0.12298221490523419, "a": -0.077898107580558013, "b": 0.071453557909451723, "k2_21": 0.047163287098241573, "k2_20": 0.068799238521108752, "k2_22": 0.048076764329619812, "kg": 0.10932415626804172, "k1_11": 0.27585865410458804, "k1_10": 0.20771267842281851, "k1_13": 0.27887063461248041, "k1_12": 0.27746872794887406, "k1_15": 0.22446233241564295, "k1_14": 0.34799954115227083, "k1_17": 0.072477431099755518, "k1_16": 0.17309125440240927, "k1_18": 0.0443044791192823, "n": 0.1012576485883865}, 0.01], ["k2_8", 0.0032378054419172075, true, null, 1e-06, Infinity, 0.0012104178898576525, {"tau": 0.068759773192196422, "k1_9": 0.061787736908154825, "k1_8": 0.79214891747135585, "k2_18": 0.046398532217500683, "k2_19": 0.045314076579767465, "k2_15": 0.034364065772064606, "k1_1": 0.061982958471469077, "k1_0": 0.063026999227047964, "k1_3": 0.060287118385783628, "k1_2": 0.062652756246475608, "k2_10": 0.033754054441563361, "k1_4": 0.059774815077671205, "k1_7": 0.058980589974885381, "k1_6": 0.050491369753334688, "k2_6": 0.048141141520367248, "k2_7": 0.037149554760328628, "k2_4": 0.046586032112697344, "k2_5": 0.048249957542091708, "k2_2": 0.048412379877770258, "k2_3": 0.04819742597812518, "k2_0": 0.024585197948662867, "k2_1": 0.039979716916481847, "k1_5": 0.059138676612943572, "k2_9": 0.029420540792192931, "kdr": 0.098229883647325905, "k2_17": 0.049307361634903998, "k2_16": 0.055029725435608162, "a": -0.034872632048102092, "b": 0.084884782974734771, "k2_21": 0.034802217300257718, "k2_20": 0.039207598014386384, "k2_22": 0.034816630837424457, "kg": 0.0024756067088608606, "k1_11": 0.060147647138944049, "k1_10": 0.061770438515080579, "k1_13": 0.063609509951654292, "k1_12": 0.061832751012115945, "k1_15": 0.061820358319504234, "k1_14": 0.10314445439832981, "k1_17": 0.032451642669568737, "k1_16": 0.060310155486347231, "k1_18": 0.021820198125181142, "n": 0.11096617350222625}, 0.01], ["k1_9", 0.00087798810951500439, true, null, 1e-06, Infinity, 6.9771170444835498e-05, {"tau": 0.46058619848030263, "k1_8": 0.19954793668167101, "k2_18": 0.14410323145833673, "k2_19": 0.1391744913755584, "k2_15": 0.074122951410358615, "k1_1": 0.35944693629636493, "k1_0": 0.29798273726408453, "k1_3": 0.24914869154217709, "k1_2": 0.31766663588624433, "k2_10": 0.053972964612740371, "k1_4": 0.23862829309091094, "k1_7": 0.22459686525123554, "k1_6": 0.17116928787579971, "k2_6": 0.12116457401123693, "k2_7": 0.044952641139979189, "k2_4": 0.10903095015075372, "k2_5": 0.11510582363393897, "k2_2": 0.14164920069817219, "k2_3": 0.12184218034000001, "k2_0": 0.013040180542377752, "k2_1": 0.13124913351954359, "k1_5": 0.22600538997459849, "k2_8": 0.06178773690815724, "k2_9": 0.73444987086690916, "kdr": 0.53238146023408683, "k2_17": 0.16674534901386695, "k2_16": 0.16513785744419004, "a": -0.12081587679432806, "b": 0.036686813376755723, "k2_21": 0.052763408083514089, "k2_20": 0.086419924066621259, "k2_22": 0.054324014129374681, "kg": 0.17690952400588433, "k1_11": 0.42233334457299171, "k1_10": 0.30479418701630884, "k1_13": 0.42396159651880194, "k1_12": 0.42329916330712275, "k1_15": 0.33376515045415944, "k1_14": 0.512322251858634, "k1_17": 0.09543714034449334, "k1_16": 0.24596146357951632, "k1_18": 0.055796709078869723, "n": 0.079392523196856704}, 0.01], ["k2_9", 0.00069250234767370689, true, null, 1e-06, Infinity, 0.0010705127100449525, {"tau": 0.012660895094294061, "k1_9": 0.73444987086690372, "k1_8": 0.027872654572322852, "k2_18": 0.0074486030345605825, "k2_19": 0.0012691592285674273, "k2_15": 0.046498264546396995, "k1_1": 0.0068304947950530688, "k1_0": 0.022833823119972028, "k1_3": 0.027457746836782378, "k1_2": 0.019134213055582796, "k2_10": 0.045177906437383793, "k1_4": 0.02776310689375339, "k1_7": 0.028441153331749448, "k1_6": 0.02500486654094855, "k2_6": 0.023289289119980804, "k2_7": 0.034312007912924616, "k2_4": 0.037533576074436914, "k2_5": 0.034593684137744954, "k2_2": 0.048878559080056241, "k2_3": 0.039850374917996985, "k2_0": 0.040556010390573646, "k2_1": 0.045782386149777185, "k1_5": 0.02818590752923792, "k2_8": 0.02942054079219206, "kdr": 0.023082846264508253, "k2_17": 0.0092873278791913254, "k2_16": 0.039457169441921576, "a": -0.052603143223910284, "b": 0.095690727350371332, "k2_21": 0.0065165506451709881, "k2_20": 0.0048105226822218478, "k2_22": 0.0063851921038256543, "kg": -0.020692394883302417, "k1_11": -0.021838540313781775, "k1_10": 0.020623431491739515, "k1_13": -0.020384338755486685, "k1_12": -0.021290879040742113, "k1_15": 0.01421649552240282, "k1_14": -0.0061762467733319391, "k1_17": 0.016204735074031907, "k1_16": 0.027903487188538564, "k1_18": 0.011532793100740769, "n": 0.18997446766414766}, 0.01], ["k1_10", 0.0012056598254231998, true, null, 1e-06, Infinity, 9.1246661048620804e-05, {"tau": 0.48565666118563133, "k1_9": 0.30479418701630839, "k1_8": 0.20771267842281951, "k2_18": 0.15038909366745956, "k2_19": 0.14560833441954385, "k2_15": 0.074508651803887951, "k1_1": 0.37908386894726603, "k1_0": 0.31253491103455566, "k1_3": 0.26033961906211878, "k1_2": 0.33374747378419678, "k2_10": 0.74745821915370869, "k1_4": 0.24913772230372311, "k1_7": 0.23419438262075354, "k1_6": 0.17791879322315557, "k2_6": 0.12492411869714412, "k2_7": 0.043730561520789961, "k2_4": 0.11128155239846385, "k2_5": 0.11781839272187135, "k2_2": 0.1454134391580294, "k2_3": 0.1247125950031947, "k2_0": 0.010197480212419958, "k2_1": 0.13528243971037426, "k1_5": 0.23568776463792143, "k2_8": 0.061770438515083105, "k2_9": 0.020623431491745343, "kdr": 0.56038841888633362, "k2_17": 0.17424399977521132, "k2_16": 0.17046569230224201, "a": -0.12366559783863583, "b": 0.026154678463209, "k2_21": 0.053815601074003801, "k2_20": 0.089529238817814397, "k2_22": 0.055485739991623942, "kg": 0.18842738213865207, "k1_11": 0.44759168708147345, "k1_13": 0.44893183502590805, "k1_12": 0.44842798633630343, "k1_15": 0.35126271792616259, "k1_14": 0.54025265620384377, "k1_17": 0.09876015377631861, "k1_16": 0.25690412871413637, "k1_18": 0.057415375995868843, "n": 0.06670055235264101}, 0.01], ["k2_10", 0.0023467578547394785, true, null, 1e-06, Infinity, 0.001216419450827362, {"tau": 0.063584734412813704, "k1_9": 0.053972964612733494, "k1_8": 0.047692340958506454, "k2_18": 0.019962706684949993, "k2_19": 0.013188390214872435, "k2_15": 0.055143454025849845, "k1_1": 0.045479410368744484, "k1_0": 0.0543290786619883, "k1_3": 0.053153867026243681, "k1_2": 0.052995466787123476, "k1_5": 0.05101578772107225, "k1_4": 0.052165254324709039, "k1_7": 0.051165802158812647, "k1_6": 0.041547039135516224, "k2_6": 0.033795550392602874, "k2_7": 0.037246091126044566, "k2_4": 0.047804725936550524, "k2_5": 0.045175084841551937, "k2_2": 0.06438189596420997, "k2_3": 0.051770652362010103, "k2_0": 0.04182912717005715, "k2_1": 0.061480231903411314, "k2_8": 0.033754054441562494, "k2_9": 0.045177906437384403, "kdr": 0.08113247284565292, "k2_17": 0.024526287081326259, "k2_16": 0.056040128939728227, "a": -0.072570926915439676, "b": 0.091060364895161158, "k2_21": 0.0089050271232637319, "k2_20": 0.010887650881485463, "k2_22": 0.0089684624220380902, "kg": -0.0018731916582905221, "k1_11": 0.022646770225725366, "k1_10": 0.74745821915370159, "k1_13": 0.023716899722101219, "k1_12": 0.022995981719611969, "k1_15": 0.049995110554792915, "k1_14": 0.04544805777260022, "k1_17": 0.024579259125551034, "k1_16": 0.053172186674918152, "k1_18": 0.015873926397248626, "n": 0.19854213011001093}, 0.01], ["k1_11", 0.0023154399603068088, true, null, 1e-06, Infinity, 0.00012322908114716289, {"tau": 0.70319823869094378, "k1_9": 0.42233334457299915, "k1_8": 0.27585865410459492, "k2_18": 0.21894188298661557, "k2_19": 0.22022951642931243, "k2_15": 0.050438412928739164, "k1_1": 0.5504336806899599, "k1_0": 0.43428596579658246, "k1_3": 0.3529431978215255, "k1_2": 0.46959086813717915, "k2_10": 0.022646770225736884, "k1_4": 0.33638150901712371, "k1_7": 0.31380942910253246, "k1_6": 0.23576311541022937, "k2_6": 0.16142679704146812, "k2_7": 0.026579583808944297, "k2_4": 0.12163548083775683, "k2_5": 0.13563705145321089, "k2_2": 0.15399785985946396, "k2_3": 0.1380832715177088, "k2_0": -0.034889781614973442, "k2_1": 0.13801913008047897, "k1_5": 0.31647128488077791, "k2_8": 0.060147647138949038, "k2_9": -0.021838540313773198, "kdr": 0.79862767614721875, "k2_17": 0.25142982102846462, "k2_16": 0.20624535121753207, "b": -0.039337446127028247, "k2_21": 0.078663217257238183, "k2_20": 0.1333886809963753, "k2_22": 0.081234635845489039, "kg": 0.31130366698209488, "a": -0.12556245887810219, "k1_10": 0.44759168708148228, "k1_13": 0.692665005354131, "k1_12": 0.69210846636699108, "k1_15": 0.50083812481209056, "k1_14": 0.81242086702600058, "k1_17": 0.12912157682669151, "k1_16": 0.34753041521696743, "k1_18": 0.073060368990719646, "n": -0.12574245991076341}, 0.01], ["k2_11", 1e-06, false, null, 1e-06, Infinity, 0, null, 1e-06], ["k1_12", 0.003722102968710117, true, null, 1e-06, Infinity, 0.0001976470903479043, {"tau": 0.70638214344407657, "k1_9": 0.42329916330712958, "k1_8": 0.27746872794888067, "k2_18": 0.22059777995670735, "k2_19": 0.22192895631602708, "k2_15": 0.049924249660250386, "k1_1": 0.55062979182480853, "k1_0": 0.43524281596453313, "k1_3": 0.3543460391007468, "k1_2": 0.47040485083075184, "k2_10": 0.022995981719623457, "k1_4": 0.33785532819095543, "k1_7": 0.31532680447437605, "k1_6": 0.23739402347073935, "k2_6": 0.1632573339052944, "k2_7": 0.028068330146925322, "k2_4": 0.12314910174798578, "k2_5": 0.1373047397845652, "k2_2": 0.15442129140142949, "k2_3": 0.13952424125160695, "k2_0": -0.034635576521731791, "k2_1": 0.13627589355947275, "k1_5": 0.3180600899210182, "k2_8": 0.061832751012121018, "k2_9": -0.02129087904073362, "kdr": 0.79960973039563543, "k2_17": 0.25306483743203168, "k2_16": 0.20782555688825208, "a": -0.13197784574196897, "k2_21": 0.0804117365186829, "k2_20": 0.13514003046526948, "k2_22": 0.0829715083456843, "kg": 0.31719485662218705, "k1_11": 0.69210846636698997, "k1_10": 0.44842798633631159, "k1_13": 0.69523544083630806, "b": -0.019489270993338133, "k1_15": 0.50135854737067576, "k1_14": 0.81475577106661423, "k1_17": 0.13032422707093896, "k1_16": 0.34901375609285468, "k1_18": 0.073910368359104139, "n": -0.11838219140060019}, 0.01], ["k2_12", 1e-06, false, null, 1e-06, Infinity, 0, null, 1e-06], ["k1_13", 0.00546580619189585, true, null, 1e-06, Infinity, 0.00028999988665311918, {"tau": 0.70818296477293008, "k1_9": 0.42396159651880899, "k1_8": 0.27887063461248701, "k2_18": 0.22209149240833068, "k2_19": 0.2235024910277002, "k2_15": 0.049938652462920133, "k1_1": 0.55041774617128347, "k1_0": 0.43589252580568189, "k1_3": 0.35547931805016697, "k1_2": 0.47085386059747886, "k2_10": 0.023716899722112633, "k1_4": 0.33907600894532891, "k1_7": 0.31662415486168038, "k1_6": 0.23882079639627024, "k2_6": 0.16504243601329824, "k2_7": 0.029717151957725844, "k2_4": 0.12473785876486371, "k2_5": 0.13901052327350139, "k2_2": 0.15512693159645016, "k2_3": 0.14104039253834008, "k2_0": -0.033999091153774891, "k2_1": 0.1352550966883338, "k1_5": 0.31940478885857981, "k2_8": 0.063609509951659135, "k2_9": -0.020384338755478147, "kdr": 0.80008379394663964, "k2_17": 0.25451066022005264, "k2_16": 0.20939578288197994, "a": -0.13801358052442408, "b": -0.0030762679761360918, "k2_21": 0.082178111109471541, "k2_20": 0.1368537508898521, "k2_22": 0.084722928806783115, "kg": 0.32077910587240605, "k1_11": 0.69266500535413, "k1_10": 0.44893183502591616, "k1_12": 0.69523544083630817, "k1_15": 0.50149964354972454, "k1_14": 0.81627685666940319, "k1_17": 0.13136664706363937, "k1_16": 0.35021809148702493, "k1_18": 0.074641613019196862, "n": -0.11074279111513836}, 0.1], ["k2_13", 1e-06, false, null, 1e-06, Infinity, 0, null, 1e-06], ["k1_14", 0.008574660607886142, true, null, 1e-06, Infinity, 0.00037500496532204194, {"tau": 0.80637801170425727, "k1_9": 0.51232225185864155, "k1_8": 0.34799954115227832, "k2_18": 0.29239792265673537, "k2_19": 0.2981891264220331, "k2_15": 0.076838016661995578, "k1_1": 0.65779349200327564, "k1_0": 0.52700980779484963, "k1_3": 0.43484874014005276, "k1_2": 0.56522423050883897, "k2_10": 0.045448057772613806, "k1_4": 0.41685173520024671, "k1_7": 0.39212745427045514, "k1_6": 0.30060851570694053, "k2_6": 0.22409009561666277, "k2_7": 0.060569868243834077, "k2_4": 0.17024301078992768, "k2_5": 0.18931256511186897, "k2_2": 0.20072441476579694, "k2_3": 0.18794478360079478, "k2_0": -0.02490208464051917, "k2_1": 0.18069781375693583, "k1_5": 0.39493942433620494, "k2_8": 0.10314445439833568, "k2_9": -0.0061762467733217702, "kdr": 0.95876498875707228, "k2_17": 0.32880024457418011, "k2_16": 0.2685646103271303, "a": -0.14165779728612959, "b": -0.043382398453625723, "k2_21": 0.13228151150575132, "k2_20": 0.19669107775566536, "k2_22": 0.1350306586500731, "kg": 0.30540162950986777, "k1_11": 0.81242086702599836, "k1_10": 0.54025265620385254, "k1_13": 0.8162768566694022, "k1_12": 0.81475577106661301, "k1_15": 0.60025734435545941, "k1_17": 0.16902879628167275, "k1_16": 0.42871002936616959, "k1_18": 0.098418828623302188, "n": -0.10827488197880035}, 0.1], ["k2_14", 1e-06, false, null, 1e-06, Infinity, 0, null, 1e-06], ["k1_15", 0.0020140825975084597, true, null, 1e-06, Infinity, 0.00013855618573030784, {"tau": 0.53588748114458373, "k1_9": 0.33376515045416028, "k1_8": 0.22446233241564498, "k2_18": 0.16456310431114629, "k2_19": 0.16045521422055442, "k2_15": 0.71173719263968138, "k1_1": 0.42002629401195513, "k1_0": 0.34245591782531598, "k1_3": 0.28322338287883991, "k1_2": 0.3668599423515761, "k2_10": 0.049995110554801013, "k1_4": 0.27065530564039791, "k1_7": 0.2538698192078695, "k1_6": 0.19185427481041331, "k2_6": 0.13312954259772877, "k2_7": 0.04095819112977736, "k2_4": 0.11547016549618083, "k2_5": 0.12319196225468716, "k2_2": 0.15199323139439219, "k2_3": 0.13001985443726469, "k2_0": 0.0033120300374167512, "k2_1": 0.14266379677461336, "k1_5": 0.25553374499531872, "k2_8": 0.061820358319507142, "k2_9": 0.014216495522409233, "kdr": 0.6181737049030438, "k2_17": 0.19077025590734664, "k2_16": 0.18089133586349687, "a": -0.1250509265751284, "b": -0.0013083758925001121, "k2_21": 0.057320257235593079, "k2_20": 0.097367277776484809, "k2_22": 0.059211641013617984, "k1_11": 0.50083812481208301, "k1_10": 0.35126271792616409, "k1_13": 0.50149964354971777, "k1_12": 0.50135854737066898, "kg": 0.21012997213452161, "k1_14": 0.60025734435545164, "k1_17": 0.10576397774924903, "k1_16": 0.27926238565399281, "k1_18": 0.060912632314469174, "n": 0.033315190001512528}, 0.1], ["k2_15", 0.0037038556234741948, true, null, 1e-06, Infinity, 0.0013463804719304896, {"tau": 0.095112788459941283, "k1_9": 0.074122951410351884, "k1_8": 0.05923713743084829, "k2_18": 0.025672802414562653, "k2_19": 0.018309236147355544, "k2_16": 0.065731464842065615, "k1_1": 0.071967210427626729, "k1_0": 0.075006884576288652, "k1_3": 0.069170473670041074, "k1_2": 0.075499481762832638, "k2_10": 0.055143454025850379, "k1_4": 0.06715513518564617, "k1_7": 0.064905460830812028, "k1_6": 0.050690513223860041, "k2_6": 0.038300339502744002, "k2_7": 0.037353415282360129, "k2_4": 0.053120332276119085, "k2_5": 0.050351745610403641, "k2_2": 0.075432654359632659, "k2_3": 0.058436881976998874, "k2_0": 0.043035877047437679, "k2_1": 0.075840604343555856, "k1_5": 0.064716066789344648, "k2_8": 0.034364065772063995, "k2_9": 0.046498264546398042, "kdr": 0.12047675567838181, "k2_17": 0.032257480796267238, "a": -0.080892109150001557, "b": 0.060951588380115503, "k2_21": 0.0074151504751525654, "k2_20": 0.011926580215940365, "k2_22": 0.0076336621688165192, "kg": 0.0029252683373463175, "k1_11": 0.05043841292872734, "k1_10": 0.074508651803881026, "k1_13": 0.049938652462908427, "k1_12": 0.049924249660238666, "k1_15": 0.71173719263967361, "k1_14": 0.076838016661981881, "k1_17": 0.028496718962336371, "k1_16": 0.068771435444012069, "k1_18": 0.017460861759180064, "n": 0.19807550265991164}, 0.001], ["k1_16", 0.0011732125203086641, true, null, 1e-06, Infinity, 0.00011012666013334776, {"tau": 0.382854561596214, "k1_9": 0.24596146357951476, "k1_8": 0.17309125440240938, "k2_18": 0.12537450239848086, "k2_19": 0.12034404271858791, "k2_15": 0.068771435444017356, "k1_1": 0.29892342215154438, "k1_0": 0.25195974667785453, "k1_3": 0.21326934916779583, "k1_2": 0.26718717707691003, "k2_10": 0.053172186674923724, "k1_4": 0.20486405232571492, "k1_7": 0.19361872446157313, "k1_6": 0.14937764229861555, "k2_6": 0.10870805850465384, "k2_7": 0.046620896673649777, "k2_4": 0.099665101378890564, "k2_5": 0.10468830559660243, "k2_2": 0.12600367336558793, "k2_3": 0.11029620386443692, "k2_0": 0.0184597809764897, "k2_1": 0.11429122756258663, "k1_5": 0.19482278655731494, "k2_8": 0.060310155486349097, "k2_9": 0.027903487188543168, "kdr": 0.44439427816226762, "k2_17": 0.14405448519233158, "k2_16": 0.91301281749625274, "a": -0.10342218466538956, "b": 0.066432292244674465, "k2_21": 0.050079938702263224, "k2_20": 0.07754889371833798, "k2_22": 0.051306862290305087, "kg": 0.14478445606784254, "k1_11": 0.34753041521695865, "k1_10": 0.25690412871413515, "k1_13": 0.35021809148701671, "k1_12": 0.34901375609284652, "k1_15": 0.27926238565399025, "k1_14": 0.42871002936616048, "k1_17": 0.084907805353496915, "k1_18": 0.050781398550296418, "n": 0.10305383039046258}, 0.1], ["k2_16", 0.020978606865831417, true, null, 1e-06, Infinity, 0.0030381973835269171, {"tau": 0.24540060940631028, "k1_9": 0.16513785744418563, "k1_8": 0.12298221490523192, "k2_18": 0.085096543305008349, "k2_19": 0.080434105364767999, "k2_15": 0.065731464842068321, "k1_1": 0.18934173929199916, "k1_0": 0.16874437438545661, "k1_3": 0.14738685363450155, "k1_2": 0.17607659739255618, "k2_10": 0.056040128939731371, "k1_4": 0.14247912960630796, "k1_7": 0.13598695688705062, "k1_6": 0.10672641859256669, "k2_6": 0.08253791498370841, "k2_7": 0.048387154250216204, "k2_4": 0.082848310691146038, "k2_5": 0.084906979196173946, "k2_2": 0.10343337070596789, "k2_3": 0.090392978716099776, "k2_0": 0.031889233934396903, "k2_1": 0.093062211658612129, "k1_5": 0.13659538292305604, "k2_8": 0.055029725435608745, "k2_9": 0.03945716944192447, "kdr": 0.29092455179370053, "k2_17": 0.097504518851908015, "a": -0.11252625688128233, "b": 0.10302530792874351, "k2_21": 0.039098574244173477, "k2_20": 0.055456879946207883, "k2_22": 0.039770303365249365, "kg": 0.078242422848043891, "k1_11": 0.20624535121752119, "k1_10": 0.1704656923022376, "k1_13": 0.20939578288196944, "k1_12": 0.20782555688824153, "k1_15": 0.18089133586349118, "k1_14": 0.2685646103271182, "k1_17": 0.061127196242451061, "k1_16": 0.91301281749625018, "k1_18": 0.036926505744117537, "n": 0.16549659690153432}, 0.001], ["k1_17", 0.00017994233891338585, true, null, 1e-06, Infinity, 4.0330333029086115e-05, {"tau": 0.13413646904489146, "k1_9": 0.095437140344495394, "k1_8": 0.072477431099756157, "k2_18": 0.056950604640843699, "k2_19": 0.053487819538844149, "k2_15": 0.028496718962338935, "k1_1": 0.11218634143448347, "k1_0": 0.097664302686050905, "k1_3": 0.0854665581798464, "k1_2": 0.10217095436885869, "k2_10": 0.024579259125553626, "k1_4": 0.082902458980287308, "k1_7": 0.07937685701288047, "k1_6": 0.064360572038735492, "k2_6": 0.050310621750288588, "k2_7": 0.026643896914490997, "k2_4": 0.044866415033316023, "k2_5": 0.047514789931771863, "k2_2": 0.05033534972415131, "k2_3": 0.048104137062482594, "k2_0": 0.011606183324613356, "k2_1": 0.04299459873862943, "k1_5": 0.079945170331362184, "k2_8": 0.032451642669569916, "k2_9": 0.016204735074033815, "kdr": 0.16166936544419155, "k2_17": 0.76255888289573659, "k2_16": 0.061127196242451901, "a": 0.0097655122167133995, "b": 0.043987970866607211, "k2_21": 0.029051890475157879, "k2_20": 0.038709590453543025, "k2_22": 0.029404197891260298, "kg": 0.047837559287899352, "k1_11": 0.12912157682668851, "k1_10": 0.098760153776318679, "k1_13": 0.13136664706364079, "k1_12": 0.13032422707093352, "k1_15": 0.10576397774924877, "k1_14": 0.16902879628167097, "k1_16": 0.084907805353499399, "k1_18": 0.027199417836500032, "n": 0.047198889194443927}, 0.1], ["k2_17", 0.022783927269811932, true, null, 1e-06, Infinity, 0.0030164201469759381, {"tau": 0.24331948313516408, "k1_9": 0.1667453490138722, "k1_8": 0.1210314063118262, "k2_18": 0.10748241598513386, "k2_19": 0.1099837477598513, "k2_15": 0.032257480796272275, "k1_1": 0.2072291957053313, "k1_0": 0.17145677474980395, "k1_3": 0.14565079198251155, "k1_2": 0.18140960094075836, "k2_10": 0.024526287081331154, "k1_4": 0.14087617393159643, "k1_7": 0.1341598625514516, "k1_6": 0.10643858317756984, "k2_6": 0.087041821972802094, "k2_7": 0.034921647468771543, "k2_4": 0.067736557182828741, "k2_5": 0.074774546248528376, "k2_2": 0.072529117391020095, "k2_3": 0.072445128210322104, "k2_0": 0.0015665167547760869, "k2_1": 0.062376915429254845, "k1_5": 0.13502460420803566, "k2_8": 0.049307361634906337, "k2_9": 0.0092873278791947862, "kdr": 0.30340033118856263, "k2_16": 0.097504518851911318, "a": -0.036797353692671383, "b": 0.021038347959098456, "k2_21": 0.059869214883138469, "k2_20": 0.079491030141751837, "k2_22": 0.060571247534808519, "kg": 0.077358043038584068, "k1_11": 0.25142982102846345, "k1_10": 0.17424399977521429, "k1_13": 0.25451066022005714, "k1_12": 0.25306483743202757, "k1_15": 0.19077025590734922, "k1_14": 0.32880024457418111, "k1_17": 0.76255888289573703, "k1_16": 0.14405448519233724, "k1_18": 0.038696292571692159, "n": 0.0006596429094924051}, 0.001], ["k1_18", 8.5228718976648743e-05, true, null, 1e-06, Infinity, 3.0415776826236712e-05, {"tau": 0.072246401410462957, "k1_9": 0.055796709078861084, "k1_8": 0.044304479119276596, "k2_18": 0.68129765062537473, "k2_19": 0.032337796849138754, "k2_15": 0.017460861759179189, "k1_1": 0.0641903543718845, "k1_0": 0.057025503035764306, "k1_3": 0.050943180771517597, "k1_2": 0.059185115804113259, "k2_10": 0.015873926397248349, "k1_4": 0.04967414701237087, "k1_7": 0.047900589359444697, "k1_6": 0.040055686503821936, "k2_6": 0.03172713580980261, "k2_7": 0.018413651921563808, "k2_4": 0.02813400158334781, "k2_5": 0.029839198832528249, "k2_2": 0.029787961408848554, "k2_3": 0.029732644452214223, "k2_0": 0.008590809424324386, "k2_1": 0.024765717958149955, "k1_5": 0.048290499007420121, "k2_8": 0.021820198125179678, "k2_9": 0.011532793100741149, "kdr": 0.088908836946373943, "k2_17": 0.038696292571680939, "k2_16": 0.036926505744113436, "a": 0.036748089436796257, "b": 0.029008090691624286, "k2_21": 0.019327747024149858, "k2_20": 0.024510470548348456, "k2_22": 0.019491207961337624, "kg": 0.025610894152198801, "k1_11": 0.073060368990705629, "k1_10": 0.057415375995859892, "k1_13": 0.074641613019182873, "k1_12": 0.073910368359090262, "k1_15": 0.060912632314459127, "k1_14": 0.098418828623285312, "k1_17": 0.027199417836492722, "k1_16": 0.050781398550289368, "n": 0.028048289095286626}, 0.1], ["k2_18", 0.014155876313332372, true, null, 1e-06, Infinity, 0.002125001353885624, {"tau": 0.20385264318746521, "k1_9": 0.14410323145833309, "k1_8": 0.1064778549912539, "k2_19": 0.1024121449151736, "k2_15": 0.02567280241456504, "k1_1": 0.17914089974280645, "k1_0": 0.14828893749639904, "k1_3": 0.12667418639177119, "k1_2": 0.15648891349641678, "k2_10": 0.01996270668495264, "k1_4": 0.12288803875456202, "k1_7": 0.1174547510319195, "k1_6": 0.094357934100270505, "k2_6": 0.079786297321677468, "k2_7": 0.032842006180974305, "k2_4": 0.060084060593631805, "k2_5": 0.067038531713040875, "k2_2": 0.060690142055278166, "k2_3": 0.063470959040205957, "k2_0": 0.00029891780738848116, "k2_1": 0.050966795350834419, "k1_5": 0.11821998407929606, "k2_8": 0.046398532217500649, "k2_9": 0.0074486030345628411, "kdr": 0.26069324427096624, "k2_17": 0.10748241598510296, "k2_16": 0.085096543305008307, "a": -0.017447173722041666, "b": 0.017022999994315755, "k2_21": 0.059198431005264965, "k2_20": 0.076148032289059656, "k2_22": 0.059751562039767822, "kg": 0.060015339572190657, "k1_11": 0.21894188298660672, "k1_10": 0.15038909366745604, "k1_13": 0.22209149240832204, "k1_12": 0.22059777995669888, "k1_15": 0.16456310431114179, "k1_14": 0.29239792265672465, "k1_17": 0.05695060464082087, "k1_16": 0.12537450239847847, "k1_18": 0.68129765062537884, "n": -0.010654806599479439}, 0.001], ["k1_19", 1e-06, false, null, 1e-06, Infinity, 0, null, 1e-06], ["k2_19", 0.0076905137546910973, true, null, 1e-06, Infinity, 0.0011889161334575652, {"tau": 0.19685516103883771, "k1_9": 0.13917449137556098, "k1_8": 0.10230710153816432, "k2_18": 0.10241214491517685, "k2_15": 0.018309236147359371, "k1_1": 0.17627817032299642, "k1_0": 0.14355607290064423, "k1_3": 0.12175901197500688, "k1_2": 0.15180856831575079, "k2_10": 0.013188390214876193, "k1_4": 0.11823663704406503, "k1_7": 0.11305796594380771, "k1_6": 0.090657358054432438, "k2_6": 0.080094434734093209, "k2_7": 0.030180099912673918, "k2_4": 0.056214864277208502, "k2_5": 0.064226609696263676, "k2_2": 0.053200105128195202, "k2_3": 0.058793370110266814, "k2_0": -0.0059116392283888632, "k2_1": 0.043689935724308598, "k1_5": 0.11375023877046944, "k2_8": 0.045314076579769089, "k2_9": 0.0012691592285701738, "kdr": 0.25871984359247052, "k2_17": 0.1099837477598493, "k2_16": 0.08043410536477158, "a": -0.037871919955232342, "b": 0.0036422306457036678, "k2_21": 0.065266860662007237, "k2_20": 0.082527838401291048, "k2_22": 0.065792772407167313, "kg": 0.051744251846683922, "k1_11": 0.22022951642931274, "k1_10": 0.14560833441954685, "k1_13": 0.22350249102770081, "k1_12": 0.2219289563160278, "k1_15": 0.16045521422055709, "k1_14": 0.29818912642203421, "k1_17": 0.053487819538843219, "k1_16": 0.12034404271859087, "k1_18": 0.032337796849143792, "n": -0.037852346766031879}, 0.001], ["k1_20", 1e-06, false, null, 1e-06, Infinity, 0, null, 1e-06], ["k2_20", 0.0039413524478021378, true, null, 1e-06, Infinity, 0.00094417394430739625, {"tau": 0.10812958933034186, "k1_9": 0.086419924066622605, "k1_8": 0.068799238521110015, "k2_18": 0.07614803228906171, "k2_19": 0.082527838401290965, "k2_15": 0.011926580215942581, "k1_1": 0.10666247217242986, "k1_0": 0.089269038471330442, "k1_3": 0.078199468244935566, "k1_2": 0.092889211124111484, "k2_10": 0.010887650881487668, "k1_4": 0.076852949903198825, "k1_7": 0.074609492837458422, "k1_6": 0.062345927169720941, "k2_6": 0.061141251056610162, "k2_7": 0.028224571468438871, "k2_4": 0.042052988671614847, "k2_5": 0.048402978788672064, "k2_2": 0.034074472707333117, "k2_3": 0.042453870496634641, "k2_0": -0.00092048720352026422, "k2_1": 0.025390577078471453, "k1_5": 0.075016908120579734, "k2_8": 0.039207598014387342, "k2_9": 0.0048105226822234629, "kdr": 0.15698436152848669, "k2_17": 0.079491030141750671, "k2_16": 0.055456879946209903, "a": -0.016058207308543532, "b": 0.018558878036381659, "k2_21": 0.056657481904718116, "k2_22": 0.056843443024600156, "kg": 0.014804869100011348, "k1_11": 0.13338868099637519, "k1_10": 0.089529238817815993, "k1_13": 0.13685375088985213, "k1_12": 0.13514003046526957, "k1_15": 0.097367277776486141, "k1_14": 0.19669107775566574, "k1_17": 0.038709590453542511, "k1_16": 0.077548893718339562, "k1_18": 0.024510470548351745, "n": -0.018587089182678315}, 0.001], ["k1_21", 1e-06, false, null, 1e-06, Infinity, 0, null, 1e-06], ["k2_21", 0.0022933863272084354, true, null, 1e-06, Infinity, 0.00084711066024875084, {"tau": 0.051964069775221999, "k1_9": 0.052763408083514859, "k1_8": 0.047163287098242294, "k2_18": 0.05919843100526638, "k2_19": 0.065266860662007195, "k2_15": 0.007415150475153791, "k1_1": 0.062584202966279326, "k1_0": 0.054645981954280436, "k1_3": 0.050258589239403725, "k1_2": 0.055402802741638377, "k2_10": 0.0089050271232649619, "k1_4": 0.050269766141936775, "k1_7": 0.049859541567602819, "k1_6": 0.044013507989144475, "k2_6": 0.048662902348035379, "k2_7": 0.026425355272685063, "k2_4": 0.032533761753772136, "k2_5": 0.037836384729251549, "k2_2": 0.021433811075172497, "k2_3": 0.031554125001056539, "k2_0": 0.0017601992293609285, "k2_1": 0.013432844855068408, "k1_5": 0.050086673213472675, "k2_8": 0.034802217300258245, "k2_9": 0.0065165506451718607, "kdr": 0.09241317046022611, "k2_17": 0.059869214883137706, "k2_16": 0.039098574244174608, "a": -0.001684261580802785, "b": 0.025975994946520191, "k2_20": 0.056657481904718129, "k2_22": 0.050807455615642302, "kg": -0.0083241063526755359, "k1_11": 0.078663217257238183, "k1_10": 0.053815601074004737, "k1_13": 0.082178111109471638, "k1_12": 0.08041173651868308, "k1_15": 0.057320257235593884, "k1_14": 0.13228151150575157, "k1_17": 0.029051890475157483, "k1_16": 0.050079938702264112, "k1_18": 0.019327747024151961, "n": -0.0087306974924098377}, 0.001], ["k1_22", 1e-06, false, null, 1e-06, Infinity, 0, null, 1e-06], ["k2_22", 0.0023371010395470959, true, null, 1e-06, Infinity, 0.00084281731586526389, {"tau": 0.05481990831348197, "k1_9": 0.054324014129375646, "k1_8": 0.048076764329620651, "k2_18": 0.059751562039769363, "k2_19": 0.065792772407167355, "k2_15": 0.0076336621688177959, "k1_1": 0.064666668761451385, "k1_0": 0.05624843512077473, "k1_3": 0.051511077979841127, "k1_2": 0.057162791583794413, "k2_10": 0.00896846242203936, "k1_4": 0.051444505394339084, "k1_7": 0.050932356184975158, "k1_6": 0.044759288458130049, "k2_6": 0.04903959755201908, "k2_7": 0.026351338988332789, "k2_4": 0.03285965985591411, "k2_5": 0.038183806178841539, "k2_2": 0.022019957991696953, "k2_3": 0.031966739515442155, "k2_0": 0.001605867328800201, "k2_1": 0.014033798752008777, "k1_5": 0.051168204843356747, "k2_8": 0.034816630837424999, "k2_9": 0.006385192103826526, "kdr": 0.095462950698583127, "k2_17": 0.0605712475348077, "k2_16": 0.039770303365250614, "a": -0.0025170978063336915, "b": 0.025413340671076496, "k2_21": 0.050807455615642351, "k2_20": 0.056843443024600197, "kg": -0.0069386283467055311, "k1_11": 0.081234635845489372, "k1_10": 0.055485739991625087, "k1_13": 0.08472292880678356, "k1_12": 0.082971508345684786, "k1_15": 0.059211641013619032, "k1_14": 0.13503065865007371, "k1_17": 0.02940419789125983, "k1_16": 0.051306862290306184, "k1_18": 0.019491207961339848, "n": -0.0091714979945455976}, 0.001], ["k", 0.016681005372000592, false, null, 1e-06, Infinity, 0, null, 0.016681005372000592], ["kdr", 0.2408479926161585, true, null, -Infinity, Infinity, 0.011593252136369985, {"tau": 0.86153616609263861, "k1_9": 0.5323814602340885, "k1_8": 0.35615054493402981, "k2_18": 0.26069324427097346, "k2_19": 0.2587198435924663, "k2_15": 0.12047675567839478, "k1_1": 0.67006117301868817, "k1_0": 0.54640404809047416, "k1_3": 0.45100917001776586, "k1_2": 0.58542952919194369, "k2_10": 0.08113247284566602, "k1_4": 0.43079997219997768, "k1_7": 0.40380901673260555, "k1_6": 0.30288193549991438, "k2_6": 0.21252308076859935, "k2_7": 0.064931654827666094, "k2_4": 0.18539171274126134, "k2_5": 0.19749586667144531, "k2_2": 0.24624755430565151, "k2_3": 0.20909066794031445, "k2_0": 0.0055779541724278528, "k2_1": 0.23109078990173185, "k1_5": 0.40625603192660903, "k2_8": 0.098229883647330499, "k2_9": 0.023082846264518564, "k2_17": 0.30340033118855958, "k2_16": 0.29092455179370985, "a": -0.30446971830698666, "b": 0.015925856600781805, "k2_21": 0.092413170460224861, "k2_20": 0.15698436152848458, "k2_22": 0.095462950698581503, "kg": 0.31920815970599731, "k1_11": 0.79862767614720698, "k1_10": 0.56038841888633628, "k1_13": 0.8000837939466291, "k1_12": 0.79960973039562477, "k1_15": 0.61817370490304413, "k1_14": 0.95876498875706073, "k1_17": 0.16166936544419283, "k1_16": 0.44439427816227195, "k1_18": 0.088908836946390027, "n": 0.079587423917627159}, 0.1], ["tau", 2.7600154798470271, true, null, 1e-06, 20, 0.40588491835421669, {"k1_9": 0.46058619848030263, "k1_8": 0.30267624894359085, "k2_18": 0.20385264318747046, "k2_19": 0.19685516103883335, "k2_15": 0.095112788459952274, "k1_1": 0.57889745431749784, "k1_0": 0.47211117000802089, "k1_3": 0.38836445677788278, "k1_2": 0.50805458620160204, "k2_10": 0.063584734412824875, "k1_4": 0.36963014159136082, "k1_7": 0.34455419625148759, "k1_6": 0.25576581718825492, "k2_6": 0.16652321621830252, "k2_7": 0.042659579704345751, "k2_4": 0.15105598177478721, "k2_5": 0.15926798687072832, "k2_2": 0.20855484002562444, "k2_3": 0.1735417726684611, "k2_0": -0.0013783717190835609, "k2_1": 0.18460107939422116, "k1_5": 0.34732836190343946, "k2_8": 0.068759773192200349, "k2_9": 0.012660895094303104, "kdr": 0.86153616609263606, "k2_17": 0.24331948313515836, "k2_16": 0.24540060940631772, "a": -0.31731831340680716, "b": 0.13412839595194956, "k2_21": 0.05196406977522066, "k2_20": 0.10812958933033966, "k2_22": 0.05481990831348027, "kg": 0.60915229250164127, "k1_11": 0.70319823869093134, "k1_10": 0.48565666118563217, "k1_13": 0.70818296477291875, "k1_12": 0.70638214344406525, "k1_15": 0.53588748114458229, "k1_14": 0.80637801170424495, "k1_17": 0.13413646904489035, "k1_16": 0.38285456159621645, "k1_18": 0.072246401410476294, "n": 0.10812108636122503}, 5], ["kg", 0.023407922462565067, true, null, 1e-06, Infinity, 0.00022840491110450375, {"tau": 0.60915229250164282, "k1_9": 0.17690952400588517, "k1_8": 0.10932415626804287, "k2_18": 0.060015339572192676, "k2_19": 0.051744251846682625, "k2_15": 0.002925268337350833, "k1_1": 0.22688063062578531, "k1_0": 0.18083742079016737, "k1_3": 0.14642853946051632, "k1_2": 0.19869003322323789, "k2_10": -0.0018731916582861382, "k1_4": 0.13774777671696417, "k1_7": 0.12572336870505421, "k1_6": 0.091658379527342751, "k2_6": 0.04311638030628398, "k2_7": -0.0077120598425328432, "k2_4": 0.038252202776992268, "k2_5": 0.040917026792681381, "k2_2": 0.05579612602378093, "k2_3": 0.047961912100883401, "k2_0": -0.025051188965387442, "k2_1": 0.025382882910316609, "k1_5": 0.12812958715300846, "k2_8": 0.0024756067088623013, "k2_9": -0.020692394883298913, "kdr": 0.31920815970599792, "k2_17": 0.077358043038582541, "k2_16": 0.078242422848047236, "a": -0.14558410239818534, "b": 0.23236884646843275, "k2_21": -0.0083241063526760146, "k2_20": 0.014804869100010738, "k2_22": -0.0069386283467061495, "k1_11": 0.31130366698209139, "k1_10": 0.18842738213865334, "k1_13": 0.32077910587240305, "k1_12": 0.31719485662218388, "k1_15": 0.210129972134522, "k1_14": 0.30540162950986438, "k1_17": 0.047837559287899373, "k1_16": 0.14478445606784404, "k1_18": 0.025610894152203658, "n": 0.024696994845609763}, 0.02], ["n", 1.29759589584754, true, null, 1e-06, Infinity, 0.013898137622212614, {"tau": 0.10812108636117508, "k1_9": 0.079392523196825646, "k1_8": 0.10125764858836604, "k2_18": -0.010654806599494004, "k2_19": -0.037852346766047339, "k2_15": 0.19807550265990559, "k1_1": -0.0074554068033318623, "k1_0": 0.076100520877159891, "k1_3": 0.10066408921613343, "k1_2": 0.059666181301849565, "k2_10": 0.19854213011000707, "k1_4": 0.10133042879479012, "k1_7": 0.10325932338084522, "k1_6": 0.087537488000628119, "k2_6": 0.075833739663190361, "k2_7": 0.13884133564701689, "k2_4": 0.15590742393948914, "k2_5": 0.13836912498970444, "k2_2": 0.21399313055005337, "k2_3": 0.16884405951832146, "k2_0": 0.17975068804964517, "k2_1": 0.17900102299814877, "k1_5": 0.10266516400311941, "k2_8": 0.11096617350222107, "k2_9": 0.1899744676641473, "kdr": 0.07958742391756872, "k2_17": 0.00065964290947107419, "k2_16": 0.16549659690151783, "a": -0.51934354100905633, "b": 0.6988017995216973, "k2_21": -0.0087306974924149672, "k2_20": -0.018587089182687457, "k2_22": -0.0091714979945507584, "kg": 0.024696994845591101, "k1_11": -0.12574245991081096, "k1_10": 0.066700552352608328, "k1_13": -0.11074279111518609, "k1_12": -0.11838219140064796, "k1_15": 0.033315190001476307, "k1_14": -0.10827488197885692, "k1_17": 0.047198889194431735, "k1_16": 0.10305383039043665, "k1_18": 0.028048289095283049}, 1], ["b", 176.98185150317465, true, null, 1e-06, Infinity, 3.1978444896431624, {"tau": 0.13412839595191334, "k1_9": 0.036686813376733615, "k1_8": 0.071453557909437013, "k2_18": 0.017022999994305291, "k2_19": 0.0036422306456928111, "k2_15": 0.060951588380110985, "k1_1": -0.033447297677275667, "k1_0": 0.033822756053278613, "k1_3": 0.062475240596934559, "k1_2": 0.021518719415262386, "k2_10": 0.091060364895158161, "k1_4": 0.065142893308374805, "k1_7": 0.067572976838287752, "k1_6": 0.067982437589017689, "k2_6": 0.066885448642886799, "k2_7": 0.094948857034043238, "k2_4": 0.10004951222187318, "k2_5": 0.094701849134644661, "k2_2": 0.093357147660898115, "k2_3": 0.10378608293242439, "k2_0": 0.083822275307739655, "k2_1": 0.0052476067093580464, "k1_5": 0.069751195239494385, "k2_8": 0.084884782974730913, "k2_9": 0.095690727350370777, "kdr": 0.01592585660074031, "k2_17": 0.021038347959083444, "k2_16": 0.10302530792873155, "a": -0.46790401540411797, "k2_21": 0.025975994946516479, "k2_20": 0.018558878036375247, "k2_22": 0.025413340671072735, "kg": 0.23236884646841868, "k1_11": -0.039337446127061762, "k1_10": 0.026154678463185761, "k1_13": -0.003076267976169778, "k1_12": -0.019489270993371798, "k1_15": -0.0013083758925258497, "k1_14": -0.043382398453665684, "k1_17": 0.043987970866598523, "k1_16": 0.066432292244655869, "k1_18": 0.029008090691621628, "n": 0.69880179952169574}, 200.0], ["a", 3328.5878956025663, true, null, 1e-06, Infinity, 11.007914361042564, {"tau": -0.31731831340678474, "k1_9": -0.12081587679431434, "k1_8": -0.077898107580549672, "k2_18": -0.017447173722035608, "k2_19": -0.037871919955224077, "k2_15": -0.080892109150002223, "k1_1": -0.1209912765528639, "k1_0": -0.12309762452469987, "k1_3": -0.1057228702210006, "k1_2": -0.12810682753758865, "k2_10": -0.072570926915441356, "k1_4": -0.10014848792696096, "k1_7": -0.092805919871580045, "k1_6": -0.05494372714339469, "k2_6": -0.049733337041585259, "k2_7": -0.037890899162162248, "k2_4": -0.079518844538373934, "k2_5": -0.073992638097108585, "k2_2": -0.12604527126137677, "k2_3": -0.092303975324201051, "k2_0": -0.046136578072395337, "k2_1": -0.097447161029688867, "k1_5": -0.092367194818056053, "k2_8": -0.034872632048100934, "k2_9": -0.052603143223912838, "kdr": -0.30446971830696012, "k2_17": -0.036797353692661634, "k2_16": -0.11252625688127731, "b": -0.46790401540412907, "k2_21": -0.0016842615807999531, "k2_20": -0.016058207308538665, "k2_22": -0.0025170978063307498, "kg": -0.14558410239817646, "k1_11": -0.12556245887807754, "k1_10": -0.12366559783862162, "k1_13": -0.13801358052439952, "k1_12": -0.13197784574194427, "k1_15": -0.12505092657511191, "k1_14": -0.1416577972861007, "k1_17": 0.0097655122167180069, "k1_16": -0.10342218466537888, "k1_18": 0.036748089436795008, "n": -0.51934354100907165}, 3500.0]]
