# Supplementary material for: A photoconversion model for full spectral programming and multiplexing of optogenetic systems
Source: Mol Syst Biol. 2017 Apr 24;13(4):926. doi: 10.15252/msb.20167456 (PMC5408778; doi:10.15252/msb.20167456)
Supplement: Supplementary file 15 — Dataset EV7 [file MSB-13-926-s015.zip › dataset_ev7_cph8-ompr_data_and_analysis/cph8-ompr_analysis/fit_results/all_data_with_few_k_holds_ratio_k_fixed_0.0278255940221.p]

S'[[Fit Statistics]]\n    # function evals   = 1006\n    # data points      = 746\n    # variables        = 44\n    chi-square         = 166.297\n    reduced chi-square = 0.237\n[[Variables]]\n    k1_0:    0.01149725 +/- 0.000876 (7.62%) (init= 0.01)\n    k2_0:    0.00136996 +/- 0.007669 (559.84%) (init= 0.01)\n    k1_1:    0.00681418 +/- 0.000425 (6.24%) (init= 0.01)\n    k2_1:    0.00972375 +/- 0.001842 (18.95%) (init= 0.01)\n    k1_2:    0.00330872 +/- 0.000236 (7.13%) (init= 0.01)\n    k2_2:    0.01013593 +/- 0.001769 (17.46%) (init= 0.01)\n    k1_3:    0.00128914 +/- 0.000118 (9.14%) (init= 0.01)\n    k2_3:    0.00895949 +/- 0.001764 (19.69%) (init= 0.01)\n    k1_4:    0.00103025 +/- 9.82e-05 (9.53%) (init= 0.01)\n    k2_4:    0.00744289 +/- 0.001629 (21.90%) (init= 0.01)\n    k1_5:    0.00082687 +/- 8.30e-05 (10.04%) (init= 0.01)\n    k2_5:    0.00800206 +/- 0.001630 (20.37%) (init= 0.01)\n    k1_6:    0.00040698 +/- 5.29e-05 (13.01%) (init= 0.01)\n    k2_6:    0.00876695 +/- 0.001614 (18.42%) (init= 0.01)\n    k1_7:    0.00058787 +/- 5.94e-05 (10.11%) (init= 0.01)\n    k2_7:    0.00200662 +/- 0.001089 (54.30%) (init= 0.01)\n    k1_8:    0.00041428 +/- 4.68e-05 (11.30%) (init= 0.01)\n    k2_8:    0.00298365 +/- 0.001105 (37.06%) (init= 0.01)\n    k1_9:    0.00135646 +/- 0.000106 (7.82%) (init= 0.01)\n    k2_9:    0.00062449 +/- 0.000977 (156.51%) (init= 0.01)\n    k1_10:   0.00186304 +/- 0.000139 (7.45%) (init= 0.01)\n    k2_10:   0.00215430 +/- 0.001110 (51.55%) (init= 0.01)\n    k1_11:   0.00358083 +/- 0.000187 (5.21%) (init= 0.01)\n    k2_11:   1e-06 (fixed)\n    k1_12:   0.00575526 +/- 0.000299 (5.20%) (init= 0.01)\n    k2_12:   1e-06 (fixed)\n    k1_13:   0.00845010 +/- 0.000439 (5.19%) (init= 0.1)\n    k2_13:   1e-06 (fixed)\n    k1_14:   0.01325254 +/- 0.000565 (4.27%) (init= 0.1)\n    k2_14:   1e-06 (fixed)\n    k1_15:   0.00311326 +/- 0.000210 (6.76%) (init= 0.1)\n    k2_15:   0.00341244 +/- 0.001229 (36.02%) (init= 0.001)\n    k1_16:   0.00181311 +/- 0.000168 (9.25%) (init= 0.1)\n    k2_16:   0.01939373 +/- 0.002774 (14.30%) (init= 0.001)\n    k1_17:   0.00027856 +/- 6.18e-05 (22.17%) (init= 0.1)\n    k2_17:   0.02109161 +/- 0.002745 (13.02%) (init= 0.001)\n    k1_18:   0.00013229 +/- 4.68e-05 (35.41%) (init= 0.1)\n    k2_18:   0.01310784 +/- 0.001944 (14.83%) (init= 0.001)\n    k1_19:   1e-06 (fixed)\n    k2_19:   0.00709993 +/- 0.001086 (15.30%) (init= 0.001)\n    k1_20:   1e-06 (fixed)\n    k2_20:   0.00363096 +/- 0.000863 (23.77%) (init= 0.001)\n    k1_21:   1e-06 (fixed)\n    k2_21:   0.00210628 +/- 0.000774 (36.77%) (init= 0.001)\n    k1_22:   1e-06 (fixed)\n    k2_22:   0.00214661 +/- 0.000770 (35.89%) (init= 0.001)\n    k:       0.02782559 (fixed)\n    kdr:     0.22109173 +/- 0.010463 (4.73%) (init= 0.1)\n    tau:     2.55938486 +/- 0.401012 (15.67%) (init= 5)\n    kg:      0.02339964 +/- 0.000226 (0.97%) (init= 0.02)\n    n:       1.29549791 +/- 0.013706 (1.06%) (init= 1)\n    b:       176.469690 +/- 3.174195 (1.80%) (init= 200)\n    a:       3331.92730 +/- 10.93243 (0.33%) (init= 3500)\n[[Correlations]] (unreported correlations are <  0.100)\n    C(k1_14, kdr)                =  0.958 \n    C(k1_16, k2_16)              =  0.913 \n    C(k1_3, k2_3)                =  0.879 \n    C(k1_4, k2_4)                =  0.871 \n    C(k1_5, k2_5)                =  0.866 \n    C(kdr, tau)                  =  0.858 \n    C(k1_2, k2_2)                =  0.824 \n    C(k1_6, k2_6)                =  0.820 \n    C(k1_13, k1_14)              =  0.813 \n    C(k1_12, k1_14)              =  0.811 \n    C(k1_11, k1_14)              =  0.809 \n    C(k1_7, k2_7)                =  0.808 \n    C(k1_14, tau)                =  0.804 \n    C(k1_13, kdr)                =  0.796 \n    C(k1_12, kdr)                =  0.795 \n    C(k1_11, kdr)                =  0.794 \n    C(k1_8, k2_8)                =  0.792 \n    C(k1_17, k2_17)              =  0.761 \n    C(k1_10, k2_10)              =  0.750 \n    C(k1_9, k2_9)                =  0.737 \n    C(k1_1, k2_1)                =  0.722 \n    C(k1_15, k2_15)              =  0.714 \n    C(k1_13, tau)                =  0.704 \n    C(k1_12, tau)                =  0.702 \n    C(n, b)                      =  0.700 \n    C(k1_11, tau)                =  0.699 \n    C(k1_0, k2_0)                =  0.696 \n    C(k1_12, k1_13)              =  0.690 \n    C(k1_11, k1_13)              =  0.687 \n    C(k1_11, k1_12)              =  0.686 \n    C(k1_18, k2_18)              =  0.682 \n    C(k1_1, kdr)                 =  0.665 \n    C(k1_1, k1_14)               =  0.652 \n    C(k1_15, kdr)                =  0.613 \n    C(tau, kg)                   =  0.604 \n    C(k1_14, k1_15)              =  0.595 \n    C(k1_2, kdr)                 =  0.580 \n    C(k1_1, tau)                 =  0.573 \n    C(k1_2, k1_14)               =  0.560 \n    C(k1_10, kdr)                =  0.555 \n    C(k1_1, k1_12)               =  0.544 \n    C(k1_1, k1_13)               =  0.544 \n    C(k1_1, k1_11)               =  0.544 \n    C(k1_0, kdr)                 =  0.541 \n    C(k1_10, k1_14)              =  0.535 \n    C(k1_15, tau)                =  0.530 \n    C(k1_9, kdr)                 =  0.527 \n    C(n, a)                      = -0.522 \n    C(k1_0, k1_14)               =  0.522 \n    C(k1_9, k1_14)               =  0.507 \n    C(k1_2, tau)                 =  0.502 \n    C(k1_13, k1_15)              =  0.495 \n    C(k1_12, k1_15)              =  0.495 \n    C(k1_11, k1_15)              =  0.494 \n    C(k1_10, tau)                =  0.480 \n    C(b, a)                      = -0.471 \n    C(k1_0, tau)                 =  0.466 \n    C(k1_2, k1_13)               =  0.464 \n    C(k1_2, k1_12)               =  0.464 \n    C(k1_2, k1_11)               =  0.463 \n    C(k1_9, tau)                 =  0.455 \n    C(k1_3, kdr)                 =  0.446 \n    C(k1_10, k1_13)              =  0.443 \n    C(k1_10, k1_12)              =  0.442 \n    C(k1_10, k1_11)              =  0.441 \n    C(k1_16, kdr)                =  0.440 \n    C(k1_3, k1_14)               =  0.430 \n    C(k1_0, k1_13)               =  0.430 \n    C(k1_0, k1_12)               =  0.429 \n    C(k1_0, k1_11)               =  0.428 \n    C(k1_4, kdr)                 =  0.426 \n    C(k1_14, k1_16)              =  0.424 \n    C(k1_9, k1_13)               =  0.418 \n    C(k1_9, k1_12)               =  0.417 \n    C(k1_9, k1_11)               =  0.416 \n    C(k1_1, k1_15)               =  0.413 \n    C(k1_4, k1_14)               =  0.412 \n    C(k1_5, kdr)                 =  0.402 \n    C(k1_7, kdr)                 =  0.400 \n    C(k1_5, k1_14)               =  0.391 \n    C(k1_1, k1_2)                =  0.390 \n    C(k1_7, k1_14)               =  0.388 \n    C(k1_3, tau)                 =  0.383 \n    C(k1_16, tau)                =  0.378 \n    C(k1_1, k1_10)               =  0.373 \n    C(k1_4, tau)                 =  0.365 \n    C(k1_0, k1_1)                =  0.363 \n    C(k1_2, k1_15)               =  0.361 \n    C(k1_1, k1_9)                =  0.353 \n    C(k1_8, kdr)                 =  0.352 \n    C(k1_3, k1_13)               =  0.350 \n    C(k1_3, k1_12)               =  0.349 \n    C(k1_3, k1_11)               =  0.347 \n    C(k1_10, k1_15)              =  0.345 \n    C(k1_13, k1_16)              =  0.345 \n    C(k1_8, k1_14)               =  0.344 \n    C(k1_12, k1_16)              =  0.344 \n    C(k1_5, tau)                 =  0.343 \n    C(k1_11, k1_16)              =  0.342 \n    C(k1_7, tau)                 =  0.340 \n    C(k1_0, k1_15)               =  0.336 \n    C(k1_4, k1_13)               =  0.334 \n    C(k1_4, k1_12)               =  0.333 \n    C(k1_4, k1_11)               =  0.331 \n    C(k1_9, k1_15)               =  0.328 \n    C(k1_2, k1_10)               =  0.328 \n    C(k1_14, k2_17)              =  0.326 \n    C(tau, a)                    = -0.322 \n    C(k1_0, k1_2)                =  0.320 \n    C(k1_5, k1_13)               =  0.314 \n    C(k1_5, k1_12)               =  0.313 \n    C(kdr, a)                    = -0.313 \n    C(k1_2, k1_9)                =  0.312 \n    C(k1_7, k1_13)               =  0.312 \n    C(k1_13, kg)                 =  0.312 \n    C(k1_5, k1_11)               =  0.311 \n    C(k1_7, k1_12)               =  0.310 \n    C(k1_7, k1_11)               =  0.309 \n    C(k1_12, kg)                 =  0.308 \n    C(k1_0, k1_10)               =  0.307 \n    C(kdr, kg)                   =  0.305 \n    C(k1_11, kg)                 =  0.302 \n    C(k2_17, kdr)                =  0.300 \n    C(k1_6, kdr)                 =  0.300 \n    C(k1_9, k1_10)               =  0.299 \n    C(k1_8, tau)                 =  0.299 \n    C(k1_1, k1_3)                =  0.298 \n    C(k1_6, k1_14)               =  0.297 \n    C(k1_14, k2_19)              =  0.296 \n    C(k1_14, kg)                 =  0.294 \n    C(k1_1, k1_16)               =  0.294 \n    C(k1_0, k1_9)                =  0.293 \n    C(k1_14, k2_18)              =  0.290 \n    C(k2_16, kdr)                =  0.288 \n    C(k1_1, k1_4)                =  0.284 \n    C(k1_3, k1_15)               =  0.278 \n    C(k1_8, k1_13)               =  0.274 \n    C(k1_15, k1_16)              =  0.274 \n    C(k1_8, k1_12)               =  0.273 \n    C(k1_8, k1_11)               =  0.271 \n    C(k1_1, k1_5)                =  0.268 \n    C(k1_1, k1_7)                =  0.266 \n    C(k1_2, k1_3)                =  0.266 \n    C(k1_4, k1_15)               =  0.266 \n    C(k1_14, k2_16)              =  0.266 \n    C(k1_2, k1_16)               =  0.262 \n    C(k2_18, kdr)                =  0.258 \n    C(k2_19, kdr)                =  0.256 \n    C(k1_3, k1_10)               =  0.256 \n    C(k1_2, k1_4)                =  0.254 \n    C(k1_6, tau)                 =  0.252 \n    C(k1_10, k1_16)              =  0.252 \n    C(k1_5, k1_15)               =  0.251 \n    C(k1_13, k2_17)              =  0.251 \n    C(k1_0, k1_3)                =  0.251 \n    C(k1_12, k2_17)              =  0.249 \n    C(k1_7, k1_15)               =  0.249 \n    C(k1_11, k2_17)              =  0.248 \n    C(k1_0, k1_16)               =  0.247 \n    C(k1_3, k1_9)                =  0.245 \n    C(k1_4, k1_10)               =  0.245 \n    C(k2_2, kdr)                 =  0.244 \n    C(k2_16, tau)                =  0.242 \n    C(k1_9, k1_16)               =  0.241 \n    C(k1_2, k1_5)                =  0.240 \n    C(k2_17, tau)                =  0.240 \n    C(k1_0, k1_4)                =  0.240 \n    C(k1_2, k1_7)                =  0.239 \n    C(kg, b)                     =  0.238 \n    C(k1_6, k1_13)               =  0.235 \n    C(k1_1, k1_8)                =  0.235 \n    C(k1_4, k1_9)                =  0.234 \n    C(k1_6, k1_12)               =  0.234 \n    C(k1_6, k1_11)               =  0.232 \n    C(k1_5, k1_10)               =  0.231 \n    C(k1_7, k1_10)               =  0.230 \n    C(k2_1, kdr)                 =  0.229 \n    C(k1_0, k1_5)                =  0.227 \n    C(k1_0, k1_7)                =  0.226 \n    C(k2_6, k1_14)               =  0.222 \n    C(k1_5, k1_9)                =  0.222 \n    C(k1_7, k1_9)                =  0.220 \n    C(k1_13, k2_19)              =  0.220 \n    C(k1_8, k1_15)               =  0.220 \n    C(k1_13, k2_18)              =  0.219 \n    C(k1_12, k2_19)              =  0.219 \n    C(k1_12, k2_18)              =  0.217 \n    C(k1_11, k2_19)              =  0.217 \n    C(k1_1, kg)                  =  0.217 \n    C(k1_11, k2_18)              =  0.216 \n    C(k2_2, n)                   =  0.215 \n    C(k1_2, k1_8)                =  0.212 \n    C(k2_6, kdr)                 =  0.211 \n    C(k1_3, k1_16)               =  0.209 \n    C(k2_3, kdr)                 =  0.207 \n    C(k1_13, k2_16)              =  0.206 \n    C(k2_2, tau)                 =  0.205 \n    C(k1_12, k2_16)              =  0.204 \n    C(k1_8, k1_10)               =  0.204 \n    C(k1_1, k2_17)               =  0.203 \n    C(k1_3, k1_4)                =  0.203 \n    C(k1_11, k2_16)              =  0.203 \n    C(k2_18, tau)                =  0.202 \n    C(k1_4, k1_16)               =  0.201 \n    C(k1_15, kg)                 =  0.201 \n    C(k1_0, k1_8)                =  0.201 \n    C(k1_1, k1_6)                =  0.201 \n    C(k2_10, n)                  =  0.199 \n    C(k2_15, n)                  =  0.198 \n    C(k2_2, k1_14)               =  0.198 \n    C(k1_8, k1_9)                =  0.196 \n    C(k2_5, kdr)                 =  0.196 \n    C(k1_14, k2_20)              =  0.195 \n    C(k2_19, tau)                =  0.195 \n    C(k1_3, k1_5)                =  0.193 \n    C(k1_3, k1_7)                =  0.192 \n    C(k1_5, k1_16)               =  0.191 \n    C(k1_7, k1_16)               =  0.190 \n    C(k1_2, kg)                  =  0.190 \n    C(k2_9, n)                   =  0.190 \n    C(k1_6, k1_15)               =  0.188 \n    C(k2_5, k1_14)               =  0.187 \n    C(k1_15, k2_17)              =  0.187 \n    C(k1_4, k1_5)                =  0.186 \n    C(k1_1, k2_16)               =  0.186 \n    C(k2_3, k1_14)               =  0.186 \n    C(k1_4, k1_7)                =  0.185 \n    C(k2_4, kdr)                 =  0.184 \n    C(k1_2, k1_6)                =  0.181 \n    C(k2_1, tau)                 =  0.180 \n    C(k1_10, kg)                 =  0.180 \n    C(k2_1, n)                   =  0.180 \n    C(k2_0, n)                   =  0.179 \n    C(k1_2, k2_17)               =  0.178 \n    C(k2_1, k1_14)               =  0.178 \n    C(k1_15, k2_16)              =  0.178 \n    C(k1_5, k1_7)                =  0.176 \n    C(k1_1, k2_18)               =  0.176 \n    C(k1_6, k1_10)               =  0.175 \n    C(k1_1, k2_19)               =  0.173 \n    C(k1_2, k2_16)               =  0.173 \n    C(k1_0, kg)                  =  0.172 \n    C(k1_0, k1_6)                =  0.172 \n    C(k1_3, k1_8)                =  0.172 \n    C(k2_3, tau)                 =  0.171 \n    C(k1_10, k2_17)              =  0.171 \n    C(k2_3, n)                   =  0.170 \n    C(k1_8, k1_16)               =  0.170 \n    C(k1_9, kg)                  =  0.169 \n    C(k2_4, k1_14)               =  0.168 \n    C(k1_0, k2_17)               =  0.168 \n    C(k1_6, k1_9)                =  0.168 \n    C(k1_10, k2_16)              =  0.167 \n    C(k2_16, n)                  =  0.167 \n    C(k1_14, k1_17)              =  0.166 \n    C(k1_0, k2_16)               =  0.166 \n    C(k1_4, k1_8)                =  0.165 \n    C(k2_6, tau)                 =  0.165 \n    C(k1_9, k2_17)               =  0.164 \n    C(k2_6, k1_13)               =  0.162 \n    C(k1_9, k2_16)               =  0.162 \n    C(k1_15, k2_18)              =  0.161 \n    C(k2_6, k1_12)               =  0.161 \n    C(k1_17, kdr)                =  0.159 \n    C(k2_6, k1_11)               =  0.159 \n    C(k1_5, k1_8)                =  0.158 \n    C(k1_15, k2_19)              =  0.157 \n    C(k2_5, tau)                 =  0.157 \n    C(k2_4, n)                   =  0.157 \n    C(k1_7, k1_8)                =  0.157 \n    C(k2_20, kdr)                =  0.156 \n    C(k1_2, k2_18)               =  0.154 \n    C(k1_1, k2_2)                =  0.153 \n    C(k2_2, k1_13)               =  0.152 \n    C(k2_2, k1_12)               =  0.151 \n    C(k2_2, k1_11)               =  0.151 \n    C(k2_2, k1_15)               =  0.149 \n    C(k2_4, tau)                 =  0.149 \n    C(k1_2, k2_19)               =  0.149 \n    C(k1_14, a)                  = -0.148 \n    C(k1_3, k1_6)                =  0.148 \n    C(k1_10, k2_18)              =  0.148 \n    C(k1_6, k1_16)               =  0.147 \n    C(k1_0, k2_18)               =  0.146 \n    C(tau, b)                    =  0.145 \n    C(k1_3, k2_16)               =  0.145 \n    C(kg, a)                     = -0.144 \n    C(k1_13, a)                  = -0.143 \n    C(k1_4, k1_6)                =  0.143 \n    C(k1_3, k2_17)               =  0.143 \n    C(k1_10, k2_19)              =  0.143 \n    C(k2_2, k1_10)               =  0.143 \n    C(k1_0, k2_2)                =  0.142 \n    C(k1_9, k2_18)               =  0.141 \n    C(k1_16, k2_17)              =  0.141 \n    C(k1_0, k2_19)               =  0.141 \n    C(k1_4, k2_16)               =  0.140 \n    C(k2_1, k1_15)               =  0.140 \n    C(k2_5, n)                   =  0.140 \n    C(k1_3, kg)                  =  0.139 \n    C(k2_7, n)                   =  0.139 \n    C(k2_2, k1_9)                =  0.139 \n    C(k1_1, k2_6)                =  0.139 \n    C(k2_3, k1_13)               =  0.138 \n    C(k1_4, k2_17)               =  0.138 \n    C(k1_16, kg)                 =  0.138 \n    C(k2_3, k1_12)               =  0.137 \n    C(k1_5, k1_6)                =  0.137 \n    C(k1_12, a)                  = -0.137 \n    C(k2_5, k1_13)               =  0.137 \n    C(k2_1, k1_2)                =  0.137 \n    C(k1_9, k2_19)               =  0.136 \n    C(k1_6, k1_7)                =  0.136 \n    C(k2_3, k1_11)               =  0.135 \n    C(k1_13, k2_20)              =  0.135 \n    C(k2_5, k1_12)               =  0.135 \n    C(k2_1, k1_11)               =  0.135 \n    C(k1_14, k2_22)              =  0.135 \n    C(k1_5, k2_16)               =  0.134 \n    C(k1_7, k2_16)               =  0.134 \n    C(k1_12, k2_20)              =  0.133 \n    C(k2_5, k1_11)               =  0.133 \n    C(k2_1, k1_12)               =  0.133 \n    C(k2_1, k1_10)               =  0.133 \n    C(k1_5, k2_17)               =  0.132 \n    C(k1_14, k2_21)              =  0.132 \n    C(k2_1, k1_13)               =  0.132 \n    C(k1_17, tau)                =  0.132 \n    C(k1_7, k2_17)               =  0.132 \n    C(k1_11, k2_20)              =  0.132 \n    C(k1_1, k2_3)                =  0.131 \n    C(k1_2, a)                   = -0.131 \n    C(k1_0, k2_1)                =  0.131 \n    C(k1_4, kg)                  =  0.131 \n    C(k2_6, k1_15)               =  0.131 \n    C(k1_11, a)                  = -0.130 \n    C(k2_1, k1_9)                =  0.129 \n    C(k1_13, k1_17)              =  0.129 \n    C(k1_15, a)                  = -0.128 \n    C(k2_3, k1_15)               =  0.128 \n    C(k1_12, k1_17)              =  0.128 \n    C(k2_2, a)                   = -0.127 \n    C(k1_2, k2_6)                =  0.127 \n    C(k1_10, a)                  = -0.127 \n    C(k1_11, k1_17)              =  0.126 \n    C(k1_0, a)                   = -0.126 \n    C(k1_2, k2_3)                =  0.126 \n    C(k1_1, k2_5)                =  0.125 \n    C(k2_2, k1_3)                =  0.125 \n    C(k1_1, a)                   = -0.124 \n    C(k1_3, k2_18)               =  0.124 \n    C(k2_2, k1_16)               =  0.124 \n    C(k1_9, a)                   = -0.124 \n    C(k1_16, k2_18)              =  0.123 \n    C(k1_6, k1_8)                =  0.123 \n    C(k2_6, k1_10)               =  0.123 \n    C(k2_3, k1_10)               =  0.123 \n    C(k2_4, k1_13)               =  0.122 \n    C(k1_0, k2_3)                =  0.122 \n    C(k1_0, k2_6)                =  0.122 \n    C(k1_11, n)                  = -0.122 \n    C(k1_5, kg)                  =  0.122 \n    C(k2_5, k1_15)               =  0.121 \n    C(k1_8, k2_16)               =  0.121 \n    C(k2_4, k1_12)               =  0.121 \n    C(k1_4, k2_18)               =  0.121 \n    C(k2_2, k1_4)                =  0.121 \n    C(k2_3, k1_9)                =  0.120 \n    C(k1_3, k2_19)               =  0.119 \n    C(k2_15, kdr)                =  0.119 \n    C(k1_7, kg)                  =  0.119 \n    C(k2_4, k1_11)               =  0.119 \n    C(k1_2, k2_5)                =  0.119 \n    C(k2_6, k1_9)                =  0.119 \n    C(k1_8, k2_17)               =  0.119 \n    C(k1_16, k2_19)              =  0.118 \n    C(k1_1, k2_4)                =  0.116 \n    C(k1_5, k2_18)               =  0.116 \n    C(k1_4, k2_19)               =  0.116 \n    C(k2_5, k1_10)               =  0.116 \n    C(k1_0, k2_5)                =  0.116 \n    C(k2_2, k1_5)                =  0.115 \n    C(k1_7, k2_18)               =  0.115 \n    C(k2_2, k1_7)                =  0.115 \n    C(k1_12, n)                  = -0.114 \n    C(k2_16, a)                  = -0.114 \n    C(k2_1, k1_3)                =  0.113 \n    C(k2_4, k1_15)               =  0.113 \n    C(k2_5, k1_9)                =  0.113 \n    C(k1_2, k2_4)                =  0.112 \n    C(k2_1, k1_16)               =  0.112 \n    C(k2_8, n)                   =  0.112 \n    C(k1_5, k2_19)               =  0.112 \n    C(tau, n)                    =  0.111 \n    C(k1_7, k2_19)               =  0.111 \n    C(k1_1, k1_17)               =  0.110 \n    C(k1_0, k2_4)                =  0.109 \n    C(k2_4, k1_10)               =  0.109 \n    C(k2_1, k1_4)                =  0.109 \n    C(k2_3, k1_16)               =  0.109 \n    C(k2_17, k2_19)              =  0.108 \n    C(k1_3, a)                   = -0.108 \n    C(k1_3, k2_6)                =  0.108 \n    C(k2_20, tau)                =  0.107 \n    C(k2_4, k1_9)                =  0.107 \n    C(k2_6, k1_16)               =  0.107 \n    C(k1_13, n)                  = -0.107 \n    C(k2_3, k1_4)                =  0.106 \n    C(k1_16, a)                  = -0.106 \n    C(k1_16, n)                  =  0.106 \n    C(k1_7, n)                   =  0.106 \n    C(k2_17, k2_18)              =  0.106 \n    C(k2_16, b)                  =  0.106 \n    C(k2_3, b)                   =  0.106 \n    C(k1_5, n)                   =  0.105 \n    C(k1_6, k2_16)               =  0.105 \n    C(k1_4, k2_6)                =  0.105 \n    C(k1_1, k2_20)               =  0.105 \n    C(k1_8, k2_18)               =  0.105 \n    C(k1_6, k2_17)               =  0.105 \n    C(k1_4, n)                   =  0.104 \n    C(k2_2, k1_8)                =  0.104 \n    C(k2_1, k1_7)                =  0.104 \n    C(k1_8, kg)                  =  0.104 \n    C(k1_3, k2_5)                =  0.104 \n    C(k2_1, k1_5)                =  0.104 \n    C(k1_8, n)                   =  0.103 \n    C(k1_3, n)                   =  0.103 \n    C(k1_14, n)                  = -0.103 \n    C(k1_15, k1_17)              =  0.103 \n    C(k2_5, k1_16)               =  0.103 \n    C(k1_4, a)                   = -0.103 \n    C(k2_8, k1_14)               =  0.102 \n    C(k2_3, k1_5)                =  0.102 \n    C(k2_2, k2_16)               =  0.102 \n    C(k2_3, k1_7)                =  0.102 \n    C(k2_4, b)                   =  0.102 \n    C(k1_5, k2_6)                =  0.102 \n    C(k2_6, k1_7)                =  0.101 \n    C(k1_4, k2_5)                =  0.101 \n    C(k2_18, k2_19)              =  0.101 \n    C(k1_8, k2_19)               =  0.100 '
p0
.
