# Supplementary material for: A photoconversion model for full spectral programming and multiplexing of optogenetic systems
Source: Mol Syst Biol. 2017 Apr 24;13(4):926. doi: 10.15252/msb.20167456 (PMC5408778; doi:10.15252/msb.20167456)
Supplement: Supplementary file 15 — Dataset EV7 [file MSB-13-926-s015.zip › dataset_ev7_cph8-ompr_data_and_analysis/cph8-ompr_analysis/fit_results/all_data_with_few_k_holds_ratio_k_fixed_0.0278255940221.params]

[["k1_0", 0.01149725631146048, true, null, 1e-06, Infinity, 0.00087643920673635125, {"tau": 0.46643602106211585, "k1_9": 0.2926204456501863, "k1_8": 0.2006062705961435, "k2_18": 0.1455187955728639, "k2_19": 0.14085216688823129, "k2_16": 0.16587730368514925, "k1_1": 0.36284057401336478, "k2_15": 0.07372583305315894, "k1_3": 0.25058920150316044, "k1_2": 0.32005557978234495, "k2_10": 0.053551596986271405, "k1_4": 0.2399859589467854, "k1_7": 0.22584614585659887, "k1_6": 0.1720685553634336, "k2_6": 0.12209757164772826, "k2_7": 0.045074732493894668, "k2_4": 0.1093975112062376, "k2_5": 0.11564843142714631, "k2_2": 0.14173359229254132, "k2_3": 0.12219786127680568, "k2_0": 0.69553492122631011, "k2_1": 0.13123008493263189, "k1_5": 0.22726492667367412, "k2_8": 0.06219795077398025, "k2_9": 0.022705410535354596, "kdr": 0.54139537821313422, "k2_17": 0.16821353576087375, "a": -0.12605763811536461, "b": 0.038725309233759928, "k2_21": 0.053859349717644368, "k2_20": 0.087724009960854027, "k2_22": 0.055417164667724075, "kg": 0.17239117174942867, "k1_11": 0.42802221456661493, "k1_10": 0.30695618510397887, "k1_13": 0.42976018129057747, "k1_12": 0.42905408663585853, "k1_15": 0.33649287326978922, "k1_14": 0.52182200774979903, "k1_17": 0.095474069694347782, "k1_16": 0.24734374443445442, "k1_18": 0.056227775642620111, "n": 0.079385069600856867}, 0.01], ["k2_0", 0.0013699632235676384, true, null, 1e-06, Infinity, 0.0076695715961539006, {"tau": -0.0028555339450492484, "k1_9": 0.012610465276113038, "k1_8": 0.019246028054906394, "k2_18": 0.00022547822549338469, "k2_19": -0.0059959231179933401, "k2_15": 0.042830317575305907, "k1_1": -0.0051438680505026813, "k1_0": 0.69553492122630933, "k1_3": 0.017620531736060836, "k1_2": 0.0079267193265912216, "k2_10": 0.041666563945722206, "k1_4": 0.018130364334308122, "k1_7": 0.01910941742350317, "k1_6": 0.017292584319667154, "k2_6": 0.016470196498901704, "k2_7": 0.030112842527574662, "k2_4": 0.031428287898648898, "k2_5": 0.028125853476794659, "k2_2": 0.042555961728840762, "k2_3": 0.033446600560984696, "k2_1": 0.040919673540271935, "k1_5": 0.018798213939266305, "k2_8": 0.02450785895439753, "k2_9": 0.040446409703526622, "kdr": 0.0049273547223112829, "k2_17": 0.0014419189081793112, "k2_16": 0.031644155377931103, "a": -0.045884255460738099, "b": 0.083543088761421372, "k2_21": 0.0017839132525922408, "k2_20": -0.00093757515718670133, "k2_22": 0.0016272722936724372, "kg": -0.02615922970661343, "k1_11": -0.035816778733875815, "k1_10": 0.0097396284354676482, "k1_13": -0.03491507799231789, "k1_12": -0.035559232090809384, "k1_15": 0.0027879189865905665, "k1_14": -0.025857206042073276, "k1_17": 0.01153813624610223, "k1_16": 0.018107026329028567, "k1_18": 0.0085604867893369352, "n": 0.17926440784356962}, 0.01], ["k1_1", 0.0068141809417406884, true, null, 1e-06, Infinity, 0.00042517929839110694, {"tau": 0.57273411196099888, "k1_9": 0.35324483885231978, "k1_8": 0.23489928975280785, "k2_18": 0.17588024295652244, "k2_19": 0.17312045275471971, "k2_15": 0.070426306705612715, "k1_0": 0.36284057401344066, "k1_3": 0.29794594503266075, "k1_2": 0.38979987198615157, "k2_10": 0.044512333326845427, "k1_4": 0.28442757224591703, "k1_7": 0.26634575172592934, "k1_6": 0.20054385608501138, "k2_6": 0.13866624767746766, "k2_7": 0.037455374301987351, "k2_4": 0.11632916449771809, "k2_5": 0.12534704218799969, "k2_2": 0.15293873443713116, "k2_3": 0.1313263702613699, "k2_0": -0.0051438680503948925, "k2_1": 0.72166739342281983, "k1_5": 0.26813037368587872, "k2_8": 0.060965797383684538, "k2_9": 0.0066139333916364045, "kdr": 0.66463576138487868, "k2_17": 0.20341715230932761, "k2_16": 0.18594885146775306, "a": -0.12446725309109523, "b": -0.027773792840607058, "k2_21": 0.061641686146556948, "k2_20": 0.10484126099067469, "k2_22": 0.063672014514100136, "kg": 0.21697853419094795, "k1_11": 0.54360624318290418, "k1_10": 0.37265207855686966, "k1_13": 0.5437141079211657, "k1_12": 0.54387586675669908, "k1_15": 0.41320741592752613, "k1_14": 0.65233906826465049, "k1_17": 0.10956032362340544, "k1_16": 0.29354148871064145, "k1_18": 0.063237534213595764, "n": -0.0038499568870575774}, 0.01], ["k2_1", 0.0097237579242360761, true, null, 1e-06, Infinity, 0.0018429276394075541, {"tau": 0.18025308483409735, "k1_9": 0.12870725259555185, "k1_8": 0.092624077427273341, "k2_18": 0.049822983961748057, "k2_19": 0.042579672825489343, "k2_15": 0.075149495462218746, "k1_1": 0.72166739342281572, "k1_0": 0.13123008493263133, "k1_3": 0.11347826145112108, "k1_2": 0.13652052725669311, "k2_10": 0.061015250463443325, "k1_4": 0.10906165430130936, "k1_7": 0.1037303953971144, "k1_6": 0.078324127523909728, "k2_6": 0.055932893968074673, "k2_7": 0.039172313756391387, "k2_4": 0.067808851384383709, "k2_5": 0.066143845955630373, "k2_2": 0.098983667413864343, "k2_3": 0.075764368595431716, "k2_0": 0.040919673540275765, "k1_5": 0.10362173538923312, "k2_8": 0.039590464517122337, "k2_9": 0.045622601244874224, "kdr": 0.22866388658162012, "k2_17": 0.0609793077799907, "k2_16": 0.091685659736661609, "a": -0.098278423291348477, "b": 0.0068070469309401182, "k2_21": 0.013186628541447592, "k2_20": 0.024804783877867508, "k2_22": 0.013767261585375513, "kg": 0.020236619311535208, "k1_11": 0.13461372109506087, "k1_10": 0.13263234434599874, "k1_13": 0.13185291180915937, "k1_12": 0.13287018047585406, "k1_15": 0.13981362133651534, "k1_14": 0.17771419658570681, "k1_17": 0.042045065463745535, "k1_16": 0.11210589632252042, "k1_18": 0.024398470994668187, "n": 0.17966469266305135}, 0.01], ["k1_2", 0.0033087254731033466, true, null, 1e-06, Infinity, 0.00023606421529977868, {"tau": 0.5020951021936324, "k1_9": 0.31196415586497034, "k1_8": 0.2116245032759477, "k2_18": 0.15352626194670857, "k2_19": 0.14892018675214932, "k2_15": 0.074122511914418404, "k1_1": 0.38979987198615074, "k1_0": 0.32005557978240667, "k1_3": 0.26585496136954445, "k2_17": 0.17794007012227286, "k2_10": 0.052152704682502535, "k1_4": 0.25428286924197702, "k1_7": 0.23884928616427487, "k1_6": 0.18112305122472871, "k2_6": 0.12677586315662071, "k2_7": 0.043065694058749507, "k2_4": 0.11224128713261088, "k2_5": 0.11905890322928323, "k2_2": 0.82356933162067003, "k2_3": 0.12594401882136472, "k2_0": 0.007926719326680114, "k2_1": 0.13652052725669606, "k1_5": 0.24039683491336908, "k2_8": 0.061755115133253033, "k2_9": 0.018981148210224178, "kdr": 0.5801399139801896, "k2_16": 0.17301018180641187, "a": -0.13123024172800979, "b": 0.026741287770448839, "k2_21": 0.054552503529966635, "k2_20": 0.091232469668421412, "k2_22": 0.056265034227733664, "kg": 0.18976584279219536, "k1_11": 0.46301552204284918, "k1_10": 0.32781919182776631, "k1_13": 0.46441279965368837, "k1_12": 0.46390691719262872, "k1_15": 0.36053418178901725, "k1_14": 0.5597631328271484, "k1_17": 0.099825929311038883, "k1_16": 0.26227001768902947, "k1_18": 0.058326451521407981, "n": 0.063106526440774371}, 0.01], ["k2_2", 0.010135930794863302, true, null, 1e-06, Infinity, 0.001769455064011547, {"tau": 0.20491132131562334, "k1_9": 0.13911602006154347, "k1_8": 0.10386410315267362, "k2_18": 0.059524657659400189, "k2_19": 0.052054217661175184, "k2_15": 0.074739423985327763, "k1_1": 0.15293873443712783, "k1_0": 0.14173359229254937, "k1_3": 0.12491366842835207, "k1_2": 0.82356933162066726, "k2_10": 0.063933668159240953, "k1_4": 0.12056034231805368, "k1_7": 0.11509699217228722, "k1_6": 0.08904675251750295, "k2_6": 0.066117131556996875, "k2_7": 0.046541134845713754, "k2_4": 0.076698290522042037, "k2_5": 0.075739423487935706, "k2_3": 0.084666662757434744, "k2_0": 0.042555961728856243, "k2_1": 0.098983667413864523, "k1_5": 0.11534030550901875, "k2_8": 0.048030082649185193, "k2_9": 0.04873894209404727, "kdr": 0.24391282862518734, "k2_17": 0.071123567513874539, "k2_16": 0.10208461858499045, "a": -0.12730263351558521, "b": 0.095346037497830341, "k2_21": 0.021161177777824464, "k2_20": 0.033458211105844279, "k2_22": 0.021726800659356831, "kg": 0.051078630545524056, "k1_11": 0.15067503167854335, "k1_10": 0.14276928063871053, "k1_13": 0.15187178335205206, "k1_12": 0.15113407904478127, "k1_15": 0.14913838037491919, "k1_14": 0.19787458925245052, "k1_17": 0.0493810668364945, "k1_16": 0.12383569542625916, "k1_18": 0.029438543759013752, "n": 0.21510093214418477}, 0.01], ["k1_3", 0.0012891449140642885, true, null, 1e-06, Infinity, 0.00011783175593063135, {"tau": 0.38338828612073622, "k1_9": 0.24451481766312716, "k1_8": 0.17163035270237545, "k2_18": 0.12428671649176297, "k2_19": 0.11941888150134061, "k2_15": 0.068064650684972097, "k1_1": 0.29794594503265881, "k1_0": 0.25058920150316161, "k2_16": 0.14491579077702579, "k1_2": 0.2658549613695434, "k2_10": 0.052482850521681688, "k1_4": 0.20333384876932636, "k1_7": 0.19210472639983656, "k1_6": 0.14801544451736301, "k2_6": 0.10767086977688878, "k2_7": 0.045952607538296872, "k2_4": 0.098660485837405207, "k2_5": 0.10365634682769802, "k2_2": 0.12491366842835359, "k2_3": 0.8785515755317137, "k2_0": 0.017620531736065249, "k2_1": 0.11347826145112294, "k1_5": 0.19329381094223855, "k2_8": 0.059561804610115759, "k2_9": 0.027345381795267073, "kdr": 0.44648607989443378, "k2_17": 0.14286334850794255, "a": -0.10821716441414006, "b": 0.06657385525370102, "k2_21": 0.049564079727003094, "k2_20": 0.076854445535345622, "k2_22": 0.05077869270592069, "kg": 0.13932565762740265, "k1_11": 0.34738924688269424, "k1_10": 0.25551277387011162, "k1_13": 0.3500501537743031, "k1_12": 0.34886241744264707, "k1_15": 0.27804572151879747, "k1_14": 0.43015680109063065, "k1_17": 0.083601464646013063, "k1_16": 0.20929095184750773, "k1_18": 0.050257703292631906, "n": 0.10343703403850087}, 0.01], ["k2_3", 0.0089594917074998781, true, null, 1e-06, Infinity, 0.0017645277182395064, {"tau": 0.17107140958990358, "k1_9": 0.11978178708133795, "k1_8": 0.093046307260215788, "k2_18": 0.062464335348096235, "k2_19": 0.057793698310085947, "k2_15": 0.057903026357386346, "k1_1": 0.13132637026136679, "k1_0": 0.12219786127679653, "k1_3": 0.87855157553171248, "k1_2": 0.12594401882136236, "k2_10": 0.051436515677782874, "k1_4": 0.10608536414441623, "k1_7": 0.10196987417179995, "k1_6": 0.081233790926716107, "k2_6": 0.065022711675346498, "k2_7": 0.044434569083401182, "k2_4": 0.068558033291823084, "k2_5": 0.069375188174584101, "k2_2": 0.084666662757434702, "k2_0": 0.033446600560975585, "k2_1": 0.075764368595431841, "k1_5": 0.10233148090690575, "k2_8": 0.047869285751150049, "k2_9": 0.039765664875284518, "kdr": 0.20725092394266728, "k2_17": 0.071270538692862109, "k2_16": 0.089303267782497781, "a": -0.093664185949029213, "b": 0.10558706576540615, "k2_21": 0.031269897417142985, "k2_20": 0.041886741684251237, "k2_22": 0.03166592637718469, "kg": 0.044322636467607777, "k1_11": 0.13541725952715322, "k1_10": 0.12256083043131716, "k1_13": 0.13845456276720616, "k1_12": 0.13690117906211635, "k1_15": 0.12769283139300755, "k1_14": 0.18579744925017733, "k1_17": 0.04729654429425538, "k1_16": 0.10853207616688808, "k1_18": 0.029452013623071392, "n": 0.17006378634631425}, 0.01], ["k1_4", 0.0010302575943045289, true, null, 1e-06, Infinity, 9.8230192047837133e-05, {"tau": 0.36486600883717685, "k1_9": 0.23418004236295839, "k1_8": 0.16539484048881012, "k2_18": 0.12059388926520817, "k2_19": 0.1159864377036981, "k2_15": 0.066095897760814301, "k1_1": 0.28442757224591531, "k1_0": 0.23998595894678088, "k1_3": 0.20333384876932648, "k1_2": 0.25428286924197607, "k2_10": 0.051522509381003001, "k2_16": 0.1401074807802892, "k1_7": 0.18484043344612783, "k1_6": 0.14288769678841731, "k2_6": 0.10493137445135428, "k2_7": 0.04598008590324644, "k2_4": 0.8714406751465259, "k2_5": 0.1009802318344015, "k2_2": 0.12056034231805524, "k2_3": 0.10608536414441763, "k2_0": 0.018130364334304417, "k2_1": 0.10906165430131114, "k1_5": 0.18597633080801898, "k2_8": 0.059075227472148696, "k2_9": 0.027656010183123463, "kdr": 0.42644156169673464, "k2_17": 0.13820223867696999, "a": -0.10255487230716408, "b": 0.069051483691472071, "k2_21": 0.049597134185549396, "k2_20": 0.075556594348643466, "k2_22": 0.050735630009087818, "kg": 0.13094466618130082, "k1_11": 0.33103051824272617, "k1_10": 0.24450342526095156, "k1_13": 0.33384666335291113, "k1_12": 0.33257272915688968, "k1_15": 0.26568176905191304, "k1_14": 0.41233956411002382, "k1_17": 0.081112711196015833, "k1_16": 0.20104577835068582, "k1_18": 0.049017070369126392, "n": 0.10399345835312584}, 0.01], ["k2_4", 0.0074428990307048304, true, null, 1e-06, Infinity, 0.0016296263274579973, {"tau": 0.14896577404336359, "k1_9": 0.10722695964099482, "k1_8": 0.084997923411392562, "k2_18": 0.059191400879869079, "k2_19": 0.055325013037610074, "k2_15": 0.052656382850770497, "k1_1": 0.11632916449771474, "k1_0": 0.10939751120624507, "k1_3": 0.098660485837403639, "k1_2": 0.11224128713260817, "k2_10": 0.047514333705159451, "k1_4": 0.87144067514652424, "k1_7": 0.092704771360922575, "k1_6": 0.07465055107132397, "k2_6": 0.0615035583408408, "k2_7": 0.042920298109214654, "k2_5": 0.064860112607737636, "k2_2": 0.076698290522041815, "k2_3": 0.068558033291822945, "k2_0": 0.031428287898663448, "k2_1": 0.067808851384383639, "k1_5": 0.093025937879434847, "k2_8": 0.046289848147392378, "k2_9": 0.037460693976369752, "kdr": 0.18381073036073292, "k2_17": 0.066705673707943725, "k2_16": 0.081893169503898536, "a": -0.080793194658629566, "b": 0.10162891637019089, "k2_21": 0.032268475953734256, "k2_20": 0.041540280903990472, "k2_22": 0.032579960023606996, "kg": 0.035043603870369359, "k1_11": 0.11928952626312865, "k1_10": 0.10939718855412409, "k1_13": 0.12246664222484316, "k1_12": 0.12084307600258755, "k1_15": 0.11343077303668908, "k1_14": 0.16840406393500729, "k1_17": 0.044151750621787882, "k1_16": 0.098119179667645315, "k1_18": 0.027890580470577107, "n": 0.15702136100004185}, 0.01], ["k1_5", 0.00082686967752365614, true, null, 1e-06, Infinity, 8.300228084093875e-05, {"tau": 0.34284587748241119, "k1_9": 0.22179207302061874, "k1_8": 0.15796569016624309, "k2_18": 0.11604339167578422, "k2_19": 0.11161310617803707, "k2_15": 0.063714703371024695, "k1_1": 0.26813037368587667, "k1_0": 0.22726492667371115, "k1_3": 0.19329381094223841, "k1_2": 0.24039683491336786, "k2_10": 0.050408544456388864, "k1_4": 0.18597633080801884, "k1_7": 0.17616203267531452, "k1_6": 0.13680266482666664, "k2_6": 0.10157879149142997, "k2_7": 0.046028466596172442, "k2_4": 0.093025937879436416, "k2_5": 0.86632411684675381, "k2_2": 0.11534030550902008, "k2_3": 0.10233148090690705, "k2_0": 0.018798213939321146, "k2_1": 0.10362173538923475, "k2_8": 0.058472162762502687, "k2_9": 0.02808556248858838, "kdr": 0.40211169597160407, "k2_17": 0.13249275038178521, "k2_16": 0.13434958933668184, "a": -0.094677719971441476, "b": 0.073437426701914846, "k2_21": 0.049442051075118329, "k2_20": 0.073782059941812764, "k2_22": 0.050489367274282555, "kg": 0.12170956944518001, "k1_11": 0.31138259461114243, "k1_10": 0.23129729278536146, "k1_13": 0.3144349438878945, "k1_12": 0.31303803499520538, "k1_15": 0.25081898188264906, "k1_14": 0.39066033607425099, "k1_17": 0.078250250051293588, "k1_16": 0.19120716644553146, "k1_18": 0.047669746766871489, "n": 0.10519992248378449}, 0.01], ["k2_5", 0.0080020612693293414, true, null, 1e-06, Infinity, 0.0016301812373503255, {"tau": 0.15719883578697419, "k1_9": 0.11318209792044445, "k1_8": 0.08924693870213625, "k2_18": 0.066056362638285182, "k2_19": 0.063248095873481958, "k2_15": 0.04988133718017139, "k1_1": 0.12534704218799672, "k1_0": 0.11564843142715474, "k1_3": 0.10365634682769677, "k1_2": 0.11905890322928095, "k2_10": 0.044885704195461243, "k1_4": 0.10098023183440026, "k1_7": 0.097378211417790697, "k1_6": 0.078612218966677055, "k2_6": 0.065631299994866332, "k2_7": 0.043097886948687568, "k2_4": 0.06486011260773783, "k2_17": 0.07365414717158944, "k2_2": 0.075739423487935734, "k2_3": 0.069375188174584185, "k2_0": 0.028125853476809921, "k2_1": 0.06614384595563054, "k1_5": 0.86632411684675259, "k2_8": 0.04792888164083349, "k2_9": 0.034534342538618576, "kdr": 0.19579637540299666, "k2_16": 0.083889904683637453, "a": -0.075392562947183356, "b": 0.096408592785417635, "k2_21": 0.037526923959795004, "k2_20": 0.047827998688159234, "k2_22": 0.03785902461299856, "kg": 0.037607602141481705, "k1_11": 0.1331701642369347, "k1_10": 0.11580954038550861, "k1_13": 0.13662155273353757, "k1_12": 0.13487972608536947, "k1_15": 0.12102010934745472, "k1_14": 0.18740865140684362, "k1_17": 0.046737148618140739, "k1_16": 0.10303783582311643, "k1_18": 0.029573791255525516, "n": 0.13964904115181168}, 0.01], ["k1_6", 0.00040697863104399712, true, null, 1e-06, Infinity, 5.2947984355352715e-05, {"tau": 0.25245127749910717, "k1_9": 0.16797073215119701, "k1_8": 0.12272999906704547, "k2_18": 0.092691642228596924, "k2_19": 0.089017376699747755, "k2_15": 0.049933567426749953, "k1_1": 0.20054385608500938, "k1_0": 0.17206855536345247, "k1_3": 0.14801544451736265, "k1_2": 0.18112305122472744, "k2_10": 0.041087075536432358, "k1_4": 0.14288769678841687, "k1_7": 0.13595064166826834, "k2_6": 0.81976708257923159, "k2_7": 0.040285729690415377, "k2_4": 0.074650551071324969, "k2_5": 0.078612218966677791, "k2_2": 0.08904675251750381, "k2_3": 0.081233790926716939, "k2_0": 0.017292584319696217, "k2_1": 0.078324127523910811, "k1_5": 0.13680266482666631, "k2_8": 0.049971140307674557, "k2_9": 0.024928330987703435, "kdr": 0.29967988156957398, "k2_17": 0.10451272570309199, "k2_16": 0.10501763507706223, "a": -0.056773305645805766, "b": 0.070710479430773146, "k2_21": 0.043501762441862914, "k2_20": 0.061387613325836823, "k2_22": 0.044221885323103435, "kg": 0.086871251294566659, "k1_11": 0.23186314327577504, "k1_10": 0.17458427109192715, "k1_13": 0.23501716002161968, "k1_12": 0.23354779093342265, "k1_15": 0.18826848688603076, "k1_14": 0.29735599271688251, "k1_17": 0.063070838424271927, "k1_16": 0.14663343251998603, "k1_18": 0.039585286280544085, "n": 0.089462403324373607}, 0.01], ["k2_6", 0.0087669565778837333, true, null, 1e-06, Infinity, 0.0016146912303655848, {"tau": 0.16459277888032889, "k1_9": 0.11904163359017213, "k1_8": 0.092498892821905515, "k2_18": 0.07862835032651011, "k2_19": 0.078943852149755855, "k2_15": 0.037844736266032873, "k1_1": 0.13866624767746566, "k1_0": 0.12209757164775963, "k1_3": 0.10767086977688829, "k1_2": 0.12677586315661923, "k2_10": 0.033527579435767153, "k1_4": 0.10493137445135366, "k1_7": 0.10106652055591395, "k1_6": 0.81976708257923125, "k2_7": 0.03940407990853205, "k2_4": 0.061503558340841397, "k2_5": 0.065631299994866707, "k2_2": 0.066117131556997374, "k2_3": 0.065022711675346942, "k2_0": 0.016470196498948066, "k2_1": 0.055932893968075312, "k1_5": 0.10157879149142936, "k2_8": 0.047773599951235396, "k2_9": 0.023269754874791718, "kdr": 0.21056766739351176, "k2_17": 0.085753595632389532, "k2_16": 0.081417721591875061, "a": -0.051315365329607232, "b": 0.068765090619995778, "k2_21": 0.048256466335157476, "k2_20": 0.060438415662579639, "k2_22": 0.048616467383369916, "kg": 0.039772963317212147, "k1_11": 0.15878215207542559, "k1_10": 0.12270852083550859, "k1_13": 0.16247407058273333, "k1_12": 0.16065423958503941, "k1_15": 0.13073970938469262, "k1_14": 0.22210070402798143, "k1_17": 0.049416907827510882, "k1_16": 0.1068822288907534, "k1_18": 0.031417159904651971, "n": 0.077425232953679118}, 0.01], ["k1_7", 0.00058787132130955211, true, null, 1e-06, Infinity, 5.941515948895721e-05, {"tau": 0.34006728804486458, "k1_9": 0.22040689399037647, "k1_8": 0.15701265216831603, "k2_18": 0.11529181947533787, "k2_19": 0.11093446400236083, "k2_15": 0.063908669648306285, "k1_1": 0.26634575172592728, "k1_0": 0.22584614585660609, "k1_3": 0.19210472639983642, "k1_2": 0.2388492861642737, "k2_10": 0.050559979386633008, "k1_4": 0.18484043344612766, "kdr": 0.39969215193433888, "k1_6": 0.13595064166826856, "k2_6": 0.10106652055591442, "k2_7": 0.80750278074776094, "k2_4": 0.09270477136092406, "k2_5": 0.097378211417791793, "k2_2": 0.11509699217228861, "k2_3": 0.10196987417180119, "k2_0": 0.019109417423516111, "k2_1": 0.10373039539711604, "k1_5": 0.17616203267531444, "k2_8": 0.058316398114538447, "k2_9": 0.028339111508574114, "k2_17": 0.1316439389892439, "k2_16": 0.13375225442886651, "a": -0.095088125351555183, "b": 0.071215762954865855, "k2_21": 0.049219018110381423, "k2_20": 0.073382488046189576, "k2_22": 0.050257834526041628, "kg": 0.11930975624436362, "k1_11": 0.30874362414248879, "k1_10": 0.22982837244981383, "k1_13": 0.31167439213980186, "k1_12": 0.31032602509563234, "k1_15": 0.24918166315736315, "k1_14": 0.38786953118193551, "k1_17": 0.077691401188213147, "k1_16": 0.19002243952893036, "k1_18": 0.047283013144952542, "n": 0.10575965827227632}, 0.01], ["k2_7", 0.0020066241116231121, true, null, 1e-06, Infinity, 0.0010895568382354513, {"tau": 0.042154129877312901, "k1_9": 0.044485846932158873, "k1_8": 0.044103546996808372, "k2_18": 0.032617784533503509, "k2_19": 0.029939164828437902, "k2_15": 0.037206529000057574, "k1_1": 0.037455374301984805, "k1_0": 0.045074732493893759, "k1_3": 0.045952607538295449, "k1_2": 0.043065694058747314, "k2_10": 0.037146959666779, "k1_4": 0.04598008590324499, "k1_7": 0.80750278074775983, "k1_6": 0.040285729690414392, "k2_6": 0.039404079908531377, "k2_4": 0.042920298109214244, "k2_5": 0.043097886948687041, "k2_2": 0.046541134845713157, "k2_3": 0.044434569083400717, "k2_0": 0.030112842527576195, "k2_1": 0.039172313756390902, "k1_5": 0.046028466596171026, "k2_8": 0.03704675259125377, "k2_9": 0.03426944867293244, "kdr": 0.064745282475734869, "k2_17": 0.034685464745494367, "k2_16": 0.048137442135916975, "a": -0.038612916591934908, "b": 0.095384837903861541, "k2_21": 0.026334860442752902, "k2_20": 0.028073183943040689, "k2_22": 0.026257354521058578, "kg": -0.0089551227609251816, "k1_11": 0.025847499201004778, "k1_10": 0.043239883745308239, "k1_13": 0.029031090952769061, "k1_12": 0.027359813364577781, "k1_15": 0.040415222822300666, "k1_14": 0.0602117221199426, "k1_17": 0.026450168282367632, "k1_16": 0.046218418845979881, "k1_18": 0.018375803317750451, "n": 0.13923201046770681}, 0.01], ["k1_8", 0.00041427975995322885, true, null, 1e-06, Infinity, 4.6829522927794994e-05, {"tau": 0.29872338607162507, "k1_9": 0.19582207754002354, "k2_18": 0.10455115015010635, "k2_19": 0.10041321769601032, "k2_15": 0.058349643529972801, "k1_1": 0.23489928975280616, "k1_0": 0.20060627059615208, "k1_3": 0.17163035270237534, "k1_2": 0.21162450327594667, "k2_10": 0.047152234744215281, "k1_4": 0.16539484048880992, "k1_7": 0.15701265216831606, "k1_6": 0.12272999906704564, "k2_6": 0.09249889282190589, "k2_7": 0.04410354699680949, "k2_4": 0.084997923411393811, "k2_5": 0.089246938702137193, "k2_2": 0.10386410315267475, "k2_3": 0.093046307260216871, "k2_0": 0.019246028054920913, "k2_1": 0.092624077427274756, "k1_5": 0.15796569016624307, "k2_8": 0.79248573300526226, "k2_9": 0.027780035179645363, "kdr": 0.35246175275814218, "k2_17": 0.11879549014363547, "k2_16": 0.12099390785711925, "a": -0.079965718433519781, "b": 0.074661188323368058, "k2_21": 0.046585153392225534, "k2_20": 0.06770061714089827, "k2_22": 0.047468563313942974, "kg": 0.1036635274933262, "k1_11": 0.27132974295490042, "k1_10": 0.20382925157053094, "k1_13": 0.27444976094901413, "k1_12": 0.27300015525946608, "k1_15": 0.22028893865268337, "k1_14": 0.3442019703526471, "k1_17": 0.070979510930562359, "k1_16": 0.16989433968753656, "k1_18": 0.04375668813323319, "n": 0.10347875139754158}, 0.01], ["k2_8", 0.0029836576461582665, true, null, 1e-06, Infinity, 0.0011058174801056066, {"tau": 0.06806120572354124, "k1_9": 0.060954441097766446, "k1_8": 0.79248573300526159, "k2_18": 0.045944481060248357, "k2_19": 0.044847872104924601, "k2_15": 0.034164497110214916, "k1_1": 0.060965797383682421, "k1_0": 0.062197950773981124, "k1_3": 0.059561804610114739, "k1_2": 0.061755115133251347, "k2_10": 0.03362993320067658, "k1_4": 0.059075227472147628, "k1_7": 0.058316398114537475, "k1_6": 0.049971140307673884, "k2_6": 0.047773599951234931, "k2_7": 0.037046752591253923, "k2_4": 0.046289848147392246, "k2_5": 0.04792888164083324, "k2_2": 0.048030082649184971, "k2_3": 0.047869285751149841, "k2_0": 0.024507858954401093, "k2_1": 0.039590464517122212, "k1_5": 0.058472162762501625, "k2_9": 0.029393740546407979, "kdr": 0.097655660097670752, "k2_17": 0.04882395293371921, "k2_16": 0.054587315607818779, "a": -0.035836738271166173, "b": 0.085650040052002566, "k2_21": 0.034618544016061265, "k2_20": 0.038910183505776928, "k2_22": 0.03462663532900645, "kg": 0.00083012740725830667, "k1_11": 0.059010075133039679, "k1_10": 0.060898397555558016, "k1_13": 0.062524985612550515, "k1_12": 0.060723020417003497, "k1_15": 0.060870116611343374, "k1_14": 0.10247106527468276, "k1_17": 0.032090361588843527, "k1_16": 0.059590648696558182, "k1_18": 0.021718464286822298, "n": 0.11169171475484797}, 0.01], ["k1_9", 0.001356460421495842, true, null, 1e-06, Infinity, 0.00010610409259080431, {"tau": 0.45487653794179145, "k1_8": 0.19582207754002362, "k2_18": 0.14134814389180403, "k2_19": 0.13648313048390515, "k2_15": 0.072844985833602174, "k1_1": 0.35324483885231722, "k1_0": 0.29262044565020912, "k1_3": 0.24451481766312697, "k1_2": 0.31196415586496895, "k2_10": 0.053193884315781224, "k1_4": 0.23418004236295809, "k1_7": 0.2204068939903765, "k1_6": 0.1679707321511974, "k2_6": 0.11904163359017286, "k2_7": 0.044485846932160671, "k2_4": 0.10722695964099677, "k2_5": 0.11318209792044602, "k2_2": 0.13911602006154525, "k2_3": 0.11978178708133957, "k2_0": 0.012610465276148853, "k2_1": 0.12870725259555404, "k1_5": 0.22179207302061882, "k2_8": 0.06095444109776773, "k2_9": 0.73684292872899149, "kdr": 0.52729792267468023, "k2_17": 0.16351975309061884, "k2_16": 0.16228221205356783, "a": -0.12365610316895677, "b": 0.041464307722678999, "k2_21": 0.051972761617384886, "k2_20": 0.084877711775464881, "k2_22": 0.053489331839305897, "kg": 0.16862370980597655, "k1_11": 0.41606481849884003, "k1_10": 0.29924485275197782, "k1_13": 0.41782192198967255, "k1_12": 0.41710417709359487, "k1_15": 0.32782953973898687, "k1_14": 0.50705402873460326, "k1_17": 0.093269474921359938, "k1_16": 0.24137258328801384, "k1_18": 0.054999255018676634, "n": 0.082568224063566537}, 0.01], ["k2_9", 0.00062448613629395577, true, null, 1e-06, Infinity, 0.00097736399162712435, {"tau": 0.011838671693432983, "k1_9": 0.73684292872898782, "k1_8": 0.027780035179642823, "k2_18": 0.0075046845271456676, "k2_19": 0.0013112454866815531, "k2_15": 0.046354339840989633, "k1_1": 0.0066139333916313452, "k1_0": 0.02270541053535079, "k1_3": 0.027345381795263829, "k1_2": 0.018981148210219824, "k2_10": 0.045059676471840393, "k1_4": 0.027656010183120357, "k1_7": 0.028339111508571147, "k1_6": 0.024928330987701218, "k2_6": 0.023269754874790136, "k2_7": 0.034269448672932107, "k2_4": 0.037460693976368517, "k2_5": 0.034534342538617195, "k2_2": 0.048738942094045695, "k2_3": 0.039765664875283137, "k2_0": 0.040446409703527052, "k2_1": 0.045622601244872718, "k1_5": 0.028085562488585358, "k2_8": 0.02939374054640739, "kdr": 0.023160661824386846, "k2_17": 0.0093211400137097784, "k2_16": 0.039373924624223636, "a": -0.052779742589097393, "b": 0.095625025954098081, "k2_21": 0.0065802188185816093, "k2_20": 0.0048662344395486801, "k2_22": 0.0064479336091072016, "kg": -0.021739580751626682, "k1_11": -0.022270935108973662, "k1_10": 0.020477387160267608, "k1_13": -0.02079307454884903, "k1_12": -0.021712769090314089, "k1_15": 0.014040498616719153, "k1_14": -0.0064438328023107144, "k1_17": 0.016203994463338391, "k1_16": 0.027791908513972001, "k1_18": 0.011555686721955052, "n": 0.18970572020976956}, 0.01], ["k1_10", 0.0018630426052174132, true, null, 1e-06, Infinity, 0.00013872557379614268, {"tau": 0.47977430170103991, "k1_9": 0.29924485275197932, "k1_8": 0.203829251570532, "k2_18": 0.14751289829002689, "k2_19": 0.14280190006415552, "k2_15": 0.073173807895987208, "k1_1": 0.37265207855686899, "k1_0": 0.30695618510403494, "k1_3": 0.25551277387011267, "k1_2": 0.32781919182776648, "k2_10": 0.7495218211138297, "k1_4": 0.24450342526095256, "k1_7": 0.2298283724498151, "k1_6": 0.17458427109192845, "k2_6": 0.12270852083551007, "k2_7": 0.043239883745310341, "k2_4": 0.1093971885541267, "k2_5": 0.11580954038551085, "k2_2": 0.14276928063871308, "k2_3": 0.12256083043131946, "k2_0": 0.0097396284355482452, "k2_1": 0.13263234434600149, "k1_5": 0.23129729278536276, "k2_8": 0.060898397555559709, "k2_9": 0.020477387160271737, "kdr": 0.55515576880107786, "k2_17": 0.17087584945297543, "k2_16": 0.16748597222614209, "a": -0.12663432827066554, "b": 0.03115828547564279, "k2_21": 0.052989060965518038, "k2_20": 0.087919573644072754, "k2_22": 0.054613237398801626, "kg": 0.17978887951442585, "k1_11": 0.44113294983172924, "k1_13": 0.44260317723528719, "k1_12": 0.44204395792505058, "k1_15": 0.34509759568682497, "k1_14": 0.53484467446186401, "k1_17": 0.096491498894435729, "k1_16": 0.25212355763419647, "k1_18": 0.056581067860384728, "n": 0.070004536768908429}, 0.01], ["k2_10", 0.0021543090340278015, true, null, 1e-06, Infinity, 0.0011105993193601114, {"tau": 0.061925941575174628, "k1_9": 0.053193884315778685, "k1_8": 0.04715223474421365, "k2_18": 0.019700192121825989, "k2_19": 0.012922694222824615, "k2_15": 0.054841723588828266, "k1_1": 0.044512333326841992, "k1_0": 0.053551596986271384, "k1_3": 0.052482850521679565, "k1_2": 0.052152704682499655, "k1_5": 0.050408544456386893, "k1_4": 0.051522509381000982, "k1_7": 0.050559979386631086, "k1_6": 0.041087075536430956, "k2_6": 0.033527579435766182, "k2_7": 0.037146959666778931, "k2_4": 0.047514333705158826, "k2_5": 0.044885704195460473, "k2_2": 0.063933668159240065, "k2_3": 0.051436515677782096, "k2_0": 0.041666563945726168, "k2_1": 0.0610152504634425, "k2_8": 0.033629933200676303, "k2_9": 0.045059676471840712, "kdr": 0.080552625235265241, "k2_17": 0.024179693267733039, "k2_16": 0.055611814881194245, "a": -0.072980156790935849, "b": 0.091496266275566257, "k2_21": 0.008886504756800943, "k2_20": 0.010772381460385462, "k2_22": 0.0089437981992568066, "kg": -0.003937431751907498, "k1_11": 0.021434252531306076, "k1_10": 0.74952182111382692, "k1_13": 0.022535549822261945, "k1_12": 0.021798307963703745, "k1_15": 0.049101662552620183, "k1_14": 0.044466199936020585, "k1_17": 0.024326373432952395, "k1_16": 0.052507436668933108, "k1_18": 0.015795823170612233, "n": 0.19856279998845103}, 0.01], ["k1_11", 0.0035808364208606003, true, null, 1e-06, Infinity, 0.00018655952070790725, {"tau": 0.69899185761154226, "k1_9": 0.41606481849884563, "k1_8": 0.27132974295490403, "k2_18": 0.21556954469745759, "k2_19": 0.21701414101649352, "k2_15": 0.048590369564486008, "k1_1": 0.54360624318290729, "k1_0": 0.42802221456667167, "k1_3": 0.34738924688269862, "k1_2": 0.46301552204285307, "k2_10": 0.02143425253131051, "k1_4": 0.33103051824273017, "k1_7": 0.30874362414249318, "k1_6": 0.23186314327577889, "k2_6": 0.15878215207542901, "k2_7": 0.025847499201008092, "k2_4": 0.11928952626313347, "k2_5": 0.13317016423693914, "k2_2": 0.15067503167854843, "k2_3": 0.13541725952715783, "k2_0": -0.035816778733798377, "k2_1": 0.13461372109506642, "k1_5": 0.31138259461114676, "k2_8": 0.059010075133042544, "k2_9": -0.022270935108967441, "kdr": 0.79423952680335153, "k2_17": 0.24750617856588844, "k2_16": 0.20266324511574782, "b": -0.032255346607586825, "k2_21": 0.077684837747810764, "k2_20": 0.1315166719365827, "k2_22": 0.080201610762763345, "kg": 0.30166172088029747, "a": -0.13016101814012443, "k1_10": 0.44113294983173273, "k1_13": 0.68712596230867673, "k1_12": 0.6864887237246019, "k1_15": 0.49410033300542511, "k1_14": 0.80854558709125579, "k1_17": 0.12626727826249057, "k1_16": 0.34201888266816871, "k1_18": 0.072082363163574581, "n": -0.12196813818832136}, 0.01], ["k2_11", 1e-06, false, null, 1e-06, Infinity, 0, null, 1e-06], ["k1_12", 0.0057552615542099117, true, null, 1e-06, Infinity, 0.00029918794317309699, {"tau": 0.70246356447002689, "k1_9": 0.41710417709360048, "k1_8": 0.27300015525946997, "k2_18": 0.21726753290928899, "k2_19": 0.21875293630075582, "k2_15": 0.048082898018820486, "k1_1": 0.54387586675670185, "k1_0": 0.42905408663589539, "k1_3": 0.34886241744265145, "k1_2": 0.4639069171926325, "k2_10": 0.021798307963708255, "k1_4": 0.33257272915689373, "k1_7": 0.31032602509563678, "k1_6": 0.23354779093342645, "k2_6": 0.16065423958504305, "k2_7": 0.027359813364581369, "k2_4": 0.12084307600259257, "k2_5": 0.13487972608537407, "k2_2": 0.15113407904478637, "k2_3": 0.13690117906212107, "k2_0": -0.035559232090759521, "k2_1": 0.13287018047585963, "k1_5": 0.31303803499520966, "k2_8": 0.060723020417006779, "k2_9": -0.021712769090307789, "kdr": 0.79534899106658274, "k2_17": 0.24919201949993841, "k2_16": 0.20429836170531021, "a": -0.13675556737960468, "k2_21": 0.079454108567033152, "k2_20": 0.13329613737001272, "k2_22": 0.08195950851209971, "kg": 0.30777806698102728, "k1_11": 0.68648872372460146, "k1_10": 0.44204395792505385, "k1_13": 0.68984408721277979, "b": -0.012123645956896785, "k1_15": 0.49469596772331909, "k1_14": 0.81103004160812064, "k1_17": 0.12750113807811872, "k1_16": 0.3435730124566958, "k1_18": 0.072954059985426908, "n": -0.11444306278341058}, 0.01], ["k2_12", 1e-06, false, null, 1e-06, Infinity, 0, null, 1e-06], ["k1_13", 0.0084501095006462856, true, null, 1e-06, Infinity, 0.00043895677475063827, {"tau": 0.70447515538743877, "k1_9": 0.4178219219896776, "k1_8": 0.27444976094901752, "k2_18": 0.21879482131412578, "k2_19": 0.22035762730145134, "k2_15": 0.048107021089504452, "k1_1": 0.54371410792116814, "k1_0": 0.42976018129066629, "k1_3": 0.35005015377430704, "k1_2": 0.46441279965369159, "k2_10": 0.022535549822266292, "k1_4": 0.33384666335291474, "k1_7": 0.31167439213980574, "k1_6": 0.23501716002162334, "k2_6": 0.16247407058273663, "k2_7": 0.02903109095277236, "k2_4": 0.12246664222484788, "k2_5": 0.13662155273354182, "k2_2": 0.151871783352057, "k2_3": 0.13845456276721058, "k2_0": -0.034915077992194399, "k2_1": 0.1318529118091647, "k1_5": 0.3144349438878985, "k2_8": 0.062524985612553347, "k2_9": -0.020793074548842803, "kdr": 0.79591757993774304, "k2_17": 0.2506789340729963, "k2_16": 0.20591462106876093, "a": -0.14294365838193018, "b": 0.0045204959106731109, "k2_21": 0.081238492682830926, "k2_20": 0.13503311806041754, "k2_22": 0.083729118647472178, "kg": 0.31152236254439541, "k1_11": 0.68712596230867606, "k1_10": 0.44260317723528997, "k1_12": 0.68984408721277934, "k1_15": 0.49489080753191333, "k1_14": 0.81265774138360203, "k1_17": 0.12856887578313769, "k1_16": 0.34483226657818367, "k1_18": 0.073702953793540013, "n": -0.10665259061889446}, 0.1], ["k2_13", 1e-06, false, null, 1e-06, Infinity, 0, null, 1e-06], ["k1_14", 0.013252541439771615, true, null, 1e-06, Infinity, 0.0005654724798421812, {"tau": 0.80441358387983053, "k1_9": 0.50705402873460848, "k1_8": 0.3442019703526506, "k2_18": 0.28978407131507211, "k2_19": 0.2957980058076729, "k2_15": 0.075246675773333493, "k1_1": 0.65233906826465216, "k1_0": 0.52182200774984377, "k1_3": 0.43015680109063476, "k1_2": 0.55976313282715129, "k2_10": 0.04446619993602579, "k1_4": 0.41233956411002759, "k1_7": 0.38786953118193956, "k1_6": 0.29735599271688617, "k2_6": 0.22210070402798487, "k2_7": 0.060211722119946597, "k2_4": 0.16840406393501267, "k2_5": 0.18740865140684843, "k2_2": 0.19787458925245613, "k2_3": 0.18579744925018249, "k2_0": -0.025857206042010826, "k2_1": 0.17771419658571291, "k1_5": 0.39066033607425488, "k2_8": 0.10247106527468615, "k2_9": -0.0064438328023032976, "kdr": 0.95781162140739484, "k2_17": 0.32573933373480063, "k2_16": 0.26565180036618219, "a": -0.14817062843633746, "b": -0.035248713211756814, "k2_21": 0.1318893689676279, "k2_20": 0.19549222503791081, "k2_22": 0.13458262995590975, "kg": 0.29382604265973017, "k1_11": 0.80854558709125313, "k1_10": 0.53484467446186623, "k1_13": 0.81265774138360036, "k1_12": 0.81103004160811798, "k1_15": 0.59471026614353795, "k1_17": 0.16641055613227926, "k1_16": 0.42404302162979773, "k1_18": 0.09777816180503876, "n": -0.10334676222521512}, 0.1], ["k2_14", 1e-06, false, null, 1e-06, Infinity, 0, null, 1e-06], ["k1_15", 0.0031132641370709146, true, null, 1e-06, Infinity, 0.00021049846183743634, {"tau": 0.52976743410243465, "k1_9": 0.32782953973898993, "k1_8": 0.22028893865268528, "k2_18": 0.16146319960674974, "k2_19": 0.15743975367162824, "k2_15": 0.71377798352543642, "k1_1": 0.41320741592752708, "k1_0": 0.33649287326986194, "k1_3": 0.27804572151879969, "k1_2": 0.36053418178901891, "k2_10": 0.049101662552623326, "k1_4": 0.2656817690519151, "k1_7": 0.24918166315736556, "k1_6": 0.18826848688603293, "k2_6": 0.13073970938469462, "k2_7": 0.040415222822303025, "k2_4": 0.11343077303669233, "k2_5": 0.12102010934745749, "k2_2": 0.14913838037492247, "k2_3": 0.12769283139301049, "k2_0": 0.0027879189866927543, "k2_1": 0.1398136213365189, "k1_5": 0.25081898188265139, "k2_8": 0.060870116611345344, "k2_9": 0.014040498616723691, "kdr": 0.61275325910784184, "k2_17": 0.18714157841200549, "k2_16": 0.17767841180647442, "a": -0.12828673277794994, "b": 0.0040980307924963245, "k2_21": 0.056425444260018241, "k2_20": 0.095632707437382933, "k2_22": 0.058267317649653823, "k1_11": 0.49410033300542322, "k1_10": 0.34509759568682641, "k1_13": 0.49489080753191211, "k1_12": 0.49469596772331736, "kg": 0.20079889681531221, "k1_14": 0.5947102661435375, "k1_17": 0.10329878985380994, "k1_16": 0.27413246738937236, "k1_18": 0.060010226857874299, "n": 0.036827835797496926}, 0.1], ["k2_15", 0.0034124417037110222, true, null, 1e-06, Infinity, 0.0012292074276989986, {"tau": 0.09255237320560103, "k1_9": 0.07284498583360087, "k1_8": 0.058349643529971996, "k2_18": 0.025177207184897719, "k2_19": 0.017822998660837489, "k2_16": 0.065028894538946821, "k1_1": 0.070426306705610689, "k1_0": 0.073725833053154499, "k1_3": 0.068064650684970973, "k1_2": 0.07412251191441678, "k2_10": 0.054841723588828557, "k1_4": 0.066095897760813246, "k1_7": 0.063908669648305341, "k1_6": 0.049933567426749259, "k2_6": 0.037844736266032408, "k2_7": 0.037206529000057734, "k2_4": 0.052656382850770379, "k2_5": 0.04988133718017114, "k2_2": 0.074739423985327472, "k2_3": 0.057903026357386152, "k2_0": 0.04283031757530216, "k2_1": 0.075149495462218552, "k1_5": 0.063714703371023695, "k2_8": 0.034164497110214895, "k2_9": 0.046354339840990216, "kdr": 0.11935676340356639, "k2_17": 0.031624031953752692, "a": -0.081327415394371813, "b": 0.061630702787182898, "k2_21": 0.0073466333277855426, "k2_20": 0.011694445903916705, "k2_22": 0.0075550435475255466, "kg": -7.266990564572415e-05, "k1_11": 0.048590369564483107, "k1_10": 0.073173807895985654, "k1_13": 0.048107021089501663, "k1_12": 0.048082898018817585, "k1_15": 0.71377798352543476, "k1_14": 0.075246675773330218, "k1_17": 0.028054792003455196, "k1_16": 0.067675692596422712, "k1_18": 0.017300317373680076, "n": 0.19816157429366221}, 0.001], ["k1_16", 0.0018131161070794599, true, null, 1e-06, Infinity, 0.00016773360736438138, {"tau": 0.37793321282300618, "k1_9": 0.24137258328801472, "k1_8": 0.1698943396875372, "k2_18": 0.12300999986355617, "k2_19": 0.11802516111200487, "k2_15": 0.06767569259642392, "k1_1": 0.29354148871064062, "k1_0": 0.24734374443449056, "k1_3": 0.2092909518475084, "k1_2": 0.26227001768902941, "k2_10": 0.052507436668935328, "k1_4": 0.20104577835068643, "k1_7": 0.19002243952893111, "k1_6": 0.14663343251998689, "k2_6": 0.10688222889075438, "k2_7": 0.046218418845981511, "k2_4": 0.098119179667647299, "k2_5": 0.10303783582311804, "k2_2": 0.12383569542626101, "k2_3": 0.10853207616688984, "k2_0": 0.018107026329081136, "k2_1": 0.11210589632252259, "k1_5": 0.19120716644553226, "k2_8": 0.05959064869655948, "k2_9": 0.027791908513975255, "kdr": 0.43989069478047582, "k2_17": 0.1412945099558755, "k2_16": 0.91300819490293872, "a": -0.10588905036463377, "b": 0.070482268292962419, "k2_21": 0.049389906303684242, "k2_20": 0.076215027100110855, "k2_22": 0.050579391140887643, "kg": 0.13778729040458029, "k1_11": 0.34201888266816549, "k1_10": 0.25212355763419625, "k1_13": 0.34483226657818089, "k1_12": 0.34357301245669269, "k1_15": 0.27413246738937092, "k1_14": 0.4240430216297954, "k1_17": 0.083063741592256116, "k1_18": 0.050103228670981034, "n": 0.10579554156245186}, 0.1], ["k2_16", 0.019393733970775595, true, null, 1e-06, Infinity, 0.0027741191568813393, {"tau": 0.24216132698728665, "k1_9": 0.16228221205356708, "k1_8": 0.12099390785711879, "k2_18": 0.083666681862300654, "k2_19": 0.079021826858676342, "k2_15": 0.065028894538947377, "k1_1": 0.18594885146775092, "k1_0": 0.16587730368515846, "k1_3": 0.1449157907770251, "k1_2": 0.17301018180641037, "k2_10": 0.05561181488119548, "k1_4": 0.14010748078028848, "k1_7": 0.13375225442886596, "k1_6": 0.10501763507706197, "k2_6": 0.081417721591875047, "k2_7": 0.048137442135917842, "k2_4": 0.081893169503899285, "k2_5": 0.083889904683637967, "k2_2": 0.10208461858499107, "k2_3": 0.089303267782498419, "k2_0": 0.031644155377947104, "k2_1": 0.091685659736662484, "k1_5": 0.13434958933668131, "k2_8": 0.054587315607819348, "k2_9": 0.039373924624225648, "kdr": 0.28834167892905449, "k2_17": 0.095838336363943816, "a": -0.11437954772641204, "b": 0.10564022668314441, "k2_21": 0.038691642153560968, "k2_20": 0.054652436164749706, "k2_22": 0.039340059688454089, "kg": 0.07341213031490848, "k1_11": 0.20266324511574371, "k1_10": 0.16748597222614056, "k1_13": 0.2059146210687571, "k1_12": 0.20429836170530621, "k1_15": 0.17767841180647206, "k1_14": 0.26565180036617808, "k1_17": 0.059989748180079891, "k1_16": 0.91300819490293783, "k1_18": 0.036523417648664951, "n": 0.16732175405318078}, 0.001], ["k1_17", 0.00027855898150697112, true, null, 1e-06, Infinity, 6.1752676731449999e-05, {"tau": 0.13177366060316192, "k1_9": 0.093269474921359577, "k1_8": 0.070979510930562151, "k2_18": 0.055774937624330619, "k2_19": 0.052318151770342672, "k2_15": 0.028054792003455491, "k1_1": 0.1095603236234042, "k1_0": 0.095474069694357289, "k1_3": 0.083601464646012702, "k1_2": 0.09982592931103805, "k2_10": 0.024326373432953075, "k1_4": 0.081112711196015458, "k1_7": 0.077691401188212897, "k1_6": 0.06307083842427183, "k2_6": 0.049416907827510931, "k2_7": 0.026450168282368132, "k2_4": 0.044151750621788347, "k2_5": 0.046737148618141051, "k2_2": 0.049381066836494847, "k2_3": 0.047296544294255727, "k2_0": 0.011538136246117263, "k2_1": 0.042045065463746006, "k1_5": 0.078250250051293338, "k2_8": 0.032090361588843846, "k2_9": 0.016203994463339522, "kdr": 0.15904930349254628, "k2_17": 0.7607028147468452, "k2_16": 0.059989748180079863, "a": 0.0086155147823893038, "b": 0.045617648264143343, "k2_21": 0.028644782320870643, "k2_20": 0.038001738018214798, "k2_22": 0.028980783748288767, "kg": 0.045078148186738734, "k1_11": 0.12626727826248835, "k1_10": 0.096491498894434882, "k1_13": 0.12856887578313569, "k1_12": 0.12750113807811653, "k1_15": 0.10329878985380864, "k1_14": 0.16641055613227704, "k1_16": 0.083063741592255505, "k1_18": 0.026861629431954109, "n": 0.048531698234370445}, 0.1], ["k2_17", 0.021091617769089965, true, null, 1e-06, Infinity, 0.0027455030978478664, {"tau": 0.24035936121156695, "k1_9": 0.16351975309061975, "k1_8": 0.11879549014363612, "k2_18": 0.1057491141725016, "k2_19": 0.10829488541863384, "k2_15": 0.031624031953753594, "k1_1": 0.20341715230932728, "k1_0": 0.16821353576088857, "k1_3": 0.14286334850794313, "k1_2": 0.177940070122273, "k2_10": 0.02417969326773459, "k1_4": 0.13820223867697054, "k1_7": 0.13164393898924465, "k1_6": 0.10451272570309271, "k2_6": 0.085753595632390281, "k2_7": 0.034685464745495526, "k2_4": 0.066705673707945154, "k2_5": 0.073654147171590648, "k2_2": 0.071123567513875982, "k2_3": 0.071270538692863386, "k2_0": 0.0014419189082011319, "k2_1": 0.06097930777999231, "k1_5": 0.13249275038178598, "k2_8": 0.048823952933720154, "k2_9": 0.0093211400137120995, "kdr": 0.300176424663813, "k2_16": 0.095838336363944662, "a": -0.039003047019912612, "b": 0.02396792622363423, "k2_21": 0.059329666696721226, "k2_20": 0.078495224056645538, "k2_22": 0.060005549069701708, "kg": 0.072637731951836676, "k1_11": 0.24750617856588658, "k1_10": 0.17087584945297546, "k1_13": 0.2506789340729948, "k1_12": 0.24919201949993655, "k1_15": 0.18714157841200477, "k1_14": 0.32573933373479924, "k1_17": 0.7607028147468452, "k1_16": 0.1412945099558757, "k1_18": 0.038205924634850626, "n": 0.0031126961413377769}, 0.001], ["k1_18", 0.00013228552011723682, true, null, 1e-06, Infinity, 4.6839029385099121e-05, {"tau": 0.071627829167738702, "k1_9": 0.054999255018676182, "k1_8": 0.043756688133232899, "k2_18": 0.68190028152833582, "k2_19": 0.031921729674696669, "k2_15": 0.017300317373680135, "k1_1": 0.063237534213594931, "k1_0": 0.056227775642624857, "k1_3": 0.050257703292631517, "k1_2": 0.058326451521407308, "k2_10": 0.015795823170612528, "k1_4": 0.049017070369125997, "k1_7": 0.04728301314495223, "k1_6": 0.039585286280543912, "k2_6": 0.031417159904651874, "k2_7": 0.018375803317750641, "k2_4": 0.027890580470577235, "k2_5": 0.029573791255525565, "k2_2": 0.029438543759013801, "k2_3": 0.029452013623071451, "k2_0": 0.0085604867893447571, "k2_1": 0.024398470994668343, "k1_5": 0.047669746766871149, "k2_8": 0.021718464286822378, "k2_9": 0.011555686721955607, "kdr": 0.088179642529239502, "k2_17": 0.038205924634850258, "k2_16": 0.036523417648664784, "a": 0.035780787693710479, "b": 0.029957687395678851, "k2_21": 0.019213535346125105, "k2_20": 0.024276504970175892, "k2_22": 0.019369857385776276, "kg": 0.024319256386726797, "k1_11": 0.072082363163573165, "k1_10": 0.056581067860384068, "k1_13": 0.073702953793538625, "k1_12": 0.072954059985425507, "k1_15": 0.060010226857873383, "k1_14": 0.097778161805037248, "k1_17": 0.026861629431954047, "k1_16": 0.050103228670980542, "n": 0.0288418552790961}, 0.1], ["k2_18", 0.013107848756250706, true, null, 1e-06, Infinity, 0.0019442803733469326, {"tau": 0.20152760645801907, "k1_9": 0.14134814389180472, "k1_8": 0.10455115015010681, "k2_19": 0.10086263690591918, "k2_15": 0.025177207184898416, "k1_1": 0.17588024295652219, "k1_0": 0.14551879557286629, "k1_3": 0.12428671649176343, "k1_2": 0.15352626194670865, "k2_10": 0.019700192121827241, "k1_4": 0.12059388926520855, "k1_7": 0.11529181947533845, "k1_6": 0.092691642228597521, "k2_6": 0.078628350326510693, "k2_7": 0.032617784533504418, "k2_4": 0.059191400879870217, "k2_5": 0.06605636263828614, "k2_2": 0.059524657659401313, "k2_3": 0.062464335348097269, "k2_0": 0.00022547822549753556, "k2_1": 0.049822983961749417, "k1_5": 0.11604339167578477, "k2_8": 0.045944481060249037, "k2_9": 0.0075046845271475775, "kdr": 0.25794130114620123, "k2_17": 0.1057491141725016, "k2_16": 0.083666681862301334, "a": -0.019414363106449246, "b": 0.019529322931013809, "k2_21": 0.05863508666927824, "k2_20": 0.075192207256935498, "k2_22": 0.059166407336993236, "kg": 0.056078538385184167, "k1_11": 0.21556954469745604, "k1_10": 0.14751289829002689, "k1_13": 0.21879482131412442, "k1_12": 0.21726753290928744, "k1_15": 0.16146319960674912, "k1_14": 0.28978407131507095, "k1_17": 0.055774937624331028, "k1_16": 0.1230099998635563, "k1_18": 0.68190028152833593, "n": -0.0083652346484526293}, 0.001], ["k1_19", 1e-06, false, null, 1e-06, Infinity, 0, null, 1e-06], ["k2_19", 0.0070999386724580615, true, null, 1e-06, Infinity, 0.0010863278197897912, {"tau": 0.19476402195997136, "k1_9": 0.13648313048390662, "k1_8": 0.10041321769601132, "k2_18": 0.10086263690591954, "k2_15": 0.017822998660838398, "k1_1": 0.17312045275472029, "k1_0": 0.14085216688826457, "k1_3": 0.11941888150134178, "k1_2": 0.14892018675215019, "k2_10": 0.012922694222826008, "k1_4": 0.11598643770369914, "k1_7": 0.11093446400236197, "k1_6": 0.08901737669974881, "k2_6": 0.078943852149756813, "k2_7": 0.029939164828438961, "k2_4": 0.055325013037611552, "k2_5": 0.06324809587348329, "k2_2": 0.052054217661176717, "k2_3": 0.057793698310087321, "k2_0": -0.0059959231179468279, "k2_1": 0.042579672825491015, "k1_5": 0.11161310617803821, "k2_8": 0.044847872104925544, "k2_9": 0.0013112454866835905, "kdr": 0.25611136264932421, "k2_17": 0.10829488541863422, "k2_16": 0.079021826858677452, "a": -0.039656543373592, "b": 0.0059974821305179664, "k2_21": 0.064688685884679811, "k2_20": 0.081569538411391571, "k2_22": 0.065193568068151908, "kg": 0.047919095278534191, "k1_11": 0.21701414101649302, "k1_10": 0.14280190006415627, "k1_13": 0.220357627301451, "k1_12": 0.21875293630075535, "k1_15": 0.15743975367162844, "k1_14": 0.29579800580767313, "k1_17": 0.052318151770343276, "k1_16": 0.11802516111200559, "k1_18": 0.031921729674697093, "n": -0.035668126077566836}, 0.001], ["k1_20", 1e-06, false, null, 1e-06, Infinity, 0, null, 1e-06], ["k2_20", 0.0036309669884465601, true, null, 1e-06, Infinity, 0.00086304147131907691, {"tau": 0.10727260451377484, "k1_9": 0.084877711775465478, "k1_8": 0.067700617140898617, "k2_18": 0.075192207256935581, "k2_19": 0.081569538411391418, "k2_15": 0.011694445903917142, "k1_1": 0.1048412609906747, "k1_0": 0.087724009960861243, "k1_3": 0.076854445535346011, "k1_2": 0.091232469668421579, "k2_10": 0.010772381460386206, "k1_4": 0.075556594348643799, "k1_7": 0.073382488046189964, "k1_6": 0.06138761332583724, "k2_6": 0.060438415662580049, "k2_7": 0.028073183943041251, "k2_4": 0.041540280903991186, "k2_5": 0.047827998688159838, "k2_2": 0.033458211105845015, "k2_3": 0.041886741684251889, "k2_0": -0.00093757515717625113, "k2_1": 0.024804783877868376, "k1_5": 0.073782059941813166, "k2_8": 0.038910183505777358, "k2_9": 0.0048662344395498346, "kdr": 0.15559631280102934, "k2_17": 0.078495224056645593, "k2_16": 0.054652436164750157, "a": -0.017373144050970384, "b": 0.019957190329990038, "k2_21": 0.056243225293006689, "k2_22": 0.056417515612258835, "kg": 0.012576738438922845, "k1_11": 0.13151667193658192, "k1_10": 0.087919573644072893, "k1_13": 0.1350331180604169, "k1_12": 0.133296137370012, "k1_15": 0.095632707437382697, "k1_14": 0.19549222503791033, "k1_17": 0.038001738018215055, "k1_16": 0.076215027100111007, "k1_18": 0.024276504970176114, "n": -0.017050039085054501}, 0.001], ["k1_21", 1e-06, false, null, 1e-06, Infinity, 0, null, 1e-06], ["k2_21", 0.0021062821670064791, true, null, 1e-06, Infinity, 0.00077439630813780954, {"tau": 0.051921619902007859, "k1_9": 0.051972761617385094, "k1_8": 0.046585153392225666, "k2_18": 0.058635086669278212, "k2_19": 0.064688685884679645, "k2_15": 0.007346633327785834, "k1_1": 0.061641686146556789, "k1_0": 0.053859349717647269, "k1_3": 0.049564079727003246, "k1_2": 0.054552503529966608, "k2_10": 0.0088865047568014201, "k1_4": 0.049597134185549507, "k1_7": 0.049219018110381568, "k1_6": 0.043501762441863115, "k2_6": 0.048256466335157663, "k2_7": 0.026334860442753259, "k2_4": 0.032268475953734665, "k2_5": 0.037526923959795344, "k2_2": 0.021161177777824901, "k2_3": 0.031269897417143387, "k2_0": 0.0017839132525967164, "k2_1": 0.013186628541448097, "k1_5": 0.049442051075118496, "k2_8": 0.034618544016061507, "k2_9": 0.0065802188185823526, "kdr": 0.091841246002285354, "k2_17": 0.059329666696721149, "k2_16": 0.038691642153561197, "a": -0.0027006789043376371, "b": 0.026764306297699717, "k2_20": 0.056243225293006641, "k2_22": 0.05050188430648777, "kg": -0.0095271202224050094, "k1_11": 0.077684837747810043, "k1_10": 0.052989060965517969, "k1_13": 0.081238492682830316, "k1_12": 0.079454108567032472, "k1_15": 0.05642544426001795, "k1_14": 0.13188936896762735, "k1_17": 0.028644782320870765, "k1_16": 0.049389906303684242, "k1_18": 0.019213535346125223, "n": -0.0076175036439496153}, 0.001], ["k1_22", 1e-06, false, null, 1e-06, Infinity, 0, null, 1e-06], ["k2_22", 0.0021466158849862138, true, null, 1e-06, Infinity, 0.00077046310996612408, {"tau": 0.054720224109503175, "k1_9": 0.053489331839306341, "k1_8": 0.047468563313943286, "k2_18": 0.059166407336993271, "k2_19": 0.065193568068151783, "k2_15": 0.0075550435475259699, "k1_1": 0.063672014514100136, "k1_0": 0.055417164667733228, "k1_3": 0.050778692705921023, "k1_2": 0.056265034227733837, "k2_10": 0.0089437981992574172, "k1_4": 0.050735630009088123, "k1_7": 0.050257834526041947, "k1_6": 0.044221885323103796, "k2_6": 0.04861646738337027, "k2_7": 0.02625735452105905, "k2_4": 0.032579960023607572, "k2_5": 0.037859024612999066, "k2_2": 0.021726800659357441, "k2_3": 0.031665926377185252, "k2_0": 0.0016272722936855253, "k2_1": 0.013767261585376186, "k1_5": 0.050489367274282923, "k2_8": 0.034626635329006818, "k2_9": 0.0064479336091080759, "kdr": 0.094835826491835293, "k2_17": 0.060005549069701736, "k2_16": 0.039340059688454485, "a": -0.0035403898332616013, "b": 0.026231552141883344, "k2_21": 0.05050188430648779, "k2_20": 0.056417515612258835, "kg": -0.0081960736982080382, "k1_11": 0.080201610762762776, "k1_10": 0.054613237398801751, "k1_13": 0.083729118647471734, "k1_12": 0.081959508512099169, "k1_15": 0.058267317649653705, "k1_14": 0.13458262995590944, "k1_17": 0.028980783748288969, "k1_16": 0.05057939114088781, "k1_18": 0.019369857385776436, "n": -0.0080414767947423957}, 0.001], ["k", 0.027825594022071243, false, null, 1e-06, Infinity, 0, null, 0.027825594022071243], ["kdr", 0.22109173421243433, true, null, -Infinity, Infinity, 0.010463231066752857, {"tau": 0.85824230430112636, "k1_9": 0.52729792267468312, "k1_8": 0.35246175275814412, "k2_18": 0.25794130114620129, "k2_19": 0.25611136264932288, "k2_15": 0.11935676340356936, "k1_1": 0.66463576138487745, "k1_0": 0.54139537821315509, "k1_3": 0.44648607989443573, "k1_2": 0.58013991398019005, "k2_10": 0.080552625235270292, "k1_4": 0.42644156169673647, "k1_7": 0.39969215193434099, "k1_6": 0.29967988156957626, "k2_6": 0.21056766739351407, "k2_7": 0.064745282475738408, "k2_4": 0.18381073036073753, "k2_5": 0.19579637540300054, "k2_2": 0.24391282862519201, "k2_3": 0.20725092394267144, "k2_0": 0.0049273547223436121, "k2_1": 0.22866388658162534, "k1_5": 0.4021116959716064, "k2_8": 0.097655660097673555, "k2_9": 0.023160661824394344, "k2_17": 0.300176424663813, "k2_16": 0.2883416789290576, "a": -0.31288130900156352, "b": 0.024875548413462997, "k2_21": 0.091841246002285534, "k2_20": 0.15559631280102917, "k2_22": 0.09483582649183514, "kg": 0.30488608683925827, "k1_11": 0.79423952680334531, "k1_10": 0.55515576880107809, "k1_13": 0.79591757993773793, "k1_12": 0.79534899106657697, "k1_15": 0.6127532591078394, "k1_14": 0.95781162140739029, "k1_17": 0.15904930349254792, "k1_16": 0.43989069478047654, "k1_18": 0.088179642529240682, "n": 0.086740631543937061}, 0.1], ["tau", 2.5593848614994492, true, null, 1e-06, 20, 0.40101202379336193, {"k1_9": 0.45487653794179428, "k1_8": 0.29872338607162713, "k2_18": 0.20152760645801929, "k2_19": 0.1947640219599705, "k2_15": 0.092552373205603514, "k1_1": 0.57273411196099833, "k1_0": 0.46643602106214321, "k1_3": 0.38338828612073844, "k1_2": 0.50209510219363329, "k2_10": 0.06192594157517909, "k1_4": 0.36486600883717868, "k1_7": 0.34006728804486697, "k1_6": 0.25245127749910945, "k2_6": 0.16459277888033125, "k2_7": 0.042154129877316038, "k2_4": 0.14896577404336786, "k2_5": 0.15719883578697777, "k2_2": 0.20491132131562734, "k2_3": 0.17107140958990738, "k2_0": -0.002855533945008721, "k2_1": 0.18025308483410193, "k1_5": 0.34284587748241352, "k2_8": 0.068061205723543905, "k2_9": 0.011838671693439409, "kdr": 0.85824230430112713, "k2_17": 0.24035936121156734, "k2_16": 0.24216132698728943, "a": -0.32249268821389709, "b": 0.14537118569345212, "k2_21": 0.05192161990200813, "k2_20": 0.10727260451377489, "k2_22": 0.054720224109503154, "kg": 0.60405617639953657, "k1_11": 0.6989918576115377, "k1_10": 0.47977430170104057, "k1_13": 0.70447515538743499, "k1_12": 0.70246356447002234, "k1_15": 0.5297674341024331, "k1_14": 0.80441358387982764, "k1_17": 0.13177366060316348, "k1_16": 0.37793321282300701, "k1_18": 0.071627829167739812, "n": 0.11139310560563975}, 5], ["kg", 0.023399644408107156, true, null, 1e-06, Infinity, 0.00022604533441441732, {"tau": 0.60405617639953813, "k1_9": 0.16862370980597868, "k1_8": 0.10366352749332769, "k2_18": 0.05607853838518484, "k2_19": 0.047919095278534461, "k2_15": -7.2669905644800396e-05, "k1_1": 0.21697853419094906, "k1_0": 0.17239117174946758, "k1_3": 0.13932565762740429, "k1_2": 0.18976584279219674, "k2_10": -0.003937431751905765, "k1_4": 0.13094466618130235, "k1_7": 0.11930975624436546, "k1_6": 0.086871251294568158, "k2_6": 0.039772963317213611, "k2_7": -0.0089551227609239292, "k2_4": 0.035043603870371413, "k2_5": 0.037607602141483468, "k2_2": 0.051078630545525694, "k2_3": 0.044322636467609533, "k2_0": -0.026159229706559688, "k2_1": 0.020236619311537304, "k1_5": 0.12170956944518165, "k2_8": 0.00083012740725953204, "k2_9": -0.021739580751624351, "kdr": 0.30488608683926061, "k2_17": 0.072637731951837495, "k2_16": 0.073412130314910048, "a": -0.14410515668962737, "b": 0.23829299547847682, "k2_21": -0.0095271202224046243, "k2_20": 0.012576738438923315, "k2_22": -0.0081960736982077294, "k1_11": 0.3016617208802973, "k1_10": 0.17978887951442715, "k1_13": 0.3115223625443958, "k1_12": 0.30777806698102711, "k1_15": 0.20079889681531279, "k1_14": 0.29382604265973122, "k1_17": 0.045078148186739636, "k1_16": 0.1377872904045814, "k1_18": 0.024319256386727377, "n": 0.024143328714725219}, 0.02], ["n", 1.2954979102614095, true, null, 1e-06, Infinity, 0.013706448352656249, {"tau": 0.11139310560561624, "k1_9": 0.08256822406355234, "k1_8": 0.10347875139753258, "k2_18": -0.0083652346484592698, "k2_19": -0.035668126077573803, "k2_15": 0.19816157429365999, "k1_1": -0.0038499568870755648, "k1_0": 0.079385069600838826, "k1_3": 0.10343703403848914, "k1_2": 0.063106526440758953, "k2_10": 0.19856279998844986, "k1_4": 0.10399345835311484, "k1_7": 0.10575965827226577, "k1_6": 0.089462403324365697, "k2_6": 0.077425232953673484, "k2_7": 0.13923201046770567, "k2_4": 0.15702136100003738, "k2_5": 0.13964904115180665, "k2_2": 0.21510093214417897, "k2_3": 0.17006378634630923, "k2_0": 0.17926440784356487, "k2_1": 0.17966469266304566, "k1_5": 0.10519992248377373, "k2_8": 0.11169171475484599, "k2_9": 0.18970572020976936, "kdr": 0.086740631543909916, "k2_17": 0.0031126961413296696, "k2_16": 0.16732175405317351, "a": -0.52199766430971251, "b": 0.6999815441084648, "k2_21": -0.0076175036439520482, "k2_20": -0.017050039085058297, "k2_22": -0.0080414767947453777, "kg": 0.024143328714716437, "k1_11": -0.12196813818834334, "k1_10": 0.070004536768893899, "k1_13": -0.10665259061891638, "k1_12": -0.11444306278343265, "k1_15": 0.036827835797480835, "k1_14": -0.10334676222524146, "k1_17": 0.048531698234366441, "k1_16": 0.10579554156244034, "k1_18": 0.028841855279094195}, 1], ["b", 176.46969017395105, true, null, 1e-06, Infinity, 3.1741950953694924, {"tau": 0.14537118569344121, "k1_9": 0.041464307722672289, "k1_8": 0.074661188323364019, "k2_18": 0.019529322931010888, "k2_19": 0.0059974821305148335, "k2_15": 0.061630702787181815, "k1_1": -0.027773792840615538, "k1_0": 0.038725309233763931, "k1_3": 0.066573855253695677, "k1_2": 0.026741287770441657, "k2_10": 0.091496266275565813, "k1_4": 0.069051483691466964, "k1_7": 0.071215762954861012, "k1_6": 0.070710479430769607, "k2_6": 0.068765090619993308, "k2_7": 0.095384837903861083, "k2_4": 0.10162891637018884, "k2_5": 0.09640859278541529, "k2_2": 0.095346037497827649, "k2_3": 0.10558706576540396, "k2_0": 0.083543088761436637, "k2_1": 0.0068070469309373235, "k1_5": 0.07343742670190985, "k2_8": 0.085650040052001872, "k2_9": 0.095625025954098011, "kdr": 0.0248755484134499, "k2_17": 0.023967926223630549, "k2_16": 0.10564022668314106, "a": -0.47134641464876104, "k2_21": 0.026764306297698763, "k2_20": 0.019957190329988574, "k2_22": 0.026231552141882063, "kg": 0.23829299547847313, "k1_11": -0.032255346607597206, "k1_10": 0.031158285475636049, "k1_13": 0.0045204959106629533, "k1_12": -0.0121236459569072, "k1_15": 0.0040980307924887802, "k1_14": -0.035248713211768992, "k1_17": 0.045617648264141664, "k1_16": 0.070482268292957159, "k1_18": 0.029957687395678192, "n": 0.69998154410846414}, 200.0], ["a", 3331.9273020309697, true, null, 1e-06, Infinity, 10.932432912304316, {"tau": -0.3224926882138906, "k1_9": -0.12365610316895373, "k1_8": -0.079965718433518129, "k2_18": -0.019414363106447646, "k2_19": -0.03965654337358987, "k2_15": -0.081327415394372396, "k1_1": -0.12446725309108977, "k1_0": -0.12605763811539414, "k1_3": -0.10821716441413767, "k1_2": -0.13123024172800568, "k2_10": -0.072980156790937403, "k1_4": -0.10255487230716187, "k1_7": -0.095088125351553088, "k1_6": -0.056773305645804552, "k2_6": -0.051315365329606649, "k2_7": -0.038612916591936088, "k2_4": -0.080793194658629983, "k2_5": -0.075392562947183439, "k2_2": -0.12730263351558546, "k2_3": -0.093664185949029519, "k2_0": -0.04588425546078638, "k2_1": -0.098278423291348393, "k1_5": -0.094677719971439464, "k2_8": -0.03583673827116695, "k2_9": -0.052779742589099919, "kdr": -0.31288130900155575, "k2_17": -0.039003047019910531, "k2_16": -0.11437954772641136, "b": -0.47134641464876781, "k2_21": -0.0027006789043372442, "k2_20": -0.017373144050969604, "k2_22": -0.0035403898332609109, "kg": -0.14410515668962473, "k1_11": -0.13016101814011638, "k1_10": -0.12663432827066165, "k1_13": -0.14294365838192258, "k1_12": -0.13675556737959674, "k1_15": -0.12828673277794495, "k1_14": -0.14817062843632892, "k1_17": 0.0086155147823897878, "k1_16": -0.10588905036463123, "k1_18": 0.035780787693710424, "n": -0.52199766430972161}, 3500.0]]
