# Supplementary material for: A photoconversion model for full spectral programming and multiplexing of optogenetic systems
Source: Mol Syst Biol. 2017 Apr 24;13(4):926. doi: 10.15252/msb.20167456 (PMC5408778; doi:10.15252/msb.20167456)
Supplement: Supplementary file 15 — Dataset EV7 [file MSB-13-926-s015.zip › dataset_ev7_cph8-ompr_data_and_analysis/cph8-ompr_analysis/fit_results/all_data_with_few_k_holds_ratio_k_fixed_0.0464158883361.p]

S'[[Fit Statistics]]\n    # function evals   = 507\n    # data points      = 746\n    # variables        = 44\n    chi-square         = 161.857\n    reduced chi-square = 0.231\n[[Variables]]\n    k1_0:    0.01737154 +/- 0.001298 (7.48%) (init= 0.01)\n    k2_0:    0.00138032 +/- 0.006909 (500.59%) (init= 0.01)\n    k1_1:    0.01028697 +/- 0.000628 (6.10%) (init= 0.01)\n    k2_1:    0.00880939 +/- 0.001640 (18.62%) (init= 0.01)\n    k1_2:    0.00499400 +/- 0.000349 (6.99%) (init= 0.01)\n    k2_2:    0.00916044 +/- 0.001574 (17.19%) (init= 0.01)\n    k1_3:    0.00194513 +/- 0.000175 (8.98%) (init= 0.01)\n    k2_3:    0.00808758 +/- 0.001570 (19.41%) (init= 0.01)\n    k1_4:    0.00155429 +/- 0.000146 (9.37%) (init= 0.01)\n    k2_4:    0.00671537 +/- 0.001450 (21.60%) (init= 0.01)\n    k1_5:    0.00124747 +/- 0.000123 (9.87%) (init= 0.01)\n    k2_5:    0.00721942 +/- 0.001450 (20.09%) (init= 0.01)\n    k1_6:    0.00061401 +/- 7.86e-05 (12.80%) (init= 0.01)\n    k2_6:    0.00790555 +/- 0.001436 (18.17%) (init= 0.01)\n    k1_7:    0.00088682 +/- 8.81e-05 (9.93%) (init= 0.01)\n    k2_7:    0.00180496 +/- 0.000970 (53.74%) (init= 0.01)\n    k1_8:    0.00062494 +/- 6.95e-05 (11.12%) (init= 0.01)\n    k2_8:    0.00268525 +/- 0.000984 (36.66%) (init= 0.01)\n    k1_9:    0.00204703 +/- 0.000157 (7.67%) (init= 0.01)\n    k2_9:    0.00056333 +/- 0.000870 (154.53%) (init= 0.01)\n    k1_10:   0.00281189 +/- 0.000205 (7.30%) (init= 0.01)\n    k2_10:   0.00194759 +/- 0.000989 (50.79%) (init= 0.01)\n    k1_11:   0.00540283 +/- 0.000274 (5.08%) (init= 0.01)\n    k2_11:   1e-06 (fixed)\n    k1_12:   0.00868208 +/- 0.000439 (5.07%) (init= 0.01)\n    k2_12:   1e-06 (fixed)\n    k1_13:   0.01274492 +/- 0.000645 (5.06%) (init= 0.1)\n    k2_13:   1e-06 (fixed)\n    k1_14:   0.01997813 +/- 0.000827 (4.14%) (init= 0.1)\n    k2_14:   1e-06 (fixed)\n    k1_15:   0.00469994 +/- 0.000311 (6.62%) (init= 0.1)\n    k2_15:   0.00309169 +/- 0.001094 (35.41%) (init= 0.001)\n    k1_16:   0.00273648 +/- 0.000249 (9.09%) (init= 0.1)\n    k2_16:   0.01751800 +/- 0.002467 (14.09%) (init= 0.001)\n    k1_17:   0.00042156 +/- 9.21e-05 (21.85%) (init= 0.1)\n    k2_17:   0.01905092 +/- 0.002454 (12.88%) (init= 0.001)\n    k1_18:   0.00020088 +/- 6.95e-05 (34.59%) (init= 0.1)\n    k2_18:   0.01183654 +/- 0.001729 (14.61%) (init= 0.001)\n    k1_19:   1e-06 (fixed)\n    k2_19:   0.00638799 +/- 0.000966 (15.12%) (init= 0.001)\n    k1_20:   1e-06 (fixed)\n    k2_20:   0.00325817 +/- 0.000768 (23.57%) (init= 0.001)\n    k1_21:   1e-06 (fixed)\n    k2_21:   0.00188254 +/- 0.000689 (36.61%) (init= 0.001)\n    k1_22:   1e-06 (fixed)\n    k2_22:   0.00191898 +/- 0.000686 (35.74%) (init= 0.001)\n    k:       0.04641589 (fixed)\n    kdr:     0.19743364 +/- 0.009155 (4.64%) (init= 0.1)\n    tau:     2.34823209 +/- 0.394574 (16.80%) (init= 5)\n    kg:      0.02340233 +/- 0.000225 (0.96%) (init= 0.02)\n    n:       1.29411804 +/- 0.013473 (1.04%) (init= 1)\n    b:       175.962944 +/- 3.135997 (1.78%) (init= 200)\n    a:       3335.40051 +/- 10.82977 (0.32%) (init= 3500)\n[[Correlations]] (unreported correlations are <  0.100)\n    C(k1_14, kdr)                =  0.957 \n    C(k1_16, k2_16)              =  0.913 \n    C(k1_3, k2_3)                =  0.879 \n    C(k1_4, k2_4)                =  0.872 \n    C(k1_5, k2_5)                =  0.866 \n    C(kdr, tau)                  =  0.852 \n    C(k1_2, k2_2)                =  0.824 \n    C(k1_6, k2_6)                =  0.819 \n    C(k1_7, k2_7)                =  0.809 \n    C(k1_13, k1_14)              =  0.808 \n    C(k1_12, k1_14)              =  0.806 \n    C(k1_11, k1_14)              =  0.804 \n    C(k1_14, tau)                =  0.800 \n    C(k1_8, k2_8)                =  0.793 \n    C(k1_13, kdr)                =  0.790 \n    C(k1_12, kdr)                =  0.790 \n    C(k1_11, kdr)                =  0.789 \n    C(k1_17, k2_17)              =  0.763 \n    C(k1_10, k2_10)              =  0.752 \n    C(k1_9, k2_9)                =  0.740 \n    C(k1_1, k2_1)                =  0.723 \n    C(k1_15, k2_15)              =  0.716 \n    C(n, b)                      =  0.700 \n    C(k1_0, k2_0)                =  0.700 \n    C(k1_13, tau)                =  0.699 \n    C(k1_12, tau)                =  0.696 \n    C(k1_11, tau)                =  0.693 \n    C(k1_12, k1_13)              =  0.683 \n    C(k1_18, k2_18)              =  0.682 \n    C(k1_11, k1_13)              =  0.680 \n    C(k1_11, k1_12)              =  0.679 \n    C(k1_1, kdr)                 =  0.657 \n    C(k1_1, k1_14)               =  0.645 \n    C(tau, kg)                   =  0.607 \n    C(k1_15, kdr)                =  0.605 \n    C(k1_14, k1_15)              =  0.587 \n    C(k1_2, kdr)                 =  0.572 \n    C(k1_1, tau)                 =  0.564 \n    C(k1_2, k1_14)               =  0.552 \n    C(k1_10, kdr)                =  0.548 \n    C(k1_1, k1_12)               =  0.535 \n    C(k1_1, k1_13)               =  0.535 \n    C(k1_1, k1_11)               =  0.535 \n    C(k1_0, kdr)                 =  0.534 \n    C(k1_10, k1_14)              =  0.527 \n    C(n, a)                      = -0.521 \n    C(k1_15, tau)                =  0.521 \n    C(k1_9, kdr)                 =  0.520 \n    C(k1_0, k1_14)               =  0.514 \n    C(k1_9, k1_14)               =  0.499 \n    C(k1_2, tau)                 =  0.493 \n    C(k1_13, k1_15)              =  0.486 \n    C(k1_12, k1_15)              =  0.486 \n    C(k1_11, k1_15)              =  0.485 \n    C(b, a)                      = -0.471 \n    C(k1_10, tau)                =  0.471 \n    C(k1_0, tau)                 =  0.457 \n    C(k1_2, k1_13)               =  0.455 \n    C(k1_2, k1_12)               =  0.455 \n    C(k1_2, k1_11)               =  0.454 \n    C(k1_9, tau)                 =  0.446 \n    C(k1_3, kdr)                 =  0.439 \n    C(k1_10, k1_13)              =  0.434 \n    C(k1_10, k1_12)              =  0.433 \n    C(k1_16, kdr)                =  0.432 \n    C(k1_10, k1_11)              =  0.432 \n    C(k1_3, k1_14)               =  0.423 \n    C(k1_0, k1_13)               =  0.421 \n    C(k1_0, k1_12)               =  0.420 \n    C(k1_4, kdr)                 =  0.419 \n    C(k1_0, k1_11)               =  0.419 \n    C(k1_14, k1_16)              =  0.417 \n    C(k1_9, k1_13)               =  0.409 \n    C(k1_9, k1_12)               =  0.408 \n    C(k1_9, k1_11)               =  0.407 \n    C(k1_4, k1_14)               =  0.405 \n    C(k1_1, k1_15)               =  0.404 \n    C(k1_5, kdr)                 =  0.395 \n    C(k1_7, kdr)                 =  0.393 \n    C(k1_5, k1_14)               =  0.384 \n    C(k1_7, k1_14)               =  0.381 \n    C(k1_1, k1_2)                =  0.381 \n    C(k1_3, tau)                 =  0.375 \n    C(k1_16, tau)                =  0.369 \n    C(k1_1, k1_10)               =  0.364 \n    C(k1_4, tau)                 =  0.356 \n    C(k1_0, k1_1)                =  0.354 \n    C(k1_2, k1_15)               =  0.352 \n    C(k1_8, kdr)                 =  0.346 \n    C(k1_1, k1_9)                =  0.345 \n    C(k1_3, k1_13)               =  0.342 \n    C(k1_3, k1_12)               =  0.341 \n    C(k1_3, k1_11)               =  0.339 \n    C(k1_8, k1_14)               =  0.338 \n    C(k1_13, k1_16)              =  0.337 \n    C(k1_10, k1_15)              =  0.336 \n    C(k1_12, k1_16)              =  0.335 \n    C(k1_5, tau)                 =  0.335 \n    C(k1_11, k1_16)              =  0.334 \n    C(k1_7, tau)                 =  0.332 \n    C(k1_0, k1_15)               =  0.328 \n    C(k1_4, k1_13)               =  0.326 \n    C(tau, a)                    = -0.325 \n    C(k1_4, k1_12)               =  0.325 \n    C(k1_4, k1_11)               =  0.323 \n    C(k1_14, k2_17)              =  0.321 \n    C(kdr, a)                    = -0.320 \n    C(k1_9, k1_15)               =  0.319 \n    C(k1_2, k1_10)               =  0.319 \n    C(k1_0, k1_2)                =  0.312 \n    C(k1_13, kg)                 =  0.307 \n    C(k1_5, k1_13)               =  0.307 \n    C(k1_5, k1_12)               =  0.305 \n    C(k1_7, k1_13)               =  0.304 \n    C(k1_2, k1_9)                =  0.304 \n    C(k1_5, k1_11)               =  0.304 \n    C(k1_12, kg)                 =  0.303 \n    C(k1_7, k1_12)               =  0.303 \n    C(k1_7, k1_11)               =  0.301 \n    C(k1_0, k1_10)               =  0.299 \n    C(k1_11, kg)                 =  0.297 \n    C(k2_17, kdr)                =  0.295 \n    C(kdr, kg)                   =  0.295 \n    C(k1_6, kdr)                 =  0.294 \n    C(k1_14, k2_19)              =  0.292 \n    C(k1_6, k1_14)               =  0.292 \n    C(k1_8, tau)                 =  0.291 \n    C(k1_9, k1_10)               =  0.291 \n    C(k1_1, k1_3)                =  0.290 \n    C(k1_14, kg)                 =  0.288 \n    C(k1_14, k2_18)              =  0.286 \n    C(k1_1, k1_16)               =  0.286 \n    C(k1_0, k1_9)                =  0.285 \n    C(k2_16, kdr)                =  0.283 \n    C(k1_1, k1_4)                =  0.277 \n    C(k1_3, k1_15)               =  0.270 \n    C(k1_8, k1_13)               =  0.267 \n    C(k1_15, k1_16)              =  0.266 \n    C(k1_8, k1_12)               =  0.266 \n    C(k1_8, k1_11)               =  0.264 \n    C(k1_1, k1_5)                =  0.261 \n    C(k1_14, k2_16)              =  0.260 \n    C(k1_1, k1_7)                =  0.259 \n    C(k1_2, k1_3)                =  0.258 \n    C(k1_4, k1_15)               =  0.258 \n    C(k1_2, k1_16)               =  0.255 \n    C(k2_18, kdr)                =  0.254 \n    C(k2_19, kdr)                =  0.252 \n    C(k1_3, k1_10)               =  0.248 \n    C(k1_2, k1_4)                =  0.247 \n    C(k1_6, tau)                 =  0.246 \n    C(k1_13, k2_17)              =  0.245 \n    C(k1_10, k1_16)              =  0.245 \n    C(k1_5, k1_15)               =  0.244 \n    C(k1_12, k2_17)              =  0.244 \n    C(k1_0, k1_3)                =  0.243 \n    C(k1_7, k1_15)               =  0.242 \n    C(k1_11, k2_17)              =  0.242 \n    C(k1_0, k1_16)               =  0.240 \n    C(k2_2, kdr)                 =  0.239 \n    C(kg, b)                     =  0.237 \n    C(k1_4, k1_10)               =  0.237 \n    C(k1_3, k1_9)                =  0.237 \n    C(k2_16, tau)                =  0.235 \n    C(k2_17, tau)                =  0.235 \n    C(k1_9, k1_16)               =  0.234 \n    C(k1_2, k1_5)                =  0.233 \n    C(k1_0, k1_4)                =  0.233 \n    C(k1_2, k1_7)                =  0.232 \n    C(k1_6, k1_13)               =  0.229 \n    C(k1_1, k1_8)                =  0.228 \n    C(k1_4, k1_9)                =  0.227 \n    C(k1_6, k1_12)               =  0.227 \n    C(k1_6, k1_11)               =  0.225 \n    C(k2_1, kdr)                 =  0.225 \n    C(k1_5, k1_10)               =  0.224 \n    C(k1_7, k1_10)               =  0.223 \n    C(k1_0, k1_5)                =  0.220 \n    C(k1_0, k1_7)                =  0.219 \n    C(k2_6, k1_14)               =  0.218 \n    C(k1_13, k2_19)              =  0.216 \n    C(k1_5, k1_9)                =  0.215 \n    C(k1_12, k2_19)              =  0.214 \n    C(k1_13, k2_18)              =  0.214 \n    C(k1_7, k1_9)                =  0.214 \n    C(k1_8, k1_15)               =  0.214 \n    C(k2_2, n)                   =  0.213 \n    C(k1_11, k2_19)              =  0.212 \n    C(k1_12, k2_18)              =  0.212 \n    C(k1_11, k2_18)              =  0.211 \n    C(k1_1, kg)                  =  0.210 \n    C(k2_6, kdr)                 =  0.206 \n    C(k1_2, k1_8)                =  0.205 \n    C(k1_3, k1_16)               =  0.203 \n    C(k2_3, kdr)                 =  0.203 \n    C(k1_13, k2_16)              =  0.200 \n    C(k2_2, tau)                 =  0.198 \n    C(k1_12, k2_16)              =  0.198 \n    C(k1_1, k2_17)               =  0.198 \n    C(k2_10, n)                  =  0.198 \n    C(k1_8, k1_10)               =  0.198 \n    C(k2_18, tau)                =  0.197 \n    C(k1_3, k1_4)                =  0.197 \n    C(k2_15, n)                  =  0.197 \n    C(k1_11, k2_16)              =  0.196 \n    C(k1_4, k1_16)               =  0.195 \n    C(k1_1, k1_6)                =  0.195 \n    C(k1_0, k1_8)                =  0.194 \n    C(k1_15, kg)                 =  0.194 \n    C(k1_14, k2_20)              =  0.193 \n    C(k2_2, k1_14)               =  0.193 \n    C(k2_5, kdr)                 =  0.192 \n    C(k2_19, tau)                =  0.191 \n    C(k1_8, k1_9)                =  0.190 \n    C(k2_9, n)                   =  0.189 \n    C(k1_3, k1_5)                =  0.187 \n    C(k1_3, k1_7)                =  0.186 \n    C(k1_5, k1_16)               =  0.185 \n    C(k1_7, k1_16)               =  0.184 \n    C(k1_2, kg)                  =  0.183 \n    C(k2_5, k1_14)               =  0.183 \n    C(k1_6, k1_15)               =  0.182 \n    C(k1_15, k2_17)              =  0.182 \n    C(k2_3, k1_14)               =  0.181 \n    C(k1_4, k1_5)                =  0.180 \n    C(k1_1, k2_16)               =  0.180 \n    C(k2_4, kdr)                 =  0.180 \n    C(k1_4, k1_7)                =  0.179 \n    C(k2_0, n)                   =  0.179 \n    C(k2_1, n)                   =  0.178 \n    C(k1_2, k1_6)                =  0.175 \n    C(k2_1, tau)                 =  0.174 \n    C(k2_1, k1_14)               =  0.173 \n    C(k1_10, kg)                 =  0.173 \n    C(k1_2, k2_17)               =  0.173 \n    C(k1_15, k2_16)              =  0.172 \n    C(k1_1, k2_18)               =  0.171 \n    C(k1_5, k1_7)                =  0.171 \n    C(k1_6, k1_10)               =  0.169 \n    C(k2_3, n)                   =  0.169 \n    C(k1_1, k2_19)               =  0.169 \n    C(k1_2, k2_16)               =  0.168 \n    C(k1_0, k1_6)                =  0.167 \n    C(k1_3, k1_8)                =  0.166 \n    C(k1_0, kg)                  =  0.166 \n    C(k1_10, k2_17)              =  0.166 \n    C(k2_16, n)                  =  0.166 \n    C(k2_3, tau)                 =  0.165 \n    C(k1_8, k1_16)               =  0.165 \n    C(k2_4, k1_14)               =  0.164 \n    C(k1_14, k1_17)              =  0.164 \n    C(k1_0, k2_17)               =  0.163 \n    C(k1_6, k1_9)                =  0.163 \n    C(k1_9, kg)                  =  0.162 \n    C(k1_10, k2_16)              =  0.162 \n    C(k1_0, k2_16)               =  0.161 \n    C(k1_4, k1_8)                =  0.160 \n    C(k2_6, tau)                 =  0.160 \n    C(k1_9, k2_17)               =  0.159 \n    C(k2_6, k1_13)               =  0.158 \n    C(k1_9, k2_16)               =  0.157 \n    C(k1_15, k2_18)              =  0.157 \n    C(k1_17, kdr)                =  0.156 \n    C(k2_4, n)                   =  0.156 \n    C(k2_6, k1_12)               =  0.156 \n    C(k2_6, k1_11)               =  0.154 \n    C(k1_15, k2_19)              =  0.153 \n    C(k1_5, k1_8)                =  0.153 \n    C(k2_20, kdr)                =  0.153 \n    C(k1_14, a)                  = -0.153 \n    C(k2_5, tau)                 =  0.152 \n    C(k1_7, k1_8)                =  0.152 \n    C(k1_2, k2_18)               =  0.149 \n    C(k1_1, k2_2)                =  0.148 \n    C(k2_2, k1_13)               =  0.146 \n    C(k1_13, a)                  = -0.146 \n    C(k2_2, k1_12)               =  0.146 \n    C(k2_2, k1_11)               =  0.145 \n    C(k1_2, k2_19)               =  0.145 \n    C(k2_2, k1_15)               =  0.144 \n    C(tau, b)                    =  0.144 \n    C(k2_4, tau)                 =  0.144 \n    C(k1_3, k1_6)                =  0.143 \n    C(k1_10, k2_18)              =  0.143 \n    C(kg, a)                     = -0.143 \n    C(k1_6, k1_16)               =  0.142 \n    C(k1_0, k2_18)               =  0.141 \n    C(k1_3, k2_16)               =  0.140 \n    C(k1_12, a)                  = -0.140 \n    C(k2_7, n)                   =  0.139 \n    C(k2_5, n)                   =  0.139 \n    C(k1_10, k2_19)              =  0.139 \n    C(k1_3, k2_17)               =  0.138 \n    C(k1_4, k1_6)                =  0.138 \n    C(k2_2, k1_10)               =  0.138 \n    C(k1_0, k2_2)                =  0.137 \n    C(k1_9, k2_18)               =  0.137 \n    C(k1_16, k2_17)              =  0.137 \n    C(k1_0, k2_19)               =  0.137 \n    C(k2_1, k1_15)               =  0.136 \n    C(k1_4, k2_16)               =  0.136 \n    C(k2_2, k1_9)                =  0.135 \n    C(k1_1, k2_6)                =  0.134 \n    C(k1_4, k2_17)               =  0.134 \n    C(k1_3, kg)                  =  0.134 \n    C(k2_3, k1_13)               =  0.133 \n    C(k1_14, k2_22)              =  0.133 \n    C(k1_11, a)                  = -0.133 \n    C(k2_1, k1_2)                =  0.133 \n    C(k1_9, k2_19)               =  0.132 \n    C(k1_2, a)                   = -0.132 \n    C(k1_5, k1_6)                =  0.132 \n    C(k1_16, kg)                 =  0.132 \n    C(k1_13, k2_20)              =  0.132 \n    C(k2_5, k1_13)               =  0.132 \n    C(k2_3, k1_12)               =  0.132 \n    C(k1_6, k1_7)                =  0.132 \n    C(k2_3, k1_11)               =  0.130 \n    C(k1_14, k2_21)              =  0.130 \n    C(k1_12, k2_20)              =  0.130 \n    C(k1_5, k2_16)               =  0.130 \n    C(k2_5, k1_12)               =  0.130 \n    C(k2_1, k1_11)               =  0.130 \n    C(k1_15, a)                  = -0.130 \n    C(k1_7, k2_16)               =  0.130 \n    C(k2_1, k1_10)               =  0.129 \n    C(k1_17, tau)                =  0.129 \n    C(k1_5, k2_17)               =  0.128 \n    C(k2_5, k1_11)               =  0.128 \n    C(k1_11, k2_20)              =  0.128 \n    C(k2_1, k1_12)               =  0.128 \n    C(k1_11, n)                  = -0.128 \n    C(k1_10, a)                  = -0.128 \n    C(k1_7, k2_17)               =  0.128 \n    C(k1_0, k2_1)                =  0.127 \n    C(k2_2, a)                   = -0.127 \n    C(k2_1, k1_13)               =  0.127 \n    C(k1_0, a)                   = -0.127 \n    C(k1_1, k2_3)                =  0.127 \n    C(k2_6, k1_15)               =  0.127 \n    C(k1_1, a)                   = -0.126 \n    C(k1_13, k1_17)              =  0.126 \n    C(k1_4, kg)                  =  0.125 \n    C(k2_1, k1_9)                =  0.125 \n    C(k1_12, k1_17)              =  0.125 \n    C(k1_9, a)                   = -0.125 \n    C(k1_11, k1_17)              =  0.123 \n    C(k2_3, k1_15)               =  0.123 \n    C(k1_2, k2_6)                =  0.123 \n    C(k1_2, k2_3)                =  0.122 \n    C(k1_1, k2_5)                =  0.121 \n    C(k2_2, k1_3)                =  0.121 \n    C(k1_3, k2_18)               =  0.121 \n    C(k1_12, n)                  = -0.120 \n    C(k2_2, k1_16)               =  0.120 \n    C(k1_16, k2_18)              =  0.119 \n    C(k2_6, k1_10)               =  0.119 \n    C(k1_6, k1_8)                =  0.119 \n    C(k2_3, k1_10)               =  0.119 \n    C(k1_0, k2_6)                =  0.118 \n    C(k1_0, k2_3)                =  0.118 \n    C(k2_4, k1_13)               =  0.118 \n    C(k1_8, k2_16)               =  0.117 \n    C(k1_4, k2_18)               =  0.117 \n    C(k2_5, k1_15)               =  0.117 \n    C(k2_15, kdr)                =  0.117 \n    C(k2_2, k1_4)                =  0.117 \n    C(k1_5, kg)                  =  0.116 \n    C(k2_4, k1_12)               =  0.116 \n    C(k2_3, k1_9)                =  0.116 \n    C(k1_3, k2_19)               =  0.116 \n    C(k2_6, k1_9)                =  0.115 \n    C(k1_8, k2_17)               =  0.115 \n    C(k1_2, k2_5)                =  0.115 \n    C(k2_16, a)                  = -0.115 \n    C(k2_4, k1_11)               =  0.115 \n    C(k1_16, k2_19)              =  0.114 \n    C(k1_7, kg)                  =  0.114 \n    C(k1_13, n)                  = -0.113 \n    C(k1_5, k2_18)               =  0.113 \n    C(k1_4, k2_19)               =  0.112 \n    C(k1_1, k2_4)                =  0.112 \n    C(k2_5, k1_10)               =  0.112 \n    C(k1_0, k2_5)                =  0.112 \n    C(k1_7, k2_18)               =  0.112 \n    C(k2_2, k1_5)                =  0.112 \n    C(k2_2, k1_7)                =  0.112 \n    C(k2_8, n)                   =  0.111 \n    C(k2_1, k1_3)                =  0.110 \n    C(k1_14, n)                  = -0.110 \n    C(k2_4, k1_15)               =  0.110 \n    C(k2_5, k1_9)                =  0.109 \n    C(k1_3, a)                   = -0.109 \n    C(k2_1, k1_16)               =  0.109 \n    C(k1_2, k2_4)                =  0.108 \n    C(k1_5, k2_19)               =  0.108 \n    C(k1_7, k2_19)               =  0.108 \n    C(k1_1, k1_17)               =  0.107 \n    C(k1_16, a)                  = -0.106 \n    C(k2_1, k1_4)                =  0.106 \n    C(k1_0, k2_4)                =  0.106 \n    C(k2_4, k1_10)               =  0.106 \n    C(k2_17, k2_19)              =  0.106 \n    C(k2_3, k1_16)               =  0.105 \n    C(k2_20, tau)                =  0.105 \n    C(k2_3, b)                   =  0.104 \n    C(k1_3, k2_6)                =  0.104 \n    C(k2_16, b)                  =  0.104 \n    C(k2_4, k1_9)                =  0.104 \n    C(k1_7, n)                   =  0.104 \n    C(k2_6, k1_16)               =  0.103 \n    C(k1_16, n)                  =  0.103 \n    C(k1_4, a)                   = -0.103 \n    C(k2_17, k2_18)              =  0.103 \n    C(k1_5, n)                   =  0.103 \n    C(k2_3, k1_4)                =  0.103 \n    C(tau, n)                    =  0.102 \n    C(k1_1, k2_20)               =  0.102 \n    C(k1_6, k2_16)               =  0.102 \n    C(k1_4, k2_6)                =  0.102 \n    C(k1_4, n)                   =  0.102 \n    C(k1_8, n)                   =  0.102 \n    C(k1_8, k2_18)               =  0.101 \n    C(k1_6, k2_17)               =  0.101 \n    C(k1_3, n)                   =  0.101 \n    C(k2_1, k1_7)                =  0.101 \n    C(k2_2, k1_8)                =  0.101 \n    C(k1_15, k1_17)              =  0.101 \n    C(k2_1, k1_5)                =  0.101 \n    C(k2_4, b)                   =  0.100 \n    C(k1_3, k2_5)                =  0.100 '
p0
.
