# Supplementary material for: A photoconversion model for full spectral programming and multiplexing of optogenetic systems
Source: Mol Syst Biol. 2017 Apr 24;13(4):926. doi: 10.15252/msb.20167456 (PMC5408778; doi:10.15252/msb.20167456)
Supplement: Supplementary file 15 — Dataset EV7 [file MSB-13-926-s015.zip › dataset_ev7_cph8-ompr_data_and_analysis/cph8-ompr_analysis/fit_results/all_data_with_few_k_holds_ratio_k_fixed_0.0464158883361.params]

[["k1_0", 0.01737154217859771, true, null, 1e-06, Infinity, 0.0012988597342765327, {"tau": 0.45709452759757485, "k1_9": 0.2845649753740998, "k1_8": 0.19445327522512026, "k2_18": 0.14124333339191572, "k2_19": 0.13676967879029939, "k2_16": 0.16069767619319789, "k1_1": 0.35398794797158334, "k2_15": 0.071414816400116168, "k1_3": 0.24327542488104803, "k1_2": 0.3115850821730044, "k2_10": 0.051667883509593282, "k1_4": 0.23290340291575959, "k1_7": 0.21909533883315443, "k1_6": 0.16665590582404907, "k2_6": 0.11821277967906411, "k2_7": 0.043374241733513348, "k2_4": 0.1057762869757819, "k2_5": 0.11187291559776764, "k2_2": 0.13727517797785688, "k2_3": 0.11820433075883412, "k2_0": 0.69953256076286741, "k2_1": 0.12749872492904429, "k1_5": 0.22045856428745841, "k2_8": 0.060007197113354512, "k2_9": 0.021720393090268637, "kdr": 0.53367173820836722, "k2_17": 0.16326471366561796, "a": -0.12707132026392851, "b": 0.036005670409083805, "k2_21": 0.052175083129716943, "k2_20": 0.085074057599693831, "k2_22": 0.053682674168530155, "kg": 0.16602145547235497, "k1_11": 0.41905525173387748, "k1_10": 0.29867554192833107, "k1_13": 0.4208196818734265, "k1_12": 0.4201007222815013, "k1_15": 0.32784581501352927, "k1_14": 0.51393504471827567, "k1_17": 0.09291071736183526, "k1_16": 0.2400650860442719, "k1_18": 0.054487731625506117, "n": 0.076333616421072975}, 0.01], ["k2_0", 0.0013803240696802499, true, null, 1e-06, Infinity, 0.0069098071364063433, {"tau": -0.004447880849945518, "k1_9": 0.012442700546238561, "k1_8": 0.019142132842598695, "k2_18": 0.00031028008247673846, "k2_19": -0.0058936064775152478, "k2_15": 0.042682224748933212, "k1_1": -0.0054143612032271715, "k1_0": 0.69953256076291881, "k1_3": 0.017486664690012158, "k1_2": 0.0077301995240030251, "k2_10": 0.04153073560675128, "k1_4": 0.018005483981067823, "k1_7": 0.018994495635331468, "k1_6": 0.017206558451757666, "k2_6": 0.016476562607557924, "k2_7": 0.030074174739435668, "k2_4": 0.031349757437511103, "k2_5": 0.028069313498712563, "k2_2": 0.042401225693468048, "k2_3": 0.033350621694614876, "k2_1": 0.040783624294065297, "k1_5": 0.018683056753926622, "k2_8": 0.024498033032476135, "k2_9": 0.040333571587592196, "kdr": 0.0047968868318953055, "k2_17": 0.0014834595635160861, "k2_16": 0.031550387443135861, "a": -0.04568610150774028, "b": 0.083129659932182159, "k2_21": 0.0019138922610175894, "k2_20": -0.0008166344342947408, "k2_22": 0.0017560517559998276, "kg": -0.027523738621704309, "k1_11": -0.036440583832935962, "k1_10": 0.0095554331932366787, "k1_13": -0.035546291903905673, "k1_12": -0.036190607160300266, "k1_15": 0.0025634575816363323, "k1_14": -0.026389450532570871, "k1_17": 0.011463402447331178, "k1_16": 0.01797558634560275, "k1_18": 0.0085752512353740803, "n": 0.1789549463097124}, 0.01], ["k1_1", 0.010286973310740799, true, null, 1e-06, Infinity, 0.00062792536740688735, {"tau": 0.56374242078634729, "k1_9": 0.34456560900389188, "k1_8": 0.22810370737001107, "k2_18": 0.17115805414043606, "k2_19": 0.16863905776461544, "k2_15": 0.067784137812272591, "k1_0": 0.35398794797152194, "k1_3": 0.28995515735426142, "k1_2": 0.38076447564146998, "k2_10": 0.04229881725438691, "k1_4": 0.2766693489155338, "k1_7": 0.25892730980907341, "k1_6": 0.19453972297961367, "k2_6": 0.13429532629544297, "k2_7": 0.035420502437170383, "k2_4": 0.11220972108873119, "k2_5": 0.12106553819243501, "k2_2": 0.14792799827562367, "k2_3": 0.1268021644786502, "k2_0": -0.005414361203314697, "k2_1": 0.72310276094709269, "k1_5": 0.26064928173441665, "k2_8": 0.058406919106364245, "k2_9": 0.0053692519891169865, "kdr": 0.65749113485436306, "k2_17": 0.19798328888232775, "k2_16": 0.18015033484108287, "a": -0.12609393797473839, "b": -0.031400742980829649, "k2_21": 0.059703518457003391, "k2_20": 0.10187113756653621, "k2_22": 0.061679837811982427, "kg": 0.21046432092966444, "k1_11": 0.5348015015135269, "k1_10": 0.36378015971841426, "k1_13": 0.53491631325070599, "k1_12": 0.53507687765487466, "k1_15": 0.40406876140648423, "k1_14": 0.64514828133557534, "k1_17": 0.10676773926814741, "k1_16": 0.28557514946463713, "k1_18": 0.061265279814328194, "n": -0.0080420171160006469}, 0.01], ["k2_1", 0.008809390562512065, true, null, 1e-06, Infinity, 0.0016406605576912768, {"tau": 0.17383785388694364, "k1_9": 0.12504747429564575, "k1_8": 0.089882975684300995, "k2_18": 0.048085539300083774, "k2_19": 0.040945459533283088, "k2_15": 0.074056841653552044, "k1_1": 0.72310276094709847, "k1_0": 0.12749872492902911, "k1_3": 0.11018772591112699, "k1_2": 0.13264034391458515, "k2_10": 0.060123472816136274, "k1_4": 0.1058846752189494, "k1_7": 0.10071343104901956, "k1_6": 0.075924585618392812, "k2_6": 0.054309799971834473, "k2_7": 0.038462760083565257, "k2_4": 0.066221257554556018, "k2_5": 0.064510850290227628, "k2_2": 0.096957354669860343, "k2_3": 0.07399621207219545, "k2_0": 0.040783624294037313, "k1_5": 0.10057853609849705, "k2_8": 0.038696622360831844, "k2_9": 0.045143013765718741, "kdr": 0.22512420051335316, "k2_17": 0.05891669331299304, "k2_16": 0.089397188886089052, "a": -0.098327370378895732, "b": 0.0052579212229377408, "k2_21": 0.012637481103466771, "k2_20": 0.023822913316813091, "k2_22": 0.013194679842330869, "kg": 0.015769739961988841, "k1_11": 0.12993501267255719, "k1_10": 0.12885329617633312, "k1_13": 0.12711890068214965, "k1_12": 0.12815670754977609, "k1_15": 0.13582600948656781, "k1_14": 0.17345975898196567, "k1_17": 0.040861266091366123, "k1_16": 0.10883350042393314, "k1_18": 0.02366191116108923, "n": 0.17810342273093238}, 0.01], ["k1_2", 0.0049940097438091469, true, null, 1e-06, Infinity, 0.00034914237067884329, {"tau": 0.49276621380174301, "k1_9": 0.30366355227005881, "k1_8": 0.20523684203205234, "k2_18": 0.14908358999559776, "k2_19": 0.14468315753101582, "k2_15": 0.071695590037655257, "k1_1": 0.38076447564147153, "k1_0": 0.3115850821729555, "k1_3": 0.25828792268620115, "k2_17": 0.17281038141336491, "k2_10": 0.050158190335114664, "k1_4": 0.24694905054592464, "k1_7": 0.23185179908834891, "k1_6": 0.17549627875137541, "k2_6": 0.12271777821501233, "k2_7": 0.041254486738702245, "k2_4": 0.10844775946766431, "k2_5": 0.11510708978369522, "k2_2": 0.82429903096651369, "k2_3": 0.12176633205243134, "k2_0": 0.0077301995239312743, "k2_1": 0.1326403439145809, "k1_5": 0.23334160057255993, "k2_8": 0.059439427996808819, "k2_9": 0.017912674802540728, "kdr": 0.57249434975121682, "k2_16": 0.16761192578774922, "a": -0.13241984787701616, "b": 0.023781844377800544, "k2_21": 0.052776748623832401, "k2_20": 0.088463692730505916, "k2_22": 0.054437602663062051, "kg": 0.18332817607011823, "k1_11": 0.45400829286148781, "k1_10": 0.31930051321705194, "k1_13": 0.45542913942003949, "k1_12": 0.45491263457642434, "k1_15": 0.35167246735334284, "k1_14": 0.55194614103635042, "k1_17": 0.097170217697005734, "k1_16": 0.25473563708256941, "k1_18": 0.056505721059060626, "n": 0.05973006546039545}, 0.01], ["k2_2", 0.0091604498695122549, true, null, 1e-06, Infinity, 0.0015745579869498615, {"tau": 0.19804350431298903, "k1_9": 0.13474422505242376, "k1_8": 0.10061633092215108, "k2_18": 0.057405116048724135, "k2_19": 0.050039617291907167, "k2_15": 0.073459654372002664, "k1_1": 0.14792799827562955, "k1_0": 0.13727517797783165, "k1_3": 0.12100629509365837, "k1_2": 0.82429903096651869, "k2_10": 0.062899747313827165, "k1_4": 0.11678921278897092, "k1_7": 0.11151614165425905, "k1_6": 0.086206427918669129, "k2_6": 0.064163127783255974, "k2_7": 0.045694562028178558, "k2_4": 0.074820816419368413, "k2_5": 0.073798410071505061, "k2_3": 0.08258060306433683, "k2_0": 0.042401225693425519, "k2_1": 0.096957354669860288, "k1_5": 0.11173087304541579, "k2_8": 0.046952053733808237, "k2_9": 0.048192172584239086, "kdr": 0.23916233156854808, "k2_17": 0.068613820251024749, "k2_16": 0.099376320065455936, "a": -0.12724496064587706, "b": 0.093768325693953422, "k2_21": 0.020439135815706094, "k2_20": 0.032221403845295912, "k2_22": 0.020977661317103206, "kg": 0.04646959322362542, "k1_11": 0.14506425096302822, "k1_10": 0.13824531831259837, "k1_13": 0.14625711030482985, "k1_12": 0.14551676313392498, "k1_15": 0.14433574244201997, "k1_14": 0.19255457974202739, "k1_17": 0.047967482890839776, "k1_16": 0.11995405505423355, "k1_18": 0.028566451954132953, "n": 0.21349292385852564}, 0.01], ["k1_3", 0.001945134229504597, true, null, 1e-06, Infinity, 0.00017462026439551653, {"tau": 0.3747454278561283, "k1_9": 0.23734899389346428, "k1_8": 0.16621047571513245, "k2_18": 0.1205114664289081, "k2_19": 0.11580171319119301, "k2_15": 0.066046891274064823, "k1_1": 0.28995515735426453, "k1_0": 0.24327542488095638, "k2_16": 0.14036950643266616, "k1_2": 0.25828792268620276, "k2_10": 0.050853258559554457, "k1_4": 0.19707562570660175, "k1_7": 0.18614636626736683, "k1_6": 0.14325616567999952, "k2_6": 0.10426175964433659, "k2_7": 0.044486237434901856, "k2_4": 0.095496713976327516, "k2_5": 0.10035323882011098, "k2_2": 0.12100629509365549, "k2_3": 0.87891385713245407, "k2_0": 0.017486664689879264, "k2_1": 0.11018772591112434, "k1_5": 0.18728748104944218, "k2_8": 0.057658385025460959, "k2_9": 0.026512539758359811, "kdr": 0.43911733155940441, "k2_17": 0.1384824870822394, "a": -0.10885500902633669, "b": 0.064306566553397879, "k2_21": 0.048085159843067639, "k2_20": 0.074516958104435094, "k2_22": 0.049255489096378675, "kg": 0.1335863736258813, "k1_11": 0.33910689157607443, "k1_10": 0.24812946501402705, "k1_13": 0.34179989242121928, "k1_12": 0.34059590479467516, "k1_15": 0.27029113526105886, "k1_14": 0.42266128630006738, "k1_17": 0.081326128366203412, "k1_16": 0.20285821004330776, "k1_18": 0.048741489783956114, "n": 0.10094704371419622}, 0.01], ["k2_3", 0.008087586136082181, true, null, 1e-06, Infinity, 0.0015701661434047653, {"tau": 0.16539139308681261, "k1_9": 0.11586492858848947, "k1_8": 0.090144105101153726, "k2_18": 0.060498719549124912, "k2_19": 0.055905223657401817, "k2_15": 0.056812441357409961, "k1_1": 0.12680216447865503, "k1_0": 0.11820433075880334, "k1_3": 0.8789138571324564, "k1_2": 0.1217663320524351, "k2_10": 0.05056119176064517, "k1_4": 0.10271445265222054, "k1_7": 0.098768546600579779, "k1_6": 0.078693443828977513, "k2_6": 0.063239133869281497, "k2_7": 0.043675147221943295, "k2_4": 0.066887766065577087, "k2_5": 0.067635424266695388, "k2_2": 0.082580603064336677, "k2_0": 0.033350621694565805, "k2_1": 0.073996212072195214, "k1_5": 0.099105135252407092, "k2_8": 0.046884648069794796, "k2_9": 0.039321157521406025, "kdr": 0.20280349810064627, "k2_17": 0.068947806720874083, "k2_16": 0.086892590271331283, "a": -0.093718468408781022, "b": 0.1043099144671277, "k2_21": 0.030539609996170954, "k2_20": 0.040694409605743158, "k2_22": 0.030911947223354965, "kg": 0.040511592277242783, "k1_11": 0.13036869055591596, "k1_10": 0.11850235256790351, "k1_13": 0.13342603106604567, "k1_12": 0.13185971861733681, "k1_15": 0.12337048232787715, "k1_14": 0.18106316913596693, "k1_17": 0.046043245467093027, "k1_16": 0.10506427701962376, "k1_18": 0.028668056517538395, "n": 0.16888368842174509}, 0.01], ["k1_4", 0.0015542942163072615, true, null, 1e-06, Infinity, 0.00014559869944362548, {"tau": 0.35645198101345071, "k1_9": 0.22724051232277223, "k1_8": 0.16015525473871994, "k2_18": 0.11694091056425053, "k2_19": 0.11248414291060184, "k2_15": 0.064152179823052616, "k1_1": 0.27666934891553652, "k1_0": 0.23290340291574163, "k1_3": 0.19707562570660167, "k1_2": 0.24694905054592609, "k2_10": 0.049955100234787747, "k2_16": 0.13571586255141538, "k1_7": 0.17907829120609364, "k1_6": 0.13828795345722358, "k2_6": 0.10163685624535794, "k2_7": 0.044567961094106975, "k2_4": 0.87185078267033655, "k2_5": 0.097790910619436872, "k2_2": 0.1167892127889681, "k2_3": 0.1027144526522183, "k2_0": 0.018005483981038399, "k2_1": 0.10588467521894669, "k1_5": 0.18016787975360721, "k2_8": 0.057238995661003836, "k2_9": 0.026859371049560921, "kdr": 0.41922560875245829, "k2_17": 0.13396000789745055, "a": -0.10314072021360612, "b": 0.06687163191228461, "k2_21": 0.048165682524657645, "k2_20": 0.073293912947098236, "k2_22": 0.049261377187053187, "kg": 0.12536631573946422, "k1_11": 0.32295605827278917, "k1_10": 0.23735015393852815, "k1_13": 0.32580465870955916, "k1_12": 0.32451412156706883, "k1_15": 0.25816103477625335, "k1_14": 0.40501931666019003, "k1_17": 0.078911940460891061, "k1_16": 0.19482324788533401, "k1_18": 0.047553765578332179, "n": 0.10162794959497304}, 0.01], ["k2_4", 0.0067153764449335851, true, null, 1e-06, Infinity, 0.0014502085853092992, {"tau": 0.14382215925128319, "k1_9": 0.10367442529863836, "k1_8": 0.08236975025635794, "k2_18": 0.057399007198499143, "k2_19": 0.053597818425311403, "k2_15": 0.051681707478787468, "k1_1": 0.11220972108873557, "k1_0": 0.10577628697575923, "k1_3": 0.095496713976329584, "k1_2": 0.1084477594676677, "k2_10": 0.046732535577027064, "k1_4": 0.87185078267033855, "k1_7": 0.089805117369859189, "k1_6": 0.072349725234040804, "k2_6": 0.05988156339398263, "k2_7": 0.042231891266830641, "k2_5": 0.063284137091501977, "k2_2": 0.074820816419368261, "k2_3": 0.066887766065577087, "k2_0": 0.031349757437473917, "k2_1": 0.066221257554555768, "k1_5": 0.090103662023405154, "k2_8": 0.045393868733365081, "k2_9": 0.037067775327648739, "kdr": 0.17972525979780218, "k2_17": 0.064584774678463575, "k2_16": 0.07971340352044104, "a": -0.080846983556910432, "b": 0.10046913659517176, "k2_21": 0.031590365322440243, "k2_20": 0.040443545453425017, "k2_22": 0.031880539425604523, "kg": 0.031571356865194834, "k1_11": 0.11466521299489378, "k1_10": 0.10571373263203415, "k1_13": 0.11786286369391248, "k1_12": 0.11622621975364192, "k1_15": 0.10950153102044513, "k1_14": 0.16409046384211098, "k1_17": 0.043018002833619458, "k1_16": 0.094978065804998998, "k1_18": 0.027181834963551817, "n": 0.15601123508477072}, 0.01], ["k1_5", 0.0012474779885877085, true, null, 1e-06, Infinity, 0.00012307134298587306, {"tau": 0.33471201219890412, "k1_9": 0.21512294404890867, "k1_8": 0.1529417779145866, "k2_18": 0.11253613123481597, "k2_19": 0.10824758340163189, "k2_15": 0.061858166108776091, "k1_1": 0.26064928173441992, "k1_0": 0.22045856428740157, "k1_3": 0.18728748104944248, "k1_2": 0.23334160057256187, "k2_10": 0.048914541745200282, "k1_4": 0.18016787975360751, "k1_7": 0.1706345472677864, "k1_6": 0.1323938853442661, "k2_6": 0.098420959932466218, "k2_7": 0.044680851366658163, "k2_4": 0.090103662023403377, "k2_5": 0.86648410834302392, "k2_2": 0.11173087304541328, "k2_3": 0.099105135252405108, "k2_0": 0.018683056753842395, "k2_1": 0.10057853609849474, "k2_8": 0.056715968807769718, "k2_9": 0.027331439739952258, "kdr": 0.39506819261456094, "k2_17": 0.12841642207151155, "k2_16": 0.13014232061617856, "a": -0.095197131455817555, "b": 0.071365782734783029, "k2_21": 0.048067153260194034, "k2_20": 0.07160851076759811, "k2_22": 0.049073441993375995, "kg": 0.11633374716577427, "k1_11": 0.3035570109474533, "k1_10": 0.22441885325042163, "k1_13": 0.30664308975000876, "k1_12": 0.305228819296672, "k1_15": 0.24357739832915468, "k1_14": 0.3835434649271971, "k1_17": 0.076138243278954812, "k1_16": 0.18523615968076304, "k1_18": 0.04627014641375525, "n": 0.10298130502320049}, 0.01], ["k2_5", 0.007219425948120306, true, null, 1e-06, Infinity, 0.0014506545877134567, {"tau": 0.15207782111050311, "k1_9": 0.10947824355943664, "k1_8": 0.086499432360230208, "k2_18": 0.06415233794294313, "k2_19": 0.061408232066175482, "k2_15": 0.048890209285955659, "k1_1": 0.12106553819243893, "k1_0": 0.11187291559774797, "k1_3": 0.10035323882011271, "k1_2": 0.11510708978369825, "k2_10": 0.044091752131232162, "k1_4": 0.097790910619438537, "k1_7": 0.094348474928942411, "k1_6": 0.076204226995356103, "k2_6": 0.063919576889578208, "k2_7": 0.042377529476974693, "k2_4": 0.063284137091501796, "k2_17": 0.071407299439840116, "k2_2": 0.073798410071504617, "k2_3": 0.067635424266695138, "k2_0": 0.028069313498679967, "k2_1": 0.064510850290227115, "k1_5": 0.86648410834302536, "k2_8": 0.046983497117183776, "k2_9": 0.034144257653928103, "kdr": 0.19158655192961166, "k2_16": 0.081615173315527575, "a": -0.075564371888102583, "b": 0.095238108747224021, "k2_21": 0.036783028196975702, "k2_20": 0.046645963850317648, "k2_22": 0.037092966541717474, "kg": 0.034121910407054402, "k1_11": 0.12840800887046203, "k1_10": 0.11197082297790309, "k1_13": 0.13188381087112203, "k1_12": 0.13012722964102913, "k1_15": 0.11693000654548748, "k1_14": 0.18303444667187538, "k1_17": 0.045561474203024012, "k1_16": 0.099757740445450133, "k1_18": 0.028825682566018893, "n": 0.13867994634405276}, 0.01], ["k1_6", 0.00061400580262171989, true, null, 1e-06, Infinity, 7.8579747574579803e-05, {"tau": 0.24589499748695301, "k1_9": 0.16266689634665851, "k1_8": 0.11875927188235255, "k2_18": 0.089903090599130001, "k2_19": 0.086335960920696189, "k2_15": 0.048480563657671172, "k1_1": 0.1945397229796163, "k1_0": 0.16665590582402715, "k1_3": 0.14325616568000005, "k1_2": 0.17549627875137708, "k2_10": 0.039923711577929434, "k1_4": 0.138287953457224, "k1_7": 0.13157642014536225, "k2_6": 0.81942312331720024, "k2_7": 0.039229944390761391, "k2_4": 0.072349725234039527, "k2_5": 0.076204226995355021, "k2_2": 0.086206427918667353, "k2_3": 0.078693443828976112, "k2_0": 0.017206558451723062, "k2_1": 0.075924585618391147, "k1_5": 0.13239388534426624, "k2_8": 0.048587833476229775, "k2_9": 0.024350858910617217, "kdr": 0.29379171870538889, "k2_17": 0.1012677115313555, "k2_16": 0.10169682613698988, "a": -0.057080619612301521, "b": 0.069087325981711079, "k2_21": 0.042403241074611818, "k2_20": 0.059654847013551143, "k2_22": 0.043091072136342334, "kg": 0.082597454684964447, "k1_11": 0.22549745929519488, "k1_10": 0.16910557335488069, "k1_13": 0.22868193139273532, "k1_12": 0.22719667479409103, "k1_15": 0.18247931479511847, "k1_14": 0.29150484276108118, "k1_17": 0.061395099525536623, "k1_16": 0.14190458012434892, "k1_18": 0.038484199326777331, "n": 0.087787761063609068}, 0.01], ["k2_6", 0.0079055545127942883, true, null, 1e-06, Infinity, 0.0014366769699952547, {"tau": 0.15991795626405803, "k1_9": 0.11523089112938918, "k1_8": 0.089655595228824422, "k2_18": 0.076581896510682673, "k2_19": 0.07695484608961789, "k2_15": 0.036890110590539496, "k1_1": 0.13429532629544527, "k1_0": 0.11821277967903106, "k1_3": 0.10426175964433723, "k1_2": 0.12271777821501385, "k2_10": 0.032766428609864069, "k1_4": 0.10163685624535852, "k1_7": 0.097934403213348661, "k1_6": 0.81942312331720046, "k2_7": 0.038659377855701664, "k2_4": 0.059881563393981832, "k2_5": 0.063919576889577556, "k2_2": 0.064163127783254809, "k2_3": 0.063239133869280623, "k2_0": 0.016476562607508353, "k2_1": 0.054309799971833356, "k1_5": 0.09842095993246662, "k2_8": 0.046775773434425454, "k2_9": 0.02292028084777769, "kdr": 0.20634477066267226, "k2_17": 0.083354162364749615, "k2_16": 0.079073457970117014, "a": -0.051769474694571029, "b": 0.067655274994511294, "k2_21": 0.047401024962872039, "k2_20": 0.059127826670203214, "k2_22": 0.047738345857950594, "kg": 0.036528697757388345, "k1_11": 0.15403100582007007, "k1_10": 0.11876293640582899, "k1_13": 0.15775285313826917, "k1_12": 0.15591628642249747, "k1_15": 0.12654772095234204, "k1_14": 0.21790880939043439, "k1_17": 0.048224987602362178, "k1_16": 0.1034953261759612, "k1_18": 0.030624461444950606, "n": 0.076630019834513952}, 0.01], ["k1_7", 0.00088681699226567101, true, null, 1e-06, Infinity, 8.8092253991857734e-05, {"tau": 0.33196875760800248, "k1_9": 0.21379196775062861, "k1_8": 0.15202841393402464, "k2_18": 0.11181486603418563, "k2_19": 0.10759849453261539, "k2_15": 0.062066751420873867, "k1_1": 0.25892730980907636, "k1_0": 0.21909533883306989, "k1_3": 0.18614636626736705, "k1_2": 0.23185179908835057, "k2_10": 0.04907679216160369, "k1_4": 0.17907829120609381, "kdr": 0.3927253380814566, "k1_6": 0.13157642014536192, "k2_6": 0.097934403213348106, "k2_7": 0.80872292099654353, "k2_4": 0.089805117369857343, "k2_5": 0.094348474928940815, "k2_2": 0.11151614165425659, "k2_3": 0.098768546600577767, "k2_0": 0.018994495635208723, "k2_1": 0.10071343104901719, "k1_5": 0.17063454726778632, "k2_8": 0.056573839205780706, "k2_9": 0.027589639634312289, "k2_17": 0.12760169639987939, "k2_16": 0.12957832003387706, "a": -0.095604907731108524, "b": 0.069140728843286023, "k2_21": 0.047856740626527013, "k2_20": 0.071228294759271407, "k2_22": 0.048854858408735762, "kg": 0.11394357032873201, "k1_11": 0.30097817217293926, "k1_10": 0.22300606153310754, "k1_13": 0.30394032342336935, "k1_12": 0.30257558685042352, "k1_15": 0.24199984829129639, "k1_14": 0.38081788819642287, "k1_17": 0.075596209003547701, "k1_16": 0.18409893489981191, "k1_18": 0.045894387636085138, "n": 0.10354966510105588}, 0.01], ["k2_7", 0.0018049662906068908, true, null, 1e-06, Infinity, 0.00097005562952405717, {"tau": 0.039288429393461909, "k1_9": 0.042813181987629428, "k1_8": 0.042895035964788296, "k2_18": 0.031797378524990261, "k2_19": 0.029135213555858287, "k2_15": 0.036770113737697376, "k1_1": 0.035420502437174581, "k1_0": 0.043374241733501066, "k1_3": 0.044486237434904485, "k1_2": 0.041254486738705846, "k2_10": 0.036796363511815415, "k1_4": 0.044567961094109459, "k1_7": 0.80872292099654586, "k1_6": 0.039229944390763133, "k2_6": 0.038659377855702892, "k2_4": 0.042231891266831405, "k2_5": 0.042377529476975553, "k2_2": 0.04569456202817946, "k2_3": 0.043675147221944176, "k2_0": 0.030074174739413401, "k2_1": 0.038462760083565979, "k1_5": 0.044680851366660515, "k2_8": 0.03663352202538666, "k2_9": 0.034096738668751347, "kdr": 0.062565414305684297, "k2_17": 0.033688563768100747, "k2_16": 0.047146139540939699, "a": -0.03850943007735784, "b": 0.094752287043507868, "k2_21": 0.02601585976421442, "k2_20": 0.027561546100638747, "k2_22": 0.025928917062754353, "kg": -0.010988736710084721, "k1_11": 0.023349330495534001, "k1_10": 0.041491675035542915, "k1_13": 0.026547919771311251, "k1_12": 0.024866133430171654, "k1_15": 0.038513956420319656, "k1_14": 0.057897509213817776, "k1_17": 0.025917845115770517, "k1_16": 0.044765505821524769, "k1_18": 0.018069281553393532, "n": 0.13890335936316012}, 0.01], ["k1_8", 0.00062493551175879514, true, null, 1e-06, Infinity, 6.946628270919304e-05, {"tau": 0.29126995173116305, "k1_9": 0.1897927876833749, "k2_18": 0.10138815358816843, "k2_19": 0.097375735140838235, "k2_15": 0.056681441264441294, "k1_1": 0.22810370737001379, "k1_0": 0.19445327522506778, "k1_3": 0.16621047571513267, "k1_2": 0.20523684203205395, "k2_10": 0.045812668097408984, "k1_4": 0.16015525473872019, "k1_7": 0.15202841393402475, "k1_6": 0.11875927188235234, "k2_6": 0.089655595228824034, "k2_7": 0.042895035964786249, "k2_4": 0.082369750256356386, "k2_5": 0.086499432360228917, "k2_2": 0.10061633092214886, "k2_3": 0.090144105101152006, "k2_0": 0.01914213284252116, "k2_1": 0.089882975684298913, "k1_5": 0.1529417779145866, "k2_8": 0.79301465072647481, "k2_9": 0.027108064837325339, "kdr": 0.34594377044085983, "k2_17": 0.1151147432414997, "k2_16": 0.11720553057640547, "a": -0.080361759690420517, "b": 0.072791826473306481, "k2_21": 0.045346408244988701, "k2_20": 0.065740752805630492, "k2_22": 0.046192896643439008, "kg": 0.098763700109124275, "k1_11": 0.2641637322105006, "k1_10": 0.19760578707978049, "k1_13": 0.26731530755722971, "k1_12": 0.26584916587112495, "k1_15": 0.21372439493945838, "k1_14": 0.33764709497601181, "k1_17": 0.069071639646853075, "k1_16": 0.16450768091460663, "k1_18": 0.042499443357005749, "n": 0.10151449345638913}, 0.01], ["k2_8", 0.0026852591680682769, true, null, 1e-06, Infinity, 0.00098446295723670849, {"tau": 0.064932491804570225, "k1_9": 0.058801805666999156, "k1_8": 0.79301465072647637, "k2_18": 0.044823234235660106, "k2_19": 0.043747731303595841, "k2_15": 0.033633674174012432, "k1_1": 0.058406919106367604, "k1_0": 0.060007197113344457, "k1_3": 0.057658385025462784, "k1_2": 0.059439427996811518, "k2_10": 0.033205801496007104, "k1_4": 0.057238995661005571, "k1_7": 0.056573839205782461, "k1_6": 0.048587833476230934, "k2_6": 0.04677577343442621, "k2_7": 0.036633522025386347, "k2_4": 0.045393868733365351, "k2_5": 0.046983497117184178, "k2_2": 0.046952053733808445, "k2_3": 0.046884648069795094, "k2_0": 0.024498033032457879, "k2_1": 0.038696622360831968, "k1_5": 0.056715968807771362, "k2_9": 0.029198063774519563, "kdr": 0.095017758018376128, "k2_17": 0.047485149542520373, "k2_16": 0.053294670375795473, "a": -0.035920781162980267, "b": 0.084936245452617853, "k2_21": 0.03414994039461796, "k2_20": 0.038189168520688946, "k2_22": 0.034145741218592943, "kg": -0.0013938973931914959, "k1_11": 0.056020483933675681, "k1_10": 0.058656788780883373, "k1_13": 0.059555969699568681, "k1_12": 0.057741145141308452, "k1_15": 0.058454412009210484, "k1_14": 0.099784942165197857, "k1_17": 0.031413874675684239, "k1_16": 0.05770250092103274, "k1_18": 0.021297794596611748, "n": 0.11133620486104874}, 0.01], ["k1_9", 0.0020470347329025751, true, null, 1e-06, Infinity, 0.00015705325366385337, {"tau": 0.44568588025950739, "k1_8": 0.18979278768337376, "k2_18": 0.13715582031504361, "k2_19": 0.1324780560497911, "k2_15": 0.070575274782486791, "k1_1": 0.34456560900389371, "k1_0": 0.28456497537400932, "k1_3": 0.23734899389346306, "k1_2": 0.30366355227005931, "k2_10": 0.05134240562713744, "k1_4": 0.22724051232277123, "k1_7": 0.21379196775062731, "k1_6": 0.16266689634665721, "k2_6": 0.11523089112938784, "k2_7": 0.042813181987626139, "k2_4": 0.10367442529863538, "k2_5": 0.109478243559434, "k2_2": 0.13474422505241984, "k2_3": 0.1158649285884862, "k2_0": 0.01244270054610826, "k2_1": 0.125047474295642, "k1_5": 0.21512294404890728, "k2_8": 0.058801805666996672, "k2_9": 0.73982149438759892, "kdr": 0.51968564086241875, "k2_17": 0.15866904936472212, "k2_16": 0.15720416403277263, "a": -0.1246005952205564, "b": 0.038779133086774595, "k2_21": 0.050315974471837679, "k2_20": 0.082275520696916182, "k2_22": 0.051783475962001786, "kg": 0.16238603754773007, "k1_11": 0.40726012525147981, "k1_10": 0.29113089587234953, "k1_13": 0.40904199700889649, "k1_12": 0.40831222538158846, "k1_15": 0.31935489167966469, "k1_14": 0.49926700279920339, "k1_17": 0.090752451165604181, "k1_16": 0.23424139318449166, "k1_18": 0.053294340497383554, "n": 0.079554958831047087}, 0.01], ["k2_9", 0.00056332783665136166, true, null, 1e-06, Infinity, 0.00087049962694989039, {"tau": 0.0090871788469461534, "k1_9": 0.73982149438760247, "k1_8": 0.027108064837327934, "k2_18": 0.0071730920875665363, "k2_19": 0.0010028290389328474, "k2_15": 0.046013448775073171, "k1_1": 0.0053692519891218047, "k1_0": 0.021720393090267499, "k1_3": 0.026512539758363006, "k1_2": 0.017912674802544933, "k2_10": 0.044779341380660899, "k1_4": 0.026859371049564023, "k1_7": 0.027589639634315221, "k1_6": 0.024350858910619444, "k2_6": 0.022920280847779348, "k2_7": 0.034096738668751771, "k2_4": 0.03706777532765005, "k2_5": 0.03414425765392954, "k2_2": 0.048192172584240633, "k2_3": 0.039321157521407461, "k2_0": 0.040333571587584945, "k2_1": 0.045143013765720073, "k1_5": 0.027331439739955221, "k2_8": 0.029198063774520316, "kdr": 0.021757944053334047, "k2_17": 0.0088774675690097924, "k2_16": 0.038811362819786435, "a": -0.0523241365800425, "b": 0.095031004767239455, "k2_21": 0.0065416036067882585, "k2_20": 0.0047231821330250478, "k2_22": 0.0064036333990320493, "kg": -0.023667660739064775, "k1_11": -0.024020531299873478, "k1_10": 0.019453159491157869, "k1_13": -0.022548976607322354, "k1_12": -0.023469772500995217, "k1_15": 0.012903815541080603, "k1_14": -0.0082110777632500367, "k1_17": 0.015877103232746555, "k1_16": 0.026969077302263722, "k1_18": 0.01141886868766437, "n": 0.18922044200410199}, 0.01], ["k1_10", 0.0028118938177997821, true, null, 1e-06, Infinity, 0.00020526636585937896, {"tau": 0.4705019027086621, "k1_9": 0.29113089587234947, "k1_8": 0.19760578707977916, "k2_18": 0.14318345111595315, "k2_19": 0.13866950295952712, "k2_15": 0.070819095429536516, "k1_1": 0.36378015971841615, "k1_0": 0.29867554192827134, "k1_3": 0.24812946501402566, "k1_2": 0.31930051321705244, "k2_10": 0.75198781675061821, "k1_4": 0.23735015393852699, "k1_7": 0.22300606153310615, "k1_6": 0.1691055733548793, "k2_6": 0.11876293640582757, "k2_7": 0.041491675035539521, "k2_4": 0.10571373263203106, "k2_5": 0.11197082297790034, "k2_2": 0.13824531831259421, "k2_3": 0.11850235256790011, "k2_0": 0.009555433193149462, "k2_1": 0.12885329617632918, "k1_5": 0.2244188532504201, "k2_8": 0.058656788780880806, "k2_9": 0.01945315949115389, "kdr": 0.54751467557764044, "k2_17": 0.165873333295599, "k2_16": 0.162233865469152, "a": -0.12769707593019897, "b": 0.028318997411400766, "k2_21": 0.051266272430435411, "k2_20": 0.085225577859604995, "k2_22": 0.052839986252283574, "kg": 0.17345022132334434, "k1_11": 0.43221826391910867, "k1_13": 0.43371109360690507, "k1_12": 0.43314133946032152, "k1_15": 0.33641338864502246, "k1_14": 0.52703104087437369, "k1_17": 0.093898632513671546, "k1_16": 0.24477382939808712, "k1_18": 0.054812928628622436, "n": 0.066786438689206848}, 0.01], ["k2_10", 0.0019475942739007879, true, null, 1e-06, Infinity, 0.00098917228960087732, {"tau": 0.058035137274297779, "k1_9": 0.051342405627141569, "k1_8": 0.045812668097411649, "k2_18": 0.018916196977495494, "k2_19": 0.012185840350395084, "k2_15": 0.054244577360577868, "k1_1": 0.042298817254392301, "k1_0": 0.051667883509581097, "k1_3": 0.05085325855955776, "k1_2": 0.050158190335119229, "k1_5": 0.048914541745203315, "k1_4": 0.049955100234790932, "k1_7": 0.049076792161606708, "k1_6": 0.039923711577931682, "k2_6": 0.032766428609865672, "k2_7": 0.036796363511815554, "k2_4": 0.046732535577028153, "k2_5": 0.044091752131233446, "k2_2": 0.062899747313828483, "k2_3": 0.050561191760646391, "k2_0": 0.041530735606727855, "k2_1": 0.06012347281613737, "k2_8": 0.033205801496007631, "k2_9": 0.044779341380660538, "kdr": 0.078295798448670545, "k2_17": 0.023212472323298757, "k2_16": 0.054489038287983578, "a": -0.072592823553237679, "b": 0.090618708199149134, "k2_21": 0.0086822394686382389, "k2_20": 0.010358331408842163, "k2_22": 0.0087282820766276109, "kg": -0.0065981367036814014, "k1_11": 0.018689747804841384, "k1_10": 0.75198781675062232, "k1_13": 0.019781335376300013, "k1_12": 0.019044428691057828, "k1_15": 0.047019541387937111, "k1_14": 0.041772956643130764, "k1_17": 0.023716202977923675, "k1_16": 0.050891776880256485, "k1_18": 0.015469191175772855, "n": 0.19772307034695646}, 0.01], ["k1_11", 0.0054028351352942705, true, null, 1e-06, Infinity, 0.00027442706419618287, {"tau": 0.69268128026797537, "k1_9": 0.40726012525147426, "k1_8": 0.26416373221049516, "k2_18": 0.21064657907212039, "k2_19": 0.21240819222910745, "k2_15": 0.045412070156143965, "k1_1": 0.5348015015135229, "k1_0": 0.41905525173389058, "k1_3": 0.33910689157606816, "k1_2": 0.45400829286148253, "k2_10": 0.018689747804834417, "k1_4": 0.32295605827278323, "k1_7": 0.30097817217293332, "k1_6": 0.22549745929518977, "k2_6": 0.15403100582006601, "k2_7": 0.023349330495528613, "k2_4": 0.1146652129948874, "k2_5": 0.12840800887045614, "k2_2": 0.14506425096301978, "k2_3": 0.13036869055590902, "k2_0": -0.036440583832915284, "k2_1": 0.12993501267254942, "k1_5": 0.30355701094744697, "k2_8": 0.056020483933671011, "k2_9": -0.024020531299879487, "kdr": 0.78868342284137505, "k2_17": 0.24186794012806712, "k2_16": 0.1963514003199513, "b": -0.036319532122977359, "k2_21": 0.075538774165675809, "k2_20": 0.1283577343455462, "k2_22": 0.078002005723942475, "kg": 0.29665630060943432, "a": -0.13279522474814814, "k1_10": 0.43221826391910323, "k1_13": 0.68001207575791678, "k1_12": 0.67934542058266945, "k1_15": 0.48512751011942834, "k1_14": 0.80363476852279003, "k1_17": 0.12339112970620526, "k1_16": 0.33374332741132556, "k1_18": 0.069931337549141673, "n": -0.12806428522075841}, 0.01], ["k2_11", 1e-06, false, null, 1e-06, Infinity, 0, null, 1e-06], ["k1_12", 0.0086820841775915314, true, null, 1e-06, Infinity, 0.00043995723199888168, {"tau": 0.69635635425348941, "k1_9": 0.40831222538158313, "k1_8": 0.26584916587111962, "k2_18": 0.21236107419097963, "k2_19": 0.21416394921900656, "k2_15": 0.04488463390050404, "k1_1": 0.53507687765487122, "k1_0": 0.42010072228136053, "k1_3": 0.34059590479466878, "k1_2": 0.45491263457641923, "k2_10": 0.019044428691050802, "k1_4": 0.32451412156706283, "k1_7": 0.30257558685041758, "k1_6": 0.22719667479408587, "k2_6": 0.15591628642249314, "k2_7": 0.024866133430165967, "k2_4": 0.11622621975363537, "k2_5": 0.130127229641023, "k2_2": 0.14551676313391648, "k2_3": 0.13185971861732965, "k2_0": -0.036190607160495394, "k2_1": 0.1281567075497683, "k1_5": 0.30522881929666579, "k2_8": 0.05774114514130356, "k2_9": -0.023469772501001324, "kdr": 0.78981201268353451, "k2_17": 0.24356782549564568, "k2_16": 0.19799781922696461, "a": -0.13950840750915308, "k2_21": 0.077320109117304359, "k2_20": 0.13015115524121559, "k2_22": 0.079771975835210535, "kg": 0.30293663026252377, "k1_11": 0.67934542058266967, "k1_10": 0.43314133946031619, "k1_13": 0.68280977838300594, "b": -0.015929981656114898, "k1_15": 0.48573252026150815, "k1_14": 0.80618942451589715, "k1_17": 0.12463723419200419, "k1_16": 0.335314213991521, "k1_18": 0.070811356773253967, "n": -0.12045745303363393}, 0.01], ["k2_12", 1e-06, false, null, 1e-06, Infinity, 0, null, 1e-06], ["k1_13", 0.012744922397688208, true, null, 1e-06, Infinity, 0.00064530391077477261, {"tau": 0.69850922586227282, "k1_9": 0.40904199700889116, "k1_8": 0.26731530755722444, "k2_18": 0.21390610544911992, "k2_19": 0.21578667977273963, "k2_15": 0.044899942840457729, "k1_1": 0.53491631325070232, "k1_0": 0.42081968187335683, "k1_3": 0.34179989242121317, "k1_2": 0.45542913942003443, "k2_10": 0.01978133537629299, "k1_4": 0.32580465870955333, "k1_7": 0.30394032342336336, "k1_6": 0.22868193139273021, "k2_6": 0.1577528531382649, "k2_7": 0.026547919771305575, "k2_4": 0.11786286369390601, "k2_5": 0.131883810871116, "k2_2": 0.14625711030482128, "k2_3": 0.1334260310660387, "k2_0": -0.035546291904001284, "k2_1": 0.12711890068214182, "k1_5": 0.30664308975000254, "k2_8": 0.059555969699563865, "k2_9": -0.022548976607328453, "kdr": 0.79039738827371475, "k2_17": 0.24506944092618582, "k2_16": 0.19963037946380149, "a": -0.14580589682434561, "b": 0.00093372399034628818, "k2_21": 0.079119344432092273, "k2_20": 0.13190429317778948, "k2_22": 0.081556402844157674, "kg": 0.30678493533738482, "k1_11": 0.68001207575791733, "k1_10": 0.43371109360689986, "k1_12": 0.68280977838300616, "k1_15": 0.48593358335683035, "k1_14": 0.80786862532608172, "k1_17": 0.12571722594219698, "k1_16": 0.33659056337802712, "k1_18": 0.071568894287747736, "n": -0.11256884457110423}, 0.1], ["k2_13", 1e-06, false, null, 1e-06, Infinity, 0, null, 1e-06], ["k1_14", 0.019978138397532486, true, null, 1e-06, Infinity, 0.00082705882814689045, {"tau": 0.80030945157940847, "k1_9": 0.49926700279919883, "k1_8": 0.33764709497600631, "k2_18": 0.28569829977655559, "k2_19": 0.29213673545272106, "k2_15": 0.07221489473626698, "k1_1": 0.645148281335573, "k1_0": 0.51393504471818585, "k1_3": 0.42266128630006117, "k1_2": 0.55194614103634609, "k2_10": 0.041772956643122333, "k1_4": 0.40501931666018404, "k1_7": 0.38081788819641699, "k1_6": 0.29150484276107586, "k2_6": 0.21790880939042975, "k2_7": 0.057897509213811003, "k2_4": 0.1640904638421036, "k2_5": 0.18303444667186855, "k2_2": 0.19255457974201762, "k2_3": 0.18106316913595891, "k2_0": -0.026389450532696302, "k2_1": 0.17345975898195673, "k1_5": 0.38354346492719088, "k2_8": 0.099784942165192181, "k2_9": -0.0082110777632574839, "kdr": 0.95659997410650632, "k2_17": 0.32090084343873237, "k2_16": 0.25981534516602217, "a": -0.15258271146806371, "b": -0.040432783234769197, "k2_21": 0.13034719700036707, "k2_20": 0.19305814848479472, "k2_22": 0.13298721328459576, "kg": 0.28765364487078132, "k1_11": 0.8036347685227927, "k1_10": 0.52703104087436903, "k1_13": 0.80786862532608406, "k1_12": 0.8061894245158997, "k1_15": 0.58706592613719777, "k1_17": 0.16405166785036412, "k1_16": 0.41652576911370326, "k1_18": 0.095852044030993316, "n": -0.10997604770822836}, 0.1], ["k2_14", 1e-06, false, null, 1e-06, Infinity, 0, null, 1e-06], ["k1_15", 0.0046999442503009581, true, null, 1e-06, Infinity, 0.000311197711785513, {"tau": 0.52051155110236458, "k1_9": 0.31935489167966324, "k1_8": 0.21372439493945614, "k2_18": 0.15689524038569963, "k2_19": 0.15309019265229118, "k2_15": 0.71624123480844271, "k1_1": 0.40406876140648473, "k1_0": 0.32784581501344345, "k1_3": 0.27029113526105636, "k1_2": 0.35167246735334184, "k2_10": 0.047019541387932261, "k1_4": 0.25816103477625113, "k1_7": 0.24199984829129395, "k1_6": 0.18247931479511625, "k2_6": 0.12654772095233999, "k2_7": 0.038513956420315874, "k2_4": 0.10950153102044129, "k2_5": 0.11693000654548398, "k2_2": 0.14433574244201491, "k2_3": 0.12337048232787291, "k2_0": 0.0025634575815142897, "k2_1": 0.13582600948656301, "k1_5": 0.2435773983291519, "k2_8": 0.058454412009207403, "k2_9": 0.012903815541076225, "kdr": 0.60524482036536142, "k2_17": 0.18187659432583433, "k2_16": 0.17211016185753839, "a": -0.12962420502814223, "b": 0.0008840144226077663, "k2_21": 0.054578651981952997, "k2_20": 0.092774105624397515, "k2_22": 0.056367797700569766, "k1_11": 0.48512751011943234, "k1_10": 0.33641338864502102, "k1_13": 0.48593358335683423, "k1_12": 0.48573252026151198, "kg": 0.19432000139685185, "k1_14": 0.58706592613720077, "k1_17": 0.10057982326451302, "k1_16": 0.26640772042117272, "k1_18": 0.058125501276526943, "n": 0.033136846338487416}, 0.1], ["k2_15", 0.0030916979272083145, true, null, 1e-06, Infinity, 0.0010949097424070202, {"tau": 0.08793889016042207, "k1_9": 0.070575274782490441, "k1_8": 0.056681441264443598, "k2_18": 0.024188671647441672, "k2_19": 0.016899549732441611, "k2_16": 0.063628957705367459, "k1_1": 0.06778413781227749, "k1_0": 0.071414816400108272, "k1_3": 0.066046891274067723, "k1_2": 0.071695590037659337, "k2_10": 0.054244577360577653, "k1_4": 0.064152179823055433, "k1_7": 0.062066751420876448, "k1_6": 0.048480563657673115, "k2_6": 0.036890110590540891, "k2_7": 0.036770113737697299, "k2_4": 0.05168170747878828, "k2_5": 0.048890209285956707, "k2_2": 0.073459654372003594, "k2_3": 0.056812441357410849, "k2_0": 0.042682224748916309, "k2_1": 0.074056841653552766, "k1_5": 0.061858166108778707, "k2_8": 0.033633674174012806, "k2_9": 0.04601344877507265, "kdr": 0.11688211794659024, "k2_17": 0.030420856019060156, "a": -0.081030202116773309, "b": 0.060552513571831897, "k2_21": 0.0070827922287050437, "k2_20": 0.011169592103085173, "k2_22": 0.0072769734658552311, "kg": -0.0032569517453268802, "k1_11": 0.04541207015615057, "k1_10": 0.070819095429540332, "k1_13": 0.044899942840464308, "k1_12": 0.044884633900510569, "k1_15": 0.71624123480844715, "k1_14": 0.072214894736274779, "k1_17": 0.027309433626952422, "k1_16": 0.065672231673420775, "k1_18": 0.016878514876987404, "n": 0.19707179510329054}, 0.001], ["k1_16", 0.0027364881550072662, true, null, 1e-06, Infinity, 0.0002486709581916322, {"tau": 0.36930746593869818, "k1_9": 0.23424139318449244, "k1_8": 0.16450768091460613, "k2_18": 0.1192556928042893, "k2_19": 0.11442632784288739, "k2_15": 0.065672231673417861, "k1_1": 0.28557514946463963, "k1_0": 0.24006508604422933, "k1_3": 0.20285821004330737, "k1_2": 0.25473563708257058, "k2_10": 0.050891776880253148, "k1_4": 0.19482324788533381, "k1_7": 0.18409893489981138, "k1_6": 0.14190458012434826, "k2_6": 0.10349532617596048, "k2_7": 0.044765505821522104, "k2_4": 0.094978065804996833, "k2_5": 0.099757740445448259, "k2_2": 0.11995405505423057, "k2_3": 0.10506427701962134, "k2_0": 0.017975586345539162, "k2_1": 0.10883350042393032, "k1_5": 0.18523615968076246, "k2_8": 0.057702500921030866, "k2_9": 0.026969077302260551, "kdr": 0.43248894915427627, "k2_17": 0.1369373041230012, "k2_16": 0.91291388878893354, "a": -0.10648756620979612, "b": 0.068252643506639468, "k2_21": 0.047920290438119927, "k2_20": 0.073890789609389787, "k2_22": 0.049065740441567855, "kg": 0.13208364713408943, "k1_11": 0.33374332741133117, "k1_10": 0.24477382939808795, "k1_13": 0.33659056337803256, "k1_12": 0.33531421399152656, "k1_15": 0.26640772042117461, "k1_14": 0.41652576911370853, "k1_17": 0.080800748327796754, "k1_18": 0.048598830501309434, "n": 0.10334619883535344}, 0.1], ["k2_16", 0.017518008934636842, true, null, 1e-06, Infinity, 0.0024675712911403011, {"tau": 0.23527328877280357, "k1_9": 0.15720416403277557, "k1_8": 0.11720553057640686, "k2_18": 0.081070131243541982, "k2_19": 0.076528804468434214, "k2_15": 0.063628957705366002, "k1_1": 0.18015033484108761, "k1_0": 0.16069767619317021, "k1_3": 0.14036950643266805, "k1_2": 0.16761192578775275, "k2_10": 0.054489038287981705, "k1_4": 0.13571586255141727, "k1_7": 0.12957832003387865, "k1_6": 0.10169682613699091, "k2_6": 0.079073457970117569, "k2_7": 0.047146139540938319, "k2_4": 0.079713403520440512, "k2_5": 0.081615173315527312, "k2_2": 0.099376320065455062, "k2_3": 0.086892590271330644, "k2_0": 0.031550387443090869, "k2_1": 0.089397188886088136, "k1_5": 0.13014232061618008, "k2_8": 0.05329467037579478, "k2_9": 0.038811362819784423, "kdr": 0.28281271876055886, "k2_17": 0.092789677171792873, "a": -0.11468009567593267, "b": 0.10407298412122194, "k2_21": 0.037708622044353018, "k2_20": 0.053065643147876748, "k2_22": 0.038325977242798653, "kg": 0.06878107881048684, "k1_11": 0.19635140031995879, "k1_10": 0.16223386546915516, "k1_13": 0.19963037946380896, "k1_12": 0.1979978192269721, "k1_15": 0.17211016185754247, "k1_14": 0.25981534516603028, "k1_17": 0.058370383184540145, "k1_16": 0.91291388878893609, "k1_18": 0.035483486062225962, "n": 0.16581912031352664}, 0.001], ["k1_17", 0.00042155711651237215, true, null, 1e-06, Infinity, 9.2111471170237049e-05, {"tau": 0.12884282033345981, "k1_9": 0.090752451165605014, "k1_8": 0.06907163964685327, "k2_18": 0.054477363178343376, "k2_19": 0.051096797152205803, "k2_15": 0.027309433626951273, "k1_1": 0.1067677392681492, "k1_0": 0.09291071736182159, "k1_3": 0.081326128366203732, "k1_2": 0.097170217697006872, "k2_10": 0.02371620297792236, "k1_4": 0.07891194046089138, "k1_7": 0.07559620900354791, "k1_6": 0.061395099525536685, "k2_6": 0.048224987602362109, "k2_7": 0.025917845115769549, "k2_4": 0.043018002833618729, "k2_5": 0.045561474203023464, "k2_2": 0.047967482890838742, "k2_3": 0.046043245467092264, "k2_0": 0.011463402447309548, "k2_1": 0.040861266091365152, "k1_5": 0.076138243278955006, "k2_8": 0.03141387467568358, "k2_9": 0.015877103232745222, "kdr": 0.15647349053761225, "k2_17": 0.76280582018781939, "k2_16": 0.058370383184539576, "a": 0.0082031375787686399, "b": 0.044621204320313829, "k2_21": 0.028162592866294307, "k2_20": 0.037221589601491738, "k2_22": 0.028482907434341016, "kg": 0.042923336674775464, "k1_11": 0.12339112970620848, "k1_10": 0.093898632513672461, "k1_13": 0.12571722594220011, "k1_12": 0.12463723419200742, "k1_15": 0.10057982326451451, "k1_14": 0.16405166785036748, "k1_16": 0.08080074832779717, "k1_18": 0.026332452677597776, "n": 0.04748150391207584}, 0.1], ["k2_17", 0.019050923604221004, true, null, 1e-06, Infinity, 0.0024545606127693285, {"tau": 0.23519279948638669, "k1_9": 0.15866904936472159, "k1_8": 0.11511474324149862, "k2_18": 0.10302264435565563, "k2_19": 0.10563964746562135, "k2_15": 0.030420856019057748, "k1_1": 0.19798328888232838, "k1_0": 0.16326471366558881, "k1_3": 0.13848248708223829, "k1_2": 0.17281038141336469, "k2_10": 0.023212472323296107, "k1_4": 0.13396000789744947, "k1_7": 0.1276016963998782, "k1_6": 0.10126771153135442, "k2_6": 0.083354162364748602, "k2_7": 0.033688563768098673, "k2_4": 0.064584774678461562, "k2_5": 0.071407299439838354, "k2_2": 0.068613820251021987, "k2_3": 0.06894780672087189, "k2_0": 0.0014834595634737708, "k2_1": 0.058916693312990494, "k1_5": 0.12841642207151033, "k2_8": 0.047485149542518784, "k2_9": 0.0088774675690073516, "kdr": 0.29519320027358009, "k2_16": 0.092789677171790791, "a": -0.039889500875010662, "b": 0.022573890526858254, "k2_21": 0.05812621115618713, "k2_20": 0.076706015763618907, "k2_22": 0.058773106432439097, "kg": 0.069051037939616311, "k1_11": 0.24186794012806972, "k1_10": 0.16587333329559853, "k1_13": 0.24506944092618835, "k1_12": 0.24356782549564823, "k1_15": 0.18187659432583461, "k1_14": 0.32090084343873454, "k1_17": 0.76280582018781873, "k1_16": 0.13693730412300034, "k1_18": 0.037148548923779452, "n": 0.0020343291367753364}, 0.001], ["k1_18", 0.00020088080640123795, true, null, 1e-06, Infinity, 6.9482790169872821e-05, {"tau": 0.069527203188807132, "k1_9": 0.053294340497384476, "k1_8": 0.042499443357006179, "k2_18": 0.68156036947101828, "k2_19": 0.031039518369060059, "k2_15": 0.016878514876986935, "k1_1": 0.061265279814329728, "k1_0": 0.054487731625493037, "k1_3": 0.048741489783956711, "k1_2": 0.056505721059061757, "k2_10": 0.015469191175772268, "k1_4": 0.047553765578332768, "k1_7": 0.045894387636085686, "k1_6": 0.038484199326777643, "k2_6": 0.030624461444950776, "k2_7": 0.018069281553393081, "k2_4": 0.027181834963551629, "k2_5": 0.0288256825660188, "k2_2": 0.028566451954132675, "k2_3": 0.028668056517538194, "k2_0": 0.0085752512353537633, "k2_1": 0.023661911161088969, "k1_5": 0.046270146413755729, "k2_8": 0.021297794596611488, "k2_9": 0.011418868687663725, "kdr": 0.086103455275439042, "k2_17": 0.037148548923780098, "k2_16": 0.035483486062225948, "a": 0.035504451017795674, "b": 0.02953977960967661, "k2_21": 0.018856489091709783, "k2_20": 0.023709636586864358, "k2_22": 0.019002214483439479, "kg": 0.022913958135134947, "k1_11": 0.069931337549144143, "k1_10": 0.054812928628623477, "k1_13": 0.071568894287750151, "k1_12": 0.070811356773256395, "k1_15": 0.058125501276528289, "k1_14": 0.095852044030995967, "k1_17": 0.026332452677597928, "k1_16": 0.048598830501310114, "n": 0.028521695097914562}, 0.1], ["k2_18", 0.011836544481031663, true, null, 1e-06, Infinity, 0.0017293125769038027, {"tau": 0.19716095662138935, "k1_9": 0.13715582031504328, "k1_8": 0.10138815358816759, "k2_19": 0.098582507756086721, "k2_15": 0.024188671647439708, "k1_1": 0.17115805414043675, "k1_0": 0.14124333339188153, "k1_3": 0.12051146642890719, "k1_2": 0.1490835899955977, "k2_10": 0.018916196977493284, "k1_4": 0.11694091056424973, "k1_7": 0.11181486603418471, "k1_6": 0.089903090599129099, "k2_6": 0.076581896510681799, "k2_7": 0.031797378524988422, "k2_4": 0.057399007198497484, "k2_5": 0.064152337942941604, "k2_2": 0.057405116048721901, "k2_3": 0.060498719549123052, "k2_0": 0.00031028008242735988, "k2_1": 0.048085539300081706, "k1_5": 0.112536131234815, "k2_8": 0.044823234235658711, "k2_9": 0.0071730920875644859, "kdr": 0.25362622575570282, "k2_17": 0.1030226443556557, "k2_16": 0.081070131243540289, "a": -0.020472921116395652, "b": 0.018458643904308018, "k2_21": 0.057615190993334064, "k2_20": 0.073663710909600957, "k2_22": 0.058121159644514621, "kg": 0.052934689343578804, "k1_11": 0.21064657907212289, "k1_10": 0.14318345111595293, "k1_13": 0.21390610544912225, "k1_12": 0.21236107419098205, "k1_15": 0.15689524038570005, "k1_14": 0.28569829977655758, "k1_17": 0.0544773631783428, "k1_16": 0.11925569280428869, "k1_18": 0.68156036947101772, "n": -0.0090505102501982713}, 0.001], ["k1_19", 1e-06, false, null, 1e-06, Infinity, 0, null, 1e-06], ["k2_19", 0.0063879926050777192, true, null, 1e-06, Infinity, 0.00096600117225543905, {"tau": 0.19089639824564791, "k1_9": 0.13247805604978974, "k1_8": 0.097375735140836736, "k2_18": 0.098582507756086221, "k2_15": 0.016899549732439356, "k1_1": 0.16863905776461488, "k1_0": 0.13676967879028373, "k1_3": 0.11580171319119129, "k1_2": 0.14468315753101466, "k2_10": 0.012185840350392628, "k1_4": 0.11248414291060023, "k1_7": 0.10759849453261362, "k1_6": 0.086335960920694704, "k2_6": 0.076954846089616669, "k2_7": 0.029135213555856288, "k2_4": 0.053597818425309363, "k2_5": 0.061408232066173574, "k2_2": 0.050039617291904391, "k2_3": 0.055905223657399562, "k2_0": -0.0058936064775372858, "k2_1": 0.040945459533280514, "k1_5": 0.10824758340163017, "k2_8": 0.043747731303594287, "k2_9": 0.0010028290389306816, "kdr": 0.25216972894451239, "k2_17": 0.10563964746562081, "k2_16": 0.07652880446843191, "a": -0.040677327862107621, "b": 0.0049455513502624487, "k2_21": 0.063657858837811471, "k2_20": 0.080054524848596806, "k2_22": 0.064138805113323885, "kg": 0.045032568148297161, "k1_11": 0.21240819222910856, "k1_10": 0.13866950295952582, "k1_13": 0.21578667977274046, "k1_12": 0.21416394921900744, "k1_15": 0.15309019265229049, "k1_14": 0.2921367354527214, "k1_17": 0.051096797152204922, "k1_16": 0.11442632784288592, "k1_18": 0.03103951836905932, "n": -0.036289109488236007}, 0.001], ["k1_20", 1e-06, false, null, 1e-06, Infinity, 0, null, 1e-06], ["k2_20", 0.0032581782093444867, true, null, 1e-06, Infinity, 0.000767959155536475, {"tau": 0.10481002150311598, "k1_9": 0.082275520696915613, "k1_8": 0.065740752805629701, "k2_18": 0.073663710909600805, "k2_19": 0.080054524848596958, "k2_15": 0.011169592103083733, "k1_1": 0.10187113756653624, "k1_0": 0.08507405759968413, "k1_3": 0.074516958104434233, "k1_2": 0.088463692730505458, "k2_10": 0.010358331408840581, "k1_4": 0.073293912947097445, "k1_7": 0.071228294759270561, "k1_6": 0.059654847013550373, "k2_6": 0.059127826670202541, "k2_7": 0.02756154610063757, "k2_4": 0.040443545453423796, "k2_5": 0.046645963850316517, "k2_2": 0.032221403845294212, "k2_3": 0.040694409605741798, "k2_0": -0.00081663443430888107, "k2_1": 0.023822913316811488, "k1_5": 0.071608510767597236, "k2_8": 0.038189168520688002, "k2_9": 0.0047231821330236253, "kdr": 0.15291020100279243, "k2_17": 0.076706015763618768, "k2_16": 0.053065643147875409, "a": -0.018114252789177124, "b": 0.01932091656471557, "k2_21": 0.055504957025379803, "k2_22": 0.055664242201988998, "kg": 0.010635744365974429, "k1_11": 0.12835773434554734, "k1_10": 0.085225577859604454, "k1_13": 0.13190429317779059, "k1_12": 0.13015115524121668, "k1_15": 0.092774105624397349, "k1_14": 0.19305814848479547, "k1_17": 0.03722158960149128, "k1_16": 0.073890789609389051, "k1_18": 0.023709636586863939, "n": -0.017131519042480853}, 0.001], ["k1_21", 1e-06, false, null, 1e-06, Infinity, 0, null, 1e-06], ["k2_21", 0.0018825468151234537, true, null, 1e-06, Infinity, 0.00068925815506932825, {"tau": 0.050445369536032889, "k1_9": 0.050315974471837457, "k1_8": 0.045346408244988264, "k2_18": 0.057615190993334044, "k2_19": 0.063657858837811637, "k2_15": 0.0070827922287041737, "k1_1": 0.059703518457003571, "k1_0": 0.052175083129707082, "k1_3": 0.048085159843067209, "k1_2": 0.05277674862383229, "k2_10": 0.0086822394686372744, "k1_4": 0.048165682524657243, "k1_7": 0.047856740626526569, "k1_6": 0.042403241074611416, "k2_6": 0.047401024962871664, "k2_7": 0.02601585976421366, "k2_4": 0.031590365322439529, "k2_5": 0.036783028196975036, "k2_2": 0.020439135815705112, "k2_3": 0.030539609996170159, "k2_0": 0.0019138922610032368, "k2_1": 0.012637481103465834, "k1_5": 0.048067153260193583, "k2_8": 0.034149940394617384, "k2_9": 0.0065416036067873712, "kdr": 0.090057909754185553, "k2_17": 0.058126211156187109, "k2_16": 0.03770862204435229, "a": -0.0032843217899850212, "b": 0.026390247312041298, "k2_20": 0.055504957025379831, "k2_22": 0.049955648787325779, "kg": -0.010826235935892835, "k1_11": 0.075538774165676753, "k1_10": 0.051266272430435231, "k1_13": 0.079119344432093147, "k1_12": 0.077320109117305247, "k1_15": 0.054578651981953052, "k1_14": 0.13034719700036779, "k1_17": 0.028162592866294051, "k1_16": 0.047920290438119566, "k1_18": 0.018856489091709547, "n": -0.0073720098091697508}, 0.001], ["k1_22", 1e-06, false, null, 1e-06, Infinity, 0, null, 1e-06], ["k2_22", 0.0019189805839213703, true, null, 1e-06, Infinity, 0.00068574873783693242, {"tau": 0.053186646819309069, "k1_9": 0.051783475962001481, "k1_8": 0.046192896643438508, "k2_18": 0.058121159644514545, "k2_19": 0.06413880511332401, "k2_15": 0.0072769734658542813, "k1_1": 0.061679837811982517, "k1_0": 0.053682674168508283, "k1_3": 0.049255489096378148, "k1_2": 0.054437602663061815, "k2_10": 0.0087282820766265805, "k1_4": 0.049261377187052681, "k1_7": 0.048854858408735234, "k1_6": 0.043091072136341849, "k2_6": 0.047738345857950136, "k2_7": 0.025928917062753538, "k2_4": 0.031880539425603718, "k2_5": 0.037092966541716725, "k2_2": 0.02097766131710212, "k2_3": 0.030911947223354073, "k2_0": 0.0017560517559688132, "k2_1": 0.013194679842329823, "k1_5": 0.04907344199337544, "k2_8": 0.034145741218592297, "k2_9": 0.0064036333990310996, "kdr": 0.093000438847568492, "k2_17": 0.058773106432439041, "k2_16": 0.038325977242797828, "a": -0.0041255496129499998, "b": 0.025845557550829974, "k2_21": 0.049955648787325752, "k2_20": 0.055664242201988998, "kg": -0.0095270655538439095, "k1_11": 0.078002005723943377, "k1_10": 0.05283998625228329, "k1_13": 0.081556402844158493, "k1_12": 0.079771975835211367, "k1_15": 0.056367797700569752, "k1_14": 0.13298721328459628, "k1_17": 0.028482907434340721, "k1_16": 0.049065740441567411, "k1_18": 0.019002214483439216, "n": -0.0078157682315958057}, 0.001], ["k", 0.046415888336127774, false, null, 1e-06, Infinity, 0, null, 0.046415888336127774], ["kdr", 0.19743364235985719, true, null, -Infinity, Infinity, 0.0091556998315790953, {"tau": 0.85214301616531429, "k1_9": 0.51968564086241731, "k1_8": 0.34594377044085667, "k2_18": 0.25362622575570259, "k2_19": 0.25216972894451417, "k2_15": 0.11688211794658296, "k1_1": 0.65749113485436494, "k1_0": 0.53367173820837843, "k1_3": 0.43911733155940097, "k1_2": 0.57249434975121605, "k2_10": 0.07829579844866244, "k1_4": 0.41922560875245518, "k1_7": 0.39272533808145299, "k1_6": 0.29379171870538556, "k2_6": 0.20634477066266926, "k2_7": 0.062565414305677802, "k2_4": 0.17972525979779616, "k2_5": 0.19158655192960619, "k2_2": 0.23916233156853983, "k2_3": 0.20280349810063952, "k2_0": 0.0047968868319061952, "k2_1": 0.22512420051334547, "k1_5": 0.39506819261455722, "k2_8": 0.095017758018371284, "k2_9": 0.021757944053326709, "k2_17": 0.29519320027358015, "k2_16": 0.28281271876055242, "a": -0.31957886219117759, "b": 0.019762567156712253, "k2_21": 0.090057909754185636, "k2_20": 0.15291020100279301, "k2_22": 0.093000438847568742, "kg": 0.29517813768069656, "k1_11": 0.78868342284138315, "k1_10": 0.54751467557763911, "k1_13": 0.79039738827372241, "k1_12": 0.78981201268354218, "k1_15": 0.60524482036536242, "k1_14": 0.95659997410651265, "k1_17": 0.1564734905376102, "k1_16": 0.43248894915427366, "k1_18": 0.086103455275436933, "n": 0.082527167025193568}, 0.1], ["tau", 2.348232093157236, true, null, 1e-06, 20, 0.39457492026899638, {"k1_9": 0.44568588025950551, "k1_8": 0.29126995173115999, "k2_18": 0.19716095662138888, "k2_19": 0.19089639824564916, "k2_15": 0.087938890160415714, "k1_1": 0.56374242078634818, "k1_0": 0.45709452759747576, "k1_3": 0.37474542785612491, "k1_2": 0.49276621380174185, "k2_10": 0.058035137274290771, "k1_4": 0.35645198101344766, "k1_7": 0.33196875760799904, "k1_6": 0.24589499748694979, "k2_6": 0.15991795626405503, "k2_7": 0.039288429393456226, "k2_4": 0.14382215925127764, "k2_5": 0.15207782111049808, "k2_2": 0.19804350431298168, "k2_3": 0.1653913930868065, "k2_0": -0.0044478808500872952, "k2_1": 0.17383785388693687, "k1_5": 0.33471201219890034, "k2_8": 0.064932491804565617, "k2_9": 0.009087178846939702, "kdr": 0.85214301616531352, "k2_17": 0.23519279948638644, "k2_16": 0.2352732887727976, "a": -0.3249014083886026, "b": 0.14386973061386235, "k2_21": 0.050445369536032791, "k2_20": 0.1048100215031163, "k2_22": 0.053186646819309111, "kg": 0.60727417090975166, "k1_11": 0.69268128026798137, "k1_10": 0.47050190270866038, "k1_13": 0.69850922586227859, "k1_12": 0.6963563542534954, "k1_15": 0.5205115511023648, "k1_14": 0.8003094515794128, "k1_17": 0.12884282033345779, "k1_16": 0.36930746593869573, "k1_18": 0.069527203188805259, "n": 0.10225749882348212}, 5], ["kg", 0.023402339538845518, true, null, 1e-06, Infinity, 0.00022532745108972877, {"tau": 0.60727417090974878, "k1_9": 0.16238603754772746, "k1_8": 0.09876370010912193, "k2_18": 0.052934689343577625, "k2_19": 0.045032568148296682, "k2_15": -0.0032569517453296822, "k1_1": 0.21046432092966252, "k1_0": 0.16602145547233832, "k1_3": 0.13358637362587852, "k1_2": 0.18332817607011581, "k2_10": -0.00659813670368421, "k1_4": 0.12536631573946161, "k1_7": 0.11394357032872941, "k1_6": 0.082597454684962171, "k2_6": 0.036528697757386451, "k2_7": -0.010988736710087077, "k2_4": 0.031571356865192024, "k2_5": 0.034121910407051807, "k2_2": 0.046469593223621784, "k2_3": 0.040511592277239765, "k2_0": -0.027523738621726166, "k2_1": 0.015769739961985715, "k1_5": 0.1163337471657714, "k2_8": -0.0013938973931936535, "k2_9": -0.023667660739067346, "kdr": 0.2951781376806929, "k2_17": 0.06905103793961509, "k2_16": 0.068781078810483398, "a": -0.14280596793097372, "b": 0.2374651715396289, "k2_21": -0.010826235935893333, "k2_20": 0.010635744365973827, "k2_22": -0.0095270655538443952, "k1_11": 0.29665630060943399, "k1_10": 0.17345022132334179, "k1_13": 0.30678493533738421, "k1_12": 0.30293663026252327, "k1_15": 0.19432000139684991, "k1_14": 0.28765364487077955, "k1_17": 0.042923336674774014, "k1_16": 0.1320836471340871, "k1_18": 0.022913958135133909, "n": 0.017479183336623599}, 0.02], ["n", 1.2941180429246968, true, null, 1e-06, Infinity, 0.013473745314734668, {"tau": 0.10225749882351391, "k1_9": 0.079554958831066211, "k1_8": 0.10151449345640202, "k2_18": -0.0090505102501881231, "k2_19": -0.036289109488225085, "k2_15": 0.19707179510329309, "k1_1": -0.0080420171159761404, "k1_0": 0.076333616421079095, "k1_3": 0.10094704371421212, "k1_2": 0.059730065460416537, "k2_10": 0.19772307034695807, "k1_4": 0.1016279495949886, "k1_7": 0.10354966510107033, "k1_6": 0.087787761063620004, "k2_6": 0.076630019834521973, "k2_7": 0.13890335936316212, "k2_4": 0.15601123508477713, "k2_5": 0.13867994634405975, "k2_2": 0.2134929238585333, "k2_3": 0.168883688421752, "k2_0": 0.17895494630969247, "k2_1": 0.17810342273093904, "k1_5": 0.10298130502321517, "k2_8": 0.11133620486105232, "k2_9": 0.18922044200410179, "kdr": 0.082527167025230677, "k2_17": 0.0020343291367875636, "k2_16": 0.16581912031353652, "a": -0.52121721060525372, "b": 0.69975059938608908, "k2_21": -0.0073720098091654617, "k2_20": -0.017131519042473804, "k2_22": -0.00781576823159124, "kg": 0.017479183336636232, "k1_11": -0.12806428522072774, "k1_10": 0.066786438689226749, "k1_13": -0.11256884457107336, "k1_12": -0.12045745303360332, "k1_15": 0.033136846338509489, "k1_14": -0.10997604770819094, "k1_17": 0.047481503912082473, "k1_16": 0.10334619883536912, "k1_18": 0.02852169509791774}, 1], ["b", 175.96294450702905, true, null, 1e-06, Infinity, 3.1359977713216827, {"tau": 0.14386973061387889, "k1_9": 0.038779133086784164, "k1_8": 0.072791826473312796, "k2_18": 0.018458643904313302, "k2_19": 0.0049455513502683745, "k2_15": 0.060552513571832327, "k1_1": -0.031400742980816743, "k1_0": 0.036005670409074486, "k1_3": 0.06430656655340572, "k1_2": 0.023781844377811324, "k2_10": 0.090618708199149078, "k1_4": 0.066871631912292312, "k1_7": 0.069140728843293142, "k1_6": 0.069087325981716352, "k2_6": 0.067655274994515083, "k2_7": 0.094752287043508243, "k2_4": 0.10046913659517437, "k2_5": 0.095238108747226866, "k2_2": 0.09376832569395642, "k2_3": 0.10430991446713049, "k2_0": 0.083129659932153765, "k2_1": 0.0052579212229403646, "k1_5": 0.071365782734790176, "k2_8": 0.084936245452619172, "k2_9": 0.095031004767238303, "kdr": 0.019762567156731508, "k2_17": 0.022573890526864666, "k2_16": 0.10407298412122634, "a": -0.4706890106207795, "k2_21": 0.026390247312043404, "k2_20": 0.019320916564719161, "k2_22": 0.025845557550832211, "kg": 0.23746517153963592, "k1_11": -0.036319532122960491, "k1_10": 0.028318997411410977, "k1_13": 0.0009337239903631267, "k1_12": -0.015929981656098182, "k1_15": 0.00088401442261927922, "k1_14": -0.040432783234749109, "k1_17": 0.044621204320317132, "k1_16": 0.06825264350664724, "k1_18": 0.029539779609678071, "n": 0.69975059938608486}, 200.0], ["a", 3335.4005100147838, true, null, 1e-06, Infinity, 10.829772240895259, {"tau": -0.32490140838861181, "k1_9": -0.12460059522056138, "k1_8": -0.080361759690423237, "k2_18": -0.020472921116398455, "k2_19": -0.040677327862111402, "k2_15": -0.08103020211677156, "k1_1": -0.12609393797474597, "k1_0": -0.12707132026387946, "k1_3": -0.10885500902634006, "k1_2": -0.13241984787702185, "k2_10": -0.072592823553235375, "k1_4": -0.10314072021360965, "k1_7": -0.095604907731111383, "k1_6": -0.05708061961230354, "k2_6": -0.051769474694572361, "k2_7": -0.038509430077356369, "k2_4": -0.080846983556910432, "k2_5": -0.075564371888102652, "k2_2": -0.12724496064587656, "k2_3": -0.093718468408780758, "k2_0": -0.045686101507661885, "k2_1": -0.098327370378895051, "k1_5": -0.095197131455820566, "k2_8": -0.035920781162979906, "k2_9": -0.052324136580039926, "kdr": -0.31957886219118814, "k2_17": -0.039889500875014278, "k2_16": -0.11468009567593355, "b": -0.47068901062077451, "k2_21": -0.0032843217899861644, "k2_20": -0.018114252789179417, "k2_22": -0.0041255496129512957, "kg": -0.14280596793097863, "k1_11": -0.1327952247481595, "k1_10": -0.12769707593020407, "k1_13": -0.14580589682435691, "k1_12": -0.13950840750916421, "k1_15": -0.12962420502814878, "k1_14": -0.15258271146807653, "k1_17": 0.0082031375787672695, "k1_16": -0.10648756620979963, "k1_18": 0.035504451017795452, "n": -0.52121721060524151}, 3500.0]]
