# Supplementary material for: A photoconversion model for full spectral programming and multiplexing of optogenetic systems
Source: Mol Syst Biol. 2017 Apr 24;13(4):926. doi: 10.15252/msb.20167456 (PMC5408778; doi:10.15252/msb.20167456)
Supplement: Supplementary file 15 — Dataset EV7 [file MSB-13-926-s015.zip › dataset_ev7_cph8-ompr_data_and_analysis/cph8-ompr_analysis/fit_results/all_data_with_few_k_holds_ratio_k_fixed_0.0774263682681.p]

S'[[Fit Statistics]]\n    # function evals   = 595\n    # data points      = 746\n    # variables        = 44\n    chi-square         = 157.822\n    reduced chi-square = 0.225\n[[Variables]]\n    k1_0:    0.02575607 +/- 0.001909 (7.42%) (init= 0.01)\n    k2_0:    0.00128113 +/- 0.005998 (468.18%) (init= 0.01)\n    k1_1:    0.01525460 +/- 0.000926 (6.07%) (init= 0.01)\n    k2_1:    0.00786064 +/- 0.001440 (18.32%) (init= 0.01)\n    k1_2:    0.00740553 +/- 0.000514 (6.94%) (init= 0.01)\n    k2_2:    0.00815015 +/- 0.001382 (16.96%) (init= 0.01)\n    k1_3:    0.00288272 +/- 0.000256 (8.89%) (init= 0.01)\n    k2_3:    0.00717242 +/- 0.001376 (19.20%) (init= 0.01)\n    k1_4:    0.00230298 +/- 0.000214 (9.28%) (init= 0.01)\n    k2_4:    0.00594943 +/- 0.001271 (21.37%) (init= 0.01)\n    k1_5:    0.00184816 +/- 0.000180 (9.77%) (init= 0.01)\n    k2_5:    0.00639147 +/- 0.001271 (19.89%) (init= 0.01)\n    k1_6:    0.00090918 +/- 0.000115 (12.65%) (init= 0.01)\n    k2_6:    0.00698462 +/- 0.001258 (18.02%) (init= 0.01)\n    k1_7:    0.00131374 +/- 0.000129 (9.83%) (init= 0.01)\n    k2_7:    0.00158919 +/- 0.000849 (53.46%) (init= 0.01)\n    k1_8:    0.00092559 +/- 0.000102 (11.00%) (init= 0.01)\n    k2_8:    0.00236445 +/- 0.000862 (36.46%) (init= 0.01)\n    k1_9:    0.00303498 +/- 0.000231 (7.61%) (init= 0.01)\n    k2_9:    0.00050389 +/- 0.000763 (151.45%) (init= 0.01)\n    k1_10:   0.00416961 +/- 0.000302 (7.24%) (init= 0.01)\n    k2_10:   0.00173724 +/- 0.000868 (49.94%) (init= 0.01)\n    k1_11:   0.00800459 +/- 0.000406 (5.07%) (init= 0.01)\n    k2_11:   1e-06 (fixed)\n    k1_12:   0.01286056 +/- 0.000650 (5.06%) (init= 0.01)\n    k2_12:   1e-06 (fixed)\n    k1_13:   0.01887497 +/- 0.000954 (5.05%) (init= 0.1)\n    k2_13:   1e-06 (fixed)\n    k1_14:   0.02954798 +/- 0.001228 (4.16%) (init= 0.1)\n    k2_14:   1e-06 (fixed)\n    k1_15:   0.00697052 +/- 0.000458 (6.57%) (init= 0.1)\n    k2_15:   0.00276302 +/- 0.000961 (34.77%) (init= 0.001)\n    k1_16:   0.00405593 +/- 0.000365 (9.00%) (init= 0.1)\n    k2_16:   0.01554271 +/- 0.002165 (13.93%) (init= 0.001)\n    k1_17:   0.00062510 +/- 0.000135 (21.53%) (init= 0.1)\n    k2_17:   0.01685618 +/- 0.002151 (12.76%) (init= 0.001)\n    k1_18:   0.00029862 +/- 0.000101 (33.96%) (init= 0.1)\n    k2_18:   0.01046451 +/- 0.001514 (14.48%) (init= 0.001)\n    k1_19:   1e-06 (fixed)\n    k2_19:   0.00562535 +/- 0.000846 (15.03%) (init= 0.001)\n    k1_20:   1e-06 (fixed)\n    k2_20:   0.00285565 +/- 0.000672 (23.52%) (init= 0.001)\n    k1_21:   1e-06 (fixed)\n    k2_21:   0.00163816 +/- 0.000603 (36.79%) (init= 0.001)\n    k1_22:   1e-06 (fixed)\n    k2_22:   0.00167068 +/- 0.000599 (35.89%) (init= 0.001)\n    k:       0.07742637 (fixed)\n    kdr:     0.17261629 +/- 0.008156 (4.73%) (init= 0.1)\n    tau:     2.25670944 +/- 0.391418 (17.34%) (init= 5)\n    kg:      0.02345859 +/- 0.000219 (0.94%) (init= 0.02)\n    n:       1.29389075 +/- 0.013280 (1.03%) (init= 1)\n    b:       175.599276 +/- 3.109003 (1.77%) (init= 200)\n    a:       3337.71345 +/- 10.73180 (0.32%) (init= 3500)\n[[Correlations]] (unreported correlations are <  0.100)\n    C(k1_14, kdr)                =  0.958 \n    C(k1_16, k2_16)              =  0.913 \n    C(k1_3, k2_3)                =  0.879 \n    C(k1_4, k2_4)                =  0.871 \n    C(k1_5, k2_5)                =  0.866 \n    C(kdr, tau)                  =  0.851 \n    C(k1_2, k2_2)                =  0.824 \n    C(k1_6, k2_6)                =  0.820 \n    C(k1_13, k1_14)              =  0.813 \n    C(k1_12, k1_14)              =  0.811 \n    C(k1_11, k1_14)              =  0.808 \n    C(k1_7, k2_7)                =  0.808 \n    C(k1_14, tau)                =  0.805 \n    C(k1_13, kdr)                =  0.796 \n    C(k1_12, kdr)                =  0.795 \n    C(k1_11, kdr)                =  0.794 \n    C(k1_8, k2_8)                =  0.793 \n    C(k1_17, k2_17)              =  0.763 \n    C(k1_10, k2_10)              =  0.750 \n    C(k1_9, k2_9)                =  0.737 \n    C(k1_1, k2_1)                =  0.722 \n    C(k1_15, k2_15)              =  0.714 \n    C(k1_13, tau)                =  0.705 \n    C(k1_12, tau)                =  0.703 \n    C(n, b)                      =  0.700 \n    C(k1_11, tau)                =  0.699 \n    C(k1_0, k2_0)                =  0.696 \n    C(k1_12, k1_13)              =  0.690 \n    C(k1_11, k1_13)              =  0.687 \n    C(k1_11, k1_12)              =  0.686 \n    C(k1_18, k2_18)              =  0.682 \n    C(k1_1, kdr)                 =  0.663 \n    C(k1_1, k1_14)               =  0.651 \n    C(k1_15, kdr)                =  0.611 \n    C(k1_14, k1_15)              =  0.594 \n    C(k1_2, kdr)                 =  0.579 \n    C(tau, kg)                   =  0.576 \n    C(k1_1, tau)                 =  0.569 \n    C(k1_2, k1_14)               =  0.559 \n    C(k1_10, kdr)                =  0.554 \n    C(k1_1, k1_12)               =  0.543 \n    C(k1_1, k1_13)               =  0.543 \n    C(k1_1, k1_11)               =  0.543 \n    C(k1_0, kdr)                 =  0.540 \n    C(k1_10, k1_14)              =  0.534 \n    C(k1_15, tau)                =  0.526 \n    C(k1_9, kdr)                 =  0.526 \n    C(n, a)                      = -0.523 \n    C(k1_0, k1_14)               =  0.521 \n    C(k1_9, k1_14)               =  0.506 \n    C(k1_2, tau)                 =  0.498 \n    C(k1_13, k1_15)              =  0.494 \n    C(k1_12, k1_15)              =  0.494 \n    C(k1_11, k1_15)              =  0.493 \n    C(k1_10, tau)                =  0.476 \n    C(b, a)                      = -0.474 \n    C(k1_2, k1_13)               =  0.463 \n    C(k1_2, k1_12)               =  0.463 \n    C(k1_0, tau)                 =  0.463 \n    C(k1_2, k1_11)               =  0.462 \n    C(k1_9, tau)                 =  0.451 \n    C(k1_3, kdr)                 =  0.445 \n    C(k1_10, k1_13)              =  0.442 \n    C(k1_10, k1_12)              =  0.441 \n    C(k1_10, k1_11)              =  0.440 \n    C(k1_16, kdr)                =  0.439 \n    C(k1_3, k1_14)               =  0.429 \n    C(k1_0, k1_13)               =  0.429 \n    C(k1_0, k1_12)               =  0.428 \n    C(k1_0, k1_11)               =  0.427 \n    C(k1_4, kdr)                 =  0.425 \n    C(k1_14, k1_16)              =  0.423 \n    C(k1_9, k1_13)               =  0.417 \n    C(k1_9, k1_12)               =  0.416 \n    C(k1_9, k1_11)               =  0.415 \n    C(k1_4, k1_14)               =  0.412 \n    C(k1_1, k1_15)               =  0.411 \n    C(k1_5, kdr)                 =  0.401 \n    C(k1_7, kdr)                 =  0.399 \n    C(k1_5, k1_14)               =  0.390 \n    C(k1_1, k1_2)                =  0.388 \n    C(k1_7, k1_14)               =  0.387 \n    C(k1_3, tau)                 =  0.380 \n    C(k1_16, tau)                =  0.375 \n    C(k1_1, k1_10)               =  0.371 \n    C(k1_4, tau)                 =  0.362 \n    C(k1_0, k1_1)                =  0.361 \n    C(k1_2, k1_15)               =  0.359 \n    C(k1_8, kdr)                 =  0.352 \n    C(k1_1, k1_9)                =  0.352 \n    C(k1_3, k1_13)               =  0.349 \n    C(k1_3, k1_12)               =  0.348 \n    C(k1_3, k1_11)               =  0.346 \n    C(k1_13, k1_16)              =  0.344 \n    C(k1_8, k1_14)               =  0.344 \n    C(k1_10, k1_15)              =  0.343 \n    C(k1_12, k1_16)              =  0.343 \n    C(k1_11, k1_16)              =  0.341 \n    C(k1_5, tau)                 =  0.340 \n    C(k1_7, tau)                 =  0.337 \n    C(k1_0, k1_15)               =  0.335 \n    C(k1_4, k1_13)               =  0.333 \n    C(k1_4, k1_12)               =  0.332 \n    C(k1_4, k1_11)               =  0.330 \n    C(k1_9, k1_15)               =  0.326 \n    C(kdr, a)                    = -0.326 \n    C(k1_2, k1_10)               =  0.326 \n    C(k1_14, k2_17)              =  0.326 \n    C(tau, a)                    = -0.325 \n    C(k1_0, k1_2)                =  0.318 \n    C(k1_5, k1_13)               =  0.314 \n    C(k1_5, k1_12)               =  0.312 \n    C(k1_7, k1_13)               =  0.311 \n    C(k1_5, k1_11)               =  0.311 \n    C(k1_2, k1_9)                =  0.310 \n    C(k1_7, k1_12)               =  0.310 \n    C(k1_7, k1_11)               =  0.308 \n    C(k1_0, k1_10)               =  0.305 \n    C(k2_17, kdr)                =  0.301 \n    C(k1_6, kdr)                 =  0.299 \n    C(k1_9, k1_10)               =  0.298 \n    C(k1_6, k1_14)               =  0.297 \n    C(k1_8, tau)                 =  0.297 \n    C(k1_1, k1_3)                =  0.297 \n    C(k1_14, k2_19)              =  0.296 \n    C(k1_1, k1_16)               =  0.292 \n    C(k1_0, k1_9)                =  0.291 \n    C(k1_14, k2_18)              =  0.290 \n    C(k2_16, kdr)                =  0.288 \n    C(k1_1, k1_4)                =  0.283 \n    C(k1_13, kg)                 =  0.279 \n    C(k1_3, k1_15)               =  0.277 \n    C(k1_12, kg)                 =  0.275 \n    C(k1_8, k1_13)               =  0.274 \n    C(k1_15, k1_16)              =  0.273 \n    C(k1_8, k1_12)               =  0.272 \n    C(k1_8, k1_11)               =  0.271 \n    C(k1_11, kg)                 =  0.269 \n    C(k1_1, k1_5)                =  0.267 \n    C(k1_1, k1_7)                =  0.265 \n    C(k1_14, k2_16)              =  0.265 \n    C(k1_2, k1_3)                =  0.264 \n    C(k1_4, k1_15)               =  0.264 \n    C(k1_2, k1_16)               =  0.261 \n    C(k2_18, kdr)                =  0.259 \n    C(k2_19, kdr)                =  0.257 \n    C(k1_3, k1_10)               =  0.254 \n    C(k1_14, kg)                 =  0.253 \n    C(k1_2, k1_4)                =  0.253 \n    C(kdr, kg)                   =  0.252 \n    C(k1_6, tau)                 =  0.251 \n    C(k1_13, k2_17)              =  0.251 \n    C(k1_10, k1_16)              =  0.251 \n    C(k1_5, k1_15)               =  0.250 \n    C(k1_12, k2_17)              =  0.249 \n    C(k1_0, k1_3)                =  0.249 \n    C(k1_7, k1_15)               =  0.248 \n    C(k1_11, k2_17)              =  0.248 \n    C(k1_0, k1_16)               =  0.246 \n    C(k1_4, k1_10)               =  0.243 \n    C(k1_3, k1_9)                =  0.243 \n    C(k2_2, kdr)                 =  0.243 \n    C(k2_17, tau)                =  0.242 \n    C(kg, b)                     =  0.241 \n    C(k1_9, k1_16)               =  0.240 \n    C(k1_2, k1_5)                =  0.239 \n    C(k2_16, tau)                =  0.239 \n    C(k1_0, k1_4)                =  0.239 \n    C(k1_2, k1_7)                =  0.238 \n    C(k1_6, k1_13)               =  0.235 \n    C(k1_1, k1_8)                =  0.234 \n    C(k1_6, k1_12)               =  0.233 \n    C(k1_4, k1_9)                =  0.233 \n    C(k1_6, k1_11)               =  0.231 \n    C(k1_5, k1_10)               =  0.230 \n    C(k1_7, k1_10)               =  0.229 \n    C(k2_1, kdr)                 =  0.228 \n    C(k1_0, k1_5)                =  0.226 \n    C(k1_0, k1_7)                =  0.225 \n    C(k2_6, k1_14)               =  0.222 \n    C(k1_5, k1_9)                =  0.221 \n    C(k1_13, k2_19)              =  0.221 \n    C(k1_7, k1_9)                =  0.219 \n    C(k1_8, k1_15)               =  0.219 \n    C(k1_13, k2_18)              =  0.219 \n    C(k1_12, k2_19)              =  0.219 \n    C(k1_12, k2_18)              =  0.217 \n    C(k1_11, k2_19)              =  0.217 \n    C(k1_11, k2_18)              =  0.216 \n    C(k2_2, n)                   =  0.214 \n    C(k1_2, k1_8)                =  0.211 \n    C(k2_6, kdr)                 =  0.211 \n    C(k1_3, k1_16)               =  0.208 \n    C(k2_3, kdr)                 =  0.207 \n    C(k1_13, k2_16)              =  0.205 \n    C(k1_12, k2_16)              =  0.204 \n    C(k2_18, tau)                =  0.203 \n    C(k1_1, k2_17)               =  0.203 \n    C(k1_8, k1_10)               =  0.203 \n    C(k1_3, k1_4)                =  0.202 \n    C(k1_11, k2_16)              =  0.202 \n    C(k1_4, k1_16)               =  0.200 \n    C(k1_1, k1_6)                =  0.200 \n    C(k2_2, tau)                 =  0.200 \n    C(k1_0, k1_8)                =  0.200 \n    C(k2_10, n)                  =  0.197 \n    C(k2_2, k1_14)               =  0.197 \n    C(k2_19, tau)                =  0.197 \n    C(k2_15, n)                  =  0.197 \n    C(k2_5, kdr)                 =  0.195 \n    C(k1_14, k2_20)              =  0.195 \n    C(k1_8, k1_9)                =  0.195 \n    C(k1_3, k1_5)                =  0.192 \n    C(k1_3, k1_7)                =  0.191 \n    C(k1_5, k1_16)               =  0.190 \n    C(k1_7, k1_16)               =  0.189 \n    C(k2_9, n)                   =  0.189 \n    C(k1_6, k1_15)               =  0.187 \n    C(k1_15, k2_17)              =  0.187 \n    C(k2_5, k1_14)               =  0.187 \n    C(k1_1, kg)                  =  0.187 \n    C(k2_3, k1_14)               =  0.185 \n    C(k1_4, k1_5)                =  0.185 \n    C(k1_1, k2_16)               =  0.185 \n    C(k1_4, k1_7)                =  0.184 \n    C(k2_4, kdr)                 =  0.183 \n    C(k1_2, k1_6)                =  0.180 \n    C(k2_0, n)                   =  0.179 \n    C(k2_1, n)                   =  0.178 \n    C(k1_2, k2_17)               =  0.178 \n    C(k2_1, k1_14)               =  0.177 \n    C(k1_15, k2_16)              =  0.177 \n    C(k1_1, k2_18)               =  0.176 \n    C(k1_5, k1_7)                =  0.175 \n    C(k2_1, tau)                 =  0.174 \n    C(k1_6, k1_10)               =  0.174 \n    C(k1_1, k2_19)               =  0.173 \n    C(k1_15, kg)                 =  0.172 \n    C(k1_2, k2_16)               =  0.172 \n    C(k1_0, k1_6)                =  0.171 \n    C(k1_3, k1_8)                =  0.171 \n    C(k1_10, k2_17)              =  0.171 \n    C(k2_3, n)                   =  0.169 \n    C(k1_8, k1_16)               =  0.169 \n    C(k2_3, tau)                 =  0.168 \n    C(k1_0, k2_17)               =  0.168 \n    C(k2_4, k1_14)               =  0.168 \n    C(k1_14, k1_17)              =  0.168 \n    C(k1_6, k1_9)                =  0.167 \n    C(k2_16, n)                  =  0.167 \n    C(k1_10, k2_16)              =  0.166 \n    C(k1_0, k2_16)               =  0.165 \n    C(k1_4, k1_8)                =  0.165 \n    C(k2_6, tau)                 =  0.164 \n    C(k1_14, a)                  = -0.163 \n    C(k1_9, k2_17)               =  0.163 \n    C(k1_2, kg)                  =  0.162 \n    C(k2_6, k1_13)               =  0.162 \n    C(k1_15, k2_18)              =  0.162 \n    C(k1_9, k2_16)               =  0.161 \n    C(k2_6, k1_12)               =  0.160 \n    C(k1_17, kdr)                =  0.160 \n    C(k2_6, k1_11)               =  0.158 \n    C(k1_15, k2_19)              =  0.158 \n    C(k1_5, k1_8)                =  0.157 \n    C(k2_4, n)                   =  0.157 \n    C(k2_20, kdr)                =  0.156 \n    C(k1_7, k1_8)                =  0.156 \n    C(k2_5, tau)                 =  0.155 \n    C(k1_13, a)                  = -0.154 \n    C(tau, b)                    =  0.154 \n    C(k1_2, k2_18)               =  0.154 \n    C(k1_10, kg)                 =  0.154 \n    C(k1_1, k2_2)                =  0.152 \n    C(k2_2, k1_13)               =  0.151 \n    C(k2_2, k1_12)               =  0.150 \n    C(k2_2, k1_11)               =  0.150 \n    C(k1_2, k2_19)               =  0.149 \n    C(k1_12, a)                  = -0.148 \n    C(k2_2, k1_15)               =  0.148 \n    C(k1_10, k2_18)              =  0.148 \n    C(k1_3, k1_6)                =  0.147 \n    C(k1_0, kg)                  =  0.147 \n    C(k2_4, tau)                 =  0.147 \n    C(k1_6, k1_16)               =  0.146 \n    C(k1_0, k2_18)               =  0.146 \n    C(k1_3, k2_16)               =  0.144 \n    C(k1_9, kg)                  =  0.144 \n    C(k1_10, k2_19)              =  0.143 \n    C(k1_3, k2_17)               =  0.143 \n    C(k1_4, k1_6)                =  0.142 \n    C(k2_2, k1_10)               =  0.142 \n    C(k1_9, k2_18)               =  0.141 \n    C(k1_11, a)                  = -0.141 \n    C(k1_16, k2_17)              =  0.141 \n    C(k1_0, k2_19)               =  0.141 \n    C(k1_0, k2_2)                =  0.141 \n    C(k2_5, n)                   =  0.140 \n    C(k2_7, n)                   =  0.139 \n    C(k1_4, k2_16)               =  0.139 \n    C(k2_1, k1_15)               =  0.139 \n    C(k1_2, a)                   = -0.139 \n    C(k1_1, k2_6)                =  0.138 \n    C(k1_4, k2_17)               =  0.138 \n    C(k2_2, k1_9)                =  0.138 \n    C(k2_3, k1_13)               =  0.138 \n    C(k1_9, k2_19)               =  0.137 \n    C(k2_3, k1_12)               =  0.136 \n    C(k1_5, k1_6)                =  0.136 \n    C(k2_5, k1_13)               =  0.136 \n    C(k1_15, a)                  = -0.136 \n    C(k2_1, k1_2)                =  0.135 \n    C(k1_6, k1_7)                =  0.135 \n    C(k1_13, k2_20)              =  0.135 \n    C(k2_3, k1_11)               =  0.135 \n    C(k2_5, k1_12)               =  0.134 \n    C(k1_14, k2_22)              =  0.134 \n    C(k2_1, k1_11)               =  0.134 \n    C(k1_10, a)                  = -0.134 \n    C(k1_5, k2_16)               =  0.134 \n    C(k1_12, k2_20)              =  0.133 \n    C(k1_0, a)                   = -0.133 \n    C(k1_7, k2_16)               =  0.133 \n    C(k1_1, a)                   = -0.133 \n    C(k1_17, tau)                =  0.133 \n    C(k2_5, k1_11)               =  0.133 \n    C(k1_5, k2_17)               =  0.132 \n    C(k2_1, k1_12)               =  0.132 \n    C(k2_1, k1_10)               =  0.132 \n    C(k1_7, k2_17)               =  0.131 \n    C(k1_11, k2_20)              =  0.131 \n    C(k1_14, k2_21)              =  0.131 \n    C(k2_1, k1_13)               =  0.131 \n    C(k1_1, k2_3)                =  0.130 \n    C(k1_9, a)                   = -0.130 \n    C(k2_6, k1_15)               =  0.130 \n    C(k1_0, k2_1)                =  0.130 \n    C(k2_2, a)                   = -0.130 \n    C(k1_13, k1_17)              =  0.130 \n    C(k1_12, k1_17)              =  0.128 \n    C(k2_1, k1_9)                =  0.128 \n    C(k1_11, k1_17)              =  0.127 \n    C(k2_3, k1_15)               =  0.127 \n    C(k1_2, k2_6)                =  0.126 \n    C(kg, a)                     = -0.126 \n    C(k1_2, k2_3)                =  0.125 \n    C(k1_1, k2_5)                =  0.125 \n    C(k1_3, k2_18)               =  0.124 \n    C(k2_2, k1_3)                =  0.124 \n    C(k1_11, n)                  = -0.123 \n    C(k1_16, k2_18)              =  0.123 \n    C(k2_2, k1_16)               =  0.123 \n    C(k2_6, k1_10)               =  0.122 \n    C(k1_6, k1_8)                =  0.122 \n    C(k2_4, k1_13)               =  0.122 \n    C(k2_3, k1_10)               =  0.122 \n    C(k1_0, k2_6)                =  0.122 \n    C(k1_0, k2_3)                =  0.121 \n    C(k1_4, k2_18)               =  0.121 \n    C(k1_8, k2_16)               =  0.120 \n    C(k2_5, k1_15)               =  0.120 \n    C(k2_4, k1_12)               =  0.120 \n    C(k2_2, k1_4)                =  0.120 \n    C(k1_3, k2_19)               =  0.119 \n    C(k2_3, k1_9)                =  0.119 \n    C(k2_15, kdr)                =  0.119 \n    C(k1_8, k2_17)               =  0.119 \n    C(k2_4, k1_11)               =  0.119 \n    C(k2_6, k1_9)                =  0.119 \n    C(k2_16, a)                  = -0.118 \n    C(k1_2, k2_5)                =  0.118 \n    C(k1_16, k2_19)              =  0.118 \n    C(k1_3, kg)                  =  0.118 \n    C(k1_16, kg)                 =  0.117 \n    C(k1_5, k2_18)               =  0.116 \n    C(k1_4, k2_19)               =  0.116 \n    C(k1_12, n)                  = -0.116 \n    C(k1_1, k2_4)                =  0.116 \n    C(k1_7, k2_18)               =  0.115 \n    C(k2_5, k1_10)               =  0.115 \n    C(k1_0, k2_5)                =  0.115 \n    C(k2_2, k1_5)                =  0.114 \n    C(k2_2, k1_7)                =  0.114 \n    C(k1_3, a)                   = -0.114 \n    C(k2_1, k1_3)                =  0.113 \n    C(k2_4, k1_15)               =  0.113 \n    C(k2_5, k1_9)                =  0.112 \n    C(k2_8, n)                   =  0.112 \n    C(k1_16, a)                  = -0.112 \n    C(k1_5, k2_19)               =  0.112 \n    C(k1_2, k2_4)                =  0.111 \n    C(k2_1, k1_16)               =  0.111 \n    C(k1_7, k2_19)               =  0.111 \n    C(k1_4, kg)                  =  0.111 \n    C(k1_1, k1_17)               =  0.110 \n    C(k2_20, tau)                =  0.110 \n    C(k1_0, k2_4)                =  0.109 \n    C(k2_4, k1_10)               =  0.109 \n    C(k1_4, a)                   = -0.108 \n    C(k2_1, k1_4)                =  0.108 \n    C(k2_17, k2_19)              =  0.108 \n    C(k2_3, k1_16)               =  0.108 \n    C(k1_13, n)                  = -0.108 \n    C(k1_3, k2_6)                =  0.107 \n    C(k2_16, b)                  =  0.107 \n    C(k2_4, k1_9)                =  0.106 \n    C(k2_6, k1_16)               =  0.106 \n    C(k2_3, b)                   =  0.106 \n    C(k2_17, k2_18)              =  0.106 \n    C(k2_3, k1_4)                =  0.105 \n    C(k1_1, k2_20)               =  0.105 \n    C(k1_7, n)                   =  0.105 \n    C(k1_8, k2_18)               =  0.105 \n    C(k1_16, n)                  =  0.105 \n    C(k1_4, k2_6)                =  0.105 \n    C(k1_6, k2_16)               =  0.104 \n    C(k1_6, k2_17)               =  0.104 \n    C(k1_5, n)                   =  0.104 \n    C(k1_15, k1_17)              =  0.104 \n    C(k1_14, n)                  = -0.103 \n    C(k2_2, k1_8)                =  0.103 \n    C(k1_3, k2_5)                =  0.103 \n    C(k2_1, k1_7)                =  0.103 \n    C(k2_1, k1_5)                =  0.103 \n    C(k1_4, n)                   =  0.103 \n    C(k1_8, n)                   =  0.103 \n    C(k1_5, kg)                  =  0.102 \n    C(k2_5, k1_16)               =  0.102 \n    C(k1_3, n)                   =  0.102 \n    C(k2_4, b)                   =  0.102 \n    C(k2_8, k1_14)               =  0.102 \n    C(k2_3, k1_5)                =  0.102 \n    C(k2_2, k2_16)               =  0.101 \n    C(k2_3, k1_7)                =  0.101 \n    C(k1_5, k2_6)                =  0.101 \n    C(k2_18, k2_19)              =  0.101 \n    C(k2_6, k1_7)                =  0.101 \n    C(k1_7, a)                   = -0.101 \n    C(k1_8, k2_19)               =  0.100 \n    C(k1_4, k2_5)                =  0.100 \n    C(k2_1, a)                   = -0.100 \n    C(k1_5, a)                   = -0.100 \n    C(k1_2, k1_17)               =  0.100 \n    C(k1_7, kg)                  =  0.100 '
p0
.
