# Supplementary material for: A photoconversion model for full spectral programming and multiplexing of optogenetic systems
Source: Mol Syst Biol. 2017 Apr 24;13(4):926. doi: 10.15252/msb.20167456 (PMC5408778; doi:10.15252/msb.20167456)
Supplement: Supplementary file 15 — Dataset EV7 [file MSB-13-926-s015.zip › dataset_ev7_cph8-ompr_data_and_analysis/cph8-ompr_analysis/fit_results/all_data_with_few_k_holds_ratio_k_fixed_0.0774263682681.params]

[["k1_0", 0.025756079379125274, true, null, 1e-06, Infinity, 0.0019098591797029735, {"tau": 0.46258724290717462, "k1_9": 0.29106357209526679, "k1_8": 0.19959919482504265, "k2_18": 0.14557253709851559, "k2_19": 0.14095023083299577, "k2_16": 0.16488049503002553, "k1_1": 0.36117960155916462, "k2_15": 0.072900098707149433, "k1_3": 0.24921408367973238, "k1_2": 0.31838962730849307, "k2_10": 0.052756266056999859, "k1_4": 0.23869556241352474, "k1_7": 0.22466669603693226, "k1_6": 0.17127972551290208, "k2_6": 0.1216440370507588, "k2_7": 0.044529135553498675, "k2_4": 0.10860830418326153, "k2_5": 0.11495052117106255, "k2_2": 0.14054050847722072, "k2_3": 0.12131073538945315, "k2_0": 0.69649874632336506, "k2_1": 0.13023820399734731, "k1_5": 0.22606661593284158, "k2_8": 0.061719730249759706, "k2_9": 0.022034099713012338, "kdr": 0.53988472621687578, "k2_17": 0.16806789779866732, "a": -0.13300778491261783, "b": 0.041049635312060233, "k2_21": 0.053878540286147532, "k2_20": 0.087768614930776492, "k2_22": 0.055424681209965701, "kg": 0.14664772911807711, "k1_11": 0.42687353319734694, "k1_10": 0.30533402685691075, "k1_13": 0.42875340081577523, "k1_12": 0.42798252174185458, "k1_15": 0.33480528828283396, "k1_14": 0.52086876959038175, "k1_17": 0.09582941320779377, "k1_16": 0.24594954362646476, "k1_18": 0.056421769696969576, "n": 0.077749121360840362}, 0.01], ["k2_0", 0.0012811394367729934, true, null, 1e-06, Infinity, 0.0059980681462039531, {"tau": -0.0054116878754895707, "k1_9": 0.012473836430961659, "k1_8": 0.019146830150107288, "k2_18": 0.00053509575171154021, "k2_19": -0.0056148664724147259, "k2_15": 0.042533916690365318, "k1_1": -0.0051757026989396292, "k1_0": 0.69649874632336528, "k1_3": 0.017489760487357061, "k1_2": 0.0078044254875434147, "k2_10": 0.041388708422847628, "k1_4": 0.018010268523949949, "k1_7": 0.018997167875900389, "k1_6": 0.017224162046773996, "k2_6": 0.016568090582361212, "k2_7": 0.030039670006987367, "k2_4": 0.031313151880690858, "k2_5": 0.028065460766981486, "k2_2": 0.04226493143460839, "k2_3": 0.033295779884384938, "k2_1": 0.040664660562859986, "k1_5": 0.018688314762087276, "k2_8": 0.024515195601468073, "k2_9": 0.04019240566306008, "kdr": 0.0051549544428367202, "k2_17": 0.0016940691706120792, "k2_16": 0.031509207421472354, "a": -0.045833500645408635, "b": 0.08264188147138149, "k2_21": 0.0020979739450521558, "k2_20": -0.00059831998459870198, "k2_22": 0.0019409966397278893, "kg": -0.02928485174845322, "k1_11": -0.035698294207581492, "k1_10": 0.0096096567130426903, "k1_13": -0.034790929133973636, "k1_12": -0.035438097159695162, "k1_15": 0.0026908026544933145, "k1_14": -0.025414267768988155, "k1_17": 0.011481611393933533, "k1_16": 0.017976835898413281, "k1_18": 0.0085963616108126941, "n": 0.17850999393018965}, 0.01], ["k1_1", 0.015254604766661406, true, null, 1e-06, Infinity, 0.00092550619603375941, {"tau": 0.56910040888456503, "k1_9": 0.35165245217418267, "k1_8": 0.23388415009263896, "k2_18": 0.17595029265565607, "k2_19": 0.17321599426935991, "k2_15": 0.069606093805513178, "k1_0": 0.36117960155916462, "k1_3": 0.29653496997063317, "k1_2": 0.38809227648530042, "k2_10": 0.043698324812383192, "k1_4": 0.28310756065679604, "k1_7": 0.26514747877743811, "k1_6": 0.19975820975091771, "k2_6": 0.13817970241608313, "k2_7": 0.036856436865865358, "k2_4": 0.11550125181979533, "k2_5": 0.12461577438933599, "k2_2": 0.15171534365530409, "k2_3": 0.13040254419388178, "k2_0": -0.0051757026989399163, "k2_1": 0.72225186242132999, "k1_5": 0.26690818445065428, "k2_8": 0.060433018543363706, "k2_9": 0.0059145770963330698, "kdr": 0.66318983328504444, "k2_17": 0.20329394503797377, "k2_16": 0.18492073407938173, "a": -0.13296160319471226, "b": -0.024643263905424949, "k2_21": 0.061591062686133013, "k2_20": 0.10484123164000553, "k2_22": 0.06360836789433541, "kg": 0.18653134251109899, "k1_11": 0.542525663920159, "k1_10": 0.3709904831474497, "k1_13": 0.54279471446927086, "k1_12": 0.54288294038269791, "k1_15": 0.41148137874488294, "k1_14": 0.65147033275985211, "k1_17": 0.11010735699049731, "k1_16": 0.29210289194049399, "k1_18": 0.0635033345633923, "n": -0.0057159687620129181}, 0.01], ["k2_1", 0.0078606420213688244, true, null, 1e-06, Infinity, 0.0014404587343328219, {"tau": 0.17395923638904262, "k1_9": 0.12772560895010324, "k1_8": 0.092014475656869099, "k2_18": 0.050163224696655177, "k2_19": 0.043022906130235648, "k2_15": 0.074517078070602913, "k1_1": 0.72225186242132944, "k1_0": 0.13023820399734673, "k1_3": 0.11262635364800815, "k1_2": 0.13547574034949453, "k2_10": 0.060425753546037221, "k1_4": 0.10827112972065095, "k1_7": 0.10301387450104602, "k1_6": 0.077859361196274263, "k2_6": 0.055860040465992973, "k2_7": 0.038936283206124744, "k2_4": 0.067358207452807656, "k2_5": 0.065792368419086561, "k2_2": 0.098133756706682923, "k2_3": 0.075217303038593628, "k2_0": 0.040664660562859931, "k1_5": 0.10289639247874856, "k2_8": 0.039461926962144185, "k2_9": 0.045137041713256797, "kdr": 0.22798827380542006, "k2_17": 0.06116472159836403, "k2_16": 0.091069305526406089, "a": -0.10036224301613433, "b": 0.0065777453637314524, "k2_21": 0.013610165244140866, "k2_20": 0.025233457755301218, "k2_22": 0.014183119413323704, "kg": 0.0049903568313207107, "k1_11": 0.13386272034028571, "k1_10": 0.13161387340632441, "k1_13": 0.13114118898223406, "k1_12": 0.13213866138380742, "k1_15": 0.13877201612171711, "k1_14": 0.17749524037952366, "k1_17": 0.042098749542554187, "k1_16": 0.11124911792624435, "k1_18": 0.024494204760681225, "n": 0.17786289811002232}, 0.01], ["k1_2", 0.0074055312870299206, true, null, 1e-06, Infinity, 0.00051378469964825501, {"tau": 0.49814872375940888, "k1_9": 0.31035468896072599, "k1_8": 0.2105835294942984, "k2_18": 0.15358970713764267, "k2_19": 0.14902653777596059, "k2_15": 0.073250318619393059, "k1_1": 0.38809227648530042, "k1_0": 0.31838962730849302, "k1_3": 0.26443096834843044, "k2_17": 0.17780280316931907, "k2_10": 0.051309657096784721, "k1_4": 0.25294719514831615, "k1_7": 0.23762935276737154, "k1_6": 0.18030970356686821, "k2_6": 0.12629966529504266, "k2_7": 0.042483270975106888, "k2_4": 0.11140934408423611, "k2_5": 0.11832432003376143, "k2_2": 0.82368063963957305, "k2_3": 0.1250100171463992, "k2_0": 0.0078044254875431337, "k2_1": 0.13547574034949517, "k1_5": 0.23915689165346865, "k2_8": 0.061245125535935571, "k2_9": 0.018265391724581512, "kdr": 0.57856624210176311, "k2_16": 0.17196531131325013, "a": -0.13855092823029966, "b": 0.029244571820749053, "k2_21": 0.054561581825443177, "k2_20": 0.091273621148732095, "k2_22": 0.056261872181914745, "kg": 0.16247790779051546, "k1_11": 0.46187430530081491, "k1_10": 0.32614324466949796, "k1_13": 0.46342118604564975, "k1_12": 0.46284716082664884, "k1_15": 0.35879446238716789, "k1_14": 0.55882169985314767, "k1_17": 0.1002249446547179, "k1_16": 0.26082466394114306, "k1_18": 0.058538892320609014, "n": 0.061257261925515165}, 0.01], ["k2_2", 0.0081501587552456067, true, null, 1e-06, Infinity, 0.0013822901911008355, {"tau": 0.19961448231992598, "k1_9": 0.13793334623351183, "k1_8": 0.10309597094939817, "k2_18": 0.059732092754166161, "k2_19": 0.052354019104397867, "k2_15": 0.07399961511243669, "k1_1": 0.15171534365530359, "k1_0": 0.14054050847722035, "k1_3": 0.12388005697446948, "k1_2": 0.82368063963957261, "k2_10": 0.063257038299514401, "k1_4": 0.11959126021383037, "k1_7": 0.11420583019674409, "k1_6": 0.088443466182078059, "k2_6": 0.065910298954762067, "k2_7": 0.046212727407594911, "k2_4": 0.076132034668509846, "k2_5": 0.07526522616651056, "k2_3": 0.084001368219480718, "k2_0": 0.042264931434608258, "k2_1": 0.098133756706682951, "k1_5": 0.11444146735318692, "k2_8": 0.047795652513898654, "k2_9": 0.048183514070796921, "kdr": 0.24278640679535587, "k2_17": 0.071152560706285339, "k2_16": 0.10133065472844763, "a": -0.12985770794003343, "b": 0.095433173881433866, "k2_21": 0.021473607976386096, "k2_20": 0.033762857756277131, "k2_22": 0.022031290832344987, "kg": 0.036095333972241156, "k1_11": 0.14973602962537666, "k1_10": 0.14154322762162549, "k1_13": 0.15100096753358935, "k1_12": 0.15023120539096455, "k1_15": 0.14787378627657519, "k1_14": 0.19729350115935104, "k1_17": 0.049380141819338426, "k1_16": 0.12279909949846364, "k1_18": 0.029507230518137698, "n": 0.21353058969707003}, 0.01], ["k1_3", 0.0028827278642017395, true, null, 1e-06, Infinity, 0.00025630891046065832, {"tau": 0.38025798138731143, "k1_9": 0.24317545425249112, "k1_8": 0.17073335511105811, "k2_18": 0.12428238139526893, "k2_19": 0.119450607066914, "k2_15": 0.06733933699275399, "k1_1": 0.29653496997063328, "k1_0": 0.24921408367973252, "k2_16": 0.14403396288419199, "k1_2": 0.26443096834843055, "k2_10": 0.051777143292223486, "k1_4": 0.202204922084704, "k1_7": 0.19106455247962403, "k1_6": 0.1473019261384611, "k2_6": 0.10723326038661581, "k2_7": 0.045439687218239842, "k2_4": 0.097948540104316126, "k2_5": 0.10301702190032488, "k2_2": 0.12388005697446985, "k2_3": 0.87852875653102203, "k2_0": 0.017489760487356884, "k2_1": 0.11262635364800866, "k1_5": 0.19223853828457646, "k2_8": 0.059102608236656765, "k2_9": 0.026741247388867913, "kdr": 0.44522895064149276, "k2_17": 0.14268448295939201, "a": -0.11417466842301237, "b": 0.068350225852305171, "k2_21": 0.049525484282464359, "k2_20": 0.076838361863873578, "k2_22": 0.05073106988348465, "kg": 0.11791887491921446, "k1_11": 0.3464132140180462, "k1_10": 0.25412239890761007, "k1_13": 0.34919030022495562, "k1_12": 0.34794992252850343, "k1_15": 0.27660696535672047, "k1_14": 0.42928379187540405, "k1_17": 0.083849505764279395, "k1_16": 0.20807838027491726, "k1_18": 0.05039731937964706, "n": 0.10212484789777199}, 0.01], ["k2_3", 0.0071724257288122706, true, null, 1e-06, Infinity, 0.0013768764144875783, {"tau": 0.16819881622224117, "k1_9": 0.11889779636864199, "k1_8": 0.092435852127023183, "k2_18": 0.062479349216552391, "k2_19": 0.057848828833012012, "k2_15": 0.057418763331732431, "k1_1": 0.13040254419388181, "k1_0": 0.12131073538945322, "k1_3": 0.87852875653102214, "k1_2": 0.12501001714639928, "k2_10": 0.050973464686272146, "k1_4": 0.10533510625616048, "k1_7": 0.10127110191115923, "k1_6": 0.080738630987635035, "k2_6": 0.064761783404443565, "k2_7": 0.044125127813879124, "k2_4": 0.068106818913147404, "k2_5": 0.068970715092920312, "k2_2": 0.084001368219480885, "k2_0": 0.033295779884384855, "k2_1": 0.075217303038593836, "k1_5": 0.10162595099985521, "k2_8": 0.047601536404896123, "k2_9": 0.039374328299914864, "kdr": 0.20651254493859744, "k2_17": 0.071147155201803966, "k2_16": 0.088735501900017069, "a": -0.096611514577451887, "b": 0.10598734286623544, "k2_21": 0.031317716061743155, "k2_20": 0.041934846184403136, "k2_22": 0.031708933474344128, "kg": 0.032615869720238777, "k1_11": 0.13468651731850359, "k1_10": 0.12164616836221059, "k1_13": 0.13778130972598954, "k1_12": 0.13620155724939384, "k1_15": 0.12674805936824637, "k1_14": 0.18517506038410847, "k1_17": 0.04730338654549969, "k1_16": 0.1077363448497579, "k1_18": 0.02949012732167286, "n": 0.16944935067452524}, 0.01], ["k1_4", 0.002302986079435132, true, null, 1e-06, Infinity, 0.00021361598662439222, {"tau": 0.36200574455694101, "k1_9": 0.23292155064078307, "k1_8": 0.164544773677092, "k2_18": 0.12058118818034998, "k2_19": 0.11600565491075834, "k2_15": 0.065416266154978711, "k1_1": 0.28310756065679571, "k1_0": 0.2386955624135246, "k1_3": 0.20220492208470364, "k1_2": 0.25294719514831593, "k2_10": 0.050855581294948007, "k2_16": 0.13927429907347427, "k1_7": 0.1838564216935035, "k1_6": 0.14220941502502193, "k2_6": 0.10450667703626415, "k2_7": 0.045482467449470355, "k2_4": 0.87141441108983919, "k2_5": 0.1003688159182696, "k2_2": 0.11959126021383067, "k2_3": 0.10533510625616035, "k2_0": 0.018010268523949768, "k2_1": 0.1082711297206513, "k1_5": 0.18497788561323752, "k2_8": 0.058626896958876178, "k2_9": 0.027081044073083534, "kdr": 0.42530723020019218, "k2_17": 0.13802281346325926, "a": -0.10836149547824341, "b": 0.070736795249135676, "k2_21": 0.049540881893115424, "k2_20": 0.075524999369193949, "k2_22": 0.050671097575729129, "kg": 0.11050269527279832, "k1_11": 0.33012387985885994, "k1_10": 0.24319804453907148, "k1_13": 0.33304976633474687, "k1_12": 0.33172617327612375, "k1_15": 0.26433331350914724, "k1_14": 0.41151905417782153, "k1_17": 0.08134967475321396, "k1_16": 0.19990105568604025, "k1_18": 0.049148956495520431, "n": 0.10281014592583257}, 0.01], ["k2_4", 0.0059494375169305558, true, null, 1e-06, Infinity, 0.0012711534384168934, {"tau": 0.14663113158500959, "k1_9": 0.10643795407426952, "k1_8": 0.084440120013863404, "k2_18": 0.059156081416006277, "k2_19": 0.055317795056937034, "k2_15": 0.052252947927957594, "k1_1": 0.11550125181979498, "k1_0": 0.10860830418326126, "k1_3": 0.097948540104315765, "k1_2": 0.11140934408423589, "k2_10": 0.047120757604002611, "k1_4": 0.87141441108983908, "k1_7": 0.09206991075552752, "k1_6": 0.074192341196878356, "k2_6": 0.061237896970463945, "k2_7": 0.042628905674749501, "k2_5": 0.064485143415916379, "k2_2": 0.076132034668509888, "k2_3": 0.06810681891314728, "k2_0": 0.031313151880690795, "k2_1": 0.067358207452807753, "k1_5": 0.092384741481205471, "k2_8": 0.046025842268763967, "k2_9": 0.037125468338780769, "kdr": 0.18319143447363473, "k2_17": 0.066544555606831465, "k2_16": 0.081386167431464498, "a": -0.083608428275612739, "b": 0.1019869410369799, "k2_21": 0.032256343552047026, "k2_20": 0.041527706894511351, "k2_22": 0.032563946791896108, "kg": 0.02468484241108948, "k1_11": 0.11860919380153663, "k1_10": 0.10858152184826675, "k1_13": 0.12183442508651428, "k1_12": 0.12018887241614518, "k1_15": 0.11258769905385145, "k1_14": 0.16777388447264116, "k1_17": 0.044145429990379799, "k1_16": 0.097402618762827353, "k1_18": 0.027913276254647849, "n": 0.15664096721209209}, 0.01], ["k1_5", 0.0018481677553213727, true, null, 1e-06, Infinity, 0.00018049489865097689, {"tau": 0.34031366673602464, "k1_9": 0.22062130596886489, "k1_8": 0.15716632274691536, "k2_18": 0.11601911193074776, "k2_19": 0.1116172035774351, "k2_15": 0.063084245250273924, "k1_1": 0.26690818445065417, "k1_0": 0.2260666159328415, "k1_3": 0.19223853828457624, "k1_2": 0.23915689165346865, "k2_10": 0.049784228301614372, "k1_4": 0.18497788561323758, "k1_7": 0.17523891603241798, "k1_6": 0.13616217432037053, "k2_6": 0.10116798213137851, "k2_7": 0.045548663339274306, "k2_4": 0.092384741481205512, "k2_5": 0.86633370167638868, "k2_2": 0.11444146735318719, "k2_3": 0.10162595099985508, "k2_0": 0.018688314762087054, "k2_1": 0.102896392478749, "k2_8": 0.058036561188957773, "k2_9": 0.027543185899585348, "kdr": 0.40110058580571506, "k2_17": 0.13231082184664597, "k2_16": 0.13356938704864388, "a": -0.1002998872204215, "b": 0.075015010571403612, "k2_21": 0.049367205806963139, "k2_20": 0.073733403515658644, "k2_22": 0.050407067116483795, "kg": 0.10245624848785205, "k1_11": 0.31054875106608926, "k1_10": 0.23008409108133698, "k1_13": 0.31370379840536888, "k1_12": 0.31226050072488076, "k1_15": 0.24956815986856265, "k1_14": 0.38989144362227879, "k1_17": 0.078471069529681928, "k1_16": 0.1901365031750627, "k1_18": 0.0477912956077962, "n": 0.10416208543988821}, 0.01], ["k2_5", 0.0063914777459529448, true, null, 1e-06, Infinity, 0.0012714317378007616, {"tau": 0.15546341804549849, "k1_9": 0.11248336233783146, "k1_8": 0.088741554972258219, "k2_18": 0.065992521395653009, "k2_19": 0.063196331107385498, "k2_15": 0.04955545945262245, "k1_1": 0.12461577438933606, "k1_0": 0.11495052117106266, "k1_3": 0.10301702190032486, "k1_2": 0.1183243200337616, "k2_10": 0.044551006818126002, "k1_4": 0.10036881591826982, "k1_7": 0.096804484780437974, "k1_6": 0.078193546962810875, "k2_6": 0.065359133888116788, "k2_7": 0.042807658503642335, "k2_4": 0.064485143415916546, "k2_17": 0.073473346596582861, "k2_2": 0.07526522616651074, "k2_3": 0.068970715092920312, "k2_0": 0.028065460766981385, "k2_1": 0.065792368419086783, "k1_5": 0.86633370167638901, "k2_8": 0.047654341755908457, "k2_9": 0.03424054449515173, "kdr": 0.19536298218844539, "k2_16": 0.083441082131901476, "a": -0.078639139283785547, "b": 0.096960016038666344, "k2_21": 0.037445392590010895, "k2_20": 0.04775563596845047, "k2_22": 0.037774322947794675, "kg": 0.027109157436651855, "k1_11": 0.13257738506891795, "k1_10": 0.11508754801828298, "k1_13": 0.13607683758413855, "k1_12": 0.13431315750292033, "k1_15": 0.12027512383083883, "k1_14": 0.18682520115301987, "k1_17": 0.046771195421315893, "k1_16": 0.10239165581114672, "k1_18": 0.029605598697468625, "n": 0.13952494670420298}, 0.01], ["k1_6", 0.00090918394555183912, true, null, 1e-06, Infinity, 0.00011501829583219602, {"tau": 0.25115379676217769, "k1_9": 0.16719529423813709, "k1_8": 0.12218059851533232, "k2_18": 0.092667808219754691, "k2_19": 0.089013182464838775, "k2_15": 0.049506358413055472, "k1_1": 0.19975820975091765, "k1_0": 0.17127972551290202, "k1_3": 0.14730192613846094, "k1_2": 0.18030970356686823, "k2_10": 0.04064665799638232, "k1_4": 0.14220941502502207, "k1_7": 0.13532023688102621, "k2_6": 0.81993343771501137, "k2_7": 0.039913941515013825, "k2_4": 0.074192341196878467, "k2_5": 0.078193546962810806, "k2_2": 0.088443466182078323, "k2_3": 0.080738630987635021, "k2_0": 0.017224162046773846, "k2_1": 0.077859361196274582, "k1_5": 0.13616217432037059, "k2_8": 0.049629498369870031, "k2_9": 0.024531494851205548, "kdr": 0.29916580472491466, "k2_17": 0.1043773752011419, "k2_16": 0.10448334045592524, "a": -0.061399440255907239, "b": 0.071884584407931218, "k2_21": 0.043404397213009968, "k2_20": 0.061322942049886781, "k2_22": 0.044120065971138017, "kg": 0.072705472043500197, "k1_11": 0.23137455815109509, "k1_10": 0.17378408993507485, "k1_13": 0.23460339064558969, "k1_12": 0.23310042402235648, "k1_15": 0.18745277127429272, "k1_14": 0.29689317241374319, "k1_17": 0.063249134804596277, "k1_16": 0.14590653643939333, "k1_18": 0.039678198338918114, "n": 0.088885832731197933}, 0.01], ["k2_6", 0.0069846270363888019, true, null, 1e-06, Infinity, 0.0012584408151311858, {"tau": 0.16448206457160661, "k1_9": 0.11858643491245845, "k1_8": 0.092141601931765904, "k2_18": 0.078467708258841098, "k2_19": 0.078753627187499592, "k2_15": 0.03774988739240831, "k1_1": 0.13817970241608302, "k1_0": 0.12164403705075873, "k1_3": 0.10723326038661558, "k1_2": 0.12629966529504266, "k2_10": 0.033378757690666387, "k1_4": 0.10450667703626426, "k1_7": 0.1006645512888526, "k1_6": 0.81993343771501137, "k2_7": 0.039143295107905603, "k2_4": 0.061237896970464042, "k2_5": 0.065359133888116733, "k2_2": 0.065910298954762261, "k2_3": 0.064761783404443551, "k2_0": 0.016568090582361115, "k2_1": 0.055860040465993167, "k1_5": 0.10116798213137862, "k2_8": 0.047491833949524907, "k2_9": 0.023118270071691212, "kdr": 0.2105608063428587, "k2_17": 0.085505364068148848, "k2_16": 0.081136811990802679, "a": -0.055404778288597294, "b": 0.069780983434684821, "k2_21": 0.047993648145920449, "k2_20": 0.060201574256697213, "k2_22": 0.048352214112585133, "kg": 0.029762230110507919, "k1_11": 0.15837426654078743, "k1_10": 0.12223732905909618, "k1_13": 0.16210855531742641, "k1_12": 0.16026961670613829, "k1_15": 0.13025148514892168, "k1_14": 0.22158378751105592, "k1_17": 0.049539931609168621, "k1_16": 0.10643312460358693, "k1_18": 0.031460403951378321, "n": 0.07799357080766274}, 0.01], ["k1_7", 0.0013137462206546102, true, null, 1e-06, Infinity, 0.00012918087835987185, {"tau": 0.33749675608755253, "k1_9": 0.21925412765756319, "k1_8": 0.15622513354648307, "k2_18": 0.1152786797377531, "k2_19": 0.11095019787862771, "k2_15": 0.063282088081226248, "k1_1": 0.26514747877743833, "k1_0": 0.22466669603693246, "k1_3": 0.19106455247962403, "k1_2": 0.23762935276737179, "k2_10": 0.049937993831277776, "k1_4": 0.1838564216935038, "kdr": 0.39872195962513063, "k1_6": 0.13532023688102626, "k2_6": 0.10066455128885261, "k2_7": 0.80751199257916972, "k2_4": 0.092069910755527798, "k2_5": 0.096804484780437933, "k2_2": 0.11420583019674446, "k2_3": 0.10127110191115926, "k2_0": 0.018997167875900178, "k2_1": 0.10301387450104647, "k1_5": 0.17523891603241815, "k2_8": 0.057885781690457619, "k2_9": 0.027797346673524976, "k2_17": 0.13147376524837384, "k2_16": 0.13298128841298548, "a": -0.1006602157003435, "b": 0.072754233125596215, "k2_21": 0.04915144986502544, "k2_20": 0.07334280734519491, "k2_22": 0.050182919378010282, "kg": 0.10010018718111219, "k1_11": 0.30793423673106046, "k1_10": 0.22863428826190813, "k1_13": 0.31096595641298658, "k1_12": 0.30957197299671529, "k1_15": 0.24795235937191548, "k1_14": 0.38713556800967769, "k1_17": 0.077914388050755123, "k1_16": 0.18896674740045963, "k1_18": 0.047406314337569665, "n": 0.10470465477934041}, 0.01], ["k2_7", 0.0015891986496562316, true, null, 1e-06, Infinity, 0.00084954949103830659, {"tau": 0.040844232311755033, "k1_9": 0.04392954080244519, "k1_8": 0.043673306117954051, "k2_18": 0.032446194762860016, "k2_19": 0.029778686650850022, "k2_15": 0.036990333346983789, "k1_1": 0.03685643686586524, "k1_0": 0.044529135553498585, "k1_3": 0.04543968721823969, "k1_2": 0.042483270975106902, "k2_10": 0.036928390827240094, "k1_4": 0.04548246744947039, "k1_7": 0.80751199257916939, "k1_6": 0.039913941515013832, "k2_6": 0.039143295107905617, "k2_4": 0.042628905674749543, "k2_5": 0.042807658503642314, "k2_2": 0.046212727407594939, "k2_3": 0.044125127813879096, "k2_0": 0.030039670006987328, "k2_1": 0.038936283206124744, "k1_5": 0.045548663339274383, "k2_8": 0.036825564089649328, "k2_9": 0.034086236761807651, "kdr": 0.06429947176690419, "k2_17": 0.034423163143784456, "k2_16": 0.047779107678438897, "a": -0.040076788956057409, "b": 0.09518294366354127, "k2_21": 0.026221209419681788, "k2_20": 0.027939932625131926, "k2_22": 0.026142334093020275, "kg": -0.013583795714335833, "k1_11": 0.025228892578676786, "k1_10": 0.042667519572025199, "k1_13": 0.028421899320957015, "k1_12": 0.026746453488255717, "k1_15": 0.039819850593802664, "k1_14": 0.059498713114325925, "k1_17": 0.026317864840862459, "k1_16": 0.045705615304089009, "k1_18": 0.018321627907765169, "n": 0.13932268685355678}, 0.01], ["k1_8", 0.00092559806323777583, true, null, 1e-06, Infinity, 0.00010177948048767726, {"tau": 0.29667958474975203, "k1_9": 0.19483488595248152, "k2_18": 0.10453858103772531, "k2_19": 0.10042711200449864, "k2_15": 0.057805933485256311, "k1_1": 0.23388415009263916, "k1_0": 0.1995991948250429, "k1_3": 0.17073335511105808, "k1_2": 0.21058352949429859, "k2_10": 0.046606098891751213, "k1_4": 0.16454477367709219, "k1_7": 0.15622513354648304, "k1_6": 0.12218059851533242, "k2_6": 0.09214160193176596, "k2_7": 0.043673306117954051, "k2_4": 0.084440120013863584, "k2_5": 0.088741554972258205, "k2_2": 0.10309597094939851, "k2_3": 0.092435852127023196, "k2_0": 0.019146830150107132, "k2_1": 0.092014475656869571, "k1_5": 0.15716632274691555, "k2_8": 0.79258716679026819, "k2_9": 0.027298522574138673, "kdr": 0.35169473761877446, "k2_17": 0.11864452225817412, "k2_16": 0.12032605752460311, "a": -0.085075364089580358, "b": 0.075999716070004136, "k2_21": 0.046511773301613532, "k2_20": 0.067657108453241244, "k2_22": 0.047389143424005388, "kg": 0.086758086254262984, "k1_11": 0.27066330774586067, "k1_10": 0.20280830840312672, "k1_13": 0.27387238492769417, "k1_12": 0.27238261683977433, "k1_15": 0.21924210175242739, "k1_14": 0.34359433075527707, "k1_17": 0.071177194823623613, "k1_16": 0.16898296941086213, "k1_18": 0.043865288370343224, "n": 0.10262698865713947}, 0.01], ["k2_8", 0.0023644552118472495, true, null, 1e-06, Infinity, 0.00086200574657391618, {"tau": 0.067463713967308048, "k1_9": 0.060466883063976969, "k1_8": 0.79258716679026842, "k2_18": 0.04573114008982182, "k2_19": 0.04462434045582931, "k2_15": 0.034036414375808087, "k1_1": 0.060433018543364185, "k1_0": 0.061719730249760067, "k1_3": 0.059102608236656931, "k1_2": 0.061245125535936001, "k2_10": 0.033476545378949937, "k1_4": 0.058626896958876545, "k1_7": 0.057885781690457917, "k1_6": 0.049629498369870247, "k2_6": 0.047491833949525025, "k2_7": 0.036825564089649349, "k2_4": 0.046025842268764126, "k2_5": 0.047654341755908547, "k2_2": 0.047795652513898924, "k2_3": 0.047601536404896207, "k2_0": 0.024515195601468032, "k2_1": 0.039461926962144421, "k1_5": 0.058036561188958197, "k2_9": 0.029257074902985368, "kdr": 0.097386981447230361, "k2_17": 0.048525968632556579, "k2_16": 0.054280418912813197, "a": -0.038076009423047938, "b": 0.085818016302218747, "k2_21": 0.034411931108160473, "k2_20": 0.038695464684577789, "k2_22": 0.034419100102833083, "kg": -0.0047246484987778763, "k1_11": 0.058452791492975234, "k1_10": 0.060395987088294849, "k1_13": 0.061981893862490541, "k1_12": 0.06017365589971941, "k1_15": 0.060345499323957615, "k1_14": 0.1017692283687975, "k1_17": 0.03202568319905548, "k1_16": 0.059128151388211155, "k1_18": 0.021681953630367765, "n": 0.11210088251218889}, 0.01], ["k1_9", 0.0030349885043005065, true, null, 1e-06, Infinity, 0.00023086124834235296, {"tau": 0.45111110049969599, "k1_8": 0.1948348859524813, "k2_18": 0.14139924028240797, "k2_19": 0.13657757207673682, "k2_15": 0.072017417436038497, "k1_1": 0.35165245217418262, "k1_0": 0.29106357209526679, "k1_3": 0.24317545425249099, "k1_2": 0.31035468896072593, "k2_10": 0.052393131506623176, "k1_4": 0.23292155064078326, "k1_7": 0.21925412765756302, "k1_6": 0.16719529423813706, "k2_6": 0.11858643491245838, "k2_7": 0.043929540802445148, "k2_4": 0.10643795407426977, "k2_5": 0.11248336233783125, "k2_2": 0.13793334623351219, "k2_3": 0.11889779636864187, "k2_0": 0.012473836430961404, "k2_1": 0.12772560895010382, "k1_5": 0.22062130596886484, "k2_8": 0.060466883063976497, "k2_9": 0.73705695187171349, "kdr": 0.525851546053966, "k2_17": 0.16337882685769928, "k2_16": 0.16129536957599988, "a": -0.13038841596933951, "b": 0.043637977246871046, "k2_21": 0.051979057012699691, "k2_20": 0.08491286280463814, "k2_22": 0.05348458535894729, "kg": 0.14354217800824634, "k1_11": 0.41499315642282886, "k1_10": 0.29767582171688506, "k1_13": 0.4168862030743683, "k1_12": 0.41610661891496359, "k1_15": 0.32620408398877365, "k1_14": 0.50615991204032185, "k1_17": 0.093607597432103715, "k1_16": 0.24001403023791326, "k1_18": 0.055184480517128216, "n": 0.080868742722931319}, 0.01], ["k2_9", 0.00050389177214860137, true, null, 1e-06, Infinity, 0.00076314502148198959, {"tau": 0.0085279656563501619, "k1_9": 0.73705695187171305, "k1_8": 0.027298522574138576, "k2_18": 0.0075346711582540389, "k2_19": 0.001410376620707793, "k2_15": 0.045922696887889747, "k1_1": 0.0059145770963328261, "k1_0": 0.022034099713012168, "k1_3": 0.026741247388867743, "k1_2": 0.018265391724581338, "k2_10": 0.044674714796272726, "k1_4": 0.027081044073083399, "k1_7": 0.027797346673524889, "k1_6": 0.024531494851205479, "k2_6": 0.023118270071691174, "k2_7": 0.034086236761807644, "k2_4": 0.037125468338780734, "k2_5": 0.034240544495151688, "k2_2": 0.0481835140707969, "k2_3": 0.039374328299914801, "k2_0": 0.040192405663060093, "k2_1": 0.04513704171325672, "k1_5": 0.027543185899585272, "k2_8": 0.029257074902985354, "kdr": 0.022437395081820036, "k2_17": 0.0092462053532412387, "k2_16": 0.038920949391898045, "a": -0.052774419571419359, "b": 0.09469818468441997, "k2_21": 0.0067572889637223989, "k2_20": 0.005011796835618529, "k2_22": 0.0066220084031396835, "kg": -0.025947847103230826, "k1_11": -0.022927840309675981, "k1_10": 0.019776632428458514, "k1_13": -0.021445283370636781, "k1_12": -0.022367534668530961, "k1_15": 0.013321134139176313, "k1_14": -0.0069687891290901019, "k1_17": 0.015992376211450887, "k1_16": 0.027193099746001585, "k1_18": 0.011501531211663051, "n": 0.18886534364186675}, 0.01], ["k1_10", 0.00416961535267657, true, null, 1e-06, Infinity, 0.0003019153210460098, {"tau": 0.47589231594091957, "k1_9": 0.29767582171688484, "k1_8": 0.20280830840312625, "k2_18": 0.14756429436388402, "k2_19": 0.1428961144468113, "k2_15": 0.072320764744346178, "k1_1": 0.37099048314744931, "k1_0": 0.30533402685691041, "k1_3": 0.25412239890760968, "k1_2": 0.32614324466949762, "k2_10": 0.7497887230575373, "k1_4": 0.24319804453907137, "k1_7": 0.22863428826190765, "k1_6": 0.17378408993507455, "k2_6": 0.12223732905909587, "k2_7": 0.042667519572025109, "k2_4": 0.10858152184826687, "k2_5": 0.11508754801828262, "k2_2": 0.14154322762162574, "k2_3": 0.12164616836221039, "k2_0": 0.0096096567130423988, "k2_1": 0.13161387340632488, "k1_5": 0.23008409108133665, "k2_8": 0.060395987088294301, "k2_9": 0.019776632428458642, "kdr": 0.55362538565842889, "k2_17": 0.17073106961075982, "k2_16": 0.16646293784437322, "a": -0.13365405471962252, "b": 0.033498890723391073, "k2_21": 0.052992843126990034, "k2_20": 0.087952902284997539, "k2_22": 0.054605308805091228, "kg": 0.15355140219816951, "k1_11": 0.44001433068922052, "k1_13": 0.44162688171741071, "k1_12": 0.4410028873662758, "k1_15": 0.34340405785531308, "k1_14": 0.53391042895349783, "k1_17": 0.096859046607931765, "k1_16": 0.25071288309108158, "k1_18": 0.056778503138810353, "n": 0.068207047890325945}, 0.01], ["k2_10", 0.0017372477628400107, true, null, 1e-06, Infinity, 0.00086751773643532943, {"tau": 0.05791757841387736, "k1_9": 0.052393131506622982, "k1_8": 0.046606098891751054, "k2_18": 0.019806172974191995, "k2_19": 0.013108470673889365, "k2_15": 0.054316867776571812, "k1_1": 0.04369832481238288, "k1_0": 0.052756266056999637, "k1_3": 0.051777143292223257, "k1_2": 0.051309657096784478, "k1_5": 0.049784228301614247, "k1_4": 0.050855581294947841, "k1_7": 0.049937993831277595, "k1_6": 0.040646657996382216, "k2_6": 0.033378757690666297, "k2_7": 0.03692839082724006, "k2_4": 0.047120757604002542, "k2_5": 0.044551006818125925, "k2_2": 0.063257038299514373, "k2_3": 0.050973464686272035, "k2_0": 0.041388708422847607, "k2_1": 0.060425753546037138, "k2_8": 0.03347654537894984, "k2_9": 0.044674714796272726, "kdr": 0.079757231517352464, "k2_17": 0.024162302183373039, "k2_16": 0.055082883735001267, "a": -0.073564317453529149, "b": 0.090771422810393576, "k2_21": 0.0091258670846220691, "k2_20": 0.010989223757055222, "k2_22": 0.0091788515485653876, "kg": -0.011090249155678076, "k1_11": 0.020738039618168155, "k1_10": 0.7497887230575373, "k1_13": 0.021859378952522799, "k1_12": 0.021112389022747351, "k1_15": 0.048256790429654611, "k1_14": 0.043990428781530234, "k1_17": 0.024174228414928792, "k1_16": 0.051804693774446235, "k1_18": 0.015778885518468001, "n": 0.19743400254449189}, 0.01], ["k1_11", 0.0080045956524860129, true, null, 1e-06, Infinity, 0.00040557901444452911, {"tau": 0.69897719014126669, "k1_9": 0.41499315642282902, "k1_8": 0.27066330774586045, "k2_18": 0.21573417584232735, "k2_19": 0.21714459413513676, "k2_15": 0.047939034356603814, "k1_1": 0.54252566392015922, "k1_0": 0.426873533197347, "k1_3": 0.34641321401804609, "k1_2": 0.46187430530081502, "k2_10": 0.020738039618168454, "k1_4": 0.33012387985886044, "k1_7": 0.30793423673106018, "k1_6": 0.23137455815109514, "k2_6": 0.15837426654078748, "k2_7": 0.025228892578676835, "k2_4": 0.11860919380153707, "k2_5": 0.13257738506891772, "k2_2": 0.14973602962537721, "k2_3": 0.13468651731850356, "k2_0": -0.035698294207581867, "k2_1": 0.13386272034028671, "k1_5": 0.31054875106608926, "k2_8": 0.058452791492974623, "k2_9": -0.022927840309675714, "kdr": 0.79362790643005943, "k2_17": 0.24753867736935053, "k2_16": 0.20191562188819134, "b": -0.027344026347672603, "k2_21": 0.077449934513079771, "k2_20": 0.1314167216463806, "k2_22": 0.079956190879055089, "kg": 0.26890576669899169, "a": -0.14122641856437204, "k1_10": 0.44001433068922102, "k1_13": 0.6871557089832635, "k1_12": 0.68641914868592269, "k1_15": 0.49296085937313894, "k1_14": 0.80847262320567514, "k1_17": 0.12718323994841685, "k1_16": 0.34100096602111174, "k1_18": 0.072494216709486706, "n": -0.12325939540660412}, 0.01], ["k2_11", 1e-06, false, null, 1e-06, Infinity, 0, null, 1e-06], ["k1_12", 0.012860564617246939, true, null, 1e-06, Infinity, 0.00065025506123498169, {"tau": 0.70289134001155573, "k1_9": 0.41610661891496376, "k1_8": 0.27238261683977422, "k2_18": 0.21745882588000359, "k2_19": 0.21890632850916736, "k2_15": 0.047442862157239245, "k1_1": 0.54288294038269802, "k1_0": 0.4279825217418548, "k1_3": 0.34794992252850332, "k1_2": 0.4628471608266489, "k2_10": 0.021112389022747747, "k1_4": 0.3317261732761243, "k1_7": 0.30957197299671513, "k1_6": 0.23310042402235653, "k2_6": 0.16026961670613851, "k2_7": 0.026746453488255901, "k2_4": 0.12018887241614576, "k2_5": 0.13431315750292039, "k2_2": 0.15023120539096516, "k2_3": 0.13620155724939384, "k2_0": -0.035438097159695488, "k2_1": 0.13213866138380842, "k1_5": 0.31226050072488104, "k2_8": 0.060173655899718979, "k2_9": -0.022367534668530635, "kdr": 0.79485303396183327, "k2_17": 0.24925515283428895, "k2_16": 0.20359466915779037, "a": -0.1480146632841757, "k2_21": 0.079217773027173977, "k2_20": 0.13320428592940298, "k2_22": 0.081713196901379209, "kg": 0.27526844575681048, "k1_11": 0.68641914868592258, "k1_10": 0.44100288736627641, "k1_13": 0.6900055771827357, "b": -0.0070544377349115381, "k1_15": 0.49364001868980922, "k1_14": 0.81107545654531521, "k1_17": 0.12844123971196186, "k1_16": 0.3426181107198279, "k1_18": 0.073380179331555453, "n": -0.11558638882034551}, 0.01], ["k2_12", 1e-06, false, null, 1e-06, Infinity, 0, null, 1e-06], ["k1_13", 0.018874975760087342, true, null, 1e-06, Infinity, 0.00095375625232326346, {"tau": 0.70524240363764279, "k1_9": 0.41688620307436869, "k1_8": 0.27387238492769411, "k2_18": 0.21900827363132563, "k2_19": 0.22052994053677516, "k2_15": 0.047478435935623765, "k1_1": 0.54279471446927119, "k1_0": 0.42875340081577545, "k1_3": 0.34919030022495562, "k1_2": 0.46342118604565008, "k2_10": 0.021859378952523146, "k1_4": 0.33304976633474748, "k1_7": 0.31096595641298641, "k1_6": 0.23460339064558977, "k2_6": 0.16210855531742646, "k2_7": 0.028421899320957025, "k2_4": 0.12183442508651475, "k2_5": 0.13607683758413835, "k2_2": 0.15100096753359002, "k2_3": 0.13778130972598948, "k2_0": -0.034790929133974059, "k2_1": 0.13114118898223515, "k1_5": 0.31370379840536916, "k2_8": 0.061981893862489992, "k2_9": -0.021445283370636517, "kdr": 0.79552894087016179, "k2_17": 0.25076665188841224, "k2_16": 0.20524806875635654, "a": -0.15436802833876156, "b": 0.0097095727463836438, "k2_21": 0.081000538973215311, "k2_20": 0.13494768035916552, "k2_22": 0.08348166401949679, "kg": 0.27918561260165498, "k1_11": 0.68715570898326372, "k1_10": 0.44162688171741143, "k1_12": 0.69000557718273581, "k1_15": 0.49390475669728173, "k1_14": 0.81280100382972731, "k1_17": 0.12952785122837165, "k1_16": 0.34392954365255207, "k1_18": 0.074140316315800106, "n": -0.10766448999557975}, 0.1], ["k2_13", 1e-06, false, null, 1e-06, Infinity, 0, null, 1e-06], ["k1_14", 0.029547981127426515, true, null, 1e-06, Infinity, 0.001228005477286127, {"tau": 0.80544643866441623, "k1_9": 0.50615991204032229, "k1_8": 0.34359433075527684, "k2_18": 0.28984438563223835, "k2_19": 0.29575405032412244, "k2_15": 0.074957060945904888, "k1_1": 0.65147033275985244, "k1_0": 0.52086876959038209, "k1_3": 0.42928379187540389, "k1_2": 0.558821699853148, "k2_10": 0.043990428781530637, "k1_4": 0.4115190541778222, "k1_7": 0.38713556800967758, "k1_6": 0.29689317241374336, "k2_6": 0.22158378751105601, "k2_7": 0.059498713114325939, "k2_4": 0.16777388447264172, "k2_5": 0.18682520115301962, "k2_2": 0.19729350115935179, "k2_3": 0.18517506038410841, "k2_0": -0.025414267768988648, "k2_1": 0.17749524037952488, "k1_5": 0.38989144362227918, "k2_8": 0.1017692283687967, "k2_9": -0.0069687891290898252, "kdr": 0.95841988885569684, "k2_17": 0.32563504899437357, "k2_16": 0.2650582928950892, "a": -0.16343497620446451, "b": -0.029521438491964688, "k2_21": 0.1313106497299808, "k2_20": 0.1951130476198509, "k2_22": 0.13399581378746095, "kg": 0.25315366078600943, "k1_11": 0.80847262320567526, "k1_10": 0.53391042895349894, "k1_13": 0.81280100382972731, "k1_12": 0.8110754565453151, "k1_15": 0.59377211512859851, "k1_17": 0.16756277983004481, "k1_16": 0.42311032110927294, "k1_18": 0.098259815650630092, "n": -0.10312833168756684}, 0.1], ["k2_14", 1e-06, false, null, 1e-06, Infinity, 0, null, 1e-06], ["k1_15", 0.0069705256270155003, true, null, 1e-06, Infinity, 0.00045826375332423279, {"tau": 0.52585463905329721, "k1_9": 0.32620408398877382, "k1_8": 0.21924210175242734, "k2_18": 0.16152411616278656, "k2_19": 0.15753836826192136, "k2_15": 0.71427641129120889, "k1_1": 0.411481378744883, "k1_0": 0.33480528828283401, "k1_3": 0.2766069653567203, "k1_2": 0.35879446238716795, "k2_10": 0.048256790429654861, "k1_4": 0.26433331350914752, "k1_7": 0.24795235937191534, "k1_6": 0.18745277127429286, "k2_6": 0.13025148514892188, "k2_7": 0.039819850593802837, "k2_4": 0.11258769905385181, "k2_5": 0.12027512383083878, "k2_2": 0.1478737862765756, "k2_3": 0.12674805936824635, "k2_0": 0.0026908026544930339, "k2_1": 0.13877201612171783, "k1_5": 0.24956815986856282, "k2_8": 0.060345499323957302, "k2_9": 0.013321134139176551, "kdr": 0.6111822858746454, "k2_17": 0.18700384408978923, "k2_16": 0.17662240739301782, "a": -0.13599853051249855, "b": 0.0068134337843137119, "k2_21": 0.056412895727792824, "k2_20": 0.095657384678882587, "k2_22": 0.058242097048989507, "k1_11": 0.49296085937313888, "k1_10": 0.34340405785531336, "k1_13": 0.49390475669728134, "k1_12": 0.493640018689809, "kg": 0.17226742266211159, "k1_14": 0.59377211512859851, "k1_17": 0.10374747717277785, "k1_16": 0.27267014485606883, "k1_18": 0.060239861407770823, "n": 0.034907689202688066}, 0.1], ["k2_15", 0.0027630267622945626, true, null, 1e-06, Infinity, 0.0009607241148742653, {"tau": 0.087593128913054388, "k1_9": 0.072017417436038553, "k1_8": 0.057805933485256283, "k2_18": 0.025402463765577549, "k2_19": 0.018143048183655818, "k2_16": 0.064482762274141819, "k1_1": 0.069606093805513178, "k1_0": 0.07290009870714946, "k1_3": 0.067339336992753934, "k1_2": 0.073250318619393059, "k2_10": 0.054316867776571832, "k1_4": 0.065416266154978739, "k1_7": 0.063282088081226207, "k1_6": 0.049506358413055472, "k2_6": 0.03774988739240831, "k2_7": 0.036990333346983782, "k2_4": 0.052252947927957615, "k2_5": 0.049555459452622422, "k2_2": 0.073999615112436787, "k2_3": 0.057418763331732375, "k2_0": 0.042533916690365263, "k2_1": 0.074517078070602982, "k1_5": 0.063084245250273938, "k2_8": 0.034036414375807983, "k2_9": 0.045922696887889761, "kdr": 0.11865456854990412, "k2_17": 0.031718296805114857, "a": -0.082161515811032676, "b": 0.060916241046506593, "k2_21": 0.0076879856511437661, "k2_20": 0.012025549115445662, "k2_22": 0.0078911180293993414, "kg": -0.009634282990166311, "k1_11": 0.047939034356603842, "k1_10": 0.072320764744346261, "k1_13": 0.047478435935623751, "k1_12": 0.047442862157239245, "k1_15": 0.71427641129120922, "k1_14": 0.074957060945904846, "k1_17": 0.027966167541889849, "k1_16": 0.066950947047105885, "k1_18": 0.017323516380428929, "n": 0.19667779276975936}, 0.001], ["k1_16", 0.0040559330275601324, true, null, 1e-06, Infinity, 0.0003650212797533226, {"tau": 0.37483443283301782, "k1_9": 0.2400140302379131, "k1_8": 0.16898296941086197, "k2_18": 0.12298446858839777, "k2_19": 0.11803549127931094, "k2_15": 0.066950947047105858, "k1_1": 0.29210289194049388, "k1_0": 0.24594954362646465, "k1_3": 0.2080783802749171, "k1_2": 0.26082466394114295, "k2_10": 0.051804693774446423, "k1_4": 0.1999010556860403, "k1_7": 0.18896674740045946, "k1_6": 0.14590653643939333, "k2_6": 0.10643312460358699, "k2_7": 0.045705615304089064, "k2_4": 0.097402618762827561, "k2_5": 0.10239165581114661, "k2_2": 0.12279909949846395, "k2_3": 0.1077363448497578, "k2_0": 0.017976835898413094, "k2_1": 0.1112491179262448, "k1_5": 0.19013650317506267, "k2_8": 0.059128151388210891, "k2_9": 0.027193099746001745, "kdr": 0.43858012731306384, "k2_17": 0.14109370666614354, "k2_16": 0.91299305337942338, "a": -0.11177886384575098, "b": 0.072235020009517675, "k2_21": 0.049341955626819672, "k2_20": 0.076184973698505201, "k2_22": 0.050522386175332085, "kg": 0.11669428082319903, "k1_11": 0.34100096602111141, "k1_10": 0.25071288309108175, "k1_13": 0.34392954365255163, "k1_12": 0.34261811071982767, "k1_15": 0.27267014485606866, "k1_14": 0.42311032110927244, "k1_17": 0.083294549786247771, "k1_18": 0.05023404518776959, "n": 0.10451969775290758}, 0.1], ["k2_16", 0.015542710889757783, true, null, 1e-06, Infinity, 0.0021656386623786455, {"tau": 0.23908488463174554, "k1_9": 0.16129536957599971, "k1_8": 0.12032605752460289, "k2_18": 0.083727132561132733, "k2_19": 0.079120405696733689, "k2_15": 0.064482762274141778, "k1_1": 0.1849207340793815, "k1_0": 0.16488049503002533, "k1_3": 0.14403396288419185, "k1_2": 0.17196531131325002, "k2_10": 0.055082883735001344, "k1_4": 0.13927429907347419, "k1_7": 0.13298128841298523, "k1_6": 0.10448334045592514, "k2_6": 0.08113681199080261, "k2_7": 0.047779107678438855, "k2_4": 0.08138616743146454, "k2_5": 0.083441082131901323, "k2_2": 0.10133065472844781, "k2_3": 0.088735501900016944, "k2_0": 0.031509207421472216, "k2_1": 0.091069305526406311, "k1_5": 0.13356938704864374, "k2_8": 0.054280418912812933, "k2_9": 0.038920949391898101, "kdr": 0.28757534835038379, "k2_17": 0.095743938205693796, "a": -0.11844776889191673, "b": 0.1065304115397404, "k2_21": 0.038742784639906602, "k2_20": 0.054718857424180957, "k2_22": 0.039385226847865398, "kg": 0.058138412327761631, "k1_11": 0.20191562188819098, "k1_10": 0.16646293784437316, "k1_13": 0.20524806875635612, "k1_12": 0.20359466915779009, "k1_15": 0.17662240739301763, "k1_14": 0.26505829289508864, "k1_17": 0.060094661945950333, "k1_16": 0.91299305337942327, "k1_18": 0.036610465295707696, "n": 0.16661131309697455}, 0.001], ["k1_17", 0.00062510348085031975, true, null, 1e-06, Infinity, 0.00013458439186975112, {"tau": 0.13286920801126437, "k1_9": 0.093607597432103826, "k1_8": 0.071177194823623599, "k2_18": 0.056121553959671951, "k2_19": 0.052693975570608287, "k2_15": 0.027966167541889856, "k1_1": 0.1101073569904974, "k1_0": 0.095829413207793895, "k1_3": 0.083849505764279395, "k1_2": 0.10022494465471801, "k2_10": 0.024174228414928854, "k1_4": 0.081349674753214057, "k1_7": 0.077914388050755082, "k1_6": 0.063249134804596346, "k2_6": 0.049539931609168648, "k2_7": 0.026317864840862449, "k2_4": 0.044145429990379889, "k2_5": 0.046771195421315866, "k2_2": 0.049380141819338579, "k2_3": 0.047303386545499704, "k2_0": 0.011481611393933441, "k2_1": 0.042098749542554395, "k1_5": 0.078471069529681983, "k2_8": 0.032025683199055334, "k2_9": 0.015992376211450922, "kdr": 0.1602240139493025, "k2_17": 0.76330045773565103, "k2_16": 0.060094661945950423, "a": 0.0053321917550151416, "b": 0.046229461863174323, "k2_21": 0.028726237347652419, "k2_20": 0.038195406524558134, "k2_22": 0.029064334361551883, "kg": 0.038273390096465285, "k1_11": 0.12718323994841699, "k1_10": 0.096859046607931959, "k1_13": 0.12952785122837179, "k1_12": 0.128441239711962, "k1_15": 0.10374747717277794, "k1_14": 0.16756277983004489, "k1_16": 0.08329454978624791, "k1_18": 0.02703079082262589, "n": 0.048253961024834424}, 0.1], ["k2_17", 0.016856181546879845, true, null, 1e-06, Infinity, 0.0021514363811282024, {"tau": 0.24163294649598854, "k1_9": 0.1633788268576995, "k1_8": 0.11864452225817423, "k2_18": 0.10561815560273727, "k2_19": 0.10808810742491497, "k2_15": 0.031718296805114891, "k1_1": 0.20329394503797404, "k1_0": 0.16806789779866757, "k1_3": 0.14268448295939212, "k1_2": 0.17780280316931932, "k2_10": 0.024162302183373199, "k1_4": 0.13802281346325954, "k1_7": 0.1314737652483739, "k1_6": 0.10437737520114204, "k2_6": 0.085505364068149042, "k2_7": 0.034423163143784546, "k2_4": 0.066544555606831743, "k2_5": 0.073473346596582931, "k2_2": 0.071152560706285631, "k2_3": 0.071147155201804063, "k2_0": 0.0016940691706119526, "k2_1": 0.06116472159836444, "k1_5": 0.13231082184664619, "k2_8": 0.048525968632556524, "k2_9": 0.0092462053532413688, "kdr": 0.3008294365728918, "k2_16": 0.095743938205694004, "a": -0.04482153045240081, "b": 0.025862683978581782, "k2_21": 0.058918943619682376, "k2_20": 0.078160884469784198, "k2_22": 0.059594910204755547, "kg": 0.059894463003264939, "k1_11": 0.24753867736935081, "k1_10": 0.17073106961076018, "k1_13": 0.25076665188841252, "k1_12": 0.24925515283428926, "k1_15": 0.1870038440897894, "k1_14": 0.32563504899437395, "k1_17": 0.76330045773565103, "k1_16": 0.14109370666614382, "k1_18": 0.038335280942977473, "n": 0.0041129013732079649}, 0.001], ["k1_18", 0.00029861590911151037, true, null, 1e-06, Infinity, 0.00010140262818497268, {"tau": 0.072595997179266999, "k1_9": 0.055184480517128244, "k1_8": 0.043865288370343231, "k2_18": 0.68172311626238247, "k2_19": 0.032046934733263865, "k2_15": 0.017323516380428911, "k1_1": 0.063503334563392314, "k1_0": 0.05642176969696959, "k1_3": 0.050397319379647053, "k1_2": 0.058538892320609048, "k2_10": 0.015778885518468035, "k1_4": 0.049148956495520507, "k1_7": 0.047406314337569644, "k1_6": 0.039678198338918114, "k2_6": 0.031460403951378314, "k2_7": 0.018321627907765169, "k2_4": 0.027913276254647894, "k2_5": 0.029605598697468604, "k2_2": 0.029507230518137778, "k2_3": 0.029490127321672867, "k2_0": 0.0085963616108126438, "k2_1": 0.024494204760681332, "k1_5": 0.047791295607796214, "k2_8": 0.021681953630367668, "k2_9": 0.011501531211663071, "kdr": 0.088807016381614604, "k2_17": 0.038335280942977445, "k2_16": 0.036610465295707745, "a": 0.033495345661267308, "b": 0.030534331254242264, "k2_21": 0.019194043106003585, "k2_20": 0.024312322501176025, "k2_22": 0.019351635513510403, "kg": 0.02078002273961117, "k1_11": 0.072494216709486706, "k1_10": 0.056778503138810429, "k1_13": 0.07414031631580012, "k1_12": 0.07338017933155544, "k1_15": 0.060239861407770864, "k1_14": 0.098259815650630064, "k1_17": 0.02703079082262589, "k1_16": 0.050234045187769624, "n": 0.029106687343858691}, 0.1], ["k2_18", 0.010464516912706778, true, null, 1e-06, Infinity, 0.0015148526165631689, {"tau": 0.20344507668212303, "k1_9": 0.14139924028240811, "k1_8": 0.1045385810377253, "k2_19": 0.10069328725306063, "k2_15": 0.025402463765577574, "k1_1": 0.17595029265565618, "k1_0": 0.1455725370985157, "k1_3": 0.12428238139526894, "k1_2": 0.15358970713764283, "k2_10": 0.019806172974192095, "k1_4": 0.12058118818035017, "k1_7": 0.11527867973775308, "k1_6": 0.092667808219754705, "k2_6": 0.078467708258841085, "k2_7": 0.032446194762860009, "k2_4": 0.059156081416006409, "k2_5": 0.065992521395652926, "k2_2": 0.05973209275416639, "k2_3": 0.062479349216552398, "k2_0": 0.00053509575171141292, "k2_1": 0.050163224696655503, "k1_5": 0.11601911193074783, "k2_8": 0.045731140089821598, "k2_9": 0.0075346711582541005, "kdr": 0.25887566743621909, "k2_17": 0.10561815560273724, "k2_16": 0.083727132561132844, "a": -0.025140920630282497, "b": 0.021422180598150056, "k2_21": 0.058256250910448323, "k2_20": 0.074892804569042362, "k2_22": 0.058788625227345313, "kg": 0.0454291901319962, "k1_11": 0.21573417584232743, "k1_10": 0.1475642943638843, "k1_13": 0.21900827363132563, "k1_12": 0.21745882588000365, "k1_15": 0.1615241161627867, "k1_14": 0.2898443856322383, "k1_17": 0.056121553959671958, "k1_16": 0.12298446858839791, "k1_18": 0.68172311626238258, "n": -0.0069524402989647981}, 0.001], ["k1_19", 1e-06, false, null, 1e-06, Infinity, 0, null, 1e-06], ["k2_19", 0.0056253511278453461, true, null, 1e-06, Infinity, 0.00084553285607316003, {"tau": 0.19711520010997288, "k1_9": 0.13657757207673718, "k1_8": 0.10042711200449882, "k2_18": 0.10069328725306079, "k2_15": 0.018143048183655919, "k1_1": 0.17321599426936035, "k1_0": 0.14095023083299613, "k1_3": 0.11945060706691425, "k1_2": 0.149026537775961, "k2_10": 0.013108470673889538, "k1_4": 0.11600565491075872, "k1_7": 0.11095019787862789, "k1_6": 0.089013182464838969, "k2_6": 0.078753627187499758, "k2_7": 0.029778686650850036, "k2_4": 0.055317795056937312, "k2_5": 0.063196331107385581, "k2_2": 0.052354019104398207, "k2_3": 0.057848828833012136, "k2_0": -0.0056148664724148308, "k2_1": 0.043022906130236099, "k1_5": 0.11161720357743543, "k2_8": 0.044624340455829178, "k2_9": 0.001410376620707886, "kdr": 0.25712039556817001, "k2_17": 0.10808810742491509, "k2_16": 0.079120405696733953, "a": -0.045174728225344525, "b": 0.0079667656721713904, "k2_21": 0.064216372309817166, "k2_20": 0.081172423272854094, "k2_22": 0.064722717057373549, "kg": 0.037579612456627949, "k1_11": 0.2171445941351372, "k1_10": 0.14289611444681186, "k1_13": 0.22052994053677549, "k1_12": 0.2189063285091678, "k1_15": 0.15753836826192175, "k1_14": 0.295754050324123, "k1_17": 0.052693975570608363, "k1_16": 0.11803549127931132, "k1_18": 0.032046934733263949, "n": -0.033994020320041292}, 0.001], ["k1_20", 1e-06, false, null, 1e-06, Infinity, 0, null, 1e-06], ["k2_20", 0.0028556520377652772, true, null, 1e-06, Infinity, 0.00067174444788094939, {"tau": 0.10956045555262504, "k1_9": 0.084912862804638403, "k1_8": 0.067657108453241369, "k2_18": 0.074892804569042473, "k2_19": 0.081172423272854108, "k2_15": 0.012025549115445745, "k1_1": 0.10484123164000589, "k1_0": 0.087768614930776798, "k1_3": 0.076838361863873786, "k1_2": 0.091273621148732428, "k2_10": 0.010989223757055334, "k1_4": 0.07552499936919424, "k1_7": 0.073342807345195091, "k1_6": 0.061322942049886905, "k2_6": 0.060201574256697317, "k2_7": 0.027939932625131978, "k2_4": 0.041527706894511539, "k2_5": 0.047755635968450554, "k2_2": 0.033762857756277367, "k2_3": 0.041934846184403241, "k2_0": -0.00059831998459877224, "k2_1": 0.02523345775530151, "k1_5": 0.07373340351565888, "k2_8": 0.038695464684577741, "k2_9": 0.0050117968356185828, "kdr": 0.15630556989764005, "k2_17": 0.078160884469784322, "k2_16": 0.054718857424181144, "a": -0.021429560913160308, "b": 0.021267427548315482, "k2_21": 0.055747604310079454, "k2_22": 0.055923878213620846, "kg": 0.0064859272690263054, "k1_11": 0.13141672164638096, "k1_10": 0.087952902284997914, "k1_13": 0.13494768035916588, "k1_12": 0.13320428592940342, "k1_15": 0.095657384678882892, "k1_14": 0.19511304761985135, "k1_17": 0.03819540652455819, "k1_16": 0.076184973698505465, "k1_18": 0.02431232250117607, "n": -0.015313077337347004}, 0.001], ["k1_21", 1e-06, false, null, 1e-06, Infinity, 0, null, 1e-06], ["k2_21", 0.0016381613025014952, true, null, 1e-06, Infinity, 0.00060275033065646574, {"tau": 0.05418110208398598, "k1_9": 0.051979057012700045, "k1_8": 0.046511773301613726, "k2_18": 0.058256250910448511, "k2_19": 0.064216372309817277, "k2_15": 0.0076879856511438572, "k1_1": 0.061591062686133478, "k1_0": 0.0538785402861479, "k1_3": 0.049525484282464623, "k1_2": 0.0545615818254436, "k2_10": 0.0091258670846221576, "k1_4": 0.049540881893115743, "k1_7": 0.049151449865025648, "k1_6": 0.043404397213010169, "k2_6": 0.047993648145920581, "k2_7": 0.026221209419681805, "k2_4": 0.032256343552047193, "k2_5": 0.037445392590010985, "k2_2": 0.021473607976386318, "k2_3": 0.031317716061743273, "k2_0": 0.0020979739450521142, "k2_1": 0.013610165244141105, "k1_5": 0.049367205806963417, "k2_8": 0.03441193110816046, "k2_9": 0.0067572889637224423, "kdr": 0.09237060718092148, "k2_17": 0.058918943619682543, "k2_16": 0.038742784639906817, "a": -0.0058187862322327177, "b": 0.027661120105019425, "k2_20": 0.05574760431007951, "k2_22": 0.049994797933079274, "kg": -0.012900964207514751, "k1_11": 0.077449934513080285, "k1_10": 0.052992843126990451, "k1_13": 0.081000538973215838, "k1_12": 0.079217773027174504, "k1_15": 0.056412895727793219, "k1_14": 0.13131064972998141, "k1_17": 0.028726237347652509, "k1_16": 0.049341955626819978, "k1_18": 0.019194043106003651, "n": -0.0058459975893662662}, 0.001], ["k1_22", 1e-06, false, null, 1e-06, Infinity, 0, null, 1e-06], ["k2_22", 0.001670685339431599, true, null, 1e-06, Infinity, 0.0005996883216795411, {"tau": 0.056943875012605637, "k1_9": 0.053484585358947553, "k1_8": 0.047389143424005561, "k2_18": 0.058788625227345417, "k2_19": 0.064722717057373619, "k2_15": 0.0078911180293994125, "k1_1": 0.063608367894335716, "k1_0": 0.055424681209965979, "k1_3": 0.050731069883484858, "k1_2": 0.056261872181915036, "k2_10": 0.0091788515485654778, "k1_4": 0.050671097575729386, "k1_7": 0.050182919378010442, "k1_6": 0.044120065971138184, "k2_6": 0.048352214112585272, "k2_7": 0.026142334093020327, "k2_4": 0.032563946791896288, "k2_5": 0.037774322947794772, "k2_2": 0.022031290832345177, "k2_3": 0.031708933474344239, "k2_0": 0.0019409966397278618, "k2_1": 0.014183119413323911, "k1_5": 0.050407067116484003, "k2_8": 0.034419100102833097, "k2_9": 0.0066220084031397434, "kdr": 0.09534752501444356, "k2_17": 0.059594910204755672, "k2_16": 0.039385226847865572, "a": -0.0066834170647915424, "b": 0.027146396408919474, "k2_21": 0.049994797933079246, "k2_20": 0.055923878213620867, "kg": -0.011709134454967995, "k1_11": 0.079956190879055436, "k1_10": 0.05460530880509154, "k1_13": 0.083481664019497151, "k1_12": 0.08171319690137957, "k1_15": 0.05824209704898977, "k1_14": 0.13399581378746142, "k1_17": 0.029064334361551949, "k1_16": 0.050522386175332314, "k1_18": 0.019351635513510445, "n": -0.0062835496565704632}, 0.001], ["k", 0.0774263682681127, false, null, 1e-06, Infinity, 0, null, 0.0774263682681127], ["kdr", 0.17261629709471357, true, null, -Infinity, Infinity, 0.0081562115387031203, {"tau": 0.85087790904587379, "k1_9": 0.52585154605396589, "k1_8": 0.35169473761877407, "k2_18": 0.25887566743621881, "k2_19": 0.25712039556816918, "k2_15": 0.1186545685499041, "k1_1": 0.66318983328504433, "k1_0": 0.53988472621687555, "k1_3": 0.44522895064149248, "k1_2": 0.57856624210176288, "k2_10": 0.079757231517352825, "k1_4": 0.42530723020019245, "k1_7": 0.39872195962513018, "k1_6": 0.29916580472491455, "k2_6": 0.21056080634285873, "k2_7": 0.064299471766904231, "k2_4": 0.1831914344736352, "k2_5": 0.19536298218844511, "k2_2": 0.24278640679535649, "k2_3": 0.20651254493859728, "k2_0": 0.0051549544428362588, "k2_1": 0.22798827380542108, "k1_5": 0.401100585805715, "k2_8": 0.097386981447229584, "k2_9": 0.022437395081820334, "k2_17": 0.30082943657289135, "k2_16": 0.28757534835038401, "a": -0.32615775596579966, "b": 0.02869186255044916, "k2_21": 0.092370607180920758, "k2_20": 0.15630556989763941, "k2_22": 0.095347525014443019, "kg": 0.25249856902527296, "k1_11": 0.79362790643005887, "k1_10": 0.55362538565842923, "k1_13": 0.79552894087016091, "k1_12": 0.79485303396183293, "k1_15": 0.61118228587464507, "k1_14": 0.95841988885569607, "k1_17": 0.1602240139493023, "k1_16": 0.43858012731306401, "k1_18": 0.088807016381614506, "n": 0.085051845909566201}, 0.1], ["tau", 2.2567094397237959, true, null, 1e-06, 20, 0.39141834479245108, {"k1_9": 0.4511111004996961, "k1_8": 0.29667958474975187, "k2_18": 0.20344507668212292, "k2_19": 0.19711520010997227, "k2_15": 0.087593128913054152, "k1_1": 0.56910040888456515, "k1_0": 0.46258724290717473, "k1_3": 0.38025798138731121, "k1_2": 0.49814872375940888, "k2_10": 0.057917578413877589, "k1_4": 0.36200574455694129, "k1_7": 0.33749675608755214, "k1_6": 0.25115379676217764, "k2_6": 0.16448206457160663, "k2_7": 0.040844232311755102, "k2_4": 0.14663113158500993, "k2_5": 0.15546341804549824, "k2_2": 0.19961448231992662, "k2_3": 0.16819881622224098, "k2_0": -0.0054116878754901275, "k2_1": 0.1739592363890437, "k1_5": 0.3403136667360247, "k2_8": 0.067463713967307395, "k2_9": 0.0085279656563504065, "kdr": 0.85087790904587401, "k2_17": 0.24163294649598815, "k2_16": 0.23908488463174576, "a": -0.32469460512345255, "b": 0.15415159584764224, "k2_21": 0.054181102083985404, "k2_20": 0.1095604555526246, "k2_22": 0.05694387501260522, "kg": 0.57593515333957013, "k1_11": 0.69897719014126691, "k1_10": 0.47589231594092007, "k1_13": 0.70524240363764246, "k1_12": 0.70289134001155551, "k1_15": 0.52585463905329732, "k1_14": 0.8054464386644159, "k1_17": 0.1328692080112642, "k1_16": 0.37483443283301793, "k1_18": 0.072595997179266999, "n": 0.098516945018402968}, 5], ["kg", 0.023458591466786083, true, null, 1e-06, Infinity, 0.00021959304531758266, {"tau": 0.57593515333957146, "k1_9": 0.14354217800824709, "k1_8": 0.086758086254263317, "k2_18": 0.04542919013199645, "k2_19": 0.037579612456628109, "k2_15": -0.0096342829901664602, "k1_1": 0.18653134251109979, "k1_0": 0.1466477291180778, "k1_3": 0.11791887491921493, "k1_2": 0.16247790779051616, "k2_10": -0.011090249155678017, "k1_4": 0.11050269527279899, "k1_7": 0.10010018718111248, "k1_6": 0.072705472043500557, "k2_6": 0.029762230110508221, "k2_7": -0.013583795714335725, "k2_4": 0.024684842411089786, "k2_5": 0.027109157436651956, "k2_2": 0.036095333972241669, "k2_3": 0.032615869720238957, "k2_0": -0.029284851748453501, "k2_1": 0.0049903568313214358, "k1_5": 0.10245624848785259, "k2_8": -0.0047246484987781053, "k2_9": -0.025947847103230687, "kdr": 0.25249856902527423, "k2_17": 0.059894463003265147, "k2_16": 0.058138412327762082, "a": -0.12567010286888761, "b": 0.24106410075347123, "k2_21": -0.012900964207514853, "k2_20": 0.0064859272690263236, "k2_22": -0.011709134454968016, "k1_11": 0.2689057666989928, "k1_10": 0.1535514021981704, "k1_13": 0.27918561260165586, "k1_12": 0.27526844575681148, "k1_15": 0.1722674226621124, "k1_14": 0.25315366078601054, "k1_17": 0.038273390096465389, "k1_16": 0.11669428082319967, "k1_18": 0.020780022739611242, "n": 0.0077366082847701431}, 0.02], ["n", 1.2938907575372385, true, null, 1e-06, Infinity, 0.013280523867335896, {"tau": 0.098516945018401414, "k1_9": 0.080868742722930265, "k1_8": 0.10262698865713883, "k2_18": -0.0069524402989652682, "k2_19": -0.033994020320041785, "k2_15": 0.19667779276975916, "k1_1": -0.0057159687620142452, "k1_0": 0.077749121360839377, "k1_3": 0.10212484789777115, "k1_2": 0.061257261925514117, "k2_10": 0.19743400254449178, "k1_4": 0.10281014592583167, "k1_7": 0.10470465477933964, "k1_6": 0.088885832731197406, "k2_6": 0.077993570807662449, "k2_7": 0.13932268685355667, "k2_4": 0.15664096721209164, "k2_5": 0.13952494670420265, "k2_2": 0.21353058969706964, "k2_3": 0.1694493506745248, "k2_0": 0.1785099939301896, "k2_1": 0.17786289811002173, "k1_5": 0.10416208543988749, "k2_8": 0.11210088251218873, "k2_9": 0.18886534364186658, "kdr": 0.08505184590956448, "k2_17": 0.004112901373207448, "k2_16": 0.16661131309697391, "a": -0.52279001470699116, "b": 0.70030950433089867, "k2_21": -0.0058459975893664674, "k2_20": -0.015313077337347325, "k2_22": -0.0062835496565706644, "kg": 0.0077366082847694579, "k1_11": -0.12325939540660552, "k1_10": 0.068207047890324904, "k1_13": -0.1076644899955812, "k1_12": -0.11558638882034691, "k1_15": 0.034907689202686942, "k1_14": -0.10312833168756849, "k1_17": 0.048253961024834147, "k1_16": 0.10451969775290662, "k1_18": 0.029106687343858521}, 1], ["b", 175.59927630748024, true, null, 1e-06, Infinity, 3.1090031198929968, {"tau": 0.15415159584764454, "k1_9": 0.04363797724687217, "k1_8": 0.075999716070004872, "k2_18": 0.021422180598150618, "k2_19": 0.0079667656721719195, "k2_15": 0.060916241046506656, "k1_1": -0.024643263905423544, "k1_0": 0.041049635312061468, "k1_3": 0.068350225852306129, "k1_2": 0.029244571820750308, "k2_10": 0.090771422810393632, "k1_4": 0.070736795249136522, "k1_7": 0.07275423312559702, "k1_6": 0.071884584407931912, "k2_6": 0.069780983434685334, "k2_7": 0.09518294366354127, "k2_4": 0.10198694103698014, "k2_5": 0.096960016038666691, "k2_2": 0.095433173881434283, "k2_3": 0.10598734286623578, "k2_0": 0.082641881471381393, "k2_1": 0.0065777453637316657, "k1_5": 0.075015010571404514, "k2_8": 0.085818016302218872, "k2_9": 0.094698184684419845, "kdr": 0.028691862550451416, "k2_17": 0.025862683978582449, "k2_16": 0.10653041153974091, "a": -0.47402127431005081, "k2_21": 0.027661120105019556, "k2_20": 0.021267427548315777, "k2_22": 0.027146396408919631, "kg": 0.24106410075347223, "k1_11": -0.02734402634767066, "k1_10": 0.033498890723392294, "k1_13": 0.0097095727463855676, "k1_12": -0.0070544377349095674, "k1_15": 0.0068134337843150528, "k1_14": -0.029521438491962416, "k1_17": 0.046229461863174663, "k1_16": 0.072235020009518536, "k1_18": 0.030534331254242469, "n": 0.70030950433089834}, 200.0], ["a", 3337.7134532227187, true, null, 1e-06, Infinity, 10.731806208981629, {"tau": -0.32469460512345216, "k1_9": -0.13038841596933912, "k1_8": -0.085075364089579969, "k2_18": -0.025140920630282289, "k2_19": -0.045174728225344178, "k2_15": -0.082161515811032607, "k1_1": -0.13296160319471181, "k1_0": -0.13300778491261744, "k1_3": -0.1141746684230121, "k1_2": -0.13855092823029927, "k2_10": -0.073564317453529149, "k1_4": -0.10836149547824317, "k1_7": -0.10066021570034317, "k1_6": -0.06139944025590701, "k2_6": -0.055404778288597183, "k2_7": -0.040076788956057277, "k2_4": -0.083608428275612656, "k2_5": -0.078639139283785298, "k2_2": -0.1298577079400334, "k2_3": -0.096611514577451624, "k2_0": -0.045833500645408462, "k2_1": -0.10036224301613418, "k1_5": -0.10029988722042119, "k2_8": -0.038076009423047723, "k2_9": -0.05277441957141922, "kdr": -0.3261577559657991, "k2_17": -0.04482153045240049, "k2_16": -0.11844776889191645, "b": -0.47402127431005031, "k2_21": -0.0058187862322324592, "k2_20": -0.021429560913160048, "k2_22": -0.0066834170647913317, "kg": -0.12567010286888719, "k1_11": -0.14122641856437174, "k1_10": -0.13365405471962225, "k1_13": -0.15436802833876093, "k1_12": -0.14801466328417526, "k1_15": -0.13599853051249813, "k1_14": -0.16343497620446379, "k1_17": 0.0053321917550152994, "k1_16": -0.1117788638457506, "k1_18": 0.033495345661267363, "n": -0.52279001470699105}, 3500.0]]
