# Supplementary material for: A photoconversion model for full spectral programming and multiplexing of optogenetic systems
Source: Mol Syst Biol. 2017 Apr 24;13(4):926. doi: 10.15252/msb.20167456 (PMC5408778; doi:10.15252/msb.20167456)
Supplement: Supplementary file 15 — Dataset EV7 [file MSB-13-926-s015.zip › dataset_ev7_cph8-ompr_data_and_analysis/cph8-ompr_analysis/fit_results/all_data_with_few_k_holds_ratio_k_fixed_0.129154966501.p]

S'[[Fit Statistics]]\n    # function evals   = 464\n    # data points      = 746\n    # variables        = 44\n    chi-square         = 155.235\n    reduced chi-square = 0.221\n[[Variables]]\n    k1_0:    0.03718551 +/- 0.002738 (7.36%) (init= 0.01)\n    k2_0:    0.00123008 +/- 0.005148 (418.58%) (init= 0.01)\n    k1_1:    0.02202240 +/- 0.001328 (6.03%) (init= 0.01)\n    k2_1:    0.00686116 +/- 0.001238 (18.05%) (init= 0.01)\n    k1_2:    0.01069426 +/- 0.000737 (6.89%) (init= 0.01)\n    k2_2:    0.00708539 +/- 0.001187 (16.76%) (init= 0.01)\n    k1_3:    0.00416049 +/- 0.000367 (8.82%) (init= 0.01)\n    k2_3:    0.00620420 +/- 0.001180 (19.04%) (init= 0.01)\n    k1_4:    0.00332301 +/- 0.000306 (9.20%) (init= 0.01)\n    k2_4:    0.00514004 +/- 0.001089 (21.20%) (init= 0.01)\n    k1_5:    0.00266620 +/- 0.000258 (9.69%) (init= 0.01)\n    k2_5:    0.00551396 +/- 0.001089 (19.76%) (init= 0.01)\n    k1_6:    0.00131061 +/- 0.000164 (12.55%) (init= 0.01)\n    k2_6:    0.00600464 +/- 0.001077 (17.94%) (init= 0.01)\n    k1_7:    0.00189506 +/- 0.000185 (9.76%) (init= 0.01)\n    k2_7:    0.00136485 +/- 0.000728 (53.33%) (init= 0.01)\n    k1_8:    0.00133480 +/- 0.000146 (10.91%) (init= 0.01)\n    k2_8:    0.00202697 +/- 0.000738 (36.41%) (init= 0.01)\n    k1_9:    0.00438179 +/- 0.000331 (7.55%) (init= 0.01)\n    k2_9:    0.00044812 +/- 0.000655 (146.16%) (init= 0.01)\n    k1_10:   0.00602096 +/- 0.000433 (7.19%) (init= 0.01)\n    k2_10:   0.00152179 +/- 0.000745 (48.95%) (init= 0.01)\n    k1_11:   0.01153559 +/- 0.000582 (5.04%) (init= 0.01)\n    k2_11:   1e-06 (fixed)\n    k1_12:   0.01852888 +/- 0.000933 (5.03%) (init= 0.01)\n    k2_12:   1e-06 (fixed)\n    k1_13:   0.02718869 +/- 0.001367 (5.03%) (init= 0.1)\n    k2_13:   1e-06 (fixed)\n    k1_14:   0.04250642 +/- 0.001764 (4.15%) (init= 0.1)\n    k2_14:   1e-06 (fixed)\n    k1_15:   0.01006676 +/- 0.000658 (6.53%) (init= 0.1)\n    k2_15:   0.00242297 +/- 0.000826 (34.07%) (init= 0.001)\n    k1_16:   0.00582429 +/- 0.000519 (8.93%) (init= 0.1)\n    k2_16:   0.01334046 +/- 0.001847 (13.85%) (init= 0.001)\n    k1_17:   0.00090489 +/- 0.000192 (21.19%) (init= 0.1)\n    k2_17:   0.01452644 +/- 0.001833 (12.63%) (init= 0.001)\n    k1_18:   0.00043128 +/- 0.000145 (33.57%) (init= 0.1)\n    k2_18:   0.00899148 +/- 0.001295 (14.41%) (init= 0.001)\n    k1_19:   1e-06 (fixed)\n    k2_19:   0.00481406 +/- 0.000722 (15.01%) (init= 0.001)\n    k1_20:   1e-06 (fixed)\n    k2_20:   0.00243019 +/- 0.000574 (23.61%) (init= 0.001)\n    k1_21:   1e-06 (fixed)\n    k2_21:   0.00138210 +/- 0.000515 (37.26%) (init= 0.001)\n    k1_22:   1e-06 (fixed)\n    k2_22:   0.00141041 +/- 0.000512 (36.32%) (init= 0.001)\n    k:       0.129155 (fixed)\n    kdr:     0.14603123 +/- 0.007034 (4.82%) (init= 0.1)\n    tau:     2.21832216 +/- 0.384713 (17.34%) (init= 5)\n    kg:      0.02353424 +/- 0.000219 (0.93%) (init= 0.02)\n    n:       1.29472809 +/- 0.013127 (1.01%) (init= 1)\n    b:       175.265876 +/- 3.083886 (1.76%) (init= 200)\n    a:       3339.18568 +/- 10.65593 (0.32%) (init= 3500)\n[[Correlations]] (unreported correlations are <  0.100)\n    C(k1_14, kdr)                =  0.959 \n    C(k1_16, k2_16)              =  0.913 \n    C(k1_3, k2_3)                =  0.878 \n    C(k1_4, k2_4)                =  0.871 \n    C(k1_5, k2_5)                =  0.866 \n    C(kdr, tau)                  =  0.843 \n    C(k1_2, k2_2)                =  0.824 \n    C(k1_6, k2_6)                =  0.820 \n    C(k1_13, k1_14)              =  0.815 \n    C(k1_12, k1_14)              =  0.813 \n    C(k1_11, k1_14)              =  0.811 \n    C(k1_7, k2_7)                =  0.807 \n    C(k1_14, tau)                =  0.804 \n    C(k1_13, kdr)                =  0.798 \n    C(k1_12, kdr)                =  0.797 \n    C(k1_11, kdr)                =  0.796 \n    C(k1_8, k2_8)                =  0.793 \n    C(k1_17, k2_17)              =  0.762 \n    C(k1_10, k2_10)              =  0.749 \n    C(k1_9, k2_9)                =  0.736 \n    C(k1_1, k2_1)                =  0.723 \n    C(k1_15, k2_15)              =  0.714 \n    C(k1_13, tau)                =  0.705 \n    C(k1_12, tau)                =  0.703 \n    C(n, b)                      =  0.699 \n    C(k1_11, tau)                =  0.699 \n    C(k1_0, k2_0)                =  0.696 \n    C(k1_12, k1_13)              =  0.693 \n    C(k1_11, k1_13)              =  0.690 \n    C(k1_11, k1_12)              =  0.690 \n    C(k1_18, k2_18)              =  0.682 \n    C(k1_1, kdr)                 =  0.665 \n    C(k1_1, k1_14)               =  0.654 \n    C(k1_15, kdr)                =  0.613 \n    C(k1_14, k1_15)              =  0.597 \n    C(k1_2, kdr)                 =  0.581 \n    C(k1_1, tau)                 =  0.568 \n    C(tau, kg)                   =  0.565 \n    C(k1_2, k1_14)               =  0.562 \n    C(k1_10, kdr)                =  0.556 \n    C(k1_1, k1_12)               =  0.546 \n    C(k1_1, k1_13)               =  0.546 \n    C(k1_1, k1_11)               =  0.546 \n    C(k1_0, kdr)                 =  0.542 \n    C(k1_10, k1_14)              =  0.537 \n    C(k1_9, kdr)                 =  0.528 \n    C(k1_15, tau)                =  0.525 \n    C(k1_0, k1_14)               =  0.524 \n    C(n, a)                      = -0.522 \n    C(k1_9, k1_14)               =  0.509 \n    C(k1_13, k1_15)              =  0.497 \n    C(k1_2, tau)                 =  0.497 \n    C(k1_12, k1_15)              =  0.497 \n    C(k1_11, k1_15)              =  0.496 \n    C(k1_10, tau)                =  0.475 \n    C(b, a)                      = -0.473 \n    C(k1_2, k1_13)               =  0.467 \n    C(k1_2, k1_12)               =  0.466 \n    C(k1_2, k1_11)               =  0.465 \n    C(k1_0, tau)                 =  0.462 \n    C(k1_9, tau)                 =  0.450 \n    C(k1_3, kdr)                 =  0.447 \n    C(k1_10, k1_13)              =  0.445 \n    C(k1_10, k1_12)              =  0.444 \n    C(k1_10, k1_11)              =  0.443 \n    C(k1_16, kdr)                =  0.441 \n    C(k1_0, k1_13)               =  0.432 \n    C(k1_3, k1_14)               =  0.432 \n    C(k1_0, k1_12)               =  0.431 \n    C(k1_0, k1_11)               =  0.430 \n    C(k1_4, kdr)                 =  0.427 \n    C(k1_14, k1_16)              =  0.426 \n    C(k1_9, k1_13)               =  0.420 \n    C(k1_9, k1_12)               =  0.419 \n    C(k1_9, k1_11)               =  0.418 \n    C(k1_1, k1_15)               =  0.414 \n    C(k1_4, k1_14)               =  0.414 \n    C(k1_5, kdr)                 =  0.403 \n    C(k1_7, kdr)                 =  0.401 \n    C(k1_5, k1_14)               =  0.392 \n    C(k1_1, k1_2)                =  0.391 \n    C(k1_7, k1_14)               =  0.389 \n    C(k1_3, tau)                 =  0.380 \n    C(k1_16, tau)                =  0.374 \n    C(k1_1, k1_10)               =  0.374 \n    C(k1_0, k1_1)                =  0.364 \n    C(k1_2, k1_15)               =  0.361 \n    C(k1_4, tau)                 =  0.361 \n    C(k1_1, k1_9)                =  0.354 \n    C(k1_8, kdr)                 =  0.353 \n    C(k1_3, k1_13)               =  0.352 \n    C(k1_3, k1_12)               =  0.351 \n    C(k1_3, k1_11)               =  0.349 \n    C(k1_13, k1_16)              =  0.347 \n    C(k1_10, k1_15)              =  0.346 \n    C(k1_8, k1_14)               =  0.346 \n    C(k1_12, k1_16)              =  0.345 \n    C(k1_11, k1_16)              =  0.344 \n    C(k1_5, tau)                 =  0.340 \n    C(k1_0, k1_15)               =  0.337 \n    C(k1_7, tau)                 =  0.337 \n    C(k1_4, k1_13)               =  0.336 \n    C(k1_4, k1_12)               =  0.334 \n    C(k1_4, k1_11)               =  0.333 \n    C(k1_9, k1_15)               =  0.329 \n    C(k1_2, k1_10)               =  0.329 \n    C(kdr, a)                    = -0.327 \n    C(k1_14, k2_17)              =  0.327 \n    C(k1_0, k1_2)                =  0.321 \n    C(tau, a)                    = -0.320 \n    C(k1_5, k1_13)               =  0.316 \n    C(k1_5, k1_12)               =  0.315 \n    C(k1_7, k1_13)               =  0.314 \n    C(k1_5, k1_11)               =  0.313 \n    C(k1_2, k1_9)                =  0.313 \n    C(k1_7, k1_12)               =  0.312 \n    C(k1_7, k1_11)               =  0.311 \n    C(k1_0, k1_10)               =  0.308 \n    C(k2_17, kdr)                =  0.303 \n    C(k1_6, kdr)                 =  0.301 \n    C(k1_9, k1_10)               =  0.300 \n    C(k1_1, k1_3)                =  0.299 \n    C(k1_6, k1_14)               =  0.299 \n    C(k1_8, tau)                 =  0.296 \n    C(k1_14, k2_19)              =  0.296 \n    C(k1_1, k1_16)               =  0.295 \n    C(k1_0, k1_9)                =  0.293 \n    C(k1_14, k2_18)              =  0.291 \n    C(k2_16, kdr)                =  0.288 \n    C(k1_1, k1_4)                =  0.285 \n    C(k1_3, k1_15)               =  0.279 \n    C(k1_8, k1_13)               =  0.276 \n    C(k1_15, k1_16)              =  0.275 \n    C(k1_8, k1_12)               =  0.275 \n    C(k1_8, k1_11)               =  0.273 \n    C(k1_1, k1_5)                =  0.269 \n    C(k1_1, k1_7)                =  0.267 \n    C(k1_2, k1_3)                =  0.266 \n    C(k1_4, k1_15)               =  0.266 \n    C(k1_14, k2_16)              =  0.266 \n    C(k1_13, kg)                 =  0.263 \n    C(k1_2, k1_16)               =  0.263 \n    C(k2_18, kdr)                =  0.260 \n    C(k1_12, kg)                 =  0.259 \n    C(k2_19, kdr)                =  0.259 \n    C(k1_3, k1_10)               =  0.256 \n    C(k1_2, k1_4)                =  0.255 \n    C(k1_11, kg)                 =  0.253 \n    C(k1_10, k1_16)              =  0.253 \n    C(k1_13, k2_17)              =  0.253 \n    C(k1_5, k1_15)               =  0.252 \n    C(k1_6, tau)                 =  0.251 \n    C(k1_0, k1_3)                =  0.251 \n    C(k1_12, k2_17)              =  0.251 \n    C(k1_7, k1_15)               =  0.250 \n    C(k1_11, k2_17)              =  0.249 \n    C(k1_0, k1_16)               =  0.248 \n    C(k1_4, k1_10)               =  0.245 \n    C(k1_3, k1_9)                =  0.245 \n    C(k2_2, kdr)                 =  0.244 \n    C(k2_17, tau)                =  0.243 \n    C(kg, b)                     =  0.242 \n    C(k1_9, k1_16)               =  0.242 \n    C(k1_2, k1_5)                =  0.241 \n    C(k1_0, k1_4)                =  0.241 \n    C(k1_2, k1_7)                =  0.240 \n    C(k2_16, tau)                =  0.237 \n    C(k1_6, k1_13)               =  0.237 \n    C(k1_1, k1_8)                =  0.236 \n    C(k1_6, k1_12)               =  0.235 \n    C(k1_4, k1_9)                =  0.235 \n    C(k1_6, k1_11)               =  0.233 \n    C(k1_14, kg)                 =  0.233 \n    C(k1_5, k1_10)               =  0.232 \n    C(k1_7, k1_10)               =  0.230 \n    C(k2_1, kdr)                 =  0.230 \n    C(k1_0, k1_5)                =  0.228 \n    C(k1_0, k1_7)                =  0.226 \n    C(kdr, kg)                   =  0.225 \n    C(k1_5, k1_9)                =  0.222 \n    C(k2_6, k1_14)               =  0.222 \n    C(k1_13, k2_19)              =  0.222 \n    C(k1_8, k1_15)               =  0.221 \n    C(k1_7, k1_9)                =  0.221 \n    C(k1_13, k2_18)              =  0.221 \n    C(k1_12, k2_19)              =  0.220 \n    C(k1_12, k2_18)              =  0.219 \n    C(k1_11, k2_19)              =  0.218 \n    C(k1_11, k2_18)              =  0.217 \n    C(k1_2, k1_8)                =  0.212 \n    C(k2_2, n)                   =  0.212 \n    C(k2_6, kdr)                 =  0.211 \n    C(k1_3, k1_16)               =  0.210 \n    C(k2_3, kdr)                 =  0.207 \n    C(k1_13, k2_16)              =  0.206 \n    C(k1_1, k2_17)               =  0.205 \n    C(k1_12, k2_16)              =  0.205 \n    C(k2_18, tau)                =  0.205 \n    C(k1_8, k1_10)               =  0.204 \n    C(k1_3, k1_4)                =  0.204 \n    C(k1_11, k2_16)              =  0.203 \n    C(k1_4, k1_16)               =  0.202 \n    C(k1_1, k1_6)                =  0.202 \n    C(k1_0, k1_8)                =  0.201 \n    C(k2_2, k1_14)               =  0.199 \n    C(k2_19, tau)                =  0.198 \n    C(k2_2, tau)                 =  0.198 \n    C(k1_8, k1_9)                =  0.196 \n    C(k2_10, n)                  =  0.196 \n    C(k2_5, kdr)                 =  0.196 \n    C(k2_15, n)                  =  0.195 \n    C(k1_14, k2_20)              =  0.195 \n    C(k1_3, k1_5)                =  0.194 \n    C(k1_3, k1_7)                =  0.193 \n    C(k1_5, k1_16)               =  0.192 \n    C(k1_7, k1_16)               =  0.191 \n    C(k1_6, k1_15)               =  0.189 \n    C(k1_15, k2_17)              =  0.189 \n    C(k2_9, n)                   =  0.188 \n    C(k2_5, k1_14)               =  0.188 \n    C(k1_4, k1_5)                =  0.186 \n    C(k2_3, k1_14)               =  0.186 \n    C(k1_1, k2_16)               =  0.186 \n    C(k1_4, k1_7)                =  0.185 \n    C(k2_4, kdr)                 =  0.184 \n    C(k1_2, k1_6)                =  0.182 \n    C(k2_1, k1_14)               =  0.180 \n    C(k1_2, k2_17)               =  0.180 \n    C(k2_0, n)                   =  0.178 \n    C(k1_15, k2_16)              =  0.178 \n    C(k1_1, k2_18)               =  0.177 \n    C(k1_5, k1_7)                =  0.177 \n    C(k2_1, n)                   =  0.176 \n    C(k1_6, k1_10)               =  0.175 \n    C(k1_1, k2_19)               =  0.175 \n    C(k1_2, k2_16)               =  0.173 \n    C(k1_0, k1_6)                =  0.173 \n    C(k1_10, k2_17)              =  0.172 \n    C(k1_1, kg)                  =  0.172 \n    C(k1_3, k1_8)                =  0.172 \n    C(k2_1, tau)                 =  0.172 \n    C(k1_8, k1_16)               =  0.170 \n    C(k1_0, k2_17)               =  0.170 \n    C(k1_6, k1_9)                =  0.169 \n    C(k2_4, k1_14)               =  0.169 \n    C(k2_3, n)                   =  0.168 \n    C(k1_14, k1_17)              =  0.168 \n    C(k1_10, k2_16)              =  0.167 \n    C(k2_3, tau)                 =  0.167 \n    C(k1_14, a)                  = -0.167 \n    C(k1_4, k1_8)                =  0.166 \n    C(k1_0, k2_16)               =  0.166 \n    C(k1_9, k2_17)               =  0.165 \n    C(k2_16, n)                  =  0.165 \n    C(k2_6, tau)                 =  0.164 \n    C(k2_6, k1_13)               =  0.163 \n    C(k1_15, k2_18)              =  0.163 \n    C(k1_9, k2_16)               =  0.162 \n    C(k2_6, k1_12)               =  0.161 \n    C(k1_17, kdr)                =  0.161 \n    C(k2_6, k1_11)               =  0.159 \n    C(k1_15, kg)                 =  0.159 \n    C(k1_15, k2_19)              =  0.159 \n    C(k1_5, k1_8)                =  0.158 \n    C(k1_7, k1_8)                =  0.157 \n    C(k2_20, kdr)                =  0.157 \n    C(k1_13, a)                  = -0.157 \n    C(k2_4, n)                   =  0.156 \n    C(k1_2, k2_18)               =  0.155 \n    C(k2_5, tau)                 =  0.155 \n    C(tau, b)                    =  0.154 \n    C(k1_1, k2_2)                =  0.153 \n    C(k2_2, k1_13)               =  0.153 \n    C(k2_2, k1_12)               =  0.152 \n    C(k2_2, k1_11)               =  0.152 \n    C(k1_12, a)                  = -0.150 \n    C(k1_2, k2_19)               =  0.150 \n    C(k1_2, kg)                  =  0.150 \n    C(k2_2, k1_15)               =  0.149 \n    C(k1_10, k2_18)              =  0.149 \n    C(k1_3, k1_6)                =  0.148 \n    C(k1_6, k1_16)               =  0.147 \n    C(k1_0, k2_18)               =  0.147 \n    C(k2_4, tau)                 =  0.146 \n    C(k1_3, k2_16)               =  0.145 \n    C(k1_10, k2_19)              =  0.144 \n    C(k1_3, k2_17)               =  0.144 \n    C(k1_11, a)                  = -0.144 \n    C(k1_4, k1_6)                =  0.143 \n    C(k1_9, k2_18)               =  0.143 \n    C(k2_2, k1_10)               =  0.143 \n    C(k1_16, k2_17)              =  0.143 \n    C(k1_0, k2_19)               =  0.142 \n    C(k1_0, k2_2)                =  0.142 \n    C(k1_10, kg)                 =  0.142 \n    C(k2_1, k1_15)               =  0.140 \n    C(k1_2, a)                   = -0.140 \n    C(k1_4, k2_16)               =  0.140 \n    C(k1_4, k2_17)               =  0.139 \n    C(k1_1, k2_6)                =  0.139 \n    C(k2_3, k1_13)               =  0.139 \n    C(k2_2, k1_9)                =  0.139 \n    C(k2_7, n)                   =  0.139 \n    C(k2_5, n)                   =  0.138 \n    C(k1_9, k2_19)               =  0.138 \n    C(k1_15, a)                  = -0.138 \n    C(k2_3, k1_12)               =  0.137 \n    C(k1_5, k1_6)                =  0.137 \n    C(k2_5, k1_13)               =  0.137 \n    C(k2_1, k1_2)                =  0.137 \n    C(k1_6, k1_7)                =  0.136 \n    C(k2_1, k1_11)               =  0.136 \n    C(k2_3, k1_11)               =  0.136 \n    C(k2_5, k1_12)               =  0.135 \n    C(k1_13, k2_20)              =  0.135 \n    C(k1_10, a)                  = -0.135 \n    C(k1_0, kg)                  =  0.135 \n    C(k1_1, a)                   = -0.135 \n    C(k2_1, k1_12)               =  0.135 \n    C(k1_0, a)                   = -0.134 \n    C(k1_5, k2_16)               =  0.134 \n    C(k2_1, k1_13)               =  0.134 \n    C(k2_5, k1_11)               =  0.134 \n    C(k1_5, k2_17)               =  0.134 \n    C(k1_7, k2_16)               =  0.134 \n    C(k1_12, k2_20)              =  0.134 \n    C(k2_1, k1_10)               =  0.133 \n    C(k1_14, k2_22)              =  0.133 \n    C(k1_17, tau)                =  0.133 \n    C(k1_7, k2_17)               =  0.133 \n    C(k1_9, kg)                  =  0.132 \n    C(k1_9, a)                   = -0.132 \n    C(k1_11, k2_20)              =  0.132 \n    C(k1_0, k2_1)                =  0.132 \n    C(k1_1, k2_3)                =  0.131 \n    C(k2_6, k1_15)               =  0.131 \n    C(k2_2, a)                   = -0.130 \n    C(k1_14, k2_21)              =  0.130 \n    C(k1_13, k1_17)              =  0.130 \n    C(k2_1, k1_9)                =  0.129 \n    C(k1_12, k1_17)              =  0.129 \n    C(k1_11, k1_17)              =  0.128 \n    C(k2_3, k1_15)               =  0.128 \n    C(k1_2, k2_6)                =  0.127 \n    C(k1_11, n)                  = -0.126 \n    C(k1_2, k2_3)                =  0.126 \n    C(k1_1, k2_5)                =  0.125 \n    C(k1_3, k2_18)               =  0.125 \n    C(k2_2, k1_3)                =  0.125 \n    C(k1_16, k2_18)              =  0.124 \n    C(k2_2, k1_16)               =  0.124 \n    C(k1_6, k1_8)                =  0.123 \n    C(k2_6, k1_10)               =  0.123 \n    C(k2_4, k1_13)               =  0.123 \n    C(k1_0, k2_6)                =  0.122 \n    C(k2_3, k1_10)               =  0.122 \n    C(k1_0, k2_3)                =  0.122 \n    C(k1_4, k2_18)               =  0.122 \n    C(k2_4, k1_12)               =  0.121 \n    C(k2_5, k1_15)               =  0.121 \n    C(k1_8, k2_16)               =  0.121 \n    C(k1_3, k2_19)               =  0.121 \n    C(k2_2, k1_4)                =  0.120 \n    C(k2_15, kdr)                =  0.120 \n    C(k1_8, k2_17)               =  0.120 \n    C(k2_4, k1_11)               =  0.120 \n    C(k2_3, k1_9)                =  0.120 \n    C(k2_6, k1_9)                =  0.119 \n    C(k1_16, k2_19)              =  0.119 \n    C(k2_16, a)                  = -0.119 \n    C(k1_2, k2_5)                =  0.119 \n    C(k1_12, n)                  = -0.118 \n    C(k1_4, k2_19)               =  0.117 \n    C(k1_5, k2_18)               =  0.117 \n    C(k1_1, k2_4)                =  0.116 \n    C(k1_7, k2_18)               =  0.116 \n    C(k2_5, k1_10)               =  0.116 \n    C(k1_0, k2_5)                =  0.116 \n    C(k1_3, a)                   = -0.115 \n    C(k2_2, k1_5)                =  0.115 \n    C(k2_2, k1_7)                =  0.115 \n    C(kg, a)                     = -0.115 \n    C(k2_1, k1_3)                =  0.114 \n    C(k2_4, k1_15)               =  0.113 \n    C(k1_16, a)                  = -0.113 \n    C(k2_5, k1_9)                =  0.113 \n    C(k1_5, k2_19)               =  0.113 \n    C(k2_1, k1_16)               =  0.113 \n    C(k1_2, k2_4)                =  0.112 \n    C(k1_7, k2_19)               =  0.112 \n    C(k2_8, n)                   =  0.112 \n    C(k1_1, k1_17)               =  0.111 \n    C(k1_13, n)                  = -0.110 \n    C(k2_20, tau)                =  0.110 \n    C(k1_4, a)                   = -0.110 \n    C(k2_1, k1_4)                =  0.109 \n    C(k1_0, k2_4)                =  0.109 \n    C(k2_4, k1_10)               =  0.109 \n    C(k2_17, k2_19)              =  0.109 \n    C(k2_3, k1_16)               =  0.108 \n    C(k1_3, kg)                  =  0.108 \n    C(k1_3, k2_6)                =  0.108 \n    C(k1_16, kg)                 =  0.107 \n    C(k2_6, k1_16)               =  0.107 \n    C(k2_4, k1_9)                =  0.107 \n    C(k2_17, k2_18)              =  0.106 \n    C(k2_3, k1_4)                =  0.106 \n    C(k1_14, n)                  = -0.106 \n    C(k1_8, k2_18)               =  0.105 \n    C(k1_1, k2_20)               =  0.105 \n    C(k1_6, k2_17)               =  0.105 \n    C(k1_4, k2_6)                =  0.105 \n    C(k1_6, k2_16)               =  0.105 \n    C(k2_16, b)                  =  0.105 \n    C(k1_15, k1_17)              =  0.104 \n    C(k2_3, b)                   =  0.104 \n    C(k2_1, k1_7)                =  0.104 \n    C(k2_1, k1_5)                =  0.104 \n    C(k2_2, k1_8)                =  0.104 \n    C(k1_3, k2_5)                =  0.104 \n    C(k2_5, k1_16)               =  0.103 \n    C(k1_7, n)                   =  0.102 \n    C(k2_3, k1_5)                =  0.102 \n    C(k1_16, n)                  =  0.102 \n    C(k1_7, a)                   = -0.102 \n    C(k1_5, n)                   =  0.102 \n    C(k2_3, k1_7)                =  0.102 \n    C(k1_5, k2_6)                =  0.102 \n    C(k2_2, k2_16)               =  0.102 \n    C(k1_5, a)                   = -0.102 \n    C(k2_8, k1_14)               =  0.102 \n    C(k1_8, k2_19)               =  0.101 \n    C(k1_4, kg)                  =  0.101 \n    C(k2_6, k1_7)                =  0.101 \n    C(k2_18, k2_19)              =  0.101 \n    C(k2_1, a)                   = -0.101 \n    C(k1_4, k2_5)                =  0.101 \n    C(k1_2, k1_17)               =  0.101 \n    C(k1_8, n)                   =  0.101 \n    C(k2_4, b)                   =  0.101 \n    C(k1_4, n)                   =  0.100 '
p0
.
