# Supplementary material for: A photoconversion model for full spectral programming and multiplexing of optogenetic systems
Source: Mol Syst Biol. 2017 Apr 24;13(4):926. doi: 10.15252/msb.20167456 (PMC5408778; doi:10.15252/msb.20167456)
Supplement: Supplementary file 15 — Dataset EV7 [file MSB-13-926-s015.zip › dataset_ev7_cph8-ompr_data_and_analysis/cph8-ompr_analysis/fit_results/all_data_with_few_k_holds_ratio_k_fixed_0.129154966501.params]

[["k1_0", 0.037185512633187146, true, null, 1e-06, Infinity, 0.0027381934906500864, {"tau": 0.46160534766934175, "k1_9": 0.29337695756547477, "k1_8": 0.20125393830674482, "k2_18": 0.14693799874866989, "k2_19": 0.14227701138259041, "k2_16": 0.16566514726508316, "k1_1": 0.36396071385388806, "k2_15": 0.073658257505196653, "k1_3": 0.25119224038927318, "k1_2": 0.32084589803384989, "k2_10": 0.053066695476266197, "k1_4": 0.24061067980736553, "k1_7": 0.22649642492392588, "k1_6": 0.17274539598361377, "k2_6": 0.12246208443784605, "k2_7": 0.044418006612586179, "k2_4": 0.10921291500918509, "k2_5": 0.11562294789105092, "k2_2": 0.1416115522475235, "k2_3": 0.12203975109893016, "k2_0": 0.6956376565586897, "k2_1": 0.13175423098374495, "k1_5": 0.22789286929585723, "k2_8": 0.061780984580295177, "k2_9": 0.021963577233649507, "kdr": 0.54206889307225803, "k2_17": 0.16972850415549232, "a": -0.13445755817157973, "b": 0.038360242579479953, "k2_21": 0.053899525300582868, "k2_20": 0.088295000049168459, "k2_22": 0.055466509290120931, "kg": 0.1349191295155566, "k1_11": 0.43002807962365264, "k1_10": 0.30773247468254522, "k1_13": 0.431894100091407, "k1_12": 0.43112768942670926, "k1_15": 0.33739779238448098, "k1_14": 0.52358900404562314, "k1_17": 0.096396522447005445, "k1_16": 0.24803434372178707, "k1_18": 0.056995901780648887, "n": 0.074751289210897923}, 0.01], ["k2_0", 0.0012300816066118658, true, null, 1e-06, Infinity, 0.0051489041050952504, {"tau": -0.0067822899739492896, "k1_9": 0.012409841567968972, "k1_8": 0.019057099497681477, "k2_18": 0.00070046291881720472, "k2_19": -0.0053738166740087282, "k2_15": 0.042317776073698007, "k1_1": -0.0050494868424180708, "k1_0": 0.69563765655868959, "k1_3": 0.017396801891423706, "k1_2": 0.0077782695538130111, "k2_10": 0.041164407171245067, "k1_4": 0.017919615785276583, "k1_7": 0.018906341175452999, "k1_6": 0.017148619134371185, "k2_6": 0.016593583230809613, "k2_7": 0.029933873957134201, "k2_4": 0.031185730254847617, "k2_5": 0.027976459191950971, "k2_2": 0.042032360114836298, "k2_3": 0.033144450351877651, "k2_1": 0.040505433939603125, "k1_5": 0.018597768651327944, "k2_8": 0.024468576245025679, "k2_9": 0.039976318597068489, "kdr": 0.0053850181767280073, "k2_17": 0.0018610780720931214, "k2_16": 0.031390491435214163, "a": -0.045795571518994362, "b": 0.081765149124967504, "k2_21": 0.0022682120067938653, "k2_20": -0.00040233721355069249, "k2_22": 0.0021117706045857584, "kg": -0.030548238368737917, "k1_11": -0.035288901327908684, "k1_10": 0.0095661534048108159, "k1_13": -0.034399618533981435, "k1_12": -0.035037890390073462, "k1_15": 0.0027136880631715289, "k1_14": -0.024815844626925584, "k1_17": 0.011474774920209811, "k1_16": 0.017897579974074214, "k1_18": 0.0085497713896774095, "n": 0.1779680695688127}, 0.01], ["k1_1", 0.022022403844151994, true, null, 1e-06, Infinity, 0.0013284949245183954, {"tau": 0.56792756668975608, "k1_9": 0.35438356832493279, "k1_8": 0.23590008657785155, "k2_18": 0.17748718163533045, "k2_19": 0.17465951377102162, "k2_15": 0.070693268159787617, "k1_0": 0.3639607138538879, "k1_3": 0.29891171509014125, "k1_2": 0.39094934680924132, "k2_10": 0.044255661605555927, "k1_4": 0.28541504259958278, "k1_7": 0.26736245318371166, "k1_6": 0.20154811468637718, "k2_6": 0.1391603852987586, "k2_7": 0.036831183835293005, "k2_4": 0.11632752874109871, "k2_5": 0.12549833589711967, "k2_2": 0.15315718179679758, "k2_3": 0.13138806345175308, "k2_0": -0.0050494868424182261, "k2_1": 0.72276667003013018, "k1_5": 0.26911749150398512, "k2_8": 0.060570964943641142, "k2_9": 0.0060180730161293154, "kdr": 0.66547631119834305, "k2_17": 0.20517481254290532, "k2_16": 0.18592440717207212, "a": -0.13477223782876957, "b": -0.02732676878735818, "k2_21": 0.061534191131475173, "k2_20": 0.10536640100944943, "k2_22": 0.063575319270532588, "kg": 0.1723355922203442, "k1_11": 0.54586640470800218, "k1_10": 0.37379870903058421, "k1_13": 0.54614029020018451, "k1_12": 0.54622315041141989, "k1_15": 0.41445694174346331, "k1_14": 0.65419254575659525, "k1_17": 0.11078692351713877, "k1_16": 0.29460588402994842, "k1_18": 0.064225378692937082, "n": -0.0088321276147987401}, 0.01], ["k2_1", 0.0068611636551004773, true, null, 1e-06, Infinity, 0.0012385518734544148, {"tau": 0.17196239510752456, "k1_9": 0.12919011314331272, "k1_8": 0.093044956151045494, "k2_18": 0.051251240941522912, "k2_19": 0.04416249524442474, "k2_15": 0.074779713631526287, "k1_1": 0.72276667003013029, "k1_0": 0.13175423098374506, "k1_3": 0.11386610894663989, "k1_2": 0.13707520373052562, "k2_10": 0.060474497697814961, "k1_4": 0.10947291821649956, "k1_7": 0.1041595001726232, "k1_6": 0.078773429943259615, "k2_6": 0.056538706779524502, "k2_7": 0.038949910706698544, "k2_4": 0.067755208368787234, "k2_5": 0.066274483134302675, "k2_2": 0.098642752360976999, "k2_3": 0.075659872276683568, "k2_0": 0.040505433939603062, "k1_5": 0.10404392011600873, "k2_8": 0.039644231856842196, "k2_9": 0.04498623267318981, "kdr": 0.23024691471194375, "k2_17": 0.062402082485148426, "k2_16": 0.091639256092692661, "a": -0.10104197822137205, "b": 0.0047115354001396994, "k2_21": 0.013986000331331683, "k2_20": 0.02590373197507094, "k2_22": 0.014570067356735241, "kg": -0.0016088052701149469, "k1_11": 0.13636896144873162, "k1_10": 0.13315313302218218, "k1_13": 0.13365670617333039, "k1_12": 0.13464979346653683, "k1_15": 0.14049663021551267, "k1_14": 0.18034839325276034, "k1_17": 0.04255681358753588, "k1_16": 0.11253564882285905, "k1_18": 0.024827464803902001, "n": 0.17620595662251617}, 0.01], ["k1_2", 0.010694261510627689, true, null, 1e-06, Infinity, 0.00073701651376337923, {"tau": 0.49701060151922638, "k1_9": 0.31275767237061403, "k1_8": 0.21231598526540532, "k2_18": 0.15500535605821222, "k2_19": 0.15039174529946883, "k2_15": 0.074065351901825435, "k1_1": 0.39094934680924176, "k1_0": 0.32084589803384994, "k1_3": 0.26649376622076276, "k2_17": 0.17952307232839812, "k2_10": 0.051654621297070429, "k1_4": 0.25494618699527122, "k1_7": 0.23954169997481636, "k1_6": 0.18184681734213715, "k2_6": 0.1271491517492698, "k2_7": 0.042372714693785112, "k2_4": 0.11204727792879025, "k2_5": 0.11903014640144294, "k2_2": 0.82365180664807014, "k2_3": 0.12577897353821582, "k2_0": 0.0077782695538128731, "k2_1": 0.13707520373052556, "k1_5": 0.2410652705432316, "k2_8": 0.061308804130613404, "k2_9": 0.018211790534560571, "kdr": 0.58070322823983112, "k2_16": 0.17277440473671965, "a": -0.14001153580404646, "b": 0.026452835570908578, "k2_21": 0.054561519405676315, "k2_20": 0.091802005711922666, "k2_22": 0.056283506752420942, "kg": 0.14995335926621903, "k1_11": 0.46508152047564139, "k1_10": 0.32862974008014106, "k1_13": 0.46661787928344384, "k1_12": 0.4660465158724823, "k1_15": 0.3614704759460286, "k1_14": 0.56154679934209484, "k1_17": 0.1008157557575933, "k1_16": 0.26300018971859956, "k1_18": 0.05914994747612478, "n": 0.058061758171424595}, 0.01], ["k2_2", 0.0070853969718897014, true, null, 1e-06, Infinity, 0.0011877237090268857, {"tau": 0.19765598211939431, "k1_9": 0.13895941334944847, "k1_8": 0.10379256394462794, "k2_18": 0.060568299808061894, "k2_19": 0.053248375050017428, "k2_15": 0.074112091001403868, "k1_1": 0.15315718179679791, "k1_0": 0.14161155224752367, "k1_3": 0.12472341875333723, "k1_2": 0.82365180664807036, "k2_10": 0.063166762282999667, "k1_4": 0.12040832648320245, "k1_7": 0.11498301195479912, "k1_6": 0.089067021589627995, "k2_6": 0.066345737411572833, "k2_7": 0.046077137775178759, "k2_4": 0.076299224115327635, "k2_5": 0.075507418596875653, "k2_3": 0.084198415225520046, "k2_0": 0.042032360114836236, "k2_1": 0.098642752360976985, "k1_5": 0.11521834953966004, "k2_8": 0.047805753487997212, "k2_9": 0.047930799133057984, "kdr": 0.24408794117152227, "k2_17": 0.072121369974088925, "k2_16": 0.1015921119355344, "a": -0.13034025326279103, "b": 0.093366072755104904, "k2_21": 0.021700135781529659, "k2_20": 0.034246068102405249, "k2_22": 0.022267656234802782, "kg": 0.029541199591178215, "k1_11": 0.151662890069791, "k1_10": 0.14263020888711314, "k1_13": 0.15290888119956236, "k1_12": 0.15214765975881758, "k1_15": 0.149120072168138, "k1_14": 0.19930740690157192, "k1_17": 0.049665786581150305, "k1_16": 0.12369994867857419, "k1_18": 0.029741077165643424, "n": 0.21158488346578977}, 0.01], ["k1_3", 0.0041604985809643447, true, null, 1e-06, Infinity, 0.00036712522172861593, {"tau": 0.37959155843620856, "k1_9": 0.24510142343007896, "k1_8": 0.17207434235801669, "k2_18": 0.12539999457634882, "k2_19": 0.12054705186647353, "k2_15": 0.067920979133882689, "k1_1": 0.29891171509014169, "k1_0": 0.25119224038927346, "k2_16": 0.14464969407331632, "k1_2": 0.26649376622076298, "k2_10": 0.05197492380269006, "k1_4": 0.2037727288868425, "k1_7": 0.19255593933378812, "k1_6": 0.14848372370116203, "k2_6": 0.10787260987679044, "k2_7": 0.045283521377154988, "k2_4": 0.098396167104223858, "k2_5": 0.10352323435659014, "k2_2": 0.1247234187533373, "k2_3": 0.87841709005689594, "k2_0": 0.017396801891423595, "k2_1": 0.11386610894664, "k1_5": 0.19372713280849946, "k2_8": 0.059096674620417441, "k2_9": 0.026616710162803883, "kdr": 0.44715044214517424, "k2_17": 0.14405864934609838, "a": -0.11545385260146392, "b": 0.065906209164831239, "k2_21": 0.049513983384983598, "k2_20": 0.077255193239294653, "k2_22": 0.050737691748946337, "kg": 0.10828026604955074, "k1_11": 0.34916186831642698, "k1_10": 0.25612915108798567, "k1_13": 0.35191308495881207, "k1_12": 0.35068344373200278, "k1_15": 0.27879919806036657, "k1_14": 0.43162403288988682, "k1_17": 0.084294932279883258, "k1_16": 0.20979409630269383, "k1_18": 0.050845232625434493, "n": 0.099532510481801534}, 0.01], ["k2_3", 0.0062042016344122652, true, null, 1e-06, Infinity, 0.0011809710213013661, {"tau": 0.16703058881645419, "k1_9": 0.11959120018626838, "k1_8": 0.092880524569857251, "k2_18": 0.062972742372730706, "k2_19": 0.058376084347898365, "k2_15": 0.057543520719764797, "k1_1": 0.13138806345175341, "k1_0": 0.12203975109893046, "k1_3": 0.87841709005689594, "k1_2": 0.12577897353821602, "k2_10": 0.050918548144573798, "k1_4": 0.10586554987833606, "k1_7": 0.10177186551987867, "k1_6": 0.081131578357672679, "k2_6": 0.064979241880000635, "k2_7": 0.043954161693023179, "k2_4": 0.068172704829024267, "k2_5": 0.069076741950697726, "k2_2": 0.084198415225520157, "k2_0": 0.033144450351877637, "k2_1": 0.075659872276683623, "k1_5": 0.10212440911294191, "k2_8": 0.047518264843609437, "k2_9": 0.039187784432455103, "kdr": 0.20728866650288644, "k2_17": 0.071764317917593953, "k2_16": 0.088865699306587109, "a": -0.097231007332138811, "b": 0.10435483128980151, "k2_21": 0.031343864752534374, "k2_20": 0.042153973596870203, "k2_22": 0.031743210030737379, "kg": 0.027440928967485453, "k1_11": 0.1359607758160376, "k1_10": 0.1223834802889433, "k1_13": 0.13902240941956054, "k1_12": 0.13745776737781917, "k1_15": 0.12759864147667066, "k1_14": 0.18624926452080137, "k1_17": 0.047436762470353638, "k1_16": 0.10834295465447322, "k1_18": 0.029626951395158904, "n": 0.16808770118825678}, 0.01], ["k1_4", 0.003323018787858234, true, null, 1e-06, Infinity, 0.00030588349109725586, {"tau": 0.36145807187895435, "k1_9": 0.23478481221205286, "k1_8": 0.16583472549720477, "k2_18": 0.12164891674600527, "k2_19": 0.11705417528660007, "k2_15": 0.065978429655021362, "k1_1": 0.28541504259958311, "k1_0": 0.2406106798073657, "k1_3": 0.20377272888684234, "k1_2": 0.25494618699527127, "k2_10": 0.05104544089918947, "k2_16": 0.13987203410257248, "k1_7": 0.18529291428468178, "k1_6": 0.14334414707647578, "k2_6": 0.10511613724244169, "k2_7": 0.045325951704005274, "k2_4": 0.87128099308676998, "k2_5": 0.10085239050471932, "k2_2": 0.12040832648320245, "k2_3": 0.10586554987833592, "k2_0": 0.017919615785276524, "k2_1": 0.10947291821649954, "k1_5": 0.18641163490890847, "k2_8": 0.058614432236411246, "k2_9": 0.026958461012420949, "kdr": 0.42721059709287845, "k2_17": 0.13934183589522353, "a": -0.10964377323399377, "b": 0.068376176356256438, "k2_21": 0.049521288746379732, "k2_20": 0.075918374675245884, "k2_22": 0.050669110814815378, "kg": 0.10131751391669115, "k1_11": 0.33279417656968979, "k1_10": 0.24514113433161464, "k1_13": 0.33569221373098956, "k1_12": 0.33438038060595238, "k1_15": 0.26645926660072428, "k1_14": 0.41378120176409244, "k1_17": 0.081773852368684896, "k1_16": 0.20155656322041263, "k1_18": 0.049574076116451447, "n": 0.10035619682597643}, 0.01], ["k2_4", 0.0051400487763809677, true, null, 1e-06, Infinity, 0.0010898149807672356, {"tau": 0.1456358584276802, "k1_9": 0.10700997153101471, "k1_8": 0.084795869769763513, "k2_18": 0.059545905288848018, "k2_19": 0.055737814627921316, "k2_15": 0.052367708056180802, "k1_1": 0.11632752874109888, "k1_0": 0.1092129150091852, "k1_3": 0.098396167104223831, "k1_2": 0.11204727792879032, "k2_10": 0.047072211210455135, "k1_4": 0.87128099308676998, "k1_7": 0.092472675447114586, "k1_6": 0.074504655305982354, "k2_6": 0.061394639204561278, "k2_7": 0.042459982468017743, "k2_5": 0.064552500616390104, "k2_2": 0.076299224115327705, "k2_3": 0.068172704829024211, "k2_0": 0.03118573025484761, "k2_1": 0.067755208368787317, "k1_5": 0.092784825621672035, "k2_8": 0.045927866981462777, "k2_9": 0.036961051049447823, "kdr": 0.18383714634956375, "k2_17": 0.067049351599714355, "k2_16": 0.081478663993363204, "a": -0.084234785035599863, "b": 0.10052016720560389, "k2_21": 0.032244834744959844, "k2_20": 0.041682493984912569, "k2_22": 0.032559648820363878, "kg": 0.020102427931966413, "k1_11": 0.11967257331618975, "k1_10": 0.10919181390733786, "k1_13": 0.12286287816156849, "k1_12": 0.1212332983387653, "k1_15": 0.11329674544351095, "k1_14": 0.16859383582723531, "k1_17": 0.044235050309322239, "k1_16": 0.09790097412134692, "k1_18": 0.028016012804998311, "n": 0.1555082159304764}, 0.01], ["k1_5", 0.0026662039281833971, true, null, 1e-06, Infinity, 0.0002583794766797897, {"tau": 0.33990569723989522, "k1_9": 0.22239638010264548, "k1_8": 0.15838646134362466, "k2_18": 0.11702382202394675, "k2_19": 0.11260612450491597, "k2_15": 0.063616998714614348, "k1_1": 0.26911749150398573, "k1_0": 0.22789286929585775, "k1_3": 0.19372713280849965, "k1_2": 0.24106527054323199, "k2_10": 0.049960027449577497, "k1_4": 0.18641163490890875, "k1_7": 0.17659983364776111, "k1_6": 0.13723327298784757, "k2_6": 0.10173808645748178, "k2_7": 0.045390112146506532, "k2_4": 0.092784825621672062, "k2_5": 0.86634193143863392, "k2_2": 0.11521834953966008, "k2_3": 0.10212440911294186, "k2_0": 0.01859776865132784, "k2_1": 0.10404392011600888, "k2_8": 0.058014681037304949, "k2_9": 0.02742009696806115, "kdr": 0.40295582097676236, "k2_17": 0.13355866441722647, "k2_16": 0.13413793779096131, "a": -0.10157576400756048, "b": 0.072752287847493866, "k2_21": 0.049339324577956055, "k2_20": 0.074098674962017858, "k2_22": 0.050396087654918986, "kg": 0.093828814385410422, "k1_11": 0.31310902391637163, "k1_10": 0.23193727099483613, "k1_13": 0.31623374339090188, "k1_12": 0.31480346226015138, "k1_15": 0.25160005655778717, "k1_14": 0.39204440404878887, "k1_17": 0.078866501872453906, "k1_16": 0.19170889524745824, "k1_18": 0.048186908085671276, "n": 0.10186222550319775}, 0.01], ["k2_5", 0.0055139659606809888, true, null, 1e-06, Infinity, 0.0010896054118045737, {"tau": 0.15470962306628472, "k1_9": 0.11312261211137253, "k1_8": 0.089144220451043796, "k2_18": 0.066370619578593568, "k2_19": 0.063593083668914668, "k2_15": 0.049736610489141117, "k1_1": 0.12549833589711995, "k1_0": 0.11562294789105117, "k1_3": 0.10352323435659021, "k1_2": 0.11903014640144309, "k2_10": 0.044552621400366213, "k1_4": 0.1008523905047195, "k1_7": 0.097259503678881573, "k1_6": 0.078544312206598438, "k2_6": 0.065518938134529095, "k2_7": 0.042644782318426284, "k2_4": 0.064552500616390118, "k2_17": 0.073981487165333482, "k2_2": 0.075507418596875694, "k2_3": 0.069076741950697698, "k2_0": 0.027976459191950909, "k2_1": 0.0662744831343028, "k1_5": 0.86634193143863392, "k2_8": 0.047554319434870505, "k2_9": 0.034112375530269155, "kdr": 0.1960744754796348, "k2_16": 0.083574726527318774, "a": -0.079406191907640769, "b": 0.095540023072102062, "k2_21": 0.037389270939208977, "k2_20": 0.047874493196258978, "k2_22": 0.037726030902067088, "kg": 0.022420240165975047, "k1_11": 0.13365663231784849, "k1_10": 0.11576541243977861, "k1_13": 0.13711895170443644, "k1_12": 0.13537215207941802, "k1_15": 0.12104925814410071, "k1_14": 0.18758024013674585, "k1_17": 0.046863378841104676, "k1_16": 0.10295109180615693, "k1_18": 0.029719805469770433, "n": 0.13849082297393725}, 0.01], ["k1_6", 0.0013106129906949038, true, null, 1e-06, Infinity, 0.00016443188078451768, {"tau": 0.25125708253116052, "k1_9": 0.16861624272762826, "k1_8": 0.12313811843768055, "k2_18": 0.093439013574881755, "k2_19": 0.08977857435661972, "k2_15": 0.049925128557228506, "k1_1": 0.20154811468637737, "k1_0": 0.17274539598361394, "k1_3": 0.148483723701162, "k1_2": 0.18184681734213728, "k2_10": 0.04078221313036004, "k1_4": 0.14334414707647586, "k1_7": 0.13639349738838885, "k2_6": 0.82035756001982996, "k2_7": 0.039780452650212558, "k2_4": 0.074504655305982326, "k2_5": 0.078544312206598368, "k2_2": 0.089067021589627982, "k2_3": 0.081131578357672582, "k2_0": 0.017148619134371136, "k2_1": 0.078773429943259643, "k1_5": 0.13723327298784746, "k2_8": 0.049602910050559432, "k2_9": 0.02442829509536535, "kdr": 0.30079135537376339, "k2_17": 0.10534734878370869, "k2_16": 0.10495210852185442, "a": -0.062559589516443179, "b": 0.070137142242171116, "k2_21": 0.043373072119521225, "k2_20": 0.061599831263226226, "k2_22": 0.0441023129582888, "kg": 0.066427352933018297, "k1_11": 0.23345480768444096, "k1_10": 0.17527210406432919, "k1_13": 0.23665291409396788, "k1_12": 0.23516349166603243, "k1_15": 0.18909288513731287, "k1_14": 0.29862848238944201, "k1_17": 0.063549076828107051, "k1_16": 0.14715285882441823, "k1_18": 0.039970615488102955, "n": 0.08721342194687727}, 0.01], ["k2_6", 0.0060046461520041339, true, null, 1e-06, Infinity, 0.0010771444739974903, {"tau": 0.16445466850013415, "k1_9": 0.11937222448816508, "k1_8": 0.092652483091647433, "k2_18": 0.078796137805770397, "k2_19": 0.079069030174512431, "k2_15": 0.038100945769584449, "k1_1": 0.13916038529875877, "k1_0": 0.12246208443784612, "k1_3": 0.10787260987679036, "k1_2": 0.12714915174926986, "k2_10": 0.033521869101904987, "k1_4": 0.10511613724244173, "k1_7": 0.10123914790327609, "k1_6": 0.82035756001982996, "k2_7": 0.039019342165755477, "k2_4": 0.061394639204561292, "k2_5": 0.065518938134529081, "k2_2": 0.066345737411572833, "k2_3": 0.064979241880000566, "k2_0": 0.016593583230809592, "k2_1": 0.056538706779524536, "k1_5": 0.1017380864574817, "k2_8": 0.047405091940613743, "k2_9": 0.023103753645613869, "kdr": 0.2114342286510405, "k2_17": 0.085993601283406246, "k2_16": 0.081385196349478078, "a": -0.056499811192953539, "b": 0.068618549182326072, "k2_21": 0.047833314076490628, "k2_20": 0.060226291282758207, "k2_22": 0.048200729808383476, "kg": 0.025194225726737279, "k1_11": 0.15942874450527725, "k1_10": 0.1230597979665207, "k1_13": 0.16312478931978117, "k1_12": 0.16130294268336959, "k1_15": 0.13115614805935599, "k1_14": 0.22213840603964749, "k1_17": 0.049639009147612233, "k1_16": 0.10712729558835382, "k1_18": 0.031600463916470235, "n": 0.077320354493574467}, 0.01], ["k1_7", 0.0018950655890906942, true, null, 1e-06, Infinity, 0.00018490430395899613, {"tau": 0.3370662297864217, "k1_9": 0.22103235476209679, "k1_8": 0.15744769045321383, "k2_18": 0.11628803116984025, "k2_19": 0.11194480626689841, "k2_15": 0.063813528021897548, "k1_1": 0.26736245318371188, "k1_0": 0.22649642492392599, "k1_3": 0.19255593933378792, "k1_2": 0.2395416999748165, "k2_10": 0.050113705409920863, "k1_4": 0.18529291428468178, "kdr": 0.40060160531360695, "k1_6": 0.1363934973883888, "k2_6": 0.10123914790327607, "k2_7": 0.80704736114855746, "k2_4": 0.092472675447114586, "k2_5": 0.097259503678881448, "k2_2": 0.1149830119547991, "k2_3": 0.10177186551987855, "k2_0": 0.018906341175452916, "k2_1": 0.1041595001726232, "k1_5": 0.17659983364776086, "k2_8": 0.057868248828110487, "k2_9": 0.027674683061391717, "k2_17": 0.13272603485869924, "k2_16": 0.13355422279846216, "a": -0.10193147877293533, "b": 0.070492391559354065, "k2_21": 0.049130669905487277, "k2_20": 0.073714646253263516, "k2_22": 0.05017899839032737, "kg": 0.091490371691310107, "k1_11": 0.31050457531667969, "k1_10": 0.23049097476106969, "k1_13": 0.31350657889841416, "k1_12": 0.31212534989454588, "k1_15": 0.24998869687721673, "k1_14": 0.38930978973241331, "k1_17": 0.078312624079072135, "k1_16": 0.19054137791952599, "k1_18": 0.047802437232273363, "n": 0.10241423901662146}, 0.01], ["k2_7", 0.0013648599711825193, true, null, 1e-06, Infinity, 0.00072784322143099164, {"tau": 0.039939270423452918, "k1_9": 0.04380087395613784, "k1_8": 0.043525396795494567, "k2_18": 0.032403614201014376, "k2_19": 0.029775651131810951, "k2_15": 0.036917890753975717, "k1_1": 0.036831183835293338, "k1_0": 0.04441800661258645, "k1_3": 0.045283521377155175, "k1_2": 0.04237271469378541, "k2_10": 0.036796369328329338, "k1_4": 0.045325951704005468, "k1_7": 0.8070473611485578, "k1_6": 0.039780452650212711, "k2_6": 0.039019342165755547, "k2_4": 0.042459982468017791, "k2_5": 0.042644782318426361, "k2_2": 0.046077137775178884, "k2_3": 0.043954161693023235, "k2_0": 0.029933873957134198, "k2_1": 0.038949910706698683, "k1_5": 0.04539011214650672, "k2_8": 0.036659957147146753, "k2_9": 0.033937969010245171, "kdr": 0.064152573017661099, "k2_17": 0.034424435723039139, "k2_16": 0.047597973138173967, "a": -0.040414018708697257, "b": 0.094282643254723117, "k2_21": 0.026135159198326891, "k2_20": 0.027885469813667917, "k2_22": 0.026058104030751279, "kg": -0.015604280072820408, "k1_11": 0.025292063041132337, "k1_10": 0.042549644355077444, "k1_13": 0.028446814495470141, "k1_12": 0.026789235044275474, "k1_15": 0.039738751063136291, "k1_14": 0.059280132980450921, "k1_17": 0.026201736658602325, "k1_16": 0.045581324833642391, "k1_18": 0.018250240205201326, "n": 0.13891833108190701}, 0.01], ["k1_8", 0.001334807663385118, true, null, 1e-06, Infinity, 0.00014560337157637005, {"tau": 0.29646675586964655, "k1_9": 0.19644075550354145, "k2_18": 0.10544009958970774, "k2_19": 0.10132037840610847, "k2_15": 0.058277028621339683, "k1_1": 0.23590008657785183, "k1_0": 0.20125393830674493, "k1_3": 0.17207434235801661, "k1_2": 0.2123159852654054, "k2_10": 0.046755735199832997, "k1_4": 0.16583472549720474, "k1_7": 0.15744769045321372, "k1_6": 0.12313811843768048, "k2_6": 0.09265248309164742, "k2_7": 0.043525396795494345, "k2_4": 0.084795869769763471, "k2_5": 0.089144220451043671, "k2_2": 0.10379256394462782, "k2_3": 0.09288052456985707, "k2_0": 0.01905709949768139, "k2_1": 0.093044956151045466, "k1_5": 0.15838646134362447, "k2_8": 0.7925159074330681, "k2_9": 0.027178503104653341, "kdr": 0.35345549083658179, "k2_17": 0.11976815486716502, "k2_16": 0.12084532298696743, "a": -0.086287494746723398, "b": 0.073955509561602725, "k2_21": 0.046491637830624218, "k2_20": 0.067990184712703683, "k2_22": 0.047384310145980463, "kg": 0.079219193447789202, "k1_11": 0.273011423016771, "k1_10": 0.20448777065943252, "k1_13": 0.27618949148016247, "k1_12": 0.27471323407948678, "k1_15": 0.2210900278907296, "k1_14": 0.34557702069233609, "k1_17": 0.071528750761557736, "k1_16": 0.17039868414872164, "k1_18": 0.044211180506181488, "n": 0.10061176028033122}, 0.01], ["k2_8", 0.0020269717023438938, true, null, 1e-06, Infinity, 0.00073808952585820023, {"tau": 0.066878777461266109, "k1_9": 0.060508791551503113, "k1_8": 0.79251590743306843, "k2_18": 0.045719172012429539, "k2_19": 0.044633088053825536, "k2_15": 0.034086319863717116, "k1_1": 0.060570964943641441, "k1_0": 0.061780984580295427, "k1_3": 0.059096674620417552, "k1_2": 0.061308804130613598, "k2_10": 0.033432235426194057, "k1_4": 0.058614432236411364, "k1_7": 0.057868248828110612, "k1_6": 0.049602910050559515, "k2_6": 0.047405091940613757, "k2_7": 0.036659957147146718, "k2_4": 0.045927866981462791, "k2_5": 0.047554319434870547, "k2_2": 0.047805753487997253, "k2_3": 0.047518264843609381, "k2_0": 0.024468576245025637, "k2_1": 0.039644231856842273, "k1_5": 0.058014681037305088, "k2_9": 0.029165816344668197, "kdr": 0.097395846083006027, "k2_17": 0.04858689279356386, "k2_16": 0.054189094366671638, "a": -0.038641931364367443, "b": 0.084935409201285478, "k2_21": 0.034269903804680611, "k2_20": 0.038611911516613605, "k2_22": 0.034280307522203741, "kg": -0.0072319638184364975, "k1_11": 0.058627474094865614, "k1_10": 0.060450826548399304, "k1_13": 0.062116588591585878, "k1_12": 0.060326755264147845, "k1_15": 0.060437163563429742, "k1_14": 0.10154625689864437, "k1_17": 0.031936287281150007, "k1_16": 0.059160087721210515, "k1_18": 0.021649306994438733, "n": 0.11175674868460118}, 0.01], ["k1_9", 0.0043817906357549452, true, null, 1e-06, Infinity, 0.00033092706768487594, {"tau": 0.45016190863989314, "k1_8": 0.19644075550354137, "k2_18": 0.14272788213772331, "k2_19": 0.13786961312212437, "k2_15": 0.072737172527998842, "k1_1": 0.35438356832493295, "k1_0": 0.29337695756547483, "k1_3": 0.24510142343007874, "k1_2": 0.31275767237061397, "k2_10": 0.052674249597362909, "k1_4": 0.23478481221205283, "k1_7": 0.22103235476209668, "k1_6": 0.16861624272762804, "k2_6": 0.11937222448816495, "k2_7": 0.043800873956137576, "k2_4": 0.10700997153101459, "k2_5": 0.1131226121113723, "k2_2": 0.13895941334944831, "k2_3": 0.11959120018626811, "k2_0": 0.012409841567968797, "k2_1": 0.12919011314331269, "k1_5": 0.22239638010264506, "k2_8": 0.060508791551502898, "k2_9": 0.73615557491724959, "kdr": 0.52799924168299861, "k2_17": 0.16499572526328579, "k2_16": 0.16204613460630191, "a": -0.13177774606640186, "b": 0.04094827278327641, "k2_21": 0.051989780166867304, "k2_20": 0.085419236168269921, "k2_22": 0.05351587227540832, "kg": 0.13213409409676274, "k1_11": 0.41810883817224986, "k1_10": 0.30002054499972736, "k1_13": 0.41998589816864296, "k1_12": 0.4192119765638142, "k1_15": 0.32874442056530284, "k1_14": 0.50884747638218286, "k1_17": 0.094155909673137278, "k1_16": 0.24204353541341203, "k1_18": 0.055738446304000266, "n": 0.077864860135175976}, 0.01], ["k2_9", 0.00044811880229234102, true, null, 1e-06, Infinity, 0.00065498756456635362, {"tau": 0.0070668451004372631, "k1_9": 0.73615557491724937, "k1_8": 0.027178503104653376, "k2_18": 0.0076696964449384361, "k2_19": 0.0016209187315817184, "k2_15": 0.045701006441174329, "k1_1": 0.0060180730161293631, "k1_0": 0.021963577233649539, "k1_3": 0.02661671016280388, "k1_2": 0.018211790534560617, "k2_10": 0.044431412176950742, "k1_4": 0.02695846101242097, "k1_7": 0.027674683061391717, "k1_6": 0.02442829509536534, "k2_6": 0.023103753645613848, "k2_7": 0.033937969010245157, "k2_4": 0.036961051049447767, "k2_5": 0.034112375530269162, "k2_2": 0.047930799133057984, "k2_3": 0.039187784432455075, "k2_0": 0.039976318597068489, "k2_1": 0.044986232673189804, "k1_5": 0.02742009696806115, "k2_8": 0.029165816344668204, "kdr": 0.022574224903009886, "k2_17": 0.0093913703479722374, "k2_16": 0.038758042752744283, "a": -0.05277493244038689, "b": 0.093671152352460207, "k2_21": 0.0068808360056116938, "k2_20": 0.005167216647451618, "k2_22": 0.0067465453543107835, "kg": -0.027584511081406866, "k1_11": -0.022546103004675216, "k1_10": 0.019706143273627314, "k1_13": -0.021088696260431701, "k1_12": -0.021998737982225434, "k1_15": 0.013319042248719286, "k1_14": -0.0064885166270125128, "k1_17": 0.01595628130718952, "k1_16": 0.027087842581165443, "k1_18": 0.011442839069288073, "n": 0.18820208555096937}, 0.01], ["k1_10", 0.0060209628915802726, true, null, 1e-06, Infinity, 0.0004329646302194093, {"tau": 0.47485373648176626, "k1_9": 0.30002054499972736, "k1_8": 0.20448777065943258, "k2_18": 0.14894212209572155, "k2_19": 0.14422912599093396, "k2_15": 0.073093290640642516, "k1_1": 0.37379870903058454, "k1_0": 0.30773247468254539, "k1_3": 0.25612915108798551, "k1_2": 0.32862974008014106, "k2_10": 0.74920121948192897, "k1_4": 0.24514113433161469, "k1_7": 0.23049097476106967, "k1_6": 0.17527210406432905, "k2_6": 0.12305979796652078, "k2_7": 0.042549644355077285, "k2_4": 0.10919181390733788, "k2_5": 0.11576541243977857, "k2_2": 0.14263020888711303, "k2_3": 0.12238348028894316, "k2_0": 0.0095661534048107066, "k2_1": 0.13315313302218215, "k1_5": 0.23193727099483577, "k2_8": 0.060450826548399325, "k2_9": 0.019706143273627342, "kdr": 0.55578341488004757, "k2_17": 0.1724059838042257, "k2_16": 0.16724946727353057, "a": -0.13507939831165694, "b": 0.030758699971341893, "k2_21": 0.052997647504490174, "k2_20": 0.088471652069459575, "k2_22": 0.054631327903514409, "kg": 0.14156276540153978, "k1_11": 0.44319019913312541, "k1_13": 0.44479022116728767, "k1_12": 0.44417005739294185, "k1_15": 0.34602661410641339, "k1_14": 0.5366322219111318, "k1_17": 0.0974328052005725, "k1_16": 0.2528276262376124, "k1_18": 0.057364627917996638, "n": 0.065097754242588596}, 0.01], ["k2_10", 0.001521797082459142, true, null, 1e-06, Infinity, 0.00074494269939932292, {"tau": 0.056346228282809913, "k1_9": 0.052674249597362902, "k1_8": 0.046755735199832997, "k2_18": 0.020176816655856415, "k2_19": 0.013551344017575111, "k2_15": 0.054194229889859585, "k1_1": 0.04425566160555594, "k1_0": 0.053066695476266197, "k1_3": 0.051974923802690004, "k1_2": 0.05165462129707038, "k1_5": 0.049960027449577414, "k1_4": 0.051045440899189429, "k1_7": 0.050113705409920807, "k1_6": 0.040782213130359991, "k2_6": 0.033521869101904932, "k2_7": 0.036796369328329269, "k2_4": 0.047072211210455073, "k2_5": 0.044552621400366157, "k2_2": 0.063166762282999625, "k2_3": 0.050918548144573743, "k2_0": 0.041164407171245004, "k2_1": 0.06047449769781494, "k2_8": 0.033432235426194022, "k2_9": 0.044431412176950721, "kdr": 0.08035759119763318, "k2_17": 0.024578882203977862, "k2_16": 0.055074388909108277, "a": -0.073707134993292595, "b": 0.08945220781990898, "k2_21": 0.0093034997568198757, "k2_20": 0.011267658159079803, "k2_22": 0.0093601755281049349, "kg": -0.01404142101336609, "k1_11": 0.021656905096910064, "k1_10": 0.74920121948192886, "k1_13": 0.022756687612450636, "k1_12": 0.022020077443774422, "k1_15": 0.04867524939772843, "k1_14": 0.045053274705236339, "k1_17": 0.024252210029431981, "k1_16": 0.052030406017645615, "k1_18": 0.015812889290394531, "n": 0.1964175001499385}, 0.01], ["k1_11", 0.011535595331759407, true, null, 1e-06, Infinity, 0.00058192117660855569, {"tau": 0.69889403178150411, "k1_9": 0.41810883817224964, "k1_8": 0.27301142301677084, "k2_18": 0.21727291351649736, "k2_19": 0.21849667524374258, "k2_15": 0.049491672909735981, "k1_1": 0.54586640470800252, "k1_0": 0.43002807962365253, "k1_3": 0.34916186831642659, "k1_2": 0.46508152047564116, "k2_10": 0.021656905096910081, "k1_4": 0.33279417656968974, "k1_7": 0.31050457531667952, "k1_6": 0.23345480768444074, "k2_6": 0.15942874450527725, "k2_7": 0.025292063041132004, "k2_4": 0.11967257331618963, "k2_5": 0.13365663231784819, "k2_2": 0.15166289006979072, "k2_3": 0.13596077581603727, "k2_0": -0.035288901327908816, "k2_1": 0.13636896144873153, "k1_5": 0.31310902391637091, "k2_8": 0.058627474094865357, "k2_9": -0.022546103004675258, "kdr": 0.79567769202343952, "k2_17": 0.24948691688798749, "k2_16": 0.20314801514965064, "b": -0.029733326948497014, "k2_21": 0.07714407202815228, "k2_20": 0.13175601241787055, "k2_22": 0.079677378144055649, "kg": 0.2530331149836596, "a": -0.14362281982982916, "k1_10": 0.4431901991331253, "k1_13": 0.69036409998955017, "k1_12": 0.68962352030200591, "k1_15": 0.49624907593108569, "k1_14": 0.81066769263354943, "k1_17": 0.12792524840329325, "k1_16": 0.3438962549674609, "k1_18": 0.073347868641828309, "n": -0.12600691533860356}, 0.01], ["k2_11", 1e-06, false, null, 1e-06, Infinity, 0, null, 1e-06], ["k1_12", 0.01852888718839163, true, null, 1e-06, Infinity, 0.00093272114747061674, {"tau": 0.70297168435420465, "k1_9": 0.41921197656381376, "k1_8": 0.27471323407948639, "k2_18": 0.2189791373727841, "k2_19": 0.22024041947207504, "k2_15": 0.04899043196526217, "k1_1": 0.54622315041141989, "k1_0": 0.43112768942670904, "k1_3": 0.35068344373200205, "k1_2": 0.46604651587248208, "k2_10": 0.022020077443774433, "k1_4": 0.33438038060595204, "k1_7": 0.31212534989454577, "k1_6": 0.23516349166603209, "k2_6": 0.16130294268336953, "k2_7": 0.026789235044275217, "k2_4": 0.1212332983387651, "k2_5": 0.13537215207941783, "k2_2": 0.15214765975881733, "k2_3": 0.13745776737781881, "k2_0": -0.035037890390073566, "k2_1": 0.13464979346653674, "k1_5": 0.31480346226015077, "k2_8": 0.060326755264147582, "k2_9": -0.021998737982225493, "kdr": 0.79686359421170139, "k2_17": 0.25118853760062415, "k2_16": 0.20480901295162596, "a": -0.15041300377581637, "k2_21": 0.078890934309621186, "k2_20": 0.1335236468261243, "k2_22": 0.081413601455251686, "kg": 0.25947330775965927, "k1_11": 0.68962352030200591, "k1_10": 0.44417005739294169, "k1_13": 0.69319847079166941, "b": -0.0095218525662355037, "k1_15": 0.49692344863160992, "k1_14": 0.81323670322721164, "k1_17": 0.12917007851379597, "k1_16": 0.34549892404808397, "k1_18": 0.074224608513510953, "n": -0.11836310826902458}, 0.01], ["k2_12", 1e-06, false, null, 1e-06, Infinity, 0, null, 1e-06], ["k1_13", 0.027188693258685892, true, null, 1e-06, Infinity, 0.0013677596606992491, {"tau": 0.70544741417102419, "k1_9": 0.41998589816864251, "k1_8": 0.27618949148016231, "k2_18": 0.22051453521325651, "k2_19": 0.22185083302875083, "k2_15": 0.049021031861622932, "k1_1": 0.54614029020018451, "k1_0": 0.43189410009140677, "k1_3": 0.35191308495881152, "k1_2": 0.46661787928344362, "k2_10": 0.022756687612450623, "k1_4": 0.33569221373098934, "k1_7": 0.31350657889841393, "k1_6": 0.23665291409396749, "k2_6": 0.16312478931978106, "k2_7": 0.028446814495469791, "k2_4": 0.12286287816156841, "k2_5": 0.13711895170443603, "k2_2": 0.15290888119956209, "k2_3": 0.13902240941956021, "k2_0": -0.034399618533981623, "k2_1": 0.13365670617333023, "k1_5": 0.3162337433909011, "k2_8": 0.062116588591585566, "k2_9": -0.021088696260431767, "kdr": 0.79752229947496045, "k2_17": 0.25268992650318828, "k2_16": 0.20644864252462392, "a": -0.15677359144015698, "b": 0.0071732705596511907, "k2_21": 0.080656894274210092, "k2_20": 0.13525154457737232, "k2_22": 0.083165454332324182, "kg": 0.26344613632670888, "k1_11": 0.69036409998954973, "k1_10": 0.44479022116728728, "k1_12": 0.69319847079166941, "k1_15": 0.49718874794015822, "k1_14": 0.81494327520759957, "k1_17": 0.13024607081452499, "k1_16": 0.34680026469145742, "k1_18": 0.074976789129927279, "n": -0.11046268828984811}, 0.1], ["k2_13", 1e-06, false, null, 1e-06, Infinity, 0, null, 1e-06], ["k1_14", 0.042506428292063192, true, null, 1e-06, Infinity, 0.0017642981579635453, {"tau": 0.80384263878791951, "k1_9": 0.50884747638218275, "k1_8": 0.3455770206923357, "k2_18": 0.29075567083329473, "k2_19": 0.29641172003198279, "k2_15": 0.07679269026958882, "k1_1": 0.65419254575659558, "k1_0": 0.52358900404562303, "k1_3": 0.4316240328898861, "k1_2": 0.56154679934209462, "k2_10": 0.045053274705236263, "k1_4": 0.41378120176409228, "k1_7": 0.38930978973241315, "k1_6": 0.29862848238944162, "k2_6": 0.22213840603964716, "k2_7": 0.059280132980450359, "k2_4": 0.16859383582723506, "k2_5": 0.1875802401367454, "k2_2": 0.19930740690157153, "k2_3": 0.18624926452080076, "k2_0": -0.024815844626925869, "k2_1": 0.18034839325276023, "k1_5": 0.39204440404878815, "k2_8": 0.10154625689864381, "k2_9": -0.0064885166270127149, "kdr": 0.9593984797965972, "k2_17": 0.32705502816938425, "k2_16": 0.2659558545284168, "a": -0.1670074697980731, "b": -0.032591563462846841, "k2_21": 0.13030517418325546, "k2_20": 0.19475566127887051, "k2_22": 0.13302041960263855, "kg": 0.23324455766026897, "k1_11": 0.81066769263354943, "k1_10": 0.53663222191113125, "k1_13": 0.81494327520759957, "k1_12": 0.81323670322721175, "k1_15": 0.59653734195715014, "k1_17": 0.16792286700410192, "k1_16": 0.42565398690623696, "k1_18": 0.098944221550926983, "n": -0.10550605394647743}, 0.1], ["k2_14", 1e-06, false, null, 1e-06, Infinity, 0, null, 1e-06], ["k1_15", 0.01006676380473992, true, null, 1e-06, Infinity, 0.00065763392037732277, {"tau": 0.52469729280219679, "k1_9": 0.32874442056530301, "k1_8": 0.2210900278907296, "k2_18": 0.16299758426128674, "k2_19": 0.15894596418323109, "k2_15": 0.71409674192755668, "k1_1": 0.41445694174346387, "k1_0": 0.33739779238448114, "k1_3": 0.27879919806036635, "k1_2": 0.36147047594602871, "k2_10": 0.048675249397728368, "k1_4": 0.26645926660072422, "k1_7": 0.24998869687721673, "k1_6": 0.18909288513731273, "k2_6": 0.13115614805935596, "k2_7": 0.039738751063135944, "k2_4": 0.11329674544351084, "k2_5": 0.12104925814410047, "k2_2": 0.1491200721681378, "k2_3": 0.12759864147667038, "k2_0": 0.0027136880631712856, "k2_1": 0.14049663021551262, "k1_5": 0.25160005655778678, "k2_8": 0.060437163563429507, "k2_9": 0.013319042248719187, "kdr": 0.61339610248798215, "k2_17": 0.18879623606727777, "k2_16": 0.17750640626347072, "a": -0.13756693102199904, "b": 0.0040354980005768114, "k2_21": 0.05639702236803721, "k2_20": 0.096192878367272014, "k2_22": 0.05824881849718308, "k1_11": 0.49624907593108653, "k1_10": 0.34602661410641355, "k1_13": 0.49718874794015894, "k1_12": 0.4969234486316107, "kg": 0.15909871071288506, "k1_14": 0.59653734195715069, "k1_17": 0.10437685737113964, "k1_16": 0.27497973662926445, "k1_18": 0.06089600927930721, "n": 0.03168725267131188}, 0.1], ["k2_15", 0.0024229722091343442, true, null, 1e-06, Infinity, 0.00082560630387682051, {"tau": 0.085897187193904795, "k1_9": 0.072737172527999286, "k1_8": 0.058277028621339953, "k2_18": 0.026051410702926454, "k2_19": 0.018862223447525927, "k2_16": 0.064694347212220185, "k1_1": 0.070693268159788256, "k1_0": 0.073658257505197097, "k1_3": 0.067920979133883008, "k1_2": 0.074065351901825893, "k2_10": 0.054194229889859578, "k1_4": 0.065978429655021653, "k1_7": 0.063813528021897811, "k1_6": 0.049925128557228665, "k2_6": 0.038100945769584546, "k2_7": 0.036917890753975648, "k2_4": 0.052367708056180858, "k2_5": 0.049736610489141193, "k2_2": 0.074112091001403951, "k2_3": 0.057543520719764846, "k2_0": 0.042317776073697855, "k2_1": 0.074779713631526384, "k1_5": 0.063616998714614542, "k2_8": 0.034086319863717129, "k2_9": 0.045701006441174266, "kdr": 0.11994551137178312, "k2_17": 0.032445588181219912, "a": -0.08245661965063103, "b": 0.059399587810296986, "k2_21": 0.0079678311387015553, "k2_20": 0.012473642745901696, "k2_22": 0.0081771925582017381, "kg": -0.013632095856229509, "k1_11": 0.049491672909736752, "k1_10": 0.073093290640642933, "k1_13": 0.04902103186162371, "k1_12": 0.04899043196526294, "k1_15": 0.71409674192755712, "k1_14": 0.076792690269589736, "k1_17": 0.028193369557069442, "k1_16": 0.067563403734703542, "k1_18": 0.017463063782204975, "n": 0.19544245854937101}, 0.001], ["k1_16", 0.0058242916224223729, true, null, 1e-06, Infinity, 0.00051988344678012349, {"tau": 0.37440590150771935, "k1_9": 0.24204353541341186, "k1_8": 0.1703986841487215, "k2_18": 0.12415942506497633, "k2_19": 0.11918914982979266, "k2_15": 0.067563403734703167, "k1_1": 0.29460588402994842, "k1_0": 0.2480343437217869, "k1_3": 0.20979409630269347, "k1_2": 0.2630001897185994, "k2_10": 0.052030406017645602, "k1_4": 0.20155656322041246, "k1_7": 0.19054137791952583, "k1_6": 0.14715285882441803, "k2_6": 0.10712729558835375, "k2_7": 0.045581324833642141, "k2_4": 0.097900974121346768, "k2_5": 0.10295109180615669, "k2_2": 0.12369994867857399, "k2_3": 0.10834295465447294, "k2_0": 0.017897579974074061, "k2_1": 0.11253564882285892, "k1_5": 0.19170889524745777, "k2_8": 0.059160087721210342, "k2_9": 0.027087842581165388, "kdr": 0.44071507852466257, "k2_17": 0.14253153309949426, "k2_16": 0.9126623658428924, "a": -0.11312276160356602, "b": 0.069868951934332721, "k2_21": 0.049366103768410809, "k2_20": 0.076646017869947555, "k2_22": 0.050564993739635779, "kg": 0.10725912663236727, "k1_11": 0.34389625496746079, "k1_10": 0.25282762623761218, "k1_13": 0.34680026469145731, "k1_12": 0.34549892404808391, "k1_15": 0.27497973662926423, "k1_14": 0.42565398690623696, "k1_17": 0.083780534528323944, "k1_18": 0.050703253732696796, "n": 0.1020447822373165}, 0.1], ["k2_16", 0.013340463490373877, true, null, 1e-06, Infinity, 0.0018477938156226039, {"tau": 0.23734520938685841, "k1_9": 0.16204613460630207, "k1_8": 0.12084532298696747, "k2_18": 0.084288429464430603, "k2_19": 0.079704549704491812, "k2_15": 0.064694347212220019, "k1_1": 0.18592440717207234, "k1_0": 0.16566514726508325, "k1_3": 0.14464969407331618, "k1_2": 0.17277440473671968, "k2_10": 0.055074388909108263, "k1_4": 0.13987203410257246, "k1_7": 0.13355422279846213, "k1_6": 0.10495210852185433, "k2_6": 0.081385196349478009, "k2_7": 0.047597973138173773, "k2_4": 0.081478663993363107, "k2_5": 0.083574726527318663, "k2_2": 0.10159211193553436, "k2_3": 0.088865699306586957, "k2_0": 0.031390491435214024, "k2_1": 0.091639256092692647, "k1_5": 0.13413793779096111, "k2_8": 0.054189094366671582, "k2_9": 0.038758042752744221, "kdr": 0.28807603328476045, "k2_17": 0.09644721662427598, "a": -0.11909687563894884, "b": 0.10462471916390399, "k2_21": 0.038737628485896292, "k2_20": 0.054941179053427117, "k2_22": 0.03938920477546231, "kg": 0.051094735849617726, "k1_11": 0.20314801514965081, "k1_10": 0.1672494672735306, "k1_13": 0.20644864252462417, "k1_12": 0.20480901295162629, "k1_15": 0.17750640626347078, "k1_14": 0.26595585452841702, "k1_17": 0.06023996776386633, "k1_16": 0.91266236584289284, "k1_18": 0.036800449076864306, "n": 0.1648987261021391}, 0.001], ["k1_17", 0.00090488926022647131, true, null, 1e-06, Infinity, 0.00019174357357353938, {"tau": 0.13298207483554692, "k1_9": 0.094155909673137472, "k1_8": 0.071528750761557847, "k2_18": 0.056344267420476976, "k2_19": 0.052903837832526834, "k2_15": 0.028193369557069369, "k1_1": 0.11078692351713901, "k1_0": 0.096396522447005639, "k1_3": 0.084294932279883272, "k1_2": 0.10081575575759349, "k2_10": 0.024252210029432009, "k1_4": 0.081773852368685007, "k1_7": 0.078312624079072218, "k1_6": 0.063549076828107134, "k2_6": 0.049639009147612288, "k2_7": 0.026201736658602249, "k2_4": 0.044235050309322281, "k2_5": 0.046863378841104655, "k2_2": 0.049665786581150374, "k2_3": 0.047436762470353631, "k2_0": 0.011474774920209773, "k2_1": 0.042556813587535935, "k1_5": 0.078866501872453906, "k2_8": 0.03193628728115, "k2_9": 0.015956281307189533, "kdr": 0.16072111183392357, "k2_17": 0.76205394727604503, "k2_16": 0.060239967763866406, "a": 0.0045389478906748791, "b": 0.045393554728634627, "k2_21": 0.028580095273079191, "k2_20": 0.038187038740490148, "k2_22": 0.028924869123750301, "kg": 0.03509125001642549, "k1_11": 0.12792524840329347, "k1_10": 0.097432805200572598, "k1_13": 0.1302460708145253, "k1_12": 0.1291700785137963, "k1_15": 0.10437685737113975, "k1_14": 0.16792286700410217, "k1_16": 0.083780534528324124, "k1_18": 0.027122679142270765, "n": 0.047600453302167098}, 0.1], ["k2_17", 0.014526443212894535, true, null, 1e-06, Infinity, 0.0018339808736586387, {"tau": 0.24265394364200776, "k1_9": 0.1649957252632859, "k1_8": 0.11976815486716512, "k2_18": 0.10630932109380682, "k2_19": 0.10872985081973788, "k2_15": 0.032445588181219683, "k1_1": 0.20517481254290548, "k1_0": 0.16972850415549254, "k1_3": 0.1440586493460983, "k1_2": 0.1795230723283982, "k2_10": 0.0245788822039779, "k1_4": 0.13934183589522361, "k1_7": 0.1327260348586993, "k1_6": 0.10534734878370869, "k2_6": 0.085993601283406329, "k2_7": 0.034424435723039035, "k2_4": 0.06704935159971441, "k2_5": 0.073981487165333426, "k2_2": 0.072121369974088884, "k2_3": 0.071764317917593939, "k2_0": 0.0018610780720930684, "k2_1": 0.062402082485148461, "k1_5": 0.13355866441722636, "k2_8": 0.04858689279356386, "k2_9": 0.0093913703479722565, "kdr": 0.30278301932914553, "k2_16": 0.096447216624276022, "a": -0.04669344144420641, "b": 0.024804527225345374, "k2_21": 0.058779304974444245, "k2_20": 0.078326150204528711, "k2_22": 0.059469347417701261, "kg": 0.053960628382983336, "k1_11": 0.24948691688798769, "k1_10": 0.17240598380422578, "k1_13": 0.25268992650318844, "k1_12": 0.25118853760062443, "k1_15": 0.18879623606727766, "k1_14": 0.32705502816938459, "k1_17": 0.76205394727604459, "k1_16": 0.1425315330994944, "k1_18": 0.038661217958308909, "n": 0.0035008640951949546}, 0.001], ["k1_18", 0.00043127988827607044, true, null, 1e-06, Infinity, 0.00014476608703239147, {"tau": 0.073302219646382075, "k1_9": 0.05573844630400044, "k1_8": 0.044211180506181606, "k2_18": 0.68236328937135271, "k2_19": 0.032304019765340107, "k2_15": 0.01746306378220492, "k1_1": 0.064225378692937374, "k1_0": 0.056995901780649068, "k1_3": 0.050845232625434542, "k1_2": 0.059149947476124953, "k2_10": 0.015812889290394545, "k1_4": 0.049574076116451572, "k1_7": 0.047802437232273426, "k1_6": 0.03997061548810301, "k2_6": 0.031600463916470277, "k2_7": 0.018250240205201274, "k2_4": 0.028016012804998356, "k2_5": 0.029719805469770443, "k2_2": 0.029741077165643472, "k2_3": 0.029626951395158915, "k2_0": 0.0085497713896773644, "k2_1": 0.024827464803902029, "k1_5": 0.048186908085671318, "k2_8": 0.021649306994438726, "k2_9": 0.011442839069288066, "kdr": 0.089597905800284261, "k2_17": 0.038661217958308985, "k2_16": 0.036800449076864375, "a": 0.032892376907550959, "b": 0.029929343324668196, "k2_21": 0.019158036283301694, "k2_20": 0.02438961660032787, "k2_22": 0.01932110788763727, "kg": 0.019291080203689904, "k1_11": 0.073347868641828601, "k1_10": 0.057364627917996812, "k1_13": 0.074976789129927585, "k1_12": 0.074224608513511245, "k1_15": 0.060896009279307398, "k1_14": 0.09894422155092733, "k1_17": 0.027122679142270779, "k1_16": 0.050703253732696962, "n": 0.028566018339564306}, 0.1], ["k2_18", 0.0089914845317781156, true, null, 1e-06, Infinity, 0.0012958648801042999, {"tau": 0.20453295455329831, "k1_9": 0.14272788213772342, "k1_8": 0.10544009958970786, "k2_19": 0.10110419748013856, "k2_15": 0.026051410702926242, "k1_1": 0.17748718163533081, "k1_0": 0.14693799874867008, "k1_3": 0.12539999457634882, "k1_2": 0.15500535605821245, "k2_10": 0.020176816655856411, "k1_4": 0.12164891674600543, "k1_7": 0.11628803116984034, "k1_6": 0.093439013574881769, "k2_6": 0.078796137805770397, "k2_7": 0.032403614201014237, "k2_4": 0.05954590528884806, "k2_5": 0.066370619578593526, "k2_2": 0.060568299808061873, "k2_3": 0.062972742372730636, "k2_0": 0.00070046291881711495, "k2_1": 0.05125124094152296, "k1_5": 0.11702382202394669, "k2_8": 0.045719172012429463, "k2_9": 0.0076696964449383849, "kdr": 0.26046915445031327, "k2_17": 0.10630932109380689, "k2_16": 0.084288429464430631, "a": -0.026772989602098458, "b": 0.020480214333307337, "k2_21": 0.058019779177127175, "k2_20": 0.074909163561555886, "k2_22": 0.058564561900001429, "kg": 0.04048548109175721, "k1_11": 0.21727291351649777, "k1_10": 0.14894212209572175, "k1_13": 0.22051453521325695, "k1_12": 0.21897913737278454, "k1_15": 0.16299758426128691, "k1_14": 0.29075567083329518, "k1_17": 0.056344267420476948, "k1_16": 0.12415942506497656, "k1_18": 0.68236328937135304, "n": -0.0073760615721443282}, 0.001], ["k1_19", 1e-06, false, null, 1e-06, Infinity, 0, null, 1e-06], ["k2_19", 0.0048140615292368016, true, null, 1e-06, Infinity, 0.0007223786565745472, {"tau": 0.19824294965598946, "k1_9": 0.1378696131221244, "k1_8": 0.1013203784061085, "k2_18": 0.10110419748013851, "k2_15": 0.018862223447525705, "k1_1": 0.1746595137710219, "k1_0": 0.14227701138259052, "k1_3": 0.12054705186647342, "k1_2": 0.15039174529946889, "k2_10": 0.013551344017575098, "k1_4": 0.11705417528660009, "k1_7": 0.11194480626689844, "k1_6": 0.089778574356619692, "k2_6": 0.079069030174512417, "k2_7": 0.029775651131810819, "k2_4": 0.055737814627921309, "k2_5": 0.063593083668914585, "k2_2": 0.053248375050017359, "k2_3": 0.05837608434789824, "k2_0": -0.0053738166740088097, "k2_1": 0.044162495244424775, "k1_5": 0.11260612450491586, "k2_8": 0.044633088053825404, "k2_9": 0.001620918731581667, "kdr": 0.25864067052097617, "k2_17": 0.10872985081973788, "k2_16": 0.079704549704491784, "a": -0.046866351053859882, "b": 0.0072277323132644766, "k2_21": 0.063949084484074353, "k2_20": 0.081142738838317102, "k2_22": 0.064467202336461124, "kg": 0.032636435953603181, "k1_11": 0.21849667524374281, "k1_10": 0.14422912599093402, "k1_13": 0.22185083302875108, "k1_12": 0.22024041947207534, "k1_15": 0.15894596418323106, "k1_14": 0.29641172003198296, "k1_17": 0.052903837832526779, "k1_16": 0.11918914982979277, "k1_18": 0.032304019765340031, "n": -0.034113524461709503}, 0.001], ["k1_20", 1e-06, false, null, 1e-06, Infinity, 0, null, 1e-06], ["k2_20", 0.002430193949101711, true, null, 1e-06, Infinity, 0.00057385675580157625, {"tau": 0.1102110869795238, "k1_9": 0.085419236168270088, "k1_8": 0.067990184712703808, "k2_18": 0.0749091635615559, "k2_19": 0.081142738838317172, "k2_15": 0.012473642745901571, "k1_1": 0.10536640100944973, "k1_0": 0.088295000049168681, "k1_3": 0.077255193239294737, "k1_2": 0.091802005711922846, "k2_10": 0.011267658159079805, "k1_4": 0.075918374675246036, "k1_7": 0.073714646253263669, "k1_6": 0.061599831263226289, "k2_6": 0.060226291282758269, "k2_7": 0.027885469813667862, "k2_4": 0.041682493984912618, "k2_5": 0.047874493196258999, "k2_2": 0.034246068102405283, "k2_3": 0.04215397359687021, "k2_0": -0.00040233721355074442, "k2_1": 0.025903731975070999, "k1_5": 0.074098674962017871, "k2_8": 0.038611911516613605, "k2_9": 0.0051672166474515946, "kdr": 0.15682192282128263, "k2_17": 0.078326150204528808, "k2_16": 0.054941179053427193, "a": -0.022660191438993855, "b": 0.020829720578238696, "k2_21": 0.055446921933401921, "k2_22": 0.055629340325353813, "kg": 0.0034507343848296135, "k1_11": 0.13175601241787083, "k1_10": 0.088471652069459741, "k1_13": 0.13525154457737273, "k1_12": 0.13352364682612466, "k1_15": 0.096192878367272125, "k1_14": 0.19475566127887092, "k1_17": 0.038187038740490148, "k1_16": 0.076646017869947763, "k1_18": 0.024389616600327822, "n": -0.015070301887558037}, 0.001], ["k1_21", 1e-06, false, null, 1e-06, Infinity, 0, null, 1e-06], ["k2_21", 0.001382105213555751, true, null, 1e-06, Infinity, 0.00051493698944198127, {"tau": 0.05453337999872878, "k1_9": 0.051989780166867443, "k1_8": 0.046491637830624294, "k2_18": 0.058019779177127175, "k2_19": 0.063949084484074395, "k2_15": 0.0079678311387014929, "k1_1": 0.061534191131475395, "k1_0": 0.053899525300582972, "k1_3": 0.049513983384983654, "k1_2": 0.05456151940567644, "k2_10": 0.0093034997568198826, "k1_4": 0.049521288746379837, "k1_7": 0.049130669905487381, "k1_6": 0.04337307211952128, "k2_6": 0.047833314076490684, "k2_7": 0.026135159198326874, "k2_4": 0.032244834744959892, "k2_5": 0.037389270939208984, "k2_2": 0.021700135781529687, "k2_3": 0.031343864752534381, "k2_0": 0.0022682120067938415, "k2_1": 0.013986000331331738, "k1_5": 0.049339324577956083, "k2_8": 0.034269903804680604, "k2_9": 0.0068808360056116973, "kdr": 0.092249997977072951, "k2_17": 0.058779304974444307, "k2_16": 0.038737628485896347, "a": -0.0067548124985472588, "b": 0.027423086770797266, "k2_20": 0.055446921933401928, "k2_22": 0.049671510002328119, "kg": -0.014717486996359844, "k1_11": 0.077144072028152502, "k1_10": 0.052997647504490292, "k1_13": 0.080656894274210342, "k1_12": 0.078890934309621422, "k1_15": 0.056397022368037328, "k1_14": 0.13030517418325571, "k1_17": 0.028580095273079194, "k1_16": 0.04936610376841092, "k1_18": 0.019158036283301677, "n": -0.0053664509767086255}, 0.001], ["k1_22", 1e-06, false, null, 1e-06, Infinity, 0, null, 1e-06], ["k2_22", 0.0014104173977099732, true, null, 1e-06, Infinity, 0.00051232202159868265, {"tau": 0.057297980014934864, "k1_9": 0.053515872275408473, "k1_8": 0.047384310145980539, "k2_18": 0.058564561900001463, "k2_19": 0.064467202336461166, "k2_15": 0.0081771925582016739, "k1_1": 0.063575319270532837, "k1_0": 0.055466509290121063, "k1_3": 0.050737691748946427, "k1_2": 0.056283506752421095, "k2_10": 0.0093601755281049314, "k1_4": 0.050669110814815503, "k1_7": 0.050178998390327474, "k1_6": 0.044102312958288856, "k2_6": 0.048200729808383531, "k2_7": 0.026058104030751233, "k2_4": 0.032559648820363933, "k2_5": 0.037726030902067088, "k2_2": 0.022267656234802806, "k2_3": 0.031743210030737386, "k2_0": 0.0021117706045857207, "k2_1": 0.014570067356735305, "k1_5": 0.050396087654919021, "k2_8": 0.034280307522203714, "k2_9": 0.0067465453543107809, "kdr": 0.095249628500485947, "k2_17": 0.059469347417701331, "k2_16": 0.039389204775462372, "a": -0.0076255304983669199, "b": 0.026899155221404451, "k2_21": 0.049671510002328119, "k2_20": 0.05562934032535382, "kg": -0.013586238054761344, "k1_11": 0.079677378144055899, "k1_10": 0.054631327903514548, "k1_13": 0.083165454332324501, "k1_12": 0.081413601455251977, "k1_15": 0.058248818497183226, "k1_14": 0.13302041960263883, "k1_17": 0.028924869123750321, "k1_16": 0.050564993739635911, "k1_18": 0.019321107887637249, "n": -0.0058201631117387395}, 0.001], ["k", 0.1291549665014884, false, null, 1e-06, Infinity, 0, null, 0.1291549665014884], ["kdr", 0.14603123710710705, true, null, -Infinity, Infinity, 0.0070342566787113857, {"tau": 0.84336052400392036, "k1_9": 0.5279992416829985, "k1_8": 0.35345549083658157, "k2_18": 0.26046915445031277, "k2_19": 0.25864067052097589, "k2_15": 0.11994551137178229, "k1_1": 0.66547631119834316, "k1_0": 0.54206889307225781, "k1_3": 0.44715044214517358, "k1_2": 0.58070322823983078, "k2_10": 0.080357591197633166, "k1_4": 0.42721059709287812, "k1_7": 0.40060160531360661, "k1_6": 0.300791355373763, "k2_6": 0.21143422865104033, "k2_7": 0.064152573017660516, "k2_4": 0.1838371463495635, "k2_5": 0.19607447547963439, "k2_2": 0.24408794117152191, "k2_3": 0.20728866650288594, "k2_0": 0.0053850181767277827, "k2_1": 0.23024691471194356, "k1_5": 0.40295582097676158, "k2_8": 0.097395846083005708, "k2_9": 0.022574224903009789, "k2_17": 0.30278301932914536, "k2_16": 0.28807603328476022, "a": -0.32716116661894429, "b": 0.023098663860309149, "k2_21": 0.092249997977072673, "k2_20": 0.15682192282128224, "k2_22": 0.095249628500485642, "kg": 0.22517359198894954, "k1_11": 0.79567769202343919, "k1_10": 0.55578341488004734, "k1_13": 0.79752229947496045, "k1_12": 0.79686359421170139, "k1_15": 0.6133961024879816, "k1_14": 0.95939847979659687, "k1_17": 0.16072111183392321, "k1_16": 0.44071507852466268, "k1_18": 0.089597905800283942, "n": 0.079909608291153636}, 0.1], ["tau", 2.2183221599680003, true, null, 1e-06, 20, 0.3847137559306642, {"k1_9": 0.45016190863989286, "k1_8": 0.29646675586964605, "k2_18": 0.20453295455329779, "k2_19": 0.19824294965598913, "k2_15": 0.085897187193904115, "k1_1": 0.56792756668975586, "k1_0": 0.46160534766934164, "k1_3": 0.37959155843620784, "k1_2": 0.4970106015192261, "k2_10": 0.056346228282809961, "k1_4": 0.3614580718789539, "k1_7": 0.33706622978642115, "k1_6": 0.25125708253116008, "k2_6": 0.16445466850013382, "k2_7": 0.03993927042345239, "k2_4": 0.14563585842767982, "k2_5": 0.15470962306628414, "k2_2": 0.19765598211939406, "k2_3": 0.16703058881645377, "k2_0": -0.0067822899739494891, "k2_1": 0.17196239510752417, "k1_5": 0.33990569723989428, "k2_8": 0.066878777461265485, "k2_9": 0.0070668451004371781, "kdr": 0.84336052400392025, "k2_17": 0.24265394364200743, "k2_16": 0.2373452093868581, "a": -0.31956317577287546, "b": 0.15406381987159415, "k2_21": 0.054533379998728509, "k2_20": 0.11021108697952332, "k2_22": 0.057297980014934559, "kg": 0.56537808555826852, "k1_11": 0.69889403178150389, "k1_10": 0.47485373648176604, "k1_13": 0.70544741417102386, "k1_12": 0.70297168435420476, "k1_15": 0.52469729280219601, "k1_14": 0.80384263878791884, "k1_17": 0.13298207483554658, "k1_16": 0.3744059015077193, "k1_18": 0.073302219646381755, "n": 0.088030051615371474}, 5], ["kg", 0.023534242794958193, true, null, 1e-06, Infinity, 0.00021903556364805989, {"tau": 0.56537808555826841, "k1_9": 0.13213409409676272, "k1_8": 0.079219193447789063, "k2_18": 0.040485481091757113, "k2_19": 0.032636435953603091, "k2_15": -0.013632095856229647, "k1_1": 0.17233559222034409, "k1_0": 0.13491912951555654, "k1_3": 0.10828026604955054, "k1_2": 0.14995335926621903, "k2_10": -0.014041421013365951, "k1_4": 0.10131751391669112, "k1_7": 0.091490371691309968, "k1_6": 0.066427352933018227, "k2_6": 0.02519422572673731, "k2_7": -0.015604280072820463, "k2_4": 0.020102427931966423, "k2_5": 0.022420240165975019, "k2_2": 0.029541199591178135, "k2_3": 0.027440928967485487, "k2_0": -0.030548238368737893, "k2_1": -0.0016088052701150829, "k1_5": 0.093828814385410214, "k2_8": -0.0072319638184365617, "k2_9": -0.027584511081406849, "kdr": 0.22517359198894962, "k2_17": 0.05396062838298326, "k2_16": 0.051094735849617712, "a": -0.11471801087998808, "b": 0.24230878577152321, "k2_21": -0.014717486996359896, "k2_20": 0.0034507343848294504, "k2_22": -0.013586238054761422, "k1_11": 0.25303311498365949, "k1_10": 0.14156276540153973, "k1_13": 0.26344613632670882, "k1_12": 0.25947330775965938, "k1_15": 0.15909871071288489, "k1_14": 0.23324455766026897, "k1_17": 0.035091250016425407, "k1_16": 0.10725912663236739, "k1_18": 0.019291080203689845, "n": -9.389581684578602e-05}, 0.02], ["n", 1.2947280946035842, true, null, 1e-06, Infinity, 0.013127999165003932, {"tau": 0.088030051615373417, "k1_9": 0.077864860135177044, "k1_8": 0.10061176028033202, "k2_18": -0.0073760615721437999, "k2_19": -0.034113524461709052, "k2_15": 0.19544245854937173, "k1_1": -0.0088321276147974789, "k1_0": 0.074751289210899033, "k1_3": 0.099532510481802339, "k1_2": 0.058061758171425719, "k2_10": 0.19641750014993875, "k1_4": 0.1003561968259771, "k1_7": 0.10241423901662215, "k1_6": 0.087213421946877673, "k2_6": 0.077320354493574633, "k2_7": 0.13891833108190704, "k2_4": 0.15550821593047645, "k2_5": 0.13849082297393758, "k2_2": 0.21158488346579032, "k2_3": 0.16808770118825697, "k2_0": 0.1779680695688127, "k2_1": 0.17620595662251654, "k1_5": 0.10186222550319847, "k2_8": 0.11175674868460138, "k2_9": 0.18820208555096937, "kdr": 0.07990960829115544, "k2_17": 0.0035008640951954139, "k2_16": 0.16489872610213985, "a": -0.52233818113997599, "b": 0.69899235835450668, "k2_21": -0.0053664509767085535, "k2_20": -0.015070301887557784, "k2_22": -0.0058201631117385912, "kg": -9.3895816844884533e-05, "k1_11": -0.12600691533860203, "k1_10": 0.065097754242589706, "k1_13": -0.11046268828984659, "k1_12": -0.11836310826902313, "k1_15": 0.031687252671313469, "k1_14": -0.10550605394647566, "k1_17": 0.047600453302167368, "k1_16": 0.10204478223731756, "k1_18": 0.028566018339564597}, 1], ["b", 175.26587653473442, true, null, 1e-06, Infinity, 3.0838862117765622, {"tau": 0.15406381987159481, "k1_9": 0.04094827278327684, "k1_8": 0.073955509561603003, "k2_18": 0.020480214333307524, "k2_19": 0.0072277323132645651, "k2_15": 0.059399587810297486, "k1_1": -0.027326768787357718, "k1_0": 0.038360242579480348, "k1_3": 0.065906209164831531, "k1_2": 0.026452835570908946, "k2_10": 0.089452207819909146, "k1_4": 0.068376176356256674, "k1_7": 0.070492391559354259, "k1_6": 0.070137142242171158, "k2_6": 0.068618549182326016, "k2_7": 0.094282643254723103, "k2_4": 0.10052016720560389, "k2_5": 0.095540023072102187, "k2_2": 0.093366072755105153, "k2_3": 0.10435483128980157, "k2_0": 0.081765149124967573, "k2_1": 0.0047115354001399466, "k1_5": 0.072752287847494115, "k2_8": 0.084935409201285561, "k2_9": 0.093671152352460291, "kdr": 0.023098663860309798, "k2_17": 0.024804527225345464, "k2_16": 0.10462471916390437, "a": -0.47336539147557732, "k2_21": 0.027423086770797227, "k2_20": 0.020829720578238727, "k2_22": 0.026899155221404469, "kg": 0.24230878577152348, "k1_11": -0.029733326948496619, "k1_10": 0.030758699971342271, "k1_13": 0.0071732705596516027, "k1_12": -0.0095218525662350995, "k1_15": 0.0040354980005775122, "k1_14": -0.032591563462846293, "k1_17": 0.045393554728634676, "k1_16": 0.069868951934333151, "k1_18": 0.029929343324668317, "n": 0.69899235835450702}, 200.0], ["a", 3339.1856868282716, true, null, 1e-06, Infinity, 10.655933121931742, {"tau": -0.31956317577287208, "k1_9": -0.13177774606640003, "k1_8": -0.086287494746722232, "k2_18": -0.026772989602097445, "k2_19": -0.046866351053858869, "k2_15": -0.082456619650630961, "k1_1": -0.13477223782876729, "k1_0": -0.13445755817157792, "k1_3": -0.11545385260146232, "k1_2": -0.14001153580404427, "k2_10": -0.073707134993292497, "k1_4": -0.10964377323399219, "k1_7": -0.10193147877293388, "k1_6": -0.062559589516441902, "k2_6": -0.056499811192952651, "k2_7": -0.04041401870869693, "k2_4": -0.084234785035599113, "k2_5": -0.079406191907640089, "k2_2": -0.13034025326279036, "k2_3": -0.097231007332138006, "k2_0": -0.045795571518994493, "k2_1": -0.10104197822137156, "k1_5": -0.10157576400755892, "k2_8": -0.038641931364367103, "k2_9": -0.05277493244038689, "kdr": -0.3271611666189409, "k2_17": -0.046693441444205196, "k2_16": -0.11909687563894795, "b": -0.47336539147557732, "k2_21": -0.0067548124985468139, "k2_20": -0.022660191438993161, "k2_22": -0.0076255304983664906, "kg": -0.11471801087998645, "k1_11": -0.14362281982982619, "k1_10": -0.13507939831165491, "k1_13": -0.15677359144015399, "k1_12": -0.15041300377581343, "k1_15": -0.13756693102199705, "k1_14": -0.16700746979806957, "k1_17": 0.0045389478906755956, "k1_16": -0.11312276160356452, "k1_18": 0.032892376907551313, "n": -0.52233818113997654}, 3500.0]]
