# Supplementary material for: A photoconversion model for full spectral programming and multiplexing of optogenetic systems
Source: Mol Syst Biol. 2017 Apr 24;13(4):926. doi: 10.15252/msb.20167456 (PMC5408778; doi:10.15252/msb.20167456)
Supplement: Supplementary file 15 — Dataset EV7 [file MSB-13-926-s015.zip › dataset_ev7_cph8-ompr_data_and_analysis/cph8-ompr_analysis/fit_results/all_data_with_few_k_holds_ratio_k_fixed_0.215443469003.p]

S'[[Fit Statistics]]\n    # function evals   = 596\n    # data points      = 746\n    # variables        = 44\n    chi-square         = 155.016\n    reduced chi-square = 0.221\n[[Variables]]\n    k1_0:    0.05351012 +/- 0.003971 (7.42%) (init= 0.01)\n    k2_0:    0.00120381 +/- 0.004448 (369.56%) (init= 0.01)\n    k1_1:    0.03167708 +/- 0.001934 (6.11%) (init= 0.01)\n    k2_1:    0.00597991 +/- 0.001073 (17.95%) (init= 0.01)\n    k1_2:    0.01539229 +/- 0.001070 (6.95%) (init= 0.01)\n    k2_2:    0.00615840 +/- 0.001028 (16.70%) (init= 0.01)\n    k1_3:    0.00598316 +/- 0.000531 (8.87%) (init= 0.01)\n    k2_3:    0.00535456 +/- 0.001019 (19.05%) (init= 0.01)\n    k1_4:    0.00477712 +/- 0.000442 (9.25%) (init= 0.01)\n    k2_4:    0.00442786 +/- 0.000940 (21.24%) (init= 0.01)\n    k1_5:    0.00383128 +/- 0.000373 (9.73%) (init= 0.01)\n    k2_5:    0.00473921 +/- 0.000939 (19.83%) (init= 0.01)\n    k1_6:    0.00188006 +/- 0.000237 (12.58%) (init= 0.01)\n    k2_6:    0.00513203 +/- 0.000927 (18.06%) (init= 0.01)\n    k1_7:    0.00272277 +/- 0.000267 (9.80%) (init= 0.01)\n    k2_7:    0.00116424 +/- 0.000627 (53.85%) (init= 0.01)\n    k1_8:    0.00191669 +/- 0.000209 (10.95%) (init= 0.01)\n    k2_8:    0.00172484 +/- 0.000635 (36.83%) (init= 0.01)\n    k1_9:    0.00630456 +/- 0.000479 (7.61%) (init= 0.01)\n    k2_9:    0.00040087 +/- 0.000566 (141.12%) (init= 0.01)\n    k1_10:   0.00866478 +/- 0.000628 (7.25%) (init= 0.01)\n    k2_10:   0.00133530 +/- 0.000644 (48.22%) (init= 0.01)\n    k1_11:   0.01656093 +/- 0.000851 (5.14%) (init= 0.01)\n    k2_11:   1e-06 (fixed)\n    k1_12:   0.02659839 +/- 0.001363 (5.13%) (init= 0.01)\n    k2_12:   1e-06 (fixed)\n    k1_13:   0.03902362 +/- 0.001999 (5.12%) (init= 0.1)\n    k2_13:   1e-06 (fixed)\n    k1_14:   0.06085763 +/- 0.002601 (4.27%) (init= 0.1)\n    k2_14:   1e-06 (fixed)\n    k1_15:   0.01448639 +/- 0.000956 (6.60%) (init= 0.1)\n    k2_15:   0.00212504 +/- 0.000714 (33.62%) (init= 0.001)\n    k1_16:   0.00842061 +/- 0.000756 (8.98%) (init= 0.1)\n    k2_16:   0.01160278 +/- 0.001606 (13.85%) (init= 0.001)\n    k1_17:   0.00128840 +/- 0.000275 (21.31%) (init= 0.1)\n    k2_17:   0.01239098 +/- 0.001575 (12.72%) (init= 0.001)\n    k1_18:   0.00061555 +/- 0.000208 (33.77%) (init= 0.1)\n    k2_18:   0.00766889 +/- 0.001114 (14.54%) (init= 0.001)\n    k1_19:   1e-06 (fixed)\n    k2_19:   0.00409175 +/- 0.000620 (15.16%) (init= 0.001)\n    k1_20:   1e-06 (fixed)\n    k2_20:   0.00204902 +/- 0.000492 (24.03%) (init= 0.001)\n    k1_21:   1e-06 (fixed)\n    k2_21:   0.00115053 +/- 0.000442 (38.38%) (init= 0.001)\n    k1_22:   1e-06 (fixed)\n    k2_22:   0.00117520 +/- 0.000439 (37.39%) (init= 0.001)\n    k:       0.2154435 (fixed)\n    kdr:     0.12264137 +/- 0.006239 (5.09%) (init= 0.1)\n    tau:     2.50648275 +/- 0.376847 (15.03%) (init= 5)\n    kg:      0.02370512 +/- 0.000219 (0.93%) (init= 0.02)\n    n:       1.29761865 +/- 0.013107 (1.01%) (init= 1)\n    b:       175.409008 +/- 3.078365 (1.75%) (init= 200)\n    a:       3337.20586 +/- 10.63219 (0.32%) (init= 3500)\n[[Correlations]] (unreported correlations are <  0.100)\n    C(k1_14, kdr)                =  0.962 \n    C(k1_16, k2_16)              =  0.913 \n    C(k1_3, k2_3)                =  0.878 \n    C(k1_4, k2_4)                =  0.871 \n    C(k1_5, k2_5)                =  0.866 \n    C(kdr, tau)                  =  0.834 \n    C(k1_13, k1_14)              =  0.823 \n    C(k1_2, k2_2)                =  0.823 \n    C(k1_12, k1_14)              =  0.821 \n    C(k1_6, k2_6)                =  0.821 \n    C(k1_11, k1_14)              =  0.819 \n    C(k1_13, kdr)                =  0.806 \n    C(k1_12, kdr)                =  0.805 \n    C(k1_7, k2_7)                =  0.805 \n    C(k1_11, kdr)                =  0.804 \n    C(k1_14, tau)                =  0.803 \n    C(k1_8, k2_8)                =  0.792 \n    C(k1_17, k2_17)              =  0.763 \n    C(k1_10, k2_10)              =  0.745 \n    C(k1_9, k2_9)                =  0.731 \n    C(k1_1, k2_1)                =  0.722 \n    C(k1_15, k2_15)              =  0.711 \n    C(k1_13, tau)                =  0.709 \n    C(k1_12, tau)                =  0.707 \n    C(k1_12, k1_13)              =  0.705 \n    C(k1_11, k1_13)              =  0.703 \n    C(k1_11, tau)                =  0.702 \n    C(k1_11, k1_12)              =  0.702 \n    C(n, b)                      =  0.697 \n    C(k1_0, k2_0)                =  0.690 \n    C(k1_18, k2_18)              =  0.683 \n    C(k1_1, kdr)                 =  0.676 \n    C(k1_1, k1_14)               =  0.666 \n    C(k1_15, kdr)                =  0.624 \n    C(k1_14, k1_15)              =  0.609 \n    C(k1_2, kdr)                 =  0.592 \n    C(k1_2, k1_14)               =  0.574 \n    C(k1_1, tau)                 =  0.573 \n    C(k1_10, kdr)                =  0.567 \n    C(k1_1, k1_12)               =  0.560 \n    C(k1_1, k1_13)               =  0.560 \n    C(k1_1, k1_11)               =  0.560 \n    C(k1_0, kdr)                 =  0.553 \n    C(k1_10, k1_14)              =  0.549 \n    C(tau, kg)                   =  0.543 \n    C(k1_9, kdr)                 =  0.539 \n    C(k1_0, k1_14)               =  0.536 \n    C(k1_15, tau)                =  0.530 \n    C(n, a)                      = -0.522 \n    C(k1_9, k1_14)               =  0.521 \n    C(k1_13, k1_15)              =  0.511 \n    C(k1_12, k1_15)              =  0.511 \n    C(k1_11, k1_15)              =  0.511 \n    C(k1_2, tau)                 =  0.502 \n    C(k1_2, k1_13)               =  0.481 \n    C(k1_10, tau)                =  0.480 \n    C(k1_2, k1_12)               =  0.480 \n    C(k1_2, k1_11)               =  0.479 \n    C(b, a)                      = -0.473 \n    C(k1_0, tau)                 =  0.467 \n    C(k1_10, k1_13)              =  0.459 \n    C(k1_10, k1_12)              =  0.458 \n    C(k1_3, kdr)                 =  0.458 \n    C(k1_10, k1_11)              =  0.457 \n    C(k1_9, tau)                 =  0.456 \n    C(k1_16, kdr)                =  0.451 \n    C(k1_0, k1_13)               =  0.446 \n    C(k1_0, k1_12)               =  0.445 \n    C(k1_0, k1_11)               =  0.444 \n    C(k1_3, k1_14)               =  0.443 \n    C(k1_4, kdr)                 =  0.438 \n    C(k1_14, k1_16)              =  0.437 \n    C(k1_9, k1_13)               =  0.434 \n    C(k1_9, k1_12)               =  0.433 \n    C(k1_9, k1_11)               =  0.432 \n    C(k1_1, k1_15)               =  0.429 \n    C(k1_4, k1_14)               =  0.425 \n    C(k1_5, kdr)                 =  0.413 \n    C(k1_7, kdr)                 =  0.411 \n    C(k1_1, k1_2)                =  0.405 \n    C(k1_5, k1_14)               =  0.403 \n    C(k1_7, k1_14)               =  0.400 \n    C(k1_1, k1_10)               =  0.387 \n    C(k1_3, tau)                 =  0.386 \n    C(k1_16, tau)                =  0.380 \n    C(k1_0, k1_1)                =  0.377 \n    C(k1_2, k1_15)               =  0.375 \n    C(k1_1, k1_9)                =  0.368 \n    C(k1_4, tau)                 =  0.368 \n    C(k1_3, k1_13)               =  0.365 \n    C(k1_3, k1_12)               =  0.363 \n    C(k1_8, kdr)                 =  0.363 \n    C(k1_3, k1_11)               =  0.362 \n    C(k1_13, k1_16)              =  0.359 \n    C(k1_10, k1_15)              =  0.359 \n    C(k1_12, k1_16)              =  0.358 \n    C(k1_11, k1_16)              =  0.356 \n    C(k1_8, k1_14)               =  0.355 \n    C(k1_0, k1_15)               =  0.350 \n    C(k1_4, k1_13)               =  0.348 \n    C(k1_4, k1_12)               =  0.347 \n    C(k1_5, tau)                 =  0.346 \n    C(k1_4, k1_11)               =  0.345 \n    C(k1_7, tau)                 =  0.343 \n    C(k1_9, k1_15)               =  0.341 \n    C(k1_2, k1_10)               =  0.341 \n    C(k1_14, k2_17)              =  0.335 \n    C(k1_0, k1_2)                =  0.333 \n    C(k1_5, k1_13)               =  0.328 \n    C(k1_5, k1_12)               =  0.327 \n    C(k1_7, k1_13)               =  0.325 \n    C(k1_5, k1_11)               =  0.325 \n    C(k1_2, k1_9)                =  0.325 \n    C(kdr, a)                    = -0.325 \n    C(k1_7, k1_12)               =  0.324 \n    C(k1_7, k1_11)               =  0.323 \n    C(k1_0, k1_10)               =  0.320 \n    C(k1_9, k1_10)               =  0.312 \n    C(tau, a)                    = -0.312 \n    C(k2_17, kdr)                =  0.312 \n    C(k1_1, k1_3)                =  0.311 \n    C(k1_6, kdr)                 =  0.309 \n    C(k1_6, k1_14)               =  0.307 \n    C(k1_1, k1_16)               =  0.306 \n    C(k1_0, k1_9)                =  0.305 \n    C(k1_14, k2_19)              =  0.302 \n    C(k1_8, tau)                 =  0.302 \n    C(k1_14, k2_18)              =  0.297 \n    C(k1_1, k1_4)                =  0.297 \n    C(k2_16, kdr)                =  0.296 \n    C(k1_3, k1_15)               =  0.290 \n    C(k1_8, k1_13)               =  0.287 \n    C(k1_15, k1_16)              =  0.286 \n    C(k1_8, k1_12)               =  0.286 \n    C(k1_8, k1_11)               =  0.284 \n    C(k1_1, k1_5)                =  0.280 \n    C(k1_1, k1_7)                =  0.279 \n    C(k1_4, k1_15)               =  0.278 \n    C(k1_2, k1_3)                =  0.278 \n    C(k1_14, k2_16)              =  0.275 \n    C(k1_2, k1_16)               =  0.274 \n    C(k2_18, kdr)                =  0.268 \n    C(k1_3, k1_10)               =  0.267 \n    C(k2_19, kdr)                =  0.266 \n    C(k1_2, k1_4)                =  0.266 \n    C(k1_10, k1_16)              =  0.263 \n    C(k1_5, k1_15)               =  0.262 \n    C(k1_13, k2_17)              =  0.262 \n    C(k1_0, k1_3)                =  0.262 \n    C(k1_7, k1_15)               =  0.261 \n    C(k1_12, k2_17)              =  0.261 \n    C(k1_11, k2_17)              =  0.259 \n    C(k1_0, k1_16)               =  0.258 \n    C(k1_6, tau)                 =  0.257 \n    C(k1_4, k1_10)               =  0.256 \n    C(k1_3, k1_9)                =  0.256 \n    C(k1_9, k1_16)               =  0.252 \n    C(k1_2, k1_5)                =  0.251 \n    C(k1_0, k1_4)                =  0.251 \n    C(k2_2, kdr)                 =  0.251 \n    C(k1_2, k1_7)                =  0.250 \n    C(k2_17, tau)                =  0.249 \n    C(k1_6, k1_13)               =  0.246 \n    C(k1_1, k1_8)                =  0.246 \n    C(k1_6, k1_12)               =  0.245 \n    C(k1_4, k1_9)                =  0.245 \n    C(k1_6, k1_11)               =  0.243 \n    C(kg, b)                     =  0.243 \n    C(k1_5, k1_10)               =  0.242 \n    C(k2_16, tau)                =  0.242 \n    C(k1_7, k1_10)               =  0.241 \n    C(k1_0, k1_5)                =  0.238 \n    C(k2_1, kdr)                 =  0.237 \n    C(k1_0, k1_7)                =  0.236 \n    C(k1_13, kg)                 =  0.236 \n    C(k1_5, k1_9)                =  0.232 \n    C(k1_12, kg)                 =  0.232 \n    C(k1_8, k1_15)               =  0.231 \n    C(k1_7, k1_9)                =  0.231 \n    C(k1_13, k2_19)              =  0.230 \n    C(k1_13, k2_18)              =  0.229 \n    C(k1_12, k2_19)              =  0.228 \n    C(k2_6, k1_14)               =  0.228 \n    C(k1_12, k2_18)              =  0.227 \n    C(k1_11, k2_19)              =  0.227 \n    C(k1_11, k2_18)              =  0.226 \n    C(k1_11, kg)                 =  0.226 \n    C(k1_2, k1_8)                =  0.222 \n    C(k1_3, k1_16)               =  0.219 \n    C(k2_6, kdr)                 =  0.218 \n    C(k1_13, k2_16)              =  0.216 \n    C(k1_12, k2_16)              =  0.215 \n    C(k1_1, k2_17)               =  0.214 \n    C(k1_8, k1_10)               =  0.214 \n    C(k2_3, kdr)                 =  0.213 \n    C(k1_11, k2_16)              =  0.213 \n    C(k1_3, k1_4)                =  0.213 \n    C(k2_18, tau)                =  0.211 \n    C(k1_1, k1_6)                =  0.211 \n    C(k1_4, k1_16)               =  0.210 \n    C(k1_0, k1_8)                =  0.210 \n    C(k2_2, n)                   =  0.209 \n    C(k2_2, k1_14)               =  0.207 \n    C(k1_8, k1_9)                =  0.205 \n    C(k2_19, tau)                =  0.205 \n    C(k1_3, k1_5)                =  0.202 \n    C(k2_5, kdr)                 =  0.202 \n    C(k1_3, k1_7)                =  0.201 \n    C(k1_5, k1_16)               =  0.200 \n    C(k2_2, tau)                 =  0.200 \n    C(k1_14, kg)                 =  0.200 \n    C(k1_7, k1_16)               =  0.199 \n    C(k1_14, k2_20)              =  0.198 \n    C(k1_6, k1_15)               =  0.198 \n    C(k1_15, k2_17)              =  0.198 \n    C(k2_10, n)                  =  0.196 \n    C(k1_4, k1_5)                =  0.195 \n    C(k1_1, k2_16)               =  0.195 \n    C(k2_15, n)                  =  0.194 \n    C(k1_4, k1_7)                =  0.194 \n    C(k2_5, k1_14)               =  0.193 \n    C(k2_3, k1_14)               =  0.193 \n    C(k1_2, k1_6)                =  0.190 \n    C(k2_4, kdr)                 =  0.189 \n    C(k2_1, k1_14)               =  0.189 \n    C(k1_2, k2_17)               =  0.188 \n    C(k2_9, n)                   =  0.188 \n    C(k1_15, k2_16)              =  0.186 \n    C(k1_1, k2_18)               =  0.185 \n    C(k1_5, k1_7)                =  0.185 \n    C(k1_6, k1_10)               =  0.183 \n    C(kdr, kg)                   =  0.183 \n    C(k1_1, k2_19)               =  0.183 \n    C(k1_0, k1_6)                =  0.181 \n    C(k1_10, k2_17)              =  0.181 \n    C(k1_2, k2_16)               =  0.181 \n    C(k1_3, k1_8)                =  0.180 \n    C(k1_8, k1_16)               =  0.178 \n    C(k1_0, k2_17)               =  0.178 \n    C(k2_0, n)                   =  0.178 \n    C(k1_6, k1_9)                =  0.176 \n    C(k1_10, k2_16)              =  0.175 \n    C(k2_1, n)                   =  0.174 \n    C(k2_4, k1_14)               =  0.174 \n    C(k1_4, k1_8)                =  0.173 \n    C(k2_1, tau)                 =  0.173 \n    C(k1_0, k2_16)               =  0.173 \n    C(k1_9, k2_17)               =  0.173 \n    C(k1_14, k1_17)              =  0.172 \n    C(k1_14, a)                  = -0.171 \n    C(k1_15, k2_18)              =  0.171 \n    C(k2_3, tau)                 =  0.170 \n    C(k2_6, k1_13)               =  0.170 \n    C(k1_9, k2_16)               =  0.169 \n    C(k2_6, tau)                 =  0.169 \n    C(k2_6, k1_12)               =  0.168 \n    C(k1_15, k2_19)              =  0.167 \n    C(k2_3, n)                   =  0.167 \n    C(k2_6, k1_11)               =  0.166 \n    C(k1_5, k1_8)                =  0.166 \n    C(k1_17, kdr)                =  0.165 \n    C(k1_7, k1_8)                =  0.165 \n    C(k2_16, n)                  =  0.163 \n    C(k1_2, k2_18)               =  0.162 \n    C(k2_20, kdr)                =  0.162 \n    C(k2_2, k1_13)               =  0.161 \n    C(k2_2, k1_12)               =  0.161 \n    C(k1_1, k2_2)                =  0.160 \n    C(k2_2, k1_11)               =  0.160 \n    C(k1_13, a)                  = -0.160 \n    C(k2_5, tau)                 =  0.158 \n    C(k1_2, k2_19)               =  0.158 \n    C(k1_10, k2_18)              =  0.156 \n    C(k2_2, k1_15)               =  0.156 \n    C(k1_3, k1_6)                =  0.155 \n    C(tau, b)                    =  0.155 \n    C(k2_4, n)                   =  0.154 \n    C(k1_0, k2_18)               =  0.154 \n    C(k1_6, k1_16)               =  0.154 \n    C(k1_12, a)                  = -0.154 \n    C(k1_10, k2_19)              =  0.151 \n    C(k1_3, k2_16)               =  0.151 \n    C(k1_3, k2_17)               =  0.151 \n    C(k1_4, k1_6)                =  0.150 \n    C(k1_1, kg)                  =  0.150 \n    C(k1_9, k2_18)               =  0.150 \n    C(k1_0, k2_19)               =  0.149 \n    C(k1_16, k2_17)              =  0.149 \n    C(k2_2, k1_10)               =  0.149 \n    C(k2_4, tau)                 =  0.149 \n    C(k1_0, k2_2)                =  0.148 \n    C(k2_1, k1_15)               =  0.147 \n    C(k1_11, a)                  = -0.147 \n    C(k1_4, k2_17)               =  0.146 \n    C(k1_4, k2_16)               =  0.146 \n    C(k2_3, k1_13)               =  0.146 \n    C(k1_1, k2_6)                =  0.146 \n    C(k2_2, k1_9)                =  0.145 \n    C(k1_9, k2_19)               =  0.145 \n    C(k2_1, k1_11)               =  0.145 \n    C(k2_3, k1_12)               =  0.144 \n    C(k2_5, k1_13)               =  0.144 \n    C(k1_5, k1_6)                =  0.144 \n    C(k2_1, k1_2)                =  0.143 \n    C(k2_3, k1_11)               =  0.143 \n    C(k2_1, k1_12)               =  0.143 \n    C(k1_2, a)                   = -0.143 \n    C(k1_6, k1_7)                =  0.143 \n    C(k2_1, k1_13)               =  0.142 \n    C(k2_5, k1_12)               =  0.142 \n    C(k1_15, a)                  = -0.140 \n    C(k2_5, k1_11)               =  0.140 \n    C(k1_5, k2_16)               =  0.140 \n    C(k1_5, k2_17)               =  0.140 \n    C(k1_13, k2_20)              =  0.140 \n    C(k1_7, k2_16)               =  0.139 \n    C(k2_1, k1_10)               =  0.139 \n    C(k1_7, k2_17)               =  0.139 \n    C(k2_7, n)                   =  0.139 \n    C(k1_15, kg)                 =  0.138 \n    C(k1_12, k2_20)              =  0.138 \n    C(k1_10, a)                  = -0.138 \n    C(k1_1, a)                   = -0.138 \n    C(k1_0, k2_1)                =  0.138 \n    C(k1_1, k2_3)                =  0.138 \n    C(k2_5, n)                   =  0.137 \n    C(k1_0, a)                   = -0.137 \n    C(k2_6, k1_15)               =  0.137 \n    C(k1_17, tau)                =  0.137 \n    C(k1_11, k2_20)              =  0.137 \n    C(k1_13, k1_17)              =  0.135 \n    C(k2_1, k1_9)                =  0.135 \n    C(k1_9, a)                   = -0.135 \n    C(k1_12, k1_17)              =  0.134 \n    C(k1_14, k2_22)              =  0.134 \n    C(k2_3, k1_15)               =  0.133 \n    C(k1_11, k1_17)              =  0.133 \n    C(k1_2, k2_6)                =  0.133 \n    C(k2_2, a)                   = -0.132 \n    C(k1_3, k2_18)               =  0.132 \n    C(k1_1, k2_5)                =  0.131 \n    C(k1_2, k2_3)                =  0.131 \n    C(k1_14, k2_21)              =  0.131 \n    C(k1_2, kg)                  =  0.130 \n    C(k1_16, k2_18)              =  0.130 \n    C(k2_2, k1_3)                =  0.130 \n    C(k2_4, k1_13)               =  0.129 \n    C(k1_6, k1_8)                =  0.129 \n    C(k2_2, k1_16)               =  0.129 \n    C(k2_6, k1_10)               =  0.129 \n    C(k1_0, k2_6)                =  0.128 \n    C(k2_3, k1_10)               =  0.128 \n    C(k1_4, k2_18)               =  0.128 \n    C(k2_4, k1_12)               =  0.128 \n    C(k1_0, k2_3)                =  0.127 \n    C(k1_11, n)                  = -0.127 \n    C(k1_3, k2_19)               =  0.127 \n    C(k2_5, k1_15)               =  0.127 \n    C(k1_8, k2_16)               =  0.126 \n    C(k2_4, k1_11)               =  0.126 \n    C(k1_8, k2_17)               =  0.126 \n    C(k2_2, k1_4)                =  0.125 \n    C(k1_16, k2_19)              =  0.125 \n    C(k2_6, k1_9)                =  0.125 \n    C(k2_3, k1_9)                =  0.125 \n    C(k1_2, k2_5)                =  0.124 \n    C(k2_15, kdr)                =  0.124 \n    C(k1_4, k2_19)               =  0.123 \n    C(k1_10, kg)                 =  0.123 \n    C(k1_5, k2_18)               =  0.123 \n    C(k1_7, k2_18)               =  0.122 \n    C(k1_1, k2_4)                =  0.122 \n    C(k2_16, a)                  = -0.121 \n    C(k2_5, k1_10)               =  0.121 \n    C(k1_0, k2_5)                =  0.121 \n    C(k2_2, k1_5)                =  0.120 \n    C(k2_2, k1_7)                =  0.120 \n    C(k1_12, n)                  = -0.120 \n    C(k2_1, k1_3)                =  0.119 \n    C(k2_4, k1_15)               =  0.118 \n    C(k1_5, k2_19)               =  0.118 \n    C(k1_3, a)                   = -0.118 \n    C(k2_5, k1_9)                =  0.118 \n    C(k1_7, k2_19)               =  0.118 \n    C(k2_1, k1_16)               =  0.118 \n    C(k1_2, k2_4)                =  0.117 \n    C(k1_0, kg)                  =  0.117 \n    C(k1_16, a)                  = -0.116 \n    C(k1_1, k1_17)               =  0.116 \n    C(k2_20, tau)                =  0.115 \n    C(k1_9, kg)                  =  0.115 \n    C(k2_1, k1_4)                =  0.114 \n    C(k2_4, k1_10)               =  0.114 \n    C(k1_0, k2_4)                =  0.114 \n    C(k2_17, k2_19)              =  0.113 \n    C(k1_3, k2_6)                =  0.113 \n    C(k2_3, k1_16)               =  0.113 \n    C(k1_4, a)                   = -0.112 \n    C(k2_6, k1_16)               =  0.112 \n    C(k1_13, n)                  = -0.112 \n    C(k2_4, k1_9)                =  0.112 \n    C(k2_8, n)                   =  0.111 \n    C(k2_17, k2_18)              =  0.111 \n    C(k1_8, k2_18)               =  0.111 \n    C(k1_6, k2_17)               =  0.110 \n    C(k2_3, k1_4)                =  0.110 \n    C(k1_1, k2_20)               =  0.110 \n    C(k1_4, k2_6)                =  0.110 \n    C(k1_6, k2_16)               =  0.110 \n    C(k1_15, k1_17)              =  0.109 \n    C(k2_1, k1_7)                =  0.109 \n    C(k2_1, k1_5)                =  0.109 \n    C(k2_2, k1_8)                =  0.108 \n    C(k1_3, k2_5)                =  0.108 \n    C(k2_5, k1_16)               =  0.107 \n    C(k1_8, k2_19)               =  0.106 \n    C(k2_3, k1_5)                =  0.106 \n    C(k1_5, k2_6)                =  0.106 \n    C(k2_3, k1_7)                =  0.106 \n    C(k2_6, k1_7)                =  0.106 \n    C(k1_14, n)                  = -0.106 \n    C(k1_2, k1_17)               =  0.105 \n    C(k2_2, k2_16)               =  0.105 \n    C(k1_4, k2_5)                =  0.105 \n    C(k1_7, a)                   = -0.105 \n    C(k2_18, k2_19)              =  0.105 \n    C(k1_5, a)                   = -0.104 \n    C(k2_8, k1_14)               =  0.104 \n    C(k2_3, b)                   =  0.103 \n    C(k2_16, b)                  =  0.102 \n    C(k1_3, k2_4)                =  0.102 \n    C(k2_1, a)                   = -0.102 \n    C(k2_4, k1_16)               =  0.102 \n    C(k1_10, k1_17)              =  0.102 \n    C(k1_14, k1_18)              =  0.102 \n    C(k2_1, k2_2)                =  0.101 \n    C(k2_16, k2_17)              =  0.101 \n    C(k2_5, k1_7)                =  0.101 \n    C(k1_15, k2_20)              =  0.101 \n    C(k1_0, k1_17)               =  0.101 \n    C(k2_8, kdr)                 =  0.100 '
p0
.
