# Supplementary material for: A photoconversion model for full spectral programming and multiplexing of optogenetic systems
Source: Mol Syst Biol. 2017 Apr 24;13(4):926. doi: 10.15252/msb.20167456 (PMC5408778; doi:10.15252/msb.20167456)
Supplement: Supplementary file 15 — Dataset EV7 [file MSB-13-926-s015.zip › dataset_ev7_cph8-ompr_data_and_analysis/cph8-ompr_analysis/fit_results/all_data_with_few_k_holds_ratio_k_fixed_0.215443469003.params]

[["k1_0", 0.053510124930718717, true, null, 1e-06, Infinity, 0.0039711695124773454, {"tau": 0.46731644017788448, "k1_9": 0.30525456820704772, "k1_8": 0.21025643875940853, "k2_18": 0.15402044620440339, "k2_19": 0.14939965713490685, "k2_16": 0.17314249914213631, "k1_1": 0.37737065296822764, "k2_15": 0.076890180664367369, "k1_3": 0.26181749956430261, "k1_2": 0.33334463024071115, "k2_10": 0.055185670302207106, "k1_4": 0.2509300611615049, "k1_7": 0.23637053700827296, "k1_6": 0.18070509557398176, "k2_6": 0.12805462622919747, "k2_7": 0.045934788449731631, "k2_4": 0.11388206591464338, "k2_5": 0.12065279140595614, "k2_2": 0.14766640620706944, "k2_3": 0.12725336116347566, "k2_0": 0.6904220058394881, "k2_1": 0.13772857767074945, "k1_5": 0.23781169785864537, "k2_8": 0.064217094182568671, "k2_9": 0.022542804860514611, "kdr": 0.55316685170238389, "k2_17": 0.17781048175797082, "a": -0.13727897814390311, "b": 0.03530743013792869, "k2_21": 0.056241295018938563, "k2_20": 0.092541764409240224, "k2_22": 0.057889567707923202, "kg": 0.11684023565356909, "k1_11": 0.44401813647054328, "k1_10": 0.3199602242656665, "k1_13": 0.44581904851154103, "k1_12": 0.44507318199648355, "k1_15": 0.35029944439486432, "k1_14": 0.53575387107160255, "k1_17": 0.10062271932164416, "k1_16": 0.25836247234065823, "k1_18": 0.059492026280673092, "n": 0.07124279836995813}, 0.01], ["k2_0", 0.0012038115745546252, true, null, 1e-06, Infinity, 0.0044488339861050155, {"tau": -0.007455575968122281, "k1_9": 0.012614392646261805, "k1_8": 0.019132086554731313, "k2_18": 0.00093845706553143972, "k2_19": -0.005029909014893922, "k2_15": 0.042201669351350425, "k1_1": -0.0044451103448474539, "k1_0": 0.69042200583948776, "k1_3": 0.017513897153218883, "k1_2": 0.0080742860162411473, "k2_10": 0.041018287889638114, "k1_4": 0.018028102562602261, "k1_7": 0.019000327095590359, "k1_6": 0.017213121020122926, "k2_6": 0.016704692880653335, "k2_7": 0.029865940097301074, "k2_4": 0.031153096658164743, "k2_5": 0.027981385264151861, "k2_2": 0.041933663122276914, "k2_3": 0.033099023615400416, "k2_1": 0.040478944144903245, "k1_5": 0.018692690534502697, "k2_8": 0.024466968540633804, "k2_9": 0.039805798187627126, "kdr": 0.006120647107019192, "k2_17": 0.0021010366598425479, "k2_16": 0.031353505797486449, "a": -0.046063729986904667, "b": 0.080924745955889638, "k2_21": 0.0024417526890253365, "k2_20": -0.00016727478383619427, "k2_22": 0.0022879867367999497, "kg": -0.03168754701144863, "k1_11": -0.03387391134366375, "k1_10": 0.0098198068642712331, "k1_13": -0.03299844163380071, "k1_12": -0.033625614948726283, "k1_15": 0.003111558995949803, "k1_14": -0.023133982803529355, "k1_17": 0.01144549590388939, "k1_16": 0.017988673216102914, "k1_18": 0.0084819058404263237, "n": 0.17761350318030672}, 0.01], ["k1_1", 0.031677085491614076, true, null, 1e-06, Infinity, 0.0019347343859781646, {"tau": 0.57267699956834095, "k1_9": 0.36760130957705167, "k1_8": 0.24615931935783802, "k2_18": 0.1854417204953793, "k2_19": 0.18258548173922054, "k2_15": 0.074678187384573241, "k1_0": 0.37737065296822758, "k1_3": 0.31088779410245776, "k1_2": 0.40471235405309791, "k2_10": 0.046997871950464273, "k1_4": 0.29707669451464025, "k1_7": 0.27856046398483358, "k1_6": 0.21065265325659047, "k2_6": 0.14557687210486303, "k2_7": 0.038786534032377161, "k2_4": 0.12183740443093403, "k2_5": 0.13138438059929042, "k2_2": 0.16029372608307257, "k2_3": 0.13752343815288354, "k2_0": -0.0044451103448471304, "k2_1": 0.72165090982986724, "k1_5": 0.2803630783878171, "k2_8": 0.063506162418340631, "k2_9": 0.0070258899742167849, "kdr": 0.67627627172752403, "k2_17": 0.21425363145393431, "k2_16": 0.19462347201573107, "a": -0.13783961889457266, "b": -0.029921792906121528, "k2_21": 0.064145996628812457, "k2_20": 0.11010533569392235, "k2_22": 0.066276627644831609, "kg": 0.14968756547919393, "k1_11": 0.56011138089534407, "k1_10": 0.38732766058440654, "k1_13": 0.56036045173849713, "k1_12": 0.5604390504024781, "k1_15": 0.42853728701603711, "k1_14": 0.66581307985001459, "k1_17": 0.11566485292593733, "k1_16": 0.30625302406659172, "k1_18": 0.067153408756934582, "n": -0.011917179699699408}, 0.01], ["k2_1", 0.0059799193578361498, true, null, 1e-06, Infinity, 0.0010733642281496808, {"tau": 0.17337843664875061, "k1_9": 0.13503964041275257, "k1_8": 0.097400190153526467, "k2_18": 0.054878403310965641, "k2_19": 0.047884206702973532, "k2_15": 0.076166920247745726, "k1_1": 0.72165090982986624, "k1_0": 0.13772857767074906, "k1_3": 0.1190394234062566, "k1_2": 0.14332115968424219, "k2_10": 0.061343965111554516, "k1_4": 0.11449211773679398, "k1_7": 0.10895106371737119, "k1_6": 0.082622454603009626, "k2_6": 0.059338487969623842, "k2_7": 0.039678953329715411, "k2_4": 0.069964431319414197, "k2_5": 0.068696787364762188, "k2_2": 0.10137618119986905, "k2_3": 0.078103733042901566, "k2_0": 0.040478944144903328, "k1_5": 0.10886131655350613, "k2_8": 0.04087107851952565, "k2_9": 0.045132533156428831, "kdr": 0.23688422284112348, "k2_17": 0.066488944752343487, "k2_16": 0.095145063470592511, "a": -0.10234941204887602, "b": 0.0026282342901247954, "k2_21": 0.01534791695766438, "k2_20": 0.028196484142955308, "k2_22": 0.015971154107425032, "kg": -0.01073098798364865, "k1_11": 0.14467509746666632, "k1_10": 0.13922045997804972, "k1_13": 0.14202644795039751, "k1_12": 0.14299203454701273, "k1_15": 0.14703231253211865, "k1_14": 0.18868271309815593, "k1_17": 0.044592552173113566, "k1_16": 0.11756297025080675, "k1_18": 0.026010376762250306, "n": 0.17436472143678469}, 0.01], ["k1_2", 0.015392295946256129, true, null, 1e-06, Infinity, 0.0010703713818425095, {"tau": 0.50237978170859754, "k1_9": 0.32505497601657535, "k1_8": 0.22170080520303156, "k2_18": 0.1623934882447462, "k2_19": 0.15781064633700473, "k2_15": 0.077477117626587266, "k1_1": 0.40471235405309802, "k1_0": 0.33334463024071115, "k1_3": 0.27753330101107188, "k2_17": 0.18794594757278021, "k2_10": 0.053912388344108435, "k1_4": 0.2656770757544793, "k1_7": 0.24982049266156514, "k1_6": 0.1901561750863679, "k2_6": 0.13299885991990881, "k2_7": 0.043995513849641767, "k2_4": 0.11694620483270088, "k2_5": 0.12430260911505857, "k2_2": 0.82263189897444877, "k2_3": 0.13124308754334796, "k2_0": 0.008074286016241437, "k2_1": 0.14332115968424272, "k1_5": 0.25138993157507572, "k2_8": 0.063882240964272072, "k2_9": 0.018870190231483265, "kdr": 0.59171435283417073, "k2_16": 0.18060067995511991, "a": -0.14276606927647417, "b": 0.023317817131986957, "k2_21": 0.057012020899174946, "k2_20": 0.096234103828473791, "k2_22": 0.058818074363988233, "kg": 0.13039698408466815, "k1_11": 0.4792524781124492, "k1_10": 0.3412700364893857, "k1_13": 0.4807288429711119, "k1_12": 0.48017379037608432, "k1_15": 0.37476126148756478, "k1_14": 0.57372667068912164, "k1_17": 0.10524099384115221, "k1_16": 0.27373147258189662, "k1_18": 0.061777556883520615, "n": 0.054393109321121659}, 0.01], ["k2_2", 0.0061584044924568593, true, null, 1e-06, Infinity, 0.0010287216315007148, {"tau": 0.19991306323651858, "k1_9": 0.14488313975564915, "k1_8": 0.10817418141026755, "k2_18": 0.064226520164094802, "k2_19": 0.057025451425283244, "k2_15": 0.07546329294106971, "k1_1": 0.16029372608307221, "k1_0": 0.14766640620706925, "k1_3": 0.1299397894305131, "k1_2": 0.82263189897444866, "k2_10": 0.063976558523279575, "k1_4": 0.1254659577580462, "k1_7": 0.11980749884095078, "k1_6": 0.092938433504170859, "k2_6": 0.069139732127073805, "k2_7": 0.046733925939582303, "k2_4": 0.078475756346292405, "k2_5": 0.077902714082734303, "k2_3": 0.086614598343290009, "k2_0": 0.041933663122277066, "k2_1": 0.10137618119986919, "k1_5": 0.12006751921961741, "k2_8": 0.048977899516562, "k2_9": 0.047995727958749568, "kdr": 0.25053108650744599, "k2_17": 0.076251438046384137, "k2_16": 0.10509304966038684, "a": -0.13171567708509266, "b": 0.091097729384704867, "k2_21": 0.023042618645536413, "k2_20": 0.036549854246333259, "k2_22": 0.02365099307945508, "kg": 0.020478371698021084, "k1_11": 0.16004317272938728, "k1_10": 0.148782699153132, "k1_13": 0.16126126138129404, "k1_12": 0.16051398291427971, "k1_15": 0.15576973558083007, "k1_14": 0.20747365797370101, "k1_17": 0.051684411919205558, "k1_16": 0.12875762751017666, "k1_18": 0.030897805453554788, "n": 0.20942686146736586}, 0.01], ["k1_3", 0.0059831616145792355, true, null, 1e-06, Infinity, 0.0005307333243888614, {"tau": 0.38557996957849494, "k1_9": 0.25553506228278622, "k1_8": 0.17987116138835016, "k2_18": 0.13151526480713999, "k2_19": 0.12671316201970592, "k2_15": 0.070663060062038929, "k1_1": 0.31088779410245782, "k1_0": 0.26181749956430256, "k2_16": 0.15107732876291402, "k1_2": 0.27753330101107199, "k2_10": 0.053733042934876095, "k1_4": 0.21275697438414198, "k1_7": 0.20113359764364375, "k1_6": 0.15535623363419743, "k2_6": 0.11267177998123727, "k2_7": 0.046513467391156305, "k2_4": 0.10238311780038675, "k2_5": 0.10782439997526044, "k2_2": 0.12993978943051332, "k2_3": 0.87782974732085051, "k2_0": 0.01751389715321915, "k2_1": 0.11903942340625699, "k1_5": 0.20234417254527035, "k2_8": 0.061133737296211896, "k2_9": 0.027025458695020668, "kdr": 0.45761408636705841, "k2_17": 0.15105477959799091, "a": -0.11819770351047298, "b": 0.063078314407666911, "k2_21": 0.051500047288806999, "k2_20": 0.080903647909426821, "k2_22": 0.052795692765997715, "kg": 0.093730216515153189, "k1_11": 0.36191970127062167, "k1_10": 0.26690238777951536, "k1_13": 0.36458513136330051, "k1_12": 0.36338883660434668, "k1_15": 0.29024136417300211, "k1_14": 0.44290523834244588, "k1_17": 0.087915439191654218, "k1_16": 0.21879895597212426, "k1_18": 0.052957369972193052, "n": 0.096469783750895474}, 0.01], ["k2_3", 0.0053545672121907417, true, null, 1e-06, Infinity, 0.0010199020258046157, {"tau": 0.1700220265625296, "k1_9": 0.12468969023591046, "k1_8": 0.096606176492334314, "k2_18": 0.065956442953953628, "k2_19": 0.061445500772006931, "k2_15": 0.058771400427367379, "k1_1": 0.13752343815288334, "k1_0": 0.12725336116347546, "k1_3": 0.87782974732085006, "k1_2": 0.13124308754334782, "k2_10": 0.051657353663376926, "k1_4": 0.11018521435670724, "k1_7": 0.10588388815484732, "k1_6": 0.084408594412547222, "k2_6": 0.067281624993054678, "k2_7": 0.044472126536898186, "k2_4": 0.07002152593056557, "k2_5": 0.071091357518859311, "k2_2": 0.086614598343290036, "k2_0": 0.033099023615400534, "k2_1": 0.078103733042901705, "k1_5": 0.10625573072704006, "k2_8": 0.04845312181831226, "k2_9": 0.039269449186674028, "kdr": 0.21292789141404372, "k2_17": 0.075174006198896054, "k2_16": 0.09186127774523839, "a": -0.09881472251941896, "b": 0.10262531987407632, "k2_21": 0.032345235843827154, "k2_20": 0.043974647795980398, "k2_22": 0.032780549585885985, "kg": 0.020401848548593719, "k1_11": 0.1430109113140807, "k1_10": 0.12768456087326821, "k1_13": 0.1459999462343502, "k1_12": 0.14446985695804132, "k1_15": 0.13333083140151061, "k1_14": 0.19262881765310136, "k1_17": 0.049115466421249206, "k1_16": 0.11266696124185366, "k1_18": 0.030569810472655109, "n": 0.16659628796269702}, 0.01], ["k1_4", 0.0047771287277821317, true, null, 1e-06, Infinity, 0.00044186692455904647, {"tau": 0.36753252382247764, "k1_9": 0.24491541384657359, "k1_8": 0.17338173217738481, "k2_18": 0.12755048737748798, "k2_19": 0.12300540586610713, "k2_15": 0.068634314643767153, "k1_1": 0.29707669451464003, "k1_0": 0.2509300611615049, "k1_3": 0.21275697438414184, "k1_2": 0.26567707575447902, "k2_10": 0.052744399896049864, "k2_16": 0.14608898708363507, "k1_7": 0.1936012404723991, "k1_6": 0.14999104614669584, "k2_6": 0.10974855979161084, "k2_7": 0.046504753256999341, "k2_4": 0.87061622230101698, "k2_5": 0.10500779826508755, "k2_2": 0.12546595775804625, "k2_3": 0.11018521435670725, "k2_0": 0.018028102562602472, "k2_1": 0.11449211773679427, "k1_5": 0.19475810134273841, "k2_8": 0.060573121073814108, "k2_9": 0.027347561023342935, "kdr": 0.43754067711197248, "k2_17": 0.14610070531949834, "a": -0.11241370434506219, "b": 0.065661680188402613, "k2_21": 0.051425744037302455, "k2_20": 0.079431921772757402, "k2_22": 0.052643463268980735, "kg": 0.087532289882329112, "k1_11": 0.34525732799557413, "k1_10": 0.25560761532630216, "k1_13": 0.34806711976549992, "k1_12": 0.34679043085209921, "k1_15": 0.27758893125878303, "k1_14": 0.42480277912753772, "k1_17": 0.085268853290528468, "k1_16": 0.21028650388829009, "k1_18": 0.051606979501185049, "n": 0.097469002118994286}, 0.01], ["k2_4", 0.004427869130171902, true, null, 1e-06, Infinity, 0.00094037601929889683, {"tau": 0.14854383556535963, "k1_9": 0.11157370706816525, "k1_8": 0.088113807528572716, "k2_18": 0.062172911375155675, "k2_19": 0.058442397349879119, "k2_15": 0.053480804968190895, "k1_1": 0.12183740443093383, "k1_0": 0.11388206591464331, "k1_3": 0.10238311780038672, "k1_2": 0.11694620483270081, "k2_10": 0.047740907119288717, "k1_4": 0.87061622230101732, "k1_7": 0.096137930349237968, "k1_6": 0.077418562478718575, "k2_6": 0.063428073917143182, "k2_7": 0.042909674803007301, "k2_5": 0.066340752135702702, "k2_2": 0.078475756346292419, "k2_3": 0.07002152593056564, "k2_0": 0.031153096658164868, "k2_1": 0.069964431319414377, "k1_5": 0.096466821108211462, "k2_8": 0.046744872205771434, "k2_9": 0.037037551141660463, "kdr": 0.18896902788527623, "k2_17": 0.070062652480354093, "k2_16": 0.084147439222055143, "a": -0.085797392552301691, "b": 0.099013153987004207, "k2_21": 0.033105655819641734, "k2_20": 0.043274353735242022, "k2_22": 0.033452894061391583, "kg": 0.013971999833333765, "k1_11": 0.12601051264150878, "k1_10": 0.11394095077723268, "k1_13": 0.12912575895587966, "k1_12": 0.12753222908788153, "k1_15": 0.11843993613809578, "k1_14": 0.17419761124778252, "k1_17": 0.045715705965229413, "k1_16": 0.1017588347050402, "k1_18": 0.028839080988364962, "n": 0.15429962934430544}, 0.01], ["k1_5", 0.0038312895197792907, true, null, 1e-06, Infinity, 0.00037291560299937079, {"tau": 0.34605301521361398, "k1_9": 0.23213044663100485, "k1_8": 0.16561175525923222, "k2_18": 0.12265923104241024, "k2_19": 0.11829212333187174, "k2_15": 0.066158707806476841, "k1_1": 0.28036307838781704, "k1_0": 0.23781169785864556, "k1_3": 0.20234417254527029, "k1_2": 0.25138993157507572, "k2_10": 0.051580158168167439, "k1_4": 0.19475810134273863, "k1_7": 0.18456017457843638, "k1_6": 0.14359088083862348, "k2_6": 0.10616109248617142, "k2_7": 0.046504611790208671, "k2_4": 0.09646682110821149, "k2_5": 0.86620878999489659, "k2_2": 0.12006751921961756, "k2_3": 0.10625573072704014, "k2_0": 0.018692690534502909, "k2_1": 0.10886131655350653, "k2_8": 0.059875727680054364, "k2_9": 0.027781751537689029, "kdr": 0.41307140778446078, "k2_17": 0.14001978272528509, "k2_16": 0.14008399567725674, "a": -0.10436040509852551, "b": 0.070163364916954504, "k2_21": 0.051147748577983751, "k2_20": 0.077448562429944565, "k2_22": 0.052271743520740335, "kg": 0.080962500570458631, "k1_11": 0.32517361078740509, "k1_10": 0.24200118975191959, "k1_13": 0.32820599308198289, "k1_12": 0.32681344476406665, "k1_15": 0.26231751431990863, "k1_14": 0.40271508605545836, "k1_17": 0.082200967675358366, "k1_16": 0.20008124543431141, "k1_18": 0.05011870624721438, "n": 0.099166892593131883}, 0.01], ["k2_5", 0.0047392154813122866, true, null, 1e-06, Infinity, 0.00093960686266369531, {"tau": 0.1581474652381642, "k1_9": 0.11804165580711534, "k1_8": 0.09272110137925553, "k2_18": 0.069145667862974936, "k2_19": 0.066432584753384261, "k2_15": 0.050981025961237381, "k1_1": 0.13138438059929042, "k1_0": 0.12065279140595629, "k1_3": 0.1078243999752605, "k1_2": 0.12430260911505872, "k2_10": 0.045315627518838893, "k1_4": 0.10500779826508772, "k1_7": 0.10121146707162065, "k1_6": 0.081682040178146689, "k2_6": 0.067687300848156218, "k2_7": 0.04313960821619095, "k2_4": 0.066340752135702716, "k2_17": 0.077179186367423547, "k2_2": 0.077902714082734387, "k2_3": 0.071091357518859394, "k2_0": 0.027981385264151955, "k2_1": 0.068696787364762438, "k1_5": 0.8662087899948967, "k2_8": 0.048430515673837021, "k2_9": 0.034234464829001311, "kdr": 0.20160646457932008, "k2_16": 0.086472124357482291, "a": -0.081172935303501503, "b": 0.094098120430788079, "k2_21": 0.038266948387195347, "k2_20": 0.049531492692059004, "k2_22": 0.038638525852920283, "kg": 0.016122242974444253, "k1_11": 0.14030611243093483, "k1_10": 0.12087982600335685, "k1_13": 0.14368586782957576, "k1_12": 0.14197823166680798, "k1_15": 0.12657106192492035, "k1_14": 0.19330074168546832, "k1_17": 0.048461035984481454, "k1_16": 0.10711570965352794, "k1_18": 0.030611185460678821, "n": 0.13736563600441026}, 0.01], ["k1_6", 0.0018800657312619817, true, null, 1e-06, Infinity, 0.00023650150778394235, {"tau": 0.25706890728310694, "k1_9": 0.17641972570945549, "k1_8": 0.12886895262707163, "k2_18": 0.097873939247411612, "k2_19": 0.094258988706956148, "k2_15": 0.051944411997829287, "k1_1": 0.21065265325659024, "k1_0": 0.18070509557398176, "k1_3": 0.15535623363419734, "k1_2": 0.19015617508636781, "k2_10": 0.042062060982465038, "k1_4": 0.14999104614669589, "k1_7": 0.14272240501230535, "k2_6": 0.82142713966853942, "k2_7": 0.040645981909369099, "k2_4": 0.077418562478718603, "k2_5": 0.081682040178146592, "k2_2": 0.092938433504170942, "k2_3": 0.084408594412547278, "k2_0": 0.017213121020123092, "k2_1": 0.082622454603009834, "k1_5": 0.14359088083862345, "k2_8": 0.051058571094535959, "k2_9": 0.024702091111803558, "kdr": 0.3094335433139529, "k2_17": 0.11044791233761068, "k2_16": 0.10966143149002788, "a": -0.065131279740908501, "b": 0.068204517632359879, "k2_21": 0.044782490414042773, "k2_20": 0.064229291633919605, "k2_22": 0.04556552146252197, "kg": 0.057229522662061806, "k1_11": 0.24332358253588923, "k1_10": 0.18335626434870933, "k1_13": 0.24643488848520398, "k1_12": 0.24498258793687347, "k1_15": 0.19773736977649969, "k1_14": 0.30739493119802708, "k1_17": 0.06616990529334689, "k1_16": 0.15383018802692422, "k1_18": 0.041471238163478544, "n": 0.085321377751872832}, 0.01], ["k2_6", 0.0051320306771233115, true, null, 1e-06, Infinity, 0.00092696470944979, {"tau": 0.16904222703086794, "k1_9": 0.12484863748292581, "k1_8": 0.096637290203164708, "k2_18": 0.081744588544380298, "k2_19": 0.082040252033320285, "k2_15": 0.039601570282764488, "k1_1": 0.14557687210486292, "k1_0": 0.12805462622919755, "k1_3": 0.11267177998123727, "k1_2": 0.13299885991990892, "k2_10": 0.034482248370363344, "k1_4": 0.10974855979161101, "k1_7": 0.10564353035730138, "k1_6": 0.82142713966853964, "k2_7": 0.039602465402090434, "k2_4": 0.063428073917143224, "k2_5": 0.067687300848156162, "k2_2": 0.069139732127073875, "k2_3": 0.067281624993054734, "k2_0": 0.016704692880653457, "k2_1": 0.059338487969624071, "k1_5": 0.10616109248617149, "k2_8": 0.048375540253151043, "k2_9": 0.023345217304572626, "kdr": 0.21763004130159042, "k2_17": 0.089427889566344079, "k2_16": 0.084666834592115048, "a": -0.058690522059615349, "b": 0.06749867473980134, "k2_21": 0.048689347374858326, "k2_20": 0.06192629362358567, "k2_22": 0.049095072067283793, "kg": 0.019005952330345608, "k1_11": 0.16637301221569362, "k1_10": 0.12874207462917234, "k1_13": 0.16997848060500181, "k1_12": 0.16819845366763819, "k1_15": 0.13724701872287054, "k1_14": 0.2277231948918835, "k1_17": 0.051424241721183719, "k1_16": 0.11178192162546922, "k1_18": 0.032605382779396307, "n": 0.076542429445167856}, 0.01], ["k1_7", 0.0027227768757541737, true, null, 1e-06, Infinity, 0.0002668233140803253, {"tau": 0.3431526294342534, "k1_9": 0.23072222091786526, "k1_8": 0.16464009936201671, "k2_18": 0.12189952988799743, "k2_19": 0.1176073651232193, "k2_15": 0.066341509785802819, "k1_1": 0.27856046398483397, "k1_0": 0.23637053700827332, "k1_3": 0.201133597643644, "k1_2": 0.24982049266156553, "k2_10": 0.051725342320346507, "k1_4": 0.19360124047239952, "kdr": 0.41068916837864616, "k1_6": 0.14272240501230557, "k2_6": 0.10564353035730147, "k2_7": 0.80496708835158914, "k2_4": 0.096137930349238065, "k2_5": 0.10121146707162068, "k2_2": 0.11980749884095103, "k2_3": 0.10588388815484749, "k2_0": 0.019000327095590543, "k2_1": 0.10895106371737168, "k1_5": 0.18456017457843663, "k2_8": 0.059722757114278421, "k2_9": 0.028034370424020762, "k2_17": 0.13915905091202438, "k2_16": 0.13947166158256624, "a": -0.10470189686205031, "b": 0.067919173211031872, "k2_21": 0.050934733200930296, "k2_20": 0.0770525522811496, "k2_22": 0.05204994294959437, "kg": 0.078674629191003473, "k1_11": 0.32253296176800944, "k1_10": 0.24050962703745782, "k1_13": 0.32544617673622939, "k1_12": 0.32410120853158997, "k1_15": 0.26065919980640095, "k1_14": 0.39995726360627337, "k1_17": 0.081632609150824945, "k1_16": 0.19887564465647672, "k1_18": 0.049726138147607679, "n": 0.099736402752143113}, 0.01], ["k2_7", 0.0011642418667970889, true, null, 1e-06, Infinity, 0.00062695595595764551, {"tau": 0.041113957289524779, "k1_9": 0.045267384370263009, "k1_8": 0.044521968018080567, "k2_18": 0.033182209049176015, "k2_19": 0.030629160731395055, "k2_15": 0.037243484528769001, "k1_1": 0.038786534032377425, "k1_0": 0.045934788449731985, "k1_3": 0.046513467391156561, "k1_2": 0.043995513849642141, "k2_10": 0.036948540340794783, "k1_4": 0.046504753256999647, "k1_7": 0.80496708835158937, "k1_6": 0.040645981909369237, "k2_6": 0.039602465402090524, "k2_4": 0.042909674803007378, "k2_5": 0.043139608216191047, "k2_2": 0.046733925939582421, "k2_3": 0.044472126536898304, "k2_0": 0.029865940097301119, "k2_1": 0.039678953329715633, "k1_5": 0.046504611790208948, "k2_8": 0.036835563588246807, "k2_9": 0.033882596518108266, "kdr": 0.066040168434700439, "k2_17": 0.03533806388760511, "k2_16": 0.04835724866786828, "a": -0.041346512563666477, "b": 0.093501510217787534, "k2_21": 0.026357514395011685, "k2_20": 0.028358355683796726, "k2_22": 0.026292515397918118, "kg": -0.01780035167548703, "k1_11": 0.02781384420640802, "k1_10": 0.04410192250065377, "k1_13": 0.030897607893590837, "k1_12": 0.029276402879419586, "k1_15": 0.041488004369416784, "k1_14": 0.061123129593764938, "k1_17": 0.026575417251069319, "k1_16": 0.046750031403279754, "k1_18": 0.018410629594513624, "n": 0.13861265504103965}, 0.01], ["k1_8", 0.0019166928220647472, true, null, 1e-06, Infinity, 0.00020978622284402397, {"tau": 0.30245281061604679, "k1_9": 0.20527062305916616, "k2_18": 0.11051648565518038, "k2_19": 0.10644839818026076, "k2_15": 0.060565828474658662, "k1_1": 0.24615931935783802, "k1_0": 0.21025643875940864, "k1_3": 0.17987116138835027, "k1_2": 0.2217008052030317, "k2_10": 0.048209330669739189, "k1_4": 0.17338173217738506, "k1_7": 0.1646400993620166, "k1_6": 0.12886895262707168, "k2_6": 0.09663729020316468, "k2_7": 0.044521968018080393, "k2_4": 0.088113807528572841, "k2_5": 0.092721101379255516, "k2_2": 0.10817418141026773, "k2_3": 0.096606176492334439, "k2_0": 0.019132086554731503, "k2_1": 0.097400190153526828, "k1_5": 0.16561175525923236, "k2_8": 0.79185795370504097, "k2_9": 0.027493219275349798, "kdr": 0.36292591258643625, "k2_17": 0.12559421683108835, "k2_16": 0.12620406984013002, "a": -0.08897809693594036, "b": 0.071659280960953087, "k2_21": 0.048120895808271121, "k2_20": 0.071009690502323461, "k2_22": 0.049074458676133463, "kg": 0.068098133971893779, "k1_11": 0.28409779994235163, "k1_10": 0.21362650375487385, "k1_13": 0.28718645443322793, "k1_12": 0.28574771406248795, "k1_15": 0.2308446186958685, "k1_14": 0.35543441875325854, "k1_17": 0.074526112450886361, "k1_16": 0.17797393112750531, "k1_18": 0.045938349419826933, "n": 0.098292907904858617}, 0.01], ["k2_8", 0.0017248431708080103, true, null, 1e-06, Infinity, 0.00063519335422127063, {"tau": 0.069024471537619855, "k1_9": 0.062880566473113672, "k1_8": 0.7918579537050412, "k2_18": 0.046952232736130216, "k2_19": 0.045921003057063203, "k2_15": 0.034707315067387702, "k1_1": 0.063506162418340437, "k1_0": 0.06421709418256874, "k1_3": 0.06113373729621193, "k1_2": 0.063882240964272086, "k2_10": 0.033794034289272502, "k1_4": 0.060573121073814191, "k1_7": 0.059722757114278324, "k1_6": 0.051058571094535939, "k2_6": 0.048375540253151036, "k2_7": 0.03683556358824671, "k2_4": 0.046744872205771421, "k2_5": 0.048430515673837, "k2_2": 0.048977899516562021, "k2_3": 0.048453121818312309, "k2_0": 0.024466968540633866, "k2_1": 0.040871078519525775, "k1_5": 0.059875727680054378, "k2_9": 0.029201968789365026, "kdr": 0.1002488630504083, "k2_17": 0.050038714475039096, "k2_16": 0.055529830835328926, "a": -0.039936045844879156, "b": 0.084190876972773013, "k2_21": 0.034606124211799642, "k2_20": 0.039328122900666923, "k2_22": 0.034634475198990773, "kg": -0.010181814888421932, "k1_11": 0.062047484315950328, "k1_10": 0.06293333347210274, "k1_13": 0.06545663040489165, "k1_12": 0.063706365699977979, "k1_15": 0.063155739636924446, "k1_14": 0.10400110917883638, "k1_17": 0.032626688362017549, "k1_16": 0.061117317671604839, "k1_18": 0.021999283360172393, "n": 0.11147129259393579}, 0.01], ["k1_9", 0.0063045648808953691, true, null, 1e-06, Infinity, 0.00047960059194914021, {"tau": 0.45589389741449593, "k1_8": 0.20527062305916613, "k2_18": 0.14967716937773329, "k2_19": 0.14486021317655889, "k2_15": 0.075886720929263934, "k1_1": 0.36760130957705156, "k1_0": 0.30525456820704772, "k1_3": 0.25553506228278627, "k1_2": 0.32505497601657535, "k2_10": 0.054729076161315192, "k1_4": 0.24491541384657378, "k1_7": 0.23072222091786496, "k1_6": 0.17641972570945566, "k2_6": 0.12484863748292595, "k2_7": 0.045267384370262807, "k2_4": 0.11157370706816547, "k2_5": 0.11804165580711527, "k2_2": 0.14488313975564934, "k2_3": 0.12468969023591073, "k2_0": 0.012614392646262084, "k2_1": 0.13503964041275296, "k1_5": 0.23213044663100488, "k2_8": 0.062880566473113811, "k2_9": 0.7312866194180182, "kdr": 0.53902117575938235, "k2_17": 0.17292739347987771, "k2_16": 0.16936805942051247, "a": -0.13455065050678497, "b": 0.037880724224875477, "k2_21": 0.054279107401234684, "k2_20": 0.089580898059793662, "k2_22": 0.055885262958361555, "kg": 0.11457009444243722, "k1_11": 0.43194869088624438, "k1_10": 0.31204685928215586, "k1_13": 0.43375881606091798, "k1_12": 0.43300674926845523, "k1_15": 0.34144675778414602, "k1_14": 0.52094975375888608, "k1_17": 0.098295927514227721, "k1_16": 0.25218540923275001, "k1_18": 0.058180305351183806, "n": 0.074350419407438778}, 0.01], ["k2_9", 0.00040087449261949626, true, null, 1e-06, Infinity, 0.00056572579258382658, {"tau": 0.0066781646761081273, "k1_9": 0.73128661941801831, "k1_8": 0.027493219275349947, "k2_18": 0.0080796460184194719, "k2_19": 0.0021407864511362572, "k2_15": 0.045668403335857928, "k1_1": 0.0070258899742170026, "k1_0": 0.022542804860514881, "k1_3": 0.027025458695020838, "k1_2": 0.018870190231483522, "k2_10": 0.04432980360115607, "k1_4": 0.027347561023343115, "k1_7": 0.028034370424020939, "k1_6": 0.024702091111803673, "k2_6": 0.023345217304572705, "k2_7": 0.033882596518108293, "k2_4": 0.037037551141660519, "k2_5": 0.034234464829001367, "k2_2": 0.047995727958749623, "k2_3": 0.039269449186674077, "k2_0": 0.039805798187627132, "k2_1": 0.045132533156428921, "k1_5": 0.027781751537689216, "k2_8": 0.029201968789365054, "kdr": 0.023624930812522687, "k2_17": 0.0098358241371312213, "k2_16": 0.038911669714593242, "a": -0.053171466835072512, "b": 0.092690979583333152, "k2_21": 0.0070868918606933262, "k2_20": 0.0054921826153356557, "k2_22": 0.0069580332141083228, "kg": -0.029214802261227555, "k1_11": -0.020697083860615147, "k1_10": 0.020311490270636594, "k1_13": -0.019268740700918271, "k1_12": -0.020160501562693812, "k1_15": 0.014097171048433655, "k1_14": -0.0045453645749568387, "k1_17": 0.016026955997164298, "k1_16": 0.027459018277025057, "k1_18": 0.01142757160108138, "n": 0.18771791622228662}, 0.01], ["k1_10", 0.0086647847309463399, true, null, 1e-06, Infinity, 0.00062816840948245892, {"tau": 0.48041541950828953, "k1_9": 0.31204685928215575, "k1_8": 0.21362650375487369, "k2_18": 0.15613374055869736, "k2_19": 0.15145484807505977, "k2_15": 0.076386485918874994, "k1_1": 0.38732766058440637, "k1_0": 0.31996022426566628, "k1_3": 0.26690238777951536, "k1_2": 0.34127003648938564, "k2_10": 0.74537170398081531, "k1_4": 0.25560761532630233, "k1_7": 0.24050962703745749, "k1_6": 0.18335626434870941, "k2_6": 0.12874207462917234, "k2_7": 0.044101922500653527, "k2_4": 0.11394095077723279, "k2_5": 0.12087982600335674, "k2_2": 0.14878269915313216, "k2_3": 0.12768456087326838, "k2_0": 0.0098198068642714794, "k2_1": 0.13922045997805008, "k1_5": 0.24200118975191953, "k2_8": 0.062933333472102809, "k2_9": 0.020311490270636369, "kdr": 0.5668371767827024, "k2_17": 0.18060940908996792, "k2_16": 0.1748513119769044, "a": -0.13784798975948664, "b": 0.027664721448396785, "k2_21": 0.055374468980819463, "k2_20": 0.092781032809458278, "k2_22": 0.057090442812146418, "kg": 0.12295787104520244, "k1_11": 0.45722915566367817, "k1_13": 0.45876814201797073, "k1_12": 0.45816585290350065, "k1_15": 0.35906310589096374, "k1_14": 0.54881091715946428, "k1_17": 0.10173186115775334, "k1_16": 0.2633005301847251, "k1_18": 0.059910145795358881, "n": 0.061501924489418464}, 0.01], ["k2_10", 0.0013353092757347751, true, null, 1e-06, Infinity, 0.00064394611652133788, {"tau": 0.056681400317222984, "k1_9": 0.054729076161314894, "k1_8": 0.048209330669738981, "k2_18": 0.021499475179113568, "k2_19": 0.014985608542995429, "k2_15": 0.054550838468078504, "k1_1": 0.046997871950463919, "k1_0": 0.055185670302206849, "k1_3": 0.053733042934875859, "k1_2": 0.053912388344108123, "k1_5": 0.051580158168167252, "k1_4": 0.052744399896049662, "k1_7": 0.051725342320346257, "k1_6": 0.042062060982464872, "k2_6": 0.034482248370363226, "k2_7": 0.0369485403407947, "k2_4": 0.047740907119288592, "k2_5": 0.045315627518838775, "k2_2": 0.063976558523279423, "k2_3": 0.051657353663376836, "k2_0": 0.041018287889638141, "k2_1": 0.061343965111554447, "k2_8": 0.03379403428927244, "k2_9": 0.044329803601156022, "kdr": 0.083017492414602476, "k2_17": 0.026057220578235743, "k2_16": 0.056166008698032906, "a": -0.074395165106991235, "b": 0.088117253992656575, "k2_21": 0.0098355013787139838, "k2_20": 0.012151686529984227, "k2_22": 0.0099073863137641664, "kg": -0.017663117089599778, "k1_11": 0.025388302660716955, "k1_10": 0.74537170398081487, "k1_13": 0.026466179722522125, "k1_12": 0.025743608023181562, "k1_15": 0.051109382526497264, "k1_14": 0.04888251167220431, "k1_17": 0.024869668588726364, "k1_16": 0.053718548233770383, "k1_18": 0.016126700170792728, "n": 0.19551700643902931}, 0.01], ["k1_11", 0.01656093159630212, true, null, 1e-06, Infinity, 0.000850843364933669, {"tau": 0.70247838958901587, "k1_9": 0.43194869088624477, "k1_8": 0.28409779994235174, "k2_18": 0.22551418017958488, "k2_19": 0.22656437128437959, "k2_15": 0.05461731605537247, "k1_1": 0.56011138089534451, "k1_0": 0.44401813647054356, "k1_3": 0.36191970127062201, "k1_2": 0.47925247811244964, "k2_10": 0.025388302660717333, "k1_4": 0.34525732799557463, "k1_7": 0.32253296176800927, "k1_6": 0.24332358253588973, "k2_6": 0.16637301221569378, "k2_7": 0.027813844206407624, "k2_4": 0.12601051264150911, "k2_5": 0.14030611243093483, "k2_2": 0.16004317272938773, "k2_3": 0.14301091131408114, "k2_0": -0.03387391134366334, "k2_1": 0.14467509746666699, "k1_5": 0.32517361078740531, "k2_8": 0.062047484315950474, "k2_9": -0.02069708386061541, "kdr": 0.80437032859570612, "k2_17": 0.25894377960471709, "k2_16": 0.21292321298307323, "b": -0.031854457755615864, "k2_21": 0.079707756042437169, "k2_20": 0.13654087050672434, "k2_22": 0.082333680973202539, "kg": 0.22550142243133978, "a": -0.14702770226144923, "k1_10": 0.45722915566367861, "k1_13": 0.7025509258006537, "k1_12": 0.70183840478402748, "k1_15": 0.51054595439856587, "k1_14": 0.81906487636403924, "k1_17": 0.1332326756833378, "k1_16": 0.35630122084574134, "k1_18": 0.076582697035028346, "n": -0.12703637166368575}, 0.01], ["k2_11", 1e-06, false, null, 1e-06, Infinity, 0, null, 1e-06], ["k1_12", 0.026598395835846778, true, null, 1e-06, Infinity, 0.0013638174332126979, {"tau": 0.70663642346405109, "k1_9": 0.43300674926845567, "k1_8": 0.28574771406248806, "k2_18": 0.22716955800874244, "k2_19": 0.22826025822778048, "k2_15": 0.054126376742089782, "k1_1": 0.56043905040247866, "k1_0": 0.4450731819964841, "k1_3": 0.36338883660434707, "k1_2": 0.48017379037608471, "k2_10": 0.02574360802318193, "k1_4": 0.34679043085209965, "k1_7": 0.3241012085315898, "k1_6": 0.24498258793687389, "k2_6": 0.16819845366763828, "k2_7": 0.029276402879419065, "k2_4": 0.12753222908788173, "k2_5": 0.1419782316668079, "k2_2": 0.16051398291428018, "k2_3": 0.14446985695804171, "k2_0": -0.033625614948725943, "k2_1": 0.14299203454701351, "k1_5": 0.32681344476406687, "k2_8": 0.063706365699977979, "k2_9": -0.020160501562694173, "kdr": 0.80544697589893699, "k2_17": 0.26059390663036713, "k2_16": 0.2145383409987916, "a": -0.15372292500617146, "k2_21": 0.081412518489833191, "k2_20": 0.13826409848009463, "k2_22": 0.084027964480221679, "kg": 0.23187308665775141, "k1_11": 0.70183840478402737, "k1_10": 0.4581658529035012, "k1_13": 0.70525291122413702, "b": -0.01202391628447156, "k1_15": 0.51118331357602009, "k1_14": 0.82148233373355561, "k1_17": 0.13443894530316045, "k1_16": 0.3578483651293739, "k1_18": 0.077430972005951448, "n": -0.11951018007638552}, 0.01], ["k2_12", 1e-06, false, null, 1e-06, Infinity, 0, null, 1e-06], ["k1_13", 0.0390236247033523, true, null, 1e-06, Infinity, 0.0019997653165692276, {"tau": 0.70920825609266847, "k1_9": 0.43375881606091843, "k1_8": 0.28718645443322799, "k2_18": 0.22866527438761142, "k2_19": 0.22983366187167031, "k2_15": 0.05415931782836024, "k1_1": 0.56036045173849769, "k1_0": 0.44581904851154186, "k1_3": 0.3645851313633009, "k1_2": 0.48072884297111235, "k2_10": 0.0264661797225225, "k1_4": 0.34806711976550053, "k1_7": 0.32544617673622922, "k1_6": 0.24643488848520445, "k2_6": 0.16997848060500187, "k2_7": 0.030897607893590338, "k2_4": 0.12912575895587994, "k2_5": 0.14368586782957571, "k2_2": 0.16126126138129449, "k2_3": 0.14599994623435056, "k2_0": -0.032998441633800391, "k2_1": 0.14202644795039823, "k1_5": 0.32820599308198328, "k2_8": 0.06545663040489165, "k2_9": -0.019268740700918732, "kdr": 0.80606057001213782, "k2_17": 0.26205673990391115, "k2_16": 0.21613905011871526, "a": -0.16000379290002179, "b": 0.0043436766190007216, "k2_21": 0.083139773322132529, "k2_20": 0.13995380101391594, "k2_22": 0.085741422946404286, "kg": 0.23581610133069866, "k1_11": 0.70255092580065392, "k1_10": 0.4587681420179715, "k1_12": 0.70525291122413714, "k1_15": 0.51144109903147261, "k1_14": 0.82310482707463828, "k1_17": 0.13548410990039811, "k1_16": 0.35911333865602596, "k1_18": 0.078159474208035637, "n": -0.11173313404144325}, 0.1], ["k2_13", 1e-06, false, null, 1e-06, Infinity, 0, null, 1e-06], ["k1_14", 0.060857632992158961, true, null, 1e-06, Infinity, 0.002601188571860682, {"tau": 0.80262885779423843, "k1_9": 0.5209497537588863, "k1_8": 0.3554344187532586, "k2_18": 0.2971636434059326, "k2_19": 0.30248593239716737, "k2_15": 0.082123866915480251, "k1_1": 0.66581307985001492, "k1_0": 0.53575387107160299, "k1_3": 0.44290523834244611, "k1_2": 0.57372667068912209, "k2_10": 0.048882511672204795, "k1_4": 0.42480277912753828, "k1_7": 0.39995726360627326, "k1_6": 0.30739493119802763, "k2_6": 0.22772319489188386, "k2_7": 0.061123129593764661, "k2_4": 0.17419761124778282, "k2_5": 0.1933007416854684, "k2_2": 0.20747365797370165, "k2_3": 0.1926288176531018, "k2_0": -0.023133982803528876, "k2_1": 0.18868271309815682, "k1_5": 0.40271508605545875, "k2_8": 0.10400110917883656, "k2_9": -0.0045453645749571397, "kdr": 0.96216160781011295, "k2_17": 0.33470424433945312, "k2_16": 0.2748826566749149, "a": -0.17109236062446964, "b": -0.034761797191509909, "k2_21": 0.13118919887128772, "k2_20": 0.19775568220903988, "k2_22": 0.1340008433225589, "kg": 0.19990531036474724, "k1_11": 0.81906487636403902, "k1_10": 0.54881091715946473, "k1_13": 0.82310482707463795, "k1_12": 0.8214823337335555, "k1_15": 0.60864374379070496, "k1_17": 0.17237726301996503, "k1_16": 0.43653494257181474, "k1_18": 0.1015805379049097, "n": -0.10553697079209626}, 0.1], ["k2_14", 1e-06, false, null, 1e-06, Infinity, 0, null, 1e-06], ["k1_15", 0.01448639438562338, true, null, 1e-06, Infinity, 0.00095603665192621143, {"tau": 0.52986968473453466, "k1_9": 0.3414467577841464, "k1_8": 0.23084461869586853, "k2_18": 0.17064279348657149, "k2_19": 0.16660185216675275, "k2_15": 0.71079526140930471, "k1_1": 0.42853728701603733, "k1_0": 0.35029944439486455, "k1_3": 0.29024136417300239, "k1_2": 0.37476126148756517, "k2_10": 0.051109382526497674, "k1_4": 0.27758893125878331, "k1_7": 0.26065919980640079, "k1_6": 0.19773736977649997, "k2_6": 0.13724701872287065, "k2_7": 0.041488004369416562, "k2_4": 0.11843993613809607, "k2_5": 0.12657106192492046, "k2_2": 0.15576973558083049, "k2_3": 0.13333083140151092, "k2_0": 0.0031115589959501443, "k2_1": 0.14703231253211932, "k1_5": 0.26231751431990885, "k2_8": 0.06315573963692446, "k2_9": 0.014097171048433443, "kdr": 0.62441901427836455, "k2_17": 0.19751324204578824, "k2_16": 0.18568858777390132, "a": -0.14041647654294492, "b": 0.0010521209673761006, "k2_21": 0.058929206511608712, "k2_20": 0.10077104959704263, "k2_22": 0.060867475141420026, "k1_11": 0.51054595439856565, "k1_10": 0.35906310589096418, "k1_13": 0.5114410990314725, "k1_12": 0.51118331357601987, "kg": 0.13835151729242429, "k1_14": 0.60864374379070496, "k1_17": 0.10899374076418954, "k1_16": 0.28610520560703762, "k1_18": 0.06364998750041917, "n": 0.028145903547067263}, 0.1], ["k2_15", 0.0021250484581146756, true, null, 1e-06, Infinity, 0.00071440740715761819, {"tau": 0.086405458823067355, "k1_9": 0.075886720929264115, "k1_8": 0.060565828474658814, "k2_18": 0.02805573362435803, "k2_19": 0.020976001381078944, "k2_16": 0.066477041764719594, "k1_1": 0.07467818738457345, "k1_0": 0.076890180664367563, "k1_3": 0.070663060062039096, "k1_2": 0.077477117626587474, "k2_10": 0.054550838468078656, "k1_4": 0.068634314643767347, "k1_7": 0.066341509785802902, "k1_6": 0.051944411997829419, "k2_6": 0.039601570282764544, "k2_7": 0.037243484528768994, "k2_4": 0.053480804968190958, "k2_5": 0.050981025961237471, "k2_2": 0.075463292941069834, "k2_3": 0.058771400427367532, "k2_0": 0.042201669351350536, "k2_1": 0.07616692024774592, "k1_5": 0.066158707806477007, "k2_8": 0.034707315067387751, "k2_9": 0.045668403335857935, "kdr": 0.12383587108070745, "k2_17": 0.034689688046191984, "a": -0.08329034605530132, "b": 0.057788892865350293, "k2_21": 0.0087607287905749273, "k2_20": 0.013783875290462677, "k2_22": 0.0089920197695770362, "kg": -0.01885338510461634, "k1_11": 0.054617316055372678, "k1_10": 0.076386485918875258, "k1_13": 0.05415931782836042, "k1_12": 0.054126376742090011, "k1_15": 0.71079526140930482, "k1_14": 0.082123866915480473, "k1_17": 0.029222376363906358, "k1_16": 0.070215052125038424, "k1_18": 0.018029923459230941, "n": 0.194257366637268}, 0.001], ["k1_16", 0.0084206159431617911, true, null, 1e-06, Infinity, 0.00075600677680135613, {"tau": 0.38015920217971227, "k1_9": 0.25218540923275007, "k1_8": 0.17797393112750531, "k2_18": 0.13010547193179792, "k2_19": 0.12519047894362875, "k2_15": 0.070215052125038202, "k1_1": 0.30625302406659177, "k1_0": 0.25836247234065823, "k1_3": 0.21879895597212434, "k1_2": 0.27373147258189667, "k2_10": 0.053718548233770626, "k1_4": 0.21028650388829045, "k1_7": 0.19887564465647653, "k1_6": 0.15383018802692439, "k2_6": 0.11178192162546936, "k2_7": 0.046750031403279636, "k2_4": 0.10175883470504039, "k2_5": 0.10711570965352799, "k2_2": 0.12875762751017689, "k2_3": 0.11266696124185381, "k2_0": 0.017988673216103139, "k2_1": 0.1175629702508071, "k1_5": 0.20008124543431149, "k2_8": 0.06111731767160495, "k2_9": 0.027459018277024877, "kdr": 0.45079107146156527, "k2_17": 0.14933607467250959, "k2_16": 0.91334543893866593, "a": -0.11577155647008192, "b": 0.066994480565444312, "k2_21": 0.051282949976273993, "k2_20": 0.08018731159944191, "k2_22": 0.052552249730318822, "kg": 0.092903406731017199, "k1_11": 0.35630122084574128, "k1_10": 0.26330053018472527, "k1_13": 0.35911333865602574, "k1_12": 0.35784836512937374, "k1_15": 0.28610520560703739, "k1_14": 0.43653494257181474, "k1_17": 0.087289914121117376, "k1_18": 0.052746155418085479, "n": 0.098922206438946239}, 0.1], ["k2_16", 0.011602785958355288, true, null, 1e-06, Infinity, 0.0016068760999704021, {"tau": 0.24198699092830223, "k1_9": 0.1693680594205125, "k1_8": 0.12620406984012997, "k2_18": 0.088524460531934537, "k2_19": 0.084019617484555872, "k2_15": 0.066477041764719441, "k1_1": 0.19462347201573121, "k1_0": 0.17314249914213636, "k1_3": 0.15107732876291408, "k1_2": 0.18060067995512005, "k2_10": 0.056166008698033038, "k1_4": 0.14608898708363521, "k1_7": 0.13947166158256608, "k1_6": 0.10966143149002797, "k2_6": 0.084666834592115048, "k2_7": 0.0483572486678681, "k2_4": 0.08414743922205517, "k2_5": 0.086472124357482291, "k2_2": 0.105093049660387, "k2_3": 0.091861277745238459, "k2_0": 0.03135350579748656, "k2_1": 0.095145063470592733, "k1_5": 0.1400839956772568, "k2_8": 0.055529830835328878, "k2_9": 0.03891166971459311, "kdr": 0.29616966075967133, "k2_17": 0.10129729707683004, "a": -0.12123795886537223, "b": 0.10238743675237737, "k2_21": 0.040123033654424815, "k2_20": 0.057487564480868204, "k2_22": 0.040825630621278947, "kg": 0.041680738552553297, "k1_11": 0.21292321298307329, "k1_10": 0.17485131197690457, "k1_13": 0.2161390501187152, "k1_12": 0.2145383409987916, "k1_15": 0.18568858777390129, "k1_14": 0.27488265667491485, "k1_17": 0.062683466240115199, "k1_16": 0.91334543893866593, "k1_18": 0.038194870608176473, "n": 0.16275284920089952}, 0.001], ["k1_17", 0.0012884012072537088, true, null, 1e-06, Infinity, 0.00027451854900201574, {"tau": 0.13655593179842199, "k1_9": 0.098295927514227721, "k1_8": 0.07452611245088632, "k2_18": 0.058651853394463827, "k2_19": 0.055242697655634665, "k2_15": 0.029222376363906288, "k1_1": 0.1156648529259373, "k1_0": 0.10062271932164418, "k1_3": 0.087915439191654191, "k1_2": 0.10524099384115217, "k2_10": 0.024869668588726464, "k1_4": 0.085268853290528565, "k1_7": 0.081632609150824834, "k1_6": 0.066169905293346903, "k2_6": 0.051424241721183706, "k2_7": 0.026575417251069215, "k2_4": 0.045715705965229447, "k2_5": 0.048461035984481433, "k2_2": 0.051684411919205621, "k2_3": 0.049115466421249261, "k2_0": 0.011445495903889481, "k2_1": 0.044592552173113698, "k1_5": 0.082200967675358338, "k2_8": 0.032626688362017563, "k2_9": 0.016026955997164229, "kdr": 0.16540833286987347, "k2_17": 0.76257303423844824, "k2_16": 0.062683466240115185, "a": 0.0031599932802045989, "b": 0.044115715672667255, "k2_21": 0.029258985393674369, "k2_20": 0.039525297439917818, "k2_22": 0.029633508663303498, "kg": 0.030485971854765672, "k1_11": 0.13323267568333769, "k1_10": 0.10173186115775339, "k1_13": 0.13548410990039789, "k1_12": 0.13443894530316028, "k1_15": 0.1089937407641894, "k1_14": 0.17237726301996492, "k1_16": 0.087289914121117335, "k1_18": 0.027874759050384754, "n": 0.046329882394359451}, 0.1], ["k2_17", 0.012390982815137064, true, null, 1e-06, Infinity, 0.0015755537032608453, {"tau": 0.24931944536035028, "k1_9": 0.17292739347987796, "k1_8": 0.12559421683108843, "k2_18": 0.11056551098365638, "k2_19": 0.11295212270675248, "k2_15": 0.034689688046191929, "k1_1": 0.21425363145393458, "k1_0": 0.17781048175797107, "k1_3": 0.15105477959799105, "k1_2": 0.18794594757278044, "k2_10": 0.026057220578235937, "k1_4": 0.14610070531949865, "k1_7": 0.13915905091202438, "k1_6": 0.11044791233761091, "k2_6": 0.089427889566344204, "k2_7": 0.035338063887604979, "k2_4": 0.070062652480354232, "k2_5": 0.077179186367423575, "k2_2": 0.076251438046384373, "k2_3": 0.075174006198896248, "k2_0": 0.002101036659842708, "k2_1": 0.06648894475234382, "k1_5": 0.1400197827252852, "k2_8": 0.050038714475039173, "k2_9": 0.0098358241371311085, "kdr": 0.31152748692176785, "k2_16": 0.10129729707683012, "a": -0.049506508850938637, "b": 0.023504310160258002, "k2_21": 0.059984611944468691, "k2_20": 0.080736479486810495, "k2_22": 0.060729034421121333, "kg": 0.04539046716440906, "k1_11": 0.25894377960471721, "k1_10": 0.18060940908996825, "k1_13": 0.2620567399039111, "k1_12": 0.26059390663036724, "k1_15": 0.19751324204578827, "k1_14": 0.33470424433945334, "k1_17": 0.76257303423844836, "k1_16": 0.14933607467250967, "k1_18": 0.04020514982287135, "n": 0.0023855178605870987}, 0.001], ["k1_18", 0.00061555400802382199, true, null, 1e-06, Infinity, 0.00020786834563186801, {"tau": 0.075853334631200017, "k1_9": 0.058180305351183792, "k1_8": 0.045938349419826906, "k2_18": 0.68349491707976939, "k2_19": 0.033657349285730893, "k2_15": 0.018029923459230913, "k1_1": 0.067153408756934582, "k1_0": 0.059492026280673092, "k1_3": 0.052957369972193066, "k1_2": 0.061777556883520643, "k2_10": 0.016126700170792794, "k1_4": 0.051606979501185077, "k1_7": 0.049726138147607665, "k1_6": 0.041471238163478578, "k2_6": 0.032605382779396307, "k2_7": 0.018410629594513575, "k2_4": 0.028839080988364976, "k2_5": 0.0306111854606788, "k2_2": 0.03089780545355483, "k2_3": 0.030569810472655147, "k2_0": 0.0084819058404263722, "k2_1": 0.026010376762250393, "k1_5": 0.05011870624721438, "k2_8": 0.021999283360172386, "k2_9": 0.011427571601081337, "kdr": 0.092566793572811695, "k2_17": 0.040205149822871329, "k2_16": 0.038194870608176452, "a": 0.031965602141483855, "b": 0.029034355919340695, "k2_21": 0.019517041394331056, "k2_20": 0.025142798336060639, "k2_22": 0.019698372559757579, "kg": 0.016984823055295459, "k1_11": 0.076582697035028305, "k1_10": 0.059910145795358971, "k1_13": 0.078159474208035595, "k1_12": 0.077430972005951407, "k1_15": 0.063649987500419142, "k1_14": 0.10158053790490973, "k1_17": 0.027874759050384758, "k1_16": 0.052746155418085493, "n": 0.027673311696431929}, 0.1], ["k2_18", 0.0076688950820297253, true, null, 1e-06, Infinity, 0.0011146817581161243, {"tau": 0.21085625431520505, "k1_9": 0.14967716937773354, "k1_8": 0.11051648565518049, "k2_19": 0.1046903523891973, "k2_15": 0.028055733624358002, "k1_1": 0.18544172049537963, "k1_0": 0.15402044620440364, "k1_3": 0.13151526480714018, "k1_2": 0.1623934882447465, "k2_10": 0.021499475179113735, "k1_4": 0.12755048737748823, "k1_7": 0.12189952988799753, "k1_6": 0.097873939247411793, "k2_6": 0.081744588544380381, "k2_7": 0.033182209049175897, "k2_4": 0.0621729113751558, "k2_5": 0.069145667862974963, "k2_2": 0.064226520164095052, "k2_3": 0.065956442953953781, "k2_0": 0.0009384570655315605, "k2_1": 0.054878403310965947, "k1_5": 0.1226592310424104, "k2_8": 0.046952232736130285, "k2_9": 0.0080796460184193765, "kdr": 0.26827631189923312, "k2_17": 0.11056551098365645, "k2_16": 0.088524460531934593, "a": -0.029439063577680995, "b": 0.019477263579387775, "k2_21": 0.058986792392089572, "k2_20": 0.076923663068439535, "k2_22": 0.059579546701594453, "kg": 0.033435006725399313, "k1_11": 0.22551418017958508, "k1_10": 0.15613374055869775, "k1_13": 0.22866527438761161, "k1_12": 0.22716955800874264, "k1_15": 0.17064279348657166, "k1_14": 0.29716364340593288, "k1_17": 0.058651853394463931, "k1_16": 0.13010547193179808, "k1_18": 0.68349491707976928, "n": -0.0081038472620386971}, 0.001], ["k1_19", 1e-06, false, null, 1e-06, Infinity, 0, null, 1e-06], ["k2_19", 0.004091754558129268, true, null, 1e-06, Infinity, 0.00062035179428421143, {"tau": 0.2047578427904593, "k1_9": 0.14486021317655914, "k1_8": 0.10644839818026092, "k2_18": 0.1046903523891974, "k2_15": 0.020976001381078944, "k1_1": 0.18258548173922096, "k1_0": 0.14939965713490719, "k1_3": 0.12671316201970617, "k1_2": 0.15781064633700512, "k2_10": 0.014985608542995578, "k1_4": 0.12300540586610745, "k1_7": 0.1176073651232194, "k1_6": 0.094258988706956384, "k2_6": 0.082040252033320382, "k2_7": 0.030629160731394905, "k2_4": 0.058442397349879244, "k2_5": 0.066432584753384316, "k2_2": 0.057025451425283522, "k2_3": 0.061445500772007111, "k2_0": -0.0050299090148938005, "k2_1": 0.047884206702973844, "k1_5": 0.11829212333187196, "k2_8": 0.045921003057063259, "k2_9": 0.0021407864511361341, "kdr": 0.26649188401922458, "k2_17": 0.1129521227067526, "k2_16": 0.084019617484555956, "a": -0.049795815451367499, "b": 0.0066699993174586065, "k2_21": 0.064900721667192587, "k2_20": 0.083126075079346023, "k2_22": 0.065466099245205342, "kg": 0.025759635833355422, "k1_11": 0.22656437128437995, "k1_10": 0.15145484807506016, "k1_13": 0.22983366187167056, "k1_12": 0.22826025822778082, "k1_15": 0.16660185216675305, "k1_14": 0.30248593239716776, "k1_17": 0.055242697655634783, "k1_16": 0.12519047894362895, "k1_18": 0.033657349285730963, "n": -0.034306607033046131}, 0.001], ["k1_20", 1e-06, false, null, 1e-06, Infinity, 0, null, 1e-06], ["k2_20", 0.0020490264828713078, true, null, 1e-06, Infinity, 0.00049228856870765368, {"tau": 0.11470851459503865, "k1_9": 0.089580898059794051, "k1_8": 0.071009690502323752, "k2_18": 0.076923663068439674, "k2_19": 0.083126075079346162, "k2_15": 0.013783875290462719, "k1_1": 0.11010533569392293, "k1_0": 0.092541764409240682, "k1_3": 0.080903647909427195, "k1_2": 0.096234103828474304, "k2_10": 0.012151686529984352, "k1_4": 0.079431921772757805, "k1_7": 0.077052552281149864, "k1_6": 0.06422929163391991, "k2_6": 0.061926293623585885, "k2_7": 0.028358355683796722, "k2_4": 0.043274353735242202, "k2_5": 0.04953149269205917, "k2_2": 0.03654985424633355, "k2_3": 0.043974647795980634, "k2_0": -0.00016727478383611971, "k2_1": 0.028196484142955613, "k1_5": 0.077448562429944912, "k2_8": 0.039328122900667048, "k2_9": 0.005492182615335588, "kdr": 0.16159865136797916, "k2_17": 0.080736479486810703, "k2_16": 0.057487564480868406, "a": -0.024808379522766436, "b": 0.020632752802023858, "k2_21": 0.055919123232266672, "k2_22": 0.056130327978169102, "kg": -0.00039054216174511336, "k1_11": 0.13654087050672492, "k1_10": 0.092781032809458791, "k1_13": 0.1399538010139165, "k1_12": 0.13826409848009519, "k1_15": 0.10077104959704301, "k1_14": 0.19775568220904061, "k1_17": 0.039525297439917964, "k1_16": 0.080187311599442229, "k1_18": 0.025142798336060711, "n": -0.014870754547493988}, 0.001], ["k1_21", 1e-06, false, null, 1e-06, Infinity, 0, null, 1e-06], ["k2_21", 0.0011505331574951372, true, null, 1e-06, Infinity, 0.00044160421324524997, {"tau": 0.057622232994624122, "k1_9": 0.054279107401234941, "k1_8": 0.048120895808271266, "k2_18": 0.058986792392089697, "k2_19": 0.064900721667192671, "k2_15": 0.0087607287905749672, "k1_1": 0.064145996628812804, "k1_0": 0.056241295018938826, "k1_3": 0.051500047288807187, "k1_2": 0.057012020899175238, "k2_10": 0.0098355013787140497, "k1_4": 0.05142574403730267, "k1_7": 0.050934733200930435, "k1_6": 0.044782490414042933, "k2_6": 0.048689347374858395, "k2_7": 0.026357514395011654, "k2_4": 0.033105655819641804, "k2_5": 0.038266948387195424, "k2_2": 0.02304261864553658, "k2_3": 0.032345235843827265, "k2_0": 0.0024417526890253734, "k2_1": 0.01534791695766456, "k1_5": 0.051147748577983938, "k2_8": 0.034606124211799663, "k2_9": 0.0070868918606932802, "kdr": 0.094923651375067628, "k2_17": 0.05998461194446883, "k2_16": 0.040123033654424933, "a": -0.0083692396650998976, "b": 0.027468293317189453, "k2_20": 0.055919123232266665, "k2_22": 0.049828206751852094, "kg": -0.016657263878170264, "k1_11": 0.079707756042437544, "k1_10": 0.055374468980819762, "k1_13": 0.083139773322132876, "k1_12": 0.081412518489833524, "k1_15": 0.058929206511608975, "k1_14": 0.1311891988712881, "k1_17": 0.02925898539367448, "k1_16": 0.051282949976274202, "k1_18": 0.019517041394331119, "n": -0.004889972749972704}, 0.001], ["k1_22", 1e-06, false, null, 1e-06, Infinity, 0, null, 1e-06], ["k2_22", 0.0011752084033794796, true, null, 1e-06, Infinity, 0.00043936867910179849, {"tau": 0.06042878520850959, "k1_9": 0.055885262958361812, "k1_8": 0.049074458676133623, "k2_18": 0.05957954670159455, "k2_19": 0.065466099245205411, "k2_15": 0.0089920197695770726, "k1_1": 0.066276627644831929, "k1_0": 0.057889567707923466, "k1_3": 0.052795692765997944, "k1_2": 0.058818074363988525, "k2_10": 0.0099073863137642514, "k1_4": 0.052643463268980992, "k1_7": 0.052049942949594544, "k1_6": 0.045565521462522157, "k2_6": 0.049095072067283925, "k2_7": 0.026292515397918121, "k2_4": 0.033452894061391701, "k2_5": 0.038638525852920401, "k2_2": 0.023650993079455257, "k2_3": 0.032780549585886137, "k2_0": 0.0022879867367999987, "k2_1": 0.015971154107425219, "k1_5": 0.052271743520740543, "k2_8": 0.034634475198990836, "k2_9": 0.0069580332141082925, "kdr": 0.098005266103805874, "k2_17": 0.060729034421121431, "k2_16": 0.040825630621279065, "a": -0.0092535953448889315, "b": 0.026931347618293092, "k2_21": 0.049828206751852094, "k2_20": 0.056130327978169081, "kg": -0.015624830823176247, "k1_11": 0.082333680973202886, "k1_10": 0.057090442812146723, "k1_13": 0.085741422946404591, "k1_12": 0.084027964480222012, "k1_15": 0.060867475141420289, "k1_14": 0.13400084332255935, "k1_17": 0.029633508663303578, "k1_16": 0.052552249730319023, "k1_18": 0.019698372559757628, "n": -0.0053616006678091329}, 0.001], ["k", 0.21544346900318834, false, null, 1e-06, Infinity, 0, null, 0.21544346900318834], ["kdr", 0.1226413724786672, true, null, -Infinity, Infinity, 0.0062391314653543585, {"tau": 0.83401500915016069, "k1_9": 0.53902117575938224, "k1_8": 0.36292591258643597, "k2_18": 0.26827631189923262, "k2_19": 0.26649188401922386, "k2_15": 0.12383587108070708, "k1_1": 0.67627627172752391, "k1_0": 0.55316685170238389, "k1_3": 0.45761408636705836, "k1_2": 0.59171435283417062, "k2_10": 0.083017492414602947, "k1_4": 0.43754067711197275, "k1_7": 0.41068916837864561, "k1_6": 0.30943354331395306, "k2_6": 0.21763004130159036, "k2_7": 0.066040168434699884, "k2_4": 0.18896902788527642, "k2_5": 0.20160646457931988, "k2_2": 0.25053108650744632, "k2_3": 0.21292789141404389, "k2_0": 0.00612064710701963, "k2_1": 0.23688422284112415, "k1_5": 0.41307140778446066, "k2_8": 0.10024886305040823, "k2_9": 0.023624930812522305, "k2_17": 0.31152748692176746, "k2_16": 0.29616966075967105, "a": -0.32456997436303808, "b": 0.016627985280072904, "k2_21": 0.094923651375067128, "k2_20": 0.16159865136797832, "k2_22": 0.098005266103805375, "kg": 0.18263308714329701, "k1_11": 0.80437032859570545, "k1_10": 0.56683717678270262, "k1_13": 0.80606057001213682, "k1_12": 0.80544697589893632, "k1_15": 0.62441901427836422, "k1_14": 0.96216160781011206, "k1_17": 0.16540833286987347, "k1_16": 0.450791071461565, "k1_18": 0.09256679357281164, "n": 0.072830315683282826}, 0.1], ["tau", 2.506482756693805, true, null, 1e-06, 20, 0.37684787301141881, {"k1_9": 0.45589389741449643, "k1_8": 0.30245281061604712, "k2_18": 0.21085625431520488, "k2_19": 0.20475784279045917, "k2_15": 0.086405458823066994, "k1_1": 0.5726769995683415, "k1_0": 0.46731644017788504, "k1_3": 0.38557996957849539, "k1_2": 0.50237978170859832, "k2_10": 0.056681400317223539, "k1_4": 0.36753252382247842, "k1_7": 0.34315262943425345, "k1_6": 0.25706890728310738, "k2_6": 0.16904222703086824, "k2_7": 0.041113957289524432, "k2_4": 0.14854383556536011, "k2_5": 0.1581474652381642, "k2_2": 0.19991306323651911, "k2_3": 0.17002202656253004, "k2_0": -0.0074555759681218291, "k2_1": 0.17337843664875149, "k1_5": 0.34605301521361453, "k2_8": 0.069024471537620008, "k2_9": 0.0066781646761077352, "kdr": 0.8340150091501618, "k2_17": 0.24931944536035033, "k2_16": 0.24198699092830239, "a": -0.31170527538355253, "b": 0.15496084652351066, "k2_21": 0.057622232994623851, "k2_20": 0.11470851459503814, "k2_22": 0.060428785208509306, "kg": 0.54328435735165514, "k1_11": 0.70247838958901621, "k1_10": 0.48041541950829031, "k1_13": 0.70920825609266858, "k1_12": 0.70663642346405142, "k1_15": 0.529869684734535, "k1_14": 0.8026288577942392, "k1_17": 0.13655593179842221, "k1_16": 0.38015920217971272, "k1_18": 0.075853334631200045, "n": 0.077192967038774138}, 5], ["kg", 0.023705129346746845, true, null, 1e-06, Infinity, 0.00021988651969848496, {"tau": 0.54328435735165648, "k1_9": 0.11457009444243824, "k1_8": 0.068098133971894417, "k2_18": 0.033435006725399771, "k2_19": 0.025759635833355866, "k2_15": -0.018853385104616399, "k1_1": 0.14968756547919512, "k1_0": 0.11684023565357016, "k1_3": 0.093730216515154091, "k1_2": 0.13039698408466932, "k2_10": -0.017663117089599487, "k1_4": 0.087532289882330055, "k1_7": 0.078674629191004083, "k1_6": 0.057229522662062486, "k2_6": 0.019005952330346094, "k2_7": -0.017800351675487134, "k2_4": 0.013971999833334229, "k2_5": 0.016122242974444482, "k2_2": 0.020478371698021504, "k2_3": 0.020401848548594153, "k2_0": -0.031687547011448561, "k2_1": -0.010730987983647994, "k1_5": 0.080962500570459409, "k2_8": -0.010181814888421695, "k2_9": -0.029214802261227829, "kdr": 0.18263308714329893, "k2_17": 0.045390467164409601, "k2_16": 0.041680738552553755, "a": -0.098372090454783415, "b": 0.24301437560402731, "k2_21": -0.016657263878170171, "k2_20": -0.00039054216174493636, "k2_22": -0.015624830823176141, "k1_11": 0.22550142243134122, "k1_10": 0.12295787104520356, "k1_13": 0.23581610133070002, "k1_12": 0.23187308665775291, "k1_15": 0.13835151729242542, "k1_14": 0.19990531036474907, "k1_17": 0.030485971854765991, "k1_16": 0.092903406731017962, "k1_18": 0.016984823055295622, "n": -0.0093617284141400293}, 0.02], ["n", 1.2976186512141736, true, null, 1e-06, Infinity, 0.013107667922256568, {"tau": 0.077192967038773472, "k1_9": 0.07435041940743832, "k1_8": 0.098292907904858409, "k2_18": -0.0081038472620389313, "k2_19": -0.034306607033046284, "k2_15": 0.19425736663726764, "k1_1": -0.011917179699699959, "k1_0": 0.071242798369957658, "k1_3": 0.096469783750894891, "k1_2": 0.054393109321121104, "k2_10": 0.19551700643902944, "k1_4": 0.097469002118993966, "k1_7": 0.099736402752142794, "k1_6": 0.085321377751872526, "k2_6": 0.076542429445167648, "k2_7": 0.1386126550410397, "k2_4": 0.15429962934430524, "k2_5": 0.13736563600441026, "k2_2": 0.20942686146736567, "k2_3": 0.16659628796269679, "k2_0": 0.17761350318030691, "k2_1": 0.17436472143678461, "k1_5": 0.099166892593131634, "k2_8": 0.11147129259393575, "k2_9": 0.18771791622228676, "kdr": 0.072830315683281938, "k2_17": 0.0023855178605868177, "k2_16": 0.16275284920089936, "a": -0.52165536119613343, "b": 0.69722786980848228, "k2_21": -0.0048899727499727803, "k2_20": -0.014870754547494057, "k2_22": -0.0053616006678091806, "kg": -0.0093617284141400952, "k1_11": -0.12703637166368636, "k1_10": 0.061501924489418179, "k1_13": -0.11173313404144383, "k1_12": -0.11951018007638621, "k1_15": 0.028145903547066583, "k1_14": -0.10553697079209702, "k1_17": 0.046329882394359305, "k1_16": 0.098922206438945962, "k1_18": 0.027673311696431842}, 1], ["b", 175.40900872341021, true, null, 1e-06, Infinity, 3.0783651608015634, {"tau": 0.15496084652351302, "k1_9": 0.037880724224876906, "k1_8": 0.071659280960954141, "k2_18": 0.019477263579388553, "k2_19": 0.0066699993174594565, "k2_15": 0.057788892865350418, "k1_1": -0.02992179290611963, "k1_0": 0.035307430137930168, "k1_3": 0.063078314407668007, "k1_2": 0.023317817131988546, "k2_10": 0.08811725399265688, "k1_4": 0.065661680188403862, "k1_7": 0.067919173211033024, "k1_6": 0.068204517632360698, "k2_6": 0.067498674739801881, "k2_7": 0.093501510217787756, "k2_4": 0.099013153987004693, "k2_5": 0.094098120430788648, "k2_2": 0.09109772938470545, "k2_3": 0.10262531987407679, "k2_0": 0.080924745955889665, "k2_1": 0.0026282342901254711, "k1_5": 0.070163364916955656, "k2_8": 0.084190876972773304, "k2_9": 0.092690979583333152, "kdr": 0.016627985280075568, "k2_17": 0.023504310160258911, "k2_16": 0.10238743675237817, "a": -0.47305720633501713, "k2_21": 0.027468293317189748, "k2_20": 0.020632752802024399, "k2_22": 0.026931347618293425, "kg": 0.24301437560402803, "k1_11": -0.031854457755613484, "k1_10": 0.027664721448398513, "k1_13": 0.0043436766190030904, "k1_12": -0.012023916284469261, "k1_15": 0.0010521209673777963, "k1_14": -0.034761797191507113, "k1_17": 0.044115715672667727, "k1_16": 0.066994480565445574, "k1_18": 0.029034355919340955, "n": 0.69722786980848184}, 200.0], ["a", 3337.2058677912437, true, null, 1e-06, Infinity, 10.632195703768017, {"tau": -0.31170527538355342, "k1_9": -0.1345506505067858, "k1_8": -0.088978096935940901, "k2_18": -0.0294390635776813, "k2_19": -0.049795815451367825, "k2_15": -0.083290346055301237, "k1_1": -0.13783961889457361, "k1_0": -0.13727897814390386, "k1_3": -0.11819770351047355, "k1_2": -0.14276606927647503, "k2_10": -0.074395165106991457, "k1_4": -0.11241370434506287, "k1_7": -0.10470189686205068, "k1_6": -0.065131279740909001, "k2_6": -0.058690522059615648, "k2_7": -0.041346512563666435, "k2_4": -0.085797392552301968, "k2_5": -0.081172935303501809, "k2_2": -0.13171567708509302, "k2_3": -0.098814722519419279, "k2_0": -0.046063729986904785, "k2_1": -0.1023494120488765, "k1_5": -0.10436040509852611, "k2_8": -0.039936045844879232, "k2_9": -0.053171466835072595, "kdr": -0.32456997436303953, "k2_17": -0.049506508850939032, "k2_16": -0.12123795886537267, "b": -0.47305720633501669, "k2_21": -0.00836923966509996, "k2_20": -0.02480837952276654, "k2_22": -0.0092535953448890668, "kg": -0.098372090454783095, "k1_11": -0.14702770226145045, "k1_10": -0.1378479897594875, "k1_13": -0.16000379290002278, "k1_12": -0.15372292500617238, "k1_15": -0.14041647654294573, "k1_14": -0.171092360624471, "k1_17": 0.0031599932802043604, "k1_16": -0.11577155647008257, "k1_18": 0.031965602141483716, "n": -0.52165536119613343}, 3500.0]]
