# Supplementary material for: A photoconversion model for full spectral programming and multiplexing of optogenetic systems
Source: Mol Syst Biol. 2017 Apr 24;13(4):926. doi: 10.15252/msb.20167456 (PMC5408778; doi:10.15252/msb.20167456)
Supplement: Supplementary file 15 — Dataset EV7 [file MSB-13-926-s015.zip › dataset_ev7_cph8-ompr_data_and_analysis/cph8-ompr_analysis/fit_results/all_data_with_few_k_holds_ratio_k_fixed_0.35938136638.p]

S'[[Fit Statistics]]\n    # function evals   = 1049\n    # data points      = 746\n    # variables        = 44\n    chi-square         = 157.556\n    reduced chi-square = 0.224\n[[Variables]]\n    k1_0:    0.07512366 +/- 0.005699 (7.59%) (init= 0.01)\n    k2_0:    0.00114606 +/- 0.003787 (330.45%) (init= 0.01)\n    k1_1:    0.04444282 +/- 0.002794 (6.29%) (init= 0.01)\n    k2_1:    0.00508735 +/- 0.000917 (18.03%) (init= 0.01)\n    k1_2:    0.02161281 +/- 0.001539 (7.12%) (init= 0.01)\n    k2_2:    0.00522730 +/- 0.000879 (16.81%) (init= 0.01)\n    k1_3:    0.00839512 +/- 0.000758 (9.03%) (init= 0.01)\n    k2_3:    0.00451384 +/- 0.000869 (19.24%) (init= 0.01)\n    k1_4:    0.00670096 +/- 0.000631 (9.41%) (init= 0.01)\n    k2_4:    0.00372638 +/- 0.000800 (21.47%) (init= 0.01)\n    k1_5:    0.00537174 +/- 0.000532 (9.90%) (init= 0.01)\n    k2_5:    0.00397887 +/- 0.000799 (20.08%) (init= 0.01)\n    k1_6:    0.00263130 +/- 0.000336 (12.75%) (init= 0.01)\n    k2_6:    0.00428456 +/- 0.000787 (18.36%) (init= 0.01)\n    k1_7:    0.00381721 +/- 0.000380 (9.96%) (init= 0.01)\n    k2_7:    0.00097164 +/- 0.000532 (54.77%) (init= 0.01)\n    k1_8:    0.00268549 +/- 0.000298 (11.11%) (init= 0.01)\n    k2_8:    0.00143501 +/- 0.000539 (37.54%) (init= 0.01)\n    k1_9:    0.00885039 +/- 0.000688 (7.77%) (init= 0.01)\n    k2_9:    0.00035158 +/- 0.000481 (136.94%) (init= 0.01)\n    k1_10:   0.01216513 +/- 0.000902 (7.42%) (init= 0.01)\n    k2_10:   0.00114513 +/- 0.000548 (47.90%) (init= 0.01)\n    k1_11:   0.02319150 +/- 0.001236 (5.33%) (init= 0.01)\n    k2_11:   1e-06 (fixed)\n    k1_12:   0.03724408 +/- 0.001982 (5.32%) (init= 0.01)\n    k2_12:   1e-06 (fixed)\n    k1_13:   0.05463893 +/- 0.002907 (5.32%) (init= 0.1)\n    k2_13:   1e-06 (fixed)\n    k1_14:   0.08503218 +/- 0.003833 (4.51%) (init= 0.1)\n    k2_14:   1e-06 (fixed)\n    k1_15:   0.02033575 +/- 0.001377 (6.77%) (init= 0.1)\n    k2_15:   0.00182025 +/- 0.000609 (33.47%) (init= 0.001)\n    k1_16:   0.01182081 +/- 0.001082 (9.16%) (init= 0.1)\n    k2_16:   0.00978483 +/- 0.001383 (14.14%) (init= 0.001)\n    k1_17:   0.00179615 +/- 0.000386 (21.51%) (init= 0.1)\n    k2_17:   0.01034152 +/- 0.001343 (12.99%) (init= 0.001)\n    k1_18:   0.00085351 +/- 0.000293 (34.39%) (init= 0.1)\n    k2_18:   0.00637945 +/- 0.000939 (14.73%) (init= 0.001)\n    k1_19:   1e-06 (fixed)\n    k2_19:   0.00339836 +/- 0.000526 (15.47%) (init= 0.001)\n    k1_20:   1e-06 (fixed)\n    k2_20:   0.00168917 +/- 0.000416 (24.64%) (init= 0.001)\n    k1_21:   1e-06 (fixed)\n    k2_21:   0.00093711 +/- 0.000373 (39.82%) (init= 0.001)\n    k1_22:   1e-06 (fixed)\n    k2_22:   0.00095808 +/- 0.000371 (38.75%) (init= 0.001)\n    k:       0.3593814 (fixed)\n    kdr:     0.09941363 +/- 0.005540 (5.57%) (init= 0.1)\n    tau:     2.89833427 +/- 0.365948 (12.63%) (init= 5)\n    kg:      0.02389753 +/- 0.000219 (0.92%) (init= 0.02)\n    n:       1.30113231 +/- 0.013204 (1.01%) (init= 1)\n    b:       175.671912 +/- 3.093410 (1.76%) (init= 200)\n    a:       3333.80780 +/- 10.68663 (0.32%) (init= 3500)\n[[Correlations]] (unreported correlations are <  0.100)\n    C(k1_14, kdr)                =  0.966 \n    C(k1_16, k2_16)              =  0.914 \n    C(k1_3, k2_3)                =  0.877 \n    C(k1_4, k2_4)                =  0.870 \n    C(k1_5, k2_5)                =  0.866 \n    C(k1_13, k1_14)              =  0.835 \n    C(k1_12, k1_14)              =  0.833 \n    C(k1_11, k1_14)              =  0.831 \n    C(k1_6, k2_6)                =  0.823 \n    C(kdr, tau)                  =  0.822 \n    C(k1_2, k2_2)                =  0.821 \n    C(k1_13, kdr)                =  0.818 \n    C(k1_12, kdr)                =  0.818 \n    C(k1_11, kdr)                =  0.817 \n    C(k1_7, k2_7)                =  0.802 \n    C(k1_14, tau)                =  0.799 \n    C(k1_8, k2_8)                =  0.791 \n    C(k1_17, k2_17)              =  0.765 \n    C(k1_10, k2_10)              =  0.739 \n    C(k1_9, k2_9)                =  0.724 \n    C(k1_12, k1_13)              =  0.723 \n    C(k1_1, k2_1)                =  0.720 \n    C(k1_11, k1_13)              =  0.720 \n    C(k1_11, k1_12)              =  0.719 \n    C(k1_13, tau)                =  0.713 \n    C(k1_12, tau)                =  0.711 \n    C(k1_11, tau)                =  0.707 \n    C(k1_15, k2_15)              =  0.706 \n    C(n, b)                      =  0.695 \n    C(k1_1, kdr)                 =  0.692 \n    C(k1_1, k1_14)               =  0.683 \n    C(k1_18, k2_18)              =  0.683 \n    C(k1_0, k2_0)                =  0.682 \n    C(k1_15, kdr)                =  0.641 \n    C(k1_14, k1_15)              =  0.627 \n    C(k1_2, kdr)                 =  0.609 \n    C(k1_2, k1_14)               =  0.592 \n    C(k1_10, kdr)                =  0.584 \n    C(k1_1, k1_12)               =  0.582 \n    C(k1_1, k1_13)               =  0.581 \n    C(k1_1, k1_11)               =  0.581 \n    C(k1_1, tau)                 =  0.580 \n    C(k1_0, kdr)                 =  0.570 \n    C(k1_10, k1_14)              =  0.567 \n    C(k1_9, kdr)                 =  0.556 \n    C(k1_0, k1_14)               =  0.554 \n    C(k1_9, k1_14)               =  0.539 \n    C(k1_15, tau)                =  0.538 \n    C(k1_13, k1_15)              =  0.533 \n    C(k1_12, k1_15)              =  0.533 \n    C(k1_11, k1_15)              =  0.532 \n    C(n, a)                      = -0.521 \n    C(k1_2, tau)                 =  0.511 \n    C(k1_2, k1_13)               =  0.502 \n    C(k1_2, k1_12)               =  0.501 \n    C(k1_2, k1_11)               =  0.501 \n    C(k1_10, tau)                =  0.489 \n    C(tau, kg)                   =  0.488 \n    C(k1_10, k1_13)              =  0.480 \n    C(k1_10, k1_12)              =  0.479 \n    C(k1_10, k1_11)              =  0.478 \n    C(k1_0, tau)                 =  0.477 \n    C(k1_3, kdr)                 =  0.474 \n    C(b, a)                      = -0.471 \n    C(k1_0, k1_13)               =  0.467 \n    C(k1_16, kdr)                =  0.467 \n    C(k1_0, k1_12)               =  0.466 \n    C(k1_0, k1_11)               =  0.465 \n    C(k1_9, tau)                 =  0.465 \n    C(k1_3, k1_14)               =  0.460 \n    C(k1_9, k1_13)               =  0.455 \n    C(k1_9, k1_12)               =  0.454 \n    C(k1_4, kdr)                 =  0.454 \n    C(k1_14, k1_16)              =  0.453 \n    C(k1_9, k1_11)               =  0.453 \n    C(k1_1, k1_15)               =  0.450 \n    C(k1_4, k1_14)               =  0.442 \n    C(k1_5, kdr)                 =  0.429 \n    C(k1_7, kdr)                 =  0.427 \n    C(k1_1, k1_2)                =  0.426 \n    C(k1_5, k1_14)               =  0.419 \n    C(k1_7, k1_14)               =  0.417 \n    C(k1_1, k1_10)               =  0.408 \n    C(k1_0, k1_1)                =  0.398 \n    C(k1_2, k1_15)               =  0.395 \n    C(k1_3, tau)                 =  0.395 \n    C(k1_16, tau)                =  0.390 \n    C(k1_1, k1_9)                =  0.388 \n    C(k1_3, k1_13)               =  0.384 \n    C(k1_3, k1_12)               =  0.383 \n    C(k1_3, k1_11)               =  0.382 \n    C(k1_10, k1_15)              =  0.379 \n    C(k1_13, k1_16)              =  0.378 \n    C(k1_8, kdr)                 =  0.378 \n    C(k1_4, tau)                 =  0.377 \n    C(k1_12, k1_16)              =  0.377 \n    C(k1_11, k1_16)              =  0.375 \n    C(k1_8, k1_14)               =  0.371 \n    C(k1_0, k1_15)               =  0.370 \n    C(k1_4, k1_13)               =  0.367 \n    C(k1_4, k1_12)               =  0.366 \n    C(k1_4, k1_11)               =  0.364 \n    C(k1_9, k1_15)               =  0.361 \n    C(k1_2, k1_10)               =  0.361 \n    C(k1_5, tau)                 =  0.356 \n    C(k1_0, k1_2)                =  0.353 \n    C(k1_7, tau)                 =  0.353 \n    C(k1_14, k2_17)              =  0.348 \n    C(k1_5, k1_13)               =  0.347 \n    C(k1_5, k1_12)               =  0.345 \n    C(k1_2, k1_9)                =  0.344 \n    C(k1_7, k1_13)               =  0.344 \n    C(k1_5, k1_11)               =  0.344 \n    C(k1_7, k1_12)               =  0.343 \n    C(k1_7, k1_11)               =  0.341 \n    C(k1_0, k1_10)               =  0.339 \n    C(k1_9, k1_10)               =  0.331 \n    C(k1_1, k1_3)                =  0.330 \n    C(k2_17, kdr)                =  0.326 \n    C(k1_1, k1_16)               =  0.325 \n    C(k1_0, k1_9)                =  0.324 \n    C(k1_6, kdr)                 =  0.323 \n    C(k1_6, k1_14)               =  0.321 \n    C(kdr, a)                    = -0.319 \n    C(k1_1, k1_4)                =  0.315 \n    C(k1_14, k2_19)              =  0.313 \n    C(k1_8, tau)                 =  0.312 \n    C(k2_16, kdr)                =  0.308 \n    C(k1_3, k1_15)               =  0.308 \n    C(k1_14, k2_18)              =  0.308 \n    C(k1_8, k1_13)               =  0.304 \n    C(k1_15, k1_16)              =  0.304 \n    C(k1_8, k1_12)               =  0.303 \n    C(tau, a)                    = -0.301 \n    C(k1_8, k1_11)               =  0.301 \n    C(k1_1, k1_5)                =  0.298 \n    C(k1_1, k1_7)                =  0.296 \n    C(k1_4, k1_15)               =  0.295 \n    C(k1_2, k1_3)                =  0.295 \n    C(k1_2, k1_16)               =  0.291 \n    C(k1_14, k2_16)              =  0.288 \n    C(k1_3, k1_10)               =  0.284 \n    C(k1_2, k1_4)                =  0.283 \n    C(k2_18, kdr)                =  0.281 \n    C(k1_10, k1_16)              =  0.280 \n    C(k1_5, k1_15)               =  0.279 \n    C(k2_19, kdr)                =  0.279 \n    C(k1_0, k1_3)                =  0.279 \n    C(k1_7, k1_15)               =  0.278 \n    C(k1_13, k2_17)              =  0.277 \n    C(k1_12, k2_17)              =  0.276 \n    C(k1_0, k1_16)               =  0.275 \n    C(k1_11, k2_17)              =  0.274 \n    C(k1_4, k1_10)               =  0.272 \n    C(k1_3, k1_9)                =  0.272 \n    C(k1_9, k1_16)               =  0.268 \n    C(k1_2, k1_5)                =  0.268 \n    C(k1_0, k1_4)                =  0.267 \n    C(k1_2, k1_7)                =  0.266 \n    C(k1_6, tau)                 =  0.266 \n    C(k1_1, k1_8)                =  0.262 \n    C(k1_6, k1_13)               =  0.262 \n    C(k1_4, k1_9)                =  0.261 \n    C(k2_2, kdr)                 =  0.261 \n    C(k1_6, k1_12)               =  0.260 \n    C(k2_17, tau)                =  0.260 \n    C(k1_6, k1_11)               =  0.259 \n    C(k1_5, k1_10)               =  0.258 \n    C(k1_7, k1_10)               =  0.257 \n    C(k1_0, k1_5)                =  0.254 \n    C(k1_0, k1_7)                =  0.252 \n    C(k2_16, tau)                =  0.249 \n    C(k1_5, k1_9)                =  0.248 \n    C(k2_1, kdr)                 =  0.248 \n    C(k1_8, k1_15)               =  0.246 \n    C(k1_7, k1_9)                =  0.246 \n    C(k1_13, k2_19)              =  0.243 \n    C(k1_13, k2_18)              =  0.242 \n    C(k1_12, k2_19)              =  0.241 \n    C(k1_12, k2_18)              =  0.240 \n    C(k1_11, k2_19)              =  0.240 \n    C(k1_11, k2_18)              =  0.239 \n    C(kg, b)                     =  0.238 \n    C(k2_6, k1_14)               =  0.237 \n    C(k1_2, k1_8)                =  0.237 \n    C(k1_3, k1_16)               =  0.233 \n    C(k1_13, k2_16)              =  0.231 \n    C(k1_12, k2_16)              =  0.229 \n    C(k1_1, k2_17)               =  0.229 \n    C(k1_8, k1_10)               =  0.228 \n    C(k2_6, kdr)                 =  0.228 \n    C(k1_11, k2_16)              =  0.228 \n    C(k1_3, k1_4)                =  0.227 \n    C(k1_1, k1_6)                =  0.225 \n    C(k1_0, k1_8)                =  0.225 \n    C(k1_4, k1_16)               =  0.225 \n    C(k2_3, kdr)                 =  0.222 \n    C(k2_2, k1_14)               =  0.220 \n    C(k2_18, tau)                =  0.220 \n    C(k1_8, k1_9)                =  0.220 \n    C(k1_3, k1_5)                =  0.216 \n    C(k1_3, k1_7)                =  0.215 \n    C(k2_19, tau)                =  0.215 \n    C(k1_5, k1_16)               =  0.214 \n    C(k1_7, k1_16)               =  0.213 \n    C(k1_15, k2_17)              =  0.212 \n    C(k1_6, k1_15)               =  0.212 \n    C(k2_5, kdr)                 =  0.211 \n    C(k1_4, k1_5)                =  0.208 \n    C(k1_1, k2_16)               =  0.208 \n    C(k1_4, k1_7)                =  0.207 \n    C(k2_2, n)                   =  0.207 \n    C(k2_2, tau)                 =  0.205 \n    C(k1_14, k2_20)              =  0.204 \n    C(k1_2, k1_6)                =  0.204 \n    C(k2_3, k1_14)               =  0.203 \n    C(k2_5, k1_14)               =  0.203 \n    C(k1_2, k2_17)               =  0.202 \n    C(k2_1, k1_14)               =  0.202 \n    C(k1_15, k2_16)              =  0.198 \n    C(k1_1, k2_18)               =  0.198 \n    C(k2_4, kdr)                 =  0.198 \n    C(k1_5, k1_7)                =  0.198 \n    C(k1_6, k1_10)               =  0.196 \n    C(k1_1, k2_19)               =  0.196 \n    C(k2_10, n)                  =  0.195 \n    C(k1_10, k2_17)              =  0.194 \n    C(k1_0, k1_6)                =  0.194 \n    C(k2_15, n)                  =  0.193 \n    C(k1_2, k2_16)               =  0.193 \n    C(k1_3, k1_8)                =  0.193 \n    C(k1_0, k2_17)               =  0.191 \n    C(k1_8, k1_16)               =  0.190 \n    C(k1_6, k1_9)                =  0.189 \n    C(k2_9, n)                   =  0.187 \n    C(k1_10, k2_16)              =  0.187 \n    C(k1_9, k2_17)               =  0.186 \n    C(k1_4, k1_8)                =  0.186 \n    C(k1_0, k2_16)               =  0.185 \n    C(k2_4, k1_14)               =  0.184 \n    C(k1_15, k2_18)              =  0.183 \n    C(k1_14, k1_17)              =  0.181 \n    C(k2_6, k1_13)               =  0.181 \n    C(k1_9, k2_16)               =  0.181 \n    C(k2_6, k1_12)               =  0.180 \n    C(k1_15, k2_19)              =  0.179 \n    C(k2_1, tau)                 =  0.178 \n    C(k2_6, k1_11)               =  0.178 \n    C(k1_5, k1_8)                =  0.177 \n    C(k2_0, n)                   =  0.177 \n    C(k2_6, tau)                 =  0.177 \n    C(k1_7, k1_8)                =  0.176 \n    C(k2_3, tau)                 =  0.176 \n    C(k1_13, kg)                 =  0.175 \n    C(k1_17, kdr)                =  0.175 \n    C(k2_2, k1_13)               =  0.174 \n    C(k1_2, k2_18)               =  0.174 \n    C(k1_14, a)                  = -0.174 \n    C(k2_2, k1_12)               =  0.174 \n    C(k2_2, k1_11)               =  0.173 \n    C(k2_1, n)                   =  0.173 \n    C(k1_1, k2_2)                =  0.172 \n    C(k1_12, kg)                 =  0.171 \n    C(k2_20, kdr)                =  0.170 \n    C(k1_2, k2_19)               =  0.170 \n    C(k1_10, k2_18)              =  0.168 \n    C(k2_2, k1_15)               =  0.167 \n    C(k1_3, k1_6)                =  0.167 \n    C(k1_0, k2_18)               =  0.166 \n    C(k1_11, kg)                 =  0.165 \n    C(k2_3, n)                   =  0.165 \n    C(k1_6, k1_16)               =  0.165 \n    C(k2_5, tau)                 =  0.164 \n    C(k1_10, k2_19)              =  0.163 \n    C(k1_13, a)                  = -0.163 \n    C(k1_3, k2_17)               =  0.163 \n    C(k1_3, k2_16)               =  0.161 \n    C(k1_0, k2_19)               =  0.161 \n    C(k1_9, k2_18)               =  0.161 \n    C(k1_4, k1_6)                =  0.161 \n    C(k1_16, k2_17)              =  0.161 \n    C(k2_16, n)                  =  0.160 \n    C(k2_2, k1_10)               =  0.159 \n    C(k2_1, k1_11)               =  0.158 \n    C(k2_1, k1_15)               =  0.158 \n    C(k1_0, k2_2)                =  0.158 \n    C(k1_4, k2_17)               =  0.157 \n    C(k2_3, k1_13)               =  0.157 \n    C(k1_12, a)                  = -0.157 \n    C(k1_9, k2_19)               =  0.156 \n    C(k1_1, k2_6)                =  0.156 \n    C(k2_1, k1_12)               =  0.156 \n    C(k1_4, k2_16)               =  0.156 \n    C(k2_3, k1_12)               =  0.156 \n    C(k2_1, k1_13)               =  0.155 \n    C(k2_2, k1_9)                =  0.155 \n    C(k2_5, k1_13)               =  0.155 \n    C(k2_3, k1_11)               =  0.154 \n    C(k1_5, k1_6)                =  0.154 \n    C(k2_4, tau)                 =  0.154 \n    C(k2_1, k1_2)                =  0.154 \n    C(k1_6, k1_7)                =  0.153 \n    C(k2_4, n)                   =  0.153 \n    C(k2_5, k1_12)               =  0.153 \n    C(tau, b)                    =  0.152 \n    C(k2_5, k1_11)               =  0.151 \n    C(k1_5, k2_17)               =  0.151 \n    C(k1_11, a)                  = -0.150 \n    C(k1_7, k2_17)               =  0.150 \n    C(k1_5, k2_16)               =  0.150 \n    C(k2_1, k1_10)               =  0.149 \n    C(k1_7, k2_16)               =  0.149 \n    C(k1_13, k2_20)              =  0.148 \n    C(k1_1, k2_3)                =  0.148 \n    C(k1_0, k2_1)                =  0.148 \n    C(k2_6, k1_15)               =  0.147 \n    C(k1_12, k2_20)              =  0.147 \n    C(k1_2, a)                   = -0.146 \n    C(k1_13, k1_17)              =  0.145 \n    C(k1_11, k2_20)              =  0.145 \n    C(k2_1, k1_9)                =  0.145 \n    C(k1_12, k1_17)              =  0.144 \n    C(k1_15, a)                  = -0.144 \n    C(k1_17, tau)                =  0.143 \n    C(k1_11, k1_17)              =  0.143 \n    C(k2_3, k1_15)               =  0.143 \n    C(k1_2, k2_6)                =  0.143 \n    C(k1_3, k2_18)               =  0.142 \n    C(k1_1, a)                   = -0.141 \n    C(k1_1, k2_5)                =  0.141 \n    C(k1_10, a)                  = -0.141 \n    C(k1_0, a)                   = -0.141 \n    C(k1_2, k2_3)                =  0.140 \n    C(k1_16, k2_18)              =  0.140 \n    C(k2_4, k1_13)               =  0.139 \n    C(k2_2, k1_3)                =  0.139 \n    C(k2_6, k1_10)               =  0.138 \n    C(k1_6, k1_8)                =  0.138 \n    C(k2_7, n)                   =  0.138 \n    C(k2_4, k1_12)               =  0.138 \n    C(k1_9, a)                   = -0.138 \n    C(k1_0, k2_6)                =  0.138 \n    C(k1_14, k2_22)              =  0.137 \n    C(k1_4, k2_18)               =  0.137 \n    C(k2_2, k1_16)               =  0.137 \n    C(k1_3, k2_19)               =  0.137 \n    C(k2_3, k1_10)               =  0.137 \n    C(k2_4, k1_11)               =  0.136 \n    C(k2_5, n)                   =  0.136 \n    C(k1_0, k2_3)                =  0.136 \n    C(k2_5, k1_15)               =  0.136 \n    C(k1_8, k2_17)               =  0.135 \n    C(k1_16, k2_19)              =  0.135 \n    C(k1_8, k2_16)               =  0.135 \n    C(k1_14, k2_21)              =  0.134 \n    C(k2_6, k1_9)                =  0.134 \n    C(k2_2, k1_4)                =  0.134 \n    C(k2_2, a)                   = -0.134 \n    C(k2_3, k1_9)                =  0.133 \n    C(k1_2, k2_5)                =  0.133 \n    C(k1_4, k2_19)               =  0.133 \n    C(k1_5, k2_18)               =  0.132 \n    C(k1_7, k2_18)               =  0.131 \n    C(k1_1, k2_4)                =  0.131 \n    C(k2_15, kdr)                =  0.130 \n    C(k2_5, k1_10)               =  0.130 \n    C(k1_0, k2_5)                =  0.129 \n    C(k1_14, kg)                 =  0.128 \n    C(k2_2, k1_5)                =  0.128 \n    C(k2_2, k1_7)                =  0.128 \n    C(k1_5, k2_19)               =  0.128 \n    C(k2_1, k1_3)                =  0.128 \n    C(k1_7, k2_19)               =  0.127 \n    C(k2_4, k1_15)               =  0.127 \n    C(k1_11, n)                  = -0.127 \n    C(k2_5, k1_9)                =  0.126 \n    C(k2_1, k1_16)               =  0.126 \n    C(k1_2, k2_4)                =  0.125 \n    C(k1_1, k1_17)               =  0.125 \n    C(k2_16, a)                  = -0.124 \n    C(k2_1, k1_4)                =  0.123 \n    C(k2_4, k1_10)               =  0.122 \n    C(k1_0, k2_4)                =  0.122 \n    C(k2_20, tau)                =  0.122 \n    C(k1_3, a)                   = -0.122 \n    C(k1_3, k2_6)                =  0.121 \n    C(k2_17, k2_19)              =  0.120 \n    C(k2_3, k1_16)               =  0.120 \n    C(k2_6, k1_16)               =  0.120 \n    C(k1_12, n)                  = -0.120 \n    C(k2_4, k1_9)                =  0.119 \n    C(k1_16, a)                  = -0.119 \n    C(k1_6, k2_17)               =  0.119 \n    C(k1_8, k2_18)               =  0.119 \n    C(k1_1, k2_20)               =  0.118 \n    C(k2_17, k2_18)              =  0.118 \n    C(k1_4, k2_6)                =  0.118 \n    C(k1_15, k1_17)              =  0.118 \n    C(k2_3, k1_4)                =  0.118 \n    C(k1_6, k2_16)               =  0.117 \n    C(k2_1, k1_7)                =  0.117 \n    C(k2_1, k1_5)                =  0.117 \n    C(k1_4, a)                   = -0.116 \n    C(k2_2, k1_8)                =  0.116 \n    C(k1_3, k2_5)                =  0.115 \n    C(k1_8, k2_19)               =  0.115 \n    C(k2_5, k1_16)               =  0.114 \n    C(k1_5, k2_6)                =  0.114 \n    C(k1_2, k1_17)               =  0.114 \n    C(k2_3, k1_5)                =  0.113 \n    C(k2_6, k1_7)                =  0.113 \n    C(k2_3, k1_7)                =  0.113 \n    C(k1_4, k2_5)                =  0.112 \n    C(k1_13, n)                  = -0.112 \n    C(k2_8, n)                   =  0.111 \n    C(k2_18, k2_19)              =  0.111 \n    C(k2_2, k2_16)               =  0.111 \n    C(k1_10, k1_17)              =  0.110 \n    C(k1_3, k2_4)                =  0.109 \n    C(k2_16, k2_17)              =  0.109 \n    C(k2_8, k1_14)               =  0.109 \n    C(k1_15, k2_20)              =  0.109 \n    C(k1_0, k1_17)               =  0.109 \n    C(k2_4, k1_16)               =  0.109 \n    C(k1_7, a)                   = -0.108 \n    C(k2_5, k1_7)                =  0.108 \n    C(k1_5, a)                   = -0.108 \n    C(k2_1, k2_2)                =  0.106 \n    C(k1_9, k1_17)               =  0.106 \n    C(k2_8, kdr)                 =  0.106 \n    C(k1_6, k2_18)               =  0.105 \n    C(k1_14, k1_18)              =  0.105 \n    C(k2_1, k1_8)                =  0.105 \n    C(k2_1, a)                   = -0.104 \n    C(k1_2, k2_20)               =  0.104 \n    C(k1_14, n)                  = -0.104 \n    C(k2_22, kdr)                =  0.104 \n    C(k2_6, k1_8)                =  0.104 \n    C(k2_3, k1_8)                =  0.103 \n    C(k2_4, k1_5)                =  0.103 \n    C(k2_4, k1_7)                =  0.102 \n    C(k1_6, k2_19)               =  0.102 \n    C(k2_1, k2_16)               =  0.101 \n    C(k2_3, a)                   = -0.101 \n    C(k2_21, kdr)                =  0.100 \n    C(k1_10, k2_20)              =  0.100 \n    C(k2_3, b)                   =  0.100 \n    C(k1_0, k2_20)               =  0.100 '
p0
.
