# Supplementary material for: A photoconversion model for full spectral programming and multiplexing of optogenetic systems
Source: Mol Syst Biol. 2017 Apr 24;13(4):926. doi: 10.15252/msb.20167456 (PMC5408778; doi:10.15252/msb.20167456)
Supplement: Supplementary file 15 — Dataset EV7 [file MSB-13-926-s015.zip › dataset_ev7_cph8-ompr_data_and_analysis/cph8-ompr_analysis/fit_results/all_data_with_few_k_holds_ratio_k_fixed_0.35938136638.params]

[["k1_0", 0.075123662148086301, true, null, 1e-06, Infinity, 0.005699853471695597, {"tau": 0.47656319589800716, "k1_9": 0.32401237953658429, "k1_8": 0.22475858942235921, "k2_18": 0.1655972326043052, "k2_19": 0.16117785731896273, "k2_16": 0.18492898247237374, "k1_1": 0.39818498121004164, "k2_15": 0.082351838011500811, "k1_3": 0.2787803680316947, "k1_2": 0.35297385666625508, "k2_10": 0.0589236013866778, "k1_4": 0.26743769367045078, "k1_7": 0.25221734409837993, "k1_6": 0.19356626104194583, "k2_6": 0.13751228150619255, "k2_7": 0.049004183479875611, "k2_4": 0.12183219105920656, "k2_5": 0.12919078261276282, "k2_2": 0.15767506789621405, "k2_3": 0.13603075394928191, "k2_0": 0.68216459560660425, "k2_1": 0.14755517600528442, "k1_5": 0.25371964751744325, "k2_8": 0.068787524043226841, "k2_9": 0.023876307429246797, "kdr": 0.57022069228117833, "k2_17": 0.19111871574706363, "a": -0.14057399977442153, "b": 0.030337242235531442, "k2_21": 0.060819491299735982, "k2_20": 0.10001685825021678, "k2_22": 0.062590776831860637, "kg": 0.076229537690620131, "k1_11": 0.46522621951488324, "k1_10": 0.33921068829616247, "k1_13": 0.46691913173403132, "k1_12": 0.46621373518971276, "k1_15": 0.37045921856677116, "k1_14": 0.55417181823206729, "k1_17": 0.10853973973057954, "k1_16": 0.27494661432474859, "k1_18": 0.063143195822032788, "n": 0.067434762061773929}, 0.01], ["k2_0", 0.001146066768831111, true, null, 1e-06, Infinity, 0.0037871896827303378, {"tau": -0.0073262064614649505, "k1_9": 0.013246454698287708, "k1_8": 0.019480691004206449, "k2_18": 0.0013941305374422334, "k2_19": -0.0044495038952963176, "k2_15": 0.042182880756080385, "k1_1": -0.0031929774185899588, "k1_0": 0.68216459560660481, "k1_3": 0.017976344382936771, "k1_2": 0.0088608991657970222, "k2_10": 0.040930702836958217, "k1_4": 0.018465931818505477, "k1_7": 0.019402265034746586, "k1_6": 0.017515149670632457, "k2_6": 0.016976283679365697, "k2_7": 0.02983316892939885, "k2_4": 0.031249466931241282, "k2_5": 0.028125406414118061, "k2_2": 0.042005359383000498, "k2_3": 0.033198143849312946, "k2_1": 0.040635009968302618, "k1_5": 0.019096901383241532, "k2_8": 0.024529101728618736, "k2_9": 0.039642701324499652, "kdr": 0.0076566391923471077, "k2_17": 0.0025953440762748804, "k2_16": 0.031541114024148505, "a": -0.046577626590597936, "b": 0.080017649184481038, "k2_21": 0.0026831026700403758, "k2_20": 0.00019884731798840781, "k2_22": 0.0025349473359155741, "kg": -0.033316697857063156, "k1_11": -0.031428266628378679, "k1_10": 0.010536451685244823, "k1_13": -0.030580101243066288, "k1_12": -0.031188640960250671, "k1_15": 0.0040587953974883248, "k1_14": -0.020343048322912283, "k1_17": 0.011516593638486542, "k1_16": 0.018475798220646267, "k1_18": 0.0084747659164685595, "n": 0.17729718096220881}, 0.01], ["k1_1", 0.044442820024244045, true, null, 1e-06, Infinity, 0.0027941515880915394, {"tau": 0.58016273074964442, "k1_9": 0.38814091165225184, "k1_8": 0.26244126051106226, "k2_18": 0.19830984088204714, "k2_19": 0.19560551901569942, "k2_15": 0.081248484585103128, "k1_0": 0.39818498121004153, "k1_3": 0.32971527928744199, "k1_2": 0.42597344264149878, "k2_10": 0.051675848519345403, "k1_4": 0.3154494190594177, "k1_7": 0.29626302419634643, "k1_6": 0.22514799476440953, "k2_6": 0.15631712333395439, "k2_7": 0.042608446542655061, "k2_4": 0.13107309668498315, "k2_5": 0.14123639318447917, "k2_2": 0.17188088954382885, "k2_3": 0.14768860319518806, "k2_0": -0.0031929774185908864, "k2_1": 0.72002686728625687, "k1_5": 0.29812873806270279, "k2_8": 0.068927399553459445, "k2_9": 0.0090390329634924913, "kdr": 0.69243538349374711, "k2_17": 0.22906485483509154, "k2_16": 0.20807430312979672, "a": -0.14128663683878062, "b": -0.034326015720185947, "k2_21": 0.069302032154896775, "k2_20": 0.11844396911382638, "k2_22": 0.071565871873591674, "kg": 0.099855572930847555, "k1_11": 0.58128201963488146, "k1_10": 0.40828060978468239, "k1_13": 0.58148650354849984, "k1_12": 0.58156918239496203, "k1_15": 0.45016992481130352, "k1_14": 0.68298977515881554, "k1_17": 0.12474024794571961, "k1_16": 0.32464182719921764, "k1_18": 0.071322872743366433, "n": -0.014731257995003638}, 0.01], ["k2_1", 0.0050873572339730222, true, null, 1e-06, Infinity, 0.00091732320493319655, {"tau": 0.17797374779367692, "k1_9": 0.14468066378938307, "k1_8": 0.10466938279531801, "k2_18": 0.06081591368970321, "k2_19": 0.053995669248873758, "k2_15": 0.078682127973142016, "k1_1": 0.72002686728625842, "k1_0": 0.14755517600528592, "k1_3": 0.12763467495283087, "k1_2": 0.15356582687320264, "k2_10": 0.063020926457635962, "k1_4": 0.12283676040590358, "k1_7": 0.11693094694409549, "k1_6": 0.089049982261093077, "k2_6": 0.064097951430936814, "k2_7": 0.04114083465019619, "k2_4": 0.073842638824586651, "k2_5": 0.072902036856138774, "k2_2": 0.1061545762184738, "k2_3": 0.082375089787323275, "k2_0": 0.040635009968302251, "k1_5": 0.11688009415729883, "k2_8": 0.043128860318523574, "k2_9": 0.045621199007803273, "kdr": 0.24758941949511926, "k2_17": 0.073299329345024686, "k2_16": 0.10094831313933465, "a": -0.10444745611960016, "b": -0.00017906124485028157, "k2_21": 0.017756636947063632, "k2_20": 0.032076989051121697, "k2_22": 0.018442537321769346, "kg": -0.029001513531992523, "k1_11": 0.15776782722774071, "k1_10": 0.14919384360899463, "k1_13": 0.15520428501831279, "k1_12": 0.15613529543881982, "k1_15": 0.15769305638558137, "k1_14": 0.20160606002404041, "k1_17": 0.04841877553987229, "k1_16": 0.1260199734617895, "k1_18": 0.027842894192935081, "n": 0.17259359728843843}, 0.01], ["k1_2", 0.021612811398331044, true, null, 1e-06, Infinity, 0.0015393044347816807, {"tau": 0.51106201958588537, "k1_9": 0.34439251958581463, "k1_8": 0.23676125635309231, "k2_18": 0.17442882600767781, "k2_19": 0.17005132267020923, "k2_15": 0.083223280162406682, "k1_1": 0.42597344264149878, "k1_0": 0.35297385666625486, "k1_3": 0.29508698874824024, "k2_17": 0.20178131684795059, "k2_10": 0.057877783671782132, "k1_4": 0.28277502459348069, "k1_7": 0.26625280017478253, "k1_6": 0.20353112860706471, "k2_6": 0.14286785102404712, "k2_7": 0.04726409628255019, "k2_4": 0.12526410832906179, "k2_5": 0.13322828441403931, "k2_2": 0.82109146662475407, "k2_3": 0.14041505034713345, "k2_0": 0.0088608991657962329, "k2_1": 0.15356582687320089, "k1_5": 0.26788407289111266, "k2_8": 0.068700209311919058, "k2_9": 0.020348463616402919, "kdr": 0.60854018195787929, "k2_16": 0.19287890511560318, "a": -0.14592328262766879, "b": 0.018196939118882774, "k2_21": 0.061809837561802063, "k2_20": 0.10403057506988515, "k2_22": 0.063742466288798927, "kg": 0.086796758163897703, "k1_11": 0.50060690158437338, "k1_10": 0.3610830071824081, "k1_13": 0.50198316764777051, "k1_12": 0.50146261445332396, "k1_15": 0.39543379921682581, "k1_14": 0.59203900146663746, "k1_17": 0.11351868965209175, "k1_16": 0.29088869695520925, "k1_18": 0.065593190637735943, "n": 0.050504167386109022}, 0.01], ["k2_2", 0.0052273094983946722, true, null, 1e-06, Infinity, 0.00087878029608261265, {"tau": 0.20516629113879425, "k1_9": 0.154698017564327, "k1_8": 0.11554795667705753, "k2_18": 0.07030773762539802, "k2_19": 0.063315409496538425, "k2_15": 0.077968982192569092, "k1_1": 0.17188088954382977, "k1_0": 0.15767506789621458, "k1_3": 0.13866292148003392, "k1_2": 0.82109146662475474, "k2_10": 0.065601112389334137, "k1_4": 0.13393317384701908, "k1_7": 0.12790412857654812, "k1_6": 0.099461812395457413, "k2_6": 0.073970028176977523, "k2_7": 0.048147577545219554, "k2_4": 0.082363706740398959, "k2_5": 0.082132829553390838, "k2_3": 0.09089993276443821, "k2_0": 0.042005359383000158, "k2_1": 0.10615457621847355, "k1_5": 0.12819992954104059, "k2_8": 0.051223713028484066, "k2_9": 0.048396536400697861, "kdr": 0.26109567523635135, "k2_17": 0.083206146371510012, "k2_16": 0.11093930854247758, "a": -0.13365245340757953, "b": 0.087835946735983647, "k2_21": 0.025515365877642162, "k2_20": 0.040541645098957621, "k2_22": 0.026188527427711585, "kg": 0.0011081025907022386, "k1_11": 0.17328118581454072, "k1_10": 0.15894626839542356, "k1_13": 0.1744431106945406, "k1_12": 0.17372446124145272, "k1_15": 0.16666584111450097, "k1_14": 0.2202880395182148, "k1_17": 0.055567358113418015, "k1_16": 0.13733082026807245, "k1_18": 0.032712131356792941, "n": 0.20706998036501842}, 0.01], ["k1_3", 0.0083951209392622017, true, null, 1e-06, Infinity, 0.00075823607076622136, {"tau": 0.39525534661919937, "k1_9": 0.27221711255083647, "k1_8": 0.19259045177674666, "k2_18": 0.14164769490266224, "k2_19": 0.13702988168459157, "k2_15": 0.075359672437409958, "k1_1": 0.32971527928744199, "k1_0": 0.27878036803169448, "k2_16": 0.16136383698788367, "k1_2": 0.29508698874824041, "k2_10": 0.056894465887406008, "k1_4": 0.22730805668461695, "k1_7": 0.21507257843581523, "k1_6": 0.16660499756413463, "k2_6": 0.12089363674032948, "k2_7": 0.049081139612113085, "k2_4": 0.10926499797047044, "k2_5": 0.11522469598894429, "k2_2": 0.13866292148003345, "k2_3": 0.87690352593149123, "k2_0": 0.017976344382936191, "k2_1": 0.12763467495282965, "k1_5": 0.21633826473217749, "k2_8": 0.065031143577818487, "k2_9": 0.028058795700127002, "kdr": 0.47397605908617801, "k2_17": 0.16270476924225169, "a": -0.12150677868669475, "b": 0.058560163142957603, "k2_21": 0.055444014324202068, "k2_20": 0.087405104861396132, "k2_22": 0.056849495703074966, "kg": 0.060329281636125179, "k1_11": 0.38154336413670609, "k1_10": 0.28407411111980208, "k1_13": 0.38407388484703425, "k1_12": 0.38293399421525198, "k1_15": 0.3083466230007248, "k1_14": 0.46033557576395179, "k1_17": 0.094766565347309276, "k1_16": 0.23344858306088703, "k1_18": 0.056116606792008361, "n": 0.093047101075879227}, 0.01], ["k2_3", 0.004513841175724731, true, null, 1e-06, Infinity, 0.00086853019924185441, {"tau": 0.17571561180201306, "k1_9": 0.13329569089233442, "k1_8": 0.10301359171450496, "k2_18": 0.071126565137481501, "k2_19": 0.06676317526843964, "k2_15": 0.0610235165585662, "k1_1": 0.14768860319518864, "k1_0": 0.13603075394928218, "k1_3": 0.8769035259314919, "k1_2": 0.14041505034713395, "k2_10": 0.053118508076063727, "k1_4": 0.11756657728218284, "k1_7": 0.11293179527237478, "k1_6": 0.090060712696273137, "k2_6": 0.071410170549642937, "k2_7": 0.045670898663497786, "k2_4": 0.073404157895237895, "k2_5": 0.074751339613079337, "k2_2": 0.090899932764438141, "k2_0": 0.033198143849312696, "k2_1": 0.082375089787322955, "k1_5": 0.11333287706019393, "k2_8": 0.05035424522662129, "k2_9": 0.039645587764191921, "kdr": 0.22242504338786745, "k2_17": 0.081086769807955553, "k2_16": 0.09696041652238345, "a": -0.10088967338330738, "b": 0.100098304385843, "k2_21": 0.034369755814428249, "k2_20": 0.047313536656890205, "k2_22": 0.034862232437174227, "kg": 0.0043766759638436082, "k1_11": 0.15443239932123679, "k1_10": 0.13660534124054216, "k1_13": 0.15730811174934961, "k1_12": 0.15583271057097434, "k1_15": 0.14290334351205278, "k1_14": 0.20313337851162733, "k1_17": 0.05246912875895466, "k1_16": 0.12013870920391746, "k1_18": 0.03209560340321526, "n": 0.16490299969348465}, 0.01], ["k1_4", 0.006700962331683491, true, null, 1e-06, Infinity, 0.0006306671060053717, {"tau": 0.37730148791240864, "k1_9": 0.26114632919903136, "k1_8": 0.18572040733417328, "k2_18": 0.13735861783875972, "k2_19": 0.13298785418548259, "k2_15": 0.073186147558013601, "k1_1": 0.31544941905941748, "k1_0": 0.2674376936704505, "k1_3": 0.22730805668461676, "k1_2": 0.28277502459348058, "k2_10": 0.055802710504333185, "k2_16": 0.15606364622084762, "k1_7": 0.2071314745508836, "k1_6": 0.16089562447954414, "k2_6": 0.11770413437654563, "k2_7": 0.048976805284051766, "k2_4": 0.86956681087004783, "k2_5": 0.11217268197842961, "k2_2": 0.1339331738470185, "k2_3": 0.11756657728218242, "k2_0": 0.018465931818504942, "k2_1": 0.12283676040590241, "k1_5": 0.20834210468736025, "k2_8": 0.064333219674100162, "k2_9": 0.028337228346748355, "kdr": 0.45372624860876115, "k2_17": 0.15737871108964666, "a": -0.1157723843155412, "b": 0.061337965671314512, "k2_21": 0.055224238430603076, "k2_20": 0.085711346970338179, "k2_22": 0.056548836889645439, "kg": 0.055687231810267017, "k1_11": 0.36447977095130846, "k1_10": 0.27232480914265428, "k1_13": 0.36715230590042508, "k1_12": 0.36593388847571517, "k1_15": 0.29523671590152251, "k1_14": 0.44189921427194712, "k1_17": 0.091895170481097202, "k1_16": 0.22451953300717042, "k1_18": 0.054660755707392393, "n": 0.094235815183529151}, 0.01], ["k2_4", 0.00372638564283434, true, null, 1e-06, Infinity, 0.00080003286125389578, {"tau": 0.15400531956175684, "k1_9": 0.1193663397690453, "k1_8": 0.093890632994474629, "k2_18": 0.066805453213998958, "k2_19": 0.063202492948327735, "k2_15": 0.055527745645619325, "k1_1": 0.13107309668498293, "k1_0": 0.1218321910592063, "k1_3": 0.10926499797047026, "k1_2": 0.1252641083290616, "k2_10": 0.049068428960099893, "k1_4": 0.86956681087004783, "k1_7": 0.10249704678805338, "k1_6": 0.082508821150884676, "k2_6": 0.067132348218709822, "k2_7": 0.043981634706663261, "k2_5": 0.069635272147960114, "k2_2": 0.082363706740398598, "k2_3": 0.073404157895237659, "k2_0": 0.03124946693124106, "k2_1": 0.073842638824586124, "k1_5": 0.10285206413189681, "k2_8": 0.04844554129682474, "k2_9": 0.037380903359582503, "kdr": 0.19773563292912605, "k2_17": 0.07535796341742558, "k2_16": 0.088746931050295436, "a": -0.087845632540345192, "b": 0.096838021489410328, "k2_21": 0.034901338638205867, "k2_20": 0.046253799681976529, "k2_22": 0.035300399687755488, "kg": -0.00017297391185727124, "k1_11": 0.13641414904599419, "k1_10": 0.12202524423562441, "k1_13": 0.13941552115234107, "k1_12": 0.13787735183560176, "k1_15": 0.12712818524945418, "k1_14": 0.18363155181546309, "k1_17": 0.048725540314216623, "k1_16": 0.10850787431546517, "k1_18": 0.030195722452768116, "n": 0.15292598245544856}, 0.01], ["k1_5", 0.0053717404637790844, true, null, 1e-06, Infinity, 0.00053159915250022599, {"tau": 0.3558778743759099, "k1_9": 0.24776752253550932, "k1_8": 0.17745784671626463, "k2_18": 0.13205930704175653, "k2_19": 0.12785793021246192, "k2_15": 0.070521135273106286, "k1_1": 0.29812873806270301, "k1_0": 0.25371964751744325, "k1_3": 0.21633826473217754, "k1_2": 0.26788407289111282, "k2_10": 0.054503211165489118, "k1_4": 0.20834210468736053, "k1_7": 0.19755960792137503, "k1_6": 0.15405185877346825, "k2_6": 0.11378008531272746, "k2_7": 0.04885634222005257, "k2_4": 0.10285206413189696, "k2_5": 0.86594906194152277, "k2_2": 0.12819992954104015, "k2_3": 0.11333287706019364, "k2_0": 0.019096901383240984, "k2_1": 0.11688009415729783, "k2_8": 0.063463801087258229, "k2_9": 0.028713644632826232, "kdr": 0.4289645662023826, "k2_17": 0.15082819020221597, "k2_16": 0.14965552046726818, "a": -0.10775243506436918, "b": 0.066055980044375393, "k2_21": 0.054771356408061515, "k2_20": 0.083455193643323725, "k2_22": 0.055998346503452139, "kg": 0.050986895122491216, "k1_11": 0.34384283732132004, "k1_10": 0.25811812541266826, "k1_13": 0.34673320295295129, "k1_12": 0.34540191320535019, "k1_15": 0.27935738135475374, "k1_14": 0.41934633591970205, "k1_17": 0.088540211432983323, "k1_16": 0.2137699002462064, "k1_18": 0.053036547836057636, "n": 0.096136118398971807}, 0.01], ["k2_5", 0.003978877297781902, true, null, 1e-06, Infinity, 0.00079891964848600723, {"tau": 0.1642726872780598, "k1_9": 0.12641394038786952, "k1_8": 0.09893059577217192, "k2_18": 0.074067493722419706, "k2_19": 0.071464827460695324, "k2_15": 0.053223122628731578, "k1_1": 0.14123639318447914, "k1_0": 0.12919078261276251, "k1_3": 0.11522469598894418, "k1_2": 0.13322828441403922, "k2_10": 0.046784291264554433, "k1_4": 0.11217268197842964, "k1_7": 0.10804741301219187, "k1_6": 0.087149777516800545, "k2_6": 0.071645122603880979, "k2_7": 0.044303956077671035, "k2_4": 0.069635272147960114, "k2_17": 0.082809404056415112, "k2_2": 0.082132829553390477, "k2_3": 0.074751339613079087, "k2_0": 0.028125406414117777, "k2_1": 0.072902036856138316, "k1_5": 0.86594906194152299, "k2_8": 0.05025568455570821, "k2_9": 0.034643668322418053, "kdr": 0.21101308173957309, "k2_16": 0.091435668715089319, "a": -0.083449295859321315, "b": 0.091980660210055687, "k2_21": 0.040146510759629828, "k2_20": 0.052672312940986267, "k2_22": 0.040573556897351683, "kg": 0.001301482685161551, "k1_11": 0.15124355261995737, "k1_10": 0.12955915864012035, "k1_13": 0.15450096314168218, "k1_12": 0.15285233839623608, "k1_15": 0.13587570176139857, "k1_14": 0.20301710711304025, "k1_17": 0.051705066039902867, "k1_16": 0.1143660408744734, "k1_18": 0.032071538470021539, "n": 0.13606763530182042}, 0.01], ["k1_6", 0.0026313091388364684, true, null, 1e-06, Infinity, 0.00033560258788291591, {"tau": 0.26615773500389284, "k1_9": 0.18905157326292213, "k1_8": 0.13834326683118872, "k2_18": 0.1053510047646198, "k2_19": 0.10186047658354852, "k2_15": 0.055423384280351061, "k1_1": 0.22514799476440953, "k1_0": 0.19356626104194569, "k1_3": 0.16660499756413449, "k1_2": 0.20353112860706465, "k2_10": 0.044384064120918949, "k1_4": 0.16089562447954417, "k1_7": 0.15314144989735867, "k2_6": 0.82291939018190929, "k2_7": 0.042496942265779512, "k2_4": 0.082508821150884745, "k2_5": 0.087149777516800586, "k2_2": 0.099461812395457011, "k2_3": 0.09006071269627286, "k2_0": 0.01751514967063204, "k2_1": 0.089049982261092245, "k1_5": 0.15405185877346808, "k2_8": 0.053894538282423646, "k2_9": 0.025423803253519811, "kdr": 0.32309810772995379, "k2_17": 0.11904232564257167, "k2_16": 0.11731805992604863, "a": -0.06830395645405489, "b": 0.065180627393176441, "k2_21": 0.047636818996200557, "k2_20": 0.068985276180454566, "k2_22": 0.048502715104509111, "kg": 0.035063010806093219, "k1_11": 0.25873946614034748, "k1_10": 0.19640148666335019, "k1_13": 0.26172128293451491, "k1_12": 0.26032647422431626, "k1_15": 0.21158693646300528, "k1_14": 0.32124156460052267, "k1_17": 0.071186810802472716, "k1_16": 0.16483483842720817, "k1_18": 0.043779894681344765, "n": 0.083202145104343844}, 0.01], ["k2_6", 0.0042845618463432933, true, null, 1e-06, Infinity, 0.00078668710988256702, {"tau": 0.17652552073613412, "k1_9": 0.13413140815343289, "k1_8": 0.10352815823160191, "k2_18": 0.087053446106813787, "k2_19": 0.087400710533120124, "k2_15": 0.042201754197336148, "k1_1": 0.15631712333395406, "k1_0": 0.13751228150619196, "k1_3": 0.1208936367403291, "k1_2": 0.14286785102404678, "k2_10": 0.036226480029782834, "k1_4": 0.11770413437654538, "k1_7": 0.11323190418942533, "k1_6": 0.82291939018190918, "k2_7": 0.040932879252795026, "k2_4": 0.067132348218709767, "k2_5": 0.071645122603880937, "k2_2": 0.073970028176977093, "k2_3": 0.07141017054964259, "k2_0": 0.016976283679365385, "k2_1": 0.064097951430936134, "k1_5": 0.11378008531272714, "k2_8": 0.050398599092135427, "k2_9": 0.023911307794868646, "kdr": 0.22809689729617655, "k2_17": 0.095513187098068844, "k2_16": 0.090230548423025816, "a": -0.061454383908086684, "b": 0.065770457404855098, "k2_21": 0.050644330675747064, "k2_20": 0.065249402829045525, "k2_22": 0.051110872290358586, "kg": 0.0037238798894282865, "k1_11": 0.17789546860789504, "k1_10": 0.13834910157534233, "k1_13": 0.18137425332248341, "k1_12": 0.17965437980782556, "k1_15": 0.14748629539889063, "k1_14": 0.23747470134675785, "k1_17": 0.055043823026063775, "k1_16": 0.11981977945127584, "k1_18": 0.034234617434291514, "n": 0.075629050504442255}, 0.01], ["k1_7", 0.0038172186447463785, true, null, 1e-06, Infinity, 0.00038030948869039062, {"tau": 0.35293169847316563, "k1_9": 0.24629882216427418, "k1_8": 0.17643878376806316, "k2_18": 0.13126163549157754, "k2_19": 0.12713421296229133, "k2_15": 0.070683196117011238, "k1_1": 0.29626302419634676, "k1_0": 0.25221734409837987, "k1_3": 0.21507257843581537, "k1_2": 0.26625280017478281, "k2_10": 0.054635250715428442, "k1_4": 0.20713147455088396, "kdr": 0.42655124412226281, "k1_6": 0.15314144989735876, "k2_6": 0.11323190418942553, "k2_7": 0.80169898472245249, "k2_4": 0.10249704678805351, "k2_5": 0.10804741301219195, "k2_2": 0.1279041285765477, "k2_3": 0.11293179527237447, "k2_0": 0.019402265034746038, "k2_1": 0.11693094694409445, "k1_5": 0.19755960792137503, "k2_8": 0.063297298412530539, "k2_9": 0.02896207818645204, "k2_17": 0.14992294366969927, "k2_16": 0.14900338092477003, "a": -0.10809263518281501, "b": 0.063851921049724591, "k2_21": 0.054545007410005758, "k2_20": 0.083035456859634996, "k2_22": 0.055762760678100369, "kg": 0.048872934251870524, "k1_11": 0.34116053633709148, "k1_10": 0.25656510533398991, "k1_13": 0.34393725614630727, "k1_12": 0.34265125419012166, "k1_15": 0.27763622351210043, "k1_14": 0.41656343262312878, "k1_17": 0.087945329557839, "k1_16": 0.21251114064444482, "k1_18": 0.052633410540529509, "n": 0.096736406516833587}, 0.01], ["k2_7", 0.00097164060584475909, true, null, 1e-06, Infinity, 0.00053216029680447201, {"tau": 0.043820948866992865, "k1_9": 0.048259919310568847, "k1_8": 0.046636418655752944, "k2_18": 0.034885637373330829, "k2_19": 0.032418043340939083, "k2_15": 0.037969350297899274, "k1_1": 0.042608446542654992, "k1_0": 0.049004183479875396, "k1_3": 0.049081139612112919, "k1_2": 0.047264096282550017, "k2_10": 0.037378997329527514, "k1_4": 0.048976805284051662, "k1_7": 0.80169898472245227, "k1_6": 0.042496942265779436, "k2_6": 0.040932879252794992, "k2_4": 0.04398163470666322, "k2_5": 0.044303956077671063, "k2_2": 0.048147577545219394, "k2_3": 0.045670898663497612, "k2_0": 0.029833168929398773, "k2_1": 0.041140834650196023, "k1_5": 0.048856342220052459, "k2_8": 0.037399246314626433, "k2_9": 0.033926508654107346, "kdr": 0.069984340540030374, "k2_17": 0.03725944243375523, "k2_16": 0.049998927192475708, "a": -0.042625843715852325, "b": 0.092580402835620426, "k2_21": 0.026998311332305652, "k2_20": 0.029456649641237859, "k2_22": 0.026954286679925169, "kg": -0.023005838019638181, "k1_11": 0.032558237351263002, "k1_10": 0.047246931392219887, "k1_13": 0.035541785121695431, "k1_12": 0.03397196312869568, "k1_15": 0.044971061881462208, "k1_14": 0.065079012472349734, "k1_17": 0.027609182732321543, "k1_16": 0.049273035940480485, "k1_18": 0.018809252304684096, "n": 0.13826302031232024}, 0.01], ["k1_8", 0.0026854916058197675, true, null, 1e-06, Infinity, 0.00029837998076202941, {"tau": 0.31198450297606367, "k1_9": 0.21951941298631036, "k2_18": 0.11902492923554817, "k2_19": 0.11510603908068417, "k2_15": 0.064507551345834094, "k1_1": 0.26244126051106254, "k1_0": 0.22475858942235916, "k1_3": 0.19259045177674666, "k1_2": 0.23676125635309231, "k2_10": 0.050843753032374671, "k1_4": 0.18572040733417339, "k1_7": 0.17643878376806307, "k1_6": 0.1383432668311888, "k2_6": 0.10352815823160219, "k2_7": 0.046636418655753041, "k2_4": 0.093890632994474796, "k2_5": 0.098930595772172045, "k2_2": 0.11554795667705708, "k2_3": 0.10301359171450467, "k2_0": 0.019480691004205984, "k2_1": 0.10466938279531712, "k1_5": 0.17745784671626458, "k2_8": 0.79074436452314856, "k2_9": 0.028319043201655503, "kdr": 0.37787200957230294, "k2_17": 0.1353741096420169, "k2_16": 0.13487816171282124, "a": -0.092292133072363516, "b": 0.068050316121248178, "k2_21": 0.05139060975600615, "k2_20": 0.076438598663600268, "k2_22": 0.052437820396906316, "kg": 0.041872955224602222, "k1_11": 0.3013449210666988, "k1_10": 0.22832819034844931, "k1_13": 0.30429760816243995, "k1_12": 0.30291858157526508, "k1_15": 0.24642463749061411, "k1_14": 0.37090118598569238, "k1_17": 0.080243057025275011, "k1_16": 0.19041786657928189, "k1_18": 0.048571233848259204, "n": 0.095690911553205985}, 0.01], ["k2_8", 0.0014350107021522396, true, null, 1e-06, Infinity, 0.00053869687231292336, {"tau": 0.073067825015986701, "k1_9": 0.067351958215233723, "k1_8": 0.79074436452314822, "k2_18": 0.049470507488817761, "k2_19": 0.048503279504549995, "k2_15": 0.035897086364526355, "k1_1": 0.068927399553459376, "k1_0": 0.06878752404322655, "k1_3": 0.065031143577818348, "k1_2": 0.068700209311918906, "k2_10": 0.034556899087763618, "k1_4": 0.064333219674100023, "k1_7": 0.063297298412530498, "k1_6": 0.053894538282423583, "k2_6": 0.050398599092135489, "k2_7": 0.037399246314626426, "k2_4": 0.048445541296824719, "k2_5": 0.050255684555708294, "k2_2": 0.051223713028483886, "k2_3": 0.050354245226621124, "k2_0": 0.024529101728618576, "k2_1": 0.043128860318523331, "k1_5": 0.063463801087258145, "k2_9": 0.029391449596537788, "kdr": 0.10575730777099356, "k2_17": 0.05289911310231591, "k2_16": 0.058101909909785275, "a": -0.041644493769850167, "b": 0.083239787159185105, "k2_21": 0.035532428451676638, "k2_20": 0.04091853359159555, "k2_22": 0.035590936012610007, "kg": -0.017499480715555821, "k1_11": 0.068281319318799091, "k1_10": 0.067595936582461602, "k1_13": 0.071579951182149701, "k1_12": 0.069884982647870214, "k1_15": 0.06821732065484562, "k1_14": 0.10907116547450853, "k1_17": 0.034270641676243378, "k1_16": 0.064933102690173355, "k1_18": 0.022683459531100198, "n": 0.11112499041885243}, 0.01], ["k1_9", 0.0088503986780569255, true, null, 1e-06, Infinity, 0.00068775190670901831, {"tau": 0.4651829106858042, "k1_8": 0.21951941298631053, "k2_18": 0.16105608183804979, "k2_19": 0.15644003183613756, "k2_15": 0.081228363618201738, "k1_1": 0.38814091165225217, "k1_0": 0.32401237953658457, "k1_3": 0.2722171125508368, "k1_2": 0.34439251958581507, "k2_10": 0.058374350507902739, "k1_4": 0.2611463291990318, "k1_7": 0.24629882216427429, "k1_6": 0.18905157326292243, "k2_6": 0.13413140815343333, "k2_7": 0.048259919310569013, "k2_4": 0.11936633976904563, "k2_5": 0.12641394038786974, "k2_2": 0.15469801756432658, "k2_3": 0.13329569089233431, "k2_0": 0.013246454698287011, "k2_1": 0.14468066378938171, "k1_5": 0.24776752253550938, "k2_8": 0.067351958215233876, "k2_9": 0.72367877963751071, "kdr": 0.55598997572336961, "k2_17": 0.18601025163130899, "k2_16": 0.18093797317178065, "a": -0.13781383836074743, "b": 0.032929091827124189, "k2_21": 0.058770890051807544, "k2_20": 0.096922992007065112, "k2_22": 0.060498227503237016, "kg": 0.075017947107159852, "k1_11": 0.45295065395142625, "k1_10": 0.3310048539367989, "k1_13": 0.45465151840327395, "k1_12": 0.45394090525391056, "k1_15": 0.36131919518610739, "k1_14": 0.53930752788628067, "k1_17": 0.10606066673239231, "k1_16": 0.26849667035658392, "k1_18": 0.06176529032227808, "n": 0.070535692534958255}, 0.01], ["k2_9", 0.00035157742216707089, true, null, 1e-06, Infinity, 0.00048143986894511943, {"tau": 0.0073301014593201994, "k1_9": 0.72367877963751182, "k1_8": 0.02831904320165619, "k2_18": 0.0089044504188034914, "k2_19": 0.0030969456692304283, "k2_15": 0.045822695877560667, "k1_1": 0.0090390329634938184, "k1_0": 0.023876307429247796, "k1_3": 0.02805879570012787, "k1_2": 0.02034846361640405, "k2_10": 0.044351071971058927, "k1_4": 0.028337228346749156, "k1_7": 0.028962078186452845, "k1_6": 0.025423803253520422, "k2_6": 0.02391130779486907, "k2_7": 0.033926508654107464, "k2_4": 0.037380903359582857, "k2_5": 0.034643668322418476, "k2_2": 0.048396536400698291, "k2_3": 0.039645587764192268, "k2_0": 0.039642701324499582, "k2_1": 0.045621199007803724, "k1_5": 0.028713644632827041, "k2_8": 0.029391449596537965, "kdr": 0.025837575999004853, "k2_17": 0.010752535024258485, "k2_16": 0.03947674096305237, "a": -0.053857067645313651, "b": 0.091601285650462355, "k2_21": 0.0074567507315454213, "k2_20": 0.0060863787231179413, "k2_22": 0.0073380255964787221, "kg": -0.032088257590347814, "k1_11": -0.01743719286849349, "k1_10": 0.021701058781647586, "k1_13": -0.01605665707106297, "k1_12": -0.016920102662583095, "k1_15": 0.015765672843805586, "k1_14": -0.0011378084886700197, "k1_17": 0.016348443203985166, "k1_16": 0.028503066640399404, "k1_18": 0.011524441341738132, "n": 0.18726106902501069}, 0.01], ["k1_10", 0.012165139830012328, true, null, 1e-06, Infinity, 0.00090211591806733363, {"tau": 0.48941890713300251, "k1_9": 0.3310048539367989, "k1_8": 0.22832819034844939, "k2_18": 0.1678755339024775, "k2_19": 0.16339828249612801, "k2_15": 0.081950882211508161, "k1_1": 0.40828060978468289, "k1_0": 0.33921068829616258, "k1_3": 0.28407411111980235, "k1_2": 0.36108300718240849, "k2_10": 0.73938217242596183, "k1_4": 0.27232480914265472, "k1_7": 0.25656510533398985, "k1_6": 0.1964014866633505, "k2_6": 0.1383491015753428, "k2_7": 0.047246931392220012, "k2_4": 0.12202524423562462, "k2_5": 0.12955915864012058, "k2_2": 0.15894626839542303, "k2_3": 0.13660534124054186, "k2_0": 0.010536451685244117, "k2_1": 0.14919384360899332, "k1_5": 0.25811812541266838, "k2_8": 0.067595936582461685, "k2_9": 0.02170105878164651, "kdr": 0.58378198475781706, "k2_17": 0.19410957334020618, "k2_16": 0.18681672784108655, "a": -0.14107199740452198, "b": 0.022644108244757162, "k2_21": 0.060033093857130085, "k2_20": 0.10037197221229752, "k2_22": 0.061873255937795642, "kg": 0.081291472894280195, "k1_11": 0.47844954818346219, "k1_13": 0.47988781397827474, "k1_12": 0.47932156598007358, "k1_15": 0.37939119330382448, "k1_14": 0.56719352411076929, "k1_17": 0.10978020205648512, "k1_16": 0.2800874433893778, "k1_18": 0.063625496502067128, "n": 0.057660690183123892}, 0.01], ["k2_10", 0.0011451344264964414, true, null, 1e-06, Infinity, 0.00054848696668693985, {"tau": 0.058613013175555229, "k1_9": 0.058374350507903371, "k1_8": 0.050843753032375164, "k2_18": 0.02377143072143667, "k2_19": 0.017408806316845521, "k2_15": 0.055362893033277905, "k1_1": 0.051675848519346326, "k1_0": 0.058923601386678473, "k1_3": 0.056894465887406584, "k1_2": 0.057877783671782972, "k1_5": 0.054503211165489659, "k1_4": 0.055802710504333761, "k1_7": 0.05463525071542899, "k1_6": 0.04438406412091938, "k2_6": 0.036226480029783174, "k2_7": 0.037378997329527652, "k2_4": 0.049068428960100156, "k2_5": 0.046784291264554745, "k2_2": 0.065601112389334401, "k2_3": 0.053118508076063942, "k2_0": 0.040930702836958134, "k2_1": 0.063020926457636142, "k2_8": 0.034556899087763798, "k2_9": 0.044351071971058843, "kdr": 0.087650621210956833, "k2_17": 0.02863960528313083, "k2_16": 0.05819557692739355, "a": -0.075478388089031428, "b": 0.086449650997502847, "k2_21": 0.01078429405500822, "k2_20": 0.013679757774998519, "k2_22": 0.010881297378824298, "kg": -0.024886639892052108, "k1_11": 0.031469003089916549, "k1_10": 0.73938217242596271, "k1_13": 0.032506603325259266, "k1_12": 0.031808012673756256, "k1_15": 0.055340348815210168, "k1_14": 0.055060572264098571, "k1_17": 0.02616695213675144, "k1_16": 0.056849003317725355, "k1_18": 0.016702207392848899, "n": 0.19462943165941804}, 0.01], ["k1_11", 0.023191505677940705, true, null, 1e-06, Infinity, 0.0012368321595436123, {"tau": 0.70655113266038294, "k1_9": 0.45295065395142509, "k1_8": 0.30134492106669836, "k2_18": 0.2387648237873487, "k2_19": 0.23981634037009689, "k2_15": 0.062776108705120376, "k1_1": 0.58128201963488046, "k1_0": 0.46522621951488247, "k1_3": 0.38154336413670559, "k1_2": 0.5006069015843726, "k2_10": 0.031469003089915459, "k1_4": 0.36447977095130829, "k1_7": 0.34116053633709048, "k1_6": 0.2587394661403471, "k2_6": 0.17789546860789524, "k2_7": 0.032558237351263113, "k2_4": 0.13641414904599419, "k2_5": 0.15124355261995717, "k2_2": 0.1732811858145395, "k2_3": 0.15443239932123604, "k2_0": -0.031428266628379713, "k2_1": 0.15776782722773811, "k1_5": 0.34384283732131926, "k2_8": 0.068281319318799202, "k2_9": -0.017437192868495047, "kdr": 0.81671468793194824, "k2_17": 0.27424432760663831, "k2_16": 0.22764314611826666, "b": -0.036132242106197095, "k2_21": 0.085027316140311573, "k2_20": 0.14510458752693201, "k2_22": 0.087787051149906828, "kg": 0.1649496656620757, "a": -0.15026335928204013, "k1_10": 0.47844954818346103, "k1_13": 0.71999234364720621, "k1_12": 0.71933355299620172, "k1_15": 0.5319570861172136, "k1_14": 0.83091706299875312, "k1_17": 0.14309054850163547, "k1_16": 0.37542377558745982, "k1_18": 0.081034102136269326, "n": -0.12680722797196217}, 0.01], ["k2_11", 1e-06, false, null, 1e-06, Infinity, 0, null, 1e-06], ["k1_12", 0.037244081115692995, true, null, 1e-06, Infinity, 0.001982578270301817, {"tau": 0.71067246938050255, "k1_9": 0.45394090525390979, "k1_8": 0.30291858157526491, "k2_18": 0.24035763570774124, "k2_19": 0.24145336837982184, "k2_15": 0.062295756130956385, "k1_1": 0.58156918239496158, "k1_0": 0.46621373518971232, "k1_3": 0.38293399421525165, "k1_2": 0.50146261445332363, "k2_10": 0.03180801267375518, "k1_4": 0.36593388847571529, "k1_7": 0.34265125419012116, "k1_6": 0.26032647422431615, "k2_6": 0.17965437980782589, "k2_7": 0.033971963128695819, "k2_4": 0.13787735183560187, "k2_5": 0.1528523383962361, "k2_2": 0.17372446124145174, "k2_3": 0.15583271057097373, "k2_0": -0.031188640960251663, "k2_1": 0.15613529543881752, "k1_5": 0.34540191320534969, "k2_8": 0.069884982647870367, "k2_9": -0.016920102662584671, "kdr": 0.81764556554418077, "k2_17": 0.27582455808447331, "k2_16": 0.22918718586290876, "a": -0.15674346804593081, "k2_21": 0.086682837956814404, "k2_20": 0.14677468698649765, "k2_22": 0.08943222609852565, "kg": 0.17101482868813786, "k1_11": 0.71933355299620216, "k1_10": 0.47932156598007275, "k1_13": 0.72250313051780513, "b": -0.016912580513481448, "k1_15": 0.53254014331891131, "k1_14": 0.83313418628870461, "k1_17": 0.14424759412083643, "k1_16": 0.37688926477196211, "k1_18": 0.08184218051054945, "n": -0.1195230345690361}, 0.01], ["k2_12", 1e-06, false, null, 1e-06, Infinity, 0, null, 1e-06], ["k1_13", 0.054638932313848421, true, null, 1e-06, Infinity, 0.002907113147557515, {"tau": 0.71325360616699174, "k1_9": 0.45465151840327273, "k1_8": 0.3042976081624395, "k2_18": 0.2418009980195199, "k2_19": 0.24297648353785281, "k2_15": 0.062327735583120533, "k1_1": 0.58148650354849907, "k1_0": 0.46691913173403032, "k1_3": 0.3840738848470337, "k1_2": 0.50198316764776973, "k2_10": 0.032506603325258253, "k1_4": 0.36715230590042491, "k1_7": 0.34393725614630644, "k1_6": 0.26172128293451463, "k2_6": 0.18137425332248386, "k2_7": 0.035541785121695847, "k2_4": 0.13941552115234129, "k2_5": 0.15450096314168202, "k2_2": 0.17444311069453933, "k2_3": 0.15730811174934897, "k2_0": -0.030580101243067259, "k2_1": 0.15520428501831035, "k1_5": 0.34673320295295057, "k2_8": 0.07157995118215002, "k2_9": -0.016056657071064403, "kdr": 0.81818376331712239, "k2_17": 0.27722949881444969, "k2_16": 0.23072522738201584, "a": -0.16284425552469087, "b": -0.0010514800020671703, "k2_21": 0.088361289950908001, "k2_20": 0.14841475535794027, "k2_22": 0.091097195420247926, "kg": 0.17475400453745993, "k1_11": 0.71999234364720588, "k1_10": 0.47988781397827351, "k1_12": 0.72250313051780446, "k1_15": 0.53277659036114355, "k1_14": 0.8346323394504892, "k1_17": 0.14525152937644645, "k1_16": 0.37809521945786728, "k1_18": 0.082536494828155532, "n": -0.11197625655936728}, 0.1], ["k2_13", 1e-06, false, null, 1e-06, Infinity, 0, null, 1e-06], ["k1_14", 0.08503218776710042, true, null, 1e-06, Infinity, 0.0038330406194996723, {"tau": 0.79946001008975276, "k1_9": 0.53930752788627911, "k1_8": 0.37090118598569155, "k2_18": 0.30800036760653837, "k2_19": 0.3130912892223261, "k2_15": 0.090455734202815719, "k1_1": 0.68298977515881432, "k1_0": 0.55417181823206574, "k1_3": 0.46033557576395057, "k1_2": 0.59203900146663624, "k2_10": 0.055060572264097149, "k1_4": 0.44189921427194651, "k1_7": 0.41656343262312756, "k1_6": 0.32124156460052217, "k2_6": 0.23747470134675794, "k2_7": 0.065079012472349748, "k2_4": 0.18363155181546306, "k2_5": 0.20301710711303989, "k2_2": 0.22028803951821316, "k2_3": 0.20313337851162611, "k2_0": -0.020343048322913507, "k2_1": 0.20160606002403739, "k1_5": 0.41934633591970077, "k2_8": 0.10907116547450851, "k2_9": -0.0011378084886718373, "kdr": 0.96565887248197158, "k2_17": 0.34751727021340523, "k2_16": 0.28825676054909771, "a": -0.17441321327148834, "b": -0.038889272621732404, "k2_21": 0.13446878556597958, "k2_20": 0.20407213570225735, "k2_22": 0.13741592451093554, "kg": 0.12821022103465765, "k1_11": 0.83091706299875279, "k1_10": 0.56719352411076773, "k1_13": 0.83463233945048865, "k1_12": 0.83313418628870362, "k1_15": 0.62670549271143461, "k1_17": 0.18138378365325575, "k1_16": 0.45342847758655835, "k1_18": 0.1050884802841133, "n": -0.10391996865590843}, 0.1], ["k2_14", 1e-06, false, null, 1e-06, Infinity, 0, null, 1e-06], ["k1_15", 0.02033575460612258, true, null, 1e-06, Infinity, 0.0013770227985697556, {"tau": 0.5381609044820207, "k1_9": 0.36131919518610689, "k1_8": 0.24642463749061391, "k2_18": 0.18305293437434497, "k2_19": 0.17920179805237671, "k2_15": 0.70567164651202208, "k1_1": 0.45016992481130319, "k1_0": 0.37045921856677072, "k1_3": 0.30834662300072468, "k1_2": 0.3954337992168257, "k2_10": 0.055340348815209328, "k1_4": 0.29523671590152256, "k1_7": 0.27763622351210004, "k1_6": 0.21158693646300528, "k2_6": 0.14748629539889094, "k2_7": 0.044971061881462375, "k2_4": 0.12712818524945432, "k2_5": 0.13587570176139857, "k2_2": 0.16666584111450014, "k2_3": 0.14290334351205233, "k2_0": 0.004058795397487493, "k2_1": 0.15769305638557948, "k1_5": 0.27935738135475341, "k2_8": 0.068217320654845731, "k2_9": 0.015765672843804354, "kdr": 0.64111342948054406, "k2_17": 0.21178533008959516, "k2_16": 0.19845068445519115, "a": -0.14366576527055139, "b": -0.0038612439980731674, "k2_21": 0.063893167923505287, "k2_20": 0.10881625131267443, "k2_22": 0.065960998912197172, "k1_11": 0.53195708611721437, "k1_10": 0.37939119330382404, "k1_13": 0.53277659036114444, "k1_12": 0.53254014331891164, "kg": 0.092347805193481611, "k1_14": 0.62670549271143561, "k1_17": 0.11760356516332411, "k1_16": 0.30379700175752727, "k1_18": 0.067618174187068406, "n": 0.02455922786323422}, 0.1], ["k2_15", 0.0018202567139459225, true, null, 1e-06, Infinity, 0.00060921360890867971, {"tau": 0.08898146814494004, "k1_9": 0.081228363618202445, "k1_8": 0.064507551345834635, "k2_18": 0.031370906873046861, "k2_19": 0.024452628117575582, "k2_16": 0.069571344817605241, "k1_1": 0.081248484585104183, "k1_0": 0.082351838011501588, "k1_3": 0.07535967243741061, "k1_2": 0.083223280162407598, "k2_10": 0.055362893033277814, "k1_4": 0.073186147558014281, "k1_7": 0.070683196117011821, "k1_6": 0.055423384280351554, "k2_6": 0.042201754197336558, "k2_7": 0.037969350297899392, "k2_4": 0.055527745645619617, "k2_5": 0.053223122628731891, "k2_2": 0.077968982192569231, "k2_3": 0.061023516558566374, "k2_0": 0.042182880756080225, "k2_1": 0.078682127973142085, "k1_5": 0.070521135273106883, "k2_8": 0.035897086364526536, "k2_9": 0.045822695877560438, "kdr": 0.13028031729851336, "k2_17": 0.038478260229170606, "a": -0.084661660091305602, "b": 0.055731265438128917, "k2_21": 0.010131230363188717, "k2_20": 0.01598523005824699, "k2_22": 0.010398148584373839, "kg": -0.029099921545142349, "k1_11": 0.062776108705121764, "k1_10": 0.081950882211508966, "k1_13": 0.062327735583121942, "k1_12": 0.062295756130957711, "k1_15": 0.70567164651202308, "k1_14": 0.090455734202817467, "k1_17": 0.031225421183527877, "k1_16": 0.07485434539438017, "k1_18": 0.018966412228336827, "n": 0.1931372101805533}, 0.001], ["k1_16", 0.011820810774434753, true, null, 1e-06, Infinity, 0.0010828388816403755, {"tau": 0.38955343286505217, "k1_9": 0.26849667035658403, "k1_8": 0.19041786657928209, "k2_18": 0.13999348798551159, "k2_19": 0.1352539264240295, "k2_15": 0.074854345394379615, "k1_1": 0.32464182719921819, "k1_0": 0.27494661432474904, "k1_3": 0.23344858306088742, "k1_2": 0.29088869695520969, "k2_10": 0.056849003317724828, "k1_4": 0.2245195330071709, "k1_7": 0.21251114064444496, "k1_6": 0.16483483842720853, "k2_6": 0.11981977945127634, "k2_7": 0.049273035940480707, "k2_4": 0.10850787431546551, "k2_5": 0.11436604087447368, "k2_2": 0.13733082026807203, "k2_3": 0.12013870920391731, "k2_0": 0.018475798220645757, "k2_1": 0.12601997346178848, "k1_5": 0.21376990024620665, "k2_8": 0.064933102690173522, "k2_9": 0.028503066640398599, "kdr": 0.46669608070466295, "k2_17": 0.16071153036452338, "k2_16": 0.91415023810654616, "a": -0.1190802085054473, "b": 0.062609146637176413, "k2_21": 0.055114381311598862, "k2_20": 0.086520376122544831, "k2_22": 0.056491291483358484, "kg": 0.059953048466781754, "k1_11": 0.37542377558746093, "k1_10": 0.28008744338937785, "k1_13": 0.3780952194578685, "k1_12": 0.37688926477196288, "k1_15": 0.30379700175752788, "k1_14": 0.45342847758655996, "k1_17": 0.093990995474703729, "k1_18": 0.055826510081550297, "n": 0.095736888849635826}, 0.1], ["k2_16", 0.0097848361022655483, true, null, 1e-06, Infinity, 0.0013836485440849066, {"tau": 0.24934885674044144, "k1_9": 0.18093797317178095, "k1_8": 0.13487816171282152, "k2_18": 0.09545980419137115, "k2_19": 0.091109468410404862, "k2_15": 0.069571344817604977, "k1_1": 0.20807430312979752, "k1_0": 0.18492898247237427, "k1_3": 0.16136383698788415, "k1_2": 0.19287890511560382, "k2_10": 0.058195576927393279, "k1_4": 0.15606364622084817, "k1_7": 0.14900338092477036, "k1_6": 0.11731805992604899, "k2_6": 0.090230548423026247, "k2_7": 0.049998927192475881, "k2_4": 0.088746931050295769, "k2_5": 0.09143566871508961, "k2_2": 0.11093930854247751, "k2_3": 0.096960416522383477, "k2_0": 0.031541114024148172, "k2_1": 0.10094831313933422, "k1_5": 0.14965552046726852, "k2_8": 0.058101909909785414, "k2_9": 0.03947674096305185, "kdr": 0.30841424037654808, "k2_17": 0.10925203190963774, "a": -0.12369463595569061, "b": 0.099062402804440758, "k2_21": 0.04279384823460583, "k2_20": 0.061925238159548687, "k2_22": 0.043573292383772159, "kg": 0.019764955939607868, "k1_11": 0.22764314611826775, "k1_10": 0.18681672784108699, "k1_13": 0.23072522738201706, "k1_12": 0.22918718586290973, "k1_15": 0.1984506844551919, "k1_14": 0.28825676054909927, "k1_17": 0.067274319065813673, "k1_16": 0.91415023810654705, "k1_18": 0.040302498559961923, "n": 0.16037200735429538}, 0.001], ["k1_17", 0.0017961511466079161, true, null, 1e-06, Infinity, 0.00038639990491755631, {"tau": 0.14338897364133155, "k1_9": 0.10606066673239192, "k1_8": 0.080243057025274844, "k2_18": 0.063177612213567672, "k2_19": 0.059845647338176475, "k2_15": 0.03122542118352754, "k1_1": 0.12474024794571927, "k1_0": 0.10853973973057912, "k1_3": 0.094766565347309012, "k1_2": 0.11351868965209141, "k2_10": 0.026166952136751163, "k1_4": 0.091895170481096994, "k1_7": 0.087945329557838667, "k1_6": 0.071186810802472522, "k2_6": 0.055043823026063698, "k2_7": 0.027609182732321533, "k2_4": 0.048725540314216567, "k2_5": 0.051705066039902776, "k2_2": 0.055567358113417675, "k2_3": 0.052469128758954382, "k2_0": 0.011516593638486301, "k2_1": 0.048418775539871714, "k1_5": 0.088540211432983074, "k2_8": 0.034270641676243371, "k2_9": 0.016348443203984816, "kdr": 0.17467843324311447, "k2_17": 0.76527661971482097, "k2_16": 0.067274319065813326, "a": 0.0011395049111840583, "b": 0.042218965667941623, "k2_21": 0.03096328575962539, "k2_20": 0.042387316066754652, "k2_22": 0.031388855396462717, "kg": 0.019053190629903922, "k1_11": 0.1430905485016353, "k1_10": 0.10978020205648469, "k1_13": 0.1452515293764462, "k1_12": 0.1442475941208361, "k1_15": 0.11760356516332382, "k1_14": 0.18138378365325547, "k1_16": 0.093990995474703326, "k1_18": 0.029255246005829922, "n": 0.04480074310845087}, 0.1], ["k2_17", 0.010341528460001359, true, null, 1e-06, Infinity, 0.0013433852540569828, {"tau": 0.25965037861013229, "k1_9": 0.18601025163130813, "k1_8": 0.13537410964201649, "k2_18": 0.11795994371410004, "k2_19": 0.12033106606972473, "k2_15": 0.038478260229169968, "k1_1": 0.22906485483509076, "k1_0": 0.19111871574706288, "k1_3": 0.16270476924225113, "k1_2": 0.20178131684794989, "k2_10": 0.028639605283130296, "k1_4": 0.15737871108964624, "k1_7": 0.14992294366969869, "k1_6": 0.11904232564257129, "k2_6": 0.095513187098068733, "k2_7": 0.037259442433755244, "k2_4": 0.075357963417425428, "k2_5": 0.082809404056414904, "k2_2": 0.083206146371509346, "k2_3": 0.081086769807955067, "k2_0": 0.0025953440762744632, "k2_1": 0.07329932934502352, "k1_5": 0.15082819020221536, "k2_8": 0.052899113102315883, "k2_9": 0.01075253502425785, "kdr": 0.32577318860566534, "k2_16": 0.10925203190963707, "a": -0.052979722774960381, "b": 0.021283061776247923, "k2_21": 0.062602544019897094, "k2_20": 0.08527011864336205, "k2_22": 0.063432486384458364, "kg": 0.024155778684567922, "k1_11": 0.27424432760663786, "k1_10": 0.19410957334020529, "k1_13": 0.27722949881444919, "k1_12": 0.27582455808447248, "k1_15": 0.21178533008959446, "k1_14": 0.34751727021340473, "k1_17": 0.76527661971482097, "k1_16": 0.16071153036452268, "k1_18": 0.042593475895066943, "n": 0.0011781780726995107}, 0.001], ["k1_18", 0.00085350915943893657, true, null, 1e-06, Infinity, 0.00029349552278533548, {"tau": 0.078899081507639718, "k1_9": 0.061765290322277629, "k1_8": 0.048571233848258941, "k2_18": 0.68287156936883497, "k2_19": 0.035763492178711949, "k2_15": 0.018966412228336598, "k1_1": 0.071322872743365962, "k1_0": 0.063143195822032344, "k1_3": 0.056116606792008028, "k1_2": 0.065593190637735443, "k2_10": 0.016702207392848733, "k1_4": 0.054660755707392102, "k1_7": 0.052633410540529189, "k1_6": 0.043779894681344571, "k2_6": 0.034234617434291396, "k2_7": 0.018809252304684092, "k2_4": 0.030195722452768015, "k2_5": 0.032071538470021414, "k2_2": 0.032712131356792663, "k2_3": 0.032095603403215024, "k2_0": 0.0084747659164684432, "k2_1": 0.027842894192934665, "k1_5": 0.053036547836057303, "k2_8": 0.022683459531100163, "k2_9": 0.011524441341737942, "kdr": 0.096526702186615534, "k2_17": 0.042593475895066846, "k2_16": 0.040302498559961604, "a": 0.031131208230183047, "b": 0.027782271658828361, "k2_21": 0.020218811580327487, "k2_20": 0.026407294381260486, "k2_22": 0.020425777776132283, "kg": 0.01056329392964373, "k1_11": 0.08103410213626884, "k1_10": 0.063625496502066684, "k1_13": 0.082536494828155102, "k1_12": 0.081842180510548951, "k1_15": 0.067618174187067948, "k1_14": 0.10508848028411277, "k1_17": 0.029255246005829863, "k1_16": 0.055826510081549881, "n": 0.026646742017410248}, 0.1], ["k2_18", 0.0063794520418639644, true, null, 1e-06, Infinity, 0.00093971056652284216, {"tau": 0.22021279029195032, "k1_9": 0.1610560818380487, "k1_8": 0.11902492923554758, "k2_19": 0.11110545582948773, "k2_15": 0.031370906873046264, "k1_1": 0.19830984088204606, "k1_0": 0.16559723260430423, "k1_3": 0.14164769490266146, "k1_2": 0.17442882600767681, "k2_10": 0.023771430721436206, "k1_4": 0.13735861783875908, "k1_7": 0.13126163549157679, "k1_6": 0.10535100476461938, "k2_6": 0.087053446106813578, "k2_7": 0.034885637373330829, "k2_4": 0.066805453213998722, "k2_5": 0.074067493722419442, "k2_2": 0.070307737625397326, "k2_3": 0.071126565137480946, "k2_0": 0.001394130537441898, "k2_1": 0.060815913689702128, "k1_5": 0.13205930704175578, "k2_8": 0.049470507488817685, "k2_9": 0.0089044504188029484, "kdr": 0.28080408315553013, "k2_17": 0.11795994371409985, "k2_16": 0.095459804191370401, "a": -0.032687654845374066, "b": 0.017827742866885116, "k2_21": 0.061294060386316976, "k2_20": 0.080886851630460735, "k2_22": 0.061960592640545424, "kg": 0.015306508319609578, "k1_11": 0.23876482378734779, "k1_10": 0.16787553390247642, "k1_13": 0.24180099801951899, "k1_12": 0.24035763570774019, "k1_15": 0.183052934374344, "k1_14": 0.30800036760653737, "k1_17": 0.063177612213567547, "k1_16": 0.13999348798551067, "k1_18": 0.68287156936883486, "n": -0.0089435694342506408}, 0.001], ["k1_19", 1e-06, false, null, 1e-06, Infinity, 0, null, 1e-06], ["k2_19", 0.0033983605316268983, true, null, 1e-06, Infinity, 0.00052560757155368251, {"tau": 0.21455477743432003, "k1_9": 0.15644003183613647, "k1_8": 0.11510603908068352, "k2_18": 0.11110545582948773, "k2_15": 0.024452628117574961, "k1_1": 0.19560551901569836, "k1_0": 0.16117785731896173, "k1_3": 0.13702988168459077, "k1_2": 0.17005132267020825, "k2_10": 0.017408806316845021, "k1_4": 0.13298785418548198, "k1_7": 0.12713421296229049, "k1_6": 0.10186047658354799, "k2_6": 0.087400710533119874, "k2_7": 0.032418043340939048, "k2_4": 0.063202492948327457, "k2_5": 0.071464827460694977, "k2_2": 0.063315409496537731, "k2_3": 0.066763175268439084, "k2_0": -0.0044495038952966845, "k2_1": 0.053995669248872634, "k1_5": 0.12785793021246106, "k2_8": 0.04850327950454985, "k2_9": 0.0030969456692298584, "kdr": 0.27932025001014077, "k2_17": 0.12033106606972456, "k2_16": 0.091109468410404071, "a": -0.053442276183056511, "b": 0.0055867361371500007, "k2_21": 0.067161437930561563, "k2_20": 0.087039241471724482, "k2_22": 0.067800869137242439, "kg": 0.0080742572890087835, "k1_11": 0.23981634037009589, "k1_10": 0.1633982824961269, "k1_13": 0.24297648353785192, "k1_12": 0.2414533683798207, "k1_15": 0.17920179805237574, "k1_14": 0.31309128922232493, "k1_17": 0.059845647338176343, "k1_16": 0.13525392642402856, "k1_18": 0.035763492178711997, "n": -0.034463678955075717}, 0.001], ["k1_20", 1e-06, false, null, 1e-06, Infinity, 0, null, 1e-06], ["k2_20", 0.0016891711536884957, true, null, 1e-06, Infinity, 0.00041629222726794585, {"tau": 0.12174407823855819, "k1_9": 0.09692299200706414, "k1_8": 0.076438598663599686, "k2_18": 0.080886851630460554, "k2_19": 0.08703924147172433, "k2_15": 0.01598523005824656, "k1_1": 0.11844396911382535, "k1_0": 0.1000168582502159, "k1_3": 0.087405104861395397, "k1_2": 0.10403057506988427, "k2_10": 0.013679757774998183, "k1_4": 0.085711346970337596, "k1_7": 0.083035456859634288, "k1_6": 0.06898527618045408, "k2_6": 0.065249402829045275, "k2_7": 0.029456649641237811, "k2_4": 0.046253799681976293, "k2_5": 0.052672312940985962, "k2_2": 0.040541645098957073, "k2_3": 0.047313536656889761, "k2_0": 0.00019884731798821493, "k2_1": 0.032076989051120892, "k1_5": 0.083455193643322975, "k2_8": 0.040918533591595453, "k2_9": 0.0060863787231176187, "kdr": 0.17012727019376056, "k2_17": 0.085270118643361745, "k2_16": 0.061925238159548063, "a": -0.027547181820440053, "b": 0.020256958884620507, "k2_21": 0.057289732689064739, "k2_22": 0.057547876202012703, "kg": -0.010802920909397003, "k1_11": 0.14510458752693095, "k1_10": 0.10037197221229652, "k1_13": 0.14841475535793924, "k1_12": 0.14677468698649648, "k1_15": 0.1088162513126735, "k1_14": 0.20407213570225619, "k1_17": 0.042387316066754478, "k1_16": 0.086520376122543999, "k1_18": 0.026407294381260465, "n": -0.014666063152587474}, 0.001], ["k1_21", 1e-06, false, null, 1e-06, Infinity, 0, null, 1e-06], ["k2_21", 0.00093710787515532967, true, null, 1e-06, Infinity, 0.00037317484350495207, {"tau": 0.062660982614885091, "k1_9": 0.058770890051806551, "k1_8": 0.051390609756005526, "k2_18": 0.061294060386316684, "k2_19": 0.067161437930561257, "k2_15": 0.010131230363188378, "k1_1": 0.069302032154895651, "k1_0": 0.060819491299734997, "k1_3": 0.055444014324201304, "k1_2": 0.061809837561801077, "k2_10": 0.01078429405500797, "k1_4": 0.055224238430602368, "k1_7": 0.054545007410005036, "k1_6": 0.047636818996200057, "k2_6": 0.050644330675746758, "k2_7": 0.02699831133230559, "k2_4": 0.034901338638205597, "k2_5": 0.040146510759629543, "k2_2": 0.025515365877641645, "k2_3": 0.034369755814427826, "k2_0": 0.0026831026700402569, "k2_1": 0.017756636947062972, "k1_5": 0.054771356408060787, "k2_8": 0.035532428451676513, "k2_9": 0.0074567507315452114, "kdr": 0.10042662697028408, "k2_17": 0.062602544019896636, "k2_16": 0.04279384823460524, "a": -0.010463988067262644, "b": 0.027563987752650995, "k2_20": 0.0572897326890646, "k2_22": 0.05061227958621619, "kg": -0.022464002017628829, "k1_11": 0.085027316140310338, "k1_10": 0.060033093857129072, "k1_13": 0.08836128995090678, "k1_12": 0.0866828379568131, "k1_15": 0.063893167923504246, "k1_14": 0.13446878556597819, "k1_17": 0.030963285759625144, "k1_16": 0.05511438131159805, "k1_18": 0.020218811580327411, "n": -0.0044063463279361281}, 0.001], ["k1_22", 1e-06, false, null, 1e-06, Infinity, 0, null, 1e-06], ["k2_22", 0.00095807690101590293, true, null, 1e-06, Infinity, 0.00037129627917115903, {"tau": 0.065532220417917647, "k1_9": 0.060498227503236045, "k1_8": 0.052437820396905692, "k2_18": 0.061960592640545112, "k2_19": 0.067800869137242148, "k2_15": 0.010398148584373488, "k1_1": 0.071565871873590564, "k1_0": 0.062590776831859707, "k1_3": 0.056849495703074175, "k1_2": 0.063742466288797942, "k2_10": 0.010881297378824031, "k1_4": 0.056548836889644731, "k1_7": 0.055762760678099606, "k1_6": 0.048502715104508591, "k2_6": 0.051110872290358253, "k2_7": 0.026954286679925079, "k2_4": 0.035300399687755217, "k2_5": 0.040573556897351357, "k2_2": 0.026188527427711057, "k2_3": 0.03486223243717379, "k2_0": 0.0025349473359154457, "k2_1": 0.018442537321768687, "k1_5": 0.055998346503451396, "k2_8": 0.035590936012609861, "k2_9": 0.0073380255964784948, "kdr": 0.10362606022810661, "k2_17": 0.063432486384457948, "k2_16": 0.043573292383771577, "a": -0.011365693933568823, "b": 0.027000848314659699, "k2_21": 0.050612279586216218, "k2_20": 0.057547876202012585, "kg": -0.021653145128674115, "k1_11": 0.087787051149905607, "k1_10": 0.061873255937794636, "k1_13": 0.091097195420246732, "k1_12": 0.089432226098524373, "k1_15": 0.065960998912196145, "k1_14": 0.13741592451093412, "k1_17": 0.031388855396462495, "k1_16": 0.056491291483357665, "k1_18": 0.020425777776132206, "n": -0.0048964005564842237}, 0.001], ["k", 0.3593813663804626, false, null, 1e-06, Infinity, 0, null, 0.3593813663804626], ["kdr", 0.099413636436399, true, null, -Infinity, Infinity, 0.0055402247354380983, {"tau": 0.82218368553241628, "k1_9": 0.55598997572336917, "k1_8": 0.37787200957230294, "k2_18": 0.2808040831555319, "k2_19": 0.2793202500101426, "k2_15": 0.13028031729851194, "k1_1": 0.69243538349374778, "k1_0": 0.57022069228117833, "k1_3": 0.47397605908617818, "k1_2": 0.60854018195787984, "k2_10": 0.08765062121095557, "k1_4": 0.45372624860876171, "k1_7": 0.42655124412226259, "k1_6": 0.32309810772995395, "k2_6": 0.22809689729617694, "k2_7": 0.069984340540030485, "k2_4": 0.19773563292912633, "k2_5": 0.2110130817395732, "k2_2": 0.2610956752363503, "k2_3": 0.22242504338786681, "k2_0": 0.0076566391923457971, "k2_1": 0.24758941949511684, "k1_5": 0.42896456620238249, "k2_8": 0.10575730777099353, "k2_9": 0.025837575999002875, "k2_17": 0.32577318860566673, "k2_16": 0.3084142403765473, "a": -0.31930458435595221, "b": 0.0070426140240231116, "k2_21": 0.10042662697028581, "k2_20": 0.17012727019376223, "k2_22": 0.10362606022810836, "kg": 0.099808478319856161, "k1_11": 0.81671468793195001, "k1_10": 0.58378198475781706, "k1_13": 0.8181837633171245, "k1_12": 0.81764556554418211, "k1_15": 0.64111342948054462, "k1_14": 0.96565887248197402, "k1_17": 0.17467843324311519, "k1_16": 0.46669608070466256, "k1_18": 0.096526702186616284, "n": 0.065272785414003193}, 0.1], ["tau", 2.8983342763211621, true, null, 1e-06, 20, 0.36594873450691218, {"k1_9": 0.46518291068580292, "k1_8": 0.31198450297606317, "k2_18": 0.22021279029195123, "k2_19": 0.214554777434321, "k2_15": 0.088981468144938541, "k1_1": 0.58016273074964364, "k1_0": 0.47656319589800628, "k1_3": 0.39525534661919881, "k1_2": 0.51106201958588482, "k2_10": 0.058613013175554132, "k1_4": 0.37730148791240853, "k1_7": 0.3529316984731648, "k1_6": 0.26615773500389256, "k2_6": 0.17652552073613442, "k2_7": 0.043820948866993073, "k2_4": 0.15400531956175684, "k2_5": 0.16427268727805969, "k2_2": 0.20516629113879295, "k2_3": 0.17571561180201226, "k2_0": -0.0073262064614660269, "k2_1": 0.17797374779367439, "k1_5": 0.35587787437590906, "k2_8": 0.073067825015986756, "k2_9": 0.0073301014593185141, "kdr": 0.82218368553241472, "k2_17": 0.25965037861013285, "k2_16": 0.24934885674044024, "a": -0.30144938986777059, "b": 0.15240164337828652, "k2_21": 0.062660982614886312, "k2_20": 0.12174407823855926, "k2_22": 0.065532220417918868, "kg": 0.48848844054277901, "k1_11": 0.70655113266038294, "k1_10": 0.4894189071330014, "k1_13": 0.71325360616699207, "k1_12": 0.7106724693805021, "k1_15": 0.53816090448202036, "k1_14": 0.79946001008975354, "k1_17": 0.1433889736413318, "k1_16": 0.38955343286505101, "k1_18": 0.07889908150764019, "n": 0.066300136174662586}, 5], ["kg", 0.02389753291666008, true, null, 1e-06, Infinity, 0.00021964636114492578, {"tau": 0.48848844054277657, "k1_9": 0.075017947107157992, "k1_8": 0.041872955224601015, "k2_18": 0.015306508319608801, "k2_19": 0.0080742572890080185, "k2_15": -0.029099921545142991, "k1_1": 0.099855572930845307, "k1_0": 0.076229537690618271, "k1_3": 0.060329281636123652, "k1_2": 0.086796758163895787, "k2_10": -0.024886639892052351, "k1_4": 0.055687231810265629, "k1_7": 0.048872934251869088, "k1_6": 0.035063010806092192, "k2_6": 0.0037238798894276624, "k2_7": -0.023005838019638243, "k2_4": -0.00017297391185782079, "k2_5": 0.0013014826851609875, "k2_2": 0.0011081025907013382, "k2_3": 0.0043766759638428753, "k2_0": -0.033316697857063343, "k2_1": -0.029001513531993681, "k1_5": 0.050986895122489835, "k2_8": -0.017499480715556074, "k2_9": -0.032088257590348244, "kdr": 0.099808478319852956, "k2_17": 0.024155778684566972, "k2_16": 0.019764955939606716, "a": -0.067948585678661383, "b": 0.23761209368088185, "k2_21": -0.022464002017628989, "k2_20": -0.010802920909397417, "k2_22": -0.021653145128674289, "k1_11": 0.16494966566207306, "k1_10": 0.081291472894278335, "k1_13": 0.17475400453745746, "k1_12": 0.17101482868813511, "k1_15": 0.092347805193479598, "k1_14": 0.12821022103465479, "k1_17": 0.019053190629903408, "k1_16": 0.059953048466780061, "k1_18": 0.01056329392964348, "n": -0.023928765648244005}, 0.02], ["n", 1.3011323188424782, true, null, 1e-06, Infinity, 0.013204082500128986, {"tau": 0.066300136174667137, "k1_9": 0.070535692534961003, "k1_8": 0.095690911553207955, "k2_18": -0.0089435694342492999, "k2_19": -0.03446367895507426, "k2_15": 0.19313721018055405, "k1_1": -0.014731257994999844, "k1_0": 0.067434762061776829, "k1_3": 0.093047101075881614, "k1_2": 0.050504167386112304, "k2_10": 0.19462943165941832, "k1_4": 0.094235815183531371, "k1_7": 0.096736406516835807, "k1_6": 0.083202145104345496, "k2_6": 0.075629050504443462, "k2_7": 0.1382630203123206, "k2_4": 0.15292598245544942, "k2_5": 0.13606763530182148, "k2_2": 0.20706998036501975, "k2_3": 0.16490299969348562, "k2_0": 0.17729718096220881, "k2_1": 0.17259359728843995, "k1_5": 0.096136118398973985, "k2_8": 0.11112499041885301, "k2_9": 0.18726106902501077, "kdr": 0.065272785414008411, "k2_17": 0.001178178072701256, "k2_16": 0.16037200735429671, "a": -0.52078985048675264, "b": 0.69454855037670771, "k2_21": -0.0044063463279356389, "k2_20": -0.014666063152586652, "k2_22": -0.0048964005564836911, "kg": -0.023928765648243439, "k1_11": -0.12680722797195793, "k1_10": 0.057660690183126861, "k1_13": -0.1119762565593632, "k1_12": -0.11952303456903202, "k1_15": 0.024559227863237634, "k1_14": -0.10391996865590339, "k1_17": 0.044800743108451814, "k1_16": 0.095736888849638047, "k1_18": 0.026646742017410671}, 1], ["b", 175.67191206315911, true, null, 1e-06, Infinity, 3.0934100838672967, {"tau": 0.15240164337828449, "k1_9": 0.032929091827122794, "k1_8": 0.068050316121247276, "k2_18": 0.017827742866884183, "k2_19": 0.0055867361371491463, "k2_15": 0.055731265438128959, "k1_1": -0.034326015720187682, "k1_0": 0.030337242235529929, "k1_3": 0.058560163142956381, "k1_2": 0.018196939118881438, "k2_10": 0.086449650997502833, "k1_4": 0.061337965671313277, "k1_7": 0.063851921049723565, "k1_6": 0.065180627393175608, "k2_6": 0.065770457404854557, "k2_7": 0.092580402835620385, "k2_4": 0.096838021489409759, "k2_5": 0.091980660210055243, "k2_2": 0.087835946735983314, "k2_3": 0.10009830438584244, "k2_0": 0.080017649184481093, "k2_1": -0.00017906124485057758, "k1_5": 0.066055980044374324, "k2_8": 0.083239787159184953, "k2_9": 0.091601285650462494, "kdr": 0.0070426140240207064, "k2_17": 0.021283061776247052, "k2_16": 0.099062402804439884, "a": -0.47116584606081741, "k2_21": 0.027563987752650614, "k2_20": 0.020256958884619924, "k2_22": 0.027000848314659327, "kg": 0.23761209368088115, "k1_11": -0.036132242106199405, "k1_10": 0.02264410824475576, "k1_13": -0.001051480002069618, "k1_12": -0.016912580513483835, "k1_15": -0.0038612439980746809, "k1_14": -0.038889272621735055, "k1_17": 0.042218965667941193, "k1_16": 0.062609146637175109, "k1_18": 0.027782271658828031, "n": 0.69454855037670848}, 200.0], ["a", 3333.8078021939868, true, null, 1e-06, Infinity, 10.686636358591761, {"tau": -0.30144938986777498, "k1_9": -0.13781383836074967, "k1_8": -0.092292133072365223, "k2_18": -0.032687654845375703, "k2_19": -0.05344227618305819, "k2_15": -0.084661660091306046, "k1_1": -0.14128663683878392, "k1_0": -0.14057399977442409, "k1_3": -0.12150677868669692, "k1_2": -0.14592328262767179, "k2_10": -0.075478388089031387, "k1_4": -0.11577238431554335, "k1_7": -0.10809263518281687, "k1_6": -0.06830395645405643, "k2_6": -0.06145438390808787, "k2_7": -0.042625843715852624, "k2_4": -0.087845632540346066, "k2_5": -0.083449295859322231, "k2_2": -0.13365245340758042, "k2_3": -0.10088967338330816, "k2_0": -0.046577626590597609, "k2_1": -0.10444745611960073, "k1_5": -0.10775243506437107, "k2_8": -0.041644493769850695, "k2_9": -0.053857067645313263, "kdr": -0.3193045843559566, "k2_17": -0.052979722774962268, "k2_16": -0.12369463595569163, "b": -0.47116584606081741, "k2_21": -0.010463988067263529, "k2_20": -0.027547181820441181, "k2_22": -0.011365693933569688, "kg": -0.067948585678662785, "k1_11": -0.15026335928204415, "k1_10": -0.14107199740452445, "k1_13": -0.16284425552469481, "k1_12": -0.15674346804593475, "k1_15": -0.14366576527055458, "k1_14": -0.17441321327149337, "k1_17": 0.0011395049111830844, "k1_16": -0.11908020850544918, "k1_18": 0.03113120823018246, "n": -0.52078985048675119}, 3500.0]]
