# Supplementary material for: A photoconversion model for full spectral programming and multiplexing of optogenetic systems
Source: Mol Syst Biol. 2017 Apr 24;13(4):926. doi: 10.15252/msb.20167456 (PMC5408778; doi:10.15252/msb.20167456)
Supplement: Supplementary file 15 — Dataset EV7 [file MSB-13-926-s015.zip › dataset_ev7_cph8-ompr_data_and_analysis/cph8-ompr_analysis/fit_results/all_data_with_few_k_holds_ratio_k_fixed_0.599484250319.p]

S'[[Fit Statistics]]\n    # function evals   = 643\n    # data points      = 746\n    # variables        = 44\n    chi-square         = 162.706\n    reduced chi-square = 0.232\n[[Variables]]\n    k1_0:    0.10338598 +/- 0.008046 (7.78%) (init= 0.01)\n    k2_0:    0.00101810 +/- 0.003187 (313.12%) (init= 0.01)\n    k1_1:    0.06110809 +/- 0.003960 (6.48%) (init= 0.01)\n    k2_1:    0.00422704 +/- 0.000774 (18.32%) (init= 0.01)\n    k1_2:    0.02974630 +/- 0.002175 (7.31%) (init= 0.01)\n    k2_2:    0.00434334 +/- 0.000741 (17.07%) (init= 0.01)\n    k1_3:    0.01154665 +/- 0.001066 (9.24%) (init= 0.01)\n    k2_3:    0.00372859 +/- 0.000731 (19.60%) (init= 0.01)\n    k1_4:    0.00921427 +/- 0.000887 (9.62%) (init= 0.01)\n    k2_4:    0.00307326 +/- 0.000673 (21.88%) (init= 0.01)\n    k1_5:    0.00738242 +/- 0.000747 (10.11%) (init= 0.01)\n    k2_5:    0.00327431 +/- 0.000671 (20.50%) (init= 0.01)\n    k1_6:    0.00360919 +/- 0.000469 (13.02%) (init= 0.01)\n    k2_6:    0.00350853 +/- 0.000659 (18.80%) (init= 0.01)\n    k1_7:    0.00524577 +/- 0.000534 (10.18%) (init= 0.01)\n    k2_7:    0.00079293 +/- 0.000447 (56.33%) (init= 0.01)\n    k1_8:    0.00368791 +/- 0.000418 (11.34%) (init= 0.01)\n    k2_8:    0.00116946 +/- 0.000452 (38.63%) (init= 0.01)\n    k1_9:    0.01217946 +/- 0.000970 (7.97%) (init= 0.01)\n    k2_9:    0.00029744 +/- 0.000405 (136.20%) (init= 0.01)\n    k1_10:   0.01674270 +/- 0.001273 (7.61%) (init= 0.01)\n    k2_10:   0.00095745 +/- 0.000462 (48.24%) (init= 0.01)\n    k1_11:   0.03186434 +/- 0.001760 (5.52%) (init= 0.01)\n    k2_11:   1e-06 (fixed)\n    k1_12:   0.05116323 +/- 0.002820 (5.51%) (init= 0.01)\n    k2_12:   1e-06 (fixed)\n    k1_13:   0.07508028 +/- 0.004136 (5.51%) (init= 0.1)\n    k2_13:   1e-06 (fixed)\n    k1_14:   0.11657652 +/- 0.005494 (4.71%) (init= 0.1)\n    k2_14:   1e-06 (fixed)\n    k1_15:   0.02798881 +/- 0.001949 (6.96%) (init= 0.1)\n    k2_15:   0.00152258 +/- 0.000514 (33.73%) (init= 0.001)\n    k1_16:   0.01624695 +/- 0.001518 (9.35%) (init= 0.1)\n    k2_16:   0.00807358 +/- 0.001154 (14.30%) (init= 0.001)\n    k1_17:   0.00244655 +/- 0.000545 (22.26%) (init= 0.1)\n    k2_17:   0.00846092 +/- 0.001128 (13.33%) (init= 0.001)\n    k1_18:   0.00115642 +/- 0.000411 (35.54%) (init= 0.1)\n    k2_18:   0.00520873 +/- 0.000788 (15.12%) (init= 0.001)\n    k1_19:   1e-06 (fixed)\n    k2_19:   0.00277249 +/- 0.000440 (15.87%) (init= 0.001)\n    k1_20:   1e-06 (fixed)\n    k2_20:   0.00136816 +/- 0.000348 (25.45%) (init= 0.001)\n    k1_21:   1e-06 (fixed)\n    k2_21:   0.00075004 +/- 0.000312 (41.60%) (init= 0.001)\n    k1_22:   1e-06 (fixed)\n    k2_22:   0.00076752 +/- 0.000310 (40.45%) (init= 0.001)\n    k:       0.5994843 (fixed)\n    kdr:     0.07784840 +/- 0.004789 (6.15%) (init= 0.1)\n    tau:     3.45212965 +/- 0.349159 (10.11%) (init= 5)\n    kg:      0.02413075 +/- 0.000227 (0.94%) (init= 0.02)\n    n:       1.30490890 +/- 0.013418 (1.03%) (init= 1)\n    b:       176.176570 +/- 3.126432 (1.77%) (init= 200)\n    a:       3328.51112 +/- 10.82906 (0.33%) (init= 3500)\n[[Correlations]] (unreported correlations are <  0.100)\n    C(k1_14, kdr)                =  0.968 \n    C(k1_16, k2_16)              =  0.914 \n    C(k1_3, k2_3)                =  0.876 \n    C(k1_4, k2_4)                =  0.869 \n    C(k1_5, k2_5)                =  0.866 \n    C(k1_13, k1_14)              =  0.841 \n    C(k1_12, k1_14)              =  0.840 \n    C(k1_11, k1_14)              =  0.838 \n    C(k1_13, kdr)                =  0.825 \n    C(k1_12, kdr)                =  0.825 \n    C(k1_11, kdr)                =  0.824 \n    C(k1_6, k2_6)                =  0.824 \n    C(k1_2, k2_2)                =  0.820 \n    C(k1_7, k2_7)                =  0.799 \n    C(kdr, tau)                  =  0.799 \n    C(k1_8, k2_8)                =  0.790 \n    C(k1_14, tau)                =  0.784 \n    C(k1_17, k2_17)              =  0.767 \n    C(k1_10, k2_10)              =  0.735 \n    C(k1_12, k1_13)              =  0.733 \n    C(k1_11, k1_13)              =  0.731 \n    C(k1_11, k1_12)              =  0.730 \n    C(k1_1, k2_1)                =  0.719 \n    C(k1_9, k2_9)                =  0.718 \n    C(k1_13, tau)                =  0.705 \n    C(k1_1, kdr)                 =  0.703 \n    C(k1_15, k2_15)              =  0.702 \n    C(k1_12, tau)                =  0.702 \n    C(k1_11, tau)                =  0.698 \n    C(k1_1, k1_14)               =  0.694 \n    C(n, b)                      =  0.692 \n    C(k1_18, k2_18)              =  0.684 \n    C(k1_0, k2_0)                =  0.677 \n    C(k1_15, kdr)                =  0.652 \n    C(k1_14, k1_15)              =  0.638 \n    C(k1_2, kdr)                 =  0.619 \n    C(k1_2, k1_14)               =  0.604 \n    C(k1_1, k1_12)               =  0.595 \n    C(k1_1, k1_11)               =  0.595 \n    C(k1_1, k1_13)               =  0.595 \n    C(k1_10, kdr)                =  0.594 \n    C(k1_0, kdr)                 =  0.581 \n    C(k1_10, k1_14)              =  0.579 \n    C(k1_1, tau)                 =  0.575 \n    C(k1_9, kdr)                 =  0.566 \n    C(k1_0, k1_14)               =  0.566 \n    C(k1_9, k1_14)               =  0.551 \n    C(k1_13, k1_15)              =  0.546 \n    C(k1_12, k1_15)              =  0.546 \n    C(k1_11, k1_15)              =  0.546 \n    C(k1_15, tau)                =  0.534 \n    C(n, a)                      = -0.519 \n    C(k1_2, k1_13)               =  0.515 \n    C(k1_2, k1_12)               =  0.515 \n    C(k1_2, k1_11)               =  0.514 \n    C(k1_2, tau)                 =  0.508 \n    C(k1_10, k1_13)              =  0.493 \n    C(k1_10, k1_12)              =  0.493 \n    C(k1_10, k1_11)              =  0.492 \n    C(k1_10, tau)                =  0.487 \n    C(k1_3, kdr)                 =  0.484 \n    C(tau, kg)                   =  0.483 \n    C(k1_0, k1_13)               =  0.480 \n    C(k1_0, k1_12)               =  0.479 \n    C(k1_0, k1_11)               =  0.479 \n    C(k1_16, kdr)                =  0.476 \n    C(k1_0, tau)                 =  0.474 \n    C(k1_3, k1_14)               =  0.471 \n    C(k1_9, k1_13)               =  0.468 \n    C(b, a)                      = -0.467 \n    C(k1_9, k1_12)               =  0.467 \n    C(k1_9, k1_11)               =  0.466 \n    C(k1_1, k1_15)               =  0.464 \n    C(k1_14, k1_16)              =  0.464 \n    C(k1_4, kdr)                 =  0.463 \n    C(k1_9, tau)                 =  0.463 \n    C(k1_4, k1_14)               =  0.452 \n    C(k1_1, k1_2)                =  0.440 \n    C(k1_5, kdr)                 =  0.438 \n    C(k1_7, kdr)                 =  0.436 \n    C(k1_5, k1_14)               =  0.429 \n    C(k1_7, k1_14)               =  0.426 \n    C(k1_1, k1_10)               =  0.422 \n    C(k1_0, k1_1)                =  0.412 \n    C(k1_2, k1_15)               =  0.409 \n    C(k1_1, k1_9)                =  0.401 \n    C(k1_3, k1_13)               =  0.396 \n    C(k1_3, k1_12)               =  0.395 \n    C(k1_3, tau)                 =  0.394 \n    C(k1_3, k1_11)               =  0.393 \n    C(k1_10, k1_15)              =  0.393 \n    C(k1_13, k1_16)              =  0.390 \n    C(k1_12, k1_16)              =  0.389 \n    C(k1_16, tau)                =  0.389 \n    C(k1_11, k1_16)              =  0.387 \n    C(k1_8, kdr)                 =  0.386 \n    C(k1_0, k1_15)               =  0.383 \n    C(k1_8, k1_14)               =  0.380 \n    C(k1_4, k1_13)               =  0.378 \n    C(k1_4, k1_12)               =  0.377 \n    C(k1_4, tau)                 =  0.376 \n    C(k1_4, k1_11)               =  0.376 \n    C(k1_9, k1_15)               =  0.374 \n    C(k1_2, k1_10)               =  0.374 \n    C(k1_0, k1_2)                =  0.366 \n    C(k1_5, k1_13)               =  0.358 \n    C(k1_2, k1_9)                =  0.357 \n    C(k1_5, k1_12)               =  0.356 \n    C(k1_5, tau)                 =  0.355 \n    C(k1_5, k1_11)               =  0.355 \n    C(k1_7, k1_13)               =  0.355 \n    C(k1_14, k2_17)              =  0.354 \n    C(k1_7, k1_12)               =  0.354 \n    C(k1_7, k1_11)               =  0.352 \n    C(k1_7, tau)                 =  0.352 \n    C(k1_0, k1_10)               =  0.351 \n    C(k1_9, k1_10)               =  0.343 \n    C(k1_1, k1_3)                =  0.342 \n    C(k1_1, k1_16)               =  0.337 \n    C(k1_0, k1_9)                =  0.336 \n    C(k2_17, kdr)                =  0.333 \n    C(k1_6, kdr)                 =  0.330 \n    C(k1_6, k1_14)               =  0.329 \n    C(k1_1, k1_4)                =  0.327 \n    C(k1_3, k1_15)               =  0.320 \n    C(k1_14, k2_19)              =  0.319 \n    C(k1_15, k1_16)              =  0.315 \n    C(k2_16, kdr)                =  0.315 \n    C(k1_8, k1_13)               =  0.314 \n    C(k1_14, k2_18)              =  0.313 \n    C(kdr, a)                    = -0.313 \n    C(k1_8, k1_12)               =  0.313 \n    C(k1_8, tau)                 =  0.311 \n    C(k1_8, k1_11)               =  0.311 \n    C(k1_1, k1_5)                =  0.309 \n    C(k1_1, k1_7)                =  0.307 \n    C(k1_4, k1_15)               =  0.306 \n    C(k1_2, k1_3)                =  0.306 \n    C(k1_2, k1_16)               =  0.302 \n    C(k1_14, k2_16)              =  0.295 \n    C(k1_3, k1_10)               =  0.295 \n    C(k1_2, k1_4)                =  0.293 \n    C(tau, a)                    = -0.293 \n    C(k1_10, k1_16)              =  0.291 \n    C(k1_5, k1_15)               =  0.290 \n    C(k1_0, k1_3)                =  0.289 \n    C(k1_7, k1_15)               =  0.288 \n    C(k2_18, kdr)                =  0.287 \n    C(k2_19, kdr)                =  0.286 \n    C(k1_0, k1_16)               =  0.285 \n    C(k1_13, k2_17)              =  0.285 \n    C(k1_12, k2_17)              =  0.284 \n    C(k1_4, k1_10)               =  0.283 \n    C(k1_11, k2_17)              =  0.283 \n    C(k1_3, k1_9)                =  0.283 \n    C(k1_9, k1_16)               =  0.279 \n    C(k1_2, k1_5)                =  0.278 \n    C(k1_0, k1_4)                =  0.278 \n    C(k1_2, k1_7)                =  0.276 \n    C(k1_1, k1_8)                =  0.272 \n    C(k1_4, k1_9)                =  0.271 \n    C(k1_6, k1_13)               =  0.270 \n    C(k1_6, k1_12)               =  0.269 \n    C(k1_5, k1_10)               =  0.268 \n    C(k1_6, k1_11)               =  0.267 \n    C(k2_2, kdr)                 =  0.267 \n    C(k1_7, k1_10)               =  0.266 \n    C(k1_6, tau)                 =  0.266 \n    C(k1_0, k1_5)                =  0.263 \n    C(k1_0, k1_7)                =  0.262 \n    C(k2_17, tau)                =  0.260 \n    C(k1_5, k1_9)                =  0.257 \n    C(k1_8, k1_15)               =  0.256 \n    C(k1_7, k1_9)                =  0.256 \n    C(k2_1, kdr)                 =  0.256 \n    C(k1_13, k2_19)              =  0.250 \n    C(k1_12, k2_19)              =  0.249 \n    C(k1_13, k2_18)              =  0.249 \n    C(k2_16, tau)                =  0.248 \n    C(k1_12, k2_18)              =  0.247 \n    C(k1_11, k2_19)              =  0.247 \n    C(k1_2, k1_8)                =  0.246 \n    C(k1_11, k2_18)              =  0.246 \n    C(k1_3, k1_16)               =  0.242 \n    C(k2_6, k1_14)               =  0.242 \n    C(k1_13, k2_16)              =  0.239 \n    C(k1_1, k2_17)               =  0.238 \n    C(k1_12, k2_16)              =  0.237 \n    C(k1_8, k1_10)               =  0.237 \n    C(k1_3, k1_4)                =  0.236 \n    C(k1_11, k2_16)              =  0.236 \n    C(k1_1, k1_6)                =  0.234 \n    C(kg, b)                     =  0.234 \n    C(k1_0, k1_8)                =  0.233 \n    C(k1_4, k1_16)               =  0.233 \n    C(k2_6, kdr)                 =  0.233 \n    C(k1_8, k1_9)                =  0.228 \n    C(k2_2, k1_14)               =  0.228 \n    C(k2_3, kdr)                 =  0.227 \n    C(k1_3, k1_5)                =  0.225 \n    C(k1_3, k1_7)                =  0.223 \n    C(k1_5, k1_16)               =  0.222 \n    C(k1_7, k1_16)               =  0.221 \n    C(k2_18, tau)                =  0.220 \n    C(k1_15, k2_17)              =  0.220 \n    C(k1_6, k1_15)               =  0.220 \n    C(k1_4, k1_5)                =  0.216 \n    C(k1_1, k2_16)               =  0.216 \n    C(k2_5, kdr)                 =  0.215 \n    C(k2_19, tau)                =  0.215 \n    C(k1_4, k1_7)                =  0.215 \n    C(k1_2, k1_6)                =  0.211 \n    C(k2_1, k1_14)               =  0.211 \n    C(k1_2, k2_17)               =  0.210 \n    C(k2_3, k1_14)               =  0.208 \n    C(k2_5, k1_14)               =  0.207 \n    C(k1_14, k2_20)              =  0.206 \n    C(k1_15, k2_16)              =  0.206 \n    C(k1_1, k2_18)               =  0.205 \n    C(k1_5, k1_7)                =  0.205 \n    C(k2_2, tau)                 =  0.204 \n    C(k1_6, k1_10)               =  0.204 \n    C(k1_1, k2_19)               =  0.203 \n    C(k2_2, n)                   =  0.203 \n    C(k1_10, k2_17)              =  0.202 \n    C(k2_4, kdr)                 =  0.202 \n    C(k1_0, k1_6)                =  0.201 \n    C(k1_3, k1_8)                =  0.200 \n    C(k1_2, k2_16)               =  0.200 \n    C(k1_0, k2_17)               =  0.199 \n    C(k1_8, k1_16)               =  0.198 \n    C(k1_6, k1_9)                =  0.196 \n    C(k1_10, k2_16)              =  0.194 \n    C(k1_9, k2_17)               =  0.193 \n    C(k2_10, n)                  =  0.193 \n    C(k1_4, k1_8)                =  0.193 \n    C(k1_0, k2_16)               =  0.192 \n    C(k2_15, n)                  =  0.191 \n    C(k1_15, k2_18)              =  0.190 \n    C(k2_4, k1_14)               =  0.188 \n    C(k1_9, k2_16)               =  0.188 \n    C(k2_6, k1_13)               =  0.187 \n    C(k2_9, n)                   =  0.187 \n    C(k1_15, k2_19)              =  0.187 \n    C(k2_6, k1_12)               =  0.185 \n    C(k1_14, k1_17)              =  0.184 \n    C(k1_5, k1_8)                =  0.184 \n    C(k2_6, k1_11)               =  0.184 \n    C(k1_7, k1_8)                =  0.183 \n    C(k2_2, k1_13)               =  0.182 \n    C(k2_2, k1_12)               =  0.182 \n    C(k2_2, k1_11)               =  0.181 \n    C(k1_2, k2_18)               =  0.181 \n    C(k1_1, k2_2)                =  0.179 \n    C(k1_17, kdr)                =  0.178 \n    C(k2_1, tau)                 =  0.178 \n    C(k1_2, k2_19)               =  0.177 \n    C(k2_0, n)                   =  0.177 \n    C(k2_6, tau)                 =  0.176 \n    C(k2_3, tau)                 =  0.175 \n    C(k1_10, k2_18)              =  0.174 \n    C(k1_14, a)                  = -0.174 \n    C(k2_20, kdr)                =  0.174 \n    C(k2_2, k1_15)               =  0.173 \n    C(k1_3, k1_6)                =  0.173 \n    C(k1_0, k2_18)               =  0.172 \n    C(k1_6, k1_16)               =  0.171 \n    C(k1_10, k2_19)              =  0.170 \n    C(k2_1, n)                   =  0.169 \n    C(k1_3, k2_17)               =  0.169 \n    C(k1_0, k2_19)               =  0.168 \n    C(k1_9, k2_18)               =  0.167 \n    C(k1_16, k2_17)              =  0.167 \n    C(k1_3, k2_16)               =  0.167 \n    C(k2_1, k1_11)               =  0.167 \n    C(k1_4, k1_6)                =  0.167 \n    C(k2_1, k1_12)               =  0.165 \n    C(k2_1, k1_15)               =  0.165 \n    C(k2_2, k1_10)               =  0.165 \n    C(k2_1, k1_13)               =  0.164 \n    C(k1_0, k2_2)                =  0.164 \n    C(k1_4, k2_17)               =  0.164 \n    C(k2_5, tau)                 =  0.163 \n    C(k2_3, k1_13)               =  0.163 \n    C(k1_9, k2_19)               =  0.163 \n    C(k1_13, a)                  = -0.162 \n    C(k1_1, k2_6)                =  0.162 \n    C(k2_3, k1_12)               =  0.162 \n    C(k1_4, k2_16)               =  0.162 \n    C(k2_3, n)                   =  0.161 \n    C(k2_1, k1_2)                =  0.161 \n    C(k2_2, k1_9)                =  0.161 \n    C(k2_3, k1_11)               =  0.160 \n    C(k1_5, k1_6)                =  0.160 \n    C(k2_5, k1_13)               =  0.160 \n    C(k1_6, k1_7)                =  0.159 \n    C(k2_5, k1_12)               =  0.158 \n    C(k1_5, k2_17)               =  0.157 \n    C(k2_5, k1_11)               =  0.157 \n    C(k1_12, a)                  = -0.156 \n    C(k2_1, k1_10)               =  0.156 \n    C(k1_7, k2_17)               =  0.156 \n    C(k2_16, n)                  =  0.156 \n    C(k1_5, k2_16)               =  0.155 \n    C(k1_0, k2_1)                =  0.155 \n    C(k1_7, k2_16)               =  0.154 \n    C(k1_1, k2_3)                =  0.153 \n    C(k2_4, tau)                 =  0.153 \n    C(k2_6, k1_15)               =  0.153 \n    C(k1_13, k2_20)              =  0.152 \n    C(k2_1, k1_9)                =  0.152 \n    C(k1_12, k2_20)              =  0.151 \n    C(k1_11, a)                  = -0.150 \n    C(k2_4, n)                   =  0.150 \n    C(k1_13, k1_17)              =  0.149 \n    C(k1_11, k2_20)              =  0.149 \n    C(k1_12, k1_17)              =  0.148 \n    C(k2_3, k1_15)               =  0.148 \n    C(k1_2, k2_6)                =  0.148 \n    C(k1_13, kg)                 =  0.148 \n    C(k1_3, k2_18)               =  0.147 \n    C(k1_11, k1_17)              =  0.147 \n    C(k1_1, k2_5)                =  0.146 \n    C(k1_2, a)                   = -0.146 \n    C(k1_16, k2_18)              =  0.145 \n    C(k1_2, k2_3)                =  0.145 \n    C(k2_4, k1_13)               =  0.144 \n    C(k1_15, a)                  = -0.144 \n    C(k1_12, kg)                 =  0.144 \n    C(k2_2, k1_3)                =  0.144 \n    C(k1_6, k1_8)                =  0.144 \n    C(k2_6, k1_10)               =  0.143 \n    C(k2_4, k1_12)               =  0.143 \n    C(k1_3, k2_19)               =  0.143 \n    C(k1_4, k2_18)               =  0.143 \n    C(k1_17, tau)                =  0.143 \n    C(k2_2, k1_16)               =  0.143 \n    C(k1_0, k2_6)                =  0.142 \n    C(k1_1, a)                   = -0.142 \n    C(k2_4, k1_11)               =  0.142 \n    C(k1_10, a)                  = -0.142 \n    C(k2_3, k1_10)               =  0.141 \n    C(k1_16, k2_19)              =  0.141 \n    C(k1_0, a)                   = -0.141 \n    C(k1_0, k2_3)                =  0.141 \n    C(k2_5, k1_15)               =  0.141 \n    C(k1_8, k2_17)               =  0.141 \n    C(tau, b)                    =  0.140 \n    C(k1_8, k2_16)               =  0.140 \n    C(k2_2, k1_4)                =  0.139 \n    C(k2_6, k1_9)                =  0.139 \n    C(k1_4, k2_19)               =  0.139 \n    C(k1_9, a)                   = -0.138 \n    C(k1_11, kg)                 =  0.138 \n    C(k2_3, k1_9)                =  0.138 \n    C(k1_2, k2_5)                =  0.138 \n    C(k1_14, k2_22)              =  0.137 \n    C(k2_7, n)                   =  0.137 \n    C(k1_5, k2_18)               =  0.137 \n    C(k1_7, k2_18)               =  0.136 \n    C(k1_1, k2_4)                =  0.136 \n    C(k1_11, n)                  = -0.135 \n    C(k2_15, kdr)                =  0.135 \n    C(k1_14, k2_21)              =  0.134 \n    C(k2_2, a)                   = -0.134 \n    C(k2_5, k1_10)               =  0.134 \n    C(k1_0, k2_5)                =  0.134 \n    C(k2_1, k1_3)                =  0.134 \n    C(k1_5, k2_19)               =  0.133 \n    C(k2_2, k1_5)                =  0.133 \n    C(k2_5, n)                   =  0.133 \n    C(k2_2, k1_7)                =  0.133 \n    C(k1_7, k2_19)               =  0.132 \n    C(k2_1, k1_16)               =  0.132 \n    C(k2_4, k1_15)               =  0.132 \n    C(k2_5, k1_9)                =  0.131 \n    C(k1_2, k2_4)                =  0.130 \n    C(k1_1, k1_17)               =  0.129 \n    C(k2_1, k1_4)                =  0.129 \n    C(k1_12, n)                  = -0.128 \n    C(k2_4, k1_10)               =  0.126 \n    C(k1_0, k2_4)                =  0.126 \n    C(k1_3, k2_6)                =  0.125 \n    C(k2_17, k2_19)              =  0.124 \n    C(k2_3, k1_16)               =  0.124 \n    C(k2_16, a)                  = -0.124 \n    C(k2_6, k1_16)               =  0.124 \n    C(k1_6, k2_17)               =  0.124 \n    C(k1_8, k2_18)               =  0.123 \n    C(k2_4, k1_9)                =  0.123 \n    C(k1_1, k2_20)               =  0.123 \n    C(k2_1, k1_7)                =  0.122 \n    C(k2_1, k1_5)                =  0.122 \n    C(k1_3, a)                   = -0.122 \n    C(k1_4, k2_6)                =  0.122 \n    C(k2_17, k2_18)              =  0.122 \n    C(k2_20, tau)                =  0.122 \n    C(k2_3, k1_4)                =  0.121 \n    C(k1_15, k1_17)              =  0.121 \n    C(k1_6, k2_16)               =  0.121 \n    C(k1_13, n)                  = -0.120 \n    C(k1_8, k2_19)               =  0.120 \n    C(k2_2, k1_8)                =  0.120 \n    C(k1_16, a)                  = -0.120 \n    C(k1_3, k2_5)                =  0.119 \n    C(k2_5, k1_16)               =  0.118 \n    C(k1_5, k2_6)                =  0.118 \n    C(k1_2, k1_17)               =  0.117 \n    C(k2_6, k1_7)                =  0.117 \n    C(k2_3, k1_5)                =  0.117 \n    C(k2_3, k1_7)                =  0.117 \n    C(k1_4, a)                   = -0.116 \n    C(k1_4, k2_5)                =  0.116 \n    C(k2_18, k2_19)              =  0.114 \n    C(k2_2, k2_16)               =  0.114 \n    C(k2_16, k2_17)              =  0.113 \n    C(k1_10, k1_17)              =  0.113 \n    C(k1_15, k2_20)              =  0.113 \n    C(k1_3, k2_4)                =  0.113 \n    C(k1_14, n)                  = -0.112 \n    C(k1_0, k1_17)               =  0.112 \n    C(k2_4, k1_16)               =  0.112 \n    C(k2_5, k1_7)                =  0.111 \n    C(k2_8, k1_14)               =  0.110 \n    C(k2_8, n)                   =  0.110 \n    C(k2_1, k1_8)                =  0.110 \n    C(k1_9, k1_17)               =  0.109 \n    C(k2_1, k2_2)                =  0.109 \n    C(k1_6, k2_18)               =  0.109 \n    C(k1_7, a)                   = -0.109 \n    C(k1_5, a)                   = -0.109 \n    C(k1_2, k2_20)               =  0.108 \n    C(k2_8, kdr)                 =  0.107 \n    C(k2_6, k1_8)                =  0.107 \n    C(k2_3, k1_8)                =  0.106 \n    C(k2_4, k1_5)                =  0.106 \n    C(k1_6, k2_19)               =  0.106 \n    C(k2_4, k1_7)                =  0.106 \n    C(k1_14, k1_18)              =  0.106 \n    C(k2_1, a)                   = -0.105 \n    C(k2_22, kdr)                =  0.105 \n    C(k2_1, k2_16)               =  0.105 \n    C(k1_10, k2_20)              =  0.104 \n    C(k1_0, k2_20)               =  0.104 \n    C(k2_2, k1_6)                =  0.103 \n    C(k2_5, k1_8)                =  0.102 \n    C(k2_21, kdr)                =  0.102 \n    C(k2_3, a)                   = -0.101 \n    C(k1_9, k2_20)               =  0.101 '
p0
.
