# Supplementary material for: A photoconversion model for full spectral programming and multiplexing of optogenetic systems
Source: Mol Syst Biol. 2017 Apr 24;13(4):926. doi: 10.15252/msb.20167456 (PMC5408778; doi:10.15252/msb.20167456)
Supplement: Supplementary file 15 — Dataset EV7 [file MSB-13-926-s015.zip › dataset_ev7_cph8-ompr_data_and_analysis/cph8-ompr_analysis/fit_results/all_data_with_few_k_holds_ratio_k_fixed_0.599484250319.params]

[["k1_0", 0.103385985576402, true, null, 1e-06, Infinity, 0.0080460320316680066, {"tau": 0.47411431891114442, "k1_9": 0.33589864596667951, "k1_8": 0.23340240438483775, "k2_18": 0.17196954093729874, "k2_19": 0.16798382583483062, "k2_16": 0.19163178421050867, "k1_1": 0.41167582724260388, "k2_15": 0.085972495313280411, "k1_3": 0.2892460450208969, "k1_2": 0.36550589244431042, "k2_10": 0.060861230387920531, "k1_4": 0.27755682500254214, "k1_7": 0.26184787520077618, "k1_6": 0.20102344034542327, "k2_6": 0.14244532573362767, "k2_7": 0.049651475675942795, "k2_4": 0.1259484095467063, "k2_5": 0.13359835634431722, "k2_2": 0.16385034686360267, "k2_3": 0.14077424938092348, "k2_0": 0.67651655456113002, "k2_1": 0.15452174999877846, "k1_5": 0.26336194484018322, "k2_8": 0.070337559709092973, "k2_9": 0.024045623028317201, "kdr": 0.58068763753983854, "k2_17": 0.1986831050435926, "a": -0.14114187168478584, "b": 0.015746361391155872, "k2_21": 0.062402927342927045, "k2_20": 0.1036828750267282, "k2_22": 0.064271027664764821, "kg": 0.058355271038319223, "k1_11": 0.47855912945942597, "k1_10": 0.35147979965124476, "k1_13": 0.48000353315016064, "k1_12": 0.47941803920080811, "k1_15": 0.38341745663043503, "k1_14": 0.56557569173263822, "k1_17": 0.11202324511113584, "k1_16": 0.28543705019114685, "k1_18": 0.064401349081509324, "n": 0.059294939288971268}, 0.01], ["k2_0", 0.0010181096337013029, true, null, 1e-06, Infinity, 0.0031879131094323387, {"tau": -0.0084100905540457939, "k1_9": 0.013182446981123424, "k1_8": 0.019361549249691974, "k2_18": 0.001381926354975206, "k2_19": -0.0043202788369947325, "k2_15": 0.042049723903777446, "k1_1": -0.0029469772911113125, "k1_0": 0.67651655456112991, "k1_3": 0.017860372402960501, "k1_2": 0.0088565909077277134, "k2_10": 0.040773559206298986, "k1_4": 0.01834939288427994, "k1_7": 0.019284018876244067, "k1_6": 0.017400192165990966, "k2_6": 0.016926060583659752, "k2_7": 0.029709587791890455, "k2_4": 0.0311119697665924, "k2_5": 0.028008347236693567, "k2_2": 0.0418158236133713, "k2_3": 0.033043366623777444, "k2_1": 0.040536957817741186, "k1_5": 0.018975837954458868, "k2_8": 0.024441287951844037, "k2_9": 0.039481372300774913, "kdr": 0.0079665270084559453, "k2_17": 0.0026245099243870224, "k2_16": 0.031367303359266296, "a": -0.046738551684480441, "b": 0.079108905646110547, "k2_21": 0.0027341256547460356, "k2_20": 0.00027568773047284849, "k2_22": 0.002587359293312256, "kg": -0.034132470561965403, "k1_11": -0.030542098139153269, "k1_10": 0.010505529589091085, "k1_13": -0.029741672538455541, "k1_12": -0.030327663435890308, "k1_15": 0.0041371691767191441, "k1_14": -0.019399032042363852, "k1_17": 0.011355162952180812, "k1_16": 0.018312070067391144, "k1_18": 0.008267259710663848, "n": 0.17699458273369609}, 0.01], ["k1_1", 0.061108094377522959, true, null, 1e-06, Infinity, 0.0039602708728110302, {"tau": 0.57544456905015728, "k1_9": 0.40143923539538295, "k1_8": 0.27229477819027709, "k2_18": 0.20545896512522224, "k2_19": 0.20317878843858825, "k2_15": 0.085674079028570979, "k1_0": 0.41167582724260354, "k1_3": 0.341546691085371, "k1_2": 0.43987094383514164, "k2_10": 0.054179213676127776, "k1_4": 0.32691169062262138, "k1_7": 0.3072014961993616, "k1_6": 0.23366959480151578, "k2_6": 0.16195962266720884, "k2_7": 0.043518394477681833, "k2_4": 0.1359238166984445, "k2_5": 0.14638315354144482, "k2_2": 0.17915801428702008, "k2_3": 0.15326506517594393, "k2_0": -0.0029469772911114018, "k2_1": 0.71926585866832016, "k1_5": 0.30907737457224105, "k2_8": 0.070803148483223347, "k2_9": 0.0095335779793729539, "kdr": 0.70283193568730495, "k2_17": 0.23754485365616554, "k2_16": 0.21583398089345418, "a": -0.14175612284008762, "b": -0.05074973046102834, "k2_21": 0.07101936411220694, "k2_20": 0.12250482801445781, "k2_22": 0.073391687452481424, "kg": 0.078100141266824241, "k1_11": 0.59502450066614476, "k1_10": 0.42194145102541997, "k1_13": 0.59500210512121587, "k1_12": 0.5951952197748287, "k1_15": 0.46442672773989618, "k1_14": 0.69414377795100768, "k1_17": 0.12874511341003014, "k1_16": 0.33654719247910253, "k1_18": 0.072804076071074461, "n": -0.023295426014942729}, 0.01], ["k2_1", 0.0042270420461286706, true, null, 1e-06, Infinity, 0.0007742198785393857, {"tau": 0.1775670258245535, "k1_9": 0.15150721388116081, "k1_8": 0.10955069236063655, "k2_18": 0.064504946064139673, "k2_19": 0.057943917872385918, "k2_15": 0.080488223373295989, "k1_1": 0.71926585866832027, "k1_0": 0.15452174999877819, "k1_3": 0.133584614688742, "k1_2": 0.16087333546966642, "k2_10": 0.064004589953052526, "k1_4": 0.12857932059387103, "k1_7": 0.12238002158003514, "k1_6": 0.093264150095135723, "k2_6": 0.066961939669885187, "k2_7": 0.0416095646641296, "k2_4": 0.076169008166552435, "k2_5": 0.075419946443946978, "k2_2": 0.10943391149927127, "k2_3": 0.085024702007279199, "k2_0": 0.040536957817741109, "k1_5": 0.12234575271639114, "k2_8": 0.044130618372624338, "k2_9": 0.045671312940928327, "kdr": 0.25562578652707579, "k2_17": 0.077664999712688421, "k2_16": 0.10468277907298507, "a": -0.10533809797753635, "b": -0.0067849557747558581, "k2_21": 0.018852380990220716, "k2_20": 0.034298769593827341, "k2_22": 0.019590127421214128, "kg": -0.036664264606881977, "k1_11": 0.16704606459622554, "k1_10": 0.15629132801584175, "k1_13": 0.16445381304546661, "k1_12": 0.1654055544353113, "k1_15": 0.16533842271054144, "k1_14": 0.21077700742921446, "k1_17": 0.050441318950159922, "k1_16": 0.13191458075325327, "k1_18": 0.028637638297155921, "n": 0.16921746857980471}, 0.01], ["k1_2", 0.029746303491378412, true, null, 1e-06, Infinity, 0.0021756759471119932, {"tau": 0.50793986150626258, "k1_9": 0.35672643337394888, "k1_8": 0.24577374564018808, "k2_18": 0.18107013641308828, "k2_19": 0.1771374772104749, "k2_15": 0.087048986728429534, "k1_1": 0.43987094383514208, "k1_0": 0.36550589244431053, "k1_3": 0.3059748875874358, "k2_17": 0.20965833674908771, "k2_10": 0.059941545624435641, "k1_4": 0.29330862343189507, "k1_7": 0.27628517269271802, "k1_6": 0.21131224658567818, "k2_6": 0.14801876340214484, "k2_7": 0.047960201726784987, "k2_4": 0.12957765910102245, "k2_5": 0.13784140744469242, "k2_2": 0.81992852686667039, "k2_3": 0.14538337580635355, "k2_0": 0.0088565909077276961, "k2_1": 0.16087333546966662, "k1_5": 0.27792766465565999, "k2_8": 0.070329946404866547, "k2_9": 0.020567805152722028, "kdr": 0.61899236875740082, "k2_16": 0.19987882747047322, "a": -0.14634954504017103, "b": 0.0027881704537841986, "k2_21": 0.0634526903862416, "k2_20": 0.10784545734711692, "k2_22": 0.065486069152506696, "kg": 0.067653094007760012, "k1_11": 0.51416177473802027, "k1_10": 0.37379866587208394, "k1_13": 0.51528645891802627, "k1_12": 0.51488717304191134, "k1_15": 0.40882444299119536, "k1_14": 0.60352692786098816, "k1_17": 0.11715554272299199, "k1_16": 0.30181215168054548, "k1_18": 0.066912141697509517, "n": 0.041946775897673157}, 0.01], ["k2_2", 0.0043433447802981862, true, null, 1e-06, Infinity, 0.00074127815993448834, {"tau": 0.2041355984637965, "k1_9": 0.16074687850972696, "k1_8": 0.11984834780223778, "k2_18": 0.073582288997100884, "k2_19": 0.066914474417120937, "k2_15": 0.079575396302498186, "k1_1": 0.17915801428702008, "k1_0": 0.1638503468636025, "k1_3": 0.14391268029901522, "k1_2": 0.81992852686667028, "k2_10": 0.06638927944351701, "k1_4": 0.13900025785969133, "k1_7": 0.132712837392535, "k1_6": 0.10316515291228076, "k2_6": 0.07646297562141921, "k2_7": 0.048408279939473844, "k2_4": 0.084331765818088211, "k2_5": 0.084278181536276753, "k2_3": 0.093159642914020097, "k2_0": 0.041815823613371252, "k2_1": 0.1094339114992713, "k1_5": 0.13301682502274978, "k2_8": 0.051983591328959806, "k2_9": 0.048312831303366083, "kdr": 0.26741559721249314, "k2_17": 0.08711308332148221, "k2_16": 0.11417671051066038, "a": -0.13414679571206239, "b": 0.080459340394569284, "k2_21": 0.026445241615304638, "k2_20": 0.042527237286331891, "k2_22": 0.027167343038040696, "kg": -0.0073187182723194171, "k1_11": 0.18136313234529181, "k1_10": 0.16523906903089938, "k1_13": 0.18238358650128161, "k1_12": 0.18173405420905445, "k1_15": 0.1734595487208879, "k1_14": 0.22790192282329508, "k1_17": 0.057254745396772264, "k1_16": 0.14253254160300474, "k1_18": 0.033253784335639448, "n": 0.20298902139002403}, 0.01], ["k1_3", 0.011546649995604397, true, null, 1e-06, Infinity, 0.0010666727468329053, {"tau": 0.39392299295459005, "k1_9": 0.28250113986173681, "k1_8": 0.19999564416854293, "k2_18": 0.14711313151320835, "k2_19": 0.14288922240772059, "k2_15": 0.078399993233372378, "k1_1": 0.34154669108537106, "k1_0": 0.28924604502089662, "k2_16": 0.16708299872023444, "k1_2": 0.30597488758743546, "k2_10": 0.058482340762302132, "k1_4": 0.23600695408303191, "k1_7": 0.22333966914735889, "k1_6": 0.17298134657443651, "k2_6": 0.1250993802068224, "k2_7": 0.049575353865830132, "k2_4": 0.11274567976039432, "k2_5": 0.11896132378380339, "k2_2": 0.14391268029901524, "k2_3": 0.87611533446291134, "k2_0": 0.017860372402960425, "k2_1": 0.13358461468874214, "k1_5": 0.22461562347424641, "k2_8": 0.066313401744445014, "k2_9": 0.028121734443887419, "kdr": 0.48353045558887581, "k2_17": 0.16920819304233789, "a": -0.12218348965588961, "b": 0.046003367042608267, "k2_21": 0.056796467602179802, "k2_20": 0.090552581009751332, "k2_22": 0.058285856572313909, "kg": 0.045465071314394361, "k1_11": 0.39345831946956894, "k1_10": 0.29471346739290494, "k1_13": 0.39574257565959509, "k1_12": 0.39472057618738232, "k1_15": 0.31964468576385352, "k1_14": 0.47063269509876937, "k1_17": 0.097724790873327569, "k1_16": 0.2424619468858655, "k1_18": 0.057157232429908222, "n": 0.085980782331071814}, 0.01], ["k2_3", 0.0037285992292795944, true, null, 1e-06, Infinity, 0.0007306226409897205, {"tau": 0.174600967663426, "k1_9": 0.13794161651956832, "k1_8": 0.10629884108608535, "k2_18": 0.073571831472813487, "k2_19": 0.069485953297317785, "k2_15": 0.06231464175052872, "k1_1": 0.15326506517594357, "k1_0": 0.14077424938092309, "k1_3": 0.8761153344629109, "k1_2": 0.14538337580635302, "k2_10": 0.053726434562796417, "k1_4": 0.12144339256892044, "k1_7": 0.11660989431267546, "k1_6": 0.092880644220353067, "k2_6": 0.073269524297344513, "k2_7": 0.04579379918754297, "k2_4": 0.074879945738920844, "k2_5": 0.076355369616678825, "k2_2": 0.093159642914019972, "k2_0": 0.033043366623777395, "k2_1": 0.085024702007279143, "k1_5": 0.11701331840504212, "k2_8": 0.050859053927893652, "k2_9": 0.039553599674349967, "kdr": 0.22696055973716087, "k2_17": 0.084038247371803154, "k2_16": 0.099441599896461758, "a": -0.10122937846055306, "b": 0.093821008191845481, "k2_21": 0.034996276443149239, "k2_20": 0.048773324634636052, "k2_22": 0.035528051758023038, "kg": -0.0028225669351282096, "k1_11": 0.16044524838867702, "k1_10": 0.14143948498772332, "k1_13": 0.16315213184262176, "k1_12": 0.1617568640461198, "k1_15": 0.14811971238253743, "k1_14": 0.20825705306871706, "k1_17": 0.053706818791895955, "k1_16": 0.12413488871564968, "k1_18": 0.032417392796261567, "n": 0.16144747898759912}, 0.01], ["k1_4", 0.0092142726533973596, true, null, 1e-06, Infinity, 0.00088661830622381534, {"tau": 0.37619088722439464, "k1_9": 0.27108785307564276, "k1_8": 0.19286606373068335, "k2_18": 0.14262459690354307, "k2_19": 0.1386351403952775, "k2_15": 0.076116306720991372, "k1_1": 0.32691169062262176, "k1_0": 0.27755682500254242, "k1_3": 0.23600695408303224, "k1_2": 0.29330862343189518, "k2_10": 0.057330838184180832, "k2_16": 0.16158464118972407, "k1_7": 0.21511152284287016, "k1_6": 0.16704599851323323, "k2_6": 0.12175750205002546, "k2_7": 0.04944886189509836, "k2_4": 0.86868585809503607, "k2_5": 0.11577483951091375, "k2_2": 0.13900025785969153, "k2_3": 0.12144339256892082, "k2_0": 0.018349392884279885, "k2_1": 0.1285793205938712, "k1_5": 0.21633210754902599, "k2_8": 0.065565935414964013, "k2_9": 0.028392499519265001, "kdr": 0.46308091477596103, "k2_17": 0.1636494521971992, "a": -0.11649819810303486, "b": 0.049287025297572257, "k2_21": 0.056524232419030943, "k2_20": 0.088742803285777452, "k2_22": 0.057929889761661864, "kg": 0.041480765863074795, "k1_11": 0.3760579185741032, "k1_10": 0.28261403220972986, "k1_13": 0.37848786867369094, "k1_12": 0.37738553380038437, "k1_15": 0.306172968483507, "k1_14": 0.45189296850068439, "k1_17": 0.094746270291098514, "k1_16": 0.2332229640850941, "k1_18": 0.055658940453768471, "n": 0.087472794262858089}, 0.01], ["k2_4", 0.0030732653145929545, true, null, 1e-06, Infinity, 0.00067252403687978587, {"tau": 0.15291302756116704, "k1_9": 0.12339636850481309, "k1_8": 0.096732287099234593, "k2_18": 0.068903690844952473, "k2_19": 0.065554226794880849, "k2_15": 0.05665904401217331, "k1_1": 0.13592381669844486, "k1_0": 0.12594840954670655, "k1_3": 0.11274567976039454, "k1_2": 0.12957765910102254, "k2_10": 0.049594297645140076, "k1_4": 0.86868585809503607, "k1_7": 0.10567994236485888, "k1_6": 0.084945099509236538, "k2_6": 0.068730120126238289, "k2_7": 0.04406857406188263, "k2_5": 0.07101401863553089, "k2_2": 0.084331765818088322, "k2_3": 0.074879945738920997, "k2_0": 0.031111969766592376, "k2_1": 0.076169008166552601, "k1_5": 0.10603597728516956, "k2_8": 0.048864002918876104, "k2_9": 0.0372924181956725, "kdr": 0.20165587889710893, "k2_17": 0.077902980912262873, "k2_16": 0.090895698547622902, "a": -0.088169610792471362, "b": 0.091264689285833561, "k2_21": 0.035425344115923532, "k2_20": 0.047505444480536597, "k2_22": 0.035858918010743659, "kg": -0.0065816154471598333, "k1_11": 0.14164088631154709, "k1_10": 0.12622094465037331, "k1_13": 0.14448124519301528, "k1_12": 0.14301935676218253, "k1_15": 0.13166116760575808, "k1_14": 0.18792652781598618, "k1_17": 0.049779407498382576, "k1_16": 0.11196982369209758, "k1_18": 0.030442227748221588, "n": 0.14989647757876792}, 0.01], ["k1_5", 0.00738242963579816, true, null, 1e-06, Infinity, 0.0007465688301103345, {"tau": 0.3549734307702565, "k1_9": 0.25723821248430268, "k1_8": 0.18425080408853584, "k2_18": 0.13706232231322665, "k2_19": 0.13322939845146764, "k2_15": 0.073302034725696838, "k1_1": 0.30907737457224144, "k1_0": 0.26336194484018344, "k1_3": 0.22461562347424674, "k1_2": 0.2779276646556601, "k2_10": 0.055947224354591742, "k1_4": 0.21633210754902599, "k1_7": 0.20514886562879986, "k1_6": 0.15989579269904763, "k2_6": 0.11762947625799162, "k2_7": 0.049294975730403569, "k2_4": 0.10603597728516947, "k2_5": 0.86560263566391416, "k2_2": 0.13301682502275003, "k2_3": 0.11701331840504253, "k2_0": 0.018975837954458848, "k2_1": 0.12234575271639139, "k2_8": 0.064627808462761338, "k2_9": 0.028754255266093411, "kdr": 0.43798170083989646, "k2_17": 0.15679052588339998, "k2_16": 0.1549045774652186, "a": -0.10850704634151487, "b": 0.054597258178539158, "k2_21": 0.056005370884638382, "k2_20": 0.086337161147782171, "k2_22": 0.057309621766799615, "kg": 0.037550577433850277, "k1_11": 0.35493462691582905, "k1_10": 0.26792470880249969, "k1_13": 0.35758520437554653, "k1_12": 0.35636842424924181, "k1_15": 0.28979213070326904, "k1_14": 0.42889409257452271, "k1_17": 0.09124318454042897, "k1_16": 0.22204997186395439, "k1_18": 0.053972976401815427, "n": 0.089713368005744573}, 0.01], ["k2_5", 0.0032743183964459854, true, null, 1e-06, Infinity, 0.00067110319677641595, {"tau": 0.16325001244256732, "k1_9": 0.1307316971100104, "k1_8": 0.10198377256511984, "k2_18": 0.076294270760346644, "k2_19": 0.073941525972545205, "k2_15": 0.054465211457805786, "k1_1": 0.14638315354144518, "k1_0": 0.13359835634431741, "k1_3": 0.11896132378380364, "k1_2": 0.13784140744469253, "k2_10": 0.047379152257618649, "k1_4": 0.11577483951091386, "k1_7": 0.1114651158369762, "k1_6": 0.089768024190028106, "k2_6": 0.073353204864549673, "k2_7": 0.044414099270957963, "k2_4": 0.071014018635530946, "k2_17": 0.085510045152405317, "k2_2": 0.084278181536276961, "k2_3": 0.076355369616679089, "k2_0": 0.02800834723669356, "k2_1": 0.075419946443947214, "k1_5": 0.86560263566391416, "k2_8": 0.050712217175443247, "k2_9": 0.034579963222295666, "kdr": 0.21518423624891356, "k2_16": 0.093765090862297562, "a": -0.083809908178383172, "b": 0.086180519649433629, "k2_21": 0.040685859923986246, "k2_20": 0.053984660571501669, "k2_22": 0.041149668092910818, "kg": -0.0054292463743972827, "k1_11": 0.1566851763785887, "k1_10": 0.13404960469848057, "k1_13": 0.15977432241360107, "k1_12": 0.15820553657045425, "k1_15": 0.14071046235840282, "k1_14": 0.20735397372447675, "k1_17": 0.052851190675863607, "k1_16": 0.11809246204823497, "k1_18": 0.032356717765756493, "n": 0.13292863259572293}, 0.01], ["k1_6", 0.003609191186548677, true, null, 1e-06, Infinity, 0.00046978653530094504, {"tau": 0.26584645283438973, "k1_9": 0.19637065838589252, "k1_8": 0.14356219485014488, "k2_18": 0.10919376022374407, "k2_19": 0.10599721982032657, "k2_15": 0.05754974882886639, "k1_1": 0.23366959480151611, "k1_0": 0.20102344034542333, "k1_3": 0.17298134657443678, "k1_2": 0.21131224658567818, "k2_10": 0.045475358900194905, "k1_4": 0.16704599851323318, "k1_7": 0.15897886047140722, "k2_6": 0.82375647921004558, "k2_7": 0.04281557914568649, "k2_4": 0.084945099509236496, "k2_5": 0.089768024190028037, "k2_2": 0.10316515291228089, "k2_3": 0.092880644220353414, "k2_0": 0.017400192165990942, "k2_1": 0.093264150095135903, "k1_5": 0.15989579269904769, "k2_8": 0.054775883681898695, "k2_9": 0.025429992454794978, "kdr": 0.33033170736715883, "k2_17": 0.12362903714694823, "k2_16": 0.12135641544035453, "a": -0.069037577976211642, "b": 0.056395843903663589, "k2_21": 0.048587071803779552, "k2_20": 0.071205073873730998, "k2_22": 0.049512700475399518, "kg": 0.024909109837847995, "k1_11": 0.26743459819461851, "k1_10": 0.20399012746223585, "k1_13": 0.27021341958681194, "k1_12": 0.26891500844265087, "k1_15": 0.21968568790697032, "k1_14": 0.32865520233513917, "k1_17": 0.073248312560039983, "k1_16": 0.17121095709165757, "k1_18": 0.044474588974870943, "n": 0.078287256282309162}, 0.01], ["k2_6", 0.0035085377472171553, true, null, 1e-06, Infinity, 0.00065956022041445666, {"tau": 0.17592629818349256, "k1_9": 0.13896997352259902, "k1_8": 0.1069693989536853, "k2_18": 0.089494077178346634, "k2_19": 0.090056537202396356, "k2_15": 0.043660866090605606, "k1_1": 0.16195962266720906, "k1_0": 0.14244532573362781, "k1_3": 0.1250993802068226, "k1_2": 0.14801876340214479, "k2_10": 0.036974421426602198, "k1_4": 0.12175750205002542, "k1_7": 0.11707909590419459, "k1_6": 0.8237564792100458, "k2_7": 0.041111834872977177, "k2_4": 0.068730120126238289, "k2_5": 0.073353204864549618, "k2_2": 0.076462975621419363, "k2_3": 0.073269524297344749, "k2_0": 0.016926060583659749, "k2_1": 0.066961939669885409, "k1_5": 0.11762947625799176, "k2_8": 0.050941272211761882, "k2_9": 0.023925823147903522, "kdr": 0.23280939738690254, "k2_17": 0.098468399047075675, "k2_16": 0.092912493820621125, "a": -0.061945044660688411, "b": 0.059882822569883511, "k2_21": 0.051198057222904256, "k2_20": 0.066645899549811358, "k2_22": 0.051704910217512653, "kg": -0.0032422002828233604, "k1_11": 0.18361877907654678, "k1_10": 0.14336984128202004, "k1_13": 0.1869299525814018, "k1_12": 0.18529023548140219, "k1_15": 0.15285105879408953, "k1_14": 0.24174869942275848, "k1_17": 0.05637977222732872, "k1_16": 0.12403829603977164, "k1_18": 0.034624385954245981, "n": 0.072485297297850651}, 0.01], ["k1_7", 0.0052457718240704887, true, null, 1e-06, Infinity, 0.00053409490520883263, {"tau": 0.3520517452259801, "k1_9": 0.25575761176553674, "k1_8": 0.18322359212275643, "k2_18": 0.13625837936203714, "k2_19": 0.13249757045687896, "k2_15": 0.073457435298212498, "k1_1": 0.30720149619936155, "k1_0": 0.26184787520077596, "k1_3": 0.22333966914735884, "k1_2": 0.27628517269271763, "k2_10": 0.056078788916260953, "k1_4": 0.21511152284286997, "kdr": 0.43560151206686881, "k1_6": 0.15897886047140694, "k2_6": 0.11707909590419442, "k2_7": 0.79916853584514636, "k2_4": 0.10567994236485878, "k2_5": 0.11146511583697603, "k2_2": 0.13271283739253509, "k2_3": 0.1166098943126757, "k2_0": 0.019284018876244036, "k2_1": 0.12238002158003526, "k1_5": 0.20514886562879955, "k2_8": 0.064465919170801425, "k2_9": 0.029006305933708898, "k2_17": 0.15587710248898076, "k2_16": 0.15424743660129883, "a": -0.10886797127265757, "b": 0.052481471536474575, "k2_21": 0.05578238495673566, "k2_20": 0.085916149055392785, "k2_22": 0.057077158603479991, "kg": 0.035529299252166614, "k1_11": 0.35226260006328203, "k1_10": 0.26635983790655399, "k1_13": 0.35480431281517688, "k1_12": 0.35363076183241715, "k1_15": 0.28805974181082411, "k1_14": 0.4261385235114481, "k1_17": 0.090648494428806251, "k1_16": 0.2207803018739152, "k1_18": 0.053573333723136753, "n": 0.090374055255690228}, 0.01], ["k2_7", 0.00079292696619137626, true, null, 1e-06, Infinity, 0.00044667844712674746, {"tau": 0.04221957190233893, "k1_9": 0.048882053826318543, "k1_8": 0.04702472480141142, "k2_18": 0.035154973459459449, "k2_19": 0.032853829781728683, "k2_15": 0.038138292118685309, "k1_1": 0.043518394477681778, "k1_0": 0.049651475675942712, "k1_3": 0.04957535386583007, "k1_2": 0.047960201726784751, "k2_10": 0.037369365411362494, "k1_4": 0.049448861895098291, "k1_7": 0.79916853584514602, "k1_6": 0.042815579145686414, "k2_6": 0.041111834872977121, "k2_4": 0.044068574061882616, "k2_5": 0.044414099270957901, "k2_2": 0.048408279939473844, "k2_3": 0.045793799187543012, "k2_0": 0.029709587791890441, "k2_1": 0.041609564664129683, "k1_5": 0.049294975730403444, "k2_8": 0.037326395659758038, "k2_9": 0.033776561267807745, "kdr": 0.070355561815386741, "k2_17": 0.037652283867589044, "k2_16": 0.050246353901211148, "a": -0.042619118083368525, "b": 0.090313207847570076, "k2_21": 0.027023641033594031, "k2_20": 0.029647980140847702, "k2_22": 0.026988237020034625, "kg": -0.025585952909775351, "k1_11": 0.033708217740174351, "k1_10": 0.047914291587275518, "k1_13": 0.036576833077288581, "k1_12": 0.035060613066107922, "k1_15": 0.045749393569331907, "k1_14": 0.065383924786474923, "k1_17": 0.027627511018200147, "k1_16": 0.049755203743178482, "k1_18": 0.018615372971687999, "n": 0.13710906154477215}, 0.01], ["k1_8", 0.0036879162563737689, true, null, 1e-06, Infinity, 0.00041837786072621951, {"tau": 0.31141493421065941, "k1_9": 0.22800578311400257, "k2_18": 0.12349755238132881, "k2_19": 0.11991534809286049, "k2_15": 0.066982033210297817, "k1_1": 0.27229477819027709, "k1_0": 0.23340240438483756, "k1_3": 0.1999956441685429, "k1_2": 0.24577374564018784, "k2_10": 0.052123635697844915, "k1_4": 0.19286606373068316, "k1_7": 0.18322359212275646, "k1_6": 0.14356219485014468, "k2_6": 0.10696939895368515, "k2_7": 0.047024724801411504, "k2_4": 0.096732287099234482, "k2_5": 0.10198377256511969, "k2_2": 0.11984834780223794, "k2_3": 0.10629884108608562, "k2_0": 0.019361549249691971, "k2_1": 0.10955069236063666, "k1_5": 0.1842508040885357, "k2_8": 0.7896888612280637, "k2_9": 0.028343741990568511, "kdr": 0.38613682799415683, "k2_17": 0.14070765175804231, "k2_16": 0.13957073052400809, "a": -0.093071238825564923, "b": 0.057880995367596902, "k2_21": 0.052503347738764111, "k2_20": 0.079023602638733745, "k2_22": 0.053619651677504591, "kg": 0.030023438353743721, "k1_11": 0.31139048831858951, "k1_10": 0.23712195134519118, "k1_13": 0.31412092044194856, "k1_12": 0.31284782399962646, "k1_15": 0.25579822917983552, "k1_14": 0.37955148589193433, "k1_17": 0.082652337177136451, "k1_16": 0.19782224345672175, "k1_18": 0.049397192368453254, "n": 0.090009800318050837}, 0.01], ["k2_8", 0.0011694666929559228, true, null, 1e-06, Infinity, 0.00045171237226363078, {"tau": 0.071681195984365079, "k1_9": 0.068863495994579207, "k1_8": 0.78968886122806337, "k2_18": 0.050183911701955852, "k2_19": 0.049385999089949305, "k2_15": 0.036363656382813837, "k1_1": 0.070803148483223402, "k1_0": 0.070337559709092931, "k1_3": 0.066313401744445069, "k1_2": 0.070329946404866395, "k2_10": 0.034729125927375128, "k1_4": 0.065565935414963902, "k1_7": 0.064465919170801342, "k1_6": 0.054775883681898604, "k2_6": 0.050941272211761812, "k2_7": 0.037326395659758045, "k2_4": 0.048864002918876069, "k2_5": 0.050712217175443157, "k2_2": 0.051983591328959841, "k2_3": 0.050859053927893721, "k2_0": 0.024441287951844023, "k2_1": 0.0441306183726244, "k1_5": 0.064627808462761255, "k2_9": 0.029295615216850198, "kdr": 0.10699050192036119, "k2_17": 0.053817852876855213, "k2_16": 0.058882817304738488, "a": -0.041744004577219572, "b": 0.080262867016243397, "k2_21": 0.035656491397360331, "k2_20": 0.041349544484914687, "k2_22": 0.035730277824102138, "kg": -0.021021585519817785, "k1_11": 0.070287088234409253, "k1_10": 0.069178258441453533, "k1_13": 0.073457704598098, "k1_12": 0.071822877339322605, "k1_15": 0.069948667477759754, "k1_14": 0.10998134889199097, "k1_17": 0.034574486669926567, "k1_16": 0.066215949200378377, "k1_18": 0.022616541035587266, "n": 0.10959763849895846}, 0.01], ["k1_9", 0.012179464351249725, true, null, 1e-06, Infinity, 0.00097023586819558331, {"tau": 0.46295121227164993, "k1_8": 0.22800578311400274, "k2_18": 0.16731740291391861, "k2_19": 0.16312812167573418, "k2_15": 0.084764045144849004, "k1_1": 0.4014392353953834, "k1_0": 0.33589864596667962, "k1_3": 0.28250113986173703, "k1_2": 0.35672643337394883, "k2_10": 0.060257779891228068, "k1_4": 0.27108785307564254, "k1_7": 0.25575761176553702, "k1_6": 0.19637065838589235, "k2_6": 0.13896997352259885, "k2_7": 0.048882053826318647, "k2_4": 0.12339636850481291, "k2_5": 0.13073169711001023, "k2_2": 0.16074687850972708, "k2_3": 0.13794161651956865, "k2_0": 0.013182446981123365, "k2_1": 0.15150721388116109, "k1_5": 0.25723821248430245, "k2_8": 0.068863495994579291, "k2_9": 0.71827608704587342, "kdr": 0.56638399134305784, "k2_17": 0.19344369546670581, "k2_16": 0.1875106887673193, "a": -0.13839586735590612, "b": 0.018597451904081776, "k2_21": 0.060324244345379384, "k2_20": 0.1005230361207103, "k2_22": 0.062146807119208954, "kg": 0.057594064937057259, "k1_11": 0.46614109477787097, "k1_10": 0.34307622652374492, "k1_13": 0.46759522760977457, "k1_12": 0.46700359669233338, "k1_15": 0.37408001107822286, "k1_14": 0.55065235787841327, "k1_17": 0.10947804335892154, "k1_16": 0.27880128221473416, "k1_18": 0.062999668436567985, "n": 0.062505934506109473}, 0.01], ["k2_9", 0.00029744187774627395, true, null, 1e-06, Infinity, 0.00040512652864526619, {"tau": 0.0060120847382412659, "k1_9": 0.71827608704587353, "k1_8": 0.028343741990568355, "k2_18": 0.0089852681005998195, "k2_19": 0.0033408442242496817, "k2_15": 0.045754986785658536, "k1_1": 0.0095335779793727371, "k1_0": 0.024045623028317017, "k1_3": 0.028121734443887228, "k1_2": 0.020567805152721726, "k2_10": 0.044212023545847585, "k1_4": 0.02839249951926481, "k1_7": 0.029006305933708704, "k1_6": 0.025429992454794832, "k2_6": 0.023925823147903424, "k2_7": 0.033776561267807731, "k2_4": 0.037292418195672458, "k2_5": 0.034579963222295555, "k2_2": 0.048312831303365979, "k2_3": 0.039553599674349876, "k2_0": 0.039481372300774913, "k2_1": 0.045671312940928299, "k1_5": 0.028754255266093206, "k2_8": 0.029295615216850174, "kdr": 0.026223062648840119, "k2_17": 0.010904130651460729, "k2_16": 0.039405969405375323, "a": -0.053980638293193883, "b": 0.090171383486187251, "k2_21": 0.0075064423387232191, "k2_20": 0.0062088477474871451, "k2_22": 0.0073915210844300461, "kg": -0.033481347239776429, "k1_11": -0.016326345069679598, "k1_10": 0.021889276683287839, "k1_13": -0.015015712315893331, "k1_12": -0.01584629972862758, "k1_15": 0.016079386515786016, "k1_14": -0.00015131548523828511, "k1_17": 0.016225782758473053, "k1_16": 0.028520458427333358, "k1_18": 0.011304249939850372, "n": 0.18663882614543045}, 0.01], ["k1_10", 0.016742705799148161, true, null, 1e-06, Infinity, 0.0012739687126235666, {"tau": 0.48676575409859729, "k1_9": 0.3430762265237447, "k1_8": 0.23712195134519123, "k2_18": 0.17435879494049816, "k2_19": 0.17031549420962352, "k2_15": 0.085649708519614426, "k1_1": 0.42194145102542002, "k1_0": 0.35147979965124465, "k1_3": 0.29471346739290505, "k1_2": 0.37379866587208371, "k2_10": 0.73514893030284612, "k1_4": 0.28261403220972969, "k1_7": 0.2663598379065541, "k1_6": 0.20399012746223569, "k2_6": 0.14336984128201982, "k2_7": 0.047914291587275552, "k2_4": 0.12622094465037309, "k2_5": 0.13404960469848029, "k2_2": 0.16523906903089947, "k2_3": 0.14143948498772366, "k2_0": 0.010505529589091031, "k2_1": 0.15629132801584181, "k1_5": 0.2679247088024993, "k2_8": 0.069178258441453491, "k2_9": 0.02188927668328805, "kdr": 0.59427382789273819, "k2_17": 0.20180126646796684, "k2_16": 0.19363927860401253, "a": -0.14159034295350667, "b": 0.0077551741620480556, "k2_21": 0.061639586464874781, "k2_20": 0.10409640814576857, "k2_22": 0.063578123694204722, "kg": 0.062974068189926499, "k1_11": 0.49188362678800335, "k1_13": 0.49307531750908851, "k1_12": 0.49262808095747124, "k1_15": 0.39252954119647038, "k1_14": 0.57867863563730504, "k1_17": 0.11332857695632088, "k1_16": 0.29075520529826621, "k1_18": 0.064914877021437375, "n": 0.049358502908938048}, 0.01], ["k2_10", 0.00095744937575925615, true, null, 1e-06, Infinity, 0.00046182968898068883, {"tau": 0.057546870752795978, "k1_9": 0.060257779891227797, "k1_8": 0.052123635697844707, "k2_18": 0.024789365311340062, "k2_19": 0.018629614097920164, "k2_15": 0.055786077515384232, "k1_1": 0.054179213676127477, "k1_0": 0.060861230387920254, "k1_3": 0.058482340762301931, "k1_2": 0.059941545624435287, "k1_5": 0.055947224354591457, "k1_4": 0.057330838184180583, "k1_7": 0.056078788916260724, "k1_6": 0.045475358900194718, "k2_6": 0.036974421426602053, "k2_7": 0.03736936541136248, "k2_4": 0.049594297645139972, "k2_5": 0.047379152257618476, "k2_2": 0.066389279443516913, "k2_3": 0.053726434562796382, "k2_0": 0.040773559206298979, "k2_1": 0.064004589953052485, "k2_8": 0.034729125927375093, "k2_9": 0.044212023545847613, "kdr": 0.089925884404311401, "k2_17": 0.029890804761201012, "k2_16": 0.059101981481496209, "a": -0.075792338041747981, "b": 0.083462981458258395, "k2_21": 0.011101303424528433, "k2_20": 0.014350590890674177, "k2_22": 0.011214980682217835, "kg": -0.028114933443590732, "k1_11": 0.034692945708526393, "k1_10": 0.73514893030284578, "k1_13": 0.035648754233439391, "k1_12": 0.034989549886582941, "k1_15": 0.05756748745152078, "k1_14": 0.058153413879809809, "k1_17": 0.026582815030624367, "k1_16": 0.058386911904346549, "k1_18": 0.016719900503321058, "n": 0.19316346300890633}, 0.01], ["k1_11", 0.031864345761839385, true, null, 1e-06, Infinity, 0.0017604072621547173, {"tau": 0.6981130273774443, "k1_9": 0.4661410947778713, "k1_8": 0.31139048831858995, "k2_18": 0.24575412893425411, "k2_19": 0.24717594491710423, "k2_15": 0.0681404534073944, "k1_1": 0.59502450066614576, "k1_0": 0.47855912945942647, "k1_3": 0.3934583194695695, "k1_2": 0.5141617747380206, "k2_10": 0.034692945708526914, "k1_4": 0.37605791857410331, "k1_7": 0.35226260006328258, "k1_6": 0.26743459819461868, "k2_6": 0.1836187790765467, "k2_7": 0.033708217740174504, "k2_4": 0.14164088631154695, "k2_5": 0.15668517637858864, "k2_2": 0.18136313234529217, "k2_3": 0.16044524838867769, "k2_0": -0.030542098139153345, "k2_1": 0.16704606459622598, "k1_5": 0.35493462691582922, "k2_8": 0.070287088234409434, "k2_9": -0.016326345069679282, "kdr": 0.82394858425492234, "k2_17": 0.28258867971328161, "k2_16": 0.23580522891739561, "b": -0.054912588547758781, "k2_21": 0.086477938069674007, "k2_20": 0.14893760351916777, "k2_22": 0.089348207352583142, "kg": 0.13821482670587398, "a": -0.15015357246979233, "k1_10": 0.49188362678800401, "k1_13": 0.73066407486178553, "k1_12": 0.73016329082274778, "k1_15": 0.54567970904155361, "k1_14": 0.83822776065421245, "k1_17": 0.14710952872782176, "k1_16": 0.38749459250048257, "k1_18": 0.082442122482739688, "n": -0.13479232087219814}, 0.01], ["k2_11", 1e-06, false, null, 1e-06, Infinity, 0, null, 1e-06], ["k1_12", 0.051163236320581507, true, null, 1e-06, Infinity, 0.0028206369820126063, {"tau": 0.70216737017446285, "k1_9": 0.46700359669233349, "k1_8": 0.31284782399962685, "k2_18": 0.24725996678733092, "k2_19": 0.24873800151135247, "k2_15": 0.067634094351666937, "k1_1": 0.59519521977482948, "k1_0": 0.47941803920080794, "k1_3": 0.39472057618738271, "k1_2": 0.51488717304191123, "k2_10": 0.034989549886583364, "k1_4": 0.3773855338003842, "k1_7": 0.35363076183241765, "k1_6": 0.2689150084426507, "k2_6": 0.18529023548140208, "k2_7": 0.035060613066108096, "k2_4": 0.14301935676218219, "k2_5": 0.15820553657045416, "k2_2": 0.18173405420905464, "k2_3": 0.16175686404612041, "k2_0": -0.030327663435890381, "k2_1": 0.16540555443531163, "k1_5": 0.35636842424924176, "k2_8": 0.071822877339322758, "k2_9": -0.015846299728627257, "kdr": 0.82463131904288789, "k2_17": 0.28407600863401644, "k2_16": 0.23724362522172637, "a": -0.15644298633022952, "k2_21": 0.088083560593983784, "k2_20": 0.15054775599786302, "k2_22": 0.090943262666904029, "kg": 0.1440777912989824, "k1_11": 0.73016329082274722, "k1_10": 0.49262808095747163, "k1_13": 0.73294827405532514, "b": -0.036196746229469209, "k1_15": 0.54613897107748965, "k1_14": 0.84020215563333356, "k1_17": 0.14819424615046772, "k1_16": 0.38883069282736687, "k1_18": 0.083195603723397821, "n": -0.1277864052126734}, 0.01], ["k2_12", 1e-06, false, null, 1e-06, Infinity, 0, null, 1e-06], ["k1_13", 0.075080284122319152, true, null, 1e-06, Infinity, 0.0041364630413079292, {"tau": 0.70467669717561587, "k1_9": 0.46759522760977446, "k1_8": 0.31412092044194867, "k2_18": 0.24862040098987537, "k2_19": 0.25018767402474867, "k2_15": 0.067637063864773417, "k1_1": 0.59500210512121621, "k1_0": 0.48000353315016075, "k1_3": 0.39574257565959531, "k1_2": 0.51528645891802616, "k2_10": 0.035648754233439772, "k1_4": 0.37848786867369072, "k1_7": 0.3548043128151771, "k1_6": 0.27021341958681167, "k2_6": 0.18692995258140144, "k2_7": 0.036576833077288456, "k2_4": 0.14448124519301486, "k2_5": 0.15977432241360059, "k2_2": 0.18238358650128184, "k2_3": 0.1631521318426222, "k2_0": -0.029741672538455666, "k2_1": 0.1644538130454668, "k1_5": 0.35758520437554625, "k2_8": 0.07345770459809782, "k2_9": -0.015015712315893064, "kdr": 0.8249535398957345, "k2_17": 0.28539277565055127, "k2_16": 0.23868574151194258, "a": -0.16239031750661423, "b": -0.020700644166283626, "k2_21": 0.089715021111351323, "k2_20": 0.15213031938346319, "k2_22": 0.092560989654016185, "kg": 0.14768541088849521, "k1_11": 0.73066407486178475, "k1_10": 0.49307531750908878, "k1_12": 0.73294827405532514, "k1_15": 0.54625919437260906, "k1_14": 0.84148084792180633, "k1_17": 0.14913430363472027, "k1_16": 0.38991800089510847, "k1_18": 0.083841995815493384, "n": -0.12044871885979394}, 0.1], ["k2_13", 1e-06, false, null, 1e-06, Infinity, 0, null, 1e-06], ["k1_14", 0.11657652848662303, true, null, 1e-06, Infinity, 0.0054944205868283878, {"tau": 0.78381047474366927, "k1_9": 0.55065235787841338, "k1_8": 0.37955148589193483, "k2_18": 0.31311586574641687, "k2_19": 0.31854598098890058, "k2_15": 0.095846588468022825, "k1_1": 0.69414377795100835, "k1_0": 0.56557569173263855, "k1_3": 0.47063269509876982, "k1_2": 0.60352692786098794, "k2_10": 0.058153413879810371, "k1_4": 0.45189296850068428, "k1_7": 0.42613852351144854, "k1_6": 0.32865520233513906, "k2_6": 0.2417486994227584, "k2_7": 0.06538392478647527, "k2_4": 0.18792652781598612, "k2_5": 0.20735397372447664, "k2_2": 0.22790192282329536, "k2_3": 0.20825705306871778, "k2_0": -0.019399032042363887, "k2_1": 0.21077700742921496, "k1_5": 0.42889409257452266, "k2_8": 0.10998134889199142, "k2_9": -0.00015131548523788637, "kdr": 0.9675403426643806, "k2_17": 0.35401642826791785, "k2_16": 0.29531579612917469, "a": -0.1737647131989388, "b": -0.060187669811324014, "k2_21": 0.13431384804536797, "k2_20": 0.20619802983999663, "k2_22": 0.13737559176983141, "kg": 0.09757690967231307, "k1_11": 0.83822776065421167, "k1_10": 0.57867863563730548, "k1_13": 0.84148084792180688, "k1_12": 0.84020215563333345, "k1_15": 0.63819560129582598, "k1_17": 0.18441311203589655, "k1_16": 0.46396436780868683, "k1_18": 0.10562973090949708, "n": -0.11244890001795443}, 0.1], ["k2_14", 1e-06, false, null, 1e-06, Infinity, 0, null, 1e-06], ["k1_15", 0.027988817094927065, true, null, 1e-06, Infinity, 0.0019491247681273564, {"tau": 0.53448127429726888, "k1_9": 0.37408001107822308, "k1_8": 0.25579822917983597, "k2_18": 0.18992939819585006, "k2_19": 0.18651730333312924, "k2_15": 0.70236761773566148, "k1_1": 0.46442672773989668, "k1_0": 0.38341745663043508, "k1_3": 0.31964468576385402, "k1_2": 0.40882444299119541, "k2_10": 0.057567487451521238, "k1_4": 0.306172968483507, "k1_7": 0.2880597418108245, "k1_6": 0.21968568790697038, "k2_6": 0.15285105879408956, "k2_7": 0.045749393569332157, "k2_4": 0.13166116760575805, "k2_5": 0.14071046235840276, "k2_2": 0.17345954872088817, "k2_3": 0.14811971238253796, "k2_0": 0.0041371691767191302, "k2_1": 0.16533842271054183, "k1_5": 0.28979213070326909, "k2_8": 0.069948667477760032, "k2_9": 0.016079386515786352, "kdr": 0.6516354576181651, "k2_17": 0.21993737792392756, "k2_16": 0.20576618934132324, "a": -0.14410154109090029, "b": -0.019713620155736484, "k2_21": 0.065582563582953765, "k2_20": 0.1127527980824834, "k2_22": 0.06775448300606185, "k1_11": 0.54567970904155327, "k1_10": 0.39252954119647088, "k1_13": 0.54625919437260917, "k1_12": 0.54613897107748965, "kg": 0.072194214919652652, "k1_14": 0.63819560129582609, "k1_17": 0.12140033593244073, "k1_16": 0.31514422302813022, "k1_18": 0.069011220444120058, "n": 0.015918083790853202}, 0.1], ["k2_15", 0.0015225882242034805, true, null, 1e-06, Infinity, 0.00051358326549723495, {"tau": 0.088405219736543583, "k1_9": 0.084764045144848935, "k1_8": 0.066982033210297831, "k2_18": 0.033282600009016894, "k2_19": 0.026580462716549135, "k2_16": 0.071418364774149937, "k1_1": 0.085674079028570896, "k1_0": 0.085972495313280287, "k1_3": 0.078399993233372364, "k1_2": 0.087048986728429395, "k2_10": 0.05578607751538437, "k1_4": 0.076116306720991289, "k1_7": 0.07345743529821247, "k1_6": 0.057549748828866314, "k2_6": 0.043660866090605557, "k2_7": 0.038138292118685392, "k2_4": 0.056659044012173317, "k2_5": 0.05446521145780573, "k2_2": 0.079575396302498283, "k2_3": 0.062314641750528837, "k2_0": 0.042049723903777508, "k2_1": 0.080488223373296086, "k1_5": 0.073302034725696699, "k2_8": 0.0363636563828139, "k2_9": 0.045754986785658681, "kdr": 0.13469329941331684, "k2_17": 0.040767858155639249, "a": -0.085276489148253531, "b": 0.051759945725059035, "k2_21": 0.010725714606549783, "k2_20": 0.01718162568387378, "k2_22": 0.011020534442820177, "kg": -0.033480860533130256, "k1_11": 0.068140453407394025, "k1_10": 0.085649708519614356, "k1_13": 0.067637063864773125, "k1_12": 0.06763409435166666, "k1_15": 0.70236761773566092, "k1_14": 0.095846588468022506, "k1_17": 0.032181771943387338, "k1_16": 0.07783622332691012, "k1_18": 0.019258052471913159, "n": 0.19121683515870619}, 0.001], ["k1_16", 0.016246954918086476, true, null, 1e-06, Infinity, 0.0015185115782117968, {"tau": 0.38852676960504767, "k1_9": 0.27880128221473444, "k1_8": 0.19782224345672209, "k2_18": 0.14549880300159226, "k2_19": 0.1411628738406363, "k2_15": 0.077836223326910259, "k1_1": 0.33654719247910309, "k1_0": 0.28543705019114723, "k1_3": 0.24246194688586606, "k1_2": 0.30181215168054565, "k2_10": 0.05838691190434684, "k1_4": 0.23322296408509427, "k1_7": 0.22078030187391573, "k1_6": 0.17121095709165771, "k2_6": 0.12403829603977179, "k2_7": 0.049755203743178725, "k2_4": 0.11196982369209758, "k2_5": 0.11809246204823504, "k2_2": 0.14253254160300508, "k2_3": 0.1241348887156502, "k2_0": 0.018312070067391127, "k2_1": 0.13191458075325352, "k1_5": 0.22204997186395459, "k2_8": 0.066215949200378627, "k2_9": 0.028520458427333591, "kdr": 0.47644373943662, "k2_17": 0.16725127012578872, "k2_16": 0.91383999809208893, "a": -0.11974074846260649, "b": 0.050067547145024614, "k2_21": 0.056511478310842855, "k2_20": 0.08971363414035248, "k2_22": 0.057972149201544018, "kg": 0.045319868439410521, "k1_11": 0.38749459250048263, "k1_10": 0.29075520529826654, "k1_13": 0.38991800089510903, "k1_12": 0.38883069282736737, "k1_15": 0.31514422302813039, "k1_14": 0.46396436780868722, "k1_17": 0.096955136415706911, "k1_18": 0.056875601283021424, "n": 0.08851242888644005}, 0.1], ["k2_16", 0.0080735811451643213, true, null, 1e-06, Infinity, 0.0011542248298778892, {"tau": 0.24811793733132317, "k1_9": 0.18751068876731949, "k1_8": 0.13957073052400831, "k2_18": 0.098973269986872892, "k2_19": 0.09496542642179967, "k2_15": 0.071418364774149964, "k1_1": 0.21583398089345457, "k1_0": 0.19163178421050883, "k1_3": 0.16708299872023472, "k1_2": 0.19987882747047331, "k2_10": 0.059101981481496368, "k1_4": 0.16158464118972415, "k1_7": 0.15424743660129911, "k1_6": 0.1213564154403546, "k2_6": 0.092912493820621139, "k2_7": 0.050246353901211266, "k2_4": 0.090895698547622861, "k2_5": 0.09376509086229752, "k2_2": 0.11417671051066051, "k2_3": 0.099441599896462091, "k2_0": 0.031367303359266262, "k2_1": 0.10468277907298526, "k1_5": 0.15490457746521863, "k2_8": 0.058882817304738579, "k2_9": 0.039405969405375454, "kdr": 0.31470335558144319, "k2_17": 0.11345436309778996, "a": -0.12408420446625545, "b": 0.090575636629389736, "k2_21": 0.043723878641831568, "k2_20": 0.064019392458006363, "k2_22": 0.044557650291432084, "kg": 0.0099263607881637326, "k1_11": 0.23580522891739567, "k1_10": 0.19363927860401281, "k1_13": 0.23868574151194288, "k1_12": 0.23724362522172671, "k1_15": 0.20576618934132326, "k1_14": 0.29531579612917486, "k1_17": 0.069102051766185515, "k1_16": 0.91383999809208927, "k1_18": 0.04086255428422985, "n": 0.15554937579107647}, 0.001], ["k1_17", 0.0024465555367433334, true, null, 1e-06, Infinity, 0.00054462528844128645, {"tau": 0.14255260767872444, "k1_9": 0.10947804335892154, "k1_8": 0.082652337177136534, "k2_18": 0.064989556972348692, "k2_19": 0.061841532105756505, "k2_15": 0.03218177194338738, "k1_1": 0.12874511341003028, "k1_0": 0.11202324511113587, "k1_3": 0.097724790873327652, "k1_2": 0.11715554272299192, "k2_10": 0.026582815030624485, "k1_4": 0.094746270291098514, "k1_7": 0.090648494428806348, "k1_6": 0.073248312560039996, "k2_6": 0.056379772227328748, "k2_7": 0.02762751101820023, "k2_4": 0.049779407498382576, "k2_5": 0.052851190675863587, "k2_2": 0.057254745396772298, "k2_3": 0.053706818791896108, "k2_0": 0.011355162952180815, "k2_1": 0.050441318950159991, "k1_5": 0.09124318454042897, "k2_8": 0.034574486669926685, "k2_9": 0.016225782758473153, "kdr": 0.17780259942944954, "k2_17": 0.76681810501540715, "k2_16": 0.069102051766185474, "a": 0.0010549751201435677, "b": 0.036971576240055357, "k2_21": 0.03137100828521204, "k2_20": 0.043429073064150656, "k2_22": 0.031826742704075865, "kg": 0.013283066021490784, "k1_11": 0.1471095287278216, "k1_10": 0.11332857695632099, "k1_13": 0.14913430363472027, "k1_12": 0.14819424615046764, "k1_15": 0.12140033593244066, "k1_14": 0.18441311203589647, "k1_16": 0.096955136415706841, "k1_18": 0.029481387335531465, "n": 0.041597308748264269}, 0.1], ["k2_17", 0.0084609253388415739, true, null, 1e-06, Infinity, 0.0011280002711505366, {"tau": 0.25963740726923462, "k1_9": 0.19344369546670603, "k1_8": 0.14070765175804253, "k2_18": 0.12171443548177301, "k2_19": 0.1242875553229829, "k2_15": 0.040767858155639401, "k1_1": 0.23754485365616596, "k1_0": 0.19868310504359279, "k1_3": 0.16920819304233817, "k1_2": 0.20965833674908788, "k2_10": 0.029890804761201203, "k1_4": 0.16364945219719931, "k1_7": 0.15587710248898101, "k1_6": 0.12362903714694833, "k2_6": 0.098468399047075716, "k2_7": 0.037652283867589065, "k2_4": 0.077902980912262845, "k2_5": 0.085510045152405262, "k2_2": 0.087113083321482362, "k2_3": 0.084038247371803446, "k2_0": 0.002624509924386979, "k2_1": 0.077664999712688587, "k1_5": 0.15679052588340006, "k2_8": 0.053817852876855282, "k2_9": 0.010904130651460871, "kdr": 0.33306076307741123, "k2_16": 0.11345436309778996, "a": -0.053616943308746133, "b": 0.013228418227901505, "k2_21": 0.06342778258161462, "k2_20": 0.087350225360842221, "k2_22": 0.064317564093170271, "kg": 0.014554561692663516, "k1_11": 0.28258867971328172, "k1_10": 0.20180126646796723, "k1_13": 0.2853927756505516, "k1_12": 0.28407600863401661, "k1_15": 0.21993737792392767, "k1_14": 0.35401642826791807, "k1_17": 0.76681810501540693, "k1_16": 0.16725127012578872, "k1_18": 0.043384836961949905, "n": -0.0031362165540329296}, 0.001], ["k1_18", 0.0011564252846595346, true, null, 1e-06, Infinity, 0.00041101771327066412, {"tau": 0.077582556884266296, "k1_9": 0.062999668436567957, "k1_8": 0.04939719236845324, "k2_18": 0.68381208945127625, "k2_19": 0.036516004097137969, "k2_15": 0.019258052471913176, "k1_1": 0.072804076071074447, "k1_0": 0.064401349081509324, "k1_3": 0.05715723242990825, "k1_2": 0.066912141697509461, "k2_10": 0.016719900503321089, "k1_4": 0.055658940453768416, "k1_7": 0.05357333372313676, "k1_6": 0.044474588974870895, "k2_6": 0.034624385954245926, "k2_7": 0.018615372971688006, "k2_4": 0.030442227748221539, "k2_5": 0.032356717765756424, "k2_2": 0.033253784335639434, "k2_3": 0.032417392796261636, "k2_0": 0.008267259710663822, "k2_1": 0.028637638297155932, "k1_5": 0.053972976401815372, "k2_8": 0.022616541035587263, "k2_9": 0.01130424993985041, "kdr": 0.097236983076127964, "k2_17": 0.043384836961949849, "k2_16": 0.040862554284229795, "a": 0.031627589443887431, "b": 0.024284289413881301, "k2_21": 0.020260075019052495, "k2_20": 0.026733167062963126, "k2_22": 0.020481351180598368, "kg": 0.0071617992338450899, "k1_11": 0.082442122482739522, "k1_10": 0.064914877021437375, "k1_13": 0.08384199581549337, "k1_12": 0.083195603723397765, "k1_15": 0.069011220444120017, "k1_14": 0.10562973090949707, "k1_17": 0.029481387335531455, "k1_16": 0.056875601283021326, "n": 0.024225989727718947}, 0.1], ["k2_18", 0.0052087380168396313, true, null, 1e-06, Infinity, 0.00078756503761071939, {"tau": 0.22010090452514064, "k1_9": 0.16731740291391856, "k1_8": 0.1234975523813288, "k2_19": 0.11439371051950523, "k2_15": 0.033282600009016977, "k1_1": 0.20545896512522235, "k1_0": 0.17196954093729883, "k1_3": 0.14711313151320851, "k1_2": 0.18107013641308811, "k2_10": 0.02478936531134017, "k1_4": 0.14262459690354296, "k1_7": 0.13625837936203727, "k1_6": 0.109193760223744, "k2_6": 0.089494077178346551, "k2_7": 0.035154973459459456, "k2_4": 0.068903690844952348, "k2_5": 0.076294270760346519, "k2_2": 0.073582288997100898, "k2_3": 0.073571831472813654, "k2_0": 0.0013819263549751941, "k2_1": 0.064504946064139784, "k1_5": 0.13706232231322657, "k2_8": 0.050183911701955804, "k2_9": 0.0089852681005999045, "kdr": 0.28690766751451791, "k2_17": 0.12171443548177288, "k2_16": 0.098973269986872794, "a": -0.033026602474283032, "b": 0.010759384831499869, "k2_21": 0.061930550724432938, "k2_20": 0.082588088209679875, "k2_22": 0.06264832161252562, "kg": 0.0071166560843372454, "k1_11": 0.24575412893425383, "k1_10": 0.17435879494049822, "k1_13": 0.24862040098987534, "k1_12": 0.24725996678733086, "k1_15": 0.18992939819584995, "k1_14": 0.31311586574641675, "k1_17": 0.064989556972348678, "k1_16": 0.14549880300159207, "k1_18": 0.68381208945127625, "n": -0.012869289606742761}, 0.001], ["k1_19", 1e-06, false, null, 1e-06, Infinity, 0, null, 1e-06], ["k2_19", 0.0027724919901869205, true, null, 1e-06, Infinity, 0.00044007041997861561, {"tau": 0.21516990101834488, "k1_9": 0.16312812167573412, "k1_8": 0.11991534809286056, "k2_18": 0.11439371051950523, "k2_15": 0.026580462716549218, "k1_1": 0.20317878843858844, "k1_0": 0.16798382583483051, "k1_3": 0.14288922240772062, "k1_2": 0.17713747721047479, "k2_10": 0.018629614097920296, "k1_4": 0.13863514039527744, "k1_7": 0.13249757045687904, "k1_6": 0.1059972198203265, "k2_6": 0.090056537202396286, "k2_7": 0.032853829781728718, "k2_4": 0.065554226794880752, "k2_5": 0.07394152597254508, "k2_2": 0.06691447441712095, "k2_3": 0.069485953297317937, "k2_0": -0.0043202788369947976, "k2_1": 0.057943917872386029, "k1_5": 0.13322939845146753, "k2_8": 0.049385999089949326, "k2_9": 0.0033408442242497693, "kdr": 0.28613288930914343, "k2_17": 0.12428755532298276, "k2_16": 0.094965426421799573, "a": -0.054408461771573428, "b": -0.0006701779072318839, "k2_21": 0.067877377243155887, "k2_20": 0.08884898728890693, "k2_22": 0.068569205464862754, "kg": 0.00030293786376897456, "k1_11": 0.24717594491710404, "k1_10": 0.17031549420962358, "k1_13": 0.25018767402474862, "k1_12": 0.24873800151135231, "k1_15": 0.18651730333312905, "k1_14": 0.31854598098890052, "k1_17": 0.061841532105756478, "k1_16": 0.14116287384063617, "k1_18": 0.036516004097137983, "n": -0.037569346945410316}, 0.001], ["k1_20", 1e-06, false, null, 1e-06, Infinity, 0, null, 1e-06], ["k2_20", 0.0013681613059023379, true, null, 1e-06, Infinity, 0.00034814456070241971, {"tau": 0.12158847364035869, "k1_9": 0.10052303612071031, "k1_8": 0.079023602638733814, "k2_18": 0.082588088209679889, "k2_19": 0.088848987288906958, "k2_15": 0.017181625683873856, "k1_1": 0.12250482801445796, "k1_0": 0.10368287502672822, "k1_3": 0.090552581009751498, "k1_2": 0.10784545734711691, "k2_10": 0.014350590890674272, "k1_4": 0.088742803285777452, "k1_7": 0.08591614905539284, "k1_6": 0.071205073873730956, "k2_6": 0.066645899549811372, "k2_7": 0.029647980140847741, "k2_4": 0.047505444480536549, "k2_5": 0.053984660571501655, "k2_2": 0.042527237286331954, "k2_3": 0.048773324634636205, "k2_0": 0.00027568773047284101, "k2_1": 0.034298769593827431, "k1_5": 0.086337161147782157, "k2_8": 0.041349544484914728, "k2_9": 0.0062088477474872032, "kdr": 0.1736414597386787, "k2_17": 0.087350225360842151, "k2_16": 0.064019392458006308, "a": -0.028077631713382626, "b": 0.016590529053555562, "k2_21": 0.057621451610494756, "k2_22": 0.05790886860275371, "kg": -0.015491087095962395, "k1_11": 0.14893760351916771, "k1_10": 0.10409640814576865, "k1_13": 0.15213031938346322, "k1_12": 0.15054775599786296, "k1_15": 0.11275279808248338, "k1_14": 0.20619802983999666, "k1_17": 0.043429073064150656, "k1_16": 0.089713634140352411, "k1_18": 0.026733167062963116, "n": -0.016461040863108949}, 0.001], ["k1_21", 1e-06, false, null, 1e-06, Infinity, 0, null, 1e-06], ["k2_21", 0.00075003620975977459, true, null, 1e-06, Infinity, 0.00031199464992279577, {"tau": 0.06190696401586477, "k1_9": 0.060324244345379439, "k1_8": 0.052503347738764201, "k2_18": 0.061930550724432973, "k2_19": 0.067877377243155942, "k2_15": 0.010725714606549832, "k1_1": 0.071019364112207078, "k1_0": 0.062402927342927121, "k1_3": 0.056796467602179927, "k1_2": 0.063452690386241656, "k2_10": 0.011101303424528485, "k1_4": 0.05652423241903097, "k1_7": 0.055782384956735757, "k1_6": 0.04858707180377958, "k2_6": 0.051198057222904284, "k2_7": 0.027023641033594063, "k2_4": 0.035425344115923504, "k2_5": 0.040685859923986233, "k2_2": 0.02644524161530468, "k2_3": 0.03499627644314933, "k2_0": 0.0027341256547460235, "k2_1": 0.018852380990220782, "k1_5": 0.056005370884638417, "k2_8": 0.035656491397360365, "k2_9": 0.0075064423387232373, "kdr": 0.10169243623743775, "k2_17": 0.063427782581614633, "k2_16": 0.04372387864183154, "a": -0.010687805945941984, "b": 0.025570655633308431, "k2_20": 0.057621451610494777, "k2_22": 0.050681889770287085, "kg": -0.025182372230863691, "k1_11": 0.086477938069674076, "k1_10": 0.061639586464874878, "k1_13": 0.089715021111351434, "k1_12": 0.088083560593983867, "k1_15": 0.065582563582953834, "k1_14": 0.13431384804536808, "k1_17": 0.031371008285212068, "k1_16": 0.056511478310842807, "k1_18": 0.020260075019052502, "n": -0.0053271886137173548}, 0.001], ["k1_22", 1e-06, false, null, 1e-06, Infinity, 0, null, 1e-06], ["k2_22", 0.00076752199186536085, true, null, 1e-06, Infinity, 0.00031042832026108384, {"tau": 0.06480412899431999, "k1_9": 0.062146807119209051, "k1_8": 0.053619651677504675, "k2_18": 0.062648321612525676, "k2_19": 0.068569205464862823, "k2_15": 0.011020534442820213, "k1_1": 0.073391687452481619, "k1_0": 0.064271027664764918, "k1_3": 0.058285856572314013, "k1_2": 0.065486069152506779, "k2_10": 0.011214980682217887, "k1_4": 0.057929889761661885, "k1_7": 0.057077158603480102, "k1_6": 0.049512700475399546, "k2_6": 0.051704910217512688, "k2_7": 0.026988237020034656, "k2_4": 0.035858918010743639, "k2_5": 0.041149668092910818, "k2_2": 0.027167343038040744, "k2_3": 0.035528051758023128, "k2_0": 0.0025873592933122387, "k2_1": 0.019590127421214208, "k1_5": 0.05730962176679965, "k2_8": 0.03573027782410218, "k2_9": 0.0073915210844300687, "kdr": 0.1049938077915531, "k2_17": 0.064317564093170299, "k2_16": 0.044557650291432091, "a": -0.011600889065136637, "b": 0.024928996540864244, "k2_21": 0.050681889770287085, "k2_20": 0.057908868602753759, "kg": -0.024465435861027732, "k1_11": 0.08934820735258317, "k1_10": 0.063578123694204861, "k1_13": 0.092560989654016296, "k1_12": 0.09094326266690414, "k1_15": 0.067754483006061919, "k1_14": 0.13737559176983158, "k1_17": 0.031826742704075893, "k1_16": 0.057972149201544025, "k1_18": 0.020481351180598375, "n": -0.0058587078836930062}, 0.001], ["k", 0.5994842503189409, false, null, 1e-06, Infinity, 0, null, 0.5994842503189409], ["kdr", 0.07784840988277543, true, null, -Infinity, Infinity, 0.004789144443723004, {"tau": 0.79865018954317379, "k1_9": 0.56638399134305761, "k1_8": 0.38613682799415699, "k2_18": 0.28690766751451785, "k2_19": 0.28613288930914343, "k2_15": 0.13469329941331701, "k1_1": 0.70283193568730529, "k1_0": 0.58068763753983832, "k1_3": 0.48353045558887608, "k1_2": 0.6189923687574006, "k2_10": 0.089925884404311943, "k1_4": 0.46308091477596064, "k1_7": 0.43560151206686909, "k1_6": 0.33033170736715867, "k2_6": 0.23280939738690246, "k2_7": 0.070355561815386908, "k2_4": 0.20165587889710862, "k2_5": 0.2151842362489132, "k2_2": 0.26741559721249331, "k2_3": 0.2269605597371615, "k2_0": 0.0079665270084558412, "k2_1": 0.25562578652707618, "k1_5": 0.43798170083989602, "k2_8": 0.10699050192036143, "k2_9": 0.02622306264884048, "k2_17": 0.33306076307741078, "k2_16": 0.3147033555814428, "a": -0.3131032896891095, "b": -0.019066942088299867, "k2_21": 0.10169243623743765, "k2_20": 0.17364145973867862, "k2_22": 0.10499380779155293, "kg": 0.059078599116909554, "k1_11": 0.82394858425492135, "k1_10": 0.59427382789273853, "k1_13": 0.82495353989573428, "k1_12": 0.82463131904288745, "k1_15": 0.65163545761816455, "k1_14": 0.96754034266438005, "k1_17": 0.17780259942944951, "k1_16": 0.47644373943661933, "k1_18": 0.097236983076127964, "n": 0.051190623822102335}, 0.1], ["tau", 3.4521296588695121, true, null, 1e-06, 20, 0.34915928129273621, {"k1_9": 0.46295121227164926, "k1_8": 0.31141493421065913, "k2_18": 0.22010090452514039, "k2_19": 0.21516990101834466, "k2_15": 0.088405219736543639, "k1_1": 0.57544456905015695, "k1_0": 0.47411431891114358, "k1_3": 0.39392299295458971, "k1_2": 0.5079398615062618, "k2_10": 0.057546870752796297, "k1_4": 0.37619088722439387, "k1_7": 0.35205174522597993, "k1_6": 0.26584645283438912, "k2_6": 0.17592629818349184, "k2_7": 0.042219571902338819, "k2_4": 0.15291302756116651, "k2_5": 0.16325001244256662, "k2_2": 0.20413559846379636, "k2_3": 0.17460096766342617, "k2_0": -0.0084100905540459361, "k2_1": 0.17756702582455347, "k1_5": 0.35497343077025589, "k2_8": 0.071681195984364829, "k2_9": 0.0060120847382416197, "kdr": 0.79865018954317313, "k2_17": 0.25963740726923401, "k2_16": 0.24811793733132251, "a": -0.29323278604986963, "b": 0.13967000086830295, "k2_21": 0.061906964015864575, "k2_20": 0.12158847364035848, "k2_22": 0.064804128994319796, "kg": 0.48285546667804297, "k1_11": 0.69811302737744285, "k1_10": 0.48676575409859701, "k1_13": 0.7046766971756151, "k1_12": 0.70216737017446196, "k1_15": 0.53448127429726811, "k1_14": 0.78381047474366772, "k1_17": 0.14255260767872432, "k1_16": 0.38852676960504667, "k1_18": 0.077582556884266241, "n": 0.051931512747808474}, 5], ["kg", 0.024130754378768215, true, null, 1e-06, Infinity, 0.00022742459763177618, {"tau": 0.48285546667804186, "k1_9": 0.057594064937056419, "k1_8": 0.030023438353743256, "k2_18": 0.0071166560843368603, "k2_19": 0.00030293786376856826, "k2_15": -0.033480860533130367, "k1_1": 0.078100141266823325, "k1_0": 0.058355271038318418, "k1_3": 0.045465071314393653, "k1_2": 0.06765309400775911, "k2_10": -0.028114933443590753, "k1_4": 0.041480765863074122, "k1_7": 0.035529299252166024, "k1_6": 0.02490910983784753, "k2_6": -0.0032422002828237373, "k2_7": -0.025585952909775531, "k2_4": -0.0065816154471601603, "k2_5": -0.0054292463743976938, "k2_2": -0.0073187182723198178, "k2_3": -0.0028225669351284689, "k2_0": -0.0341324705619655, "k2_1": -0.036664264606882394, "k1_5": 0.037550577433849673, "k2_8": -0.021021585519818007, "k2_9": -0.033481347239776332, "kdr": 0.059078599116908159, "k2_17": 0.014554561692663035, "k2_16": 0.0099263607881632521, "a": -0.059120299777452166, "b": 0.23359687230561491, "k2_21": -0.025182372230863805, "k2_20": -0.015491087095962638, "k2_22": -0.024465435861027864, "k1_11": 0.13821482670587273, "k1_10": 0.06297406818992575, "k1_13": 0.14768541088849424, "k1_12": 0.14407779129898127, "k1_15": 0.072194214919651709, "k1_14": 0.097576909672311654, "k1_17": 0.013283066021490573, "k1_16": 0.045319868439409758, "k1_18": 0.0071617992338449867, "n": -0.030570383052034897}, 0.02], ["n", 1.3049089092619224, true, null, 1e-06, Infinity, 0.013418582067466066, {"tau": 0.051931512747808217, "k1_9": 0.062505934506108959, "k1_8": 0.090009800318050351, "k2_18": -0.012869289606743089, "k2_19": -0.037569346945410725, "k2_15": 0.19121683515870549, "k1_1": -0.023295426014943516, "k1_0": 0.059294939288970609, "k1_3": 0.085980782331071315, "k1_2": 0.04194677589767247, "k2_10": 0.1931634630089063, "k1_4": 0.087472794262857617, "k1_7": 0.0903740552556897, "k1_6": 0.078287256282308759, "k2_6": 0.072485297297850318, "k2_7": 0.13710906154477209, "k2_4": 0.14989647757876776, "k2_5": 0.13292863259572252, "k2_2": 0.20298902139002384, "k2_3": 0.1614474789875989, "k2_0": 0.17699458273369609, "k2_1": 0.16921746857980452, "k1_5": 0.089713368005743907, "k2_8": 0.10959763849895834, "k2_9": 0.18663882614543051, "kdr": 0.051190623822101079, "k2_17": -0.003136216554033391, "k2_16": 0.15554937579107617, "a": -0.51902555983796161, "b": 0.69164178264292275, "k2_21": -0.0053271886137175014, "k2_20": -0.016461040863109219, "k2_22": -0.0058587078836930982, "kg": -0.030570383052033957, "k1_11": -0.13479232087219914, "k1_10": 0.049358502908937375, "k1_13": -0.12044871885979491, "k1_12": -0.12778640521267437, "k1_15": 0.015918083790852085, "k1_14": -0.11244890001795568, "k1_17": 0.04159730874826402, "k1_16": 0.088512428886439606, "k1_18": 0.024225989727718909}, 1], ["b", 176.17657006757551, true, null, 1e-06, Infinity, 3.1264321951720926, {"tau": 0.13967000086830025, "k1_9": 0.018597451904080194, "k1_8": 0.05788099536759575, "k2_18": 0.010759384831499082, "k2_19": -0.00067017790723269185, "k2_15": 0.051759945725058265, "k1_1": -0.050749730461030193, "k1_0": 0.015746361391154186, "k1_3": 0.046003367042606817, "k1_2": 0.0027881704537824213, "k2_10": 0.083462981458258173, "k1_4": 0.049287025297570966, "k1_7": 0.052481471536473208, "k1_6": 0.056395843903662597, "k2_6": 0.059882822569882865, "k2_7": 0.090313207847569868, "k2_4": 0.091264689285833103, "k2_5": 0.086180519649432866, "k2_2": 0.080459340394568563, "k2_3": 0.093821008191844787, "k2_0": 0.079108905646110547, "k2_1": -0.0067849557747563559, "k1_5": 0.054597258178537743, "k2_8": 0.08026286701624312, "k2_9": 0.090171383486187265, "kdr": -0.019066942088302778, "k2_17": 0.013228418227900504, "k2_16": 0.090575636629388834, "a": -0.46712542400650708, "k2_21": 0.025570655633308167, "k2_20": 0.016590529053555066, "k2_22": 0.024928996540864033, "kg": 0.23359687230561432, "k1_11": -0.054912588547761293, "k1_10": 0.0077551741620463131, "k1_13": -0.020700644166286017, "k1_12": -0.036196746229471617, "k1_15": -0.019713620155738666, "k1_14": -0.060187669811326838, "k1_17": 0.036971576240054739, "k1_16": 0.050067547145023199, "k1_18": 0.024284289413881038, "n": 0.69164178264292253}, 200.0], ["a", 3328.5111239740454, true, null, 1e-06, Infinity, 10.829062142745641, {"tau": -0.2932327860498693, "k1_9": -0.13839586735590559, "k1_8": -0.093071238825564534, "k2_18": -0.033026602474282761, "k2_19": -0.054408461771573137, "k2_15": -0.085276489148253115, "k1_1": -0.14175612284008712, "k1_0": -0.14114187168478526, "k1_3": -0.12218348965588917, "k1_2": -0.14634954504017039, "k2_10": -0.075792338041748022, "k1_4": -0.11649819810303434, "k1_7": -0.1088679712726572, "k1_6": -0.06903757797621124, "k2_6": -0.061945044660688113, "k2_7": -0.042619118083368553, "k2_4": -0.088169610792471154, "k2_5": -0.083809908178382742, "k2_2": -0.13414679571206228, "k2_3": -0.10122937846055297, "k2_0": -0.046738551684480489, "k2_1": -0.10533809797753632, "k1_5": -0.10850704634151422, "k2_8": -0.041744004577219558, "k2_9": -0.053980638293193953, "kdr": -0.3131032896891085, "k2_17": -0.053616943308745668, "k2_16": -0.12408420446625507, "b": -0.46712542400650775, "k2_21": -0.010687805945941807, "k2_20": -0.028077631713382407, "k2_22": -0.011600889065136542, "kg": -0.059120299777452992, "k1_11": -0.1501535724697913, "k1_10": -0.14159034295350614, "k1_13": -0.16239031750661345, "k1_12": -0.1564429863302286, "k1_15": -0.14410154109089934, "k1_14": -0.17376471319893766, "k1_17": 0.0010549751201437789, "k1_16": -0.11974074846260591, "k1_18": 0.03162758944388748, "n": -0.51902555983796217}, 3500.0]]
