# Supplementary material for: A photoconversion model for full spectral programming and multiplexing of optogenetic systems
Source: Mol Syst Biol. 2017 Apr 24;13(4):926. doi: 10.15252/msb.20167456 (PMC5408778; doi:10.15252/msb.20167456)
Supplement: Supplementary file 15 — Dataset EV7 [file MSB-13-926-s015.zip › dataset_ev7_cph8-ompr_data_and_analysis/cph8-ompr_analysis/fit_results/all_data_with_few_k_holds_ratio_k_fixed_1.0.p]

S'[[Fit Statistics]]\n    # function evals   = 640\n    # data points      = 746\n    # variables        = 44\n    chi-square         = 169.909\n    reduced chi-square = 0.242\n[[Variables]]\n    k1_0:    0.13870995 +/- 0.011291 (8.14%) (init= 0.01)\n    k2_0:    0.00085271 +/- 0.002630 (308.47%) (init= 0.01)\n    k1_1:    0.08201492 +/- 0.005614 (6.85%) (init= 0.01)\n    k2_1:    0.00342714 +/- 0.000643 (18.76%) (init= 0.01)\n    k1_2:    0.03992254 +/- 0.003062 (7.67%) (init= 0.01)\n    k2_2:    0.00351453 +/- 0.000615 (17.50%) (init= 0.01)\n    k1_3:    0.01547800 +/- 0.001485 (9.60%) (init= 0.01)\n    k2_3:    0.00300014 +/- 0.000604 (20.14%) (init= 0.01)\n    k1_4:    0.01234886 +/- 0.001233 (9.99%) (init= 0.01)\n    k2_4:    0.00246972 +/- 0.000555 (22.49%) (init= 0.01)\n    k1_5:    0.00988821 +/- 0.001036 (10.48%) (init= 0.01)\n    k2_5:    0.00262717 +/- 0.000554 (21.09%) (init= 0.01)\n    k1_6:    0.00482546 +/- 0.000648 (13.43%) (init= 0.01)\n    k2_6:    0.00280638 +/- 0.000544 (19.39%) (init= 0.01)\n    k1_7:    0.00702618 +/- 0.000742 (10.55%) (init= 0.01)\n    k2_7:    0.00063059 +/- 0.000368 (58.33%) (init= 0.01)\n    k1_8:    0.00493611 +/- 0.000579 (11.75%) (init= 0.01)\n    k2_8:    0.00093072 +/- 0.000376 (40.35%) (init= 0.01)\n    k1_9:    0.01633724 +/- 0.001359 (8.32%) (init= 0.01)\n    k2_9:    0.00024181 +/- 0.000334 (138.19%) (init= 0.01)\n    k1_10:   0.02246320 +/- 0.001789 (7.97%) (init= 0.01)\n    k2_10:   0.00077658 +/- 0.000381 (49.10%) (init= 0.01)\n    k1_11:   0.04271815 +/- 0.002517 (5.89%) (init= 0.01)\n    k2_11:   1e-06 (fixed)\n    k1_12:   0.06860435 +/- 0.004034 (5.88%) (init= 0.01)\n    k2_12:   1e-06 (fixed)\n    k1_13:   0.10065025 +/- 0.005913 (5.88%) (init= 0.1)\n    k2_13:   1e-06 (fixed)\n    k1_14:   0.15603449 +/- 0.007985 (5.12%) (init= 0.1)\n    k2_14:   1e-06 (fixed)\n    k1_15:   0.03754886 +/- 0.002749 (7.32%) (init= 0.1)\n    k2_15:   0.00123489 +/- 0.000425 (34.38%) (init= 0.001)\n    k1_16:   0.02177399 +/- 0.002114 (9.71%) (init= 0.1)\n    k2_16:   0.00649752 +/- 0.000957 (14.73%) (init= 0.001)\n    k1_17:   0.00325240 +/- 0.000745 (22.90%) (init= 0.1)\n    k2_17:   0.00676911 +/- 0.000928 (13.71%) (init= 0.001)\n    k1_18:   0.00152605 +/- 0.000566 (37.12%) (init= 0.1)\n    k2_18:   0.00416013 +/- 0.000655 (15.74%) (init= 0.001)\n    k1_19:   1e-06 (fixed)\n    k2_19:   0.00221521 +/- 0.000363 (16.40%) (init= 0.001)\n    k1_20:   1e-06 (fixed)\n    k2_20:   0.00108751 +/- 0.000286 (26.34%) (init= 0.001)\n    k1_21:   1e-06 (fixed)\n    k2_21:   0.00059106 +/- 0.000256 (43.38%) (init= 0.001)\n    k1_22:   1e-06 (fixed)\n    k2_22:   0.00060525 +/- 0.000255 (42.15%) (init= 0.001)\n    k:       1 (fixed)\n    kdr:     0.05789472 +/- 0.004204 (7.26%) (init= 0.1)\n    tau:     4.04923219 +/- 0.340320 (8.40%) (init= 5)\n    kg:      0.02435041 +/- 0.000234 (0.96%) (init= 0.02)\n    n:       1.30779278 +/- 0.013732 (1.05%) (init= 1)\n    b:       176.593873 +/- 3.180595 (1.80%) (init= 200)\n    a:       3322.58069 +/- 11.01715 (0.33%) (init= 3500)\n[[Correlations]] (unreported correlations are <  0.100)\n    C(k1_14, kdr)                =  0.971 \n    C(k1_16, k2_16)              =  0.914 \n    C(k1_3, k2_3)                =  0.874 \n    C(k1_4, k2_4)                =  0.867 \n    C(k1_5, k2_5)                =  0.865 \n    C(k1_13, k1_14)              =  0.856 \n    C(k1_12, k1_14)              =  0.855 \n    C(k1_11, k1_14)              =  0.853 \n    C(k1_13, kdr)                =  0.840 \n    C(k1_12, kdr)                =  0.839 \n    C(k1_11, kdr)                =  0.839 \n    C(k1_6, k2_6)                =  0.825 \n    C(k1_2, k2_2)                =  0.818 \n    C(k1_7, k2_7)                =  0.793 \n    C(k1_8, k2_8)                =  0.788 \n    C(kdr, tau)                  =  0.782 \n    C(k1_14, tau)                =  0.776 \n    C(k1_17, k2_17)              =  0.766 \n    C(k1_12, k1_13)              =  0.755 \n    C(k1_11, k1_13)              =  0.753 \n    C(k1_11, k1_12)              =  0.752 \n    C(k1_10, k2_10)              =  0.726 \n    C(k1_1, kdr)                 =  0.725 \n    C(k1_1, k2_1)                =  0.718 \n    C(k1_1, k1_14)               =  0.717 \n    C(k1_9, k2_9)                =  0.706 \n    C(k1_13, tau)                =  0.706 \n    C(k1_12, tau)                =  0.704 \n    C(k1_11, tau)                =  0.700 \n    C(k1_15, k2_15)              =  0.695 \n    C(n, b)                      =  0.690 \n    C(k1_18, k2_18)              =  0.686 \n    C(k1_15, kdr)                =  0.675 \n    C(k1_0, k2_0)                =  0.664 \n    C(k1_14, k1_15)              =  0.663 \n    C(k1_2, kdr)                 =  0.643 \n    C(k1_2, k1_14)               =  0.629 \n    C(k1_1, k1_12)               =  0.624 \n    C(k1_1, k1_11)               =  0.624 \n    C(k1_1, k1_13)               =  0.624 \n    C(k1_10, kdr)                =  0.619 \n    C(k1_0, kdr)                 =  0.605 \n    C(k1_10, k1_14)              =  0.605 \n    C(k1_0, k1_14)               =  0.592 \n    C(k1_9, kdr)                 =  0.591 \n    C(k1_1, tau)                 =  0.585 \n    C(k1_9, k1_14)               =  0.577 \n    C(k1_13, k1_15)              =  0.576 \n    C(k1_12, k1_15)              =  0.576 \n    C(k1_11, k1_15)              =  0.576 \n    C(k1_15, tau)                =  0.546 \n    C(k1_2, k1_13)               =  0.545 \n    C(k1_2, k1_12)               =  0.545 \n    C(k1_2, k1_11)               =  0.544 \n    C(k1_10, k1_13)              =  0.523 \n    C(k1_10, k1_12)              =  0.523 \n    C(n, a)                      = -0.522 \n    C(k1_10, k1_11)              =  0.522 \n    C(k1_2, tau)                 =  0.520 \n    C(k1_0, k1_13)               =  0.510 \n    C(k1_0, k1_12)               =  0.509 \n    C(k1_0, k1_11)               =  0.509 \n    C(k1_3, kdr)                 =  0.508 \n    C(k1_16, kdr)                =  0.500 \n    C(k1_10, tau)                =  0.499 \n    C(k1_9, k1_13)               =  0.497 \n    C(k1_9, k1_12)               =  0.497 \n    C(k1_9, k1_11)               =  0.496 \n    C(k1_1, k1_15)               =  0.496 \n    C(k1_3, k1_14)               =  0.496 \n    C(k1_14, k1_16)              =  0.489 \n    C(k1_0, tau)                 =  0.487 \n    C(k1_4, kdr)                 =  0.487 \n    C(k1_4, k1_14)               =  0.477 \n    C(k1_9, tau)                 =  0.476 \n    C(k1_1, k1_2)                =  0.471 \n    C(b, a)                      = -0.465 \n    C(k1_5, kdr)                 =  0.461 \n    C(k1_7, kdr)                 =  0.459 \n    C(k1_5, k1_14)               =  0.453 \n    C(k1_1, k1_10)               =  0.453 \n    C(tau, kg)                   =  0.451 \n    C(k1_7, k1_14)               =  0.450 \n    C(k1_0, k1_1)                =  0.442 \n    C(k1_2, k1_15)               =  0.440 \n    C(k1_1, k1_9)                =  0.432 \n    C(k1_3, k1_13)               =  0.424 \n    C(k1_10, k1_15)              =  0.423 \n    C(k1_3, k1_12)               =  0.423 \n    C(k1_3, k1_11)               =  0.422 \n    C(k1_13, k1_16)              =  0.418 \n    C(k1_12, k1_16)              =  0.417 \n    C(k1_11, k1_16)              =  0.416 \n    C(k1_0, k1_15)               =  0.414 \n    C(k1_3, tau)                 =  0.408 \n    C(k1_8, kdr)                 =  0.408 \n    C(k1_4, k1_13)               =  0.406 \n    C(k1_4, k1_12)               =  0.405 \n    C(k1_9, k1_15)               =  0.404 \n    C(k1_4, k1_11)               =  0.404 \n    C(k1_2, k1_10)               =  0.404 \n    C(k1_16, tau)                =  0.403 \n    C(k1_8, k1_14)               =  0.402 \n    C(k1_0, k1_2)                =  0.395 \n    C(k1_4, tau)                 =  0.390 \n    C(k1_2, k1_9)                =  0.386 \n    C(k1_5, k1_13)               =  0.384 \n    C(k1_5, k1_12)               =  0.383 \n    C(k1_5, k1_11)               =  0.382 \n    C(k1_7, k1_13)               =  0.382 \n    C(k1_0, k1_10)               =  0.381 \n    C(k1_7, k1_12)               =  0.381 \n    C(k1_7, k1_11)               =  0.379 \n    C(k1_9, k1_10)               =  0.372 \n    C(k1_14, k2_17)              =  0.372 \n    C(k1_1, k1_3)                =  0.370 \n    C(k1_5, tau)                 =  0.369 \n    C(k1_7, tau)                 =  0.366 \n    C(k1_1, k1_16)               =  0.365 \n    C(k1_0, k1_9)                =  0.365 \n    C(k1_1, k1_4)                =  0.355 \n    C(k2_17, kdr)                =  0.352 \n    C(k1_6, kdr)                 =  0.350 \n    C(k1_6, k1_14)               =  0.349 \n    C(k1_3, k1_15)               =  0.347 \n    C(k1_15, k1_16)              =  0.343 \n    C(k1_8, k1_13)               =  0.339 \n    C(k1_8, k1_12)               =  0.338 \n    C(k1_8, k1_11)               =  0.336 \n    C(k1_1, k1_5)                =  0.336 \n    C(k1_1, k1_7)                =  0.334 \n    C(k2_16, kdr)                =  0.333 \n    C(k1_4, k1_15)               =  0.333 \n    C(k1_2, k1_3)                =  0.333 \n    C(k1_14, k2_19)              =  0.333 \n    C(k1_2, k1_16)               =  0.329 \n    C(k1_14, k2_18)              =  0.328 \n    C(k1_8, tau)                 =  0.325 \n    C(k1_3, k1_10)               =  0.321 \n    C(k1_2, k1_4)                =  0.320 \n    C(k1_10, k1_16)              =  0.317 \n    C(k1_5, k1_15)               =  0.316 \n    C(k1_0, k1_3)                =  0.316 \n    C(k1_14, k2_16)              =  0.315 \n    C(k1_7, k1_15)               =  0.314 \n    C(k1_0, k1_16)               =  0.312 \n    C(k1_4, k1_10)               =  0.309 \n    C(k1_3, k1_9)                =  0.308 \n    C(k1_13, k2_17)              =  0.306 \n    C(k1_12, k2_17)              =  0.305 \n    C(k1_9, k1_16)               =  0.305 \n    C(k2_18, kdr)                =  0.304 \n    C(k1_11, k2_17)              =  0.304 \n    C(k1_2, k1_5)                =  0.303 \n    C(k1_0, k1_4)                =  0.303 \n    C(k2_19, kdr)                =  0.303 \n    C(kdr, a)                    = -0.302 \n    C(k1_2, k1_7)                =  0.302 \n    C(k1_1, k1_8)                =  0.297 \n    C(k1_4, k1_9)                =  0.296 \n    C(k1_5, k1_10)               =  0.293 \n    C(k1_6, k1_13)               =  0.292 \n    C(k1_7, k1_10)               =  0.291 \n    C(k1_6, k1_12)               =  0.291 \n    C(k1_6, k1_11)               =  0.290 \n    C(k1_0, k1_5)                =  0.288 \n    C(k1_0, k1_7)                =  0.286 \n    C(k2_2, kdr)                 =  0.285 \n    C(k1_5, k1_9)                =  0.282 \n    C(k1_7, k1_9)                =  0.280 \n    C(k1_8, k1_15)               =  0.279 \n    C(tau, a)                    = -0.279 \n    C(k1_6, tau)                 =  0.279 \n    C(k2_1, kdr)                 =  0.274 \n    C(k2_17, tau)                =  0.272 \n    C(k1_2, k1_8)                =  0.269 \n    C(k1_13, k2_19)              =  0.268 \n    C(k1_13, k2_18)              =  0.267 \n    C(k1_12, k2_19)              =  0.267 \n    C(k1_3, k1_16)               =  0.266 \n    C(k1_12, k2_18)              =  0.266 \n    C(k1_11, k2_19)              =  0.265 \n    C(k1_11, k2_18)              =  0.264 \n    C(k1_13, k2_16)              =  0.260 \n    C(k2_16, tau)                =  0.260 \n    C(k1_8, k1_10)               =  0.260 \n    C(k1_12, k2_16)              =  0.259 \n    C(k1_3, k1_4)                =  0.259 \n    C(k1_1, k2_17)               =  0.259 \n    C(k1_11, k2_16)              =  0.258 \n    C(k1_4, k1_16)               =  0.256 \n    C(k1_0, k1_8)                =  0.256 \n    C(k2_6, k1_14)               =  0.256 \n    C(k1_1, k1_6)                =  0.256 \n    C(k1_8, k1_9)                =  0.250 \n    C(k2_2, k1_14)               =  0.248 \n    C(k2_6, kdr)                 =  0.248 \n    C(k1_3, k1_5)                =  0.247 \n    C(k1_3, k1_7)                =  0.245 \n    C(k1_5, k1_16)               =  0.244 \n    C(k1_7, k1_16)               =  0.243 \n    C(k2_3, kdr)                 =  0.242 \n    C(k1_6, k1_15)               =  0.241 \n    C(k1_15, k2_17)              =  0.241 \n    C(k1_4, k1_5)                =  0.238 \n    C(k1_1, k2_16)               =  0.237 \n    C(k1_4, k1_7)                =  0.237 \n    C(k1_2, k1_6)                =  0.232 \n    C(k2_1, k1_14)               =  0.232 \n    C(k2_18, tau)                =  0.231 \n    C(k1_2, k2_17)               =  0.230 \n    C(kg, b)                     =  0.229 \n    C(k2_5, kdr)                 =  0.229 \n    C(k2_19, tau)                =  0.226 \n    C(k1_15, k2_16)              =  0.226 \n    C(k1_5, k1_7)                =  0.226 \n    C(k1_6, k1_10)               =  0.224 \n    C(k2_3, k1_14)               =  0.224 \n    C(k1_1, k2_18)               =  0.224 \n    C(k1_10, k2_17)              =  0.222 \n    C(k2_5, k1_14)               =  0.222 \n    C(k1_1, k2_19)               =  0.221 \n    C(k1_0, k1_6)                =  0.221 \n    C(k1_3, k1_8)                =  0.220 \n    C(k1_2, k2_16)               =  0.219 \n    C(k1_0, k2_17)               =  0.218 \n    C(k1_8, k1_16)               =  0.218 \n    C(k1_6, k1_9)                =  0.216 \n    C(k2_2, tau)                 =  0.215 \n    C(k2_4, kdr)                 =  0.215 \n    C(k1_14, k2_20)              =  0.215 \n    C(k1_9, k2_17)               =  0.213 \n    C(k1_10, k2_16)              =  0.213 \n    C(k1_4, k1_8)                =  0.212 \n    C(k1_0, k2_16)               =  0.210 \n    C(k1_15, k2_18)              =  0.208 \n    C(k1_9, k2_16)               =  0.206 \n    C(k1_15, k2_19)              =  0.204 \n    C(k2_6, k1_13)               =  0.203 \n    C(k2_2, k1_13)               =  0.203 \n    C(k1_5, k1_8)                =  0.203 \n    C(k2_2, k1_12)               =  0.202 \n    C(k2_2, k1_11)               =  0.202 \n    C(k2_4, k1_14)               =  0.202 \n    C(k1_7, k1_8)                =  0.202 \n    C(k2_2, n)                   =  0.202 \n    C(k2_6, k1_12)               =  0.202 \n    C(k2_6, k1_11)               =  0.200 \n    C(k1_2, k2_18)               =  0.199 \n    C(k1_1, k2_2)                =  0.198 \n    C(k1_14, k1_17)              =  0.195 \n    C(k1_2, k2_19)               =  0.195 \n    C(k2_10, n)                  =  0.193 \n    C(k1_10, k2_18)              =  0.192 \n    C(k2_2, k1_15)               =  0.192 \n    C(k2_15, n)                  =  0.191 \n    C(k1_3, k1_6)                =  0.191 \n    C(k1_0, k2_18)               =  0.189 \n    C(k2_1, tau)                 =  0.189 \n    C(k1_6, k1_16)               =  0.189 \n    C(k1_17, kdr)                =  0.189 \n    C(k2_1, k1_11)               =  0.188 \n    C(k1_10, k2_19)              =  0.188 \n    C(k2_1, k1_12)               =  0.187 \n    C(k1_3, k2_17)               =  0.187 \n    C(k2_9, n)                   =  0.186 \n    C(k2_1, k1_13)               =  0.186 \n    C(k2_6, tau)                 =  0.186 \n    C(k1_0, k2_19)               =  0.185 \n    C(k1_16, k2_17)              =  0.185 \n    C(k2_20, kdr)                =  0.184 \n    C(k1_4, k1_6)                =  0.184 \n    C(k1_9, k2_18)               =  0.184 \n    C(k2_3, tau)                 =  0.184 \n    C(k1_3, k2_16)               =  0.184 \n    C(k2_1, k1_15)               =  0.184 \n    C(k2_2, k1_10)               =  0.182 \n    C(k1_4, k2_17)               =  0.181 \n    C(k1_0, k2_2)                =  0.181 \n    C(k2_3, k1_13)               =  0.180 \n    C(k1_9, k2_19)               =  0.180 \n    C(k2_3, k1_12)               =  0.179 \n    C(k2_1, k1_2)                =  0.179 \n    C(k1_1, k2_6)                =  0.178 \n    C(k1_4, k2_16)               =  0.178 \n    C(k2_3, k1_11)               =  0.178 \n    C(k2_2, k1_9)                =  0.177 \n    C(k2_0, n)                   =  0.177 \n    C(k1_5, k1_6)                =  0.176 \n    C(k2_5, k1_13)               =  0.176 \n    C(k1_6, k1_7)                =  0.176 \n    C(k2_5, k1_12)               =  0.174 \n    C(k2_1, k1_10)               =  0.174 \n    C(k1_5, k2_17)               =  0.173 \n    C(k2_5, k1_11)               =  0.173 \n    C(k2_5, tau)                 =  0.173 \n    C(k1_7, k2_17)               =  0.172 \n    C(k1_14, a)                  = -0.172 \n    C(k1_0, k2_1)                =  0.172 \n    C(k1_5, k2_16)               =  0.170 \n    C(k1_7, k2_16)               =  0.170 \n    C(k1_1, k2_3)                =  0.169 \n    C(k2_1, n)                   =  0.169 \n    C(k2_1, k1_9)                =  0.168 \n    C(k2_6, k1_15)               =  0.168 \n    C(k2_3, k1_15)               =  0.163 \n    C(k1_13, k2_20)              =  0.163 \n    C(k1_2, k2_6)                =  0.163 \n    C(k1_3, k2_18)               =  0.162 \n    C(k1_12, k2_20)              =  0.162 \n    C(k2_4, tau)                 =  0.162 \n    C(k1_1, k2_5)                =  0.161 \n    C(k1_13, a)                  = -0.161 \n    C(k1_13, k1_17)              =  0.161 \n    C(k1_16, k2_18)              =  0.161 \n    C(k2_3, n)                   =  0.161 \n    C(k1_11, k2_20)              =  0.160 \n    C(k1_2, k2_3)                =  0.160 \n    C(k1_12, k1_17)              =  0.160 \n    C(k2_4, k1_13)               =  0.160 \n    C(k1_11, k1_17)              =  0.159 \n    C(k2_2, k1_3)                =  0.159 \n    C(k1_6, k1_8)                =  0.159 \n    C(k2_4, k1_12)               =  0.158 \n    C(k1_3, k2_19)               =  0.158 \n    C(k2_6, k1_10)               =  0.158 \n    C(k1_4, k2_18)               =  0.157 \n    C(k2_2, k1_16)               =  0.157 \n    C(k2_4, k1_11)               =  0.157 \n    C(k1_0, k2_6)                =  0.157 \n    C(k1_16, k2_19)              =  0.156 \n    C(k2_3, k1_10)               =  0.156 \n    C(k1_12, a)                  = -0.156 \n    C(k1_8, k2_17)               =  0.156 \n    C(k2_5, k1_15)               =  0.155 \n    C(k1_0, k2_3)                =  0.155 \n    C(k2_16, n)                  =  0.154 \n    C(k1_8, k2_16)               =  0.154 \n    C(k2_2, k1_4)                =  0.153 \n    C(k1_4, k2_19)               =  0.153 \n    C(k2_6, k1_9)                =  0.153 \n    C(k2_3, k1_9)                =  0.152 \n    C(k1_2, k2_5)                =  0.152 \n    C(k1_5, k2_18)               =  0.151 \n    C(k1_7, k2_18)               =  0.150 \n    C(k1_1, k2_4)                =  0.150 \n    C(k1_17, tau)                =  0.150 \n    C(k1_11, a)                  = -0.150 \n    C(k2_4, n)                   =  0.149 \n    C(k2_1, k1_3)                =  0.149 \n    C(k1_2, a)                   = -0.148 \n    C(k2_5, k1_10)               =  0.148 \n    C(k1_5, k2_19)               =  0.147 \n    C(k1_0, k2_5)                =  0.147 \n    C(k2_2, k1_5)                =  0.147 \n    C(k2_1, k1_16)               =  0.147 \n    C(k1_7, k2_19)               =  0.147 \n    C(k2_2, k1_7)                =  0.147 \n    C(k2_15, kdr)                =  0.146 \n    C(k1_15, a)                  = -0.146 \n    C(k2_4, k1_15)               =  0.145 \n    C(k2_5, k1_9)                =  0.144 \n    C(k1_10, a)                  = -0.144 \n    C(k1_0, a)                   = -0.143 \n    C(k2_1, k1_4)                =  0.143 \n    C(k1_1, a)                   = -0.143 \n    C(k1_2, k2_4)                =  0.143 \n    C(k1_14, k2_22)              =  0.142 \n    C(k1_9, a)                   = -0.141 \n    C(k1_1, k1_17)               =  0.140 \n    C(k2_4, k1_10)               =  0.139 \n    C(k1_0, k2_4)                =  0.139 \n    C(k1_14, k2_21)              =  0.138 \n    C(k1_3, k2_6)                =  0.138 \n    C(k2_2, a)                   = -0.137 \n    C(k2_7, n)                   =  0.137 \n    C(k1_6, k2_17)               =  0.137 \n    C(k2_6, k1_16)               =  0.137 \n    C(k2_3, k1_16)               =  0.137 \n    C(k2_1, k1_5)                =  0.136 \n    C(k2_1, k1_7)                =  0.136 \n    C(k1_8, k2_18)               =  0.136 \n    C(k2_4, k1_9)                =  0.136 \n    C(k2_17, k2_19)              =  0.135 \n    C(k1_4, k2_6)                =  0.134 \n    C(k1_1, k2_20)               =  0.134 \n    C(k1_6, k2_16)               =  0.134 \n    C(k2_3, k1_4)                =  0.134 \n    C(k2_17, k2_18)              =  0.133 \n    C(k1_15, k1_17)              =  0.133 \n    C(k1_8, k2_19)               =  0.133 \n    C(k2_2, k1_8)                =  0.132 \n    C(k2_5, n)                   =  0.132 \n    C(k1_3, k2_5)                =  0.131 \n    C(k2_5, k1_16)               =  0.130 \n    C(tau, b)                    =  0.130 \n    C(k1_5, k2_6)                =  0.129 \n    C(k1_11, n)                  = -0.129 \n    C(k2_20, tau)                =  0.129 \n    C(k2_6, k1_7)                =  0.129 \n    C(k2_3, k1_5)                =  0.129 \n    C(k2_3, k1_7)                =  0.128 \n    C(k1_2, k1_17)               =  0.128 \n    C(k1_4, k2_5)                =  0.127 \n    C(k2_16, a)                  = -0.127 \n    C(k2_16, k2_17)              =  0.126 \n    C(k1_3, a)                   = -0.125 \n    C(k2_2, k2_16)               =  0.124 \n    C(k1_10, k1_17)              =  0.124 \n    C(k1_3, k2_4)                =  0.124 \n    C(k1_15, k2_20)              =  0.124 \n    C(k2_18, k2_19)              =  0.124 \n    C(k2_4, k1_16)               =  0.123 \n    C(k1_0, k1_17)               =  0.123 \n    C(k1_12, n)                  = -0.123 \n    C(k1_16, a)                  = -0.123 \n    C(k2_5, k1_7)                =  0.122 \n    C(k2_1, k1_8)                =  0.122 \n    C(k1_6, k2_18)               =  0.121 \n    C(k1_9, k1_17)               =  0.120 \n    C(k1_4, a)                   = -0.119 \n    C(k1_2, k2_20)               =  0.119 \n    C(k2_1, k2_2)                =  0.118 \n    C(k2_6, k1_8)                =  0.118 \n    C(k1_6, k2_19)               =  0.117 \n    C(k2_8, k1_14)               =  0.117 \n    C(k2_3, k1_8)                =  0.117 \n    C(k2_4, k1_5)                =  0.116 \n    C(k2_4, k1_7)                =  0.116 \n    C(k1_13, n)                  = -0.116 \n    C(k2_1, k2_16)               =  0.115 \n    C(k1_10, k2_20)              =  0.115 \n    C(k2_8, kdr)                 =  0.115 \n    C(k2_2, k1_6)                =  0.114 \n    C(k1_0, k2_20)               =  0.114 \n    C(k1_14, k1_18)              =  0.112 \n    C(k2_5, k1_8)                =  0.112 \n    C(k1_7, a)                   = -0.112 \n    C(k2_22, kdr)                =  0.112 \n    C(k1_5, a)                   = -0.112 \n    C(k1_9, k2_20)               =  0.111 \n    C(k2_16, k2_18)              =  0.110 \n    C(k2_8, n)                   =  0.109 \n    C(k1_14, k2_15)              =  0.109 \n    C(k2_1, a)                   = -0.109 \n    C(k2_3, k2_16)               =  0.108 \n    C(k2_21, kdr)                =  0.108 \n    C(k2_6, k2_17)               =  0.108 \n    C(k1_3, k1_17)               =  0.107 \n    C(k1_16, k1_17)              =  0.106 \n    C(k2_4, k1_8)                =  0.106 \n    C(k2_16, k2_19)              =  0.106 \n    C(k1_14, n)                  = -0.105 \n    C(k2_1, k1_6)                =  0.105 \n    C(k1_18, kdr)                =  0.104 \n    C(k1_4, k1_17)               =  0.104 \n    C(k2_3, a)                   = -0.104 \n    C(k2_3, k1_6)                =  0.102 \n    C(k1_13, kg)                 =  0.102 \n    C(k2_5, k2_16)               =  0.102 \n    C(k2_6, k2_16)               =  0.102 \n    C(k2_2, k2_3)                =  0.101 \n    C(k1_5, k1_17)               =  0.100 '
p0
.
