# Supplementary material for: A photoconversion model for full spectral programming and multiplexing of optogenetic systems
Source: Mol Syst Biol. 2017 Apr 24;13(4):926. doi: 10.15252/msb.20167456 (PMC5408778; doi:10.15252/msb.20167456)
Supplement: Supplementary file 15 — Dataset EV7 [file MSB-13-926-s015.zip › dataset_ev7_cph8-ompr_data_and_analysis/cph8-ompr_analysis/fit_results/all_data_with_few_k_holds_ratio_k_fixed_1.0.params]

[["k1_0", 0.13870995410309173, true, null, 1e-06, Infinity, 0.011291128434988248, {"tau": 0.48710812889949356, "k1_9": 0.36462698344767258, "k1_8": 0.2557771932190519, "k2_18": 0.18916119862428207, "k2_19": 0.18501090151162009, "k2_16": 0.2104080624792862, "k1_1": 0.44244761974317487, "k2_15": 0.095672455143987464, "k1_3": 0.31555916771477877, "k1_2": 0.3952492264118761, "k2_10": 0.067543267879673533, "k1_4": 0.30318296496222003, "k1_7": 0.28648556064330294, "k1_6": 0.22101789023116761, "k2_6": 0.15680843999121538, "k2_7": 0.054398015977301685, "k2_4": 0.13867888934410375, "k2_5": 0.1470369002055576, "k2_2": 0.18068631446053349, "k2_3": 0.1549542038602533, "k2_0": 0.66367912477065172, "k2_1": 0.17162212710213698, "k1_5": 0.28807392474428806, "k2_8": 0.077223710882780128, "k2_9": 0.026663879822387049, "kdr": 0.60516417179927695, "k2_17": 0.21841068775577036, "a": -0.14330307553265539, "b": 0.0045323588327974883, "k2_21": 0.068485459244929478, "k2_20": 0.11422063084519142, "k2_22": 0.070556959659429125, "kg": 0.029358050517615253, "k1_11": 0.50866600221993896, "k1_10": 0.38080870317602494, "k1_13": 0.50992682373290199, "k1_12": 0.50939932317186543, "k1_15": 0.41372210138046361, "k1_14": 0.59160587028334688, "k1_17": 0.12269909306034432, "k1_16": 0.31150105197578937, "k1_18": 0.070927713776583814, "n": 0.057934336409956433}, 0.01], ["k2_0", 0.00085271264467035035, true, null, 1e-06, Infinity, 0.002630389349044927, {"tau": -0.0059756910597850901, "k1_9": 0.014777328768148735, "k1_8": 0.020402437612398218, "k2_18": 0.0022206565182060429, "k2_19": -0.0033199925015314838, "k2_15": 0.04232890732982892, "k1_1": -0.00046157512199504681, "k1_0": 0.66367912477066271, "k1_3": 0.019149699014411402, "k1_2": 0.010699330904385868, "k2_10": 0.04092076029512795, "k1_4": 0.019581381233107705, "k1_7": 0.020435610260380932, "k1_6": 0.018286527982971812, "k2_6": 0.017567016841635245, "k2_7": 0.029812749115714531, "k2_4": 0.031588416459933391, "k2_5": 0.02853792518090233, "k2_2": 0.042388745760777675, "k2_3": 0.033572091668151623, "k2_1": 0.041124163004947825, "k1_5": 0.020134217173118845, "k2_8": 0.024681029917702005, "k2_9": 0.039434530989431796, "kdr": 0.01111562021302673, "k2_17": 0.0036545368265999676, "k2_16": 0.03210631856591499, "a": -0.04830328521793522, "b": 0.078783100648998461, "k2_21": 0.0030515651715445707, "k2_20": 0.00085100545827026836, "k2_22": 0.0029170837223473564, "kg": -0.034066012768502775, "k1_11": -0.026432153542194213, "k1_10": 0.012236593438678479, "k1_13": -0.025670378089492032, "k1_12": -0.026228657944485961, "k1_15": 0.0062103231154280476, "k1_14": -0.015008837219289818, "k1_17": 0.011795399644744404, "k1_16": 0.019573400324160575, "k1_18": 0.0083464786835481738, "n": 0.17692128009965341}, 0.01], ["k1_1", 0.082014929824001048, true, null, 1e-06, Infinity, 0.0056141878683075861, {"tau": 0.58470390399384642, "k1_9": 0.43194043598274273, "k1_8": 0.29665323363166557, "k2_18": 0.22406244944292364, "k2_19": 0.22145159804447626, "k2_15": 0.096912375687220442, "k1_0": 0.44244761974313596, "k1_3": 0.36989539621758244, "k1_2": 0.47107599776808906, "k2_10": 0.062149673182735336, "k1_4": 0.35459881778455798, "k1_7": 0.33392199052655391, "k1_6": 0.25555409506674387, "k2_6": 0.17780097531150527, "k2_7": 0.04919749994089713, "k2_4": 0.15024900831756816, "k2_5": 0.16141652661689193, "k2_2": 0.19806484118295678, "k2_3": 0.16917753912115258, "k2_0": -0.00046157512203577405, "k2_1": 0.7184186098881522, "k1_5": 0.33586909634684176, "k2_8": 0.078704260272672494, "k2_9": 0.013089759190341888, "kdr": 0.72476642119205892, "k2_17": 0.25883407090668975, "k2_16": 0.23662291053235651, "a": -0.14308438796081308, "b": -0.061997439963856031, "k2_21": 0.077666455845324334, "k2_20": 0.1339184870423813, "k2_22": 0.080255064738053369, "kg": 0.042368491875808857, "k1_11": 0.62388195225549337, "k1_10": 0.45288018409115055, "k1_13": 0.62376033980141266, "k1_12": 0.62395955167763628, "k1_15": 0.49590475206500667, "k1_14": 0.71731248725401975, "k1_17": 0.14045646309867485, "k1_16": 0.36466343253315064, "k1_18": 0.08013048580491243, "n": -0.022409329408284873}, 0.01], ["k2_1", 0.0034271404786078152, true, null, 1e-06, Infinity, 0.0006430361645360413, {"tau": 0.18902632892182322, "k1_9": 0.16834576321364347, "k1_8": 0.1222602394017, "k2_18": 0.074303031201261402, "k2_19": 0.06776078910736813, "k2_15": 0.085454453598024102, "k1_1": 0.71841860988815265, "k1_0": 0.1716221271021349, "k1_3": 0.14871877907846137, "k1_2": 0.17863584651821485, "k2_10": 0.067388709835059471, "k1_4": 0.14326363409966342, "k1_7": 0.13641999397711535, "k1_6": 0.10452875337559961, "k2_6": 0.075008037273068331, "k2_7": 0.044116176837887065, "k2_4": 0.083138455297952343, "k2_5": 0.08283192846966346, "k2_2": 0.11846991201338417, "k2_3": 0.092788142064157669, "k2_0": 0.041124163004945827, "k1_5": 0.13644888916597972, "k2_8": 0.047895976230321845, "k2_9": 0.046820700307414115, "kdr": 0.27423899609042901, "k2_17": 0.088948502394272599, "k2_16": 0.11509439017058692, "a": -0.10872841814645036, "b": -0.01139196205805683, "k2_21": 0.022333911519926197, "k2_20": 0.040320470679784885, "k2_22": 0.023187710496211482, "kg": -0.047985186108643128, "k1_11": 0.18849961700432599, "k1_10": 0.17364638680494221, "k1_13": 0.18601187071169392, "k1_12": 0.18691811809723805, "k1_15": 0.18369014123072769, "k1_14": 0.23172515015582498, "k1_17": 0.056503290729318, "k1_16": 0.14688977463393774, "k1_18": 0.032151344726003776, "n": 0.16862859047818951}, 0.01], ["k1_2", 0.039922543241965314, true, null, 1e-06, Infinity, 0.0030623592350594725, {"tau": 0.51992075528059656, "k1_9": 0.3861527149871572, "k1_8": 0.26885469165475684, "k2_18": 0.19883130238649166, "k2_19": 0.19470271853583401, "k2_15": 0.097197205231552841, "k1_1": 0.47107599776808906, "k1_0": 0.39524922641186311, "k1_3": 0.33303531538127645, "k2_17": 0.23000739351737998, "k2_10": 0.066976749972224747, "k1_4": 0.31968562535198569, "k1_7": 0.30167368151785828, "k1_6": 0.23197327432855958, "k2_6": 0.16290737000502506, "k2_7": 0.052975067112013483, "k2_4": 0.14281389422842888, "k2_5": 0.15180069888487557, "k2_2": 0.81808550782505085, "k2_3": 0.16011180308341627, "k2_0": 0.010699330904371623, "k2_1": 0.17863584651821501, "k1_5": 0.30338962587513635, "k2_8": 0.077538243262291917, "k2_9": 0.023413688027536617, "kdr": 0.6429175570695338, "k2_16": 0.21931817743887946, "a": -0.14809704887053951, "b": -0.0088651833525974829, "k2_21": 0.069780022752633147, "k2_20": 0.11875517400276807, "k2_22": 0.072021942865044528, "kg": 0.036432111305228547, "k1_11": 0.5442100277668046, "k1_10": 0.40378811335444231, "k1_13": 0.54516179460731717, "k1_12": 0.54481131664113014, "k1_15": 0.43968884312680562, "k1_14": 0.62916015504023426, "k1_17": 0.12820015318474312, "k1_16": 0.32862481417048278, "k1_18": 0.073706433830028756, "n": 0.040829172305049399}, 0.01], ["k2_2", 0.0035145398184660559, true, null, 1e-06, Infinity, 0.00061513516311141299, {"tau": 0.21507910136955288, "k1_9": 0.17732717373401757, "k1_8": 0.13237271355296981, "k2_18": 0.083279450681566863, "k2_19": 0.076683067135475638, "k2_15": 0.084559037227760092, "k1_1": 0.19806484118295739, "k1_0": 0.18068631446052588, "k1_3": 0.15880539838713126, "k1_2": 0.81808550782505085, "k2_10": 0.069743931848564783, "k1_4": 0.15345513962650362, "k1_7": 0.14654361505294694, "k1_6": 0.11427631198984821, "k2_6": 0.084419220238794085, "k2_7": 0.050853021318615542, "k2_4": 0.091203285048190072, "k2_5": 0.091588770835890315, "k2_3": 0.10081466618323136, "k2_0": 0.042388745760768919, "k2_1": 0.11846991201338453, "k1_5": 0.14690046273729268, "k2_8": 0.055684663925639179, "k2_9": 0.049429312927037679, "kdr": 0.28497351697395729, "k2_17": 0.098297298787268589, "k2_16": 0.12443542406158685, "a": -0.13701113140799637, "b": 0.074812656547356735, "k2_21": 0.029916152499518345, "k2_20": 0.048528373297243015, "k2_22": 0.030753918711763122, "kg": -0.019921209435029105, "k1_11": 0.20213067787560318, "k1_10": 0.1823283481319827, "k1_13": 0.20305601625515329, "k1_12": 0.20244958875474731, "k1_15": 0.19154509568638631, "k1_14": 0.24783518198527318, "k1_17": 0.063202756728560461, "k1_16": 0.15726226647592609, "k1_18": 0.036685655591223325, "n": 0.20179419009853455}, 0.01], ["k1_3", 0.015478009539727666, true, null, 1e-06, Infinity, 0.0014858841036492058, {"tau": 0.40791479112919399, "k1_9": 0.30848563129604162, "k1_8": 0.21997351163423728, "k2_18": 0.16243028938464285, "k2_19": 0.15810567883319016, "k2_15": 0.086881419683366851, "k1_1": 0.369895396217582, "k1_0": 0.31555916771476433, "k2_16": 0.18375586000822394, "k1_2": 0.3330353153812759, "k2_10": 0.064262281931937351, "k1_4": 0.2589783272817921, "k1_7": 0.24538076132034914, "k1_6": 0.19077457887772115, "k2_6": 0.13782837264771719, "k2_7": 0.053659798083536034, "k2_4": 0.12397285876551037, "k2_5": 0.13083111391660518, "k2_2": 0.15880539838713054, "k2_3": 0.8744491722962946, "k2_0": 0.01914969901439624, "k2_1": 0.1487187790784614, "k1_5": 0.24672609883757821, "k2_8": 0.072326694111824991, "k2_9": 0.030270282252625, "kdr": 0.50759042586181513, "k2_17": 0.18682953051440754, "a": -0.12494072584509365, "b": 0.036050457639919556, "k2_21": 0.062170823240320354, "k2_20": 0.099920661245291961, "k2_22": 0.063843363447224161, "kg": 0.02160938336190418, "k1_11": 0.42190438157473975, "k1_10": 0.32132436145845272, "k1_13": 0.42397435378326737, "k1_12": 0.42303168883013864, "k1_15": 0.34734107503132239, "k1_14": 0.4958981075267766, "k1_17": 0.10720676032882273, "k1_16": 0.26584771663677342, "k1_18": 0.06288145986530784, "n": 0.084439451259906637}, 0.01], ["k2_3", 0.0030001485029474972, true, null, 1e-06, Infinity, 0.00060409522701058039, {"tau": 0.18417053058210595, "k1_9": 0.15190982802593878, "k1_8": 0.1168184584708373, "k2_18": 0.08161724194258449, "k2_19": 0.077593231374346483, "k2_15": 0.066600764091269096, "k1_1": 0.16917753912115246, "k1_0": 0.15495420386025538, "k1_3": 0.87444917229629482, "k1_2": 0.16011180308341602, "k2_10": 0.056608999575978682, "k1_4": 0.13359290052427392, "k1_7": 0.12823042660513637, "k1_6": 0.10220309562472549, "k2_6": 0.079921164902797173, "k2_7": 0.047845994406969045, "k2_4": 0.080677309265600433, "k2_5": 0.08250622193213189, "k2_2": 0.100814666183231, "k2_0": 0.033572091668153663, "k2_1": 0.092788142064157711, "k1_5": 0.12867436506075969, "k2_8": 0.053949327173954016, "k2_9": 0.040532259902988629, "kdr": 0.24173112518034526, "k2_17": 0.093368318372798895, "k2_16": 0.10810050925955314, "a": -0.10377177326968844, "b": 0.089053784597405414, "k2_21": 0.037844342878196456, "k2_20": 0.053741941483588858, "k2_22": 0.038473828369881675, "kg": -0.013506388883397941, "k1_11": 0.17763826228969107, "k1_10": 0.15584098003764332, "k1_13": 0.18017612629844151, "k1_12": 0.17885790288869807, "k1_15": 0.16336121316308941, "k1_14": 0.22407792378100733, "k1_17": 0.058658725586522839, "k1_16": 0.13652056126225404, "k1_18": 0.035282471824043184, "n": 0.16063661159718245}, 0.01], ["k1_4", 0.012348867965865318, true, null, 1e-06, Infinity, 0.0012333756930896001, {"tau": 0.39025951167580925, "k1_9": 0.29638897364369976, "k1_8": 0.21227061373744779, "k2_18": 0.15747631958827177, "k2_19": 0.15339344523061424, "k2_15": 0.084334316727086897, "k1_1": 0.35459881778455732, "k1_0": 0.30318296496221342, "k1_3": 0.25897832728179188, "k1_2": 0.31968562535198497, "k2_10": 0.062924432670754205, "k2_16": 0.17776942284869787, "k1_7": 0.23652764392005732, "k1_6": 0.18431651440292707, "k2_6": 0.13409799077164852, "k2_7": 0.053393597468873052, "k2_4": 0.86672130579747464, "k2_5": 0.12728382040786443, "k2_2": 0.15345513962650284, "k2_3": 0.13359290052427372, "k2_0": 0.019581381233101162, "k2_1": 0.14326363409966333, "k1_5": 0.23781629865322315, "k2_8": 0.071382765071302867, "k2_9": 0.030457956619090076, "kdr": 0.48687239118677239, "k2_17": 0.18075035977255763, "a": -0.11938130890897544, "b": 0.039731570329987469, "k2_21": 0.061720039328683883, "k2_20": 0.097817389745138192, "k2_22": 0.063303832055601583, "kg": 0.018740873266301812, "k1_11": 0.40395337515392321, "k1_10": 0.30853980420872412, "k1_13": 0.40616706675998421, "k1_12": 0.40514656187446996, "k1_15": 0.33318970049296759, "k1_14": 0.47671148337908087, "k1_17": 0.10394362913443399, "k1_16": 0.25596010105803801, "k1_18": 0.061200118254898253, "n": 0.086017152611543662}, 0.01], ["k2_4", 0.0024697200029203392, true, null, 1e-06, Infinity, 0.00055546821270168411, {"tau": 0.16175367538912055, "k1_9": 0.13593541153882019, "k1_8": 0.10615311582838147, "k2_18": 0.076077382312120134, "k2_19": 0.072792842025628496, "k2_15": 0.060506952220270409, "k1_1": 0.1502490083175673, "k1_0": 0.13867888934410258, "k1_3": 0.12397285876550994, "k1_2": 0.14281389422842825, "k2_10": 0.052181699368246258, "k1_4": 0.86672130579747386, "k1_7": 0.11608781337490824, "k1_6": 0.093287518600171648, "k2_6": 0.074675705668520803, "k2_7": 0.045902435633135584, "k2_5": 0.076519977919959847, "k2_2": 0.091203285048189545, "k2_3": 0.080677309265600253, "k2_0": 0.031588416459932482, "k2_1": 0.083138455297952066, "k1_5": 0.11647988840193421, "k2_8": 0.051623893407396565, "k2_9": 0.038170554515404617, "kdr": 0.21507786608188775, "k2_17": 0.086242604856861194, "k2_16": 0.098654121222986446, "a": -0.090619590872533601, "b": 0.087110347406355204, "k2_21": 0.037960429956791539, "k2_20": 0.051938240959142637, "k2_22": 0.03848168029529226, "kg": -0.015968964828455199, "k1_11": 0.15716000081714646, "k1_10": 0.13915701738531697, "k1_13": 0.1598329358279896, "k1_12": 0.15844846361370002, "k1_15": 0.14536890996617308, "k1_14": 0.2020320279202695, "k1_17": 0.054198633347103294, "k1_16": 0.12307054557607137, "k1_18": 0.032991907005590383, "n": 0.14927245355039187}, 0.01], ["k1_5", 0.0098882197324609011, true, null, 1e-06, Infinity, 0.0010366058202269937, {"tau": 0.36904180280010174, "k1_9": 0.28163090382966771, "k1_8": 0.20290504245324603, "k2_18": 0.15131825053247935, "k2_19": 0.14740447330780904, "k2_15": 0.081179213372279554, "k1_1": 0.33586909634684231, "k1_0": 0.28807392474428095, "k1_3": 0.24672609883757884, "k1_2": 0.30338962587513679, "k2_10": 0.061299326013382588, "k1_4": 0.23781629865322415, "k1_7": 0.22574522479063622, "k1_6": 0.17648512053459159, "k2_6": 0.12947094830777894, "k2_7": 0.05306169255670809, "k2_4": 0.11647988840193495, "k2_5": 0.86471907205332299, "k2_2": 0.14690046273729251, "k2_3": 0.12867436506076008, "k2_0": 0.020134217173110768, "k2_1": 0.13644888916598014, "k2_8": 0.070194605988754141, "k2_9": 0.030712705594745152, "kdr": 0.46132662973944466, "k2_17": 0.17322071501543029, "k2_16": 0.17045289362741847, "a": -0.11151025491990041, "b": 0.045498630812165819, "k2_21": 0.060980932416834187, "k2_20": 0.095042584850119322, "k2_22": 0.062456725968961922, "kg": 0.016140938571167128, "k1_11": 0.38205219382323752, "k1_10": 0.2929364611670689, "k1_13": 0.38448138849071001, "k1_12": 0.38335051964086714, "k1_15": 0.31589531279445476, "k1_14": 0.45306771976084581, "k1_17": 0.10006987904937518, "k1_16": 0.24393202868259362, "k1_18": 0.05927655243510465, "n": 0.088331940723691729}, 0.01], ["k2_5", 0.0026271792071964617, true, null, 1e-06, Infinity, 0.00055411769277491688, {"tau": 0.1725036613480041, "k1_9": 0.14397320777771785, "k1_8": 0.11194443577222389, "k2_18": 0.083842884782617005, "k2_19": 0.08153631455247641, "k2_15": 0.058566289425904305, "k1_1": 0.16141652661689287, "k1_0": 0.14703690020555607, "k1_3": 0.13083111391660598, "k1_2": 0.15180069888487635, "k2_10": 0.050143119778141461, "k1_4": 0.12728382040786546, "k1_7": 0.1224700425198811, "k1_6": 0.098590149127950943, "k2_6": 0.079629733236059666, "k2_7": 0.046363461585900378, "k2_4": 0.076519977919960486, "k2_17": 0.094292372952604037, "k2_2": 0.091588770835890509, "k2_3": 0.082506221932132404, "k2_0": 0.028537925180899724, "k2_1": 0.082831928469663973, "k1_5": 0.86471907205332366, "k2_8": 0.05363120752821738, "k2_9": 0.035533508458379832, "kdr": 0.22921003635089665, "k2_16": 0.1019914671493619, "a": -0.086294897819103655, "b": 0.081843992526501347, "k2_21": 0.043339351357455605, "k2_20": 0.0586358917014667, "k2_22": 0.043895630894670565, "kg": -0.015418256240345662, "k1_11": 0.17275824195095157, "k1_10": 0.14770055016829009, "k1_13": 0.17566801632660478, "k1_12": 0.17418132929765504, "k1_15": 0.15514366442828484, "k1_14": 0.22169340577609914, "k1_17": 0.057519689624035197, "k1_16": 0.12983030230352466, "k1_18": 0.035076481771583304, "n": 0.13234448050235714}, 0.01], ["k1_6", 0.0048254628095799612, true, null, 1e-06, Infinity, 0.00064821972172414302, {"tau": 0.27857861419086311, "k1_9": 0.21609175963346242, "k1_8": 0.15852152748083342, "k2_18": 0.12058200569085094, "k2_19": 0.11733637168231879, "k2_15": 0.063815795155701446, "k1_1": 0.25555409506674465, "k1_0": 0.221017890231167, "k1_3": 0.19077457887772195, "k1_2": 0.23197327432856021, "k2_10": 0.04972229402519375, "k1_4": 0.18431651440292801, "k1_7": 0.17551404555962491, "k2_6": 0.82525931457499513, "k2_7": 0.045804777796978308, "k2_4": 0.093287518600172092, "k2_5": 0.098590149127950638, "k2_2": 0.11427631198984817, "k2_3": 0.10220309562472581, "k2_0": 0.018286527982970226, "k2_1": 0.10452875337560003, "k1_5": 0.17648512053459178, "k2_8": 0.05920735607745204, "k2_9": 0.026958716269928195, "kdr": 0.35030911004037674, "k2_17": 0.13678154716491661, "k2_16": 0.13381302791092264, "a": -0.072044770698913532, "b": 0.049508089896219312, "k2_21": 0.052554857533879146, "k2_20": 0.078157582300238046, "k2_22": 0.053618114721563151, "kg": 0.0090049032075371471, "k1_11": 0.28986901870237097, "k1_10": 0.22425027202123077, "k1_13": 0.29244919259268187, "k1_12": 0.29123154061689333, "k1_15": 0.24091839178111943, "k1_14": 0.34882817608822958, "k1_17": 0.080299355279733267, "k1_16": 0.18881396472923256, "k1_18": 0.048683045170493745, "n": 0.077367777119448394}, 0.01], ["k2_6", 0.0028063840583502087, true, null, 1e-06, Infinity, 0.0005440383422487924, {"tau": 0.1857252812037786, "k1_9": 0.15313452960593305, "k1_8": 0.11764772979803777, "k2_18": 0.097484035068730143, "k2_19": 0.098031813199722456, "k2_15": 0.048141243019684581, "k1_1": 0.17780097531150615, "k1_0": 0.15680843999121863, "k1_3": 0.13782837264771802, "k1_2": 0.16290737000502584, "k2_10": 0.040014943473428585, "k1_4": 0.13409799077164947, "k1_7": 0.12888072378690124, "k1_6": 0.82525931457499568, "k2_7": 0.04323335859927549, "k2_4": 0.074675705668521289, "k2_5": 0.079629733236059527, "k2_2": 0.084419220238794196, "k2_3": 0.079921164902797534, "k2_0": 0.017567016841637514, "k2_1": 0.075008037273068803, "k1_5": 0.12947094830777933, "k2_8": 0.054074601040706341, "k2_9": 0.025020376560865157, "kdr": 0.24755808728442205, "k2_17": 0.10778165597033867, "k2_16": 0.10179571337320033, "a": -0.064421298578280037, "b": 0.055492469000072112, "k2_21": 0.053965953368794811, "k2_20": 0.071529051414478503, "k2_22": 0.05457118456879783, "kg": -0.013930019781217115, "k1_11": 0.20002651383190867, "k1_10": 0.15794832789017824, "k1_13": 0.20315194549152282, "k1_12": 0.20159519126159717, "k1_15": 0.16818390315420195, "k1_14": 0.25574019234647233, "k1_17": 0.061374891040030105, "k1_16": 0.13663039292878393, "k1_18": 0.037602496488633737, "n": 0.07214982365345278}, 0.01], ["k1_7", 0.0070261830350052401, true, null, 1e-06, Infinity, 0.00074152767457889347, {"tau": 0.36612079782837742, "k1_9": 0.28007634196586711, "k1_8": 0.20181786782981825, "k2_18": 0.15046571298663547, "k2_19": 0.1466245635454973, "k2_15": 0.081300156304802931, "k1_1": 0.33392199052655314, "k1_0": 0.28648556064330066, "k1_3": 0.24538076132034922, "k1_2": 0.30167368151785795, "k2_10": 0.061408903495987092, "k1_4": 0.23652764392005771, "kdr": 0.45893064476204659, "k1_6": 0.17551404555962435, "k2_6": 0.12888072378690052, "k2_7": 0.7933197983746445, "k2_4": 0.11608781337490851, "k2_5": 0.12247004251988029, "k2_2": 0.14654361505294636, "k2_3": 0.12823042660513637, "k2_0": 0.020435610260378195, "k2_1": 0.13641999397711541, "k1_5": 0.22574522479063558, "k2_8": 0.070014458817471315, "k2_9": 0.030955874590598235, "k2_17": 0.17225273347059403, "k2_16": 0.16974260321210632, "a": -0.11189654492700597, "b": 0.043483889262576264, "k2_21": 0.060741896800637185, "k2_20": 0.09459225099960579, "k2_22": 0.062207599861438888, "kg": 0.014280160360885511, "k1_11": 0.37934827040449798, "k1_10": 0.29129745723017053, "k1_13": 0.38167638849693758, "k1_12": 0.3805856027412764, "k1_15": 0.31408946512093716, "k1_14": 0.45029910886643226, "k1_17": 0.099447696419527512, "k1_16": 0.24259388390114678, "k1_18": 0.058859375838017924, "n": 0.089022745692394295}, 0.01], ["k2_7", 0.00063059679366339605, true, null, 1e-06, Infinity, 0.00036781743880877631, {"tau": 0.046464417218788689, "k1_9": 0.053544873778191372, "k1_8": 0.050425347623767651, "k2_18": 0.037697106973665954, "k2_19": 0.035521646164265432, "k2_15": 0.039488781320991456, "k1_1": 0.049197499940896894, "k1_0": 0.054398015977300714, "k1_3": 0.053659798083536082, "k1_2": 0.052975067112013295, "k2_10": 0.038248862214814383, "k1_4": 0.053393597468873177, "k1_7": 0.79331979837464395, "k1_6": 0.045804777796978308, "k2_6": 0.043233358599275448, "k2_4": 0.045902435633135667, "k2_5": 0.046363461585900184, "k2_2": 0.050853021318615341, "k2_3": 0.047845994406969121, "k2_0": 0.029812749115713289, "k2_1": 0.044116176837887017, "k1_5": 0.053061692556707875, "k2_8": 0.038273088994017879, "k2_9": 0.034017771181873768, "kdr": 0.076062706944194994, "k2_17": 0.040688164843856775, "k2_16": 0.053003652278094102, "a": -0.044277026070545566, "b": 0.088965075599688595, "k2_21": 0.027933136594013037, "k2_20": 0.031266201683178223, "k2_22": 0.02793122919433165, "kg": -0.028443073197736209, "k1_11": 0.040464226858445564, "k1_10": 0.052776797321733279, "k1_13": 0.043194749922879236, "k1_12": 0.041748891214001743, "k1_15": 0.051035083021160915, "k1_14": 0.071044562989669158, "k1_17": 0.029159067501371053, "k1_16": 0.053785295262000751, "k1_18": 0.019414932197104023, "n": 0.13692425796510083}, 0.01], ["k1_8", 0.0049361117693621503, true, null, 1e-06, Infinity, 0.00057986232224790349, {"tau": 0.3247426538110868, "k1_9": 0.25008450468580762, "k2_18": 0.1363441683354136, "k2_19": 0.13270069771787213, "k2_15": 0.074078529235270543, "k1_1": 0.29665323363166463, "k1_0": 0.25577719321904824, "k1_3": 0.2199735116342369, "k1_2": 0.26885469165475584, "k2_10": 0.056946955817306653, "k1_4": 0.21227061373744763, "k1_7": 0.20181786782981795, "k1_6": 0.15852152748083256, "k2_6": 0.11764772979803684, "k2_7": 0.050425347623767623, "k2_4": 0.10615311582838159, "k2_5": 0.11194443577222299, "k2_2": 0.13237271355296909, "k2_3": 0.11681845847083712, "k2_0": 0.020402437612394703, "k2_1": 0.12226023940169986, "k1_5": 0.20290504245324517, "k2_8": 0.7876606473775456, "k2_9": 0.030107963140979868, "kdr": 0.40776286582091237, "k2_17": 0.15552749186866791, "k2_16": 0.15360125109129893, "a": -0.096086426188024876, "b": 0.049915035302337603, "k2_21": 0.05699472511867483, "k2_20": 0.086876026738947607, "k2_22": 0.058265686968388311, "kg": 0.011250632760433945, "k1_11": 0.33620508992990195, "k1_10": 0.25977844837142455, "k1_13": 0.33872610446455492, "k1_12": 0.33753623075902478, "k1_15": 0.27948541721965992, "k1_14": 0.40175317474873312, "k1_17": 0.090608612339205419, "k1_16": 0.21759117959069155, "k1_18": 0.054161811989813458, "n": 0.088928929502542137}, 0.01], ["k2_8", 0.0009307150272458431, true, null, 1e-06, Infinity, 0.00037554871690394188, {"tau": 0.077199829503924691, "k1_9": 0.075642873241396069, "k1_8": 0.78766064737754549, "k2_18": 0.053909601196635792, "k2_19": 0.053193989844412225, "k2_15": 0.038430895117142386, "k1_1": 0.078704260272671994, "k1_0": 0.077223710882779267, "k1_3": 0.072326694111824796, "k1_2": 0.077538243262291487, "k2_10": 0.036107998581122874, "k1_4": 0.071382765071302839, "k1_7": 0.070014458817471106, "k1_6": 0.059207356077451846, "k2_6": 0.054074601040706126, "k2_7": 0.038273088994017872, "k2_4": 0.051623893407396655, "k2_5": 0.053631207528217095, "k2_2": 0.055684663925638971, "k2_3": 0.053949327173954016, "k2_0": 0.024681029917701203, "k2_1": 0.047895976230321817, "k1_5": 0.070194605988753864, "k2_9": 0.029743200347922751, "kdr": 0.11467334986760078, "k2_17": 0.058227315913123127, "k2_16": 0.063018817266320984, "a": -0.043534837464375267, "b": 0.078329876025575271, "k2_21": 0.036961839715980042, "k2_20": 0.043670120209087025, "k2_22": 0.037083410832526018, "kg": -0.025583166312901699, "k1_11": 0.079037989304569359, "k1_10": 0.076201858328887151, "k1_13": 0.082053493383592913, "k1_12": 0.080494691993875309, "k1_15": 0.077455928835065635, "k1_14": 0.11714678084427206, "k1_17": 0.036874869800965736, "k1_16": 0.072157400574690889, "k1_18": 0.023915367165856277, "n": 0.10945602204983201}, 0.01], ["k1_9", 0.016337240752983262, true, null, 1e-06, Infinity, 0.0013596529601851177, {"tau": 0.47614767358131821, "k1_8": 0.25008450468580767, "k2_18": 0.18429149394897473, "k2_19": 0.17994686475806512, "k2_15": 0.094297638926000335, "k1_1": 0.43194043598274184, "k1_0": 0.36462698344764916, "k1_3": 0.30848563129604128, "k1_2": 0.38615271498715642, "k2_10": 0.0668157031146943, "k1_4": 0.29638897364369993, "k1_7": 0.28007634196586656, "k1_6": 0.21609175963346131, "k2_6": 0.15313452960593188, "k2_7": 0.053544873778191324, "k2_4": 0.13593541153882047, "k2_5": 0.1439732077777168, "k2_2": 0.17732717373401669, "k2_3": 0.15190982802593872, "k2_0": 0.014777328768124943, "k2_1": 0.16834576321364347, "k1_5": 0.28163090382966677, "k2_8": 0.075642873241396208, "k2_9": 0.70630142075105617, "kdr": 0.59090688806647806, "k2_17": 0.21292085349016376, "k2_16": 0.20602168072585664, "a": -0.14064303669101597, "b": 0.0075330689567006679, "k2_21": 0.066331410409036951, "k2_20": 0.11092848023400041, "k2_22": 0.068354763783168362, "kg": 0.029322475905127376, "k1_11": 0.49610437165974069, "k1_10": 0.3720809112956992, "k1_13": 0.49737537975641405, "k1_12": 0.49684231083660574, "k1_15": 0.40408113086006431, "k1_14": 0.57675989075143974, "k1_17": 0.12000988450372917, "k1_16": 0.30453746897598205, "k1_18": 0.069426794049671572, "n": 0.061085361418741914}, 0.01], ["k2_9", 0.0002418139602929914, true, null, 1e-06, Infinity, 0.00033416229348957633, {"tau": 0.00904987196100949, "k1_9": 0.7063014207510554, "k1_8": 0.030107963140979611, "k2_18": 0.010363985290501474, "k2_19": 0.0048858394198404206, "k2_15": 0.046343374106294542, "k1_1": 0.013089759190341291, "k1_0": 0.02666387982238827, "k1_3": 0.030270282252624601, "k1_2": 0.023413688027536107, "k2_10": 0.044565217198671354, "k1_4": 0.030457956619089809, "k1_7": 0.030955874590597954, "k1_6": 0.026958716269927959, "k2_6": 0.025020376560864987, "k2_7": 0.034017771181873796, "k2_4": 0.038170554515404562, "k2_5": 0.035533508458379631, "k2_2": 0.049429312927037478, "k2_3": 0.040532259902988525, "k2_0": 0.039434530989433544, "k2_1": 0.046820700307413921, "k1_5": 0.030712705594744722, "k2_8": 0.029743200347922695, "kdr": 0.030272793786929084, "k2_17": 0.012568493930867935, "k2_16": 0.040745142502363441, "a": -0.055675745680019581, "b": 0.089474426160196435, "k2_21": 0.0080094268883150639, "k2_20": 0.0071163976740561486, "k2_22": 0.0079136770454370474, "kg": -0.034276372081505906, "k1_11": -0.011127534881870274, "k1_10": 0.024603963001242367, "k1_13": -0.009883038249224747, "k1_12": -0.010673396037903706, "k1_15": 0.019187727603245105, "k1_14": 0.0050785294471628519, "k1_17": 0.017000605815310366, "k1_16": 0.030631469775397484, "k1_18": 0.011581177361266428, "n": 0.18649125495632893}, 0.01], ["k1_10", 0.022463204508343382, true, null, 1e-06, Infinity, 0.0017892448290511968, {"tau": 0.4993849547336931, "k1_9": 0.37208091129569976, "k1_8": 0.25977844837142522, "k2_18": 0.19178565680577239, "k2_19": 0.18756255264174437, "k2_15": 0.095526069672824149, "k1_1": 0.45288018409115038, "k1_0": 0.38080870317602961, "k1_3": 0.32132436145845306, "k1_2": 0.40378811335444215, "k2_10": 0.72605524096629759, "k1_4": 0.30853980420872479, "k1_7": 0.29129745723017081, "k1_6": 0.22425027202122988, "k2_6": 0.15794832789017718, "k2_7": 0.052776797321733251, "k2_4": 0.13915701738531752, "k2_5": 0.14770055016828904, "k2_2": 0.18232834813198209, "k2_3": 0.15584098003764332, "k2_0": 0.01223659343868308, "k2_1": 0.17364638680494238, "k1_5": 0.29293646116706812, "k2_8": 0.076201858328887304, "k2_9": 0.024603963001242766, "kdr": 0.61857470295326544, "k2_17": 0.22177949299604324, "k2_16": 0.21268268548176344, "a": -0.14360282090879198, "b": -0.0035890578692609684, "k2_21": 0.067830306484736008, "k2_20": 0.11479038025423487, "k2_22": 0.069974047797800823, "kg": 0.033149284968185193, "k1_11": 0.52195971473522251, "k1_13": 0.52297908757372924, "k1_12": 0.52258267081645293, "k1_15": 0.42305264245713686, "k1_14": 0.60462873609017276, "k1_17": 0.12415599745101484, "k1_16": 0.31711771334986144, "k1_18": 0.071552184007082187, "n": 0.048126662002884096}, 0.01], ["k2_10", 0.00077658050251361299, true, null, 1e-06, Infinity, 0.00038133862103949782, {"tau": 0.063019623601544505, "k1_9": 0.06681570311469455, "k1_8": 0.056946955817306924, "k2_18": 0.028520606893239826, "k2_19": 0.022495931549675743, "k2_15": 0.057632732336932571, "k1_1": 0.062149673182735489, "k1_0": 0.067543267879671506, "k1_3": 0.064262281931937573, "k1_2": 0.066976749972224886, "k1_5": 0.061299326013382616, "k1_4": 0.062924432670754482, "k1_7": 0.061408903495987356, "k1_6": 0.049722294025193813, "k2_6": 0.040014943473428599, "k2_7": 0.038248862214814501, "k2_4": 0.052181699368246452, "k2_5": 0.050143119778141378, "k2_2": 0.069743931848564741, "k2_3": 0.056608999575978834, "k2_0": 0.04092076029512557, "k2_1": 0.067388709835059554, "k2_8": 0.036107998581122965, "k2_9": 0.044565217198671417, "kdr": 0.09805415159827105, "k2_17": 0.034247817304446704, "k2_16": 0.06298174378426806, "a": -0.077986482221200207, "b": 0.081498286100451775, "k2_21": 0.0124395508555379, "k2_20": 0.016692490128239802, "k2_22": 0.012599593661741695, "kg": -0.032012855694230499, "k1_11": 0.044448488616109061, "k1_10": 0.72605524096629792, "k1_13": 0.045343853544599369, "k1_12": 0.044719591156321348, "k1_15": 0.064969159501403306, "k1_14": 0.067843246084371492, "k1_17": 0.02882873962916447, "k1_16": 0.064093170344969003, "k1_18": 0.017886683119539226, "n": 0.19289551014035078}, 0.01], ["k1_11", 0.042718151411728855, true, null, 1e-06, Infinity, 0.0025173680742483643, {"tau": 0.69975820247857945, "k1_9": 0.49610437165974142, "k1_8": 0.33620508992990256, "k2_18": 0.26427630242453687, "k2_19": 0.26509024070113141, "k2_15": 0.081416644744361291, "k1_1": 0.62388195225549281, "k1_0": 0.5086660022199252, "k1_3": 0.42190438157473986, "k1_2": 0.54421002776680394, "k2_10": 0.044448488616108735, "k1_4": 0.40395337515392354, "k1_7": 0.37934827040449798, "k1_6": 0.28986901870236964, "k2_6": 0.20002651383190728, "k2_7": 0.040464226858445689, "k2_4": 0.15716000081714704, "k2_5": 0.17275824195095019, "k2_2": 0.20213067787560213, "k2_3": 0.17763826228969104, "k2_0": -0.026432153542208507, "k2_1": 0.1884996170043261, "k1_5": 0.38205219382323635, "k2_8": 0.079037989304569636, "k2_9": -0.011127534881869633, "kdr": 0.83895031616633653, "k2_17": 0.30377930642427892, "k2_16": 0.25772087710413932, "b": -0.067681270300270394, "k2_21": 0.093082900708962413, "k2_20": 0.16023903924329402, "k2_22": 0.096165603345743811, "kg": 0.093220170895473048, "a": -0.14957308870760805, "k1_10": 0.5219597147352224, "k1_13": 0.75279384884749545, "k1_12": 0.75236366511188657, "k1_15": 0.57551168450074386, "k1_14": 0.85286916205707219, "k1_17": 0.15909531916365446, "k1_16": 0.41574717334588102, "k1_18": 0.090175880940079833, "n": -0.12918717629151627}, 0.01], ["k2_11", 1e-06, false, null, 1e-06, Infinity, 0, null, 1e-06], ["k1_12", 0.068604356842942527, true, null, 1e-06, Infinity, 0.0040340072685129428, {"tau": 0.70357556057015447, "k1_9": 0.49684231083660618, "k1_8": 0.33753623075902517, "k2_18": 0.26567694404559566, "k2_19": 0.2665558932160168, "k2_15": 0.08091900505570869, "k1_1": 0.62395955167763539, "k1_0": 0.50939932317183867, "k1_3": 0.42303168883013842, "k1_2": 0.54481131664112903, "k2_10": 0.04471959115632098, "k1_4": 0.40514656187447029, "k1_7": 0.38058560274127617, "k1_6": 0.29123154061689188, "k2_6": 0.2015951912615955, "k2_7": 0.041748891214001653, "k2_4": 0.15844846361370069, "k2_5": 0.17418132929765343, "k2_2": 0.20244958875474614, "k2_3": 0.17885790288869796, "k2_0": -0.026228657944513355, "k2_1": 0.18691811809723816, "k1_5": 0.38335051964086575, "k2_8": 0.080494691993875433, "k2_9": -0.010673396037903005, "kdr": 0.83939539825273768, "k2_17": 0.30515913117472382, "k2_16": 0.25904621722753757, "a": -0.15553224490802442, "k2_21": 0.094618269143254122, "k2_20": 0.16176849641823082, "k2_22": 0.097690330825245461, "kg": 0.098688284541217225, "k1_11": 0.75236366511188613, "k1_10": 0.52258267081645227, "k1_13": 0.75478242738307466, "b": -0.049841943099485302, "k1_15": 0.57586115891983358, "k1_14": 0.85455046569275606, "k1_17": 0.16010014142218729, "k1_16": 0.41694501977150533, "k1_18": 0.090874551677602652, "n": -0.12254432637257608}, 0.01], ["k2_12", 1e-06, false, null, 1e-06, Infinity, 0, null, 1e-06], ["k1_13", 0.10065025161837526, true, null, 1e-06, Infinity, 0.005913561997576507, {"tau": 0.7059918446920227, "k1_9": 0.49737537975641455, "k1_8": 0.33872610446455531, "k2_18": 0.26696118833053906, "k2_19": 0.26793663771937004, "k2_15": 0.080917960504131775, "k1_1": 0.6237603398014121, "k1_0": 0.50992682373288589, "k1_3": 0.42397435378326759, "k1_2": 0.54516179460731651, "k2_10": 0.04534385354459898, "k1_4": 0.4061670667599846, "k1_7": 0.38167638849693769, "k1_6": 0.29244919259268032, "k2_6": 0.20315194549152132, "k2_7": 0.043194749922878979, "k2_4": 0.15983293582799027, "k2_5": 0.17566801632660328, "k2_2": 0.20305601625515216, "k2_3": 0.18017612629844146, "k2_0": -0.0256703780895087, "k2_1": 0.18601187071169403, "k1_5": 0.38448138849070895, "k2_8": 0.082053493383592913, "k2_9": -0.0098830382492241381, "kdr": 0.83962135014641326, "k2_17": 0.30640377785733963, "k2_16": 0.2604017246020735, "a": -0.1612070818859288, "b": -0.035076901244384201, "k2_21": 0.096184254924548851, "k2_20": 0.16328382782194445, "k2_22": 0.099242965805912409, "kg": 0.10204953692187088, "k1_11": 0.75279384884749534, "k1_10": 0.52297908757372891, "k1_12": 0.75478242738307522, "k1_15": 0.57595127831024306, "k1_14": 0.85568281219032605, "k1_17": 0.16098208941304054, "k1_16": 0.41794949981354795, "k1_18": 0.091478499078488942, "n": -0.11557095601862741}, 0.1], ["k2_13", 1e-06, false, null, 1e-06, Infinity, 0, null, 1e-06], ["k1_14", 0.15603449156344562, true, null, 1e-06, Infinity, 0.007985025263709554, {"tau": 0.77620995562551975, "k1_9": 0.57675989075144141, "k1_8": 0.40175317474873451, "k2_18": 0.32832911851479529, "k2_19": 0.33287538971889818, "k2_15": 0.10909680453243775, "k1_1": 0.71731248725402008, "k1_0": 0.591605870283341, "k1_3": 0.49589810752677738, "k1_2": 0.62916015504023459, "k2_10": 0.067843246084371159, "k1_4": 0.47671148337908198, "k1_7": 0.45029910886643282, "k1_6": 0.34882817608822847, "k2_6": 0.25574019234647072, "k2_7": 0.071044562989669061, "k2_4": 0.20203202792027022, "k2_5": 0.2216934057760975, "k2_2": 0.24783518198527241, "k2_3": 0.22407792378100749, "k2_0": -0.015008837219297057, "k2_1": 0.23172515015582551, "k1_5": 0.45306771976084503, "k2_8": 0.11714678084427223, "k2_9": 0.0050785294471634964, "kdr": 0.97093103551010163, "k2_17": 0.37191096156120185, "k2_16": 0.31529757320051816, "a": -0.17187585238222697, "b": -0.073146132415131737, "k2_21": 0.13829356394203435, "k2_20": 0.2145424040034502, "k2_22": 0.14156813251379916, "kg": 0.048014073053290772, "k1_11": 0.85286916205707319, "k1_10": 0.60462873609017342, "k1_13": 0.85568281219032749, "k1_12": 0.85455046569275772, "k1_15": 0.6632013468346375, "k1_17": 0.1947901820217954, "k1_16": 0.48909271011323002, "k1_18": 0.11243600045791891, "n": -0.1052137979039232}, 0.1], ["k2_14", 1e-06, false, null, 1e-06, Infinity, 0, null, 1e-06], ["k1_15", 0.037548863302215518, true, null, 1e-06, Infinity, 0.0027494914647626283, {"tau": 0.54558790783959576, "k1_9": 0.40408113086006348, "k1_8": 0.27948541721965942, "k2_18": 0.20812407100889968, "k2_19": 0.20446777720344209, "k2_15": 0.69516635926827663, "k1_1": 0.49590475206500456, "k1_0": 0.41372210138045612, "k1_3": 0.34734107503132128, "k1_2": 0.43968884312680329, "k2_10": 0.064969159501402834, "k1_4": 0.33318970049296698, "k1_7": 0.31408946512093611, "k1_6": 0.2409183917811176, "k2_6": 0.1681839031542004, "k2_7": 0.051035083021160825, "k2_4": 0.14536890996617302, "k2_5": 0.15514366442828312, "k2_2": 0.19154509568638484, "k2_3": 0.16336121316308888, "k2_0": 0.0062103231154214868, "k2_1": 0.18369014123072716, "k1_5": 0.31589531279445277, "k2_8": 0.07745592883506551, "k2_9": 0.019187727603245518, "kdr": 0.67504827590656546, "k2_17": 0.24076648982635965, "k2_16": 0.22580994991958325, "a": -0.14569889244573131, "b": -0.031293185519006721, "k2_21": 0.072083593995537334, "k2_20": 0.12393121304352303, "k2_22": 0.074467992631933863, "k1_11": 0.57551168450074197, "k1_10": 0.4230526424571352, "k1_13": 0.57595127831024107, "k1_12": 0.57586115891983158, "kg": 0.039211083905841548, "k1_14": 0.66320134683463405, "k1_17": 0.13275933979858737, "k1_16": 0.34259677318099319, "k1_18": 0.076043976272630015, "n": 0.015459428521617125}, 0.1], ["k2_15", 0.0012348914549417112, true, null, 1e-06, Infinity, 0.0004245828875093573, {"tau": 0.095657738578801443, "k1_9": 0.094297638925998628, "k1_8": 0.074078529235269377, "k2_18": 0.038764556547109495, "k2_19": 0.03216303829429102, "k2_16": 0.077176875210107007, "k1_1": 0.096912375687218097, "k1_0": 0.09567245514397775, "k1_3": 0.086881419683365366, "k1_2": 0.097197205231550718, "k2_10": 0.057632732336932217, "k1_4": 0.084334316727085523, "k1_7": 0.081300156304801585, "k1_6": 0.063815795155700239, "k2_6": 0.048141243019683672, "k2_7": 0.039488781320991317, "k2_4": 0.06050695222026993, "k2_5": 0.058566289425903341, "k2_2": 0.084559037227759065, "k2_3": 0.066600764091268486, "k2_0": 0.042328907329820739, "k2_1": 0.085454453598023283, "k1_5": 0.081179213372277903, "k2_8": 0.038430895117142094, "k2_9": 0.046343374106294515, "kdr": 0.14600977168646123, "k2_17": 0.047120185528303042, "a": -0.087893841726427085, "b": 0.049026659920926335, "k2_21": 0.012678034324982592, "k2_20": 0.020579977064776142, "k2_22": 0.013039257723168905, "kg": -0.039381936870163663, "k1_11": 0.081416644744358738, "k1_10": 0.095526069672822192, "k1_13": 0.080917960504129235, "k1_12": 0.080919005055706178, "k1_15": 0.69516635926827497, "k1_14": 0.10909680453243457, "k1_17": 0.035530321702348655, "k1_16": 0.086218907416274457, "k1_18": 0.021094068352368819, "n": 0.19091917634632669}, 0.001], ["k1_16", 0.021773996045761579, true, null, 1e-06, Infinity, 0.002114009762019415, {"tau": 0.4025394575006519, "k1_9": 0.30453746897598183, "k1_8": 0.2175911795906916, "k2_18": 0.16065839943413823, "k2_19": 0.15622975475739007, "k2_15": 0.086218907416275956, "k1_1": 0.36466343253314959, "k1_0": 0.3115010519757862, "k1_3": 0.26584771663677309, "k1_2": 0.32862481417048178, "k2_10": 0.064093170344968767, "k1_4": 0.25596010105803785, "k1_7": 0.24259388390114639, "k1_6": 0.18881396472923148, "k2_6": 0.13663039292878279, "k2_7": 0.053785295262000758, "k2_4": 0.1230705455760716, "k2_5": 0.12983030230352366, "k2_2": 0.15726226647592531, "k2_3": 0.1365205612622539, "k2_0": 0.019573400324157917, "k2_1": 0.1468897746339376, "k1_5": 0.24393202868259256, "k2_8": 0.072157400574690944, "k2_9": 0.030631469775397865, "kdr": 0.50039688889251233, "k2_17": 0.18469391464520682, "k2_16": 0.91418448689665099, "a": -0.12253389053207241, "b": 0.040178665819671062, "k2_21": 0.061830342575849656, "k2_20": 0.098987232846635798, "k2_22": 0.06347241977032618, "kg": 0.021810600532243655, "k1_11": 0.41574717334588024, "k1_10": 0.31711771334986077, "k1_13": 0.41794949981354712, "k1_12": 0.41694501977150478, "k1_15": 0.34259677318099374, "k1_14": 0.48909271011322825, "k1_17": 0.10633228611221975, "k1_18": 0.062529633852074995, "n": 0.086941096750798294}, 0.1], ["k2_16", 0.0064975221354593993, true, null, 1e-06, Infinity, 0.00095712050625332572, {"tau": 0.2598572978151803, "k1_9": 0.20602168072585633, "k1_8": 0.15360125109129882, "k2_18": 0.10971970355196412, "k2_19": 0.10573278263274054, "k2_15": 0.077176875210107979, "k1_1": 0.23662291053235562, "k1_0": 0.21040806247927246, "k1_3": 0.18375586000822366, "k1_2": 0.21931817743887863, "k2_10": 0.062981743784267935, "k1_4": 0.17776942284869765, "k1_7": 0.16974260321210599, "k1_6": 0.13381302791092189, "k2_6": 0.10179571337319965, "k2_7": 0.053003652278094102, "k2_4": 0.098654121222986571, "k2_5": 0.10199146714936116, "k2_2": 0.12443542406158625, "k2_3": 0.10810050925955307, "k2_0": 0.032106318565901321, "k2_1": 0.11509439017058685, "k1_5": 0.17045289362741772, "k2_8": 0.063018817266320998, "k2_9": 0.040745142502363725, "kdr": 0.33342304967292086, "k2_17": 0.12587970830127315, "a": -0.1267472092567295, "b": 0.083893502657947677, "k2_21": 0.047509855940697593, "k2_20": 0.070626187946874697, "k2_22": 0.048473402086653072, "kg": -0.0051257764672991077, "k1_11": 0.25772087710413849, "k1_10": 0.21268268548176286, "k1_13": 0.26040172460207267, "k1_12": 0.2590462172275369, "k1_15": 0.2258099499195835, "k1_14": 0.31529757320051671, "k1_17": 0.075734716344960609, "k1_16": 0.91418448689665099, "k1_18": 0.04476901000184013, "n": 0.15424653765797622}, 0.001], ["k1_17", 0.0032524078076766605, true, null, 1e-06, Infinity, 0.00074483975381524673, {"tau": 0.14971386034855921, "k1_9": 0.12000988450373021, "k1_8": 0.090608612339206224, "k2_18": 0.071016190399851423, "k2_19": 0.067838911337926619, "k2_15": 0.035530321702349453, "k1_1": 0.1404564630986759, "k1_0": 0.12269909306034468, "k1_3": 0.10720676032882354, "k1_2": 0.12820015318474401, "k2_10": 0.028828739629164518, "k1_4": 0.10394362913443493, "k1_7": 0.09944769641952815, "k1_6": 0.080299355279733545, "k2_6": 0.061374891040030258, "k2_7": 0.029159067501371167, "k2_4": 0.0541986333471038, "k2_5": 0.057519689624035204, "k2_2": 0.063202756728560641, "k2_3": 0.058658725586523221, "k2_0": 0.011795399644743708, "k2_1": 0.056503290729318451, "k1_5": 0.10006987904937564, "k2_8": 0.036874869800965951, "k2_9": 0.017000605815310533, "kdr": 0.18858683350699576, "k2_17": 0.7656284273663434, "k2_16": 0.075734716344961275, "a": -0.00046394400948719254, "b": 0.033102893396457896, "k2_21": 0.033405651426708115, "k2_20": 0.047069612246754662, "k2_22": 0.033936279720301783, "kg": 0.0048878738123699856, "k1_11": 0.1590953191636558, "k1_10": 0.12415599745101577, "k1_13": 0.16098208941304187, "k1_12": 0.16010014142218876, "k1_15": 0.13275933979858889, "k1_14": 0.19479018202179668, "k1_16": 0.10633228611222069, "k1_18": 0.031699993664139864, "n": 0.040966494847927373}, 0.1], ["k2_17", 0.0067691178469219127, true, null, 1e-06, Infinity, 0.00092807458873765192, {"tau": 0.27194359051640177, "k1_9": 0.21292085349016507, "k1_8": 0.15552749186866882, "k2_18": 0.13278236218179848, "k2_19": 0.13521425082166449, "k2_15": 0.047120185528304374, "k1_1": 0.25883407090669081, "k1_0": 0.21841068775577044, "k1_3": 0.18682953051440848, "k1_2": 0.23000739351738092, "k2_10": 0.034247817304446697, "k1_4": 0.18075035977255866, "k1_7": 0.17225273347059472, "k1_6": 0.13678154716491661, "k2_6": 0.10778165597033849, "k2_7": 0.040688164843856928, "k2_4": 0.086242604856861735, "k2_5": 0.094292372952603815, "k2_2": 0.098297298787268644, "k2_3": 0.093368318372799367, "k2_0": 0.0036545368265988917, "k2_1": 0.088948502394273099, "k1_5": 0.17322071501543068, "k2_8": 0.05822731591312337, "k2_9": 0.012568493930868214, "kdr": 0.35235667041231389, "k2_16": 0.12587970830127407, "a": -0.056332381031274109, "b": 0.0071203194143654733, "k2_21": 0.067221311132372938, "k2_20": 0.094048836502686348, "k2_22": 0.068245918754031645, "kg": -0.0010749260574337339, "k1_11": 0.3037793064242803, "k1_10": 0.22177949299604413, "k1_13": 0.30640377785734113, "k1_12": 0.30515913117472543, "k1_15": 0.24076648982636173, "k1_14": 0.37191096156120285, "k1_17": 0.76562842736634362, "k1_16": 0.18469391464520798, "k1_18": 0.047647798667027438, "n": -0.0033168086948220619}, 0.001], ["k1_18", 0.0015260554180865915, true, null, 1e-06, Infinity, 0.00056646154516197631, {"tau": 0.082718215481221338, "k1_9": 0.069426794049672572, "k1_8": 0.054161811989814228, "k2_18": 0.68613163276647082, "k2_19": 0.040228010040467353, "k2_15": 0.021094068352369395, "k1_1": 0.080130485804913568, "k1_0": 0.07092771377658362, "k1_3": 0.062881459865308728, "k1_2": 0.073706433830029727, "k2_10": 0.017886683119539323, "k1_4": 0.061200118254899107, "k1_7": 0.058859375838018702, "k1_6": 0.048683045170494182, "k2_6": 0.037602496488633994, "k2_7": 0.019414932197104162, "k2_4": 0.032991907005590841, "k2_5": 0.035076481771583533, "k2_2": 0.036685655591223651, "k2_3": 0.0352824718240436, "k2_0": 0.0083464786835469318, "k2_1": 0.032151344726004227, "k1_5": 0.059276552435105268, "k2_8": 0.023915367165856544, "k2_9": 0.011581177361266546, "kdr": 0.1044530708036622, "k2_17": 0.047647798667027855, "k2_16": 0.044769010001840741, "a": 0.030818220096609564, "b": 0.021523103169095972, "k2_21": 0.02152007503033954, "k2_20": 0.028982681660135866, "k2_22": 0.021787522823524228, "kg": 0.0027261444136710551, "k1_11": 0.090175880940081277, "k1_10": 0.071552184007083172, "k1_13": 0.091478499078490302, "k1_12": 0.090874551677604123, "k1_15": 0.076043976272631389, "k1_14": 0.1124360004579204, "k1_17": 0.031699993664139996, "k1_16": 0.062529633852075911, "n": 0.023018064234349794}, 0.1], ["k2_18", 0.004160132437259656, true, null, 1e-06, Infinity, 0.00065476953254769922, {"tau": 0.23125901121170547, "k1_9": 0.1842914939489762, "k1_8": 0.13634416833541466, "k2_19": 0.12374919186632399, "k2_15": 0.038764556547110751, "k1_1": 0.22406244944292503, "k1_0": 0.189161198624275, "k1_3": 0.16243028938464393, "k1_2": 0.19883130238649277, "k2_10": 0.028520606893239889, "k1_4": 0.15747631958827299, "k1_7": 0.15046571298663636, "k1_6": 0.12058200569085122, "k2_6": 0.097484035068730143, "k2_7": 0.037697106973666059, "k2_4": 0.076077382312120842, "k2_5": 0.083842884782617005, "k2_2": 0.083279450681567085, "k2_3": 0.081617241942584989, "k2_0": 0.0022206565181973016, "k2_1": 0.074303031201262054, "k1_5": 0.15131825053247996, "k2_8": 0.053909601196636167, "k2_9": 0.010363985290501764, "kdr": 0.30393663966574702, "k2_17": 0.1327823621817987, "k2_16": 0.10971970355196509, "a": -0.035167267797587366, "b": 0.0053535098158947053, "k2_21": 0.065089958551374089, "k2_20": 0.088272909644241643, "k2_22": 0.065926105235635288, "kg": -0.0059992371227761791, "k1_11": 0.2642763024245387, "k1_10": 0.19178565680577361, "k1_13": 0.26696118833054072, "k1_12": 0.26567694404559761, "k1_15": 0.20812407100890176, "k1_14": 0.3283291185147969, "k1_17": 0.071016190399851312, "k1_16": 0.16065839943413956, "k1_18": 0.68613163276647082, "n": -0.013231412310631303}, 0.001], ["k1_19", 1e-06, false, null, 1e-06, Infinity, 0, null, 1e-06], ["k2_19", 0.0022152197862693734, true, null, 1e-06, Infinity, 0.0003632374374449618, {"tau": 0.22597416742838292, "k1_9": 0.17994686475806659, "k1_8": 0.13270069771787316, "k2_18": 0.12374919186632394, "k2_15": 0.032163038294292269, "k1_1": 0.22145159804447753, "k1_0": 0.18501090151161037, "k1_3": 0.15810567883319121, "k1_2": 0.1947027185358351, "k2_10": 0.022495931549675798, "k1_4": 0.15339344523061543, "k1_7": 0.14662456354549816, "k1_6": 0.117336371682319, "k2_6": 0.098031813199722373, "k2_7": 0.035521646164265508, "k2_4": 0.072792842025629093, "k2_5": 0.081536314552476369, "k2_2": 0.07668306713547586, "k2_3": 0.077593231374346899, "k2_0": -0.0033199925015428237, "k2_1": 0.067760789107368782, "k1_5": 0.14740447330780954, "k2_8": 0.05319398984441244, "k2_9": 0.0048858394198407129, "kdr": 0.30279702000338471, "k2_17": 0.13521425082166466, "k2_16": 0.10573278263274151, "a": -0.05688805722967688, "b": -0.0052413159763299187, "k2_21": 0.071036127360128834, "k2_20": 0.094473499902587382, "k2_22": 0.071843227444897448, "kg": -0.01274716126709435, "k1_11": 0.26509024070113307, "k1_10": 0.18756255264174554, "k1_13": 0.2679366377193716, "k1_12": 0.26655589321601864, "k1_15": 0.20446777720344417, "k1_14": 0.33287538971889957, "k1_17": 0.067838911337926508, "k1_16": 0.15622975475739143, "k1_18": 0.040228010040467041, "n": -0.037030955763941491}, 0.001], ["k1_20", 1e-06, false, null, 1e-06, Infinity, 0, null, 1e-06], ["k2_20", 0.0010875154943944532, true, null, 1e-06, Infinity, 0.00028642429001663182, {"tau": 0.12891713144153824, "k1_9": 0.11092848023400165, "k1_8": 0.086876026738948467, "k2_18": 0.088272909644241837, "k2_19": 0.094473499902587577, "k2_15": 0.020579977064776968, "k1_1": 0.13391848704238252, "k1_0": 0.11422063084518808, "k1_3": 0.099920661245292919, "k1_2": 0.11875517400276911, "k2_10": 0.016692490128239871, "k1_4": 0.097817389745139219, "k1_7": 0.094592250999606567, "k1_6": 0.078157582300238379, "k2_6": 0.0715290514144786, "k2_7": 0.031266201683178285, "k2_4": 0.051938240959143143, "k2_5": 0.058635891701466769, "k2_2": 0.048528373297243292, "k2_3": 0.053741941483589274, "k2_0": 0.00085100545826555479, "k2_1": 0.040320470679785406, "k1_5": 0.095042584850119946, "k2_8": 0.043670120209087247, "k2_9": 0.0071163976740563134, "kdr": 0.18434477912439562, "k2_17": 0.094048836502686681, "k2_16": 0.07062618794687546, "a": -0.029951430947516903, "b": 0.014077575631518369, "k2_21": 0.059571907714422508, "k2_22": 0.059930283927035415, "kg": -0.023027794771573171, "k1_11": 0.16023903924329552, "k1_10": 0.11479038025423596, "k1_13": 0.16328382782194595, "k1_12": 0.16176849641823249, "k1_15": 0.12393121304352474, "k1_14": 0.2145424040034517, "k1_17": 0.047069612246754704, "k1_16": 0.098987232846636936, "k1_18": 0.028982681660135751, "n": -0.016108779530452869}, 0.001], ["k1_21", 1e-06, false, null, 1e-06, Infinity, 0, null, 1e-06], ["k2_21", 0.00059106098800187912, true, null, 1e-06, Infinity, 0.000256375941768351, {"tau": 0.066597514584750273, "k1_9": 0.066331410409038422, "k1_8": 0.056994725118675899, "k2_18": 0.065089958551374574, "k2_19": 0.071036127360129347, "k2_15": 0.012678034324983234, "k1_1": 0.077666455845325957, "k1_0": 0.068485459244929714, "k1_3": 0.062170823240321568, "k1_2": 0.069780022752634549, "k2_10": 0.012439550855538052, "k1_4": 0.061720039328685083, "k1_7": 0.060741896800638233, "k1_6": 0.052554857533879833, "k2_6": 0.053965953368795214, "k2_7": 0.027933136594013159, "k2_4": 0.037960429956792122, "k2_5": 0.043339351357456, "k2_2": 0.029916152499518855, "k2_3": 0.037844342878197025, "k2_0": 0.0030515651715433386, "k2_1": 0.022333911519926829, "k1_5": 0.060980932416835151, "k2_8": 0.036961839715980369, "k2_9": 0.0080094268883151905, "kdr": 0.10806744832957435, "k2_17": 0.067221311132373618, "k2_16": 0.047509855940698488, "a": -0.012055954696489827, "b": 0.024418390814784651, "k2_20": 0.05957190771442275, "k2_22": 0.051814823947043738, "kg": -0.02920953062835378, "k1_11": 0.093082900708964425, "k1_10": 0.067830306484737396, "k1_13": 0.096184254924550863, "k1_12": 0.094618269143256148, "k1_15": 0.07208359399553918, "k1_14": 0.13829356394203648, "k1_17": 0.033405651426708399, "k1_16": 0.061830342575850954, "k1_18": 0.021520075030339595, "n": -0.0050133710639987533}, 0.001], ["k1_22", 1e-06, false, null, 1e-06, Infinity, 0, null, 1e-06], ["k2_22", 0.00060524563813835197, true, null, 1e-06, Infinity, 0.0002551001039720177, {"tau": 0.069605000651939669, "k1_9": 0.06835476378316932, "k1_8": 0.058265686968388984, "k2_18": 0.065926105235635524, "k2_19": 0.07184322744489767, "k2_15": 0.013039257723169474, "k1_1": 0.08025506473805441, "k1_0": 0.070556959659433344, "k1_3": 0.063843363447224966, "k1_2": 0.072021942865045457, "k2_10": 0.012599593661741773, "k1_4": 0.063303832055602402, "k1_7": 0.062207599861439491, "k1_6": 0.053618114721563463, "k2_6": 0.054571184568797948, "k2_7": 0.027931229194331646, "k2_4": 0.038481680295292649, "k2_5": 0.043895630894670724, "k2_2": 0.030753918711763417, "k2_3": 0.038473828369882043, "k2_0": 0.0029170837223507656, "k2_1": 0.023187710496211926, "k1_5": 0.062456725968962484, "k2_8": 0.037083410832526177, "k2_9": 0.0079136770454371515, "kdr": 0.11156139796373754, "k2_17": 0.068245918754032006, "k2_16": 0.048473402086653697, "a": -0.012986156877151028, "b": 0.023709894284203892, "k2_21": 0.051814823947043634, "k2_20": 0.059930283927035484, "kg": -0.028661644713766019, "k1_11": 0.096165603345745074, "k1_10": 0.069974047797801725, "k1_13": 0.099242965805913713, "k1_12": 0.097690330825246766, "k1_15": 0.074467992631935168, "k1_14": 0.14156813251380046, "k1_17": 0.033936279720301908, "k1_16": 0.063472419770327082, "k1_18": 0.021787522823524193, "n": -0.0055449111846805474}, 0.001], ["k", 1.0, false, null, 1e-06, Infinity, 0, null, 1.0], ["kdr", 0.057894727213918654, true, null, -Infinity, Infinity, 0.0042043697388151674, {"tau": 0.78192462780552163, "k1_9": 0.59090688806647829, "k1_8": 0.40776286582091276, "k2_18": 0.30393663966574469, "k2_19": 0.30279702000338232, "k2_15": 0.14600977168646423, "k1_1": 0.7247664211920577, "k1_0": 0.6051641717992422, "k1_3": 0.50759042586181491, "k1_2": 0.64291755706953235, "k2_10": 0.098054151598270634, "k1_4": 0.48687239118677261, "k1_7": 0.45893064476204642, "k1_6": 0.35030911004037479, "k2_6": 0.24755808728442011, "k2_7": 0.076062706944195022, "k2_4": 0.21507786608188834, "k2_5": 0.22921003635089487, "k2_2": 0.28497351697395595, "k2_3": 0.24173112518034512, "k2_0": 0.011115620212991036, "k2_1": 0.27423899609042895, "k1_5": 0.46132662973944288, "k2_8": 0.1146733498676009, "k2_9": 0.03027279378692984, "k2_17": 0.35235667041231178, "k2_16": 0.33342304967292147, "a": -0.30187651087280676, "b": -0.037907764108544607, "k2_21": 0.10806744832957187, "k2_20": 0.18434477912439354, "k2_22": 0.11156139796373592, "kg": -0.0019161781095672469, "k1_11": 0.83895031616633553, "k1_10": 0.61857470295326467, "k1_13": 0.83962135014641248, "k1_12": 0.83939539825273712, "k1_15": 0.67504827590656735, "k1_14": 0.97093103551009907, "k1_17": 0.18858683350699396, "k1_16": 0.50039688889251277, "k1_18": 0.10445307080366051, "n": 0.048654561297545917}, 0.1], ["tau", 4.049232196579851, true, null, 1e-06, 20, 0.3403202232345629, {"k1_9": 0.47614767358131582, "k1_8": 0.32474265381108536, "k2_18": 0.23125901121170236, "k2_19": 0.22597416742837986, "k2_15": 0.095657738578802734, "k1_1": 0.58470390399384242, "k1_0": 0.4871081288994748, "k1_3": 0.40791479112919155, "k1_2": 0.51992075528059267, "k2_10": 0.063019623601543451, "k1_4": 0.39025951167580719, "k1_7": 0.3661207978283752, "k1_6": 0.27857861419086016, "k2_6": 0.18572528120377618, "k2_7": 0.046464417218788266, "k2_4": 0.16175367538912, "k2_5": 0.1725036613480016, "k2_2": 0.21507910136955011, "k2_3": 0.1841705305821045, "k2_0": -0.0059756910598018909, "k2_1": 0.18902632892182183, "k1_5": 0.36904180280009841, "k2_8": 0.077199829503924192, "k2_9": 0.0090498719610095143, "kdr": 0.7819246278055173, "k2_17": 0.27194359051639871, "k2_16": 0.25985729781517919, "a": -0.27916554575916042, "b": 0.12962807657419884, "k2_21": 0.066597514584747913, "k2_20": 0.12891713144153594, "k2_22": 0.069605000651937893, "kg": 0.45110787589764512, "k1_11": 0.69975820247857567, "k1_10": 0.49938495473368988, "k1_13": 0.70599184469201903, "k1_12": 0.70357556057015103, "k1_15": 0.54558790783959421, "k1_14": 0.77620995562551398, "k1_17": 0.14971386034855697, "k1_16": 0.40253945750065023, "k1_18": 0.08271821548121959, "n": 0.04987424116565671}, 5], ["kg", 0.024350411971842179, true, null, 1e-06, Infinity, 0.00023398669053098972, {"tau": 0.45110787589764201, "k1_9": 0.029322475905124771, "k1_8": 0.011250632760431955, "k2_18": -0.0059992371227773119, "k2_19": -0.012747161267095403, "k2_15": -0.03938193687016521, "k1_1": 0.042368491875806033, "k1_0": 0.029358050517602759, "k1_3": 0.021609383361901671, "k1_2": 0.036432111305225633, "k2_10": -0.032012855694231804, "k1_4": 0.018740873266299474, "k1_7": 0.014280160360883244, "k1_6": 0.0090049032075352892, "k2_6": -0.013930019781218482, "k2_7": -0.028443073197737083, "k2_4": -0.015968964828456635, "k2_5": -0.015418256240347225, "k2_2": -0.019921209435031496, "k2_3": -0.013506388883399747, "k2_0": -0.034066012768513843, "k2_1": -0.047985186108645016, "k1_5": 0.016140938571164741, "k2_8": -0.025583166312902649, "k2_9": -0.034276372081506926, "kdr": -0.0019161781095716835, "k2_17": -0.001074926057435131, "k2_16": -0.0051257764673011295, "a": -0.039406336148070244, "b": 0.22928910299816227, "k2_21": -0.029209530628354147, "k2_20": -0.023027794771573844, "k2_22": -0.02866164471376649, "k1_11": 0.093220170895470425, "k1_10": 0.033149284968182452, "k1_13": 0.10204953692186799, "k1_12": 0.098688284541214477, "k1_15": 0.039211083905838807, "k1_14": 0.048014073053287365, "k1_17": 0.0048878738123690254, "k1_16": 0.021810600532241344, "k1_18": 0.0027261444136706201, "n": -0.034955352508008512}, 0.02], ["n", 1.3077927868750412, true, null, 1e-06, Infinity, 0.013732111388759674, {"tau": 0.049874241165657709, "k1_9": 0.06108536141874063, "k1_8": 0.088928929502541249, "k2_18": -0.013231412310631978, "k2_19": -0.037030955763942261, "k2_15": 0.19091917634632619, "k1_1": -0.022409329408286244, "k1_0": 0.057934336409959514, "k1_3": 0.084439451259905776, "k1_2": 0.040829172305048025, "k2_10": 0.19289551014035042, "k1_4": 0.086017152611542858, "k1_7": 0.08902274569239356, "k1_6": 0.077367777119447659, "k2_6": 0.072149823653452266, "k2_7": 0.13692425796510083, "k2_4": 0.14927245355039157, "k2_5": 0.13234448050235639, "k2_2": 0.20179419009853369, "k2_3": 0.16063661159718215, "k2_0": 0.17692128009965766, "k2_1": 0.16862859047818871, "k1_5": 0.088331940723690591, "k2_8": 0.10945602204983168, "k2_9": 0.18649125495632854, "kdr": 0.048654561297543586, "k2_17": -0.0033168086948227502, "k2_16": 0.15424653765797508, "a": -0.52213327502402163, "b": 0.68991813819270198, "k2_21": -0.0050133710639989771, "k2_20": -0.016108779530453268, "k2_22": -0.005544911184680857, "kg": -0.034955352508002684, "k1_11": -0.1291871762915176, "k1_10": 0.048126662002882889, "k1_13": -0.11557095601862881, "k1_12": -0.12254432637257745, "k1_15": 0.015459428521615852, "k1_14": -0.10521379790392513, "k1_17": 0.040966494847927068, "k1_16": 0.08694109675079692, "k1_18": 0.023018064234349572}, 1], ["b", 176.59387337059565, true, null, 1e-06, Infinity, 3.1805951356902806, {"tau": 0.12962807657420178, "k1_9": 0.007533068956701138, "k1_8": 0.049915035302337873, "k2_18": 0.0053535098158951537, "k2_19": -0.0052413159763294694, "k2_15": 0.049026659920925586, "k1_1": -0.061997439963855101, "k1_0": 0.0045323588328021703, "k1_3": 0.036050457639920083, "k1_2": -0.0088651833525969191, "k2_10": 0.081498286100451359, "k1_4": 0.039731570329987996, "k1_7": 0.043483889262576701, "k1_6": 0.049508089896219548, "k2_6": 0.055492469000072236, "k2_7": 0.088965075599688456, "k2_4": 0.08711034740635526, "k2_5": 0.081843992526501194, "k2_2": 0.074812656547356332, "k2_3": 0.089053784597405511, "k2_0": 0.078783100649002222, "k2_1": -0.011391962058057044, "k1_5": 0.04549863081216609, "k2_8": 0.078329876025575118, "k2_9": 0.089474426160195852, "kdr": -0.037907764108544018, "k2_17": 0.007120319414366031, "k2_16": 0.083893502657947455, "a": -0.46503781957514956, "k2_21": 0.024418390814784897, "k2_20": 0.014077575631518666, "k2_22": 0.023709894284204058, "kg": 0.22928910299816704, "k1_11": -0.067681270300268881, "k1_10": -0.0035890578692603613, "k1_13": -0.035076901244382758, "k1_12": -0.049841943099483865, "k1_15": -0.031293185519006159, "k1_14": -0.073146132415130349, "k1_17": 0.033102893396458229, "k1_16": 0.040178665819671257, "k1_18": 0.02152310316909619, "n": 0.68991813819269976}, 200.0], ["a", 3322.5806914384279, true, null, 1e-06, Infinity, 11.017156741219283, {"tau": -0.27916554575915642, "k1_9": -0.14064303669101039, "k1_8": -0.096086426188021073, "k2_18": -0.035167267797583723, "k2_19": -0.056888057229673217, "k2_15": -0.087893841726426003, "k1_1": -0.14308438796080605, "k1_0": -0.14330307553264424, "k1_3": -0.12494072584508886, "k1_2": -0.1480970488705331, "k2_10": -0.077986482221198999, "k1_4": -0.11938130890897101, "k1_7": -0.11189654492700159, "k1_6": -0.072044770698909633, "k2_6": -0.064421298578276998, "k2_7": -0.044277026070544657, "k2_4": -0.090619590872531658, "k2_5": -0.08629489781910063, "k2_2": -0.13701113140799312, "k2_3": -0.10377177326968615, "k2_0": -0.04830328521792937, "k2_1": -0.10872841814644756, "k1_5": -0.11151025491989544, "k2_8": -0.043534837464374032, "k2_9": -0.055675745680019179, "kdr": -0.30187651087279715, "k2_17": -0.056332381031270209, "k2_16": -0.12674720925672636, "b": -0.46503781957515106, "k2_21": -0.012055954696488024, "k2_20": -0.029951430947514464, "k2_22": -0.012986156877149383, "kg": -0.039406336148075753, "k1_11": -0.1495730887076003, "k1_10": -0.14360282090878601, "k1_13": -0.16120708188592112, "k1_12": -0.15553224490801673, "k1_15": -0.1456988924457254, "k1_14": -0.17187585238221714, "k1_17": -0.00046394400948494423, "k1_16": -0.12253389053206776, "k1_18": 0.030818220096611053, "n": -0.52213327502402151}, 3500.0]]
