# Supplementary material for: A photoconversion model for full spectral programming and multiplexing of optogenetic systems
Source: Mol Syst Biol. 2017 Apr 24;13(4):926. doi: 10.15252/msb.20167456 (PMC5408778; doi:10.15252/msb.20167456)
Supplement: Supplementary file 15 — Dataset EV7 [file MSB-13-926-s015.zip › dataset_ev7_cph8-ompr_data_and_analysis/cph8-ompr_analysis/plots/sim_dv-pert_best.csv]

4.487660431124245264e+01
4.487660431124245264e+01
4.487660431124245264e+01
4.489755593085374130e+01
4.499156986113320045e+01
4.511307513029092320e+01
4.524147201163797405e+01
4.537014760652515832e+01
4.549701461496186994e+01
4.562152165346581256e+01
4.574358953239611481e+01
4.586330021766359977e+01
4.598071120627935926e+01
4.624987586346068724e+01
4.732990662647021907e+01
4.918488623381495728e+01
5.164509317559895152e+01
5.454425984165792585e+01
5.774161043043477548e+01
6.112731459958769875e+01
6.461993535210969242e+01
6.816123120289009307e+01
7.171049084237837690e+01
7.525474298380967753e+01
7.882900298145328577e+01
8.240511253192723018e+01
8.595770615658994984e+01
8.946966659043029324e+01
9.292976785244518112e+01
9.633093249324082308e+01
9.966885417765999478e+01
1.029410812743720669e+02
1.061464828701596588e+02
1.093462329099952655e+02
1.127699500678141931e+02
1.163606741783603979e+02
1.200476367557288739e+02
1.237791159494488085e+02
1.275177015054099030e+02
1.312368881421265883e+02
1.349183520915362635e+02
1.385496086967167741e+02
1.421222744653353232e+02
1.457077561032779727e+02
1.495941454992505442e+02
1.537160709814187953e+02
1.579863734920091929e+02
1.623386200502322083e+02
1.667231121959970892e+02
1.711033813837086370e+02
1.754530087158922527e+02
1.797532032219155269e+02
1.839908763128436533e+02
1.882188328124221073e+02
1.926652526351312815e+02
1.972752831011737555e+02
2.019775662667992435e+02
2.067183043694418529e+02
2.114574498224547199e+02
2.161656250505086518e+02
2.208214916956827949e+02
2.254099204918717305e+02
2.299204821436584041e+02
2.344243740460331651e+02
2.392164132816706115e+02
2.442328809590972298e+02
2.493863539661221864e+02
2.546095158409369503e+02
2.598512558135024051e+02
2.650731684366331820e+02
2.702471500104996380e+02
2.753528058821764830e+02
2.803756135984634739e+02
2.853859348826540554e+02
2.906859945535610450e+02
2.962099867991476003e+02
3.018680353967982342e+02
3.075903515850855570e+02
3.133239586871811753e+02
3.190289653515837927e+02
3.246758130494043257e+02
3.302430095000593724e+02
3.357151414941226335e+02
3.411428851996662388e+02
3.467537239006184109e+02
3.524945260994468299e+02
3.582955891516629663e+02
3.641041799777542565e+02
3.698805626693896897e+02
3.755952223632705795e+02
3.812267942277180737e+02
3.867600312517602674e+02
3.921844001006579674e+02
3.975858777163129503e+02
4.033172400523519059e+02
4.093094708307910992e+02
4.154614813717322477e+02
4.216952547924048531e+02
4.279509644662815617e+02
4.341828064207321063e+02
4.403570110851234745e+02
4.464483392230163759e+02
4.524394912026410225e+02
4.583801333441977022e+02
4.645004147489248680e+02
4.707477324809335073e+02
4.770521486217922984e+02
4.833605496285653089e+02
4.896328491520386024e+02
4.958394916689648539e+02
5.019587072083990620e+02
5.079748890913348305e+02
5.138770283850212763e+02
5.197432921538808159e+02
5.258931753834796154e+02
5.322644793440082367e+02
5.387680677290990161e+02
5.453346921024342464e+02
5.519116444130396530e+02
5.584590720740008010e+02
5.649471594830916956e+02
5.713541678112304680e+02
5.776646569240547251e+02
5.839532275705400934e+02
5.905432490369167908e+02
5.973725543123395028e+02
6.043505212035234990e+02
6.114070863707808030e+02
6.184882459722931571e+02
6.255528030418682874e+02
6.325701896775130990e+02
6.395175835804470807e+02
6.463785105935221509e+02
6.531952967196169766e+02
6.601681410786700326e+02
6.672553646244307402e+02
6.743997797787948230e+02
6.815574534278889587e+02
6.886951816616807491e+02
6.957879913329323927e+02
7.028176315389341653e+02
7.097710230905245226e+02
7.166390686114264099e+02
7.235583375182968666e+02
7.310869611124222729e+02
7.391445839161451659e+02
7.475966166208075947e+02
7.563334458300686265e+02
7.652672160394772618e+02
7.743289178983636702e+02
7.834638136934779595e+02
7.926293587330168293e+02
8.017930707112178652e+02
8.109091808837032431e+02
8.198789848604116060e+02
8.287024227484057519e+02
8.373903642692213225e+02
8.459526901702024588e+02
8.543980856112949596e+02
8.627349621933748267e+02
8.709707598244057181e+02
8.791123969030265926e+02
8.871664758189632494e+02
8.953850679552854217e+02
9.047668806124204366e+02
9.152281064228840251e+02
9.265717492417629728e+02
9.386286693983330451e+02
9.512569015791784750e+02
9.643378170685265331e+02
9.777735006641682958e+02
9.914842061891636149e+02
1.005405199844889353e+03
1.019381673758376223e+03
1.032970155718981459e+03
1.046188648676048615e+03
1.059104293154603056e+03
1.071770176503652010e+03
1.084230059134308704e+03
1.096520301056847075e+03
1.108671479573487886e+03
1.120709062410539218e+03
1.132654814834480248e+03
1.144889848863859697e+03
1.158922869759866217e+03
1.174693391696206163e+03
1.191956986576417876e+03
1.210495623167879103e+03
1.230116940271956537e+03
1.250653982496449316e+03
1.271962583243646350e+03
1.293919644017945529e+03
1.316420708493316170e+03
1.339377573120362058e+03
1.362715647109625024e+03
1.386373040218201595e+03
1.410298169873456800e+03
1.434447354127202061e+03
1.458784200010402174e+03
1.483279010580301474e+03
1.507906808311598070e+03
1.532646359768794355e+03
1.557479679808094943e+03
1.582231374312388425e+03
1.606246500384821957e+03
1.629575665213870934e+03
1.652340593702543174e+03
1.674640625862462457e+03
1.696558080767624688e+03
1.718160666296582576e+03
1.739504532476493750e+03
1.760636256553052590e+03
1.781594130176959425e+03
1.801668573541787282e+03
1.817985169638957814e+03
1.830993986674202006e+03
1.841400060899444725e+03
1.849757628337858705e+03
1.856503464730147243e+03
1.861982282756145651e+03
1.866466630810070683e+03
1.870174148221150062e+03
1.873278265556355109e+03
1.876285918227448974e+03
1.880804646527109298e+03
1.886821443041562816e+03
1.894132449376305658e+03
1.902555747114709447e+03
1.911928140842729590e+03
1.922105729652177160e+03
1.932960659638501738e+03
1.944380493420642097e+03
1.956266028315277936e+03
1.968311628017087969e+03
1.979564585027266048e+03
1.990042951802311791e+03
1.999866549590951081e+03
2.009131997340984071e+03
2.017919125611012078e+03
2.026292999945385418e+03
2.034305763518534150e+03
2.041999014825649510e+03
2.049406501013992511e+03
2.056614318493479004e+03
2.063883677459690261e+03
2.071207336321136154e+03
2.078546470761485125e+03
2.085866504565815376e+03
2.093136689336901327e+03
2.100328621542144901e+03
2.107416963235606545e+03
2.114378129556588647e+03
2.121190834781683861e+03
2.127959929760960222e+03
2.135154025962006017e+03
2.142713424947841304e+03
2.150523718979937712e+03
2.158485735007456697e+03
2.166512615222366549e+03
2.174529727724284839e+03
2.182471750632118528e+03
2.190282308113204181e+03
2.197915104868910930e+03
2.204720723483694201e+03
2.208303598700493239e+03
2.209027053065592099e+03
2.207467289736719522e+03
2.204080784538383796e+03
2.199229764387546311e+03
2.193202496895706190e+03
2.186229540214935696e+03
2.178495114602084868e+03
2.170147277422419393e+03
2.160974931764907524e+03
2.149826573762691623e+03
2.137054982111619211e+03
2.123077280398789753e+03
2.108210971128135952e+03
2.092699724070369030e+03
2.076732115038470965e+03
2.060455141056846514e+03
2.043983431862213820e+03
2.027406896699272011e+03
2.010805955403632424e+03
1.994272229107438534e+03
1.977842529300567321e+03
1.961540736484990020e+03
1.945385123148234698e+03
1.929389249145787971e+03
1.913563186605709916e+03
1.897914459914781219e+03
1.882448289152774578e+03
1.867167787178992057e+03
1.852003397911403681e+03
1.836681543033162370e+03
1.821255140731876963e+03
1.805797878421029054e+03
1.790366785589052824e+03
1.775006310867205002e+03
1.759750520122008993e+03
1.744625433082895370e+03
1.729650848798281913e+03
1.714841750131188974e+03
1.700136088082644392e+03
1.685263311816105215e+03
1.670287166658956039e+03
1.655290212506938133e+03
1.640335156208146145e+03
1.625469257188868596e+03
1.610728302640713991e+03
1.596139408416661126e+03
1.581722484527666438e+03
1.567492551573070841e+03
1.553416343374243297e+03
1.539334098753254693e+03
1.525286768091932117e+03
1.511325117595338270e+03
1.497487009040461544e+03
1.483800890661317226e+03
1.470287638635063331e+03
1.456962219987597791e+03
1.443835368453623687e+03
1.430914614515552557e+03
1.418149274656035232e+03
1.405334172362094705e+03
1.392518645521229018e+03
1.379763641079567151e+03
1.367114036935457762e+03
1.354602681091743989e+03
1.342253724245192871e+03
1.330084410911506893e+03
1.318106833990754239e+03
1.306329313706926769e+03
1.294711321689327860e+03
1.283084970611323570e+03
1.271492501190741905e+03
1.259984943117526655e+03
1.248599351719999277e+03
1.237362205653845194e+03
1.226292334938286331e+03
1.215403197918515389e+03
1.204703897293342607e+03
1.194200313968429100e+03
1.183838539550403766e+03
1.173408197017551629e+03
1.162963045215282591e+03
1.152566528862482528e+03
1.142263970858197581e+03
1.132087865333926175e+03
1.122060963937230554e+03
1.112199374062236529e+03
1.102513838564679190e+03
1.093011363605210136e+03
1.083672147497164133e+03
1.074408192941065408e+03
1.065242667751921772e+03
1.056202296567980056e+03
1.047305876927091049e+03
1.038566004741315965e+03
1.029991168491824737e+03
1.021586841474345192e+03
1.013356053665781587e+03
1.005300115076769885e+03
9.973449349402707185e+02
9.892171355261215240e+02
9.809891736433319238e+02
9.727439797260186651e+02
9.645393642515417696e+02
9.564161708440728944e+02
9.484027727022090630e+02
9.405188038897935030e+02
9.327776433348032015e+02
9.251881338255582250e+02
9.177381341866424691e+02
9.103651253891156330e+02
9.030871550700563830e+02
8.959244388119577707e+02
8.888906307137260683e+02
8.819946607805225085e+02
8.752423694041622184e+02
8.686371717966187589e+02
8.621806907746367870e+02
8.558732155113320914e+02
8.496467236518068376e+02
8.432541152346915396e+02
8.367610757919765092e+02
8.302431260906125772e+02
8.237524098077323060e+02
8.173248971295092815e+02
8.109858285864994514e+02
8.047523374383259807e+02
7.986359968012801573e+02
7.926442595617437519e+02
7.867702381322633300e+02
7.809728257954727724e+02
7.752642081967769627e+02
7.696576482519976707e+02
7.641620073556130137e+02
7.587828189675516342e+02
7.535234210587351527e+02
7.483854521107135724e+02
7.433702883834869226e+02
7.384760698330654805e+02
7.336142942884588365e+02
7.284640038874742913e+02
7.231165787467721202e+02
7.176717680188589839e+02
7.121975759913433421e+02
7.067411231119535842e+02
7.013348613743359010e+02
6.960010315219744825e+02
6.907546613605834409e+02
6.856058742394084220e+02
6.804995220146174688e+02
6.752162983649931220e+02
6.698239386752316022e+02
6.643945159086055128e+02
6.589771816920523406e+02
6.536056528314104526e+02
6.483028191312159834e+02
6.430840076969506072e+02
6.379594112096648360e+02
6.329356034650319316e+02
6.281052312410949980e+02
6.238101172682293054e+02
6.199838434358247241e+02
6.165314066439754015e+02
6.133787261411698637e+02
6.104687435313741162e+02
6.077572654260056879e+02
6.052101938791629436e+02
6.028016014999951722e+02
6.005116247734989656e+02
5.978911327394436057e+02
5.935268876033076140e+02
5.880515695201936524e+02
5.819598872433059569e+02
5.755365607076602146e+02
5.689540239399370876e+02
5.623195798796054987e+02
5.557013976102980450e+02
5.491430163160885058e+02
5.426722207533435949e+02
5.364906200382732777e+02
5.313454870115414224e+02
5.271553727647566348e+02
5.237462836541042179e+02
5.209656064724996440e+02
5.186847045131887626e+02
5.167984940701132928e+02
5.152224542333565296e+02
5.138899532892211255e+02
5.127487816057425789e+02
5.113277485957736985e+02
5.082026444647631251e+02
5.039856983769694807e+02
4.991557827215028169e+02
4.939876657455012605e+02
4.886469963750513443e+02
4.832368909511081370e+02
4.778227611990690207e+02
4.724465738084618351e+02
4.671352427866996777e+02
4.619970289742354339e+02
4.573882700441341740e+02
4.532386728974177572e+02
4.494491124593561153e+02
4.459428415717698044e+02
4.426614797946743352e+02
4.395611444932510494e+02
4.366089813768306840e+02
4.337805597038249630e+02
4.310577562884707845e+02
4.282455526971503446e+02
4.247291050443392919e+02
4.207544707138663966e+02
4.165323648536916608e+02
4.121896509828947046e+02
4.078052421851725740e+02
4.034287862498043182e+02
3.990918983092901726e+02
