# Supplementary material for: A photoconversion model for full spectral programming and multiplexing of optogenetic systems
Source: Mol Syst Biol. 2017 Apr 24;13(4):926. doi: 10.15252/msb.20167456 (PMC5408778; doi:10.15252/msb.20167456)
Supplement: Supplementary file 15 — Dataset EV7 [file MSB-13-926-s015.zip › dataset_ev7_cph8-ompr_data_and_analysis/cph8-ompr_data/cph8-ompr_expt_overview.xlsx]

## Sheet: experiment
Run ID	Run name	Strain ID	LPA	Top LEDs	Bottom LEDs	Randomize	Program type	Param 1 name	Param 1 value	Param 2 name	Param 2 value	Param 3 name	Param 3 value	Notes
rdv2_r01	RDv2 Run 1	RDv2	Tori	EO_01	EO_17	Yes	atd	Spectral intensity	0	Activating intensity	0.625
rdv2_r01	RDv2 Run 1	RDv2	Tiffani	EO_02	EO_18	Yes	dta	Spectral intensity	0	Activating intensity	1.25
rdv2_r01	RDv2 Run 1	RDv2	Shannen	EO_03	EO_19	No	aas	Spectral intensity	0.0390625	Activating intensity	0
rdv2_r01	RDv2 Run 1	RDv2	Jennie	EO_04	EO_20	Yes	dta	Spectral intensity	0	Activating intensity	10
rdv2_r01	RDv2 Run 1	RDv2	Kirk	EO_05	EO_21	No	aas	Spectral intensity	0.625	Activating intensity	0
rdv2_r01	RDv2 Run 1	RDv2	Picard	EO_06	EO_22	Yes	atd	Spectral intensity	0	Activating intensity	0.15625
rdv2_r01	RDv2 Run 1	RDv2	Sisko	EO_07	EO_23	Yes	atd	Spectral intensity	0	Activating intensity	5
rdv2_r01	RDv2 Run 1	RDv2	Janeway	EO_08	EO_24	No	aas	Spectral intensity	0.078125	Activating intensity	0
rdv2_r02	RDv2 Run 2	RDv2	Tori	EO_01	EO_17	Yes	dta	Spectral intensity	0	Activating intensity	2.5
rdv2_r02	RDv2 Run 2	RDv2	Tiffani	EO_02	EO_18	No	aas	Spectral intensity	5	Activating intensity	0
rdv2_r02	RDv2 Run 2	RDv2	Shannen	EO_03	EO_19	Yes	dta	Spectral intensity	0	Activating intensity	0.15625
rdv2_r02	RDv2 Run 2	RDv2	Jennie	EO_04	EO_20	No	aas	Spectral intensity	1.25	Activating intensity	0
rdv2_r02	RDv2 Run 2	RDv2	Kirk	EO_05	EO_21	No	aas	Spectral intensity	0.0195312	Activating intensity	0
rdv2_r02	RDv2 Run 2	RDv2	Picard	EO_06	EO_22	Yes	dta	Spectral intensity	0	Activating intensity	0.625
rdv2_r02	RDv2 Run 2	RDv2	Sisko	EO_07	EO_23	Yes	atd	Spectral intensity	0	Activating intensity	10
rdv2_r02	RDv2 Run 2	RDv2	Janeway	EO_08	EO_24	Yes	atd	Spectral intensity	0	Activating intensity	20
rdv2_r03	RDv2 Run 3	RDv2	Tori	EO_01	EO_17	Yes	dta	Spectral intensity	0	Activating intensity	5
rdv2_r03	RDv2 Run 3	RDv2	Tiffani	EO_02	EO_18	Yes	dta	Spectral intensity	0	Activating intensity	20
rdv2_r03	RDv2 Run 3	RDv2	Shannen	EO_03	EO_19	No	aas	Spectral intensity	10	Activating intensity	0
rdv2_r03	RDv2 Run 3	RDv2	Jennie	EO_04	EO_20	No	aas	Spectral intensity	0.15625	Activating intensity	0
rdv2_r03	RDv2 Run 3	RDv2	Kirk	EO_05	EO_21	Yes	dta	Spectral intensity	0	Activating intensity	0.3125
rdv2_r03	RDv2 Run 3	RDv2	Picard	EO_06	EO_22	No	aas	Spectral intensity	20	Activating intensity	0
rdv2_r03	RDv2 Run 3	RDv2	Sisko	EO_07	EO_23	Yes	atd	Spectral intensity	0	Activating intensity	2.5
rdv2_r03	RDv2 Run 3	RDv2	Janeway	EO_08	EO_24	No	ras	Spectral intensity	5	Activating intensity	1.25
rdv2_r04	RDv2 Run 4	RDv2	Tori	EO_01	EO_17	No	ras	Spectral intensity	10	Activating intensity	1.25
rdv2_r04	RDv2 Run 4	RDv2	Tiffani	EO_02	EO_18	No	ras	Spectral intensity	20	Activating intensity	1.25
rdv2_r04	RDv2 Run 4	RDv2	Shannen	EO_03	EO_19	No	aas	Spectral intensity	2.5	Activating intensity	0
rdv2_r04	RDv2 Run 4	RDv2	Jennie	EO_04	EO_20	Yes	atd	Spectral intensity	0	Activating intensity	1.25
rdv2_r04	RDv2 Run 4	RDv2	Kirk	EO_05	EO_21	No	ras	Spectral intensity	2.5	Activating intensity	1.25
rdv2_r04	RDv2 Run 4	RDv2	Picard	EO_06	EO_22	Yes	atd	Spectral intensity	0	Activating intensity	0.3125
rdv2_r04	RDv2 Run 4	RDv2	Sisko	EO_07	EO_23	No	aas	Spectral intensity	0.3125	Activating intensity	0
rdv2_r04	RDv2 Run 4	RDv2	Janeway	EO_08	EO_24	No	aas	Spectral intensity	0.00976562	Activating intensity	0
rdv2_r05	RDv2 Run 5	RDv2	Tori	EO_34	EO_17	No	sv	Spectral intensities	5, 0.15625, 0.625	Activating intensity	0
rdv2_r05	RDv2 Run 5	RDv2	Tiffani	EO_35	EO_18	No	sv	Spectral intensities	10, 1.25, 0.039063	Activating intensity	0
rdv2_r05	RDv2 Run 5	RDv2	Shannen	EO_36	EO_19	No	sv	Spectral intensities	0.078125, 0.3125, 20	Activating intensity	0
rdv2_r05	RDv2 Run 5	RDv2	Jennie	EO_37	EO_20	No	sv	Spectral intensities	0.009766, 2.5, 0.019531	Activating intensity	0
rdv2_r05	RDv2 Run 5	RDv2	Kirk	EO_13	EO_21	Yes	dv-pert	Model	rdv2_m01	Reference signal	ref_prog05	Perturbation signal	ref_pert01	tHorizon=20	numIter = 10	Preconditioning error
rdv2_r05	RDv2 Run 5	RDv2	Picard	EO_14	EO_22	Yes	dv-comp	Model	rdv2_m01	Reference signal	ref_prog05	Perturbation signal	ref_pert01	tHorizon=20	numIter = 10	Preconditioning error
rdv2_r05	RDv2 Run 5	RDv2	Sisko	Empty	EO_23	Yes	dv-mono	Model	rdv2_m01	Reference signal	ref_prog05			tHorizon=20	numIter = 10	Preconditioning error
rdv2_r05	RDv2 Run 5	RDv2	Janeway	Empty	EO_25	Yes	dv-mono	Model	rdv2_m01	Reference signal	ref_prog05			tHorizon=20	numIter = 10	Preconditioning error
rdv2_r06	RDv2 Run 6	RDv2	Tori	EO_34	EO_17	No	sv	Spectral intensities	0.15625, 1.25, 0.625	Activating intensity	1.25
rdv2_r06	RDv2 Run 6	RDv2	Tiffani	EO_35	EO_18	No	sv	Spectral intensities	0.019531, 0.3125, 20	Activating intensity	1.25
rdv2_r06	RDv2 Run 6	RDv2	Shannen	EO_36	EO_19	No	sv	Spectral intensities	5, 0.078125, 0.039063	Activating intensity	1.25
rdv2_r06	RDv2 Run 6	RDv2	Jennie	EO_37	EO_20	No	sv	Spectral intensities	10, 0.009766, 2.5	Activating intensity	1.25
rdv2_r06	RDv2 Run 6	RDv2	Kirk	EO_13	EO_21	Yes	dv-pert	Model	rdv2_m01	Reference signal	ref_prog05	Perturbation signal	ref_pert01	tHorizon=20	numIter = 10	Preconditioning error
rdv2_r06	RDv2 Run 6	RDv2	Picard	EO_14	EO_22	Yes	dv-comp	Model	rdv2_m01	Reference signal	ref_prog05	Perturbation signal	ref_pert01	tHorizon=20	numIter = 10	Preconditioning error
rdv2_r06	RDv2 Run 6	RDv2	Sisko	Empty	EO_23	Yes	dv-mono	Model	rdv2_m01	Reference signal	ref_prog05			tHorizon=20	numIter = 10	Preconditioning error
rdv2_r06	RDv2 Run 6	RDv2	Janeway	Empty	EO_25	Yes	dv-mono	Model	rdv2_m01	Reference signal	ref_prog05			tHorizon=20	numIter = 10	Preconditioning error
rdv2_r07	RDv2 Run 7	RDv2	Kirk	EO_13	EO_21	Yes	dv-pert	Model	rdv2_m01	Reference signal	ref_prog05	Perturbation signal	ref_pert01	tHorizon=20	numIter = 10
rdv2_r07	RDv2 Run 7	RDv2	Picard	EO_14	EO_22	Yes	dv-comp	Model	rdv2_m01	Reference signal	ref_prog05	Perturbation signal	ref_pert01	tHorizon=20	numIter = 10
rdv2_r07	RDv2 Run 7	RDv2	Sisko	Empty	EO_23	Yes	dv-mono	Model	rdv2_m01	Reference signal	ref_prog05			tHorizon=20	numIter = 10
rdv2_r07	RDv2 Run 7	RDv2	Janeway	Empty	EO_25	Yes	dv-mono	Model	rdv2_m01	Reference signal	ref_prog05			tHorizon=20	numIter = 10
rdv2_r08	RDv2 Run 8	RDv2	Kirk	EO_13	EO_21	Yes	dv-pert	Model	rdv2_m01	Reference signal	ref_prog05	Perturbation signal	ref_pert01	tHorizon=20	numIter = 10
rdv2_r08	RDv2 Run 8	RDv2	Picard	EO_14	EO_22	Yes	dv-comp	Model	rdv2_m01	Reference signal	ref_prog05	Perturbation signal	ref_pert01	tHorizon=20	numIter = 10
rdv2_r08	RDv2 Run 8	RDv2	Sisko	Empty	EO_23	Yes	dv-mono	Model	rdv2_m01	Reference signal	ref_prog05			tHorizon=20	numIter = 10
rdv2_r08	RDv2 Run 8	RDv2	Janeway	Empty	EO_25	Yes	dv-mono	Model	rdv2_m01	Reference signal	ref_prog05			tHorizon=20	numIter = 10
rdv2_r09	RDv2 Run 9	RDv2	Kirk	EO_13	EO_21	Yes	dv-pert	Model	rdv2_m01	Reference signal	ref_prog05	Perturbation signal	ref_pert01	tHorizon=20	numIter = 10
rdv2_r09	RDv2 Run 9	RDv2	Picard	EO_14	EO_22	Yes	dv-comp	Model	rdv2_m01	Reference signal	ref_prog05	Perturbation signal	ref_pert01	tHorizon=20	numIter = 10
rdv2_r09	RDv2 Run 9	RDv2	Sisko	Empty	EO_23	Yes	dv-mono	Model	rdv2_m01	Reference signal	ref_prog05			tHorizon=20	numIter = 10
rdv2_r09	RDv2 Run 9	RDv2	Janeway	Empty	EO_25	Yes	dv-mono	Model	rdv2_m01	Reference signal	ref_prog05			tHorizon=20	numIter = 10

## Sheet: process
Process ID	Run ID	Cytometry	OD	Temperature	Bead file root	Bead index	Bead lot ID	Bead gate fraction	Sample file root	Sample start index	Sample gate fraction	OD blank	OD slope	Run start date	Run start time	Run stop time	Maturation start time	Maturation stop time
rdv2_r01_wholepop	rdv2_r01	Yes	Yes	Yes	Beads	1	AG01-03	0.3	Cells	2	0.8	0.03962	9.2	2016-03-03	01:43:00	09:43:00	11:39:00	12:39:00
rdv2_r01_subpop	rdv2_r01	Yes	Yes	Yes	Beads	1	AG01-03	0.3	Cells	2	0.1	0.03962	9.2	2016-03-03	01:43:00	09:43:00	11:39:00	12:39:00
rdv2_r02_wholepop	rdv2_r02	Yes	Yes	Yes	Beads	1	AG01-03	0.3	Cells	2	0.8	0.03962	9.2	2016-03-03	14:08:00	22:08:00	00:53:00	01:53:00
rdv2_r02_subpop	rdv2_r02	Yes	Yes	Yes	Beads	1	AG01-03	0.3	Cells	2	0.1	0.03962	9.2	2016-03-03	14:08:00	22:08:00	00:53:00	01:53:00
rdv2_r03_wholepop	rdv2_r03	Yes	Yes	Yes	Beads	1	AG01-03	0.3	Cells	2	0.8	0.03962	9.2	2016-03-04	03:02:00	11:02:00	04:30:00	05:30:00
rdv2_r03_subpop	rdv2_r03	Yes	Yes	Yes	Beads	1	AG01-03	0.3	Cells	2	0.1	0.03962	9.2	2016-03-04	03:02:00	11:02:00	04:30:00	05:30:00
rdv2_r04_wholepop	rdv2_r04	Yes	Yes	Yes	Beads	1	AG01-03	0.3	Cells	2	0.8	0.03962	9.2	2016-03-05	01:48:00	09:48:00	12:42:00	13:42:00
rdv2_r04_subpop	rdv2_r04	Yes	Yes	Yes	Beads	1	AG01-03	0.3	Cells	2	0.1	0.03962	9.2	2016-03-05	01:48:00	09:48:00	12:42:00	13:42:00
rdv2_r05_wholepop	rdv2_r05	Yes	Yes	Yes	Beads	1	AG01-03	0.3	Cells	2	0.8	0.03962	9.2	2016-03-08	09:23:00	10:23:00	11:50:00	12:50:00
rdv2_r05_subpop	rdv2_r05	Yes	Yes	Yes	Beads	1	AG01-03	0.3	Cells	2	0.1	0.03962	9.2	2016-03-08	09:23:00	10:23:00	11:50:00	12:50:00
rdv2_r06_wholepop	rdv2_r06	Yes	Yes	Yes	Beads	1	AG01-03	0.3	Cells	2	0.8	0.03962	9.2	2016-03-08	14:01:00	22:01:00	23:39:00	00:39:00
rdv2_r06_subpop	rdv2_r06	Yes	Yes	Yes	Beads	1	AG01-03	0.3	Cells	2	0.1	0.03962	9.2	2016-03-08	14:01:00	22:01:00	23:39:00	00:39:00
rdv2_r07_wholepop	rdv2_r07	Yes	Yes	Yes	Beads	1	AG01-03	0.3	Cells	2	0.8	0.03962	9.2	2016-03-09	01:43:00	09:43:00	10:45:00	11:45:00
rdv2_r07_subpop	rdv2_r07	Yes	Yes	Yes	Beads	1	AG01-03	0.3	Cells	2	0.1	0.03962	9.2	2016-03-09	01:43:00	09:43:00	10:45:00	11:45:00
rdv2_r08_wholepop	rdv2_r08	Yes	Yes	Yes	Beads	1	AG01-03	0.3	Cells	2	0.8	0.03962	9.2	2016-03-09	12:19:00	20:19:00	21:37:00	22:37:00
rdv2_r08_subpop	rdv2_r08	Yes	Yes	Yes	Beads	1	AG01-03	0.3	Cells	2	0.1	0.03962	9.2	2016-03-09	12:19:00	20:19:00	21:37:00	22:37:00
rdv2_r09_wholepop	rdv2_r09	Yes	Yes	Yes	Beads	1	AG01-03	0.3	Cells	2	0.8	0.03962	9.2	2016-03-10	00:42:00	08:42:00	09:50:00	10:50:00
rdv2_r09_subpop	rdv2_r09	Yes	Yes	Yes	Beads	1	AG01-03	0.3	Cells	2	0.1	0.03962	9.2	2016-03-10	00:42:00	08:42:00	09:50:00	10:50:00
