# Supplementary material for: A photoconversion model for full spectral programming and multiplexing of optogenetic systems
Source: Mol Syst Biol. 2017 Apr 24;13(4):926. doi: 10.15252/msb.20167456 (PMC5408778; doi:10.15252/msb.20167456)
Supplement: Supplementary file 15 — Dataset EV7 [file MSB-13-926-s015.zip › dataset_ev7_cph8-ompr_data_and_analysis/cph8-ompr_data/aas/rdv2_wholepop_aas_complete.xlsx]

## Sheet: Sheet1
Sample ID	Experiment ID	Run ID	Run name	LPA	Well	Row	Col	Strain ID	Top LEDs	Bottom LEDs	Randomize	Program type	Category	Spectral intensity	LPF update period	Duration	Activating intensity	Type	Top LED ID	Top DC	Top GS Cal	Top Intensity (umol/m2/s)	Top Centroid (nm)	Top Peak (nm)	Top FWHM (nm)	Bot LED ID	Bot DC	Bot GS Cal	Bot Intensity (umol/m2/s)	Bot Centroid (nm)	Bot Peak (nm)	Bot FWHM (nm)	Pre-rand well	Data time point	OD	Raw OD	Growth temp mean	Growth temp min	Growth temp stdev	Growth temp max	Maturation temp mean	Maturation temp min	Maturation temp stdev	Maturation temp max	Instrument ID	Beads ID	File Path	FL1 Units	Gate Fraction
rdv2_r01_s049	rdv2_r01	rdv2_r01	RDv2 Run 1	Shannen	1	1	1	RDv2	EO_03	EO_19	No	aas	Steady-state	0.0390625	60	480	0	aas	361-LS	63	239	7.99123	368.742	364	10.9249	660-LS	7	183	22.9263	652.792	653	22.0019	0	480	0.190256	0.0603	36.8443	36.44	0.105753	36.95	36.9254	36.52	0.140358	37.11	FC002	B0001	c:\users\evan\skydrive\projects\12.lightsensorcharacterization\experiments\rdv2\rdv2_r01\measurements\flow\fcs\Cells050.fcs	MEF	0.8
rdv2_r01_s050	rdv2_r01	rdv2_r01	RDv2 Run 1	Shannen	2	1	2	RDv2	EO_03	EO_19	No	aas	Steady-state	0.0390625	60	480	0	aas	380-SB	9	251	22.6533	388.366	386	12.187	660-LS	7	171	23.1663	655.788	655.5	22.7701	1	480	0.158976	0.0569	36.8443	36.44	0.105753	36.95	36.9254	36.52	0.140358	37.11	FC002	B0001	c:\users\evan\skydrive\projects\12.lightsensorcharacterization\experiments\rdv2\rdv2_r01\measurements\flow\fcs\Cells051.fcs	MEF	0.8
rdv2_r01_s051	rdv2_r01	rdv2_r01	RDv2 Run 1	Shannen	3	1	3	RDv2	EO_03	EO_19	No	aas	Steady-state	0.0390625	60	480	0	aas	405-SB	5	233	22.9757	406.036	404.5	16.6909	660-LS	7	210	22.922	651.676	652	21.9143	2	480	0.158976	0.0569	36.8443	36.44	0.105753	36.95	36.9254	36.52	0.140358	37.11	FC002	B0001	c:\users\evan\skydrive\projects\12.lightsensorcharacterization\experiments\rdv2\rdv2_r01\measurements\flow\fcs\Cells052.fcs	MEF	0.8
rdv2_r01_s052	rdv2_r01	rdv2_r01	RDv2 Run 1	Shannen	4	1	4	RDv2	EO_03	EO_19	No	aas	Steady-state	0.0390625	60	480	0	aas	430-MB	6	184	23.0647	437.833	437	17.0774	660-LS	7	230	22.8044	651.419	652	21.8344	3	480	0.147936	0.0557	36.8443	36.44	0.105753	36.95	36.9254	36.52	0.140358	37.11	FC002	B0001	c:\users\evan\skydrive\projects\12.lightsensorcharacterization\experiments\rdv2\rdv2_r01\measurements\flow\fcs\Cells053.fcs	MEF	0.8
rdv2_r01_s053	rdv2_r01	rdv2_r01	RDv2 Run 1	Shannen	5	1	5	RDv2	EO_03	EO_19	No	aas	Steady-state	0.0390625	60	480	0	aas	450-MB	4	219	22.9224	452.223	449.5	18.0694	660-LS	7	198	22.9542	652.901	653	21.8468	4	480	0.088136	0.0492	36.8443	36.44	0.105753	36.95	36.9254	36.52	0.140358	37.11	FC002	B0001	c:\users\evan\skydrive\projects\12.lightsensorcharacterization\experiments\rdv2\rdv2_r01\measurements\flow\fcs\Cells054.fcs	MEF	0.8
rdv2_r01_s054	rdv2_r01	rdv2_r01	RDv2 Run 1	Shannen	6	1	6	RDv2	EO_03	EO_19	No	aas	Steady-state	0.0390625	60	480	0	aas	470-SB	4	220	22.643	478.308	470.5	31.8283	660-LS	7	190	23.2557	652.88	653	22.432	5	480	0.142416	0.0551	36.8443	36.44	0.105753	36.95	36.9254	36.52	0.140358	37.11	FC002	B0001	c:\users\evan\skydrive\projects\12.lightsensorcharacterization\experiments\rdv2\rdv2_r01\measurements\flow\fcs\Cells055.fcs	MEF	0.8
rdv2_r01_s055	rdv2_r01	rdv2_r01	RDv2 Run 1	Shannen	7	2	1	RDv2	EO_03	EO_19	No	aas	Steady-state	0.0390625	60	480	0	aas	490-MB_R383	53	238	22.9189	494.36	493.5	23.5583	660-LS	7	181	22.7558	653.497	653.5	22.1074	6	480	0.239936	0.0657	36.8443	36.44	0.105753	36.95	36.9254	36.52	0.140358	37.11	FC002	B0001	c:\users\evan\skydrive\projects\12.lightsensorcharacterization\experiments\rdv2\rdv2_r01\measurements\flow\fcs\Cells056.fcs	MEF	0.8
rdv2_r01_s056	rdv2_r01	rdv2_r01	RDv2 Run 1	Shannen	8	2	2	RDv2	EO_03	EO_19	No	aas	Steady-state	0.0390625	60	480	0	aas	505-SB	4	183	23.7498	523.608	516	29.0107	660-LS	7	172	22.7439	655.816	656	22.6175	7	480	0.183816	0.0596	36.8443	36.44	0.105753	36.95	36.9254	36.52	0.140358	37.11	FC002	B0001	c:\users\evan\skydrive\projects\12.lightsensorcharacterization\experiments\rdv2\rdv2_r01\measurements\flow\fcs\Cells057.fcs	MEF	0.8
rdv2_r01_s057	rdv2_r01	rdv2_r01	RDv2 Run 1	Shannen	9	2	3	RDv2	EO_03	EO_19	No	aas	Steady-state	0.0390625	60	480	0	aas	520-2-KB	4	191	22.9451	530.347	523.5	30.0144	660-LS	7	171	22.4726	655.231	655	23.012	8	480	0.189336	0.0602	36.8443	36.44	0.105753	36.95	36.9254	36.52	0.140358	37.11	FC002	B0001	c:\users\evan\skydrive\projects\12.lightsensorcharacterization\experiments\rdv2\rdv2_r01\measurements\flow\fcs\Cells058.fcs	MEF	0.8
rdv2_r01_s058	rdv2_r01	rdv2_r01	RDv2 Run 1	Shannen	10	2	4	RDv2	EO_03	EO_19	No	aas	Steady-state	0.0390625	60	480	0	aas	525-SB_R2003	4	213	22.8778	547.595	538.5	37.5795	660-LS	7	178	22.9942	654.238	654	22.6466	9	480	0.189336	0.0602	36.8443	36.44	0.105753	36.95	36.9254	36.52	0.140358	37.11	FC002	B0001	c:\users\evan\skydrive\projects\12.lightsensorcharacterization\experiments\rdv2\rdv2_r01\measurements\flow\fcs\Cells059.fcs	MEF	0.8
rdv2_r01_s059	rdv2_r01	rdv2_r01	RDv2 Run 1	Shannen	11	2	5	RDv2	EO_03	EO_19	No	aas	Steady-state	0.0390625	60	480	0	aas	570-KB	54	244	23.135	572.689	572.5	14.4129	660-LS	7	169	22.1275	655.702	655.5	22.6889	10	480	0.214176	0.0629	36.8443	36.44	0.105753	36.95	36.9254	36.52	0.140358	37.11	FC002	B0001	c:\users\evan\skydrive\projects\12.lightsensorcharacterization\experiments\rdv2\rdv2_r01\measurements\flow\fcs\Cells060.fcs	MEF	0.8
rdv2_r01_s060	rdv2_r01	rdv2_r01	RDv2 Run 1	Shannen	12	2	6	RDv2	EO_03	EO_19	No	aas	Steady-state	0.0390625	60	480	0	aas	590-SB	7	218	23.3308	593.819	594.5	15.039	660-LS	7	206	22.6276	652.475	652.5	21.8865	11	480	0.191176	0.0604	36.8443	36.44	0.105753	36.95	36.9254	36.52	0.140358	37.11	FC002	B0001	c:\users\evan\skydrive\projects\12.lightsensorcharacterization\experiments\rdv2\rdv2_r01\measurements\flow\fcs\Cells061.fcs	MEF	0.8
rdv2_r01_s061	rdv2_r01	rdv2_r01	RDv2 Run 1	Shannen	13	3	1	RDv2	EO_03	EO_19	No	aas	Steady-state	0.0390625	60	480	0	aas	605-SB	12	219	23.2467	610.953	612.5	17.4917	660-LS	7	202	22.8229	652.799	652.5	22.3731	12	480	0.216936	0.0632	36.8443	36.44	0.105753	36.95	36.9254	36.52	0.140358	37.11	FC002	B0001	c:\users\evan\skydrive\projects\12.lightsensorcharacterization\experiments\rdv2\rdv2_r01\measurements\flow\fcs\Cells062.fcs	MEF	0.8
rdv2_r01_s062	rdv2_r01	rdv2_r01	RDv2 Run 1	Shannen	14	3	2	RDv2	EO_03	EO_19	No	aas	Steady-state	0.0390625	60	480	0	aas	630-SB	3	247	22.6188	633.268	634.5	17.6792	660-LS	7	185	23.0343	653.891	653.5	22.4754	13	480	0.215096	0.063	36.8443	36.44	0.105753	36.95	36.9254	36.52	0.140358	37.11	FC002	B0001	c:\users\evan\skydrive\projects\12.lightsensorcharacterization\experiments\rdv2\rdv2_r01\measurements\flow\fcs\Cells063.fcs	MEF	0.8
rdv2_r01_s063	rdv2_r01	rdv2_r01	RDv2 Run 1	Shannen	15	3	3	RDv2	EO_03	EO_19	No	aas	Steady-state	0.0390625	60	480	0	aas	660-LS	6	215	22.9935	655.135	655.5	22.8069	660-LS	7	179	22.8939	653.375	653	22.1059	14	480	0.193016	0.0606	36.8443	36.44	0.105753	36.95	36.9254	36.52	0.140358	37.11	FC002	B0001	c:\users\evan\skydrive\projects\12.lightsensorcharacterization\experiments\rdv2\rdv2_r01\measurements\flow\fcs\Cells064.fcs	MEF	0.8
rdv2_r01_s064	rdv2_r01	rdv2_r01	RDv2 Run 1	Shannen	16	3	4	RDv2	EO_03	EO_19	No	aas	Steady-state	0.0390625	60	480	0	aas	680-MT	5	157	23.0246	676.729	677	24.3693	660-LS	7	199	22.84	650.184	650.5	21.962	15	480	0.181056	0.0593	36.8443	36.44	0.105753	36.95	36.9254	36.52	0.140358	37.11	FC002	B0001	c:\users\evan\skydrive\projects\12.lightsensorcharacterization\experiments\rdv2\rdv2_r01\measurements\flow\fcs\Cells065.fcs	MEF	0.8
rdv2_r01_s065	rdv2_r01	rdv2_r01	RDv2 Run 1	Shannen	17	3	5	RDv2	EO_03	EO_19	No	aas	Steady-state	0.0390625	60	480	0	aas	700-MB	5	245	22.6013	699.654	700	21.6229	660-LS	7	196	22.9307	653.295	653.5	22.3402	16	480	0.133216	0.0541	36.8443	36.44	0.105753	36.95	36.9254	36.52	0.140358	37.11	FC002	B0001	c:\users\evan\skydrive\projects\12.lightsensorcharacterization\experiments\rdv2\rdv2_r01\measurements\flow\fcs\Cells066.fcs	MEF	0.8
rdv2_r01_s066	rdv2_r01	rdv2_r01	RDv2 Run 1	Shannen	18	3	6	RDv2	EO_03	EO_19	No	aas	Steady-state	0.0390625	60	480	0	aas	720-MB	5	202	23.2919	722.977	723	25.0124	660-LS	7	182	22.8473	655.008	655	23.148	17	480	0.184736	0.0597	36.8443	36.44	0.105753	36.95	36.9254	36.52	0.140358	37.11	FC002	B0001	c:\users\evan\skydrive\projects\12.lightsensorcharacterization\experiments\rdv2\rdv2_r01\measurements\flow\fcs\Cells067.fcs	MEF	0.8
rdv2_r01_s067	rdv2_r01	rdv2_r01	RDv2 Run 1	Shannen	19	4	1	RDv2	EO_03	EO_19	No	aas	Steady-state	0.0390625	60	480	0	aas	740-MT	3	200	23.1171	739.559	741	27.9897	660-LS	7	209	22.8664	651.803	652	22.1816	18	480	0.186576	0.0599	36.8443	36.44	0.105753	36.95	36.9254	36.52	0.140358	37.11	FC002	B0001	c:\users\evan\skydrive\projects\12.lightsensorcharacterization\experiments\rdv2\rdv2_r01\measurements\flow\fcs\Cells068.fcs	MEF	0.8
rdv2_r01_s068	rdv2_r01	rdv2_r01	RDv2 Run 1	Shannen	20	4	2	RDv2	EO_03	EO_19	No	aas	Steady-state	0.0390625	60	480	0	aas	760-MB	3	174	22.6331	754.323	756	27.267	660-LS	8	215	22.9769	651.54	652	21.9599	19	480	0.192096	0.0605	36.8443	36.44	0.105753	36.95	36.9254	36.52	0.140358	37.11	FC002	B0001	c:\users\evan\skydrive\projects\12.lightsensorcharacterization\experiments\rdv2\rdv2_r01\measurements\flow\fcs\Cells069.fcs	MEF	0.8
rdv2_r01_s069	rdv2_r01	rdv2_r01	RDv2 Run 1	Shannen	21	4	3	RDv2	EO_03	EO_19	No	aas	Steady-state	0.0390625	60	480	0	aas	780-MB	3	156	23.0158	782.489	786	27.687	660-LS	7	218	22.8296	651.706	651.5	22.5182	20	480	0.159896	0.057	36.8443	36.44	0.105753	36.95	36.9254	36.52	0.140358	37.11	FC002	B0001	c:\users\evan\skydrive\projects\12.lightsensorcharacterization\experiments\rdv2\rdv2_r01\measurements\flow\fcs\Cells070.fcs	MEF	0.8
rdv2_r01_s070	rdv2_r01	rdv2_r01	RDv2 Run 1	Shannen	22	4	4	RDv2	EO_03	EO_19	No	aas	Steady-state	0.0390625	60	480	0	aas	850-VI	4	228	23.4675	858.46	853.5	37.5357	660-LS	7	184	22.9318	653.08	653	22.0526	21	480	0.160816	0.0571	36.8443	36.44	0.105753	36.95	36.9254	36.52	0.140358	37.11	FC002	B0001	c:\users\evan\skydrive\projects\12.lightsensorcharacterization\experiments\rdv2\rdv2_r01\measurements\flow\fcs\Cells071.fcs	MEF	0.8
rdv2_r01_s071	rdv2_r01	rdv2_r01	RDv2 Run 1	Shannen	23	4	5	RDv2	EO_03	EO_19	No	aas	Steady-state	0.0390625	60	480	0	aas	940-VI	4	146	22.3701	954.515	960.5	21.0689	660-LS	7	171	23.0728	656.223	656	22.7633	22	480	0.108376	0.0514	36.8443	36.44	0.105753	36.95	36.9254	36.52	0.140358	37.11	FC002	B0001	c:\users\evan\skydrive\projects\12.lightsensorcharacterization\experiments\rdv2\rdv2_r01\measurements\flow\fcs\Cells072.fcs	MEF	0.8
rdv2_r01_s072	rdv2_r01	rdv2_r01	RDv2 Run 1	Shannen	24	4	6	RDv2	EO_03	EO_19	No	aas	Steady-state	0.0390625	60	480	0	aas		0	0					660-LS	7	175	22.6695	655.235	655	22.9664	23	480	0.166336	0.0577	36.8443	36.44	0.105753	36.95	36.9254	36.52	0.140358	37.11	FC002	B0001	c:\users\evan\skydrive\projects\12.lightsensorcharacterization\experiments\rdv2\rdv2_r01\measurements\flow\fcs\Cells073.fcs	MEF	0.8
rdv2_r01_s097	rdv2_r01	rdv2_r01	RDv2 Run 1	Kirk	1	1	1	RDv2	EO_05	EO_21	No	aas	Steady-state	0.625	60	480	0	aas	361-LS	63	241	7.88638	368.876	364	11.164	660-LS	7	177	23.2965	655.132	655.5	22.5628	0	480	0.193936	0.0607	36.8443	36.44	0.105753	36.95	36.9254	36.52	0.140358	37.11	FC002	B0001	c:\users\evan\skydrive\projects\12.lightsensorcharacterization\experiments\rdv2\rdv2_r01\measurements\flow\fcs\Cells098.fcs	MEF	0.8
rdv2_r01_s098	rdv2_r01	rdv2_r01	RDv2 Run 1	Kirk	2	1	2	RDv2	EO_05	EO_21	No	aas	Steady-state	0.625	60	480	0	aas	380-SB	9	249	22.7652	388.522	386	12.3227	660-LS	7	174	22.5797	653.26	653	22.1719	1	480	0.160816	0.0571	36.8443	36.44	0.105753	36.95	36.9254	36.52	0.140358	37.11	FC002	B0001	c:\users\evan\skydrive\projects\12.lightsensorcharacterization\experiments\rdv2\rdv2_r01\measurements\flow\fcs\Cells099.fcs	MEF	0.8
rdv2_r01_s099	rdv2_r01	rdv2_r01	RDv2 Run 1	Kirk	3	1	3	RDv2	EO_05	EO_21	No	aas	Steady-state	0.625	60	480	0	aas	405-SB	5	196	22.8157	405.191	403.5	15.2356	660-LS	7	199	22.8951	651.923	652	22.1414	2	480	0.142416	0.0551	36.8443	36.44	0.105753	36.95	36.9254	36.52	0.140358	37.11	FC002	B0001	c:\users\evan\skydrive\projects\12.lightsensorcharacterization\experiments\rdv2\rdv2_r01\measurements\flow\fcs\Cells100.fcs	MEF	0.8
rdv2_r01_s100	rdv2_r01	rdv2_r01	RDv2 Run 1	Kirk	4	1	4	RDv2	EO_05	EO_21	No	aas	Steady-state	0.625	60	480	0	aas	430-MB	6	204	22.8317	437.898	437	17.3315	660-LS	7	163	22.8791	654.342	654	22.6192	3	480	0.157136	0.0567	36.8443	36.44	0.105753	36.95	36.9254	36.52	0.140358	37.11	FC002	B0001	c:\users\evan\skydrive\projects\12.lightsensorcharacterization\experiments\rdv2\rdv2_r01\measurements\flow\fcs\Cells101.fcs	MEF	0.8
rdv2_r01_s101	rdv2_r01	rdv2_r01	RDv2 Run 1	Kirk	5	1	5	RDv2	EO_05	EO_21	No	aas	Steady-state	0.625	60	480	0	aas	450-MB	4	204	22.9061	451.28	449	17.3563	660-LS	7	177	22.6557	656.461	656	23.4667	4	480	0.152536	0.0562	36.8443	36.44	0.105753	36.95	36.9254	36.52	0.140358	37.11	FC002	B0001	c:\users\evan\skydrive\projects\12.lightsensorcharacterization\experiments\rdv2\rdv2_r01\measurements\flow\fcs\Cells102.fcs	MEF	0.8
rdv2_r01_s102	rdv2_r01	rdv2_r01	RDv2 Run 1	Kirk	6	1	6	RDv2	EO_05	EO_21	No	aas	Steady-state	0.625	60	480	0	aas	470-SB	4	229	22.7714	477.961	470	30.415	660-LS	7	226	22.2447	652.168	652.5	22.0601	5	480	0.139656	0.0548	36.8443	36.44	0.105753	36.95	36.9254	36.52	0.140358	37.11	FC002	B0001	c:\users\evan\skydrive\projects\12.lightsensorcharacterization\experiments\rdv2\rdv2_r01\measurements\flow\fcs\Cells103.fcs	MEF	0.8
rdv2_r01_s103	rdv2_r01	rdv2_r01	RDv2 Run 1	Kirk	7	2	1	RDv2	EO_05	EO_21	No	aas	Steady-state	0.625	60	480	0	aas	490-MB_R383	53	218	22.7706	494.879	493.5	23.985	660-LS	7	181	22.7843	655.873	655.5	22.977	6	480	0.164496	0.0575	36.8443	36.44	0.105753	36.95	36.9254	36.52	0.140358	37.11	FC002	B0001	c:\users\evan\skydrive\projects\12.lightsensorcharacterization\experiments\rdv2\rdv2_r01\measurements\flow\fcs\Cells104.fcs	MEF	0.8
rdv2_r01_s104	rdv2_r01	rdv2_r01	RDv2 Run 1	Kirk	8	2	2	RDv2	EO_05	EO_21	No	aas	Steady-state	0.625	60	480	0	aas	505-SB	4	171	22.5843	523.139	515.5	29.3393	660-LS	7	163	22.6911	655.438	655.5	23.1629	7	480	0.155296	0.0565	36.8443	36.44	0.105753	36.95	36.9254	36.52	0.140358	37.11	FC002	B0001	c:\users\evan\skydrive\projects\12.lightsensorcharacterization\experiments\rdv2\rdv2_r01\measurements\flow\fcs\Cells105.fcs	MEF	0.8
rdv2_r01_s105	rdv2_r01	rdv2_r01	RDv2 Run 1	Kirk	9	2	3	RDv2	EO_05	EO_21	No	aas	Steady-state	0.625	60	480	0	aas	520-2-KB	4	178	22.9536	527.798	521.5	27.97	660-LS	7	206	22.4792	652.334	652.5	22.5133	8	480	0.164496	0.0575	36.8443	36.44	0.105753	36.95	36.9254	36.52	0.140358	37.11	FC002	B0001	c:\users\evan\skydrive\projects\12.lightsensorcharacterization\experiments\rdv2\rdv2_r01\measurements\flow\fcs\Cells106.fcs	MEF	0.8
rdv2_r01_s106	rdv2_r01	rdv2_r01	RDv2 Run 1	Kirk	10	2	4	RDv2	EO_05	EO_21	No	aas	Steady-state	0.625	60	480	0	aas	525-SB_R2003	4	221	22.6513	547.024	537	38.2498	660-LS	7	169	22.7773	654.819	655	22.6047	9	480	0.147016	0.0556	36.8443	36.44	0.105753	36.95	36.9254	36.52	0.140358	37.11	FC002	B0001	c:\users\evan\skydrive\projects\12.lightsensorcharacterization\experiments\rdv2\rdv2_r01\measurements\flow\fcs\Cells107.fcs	MEF	0.8
rdv2_r01_s107	rdv2_r01	rdv2_r01	RDv2 Run 1	Kirk	11	2	5	RDv2	EO_05	EO_21	No	aas	Steady-state	0.625	60	480	0	aas	570-KB	56	225	21.7204	572.549	572.5	14.5441	660-LS	7	241	22.0938	652.016	652	22.6752	10	480	0.117576	0.0524	36.8443	36.44	0.105753	36.95	36.9254	36.52	0.140358	37.11	FC002	B0001	c:\users\evan\skydrive\projects\12.lightsensorcharacterization\experiments\rdv2\rdv2_r01\measurements\flow\fcs\Cells108.fcs	MEF	0.8
rdv2_r01_s108	rdv2_r01	rdv2_r01	RDv2 Run 1	Kirk	12	2	6	RDv2	EO_05	EO_21	No	aas	Steady-state	0.625	60	480	0	aas	590-SB	7	220	22.9509	594.167	595	15.1009	660-LS	7	191	22.7444	654.153	654	22.5861	11	480	0.178296	0.059	36.8443	36.44	0.105753	36.95	36.9254	36.52	0.140358	37.11	FC002	B0001	c:\users\evan\skydrive\projects\12.lightsensorcharacterization\experiments\rdv2\rdv2_r01\measurements\flow\fcs\Cells109.fcs	MEF	0.8
rdv2_r01_s109	rdv2_r01	rdv2_r01	RDv2 Run 1	Kirk	13	3	1	RDv2	EO_05	EO_21	No	aas	Steady-state	0.625	60	480	0	aas	605-SB	12	214	22.9685	611.18	612.5	17.5426	660-LS	8	220	22.4922	651.251	652	22.0179	12	480	0.147936	0.0557	36.8443	36.44	0.105753	36.95	36.9254	36.52	0.140358	37.11	FC002	B0001	c:\users\evan\skydrive\projects\12.lightsensorcharacterization\experiments\rdv2\rdv2_r01\measurements\flow\fcs\Cells110.fcs	MEF	0.8
rdv2_r01_s110	rdv2_r01	rdv2_r01	RDv2 Run 1	Kirk	14	3	2	RDv2	EO_05	EO_21	No	aas	Steady-state	0.625	60	480	0	aas	630-SB	3	253	22.6237	633.428	634	18.0108	660-LS	7	194	22.5087	653.092	653	22.7834	13	480	0.171856	0.0583	36.8443	36.44	0.105753	36.95	36.9254	36.52	0.140358	37.11	FC002	B0001	c:\users\evan\skydrive\projects\12.lightsensorcharacterization\experiments\rdv2\rdv2_r01\measurements\flow\fcs\Cells111.fcs	MEF	0.8
rdv2_r01_s111	rdv2_r01	rdv2_r01	RDv2 Run 1	Kirk	15	3	3	RDv2	EO_05	EO_21	No	aas	Steady-state	0.625	60	480	0	aas	660-LS	6	253	23.097	653.032	653	22.1586	660-LS	7	174	22.8391	655.703	655.5	23.1855	14	480	0.163576	0.0574	36.8443	36.44	0.105753	36.95	36.9254	36.52	0.140358	37.11	FC002	B0001	c:\users\evan\skydrive\projects\12.lightsensorcharacterization\experiments\rdv2\rdv2_r01\measurements\flow\fcs\Cells112.fcs	MEF	0.8
rdv2_r01_s112	rdv2_r01	rdv2_r01	RDv2 Run 1	Kirk	16	3	4	RDv2	EO_05	EO_21	No	aas	Steady-state	0.625	60	480	0	aas	680-MT	5	170	22.9532	676.776	676.5	24.2194	660-LS	7	174	22.4774	655.572	655.5	23.0511	15	480	0.154376	0.0564	36.8443	36.44	0.105753	36.95	36.9254	36.52	0.140358	37.11	FC002	B0001	c:\users\evan\skydrive\projects\12.lightsensorcharacterization\experiments\rdv2\rdv2_r01\measurements\flow\fcs\Cells113.fcs	MEF	0.8
rdv2_r01_s113	rdv2_r01	rdv2_r01	RDv2 Run 1	Kirk	17	3	5	RDv2	EO_05	EO_21	No	aas	Steady-state	0.625	60	480	0	aas	700-MB	6	200	21.7597	698.283	699	21.533	660-LS	7	185	22.6394	653.592	653.5	22.2577	16	480	0.119416	0.0526	36.8443	36.44	0.105753	36.95	36.9254	36.52	0.140358	37.11	FC002	B0001	c:\users\evan\skydrive\projects\12.lightsensorcharacterization\experiments\rdv2\rdv2_r01\measurements\flow\fcs\Cells114.fcs	MEF	0.8
rdv2_r01_s114	rdv2_r01	rdv2_r01	RDv2 Run 1	Kirk	18	3	6	RDv2	EO_05	EO_21	No	aas	Steady-state	0.625	60	480	0	aas	720-MB	5	195	22.8799	722.789	723	24.8776	660-LS	7	172	22.6587	655.201	655	22.4441	17	480	0.158056	0.0568	36.8443	36.44	0.105753	36.95	36.9254	36.52	0.140358	37.11	FC002	B0001	c:\users\evan\skydrive\projects\12.lightsensorcharacterization\experiments\rdv2\rdv2_r01\measurements\flow\fcs\Cells115.fcs	MEF	0.8
rdv2_r01_s115	rdv2_r01	rdv2_r01	RDv2 Run 1	Kirk	19	4	1	RDv2	EO_05	EO_21	No	aas	Steady-state	0.625	60	480	0	aas	740-MT	3	197	23.3071	739.817	740	27.8397	660-LS	7	187	22.588	654.439	654	22.228	18	480	0.169096	0.058	36.8443	36.44	0.105753	36.95	36.9254	36.52	0.140358	37.11	FC002	B0001	c:\users\evan\skydrive\projects\12.lightsensorcharacterization\experiments\rdv2\rdv2_r01\measurements\flow\fcs\Cells116.fcs	MEF	0.8
rdv2_r01_s116	rdv2_r01	rdv2_r01	RDv2 Run 1	Kirk	20	4	2	RDv2	EO_05	EO_21	No	aas	Steady-state	0.625	60	480	0	aas	760-MB	3	208	23.4039	755.678	759	27.73	660-LS	7	168	22.7134	655.903	655.5	22.7624	19	480	0.139656	0.0548	36.8443	36.44	0.105753	36.95	36.9254	36.52	0.140358	37.11	FC002	B0001	c:\users\evan\skydrive\projects\12.lightsensorcharacterization\experiments\rdv2\rdv2_r01\measurements\flow\fcs\Cells117.fcs	MEF	0.8
rdv2_r01_s117	rdv2_r01	rdv2_r01	RDv2 Run 1	Kirk	21	4	3	RDv2	EO_05	EO_21	No	aas	Steady-state	0.625	60	480	0	aas	780-MB	3	151	22.9463	783.67	786	28.2415	660-LS	7	174	22.685	656.611	656	23.2289	20	480	0.185656	0.0598	36.8443	36.44	0.105753	36.95	36.9254	36.52	0.140358	37.11	FC002	B0001	c:\users\evan\skydrive\projects\12.lightsensorcharacterization\experiments\rdv2\rdv2_r01\measurements\flow\fcs\Cells118.fcs	MEF	0.8
rdv2_r01_s118	rdv2_r01	rdv2_r01	RDv2 Run 1	Kirk	22	4	4	RDv2	EO_05	EO_21	No	aas	Steady-state	0.625	60	480	0	aas	850-VI	4	198	24.0483	859	856.5	38.2481	660-LS	7	183	22.933	655.32	655.5	22.4965	21	480	0.128616	0.0536	36.8443	36.44	0.105753	36.95	36.9254	36.52	0.140358	37.11	FC002	B0001	c:\users\evan\skydrive\projects\12.lightsensorcharacterization\experiments\rdv2\rdv2_r01\measurements\flow\fcs\Cells119.fcs	MEF	0.8
rdv2_r01_s119	rdv2_r01	rdv2_r01	RDv2 Run 1	Kirk	23	4	5	RDv2	EO_05	EO_21	No	aas	Steady-state	0.625	60	480	0	aas	940-VI	4	149	25.5286	957.415	962.5	24.2254	660-LS	7	185	22.8549	655.314	655.5	22.9392	22	480	0.091816	0.0496	36.8443	36.44	0.105753	36.95	36.9254	36.52	0.140358	37.11	FC002	B0001	c:\users\evan\skydrive\projects\12.lightsensorcharacterization\experiments\rdv2\rdv2_r01\measurements\flow\fcs\Cells120.fcs	MEF	0.8
rdv2_r01_s120	rdv2_r01	rdv2_r01	RDv2 Run 1	Kirk	24	4	6	RDv2	EO_05	EO_21	No	aas	Steady-state	0.625	60	480	0	aas		0	0					660-LS	7	177	22.4935	656.109	656	23.0659	23	480	0.168176	0.0579	36.8443	36.44	0.105753	36.95	36.9254	36.52	0.140358	37.11	FC002	B0001	c:\users\evan\skydrive\projects\12.lightsensorcharacterization\experiments\rdv2\rdv2_r01\measurements\flow\fcs\Cells121.fcs	MEF	0.8
rdv2_r01_s169	rdv2_r01	rdv2_r01	RDv2 Run 1	Janeway	1	1	1	RDv2	EO_08	EO_24	No	aas	Steady-state	0.078125	60	480	0	aas	361-LS	63	222	8.0986	368.879	364	10.9841	660-LS	7	198	22.6161	652.871	652.5	22.2103	0	480	0.077096	0.048	36.8443	36.44	0.105753	36.95	36.9254	36.52	0.140358	37.11	FC002	B0001	c:\users\evan\skydrive\projects\12.lightsensorcharacterization\experiments\rdv2\rdv2_r01\measurements\flow\fcs\Cells170.fcs	MEF	0.8
rdv2_r01_s170	rdv2_r01	rdv2_r01	RDv2 Run 1	Janeway	2	1	2	RDv2	EO_08	EO_24	No	aas	Steady-state	0.078125	60	480	0	aas	380-SB	9	238	23.0912	388.324	386	12.2325	660-LS	7	204	22.3968	652.656	652.5	22.5951	1	480	0.095496	0.05	36.8443	36.44	0.105753	36.95	36.9254	36.52	0.140358	37.11	FC002	B0001	c:\users\evan\skydrive\projects\12.lightsensorcharacterization\experiments\rdv2\rdv2_r01\measurements\flow\fcs\Cells171.fcs	MEF	0.8
rdv2_r01_s171	rdv2_r01	rdv2_r01	RDv2 Run 1	Janeway	3	1	3	RDv2	EO_08	EO_24	No	aas	Steady-state	0.078125	60	480	0	aas	405-SB	5	211	22.9631	405.711	404.5	15.7158	660-LS	7	214	22.5199	653.047	653	22.0806	2	480	0.123096	0.053	36.8443	36.44	0.105753	36.95	36.9254	36.52	0.140358	37.11	FC002	B0001	c:\users\evan\skydrive\projects\12.lightsensorcharacterization\experiments\rdv2\rdv2_r01\measurements\flow\fcs\Cells172.fcs	MEF	0.8
rdv2_r01_s172	rdv2_r01	rdv2_r01	RDv2 Run 1	Janeway	4	1	4	RDv2	EO_08	EO_24	No	aas	Steady-state	0.078125	60	480	0	aas	430-MB	6	156	22.9294	435.664	434.5	16.8721	660-LS	7	164	21.7199	655.633	655.5	23.0634	3	480	0.096416	0.0501	36.8443	36.44	0.105753	36.95	36.9254	36.52	0.140358	37.11	FC002	B0001	c:\users\evan\skydrive\projects\12.lightsensorcharacterization\experiments\rdv2\rdv2_r01\measurements\flow\fcs\Cells173.fcs	MEF	0.8
rdv2_r01_s173	rdv2_r01	rdv2_r01	RDv2 Run 1	Janeway	5	1	5	RDv2	EO_08	EO_24	No	aas	Steady-state	0.078125	60	480	0	aas	450-MB	4	207	23.0572	451.98	449	17.8119	660-LS	7	174	22.4	653.956	653.5	22.3006	4	480	0.113896	0.052	36.8443	36.44	0.105753	36.95	36.9254	36.52	0.140358	37.11	FC002	B0001	c:\users\evan\skydrive\projects\12.lightsensorcharacterization\experiments\rdv2\rdv2_r01\measurements\flow\fcs\Cells174.fcs	MEF	0.8
rdv2_r01_s174	rdv2_r01	rdv2_r01	RDv2 Run 1	Janeway	6	1	6	RDv2	EO_08	EO_24	No	aas	Steady-state	0.078125	60	480	0	aas	470-SB	4	221	22.767	478.271	470.5	30.2197	660-LS	7	165	22.5664	656.521	656.5	22.5602	5	480	0.135056	0.0543	36.8443	36.44	0.105753	36.95	36.9254	36.52	0.140358	37.11	FC002	B0001	c:\users\evan\skydrive\projects\12.lightsensorcharacterization\experiments\rdv2\rdv2_r01\measurements\flow\fcs\Cells175.fcs	MEF	0.8
rdv2_r01_s175	rdv2_r01	rdv2_r01	RDv2 Run 1	Janeway	7	2	1	RDv2	EO_08	EO_24	No	aas	Steady-state	0.078125	60	480	0	aas	490-MB_R383	53	240	22.9675	494.702	493.5	23.7526	660-LS	7	199	22.7145	654.146	654	22.5019	6	480	0.116656	0.0523	36.8443	36.44	0.105753	36.95	36.9254	36.52	0.140358	37.11	FC002	B0001	c:\users\evan\skydrive\projects\12.lightsensorcharacterization\experiments\rdv2\rdv2_r01\measurements\flow\fcs\Cells176.fcs	MEF	0.8
rdv2_r01_s176	rdv2_r01	rdv2_r01	RDv2 Run 1	Janeway	8	2	2	RDv2	EO_08	EO_24	No	aas	Steady-state	0.078125	60	480	0	aas	505-SB	4	191	23.0345	524.08	517	29.9698	660-LS	7	203	22.7352	652.582	652.5	22.0506	7	480	0.095496	0.05	36.8443	36.44	0.105753	36.95	36.9254	36.52	0.140358	37.11	FC002	B0001	c:\users\evan\skydrive\projects\12.lightsensorcharacterization\experiments\rdv2\rdv2_r01\measurements\flow\fcs\Cells177.fcs	MEF	0.8
rdv2_r01_s177	rdv2_r01	rdv2_r01	RDv2 Run 1	Janeway	9	2	3	RDv2	EO_08	EO_24	No	aas	Steady-state	0.078125	60	480	0	aas	520-2-KB	4	172	22.924	527.785	521	27.999	660-LS	7	147	22.3835	651.287	651.5	22.5223	8	480	0.111136	0.0517	36.8443	36.44	0.105753	36.95	36.9254	36.52	0.140358	37.11	FC002	B0001	c:\users\evan\skydrive\projects\12.lightsensorcharacterization\experiments\rdv2\rdv2_r01\measurements\flow\fcs\Cells178.fcs	MEF	0.8
rdv2_r01_s178	rdv2_r01	rdv2_r01	RDv2 Run 1	Janeway	10	2	4	RDv2	EO_08	EO_24	No	aas	Steady-state	0.078125	60	480	0	aas	525-SB_R2003	4	222	22.7151	547.492	537	38.4073	660-LS	7	156	22.5021	655.148	655	23.1002	9	480	0.112976	0.0519	36.8443	36.44	0.105753	36.95	36.9254	36.52	0.140358	37.11	FC002	B0001	c:\users\evan\skydrive\projects\12.lightsensorcharacterization\experiments\rdv2\rdv2_r01\measurements\flow\fcs\Cells179.fcs	MEF	0.8
rdv2_r01_s179	rdv2_r01	rdv2_r01	RDv2 Run 1	Janeway	11	2	5	RDv2	EO_08	EO_24	No	aas	Steady-state	0.078125	60	480	0	aas	570-KB	56	233	22.745	572.201	572.5	14.5788	660-LS	7	187	22.4444	653.076	653	22.0426	10	480	0.119416	0.0526	36.8443	36.44	0.105753	36.95	36.9254	36.52	0.140358	37.11	FC002	B0001	c:\users\evan\skydrive\projects\12.lightsensorcharacterization\experiments\rdv2\rdv2_r01\measurements\flow\fcs\Cells180.fcs	MEF	0.8
rdv2_r01_s180	rdv2_r01	rdv2_r01	RDv2 Run 1	Janeway	12	2	6	RDv2	EO_08	EO_24	No	aas	Steady-state	0.078125	60	480	0	aas	590-SB	7	212	23.4315	593.842	595	15.1574	660-LS	7	173	22.576	655.651	655.5	22.7752	11	480	0.132296	0.054	36.8443	36.44	0.105753	36.95	36.9254	36.52	0.140358	37.11	FC002	B0001	c:\users\evan\skydrive\projects\12.lightsensorcharacterization\experiments\rdv2\rdv2_r01\measurements\flow\fcs\Cells181.fcs	MEF	0.8
rdv2_r01_s181	rdv2_r01	rdv2_r01	RDv2 Run 1	Janeway	13	3	1	RDv2	EO_08	EO_24	No	aas	Steady-state	0.078125	60	480	0	aas	605-SB	12	222	23.2959	611.076	612.5	17.2794	660-LS	7	204	22.2728	653.389	653.5	22.1882	12	480	0.118496	0.0525	36.8443	36.44	0.105753	36.95	36.9254	36.52	0.140358	37.11	FC002	B0001	c:\users\evan\skydrive\projects\12.lightsensorcharacterization\experiments\rdv2\rdv2_r01\measurements\flow\fcs\Cells182.fcs	MEF	0.8
rdv2_r01_s182	rdv2_r01	rdv2_r01	RDv2 Run 1	Janeway	14	3	2	RDv2	EO_08	EO_24	No	aas	Steady-state	0.078125	60	480	0	aas	630-SB	3	185	23.06	636.635	639	16.191	660-LS	7	232	22.2412	651.941	652	22.5552	13	480	0.135056	0.0543	36.8443	36.44	0.105753	36.95	36.9254	36.52	0.140358	37.11	FC002	B0001	c:\users\evan\skydrive\projects\12.lightsensorcharacterization\experiments\rdv2\rdv2_r01\measurements\flow\fcs\Cells183.fcs	MEF	0.8
rdv2_r01_s183	rdv2_r01	rdv2_r01	RDv2 Run 1	Janeway	15	3	3	RDv2	EO_08	EO_24	No	aas	Steady-state	0.078125	60	480	0	aas	660-LS	6	253	22.8306	652.017	652.5	22.3026	660-LS	7	172	22.8586	655.048	654.5	22.7783	14	480	0.116656	0.0523	36.8443	36.44	0.105753	36.95	36.9254	36.52	0.140358	37.11	FC002	B0001	c:\users\evan\skydrive\projects\12.lightsensorcharacterization\experiments\rdv2\rdv2_r01\measurements\flow\fcs\Cells184.fcs	MEF	0.8
rdv2_r01_s184	rdv2_r01	rdv2_r01	RDv2 Run 1	Janeway	16	3	4	RDv2	EO_08	EO_24	No	aas	Steady-state	0.078125	60	480	0	aas	680-MT	5	180	23.0126	675.956	676	23.1766	660-LS	7	189	22.4133	653.209	653.5	22.4231	15	480	0.127696	0.0535	36.8443	36.44	0.105753	36.95	36.9254	36.52	0.140358	37.11	FC002	B0001	c:\users\evan\skydrive\projects\12.lightsensorcharacterization\experiments\rdv2\rdv2_r01\measurements\flow\fcs\Cells185.fcs	MEF	0.8
rdv2_r01_s185	rdv2_r01	rdv2_r01	RDv2 Run 1	Janeway	17	3	5	RDv2	EO_08	EO_24	No	aas	Steady-state	0.078125	60	480	0	aas	700-MB	6	201	21.8795	699.983	700	22.0659	660-LS	7	177	22.5266	653.568	653.5	22.0813	16	480	0.132296	0.054	36.8443	36.44	0.105753	36.95	36.9254	36.52	0.140358	37.11	FC002	B0001	c:\users\evan\skydrive\projects\12.lightsensorcharacterization\experiments\rdv2\rdv2_r01\measurements\flow\fcs\Cells186.fcs	MEF	0.8
rdv2_r01_s186	rdv2_r01	rdv2_r01	RDv2 Run 1	Janeway	18	3	6	RDv2	EO_08	EO_24	No	aas	Steady-state	0.078125	60	480	0	aas	720-MB	5	191	23.2116	723.046	723.5	25.2924	660-LS	7	175	22.4558	654.879	655	22.7502	17	480	0.131376	0.0539	36.8443	36.44	0.105753	36.95	36.9254	36.52	0.140358	37.11	FC002	B0001	c:\users\evan\skydrive\projects\12.lightsensorcharacterization\experiments\rdv2\rdv2_r01\measurements\flow\fcs\Cells187.fcs	MEF	0.8
rdv2_r01_s187	rdv2_r01	rdv2_r01	RDv2 Run 1	Janeway	19	4	1	RDv2	EO_08	EO_24	No	aas	Steady-state	0.078125	60	480	0	aas	740-MT	3	200	23.5472	739.915	741.5	26.8107	660-LS	7	169	22.3133	655.845	656	22.827	18	480	0.111136	0.0517	36.8443	36.44	0.105753	36.95	36.9254	36.52	0.140358	37.11	FC002	B0001	c:\users\evan\skydrive\projects\12.lightsensorcharacterization\experiments\rdv2\rdv2_r01\measurements\flow\fcs\Cells188.fcs	MEF	0.8
rdv2_r01_s188	rdv2_r01	rdv2_r01	RDv2 Run 1	Janeway	20	4	2	RDv2	EO_08	EO_24	No	aas	Steady-state	0.078125	60	480	0	aas	760-MB	3	244	23.5364	755.063	756.5	27.4423	660-LS	7	180	22.5072	654.36	654	22.5	19	480	0.112056	0.0518	36.8443	36.44	0.105753	36.95	36.9254	36.52	0.140358	37.11	FC002	B0001	c:\users\evan\skydrive\projects\12.lightsensorcharacterization\experiments\rdv2\rdv2_r01\measurements\flow\fcs\Cells189.fcs	MEF	0.8
rdv2_r01_s189	rdv2_r01	rdv2_r01	RDv2 Run 1	Janeway	21	4	3	RDv2	EO_08	EO_24	No	aas	Steady-state	0.078125	60	480	0	aas	780-MB	3	172	22.7203	783.599	787.5	27.6406	660-LS	7	186	22.3906	653.18	653.5	22.0904	20	480	0.126776	0.0534	36.8443	36.44	0.105753	36.95	36.9254	36.52	0.140358	37.11	FC002	B0001	c:\users\evan\skydrive\projects\12.lightsensorcharacterization\experiments\rdv2\rdv2_r01\measurements\flow\fcs\Cells190.fcs	MEF	0.8
rdv2_r01_s190	rdv2_r01	rdv2_r01	RDv2 Run 1	Janeway	22	4	4	RDv2	EO_08	EO_24	No	aas	Steady-state	0.078125	60	480	0	aas	850-VI	4	253	24.3006	846.869	844.5	33.6531	660-LS	7	185	22.5446	654.284	654.5	22.4328	21	480	0.137816	0.0546	36.8443	36.44	0.105753	36.95	36.9254	36.52	0.140358	37.11	FC002	B0001	c:\users\evan\skydrive\projects\12.lightsensorcharacterization\experiments\rdv2\rdv2_r01\measurements\flow\fcs\Cells191.fcs	MEF	0.8
rdv2_r01_s191	rdv2_r01	rdv2_r01	RDv2 Run 1	Janeway	23	4	5	RDv2	EO_08	EO_24	No	aas	Steady-state	0.078125	60	480	0	aas	940-VI	4	122	23.3042	953.167	953.5	23.5403	660-LS	7	182	22.2534	654.702	655	22.7885	22	480	0.106536	0.0512	36.8443	36.44	0.105753	36.95	36.9254	36.52	0.140358	37.11	FC002	B0001	c:\users\evan\skydrive\projects\12.lightsensorcharacterization\experiments\rdv2\rdv2_r01\measurements\flow\fcs\Cells192.fcs	MEF	0.8
rdv2_r01_s192	rdv2_r01	rdv2_r01	RDv2 Run 1	Janeway	24	4	6	RDv2	EO_08	EO_24	No	aas	Steady-state	0.078125	60	480	0	aas		0	0					660-LS	7	164	22.3335	654.899	654.5	22.4722	23	480	0.187496	0.06	36.8443	36.44	0.105753	36.95	36.9254	36.52	0.140358	37.11	FC002	B0001	c:\users\evan\skydrive\projects\12.lightsensorcharacterization\experiments\rdv2\rdv2_r01\measurements\flow\fcs\Cells193.fcs	MEF	0.8
rdv2_r03_s049	rdv2_r03	rdv2_r03	RDv2 Run 3	Shannen	1	1	1	RDv2	EO_03	EO_19	No	aas	Steady-state	10	60	480	0	aas	361-LS	63	239	7.99123	368.742	364	10.9249	660-LS	7	183	22.9263	652.792	653	22.0019	0	480	0.216016	0.0631	36.7532	36.34	0.11219	36.88	37.1538	37.13	0.0089009	37.18	FC002	B0001	c:\users\evan\skydrive\projects\12.lightsensorcharacterization\experiments\rdv2\rdv2_r03\measurements\flow\fcs\Cells050.fcs	MEF	0.8
rdv2_r03_s050	rdv2_r03	rdv2_r03	RDv2 Run 3	Shannen	2	1	2	RDv2	EO_03	EO_19	No	aas	Steady-state	10	60	480	0	aas	380-SB	9	251	22.6533	388.366	386	12.187	660-LS	7	171	23.1663	655.788	655.5	22.7701	1	480	0.132296	0.054	36.7532	36.34	0.11219	36.88	37.1538	37.13	0.0089009	37.18	FC002	B0001	c:\users\evan\skydrive\projects\12.lightsensorcharacterization\experiments\rdv2\rdv2_r03\measurements\flow\fcs\Cells051.fcs	MEF	0.8
rdv2_r03_s051	rdv2_r03	rdv2_r03	RDv2 Run 3	Shannen	3	1	3	RDv2	EO_03	EO_19	No	aas	Steady-state	10	60	480	0	aas	405-SB	5	233	22.9757	406.036	404.5	16.6909	660-LS	7	210	22.922	651.676	652	21.9143	2	480	0.132296	0.054	36.7532	36.34	0.11219	36.88	37.1538	37.13	0.0089009	37.18	FC002	B0001	c:\users\evan\skydrive\projects\12.lightsensorcharacterization\experiments\rdv2\rdv2_r03\measurements\flow\fcs\Cells052.fcs	MEF	0.8
rdv2_r03_s052	rdv2_r03	rdv2_r03	RDv2 Run 3	Shannen	4	1	4	RDv2	EO_03	EO_19	No	aas	Steady-state	10	60	480	0	aas	430-MB	6	184	23.0647	437.833	437	17.0774	660-LS	7	230	22.8044	651.419	652	21.8344	3	480	0.169096	0.058	36.7532	36.34	0.11219	36.88	37.1538	37.13	0.0089009	37.18	FC002	B0001	c:\users\evan\skydrive\projects\12.lightsensorcharacterization\experiments\rdv2\rdv2_r03\measurements\flow\fcs\Cells053.fcs	MEF	0.8
rdv2_r03_s053	rdv2_r03	rdv2_r03	RDv2 Run 3	Shannen	5	1	5	RDv2	EO_03	EO_19	No	aas	Steady-state	10	60	480	0	aas	450-MB	4	219	22.9224	452.223	449.5	18.0694	660-LS	7	198	22.9542	652.901	653	21.8468	4	480	0.164496	0.0575	36.7532	36.34	0.11219	36.88	37.1538	37.13	0.0089009	37.18	FC002	B0001	c:\users\evan\skydrive\projects\12.lightsensorcharacterization\experiments\rdv2\rdv2_r03\measurements\flow\fcs\Cells054.fcs	MEF	0.8
rdv2_r03_s054	rdv2_r03	rdv2_r03	RDv2 Run 3	Shannen	6	1	6	RDv2	EO_03	EO_19	No	aas	Steady-state	10	60	480	0	aas	470-SB	4	220	22.643	478.308	470.5	31.8283	660-LS	7	190	23.2557	652.88	653	22.432	5	480	0.165416	0.0576	36.7532	36.34	0.11219	36.88	37.1538	37.13	0.0089009	37.18	FC002	B0001	c:\users\evan\skydrive\projects\12.lightsensorcharacterization\experiments\rdv2\rdv2_r03\measurements\flow\fcs\Cells055.fcs	MEF	0.8
rdv2_r03_s055	rdv2_r03	rdv2_r03	RDv2 Run 3	Shannen	7	2	1	RDv2	EO_03	EO_19	No	aas	Steady-state	10	60	480	0	aas	490-MB_R383	53	238	22.9189	494.36	493.5	23.5583	660-LS	7	181	22.7558	653.497	653.5	22.1074	6	480	0.220616	0.0636	36.7532	36.34	0.11219	36.88	37.1538	37.13	0.0089009	37.18	FC002	B0001	c:\users\evan\skydrive\projects\12.lightsensorcharacterization\experiments\rdv2\rdv2_r03\measurements\flow\fcs\Cells056.fcs	MEF	0.8
rdv2_r03_s056	rdv2_r03	rdv2_r03	RDv2 Run 3	Shannen	8	2	2	RDv2	EO_03	EO_19	No	aas	Steady-state	10	60	480	0	aas	505-SB	4	183	23.7498	523.608	516	29.0107	660-LS	7	172	22.7439	655.816	656	22.6175	7	480	0.200376	0.0614	36.7532	36.34	0.11219	36.88	37.1538	37.13	0.0089009	37.18	FC002	B0001	c:\users\evan\skydrive\projects\12.lightsensorcharacterization\experiments\rdv2\rdv2_r03\measurements\flow\fcs\Cells057.fcs	MEF	0.8
rdv2_r03_s057	rdv2_r03	rdv2_r03	RDv2 Run 3	Shannen	9	2	3	RDv2	EO_03	EO_19	No	aas	Steady-state	10	60	480	0	aas	520-2-KB	4	191	22.9451	530.347	523.5	30.0144	660-LS	7	171	22.4726	655.231	655	23.012	8	480	0.172776	0.0584	36.7532	36.34	0.11219	36.88	37.1538	37.13	0.0089009	37.18	FC002	B0001	c:\users\evan\skydrive\projects\12.lightsensorcharacterization\experiments\rdv2\rdv2_r03\measurements\flow\fcs\Cells058.fcs	MEF	0.8
rdv2_r03_s058	rdv2_r03	rdv2_r03	RDv2 Run 3	Shannen	10	2	4	RDv2	EO_03	EO_19	No	aas	Steady-state	10	60	480	0	aas	525-SB_R2003	4	213	22.8778	547.595	538.5	37.5795	660-LS	7	178	22.9942	654.238	654	22.6466	9	480	0.166336	0.0577	36.7532	36.34	0.11219	36.88	37.1538	37.13	0.0089009	37.18	FC002	B0001	c:\users\evan\skydrive\projects\12.lightsensorcharacterization\experiments\rdv2\rdv2_r03\measurements\flow\fcs\Cells059.fcs	MEF	0.8
rdv2_r03_s059	rdv2_r03	rdv2_r03	RDv2 Run 3	Shannen	11	2	5	RDv2	EO_03	EO_19	No	aas	Steady-state	10	60	480	0	aas	570-KB	54	244	23.135	572.689	572.5	14.4129	660-LS	7	169	22.1275	655.702	655.5	22.6889	10	480	0.172776	0.0584	36.7532	36.34	0.11219	36.88	37.1538	37.13	0.0089009	37.18	FC002	B0001	c:\users\evan\skydrive\projects\12.lightsensorcharacterization\experiments\rdv2\rdv2_r03\measurements\flow\fcs\Cells060.fcs	MEF	0.8
rdv2_r03_s060	rdv2_r03	rdv2_r03	RDv2 Run 3	Shannen	12	2	6	RDv2	EO_03	EO_19	No	aas	Steady-state	10	60	480	0	aas	590-SB	7	218	23.3308	593.819	594.5	15.039	660-LS	7	206	22.6276	652.475	652.5	21.8865	11	480	0.172776	0.0584	36.7532	36.34	0.11219	36.88	37.1538	37.13	0.0089009	37.18	FC002	B0001	c:\users\evan\skydrive\projects\12.lightsensorcharacterization\experiments\rdv2\rdv2_r03\measurements\flow\fcs\Cells061.fcs	MEF	0.8
rdv2_r03_s061	rdv2_r03	rdv2_r03	RDv2 Run 3	Shannen	13	3	1	RDv2	EO_03	EO_19	No	aas	Steady-state	10	60	480	0	aas	605-SB	12	219	23.2467	610.953	612.5	17.4917	660-LS	7	202	22.8229	652.799	652.5	22.3731	12	480	0.222456	0.0638	36.7532	36.34	0.11219	36.88	37.1538	37.13	0.0089009	37.18	FC002	B0001	c:\users\evan\skydrive\projects\12.lightsensorcharacterization\experiments\rdv2\rdv2_r03\measurements\flow\fcs\Cells062.fcs	MEF	0.8
rdv2_r03_s062	rdv2_r03	rdv2_r03	RDv2 Run 3	Shannen	14	3	2	RDv2	EO_03	EO_19	No	aas	Steady-state	10	60	480	0	aas	630-SB	3	247	22.6188	633.268	634.5	17.6792	660-LS	7	185	23.0343	653.891	653.5	22.4754	13	480	0.211416	0.0626	36.7532	36.34	0.11219	36.88	37.1538	37.13	0.0089009	37.18	FC002	B0001	c:\users\evan\skydrive\projects\12.lightsensorcharacterization\experiments\rdv2\rdv2_r03\measurements\flow\fcs\Cells063.fcs	MEF	0.8
rdv2_r03_s063	rdv2_r03	rdv2_r03	RDv2 Run 3	Shannen	15	3	3	RDv2	EO_03	EO_19	No	aas	Steady-state	10	60	480	0	aas	660-LS	6	215	22.9935	655.135	655.5	22.8069	660-LS	7	179	22.8939	653.375	653	22.1059	14	480	0.196696	0.061	36.7532	36.34	0.11219	36.88	37.1538	37.13	0.0089009	37.18	FC002	B0001	c:\users\evan\skydrive\projects\12.lightsensorcharacterization\experiments\rdv2\rdv2_r03\measurements\flow\fcs\Cells064.fcs	MEF	0.8
rdv2_r03_s064	rdv2_r03	rdv2_r03	RDv2 Run 3	Shannen	16	3	4	RDv2	EO_03	EO_19	No	aas	Steady-state	10	60	480	0	aas	680-MT	5	157	23.0246	676.729	677	24.3693	660-LS	7	199	22.84	650.184	650.5	21.962	15	480	0.195776	0.0609	36.7532	36.34	0.11219	36.88	37.1538	37.13	0.0089009	37.18	FC002	B0001	c:\users\evan\skydrive\projects\12.lightsensorcharacterization\experiments\rdv2\rdv2_r03\measurements\flow\fcs\Cells065.fcs	MEF	0.8
rdv2_r03_s065	rdv2_r03	rdv2_r03	RDv2 Run 3	Shannen	17	3	5	RDv2	EO_03	EO_19	No	aas	Steady-state	10	60	480	0	aas	700-MB	5	245	22.6013	699.654	700	21.6229	660-LS	7	196	22.9307	653.295	653.5	22.3402	16	480	0.171856	0.0583	36.7532	36.34	0.11219	36.88	37.1538	37.13	0.0089009	37.18	FC002	B0001	c:\users\evan\skydrive\projects\12.lightsensorcharacterization\experiments\rdv2\rdv2_r03\measurements\flow\fcs\Cells066.fcs	MEF	0.8
rdv2_r03_s066	rdv2_r03	rdv2_r03	RDv2 Run 3	Shannen	18	3	6	RDv2	EO_03	EO_19	No	aas	Steady-state	10	60	480	0	aas	720-MB	5	202	23.2919	722.977	723	25.0124	660-LS	7	182	22.8473	655.008	655	23.148	17	480	0.179216	0.0591	36.7532	36.34	0.11219	36.88	37.1538	37.13	0.0089009	37.18	FC002	B0001	c:\users\evan\skydrive\projects\12.lightsensorcharacterization\experiments\rdv2\rdv2_r03\measurements\flow\fcs\Cells067.fcs	MEF	0.8
rdv2_r03_s067	rdv2_r03	rdv2_r03	RDv2 Run 3	Shannen	19	4	1	RDv2	EO_03	EO_19	No	aas	Steady-state	10	60	480	0	aas	740-MT	3	200	23.1171	739.559	741	27.9897	660-LS	7	209	22.8664	651.803	652	22.1816	18	480	0.172776	0.0584	36.7532	36.34	0.11219	36.88	37.1538	37.13	0.0089009	37.18	FC002	B0001	c:\users\evan\skydrive\projects\12.lightsensorcharacterization\experiments\rdv2\rdv2_r03\measurements\flow\fcs\Cells068.fcs	MEF	0.8
rdv2_r03_s068	rdv2_r03	rdv2_r03	RDv2 Run 3	Shannen	20	4	2	RDv2	EO_03	EO_19	No	aas	Steady-state	10	60	480	0	aas	760-MB	3	174	22.6331	754.323	756	27.267	660-LS	8	215	22.9769	651.54	652	21.9599	19	480	0.163576	0.0574	36.7532	36.34	0.11219	36.88	37.1538	37.13	0.0089009	37.18	FC002	B0001	c:\users\evan\skydrive\projects\12.lightsensorcharacterization\experiments\rdv2\rdv2_r03\measurements\flow\fcs\Cells069.fcs	MEF	0.8
rdv2_r03_s069	rdv2_r03	rdv2_r03	RDv2 Run 3	Shannen	21	4	3	RDv2	EO_03	EO_19	No	aas	Steady-state	10	60	480	0	aas	780-MB	3	156	23.0158	782.489	786	27.687	660-LS	7	218	22.8296	651.706	651.5	22.5182	20	480	0.180136	0.0592	36.7532	36.34	0.11219	36.88	37.1538	37.13	0.0089009	37.18	FC002	B0001	c:\users\evan\skydrive\projects\12.lightsensorcharacterization\experiments\rdv2\rdv2_r03\measurements\flow\fcs\Cells070.fcs	MEF	0.8
rdv2_r03_s070	rdv2_r03	rdv2_r03	RDv2 Run 3	Shannen	22	4	4	RDv2	EO_03	EO_19	No	aas	Steady-state	10	60	480	0	aas	850-VI	4	228	23.4675	858.46	853.5	37.5357	660-LS	7	184	22.9318	653.08	653	22.0526	21	480	0.156216	0.0566	36.7532	36.34	0.11219	36.88	37.1538	37.13	0.0089009	37.18	FC002	B0001	c:\users\evan\skydrive\projects\12.lightsensorcharacterization\experiments\rdv2\rdv2_r03\measurements\flow\fcs\Cells071.fcs	MEF	0.8
rdv2_r03_s071	rdv2_r03	rdv2_r03	RDv2 Run 3	Shannen	23	4	5	RDv2	EO_03	EO_19	No	aas	Steady-state	10	60	480	0	aas	940-VI	4	146	22.3701	954.515	960.5	21.0689	660-LS	7	171	23.0728	656.223	656	22.7633	22	480	0.147016	0.0556	36.7532	36.34	0.11219	36.88	37.1538	37.13	0.0089009	37.18	FC002	B0001	c:\users\evan\skydrive\projects\12.lightsensorcharacterization\experiments\rdv2\rdv2_r03\measurements\flow\fcs\Cells072.fcs	MEF	0.8
rdv2_r03_s072	rdv2_r03	rdv2_r03	RDv2 Run 3	Shannen	24	4	6	RDv2	EO_03	EO_19	No	aas	Steady-state	10	60	480	0	aas		0	0					660-LS	7	175	22.6695	655.235	655	22.9664	23	480	0.155296	0.0565	36.7532	36.34	0.11219	36.88	37.1538	37.13	0.0089009	37.18	FC002	B0001	c:\users\evan\skydrive\projects\12.lightsensorcharacterization\experiments\rdv2\rdv2_r03\measurements\flow\fcs\Cells073.fcs	MEF	0.8
rdv2_r03_s073	rdv2_r03	rdv2_r03	RDv2 Run 3	Jennie	1	1	1	RDv2	EO_04	EO_20	No	aas	Steady-state	0.15625	60	480	0	aas	361-LS	63	221	7.97319	368.87	364	11.099	660-LS	7	182	22.9901	654.529	654.5	22.5886	0	480	0.186576	0.0599	36.7532	36.34	0.11219	36.88	37.1538	37.13	0.0089009	37.18	FC002	B0001	c:\users\evan\skydrive\projects\12.lightsensorcharacterization\experiments\rdv2\rdv2_r03\measurements\flow\fcs\Cells074.fcs	MEF	0.8
rdv2_r03_s074	rdv2_r03	rdv2_r03	RDv2 Run 3	Jennie	2	1	2	RDv2	EO_04	EO_20	No	aas	Steady-state	0.15625	60	480	0	aas	380-SB	9	232	23.4403	388.559	386.5	12.2811	660-LS	7	182	23.0076	655.052	655	22.9759	1	480	0.159896	0.057	36.7532	36.34	0.11219	36.88	37.1538	37.13	0.0089009	37.18	FC002	B0001	c:\users\evan\skydrive\projects\12.lightsensorcharacterization\experiments\rdv2\rdv2_r03\measurements\flow\fcs\Cells075.fcs	MEF	0.8
rdv2_r03_s075	rdv2_r03	rdv2_r03	RDv2 Run 3	Jennie	3	1	3	RDv2	EO_04	EO_20	No	aas	Steady-state	0.15625	60	480	0	aas	405-SB	5	218	22.7762	405.232	403.5	15.7581	660-LS	7	192	23.0239	654.3	654	22.4755	2	480	0.136896	0.0545	36.7532	36.34	0.11219	36.88	37.1538	37.13	0.0089009	37.18	FC002	B0001	c:\users\evan\skydrive\projects\12.lightsensorcharacterization\experiments\rdv2\rdv2_r03\measurements\flow\fcs\Cells076.fcs	MEF	0.8
rdv2_r03_s076	rdv2_r03	rdv2_r03	RDv2 Run 3	Jennie	4	1	4	RDv2	EO_04	EO_20	No	aas	Steady-state	0.15625	60	480	0	aas	430-MB	6	170	22.9671	436.01	435	16.9811	660-LS	7	153	22.8644	653.351	653	22.6863	3	480	0.136896	0.0545	36.7532	36.34	0.11219	36.88	37.1538	37.13	0.0089009	37.18	FC002	B0001	c:\users\evan\skydrive\projects\12.lightsensorcharacterization\experiments\rdv2\rdv2_r03\measurements\flow\fcs\Cells077.fcs	MEF	0.8
rdv2_r03_s077	rdv2_r03	rdv2_r03	RDv2 Run 3	Jennie	5	1	5	RDv2	EO_04	EO_20	No	aas	Steady-state	0.15625	60	480	0	aas	450-MB	4	201	22.8802	449.728	447	17.4169	660-LS	7	178	23.1412	654.454	654.5	22.2087	4	480	0.132296	0.054	36.7532	36.34	0.11219	36.88	37.1538	37.13	0.0089009	37.18	FC002	B0001	c:\users\evan\skydrive\projects\12.lightsensorcharacterization\experiments\rdv2\rdv2_r03\measurements\flow\fcs\Cells078.fcs	MEF	0.8
rdv2_r03_s078	rdv2_r03	rdv2_r03	RDv2 Run 3	Jennie	6	1	6	RDv2	EO_04	EO_20	No	aas	Steady-state	0.15625	60	480	0	aas	470-SB	4	215	22.7217	479.17	471.5	32.8406	660-LS	7	171	23.548	656.402	656.5	22.717	5	480	0.162656	0.0573	36.7532	36.34	0.11219	36.88	37.1538	37.13	0.0089009	37.18	FC002	B0001	c:\users\evan\skydrive\projects\12.lightsensorcharacterization\experiments\rdv2\rdv2_r03\measurements\flow\fcs\Cells079.fcs	MEF	0.8
rdv2_r03_s079	rdv2_r03	rdv2_r03	RDv2 Run 3	Jennie	7	2	1	RDv2	EO_04	EO_20	No	aas	Steady-state	0.15625	60	480	0	aas	490-MB_R383	53	229	22.6478	494.592	493.5	23.7465	660-LS	7	197	23.058	652.937	653	22.1402	6	480	0.196696	0.061	36.7532	36.34	0.11219	36.88	37.1538	37.13	0.0089009	37.18	FC002	B0001	c:\users\evan\skydrive\projects\12.lightsensorcharacterization\experiments\rdv2\rdv2_r03\measurements\flow\fcs\Cells080.fcs	MEF	0.8
rdv2_r03_s080	rdv2_r03	rdv2_r03	RDv2 Run 3	Jennie	8	2	2	RDv2	EO_04	EO_20	No	aas	Steady-state	0.15625	60	480	0	aas	505-SB	4	199	22.7032	520.492	513.5	28.5579	660-LS	7	174	23.4062	655.552	655	22.917	7	480	0.177376	0.0589	36.7532	36.34	0.11219	36.88	37.1538	37.13	0.0089009	37.18	FC002	B0001	c:\users\evan\skydrive\projects\12.lightsensorcharacterization\experiments\rdv2\rdv2_r03\measurements\flow\fcs\Cells081.fcs	MEF	0.8
rdv2_r03_s081	rdv2_r03	rdv2_r03	RDv2 Run 3	Jennie	9	2	3	RDv2	EO_04	EO_20	No	aas	Steady-state	0.15625	60	480	0	aas	520-2-KB	4	185	22.913	528.097	522	27.6993	660-LS	7	189	23.2303	652.618	652.5	21.8856	8	480	0.163576	0.0574	36.7532	36.34	0.11219	36.88	37.1538	37.13	0.0089009	37.18	FC002	B0001	c:\users\evan\skydrive\projects\12.lightsensorcharacterization\experiments\rdv2\rdv2_r03\measurements\flow\fcs\Cells082.fcs	MEF	0.8
rdv2_r03_s082	rdv2_r03	rdv2_r03	RDv2 Run 3	Jennie	10	2	4	RDv2	EO_04	EO_20	No	aas	Steady-state	0.15625	60	480	0	aas	525-SB_R2003	4	238	22.9291	548.427	538.5	38.3293	660-LS	7	177	23.1785	656.015	656	22.9508	9	480	0.150696	0.056	36.7532	36.34	0.11219	36.88	37.1538	37.13	0.0089009	37.18	FC002	B0001	c:\users\evan\skydrive\projects\12.lightsensorcharacterization\experiments\rdv2\rdv2_r03\measurements\flow\fcs\Cells083.fcs	MEF	0.8
rdv2_r03_s083	rdv2_r03	rdv2_r03	RDv2 Run 3	Jennie	11	2	5	RDv2	EO_04	EO_20	No	aas	Steady-state	0.15625	60	480	0	aas	570-KB	54	238	23.1547	572.853	572.5	14.4199	660-LS	7	196	22.5724	653.247	653.5	22.1584	10	480	0.172776	0.0584	36.7532	36.34	0.11219	36.88	37.1538	37.13	0.0089009	37.18	FC002	B0001	c:\users\evan\skydrive\projects\12.lightsensorcharacterization\experiments\rdv2\rdv2_r03\measurements\flow\fcs\Cells084.fcs	MEF	0.8
rdv2_r03_s084	rdv2_r03	rdv2_r03	RDv2 Run 3	Jennie	12	2	6	RDv2	EO_04	EO_20	No	aas	Steady-state	0.15625	60	480	0	aas	590-SB	11	210	21.8607	593.479	594	15.1732	660-LS	7	186	23.3574	653.642	653.5	22.08	11	480	0.186576	0.0599	36.7532	36.34	0.11219	36.88	37.1538	37.13	0.0089009	37.18	FC002	B0001	c:\users\evan\skydrive\projects\12.lightsensorcharacterization\experiments\rdv2\rdv2_r03\measurements\flow\fcs\Cells085.fcs	MEF	0.8
rdv2_r03_s085	rdv2_r03	rdv2_r03	RDv2 Run 3	Jennie	13	3	1	RDv2	EO_04	EO_20	No	aas	Steady-state	0.15625	60	480	0	aas	605-SB	12	217	22.8806	611.12	612.5	17.2072	660-LS	7	175	23.0656	653.999	653.5	22.1272	12	480	0.196696	0.061	36.7532	36.34	0.11219	36.88	37.1538	37.13	0.0089009	37.18	FC002	B0001	c:\users\evan\skydrive\projects\12.lightsensorcharacterization\experiments\rdv2\rdv2_r03\measurements\flow\fcs\Cells086.fcs	MEF	0.8
rdv2_r03_s086	rdv2_r03	rdv2_r03	RDv2 Run 3	Jennie	14	3	2	RDv2	EO_04	EO_20	No	aas	Steady-state	0.15625	60	480	0	aas	630-SB	4	187	22.5634	635.405	637.5	18.453	660-LS	7	175	22.9245	655.238	655	23.3647	13	480	0.178296	0.059	36.7532	36.34	0.11219	36.88	37.1538	37.13	0.0089009	37.18	FC002	B0001	c:\users\evan\skydrive\projects\12.lightsensorcharacterization\experiments\rdv2\rdv2_r03\measurements\flow\fcs\Cells087.fcs	MEF	0.8
rdv2_r03_s087	rdv2_r03	rdv2_r03	RDv2 Run 3	Jennie	15	3	3	RDv2	EO_04	EO_20	No	aas	Steady-state	0.15625	60	480	0	aas	660-LS	6	244	22.5844	651.041	651	21.8956	660-LS	7	187	23.5827	654.763	655	22.3966	14	480	0.147936	0.0557	36.7532	36.34	0.11219	36.88	37.1538	37.13	0.0089009	37.18	FC002	B0001	c:\users\evan\skydrive\projects\12.lightsensorcharacterization\experiments\rdv2\rdv2_r03\measurements\flow\fcs\Cells088.fcs	MEF	0.8
rdv2_r03_s088	rdv2_r03	rdv2_r03	RDv2 Run 3	Jennie	16	3	4	RDv2	EO_04	EO_20	No	aas	Steady-state	0.15625	60	480	0	aas	680-MT	5	167	22.7662	676.045	676	23.2054	660-LS	7	182	23.6387	652.37	652.5	21.9333	15	480	0.176456	0.0588	36.7532	36.34	0.11219	36.88	37.1538	37.13	0.0089009	37.18	FC002	B0001	c:\users\evan\skydrive\projects\12.lightsensorcharacterization\experiments\rdv2\rdv2_r03\measurements\flow\fcs\Cells089.fcs	MEF	0.8
rdv2_r03_s089	rdv2_r03	rdv2_r03	RDv2 Run 3	Jennie	17	3	5	RDv2	EO_04	EO_20	No	aas	Steady-state	0.15625	60	480	0	aas	700-MB	7	166	21.6452	700.818	701	22.3487	660-LS	7	183	22.8815	655.064	655	22.9713	16	480	0.170016	0.0581	36.7532	36.34	0.11219	36.88	37.1538	37.13	0.0089009	37.18	FC002	B0001	c:\users\evan\skydrive\projects\12.lightsensorcharacterization\experiments\rdv2\rdv2_r03\measurements\flow\fcs\Cells090.fcs	MEF	0.8
rdv2_r03_s090	rdv2_r03	rdv2_r03	RDv2 Run 3	Jennie	18	3	6	RDv2	EO_04	EO_20	No	aas	Steady-state	0.15625	60	480	0	aas	720-MB	5	183	22.9313	722.442	722.5	25.0743	660-LS	7	231	22.9832	652.507	652.5	21.8854	17	480	0.167256	0.0578	36.7532	36.34	0.11219	36.88	37.1538	37.13	0.0089009	37.18	FC002	B0001	c:\users\evan\skydrive\projects\12.lightsensorcharacterization\experiments\rdv2\rdv2_r03\measurements\flow\fcs\Cells091.fcs	MEF	0.8
rdv2_r03_s091	rdv2_r03	rdv2_r03	RDv2 Run 3	Jennie	19	4	1	RDv2	EO_04	EO_20	No	aas	Steady-state	0.15625	60	480	0	aas	740-MT	3	182	23.3156	740.3	741.5	28.0643	660-LS	7	182	23.3814	655.581	655	23.221	18	480	0.203136	0.0617	36.7532	36.34	0.11219	36.88	37.1538	37.13	0.0089009	37.18	FC002	B0001	c:\users\evan\skydrive\projects\12.lightsensorcharacterization\experiments\rdv2\rdv2_r03\measurements\flow\fcs\Cells092.fcs	MEF	0.8
rdv2_r03_s092	rdv2_r03	rdv2_r03	RDv2 Run 3	Jennie	20	4	2	RDv2	EO_04	EO_20	No	aas	Steady-state	0.15625	60	480	0	aas	760-MB	4	182	22.239	755.259	756	28.0226	660-LS	7	199	23.0105	653.394	653.5	22.2015	19	480	0.155296	0.0565	36.7532	36.34	0.11219	36.88	37.1538	37.13	0.0089009	37.18	FC002	B0001	c:\users\evan\skydrive\projects\12.lightsensorcharacterization\experiments\rdv2\rdv2_r03\measurements\flow\fcs\Cells093.fcs	MEF	0.8
rdv2_r03_s093	rdv2_r03	rdv2_r03	RDv2 Run 3	Jennie	21	4	3	RDv2	EO_04	EO_20	No	aas	Steady-state	0.15625	60	480	0	aas	780-MB	3	162	22.7724	771.074	773	26.9801	660-LS	7	215	23.0158	653.025	653	22.2133	20	480	0.168176	0.0579	36.7532	36.34	0.11219	36.88	37.1538	37.13	0.0089009	37.18	FC002	B0001	c:\users\evan\skydrive\projects\12.lightsensorcharacterization\experiments\rdv2\rdv2_r03\measurements\flow\fcs\Cells094.fcs	MEF	0.8
rdv2_r03_s094	rdv2_r03	rdv2_r03	RDv2 Run 3	Jennie	22	4	4	RDv2	EO_04	EO_20	No	aas	Steady-state	0.15625	60	480	0	aas	850-VI	5	177	21.9602	853.33	850.5	36.8113	660-LS	7	231	23.1517	653.03	652.5	22.394	21	480	0.173696	0.0585	36.7532	36.34	0.11219	36.88	37.1538	37.13	0.0089009	37.18	FC002	B0001	c:\users\evan\skydrive\projects\12.lightsensorcharacterization\experiments\rdv2\rdv2_r03\measurements\flow\fcs\Cells095.fcs	MEF	0.8
rdv2_r03_s095	rdv2_r03	rdv2_r03	RDv2 Run 3	Jennie	23	4	5	RDv2	EO_04	EO_20	No	aas	Steady-state	0.15625	60	480	0	aas	940-VI	4	130	23.4393	956.238	960.5	21.0689	660-LS	7	177	22.697	653.013	653	23.0886	22	480	0.170016	0.0581	36.7532	36.34	0.11219	36.88	37.1538	37.13	0.0089009	37.18	FC002	B0001	c:\users\evan\skydrive\projects\12.lightsensorcharacterization\experiments\rdv2\rdv2_r03\measurements\flow\fcs\Cells096.fcs	MEF	0.8
rdv2_r03_s096	rdv2_r03	rdv2_r03	RDv2 Run 3	Jennie	24	4	6	RDv2	EO_04	EO_20	No	aas	Steady-state	0.15625	60	480	0	aas		0	0					660-LS	8	222	22.5121	650.648	651	22.3637	23	480	0.171856	0.0583	36.7532	36.34	0.11219	36.88	37.1538	37.13	0.0089009	37.18	FC002	B0001	c:\users\evan\skydrive\projects\12.lightsensorcharacterization\experiments\rdv2\rdv2_r03\measurements\flow\fcs\Cells097.fcs	MEF	0.8
rdv2_r03_s121	rdv2_r03	rdv2_r03	RDv2 Run 3	Picard	1	1	1	RDv2	EO_06	EO_22	No	aas	Steady-state	20	60	480	0	aas	361-LS	63	240	7.98754	368.85	364	10.9939	660-LS	7	204	22.8236	652.716	653	22.5747	0	480	0.134136	0.0542	36.7532	36.34	0.11219	36.88	37.1538	37.13	0.0089009	37.18	FC002	B0001	c:\users\evan\skydrive\projects\12.lightsensorcharacterization\experiments\rdv2\rdv2_r03\measurements\flow\fcs\Cells122.fcs	MEF	0.8
rdv2_r03_s122	rdv2_r03	rdv2_r03	RDv2 Run 3	Picard	2	1	2	RDv2	EO_06	EO_22	No	aas	Steady-state	20	60	480	0	aas	380-SB	9	237	23.0072	388.774	386.5	12.3464	660-LS	7	170	22.7316	655.279	655	22.5683	1	480	0.066976	0.0469	36.7532	36.34	0.11219	36.88	37.1538	37.13	0.0089009	37.18	FC002	B0001	c:\users\evan\skydrive\projects\12.lightsensorcharacterization\experiments\rdv2\rdv2_r03\measurements\flow\fcs\Cells123.fcs	MEF	0.8
rdv2_r03_s123	rdv2_r03	rdv2_r03	RDv2 Run 3	Picard	3	1	3	RDv2	EO_06	EO_22	No	aas	Steady-state	20	60	480	0	aas	405-SB	5	213	23.0321	404.638	403.5	15.0935	660-LS	7	164	22.7449	655.815	655.5	22.8315	2	480	0.071576	0.0474	36.7532	36.34	0.11219	36.88	37.1538	37.13	0.0089009	37.18	FC002	B0001	c:\users\evan\skydrive\projects\12.lightsensorcharacterization\experiments\rdv2\rdv2_r03\measurements\flow\fcs\Cells124.fcs	MEF	0.8
rdv2_r03_s124	rdv2_r03	rdv2_r03	RDv2 Run 3	Picard	4	1	4	RDv2	EO_06	EO_22	No	aas	Steady-state	20	60	480	0	aas	430-MB	6	163	23.0766	435.774	435	17.092	660-LS	7	184	22.4734	654.263	654.5	22.4214	3	480	0.143336	0.0552	36.7532	36.34	0.11219	36.88	37.1538	37.13	0.0089009	37.18	FC002	B0001	c:\users\evan\skydrive\projects\12.lightsensorcharacterization\experiments\rdv2\rdv2_r03\measurements\flow\fcs\Cells125.fcs	MEF	0.8
rdv2_r03_s125	rdv2_r03	rdv2_r03	RDv2 Run 3	Picard	5	1	5	RDv2	EO_06	EO_22	No	aas	Steady-state	20	60	480	0	aas	450-MB	4	209	22.8977	450.149	447.5	17.6904	660-LS	7	239	22.6919	652.765	652.5	22.6142	4	480	0.128616	0.0536	36.7532	36.34	0.11219	36.88	37.1538	37.13	0.0089009	37.18	FC002	B0001	c:\users\evan\skydrive\projects\12.lightsensorcharacterization\experiments\rdv2\rdv2_r03\measurements\flow\fcs\Cells126.fcs	MEF	0.8
rdv2_r03_s126	rdv2_r03	rdv2_r03	RDv2 Run 3	Picard	6	1	6	RDv2	EO_06	EO_22	No	aas	Steady-state	20	60	480	0	aas	470-SB	4	223	22.8784	480.08	472.5	32.2817	660-LS	7	185	22.5724	655.411	655.5	22.7983	5	480	0.125856	0.0533	36.7532	36.34	0.11219	36.88	37.1538	37.13	0.0089009	37.18	FC002	B0001	c:\users\evan\skydrive\projects\12.lightsensorcharacterization\experiments\rdv2\rdv2_r03\measurements\flow\fcs\Cells127.fcs	MEF	0.8
rdv2_r03_s127	rdv2_r03	rdv2_r03	RDv2 Run 3	Picard	7	2	1	RDv2	EO_06	EO_22	No	aas	Steady-state	20	60	480	0	aas	490-MB_R383	53	229	22.5613	493.618	493	23.6411	660-LS	7	191	22.8455	655.478	655	23.0615	6	480	0.170016	0.0581	36.7532	36.34	0.11219	36.88	37.1538	37.13	0.0089009	37.18	FC002	B0001	c:\users\evan\skydrive\projects\12.lightsensorcharacterization\experiments\rdv2\rdv2_r03\measurements\flow\fcs\Cells128.fcs	MEF	0.8
rdv2_r03_s128	rdv2_r03	rdv2_r03	RDv2 Run 3	Picard	8	2	2	RDv2	EO_06	EO_22	No	aas	Steady-state	20	60	480	0	aas	505-SB	4	180	22.6079	523.236	516	29.463	660-LS	7	173	22.6671	654.398	654.5	22.383	7	480	0.169096	0.058	36.7532	36.34	0.11219	36.88	37.1538	37.13	0.0089009	37.18	FC002	B0001	c:\users\evan\skydrive\projects\12.lightsensorcharacterization\experiments\rdv2\rdv2_r03\measurements\flow\fcs\Cells129.fcs	MEF	0.8
rdv2_r03_s129	rdv2_r03	rdv2_r03	RDv2 Run 3	Picard	9	2	3	RDv2	EO_06	EO_22	No	aas	Steady-state	20	60	480	0	aas	520-2-KB	4	179	22.9012	528.234	522	27.3065	660-LS	7	153	22.6268	654.14	654	23.0144	8	480	0.143336	0.0552	36.7532	36.34	0.11219	36.88	37.1538	37.13	0.0089009	37.18	FC002	B0001	c:\users\evan\skydrive\projects\12.lightsensorcharacterization\experiments\rdv2\rdv2_r03\measurements\flow\fcs\Cells130.fcs	MEF	0.8
rdv2_r03_s130	rdv2_r03	rdv2_r03	RDv2 Run 3	Picard	10	2	4	RDv2	EO_06	EO_22	No	aas	Steady-state	20	60	480	0	aas	525-SB_R2003	4	203	23.0135	550.351	539.5	35.6515	660-LS	7	176	22.9784	655.572	655.5	23.2633	9	480	0.165416	0.0576	36.7532	36.34	0.11219	36.88	37.1538	37.13	0.0089009	37.18	FC002	B0001	c:\users\evan\skydrive\projects\12.lightsensorcharacterization\experiments\rdv2\rdv2_r03\measurements\flow\fcs\Cells131.fcs	MEF	0.8
rdv2_r03_s131	rdv2_r03	rdv2_r03	RDv2 Run 3	Picard	11	2	5	RDv2	EO_06	EO_22	No	aas	Steady-state	20	60	480	0	aas	570-KB	54	252	23.0584	572.289	572.5	14.5194	660-LS	7	198	22.6965	653	653	22.215	10	480	0.175536	0.0587	36.7532	36.34	0.11219	36.88	37.1538	37.13	0.0089009	37.18	FC002	B0001	c:\users\evan\skydrive\projects\12.lightsensorcharacterization\experiments\rdv2\rdv2_r03\measurements\flow\fcs\Cells132.fcs	MEF	0.8
rdv2_r03_s132	rdv2_r03	rdv2_r03	RDv2 Run 3	Picard	12	2	6	RDv2	EO_06	EO_22	No	aas	Steady-state	20	60	480	0	aas	590-SB	7	242	22.9156	593.877	594.5	15.1116	660-LS	7	173	22.8844	654.229	654.5	22.2285	11	480	0.170936	0.0582	36.7532	36.34	0.11219	36.88	37.1538	37.13	0.0089009	37.18	FC002	B0001	c:\users\evan\skydrive\projects\12.lightsensorcharacterization\experiments\rdv2\rdv2_r03\measurements\flow\fcs\Cells133.fcs	MEF	0.8
rdv2_r03_s133	rdv2_r03	rdv2_r03	RDv2 Run 3	Picard	13	3	1	RDv2	EO_06	EO_22	No	aas	Steady-state	20	60	480	0	aas	605-SB	12	213	23.0909	611.112	612.5	17.3306	660-LS	7	172	22.8272	655.869	655.5	23.066	12	480	0.193936	0.0607	36.7532	36.34	0.11219	36.88	37.1538	37.13	0.0089009	37.18	FC002	B0001	c:\users\evan\skydrive\projects\12.lightsensorcharacterization\experiments\rdv2\rdv2_r03\measurements\flow\fcs\Cells134.fcs	MEF	0.8
rdv2_r03_s134	rdv2_r03	rdv2_r03	RDv2 Run 3	Picard	14	3	2	RDv2	EO_06	EO_22	No	aas	Steady-state	20	60	480	0	aas	630-SB	3	243	22.8666	637.448	639	18.4885	660-LS	7	177	22.658	655.047	655	22.8774	13	480	0.188416	0.0601	36.7532	36.34	0.11219	36.88	37.1538	37.13	0.0089009	37.18	FC002	B0001	c:\users\evan\skydrive\projects\12.lightsensorcharacterization\experiments\rdv2\rdv2_r03\measurements\flow\fcs\Cells135.fcs	MEF	0.8
rdv2_r03_s135	rdv2_r03	rdv2_r03	RDv2 Run 3	Picard	15	3	3	RDv2	EO_06	EO_22	No	aas	Steady-state	20	60	480	0	aas	660-LS	6	191	23.1243	650.591	650.5	22.0105	660-LS	7	190	23.1809	652.76	652.5	22.2654	14	480	0.165416	0.0576	36.7532	36.34	0.11219	36.88	37.1538	37.13	0.0089009	37.18	FC002	B0001	c:\users\evan\skydrive\projects\12.lightsensorcharacterization\experiments\rdv2\rdv2_r03\measurements\flow\fcs\Cells136.fcs	MEF	0.8
rdv2_r03_s136	rdv2_r03	rdv2_r03	RDv2 Run 3	Picard	16	3	4	RDv2	EO_06	EO_22	No	aas	Steady-state	20	60	480	0	aas	680-MT	5	185	22.7617	677.063	677.5	24.1713	660-LS	7	178	22.9141	655.587	655	22.8695	15	480	0.176456	0.0588	36.7532	36.34	0.11219	36.88	37.1538	37.13	0.0089009	37.18	FC002	B0001	c:\users\evan\skydrive\projects\12.lightsensorcharacterization\experiments\rdv2\rdv2_r03\measurements\flow\fcs\Cells137.fcs	MEF	0.8
rdv2_r03_s137	rdv2_r03	rdv2_r03	RDv2 Run 3	Picard	17	3	5	RDv2	EO_06	EO_22	No	aas	Steady-state	20	60	480	0	aas	700-MB	6	189	21.9023	700.205	700	22.2008	660-LS	7	209	22.77	652.568	652.5	22.1728	16	480	0.157136	0.0567	36.7532	36.34	0.11219	36.88	37.1538	37.13	0.0089009	37.18	FC002	B0001	c:\users\evan\skydrive\projects\12.lightsensorcharacterization\experiments\rdv2\rdv2_r03\measurements\flow\fcs\Cells138.fcs	MEF	0.8
rdv2_r03_s138	rdv2_r03	rdv2_r03	RDv2 Run 3	Picard	18	3	6	RDv2	EO_06	EO_22	No	aas	Steady-state	20	60	480	0	aas	720-MB	6	209	22.4098	722.479	723	25.3515	660-LS	7	166	22.9121	654.334	654	23.0978	17	480	0.143336	0.0552	36.7532	36.34	0.11219	36.88	37.1538	37.13	0.0089009	37.18	FC002	B0001	c:\users\evan\skydrive\projects\12.lightsensorcharacterization\experiments\rdv2\rdv2_r03\measurements\flow\fcs\Cells139.fcs	MEF	0.8
rdv2_r03_s139	rdv2_r03	rdv2_r03	RDv2 Run 3	Picard	19	4	1	RDv2	EO_06	EO_22	No	aas	Steady-state	20	60	480	0	aas	740-MT	3	209	22.6003	739.843	742.5	26.9623	660-LS	7	165	22.9461	655.573	655.5	23.1291	18	480	0.125856	0.0533	36.7532	36.34	0.11219	36.88	37.1538	37.13	0.0089009	37.18	FC002	B0001	c:\users\evan\skydrive\projects\12.lightsensorcharacterization\experiments\rdv2\rdv2_r03\measurements\flow\fcs\Cells140.fcs	MEF	0.8
rdv2_r03_s140	rdv2_r03	rdv2_r03	RDv2 Run 3	Picard	20	4	2	RDv2	EO_06	EO_22	No	aas	Steady-state	20	60	480	0	aas	760-MB	3	181	23.3334	754.616	755.5	27.2178	660-LS	7	194	22.7474	653.121	653	22.3712	19	480	0.122176	0.0529	36.7532	36.34	0.11219	36.88	37.1538	37.13	0.0089009	37.18	FC002	B0001	c:\users\evan\skydrive\projects\12.lightsensorcharacterization\experiments\rdv2\rdv2_r03\measurements\flow\fcs\Cells141.fcs	MEF	0.8
rdv2_r03_s141	rdv2_r03	rdv2_r03	RDv2 Run 3	Picard	21	4	3	RDv2	EO_06	EO_22	No	aas	Steady-state	20	60	480	0	aas	780-MB	3	154	22.6978	781.798	785	28.0539	660-LS	7	179	22.8329	653.133	653	22.5296	20	480	0.135056	0.0543	36.7532	36.34	0.11219	36.88	37.1538	37.13	0.0089009	37.18	FC002	B0001	c:\users\evan\skydrive\projects\12.lightsensorcharacterization\experiments\rdv2\rdv2_r03\measurements\flow\fcs\Cells142.fcs	MEF	0.8
rdv2_r03_s142	rdv2_r03	rdv2_r03	RDv2 Run 3	Picard	22	4	4	RDv2	EO_06	EO_22	No	aas	Steady-state	20	60	480	0	aas	850-VI	5	186	22.6392	851.342	847.5	37.1817	660-LS	7	211	22.6901	652.835	653.5	22.0955	21	480	0.143336	0.0552	36.7532	36.34	0.11219	36.88	37.1538	37.13	0.0089009	37.18	FC002	B0001	c:\users\evan\skydrive\projects\12.lightsensorcharacterization\experiments\rdv2\rdv2_r03\measurements\flow\fcs\Cells143.fcs	MEF	0.8
rdv2_r03_s143	rdv2_r03	rdv2_r03	RDv2 Run 3	Picard	23	4	5	RDv2	EO_06	EO_22	No	aas	Steady-state	20	60	480	0	aas	940-VI	4	127	24.3909	958.317	958.5	23.4678	660-LS	7	177	22.8669	654.108	654.5	22.3504	22	480	0.114816	0.0521	36.7532	36.34	0.11219	36.88	37.1538	37.13	0.0089009	37.18	FC002	B0001	c:\users\evan\skydrive\projects\12.lightsensorcharacterization\experiments\rdv2\rdv2_r03\measurements\flow\fcs\Cells144.fcs	MEF	0.8
rdv2_r03_s144	rdv2_r03	rdv2_r03	RDv2 Run 3	Picard	24	4	6	RDv2	EO_06	EO_22	No	aas	Steady-state	20	60	480	0	aas		0	0					660-LS	7	192	22.5299	653.892	653.5	22.8242	23	480	0.141496	0.055	36.7532	36.34	0.11219	36.88	37.1538	37.13	0.0089009	37.18	FC002	B0001	c:\users\evan\skydrive\projects\12.lightsensorcharacterization\experiments\rdv2\rdv2_r03\measurements\flow\fcs\Cells145.fcs	MEF	0.8
rdv2_r02_s025	rdv2_r02	rdv2_r02	RDv2 Run 2	Tiffani	1	1	1	RDv2	EO_02	EO_18	No	aas	Steady-state	5	60	480	0	aas	361-LS	63	236	8.01072	368.668	364	10.7785	660-LS	7	190	23.5578	655.649	655.5	22.7813	0	480	0.203136	0.0617	36.8076	36.45	0.0841418	36.95	37.1523	37.12	0.0101454	37.18	FC002	B0001	c:\users\evan\skydrive\projects\12.lightsensorcharacterization\experiments\rdv2\rdv2_r02\measurements\flow\fcs\Cells026.fcs	MEF	0.8
rdv2_r02_s026	rdv2_r02	rdv2_r02	RDv2 Run 2	Tiffani	2	1	2	RDv2	EO_02	EO_18	No	aas	Steady-state	5	60	480	0	aas	380-SB	9	227	22.7406	389.003	387	12.4245	660-LS	7	167	23.0118	654.001	654	22.6072	1	480	0.148856	0.0558	36.8076	36.45	0.0841418	36.95	37.1523	37.12	0.0101454	37.18	FC002	B0001	c:\users\evan\skydrive\projects\12.lightsensorcharacterization\experiments\rdv2\rdv2_r02\measurements\flow\fcs\Cells027.fcs	MEF	0.8
rdv2_r02_s027	rdv2_r02	rdv2_r02	RDv2 Run 2	Tiffani	3	1	3	RDv2	EO_02	EO_18	No	aas	Steady-state	5	60	480	0	aas	405-SB	5	184	23.2181	404.596	403	15.1799	660-LS	7	171	23.0837	654.836	654.5	22.6029	2	480	0.143336	0.0552	36.8076	36.45	0.0841418	36.95	37.1523	37.12	0.0101454	37.18	FC002	B0001	c:\users\evan\skydrive\projects\12.lightsensorcharacterization\experiments\rdv2\rdv2_r02\measurements\flow\fcs\Cells028.fcs	MEF	0.8
rdv2_r02_s028	rdv2_r02	rdv2_r02	RDv2 Run 2	Tiffani	4	1	4	RDv2	EO_02	EO_18	No	aas	Steady-state	5	60	480	0	aas	430-MB	6	192	22.9144	435.359	435	18.2426	660-LS	7	205	22.5023	652.443	652.5	21.9821	3	480	0.164496	0.0575	36.8076	36.45	0.0841418	36.95	37.1523	37.12	0.0101454	37.18	FC002	B0001	c:\users\evan\skydrive\projects\12.lightsensorcharacterization\experiments\rdv2\rdv2_r02\measurements\flow\fcs\Cells029.fcs	MEF	0.8
rdv2_r02_s029	rdv2_r02	rdv2_r02	RDv2 Run 2	Tiffani	5	1	5	RDv2	EO_02	EO_18	No	aas	Steady-state	5	60	480	0	aas	450-MB	4	225	22.8945	454.101	451.5	19.8774	660-LS	7	186	22.8136	652.929	652.5	22.0838	4	480	0.163576	0.0574	36.8076	36.45	0.0841418	36.95	37.1523	37.12	0.0101454	37.18	FC002	B0001	c:\users\evan\skydrive\projects\12.lightsensorcharacterization\experiments\rdv2\rdv2_r02\measurements\flow\fcs\Cells030.fcs	MEF	0.8
rdv2_r02_s030	rdv2_r02	rdv2_r02	RDv2 Run 2	Tiffani	6	1	6	RDv2	EO_02	EO_18	No	aas	Steady-state	5	60	480	0	aas	470-SB	4	231	22.3885	477.409	470	29.6286	660-LS	7	186	23.1025	655.837	655.5	23.2688	5	480	0.168176	0.0579	36.8076	36.45	0.0841418	36.95	37.1523	37.12	0.0101454	37.18	FC002	B0001	c:\users\evan\skydrive\projects\12.lightsensorcharacterization\experiments\rdv2\rdv2_r02\measurements\flow\fcs\Cells031.fcs	MEF	0.8
rdv2_r02_s031	rdv2_r02	rdv2_r02	RDv2 Run 2	Tiffani	7	2	1	RDv2	EO_02	EO_18	No	aas	Steady-state	5	60	480	0	aas	490-MB_R383	53	231	23.3251	494.303	493.5	23.4696	660-LS	7	200	22.8039	652.667	652.5	22.2383	6	480	0.244536	0.0662	36.8076	36.45	0.0841418	36.95	37.1523	37.12	0.0101454	37.18	FC002	B0001	c:\users\evan\skydrive\projects\12.lightsensorcharacterization\experiments\rdv2\rdv2_r02\measurements\flow\fcs\Cells032.fcs	MEF	0.8
rdv2_r02_s032	rdv2_r02	rdv2_r02	RDv2 Run 2	Tiffani	8	2	2	RDv2	EO_02	EO_18	No	aas	Steady-state	5	60	480	0	aas	505-SB	4	224	23.4724	524.425	517.5	29.5363	660-LS	7	234	22.7523	651.217	652	22.0989	7	480	0.211416	0.0626	36.8076	36.45	0.0841418	36.95	37.1523	37.12	0.0101454	37.18	FC002	B0001	c:\users\evan\skydrive\projects\12.lightsensorcharacterization\experiments\rdv2\rdv2_r02\measurements\flow\fcs\Cells033.fcs	MEF	0.8
rdv2_r02_s033	rdv2_r02	rdv2_r02	RDv2 Run 2	Tiffani	9	2	3	RDv2	EO_02	EO_18	No	aas	Steady-state	5	60	480	0	aas	520-2-KB	4	173	22.959	528.964	523	27.985	660-LS	7	217	22.6594	652.286	652.5	21.977	8	480	0.212336	0.0627	36.8076	36.45	0.0841418	36.95	37.1523	37.12	0.0101454	37.18	FC002	B0001	c:\users\evan\skydrive\projects\12.lightsensorcharacterization\experiments\rdv2\rdv2_r02\measurements\flow\fcs\Cells034.fcs	MEF	0.8
rdv2_r02_s034	rdv2_r02	rdv2_r02	RDv2 Run 2	Tiffani	10	2	4	RDv2	EO_02	EO_18	No	aas	Steady-state	5	60	480	0	aas	525-SB_R2003	4	187	22.877	549.91	540.5	35.1476	660-LS	7	214	22.7848	652.566	652.5	23.2642	9	480	0.190256	0.0603	36.8076	36.45	0.0841418	36.95	37.1523	37.12	0.0101454	37.18	FC002	B0001	c:\users\evan\skydrive\projects\12.lightsensorcharacterization\experiments\rdv2\rdv2_r02\measurements\flow\fcs\Cells035.fcs	MEF	0.8
rdv2_r02_s035	rdv2_r02	rdv2_r02	RDv2 Run 2	Tiffani	11	2	5	RDv2	EO_02	EO_18	No	aas	Steady-state	5	60	480	0	aas	570-KB	54	233	23.5727	572.455	572.5	14.5086	660-LS	7	174	22.9877	653.561	653.5	22.2162	10	480	0.208656	0.0623	36.8076	36.45	0.0841418	36.95	37.1523	37.12	0.0101454	37.18	FC002	B0001	c:\users\evan\skydrive\projects\12.lightsensorcharacterization\experiments\rdv2\rdv2_r02\measurements\flow\fcs\Cells036.fcs	MEF	0.8
rdv2_r02_s036	rdv2_r02	rdv2_r02	RDv2 Run 2	Tiffani	12	2	6	RDv2	EO_02	EO_18	No	aas	Steady-state	5	60	480	0	aas	590-SB	7	210	23.0933	594.012	595	15.0969	660-LS	7	237	22.947	652.656	653	21.9401	11	480	0.200376	0.0614	36.8076	36.45	0.0841418	36.95	37.1523	37.12	0.0101454	37.18	FC002	B0001	c:\users\evan\skydrive\projects\12.lightsensorcharacterization\experiments\rdv2\rdv2_r02\measurements\flow\fcs\Cells037.fcs	MEF	0.8
rdv2_r02_s037	rdv2_r02	rdv2_r02	RDv2 Run 2	Tiffani	13	3	1	RDv2	EO_02	EO_18	No	aas	Steady-state	5	60	480	0	aas	605-SB	12	224	23.2942	611.121	612.5	17.2035	660-LS	7	177	22.7838	655.631	655.5	22.7936	12	480	0.262936	0.0682	36.8076	36.45	0.0841418	36.95	37.1523	37.12	0.0101454	37.18	FC002	B0001	c:\users\evan\skydrive\projects\12.lightsensorcharacterization\experiments\rdv2\rdv2_r02\measurements\flow\fcs\Cells038.fcs	MEF	0.8
rdv2_r02_s038	rdv2_r02	rdv2_r02	RDv2 Run 2	Tiffani	14	3	2	RDv2	EO_02	EO_18	No	aas	Steady-state	5	60	480	0	aas	630-SB	3	189	23.1072	635.585	638	16.1359	660-LS	7	178	22.8938	654.13	654	22.2515	13	480	0.246376	0.0664	36.8076	36.45	0.0841418	36.95	37.1523	37.12	0.0101454	37.18	FC002	B0001	c:\users\evan\skydrive\projects\12.lightsensorcharacterization\experiments\rdv2\rdv2_r02\measurements\flow\fcs\Cells039.fcs	MEF	0.8
rdv2_r02_s039	rdv2_r02	rdv2_r02	RDv2 Run 2	Tiffani	15	3	3	RDv2	EO_02	EO_18	No	aas	Steady-state	5	60	480	0	aas	660-LS	6	207	22.9542	654.695	654.5	22.7376	660-LS	7	194	22.6309	653.088	653	22.4264	14	480	0.220616	0.0636	36.8076	36.45	0.0841418	36.95	37.1523	37.12	0.0101454	37.18	FC002	B0001	c:\users\evan\skydrive\projects\12.lightsensorcharacterization\experiments\rdv2\rdv2_r02\measurements\flow\fcs\Cells040.fcs	MEF	0.8
rdv2_r02_s040	rdv2_r02	rdv2_r02	RDv2 Run 2	Tiffani	16	3	4	RDv2	EO_02	EO_18	No	aas	Steady-state	5	60	480	0	aas	680-MT	5	193	22.6181	677.133	676	24.1264	660-LS	7	181	22.5606	654.086	654	22.7026	15	480	0.216016	0.0631	36.8076	36.45	0.0841418	36.95	37.1523	37.12	0.0101454	37.18	FC002	B0001	c:\users\evan\skydrive\projects\12.lightsensorcharacterization\experiments\rdv2\rdv2_r02\measurements\flow\fcs\Cells041.fcs	MEF	0.8
rdv2_r02_s041	rdv2_r02	rdv2_r02	RDv2 Run 2	Tiffani	17	3	5	RDv2	EO_02	EO_18	No	aas	Steady-state	5	60	480	0	aas	700-MB	5	196	23.005	700.46	701	22.4523	660-LS	7	208	22.7096	653.104	652.5	22.2561	16	480	0.214176	0.0629	36.8076	36.45	0.0841418	36.95	37.1523	37.12	0.0101454	37.18	FC002	B0001	c:\users\evan\skydrive\projects\12.lightsensorcharacterization\experiments\rdv2\rdv2_r02\measurements\flow\fcs\Cells042.fcs	MEF	0.8
rdv2_r02_s042	rdv2_r02	rdv2_r02	RDv2 Run 2	Tiffani	18	3	6	RDv2	EO_02	EO_18	No	aas	Steady-state	5	60	480	0	aas	720-MB	5	189	23.3416	722.637	722	24.4961	660-LS	7	195	22.8645	652.701	652.5	23.2752	17	480	0.199456	0.0613	36.8076	36.45	0.0841418	36.95	37.1523	37.12	0.0101454	37.18	FC002	B0001	c:\users\evan\skydrive\projects\12.lightsensorcharacterization\experiments\rdv2\rdv2_r02\measurements\flow\fcs\Cells043.fcs	MEF	0.8
rdv2_r02_s043	rdv2_r02	rdv2_r02	RDv2 Run 2	Tiffani	19	4	1	RDv2	EO_02	EO_18	No	aas	Steady-state	5	60	480	0	aas	740-MT	3	219	23.1692	740.124	739	26.9392	660-LS	7	168	22.7439	653.826	653.5	22.2767	18	480	0.215096	0.063	36.8076	36.45	0.0841418	36.95	37.1523	37.12	0.0101454	37.18	FC002	B0001	c:\users\evan\skydrive\projects\12.lightsensorcharacterization\experiments\rdv2\rdv2_r02\measurements\flow\fcs\Cells044.fcs	MEF	0.8
rdv2_r02_s044	rdv2_r02	rdv2_r02	RDv2 Run 2	Tiffani	20	4	2	RDv2	EO_02	EO_18	No	aas	Steady-state	5	60	480	0	aas	760-MB	3	224	22.5893	754.599	756	27.2453	660-LS	7	164	22.9897	657.116	656.5	23.2784	19	480	0.198536	0.0612	36.8076	36.45	0.0841418	36.95	37.1523	37.12	0.0101454	37.18	FC002	B0001	c:\users\evan\skydrive\projects\12.lightsensorcharacterization\experiments\rdv2\rdv2_r02\measurements\flow\fcs\Cells045.fcs	MEF	0.8
rdv2_r02_s045	rdv2_r02	rdv2_r02	RDv2 Run 2	Tiffani	21	4	3	RDv2	EO_02	EO_18	No	aas	Steady-state	5	60	480	0	aas	780-MB	3	202	23.2415	773.621	777.5	26.5807	660-LS	7	195	22.7275	653.011	653	22.4567	20	480	0.171856	0.0583	36.8076	36.45	0.0841418	36.95	37.1523	37.12	0.0101454	37.18	FC002	B0001	c:\users\evan\skydrive\projects\12.lightsensorcharacterization\experiments\rdv2\rdv2_r02\measurements\flow\fcs\Cells046.fcs	MEF	0.8
rdv2_r02_s046	rdv2_r02	rdv2_r02	RDv2 Run 2	Tiffani	22	4	4	RDv2	EO_02	EO_18	No	aas	Steady-state	5	60	480	0	aas	850-VI	4	216	24.076	858.188	852.5	37.0726	660-LS	7	196	22.9126	653.554	653	22.2398	21	480	0.199456	0.0613	36.8076	36.45	0.0841418	36.95	37.1523	37.12	0.0101454	37.18	FC002	B0001	c:\users\evan\skydrive\projects\12.lightsensorcharacterization\experiments\rdv2\rdv2_r02\measurements\flow\fcs\Cells047.fcs	MEF	0.8
rdv2_r02_s047	rdv2_r02	rdv2_r02	RDv2 Run 2	Tiffani	23	4	5	RDv2	EO_02	EO_18	No	aas	Steady-state	5	60	480	0	aas	940-VI	4	182	21.5611	956.73	961.5	19.3023	660-LS	7	182	22.8511	653.572	653.5	22.4889	22	480	0.158056	0.0568	36.8076	36.45	0.0841418	36.95	37.1523	37.12	0.0101454	37.18	FC002	B0001	c:\users\evan\skydrive\projects\12.lightsensorcharacterization\experiments\rdv2\rdv2_r02\measurements\flow\fcs\Cells048.fcs	MEF	0.8
rdv2_r02_s048	rdv2_r02	rdv2_r02	RDv2 Run 2	Tiffani	24	4	6	RDv2	EO_02	EO_18	No	aas	Steady-state	5	60	480	0	aas		0	0					660-LS	7	168	22.7055	653.407	653	22.2206	23	480	0.189336	0.0602	36.8076	36.45	0.0841418	36.95	37.1523	37.12	0.0101454	37.18	FC002	B0001	c:\users\evan\skydrive\projects\12.lightsensorcharacterization\experiments\rdv2\rdv2_r02\measurements\flow\fcs\Cells049.fcs	MEF	0.8
rdv2_r02_s073	rdv2_r02	rdv2_r02	RDv2 Run 2	Jennie	1	1	1	RDv2	EO_04	EO_20	No	aas	Steady-state	1.25	60	480	0	aas	361-LS	63	221	7.97319	368.87	364	11.099	660-LS	7	182	22.9901	654.529	654.5	22.5886	0	480	0.202216	0.0616	36.8076	36.45	0.0841418	36.95	37.1523	37.12	0.0101454	37.18	FC002	B0001	c:\users\evan\skydrive\projects\12.lightsensorcharacterization\experiments\rdv2\rdv2_r02\measurements\flow\fcs\Cells074.fcs	MEF	0.8
rdv2_r02_s074	rdv2_r02	rdv2_r02	RDv2 Run 2	Jennie	2	1	2	RDv2	EO_04	EO_20	No	aas	Steady-state	1.25	60	480	0	aas	380-SB	9	232	23.4403	388.559	386.5	12.2811	660-LS	7	182	23.0076	655.052	655	22.9759	1	480	0.173696	0.0585	36.8076	36.45	0.0841418	36.95	37.1523	37.12	0.0101454	37.18	FC002	B0001	c:\users\evan\skydrive\projects\12.lightsensorcharacterization\experiments\rdv2\rdv2_r02\measurements\flow\fcs\Cells075.fcs	MEF	0.8
rdv2_r02_s075	rdv2_r02	rdv2_r02	RDv2 Run 2	Jennie	3	1	3	RDv2	EO_04	EO_20	No	aas	Steady-state	1.25	60	480	0	aas	405-SB	5	218	22.7762	405.232	403.5	15.7581	660-LS	7	192	23.0239	654.3	654	22.4755	2	480	0.144256	0.0553	36.8076	36.45	0.0841418	36.95	37.1523	37.12	0.0101454	37.18	FC002	B0001	c:\users\evan\skydrive\projects\12.lightsensorcharacterization\experiments\rdv2\rdv2_r02\measurements\flow\fcs\Cells076.fcs	MEF	0.8
rdv2_r02_s076	rdv2_r02	rdv2_r02	RDv2 Run 2	Jennie	4	1	4	RDv2	EO_04	EO_20	No	aas	Steady-state	1.25	60	480	0	aas	430-MB	6	170	22.9671	436.01	435	16.9811	660-LS	7	153	22.8644	653.351	653	22.6863	3	480	0.169096	0.058	36.8076	36.45	0.0841418	36.95	37.1523	37.12	0.0101454	37.18	FC002	B0001	c:\users\evan\skydrive\projects\12.lightsensorcharacterization\experiments\rdv2\rdv2_r02\measurements\flow\fcs\Cells077.fcs	MEF	0.8
rdv2_r02_s077	rdv2_r02	rdv2_r02	RDv2 Run 2	Jennie	5	1	5	RDv2	EO_04	EO_20	No	aas	Steady-state	1.25	60	480	0	aas	450-MB	4	201	22.8802	449.728	447	17.4169	660-LS	7	178	23.1412	654.454	654.5	22.2087	4	480	0.142416	0.0551	36.8076	36.45	0.0841418	36.95	37.1523	37.12	0.0101454	37.18	FC002	B0001	c:\users\evan\skydrive\projects\12.lightsensorcharacterization\experiments\rdv2\rdv2_r02\measurements\flow\fcs\Cells078.fcs	MEF	0.8
rdv2_r02_s078	rdv2_r02	rdv2_r02	RDv2 Run 2	Jennie	6	1	6	RDv2	EO_04	EO_20	No	aas	Steady-state	1.25	60	480	0	aas	470-SB	4	215	22.7217	479.17	471.5	32.8406	660-LS	7	171	23.548	656.402	656.5	22.717	5	480	0.160816	0.0571	36.8076	36.45	0.0841418	36.95	37.1523	37.12	0.0101454	37.18	FC002	B0001	c:\users\evan\skydrive\projects\12.lightsensorcharacterization\experiments\rdv2\rdv2_r02\measurements\flow\fcs\Cells079.fcs	MEF	0.8
rdv2_r02_s079	rdv2_r02	rdv2_r02	RDv2 Run 2	Jennie	7	2	1	RDv2	EO_04	EO_20	No	aas	Steady-state	1.25	60	480	0	aas	490-MB_R383	53	229	22.6478	494.592	493.5	23.7465	660-LS	7	197	23.058	652.937	653	22.1402	6	480	0.188416	0.0601	36.8076	36.45	0.0841418	36.95	37.1523	37.12	0.0101454	37.18	FC002	B0001	c:\users\evan\skydrive\projects\12.lightsensorcharacterization\experiments\rdv2\rdv2_r02\measurements\flow\fcs\Cells080.fcs	MEF	0.8
rdv2_r02_s080	rdv2_r02	rdv2_r02	RDv2 Run 2	Jennie	8	2	2	RDv2	EO_04	EO_20	No	aas	Steady-state	1.25	60	480	0	aas	505-SB	4	199	22.7032	520.492	513.5	28.5579	660-LS	7	174	23.4062	655.552	655	22.917	7	480	0.179216	0.0591	36.8076	36.45	0.0841418	36.95	37.1523	37.12	0.0101454	37.18	FC002	B0001	c:\users\evan\skydrive\projects\12.lightsensorcharacterization\experiments\rdv2\rdv2_r02\measurements\flow\fcs\Cells081.fcs	MEF	0.8
rdv2_r02_s081	rdv2_r02	rdv2_r02	RDv2 Run 2	Jennie	9	2	3	RDv2	EO_04	EO_20	No	aas	Steady-state	1.25	60	480	0	aas	520-2-KB	4	185	22.913	528.097	522	27.6993	660-LS	7	189	23.2303	652.618	652.5	21.8856	8	480	0.189336	0.0602	36.8076	36.45	0.0841418	36.95	37.1523	37.12	0.0101454	37.18	FC002	B0001	c:\users\evan\skydrive\projects\12.lightsensorcharacterization\experiments\rdv2\rdv2_r02\measurements\flow\fcs\Cells082.fcs	MEF	0.8
rdv2_r02_s082	rdv2_r02	rdv2_r02	RDv2 Run 2	Jennie	10	2	4	RDv2	EO_04	EO_20	No	aas	Steady-state	1.25	60	480	0	aas	525-SB_R2003	4	238	22.9291	548.427	538.5	38.3293	660-LS	7	177	23.1785	656.015	656	22.9508	9	480	0.201296	0.0615	36.8076	36.45	0.0841418	36.95	37.1523	37.12	0.0101454	37.18	FC002	B0001	c:\users\evan\skydrive\projects\12.lightsensorcharacterization\experiments\rdv2\rdv2_r02\measurements\flow\fcs\Cells083.fcs	MEF	0.8
rdv2_r02_s083	rdv2_r02	rdv2_r02	RDv2 Run 2	Jennie	11	2	5	RDv2	EO_04	EO_20	No	aas	Steady-state	1.25	60	480	0	aas	570-KB	54	238	23.1547	572.853	572.5	14.4199	660-LS	7	196	22.5724	653.247	653.5	22.1584	10	480	0.179216	0.0591	36.8076	36.45	0.0841418	36.95	37.1523	37.12	0.0101454	37.18	FC002	B0001	c:\users\evan\skydrive\projects\12.lightsensorcharacterization\experiments\rdv2\rdv2_r02\measurements\flow\fcs\Cells084.fcs	MEF	0.8
rdv2_r02_s084	rdv2_r02	rdv2_r02	RDv2 Run 2	Jennie	12	2	6	RDv2	EO_04	EO_20	No	aas	Steady-state	1.25	60	480	0	aas	590-SB	11	210	21.8607	593.479	594	15.1732	660-LS	7	186	23.3574	653.642	653.5	22.08	11	480	0.171856	0.0583	36.8076	36.45	0.0841418	36.95	37.1523	37.12	0.0101454	37.18	FC002	B0001	c:\users\evan\skydrive\projects\12.lightsensorcharacterization\experiments\rdv2\rdv2_r02\measurements\flow\fcs\Cells085.fcs	MEF	0.8
rdv2_r02_s085	rdv2_r02	rdv2_r02	RDv2 Run 2	Jennie	13	3	1	RDv2	EO_04	EO_20	No	aas	Steady-state	1.25	60	480	0	aas	605-SB	12	217	22.8806	611.12	612.5	17.2072	660-LS	7	175	23.0656	653.999	653.5	22.1272	12	480	0.204056	0.0618	36.8076	36.45	0.0841418	36.95	37.1523	37.12	0.0101454	37.18	FC002	B0001	c:\users\evan\skydrive\projects\12.lightsensorcharacterization\experiments\rdv2\rdv2_r02\measurements\flow\fcs\Cells086.fcs	MEF	0.8
rdv2_r02_s086	rdv2_r02	rdv2_r02	RDv2 Run 2	Jennie	14	3	2	RDv2	EO_04	EO_20	No	aas	Steady-state	1.25	60	480	0	aas	630-SB	4	187	22.5634	635.405	637.5	18.453	660-LS	7	175	22.9245	655.238	655	23.3647	13	480	0.193016	0.0606	36.8076	36.45	0.0841418	36.95	37.1523	37.12	0.0101454	37.18	FC002	B0001	c:\users\evan\skydrive\projects\12.lightsensorcharacterization\experiments\rdv2\rdv2_r02\measurements\flow\fcs\Cells087.fcs	MEF	0.8
rdv2_r02_s087	rdv2_r02	rdv2_r02	RDv2 Run 2	Jennie	15	3	3	RDv2	EO_04	EO_20	No	aas	Steady-state	1.25	60	480	0	aas	660-LS	6	244	22.5844	651.041	651	21.8956	660-LS	7	187	23.5827	654.763	655	22.3966	14	480	0.180136	0.0592	36.8076	36.45	0.0841418	36.95	37.1523	37.12	0.0101454	37.18	FC002	B0001	c:\users\evan\skydrive\projects\12.lightsensorcharacterization\experiments\rdv2\rdv2_r02\measurements\flow\fcs\Cells088.fcs	MEF	0.8
rdv2_r02_s088	rdv2_r02	rdv2_r02	RDv2 Run 2	Jennie	16	3	4	RDv2	EO_04	EO_20	No	aas	Steady-state	1.25	60	480	0	aas	680-MT	5	167	22.7662	676.045	676	23.2054	660-LS	7	182	23.6387	652.37	652.5	21.9333	15	480	0.172776	0.0584	36.8076	36.45	0.0841418	36.95	37.1523	37.12	0.0101454	37.18	FC002	B0001	c:\users\evan\skydrive\projects\12.lightsensorcharacterization\experiments\rdv2\rdv2_r02\measurements\flow\fcs\Cells089.fcs	MEF	0.8
rdv2_r02_s089	rdv2_r02	rdv2_r02	RDv2 Run 2	Jennie	17	3	5	RDv2	EO_04	EO_20	No	aas	Steady-state	1.25	60	480	0	aas	700-MB	7	166	21.6452	700.818	701	22.3487	660-LS	7	183	22.8815	655.064	655	22.9713	16	480	0.167256	0.0578	36.8076	36.45	0.0841418	36.95	37.1523	37.12	0.0101454	37.18	FC002	B0001	c:\users\evan\skydrive\projects\12.lightsensorcharacterization\experiments\rdv2\rdv2_r02\measurements\flow\fcs\Cells090.fcs	MEF	0.8
rdv2_r02_s090	rdv2_r02	rdv2_r02	RDv2 Run 2	Jennie	18	3	6	RDv2	EO_04	EO_20	No	aas	Steady-state	1.25	60	480	0	aas	720-MB	5	183	22.9313	722.442	722.5	25.0743	660-LS	7	231	22.9832	652.507	652.5	21.8854	17	480	0.200376	0.0614	36.8076	36.45	0.0841418	36.95	37.1523	37.12	0.0101454	37.18	FC002	B0001	c:\users\evan\skydrive\projects\12.lightsensorcharacterization\experiments\rdv2\rdv2_r02\measurements\flow\fcs\Cells091.fcs	MEF	0.8
rdv2_r02_s091	rdv2_r02	rdv2_r02	RDv2 Run 2	Jennie	19	4	1	RDv2	EO_04	EO_20	No	aas	Steady-state	1.25	60	480	0	aas	740-MT	3	182	23.3156	740.3	741.5	28.0643	660-LS	7	182	23.3814	655.581	655	23.221	18	480	0.187496	0.06	36.8076	36.45	0.0841418	36.95	37.1523	37.12	0.0101454	37.18	FC002	B0001	c:\users\evan\skydrive\projects\12.lightsensorcharacterization\experiments\rdv2\rdv2_r02\measurements\flow\fcs\Cells092.fcs	MEF	0.8
rdv2_r02_s092	rdv2_r02	rdv2_r02	RDv2 Run 2	Jennie	20	4	2	RDv2	EO_04	EO_20	No	aas	Steady-state	1.25	60	480	0	aas	760-MB	4	182	22.239	755.259	756	28.0226	660-LS	7	199	23.0105	653.394	653.5	22.2015	19	480	0.180136	0.0592	36.8076	36.45	0.0841418	36.95	37.1523	37.12	0.0101454	37.18	FC002	B0001	c:\users\evan\skydrive\projects\12.lightsensorcharacterization\experiments\rdv2\rdv2_r02\measurements\flow\fcs\Cells093.fcs	MEF	0.8
rdv2_r02_s093	rdv2_r02	rdv2_r02	RDv2 Run 2	Jennie	21	4	3	RDv2	EO_04	EO_20	No	aas	Steady-state	1.25	60	480	0	aas	780-MB	3	162	22.7724	771.074	773	26.9801	660-LS	7	215	23.0158	653.025	653	22.2133	20	480	0.166336	0.0577	36.8076	36.45	0.0841418	36.95	37.1523	37.12	0.0101454	37.18	FC002	B0001	c:\users\evan\skydrive\projects\12.lightsensorcharacterization\experiments\rdv2\rdv2_r02\measurements\flow\fcs\Cells094.fcs	MEF	0.8
rdv2_r02_s094	rdv2_r02	rdv2_r02	RDv2 Run 2	Jennie	22	4	4	RDv2	EO_04	EO_20	No	aas	Steady-state	1.25	60	480	0	aas	850-VI	5	177	21.9602	853.33	850.5	36.8113	660-LS	7	231	23.1517	653.03	652.5	22.394	21	480	0.170016	0.0581	36.8076	36.45	0.0841418	36.95	37.1523	37.12	0.0101454	37.18	FC002	B0001	c:\users\evan\skydrive\projects\12.lightsensorcharacterization\experiments\rdv2\rdv2_r02\measurements\flow\fcs\Cells095.fcs	MEF	0.8
rdv2_r02_s095	rdv2_r02	rdv2_r02	RDv2 Run 2	Jennie	23	4	5	RDv2	EO_04	EO_20	No	aas	Steady-state	1.25	60	480	0	aas	940-VI	4	130	23.4393	956.238	960.5	21.0689	660-LS	7	177	22.697	653.013	653	23.0886	22	480	0.172776	0.0584	36.8076	36.45	0.0841418	36.95	37.1523	37.12	0.0101454	37.18	FC002	B0001	c:\users\evan\skydrive\projects\12.lightsensorcharacterization\experiments\rdv2\rdv2_r02\measurements\flow\fcs\Cells096.fcs	MEF	0.8
rdv2_r02_s096	rdv2_r02	rdv2_r02	RDv2 Run 2	Jennie	24	4	6	RDv2	EO_04	EO_20	No	aas	Steady-state	1.25	60	480	0	aas		0	0					660-LS	8	222	22.5121	650.648	651	22.3637	23	480	0.165416	0.0576	36.8076	36.45	0.0841418	36.95	37.1523	37.12	0.0101454	37.18	FC002	B0001	c:\users\evan\skydrive\projects\12.lightsensorcharacterization\experiments\rdv2\rdv2_r02\measurements\flow\fcs\Cells097.fcs	MEF	0.8
rdv2_r02_s097	rdv2_r02	rdv2_r02	RDv2 Run 2	Kirk	1	1	1	RDv2	EO_05	EO_21	No	aas	Steady-state	0.0195312	60	480	0	aas	361-LS	63	241	7.88638	368.876	364	11.164	660-LS	7	177	23.2965	655.132	655.5	22.5628	0	480	0.144256	0.0553	36.8076	36.45	0.0841418	36.95	37.1523	37.12	0.0101454	37.18	FC002	B0001	c:\users\evan\skydrive\projects\12.lightsensorcharacterization\experiments\rdv2\rdv2_r02\measurements\flow\fcs\Cells098.fcs	MEF	0.8
rdv2_r02_s098	rdv2_r02	rdv2_r02	RDv2 Run 2	Kirk	2	1	2	RDv2	EO_05	EO_21	No	aas	Steady-state	0.0195312	60	480	0	aas	380-SB	9	249	22.7652	388.522	386	12.3227	660-LS	7	174	22.5797	653.26	653	22.1719	1	480	0.135056	0.0543	36.8076	36.45	0.0841418	36.95	37.1523	37.12	0.0101454	37.18	FC002	B0001	c:\users\evan\skydrive\projects\12.lightsensorcharacterization\experiments\rdv2\rdv2_r02\measurements\flow\fcs\Cells099.fcs	MEF	0.8
rdv2_r02_s099	rdv2_r02	rdv2_r02	RDv2 Run 2	Kirk	3	1	3	RDv2	EO_05	EO_21	No	aas	Steady-state	0.0195312	60	480	0	aas	405-SB	5	196	22.8157	405.191	403.5	15.2356	660-LS	7	199	22.8951	651.923	652	22.1414	2	480	0.153456	0.0563	36.8076	36.45	0.0841418	36.95	37.1523	37.12	0.0101454	37.18	FC002	B0001	c:\users\evan\skydrive\projects\12.lightsensorcharacterization\experiments\rdv2\rdv2_r02\measurements\flow\fcs\Cells100.fcs	MEF	0.8
rdv2_r02_s100	rdv2_r02	rdv2_r02	RDv2 Run 2	Kirk	4	1	4	RDv2	EO_05	EO_21	No	aas	Steady-state	0.0195312	60	480	0	aas	430-MB	6	204	22.8317	437.898	437	17.3315	660-LS	7	163	22.8791	654.342	654	22.6192	3	480	0.154376	0.0564	36.8076	36.45	0.0841418	36.95	37.1523	37.12	0.0101454	37.18	FC002	B0001	c:\users\evan\skydrive\projects\12.lightsensorcharacterization\experiments\rdv2\rdv2_r02\measurements\flow\fcs\Cells101.fcs	MEF	0.8
rdv2_r02_s101	rdv2_r02	rdv2_r02	RDv2 Run 2	Kirk	5	1	5	RDv2	EO_05	EO_21	No	aas	Steady-state	0.0195312	60	480	0	aas	450-MB	4	204	22.9061	451.28	449	17.3563	660-LS	7	177	22.6557	656.461	656	23.4667	4	480	0.145176	0.0554	36.8076	36.45	0.0841418	36.95	37.1523	37.12	0.0101454	37.18	FC002	B0001	c:\users\evan\skydrive\projects\12.lightsensorcharacterization\experiments\rdv2\rdv2_r02\measurements\flow\fcs\Cells102.fcs	MEF	0.8
rdv2_r02_s102	rdv2_r02	rdv2_r02	RDv2 Run 2	Kirk	6	1	6	RDv2	EO_05	EO_21	No	aas	Steady-state	0.0195312	60	480	0	aas	470-SB	4	229	22.7714	477.961	470	30.415	660-LS	7	226	22.2447	652.168	652.5	22.0601	5	480	0.140576	0.0549	36.8076	36.45	0.0841418	36.95	37.1523	37.12	0.0101454	37.18	FC002	B0001	c:\users\evan\skydrive\projects\12.lightsensorcharacterization\experiments\rdv2\rdv2_r02\measurements\flow\fcs\Cells103.fcs	MEF	0.8
rdv2_r02_s103	rdv2_r02	rdv2_r02	RDv2 Run 2	Kirk	7	2	1	RDv2	EO_05	EO_21	No	aas	Steady-state	0.0195312	60	480	0	aas	490-MB_R383	53	218	22.7706	494.879	493.5	23.985	660-LS	7	181	22.7843	655.873	655.5	22.977	6	480	0.152536	0.0562	36.8076	36.45	0.0841418	36.95	37.1523	37.12	0.0101454	37.18	FC002	B0001	c:\users\evan\skydrive\projects\12.lightsensorcharacterization\experiments\rdv2\rdv2_r02\measurements\flow\fcs\Cells104.fcs	MEF	0.8
rdv2_r02_s104	rdv2_r02	rdv2_r02	RDv2 Run 2	Kirk	8	2	2	RDv2	EO_05	EO_21	No	aas	Steady-state	0.0195312	60	480	0	aas	505-SB	4	171	22.5843	523.139	515.5	29.3393	660-LS	7	163	22.6911	655.438	655.5	23.1629	7	480	0.150696	0.056	36.8076	36.45	0.0841418	36.95	37.1523	37.12	0.0101454	37.18	FC002	B0001	c:\users\evan\skydrive\projects\12.lightsensorcharacterization\experiments\rdv2\rdv2_r02\measurements\flow\fcs\Cells105.fcs	MEF	0.8
rdv2_r02_s105	rdv2_r02	rdv2_r02	RDv2 Run 2	Kirk	9	2	3	RDv2	EO_05	EO_21	No	aas	Steady-state	0.0195312	60	480	0	aas	520-2-KB	4	178	22.9536	527.798	521.5	27.97	660-LS	7	206	22.4792	652.334	652.5	22.5133	8	480	0.161736	0.0572	36.8076	36.45	0.0841418	36.95	37.1523	37.12	0.0101454	37.18	FC002	B0001	c:\users\evan\skydrive\projects\12.lightsensorcharacterization\experiments\rdv2\rdv2_r02\measurements\flow\fcs\Cells106.fcs	MEF	0.8
rdv2_r02_s106	rdv2_r02	rdv2_r02	RDv2 Run 2	Kirk	10	2	4	RDv2	EO_05	EO_21	No	aas	Steady-state	0.0195312	60	480	0	aas	525-SB_R2003	4	221	22.6513	547.024	537	38.2498	660-LS	7	169	22.7773	654.819	655	22.6047	9	480	0.131376	0.0539	36.8076	36.45	0.0841418	36.95	37.1523	37.12	0.0101454	37.18	FC002	B0001	c:\users\evan\skydrive\projects\12.lightsensorcharacterization\experiments\rdv2\rdv2_r02\measurements\flow\fcs\Cells107.fcs	MEF	0.8
rdv2_r02_s107	rdv2_r02	rdv2_r02	RDv2 Run 2	Kirk	11	2	5	RDv2	EO_05	EO_21	No	aas	Steady-state	0.0195312	60	480	0	aas	570-KB	56	225	21.7204	572.549	572.5	14.5441	660-LS	7	241	22.0938	652.016	652	22.6752	10	480	0.135976	0.0544	36.8076	36.45	0.0841418	36.95	37.1523	37.12	0.0101454	37.18	FC002	B0001	c:\users\evan\skydrive\projects\12.lightsensorcharacterization\experiments\rdv2\rdv2_r02\measurements\flow\fcs\Cells108.fcs	MEF	0.8
rdv2_r02_s108	rdv2_r02	rdv2_r02	RDv2 Run 2	Kirk	12	2	6	RDv2	EO_05	EO_21	No	aas	Steady-state	0.0195312	60	480	0	aas	590-SB	7	220	22.9509	594.167	595	15.1009	660-LS	7	191	22.7444	654.153	654	22.5861	11	480	0.169096	0.058	36.8076	36.45	0.0841418	36.95	37.1523	37.12	0.0101454	37.18	FC002	B0001	c:\users\evan\skydrive\projects\12.lightsensorcharacterization\experiments\rdv2\rdv2_r02\measurements\flow\fcs\Cells109.fcs	MEF	0.8
rdv2_r02_s109	rdv2_r02	rdv2_r02	RDv2 Run 2	Kirk	13	3	1	RDv2	EO_05	EO_21	No	aas	Steady-state	0.0195312	60	480	0	aas	605-SB	12	214	22.9685	611.18	612.5	17.5426	660-LS	8	220	22.4922	651.251	652	22.0179	12	480	0.134136	0.0542	36.8076	36.45	0.0841418	36.95	37.1523	37.12	0.0101454	37.18	FC002	B0001	c:\users\evan\skydrive\projects\12.lightsensorcharacterization\experiments\rdv2\rdv2_r02\measurements\flow\fcs\Cells110.fcs	MEF	0.8
rdv2_r02_s110	rdv2_r02	rdv2_r02	RDv2 Run 2	Kirk	14	3	2	RDv2	EO_05	EO_21	No	aas	Steady-state	0.0195312	60	480	0	aas	630-SB	3	253	22.6237	633.428	634	18.0108	660-LS	7	194	22.5087	653.092	653	22.7834	13	480	0.150696	0.056	36.8076	36.45	0.0841418	36.95	37.1523	37.12	0.0101454	37.18	FC002	B0001	c:\users\evan\skydrive\projects\12.lightsensorcharacterization\experiments\rdv2\rdv2_r02\measurements\flow\fcs\Cells111.fcs	MEF	0.8
rdv2_r02_s111	rdv2_r02	rdv2_r02	RDv2 Run 2	Kirk	15	3	3	RDv2	EO_05	EO_21	No	aas	Steady-state	0.0195312	60	480	0	aas	660-LS	6	253	23.097	653.032	653	22.1586	660-LS	7	174	22.8391	655.703	655.5	23.1855	14	480	0.139656	0.0548	36.8076	36.45	0.0841418	36.95	37.1523	37.12	0.0101454	37.18	FC002	B0001	c:\users\evan\skydrive\projects\12.lightsensorcharacterization\experiments\rdv2\rdv2_r02\measurements\flow\fcs\Cells112.fcs	MEF	0.8
rdv2_r02_s112	rdv2_r02	rdv2_r02	RDv2 Run 2	Kirk	16	3	4	RDv2	EO_05	EO_21	No	aas	Steady-state	0.0195312	60	480	0	aas	680-MT	5	170	22.9532	676.776	676.5	24.2194	660-LS	7	174	22.4774	655.572	655.5	23.0511	15	480	0.140576	0.0549	36.8076	36.45	0.0841418	36.95	37.1523	37.12	0.0101454	37.18	FC002	B0001	c:\users\evan\skydrive\projects\12.lightsensorcharacterization\experiments\rdv2\rdv2_r02\measurements\flow\fcs\Cells113.fcs	MEF	0.8
rdv2_r02_s113	rdv2_r02	rdv2_r02	RDv2 Run 2	Kirk	17	3	5	RDv2	EO_05	EO_21	No	aas	Steady-state	0.0195312	60	480	0	aas	700-MB	6	200	21.7597	698.283	699	21.533	660-LS	7	185	22.6394	653.592	653.5	22.2577	16	480	0.154376	0.0564	36.8076	36.45	0.0841418	36.95	37.1523	37.12	0.0101454	37.18	FC002	B0001	c:\users\evan\skydrive\projects\12.lightsensorcharacterization\experiments\rdv2\rdv2_r02\measurements\flow\fcs\Cells114.fcs	MEF	0.8
rdv2_r02_s114	rdv2_r02	rdv2_r02	RDv2 Run 2	Kirk	18	3	6	RDv2	EO_05	EO_21	No	aas	Steady-state	0.0195312	60	480	0	aas	720-MB	5	195	22.8799	722.789	723	24.8776	660-LS	7	172	22.6587	655.201	655	22.4441	17	480	0.153456	0.0563	36.8076	36.45	0.0841418	36.95	37.1523	37.12	0.0101454	37.18	FC002	B0001	c:\users\evan\skydrive\projects\12.lightsensorcharacterization\experiments\rdv2\rdv2_r02\measurements\flow\fcs\Cells115.fcs	MEF	0.8
rdv2_r02_s115	rdv2_r02	rdv2_r02	RDv2 Run 2	Kirk	19	4	1	RDv2	EO_05	EO_21	No	aas	Steady-state	0.0195312	60	480	0	aas	740-MT	3	197	23.3071	739.817	740	27.8397	660-LS	7	187	22.588	654.439	654	22.228	18	480	0.111136	0.0517	36.8076	36.45	0.0841418	36.95	37.1523	37.12	0.0101454	37.18	FC002	B0001	c:\users\evan\skydrive\projects\12.lightsensorcharacterization\experiments\rdv2\rdv2_r02\measurements\flow\fcs\Cells116.fcs	MEF	0.8
rdv2_r02_s116	rdv2_r02	rdv2_r02	RDv2 Run 2	Kirk	20	4	2	RDv2	EO_05	EO_21	No	aas	Steady-state	0.0195312	60	480	0	aas	760-MB	3	208	23.4039	755.678	759	27.73	660-LS	7	168	22.7134	655.903	655.5	22.7624	19	480	0.116656	0.0523	36.8076	36.45	0.0841418	36.95	37.1523	37.12	0.0101454	37.18	FC002	B0001	c:\users\evan\skydrive\projects\12.lightsensorcharacterization\experiments\rdv2\rdv2_r02\measurements\flow\fcs\Cells117.fcs	MEF	0.8
rdv2_r02_s117	rdv2_r02	rdv2_r02	RDv2 Run 2	Kirk	21	4	3	RDv2	EO_05	EO_21	No	aas	Steady-state	0.0195312	60	480	0	aas	780-MB	3	151	22.9463	783.67	786	28.2415	660-LS	7	174	22.685	656.611	656	23.2289	20	480	0.121256	0.0528	36.8076	36.45	0.0841418	36.95	37.1523	37.12	0.0101454	37.18	FC002	B0001	c:\users\evan\skydrive\projects\12.lightsensorcharacterization\experiments\rdv2\rdv2_r02\measurements\flow\fcs\Cells118.fcs	MEF	0.8
rdv2_r02_s118	rdv2_r02	rdv2_r02	RDv2 Run 2	Kirk	22	4	4	RDv2	EO_05	EO_21	No	aas	Steady-state	0.0195312	60	480	0	aas	850-VI	4	198	24.0483	859	856.5	38.2481	660-LS	7	183	22.933	655.32	655.5	22.4965	21	480	0.120336	0.0527	36.8076	36.45	0.0841418	36.95	37.1523	37.12	0.0101454	37.18	FC002	B0001	c:\users\evan\skydrive\projects\12.lightsensorcharacterization\experiments\rdv2\rdv2_r02\measurements\flow\fcs\Cells119.fcs	MEF	0.8
rdv2_r02_s119	rdv2_r02	rdv2_r02	RDv2 Run 2	Kirk	23	4	5	RDv2	EO_05	EO_21	No	aas	Steady-state	0.0195312	60	480	0	aas	940-VI	4	149	25.5286	957.415	962.5	24.2254	660-LS	7	185	22.8549	655.314	655.5	22.9392	22	480	0.114816	0.0521	36.8076	36.45	0.0841418	36.95	37.1523	37.12	0.0101454	37.18	FC002	B0001	c:\users\evan\skydrive\projects\12.lightsensorcharacterization\experiments\rdv2\rdv2_r02\measurements\flow\fcs\Cells120.fcs	MEF	0.8
rdv2_r02_s120	rdv2_r02	rdv2_r02	RDv2 Run 2	Kirk	24	4	6	RDv2	EO_05	EO_21	No	aas	Steady-state	0.0195312	60	480	0	aas		0	0					660-LS	7	177	22.4935	656.109	656	23.0659	23	480	0.166336	0.0577	36.8076	36.45	0.0841418	36.95	37.1523	37.12	0.0101454	37.18	FC002	B0001	c:\users\evan\skydrive\projects\12.lightsensorcharacterization\experiments\rdv2\rdv2_r02\measurements\flow\fcs\Cells121.fcs	MEF	0.8
rdv2_r04_s049	rdv2_r04	rdv2_r04	RDv2 Run 4	Shannen	1	1	1	RDv2	EO_03	EO_19	No	aas	Steady-state	2.5	60	480	0	aas	361-LS	63	239	7.99123	368.742	364	10.9249	660-LS	7	183	22.9263	652.792	653	22.0019	0	480	0.205896	0.062	36.8451	36.43	0.106707	36.95	36.8113	34.68	0.415477	37.08	FC002	B0001	c:\users\evan\skydrive\projects\12.lightsensorcharacterization\experiments\rdv2\rdv2_r04\measurements\flow\fcs\Cells050.fcs	MEF	0.8
rdv2_r04_s050	rdv2_r04	rdv2_r04	RDv2 Run 4	Shannen	2	1	2	RDv2	EO_03	EO_19	No	aas	Steady-state	2.5	60	480	0	aas	380-SB	9	251	22.6533	388.366	386	12.187	660-LS	7	171	23.1663	655.788	655.5	22.7701	1	480	0.185656	0.0598	36.8451	36.43	0.106707	36.95	36.8113	34.68	0.415477	37.08	FC002	B0001	c:\users\evan\skydrive\projects\12.lightsensorcharacterization\experiments\rdv2\rdv2_r04\measurements\flow\fcs\Cells051.fcs	MEF	0.8
rdv2_r04_s051	rdv2_r04	rdv2_r04	RDv2 Run 4	Shannen	3	1	3	RDv2	EO_03	EO_19	No	aas	Steady-state	2.5	60	480	0	aas	405-SB	5	233	22.9757	406.036	404.5	16.6909	660-LS	7	210	22.922	651.676	652	21.9143	2	480	0.146096	0.0555	36.8451	36.43	0.106707	36.95	36.8113	34.68	0.415477	37.08	FC002	B0001	c:\users\evan\skydrive\projects\12.lightsensorcharacterization\experiments\rdv2\rdv2_r04\measurements\flow\fcs\Cells052.fcs	MEF	0.8
rdv2_r04_s052	rdv2_r04	rdv2_r04	RDv2 Run 4	Shannen	4	1	4	RDv2	EO_03	EO_19	No	aas	Steady-state	2.5	60	480	0	aas	430-MB	6	184	23.0647	437.833	437	17.0774	660-LS	7	230	22.8044	651.419	652	21.8344	3	480	0.222456	0.0638	36.8451	36.43	0.106707	36.95	36.8113	34.68	0.415477	37.08	FC002	B0001	c:\users\evan\skydrive\projects\12.lightsensorcharacterization\experiments\rdv2\rdv2_r04\measurements\flow\fcs\Cells053.fcs	MEF	0.8
rdv2_r04_s053	rdv2_r04	rdv2_r04	RDv2 Run 4	Shannen	5	1	5	RDv2	EO_03	EO_19	No	aas	Steady-state	2.5	60	480	0	aas	450-MB	4	219	22.9224	452.223	449.5	18.0694	660-LS	7	198	22.9542	652.901	653	21.8468	4	480	0.161736	0.0572	36.8451	36.43	0.106707	36.95	36.8113	34.68	0.415477	37.08	FC002	B0001	c:\users\evan\skydrive\projects\12.lightsensorcharacterization\experiments\rdv2\rdv2_r04\measurements\flow\fcs\Cells054.fcs	MEF	0.8
rdv2_r04_s054	rdv2_r04	rdv2_r04	RDv2 Run 4	Shannen	6	1	6	RDv2	EO_03	EO_19	No	aas	Steady-state	2.5	60	480	0	aas	470-SB	4	220	22.643	478.308	470.5	31.8283	660-LS	7	190	23.2557	652.88	653	22.432	5	480	0.216016	0.0631	36.8451	36.43	0.106707	36.95	36.8113	34.68	0.415477	37.08	FC002	B0001	c:\users\evan\skydrive\projects\12.lightsensorcharacterization\experiments\rdv2\rdv2_r04\measurements\flow\fcs\Cells055.fcs	MEF	0.8
rdv2_r04_s055	rdv2_r04	rdv2_r04	RDv2 Run 4	Shannen	7	2	1	RDv2	EO_03	EO_19	No	aas	Steady-state	2.5	60	480	0	aas	490-MB_R383	53	238	22.9189	494.36	493.5	23.5583	660-LS	7	181	22.7558	653.497	653.5	22.1074	6	480	0.177376	0.0589	36.8451	36.43	0.106707	36.95	36.8113	34.68	0.415477	37.08	FC002	B0001	c:\users\evan\skydrive\projects\12.lightsensorcharacterization\experiments\rdv2\rdv2_r04\measurements\flow\fcs\Cells056.fcs	MEF	0.8
rdv2_r04_s056	rdv2_r04	rdv2_r04	RDv2 Run 4	Shannen	8	2	2	RDv2	EO_03	EO_19	No	aas	Steady-state	2.5	60	480	0	aas	505-SB	4	183	23.7498	523.608	516	29.0107	660-LS	7	172	22.7439	655.816	656	22.6175	7	480	0.168176	0.0579	36.8451	36.43	0.106707	36.95	36.8113	34.68	0.415477	37.08	FC002	B0001	c:\users\evan\skydrive\projects\12.lightsensorcharacterization\experiments\rdv2\rdv2_r04\measurements\flow\fcs\Cells057.fcs	MEF	0.8
rdv2_r04_s057	rdv2_r04	rdv2_r04	RDv2 Run 4	Shannen	9	2	3	RDv2	EO_03	EO_19	No	aas	Steady-state	2.5	60	480	0	aas	520-2-KB	4	191	22.9451	530.347	523.5	30.0144	660-LS	7	171	22.4726	655.231	655	23.012	8	480	0.162656	0.0573	36.8451	36.43	0.106707	36.95	36.8113	34.68	0.415477	37.08	FC002	B0001	c:\users\evan\skydrive\projects\12.lightsensorcharacterization\experiments\rdv2\rdv2_r04\measurements\flow\fcs\Cells058.fcs	MEF	0.8
rdv2_r04_s058	rdv2_r04	rdv2_r04	RDv2 Run 4	Shannen	10	2	4	RDv2	EO_03	EO_19	No	aas	Steady-state	2.5	60	480	0	aas	525-SB_R2003	4	213	22.8778	547.595	538.5	37.5795	660-LS	7	178	22.9942	654.238	654	22.6466	9	480	0.188416	0.0601	36.8451	36.43	0.106707	36.95	36.8113	34.68	0.415477	37.08	FC002	B0001	c:\users\evan\skydrive\projects\12.lightsensorcharacterization\experiments\rdv2\rdv2_r04\measurements\flow\fcs\Cells059.fcs	MEF	0.8
rdv2_r04_s059	rdv2_r04	rdv2_r04	RDv2 Run 4	Shannen	11	2	5	RDv2	EO_03	EO_19	No	aas	Steady-state	2.5	60	480	0	aas	570-KB	54	244	23.135	572.689	572.5	14.4129	660-LS	7	169	22.1275	655.702	655.5	22.6889	10	480	0.163576	0.0574	36.8451	36.43	0.106707	36.95	36.8113	34.68	0.415477	37.08	FC002	B0001	c:\users\evan\skydrive\projects\12.lightsensorcharacterization\experiments\rdv2\rdv2_r04\measurements\flow\fcs\Cells060.fcs	MEF	0.8
rdv2_r04_s060	rdv2_r04	rdv2_r04	RDv2 Run 4	Shannen	12	2	6	RDv2	EO_03	EO_19	No	aas	Steady-state	2.5	60	480	0	aas	590-SB	7	218	23.3308	593.819	594.5	15.039	660-LS	7	206	22.6276	652.475	652.5	21.8865	11	480	0.181976	0.0594	36.8451	36.43	0.106707	36.95	36.8113	34.68	0.415477	37.08	FC002	B0001	c:\users\evan\skydrive\projects\12.lightsensorcharacterization\experiments\rdv2\rdv2_r04\measurements\flow\fcs\Cells061.fcs	MEF	0.8
rdv2_r04_s061	rdv2_r04	rdv2_r04	RDv2 Run 4	Shannen	13	3	1	RDv2	EO_03	EO_19	No	aas	Steady-state	2.5	60	480	0	aas	605-SB	12	219	23.2467	610.953	612.5	17.4917	660-LS	7	202	22.8229	652.799	652.5	22.3731	12	480	0.232576	0.0649	36.8451	36.43	0.106707	36.95	36.8113	34.68	0.415477	37.08	FC002	B0001	c:\users\evan\skydrive\projects\12.lightsensorcharacterization\experiments\rdv2\rdv2_r04\measurements\flow\fcs\Cells062.fcs	MEF	0.8
rdv2_r04_s062	rdv2_r04	rdv2_r04	RDv2 Run 4	Shannen	14	3	2	RDv2	EO_03	EO_19	No	aas	Steady-state	2.5	60	480	0	aas	630-SB	3	247	22.6188	633.268	634.5	17.6792	660-LS	7	185	23.0343	653.891	653.5	22.4754	13	480	0.172776	0.0584	36.8451	36.43	0.106707	36.95	36.8113	34.68	0.415477	37.08	FC002	B0001	c:\users\evan\skydrive\projects\12.lightsensorcharacterization\experiments\rdv2\rdv2_r04\measurements\flow\fcs\Cells063.fcs	MEF	0.8
rdv2_r04_s063	rdv2_r04	rdv2_r04	RDv2 Run 4	Shannen	15	3	3	RDv2	EO_03	EO_19	No	aas	Steady-state	2.5	60	480	0	aas	660-LS	6	215	22.9935	655.135	655.5	22.8069	660-LS	7	179	22.8939	653.375	653	22.1059	14	480	0.165416	0.0576	36.8451	36.43	0.106707	36.95	36.8113	34.68	0.415477	37.08	FC002	B0001	c:\users\evan\skydrive\projects\12.lightsensorcharacterization\experiments\rdv2\rdv2_r04\measurements\flow\fcs\Cells064.fcs	MEF	0.8
rdv2_r04_s064	rdv2_r04	rdv2_r04	RDv2 Run 4	Shannen	16	3	4	RDv2	EO_03	EO_19	No	aas	Steady-state	2.5	60	480	0	aas	680-MT	5	157	23.0246	676.729	677	24.3693	660-LS	7	199	22.84	650.184	650.5	21.962	15	480	0.164496	0.0575	36.8451	36.43	0.106707	36.95	36.8113	34.68	0.415477	37.08	FC002	B0001	c:\users\evan\skydrive\projects\12.lightsensorcharacterization\experiments\rdv2\rdv2_r04\measurements\flow\fcs\Cells065.fcs	MEF	0.8
rdv2_r04_s065	rdv2_r04	rdv2_r04	RDv2 Run 4	Shannen	17	3	5	RDv2	EO_03	EO_19	No	aas	Steady-state	2.5	60	480	0	aas	700-MB	5	245	22.6013	699.654	700	21.6229	660-LS	7	196	22.9307	653.295	653.5	22.3402	16	480	0.150696	0.056	36.8451	36.43	0.106707	36.95	36.8113	34.68	0.415477	37.08	FC002	B0001	c:\users\evan\skydrive\projects\12.lightsensorcharacterization\experiments\rdv2\rdv2_r04\measurements\flow\fcs\Cells066.fcs	MEF	0.8
rdv2_r04_s066	rdv2_r04	rdv2_r04	RDv2 Run 4	Shannen	18	3	6	RDv2	EO_03	EO_19	No	aas	Steady-state	2.5	60	480	0	aas	720-MB	5	202	23.2919	722.977	723	25.0124	660-LS	7	182	22.8473	655.008	655	23.148	17	480	0.174616	0.0586	36.8451	36.43	0.106707	36.95	36.8113	34.68	0.415477	37.08	FC002	B0001	c:\users\evan\skydrive\projects\12.lightsensorcharacterization\experiments\rdv2\rdv2_r04\measurements\flow\fcs\Cells067.fcs	MEF	0.8
rdv2_r04_s067	rdv2_r04	rdv2_r04	RDv2 Run 4	Shannen	19	4	1	RDv2	EO_03	EO_19	No	aas	Steady-state	2.5	60	480	0	aas	740-MT	3	200	23.1171	739.559	741	27.9897	660-LS	7	209	22.8664	651.803	652	22.1816	18	480	0.236256	0.0653	36.8451	36.43	0.106707	36.95	36.8113	34.68	0.415477	37.08	FC002	B0001	c:\users\evan\skydrive\projects\12.lightsensorcharacterization\experiments\rdv2\rdv2_r04\measurements\flow\fcs\Cells068.fcs	MEF	0.8
rdv2_r04_s068	rdv2_r04	rdv2_r04	RDv2 Run 4	Shannen	20	4	2	RDv2	EO_03	EO_19	No	aas	Steady-state	2.5	60	480	0	aas	760-MB	3	174	22.6331	754.323	756	27.267	660-LS	8	215	22.9769	651.54	652	21.9599	19	480	0.174616	0.0586	36.8451	36.43	0.106707	36.95	36.8113	34.68	0.415477	37.08	FC002	B0001	c:\users\evan\skydrive\projects\12.lightsensorcharacterization\experiments\rdv2\rdv2_r04\measurements\flow\fcs\Cells069.fcs	MEF	0.8
rdv2_r04_s069	rdv2_r04	rdv2_r04	RDv2 Run 4	Shannen	21	4	3	RDv2	EO_03	EO_19	No	aas	Steady-state	2.5	60	480	0	aas	780-MB	3	156	23.0158	782.489	786	27.687	660-LS	7	218	22.8296	651.706	651.5	22.5182	20	480	0.159896	0.057	36.8451	36.43	0.106707	36.95	36.8113	34.68	0.415477	37.08	FC002	B0001	c:\users\evan\skydrive\projects\12.lightsensorcharacterization\experiments\rdv2\rdv2_r04\measurements\flow\fcs\Cells070.fcs	MEF	0.8
rdv2_r04_s070	rdv2_r04	rdv2_r04	RDv2 Run 4	Shannen	22	4	4	RDv2	EO_03	EO_19	No	aas	Steady-state	2.5	60	480	0	aas	850-VI	4	228	23.4675	858.46	853.5	37.5357	660-LS	7	184	22.9318	653.08	653	22.0526	21	480	0.206816	0.0621	36.8451	36.43	0.106707	36.95	36.8113	34.68	0.415477	37.08	FC002	B0001	c:\users\evan\skydrive\projects\12.lightsensorcharacterization\experiments\rdv2\rdv2_r04\measurements\flow\fcs\Cells071.fcs	MEF	0.8
rdv2_r04_s071	rdv2_r04	rdv2_r04	RDv2 Run 4	Shannen	23	4	5	RDv2	EO_03	EO_19	No	aas	Steady-state	2.5	60	480	0	aas	940-VI	4	146	22.3701	954.515	960.5	21.0689	660-LS	7	171	23.0728	656.223	656	22.7633	22	480	0.162656	0.0573	36.8451	36.43	0.106707	36.95	36.8113	34.68	0.415477	37.08	FC002	B0001	c:\users\evan\skydrive\projects\12.lightsensorcharacterization\experiments\rdv2\rdv2_r04\measurements\flow\fcs\Cells072.fcs	MEF	0.8
rdv2_r04_s072	rdv2_r04	rdv2_r04	RDv2 Run 4	Shannen	24	4	6	RDv2	EO_03	EO_19	No	aas	Steady-state	2.5	60	480	0	aas		0	0					660-LS	7	175	22.6695	655.235	655	22.9664	23	480	0.167256	0.0578	36.8451	36.43	0.106707	36.95	36.8113	34.68	0.415477	37.08	FC002	B0001	c:\users\evan\skydrive\projects\12.lightsensorcharacterization\experiments\rdv2\rdv2_r04\measurements\flow\fcs\Cells073.fcs	MEF	0.8
rdv2_r04_s145	rdv2_r04	rdv2_r04	RDv2 Run 4	Sisko	1	1	1	RDv2	EO_07	EO_23	No	aas	Steady-state	0.3125	60	480	0	aas	361-LS	63	235	7.95029	368.694	364	10.8589	660-LS	7	178	22.0859	655.279	655	22.9555	0	480	0.111136	0.0517	36.8451	36.43	0.106707	36.95	36.8113	34.68	0.415477	37.08	FC002	B0001	c:\users\evan\skydrive\projects\12.lightsensorcharacterization\experiments\rdv2\rdv2_r04\measurements\flow\fcs\Cells146.fcs	MEF	0.8
rdv2_r04_s146	rdv2_r04	rdv2_r04	RDv2 Run 4	Sisko	2	1	2	RDv2	EO_07	EO_23	No	aas	Steady-state	0.3125	60	480	0	aas	380-SB	9	237	22.9755	389.034	387	12.5501	660-LS	7	181	22.4483	654.287	654	22.558	1	480	0.079856	0.0483	36.8451	36.43	0.106707	36.95	36.8113	34.68	0.415477	37.08	FC002	B0001	c:\users\evan\skydrive\projects\12.lightsensorcharacterization\experiments\rdv2\rdv2_r04\measurements\flow\fcs\Cells147.fcs	MEF	0.8
rdv2_r04_s147	rdv2_r04	rdv2_r04	RDv2 Run 4	Sisko	3	1	3	RDv2	EO_07	EO_23	No	aas	Steady-state	0.3125	60	480	0	aas	405-SB	5	223	22.9698	405.482	404	15.0713	660-LS	7	166	22.4181	655.164	655.5	22.7207	2	480	0.076176	0.0479	36.8451	36.43	0.106707	36.95	36.8113	34.68	0.415477	37.08	FC002	B0001	c:\users\evan\skydrive\projects\12.lightsensorcharacterization\experiments\rdv2\rdv2_r04\measurements\flow\fcs\Cells148.fcs	MEF	0.8
rdv2_r04_s148	rdv2_r04	rdv2_r04	RDv2 Run 4	Sisko	4	1	4	RDv2	EO_07	EO_23	No	aas	Steady-state	0.3125	60	480	0	aas	430-MB	6	167	23.0337	436.027	435	17.1078	660-LS	7	174	22.29	655.389	655.5	22.8744	3	480	0.084456	0.0488	36.8451	36.43	0.106707	36.95	36.8113	34.68	0.415477	37.08	FC002	B0001	c:\users\evan\skydrive\projects\12.lightsensorcharacterization\experiments\rdv2\rdv2_r04\measurements\flow\fcs\Cells149.fcs	MEF	0.8
rdv2_r04_s149	rdv2_r04	rdv2_r04	RDv2 Run 4	Sisko	5	1	5	RDv2	EO_07	EO_23	No	aas	Steady-state	0.3125	60	480	0	aas	450-MB	4	214	22.9028	452.712	449.5	18.4173	660-LS	7	192	22.0462	653.18	653.5	22.1519	4	480	0.083536	0.0487	36.8451	36.43	0.106707	36.95	36.8113	34.68	0.415477	37.08	FC002	B0001	c:\users\evan\skydrive\projects\12.lightsensorcharacterization\experiments\rdv2\rdv2_r04\measurements\flow\fcs\Cells150.fcs	MEF	0.8
rdv2_r04_s150	rdv2_r04	rdv2_r04	RDv2 Run 4	Sisko	6	1	6	RDv2	EO_07	EO_23	No	aas	Steady-state	0.3125	60	480	0	aas	470-SB	4	222	22.9255	478.73	471	30.2468	660-LS	7	151	22.4768	654.467	654.5	23.1343	5	480	0.091816	0.0496	36.8451	36.43	0.106707	36.95	36.8113	34.68	0.415477	37.08	FC002	B0001	c:\users\evan\skydrive\projects\12.lightsensorcharacterization\experiments\rdv2\rdv2_r04\measurements\flow\fcs\Cells151.fcs	MEF	0.8
rdv2_r04_s151	rdv2_r04	rdv2_r04	RDv2 Run 4	Sisko	7	2	1	RDv2	EO_07	EO_23	No	aas	Steady-state	0.3125	60	480	0	aas	490-MB_R383	53	230	23.1606	494.351	493.5	23.6509	660-LS	7	180	22.3287	654.079	654	22.2206	6	480	0.094576	0.0499	36.8451	36.43	0.106707	36.95	36.8113	34.68	0.415477	37.08	FC002	B0001	c:\users\evan\skydrive\projects\12.lightsensorcharacterization\experiments\rdv2\rdv2_r04\measurements\flow\fcs\Cells152.fcs	MEF	0.8
rdv2_r04_s152	rdv2_r04	rdv2_r04	RDv2 Run 4	Sisko	8	2	2	RDv2	EO_07	EO_23	No	aas	Steady-state	0.3125	60	480	0	aas	505-SB	4	200	22.9816	523.764	517	29.8635	660-LS	8	237	22.5361	650.961	651	22.4325	7	480	0.076176	0.0479	36.8451	36.43	0.106707	36.95	36.8113	34.68	0.415477	37.08	FC002	B0001	c:\users\evan\skydrive\projects\12.lightsensorcharacterization\experiments\rdv2\rdv2_r04\measurements\flow\fcs\Cells153.fcs	MEF	0.8
rdv2_r04_s153	rdv2_r04	rdv2_r04	RDv2 Run 4	Sisko	9	2	3	RDv2	EO_07	EO_23	No	aas	Steady-state	0.3125	60	480	0	aas	520-2-KB	4	179	23.1931	530.28	524	28.0751	660-LS	7	220	22.2529	652.246	652	22.3899	8	480	0.076176	0.0479	36.8451	36.43	0.106707	36.95	36.8113	34.68	0.415477	37.08	FC002	B0001	c:\users\evan\skydrive\projects\12.lightsensorcharacterization\experiments\rdv2\rdv2_r04\measurements\flow\fcs\Cells154.fcs	MEF	0.8
rdv2_r04_s154	rdv2_r04	rdv2_r04	RDv2 Run 4	Sisko	10	2	4	RDv2	EO_07	EO_23	No	aas	Steady-state	0.3125	60	480	0	aas	525-SB_R2003	4	196	23.2043	550.37	540.5	36.135	660-LS	7	248	22.2745	651.882	652	22.3256	9	480	0.085376	0.0489	36.8451	36.43	0.106707	36.95	36.8113	34.68	0.415477	37.08	FC002	B0001	c:\users\evan\skydrive\projects\12.lightsensorcharacterization\experiments\rdv2\rdv2_r04\measurements\flow\fcs\Cells155.fcs	MEF	0.8
rdv2_r04_s155	rdv2_r04	rdv2_r04	RDv2 Run 4	Sisko	11	2	5	RDv2	EO_07	EO_23	No	aas	Steady-state	0.3125	60	480	0	aas	570-KB	56	235	22.8273	572.423	572.5	14.6309	660-LS	7	190	22.4432	650.681	651	22.3211	10	480	0.091816	0.0496	36.8451	36.43	0.106707	36.95	36.8113	34.68	0.415477	37.08	FC002	B0001	c:\users\evan\skydrive\projects\12.lightsensorcharacterization\experiments\rdv2\rdv2_r04\measurements\flow\fcs\Cells156.fcs	MEF	0.8
rdv2_r04_s156	rdv2_r04	rdv2_r04	RDv2 Run 4	Sisko	12	2	6	RDv2	EO_07	EO_23	No	aas	Steady-state	0.3125	60	480	0	aas	590-SB	7	206	23.6187	594.013	595	15.0429	660-LS	7	178	22.4654	653.775	653.5	22.2067	11	480	0.096416	0.0501	36.8451	36.43	0.106707	36.95	36.8113	34.68	0.415477	37.08	FC002	B0001	c:\users\evan\skydrive\projects\12.lightsensorcharacterization\experiments\rdv2\rdv2_r04\measurements\flow\fcs\Cells157.fcs	MEF	0.8
rdv2_r04_s157	rdv2_r04	rdv2_r04	RDv2 Run 4	Sisko	13	3	1	RDv2	EO_07	EO_23	No	aas	Steady-state	0.3125	60	480	0	aas	605-SB	12	180	23.4201	610.605	611	17.3194	660-LS	7	176	22.3305	653.678	653.5	22.2727	12	480	0.101016	0.0506	36.8451	36.43	0.106707	36.95	36.8113	34.68	0.415477	37.08	FC002	B0001	c:\users\evan\skydrive\projects\12.lightsensorcharacterization\experiments\rdv2\rdv2_r04\measurements\flow\fcs\Cells158.fcs	MEF	0.8
rdv2_r04_s158	rdv2_r04	rdv2_r04	RDv2 Run 4	Sisko	14	3	2	RDv2	EO_07	EO_23	No	aas	Steady-state	0.3125	60	480	0	aas	630-SB	3	247	22.7622	635.192	637	18.5796	660-LS	7	218	21.8154	651.628	651.5	22.557	13	480	0.104696	0.051	36.8451	36.43	0.106707	36.95	36.8113	34.68	0.415477	37.08	FC002	B0001	c:\users\evan\skydrive\projects\12.lightsensorcharacterization\experiments\rdv2\rdv2_r04\measurements\flow\fcs\Cells159.fcs	MEF	0.8
rdv2_r04_s159	rdv2_r04	rdv2_r04	RDv2 Run 4	Sisko	15	3	3	RDv2	EO_07	EO_23	No	aas	Steady-state	0.3125	60	480	0	aas	660-LS	6	247	23.0919	653.115	653.5	22.3846	660-LS	7	177	22.5342	655.781	655.5	23.4164	14	480	0.091816	0.0496	36.8451	36.43	0.106707	36.95	36.8113	34.68	0.415477	37.08	FC002	B0001	c:\users\evan\skydrive\projects\12.lightsensorcharacterization\experiments\rdv2\rdv2_r04\measurements\flow\fcs\Cells160.fcs	MEF	0.8
rdv2_r04_s160	rdv2_r04	rdv2_r04	RDv2 Run 4	Sisko	16	3	4	RDv2	EO_07	EO_23	No	aas	Steady-state	0.3125	60	480	0	aas	680-MT	5	187	22.7296	675.645	675.5	23.1403	660-LS	7	219	22.5744	652.947	653	22.1032	15	480	0.094576	0.0499	36.8451	36.43	0.106707	36.95	36.8113	34.68	0.415477	37.08	FC002	B0001	c:\users\evan\skydrive\projects\12.lightsensorcharacterization\experiments\rdv2\rdv2_r04\measurements\flow\fcs\Cells161.fcs	MEF	0.8
rdv2_r04_s161	rdv2_r04	rdv2_r04	RDv2 Run 4	Sisko	17	3	5	RDv2	EO_07	EO_23	No	aas	Steady-state	0.3125	60	480	0	aas	700-MB	5	210	23.2233	700.872	701.5	22.4517	660-LS	7	159	22.4339	655.803	655.5	23.151	16	480	0.097336	0.0502	36.8451	36.43	0.106707	36.95	36.8113	34.68	0.415477	37.08	FC002	B0001	c:\users\evan\skydrive\projects\12.lightsensorcharacterization\experiments\rdv2\rdv2_r04\measurements\flow\fcs\Cells162.fcs	MEF	0.8
rdv2_r04_s162	rdv2_r04	rdv2_r04	RDv2 Run 4	Sisko	18	3	6	RDv2	EO_07	EO_23	No	aas	Steady-state	0.3125	60	480	0	aas	720-MB	5	151	23.7621	722.7	722.5	24.5456	660-LS	7	212	22.1024	653.822	654	22.1963	17	480	0.096416	0.0501	36.8451	36.43	0.106707	36.95	36.8113	34.68	0.415477	37.08	FC002	B0001	c:\users\evan\skydrive\projects\12.lightsensorcharacterization\experiments\rdv2\rdv2_r04\measurements\flow\fcs\Cells163.fcs	MEF	0.8
rdv2_r04_s163	rdv2_r04	rdv2_r04	RDv2 Run 4	Sisko	19	4	1	RDv2	EO_07	EO_23	No	aas	Steady-state	0.3125	60	480	0	aas	740-MT	3	219	22.588	739.377	741.5	27.1111	660-LS	7	182	22.2099	654.952	654.5	22.1253	18	480	0.100096	0.0505	36.8451	36.43	0.106707	36.95	36.8113	34.68	0.415477	37.08	FC002	B0001	c:\users\evan\skydrive\projects\12.lightsensorcharacterization\experiments\rdv2\rdv2_r04\measurements\flow\fcs\Cells164.fcs	MEF	0.8
rdv2_r04_s164	rdv2_r04	rdv2_r04	RDv2 Run 4	Sisko	20	4	2	RDv2	EO_07	EO_23	No	aas	Steady-state	0.3125	60	480	0	aas	760-MB	3	201	22.8187	754.857	757	28.0167	660-LS	7	196	22.2999	655.947	655.5	23.4764	19	480	0.077096	0.048	36.8451	36.43	0.106707	36.95	36.8113	34.68	0.415477	37.08	FC002	B0001	c:\users\evan\skydrive\projects\12.lightsensorcharacterization\experiments\rdv2\rdv2_r04\measurements\flow\fcs\Cells165.fcs	MEF	0.8
rdv2_r04_s165	rdv2_r04	rdv2_r04	RDv2 Run 4	Sisko	21	4	3	RDv2	EO_07	EO_23	No	aas	Steady-state	0.3125	60	480	0	aas	780-MB	3	151	23.353	782.914	786	29.0445	660-LS	7	211	22.2847	653.269	653.5	22.4614	20	480	0.078016	0.0481	36.8451	36.43	0.106707	36.95	36.8113	34.68	0.415477	37.08	FC002	B0001	c:\users\evan\skydrive\projects\12.lightsensorcharacterization\experiments\rdv2\rdv2_r04\measurements\flow\fcs\Cells166.fcs	MEF	0.8
rdv2_r04_s166	rdv2_r04	rdv2_r04	RDv2 Run 4	Sisko	22	4	4	RDv2	EO_07	EO_23	No	aas	Steady-state	0.3125	60	480	0	aas	850-VI	8	148	22.1076	835.556	832	30.8463	660-LS	7	163	22.0811	656.586	656.5	23.2833	21	480	0.080776	0.0484	36.8451	36.43	0.106707	36.95	36.8113	34.68	0.415477	37.08	FC002	B0001	c:\users\evan\skydrive\projects\12.lightsensorcharacterization\experiments\rdv2\rdv2_r04\measurements\flow\fcs\Cells167.fcs	MEF	0.8
rdv2_r04_s167	rdv2_r04	rdv2_r04	RDv2 Run 4	Sisko	23	4	5	RDv2	EO_07	EO_23	No	aas	Steady-state	0.3125	60	480	0	aas	940-VI	4	126	23.421	957.697	957.5	16.1197	660-LS	7	211	22.1664	653.839	654	22.3751	22	480	0.076176	0.0479	36.8451	36.43	0.106707	36.95	36.8113	34.68	0.415477	37.08	FC002	B0001	c:\users\evan\skydrive\projects\12.lightsensorcharacterization\experiments\rdv2\rdv2_r04\measurements\flow\fcs\Cells168.fcs	MEF	0.8
rdv2_r04_s168	rdv2_r04	rdv2_r04	RDv2 Run 4	Sisko	24	4	6	RDv2	EO_07	EO_23	No	aas	Steady-state	0.3125	60	480	0	aas		0	0					660-LS	7	184	22.3871	653.626	653.5	22.2871	23	480	0.112056	0.0518	36.8451	36.43	0.106707	36.95	36.8113	34.68	0.415477	37.08	FC002	B0001	c:\users\evan\skydrive\projects\12.lightsensorcharacterization\experiments\rdv2\rdv2_r04\measurements\flow\fcs\Cells169.fcs	MEF	0.8
rdv2_r04_s169	rdv2_r04	rdv2_r04	RDv2 Run 4	Janeway	1	1	1	RDv2	EO_08	EO_24	No	aas	Steady-state	0.00976562	60	480	0	aas	361-LS	63	222	8.0986	368.879	364	10.9841	660-LS	7	198	22.6161	652.871	652.5	22.2103	0	480	0.084456	0.0488	36.8451	36.43	0.106707	36.95	36.8113	34.68	0.415477	37.08	FC002	B0001	c:\users\evan\skydrive\projects\12.lightsensorcharacterization\experiments\rdv2\rdv2_r04\measurements\flow\fcs\Cells170.fcs	MEF	0.8
rdv2_r04_s170	rdv2_r04	rdv2_r04	RDv2 Run 4	Janeway	2	1	2	RDv2	EO_08	EO_24	No	aas	Steady-state	0.00976562	60	480	0	aas	380-SB	9	238	23.0912	388.324	386	12.2325	660-LS	7	204	22.3968	652.656	652.5	22.5951	1	480	0.089056	0.0493	36.8451	36.43	0.106707	36.95	36.8113	34.68	0.415477	37.08	FC002	B0001	c:\users\evan\skydrive\projects\12.lightsensorcharacterization\experiments\rdv2\rdv2_r04\measurements\flow\fcs\Cells171.fcs	MEF	0.8
rdv2_r04_s171	rdv2_r04	rdv2_r04	RDv2 Run 4	Janeway	3	1	3	RDv2	EO_08	EO_24	No	aas	Steady-state	0.00976562	60	480	0	aas	405-SB	5	211	22.9631	405.711	404.5	15.7158	660-LS	7	214	22.5199	653.047	653	22.0806	2	480	0.097336	0.0502	36.8451	36.43	0.106707	36.95	36.8113	34.68	0.415477	37.08	FC002	B0001	c:\users\evan\skydrive\projects\12.lightsensorcharacterization\experiments\rdv2\rdv2_r04\measurements\flow\fcs\Cells172.fcs	MEF	0.8
rdv2_r04_s172	rdv2_r04	rdv2_r04	RDv2 Run 4	Janeway	4	1	4	RDv2	EO_08	EO_24	No	aas	Steady-state	0.00976562	60	480	0	aas	430-MB	6	156	22.9294	435.664	434.5	16.8721	660-LS	7	164	21.7199	655.633	655.5	23.0634	3	480	0.089056	0.0493	36.8451	36.43	0.106707	36.95	36.8113	34.68	0.415477	37.08	FC002	B0001	c:\users\evan\skydrive\projects\12.lightsensorcharacterization\experiments\rdv2\rdv2_r04\measurements\flow\fcs\Cells173.fcs	MEF	0.8
rdv2_r04_s173	rdv2_r04	rdv2_r04	RDv2 Run 4	Janeway	5	1	5	RDv2	EO_08	EO_24	No	aas	Steady-state	0.00976562	60	480	0	aas	450-MB	4	207	23.0572	451.98	449	17.8119	660-LS	7	174	22.4	653.956	653.5	22.3006	4	480	0.096416	0.0501	36.8451	36.43	0.106707	36.95	36.8113	34.68	0.415477	37.08	FC002	B0001	c:\users\evan\skydrive\projects\12.lightsensorcharacterization\experiments\rdv2\rdv2_r04\measurements\flow\fcs\Cells174.fcs	MEF	0.8
rdv2_r04_s174	rdv2_r04	rdv2_r04	RDv2 Run 4	Janeway	6	1	6	RDv2	EO_08	EO_24	No	aas	Steady-state	0.00976562	60	480	0	aas	470-SB	4	221	22.767	478.271	470.5	30.2197	660-LS	7	165	22.5664	656.521	656.5	22.5602	5	480	0.091816	0.0496	36.8451	36.43	0.106707	36.95	36.8113	34.68	0.415477	37.08	FC002	B0001	c:\users\evan\skydrive\projects\12.lightsensorcharacterization\experiments\rdv2\rdv2_r04\measurements\flow\fcs\Cells175.fcs	MEF	0.8
rdv2_r04_s175	rdv2_r04	rdv2_r04	RDv2 Run 4	Janeway	7	2	1	RDv2	EO_08	EO_24	No	aas	Steady-state	0.00976562	60	480	0	aas	490-MB_R383	53	240	22.9675	494.702	493.5	23.7526	660-LS	7	199	22.7145	654.146	654	22.5019	6	480	0.078936	0.0482	36.8451	36.43	0.106707	36.95	36.8113	34.68	0.415477	37.08	FC002	B0001	c:\users\evan\skydrive\projects\12.lightsensorcharacterization\experiments\rdv2\rdv2_r04\measurements\flow\fcs\Cells176.fcs	MEF	0.8
rdv2_r04_s176	rdv2_r04	rdv2_r04	RDv2 Run 4	Janeway	8	2	2	RDv2	EO_08	EO_24	No	aas	Steady-state	0.00976562	60	480	0	aas	505-SB	4	191	23.0345	524.08	517	29.9698	660-LS	7	203	22.7352	652.582	652.5	22.0506	7	480	0.088136	0.0492	36.8451	36.43	0.106707	36.95	36.8113	34.68	0.415477	37.08	FC002	B0001	c:\users\evan\skydrive\projects\12.lightsensorcharacterization\experiments\rdv2\rdv2_r04\measurements\flow\fcs\Cells177.fcs	MEF	0.8
rdv2_r04_s177	rdv2_r04	rdv2_r04	RDv2 Run 4	Janeway	9	2	3	RDv2	EO_08	EO_24	No	aas	Steady-state	0.00976562	60	480	0	aas	520-2-KB	4	172	22.924	527.785	521	27.999	660-LS	7	147	22.3835	651.287	651.5	22.5223	8	480	0.082616	0.0486	36.8451	36.43	0.106707	36.95	36.8113	34.68	0.415477	37.08	FC002	B0001	c:\users\evan\skydrive\projects\12.lightsensorcharacterization\experiments\rdv2\rdv2_r04\measurements\flow\fcs\Cells178.fcs	MEF	0.8
rdv2_r04_s178	rdv2_r04	rdv2_r04	RDv2 Run 4	Janeway	10	2	4	RDv2	EO_08	EO_24	No	aas	Steady-state	0.00976562	60	480	0	aas	525-SB_R2003	4	222	22.7151	547.492	537	38.4073	660-LS	7	156	22.5021	655.148	655	23.1002	9	480	0.092736	0.0497	36.8451	36.43	0.106707	36.95	36.8113	34.68	0.415477	37.08	FC002	B0001	c:\users\evan\skydrive\projects\12.lightsensorcharacterization\experiments\rdv2\rdv2_r04\measurements\flow\fcs\Cells179.fcs	MEF	0.8
rdv2_r04_s179	rdv2_r04	rdv2_r04	RDv2 Run 4	Janeway	11	2	5	RDv2	EO_08	EO_24	No	aas	Steady-state	0.00976562	60	480	0	aas	570-KB	56	233	22.745	572.201	572.5	14.5788	660-LS	7	187	22.4444	653.076	653	22.0426	10	480	0.097336	0.0502	36.8451	36.43	0.106707	36.95	36.8113	34.68	0.415477	37.08	FC002	B0001	c:\users\evan\skydrive\projects\12.lightsensorcharacterization\experiments\rdv2\rdv2_r04\measurements\flow\fcs\Cells180.fcs	MEF	0.8
rdv2_r04_s180	rdv2_r04	rdv2_r04	RDv2 Run 4	Janeway	12	2	6	RDv2	EO_08	EO_24	No	aas	Steady-state	0.00976562	60	480	0	aas	590-SB	7	212	23.4315	593.842	595	15.1574	660-LS	7	173	22.576	655.651	655.5	22.7752	11	480	0.095496	0.05	36.8451	36.43	0.106707	36.95	36.8113	34.68	0.415477	37.08	FC002	B0001	c:\users\evan\skydrive\projects\12.lightsensorcharacterization\experiments\rdv2\rdv2_r04\measurements\flow\fcs\Cells181.fcs	MEF	0.8
rdv2_r04_s181	rdv2_r04	rdv2_r04	RDv2 Run 4	Janeway	13	3	1	RDv2	EO_08	EO_24	No	aas	Steady-state	0.00976562	60	480	0	aas	605-SB	12	222	23.2959	611.076	612.5	17.2794	660-LS	7	204	22.2728	653.389	653.5	22.1882	12	480	0.089056	0.0493	36.8451	36.43	0.106707	36.95	36.8113	34.68	0.415477	37.08	FC002	B0001	c:\users\evan\skydrive\projects\12.lightsensorcharacterization\experiments\rdv2\rdv2_r04\measurements\flow\fcs\Cells182.fcs	MEF	0.8
rdv2_r04_s182	rdv2_r04	rdv2_r04	RDv2 Run 4	Janeway	14	3	2	RDv2	EO_08	EO_24	No	aas	Steady-state	0.00976562	60	480	0	aas	630-SB	3	185	23.06	636.635	639	16.191	660-LS	7	232	22.2412	651.941	652	22.5552	13	480	0.088136	0.0492	36.8451	36.43	0.106707	36.95	36.8113	34.68	0.415477	37.08	FC002	B0001	c:\users\evan\skydrive\projects\12.lightsensorcharacterization\experiments\rdv2\rdv2_r04\measurements\flow\fcs\Cells183.fcs	MEF	0.8
rdv2_r04_s183	rdv2_r04	rdv2_r04	RDv2 Run 4	Janeway	15	3	3	RDv2	EO_08	EO_24	No	aas	Steady-state	0.00976562	60	480	0	aas	660-LS	6	253	22.8306	652.017	652.5	22.3026	660-LS	7	172	22.8586	655.048	654.5	22.7783	14	480	0.091816	0.0496	36.8451	36.43	0.106707	36.95	36.8113	34.68	0.415477	37.08	FC002	B0001	c:\users\evan\skydrive\projects\12.lightsensorcharacterization\experiments\rdv2\rdv2_r04\measurements\flow\fcs\Cells184.fcs	MEF	0.8
rdv2_r04_s184	rdv2_r04	rdv2_r04	RDv2 Run 4	Janeway	16	3	4	RDv2	EO_08	EO_24	No	aas	Steady-state	0.00976562	60	480	0	aas	680-MT	5	180	23.0126	675.956	676	23.1766	660-LS	7	189	22.4133	653.209	653.5	22.4231	15	480	0.101016	0.0506	36.8451	36.43	0.106707	36.95	36.8113	34.68	0.415477	37.08	FC002	B0001	c:\users\evan\skydrive\projects\12.lightsensorcharacterization\experiments\rdv2\rdv2_r04\measurements\flow\fcs\Cells185.fcs	MEF	0.8
rdv2_r04_s185	rdv2_r04	rdv2_r04	RDv2 Run 4	Janeway	17	3	5	RDv2	EO_08	EO_24	No	aas	Steady-state	0.00976562	60	480	0	aas	700-MB	6	201	21.8795	699.983	700	22.0659	660-LS	7	177	22.5266	653.568	653.5	22.0813	16	480	0.082616	0.0486	36.8451	36.43	0.106707	36.95	36.8113	34.68	0.415477	37.08	FC002	B0001	c:\users\evan\skydrive\projects\12.lightsensorcharacterization\experiments\rdv2\rdv2_r04\measurements\flow\fcs\Cells186.fcs	MEF	0.8
rdv2_r04_s186	rdv2_r04	rdv2_r04	RDv2 Run 4	Janeway	18	3	6	RDv2	EO_08	EO_24	No	aas	Steady-state	0.00976562	60	480	0	aas	720-MB	5	191	23.2116	723.046	723.5	25.2924	660-LS	7	175	22.4558	654.879	655	22.7502	17	480	0.092736	0.0497	36.8451	36.43	0.106707	36.95	36.8113	34.68	0.415477	37.08	FC002	B0001	c:\users\evan\skydrive\projects\12.lightsensorcharacterization\experiments\rdv2\rdv2_r04\measurements\flow\fcs\Cells187.fcs	MEF	0.8
rdv2_r04_s187	rdv2_r04	rdv2_r04	RDv2 Run 4	Janeway	19	4	1	RDv2	EO_08	EO_24	No	aas	Steady-state	0.00976562	60	480	0	aas	740-MT	3	200	23.5472	739.915	741.5	26.8107	660-LS	7	169	22.3133	655.845	656	22.827	18	480	0.116656	0.0523	36.8451	36.43	0.106707	36.95	36.8113	34.68	0.415477	37.08	FC002	B0001	c:\users\evan\skydrive\projects\12.lightsensorcharacterization\experiments\rdv2\rdv2_r04\measurements\flow\fcs\Cells188.fcs	MEF	0.8
rdv2_r04_s188	rdv2_r04	rdv2_r04	RDv2 Run 4	Janeway	20	4	2	RDv2	EO_08	EO_24	No	aas	Steady-state	0.00976562	60	480	0	aas	760-MB	3	244	23.5364	755.063	756.5	27.4423	660-LS	7	180	22.5072	654.36	654	22.5	19	480	0.101016	0.0506	36.8451	36.43	0.106707	36.95	36.8113	34.68	0.415477	37.08	FC002	B0001	c:\users\evan\skydrive\projects\12.lightsensorcharacterization\experiments\rdv2\rdv2_r04\measurements\flow\fcs\Cells189.fcs	MEF	0.8
rdv2_r04_s189	rdv2_r04	rdv2_r04	RDv2 Run 4	Janeway	21	4	3	RDv2	EO_08	EO_24	No	aas	Steady-state	0.00976562	60	480	0	aas	780-MB	3	172	22.7203	783.599	787.5	27.6406	660-LS	7	186	22.3906	653.18	653.5	22.0904	20	480	0.094576	0.0499	36.8451	36.43	0.106707	36.95	36.8113	34.68	0.415477	37.08	FC002	B0001	c:\users\evan\skydrive\projects\12.lightsensorcharacterization\experiments\rdv2\rdv2_r04\measurements\flow\fcs\Cells190.fcs	MEF	0.8
rdv2_r04_s190	rdv2_r04	rdv2_r04	RDv2 Run 4	Janeway	22	4	4	RDv2	EO_08	EO_24	No	aas	Steady-state	0.00976562	60	480	0	aas	850-VI	4	253	24.3006	846.869	844.5	33.6531	660-LS	7	185	22.5446	654.284	654.5	22.4328	21	480	0.099176	0.0504	36.8451	36.43	0.106707	36.95	36.8113	34.68	0.415477	37.08	FC002	B0001	c:\users\evan\skydrive\projects\12.lightsensorcharacterization\experiments\rdv2\rdv2_r04\measurements\flow\fcs\Cells191.fcs	MEF	0.8
rdv2_r04_s191	rdv2_r04	rdv2_r04	RDv2 Run 4	Janeway	23	4	5	RDv2	EO_08	EO_24	No	aas	Steady-state	0.00976562	60	480	0	aas	940-VI	4	122	23.3042	953.167	953.5	23.5403	660-LS	7	182	22.2534	654.702	655	22.7885	22	480	0.108376	0.0514	36.8451	36.43	0.106707	36.95	36.8113	34.68	0.415477	37.08	FC002	B0001	c:\users\evan\skydrive\projects\12.lightsensorcharacterization\experiments\rdv2\rdv2_r04\measurements\flow\fcs\Cells192.fcs	MEF	0.8
rdv2_r04_s192	rdv2_r04	rdv2_r04	RDv2 Run 4	Janeway	24	4	6	RDv2	EO_08	EO_24	No	aas	Steady-state	0.00976562	60	480	0	aas		0	0					660-LS	7	164	22.3335	654.899	654.5	22.4722	23	480	0.123096	0.053	36.8451	36.43	0.106707	36.95	36.8113	34.68	0.415477	37.08	FC002	B0001	c:\users\evan\skydrive\projects\12.lightsensorcharacterization\experiments\rdv2\rdv2_r04\measurements\flow\fcs\Cells193.fcs	MEF	0.8
[truncated: 11 more columns]
