# Supplementary material for: A photoconversion model for full spectral programming and multiplexing of optogenetic systems
Source: Mol Syst Biol. 2017 Apr 24;13(4):926. doi: 10.15252/msb.20167456 (PMC5408778; doi:10.15252/msb.20167456)
Supplement: Supplementary file 15 — Dataset EV7 [file MSB-13-926-s015.zip › dataset_ev7_cph8-ompr_data_and_analysis/cph8-ompr_data/aas/rdv2_wholepop_aas_concise.xlsx]

## Sheet: Sheet1
Sample ID	Run ID	Run name	Strain ID	LPA	Well	Row	Col	Program type	Data time point	Spectral intensity	Activating intensity	Top LED ID	Top Centroid (nm)	Bot LED ID	Bot Centroid (nm)	OD	Growth temp mean	Maturation temp mean	FL1 Mean	FL1 RCV
rdv2_r01_s049	rdv2_r01	RDv2 Run 1	RDv2	Shannen	1	1	1	aas	480	0.0390625	0	361-LS	368.742	660-LS	652.792	0.190256	36.8443	36.9254	3378.91	0.484289
rdv2_r01_s050	rdv2_r01	RDv2 Run 1	RDv2	Shannen	2	1	2	aas	480	0.0390625	0	380-SB	388.366	660-LS	655.788	0.158976	36.8443	36.9254	3516.65	0.459621
rdv2_r01_s051	rdv2_r01	RDv2 Run 1	RDv2	Shannen	3	1	3	aas	480	0.0390625	0	405-SB	406.036	660-LS	651.676	0.158976	36.8443	36.9254	3637.68	0.471895
rdv2_r01_s052	rdv2_r01	RDv2 Run 1	RDv2	Shannen	4	1	4	aas	480	0.0390625	0	430-MB	437.833	660-LS	651.419	0.147936	36.8443	36.9254	3550.95	0.476559
rdv2_r01_s053	rdv2_r01	RDv2 Run 1	RDv2	Shannen	5	1	5	aas	480	0.0390625	0	450-MB	452.223	660-LS	652.901	0.088136	36.8443	36.9254	3586.23	0.464164
rdv2_r01_s054	rdv2_r01	RDv2 Run 1	RDv2	Shannen	6	1	6	aas	480	0.0390625	0	470-SB	478.308	660-LS	652.88	0.142416	36.8443	36.9254	3464.53	0.471895
rdv2_r01_s055	rdv2_r01	RDv2 Run 1	RDv2	Shannen	7	2	1	aas	480	0.0390625	0	490-MB_R383	494.36	660-LS	653.497	0.239936	36.8443	36.9254	3375.06	0.491944
rdv2_r01_s056	rdv2_r01	RDv2 Run 1	RDv2	Shannen	8	2	2	aas	480	0.0390625	0	505-SB	523.608	660-LS	655.816	0.183816	36.8443	36.9254	3467.25	0.491944
rdv2_r01_s057	rdv2_r01	RDv2 Run 1	RDv2	Shannen	9	2	3	aas	480	0.0390625	0	520-2-KB	530.347	660-LS	655.231	0.189336	36.8443	36.9254	3399.79	0.479549
rdv2_r01_s058	rdv2_r01	RDv2 Run 1	RDv2	Shannen	10	2	4	aas	480	0.0390625	0	525-SB_R2003	547.595	660-LS	654.238	0.189336	36.8443	36.9254	3394.08	0.484289
rdv2_r01_s059	rdv2_r01	RDv2 Run 1	RDv2	Shannen	11	2	5	aas	480	0.0390625	0	570-KB	572.689	660-LS	655.702	0.214176	36.8443	36.9254	3395.64	0.479549
rdv2_r01_s060	rdv2_r01	RDv2 Run 1	RDv2	Shannen	12	2	6	aas	480	0.0390625	0	590-SB	593.819	660-LS	652.475	0.191176	36.8443	36.9254	3374.63	0.491944
rdv2_r01_s061	rdv2_r01	RDv2 Run 1	RDv2	Shannen	13	3	1	aas	480	0.0390625	0	605-SB	610.953	660-LS	652.799	0.216936	36.8443	36.9254	3371.82	0.512041
rdv2_r01_s062	rdv2_r01	RDv2 Run 1	RDv2	Shannen	14	3	2	aas	480	0.0390625	0	630-SB	633.268	660-LS	653.891	0.215096	36.8443	36.9254	3353.71	0.504461
rdv2_r01_s063	rdv2_r01	RDv2 Run 1	RDv2	Shannen	15	3	3	aas	480	0.0390625	0	660-LS	655.135	660-LS	653.375	0.193016	36.8443	36.9254	3298.16	0.504461
rdv2_r01_s064	rdv2_r01	RDv2 Run 1	RDv2	Shannen	16	3	4	aas	480	0.0390625	0	680-MT	676.729	660-LS	650.184	0.181056	36.8443	36.9254	3422.06	0.499523
rdv2_r01_s065	rdv2_r01	RDv2 Run 1	RDv2	Shannen	17	3	5	aas	480	0.0390625	0	700-MB	699.654	660-LS	653.295	0.133216	36.8443	36.9254	3407.57	0.491944
rdv2_r01_s066	rdv2_r01	RDv2 Run 1	RDv2	Shannen	18	3	6	aas	480	0.0390625	0	720-MB	722.977	660-LS	655.008	0.184736	36.8443	36.9254	3355.29	0.504461
rdv2_r01_s067	rdv2_r01	RDv2 Run 1	RDv2	Shannen	19	4	1	aas	480	0.0390625	0	740-MT	739.559	660-LS	651.803	0.186576	36.8443	36.9254	3424.04	0.491944
rdv2_r01_s068	rdv2_r01	RDv2 Run 1	RDv2	Shannen	20	4	2	aas	480	0.0390625	0	760-MB	754.323	660-LS	651.54	0.192096	36.8443	36.9254	3415.91	0.491944
rdv2_r01_s069	rdv2_r01	RDv2 Run 1	RDv2	Shannen	21	4	3	aas	480	0.0390625	0	780-MB	782.489	660-LS	651.706	0.159896	36.8443	36.9254	3502.44	0.471895
rdv2_r01_s070	rdv2_r01	RDv2 Run 1	RDv2	Shannen	22	4	4	aas	480	0.0390625	0	850-VI	858.46	660-LS	653.08	0.160816	36.8443	36.9254	3448.29	0.484289
rdv2_r01_s071	rdv2_r01	RDv2 Run 1	RDv2	Shannen	23	4	5	aas	480	0.0390625	0	940-VI	954.515	660-LS	656.223	0.108376	36.8443	36.9254	3487.06	0.476559
rdv2_r01_s072	rdv2_r01	RDv2 Run 1	RDv2	Shannen	24	4	6	aas	480	0.0390625	0			660-LS	655.235	0.166336	36.8443	36.9254	3334.91	0.491944
rdv2_r01_s097	rdv2_r01	RDv2 Run 1	RDv2	Kirk	1	1	1	aas	480	0.625	0	361-LS	368.876	660-LS	655.132	0.193936	36.8443	36.9254	1708.48	0.517103
rdv2_r01_s098	rdv2_r01	RDv2 Run 1	RDv2	Kirk	2	1	2	aas	480	0.625	0	380-SB	388.522	660-LS	653.26	0.160816	36.8443	36.9254	2182.33	0.504461
rdv2_r01_s099	rdv2_r01	RDv2 Run 1	RDv2	Kirk	3	1	3	aas	480	0.625	0	405-SB	405.191	660-LS	651.923	0.142416	36.8443	36.9254	2769.99	0.479549
rdv2_r01_s100	rdv2_r01	RDv2 Run 1	RDv2	Kirk	4	1	4	aas	480	0.625	0	430-MB	437.898	660-LS	654.342	0.157136	36.8443	36.9254	3273.38	0.464164
rdv2_r01_s101	rdv2_r01	RDv2 Run 1	RDv2	Kirk	5	1	5	aas	480	0.625	0	450-MB	451.28	660-LS	656.461	0.152536	36.8443	36.9254	3268.49	0.484289
rdv2_r01_s102	rdv2_r01	RDv2 Run 1	RDv2	Kirk	6	1	6	aas	480	0.625	0	470-SB	477.961	660-LS	652.168	0.139656	36.8443	36.9254	3316.13	0.484289
rdv2_r01_s103	rdv2_r01	RDv2 Run 1	RDv2	Kirk	7	2	1	aas	480	0.625	0	490-MB_R383	494.879	660-LS	655.873	0.164496	36.8443	36.9254	3343.98	0.484289
rdv2_r01_s104	rdv2_r01	RDv2 Run 1	RDv2	Kirk	8	2	2	aas	480	0.625	0	505-SB	523.139	660-LS	655.438	0.155296	36.8443	36.9254	3332.03	0.484289
rdv2_r01_s105	rdv2_r01	RDv2 Run 1	RDv2	Kirk	9	2	3	aas	480	0.625	0	520-2-KB	527.798	660-LS	652.334	0.164496	36.8443	36.9254	3386.71	0.484289
rdv2_r01_s106	rdv2_r01	RDv2 Run 1	RDv2	Kirk	10	2	4	aas	480	0.625	0	525-SB_R2003	547.024	660-LS	654.819	0.147016	36.8443	36.9254	3098.98	0.491944
rdv2_r01_s107	rdv2_r01	RDv2 Run 1	RDv2	Kirk	11	2	5	aas	480	0.625	0	570-KB	572.549	660-LS	652.016	0.117576	36.8443	36.9254	3005.8	0.491944
rdv2_r01_s108	rdv2_r01	RDv2 Run 1	RDv2	Kirk	12	2	6	aas	480	0.625	0	590-SB	594.167	660-LS	654.153	0.178296	36.8443	36.9254	2756.8	0.524682
rdv2_r01_s109	rdv2_r01	RDv2 Run 1	RDv2	Kirk	13	3	1	aas	480	0.625	0	605-SB	611.18	660-LS	651.251	0.147936	36.8443	36.9254	2349.4	0.517103
rdv2_r01_s110	rdv2_r01	RDv2 Run 1	RDv2	Kirk	14	3	2	aas	480	0.625	0	630-SB	633.428	660-LS	653.092	0.171856	36.8443	36.9254	2127.46	0.517103
rdv2_r01_s111	rdv2_r01	RDv2 Run 1	RDv2	Kirk	15	3	3	aas	480	0.625	0	660-LS	653.032	660-LS	655.703	0.163576	36.8443	36.9254	1650.49	0.517103
rdv2_r01_s112	rdv2_r01	RDv2 Run 1	RDv2	Kirk	16	3	4	aas	480	0.625	0	680-MT	676.776	660-LS	655.572	0.154376	36.8443	36.9254	2690.72	0.504461
rdv2_r01_s113	rdv2_r01	RDv2 Run 1	RDv2	Kirk	17	3	5	aas	480	0.625	0	700-MB	698.283	660-LS	653.592	0.119416	36.8443	36.9254	2934.79	0.504461
rdv2_r01_s114	rdv2_r01	RDv2 Run 1	RDv2	Kirk	18	3	6	aas	480	0.625	0	720-MB	722.789	660-LS	655.201	0.158056	36.8443	36.9254	3440.76	0.484289
rdv2_r01_s115	rdv2_r01	RDv2 Run 1	RDv2	Kirk	19	4	1	aas	480	0.625	0	740-MT	739.817	660-LS	654.439	0.169096	36.8443	36.9254	3533.69	0.471895
rdv2_r01_s116	rdv2_r01	RDv2 Run 1	RDv2	Kirk	20	4	2	aas	480	0.625	0	760-MB	755.678	660-LS	655.903	0.139656	36.8443	36.9254	3493.05	0.464164
rdv2_r01_s117	rdv2_r01	RDv2 Run 1	RDv2	Kirk	21	4	3	aas	480	0.625	0	780-MB	783.67	660-LS	656.611	0.185656	36.8443	36.9254	3481.88	0.484289
rdv2_r01_s118	rdv2_r01	RDv2 Run 1	RDv2	Kirk	22	4	4	aas	480	0.625	0	850-VI	859	660-LS	655.32	0.128616	36.8443	36.9254	3555.12	0.471895
rdv2_r01_s119	rdv2_r01	RDv2 Run 1	RDv2	Kirk	23	4	5	aas	480	0.625	0	940-VI	957.415	660-LS	655.314	0.091816	36.8443	36.9254	3575.5	0.464164
rdv2_r01_s120	rdv2_r01	RDv2 Run 1	RDv2	Kirk	24	4	6	aas	480	0.625	0			660-LS	656.109	0.168176	36.8443	36.9254	3423.11	0.479549
rdv2_r01_s169	rdv2_r01	RDv2 Run 1	RDv2	Janeway	1	1	1	aas	480	0.078125	0	361-LS	368.879	660-LS	652.871	0.077096	36.8443	36.9254	3182.75	0.471895
rdv2_r01_s170	rdv2_r01	RDv2 Run 1	RDv2	Janeway	2	1	2	aas	480	0.078125	0	380-SB	388.324	660-LS	652.656	0.095496	36.8443	36.9254	3277.21	0.464164
rdv2_r01_s171	rdv2_r01	RDv2 Run 1	RDv2	Janeway	3	1	3	aas	480	0.078125	0	405-SB	405.711	660-LS	653.047	0.123096	36.8443	36.9254	3407.66	0.471895
rdv2_r01_s172	rdv2_r01	RDv2 Run 1	RDv2	Janeway	4	1	4	aas	480	0.078125	0	430-MB	435.664	660-LS	655.633	0.096416	36.8443	36.9254	3461.95	0.476559
rdv2_r01_s173	rdv2_r01	RDv2 Run 1	RDv2	Janeway	5	1	5	aas	480	0.078125	0	450-MB	451.98	660-LS	653.956	0.113896	36.8443	36.9254	3459.06	0.464164
rdv2_r01_s174	rdv2_r01	RDv2 Run 1	RDv2	Janeway	6	1	6	aas	480	0.078125	0	470-SB	478.271	660-LS	656.521	0.135056	36.8443	36.9254	3336.97	0.471895
rdv2_r01_s175	rdv2_r01	RDv2 Run 1	RDv2	Janeway	7	2	1	aas	480	0.078125	0	490-MB_R383	494.702	660-LS	654.146	0.116656	36.8443	36.9254	3404.29	0.491944
rdv2_r01_s176	rdv2_r01	RDv2 Run 1	RDv2	Janeway	8	2	2	aas	480	0.078125	0	505-SB	524.08	660-LS	652.582	0.095496	36.8443	36.9254	3451.23	0.464164
rdv2_r01_s177	rdv2_r01	RDv2 Run 1	RDv2	Janeway	9	2	3	aas	480	0.078125	0	520-2-KB	527.785	660-LS	651.287	0.111136	36.8443	36.9254	3427.83	0.471895
rdv2_r01_s178	rdv2_r01	RDv2 Run 1	RDv2	Janeway	10	2	4	aas	480	0.078125	0	525-SB_R2003	547.492	660-LS	655.148	0.112976	36.8443	36.9254	3363.03	0.471895
rdv2_r01_s179	rdv2_r01	RDv2 Run 1	RDv2	Janeway	11	2	5	aas	480	0.078125	0	570-KB	572.201	660-LS	653.076	0.119416	36.8443	36.9254	3362.74	0.471895
rdv2_r01_s180	rdv2_r01	RDv2 Run 1	RDv2	Janeway	12	2	6	aas	480	0.078125	0	590-SB	593.842	660-LS	655.651	0.132296	36.8443	36.9254	3340.17	0.491944
rdv2_r01_s181	rdv2_r01	RDv2 Run 1	RDv2	Janeway	13	3	1	aas	480	0.078125	0	605-SB	611.076	660-LS	653.389	0.118496	36.8443	36.9254	3248.36	0.491944
rdv2_r01_s182	rdv2_r01	RDv2 Run 1	RDv2	Janeway	14	3	2	aas	480	0.078125	0	630-SB	636.635	660-LS	651.941	0.135056	36.8443	36.9254	3185.58	0.491944
rdv2_r01_s183	rdv2_r01	RDv2 Run 1	RDv2	Janeway	15	3	3	aas	480	0.078125	0	660-LS	652.017	660-LS	655.048	0.116656	36.8443	36.9254	3131.11	0.482357
rdv2_r01_s184	rdv2_r01	RDv2 Run 1	RDv2	Janeway	16	3	4	aas	480	0.078125	0	680-MT	675.956	660-LS	653.209	0.127696	36.8443	36.9254	3341.86	0.491944
rdv2_r01_s185	rdv2_r01	RDv2 Run 1	RDv2	Janeway	17	3	5	aas	480	0.078125	0	700-MB	699.983	660-LS	653.568	0.132296	36.8443	36.9254	3365.15	0.499523
rdv2_r01_s186	rdv2_r01	RDv2 Run 1	RDv2	Janeway	18	3	6	aas	480	0.078125	0	720-MB	723.046	660-LS	654.879	0.131376	36.8443	36.9254	3460.4	0.471895
rdv2_r01_s187	rdv2_r01	RDv2 Run 1	RDv2	Janeway	19	4	1	aas	480	0.078125	0	740-MT	739.915	660-LS	655.845	0.111136	36.8443	36.9254	3487.84	0.456358
rdv2_r01_s188	rdv2_r01	RDv2 Run 1	RDv2	Janeway	20	4	2	aas	480	0.078125	0	760-MB	755.063	660-LS	654.36	0.112056	36.8443	36.9254	3513.29	0.471895
rdv2_r01_s189	rdv2_r01	RDv2 Run 1	RDv2	Janeway	21	4	3	aas	480	0.078125	0	780-MB	783.599	660-LS	653.18	0.126776	36.8443	36.9254	3428.35	0.479549
rdv2_r01_s190	rdv2_r01	RDv2 Run 1	RDv2	Janeway	22	4	4	aas	480	0.078125	0	850-VI	846.869	660-LS	654.284	0.137816	36.8443	36.9254	3404.99	0.491944
rdv2_r01_s191	rdv2_r01	RDv2 Run 1	RDv2	Janeway	23	4	5	aas	480	0.078125	0	940-VI	953.167	660-LS	654.702	0.106536	36.8443	36.9254	3544.67	0.464164
rdv2_r01_s192	rdv2_r01	RDv2 Run 1	RDv2	Janeway	24	4	6	aas	480	0.078125	0			660-LS	654.899	0.187496	36.8443	36.9254	3454.27	0.484289
rdv2_r03_s049	rdv2_r03	RDv2 Run 3	RDv2	Shannen	1	1	1	aas	480	10	0	361-LS	368.742	660-LS	652.792	0.216016	36.7532	37.1538	3775.77	0.479693
rdv2_r03_s050	rdv2_r03	RDv2 Run 3	RDv2	Shannen	2	1	2	aas	480	10	0	380-SB	388.366	660-LS	655.788	0.132296	36.7532	37.1538	419.114	0.749638
rdv2_r03_s051	rdv2_r03	RDv2 Run 3	RDv2	Shannen	3	1	3	aas	480	10	0	405-SB	406.036	660-LS	651.676	0.132296	36.7532	37.1538	773.005	0.554432
rdv2_r03_s052	rdv2_r03	RDv2 Run 3	RDv2	Shannen	4	1	4	aas	480	10	0	430-MB	437.833	660-LS	651.419	0.169096	36.7532	37.1538	1593.82	0.509604
rdv2_r03_s053	rdv2_r03	RDv2 Run 3	RDv2	Shannen	5	1	5	aas	480	10	0	450-MB	452.223	660-LS	652.901	0.164496	36.7532	37.1538	1758.99	0.504615
rdv2_r03_s054	rdv2_r03	RDv2 Run 3	RDv2	Shannen	6	1	6	aas	480	10	0	470-SB	478.308	660-LS	652.88	0.165416	36.7532	37.1538	1975.97	0.496959
rdv2_r03_s055	rdv2_r03	RDv2 Run 3	RDv2	Shannen	7	2	1	aas	480	10	0	490-MB_R383	494.36	660-LS	653.497	0.220616	36.7532	37.1538	2858.51	0.519703
rdv2_r03_s056	rdv2_r03	RDv2 Run 3	RDv2	Shannen	8	2	2	aas	480	10	0	505-SB	523.608	660-LS	655.816	0.200376	36.7532	37.1538	2260.63	0.54512
rdv2_r03_s057	rdv2_r03	RDv2 Run 3	RDv2	Shannen	9	2	3	aas	480	10	0	520-2-KB	530.347	660-LS	655.231	0.172776	36.7532	37.1538	2494.84	0.524842
rdv2_r03_s058	rdv2_r03	RDv2 Run 3	RDv2	Shannen	10	2	4	aas	480	10	0	525-SB_R2003	547.595	660-LS	654.238	0.166336	36.7532	37.1538	1248.31	0.517261
rdv2_r03_s059	rdv2_r03	RDv2 Run 3	RDv2	Shannen	11	2	5	aas	480	10	0	570-KB	572.689	660-LS	655.702	0.172776	36.7532	37.1538	988.488	0.532349
rdv2_r03_s060	rdv2_r03	RDv2 Run 3	RDv2	Shannen	12	2	6	aas	480	10	0	590-SB	593.819	660-LS	652.475	0.172776	36.7532	37.1538	547.454	0.648535
rdv2_r03_s061	rdv2_r03	RDv2 Run 3	RDv2	Shannen	13	3	1	aas	480	10	0	605-SB	610.953	660-LS	652.799	0.222456	36.7532	37.1538	377.431	0.777683
rdv2_r03_s062	rdv2_r03	RDv2 Run 3	RDv2	Shannen	14	3	2	aas	480	10	0	630-SB	633.268	660-LS	653.891	0.211416	36.7532	37.1538	325.812	0.777683
rdv2_r03_s063	rdv2_r03	RDv2 Run 3	RDv2	Shannen	15	3	3	aas	480	10	0	660-LS	655.135	660-LS	653.375	0.196696	36.7532	37.1538	250.41	0.806285
rdv2_r03_s064	rdv2_r03	RDv2 Run 3	RDv2	Shannen	16	3	4	aas	480	10	0	680-MT	676.729	660-LS	650.184	0.195776	36.7532	37.1538	692.362	0.594464
rdv2_r03_s065	rdv2_r03	RDv2 Run 3	RDv2	Shannen	17	3	5	aas	480	10	0	700-MB	699.654	660-LS	653.295	0.171856	36.7532	37.1538	1488.69	0.530032
rdv2_r03_s066	rdv2_r03	RDv2 Run 3	RDv2	Shannen	18	3	6	aas	480	10	0	720-MB	722.977	660-LS	655.008	0.179216	36.7532	37.1538	3146.63	0.492093
rdv2_r03_s067	rdv2_r03	RDv2 Run 3	RDv2	Shannen	19	4	1	aas	480	10	0	740-MT	739.559	660-LS	651.803	0.172776	36.7532	37.1538	3337.75	0.492093
rdv2_r03_s068	rdv2_r03	RDv2 Run 3	RDv2	Shannen	20	4	2	aas	480	10	0	760-MB	754.323	660-LS	651.54	0.163576	36.7532	37.1538	3669.39	0.459759
rdv2_r03_s069	rdv2_r03	RDv2 Run 3	RDv2	Shannen	21	4	3	aas	480	10	0	780-MB	782.489	660-LS	651.706	0.180136	36.7532	37.1538	3653.3	0.472037
rdv2_r03_s070	rdv2_r03	RDv2 Run 3	RDv2	Shannen	22	4	4	aas	480	10	0	850-VI	858.46	660-LS	653.08	0.156216	36.7532	37.1538	3701.06	0.459759
rdv2_r03_s071	rdv2_r03	RDv2 Run 3	RDv2	Shannen	23	4	5	aas	480	10	0	940-VI	954.515	660-LS	656.223	0.147016	36.7532	37.1538	3697.52	0.464305
rdv2_r03_s072	rdv2_r03	RDv2 Run 3	RDv2	Shannen	24	4	6	aas	480	10	0			660-LS	655.235	0.155296	36.7532	37.1538	3661.73	0.459759
rdv2_r03_s073	rdv2_r03	RDv2 Run 3	RDv2	Jennie	1	1	1	aas	480	0.15625	0	361-LS	368.87	660-LS	654.529	0.186576	36.7532	37.1538	3011.68	0.484436
rdv2_r03_s074	rdv2_r03	RDv2 Run 3	RDv2	Jennie	2	1	2	aas	480	0.15625	0	380-SB	388.559	660-LS	655.052	0.159896	36.7532	37.1538	3390.16	0.472037
rdv2_r03_s075	rdv2_r03	RDv2 Run 3	RDv2	Jennie	3	1	3	aas	480	0.15625	0	405-SB	405.232	660-LS	654.3	0.136896	36.7532	37.1538	3606.78	0.452027
rdv2_r03_s076	rdv2_r03	RDv2 Run 3	RDv2	Jennie	4	1	4	aas	480	0.15625	0	430-MB	436.01	660-LS	653.351	0.136896	36.7532	37.1538	3716.33	0.464305
rdv2_r03_s077	rdv2_r03	RDv2 Run 3	RDv2	Jennie	5	1	5	aas	480	0.15625	0	450-MB	449.728	660-LS	654.454	0.132296	36.7532	37.1538	3737.31	0.452027
rdv2_r03_s078	rdv2_r03	RDv2 Run 3	RDv2	Jennie	6	1	6	aas	480	0.15625	0	470-SB	479.17	660-LS	656.402	0.162656	36.7532	37.1538	3716.41	0.447601
rdv2_r03_s079	rdv2_r03	RDv2 Run 3	RDv2	Jennie	7	2	1	aas	480	0.15625	0	490-MB_R383	494.592	660-LS	652.937	0.196696	36.7532	37.1538	3694.66	0.484436
rdv2_r03_s080	rdv2_r03	RDv2 Run 3	RDv2	Jennie	8	2	2	aas	480	0.15625	0	505-SB	520.492	660-LS	655.552	0.177376	36.7532	37.1538	3652.71	0.472037
rdv2_r03_s081	rdv2_r03	RDv2 Run 3	RDv2	Jennie	9	2	3	aas	480	0.15625	0	520-2-KB	528.097	660-LS	652.618	0.163576	36.7532	37.1538	3645.99	0.464305
rdv2_r03_s082	rdv2_r03	RDv2 Run 3	RDv2	Jennie	10	2	4	aas	480	0.15625	0	525-SB_R2003	548.427	660-LS	656.015	0.150696	36.7532	37.1538	3643.33	0.464305
rdv2_r03_s083	rdv2_r03	RDv2 Run 3	RDv2	Jennie	11	2	5	aas	480	0.15625	0	570-KB	572.853	660-LS	653.247	0.172776	36.7532	37.1538	3550.04	0.464305
rdv2_r03_s084	rdv2_r03	RDv2 Run 3	RDv2	Jennie	12	2	6	aas	480	0.15625	0	590-SB	593.479	660-LS	653.642	0.186576	36.7532	37.1538	3453.52	0.484436
rdv2_r03_s085	rdv2_r03	RDv2 Run 3	RDv2	Jennie	13	3	1	aas	480	0.15625	0	605-SB	611.12	660-LS	653.999	0.196696	36.7532	37.1538	3375.19	0.484436
rdv2_r03_s086	rdv2_r03	RDv2 Run 3	RDv2	Jennie	14	3	2	aas	480	0.15625	0	630-SB	635.405	660-LS	655.238	0.178296	36.7532	37.1538	3212.66	0.492093
rdv2_r03_s087	rdv2_r03	RDv2 Run 3	RDv2	Jennie	15	3	3	aas	480	0.15625	0	660-LS	651.041	660-LS	654.763	0.147936	36.7532	37.1538	3070.3	0.484436
rdv2_r03_s088	rdv2_r03	RDv2 Run 3	RDv2	Jennie	16	3	4	aas	480	0.15625	0	680-MT	676.045	660-LS	652.37	0.176456	36.7532	37.1538	3477.69	0.480571
rdv2_r03_s089	rdv2_r03	RDv2 Run 3	RDv2	Jennie	17	3	5	aas	480	0.15625	0	700-MB	700.818	660-LS	655.064	0.170016	36.7532	37.1538	3567.51	0.472037
rdv2_r03_s090	rdv2_r03	RDv2 Run 3	RDv2	Jennie	18	3	6	aas	480	0.15625	0	720-MB	722.442	660-LS	652.507	0.167256	36.7532	37.1538	3636.56	0.476705
rdv2_r03_s091	rdv2_r03	RDv2 Run 3	RDv2	Jennie	19	4	1	aas	480	0.15625	0	740-MT	740.3	660-LS	655.581	0.203136	36.7532	37.1538	3721.37	0.467405
rdv2_r03_s092	rdv2_r03	RDv2 Run 3	RDv2	Jennie	20	4	2	aas	480	0.15625	0	760-MB	755.259	660-LS	653.394	0.155296	36.7532	37.1538	3725.45	0.464305
rdv2_r03_s093	rdv2_r03	RDv2 Run 3	RDv2	Jennie	21	4	3	aas	480	0.15625	0	780-MB	771.074	660-LS	653.025	0.168176	36.7532	37.1538	3676.68	0.464305
rdv2_r03_s094	rdv2_r03	RDv2 Run 3	RDv2	Jennie	22	4	4	aas	480	0.15625	0	850-VI	853.33	660-LS	653.03	0.173696	36.7532	37.1538	3635.82	0.459759
rdv2_r03_s095	rdv2_r03	RDv2 Run 3	RDv2	Jennie	23	4	5	aas	480	0.15625	0	940-VI	956.238	660-LS	653.013	0.170016	36.7532	37.1538	3616.83	0.464305
rdv2_r03_s096	rdv2_r03	RDv2 Run 3	RDv2	Jennie	24	4	6	aas	480	0.15625	0			660-LS	650.648	0.171856	36.7532	37.1538	3611.45	0.472037
rdv2_r03_s121	rdv2_r03	RDv2 Run 3	RDv2	Picard	1	1	1	aas	480	20	0	361-LS	368.85	660-LS	652.716	0.134136	36.7532	37.1538	3647.03	0.472037
rdv2_r03_s122	rdv2_r03	RDv2 Run 3	RDv2	Picard	2	1	2	aas	480	20	0	380-SB	388.774	660-LS	655.279	0.066976	36.7532	37.1538	311.117	0.771142
rdv2_r03_s123	rdv2_r03	RDv2 Run 3	RDv2	Picard	3	1	3	aas	480	20	0	405-SB	404.638	660-LS	655.815	0.071576	36.7532	37.1538	495.844	0.702322
rdv2_r03_s124	rdv2_r03	RDv2 Run 3	RDv2	Picard	4	1	4	aas	480	20	0	430-MB	435.774	660-LS	654.263	0.143336	36.7532	37.1538	1016.54	0.507181
rdv2_r03_s125	rdv2_r03	RDv2 Run 3	RDv2	Picard	5	1	5	aas	480	20	0	450-MB	450.149	660-LS	652.765	0.128616	36.7532	37.1538	1146.95	0.509604
rdv2_r03_s126	rdv2_r03	RDv2 Run 3	RDv2	Picard	6	1	6	aas	480	20	0	470-SB	480.08	660-LS	655.411	0.125856	36.7532	37.1538	1458.92	0.496959
rdv2_r03_s127	rdv2_r03	RDv2 Run 3	RDv2	Picard	7	2	1	aas	480	20	0	490-MB_R383	493.618	660-LS	655.478	0.170016	36.7532	37.1538	2127.72	0.524842
rdv2_r03_s128	rdv2_r03	RDv2 Run 3	RDv2	Picard	8	2	2	aas	480	20	0	505-SB	523.236	660-LS	654.398	0.169096	36.7532	37.1538	1393.1	0.537613
rdv2_r03_s129	rdv2_r03	RDv2 Run 3	RDv2	Picard	9	2	3	aas	480	20	0	520-2-KB	528.234	660-LS	654.14	0.143336	36.7532	37.1538	1878.75	0.517261
rdv2_r03_s130	rdv2_r03	RDv2 Run 3	RDv2	Picard	10	2	4	aas	480	20	0	525-SB_R2003	550.351	660-LS	655.572	0.165416	36.7532	37.1538	661.048	0.60154
rdv2_r03_s131	rdv2_r03	RDv2 Run 3	RDv2	Picard	11	2	5	aas	480	20	0	570-KB	572.289	660-LS	653	0.175536	36.7532	37.1538	567.845	0.668622
rdv2_r03_s132	rdv2_r03	RDv2 Run 3	RDv2	Picard	12	2	6	aas	480	20	0	590-SB	593.877	660-LS	654.229	0.170936	36.7532	37.1538	318.534	0.785373
rdv2_r03_s133	rdv2_r03	RDv2 Run 3	RDv2	Picard	13	3	1	aas	480	20	0	605-SB	611.112	660-LS	655.869	0.193936	36.7532	37.1538	246.444	0.78416
rdv2_r03_s134	rdv2_r03	RDv2 Run 3	RDv2	Picard	14	3	2	aas	480	20	0	630-SB	637.448	660-LS	655.047	0.188416	36.7532	37.1538	231.472	0.791914
rdv2_r03_s135	rdv2_r03	RDv2 Run 3	RDv2	Picard	15	3	3	aas	480	20	0	660-LS	650.591	660-LS	652.76	0.165416	36.7532	37.1538	221.311	0.777683
rdv2_r03_s136	rdv2_r03	RDv2 Run 3	RDv2	Picard	16	3	4	aas	480	20	0	680-MT	677.063	660-LS	655.587	0.176456	36.7532	37.1538	421.373	0.702322
rdv2_r03_s137	rdv2_r03	RDv2 Run 3	RDv2	Picard	17	3	5	aas	480	20	0	700-MB	700.205	660-LS	652.568	0.157136	36.7532	37.1538	1147.46	0.512196
rdv2_r03_s138	rdv2_r03	RDv2 Run 3	RDv2	Picard	18	3	6	aas	480	20	0	720-MB	722.479	660-LS	654.334	0.143336	36.7532	37.1538	2969.01	0.504615
rdv2_r03_s139	rdv2_r03	RDv2 Run 3	RDv2	Picard	19	4	1	aas	480	20	0	740-MT	739.843	660-LS	655.573	0.125856	36.7532	37.1538	3146.67	0.476705
rdv2_r03_s140	rdv2_r03	RDv2 Run 3	RDv2	Picard	20	4	2	aas	480	20	0	760-MB	754.616	660-LS	653.121	0.122176	36.7532	37.1538	3548.74	0.464305
rdv2_r03_s141	rdv2_r03	RDv2 Run 3	RDv2	Picard	21	4	3	aas	480	20	0	780-MB	781.798	660-LS	653.133	0.135056	36.7532	37.1538	3574.3	0.452027
rdv2_r03_s142	rdv2_r03	RDv2 Run 3	RDv2	Picard	22	4	4	aas	480	20	0	850-VI	851.342	660-LS	652.835	0.143336	36.7532	37.1538	3613.51	0.464305
rdv2_r03_s143	rdv2_r03	RDv2 Run 3	RDv2	Picard	23	4	5	aas	480	20	0	940-VI	958.317	660-LS	654.108	0.114816	36.7532	37.1538	3691.68	0.464305
rdv2_r03_s144	rdv2_r03	RDv2 Run 3	RDv2	Picard	24	4	6	aas	480	20	0			660-LS	653.892	0.141496	36.7532	37.1538	3681.82	0.472037
rdv2_r02_s025	rdv2_r02	RDv2 Run 2	RDv2	Tiffani	1	1	1	aas	480	5	0	361-LS	368.668	660-LS	655.649	0.203136	36.8076	37.1523	416.46	0.761373
rdv2_r02_s026	rdv2_r02	RDv2 Run 2	RDv2	Tiffani	2	1	2	aas	480	5	0	380-SB	389.003	660-LS	654.001	0.148856	36.8076	37.1523	696.377	0.57991
rdv2_r02_s027	rdv2_r02	RDv2 Run 2	RDv2	Tiffani	3	1	3	aas	480	5	0	405-SB	404.596	660-LS	654.836	0.143336	36.8076	37.1523	1205.07	0.515754
rdv2_r02_s028	rdv2_r02	RDv2 Run 2	RDv2	Tiffani	4	1	4	aas	480	5	0	430-MB	435.359	660-LS	652.443	0.164496	36.8076	37.1523	2111.73	0.510719
rdv2_r02_s029	rdv2_r02	RDv2 Run 2	RDv2	Tiffani	5	1	5	aas	480	5	0	450-MB	454.101	660-LS	652.929	0.163576	36.8076	37.1523	2329.59	0.508114
rdv2_r02_s030	rdv2_r02	RDv2 Run 2	RDv2	Tiffani	6	1	6	aas	480	5	0	470-SB	477.409	660-LS	655.837	0.168176	36.8076	37.1523	2464.42	0.503153
rdv2_r02_s031	rdv2_r02	RDv2 Run 2	RDv2	Tiffani	7	2	1	aas	480	5	0	490-MB_R383	494.303	660-LS	652.667	0.244536	36.8076	37.1523	3026.05	0.525628
rdv2_r02_s032	rdv2_r02	RDv2 Run 2	RDv2	Tiffani	8	2	2	aas	480	5	0	505-SB	524.425	660-LS	651.217	0.211416	36.8076	37.1523	2545.1	0.523319
rdv2_r02_s033	rdv2_r02	RDv2 Run 2	RDv2	Tiffani	9	2	3	aas	480	5	0	520-2-KB	528.964	660-LS	652.286	0.212336	36.8076	37.1523	2852.37	0.51821
rdv2_r02_s034	rdv2_r02	RDv2 Run 2	RDv2	Tiffani	10	2	4	aas	480	5	0	525-SB_R2003	549.91	660-LS	652.566	0.190256	36.8076	37.1523	1784.27	0.523319
rdv2_r02_s035	rdv2_r02	RDv2 Run 2	RDv2	Tiffani	11	2	5	aas	480	5	0	570-KB	572.455	660-LS	653.561	0.208656	36.8076	37.1523	1603.12	0.528479
rdv2_r02_s036	rdv2_r02	RDv2 Run 2	RDv2	Tiffani	12	2	6	aas	480	5	0	590-SB	594.012	660-LS	652.656	0.200376	36.8076	37.1523	964.203	0.530811
rdv2_r02_s037	rdv2_r02	RDv2 Run 2	RDv2	Tiffani	13	3	1	aas	480	5	0	605-SB	611.121	660-LS	655.631	0.262936	36.8076	37.1523	687.203	0.619795
rdv2_r02_s038	rdv2_r02	RDv2 Run 2	RDv2	Tiffani	14	3	2	aas	480	5	0	630-SB	635.585	660-LS	654.13	0.246376	36.8076	37.1523	442.846	0.727179
rdv2_r02_s039	rdv2_r02	RDv2 Run 2	RDv2	Tiffani	15	3	3	aas	480	5	0	660-LS	654.695	660-LS	653.088	0.220616	36.8076	37.1523	353.865	0.758546
rdv2_r02_s040	rdv2_r02	RDv2 Run 2	RDv2	Tiffani	16	3	4	aas	480	5	0	680-MT	677.133	660-LS	654.086	0.216016	36.8076	37.1523	1164.13	0.523319
rdv2_r02_s041	rdv2_r02	RDv2 Run 2	RDv2	Tiffani	17	3	5	aas	480	5	0	700-MB	700.46	660-LS	653.104	0.214176	36.8076	37.1523	1932.37	0.548895
rdv2_r02_s042	rdv2_r02	RDv2 Run 2	RDv2	Tiffani	18	3	6	aas	480	5	0	720-MB	722.637	660-LS	652.701	0.199456	36.8076	37.1523	3221.57	0.498241
rdv2_r02_s043	rdv2_r02	RDv2 Run 2	RDv2	Tiffani	19	4	1	aas	480	5	0	740-MT	740.124	660-LS	653.826	0.215096	36.8076	37.1523	3341.87	0.498241
rdv2_r02_s044	rdv2_r02	RDv2 Run 2	RDv2	Tiffani	20	4	2	aas	480	5	0	760-MB	754.599	660-LS	657.116	0.198536	36.8076	37.1523	3493.2	0.483036
rdv2_r02_s045	rdv2_r02	RDv2 Run 2	RDv2	Tiffani	21	4	3	aas	480	5	0	780-MB	773.621	660-LS	653.011	0.171856	36.8076	37.1523	3633.87	0.462965
rdv2_r02_s046	rdv2_r02	RDv2 Run 2	RDv2	Tiffani	22	4	4	aas	480	5	0	850-VI	858.188	660-LS	653.554	0.199456	36.8076	37.1523	3472.87	0.495513
rdv2_r02_s047	rdv2_r02	RDv2 Run 2	RDv2	Tiffani	23	4	5	aas	480	5	0	940-VI	956.73	660-LS	653.572	0.158056	36.8076	37.1523	3656.27	0.483036
rdv2_r02_s048	rdv2_r02	RDv2 Run 2	RDv2	Tiffani	24	4	6	aas	480	5	0			660-LS	653.407	0.189336	36.8076	37.1523	3546.44	0.483036
rdv2_r02_s073	rdv2_r02	RDv2 Run 2	RDv2	Jennie	1	1	1	aas	480	1.25	0	361-LS	368.87	660-LS	654.529	0.202216	36.8076	37.1523	1179.31	0.523319
rdv2_r02_s074	rdv2_r02	RDv2 Run 2	RDv2	Jennie	2	1	2	aas	480	1.25	0	380-SB	388.559	660-LS	655.052	0.173696	36.8076	37.1523	1742.09	0.528479
rdv2_r02_s075	rdv2_r02	RDv2 Run 2	RDv2	Jennie	3	1	3	aas	480	1.25	0	405-SB	405.232	660-LS	654.3	0.144256	36.8076	37.1523	2304.85	0.523319
rdv2_r02_s076	rdv2_r02	RDv2 Run 2	RDv2	Jennie	4	1	4	aas	480	1.25	0	430-MB	436.01	660-LS	653.351	0.169096	36.8076	37.1523	2946.67	0.503153
rdv2_r02_s077	rdv2_r02	RDv2 Run 2	RDv2	Jennie	5	1	5	aas	480	1.25	0	450-MB	449.728	660-LS	654.454	0.142416	36.8076	37.1523	3163.02	0.490675
rdv2_r02_s078	rdv2_r02	RDv2 Run 2	RDv2	Jennie	6	1	6	aas	480	1.25	0	470-SB	479.17	660-LS	656.402	0.160816	36.8076	37.1523	3197.42	0.483036
rdv2_r02_s079	rdv2_r02	RDv2 Run 2	RDv2	Jennie	7	2	1	aas	480	1.25	0	490-MB_R383	494.592	660-LS	652.937	0.188416	36.8076	37.1523	3337.13	0.505732
rdv2_r02_s080	rdv2_r02	RDv2 Run 2	RDv2	Jennie	8	2	2	aas	480	1.25	0	505-SB	520.492	660-LS	655.552	0.179216	36.8076	37.1523	3261.56	0.510719
rdv2_r02_s081	rdv2_r02	RDv2 Run 2	RDv2	Jennie	9	2	3	aas	480	1.25	0	520-2-KB	528.097	660-LS	652.618	0.189336	36.8076	37.1523	3319.21	0.510719
rdv2_r02_s082	rdv2_r02	RDv2 Run 2	RDv2	Jennie	10	2	4	aas	480	1.25	0	525-SB_R2003	548.427	660-LS	656.015	0.201296	36.8076	37.1523	2934.21	0.515754
rdv2_r02_s083	rdv2_r02	RDv2 Run 2	RDv2	Jennie	11	2	5	aas	480	1.25	0	570-KB	572.853	660-LS	653.247	0.179216	36.8076	37.1523	2750.81	0.510719
rdv2_r02_s084	rdv2_r02	RDv2 Run 2	RDv2	Jennie	12	2	6	aas	480	1.25	0	590-SB	593.479	660-LS	653.642	0.171856	36.8076	37.1523	2310.65	0.538674
rdv2_r02_s085	rdv2_r02	RDv2 Run 2	RDv2	Jennie	13	3	1	aas	480	1.25	0	605-SB	611.12	660-LS	653.999	0.204056	36.8076	37.1523	1818.31	0.536044
rdv2_r02_s086	rdv2_r02	RDv2 Run 2	RDv2	Jennie	14	3	2	aas	480	1.25	0	630-SB	635.405	660-LS	655.238	0.193016	36.8076	37.1523	1389.42	0.515754
rdv2_r02_s087	rdv2_r02	RDv2 Run 2	RDv2	Jennie	15	3	3	aas	480	1.25	0	660-LS	651.041	660-LS	654.763	0.180136	36.8076	37.1523	1060.22	0.515754
rdv2_r02_s088	rdv2_r02	RDv2 Run 2	RDv2	Jennie	16	3	4	aas	480	1.25	0	680-MT	676.045	660-LS	652.37	0.172776	36.8076	37.1523	2319.42	0.523319
rdv2_r02_s089	rdv2_r02	RDv2 Run 2	RDv2	Jennie	17	3	5	aas	480	1.25	0	700-MB	700.818	660-LS	655.064	0.167256	36.8076	37.1523	2846.12	0.510719
rdv2_r02_s090	rdv2_r02	RDv2 Run 2	RDv2	Jennie	18	3	6	aas	480	1.25	0	720-MB	722.442	660-LS	652.507	0.200376	36.8076	37.1523	3342.92	0.498241
rdv2_r02_s091	rdv2_r02	RDv2 Run 2	RDv2	Jennie	19	4	1	aas	480	1.25	0	740-MT	740.3	660-LS	655.581	0.187496	36.8076	37.1523	3440.64	0.503153
rdv2_r02_s092	rdv2_r02	RDv2 Run 2	RDv2	Jennie	20	4	2	aas	480	1.25	0	760-MB	755.259	660-LS	653.394	0.180136	36.8076	37.1523	3472.95	0.503153
rdv2_r02_s093	rdv2_r02	RDv2 Run 2	RDv2	Jennie	21	4	3	aas	480	1.25	0	780-MB	771.074	660-LS	653.025	0.166336	36.8076	37.1523	3486.26	0.490675
rdv2_r02_s094	rdv2_r02	RDv2 Run 2	RDv2	Jennie	22	4	4	aas	480	1.25	0	850-VI	853.33	660-LS	653.03	0.170016	36.8076	37.1523	3459.59	0.483036
rdv2_r02_s095	rdv2_r02	RDv2 Run 2	RDv2	Jennie	23	4	5	aas	480	1.25	0	940-VI	956.238	660-LS	653.013	0.172776	36.8076	37.1523	3476.13	0.483036
rdv2_r02_s096	rdv2_r02	RDv2 Run 2	RDv2	Jennie	24	4	6	aas	480	1.25	0			660-LS	650.648	0.165416	36.8076	37.1523	3465.77	0.490675
rdv2_r02_s097	rdv2_r02	RDv2 Run 2	RDv2	Kirk	1	1	1	aas	480	0.0195312	0	361-LS	368.876	660-LS	655.132	0.144256	36.8076	37.1523	3397.4	0.475321
rdv2_r02_s098	rdv2_r02	RDv2 Run 2	RDv2	Kirk	2	1	2	aas	480	0.0195312	0	380-SB	388.522	660-LS	653.26	0.135056	36.8076	37.1523	3590.81	0.475321
rdv2_r02_s099	rdv2_r02	RDv2 Run 2	RDv2	Kirk	3	1	3	aas	480	0.0195312	0	405-SB	405.191	660-LS	651.923	0.153456	36.8076	37.1523	3628.03	0.475321
rdv2_r02_s100	rdv2_r02	RDv2 Run 2	RDv2	Kirk	4	1	4	aas	480	0.0195312	0	430-MB	437.898	660-LS	654.342	0.154376	36.8076	37.1523	3590.57	0.462965
rdv2_r02_s101	rdv2_r02	RDv2 Run 2	RDv2	Kirk	5	1	5	aas	480	0.0195312	0	450-MB	451.28	660-LS	656.461	0.145176	36.8076	37.1523	3525.86	0.510719
rdv2_r02_s102	rdv2_r02	RDv2 Run 2	RDv2	Kirk	6	1	6	aas	480	0.0195312	0	470-SB	477.961	660-LS	652.168	0.140576	36.8076	37.1523	3684.5	0.47068
rdv2_r02_s103	rdv2_r02	RDv2 Run 2	RDv2	Kirk	7	2	1	aas	480	0.0195312	0	490-MB_R383	494.879	660-LS	655.873	0.152536	36.8076	37.1523	3529.63	0.483036
rdv2_r02_s104	rdv2_r02	RDv2 Run 2	RDv2	Kirk	8	2	2	aas	480	0.0195312	0	505-SB	523.139	660-LS	655.438	0.150696	36.8076	37.1523	3513.54	0.483036
rdv2_r02_s105	rdv2_r02	RDv2 Run 2	RDv2	Kirk	9	2	3	aas	480	0.0195312	0	520-2-KB	527.798	660-LS	652.334	0.161736	36.8076	37.1523	3557.07	0.483036
rdv2_r02_s106	rdv2_r02	RDv2 Run 2	RDv2	Kirk	10	2	4	aas	480	0.0195312	0	525-SB_R2003	547.024	660-LS	654.819	0.131376	36.8076	37.1523	3627.2	0.462965
rdv2_r02_s107	rdv2_r02	RDv2 Run 2	RDv2	Kirk	11	2	5	aas	480	0.0195312	0	570-KB	572.549	660-LS	652.016	0.135976	36.8076	37.1523	3577.24	0.47068
rdv2_r02_s108	rdv2_r02	RDv2 Run 2	RDv2	Kirk	12	2	6	aas	480	0.0195312	0	590-SB	594.167	660-LS	654.153	0.169096	36.8076	37.1523	3516.05	0.47832
rdv2_r02_s109	rdv2_r02	RDv2 Run 2	RDv2	Kirk	13	3	1	aas	480	0.0195312	0	605-SB	611.18	660-LS	651.251	0.134136	36.8076	37.1523	3461.74	0.498241
rdv2_r02_s110	rdv2_r02	RDv2 Run 2	RDv2	Kirk	14	3	2	aas	480	0.0195312	0	630-SB	633.428	660-LS	653.092	0.150696	36.8076	37.1523	3493.75	0.483036
rdv2_r02_s111	rdv2_r02	RDv2 Run 2	RDv2	Kirk	15	3	3	aas	480	0.0195312	0	660-LS	653.032	660-LS	655.703	0.139656	36.8076	37.1523	3498.5	0.47068
rdv2_r02_s112	rdv2_r02	RDv2 Run 2	RDv2	Kirk	16	3	4	aas	480	0.0195312	0	680-MT	676.776	660-LS	655.572	0.140576	36.8076	37.1523	3504.94	0.475321
rdv2_r02_s113	rdv2_r02	RDv2 Run 2	RDv2	Kirk	17	3	5	aas	480	0.0195312	0	700-MB	698.283	660-LS	653.592	0.154376	36.8076	37.1523	3536.16	0.483036
rdv2_r02_s114	rdv2_r02	RDv2 Run 2	RDv2	Kirk	18	3	6	aas	480	0.0195312	0	720-MB	722.789	660-LS	655.201	0.153456	36.8076	37.1523	3512.55	0.475321
rdv2_r02_s115	rdv2_r02	RDv2 Run 2	RDv2	Kirk	19	4	1	aas	480	0.0195312	0	740-MT	739.817	660-LS	654.439	0.111136	36.8076	37.1523	3528.86	0.475321
rdv2_r02_s116	rdv2_r02	RDv2 Run 2	RDv2	Kirk	20	4	2	aas	480	0.0195312	0	760-MB	755.678	660-LS	655.903	0.116656	36.8076	37.1523	3584.18	0.47068
rdv2_r02_s117	rdv2_r02	RDv2 Run 2	RDv2	Kirk	21	4	3	aas	480	0.0195312	0	780-MB	783.67	660-LS	656.611	0.121256	36.8076	37.1523	3542.77	0.47068
rdv2_r02_s118	rdv2_r02	RDv2 Run 2	RDv2	Kirk	22	4	4	aas	480	0.0195312	0	850-VI	859	660-LS	655.32	0.120336	36.8076	37.1523	3594.9	0.475321
rdv2_r02_s119	rdv2_r02	RDv2 Run 2	RDv2	Kirk	23	4	5	aas	480	0.0195312	0	940-VI	957.415	660-LS	655.314	0.114816	36.8076	37.1523	3659.06	0.462965
rdv2_r02_s120	rdv2_r02	RDv2 Run 2	RDv2	Kirk	24	4	6	aas	480	0.0195312	0			660-LS	656.109	0.166336	36.8076	37.1523	3491.48	0.483036
rdv2_r04_s049	rdv2_r04	RDv2 Run 4	RDv2	Shannen	1	1	1	aas	480	2.5	0	361-LS	368.742	660-LS	652.792	0.205896	36.8451	36.8113	671.228	0.596622
rdv2_r04_s050	rdv2_r04	RDv2 Run 4	RDv2	Shannen	2	1	2	aas	480	2.5	0	380-SB	388.366	660-LS	655.788	0.185656	36.8451	36.8113	1035.36	0.526771
rdv2_r04_s051	rdv2_r04	RDv2 Run 4	RDv2	Shannen	3	1	3	aas	480	2.5	0	405-SB	406.036	660-LS	651.676	0.146096	36.8451	36.8113	1728.25	0.524322
rdv2_r04_s052	rdv2_r04	RDv2 Run 4	RDv2	Shannen	4	1	4	aas	480	2.5	0	430-MB	437.833	660-LS	651.419	0.222456	36.8451	36.8113	2586.21	0.514068
rdv2_r04_s053	rdv2_r04	RDv2 Run 4	RDv2	Shannen	5	1	5	aas	480	2.5	0	450-MB	452.223	660-LS	652.901	0.161736	36.8451	36.8113	2735.58	0.49879
rdv2_r04_s054	rdv2_r04	RDv2 Run 4	RDv2	Shannen	6	1	6	aas	480	2.5	0	470-SB	478.308	660-LS	652.88	0.216016	36.8451	36.8113	2889.12	0.486212
rdv2_r04_s055	rdv2_r04	RDv2 Run 4	RDv2	Shannen	7	2	1	aas	480	2.5	0	490-MB_R383	494.36	660-LS	653.497	0.177376	36.8451	36.8113	3278.56	0.473757
rdv2_r04_s056	rdv2_r04	RDv2 Run 4	RDv2	Shannen	8	2	2	aas	480	2.5	0	505-SB	523.608	660-LS	655.816	0.168176	36.8451	36.8113	3091.22	0.493888
rdv2_r04_s057	rdv2_r04	RDv2 Run 4	RDv2	Shannen	9	2	3	aas	480	2.5	0	520-2-KB	530.347	660-LS	655.231	0.162656	36.8451	36.8113	3295.14	0.486212
rdv2_r04_s058	rdv2_r04	RDv2 Run 4	RDv2	Shannen	10	2	4	aas	480	2.5	0	525-SB_R2003	547.595	660-LS	654.238	0.188416	36.8451	36.8113	2481.78	0.51917
rdv2_r04_s059	rdv2_r04	RDv2 Run 4	RDv2	Shannen	11	2	5	aas	480	2.5	0	570-KB	572.689	660-LS	655.702	0.163576	36.8451	36.8113	2162.4	0.526771
rdv2_r04_s060	rdv2_r04	RDv2 Run 4	RDv2	Shannen	12	2	6	aas	480	2.5	0	590-SB	593.819	660-LS	652.475	0.181976	36.8451	36.8113	1627.81	0.531999
rdv2_r04_s061	rdv2_r04	RDv2 Run 4	RDv2	Shannen	13	3	1	aas	480	2.5	0	605-SB	610.953	660-LS	652.799	0.232576	36.8451	36.8113	1191.22	0.521595
rdv2_r04_s062	rdv2_r04	RDv2 Run 4	RDv2	Shannen	14	3	2	aas	480	2.5	0	630-SB	633.268	660-LS	653.891	0.172776	36.8451	36.8113	946.225	0.514068
rdv2_r04_s063	rdv2_r04	RDv2 Run 4	RDv2	Shannen	15	3	3	aas	480	2.5	0	660-LS	655.135	660-LS	653.375	0.165416	36.8451	36.8113	583.513	0.603716
rdv2_r04_s064	rdv2_r04	RDv2 Run 4	RDv2	Shannen	16	3	4	aas	480	2.5	0	680-MT	676.729	660-LS	650.184	0.164496	36.8451	36.8113	1726.76	0.506467
rdv2_r04_s065	rdv2_r04	RDv2 Run 4	RDv2	Shannen	17	3	5	aas	480	2.5	0	700-MB	699.654	660-LS	653.295	0.150696	36.8451	36.8113	2379.13	0.493888
rdv2_r04_s066	rdv2_r04	RDv2 Run 4	RDv2	Shannen	18	3	6	aas	480	2.5	0	720-MB	722.977	660-LS	655.008	0.174616	36.8451	36.8113	3239.68	0.481434
rdv2_r04_s067	rdv2_r04	RDv2 Run 4	RDv2	Shannen	19	4	1	aas	480	2.5	0	740-MT	739.559	660-LS	651.803	0.236256	36.8451	36.8113	3323.5	0.493888
rdv2_r04_s068	rdv2_r04	RDv2 Run 4	RDv2	Shannen	20	4	2	aas	480	2.5	0	760-MB	754.323	660-LS	651.54	0.174616	36.8451	36.8113	3538.51	0.478459
rdv2_r04_s069	rdv2_r04	RDv2 Run 4	RDv2	Shannen	21	4	3	aas	480	2.5	0	780-MB	782.489	660-LS	651.706	0.159896	36.8451	36.8113	3557.9	0.461425
rdv2_r04_s070	rdv2_r04	RDv2 Run 4	RDv2	Shannen	22	4	4	aas	480	2.5	0	850-VI	858.46	660-LS	653.08	0.206816	36.8451	36.8113	3425.91	0.49879
rdv2_r04_s071	rdv2_r04	RDv2 Run 4	RDv2	Shannen	23	4	5	aas	480	2.5	0	940-VI	954.515	660-LS	656.223	0.162656	36.8451	36.8113	3593.64	0.458174
rdv2_r04_s072	rdv2_r04	RDv2 Run 4	RDv2	Shannen	24	4	6	aas	480	2.5	0			660-LS	655.235	0.167256	36.8451	36.8113	3532.35	0.461425
rdv2_r04_s145	rdv2_r04	RDv2 Run 4	RDv2	Sisko	1	1	1	aas	480	0.3125	0	361-LS	368.694	660-LS	655.279	0.111136	36.8451	36.8113	2344.34	0.506467
rdv2_r04_s146	rdv2_r04	RDv2 Run 4	RDv2	Sisko	2	1	2	aas	480	0.3125	0	380-SB	389.034	660-LS	654.287	0.079856	36.8451	36.8113	2697.79	0.473757
rdv2_r04_s147	rdv2_r04	RDv2 Run 4	RDv2	Sisko	3	1	3	aas	480	0.3125	0	405-SB	405.482	660-LS	655.164	0.076176	36.8451	36.8113	3066.17	0.473757
rdv2_r04_s148	rdv2_r04	RDv2 Run 4	RDv2	Sisko	4	1	4	aas	480	0.3125	0	430-MB	436.027	660-LS	655.389	0.084456	36.8451	36.8113	3337.24	0.466004
rdv2_r04_s149	rdv2_r04	RDv2 Run 4	RDv2	Sisko	5	1	5	aas	480	0.3125	0	450-MB	452.712	660-LS	653.18	0.083536	36.8451	36.8113	3378.66	0.466004
rdv2_r04_s150	rdv2_r04	RDv2 Run 4	RDv2	Sisko	6	1	6	aas	480	0.3125	0	470-SB	478.73	660-LS	654.467	0.091816	36.8451	36.8113	3347.59	0.466004
rdv2_r04_s151	rdv2_r04	RDv2 Run 4	RDv2	Sisko	7	2	1	aas	480	0.3125	0	490-MB_R383	494.351	660-LS	654.079	0.094576	36.8451	36.8113	3349.22	0.473757
rdv2_r04_s152	rdv2_r04	RDv2 Run 4	RDv2	Sisko	8	2	2	aas	480	0.3125	0	505-SB	523.764	660-LS	650.961	0.076176	36.8451	36.8113	3391.66	0.458174
rdv2_r04_s153	rdv2_r04	RDv2 Run 4	RDv2	Sisko	9	2	3	aas	480	0.3125	0	520-2-KB	530.28	660-LS	652.246	0.076176	36.8451	36.8113	3425.44	0.458174
rdv2_r04_s154	rdv2_r04	RDv2 Run 4	RDv2	Sisko	10	2	4	aas	480	0.3125	0	525-SB_R2003	550.37	660-LS	651.882	0.085376	36.8451	36.8113	3276.4	0.466004
rdv2_r04_s155	rdv2_r04	RDv2 Run 4	RDv2	Sisko	11	2	5	aas	480	0.3125	0	570-KB	572.423	660-LS	650.681	0.091816	36.8451	36.8113	3199.05	0.486212
rdv2_r04_s156	rdv2_r04	RDv2 Run 4	RDv2	Sisko	12	2	6	aas	480	0.3125	0	590-SB	594.013	660-LS	653.775	0.096416	36.8451	36.8113	3003.18	0.486212
rdv2_r04_s157	rdv2_r04	RDv2 Run 4	RDv2	Sisko	13	3	1	aas	480	0.3125	0	605-SB	610.605	660-LS	653.678	0.101016	36.8451	36.8113	2701.13	0.473757
rdv2_r04_s158	rdv2_r04	RDv2 Run 4	RDv2	Sisko	14	3	2	aas	480	0.3125	0	630-SB	635.192	660-LS	651.628	0.104696	36.8451	36.8113	2600.76	0.493888
rdv2_r04_s159	rdv2_r04	RDv2 Run 4	RDv2	Sisko	15	3	3	aas	480	0.3125	0	660-LS	653.115	660-LS	655.781	0.091816	36.8451	36.8113	2234.68	0.506467
rdv2_r04_s160	rdv2_r04	RDv2 Run 4	RDv2	Sisko	16	3	4	aas	480	0.3125	0	680-MT	675.645	660-LS	652.947	0.094576	36.8451	36.8113	3002.4	0.473757
rdv2_r04_s161	rdv2_r04	RDv2 Run 4	RDv2	Sisko	17	3	5	aas	480	0.3125	0	700-MB	700.872	660-LS	655.803	0.097336	36.8451	36.8113	3276.11	0.473757
rdv2_r04_s162	rdv2_r04	RDv2 Run 4	RDv2	Sisko	18	3	6	aas	480	0.3125	0	720-MB	722.7	660-LS	653.822	0.096416	36.8451	36.8113	3414.33	0.441461
rdv2_r04_s163	rdv2_r04	RDv2 Run 4	RDv2	Sisko	19	4	1	aas	480	0.3125	0	740-MT	739.377	660-LS	654.952	0.100096	36.8451	36.8113	3262.8	0.473757
rdv2_r04_s164	rdv2_r04	RDv2 Run 4	RDv2	Sisko	20	4	2	aas	480	0.3125	0	760-MB	754.857	660-LS	655.947	0.077096	36.8451	36.8113	3471.06	0.445842
rdv2_r04_s165	rdv2_r04	RDv2 Run 4	RDv2	Sisko	21	4	3	aas	480	0.3125	0	780-MB	782.914	660-LS	653.269	0.078016	36.8451	36.8113	3455.42	0.453672
rdv2_r04_s166	rdv2_r04	RDv2 Run 4	RDv2	Sisko	22	4	4	aas	480	0.3125	0	850-VI	835.556	660-LS	656.586	0.080776	36.8451	36.8113	3471.7	0.453672
rdv2_r04_s167	rdv2_r04	RDv2 Run 4	RDv2	Sisko	23	4	5	aas	480	0.3125	0	940-VI	957.697	660-LS	653.839	0.076176	36.8451	36.8113	3455.32	0.461425
rdv2_r04_s168	rdv2_r04	RDv2 Run 4	RDv2	Sisko	24	4	6	aas	480	0.3125	0			660-LS	653.626	0.112056	36.8451	36.8113	3387.59	0.466004
rdv2_r04_s169	rdv2_r04	RDv2 Run 4	RDv2	Janeway	1	1	1	aas	480	0.00976562	0	361-LS	368.879	660-LS	652.871	0.084456	36.8451	36.8113	3314.41	0.445842
rdv2_r04_s170	rdv2_r04	RDv2 Run 4	RDv2	Janeway	2	1	2	aas	480	0.00976562	0	380-SB	388.324	660-LS	652.656	0.089056	36.8451	36.8113	3457.02	0.445842
rdv2_r04_s171	rdv2_r04	RDv2 Run 4	RDv2	Janeway	3	1	3	aas	480	0.00976562	0	405-SB	405.711	660-LS	653.047	0.097336	36.8451	36.8113	3490.8	0.453672
rdv2_r04_s172	rdv2_r04	RDv2 Run 4	RDv2	Janeway	4	1	4	aas	480	0.00976562	0	430-MB	435.664	660-LS	655.633	0.089056	36.8451	36.8113	3518.14	0.445842
rdv2_r04_s173	rdv2_r04	RDv2 Run 4	RDv2	Janeway	5	1	5	aas	480	0.00976562	0	450-MB	451.98	660-LS	653.956	0.096416	36.8451	36.8113	3487.59	0.458174
rdv2_r04_s174	rdv2_r04	RDv2 Run 4	RDv2	Janeway	6	1	6	aas	480	0.00976562	0	470-SB	478.271	660-LS	656.521	0.091816	36.8451	36.8113	3529.09	0.458174
rdv2_r04_s175	rdv2_r04	RDv2 Run 4	RDv2	Janeway	7	2	1	aas	480	0.00976562	0	490-MB_R383	494.702	660-LS	654.146	0.078936	36.8451	36.8113	3283.95	0.466004
rdv2_r04_s176	rdv2_r04	RDv2 Run 4	RDv2	Janeway	8	2	2	aas	480	0.00976562	0	505-SB	524.08	660-LS	652.582	0.088136	36.8451	36.8113	3487.5	0.453672
rdv2_r04_s177	rdv2_r04	RDv2 Run 4	RDv2	Janeway	9	2	3	aas	480	0.00976562	0	520-2-KB	527.785	660-LS	651.287	0.082616	36.8451	36.8113	3471.26	0.466004
rdv2_r04_s178	rdv2_r04	RDv2 Run 4	RDv2	Janeway	10	2	4	aas	480	0.00976562	0	525-SB_R2003	547.492	660-LS	655.148	0.092736	36.8451	36.8113	3442.72	0.466004
rdv2_r04_s179	rdv2_r04	RDv2 Run 4	RDv2	Janeway	11	2	5	aas	480	0.00976562	0	570-KB	572.201	660-LS	653.076	0.097336	36.8451	36.8113	3418.99	0.466004
rdv2_r04_s180	rdv2_r04	RDv2 Run 4	RDv2	Janeway	12	2	6	aas	480	0.00976562	0	590-SB	593.842	660-LS	655.651	0.095496	36.8451	36.8113	3390.2	0.466004
rdv2_r04_s181	rdv2_r04	RDv2 Run 4	RDv2	Janeway	13	3	1	aas	480	0.00976562	0	605-SB	611.076	660-LS	653.389	0.089056	36.8451	36.8113	3340.2	0.466004
rdv2_r04_s182	rdv2_r04	RDv2 Run 4	RDv2	Janeway	14	3	2	aas	480	0.00976562	0	630-SB	636.635	660-LS	651.941	0.088136	36.8451	36.8113	3428.12	0.453672
rdv2_r04_s183	rdv2_r04	RDv2 Run 4	RDv2	Janeway	15	3	3	aas	480	0.00976562	0	660-LS	652.017	660-LS	655.048	0.091816	36.8451	36.8113	3402.34	0.453672
rdv2_r04_s184	rdv2_r04	RDv2 Run 4	RDv2	Janeway	16	3	4	aas	480	0.00976562	0	680-MT	675.956	660-LS	653.209	0.101016	36.8451	36.8113	3385.06	0.458174
rdv2_r04_s185	rdv2_r04	RDv2 Run 4	RDv2	Janeway	17	3	5	aas	480	0.00976562	0	700-MB	699.983	660-LS	653.568	0.082616	36.8451	36.8113	3505.37	0.453672
rdv2_r04_s186	rdv2_r04	RDv2 Run 4	RDv2	Janeway	18	3	6	aas	480	0.00976562	0	720-MB	723.046	660-LS	654.879	0.092736	36.8451	36.8113	3431.05	0.461425
rdv2_r04_s187	rdv2_r04	RDv2 Run 4	RDv2	Janeway	19	4	1	aas	480	0.00976562	0	740-MT	739.915	660-LS	655.845	0.116656	36.8451	36.8113	3367.96	0.493888
rdv2_r04_s188	rdv2_r04	RDv2 Run 4	RDv2	Janeway	20	4	2	aas	480	0.00976562	0	760-MB	755.063	660-LS	654.36	0.101016	36.8451	36.8113	3454.73	0.466004
rdv2_r04_s189	rdv2_r04	RDv2 Run 4	RDv2	Janeway	21	4	3	aas	480	0.00976562	0	780-MB	783.599	660-LS	653.18	0.094576	36.8451	36.8113	3472.55	0.453672
rdv2_r04_s190	rdv2_r04	RDv2 Run 4	RDv2	Janeway	22	4	4	aas	480	0.00976562	0	850-VI	846.869	660-LS	654.284	0.099176	36.8451	36.8113	3396.11	0.453672
rdv2_r04_s191	rdv2_r04	RDv2 Run 4	RDv2	Janeway	23	4	5	aas	480	0.00976562	0	940-VI	953.167	660-LS	654.702	0.108376	36.8451	36.8113	3502.22	0.466004
rdv2_r04_s192	rdv2_r04	RDv2 Run 4	RDv2	Janeway	24	4	6	aas	480	0.00976562	0			660-LS	654.899	0.123096	36.8451	36.8113	3414.31	0.473757
