# Supplementary material for: A photoconversion model for full spectral programming and multiplexing of optogenetic systems
Source: Mol Syst Biol. 2017 Apr 24;13(4):926. doi: 10.15252/msb.20167456 (PMC5408778; doi:10.15252/msb.20167456)
Supplement: Supplementary file 15 — Dataset EV7 [file MSB-13-926-s015.zip › dataset_ev7_cph8-ompr_data_and_analysis/cph8-ompr_data/aas/rdv2_wholepop_aas_histograms.xlsx]

## Sheet: Sheet1
Sample ID	Channel	Unnamed: 2	Bin 1	Bin 2	Bin 3	Bin 4	Bin 5	Bin 6	Bin 7	Bin 8	Bin 9	Bin 10	Bin 11	Bin 12	Bin 13	Bin 14	Bin 15	Bin 16	Bin 17	Bin 18	Bin 19	Bin 20	Bin 21	Bin 22	Bin 23	Bin 24	Bin 25	Bin 26	Bin 27	Bin 28	Bin 29	Bin 30	Bin 31	Bin 32	Bin 33	Bin 34	Bin 35	Bin 36	Bin 37	Bin 38	Bin 39	Bin 40	Bin 41	Bin 42	Bin 43	Bin 44	Bin 45	Bin 46	Bin 47
rdv2_r01_s049	FL1	Bin Values (MEF)	12.895	13.0225	13.1512	13.2812	13.4125	13.5451	13.679	13.8142	13.9508	14.0887	14.2279	14.3686	14.5106	14.6541	14.7989	14.9452	15.0929	15.2421	15.3928	15.545	15.6986	15.8538	16.0105	16.1688	16.3286	16.49	16.6531	16.8177	16.9839	17.1518	17.3214	17.4926	17.6655	17.8401	18.0165	18.1946	18.3744	18.5561	18.7395	18.9248	19.1118	19.3008	19.4915	19.6842	19.8788	20.0753	20.2738
rdv2_r01_s049	FL1	Counts	0	0	0	0	0	0	0	0	0	0	0	0	0	0	0	0	0	0	0	0	0	0	1	0	0	0	0	0	0	0	0	0	0	0	0	0	0	1	0	0	0	0	0	0	0	0	0
rdv2_r01_s050	FL1	Bin Values (MEF)	12.895	13.0225	13.1512	13.2812	13.4125	13.5451	13.679	13.8142	13.9508	14.0887	14.2279	14.3686	14.5106	14.6541	14.7989	14.9452	15.0929	15.2421	15.3928	15.545	15.6986	15.8538	16.0105	16.1688	16.3286	16.49	16.6531	16.8177	16.9839	17.1518	17.3214	17.4926	17.6655	17.8401	18.0165	18.1946	18.3744	18.5561	18.7395	18.9248	19.1118	19.3008	19.4915	19.6842	19.8788	20.0753	20.2738
rdv2_r01_s050	FL1	Counts	0	0	0	0	0	0	0	0	0	1	0	0	0	0	0	0	0	0	0	0	0	0	0	0	0	0	0	0	0	0	0	0	0	0	0	0	1	0	0	0	0	0	0	0	0	2	0
rdv2_r01_s051	FL1	Bin Values (MEF)	12.895	13.0225	13.1512	13.2812	13.4125	13.5451	13.679	13.8142	13.9508	14.0887	14.2279	14.3686	14.5106	14.6541	14.7989	14.9452	15.0929	15.2421	15.3928	15.545	15.6986	15.8538	16.0105	16.1688	16.3286	16.49	16.6531	16.8177	16.9839	17.1518	17.3214	17.4926	17.6655	17.8401	18.0165	18.1946	18.3744	18.5561	18.7395	18.9248	19.1118	19.3008	19.4915	19.6842	19.8788	20.0753	20.2738
rdv2_r01_s051	FL1	Counts	0	0	0	0	0	0	0	0	0	0	0	0	0	0	0	0	0	0	0	0	1	0	0	0	0	0	0	0	0	0	1	0	0	0	0	0	0	0	0	0	0	0	0	0	0	0	0
rdv2_r01_s052	FL1	Bin Values (MEF)	12.895	13.0225	13.1512	13.2812	13.4125	13.5451	13.679	13.8142	13.9508	14.0887	14.2279	14.3686	14.5106	14.6541	14.7989	14.9452	15.0929	15.2421	15.3928	15.545	15.6986	15.8538	16.0105	16.1688	16.3286	16.49	16.6531	16.8177	16.9839	17.1518	17.3214	17.4926	17.6655	17.8401	18.0165	18.1946	18.3744	18.5561	18.7395	18.9248	19.1118	19.3008	19.4915	19.6842	19.8788	20.0753	20.2738
rdv2_r01_s052	FL1	Counts	0	0	0	0	0	0	0	1	0	0	0	0	1	0	0	0	0	0	0	0	0	0	0	0	0	0	0	1	0	0	0	0	0	0	1	0	0	0	0	0	0	0	0	0	0	0	0
rdv2_r01_s053	FL1	Bin Values (MEF)	12.895	13.0225	13.1512	13.2812	13.4125	13.5451	13.679	13.8142	13.9508	14.0887	14.2279	14.3686	14.5106	14.6541	14.7989	14.9452	15.0929	15.2421	15.3928	15.545	15.6986	15.8538	16.0105	16.1688	16.3286	16.49	16.6531	16.8177	16.9839	17.1518	17.3214	17.4926	17.6655	17.8401	18.0165	18.1946	18.3744	18.5561	18.7395	18.9248	19.1118	19.3008	19.4915	19.6842	19.8788	20.0753	20.2738
rdv2_r01_s053	FL1	Counts	0	0	0	0	0	0	0	0	0	0	0	0	0	0	0	0	0	0	0	0	0	0	1	0	0	0	1	0	0	0	0	0	0	1	0	0	0	0	0	0	0	0	0	0	0	0	0
rdv2_r01_s054	FL1	Bin Values (MEF)	12.895	13.0225	13.1512	13.2812	13.4125	13.5451	13.679	13.8142	13.9508	14.0887	14.2279	14.3686	14.5106	14.6541	14.7989	14.9452	15.0929	15.2421	15.3928	15.545	15.6986	15.8538	16.0105	16.1688	16.3286	16.49	16.6531	16.8177	16.9839	17.1518	17.3214	17.4926	17.6655	17.8401	18.0165	18.1946	18.3744	18.5561	18.7395	18.9248	19.1118	19.3008	19.4915	19.6842	19.8788	20.0753	20.2738
rdv2_r01_s054	FL1	Counts	0	0	0	0	0	0	0	0	0	0	0	0	0	0	0	0	0	0	0	0	0	0	0	0	0	0	0	0	0	0	0	0	0	0	0	0	0	1	0	0	0	0	0	0	0	0	0
rdv2_r01_s055	FL1	Bin Values (MEF)	12.895	13.0225	13.1512	13.2812	13.4125	13.5451	13.679	13.8142	13.9508	14.0887	14.2279	14.3686	14.5106	14.6541	14.7989	14.9452	15.0929	15.2421	15.3928	15.545	15.6986	15.8538	16.0105	16.1688	16.3286	16.49	16.6531	16.8177	16.9839	17.1518	17.3214	17.4926	17.6655	17.8401	18.0165	18.1946	18.3744	18.5561	18.7395	18.9248	19.1118	19.3008	19.4915	19.6842	19.8788	20.0753	20.2738
rdv2_r01_s055	FL1	Counts	0	0	0	0	0	0	0	0	0	0	0	0	0	0	0	0	0	0	0	0	0	0	0	0	0	0	0	0	0	0	0	0	0	0	0	0	0	0	0	0	0	0	0	0	0	0	0
rdv2_r01_s056	FL1	Bin Values (MEF)	12.895	13.0225	13.1512	13.2812	13.4125	13.5451	13.679	13.8142	13.9508	14.0887	14.2279	14.3686	14.5106	14.6541	14.7989	14.9452	15.0929	15.2421	15.3928	15.545	15.6986	15.8538	16.0105	16.1688	16.3286	16.49	16.6531	16.8177	16.9839	17.1518	17.3214	17.4926	17.6655	17.8401	18.0165	18.1946	18.3744	18.5561	18.7395	18.9248	19.1118	19.3008	19.4915	19.6842	19.8788	20.0753	20.2738
rdv2_r01_s056	FL1	Counts	0	0	0	0	0	0	0	0	0	0	0	0	0	0	0	0	0	0	0	0	0	0	0	0	0	0	0	0	0	0	0	0	0	0	0	1	0	0	0	0	0	0	0	0	0	0	0
rdv2_r01_s057	FL1	Bin Values (MEF)	12.895	13.0225	13.1512	13.2812	13.4125	13.5451	13.679	13.8142	13.9508	14.0887	14.2279	14.3686	14.5106	14.6541	14.7989	14.9452	15.0929	15.2421	15.3928	15.545	15.6986	15.8538	16.0105	16.1688	16.3286	16.49	16.6531	16.8177	16.9839	17.1518	17.3214	17.4926	17.6655	17.8401	18.0165	18.1946	18.3744	18.5561	18.7395	18.9248	19.1118	19.3008	19.4915	19.6842	19.8788	20.0753	20.2738
rdv2_r01_s057	FL1	Counts	0	0	0	0	0	0	0	0	0	0	0	0	0	0	0	0	0	0	0	0	0	0	0	0	0	0	0	0	0	0	0	0	0	0	0	0	0	0	0	0	0	0	0	0	0	0	0
rdv2_r01_s058	FL1	Bin Values (MEF)	12.895	13.0225	13.1512	13.2812	13.4125	13.5451	13.679	13.8142	13.9508	14.0887	14.2279	14.3686	14.5106	14.6541	14.7989	14.9452	15.0929	15.2421	15.3928	15.545	15.6986	15.8538	16.0105	16.1688	16.3286	16.49	16.6531	16.8177	16.9839	17.1518	17.3214	17.4926	17.6655	17.8401	18.0165	18.1946	18.3744	18.5561	18.7395	18.9248	19.1118	19.3008	19.4915	19.6842	19.8788	20.0753	20.2738
rdv2_r01_s058	FL1	Counts	0	0	0	0	0	0	0	0	0	0	0	0	0	0	0	0	0	0	0	0	0	0	0	0	0	0	0	0	0	0	0	0	0	0	0	0	0	0	0	0	0	0	0	0	0	0	0
rdv2_r01_s059	FL1	Bin Values (MEF)	12.895	13.0225	13.1512	13.2812	13.4125	13.5451	13.679	13.8142	13.9508	14.0887	14.2279	14.3686	14.5106	14.6541	14.7989	14.9452	15.0929	15.2421	15.3928	15.545	15.6986	15.8538	16.0105	16.1688	16.3286	16.49	16.6531	16.8177	16.9839	17.1518	17.3214	17.4926	17.6655	17.8401	18.0165	18.1946	18.3744	18.5561	18.7395	18.9248	19.1118	19.3008	19.4915	19.6842	19.8788	20.0753	20.2738
rdv2_r01_s059	FL1	Counts	0	0	0	0	0	0	0	0	0	0	1	0	0	0	0	0	0	0	0	0	0	0	0	0	0	1	0	0	0	0	0	0	0	0	0	0	0	0	0	0	1	0	0	0	0	0	0
rdv2_r01_s060	FL1	Bin Values (MEF)	12.895	13.0225	13.1512	13.2812	13.4125	13.5451	13.679	13.8142	13.9508	14.0887	14.2279	14.3686	14.5106	14.6541	14.7989	14.9452	15.0929	15.2421	15.3928	15.545	15.6986	15.8538	16.0105	16.1688	16.3286	16.49	16.6531	16.8177	16.9839	17.1518	17.3214	17.4926	17.6655	17.8401	18.0165	18.1946	18.3744	18.5561	18.7395	18.9248	19.1118	19.3008	19.4915	19.6842	19.8788	20.0753	20.2738
rdv2_r01_s060	FL1	Counts	0	0	1	0	0	0	0	0	0	0	0	1	0	0	0	0	0	0	0	0	0	0	0	0	0	0	0	0	0	0	0	0	0	0	0	0	0	0	0	0	0	0	0	0	0	0	0
rdv2_r01_s061	FL1	Bin Values (MEF)	12.895	13.0225	13.1512	13.2812	13.4125	13.5451	13.679	13.8142	13.9508	14.0887	14.2279	14.3686	14.5106	14.6541	14.7989	14.9452	15.0929	15.2421	15.3928	15.545	15.6986	15.8538	16.0105	16.1688	16.3286	16.49	16.6531	16.8177	16.9839	17.1518	17.3214	17.4926	17.6655	17.8401	18.0165	18.1946	18.3744	18.5561	18.7395	18.9248	19.1118	19.3008	19.4915	19.6842	19.8788	20.0753	20.2738
rdv2_r01_s061	FL1	Counts	0	0	0	0	0	0	0	0	0	0	0	0	1	0	0	0	0	0	0	2	0	0	0	0	0	0	0	0	0	0	0	0	0	0	0	0	0	0	0	0	0	0	0	0	0	0	0
rdv2_r01_s062	FL1	Bin Values (MEF)	12.895	13.0225	13.1512	13.2812	13.4125	13.5451	13.679	13.8142	13.9508	14.0887	14.2279	14.3686	14.5106	14.6541	14.7989	14.9452	15.0929	15.2421	15.3928	15.545	15.6986	15.8538	16.0105	16.1688	16.3286	16.49	16.6531	16.8177	16.9839	17.1518	17.3214	17.4926	17.6655	17.8401	18.0165	18.1946	18.3744	18.5561	18.7395	18.9248	19.1118	19.3008	19.4915	19.6842	19.8788	20.0753	20.2738
rdv2_r01_s062	FL1	Counts	0	0	0	0	0	0	0	0	0	0	0	0	0	0	0	0	0	0	0	0	0	0	0	0	0	0	0	0	0	0	0	1	0	2	0	0	0	0	1	1	0	0	0	0	0	0	0
rdv2_r01_s063	FL1	Bin Values (MEF)	12.895	13.0225	13.1512	13.2812	13.4125	13.5451	13.679	13.8142	13.9508	14.0887	14.2279	14.3686	14.5106	14.6541	14.7989	14.9452	15.0929	15.2421	15.3928	15.545	15.6986	15.8538	16.0105	16.1688	16.3286	16.49	16.6531	16.8177	16.9839	17.1518	17.3214	17.4926	17.6655	17.8401	18.0165	18.1946	18.3744	18.5561	18.7395	18.9248	19.1118	19.3008	19.4915	19.6842	19.8788	20.0753	20.2738
rdv2_r01_s063	FL1	Counts	0	0	0	0	0	0	0	0	0	0	0	0	0	0	1	0	0	0	0	0	0	0	0	0	0	0	0	0	0	1	0	0	0	0	0	0	0	0	0	0	0	0	0	0	0	0	0
rdv2_r01_s064	FL1	Bin Values (MEF)	12.895	13.0225	13.1512	13.2812	13.4125	13.5451	13.679	13.8142	13.9508	14.0887	14.2279	14.3686	14.5106	14.6541	14.7989	14.9452	15.0929	15.2421	15.3928	15.545	15.6986	15.8538	16.0105	16.1688	16.3286	16.49	16.6531	16.8177	16.9839	17.1518	17.3214	17.4926	17.6655	17.8401	18.0165	18.1946	18.3744	18.5561	18.7395	18.9248	19.1118	19.3008	19.4915	19.6842	19.8788	20.0753	20.2738
rdv2_r01_s064	FL1	Counts	0	0	0	0	0	0	0	0	0	0	0	0	0	0	0	0	0	0	0	0	0	0	0	0	0	1	0	0	0	0	0	0	0	0	0	0	0	0	0	0	0	0	0	0	0	0	0
rdv2_r01_s065	FL1	Bin Values (MEF)	12.895	13.0225	13.1512	13.2812	13.4125	13.5451	13.679	13.8142	13.9508	14.0887	14.2279	14.3686	14.5106	14.6541	14.7989	14.9452	15.0929	15.2421	15.3928	15.545	15.6986	15.8538	16.0105	16.1688	16.3286	16.49	16.6531	16.8177	16.9839	17.1518	17.3214	17.4926	17.6655	17.8401	18.0165	18.1946	18.3744	18.5561	18.7395	18.9248	19.1118	19.3008	19.4915	19.6842	19.8788	20.0753	20.2738
rdv2_r01_s065	FL1	Counts	0	0	1	0	0	0	1	0	0	0	0	0	0	0	0	0	0	0	0	0	0	0	0	0	0	0	0	0	0	0	0	0	0	0	0	0	0	0	0	0	0	0	0	0	0	0	0
rdv2_r01_s066	FL1	Bin Values (MEF)	12.895	13.0225	13.1512	13.2812	13.4125	13.5451	13.679	13.8142	13.9508	14.0887	14.2279	14.3686	14.5106	14.6541	14.7989	14.9452	15.0929	15.2421	15.3928	15.545	15.6986	15.8538	16.0105	16.1688	16.3286	16.49	16.6531	16.8177	16.9839	17.1518	17.3214	17.4926	17.6655	17.8401	18.0165	18.1946	18.3744	18.5561	18.7395	18.9248	19.1118	19.3008	19.4915	19.6842	19.8788	20.0753	20.2738
rdv2_r01_s066	FL1	Counts	0	0	0	0	0	0	0	0	0	0	0	0	0	0	0	0	0	0	0	0	0	0	0	0	0	0	0	0	0	0	0	0	0	0	0	0	0	1	1	0	0	0	0	0	0	0	0
rdv2_r01_s067	FL1	Bin Values (MEF)	12.895	13.0225	13.1512	13.2812	13.4125	13.5451	13.679	13.8142	13.9508	14.0887	14.2279	14.3686	14.5106	14.6541	14.7989	14.9452	15.0929	15.2421	15.3928	15.545	15.6986	15.8538	16.0105	16.1688	16.3286	16.49	16.6531	16.8177	16.9839	17.1518	17.3214	17.4926	17.6655	17.8401	18.0165	18.1946	18.3744	18.5561	18.7395	18.9248	19.1118	19.3008	19.4915	19.6842	19.8788	20.0753	20.2738
rdv2_r01_s067	FL1	Counts	0	0	0	0	0	0	0	0	0	0	0	0	0	0	0	0	0	0	0	0	0	0	0	0	0	0	0	0	0	0	0	0	0	0	0	0	0	0	0	0	0	0	0	0	0	0	0
rdv2_r01_s068	FL1	Bin Values (MEF)	12.895	13.0225	13.1512	13.2812	13.4125	13.5451	13.679	13.8142	13.9508	14.0887	14.2279	14.3686	14.5106	14.6541	14.7989	14.9452	15.0929	15.2421	15.3928	15.545	15.6986	15.8538	16.0105	16.1688	16.3286	16.49	16.6531	16.8177	16.9839	17.1518	17.3214	17.4926	17.6655	17.8401	18.0165	18.1946	18.3744	18.5561	18.7395	18.9248	19.1118	19.3008	19.4915	19.6842	19.8788	20.0753	20.2738
rdv2_r01_s068	FL1	Counts	0	0	0	0	0	0	0	0	0	0	0	0	0	0	0	0	0	0	0	0	0	0	0	0	0	0	0	0	0	0	0	0	0	0	0	0	0	0	0	0	0	1	1	0	1	0	0
rdv2_r01_s069	FL1	Bin Values (MEF)	12.895	13.0225	13.1512	13.2812	13.4125	13.5451	13.679	13.8142	13.9508	14.0887	14.2279	14.3686	14.5106	14.6541	14.7989	14.9452	15.0929	15.2421	15.3928	15.545	15.6986	15.8538	16.0105	16.1688	16.3286	16.49	16.6531	16.8177	16.9839	17.1518	17.3214	17.4926	17.6655	17.8401	18.0165	18.1946	18.3744	18.5561	18.7395	18.9248	19.1118	19.3008	19.4915	19.6842	19.8788	20.0753	20.2738
rdv2_r01_s069	FL1	Counts	0	0	0	0	0	0	0	0	0	0	0	0	0	0	0	0	0	0	0	0	0	0	0	1	0	0	0	0	0	0	0	0	0	0	0	0	0	0	0	0	0	0	0	0	0	0	0
rdv2_r01_s070	FL1	Bin Values (MEF)	12.895	13.0225	13.1512	13.2812	13.4125	13.5451	13.679	13.8142	13.9508	14.0887	14.2279	14.3686	14.5106	14.6541	14.7989	14.9452	15.0929	15.2421	15.3928	15.545	15.6986	15.8538	16.0105	16.1688	16.3286	16.49	16.6531	16.8177	16.9839	17.1518	17.3214	17.4926	17.6655	17.8401	18.0165	18.1946	18.3744	18.5561	18.7395	18.9248	19.1118	19.3008	19.4915	19.6842	19.8788	20.0753	20.2738
rdv2_r01_s070	FL1	Counts	0	0	0	0	0	1	0	0	0	0	0	0	0	1	0	0	0	0	0	0	0	1	0	0	0	0	0	0	0	0	0	0	0	0	0	0	0	0	0	0	0	0	0	0	1	1	0
rdv2_r01_s071	FL1	Bin Values (MEF)	12.895	13.0225	13.1512	13.2812	13.4125	13.5451	13.679	13.8142	13.9508	14.0887	14.2279	14.3686	14.5106	14.6541	14.7989	14.9452	15.0929	15.2421	15.3928	15.545	15.6986	15.8538	16.0105	16.1688	16.3286	16.49	16.6531	16.8177	16.9839	17.1518	17.3214	17.4926	17.6655	17.8401	18.0165	18.1946	18.3744	18.5561	18.7395	18.9248	19.1118	19.3008	19.4915	19.6842	19.8788	20.0753	20.2738
rdv2_r01_s071	FL1	Counts	0	0	0	0	0	0	0	0	0	0	0	0	0	0	0	0	1	0	0	0	0	0	0	0	0	0	0	0	0	0	0	0	0	0	0	0	0	0	0	0	0	0	0	0	0	0	0
rdv2_r01_s072	FL1	Bin Values (MEF)	12.895	13.0225	13.1512	13.2812	13.4125	13.5451	13.679	13.8142	13.9508	14.0887	14.2279	14.3686	14.5106	14.6541	14.7989	14.9452	15.0929	15.2421	15.3928	15.545	15.6986	15.8538	16.0105	16.1688	16.3286	16.49	16.6531	16.8177	16.9839	17.1518	17.3214	17.4926	17.6655	17.8401	18.0165	18.1946	18.3744	18.5561	18.7395	18.9248	19.1118	19.3008	19.4915	19.6842	19.8788	20.0753	20.2738
rdv2_r01_s072	FL1	Counts	0	0	1	0	0	0	0	0	0	0	0	0	0	0	0	0	0	0	0	0	0	0	0	0	0	0	0	0	0	0	0	0	0	0	0	0	0	0	0	0	0	0	0	0	0	0	0
rdv2_r01_s097	FL1	Bin Values (MEF)	12.895	13.0225	13.1512	13.2812	13.4125	13.5451	13.679	13.8142	13.9508	14.0887	14.2279	14.3686	14.5106	14.6541	14.7989	14.9452	15.0929	15.2421	15.3928	15.545	15.6986	15.8538	16.0105	16.1688	16.3286	16.49	16.6531	16.8177	16.9839	17.1518	17.3214	17.4926	17.6655	17.8401	18.0165	18.1946	18.3744	18.5561	18.7395	18.9248	19.1118	19.3008	19.4915	19.6842	19.8788	20.0753	20.2738
rdv2_r01_s097	FL1	Counts	0	0	0	0	0	0	0	0	0	0	0	0	0	0	0	0	1	0	0	0	0	0	0	0	0	0	0	0	0	0	0	1	0	0	0	0	0	0	0	0	0	0	0	0	0	0	0
rdv2_r01_s098	FL1	Bin Values (MEF)	12.895	13.0225	13.1512	13.2812	13.4125	13.5451	13.679	13.8142	13.9508	14.0887	14.2279	14.3686	14.5106	14.6541	14.7989	14.9452	15.0929	15.2421	15.3928	15.545	15.6986	15.8538	16.0105	16.1688	16.3286	16.49	16.6531	16.8177	16.9839	17.1518	17.3214	17.4926	17.6655	17.8401	18.0165	18.1946	18.3744	18.5561	18.7395	18.9248	19.1118	19.3008	19.4915	19.6842	19.8788	20.0753	20.2738
rdv2_r01_s098	FL1	Counts	0	0	0	0	0	0	0	0	0	0	0	0	0	0	0	0	0	0	0	0	0	0	0	0	0	0	0	0	0	0	0	0	0	0	0	0	0	0	0	0	0	1	0	1	0	0	0
rdv2_r01_s099	FL1	Bin Values (MEF)	12.895	13.0225	13.1512	13.2812	13.4125	13.5451	13.679	13.8142	13.9508	14.0887	14.2279	14.3686	14.5106	14.6541	14.7989	14.9452	15.0929	15.2421	15.3928	15.545	15.6986	15.8538	16.0105	16.1688	16.3286	16.49	16.6531	16.8177	16.9839	17.1518	17.3214	17.4926	17.6655	17.8401	18.0165	18.1946	18.3744	18.5561	18.7395	18.9248	19.1118	19.3008	19.4915	19.6842	19.8788	20.0753	20.2738
rdv2_r01_s099	FL1	Counts	0	0	0	0	0	0	0	0	0	0	0	0	0	0	0	0	0	0	0	0	0	0	0	0	0	0	0	0	0	0	0	0	0	0	0	0	0	0	0	0	0	0	0	0	0	0	0
rdv2_r01_s100	FL1	Bin Values (MEF)	12.895	13.0225	13.1512	13.2812	13.4125	13.5451	13.679	13.8142	13.9508	14.0887	14.2279	14.3686	14.5106	14.6541	14.7989	14.9452	15.0929	15.2421	15.3928	15.545	15.6986	15.8538	16.0105	16.1688	16.3286	16.49	16.6531	16.8177	16.9839	17.1518	17.3214	17.4926	17.6655	17.8401	18.0165	18.1946	18.3744	18.5561	18.7395	18.9248	19.1118	19.3008	19.4915	19.6842	19.8788	20.0753	20.2738
rdv2_r01_s100	FL1	Counts	0	0	0	0	0	0	0	0	0	0	0	0	0	0	0	0	0	0	0	0	0	0	0	0	0	0	0	0	0	0	0	0	0	0	0	0	0	0	0	0	0	0	0	0	0	0	0
rdv2_r01_s101	FL1	Bin Values (MEF)	12.895	13.0225	13.1512	13.2812	13.4125	13.5451	13.679	13.8142	13.9508	14.0887	14.2279	14.3686	14.5106	14.6541	14.7989	14.9452	15.0929	15.2421	15.3928	15.545	15.6986	15.8538	16.0105	16.1688	16.3286	16.49	16.6531	16.8177	16.9839	17.1518	17.3214	17.4926	17.6655	17.8401	18.0165	18.1946	18.3744	18.5561	18.7395	18.9248	19.1118	19.3008	19.4915	19.6842	19.8788	20.0753	20.2738
rdv2_r01_s101	FL1	Counts	0	0	0	0	0	0	0	0	0	0	0	0	0	0	0	0	0	0	0	0	0	0	0	0	0	0	0	0	0	0	0	0	0	0	0	0	0	0	0	0	0	0	0	0	0	0	0
rdv2_r01_s102	FL1	Bin Values (MEF)	12.895	13.0225	13.1512	13.2812	13.4125	13.5451	13.679	13.8142	13.9508	14.0887	14.2279	14.3686	14.5106	14.6541	14.7989	14.9452	15.0929	15.2421	15.3928	15.545	15.6986	15.8538	16.0105	16.1688	16.3286	16.49	16.6531	16.8177	16.9839	17.1518	17.3214	17.4926	17.6655	17.8401	18.0165	18.1946	18.3744	18.5561	18.7395	18.9248	19.1118	19.3008	19.4915	19.6842	19.8788	20.0753	20.2738
rdv2_r01_s102	FL1	Counts	0	0	0	0	0	0	0	0	0	0	0	0	0	0	0	0	0	0	0	0	0	0	0	0	0	0	0	0	0	0	0	0	0	0	0	0	0	0	0	0	0	0	0	0	0	0	0
rdv2_r01_s103	FL1	Bin Values (MEF)	12.895	13.0225	13.1512	13.2812	13.4125	13.5451	13.679	13.8142	13.9508	14.0887	14.2279	14.3686	14.5106	14.6541	14.7989	14.9452	15.0929	15.2421	15.3928	15.545	15.6986	15.8538	16.0105	16.1688	16.3286	16.49	16.6531	16.8177	16.9839	17.1518	17.3214	17.4926	17.6655	17.8401	18.0165	18.1946	18.3744	18.5561	18.7395	18.9248	19.1118	19.3008	19.4915	19.6842	19.8788	20.0753	20.2738
rdv2_r01_s103	FL1	Counts	0	0	0	0	0	0	0	0	0	0	0	0	0	0	0	0	0	0	0	0	0	0	0	0	0	0	1	0	0	0	0	0	0	0	0	0	0	0	0	0	0	0	0	0	0	1	0
rdv2_r01_s104	FL1	Bin Values (MEF)	12.895	13.0225	13.1512	13.2812	13.4125	13.5451	13.679	13.8142	13.9508	14.0887	14.2279	14.3686	14.5106	14.6541	14.7989	14.9452	15.0929	15.2421	15.3928	15.545	15.6986	15.8538	16.0105	16.1688	16.3286	16.49	16.6531	16.8177	16.9839	17.1518	17.3214	17.4926	17.6655	17.8401	18.0165	18.1946	18.3744	18.5561	18.7395	18.9248	19.1118	19.3008	19.4915	19.6842	19.8788	20.0753	20.2738
rdv2_r01_s104	FL1	Counts	0	0	0	0	0	0	0	0	0	0	0	0	0	0	0	0	0	0	0	0	0	0	0	0	0	0	0	0	0	0	0	0	0	0	0	0	0	1	0	0	0	0	0	0	0	0	0
rdv2_r01_s105	FL1	Bin Values (MEF)	12.895	13.0225	13.1512	13.2812	13.4125	13.5451	13.679	13.8142	13.9508	14.0887	14.2279	14.3686	14.5106	14.6541	14.7989	14.9452	15.0929	15.2421	15.3928	15.545	15.6986	15.8538	16.0105	16.1688	16.3286	16.49	16.6531	16.8177	16.9839	17.1518	17.3214	17.4926	17.6655	17.8401	18.0165	18.1946	18.3744	18.5561	18.7395	18.9248	19.1118	19.3008	19.4915	19.6842	19.8788	20.0753	20.2738
rdv2_r01_s105	FL1	Counts	0	0	0	0	0	0	0	0	0	0	0	0	0	0	0	0	0	0	0	0	0	0	0	0	0	0	1	0	0	0	1	0	0	0	0	0	0	0	0	0	1	0	0	0	0	0	0
rdv2_r01_s106	FL1	Bin Values (MEF)	12.895	13.0225	13.1512	13.2812	13.4125	13.5451	13.679	13.8142	13.9508	14.0887	14.2279	14.3686	14.5106	14.6541	14.7989	14.9452	15.0929	15.2421	15.3928	15.545	15.6986	15.8538	16.0105	16.1688	16.3286	16.49	16.6531	16.8177	16.9839	17.1518	17.3214	17.4926	17.6655	17.8401	18.0165	18.1946	18.3744	18.5561	18.7395	18.9248	19.1118	19.3008	19.4915	19.6842	19.8788	20.0753	20.2738
rdv2_r01_s106	FL1	Counts	0	0	0	0	0	0	0	0	0	0	0	0	0	0	0	0	0	0	0	0	0	0	0	0	0	0	0	0	0	0	0	0	0	0	0	0	1	0	0	0	0	0	0	0	0	0	0
rdv2_r01_s107	FL1	Bin Values (MEF)	12.895	13.0225	13.1512	13.2812	13.4125	13.5451	13.679	13.8142	13.9508	14.0887	14.2279	14.3686	14.5106	14.6541	14.7989	14.9452	15.0929	15.2421	15.3928	15.545	15.6986	15.8538	16.0105	16.1688	16.3286	16.49	16.6531	16.8177	16.9839	17.1518	17.3214	17.4926	17.6655	17.8401	18.0165	18.1946	18.3744	18.5561	18.7395	18.9248	19.1118	19.3008	19.4915	19.6842	19.8788	20.0753	20.2738
rdv2_r01_s107	FL1	Counts	0	0	0	0	0	0	0	0	1	0	0	0	0	0	0	0	0	0	0	0	0	0	0	0	0	0	0	0	0	0	0	0	0	0	0	1	0	0	0	0	0	0	0	0	1	0	0
rdv2_r01_s108	FL1	Bin Values (MEF)	12.895	13.0225	13.1512	13.2812	13.4125	13.5451	13.679	13.8142	13.9508	14.0887	14.2279	14.3686	14.5106	14.6541	14.7989	14.9452	15.0929	15.2421	15.3928	15.545	15.6986	15.8538	16.0105	16.1688	16.3286	16.49	16.6531	16.8177	16.9839	17.1518	17.3214	17.4926	17.6655	17.8401	18.0165	18.1946	18.3744	18.5561	18.7395	18.9248	19.1118	19.3008	19.4915	19.6842	19.8788	20.0753	20.2738
rdv2_r01_s108	FL1	Counts	0	0	0	0	0	1	0	0	0	0	0	0	0	0	0	0	0	0	0	0	0	0	0	0	0	0	0	0	0	0	0	0	0	0	0	0	0	0	0	0	0	0	0	0	0	0	0
rdv2_r01_s109	FL1	Bin Values (MEF)	12.895	13.0225	13.1512	13.2812	13.4125	13.5451	13.679	13.8142	13.9508	14.0887	14.2279	14.3686	14.5106	14.6541	14.7989	14.9452	15.0929	15.2421	15.3928	15.545	15.6986	15.8538	16.0105	16.1688	16.3286	16.49	16.6531	16.8177	16.9839	17.1518	17.3214	17.4926	17.6655	17.8401	18.0165	18.1946	18.3744	18.5561	18.7395	18.9248	19.1118	19.3008	19.4915	19.6842	19.8788	20.0753	20.2738
rdv2_r01_s109	FL1	Counts	0	0	0	0	0	0	0	1	0	0	0	0	0	0	0	0	0	0	0	0	0	0	0	0	0	0	0	0	0	0	0	0	0	0	0	0	0	0	0	0	0	0	0	0	0	0	0
rdv2_r01_s110	FL1	Bin Values (MEF)	12.895	13.0225	13.1512	13.2812	13.4125	13.5451	13.679	13.8142	13.9508	14.0887	14.2279	14.3686	14.5106	14.6541	14.7989	14.9452	15.0929	15.2421	15.3928	15.545	15.6986	15.8538	16.0105	16.1688	16.3286	16.49	16.6531	16.8177	16.9839	17.1518	17.3214	17.4926	17.6655	17.8401	18.0165	18.1946	18.3744	18.5561	18.7395	18.9248	19.1118	19.3008	19.4915	19.6842	19.8788	20.0753	20.2738
rdv2_r01_s110	FL1	Counts	0	0	0	0	0	0	0	0	1	0	0	0	0	0	0	0	0	0	0	0	0	0	0	0	0	0	0	0	0	0	0	0	0	0	0	0	0	0	0	0	0	0	0	0	0	0	0
rdv2_r01_s111	FL1	Bin Values (MEF)	12.895	13.0225	13.1512	13.2812	13.4125	13.5451	13.679	13.8142	13.9508	14.0887	14.2279	14.3686	14.5106	14.6541	14.7989	14.9452	15.0929	15.2421	15.3928	15.545	15.6986	15.8538	16.0105	16.1688	16.3286	16.49	16.6531	16.8177	16.9839	17.1518	17.3214	17.4926	17.6655	17.8401	18.0165	18.1946	18.3744	18.5561	18.7395	18.9248	19.1118	19.3008	19.4915	19.6842	19.8788	20.0753	20.2738
rdv2_r01_s111	FL1	Counts	0	0	0	0	0	0	0	0	0	0	0	0	0	0	0	0	0	0	0	0	0	0	0	0	0	0	0	0	0	0	0	0	0	0	0	0	0	0	0	0	0	0	0	0	0	0	0
rdv2_r01_s112	FL1	Bin Values (MEF)	12.895	13.0225	13.1512	13.2812	13.4125	13.5451	13.679	13.8142	13.9508	14.0887	14.2279	14.3686	14.5106	14.6541	14.7989	14.9452	15.0929	15.2421	15.3928	15.545	15.6986	15.8538	16.0105	16.1688	16.3286	16.49	16.6531	16.8177	16.9839	17.1518	17.3214	17.4926	17.6655	17.8401	18.0165	18.1946	18.3744	18.5561	18.7395	18.9248	19.1118	19.3008	19.4915	19.6842	19.8788	20.0753	20.2738
rdv2_r01_s112	FL1	Counts	0	0	0	0	0	0	0	0	0	0	0	0	0	0	0	0	0	0	0	0	0	0	0	0	0	0	0	0	0	0	0	0	0	0	0	0	0	0	0	0	0	0	0	0	0	0	0
rdv2_r01_s113	FL1	Bin Values (MEF)	12.895	13.0225	13.1512	13.2812	13.4125	13.5451	13.679	13.8142	13.9508	14.0887	14.2279	14.3686	14.5106	14.6541	14.7989	14.9452	15.0929	15.2421	15.3928	15.545	15.6986	15.8538	16.0105	16.1688	16.3286	16.49	16.6531	16.8177	16.9839	17.1518	17.3214	17.4926	17.6655	17.8401	18.0165	18.1946	18.3744	18.5561	18.7395	18.9248	19.1118	19.3008	19.4915	19.6842	19.8788	20.0753	20.2738
rdv2_r01_s113	FL1	Counts	0	0	0	0	0	0	0	0	0	0	0	0	0	0	0	0	0	0	0	0	0	0	0	0	0	0	0	0	0	1	0	0	0	0	0	0	0	0	0	0	0	0	0	0	0	0	0
rdv2_r01_s114	FL1	Bin Values (MEF)	12.895	13.0225	13.1512	13.2812	13.4125	13.5451	13.679	13.8142	13.9508	14.0887	14.2279	14.3686	14.5106	14.6541	14.7989	14.9452	15.0929	15.2421	15.3928	15.545	15.6986	15.8538	16.0105	16.1688	16.3286	16.49	16.6531	16.8177	16.9839	17.1518	17.3214	17.4926	17.6655	17.8401	18.0165	18.1946	18.3744	18.5561	18.7395	18.9248	19.1118	19.3008	19.4915	19.6842	19.8788	20.0753	20.2738
rdv2_r01_s114	FL1	Counts	0	0	0	0	0	0	0	0	0	0	0	0	0	0	0	0	0	0	0	0	0	0	0	0	0	0	0	0	0	0	0	0	0	0	0	0	0	0	0	0	0	0	0	0	0	0	0
rdv2_r01_s115	FL1	Bin Values (MEF)	12.895	13.0225	13.1512	13.2812	13.4125	13.5451	13.679	13.8142	13.9508	14.0887	14.2279	14.3686	14.5106	14.6541	14.7989	14.9452	15.0929	15.2421	15.3928	15.545	15.6986	15.8538	16.0105	16.1688	16.3286	16.49	16.6531	16.8177	16.9839	17.1518	17.3214	17.4926	17.6655	17.8401	18.0165	18.1946	18.3744	18.5561	18.7395	18.9248	19.1118	19.3008	19.4915	19.6842	19.8788	20.0753	20.2738
rdv2_r01_s115	FL1	Counts	0	0	0	0	0	0	0	0	0	0	0	0	0	0	0	0	0	0	0	0	0	0	0	0	0	0	0	0	0	1	0	0	0	0	0	0	0	0	0	0	0	0	0	0	0	0	0
rdv2_r01_s116	FL1	Bin Values (MEF)	12.895	13.0225	13.1512	13.2812	13.4125	13.5451	13.679	13.8142	13.9508	14.0887	14.2279	14.3686	14.5106	14.6541	14.7989	14.9452	15.0929	15.2421	15.3928	15.545	15.6986	15.8538	16.0105	16.1688	16.3286	16.49	16.6531	16.8177	16.9839	17.1518	17.3214	17.4926	17.6655	17.8401	18.0165	18.1946	18.3744	18.5561	18.7395	18.9248	19.1118	19.3008	19.4915	19.6842	19.8788	20.0753	20.2738
rdv2_r01_s116	FL1	Counts	0	0	0	0	0	0	0	0	0	0	0	0	0	0	0	0	0	0	0	0	0	0	0	0	0	0	0	0	0	0	0	0	0	0	0	0	1	0	1	0	0	0	0	0	0	0	0
rdv2_r01_s117	FL1	Bin Values (MEF)	12.895	13.0225	13.1512	13.2812	13.4125	13.5451	13.679	13.8142	13.9508	14.0887	14.2279	14.3686	14.5106	14.6541	14.7989	14.9452	15.0929	15.2421	15.3928	15.545	15.6986	15.8538	16.0105	16.1688	16.3286	16.49	16.6531	16.8177	16.9839	17.1518	17.3214	17.4926	17.6655	17.8401	18.0165	18.1946	18.3744	18.5561	18.7395	18.9248	19.1118	19.3008	19.4915	19.6842	19.8788	20.0753	20.2738
rdv2_r01_s117	FL1	Counts	0	0	0	0	0	0	0	0	0	0	0	0	0	0	0	1	0	0	0	0	0	0	0	0	0	0	0	1	0	0	0	0	0	0	0	0	0	0	0	0	0	0	0	0	0	0	0
rdv2_r01_s118	FL1	Bin Values (MEF)	12.895	13.0225	13.1512	13.2812	13.4125	13.5451	13.679	13.8142	13.9508	14.0887	14.2279	14.3686	14.5106	14.6541	14.7989	14.9452	15.0929	15.2421	15.3928	15.545	15.6986	15.8538	16.0105	16.1688	16.3286	16.49	16.6531	16.8177	16.9839	17.1518	17.3214	17.4926	17.6655	17.8401	18.0165	18.1946	18.3744	18.5561	18.7395	18.9248	19.1118	19.3008	19.4915	19.6842	19.8788	20.0753	20.2738
rdv2_r01_s118	FL1	Counts	0	0	1	0	0	0	0	0	0	0	0	0	0	0	0	0	0	0	0	0	0	0	0	0	0	0	0	0	0	1	0	0	0	0	0	0	0	0	0	0	0	0	0	0	0	1	0
rdv2_r01_s119	FL1	Bin Values (MEF)	12.895	13.0225	13.1512	13.2812	13.4125	13.5451	13.679	13.8142	13.9508	14.0887	14.2279	14.3686	14.5106	14.6541	14.7989	14.9452	15.0929	15.2421	15.3928	15.545	15.6986	15.8538	16.0105	16.1688	16.3286	16.49	16.6531	16.8177	16.9839	17.1518	17.3214	17.4926	17.6655	17.8401	18.0165	18.1946	18.3744	18.5561	18.7395	18.9248	19.1118	19.3008	19.4915	19.6842	19.8788	20.0753	20.2738
rdv2_r01_s119	FL1	Counts	0	1	0	0	0	0	0	0	0	0	0	0	0	0	0	0	0	0	0	0	0	0	0	0	0	0	0	0	0	0	0	0	0	1	0	0	0	0	0	0	0	0	0	0	0	0	0
rdv2_r01_s120	FL1	Bin Values (MEF)	12.895	13.0225	13.1512	13.2812	13.4125	13.5451	13.679	13.8142	13.9508	14.0887	14.2279	14.3686	14.5106	14.6541	14.7989	14.9452	15.0929	15.2421	15.3928	15.545	15.6986	15.8538	16.0105	16.1688	16.3286	16.49	16.6531	16.8177	16.9839	17.1518	17.3214	17.4926	17.6655	17.8401	18.0165	18.1946	18.3744	18.5561	18.7395	18.9248	19.1118	19.3008	19.4915	19.6842	19.8788	20.0753	20.2738
rdv2_r01_s120	FL1	Counts	0	0	0	0	0	0	0	1	0	0	0	0	0	0	0	0	0	0	0	0	0	0	0	0	0	0	0	0	0	0	0	0	0	0	0	0	0	0	0	0	0	0	0	0	0	0	0
rdv2_r01_s169	FL1	Bin Values (MEF)	12.895	13.0225	13.1512	13.2812	13.4125	13.5451	13.679	13.8142	13.9508	14.0887	14.2279	14.3686	14.5106	14.6541	14.7989	14.9452	15.0929	15.2421	15.3928	15.545	15.6986	15.8538	16.0105	16.1688	16.3286	16.49	16.6531	16.8177	16.9839	17.1518	17.3214	17.4926	17.6655	17.8401	18.0165	18.1946	18.3744	18.5561	18.7395	18.9248	19.1118	19.3008	19.4915	19.6842	19.8788	20.0753	20.2738
rdv2_r01_s169	FL1	Counts	0	0	0	0	0	0	0	0	0	0	0	0	0	0	0	0	0	0	0	0	0	0	0	0	0	0	0	0	0	0	0	0	0	0	0	0	0	0	0	0	0	0	0	0	0	0	1
rdv2_r01_s170	FL1	Bin Values (MEF)	12.895	13.0225	13.1512	13.2812	13.4125	13.5451	13.679	13.8142	13.9508	14.0887	14.2279	14.3686	14.5106	14.6541	14.7989	14.9452	15.0929	15.2421	15.3928	15.545	15.6986	15.8538	16.0105	16.1688	16.3286	16.49	16.6531	16.8177	16.9839	17.1518	17.3214	17.4926	17.6655	17.8401	18.0165	18.1946	18.3744	18.5561	18.7395	18.9248	19.1118	19.3008	19.4915	19.6842	19.8788	20.0753	20.2738
rdv2_r01_s170	FL1	Counts	0	0	0	0	0	0	0	0	0	0	0	0	0	0	0	0	0	0	0	0	0	0	0	0	0	0	0	0	0	0	0	0	0	0	0	0	0	0	0	0	0	0	0	0	1	0	0
rdv2_r01_s171	FL1	Bin Values (MEF)	12.895	13.0225	13.1512	13.2812	13.4125	13.5451	13.679	13.8142	13.9508	14.0887	14.2279	14.3686	14.5106	14.6541	14.7989	14.9452	15.0929	15.2421	15.3928	15.545	15.6986	15.8538	16.0105	16.1688	16.3286	16.49	16.6531	16.8177	16.9839	17.1518	17.3214	17.4926	17.6655	17.8401	18.0165	18.1946	18.3744	18.5561	18.7395	18.9248	19.1118	19.3008	19.4915	19.6842	19.8788	20.0753	20.2738
rdv2_r01_s171	FL1	Counts	0	0	0	0	0	0	0	0	0	0	0	0	0	0	0	0	0	0	0	0	0	0	0	0	0	0	0	0	0	0	0	0	0	0	0	0	0	0	0	0	0	0	0	0	0	0	0
rdv2_r01_s172	FL1	Bin Values (MEF)	12.895	13.0225	13.1512	13.2812	13.4125	13.5451	13.679	13.8142	13.9508	14.0887	14.2279	14.3686	14.5106	14.6541	14.7989	14.9452	15.0929	15.2421	15.3928	15.545	15.6986	15.8538	16.0105	16.1688	16.3286	16.49	16.6531	16.8177	16.9839	17.1518	17.3214	17.4926	17.6655	17.8401	18.0165	18.1946	18.3744	18.5561	18.7395	18.9248	19.1118	19.3008	19.4915	19.6842	19.8788	20.0753	20.2738
rdv2_r01_s172	FL1	Counts	0	0	0	0	0	0	0	0	0	0	0	0	0	0	0	0	0	0	0	0	0	0	0	0	0	0	0	0	0	0	0	0	0	0	0	0	0	0	0	0	0	0	0	0	0	0	0
rdv2_r01_s173	FL1	Bin Values (MEF)	12.895	13.0225	13.1512	13.2812	13.4125	13.5451	13.679	13.8142	13.9508	14.0887	14.2279	14.3686	14.5106	14.6541	14.7989	14.9452	15.0929	15.2421	15.3928	15.545	15.6986	15.8538	16.0105	16.1688	16.3286	16.49	16.6531	16.8177	16.9839	17.1518	17.3214	17.4926	17.6655	17.8401	18.0165	18.1946	18.3744	18.5561	18.7395	18.9248	19.1118	19.3008	19.4915	19.6842	19.8788	20.0753	20.2738
rdv2_r01_s173	FL1	Counts	0	0	0	0	0	0	0	0	0	0	0	0	0	0	0	0	1	0	0	0	0	0	1	0	0	0	0	0	0	0	0	0	0	0	0	0	0	1	0	0	0	0	0	0	0	0	0
rdv2_r01_s174	FL1	Bin Values (MEF)	12.895	13.0225	13.1512	13.2812	13.4125	13.5451	13.679	13.8142	13.9508	14.0887	14.2279	14.3686	14.5106	14.6541	14.7989	14.9452	15.0929	15.2421	15.3928	15.545	15.6986	15.8538	16.0105	16.1688	16.3286	16.49	16.6531	16.8177	16.9839	17.1518	17.3214	17.4926	17.6655	17.8401	18.0165	18.1946	18.3744	18.5561	18.7395	18.9248	19.1118	19.3008	19.4915	19.6842	19.8788	20.0753	20.2738
rdv2_r01_s174	FL1	Counts	0	0	0	0	0	0	0	0	0	0	0	0	0	0	0	0	0	0	0	0	0	0	0	0	0	0	0	0	0	0	0	1	0	0	0	0	0	0	0	0	0	0	0	0	0	0	0
rdv2_r01_s175	FL1	Bin Values (MEF)	12.895	13.0225	13.1512	13.2812	13.4125	13.5451	13.679	13.8142	13.9508	14.0887	14.2279	14.3686	14.5106	14.6541	14.7989	14.9452	15.0929	15.2421	15.3928	15.545	15.6986	15.8538	16.0105	16.1688	16.3286	16.49	16.6531	16.8177	16.9839	17.1518	17.3214	17.4926	17.6655	17.8401	18.0165	18.1946	18.3744	18.5561	18.7395	18.9248	19.1118	19.3008	19.4915	19.6842	19.8788	20.0753	20.2738
rdv2_r01_s175	FL1	Counts	0	0	0	0	0	0	0	0	0	0	0	0	0	0	0	0	0	0	0	0	0	0	0	0	0	0	0	0	0	0	0	0	0	0	0	0	0	0	0	0	0	0	0	0	0	0	0
rdv2_r01_s176	FL1	Bin Values (MEF)	12.895	13.0225	13.1512	13.2812	13.4125	13.5451	13.679	13.8142	13.9508	14.0887	14.2279	14.3686	14.5106	14.6541	14.7989	14.9452	15.0929	15.2421	15.3928	15.545	15.6986	15.8538	16.0105	16.1688	16.3286	16.49	16.6531	16.8177	16.9839	17.1518	17.3214	17.4926	17.6655	17.8401	18.0165	18.1946	18.3744	18.5561	18.7395	18.9248	19.1118	19.3008	19.4915	19.6842	19.8788	20.0753	20.2738
rdv2_r01_s176	FL1	Counts	0	0	0	0	0	0	0	0	0	0	0	0	0	0	0	0	0	0	0	0	0	0	0	0	0	0	0	0	0	0	0	0	0	0	0	0	0	0	0	0	0	0	0	0	0	0	0
rdv2_r01_s177	FL1	Bin Values (MEF)	12.895	13.0225	13.1512	13.2812	13.4125	13.5451	13.679	13.8142	13.9508	14.0887	14.2279	14.3686	14.5106	14.6541	14.7989	14.9452	15.0929	15.2421	15.3928	15.545	15.6986	15.8538	16.0105	16.1688	16.3286	16.49	16.6531	16.8177	16.9839	17.1518	17.3214	17.4926	17.6655	17.8401	18.0165	18.1946	18.3744	18.5561	18.7395	18.9248	19.1118	19.3008	19.4915	19.6842	19.8788	20.0753	20.2738
rdv2_r01_s177	FL1	Counts	0	0	0	0	0	0	0	0	0	0	0	0	0	0	0	0	0	0	0	0	0	0	0	0	0	0	0	0	0	0	0	0	0	0	1	0	0	0	0	0	0	0	0	0	0	0	0
rdv2_r01_s178	FL1	Bin Values (MEF)	12.895	13.0225	13.1512	13.2812	13.4125	13.5451	13.679	13.8142	13.9508	14.0887	14.2279	14.3686	14.5106	14.6541	14.7989	14.9452	15.0929	15.2421	15.3928	15.545	15.6986	15.8538	16.0105	16.1688	16.3286	16.49	16.6531	16.8177	16.9839	17.1518	17.3214	17.4926	17.6655	17.8401	18.0165	18.1946	18.3744	18.5561	18.7395	18.9248	19.1118	19.3008	19.4915	19.6842	19.8788	20.0753	20.2738
rdv2_r01_s178	FL1	Counts	0	0	0	0	0	0	0	0	0	0	0	0	0	1	0	0	0	0	0	0	0	0	0	0	0	0	0	0	0	0	0	0	0	0	0	0	0	0	0	0	0	0	0	0	0	0	0
rdv2_r01_s179	FL1	Bin Values (MEF)	12.895	13.0225	13.1512	13.2812	13.4125	13.5451	13.679	13.8142	13.9508	14.0887	14.2279	14.3686	14.5106	14.6541	14.7989	14.9452	15.0929	15.2421	15.3928	15.545	15.6986	15.8538	16.0105	16.1688	16.3286	16.49	16.6531	16.8177	16.9839	17.1518	17.3214	17.4926	17.6655	17.8401	18.0165	18.1946	18.3744	18.5561	18.7395	18.9248	19.1118	19.3008	19.4915	19.6842	19.8788	20.0753	20.2738
rdv2_r01_s179	FL1	Counts	0	0	0	0	0	0	0	0	0	0	0	0	0	0	0	0	0	0	0	1	1	0	0	0	0	0	0	0	0	0	0	0	0	0	0	0	0	0	0	0	0	0	0	0	0	0	0
rdv2_r01_s180	FL1	Bin Values (MEF)	12.895	13.0225	13.1512	13.2812	13.4125	13.5451	13.679	13.8142	13.9508	14.0887	14.2279	14.3686	14.5106	14.6541	14.7989	14.9452	15.0929	15.2421	15.3928	15.545	15.6986	15.8538	16.0105	16.1688	16.3286	16.49	16.6531	16.8177	16.9839	17.1518	17.3214	17.4926	17.6655	17.8401	18.0165	18.1946	18.3744	18.5561	18.7395	18.9248	19.1118	19.3008	19.4915	19.6842	19.8788	20.0753	20.2738
rdv2_r01_s180	FL1	Counts	0	0	0	0	0	0	0	0	0	0	0	0	0	1	0	0	0	0	0	0	0	0	0	0	0	0	0	0	0	0	0	0	0	0	0	0	0	0	0	0	0	0	0	1	1	0	0
rdv2_r01_s181	FL1	Bin Values (MEF)	12.895	13.0225	13.1512	13.2812	13.4125	13.5451	13.679	13.8142	13.9508	14.0887	14.2279	14.3686	14.5106	14.6541	14.7989	14.9452	15.0929	15.2421	15.3928	15.545	15.6986	15.8538	16.0105	16.1688	16.3286	16.49	16.6531	16.8177	16.9839	17.1518	17.3214	17.4926	17.6655	17.8401	18.0165	18.1946	18.3744	18.5561	18.7395	18.9248	19.1118	19.3008	19.4915	19.6842	19.8788	20.0753	20.2738
rdv2_r01_s181	FL1	Counts	0	0	0	0	0	0	0	0	0	0	0	0	0	0	0	0	0	0	0	0	0	0	0	0	0	0	0	0	0	0	0	0	0	0	0	0	0	1	0	0	0	0	0	0	0	0	0
rdv2_r01_s182	FL1	Bin Values (MEF)	12.895	13.0225	13.1512	13.2812	13.4125	13.5451	13.679	13.8142	13.9508	14.0887	14.2279	14.3686	14.5106	14.6541	14.7989	14.9452	15.0929	15.2421	15.3928	15.545	15.6986	15.8538	16.0105	16.1688	16.3286	16.49	16.6531	16.8177	16.9839	17.1518	17.3214	17.4926	17.6655	17.8401	18.0165	18.1946	18.3744	18.5561	18.7395	18.9248	19.1118	19.3008	19.4915	19.6842	19.8788	20.0753	20.2738
rdv2_r01_s182	FL1	Counts	0	0	0	0	0	0	0	0	0	0	0	0	0	0	0	0	0	0	0	0	0	0	0	0	0	0	0	0	0	0	0	0	0	0	0	0	0	0	0	1	0	0	0	0	0	0	0
rdv2_r01_s183	FL1	Bin Values (MEF)	12.895	13.0225	13.1512	13.2812	13.4125	13.5451	13.679	13.8142	13.9508	14.0887	14.2279	14.3686	14.5106	14.6541	14.7989	14.9452	15.0929	15.2421	15.3928	15.545	15.6986	15.8538	16.0105	16.1688	16.3286	16.49	16.6531	16.8177	16.9839	17.1518	17.3214	17.4926	17.6655	17.8401	18.0165	18.1946	18.3744	18.5561	18.7395	18.9248	19.1118	19.3008	19.4915	19.6842	19.8788	20.0753	20.2738
rdv2_r01_s183	FL1	Counts	0	0	0	0	0	0	0	0	0	0	0	0	0	0	0	0	0	0	0	0	0	0	0	0	0	0	0	0	0	0	0	0	0	0	0	0	0	0	0	0	0	0	0	0	0	0	0
rdv2_r01_s184	FL1	Bin Values (MEF)	12.895	13.0225	13.1512	13.2812	13.4125	13.5451	13.679	13.8142	13.9508	14.0887	14.2279	14.3686	14.5106	14.6541	14.7989	14.9452	15.0929	15.2421	15.3928	15.545	15.6986	15.8538	16.0105	16.1688	16.3286	16.49	16.6531	16.8177	16.9839	17.1518	17.3214	17.4926	17.6655	17.8401	18.0165	18.1946	18.3744	18.5561	18.7395	18.9248	19.1118	19.3008	19.4915	19.6842	19.8788	20.0753	20.2738
rdv2_r01_s184	FL1	Counts	0	0	0	0	0	0	0	0	0	0	0	0	0	0	0	0	0	1	0	0	0	0	0	0	0	0	0	0	0	0	0	0	0	0	0	0	0	0	0	0	0	1	0	0	0	0	0
rdv2_r01_s185	FL1	Bin Values (MEF)	12.895	13.0225	13.1512	13.2812	13.4125	13.5451	13.679	13.8142	13.9508	14.0887	14.2279	14.3686	14.5106	14.6541	14.7989	14.9452	15.0929	15.2421	15.3928	15.545	15.6986	15.8538	16.0105	16.1688	16.3286	16.49	16.6531	16.8177	16.9839	17.1518	17.3214	17.4926	17.6655	17.8401	18.0165	18.1946	18.3744	18.5561	18.7395	18.9248	19.1118	19.3008	19.4915	19.6842	19.8788	20.0753	20.2738
rdv2_r01_s185	FL1	Counts	0	0	0	0	0	0	0	0	0	0	0	1	0	0	0	0	0	0	0	0	0	1	0	0	0	0	0	0	0	0	0	0	0	0	0	0	0	0	0	0	0	0	0	0	0	0	0
rdv2_r01_s186	FL1	Bin Values (MEF)	12.895	13.0225	13.1512	13.2812	13.4125	13.5451	13.679	13.8142	13.9508	14.0887	14.2279	14.3686	14.5106	14.6541	14.7989	14.9452	15.0929	15.2421	15.3928	15.545	15.6986	15.8538	16.0105	16.1688	16.3286	16.49	16.6531	16.8177	16.9839	17.1518	17.3214	17.4926	17.6655	17.8401	18.0165	18.1946	18.3744	18.5561	18.7395	18.9248	19.1118	19.3008	19.4915	19.6842	19.8788	20.0753	20.2738
rdv2_r01_s186	FL1	Counts	0	0	0	0	0	0	0	0	0	0	0	0	0	0	0	0	0	0	0	0	0	0	0	0	0	0	0	0	0	0	0	0	0	0	0	0	0	0	0	0	0	0	0	0	0	0	1
rdv2_r01_s187	FL1	Bin Values (MEF)	12.895	13.0225	13.1512	13.2812	13.4125	13.5451	13.679	13.8142	13.9508	14.0887	14.2279	14.3686	14.5106	14.6541	14.7989	14.9452	15.0929	15.2421	15.3928	15.545	15.6986	15.8538	16.0105	16.1688	16.3286	16.49	16.6531	16.8177	16.9839	17.1518	17.3214	17.4926	17.6655	17.8401	18.0165	18.1946	18.3744	18.5561	18.7395	18.9248	19.1118	19.3008	19.4915	19.6842	19.8788	20.0753	20.2738
rdv2_r01_s187	FL1	Counts	0	0	0	0	0	0	0	0	0	0	0	0	0	0	0	0	0	0	0	0	0	0	0	0	0	0	0	0	0	0	0	0	0	0	0	0	0	0	0	0	0	0	0	0	0	0	0
rdv2_r01_s188	FL1	Bin Values (MEF)	12.895	13.0225	13.1512	13.2812	13.4125	13.5451	13.679	13.8142	13.9508	14.0887	14.2279	14.3686	14.5106	14.6541	14.7989	14.9452	15.0929	15.2421	15.3928	15.545	15.6986	15.8538	16.0105	16.1688	16.3286	16.49	16.6531	16.8177	16.9839	17.1518	17.3214	17.4926	17.6655	17.8401	18.0165	18.1946	18.3744	18.5561	18.7395	18.9248	19.1118	19.3008	19.4915	19.6842	19.8788	20.0753	20.2738
rdv2_r01_s188	FL1	Counts	0	0	0	0	0	0	1	0	0	0	0	0	0	0	0	0	0	0	0	0	0	0	0	0	0	0	0	0	0	0	0	0	0	0	0	0	0	0	0	0	0	0	0	1	0	1	0
rdv2_r01_s189	FL1	Bin Values (MEF)	12.895	13.0225	13.1512	13.2812	13.4125	13.5451	13.679	13.8142	13.9508	14.0887	14.2279	14.3686	14.5106	14.6541	14.7989	14.9452	15.0929	15.2421	15.3928	15.545	15.6986	15.8538	16.0105	16.1688	16.3286	16.49	16.6531	16.8177	16.9839	17.1518	17.3214	17.4926	17.6655	17.8401	18.0165	18.1946	18.3744	18.5561	18.7395	18.9248	19.1118	19.3008	19.4915	19.6842	19.8788	20.0753	20.2738
rdv2_r01_s189	FL1	Counts	0	0	0	0	0	0	0	0	0	0	0	0	0	0	0	0	0	0	0	0	0	0	1	0	0	0	0	0	0	0	0	0	0	0	0	0	0	0	0	0	0	0	0	0	0	0	0
rdv2_r01_s190	FL1	Bin Values (MEF)	12.895	13.0225	13.1512	13.2812	13.4125	13.5451	13.679	13.8142	13.9508	14.0887	14.2279	14.3686	14.5106	14.6541	14.7989	14.9452	15.0929	15.2421	15.3928	15.545	15.6986	15.8538	16.0105	16.1688	16.3286	16.49	16.6531	16.8177	16.9839	17.1518	17.3214	17.4926	17.6655	17.8401	18.0165	18.1946	18.3744	18.5561	18.7395	18.9248	19.1118	19.3008	19.4915	19.6842	19.8788	20.0753	20.2738
rdv2_r01_s190	FL1	Counts	0	0	0	0	0	0	0	0	0	0	0	0	0	0	0	0	0	0	0	1	0	0	0	0	0	0	0	0	0	0	0	0	0	0	0	0	0	0	0	0	0	0	0	0	0	0	0
rdv2_r01_s191	FL1	Bin Values (MEF)	12.895	13.0225	13.1512	13.2812	13.4125	13.5451	13.679	13.8142	13.9508	14.0887	14.2279	14.3686	14.5106	14.6541	14.7989	14.9452	15.0929	15.2421	15.3928	15.545	15.6986	15.8538	16.0105	16.1688	16.3286	16.49	16.6531	16.8177	16.9839	17.1518	17.3214	17.4926	17.6655	17.8401	18.0165	18.1946	18.3744	18.5561	18.7395	18.9248	19.1118	19.3008	19.4915	19.6842	19.8788	20.0753	20.2738
rdv2_r01_s191	FL1	Counts	0	0	0	0	0	0	0	0	0	0	0	0	0	0	0	0	1	0	0	0	0	0	0	0	0	0	0	0	0	0	0	0	0	0	0	0	0	0	0	0	0	0	0	0	0	0	0
rdv2_r01_s192	FL1	Bin Values (MEF)	12.895	13.0225	13.1512	13.2812	13.4125	13.5451	13.679	13.8142	13.9508	14.0887	14.2279	14.3686	14.5106	14.6541	14.7989	14.9452	15.0929	15.2421	15.3928	15.545	15.6986	15.8538	16.0105	16.1688	16.3286	16.49	16.6531	16.8177	16.9839	17.1518	17.3214	17.4926	17.6655	17.8401	18.0165	18.1946	18.3744	18.5561	18.7395	18.9248	19.1118	19.3008	19.4915	19.6842	19.8788	20.0753	20.2738
rdv2_r01_s192	FL1	Counts	0	0	0	0	0	0	0	0	0	0	0	0	0	0	0	0	0	0	0	0	0	0	0	0	0	0	0	0	0	0	0	0	0	0	0	0	0	0	0	0	0	0	1	0	0	0	0
rdv2_r03_s049	FL1	Bin Values (MEF)	12.9075	13.0351	13.164	13.2942	13.4256	13.5584	13.6924	13.8278	13.9646	14.1026	14.2421	14.3829	14.5251	14.6688	14.8138	14.9603	15.1082	15.2576	15.4085	15.5609	15.7147	15.8701	16.027	16.1855	16.3456	16.5072	16.6704	16.8353	17.0017	17.1698	17.3396	17.5111	17.6842	17.8591	18.0357	18.214	18.3941	18.576	18.7597	18.9452	19.1325	19.3217	19.5128	19.7057	19.9006	20.0974	20.2961
rdv2_r03_s049	FL1	Counts	0	0	0	0	0	0	0	0	0	0	0	0	0	0	0	0	0	0	0	0	0	0	0	0	0	1	1	0	0	0	0	0	0	0	0	0	0	0	0	0	0	0	0	0	0	0	0
rdv2_r03_s050	FL1	Bin Values (MEF)	12.9075	13.0351	13.164	13.2942	13.4256	13.5584	13.6924	13.8278	13.9646	14.1026	14.2421	14.3829	14.5251	14.6688	14.8138	14.9603	15.1082	15.2576	15.4085	15.5609	15.7147	15.8701	16.027	16.1855	16.3456	16.5072	16.6704	16.8353	17.0017	17.1698	17.3396	17.5111	17.6842	17.8591	18.0357	18.214	18.3941	18.576	18.7597	18.9452	19.1325	19.3217	19.5128	19.7057	19.9006	20.0974	20.2961
rdv2_r03_s050	FL1	Counts	0	0	0	0	0	0	0	0	0	0	0	1	0	1	0	0	1	0	0	0	0	0	0	0	0	1	0	0	0	0	0	0	0	1	0	0	0	0	0	1	0	1	0	0	0	0	0
rdv2_r03_s051	FL1	Bin Values (MEF)	12.9075	13.0351	13.164	13.2942	13.4256	13.5584	13.6924	13.8278	13.9646	14.1026	14.2421	14.3829	14.5251	14.6688	14.8138	14.9603	15.1082	15.2576	15.4085	15.5609	15.7147	15.8701	16.027	16.1855	16.3456	16.5072	16.6704	16.8353	17.0017	17.1698	17.3396	17.5111	17.6842	17.8591	18.0357	18.214	18.3941	18.576	18.7597	18.9452	19.1325	19.3217	19.5128	19.7057	19.9006	20.0974	20.2961
rdv2_r03_s051	FL1	Counts	0	0	0	0	0	0	0	0	0	0	1	0	0	0	1	0	0	0	0	0	1	0	0	0	0	0	0	0	0	0	0	0	0	0	0	0	0	0	0	0	0	0	0	1	0	0	0
rdv2_r03_s052	FL1	Bin Values (MEF)	12.9075	13.0351	13.164	13.2942	13.4256	13.5584	13.6924	13.8278	13.9646	14.1026	14.2421	14.3829	14.5251	14.6688	14.8138	14.9603	15.1082	15.2576	15.4085	15.5609	15.7147	15.8701	16.027	16.1855	16.3456	16.5072	16.6704	16.8353	17.0017	17.1698	17.3396	17.5111	17.6842	17.8591	18.0357	18.214	18.3941	18.576	18.7597	18.9452	19.1325	19.3217	19.5128	19.7057	19.9006	20.0974	20.2961
rdv2_r03_s052	FL1	Counts	0	0	0	0	0	0	0	0	0	0	0	0	0	0	0	0	0	0	0	0	0	0	0	0	0	0	0	0	0	0	0	0	0	0	0	0	0	0	0	2	0	0	0	0	0	0	0
rdv2_r03_s053	FL1	Bin Values (MEF)	12.9075	13.0351	13.164	13.2942	13.4256	13.5584	13.6924	13.8278	13.9646	14.1026	14.2421	14.3829	14.5251	14.6688	14.8138	14.9603	15.1082	15.2576	15.4085	15.5609	15.7147	15.8701	16.027	16.1855	16.3456	16.5072	16.6704	16.8353	17.0017	17.1698	17.3396	17.5111	17.6842	17.8591	18.0357	18.214	18.3941	18.576	18.7597	18.9452	19.1325	19.3217	19.5128	19.7057	19.9006	20.0974	20.2961
rdv2_r03_s053	FL1	Counts	0	0	0	0	0	0	0	0	0	0	0	0	0	0	0	1	0	0	0	0	0	0	0	0	0	0	0	0	0	0	0	0	0	0	0	0	0	0	0	0	0	0	0	0	0	0	0
rdv2_r03_s054	FL1	Bin Values (MEF)	12.9075	13.0351	13.164	13.2942	13.4256	13.5584	13.6924	13.8278	13.9646	14.1026	14.2421	14.3829	14.5251	14.6688	14.8138	14.9603	15.1082	15.2576	15.4085	15.5609	15.7147	15.8701	16.027	16.1855	16.3456	16.5072	16.6704	16.8353	17.0017	17.1698	17.3396	17.5111	17.6842	17.8591	18.0357	18.214	18.3941	18.576	18.7597	18.9452	19.1325	19.3217	19.5128	19.7057	19.9006	20.0974	20.2961
rdv2_r03_s054	FL1	Counts	0	0	0	0	0	0	0	0	0	0	0	0	0	0	0	0	0	0	0	0	0	0	0	0	0	0	0	0	0	1	0	0	0	0	0	0	0	0	0	0	0	0	0	0	1	0	0
rdv2_r03_s055	FL1	Bin Values (MEF)	12.9075	13.0351	13.164	13.2942	13.4256	13.5584	13.6924	13.8278	13.9646	14.1026	14.2421	14.3829	14.5251	14.6688	14.8138	14.9603	15.1082	15.2576	15.4085	15.5609	15.7147	15.8701	16.027	16.1855	16.3456	16.5072	16.6704	16.8353	17.0017	17.1698	17.3396	17.5111	17.6842	17.8591	18.0357	18.214	18.3941	18.576	18.7597	18.9452	19.1325	19.3217	19.5128	19.7057	19.9006	20.0974	20.2961
rdv2_r03_s055	FL1	Counts	0	0	0	0	0	1	0	0	0	0	0	0	0	0	0	0	0	0	0	0	0	0	0	0	0	0	0	0	0	0	0	0	0	0	0	0	0	0	0	0	0	0	0	0	0	0	0
rdv2_r03_s056	FL1	Bin Values (MEF)	12.9075	13.0351	13.164	13.2942	13.4256	13.5584	13.6924	13.8278	13.9646	14.1026	14.2421	14.3829	14.5251	14.6688	14.8138	14.9603	15.1082	15.2576	15.4085	15.5609	15.7147	15.8701	16.027	16.1855	16.3456	16.5072	16.6704	16.8353	17.0017	17.1698	17.3396	17.5111	17.6842	17.8591	18.0357	18.214	18.3941	18.576	18.7597	18.9452	19.1325	19.3217	19.5128	19.7057	19.9006	20.0974	20.2961
rdv2_r03_s056	FL1	Counts	0	0	0	0	0	0	0	0	0	0	0	0	0	0	0	0	1	0	0	0	0	0	0	0	0	0	0	0	0	0	0	0	0	0	0	1	0	0	0	0	0	0	0	0	0	0	0
rdv2_r03_s057	FL1	Bin Values (MEF)	12.9075	13.0351	13.164	13.2942	13.4256	13.5584	13.6924	13.8278	13.9646	14.1026	14.2421	14.3829	14.5251	14.6688	14.8138	14.9603	15.1082	15.2576	15.4085	15.5609	15.7147	15.8701	16.027	16.1855	16.3456	16.5072	16.6704	16.8353	17.0017	17.1698	17.3396	17.5111	17.6842	17.8591	18.0357	18.214	18.3941	18.576	18.7597	18.9452	19.1325	19.3217	19.5128	19.7057	19.9006	20.0974	20.2961
rdv2_r03_s057	FL1	Counts	0	0	0	0	0	0	0	0	1	0	0	0	0	0	0	0	0	0	0	0	0	0	0	0	0	0	0	0	0	0	0	0	0	0	0	0	0	0	0	0	0	0	0	1	0	0	0
rdv2_r03_s058	FL1	Bin Values (MEF)	12.9075	13.0351	13.164	13.2942	13.4256	13.5584	13.6924	13.8278	13.9646	14.1026	14.2421	14.3829	14.5251	14.6688	14.8138	14.9603	15.1082	15.2576	15.4085	15.5609	15.7147	15.8701	16.027	16.1855	16.3456	16.5072	16.6704	16.8353	17.0017	17.1698	17.3396	17.5111	17.6842	17.8591	18.0357	18.214	18.3941	18.576	18.7597	18.9452	19.1325	19.3217	19.5128	19.7057	19.9006	20.0974	20.2961
rdv2_r03_s058	FL1	Counts	0	0	0	0	1	0	0	0	0	0	0	0	0	0	0	0	0	0	0	0	0	0	0	0	0	0	0	0	0	0	0	1	0	0	1	0	0	1	0	0	0	1	0	0	1	0	0
rdv2_r03_s059	FL1	Bin Values (MEF)	12.9075	13.0351	13.164	13.2942	13.4256	13.5584	13.6924	13.8278	13.9646	14.1026	14.2421	14.3829	14.5251	14.6688	14.8138	14.9603	15.1082	15.2576	15.4085	15.5609	15.7147	15.8701	16.027	16.1855	16.3456	16.5072	16.6704	16.8353	17.0017	17.1698	17.3396	17.5111	17.6842	17.8591	18.0357	18.214	18.3941	18.576	18.7597	18.9452	19.1325	19.3217	19.5128	19.7057	19.9006	20.0974	20.2961
rdv2_r03_s059	FL1	Counts	0	1	0	0	0	0	0	0	0	0	0	0	0	0	0	0	0	0	0	0	0	0	0	0	0	0	0	0	1	0	0	0	0	1	0	1	2	0	0	0	0	0	0	0	0	0	0
rdv2_r03_s060	FL1	Bin Values (MEF)	12.9075	13.0351	13.164	13.2942	13.4256	13.5584	13.6924	13.8278	13.9646	14.1026	14.2421	14.3829	14.5251	14.6688	14.8138	14.9603	15.1082	15.2576	15.4085	15.5609	15.7147	15.8701	16.027	16.1855	16.3456	16.5072	16.6704	16.8353	17.0017	17.1698	17.3396	17.5111	17.6842	17.8591	18.0357	18.214	18.3941	18.576	18.7597	18.9452	19.1325	19.3217	19.5128	19.7057	19.9006	20.0974	20.2961
rdv2_r03_s060	FL1	Counts	0	0	0	0	0	0	0	0	0	0	0	0	0	0	0	0	0	0	0	0	0	0	1	1	0	0	0	0	0	0	0	0	0	0	0	0	2	0	0	1	0	0	0	0	0	1	0
rdv2_r03_s061	FL1	Bin Values (MEF)	12.9075	13.0351	13.164	13.2942	13.4256	13.5584	13.6924	13.8278	13.9646	14.1026	14.2421	14.3829	14.5251	14.6688	14.8138	14.9603	15.1082	15.2576	15.4085	15.5609	15.7147	15.8701	16.027	16.1855	16.3456	16.5072	16.6704	16.8353	17.0017	17.1698	17.3396	17.5111	17.6842	17.8591	18.0357	18.214	18.3941	18.576	18.7597	18.9452	19.1325	19.3217	19.5128	19.7057	19.9006	20.0974	20.2961
rdv2_r03_s061	FL1	Counts	0	0	0	0	0	0	0	0	0	1	0	0	0	0	0	0	0	0	1	0	0	0	1	0	0	1	0	1	0	0	0	0	0	0	1	0	0	0	1	0	0	2	1	0	0	1	1
rdv2_r03_s062	FL1	Bin Values (MEF)	12.9075	13.0351	13.164	13.2942	13.4256	13.5584	13.6924	13.8278	13.9646	14.1026	14.2421	14.3829	14.5251	14.6688	14.8138	14.9603	15.1082	15.2576	15.4085	15.5609	15.7147	15.8701	16.027	16.1855	16.3456	16.5072	16.6704	16.8353	17.0017	17.1698	17.3396	17.5111	17.6842	17.8591	18.0357	18.214	18.3941	18.576	18.7597	18.9452	19.1325	19.3217	19.5128	19.7057	19.9006	20.0974	20.2961
rdv2_r03_s062	FL1	Counts	0	0	0	0	0	1	1	1	0	1	1	0	0	0	1	0	0	0	0	0	0	1	1	0	0	1	0	2	0	0	1	2	0	0	0	1	0	0	1	3	0	2	0	0	0	0	1
rdv2_r03_s063	FL1	Bin Values (MEF)	12.9075	13.0351	13.164	13.2942	13.4256	13.5584	13.6924	13.8278	13.9646	14.1026	14.2421	14.3829	14.5251	14.6688	14.8138	14.9603	15.1082	15.2576	15.4085	15.5609	15.7147	15.8701	16.027	16.1855	16.3456	16.5072	16.6704	16.8353	17.0017	17.1698	17.3396	17.5111	17.6842	17.8591	18.0357	18.214	18.3941	18.576	18.7597	18.9452	19.1325	19.3217	19.5128	19.7057	19.9006	20.0974	20.2961
rdv2_r03_s063	FL1	Counts	0	1	2	2	0	1	1	1	1	1	0	1	0	0	0	1	1	0	0	0	2	1	1	2	1	0	1	0	0	1	2	2	2	3	0	3	1	1	3	1	2	2	0	2	1	5	1
rdv2_r03_s064	FL1	Bin Values (MEF)	12.9075	13.0351	13.164	13.2942	13.4256	13.5584	13.6924	13.8278	13.9646	14.1026	14.2421	14.3829	14.5251	14.6688	14.8138	14.9603	15.1082	15.2576	15.4085	15.5609	15.7147	15.8701	16.027	16.1855	16.3456	16.5072	16.6704	16.8353	17.0017	17.1698	17.3396	17.5111	17.6842	17.8591	18.0357	18.214	18.3941	18.576	18.7597	18.9452	19.1325	19.3217	19.5128	19.7057	19.9006	20.0974	20.2961
rdv2_r03_s064	FL1	Counts	0	0	0	0	0	0	0	0	0	0	0	0	0	0	0	0	0	0	0	0	0	0	0	0	0	0	0	0	0	0	1	0	0	0	0	0	0	0	0	0	0	0	0	0	0	0	0
rdv2_r03_s065	FL1	Bin Values (MEF)	12.9075	13.0351	13.164	13.2942	13.4256	13.5584	13.6924	13.8278	13.9646	14.1026	14.2421	14.3829	14.5251	14.6688	14.8138	14.9603	15.1082	15.2576	15.4085	15.5609	15.7147	15.8701	16.027	16.1855	16.3456	16.5072	16.6704	16.8353	17.0017	17.1698	17.3396	17.5111	17.6842	17.8591	18.0357	18.214	18.3941	18.576	18.7597	18.9452	19.1325	19.3217	19.5128	19.7057	19.9006	20.0974	20.2961
rdv2_r03_s065	FL1	Counts	0	1	0	0	0	0	0	0	0	0	0	0	0	0	0	0	0	0	0	0	0	0	0	0	0	0	0	0	0	0	0	0	0	0	0	0	0	0	0	0	0	0	0	0	1	0	0
rdv2_r03_s066	FL1	Bin Values (MEF)	12.9075	13.0351	13.164	13.2942	13.4256	13.5584	13.6924	13.8278	13.9646	14.1026	14.2421	14.3829	14.5251	14.6688	14.8138	14.9603	15.1082	15.2576	15.4085	15.5609	15.7147	15.8701	16.027	16.1855	16.3456	16.5072	16.6704	16.8353	17.0017	17.1698	17.3396	17.5111	17.6842	17.8591	18.0357	18.214	18.3941	18.576	18.7597	18.9452	19.1325	19.3217	19.5128	19.7057	19.9006	20.0974	20.2961
rdv2_r03_s066	FL1	Counts	0	0	0	0	0	0	0	0	0	0	0	0	0	0	0	0	0	2	0	0	0	0	0	0	0	0	0	0	0	0	0	0	0	1	0	1	0	0	0	1	0	0	0	0	0	0	0
rdv2_r03_s067	FL1	Bin Values (MEF)	12.9075	13.0351	13.164	13.2942	13.4256	13.5584	13.6924	13.8278	13.9646	14.1026	14.2421	14.3829	14.5251	14.6688	14.8138	14.9603	15.1082	15.2576	15.4085	15.5609	15.7147	15.8701	16.027	16.1855	16.3456	16.5072	16.6704	16.8353	17.0017	17.1698	17.3396	17.5111	17.6842	17.8591	18.0357	18.214	18.3941	18.576	18.7597	18.9452	19.1325	19.3217	19.5128	19.7057	19.9006	20.0974	20.2961
rdv2_r03_s067	FL1	Counts	0	0	0	0	0	0	0	0	0	0	0	0	0	0	0	0	1	0	0	0	0	0	0	0	0	0	0	0	0	0	0	0	0	0	0	0	0	0	0	0	0	0	0	0	0	0	0
rdv2_r03_s068	FL1	Bin Values (MEF)	12.9075	13.0351	13.164	13.2942	13.4256	13.5584	13.6924	13.8278	13.9646	14.1026	14.2421	14.3829	14.5251	14.6688	14.8138	14.9603	15.1082	15.2576	15.4085	15.5609	15.7147	15.8701	16.027	16.1855	16.3456	16.5072	16.6704	16.8353	17.0017	17.1698	17.3396	17.5111	17.6842	17.8591	18.0357	18.214	18.3941	18.576	18.7597	18.9452	19.1325	19.3217	19.5128	19.7057	19.9006	20.0974	20.2961
rdv2_r03_s068	FL1	Counts	0	0	0	0	0	1	0	0	0	0	0	0	0	0	0	0	0	0	1	0	0	0	0	0	0	0	0	0	0	0	0	0	0	0	0	1	0	0	0	0	0	0	1	0	0	0	0
rdv2_r03_s069	FL1	Bin Values (MEF)	12.9075	13.0351	13.164	13.2942	13.4256	13.5584	13.6924	13.8278	13.9646	14.1026	14.2421	14.3829	14.5251	14.6688	14.8138	14.9603	15.1082	15.2576	15.4085	15.5609	15.7147	15.8701	16.027	16.1855	16.3456	16.5072	16.6704	16.8353	17.0017	17.1698	17.3396	17.5111	17.6842	17.8591	18.0357	18.214	18.3941	18.576	18.7597	18.9452	19.1325	19.3217	19.5128	19.7057	19.9006	20.0974	20.2961
rdv2_r03_s069	FL1	Counts	0	0	0	0	0	0	0	0	0	0	0	0	0	0	0	0	0	0	0	0	0	0	0	0	0	0	0	0	0	0	0	0	0	0	0	0	0	0	0	0	0	0	0	0	0	0	0
rdv2_r03_s070	FL1	Bin Values (MEF)	12.9075	13.0351	13.164	13.2942	13.4256	13.5584	13.6924	13.8278	13.9646	14.1026	14.2421	14.3829	14.5251	14.6688	14.8138	14.9603	15.1082	15.2576	15.4085	15.5609	15.7147	15.8701	16.027	16.1855	16.3456	16.5072	16.6704	16.8353	17.0017	17.1698	17.3396	17.5111	17.6842	17.8591	18.0357	18.214	18.3941	18.576	18.7597	18.9452	19.1325	19.3217	19.5128	19.7057	19.9006	20.0974	20.2961
rdv2_r03_s070	FL1	Counts	0	0	0	0	0	0	0	0	0	0	0	1	0	0	0	0	0	0	0	0	0	0	0	0	0	0	0	0	0	0	0	1	0	0	0	0	0	0	0	0	0	0	0	0	0	0	0
rdv2_r03_s071	FL1	Bin Values (MEF)	12.9075	13.0351	13.164	13.2942	13.4256	13.5584	13.6924	13.8278	13.9646	14.1026	14.2421	14.3829	14.5251	14.6688	14.8138	14.9603	15.1082	15.2576	15.4085	15.5609	15.7147	15.8701	16.027	16.1855	16.3456	16.5072	16.6704	16.8353	17.0017	17.1698	17.3396	17.5111	17.6842	17.8591	18.0357	18.214	18.3941	18.576	18.7597	18.9452	19.1325	19.3217	19.5128	19.7057	19.9006	20.0974	20.2961
rdv2_r03_s071	FL1	Counts	0	0	0	0	0	0	0	0	0	0	0	0	0	0	0	0	0	0	0	0	0	0	0	0	0	0	0	1	0	0	0	0	0	0	0	0	0	0	0	0	0	0	0	0	0	0	0
rdv2_r03_s072	FL1	Bin Values (MEF)	12.9075	13.0351	13.164	13.2942	13.4256	13.5584	13.6924	13.8278	13.9646	14.1026	14.2421	14.3829	14.5251	14.6688	14.8138	14.9603	15.1082	15.2576	15.4085	15.5609	15.7147	15.8701	16.027	16.1855	16.3456	16.5072	16.6704	16.8353	17.0017	17.1698	17.3396	17.5111	17.6842	17.8591	18.0357	18.214	18.3941	18.576	18.7597	18.9452	19.1325	19.3217	19.5128	19.7057	19.9006	20.0974	20.2961
rdv2_r03_s072	FL1	Counts	0	0	0	0	0	0	0	0	0	0	0	0	0	0	0	0	0	0	0	0	0	0	0	0	0	0	0	0	0	0	0	1	0	0	0	0	0	0	0	0	0	0	0	0	0	0	0
rdv2_r03_s073	FL1	Bin Values (MEF)	12.9075	13.0351	13.164	13.2942	13.4256	13.5584	13.6924	13.8278	13.9646	14.1026	14.2421	14.3829	14.5251	14.6688	14.8138	14.9603	15.1082	15.2576	15.4085	15.5609	15.7147	15.8701	16.027	16.1855	16.3456	16.5072	16.6704	16.8353	17.0017	17.1698	17.3396	17.5111	17.6842	17.8591	18.0357	18.214	18.3941	18.576	18.7597	18.9452	19.1325	19.3217	19.5128	19.7057	19.9006	20.0974	20.2961
rdv2_r03_s073	FL1	Counts	0	0	1	0	0	0	0	1	0	0	0	0	0	0	0	0	0	0	0	0	0	0	0	0	0	0	0	0	1	0	0	0	0	0	1	0	0	0	0	0	0	0	0	0	0	0	0
rdv2_r03_s074	FL1	Bin Values (MEF)	12.9075	13.0351	13.164	13.2942	13.4256	13.5584	13.6924	13.8278	13.9646	14.1026	14.2421	14.3829	14.5251	14.6688	14.8138	14.9603	15.1082	15.2576	15.4085	15.5609	15.7147	15.8701	16.027	16.1855	16.3456	16.5072	16.6704	16.8353	17.0017	17.1698	17.3396	17.5111	17.6842	17.8591	18.0357	18.214	18.3941	18.576	18.7597	18.9452	19.1325	19.3217	19.5128	19.7057	19.9006	20.0974	20.2961
rdv2_r03_s074	FL1	Counts	0	0	0	0	0	0	0	0	0	0	0	0	0	0	0	0	0	0	0	0	1	1	0	0	0	0	0	0	0	0	0	0	0	0	0	0	0	0	0	0	0	0	0	0	0	0	0
rdv2_r03_s075	FL1	Bin Values (MEF)	12.9075	13.0351	13.164	13.2942	13.4256	13.5584	13.6924	13.8278	13.9646	14.1026	14.2421	14.3829	14.5251	14.6688	14.8138	14.9603	15.1082	15.2576	15.4085	15.5609	15.7147	15.8701	16.027	16.1855	16.3456	16.5072	16.6704	16.8353	17.0017	17.1698	17.3396	17.5111	17.6842	17.8591	18.0357	18.214	18.3941	18.576	18.7597	18.9452	19.1325	19.3217	19.5128	19.7057	19.9006	20.0974	20.2961
rdv2_r03_s075	FL1	Counts	0	0	0	0	0	0	0	0	0	1	0	0	0	0	0	0	0	0	0	0	0	0	0	0	0	0	0	0	0	0	1	0	0	0	0	0	0	0	0	0	0	0	0	0	0	0	0
rdv2_r03_s076	FL1	Bin Values (MEF)	12.9075	13.0351	13.164	13.2942	13.4256	13.5584	13.6924	13.8278	13.9646	14.1026	14.2421	14.3829	14.5251	14.6688	14.8138	14.9603	15.1082	15.2576	15.4085	15.5609	15.7147	15.8701	16.027	16.1855	16.3456	16.5072	16.6704	16.8353	17.0017	17.1698	17.3396	17.5111	17.6842	17.8591	18.0357	18.214	18.3941	18.576	18.7597	18.9452	19.1325	19.3217	19.5128	19.7057	19.9006	20.0974	20.2961
rdv2_r03_s076	FL1	Counts	0	0	0	0	0	0	0	0	0	0	0	0	0	0	0	0	0	0	0	0	0	0	0	0	0	0	0	0	0	0	0	0	0	0	0	0	0	0	0	0	0	0	0	0	0	0	0
rdv2_r03_s077	FL1	Bin Values (MEF)	12.9075	13.0351	13.164	13.2942	13.4256	13.5584	13.6924	13.8278	13.9646	14.1026	14.2421	14.3829	14.5251	14.6688	14.8138	14.9603	15.1082	15.2576	15.4085	15.5609	15.7147	15.8701	16.027	16.1855	16.3456	16.5072	16.6704	16.8353	17.0017	17.1698	17.3396	17.5111	17.6842	17.8591	18.0357	18.214	18.3941	18.576	18.7597	18.9452	19.1325	19.3217	19.5128	19.7057	19.9006	20.0974	20.2961
rdv2_r03_s077	FL1	Counts	0	0	0	0	0	0	0	0	0	0	0	0	0	0	0	0	0	0	0	0	0	0	0	0	0	0	1	0	0	0	0	1	0	0	0	0	0	0	0	0	0	0	0	0	0	1	0
rdv2_r03_s078	FL1	Bin Values (MEF)	12.9075	13.0351	13.164	13.2942	13.4256	13.5584	13.6924	13.8278	13.9646	14.1026	14.2421	14.3829	14.5251	14.6688	14.8138	14.9603	15.1082	15.2576	15.4085	15.5609	15.7147	15.8701	16.027	16.1855	16.3456	16.5072	16.6704	16.8353	17.0017	17.1698	17.3396	17.5111	17.6842	17.8591	18.0357	18.214	18.3941	18.576	18.7597	18.9452	19.1325	19.3217	19.5128	19.7057	19.9006	20.0974	20.2961
rdv2_r03_s078	FL1	Counts	0	0	0	0	0	0	0	0	0	0	0	0	0	0	0	0	0	0	0	0	0	1	0	0	0	0	0	0	0	0	0	0	0	0	0	0	1	0	0	0	0	0	1	0	0	0	0
rdv2_r03_s079	FL1	Bin Values (MEF)	12.9075	13.0351	13.164	13.2942	13.4256	13.5584	13.6924	13.8278	13.9646	14.1026	14.2421	14.3829	14.5251	14.6688	14.8138	14.9603	15.1082	15.2576	15.4085	15.5609	15.7147	15.8701	16.027	16.1855	16.3456	16.5072	16.6704	16.8353	17.0017	17.1698	17.3396	17.5111	17.6842	17.8591	18.0357	18.214	18.3941	18.576	18.7597	18.9452	19.1325	19.3217	19.5128	19.7057	19.9006	20.0974	20.2961
rdv2_r03_s079	FL1	Counts	0	0	0	0	0	0	0	0	0	0	0	0	0	0	0	0	0	0	0	0	0	0	0	0	0	0	0	0	0	0	0	0	0	0	0	0	0	0	0	0	0	0	0	0	0	0	0
rdv2_r03_s080	FL1	Bin Values (MEF)	12.9075	13.0351	13.164	13.2942	13.4256	13.5584	13.6924	13.8278	13.9646	14.1026	14.2421	14.3829	14.5251	14.6688	14.8138	14.9603	15.1082	15.2576	15.4085	15.5609	15.7147	15.8701	16.027	16.1855	16.3456	16.5072	16.6704	16.8353	17.0017	17.1698	17.3396	17.5111	17.6842	17.8591	18.0357	18.214	18.3941	18.576	18.7597	18.9452	19.1325	19.3217	19.5128	19.7057	19.9006	20.0974	20.2961
rdv2_r03_s080	FL1	Counts	0	0	0	0	0	0	0	0	0	0	0	0	0	0	0	0	0	0	0	0	0	0	0	0	0	0	0	0	0	0	0	0	0	0	0	0	0	0	0	0	0	0	0	0	0	0	0
rdv2_r03_s081	FL1	Bin Values (MEF)	12.9075	13.0351	13.164	13.2942	13.4256	13.5584	13.6924	13.8278	13.9646	14.1026	14.2421	14.3829	14.5251	14.6688	14.8138	14.9603	15.1082	15.2576	15.4085	15.5609	15.7147	15.8701	16.027	16.1855	16.3456	16.5072	16.6704	16.8353	17.0017	17.1698	17.3396	17.5111	17.6842	17.8591	18.0357	18.214	18.3941	18.576	18.7597	18.9452	19.1325	19.3217	19.5128	19.7057	19.9006	20.0974	20.2961
rdv2_r03_s081	FL1	Counts	0	0	0	0	0	0	0	0	0	0	0	0	0	0	0	0	0	0	0	0	0	0	0	0	0	0	0	0	0	0	0	0	0	0	0	0	0	0	0	0	0	0	0	0	0	0	0
rdv2_r03_s082	FL1	Bin Values (MEF)	12.9075	13.0351	13.164	13.2942	13.4256	13.5584	13.6924	13.8278	13.9646	14.1026	14.2421	14.3829	14.5251	14.6688	14.8138	14.9603	15.1082	15.2576	15.4085	15.5609	15.7147	15.8701	16.027	16.1855	16.3456	16.5072	16.6704	16.8353	17.0017	17.1698	17.3396	17.5111	17.6842	17.8591	18.0357	18.214	18.3941	18.576	18.7597	18.9452	19.1325	19.3217	19.5128	19.7057	19.9006	20.0974	20.2961
rdv2_r03_s082	FL1	Counts	0	0	0	0	0	0	0	0	0	0	0	0	0	0	0	0	0	0	0	0	0	0	0	0	0	0	0	0	0	0	0	0	1	0	0	0	0	0	0	0	0	0	0	0	0	0	0
rdv2_r03_s083	FL1	Bin Values (MEF)	12.9075	13.0351	13.164	13.2942	13.4256	13.5584	13.6924	13.8278	13.9646	14.1026	14.2421	14.3829	14.5251	14.6688	14.8138	14.9603	15.1082	15.2576	15.4085	15.5609	15.7147	15.8701	16.027	16.1855	16.3456	16.5072	16.6704	16.8353	17.0017	17.1698	17.3396	17.5111	17.6842	17.8591	18.0357	18.214	18.3941	18.576	18.7597	18.9452	19.1325	19.3217	19.5128	19.7057	19.9006	20.0974	20.2961
rdv2_r03_s083	FL1	Counts	0	0	0	0	0	0	0	0	0	0	0	0	0	0	0	0	0	0	0	0	0	0	0	0	0	0	0	0	0	0	0	0	0	0	0	0	0	0	0	0	1	0	0	0	0	0	0
rdv2_r03_s084	FL1	Bin Values (MEF)	12.9075	13.0351	13.164	13.2942	13.4256	13.5584	13.6924	13.8278	13.9646	14.1026	14.2421	14.3829	14.5251	14.6688	14.8138	14.9603	15.1082	15.2576	15.4085	15.5609	15.7147	15.8701	16.027	16.1855	16.3456	16.5072	16.6704	16.8353	17.0017	17.1698	17.3396	17.5111	17.6842	17.8591	18.0357	18.214	18.3941	18.576	18.7597	18.9452	19.1325	19.3217	19.5128	19.7057	19.9006	20.0974	20.2961
rdv2_r03_s084	FL1	Counts	0	0	0	0	0	0	0	0	0	0	0	0	0	0	0	0	0	0	0	0	0	0	0	0	0	0	0	0	0	1	1	0	0	0	0	0	0	0	0	0	0	0	0	0	0	0	0
rdv2_r03_s085	FL1	Bin Values (MEF)	12.9075	13.0351	13.164	13.2942	13.4256	13.5584	13.6924	13.8278	13.9646	14.1026	14.2421	14.3829	14.5251	14.6688	14.8138	14.9603	15.1082	15.2576	15.4085	15.5609	15.7147	15.8701	16.027	16.1855	16.3456	16.5072	16.6704	16.8353	17.0017	17.1698	17.3396	17.5111	17.6842	17.8591	18.0357	18.214	18.3941	18.576	18.7597	18.9452	19.1325	19.3217	19.5128	19.7057	19.9006	20.0974	20.2961
rdv2_r03_s085	FL1	Counts	0	0	0	0	0	0	0	0	0	0	0	0	0	0	0	0	0	0	0	0	0	0	0	0	0	0	0	0	0	0	1	0	0	0	1	0	0	0	0	0	0	0	0	0	0	0	0
rdv2_r03_s086	FL1	Bin Values (MEF)	12.9075	13.0351	13.164	13.2942	13.4256	13.5584	13.6924	13.8278	13.9646	14.1026	14.2421	14.3829	14.5251	14.6688	14.8138	14.9603	15.1082	15.2576	15.4085	15.5609	15.7147	15.8701	16.027	16.1855	16.3456	16.5072	16.6704	16.8353	17.0017	17.1698	17.3396	17.5111	17.6842	17.8591	18.0357	18.214	18.3941	18.576	18.7597	18.9452	19.1325	19.3217	19.5128	19.7057	19.9006	20.0974	20.2961
rdv2_r03_s086	FL1	Counts	0	0	0	0	0	0	0	0	0	0	0	0	0	0	0	0	0	0	0	0	0	0	0	0	0	0	0	0	0	0	0	0	0	0	0	0	0	0	0	0	0	0	0	0	0	0	0
rdv2_r03_s087	FL1	Bin Values (MEF)	12.9075	13.0351	13.164	13.2942	13.4256	13.5584	13.6924	13.8278	13.9646	14.1026	14.2421	14.3829	14.5251	14.6688	14.8138	14.9603	15.1082	15.2576	15.4085	15.5609	15.7147	15.8701	16.027	16.1855	16.3456	16.5072	16.6704	16.8353	17.0017	17.1698	17.3396	17.5111	17.6842	17.8591	18.0357	18.214	18.3941	18.576	18.7597	18.9452	19.1325	19.3217	19.5128	19.7057	19.9006	20.0974	20.2961
rdv2_r03_s087	FL1	Counts	0	0	0	0	0	0	0	0	1	0	0	0	0	0	0	0	0	0	0	0	0	0	0	0	0	0	0	0	0	0	0	0	0	0	0	0	0	1	0	0	0	0	0	1	0	0	0
rdv2_r03_s088	FL1	Bin Values (MEF)	12.9075	13.0351	13.164	13.2942	13.4256	13.5584	13.6924	13.8278	13.9646	14.1026	14.2421	14.3829	14.5251	14.6688	14.8138	14.9603	15.1082	15.2576	15.4085	15.5609	15.7147	15.8701	16.027	16.1855	16.3456	16.5072	16.6704	16.8353	17.0017	17.1698	17.3396	17.5111	17.6842	17.8591	18.0357	18.214	18.3941	18.576	18.7597	18.9452	19.1325	19.3217	19.5128	19.7057	19.9006	20.0974	20.2961
rdv2_r03_s088	FL1	Counts	0	0	0	0	0	0	0	0	0	0	0	0	0	0	0	0	0	1	0	0	0	0	0	0	0	0	0	0	0	0	0	0	0	0	0	0	0	0	0	1	0	0	0	0	0	0	0
rdv2_r03_s089	FL1	Bin Values (MEF)	12.9075	13.0351	13.164	13.2942	13.4256	13.5584	13.6924	13.8278	13.9646	14.1026	14.2421	14.3829	14.5251	14.6688	14.8138	14.9603	15.1082	15.2576	15.4085	15.5609	15.7147	15.8701	16.027	16.1855	16.3456	16.5072	16.6704	16.8353	17.0017	17.1698	17.3396	17.5111	17.6842	17.8591	18.0357	18.214	18.3941	18.576	18.7597	18.9452	19.1325	19.3217	19.5128	19.7057	19.9006	20.0974	20.2961
rdv2_r03_s089	FL1	Counts	0	0	0	0	0	0	0	0	0	0	0	0	1	0	0	0	0	0	0	0	0	0	0	0	0	0	0	0	1	0	1	0	0	0	0	0	0	0	0	0	0	0	0	0	0	0	0
rdv2_r03_s090	FL1	Bin Values (MEF)	12.9075	13.0351	13.164	13.2942	13.4256	13.5584	13.6924	13.8278	13.9646	14.1026	14.2421	14.3829	14.5251	14.6688	14.8138	14.9603	15.1082	15.2576	15.4085	15.5609	15.7147	15.8701	16.027	16.1855	16.3456	16.5072	16.6704	16.8353	17.0017	17.1698	17.3396	17.5111	17.6842	17.8591	18.0357	18.214	18.3941	18.576	18.7597	18.9452	19.1325	19.3217	19.5128	19.7057	19.9006	20.0974	20.2961
rdv2_r03_s090	FL1	Counts	0	0	0	0	0	0	0	0	0	0	0	0	0	0	0	0	0	0	0	0	0	0	0	2	0	0	0	0	0	0	0	0	0	1	0	0	0	0	0	0	0	0	0	0	0	0	0
rdv2_r03_s091	FL1	Bin Values (MEF)	12.9075	13.0351	13.164	13.2942	13.4256	13.5584	13.6924	13.8278	13.9646	14.1026	14.2421	14.3829	14.5251	14.6688	14.8138	14.9603	15.1082	15.2576	15.4085	15.5609	15.7147	15.8701	16.027	16.1855	16.3456	16.5072	16.6704	16.8353	17.0017	17.1698	17.3396	17.5111	17.6842	17.8591	18.0357	18.214	18.3941	18.576	18.7597	18.9452	19.1325	19.3217	19.5128	19.7057	19.9006	20.0974	20.2961
rdv2_r03_s091	FL1	Counts	0	0	0	0	0	0	0	0	0	0	0	0	0	0	0	0	0	0	1	0	0	0	0	0	0	0	0	0	0	0	0	0	0	0	0	0	0	0	0	0	0	0	0	0	0	0	0
rdv2_r03_s092	FL1	Bin Values (MEF)	12.9075	13.0351	13.164	13.2942	13.4256	13.5584	13.6924	13.8278	13.9646	14.1026	14.2421	14.3829	14.5251	14.6688	14.8138	14.9603	15.1082	15.2576	15.4085	15.5609	15.7147	15.8701	16.027	16.1855	16.3456	16.5072	16.6704	16.8353	17.0017	17.1698	17.3396	17.5111	17.6842	17.8591	18.0357	18.214	18.3941	18.576	18.7597	18.9452	19.1325	19.3217	19.5128	19.7057	19.9006	20.0974	20.2961
rdv2_r03_s092	FL1	Counts	0	0	0	0	0	0	0	0	0	0	0	0	0	1	0	1	0	0	0	0	0	1	0	0	0	0	0	0	0	0	0	0	0	0	0	0	0	0	0	0	0	0	0	0	0	1	0
rdv2_r03_s093	FL1	Bin Values (MEF)	12.9075	13.0351	13.164	13.2942	13.4256	13.5584	13.6924	13.8278	13.9646	14.1026	14.2421	14.3829	14.5251	14.6688	14.8138	14.9603	15.1082	15.2576	15.4085	15.5609	15.7147	15.8701	16.027	16.1855	16.3456	16.5072	16.6704	16.8353	17.0017	17.1698	17.3396	17.5111	17.6842	17.8591	18.0357	18.214	18.3941	18.576	18.7597	18.9452	19.1325	19.3217	19.5128	19.7057	19.9006	20.0974	20.2961
rdv2_r03_s093	FL1	Counts	0	0	0	0	0	0	0	0	0	0	0	0	1	0	0	0	0	1	0	0	0	0	0	0	0	0	0	0	0	0	0	0	0	0	0	0	0	1	0	0	0	0	0	0	0	0	0
rdv2_r03_s094	FL1	Bin Values (MEF)	12.9075	13.0351	13.164	13.2942	13.4256	13.5584	13.6924	13.8278	13.9646	14.1026	14.2421	14.3829	14.5251	14.6688	14.8138	14.9603	15.1082	15.2576	15.4085	15.5609	15.7147	15.8701	16.027	16.1855	16.3456	16.5072	16.6704	16.8353	17.0017	17.1698	17.3396	17.5111	17.6842	17.8591	18.0357	18.214	18.3941	18.576	18.7597	18.9452	19.1325	19.3217	19.5128	19.7057	19.9006	20.0974	20.2961
rdv2_r03_s094	FL1	Counts	0	1	0	0	0	0	1	0	1	0	0	0	0	0	0	0	0	0	0	0	0	0	2	0	0	0	0	0	1	0	0	0	0	0	0	0	0	0	0	1	1	0	0	0	0	0	1
rdv2_r03_s095	FL1	Bin Values (MEF)	12.9075	13.0351	13.164	13.2942	13.4256	13.5584	13.6924	13.8278	13.9646	14.1026	14.2421	14.3829	14.5251	14.6688	14.8138	14.9603	15.1082	15.2576	15.4085	15.5609	15.7147	15.8701	16.027	16.1855	16.3456	16.5072	16.6704	16.8353	17.0017	17.1698	17.3396	17.5111	17.6842	17.8591	18.0357	18.214	18.3941	18.576	18.7597	18.9452	19.1325	19.3217	19.5128	19.7057	19.9006	20.0974	20.2961
rdv2_r03_s095	FL1	Counts	0	0	1	0	0	0	0	0	0	0	0	0	0	0	0	0	0	0	0	0	0	0	0	0	0	0	0	0	0	0	0	0	0	0	0	1	0	0	0	0	0	0	0	0	0	0	0
rdv2_r03_s096	FL1	Bin Values (MEF)	12.9075	13.0351	13.164	13.2942	13.4256	13.5584	13.6924	13.8278	13.9646	14.1026	14.2421	14.3829	14.5251	14.6688	14.8138	14.9603	15.1082	15.2576	15.4085	15.5609	15.7147	15.8701	16.027	16.1855	16.3456	16.5072	16.6704	16.8353	17.0017	17.1698	17.3396	17.5111	17.6842	17.8591	18.0357	18.214	18.3941	18.576	18.7597	18.9452	19.1325	19.3217	19.5128	19.7057	19.9006	20.0974	20.2961
rdv2_r03_s096	FL1	Counts	0	0	0	0	0	0	0	0	0	0	0	0	0	0	1	0	0	0	0	0	0	0	0	0	0	0	0	0	0	0	0	0	0	0	0	0	0	0	0	0	0	0	0	1	0	0	0
rdv2_r03_s121	FL1	Bin Values (MEF)	12.9075	13.0351	13.164	13.2942	13.4256	13.5584	13.6924	13.8278	13.9646	14.1026	14.2421	14.3829	14.5251	14.6688	14.8138	14.9603	15.1082	15.2576	15.4085	15.5609	15.7147	15.8701	16.027	16.1855	16.3456	16.5072	16.6704	16.8353	17.0017	17.1698	17.3396	17.5111	17.6842	17.8591	18.0357	18.214	18.3941	18.576	18.7597	18.9452	19.1325	19.3217	19.5128	19.7057	19.9006	20.0974	20.2961
rdv2_r03_s121	FL1	Counts	0	0	0	0	0	0	0	0	0	0	0	0	0	0	0	0	0	1	0	0	0	0	0	0	0	0	0	0	0	0	0	0	0	1	0	0	0	0	0	0	0	0	0	0	0	0	0
rdv2_r03_s122	FL1	Bin Values (MEF)	12.9075	13.0351	13.164	13.2942	13.4256	13.5584	13.6924	13.8278	13.9646	14.1026	14.2421	14.3829	14.5251	14.6688	14.8138	14.9603	15.1082	15.2576	15.4085	15.5609	15.7147	15.8701	16.027	16.1855	16.3456	16.5072	16.6704	16.8353	17.0017	17.1698	17.3396	17.5111	17.6842	17.8591	18.0357	18.214	18.3941	18.576	18.7597	18.9452	19.1325	19.3217	19.5128	19.7057	19.9006	20.0974	20.2961
rdv2_r03_s122	FL1	Counts	0	0	1	1	1	0	0	0	1	0	0	1	0	0	0	0	0	0	0	2	0	0	0	0	1	0	1	1	0	0	1	2	0	0	0	0	2	1	1	1	1	0	0	0	1	0	0
rdv2_r03_s123	FL1	Bin Values (MEF)	12.9075	13.0351	13.164	13.2942	13.4256	13.5584	13.6924	13.8278	13.9646	14.1026	14.2421	14.3829	14.5251	14.6688	14.8138	14.9603	15.1082	15.2576	15.4085	15.5609	15.7147	15.8701	16.027	16.1855	16.3456	16.5072	16.6704	16.8353	17.0017	17.1698	17.3396	17.5111	17.6842	17.8591	18.0357	18.214	18.3941	18.576	18.7597	18.9452	19.1325	19.3217	19.5128	19.7057	19.9006	20.0974	20.2961
rdv2_r03_s123	FL1	Counts	0	0	0	0	0	0	0	2	0	0	0	0	0	0	1	0	0	0	1	0	0	0	0	0	0	0	0	1	1	0	0	0	0	0	0	0	0	0	0	0	0	0	1	0	0	0	0
rdv2_r03_s124	FL1	Bin Values (MEF)	12.9075	13.0351	13.164	13.2942	13.4256	13.5584	13.6924	13.8278	13.9646	14.1026	14.2421	14.3829	14.5251	14.6688	14.8138	14.9603	15.1082	15.2576	15.4085	15.5609	15.7147	15.8701	16.027	16.1855	16.3456	16.5072	16.6704	16.8353	17.0017	17.1698	17.3396	17.5111	17.6842	17.8591	18.0357	18.214	18.3941	18.576	18.7597	18.9452	19.1325	19.3217	19.5128	19.7057	19.9006	20.0974	20.2961
rdv2_r03_s124	FL1	Counts	0	0	0	0	0	0	0	0	0	0	0	0	0	0	0	0	0	0	0	0	0	0	1	0	0	0	0	0	0	0	0	0	0	0	0	0	0	0	0	0	0	0	0	0	0	0	0
rdv2_r03_s125	FL1	Bin Values (MEF)	12.9075	13.0351	13.164	13.2942	13.4256	13.5584	13.6924	13.8278	13.9646	14.1026	14.2421	14.3829	14.5251	14.6688	14.8138	14.9603	15.1082	15.2576	15.4085	15.5609	15.7147	15.8701	16.027	16.1855	16.3456	16.5072	16.6704	16.8353	17.0017	17.1698	17.3396	17.5111	17.6842	17.8591	18.0357	18.214	18.3941	18.576	18.7597	18.9452	19.1325	19.3217	19.5128	19.7057	19.9006	20.0974	20.2961
rdv2_r03_s125	FL1	Counts	0	0	0	0	0	0	0	0	0	0	0	1	0	0	0	0	0	0	0	0	0	0	0	0	0	0	0	0	0	1	0	0	0	1	0	0	0	0	0	0	0	0	0	0	0	0	0
rdv2_r03_s126	FL1	Bin Values (MEF)	12.9075	13.0351	13.164	13.2942	13.4256	13.5584	13.6924	13.8278	13.9646	14.1026	14.2421	14.3829	14.5251	14.6688	14.8138	14.9603	15.1082	15.2576	15.4085	15.5609	15.7147	15.8701	16.027	16.1855	16.3456	16.5072	16.6704	16.8353	17.0017	17.1698	17.3396	17.5111	17.6842	17.8591	18.0357	18.214	18.3941	18.576	18.7597	18.9452	19.1325	19.3217	19.5128	19.7057	19.9006	20.0974	20.2961
rdv2_r03_s126	FL1	Counts	0	0	0	0	0	1	0	0	0	0	0	0	0	0	0	0	0	0	0	0	0	0	0	0	0	0	0	1	0	0	0	0	0	0	0	0	0	0	0	0	0	0	0	0	0	0	0
rdv2_r03_s127	FL1	Bin Values (MEF)	12.9075	13.0351	13.164	13.2942	13.4256	13.5584	13.6924	13.8278	13.9646	14.1026	14.2421	14.3829	14.5251	14.6688	14.8138	14.9603	15.1082	15.2576	15.4085	15.5609	15.7147	15.8701	16.027	16.1855	16.3456	16.5072	16.6704	16.8353	17.0017	17.1698	17.3396	17.5111	17.6842	17.8591	18.0357	18.214	18.3941	18.576	18.7597	18.9452	19.1325	19.3217	19.5128	19.7057	19.9006	20.0974	20.2961
rdv2_r03_s127	FL1	Counts	0	0	1	0	0	0	0	0	0	0	0	0	0	0	0	0	0	0	0	0	0	0	0	0	0	1	0	0	0	0	0	0	0	0	0	0	0	0	0	1	0	0	0	0	0	0	0
rdv2_r03_s128	FL1	Bin Values (MEF)	12.9075	13.0351	13.164	13.2942	13.4256	13.5584	13.6924	13.8278	13.9646	14.1026	14.2421	14.3829	14.5251	14.6688	14.8138	14.9603	15.1082	15.2576	15.4085	15.5609	15.7147	15.8701	16.027	16.1855	16.3456	16.5072	16.6704	16.8353	17.0017	17.1698	17.3396	17.5111	17.6842	17.8591	18.0357	18.214	18.3941	18.576	18.7597	18.9452	19.1325	19.3217	19.5128	19.7057	19.9006	20.0974	20.2961
rdv2_r03_s128	FL1	Counts	0	1	0	0	0	0	0	0	0	0	0	0	0	1	0	0	1	0	0	0	0	0	0	0	0	0	1	0	0	0	0	0	0	0	1	0	0	0	0	0	0	1	0	0	0	0	0
rdv2_r03_s129	FL1	Bin Values (MEF)	12.9075	13.0351	13.164	13.2942	13.4256	13.5584	13.6924	13.8278	13.9646	14.1026	14.2421	14.3829	14.5251	14.6688	14.8138	14.9603	15.1082	15.2576	15.4085	15.5609	15.7147	15.8701	16.027	16.1855	16.3456	16.5072	16.6704	16.8353	17.0017	17.1698	17.3396	17.5111	17.6842	17.8591	18.0357	18.214	18.3941	18.576	18.7597	18.9452	19.1325	19.3217	19.5128	19.7057	19.9006	20.0974	20.2961
rdv2_r03_s129	FL1	Counts	0	0	0	0	0	0	0	1	0	0	0	0	0	0	2	0	0	1	0	0	0	0	0	0	0	0	0	0	0	0	0	0	0	0	0	0	0	0	0	0	0	0	0	0	0	0	0
rdv2_r03_s130	FL1	Bin Values (MEF)	12.9075	13.0351	13.164	13.2942	13.4256	13.5584	13.6924	13.8278	13.9646	14.1026	14.2421	14.3829	14.5251	14.6688	14.8138	14.9603	15.1082	15.2576	15.4085	15.5609	15.7147	15.8701	16.027	16.1855	16.3456	16.5072	16.6704	16.8353	17.0017	17.1698	17.3396	17.5111	17.6842	17.8591	18.0357	18.214	18.3941	18.576	18.7597	18.9452	19.1325	19.3217	19.5128	19.7057	19.9006	20.0974	20.2961
rdv2_r03_s130	FL1	Counts	0	0	0	0	0	0	0	0	0	1	0	1	0	0	0	0	0	0	0	0	0	0	0	0	1	0	0	0	0	0	0	0	0	0	0	1	0	1	0	0	0	0	0	0	0	0	0
rdv2_r03_s131	FL1	Bin Values (MEF)	12.9075	13.0351	13.164	13.2942	13.4256	13.5584	13.6924	13.8278	13.9646	14.1026	14.2421	14.3829	14.5251	14.6688	14.8138	14.9603	15.1082	15.2576	15.4085	15.5609	15.7147	15.8701	16.027	16.1855	16.3456	16.5072	16.6704	16.8353	17.0017	17.1698	17.3396	17.5111	17.6842	17.8591	18.0357	18.214	18.3941	18.576	18.7597	18.9452	19.1325	19.3217	19.5128	19.7057	19.9006	20.0974	20.2961
rdv2_r03_s131	FL1	Counts	0	0	0	0	0	1	0	0	0	0	0	0	0	0	0	0	0	0	1	0	0	0	0	1	0	0	1	0	0	0	0	0	1	0	0	0	0	2	0	0	0	0	0	0	0	0	0
rdv2_r03_s132	FL1	Bin Values (MEF)	12.9075	13.0351	13.164	13.2942	13.4256	13.5584	13.6924	13.8278	13.9646	14.1026	14.2421	14.3829	14.5251	14.6688	14.8138	14.9603	15.1082	15.2576	15.4085	15.5609	15.7147	15.8701	16.027	16.1855	16.3456	16.5072	16.6704	16.8353	17.0017	17.1698	17.3396	17.5111	17.6842	17.8591	18.0357	18.214	18.3941	18.576	18.7597	18.9452	19.1325	19.3217	19.5128	19.7057	19.9006	20.0974	20.2961
rdv2_r03_s132	FL1	Counts	0	0	0	1	1	0	0	0	2	1	1	1	0	0	1	1	2	0	1	1	0	0	0	0	1	1	0	0	1	1	1	0	1	1	0	1	2	1	0	0	0	0	0	1	0	0	2
rdv2_r03_s133	FL1	Bin Values (MEF)	12.9075	13.0351	13.164	13.2942	13.4256	13.5584	13.6924	13.8278	13.9646	14.1026	14.2421	14.3829	14.5251	14.6688	14.8138	14.9603	15.1082	15.2576	15.4085	15.5609	15.7147	15.8701	16.027	16.1855	16.3456	16.5072	16.6704	16.8353	17.0017	17.1698	17.3396	17.5111	17.6842	17.8591	18.0357	18.214	18.3941	18.576	18.7597	18.9452	19.1325	19.3217	19.5128	19.7057	19.9006	20.0974	20.2961
rdv2_r03_s133	FL1	Counts	0	0	0	1	0	1	0	1	0	0	0	2	0	0	2	1	2	1	1	0	1	3	0	2	3	2	0	0	0	1	1	2	2	1	1	0	1	2	0	3	0	0	2	0	2	3	1
rdv2_r03_s134	FL1	Bin Values (MEF)	12.9075	13.0351	13.164	13.2942	13.4256	13.5584	13.6924	13.8278	13.9646	14.1026	14.2421	14.3829	14.5251	14.6688	14.8138	14.9603	15.1082	15.2576	15.4085	15.5609	15.7147	15.8701	16.027	16.1855	16.3456	16.5072	16.6704	16.8353	17.0017	17.1698	17.3396	17.5111	17.6842	17.8591	18.0357	18.214	18.3941	18.576	18.7597	18.9452	19.1325	19.3217	19.5128	19.7057	19.9006	20.0974	20.2961
rdv2_r03_s134	FL1	Counts	0	0	2	1	1	3	3	1	1	0	1	3	1	1	2	1	1	0	1	1	0	2	1	3	1	0	4	1	1	2	0	0	1	0	1	0	2	2	1	1	0	3	1	3	1	3	1
rdv2_r03_s135	FL1	Bin Values (MEF)	12.9075	13.0351	13.164	13.2942	13.4256	13.5584	13.6924	13.8278	13.9646	14.1026	14.2421	14.3829	14.5251	14.6688	14.8138	14.9603	15.1082	15.2576	15.4085	15.5609	15.7147	15.8701	16.027	16.1855	16.3456	16.5072	16.6704	16.8353	17.0017	17.1698	17.3396	17.5111	17.6842	17.8591	18.0357	18.214	18.3941	18.576	18.7597	18.9452	19.1325	19.3217	19.5128	19.7057	19.9006	20.0974	20.2961
rdv2_r03_s135	FL1	Counts	0	0	2	4	2	1	0	3	2	1	4	0	2	1	1	1	0	0	1	2	1	0	1	0	1	2	1	3	3	1	1	2	0	0	0	1	3	1	1	0	2	4	2	2	1	2	0
rdv2_r03_s136	FL1	Bin Values (MEF)	12.9075	13.0351	13.164	13.2942	13.4256	13.5584	13.6924	13.8278	13.9646	14.1026	14.2421	14.3829	14.5251	14.6688	14.8138	14.9603	15.1082	15.2576	15.4085	15.5609	15.7147	15.8701	16.027	16.1855	16.3456	16.5072	16.6704	16.8353	17.0017	17.1698	17.3396	17.5111	17.6842	17.8591	18.0357	18.214	18.3941	18.576	18.7597	18.9452	19.1325	19.3217	19.5128	19.7057	19.9006	20.0974	20.2961
rdv2_r03_s136	FL1	Counts	0	0	1	0	0	0	0	0	0	0	0	0	0	0	0	0	0	1	0	0	1	1	1	0	0	0	0	0	0	0	1	0	0	0	0	0	0	0	1	0	1	0	0	1	0	0	0
rdv2_r03_s137	FL1	Bin Values (MEF)	12.9075	13.0351	13.164	13.2942	13.4256	13.5584	13.6924	13.8278	13.9646	14.1026	14.2421	14.3829	14.5251	14.6688	14.8138	14.9603	15.1082	15.2576	15.4085	15.5609	15.7147	15.8701	16.027	16.1855	16.3456	16.5072	16.6704	16.8353	17.0017	17.1698	17.3396	17.5111	17.6842	17.8591	18.0357	18.214	18.3941	18.576	18.7597	18.9452	19.1325	19.3217	19.5128	19.7057	19.9006	20.0974	20.2961
rdv2_r03_s137	FL1	Counts	0	0	0	0	0	0	0	0	0	0	0	0	0	0	0	0	0	0	0	0	0	0	1	0	0	0	0	0	0	0	0	0	0	0	0	0	0	0	0	0	0	0	0	0	0	0	0
rdv2_r03_s138	FL1	Bin Values (MEF)	12.9075	13.0351	13.164	13.2942	13.4256	13.5584	13.6924	13.8278	13.9646	14.1026	14.2421	14.3829	14.5251	14.6688	14.8138	14.9603	15.1082	15.2576	15.4085	15.5609	15.7147	15.8701	16.027	16.1855	16.3456	16.5072	16.6704	16.8353	17.0017	17.1698	17.3396	17.5111	17.6842	17.8591	18.0357	18.214	18.3941	18.576	18.7597	18.9452	19.1325	19.3217	19.5128	19.7057	19.9006	20.0974	20.2961
rdv2_r03_s138	FL1	Counts	0	0	0	0	0	0	0	0	0	0	0	0	0	0	0	0	0	0	0	0	0	0	0	0	0	0	0	0	0	0	0	0	0	0	0	0	0	0	0	0	1	0	0	0	0	0	1
rdv2_r03_s139	FL1	Bin Values (MEF)	12.9075	13.0351	13.164	13.2942	13.4256	13.5584	13.6924	13.8278	13.9646	14.1026	14.2421	14.3829	14.5251	14.6688	14.8138	14.9603	15.1082	15.2576	15.4085	15.5609	15.7147	15.8701	16.027	16.1855	16.3456	16.5072	16.6704	16.8353	17.0017	17.1698	17.3396	17.5111	17.6842	17.8591	18.0357	18.214	18.3941	18.576	18.7597	18.9452	19.1325	19.3217	19.5128	19.7057	19.9006	20.0974	20.2961
rdv2_r03_s139	FL1	Counts	0	0	0	0	0	0	0	0	0	0	0	0	0	0	0	0	0	0	1	0	0	0	0	0	0	0	0	0	0	0	0	0	0	0	0	0	0	0	0	0	0	0	0	0	0	0	0
rdv2_r03_s140	FL1	Bin Values (MEF)	12.9075	13.0351	13.164	13.2942	13.4256	13.5584	13.6924	13.8278	13.9646	14.1026	14.2421	14.3829	14.5251	14.6688	14.8138	14.9603	15.1082	15.2576	15.4085	15.5609	15.7147	15.8701	16.027	16.1855	16.3456	16.5072	16.6704	16.8353	17.0017	17.1698	17.3396	17.5111	17.6842	17.8591	18.0357	18.214	18.3941	18.576	18.7597	18.9452	19.1325	19.3217	19.5128	19.7057	19.9006	20.0974	20.2961
rdv2_r03_s140	FL1	Counts	0	0	0	0	0	0	0	0	0	0	0	0	0	0	0	0	0	0	0	0	0	0	0	0	0	0	0	0	0	0	0	0	0	0	0	0	0	0	0	0	0	0	0	0	0	0	0
rdv2_r03_s141	FL1	Bin Values (MEF)	12.9075	13.0351	13.164	13.2942	13.4256	13.5584	13.6924	13.8278	13.9646	14.1026	14.2421	14.3829	14.5251	14.6688	14.8138	14.9603	15.1082	15.2576	15.4085	15.5609	15.7147	15.8701	16.027	16.1855	16.3456	16.5072	16.6704	16.8353	17.0017	17.1698	17.3396	17.5111	17.6842	17.8591	18.0357	18.214	18.3941	18.576	18.7597	18.9452	19.1325	19.3217	19.5128	19.7057	19.9006	20.0974	20.2961
rdv2_r03_s141	FL1	Counts	0	0	0	0	0	0	0	0	0	0	0	1	0	0	0	0	0	0	0	0	0	0	0	0	0	1	0	0	0	0	0	0	0	0	0	0	0	0	0	0	0	0	0	0	0	0	0
rdv2_r03_s142	FL1	Bin Values (MEF)	12.9075	13.0351	13.164	13.2942	13.4256	13.5584	13.6924	13.8278	13.9646	14.1026	14.2421	14.3829	14.5251	14.6688	14.8138	14.9603	15.1082	15.2576	15.4085	15.5609	15.7147	15.8701	16.027	16.1855	16.3456	16.5072	16.6704	16.8353	17.0017	17.1698	17.3396	17.5111	17.6842	17.8591	18.0357	18.214	18.3941	18.576	18.7597	18.9452	19.1325	19.3217	19.5128	19.7057	19.9006	20.0974	20.2961
rdv2_r03_s142	FL1	Counts	0	0	0	0	0	0	0	0	0	0	0	0	0	0	0	0	1	0	0	0	0	0	0	0	1	0	0	0	0	0	0	1	0	0	0	0	0	0	1	0	0	0	0	0	0	1	1
rdv2_r03_s143	FL1	Bin Values (MEF)	12.9075	13.0351	13.164	13.2942	13.4256	13.5584	13.6924	13.8278	13.9646	14.1026	14.2421	14.3829	14.5251	14.6688	14.8138	14.9603	15.1082	15.2576	15.4085	15.5609	15.7147	15.8701	16.027	16.1855	16.3456	16.5072	16.6704	16.8353	17.0017	17.1698	17.3396	17.5111	17.6842	17.8591	18.0357	18.214	18.3941	18.576	18.7597	18.9452	19.1325	19.3217	19.5128	19.7057	19.9006	20.0974	20.2961
rdv2_r03_s143	FL1	Counts	0	0	0	0	1	0	0	0	0	0	0	0	0	0	0	0	0	0	0	0	0	0	0	0	0	0	0	0	0	0	0	0	0	0	0	0	0	0	0	0	1	0	0	0	1	0	0
rdv2_r03_s144	FL1	Bin Values (MEF)	12.9075	13.0351	13.164	13.2942	13.4256	13.5584	13.6924	13.8278	13.9646	14.1026	14.2421	14.3829	14.5251	14.6688	14.8138	14.9603	15.1082	15.2576	15.4085	15.5609	15.7147	15.8701	16.027	16.1855	16.3456	16.5072	16.6704	16.8353	17.0017	17.1698	17.3396	17.5111	17.6842	17.8591	18.0357	18.214	18.3941	18.576	18.7597	18.9452	19.1325	19.3217	19.5128	19.7057	19.9006	20.0974	20.2961
rdv2_r03_s144	FL1	Counts	0	0	0	0	0	0	0	0	0	0	0	0	1	0	0	0	0	0	0	0	0	0	0	0	0	0	0	0	0	0	0	0	0	0	0	0	0	0	0	0	0	1	0	0	0	0	0
rdv2_r02_s025	FL1	Bin Values (MEF)	13.3942	13.5262	13.6596	13.7943	13.9303	14.0676	14.2063	14.3464	14.4879	14.6307	14.775	14.9207	15.0678	15.2163	15.3664	15.5179	15.6709	15.8254	15.9814	16.139	16.2981	16.4588	16.6211	16.785	16.9505	17.1176	17.2864	17.4568	17.629	17.8028	17.9783	18.1556	18.3346	18.5154	18.6979	18.8823	19.0685	19.2565	19.4463	19.6381	19.8317	20.0273	20.2247	20.4241	20.6255	20.8289	21.0342
rdv2_r02_s025	FL1	Counts	0	0	0	1	0	1	0	0	0	1	0	0	0	0	0	0	0	0	0	0	0	0	1	1	0	0	1	0	0	1	0	0	0	0	0	0	0	0	0	1	0	0	0	1	0	1	0
rdv2_r02_s026	FL1	Bin Values (MEF)	13.3942	13.5262	13.6596	13.7943	13.9303	14.0676	14.2063	14.3464	14.4879	14.6307	14.775	14.9207	15.0678	15.2163	15.3664	15.5179	15.6709	15.8254	15.9814	16.139	16.2981	16.4588	16.6211	16.785	16.9505	17.1176	17.2864	17.4568	17.629	17.8028	17.9783	18.1556	18.3346	18.5154	18.6979	18.8823	19.0685	19.2565	19.4463	19.6381	19.8317	20.0273	20.2247	20.4241	20.6255	20.8289	21.0342
rdv2_r02_s026	FL1	Counts	0	0	0	0	0	1	0	1	0	0	0	0	0	0	0	1	0	0	0	0	0	0	0	0	0	1	0	0	0	0	0	0	0	0	0	0	0	0	0	0	0	0	0	0	0	0	1
rdv2_r02_s027	FL1	Bin Values (MEF)	13.3942	13.5262	13.6596	13.7943	13.9303	14.0676	14.2063	14.3464	14.4879	14.6307	14.775	14.9207	15.0678	15.2163	15.3664	15.5179	15.6709	15.8254	15.9814	16.139	16.2981	16.4588	16.6211	16.785	16.9505	17.1176	17.2864	17.4568	17.629	17.8028	17.9783	18.1556	18.3346	18.5154	18.6979	18.8823	19.0685	19.2565	19.4463	19.6381	19.8317	20.0273	20.2247	20.4241	20.6255	20.8289	21.0342
rdv2_r02_s027	FL1	Counts	0	0	0	0	0	0	0	0	0	0	0	0	0	1	0	0	2	0	0	0	0	0	0	0	0	0	0	0	0	0	0	1	0	1	0	0	0	0	0	0	0	0	0	0	1	0	0
rdv2_r02_s028	FL1	Bin Values (MEF)	13.3942	13.5262	13.6596	13.7943	13.9303	14.0676	14.2063	14.3464	14.4879	14.6307	14.775	14.9207	15.0678	15.2163	15.3664	15.5179	15.6709	15.8254	15.9814	16.139	16.2981	16.4588	16.6211	16.785	16.9505	17.1176	17.2864	17.4568	17.629	17.8028	17.9783	18.1556	18.3346	18.5154	18.6979	18.8823	19.0685	19.2565	19.4463	19.6381	19.8317	20.0273	20.2247	20.4241	20.6255	20.8289	21.0342
rdv2_r02_s028	FL1	Counts	0	0	0	0	0	0	0	0	0	0	0	0	1	0	0	0	0	0	0	0	0	0	0	0	0	0	0	0	0	0	0	0	0	0	0	0	0	0	0	0	1	0	0	0	0	0	0
rdv2_r02_s029	FL1	Bin Values (MEF)	13.3942	13.5262	13.6596	13.7943	13.9303	14.0676	14.2063	14.3464	14.4879	14.6307	14.775	14.9207	15.0678	15.2163	15.3664	15.5179	15.6709	15.8254	15.9814	16.139	16.2981	16.4588	16.6211	16.785	16.9505	17.1176	17.2864	17.4568	17.629	17.8028	17.9783	18.1556	18.3346	18.5154	18.6979	18.8823	19.0685	19.2565	19.4463	19.6381	19.8317	20.0273	20.2247	20.4241	20.6255	20.8289	21.0342
rdv2_r02_s029	FL1	Counts	0	0	0	0	0	0	0	0	0	0	0	0	0	0	1	0	0	0	0	0	0	0	0	0	0	0	0	0	1	0	0	0	0	0	0	1	1	0	1	0	0	0	0	0	0	0	0
rdv2_r02_s030	FL1	Bin Values (MEF)	13.3942	13.5262	13.6596	13.7943	13.9303	14.0676	14.2063	14.3464	14.4879	14.6307	14.775	14.9207	15.0678	15.2163	15.3664	15.5179	15.6709	15.8254	15.9814	16.139	16.2981	16.4588	16.6211	16.785	16.9505	17.1176	17.2864	17.4568	17.629	17.8028	17.9783	18.1556	18.3346	18.5154	18.6979	18.8823	19.0685	19.2565	19.4463	19.6381	19.8317	20.0273	20.2247	20.4241	20.6255	20.8289	21.0342
rdv2_r02_s030	FL1	Counts	0	0	0	0	0	0	0	0	0	0	0	0	0	0	0	0	0	0	0	0	0	0	0	0	0	0	0	0	0	0	0	0	0	0	0	0	1	0	0	0	0	0	0	0	0	0	0
rdv2_r02_s031	FL1	Bin Values (MEF)	13.3942	13.5262	13.6596	13.7943	13.9303	14.0676	14.2063	14.3464	14.4879	14.6307	14.775	14.9207	15.0678	15.2163	15.3664	15.5179	15.6709	15.8254	15.9814	16.139	16.2981	16.4588	16.6211	16.785	16.9505	17.1176	17.2864	17.4568	17.629	17.8028	17.9783	18.1556	18.3346	18.5154	18.6979	18.8823	19.0685	19.2565	19.4463	19.6381	19.8317	20.0273	20.2247	20.4241	20.6255	20.8289	21.0342
rdv2_r02_s031	FL1	Counts	0	0	0	0	0	0	0	0	1	0	1	0	0	0	0	0	0	0	0	0	0	0	0	0	0	0	0	0	0	0	0	0	0	0	0	0	0	0	0	0	0	0	0	0	1	0	0
rdv2_r02_s032	FL1	Bin Values (MEF)	13.3942	13.5262	13.6596	13.7943	13.9303	14.0676	14.2063	14.3464	14.4879	14.6307	14.775	14.9207	15.0678	15.2163	15.3664	15.5179	15.6709	15.8254	15.9814	16.139	16.2981	16.4588	16.6211	16.785	16.9505	17.1176	17.2864	17.4568	17.629	17.8028	17.9783	18.1556	18.3346	18.5154	18.6979	18.8823	19.0685	19.2565	19.4463	19.6381	19.8317	20.0273	20.2247	20.4241	20.6255	20.8289	21.0342
rdv2_r02_s032	FL1	Counts	0	0	0	0	0	0	0	0	0	0	0	0	0	0	1	0	0	0	0	0	0	0	0	0	0	0	0	0	0	0	0	0	0	1	1	0	0	0	0	0	0	0	0	0	0	0	0
rdv2_r02_s033	FL1	Bin Values (MEF)	13.3942	13.5262	13.6596	13.7943	13.9303	14.0676	14.2063	14.3464	14.4879	14.6307	14.775	14.9207	15.0678	15.2163	15.3664	15.5179	15.6709	15.8254	15.9814	16.139	16.2981	16.4588	16.6211	16.785	16.9505	17.1176	17.2864	17.4568	17.629	17.8028	17.9783	18.1556	18.3346	18.5154	18.6979	18.8823	19.0685	19.2565	19.4463	19.6381	19.8317	20.0273	20.2247	20.4241	20.6255	20.8289	21.0342
rdv2_r02_s033	FL1	Counts	0	0	0	0	0	0	0	0	0	0	0	0	0	0	0	0	0	0	0	1	0	0	0	0	0	0	0	0	0	0	0	0	0	0	0	0	1	0	0	0	0	0	0	0	1	0	0
rdv2_r02_s034	FL1	Bin Values (MEF)	13.3942	13.5262	13.6596	13.7943	13.9303	14.0676	14.2063	14.3464	14.4879	14.6307	14.775	14.9207	15.0678	15.2163	15.3664	15.5179	15.6709	15.8254	15.9814	16.139	16.2981	16.4588	16.6211	16.785	16.9505	17.1176	17.2864	17.4568	17.629	17.8028	17.9783	18.1556	18.3346	18.5154	18.6979	18.8823	19.0685	19.2565	19.4463	19.6381	19.8317	20.0273	20.2247	20.4241	20.6255	20.8289	21.0342
rdv2_r02_s034	FL1	Counts	0	0	0	0	0	0	0	0	0	0	1	0	0	0	0	0	0	0	0	0	1	0	0	0	0	0	0	0	0	0	0	0	0	0	0	0	0	0	0	0	1	0	0	0	0	0	0
rdv2_r02_s035	FL1	Bin Values (MEF)	13.3942	13.5262	13.6596	13.7943	13.9303	14.0676	14.2063	14.3464	14.4879	14.6307	14.775	14.9207	15.0678	15.2163	15.3664	15.5179	15.6709	15.8254	15.9814	16.139	16.2981	16.4588	16.6211	16.785	16.9505	17.1176	17.2864	17.4568	17.629	17.8028	17.9783	18.1556	18.3346	18.5154	18.6979	18.8823	19.0685	19.2565	19.4463	19.6381	19.8317	20.0273	20.2247	20.4241	20.6255	20.8289	21.0342
rdv2_r02_s035	FL1	Counts	0	0	0	0	0	0	0	0	0	1	0	0	0	0	0	0	0	0	0	0	0	0	2	0	0	0	0	0	0	0	0	0	0	0	0	0	1	0	0	0	0	0	0	0	0	0	0
rdv2_r02_s036	FL1	Bin Values (MEF)	13.3942	13.5262	13.6596	13.7943	13.9303	14.0676	14.2063	14.3464	14.4879	14.6307	14.775	14.9207	15.0678	15.2163	15.3664	15.5179	15.6709	15.8254	15.9814	16.139	16.2981	16.4588	16.6211	16.785	16.9505	17.1176	17.2864	17.4568	17.629	17.8028	17.9783	18.1556	18.3346	18.5154	18.6979	18.8823	19.0685	19.2565	19.4463	19.6381	19.8317	20.0273	20.2247	20.4241	20.6255	20.8289	21.0342
rdv2_r02_s036	FL1	Counts	0	0	0	0	0	0	0	2	0	0	0	0	0	0	1	0	0	0	0	1	0	0	0	0	0	0	0	0	0	0	0	0	0	0	0	0	0	0	0	0	0	0	0	0	0	0	0
rdv2_r02_s037	FL1	Bin Values (MEF)	13.3942	13.5262	13.6596	13.7943	13.9303	14.0676	14.2063	14.3464	14.4879	14.6307	14.775	14.9207	15.0678	15.2163	15.3664	15.5179	15.6709	15.8254	15.9814	16.139	16.2981	16.4588	16.6211	16.785	16.9505	17.1176	17.2864	17.4568	17.629	17.8028	17.9783	18.1556	18.3346	18.5154	18.6979	18.8823	19.0685	19.2565	19.4463	19.6381	19.8317	20.0273	20.2247	20.4241	20.6255	20.8289	21.0342
rdv2_r02_s037	FL1	Counts	0	0	0	0	0	0	0	0	0	0	1	0	0	0	0	0	0	0	0	0	0	0	0	1	0	0	0	0	0	0	0	0	0	0	0	0	0	0	0	0	0	0	0	0	0	0	1
rdv2_r02_s038	FL1	Bin Values (MEF)	13.3942	13.5262	13.6596	13.7943	13.9303	14.0676	14.2063	14.3464	14.4879	14.6307	14.775	14.9207	15.0678	15.2163	15.3664	15.5179	15.6709	15.8254	15.9814	16.139	16.2981	16.4588	16.6211	16.785	16.9505	17.1176	17.2864	17.4568	17.629	17.8028	17.9783	18.1556	18.3346	18.5154	18.6979	18.8823	19.0685	19.2565	19.4463	19.6381	19.8317	20.0273	20.2247	20.4241	20.6255	20.8289	21.0342
rdv2_r02_s038	FL1	Counts	0	0	0	0	0	0	0	0	0	0	0	0	0	0	0	0	0	0	1	0	0	0	0	0	1	0	0	0	0	0	0	0	0	0	0	0	0	1	0	1	1	1	0	0	0	1	2
rdv2_r02_s039	FL1	Bin Values (MEF)	13.3942	13.5262	13.6596	13.7943	13.9303	14.0676	14.2063	14.3464	14.4879	14.6307	14.775	14.9207	15.0678	15.2163	15.3664	15.5179	15.6709	15.8254	15.9814	16.139	16.2981	16.4588	16.6211	16.785	16.9505	17.1176	17.2864	17.4568	17.629	17.8028	17.9783	18.1556	18.3346	18.5154	18.6979	18.8823	19.0685	19.2565	19.4463	19.6381	19.8317	20.0273	20.2247	20.4241	20.6255	20.8289	21.0342
rdv2_r02_s039	FL1	Counts	0	0	0	0	1	0	0	0	0	1	0	0	0	0	0	0	0	0	0	0	0	1	0	0	0	0	0	0	1	0	1	1	0	1	0	3	0	1	0	0	1	0	0	1	1	0	0
rdv2_r02_s040	FL1	Bin Values (MEF)	13.3942	13.5262	13.6596	13.7943	13.9303	14.0676	14.2063	14.3464	14.4879	14.6307	14.775	14.9207	15.0678	15.2163	15.3664	15.5179	15.6709	15.8254	15.9814	16.139	16.2981	16.4588	16.6211	16.785	16.9505	17.1176	17.2864	17.4568	17.629	17.8028	17.9783	18.1556	18.3346	18.5154	18.6979	18.8823	19.0685	19.2565	19.4463	19.6381	19.8317	20.0273	20.2247	20.4241	20.6255	20.8289	21.0342
rdv2_r02_s040	FL1	Counts	0	0	0	0	0	0	0	0	0	0	0	0	0	0	0	0	0	0	0	0	0	0	0	0	1	0	0	1	0	1	0	0	0	0	0	0	0	0	0	0	0	0	0	0	0	0	0
rdv2_r02_s041	FL1	Bin Values (MEF)	13.3942	13.5262	13.6596	13.7943	13.9303	14.0676	14.2063	14.3464	14.4879	14.6307	14.775	14.9207	15.0678	15.2163	15.3664	15.5179	15.6709	15.8254	15.9814	16.139	16.2981	16.4588	16.6211	16.785	16.9505	17.1176	17.2864	17.4568	17.629	17.8028	17.9783	18.1556	18.3346	18.5154	18.6979	18.8823	19.0685	19.2565	19.4463	19.6381	19.8317	20.0273	20.2247	20.4241	20.6255	20.8289	21.0342
rdv2_r02_s041	FL1	Counts	0	0	1	0	0	0	0	0	0	0	0	0	0	0	0	0	0	0	0	0	0	0	0	1	0	0	0	0	0	0	0	0	0	0	0	0	0	0	0	0	0	0	0	0	1	0	0
rdv2_r02_s042	FL1	Bin Values (MEF)	13.3942	13.5262	13.6596	13.7943	13.9303	14.0676	14.2063	14.3464	14.4879	14.6307	14.775	14.9207	15.0678	15.2163	15.3664	15.5179	15.6709	15.8254	15.9814	16.139	16.2981	16.4588	16.6211	16.785	16.9505	17.1176	17.2864	17.4568	17.629	17.8028	17.9783	18.1556	18.3346	18.5154	18.6979	18.8823	19.0685	19.2565	19.4463	19.6381	19.8317	20.0273	20.2247	20.4241	20.6255	20.8289	21.0342
rdv2_r02_s042	FL1	Counts	0	0	0	0	0	0	0	0	0	0	0	0	0	0	0	0	0	0	0	0	0	0	0	0	0	0	0	0	0	0	0	0	0	0	0	0	0	0	0	0	0	0	0	0	1	0	0
rdv2_r02_s043	FL1	Bin Values (MEF)	13.3942	13.5262	13.6596	13.7943	13.9303	14.0676	14.2063	14.3464	14.4879	14.6307	14.775	14.9207	15.0678	15.2163	15.3664	15.5179	15.6709	15.8254	15.9814	16.139	16.2981	16.4588	16.6211	16.785	16.9505	17.1176	17.2864	17.4568	17.629	17.8028	17.9783	18.1556	18.3346	18.5154	18.6979	18.8823	19.0685	19.2565	19.4463	19.6381	19.8317	20.0273	20.2247	20.4241	20.6255	20.8289	21.0342
rdv2_r02_s043	FL1	Counts	0	0	1	0	0	0	0	0	0	0	0	0	0	0	0	0	0	0	0	0	0	0	0	0	0	0	0	0	0	0	0	1	0	0	0	0	0	0	0	0	0	0	0	0	0	0	0
rdv2_r02_s044	FL1	Bin Values (MEF)	13.3942	13.5262	13.6596	13.7943	13.9303	14.0676	14.2063	14.3464	14.4879	14.6307	14.775	14.9207	15.0678	15.2163	15.3664	15.5179	15.6709	15.8254	15.9814	16.139	16.2981	16.4588	16.6211	16.785	16.9505	17.1176	17.2864	17.4568	17.629	17.8028	17.9783	18.1556	18.3346	18.5154	18.6979	18.8823	19.0685	19.2565	19.4463	19.6381	19.8317	20.0273	20.2247	20.4241	20.6255	20.8289	21.0342
rdv2_r02_s044	FL1	Counts	0	0	0	0	0	0	0	0	0	0	0	0	0	0	0	0	0	1	0	1	0	0	0	0	0	0	0	0	0	0	0	0	0	0	0	0	0	0	1	0	0	0	0	0	0	0	0
rdv2_r02_s045	FL1	Bin Values (MEF)	13.3942	13.5262	13.6596	13.7943	13.9303	14.0676	14.2063	14.3464	14.4879	14.6307	14.775	14.9207	15.0678	15.2163	15.3664	15.5179	15.6709	15.8254	15.9814	16.139	16.2981	16.4588	16.6211	16.785	16.9505	17.1176	17.2864	17.4568	17.629	17.8028	17.9783	18.1556	18.3346	18.5154	18.6979	18.8823	19.0685	19.2565	19.4463	19.6381	19.8317	20.0273	20.2247	20.4241	20.6255	20.8289	21.0342
rdv2_r02_s045	FL1	Counts	0	0	0	0	0	0	0	0	0	0	0	0	0	0	0	0	0	0	0	1	0	0	0	0	0	0	0	0	0	0	0	0	1	0	0	0	0	0	0	0	1	0	0	0	0	1	0
rdv2_r02_s046	FL1	Bin Values (MEF)	13.3942	13.5262	13.6596	13.7943	13.9303	14.0676	14.2063	14.3464	14.4879	14.6307	14.775	14.9207	15.0678	15.2163	15.3664	15.5179	15.6709	15.8254	15.9814	16.139	16.2981	16.4588	16.6211	16.785	16.9505	17.1176	17.2864	17.4568	17.629	17.8028	17.9783	18.1556	18.3346	18.5154	18.6979	18.8823	19.0685	19.2565	19.4463	19.6381	19.8317	20.0273	20.2247	20.4241	20.6255	20.8289	21.0342
rdv2_r02_s046	FL1	Counts	0	0	0	0	0	0	0	0	0	0	0	0	0	0	0	0	0	0	0	0	0	0	1	0	0	0	0	0	0	0	0	0	0	0	0	0	1	0	0	0	0	0	0	0	0	0	0
rdv2_r02_s047	FL1	Bin Values (MEF)	13.3942	13.5262	13.6596	13.7943	13.9303	14.0676	14.2063	14.3464	14.4879	14.6307	14.775	14.9207	15.0678	15.2163	15.3664	15.5179	15.6709	15.8254	15.9814	16.139	16.2981	16.4588	16.6211	16.785	16.9505	17.1176	17.2864	17.4568	17.629	17.8028	17.9783	18.1556	18.3346	18.5154	18.6979	18.8823	19.0685	19.2565	19.4463	19.6381	19.8317	20.0273	20.2247	20.4241	20.6255	20.8289	21.0342
rdv2_r02_s047	FL1	Counts	0	0	0	0	0	0	0	0	0	0	0	0	0	0	0	0	0	0	0	0	0	0	0	0	0	0	0	1	0	0	0	0	0	1	0	0	0	0	0	0	0	0	0	0	0	0	1
rdv2_r02_s048	FL1	Bin Values (MEF)	13.3942	13.5262	13.6596	13.7943	13.9303	14.0676	14.2063	14.3464	14.4879	14.6307	14.775	14.9207	15.0678	15.2163	15.3664	15.5179	15.6709	15.8254	15.9814	16.139	16.2981	16.4588	16.6211	16.785	16.9505	17.1176	17.2864	17.4568	17.629	17.8028	17.9783	18.1556	18.3346	18.5154	18.6979	18.8823	19.0685	19.2565	19.4463	19.6381	19.8317	20.0273	20.2247	20.4241	20.6255	20.8289	21.0342
rdv2_r02_s048	FL1	Counts	0	0	0	0	0	1	0	0	0	0	0	0	0	0	0	1	0	0	0	0	0	0	0	0	0	0	0	0	0	0	0	0	0	0	0	0	0	0	0	0	0	0	0	0	0	0	0
rdv2_r02_s073	FL1	Bin Values (MEF)	13.3942	13.5262	13.6596	13.7943	13.9303	14.0676	14.2063	14.3464	14.4879	14.6307	14.775	14.9207	15.0678	15.2163	15.3664	15.5179	15.6709	15.8254	15.9814	16.139	16.2981	16.4588	16.6211	16.785	16.9505	17.1176	17.2864	17.4568	17.629	17.8028	17.9783	18.1556	18.3346	18.5154	18.6979	18.8823	19.0685	19.2565	19.4463	19.6381	19.8317	20.0273	20.2247	20.4241	20.6255	20.8289	21.0342
rdv2_r02_s073	FL1	Counts	0	0	0	1	0	1	0	1	0	0	0	0	0	0	0	0	0	0	0	0	0	1	1	0	0	0	0	0	0	0	0	0	0	0	0	0	0	0	0	1	0	0	0	0	0	0	0
rdv2_r02_s074	FL1	Bin Values (MEF)	13.3942	13.5262	13.6596	13.7943	13.9303	14.0676	14.2063	14.3464	14.4879	14.6307	14.775	14.9207	15.0678	15.2163	15.3664	15.5179	15.6709	15.8254	15.9814	16.139	16.2981	16.4588	16.6211	16.785	16.9505	17.1176	17.2864	17.4568	17.629	17.8028	17.9783	18.1556	18.3346	18.5154	18.6979	18.8823	19.0685	19.2565	19.4463	19.6381	19.8317	20.0273	20.2247	20.4241	20.6255	20.8289	21.0342
rdv2_r02_s074	FL1	Counts	0	0	0	1	0	0	0	0	0	0	0	0	0	0	0	0	0	0	0	0	0	0	0	0	0	0	0	0	0	0	0	1	0	0	0	0	0	0	0	0	0	0	0	0	0	0	0
rdv2_r02_s075	FL1	Bin Values (MEF)	13.3942	13.5262	13.6596	13.7943	13.9303	14.0676	14.2063	14.3464	14.4879	14.6307	14.775	14.9207	15.0678	15.2163	15.3664	15.5179	15.6709	15.8254	15.9814	16.139	16.2981	16.4588	16.6211	16.785	16.9505	17.1176	17.2864	17.4568	17.629	17.8028	17.9783	18.1556	18.3346	18.5154	18.6979	18.8823	19.0685	19.2565	19.4463	19.6381	19.8317	20.0273	20.2247	20.4241	20.6255	20.8289	21.0342
rdv2_r02_s075	FL1	Counts	0	0	0	0	0	0	0	0	0	0	0	0	0	0	0	0	0	0	0	0	0	0	0	0	0	0	0	0	1	0	0	0	0	0	0	1	0	0	1	0	0	0	0	0	0	0	0
rdv2_r02_s076	FL1	Bin Values (MEF)	13.3942	13.5262	13.6596	13.7943	13.9303	14.0676	14.2063	14.3464	14.4879	14.6307	14.775	14.9207	15.0678	15.2163	15.3664	15.5179	15.6709	15.8254	15.9814	16.139	16.2981	16.4588	16.6211	16.785	16.9505	17.1176	17.2864	17.4568	17.629	17.8028	17.9783	18.1556	18.3346	18.5154	18.6979	18.8823	19.0685	19.2565	19.4463	19.6381	19.8317	20.0273	20.2247	20.4241	20.6255	20.8289	21.0342
rdv2_r02_s076	FL1	Counts	0	0	0	0	0	0	0	0	1	0	0	0	0	0	0	0	0	0	0	0	0	0	0	0	0	0	0	0	1	0	0	0	0	0	0	0	0	0	0	0	0	1	0	0	0	0	0
rdv2_r02_s077	FL1	Bin Values (MEF)	13.3942	13.5262	13.6596	13.7943	13.9303	14.0676	14.2063	14.3464	14.4879	14.6307	14.775	14.9207	15.0678	15.2163	15.3664	15.5179	15.6709	15.8254	15.9814	16.139	16.2981	16.4588	16.6211	16.785	16.9505	17.1176	17.2864	17.4568	17.629	17.8028	17.9783	18.1556	18.3346	18.5154	18.6979	18.8823	19.0685	19.2565	19.4463	19.6381	19.8317	20.0273	20.2247	20.4241	20.6255	20.8289	21.0342
rdv2_r02_s077	FL1	Counts	0	0	0	0	0	0	0	0	0	0	0	0	0	0	0	0	0	0	0	0	0	0	0	0	0	0	0	0	0	0	0	0	0	0	0	0	0	0	0	0	0	1	0	0	0	0	0
rdv2_r02_s078	FL1	Bin Values (MEF)	13.3942	13.5262	13.6596	13.7943	13.9303	14.0676	14.2063	14.3464	14.4879	14.6307	14.775	14.9207	15.0678	15.2163	15.3664	15.5179	15.6709	15.8254	15.9814	16.139	16.2981	16.4588	16.6211	16.785	16.9505	17.1176	17.2864	17.4568	17.629	17.8028	17.9783	18.1556	18.3346	18.5154	18.6979	18.8823	19.0685	19.2565	19.4463	19.6381	19.8317	20.0273	20.2247	20.4241	20.6255	20.8289	21.0342
rdv2_r02_s078	FL1	Counts	0	0	0	0	0	0	0	0	0	0	0	0	0	0	0	1	0	0	0	0	0	0	0	0	0	0	0	0	0	0	0	0	0	0	0	0	0	0	0	0	0	0	0	0	0	0	0
rdv2_r02_s079	FL1	Bin Values (MEF)	13.3942	13.5262	13.6596	13.7943	13.9303	14.0676	14.2063	14.3464	14.4879	14.6307	14.775	14.9207	15.0678	15.2163	15.3664	15.5179	15.6709	15.8254	15.9814	16.139	16.2981	16.4588	16.6211	16.785	16.9505	17.1176	17.2864	17.4568	17.629	17.8028	17.9783	18.1556	18.3346	18.5154	18.6979	18.8823	19.0685	19.2565	19.4463	19.6381	19.8317	20.0273	20.2247	20.4241	20.6255	20.8289	21.0342
rdv2_r02_s079	FL1	Counts	0	0	0	0	0	0	0	0	0	0	0	0	1	0	0	0	0	0	0	0	0	0	0	0	0	0	0	0	0	0	0	0	0	0	0	0	1	0	0	0	0	0	0	2	0	0	0
rdv2_r02_s080	FL1	Bin Values (MEF)	13.3942	13.5262	13.6596	13.7943	13.9303	14.0676	14.2063	14.3464	14.4879	14.6307	14.775	14.9207	15.0678	15.2163	15.3664	15.5179	15.6709	15.8254	15.9814	16.139	16.2981	16.4588	16.6211	16.785	16.9505	17.1176	17.2864	17.4568	17.629	17.8028	17.9783	18.1556	18.3346	18.5154	18.6979	18.8823	19.0685	19.2565	19.4463	19.6381	19.8317	20.0273	20.2247	20.4241	20.6255	20.8289	21.0342
rdv2_r02_s080	FL1	Counts	0	0	0	0	0	0	0	0	0	0	0	0	0	0	0	0	0	1	0	0	0	0	0	0	0	0	0	0	0	0	0	0	0	0	0	0	0	0	1	0	0	0	0	0	0	0	0
rdv2_r02_s081	FL1	Bin Values (MEF)	13.3942	13.5262	13.6596	13.7943	13.9303	14.0676	14.2063	14.3464	14.4879	14.6307	14.775	14.9207	15.0678	15.2163	15.3664	15.5179	15.6709	15.8254	15.9814	16.139	16.2981	16.4588	16.6211	16.785	16.9505	17.1176	17.2864	17.4568	17.629	17.8028	17.9783	18.1556	18.3346	18.5154	18.6979	18.8823	19.0685	19.2565	19.4463	19.6381	19.8317	20.0273	20.2247	20.4241	20.6255	20.8289	21.0342
rdv2_r02_s081	FL1	Counts	0	0	0	0	0	0	0	0	0	0	0	0	0	0	0	0	0	0	0	0	0	0	0	0	0	0	0	0	0	0	0	0	0	1	0	0	0	0	0	0	0	0	0	0	0	0	0
rdv2_r02_s082	FL1	Bin Values (MEF)	13.3942	13.5262	13.6596	13.7943	13.9303	14.0676	14.2063	14.3464	14.4879	14.6307	14.775	14.9207	15.0678	15.2163	15.3664	15.5179	15.6709	15.8254	15.9814	16.139	16.2981	16.4588	16.6211	16.785	16.9505	17.1176	17.2864	17.4568	17.629	17.8028	17.9783	18.1556	18.3346	18.5154	18.6979	18.8823	19.0685	19.2565	19.4463	19.6381	19.8317	20.0273	20.2247	20.4241	20.6255	20.8289	21.0342
rdv2_r02_s082	FL1	Counts	0	0	0	0	0	0	0	0	0	0	0	0	0	0	0	0	0	0	0	0	0	0	0	0	0	0	0	0	0	0	0	0	0	0	0	0	0	0	0	0	0	0	0	0	0	0	0
rdv2_r02_s083	FL1	Bin Values (MEF)	13.3942	13.5262	13.6596	13.7943	13.9303	14.0676	14.2063	14.3464	14.4879	14.6307	14.775	14.9207	15.0678	15.2163	15.3664	15.5179	15.6709	15.8254	15.9814	16.139	16.2981	16.4588	16.6211	16.785	16.9505	17.1176	17.2864	17.4568	17.629	17.8028	17.9783	18.1556	18.3346	18.5154	18.6979	18.8823	19.0685	19.2565	19.4463	19.6381	19.8317	20.0273	20.2247	20.4241	20.6255	20.8289	21.0342
rdv2_r02_s083	FL1	Counts	0	0	0	0	0	0	0	0	0	0	0	0	0	0	0	0	0	0	0	0	0	0	0	0	0	0	0	0	0	0	0	0	0	0	0	0	0	0	0	0	0	0	0	0	0	1	0
rdv2_r02_s084	FL1	Bin Values (MEF)	13.3942	13.5262	13.6596	13.7943	13.9303	14.0676	14.2063	14.3464	14.4879	14.6307	14.775	14.9207	15.0678	15.2163	15.3664	15.5179	15.6709	15.8254	15.9814	16.139	16.2981	16.4588	16.6211	16.785	16.9505	17.1176	17.2864	17.4568	17.629	17.8028	17.9783	18.1556	18.3346	18.5154	18.6979	18.8823	19.0685	19.2565	19.4463	19.6381	19.8317	20.0273	20.2247	20.4241	20.6255	20.8289	21.0342
rdv2_r02_s084	FL1	Counts	0	0	0	0	0	0	1	0	0	0	0	0	0	0	0	0	0	0	0	2	1	0	0	0	1	0	0	0	0	0	0	0	0	0	0	0	0	0	0	0	0	0	0	0	0	0	0
rdv2_r02_s085	FL1	Bin Values (MEF)	13.3942	13.5262	13.6596	13.7943	13.9303	14.0676	14.2063	14.3464	14.4879	14.6307	14.775	14.9207	15.0678	15.2163	15.3664	15.5179	15.6709	15.8254	15.9814	16.139	16.2981	16.4588	16.6211	16.785	16.9505	17.1176	17.2864	17.4568	17.629	17.8028	17.9783	18.1556	18.3346	18.5154	18.6979	18.8823	19.0685	19.2565	19.4463	19.6381	19.8317	20.0273	20.2247	20.4241	20.6255	20.8289	21.0342
rdv2_r02_s085	FL1	Counts	0	0	0	0	0	0	0	0	0	0	0	0	0	1	0	1	0	0	0	0	0	0	0	0	0	0	0	0	0	0	0	0	0	0	0	0	0	0	0	0	0	0	0	0	0	0	1
rdv2_r02_s086	FL1	Bin Values (MEF)	13.3942	13.5262	13.6596	13.7943	13.9303	14.0676	14.2063	14.3464	14.4879	14.6307	14.775	14.9207	15.0678	15.2163	15.3664	15.5179	15.6709	15.8254	15.9814	16.139	16.2981	16.4588	16.6211	16.785	16.9505	17.1176	17.2864	17.4568	17.629	17.8028	17.9783	18.1556	18.3346	18.5154	18.6979	18.8823	19.0685	19.2565	19.4463	19.6381	19.8317	20.0273	20.2247	20.4241	20.6255	20.8289	21.0342
rdv2_r02_s086	FL1	Counts	0	0	0	0	0	0	0	0	0	0	0	0	0	0	0	0	0	0	0	0	0	0	0	0	0	0	0	1	0	0	0	0	0	0	0	0	0	0	0	0	0	0	0	0	0	0	0
rdv2_r02_s087	FL1	Bin Values (MEF)	13.3942	13.5262	13.6596	13.7943	13.9303	14.0676	14.2063	14.3464	14.4879	14.6307	14.775	14.9207	15.0678	15.2163	15.3664	15.5179	15.6709	15.8254	15.9814	16.139	16.2981	16.4588	16.6211	16.785	16.9505	17.1176	17.2864	17.4568	17.629	17.8028	17.9783	18.1556	18.3346	18.5154	18.6979	18.8823	19.0685	19.2565	19.4463	19.6381	19.8317	20.0273	20.2247	20.4241	20.6255	20.8289	21.0342
rdv2_r02_s087	FL1	Counts	0	0	0	0	1	0	0	0	0	0	0	0	1	0	1	0	0	0	1	1	0	0	0	0	0	0	0	0	0	0	0	0	0	1	0	0	0	0	0	0	0	0	0	0	0	1	0
rdv2_r02_s088	FL1	Bin Values (MEF)	13.3942	13.5262	13.6596	13.7943	13.9303	14.0676	14.2063	14.3464	14.4879	14.6307	14.775	14.9207	15.0678	15.2163	15.3664	15.5179	15.6709	15.8254	15.9814	16.139	16.2981	16.4588	16.6211	16.785	16.9505	17.1176	17.2864	17.4568	17.629	17.8028	17.9783	18.1556	18.3346	18.5154	18.6979	18.8823	19.0685	19.2565	19.4463	19.6381	19.8317	20.0273	20.2247	20.4241	20.6255	20.8289	21.0342
rdv2_r02_s088	FL1	Counts	0	0	0	1	0	0	0	0	0	0	0	0	0	0	0	0	0	0	0	0	0	0	0	0	0	0	0	0	0	0	0	1	0	0	0	0	0	1	1	0	1	0	0	0	0	0	0
rdv2_r02_s089	FL1	Bin Values (MEF)	13.3942	13.5262	13.6596	13.7943	13.9303	14.0676	14.2063	14.3464	14.4879	14.6307	14.775	14.9207	15.0678	15.2163	15.3664	15.5179	15.6709	15.8254	15.9814	16.139	16.2981	16.4588	16.6211	16.785	16.9505	17.1176	17.2864	17.4568	17.629	17.8028	17.9783	18.1556	18.3346	18.5154	18.6979	18.8823	19.0685	19.2565	19.4463	19.6381	19.8317	20.0273	20.2247	20.4241	20.6255	20.8289	21.0342
rdv2_r02_s089	FL1	Counts	0	0	0	0	0	0	0	0	0	0	0	0	0	0	0	0	0	1	0	0	0	0	0	0	0	0	0	0	0	0	0	0	0	0	0	0	0	0	0	0	0	0	1	0	0	0	0
rdv2_r02_s090	FL1	Bin Values (MEF)	13.3942	13.5262	13.6596	13.7943	13.9303	14.0676	14.2063	14.3464	14.4879	14.6307	14.775	14.9207	15.0678	15.2163	15.3664	15.5179	15.6709	15.8254	15.9814	16.139	16.2981	16.4588	16.6211	16.785	16.9505	17.1176	17.2864	17.4568	17.629	17.8028	17.9783	18.1556	18.3346	18.5154	18.6979	18.8823	19.0685	19.2565	19.4463	19.6381	19.8317	20.0273	20.2247	20.4241	20.6255	20.8289	21.0342
rdv2_r02_s090	FL1	Counts	0	0	0	0	0	0	0	0	0	0	0	0	0	0	1	0	0	0	0	0	0	0	0	0	0	0	0	0	0	0	0	0	0	0	0	0	0	0	0	1	0	0	1	0	0	0	0
rdv2_r02_s091	FL1	Bin Values (MEF)	13.3942	13.5262	13.6596	13.7943	13.9303	14.0676	14.2063	14.3464	14.4879	14.6307	14.775	14.9207	15.0678	15.2163	15.3664	15.5179	15.6709	15.8254	15.9814	16.139	16.2981	16.4588	16.6211	16.785	16.9505	17.1176	17.2864	17.4568	17.629	17.8028	17.9783	18.1556	18.3346	18.5154	18.6979	18.8823	19.0685	19.2565	19.4463	19.6381	19.8317	20.0273	20.2247	20.4241	20.6255	20.8289	21.0342
rdv2_r02_s091	FL1	Counts	0	0	0	0	0	1	0	0	0	0	0	0	0	0	0	0	0	0	0	0	0	0	0	0	0	0	1	0	0	0	0	0	1	0	0	0	0	0	0	0	0	0	0	0	0	0	0
rdv2_r02_s092	FL1	Bin Values (MEF)	13.3942	13.5262	13.6596	13.7943	13.9303	14.0676	14.2063	14.3464	14.4879	14.6307	14.775	14.9207	15.0678	15.2163	15.3664	15.5179	15.6709	15.8254	15.9814	16.139	16.2981	16.4588	16.6211	16.785	16.9505	17.1176	17.2864	17.4568	17.629	17.8028	17.9783	18.1556	18.3346	18.5154	18.6979	18.8823	19.0685	19.2565	19.4463	19.6381	19.8317	20.0273	20.2247	20.4241	20.6255	20.8289	21.0342
rdv2_r02_s092	FL1	Counts	0	0	1	0	0	0	0	0	0	0	0	0	0	0	1	0	0	0	0	0	0	0	0	0	0	0	0	1	0	0	0	0	0	0	0	0	0	0	0	0	0	0	0	0	0	0	0
rdv2_r02_s093	FL1	Bin Values (MEF)	13.3942	13.5262	13.6596	13.7943	13.9303	14.0676	14.2063	14.3464	14.4879	14.6307	14.775	14.9207	15.0678	15.2163	15.3664	15.5179	15.6709	15.8254	15.9814	16.139	16.2981	16.4588	16.6211	16.785	16.9505	17.1176	17.2864	17.4568	17.629	17.8028	17.9783	18.1556	18.3346	18.5154	18.6979	18.8823	19.0685	19.2565	19.4463	19.6381	19.8317	20.0273	20.2247	20.4241	20.6255	20.8289	21.0342
rdv2_r02_s093	FL1	Counts	0	0	0	0	0	0	0	0	0	0	0	0	0	0	0	0	0	0	0	0	0	0	0	0	0	0	0	0	0	0	0	0	0	0	0	0	0	0	0	0	0	0	0	0	0	0	0
rdv2_r02_s094	FL1	Bin Values (MEF)	13.3942	13.5262	13.6596	13.7943	13.9303	14.0676	14.2063	14.3464	14.4879	14.6307	14.775	14.9207	15.0678	15.2163	15.3664	15.5179	15.6709	15.8254	15.9814	16.139	16.2981	16.4588	16.6211	16.785	16.9505	17.1176	17.2864	17.4568	17.629	17.8028	17.9783	18.1556	18.3346	18.5154	18.6979	18.8823	19.0685	19.2565	19.4463	19.6381	19.8317	20.0273	20.2247	20.4241	20.6255	20.8289	21.0342
rdv2_r02_s094	FL1	Counts	0	0	0	0	0	0	0	0	0	0	0	0	0	0	0	0	0	1	0	0	0	0	0	0	0	0	0	0	0	0	0	0	0	0	0	0	0	0	0	0	0	0	0	0	0	0	0
rdv2_r02_s095	FL1	Bin Values (MEF)	13.3942	13.5262	13.6596	13.7943	13.9303	14.0676	14.2063	14.3464	14.4879	14.6307	14.775	14.9207	15.0678	15.2163	15.3664	15.5179	15.6709	15.8254	15.9814	16.139	16.2981	16.4588	16.6211	16.785	16.9505	17.1176	17.2864	17.4568	17.629	17.8028	17.9783	18.1556	18.3346	18.5154	18.6979	18.8823	19.0685	19.2565	19.4463	19.6381	19.8317	20.0273	20.2247	20.4241	20.6255	20.8289	21.0342
rdv2_r02_s095	FL1	Counts	0	0	0	0	0	0	1	0	0	0	0	0	0	0	0	1	0	0	0	0	0	0	0	0	0	0	0	0	0	0	0	0	0	0	0	0	1	0	0	0	0	0	0	0	0	0	0
rdv2_r02_s096	FL1	Bin Values (MEF)	13.3942	13.5262	13.6596	13.7943	13.9303	14.0676	14.2063	14.3464	14.4879	14.6307	14.775	14.9207	15.0678	15.2163	15.3664	15.5179	15.6709	15.8254	15.9814	16.139	16.2981	16.4588	16.6211	16.785	16.9505	17.1176	17.2864	17.4568	17.629	17.8028	17.9783	18.1556	18.3346	18.5154	18.6979	18.8823	19.0685	19.2565	19.4463	19.6381	19.8317	20.0273	20.2247	20.4241	20.6255	20.8289	21.0342
rdv2_r02_s096	FL1	Counts	0	0	0	0	0	0	0	0	0	0	0	0	0	0	0	0	0	0	0	0	0	0	1	0	0	0	2	0	0	0	0	0	0	1	0	0	0	1	0	0	0	0	0	0	0	0	0
rdv2_r02_s097	FL1	Bin Values (MEF)	13.3942	13.5262	13.6596	13.7943	13.9303	14.0676	14.2063	14.3464	14.4879	14.6307	14.775	14.9207	15.0678	15.2163	15.3664	15.5179	15.6709	15.8254	15.9814	16.139	16.2981	16.4588	16.6211	16.785	16.9505	17.1176	17.2864	17.4568	17.629	17.8028	17.9783	18.1556	18.3346	18.5154	18.6979	18.8823	19.0685	19.2565	19.4463	19.6381	19.8317	20.0273	20.2247	20.4241	20.6255	20.8289	21.0342
rdv2_r02_s097	FL1	Counts	0	0	0	0	0	0	0	0	0	0	0	0	0	0	0	0	0	0	0	0	0	0	1	0	0	0	0	0	0	0	0	0	0	0	0	1	0	0	0	0	0	0	0	0	0	0	0
rdv2_r02_s098	FL1	Bin Values (MEF)	13.3942	13.5262	13.6596	13.7943	13.9303	14.0676	14.2063	14.3464	14.4879	14.6307	14.775	14.9207	15.0678	15.2163	15.3664	15.5179	15.6709	15.8254	15.9814	16.139	16.2981	16.4588	16.6211	16.785	16.9505	17.1176	17.2864	17.4568	17.629	17.8028	17.9783	18.1556	18.3346	18.5154	18.6979	18.8823	19.0685	19.2565	19.4463	19.6381	19.8317	20.0273	20.2247	20.4241	20.6255	20.8289	21.0342
rdv2_r02_s098	FL1	Counts	0	0	0	0	0	0	0	0	0	0	0	1	0	0	0	0	0	0	0	0	0	0	0	0	0	0	0	0	0	0	0	1	0	0	0	1	0	0	0	0	0	0	0	0	0	0	0
rdv2_r02_s099	FL1	Bin Values (MEF)	13.3942	13.5262	13.6596	13.7943	13.9303	14.0676	14.2063	14.3464	14.4879	14.6307	14.775	14.9207	15.0678	15.2163	15.3664	15.5179	15.6709	15.8254	15.9814	16.139	16.2981	16.4588	16.6211	16.785	16.9505	17.1176	17.2864	17.4568	17.629	17.8028	17.9783	18.1556	18.3346	18.5154	18.6979	18.8823	19.0685	19.2565	19.4463	19.6381	19.8317	20.0273	20.2247	20.4241	20.6255	20.8289	21.0342
rdv2_r02_s099	FL1	Counts	0	0	0	0	0	0	0	0	0	0	0	0	0	0	0	0	0	0	0	0	0	0	0	0	0	0	0	0	0	0	0	0	0	0	0	0	0	0	0	0	0	0	0	1	0	0	0
rdv2_r02_s100	FL1	Bin Values (MEF)	13.3942	13.5262	13.6596	13.7943	13.9303	14.0676	14.2063	14.3464	14.4879	14.6307	14.775	14.9207	15.0678	15.2163	15.3664	15.5179	15.6709	15.8254	15.9814	16.139	16.2981	16.4588	16.6211	16.785	16.9505	17.1176	17.2864	17.4568	17.629	17.8028	17.9783	18.1556	18.3346	18.5154	18.6979	18.8823	19.0685	19.2565	19.4463	19.6381	19.8317	20.0273	20.2247	20.4241	20.6255	20.8289	21.0342
rdv2_r02_s100	FL1	Counts	0	0	0	0	0	0	0	0	0	0	0	0	0	0	0	0	0	0	0	0	0	0	0	0	0	0	0	0	0	0	0	0	0	0	0	0	0	0	0	0	0	0	0	0	0	0	0
rdv2_r02_s101	FL1	Bin Values (MEF)	13.3942	13.5262	13.6596	13.7943	13.9303	14.0676	14.2063	14.3464	14.4879	14.6307	14.775	14.9207	15.0678	15.2163	15.3664	15.5179	15.6709	15.8254	15.9814	16.139	16.2981	16.4588	16.6211	16.785	16.9505	17.1176	17.2864	17.4568	17.629	17.8028	17.9783	18.1556	18.3346	18.5154	18.6979	18.8823	19.0685	19.2565	19.4463	19.6381	19.8317	20.0273	20.2247	20.4241	20.6255	20.8289	21.0342
rdv2_r02_s101	FL1	Counts	0	0	0	0	0	0	0	0	0	0	0	0	0	0	0	0	0	0	0	0	0	0	1	0	0	0	0	0	0	0	0	0	0	0	0	0	0	0	0	0	0	0	0	0	0	0	0
rdv2_r02_s102	FL1	Bin Values (MEF)	13.3942	13.5262	13.6596	13.7943	13.9303	14.0676	14.2063	14.3464	14.4879	14.6307	14.775	14.9207	15.0678	15.2163	15.3664	15.5179	15.6709	15.8254	15.9814	16.139	16.2981	16.4588	16.6211	16.785	16.9505	17.1176	17.2864	17.4568	17.629	17.8028	17.9783	18.1556	18.3346	18.5154	18.6979	18.8823	19.0685	19.2565	19.4463	19.6381	19.8317	20.0273	20.2247	20.4241	20.6255	20.8289	21.0342
rdv2_r02_s102	FL1	Counts	0	0	0	0	0	0	0	0	0	0	0	0	0	0	0	0	0	0	0	0	0	0	0	0	0	0	0	0	1	0	0	0	0	0	0	0	0	0	0	0	0	0	0	0	0	0	0
rdv2_r02_s103	FL1	Bin Values (MEF)	13.3942	13.5262	13.6596	13.7943	13.9303	14.0676	14.2063	14.3464	14.4879	14.6307	14.775	14.9207	15.0678	15.2163	15.3664	15.5179	15.6709	15.8254	15.9814	16.139	16.2981	16.4588	16.6211	16.785	16.9505	17.1176	17.2864	17.4568	17.629	17.8028	17.9783	18.1556	18.3346	18.5154	18.6979	18.8823	19.0685	19.2565	19.4463	19.6381	19.8317	20.0273	20.2247	20.4241	20.6255	20.8289	21.0342
rdv2_r02_s103	FL1	Counts	0	0	0	0	0	0	0	0	0	0	0	0	0	0	0	0	0	0	0	0	0	0	0	0	0	0	0	0	1	0	0	0	0	0	0	0	0	0	0	0	1	0	0	0	0	0	0
rdv2_r02_s104	FL1	Bin Values (MEF)	13.3942	13.5262	13.6596	13.7943	13.9303	14.0676	14.2063	14.3464	14.4879	14.6307	14.775	14.9207	15.0678	15.2163	15.3664	15.5179	15.6709	15.8254	15.9814	16.139	16.2981	16.4588	16.6211	16.785	16.9505	17.1176	17.2864	17.4568	17.629	17.8028	17.9783	18.1556	18.3346	18.5154	18.6979	18.8823	19.0685	19.2565	19.4463	19.6381	19.8317	20.0273	20.2247	20.4241	20.6255	20.8289	21.0342
rdv2_r02_s104	FL1	Counts	0	0	0	0	0	0	0	0	0	0	0	0	0	0	0	0	0	0	0	0	0	0	0	0	0	0	0	0	0	0	0	0	0	0	1	0	0	0	1	0	0	0	0	0	0	0	0
rdv2_r02_s105	FL1	Bin Values (MEF)	13.3942	13.5262	13.6596	13.7943	13.9303	14.0676	14.2063	14.3464	14.4879	14.6307	14.775	14.9207	15.0678	15.2163	15.3664	15.5179	15.6709	15.8254	15.9814	16.139	16.2981	16.4588	16.6211	16.785	16.9505	17.1176	17.2864	17.4568	17.629	17.8028	17.9783	18.1556	18.3346	18.5154	18.6979	18.8823	19.0685	19.2565	19.4463	19.6381	19.8317	20.0273	20.2247	20.4241	20.6255	20.8289	21.0342
rdv2_r02_s105	FL1	Counts	0	0	0	0	0	0	0	0	0	0	0	0	0	0	0	0	0	0	0	0	0	0	0	0	0	0	0	0	0	0	0	0	0	0	0	0	0	0	0	0	0	0	0	0	0	0	0
rdv2_r02_s106	FL1	Bin Values (MEF)	13.3942	13.5262	13.6596	13.7943	13.9303	14.0676	14.2063	14.3464	14.4879	14.6307	14.775	14.9207	15.0678	15.2163	15.3664	15.5179	15.6709	15.8254	15.9814	16.139	16.2981	16.4588	16.6211	16.785	16.9505	17.1176	17.2864	17.4568	17.629	17.8028	17.9783	18.1556	18.3346	18.5154	18.6979	18.8823	19.0685	19.2565	19.4463	19.6381	19.8317	20.0273	20.2247	20.4241	20.6255	20.8289	21.0342
rdv2_r02_s106	FL1	Counts	0	0	0	0	0	0	0	0	0	0	0	0	0	0	0	0	0	0	0	0	0	0	0	0	0	0	0	0	0	0	0	0	0	0	0	0	0	0	1	0	0	0	0	0	0	0	0
rdv2_r02_s107	FL1	Bin Values (MEF)	13.3942	13.5262	13.6596	13.7943	13.9303	14.0676	14.2063	14.3464	14.4879	14.6307	14.775	14.9207	15.0678	15.2163	15.3664	15.5179	15.6709	15.8254	15.9814	16.139	16.2981	16.4588	16.6211	16.785	16.9505	17.1176	17.2864	17.4568	17.629	17.8028	17.9783	18.1556	18.3346	18.5154	18.6979	18.8823	19.0685	19.2565	19.4463	19.6381	19.8317	20.0273	20.2247	20.4241	20.6255	20.8289	21.0342
rdv2_r02_s107	FL1	Counts	0	0	0	0	0	0	0	0	0	0	0	0	0	0	0	0	1	0	0	0	0	0	0	0	0	0	0	0	0	0	0	0	0	0	0	0	0	0	1	0	0	0	0	0	0	0	0
rdv2_r02_s108	FL1	Bin Values (MEF)	13.3942	13.5262	13.6596	13.7943	13.9303	14.0676	14.2063	14.3464	14.4879	14.6307	14.775	14.9207	15.0678	15.2163	15.3664	15.5179	15.6709	15.8254	15.9814	16.139	16.2981	16.4588	16.6211	16.785	16.9505	17.1176	17.2864	17.4568	17.629	17.8028	17.9783	18.1556	18.3346	18.5154	18.6979	18.8823	19.0685	19.2565	19.4463	19.6381	19.8317	20.0273	20.2247	20.4241	20.6255	20.8289	21.0342
rdv2_r02_s108	FL1	Counts	0	0	0	0	0	0	0	0	0	0	0	0	0	0	0	0	0	0	0	0	0	0	0	0	0	1	0	0	0	0	0	0	0	0	0	0	0	0	0	0	0	0	0	0	1	0	0
rdv2_r02_s109	FL1	Bin Values (MEF)	13.3942	13.5262	13.6596	13.7943	13.9303	14.0676	14.2063	14.3464	14.4879	14.6307	14.775	14.9207	15.0678	15.2163	15.3664	15.5179	15.6709	15.8254	15.9814	16.139	16.2981	16.4588	16.6211	16.785	16.9505	17.1176	17.2864	17.4568	17.629	17.8028	17.9783	18.1556	18.3346	18.5154	18.6979	18.8823	19.0685	19.2565	19.4463	19.6381	19.8317	20.0273	20.2247	20.4241	20.6255	20.8289	21.0342
rdv2_r02_s109	FL1	Counts	0	0	0	0	0	0	0	0	1	0	0	0	0	0	0	0	0	0	0	0	0	0	0	0	0	0	0	0	0	0	0	0	0	0	0	0	0	0	0	0	0	0	0	0	0	0	0
rdv2_r02_s110	FL1	Bin Values (MEF)	13.3942	13.5262	13.6596	13.7943	13.9303	14.0676	14.2063	14.3464	14.4879	14.6307	14.775	14.9207	15.0678	15.2163	15.3664	15.5179	15.6709	15.8254	15.9814	16.139	16.2981	16.4588	16.6211	16.785	16.9505	17.1176	17.2864	17.4568	17.629	17.8028	17.9783	18.1556	18.3346	18.5154	18.6979	18.8823	19.0685	19.2565	19.4463	19.6381	19.8317	20.0273	20.2247	20.4241	20.6255	20.8289	21.0342
rdv2_r02_s110	FL1	Counts	0	0	0	0	0	0	0	0	0	0	0	0	0	0	0	0	0	0	0	0	0	0	0	0	0	1	0	0	0	0	0	0	0	0	0	0	0	0	0	0	0	0	0	0	0	0	0
rdv2_r02_s111	FL1	Bin Values (MEF)	13.3942	13.5262	13.6596	13.7943	13.9303	14.0676	14.2063	14.3464	14.4879	14.6307	14.775	14.9207	15.0678	15.2163	15.3664	15.5179	15.6709	15.8254	15.9814	16.139	16.2981	16.4588	16.6211	16.785	16.9505	17.1176	17.2864	17.4568	17.629	17.8028	17.9783	18.1556	18.3346	18.5154	18.6979	18.8823	19.0685	19.2565	19.4463	19.6381	19.8317	20.0273	20.2247	20.4241	20.6255	20.8289	21.0342
rdv2_r02_s111	FL1	Counts	0	0	0	0	0	0	0	1	0	0	0	0	0	0	0	0	0	0	1	0	0	0	0	0	0	0	0	0	0	0	0	0	0	0	0	0	0	0	0	0	0	0	0	0	0	0	0
rdv2_r02_s112	FL1	Bin Values (MEF)	13.3942	13.5262	13.6596	13.7943	13.9303	14.0676	14.2063	14.3464	14.4879	14.6307	14.775	14.9207	15.0678	15.2163	15.3664	15.5179	15.6709	15.8254	15.9814	16.139	16.2981	16.4588	16.6211	16.785	16.9505	17.1176	17.2864	17.4568	17.629	17.8028	17.9783	18.1556	18.3346	18.5154	18.6979	18.8823	19.0685	19.2565	19.4463	19.6381	19.8317	20.0273	20.2247	20.4241	20.6255	20.8289	21.0342
rdv2_r02_s112	FL1	Counts	0	0	0	0	0	0	0	0	0	0	0	0	0	0	0	0	0	0	0	0	0	0	0	0	0	0	0	0	0	0	0	0	0	0	0	1	0	0	0	0	0	0	0	0	0	0	0
rdv2_r02_s113	FL1	Bin Values (MEF)	13.3942	13.5262	13.6596	13.7943	13.9303	14.0676	14.2063	14.3464	14.4879	14.6307	14.775	14.9207	15.0678	15.2163	15.3664	15.5179	15.6709	15.8254	15.9814	16.139	16.2981	16.4588	16.6211	16.785	16.9505	17.1176	17.2864	17.4568	17.629	17.8028	17.9783	18.1556	18.3346	18.5154	18.6979	18.8823	19.0685	19.2565	19.4463	19.6381	19.8317	20.0273	20.2247	20.4241	20.6255	20.8289	21.0342
rdv2_r02_s113	FL1	Counts	0	0	0	0	0	0	0	0	0	0	0	0	0	1	0	0	0	0	0	0	0	0	0	0	0	0	0	1	0	0	0	1	0	0	0	0	0	0	0	0	0	0	0	0	0	0	0
rdv2_r02_s114	FL1	Bin Values (MEF)	13.3942	13.5262	13.6596	13.7943	13.9303	14.0676	14.2063	14.3464	14.4879	14.6307	14.775	14.9207	15.0678	15.2163	15.3664	15.5179	15.6709	15.8254	15.9814	16.139	16.2981	16.4588	16.6211	16.785	16.9505	17.1176	17.2864	17.4568	17.629	17.8028	17.9783	18.1556	18.3346	18.5154	18.6979	18.8823	19.0685	19.2565	19.4463	19.6381	19.8317	20.0273	20.2247	20.4241	20.6255	20.8289	21.0342
rdv2_r02_s114	FL1	Counts	0	0	0	0	1	0	0	0	0	0	0	0	0	0	0	0	1	0	0	0	0	0	0	0	0	0	0	0	0	0	0	0	0	0	0	0	0	0	0	0	0	0	0	0	0	0	0
rdv2_r02_s115	FL1	Bin Values (MEF)	13.3942	13.5262	13.6596	13.7943	13.9303	14.0676	14.2063	14.3464	14.4879	14.6307	14.775	14.9207	15.0678	15.2163	15.3664	15.5179	15.6709	15.8254	15.9814	16.139	16.2981	16.4588	16.6211	16.785	16.9505	17.1176	17.2864	17.4568	17.629	17.8028	17.9783	18.1556	18.3346	18.5154	18.6979	18.8823	19.0685	19.2565	19.4463	19.6381	19.8317	20.0273	20.2247	20.4241	20.6255	20.8289	21.0342
rdv2_r02_s115	FL1	Counts	0	0	0	0	0	0	0	0	0	0	0	0	0	0	0	0	0	0	0	0	0	0	0	0	0	0	0	0	0	0	0	0	0	0	0	0	0	0	0	0	0	0	0	0	0	0	0
rdv2_r02_s116	FL1	Bin Values (MEF)	13.3942	13.5262	13.6596	13.7943	13.9303	14.0676	14.2063	14.3464	14.4879	14.6307	14.775	14.9207	15.0678	15.2163	15.3664	15.5179	15.6709	15.8254	15.9814	16.139	16.2981	16.4588	16.6211	16.785	16.9505	17.1176	17.2864	17.4568	17.629	17.8028	17.9783	18.1556	18.3346	18.5154	18.6979	18.8823	19.0685	19.2565	19.4463	19.6381	19.8317	20.0273	20.2247	20.4241	20.6255	20.8289	21.0342
rdv2_r02_s116	FL1	Counts	0	0	0	0	0	0	0	0	0	0	0	0	0	0	0	0	0	0	0	0	0	0	0	0	0	0	1	0	0	0	0	0	0	0	1	0	0	0	0	0	0	0	0	0	0	0	0
rdv2_r02_s117	FL1	Bin Values (MEF)	13.3942	13.5262	13.6596	13.7943	13.9303	14.0676	14.2063	14.3464	14.4879	14.6307	14.775	14.9207	15.0678	15.2163	15.3664	15.5179	15.6709	15.8254	15.9814	16.139	16.2981	16.4588	16.6211	16.785	16.9505	17.1176	17.2864	17.4568	17.629	17.8028	17.9783	18.1556	18.3346	18.5154	18.6979	18.8823	19.0685	19.2565	19.4463	19.6381	19.8317	20.0273	20.2247	20.4241	20.6255	20.8289	21.0342
rdv2_r02_s117	FL1	Counts	0	0	0	0	0	0	0	0	1	0	0	0	0	0	0	1	0	0	0	0	0	0	0	0	0	0	0	0	0	0	0	0	0	0	0	0	0	0	0	0	0	0	0	0	0	0	0
rdv2_r02_s118	FL1	Bin Values (MEF)	13.3942	13.5262	13.6596	13.7943	13.9303	14.0676	14.2063	14.3464	14.4879	14.6307	14.775	14.9207	15.0678	15.2163	15.3664	15.5179	15.6709	15.8254	15.9814	16.139	16.2981	16.4588	16.6211	16.785	16.9505	17.1176	17.2864	17.4568	17.629	17.8028	17.9783	18.1556	18.3346	18.5154	18.6979	18.8823	19.0685	19.2565	19.4463	19.6381	19.8317	20.0273	20.2247	20.4241	20.6255	20.8289	21.0342
rdv2_r02_s118	FL1	Counts	0	0	0	0	0	0	0	0	0	0	0	1	0	0	0	0	0	1	0	0	0	0	0	0	0	0	0	0	0	0	0	1	1	0	0	0	0	0	0	0	0	0	0	0	0	0	0
rdv2_r02_s119	FL1	Bin Values (MEF)	13.3942	13.5262	13.6596	13.7943	13.9303	14.0676	14.2063	14.3464	14.4879	14.6307	14.775	14.9207	15.0678	15.2163	15.3664	15.5179	15.6709	15.8254	15.9814	16.139	16.2981	16.4588	16.6211	16.785	16.9505	17.1176	17.2864	17.4568	17.629	17.8028	17.9783	18.1556	18.3346	18.5154	18.6979	18.8823	19.0685	19.2565	19.4463	19.6381	19.8317	20.0273	20.2247	20.4241	20.6255	20.8289	21.0342
rdv2_r02_s119	FL1	Counts	0	0	0	0	0	0	0	0	0	0	0	0	0	0	0	0	0	0	0	0	0	0	0	0	0	0	1	1	0	0	0	0	0	0	0	0	1	0	0	0	0	0	0	1	0	0	0
rdv2_r02_s120	FL1	Bin Values (MEF)	13.3942	13.5262	13.6596	13.7943	13.9303	14.0676	14.2063	14.3464	14.4879	14.6307	14.775	14.9207	15.0678	15.2163	15.3664	15.5179	15.6709	15.8254	15.9814	16.139	16.2981	16.4588	16.6211	16.785	16.9505	17.1176	17.2864	17.4568	17.629	17.8028	17.9783	18.1556	18.3346	18.5154	18.6979	18.8823	19.0685	19.2565	19.4463	19.6381	19.8317	20.0273	20.2247	20.4241	20.6255	20.8289	21.0342
rdv2_r02_s120	FL1	Counts	0	0	0	0	0	0	0	0	0	0	0	0	0	0	0	0	0	0	0	0	0	0	0	0	0	0	0	0	0	0	0	0	0	0	0	0	0	1	0	0	0	0	0	0	0	0	0
rdv2_r04_s049	FL1	Bin Values (MEF)	11.93	12.0484	12.1679	12.2887	12.4106	12.5338	12.6582	12.7838	12.9107	13.0388	13.1682	13.2989	13.4309	13.5642	13.6988	13.8347	13.972	14.1107	14.2507	14.3921	14.535	14.6792	14.8249	14.972	15.1206	15.2707	15.4222	15.5753	15.7298	15.8859	16.0436	16.2028	16.3636	16.526	16.69	16.8556	17.0229	17.1918	17.3625	17.5348	17.7088	17.8845	18.062	18.2413	18.4223	18.6051	18.7898
rdv2_r04_s049	FL1	Counts	0	0	0	0	0	0	0	0	0	0	0	0	0	0	0	1	0	0	0	0	0	0	0	0	0	0	0	1	1	0	1	0	0	0	0	0	1	0	0	0	0	0	0	0	0	0	0
rdv2_r04_s050	FL1	Bin Values (MEF)	11.93	12.0484	12.1679	12.2887	12.4106	12.5338	12.6582	12.7838	12.9107	13.0388	13.1682	13.2989	13.4309	13.5642	13.6988	13.8347	13.972	14.1107	14.2507	14.3921	14.535	14.6792	14.8249	14.972	15.1206	15.2707	15.4222	15.5753	15.7298	15.8859	16.0436	16.2028	16.3636	16.526	16.69	16.8556	17.0229	17.1918	17.3625	17.5348	17.7088	17.8845	18.062	18.2413	18.4223	18.6051	18.7898
rdv2_r04_s050	FL1	Counts	0	0	0	0	0	0	0	0	0	0	0	0	0	0	0	0	0	0	0	0	0	0	0	0	0	0	0	0	0	0	0	0	0	0	0	0	0	0	0	0	0	0	0	0	0	0	0
rdv2_r04_s051	FL1	Bin Values (MEF)	11.93	12.0484	12.1679	12.2887	12.4106	12.5338	12.6582	12.7838	12.9107	13.0388	13.1682	13.2989	13.4309	13.5642	13.6988	13.8347	13.972	14.1107	14.2507	14.3921	14.535	14.6792	14.8249	14.972	15.1206	15.2707	15.4222	15.5753	15.7298	15.8859	16.0436	16.2028	16.3636	16.526	16.69	16.8556	17.0229	17.1918	17.3625	17.5348	17.7088	17.8845	18.062	18.2413	18.4223	18.6051	18.7898
rdv2_r04_s051	FL1	Counts	0	0	0	0	0	0	0	0	0	2	0	0	0	0	0	0	0	0	0	0	0	0	0	0	0	0	0	0	0	0	0	0	0	0	0	0	0	0	0	1	0	0	0	0	0	0	0
rdv2_r04_s052	FL1	Bin Values (MEF)	11.93	12.0484	12.1679	12.2887	12.4106	12.5338	12.6582	12.7838	12.9107	13.0388	13.1682	13.2989	13.4309	13.5642	13.6988	13.8347	13.972	14.1107	14.2507	14.3921	14.535	14.6792	14.8249	14.972	15.1206	15.2707	15.4222	15.5753	15.7298	15.8859	16.0436	16.2028	16.3636	16.526	16.69	16.8556	17.0229	17.1918	17.3625	17.5348	17.7088	17.8845	18.062	18.2413	18.4223	18.6051	18.7898
rdv2_r04_s052	FL1	Counts	0	0	0	0	0	0	0	0	0	0	0	0	0	0	0	0	0	0	0	0	0	0	0	0	0	0	0	0	0	0	0	0	0	0	0	0	0	0	1	0	0	0	0	0	0	0	0
rdv2_r04_s053	FL1	Bin Values (MEF)	11.93	12.0484	12.1679	12.2887	12.4106	12.5338	12.6582	12.7838	12.9107	13.0388	13.1682	13.2989	13.4309	13.5642	13.6988	13.8347	13.972	14.1107	14.2507	14.3921	14.535	14.6792	14.8249	14.972	15.1206	15.2707	15.4222	15.5753	15.7298	15.8859	16.0436	16.2028	16.3636	16.526	16.69	16.8556	17.0229	17.1918	17.3625	17.5348	17.7088	17.8845	18.062	18.2413	18.4223	18.6051	18.7898
rdv2_r04_s053	FL1	Counts	0	0	0	0	0	0	0	0	0	0	0	0	0	0	0	0	0	0	1	0	0	0	0	0	0	0	0	0	0	0	0	0	0	0	0	1	0	0	0	0	0	0	0	0	0	0	0
rdv2_r04_s054	FL1	Bin Values (MEF)	11.93	12.0484	12.1679	12.2887	12.4106	12.5338	12.6582	12.7838	12.9107	13.0388	13.1682	13.2989	13.4309	13.5642	13.6988	13.8347	13.972	14.1107	14.2507	14.3921	14.535	14.6792	14.8249	14.972	15.1206	15.2707	15.4222	15.5753	15.7298	15.8859	16.0436	16.2028	16.3636	16.526	16.69	16.8556	17.0229	17.1918	17.3625	17.5348	17.7088	17.8845	18.062	18.2413	18.4223	18.6051	18.7898
rdv2_r04_s054	FL1	Counts	0	0	0	0	0	0	0	0	0	0	0	0	0	0	0	0	0	0	0	0	0	0	0	0	0	0	0	0	0	0	0	0	0	0	0	0	0	0	0	0	0	0	0	0	0	0	0
rdv2_r04_s055	FL1	Bin Values (MEF)	11.93	12.0484	12.1679	12.2887	12.4106	12.5338	12.6582	12.7838	12.9107	13.0388	13.1682	13.2989	13.4309	13.5642	13.6988	13.8347	13.972	14.1107	14.2507	14.3921	14.535	14.6792	14.8249	14.972	15.1206	15.2707	15.4222	15.5753	15.7298	15.8859	16.0436	16.2028	16.3636	16.526	16.69	16.8556	17.0229	17.1918	17.3625	17.5348	17.7088	17.8845	18.062	18.2413	18.4223	18.6051	18.7898
rdv2_r04_s055	FL1	Counts	0	0	0	0	0	0	0	0	0	0	0	0	0	0	0	0	0	0	0	0	1	0	0	0	0	0	0	0	0	0	0	0	0	0	0	0	0	0	0	0	0	0	0	0	0	0	0
rdv2_r04_s056	FL1	Bin Values (MEF)	11.93	12.0484	12.1679	12.2887	12.4106	12.5338	12.6582	12.7838	12.9107	13.0388	13.1682	13.2989	13.4309	13.5642	13.6988	13.8347	13.972	14.1107	14.2507	14.3921	14.535	14.6792	14.8249	14.972	15.1206	15.2707	15.4222	15.5753	15.7298	15.8859	16.0436	16.2028	16.3636	16.526	16.69	16.8556	17.0229	17.1918	17.3625	17.5348	17.7088	17.8845	18.062	18.2413	18.4223	18.6051	18.7898
rdv2_r04_s056	FL1	Counts	0	0	0	0	0	0	0	0	0	0	0	0	0	0	0	0	0	0	0	0	0	0	0	0	0	0	0	0	0	0	0	0	0	0	0	0	0	0	0	0	0	0	0	0	0	0	0
rdv2_r04_s057	FL1	Bin Values (MEF)	11.93	12.0484	12.1679	12.2887	12.4106	12.5338	12.6582	12.7838	12.9107	13.0388	13.1682	13.2989	13.4309	13.5642	13.6988	13.8347	13.972	14.1107	14.2507	14.3921	14.535	14.6792	14.8249	14.972	15.1206	15.2707	15.4222	15.5753	15.7298	15.8859	16.0436	16.2028	16.3636	16.526	16.69	16.8556	17.0229	17.1918	17.3625	17.5348	17.7088	17.8845	18.062	18.2413	18.4223	18.6051	18.7898
rdv2_r04_s057	FL1	Counts	0	0	0	0	0	0	0	0	0	0	0	0	0	0	0	0	0	0	0	0	0	0	0	0	0	0	1	0	0	0	1	0	0	0	0	0	0	0	0	1	0	0	0	0	0	0	0
rdv2_r04_s058	FL1	Bin Values (MEF)	11.93	12.0484	12.1679	12.2887	12.4106	12.5338	12.6582	12.7838	12.9107	13.0388	13.1682	13.2989	13.4309	13.5642	13.6988	13.8347	13.972	14.1107	14.2507	14.3921	14.535	14.6792	14.8249	14.972	15.1206	15.2707	15.4222	15.5753	15.7298	15.8859	16.0436	16.2028	16.3636	16.526	16.69	16.8556	17.0229	17.1918	17.3625	17.5348	17.7088	17.8845	18.062	18.2413	18.4223	18.6051	18.7898
rdv2_r04_s058	FL1	Counts	0	0	0	1	0	0	0	0	0	0	0	0	0	0	0	0	0	0	0	0	1	0	0	0	0	0	0	0	0	0	1	0	1	0	0	0	0	0	0	0	0	0	0	0	0	0	0
rdv2_r04_s059	FL1	Bin Values (MEF)	11.93	12.0484	12.1679	12.2887	12.4106	12.5338	12.6582	12.7838	12.9107	13.0388	13.1682	13.2989	13.4309	13.5642	13.6988	13.8347	13.972	14.1107	14.2507	14.3921	14.535	14.6792	14.8249	14.972	15.1206	15.2707	15.4222	15.5753	15.7298	15.8859	16.0436	16.2028	16.3636	16.526	16.69	16.8556	17.0229	17.1918	17.3625	17.5348	17.7088	17.8845	18.062	18.2413	18.4223	18.6051	18.7898
rdv2_r04_s059	FL1	Counts	0	0	0	0	0	0	0	0	0	0	0	0	0	0	0	0	0	0	0	0	0	0	0	0	0	0	0	0	0	0	0	0	0	0	0	0	0	0	0	0	0	1	0	0	0	0	0
rdv2_r04_s060	FL1	Bin Values (MEF)	11.93	12.0484	12.1679	12.2887	12.4106	12.5338	12.6582	12.7838	12.9107	13.0388	13.1682	13.2989	13.4309	13.5642	13.6988	13.8347	13.972	14.1107	14.2507	14.3921	14.535	14.6792	14.8249	14.972	15.1206	15.2707	15.4222	15.5753	15.7298	15.8859	16.0436	16.2028	16.3636	16.526	16.69	16.8556	17.0229	17.1918	17.3625	17.5348	17.7088	17.8845	18.062	18.2413	18.4223	18.6051	18.7898
rdv2_r04_s060	FL1	Counts	0	0	0	0	0	0	0	0	0	0	0	0	0	0	0	0	0	0	0	0	0	0	1	0	0	0	0	0	0	0	0	0	0	0	0	0	0	0	0	0	0	0	0	0	0	0	0
rdv2_r04_s061	FL1	Bin Values (MEF)	11.93	12.0484	12.1679	12.2887	12.4106	12.5338	12.6582	12.7838	12.9107	13.0388	13.1682	13.2989	13.4309	13.5642	13.6988	13.8347	13.972	14.1107	14.2507	14.3921	14.535	14.6792	14.8249	14.972	15.1206	15.2707	15.4222	15.5753	15.7298	15.8859	16.0436	16.2028	16.3636	16.526	16.69	16.8556	17.0229	17.1918	17.3625	17.5348	17.7088	17.8845	18.062	18.2413	18.4223	18.6051	18.7898
rdv2_r04_s061	FL1	Counts	0	0	0	0	0	0	0	0	0	0	0	0	0	0	0	0	0	0	0	0	0	0	1	1	0	0	0	0	0	0	0	0	0	0	0	0	0	0	0	0	0	0	0	0	0	0	0
rdv2_r04_s062	FL1	Bin Values (MEF)	11.93	12.0484	12.1679	12.2887	12.4106	12.5338	12.6582	12.7838	12.9107	13.0388	13.1682	13.2989	13.4309	13.5642	13.6988	13.8347	13.972	14.1107	14.2507	14.3921	14.535	14.6792	14.8249	14.972	15.1206	15.2707	15.4222	15.5753	15.7298	15.8859	16.0436	16.2028	16.3636	16.526	16.69	16.8556	17.0229	17.1918	17.3625	17.5348	17.7088	17.8845	18.062	18.2413	18.4223	18.6051	18.7898
rdv2_r04_s062	FL1	Counts	0	0	0	0	0	0	0	0	0	0	0	0	0	0	0	0	0	0	0	0	0	0	0	0	0	0	0	0	0	0	0	0	0	0	0	0	0	0	0	0	0	0	0	0	0	0	0
rdv2_r04_s063	FL1	Bin Values (MEF)	11.93	12.0484	12.1679	12.2887	12.4106	12.5338	12.6582	12.7838	12.9107	13.0388	13.1682	13.2989	13.4309	13.5642	13.6988	13.8347	13.972	14.1107	14.2507	14.3921	14.535	14.6792	14.8249	14.972	15.1206	15.2707	15.4222	15.5753	15.7298	15.8859	16.0436	16.2028	16.3636	16.526	16.69	16.8556	17.0229	17.1918	17.3625	17.5348	17.7088	17.8845	18.062	18.2413	18.4223	18.6051	18.7898
rdv2_r04_s063	FL1	Counts	0	0	0	1	0	0	0	0	0	0	0	0	0	0	0	0	0	0	0	0	0	0	0	0	0	0	0	0	0	0	0	0	1	0	0	0	0	0	1	0	0	0	0	0	0	0	0
rdv2_r04_s064	FL1	Bin Values (MEF)	11.93	12.0484	12.1679	12.2887	12.4106	12.5338	12.6582	12.7838	12.9107	13.0388	13.1682	13.2989	13.4309	13.5642	13.6988	13.8347	13.972	14.1107	14.2507	14.3921	14.535	14.6792	14.8249	14.972	15.1206	15.2707	15.4222	15.5753	15.7298	15.8859	16.0436	16.2028	16.3636	16.526	16.69	16.8556	17.0229	17.1918	17.3625	17.5348	17.7088	17.8845	18.062	18.2413	18.4223	18.6051	18.7898
rdv2_r04_s064	FL1	Counts	0	1	0	0	0	0	0	0	0	0	0	1	0	0	0	0	0	0	0	0	0	0	0	0	1	0	0	0	0	0	0	0	0	0	0	0	0	0	0	0	0	1	1	0	0	0	0
rdv2_r04_s065	FL1	Bin Values (MEF)	11.93	12.0484	12.1679	12.2887	12.4106	12.5338	12.6582	12.7838	12.9107	13.0388	13.1682	13.2989	13.4309	13.5642	13.6988	13.8347	13.972	14.1107	14.2507	14.3921	14.535	14.6792	14.8249	14.972	15.1206	15.2707	15.4222	15.5753	15.7298	15.8859	16.0436	16.2028	16.3636	16.526	16.69	16.8556	17.0229	17.1918	17.3625	17.5348	17.7088	17.8845	18.062	18.2413	18.4223	18.6051	18.7898
rdv2_r04_s065	FL1	Counts	0	0	0	0	0	0	0	0	0	0	0	0	0	0	0	0	0	0	0	0	0	0	0	0	0	0	0	0	0	1	0	0	0	0	0	0	0	0	0	0	0	0	0	0	0	0	0
rdv2_r04_s066	FL1	Bin Values (MEF)	11.93	12.0484	12.1679	12.2887	12.4106	12.5338	12.6582	12.7838	12.9107	13.0388	13.1682	13.2989	13.4309	13.5642	13.6988	13.8347	13.972	14.1107	14.2507	14.3921	14.535	14.6792	14.8249	14.972	15.1206	15.2707	15.4222	15.5753	15.7298	15.8859	16.0436	16.2028	16.3636	16.526	16.69	16.8556	17.0229	17.1918	17.3625	17.5348	17.7088	17.8845	18.062	18.2413	18.4223	18.6051	18.7898
rdv2_r04_s066	FL1	Counts	0	0	0	0	0	0	0	0	0	0	0	0	0	0	0	0	0	0	0	0	0	0	0	0	0	0	0	0	0	0	0	0	0	0	0	0	0	0	0	0	0	0	0	0	0	0	0
rdv2_r04_s067	FL1	Bin Values (MEF)	11.93	12.0484	12.1679	12.2887	12.4106	12.5338	12.6582	12.7838	12.9107	13.0388	13.1682	13.2989	13.4309	13.5642	13.6988	13.8347	13.972	14.1107	14.2507	14.3921	14.535	14.6792	14.8249	14.972	15.1206	15.2707	15.4222	15.5753	15.7298	15.8859	16.0436	16.2028	16.3636	16.526	16.69	16.8556	17.0229	17.1918	17.3625	17.5348	17.7088	17.8845	18.062	18.2413	18.4223	18.6051	18.7898
rdv2_r04_s067	FL1	Counts	0	0	0	0	0	0	0	0	1	0	0	0	0	0	1	0	0	0	0	1	0	0	0	0	0	0	0	0	0	0	0	0	0	0	0	0	0	0	0	0	0	0	0	0	0	0	0
rdv2_r04_s068	FL1	Bin Values (MEF)	11.93	12.0484	12.1679	12.2887	12.4106	12.5338	12.6582	12.7838	12.9107	13.0388	13.1682	13.2989	13.4309	13.5642	13.6988	13.8347	13.972	14.1107	14.2507	14.3921	14.535	14.6792	14.8249	14.972	15.1206	15.2707	15.4222	15.5753	15.7298	15.8859	16.0436	16.2028	16.3636	16.526	16.69	16.8556	17.0229	17.1918	17.3625	17.5348	17.7088	17.8845	18.062	18.2413	18.4223	18.6051	18.7898
rdv2_r04_s068	FL1	Counts	0	0	0	0	0	0	0	0	0	0	0	0	0	1	0	1	0	0	0	0	0	0	0	0	0	0	0	0	0	0	0	0	0	0	0	0	0	0	0	0	0	0	0	0	0	0	0
rdv2_r04_s069	FL1	Bin Values (MEF)	11.93	12.0484	12.1679	12.2887	12.4106	12.5338	12.6582	12.7838	12.9107	13.0388	13.1682	13.2989	13.4309	13.5642	13.6988	13.8347	13.972	14.1107	14.2507	14.3921	14.535	14.6792	14.8249	14.972	15.1206	15.2707	15.4222	15.5753	15.7298	15.8859	16.0436	16.2028	16.3636	16.526	16.69	16.8556	17.0229	17.1918	17.3625	17.5348	17.7088	17.8845	18.062	18.2413	18.4223	18.6051	18.7898
rdv2_r04_s069	FL1	Counts	0	0	0	0	0	0	0	0	0	0	0	0	0	0	0	0	0	0	0	0	0	0	0	0	0	0	0	0	0	0	0	0	0	0	0	0	0	0	0	0	0	0	0	0	0	0	0
rdv2_r04_s070	FL1	Bin Values (MEF)	11.93	12.0484	12.1679	12.2887	12.4106	12.5338	12.6582	12.7838	12.9107	13.0388	13.1682	13.2989	13.4309	13.5642	13.6988	13.8347	13.972	14.1107	14.2507	14.3921	14.535	14.6792	14.8249	14.972	15.1206	15.2707	15.4222	15.5753	15.7298	15.8859	16.0436	16.2028	16.3636	16.526	16.69	16.8556	17.0229	17.1918	17.3625	17.5348	17.7088	17.8845	18.062	18.2413	18.4223	18.6051	18.7898
rdv2_r04_s070	FL1	Counts	0	0	0	0	0	0	0	0	0	0	0	0	0	0	0	0	0	0	0	0	0	0	0	0	0	0	0	0	0	0	0	0	0	0	0	0	0	0	0	0	0	0	0	0	0	0	0
rdv2_r04_s071	FL1	Bin Values (MEF)	11.93	12.0484	12.1679	12.2887	12.4106	12.5338	12.6582	12.7838	12.9107	13.0388	13.1682	13.2989	13.4309	13.5642	13.6988	13.8347	13.972	14.1107	14.2507	14.3921	14.535	14.6792	14.8249	14.972	15.1206	15.2707	15.4222	15.5753	15.7298	15.8859	16.0436	16.2028	16.3636	16.526	16.69	16.8556	17.0229	17.1918	17.3625	17.5348	17.7088	17.8845	18.062	18.2413	18.4223	18.6051	18.7898
rdv2_r04_s071	FL1	Counts	0	0	0	0	0	0	0	0	0	0	1	0	0	0	0	0	0	0	0	0	0	0	0	0	0	0	0	0	0	0	0	0	0	0	0	0	0	0	0	0	0	0	1	0	0	0	0
rdv2_r04_s072	FL1	Bin Values (MEF)	11.93	12.0484	12.1679	12.2887	12.4106	12.5338	12.6582	12.7838	12.9107	13.0388	13.1682	13.2989	13.4309	13.5642	13.6988	13.8347	13.972	14.1107	14.2507	14.3921	14.535	14.6792	14.8249	14.972	15.1206	15.2707	15.4222	15.5753	15.7298	15.8859	16.0436	16.2028	16.3636	16.526	16.69	16.8556	17.0229	17.1918	17.3625	17.5348	17.7088	17.8845	18.062	18.2413	18.4223	18.6051	18.7898
rdv2_r04_s072	FL1	Counts	0	0	0	0	0	0	0	0	0	0	0	0	0	0	0	0	0	0	0	0	0	0	0	0	0	0	0	0	0	0	0	0	0	0	0	0	0	0	0	0	0	0	0	0	0	0	0
rdv2_r04_s145	FL1	Bin Values (MEF)	11.93	12.0484	12.1679	12.2887	12.4106	12.5338	12.6582	12.7838	12.9107	13.0388	13.1682	13.2989	13.4309	13.5642	13.6988	13.8347	13.972	14.1107	14.2507	14.3921	14.535	14.6792	14.8249	14.972	15.1206	15.2707	15.4222	15.5753	15.7298	15.8859	16.0436	16.2028	16.3636	16.526	16.69	16.8556	17.0229	17.1918	17.3625	17.5348	17.7088	17.8845	18.062	18.2413	18.4223	18.6051	18.7898
rdv2_r04_s145	FL1	Counts	0	0	1	0	0	0	0	0	1	0	0	0	0	0	0	0	0	0	0	0	0	0	0	0	0	0	0	0	0	0	0	0	0	0	0	0	0	0	0	0	0	0	0	0	0	0	0
rdv2_r04_s146	FL1	Bin Values (MEF)	11.93	12.0484	12.1679	12.2887	12.4106	12.5338	12.6582	12.7838	12.9107	13.0388	13.1682	13.2989	13.4309	13.5642	13.6988	13.8347	13.972	14.1107	14.2507	14.3921	14.535	14.6792	14.8249	14.972	15.1206	15.2707	15.4222	15.5753	15.7298	15.8859	16.0436	16.2028	16.3636	16.526	16.69	16.8556	17.0229	17.1918	17.3625	17.5348	17.7088	17.8845	18.062	18.2413	18.4223	18.6051	18.7898
rdv2_r04_s146	FL1	Counts	0	0	0	0	0	0	0	0	0	0	0	0	0	0	0	0	0	0	0	0	0	0	0	0	0	0	0	0	0	0	0	0	0	0	0	0	0	0	0	0	2	0	0	0	0	0	0
rdv2_r04_s147	FL1	Bin Values (MEF)	11.93	12.0484	12.1679	12.2887	12.4106	12.5338	12.6582	12.7838	12.9107	13.0388	13.1682	13.2989	13.4309	13.5642	13.6988	13.8347	13.972	14.1107	14.2507	14.3921	14.535	14.6792	14.8249	14.972	15.1206	15.2707	15.4222	15.5753	15.7298	15.8859	16.0436	16.2028	16.3636	16.526	16.69	16.8556	17.0229	17.1918	17.3625	17.5348	17.7088	17.8845	18.062	18.2413	18.4223	18.6051	18.7898
rdv2_r04_s147	FL1	Counts	0	0	0	0	0	0	0	0	0	0	0	0	0	0	0	0	0	0	0	0	0	0	0	0	0	1	0	0	0	0	0	0	0	0	0	0	0	0	0	0	0	0	0	0	0	0	0
rdv2_r04_s148	FL1	Bin Values (MEF)	11.93	12.0484	12.1679	12.2887	12.4106	12.5338	12.6582	12.7838	12.9107	13.0388	13.1682	13.2989	13.4309	13.5642	13.6988	13.8347	13.972	14.1107	14.2507	14.3921	14.535	14.6792	14.8249	14.972	15.1206	15.2707	15.4222	15.5753	15.7298	15.8859	16.0436	16.2028	16.3636	16.526	16.69	16.8556	17.0229	17.1918	17.3625	17.5348	17.7088	17.8845	18.062	18.2413	18.4223	18.6051	18.7898
rdv2_r04_s148	FL1	Counts	0	0	0	0	0	0	0	0	0	0	0	0	0	0	0	0	0	0	0	0	0	0	0	0	0	0	0	0	0	0	0	0	0	0	0	0	0	0	0	0	0	0	0	0	0	0	0
rdv2_r04_s149	FL1	Bin Values (MEF)	11.93	12.0484	12.1679	12.2887	12.4106	12.5338	12.6582	12.7838	12.9107	13.0388	13.1682	13.2989	13.4309	13.5642	13.6988	13.8347	13.972	14.1107	14.2507	14.3921	14.535	14.6792	14.8249	14.972	15.1206	15.2707	15.4222	15.5753	15.7298	15.8859	16.0436	16.2028	16.3636	16.526	16.69	16.8556	17.0229	17.1918	17.3625	17.5348	17.7088	17.8845	18.062	18.2413	18.4223	18.6051	18.7898
rdv2_r04_s149	FL1	Counts	0	0	0	0	0	0	0	0	0	0	0	0	0	0	0	0	0	0	0	0	0	0	0	0	0	0	0	0	0	0	0	0	0	0	1	0	0	0	0	0	0	0	0	0	0	0	0
rdv2_r04_s150	FL1	Bin Values (MEF)	11.93	12.0484	12.1679	12.2887	12.4106	12.5338	12.6582	12.7838	12.9107	13.0388	13.1682	13.2989	13.4309	13.5642	13.6988	13.8347	13.972	14.1107	14.2507	14.3921	14.535	14.6792	14.8249	14.972	15.1206	15.2707	15.4222	15.5753	15.7298	15.8859	16.0436	16.2028	16.3636	16.526	16.69	16.8556	17.0229	17.1918	17.3625	17.5348	17.7088	17.8845	18.062	18.2413	18.4223	18.6051	18.7898
rdv2_r04_s150	FL1	Counts	0	0	0	0	0	0	0	0	0	0	0	0	0	0	0	0	1	0	0	0	0	0	0	0	0	0	0	0	0	0	0	0	0	0	0	0	0	0	0	0	0	0	0	0	0	0	0
rdv2_r04_s151	FL1	Bin Values (MEF)	11.93	12.0484	12.1679	12.2887	12.4106	12.5338	12.6582	12.7838	12.9107	13.0388	13.1682	13.2989	13.4309	13.5642	13.6988	13.8347	13.972	14.1107	14.2507	14.3921	14.535	14.6792	14.8249	14.972	15.1206	15.2707	15.4222	15.5753	15.7298	15.8859	16.0436	16.2028	16.3636	16.526	16.69	16.8556	17.0229	17.1918	17.3625	17.5348	17.7088	17.8845	18.062	18.2413	18.4223	18.6051	18.7898
rdv2_r04_s151	FL1	Counts	0	0	0	0	0	0	0	0	1	0	0	1	0	0	0	0	0	0	0	0	0	0	0	0	0	0	0	0	0	0	0	0	0	0	0	0	0	0	0	0	0	0	0	0	0	0	0
rdv2_r04_s152	FL1	Bin Values (MEF)	11.93	12.0484	12.1679	12.2887	12.4106	12.5338	12.6582	12.7838	12.9107	13.0388	13.1682	13.2989	13.4309	13.5642	13.6988	13.8347	13.972	14.1107	14.2507	14.3921	14.535	14.6792	14.8249	14.972	15.1206	15.2707	15.4222	15.5753	15.7298	15.8859	16.0436	16.2028	16.3636	16.526	16.69	16.8556	17.0229	17.1918	17.3625	17.5348	17.7088	17.8845	18.062	18.2413	18.4223	18.6051	18.7898
rdv2_r04_s152	FL1	Counts	0	0	0	0	0	0	0	0	0	0	0	0	0	0	0	0	0	0	0	0	0	0	0	0	0	0	0	0	0	0	0	0	0	0	0	0	0	0	0	0	0	0	0	0	0	0	0
rdv2_r04_s153	FL1	Bin Values (MEF)	11.93	12.0484	12.1679	12.2887	12.4106	12.5338	12.6582	12.7838	12.9107	13.0388	13.1682	13.2989	13.4309	13.5642	13.6988	13.8347	13.972	14.1107	14.2507	14.3921	14.535	14.6792	14.8249	14.972	15.1206	15.2707	15.4222	15.5753	15.7298	15.8859	16.0436	16.2028	16.3636	16.526	16.69	16.8556	17.0229	17.1918	17.3625	17.5348	17.7088	17.8845	18.062	18.2413	18.4223	18.6051	18.7898
rdv2_r04_s153	FL1	Counts	0	0	0	0	0	0	0	0	0	0	0	0	0	0	0	0	0	0	0	0	0	1	0	0	0	0	0	0	0	1	0	0	0	0	0	0	0	0	0	0	0	0	0	0	0	0	0
rdv2_r04_s154	FL1	Bin Values (MEF)	11.93	12.0484	12.1679	12.2887	12.4106	12.5338	12.6582	12.7838	12.9107	13.0388	13.1682	13.2989	13.4309	13.5642	13.6988	13.8347	13.972	14.1107	14.2507	14.3921	14.535	14.6792	14.8249	14.972	15.1206	15.2707	15.4222	15.5753	15.7298	15.8859	16.0436	16.2028	16.3636	16.526	16.69	16.8556	17.0229	17.1918	17.3625	17.5348	17.7088	17.8845	18.062	18.2413	18.4223	18.6051	18.7898
rdv2_r04_s154	FL1	Counts	0	0	0	0	0	0	0	0	0	0	0	0	0	0	0	0	0	0	0	0	0	0	0	0	0	0	0	0	0	0	0	0	0	0	0	0	0	0	0	0	0	0	0	0	0	0	0
rdv2_r04_s155	FL1	Bin Values (MEF)	11.93	12.0484	12.1679	12.2887	12.4106	12.5338	12.6582	12.7838	12.9107	13.0388	13.1682	13.2989	13.4309	13.5642	13.6988	13.8347	13.972	14.1107	14.2507	14.3921	14.535	14.6792	14.8249	14.972	15.1206	15.2707	15.4222	15.5753	15.7298	15.8859	16.0436	16.2028	16.3636	16.526	16.69	16.8556	17.0229	17.1918	17.3625	17.5348	17.7088	17.8845	18.062	18.2413	18.4223	18.6051	18.7898
rdv2_r04_s155	FL1	Counts	0	0	0	0	0	0	0	0	0	0	1	0	0	0	0	0	0	0	0	0	0	0	0	0	0	0	0	0	0	0	0	0	0	0	0	0	0	0	0	0	0	0	0	1	0	0	0
rdv2_r04_s156	FL1	Bin Values (MEF)	11.93	12.0484	12.1679	12.2887	12.4106	12.5338	12.6582	12.7838	12.9107	13.0388	13.1682	13.2989	13.4309	13.5642	13.6988	13.8347	13.972	14.1107	14.2507	14.3921	14.535	14.6792	14.8249	14.972	15.1206	15.2707	15.4222	15.5753	15.7298	15.8859	16.0436	16.2028	16.3636	16.526	16.69	16.8556	17.0229	17.1918	17.3625	17.5348	17.7088	17.8845	18.062	18.2413	18.4223	18.6051	18.7898
rdv2_r04_s156	FL1	Counts	0	0	0	0	0	0	0	0	0	0	0	0	0	0	0	0	0	0	1	0	0	0	0	0	0	0	0	0	0	0	0	0	0	0	1	0	0	0	0	0	0	0	0	0	0	0	0
rdv2_r04_s157	FL1	Bin Values (MEF)	11.93	12.0484	12.1679	12.2887	12.4106	12.5338	12.6582	12.7838	12.9107	13.0388	13.1682	13.2989	13.4309	13.5642	13.6988	13.8347	13.972	14.1107	14.2507	14.3921	14.535	14.6792	14.8249	14.972	15.1206	15.2707	15.4222	15.5753	15.7298	15.8859	16.0436	16.2028	16.3636	16.526	16.69	16.8556	17.0229	17.1918	17.3625	17.5348	17.7088	17.8845	18.062	18.2413	18.4223	18.6051	18.7898
rdv2_r04_s157	FL1	Counts	0	0	0	0	0	0	0	0	0	0	0	0	0	0	0	0	0	0	0	0	0	0	0	0	0	0	1	0	0	0	0	0	0	0	0	1	0	0	0	0	0	0	0	0	0	0	1
rdv2_r04_s158	FL1	Bin Values (MEF)	11.93	12.0484	12.1679	12.2887	12.4106	12.5338	12.6582	12.7838	12.9107	13.0388	13.1682	13.2989	13.4309	13.5642	13.6988	13.8347	13.972	14.1107	14.2507	14.3921	14.535	14.6792	14.8249	14.972	15.1206	15.2707	15.4222	15.5753	15.7298	15.8859	16.0436	16.2028	16.3636	16.526	16.69	16.8556	17.0229	17.1918	17.3625	17.5348	17.7088	17.8845	18.062	18.2413	18.4223	18.6051	18.7898
rdv2_r04_s158	FL1	Counts	0	0	0	0	0	0	0	0	0	0	0	0	0	0	0	0	0	0	0	0	0	0	0	0	0	0	0	0	0	0	0	0	0	0	0	0	0	0	0	0	0	0	0	0	0	0	0
rdv2_r04_s159	FL1	Bin Values (MEF)	11.93	12.0484	12.1679	12.2887	12.4106	12.5338	12.6582	12.7838	12.9107	13.0388	13.1682	13.2989	13.4309	13.5642	13.6988	13.8347	13.972	14.1107	14.2507	14.3921	14.535	14.6792	14.8249	14.972	15.1206	15.2707	15.4222	15.5753	15.7298	15.8859	16.0436	16.2028	16.3636	16.526	16.69	16.8556	17.0229	17.1918	17.3625	17.5348	17.7088	17.8845	18.062	18.2413	18.4223	18.6051	18.7898
rdv2_r04_s159	FL1	Counts	0	0	0	0	0	0	0	0	0	0	0	0	0	0	0	0	0	0	0	0	0	0	0	0	0	0	0	0	0	0	0	0	0	0	0	0	0	0	0	0	0	0	1	0	0	0	0
rdv2_r04_s160	FL1	Bin Values (MEF)	11.93	12.0484	12.1679	12.2887	12.4106	12.5338	12.6582	12.7838	12.9107	13.0388	13.1682	13.2989	13.4309	13.5642	13.6988	13.8347	13.972	14.1107	14.2507	14.3921	14.535	14.6792	14.8249	14.972	15.1206	15.2707	15.4222	15.5753	15.7298	15.8859	16.0436	16.2028	16.3636	16.526	16.69	16.8556	17.0229	17.1918	17.3625	17.5348	17.7088	17.8845	18.062	18.2413	18.4223	18.6051	18.7898
rdv2_r04_s160	FL1	Counts	0	0	0	0	0	0	0	0	0	0	0	0	0	0	0	0	0	0	0	0	0	0	0	0	0	0	0	0	0	0	0	0	0	0	0	0	0	0	0	0	0	0	0	0	0	0	0
rdv2_r04_s161	FL1	Bin Values (MEF)	11.93	12.0484	12.1679	12.2887	12.4106	12.5338	12.6582	12.7838	12.9107	13.0388	13.1682	13.2989	13.4309	13.5642	13.6988	13.8347	13.972	14.1107	14.2507	14.3921	14.535	14.6792	14.8249	14.972	15.1206	15.2707	15.4222	15.5753	15.7298	15.8859	16.0436	16.2028	16.3636	16.526	16.69	16.8556	17.0229	17.1918	17.3625	17.5348	17.7088	17.8845	18.062	18.2413	18.4223	18.6051	18.7898
rdv2_r04_s161	FL1	Counts	0	0	0	0	0	0	0	0	0	0	0	0	0	0	0	0	0	0	0	0	0	0	0	0	0	0	0	0	0	0	0	0	0	0	0	0	1	0	0	0	0	0	0	0	0	0	0
rdv2_r04_s162	FL1	Bin Values (MEF)	11.93	12.0484	12.1679	12.2887	12.4106	12.5338	12.6582	12.7838	12.9107	13.0388	13.1682	13.2989	13.4309	13.5642	13.6988	13.8347	13.972	14.1107	14.2507	14.3921	14.535	14.6792	14.8249	14.972	15.1206	15.2707	15.4222	15.5753	15.7298	15.8859	16.0436	16.2028	16.3636	16.526	16.69	16.8556	17.0229	17.1918	17.3625	17.5348	17.7088	17.8845	18.062	18.2413	18.4223	18.6051	18.7898
rdv2_r04_s162	FL1	Counts	0	0	0	0	0	0	0	0	0	0	0	0	0	1	0	0	0	1	0	0	0	0	0	0	0	0	0	0	0	0	0	0	0	0	0	0	0	0	0	0	0	0	0	0	0	0	0
rdv2_r04_s163	FL1	Bin Values (MEF)	11.93	12.0484	12.1679	12.2887	12.4106	12.5338	12.6582	12.7838	12.9107	13.0388	13.1682	13.2989	13.4309	13.5642	13.6988	13.8347	13.972	14.1107	14.2507	14.3921	14.535	14.6792	14.8249	14.972	15.1206	15.2707	15.4222	15.5753	15.7298	15.8859	16.0436	16.2028	16.3636	16.526	16.69	16.8556	17.0229	17.1918	17.3625	17.5348	17.7088	17.8845	18.062	18.2413	18.4223	18.6051	18.7898
rdv2_r04_s163	FL1	Counts	0	0	0	0	0	0	0	0	0	0	0	0	0	0	0	0	0	0	0	0	0	0	0	0	0	0	0	0	0	0	0	0	0	0	0	0	0	0	0	0	0	0	0	0	0	0	0
rdv2_r04_s164	FL1	Bin Values (MEF)	11.93	12.0484	12.1679	12.2887	12.4106	12.5338	12.6582	12.7838	12.9107	13.0388	13.1682	13.2989	13.4309	13.5642	13.6988	13.8347	13.972	14.1107	14.2507	14.3921	14.535	14.6792	14.8249	14.972	15.1206	15.2707	15.4222	15.5753	15.7298	15.8859	16.0436	16.2028	16.3636	16.526	16.69	16.8556	17.0229	17.1918	17.3625	17.5348	17.7088	17.8845	18.062	18.2413	18.4223	18.6051	18.7898
rdv2_r04_s164	FL1	Counts	0	0	0	0	0	0	0	0	0	0	0	0	0	0	0	0	0	0	0	0	0	0	0	0	0	0	0	0	0	0	0	0	0	0	0	0	0	0	0	0	0	0	0	0	0	0	0
rdv2_r04_s165	FL1	Bin Values (MEF)	11.93	12.0484	12.1679	12.2887	12.4106	12.5338	12.6582	12.7838	12.9107	13.0388	13.1682	13.2989	13.4309	13.5642	13.6988	13.8347	13.972	14.1107	14.2507	14.3921	14.535	14.6792	14.8249	14.972	15.1206	15.2707	15.4222	15.5753	15.7298	15.8859	16.0436	16.2028	16.3636	16.526	16.69	16.8556	17.0229	17.1918	17.3625	17.5348	17.7088	17.8845	18.062	18.2413	18.4223	18.6051	18.7898
rdv2_r04_s165	FL1	Counts	0	0	0	0	0	0	1	0	0	0	0	0	0	0	0	0	0	0	0	0	0	0	0	0	0	0	0	0	0	0	0	0	0	0	0	0	0	0	0	0	0	0	0	0	0	0	0
rdv2_r04_s166	FL1	Bin Values (MEF)	11.93	12.0484	12.1679	12.2887	12.4106	12.5338	12.6582	12.7838	12.9107	13.0388	13.1682	13.2989	13.4309	13.5642	13.6988	13.8347	13.972	14.1107	14.2507	14.3921	14.535	14.6792	14.8249	14.972	15.1206	15.2707	15.4222	15.5753	15.7298	15.8859	16.0436	16.2028	16.3636	16.526	16.69	16.8556	17.0229	17.1918	17.3625	17.5348	17.7088	17.8845	18.062	18.2413	18.4223	18.6051	18.7898
rdv2_r04_s166	FL1	Counts	0	0	0	0	0	0	0	0	0	0	0	0	0	0	0	0	0	0	0	0	0	0	0	0	0	0	0	0	0	0	0	0	0	0	0	0	0	0	0	0	1	1	0	0	0	0	0
rdv2_r04_s167	FL1	Bin Values (MEF)	11.93	12.0484	12.1679	12.2887	12.4106	12.5338	12.6582	12.7838	12.9107	13.0388	13.1682	13.2989	13.4309	13.5642	13.6988	13.8347	13.972	14.1107	14.2507	14.3921	14.535	14.6792	14.8249	14.972	15.1206	15.2707	15.4222	15.5753	15.7298	15.8859	16.0436	16.2028	16.3636	16.526	16.69	16.8556	17.0229	17.1918	17.3625	17.5348	17.7088	17.8845	18.062	18.2413	18.4223	18.6051	18.7898
rdv2_r04_s167	FL1	Counts	0	0	0	0	0	0	0	0	0	0	0	0	0	0	0	0	0	0	0	0	0	0	0	0	0	0	0	0	0	0	0	0	0	0	0	0	0	0	0	0	0	0	0	0	0	1	0
rdv2_r04_s168	FL1	Bin Values (MEF)	11.93	12.0484	12.1679	12.2887	12.4106	12.5338	12.6582	12.7838	12.9107	13.0388	13.1682	13.2989	13.4309	13.5642	13.6988	13.8347	13.972	14.1107	14.2507	14.3921	14.535	14.6792	14.8249	14.972	15.1206	15.2707	15.4222	15.5753	15.7298	15.8859	16.0436	16.2028	16.3636	16.526	16.69	16.8556	17.0229	17.1918	17.3625	17.5348	17.7088	17.8845	18.062	18.2413	18.4223	18.6051	18.7898
rdv2_r04_s168	FL1	Counts	0	0	0	0	0	0	0	0	0	0	0	0	0	0	0	0	0	0	0	0	0	0	0	0	0	0	0	0	0	0	0	0	1	0	0	0	0	1	0	0	0	0	0	0	0	0	0
rdv2_r04_s169	FL1	Bin Values (MEF)	11.93	12.0484	12.1679	12.2887	12.4106	12.5338	12.6582	12.7838	12.9107	13.0388	13.1682	13.2989	13.4309	13.5642	13.6988	13.8347	13.972	14.1107	14.2507	14.3921	14.535	14.6792	14.8249	14.972	15.1206	15.2707	15.4222	15.5753	15.7298	15.8859	16.0436	16.2028	16.3636	16.526	16.69	16.8556	17.0229	17.1918	17.3625	17.5348	17.7088	17.8845	18.062	18.2413	18.4223	18.6051	18.7898
rdv2_r04_s169	FL1	Counts	0	1	0	0	0	0	0	0	0	0	0	0	0	0	0	0	0	0	0	0	0	0	0	0	0	0	0	0	0	0	0	0	0	0	0	0	0	0	0	0	0	0	0	0	0	0	0
rdv2_r04_s170	FL1	Bin Values (MEF)	11.93	12.0484	12.1679	12.2887	12.4106	12.5338	12.6582	12.7838	12.9107	13.0388	13.1682	13.2989	13.4309	13.5642	13.6988	13.8347	13.972	14.1107	14.2507	14.3921	14.535	14.6792	14.8249	14.972	15.1206	15.2707	15.4222	15.5753	15.7298	15.8859	16.0436	16.2028	16.3636	16.526	16.69	16.8556	17.0229	17.1918	17.3625	17.5348	17.7088	17.8845	18.062	18.2413	18.4223	18.6051	18.7898
rdv2_r04_s170	FL1	Counts	0	0	0	0	0	0	0	0	0	0	0	0	0	0	0	0	0	0	0	0	0	0	0	0	0	0	0	0	0	0	0	0	0	0	0	0	0	0	0	0	0	0	0	0	0	0	0
rdv2_r04_s171	FL1	Bin Values (MEF)	11.93	12.0484	12.1679	12.2887	12.4106	12.5338	12.6582	12.7838	12.9107	13.0388	13.1682	13.2989	13.4309	13.5642	13.6988	13.8347	13.972	14.1107	14.2507	14.3921	14.535	14.6792	14.8249	14.972	15.1206	15.2707	15.4222	15.5753	15.7298	15.8859	16.0436	16.2028	16.3636	16.526	16.69	16.8556	17.0229	17.1918	17.3625	17.5348	17.7088	17.8845	18.062	18.2413	18.4223	18.6051	18.7898
rdv2_r04_s171	FL1	Counts	0	0	0	0	0	0	0	1	2	0	0	0	0	0	0	0	0	0	0	0	0	0	0	0	0	0	0	0	0	0	0	0	0	0	0	0	0	0	0	0	0	0	0	0	0	0	0
rdv2_r04_s172	FL1	Bin Values (MEF)	11.93	12.0484	12.1679	12.2887	12.4106	12.5338	12.6582	12.7838	12.9107	13.0388	13.1682	13.2989	13.4309	13.5642	13.6988	13.8347	13.972	14.1107	14.2507	14.3921	14.535	14.6792	14.8249	14.972	15.1206	15.2707	15.4222	15.5753	15.7298	15.8859	16.0436	16.2028	16.3636	16.526	16.69	16.8556	17.0229	17.1918	17.3625	17.5348	17.7088	17.8845	18.062	18.2413	18.4223	18.6051	18.7898
rdv2_r04_s172	FL1	Counts	0	0	0	0	0	0	0	0	0	0	0	0	0	0	0	0	0	0	0	0	1	0	0	0	0	0	0	0	0	1	0	0	0	0	0	0	0	0	0	0	0	0	0	0	0	0	0
rdv2_r04_s173	FL1	Bin Values (MEF)	11.93	12.0484	12.1679	12.2887	12.4106	12.5338	12.6582	12.7838	12.9107	13.0388	13.1682	13.2989	13.4309	13.5642	13.6988	13.8347	13.972	14.1107	14.2507	14.3921	14.535	14.6792	14.8249	14.972	15.1206	15.2707	15.4222	15.5753	15.7298	15.8859	16.0436	16.2028	16.3636	16.526	16.69	16.8556	17.0229	17.1918	17.3625	17.5348	17.7088	17.8845	18.062	18.2413	18.4223	18.6051	18.7898
rdv2_r04_s173	FL1	Counts	0	0	0	0	0	0	0	0	0	0	0	0	0	0	0	0	0	0	0	0	0	0	0	0	0	0	0	0	0	0	0	0	0	0	0	0	0	0	0	0	1	0	0	0	0	0	0
rdv2_r04_s174	FL1	Bin Values (MEF)	11.93	12.0484	12.1679	12.2887	12.4106	12.5338	12.6582	12.7838	12.9107	13.0388	13.1682	13.2989	13.4309	13.5642	13.6988	13.8347	13.972	14.1107	14.2507	14.3921	14.535	14.6792	14.8249	14.972	15.1206	15.2707	15.4222	15.5753	15.7298	15.8859	16.0436	16.2028	16.3636	16.526	16.69	16.8556	17.0229	17.1918	17.3625	17.5348	17.7088	17.8845	18.062	18.2413	18.4223	18.6051	18.7898
rdv2_r04_s174	FL1	Counts	0	0	1	0	0	0	0	0	0	0	0	0	0	0	0	0	0	0	0	0	0	0	0	0	0	0	0	0	0	0	0	0	0	0	0	0	0	0	0	0	0	0	0	0	0	0	0
rdv2_r04_s175	FL1	Bin Values (MEF)	11.93	12.0484	12.1679	12.2887	12.4106	12.5338	12.6582	12.7838	12.9107	13.0388	13.1682	13.2989	13.4309	13.5642	13.6988	13.8347	13.972	14.1107	14.2507	14.3921	14.535	14.6792	14.8249	14.972	15.1206	15.2707	15.4222	15.5753	15.7298	15.8859	16.0436	16.2028	16.3636	16.526	16.69	16.8556	17.0229	17.1918	17.3625	17.5348	17.7088	17.8845	18.062	18.2413	18.4223	18.6051	18.7898
rdv2_r04_s175	FL1	Counts	0	0	0	0	0	0	0	0	0	0	0	0	0	0	0	0	0	0	0	0	0	0	0	0	0	0	0	0	0	0	0	0	0	0	0	0	0	0	0	0	0	0	0	0	0	0	0
rdv2_r04_s176	FL1	Bin Values (MEF)	11.93	12.0484	12.1679	12.2887	12.4106	12.5338	12.6582	12.7838	12.9107	13.0388	13.1682	13.2989	13.4309	13.5642	13.6988	13.8347	13.972	14.1107	14.2507	14.3921	14.535	14.6792	14.8249	14.972	15.1206	15.2707	15.4222	15.5753	15.7298	15.8859	16.0436	16.2028	16.3636	16.526	16.69	16.8556	17.0229	17.1918	17.3625	17.5348	17.7088	17.8845	18.062	18.2413	18.4223	18.6051	18.7898
rdv2_r04_s176	FL1	Counts	0	0	0	0	0	0	0	0	0	0	0	0	0	0	0	0	0	0	0	0	0	0	0	0	0	0	0	0	0	0	0	0	0	0	0	0	0	0	0	0	0	0	0	0	0	0	0
rdv2_r04_s177	FL1	Bin Values (MEF)	11.93	12.0484	12.1679	12.2887	12.4106	12.5338	12.6582	12.7838	12.9107	13.0388	13.1682	13.2989	13.4309	13.5642	13.6988	13.8347	13.972	14.1107	14.2507	14.3921	14.535	14.6792	14.8249	14.972	15.1206	15.2707	15.4222	15.5753	15.7298	15.8859	16.0436	16.2028	16.3636	16.526	16.69	16.8556	17.0229	17.1918	17.3625	17.5348	17.7088	17.8845	18.062	18.2413	18.4223	18.6051	18.7898
rdv2_r04_s177	FL1	Counts	0	0	0	0	0	0	0	0	0	0	0	0	0	0	0	0	1	0	0	0	0	0	0	0	0	0	0	0	0	0	0	0	0	0	0	0	0	0	0	0	0	0	0	1	1	0	0
rdv2_r04_s178	FL1	Bin Values (MEF)	11.93	12.0484	12.1679	12.2887	12.4106	12.5338	12.6582	12.7838	12.9107	13.0388	13.1682	13.2989	13.4309	13.5642	13.6988	13.8347	13.972	14.1107	14.2507	14.3921	14.535	14.6792	14.8249	14.972	15.1206	15.2707	15.4222	15.5753	15.7298	15.8859	16.0436	16.2028	16.3636	16.526	16.69	16.8556	17.0229	17.1918	17.3625	17.5348	17.7088	17.8845	18.062	18.2413	18.4223	18.6051	18.7898
rdv2_r04_s178	FL1	Counts	0	0	0	0	0	0	0	0	0	0	0	0	0	0	0	0	0	0	0	0	0	0	0	0	0	0	0	0	0	0	0	0	0	0	0	0	0	0	0	0	0	0	0	0	0	0	1
rdv2_r04_s179	FL1	Bin Values (MEF)	11.93	12.0484	12.1679	12.2887	12.4106	12.5338	12.6582	12.7838	12.9107	13.0388	13.1682	13.2989	13.4309	13.5642	13.6988	13.8347	13.972	14.1107	14.2507	14.3921	14.535	14.6792	14.8249	14.972	15.1206	15.2707	15.4222	15.5753	15.7298	15.8859	16.0436	16.2028	16.3636	16.526	16.69	16.8556	17.0229	17.1918	17.3625	17.5348	17.7088	17.8845	18.062	18.2413	18.4223	18.6051	18.7898
rdv2_r04_s179	FL1	Counts	0	0	0	0	0	0	0	0	0	0	0	0	0	0	0	0	0	0	0	0	0	0	0	0	0	0	0	0	0	0	0	0	0	0	0	0	0	0	0	0	0	0	0	0	0	0	0
rdv2_r04_s180	FL1	Bin Values (MEF)	11.93	12.0484	12.1679	12.2887	12.4106	12.5338	12.6582	12.7838	12.9107	13.0388	13.1682	13.2989	13.4309	13.5642	13.6988	13.8347	13.972	14.1107	14.2507	14.3921	14.535	14.6792	14.8249	14.972	15.1206	15.2707	15.4222	15.5753	15.7298	15.8859	16.0436	16.2028	16.3636	16.526	16.69	16.8556	17.0229	17.1918	17.3625	17.5348	17.7088	17.8845	18.062	18.2413	18.4223	18.6051	18.7898
rdv2_r04_s180	FL1	Counts	0	0	0	0	0	0	0	0	0	0	0	0	0	0	0	0	0	0	0	0	0	0	0	0	0	0	0	0	0	0	0	0	0	0	0	0	0	1	0	0	0	0	0	0	0	0	0
rdv2_r04_s181	FL1	Bin Values (MEF)	11.93	12.0484	12.1679	12.2887	12.4106	12.5338	12.6582	12.7838	12.9107	13.0388	13.1682	13.2989	13.4309	13.5642	13.6988	13.8347	13.972	14.1107	14.2507	14.3921	14.535	14.6792	14.8249	14.972	15.1206	15.2707	15.4222	15.5753	15.7298	15.8859	16.0436	16.2028	16.3636	16.526	16.69	16.8556	17.0229	17.1918	17.3625	17.5348	17.7088	17.8845	18.062	18.2413	18.4223	18.6051	18.7898
rdv2_r04_s181	FL1	Counts	0	0	0	0	0	0	0	0	0	0	0	1	0	0	0	0	0	0	0	0	0	0	0	0	0	0	0	0	0	0	0	0	0	0	0	0	0	0	0	0	0	0	0	0	0	0	0
rdv2_r04_s182	FL1	Bin Values (MEF)	11.93	12.0484	12.1679	12.2887	12.4106	12.5338	12.6582	12.7838	12.9107	13.0388	13.1682	13.2989	13.4309	13.5642	13.6988	13.8347	13.972	14.1107	14.2507	14.3921	14.535	14.6792	14.8249	14.972	15.1206	15.2707	15.4222	15.5753	15.7298	15.8859	16.0436	16.2028	16.3636	16.526	16.69	16.8556	17.0229	17.1918	17.3625	17.5348	17.7088	17.8845	18.062	18.2413	18.4223	18.6051	18.7898
rdv2_r04_s182	FL1	Counts	0	1	0	0	0	0	0	0	0	0	0	0	0	0	0	0	0	0	0	0	0	0	0	0	0	0	0	0	0	0	0	0	0	0	0	0	0	0	0	0	0	0	0	0	0	0	0
rdv2_r04_s183	FL1	Bin Values (MEF)	11.93	12.0484	12.1679	12.2887	12.4106	12.5338	12.6582	12.7838	12.9107	13.0388	13.1682	13.2989	13.4309	13.5642	13.6988	13.8347	13.972	14.1107	14.2507	14.3921	14.535	14.6792	14.8249	14.972	15.1206	15.2707	15.4222	15.5753	15.7298	15.8859	16.0436	16.2028	16.3636	16.526	16.69	16.8556	17.0229	17.1918	17.3625	17.5348	17.7088	17.8845	18.062	18.2413	18.4223	18.6051	18.7898
rdv2_r04_s183	FL1	Counts	0	0	0	0	0	0	0	0	0	0	0	0	0	0	0	0	0	0	0	0	0	0	0	0	0	0	0	0	0	0	0	1	0	0	0	0	0	0	0	0	0	0	0	0	0	0	0
rdv2_r04_s184	FL1	Bin Values (MEF)	11.93	12.0484	12.1679	12.2887	12.4106	12.5338	12.6582	12.7838	12.9107	13.0388	13.1682	13.2989	13.4309	13.5642	13.6988	13.8347	13.972	14.1107	14.2507	14.3921	14.535	14.6792	14.8249	14.972	15.1206	15.2707	15.4222	15.5753	15.7298	15.8859	16.0436	16.2028	16.3636	16.526	16.69	16.8556	17.0229	17.1918	17.3625	17.5348	17.7088	17.8845	18.062	18.2413	18.4223	18.6051	18.7898
rdv2_r04_s184	FL1	Counts	0	0	0	0	0	0	0	0	0	0	0	0	0	0	0	0	0	0	0	0	0	0	0	0	0	0	0	0	0	0	0	0	0	0	0	0	0	0	0	0	0	0	0	0	0	0	0
rdv2_r04_s185	FL1	Bin Values (MEF)	11.93	12.0484	12.1679	12.2887	12.4106	12.5338	12.6582	12.7838	12.9107	13.0388	13.1682	13.2989	13.4309	13.5642	13.6988	13.8347	13.972	14.1107	14.2507	14.3921	14.535	14.6792	14.8249	14.972	15.1206	15.2707	15.4222	15.5753	15.7298	15.8859	16.0436	16.2028	16.3636	16.526	16.69	16.8556	17.0229	17.1918	17.3625	17.5348	17.7088	17.8845	18.062	18.2413	18.4223	18.6051	18.7898
rdv2_r04_s185	FL1	Counts	0	0	0	0	0	0	0	0	0	0	0	0	0	0	0	0	0	0	0	0	0	0	0	0	0	0	0	0	0	0	0	0	0	0	0	1	0	0	0	0	0	0	0	0	1	0	1
rdv2_r04_s186	FL1	Bin Values (MEF)	11.93	12.0484	12.1679	12.2887	12.4106	12.5338	12.6582	12.7838	12.9107	13.0388	13.1682	13.2989	13.4309	13.5642	13.6988	13.8347	13.972	14.1107	14.2507	14.3921	14.535	14.6792	14.8249	14.972	15.1206	15.2707	15.4222	15.5753	15.7298	15.8859	16.0436	16.2028	16.3636	16.526	16.69	16.8556	17.0229	17.1918	17.3625	17.5348	17.7088	17.8845	18.062	18.2413	18.4223	18.6051	18.7898
rdv2_r04_s186	FL1	Counts	0	0	0	0	0	0	0	0	0	0	0	1	0	0	0	0	0	0	0	0	0	0	0	0	0	0	0	0	0	0	0	0	0	0	0	0	0	0	0	0	0	0	0	0	0	0	0
rdv2_r04_s187	FL1	Bin Values (MEF)	11.93	12.0484	12.1679	12.2887	12.4106	12.5338	12.6582	12.7838	12.9107	13.0388	13.1682	13.2989	13.4309	13.5642	13.6988	13.8347	13.972	14.1107	14.2507	14.3921	14.535	14.6792	14.8249	14.972	15.1206	15.2707	15.4222	15.5753	15.7298	15.8859	16.0436	16.2028	16.3636	16.526	16.69	16.8556	17.0229	17.1918	17.3625	17.5348	17.7088	17.8845	18.062	18.2413	18.4223	18.6051	18.7898
rdv2_r04_s187	FL1	Counts	0	0	0	0	0	0	0	0	0	0	0	0	0	0	0	0	0	0	0	0	0	0	0	0	0	0	0	0	0	0	0	0	0	0	0	0	0	0	0	0	0	0	0	0	1	0	0
rdv2_r04_s188	FL1	Bin Values (MEF)	11.93	12.0484	12.1679	12.2887	12.4106	12.5338	12.6582	12.7838	12.9107	13.0388	13.1682	13.2989	13.4309	13.5642	13.6988	13.8347	13.972	14.1107	14.2507	14.3921	14.535	14.6792	14.8249	14.972	15.1206	15.2707	15.4222	15.5753	15.7298	15.8859	16.0436	16.2028	16.3636	16.526	16.69	16.8556	17.0229	17.1918	17.3625	17.5348	17.7088	17.8845	18.062	18.2413	18.4223	18.6051	18.7898
rdv2_r04_s188	FL1	Counts	0	0	0	0	0	0	0	0	0	0	0	0	0	0	0	0	0	0	0	0	0	0	0	0	0	0	0	0	0	0	0	0	0	0	0	0	0	0	1	0	0	0	0	0	0	0	0
rdv2_r04_s189	FL1	Bin Values (MEF)	11.93	12.0484	12.1679	12.2887	12.4106	12.5338	12.6582	12.7838	12.9107	13.0388	13.1682	13.2989	13.4309	13.5642	13.6988	13.8347	13.972	14.1107	14.2507	14.3921	14.535	14.6792	14.8249	14.972	15.1206	15.2707	15.4222	15.5753	15.7298	15.8859	16.0436	16.2028	16.3636	16.526	16.69	16.8556	17.0229	17.1918	17.3625	17.5348	17.7088	17.8845	18.062	18.2413	18.4223	18.6051	18.7898
rdv2_r04_s189	FL1	Counts	0	0	0	0	0	0	0	0	0	1	0	0	0	0	0	0	0	0	0	0	0	0	0	0	0	0	0	0	0	0	0	0	0	0	0	0	0	0	0	0	0	0	0	0	0	0	0
rdv2_r04_s190	FL1	Bin Values (MEF)	11.93	12.0484	12.1679	12.2887	12.4106	12.5338	12.6582	12.7838	12.9107	13.0388	13.1682	13.2989	13.4309	13.5642	13.6988	13.8347	13.972	14.1107	14.2507	14.3921	14.535	14.6792	14.8249	14.972	15.1206	15.2707	15.4222	15.5753	15.7298	15.8859	16.0436	16.2028	16.3636	16.526	16.69	16.8556	17.0229	17.1918	17.3625	17.5348	17.7088	17.8845	18.062	18.2413	18.4223	18.6051	18.7898
rdv2_r04_s190	FL1	Counts	0	0	0	0	0	0	0	0	0	0	0	0	0	0	0	0	0	0	0	0	0	0	0	0	0	0	0	0	0	0	0	0	0	0	0	0	0	1	0	0	0	0	0	0	0	0	0
rdv2_r04_s191	FL1	Bin Values (MEF)	11.93	12.0484	12.1679	12.2887	12.4106	12.5338	12.6582	12.7838	12.9107	13.0388	13.1682	13.2989	13.4309	13.5642	13.6988	13.8347	13.972	14.1107	14.2507	14.3921	14.535	14.6792	14.8249	14.972	15.1206	15.2707	15.4222	15.5753	15.7298	15.8859	16.0436	16.2028	16.3636	16.526	16.69	16.8556	17.0229	17.1918	17.3625	17.5348	17.7088	17.8845	18.062	18.2413	18.4223	18.6051	18.7898
rdv2_r04_s191	FL1	Counts	0	0	0	0	0	0	0	0	0	0	0	0	0	0	0	0	0	0	0	0	0	0	0	0	0	0	0	0	0	0	0	0	0	0	0	0	0	0	0	0	0	0	0	0	0	0	0
rdv2_r04_s192	FL1	Bin Values (MEF)	11.93	12.0484	12.1679	12.2887	12.4106	12.5338	12.6582	12.7838	12.9107	13.0388	13.1682	13.2989	13.4309	13.5642	13.6988	13.8347	13.972	14.1107	14.2507	14.3921	14.535	14.6792	14.8249	14.972	15.1206	15.2707	15.4222	15.5753	15.7298	15.8859	16.0436	16.2028	16.3636	16.526	16.69	16.8556	17.0229	17.1918	17.3625	17.5348	17.7088	17.8845	18.062	18.2413	18.4223	18.6051	18.7898
rdv2_r04_s192	FL1	Counts	0	0	0	0	0	0	0	0	0	1	0	0	0	0	0	0	0	0	0	0	0	0	0	0	0	0	0	0	0	1	0	0	0	0	0	1	0	0	0	0	0	0	0	0	0	0	0
[truncated: 977 more columns]
