# Supplementary material for: A photoconversion model for full spectral programming and multiplexing of optogenetic systems
Source: Mol Syst Biol. 2017 Apr 24;13(4):926. doi: 10.15252/msb.20167456 (PMC5408778; doi:10.15252/msb.20167456)
Supplement: Supplementary file 15 — Dataset EV7 [file MSB-13-926-s015.zip › dataset_ev7_cph8-ompr_data_and_analysis/cph8-ompr_data/aas/rdv2_wholepop_aas_program_(int).xlsx]

## Sheet: Sheet1
Sample ID	LPA	Well	Channel	Int_t_0	Int_t_1	Int_t_10	Int_t_100	Int_t_1000	Int_t_1001	Int_t_1002	Int_t_1003	Int_t_1004	Int_t_1005	Int_t_1006	Int_t_1007	Int_t_1008	Int_t_1009	Int_t_101	Int_t_1010	Int_t_1011	Int_t_1012	Int_t_1013	Int_t_1014	Int_t_1015	Int_t_1016	Int_t_1017	Int_t_1018	Int_t_1019	Int_t_102	Int_t_1020	Int_t_1021	Int_t_1022	Int_t_1023	Int_t_1024	Int_t_1025	Int_t_1026	Int_t_1027	Int_t_1028	Int_t_1029	Int_t_103	Int_t_1030	Int_t_1031	Int_t_1032	Int_t_1033	Int_t_1034	Int_t_1035	Int_t_1036	Int_t_1037	Int_t_1038
rdv2_r01_s049	Shannen	1	1	0.0390625	0.0390625
rdv2_r01_s049	Shannen	1	2	0	0
rdv2_r01_s050	Shannen	2	1	0.0390625	0.0390625
rdv2_r01_s050	Shannen	2	2	0	0
rdv2_r01_s051	Shannen	3	1	0.0390625	0.0390625
rdv2_r01_s051	Shannen	3	2	0	0
rdv2_r01_s052	Shannen	4	1	0.0390625	0.0390625
rdv2_r01_s052	Shannen	4	2	0	0
rdv2_r01_s053	Shannen	5	1	0.0390625	0.0390625
rdv2_r01_s053	Shannen	5	2	0	0
rdv2_r01_s054	Shannen	6	1	0.0390625	0.0390625
rdv2_r01_s054	Shannen	6	2	0	0
rdv2_r01_s055	Shannen	7	1	0.0390625	0.0390625
rdv2_r01_s055	Shannen	7	2	0	0
rdv2_r01_s056	Shannen	8	1	0.0390625	0.0390625
rdv2_r01_s056	Shannen	8	2	0	0
rdv2_r01_s057	Shannen	9	1	0.0390625	0.0390625
rdv2_r01_s057	Shannen	9	2	0	0
rdv2_r01_s058	Shannen	10	1	0.0390625	0.0390625
rdv2_r01_s058	Shannen	10	2	0	0
rdv2_r01_s059	Shannen	11	1	0.0390625	0.0390625
rdv2_r01_s059	Shannen	11	2	0	0
rdv2_r01_s060	Shannen	12	1	0.0390625	0.0390625
rdv2_r01_s060	Shannen	12	2	0	0
rdv2_r01_s061	Shannen	13	1	0.0390625	0.0390625
rdv2_r01_s061	Shannen	13	2	0	0
rdv2_r01_s062	Shannen	14	1	0.0390625	0.0390625
rdv2_r01_s062	Shannen	14	2	0	0
rdv2_r01_s063	Shannen	15	1	0.0390625	0.0390625
rdv2_r01_s063	Shannen	15	2	0	0
rdv2_r01_s064	Shannen	16	1	0.0390625	0.0390625
rdv2_r01_s064	Shannen	16	2	0	0
rdv2_r01_s065	Shannen	17	1	0.0390625	0.0390625
rdv2_r01_s065	Shannen	17	2	0	0
rdv2_r01_s066	Shannen	18	1	0.0390625	0.0390625
rdv2_r01_s066	Shannen	18	2	0	0
rdv2_r01_s067	Shannen	19	1	0.0390625	0.0390625
rdv2_r01_s067	Shannen	19	2	0	0
rdv2_r01_s068	Shannen	20	1	0.0390625	0.0390625
rdv2_r01_s068	Shannen	20	2	0	0
rdv2_r01_s069	Shannen	21	1	0.0390625	0.0390625
rdv2_r01_s069	Shannen	21	2	0	0
rdv2_r01_s070	Shannen	22	1	0.0390625	0.0390625
rdv2_r01_s070	Shannen	22	2	0	0
rdv2_r01_s071	Shannen	23	1	0.0390625	0.0390625
rdv2_r01_s071	Shannen	23	2	0	0
rdv2_r01_s072	Shannen	24	1	0.0390625	0.0390625
rdv2_r01_s072	Shannen	24	2	0	0
rdv2_r01_s097	Kirk	1	1	0.625	0.625
rdv2_r01_s097	Kirk	1	2	0	0
rdv2_r01_s098	Kirk	2	1	0.625	0.625
rdv2_r01_s098	Kirk	2	2	0	0
rdv2_r01_s099	Kirk	3	1	0.625	0.625
rdv2_r01_s099	Kirk	3	2	0	0
rdv2_r01_s100	Kirk	4	1	0.625	0.625
rdv2_r01_s100	Kirk	4	2	0	0
rdv2_r01_s101	Kirk	5	1	0.625	0.625
rdv2_r01_s101	Kirk	5	2	0	0
rdv2_r01_s102	Kirk	6	1	0.625	0.625
rdv2_r01_s102	Kirk	6	2	0	0
rdv2_r01_s103	Kirk	7	1	0.625	0.625
rdv2_r01_s103	Kirk	7	2	0	0
rdv2_r01_s104	Kirk	8	1	0.625	0.625
rdv2_r01_s104	Kirk	8	2	0	0
rdv2_r01_s105	Kirk	9	1	0.625	0.625
rdv2_r01_s105	Kirk	9	2	0	0
rdv2_r01_s106	Kirk	10	1	0.625	0.625
rdv2_r01_s106	Kirk	10	2	0	0
rdv2_r01_s107	Kirk	11	1	0.625	0.625
rdv2_r01_s107	Kirk	11	2	0	0
rdv2_r01_s108	Kirk	12	1	0.625	0.625
rdv2_r01_s108	Kirk	12	2	0	0
rdv2_r01_s109	Kirk	13	1	0.625	0.625
rdv2_r01_s109	Kirk	13	2	0	0
rdv2_r01_s110	Kirk	14	1	0.625	0.625
rdv2_r01_s110	Kirk	14	2	0	0
rdv2_r01_s111	Kirk	15	1	0.625	0.625
rdv2_r01_s111	Kirk	15	2	0	0
rdv2_r01_s112	Kirk	16	1	0.625	0.625
rdv2_r01_s112	Kirk	16	2	0	0
rdv2_r01_s113	Kirk	17	1	0.625	0.625
rdv2_r01_s113	Kirk	17	2	0	0
rdv2_r01_s114	Kirk	18	1	0.625	0.625
rdv2_r01_s114	Kirk	18	2	0	0
rdv2_r01_s115	Kirk	19	1	0.625	0.625
rdv2_r01_s115	Kirk	19	2	0	0
rdv2_r01_s116	Kirk	20	1	0.625	0.625
rdv2_r01_s116	Kirk	20	2	0	0
rdv2_r01_s117	Kirk	21	1	0.625	0.625
rdv2_r01_s117	Kirk	21	2	0	0
rdv2_r01_s118	Kirk	22	1	0.625	0.625
rdv2_r01_s118	Kirk	22	2	0	0
rdv2_r01_s119	Kirk	23	1	0.625	0.625
rdv2_r01_s119	Kirk	23	2	0	0
rdv2_r01_s120	Kirk	24	1	0.625	0.625
rdv2_r01_s120	Kirk	24	2	0	0
rdv2_r01_s169	Janeway	1	1	0.078125	0.078125
rdv2_r01_s169	Janeway	1	2	0	0
rdv2_r01_s170	Janeway	2	1	0.078125	0.078125
rdv2_r01_s170	Janeway	2	2	0	0
rdv2_r01_s171	Janeway	3	1	0.078125	0.078125
rdv2_r01_s171	Janeway	3	2	0	0
rdv2_r01_s172	Janeway	4	1	0.078125	0.078125
rdv2_r01_s172	Janeway	4	2	0	0
rdv2_r01_s173	Janeway	5	1	0.078125	0.078125
rdv2_r01_s173	Janeway	5	2	0	0
rdv2_r01_s174	Janeway	6	1	0.078125	0.078125
rdv2_r01_s174	Janeway	6	2	0	0
rdv2_r01_s175	Janeway	7	1	0.078125	0.078125
rdv2_r01_s175	Janeway	7	2	0	0
rdv2_r01_s176	Janeway	8	1	0.078125	0.078125
rdv2_r01_s176	Janeway	8	2	0	0
rdv2_r01_s177	Janeway	9	1	0.078125	0.078125
rdv2_r01_s177	Janeway	9	2	0	0
rdv2_r01_s178	Janeway	10	1	0.078125	0.078125
rdv2_r01_s178	Janeway	10	2	0	0
rdv2_r01_s179	Janeway	11	1	0.078125	0.078125
rdv2_r01_s179	Janeway	11	2	0	0
rdv2_r01_s180	Janeway	12	1	0.078125	0.078125
rdv2_r01_s180	Janeway	12	2	0	0
rdv2_r01_s181	Janeway	13	1	0.078125	0.078125
rdv2_r01_s181	Janeway	13	2	0	0
rdv2_r01_s182	Janeway	14	1	0.078125	0.078125
rdv2_r01_s182	Janeway	14	2	0	0
rdv2_r01_s183	Janeway	15	1	0.078125	0.078125
rdv2_r01_s183	Janeway	15	2	0	0
rdv2_r01_s184	Janeway	16	1	0.078125	0.078125
rdv2_r01_s184	Janeway	16	2	0	0
rdv2_r01_s185	Janeway	17	1	0.078125	0.078125
rdv2_r01_s185	Janeway	17	2	0	0
rdv2_r01_s186	Janeway	18	1	0.078125	0.078125
rdv2_r01_s186	Janeway	18	2	0	0
rdv2_r01_s187	Janeway	19	1	0.078125	0.078125
rdv2_r01_s187	Janeway	19	2	0	0
rdv2_r01_s188	Janeway	20	1	0.078125	0.078125
rdv2_r01_s188	Janeway	20	2	0	0
rdv2_r01_s189	Janeway	21	1	0.078125	0.078125
rdv2_r01_s189	Janeway	21	2	0	0
rdv2_r01_s190	Janeway	22	1	0.078125	0.078125
rdv2_r01_s190	Janeway	22	2	0	0
rdv2_r01_s191	Janeway	23	1	0.078125	0.078125
rdv2_r01_s191	Janeway	23	2	0	0
rdv2_r01_s192	Janeway	24	1	0.078125	0.078125
rdv2_r01_s192	Janeway	24	2	0	0
rdv2_r03_s049	Shannen	1	1	10	10
rdv2_r03_s049	Shannen	1	2	0	0
rdv2_r03_s050	Shannen	2	1	10	10
rdv2_r03_s050	Shannen	2	2	0	0
rdv2_r03_s051	Shannen	3	1	10	10
rdv2_r03_s051	Shannen	3	2	0	0
rdv2_r03_s052	Shannen	4	1	10	10
rdv2_r03_s052	Shannen	4	2	0	0
rdv2_r03_s053	Shannen	5	1	10	10
rdv2_r03_s053	Shannen	5	2	0	0
rdv2_r03_s054	Shannen	6	1	10	10
rdv2_r03_s054	Shannen	6	2	0	0
rdv2_r03_s055	Shannen	7	1	10	10
rdv2_r03_s055	Shannen	7	2	0	0
rdv2_r03_s056	Shannen	8	1	10	10
rdv2_r03_s056	Shannen	8	2	0	0
rdv2_r03_s057	Shannen	9	1	10	10
rdv2_r03_s057	Shannen	9	2	0	0
rdv2_r03_s058	Shannen	10	1	10	10
rdv2_r03_s058	Shannen	10	2	0	0
rdv2_r03_s059	Shannen	11	1	10	10
rdv2_r03_s059	Shannen	11	2	0	0
rdv2_r03_s060	Shannen	12	1	10	10
rdv2_r03_s060	Shannen	12	2	0	0
rdv2_r03_s061	Shannen	13	1	10	10
rdv2_r03_s061	Shannen	13	2	0	0
rdv2_r03_s062	Shannen	14	1	10	10
rdv2_r03_s062	Shannen	14	2	0	0
rdv2_r03_s063	Shannen	15	1	10	10
rdv2_r03_s063	Shannen	15	2	0	0
rdv2_r03_s064	Shannen	16	1	10	10
rdv2_r03_s064	Shannen	16	2	0	0
rdv2_r03_s065	Shannen	17	1	10	10
rdv2_r03_s065	Shannen	17	2	0	0
rdv2_r03_s066	Shannen	18	1	10	10
rdv2_r03_s066	Shannen	18	2	0	0
rdv2_r03_s067	Shannen	19	1	10	10
rdv2_r03_s067	Shannen	19	2	0	0
rdv2_r03_s068	Shannen	20	1	10	10
rdv2_r03_s068	Shannen	20	2	0	0
rdv2_r03_s069	Shannen	21	1	10	10
rdv2_r03_s069	Shannen	21	2	0	0
rdv2_r03_s070	Shannen	22	1	10	10
rdv2_r03_s070	Shannen	22	2	0	0
rdv2_r03_s071	Shannen	23	1	10	10
rdv2_r03_s071	Shannen	23	2	0	0
rdv2_r03_s072	Shannen	24	1	10	10
rdv2_r03_s072	Shannen	24	2	0	0
rdv2_r03_s073	Jennie	1	1	0.15625	0.15625
rdv2_r03_s073	Jennie	1	2	0	0
rdv2_r03_s074	Jennie	2	1	0.15625	0.15625
rdv2_r03_s074	Jennie	2	2	0	0
rdv2_r03_s075	Jennie	3	1	0.15625	0.15625
rdv2_r03_s075	Jennie	3	2	0	0
rdv2_r03_s076	Jennie	4	1	0.15625	0.15625
rdv2_r03_s076	Jennie	4	2	0	0
rdv2_r03_s077	Jennie	5	1	0.15625	0.15625
rdv2_r03_s077	Jennie	5	2	0	0
rdv2_r03_s078	Jennie	6	1	0.15625	0.15625
rdv2_r03_s078	Jennie	6	2	0	0
rdv2_r03_s079	Jennie	7	1	0.15625	0.15625
rdv2_r03_s079	Jennie	7	2	0	0
rdv2_r03_s080	Jennie	8	1	0.15625	0.15625
rdv2_r03_s080	Jennie	8	2	0	0
rdv2_r03_s081	Jennie	9	1	0.15625	0.15625
rdv2_r03_s081	Jennie	9	2	0	0
rdv2_r03_s082	Jennie	10	1	0.15625	0.15625
rdv2_r03_s082	Jennie	10	2	0	0
rdv2_r03_s083	Jennie	11	1	0.15625	0.15625
rdv2_r03_s083	Jennie	11	2	0	0
rdv2_r03_s084	Jennie	12	1	0.15625	0.15625
rdv2_r03_s084	Jennie	12	2	0	0
rdv2_r03_s085	Jennie	13	1	0.15625	0.15625
rdv2_r03_s085	Jennie	13	2	0	0
rdv2_r03_s086	Jennie	14	1	0.15625	0.15625
rdv2_r03_s086	Jennie	14	2	0	0
rdv2_r03_s087	Jennie	15	1	0.15625	0.15625
rdv2_r03_s087	Jennie	15	2	0	0
rdv2_r03_s088	Jennie	16	1	0.15625	0.15625
rdv2_r03_s088	Jennie	16	2	0	0
rdv2_r03_s089	Jennie	17	1	0.15625	0.15625
rdv2_r03_s089	Jennie	17	2	0	0
rdv2_r03_s090	Jennie	18	1	0.15625	0.15625
rdv2_r03_s090	Jennie	18	2	0	0
rdv2_r03_s091	Jennie	19	1	0.15625	0.15625
rdv2_r03_s091	Jennie	19	2	0	0
rdv2_r03_s092	Jennie	20	1	0.15625	0.15625
rdv2_r03_s092	Jennie	20	2	0	0
rdv2_r03_s093	Jennie	21	1	0.15625	0.15625
rdv2_r03_s093	Jennie	21	2	0	0
rdv2_r03_s094	Jennie	22	1	0.15625	0.15625
rdv2_r03_s094	Jennie	22	2	0	0
rdv2_r03_s095	Jennie	23	1	0.15625	0.15625
rdv2_r03_s095	Jennie	23	2	0	0
rdv2_r03_s096	Jennie	24	1	0.15625	0.15625
rdv2_r03_s096	Jennie	24	2	0	0
rdv2_r03_s121	Picard	1	1	20	20
rdv2_r03_s121	Picard	1	2	0	0
rdv2_r03_s122	Picard	2	1	20	20
rdv2_r03_s122	Picard	2	2	0	0
rdv2_r03_s123	Picard	3	1	20	20
rdv2_r03_s123	Picard	3	2	0	0
rdv2_r03_s124	Picard	4	1	20	20
rdv2_r03_s124	Picard	4	2	0	0
rdv2_r03_s125	Picard	5	1	20	20
rdv2_r03_s125	Picard	5	2	0	0
rdv2_r03_s126	Picard	6	1	20	20
rdv2_r03_s126	Picard	6	2	0	0
rdv2_r03_s127	Picard	7	1	20	20
rdv2_r03_s127	Picard	7	2	0	0
rdv2_r03_s128	Picard	8	1	20	20
rdv2_r03_s128	Picard	8	2	0	0
rdv2_r03_s129	Picard	9	1	20	20
rdv2_r03_s129	Picard	9	2	0	0
rdv2_r03_s130	Picard	10	1	20	20
rdv2_r03_s130	Picard	10	2	0	0
rdv2_r03_s131	Picard	11	1	20	20
rdv2_r03_s131	Picard	11	2	0	0
rdv2_r03_s132	Picard	12	1	20	20
rdv2_r03_s132	Picard	12	2	0	0
rdv2_r03_s133	Picard	13	1	20	20
rdv2_r03_s133	Picard	13	2	0	0
rdv2_r03_s134	Picard	14	1	20	20
rdv2_r03_s134	Picard	14	2	0	0
rdv2_r03_s135	Picard	15	1	20	20
rdv2_r03_s135	Picard	15	2	0	0
rdv2_r03_s136	Picard	16	1	20	20
rdv2_r03_s136	Picard	16	2	0	0
rdv2_r03_s137	Picard	17	1	20	20
rdv2_r03_s137	Picard	17	2	0	0
rdv2_r03_s138	Picard	18	1	20	20
rdv2_r03_s138	Picard	18	2	0	0
rdv2_r03_s139	Picard	19	1	20	20
rdv2_r03_s139	Picard	19	2	0	0
rdv2_r03_s140	Picard	20	1	20	20
rdv2_r03_s140	Picard	20	2	0	0
rdv2_r03_s141	Picard	21	1	20	20
rdv2_r03_s141	Picard	21	2	0	0
rdv2_r03_s142	Picard	22	1	20	20
rdv2_r03_s142	Picard	22	2	0	0
rdv2_r03_s143	Picard	23	1	20	20
rdv2_r03_s143	Picard	23	2	0	0
rdv2_r03_s144	Picard	24	1	20	20
rdv2_r03_s144	Picard	24	2	0	0
rdv2_r02_s025	Tiffani	1	1	5	5
rdv2_r02_s025	Tiffani	1	2	0	0
rdv2_r02_s026	Tiffani	2	1	5	5
rdv2_r02_s026	Tiffani	2	2	0	0
rdv2_r02_s027	Tiffani	3	1	5	5
rdv2_r02_s027	Tiffani	3	2	0	0
rdv2_r02_s028	Tiffani	4	1	5	5
rdv2_r02_s028	Tiffani	4	2	0	0
rdv2_r02_s029	Tiffani	5	1	5	5
rdv2_r02_s029	Tiffani	5	2	0	0
rdv2_r02_s030	Tiffani	6	1	5	5
rdv2_r02_s030	Tiffani	6	2	0	0
rdv2_r02_s031	Tiffani	7	1	5	5
rdv2_r02_s031	Tiffani	7	2	0	0
rdv2_r02_s032	Tiffani	8	1	5	5
rdv2_r02_s032	Tiffani	8	2	0	0
rdv2_r02_s033	Tiffani	9	1	5	5
rdv2_r02_s033	Tiffani	9	2	0	0
rdv2_r02_s034	Tiffani	10	1	5	5
rdv2_r02_s034	Tiffani	10	2	0	0
rdv2_r02_s035	Tiffani	11	1	5	5
rdv2_r02_s035	Tiffani	11	2	0	0
rdv2_r02_s036	Tiffani	12	1	5	5
rdv2_r02_s036	Tiffani	12	2	0	0
rdv2_r02_s037	Tiffani	13	1	5	5
rdv2_r02_s037	Tiffani	13	2	0	0
rdv2_r02_s038	Tiffani	14	1	5	5
rdv2_r02_s038	Tiffani	14	2	0	0
rdv2_r02_s039	Tiffani	15	1	5	5
rdv2_r02_s039	Tiffani	15	2	0	0
rdv2_r02_s040	Tiffani	16	1	5	5
rdv2_r02_s040	Tiffani	16	2	0	0
rdv2_r02_s041	Tiffani	17	1	5	5
rdv2_r02_s041	Tiffani	17	2	0	0
rdv2_r02_s042	Tiffani	18	1	5	5
rdv2_r02_s042	Tiffani	18	2	0	0
rdv2_r02_s043	Tiffani	19	1	5	5
rdv2_r02_s043	Tiffani	19	2	0	0
rdv2_r02_s044	Tiffani	20	1	5	5
rdv2_r02_s044	Tiffani	20	2	0	0
rdv2_r02_s045	Tiffani	21	1	5	5
rdv2_r02_s045	Tiffani	21	2	0	0
rdv2_r02_s046	Tiffani	22	1	5	5
rdv2_r02_s046	Tiffani	22	2	0	0
rdv2_r02_s047	Tiffani	23	1	5	5
rdv2_r02_s047	Tiffani	23	2	0	0
rdv2_r02_s048	Tiffani	24	1	5	5
rdv2_r02_s048	Tiffani	24	2	0	0
rdv2_r02_s073	Jennie	1	1	1.25	1.25
rdv2_r02_s073	Jennie	1	2	0	0
rdv2_r02_s074	Jennie	2	1	1.25	1.25
rdv2_r02_s074	Jennie	2	2	0	0
rdv2_r02_s075	Jennie	3	1	1.25	1.25
rdv2_r02_s075	Jennie	3	2	0	0
rdv2_r02_s076	Jennie	4	1	1.25	1.25
rdv2_r02_s076	Jennie	4	2	0	0
rdv2_r02_s077	Jennie	5	1	1.25	1.25
rdv2_r02_s077	Jennie	5	2	0	0
rdv2_r02_s078	Jennie	6	1	1.25	1.25
rdv2_r02_s078	Jennie	6	2	0	0
rdv2_r02_s079	Jennie	7	1	1.25	1.25
rdv2_r02_s079	Jennie	7	2	0	0
rdv2_r02_s080	Jennie	8	1	1.25	1.25
rdv2_r02_s080	Jennie	8	2	0	0
rdv2_r02_s081	Jennie	9	1	1.25	1.25
rdv2_r02_s081	Jennie	9	2	0	0
rdv2_r02_s082	Jennie	10	1	1.25	1.25
rdv2_r02_s082	Jennie	10	2	0	0
rdv2_r02_s083	Jennie	11	1	1.25	1.25
rdv2_r02_s083	Jennie	11	2	0	0
rdv2_r02_s084	Jennie	12	1	1.25	1.25
rdv2_r02_s084	Jennie	12	2	0	0
rdv2_r02_s085	Jennie	13	1	1.25	1.25
rdv2_r02_s085	Jennie	13	2	0	0
rdv2_r02_s086	Jennie	14	1	1.25	1.25
rdv2_r02_s086	Jennie	14	2	0	0
rdv2_r02_s087	Jennie	15	1	1.25	1.25
rdv2_r02_s087	Jennie	15	2	0	0
rdv2_r02_s088	Jennie	16	1	1.25	1.25
rdv2_r02_s088	Jennie	16	2	0	0
rdv2_r02_s089	Jennie	17	1	1.25	1.25
rdv2_r02_s089	Jennie	17	2	0	0
rdv2_r02_s090	Jennie	18	1	1.25	1.25
rdv2_r02_s090	Jennie	18	2	0	0
rdv2_r02_s091	Jennie	19	1	1.25	1.25
rdv2_r02_s091	Jennie	19	2	0	0
rdv2_r02_s092	Jennie	20	1	1.25	1.25
rdv2_r02_s092	Jennie	20	2	0	0
rdv2_r02_s093	Jennie	21	1	1.25	1.25
rdv2_r02_s093	Jennie	21	2	0	0
rdv2_r02_s094	Jennie	22	1	1.25	1.25
rdv2_r02_s094	Jennie	22	2	0	0
rdv2_r02_s095	Jennie	23	1	1.25	1.25
rdv2_r02_s095	Jennie	23	2	0	0
rdv2_r02_s096	Jennie	24	1	1.25	1.25
rdv2_r02_s096	Jennie	24	2	0	0
rdv2_r02_s097	Kirk	1	1	0.0195312	0.0195312
rdv2_r02_s097	Kirk	1	2	0	0
rdv2_r02_s098	Kirk	2	1	0.0195312	0.0195312
rdv2_r02_s098	Kirk	2	2	0	0
rdv2_r02_s099	Kirk	3	1	0.0195312	0.0195312
rdv2_r02_s099	Kirk	3	2	0	0
rdv2_r02_s100	Kirk	4	1	0.0195312	0.0195312
rdv2_r02_s100	Kirk	4	2	0	0
rdv2_r02_s101	Kirk	5	1	0.0195312	0.0195312
rdv2_r02_s101	Kirk	5	2	0	0
rdv2_r02_s102	Kirk	6	1	0.0195312	0.0195312
rdv2_r02_s102	Kirk	6	2	0	0
rdv2_r02_s103	Kirk	7	1	0.0195312	0.0195312
rdv2_r02_s103	Kirk	7	2	0	0
rdv2_r02_s104	Kirk	8	1	0.0195312	0.0195312
rdv2_r02_s104	Kirk	8	2	0	0
rdv2_r02_s105	Kirk	9	1	0.0195312	0.0195312
rdv2_r02_s105	Kirk	9	2	0	0
rdv2_r02_s106	Kirk	10	1	0.0195312	0.0195312
rdv2_r02_s106	Kirk	10	2	0	0
rdv2_r02_s107	Kirk	11	1	0.0195312	0.0195312
rdv2_r02_s107	Kirk	11	2	0	0
rdv2_r02_s108	Kirk	12	1	0.0195312	0.0195312
rdv2_r02_s108	Kirk	12	2	0	0
rdv2_r02_s109	Kirk	13	1	0.0195312	0.0195312
rdv2_r02_s109	Kirk	13	2	0	0
rdv2_r02_s110	Kirk	14	1	0.0195312	0.0195312
rdv2_r02_s110	Kirk	14	2	0	0
rdv2_r02_s111	Kirk	15	1	0.0195312	0.0195312
rdv2_r02_s111	Kirk	15	2	0	0
rdv2_r02_s112	Kirk	16	1	0.0195312	0.0195312
rdv2_r02_s112	Kirk	16	2	0	0
rdv2_r02_s113	Kirk	17	1	0.0195312	0.0195312
rdv2_r02_s113	Kirk	17	2	0	0
rdv2_r02_s114	Kirk	18	1	0.0195312	0.0195312
rdv2_r02_s114	Kirk	18	2	0	0
rdv2_r02_s115	Kirk	19	1	0.0195312	0.0195312
rdv2_r02_s115	Kirk	19	2	0	0
rdv2_r02_s116	Kirk	20	1	0.0195312	0.0195312
rdv2_r02_s116	Kirk	20	2	0	0
rdv2_r02_s117	Kirk	21	1	0.0195312	0.0195312
rdv2_r02_s117	Kirk	21	2	0	0
rdv2_r02_s118	Kirk	22	1	0.0195312	0.0195312
rdv2_r02_s118	Kirk	22	2	0	0
rdv2_r02_s119	Kirk	23	1	0.0195312	0.0195312
rdv2_r02_s119	Kirk	23	2	0	0
rdv2_r02_s120	Kirk	24	1	0.0195312	0.0195312
rdv2_r02_s120	Kirk	24	2	0	0
rdv2_r04_s049	Shannen	1	1	2.5	2.5
rdv2_r04_s049	Shannen	1	2	0	0
rdv2_r04_s050	Shannen	2	1	2.5	2.5
rdv2_r04_s050	Shannen	2	2	0	0
rdv2_r04_s051	Shannen	3	1	2.5	2.5
rdv2_r04_s051	Shannen	3	2	0	0
rdv2_r04_s052	Shannen	4	1	2.5	2.5
rdv2_r04_s052	Shannen	4	2	0	0
rdv2_r04_s053	Shannen	5	1	2.5	2.5
rdv2_r04_s053	Shannen	5	2	0	0
rdv2_r04_s054	Shannen	6	1	2.5	2.5
rdv2_r04_s054	Shannen	6	2	0	0
rdv2_r04_s055	Shannen	7	1	2.5	2.5
rdv2_r04_s055	Shannen	7	2	0	0
rdv2_r04_s056	Shannen	8	1	2.5	2.5
rdv2_r04_s056	Shannen	8	2	0	0
rdv2_r04_s057	Shannen	9	1	2.5	2.5
rdv2_r04_s057	Shannen	9	2	0	0
rdv2_r04_s058	Shannen	10	1	2.5	2.5
rdv2_r04_s058	Shannen	10	2	0	0
rdv2_r04_s059	Shannen	11	1	2.5	2.5
rdv2_r04_s059	Shannen	11	2	0	0
rdv2_r04_s060	Shannen	12	1	2.5	2.5
rdv2_r04_s060	Shannen	12	2	0	0
rdv2_r04_s061	Shannen	13	1	2.5	2.5
rdv2_r04_s061	Shannen	13	2	0	0
rdv2_r04_s062	Shannen	14	1	2.5	2.5
rdv2_r04_s062	Shannen	14	2	0	0
rdv2_r04_s063	Shannen	15	1	2.5	2.5
rdv2_r04_s063	Shannen	15	2	0	0
rdv2_r04_s064	Shannen	16	1	2.5	2.5
rdv2_r04_s064	Shannen	16	2	0	0
rdv2_r04_s065	Shannen	17	1	2.5	2.5
rdv2_r04_s065	Shannen	17	2	0	0
rdv2_r04_s066	Shannen	18	1	2.5	2.5
rdv2_r04_s066	Shannen	18	2	0	0
rdv2_r04_s067	Shannen	19	1	2.5	2.5
rdv2_r04_s067	Shannen	19	2	0	0
rdv2_r04_s068	Shannen	20	1	2.5	2.5
rdv2_r04_s068	Shannen	20	2	0	0
rdv2_r04_s069	Shannen	21	1	2.5	2.5
rdv2_r04_s069	Shannen	21	2	0	0
rdv2_r04_s070	Shannen	22	1	2.5	2.5
rdv2_r04_s070	Shannen	22	2	0	0
rdv2_r04_s071	Shannen	23	1	2.5	2.5
rdv2_r04_s071	Shannen	23	2	0	0
rdv2_r04_s072	Shannen	24	1	2.5	2.5
rdv2_r04_s072	Shannen	24	2	0	0
rdv2_r04_s145	Sisko	1	1	0.3125	0.3125
rdv2_r04_s145	Sisko	1	2	0	0
rdv2_r04_s146	Sisko	2	1	0.3125	0.3125
rdv2_r04_s146	Sisko	2	2	0	0
rdv2_r04_s147	Sisko	3	1	0.3125	0.3125
rdv2_r04_s147	Sisko	3	2	0	0
rdv2_r04_s148	Sisko	4	1	0.3125	0.3125
rdv2_r04_s148	Sisko	4	2	0	0
rdv2_r04_s149	Sisko	5	1	0.3125	0.3125
rdv2_r04_s149	Sisko	5	2	0	0
rdv2_r04_s150	Sisko	6	1	0.3125	0.3125
rdv2_r04_s150	Sisko	6	2	0	0
rdv2_r04_s151	Sisko	7	1	0.3125	0.3125
rdv2_r04_s151	Sisko	7	2	0	0
rdv2_r04_s152	Sisko	8	1	0.3125	0.3125
rdv2_r04_s152	Sisko	8	2	0	0
rdv2_r04_s153	Sisko	9	1	0.3125	0.3125
rdv2_r04_s153	Sisko	9	2	0	0
rdv2_r04_s154	Sisko	10	1	0.3125	0.3125
rdv2_r04_s154	Sisko	10	2	0	0
rdv2_r04_s155	Sisko	11	1	0.3125	0.3125
rdv2_r04_s155	Sisko	11	2	0	0
rdv2_r04_s156	Sisko	12	1	0.3125	0.3125
rdv2_r04_s156	Sisko	12	2	0	0
rdv2_r04_s157	Sisko	13	1	0.3125	0.3125
rdv2_r04_s157	Sisko	13	2	0	0
rdv2_r04_s158	Sisko	14	1	0.3125	0.3125
rdv2_r04_s158	Sisko	14	2	0	0
rdv2_r04_s159	Sisko	15	1	0.3125	0.3125
rdv2_r04_s159	Sisko	15	2	0	0
rdv2_r04_s160	Sisko	16	1	0.3125	0.3125
rdv2_r04_s160	Sisko	16	2	0	0
rdv2_r04_s161	Sisko	17	1	0.3125	0.3125
rdv2_r04_s161	Sisko	17	2	0	0
rdv2_r04_s162	Sisko	18	1	0.3125	0.3125
rdv2_r04_s162	Sisko	18	2	0	0
rdv2_r04_s163	Sisko	19	1	0.3125	0.3125
rdv2_r04_s163	Sisko	19	2	0	0
rdv2_r04_s164	Sisko	20	1	0.3125	0.3125
rdv2_r04_s164	Sisko	20	2	0	0
rdv2_r04_s165	Sisko	21	1	0.3125	0.3125
rdv2_r04_s165	Sisko	21	2	0	0
rdv2_r04_s166	Sisko	22	1	0.3125	0.3125
rdv2_r04_s166	Sisko	22	2	0	0
rdv2_r04_s167	Sisko	23	1	0.3125	0.3125
rdv2_r04_s167	Sisko	23	2	0	0
rdv2_r04_s168	Sisko	24	1	0.3125	0.3125
rdv2_r04_s168	Sisko	24	2	0	0
rdv2_r04_s169	Janeway	1	1	0.00976562	0.00976562
rdv2_r04_s169	Janeway	1	2	0	0
rdv2_r04_s170	Janeway	2	1	0.00976562	0.00976562
rdv2_r04_s170	Janeway	2	2	0	0
rdv2_r04_s171	Janeway	3	1	0.00976562	0.00976562
rdv2_r04_s171	Janeway	3	2	0	0
rdv2_r04_s172	Janeway	4	1	0.00976562	0.00976562
rdv2_r04_s172	Janeway	4	2	0	0
rdv2_r04_s173	Janeway	5	1	0.00976562	0.00976562
rdv2_r04_s173	Janeway	5	2	0	0
rdv2_r04_s174	Janeway	6	1	0.00976562	0.00976562
rdv2_r04_s174	Janeway	6	2	0	0
rdv2_r04_s175	Janeway	7	1	0.00976562	0.00976562
rdv2_r04_s175	Janeway	7	2	0	0
rdv2_r04_s176	Janeway	8	1	0.00976562	0.00976562
rdv2_r04_s176	Janeway	8	2	0	0
rdv2_r04_s177	Janeway	9	1	0.00976562	0.00976562
rdv2_r04_s177	Janeway	9	2	0	0
rdv2_r04_s178	Janeway	10	1	0.00976562	0.00976562
rdv2_r04_s178	Janeway	10	2	0	0
rdv2_r04_s179	Janeway	11	1	0.00976562	0.00976562
rdv2_r04_s179	Janeway	11	2	0	0
rdv2_r04_s180	Janeway	12	1	0.00976562	0.00976562
rdv2_r04_s180	Janeway	12	2	0	0
rdv2_r04_s181	Janeway	13	1	0.00976562	0.00976562
rdv2_r04_s181	Janeway	13	2	0	0
rdv2_r04_s182	Janeway	14	1	0.00976562	0.00976562
rdv2_r04_s182	Janeway	14	2	0	0
rdv2_r04_s183	Janeway	15	1	0.00976562	0.00976562
rdv2_r04_s183	Janeway	15	2	0	0
rdv2_r04_s184	Janeway	16	1	0.00976562	0.00976562
rdv2_r04_s184	Janeway	16	2	0	0
rdv2_r04_s185	Janeway	17	1	0.00976562	0.00976562
rdv2_r04_s185	Janeway	17	2	0	0
rdv2_r04_s186	Janeway	18	1	0.00976562	0.00976562
rdv2_r04_s186	Janeway	18	2	0	0
rdv2_r04_s187	Janeway	19	1	0.00976562	0.00976562
rdv2_r04_s187	Janeway	19	2	0	0
rdv2_r04_s188	Janeway	20	1	0.00976562	0.00976562
rdv2_r04_s188	Janeway	20	2	0	0
rdv2_r04_s189	Janeway	21	1	0.00976562	0.00976562
rdv2_r04_s189	Janeway	21	2	0	0
rdv2_r04_s190	Janeway	22	1	0.00976562	0.00976562
rdv2_r04_s190	Janeway	22	2	0	0
rdv2_r04_s191	Janeway	23	1	0.00976562	0.00976562
rdv2_r04_s191	Janeway	23	2	0	0
rdv2_r04_s192	Janeway	24	1	0.00976562	0.00976562
rdv2_r04_s192	Janeway	24	2	0	0
[truncated: 4,755 more columns]
