# Supplementary material for: A photoconversion model for full spectral programming and multiplexing of optogenetic systems
Source: Mol Syst Biol. 2017 Apr 24;13(4):926. doi: 10.15252/msb.20167456 (PMC5408778; doi:10.15252/msb.20167456)
Supplement: Supplementary file 15 — Dataset EV7 [file MSB-13-926-s015.zip › dataset_ev7_cph8-ompr_data_and_analysis/cph8-ompr_data/atd/rdv2_wholepop_atd_complete.xlsx]

## Sheet: Sheet1
Sample ID	Experiment ID	Run ID	Run name	LPA	Well	Row	Col	Strain ID	Top LEDs	Bottom LEDs	Randomize	Program type	Category	Spectral intensity	LPF update period	Duration	Activating intensity	Type	Top LED ID	Top DC	Top GS Cal	Top Intensity (umol/m2/s)	Top Centroid (nm)	Top Peak (nm)	Top FWHM (nm)	Bot LED ID	Bot DC	Bot GS Cal	Bot Intensity (umol/m2/s)	Bot Centroid (nm)	Bot Peak (nm)	Bot FWHM (nm)	Pre-rand well	Data time point	OD	Raw OD	Growth temp mean	Growth temp min	Growth temp stdev	Growth temp max	Maturation temp mean	Maturation temp min	Maturation temp stdev	Maturation temp max	Instrument ID	Beads ID	File Path	FL1 Units	Gate Fraction
rdv2_r01_s001	rdv2_r01	rdv2_r01	RDv2 Run 1	Tori	1	1	1	RDv2	EO_01	EO_17	Yes	atd	Dynamic	0	0.1	480	0.625	atd	361-LS	63	239	8.08735	368.793	364	10.9799	660-LS	7	211	22.255	651.554	651.5	22.0638	2	10	0.278576	0.0699	36.8443	36.44	0.105753	36.95	36.9254	36.52	0.140358	37.11	FC002	B0001	c:\users\evan\skydrive\projects\12.lightsensorcharacterization\experiments\rdv2\rdv2_r01\measurements\flow\fcs\Cells002.fcs	MEF	0.8
rdv2_r01_s002	rdv2_r01	rdv2_r01	RDv2 Run 1	Tori	2	1	2	RDv2	EO_01	EO_17	Yes	atd	Dynamic	0	0.1	480	0.625	atd	380-SB	9	223	23.0844	388.02	385.5	12.0479	660-LS	7	198	22.5672	652.709	652.5	22.2484	14	120	0.206816	0.0621	36.8443	36.44	0.105753	36.95	36.9254	36.52	0.140358	37.11	FC002	B0001	c:\users\evan\skydrive\projects\12.lightsensorcharacterization\experiments\rdv2\rdv2_r01\measurements\flow\fcs\Cells003.fcs	MEF	0.8
rdv2_r01_s003	rdv2_r01	rdv2_r01	RDv2 Run 1	Tori	3	1	3	RDv2	EO_01	EO_17	Yes	atd	Dynamic	0	0.1	480	0.625	atd	405-SB	6	197	22.2448	406.033	405	15.9942	660-LS	7	169	22.8408	654.184	654.5	22.4061	3	15	0.216016	0.0631	36.8443	36.44	0.105753	36.95	36.9254	36.52	0.140358	37.11	FC002	B0001	c:\users\evan\skydrive\projects\12.lightsensorcharacterization\experiments\rdv2\rdv2_r01\measurements\flow\fcs\Cells004.fcs	MEF	0.8
rdv2_r01_s004	rdv2_r01	rdv2_r01	RDv2 Run 1	Tori	4	1	4	RDv2	EO_01	EO_17	Yes	atd	Dynamic	0	0.1	480	0.625	atd	430-MB	6	163	23.0787	435.667	435	16.9991	660-LS	7	185	22.5573	655.134	655	23.0088	7	35	0.194856	0.0608	36.8443	36.44	0.105753	36.95	36.9254	36.52	0.140358	37.11	FC002	B0001	c:\users\evan\skydrive\projects\12.lightsensorcharacterization\experiments\rdv2\rdv2_r01\measurements\flow\fcs\Cells005.fcs	MEF	0.8
rdv2_r01_s005	rdv2_r01	rdv2_r01	RDv2 Run 1	Tori	5	1	5	RDv2	EO_01	EO_17	Yes	atd	Dynamic	0	0.1	480	0.625	atd	450-MB	4	215	22.9138	451.31	448.5	17.693	660-LS	7	172	22.8697	654.727	654.5	22.5983	22	330	0.198536	0.0612	36.8443	36.44	0.105753	36.95	36.9254	36.52	0.140358	37.11	FC002	B0001	c:\users\evan\skydrive\projects\12.lightsensorcharacterization\experiments\rdv2\rdv2_r01\measurements\flow\fcs\Cells006.fcs	MEF	0.8
rdv2_r01_s006	rdv2_r01	rdv2_r01	RDv2 Run 1	Tori	6	1	6	RDv2	EO_01	EO_17	Yes	atd	Dynamic	0	0.1	480	0.625	atd	470-SB	4	219	22.9593	478.227	470.5	31.6286	660-LS	7	187	22.5823	653.64	653.5	22.3819	8	40	0.198536	0.0612	36.8443	36.44	0.105753	36.95	36.9254	36.52	0.140358	37.11	FC002	B0001	c:\users\evan\skydrive\projects\12.lightsensorcharacterization\experiments\rdv2\rdv2_r01\measurements\flow\fcs\Cells007.fcs	MEF	0.8
rdv2_r01_s007	rdv2_r01	rdv2_r01	RDv2 Run 1	Tori	7	2	1	RDv2	EO_01	EO_17	Yes	atd	Dynamic	0	0.1	480	0.625	atd	490-MB_R383	53	249	22.6598	494.406	493.5	23.7106	660-LS	7	165	22.9265	657.294	656.5	23.4761	4	20	0.278576	0.0699	36.8443	36.44	0.105753	36.95	36.9254	36.52	0.140358	37.11	FC002	B0001	c:\users\evan\skydrive\projects\12.lightsensorcharacterization\experiments\rdv2\rdv2_r01\measurements\flow\fcs\Cells008.fcs	MEF	0.8
rdv2_r01_s008	rdv2_r01	rdv2_r01	RDv2 Run 1	Tori	8	2	2	RDv2	EO_01	EO_17	Yes	atd	Dynamic	0	0.1	480	0.625	atd	505-SB	4	219	23.0972	523.553	516	28.7706	660-LS	7	170	22.6786	654.116	654	22.5349	1	5	0.279496	0.07	36.8443	36.44	0.105753	36.95	36.9254	36.52	0.140358	37.11	FC002	B0001	c:\users\evan\skydrive\projects\12.lightsensorcharacterization\experiments\rdv2\rdv2_r01\measurements\flow\fcs\Cells009.fcs	MEF	0.8
rdv2_r01_s009	rdv2_r01	rdv2_r01	RDv2 Run 1	Tori	9	2	3	RDv2	EO_01	EO_17	Yes	atd	Dynamic	0	0.1	480	0.625	atd	520-2-KB	4	175	23.7313	528.6	522.5	27.8314	660-LS	7	198	22.7145	652.558	652.5	22.0681	13	100	0.254656	0.0673	36.8443	36.44	0.105753	36.95	36.9254	36.52	0.140358	37.11	FC002	B0001	c:\users\evan\skydrive\projects\12.lightsensorcharacterization\experiments\rdv2\rdv2_r01\measurements\flow\fcs\Cells010.fcs	MEF	0.8
rdv2_r01_s010	rdv2_r01	rdv2_r01	RDv2 Run 1	Tori	10	2	4	RDv2	EO_01	EO_17	Yes	atd	Dynamic	0	0.1	480	0.625	atd	525-SB_R2003	4	205	22.8574	547.845	537.5	37.621	660-LS	7	194	22.5716	653.098	653	22.0325	5	25	0.210496	0.0625	36.8443	36.44	0.105753	36.95	36.9254	36.52	0.140358	37.11	FC002	B0001	c:\users\evan\skydrive\projects\12.lightsensorcharacterization\experiments\rdv2\rdv2_r01\measurements\flow\fcs\Cells011.fcs	MEF	0.8
rdv2_r01_s011	rdv2_r01	rdv2_r01	RDv2 Run 1	Tori	11	2	5	RDv2	EO_01	EO_17	Yes	atd	Dynamic	0	0.1	480	0.625	atd	570-KB	54	240	23.3183	572.624	572.5	14.4477	660-LS	7	172	22.7775	654.677	654.5	23.0444	23	360	0.210496	0.0625	36.8443	36.44	0.105753	36.95	36.9254	36.52	0.140358	37.11	FC002	B0001	c:\users\evan\skydrive\projects\12.lightsensorcharacterization\experiments\rdv2\rdv2_r01\measurements\flow\fcs\Cells012.fcs	MEF	0.8
rdv2_r01_s012	rdv2_r01	rdv2_r01	RDv2 Run 1	Tori	12	2	6	RDv2	EO_01	EO_17	Yes	atd	Dynamic	0	0.1	480	0.625	atd	590-SB	7	211	23.2425	593.722	594.5	15.1905	660-LS	7	197	22.9066	653.438	653.5	22.7203	16	160	0.254656	0.0673	36.8443	36.44	0.105753	36.95	36.9254	36.52	0.140358	37.11	FC002	B0001	c:\users\evan\skydrive\projects\12.lightsensorcharacterization\experiments\rdv2\rdv2_r01\measurements\flow\fcs\Cells013.fcs	MEF	0.8
rdv2_r01_s013	rdv2_r01	rdv2_r01	RDv2 Run 1	Tori	13	3	1	RDv2	EO_01	EO_17	Yes	atd	Dynamic	0	0.1	480	0.625	atd	605-SB	12	225	23.164	611.035	612.5	17.5619	660-LS	7	172	23.0027	655.137	655	22.8891	9	50	0.296976	0.0719	36.8443	36.44	0.105753	36.95	36.9254	36.52	0.140358	37.11	FC002	B0001	c:\users\evan\skydrive\projects\12.lightsensorcharacterization\experiments\rdv2\rdv2_r01\measurements\flow\fcs\Cells014.fcs	MEF	0.8
rdv2_r01_s014	rdv2_r01	rdv2_r01	RDv2 Run 1	Tori	14	3	2	RDv2	EO_01	EO_17	Yes	atd	Dynamic	0	0.1	480	0.625	atd	630-SB	3	229	22.9747	635.952	635	16.8815	660-LS	7	174	22.5878	655.507	655.5	23.2	12	80	0.242696	0.066	36.8443	36.44	0.105753	36.95	36.9254	36.52	0.140358	37.11	FC002	B0001	c:\users\evan\skydrive\projects\12.lightsensorcharacterization\experiments\rdv2\rdv2_r01\measurements\flow\fcs\Cells015.fcs	MEF	0.8
rdv2_r01_s015	rdv2_r01	rdv2_r01	RDv2 Run 1	Tori	15	3	3	RDv2	EO_01	EO_17	Yes	atd	Dynamic	0	0.1	480	0.625	atd	660-LS	6	209	23.3068	655.099	655	22.9132	660-LS	7	249	22.5144	650.555	650.5	22.458	18	210	0.258336	0.0677	36.8443	36.44	0.105753	36.95	36.9254	36.52	0.140358	37.11	FC002	B0001	c:\users\evan\skydrive\projects\12.lightsensorcharacterization\experiments\rdv2\rdv2_r01\measurements\flow\fcs\Cells016.fcs	MEF	0.8
rdv2_r01_s016	rdv2_r01	rdv2_r01	RDv2 Run 1	Tori	16	3	4	RDv2	EO_01	EO_17	Yes	atd	Dynamic	0	0.1	480	0.625	atd	680-MT	5	152	23.2469	677.448	677	24.4497	660-LS	7	187	22.1072	653.232	653	22.1074	0	0	0.264776	0.0684	36.8443	36.44	0.105753	36.95	36.9254	36.52	0.140358	37.11	FC002	B0001	c:\users\evan\skydrive\projects\12.lightsensorcharacterization\experiments\rdv2\rdv2_r01\measurements\flow\fcs\Cells017.fcs	MEF	0.8
rdv2_r01_s017	rdv2_r01	rdv2_r01	RDv2 Run 1	Tori	17	3	5	RDv2	EO_01	EO_17	Yes	atd	Dynamic	0	0.1	480	0.625	atd	700-MB	6	203	22.3195	695.942	697	20.9686	660-LS	7	168	23.2907	654.045	653.5	22.1569	6	30	0.215096	0.063	36.8443	36.44	0.105753	36.95	36.9254	36.52	0.140358	37.11	FC002	B0001	c:\users\evan\skydrive\projects\12.lightsensorcharacterization\experiments\rdv2\rdv2_r01\measurements\flow\fcs\Cells018.fcs	MEF	0.8
rdv2_r01_s018	rdv2_r01	rdv2_r01	RDv2 Run 1	Tori	18	3	6	RDv2	EO_01	EO_17	Yes	atd	Dynamic	0	0.1	480	0.625	atd	720-MB	7	172	22.7633	722.46	723	25.2807	660-LS	7	179	22.9132	653.526	653.5	22.1168	11	70	0.251896	0.067	36.8443	36.44	0.105753	36.95	36.9254	36.52	0.140358	37.11	FC002	B0001	c:\users\evan\skydrive\projects\12.lightsensorcharacterization\experiments\rdv2\rdv2_r01\measurements\flow\fcs\Cells019.fcs	MEF	0.8
rdv2_r01_s019	rdv2_r01	rdv2_r01	RDv2 Run 1	Tori	19	4	1	RDv2	EO_01	EO_17	Yes	atd	Dynamic	0	0.1	480	0.625	atd	740-MT	3	197	22.8951	740.156	740.5	26.5999	660-LS	7	178	22.6868	654.318	654	22.3181	17	180	0.319056	0.0743	36.8443	36.44	0.105753	36.95	36.9254	36.52	0.140358	37.11	FC002	B0001	c:\users\evan\skydrive\projects\12.lightsensorcharacterization\experiments\rdv2\rdv2_r01\measurements\flow\fcs\Cells020.fcs	MEF	0.8
rdv2_r01_s020	rdv2_r01	rdv2_r01	RDv2 Run 1	Tori	20	4	2	RDv2	EO_01	EO_17	Yes	atd	Dynamic	0	0.1	480	0.625	atd	760-MB	3	194	23.1222	754.607	756	27.7768	660-LS	7	160	22.6838	655.216	655.5	22.8352	19	240	0.319976	0.0744	36.8443	36.44	0.105753	36.95	36.9254	36.52	0.140358	37.11	FC002	B0001	c:\users\evan\skydrive\projects\12.lightsensorcharacterization\experiments\rdv2\rdv2_r01\measurements\flow\fcs\Cells021.fcs	MEF	0.8
rdv2_r01_s021	rdv2_r01	rdv2_r01	RDv2 Run 1	Tori	21	4	3	RDv2	EO_01	EO_17	Yes	atd	Dynamic	0	0.1	480	0.625	atd	780-MB	3	150	23.3331	782.057	785	27.9981	660-LS	7	177	22.8113	654.726	654.5	22.7507	15	140	0.296976	0.0719	36.8443	36.44	0.105753	36.95	36.9254	36.52	0.140358	37.11	FC002	B0001	c:\users\evan\skydrive\projects\12.lightsensorcharacterization\experiments\rdv2\rdv2_r01\measurements\flow\fcs\Cells022.fcs	MEF	0.8
rdv2_r01_s022	rdv2_r01	rdv2_r01	RDv2 Run 1	Tori	22	4	4	RDv2	EO_01	EO_17	Yes	atd	Dynamic	0	0.1	480	0.625	atd	850-VI	6	183	22.5804	835.443	832.5	31.1749	660-LS	7	182	22.9956	654.317	654	22.0913	20	270	0.193936	0.0607	36.8443	36.44	0.105753	36.95	36.9254	36.52	0.140358	37.11	FC002	B0001	c:\users\evan\skydrive\projects\12.lightsensorcharacterization\experiments\rdv2\rdv2_r01\measurements\flow\fcs\Cells023.fcs	MEF	0.8
rdv2_r01_s023	rdv2_r01	rdv2_r01	RDv2 Run 1	Tori	23	4	5	RDv2	EO_01	EO_17	Yes	atd	Dynamic	0	0.1	480	0.625	atd	940-VI	4	137	24.3023	954.189	955.5	24.9761	660-LS	7	166	22.6889	656.302	656.5	22.7189	21	300	0.213256	0.0628	36.8443	36.44	0.105753	36.95	36.9254	36.52	0.140358	37.11	FC002	B0001	c:\users\evan\skydrive\projects\12.lightsensorcharacterization\experiments\rdv2\rdv2_r01\measurements\flow\fcs\Cells024.fcs	MEF	0.8
rdv2_r01_s024	rdv2_r01	rdv2_r01	RDv2 Run 1	Tori	24	4	6	RDv2	EO_01	EO_17	Yes	atd	Dynamic	0	0.1	480	0.625	atd		0	0					660-LS	7	185	22.9276	653.326	653	21.8751	10	60	0.222456	0.0638	36.8443	36.44	0.105753	36.95	36.9254	36.52	0.140358	37.11	FC002	B0001	c:\users\evan\skydrive\projects\12.lightsensorcharacterization\experiments\rdv2\rdv2_r01\measurements\flow\fcs\Cells025.fcs	MEF	0.8
rdv2_r01_s121	rdv2_r01	rdv2_r01	RDv2 Run 1	Picard	1	1	1	RDv2	EO_06	EO_22	Yes	atd	Dynamic	0	0.1	480	0.15625	atd	361-LS	63	240	7.98754	368.85	364	10.9939	660-LS	7	204	22.8236	652.716	653	22.5747	13	100	0.161736	0.0572	36.8443	36.44	0.105753	36.95	36.9254	36.52	0.140358	37.11	FC002	B0001	c:\users\evan\skydrive\projects\12.lightsensorcharacterization\experiments\rdv2\rdv2_r01\measurements\flow\fcs\Cells122.fcs	MEF	0.8
rdv2_r01_s122	rdv2_r01	rdv2_r01	RDv2 Run 1	Picard	2	1	2	RDv2	EO_06	EO_22	Yes	atd	Dynamic	0	0.1	480	0.15625	atd	380-SB	9	237	23.0072	388.774	386.5	12.3464	660-LS	7	170	22.7316	655.279	655	22.5683	4	20	0.139656	0.0548	36.8443	36.44	0.105753	36.95	36.9254	36.52	0.140358	37.11	FC002	B0001	c:\users\evan\skydrive\projects\12.lightsensorcharacterization\experiments\rdv2\rdv2_r01\measurements\flow\fcs\Cells123.fcs	MEF	0.8
rdv2_r01_s123	rdv2_r01	rdv2_r01	RDv2 Run 1	Picard	3	1	3	RDv2	EO_06	EO_22	Yes	atd	Dynamic	0	0.1	480	0.15625	atd	405-SB	5	213	23.0321	404.638	403.5	15.0935	660-LS	7	164	22.7449	655.815	655.5	22.8315	18	210	0.136896	0.0545	36.8443	36.44	0.105753	36.95	36.9254	36.52	0.140358	37.11	FC002	B0001	c:\users\evan\skydrive\projects\12.lightsensorcharacterization\experiments\rdv2\rdv2_r01\measurements\flow\fcs\Cells124.fcs	MEF	0.8
rdv2_r01_s124	rdv2_r01	rdv2_r01	RDv2 Run 1	Picard	4	1	4	RDv2	EO_06	EO_22	Yes	atd	Dynamic	0	0.1	480	0.15625	atd	430-MB	6	163	23.0766	435.774	435	17.092	660-LS	7	184	22.4734	654.263	654.5	22.4214	7	35	0.134136	0.0542	36.8443	36.44	0.105753	36.95	36.9254	36.52	0.140358	37.11	FC002	B0001	c:\users\evan\skydrive\projects\12.lightsensorcharacterization\experiments\rdv2\rdv2_r01\measurements\flow\fcs\Cells125.fcs	MEF	0.8
rdv2_r01_s125	rdv2_r01	rdv2_r01	RDv2 Run 1	Picard	5	1	5	RDv2	EO_06	EO_22	Yes	atd	Dynamic	0	0.1	480	0.15625	atd	450-MB	4	209	22.8977	450.149	447.5	17.6904	660-LS	7	239	22.6919	652.765	652.5	22.6142	8	40	0.125856	0.0533	36.8443	36.44	0.105753	36.95	36.9254	36.52	0.140358	37.11	FC002	B0001	c:\users\evan\skydrive\projects\12.lightsensorcharacterization\experiments\rdv2\rdv2_r01\measurements\flow\fcs\Cells126.fcs	MEF	0.8
rdv2_r01_s126	rdv2_r01	rdv2_r01	RDv2 Run 1	Picard	6	1	6	RDv2	EO_06	EO_22	Yes	atd	Dynamic	0	0.1	480	0.15625	atd	470-SB	4	223	22.8784	480.08	472.5	32.2817	660-LS	7	185	22.5724	655.411	655.5	22.7983	11	70	0.126776	0.0534	36.8443	36.44	0.105753	36.95	36.9254	36.52	0.140358	37.11	FC002	B0001	c:\users\evan\skydrive\projects\12.lightsensorcharacterization\experiments\rdv2\rdv2_r01\measurements\flow\fcs\Cells127.fcs	MEF	0.8
rdv2_r01_s127	rdv2_r01	rdv2_r01	RDv2 Run 1	Picard	7	2	1	RDv2	EO_06	EO_22	Yes	atd	Dynamic	0	0.1	480	0.15625	atd	490-MB_R383	53	229	22.5613	493.618	493	23.6411	660-LS	7	191	22.8455	655.478	655	23.0615	17	180	0.129536	0.0537	36.8443	36.44	0.105753	36.95	36.9254	36.52	0.140358	37.11	FC002	B0001	c:\users\evan\skydrive\projects\12.lightsensorcharacterization\experiments\rdv2\rdv2_r01\measurements\flow\fcs\Cells128.fcs	MEF	0.8
rdv2_r01_s128	rdv2_r01	rdv2_r01	RDv2 Run 1	Picard	8	2	2	RDv2	EO_06	EO_22	Yes	atd	Dynamic	0	0.1	480	0.15625	atd	505-SB	4	180	22.6079	523.236	516	29.463	660-LS	7	173	22.6671	654.398	654.5	22.383	12	80	0.141496	0.055	36.8443	36.44	0.105753	36.95	36.9254	36.52	0.140358	37.11	FC002	B0001	c:\users\evan\skydrive\projects\12.lightsensorcharacterization\experiments\rdv2\rdv2_r01\measurements\flow\fcs\Cells129.fcs	MEF	0.8
rdv2_r01_s129	rdv2_r01	rdv2_r01	RDv2 Run 1	Picard	9	2	3	RDv2	EO_06	EO_22	Yes	atd	Dynamic	0	0.1	480	0.15625	atd	520-2-KB	4	179	22.9012	528.234	522	27.3065	660-LS	7	153	22.6268	654.14	654	23.0144	10	60	0.108376	0.0514	36.8443	36.44	0.105753	36.95	36.9254	36.52	0.140358	37.11	FC002	B0001	c:\users\evan\skydrive\projects\12.lightsensorcharacterization\experiments\rdv2\rdv2_r01\measurements\flow\fcs\Cells130.fcs	MEF	0.8
rdv2_r01_s130	rdv2_r01	rdv2_r01	RDv2 Run 1	Picard	10	2	4	RDv2	EO_06	EO_22	Yes	atd	Dynamic	0	0.1	480	0.15625	atd	525-SB_R2003	4	203	23.0135	550.351	539.5	35.6515	660-LS	7	176	22.9784	655.572	655.5	23.2633	23	360	0.133216	0.0541	36.8443	36.44	0.105753	36.95	36.9254	36.52	0.140358	37.11	FC002	B0001	c:\users\evan\skydrive\projects\12.lightsensorcharacterization\experiments\rdv2\rdv2_r01\measurements\flow\fcs\Cells131.fcs	MEF	0.8
rdv2_r01_s131	rdv2_r01	rdv2_r01	RDv2 Run 1	Picard	11	2	5	RDv2	EO_06	EO_22	Yes	atd	Dynamic	0	0.1	480	0.15625	atd	570-KB	54	252	23.0584	572.289	572.5	14.5194	660-LS	7	198	22.6965	653	653	22.215	3	15	0.135976	0.0544	36.8443	36.44	0.105753	36.95	36.9254	36.52	0.140358	37.11	FC002	B0001	c:\users\evan\skydrive\projects\12.lightsensorcharacterization\experiments\rdv2\rdv2_r01\measurements\flow\fcs\Cells132.fcs	MEF	0.8
rdv2_r01_s132	rdv2_r01	rdv2_r01	RDv2 Run 1	Picard	12	2	6	RDv2	EO_06	EO_22	Yes	atd	Dynamic	0	0.1	480	0.15625	atd	590-SB	7	242	22.9156	593.877	594.5	15.1116	660-LS	7	173	22.8844	654.229	654.5	22.2285	15	140	0.140576	0.0549	36.8443	36.44	0.105753	36.95	36.9254	36.52	0.140358	37.11	FC002	B0001	c:\users\evan\skydrive\projects\12.lightsensorcharacterization\experiments\rdv2\rdv2_r01\measurements\flow\fcs\Cells133.fcs	MEF	0.8
rdv2_r01_s133	rdv2_r01	rdv2_r01	RDv2 Run 1	Picard	13	3	1	RDv2	EO_06	EO_22	Yes	atd	Dynamic	0	0.1	480	0.15625	atd	605-SB	12	213	23.0909	611.112	612.5	17.3306	660-LS	7	172	22.8272	655.869	655.5	23.066	6	30	0.129536	0.0537	36.8443	36.44	0.105753	36.95	36.9254	36.52	0.140358	37.11	FC002	B0001	c:\users\evan\skydrive\projects\12.lightsensorcharacterization\experiments\rdv2\rdv2_r01\measurements\flow\fcs\Cells134.fcs	MEF	0.8
rdv2_r01_s134	rdv2_r01	rdv2_r01	RDv2 Run 1	Picard	14	3	2	RDv2	EO_06	EO_22	Yes	atd	Dynamic	0	0.1	480	0.15625	atd	630-SB	3	243	22.8666	637.448	639	18.4885	660-LS	7	177	22.658	655.047	655	22.8774	2	10	0.169096	0.058	36.8443	36.44	0.105753	36.95	36.9254	36.52	0.140358	37.11	FC002	B0001	c:\users\evan\skydrive\projects\12.lightsensorcharacterization\experiments\rdv2\rdv2_r01\measurements\flow\fcs\Cells135.fcs	MEF	0.8
rdv2_r01_s135	rdv2_r01	rdv2_r01	RDv2 Run 1	Picard	15	3	3	RDv2	EO_06	EO_22	Yes	atd	Dynamic	0	0.1	480	0.15625	atd	660-LS	6	191	23.1243	650.591	650.5	22.0105	660-LS	7	190	23.1809	652.76	652.5	22.2654	9	50	0.163576	0.0574	36.8443	36.44	0.105753	36.95	36.9254	36.52	0.140358	37.11	FC002	B0001	c:\users\evan\skydrive\projects\12.lightsensorcharacterization\experiments\rdv2\rdv2_r01\measurements\flow\fcs\Cells136.fcs	MEF	0.8
rdv2_r01_s136	rdv2_r01	rdv2_r01	RDv2 Run 1	Picard	16	3	4	RDv2	EO_06	EO_22	Yes	atd	Dynamic	0	0.1	480	0.15625	atd	680-MT	5	185	22.7617	677.063	677.5	24.1713	660-LS	7	178	22.9141	655.587	655	22.8695	14	120	0.160816	0.0571	36.8443	36.44	0.105753	36.95	36.9254	36.52	0.140358	37.11	FC002	B0001	c:\users\evan\skydrive\projects\12.lightsensorcharacterization\experiments\rdv2\rdv2_r01\measurements\flow\fcs\Cells137.fcs	MEF	0.8
rdv2_r01_s137	rdv2_r01	rdv2_r01	RDv2 Run 1	Picard	17	3	5	RDv2	EO_06	EO_22	Yes	atd	Dynamic	0	0.1	480	0.15625	atd	700-MB	6	189	21.9023	700.205	700	22.2008	660-LS	7	209	22.77	652.568	652.5	22.1728	0	0	0.151616	0.0561	36.8443	36.44	0.105753	36.95	36.9254	36.52	0.140358	37.11	FC002	B0001	c:\users\evan\skydrive\projects\12.lightsensorcharacterization\experiments\rdv2\rdv2_r01\measurements\flow\fcs\Cells138.fcs	MEF	0.8
rdv2_r01_s138	rdv2_r01	rdv2_r01	RDv2 Run 1	Picard	18	3	6	RDv2	EO_06	EO_22	Yes	atd	Dynamic	0	0.1	480	0.15625	atd	720-MB	6	209	22.4098	722.479	723	25.3515	660-LS	7	166	22.9121	654.334	654	23.0978	19	240	0.160816	0.0571	36.8443	36.44	0.105753	36.95	36.9254	36.52	0.140358	37.11	FC002	B0001	c:\users\evan\skydrive\projects\12.lightsensorcharacterization\experiments\rdv2\rdv2_r01\measurements\flow\fcs\Cells139.fcs	MEF	0.8
rdv2_r01_s139	rdv2_r01	rdv2_r01	RDv2 Run 1	Picard	19	4	1	RDv2	EO_06	EO_22	Yes	atd	Dynamic	0	0.1	480	0.15625	atd	740-MT	3	209	22.6003	739.843	742.5	26.9623	660-LS	7	165	22.9461	655.573	655.5	23.1291	22	330	0.126776	0.0534	36.8443	36.44	0.105753	36.95	36.9254	36.52	0.140358	37.11	FC002	B0001	c:\users\evan\skydrive\projects\12.lightsensorcharacterization\experiments\rdv2\rdv2_r01\measurements\flow\fcs\Cells140.fcs	MEF	0.8
rdv2_r01_s140	rdv2_r01	rdv2_r01	RDv2 Run 1	Picard	20	4	2	RDv2	EO_06	EO_22	Yes	atd	Dynamic	0	0.1	480	0.15625	atd	760-MB	3	181	23.3334	754.616	755.5	27.2178	660-LS	7	194	22.7474	653.121	653	22.3712	20	270	0.110216	0.0516	36.8443	36.44	0.105753	36.95	36.9254	36.52	0.140358	37.11	FC002	B0001	c:\users\evan\skydrive\projects\12.lightsensorcharacterization\experiments\rdv2\rdv2_r01\measurements\flow\fcs\Cells141.fcs	MEF	0.8
rdv2_r01_s141	rdv2_r01	rdv2_r01	RDv2 Run 1	Picard	21	4	3	RDv2	EO_06	EO_22	Yes	atd	Dynamic	0	0.1	480	0.15625	atd	780-MB	3	154	22.6978	781.798	785	28.0539	660-LS	7	179	22.8329	653.133	653	22.5296	16	160	0.120336	0.0527	36.8443	36.44	0.105753	36.95	36.9254	36.52	0.140358	37.11	FC002	B0001	c:\users\evan\skydrive\projects\12.lightsensorcharacterization\experiments\rdv2\rdv2_r01\measurements\flow\fcs\Cells142.fcs	MEF	0.8
rdv2_r01_s142	rdv2_r01	rdv2_r01	RDv2 Run 1	Picard	22	4	4	RDv2	EO_06	EO_22	Yes	atd	Dynamic	0	0.1	480	0.15625	atd	850-VI	5	186	22.6392	851.342	847.5	37.1817	660-LS	7	211	22.6901	652.835	653.5	22.0955	5	25	0.139656	0.0548	36.8443	36.44	0.105753	36.95	36.9254	36.52	0.140358	37.11	FC002	B0001	c:\users\evan\skydrive\projects\12.lightsensorcharacterization\experiments\rdv2\rdv2_r01\measurements\flow\fcs\Cells143.fcs	MEF	0.8
rdv2_r01_s143	rdv2_r01	rdv2_r01	RDv2 Run 1	Picard	23	4	5	RDv2	EO_06	EO_22	Yes	atd	Dynamic	0	0.1	480	0.15625	atd	940-VI	4	127	24.3909	958.317	958.5	23.4678	660-LS	7	177	22.8669	654.108	654.5	22.3504	21	300	0.148856	0.0558	36.8443	36.44	0.105753	36.95	36.9254	36.52	0.140358	37.11	FC002	B0001	c:\users\evan\skydrive\projects\12.lightsensorcharacterization\experiments\rdv2\rdv2_r01\measurements\flow\fcs\Cells144.fcs	MEF	0.8
rdv2_r01_s144	rdv2_r01	rdv2_r01	RDv2 Run 1	Picard	24	4	6	RDv2	EO_06	EO_22	Yes	atd	Dynamic	0	0.1	480	0.15625	atd		0	0					660-LS	7	192	22.5299	653.892	653.5	22.8242	1	5	0.160816	0.0571	36.8443	36.44	0.105753	36.95	36.9254	36.52	0.140358	37.11	FC002	B0001	c:\users\evan\skydrive\projects\12.lightsensorcharacterization\experiments\rdv2\rdv2_r01\measurements\flow\fcs\Cells145.fcs	MEF	0.8
rdv2_r01_s145	rdv2_r01	rdv2_r01	RDv2 Run 1	Sisko	1	1	1	RDv2	EO_07	EO_23	Yes	atd	Dynamic	0	0.1	480	5	atd	361-LS	63	235	7.95029	368.694	364	10.8589	660-LS	7	178	22.0859	655.279	655	22.9555	10	60	0.160816	0.0571	36.8443	36.44	0.105753	36.95	36.9254	36.52	0.140358	37.11	FC002	B0001	c:\users\evan\skydrive\projects\12.lightsensorcharacterization\experiments\rdv2\rdv2_r01\measurements\flow\fcs\Cells146.fcs	MEF	0.8
rdv2_r01_s146	rdv2_r01	rdv2_r01	RDv2 Run 1	Sisko	2	1	2	RDv2	EO_07	EO_23	Yes	atd	Dynamic	0	0.1	480	5	atd	380-SB	9	237	22.9755	389.034	387	12.5501	660-LS	7	181	22.4483	654.287	654	22.558	17	180	0.119416	0.0526	36.8443	36.44	0.105753	36.95	36.9254	36.52	0.140358	37.11	FC002	B0001	c:\users\evan\skydrive\projects\12.lightsensorcharacterization\experiments\rdv2\rdv2_r01\measurements\flow\fcs\Cells147.fcs	MEF	0.8
rdv2_r01_s147	rdv2_r01	rdv2_r01	RDv2 Run 1	Sisko	3	1	3	RDv2	EO_07	EO_23	Yes	atd	Dynamic	0	0.1	480	5	atd	405-SB	5	223	22.9698	405.482	404	15.0713	660-LS	7	166	22.4181	655.164	655.5	22.7207	22	330	0.124936	0.0532	36.8443	36.44	0.105753	36.95	36.9254	36.52	0.140358	37.11	FC002	B0001	c:\users\evan\skydrive\projects\12.lightsensorcharacterization\experiments\rdv2\rdv2_r01\measurements\flow\fcs\Cells148.fcs	MEF	0.8
rdv2_r01_s148	rdv2_r01	rdv2_r01	RDv2 Run 1	Sisko	4	1	4	RDv2	EO_07	EO_23	Yes	atd	Dynamic	0	0.1	480	5	atd	430-MB	6	167	23.0337	436.027	435	17.1078	660-LS	7	174	22.29	655.389	655.5	22.8744	7	35	0.121256	0.0528	36.8443	36.44	0.105753	36.95	36.9254	36.52	0.140358	37.11	FC002	B0001	c:\users\evan\skydrive\projects\12.lightsensorcharacterization\experiments\rdv2\rdv2_r01\measurements\flow\fcs\Cells149.fcs	MEF	0.8
rdv2_r01_s149	rdv2_r01	rdv2_r01	RDv2 Run 1	Sisko	5	1	5	RDv2	EO_07	EO_23	Yes	atd	Dynamic	0	0.1	480	5	atd	450-MB	4	214	22.9028	452.712	449.5	18.4173	660-LS	7	192	22.0462	653.18	653.5	22.1519	20	270	0.140576	0.0549	36.8443	36.44	0.105753	36.95	36.9254	36.52	0.140358	37.11	FC002	B0001	c:\users\evan\skydrive\projects\12.lightsensorcharacterization\experiments\rdv2\rdv2_r01\measurements\flow\fcs\Cells150.fcs	MEF	0.8
rdv2_r01_s150	rdv2_r01	rdv2_r01	RDv2 Run 1	Sisko	6	1	6	RDv2	EO_07	EO_23	Yes	atd	Dynamic	0	0.1	480	5	atd	470-SB	4	222	22.9255	478.73	471	30.2468	660-LS	7	151	22.4768	654.467	654.5	23.1343	23	360	0.143336	0.0552	36.8443	36.44	0.105753	36.95	36.9254	36.52	0.140358	37.11	FC002	B0001	c:\users\evan\skydrive\projects\12.lightsensorcharacterization\experiments\rdv2\rdv2_r01\measurements\flow\fcs\Cells151.fcs	MEF	0.8
rdv2_r01_s151	rdv2_r01	rdv2_r01	RDv2 Run 1	Sisko	7	2	1	RDv2	EO_07	EO_23	Yes	atd	Dynamic	0	0.1	480	5	atd	490-MB_R383	53	230	23.1606	494.351	493.5	23.6509	660-LS	7	180	22.3287	654.079	654	22.2206	6	30	0.124016	0.0531	36.8443	36.44	0.105753	36.95	36.9254	36.52	0.140358	37.11	FC002	B0001	c:\users\evan\skydrive\projects\12.lightsensorcharacterization\experiments\rdv2\rdv2_r01\measurements\flow\fcs\Cells152.fcs	MEF	0.8
rdv2_r01_s152	rdv2_r01	rdv2_r01	RDv2 Run 1	Sisko	8	2	2	RDv2	EO_07	EO_23	Yes	atd	Dynamic	0	0.1	480	5	atd	505-SB	4	200	22.9816	523.764	517	29.8635	660-LS	8	237	22.5361	650.961	651	22.4325	1	5	0.142416	0.0551	36.8443	36.44	0.105753	36.95	36.9254	36.52	0.140358	37.11	FC002	B0001	c:\users\evan\skydrive\projects\12.lightsensorcharacterization\experiments\rdv2\rdv2_r01\measurements\flow\fcs\Cells153.fcs	MEF	0.8
rdv2_r01_s153	rdv2_r01	rdv2_r01	RDv2 Run 1	Sisko	9	2	3	RDv2	EO_07	EO_23	Yes	atd	Dynamic	0	0.1	480	5	atd	520-2-KB	4	179	23.1931	530.28	524	28.0751	660-LS	7	220	22.2529	652.246	652	22.3899	12	80	0.147016	0.0556	36.8443	36.44	0.105753	36.95	36.9254	36.52	0.140358	37.11	FC002	B0001	c:\users\evan\skydrive\projects\12.lightsensorcharacterization\experiments\rdv2\rdv2_r01\measurements\flow\fcs\Cells154.fcs	MEF	0.8
rdv2_r01_s154	rdv2_r01	rdv2_r01	RDv2 Run 1	Sisko	10	2	4	RDv2	EO_07	EO_23	Yes	atd	Dynamic	0	0.1	480	5	atd	525-SB_R2003	4	196	23.2043	550.37	540.5	36.135	660-LS	7	248	22.2745	651.882	652	22.3256	18	210	0.135976	0.0544	36.8443	36.44	0.105753	36.95	36.9254	36.52	0.140358	37.11	FC002	B0001	c:\users\evan\skydrive\projects\12.lightsensorcharacterization\experiments\rdv2\rdv2_r01\measurements\flow\fcs\Cells155.fcs	MEF	0.8
rdv2_r01_s155	rdv2_r01	rdv2_r01	RDv2 Run 1	Sisko	11	2	5	RDv2	EO_07	EO_23	Yes	atd	Dynamic	0	0.1	480	5	atd	570-KB	56	235	22.8273	572.423	572.5	14.6309	660-LS	7	190	22.4432	650.681	651	22.3211	0	0	0.146096	0.0555	36.8443	36.44	0.105753	36.95	36.9254	36.52	0.140358	37.11	FC002	B0001	c:\users\evan\skydrive\projects\12.lightsensorcharacterization\experiments\rdv2\rdv2_r01\measurements\flow\fcs\Cells156.fcs	MEF	0.8
rdv2_r01_s156	rdv2_r01	rdv2_r01	RDv2 Run 1	Sisko	12	2	6	RDv2	EO_07	EO_23	Yes	atd	Dynamic	0	0.1	480	5	atd	590-SB	7	206	23.6187	594.013	595	15.0429	660-LS	7	178	22.4654	653.775	653.5	22.2067	14	120	0.149776	0.0559	36.8443	36.44	0.105753	36.95	36.9254	36.52	0.140358	37.11	FC002	B0001	c:\users\evan\skydrive\projects\12.lightsensorcharacterization\experiments\rdv2\rdv2_r01\measurements\flow\fcs\Cells157.fcs	MEF	0.8
rdv2_r01_s157	rdv2_r01	rdv2_r01	RDv2 Run 1	Sisko	13	3	1	RDv2	EO_07	EO_23	Yes	atd	Dynamic	0	0.1	480	5	atd	605-SB	12	180	23.4201	610.605	611	17.3194	660-LS	7	176	22.3305	653.678	653.5	22.2727	21	300	0.121256	0.0528	36.8443	36.44	0.105753	36.95	36.9254	36.52	0.140358	37.11	FC002	B0001	c:\users\evan\skydrive\projects\12.lightsensorcharacterization\experiments\rdv2\rdv2_r01\measurements\flow\fcs\Cells158.fcs	MEF	0.8
rdv2_r01_s158	rdv2_r01	rdv2_r01	RDv2 Run 1	Sisko	14	3	2	RDv2	EO_07	EO_23	Yes	atd	Dynamic	0	0.1	480	5	atd	630-SB	3	247	22.7622	635.192	637	18.5796	660-LS	7	218	21.8154	651.628	651.5	22.557	16	160	0.170936	0.0582	36.8443	36.44	0.105753	36.95	36.9254	36.52	0.140358	37.11	FC002	B0001	c:\users\evan\skydrive\projects\12.lightsensorcharacterization\experiments\rdv2\rdv2_r01\measurements\flow\fcs\Cells159.fcs	MEF	0.8
rdv2_r01_s159	rdv2_r01	rdv2_r01	RDv2 Run 1	Sisko	15	3	3	RDv2	EO_07	EO_23	Yes	atd	Dynamic	0	0.1	480	5	atd	660-LS	6	247	23.0919	653.115	653.5	22.3846	660-LS	7	177	22.5342	655.781	655.5	23.4164	5	25	0.149776	0.0559	36.8443	36.44	0.105753	36.95	36.9254	36.52	0.140358	37.11	FC002	B0001	c:\users\evan\skydrive\projects\12.lightsensorcharacterization\experiments\rdv2\rdv2_r01\measurements\flow\fcs\Cells160.fcs	MEF	0.8
rdv2_r01_s160	rdv2_r01	rdv2_r01	RDv2 Run 1	Sisko	16	3	4	RDv2	EO_07	EO_23	Yes	atd	Dynamic	0	0.1	480	5	atd	680-MT	5	187	22.7296	675.645	675.5	23.1403	660-LS	7	219	22.5744	652.947	653	22.1032	11	70	0.131376	0.0539	36.8443	36.44	0.105753	36.95	36.9254	36.52	0.140358	37.11	FC002	B0001	c:\users\evan\skydrive\projects\12.lightsensorcharacterization\experiments\rdv2\rdv2_r01\measurements\flow\fcs\Cells161.fcs	MEF	0.8
rdv2_r01_s161	rdv2_r01	rdv2_r01	RDv2 Run 1	Sisko	17	3	5	RDv2	EO_07	EO_23	Yes	atd	Dynamic	0	0.1	480	5	atd	700-MB	5	210	23.2233	700.872	701.5	22.4517	660-LS	7	159	22.4339	655.803	655.5	23.151	2	10	0.150696	0.056	36.8443	36.44	0.105753	36.95	36.9254	36.52	0.140358	37.11	FC002	B0001	c:\users\evan\skydrive\projects\12.lightsensorcharacterization\experiments\rdv2\rdv2_r01\measurements\flow\fcs\Cells162.fcs	MEF	0.8
rdv2_r01_s162	rdv2_r01	rdv2_r01	RDv2 Run 1	Sisko	18	3	6	RDv2	EO_07	EO_23	Yes	atd	Dynamic	0	0.1	480	5	atd	720-MB	5	151	23.7621	722.7	722.5	24.5456	660-LS	7	212	22.1024	653.822	654	22.1963	13	100	0.135056	0.0543	36.8443	36.44	0.105753	36.95	36.9254	36.52	0.140358	37.11	FC002	B0001	c:\users\evan\skydrive\projects\12.lightsensorcharacterization\experiments\rdv2\rdv2_r01\measurements\flow\fcs\Cells163.fcs	MEF	0.8
rdv2_r01_s163	rdv2_r01	rdv2_r01	RDv2 Run 1	Sisko	19	4	1	RDv2	EO_07	EO_23	Yes	atd	Dynamic	0	0.1	480	5	atd	740-MT	3	219	22.588	739.377	741.5	27.1111	660-LS	7	182	22.2099	654.952	654.5	22.1253	15	140	0.136896	0.0545	36.8443	36.44	0.105753	36.95	36.9254	36.52	0.140358	37.11	FC002	B0001	c:\users\evan\skydrive\projects\12.lightsensorcharacterization\experiments\rdv2\rdv2_r01\measurements\flow\fcs\Cells164.fcs	MEF	0.8
rdv2_r01_s164	rdv2_r01	rdv2_r01	RDv2 Run 1	Sisko	20	4	2	RDv2	EO_07	EO_23	Yes	atd	Dynamic	0	0.1	480	5	atd	760-MB	3	201	22.8187	754.857	757	28.0167	660-LS	7	196	22.2999	655.947	655.5	23.4764	9	50	0.136896	0.0545	36.8443	36.44	0.105753	36.95	36.9254	36.52	0.140358	37.11	FC002	B0001	c:\users\evan\skydrive\projects\12.lightsensorcharacterization\experiments\rdv2\rdv2_r01\measurements\flow\fcs\Cells165.fcs	MEF	0.8
rdv2_r01_s165	rdv2_r01	rdv2_r01	RDv2 Run 1	Sisko	21	4	3	RDv2	EO_07	EO_23	Yes	atd	Dynamic	0	0.1	480	5	atd	780-MB	3	151	23.353	782.914	786	29.0445	660-LS	7	211	22.2847	653.269	653.5	22.4614	8	40	0.145176	0.0554	36.8443	36.44	0.105753	36.95	36.9254	36.52	0.140358	37.11	FC002	B0001	c:\users\evan\skydrive\projects\12.lightsensorcharacterization\experiments\rdv2\rdv2_r01\measurements\flow\fcs\Cells166.fcs	MEF	0.8
rdv2_r01_s166	rdv2_r01	rdv2_r01	RDv2 Run 1	Sisko	22	4	4	RDv2	EO_07	EO_23	Yes	atd	Dynamic	0	0.1	480	5	atd	850-VI	8	148	22.1076	835.556	832	30.8463	660-LS	7	163	22.0811	656.586	656.5	23.2833	19	240	0.149776	0.0559	36.8443	36.44	0.105753	36.95	36.9254	36.52	0.140358	37.11	FC002	B0001	c:\users\evan\skydrive\projects\12.lightsensorcharacterization\experiments\rdv2\rdv2_r01\measurements\flow\fcs\Cells167.fcs	MEF	0.8
rdv2_r01_s167	rdv2_r01	rdv2_r01	RDv2 Run 1	Sisko	23	4	5	RDv2	EO_07	EO_23	Yes	atd	Dynamic	0	0.1	480	5	atd	940-VI	4	126	23.421	957.697	957.5	16.1197	660-LS	7	211	22.1664	653.839	654	22.3751	4	20	0.135056	0.0543	36.8443	36.44	0.105753	36.95	36.9254	36.52	0.140358	37.11	FC002	B0001	c:\users\evan\skydrive\projects\12.lightsensorcharacterization\experiments\rdv2\rdv2_r01\measurements\flow\fcs\Cells168.fcs	MEF	0.8
rdv2_r01_s168	rdv2_r01	rdv2_r01	RDv2 Run 1	Sisko	24	4	6	RDv2	EO_07	EO_23	Yes	atd	Dynamic	0	0.1	480	5	atd		0	0					660-LS	7	184	22.3871	653.626	653.5	22.2871	3	15	0.128616	0.0536	36.8443	36.44	0.105753	36.95	36.9254	36.52	0.140358	37.11	FC002	B0001	c:\users\evan\skydrive\projects\12.lightsensorcharacterization\experiments\rdv2\rdv2_r01\measurements\flow\fcs\Cells169.fcs	MEF	0.8
rdv2_r03_s145	rdv2_r03	rdv2_r03	RDv2 Run 3	Sisko	1	1	1	RDv2	EO_07	EO_23	Yes	atd	Dynamic	0	0.1	480	2.5	atd	361-LS	63	235	7.95029	368.694	364	10.8589	660-LS	7	178	22.0859	655.279	655	22.9555	16	160	0.112976	0.0519	36.7532	36.34	0.11219	36.88	37.1538	37.13	0.0089009	37.18	FC002	B0001	c:\users\evan\skydrive\projects\12.lightsensorcharacterization\experiments\rdv2\rdv2_r03\measurements\flow\fcs\Cells146.fcs	MEF	0.8
rdv2_r03_s146	rdv2_r03	rdv2_r03	RDv2 Run 3	Sisko	2	1	2	RDv2	EO_07	EO_23	Yes	atd	Dynamic	0	0.1	480	2.5	atd	380-SB	9	237	22.9755	389.034	387	12.5501	660-LS	7	181	22.4483	654.287	654	22.558	20	270	0.097336	0.0502	36.7532	36.34	0.11219	36.88	37.1538	37.13	0.0089009	37.18	FC002	B0001	c:\users\evan\skydrive\projects\12.lightsensorcharacterization\experiments\rdv2\rdv2_r03\measurements\flow\fcs\Cells147.fcs	MEF	0.8
rdv2_r03_s147	rdv2_r03	rdv2_r03	RDv2 Run 3	Sisko	3	1	3	RDv2	EO_07	EO_23	Yes	atd	Dynamic	0	0.1	480	2.5	atd	405-SB	5	223	22.9698	405.482	404	15.0713	660-LS	7	166	22.4181	655.164	655.5	22.7207	9	50	0.115736	0.0522	36.7532	36.34	0.11219	36.88	37.1538	37.13	0.0089009	37.18	FC002	B0001	c:\users\evan\skydrive\projects\12.lightsensorcharacterization\experiments\rdv2\rdv2_r03\measurements\flow\fcs\Cells148.fcs	MEF	0.8
rdv2_r03_s148	rdv2_r03	rdv2_r03	RDv2 Run 3	Sisko	4	1	4	RDv2	EO_07	EO_23	Yes	atd	Dynamic	0	0.1	480	2.5	atd	430-MB	6	167	23.0337	436.027	435	17.1078	660-LS	7	174	22.29	655.389	655.5	22.8744	15	140	0.092736	0.0497	36.7532	36.34	0.11219	36.88	37.1538	37.13	0.0089009	37.18	FC002	B0001	c:\users\evan\skydrive\projects\12.lightsensorcharacterization\experiments\rdv2\rdv2_r03\measurements\flow\fcs\Cells149.fcs	MEF	0.8
rdv2_r03_s149	rdv2_r03	rdv2_r03	RDv2 Run 3	Sisko	5	1	5	RDv2	EO_07	EO_23	Yes	atd	Dynamic	0	0.1	480	2.5	atd	450-MB	4	214	22.9028	452.712	449.5	18.4173	660-LS	7	192	22.0462	653.18	653.5	22.1519	11	70	0.101016	0.0506	36.7532	36.34	0.11219	36.88	37.1538	37.13	0.0089009	37.18	FC002	B0001	c:\users\evan\skydrive\projects\12.lightsensorcharacterization\experiments\rdv2\rdv2_r03\measurements\flow\fcs\Cells150.fcs	MEF	0.8
rdv2_r03_s150	rdv2_r03	rdv2_r03	RDv2 Run 3	Sisko	6	1	6	RDv2	EO_07	EO_23	Yes	atd	Dynamic	0	0.1	480	2.5	atd	470-SB	4	222	22.9255	478.73	471	30.2468	660-LS	7	151	22.4768	654.467	654.5	23.1343	5	25	0.103776	0.0509	36.7532	36.34	0.11219	36.88	37.1538	37.13	0.0089009	37.18	FC002	B0001	c:\users\evan\skydrive\projects\12.lightsensorcharacterization\experiments\rdv2\rdv2_r03\measurements\flow\fcs\Cells151.fcs	MEF	0.8
rdv2_r03_s151	rdv2_r03	rdv2_r03	RDv2 Run 3	Sisko	7	2	1	RDv2	EO_07	EO_23	Yes	atd	Dynamic	0	0.1	480	2.5	atd	490-MB_R383	53	230	23.1606	494.351	493.5	23.6509	660-LS	7	180	22.3287	654.079	654	22.2206	18	210	0.137816	0.0546	36.7532	36.34	0.11219	36.88	37.1538	37.13	0.0089009	37.18	FC002	B0001	c:\users\evan\skydrive\projects\12.lightsensorcharacterization\experiments\rdv2\rdv2_r03\measurements\flow\fcs\Cells152.fcs	MEF	0.8
rdv2_r03_s152	rdv2_r03	rdv2_r03	RDv2 Run 3	Sisko	8	2	2	RDv2	EO_07	EO_23	Yes	atd	Dynamic	0	0.1	480	2.5	atd	505-SB	4	200	22.9816	523.764	517	29.8635	660-LS	8	237	22.5361	650.961	651	22.4325	13	100	0.092736	0.0497	36.7532	36.34	0.11219	36.88	37.1538	37.13	0.0089009	37.18	FC002	B0001	c:\users\evan\skydrive\projects\12.lightsensorcharacterization\experiments\rdv2\rdv2_r03\measurements\flow\fcs\Cells153.fcs	MEF	0.8
rdv2_r03_s153	rdv2_r03	rdv2_r03	RDv2 Run 3	Sisko	9	2	3	RDv2	EO_07	EO_23	Yes	atd	Dynamic	0	0.1	480	2.5	atd	520-2-KB	4	179	23.1931	530.28	524	28.0751	660-LS	7	220	22.2529	652.246	652	22.3899	22	330	0.093656	0.0498	36.7532	36.34	0.11219	36.88	37.1538	37.13	0.0089009	37.18	FC002	B0001	c:\users\evan\skydrive\projects\12.lightsensorcharacterization\experiments\rdv2\rdv2_r03\measurements\flow\fcs\Cells154.fcs	MEF	0.8
rdv2_r03_s154	rdv2_r03	rdv2_r03	RDv2 Run 3	Sisko	10	2	4	RDv2	EO_07	EO_23	Yes	atd	Dynamic	0	0.1	480	2.5	atd	525-SB_R2003	4	196	23.2043	550.37	540.5	36.135	660-LS	7	248	22.2745	651.882	652	22.3256	21	300	0.092736	0.0497	36.7532	36.34	0.11219	36.88	37.1538	37.13	0.0089009	37.18	FC002	B0001	c:\users\evan\skydrive\projects\12.lightsensorcharacterization\experiments\rdv2\rdv2_r03\measurements\flow\fcs\Cells155.fcs	MEF	0.8
rdv2_r03_s155	rdv2_r03	rdv2_r03	RDv2 Run 3	Sisko	11	2	5	RDv2	EO_07	EO_23	Yes	atd	Dynamic	0	0.1	480	2.5	atd	570-KB	56	235	22.8273	572.423	572.5	14.6309	660-LS	7	190	22.4432	650.681	651	22.3211	10	60	0.106536	0.0512	36.7532	36.34	0.11219	36.88	37.1538	37.13	0.0089009	37.18	FC002	B0001	c:\users\evan\skydrive\projects\12.lightsensorcharacterization\experiments\rdv2\rdv2_r03\measurements\flow\fcs\Cells156.fcs	MEF	0.8
rdv2_r03_s156	rdv2_r03	rdv2_r03	RDv2 Run 3	Sisko	12	2	6	RDv2	EO_07	EO_23	Yes	atd	Dynamic	0	0.1	480	2.5	atd	590-SB	7	206	23.6187	594.013	595	15.0429	660-LS	7	178	22.4654	653.775	653.5	22.2067	23	360	0.112056	0.0518	36.7532	36.34	0.11219	36.88	37.1538	37.13	0.0089009	37.18	FC002	B0001	c:\users\evan\skydrive\projects\12.lightsensorcharacterization\experiments\rdv2\rdv2_r03\measurements\flow\fcs\Cells157.fcs	MEF	0.8
rdv2_r03_s157	rdv2_r03	rdv2_r03	RDv2 Run 3	Sisko	13	3	1	RDv2	EO_07	EO_23	Yes	atd	Dynamic	0	0.1	480	2.5	atd	605-SB	12	180	23.4201	610.605	611	17.3194	660-LS	7	176	22.3305	653.678	653.5	22.2727	14	120	0.110216	0.0516	36.7532	36.34	0.11219	36.88	37.1538	37.13	0.0089009	37.18	FC002	B0001	c:\users\evan\skydrive\projects\12.lightsensorcharacterization\experiments\rdv2\rdv2_r03\measurements\flow\fcs\Cells158.fcs	MEF	0.8
rdv2_r03_s158	rdv2_r03	rdv2_r03	RDv2 Run 3	Sisko	14	3	2	RDv2	EO_07	EO_23	Yes	atd	Dynamic	0	0.1	480	2.5	atd	630-SB	3	247	22.7622	635.192	637	18.5796	660-LS	7	218	21.8154	651.628	651.5	22.557	3	15	0.148856	0.0558	36.7532	36.34	0.11219	36.88	37.1538	37.13	0.0089009	37.18	FC002	B0001	c:\users\evan\skydrive\projects\12.lightsensorcharacterization\experiments\rdv2\rdv2_r03\measurements\flow\fcs\Cells159.fcs	MEF	0.8
rdv2_r03_s159	rdv2_r03	rdv2_r03	RDv2 Run 3	Sisko	15	3	3	RDv2	EO_07	EO_23	Yes	atd	Dynamic	0	0.1	480	2.5	atd	660-LS	6	247	23.0919	653.115	653.5	22.3846	660-LS	7	177	22.5342	655.781	655.5	23.4164	2	10	0.119416	0.0526	36.7532	36.34	0.11219	36.88	37.1538	37.13	0.0089009	37.18	FC002	B0001	c:\users\evan\skydrive\projects\12.lightsensorcharacterization\experiments\rdv2\rdv2_r03\measurements\flow\fcs\Cells160.fcs	MEF	0.8
rdv2_r03_s160	rdv2_r03	rdv2_r03	RDv2 Run 3	Sisko	16	3	4	RDv2	EO_07	EO_23	Yes	atd	Dynamic	0	0.1	480	2.5	atd	680-MT	5	187	22.7296	675.645	675.5	23.1403	660-LS	7	219	22.5744	652.947	653	22.1032	1	5	0.114816	0.0521	36.7532	36.34	0.11219	36.88	37.1538	37.13	0.0089009	37.18	FC002	B0001	c:\users\evan\skydrive\projects\12.lightsensorcharacterization\experiments\rdv2\rdv2_r03\measurements\flow\fcs\Cells161.fcs	MEF	0.8
rdv2_r03_s161	rdv2_r03	rdv2_r03	RDv2 Run 3	Sisko	17	3	5	RDv2	EO_07	EO_23	Yes	atd	Dynamic	0	0.1	480	2.5	atd	700-MB	5	210	23.2233	700.872	701.5	22.4517	660-LS	7	159	22.4339	655.803	655.5	23.151	6	30	0.118496	0.0525	36.7532	36.34	0.11219	36.88	37.1538	37.13	0.0089009	37.18	FC002	B0001	c:\users\evan\skydrive\projects\12.lightsensorcharacterization\experiments\rdv2\rdv2_r03\measurements\flow\fcs\Cells162.fcs	MEF	0.8
rdv2_r03_s162	rdv2_r03	rdv2_r03	RDv2 Run 3	Sisko	18	3	6	RDv2	EO_07	EO_23	Yes	atd	Dynamic	0	0.1	480	2.5	atd	720-MB	5	151	23.7621	722.7	722.5	24.5456	660-LS	7	212	22.1024	653.822	654	22.1963	4	20	0.130456	0.0538	36.7532	36.34	0.11219	36.88	37.1538	37.13	0.0089009	37.18	FC002	B0001	c:\users\evan\skydrive\projects\12.lightsensorcharacterization\experiments\rdv2\rdv2_r03\measurements\flow\fcs\Cells163.fcs	MEF	0.8
rdv2_r03_s163	rdv2_r03	rdv2_r03	RDv2 Run 3	Sisko	19	4	1	RDv2	EO_07	EO_23	Yes	atd	Dynamic	0	0.1	480	2.5	atd	740-MT	3	219	22.588	739.377	741.5	27.1111	660-LS	7	182	22.2099	654.952	654.5	22.1253	17	180	0.101016	0.0506	36.7532	36.34	0.11219	36.88	37.1538	37.13	0.0089009	37.18	FC002	B0001	c:\users\evan\skydrive\projects\12.lightsensorcharacterization\experiments\rdv2\rdv2_r03\measurements\flow\fcs\Cells164.fcs	MEF	0.8
rdv2_r03_s164	rdv2_r03	rdv2_r03	RDv2 Run 3	Sisko	20	4	2	RDv2	EO_07	EO_23	Yes	atd	Dynamic	0	0.1	480	2.5	atd	760-MB	3	201	22.8187	754.857	757	28.0167	660-LS	7	196	22.2999	655.947	655.5	23.4764	8	40	0.104696	0.051	36.7532	36.34	0.11219	36.88	37.1538	37.13	0.0089009	37.18	FC002	B0001	c:\users\evan\skydrive\projects\12.lightsensorcharacterization\experiments\rdv2\rdv2_r03\measurements\flow\fcs\Cells165.fcs	MEF	0.8
rdv2_r03_s165	rdv2_r03	rdv2_r03	RDv2 Run 3	Sisko	21	4	3	RDv2	EO_07	EO_23	Yes	atd	Dynamic	0	0.1	480	2.5	atd	780-MB	3	151	23.353	782.914	786	29.0445	660-LS	7	211	22.2847	653.269	653.5	22.4614	19	240	0.095496	0.05	36.7532	36.34	0.11219	36.88	37.1538	37.13	0.0089009	37.18	FC002	B0001	c:\users\evan\skydrive\projects\12.lightsensorcharacterization\experiments\rdv2\rdv2_r03\measurements\flow\fcs\Cells166.fcs	MEF	0.8
rdv2_r03_s166	rdv2_r03	rdv2_r03	RDv2 Run 3	Sisko	22	4	4	RDv2	EO_07	EO_23	Yes	atd	Dynamic	0	0.1	480	2.5	atd	850-VI	8	148	22.1076	835.556	832	30.8463	660-LS	7	163	22.0811	656.586	656.5	23.2833	0	0	0.114816	0.0521	36.7532	36.34	0.11219	36.88	37.1538	37.13	0.0089009	37.18	FC002	B0001	c:\users\evan\skydrive\projects\12.lightsensorcharacterization\experiments\rdv2\rdv2_r03\measurements\flow\fcs\Cells167.fcs	MEF	0.8
rdv2_r03_s167	rdv2_r03	rdv2_r03	RDv2 Run 3	Sisko	23	4	5	RDv2	EO_07	EO_23	Yes	atd	Dynamic	0	0.1	480	2.5	atd	940-VI	4	126	23.421	957.697	957.5	16.1197	660-LS	7	211	22.1664	653.839	654	22.3751	7	35	0.094576	0.0499	36.7532	36.34	0.11219	36.88	37.1538	37.13	0.0089009	37.18	FC002	B0001	c:\users\evan\skydrive\projects\12.lightsensorcharacterization\experiments\rdv2\rdv2_r03\measurements\flow\fcs\Cells168.fcs	MEF	0.8
rdv2_r03_s168	rdv2_r03	rdv2_r03	RDv2 Run 3	Sisko	24	4	6	RDv2	EO_07	EO_23	Yes	atd	Dynamic	0	0.1	480	2.5	atd		0	0					660-LS	7	184	22.3871	653.626	653.5	22.2871	12	80	0.115736	0.0522	36.7532	36.34	0.11219	36.88	37.1538	37.13	0.0089009	37.18	FC002	B0001	c:\users\evan\skydrive\projects\12.lightsensorcharacterization\experiments\rdv2\rdv2_r03\measurements\flow\fcs\Cells169.fcs	MEF	0.8
rdv2_r02_s145	rdv2_r02	rdv2_r02	RDv2 Run 2	Sisko	1	1	1	RDv2	EO_07	EO_23	Yes	atd	Dynamic	0	0.1	480	10	atd	361-LS	63	235	7.95029	368.694	364	10.8589	660-LS	7	178	22.0859	655.279	655	22.9555	13	100	0.145176	0.0554	36.8076	36.45	0.0841418	36.95	37.1523	37.12	0.0101454	37.18	FC002	B0001	c:\users\evan\skydrive\projects\12.lightsensorcharacterization\experiments\rdv2\rdv2_r02\measurements\flow\fcs\Cells146.fcs	MEF	0.8
rdv2_r02_s146	rdv2_r02	rdv2_r02	RDv2 Run 2	Sisko	2	1	2	RDv2	EO_07	EO_23	Yes	atd	Dynamic	0	0.1	480	10	atd	380-SB	9	237	22.9755	389.034	387	12.5501	660-LS	7	181	22.4483	654.287	654	22.558	18	210	0.124016	0.0531	36.8076	36.45	0.0841418	36.95	37.1523	37.12	0.0101454	37.18	FC002	B0001	c:\users\evan\skydrive\projects\12.lightsensorcharacterization\experiments\rdv2\rdv2_r02\measurements\flow\fcs\Cells147.fcs	MEF	0.8
rdv2_r02_s147	rdv2_r02	rdv2_r02	RDv2 Run 2	Sisko	3	1	3	RDv2	EO_07	EO_23	Yes	atd	Dynamic	0	0.1	480	10	atd	405-SB	5	223	22.9698	405.482	404	15.0713	660-LS	7	166	22.4181	655.164	655.5	22.7207	6	30	0.132296	0.054	36.8076	36.45	0.0841418	36.95	37.1523	37.12	0.0101454	37.18	FC002	B0001	c:\users\evan\skydrive\projects\12.lightsensorcharacterization\experiments\rdv2\rdv2_r02\measurements\flow\fcs\Cells148.fcs	MEF	0.8
rdv2_r02_s148	rdv2_r02	rdv2_r02	RDv2 Run 2	Sisko	4	1	4	RDv2	EO_07	EO_23	Yes	atd	Dynamic	0	0.1	480	10	atd	430-MB	6	167	23.0337	436.027	435	17.1078	660-LS	7	174	22.29	655.389	655.5	22.8744	14	120	0.122176	0.0529	36.8076	36.45	0.0841418	36.95	37.1523	37.12	0.0101454	37.18	FC002	B0001	c:\users\evan\skydrive\projects\12.lightsensorcharacterization\experiments\rdv2\rdv2_r02\measurements\flow\fcs\Cells149.fcs	MEF	0.8
rdv2_r02_s149	rdv2_r02	rdv2_r02	RDv2 Run 2	Sisko	5	1	5	RDv2	EO_07	EO_23	Yes	atd	Dynamic	0	0.1	480	10	atd	450-MB	4	214	22.9028	452.712	449.5	18.4173	660-LS	7	192	22.0462	653.18	653.5	22.1519	9	50	0.114816	0.0521	36.8076	36.45	0.0841418	36.95	37.1523	37.12	0.0101454	37.18	FC002	B0001	c:\users\evan\skydrive\projects\12.lightsensorcharacterization\experiments\rdv2\rdv2_r02\measurements\flow\fcs\Cells150.fcs	MEF	0.8
rdv2_r02_s150	rdv2_r02	rdv2_r02	RDv2 Run 2	Sisko	6	1	6	RDv2	EO_07	EO_23	Yes	atd	Dynamic	0	0.1	480	10	atd	470-SB	4	222	22.9255	478.73	471	30.2468	660-LS	7	151	22.4768	654.467	654.5	23.1343	20	270	0.129536	0.0537	36.8076	36.45	0.0841418	36.95	37.1523	37.12	0.0101454	37.18	FC002	B0001	c:\users\evan\skydrive\projects\12.lightsensorcharacterization\experiments\rdv2\rdv2_r02\measurements\flow\fcs\Cells151.fcs	MEF	0.8
rdv2_r02_s151	rdv2_r02	rdv2_r02	RDv2 Run 2	Sisko	7	2	1	RDv2	EO_07	EO_23	Yes	atd	Dynamic	0	0.1	480	10	atd	490-MB_R383	53	230	23.1606	494.351	493.5	23.6509	660-LS	7	180	22.3287	654.079	654	22.2206	15	140	0.129536	0.0537	36.8076	36.45	0.0841418	36.95	37.1523	37.12	0.0101454	37.18	FC002	B0001	c:\users\evan\skydrive\projects\12.lightsensorcharacterization\experiments\rdv2\rdv2_r02\measurements\flow\fcs\Cells152.fcs	MEF	0.8
rdv2_r02_s152	rdv2_r02	rdv2_r02	RDv2 Run 2	Sisko	8	2	2	RDv2	EO_07	EO_23	Yes	atd	Dynamic	0	0.1	480	10	atd	505-SB	4	200	22.9816	523.764	517	29.8635	660-LS	8	237	22.5361	650.961	651	22.4325	16	160	0.116656	0.0523	36.8076	36.45	0.0841418	36.95	37.1523	37.12	0.0101454	37.18	FC002	B0001	c:\users\evan\skydrive\projects\12.lightsensorcharacterization\experiments\rdv2\rdv2_r02\measurements\flow\fcs\Cells153.fcs	MEF	0.8
rdv2_r02_s153	rdv2_r02	rdv2_r02	RDv2 Run 2	Sisko	9	2	3	RDv2	EO_07	EO_23	Yes	atd	Dynamic	0	0.1	480	10	atd	520-2-KB	4	179	23.1931	530.28	524	28.0751	660-LS	7	220	22.2529	652.246	652	22.3899	10	60	0.135976	0.0544	36.8076	36.45	0.0841418	36.95	37.1523	37.12	0.0101454	37.18	FC002	B0001	c:\users\evan\skydrive\projects\12.lightsensorcharacterization\experiments\rdv2\rdv2_r02\measurements\flow\fcs\Cells154.fcs	MEF	0.8
rdv2_r02_s154	rdv2_r02	rdv2_r02	RDv2 Run 2	Sisko	10	2	4	RDv2	EO_07	EO_23	Yes	atd	Dynamic	0	0.1	480	10	atd	525-SB_R2003	4	196	23.2043	550.37	540.5	36.135	660-LS	7	248	22.2745	651.882	652	22.3256	21	300	0.121256	0.0528	36.8076	36.45	0.0841418	36.95	37.1523	37.12	0.0101454	37.18	FC002	B0001	c:\users\evan\skydrive\projects\12.lightsensorcharacterization\experiments\rdv2\rdv2_r02\measurements\flow\fcs\Cells155.fcs	MEF	0.8
rdv2_r02_s155	rdv2_r02	rdv2_r02	RDv2 Run 2	Sisko	11	2	5	RDv2	EO_07	EO_23	Yes	atd	Dynamic	0	0.1	480	10	atd	570-KB	56	235	22.8273	572.423	572.5	14.6309	660-LS	7	190	22.4432	650.681	651	22.3211	0	0	0.134136	0.0542	36.8076	36.45	0.0841418	36.95	37.1523	37.12	0.0101454	37.18	FC002	B0001	c:\users\evan\skydrive\projects\12.lightsensorcharacterization\experiments\rdv2\rdv2_r02\measurements\flow\fcs\Cells156.fcs	MEF	0.8
rdv2_r02_s156	rdv2_r02	rdv2_r02	RDv2 Run 2	Sisko	12	2	6	RDv2	EO_07	EO_23	Yes	atd	Dynamic	0	0.1	480	10	atd	590-SB	7	206	23.6187	594.013	595	15.0429	660-LS	7	178	22.4654	653.775	653.5	22.2067	23	360	0.125856	0.0533	36.8076	36.45	0.0841418	36.95	37.1523	37.12	0.0101454	37.18	FC002	B0001	c:\users\evan\skydrive\projects\12.lightsensorcharacterization\experiments\rdv2\rdv2_r02\measurements\flow\fcs\Cells157.fcs	MEF	0.8
rdv2_r02_s157	rdv2_r02	rdv2_r02	RDv2 Run 2	Sisko	13	3	1	RDv2	EO_07	EO_23	Yes	atd	Dynamic	0	0.1	480	10	atd	605-SB	12	180	23.4201	610.605	611	17.3194	660-LS	7	176	22.3305	653.678	653.5	22.2727	22	330	0.125856	0.0533	36.8076	36.45	0.0841418	36.95	37.1523	37.12	0.0101454	37.18	FC002	B0001	c:\users\evan\skydrive\projects\12.lightsensorcharacterization\experiments\rdv2\rdv2_r02\measurements\flow\fcs\Cells158.fcs	MEF	0.8
rdv2_r02_s158	rdv2_r02	rdv2_r02	RDv2 Run 2	Sisko	14	3	2	RDv2	EO_07	EO_23	Yes	atd	Dynamic	0	0.1	480	10	atd	630-SB	3	247	22.7622	635.192	637	18.5796	660-LS	7	218	21.8154	651.628	651.5	22.557	12	80	0.131376	0.0539	36.8076	36.45	0.0841418	36.95	37.1523	37.12	0.0101454	37.18	FC002	B0001	c:\users\evan\skydrive\projects\12.lightsensorcharacterization\experiments\rdv2\rdv2_r02\measurements\flow\fcs\Cells159.fcs	MEF	0.8
rdv2_r02_s159	rdv2_r02	rdv2_r02	RDv2 Run 2	Sisko	15	3	3	RDv2	EO_07	EO_23	Yes	atd	Dynamic	0	0.1	480	10	atd	660-LS	6	247	23.0919	653.115	653.5	22.3846	660-LS	7	177	22.5342	655.781	655.5	23.4164	19	240	0.139656	0.0548	36.8076	36.45	0.0841418	36.95	37.1523	37.12	0.0101454	37.18	FC002	B0001	c:\users\evan\skydrive\projects\12.lightsensorcharacterization\experiments\rdv2\rdv2_r02\measurements\flow\fcs\Cells160.fcs	MEF	0.8
rdv2_r02_s160	rdv2_r02	rdv2_r02	RDv2 Run 2	Sisko	16	3	4	RDv2	EO_07	EO_23	Yes	atd	Dynamic	0	0.1	480	10	atd	680-MT	5	187	22.7296	675.645	675.5	23.1403	660-LS	7	219	22.5744	652.947	653	22.1032	4	20	0.139656	0.0548	36.8076	36.45	0.0841418	36.95	37.1523	37.12	0.0101454	37.18	FC002	B0001	c:\users\evan\skydrive\projects\12.lightsensorcharacterization\experiments\rdv2\rdv2_r02\measurements\flow\fcs\Cells161.fcs	MEF	0.8
rdv2_r02_s161	rdv2_r02	rdv2_r02	RDv2 Run 2	Sisko	17	3	5	RDv2	EO_07	EO_23	Yes	atd	Dynamic	0	0.1	480	10	atd	700-MB	5	210	23.2233	700.872	701.5	22.4517	660-LS	7	159	22.4339	655.803	655.5	23.151	7	35	0.139656	0.0548	36.8076	36.45	0.0841418	36.95	37.1523	37.12	0.0101454	37.18	FC002	B0001	c:\users\evan\skydrive\projects\12.lightsensorcharacterization\experiments\rdv2\rdv2_r02\measurements\flow\fcs\Cells162.fcs	MEF	0.8
rdv2_r02_s162	rdv2_r02	rdv2_r02	RDv2 Run 2	Sisko	18	3	6	RDv2	EO_07	EO_23	Yes	atd	Dynamic	0	0.1	480	10	atd	720-MB	5	151	23.7621	722.7	722.5	24.5456	660-LS	7	212	22.1024	653.822	654	22.1963	5	25	0.146096	0.0555	36.8076	36.45	0.0841418	36.95	37.1523	37.12	0.0101454	37.18	FC002	B0001	c:\users\evan\skydrive\projects\12.lightsensorcharacterization\experiments\rdv2\rdv2_r02\measurements\flow\fcs\Cells163.fcs	MEF	0.8
rdv2_r02_s163	rdv2_r02	rdv2_r02	RDv2 Run 2	Sisko	19	4	1	RDv2	EO_07	EO_23	Yes	atd	Dynamic	0	0.1	480	10	atd	740-MT	3	219	22.588	739.377	741.5	27.1111	660-LS	7	182	22.2099	654.952	654.5	22.1253	2	10	0.117576	0.0524	36.8076	36.45	0.0841418	36.95	37.1523	37.12	0.0101454	37.18	FC002	B0001	c:\users\evan\skydrive\projects\12.lightsensorcharacterization\experiments\rdv2\rdv2_r02\measurements\flow\fcs\Cells164.fcs	MEF	0.8
rdv2_r02_s164	rdv2_r02	rdv2_r02	RDv2 Run 2	Sisko	20	4	2	RDv2	EO_07	EO_23	Yes	atd	Dynamic	0	0.1	480	10	atd	760-MB	3	201	22.8187	754.857	757	28.0167	660-LS	7	196	22.2999	655.947	655.5	23.4764	8	40	0.135056	0.0543	36.8076	36.45	0.0841418	36.95	37.1523	37.12	0.0101454	37.18	FC002	B0001	c:\users\evan\skydrive\projects\12.lightsensorcharacterization\experiments\rdv2\rdv2_r02\measurements\flow\fcs\Cells165.fcs	MEF	0.8
rdv2_r02_s165	rdv2_r02	rdv2_r02	RDv2 Run 2	Sisko	21	4	3	RDv2	EO_07	EO_23	Yes	atd	Dynamic	0	0.1	480	10	atd	780-MB	3	151	23.353	782.914	786	29.0445	660-LS	7	211	22.2847	653.269	653.5	22.4614	11	70	0.119416	0.0526	36.8076	36.45	0.0841418	36.95	37.1523	37.12	0.0101454	37.18	FC002	B0001	c:\users\evan\skydrive\projects\12.lightsensorcharacterization\experiments\rdv2\rdv2_r02\measurements\flow\fcs\Cells166.fcs	MEF	0.8
rdv2_r02_s166	rdv2_r02	rdv2_r02	RDv2 Run 2	Sisko	22	4	4	RDv2	EO_07	EO_23	Yes	atd	Dynamic	0	0.1	480	10	atd	850-VI	8	148	22.1076	835.556	832	30.8463	660-LS	7	163	22.0811	656.586	656.5	23.2833	1	5	0.128616	0.0536	36.8076	36.45	0.0841418	36.95	37.1523	37.12	0.0101454	37.18	FC002	B0001	c:\users\evan\skydrive\projects\12.lightsensorcharacterization\experiments\rdv2\rdv2_r02\measurements\flow\fcs\Cells167.fcs	MEF	0.8
rdv2_r02_s167	rdv2_r02	rdv2_r02	RDv2 Run 2	Sisko	23	4	5	RDv2	EO_07	EO_23	Yes	atd	Dynamic	0	0.1	480	10	atd	940-VI	4	126	23.421	957.697	957.5	16.1197	660-LS	7	211	22.1664	653.839	654	22.3751	3	15	0.148856	0.0558	36.8076	36.45	0.0841418	36.95	37.1523	37.12	0.0101454	37.18	FC002	B0001	c:\users\evan\skydrive\projects\12.lightsensorcharacterization\experiments\rdv2\rdv2_r02\measurements\flow\fcs\Cells168.fcs	MEF	0.8
rdv2_r02_s168	rdv2_r02	rdv2_r02	RDv2 Run 2	Sisko	24	4	6	RDv2	EO_07	EO_23	Yes	atd	Dynamic	0	0.1	480	10	atd		0	0					660-LS	7	184	22.3871	653.626	653.5	22.2871	17	180	0.145176	0.0554	36.8076	36.45	0.0841418	36.95	37.1523	37.12	0.0101454	37.18	FC002	B0001	c:\users\evan\skydrive\projects\12.lightsensorcharacterization\experiments\rdv2\rdv2_r02\measurements\flow\fcs\Cells169.fcs	MEF	0.8
rdv2_r02_s169	rdv2_r02	rdv2_r02	RDv2 Run 2	Janeway	1	1	1	RDv2	EO_08	EO_24	Yes	atd	Dynamic	0	0.1	480	20	atd	361-LS	63	222	8.0986	368.879	364	10.9841	660-LS	7	198	22.6161	652.871	652.5	22.2103	21	300	0.113896	0.052	36.8076	36.45	0.0841418	36.95	37.1523	37.12	0.0101454	37.18	FC002	B0001	c:\users\evan\skydrive\projects\12.lightsensorcharacterization\experiments\rdv2\rdv2_r02\measurements\flow\fcs\Cells170.fcs	MEF	0.8
rdv2_r02_s170	rdv2_r02	rdv2_r02	RDv2 Run 2	Janeway	2	1	2	RDv2	EO_08	EO_24	Yes	atd	Dynamic	0	0.1	480	20	atd	380-SB	9	238	23.0912	388.324	386	12.2325	660-LS	7	204	22.3968	652.656	652.5	22.5951	12	80	0.123096	0.053	36.8076	36.45	0.0841418	36.95	37.1523	37.12	0.0101454	37.18	FC002	B0001	c:\users\evan\skydrive\projects\12.lightsensorcharacterization\experiments\rdv2\rdv2_r02\measurements\flow\fcs\Cells171.fcs	MEF	0.8
rdv2_r02_s171	rdv2_r02	rdv2_r02	RDv2 Run 2	Janeway	3	1	3	RDv2	EO_08	EO_24	Yes	atd	Dynamic	0	0.1	480	20	atd	405-SB	5	211	22.9631	405.711	404.5	15.7158	660-LS	7	214	22.5199	653.047	653	22.0806	22	330	0.112976	0.0519	36.8076	36.45	0.0841418	36.95	37.1523	37.12	0.0101454	37.18	FC002	B0001	c:\users\evan\skydrive\projects\12.lightsensorcharacterization\experiments\rdv2\rdv2_r02\measurements\flow\fcs\Cells172.fcs	MEF	0.8
rdv2_r02_s172	rdv2_r02	rdv2_r02	RDv2 Run 2	Janeway	4	1	4	RDv2	EO_08	EO_24	Yes	atd	Dynamic	0	0.1	480	20	atd	430-MB	6	156	22.9294	435.664	434.5	16.8721	660-LS	7	164	21.7199	655.633	655.5	23.0634	6	30	0.121256	0.0528	36.8076	36.45	0.0841418	36.95	37.1523	37.12	0.0101454	37.18	FC002	B0001	c:\users\evan\skydrive\projects\12.lightsensorcharacterization\experiments\rdv2\rdv2_r02\measurements\flow\fcs\Cells173.fcs	MEF	0.8
rdv2_r02_s173	rdv2_r02	rdv2_r02	RDv2 Run 2	Janeway	5	1	5	RDv2	EO_08	EO_24	Yes	atd	Dynamic	0	0.1	480	20	atd	450-MB	4	207	23.0572	451.98	449	17.8119	660-LS	7	174	22.4	653.956	653.5	22.3006	7	35	0.121256	0.0528	36.8076	36.45	0.0841418	36.95	37.1523	37.12	0.0101454	37.18	FC002	B0001	c:\users\evan\skydrive\projects\12.lightsensorcharacterization\experiments\rdv2\rdv2_r02\measurements\flow\fcs\Cells174.fcs	MEF	0.8
rdv2_r02_s174	rdv2_r02	rdv2_r02	RDv2 Run 2	Janeway	6	1	6	RDv2	EO_08	EO_24	Yes	atd	Dynamic	0	0.1	480	20	atd	470-SB	4	221	22.767	478.271	470.5	30.2197	660-LS	7	165	22.5664	656.521	656.5	22.5602	9	50	0.125856	0.0533	36.8076	36.45	0.0841418	36.95	37.1523	37.12	0.0101454	37.18	FC002	B0001	c:\users\evan\skydrive\projects\12.lightsensorcharacterization\experiments\rdv2\rdv2_r02\measurements\flow\fcs\Cells175.fcs	MEF	0.8
rdv2_r02_s175	rdv2_r02	rdv2_r02	RDv2 Run 2	Janeway	7	2	1	RDv2	EO_08	EO_24	Yes	atd	Dynamic	0	0.1	480	20	atd	490-MB_R383	53	240	22.9675	494.702	493.5	23.7526	660-LS	7	199	22.7145	654.146	654	22.5019	13	100	0.139656	0.0548	36.8076	36.45	0.0841418	36.95	37.1523	37.12	0.0101454	37.18	FC002	B0001	c:\users\evan\skydrive\projects\12.lightsensorcharacterization\experiments\rdv2\rdv2_r02\measurements\flow\fcs\Cells176.fcs	MEF	0.8
rdv2_r02_s176	rdv2_r02	rdv2_r02	RDv2 Run 2	Janeway	8	2	2	RDv2	EO_08	EO_24	Yes	atd	Dynamic	0	0.1	480	20	atd	505-SB	4	191	23.0345	524.08	517	29.9698	660-LS	7	203	22.7352	652.582	652.5	22.0506	11	70	0.136896	0.0545	36.8076	36.45	0.0841418	36.95	37.1523	37.12	0.0101454	37.18	FC002	B0001	c:\users\evan\skydrive\projects\12.lightsensorcharacterization\experiments\rdv2\rdv2_r02\measurements\flow\fcs\Cells177.fcs	MEF	0.8
rdv2_r02_s177	rdv2_r02	rdv2_r02	RDv2 Run 2	Janeway	9	2	3	RDv2	EO_08	EO_24	Yes	atd	Dynamic	0	0.1	480	20	atd	520-2-KB	4	172	22.924	527.785	521	27.999	660-LS	7	147	22.3835	651.287	651.5	22.5223	23	360	0.142416	0.0551	36.8076	36.45	0.0841418	36.95	37.1523	37.12	0.0101454	37.18	FC002	B0001	c:\users\evan\skydrive\projects\12.lightsensorcharacterization\experiments\rdv2\rdv2_r02\measurements\flow\fcs\Cells178.fcs	MEF	0.8
rdv2_r02_s178	rdv2_r02	rdv2_r02	RDv2 Run 2	Janeway	10	2	4	RDv2	EO_08	EO_24	Yes	atd	Dynamic	0	0.1	480	20	atd	525-SB_R2003	4	222	22.7151	547.492	537	38.4073	660-LS	7	156	22.5021	655.148	655	23.1002	4	20	0.159896	0.057	36.8076	36.45	0.0841418	36.95	37.1523	37.12	0.0101454	37.18	FC002	B0001	c:\users\evan\skydrive\projects\12.lightsensorcharacterization\experiments\rdv2\rdv2_r02\measurements\flow\fcs\Cells179.fcs	MEF	0.8
rdv2_r02_s179	rdv2_r02	rdv2_r02	RDv2 Run 2	Janeway	11	2	5	RDv2	EO_08	EO_24	Yes	atd	Dynamic	0	0.1	480	20	atd	570-KB	56	233	22.745	572.201	572.5	14.5788	660-LS	7	187	22.4444	653.076	653	22.0426	19	240	0.158056	0.0568	36.8076	36.45	0.0841418	36.95	37.1523	37.12	0.0101454	37.18	FC002	B0001	c:\users\evan\skydrive\projects\12.lightsensorcharacterization\experiments\rdv2\rdv2_r02\measurements\flow\fcs\Cells180.fcs	MEF	0.8
rdv2_r02_s180	rdv2_r02	rdv2_r02	RDv2 Run 2	Janeway	12	2	6	RDv2	EO_08	EO_24	Yes	atd	Dynamic	0	0.1	480	20	atd	590-SB	7	212	23.4315	593.842	595	15.1574	660-LS	7	173	22.576	655.651	655.5	22.7752	5	25	0.149776	0.0559	36.8076	36.45	0.0841418	36.95	37.1523	37.12	0.0101454	37.18	FC002	B0001	c:\users\evan\skydrive\projects\12.lightsensorcharacterization\experiments\rdv2\rdv2_r02\measurements\flow\fcs\Cells181.fcs	MEF	0.8
rdv2_r02_s181	rdv2_r02	rdv2_r02	RDv2 Run 2	Janeway	13	3	1	RDv2	EO_08	EO_24	Yes	atd	Dynamic	0	0.1	480	20	atd	605-SB	12	222	23.2959	611.076	612.5	17.2794	660-LS	7	204	22.2728	653.389	653.5	22.1882	8	40	0.147016	0.0556	36.8076	36.45	0.0841418	36.95	37.1523	37.12	0.0101454	37.18	FC002	B0001	c:\users\evan\skydrive\projects\12.lightsensorcharacterization\experiments\rdv2\rdv2_r02\measurements\flow\fcs\Cells182.fcs	MEF	0.8
rdv2_r02_s182	rdv2_r02	rdv2_r02	RDv2 Run 2	Janeway	14	3	2	RDv2	EO_08	EO_24	Yes	atd	Dynamic	0	0.1	480	20	atd	630-SB	3	185	23.06	636.635	639	16.191	660-LS	7	232	22.2412	651.941	652	22.5552	10	60	0.140576	0.0549	36.8076	36.45	0.0841418	36.95	37.1523	37.12	0.0101454	37.18	FC002	B0001	c:\users\evan\skydrive\projects\12.lightsensorcharacterization\experiments\rdv2\rdv2_r02\measurements\flow\fcs\Cells183.fcs	MEF	0.8
rdv2_r02_s183	rdv2_r02	rdv2_r02	RDv2 Run 2	Janeway	15	3	3	RDv2	EO_08	EO_24	Yes	atd	Dynamic	0	0.1	480	20	atd	660-LS	6	253	22.8306	652.017	652.5	22.3026	660-LS	7	172	22.8586	655.048	654.5	22.7783	0	0	0.145176	0.0554	36.8076	36.45	0.0841418	36.95	37.1523	37.12	0.0101454	37.18	FC002	B0001	c:\users\evan\skydrive\projects\12.lightsensorcharacterization\experiments\rdv2\rdv2_r02\measurements\flow\fcs\Cells184.fcs	MEF	0.8
rdv2_r02_s184	rdv2_r02	rdv2_r02	RDv2 Run 2	Janeway	16	3	4	RDv2	EO_08	EO_24	Yes	atd	Dynamic	0	0.1	480	20	atd	680-MT	5	180	23.0126	675.956	676	23.1766	660-LS	7	189	22.4133	653.209	653.5	22.4231	18	210	0.145176	0.0554	36.8076	36.45	0.0841418	36.95	37.1523	37.12	0.0101454	37.18	FC002	B0001	c:\users\evan\skydrive\projects\12.lightsensorcharacterization\experiments\rdv2\rdv2_r02\measurements\flow\fcs\Cells185.fcs	MEF	0.8
rdv2_r02_s185	rdv2_r02	rdv2_r02	RDv2 Run 2	Janeway	17	3	5	RDv2	EO_08	EO_24	Yes	atd	Dynamic	0	0.1	480	20	atd	700-MB	6	201	21.8795	699.983	700	22.0659	660-LS	7	177	22.5266	653.568	653.5	22.0813	2	10	0.140576	0.0549	36.8076	36.45	0.0841418	36.95	37.1523	37.12	0.0101454	37.18	FC002	B0001	c:\users\evan\skydrive\projects\12.lightsensorcharacterization\experiments\rdv2\rdv2_r02\measurements\flow\fcs\Cells186.fcs	MEF	0.8
rdv2_r02_s186	rdv2_r02	rdv2_r02	RDv2 Run 2	Janeway	18	3	6	RDv2	EO_08	EO_24	Yes	atd	Dynamic	0	0.1	480	20	atd	720-MB	5	191	23.2116	723.046	723.5	25.2924	660-LS	7	175	22.4558	654.879	655	22.7502	16	160	0.157136	0.0567	36.8076	36.45	0.0841418	36.95	37.1523	37.12	0.0101454	37.18	FC002	B0001	c:\users\evan\skydrive\projects\12.lightsensorcharacterization\experiments\rdv2\rdv2_r02\measurements\flow\fcs\Cells187.fcs	MEF	0.8
rdv2_r02_s187	rdv2_r02	rdv2_r02	RDv2 Run 2	Janeway	19	4	1	RDv2	EO_08	EO_24	Yes	atd	Dynamic	0	0.1	480	20	atd	740-MT	3	200	23.5472	739.915	741.5	26.8107	660-LS	7	169	22.3133	655.845	656	22.827	14	120	0.156216	0.0566	36.8076	36.45	0.0841418	36.95	37.1523	37.12	0.0101454	37.18	FC002	B0001	c:\users\evan\skydrive\projects\12.lightsensorcharacterization\experiments\rdv2\rdv2_r02\measurements\flow\fcs\Cells188.fcs	MEF	0.8
rdv2_r02_s188	rdv2_r02	rdv2_r02	RDv2 Run 2	Janeway	20	4	2	RDv2	EO_08	EO_24	Yes	atd	Dynamic	0	0.1	480	20	atd	760-MB	3	244	23.5364	755.063	756.5	27.4423	660-LS	7	180	22.5072	654.36	654	22.5	17	180	0.125856	0.0533	36.8076	36.45	0.0841418	36.95	37.1523	37.12	0.0101454	37.18	FC002	B0001	c:\users\evan\skydrive\projects\12.lightsensorcharacterization\experiments\rdv2\rdv2_r02\measurements\flow\fcs\Cells189.fcs	MEF	0.8
rdv2_r02_s189	rdv2_r02	rdv2_r02	RDv2 Run 2	Janeway	21	4	3	RDv2	EO_08	EO_24	Yes	atd	Dynamic	0	0.1	480	20	atd	780-MB	3	172	22.7203	783.599	787.5	27.6406	660-LS	7	186	22.3906	653.18	653.5	22.0904	20	270	0.158056	0.0568	36.8076	36.45	0.0841418	36.95	37.1523	37.12	0.0101454	37.18	FC002	B0001	c:\users\evan\skydrive\projects\12.lightsensorcharacterization\experiments\rdv2\rdv2_r02\measurements\flow\fcs\Cells190.fcs	MEF	0.8
rdv2_r02_s190	rdv2_r02	rdv2_r02	RDv2 Run 2	Janeway	22	4	4	RDv2	EO_08	EO_24	Yes	atd	Dynamic	0	0.1	480	20	atd	850-VI	4	253	24.3006	846.869	844.5	33.6531	660-LS	7	185	22.5446	654.284	654.5	22.4328	3	15	0.182896	0.0595	36.8076	36.45	0.0841418	36.95	37.1523	37.12	0.0101454	37.18	FC002	B0001	c:\users\evan\skydrive\projects\12.lightsensorcharacterization\experiments\rdv2\rdv2_r02\measurements\flow\fcs\Cells191.fcs	MEF	0.8
rdv2_r02_s191	rdv2_r02	rdv2_r02	RDv2 Run 2	Janeway	23	4	5	RDv2	EO_08	EO_24	Yes	atd	Dynamic	0	0.1	480	20	atd	940-VI	4	122	23.3042	953.167	953.5	23.5403	660-LS	7	182	22.2534	654.702	655	22.7885	15	140	0.140576	0.0549	36.8076	36.45	0.0841418	36.95	37.1523	37.12	0.0101454	37.18	FC002	B0001	c:\users\evan\skydrive\projects\12.lightsensorcharacterization\experiments\rdv2\rdv2_r02\measurements\flow\fcs\Cells192.fcs	MEF	0.8
rdv2_r02_s192	rdv2_r02	rdv2_r02	RDv2 Run 2	Janeway	24	4	6	RDv2	EO_08	EO_24	Yes	atd	Dynamic	0	0.1	480	20	atd		0	0					660-LS	7	164	22.3335	654.899	654.5	22.4722	1	5	0.172776	0.0584	36.8076	36.45	0.0841418	36.95	37.1523	37.12	0.0101454	37.18	FC002	B0001	c:\users\evan\skydrive\projects\12.lightsensorcharacterization\experiments\rdv2\rdv2_r02\measurements\flow\fcs\Cells193.fcs	MEF	0.8
rdv2_r04_s073	rdv2_r04	rdv2_r04	RDv2 Run 4	Jennie	1	1	1	RDv2	EO_04	EO_20	Yes	atd	Dynamic	0	0.1	480	1.25	atd	361-LS	63	221	7.97319	368.87	364	11.099	660-LS	7	182	22.9901	654.529	654.5	22.5886	20	270	0.204056	0.0618	36.8451	36.43	0.106707	36.95	36.8113	34.68	0.415477	37.08	FC002	B0001	c:\users\evan\skydrive\projects\12.lightsensorcharacterization\experiments\rdv2\rdv2_r04\measurements\flow\fcs\Cells074.fcs	MEF	0.8
rdv2_r04_s074	rdv2_r04	rdv2_r04	RDv2 Run 4	Jennie	2	1	2	RDv2	EO_04	EO_20	Yes	atd	Dynamic	0	0.1	480	1.25	atd	380-SB	9	232	23.4403	388.559	386.5	12.2811	660-LS	7	182	23.0076	655.052	655	22.9759	15	140	0.159896	0.057	36.8451	36.43	0.106707	36.95	36.8113	34.68	0.415477	37.08	FC002	B0001	c:\users\evan\skydrive\projects\12.lightsensorcharacterization\experiments\rdv2\rdv2_r04\measurements\flow\fcs\Cells075.fcs	MEF	0.8
rdv2_r04_s075	rdv2_r04	rdv2_r04	RDv2 Run 4	Jennie	3	1	3	RDv2	EO_04	EO_20	Yes	atd	Dynamic	0	0.1	480	1.25	atd	405-SB	5	218	22.7762	405.232	403.5	15.7581	660-LS	7	192	23.0239	654.3	654	22.4755	9	50	0.142416	0.0551	36.8451	36.43	0.106707	36.95	36.8113	34.68	0.415477	37.08	FC002	B0001	c:\users\evan\skydrive\projects\12.lightsensorcharacterization\experiments\rdv2\rdv2_r04\measurements\flow\fcs\Cells076.fcs	MEF	0.8
rdv2_r04_s076	rdv2_r04	rdv2_r04	RDv2 Run 4	Jennie	4	1	4	RDv2	EO_04	EO_20	Yes	atd	Dynamic	0	0.1	480	1.25	atd	430-MB	6	170	22.9671	436.01	435	16.9811	660-LS	7	153	22.8644	653.351	653	22.6863	7	35	0.146096	0.0555	36.8451	36.43	0.106707	36.95	36.8113	34.68	0.415477	37.08	FC002	B0001	c:\users\evan\skydrive\projects\12.lightsensorcharacterization\experiments\rdv2\rdv2_r04\measurements\flow\fcs\Cells077.fcs	MEF	0.8
rdv2_r04_s077	rdv2_r04	rdv2_r04	RDv2 Run 4	Jennie	5	1	5	RDv2	EO_04	EO_20	Yes	atd	Dynamic	0	0.1	480	1.25	atd	450-MB	4	201	22.8802	449.728	447	17.4169	660-LS	7	178	23.1412	654.454	654.5	22.2087	21	300	0.169096	0.058	36.8451	36.43	0.106707	36.95	36.8113	34.68	0.415477	37.08	FC002	B0001	c:\users\evan\skydrive\projects\12.lightsensorcharacterization\experiments\rdv2\rdv2_r04\measurements\flow\fcs\Cells078.fcs	MEF	0.8
rdv2_r04_s078	rdv2_r04	rdv2_r04	RDv2 Run 4	Jennie	6	1	6	RDv2	EO_04	EO_20	Yes	atd	Dynamic	0	0.1	480	1.25	atd	470-SB	4	215	22.7217	479.17	471.5	32.8406	660-LS	7	171	23.548	656.402	656.5	22.717	11	70	0.158976	0.0569	36.8451	36.43	0.106707	36.95	36.8113	34.68	0.415477	37.08	FC002	B0001	c:\users\evan\skydrive\projects\12.lightsensorcharacterization\experiments\rdv2\rdv2_r04\measurements\flow\fcs\Cells079.fcs	MEF	0.8
rdv2_r04_s079	rdv2_r04	rdv2_r04	RDv2 Run 4	Jennie	7	2	1	RDv2	EO_04	EO_20	Yes	atd	Dynamic	0	0.1	480	1.25	atd	490-MB_R383	53	229	22.6478	494.592	493.5	23.7465	660-LS	7	197	23.058	652.937	653	22.1402	17	180	0.195776	0.0609	36.8451	36.43	0.106707	36.95	36.8113	34.68	0.415477	37.08	FC002	B0001	c:\users\evan\skydrive\projects\12.lightsensorcharacterization\experiments\rdv2\rdv2_r04\measurements\flow\fcs\Cells080.fcs	MEF	0.8
rdv2_r04_s080	rdv2_r04	rdv2_r04	RDv2 Run 4	Jennie	8	2	2	RDv2	EO_04	EO_20	Yes	atd	Dynamic	0	0.1	480	1.25	atd	505-SB	4	199	22.7032	520.492	513.5	28.5579	660-LS	7	174	23.4062	655.552	655	22.917	4	20	0.163576	0.0574	36.8451	36.43	0.106707	36.95	36.8113	34.68	0.415477	37.08	FC002	B0001	c:\users\evan\skydrive\projects\12.lightsensorcharacterization\experiments\rdv2\rdv2_r04\measurements\flow\fcs\Cells081.fcs	MEF	0.8
rdv2_r04_s081	rdv2_r04	rdv2_r04	RDv2 Run 4	Jennie	9	2	3	RDv2	EO_04	EO_20	Yes	atd	Dynamic	0	0.1	480	1.25	atd	520-2-KB	4	185	22.913	528.097	522	27.6993	660-LS	7	189	23.2303	652.618	652.5	21.8856	10	60	0.155296	0.0565	36.8451	36.43	0.106707	36.95	36.8113	34.68	0.415477	37.08	FC002	B0001	c:\users\evan\skydrive\projects\12.lightsensorcharacterization\experiments\rdv2\rdv2_r04\measurements\flow\fcs\Cells082.fcs	MEF	0.8
rdv2_r04_s082	rdv2_r04	rdv2_r04	RDv2 Run 4	Jennie	10	2	4	RDv2	EO_04	EO_20	Yes	atd	Dynamic	0	0.1	480	1.25	atd	525-SB_R2003	4	238	22.9291	548.427	538.5	38.3293	660-LS	7	177	23.1785	656.015	656	22.9508	12	80	0.153456	0.0563	36.8451	36.43	0.106707	36.95	36.8113	34.68	0.415477	37.08	FC002	B0001	c:\users\evan\skydrive\projects\12.lightsensorcharacterization\experiments\rdv2\rdv2_r04\measurements\flow\fcs\Cells083.fcs	MEF	0.8
rdv2_r04_s083	rdv2_r04	rdv2_r04	RDv2 Run 4	Jennie	11	2	5	RDv2	EO_04	EO_20	Yes	atd	Dynamic	0	0.1	480	1.25	atd	570-KB	54	238	23.1547	572.853	572.5	14.4199	660-LS	7	196	22.5724	653.247	653.5	22.1584	22	330	0.152536	0.0562	36.8451	36.43	0.106707	36.95	36.8113	34.68	0.415477	37.08	FC002	B0001	c:\users\evan\skydrive\projects\12.lightsensorcharacterization\experiments\rdv2\rdv2_r04\measurements\flow\fcs\Cells084.fcs	MEF	0.8
rdv2_r04_s084	rdv2_r04	rdv2_r04	RDv2 Run 4	Jennie	12	2	6	RDv2	EO_04	EO_20	Yes	atd	Dynamic	0	0.1	480	1.25	atd	590-SB	11	210	21.8607	593.479	594	15.1732	660-LS	7	186	23.3574	653.642	653.5	22.08	6	30	0.172776	0.0584	36.8451	36.43	0.106707	36.95	36.8113	34.68	0.415477	37.08	FC002	B0001	c:\users\evan\skydrive\projects\12.lightsensorcharacterization\experiments\rdv2\rdv2_r04\measurements\flow\fcs\Cells085.fcs	MEF	0.8
rdv2_r04_s085	rdv2_r04	rdv2_r04	RDv2 Run 4	Jennie	13	3	1	RDv2	EO_04	EO_20	Yes	atd	Dynamic	0	0.1	480	1.25	atd	605-SB	12	217	22.8806	611.12	612.5	17.2072	660-LS	7	175	23.0656	653.999	653.5	22.1272	16	160	0.188416	0.0601	36.8451	36.43	0.106707	36.95	36.8113	34.68	0.415477	37.08	FC002	B0001	c:\users\evan\skydrive\projects\12.lightsensorcharacterization\experiments\rdv2\rdv2_r04\measurements\flow\fcs\Cells086.fcs	MEF	0.8
rdv2_r04_s086	rdv2_r04	rdv2_r04	RDv2 Run 4	Jennie	14	3	2	RDv2	EO_04	EO_20	Yes	atd	Dynamic	0	0.1	480	1.25	atd	630-SB	4	187	22.5634	635.405	637.5	18.453	660-LS	7	175	22.9245	655.238	655	23.3647	14	120	0.178296	0.059	36.8451	36.43	0.106707	36.95	36.8113	34.68	0.415477	37.08	FC002	B0001	c:\users\evan\skydrive\projects\12.lightsensorcharacterization\experiments\rdv2\rdv2_r04\measurements\flow\fcs\Cells087.fcs	MEF	0.8
rdv2_r04_s087	rdv2_r04	rdv2_r04	RDv2 Run 4	Jennie	15	3	3	RDv2	EO_04	EO_20	Yes	atd	Dynamic	0	0.1	480	1.25	atd	660-LS	6	244	22.5844	651.041	651	21.8956	660-LS	7	187	23.5827	654.763	655	22.3966	19	240	0.164496	0.0575	36.8451	36.43	0.106707	36.95	36.8113	34.68	0.415477	37.08	FC002	B0001	c:\users\evan\skydrive\projects\12.lightsensorcharacterization\experiments\rdv2\rdv2_r04\measurements\flow\fcs\Cells088.fcs	MEF	0.8
rdv2_r04_s088	rdv2_r04	rdv2_r04	RDv2 Run 4	Jennie	16	3	4	RDv2	EO_04	EO_20	Yes	atd	Dynamic	0	0.1	480	1.25	atd	680-MT	5	167	22.7662	676.045	676	23.2054	660-LS	7	182	23.6387	652.37	652.5	21.9333	3	15	0.150696	0.056	36.8451	36.43	0.106707	36.95	36.8113	34.68	0.415477	37.08	FC002	B0001	c:\users\evan\skydrive\projects\12.lightsensorcharacterization\experiments\rdv2\rdv2_r04\measurements\flow\fcs\Cells089.fcs	MEF	0.8
rdv2_r04_s089	rdv2_r04	rdv2_r04	RDv2 Run 4	Jennie	17	3	5	RDv2	EO_04	EO_20	Yes	atd	Dynamic	0	0.1	480	1.25	atd	700-MB	7	166	21.6452	700.818	701	22.3487	660-LS	7	183	22.8815	655.064	655	22.9713	2	10	0.170936	0.0582	36.8451	36.43	0.106707	36.95	36.8113	34.68	0.415477	37.08	FC002	B0001	c:\users\evan\skydrive\projects\12.lightsensorcharacterization\experiments\rdv2\rdv2_r04\measurements\flow\fcs\Cells090.fcs	MEF	0.8
rdv2_r04_s090	rdv2_r04	rdv2_r04	RDv2 Run 4	Jennie	18	3	6	RDv2	EO_04	EO_20	Yes	atd	Dynamic	0	0.1	480	1.25	atd	720-MB	5	183	22.9313	722.442	722.5	25.0743	660-LS	7	231	22.9832	652.507	652.5	21.8854	5	25	0.150696	0.056	36.8451	36.43	0.106707	36.95	36.8113	34.68	0.415477	37.08	FC002	B0001	c:\users\evan\skydrive\projects\12.lightsensorcharacterization\experiments\rdv2\rdv2_r04\measurements\flow\fcs\Cells091.fcs	MEF	0.8
rdv2_r04_s091	rdv2_r04	rdv2_r04	RDv2 Run 4	Jennie	19	4	1	RDv2	EO_04	EO_20	Yes	atd	Dynamic	0	0.1	480	1.25	atd	740-MT	3	182	23.3156	740.3	741.5	28.0643	660-LS	7	182	23.3814	655.581	655	23.221	13	100	0.153456	0.0563	36.8451	36.43	0.106707	36.95	36.8113	34.68	0.415477	37.08	FC002	B0001	c:\users\evan\skydrive\projects\12.lightsensorcharacterization\experiments\rdv2\rdv2_r04\measurements\flow\fcs\Cells092.fcs	MEF	0.8
rdv2_r04_s092	rdv2_r04	rdv2_r04	RDv2 Run 4	Jennie	20	4	2	RDv2	EO_04	EO_20	Yes	atd	Dynamic	0	0.1	480	1.25	atd	760-MB	4	182	22.239	755.259	756	28.0226	660-LS	7	199	23.0105	653.394	653.5	22.2015	18	210	0.157136	0.0567	36.8451	36.43	0.106707	36.95	36.8113	34.68	0.415477	37.08	FC002	B0001	c:\users\evan\skydrive\projects\12.lightsensorcharacterization\experiments\rdv2\rdv2_r04\measurements\flow\fcs\Cells093.fcs	MEF	0.8
rdv2_r04_s093	rdv2_r04	rdv2_r04	RDv2 Run 4	Jennie	21	4	3	RDv2	EO_04	EO_20	Yes	atd	Dynamic	0	0.1	480	1.25	atd	780-MB	3	162	22.7724	771.074	773	26.9801	660-LS	7	215	23.0158	653.025	653	22.2133	23	360	0.151616	0.0561	36.8451	36.43	0.106707	36.95	36.8113	34.68	0.415477	37.08	FC002	B0001	c:\users\evan\skydrive\projects\12.lightsensorcharacterization\experiments\rdv2\rdv2_r04\measurements\flow\fcs\Cells094.fcs	MEF	0.8
rdv2_r04_s094	rdv2_r04	rdv2_r04	RDv2 Run 4	Jennie	22	4	4	RDv2	EO_04	EO_20	Yes	atd	Dynamic	0	0.1	480	1.25	atd	850-VI	5	177	21.9602	853.33	850.5	36.8113	660-LS	7	231	23.1517	653.03	652.5	22.394	8	40	0.161736	0.0572	36.8451	36.43	0.106707	36.95	36.8113	34.68	0.415477	37.08	FC002	B0001	c:\users\evan\skydrive\projects\12.lightsensorcharacterization\experiments\rdv2\rdv2_r04\measurements\flow\fcs\Cells095.fcs	MEF	0.8
rdv2_r04_s095	rdv2_r04	rdv2_r04	RDv2 Run 4	Jennie	23	4	5	RDv2	EO_04	EO_20	Yes	atd	Dynamic	0	0.1	480	1.25	atd	940-VI	4	130	23.4393	956.238	960.5	21.0689	660-LS	7	177	22.697	653.013	653	23.0886	1	5	0.148856	0.0558	36.8451	36.43	0.106707	36.95	36.8113	34.68	0.415477	37.08	FC002	B0001	c:\users\evan\skydrive\projects\12.lightsensorcharacterization\experiments\rdv2\rdv2_r04\measurements\flow\fcs\Cells096.fcs	MEF	0.8
rdv2_r04_s096	rdv2_r04	rdv2_r04	RDv2 Run 4	Jennie	24	4	6	RDv2	EO_04	EO_20	Yes	atd	Dynamic	0	0.1	480	1.25	atd		0	0					660-LS	8	222	22.5121	650.648	651	22.3637	0	0	0.169096	0.058	36.8451	36.43	0.106707	36.95	36.8113	34.68	0.415477	37.08	FC002	B0001	c:\users\evan\skydrive\projects\12.lightsensorcharacterization\experiments\rdv2\rdv2_r04\measurements\flow\fcs\Cells097.fcs	MEF	0.8
rdv2_r04_s121	rdv2_r04	rdv2_r04	RDv2 Run 4	Picard	1	1	1	RDv2	EO_06	EO_22	Yes	atd	Dynamic	0	0.1	480	0.3125	atd	361-LS	63	240	7.98754	368.85	364	10.9939	660-LS	7	204	22.8236	652.716	653	22.5747	13	100	0.096416	0.0501	36.8451	36.43	0.106707	36.95	36.8113	34.68	0.415477	37.08	FC002	B0001	c:\users\evan\skydrive\projects\12.lightsensorcharacterization\experiments\rdv2\rdv2_r04\measurements\flow\fcs\Cells122.fcs	MEF	0.8
rdv2_r04_s122	rdv2_r04	rdv2_r04	RDv2 Run 4	Picard	2	1	2	RDv2	EO_06	EO_22	Yes	atd	Dynamic	0	0.1	480	0.3125	atd	380-SB	9	237	23.0072	388.774	386.5	12.3464	660-LS	7	170	22.7316	655.279	655	22.5683	20	270	0.089056	0.0493	36.8451	36.43	0.106707	36.95	36.8113	34.68	0.415477	37.08	FC002	B0001	c:\users\evan\skydrive\projects\12.lightsensorcharacterization\experiments\rdv2\rdv2_r04\measurements\flow\fcs\Cells123.fcs	MEF	0.8
rdv2_r04_s123	rdv2_r04	rdv2_r04	RDv2 Run 4	Picard	3	1	3	RDv2	EO_06	EO_22	Yes	atd	Dynamic	0	0.1	480	0.3125	atd	405-SB	5	213	23.0321	404.638	403.5	15.0935	660-LS	7	164	22.7449	655.815	655.5	22.8315	7	35	0.082616	0.0486	36.8451	36.43	0.106707	36.95	36.8113	34.68	0.415477	37.08	FC002	B0001	c:\users\evan\skydrive\projects\12.lightsensorcharacterization\experiments\rdv2\rdv2_r04\measurements\flow\fcs\Cells124.fcs	MEF	0.8
rdv2_r04_s124	rdv2_r04	rdv2_r04	RDv2 Run 4	Picard	4	1	4	RDv2	EO_06	EO_22	Yes	atd	Dynamic	0	0.1	480	0.3125	atd	430-MB	6	163	23.0766	435.774	435	17.092	660-LS	7	184	22.4734	654.263	654.5	22.4214	16	160	0.089056	0.0493	36.8451	36.43	0.106707	36.95	36.8113	34.68	0.415477	37.08	FC002	B0001	c:\users\evan\skydrive\projects\12.lightsensorcharacterization\experiments\rdv2\rdv2_r04\measurements\flow\fcs\Cells125.fcs	MEF	0.8
rdv2_r04_s125	rdv2_r04	rdv2_r04	RDv2 Run 4	Picard	5	1	5	RDv2	EO_06	EO_22	Yes	atd	Dynamic	0	0.1	480	0.3125	atd	450-MB	4	209	22.8977	450.149	447.5	17.6904	660-LS	7	239	22.6919	652.765	652.5	22.6142	22	330	0.095496	0.05	36.8451	36.43	0.106707	36.95	36.8113	34.68	0.415477	37.08	FC002	B0001	c:\users\evan\skydrive\projects\12.lightsensorcharacterization\experiments\rdv2\rdv2_r04\measurements\flow\fcs\Cells126.fcs	MEF	0.8
rdv2_r04_s126	rdv2_r04	rdv2_r04	RDv2 Run 4	Picard	6	1	6	RDv2	EO_06	EO_22	Yes	atd	Dynamic	0	0.1	480	0.3125	atd	470-SB	4	223	22.8784	480.08	472.5	32.2817	660-LS	7	185	22.5724	655.411	655.5	22.7983	14	120	0.115736	0.0522	36.8451	36.43	0.106707	36.95	36.8113	34.68	0.415477	37.08	FC002	B0001	c:\users\evan\skydrive\projects\12.lightsensorcharacterization\experiments\rdv2\rdv2_r04\measurements\flow\fcs\Cells127.fcs	MEF	0.8
rdv2_r04_s127	rdv2_r04	rdv2_r04	RDv2 Run 4	Picard	7	2	1	RDv2	EO_06	EO_22	Yes	atd	Dynamic	0	0.1	480	0.3125	atd	490-MB_R383	53	229	22.5613	493.618	493	23.6411	660-LS	7	191	22.8455	655.478	655	23.0615	6	30	0.112976	0.0519	36.8451	36.43	0.106707	36.95	36.8113	34.68	0.415477	37.08	FC002	B0001	c:\users\evan\skydrive\projects\12.lightsensorcharacterization\experiments\rdv2\rdv2_r04\measurements\flow\fcs\Cells128.fcs	MEF	0.8
rdv2_r04_s128	rdv2_r04	rdv2_r04	RDv2 Run 4	Picard	8	2	2	RDv2	EO_06	EO_22	Yes	atd	Dynamic	0	0.1	480	0.3125	atd	505-SB	4	180	22.6079	523.236	516	29.463	660-LS	7	173	22.6671	654.398	654.5	22.383	8	40	0.090896	0.0495	36.8451	36.43	0.106707	36.95	36.8113	34.68	0.415477	37.08	FC002	B0001	c:\users\evan\skydrive\projects\12.lightsensorcharacterization\experiments\rdv2\rdv2_r04\measurements\flow\fcs\Cells129.fcs	MEF	0.8
rdv2_r04_s129	rdv2_r04	rdv2_r04	RDv2 Run 4	Picard	9	2	3	RDv2	EO_06	EO_22	Yes	atd	Dynamic	0	0.1	480	0.3125	atd	520-2-KB	4	179	22.9012	528.234	522	27.3065	660-LS	7	153	22.6268	654.14	654	23.0144	4	20	0.087216	0.0491	36.8451	36.43	0.106707	36.95	36.8113	34.68	0.415477	37.08	FC002	B0001	c:\users\evan\skydrive\projects\12.lightsensorcharacterization\experiments\rdv2\rdv2_r04\measurements\flow\fcs\Cells130.fcs	MEF	0.8
rdv2_r04_s130	rdv2_r04	rdv2_r04	RDv2 Run 4	Picard	10	2	4	RDv2	EO_06	EO_22	Yes	atd	Dynamic	0	0.1	480	0.3125	atd	525-SB_R2003	4	203	23.0135	550.351	539.5	35.6515	660-LS	7	176	22.9784	655.572	655.5	23.2633	21	300	0.112976	0.0519	36.8451	36.43	0.106707	36.95	36.8113	34.68	0.415477	37.08	FC002	B0001	c:\users\evan\skydrive\projects\12.lightsensorcharacterization\experiments\rdv2\rdv2_r04\measurements\flow\fcs\Cells131.fcs	MEF	0.8
rdv2_r04_s131	rdv2_r04	rdv2_r04	RDv2 Run 4	Picard	11	2	5	RDv2	EO_06	EO_22	Yes	atd	Dynamic	0	0.1	480	0.3125	atd	570-KB	54	252	23.0584	572.289	572.5	14.5194	660-LS	7	198	22.6965	653	653	22.215	23	360	0.127696	0.0535	36.8451	36.43	0.106707	36.95	36.8113	34.68	0.415477	37.08	FC002	B0001	c:\users\evan\skydrive\projects\12.lightsensorcharacterization\experiments\rdv2\rdv2_r04\measurements\flow\fcs\Cells132.fcs	MEF	0.8
rdv2_r04_s132	rdv2_r04	rdv2_r04	RDv2 Run 4	Picard	12	2	6	RDv2	EO_06	EO_22	Yes	atd	Dynamic	0	0.1	480	0.3125	atd	590-SB	7	242	22.9156	593.877	594.5	15.1116	660-LS	7	173	22.8844	654.229	654.5	22.2285	19	240	0.129536	0.0537	36.8451	36.43	0.106707	36.95	36.8113	34.68	0.415477	37.08	FC002	B0001	c:\users\evan\skydrive\projects\12.lightsensorcharacterization\experiments\rdv2\rdv2_r04\measurements\flow\fcs\Cells133.fcs	MEF	0.8
rdv2_r04_s133	rdv2_r04	rdv2_r04	RDv2 Run 4	Picard	13	3	1	RDv2	EO_06	EO_22	Yes	atd	Dynamic	0	0.1	480	0.3125	atd	605-SB	12	213	23.0909	611.112	612.5	17.3306	660-LS	7	172	22.8272	655.869	655.5	23.066	17	180	0.126776	0.0534	36.8451	36.43	0.106707	36.95	36.8113	34.68	0.415477	37.08	FC002	B0001	c:\users\evan\skydrive\projects\12.lightsensorcharacterization\experiments\rdv2\rdv2_r04\measurements\flow\fcs\Cells134.fcs	MEF	0.8
rdv2_r04_s134	rdv2_r04	rdv2_r04	RDv2 Run 4	Picard	14	3	2	RDv2	EO_06	EO_22	Yes	atd	Dynamic	0	0.1	480	0.3125	atd	630-SB	3	243	22.8666	637.448	639	18.4885	660-LS	7	177	22.658	655.047	655	22.8774	15	140	0.093656	0.0498	36.8451	36.43	0.106707	36.95	36.8113	34.68	0.415477	37.08	FC002	B0001	c:\users\evan\skydrive\projects\12.lightsensorcharacterization\experiments\rdv2\rdv2_r04\measurements\flow\fcs\Cells135.fcs	MEF	0.8
rdv2_r04_s135	rdv2_r04	rdv2_r04	RDv2 Run 4	Picard	15	3	3	RDv2	EO_06	EO_22	Yes	atd	Dynamic	0	0.1	480	0.3125	atd	660-LS	6	191	23.1243	650.591	650.5	22.0105	660-LS	7	190	23.1809	652.76	652.5	22.2654	10	60	0.107456	0.0513	36.8451	36.43	0.106707	36.95	36.8113	34.68	0.415477	37.08	FC002	B0001	c:\users\evan\skydrive\projects\12.lightsensorcharacterization\experiments\rdv2\rdv2_r04\measurements\flow\fcs\Cells136.fcs	MEF	0.8
rdv2_r04_s136	rdv2_r04	rdv2_r04	RDv2 Run 4	Picard	16	3	4	RDv2	EO_06	EO_22	Yes	atd	Dynamic	0	0.1	480	0.3125	atd	680-MT	5	185	22.7617	677.063	677.5	24.1713	660-LS	7	178	22.9141	655.587	655	22.8695	0	0	0.101936	0.0507	36.8451	36.43	0.106707	36.95	36.8113	34.68	0.415477	37.08	FC002	B0001	c:\users\evan\skydrive\projects\12.lightsensorcharacterization\experiments\rdv2\rdv2_r04\measurements\flow\fcs\Cells137.fcs	MEF	0.8
rdv2_r04_s137	rdv2_r04	rdv2_r04	RDv2 Run 4	Picard	17	3	5	RDv2	EO_06	EO_22	Yes	atd	Dynamic	0	0.1	480	0.3125	atd	700-MB	6	189	21.9023	700.205	700	22.2008	660-LS	7	209	22.77	652.568	652.5	22.1728	11	70	0.102856	0.0508	36.8451	36.43	0.106707	36.95	36.8113	34.68	0.415477	37.08	FC002	B0001	c:\users\evan\skydrive\projects\12.lightsensorcharacterization\experiments\rdv2\rdv2_r04\measurements\flow\fcs\Cells138.fcs	MEF	0.8
rdv2_r04_s138	rdv2_r04	rdv2_r04	RDv2 Run 4	Picard	18	3	6	RDv2	EO_06	EO_22	Yes	atd	Dynamic	0	0.1	480	0.3125	atd	720-MB	6	209	22.4098	722.479	723	25.3515	660-LS	7	166	22.9121	654.334	654	23.0978	3	15	0.107456	0.0513	36.8451	36.43	0.106707	36.95	36.8113	34.68	0.415477	37.08	FC002	B0001	c:\users\evan\skydrive\projects\12.lightsensorcharacterization\experiments\rdv2\rdv2_r04\measurements\flow\fcs\Cells139.fcs	MEF	0.8
rdv2_r04_s139	rdv2_r04	rdv2_r04	RDv2 Run 4	Picard	19	4	1	RDv2	EO_06	EO_22	Yes	atd	Dynamic	0	0.1	480	0.3125	atd	740-MT	3	209	22.6003	739.843	742.5	26.9623	660-LS	7	165	22.9461	655.573	655.5	23.1291	2	10	0.108376	0.0514	36.8451	36.43	0.106707	36.95	36.8113	34.68	0.415477	37.08	FC002	B0001	c:\users\evan\skydrive\projects\12.lightsensorcharacterization\experiments\rdv2\rdv2_r04\measurements\flow\fcs\Cells140.fcs	MEF	0.8
rdv2_r04_s140	rdv2_r04	rdv2_r04	RDv2 Run 4	Picard	20	4	2	RDv2	EO_06	EO_22	Yes	atd	Dynamic	0	0.1	480	0.3125	atd	760-MB	3	181	23.3334	754.616	755.5	27.2178	660-LS	7	194	22.7474	653.121	653	22.3712	1	5	0.082616	0.0486	36.8451	36.43	0.106707	36.95	36.8113	34.68	0.415477	37.08	FC002	B0001	c:\users\evan\skydrive\projects\12.lightsensorcharacterization\experiments\rdv2\rdv2_r04\measurements\flow\fcs\Cells141.fcs	MEF	0.8
rdv2_r04_s141	rdv2_r04	rdv2_r04	RDv2 Run 4	Picard	21	4	3	RDv2	EO_06	EO_22	Yes	atd	Dynamic	0	0.1	480	0.3125	atd	780-MB	3	154	22.6978	781.798	785	28.0539	660-LS	7	179	22.8329	653.133	653	22.5296	12	80	0.086296	0.049	36.8451	36.43	0.106707	36.95	36.8113	34.68	0.415477	37.08	FC002	B0001	c:\users\evan\skydrive\projects\12.lightsensorcharacterization\experiments\rdv2\rdv2_r04\measurements\flow\fcs\Cells142.fcs	MEF	0.8
rdv2_r04_s142	rdv2_r04	rdv2_r04	RDv2 Run 4	Picard	22	4	4	RDv2	EO_06	EO_22	Yes	atd	Dynamic	0	0.1	480	0.3125	atd	850-VI	5	186	22.6392	851.342	847.5	37.1817	660-LS	7	211	22.6901	652.835	653.5	22.0955	9	50	0.098256	0.0503	36.8451	36.43	0.106707	36.95	36.8113	34.68	0.415477	37.08	FC002	B0001	c:\users\evan\skydrive\projects\12.lightsensorcharacterization\experiments\rdv2\rdv2_r04\measurements\flow\fcs\Cells143.fcs	MEF	0.8
rdv2_r04_s143	rdv2_r04	rdv2_r04	RDv2 Run 4	Picard	23	4	5	RDv2	EO_06	EO_22	Yes	atd	Dynamic	0	0.1	480	0.3125	atd	940-VI	4	127	24.3909	958.317	958.5	23.4678	660-LS	7	177	22.8669	654.108	654.5	22.3504	18	210	0.089056	0.0493	36.8451	36.43	0.106707	36.95	36.8113	34.68	0.415477	37.08	FC002	B0001	c:\users\evan\skydrive\projects\12.lightsensorcharacterization\experiments\rdv2\rdv2_r04\measurements\flow\fcs\Cells144.fcs	MEF	0.8
rdv2_r04_s144	rdv2_r04	rdv2_r04	RDv2 Run 4	Picard	24	4	6	RDv2	EO_06	EO_22	Yes	atd	Dynamic	0	0.1	480	0.3125	atd		0	0					660-LS	7	192	22.5299	653.892	653.5	22.8242	5	25	0.112056	0.0518	36.8451	36.43	0.106707	36.95	36.8113	34.68	0.415477	37.08	FC002	B0001	c:\users\evan\skydrive\projects\12.lightsensorcharacterization\experiments\rdv2\rdv2_r04\measurements\flow\fcs\Cells145.fcs	MEF	0.8
[truncated: 11 more columns]
