# Supplementary material for: A photoconversion model for full spectral programming and multiplexing of optogenetic systems
Source: Mol Syst Biol. 2017 Apr 24;13(4):926. doi: 10.15252/msb.20167456 (PMC5408778; doi:10.15252/msb.20167456)
Supplement: Supplementary file 15 — Dataset EV7 [file MSB-13-926-s015.zip › dataset_ev7_cph8-ompr_data_and_analysis/cph8-ompr_data/atd/rdv2_wholepop_atd_concise.xlsx]

## Sheet: Sheet1
Sample ID	Run ID	Run name	Strain ID	LPA	Well	Row	Col	Program type	Data time point	Spectral intensity	Activating intensity	Top LED ID	Top Centroid (nm)	Bot LED ID	Bot Centroid (nm)	OD	Growth temp mean	Maturation temp mean	FL1 Mean	FL1 RCV
rdv2_r01_s001	rdv2_r01	RDv2 Run 1	RDv2	Tori	1	1	1	atd	10	0	0.625	361-LS	368.793	660-LS	651.554	0.278576	36.8443	36.9254	1934.03	0.544954
rdv2_r01_s002	rdv2_r01	RDv2 Run 1	RDv2	Tori	2	1	2	atd	120	0	0.625	380-SB	388.02	660-LS	652.709	0.206816	36.8443	36.9254	3584.48	0.464164
rdv2_r01_s003	rdv2_r01	RDv2 Run 1	RDv2	Tori	3	1	3	atd	15	0	0.625	405-SB	406.033	660-LS	654.184	0.216016	36.8443	36.9254	2035.27	0.524682
rdv2_r01_s004	rdv2_r01	RDv2 Run 1	RDv2	Tori	4	1	4	atd	35	0	0.625	430-MB	435.667	660-LS	655.134	0.194856	36.8443	36.9254	2633.01	0.519546
rdv2_r01_s005	rdv2_r01	RDv2 Run 1	RDv2	Tori	5	1	5	atd	330	0	0.625	450-MB	451.31	660-LS	654.727	0.198536	36.8443	36.9254	3538.3	0.491944
rdv2_r01_s006	rdv2_r01	RDv2 Run 1	RDv2	Tori	6	1	6	atd	40	0	0.625	470-SB	478.227	660-LS	653.64	0.198536	36.8443	36.9254	2781.94	0.512041
rdv2_r01_s007	rdv2_r01	RDv2 Run 1	RDv2	Tori	7	2	1	atd	20	0	0.625	490-MB_R383	494.406	660-LS	657.294	0.278576	36.8443	36.9254	2277.41	0.544954
rdv2_r01_s008	rdv2_r01	RDv2 Run 1	RDv2	Tori	8	2	2	atd	5	0	0.625	505-SB	523.553	660-LS	654.116	0.279496	36.8443	36.9254	1765.21	0.524682
rdv2_r01_s009	rdv2_r01	RDv2 Run 1	RDv2	Tori	9	2	3	atd	100	0	0.625	520-2-KB	528.6	660-LS	652.558	0.254656	36.8443	36.9254	3451.16	0.491944
rdv2_r01_s010	rdv2_r01	RDv2 Run 1	RDv2	Tori	10	2	4	atd	25	0	0.625	525-SB_R2003	547.845	660-LS	653.098	0.210496	36.8443	36.9254	2411.45	0.517103
rdv2_r01_s011	rdv2_r01	RDv2 Run 1	RDv2	Tori	11	2	5	atd	360	0	0.625	570-KB	572.624	660-LS	654.677	0.210496	36.8443	36.9254	3523.65	0.484289
rdv2_r01_s012	rdv2_r01	RDv2 Run 1	RDv2	Tori	12	2	6	atd	160	0	0.625	590-SB	593.722	660-LS	653.438	0.254656	36.8443	36.9254	3532.91	0.491944
rdv2_r01_s013	rdv2_r01	RDv2 Run 1	RDv2	Tori	13	3	1	atd	50	0	0.625	605-SB	611.035	660-LS	655.137	0.296976	36.8443	36.9254	2944.27	0.519546
rdv2_r01_s014	rdv2_r01	RDv2 Run 1	RDv2	Tori	14	3	2	atd	80	0	0.625	630-SB	635.952	660-LS	655.507	0.242696	36.8443	36.9254	3298.06	0.504461
rdv2_r01_s015	rdv2_r01	RDv2 Run 1	RDv2	Tori	15	3	3	atd	210	0	0.625	660-LS	655.099	660-LS	650.555	0.258336	36.8443	36.9254	3479.44	0.484289
rdv2_r01_s016	rdv2_r01	RDv2 Run 1	RDv2	Tori	16	3	4	atd	0	0	0.625	680-MT	677.448	660-LS	653.232	0.264776	36.8443	36.9254	1710.24	0.537448
rdv2_r01_s017	rdv2_r01	RDv2 Run 1	RDv2	Tori	17	3	5	atd	30	0	0.625	700-MB	695.942	660-LS	654.045	0.215096	36.8443	36.9254	2428.26	0.544954
rdv2_r01_s018	rdv2_r01	RDv2 Run 1	RDv2	Tori	18	3	6	atd	70	0	0.625	720-MB	722.46	660-LS	653.526	0.251896	36.8443	36.9254	3153.51	0.493839
rdv2_r01_s019	rdv2_r01	RDv2 Run 1	RDv2	Tori	19	4	1	atd	180	0	0.625	740-MT	740.156	660-LS	654.318	0.319056	36.8443	36.9254	3518.28	0.491944
rdv2_r01_s020	rdv2_r01	RDv2 Run 1	RDv2	Tori	20	4	2	atd	240	0	0.625	760-MB	754.607	660-LS	655.216	0.319976	36.8443	36.9254	3448.29	0.491944
rdv2_r01_s021	rdv2_r01	RDv2 Run 1	RDv2	Tori	21	4	3	atd	140	0	0.625	780-MB	782.057	660-LS	654.726	0.296976	36.8443	36.9254	3494.34	0.484289
rdv2_r01_s022	rdv2_r01	RDv2 Run 1	RDv2	Tori	22	4	4	atd	270	0	0.625	850-VI	835.443	660-LS	654.317	0.193936	36.8443	36.9254	3589.59	0.471895
rdv2_r01_s023	rdv2_r01	RDv2 Run 1	RDv2	Tori	23	4	5	atd	300	0	0.625	940-VI	954.189	660-LS	656.302	0.213256	36.8443	36.9254	3535.36	0.471895
rdv2_r01_s024	rdv2_r01	RDv2 Run 1	RDv2	Tori	24	4	6	atd	60	0	0.625			660-LS	653.326	0.222456	36.8443	36.9254	3042.67	0.484289
rdv2_r01_s121	rdv2_r01	RDv2 Run 1	RDv2	Picard	1	1	1	atd	100	0	0.15625	361-LS	368.85	660-LS	652.716	0.161736	36.8443	36.9254	3360.39	0.484289
rdv2_r01_s122	rdv2_r01	RDv2 Run 1	RDv2	Picard	2	1	2	atd	20	0	0.15625	380-SB	388.774	660-LS	655.279	0.139656	36.8443	36.9254	2998.56	0.471895
rdv2_r01_s123	rdv2_r01	RDv2 Run 1	RDv2	Picard	3	1	3	atd	210	0	0.15625	405-SB	404.638	660-LS	655.815	0.136896	36.8443	36.9254	3499.03	0.464164
rdv2_r01_s124	rdv2_r01	RDv2 Run 1	RDv2	Picard	4	1	4	atd	35	0	0.15625	430-MB	435.774	660-LS	654.263	0.134136	36.8443	36.9254	3192.66	0.476559
rdv2_r01_s125	rdv2_r01	RDv2 Run 1	RDv2	Picard	5	1	5	atd	40	0	0.15625	450-MB	450.149	660-LS	652.765	0.125856	36.8443	36.9254	3153.16	0.491944
rdv2_r01_s126	rdv2_r01	RDv2 Run 1	RDv2	Picard	6	1	6	atd	70	0	0.15625	470-SB	480.08	660-LS	655.411	0.126776	36.8443	36.9254	3402.14	0.471895
rdv2_r01_s127	rdv2_r01	RDv2 Run 1	RDv2	Picard	7	2	1	atd	180	0	0.15625	490-MB_R383	493.618	660-LS	655.478	0.129536	36.8443	36.9254	3463.22	0.479549
rdv2_r01_s128	rdv2_r01	RDv2 Run 1	RDv2	Picard	8	2	2	atd	80	0	0.15625	505-SB	523.236	660-LS	654.398	0.141496	36.8443	36.9254	3340.84	0.491944
rdv2_r01_s129	rdv2_r01	RDv2 Run 1	RDv2	Picard	9	2	3	atd	60	0	0.15625	520-2-KB	528.234	660-LS	654.14	0.108376	36.8443	36.9254	3378.36	0.471895
rdv2_r01_s130	rdv2_r01	RDv2 Run 1	RDv2	Picard	10	2	4	atd	360	0	0.15625	525-SB_R2003	550.351	660-LS	655.572	0.133216	36.8443	36.9254	3399.4	0.471895
rdv2_r01_s131	rdv2_r01	RDv2 Run 1	RDv2	Picard	11	2	5	atd	15	0	0.15625	570-KB	572.289	660-LS	653	0.135976	36.8443	36.9254	2920.19	0.491944
rdv2_r01_s132	rdv2_r01	RDv2 Run 1	RDv2	Picard	12	2	6	atd	140	0	0.15625	590-SB	593.877	660-LS	654.229	0.140576	36.8443	36.9254	3435.3	0.484289
rdv2_r01_s133	rdv2_r01	RDv2 Run 1	RDv2	Picard	13	3	1	atd	30	0	0.15625	605-SB	611.112	660-LS	655.869	0.129536	36.8443	36.9254	3113.78	0.496807
rdv2_r01_s134	rdv2_r01	RDv2 Run 1	RDv2	Picard	14	3	2	atd	10	0	0.15625	630-SB	637.448	660-LS	655.047	0.169096	36.8443	36.9254	2891.6	0.491944
rdv2_r01_s135	rdv2_r01	RDv2 Run 1	RDv2	Picard	15	3	3	atd	50	0	0.15625	660-LS	650.591	660-LS	652.76	0.163576	36.8443	36.9254	3250.91	0.491944
rdv2_r01_s136	rdv2_r01	RDv2 Run 1	RDv2	Picard	16	3	4	atd	120	0	0.15625	680-MT	677.063	660-LS	655.587	0.160816	36.8443	36.9254	3423.64	0.484289
rdv2_r01_s137	rdv2_r01	RDv2 Run 1	RDv2	Picard	17	3	5	atd	0	0	0.15625	700-MB	700.205	660-LS	652.568	0.151616	36.8443	36.9254	2814.8	0.512041
rdv2_r01_s138	rdv2_r01	RDv2 Run 1	RDv2	Picard	18	3	6	atd	240	0	0.15625	720-MB	722.479	660-LS	654.334	0.160816	36.8443	36.9254	3416.91	0.484289
rdv2_r01_s139	rdv2_r01	RDv2 Run 1	RDv2	Picard	19	4	1	atd	330	0	0.15625	740-MT	739.843	660-LS	655.573	0.126776	36.8443	36.9254	3438.72	0.464164
rdv2_r01_s140	rdv2_r01	RDv2 Run 1	RDv2	Picard	20	4	2	atd	270	0	0.15625	760-MB	754.616	660-LS	653.121	0.110216	36.8443	36.9254	3518.22	0.471895
rdv2_r01_s141	rdv2_r01	RDv2 Run 1	RDv2	Picard	21	4	3	atd	160	0	0.15625	780-MB	781.798	660-LS	653.133	0.120336	36.8443	36.9254	3493.81	0.471895
rdv2_r01_s142	rdv2_r01	RDv2 Run 1	RDv2	Picard	22	4	4	atd	25	0	0.15625	850-VI	851.342	660-LS	652.835	0.139656	36.8443	36.9254	2983.1	0.491944
rdv2_r01_s143	rdv2_r01	RDv2 Run 1	RDv2	Picard	23	4	5	atd	300	0	0.15625	940-VI	958.317	660-LS	654.108	0.148856	36.8443	36.9254	3544.8	0.464164
rdv2_r01_s144	rdv2_r01	RDv2 Run 1	RDv2	Picard	24	4	6	atd	5	0	0.15625			660-LS	653.892	0.160816	36.8443	36.9254	2791.57	0.504461
rdv2_r01_s145	rdv2_r01	RDv2 Run 1	RDv2	Sisko	1	1	1	atd	60	0	5	361-LS	368.694	660-LS	655.279	0.160816	36.8443	36.9254	2478.86	0.524682
rdv2_r01_s146	rdv2_r01	RDv2 Run 1	RDv2	Sisko	2	1	2	atd	180	0	5	380-SB	389.034	660-LS	654.287	0.119416	36.8443	36.9254	3572.02	0.451891
rdv2_r01_s147	rdv2_r01	RDv2 Run 1	RDv2	Sisko	3	1	3	atd	330	0	5	405-SB	405.482	660-LS	655.164	0.124936	36.8443	36.9254	3509.14	0.464164
rdv2_r01_s148	rdv2_r01	RDv2 Run 1	RDv2	Sisko	4	1	4	atd	35	0	5	430-MB	436.027	660-LS	655.389	0.121256	36.8443	36.9254	1542.76	0.537448
rdv2_r01_s149	rdv2_r01	RDv2 Run 1	RDv2	Sisko	5	1	5	atd	270	0	5	450-MB	452.712	660-LS	653.18	0.140576	36.8443	36.9254	3433.92	0.464164
rdv2_r01_s150	rdv2_r01	RDv2 Run 1	RDv2	Sisko	6	1	6	atd	360	0	5	470-SB	478.73	660-LS	654.467	0.143336	36.8443	36.9254	3472.29	0.464164
rdv2_r01_s151	rdv2_r01	RDv2 Run 1	RDv2	Sisko	7	2	1	atd	30	0	5	490-MB_R383	494.351	660-LS	654.079	0.124016	36.8443	36.9254	1338.25	0.557846
rdv2_r01_s152	rdv2_r01	RDv2 Run 1	RDv2	Sisko	8	2	2	atd	5	0	5	505-SB	523.764	660-LS	650.961	0.142416	36.8443	36.9254	306.953	0.7643
rdv2_r01_s153	rdv2_r01	RDv2 Run 1	RDv2	Sisko	9	2	3	atd	80	0	5	520-2-KB	530.28	660-LS	652.246	0.147016	36.8443	36.9254	3009.04	0.491944
rdv2_r01_s154	rdv2_r01	RDv2 Run 1	RDv2	Sisko	10	2	4	atd	210	0	5	525-SB_R2003	550.37	660-LS	651.882	0.135976	36.8443	36.9254	3510.99	0.471895
rdv2_r01_s155	rdv2_r01	RDv2 Run 1	RDv2	Sisko	11	2	5	atd	0	0	5	570-KB	572.423	660-LS	650.681	0.146096	36.8443	36.9254	298.073	0.7643
rdv2_r01_s156	rdv2_r01	RDv2 Run 1	RDv2	Sisko	12	2	6	atd	120	0	5	590-SB	594.013	660-LS	653.775	0.149776	36.8443	36.9254	3491.57	0.476559
rdv2_r01_s157	rdv2_r01	RDv2 Run 1	RDv2	Sisko	13	3	1	atd	300	0	5	605-SB	610.605	660-LS	653.678	0.121256	36.8443	36.9254	3557.7	0.459621
rdv2_r01_s158	rdv2_r01	RDv2 Run 1	RDv2	Sisko	14	3	2	atd	160	0	5	630-SB	635.192	660-LS	651.628	0.170936	36.8443	36.9254	3566.25	0.464164
rdv2_r01_s159	rdv2_r01	RDv2 Run 1	RDv2	Sisko	15	3	3	atd	25	0	5	660-LS	653.115	660-LS	655.781	0.149776	36.8443	36.9254	1081.8	0.578297
rdv2_r01_s160	rdv2_r01	RDv2 Run 1	RDv2	Sisko	16	3	4	atd	70	0	5	680-MT	675.645	660-LS	652.947	0.131376	36.8443	36.9254	2866.23	0.491944
rdv2_r01_s161	rdv2_r01	RDv2 Run 1	RDv2	Sisko	17	3	5	atd	10	0	5	700-MB	700.872	660-LS	655.803	0.150696	36.8443	36.9254	426.877	0.750214
rdv2_r01_s162	rdv2_r01	RDv2 Run 1	RDv2	Sisko	18	3	6	atd	100	0	5	720-MB	722.7	660-LS	653.822	0.135056	36.8443	36.9254	3329.85	0.484289
rdv2_r01_s163	rdv2_r01	RDv2 Run 1	RDv2	Sisko	19	4	1	atd	140	0	5	740-MT	739.377	660-LS	654.952	0.136896	36.8443	36.9254	3536.71	0.468753
rdv2_r01_s164	rdv2_r01	RDv2 Run 1	RDv2	Sisko	20	4	2	atd	50	0	5	760-MB	754.857	660-LS	655.947	0.136896	36.8443	36.9254	2181.44	0.532187
rdv2_r01_s165	rdv2_r01	RDv2 Run 1	RDv2	Sisko	21	4	3	atd	40	0	5	780-MB	782.914	660-LS	653.269	0.145176	36.8443	36.9254	1795.09	0.544954
rdv2_r01_s166	rdv2_r01	RDv2 Run 1	RDv2	Sisko	22	4	4	atd	240	0	5	850-VI	835.556	660-LS	656.586	0.149776	36.8443	36.9254	3518.16	0.476559
rdv2_r01_s167	rdv2_r01	RDv2 Run 1	RDv2	Sisko	23	4	5	atd	20	0	5	940-VI	957.697	660-LS	653.839	0.135056	36.8443	36.9254	790.275	0.61438
rdv2_r01_s168	rdv2_r01	RDv2 Run 1	RDv2	Sisko	24	4	6	atd	15	0	5			660-LS	653.626	0.128616	36.8443	36.9254	573.247	0.681831
rdv2_r03_s145	rdv2_r03	RDv2 Run 3	RDv2	Sisko	1	1	1	atd	160	0	2.5	361-LS	368.694	660-LS	655.279	0.112976	36.7532	37.1538	3629.71	0.459759
rdv2_r03_s146	rdv2_r03	RDv2 Run 3	RDv2	Sisko	2	1	2	atd	270	0	2.5	380-SB	389.034	660-LS	654.287	0.097336	36.7532	37.1538	3588.82	0.452027
rdv2_r03_s147	rdv2_r03	RDv2 Run 3	RDv2	Sisko	3	1	3	atd	50	0	2.5	405-SB	405.482	660-LS	655.164	0.115736	36.7532	37.1538	2397.06	0.504615
rdv2_r03_s148	rdv2_r03	RDv2 Run 3	RDv2	Sisko	4	1	4	atd	140	0	2.5	430-MB	436.027	660-LS	655.389	0.092736	36.7532	37.1538	3644.41	0.444219
rdv2_r03_s149	rdv2_r03	RDv2 Run 3	RDv2	Sisko	5	1	5	atd	70	0	2.5	450-MB	452.712	660-LS	653.18	0.101016	36.7532	37.1538	2947.71	0.472037
rdv2_r03_s150	rdv2_r03	RDv2 Run 3	RDv2	Sisko	6	1	6	atd	25	0	2.5	470-SB	478.73	660-LS	654.467	0.103776	36.7532	37.1538	1296.38	0.530032
rdv2_r03_s151	rdv2_r03	RDv2 Run 3	RDv2	Sisko	7	2	1	atd	210	0	2.5	490-MB_R383	494.351	660-LS	654.079	0.137816	36.7532	37.1538	3702.36	0.452027
rdv2_r03_s152	rdv2_r03	RDv2 Run 3	RDv2	Sisko	8	2	2	atd	100	0	2.5	505-SB	523.764	660-LS	650.961	0.092736	36.7532	37.1538	3371.83	0.464305
rdv2_r03_s153	rdv2_r03	RDv2 Run 3	RDv2	Sisko	9	2	3	atd	330	0	2.5	520-2-KB	530.28	660-LS	652.246	0.093656	36.7532	37.1538	3584.59	0.464305
rdv2_r03_s154	rdv2_r03	RDv2 Run 3	RDv2	Sisko	10	2	4	atd	300	0	2.5	525-SB_R2003	550.37	660-LS	651.882	0.092736	36.7532	37.1538	3615.9	0.444219
rdv2_r03_s155	rdv2_r03	RDv2 Run 3	RDv2	Sisko	11	2	5	atd	60	0	2.5	570-KB	572.423	660-LS	650.681	0.106536	36.7532	37.1538	2773.93	0.504615
rdv2_r03_s156	rdv2_r03	RDv2 Run 3	RDv2	Sisko	12	2	6	atd	360	0	2.5	590-SB	594.013	660-LS	653.775	0.112056	36.7532	37.1538	3578.33	0.472037
rdv2_r03_s157	rdv2_r03	RDv2 Run 3	RDv2	Sisko	13	3	1	atd	120	0	2.5	605-SB	610.605	660-LS	653.678	0.110216	36.7532	37.1538	3616.64	0.464305
rdv2_r03_s158	rdv2_r03	RDv2 Run 3	RDv2	Sisko	14	3	2	atd	15	0	2.5	630-SB	635.192	660-LS	651.628	0.148856	36.7532	37.1538	865.37	0.552553
rdv2_r03_s159	rdv2_r03	RDv2 Run 3	RDv2	Sisko	15	3	3	atd	10	0	2.5	660-LS	653.115	660-LS	655.781	0.119416	36.7532	37.1538	690.866	0.57442
rdv2_r03_s160	rdv2_r03	RDv2 Run 3	RDv2	Sisko	16	3	4	atd	5	0	2.5	680-MT	675.645	660-LS	652.947	0.114816	36.7532	37.1538	584.551	0.60154
rdv2_r03_s161	rdv2_r03	RDv2 Run 3	RDv2	Sisko	17	3	5	atd	30	0	2.5	700-MB	700.872	660-LS	655.803	0.118496	36.7532	37.1538	1592.56	0.55051
rdv2_r03_s162	rdv2_r03	RDv2 Run 3	RDv2	Sisko	18	3	6	atd	20	0	2.5	720-MB	722.7	660-LS	653.822	0.130456	36.7532	37.1538	1094.26	0.537613
rdv2_r03_s163	rdv2_r03	RDv2 Run 3	RDv2	Sisko	19	4	1	atd	180	0	2.5	740-MT	739.377	660-LS	654.952	0.101016	36.7532	37.1538	3636.87	0.448988
rdv2_r03_s164	rdv2_r03	RDv2 Run 3	RDv2	Sisko	20	4	2	atd	40	0	2.5	760-MB	754.857	660-LS	655.947	0.104696	36.7532	37.1538	2013.13	0.56545
rdv2_r03_s165	rdv2_r03	RDv2 Run 3	RDv2	Sisko	21	4	3	atd	240	0	2.5	780-MB	782.914	660-LS	653.269	0.095496	36.7532	37.1538	3596.07	0.439869
rdv2_r03_s166	rdv2_r03	RDv2 Run 3	RDv2	Sisko	22	4	4	atd	0	0	2.5	850-VI	835.556	660-LS	656.586	0.114816	36.7532	37.1538	474.706	0.661819
rdv2_r03_s167	rdv2_r03	RDv2 Run 3	RDv2	Sisko	23	4	5	atd	35	0	2.5	940-VI	957.697	660-LS	653.839	0.094576	36.7532	37.1538	1725.97	0.537613
rdv2_r03_s168	rdv2_r03	RDv2 Run 3	RDv2	Sisko	24	4	6	atd	80	0	2.5			660-LS	653.626	0.115736	36.7532	37.1538	3135.07	0.476705
rdv2_r02_s145	rdv2_r02	RDv2 Run 2	RDv2	Sisko	1	1	1	atd	100	0	10	361-LS	368.694	660-LS	655.279	0.145176	36.8076	37.1523	3294.34	0.483036
rdv2_r02_s146	rdv2_r02	RDv2 Run 2	RDv2	Sisko	2	1	2	atd	210	0	10	380-SB	389.034	660-LS	654.287	0.124016	36.8076	37.1523	3618.46	0.462965
rdv2_r02_s147	rdv2_r02	RDv2 Run 2	RDv2	Sisko	3	1	3	atd	30	0	10	405-SB	405.482	660-LS	655.164	0.132296	36.8076	37.1523	1181.01	0.563805
rdv2_r02_s148	rdv2_r02	RDv2 Run 2	RDv2	Sisko	4	1	4	atd	120	0	10	430-MB	436.027	660-LS	655.389	0.122176	36.8076	37.1523	3498.94	0.462965
rdv2_r02_s149	rdv2_r02	RDv2 Run 2	RDv2	Sisko	5	1	5	atd	50	0	10	450-MB	452.712	660-LS	653.18	0.114816	36.8076	37.1523	2145.24	0.543536
rdv2_r02_s150	rdv2_r02	RDv2 Run 2	RDv2	Sisko	6	1	6	atd	270	0	10	470-SB	478.73	660-LS	654.467	0.129536	36.8076	37.1523	3636.4	0.462965
rdv2_r02_s151	rdv2_r02	RDv2 Run 2	RDv2	Sisko	7	2	1	atd	140	0	10	490-MB_R383	494.351	660-LS	654.079	0.129536	36.8076	37.1523	3584.18	0.47068
rdv2_r02_s152	rdv2_r02	RDv2 Run 2	RDv2	Sisko	8	2	2	atd	160	0	10	505-SB	523.764	660-LS	650.961	0.116656	36.8076	37.1523	3576.24	0.458444
rdv2_r02_s153	rdv2_r02	RDv2 Run 2	RDv2	Sisko	9	2	3	atd	60	0	10	520-2-KB	530.28	660-LS	652.246	0.135976	36.8076	37.1523	2526.36	0.51821
rdv2_r02_s154	rdv2_r02	RDv2 Run 2	RDv2	Sisko	10	2	4	atd	300	0	10	525-SB_R2003	550.37	660-LS	651.882	0.121256	36.8076	37.1523	3499.29	0.462965
rdv2_r02_s155	rdv2_r02	RDv2 Run 2	RDv2	Sisko	11	2	5	atd	0	0	10	570-KB	572.423	660-LS	650.681	0.134136	36.8076	37.1523	241.38	0.77541
rdv2_r02_s156	rdv2_r02	RDv2 Run 2	RDv2	Sisko	12	2	6	atd	360	0	10	590-SB	594.013	660-LS	653.775	0.125856	36.8076	37.1523	3525.29	0.47068
rdv2_r02_s157	rdv2_r02	RDv2 Run 2	RDv2	Sisko	13	3	1	atd	330	0	10	605-SB	610.605	660-LS	653.678	0.125856	36.8076	37.1523	3524.23	0.490675
rdv2_r02_s158	rdv2_r02	RDv2 Run 2	RDv2	Sisko	14	3	2	atd	80	0	10	630-SB	635.192	660-LS	651.628	0.131376	36.8076	37.1523	3029.65	0.490675
rdv2_r02_s159	rdv2_r02	RDv2 Run 2	RDv2	Sisko	15	3	3	atd	240	0	10	660-LS	653.115	660-LS	655.781	0.139656	36.8076	37.1523	3557.34	0.47068
rdv2_r02_s160	rdv2_r02	RDv2 Run 2	RDv2	Sisko	16	3	4	atd	20	0	10	680-MT	675.645	660-LS	652.947	0.139656	36.8076	37.1523	716.68	0.646684
rdv2_r02_s161	rdv2_r02	RDv2 Run 2	RDv2	Sisko	17	3	5	atd	35	0	10	700-MB	700.872	660-LS	655.803	0.139656	36.8076	37.1523	1445.35	0.57115
rdv2_r02_s162	rdv2_r02	RDv2 Run 2	RDv2	Sisko	18	3	6	atd	25	0	10	720-MB	722.7	660-LS	653.822	0.146096	36.8076	37.1523	954.262	0.578424
rdv2_r02_s163	rdv2_r02	RDv2 Run 2	RDv2	Sisko	19	4	1	atd	10	0	10	740-MT	739.377	660-LS	654.952	0.117576	36.8076	37.1523	308.418	0.831226
rdv2_r02_s164	rdv2_r02	RDv2 Run 2	RDv2	Sisko	20	4	2	atd	40	0	10	760-MB	754.857	660-LS	655.947	0.135056	36.8076	37.1523	1736.52	0.556386
rdv2_r02_s165	rdv2_r02	RDv2 Run 2	RDv2	Sisko	21	4	3	atd	70	0	10	780-MB	782.914	660-LS	653.269	0.119416	36.8076	37.1523	2772.72	0.503153
rdv2_r02_s166	rdv2_r02	RDv2 Run 2	RDv2	Sisko	22	4	4	atd	5	0	10	850-VI	835.556	660-LS	656.586	0.128616	36.8076	37.1523	233.847	0.783055
rdv2_r02_s167	rdv2_r02	RDv2 Run 2	RDv2	Sisko	23	4	5	atd	15	0	10	940-VI	957.697	660-LS	653.839	0.148856	36.8076	37.1523	468.898	0.788279
rdv2_r02_s168	rdv2_r02	RDv2 Run 2	RDv2	Sisko	24	4	6	atd	180	0	10			660-LS	653.626	0.145176	36.8076	37.1523	3618.61	0.458444
rdv2_r02_s169	rdv2_r02	RDv2 Run 2	RDv2	Janeway	1	1	1	atd	300	0	20	361-LS	368.879	660-LS	652.871	0.113896	36.8076	37.1523	3599.97	0.462965
rdv2_r02_s170	rdv2_r02	RDv2 Run 2	RDv2	Janeway	2	1	2	atd	80	0	20	380-SB	388.324	660-LS	652.656	0.123096	36.8076	37.1523	2998.66	0.483036
rdv2_r02_s171	rdv2_r02	RDv2 Run 2	RDv2	Janeway	3	1	3	atd	330	0	20	405-SB	405.711	660-LS	653.047	0.112976	36.8076	37.1523	3606.95	0.475321
rdv2_r02_s172	rdv2_r02	RDv2 Run 2	RDv2	Janeway	4	1	4	atd	30	0	20	430-MB	435.664	660-LS	655.633	0.121256	36.8076	37.1523	1138.19	0.57115
rdv2_r02_s173	rdv2_r02	RDv2 Run 2	RDv2	Janeway	5	1	5	atd	35	0	20	450-MB	451.98	660-LS	653.956	0.121256	36.8076	37.1523	1383.88	0.550954
rdv2_r02_s174	rdv2_r02	RDv2 Run 2	RDv2	Janeway	6	1	6	atd	50	0	20	470-SB	478.271	660-LS	656.521	0.125856	36.8076	37.1523	2083.36	0.556386
rdv2_r02_s175	rdv2_r02	RDv2 Run 2	RDv2	Janeway	7	2	1	atd	100	0	20	490-MB_R383	494.702	660-LS	654.146	0.139656	36.8076	37.1523	3335.76	0.483036
rdv2_r02_s176	rdv2_r02	RDv2 Run 2	RDv2	Janeway	8	2	2	atd	70	0	20	505-SB	524.08	660-LS	652.582	0.136896	36.8076	37.1523	2777.57	0.490675
rdv2_r02_s177	rdv2_r02	RDv2 Run 2	RDv2	Janeway	9	2	3	atd	360	0	20	520-2-KB	527.785	660-LS	651.287	0.142416	36.8076	37.1523	3468.2	0.47832
rdv2_r02_s178	rdv2_r02	RDv2 Run 2	RDv2	Janeway	10	2	4	atd	20	0	20	525-SB_R2003	547.492	660-LS	655.148	0.159896	36.8076	37.1523	663.049	0.686799
rdv2_r02_s179	rdv2_r02	RDv2 Run 2	RDv2	Janeway	11	2	5	atd	240	0	20	570-KB	572.201	660-LS	653.076	0.158056	36.8076	37.1523	3482.63	0.47832
rdv2_r02_s180	rdv2_r02	RDv2 Run 2	RDv2	Janeway	12	2	6	atd	25	0	20	590-SB	593.842	660-LS	655.651	0.149776	36.8076	37.1523	902.821	0.618843
rdv2_r02_s181	rdv2_r02	RDv2 Run 2	RDv2	Janeway	13	3	1	atd	40	0	20	605-SB	611.076	660-LS	653.389	0.147016	36.8076	37.1523	1701.98	0.569364
rdv2_r02_s182	rdv2_r02	RDv2 Run 2	RDv2	Janeway	14	3	2	atd	60	0	20	630-SB	636.635	660-LS	651.941	0.140576	36.8076	37.1523	2437.9	0.523319
rdv2_r02_s183	rdv2_r02	RDv2 Run 2	RDv2	Janeway	15	3	3	atd	0	0	20	660-LS	652.017	660-LS	655.048	0.145176	36.8076	37.1523	224.349	0.796051
rdv2_r02_s184	rdv2_r02	RDv2 Run 2	RDv2	Janeway	16	3	4	atd	210	0	20	680-MT	675.956	660-LS	653.209	0.145176	36.8076	37.1523	3468.81	0.483036
rdv2_r02_s185	rdv2_r02	RDv2 Run 2	RDv2	Janeway	17	3	5	atd	10	0	20	700-MB	699.983	660-LS	653.568	0.140576	36.8076	37.1523	322.818	0.832955
rdv2_r02_s186	rdv2_r02	RDv2 Run 2	RDv2	Janeway	18	3	6	atd	160	0	20	720-MB	723.046	660-LS	654.879	0.157136	36.8076	37.1523	3259.53	0.483036
rdv2_r02_s187	rdv2_r02	RDv2 Run 2	RDv2	Janeway	19	4	1	atd	120	0	20	740-MT	739.915	660-LS	655.845	0.156216	36.8076	37.1523	3488.6	0.47068
rdv2_r02_s188	rdv2_r02	RDv2 Run 2	RDv2	Janeway	20	4	2	atd	180	0	20	760-MB	755.063	660-LS	654.36	0.125856	36.8076	37.1523	3698.27	0.462965
rdv2_r02_s189	rdv2_r02	RDv2 Run 2	RDv2	Janeway	21	4	3	atd	270	0	20	780-MB	783.599	660-LS	653.18	0.158056	36.8076	37.1523	3465.62	0.490675
rdv2_r02_s190	rdv2_r02	RDv2 Run 2	RDv2	Janeway	22	4	4	atd	15	0	20	850-VI	846.869	660-LS	654.284	0.182896	36.8076	37.1523	445.259	0.800898
rdv2_r02_s191	rdv2_r02	RDv2 Run 2	RDv2	Janeway	23	4	5	atd	140	0	20	940-VI	953.167	660-LS	654.702	0.140576	36.8076	37.1523	3569.23	0.475321
rdv2_r02_s192	rdv2_r02	RDv2 Run 2	RDv2	Janeway	24	4	6	atd	5	0	20			660-LS	654.899	0.172776	36.8076	37.1523	221.482	0.77541
rdv2_r04_s073	rdv2_r04	RDv2 Run 4	RDv2	Jennie	1	1	1	atd	270	0	1.25	361-LS	368.87	660-LS	654.529	0.204056	36.8451	36.8113	3409.54	0.50149
rdv2_r04_s074	rdv2_r04	RDv2 Run 4	RDv2	Jennie	2	1	2	atd	140	0	1.25	380-SB	388.559	660-LS	655.052	0.159896	36.8451	36.8113	3565.55	0.466004
rdv2_r04_s075	rdv2_r04	RDv2 Run 4	RDv2	Jennie	3	1	3	atd	50	0	1.25	405-SB	405.232	660-LS	654.3	0.142416	36.8451	36.8113	2653.37	0.514068
rdv2_r04_s076	rdv2_r04	RDv2 Run 4	RDv2	Jennie	4	1	4	atd	35	0	1.25	430-MB	436.01	660-LS	653.351	0.146096	36.8451	36.8113	2170.61	0.526771
rdv2_r04_s077	rdv2_r04	RDv2 Run 4	RDv2	Jennie	5	1	5	atd	300	0	1.25	450-MB	449.728	660-LS	654.454	0.169096	36.8451	36.8113	3440.06	0.473757
rdv2_r04_s078	rdv2_r04	RDv2 Run 4	RDv2	Jennie	6	1	6	atd	70	0	1.25	470-SB	479.17	660-LS	656.402	0.158976	36.8451	36.8113	3029.23	0.478459
rdv2_r04_s079	rdv2_r04	RDv2 Run 4	RDv2	Jennie	7	2	1	atd	180	0	1.25	490-MB_R383	494.592	660-LS	652.937	0.195776	36.8451	36.8113	3500.4	0.486212
rdv2_r04_s080	rdv2_r04	RDv2 Run 4	RDv2	Jennie	8	2	2	atd	20	0	1.25	505-SB	520.492	660-LS	655.552	0.163576	36.8451	36.8113	1613.32	0.547127
rdv2_r04_s081	rdv2_r04	RDv2 Run 4	RDv2	Jennie	9	2	3	atd	60	0	1.25	520-2-KB	528.097	660-LS	652.618	0.155296	36.8451	36.8113	2899.19	0.506467
rdv2_r04_s082	rdv2_r04	RDv2 Run 4	RDv2	Jennie	10	2	4	atd	80	0	1.25	525-SB_R2003	548.427	660-LS	656.015	0.153456	36.8451	36.8113	3214.81	0.473757
rdv2_r04_s083	rdv2_r04	RDv2 Run 4	RDv2	Jennie	11	2	5	atd	330	0	1.25	570-KB	572.853	660-LS	653.247	0.152536	36.8451	36.8113	3483.88	0.466004
rdv2_r04_s084	rdv2_r04	RDv2 Run 4	RDv2	Jennie	12	2	6	atd	30	0	1.25	590-SB	593.479	660-LS	653.642	0.172776	36.8451	36.8113	1940.72	0.567536
rdv2_r04_s085	rdv2_r04	RDv2 Run 4	RDv2	Jennie	13	3	1	atd	160	0	1.25	605-SB	611.12	660-LS	653.999	0.188416	36.8451	36.8113	3534	0.493888
rdv2_r04_s086	rdv2_r04	RDv2 Run 4	RDv2	Jennie	14	3	2	atd	120	0	1.25	630-SB	635.405	660-LS	655.238	0.178296	36.8451	36.8113	3410.87	0.461425
rdv2_r04_s087	rdv2_r04	RDv2 Run 4	RDv2	Jennie	15	3	3	atd	240	0	1.25	660-LS	651.041	660-LS	654.763	0.164496	36.8451	36.8113	3495.64	0.466004
rdv2_r04_s088	rdv2_r04	RDv2 Run 4	RDv2	Jennie	16	3	4	atd	15	0	1.25	680-MT	676.045	660-LS	652.37	0.150696	36.8451	36.8113	1351.82	0.514068
rdv2_r04_s089	rdv2_r04	RDv2 Run 4	RDv2	Jennie	17	3	5	atd	10	0	1.25	700-MB	700.818	660-LS	655.064	0.170936	36.8451	36.8113	1130.84	0.514068
rdv2_r04_s090	rdv2_r04	RDv2 Run 4	RDv2	Jennie	18	3	6	atd	25	0	1.25	720-MB	722.442	660-LS	652.507	0.150696	36.8451	36.8113	1677.09	0.5396
rdv2_r04_s091	rdv2_r04	RDv2 Run 4	RDv2	Jennie	19	4	1	atd	100	0	1.25	740-MT	740.3	660-LS	655.581	0.153456	36.8451	36.8113	3362.56	0.473757
rdv2_r04_s092	rdv2_r04	RDv2 Run 4	RDv2	Jennie	20	4	2	atd	210	0	1.25	760-MB	755.259	660-LS	653.394	0.157136	36.8451	36.8113	3466.41	0.486212
rdv2_r04_s093	rdv2_r04	RDv2 Run 4	RDv2	Jennie	21	4	3	atd	360	0	1.25	780-MB	771.074	660-LS	653.025	0.151616	36.8451	36.8113	3439.3	0.481434
rdv2_r04_s094	rdv2_r04	RDv2 Run 4	RDv2	Jennie	22	4	4	atd	40	0	1.25	850-VI	853.33	660-LS	653.03	0.161736	36.8451	36.8113	2272.23	0.526771
rdv2_r04_s095	rdv2_r04	RDv2 Run 4	RDv2	Jennie	23	4	5	atd	5	0	1.25	940-VI	956.238	660-LS	653.013	0.148856	36.8451	36.8113	1019.74	0.506467
rdv2_r04_s096	rdv2_r04	RDv2 Run 4	RDv2	Jennie	24	4	6	atd	0	0	1.25			660-LS	650.648	0.169096	36.8451	36.8113	977.841	0.49879
rdv2_r04_s121	rdv2_r04	RDv2 Run 4	RDv2	Picard	1	1	1	atd	100	0	0.3125	361-LS	368.85	660-LS	652.716	0.096416	36.8451	36.8113	3475.35	0.453672
rdv2_r04_s122	rdv2_r04	RDv2 Run 4	RDv2	Picard	2	1	2	atd	270	0	0.3125	380-SB	388.774	660-LS	655.279	0.089056	36.8451	36.8113	3573.34	0.453672
rdv2_r04_s123	rdv2_r04	RDv2 Run 4	RDv2	Picard	3	1	3	atd	35	0	0.3125	405-SB	404.638	660-LS	655.815	0.082616	36.8451	36.8113	2995.61	0.473757
rdv2_r04_s124	rdv2_r04	RDv2 Run 4	RDv2	Picard	4	1	4	atd	160	0	0.3125	430-MB	435.774	660-LS	654.263	0.089056	36.8451	36.8113	3615.15	0.466004
rdv2_r04_s125	rdv2_r04	RDv2 Run 4	RDv2	Picard	5	1	5	atd	330	0	0.3125	450-MB	450.149	660-LS	652.765	0.095496	36.8451	36.8113	3551.4	0.458174
rdv2_r04_s126	rdv2_r04	RDv2 Run 4	RDv2	Picard	6	1	6	atd	120	0	0.3125	470-SB	480.08	660-LS	655.411	0.115736	36.8451	36.8113	3466.26	0.473757
rdv2_r04_s127	rdv2_r04	RDv2 Run 4	RDv2	Picard	7	2	1	atd	30	0	0.3125	490-MB_R383	493.618	660-LS	655.478	0.112976	36.8451	36.8113	2786.44	0.493888
rdv2_r04_s128	rdv2_r04	RDv2 Run 4	RDv2	Picard	8	2	2	atd	40	0	0.3125	505-SB	523.236	660-LS	654.398	0.090896	36.8451	36.8113	2956.82	0.473757
rdv2_r04_s129	rdv2_r04	RDv2 Run 4	RDv2	Picard	9	2	3	atd	20	0	0.3125	520-2-KB	528.234	660-LS	654.14	0.087216	36.8451	36.8113	2657.38	0.493888
rdv2_r04_s130	rdv2_r04	RDv2 Run 4	RDv2	Picard	10	2	4	atd	300	0	0.3125	525-SB_R2003	550.351	660-LS	655.572	0.112976	36.8451	36.8113	3418.1	0.466004
rdv2_r04_s131	rdv2_r04	RDv2 Run 4	RDv2	Picard	11	2	5	atd	360	0	0.3125	570-KB	572.289	660-LS	653	0.127696	36.8451	36.8113	3437.8	0.473757
rdv2_r04_s132	rdv2_r04	RDv2 Run 4	RDv2	Picard	12	2	6	atd	240	0	0.3125	590-SB	593.877	660-LS	654.229	0.129536	36.8451	36.8113	3400.01	0.473757
rdv2_r04_s133	rdv2_r04	RDv2 Run 4	RDv2	Picard	13	3	1	atd	180	0	0.3125	605-SB	611.112	660-LS	655.869	0.126776	36.8451	36.8113	3470.06	0.473757
rdv2_r04_s134	rdv2_r04	RDv2 Run 4	RDv2	Picard	14	3	2	atd	140	0	0.3125	630-SB	637.448	660-LS	655.047	0.093656	36.8451	36.8113	3424.83	0.466004
rdv2_r04_s135	rdv2_r04	RDv2 Run 4	RDv2	Picard	15	3	3	atd	60	0	0.3125	660-LS	650.591	660-LS	652.76	0.107456	36.8451	36.8113	3183.09	0.473757
rdv2_r04_s136	rdv2_r04	RDv2 Run 4	RDv2	Picard	16	3	4	atd	0	0	0.3125	680-MT	677.063	660-LS	655.587	0.101936	36.8451	36.8113	2340.54	0.506467
rdv2_r04_s137	rdv2_r04	RDv2 Run 4	RDv2	Picard	17	3	5	atd	70	0	0.3125	700-MB	700.205	660-LS	652.568	0.102856	36.8451	36.8113	3151.13	0.473757
rdv2_r04_s138	rdv2_r04	RDv2 Run 4	RDv2	Picard	18	3	6	atd	15	0	0.3125	720-MB	722.479	660-LS	654.334	0.107456	36.8451	36.8113	2494.9	0.50149
rdv2_r04_s139	rdv2_r04	RDv2 Run 4	RDv2	Picard	19	4	1	atd	10	0	0.3125	740-MT	739.843	660-LS	655.573	0.108376	36.8451	36.8113	2327.63	0.506467
rdv2_r04_s140	rdv2_r04	RDv2 Run 4	RDv2	Picard	20	4	2	atd	5	0	0.3125	760-MB	754.616	660-LS	653.121	0.082616	36.8451	36.8113	2311.04	0.49879
rdv2_r04_s141	rdv2_r04	RDv2 Run 4	RDv2	Picard	21	4	3	atd	80	0	0.3125	780-MB	781.798	660-LS	653.133	0.086296	36.8451	36.8113	3335.51	0.453672
rdv2_r04_s142	rdv2_r04	RDv2 Run 4	RDv2	Picard	22	4	4	atd	50	0	0.3125	850-VI	851.342	660-LS	652.835	0.098256	36.8451	36.8113	3057.35	0.473757
rdv2_r04_s143	rdv2_r04	RDv2 Run 4	RDv2	Picard	23	4	5	atd	210	0	0.3125	940-VI	958.317	660-LS	654.108	0.089056	36.8451	36.8113	3466.07	0.453672
rdv2_r04_s144	rdv2_r04	RDv2 Run 4	RDv2	Picard	24	4	6	atd	25	0	0.3125			660-LS	653.892	0.112056	36.8451	36.8113	2675.93	0.493888
