# Supplementary material for: A photoconversion model for full spectral programming and multiplexing of optogenetic systems
Source: Mol Syst Biol. 2017 Apr 24;13(4):926. doi: 10.15252/msb.20167456 (PMC5408778; doi:10.15252/msb.20167456)
Supplement: Supplementary file 15 — Dataset EV7 [file MSB-13-926-s015.zip › dataset_ev7_cph8-ompr_data_and_analysis/cph8-ompr_data/atd/rdv2_wholepop_atd_histograms.xlsx]

## Sheet: Sheet1
Sample ID	Channel	Unnamed: 2	Bin 1	Bin 2	Bin 3	Bin 4	Bin 5	Bin 6	Bin 7	Bin 8	Bin 9	Bin 10	Bin 11	Bin 12	Bin 13	Bin 14	Bin 15	Bin 16	Bin 17	Bin 18	Bin 19	Bin 20	Bin 21	Bin 22	Bin 23	Bin 24	Bin 25	Bin 26	Bin 27	Bin 28	Bin 29	Bin 30	Bin 31	Bin 32	Bin 33	Bin 34	Bin 35	Bin 36	Bin 37	Bin 38	Bin 39	Bin 40	Bin 41	Bin 42	Bin 43	Bin 44	Bin 45	Bin 46	Bin 47
rdv2_r01_s001	FL1	Bin Values (MEF)	12.895	13.0225	13.1512	13.2812	13.4125	13.5451	13.679	13.8142	13.9508	14.0887	14.2279	14.3686	14.5106	14.6541	14.7989	14.9452	15.0929	15.2421	15.3928	15.545	15.6986	15.8538	16.0105	16.1688	16.3286	16.49	16.6531	16.8177	16.9839	17.1518	17.3214	17.4926	17.6655	17.8401	18.0165	18.1946	18.3744	18.5561	18.7395	18.9248	19.1118	19.3008	19.4915	19.6842	19.8788	20.0753	20.2738
rdv2_r01_s001	FL1	Counts	0	0	0	0	0	0	0	0	0	0	0	0	0	0	0	0	0	0	0	0	0	0	0	0	0	0	0	0	0	0	0	0	0	0	0	0	0	0	0	0	0	0	0	0	0	0	0
rdv2_r01_s002	FL1	Bin Values (MEF)	12.895	13.0225	13.1512	13.2812	13.4125	13.5451	13.679	13.8142	13.9508	14.0887	14.2279	14.3686	14.5106	14.6541	14.7989	14.9452	15.0929	15.2421	15.3928	15.545	15.6986	15.8538	16.0105	16.1688	16.3286	16.49	16.6531	16.8177	16.9839	17.1518	17.3214	17.4926	17.6655	17.8401	18.0165	18.1946	18.3744	18.5561	18.7395	18.9248	19.1118	19.3008	19.4915	19.6842	19.8788	20.0753	20.2738
rdv2_r01_s002	FL1	Counts	0	0	0	0	0	0	0	0	0	0	0	0	0	0	0	0	0	0	0	0	0	0	0	0	0	0	0	0	0	0	0	0	0	0	0	0	0	0	0	0	1	0	0	0	0	0	1
rdv2_r01_s003	FL1	Bin Values (MEF)	12.895	13.0225	13.1512	13.2812	13.4125	13.5451	13.679	13.8142	13.9508	14.0887	14.2279	14.3686	14.5106	14.6541	14.7989	14.9452	15.0929	15.2421	15.3928	15.545	15.6986	15.8538	16.0105	16.1688	16.3286	16.49	16.6531	16.8177	16.9839	17.1518	17.3214	17.4926	17.6655	17.8401	18.0165	18.1946	18.3744	18.5561	18.7395	18.9248	19.1118	19.3008	19.4915	19.6842	19.8788	20.0753	20.2738
rdv2_r01_s003	FL1	Counts	0	0	0	0	0	0	0	0	0	0	1	0	0	0	0	0	1	0	0	0	0	0	0	0	0	0	0	0	0	0	0	0	0	0	0	0	0	0	0	0	0	0	0	0	0	0	0
rdv2_r01_s004	FL1	Bin Values (MEF)	12.895	13.0225	13.1512	13.2812	13.4125	13.5451	13.679	13.8142	13.9508	14.0887	14.2279	14.3686	14.5106	14.6541	14.7989	14.9452	15.0929	15.2421	15.3928	15.545	15.6986	15.8538	16.0105	16.1688	16.3286	16.49	16.6531	16.8177	16.9839	17.1518	17.3214	17.4926	17.6655	17.8401	18.0165	18.1946	18.3744	18.5561	18.7395	18.9248	19.1118	19.3008	19.4915	19.6842	19.8788	20.0753	20.2738
rdv2_r01_s004	FL1	Counts	0	0	0	0	0	0	0	0	0	0	0	0	0	0	0	0	0	0	0	0	0	0	0	0	0	0	0	0	0	0	0	0	0	0	0	0	0	0	0	0	0	0	0	0	0	0	0
rdv2_r01_s005	FL1	Bin Values (MEF)	12.895	13.0225	13.1512	13.2812	13.4125	13.5451	13.679	13.8142	13.9508	14.0887	14.2279	14.3686	14.5106	14.6541	14.7989	14.9452	15.0929	15.2421	15.3928	15.545	15.6986	15.8538	16.0105	16.1688	16.3286	16.49	16.6531	16.8177	16.9839	17.1518	17.3214	17.4926	17.6655	17.8401	18.0165	18.1946	18.3744	18.5561	18.7395	18.9248	19.1118	19.3008	19.4915	19.6842	19.8788	20.0753	20.2738
rdv2_r01_s005	FL1	Counts	0	0	0	0	0	0	0	0	0	0	2	0	0	0	0	0	0	0	0	0	0	0	0	0	0	0	0	0	0	0	0	0	0	0	0	0	0	0	0	0	0	0	0	0	0	0	0
rdv2_r01_s006	FL1	Bin Values (MEF)	12.895	13.0225	13.1512	13.2812	13.4125	13.5451	13.679	13.8142	13.9508	14.0887	14.2279	14.3686	14.5106	14.6541	14.7989	14.9452	15.0929	15.2421	15.3928	15.545	15.6986	15.8538	16.0105	16.1688	16.3286	16.49	16.6531	16.8177	16.9839	17.1518	17.3214	17.4926	17.6655	17.8401	18.0165	18.1946	18.3744	18.5561	18.7395	18.9248	19.1118	19.3008	19.4915	19.6842	19.8788	20.0753	20.2738
rdv2_r01_s006	FL1	Counts	0	0	0	0	1	0	0	0	0	0	0	0	0	0	0	0	0	0	0	0	0	0	0	0	0	0	0	0	0	0	0	1	0	0	0	1	0	0	0	0	0	0	0	0	0	0	0
rdv2_r01_s007	FL1	Bin Values (MEF)	12.895	13.0225	13.1512	13.2812	13.4125	13.5451	13.679	13.8142	13.9508	14.0887	14.2279	14.3686	14.5106	14.6541	14.7989	14.9452	15.0929	15.2421	15.3928	15.545	15.6986	15.8538	16.0105	16.1688	16.3286	16.49	16.6531	16.8177	16.9839	17.1518	17.3214	17.4926	17.6655	17.8401	18.0165	18.1946	18.3744	18.5561	18.7395	18.9248	19.1118	19.3008	19.4915	19.6842	19.8788	20.0753	20.2738
rdv2_r01_s007	FL1	Counts	0	0	0	0	0	0	0	0	1	0	0	0	0	0	0	0	0	1	0	0	0	0	0	0	0	0	0	0	0	0	0	0	0	0	0	0	0	0	0	0	0	0	0	0	0	1	0
rdv2_r01_s008	FL1	Bin Values (MEF)	12.895	13.0225	13.1512	13.2812	13.4125	13.5451	13.679	13.8142	13.9508	14.0887	14.2279	14.3686	14.5106	14.6541	14.7989	14.9452	15.0929	15.2421	15.3928	15.545	15.6986	15.8538	16.0105	16.1688	16.3286	16.49	16.6531	16.8177	16.9839	17.1518	17.3214	17.4926	17.6655	17.8401	18.0165	18.1946	18.3744	18.5561	18.7395	18.9248	19.1118	19.3008	19.4915	19.6842	19.8788	20.0753	20.2738
rdv2_r01_s008	FL1	Counts	0	0	0	0	0	0	0	0	0	0	0	0	0	0	0	0	0	0	0	0	0	0	0	0	0	0	0	0	1	0	0	0	0	0	0	0	0	0	0	1	0	1	0	0	1	0	0
rdv2_r01_s009	FL1	Bin Values (MEF)	12.895	13.0225	13.1512	13.2812	13.4125	13.5451	13.679	13.8142	13.9508	14.0887	14.2279	14.3686	14.5106	14.6541	14.7989	14.9452	15.0929	15.2421	15.3928	15.545	15.6986	15.8538	16.0105	16.1688	16.3286	16.49	16.6531	16.8177	16.9839	17.1518	17.3214	17.4926	17.6655	17.8401	18.0165	18.1946	18.3744	18.5561	18.7395	18.9248	19.1118	19.3008	19.4915	19.6842	19.8788	20.0753	20.2738
rdv2_r01_s009	FL1	Counts	0	0	0	0	0	0	0	0	0	0	0	0	0	0	0	0	0	0	0	0	0	0	0	0	0	0	0	0	0	0	0	0	0	0	0	0	0	0	0	0	0	0	0	0	0	0	0
rdv2_r01_s010	FL1	Bin Values (MEF)	12.895	13.0225	13.1512	13.2812	13.4125	13.5451	13.679	13.8142	13.9508	14.0887	14.2279	14.3686	14.5106	14.6541	14.7989	14.9452	15.0929	15.2421	15.3928	15.545	15.6986	15.8538	16.0105	16.1688	16.3286	16.49	16.6531	16.8177	16.9839	17.1518	17.3214	17.4926	17.6655	17.8401	18.0165	18.1946	18.3744	18.5561	18.7395	18.9248	19.1118	19.3008	19.4915	19.6842	19.8788	20.0753	20.2738
rdv2_r01_s010	FL1	Counts	0	0	0	0	0	0	0	0	0	0	0	0	0	0	0	0	0	0	0	0	0	0	0	0	0	0	0	0	0	0	0	0	0	0	0	0	0	0	0	0	0	1	0	0	0	0	0
rdv2_r01_s011	FL1	Bin Values (MEF)	12.895	13.0225	13.1512	13.2812	13.4125	13.5451	13.679	13.8142	13.9508	14.0887	14.2279	14.3686	14.5106	14.6541	14.7989	14.9452	15.0929	15.2421	15.3928	15.545	15.6986	15.8538	16.0105	16.1688	16.3286	16.49	16.6531	16.8177	16.9839	17.1518	17.3214	17.4926	17.6655	17.8401	18.0165	18.1946	18.3744	18.5561	18.7395	18.9248	19.1118	19.3008	19.4915	19.6842	19.8788	20.0753	20.2738
rdv2_r01_s011	FL1	Counts	0	0	0	0	0	0	0	0	0	0	0	0	0	0	0	0	0	0	0	0	0	0	0	0	0	0	0	0	0	0	0	0	0	0	0	0	0	0	0	0	0	0	0	0	0	0	0
rdv2_r01_s012	FL1	Bin Values (MEF)	12.895	13.0225	13.1512	13.2812	13.4125	13.5451	13.679	13.8142	13.9508	14.0887	14.2279	14.3686	14.5106	14.6541	14.7989	14.9452	15.0929	15.2421	15.3928	15.545	15.6986	15.8538	16.0105	16.1688	16.3286	16.49	16.6531	16.8177	16.9839	17.1518	17.3214	17.4926	17.6655	17.8401	18.0165	18.1946	18.3744	18.5561	18.7395	18.9248	19.1118	19.3008	19.4915	19.6842	19.8788	20.0753	20.2738
rdv2_r01_s012	FL1	Counts	0	0	0	0	0	0	1	0	0	0	0	0	0	0	1	0	0	0	0	0	0	0	0	0	0	0	0	0	0	0	0	0	0	0	0	0	1	0	0	0	0	1	0	0	0	0	0
rdv2_r01_s013	FL1	Bin Values (MEF)	12.895	13.0225	13.1512	13.2812	13.4125	13.5451	13.679	13.8142	13.9508	14.0887	14.2279	14.3686	14.5106	14.6541	14.7989	14.9452	15.0929	15.2421	15.3928	15.545	15.6986	15.8538	16.0105	16.1688	16.3286	16.49	16.6531	16.8177	16.9839	17.1518	17.3214	17.4926	17.6655	17.8401	18.0165	18.1946	18.3744	18.5561	18.7395	18.9248	19.1118	19.3008	19.4915	19.6842	19.8788	20.0753	20.2738
rdv2_r01_s013	FL1	Counts	0	0	0	1	0	0	0	0	0	0	0	0	0	0	0	0	0	0	0	1	0	0	0	0	0	0	0	1	0	0	0	0	0	0	0	0	0	0	0	0	0	0	0	0	0	0	0
rdv2_r01_s014	FL1	Bin Values (MEF)	12.895	13.0225	13.1512	13.2812	13.4125	13.5451	13.679	13.8142	13.9508	14.0887	14.2279	14.3686	14.5106	14.6541	14.7989	14.9452	15.0929	15.2421	15.3928	15.545	15.6986	15.8538	16.0105	16.1688	16.3286	16.49	16.6531	16.8177	16.9839	17.1518	17.3214	17.4926	17.6655	17.8401	18.0165	18.1946	18.3744	18.5561	18.7395	18.9248	19.1118	19.3008	19.4915	19.6842	19.8788	20.0753	20.2738
rdv2_r01_s014	FL1	Counts	0	0	0	0	0	0	0	0	0	0	0	0	0	0	0	0	0	0	0	0	0	0	0	0	0	0	0	0	0	0	0	0	1	0	0	0	0	0	0	0	0	0	0	0	0	0	0
rdv2_r01_s015	FL1	Bin Values (MEF)	12.895	13.0225	13.1512	13.2812	13.4125	13.5451	13.679	13.8142	13.9508	14.0887	14.2279	14.3686	14.5106	14.6541	14.7989	14.9452	15.0929	15.2421	15.3928	15.545	15.6986	15.8538	16.0105	16.1688	16.3286	16.49	16.6531	16.8177	16.9839	17.1518	17.3214	17.4926	17.6655	17.8401	18.0165	18.1946	18.3744	18.5561	18.7395	18.9248	19.1118	19.3008	19.4915	19.6842	19.8788	20.0753	20.2738
rdv2_r01_s015	FL1	Counts	0	0	0	0	0	0	0	0	0	1	1	0	0	0	0	0	0	0	0	0	0	1	1	0	0	0	0	0	0	0	0	0	0	2	0	0	0	0	0	0	0	0	0	0	0	0	1
rdv2_r01_s016	FL1	Bin Values (MEF)	12.895	13.0225	13.1512	13.2812	13.4125	13.5451	13.679	13.8142	13.9508	14.0887	14.2279	14.3686	14.5106	14.6541	14.7989	14.9452	15.0929	15.2421	15.3928	15.545	15.6986	15.8538	16.0105	16.1688	16.3286	16.49	16.6531	16.8177	16.9839	17.1518	17.3214	17.4926	17.6655	17.8401	18.0165	18.1946	18.3744	18.5561	18.7395	18.9248	19.1118	19.3008	19.4915	19.6842	19.8788	20.0753	20.2738
rdv2_r01_s016	FL1	Counts	0	0	0	0	0	0	0	0	0	0	0	0	0	0	0	0	0	0	0	0	0	0	0	0	0	0	0	0	0	0	0	0	0	0	0	0	1	0	0	0	0	0	0	0	0	0	0
rdv2_r01_s017	FL1	Bin Values (MEF)	12.895	13.0225	13.1512	13.2812	13.4125	13.5451	13.679	13.8142	13.9508	14.0887	14.2279	14.3686	14.5106	14.6541	14.7989	14.9452	15.0929	15.2421	15.3928	15.545	15.6986	15.8538	16.0105	16.1688	16.3286	16.49	16.6531	16.8177	16.9839	17.1518	17.3214	17.4926	17.6655	17.8401	18.0165	18.1946	18.3744	18.5561	18.7395	18.9248	19.1118	19.3008	19.4915	19.6842	19.8788	20.0753	20.2738
rdv2_r01_s017	FL1	Counts	0	0	0	0	0	0	0	0	0	0	0	0	0	0	0	0	0	1	1	0	0	0	1	0	0	0	0	0	0	0	0	0	0	0	0	0	0	0	0	0	0	0	0	0	0	1	0
rdv2_r01_s018	FL1	Bin Values (MEF)	12.895	13.0225	13.1512	13.2812	13.4125	13.5451	13.679	13.8142	13.9508	14.0887	14.2279	14.3686	14.5106	14.6541	14.7989	14.9452	15.0929	15.2421	15.3928	15.545	15.6986	15.8538	16.0105	16.1688	16.3286	16.49	16.6531	16.8177	16.9839	17.1518	17.3214	17.4926	17.6655	17.8401	18.0165	18.1946	18.3744	18.5561	18.7395	18.9248	19.1118	19.3008	19.4915	19.6842	19.8788	20.0753	20.2738
rdv2_r01_s018	FL1	Counts	0	0	1	0	0	0	0	0	0	0	0	0	0	0	0	0	0	0	0	0	0	0	0	0	0	0	0	0	0	0	0	0	0	0	0	0	1	0	0	0	0	0	0	0	0	0	0
rdv2_r01_s019	FL1	Bin Values (MEF)	12.895	13.0225	13.1512	13.2812	13.4125	13.5451	13.679	13.8142	13.9508	14.0887	14.2279	14.3686	14.5106	14.6541	14.7989	14.9452	15.0929	15.2421	15.3928	15.545	15.6986	15.8538	16.0105	16.1688	16.3286	16.49	16.6531	16.8177	16.9839	17.1518	17.3214	17.4926	17.6655	17.8401	18.0165	18.1946	18.3744	18.5561	18.7395	18.9248	19.1118	19.3008	19.4915	19.6842	19.8788	20.0753	20.2738
rdv2_r01_s019	FL1	Counts	0	0	0	0	0	0	0	0	0	0	0	0	0	0	0	0	0	0	0	0	0	0	0	0	0	0	0	0	0	0	0	0	0	0	0	0	0	0	0	0	0	0	0	0	0	0	0
rdv2_r01_s020	FL1	Bin Values (MEF)	12.895	13.0225	13.1512	13.2812	13.4125	13.5451	13.679	13.8142	13.9508	14.0887	14.2279	14.3686	14.5106	14.6541	14.7989	14.9452	15.0929	15.2421	15.3928	15.545	15.6986	15.8538	16.0105	16.1688	16.3286	16.49	16.6531	16.8177	16.9839	17.1518	17.3214	17.4926	17.6655	17.8401	18.0165	18.1946	18.3744	18.5561	18.7395	18.9248	19.1118	19.3008	19.4915	19.6842	19.8788	20.0753	20.2738
rdv2_r01_s020	FL1	Counts	0	0	0	0	0	0	0	0	0	0	0	0	1	0	0	0	0	0	0	0	0	0	0	0	0	0	0	0	0	0	0	0	0	0	0	0	0	0	0	0	0	0	0	0	0	0	0
rdv2_r01_s021	FL1	Bin Values (MEF)	12.895	13.0225	13.1512	13.2812	13.4125	13.5451	13.679	13.8142	13.9508	14.0887	14.2279	14.3686	14.5106	14.6541	14.7989	14.9452	15.0929	15.2421	15.3928	15.545	15.6986	15.8538	16.0105	16.1688	16.3286	16.49	16.6531	16.8177	16.9839	17.1518	17.3214	17.4926	17.6655	17.8401	18.0165	18.1946	18.3744	18.5561	18.7395	18.9248	19.1118	19.3008	19.4915	19.6842	19.8788	20.0753	20.2738
rdv2_r01_s021	FL1	Counts	0	1	0	0	0	0	0	0	0	0	0	0	0	0	0	0	0	0	0	0	0	0	0	0	0	0	1	0	0	0	0	0	0	0	0	0	0	0	0	0	1	0	0	0	0	0	0
rdv2_r01_s022	FL1	Bin Values (MEF)	12.895	13.0225	13.1512	13.2812	13.4125	13.5451	13.679	13.8142	13.9508	14.0887	14.2279	14.3686	14.5106	14.6541	14.7989	14.9452	15.0929	15.2421	15.3928	15.545	15.6986	15.8538	16.0105	16.1688	16.3286	16.49	16.6531	16.8177	16.9839	17.1518	17.3214	17.4926	17.6655	17.8401	18.0165	18.1946	18.3744	18.5561	18.7395	18.9248	19.1118	19.3008	19.4915	19.6842	19.8788	20.0753	20.2738
rdv2_r01_s022	FL1	Counts	0	0	0	0	0	0	0	0	0	0	0	0	0	0	0	0	0	0	0	0	0	0	0	0	0	0	0	0	0	0	0	1	0	0	0	0	0	0	0	0	0	0	0	0	0	0	0
rdv2_r01_s023	FL1	Bin Values (MEF)	12.895	13.0225	13.1512	13.2812	13.4125	13.5451	13.679	13.8142	13.9508	14.0887	14.2279	14.3686	14.5106	14.6541	14.7989	14.9452	15.0929	15.2421	15.3928	15.545	15.6986	15.8538	16.0105	16.1688	16.3286	16.49	16.6531	16.8177	16.9839	17.1518	17.3214	17.4926	17.6655	17.8401	18.0165	18.1946	18.3744	18.5561	18.7395	18.9248	19.1118	19.3008	19.4915	19.6842	19.8788	20.0753	20.2738
rdv2_r01_s023	FL1	Counts	0	0	0	0	0	0	0	0	0	0	0	0	0	0	0	0	0	0	0	0	0	0	0	0	0	0	0	0	0	0	1	0	0	0	0	0	0	0	0	0	0	0	0	0	0	0	0
rdv2_r01_s024	FL1	Bin Values (MEF)	12.895	13.0225	13.1512	13.2812	13.4125	13.5451	13.679	13.8142	13.9508	14.0887	14.2279	14.3686	14.5106	14.6541	14.7989	14.9452	15.0929	15.2421	15.3928	15.545	15.6986	15.8538	16.0105	16.1688	16.3286	16.49	16.6531	16.8177	16.9839	17.1518	17.3214	17.4926	17.6655	17.8401	18.0165	18.1946	18.3744	18.5561	18.7395	18.9248	19.1118	19.3008	19.4915	19.6842	19.8788	20.0753	20.2738
rdv2_r01_s024	FL1	Counts	0	0	0	0	0	0	0	0	0	0	0	0	0	0	0	0	0	0	0	0	0	0	0	0	0	0	0	0	0	0	0	1	0	0	0	0	0	0	0	0	0	0	0	0	0	0	0
rdv2_r01_s121	FL1	Bin Values (MEF)	12.895	13.0225	13.1512	13.2812	13.4125	13.5451	13.679	13.8142	13.9508	14.0887	14.2279	14.3686	14.5106	14.6541	14.7989	14.9452	15.0929	15.2421	15.3928	15.545	15.6986	15.8538	16.0105	16.1688	16.3286	16.49	16.6531	16.8177	16.9839	17.1518	17.3214	17.4926	17.6655	17.8401	18.0165	18.1946	18.3744	18.5561	18.7395	18.9248	19.1118	19.3008	19.4915	19.6842	19.8788	20.0753	20.2738
rdv2_r01_s121	FL1	Counts	0	0	0	0	0	0	0	0	0	0	0	1	0	0	0	1	0	0	0	0	0	0	0	0	0	0	0	0	0	0	0	0	0	0	0	0	0	0	0	0	0	0	0	0	0	0	0
rdv2_r01_s122	FL1	Bin Values (MEF)	12.895	13.0225	13.1512	13.2812	13.4125	13.5451	13.679	13.8142	13.9508	14.0887	14.2279	14.3686	14.5106	14.6541	14.7989	14.9452	15.0929	15.2421	15.3928	15.545	15.6986	15.8538	16.0105	16.1688	16.3286	16.49	16.6531	16.8177	16.9839	17.1518	17.3214	17.4926	17.6655	17.8401	18.0165	18.1946	18.3744	18.5561	18.7395	18.9248	19.1118	19.3008	19.4915	19.6842	19.8788	20.0753	20.2738
rdv2_r01_s122	FL1	Counts	0	0	0	0	0	0	0	0	0	0	0	0	0	0	0	0	0	0	0	0	0	0	0	0	0	0	0	0	0	0	0	0	0	0	0	0	0	0	0	0	0	1	0	0	0	0	0
rdv2_r01_s123	FL1	Bin Values (MEF)	12.895	13.0225	13.1512	13.2812	13.4125	13.5451	13.679	13.8142	13.9508	14.0887	14.2279	14.3686	14.5106	14.6541	14.7989	14.9452	15.0929	15.2421	15.3928	15.545	15.6986	15.8538	16.0105	16.1688	16.3286	16.49	16.6531	16.8177	16.9839	17.1518	17.3214	17.4926	17.6655	17.8401	18.0165	18.1946	18.3744	18.5561	18.7395	18.9248	19.1118	19.3008	19.4915	19.6842	19.8788	20.0753	20.2738
rdv2_r01_s123	FL1	Counts	0	0	0	0	0	0	0	0	1	0	0	0	0	0	0	0	0	0	0	0	0	0	0	0	0	0	0	0	0	0	0	0	0	0	0	0	0	0	0	0	0	0	0	0	0	0	0
rdv2_r01_s124	FL1	Bin Values (MEF)	12.895	13.0225	13.1512	13.2812	13.4125	13.5451	13.679	13.8142	13.9508	14.0887	14.2279	14.3686	14.5106	14.6541	14.7989	14.9452	15.0929	15.2421	15.3928	15.545	15.6986	15.8538	16.0105	16.1688	16.3286	16.49	16.6531	16.8177	16.9839	17.1518	17.3214	17.4926	17.6655	17.8401	18.0165	18.1946	18.3744	18.5561	18.7395	18.9248	19.1118	19.3008	19.4915	19.6842	19.8788	20.0753	20.2738
rdv2_r01_s124	FL1	Counts	0	0	0	0	0	0	0	0	0	0	0	0	0	0	0	0	0	0	0	0	0	0	0	0	0	0	0	0	0	0	0	0	0	0	0	0	0	0	1	0	1	0	0	0	0	0	0
rdv2_r01_s125	FL1	Bin Values (MEF)	12.895	13.0225	13.1512	13.2812	13.4125	13.5451	13.679	13.8142	13.9508	14.0887	14.2279	14.3686	14.5106	14.6541	14.7989	14.9452	15.0929	15.2421	15.3928	15.545	15.6986	15.8538	16.0105	16.1688	16.3286	16.49	16.6531	16.8177	16.9839	17.1518	17.3214	17.4926	17.6655	17.8401	18.0165	18.1946	18.3744	18.5561	18.7395	18.9248	19.1118	19.3008	19.4915	19.6842	19.8788	20.0753	20.2738
rdv2_r01_s125	FL1	Counts	0	0	0	0	0	0	0	0	0	0	0	0	0	0	0	0	0	0	0	0	0	0	0	0	0	0	0	0	0	0	0	0	0	0	0	0	0	0	0	0	0	0	0	0	0	1	0
rdv2_r01_s126	FL1	Bin Values (MEF)	12.895	13.0225	13.1512	13.2812	13.4125	13.5451	13.679	13.8142	13.9508	14.0887	14.2279	14.3686	14.5106	14.6541	14.7989	14.9452	15.0929	15.2421	15.3928	15.545	15.6986	15.8538	16.0105	16.1688	16.3286	16.49	16.6531	16.8177	16.9839	17.1518	17.3214	17.4926	17.6655	17.8401	18.0165	18.1946	18.3744	18.5561	18.7395	18.9248	19.1118	19.3008	19.4915	19.6842	19.8788	20.0753	20.2738
rdv2_r01_s126	FL1	Counts	0	0	0	0	0	0	0	0	0	0	1	0	0	0	0	0	0	0	0	0	0	0	0	0	0	0	0	0	0	0	0	0	0	0	0	0	0	0	0	0	0	0	0	1	0	0	0
rdv2_r01_s127	FL1	Bin Values (MEF)	12.895	13.0225	13.1512	13.2812	13.4125	13.5451	13.679	13.8142	13.9508	14.0887	14.2279	14.3686	14.5106	14.6541	14.7989	14.9452	15.0929	15.2421	15.3928	15.545	15.6986	15.8538	16.0105	16.1688	16.3286	16.49	16.6531	16.8177	16.9839	17.1518	17.3214	17.4926	17.6655	17.8401	18.0165	18.1946	18.3744	18.5561	18.7395	18.9248	19.1118	19.3008	19.4915	19.6842	19.8788	20.0753	20.2738
rdv2_r01_s127	FL1	Counts	0	0	0	0	0	0	0	0	0	1	0	0	0	0	0	0	0	0	0	0	0	0	0	0	0	0	0	0	0	0	0	0	0	0	0	1	0	0	0	0	0	0	1	0	0	0	1
rdv2_r01_s128	FL1	Bin Values (MEF)	12.895	13.0225	13.1512	13.2812	13.4125	13.5451	13.679	13.8142	13.9508	14.0887	14.2279	14.3686	14.5106	14.6541	14.7989	14.9452	15.0929	15.2421	15.3928	15.545	15.6986	15.8538	16.0105	16.1688	16.3286	16.49	16.6531	16.8177	16.9839	17.1518	17.3214	17.4926	17.6655	17.8401	18.0165	18.1946	18.3744	18.5561	18.7395	18.9248	19.1118	19.3008	19.4915	19.6842	19.8788	20.0753	20.2738
rdv2_r01_s128	FL1	Counts	0	0	0	0	0	0	0	0	0	0	0	0	0	0	0	0	0	0	0	0	0	0	0	0	0	0	0	0	0	0	0	0	0	0	0	0	0	0	0	0	0	0	0	0	0	0	0
rdv2_r01_s129	FL1	Bin Values (MEF)	12.895	13.0225	13.1512	13.2812	13.4125	13.5451	13.679	13.8142	13.9508	14.0887	14.2279	14.3686	14.5106	14.6541	14.7989	14.9452	15.0929	15.2421	15.3928	15.545	15.6986	15.8538	16.0105	16.1688	16.3286	16.49	16.6531	16.8177	16.9839	17.1518	17.3214	17.4926	17.6655	17.8401	18.0165	18.1946	18.3744	18.5561	18.7395	18.9248	19.1118	19.3008	19.4915	19.6842	19.8788	20.0753	20.2738
rdv2_r01_s129	FL1	Counts	0	0	0	0	0	0	0	0	0	0	0	0	0	0	0	0	0	0	0	0	0	0	0	0	0	0	0	0	0	0	0	0	0	0	0	0	0	0	0	0	0	0	0	0	0	0	0
rdv2_r01_s130	FL1	Bin Values (MEF)	12.895	13.0225	13.1512	13.2812	13.4125	13.5451	13.679	13.8142	13.9508	14.0887	14.2279	14.3686	14.5106	14.6541	14.7989	14.9452	15.0929	15.2421	15.3928	15.545	15.6986	15.8538	16.0105	16.1688	16.3286	16.49	16.6531	16.8177	16.9839	17.1518	17.3214	17.4926	17.6655	17.8401	18.0165	18.1946	18.3744	18.5561	18.7395	18.9248	19.1118	19.3008	19.4915	19.6842	19.8788	20.0753	20.2738
rdv2_r01_s130	FL1	Counts	0	0	0	0	0	0	0	0	0	0	0	0	0	0	0	0	0	0	0	0	0	0	0	0	0	0	1	0	0	0	0	0	0	0	0	0	0	0	0	0	0	0	0	0	0	0	0
rdv2_r01_s131	FL1	Bin Values (MEF)	12.895	13.0225	13.1512	13.2812	13.4125	13.5451	13.679	13.8142	13.9508	14.0887	14.2279	14.3686	14.5106	14.6541	14.7989	14.9452	15.0929	15.2421	15.3928	15.545	15.6986	15.8538	16.0105	16.1688	16.3286	16.49	16.6531	16.8177	16.9839	17.1518	17.3214	17.4926	17.6655	17.8401	18.0165	18.1946	18.3744	18.5561	18.7395	18.9248	19.1118	19.3008	19.4915	19.6842	19.8788	20.0753	20.2738
rdv2_r01_s131	FL1	Counts	0	0	0	0	0	0	0	0	0	0	0	0	0	0	0	0	0	0	0	0	0	0	0	0	0	0	0	0	0	0	0	0	1	0	0	0	0	0	0	0	0	0	0	0	0	0	0
rdv2_r01_s132	FL1	Bin Values (MEF)	12.895	13.0225	13.1512	13.2812	13.4125	13.5451	13.679	13.8142	13.9508	14.0887	14.2279	14.3686	14.5106	14.6541	14.7989	14.9452	15.0929	15.2421	15.3928	15.545	15.6986	15.8538	16.0105	16.1688	16.3286	16.49	16.6531	16.8177	16.9839	17.1518	17.3214	17.4926	17.6655	17.8401	18.0165	18.1946	18.3744	18.5561	18.7395	18.9248	19.1118	19.3008	19.4915	19.6842	19.8788	20.0753	20.2738
rdv2_r01_s132	FL1	Counts	0	0	0	0	0	0	0	0	0	0	0	0	0	0	0	0	0	1	0	0	0	0	0	0	0	0	0	0	0	0	0	0	0	0	0	0	0	0	0	0	0	0	0	0	0	0	0
rdv2_r01_s133	FL1	Bin Values (MEF)	12.895	13.0225	13.1512	13.2812	13.4125	13.5451	13.679	13.8142	13.9508	14.0887	14.2279	14.3686	14.5106	14.6541	14.7989	14.9452	15.0929	15.2421	15.3928	15.545	15.6986	15.8538	16.0105	16.1688	16.3286	16.49	16.6531	16.8177	16.9839	17.1518	17.3214	17.4926	17.6655	17.8401	18.0165	18.1946	18.3744	18.5561	18.7395	18.9248	19.1118	19.3008	19.4915	19.6842	19.8788	20.0753	20.2738
rdv2_r01_s133	FL1	Counts	0	0	0	0	0	0	0	0	0	0	0	0	0	0	0	0	0	0	1	0	0	0	0	0	0	0	0	0	0	0	0	0	0	0	0	0	0	0	0	0	0	0	0	0	0	0	0
rdv2_r01_s134	FL1	Bin Values (MEF)	12.895	13.0225	13.1512	13.2812	13.4125	13.5451	13.679	13.8142	13.9508	14.0887	14.2279	14.3686	14.5106	14.6541	14.7989	14.9452	15.0929	15.2421	15.3928	15.545	15.6986	15.8538	16.0105	16.1688	16.3286	16.49	16.6531	16.8177	16.9839	17.1518	17.3214	17.4926	17.6655	17.8401	18.0165	18.1946	18.3744	18.5561	18.7395	18.9248	19.1118	19.3008	19.4915	19.6842	19.8788	20.0753	20.2738
rdv2_r01_s134	FL1	Counts	0	0	0	0	0	0	0	0	0	0	0	0	0	0	0	0	0	0	0	0	0	0	0	0	0	0	0	0	0	0	0	0	0	1	0	0	0	0	0	0	0	1	0	0	0	0	0
rdv2_r01_s135	FL1	Bin Values (MEF)	12.895	13.0225	13.1512	13.2812	13.4125	13.5451	13.679	13.8142	13.9508	14.0887	14.2279	14.3686	14.5106	14.6541	14.7989	14.9452	15.0929	15.2421	15.3928	15.545	15.6986	15.8538	16.0105	16.1688	16.3286	16.49	16.6531	16.8177	16.9839	17.1518	17.3214	17.4926	17.6655	17.8401	18.0165	18.1946	18.3744	18.5561	18.7395	18.9248	19.1118	19.3008	19.4915	19.6842	19.8788	20.0753	20.2738
rdv2_r01_s135	FL1	Counts	0	0	0	0	0	0	0	0	0	0	0	0	0	0	0	0	0	0	0	0	0	0	0	0	0	0	0	0	0	0	1	0	0	0	0	0	0	0	0	0	0	0	0	0	0	0	0
rdv2_r01_s136	FL1	Bin Values (MEF)	12.895	13.0225	13.1512	13.2812	13.4125	13.5451	13.679	13.8142	13.9508	14.0887	14.2279	14.3686	14.5106	14.6541	14.7989	14.9452	15.0929	15.2421	15.3928	15.545	15.6986	15.8538	16.0105	16.1688	16.3286	16.49	16.6531	16.8177	16.9839	17.1518	17.3214	17.4926	17.6655	17.8401	18.0165	18.1946	18.3744	18.5561	18.7395	18.9248	19.1118	19.3008	19.4915	19.6842	19.8788	20.0753	20.2738
rdv2_r01_s136	FL1	Counts	0	0	0	0	0	0	0	0	0	0	0	0	0	0	0	0	0	0	0	0	0	0	0	0	0	0	0	0	0	0	0	0	0	0	0	0	0	0	0	0	0	0	0	0	0	0	0
rdv2_r01_s137	FL1	Bin Values (MEF)	12.895	13.0225	13.1512	13.2812	13.4125	13.5451	13.679	13.8142	13.9508	14.0887	14.2279	14.3686	14.5106	14.6541	14.7989	14.9452	15.0929	15.2421	15.3928	15.545	15.6986	15.8538	16.0105	16.1688	16.3286	16.49	16.6531	16.8177	16.9839	17.1518	17.3214	17.4926	17.6655	17.8401	18.0165	18.1946	18.3744	18.5561	18.7395	18.9248	19.1118	19.3008	19.4915	19.6842	19.8788	20.0753	20.2738
rdv2_r01_s137	FL1	Counts	0	0	0	0	0	0	0	0	0	0	0	0	0	0	0	0	0	0	0	0	0	0	0	0	0	0	0	0	0	0	0	0	0	0	0	0	0	1	0	0	0	0	0	0	0	0	0
rdv2_r01_s138	FL1	Bin Values (MEF)	12.895	13.0225	13.1512	13.2812	13.4125	13.5451	13.679	13.8142	13.9508	14.0887	14.2279	14.3686	14.5106	14.6541	14.7989	14.9452	15.0929	15.2421	15.3928	15.545	15.6986	15.8538	16.0105	16.1688	16.3286	16.49	16.6531	16.8177	16.9839	17.1518	17.3214	17.4926	17.6655	17.8401	18.0165	18.1946	18.3744	18.5561	18.7395	18.9248	19.1118	19.3008	19.4915	19.6842	19.8788	20.0753	20.2738
rdv2_r01_s138	FL1	Counts	0	0	0	0	0	0	0	0	0	0	0	0	0	0	0	0	0	0	0	0	0	0	0	0	0	0	0	0	0	1	1	0	0	0	0	0	0	0	0	0	0	0	0	0	0	0	0
rdv2_r01_s139	FL1	Bin Values (MEF)	12.895	13.0225	13.1512	13.2812	13.4125	13.5451	13.679	13.8142	13.9508	14.0887	14.2279	14.3686	14.5106	14.6541	14.7989	14.9452	15.0929	15.2421	15.3928	15.545	15.6986	15.8538	16.0105	16.1688	16.3286	16.49	16.6531	16.8177	16.9839	17.1518	17.3214	17.4926	17.6655	17.8401	18.0165	18.1946	18.3744	18.5561	18.7395	18.9248	19.1118	19.3008	19.4915	19.6842	19.8788	20.0753	20.2738
rdv2_r01_s139	FL1	Counts	0	0	0	0	0	0	0	0	0	0	0	0	0	0	0	0	0	0	0	0	0	0	0	0	0	0	0	0	0	0	0	0	0	0	0	0	0	0	0	0	0	0	0	0	0	0	0
rdv2_r01_s140	FL1	Bin Values (MEF)	12.895	13.0225	13.1512	13.2812	13.4125	13.5451	13.679	13.8142	13.9508	14.0887	14.2279	14.3686	14.5106	14.6541	14.7989	14.9452	15.0929	15.2421	15.3928	15.545	15.6986	15.8538	16.0105	16.1688	16.3286	16.49	16.6531	16.8177	16.9839	17.1518	17.3214	17.4926	17.6655	17.8401	18.0165	18.1946	18.3744	18.5561	18.7395	18.9248	19.1118	19.3008	19.4915	19.6842	19.8788	20.0753	20.2738
rdv2_r01_s140	FL1	Counts	0	0	0	0	0	0	0	0	0	0	0	0	0	1	0	0	0	0	0	0	0	0	0	0	0	0	0	0	0	0	0	0	0	0	0	0	0	0	0	0	0	0	0	0	0	0	0
rdv2_r01_s141	FL1	Bin Values (MEF)	12.895	13.0225	13.1512	13.2812	13.4125	13.5451	13.679	13.8142	13.9508	14.0887	14.2279	14.3686	14.5106	14.6541	14.7989	14.9452	15.0929	15.2421	15.3928	15.545	15.6986	15.8538	16.0105	16.1688	16.3286	16.49	16.6531	16.8177	16.9839	17.1518	17.3214	17.4926	17.6655	17.8401	18.0165	18.1946	18.3744	18.5561	18.7395	18.9248	19.1118	19.3008	19.4915	19.6842	19.8788	20.0753	20.2738
rdv2_r01_s141	FL1	Counts	0	0	0	0	0	0	0	0	0	1	0	0	0	0	0	0	0	0	0	0	0	0	1	0	0	0	0	0	0	0	0	0	0	0	0	0	0	0	0	0	1	0	0	0	0	0	0
rdv2_r01_s142	FL1	Bin Values (MEF)	12.895	13.0225	13.1512	13.2812	13.4125	13.5451	13.679	13.8142	13.9508	14.0887	14.2279	14.3686	14.5106	14.6541	14.7989	14.9452	15.0929	15.2421	15.3928	15.545	15.6986	15.8538	16.0105	16.1688	16.3286	16.49	16.6531	16.8177	16.9839	17.1518	17.3214	17.4926	17.6655	17.8401	18.0165	18.1946	18.3744	18.5561	18.7395	18.9248	19.1118	19.3008	19.4915	19.6842	19.8788	20.0753	20.2738
rdv2_r01_s142	FL1	Counts	0	0	0	0	0	0	0	0	0	0	0	0	0	0	0	0	0	0	0	0	0	0	0	0	0	0	0	0	0	0	0	0	0	0	0	0	0	0	0	0	0	0	0	0	0	0	0
rdv2_r01_s143	FL1	Bin Values (MEF)	12.895	13.0225	13.1512	13.2812	13.4125	13.5451	13.679	13.8142	13.9508	14.0887	14.2279	14.3686	14.5106	14.6541	14.7989	14.9452	15.0929	15.2421	15.3928	15.545	15.6986	15.8538	16.0105	16.1688	16.3286	16.49	16.6531	16.8177	16.9839	17.1518	17.3214	17.4926	17.6655	17.8401	18.0165	18.1946	18.3744	18.5561	18.7395	18.9248	19.1118	19.3008	19.4915	19.6842	19.8788	20.0753	20.2738
rdv2_r01_s143	FL1	Counts	0	0	0	0	0	0	0	0	0	0	0	0	0	0	0	0	0	0	0	0	0	0	0	0	0	0	0	0	0	0	0	0	0	0	0	0	0	0	0	0	0	0	0	0	0	0	0
rdv2_r01_s144	FL1	Bin Values (MEF)	12.895	13.0225	13.1512	13.2812	13.4125	13.5451	13.679	13.8142	13.9508	14.0887	14.2279	14.3686	14.5106	14.6541	14.7989	14.9452	15.0929	15.2421	15.3928	15.545	15.6986	15.8538	16.0105	16.1688	16.3286	16.49	16.6531	16.8177	16.9839	17.1518	17.3214	17.4926	17.6655	17.8401	18.0165	18.1946	18.3744	18.5561	18.7395	18.9248	19.1118	19.3008	19.4915	19.6842	19.8788	20.0753	20.2738
rdv2_r01_s144	FL1	Counts	0	0	0	0	0	0	0	0	0	0	0	0	0	0	1	0	0	0	0	0	0	0	0	0	0	0	0	0	0	0	0	0	0	0	1	0	0	0	0	0	0	0	0	0	0	0	1
rdv2_r01_s145	FL1	Bin Values (MEF)	12.895	13.0225	13.1512	13.2812	13.4125	13.5451	13.679	13.8142	13.9508	14.0887	14.2279	14.3686	14.5106	14.6541	14.7989	14.9452	15.0929	15.2421	15.3928	15.545	15.6986	15.8538	16.0105	16.1688	16.3286	16.49	16.6531	16.8177	16.9839	17.1518	17.3214	17.4926	17.6655	17.8401	18.0165	18.1946	18.3744	18.5561	18.7395	18.9248	19.1118	19.3008	19.4915	19.6842	19.8788	20.0753	20.2738
rdv2_r01_s145	FL1	Counts	0	0	0	0	0	0	0	0	0	0	0	0	0	0	0	0	0	0	0	0	0	0	0	0	0	0	0	0	0	0	0	0	0	0	0	0	0	0	0	0	0	0	0	0	1	0	0
rdv2_r01_s146	FL1	Bin Values (MEF)	12.895	13.0225	13.1512	13.2812	13.4125	13.5451	13.679	13.8142	13.9508	14.0887	14.2279	14.3686	14.5106	14.6541	14.7989	14.9452	15.0929	15.2421	15.3928	15.545	15.6986	15.8538	16.0105	16.1688	16.3286	16.49	16.6531	16.8177	16.9839	17.1518	17.3214	17.4926	17.6655	17.8401	18.0165	18.1946	18.3744	18.5561	18.7395	18.9248	19.1118	19.3008	19.4915	19.6842	19.8788	20.0753	20.2738
rdv2_r01_s146	FL1	Counts	0	0	0	0	0	0	0	0	0	0	0	0	0	0	0	0	0	0	0	0	0	0	0	0	0	0	0	0	0	0	0	0	0	0	0	0	0	0	0	0	0	0	0	0	0	0	0
rdv2_r01_s147	FL1	Bin Values (MEF)	12.895	13.0225	13.1512	13.2812	13.4125	13.5451	13.679	13.8142	13.9508	14.0887	14.2279	14.3686	14.5106	14.6541	14.7989	14.9452	15.0929	15.2421	15.3928	15.545	15.6986	15.8538	16.0105	16.1688	16.3286	16.49	16.6531	16.8177	16.9839	17.1518	17.3214	17.4926	17.6655	17.8401	18.0165	18.1946	18.3744	18.5561	18.7395	18.9248	19.1118	19.3008	19.4915	19.6842	19.8788	20.0753	20.2738
rdv2_r01_s147	FL1	Counts	0	0	0	1	0	0	0	0	0	0	0	0	0	0	0	0	0	0	0	0	0	0	0	0	0	0	0	0	0	0	0	0	0	0	0	0	0	0	0	0	0	0	0	0	0	0	0
rdv2_r01_s148	FL1	Bin Values (MEF)	12.895	13.0225	13.1512	13.2812	13.4125	13.5451	13.679	13.8142	13.9508	14.0887	14.2279	14.3686	14.5106	14.6541	14.7989	14.9452	15.0929	15.2421	15.3928	15.545	15.6986	15.8538	16.0105	16.1688	16.3286	16.49	16.6531	16.8177	16.9839	17.1518	17.3214	17.4926	17.6655	17.8401	18.0165	18.1946	18.3744	18.5561	18.7395	18.9248	19.1118	19.3008	19.4915	19.6842	19.8788	20.0753	20.2738
rdv2_r01_s148	FL1	Counts	0	0	0	0	0	0	0	0	0	0	0	0	0	1	0	0	0	0	0	0	0	0	0	0	0	0	0	0	0	0	0	0	1	0	0	0	0	0	0	0	0	0	0	0	0	0	0
rdv2_r01_s149	FL1	Bin Values (MEF)	12.895	13.0225	13.1512	13.2812	13.4125	13.5451	13.679	13.8142	13.9508	14.0887	14.2279	14.3686	14.5106	14.6541	14.7989	14.9452	15.0929	15.2421	15.3928	15.545	15.6986	15.8538	16.0105	16.1688	16.3286	16.49	16.6531	16.8177	16.9839	17.1518	17.3214	17.4926	17.6655	17.8401	18.0165	18.1946	18.3744	18.5561	18.7395	18.9248	19.1118	19.3008	19.4915	19.6842	19.8788	20.0753	20.2738
rdv2_r01_s149	FL1	Counts	0	0	0	0	0	0	0	0	0	0	0	0	0	0	0	0	0	0	0	0	0	0	0	0	0	0	0	0	0	0	0	0	0	0	0	0	0	0	0	0	0	0	0	1	0	0	0
rdv2_r01_s150	FL1	Bin Values (MEF)	12.895	13.0225	13.1512	13.2812	13.4125	13.5451	13.679	13.8142	13.9508	14.0887	14.2279	14.3686	14.5106	14.6541	14.7989	14.9452	15.0929	15.2421	15.3928	15.545	15.6986	15.8538	16.0105	16.1688	16.3286	16.49	16.6531	16.8177	16.9839	17.1518	17.3214	17.4926	17.6655	17.8401	18.0165	18.1946	18.3744	18.5561	18.7395	18.9248	19.1118	19.3008	19.4915	19.6842	19.8788	20.0753	20.2738
rdv2_r01_s150	FL1	Counts	0	0	0	0	0	0	0	0	0	0	0	0	0	0	0	0	0	0	0	0	0	0	0	0	0	0	0	0	0	0	0	0	0	0	0	0	0	0	0	0	0	0	0	0	0	0	0
rdv2_r01_s151	FL1	Bin Values (MEF)	12.895	13.0225	13.1512	13.2812	13.4125	13.5451	13.679	13.8142	13.9508	14.0887	14.2279	14.3686	14.5106	14.6541	14.7989	14.9452	15.0929	15.2421	15.3928	15.545	15.6986	15.8538	16.0105	16.1688	16.3286	16.49	16.6531	16.8177	16.9839	17.1518	17.3214	17.4926	17.6655	17.8401	18.0165	18.1946	18.3744	18.5561	18.7395	18.9248	19.1118	19.3008	19.4915	19.6842	19.8788	20.0753	20.2738
rdv2_r01_s151	FL1	Counts	0	0	0	0	0	0	0	0	0	0	0	0	0	0	0	0	0	0	0	0	0	0	0	0	0	0	0	0	0	0	0	0	1	0	0	0	0	0	0	0	0	0	0	0	0	0	0
rdv2_r01_s152	FL1	Bin Values (MEF)	12.895	13.0225	13.1512	13.2812	13.4125	13.5451	13.679	13.8142	13.9508	14.0887	14.2279	14.3686	14.5106	14.6541	14.7989	14.9452	15.0929	15.2421	15.3928	15.545	15.6986	15.8538	16.0105	16.1688	16.3286	16.49	16.6531	16.8177	16.9839	17.1518	17.3214	17.4926	17.6655	17.8401	18.0165	18.1946	18.3744	18.5561	18.7395	18.9248	19.1118	19.3008	19.4915	19.6842	19.8788	20.0753	20.2738
rdv2_r01_s152	FL1	Counts	0	1	0	0	0	0	0	0	0	0	0	0	0	2	1	1	1	0	1	0	0	0	0	1	0	0	0	1	1	0	2	2	0	0	0	0	1	0	0	0	0	0	0	0	0	0	1
rdv2_r01_s153	FL1	Bin Values (MEF)	12.895	13.0225	13.1512	13.2812	13.4125	13.5451	13.679	13.8142	13.9508	14.0887	14.2279	14.3686	14.5106	14.6541	14.7989	14.9452	15.0929	15.2421	15.3928	15.545	15.6986	15.8538	16.0105	16.1688	16.3286	16.49	16.6531	16.8177	16.9839	17.1518	17.3214	17.4926	17.6655	17.8401	18.0165	18.1946	18.3744	18.5561	18.7395	18.9248	19.1118	19.3008	19.4915	19.6842	19.8788	20.0753	20.2738
rdv2_r01_s153	FL1	Counts	0	0	0	0	0	0	0	0	1	0	0	0	0	0	0	0	0	0	0	0	0	0	0	0	0	0	0	0	0	0	0	0	0	0	1	0	0	0	0	0	1	0	0	0	0	0	0
rdv2_r01_s154	FL1	Bin Values (MEF)	12.895	13.0225	13.1512	13.2812	13.4125	13.5451	13.679	13.8142	13.9508	14.0887	14.2279	14.3686	14.5106	14.6541	14.7989	14.9452	15.0929	15.2421	15.3928	15.545	15.6986	15.8538	16.0105	16.1688	16.3286	16.49	16.6531	16.8177	16.9839	17.1518	17.3214	17.4926	17.6655	17.8401	18.0165	18.1946	18.3744	18.5561	18.7395	18.9248	19.1118	19.3008	19.4915	19.6842	19.8788	20.0753	20.2738
rdv2_r01_s154	FL1	Counts	0	0	0	0	0	0	0	0	0	0	0	0	0	0	0	0	0	0	0	0	0	0	0	0	0	0	0	0	0	0	0	0	0	0	0	0	0	0	0	0	0	0	0	0	0	0	0
rdv2_r01_s155	FL1	Bin Values (MEF)	12.895	13.0225	13.1512	13.2812	13.4125	13.5451	13.679	13.8142	13.9508	14.0887	14.2279	14.3686	14.5106	14.6541	14.7989	14.9452	15.0929	15.2421	15.3928	15.545	15.6986	15.8538	16.0105	16.1688	16.3286	16.49	16.6531	16.8177	16.9839	17.1518	17.3214	17.4926	17.6655	17.8401	18.0165	18.1946	18.3744	18.5561	18.7395	18.9248	19.1118	19.3008	19.4915	19.6842	19.8788	20.0753	20.2738
rdv2_r01_s155	FL1	Counts	0	0	0	0	1	1	0	1	0	1	0	0	0	0	0	0	0	0	0	1	1	0	0	0	1	1	0	1	0	1	2	0	1	0	2	1	0	0	0	2	0	0	2	0	2	1	0
rdv2_r01_s156	FL1	Bin Values (MEF)	12.895	13.0225	13.1512	13.2812	13.4125	13.5451	13.679	13.8142	13.9508	14.0887	14.2279	14.3686	14.5106	14.6541	14.7989	14.9452	15.0929	15.2421	15.3928	15.545	15.6986	15.8538	16.0105	16.1688	16.3286	16.49	16.6531	16.8177	16.9839	17.1518	17.3214	17.4926	17.6655	17.8401	18.0165	18.1946	18.3744	18.5561	18.7395	18.9248	19.1118	19.3008	19.4915	19.6842	19.8788	20.0753	20.2738
rdv2_r01_s156	FL1	Counts	0	0	0	0	0	0	0	0	0	0	0	0	0	0	1	0	0	0	0	0	0	0	0	0	0	0	0	0	0	0	0	0	0	0	0	0	0	0	0	0	0	0	0	0	0	0	0
rdv2_r01_s157	FL1	Bin Values (MEF)	12.895	13.0225	13.1512	13.2812	13.4125	13.5451	13.679	13.8142	13.9508	14.0887	14.2279	14.3686	14.5106	14.6541	14.7989	14.9452	15.0929	15.2421	15.3928	15.545	15.6986	15.8538	16.0105	16.1688	16.3286	16.49	16.6531	16.8177	16.9839	17.1518	17.3214	17.4926	17.6655	17.8401	18.0165	18.1946	18.3744	18.5561	18.7395	18.9248	19.1118	19.3008	19.4915	19.6842	19.8788	20.0753	20.2738
rdv2_r01_s157	FL1	Counts	0	0	0	0	0	0	0	0	0	0	0	0	0	0	0	0	0	0	0	0	0	0	0	0	0	0	0	0	0	0	0	0	0	0	0	0	0	0	0	0	0	0	0	0	0	0	0
rdv2_r01_s158	FL1	Bin Values (MEF)	12.895	13.0225	13.1512	13.2812	13.4125	13.5451	13.679	13.8142	13.9508	14.0887	14.2279	14.3686	14.5106	14.6541	14.7989	14.9452	15.0929	15.2421	15.3928	15.545	15.6986	15.8538	16.0105	16.1688	16.3286	16.49	16.6531	16.8177	16.9839	17.1518	17.3214	17.4926	17.6655	17.8401	18.0165	18.1946	18.3744	18.5561	18.7395	18.9248	19.1118	19.3008	19.4915	19.6842	19.8788	20.0753	20.2738
rdv2_r01_s158	FL1	Counts	0	0	0	0	0	0	0	0	0	0	0	0	0	0	0	0	0	0	0	0	0	0	0	0	0	0	0	0	0	0	0	0	0	0	0	0	0	0	0	0	0	0	0	0	0	0	0
rdv2_r01_s159	FL1	Bin Values (MEF)	12.895	13.0225	13.1512	13.2812	13.4125	13.5451	13.679	13.8142	13.9508	14.0887	14.2279	14.3686	14.5106	14.6541	14.7989	14.9452	15.0929	15.2421	15.3928	15.545	15.6986	15.8538	16.0105	16.1688	16.3286	16.49	16.6531	16.8177	16.9839	17.1518	17.3214	17.4926	17.6655	17.8401	18.0165	18.1946	18.3744	18.5561	18.7395	18.9248	19.1118	19.3008	19.4915	19.6842	19.8788	20.0753	20.2738
rdv2_r01_s159	FL1	Counts	0	0	0	0	0	0	0	0	0	0	0	0	0	0	0	0	0	0	0	0	0	0	0	0	0	0	0	0	1	0	0	0	0	0	0	0	0	0	0	0	0	0	0	0	0	0	0
rdv2_r01_s160	FL1	Bin Values (MEF)	12.895	13.0225	13.1512	13.2812	13.4125	13.5451	13.679	13.8142	13.9508	14.0887	14.2279	14.3686	14.5106	14.6541	14.7989	14.9452	15.0929	15.2421	15.3928	15.545	15.6986	15.8538	16.0105	16.1688	16.3286	16.49	16.6531	16.8177	16.9839	17.1518	17.3214	17.4926	17.6655	17.8401	18.0165	18.1946	18.3744	18.5561	18.7395	18.9248	19.1118	19.3008	19.4915	19.6842	19.8788	20.0753	20.2738
rdv2_r01_s160	FL1	Counts	0	0	0	0	0	0	0	0	0	1	0	0	0	0	0	0	0	0	0	0	0	0	0	0	0	0	0	0	0	0	0	0	0	0	0	0	0	0	0	0	0	0	0	0	0	0	0
rdv2_r01_s161	FL1	Bin Values (MEF)	12.895	13.0225	13.1512	13.2812	13.4125	13.5451	13.679	13.8142	13.9508	14.0887	14.2279	14.3686	14.5106	14.6541	14.7989	14.9452	15.0929	15.2421	15.3928	15.545	15.6986	15.8538	16.0105	16.1688	16.3286	16.49	16.6531	16.8177	16.9839	17.1518	17.3214	17.4926	17.6655	17.8401	18.0165	18.1946	18.3744	18.5561	18.7395	18.9248	19.1118	19.3008	19.4915	19.6842	19.8788	20.0753	20.2738
rdv2_r01_s161	FL1	Counts	0	0	0	0	0	0	0	0	0	0	1	0	0	0	0	0	0	0	1	1	0	0	0	0	0	0	0	0	0	0	1	0	0	0	0	0	0	0	0	0	1	1	0	0	1	0	0
rdv2_r01_s162	FL1	Bin Values (MEF)	12.895	13.0225	13.1512	13.2812	13.4125	13.5451	13.679	13.8142	13.9508	14.0887	14.2279	14.3686	14.5106	14.6541	14.7989	14.9452	15.0929	15.2421	15.3928	15.545	15.6986	15.8538	16.0105	16.1688	16.3286	16.49	16.6531	16.8177	16.9839	17.1518	17.3214	17.4926	17.6655	17.8401	18.0165	18.1946	18.3744	18.5561	18.7395	18.9248	19.1118	19.3008	19.4915	19.6842	19.8788	20.0753	20.2738
rdv2_r01_s162	FL1	Counts	0	0	0	0	0	0	0	0	0	0	1	0	0	1	0	0	0	0	0	0	0	0	0	0	0	0	0	0	0	0	0	0	0	0	0	0	0	0	0	0	0	0	0	0	0	0	0
rdv2_r01_s163	FL1	Bin Values (MEF)	12.895	13.0225	13.1512	13.2812	13.4125	13.5451	13.679	13.8142	13.9508	14.0887	14.2279	14.3686	14.5106	14.6541	14.7989	14.9452	15.0929	15.2421	15.3928	15.545	15.6986	15.8538	16.0105	16.1688	16.3286	16.49	16.6531	16.8177	16.9839	17.1518	17.3214	17.4926	17.6655	17.8401	18.0165	18.1946	18.3744	18.5561	18.7395	18.9248	19.1118	19.3008	19.4915	19.6842	19.8788	20.0753	20.2738
rdv2_r01_s163	FL1	Counts	0	0	0	0	0	0	0	0	0	0	0	0	0	0	0	0	0	0	0	0	0	0	0	0	0	0	0	0	0	0	0	0	0	0	0	0	2	0	0	0	0	0	0	0	0	0	0
rdv2_r01_s164	FL1	Bin Values (MEF)	12.895	13.0225	13.1512	13.2812	13.4125	13.5451	13.679	13.8142	13.9508	14.0887	14.2279	14.3686	14.5106	14.6541	14.7989	14.9452	15.0929	15.2421	15.3928	15.545	15.6986	15.8538	16.0105	16.1688	16.3286	16.49	16.6531	16.8177	16.9839	17.1518	17.3214	17.4926	17.6655	17.8401	18.0165	18.1946	18.3744	18.5561	18.7395	18.9248	19.1118	19.3008	19.4915	19.6842	19.8788	20.0753	20.2738
rdv2_r01_s164	FL1	Counts	0	0	0	0	0	0	0	0	1	0	0	0	0	0	0	0	0	0	0	0	0	0	0	0	0	0	0	0	0	0	0	0	0	0	2	0	0	0	0	0	0	0	0	0	0	0	0
rdv2_r01_s165	FL1	Bin Values (MEF)	12.895	13.0225	13.1512	13.2812	13.4125	13.5451	13.679	13.8142	13.9508	14.0887	14.2279	14.3686	14.5106	14.6541	14.7989	14.9452	15.0929	15.2421	15.3928	15.545	15.6986	15.8538	16.0105	16.1688	16.3286	16.49	16.6531	16.8177	16.9839	17.1518	17.3214	17.4926	17.6655	17.8401	18.0165	18.1946	18.3744	18.5561	18.7395	18.9248	19.1118	19.3008	19.4915	19.6842	19.8788	20.0753	20.2738
rdv2_r01_s165	FL1	Counts	0	0	1	0	0	0	0	0	0	0	0	0	0	0	0	0	0	0	0	0	0	0	0	0	0	1	0	0	1	0	0	0	0	0	0	0	0	0	0	0	0	0	0	1	0	0	0
rdv2_r01_s166	FL1	Bin Values (MEF)	12.895	13.0225	13.1512	13.2812	13.4125	13.5451	13.679	13.8142	13.9508	14.0887	14.2279	14.3686	14.5106	14.6541	14.7989	14.9452	15.0929	15.2421	15.3928	15.545	15.6986	15.8538	16.0105	16.1688	16.3286	16.49	16.6531	16.8177	16.9839	17.1518	17.3214	17.4926	17.6655	17.8401	18.0165	18.1946	18.3744	18.5561	18.7395	18.9248	19.1118	19.3008	19.4915	19.6842	19.8788	20.0753	20.2738
rdv2_r01_s166	FL1	Counts	0	0	0	0	0	0	0	0	0	0	0	0	1	0	0	0	0	0	0	0	0	1	0	0	0	0	0	0	0	0	1	0	0	0	0	0	0	0	0	0	0	0	0	0	0	0	0
rdv2_r01_s167	FL1	Bin Values (MEF)	12.895	13.0225	13.1512	13.2812	13.4125	13.5451	13.679	13.8142	13.9508	14.0887	14.2279	14.3686	14.5106	14.6541	14.7989	14.9452	15.0929	15.2421	15.3928	15.545	15.6986	15.8538	16.0105	16.1688	16.3286	16.49	16.6531	16.8177	16.9839	17.1518	17.3214	17.4926	17.6655	17.8401	18.0165	18.1946	18.3744	18.5561	18.7395	18.9248	19.1118	19.3008	19.4915	19.6842	19.8788	20.0753	20.2738
rdv2_r01_s167	FL1	Counts	0	0	0	0	0	0	0	1	0	0	0	0	0	0	0	0	0	0	0	0	1	1	0	1	0	0	0	0	0	0	1	0	0	0	0	0	0	0	0	0	0	0	0	0	0	0	1
rdv2_r01_s168	FL1	Bin Values (MEF)	12.895	13.0225	13.1512	13.2812	13.4125	13.5451	13.679	13.8142	13.9508	14.0887	14.2279	14.3686	14.5106	14.6541	14.7989	14.9452	15.0929	15.2421	15.3928	15.545	15.6986	15.8538	16.0105	16.1688	16.3286	16.49	16.6531	16.8177	16.9839	17.1518	17.3214	17.4926	17.6655	17.8401	18.0165	18.1946	18.3744	18.5561	18.7395	18.9248	19.1118	19.3008	19.4915	19.6842	19.8788	20.0753	20.2738
rdv2_r01_s168	FL1	Counts	0	0	0	0	0	0	0	0	0	0	0	0	0	0	0	0	0	0	0	1	0	0	0	0	0	0	0	0	0	0	0	0	0	0	0	1	0	0	0	0	0	0	0	0	0	0	0
rdv2_r03_s145	FL1	Bin Values (MEF)	12.9075	13.0351	13.164	13.2942	13.4256	13.5584	13.6924	13.8278	13.9646	14.1026	14.2421	14.3829	14.5251	14.6688	14.8138	14.9603	15.1082	15.2576	15.4085	15.5609	15.7147	15.8701	16.027	16.1855	16.3456	16.5072	16.6704	16.8353	17.0017	17.1698	17.3396	17.5111	17.6842	17.8591	18.0357	18.214	18.3941	18.576	18.7597	18.9452	19.1325	19.3217	19.5128	19.7057	19.9006	20.0974	20.2961
rdv2_r03_s145	FL1	Counts	0	0	0	0	0	0	0	0	0	0	0	0	0	0	0	0	0	0	0	1	0	0	0	0	0	0	0	0	0	0	1	0	0	0	0	0	0	0	0	0	0	0	0	0	0	0	0
rdv2_r03_s146	FL1	Bin Values (MEF)	12.9075	13.0351	13.164	13.2942	13.4256	13.5584	13.6924	13.8278	13.9646	14.1026	14.2421	14.3829	14.5251	14.6688	14.8138	14.9603	15.1082	15.2576	15.4085	15.5609	15.7147	15.8701	16.027	16.1855	16.3456	16.5072	16.6704	16.8353	17.0017	17.1698	17.3396	17.5111	17.6842	17.8591	18.0357	18.214	18.3941	18.576	18.7597	18.9452	19.1325	19.3217	19.5128	19.7057	19.9006	20.0974	20.2961
rdv2_r03_s146	FL1	Counts	0	0	1	0	0	0	0	0	1	0	0	0	0	0	0	0	0	0	0	0	0	0	0	0	0	0	0	0	0	0	0	0	0	0	0	0	0	0	0	0	0	0	0	0	0	0	0
rdv2_r03_s147	FL1	Bin Values (MEF)	12.9075	13.0351	13.164	13.2942	13.4256	13.5584	13.6924	13.8278	13.9646	14.1026	14.2421	14.3829	14.5251	14.6688	14.8138	14.9603	15.1082	15.2576	15.4085	15.5609	15.7147	15.8701	16.027	16.1855	16.3456	16.5072	16.6704	16.8353	17.0017	17.1698	17.3396	17.5111	17.6842	17.8591	18.0357	18.214	18.3941	18.576	18.7597	18.9452	19.1325	19.3217	19.5128	19.7057	19.9006	20.0974	20.2961
rdv2_r03_s147	FL1	Counts	0	0	0	0	0	0	0	0	0	0	0	0	0	0	0	0	0	0	0	0	0	0	0	0	0	0	0	1	0	0	0	0	0	0	0	1	0	0	0	0	0	0	0	0	0	0	0
rdv2_r03_s148	FL1	Bin Values (MEF)	12.9075	13.0351	13.164	13.2942	13.4256	13.5584	13.6924	13.8278	13.9646	14.1026	14.2421	14.3829	14.5251	14.6688	14.8138	14.9603	15.1082	15.2576	15.4085	15.5609	15.7147	15.8701	16.027	16.1855	16.3456	16.5072	16.6704	16.8353	17.0017	17.1698	17.3396	17.5111	17.6842	17.8591	18.0357	18.214	18.3941	18.576	18.7597	18.9452	19.1325	19.3217	19.5128	19.7057	19.9006	20.0974	20.2961
rdv2_r03_s148	FL1	Counts	0	0	0	0	0	0	0	0	0	0	0	0	0	0	0	0	0	0	0	0	0	0	0	0	0	0	0	0	0	0	0	0	0	0	0	0	0	0	1	0	0	0	0	0	0	0	0
rdv2_r03_s149	FL1	Bin Values (MEF)	12.9075	13.0351	13.164	13.2942	13.4256	13.5584	13.6924	13.8278	13.9646	14.1026	14.2421	14.3829	14.5251	14.6688	14.8138	14.9603	15.1082	15.2576	15.4085	15.5609	15.7147	15.8701	16.027	16.1855	16.3456	16.5072	16.6704	16.8353	17.0017	17.1698	17.3396	17.5111	17.6842	17.8591	18.0357	18.214	18.3941	18.576	18.7597	18.9452	19.1325	19.3217	19.5128	19.7057	19.9006	20.0974	20.2961
rdv2_r03_s149	FL1	Counts	0	0	0	0	0	0	0	0	0	0	1	0	0	0	0	0	0	1	0	0	0	0	0	1	0	1	0	0	0	0	0	0	0	0	0	0	1	0	0	0	0	0	0	0	0	0	0
rdv2_r03_s150	FL1	Bin Values (MEF)	12.9075	13.0351	13.164	13.2942	13.4256	13.5584	13.6924	13.8278	13.9646	14.1026	14.2421	14.3829	14.5251	14.6688	14.8138	14.9603	15.1082	15.2576	15.4085	15.5609	15.7147	15.8701	16.027	16.1855	16.3456	16.5072	16.6704	16.8353	17.0017	17.1698	17.3396	17.5111	17.6842	17.8591	18.0357	18.214	18.3941	18.576	18.7597	18.9452	19.1325	19.3217	19.5128	19.7057	19.9006	20.0974	20.2961
rdv2_r03_s150	FL1	Counts	0	0	0	0	0	0	0	0	0	0	0	0	0	0	0	0	0	0	0	0	0	0	0	0	0	0	0	0	1	0	0	0	0	0	0	0	1	0	0	0	0	0	0	0	0	1	1
rdv2_r03_s151	FL1	Bin Values (MEF)	12.9075	13.0351	13.164	13.2942	13.4256	13.5584	13.6924	13.8278	13.9646	14.1026	14.2421	14.3829	14.5251	14.6688	14.8138	14.9603	15.1082	15.2576	15.4085	15.5609	15.7147	15.8701	16.027	16.1855	16.3456	16.5072	16.6704	16.8353	17.0017	17.1698	17.3396	17.5111	17.6842	17.8591	18.0357	18.214	18.3941	18.576	18.7597	18.9452	19.1325	19.3217	19.5128	19.7057	19.9006	20.0974	20.2961
rdv2_r03_s151	FL1	Counts	0	0	0	0	0	0	0	0	0	0	0	0	0	0	0	0	0	0	0	0	0	0	0	0	0	0	0	0	0	0	0	0	0	0	0	0	1	0	0	0	0	0	0	0	0	0	0
rdv2_r03_s152	FL1	Bin Values (MEF)	12.9075	13.0351	13.164	13.2942	13.4256	13.5584	13.6924	13.8278	13.9646	14.1026	14.2421	14.3829	14.5251	14.6688	14.8138	14.9603	15.1082	15.2576	15.4085	15.5609	15.7147	15.8701	16.027	16.1855	16.3456	16.5072	16.6704	16.8353	17.0017	17.1698	17.3396	17.5111	17.6842	17.8591	18.0357	18.214	18.3941	18.576	18.7597	18.9452	19.1325	19.3217	19.5128	19.7057	19.9006	20.0974	20.2961
rdv2_r03_s152	FL1	Counts	0	0	0	0	0	0	0	0	0	0	0	0	1	0	0	0	0	0	0	0	0	0	0	0	0	0	0	0	0	0	0	0	0	0	0	0	0	0	0	0	0	0	0	0	0	0	0
rdv2_r03_s153	FL1	Bin Values (MEF)	12.9075	13.0351	13.164	13.2942	13.4256	13.5584	13.6924	13.8278	13.9646	14.1026	14.2421	14.3829	14.5251	14.6688	14.8138	14.9603	15.1082	15.2576	15.4085	15.5609	15.7147	15.8701	16.027	16.1855	16.3456	16.5072	16.6704	16.8353	17.0017	17.1698	17.3396	17.5111	17.6842	17.8591	18.0357	18.214	18.3941	18.576	18.7597	18.9452	19.1325	19.3217	19.5128	19.7057	19.9006	20.0974	20.2961
rdv2_r03_s153	FL1	Counts	0	0	0	0	0	0	0	0	0	0	0	0	0	0	0	0	0	0	0	0	1	0	0	0	0	0	0	1	0	0	0	0	0	0	0	0	0	0	0	0	0	0	0	0	0	0	0
rdv2_r03_s154	FL1	Bin Values (MEF)	12.9075	13.0351	13.164	13.2942	13.4256	13.5584	13.6924	13.8278	13.9646	14.1026	14.2421	14.3829	14.5251	14.6688	14.8138	14.9603	15.1082	15.2576	15.4085	15.5609	15.7147	15.8701	16.027	16.1855	16.3456	16.5072	16.6704	16.8353	17.0017	17.1698	17.3396	17.5111	17.6842	17.8591	18.0357	18.214	18.3941	18.576	18.7597	18.9452	19.1325	19.3217	19.5128	19.7057	19.9006	20.0974	20.2961
rdv2_r03_s154	FL1	Counts	0	0	0	0	0	0	0	0	0	0	0	0	0	0	0	0	0	0	0	0	0	0	0	0	0	0	0	0	0	0	0	0	0	0	0	0	0	0	0	0	1	0	0	0	0	0	0
rdv2_r03_s155	FL1	Bin Values (MEF)	12.9075	13.0351	13.164	13.2942	13.4256	13.5584	13.6924	13.8278	13.9646	14.1026	14.2421	14.3829	14.5251	14.6688	14.8138	14.9603	15.1082	15.2576	15.4085	15.5609	15.7147	15.8701	16.027	16.1855	16.3456	16.5072	16.6704	16.8353	17.0017	17.1698	17.3396	17.5111	17.6842	17.8591	18.0357	18.214	18.3941	18.576	18.7597	18.9452	19.1325	19.3217	19.5128	19.7057	19.9006	20.0974	20.2961
rdv2_r03_s155	FL1	Counts	0	0	0	0	0	0	0	0	0	0	1	0	0	0	0	0	0	0	0	0	0	0	0	0	0	0	0	0	0	0	0	0	0	1	0	0	0	0	0	0	0	0	0	1	0	1	0
rdv2_r03_s156	FL1	Bin Values (MEF)	12.9075	13.0351	13.164	13.2942	13.4256	13.5584	13.6924	13.8278	13.9646	14.1026	14.2421	14.3829	14.5251	14.6688	14.8138	14.9603	15.1082	15.2576	15.4085	15.5609	15.7147	15.8701	16.027	16.1855	16.3456	16.5072	16.6704	16.8353	17.0017	17.1698	17.3396	17.5111	17.6842	17.8591	18.0357	18.214	18.3941	18.576	18.7597	18.9452	19.1325	19.3217	19.5128	19.7057	19.9006	20.0974	20.2961
rdv2_r03_s156	FL1	Counts	0	0	0	0	1	0	0	0	0	0	0	0	0	0	0	0	0	0	0	0	0	0	0	0	0	2	0	0	0	0	0	0	0	0	0	0	0	0	0	0	0	0	0	0	0	0	1
rdv2_r03_s157	FL1	Bin Values (MEF)	12.9075	13.0351	13.164	13.2942	13.4256	13.5584	13.6924	13.8278	13.9646	14.1026	14.2421	14.3829	14.5251	14.6688	14.8138	14.9603	15.1082	15.2576	15.4085	15.5609	15.7147	15.8701	16.027	16.1855	16.3456	16.5072	16.6704	16.8353	17.0017	17.1698	17.3396	17.5111	17.6842	17.8591	18.0357	18.214	18.3941	18.576	18.7597	18.9452	19.1325	19.3217	19.5128	19.7057	19.9006	20.0974	20.2961
rdv2_r03_s157	FL1	Counts	0	0	0	0	0	0	0	0	0	0	0	0	0	0	0	0	0	0	0	0	0	0	0	0	0	1	0	0	0	0	0	0	0	0	0	0	0	0	1	0	0	0	0	0	0	0	0
rdv2_r03_s158	FL1	Bin Values (MEF)	12.9075	13.0351	13.164	13.2942	13.4256	13.5584	13.6924	13.8278	13.9646	14.1026	14.2421	14.3829	14.5251	14.6688	14.8138	14.9603	15.1082	15.2576	15.4085	15.5609	15.7147	15.8701	16.027	16.1855	16.3456	16.5072	16.6704	16.8353	17.0017	17.1698	17.3396	17.5111	17.6842	17.8591	18.0357	18.214	18.3941	18.576	18.7597	18.9452	19.1325	19.3217	19.5128	19.7057	19.9006	20.0974	20.2961
rdv2_r03_s158	FL1	Counts	0	0	0	0	0	0	0	0	0	1	0	0	0	0	0	0	0	0	0	0	0	0	0	0	0	0	0	0	0	0	0	0	0	0	0	0	0	0	0	1	0	0	0	0	0	0	0
rdv2_r03_s159	FL1	Bin Values (MEF)	12.9075	13.0351	13.164	13.2942	13.4256	13.5584	13.6924	13.8278	13.9646	14.1026	14.2421	14.3829	14.5251	14.6688	14.8138	14.9603	15.1082	15.2576	15.4085	15.5609	15.7147	15.8701	16.027	16.1855	16.3456	16.5072	16.6704	16.8353	17.0017	17.1698	17.3396	17.5111	17.6842	17.8591	18.0357	18.214	18.3941	18.576	18.7597	18.9452	19.1325	19.3217	19.5128	19.7057	19.9006	20.0974	20.2961
rdv2_r03_s159	FL1	Counts	0	0	0	0	0	0	0	0	0	0	0	0	0	1	0	0	0	0	0	0	0	0	0	1	0	0	0	0	0	0	0	1	0	0	0	0	0	0	0	0	0	0	0	0	0	0	0
rdv2_r03_s160	FL1	Bin Values (MEF)	12.9075	13.0351	13.164	13.2942	13.4256	13.5584	13.6924	13.8278	13.9646	14.1026	14.2421	14.3829	14.5251	14.6688	14.8138	14.9603	15.1082	15.2576	15.4085	15.5609	15.7147	15.8701	16.027	16.1855	16.3456	16.5072	16.6704	16.8353	17.0017	17.1698	17.3396	17.5111	17.6842	17.8591	18.0357	18.214	18.3941	18.576	18.7597	18.9452	19.1325	19.3217	19.5128	19.7057	19.9006	20.0974	20.2961
rdv2_r03_s160	FL1	Counts	0	0	0	0	1	0	0	0	0	0	0	0	0	0	0	0	0	0	0	0	0	0	0	0	0	0	0	0	0	0	0	0	0	0	1	1	0	0	0	0	0	0	0	0	0	1	1
rdv2_r03_s161	FL1	Bin Values (MEF)	12.9075	13.0351	13.164	13.2942	13.4256	13.5584	13.6924	13.8278	13.9646	14.1026	14.2421	14.3829	14.5251	14.6688	14.8138	14.9603	15.1082	15.2576	15.4085	15.5609	15.7147	15.8701	16.027	16.1855	16.3456	16.5072	16.6704	16.8353	17.0017	17.1698	17.3396	17.5111	17.6842	17.8591	18.0357	18.214	18.3941	18.576	18.7597	18.9452	19.1325	19.3217	19.5128	19.7057	19.9006	20.0974	20.2961
rdv2_r03_s161	FL1	Counts	0	0	0	0	0	0	0	0	0	0	0	1	0	0	0	0	0	0	0	0	0	0	0	0	0	0	0	0	1	0	0	0	0	0	0	0	0	0	0	0	0	0	0	2	0	0	0
rdv2_r03_s162	FL1	Bin Values (MEF)	12.9075	13.0351	13.164	13.2942	13.4256	13.5584	13.6924	13.8278	13.9646	14.1026	14.2421	14.3829	14.5251	14.6688	14.8138	14.9603	15.1082	15.2576	15.4085	15.5609	15.7147	15.8701	16.027	16.1855	16.3456	16.5072	16.6704	16.8353	17.0017	17.1698	17.3396	17.5111	17.6842	17.8591	18.0357	18.214	18.3941	18.576	18.7597	18.9452	19.1325	19.3217	19.5128	19.7057	19.9006	20.0974	20.2961
rdv2_r03_s162	FL1	Counts	0	0	1	0	0	0	0	0	0	0	0	0	0	0	0	0	0	0	0	0	0	0	0	0	0	0	0	0	0	0	0	0	0	0	0	0	1	0	0	1	0	0	0	0	0	0	0
rdv2_r03_s163	FL1	Bin Values (MEF)	12.9075	13.0351	13.164	13.2942	13.4256	13.5584	13.6924	13.8278	13.9646	14.1026	14.2421	14.3829	14.5251	14.6688	14.8138	14.9603	15.1082	15.2576	15.4085	15.5609	15.7147	15.8701	16.027	16.1855	16.3456	16.5072	16.6704	16.8353	17.0017	17.1698	17.3396	17.5111	17.6842	17.8591	18.0357	18.214	18.3941	18.576	18.7597	18.9452	19.1325	19.3217	19.5128	19.7057	19.9006	20.0974	20.2961
rdv2_r03_s163	FL1	Counts	0	0	0	0	0	0	0	0	0	0	0	0	0	0	0	0	0	0	0	0	0	0	0	0	0	0	0	0	0	0	0	0	0	0	0	0	0	0	1	0	0	0	0	0	0	0	0
rdv2_r03_s164	FL1	Bin Values (MEF)	12.9075	13.0351	13.164	13.2942	13.4256	13.5584	13.6924	13.8278	13.9646	14.1026	14.2421	14.3829	14.5251	14.6688	14.8138	14.9603	15.1082	15.2576	15.4085	15.5609	15.7147	15.8701	16.027	16.1855	16.3456	16.5072	16.6704	16.8353	17.0017	17.1698	17.3396	17.5111	17.6842	17.8591	18.0357	18.214	18.3941	18.576	18.7597	18.9452	19.1325	19.3217	19.5128	19.7057	19.9006	20.0974	20.2961
rdv2_r03_s164	FL1	Counts	0	0	0	0	0	0	0	0	0	0	0	0	0	0	1	0	0	0	0	1	0	0	1	0	0	0	0	0	0	0	0	0	0	0	0	0	0	0	0	0	1	0	0	0	0	0	0
rdv2_r03_s165	FL1	Bin Values (MEF)	12.9075	13.0351	13.164	13.2942	13.4256	13.5584	13.6924	13.8278	13.9646	14.1026	14.2421	14.3829	14.5251	14.6688	14.8138	14.9603	15.1082	15.2576	15.4085	15.5609	15.7147	15.8701	16.027	16.1855	16.3456	16.5072	16.6704	16.8353	17.0017	17.1698	17.3396	17.5111	17.6842	17.8591	18.0357	18.214	18.3941	18.576	18.7597	18.9452	19.1325	19.3217	19.5128	19.7057	19.9006	20.0974	20.2961
rdv2_r03_s165	FL1	Counts	0	0	0	0	0	0	0	0	0	0	0	0	0	0	0	0	0	0	0	0	0	0	0	0	0	0	0	0	0	1	0	0	0	0	0	0	0	1	1	0	0	0	0	0	0	0	0
rdv2_r03_s166	FL1	Bin Values (MEF)	12.9075	13.0351	13.164	13.2942	13.4256	13.5584	13.6924	13.8278	13.9646	14.1026	14.2421	14.3829	14.5251	14.6688	14.8138	14.9603	15.1082	15.2576	15.4085	15.5609	15.7147	15.8701	16.027	16.1855	16.3456	16.5072	16.6704	16.8353	17.0017	17.1698	17.3396	17.5111	17.6842	17.8591	18.0357	18.214	18.3941	18.576	18.7597	18.9452	19.1325	19.3217	19.5128	19.7057	19.9006	20.0974	20.2961
rdv2_r03_s166	FL1	Counts	0	0	1	0	0	0	0	0	0	0	0	0	0	0	0	0	0	1	0	0	0	0	0	0	0	0	0	0	0	0	0	0	0	0	0	1	0	0	0	1	0	1	0	0	0	0	1
rdv2_r03_s167	FL1	Bin Values (MEF)	12.9075	13.0351	13.164	13.2942	13.4256	13.5584	13.6924	13.8278	13.9646	14.1026	14.2421	14.3829	14.5251	14.6688	14.8138	14.9603	15.1082	15.2576	15.4085	15.5609	15.7147	15.8701	16.027	16.1855	16.3456	16.5072	16.6704	16.8353	17.0017	17.1698	17.3396	17.5111	17.6842	17.8591	18.0357	18.214	18.3941	18.576	18.7597	18.9452	19.1325	19.3217	19.5128	19.7057	19.9006	20.0974	20.2961
rdv2_r03_s167	FL1	Counts	0	0	0	0	0	0	0	0	0	0	0	0	0	0	0	0	0	0	0	0	0	0	0	0	0	0	0	0	0	0	0	0	0	0	0	0	0	0	0	0	0	0	0	0	0	0	0
rdv2_r03_s168	FL1	Bin Values (MEF)	12.9075	13.0351	13.164	13.2942	13.4256	13.5584	13.6924	13.8278	13.9646	14.1026	14.2421	14.3829	14.5251	14.6688	14.8138	14.9603	15.1082	15.2576	15.4085	15.5609	15.7147	15.8701	16.027	16.1855	16.3456	16.5072	16.6704	16.8353	17.0017	17.1698	17.3396	17.5111	17.6842	17.8591	18.0357	18.214	18.3941	18.576	18.7597	18.9452	19.1325	19.3217	19.5128	19.7057	19.9006	20.0974	20.2961
rdv2_r03_s168	FL1	Counts	0	0	0	0	0	0	0	0	0	0	0	0	0	0	0	0	0	0	0	0	0	0	0	0	0	0	0	0	0	0	0	0	0	0	0	0	0	0	1	0	0	0	0	0	1	0	0
rdv2_r02_s145	FL1	Bin Values (MEF)	13.3942	13.5262	13.6596	13.7943	13.9303	14.0676	14.2063	14.3464	14.4879	14.6307	14.775	14.9207	15.0678	15.2163	15.3664	15.5179	15.6709	15.8254	15.9814	16.139	16.2981	16.4588	16.6211	16.785	16.9505	17.1176	17.2864	17.4568	17.629	17.8028	17.9783	18.1556	18.3346	18.5154	18.6979	18.8823	19.0685	19.2565	19.4463	19.6381	19.8317	20.0273	20.2247	20.4241	20.6255	20.8289	21.0342
rdv2_r02_s145	FL1	Counts	0	0	0	0	0	0	0	0	0	0	0	0	0	0	1	0	0	0	0	0	0	0	0	0	1	0	0	0	0	0	0	0	0	0	0	0	0	0	0	0	0	1	0	0	0	0	0
rdv2_r02_s146	FL1	Bin Values (MEF)	13.3942	13.5262	13.6596	13.7943	13.9303	14.0676	14.2063	14.3464	14.4879	14.6307	14.775	14.9207	15.0678	15.2163	15.3664	15.5179	15.6709	15.8254	15.9814	16.139	16.2981	16.4588	16.6211	16.785	16.9505	17.1176	17.2864	17.4568	17.629	17.8028	17.9783	18.1556	18.3346	18.5154	18.6979	18.8823	19.0685	19.2565	19.4463	19.6381	19.8317	20.0273	20.2247	20.4241	20.6255	20.8289	21.0342
rdv2_r02_s146	FL1	Counts	0	0	0	0	0	0	0	0	0	0	1	0	0	0	0	0	0	0	0	0	0	0	0	0	0	0	0	0	0	0	0	0	0	0	0	0	0	0	0	1	1	1	0	0	0	0	0
rdv2_r02_s147	FL1	Bin Values (MEF)	13.3942	13.5262	13.6596	13.7943	13.9303	14.0676	14.2063	14.3464	14.4879	14.6307	14.775	14.9207	15.0678	15.2163	15.3664	15.5179	15.6709	15.8254	15.9814	16.139	16.2981	16.4588	16.6211	16.785	16.9505	17.1176	17.2864	17.4568	17.629	17.8028	17.9783	18.1556	18.3346	18.5154	18.6979	18.8823	19.0685	19.2565	19.4463	19.6381	19.8317	20.0273	20.2247	20.4241	20.6255	20.8289	21.0342
rdv2_r02_s147	FL1	Counts	0	0	0	0	0	0	0	0	0	0	0	0	0	0	0	0	0	0	0	0	0	0	0	0	0	0	0	1	0	0	0	0	1	0	0	0	0	0	0	0	0	0	0	0	0	0	0
rdv2_r02_s148	FL1	Bin Values (MEF)	13.3942	13.5262	13.6596	13.7943	13.9303	14.0676	14.2063	14.3464	14.4879	14.6307	14.775	14.9207	15.0678	15.2163	15.3664	15.5179	15.6709	15.8254	15.9814	16.139	16.2981	16.4588	16.6211	16.785	16.9505	17.1176	17.2864	17.4568	17.629	17.8028	17.9783	18.1556	18.3346	18.5154	18.6979	18.8823	19.0685	19.2565	19.4463	19.6381	19.8317	20.0273	20.2247	20.4241	20.6255	20.8289	21.0342
rdv2_r02_s148	FL1	Counts	0	0	0	0	0	0	0	0	0	0	0	0	0	0	0	0	0	0	0	0	0	0	0	0	0	0	0	0	0	0	0	0	1	0	0	0	1	1	0	1	0	0	0	0	0	0	1
rdv2_r02_s149	FL1	Bin Values (MEF)	13.3942	13.5262	13.6596	13.7943	13.9303	14.0676	14.2063	14.3464	14.4879	14.6307	14.775	14.9207	15.0678	15.2163	15.3664	15.5179	15.6709	15.8254	15.9814	16.139	16.2981	16.4588	16.6211	16.785	16.9505	17.1176	17.2864	17.4568	17.629	17.8028	17.9783	18.1556	18.3346	18.5154	18.6979	18.8823	19.0685	19.2565	19.4463	19.6381	19.8317	20.0273	20.2247	20.4241	20.6255	20.8289	21.0342
rdv2_r02_s149	FL1	Counts	0	0	0	0	0	0	0	0	0	0	1	0	0	0	0	0	0	0	0	0	0	0	0	0	0	1	0	0	0	0	0	0	0	0	0	0	1	1	0	0	0	0	0	0	0	1	0
rdv2_r02_s150	FL1	Bin Values (MEF)	13.3942	13.5262	13.6596	13.7943	13.9303	14.0676	14.2063	14.3464	14.4879	14.6307	14.775	14.9207	15.0678	15.2163	15.3664	15.5179	15.6709	15.8254	15.9814	16.139	16.2981	16.4588	16.6211	16.785	16.9505	17.1176	17.2864	17.4568	17.629	17.8028	17.9783	18.1556	18.3346	18.5154	18.6979	18.8823	19.0685	19.2565	19.4463	19.6381	19.8317	20.0273	20.2247	20.4241	20.6255	20.8289	21.0342
rdv2_r02_s150	FL1	Counts	0	0	0	0	0	0	0	0	0	0	0	0	0	0	0	0	0	0	0	0	0	0	0	0	0	0	0	0	0	0	0	0	0	0	0	0	0	0	0	0	0	1	0	0	0	0	0
rdv2_r02_s151	FL1	Bin Values (MEF)	13.3942	13.5262	13.6596	13.7943	13.9303	14.0676	14.2063	14.3464	14.4879	14.6307	14.775	14.9207	15.0678	15.2163	15.3664	15.5179	15.6709	15.8254	15.9814	16.139	16.2981	16.4588	16.6211	16.785	16.9505	17.1176	17.2864	17.4568	17.629	17.8028	17.9783	18.1556	18.3346	18.5154	18.6979	18.8823	19.0685	19.2565	19.4463	19.6381	19.8317	20.0273	20.2247	20.4241	20.6255	20.8289	21.0342
rdv2_r02_s151	FL1	Counts	0	0	0	0	0	0	0	0	0	0	0	0	0	0	0	0	0	0	0	1	0	0	0	0	0	0	0	0	0	0	0	0	0	1	0	0	0	0	0	0	0	0	0	0	0	0	0
rdv2_r02_s152	FL1	Bin Values (MEF)	13.3942	13.5262	13.6596	13.7943	13.9303	14.0676	14.2063	14.3464	14.4879	14.6307	14.775	14.9207	15.0678	15.2163	15.3664	15.5179	15.6709	15.8254	15.9814	16.139	16.2981	16.4588	16.6211	16.785	16.9505	17.1176	17.2864	17.4568	17.629	17.8028	17.9783	18.1556	18.3346	18.5154	18.6979	18.8823	19.0685	19.2565	19.4463	19.6381	19.8317	20.0273	20.2247	20.4241	20.6255	20.8289	21.0342
rdv2_r02_s152	FL1	Counts	0	0	0	0	0	0	0	0	0	0	0	0	0	0	0	0	0	0	0	0	1	0	0	0	0	0	0	0	0	0	0	0	0	0	0	0	0	0	0	0	0	0	0	0	0	1	0
rdv2_r02_s153	FL1	Bin Values (MEF)	13.3942	13.5262	13.6596	13.7943	13.9303	14.0676	14.2063	14.3464	14.4879	14.6307	14.775	14.9207	15.0678	15.2163	15.3664	15.5179	15.6709	15.8254	15.9814	16.139	16.2981	16.4588	16.6211	16.785	16.9505	17.1176	17.2864	17.4568	17.629	17.8028	17.9783	18.1556	18.3346	18.5154	18.6979	18.8823	19.0685	19.2565	19.4463	19.6381	19.8317	20.0273	20.2247	20.4241	20.6255	20.8289	21.0342
rdv2_r02_s153	FL1	Counts	0	0	0	0	0	0	0	0	0	0	0	0	0	0	0	0	0	0	0	0	0	0	0	0	0	0	1	0	0	0	0	0	0	0	0	0	0	0	0	0	0	0	0	0	0	0	0
rdv2_r02_s154	FL1	Bin Values (MEF)	13.3942	13.5262	13.6596	13.7943	13.9303	14.0676	14.2063	14.3464	14.4879	14.6307	14.775	14.9207	15.0678	15.2163	15.3664	15.5179	15.6709	15.8254	15.9814	16.139	16.2981	16.4588	16.6211	16.785	16.9505	17.1176	17.2864	17.4568	17.629	17.8028	17.9783	18.1556	18.3346	18.5154	18.6979	18.8823	19.0685	19.2565	19.4463	19.6381	19.8317	20.0273	20.2247	20.4241	20.6255	20.8289	21.0342
rdv2_r02_s154	FL1	Counts	0	0	0	0	0	0	0	0	0	0	0	0	0	0	0	1	0	0	0	0	0	0	0	0	0	0	0	0	0	0	0	0	0	0	0	0	0	0	0	0	0	0	0	0	0	0	0
rdv2_r02_s155	FL1	Bin Values (MEF)	13.3942	13.5262	13.6596	13.7943	13.9303	14.0676	14.2063	14.3464	14.4879	14.6307	14.775	14.9207	15.0678	15.2163	15.3664	15.5179	15.6709	15.8254	15.9814	16.139	16.2981	16.4588	16.6211	16.785	16.9505	17.1176	17.2864	17.4568	17.629	17.8028	17.9783	18.1556	18.3346	18.5154	18.6979	18.8823	19.0685	19.2565	19.4463	19.6381	19.8317	20.0273	20.2247	20.4241	20.6255	20.8289	21.0342
rdv2_r02_s155	FL1	Counts	0	2	1	0	1	2	0	0	0	0	1	1	2	0	3	3	1	1	4	1	0	0	2	2	0	0	0	1	0	1	3	2	3	1	4	0	1	2	4	1	2	4	1	2	1	0	1
rdv2_r02_s156	FL1	Bin Values (MEF)	13.3942	13.5262	13.6596	13.7943	13.9303	14.0676	14.2063	14.3464	14.4879	14.6307	14.775	14.9207	15.0678	15.2163	15.3664	15.5179	15.6709	15.8254	15.9814	16.139	16.2981	16.4588	16.6211	16.785	16.9505	17.1176	17.2864	17.4568	17.629	17.8028	17.9783	18.1556	18.3346	18.5154	18.6979	18.8823	19.0685	19.2565	19.4463	19.6381	19.8317	20.0273	20.2247	20.4241	20.6255	20.8289	21.0342
rdv2_r02_s156	FL1	Counts	0	0	0	0	0	0	0	0	0	0	0	0	0	0	0	0	0	0	0	0	0	0	0	0	0	0	0	1	0	0	0	0	0	0	0	0	0	0	0	0	0	0	1	1	1	0	0
rdv2_r02_s157	FL1	Bin Values (MEF)	13.3942	13.5262	13.6596	13.7943	13.9303	14.0676	14.2063	14.3464	14.4879	14.6307	14.775	14.9207	15.0678	15.2163	15.3664	15.5179	15.6709	15.8254	15.9814	16.139	16.2981	16.4588	16.6211	16.785	16.9505	17.1176	17.2864	17.4568	17.629	17.8028	17.9783	18.1556	18.3346	18.5154	18.6979	18.8823	19.0685	19.2565	19.4463	19.6381	19.8317	20.0273	20.2247	20.4241	20.6255	20.8289	21.0342
rdv2_r02_s157	FL1	Counts	0	1	0	0	0	0	0	0	0	1	0	0	0	0	0	0	0	0	0	0	0	0	0	0	0	0	0	0	0	0	0	0	0	0	0	0	0	0	0	0	0	0	0	0	1	0	0
rdv2_r02_s158	FL1	Bin Values (MEF)	13.3942	13.5262	13.6596	13.7943	13.9303	14.0676	14.2063	14.3464	14.4879	14.6307	14.775	14.9207	15.0678	15.2163	15.3664	15.5179	15.6709	15.8254	15.9814	16.139	16.2981	16.4588	16.6211	16.785	16.9505	17.1176	17.2864	17.4568	17.629	17.8028	17.9783	18.1556	18.3346	18.5154	18.6979	18.8823	19.0685	19.2565	19.4463	19.6381	19.8317	20.0273	20.2247	20.4241	20.6255	20.8289	21.0342
rdv2_r02_s158	FL1	Counts	0	0	0	0	0	0	0	0	0	0	0	0	0	0	0	0	0	0	0	0	0	0	0	0	0	0	1	0	0	0	0	0	0	0	0	0	0	0	0	0	0	0	0	0	0	0	0
rdv2_r02_s159	FL1	Bin Values (MEF)	13.3942	13.5262	13.6596	13.7943	13.9303	14.0676	14.2063	14.3464	14.4879	14.6307	14.775	14.9207	15.0678	15.2163	15.3664	15.5179	15.6709	15.8254	15.9814	16.139	16.2981	16.4588	16.6211	16.785	16.9505	17.1176	17.2864	17.4568	17.629	17.8028	17.9783	18.1556	18.3346	18.5154	18.6979	18.8823	19.0685	19.2565	19.4463	19.6381	19.8317	20.0273	20.2247	20.4241	20.6255	20.8289	21.0342
rdv2_r02_s159	FL1	Counts	0	0	0	0	0	0	0	0	0	0	0	0	0	0	0	0	0	0	1	0	0	0	0	0	0	0	0	0	0	0	0	0	0	0	0	0	0	0	0	0	0	0	0	0	0	0	0
rdv2_r02_s160	FL1	Bin Values (MEF)	13.3942	13.5262	13.6596	13.7943	13.9303	14.0676	14.2063	14.3464	14.4879	14.6307	14.775	14.9207	15.0678	15.2163	15.3664	15.5179	15.6709	15.8254	15.9814	16.139	16.2981	16.4588	16.6211	16.785	16.9505	17.1176	17.2864	17.4568	17.629	17.8028	17.9783	18.1556	18.3346	18.5154	18.6979	18.8823	19.0685	19.2565	19.4463	19.6381	19.8317	20.0273	20.2247	20.4241	20.6255	20.8289	21.0342
rdv2_r02_s160	FL1	Counts	0	0	0	1	0	0	0	0	0	0	0	0	0	0	0	0	0	0	2	0	0	0	0	0	0	0	0	0	0	0	0	1	0	0	0	0	0	0	0	0	0	0	0	1	0	1	0
rdv2_r02_s161	FL1	Bin Values (MEF)	13.3942	13.5262	13.6596	13.7943	13.9303	14.0676	14.2063	14.3464	14.4879	14.6307	14.775	14.9207	15.0678	15.2163	15.3664	15.5179	15.6709	15.8254	15.9814	16.139	16.2981	16.4588	16.6211	16.785	16.9505	17.1176	17.2864	17.4568	17.629	17.8028	17.9783	18.1556	18.3346	18.5154	18.6979	18.8823	19.0685	19.2565	19.4463	19.6381	19.8317	20.0273	20.2247	20.4241	20.6255	20.8289	21.0342
rdv2_r02_s161	FL1	Counts	0	0	0	0	0	0	0	0	0	0	0	0	0	0	0	0	0	0	0	0	0	0	0	0	0	0	0	0	0	0	0	0	1	0	0	0	0	1	0	0	0	0	0	0	0	0	0
rdv2_r02_s162	FL1	Bin Values (MEF)	13.3942	13.5262	13.6596	13.7943	13.9303	14.0676	14.2063	14.3464	14.4879	14.6307	14.775	14.9207	15.0678	15.2163	15.3664	15.5179	15.6709	15.8254	15.9814	16.139	16.2981	16.4588	16.6211	16.785	16.9505	17.1176	17.2864	17.4568	17.629	17.8028	17.9783	18.1556	18.3346	18.5154	18.6979	18.8823	19.0685	19.2565	19.4463	19.6381	19.8317	20.0273	20.2247	20.4241	20.6255	20.8289	21.0342
rdv2_r02_s162	FL1	Counts	0	0	0	0	0	0	0	0	0	0	0	0	0	0	0	0	0	0	0	0	0	0	0	1	0	0	0	0	0	0	1	0	0	1	1	0	1	0	0	0	0	0	0	0	0	0	0
rdv2_r02_s163	FL1	Bin Values (MEF)	13.3942	13.5262	13.6596	13.7943	13.9303	14.0676	14.2063	14.3464	14.4879	14.6307	14.775	14.9207	15.0678	15.2163	15.3664	15.5179	15.6709	15.8254	15.9814	16.139	16.2981	16.4588	16.6211	16.785	16.9505	17.1176	17.2864	17.4568	17.629	17.8028	17.9783	18.1556	18.3346	18.5154	18.6979	18.8823	19.0685	19.2565	19.4463	19.6381	19.8317	20.0273	20.2247	20.4241	20.6255	20.8289	21.0342
rdv2_r02_s163	FL1	Counts	0	0	1	0	1	0	0	0	0	0	1	0	0	0	0	0	0	0	0	0	1	0	1	1	1	0	2	1	0	2	1	0	0	0	0	2	1	0	0	3	0	1	4	0	0	1	2
rdv2_r02_s164	FL1	Bin Values (MEF)	13.3942	13.5262	13.6596	13.7943	13.9303	14.0676	14.2063	14.3464	14.4879	14.6307	14.775	14.9207	15.0678	15.2163	15.3664	15.5179	15.6709	15.8254	15.9814	16.139	16.2981	16.4588	16.6211	16.785	16.9505	17.1176	17.2864	17.4568	17.629	17.8028	17.9783	18.1556	18.3346	18.5154	18.6979	18.8823	19.0685	19.2565	19.4463	19.6381	19.8317	20.0273	20.2247	20.4241	20.6255	20.8289	21.0342
rdv2_r02_s164	FL1	Counts	0	0	0	0	0	0	0	0	0	0	1	0	0	0	0	0	0	0	0	2	0	0	0	0	0	0	0	0	0	0	0	1	1	0	0	1	0	0	0	0	0	0	0	0	0	1	0
rdv2_r02_s165	FL1	Bin Values (MEF)	13.3942	13.5262	13.6596	13.7943	13.9303	14.0676	14.2063	14.3464	14.4879	14.6307	14.775	14.9207	15.0678	15.2163	15.3664	15.5179	15.6709	15.8254	15.9814	16.139	16.2981	16.4588	16.6211	16.785	16.9505	17.1176	17.2864	17.4568	17.629	17.8028	17.9783	18.1556	18.3346	18.5154	18.6979	18.8823	19.0685	19.2565	19.4463	19.6381	19.8317	20.0273	20.2247	20.4241	20.6255	20.8289	21.0342
rdv2_r02_s165	FL1	Counts	0	0	0	0	0	0	0	0	0	0	0	0	0	0	2	1	0	0	0	0	0	0	0	0	0	0	0	0	0	0	0	0	0	0	0	0	0	0	0	0	0	0	1	0	0	0	0
rdv2_r02_s166	FL1	Bin Values (MEF)	13.3942	13.5262	13.6596	13.7943	13.9303	14.0676	14.2063	14.3464	14.4879	14.6307	14.775	14.9207	15.0678	15.2163	15.3664	15.5179	15.6709	15.8254	15.9814	16.139	16.2981	16.4588	16.6211	16.785	16.9505	17.1176	17.2864	17.4568	17.629	17.8028	17.9783	18.1556	18.3346	18.5154	18.6979	18.8823	19.0685	19.2565	19.4463	19.6381	19.8317	20.0273	20.2247	20.4241	20.6255	20.8289	21.0342
rdv2_r02_s166	FL1	Counts	0	2	1	0	1	1	0	2	0	2	1	0	2	0	0	0	0	0	1	1	1	1	2	0	3	1	1	2	1	1	2	0	0	3	1	3	4	0	2	1	0	0	1	1	0	0	0
rdv2_r02_s167	FL1	Bin Values (MEF)	13.3942	13.5262	13.6596	13.7943	13.9303	14.0676	14.2063	14.3464	14.4879	14.6307	14.775	14.9207	15.0678	15.2163	15.3664	15.5179	15.6709	15.8254	15.9814	16.139	16.2981	16.4588	16.6211	16.785	16.9505	17.1176	17.2864	17.4568	17.629	17.8028	17.9783	18.1556	18.3346	18.5154	18.6979	18.8823	19.0685	19.2565	19.4463	19.6381	19.8317	20.0273	20.2247	20.4241	20.6255	20.8289	21.0342
rdv2_r02_s167	FL1	Counts	0	0	0	1	0	0	0	0	0	0	0	0	0	0	0	0	0	1	1	0	1	0	0	0	0	0	0	0	0	0	0	0	1	0	0	0	0	0	0	0	0	0	0	0	1	0	0
rdv2_r02_s168	FL1	Bin Values (MEF)	13.3942	13.5262	13.6596	13.7943	13.9303	14.0676	14.2063	14.3464	14.4879	14.6307	14.775	14.9207	15.0678	15.2163	15.3664	15.5179	15.6709	15.8254	15.9814	16.139	16.2981	16.4588	16.6211	16.785	16.9505	17.1176	17.2864	17.4568	17.629	17.8028	17.9783	18.1556	18.3346	18.5154	18.6979	18.8823	19.0685	19.2565	19.4463	19.6381	19.8317	20.0273	20.2247	20.4241	20.6255	20.8289	21.0342
rdv2_r02_s168	FL1	Counts	0	0	0	0	0	0	0	0	0	0	0	0	0	0	0	0	0	0	0	0	0	0	0	1	0	0	0	0	0	0	0	0	0	0	0	0	0	1	0	0	0	0	0	0	0	0	0
rdv2_r02_s169	FL1	Bin Values (MEF)	13.3942	13.5262	13.6596	13.7943	13.9303	14.0676	14.2063	14.3464	14.4879	14.6307	14.775	14.9207	15.0678	15.2163	15.3664	15.5179	15.6709	15.8254	15.9814	16.139	16.2981	16.4588	16.6211	16.785	16.9505	17.1176	17.2864	17.4568	17.629	17.8028	17.9783	18.1556	18.3346	18.5154	18.6979	18.8823	19.0685	19.2565	19.4463	19.6381	19.8317	20.0273	20.2247	20.4241	20.6255	20.8289	21.0342
rdv2_r02_s169	FL1	Counts	0	0	0	0	0	0	0	0	0	0	0	0	0	0	0	0	0	0	0	0	0	0	0	0	0	0	1	0	0	0	0	0	0	0	0	0	0	0	0	0	0	0	0	1	0	0	0
rdv2_r02_s170	FL1	Bin Values (MEF)	13.3942	13.5262	13.6596	13.7943	13.9303	14.0676	14.2063	14.3464	14.4879	14.6307	14.775	14.9207	15.0678	15.2163	15.3664	15.5179	15.6709	15.8254	15.9814	16.139	16.2981	16.4588	16.6211	16.785	16.9505	17.1176	17.2864	17.4568	17.629	17.8028	17.9783	18.1556	18.3346	18.5154	18.6979	18.8823	19.0685	19.2565	19.4463	19.6381	19.8317	20.0273	20.2247	20.4241	20.6255	20.8289	21.0342
rdv2_r02_s170	FL1	Counts	0	0	0	1	0	0	0	0	0	0	0	0	0	0	0	1	0	0	0	0	0	0	0	0	0	0	0	0	0	0	0	0	0	0	0	0	0	0	0	0	0	0	0	1	0	0	0
rdv2_r02_s171	FL1	Bin Values (MEF)	13.3942	13.5262	13.6596	13.7943	13.9303	14.0676	14.2063	14.3464	14.4879	14.6307	14.775	14.9207	15.0678	15.2163	15.3664	15.5179	15.6709	15.8254	15.9814	16.139	16.2981	16.4588	16.6211	16.785	16.9505	17.1176	17.2864	17.4568	17.629	17.8028	17.9783	18.1556	18.3346	18.5154	18.6979	18.8823	19.0685	19.2565	19.4463	19.6381	19.8317	20.0273	20.2247	20.4241	20.6255	20.8289	21.0342
rdv2_r02_s171	FL1	Counts	0	0	0	0	0	0	0	0	0	0	0	0	0	0	0	0	0	0	0	0	0	0	0	0	0	0	0	0	0	0	0	0	0	0	0	0	0	0	0	1	0	0	0	0	0	0	0
rdv2_r02_s172	FL1	Bin Values (MEF)	13.3942	13.5262	13.6596	13.7943	13.9303	14.0676	14.2063	14.3464	14.4879	14.6307	14.775	14.9207	15.0678	15.2163	15.3664	15.5179	15.6709	15.8254	15.9814	16.139	16.2981	16.4588	16.6211	16.785	16.9505	17.1176	17.2864	17.4568	17.629	17.8028	17.9783	18.1556	18.3346	18.5154	18.6979	18.8823	19.0685	19.2565	19.4463	19.6381	19.8317	20.0273	20.2247	20.4241	20.6255	20.8289	21.0342
rdv2_r02_s172	FL1	Counts	0	0	0	0	0	0	0	0	0	0	0	0	0	0	0	0	1	0	0	0	0	0	0	0	0	0	0	0	0	0	0	0	0	0	1	0	0	0	0	0	0	0	0	0	0	1	0
rdv2_r02_s173	FL1	Bin Values (MEF)	13.3942	13.5262	13.6596	13.7943	13.9303	14.0676	14.2063	14.3464	14.4879	14.6307	14.775	14.9207	15.0678	15.2163	15.3664	15.5179	15.6709	15.8254	15.9814	16.139	16.2981	16.4588	16.6211	16.785	16.9505	17.1176	17.2864	17.4568	17.629	17.8028	17.9783	18.1556	18.3346	18.5154	18.6979	18.8823	19.0685	19.2565	19.4463	19.6381	19.8317	20.0273	20.2247	20.4241	20.6255	20.8289	21.0342
rdv2_r02_s173	FL1	Counts	0	0	0	0	0	0	0	0	0	0	0	1	0	0	0	0	0	1	0	1	0	0	0	0	1	0	0	0	0	0	0	0	0	0	0	0	0	0	0	0	0	0	0	0	0	0	0
rdv2_r02_s174	FL1	Bin Values (MEF)	13.3942	13.5262	13.6596	13.7943	13.9303	14.0676	14.2063	14.3464	14.4879	14.6307	14.775	14.9207	15.0678	15.2163	15.3664	15.5179	15.6709	15.8254	15.9814	16.139	16.2981	16.4588	16.6211	16.785	16.9505	17.1176	17.2864	17.4568	17.629	17.8028	17.9783	18.1556	18.3346	18.5154	18.6979	18.8823	19.0685	19.2565	19.4463	19.6381	19.8317	20.0273	20.2247	20.4241	20.6255	20.8289	21.0342
rdv2_r02_s174	FL1	Counts	0	0	0	0	0	0	0	0	0	0	0	0	0	1	1	0	0	0	0	0	0	0	0	0	0	0	0	0	1	0	0	0	0	0	0	0	0	0	0	0	0	0	0	0	1	0	0
rdv2_r02_s175	FL1	Bin Values (MEF)	13.3942	13.5262	13.6596	13.7943	13.9303	14.0676	14.2063	14.3464	14.4879	14.6307	14.775	14.9207	15.0678	15.2163	15.3664	15.5179	15.6709	15.8254	15.9814	16.139	16.2981	16.4588	16.6211	16.785	16.9505	17.1176	17.2864	17.4568	17.629	17.8028	17.9783	18.1556	18.3346	18.5154	18.6979	18.8823	19.0685	19.2565	19.4463	19.6381	19.8317	20.0273	20.2247	20.4241	20.6255	20.8289	21.0342
rdv2_r02_s175	FL1	Counts	0	0	0	0	0	0	0	0	0	0	0	0	1	0	0	0	0	0	0	0	0	0	0	0	0	0	0	0	0	0	0	0	1	0	0	0	0	0	0	0	0	0	0	0	0	0	0
rdv2_r02_s176	FL1	Bin Values (MEF)	13.3942	13.5262	13.6596	13.7943	13.9303	14.0676	14.2063	14.3464	14.4879	14.6307	14.775	14.9207	15.0678	15.2163	15.3664	15.5179	15.6709	15.8254	15.9814	16.139	16.2981	16.4588	16.6211	16.785	16.9505	17.1176	17.2864	17.4568	17.629	17.8028	17.9783	18.1556	18.3346	18.5154	18.6979	18.8823	19.0685	19.2565	19.4463	19.6381	19.8317	20.0273	20.2247	20.4241	20.6255	20.8289	21.0342
rdv2_r02_s176	FL1	Counts	0	0	0	0	0	0	0	0	0	0	0	0	0	0	0	0	0	0	0	0	0	0	0	0	0	0	0	0	0	0	0	0	0	0	0	0	0	0	0	0	1	0	0	0	0	0	0
rdv2_r02_s177	FL1	Bin Values (MEF)	13.3942	13.5262	13.6596	13.7943	13.9303	14.0676	14.2063	14.3464	14.4879	14.6307	14.775	14.9207	15.0678	15.2163	15.3664	15.5179	15.6709	15.8254	15.9814	16.139	16.2981	16.4588	16.6211	16.785	16.9505	17.1176	17.2864	17.4568	17.629	17.8028	17.9783	18.1556	18.3346	18.5154	18.6979	18.8823	19.0685	19.2565	19.4463	19.6381	19.8317	20.0273	20.2247	20.4241	20.6255	20.8289	21.0342
rdv2_r02_s177	FL1	Counts	0	0	0	1	0	0	0	0	0	0	0	0	0	0	0	0	1	0	0	0	0	0	0	0	0	0	0	0	0	0	0	0	0	0	0	0	0	0	0	0	0	0	0	0	0	0	0
rdv2_r02_s178	FL1	Bin Values (MEF)	13.3942	13.5262	13.6596	13.7943	13.9303	14.0676	14.2063	14.3464	14.4879	14.6307	14.775	14.9207	15.0678	15.2163	15.3664	15.5179	15.6709	15.8254	15.9814	16.139	16.2981	16.4588	16.6211	16.785	16.9505	17.1176	17.2864	17.4568	17.629	17.8028	17.9783	18.1556	18.3346	18.5154	18.6979	18.8823	19.0685	19.2565	19.4463	19.6381	19.8317	20.0273	20.2247	20.4241	20.6255	20.8289	21.0342
rdv2_r02_s178	FL1	Counts	0	0	0	0	0	0	0	0	0	0	0	0	0	0	0	0	0	0	0	1	0	0	0	0	0	0	0	0	1	0	1	1	2	0	0	0	0	1	0	0	0	0	0	2	0	0	0
rdv2_r02_s179	FL1	Bin Values (MEF)	13.3942	13.5262	13.6596	13.7943	13.9303	14.0676	14.2063	14.3464	14.4879	14.6307	14.775	14.9207	15.0678	15.2163	15.3664	15.5179	15.6709	15.8254	15.9814	16.139	16.2981	16.4588	16.6211	16.785	16.9505	17.1176	17.2864	17.4568	17.629	17.8028	17.9783	18.1556	18.3346	18.5154	18.6979	18.8823	19.0685	19.2565	19.4463	19.6381	19.8317	20.0273	20.2247	20.4241	20.6255	20.8289	21.0342
rdv2_r02_s179	FL1	Counts	0	0	0	0	0	0	0	0	0	0	0	1	0	0	0	0	0	0	0	0	0	0	0	0	0	0	0	0	0	0	0	0	0	0	0	0	0	2	0	0	0	0	0	0	0	0	0
rdv2_r02_s180	FL1	Bin Values (MEF)	13.3942	13.5262	13.6596	13.7943	13.9303	14.0676	14.2063	14.3464	14.4879	14.6307	14.775	14.9207	15.0678	15.2163	15.3664	15.5179	15.6709	15.8254	15.9814	16.139	16.2981	16.4588	16.6211	16.785	16.9505	17.1176	17.2864	17.4568	17.629	17.8028	17.9783	18.1556	18.3346	18.5154	18.6979	18.8823	19.0685	19.2565	19.4463	19.6381	19.8317	20.0273	20.2247	20.4241	20.6255	20.8289	21.0342
rdv2_r02_s180	FL1	Counts	0	0	0	0	0	0	0	0	0	0	0	0	0	0	0	0	0	0	0	0	0	0	0	0	0	0	0	0	0	0	0	0	0	0	0	0	0	0	1	0	0	0	0	0	0	0	0
rdv2_r02_s181	FL1	Bin Values (MEF)	13.3942	13.5262	13.6596	13.7943	13.9303	14.0676	14.2063	14.3464	14.4879	14.6307	14.775	14.9207	15.0678	15.2163	15.3664	15.5179	15.6709	15.8254	15.9814	16.139	16.2981	16.4588	16.6211	16.785	16.9505	17.1176	17.2864	17.4568	17.629	17.8028	17.9783	18.1556	18.3346	18.5154	18.6979	18.8823	19.0685	19.2565	19.4463	19.6381	19.8317	20.0273	20.2247	20.4241	20.6255	20.8289	21.0342
rdv2_r02_s181	FL1	Counts	0	0	0	0	0	0	0	0	0	0	0	0	0	0	0	0	0	0	0	0	0	0	0	0	0	0	0	1	0	0	0	0	0	0	0	0	0	0	1	0	0	0	1	0	1	0	0
rdv2_r02_s182	FL1	Bin Values (MEF)	13.3942	13.5262	13.6596	13.7943	13.9303	14.0676	14.2063	14.3464	14.4879	14.6307	14.775	14.9207	15.0678	15.2163	15.3664	15.5179	15.6709	15.8254	15.9814	16.139	16.2981	16.4588	16.6211	16.785	16.9505	17.1176	17.2864	17.4568	17.629	17.8028	17.9783	18.1556	18.3346	18.5154	18.6979	18.8823	19.0685	19.2565	19.4463	19.6381	19.8317	20.0273	20.2247	20.4241	20.6255	20.8289	21.0342
rdv2_r02_s182	FL1	Counts	0	0	0	0	1	0	0	0	0	0	0	0	0	0	0	0	0	0	0	0	0	0	0	0	0	0	0	0	0	0	0	0	0	0	0	0	0	0	0	0	0	0	0	0	0	0	0
rdv2_r02_s183	FL1	Bin Values (MEF)	13.3942	13.5262	13.6596	13.7943	13.9303	14.0676	14.2063	14.3464	14.4879	14.6307	14.775	14.9207	15.0678	15.2163	15.3664	15.5179	15.6709	15.8254	15.9814	16.139	16.2981	16.4588	16.6211	16.785	16.9505	17.1176	17.2864	17.4568	17.629	17.8028	17.9783	18.1556	18.3346	18.5154	18.6979	18.8823	19.0685	19.2565	19.4463	19.6381	19.8317	20.0273	20.2247	20.4241	20.6255	20.8289	21.0342
rdv2_r02_s183	FL1	Counts	0	1	1	0	2	1	0	1	0	0	0	0	3	1	0	0	2	0	0	2	2	1	0	0	1	1	1	4	2	2	1	0	5	1	2	4	3	0	1	0	3	5	0	3	4	2	3
rdv2_r02_s184	FL1	Bin Values (MEF)	13.3942	13.5262	13.6596	13.7943	13.9303	14.0676	14.2063	14.3464	14.4879	14.6307	14.775	14.9207	15.0678	15.2163	15.3664	15.5179	15.6709	15.8254	15.9814	16.139	16.2981	16.4588	16.6211	16.785	16.9505	17.1176	17.2864	17.4568	17.629	17.8028	17.9783	18.1556	18.3346	18.5154	18.6979	18.8823	19.0685	19.2565	19.4463	19.6381	19.8317	20.0273	20.2247	20.4241	20.6255	20.8289	21.0342
rdv2_r02_s184	FL1	Counts	0	0	0	0	0	0	0	0	0	0	0	0	0	0	0	0	0	0	0	0	0	0	0	0	0	0	0	0	0	0	0	0	0	1	0	0	0	0	0	0	0	0	0	0	0	0	0
rdv2_r02_s185	FL1	Bin Values (MEF)	13.3942	13.5262	13.6596	13.7943	13.9303	14.0676	14.2063	14.3464	14.4879	14.6307	14.775	14.9207	15.0678	15.2163	15.3664	15.5179	15.6709	15.8254	15.9814	16.139	16.2981	16.4588	16.6211	16.785	16.9505	17.1176	17.2864	17.4568	17.629	17.8028	17.9783	18.1556	18.3346	18.5154	18.6979	18.8823	19.0685	19.2565	19.4463	19.6381	19.8317	20.0273	20.2247	20.4241	20.6255	20.8289	21.0342
rdv2_r02_s185	FL1	Counts	0	0	0	1	0	1	0	0	0	0	2	1	1	1	0	1	1	1	1	0	0	1	1	2	1	1	2	0	0	0	1	2	1	1	0	2	0	0	1	0	0	1	0	2	1	1	2
rdv2_r02_s186	FL1	Bin Values (MEF)	13.3942	13.5262	13.6596	13.7943	13.9303	14.0676	14.2063	14.3464	14.4879	14.6307	14.775	14.9207	15.0678	15.2163	15.3664	15.5179	15.6709	15.8254	15.9814	16.139	16.2981	16.4588	16.6211	16.785	16.9505	17.1176	17.2864	17.4568	17.629	17.8028	17.9783	18.1556	18.3346	18.5154	18.6979	18.8823	19.0685	19.2565	19.4463	19.6381	19.8317	20.0273	20.2247	20.4241	20.6255	20.8289	21.0342
rdv2_r02_s186	FL1	Counts	0	0	0	0	0	0	0	0	0	0	0	0	1	1	0	0	0	0	0	0	0	0	0	0	0	0	0	0	0	0	0	0	0	0	0	0	0	0	0	0	0	0	0	0	0	0	0
rdv2_r02_s187	FL1	Bin Values (MEF)	13.3942	13.5262	13.6596	13.7943	13.9303	14.0676	14.2063	14.3464	14.4879	14.6307	14.775	14.9207	15.0678	15.2163	15.3664	15.5179	15.6709	15.8254	15.9814	16.139	16.2981	16.4588	16.6211	16.785	16.9505	17.1176	17.2864	17.4568	17.629	17.8028	17.9783	18.1556	18.3346	18.5154	18.6979	18.8823	19.0685	19.2565	19.4463	19.6381	19.8317	20.0273	20.2247	20.4241	20.6255	20.8289	21.0342
rdv2_r02_s187	FL1	Counts	0	0	0	0	0	0	0	0	0	0	0	0	0	0	0	0	0	0	1	0	0	0	0	0	0	0	0	0	0	0	0	0	1	0	0	0	0	0	0	0	0	0	0	0	0	0	0
rdv2_r02_s188	FL1	Bin Values (MEF)	13.3942	13.5262	13.6596	13.7943	13.9303	14.0676	14.2063	14.3464	14.4879	14.6307	14.775	14.9207	15.0678	15.2163	15.3664	15.5179	15.6709	15.8254	15.9814	16.139	16.2981	16.4588	16.6211	16.785	16.9505	17.1176	17.2864	17.4568	17.629	17.8028	17.9783	18.1556	18.3346	18.5154	18.6979	18.8823	19.0685	19.2565	19.4463	19.6381	19.8317	20.0273	20.2247	20.4241	20.6255	20.8289	21.0342
rdv2_r02_s188	FL1	Counts	0	0	0	0	0	1	0	0	0	0	0	1	0	0	0	0	1	0	0	0	0	0	0	0	0	0	0	0	0	0	0	0	0	0	0	0	0	0	0	0	0	0	0	0	0	0	0
rdv2_r02_s189	FL1	Bin Values (MEF)	13.3942	13.5262	13.6596	13.7943	13.9303	14.0676	14.2063	14.3464	14.4879	14.6307	14.775	14.9207	15.0678	15.2163	15.3664	15.5179	15.6709	15.8254	15.9814	16.139	16.2981	16.4588	16.6211	16.785	16.9505	17.1176	17.2864	17.4568	17.629	17.8028	17.9783	18.1556	18.3346	18.5154	18.6979	18.8823	19.0685	19.2565	19.4463	19.6381	19.8317	20.0273	20.2247	20.4241	20.6255	20.8289	21.0342
rdv2_r02_s189	FL1	Counts	0	1	0	0	0	0	0	0	0	0	0	0	0	0	0	0	0	0	0	0	1	0	0	0	0	0	0	0	0	1	0	0	0	0	0	0	0	0	0	0	0	1	0	0	0	0	0
rdv2_r02_s190	FL1	Bin Values (MEF)	13.3942	13.5262	13.6596	13.7943	13.9303	14.0676	14.2063	14.3464	14.4879	14.6307	14.775	14.9207	15.0678	15.2163	15.3664	15.5179	15.6709	15.8254	15.9814	16.139	16.2981	16.4588	16.6211	16.785	16.9505	17.1176	17.2864	17.4568	17.629	17.8028	17.9783	18.1556	18.3346	18.5154	18.6979	18.8823	19.0685	19.2565	19.4463	19.6381	19.8317	20.0273	20.2247	20.4241	20.6255	20.8289	21.0342
rdv2_r02_s190	FL1	Counts	0	0	0	0	0	0	0	0	0	1	1	0	1	0	0	0	0	0	1	0	0	0	0	0	0	0	1	0	0	0	0	0	1	0	1	0	0	0	0	0	0	0	1	0	0	0	0
rdv2_r02_s191	FL1	Bin Values (MEF)	13.3942	13.5262	13.6596	13.7943	13.9303	14.0676	14.2063	14.3464	14.4879	14.6307	14.775	14.9207	15.0678	15.2163	15.3664	15.5179	15.6709	15.8254	15.9814	16.139	16.2981	16.4588	16.6211	16.785	16.9505	17.1176	17.2864	17.4568	17.629	17.8028	17.9783	18.1556	18.3346	18.5154	18.6979	18.8823	19.0685	19.2565	19.4463	19.6381	19.8317	20.0273	20.2247	20.4241	20.6255	20.8289	21.0342
rdv2_r02_s191	FL1	Counts	0	0	0	0	0	0	0	0	1	0	0	1	0	0	0	0	0	1	0	0	0	0	0	0	0	0	0	0	0	0	0	0	0	0	0	0	0	0	0	0	0	0	0	0	0	0	0
rdv2_r02_s192	FL1	Bin Values (MEF)	13.3942	13.5262	13.6596	13.7943	13.9303	14.0676	14.2063	14.3464	14.4879	14.6307	14.775	14.9207	15.0678	15.2163	15.3664	15.5179	15.6709	15.8254	15.9814	16.139	16.2981	16.4588	16.6211	16.785	16.9505	17.1176	17.2864	17.4568	17.629	17.8028	17.9783	18.1556	18.3346	18.5154	18.6979	18.8823	19.0685	19.2565	19.4463	19.6381	19.8317	20.0273	20.2247	20.4241	20.6255	20.8289	21.0342
rdv2_r02_s192	FL1	Counts	0	0	3	1	3	0	2	3	1	0	0	1	1	0	0	1	1	2	0	1	2	1	1	1	4	2	3	0	1	2	1	5	2	2	3	5	3	2	3	2	2	0	1	2	0	3	1
rdv2_r04_s073	FL1	Bin Values (MEF)	11.93	12.0484	12.1679	12.2887	12.4106	12.5338	12.6582	12.7838	12.9107	13.0388	13.1682	13.2989	13.4309	13.5642	13.6988	13.8347	13.972	14.1107	14.2507	14.3921	14.535	14.6792	14.8249	14.972	15.1206	15.2707	15.4222	15.5753	15.7298	15.8859	16.0436	16.2028	16.3636	16.526	16.69	16.8556	17.0229	17.1918	17.3625	17.5348	17.7088	17.8845	18.062	18.2413	18.4223	18.6051	18.7898
rdv2_r04_s073	FL1	Counts	0	0	0	0	0	0	0	0	0	0	0	0	0	0	0	0	0	0	0	0	0	0	0	0	0	0	0	0	0	0	0	0	0	0	0	0	0	0	0	0	0	1	0	0	0	0	0
rdv2_r04_s074	FL1	Bin Values (MEF)	11.93	12.0484	12.1679	12.2887	12.4106	12.5338	12.6582	12.7838	12.9107	13.0388	13.1682	13.2989	13.4309	13.5642	13.6988	13.8347	13.972	14.1107	14.2507	14.3921	14.535	14.6792	14.8249	14.972	15.1206	15.2707	15.4222	15.5753	15.7298	15.8859	16.0436	16.2028	16.3636	16.526	16.69	16.8556	17.0229	17.1918	17.3625	17.5348	17.7088	17.8845	18.062	18.2413	18.4223	18.6051	18.7898
rdv2_r04_s074	FL1	Counts	0	0	1	0	0	0	0	0	0	0	1	0	0	0	0	0	0	0	0	0	0	0	0	0	0	0	0	0	0	0	0	0	0	0	1	0	0	0	1	1	0	0	0	0	0	0	1
rdv2_r04_s075	FL1	Bin Values (MEF)	11.93	12.0484	12.1679	12.2887	12.4106	12.5338	12.6582	12.7838	12.9107	13.0388	13.1682	13.2989	13.4309	13.5642	13.6988	13.8347	13.972	14.1107	14.2507	14.3921	14.535	14.6792	14.8249	14.972	15.1206	15.2707	15.4222	15.5753	15.7298	15.8859	16.0436	16.2028	16.3636	16.526	16.69	16.8556	17.0229	17.1918	17.3625	17.5348	17.7088	17.8845	18.062	18.2413	18.4223	18.6051	18.7898
rdv2_r04_s075	FL1	Counts	0	1	0	0	0	0	0	0	0	0	0	0	0	0	0	0	0	0	0	0	0	0	0	0	0	0	0	0	0	0	0	0	0	0	0	0	0	0	0	0	0	0	0	0	0	0	0
rdv2_r04_s076	FL1	Bin Values (MEF)	11.93	12.0484	12.1679	12.2887	12.4106	12.5338	12.6582	12.7838	12.9107	13.0388	13.1682	13.2989	13.4309	13.5642	13.6988	13.8347	13.972	14.1107	14.2507	14.3921	14.535	14.6792	14.8249	14.972	15.1206	15.2707	15.4222	15.5753	15.7298	15.8859	16.0436	16.2028	16.3636	16.526	16.69	16.8556	17.0229	17.1918	17.3625	17.5348	17.7088	17.8845	18.062	18.2413	18.4223	18.6051	18.7898
rdv2_r04_s076	FL1	Counts	0	0	0	0	0	0	0	0	0	0	0	0	0	0	0	0	0	0	0	0	0	0	0	0	0	0	0	0	0	0	0	0	0	0	0	0	0	0	0	0	0	0	0	0	0	0	0
rdv2_r04_s077	FL1	Bin Values (MEF)	11.93	12.0484	12.1679	12.2887	12.4106	12.5338	12.6582	12.7838	12.9107	13.0388	13.1682	13.2989	13.4309	13.5642	13.6988	13.8347	13.972	14.1107	14.2507	14.3921	14.535	14.6792	14.8249	14.972	15.1206	15.2707	15.4222	15.5753	15.7298	15.8859	16.0436	16.2028	16.3636	16.526	16.69	16.8556	17.0229	17.1918	17.3625	17.5348	17.7088	17.8845	18.062	18.2413	18.4223	18.6051	18.7898
rdv2_r04_s077	FL1	Counts	0	0	0	0	0	0	0	0	0	0	0	0	0	0	0	0	0	0	0	0	0	0	0	0	0	0	0	0	0	0	0	0	0	0	0	0	0	0	0	0	0	0	0	0	0	0	0
rdv2_r04_s078	FL1	Bin Values (MEF)	11.93	12.0484	12.1679	12.2887	12.4106	12.5338	12.6582	12.7838	12.9107	13.0388	13.1682	13.2989	13.4309	13.5642	13.6988	13.8347	13.972	14.1107	14.2507	14.3921	14.535	14.6792	14.8249	14.972	15.1206	15.2707	15.4222	15.5753	15.7298	15.8859	16.0436	16.2028	16.3636	16.526	16.69	16.8556	17.0229	17.1918	17.3625	17.5348	17.7088	17.8845	18.062	18.2413	18.4223	18.6051	18.7898
rdv2_r04_s078	FL1	Counts	0	0	0	0	0	0	0	0	0	0	0	0	0	1	0	0	0	0	0	1	0	0	0	0	0	0	0	1	1	0	0	0	0	0	0	0	0	0	0	0	0	0	0	0	0	0	0
rdv2_r04_s079	FL1	Bin Values (MEF)	11.93	12.0484	12.1679	12.2887	12.4106	12.5338	12.6582	12.7838	12.9107	13.0388	13.1682	13.2989	13.4309	13.5642	13.6988	13.8347	13.972	14.1107	14.2507	14.3921	14.535	14.6792	14.8249	14.972	15.1206	15.2707	15.4222	15.5753	15.7298	15.8859	16.0436	16.2028	16.3636	16.526	16.69	16.8556	17.0229	17.1918	17.3625	17.5348	17.7088	17.8845	18.062	18.2413	18.4223	18.6051	18.7898
rdv2_r04_s079	FL1	Counts	0	1	0	1	0	0	0	0	0	0	0	1	0	0	0	0	0	0	0	0	0	0	0	0	0	0	0	0	0	0	0	0	0	0	0	0	0	0	0	0	0	0	0	1	1	0	0
rdv2_r04_s080	FL1	Bin Values (MEF)	11.93	12.0484	12.1679	12.2887	12.4106	12.5338	12.6582	12.7838	12.9107	13.0388	13.1682	13.2989	13.4309	13.5642	13.6988	13.8347	13.972	14.1107	14.2507	14.3921	14.535	14.6792	14.8249	14.972	15.1206	15.2707	15.4222	15.5753	15.7298	15.8859	16.0436	16.2028	16.3636	16.526	16.69	16.8556	17.0229	17.1918	17.3625	17.5348	17.7088	17.8845	18.062	18.2413	18.4223	18.6051	18.7898
rdv2_r04_s080	FL1	Counts	0	0	0	0	0	0	0	0	0	0	1	0	0	0	0	0	1	1	0	0	0	0	0	0	0	0	0	0	0	0	0	0	0	0	0	0	0	0	0	0	0	0	0	0	0	0	0
rdv2_r04_s081	FL1	Bin Values (MEF)	11.93	12.0484	12.1679	12.2887	12.4106	12.5338	12.6582	12.7838	12.9107	13.0388	13.1682	13.2989	13.4309	13.5642	13.6988	13.8347	13.972	14.1107	14.2507	14.3921	14.535	14.6792	14.8249	14.972	15.1206	15.2707	15.4222	15.5753	15.7298	15.8859	16.0436	16.2028	16.3636	16.526	16.69	16.8556	17.0229	17.1918	17.3625	17.5348	17.7088	17.8845	18.062	18.2413	18.4223	18.6051	18.7898
rdv2_r04_s081	FL1	Counts	0	0	0	0	1	0	0	1	0	0	0	0	0	0	0	0	0	0	0	0	0	0	0	0	0	0	0	0	0	0	0	0	0	0	0	0	0	0	0	0	0	0	0	0	0	0	0
rdv2_r04_s082	FL1	Bin Values (MEF)	11.93	12.0484	12.1679	12.2887	12.4106	12.5338	12.6582	12.7838	12.9107	13.0388	13.1682	13.2989	13.4309	13.5642	13.6988	13.8347	13.972	14.1107	14.2507	14.3921	14.535	14.6792	14.8249	14.972	15.1206	15.2707	15.4222	15.5753	15.7298	15.8859	16.0436	16.2028	16.3636	16.526	16.69	16.8556	17.0229	17.1918	17.3625	17.5348	17.7088	17.8845	18.062	18.2413	18.4223	18.6051	18.7898
rdv2_r04_s082	FL1	Counts	0	0	0	0	0	0	0	0	0	0	0	0	1	0	0	0	0	0	0	0	0	1	0	0	0	0	0	0	0	0	1	0	0	0	0	0	0	0	0	0	0	0	0	0	0	0	0
rdv2_r04_s083	FL1	Bin Values (MEF)	11.93	12.0484	12.1679	12.2887	12.4106	12.5338	12.6582	12.7838	12.9107	13.0388	13.1682	13.2989	13.4309	13.5642	13.6988	13.8347	13.972	14.1107	14.2507	14.3921	14.535	14.6792	14.8249	14.972	15.1206	15.2707	15.4222	15.5753	15.7298	15.8859	16.0436	16.2028	16.3636	16.526	16.69	16.8556	17.0229	17.1918	17.3625	17.5348	17.7088	17.8845	18.062	18.2413	18.4223	18.6051	18.7898
rdv2_r04_s083	FL1	Counts	0	0	0	0	0	0	0	0	0	0	0	0	0	0	0	0	0	0	0	0	0	0	0	0	0	0	0	0	0	0	0	0	0	0	0	0	0	0	0	1	0	0	0	0	0	0	0
rdv2_r04_s084	FL1	Bin Values (MEF)	11.93	12.0484	12.1679	12.2887	12.4106	12.5338	12.6582	12.7838	12.9107	13.0388	13.1682	13.2989	13.4309	13.5642	13.6988	13.8347	13.972	14.1107	14.2507	14.3921	14.535	14.6792	14.8249	14.972	15.1206	15.2707	15.4222	15.5753	15.7298	15.8859	16.0436	16.2028	16.3636	16.526	16.69	16.8556	17.0229	17.1918	17.3625	17.5348	17.7088	17.8845	18.062	18.2413	18.4223	18.6051	18.7898
rdv2_r04_s084	FL1	Counts	0	0	0	0	0	0	0	0	1	0	0	0	0	0	0	0	0	0	0	0	0	0	0	0	0	0	0	1	1	0	0	0	0	0	0	0	0	0	0	0	0	0	0	0	0	0	0
rdv2_r04_s085	FL1	Bin Values (MEF)	11.93	12.0484	12.1679	12.2887	12.4106	12.5338	12.6582	12.7838	12.9107	13.0388	13.1682	13.2989	13.4309	13.5642	13.6988	13.8347	13.972	14.1107	14.2507	14.3921	14.535	14.6792	14.8249	14.972	15.1206	15.2707	15.4222	15.5753	15.7298	15.8859	16.0436	16.2028	16.3636	16.526	16.69	16.8556	17.0229	17.1918	17.3625	17.5348	17.7088	17.8845	18.062	18.2413	18.4223	18.6051	18.7898
rdv2_r04_s085	FL1	Counts	0	0	0	0	0	0	0	0	0	0	0	0	0	0	0	0	0	0	0	0	0	0	0	0	0	0	0	0	0	0	0	0	0	0	0	0	0	0	0	0	0	0	0	0	0	0	0
rdv2_r04_s086	FL1	Bin Values (MEF)	11.93	12.0484	12.1679	12.2887	12.4106	12.5338	12.6582	12.7838	12.9107	13.0388	13.1682	13.2989	13.4309	13.5642	13.6988	13.8347	13.972	14.1107	14.2507	14.3921	14.535	14.6792	14.8249	14.972	15.1206	15.2707	15.4222	15.5753	15.7298	15.8859	16.0436	16.2028	16.3636	16.526	16.69	16.8556	17.0229	17.1918	17.3625	17.5348	17.7088	17.8845	18.062	18.2413	18.4223	18.6051	18.7898
rdv2_r04_s086	FL1	Counts	0	0	0	0	0	0	0	0	0	0	0	0	0	1	0	0	0	0	0	0	0	0	0	0	0	0	0	0	0	0	0	0	0	0	0	0	0	0	0	0	0	0	0	0	0	1	0
rdv2_r04_s087	FL1	Bin Values (MEF)	11.93	12.0484	12.1679	12.2887	12.4106	12.5338	12.6582	12.7838	12.9107	13.0388	13.1682	13.2989	13.4309	13.5642	13.6988	13.8347	13.972	14.1107	14.2507	14.3921	14.535	14.6792	14.8249	14.972	15.1206	15.2707	15.4222	15.5753	15.7298	15.8859	16.0436	16.2028	16.3636	16.526	16.69	16.8556	17.0229	17.1918	17.3625	17.5348	17.7088	17.8845	18.062	18.2413	18.4223	18.6051	18.7898
rdv2_r04_s087	FL1	Counts	0	0	0	0	0	0	0	0	0	0	0	0	0	0	0	0	0	0	0	0	0	0	0	0	0	0	0	0	0	0	0	0	0	0	0	0	0	0	0	0	0	0	0	0	0	0	0
rdv2_r04_s088	FL1	Bin Values (MEF)	11.93	12.0484	12.1679	12.2887	12.4106	12.5338	12.6582	12.7838	12.9107	13.0388	13.1682	13.2989	13.4309	13.5642	13.6988	13.8347	13.972	14.1107	14.2507	14.3921	14.535	14.6792	14.8249	14.972	15.1206	15.2707	15.4222	15.5753	15.7298	15.8859	16.0436	16.2028	16.3636	16.526	16.69	16.8556	17.0229	17.1918	17.3625	17.5348	17.7088	17.8845	18.062	18.2413	18.4223	18.6051	18.7898
rdv2_r04_s088	FL1	Counts	0	0	0	0	0	0	0	0	0	0	0	0	0	0	1	0	0	0	0	0	0	0	0	0	0	0	0	0	0	0	0	0	0	0	0	0	1	0	0	0	0	0	0	0	0	0	0
rdv2_r04_s089	FL1	Bin Values (MEF)	11.93	12.0484	12.1679	12.2887	12.4106	12.5338	12.6582	12.7838	12.9107	13.0388	13.1682	13.2989	13.4309	13.5642	13.6988	13.8347	13.972	14.1107	14.2507	14.3921	14.535	14.6792	14.8249	14.972	15.1206	15.2707	15.4222	15.5753	15.7298	15.8859	16.0436	16.2028	16.3636	16.526	16.69	16.8556	17.0229	17.1918	17.3625	17.5348	17.7088	17.8845	18.062	18.2413	18.4223	18.6051	18.7898
rdv2_r04_s089	FL1	Counts	0	0	0	0	0	0	0	0	0	0	0	1	0	0	0	0	0	0	0	0	0	0	0	0	0	1	1	0	0	0	0	0	0	0	1	0	0	0	0	0	0	0	0	0	0	0	0
rdv2_r04_s090	FL1	Bin Values (MEF)	11.93	12.0484	12.1679	12.2887	12.4106	12.5338	12.6582	12.7838	12.9107	13.0388	13.1682	13.2989	13.4309	13.5642	13.6988	13.8347	13.972	14.1107	14.2507	14.3921	14.535	14.6792	14.8249	14.972	15.1206	15.2707	15.4222	15.5753	15.7298	15.8859	16.0436	16.2028	16.3636	16.526	16.69	16.8556	17.0229	17.1918	17.3625	17.5348	17.7088	17.8845	18.062	18.2413	18.4223	18.6051	18.7898
rdv2_r04_s090	FL1	Counts	0	0	0	0	0	0	0	0	0	0	1	0	0	0	1	0	0	1	0	0	0	0	0	0	0	0	0	0	0	0	0	0	1	0	0	0	0	0	0	0	0	0	0	0	0	0	0
rdv2_r04_s091	FL1	Bin Values (MEF)	11.93	12.0484	12.1679	12.2887	12.4106	12.5338	12.6582	12.7838	12.9107	13.0388	13.1682	13.2989	13.4309	13.5642	13.6988	13.8347	13.972	14.1107	14.2507	14.3921	14.535	14.6792	14.8249	14.972	15.1206	15.2707	15.4222	15.5753	15.7298	15.8859	16.0436	16.2028	16.3636	16.526	16.69	16.8556	17.0229	17.1918	17.3625	17.5348	17.7088	17.8845	18.062	18.2413	18.4223	18.6051	18.7898
rdv2_r04_s091	FL1	Counts	0	0	0	0	0	0	0	0	0	0	0	0	0	0	0	0	0	0	0	0	0	0	0	0	0	0	0	0	0	0	0	0	0	0	0	0	0	0	0	0	0	0	0	0	0	0	0
rdv2_r04_s092	FL1	Bin Values (MEF)	11.93	12.0484	12.1679	12.2887	12.4106	12.5338	12.6582	12.7838	12.9107	13.0388	13.1682	13.2989	13.4309	13.5642	13.6988	13.8347	13.972	14.1107	14.2507	14.3921	14.535	14.6792	14.8249	14.972	15.1206	15.2707	15.4222	15.5753	15.7298	15.8859	16.0436	16.2028	16.3636	16.526	16.69	16.8556	17.0229	17.1918	17.3625	17.5348	17.7088	17.8845	18.062	18.2413	18.4223	18.6051	18.7898
rdv2_r04_s092	FL1	Counts	0	0	0	0	0	0	0	0	0	0	0	0	0	0	0	0	0	0	0	0	0	0	1	0	0	0	0	0	0	0	0	0	0	0	0	0	0	0	0	0	0	0	0	0	0	0	0
rdv2_r04_s093	FL1	Bin Values (MEF)	11.93	12.0484	12.1679	12.2887	12.4106	12.5338	12.6582	12.7838	12.9107	13.0388	13.1682	13.2989	13.4309	13.5642	13.6988	13.8347	13.972	14.1107	14.2507	14.3921	14.535	14.6792	14.8249	14.972	15.1206	15.2707	15.4222	15.5753	15.7298	15.8859	16.0436	16.2028	16.3636	16.526	16.69	16.8556	17.0229	17.1918	17.3625	17.5348	17.7088	17.8845	18.062	18.2413	18.4223	18.6051	18.7898
rdv2_r04_s093	FL1	Counts	0	0	0	0	0	0	0	0	0	0	0	0	0	0	0	0	0	0	0	0	0	0	0	0	0	0	0	0	0	0	0	0	0	0	0	0	0	0	1	0	0	0	0	0	0	0	0
rdv2_r04_s094	FL1	Bin Values (MEF)	11.93	12.0484	12.1679	12.2887	12.4106	12.5338	12.6582	12.7838	12.9107	13.0388	13.1682	13.2989	13.4309	13.5642	13.6988	13.8347	13.972	14.1107	14.2507	14.3921	14.535	14.6792	14.8249	14.972	15.1206	15.2707	15.4222	15.5753	15.7298	15.8859	16.0436	16.2028	16.3636	16.526	16.69	16.8556	17.0229	17.1918	17.3625	17.5348	17.7088	17.8845	18.062	18.2413	18.4223	18.6051	18.7898
rdv2_r04_s094	FL1	Counts	0	0	0	0	0	0	0	0	0	0	0	0	0	0	0	0	0	0	0	0	0	0	0	0	0	0	0	0	0	0	0	0	0	0	0	0	0	0	0	0	0	0	0	0	0	0	0
rdv2_r04_s095	FL1	Bin Values (MEF)	11.93	12.0484	12.1679	12.2887	12.4106	12.5338	12.6582	12.7838	12.9107	13.0388	13.1682	13.2989	13.4309	13.5642	13.6988	13.8347	13.972	14.1107	14.2507	14.3921	14.535	14.6792	14.8249	14.972	15.1206	15.2707	15.4222	15.5753	15.7298	15.8859	16.0436	16.2028	16.3636	16.526	16.69	16.8556	17.0229	17.1918	17.3625	17.5348	17.7088	17.8845	18.062	18.2413	18.4223	18.6051	18.7898
rdv2_r04_s095	FL1	Counts	0	0	0	0	0	0	0	0	0	0	0	0	0	0	0	0	0	0	0	0	0	0	0	0	1	0	0	0	0	0	0	0	0	0	0	0	1	0	0	0	0	0	0	0	0	0	0
rdv2_r04_s096	FL1	Bin Values (MEF)	11.93	12.0484	12.1679	12.2887	12.4106	12.5338	12.6582	12.7838	12.9107	13.0388	13.1682	13.2989	13.4309	13.5642	13.6988	13.8347	13.972	14.1107	14.2507	14.3921	14.535	14.6792	14.8249	14.972	15.1206	15.2707	15.4222	15.5753	15.7298	15.8859	16.0436	16.2028	16.3636	16.526	16.69	16.8556	17.0229	17.1918	17.3625	17.5348	17.7088	17.8845	18.062	18.2413	18.4223	18.6051	18.7898
rdv2_r04_s096	FL1	Counts	0	0	0	0	0	0	1	0	0	0	0	0	0	0	0	0	0	0	0	0	0	1	0	0	0	0	0	0	0	0	0	0	0	0	0	0	0	0	0	0	0	0	0	0	0	0	0
rdv2_r04_s121	FL1	Bin Values (MEF)	11.93	12.0484	12.1679	12.2887	12.4106	12.5338	12.6582	12.7838	12.9107	13.0388	13.1682	13.2989	13.4309	13.5642	13.6988	13.8347	13.972	14.1107	14.2507	14.3921	14.535	14.6792	14.8249	14.972	15.1206	15.2707	15.4222	15.5753	15.7298	15.8859	16.0436	16.2028	16.3636	16.526	16.69	16.8556	17.0229	17.1918	17.3625	17.5348	17.7088	17.8845	18.062	18.2413	18.4223	18.6051	18.7898
rdv2_r04_s121	FL1	Counts	0	0	1	0	0	0	0	0	0	0	0	0	0	0	0	0	0	0	0	0	0	0	0	0	0	0	0	0	0	0	0	0	0	0	0	0	0	0	0	0	0	0	0	0	0	0	0
rdv2_r04_s122	FL1	Bin Values (MEF)	11.93	12.0484	12.1679	12.2887	12.4106	12.5338	12.6582	12.7838	12.9107	13.0388	13.1682	13.2989	13.4309	13.5642	13.6988	13.8347	13.972	14.1107	14.2507	14.3921	14.535	14.6792	14.8249	14.972	15.1206	15.2707	15.4222	15.5753	15.7298	15.8859	16.0436	16.2028	16.3636	16.526	16.69	16.8556	17.0229	17.1918	17.3625	17.5348	17.7088	17.8845	18.062	18.2413	18.4223	18.6051	18.7898
rdv2_r04_s122	FL1	Counts	0	0	0	0	0	1	0	0	0	0	0	0	0	0	0	0	0	0	0	0	0	0	0	0	0	0	0	0	0	0	0	0	0	0	0	0	0	0	0	0	0	0	0	0	0	0	0
rdv2_r04_s123	FL1	Bin Values (MEF)	11.93	12.0484	12.1679	12.2887	12.4106	12.5338	12.6582	12.7838	12.9107	13.0388	13.1682	13.2989	13.4309	13.5642	13.6988	13.8347	13.972	14.1107	14.2507	14.3921	14.535	14.6792	14.8249	14.972	15.1206	15.2707	15.4222	15.5753	15.7298	15.8859	16.0436	16.2028	16.3636	16.526	16.69	16.8556	17.0229	17.1918	17.3625	17.5348	17.7088	17.8845	18.062	18.2413	18.4223	18.6051	18.7898
rdv2_r04_s123	FL1	Counts	0	0	0	0	0	0	0	0	0	0	0	0	0	0	0	0	0	0	0	0	0	0	0	0	0	0	0	0	0	0	0	0	0	0	0	0	1	0	0	0	0	0	0	0	0	0	0
rdv2_r04_s124	FL1	Bin Values (MEF)	11.93	12.0484	12.1679	12.2887	12.4106	12.5338	12.6582	12.7838	12.9107	13.0388	13.1682	13.2989	13.4309	13.5642	13.6988	13.8347	13.972	14.1107	14.2507	14.3921	14.535	14.6792	14.8249	14.972	15.1206	15.2707	15.4222	15.5753	15.7298	15.8859	16.0436	16.2028	16.3636	16.526	16.69	16.8556	17.0229	17.1918	17.3625	17.5348	17.7088	17.8845	18.062	18.2413	18.4223	18.6051	18.7898
rdv2_r04_s124	FL1	Counts	0	0	0	0	0	0	0	0	0	0	0	0	0	0	0	0	0	0	0	0	0	0	0	0	0	0	0	0	0	0	0	0	0	0	0	0	0	0	0	0	0	0	0	0	0	0	0
rdv2_r04_s125	FL1	Bin Values (MEF)	11.93	12.0484	12.1679	12.2887	12.4106	12.5338	12.6582	12.7838	12.9107	13.0388	13.1682	13.2989	13.4309	13.5642	13.6988	13.8347	13.972	14.1107	14.2507	14.3921	14.535	14.6792	14.8249	14.972	15.1206	15.2707	15.4222	15.5753	15.7298	15.8859	16.0436	16.2028	16.3636	16.526	16.69	16.8556	17.0229	17.1918	17.3625	17.5348	17.7088	17.8845	18.062	18.2413	18.4223	18.6051	18.7898
rdv2_r04_s125	FL1	Counts	0	0	0	0	0	0	0	0	0	0	0	0	0	0	0	0	0	0	0	0	0	0	0	0	0	0	0	0	0	0	0	0	0	0	0	0	0	0	0	0	0	0	0	0	0	0	0
rdv2_r04_s126	FL1	Bin Values (MEF)	11.93	12.0484	12.1679	12.2887	12.4106	12.5338	12.6582	12.7838	12.9107	13.0388	13.1682	13.2989	13.4309	13.5642	13.6988	13.8347	13.972	14.1107	14.2507	14.3921	14.535	14.6792	14.8249	14.972	15.1206	15.2707	15.4222	15.5753	15.7298	15.8859	16.0436	16.2028	16.3636	16.526	16.69	16.8556	17.0229	17.1918	17.3625	17.5348	17.7088	17.8845	18.062	18.2413	18.4223	18.6051	18.7898
rdv2_r04_s126	FL1	Counts	0	0	0	0	0	0	0	0	0	0	0	0	0	0	0	0	0	0	0	0	1	0	0	0	0	0	0	0	0	0	0	0	0	0	0	0	0	0	0	0	0	0	0	0	0	0	0
rdv2_r04_s127	FL1	Bin Values (MEF)	11.93	12.0484	12.1679	12.2887	12.4106	12.5338	12.6582	12.7838	12.9107	13.0388	13.1682	13.2989	13.4309	13.5642	13.6988	13.8347	13.972	14.1107	14.2507	14.3921	14.535	14.6792	14.8249	14.972	15.1206	15.2707	15.4222	15.5753	15.7298	15.8859	16.0436	16.2028	16.3636	16.526	16.69	16.8556	17.0229	17.1918	17.3625	17.5348	17.7088	17.8845	18.062	18.2413	18.4223	18.6051	18.7898
rdv2_r04_s127	FL1	Counts	0	0	0	0	0	0	0	0	0	0	0	0	0	0	0	0	0	0	0	0	0	0	0	0	0	0	0	0	0	0	1	0	0	0	0	0	0	0	0	0	0	0	0	0	0	0	0
rdv2_r04_s128	FL1	Bin Values (MEF)	11.93	12.0484	12.1679	12.2887	12.4106	12.5338	12.6582	12.7838	12.9107	13.0388	13.1682	13.2989	13.4309	13.5642	13.6988	13.8347	13.972	14.1107	14.2507	14.3921	14.535	14.6792	14.8249	14.972	15.1206	15.2707	15.4222	15.5753	15.7298	15.8859	16.0436	16.2028	16.3636	16.526	16.69	16.8556	17.0229	17.1918	17.3625	17.5348	17.7088	17.8845	18.062	18.2413	18.4223	18.6051	18.7898
rdv2_r04_s128	FL1	Counts	0	0	0	0	0	0	0	0	0	0	0	0	0	0	0	0	0	0	0	0	0	0	0	0	0	0	0	0	0	0	0	0	0	0	0	0	0	0	0	1	0	0	0	0	1	0	0
rdv2_r04_s129	FL1	Bin Values (MEF)	11.93	12.0484	12.1679	12.2887	12.4106	12.5338	12.6582	12.7838	12.9107	13.0388	13.1682	13.2989	13.4309	13.5642	13.6988	13.8347	13.972	14.1107	14.2507	14.3921	14.535	14.6792	14.8249	14.972	15.1206	15.2707	15.4222	15.5753	15.7298	15.8859	16.0436	16.2028	16.3636	16.526	16.69	16.8556	17.0229	17.1918	17.3625	17.5348	17.7088	17.8845	18.062	18.2413	18.4223	18.6051	18.7898
rdv2_r04_s129	FL1	Counts	0	0	0	0	0	0	0	0	0	0	0	1	0	0	0	0	0	0	0	0	0	0	0	0	0	0	0	0	0	0	0	0	0	0	0	0	0	0	0	0	0	0	0	0	0	0	0
rdv2_r04_s130	FL1	Bin Values (MEF)	11.93	12.0484	12.1679	12.2887	12.4106	12.5338	12.6582	12.7838	12.9107	13.0388	13.1682	13.2989	13.4309	13.5642	13.6988	13.8347	13.972	14.1107	14.2507	14.3921	14.535	14.6792	14.8249	14.972	15.1206	15.2707	15.4222	15.5753	15.7298	15.8859	16.0436	16.2028	16.3636	16.526	16.69	16.8556	17.0229	17.1918	17.3625	17.5348	17.7088	17.8845	18.062	18.2413	18.4223	18.6051	18.7898
rdv2_r04_s130	FL1	Counts	0	0	0	0	0	0	0	1	0	0	0	0	0	0	0	0	0	0	0	0	0	0	0	0	0	1	0	0	0	0	0	0	0	0	0	0	0	0	0	0	0	0	0	0	0	1	0
rdv2_r04_s131	FL1	Bin Values (MEF)	11.93	12.0484	12.1679	12.2887	12.4106	12.5338	12.6582	12.7838	12.9107	13.0388	13.1682	13.2989	13.4309	13.5642	13.6988	13.8347	13.972	14.1107	14.2507	14.3921	14.535	14.6792	14.8249	14.972	15.1206	15.2707	15.4222	15.5753	15.7298	15.8859	16.0436	16.2028	16.3636	16.526	16.69	16.8556	17.0229	17.1918	17.3625	17.5348	17.7088	17.8845	18.062	18.2413	18.4223	18.6051	18.7898
rdv2_r04_s131	FL1	Counts	0	0	0	0	0	0	0	0	0	0	0	0	0	0	0	0	0	0	0	0	0	0	0	0	0	0	0	0	0	0	0	0	0	0	0	0	0	0	0	0	0	0	0	0	1	0	0
rdv2_r04_s132	FL1	Bin Values (MEF)	11.93	12.0484	12.1679	12.2887	12.4106	12.5338	12.6582	12.7838	12.9107	13.0388	13.1682	13.2989	13.4309	13.5642	13.6988	13.8347	13.972	14.1107	14.2507	14.3921	14.535	14.6792	14.8249	14.972	15.1206	15.2707	15.4222	15.5753	15.7298	15.8859	16.0436	16.2028	16.3636	16.526	16.69	16.8556	17.0229	17.1918	17.3625	17.5348	17.7088	17.8845	18.062	18.2413	18.4223	18.6051	18.7898
rdv2_r04_s132	FL1	Counts	0	0	0	0	0	0	0	0	0	0	0	1	0	0	0	0	0	0	0	0	0	0	0	0	0	0	0	0	0	0	0	0	0	0	0	0	0	0	0	0	0	0	0	0	0	0	0
rdv2_r04_s133	FL1	Bin Values (MEF)	11.93	12.0484	12.1679	12.2887	12.4106	12.5338	12.6582	12.7838	12.9107	13.0388	13.1682	13.2989	13.4309	13.5642	13.6988	13.8347	13.972	14.1107	14.2507	14.3921	14.535	14.6792	14.8249	14.972	15.1206	15.2707	15.4222	15.5753	15.7298	15.8859	16.0436	16.2028	16.3636	16.526	16.69	16.8556	17.0229	17.1918	17.3625	17.5348	17.7088	17.8845	18.062	18.2413	18.4223	18.6051	18.7898
rdv2_r04_s133	FL1	Counts	0	0	0	0	0	1	0	0	0	0	0	0	0	0	0	0	0	0	0	0	0	0	0	0	0	0	0	0	0	0	0	0	0	0	0	0	0	1	0	0	0	0	0	0	0	0	1
rdv2_r04_s134	FL1	Bin Values (MEF)	11.93	12.0484	12.1679	12.2887	12.4106	12.5338	12.6582	12.7838	12.9107	13.0388	13.1682	13.2989	13.4309	13.5642	13.6988	13.8347	13.972	14.1107	14.2507	14.3921	14.535	14.6792	14.8249	14.972	15.1206	15.2707	15.4222	15.5753	15.7298	15.8859	16.0436	16.2028	16.3636	16.526	16.69	16.8556	17.0229	17.1918	17.3625	17.5348	17.7088	17.8845	18.062	18.2413	18.4223	18.6051	18.7898
rdv2_r04_s134	FL1	Counts	0	0	0	0	0	0	0	0	0	0	0	0	0	0	0	0	0	0	0	0	0	0	0	0	0	0	0	0	0	0	0	0	0	0	0	0	0	0	0	0	0	0	0	0	0	0	0
rdv2_r04_s135	FL1	Bin Values (MEF)	11.93	12.0484	12.1679	12.2887	12.4106	12.5338	12.6582	12.7838	12.9107	13.0388	13.1682	13.2989	13.4309	13.5642	13.6988	13.8347	13.972	14.1107	14.2507	14.3921	14.535	14.6792	14.8249	14.972	15.1206	15.2707	15.4222	15.5753	15.7298	15.8859	16.0436	16.2028	16.3636	16.526	16.69	16.8556	17.0229	17.1918	17.3625	17.5348	17.7088	17.8845	18.062	18.2413	18.4223	18.6051	18.7898
rdv2_r04_s135	FL1	Counts	0	0	0	0	0	0	0	0	0	0	0	0	0	0	0	0	0	0	0	0	0	0	0	0	0	0	0	0	0	0	0	0	0	0	0	0	1	0	0	0	0	0	0	0	0	0	1
rdv2_r04_s136	FL1	Bin Values (MEF)	11.93	12.0484	12.1679	12.2887	12.4106	12.5338	12.6582	12.7838	12.9107	13.0388	13.1682	13.2989	13.4309	13.5642	13.6988	13.8347	13.972	14.1107	14.2507	14.3921	14.535	14.6792	14.8249	14.972	15.1206	15.2707	15.4222	15.5753	15.7298	15.8859	16.0436	16.2028	16.3636	16.526	16.69	16.8556	17.0229	17.1918	17.3625	17.5348	17.7088	17.8845	18.062	18.2413	18.4223	18.6051	18.7898
rdv2_r04_s136	FL1	Counts	0	0	0	0	1	0	0	0	0	0	0	0	0	0	0	0	0	0	1	0	0	0	0	0	0	0	0	0	0	0	0	0	0	0	0	0	1	0	0	0	0	0	0	0	0	0	0
rdv2_r04_s137	FL1	Bin Values (MEF)	11.93	12.0484	12.1679	12.2887	12.4106	12.5338	12.6582	12.7838	12.9107	13.0388	13.1682	13.2989	13.4309	13.5642	13.6988	13.8347	13.972	14.1107	14.2507	14.3921	14.535	14.6792	14.8249	14.972	15.1206	15.2707	15.4222	15.5753	15.7298	15.8859	16.0436	16.2028	16.3636	16.526	16.69	16.8556	17.0229	17.1918	17.3625	17.5348	17.7088	17.8845	18.062	18.2413	18.4223	18.6051	18.7898
rdv2_r04_s137	FL1	Counts	0	0	0	0	0	0	0	0	0	0	0	0	0	0	0	0	0	0	0	0	0	0	0	0	0	0	0	0	0	0	0	0	0	1	0	0	0	0	0	0	0	0	0	0	0	0	0
rdv2_r04_s138	FL1	Bin Values (MEF)	11.93	12.0484	12.1679	12.2887	12.4106	12.5338	12.6582	12.7838	12.9107	13.0388	13.1682	13.2989	13.4309	13.5642	13.6988	13.8347	13.972	14.1107	14.2507	14.3921	14.535	14.6792	14.8249	14.972	15.1206	15.2707	15.4222	15.5753	15.7298	15.8859	16.0436	16.2028	16.3636	16.526	16.69	16.8556	17.0229	17.1918	17.3625	17.5348	17.7088	17.8845	18.062	18.2413	18.4223	18.6051	18.7898
rdv2_r04_s138	FL1	Counts	0	0	0	0	0	0	0	0	0	0	0	0	0	0	0	1	0	0	0	0	0	0	0	0	0	0	0	0	0	0	0	0	0	0	0	0	0	0	0	0	0	1	0	0	0	0	0
rdv2_r04_s139	FL1	Bin Values (MEF)	11.93	12.0484	12.1679	12.2887	12.4106	12.5338	12.6582	12.7838	12.9107	13.0388	13.1682	13.2989	13.4309	13.5642	13.6988	13.8347	13.972	14.1107	14.2507	14.3921	14.535	14.6792	14.8249	14.972	15.1206	15.2707	15.4222	15.5753	15.7298	15.8859	16.0436	16.2028	16.3636	16.526	16.69	16.8556	17.0229	17.1918	17.3625	17.5348	17.7088	17.8845	18.062	18.2413	18.4223	18.6051	18.7898
rdv2_r04_s139	FL1	Counts	0	0	0	1	0	0	0	0	0	0	0	0	0	0	0	0	0	0	0	0	0	0	0	0	0	0	0	0	0	0	0	0	0	0	0	0	0	0	0	0	0	0	0	0	0	0	0
rdv2_r04_s140	FL1	Bin Values (MEF)	11.93	12.0484	12.1679	12.2887	12.4106	12.5338	12.6582	12.7838	12.9107	13.0388	13.1682	13.2989	13.4309	13.5642	13.6988	13.8347	13.972	14.1107	14.2507	14.3921	14.535	14.6792	14.8249	14.972	15.1206	15.2707	15.4222	15.5753	15.7298	15.8859	16.0436	16.2028	16.3636	16.526	16.69	16.8556	17.0229	17.1918	17.3625	17.5348	17.7088	17.8845	18.062	18.2413	18.4223	18.6051	18.7898
rdv2_r04_s140	FL1	Counts	0	0	0	0	0	0	0	0	0	0	0	0	0	0	0	0	0	0	0	0	0	0	0	0	0	0	0	0	0	0	0	0	0	0	0	0	0	0	0	0	0	0	0	0	0	0	0
rdv2_r04_s141	FL1	Bin Values (MEF)	11.93	12.0484	12.1679	12.2887	12.4106	12.5338	12.6582	12.7838	12.9107	13.0388	13.1682	13.2989	13.4309	13.5642	13.6988	13.8347	13.972	14.1107	14.2507	14.3921	14.535	14.6792	14.8249	14.972	15.1206	15.2707	15.4222	15.5753	15.7298	15.8859	16.0436	16.2028	16.3636	16.526	16.69	16.8556	17.0229	17.1918	17.3625	17.5348	17.7088	17.8845	18.062	18.2413	18.4223	18.6051	18.7898
rdv2_r04_s141	FL1	Counts	0	0	0	0	0	0	0	0	0	0	0	0	0	0	0	0	0	0	0	0	0	0	0	0	0	0	0	0	0	0	0	0	0	0	1	0	0	0	0	0	0	0	0	0	0	0	0
rdv2_r04_s142	FL1	Bin Values (MEF)	11.93	12.0484	12.1679	12.2887	12.4106	12.5338	12.6582	12.7838	12.9107	13.0388	13.1682	13.2989	13.4309	13.5642	13.6988	13.8347	13.972	14.1107	14.2507	14.3921	14.535	14.6792	14.8249	14.972	15.1206	15.2707	15.4222	15.5753	15.7298	15.8859	16.0436	16.2028	16.3636	16.526	16.69	16.8556	17.0229	17.1918	17.3625	17.5348	17.7088	17.8845	18.062	18.2413	18.4223	18.6051	18.7898
rdv2_r04_s142	FL1	Counts	0	0	0	0	0	0	0	0	0	0	0	0	0	0	0	0	0	0	0	0	0	0	0	0	0	0	0	0	0	0	0	0	0	0	1	0	0	0	0	1	0	0	0	0	0	0	0
rdv2_r04_s143	FL1	Bin Values (MEF)	11.93	12.0484	12.1679	12.2887	12.4106	12.5338	12.6582	12.7838	12.9107	13.0388	13.1682	13.2989	13.4309	13.5642	13.6988	13.8347	13.972	14.1107	14.2507	14.3921	14.535	14.6792	14.8249	14.972	15.1206	15.2707	15.4222	15.5753	15.7298	15.8859	16.0436	16.2028	16.3636	16.526	16.69	16.8556	17.0229	17.1918	17.3625	17.5348	17.7088	17.8845	18.062	18.2413	18.4223	18.6051	18.7898
rdv2_r04_s143	FL1	Counts	0	0	0	0	0	0	0	0	0	0	0	0	0	0	0	0	0	0	0	0	0	0	0	0	0	0	0	0	0	0	0	0	0	0	0	0	0	0	0	0	0	0	0	0	0	0	0
rdv2_r04_s144	FL1	Bin Values (MEF)	11.93	12.0484	12.1679	12.2887	12.4106	12.5338	12.6582	12.7838	12.9107	13.0388	13.1682	13.2989	13.4309	13.5642	13.6988	13.8347	13.972	14.1107	14.2507	14.3921	14.535	14.6792	14.8249	14.972	15.1206	15.2707	15.4222	15.5753	15.7298	15.8859	16.0436	16.2028	16.3636	16.526	16.69	16.8556	17.0229	17.1918	17.3625	17.5348	17.7088	17.8845	18.062	18.2413	18.4223	18.6051	18.7898
rdv2_r04_s144	FL1	Counts	0	0	0	0	0	0	0	0	0	0	0	0	0	0	0	0	0	0	0	0	0	0	0	0	0	0	0	0	0	0	0	0	0	0	0	0	0	0	0	0	0	0	0	0	0	0	0
[truncated: 977 more columns]
