# Supplementary material for: A photoconversion model for full spectral programming and multiplexing of optogenetic systems
Source: Mol Syst Biol. 2017 Apr 24;13(4):926. doi: 10.15252/msb.20167456 (PMC5408778; doi:10.15252/msb.20167456)
Supplement: Supplementary file 15 — Dataset EV7 [file MSB-13-926-s015.zip › dataset_ev7_cph8-ompr_data_and_analysis/cph8-ompr_data/dta/rdv2_wholepop_dta_complete.xlsx]

## Sheet: Sheet1
Sample ID	Experiment ID	Run ID	Run name	LPA	Well	Row	Col	Strain ID	Top LEDs	Bottom LEDs	Randomize	Program type	Category	Spectral intensity	LPF update period	Duration	Activating intensity	Type	Top LED ID	Top DC	Top GS Cal	Top Intensity (umol/m2/s)	Top Centroid (nm)	Top Peak (nm)	Top FWHM (nm)	Bot LED ID	Bot DC	Bot GS Cal	Bot Intensity (umol/m2/s)	Bot Centroid (nm)	Bot Peak (nm)	Bot FWHM (nm)	Pre-rand well	Data time point	OD	Raw OD	Growth temp mean	Growth temp min	Growth temp stdev	Growth temp max	Maturation temp mean	Maturation temp min	Maturation temp stdev	Maturation temp max	Instrument ID	Beads ID	File Path	FL1 Units	Gate Fraction
rdv2_r01_s025	rdv2_r01	rdv2_r01	RDv2 Run 1	Tiffani	1	1	1	RDv2	EO_02	EO_18	Yes	dta	Dynamic	0	0.1	480	1.25	dta	361-LS	63	236	8.01072	368.668	364	10.7785	660-LS	7	190	23.5578	655.649	655.5	22.7813	2	10	0.223376	0.0639	36.8443	36.44	0.105753	36.95	36.9254	36.52	0.140358	37.11	FC002	B0001	c:\users\evan\skydrive\projects\12.lightsensorcharacterization\experiments\rdv2\rdv2_r01\measurements\flow\fcs\Cells026.fcs	MEF	0.8
rdv2_r01_s026	rdv2_r01	rdv2_r01	RDv2 Run 1	Tiffani	2	1	2	RDv2	EO_02	EO_18	Yes	dta	Dynamic	0	0.1	480	1.25	dta	380-SB	9	227	22.7406	389.003	387	12.4245	660-LS	7	167	23.0118	654.001	654	22.6072	19	240	0.199456	0.0613	36.8443	36.44	0.105753	36.95	36.9254	36.52	0.140358	37.11	FC002	B0001	c:\users\evan\skydrive\projects\12.lightsensorcharacterization\experiments\rdv2\rdv2_r01\measurements\flow\fcs\Cells027.fcs	MEF	0.8
rdv2_r01_s027	rdv2_r01	rdv2_r01	RDv2 Run 1	Tiffani	3	1	3	RDv2	EO_02	EO_18	Yes	dta	Dynamic	0	0.1	480	1.25	dta	405-SB	5	184	23.2181	404.596	403	15.1799	660-LS	7	171	23.0837	654.836	654.5	22.6029	22	330	0.180136	0.0592	36.8443	36.44	0.105753	36.95	36.9254	36.52	0.140358	37.11	FC002	B0001	c:\users\evan\skydrive\projects\12.lightsensorcharacterization\experiments\rdv2\rdv2_r01\measurements\flow\fcs\Cells028.fcs	MEF	0.8
rdv2_r01_s028	rdv2_r01	rdv2_r01	RDv2 Run 1	Tiffani	4	1	4	RDv2	EO_02	EO_18	Yes	dta	Dynamic	0	0.1	480	1.25	dta	430-MB	6	192	22.9144	435.359	435	18.2426	660-LS	7	205	22.5023	652.443	652.5	21.9821	11	70	0.183816	0.0596	36.8443	36.44	0.105753	36.95	36.9254	36.52	0.140358	37.11	FC002	B0001	c:\users\evan\skydrive\projects\12.lightsensorcharacterization\experiments\rdv2\rdv2_r01\measurements\flow\fcs\Cells029.fcs	MEF	0.8
rdv2_r01_s029	rdv2_r01	rdv2_r01	RDv2 Run 1	Tiffani	5	1	5	RDv2	EO_02	EO_18	Yes	dta	Dynamic	0	0.1	480	1.25	dta	450-MB	4	225	22.8945	454.101	451.5	19.8774	660-LS	7	186	22.8136	652.929	652.5	22.0838	7	35	0.176456	0.0588	36.8443	36.44	0.105753	36.95	36.9254	36.52	0.140358	37.11	FC002	B0001	c:\users\evan\skydrive\projects\12.lightsensorcharacterization\experiments\rdv2\rdv2_r01\measurements\flow\fcs\Cells030.fcs	MEF	0.8
rdv2_r01_s030	rdv2_r01	rdv2_r01	RDv2 Run 1	Tiffani	6	1	6	RDv2	EO_02	EO_18	Yes	dta	Dynamic	0	0.1	480	1.25	dta	470-SB	4	231	22.3885	477.409	470	29.6286	660-LS	7	186	23.1025	655.837	655.5	23.2688	21	300	0.215096	0.063	36.8443	36.44	0.105753	36.95	36.9254	36.52	0.140358	37.11	FC002	B0001	c:\users\evan\skydrive\projects\12.lightsensorcharacterization\experiments\rdv2\rdv2_r01\measurements\flow\fcs\Cells031.fcs	MEF	0.8
rdv2_r01_s031	rdv2_r01	rdv2_r01	RDv2 Run 1	Tiffani	7	2	1	RDv2	EO_02	EO_18	Yes	dta	Dynamic	0	0.1	480	1.25	dta	490-MB_R383	53	231	23.3251	494.303	493.5	23.4696	660-LS	7	200	22.8039	652.667	652.5	22.2383	20	270	0.278576	0.0699	36.8443	36.44	0.105753	36.95	36.9254	36.52	0.140358	37.11	FC002	B0001	c:\users\evan\skydrive\projects\12.lightsensorcharacterization\experiments\rdv2\rdv2_r01\measurements\flow\fcs\Cells032.fcs	MEF	0.8
rdv2_r01_s032	rdv2_r01	rdv2_r01	RDv2 Run 1	Tiffani	8	2	2	RDv2	EO_02	EO_18	Yes	dta	Dynamic	0	0.1	480	1.25	dta	505-SB	4	224	23.4724	524.425	517.5	29.5363	660-LS	7	234	22.7523	651.217	652	22.0989	0	0	0.221536	0.0637	36.8443	36.44	0.105753	36.95	36.9254	36.52	0.140358	37.11	FC002	B0001	c:\users\evan\skydrive\projects\12.lightsensorcharacterization\experiments\rdv2\rdv2_r01\measurements\flow\fcs\Cells033.fcs	MEF	0.8
rdv2_r01_s033	rdv2_r01	rdv2_r01	RDv2 Run 1	Tiffani	9	2	3	RDv2	EO_02	EO_18	Yes	dta	Dynamic	0	0.1	480	1.25	dta	520-2-KB	4	173	22.959	528.964	523	27.985	660-LS	7	217	22.6594	652.286	652.5	21.977	5	25	0.219696	0.0635	36.8443	36.44	0.105753	36.95	36.9254	36.52	0.140358	37.11	FC002	B0001	c:\users\evan\skydrive\projects\12.lightsensorcharacterization\experiments\rdv2\rdv2_r01\measurements\flow\fcs\Cells034.fcs	MEF	0.8
rdv2_r01_s034	rdv2_r01	rdv2_r01	RDv2 Run 1	Tiffani	10	2	4	RDv2	EO_02	EO_18	Yes	dta	Dynamic	0	0.1	480	1.25	dta	525-SB_R2003	4	187	22.877	549.91	540.5	35.1476	660-LS	7	214	22.7848	652.566	652.5	23.2642	10	60	0.239936	0.0657	36.8443	36.44	0.105753	36.95	36.9254	36.52	0.140358	37.11	FC002	B0001	c:\users\evan\skydrive\projects\12.lightsensorcharacterization\experiments\rdv2\rdv2_r01\measurements\flow\fcs\Cells035.fcs	MEF	0.8
rdv2_r01_s035	rdv2_r01	rdv2_r01	RDv2 Run 1	Tiffani	11	2	5	RDv2	EO_02	EO_18	Yes	dta	Dynamic	0	0.1	480	1.25	dta	570-KB	54	233	23.5727	572.455	572.5	14.5086	660-LS	7	174	22.9877	653.561	653.5	22.2162	14	120	0.232576	0.0649	36.8443	36.44	0.105753	36.95	36.9254	36.52	0.140358	37.11	FC002	B0001	c:\users\evan\skydrive\projects\12.lightsensorcharacterization\experiments\rdv2\rdv2_r01\measurements\flow\fcs\Cells036.fcs	MEF	0.8
rdv2_r01_s036	rdv2_r01	rdv2_r01	RDv2 Run 1	Tiffani	12	2	6	RDv2	EO_02	EO_18	Yes	dta	Dynamic	0	0.1	480	1.25	dta	590-SB	7	210	23.0933	594.012	595	15.0969	660-LS	7	237	22.947	652.656	653	21.9401	17	180	0.236256	0.0653	36.8443	36.44	0.105753	36.95	36.9254	36.52	0.140358	37.11	FC002	B0001	c:\users\evan\skydrive\projects\12.lightsensorcharacterization\experiments\rdv2\rdv2_r01\measurements\flow\fcs\Cells037.fcs	MEF	0.8
rdv2_r01_s037	rdv2_r01	rdv2_r01	RDv2 Run 1	Tiffani	13	3	1	RDv2	EO_02	EO_18	Yes	dta	Dynamic	0	0.1	480	1.25	dta	605-SB	12	224	23.2942	611.121	612.5	17.2035	660-LS	7	177	22.7838	655.631	655.5	22.7936	18	210	0.262016	0.0681	36.8443	36.44	0.105753	36.95	36.9254	36.52	0.140358	37.11	FC002	B0001	c:\users\evan\skydrive\projects\12.lightsensorcharacterization\experiments\rdv2\rdv2_r01\measurements\flow\fcs\Cells038.fcs	MEF	0.8
rdv2_r01_s038	rdv2_r01	rdv2_r01	RDv2 Run 1	Tiffani	14	3	2	RDv2	EO_02	EO_18	Yes	dta	Dynamic	0	0.1	480	1.25	dta	630-SB	3	189	23.1072	635.585	638	16.1359	660-LS	7	178	22.8938	654.13	654	22.2515	8	40	0.242696	0.066	36.8443	36.44	0.105753	36.95	36.9254	36.52	0.140358	37.11	FC002	B0001	c:\users\evan\skydrive\projects\12.lightsensorcharacterization\experiments\rdv2\rdv2_r01\measurements\flow\fcs\Cells039.fcs	MEF	0.8
rdv2_r01_s039	rdv2_r01	rdv2_r01	RDv2 Run 1	Tiffani	15	3	3	RDv2	EO_02	EO_18	Yes	dta	Dynamic	0	0.1	480	1.25	dta	660-LS	6	207	22.9542	654.695	654.5	22.7376	660-LS	7	194	22.6309	653.088	653	22.4264	3	15	0.227976	0.0644	36.8443	36.44	0.105753	36.95	36.9254	36.52	0.140358	37.11	FC002	B0001	c:\users\evan\skydrive\projects\12.lightsensorcharacterization\experiments\rdv2\rdv2_r01\measurements\flow\fcs\Cells040.fcs	MEF	0.8
rdv2_r01_s040	rdv2_r01	rdv2_r01	RDv2 Run 1	Tiffani	16	3	4	RDv2	EO_02	EO_18	Yes	dta	Dynamic	0	0.1	480	1.25	dta	680-MT	5	193	22.6181	677.133	676	24.1264	660-LS	7	181	22.5606	654.086	654	22.7026	9	50	0.239016	0.0656	36.8443	36.44	0.105753	36.95	36.9254	36.52	0.140358	37.11	FC002	B0001	c:\users\evan\skydrive\projects\12.lightsensorcharacterization\experiments\rdv2\rdv2_r01\measurements\flow\fcs\Cells041.fcs	MEF	0.8
rdv2_r01_s041	rdv2_r01	rdv2_r01	RDv2 Run 1	Tiffani	17	3	5	RDv2	EO_02	EO_18	Yes	dta	Dynamic	0	0.1	480	1.25	dta	700-MB	5	196	23.005	700.46	701	22.4523	660-LS	7	208	22.7096	653.104	652.5	22.2561	15	140	0.138736	0.0547	36.8443	36.44	0.105753	36.95	36.9254	36.52	0.140358	37.11	FC002	B0001	c:\users\evan\skydrive\projects\12.lightsensorcharacterization\experiments\rdv2\rdv2_r01\measurements\flow\fcs\Cells042.fcs	MEF	0.8
rdv2_r01_s042	rdv2_r01	rdv2_r01	RDv2 Run 1	Tiffani	18	3	6	RDv2	EO_02	EO_18	Yes	dta	Dynamic	0	0.1	480	1.25	dta	720-MB	5	189	23.3416	722.637	722	24.4961	660-LS	7	195	22.8645	652.701	652.5	23.2752	1	5	0.209576	0.0624	36.8443	36.44	0.105753	36.95	36.9254	36.52	0.140358	37.11	FC002	B0001	c:\users\evan\skydrive\projects\12.lightsensorcharacterization\experiments\rdv2\rdv2_r01\measurements\flow\fcs\Cells043.fcs	MEF	0.8
rdv2_r01_s043	rdv2_r01	rdv2_r01	RDv2 Run 1	Tiffani	19	4	1	RDv2	EO_02	EO_18	Yes	dta	Dynamic	0	0.1	480	1.25	dta	740-MT	3	219	23.1692	740.124	739	26.9392	660-LS	7	168	22.7439	653.826	653.5	22.2767	16	160	0.294216	0.0716	36.8443	36.44	0.105753	36.95	36.9254	36.52	0.140358	37.11	FC002	B0001	c:\users\evan\skydrive\projects\12.lightsensorcharacterization\experiments\rdv2\rdv2_r01\measurements\flow\fcs\Cells044.fcs	MEF	0.8
rdv2_r01_s044	rdv2_r01	rdv2_r01	RDv2 Run 1	Tiffani	20	4	2	RDv2	EO_02	EO_18	Yes	dta	Dynamic	0	0.1	480	1.25	dta	760-MB	3	224	22.5893	754.599	756	27.2453	660-LS	7	164	22.9897	657.116	656.5	23.2784	13	100	0.248216	0.0666	36.8443	36.44	0.105753	36.95	36.9254	36.52	0.140358	37.11	FC002	B0001	c:\users\evan\skydrive\projects\12.lightsensorcharacterization\experiments\rdv2\rdv2_r01\measurements\flow\fcs\Cells045.fcs	MEF	0.8
rdv2_r01_s045	rdv2_r01	rdv2_r01	RDv2 Run 1	Tiffani	21	4	3	RDv2	EO_02	EO_18	Yes	dta	Dynamic	0	0.1	480	1.25	dta	780-MB	3	202	23.2415	773.621	777.5	26.5807	660-LS	7	195	22.7275	653.011	653	22.4567	23	360	0.238096	0.0655	36.8443	36.44	0.105753	36.95	36.9254	36.52	0.140358	37.11	FC002	B0001	c:\users\evan\skydrive\projects\12.lightsensorcharacterization\experiments\rdv2\rdv2_r01\measurements\flow\fcs\Cells046.fcs	MEF	0.8
rdv2_r01_s046	rdv2_r01	rdv2_r01	RDv2 Run 1	Tiffani	22	4	4	RDv2	EO_02	EO_18	Yes	dta	Dynamic	0	0.1	480	1.25	dta	850-VI	4	216	24.076	858.188	852.5	37.0726	660-LS	7	196	22.9126	653.554	653	22.2398	4	20	0.225216	0.0641	36.8443	36.44	0.105753	36.95	36.9254	36.52	0.140358	37.11	FC002	B0001	c:\users\evan\skydrive\projects\12.lightsensorcharacterization\experiments\rdv2\rdv2_r01\measurements\flow\fcs\Cells047.fcs	MEF	0.8
rdv2_r01_s047	rdv2_r01	rdv2_r01	RDv2 Run 1	Tiffani	23	4	5	RDv2	EO_02	EO_18	Yes	dta	Dynamic	0	0.1	480	1.25	dta	940-VI	4	182	21.5611	956.73	961.5	19.3023	660-LS	7	182	22.8511	653.572	653.5	22.4889	12	80	0.121256	0.0528	36.8443	36.44	0.105753	36.95	36.9254	36.52	0.140358	37.11	FC002	B0001	c:\users\evan\skydrive\projects\12.lightsensorcharacterization\experiments\rdv2\rdv2_r01\measurements\flow\fcs\Cells048.fcs	MEF	0.8
rdv2_r01_s048	rdv2_r01	rdv2_r01	RDv2 Run 1	Tiffani	24	4	6	RDv2	EO_02	EO_18	Yes	dta	Dynamic	0	0.1	480	1.25	dta		0	0					660-LS	7	168	22.7055	653.407	653	22.2206	6	30	0.269376	0.0689	36.8443	36.44	0.105753	36.95	36.9254	36.52	0.140358	37.11	FC002	B0001	c:\users\evan\skydrive\projects\12.lightsensorcharacterization\experiments\rdv2\rdv2_r01\measurements\flow\fcs\Cells049.fcs	MEF	0.8
rdv2_r01_s073	rdv2_r01	rdv2_r01	RDv2 Run 1	Jennie	1	1	1	RDv2	EO_04	EO_20	Yes	dta	Dynamic	0	0.1	480	10	dta	361-LS	63	221	7.97319	368.87	364	11.099	660-LS	7	182	22.9901	654.529	654.5	22.5886	4	20	0.269376	0.0689	36.8443	36.44	0.105753	36.95	36.9254	36.52	0.140358	37.11	FC002	B0001	c:\users\evan\skydrive\projects\12.lightsensorcharacterization\experiments\rdv2\rdv2_r01\measurements\flow\fcs\Cells074.fcs	MEF	0.8
rdv2_r01_s074	rdv2_r01	rdv2_r01	RDv2 Run 1	Jennie	2	1	2	RDv2	EO_04	EO_20	Yes	dta	Dynamic	0	0.1	480	10	dta	380-SB	9	232	23.4403	388.559	386.5	12.2811	660-LS	7	182	23.0076	655.052	655	22.9759	3	15	0.181056	0.0593	36.8443	36.44	0.105753	36.95	36.9254	36.52	0.140358	37.11	FC002	B0001	c:\users\evan\skydrive\projects\12.lightsensorcharacterization\experiments\rdv2\rdv2_r01\measurements\flow\fcs\Cells075.fcs	MEF	0.8
rdv2_r01_s075	rdv2_r01	rdv2_r01	RDv2 Run 1	Jennie	3	1	3	RDv2	EO_04	EO_20	Yes	dta	Dynamic	0	0.1	480	10	dta	405-SB	5	218	22.7762	405.232	403.5	15.7581	660-LS	7	192	23.0239	654.3	654	22.4755	2	10	0.181976	0.0594	36.8443	36.44	0.105753	36.95	36.9254	36.52	0.140358	37.11	FC002	B0001	c:\users\evan\skydrive\projects\12.lightsensorcharacterization\experiments\rdv2\rdv2_r01\measurements\flow\fcs\Cells076.fcs	MEF	0.8
rdv2_r01_s076	rdv2_r01	rdv2_r01	RDv2 Run 1	Jennie	4	1	4	RDv2	EO_04	EO_20	Yes	dta	Dynamic	0	0.1	480	10	dta	430-MB	6	170	22.9671	436.01	435	16.9811	660-LS	7	153	22.8644	653.351	653	22.6863	5	25	0.192096	0.0605	36.8443	36.44	0.105753	36.95	36.9254	36.52	0.140358	37.11	FC002	B0001	c:\users\evan\skydrive\projects\12.lightsensorcharacterization\experiments\rdv2\rdv2_r01\measurements\flow\fcs\Cells077.fcs	MEF	0.8
rdv2_r01_s077	rdv2_r01	rdv2_r01	RDv2 Run 1	Jennie	5	1	5	RDv2	EO_04	EO_20	Yes	dta	Dynamic	0	0.1	480	10	dta	450-MB	4	201	22.8802	449.728	447	17.4169	660-LS	7	178	23.1412	654.454	654.5	22.2087	8	40	0.182896	0.0595	36.8443	36.44	0.105753	36.95	36.9254	36.52	0.140358	37.11	FC002	B0001	c:\users\evan\skydrive\projects\12.lightsensorcharacterization\experiments\rdv2\rdv2_r01\measurements\flow\fcs\Cells078.fcs	MEF	0.8
rdv2_r01_s078	rdv2_r01	rdv2_r01	RDv2 Run 1	Jennie	6	1	6	RDv2	EO_04	EO_20	Yes	dta	Dynamic	0	0.1	480	10	dta	470-SB	4	215	22.7217	479.17	471.5	32.8406	660-LS	7	171	23.548	656.402	656.5	22.717	13	100	0.170936	0.0582	36.8443	36.44	0.105753	36.95	36.9254	36.52	0.140358	37.11	FC002	B0001	c:\users\evan\skydrive\projects\12.lightsensorcharacterization\experiments\rdv2\rdv2_r01\measurements\flow\fcs\Cells079.fcs	MEF	0.8
rdv2_r01_s079	rdv2_r01	rdv2_r01	RDv2 Run 1	Jennie	7	2	1	RDv2	EO_04	EO_20	Yes	dta	Dynamic	0	0.1	480	10	dta	490-MB_R383	53	229	22.6478	494.592	493.5	23.7465	660-LS	7	197	23.058	652.937	653	22.1402	1	5	0.209576	0.0624	36.8443	36.44	0.105753	36.95	36.9254	36.52	0.140358	37.11	FC002	B0001	c:\users\evan\skydrive\projects\12.lightsensorcharacterization\experiments\rdv2\rdv2_r01\measurements\flow\fcs\Cells080.fcs	MEF	0.8
rdv2_r01_s080	rdv2_r01	rdv2_r01	RDv2 Run 1	Jennie	8	2	2	RDv2	EO_04	EO_20	Yes	dta	Dynamic	0	0.1	480	10	dta	505-SB	4	199	22.7032	520.492	513.5	28.5579	660-LS	7	174	23.4062	655.552	655	22.917	18	210	0.217856	0.0633	36.8443	36.44	0.105753	36.95	36.9254	36.52	0.140358	37.11	FC002	B0001	c:\users\evan\skydrive\projects\12.lightsensorcharacterization\experiments\rdv2\rdv2_r01\measurements\flow\fcs\Cells081.fcs	MEF	0.8
rdv2_r01_s081	rdv2_r01	rdv2_r01	RDv2 Run 1	Jennie	9	2	3	RDv2	EO_04	EO_20	Yes	dta	Dynamic	0	0.1	480	10	dta	520-2-KB	4	185	22.913	528.097	522	27.6993	660-LS	7	189	23.2303	652.618	652.5	21.8856	15	140	0.200376	0.0614	36.8443	36.44	0.105753	36.95	36.9254	36.52	0.140358	37.11	FC002	B0001	c:\users\evan\skydrive\projects\12.lightsensorcharacterization\experiments\rdv2\rdv2_r01\measurements\flow\fcs\Cells082.fcs	MEF	0.8
rdv2_r01_s082	rdv2_r01	rdv2_r01	RDv2 Run 1	Jennie	10	2	4	RDv2	EO_04	EO_20	Yes	dta	Dynamic	0	0.1	480	10	dta	525-SB_R2003	4	238	22.9291	548.427	538.5	38.3293	660-LS	7	177	23.1785	656.015	656	22.9508	14	120	0.200376	0.0614	36.8443	36.44	0.105753	36.95	36.9254	36.52	0.140358	37.11	FC002	B0001	c:\users\evan\skydrive\projects\12.lightsensorcharacterization\experiments\rdv2\rdv2_r01\measurements\flow\fcs\Cells083.fcs	MEF	0.8
rdv2_r01_s083	rdv2_r01	rdv2_r01	RDv2 Run 1	Jennie	11	2	5	RDv2	EO_04	EO_20	Yes	dta	Dynamic	0	0.1	480	10	dta	570-KB	54	238	23.1547	572.853	572.5	14.4199	660-LS	7	196	22.5724	653.247	653.5	22.1584	21	300	0.137816	0.0546	36.8443	36.44	0.105753	36.95	36.9254	36.52	0.140358	37.11	FC002	B0001	c:\users\evan\skydrive\projects\12.lightsensorcharacterization\experiments\rdv2\rdv2_r01\measurements\flow\fcs\Cells084.fcs	MEF	0.8
rdv2_r01_s084	rdv2_r01	rdv2_r01	RDv2 Run 1	Jennie	12	2	6	RDv2	EO_04	EO_20	Yes	dta	Dynamic	0	0.1	480	10	dta	590-SB	11	210	21.8607	593.479	594	15.1732	660-LS	7	186	23.3574	653.642	653.5	22.08	6	30	0.169096	0.058	36.8443	36.44	0.105753	36.95	36.9254	36.52	0.140358	37.11	FC002	B0001	c:\users\evan\skydrive\projects\12.lightsensorcharacterization\experiments\rdv2\rdv2_r01\measurements\flow\fcs\Cells085.fcs	MEF	0.8
rdv2_r01_s085	rdv2_r01	rdv2_r01	RDv2 Run 1	Jennie	13	3	1	RDv2	EO_04	EO_20	Yes	dta	Dynamic	0	0.1	480	10	dta	605-SB	12	217	22.8806	611.12	612.5	17.2072	660-LS	7	175	23.0656	653.999	653.5	22.1272	22	330	0.259256	0.0678	36.8443	36.44	0.105753	36.95	36.9254	36.52	0.140358	37.11	FC002	B0001	c:\users\evan\skydrive\projects\12.lightsensorcharacterization\experiments\rdv2\rdv2_r01\measurements\flow\fcs\Cells086.fcs	MEF	0.8
rdv2_r01_s086	rdv2_r01	rdv2_r01	RDv2 Run 1	Jennie	14	3	2	RDv2	EO_04	EO_20	Yes	dta	Dynamic	0	0.1	480	10	dta	630-SB	4	187	22.5634	635.405	637.5	18.453	660-LS	7	175	22.9245	655.238	655	23.3647	16	160	0.222456	0.0638	36.8443	36.44	0.105753	36.95	36.9254	36.52	0.140358	37.11	FC002	B0001	c:\users\evan\skydrive\projects\12.lightsensorcharacterization\experiments\rdv2\rdv2_r01\measurements\flow\fcs\Cells087.fcs	MEF	0.8
rdv2_r01_s087	rdv2_r01	rdv2_r01	RDv2 Run 1	Jennie	15	3	3	RDv2	EO_04	EO_20	Yes	dta	Dynamic	0	0.1	480	10	dta	660-LS	6	244	22.5844	651.041	651	21.8956	660-LS	7	187	23.5827	654.763	655	22.3966	23	360	0.215096	0.063	36.8443	36.44	0.105753	36.95	36.9254	36.52	0.140358	37.11	FC002	B0001	c:\users\evan\skydrive\projects\12.lightsensorcharacterization\experiments\rdv2\rdv2_r01\measurements\flow\fcs\Cells088.fcs	MEF	0.8
rdv2_r01_s088	rdv2_r01	rdv2_r01	RDv2 Run 1	Jennie	16	3	4	RDv2	EO_04	EO_20	Yes	dta	Dynamic	0	0.1	480	10	dta	680-MT	5	167	22.7662	676.045	676	23.2054	660-LS	7	182	23.6387	652.37	652.5	21.9333	0	0	0.183816	0.0596	36.8443	36.44	0.105753	36.95	36.9254	36.52	0.140358	37.11	FC002	B0001	c:\users\evan\skydrive\projects\12.lightsensorcharacterization\experiments\rdv2\rdv2_r01\measurements\flow\fcs\Cells089.fcs	MEF	0.8
rdv2_r01_s089	rdv2_r01	rdv2_r01	RDv2 Run 1	Jennie	17	3	5	RDv2	EO_04	EO_20	Yes	dta	Dynamic	0	0.1	480	10	dta	700-MB	7	166	21.6452	700.818	701	22.3487	660-LS	7	183	22.8815	655.064	655	22.9713	11	70	0.216016	0.0631	36.8443	36.44	0.105753	36.95	36.9254	36.52	0.140358	37.11	FC002	B0001	c:\users\evan\skydrive\projects\12.lightsensorcharacterization\experiments\rdv2\rdv2_r01\measurements\flow\fcs\Cells090.fcs	MEF	0.8
rdv2_r01_s090	rdv2_r01	rdv2_r01	RDv2 Run 1	Jennie	18	3	6	RDv2	EO_04	EO_20	Yes	dta	Dynamic	0	0.1	480	10	dta	720-MB	5	183	22.9313	722.442	722.5	25.0743	660-LS	7	231	22.9832	652.507	652.5	21.8854	9	50	0.182896	0.0595	36.8443	36.44	0.105753	36.95	36.9254	36.52	0.140358	37.11	FC002	B0001	c:\users\evan\skydrive\projects\12.lightsensorcharacterization\experiments\rdv2\rdv2_r01\measurements\flow\fcs\Cells091.fcs	MEF	0.8
rdv2_r01_s091	rdv2_r01	rdv2_r01	RDv2 Run 1	Jennie	19	4	1	RDv2	EO_04	EO_20	Yes	dta	Dynamic	0	0.1	480	10	dta	740-MT	3	182	23.3156	740.3	741.5	28.0643	660-LS	7	182	23.3814	655.581	655	23.221	17	180	0.204056	0.0618	36.8443	36.44	0.105753	36.95	36.9254	36.52	0.140358	37.11	FC002	B0001	c:\users\evan\skydrive\projects\12.lightsensorcharacterization\experiments\rdv2\rdv2_r01\measurements\flow\fcs\Cells092.fcs	MEF	0.8
rdv2_r01_s092	rdv2_r01	rdv2_r01	RDv2 Run 1	Jennie	20	4	2	RDv2	EO_04	EO_20	Yes	dta	Dynamic	0	0.1	480	10	dta	760-MB	4	182	22.239	755.259	756	28.0226	660-LS	7	199	23.0105	653.394	653.5	22.2015	19	240	0.205896	0.062	36.8443	36.44	0.105753	36.95	36.9254	36.52	0.140358	37.11	FC002	B0001	c:\users\evan\skydrive\projects\12.lightsensorcharacterization\experiments\rdv2\rdv2_r01\measurements\flow\fcs\Cells093.fcs	MEF	0.8
rdv2_r01_s093	rdv2_r01	rdv2_r01	RDv2 Run 1	Jennie	21	4	3	RDv2	EO_04	EO_20	Yes	dta	Dynamic	0	0.1	480	10	dta	780-MB	3	162	22.7724	771.074	773	26.9801	660-LS	7	215	23.0158	653.025	653	22.2133	20	270	0.194856	0.0608	36.8443	36.44	0.105753	36.95	36.9254	36.52	0.140358	37.11	FC002	B0001	c:\users\evan\skydrive\projects\12.lightsensorcharacterization\experiments\rdv2\rdv2_r01\measurements\flow\fcs\Cells094.fcs	MEF	0.8
rdv2_r01_s094	rdv2_r01	rdv2_r01	RDv2 Run 1	Jennie	22	4	4	RDv2	EO_04	EO_20	Yes	dta	Dynamic	0	0.1	480	10	dta	850-VI	5	177	21.9602	853.33	850.5	36.8113	660-LS	7	231	23.1517	653.03	652.5	22.394	7	35	0.181976	0.0594	36.8443	36.44	0.105753	36.95	36.9254	36.52	0.140358	37.11	FC002	B0001	c:\users\evan\skydrive\projects\12.lightsensorcharacterization\experiments\rdv2\rdv2_r01\measurements\flow\fcs\Cells095.fcs	MEF	0.8
rdv2_r01_s095	rdv2_r01	rdv2_r01	RDv2 Run 1	Jennie	23	4	5	RDv2	EO_04	EO_20	Yes	dta	Dynamic	0	0.1	480	10	dta	940-VI	4	130	23.4393	956.238	960.5	21.0689	660-LS	7	177	22.697	653.013	653	23.0886	10	60	0.101936	0.0507	36.8443	36.44	0.105753	36.95	36.9254	36.52	0.140358	37.11	FC002	B0001	c:\users\evan\skydrive\projects\12.lightsensorcharacterization\experiments\rdv2\rdv2_r01\measurements\flow\fcs\Cells096.fcs	MEF	0.8
rdv2_r01_s096	rdv2_r01	rdv2_r01	RDv2 Run 1	Jennie	24	4	6	RDv2	EO_04	EO_20	Yes	dta	Dynamic	0	0.1	480	10	dta		0	0					660-LS	8	222	22.5121	650.648	651	22.3637	12	80	0.208656	0.0623	36.8443	36.44	0.105753	36.95	36.9254	36.52	0.140358	37.11	FC002	B0001	c:\users\evan\skydrive\projects\12.lightsensorcharacterization\experiments\rdv2\rdv2_r01\measurements\flow\fcs\Cells097.fcs	MEF	0.8
rdv2_r03_s001	rdv2_r03	rdv2_r03	RDv2 Run 3	Tori	1	1	1	RDv2	EO_01	EO_17	Yes	dta	Dynamic	0	0.1	480	5	dta	361-LS	63	239	8.08735	368.793	364	10.9799	660-LS	7	211	22.255	651.554	651.5	22.0638	19	240	0.196696	0.061	36.7532	36.34	0.11219	36.88	37.1538	37.13	0.0089009	37.18	FC002	B0001	c:\users\evan\skydrive\projects\12.lightsensorcharacterization\experiments\rdv2\rdv2_r03\measurements\flow\fcs\Cells002.fcs	MEF	0.8
rdv2_r03_s002	rdv2_r03	rdv2_r03	RDv2 Run 3	Tori	2	1	2	RDv2	EO_01	EO_17	Yes	dta	Dynamic	0	0.1	480	5	dta	380-SB	9	223	23.0844	388.02	385.5	12.0479	660-LS	7	198	22.5672	652.709	652.5	22.2484	9	50	0.155296	0.0565	36.7532	36.34	0.11219	36.88	37.1538	37.13	0.0089009	37.18	FC002	B0001	c:\users\evan\skydrive\projects\12.lightsensorcharacterization\experiments\rdv2\rdv2_r03\measurements\flow\fcs\Cells003.fcs	MEF	0.8
rdv2_r03_s003	rdv2_r03	rdv2_r03	RDv2 Run 3	Tori	3	1	3	RDv2	EO_01	EO_17	Yes	dta	Dynamic	0	0.1	480	5	dta	405-SB	6	197	22.2448	406.033	405	15.9942	660-LS	7	169	22.8408	654.184	654.5	22.4061	13	100	0.170936	0.0582	36.7532	36.34	0.11219	36.88	37.1538	37.13	0.0089009	37.18	FC002	B0001	c:\users\evan\skydrive\projects\12.lightsensorcharacterization\experiments\rdv2\rdv2_r03\measurements\flow\fcs\Cells004.fcs	MEF	0.8
rdv2_r03_s004	rdv2_r03	rdv2_r03	RDv2 Run 3	Tori	4	1	4	RDv2	EO_01	EO_17	Yes	dta	Dynamic	0	0.1	480	5	dta	430-MB	6	163	23.0787	435.667	435	16.9991	660-LS	7	185	22.5573	655.134	655	23.0088	15	140	0.165416	0.0576	36.7532	36.34	0.11219	36.88	37.1538	37.13	0.0089009	37.18	FC002	B0001	c:\users\evan\skydrive\projects\12.lightsensorcharacterization\experiments\rdv2\rdv2_r03\measurements\flow\fcs\Cells005.fcs	MEF	0.8
rdv2_r03_s005	rdv2_r03	rdv2_r03	RDv2 Run 3	Tori	5	1	5	RDv2	EO_01	EO_17	Yes	dta	Dynamic	0	0.1	480	5	dta	450-MB	4	215	22.9138	451.31	448.5	17.693	660-LS	7	172	22.8697	654.727	654.5	22.5983	10	60	0.170016	0.0581	36.7532	36.34	0.11219	36.88	37.1538	37.13	0.0089009	37.18	FC002	B0001	c:\users\evan\skydrive\projects\12.lightsensorcharacterization\experiments\rdv2\rdv2_r03\measurements\flow\fcs\Cells006.fcs	MEF	0.8
rdv2_r03_s006	rdv2_r03	rdv2_r03	RDv2 Run 3	Tori	6	1	6	RDv2	EO_01	EO_17	Yes	dta	Dynamic	0	0.1	480	5	dta	470-SB	4	219	22.9593	478.227	470.5	31.6286	660-LS	7	187	22.5823	653.64	653.5	22.3819	23	360	0.171856	0.0583	36.7532	36.34	0.11219	36.88	37.1538	37.13	0.0089009	37.18	FC002	B0001	c:\users\evan\skydrive\projects\12.lightsensorcharacterization\experiments\rdv2\rdv2_r03\measurements\flow\fcs\Cells007.fcs	MEF	0.8
rdv2_r03_s007	rdv2_r03	rdv2_r03	RDv2 Run 3	Tori	7	2	1	RDv2	EO_01	EO_17	Yes	dta	Dynamic	0	0.1	480	5	dta	490-MB_R383	53	249	22.6598	494.406	493.5	23.7106	660-LS	7	165	22.9265	657.294	656.5	23.4761	1	5	0.249136	0.0667	36.7532	36.34	0.11219	36.88	37.1538	37.13	0.0089009	37.18	FC002	B0001	c:\users\evan\skydrive\projects\12.lightsensorcharacterization\experiments\rdv2\rdv2_r03\measurements\flow\fcs\Cells008.fcs	MEF	0.8
rdv2_r03_s008	rdv2_r03	rdv2_r03	RDv2 Run 3	Tori	8	2	2	RDv2	EO_01	EO_17	Yes	dta	Dynamic	0	0.1	480	5	dta	505-SB	4	219	23.0972	523.553	516	28.7706	660-LS	7	170	22.6786	654.116	654	22.5349	6	30	0.203136	0.0617	36.7532	36.34	0.11219	36.88	37.1538	37.13	0.0089009	37.18	FC002	B0001	c:\users\evan\skydrive\projects\12.lightsensorcharacterization\experiments\rdv2\rdv2_r03\measurements\flow\fcs\Cells009.fcs	MEF	0.8
rdv2_r03_s009	rdv2_r03	rdv2_r03	RDv2 Run 3	Tori	9	2	3	RDv2	EO_01	EO_17	Yes	dta	Dynamic	0	0.1	480	5	dta	520-2-KB	4	175	23.7313	528.6	522.5	27.8314	660-LS	7	198	22.7145	652.558	652.5	22.0681	5	25	0.196696	0.061	36.7532	36.34	0.11219	36.88	37.1538	37.13	0.0089009	37.18	FC002	B0001	c:\users\evan\skydrive\projects\12.lightsensorcharacterization\experiments\rdv2\rdv2_r03\measurements\flow\fcs\Cells010.fcs	MEF	0.8
rdv2_r03_s010	rdv2_r03	rdv2_r03	RDv2 Run 3	Tori	10	2	4	RDv2	EO_01	EO_17	Yes	dta	Dynamic	0	0.1	480	5	dta	525-SB_R2003	4	205	22.8574	547.845	537.5	37.621	660-LS	7	194	22.5716	653.098	653	22.0325	16	160	0.216016	0.0631	36.7532	36.34	0.11219	36.88	37.1538	37.13	0.0089009	37.18	FC002	B0001	c:\users\evan\skydrive\projects\12.lightsensorcharacterization\experiments\rdv2\rdv2_r03\measurements\flow\fcs\Cells011.fcs	MEF	0.8
rdv2_r03_s011	rdv2_r03	rdv2_r03	RDv2 Run 3	Tori	11	2	5	RDv2	EO_01	EO_17	Yes	dta	Dynamic	0	0.1	480	5	dta	570-KB	54	240	23.3183	572.624	572.5	14.4477	660-LS	7	172	22.7775	654.677	654.5	23.0444	3	15	0.214176	0.0629	36.7532	36.34	0.11219	36.88	37.1538	37.13	0.0089009	37.18	FC002	B0001	c:\users\evan\skydrive\projects\12.lightsensorcharacterization\experiments\rdv2\rdv2_r03\measurements\flow\fcs\Cells012.fcs	MEF	0.8
rdv2_r03_s012	rdv2_r03	rdv2_r03	RDv2 Run 3	Tori	12	2	6	RDv2	EO_01	EO_17	Yes	dta	Dynamic	0	0.1	480	5	dta	590-SB	7	211	23.2425	593.722	594.5	15.1905	660-LS	7	197	22.9066	653.438	653.5	22.7203	2	10	0.226136	0.0642	36.7532	36.34	0.11219	36.88	37.1538	37.13	0.0089009	37.18	FC002	B0001	c:\users\evan\skydrive\projects\12.lightsensorcharacterization\experiments\rdv2\rdv2_r03\measurements\flow\fcs\Cells013.fcs	MEF	0.8
rdv2_r03_s013	rdv2_r03	rdv2_r03	RDv2 Run 3	Tori	13	3	1	RDv2	EO_01	EO_17	Yes	dta	Dynamic	0	0.1	480	5	dta	605-SB	12	225	23.164	611.035	612.5	17.5619	660-LS	7	172	23.0027	655.137	655	22.8891	21	300	0.256496	0.0675	36.7532	36.34	0.11219	36.88	37.1538	37.13	0.0089009	37.18	FC002	B0001	c:\users\evan\skydrive\projects\12.lightsensorcharacterization\experiments\rdv2\rdv2_r03\measurements\flow\fcs\Cells014.fcs	MEF	0.8
rdv2_r03_s014	rdv2_r03	rdv2_r03	RDv2 Run 3	Tori	14	3	2	RDv2	EO_01	EO_17	Yes	dta	Dynamic	0	0.1	480	5	dta	630-SB	3	229	22.9747	635.952	635	16.8815	660-LS	7	174	22.5878	655.507	655.5	23.2	8	40	0.233496	0.065	36.7532	36.34	0.11219	36.88	37.1538	37.13	0.0089009	37.18	FC002	B0001	c:\users\evan\skydrive\projects\12.lightsensorcharacterization\experiments\rdv2\rdv2_r03\measurements\flow\fcs\Cells015.fcs	MEF	0.8
rdv2_r03_s015	rdv2_r03	rdv2_r03	RDv2 Run 3	Tori	15	3	3	RDv2	EO_01	EO_17	Yes	dta	Dynamic	0	0.1	480	5	dta	660-LS	6	209	23.3068	655.099	655	22.9132	660-LS	7	249	22.5144	650.555	650.5	22.458	17	180	0.211416	0.0626	36.7532	36.34	0.11219	36.88	37.1538	37.13	0.0089009	37.18	FC002	B0001	c:\users\evan\skydrive\projects\12.lightsensorcharacterization\experiments\rdv2\rdv2_r03\measurements\flow\fcs\Cells016.fcs	MEF	0.8
rdv2_r03_s016	rdv2_r03	rdv2_r03	RDv2 Run 3	Tori	16	3	4	RDv2	EO_01	EO_17	Yes	dta	Dynamic	0	0.1	480	5	dta	680-MT	5	152	23.2469	677.448	677	24.4497	660-LS	7	187	22.1072	653.232	653	22.1074	18	210	0.220616	0.0636	36.7532	36.34	0.11219	36.88	37.1538	37.13	0.0089009	37.18	FC002	B0001	c:\users\evan\skydrive\projects\12.lightsensorcharacterization\experiments\rdv2\rdv2_r03\measurements\flow\fcs\Cells017.fcs	MEF	0.8
rdv2_r03_s017	rdv2_r03	rdv2_r03	RDv2 Run 3	Tori	17	3	5	RDv2	EO_01	EO_17	Yes	dta	Dynamic	0	0.1	480	5	dta	700-MB	6	203	22.3195	695.942	697	20.9686	660-LS	7	168	23.2907	654.045	653.5	22.1569	14	120	0.209576	0.0624	36.7532	36.34	0.11219	36.88	37.1538	37.13	0.0089009	37.18	FC002	B0001	c:\users\evan\skydrive\projects\12.lightsensorcharacterization\experiments\rdv2\rdv2_r03\measurements\flow\fcs\Cells018.fcs	MEF	0.8
rdv2_r03_s018	rdv2_r03	rdv2_r03	RDv2 Run 3	Tori	18	3	6	RDv2	EO_01	EO_17	Yes	dta	Dynamic	0	0.1	480	5	dta	720-MB	7	172	22.7633	722.46	723	25.2807	660-LS	7	179	22.9132	653.526	653.5	22.1168	20	270	0.216016	0.0631	36.7532	36.34	0.11219	36.88	37.1538	37.13	0.0089009	37.18	FC002	B0001	c:\users\evan\skydrive\projects\12.lightsensorcharacterization\experiments\rdv2\rdv2_r03\measurements\flow\fcs\Cells019.fcs	MEF	0.8
rdv2_r03_s019	rdv2_r03	rdv2_r03	RDv2 Run 3	Tori	19	4	1	RDv2	EO_01	EO_17	Yes	dta	Dynamic	0	0.1	480	5	dta	740-MT	3	197	22.8951	740.156	740.5	26.5999	660-LS	7	178	22.6868	654.318	654	22.3181	7	35	0.247296	0.0665	36.7532	36.34	0.11219	36.88	37.1538	37.13	0.0089009	37.18	FC002	B0001	c:\users\evan\skydrive\projects\12.lightsensorcharacterization\experiments\rdv2\rdv2_r03\measurements\flow\fcs\Cells020.fcs	MEF	0.8
rdv2_r03_s020	rdv2_r03	rdv2_r03	RDv2 Run 3	Tori	20	4	2	RDv2	EO_01	EO_17	Yes	dta	Dynamic	0	0.1	480	5	dta	760-MB	3	194	23.1222	754.607	756	27.7768	660-LS	7	160	22.6838	655.216	655.5	22.8352	22	330	0.195776	0.0609	36.7532	36.34	0.11219	36.88	37.1538	37.13	0.0089009	37.18	FC002	B0001	c:\users\evan\skydrive\projects\12.lightsensorcharacterization\experiments\rdv2\rdv2_r03\measurements\flow\fcs\Cells021.fcs	MEF	0.8
rdv2_r03_s021	rdv2_r03	rdv2_r03	RDv2 Run 3	Tori	21	4	3	RDv2	EO_01	EO_17	Yes	dta	Dynamic	0	0.1	480	5	dta	780-MB	3	150	23.3331	782.057	785	27.9981	660-LS	7	177	22.8113	654.726	654.5	22.7507	12	80	0.214176	0.0629	36.7532	36.34	0.11219	36.88	37.1538	37.13	0.0089009	37.18	FC002	B0001	c:\users\evan\skydrive\projects\12.lightsensorcharacterization\experiments\rdv2\rdv2_r03\measurements\flow\fcs\Cells022.fcs	MEF	0.8
rdv2_r03_s022	rdv2_r03	rdv2_r03	RDv2 Run 3	Tori	22	4	4	RDv2	EO_01	EO_17	Yes	dta	Dynamic	0	0.1	480	5	dta	850-VI	6	183	22.5804	835.443	832.5	31.1749	660-LS	7	182	22.9956	654.317	654	22.0913	11	70	0.191176	0.0604	36.7532	36.34	0.11219	36.88	37.1538	37.13	0.0089009	37.18	FC002	B0001	c:\users\evan\skydrive\projects\12.lightsensorcharacterization\experiments\rdv2\rdv2_r03\measurements\flow\fcs\Cells023.fcs	MEF	0.8
rdv2_r03_s023	rdv2_r03	rdv2_r03	RDv2 Run 3	Tori	23	4	5	RDv2	EO_01	EO_17	Yes	dta	Dynamic	0	0.1	480	5	dta	940-VI	4	137	24.3023	954.189	955.5	24.9761	660-LS	7	166	22.6889	656.302	656.5	22.7189	4	20	0.173696	0.0585	36.7532	36.34	0.11219	36.88	37.1538	37.13	0.0089009	37.18	FC002	B0001	c:\users\evan\skydrive\projects\12.lightsensorcharacterization\experiments\rdv2\rdv2_r03\measurements\flow\fcs\Cells024.fcs	MEF	0.8
rdv2_r03_s024	rdv2_r03	rdv2_r03	RDv2 Run 3	Tori	24	4	6	RDv2	EO_01	EO_17	Yes	dta	Dynamic	0	0.1	480	5	dta		0	0					660-LS	7	185	22.9276	653.326	653	21.8751	0	0	0.207736	0.0622	36.7532	36.34	0.11219	36.88	37.1538	37.13	0.0089009	37.18	FC002	B0001	c:\users\evan\skydrive\projects\12.lightsensorcharacterization\experiments\rdv2\rdv2_r03\measurements\flow\fcs\Cells025.fcs	MEF	0.8
rdv2_r03_s025	rdv2_r03	rdv2_r03	RDv2 Run 3	Tiffani	1	1	1	RDv2	EO_02	EO_18	Yes	dta	Dynamic	0	0.1	480	20	dta	361-LS	63	236	8.01072	368.668	364	10.7785	660-LS	7	190	23.5578	655.649	655.5	22.7813	6	30	0.171856	0.0583	36.7532	36.34	0.11219	36.88	37.1538	37.13	0.0089009	37.18	FC002	B0001	c:\users\evan\skydrive\projects\12.lightsensorcharacterization\experiments\rdv2\rdv2_r03\measurements\flow\fcs\Cells026.fcs	MEF	0.8
rdv2_r03_s026	rdv2_r03	rdv2_r03	RDv2 Run 3	Tiffani	2	1	2	RDv2	EO_02	EO_18	Yes	dta	Dynamic	0	0.1	480	20	dta	380-SB	9	227	22.7406	389.003	387	12.4245	660-LS	7	167	23.0118	654.001	654	22.6072	23	360	0.178296	0.059	36.7532	36.34	0.11219	36.88	37.1538	37.13	0.0089009	37.18	FC002	B0001	c:\users\evan\skydrive\projects\12.lightsensorcharacterization\experiments\rdv2\rdv2_r03\measurements\flow\fcs\Cells027.fcs	MEF	0.8
rdv2_r03_s027	rdv2_r03	rdv2_r03	RDv2 Run 3	Tiffani	3	1	3	RDv2	EO_02	EO_18	Yes	dta	Dynamic	0	0.1	480	20	dta	405-SB	5	184	23.2181	404.596	403	15.1799	660-LS	7	171	23.0837	654.836	654.5	22.6029	13	100	0.175536	0.0587	36.7532	36.34	0.11219	36.88	37.1538	37.13	0.0089009	37.18	FC002	B0001	c:\users\evan\skydrive\projects\12.lightsensorcharacterization\experiments\rdv2\rdv2_r03\measurements\flow\fcs\Cells028.fcs	MEF	0.8
rdv2_r03_s028	rdv2_r03	rdv2_r03	RDv2 Run 3	Tiffani	4	1	4	RDv2	EO_02	EO_18	Yes	dta	Dynamic	0	0.1	480	20	dta	430-MB	6	192	22.9144	435.359	435	18.2426	660-LS	7	205	22.5023	652.443	652.5	21.9821	4	20	0.191176	0.0604	36.7532	36.34	0.11219	36.88	37.1538	37.13	0.0089009	37.18	FC002	B0001	c:\users\evan\skydrive\projects\12.lightsensorcharacterization\experiments\rdv2\rdv2_r03\measurements\flow\fcs\Cells029.fcs	MEF	0.8
rdv2_r03_s029	rdv2_r03	rdv2_r03	RDv2 Run 3	Tiffani	5	1	5	RDv2	EO_02	EO_18	Yes	dta	Dynamic	0	0.1	480	20	dta	450-MB	4	225	22.8945	454.101	451.5	19.8774	660-LS	7	186	22.8136	652.929	652.5	22.0838	8	40	0.158056	0.0568	36.7532	36.34	0.11219	36.88	37.1538	37.13	0.0089009	37.18	FC002	B0001	c:\users\evan\skydrive\projects\12.lightsensorcharacterization\experiments\rdv2\rdv2_r03\measurements\flow\fcs\Cells030.fcs	MEF	0.8
rdv2_r03_s030	rdv2_r03	rdv2_r03	RDv2 Run 3	Tiffani	6	1	6	RDv2	EO_02	EO_18	Yes	dta	Dynamic	0	0.1	480	20	dta	470-SB	4	231	22.3885	477.409	470	29.6286	660-LS	7	186	23.1025	655.837	655.5	23.2688	3	15	0.159896	0.057	36.7532	36.34	0.11219	36.88	37.1538	37.13	0.0089009	37.18	FC002	B0001	c:\users\evan\skydrive\projects\12.lightsensorcharacterization\experiments\rdv2\rdv2_r03\measurements\flow\fcs\Cells031.fcs	MEF	0.8
rdv2_r03_s031	rdv2_r03	rdv2_r03	RDv2 Run 3	Tiffani	7	2	1	RDv2	EO_02	EO_18	Yes	dta	Dynamic	0	0.1	480	20	dta	490-MB_R383	53	231	23.3251	494.303	493.5	23.4696	660-LS	7	200	22.8039	652.667	652.5	22.2383	0	0	0.199456	0.0613	36.7532	36.34	0.11219	36.88	37.1538	37.13	0.0089009	37.18	FC002	B0001	c:\users\evan\skydrive\projects\12.lightsensorcharacterization\experiments\rdv2\rdv2_r03\measurements\flow\fcs\Cells032.fcs	MEF	0.8
rdv2_r03_s032	rdv2_r03	rdv2_r03	RDv2 Run 3	Tiffani	8	2	2	RDv2	EO_02	EO_18	Yes	dta	Dynamic	0	0.1	480	20	dta	505-SB	4	224	23.4724	524.425	517.5	29.5363	660-LS	7	234	22.7523	651.217	652	22.0989	16	160	0.197616	0.0611	36.7532	36.34	0.11219	36.88	37.1538	37.13	0.0089009	37.18	FC002	B0001	c:\users\evan\skydrive\projects\12.lightsensorcharacterization\experiments\rdv2\rdv2_r03\measurements\flow\fcs\Cells033.fcs	MEF	0.8
rdv2_r03_s033	rdv2_r03	rdv2_r03	RDv2 Run 3	Tiffani	9	2	3	RDv2	EO_02	EO_18	Yes	dta	Dynamic	0	0.1	480	20	dta	520-2-KB	4	173	22.959	528.964	523	27.985	660-LS	7	217	22.6594	652.286	652.5	21.977	11	70	0.166336	0.0577	36.7532	36.34	0.11219	36.88	37.1538	37.13	0.0089009	37.18	FC002	B0001	c:\users\evan\skydrive\projects\12.lightsensorcharacterization\experiments\rdv2\rdv2_r03\measurements\flow\fcs\Cells034.fcs	MEF	0.8
rdv2_r03_s034	rdv2_r03	rdv2_r03	RDv2 Run 3	Tiffani	10	2	4	RDv2	EO_02	EO_18	Yes	dta	Dynamic	0	0.1	480	20	dta	525-SB_R2003	4	187	22.877	549.91	540.5	35.1476	660-LS	7	214	22.7848	652.566	652.5	23.2642	19	240	0.181976	0.0594	36.7532	36.34	0.11219	36.88	37.1538	37.13	0.0089009	37.18	FC002	B0001	c:\users\evan\skydrive\projects\12.lightsensorcharacterization\experiments\rdv2\rdv2_r03\measurements\flow\fcs\Cells035.fcs	MEF	0.8
rdv2_r03_s035	rdv2_r03	rdv2_r03	RDv2 Run 3	Tiffani	11	2	5	RDv2	EO_02	EO_18	Yes	dta	Dynamic	0	0.1	480	20	dta	570-KB	54	233	23.5727	572.455	572.5	14.5086	660-LS	7	174	22.9877	653.561	653.5	22.2162	18	210	0.177376	0.0589	36.7532	36.34	0.11219	36.88	37.1538	37.13	0.0089009	37.18	FC002	B0001	c:\users\evan\skydrive\projects\12.lightsensorcharacterization\experiments\rdv2\rdv2_r03\measurements\flow\fcs\Cells036.fcs	MEF	0.8
rdv2_r03_s036	rdv2_r03	rdv2_r03	RDv2 Run 3	Tiffani	12	2	6	RDv2	EO_02	EO_18	Yes	dta	Dynamic	0	0.1	480	20	dta	590-SB	7	210	23.0933	594.012	595	15.0969	660-LS	7	237	22.947	652.656	653	21.9401	21	300	0.158976	0.0569	36.7532	36.34	0.11219	36.88	37.1538	37.13	0.0089009	37.18	FC002	B0001	c:\users\evan\skydrive\projects\12.lightsensorcharacterization\experiments\rdv2\rdv2_r03\measurements\flow\fcs\Cells037.fcs	MEF	0.8
rdv2_r03_s037	rdv2_r03	rdv2_r03	RDv2 Run 3	Tiffani	13	3	1	RDv2	EO_02	EO_18	Yes	dta	Dynamic	0	0.1	480	20	dta	605-SB	12	224	23.2942	611.121	612.5	17.2035	660-LS	7	177	22.7838	655.631	655.5	22.7936	22	330	0.249136	0.0667	36.7532	36.34	0.11219	36.88	37.1538	37.13	0.0089009	37.18	FC002	B0001	c:\users\evan\skydrive\projects\12.lightsensorcharacterization\experiments\rdv2\rdv2_r03\measurements\flow\fcs\Cells038.fcs	MEF	0.8
rdv2_r03_s038	rdv2_r03	rdv2_r03	RDv2 Run 3	Tiffani	14	3	2	RDv2	EO_02	EO_18	Yes	dta	Dynamic	0	0.1	480	20	dta	630-SB	3	189	23.1072	635.585	638	16.1359	660-LS	7	178	22.8938	654.13	654	22.2515	12	80	0.210496	0.0625	36.7532	36.34	0.11219	36.88	37.1538	37.13	0.0089009	37.18	FC002	B0001	c:\users\evan\skydrive\projects\12.lightsensorcharacterization\experiments\rdv2\rdv2_r03\measurements\flow\fcs\Cells039.fcs	MEF	0.8
rdv2_r03_s039	rdv2_r03	rdv2_r03	RDv2 Run 3	Tiffani	15	3	3	RDv2	EO_02	EO_18	Yes	dta	Dynamic	0	0.1	480	20	dta	660-LS	6	207	22.9542	654.695	654.5	22.7376	660-LS	7	194	22.6309	653.088	653	22.4264	10	60	0.189336	0.0602	36.7532	36.34	0.11219	36.88	37.1538	37.13	0.0089009	37.18	FC002	B0001	c:\users\evan\skydrive\projects\12.lightsensorcharacterization\experiments\rdv2\rdv2_r03\measurements\flow\fcs\Cells040.fcs	MEF	0.8
rdv2_r03_s040	rdv2_r03	rdv2_r03	RDv2 Run 3	Tiffani	16	3	4	RDv2	EO_02	EO_18	Yes	dta	Dynamic	0	0.1	480	20	dta	680-MT	5	193	22.6181	677.133	676	24.1264	660-LS	7	181	22.5606	654.086	654	22.7026	9	50	0.199456	0.0613	36.7532	36.34	0.11219	36.88	37.1538	37.13	0.0089009	37.18	FC002	B0001	c:\users\evan\skydrive\projects\12.lightsensorcharacterization\experiments\rdv2\rdv2_r03\measurements\flow\fcs\Cells041.fcs	MEF	0.8
rdv2_r03_s041	rdv2_r03	rdv2_r03	RDv2 Run 3	Tiffani	17	3	5	RDv2	EO_02	EO_18	Yes	dta	Dynamic	0	0.1	480	20	dta	700-MB	5	196	23.005	700.46	701	22.4523	660-LS	7	208	22.7096	653.104	652.5	22.2561	14	120	0.183816	0.0596	36.7532	36.34	0.11219	36.88	37.1538	37.13	0.0089009	37.18	FC002	B0001	c:\users\evan\skydrive\projects\12.lightsensorcharacterization\experiments\rdv2\rdv2_r03\measurements\flow\fcs\Cells042.fcs	MEF	0.8
rdv2_r03_s042	rdv2_r03	rdv2_r03	RDv2 Run 3	Tiffani	18	3	6	RDv2	EO_02	EO_18	Yes	dta	Dynamic	0	0.1	480	20	dta	720-MB	5	189	23.3416	722.637	722	24.4961	660-LS	7	195	22.8645	652.701	652.5	23.2752	2	10	0.186576	0.0599	36.7532	36.34	0.11219	36.88	37.1538	37.13	0.0089009	37.18	FC002	B0001	c:\users\evan\skydrive\projects\12.lightsensorcharacterization\experiments\rdv2\rdv2_r03\measurements\flow\fcs\Cells043.fcs	MEF	0.8
rdv2_r03_s043	rdv2_r03	rdv2_r03	RDv2 Run 3	Tiffani	19	4	1	RDv2	EO_02	EO_18	Yes	dta	Dynamic	0	0.1	480	20	dta	740-MT	3	219	23.1692	740.124	739	26.9392	660-LS	7	168	22.7439	653.826	653.5	22.2767	5	25	0.215096	0.063	36.7532	36.34	0.11219	36.88	37.1538	37.13	0.0089009	37.18	FC002	B0001	c:\users\evan\skydrive\projects\12.lightsensorcharacterization\experiments\rdv2\rdv2_r03\measurements\flow\fcs\Cells044.fcs	MEF	0.8
rdv2_r03_s044	rdv2_r03	rdv2_r03	RDv2 Run 3	Tiffani	20	4	2	RDv2	EO_02	EO_18	Yes	dta	Dynamic	0	0.1	480	20	dta	760-MB	3	224	22.5893	754.599	756	27.2453	660-LS	7	164	22.9897	657.116	656.5	23.2784	15	140	0.186576	0.0599	36.7532	36.34	0.11219	36.88	37.1538	37.13	0.0089009	37.18	FC002	B0001	c:\users\evan\skydrive\projects\12.lightsensorcharacterization\experiments\rdv2\rdv2_r03\measurements\flow\fcs\Cells045.fcs	MEF	0.8
rdv2_r03_s045	rdv2_r03	rdv2_r03	RDv2 Run 3	Tiffani	21	4	3	RDv2	EO_02	EO_18	Yes	dta	Dynamic	0	0.1	480	20	dta	780-MB	3	202	23.2415	773.621	777.5	26.5807	660-LS	7	195	22.7275	653.011	653	22.4567	20	270	0.214176	0.0629	36.7532	36.34	0.11219	36.88	37.1538	37.13	0.0089009	37.18	FC002	B0001	c:\users\evan\skydrive\projects\12.lightsensorcharacterization\experiments\rdv2\rdv2_r03\measurements\flow\fcs\Cells046.fcs	MEF	0.8
rdv2_r03_s046	rdv2_r03	rdv2_r03	RDv2 Run 3	Tiffani	22	4	4	RDv2	EO_02	EO_18	Yes	dta	Dynamic	0	0.1	480	20	dta	850-VI	4	216	24.076	858.188	852.5	37.0726	660-LS	7	196	22.9126	653.554	653	22.2398	1	5	0.206816	0.0621	36.7532	36.34	0.11219	36.88	37.1538	37.13	0.0089009	37.18	FC002	B0001	c:\users\evan\skydrive\projects\12.lightsensorcharacterization\experiments\rdv2\rdv2_r03\measurements\flow\fcs\Cells047.fcs	MEF	0.8
rdv2_r03_s047	rdv2_r03	rdv2_r03	RDv2 Run 3	Tiffani	23	4	5	RDv2	EO_02	EO_18	Yes	dta	Dynamic	0	0.1	480	20	dta	940-VI	4	182	21.5611	956.73	961.5	19.3023	660-LS	7	182	22.8511	653.572	653.5	22.4889	7	35	0.166336	0.0577	36.7532	36.34	0.11219	36.88	37.1538	37.13	0.0089009	37.18	FC002	B0001	c:\users\evan\skydrive\projects\12.lightsensorcharacterization\experiments\rdv2\rdv2_r03\measurements\flow\fcs\Cells048.fcs	MEF	0.8
rdv2_r03_s048	rdv2_r03	rdv2_r03	RDv2 Run 3	Tiffani	24	4	6	RDv2	EO_02	EO_18	Yes	dta	Dynamic	0	0.1	480	20	dta		0	0					660-LS	7	168	22.7055	653.407	653	22.2206	17	180	0.196696	0.061	36.7532	36.34	0.11219	36.88	37.1538	37.13	0.0089009	37.18	FC002	B0001	c:\users\evan\skydrive\projects\12.lightsensorcharacterization\experiments\rdv2\rdv2_r03\measurements\flow\fcs\Cells049.fcs	MEF	0.8
rdv2_r03_s097	rdv2_r03	rdv2_r03	RDv2 Run 3	Kirk	1	1	1	RDv2	EO_05	EO_21	Yes	dta	Dynamic	0	0.1	480	0.3125	dta	361-LS	63	241	7.88638	368.876	364	11.164	660-LS	7	177	23.2965	655.132	655.5	22.5628	8	40	0.112976	0.0519	36.7532	36.34	0.11219	36.88	37.1538	37.13	0.0089009	37.18	FC002	B0001	c:\users\evan\skydrive\projects\12.lightsensorcharacterization\experiments\rdv2\rdv2_r03\measurements\flow\fcs\Cells098.fcs	MEF	0.8
rdv2_r03_s098	rdv2_r03	rdv2_r03	RDv2 Run 3	Kirk	2	1	2	RDv2	EO_05	EO_21	Yes	dta	Dynamic	0	0.1	480	0.3125	dta	380-SB	9	249	22.7652	388.522	386	12.3227	660-LS	7	174	22.5797	653.26	653	22.1719	1	5	0.111136	0.0517	36.7532	36.34	0.11219	36.88	37.1538	37.13	0.0089009	37.18	FC002	B0001	c:\users\evan\skydrive\projects\12.lightsensorcharacterization\experiments\rdv2\rdv2_r03\measurements\flow\fcs\Cells099.fcs	MEF	0.8
rdv2_r03_s099	rdv2_r03	rdv2_r03	RDv2 Run 3	Kirk	3	1	3	RDv2	EO_05	EO_21	Yes	dta	Dynamic	0	0.1	480	0.3125	dta	405-SB	5	196	22.8157	405.191	403.5	15.2356	660-LS	7	199	22.8951	651.923	652	22.1414	20	270	0.114816	0.0521	36.7532	36.34	0.11219	36.88	37.1538	37.13	0.0089009	37.18	FC002	B0001	c:\users\evan\skydrive\projects\12.lightsensorcharacterization\experiments\rdv2\rdv2_r03\measurements\flow\fcs\Cells100.fcs	MEF	0.8
rdv2_r03_s100	rdv2_r03	rdv2_r03	RDv2 Run 3	Kirk	4	1	4	RDv2	EO_05	EO_21	Yes	dta	Dynamic	0	0.1	480	0.3125	dta	430-MB	6	204	22.8317	437.898	437	17.3315	660-LS	7	163	22.8791	654.342	654	22.6192	21	300	0.117576	0.0524	36.7532	36.34	0.11219	36.88	37.1538	37.13	0.0089009	37.18	FC002	B0001	c:\users\evan\skydrive\projects\12.lightsensorcharacterization\experiments\rdv2\rdv2_r03\measurements\flow\fcs\Cells101.fcs	MEF	0.8
rdv2_r03_s101	rdv2_r03	rdv2_r03	RDv2 Run 3	Kirk	5	1	5	RDv2	EO_05	EO_21	Yes	dta	Dynamic	0	0.1	480	0.3125	dta	450-MB	4	204	22.9061	451.28	449	17.3563	660-LS	7	177	22.6557	656.461	656	23.4667	15	140	0.105616	0.0511	36.7532	36.34	0.11219	36.88	37.1538	37.13	0.0089009	37.18	FC002	B0001	c:\users\evan\skydrive\projects\12.lightsensorcharacterization\experiments\rdv2\rdv2_r03\measurements\flow\fcs\Cells102.fcs	MEF	0.8
rdv2_r03_s102	rdv2_r03	rdv2_r03	RDv2 Run 3	Kirk	6	1	6	RDv2	EO_05	EO_21	Yes	dta	Dynamic	0	0.1	480	0.3125	dta	470-SB	4	229	22.7714	477.961	470	30.415	660-LS	7	226	22.2447	652.168	652.5	22.0601	19	240	0.113896	0.052	36.7532	36.34	0.11219	36.88	37.1538	37.13	0.0089009	37.18	FC002	B0001	c:\users\evan\skydrive\projects\12.lightsensorcharacterization\experiments\rdv2\rdv2_r03\measurements\flow\fcs\Cells103.fcs	MEF	0.8
rdv2_r03_s103	rdv2_r03	rdv2_r03	RDv2 Run 3	Kirk	7	2	1	RDv2	EO_05	EO_21	Yes	dta	Dynamic	0	0.1	480	0.3125	dta	490-MB_R383	53	218	22.7706	494.879	493.5	23.985	660-LS	7	181	22.7843	655.873	655.5	22.977	17	180	0.126776	0.0534	36.7532	36.34	0.11219	36.88	37.1538	37.13	0.0089009	37.18	FC002	B0001	c:\users\evan\skydrive\projects\12.lightsensorcharacterization\experiments\rdv2\rdv2_r03\measurements\flow\fcs\Cells104.fcs	MEF	0.8
rdv2_r03_s104	rdv2_r03	rdv2_r03	RDv2 Run 3	Kirk	8	2	2	RDv2	EO_05	EO_21	Yes	dta	Dynamic	0	0.1	480	0.3125	dta	505-SB	4	171	22.5843	523.139	515.5	29.3393	660-LS	7	163	22.6911	655.438	655.5	23.1629	10	60	0.131376	0.0539	36.7532	36.34	0.11219	36.88	37.1538	37.13	0.0089009	37.18	FC002	B0001	c:\users\evan\skydrive\projects\12.lightsensorcharacterization\experiments\rdv2\rdv2_r03\measurements\flow\fcs\Cells105.fcs	MEF	0.8
rdv2_r03_s105	rdv2_r03	rdv2_r03	RDv2 Run 3	Kirk	9	2	3	RDv2	EO_05	EO_21	Yes	dta	Dynamic	0	0.1	480	0.3125	dta	520-2-KB	4	178	22.9536	527.798	521.5	27.97	660-LS	7	206	22.4792	652.334	652.5	22.5133	22	330	0.139656	0.0548	36.7532	36.34	0.11219	36.88	37.1538	37.13	0.0089009	37.18	FC002	B0001	c:\users\evan\skydrive\projects\12.lightsensorcharacterization\experiments\rdv2\rdv2_r03\measurements\flow\fcs\Cells106.fcs	MEF	0.8
rdv2_r03_s106	rdv2_r03	rdv2_r03	RDv2 Run 3	Kirk	10	2	4	RDv2	EO_05	EO_21	Yes	dta	Dynamic	0	0.1	480	0.3125	dta	525-SB_R2003	4	221	22.6513	547.024	537	38.2498	660-LS	7	169	22.7773	654.819	655	22.6047	6	30	0.123096	0.053	36.7532	36.34	0.11219	36.88	37.1538	37.13	0.0089009	37.18	FC002	B0001	c:\users\evan\skydrive\projects\12.lightsensorcharacterization\experiments\rdv2\rdv2_r03\measurements\flow\fcs\Cells107.fcs	MEF	0.8
rdv2_r03_s107	rdv2_r03	rdv2_r03	RDv2 Run 3	Kirk	11	2	5	RDv2	EO_05	EO_21	Yes	dta	Dynamic	0	0.1	480	0.3125	dta	570-KB	56	225	21.7204	572.549	572.5	14.5441	660-LS	7	241	22.0938	652.016	652	22.6752	5	25	0.109296	0.0515	36.7532	36.34	0.11219	36.88	37.1538	37.13	0.0089009	37.18	FC002	B0001	c:\users\evan\skydrive\projects\12.lightsensorcharacterization\experiments\rdv2\rdv2_r03\measurements\flow\fcs\Cells108.fcs	MEF	0.8
rdv2_r03_s108	rdv2_r03	rdv2_r03	RDv2 Run 3	Kirk	12	2	6	RDv2	EO_05	EO_21	Yes	dta	Dynamic	0	0.1	480	0.3125	dta	590-SB	7	220	22.9509	594.167	595	15.1009	660-LS	7	191	22.7444	654.153	654	22.5861	14	120	0.139656	0.0548	36.7532	36.34	0.11219	36.88	37.1538	37.13	0.0089009	37.18	FC002	B0001	c:\users\evan\skydrive\projects\12.lightsensorcharacterization\experiments\rdv2\rdv2_r03\measurements\flow\fcs\Cells109.fcs	MEF	0.8
rdv2_r03_s109	rdv2_r03	rdv2_r03	RDv2 Run 3	Kirk	13	3	1	RDv2	EO_05	EO_21	Yes	dta	Dynamic	0	0.1	480	0.3125	dta	605-SB	12	214	22.9685	611.18	612.5	17.5426	660-LS	8	220	22.4922	651.251	652	22.0179	2	10	0.127696	0.0535	36.7532	36.34	0.11219	36.88	37.1538	37.13	0.0089009	37.18	FC002	B0001	c:\users\evan\skydrive\projects\12.lightsensorcharacterization\experiments\rdv2\rdv2_r03\measurements\flow\fcs\Cells110.fcs	MEF	0.8
rdv2_r03_s110	rdv2_r03	rdv2_r03	RDv2 Run 3	Kirk	14	3	2	RDv2	EO_05	EO_21	Yes	dta	Dynamic	0	0.1	480	0.3125	dta	630-SB	3	253	22.6237	633.428	634	18.0108	660-LS	7	194	22.5087	653.092	653	22.7834	4	20	0.136896	0.0545	36.7532	36.34	0.11219	36.88	37.1538	37.13	0.0089009	37.18	FC002	B0001	c:\users\evan\skydrive\projects\12.lightsensorcharacterization\experiments\rdv2\rdv2_r03\measurements\flow\fcs\Cells111.fcs	MEF	0.8
rdv2_r03_s111	rdv2_r03	rdv2_r03	RDv2 Run 3	Kirk	15	3	3	RDv2	EO_05	EO_21	Yes	dta	Dynamic	0	0.1	480	0.3125	dta	660-LS	6	253	23.097	653.032	653	22.1586	660-LS	7	174	22.8391	655.703	655.5	23.1855	11	70	0.145176	0.0554	36.7532	36.34	0.11219	36.88	37.1538	37.13	0.0089009	37.18	FC002	B0001	c:\users\evan\skydrive\projects\12.lightsensorcharacterization\experiments\rdv2\rdv2_r03\measurements\flow\fcs\Cells112.fcs	MEF	0.8
rdv2_r03_s112	rdv2_r03	rdv2_r03	RDv2 Run 3	Kirk	16	3	4	RDv2	EO_05	EO_21	Yes	dta	Dynamic	0	0.1	480	0.3125	dta	680-MT	5	170	22.9532	676.776	676.5	24.2194	660-LS	7	174	22.4774	655.572	655.5	23.0511	16	160	0.136896	0.0545	36.7532	36.34	0.11219	36.88	37.1538	37.13	0.0089009	37.18	FC002	B0001	c:\users\evan\skydrive\projects\12.lightsensorcharacterization\experiments\rdv2\rdv2_r03\measurements\flow\fcs\Cells113.fcs	MEF	0.8
rdv2_r03_s113	rdv2_r03	rdv2_r03	RDv2 Run 3	Kirk	17	3	5	RDv2	EO_05	EO_21	Yes	dta	Dynamic	0	0.1	480	0.3125	dta	700-MB	6	200	21.7597	698.283	699	21.533	660-LS	7	185	22.6394	653.592	653.5	22.2577	7	35	0.134136	0.0542	36.7532	36.34	0.11219	36.88	37.1538	37.13	0.0089009	37.18	FC002	B0001	c:\users\evan\skydrive\projects\12.lightsensorcharacterization\experiments\rdv2\rdv2_r03\measurements\flow\fcs\Cells114.fcs	MEF	0.8
rdv2_r03_s114	rdv2_r03	rdv2_r03	RDv2 Run 3	Kirk	18	3	6	RDv2	EO_05	EO_21	Yes	dta	Dynamic	0	0.1	480	0.3125	dta	720-MB	5	195	22.8799	722.789	723	24.8776	660-LS	7	172	22.6587	655.201	655	22.4441	0	0	0.143336	0.0552	36.7532	36.34	0.11219	36.88	37.1538	37.13	0.0089009	37.18	FC002	B0001	c:\users\evan\skydrive\projects\12.lightsensorcharacterization\experiments\rdv2\rdv2_r03\measurements\flow\fcs\Cells115.fcs	MEF	0.8
rdv2_r03_s115	rdv2_r03	rdv2_r03	RDv2 Run 3	Kirk	19	4	1	RDv2	EO_05	EO_21	Yes	dta	Dynamic	0	0.1	480	0.3125	dta	740-MT	3	197	23.3071	739.817	740	27.8397	660-LS	7	187	22.588	654.439	654	22.228	12	80	0.139656	0.0548	36.7532	36.34	0.11219	36.88	37.1538	37.13	0.0089009	37.18	FC002	B0001	c:\users\evan\skydrive\projects\12.lightsensorcharacterization\experiments\rdv2\rdv2_r03\measurements\flow\fcs\Cells116.fcs	MEF	0.8
rdv2_r03_s116	rdv2_r03	rdv2_r03	RDv2 Run 3	Kirk	20	4	2	RDv2	EO_05	EO_21	Yes	dta	Dynamic	0	0.1	480	0.3125	dta	760-MB	3	208	23.4039	755.678	759	27.73	660-LS	7	168	22.7134	655.903	655.5	22.7624	3	15	0.124016	0.0531	36.7532	36.34	0.11219	36.88	37.1538	37.13	0.0089009	37.18	FC002	B0001	c:\users\evan\skydrive\projects\12.lightsensorcharacterization\experiments\rdv2\rdv2_r03\measurements\flow\fcs\Cells117.fcs	MEF	0.8
rdv2_r03_s117	rdv2_r03	rdv2_r03	RDv2 Run 3	Kirk	21	4	3	RDv2	EO_05	EO_21	Yes	dta	Dynamic	0	0.1	480	0.3125	dta	780-MB	3	151	22.9463	783.67	786	28.2415	660-LS	7	174	22.685	656.611	656	23.2289	18	210	0.133216	0.0541	36.7532	36.34	0.11219	36.88	37.1538	37.13	0.0089009	37.18	FC002	B0001	c:\users\evan\skydrive\projects\12.lightsensorcharacterization\experiments\rdv2\rdv2_r03\measurements\flow\fcs\Cells118.fcs	MEF	0.8
rdv2_r03_s118	rdv2_r03	rdv2_r03	RDv2 Run 3	Kirk	22	4	4	RDv2	EO_05	EO_21	Yes	dta	Dynamic	0	0.1	480	0.3125	dta	850-VI	4	198	24.0483	859	856.5	38.2481	660-LS	7	183	22.933	655.32	655.5	22.4965	9	50	0.109296	0.0515	36.7532	36.34	0.11219	36.88	37.1538	37.13	0.0089009	37.18	FC002	B0001	c:\users\evan\skydrive\projects\12.lightsensorcharacterization\experiments\rdv2\rdv2_r03\measurements\flow\fcs\Cells119.fcs	MEF	0.8
rdv2_r03_s119	rdv2_r03	rdv2_r03	RDv2 Run 3	Kirk	23	4	5	RDv2	EO_05	EO_21	Yes	dta	Dynamic	0	0.1	480	0.3125	dta	940-VI	4	149	25.5286	957.415	962.5	24.2254	660-LS	7	185	22.8549	655.314	655.5	22.9392	23	360	0.119416	0.0526	36.7532	36.34	0.11219	36.88	37.1538	37.13	0.0089009	37.18	FC002	B0001	c:\users\evan\skydrive\projects\12.lightsensorcharacterization\experiments\rdv2\rdv2_r03\measurements\flow\fcs\Cells120.fcs	MEF	0.8
rdv2_r03_s120	rdv2_r03	rdv2_r03	RDv2 Run 3	Kirk	24	4	6	RDv2	EO_05	EO_21	Yes	dta	Dynamic	0	0.1	480	0.3125	dta		0	0					660-LS	7	177	22.4935	656.109	656	23.0659	13	100	0.129536	0.0537	36.7532	36.34	0.11219	36.88	37.1538	37.13	0.0089009	37.18	FC002	B0001	c:\users\evan\skydrive\projects\12.lightsensorcharacterization\experiments\rdv2\rdv2_r03\measurements\flow\fcs\Cells121.fcs	MEF	0.8
rdv2_r02_s001	rdv2_r02	rdv2_r02	RDv2 Run 2	Tori	1	1	1	RDv2	EO_01	EO_17	Yes	dta	Dynamic	0	0.1	480	2.5	dta	361-LS	63	239	8.08735	368.793	364	10.9799	660-LS	7	211	22.255	651.554	651.5	22.0638	17	180	0.199456	0.0613	36.8076	36.45	0.0841418	36.95	37.1523	37.12	0.0101454	37.18	FC002	B0001	c:\users\evan\skydrive\projects\12.lightsensorcharacterization\experiments\rdv2\rdv2_r02\measurements\flow\fcs\Cells002.fcs	MEF	0.8
rdv2_r02_s002	rdv2_r02	rdv2_r02	RDv2 Run 2	Tori	2	1	2	RDv2	EO_01	EO_17	Yes	dta	Dynamic	0	0.1	480	2.5	dta	380-SB	9	223	23.0844	388.02	385.5	12.0479	660-LS	7	198	22.5672	652.709	652.5	22.2484	3	15	0.161736	0.0572	36.8076	36.45	0.0841418	36.95	37.1523	37.12	0.0101454	37.18	FC002	B0001	c:\users\evan\skydrive\projects\12.lightsensorcharacterization\experiments\rdv2\rdv2_r02\measurements\flow\fcs\Cells003.fcs	MEF	0.8
rdv2_r02_s003	rdv2_r02	rdv2_r02	RDv2 Run 2	Tori	3	1	3	RDv2	EO_01	EO_17	Yes	dta	Dynamic	0	0.1	480	2.5	dta	405-SB	6	197	22.2448	406.033	405	15.9942	660-LS	7	169	22.8408	654.184	654.5	22.4061	14	120	0.185656	0.0598	36.8076	36.45	0.0841418	36.95	37.1523	37.12	0.0101454	37.18	FC002	B0001	c:\users\evan\skydrive\projects\12.lightsensorcharacterization\experiments\rdv2\rdv2_r02\measurements\flow\fcs\Cells004.fcs	MEF	0.8
rdv2_r02_s004	rdv2_r02	rdv2_r02	RDv2 Run 2	Tori	4	1	4	RDv2	EO_01	EO_17	Yes	dta	Dynamic	0	0.1	480	2.5	dta	430-MB	6	163	23.0787	435.667	435	16.9991	660-LS	7	185	22.5573	655.134	655	23.0088	19	240	0.178296	0.059	36.8076	36.45	0.0841418	36.95	37.1523	37.12	0.0101454	37.18	FC002	B0001	c:\users\evan\skydrive\projects\12.lightsensorcharacterization\experiments\rdv2\rdv2_r02\measurements\flow\fcs\Cells005.fcs	MEF	0.8
rdv2_r02_s005	rdv2_r02	rdv2_r02	RDv2 Run 2	Tori	5	1	5	RDv2	EO_01	EO_17	Yes	dta	Dynamic	0	0.1	480	2.5	dta	450-MB	4	215	22.9138	451.31	448.5	17.693	660-LS	7	172	22.8697	654.727	654.5	22.5983	11	70	0.172776	0.0584	36.8076	36.45	0.0841418	36.95	37.1523	37.12	0.0101454	37.18	FC002	B0001	c:\users\evan\skydrive\projects\12.lightsensorcharacterization\experiments\rdv2\rdv2_r02\measurements\flow\fcs\Cells006.fcs	MEF	0.8
rdv2_r02_s006	rdv2_r02	rdv2_r02	RDv2 Run 2	Tori	6	1	6	RDv2	EO_01	EO_17	Yes	dta	Dynamic	0	0.1	480	2.5	dta	470-SB	4	219	22.9593	478.227	470.5	31.6286	660-LS	7	187	22.5823	653.64	653.5	22.3819	4	20	0.158056	0.0568	36.8076	36.45	0.0841418	36.95	37.1523	37.12	0.0101454	37.18	FC002	B0001	c:\users\evan\skydrive\projects\12.lightsensorcharacterization\experiments\rdv2\rdv2_r02\measurements\flow\fcs\Cells007.fcs	MEF	0.8
rdv2_r02_s007	rdv2_r02	rdv2_r02	RDv2 Run 2	Tori	7	2	1	RDv2	EO_01	EO_17	Yes	dta	Dynamic	0	0.1	480	2.5	dta	490-MB_R383	53	249	22.6598	494.406	493.5	23.7106	660-LS	7	165	22.9265	657.294	656.5	23.4761	13	100	0.211416	0.0626	36.8076	36.45	0.0841418	36.95	37.1523	37.12	0.0101454	37.18	FC002	B0001	c:\users\evan\skydrive\projects\12.lightsensorcharacterization\experiments\rdv2\rdv2_r02\measurements\flow\fcs\Cells008.fcs	MEF	0.8
rdv2_r02_s008	rdv2_r02	rdv2_r02	RDv2 Run 2	Tori	8	2	2	RDv2	EO_01	EO_17	Yes	dta	Dynamic	0	0.1	480	2.5	dta	505-SB	4	219	23.0972	523.553	516	28.7706	660-LS	7	170	22.6786	654.116	654	22.5349	6	30	0.198536	0.0612	36.8076	36.45	0.0841418	36.95	37.1523	37.12	0.0101454	37.18	FC002	B0001	c:\users\evan\skydrive\projects\12.lightsensorcharacterization\experiments\rdv2\rdv2_r02\measurements\flow\fcs\Cells009.fcs	MEF	0.8
rdv2_r02_s009	rdv2_r02	rdv2_r02	RDv2 Run 2	Tori	9	2	3	RDv2	EO_01	EO_17	Yes	dta	Dynamic	0	0.1	480	2.5	dta	520-2-KB	4	175	23.7313	528.6	522.5	27.8314	660-LS	7	198	22.7145	652.558	652.5	22.0681	23	360	0.172776	0.0584	36.8076	36.45	0.0841418	36.95	37.1523	37.12	0.0101454	37.18	FC002	B0001	c:\users\evan\skydrive\projects\12.lightsensorcharacterization\experiments\rdv2\rdv2_r02\measurements\flow\fcs\Cells010.fcs	MEF	0.8
rdv2_r02_s010	rdv2_r02	rdv2_r02	RDv2 Run 2	Tori	10	2	4	RDv2	EO_01	EO_17	Yes	dta	Dynamic	0	0.1	480	2.5	dta	525-SB_R2003	4	205	22.8574	547.845	537.5	37.621	660-LS	7	194	22.5716	653.098	653	22.0325	2	10	0.189336	0.0602	36.8076	36.45	0.0841418	36.95	37.1523	37.12	0.0101454	37.18	FC002	B0001	c:\users\evan\skydrive\projects\12.lightsensorcharacterization\experiments\rdv2\rdv2_r02\measurements\flow\fcs\Cells011.fcs	MEF	0.8
rdv2_r02_s011	rdv2_r02	rdv2_r02	RDv2 Run 2	Tori	11	2	5	RDv2	EO_01	EO_17	Yes	dta	Dynamic	0	0.1	480	2.5	dta	570-KB	54	240	23.3183	572.624	572.5	14.4477	660-LS	7	172	22.7775	654.677	654.5	23.0444	22	330	0.212336	0.0627	36.8076	36.45	0.0841418	36.95	37.1523	37.12	0.0101454	37.18	FC002	B0001	c:\users\evan\skydrive\projects\12.lightsensorcharacterization\experiments\rdv2\rdv2_r02\measurements\flow\fcs\Cells012.fcs	MEF	0.8
rdv2_r02_s012	rdv2_r02	rdv2_r02	RDv2 Run 2	Tori	12	2	6	RDv2	EO_01	EO_17	Yes	dta	Dynamic	0	0.1	480	2.5	dta	590-SB	7	211	23.2425	593.722	594.5	15.1905	660-LS	7	197	22.9066	653.438	653.5	22.7203	0	0	0.202216	0.0616	36.8076	36.45	0.0841418	36.95	37.1523	37.12	0.0101454	37.18	FC002	B0001	c:\users\evan\skydrive\projects\12.lightsensorcharacterization\experiments\rdv2\rdv2_r02\measurements\flow\fcs\Cells013.fcs	MEF	0.8
rdv2_r02_s013	rdv2_r02	rdv2_r02	RDv2 Run 2	Tori	13	3	1	RDv2	EO_01	EO_17	Yes	dta	Dynamic	0	0.1	480	2.5	dta	605-SB	12	225	23.164	611.035	612.5	17.5619	660-LS	7	172	23.0027	655.137	655	22.8891	9	50	0.211416	0.0626	36.8076	36.45	0.0841418	36.95	37.1523	37.12	0.0101454	37.18	FC002	B0001	c:\users\evan\skydrive\projects\12.lightsensorcharacterization\experiments\rdv2\rdv2_r02\measurements\flow\fcs\Cells014.fcs	MEF	0.8
rdv2_r02_s014	rdv2_r02	rdv2_r02	RDv2 Run 2	Tori	14	3	2	RDv2	EO_01	EO_17	Yes	dta	Dynamic	0	0.1	480	2.5	dta	630-SB	3	229	22.9747	635.952	635	16.8815	660-LS	7	174	22.5878	655.507	655.5	23.2	16	160	0.207736	0.0622	36.8076	36.45	0.0841418	36.95	37.1523	37.12	0.0101454	37.18	FC002	B0001	c:\users\evan\skydrive\projects\12.lightsensorcharacterization\experiments\rdv2\rdv2_r02\measurements\flow\fcs\Cells015.fcs	MEF	0.8
rdv2_r02_s015	rdv2_r02	rdv2_r02	RDv2 Run 2	Tori	15	3	3	RDv2	EO_01	EO_17	Yes	dta	Dynamic	0	0.1	480	2.5	dta	660-LS	6	209	23.3068	655.099	655	22.9132	660-LS	7	249	22.5144	650.555	650.5	22.458	15	140	0.200376	0.0614	36.8076	36.45	0.0841418	36.95	37.1523	37.12	0.0101454	37.18	FC002	B0001	c:\users\evan\skydrive\projects\12.lightsensorcharacterization\experiments\rdv2\rdv2_r02\measurements\flow\fcs\Cells016.fcs	MEF	0.8
rdv2_r02_s016	rdv2_r02	rdv2_r02	RDv2 Run 2	Tori	16	3	4	RDv2	EO_01	EO_17	Yes	dta	Dynamic	0	0.1	480	2.5	dta	680-MT	5	152	23.2469	677.448	677	24.4497	660-LS	7	187	22.1072	653.232	653	22.1074	7	35	0.206816	0.0621	36.8076	36.45	0.0841418	36.95	37.1523	37.12	0.0101454	37.18	FC002	B0001	c:\users\evan\skydrive\projects\12.lightsensorcharacterization\experiments\rdv2\rdv2_r02\measurements\flow\fcs\Cells017.fcs	MEF	0.8
rdv2_r02_s017	rdv2_r02	rdv2_r02	RDv2 Run 2	Tori	17	3	5	RDv2	EO_01	EO_17	Yes	dta	Dynamic	0	0.1	480	2.5	dta	700-MB	6	203	22.3195	695.942	697	20.9686	660-LS	7	168	23.2907	654.045	653.5	22.1569	10	60	0.305256	0.0728	36.8076	36.45	0.0841418	36.95	37.1523	37.12	0.0101454	37.18	FC002	B0001	c:\users\evan\skydrive\projects\12.lightsensorcharacterization\experiments\rdv2\rdv2_r02\measurements\flow\fcs\Cells018.fcs	MEF	0.8
rdv2_r02_s018	rdv2_r02	rdv2_r02	RDv2 Run 2	Tori	18	3	6	RDv2	EO_01	EO_17	Yes	dta	Dynamic	0	0.1	480	2.5	dta	720-MB	7	172	22.7633	722.46	723	25.2807	660-LS	7	179	22.9132	653.526	653.5	22.1168	8	40	0.211416	0.0626	36.8076	36.45	0.0841418	36.95	37.1523	37.12	0.0101454	37.18	FC002	B0001	c:\users\evan\skydrive\projects\12.lightsensorcharacterization\experiments\rdv2\rdv2_r02\measurements\flow\fcs\Cells019.fcs	MEF	0.8
rdv2_r02_s019	rdv2_r02	rdv2_r02	RDv2 Run 2	Tori	19	4	1	RDv2	EO_01	EO_17	Yes	dta	Dynamic	0	0.1	480	2.5	dta	740-MT	3	197	22.8951	740.156	740.5	26.5999	660-LS	7	178	22.6868	654.318	654	22.3181	21	300	0.228896	0.0645	36.8076	36.45	0.0841418	36.95	37.1523	37.12	0.0101454	37.18	FC002	B0001	c:\users\evan\skydrive\projects\12.lightsensorcharacterization\experiments\rdv2\rdv2_r02\measurements\flow\fcs\Cells020.fcs	MEF	0.8
rdv2_r02_s020	rdv2_r02	rdv2_r02	RDv2 Run 2	Tori	20	4	2	RDv2	EO_01	EO_17	Yes	dta	Dynamic	0	0.1	480	2.5	dta	760-MB	3	194	23.1222	754.607	756	27.7768	660-LS	7	160	22.6838	655.216	655.5	22.8352	1	5	0.162656	0.0573	36.8076	36.45	0.0841418	36.95	37.1523	37.12	0.0101454	37.18	FC002	B0001	c:\users\evan\skydrive\projects\12.lightsensorcharacterization\experiments\rdv2\rdv2_r02\measurements\flow\fcs\Cells021.fcs	MEF	0.8
rdv2_r02_s021	rdv2_r02	rdv2_r02	RDv2 Run 2	Tori	21	4	3	RDv2	EO_01	EO_17	Yes	dta	Dynamic	0	0.1	480	2.5	dta	780-MB	3	150	23.3331	782.057	785	27.9981	660-LS	7	177	22.8113	654.726	654.5	22.7507	18	210	0.208656	0.0623	36.8076	36.45	0.0841418	36.95	37.1523	37.12	0.0101454	37.18	FC002	B0001	c:\users\evan\skydrive\projects\12.lightsensorcharacterization\experiments\rdv2\rdv2_r02\measurements\flow\fcs\Cells022.fcs	MEF	0.8
rdv2_r02_s022	rdv2_r02	rdv2_r02	RDv2 Run 2	Tori	22	4	4	RDv2	EO_01	EO_17	Yes	dta	Dynamic	0	0.1	480	2.5	dta	850-VI	6	183	22.5804	835.443	832.5	31.1749	660-LS	7	182	22.9956	654.317	654	22.0913	20	270	0.178296	0.059	36.8076	36.45	0.0841418	36.95	37.1523	37.12	0.0101454	37.18	FC002	B0001	c:\users\evan\skydrive\projects\12.lightsensorcharacterization\experiments\rdv2\rdv2_r02\measurements\flow\fcs\Cells023.fcs	MEF	0.8
rdv2_r02_s023	rdv2_r02	rdv2_r02	RDv2 Run 2	Tori	23	4	5	RDv2	EO_01	EO_17	Yes	dta	Dynamic	0	0.1	480	2.5	dta	940-VI	4	137	24.3023	954.189	955.5	24.9761	660-LS	7	166	22.6889	656.302	656.5	22.7189	5	25	0.177376	0.0589	36.8076	36.45	0.0841418	36.95	37.1523	37.12	0.0101454	37.18	FC002	B0001	c:\users\evan\skydrive\projects\12.lightsensorcharacterization\experiments\rdv2\rdv2_r02\measurements\flow\fcs\Cells024.fcs	MEF	0.8
rdv2_r02_s024	rdv2_r02	rdv2_r02	RDv2 Run 2	Tori	24	4	6	RDv2	EO_01	EO_17	Yes	dta	Dynamic	0	0.1	480	2.5	dta		0	0					660-LS	7	185	22.9276	653.326	653	21.8751	12	80	0.207736	0.0622	36.8076	36.45	0.0841418	36.95	37.1523	37.12	0.0101454	37.18	FC002	B0001	c:\users\evan\skydrive\projects\12.lightsensorcharacterization\experiments\rdv2\rdv2_r02\measurements\flow\fcs\Cells025.fcs	MEF	0.8
rdv2_r02_s049	rdv2_r02	rdv2_r02	RDv2 Run 2	Shannen	1	1	1	RDv2	EO_03	EO_19	Yes	dta	Dynamic	0	0.1	480	0.15625	dta	361-LS	63	239	7.99123	368.742	364	10.9249	660-LS	7	183	22.9263	652.792	653	22.0019	17	180	0.174616	0.0586	36.8076	36.45	0.0841418	36.95	37.1523	37.12	0.0101454	37.18	FC002	B0001	c:\users\evan\skydrive\projects\12.lightsensorcharacterization\experiments\rdv2\rdv2_r02\measurements\flow\fcs\Cells050.fcs	MEF	0.8
rdv2_r02_s050	rdv2_r02	rdv2_r02	RDv2 Run 2	Shannen	2	1	2	RDv2	EO_03	EO_19	Yes	dta	Dynamic	0	0.1	480	0.15625	dta	380-SB	9	251	22.6533	388.366	386	12.187	660-LS	7	171	23.1663	655.788	655.5	22.7701	0	0	0.147936	0.0557	36.8076	36.45	0.0841418	36.95	37.1523	37.12	0.0101454	37.18	FC002	B0001	c:\users\evan\skydrive\projects\12.lightsensorcharacterization\experiments\rdv2\rdv2_r02\measurements\flow\fcs\Cells051.fcs	MEF	0.8
rdv2_r02_s051	rdv2_r02	rdv2_r02	RDv2 Run 2	Shannen	3	1	3	RDv2	EO_03	EO_19	Yes	dta	Dynamic	0	0.1	480	0.15625	dta	405-SB	5	233	22.9757	406.036	404.5	16.6909	660-LS	7	210	22.922	651.676	652	21.9143	10	60	0.136896	0.0545	36.8076	36.45	0.0841418	36.95	37.1523	37.12	0.0101454	37.18	FC002	B0001	c:\users\evan\skydrive\projects\12.lightsensorcharacterization\experiments\rdv2\rdv2_r02\measurements\flow\fcs\Cells052.fcs	MEF	0.8
rdv2_r02_s052	rdv2_r02	rdv2_r02	RDv2 Run 2	Shannen	4	1	4	RDv2	EO_03	EO_19	Yes	dta	Dynamic	0	0.1	480	0.15625	dta	430-MB	6	184	23.0647	437.833	437	17.0774	660-LS	7	230	22.8044	651.419	652	21.8344	1	5	0.215096	0.063	36.8076	36.45	0.0841418	36.95	37.1523	37.12	0.0101454	37.18	FC002	B0001	c:\users\evan\skydrive\projects\12.lightsensorcharacterization\experiments\rdv2\rdv2_r02\measurements\flow\fcs\Cells053.fcs	MEF	0.8
rdv2_r02_s053	rdv2_r02	rdv2_r02	RDv2 Run 2	Shannen	5	1	5	RDv2	EO_03	EO_19	Yes	dta	Dynamic	0	0.1	480	0.15625	dta	450-MB	4	219	22.9224	452.223	449.5	18.0694	660-LS	7	198	22.9542	652.901	653	21.8468	9	50	0.157136	0.0567	36.8076	36.45	0.0841418	36.95	37.1523	37.12	0.0101454	37.18	FC002	B0001	c:\users\evan\skydrive\projects\12.lightsensorcharacterization\experiments\rdv2\rdv2_r02\measurements\flow\fcs\Cells054.fcs	MEF	0.8
rdv2_r02_s054	rdv2_r02	rdv2_r02	RDv2 Run 2	Shannen	6	1	6	RDv2	EO_03	EO_19	Yes	dta	Dynamic	0	0.1	480	0.15625	dta	470-SB	4	220	22.643	478.308	470.5	31.8283	660-LS	7	190	23.2557	652.88	653	22.432	11	70	0.141496	0.055	36.8076	36.45	0.0841418	36.95	37.1523	37.12	0.0101454	37.18	FC002	B0001	c:\users\evan\skydrive\projects\12.lightsensorcharacterization\experiments\rdv2\rdv2_r02\measurements\flow\fcs\Cells055.fcs	MEF	0.8
rdv2_r02_s055	rdv2_r02	rdv2_r02	RDv2 Run 2	Shannen	7	2	1	RDv2	EO_03	EO_19	Yes	dta	Dynamic	0	0.1	480	0.15625	dta	490-MB_R383	53	238	22.9189	494.36	493.5	23.5583	660-LS	7	181	22.7558	653.497	653.5	22.1074	18	210	0.192096	0.0605	36.8076	36.45	0.0841418	36.95	37.1523	37.12	0.0101454	37.18	FC002	B0001	c:\users\evan\skydrive\projects\12.lightsensorcharacterization\experiments\rdv2\rdv2_r02\measurements\flow\fcs\Cells056.fcs	MEF	0.8
rdv2_r02_s056	rdv2_r02	rdv2_r02	RDv2 Run 2	Shannen	8	2	2	RDv2	EO_03	EO_19	Yes	dta	Dynamic	0	0.1	480	0.15625	dta	505-SB	4	183	23.7498	523.608	516	29.0107	660-LS	7	172	22.7439	655.816	656	22.6175	6	30	0.176456	0.0588	36.8076	36.45	0.0841418	36.95	37.1523	37.12	0.0101454	37.18	FC002	B0001	c:\users\evan\skydrive\projects\12.lightsensorcharacterization\experiments\rdv2\rdv2_r02\measurements\flow\fcs\Cells057.fcs	MEF	0.8
rdv2_r02_s057	rdv2_r02	rdv2_r02	RDv2 Run 2	Shannen	9	2	3	RDv2	EO_03	EO_19	Yes	dta	Dynamic	0	0.1	480	0.15625	dta	520-2-KB	4	191	22.9451	530.347	523.5	30.0144	660-LS	7	171	22.4726	655.231	655	23.012	7	35	0.181976	0.0594	36.8076	36.45	0.0841418	36.95	37.1523	37.12	0.0101454	37.18	FC002	B0001	c:\users\evan\skydrive\projects\12.lightsensorcharacterization\experiments\rdv2\rdv2_r02\measurements\flow\fcs\Cells058.fcs	MEF	0.8
rdv2_r02_s058	rdv2_r02	rdv2_r02	RDv2 Run 2	Shannen	10	2	4	RDv2	EO_03	EO_19	Yes	dta	Dynamic	0	0.1	480	0.15625	dta	525-SB_R2003	4	213	22.8778	547.595	538.5	37.5795	660-LS	7	178	22.9942	654.238	654	22.6466	3	15	0.168176	0.0579	36.8076	36.45	0.0841418	36.95	37.1523	37.12	0.0101454	37.18	FC002	B0001	c:\users\evan\skydrive\projects\12.lightsensorcharacterization\experiments\rdv2\rdv2_r02\measurements\flow\fcs\Cells059.fcs	MEF	0.8
rdv2_r02_s059	rdv2_r02	rdv2_r02	RDv2 Run 2	Shannen	11	2	5	RDv2	EO_03	EO_19	Yes	dta	Dynamic	0	0.1	480	0.15625	dta	570-KB	54	244	23.135	572.689	572.5	14.4129	660-LS	7	169	22.1275	655.702	655.5	22.6889	4	20	0.166336	0.0577	36.8076	36.45	0.0841418	36.95	37.1523	37.12	0.0101454	37.18	FC002	B0001	c:\users\evan\skydrive\projects\12.lightsensorcharacterization\experiments\rdv2\rdv2_r02\measurements\flow\fcs\Cells060.fcs	MEF	0.8
rdv2_r02_s060	rdv2_r02	rdv2_r02	RDv2 Run 2	Shannen	12	2	6	RDv2	EO_03	EO_19	Yes	dta	Dynamic	0	0.1	480	0.15625	dta	590-SB	7	218	23.3308	593.819	594.5	15.039	660-LS	7	206	22.6276	652.475	652.5	21.8865	8	40	0.173696	0.0585	36.8076	36.45	0.0841418	36.95	37.1523	37.12	0.0101454	37.18	FC002	B0001	c:\users\evan\skydrive\projects\12.lightsensorcharacterization\experiments\rdv2\rdv2_r02\measurements\flow\fcs\Cells061.fcs	MEF	0.8
rdv2_r02_s061	rdv2_r02	rdv2_r02	RDv2 Run 2	Shannen	13	3	1	RDv2	EO_03	EO_19	Yes	dta	Dynamic	0	0.1	480	0.15625	dta	605-SB	12	219	23.2467	610.953	612.5	17.4917	660-LS	7	202	22.8229	652.799	652.5	22.3731	13	100	0.215096	0.063	36.8076	36.45	0.0841418	36.95	37.1523	37.12	0.0101454	37.18	FC002	B0001	c:\users\evan\skydrive\projects\12.lightsensorcharacterization\experiments\rdv2\rdv2_r02\measurements\flow\fcs\Cells062.fcs	MEF	0.8
rdv2_r02_s062	rdv2_r02	rdv2_r02	RDv2 Run 2	Shannen	14	3	2	RDv2	EO_03	EO_19	Yes	dta	Dynamic	0	0.1	480	0.15625	dta	630-SB	3	247	22.6188	633.268	634.5	17.6792	660-LS	7	185	23.0343	653.891	653.5	22.4754	21	300	0.192096	0.0605	36.8076	36.45	0.0841418	36.95	37.1523	37.12	0.0101454	37.18	FC002	B0001	c:\users\evan\skydrive\projects\12.lightsensorcharacterization\experiments\rdv2\rdv2_r02\measurements\flow\fcs\Cells063.fcs	MEF	0.8
rdv2_r02_s063	rdv2_r02	rdv2_r02	RDv2 Run 2	Shannen	15	3	3	RDv2	EO_03	EO_19	Yes	dta	Dynamic	0	0.1	480	0.15625	dta	660-LS	6	215	22.9935	655.135	655.5	22.8069	660-LS	7	179	22.8939	653.375	653	22.1059	2	10	0.176456	0.0588	36.8076	36.45	0.0841418	36.95	37.1523	37.12	0.0101454	37.18	FC002	B0001	c:\users\evan\skydrive\projects\12.lightsensorcharacterization\experiments\rdv2\rdv2_r02\measurements\flow\fcs\Cells064.fcs	MEF	0.8
rdv2_r02_s064	rdv2_r02	rdv2_r02	RDv2 Run 2	Shannen	16	3	4	RDv2	EO_03	EO_19	Yes	dta	Dynamic	0	0.1	480	0.15625	dta	680-MT	5	157	23.0246	676.729	677	24.3693	660-LS	7	199	22.84	650.184	650.5	21.962	5	25	0.170016	0.0581	36.8076	36.45	0.0841418	36.95	37.1523	37.12	0.0101454	37.18	FC002	B0001	c:\users\evan\skydrive\projects\12.lightsensorcharacterization\experiments\rdv2\rdv2_r02\measurements\flow\fcs\Cells065.fcs	MEF	0.8
rdv2_r02_s065	rdv2_r02	rdv2_r02	RDv2 Run 2	Shannen	17	3	5	RDv2	EO_03	EO_19	Yes	dta	Dynamic	0	0.1	480	0.15625	dta	700-MB	5	245	22.6013	699.654	700	21.6229	660-LS	7	196	22.9307	653.295	653.5	22.3402	12	80	0.156216	0.0566	36.8076	36.45	0.0841418	36.95	37.1523	37.12	0.0101454	37.18	FC002	B0001	c:\users\evan\skydrive\projects\12.lightsensorcharacterization\experiments\rdv2\rdv2_r02\measurements\flow\fcs\Cells066.fcs	MEF	0.8
rdv2_r02_s066	rdv2_r02	rdv2_r02	RDv2 Run 2	Shannen	18	3	6	RDv2	EO_03	EO_19	Yes	dta	Dynamic	0	0.1	480	0.15625	dta	720-MB	5	202	23.2919	722.977	723	25.0124	660-LS	7	182	22.8473	655.008	655	23.148	23	360	0.161736	0.0572	36.8076	36.45	0.0841418	36.95	37.1523	37.12	0.0101454	37.18	FC002	B0001	c:\users\evan\skydrive\projects\12.lightsensorcharacterization\experiments\rdv2\rdv2_r02\measurements\flow\fcs\Cells067.fcs	MEF	0.8
rdv2_r02_s067	rdv2_r02	rdv2_r02	RDv2 Run 2	Shannen	19	4	1	RDv2	EO_03	EO_19	Yes	dta	Dynamic	0	0.1	480	0.15625	dta	740-MT	3	200	23.1171	739.559	741	27.9897	660-LS	7	209	22.8664	651.803	652	22.1816	15	140	0.199456	0.0613	36.8076	36.45	0.0841418	36.95	37.1523	37.12	0.0101454	37.18	FC002	B0001	c:\users\evan\skydrive\projects\12.lightsensorcharacterization\experiments\rdv2\rdv2_r02\measurements\flow\fcs\Cells068.fcs	MEF	0.8
rdv2_r02_s068	rdv2_r02	rdv2_r02	RDv2 Run 2	Shannen	20	4	2	RDv2	EO_03	EO_19	Yes	dta	Dynamic	0	0.1	480	0.15625	dta	760-MB	3	174	22.6331	754.323	756	27.267	660-LS	8	215	22.9769	651.54	652	21.9599	16	160	0.172776	0.0584	36.8076	36.45	0.0841418	36.95	37.1523	37.12	0.0101454	37.18	FC002	B0001	c:\users\evan\skydrive\projects\12.lightsensorcharacterization\experiments\rdv2\rdv2_r02\measurements\flow\fcs\Cells069.fcs	MEF	0.8
rdv2_r02_s069	rdv2_r02	rdv2_r02	RDv2 Run 2	Shannen	21	4	3	RDv2	EO_03	EO_19	Yes	dta	Dynamic	0	0.1	480	0.15625	dta	780-MB	3	156	23.0158	782.489	786	27.687	660-LS	7	218	22.8296	651.706	651.5	22.5182	19	240	0.173696	0.0585	36.8076	36.45	0.0841418	36.95	37.1523	37.12	0.0101454	37.18	FC002	B0001	c:\users\evan\skydrive\projects\12.lightsensorcharacterization\experiments\rdv2\rdv2_r02\measurements\flow\fcs\Cells070.fcs	MEF	0.8
rdv2_r02_s070	rdv2_r02	rdv2_r02	RDv2 Run 2	Shannen	22	4	4	RDv2	EO_03	EO_19	Yes	dta	Dynamic	0	0.1	480	0.15625	dta	850-VI	4	228	23.4675	858.46	853.5	37.5357	660-LS	7	184	22.9318	653.08	653	22.0526	14	120	0.161736	0.0572	36.8076	36.45	0.0841418	36.95	37.1523	37.12	0.0101454	37.18	FC002	B0001	c:\users\evan\skydrive\projects\12.lightsensorcharacterization\experiments\rdv2\rdv2_r02\measurements\flow\fcs\Cells071.fcs	MEF	0.8
rdv2_r02_s071	rdv2_r02	rdv2_r02	RDv2 Run 2	Shannen	23	4	5	RDv2	EO_03	EO_19	Yes	dta	Dynamic	0	0.1	480	0.15625	dta	940-VI	4	146	22.3701	954.515	960.5	21.0689	660-LS	7	171	23.0728	656.223	656	22.7633	22	330	0.158976	0.0569	36.8076	36.45	0.0841418	36.95	37.1523	37.12	0.0101454	37.18	FC002	B0001	c:\users\evan\skydrive\projects\12.lightsensorcharacterization\experiments\rdv2\rdv2_r02\measurements\flow\fcs\Cells072.fcs	MEF	0.8
rdv2_r02_s072	rdv2_r02	rdv2_r02	RDv2 Run 2	Shannen	24	4	6	RDv2	EO_03	EO_19	Yes	dta	Dynamic	0	0.1	480	0.15625	dta		0	0					660-LS	7	175	22.6695	655.235	655	22.9664	20	270	0.175536	0.0587	36.8076	36.45	0.0841418	36.95	37.1523	37.12	0.0101454	37.18	FC002	B0001	c:\users\evan\skydrive\projects\12.lightsensorcharacterization\experiments\rdv2\rdv2_r02\measurements\flow\fcs\Cells073.fcs	MEF	0.8
rdv2_r02_s121	rdv2_r02	rdv2_r02	RDv2 Run 2	Picard	1	1	1	RDv2	EO_06	EO_22	Yes	dta	Dynamic	0	0.1	480	0.625	dta	361-LS	63	240	7.98754	368.85	364	10.9939	660-LS	7	204	22.8236	652.716	653	22.5747	15	140	0.127696	0.0535	36.8076	36.45	0.0841418	36.95	37.1523	37.12	0.0101454	37.18	FC002	B0001	c:\users\evan\skydrive\projects\12.lightsensorcharacterization\experiments\rdv2\rdv2_r02\measurements\flow\fcs\Cells122.fcs	MEF	0.8
rdv2_r02_s122	rdv2_r02	rdv2_r02	RDv2 Run 2	Picard	2	1	2	RDv2	EO_06	EO_22	Yes	dta	Dynamic	0	0.1	480	0.625	dta	380-SB	9	237	23.0072	388.774	386.5	12.3464	660-LS	7	170	22.7316	655.279	655	22.5683	2	10	0.141496	0.055	36.8076	36.45	0.0841418	36.95	37.1523	37.12	0.0101454	37.18	FC002	B0001	c:\users\evan\skydrive\projects\12.lightsensorcharacterization\experiments\rdv2\rdv2_r02\measurements\flow\fcs\Cells123.fcs	MEF	0.8
rdv2_r02_s123	rdv2_r02	rdv2_r02	RDv2 Run 2	Picard	3	1	3	RDv2	EO_06	EO_22	Yes	dta	Dynamic	0	0.1	480	0.625	dta	405-SB	5	213	23.0321	404.638	403.5	15.0935	660-LS	7	164	22.7449	655.815	655.5	22.8315	20	270	0.124016	0.0531	36.8076	36.45	0.0841418	36.95	37.1523	37.12	0.0101454	37.18	FC002	B0001	c:\users\evan\skydrive\projects\12.lightsensorcharacterization\experiments\rdv2\rdv2_r02\measurements\flow\fcs\Cells124.fcs	MEF	0.8
rdv2_r02_s124	rdv2_r02	rdv2_r02	RDv2 Run 2	Picard	4	1	4	RDv2	EO_06	EO_22	Yes	dta	Dynamic	0	0.1	480	0.625	dta	430-MB	6	163	23.0766	435.774	435	17.092	660-LS	7	184	22.4734	654.263	654.5	22.4214	6	30	0.126776	0.0534	36.8076	36.45	0.0841418	36.95	37.1523	37.12	0.0101454	37.18	FC002	B0001	c:\users\evan\skydrive\projects\12.lightsensorcharacterization\experiments\rdv2\rdv2_r02\measurements\flow\fcs\Cells125.fcs	MEF	0.8
rdv2_r02_s125	rdv2_r02	rdv2_r02	RDv2 Run 2	Picard	5	1	5	RDv2	EO_06	EO_22	Yes	dta	Dynamic	0	0.1	480	0.625	dta	450-MB	4	209	22.8977	450.149	447.5	17.6904	660-LS	7	239	22.6919	652.765	652.5	22.6142	14	120	0.123096	0.053	36.8076	36.45	0.0841418	36.95	37.1523	37.12	0.0101454	37.18	FC002	B0001	c:\users\evan\skydrive\projects\12.lightsensorcharacterization\experiments\rdv2\rdv2_r02\measurements\flow\fcs\Cells126.fcs	MEF	0.8
rdv2_r02_s126	rdv2_r02	rdv2_r02	RDv2 Run 2	Picard	6	1	6	RDv2	EO_06	EO_22	Yes	dta	Dynamic	0	0.1	480	0.625	dta	470-SB	4	223	22.8784	480.08	472.5	32.2817	660-LS	7	185	22.5724	655.411	655.5	22.7983	19	240	0.125856	0.0533	36.8076	36.45	0.0841418	36.95	37.1523	37.12	0.0101454	37.18	FC002	B0001	c:\users\evan\skydrive\projects\12.lightsensorcharacterization\experiments\rdv2\rdv2_r02\measurements\flow\fcs\Cells127.fcs	MEF	0.8
rdv2_r02_s127	rdv2_r02	rdv2_r02	RDv2 Run 2	Picard	7	2	1	RDv2	EO_06	EO_22	Yes	dta	Dynamic	0	0.1	480	0.625	dta	490-MB_R383	53	229	22.5613	493.618	493	23.6411	660-LS	7	191	22.8455	655.478	655	23.0615	11	70	0.144256	0.0553	36.8076	36.45	0.0841418	36.95	37.1523	37.12	0.0101454	37.18	FC002	B0001	c:\users\evan\skydrive\projects\12.lightsensorcharacterization\experiments\rdv2\rdv2_r02\measurements\flow\fcs\Cells128.fcs	MEF	0.8
rdv2_r02_s128	rdv2_r02	rdv2_r02	RDv2 Run 2	Picard	8	2	2	RDv2	EO_06	EO_22	Yes	dta	Dynamic	0	0.1	480	0.625	dta	505-SB	4	180	22.6079	523.236	516	29.463	660-LS	7	173	22.6671	654.398	654.5	22.383	8	40	0.123096	0.053	36.8076	36.45	0.0841418	36.95	37.1523	37.12	0.0101454	37.18	FC002	B0001	c:\users\evan\skydrive\projects\12.lightsensorcharacterization\experiments\rdv2\rdv2_r02\measurements\flow\fcs\Cells129.fcs	MEF	0.8
rdv2_r02_s129	rdv2_r02	rdv2_r02	RDv2 Run 2	Picard	9	2	3	RDv2	EO_06	EO_22	Yes	dta	Dynamic	0	0.1	480	0.625	dta	520-2-KB	4	179	22.9012	528.234	522	27.3065	660-LS	7	153	22.6268	654.14	654	23.0144	5	25	0.112976	0.0519	36.8076	36.45	0.0841418	36.95	37.1523	37.12	0.0101454	37.18	FC002	B0001	c:\users\evan\skydrive\projects\12.lightsensorcharacterization\experiments\rdv2\rdv2_r02\measurements\flow\fcs\Cells130.fcs	MEF	0.8
rdv2_r02_s130	rdv2_r02	rdv2_r02	RDv2 Run 2	Picard	10	2	4	RDv2	EO_06	EO_22	Yes	dta	Dynamic	0	0.1	480	0.625	dta	525-SB_R2003	4	203	23.0135	550.351	539.5	35.6515	660-LS	7	176	22.9784	655.572	655.5	23.2633	23	360	0.118496	0.0525	36.8076	36.45	0.0841418	36.95	37.1523	37.12	0.0101454	37.18	FC002	B0001	c:\users\evan\skydrive\projects\12.lightsensorcharacterization\experiments\rdv2\rdv2_r02\measurements\flow\fcs\Cells131.fcs	MEF	0.8
rdv2_r02_s131	rdv2_r02	rdv2_r02	RDv2 Run 2	Picard	11	2	5	RDv2	EO_06	EO_22	Yes	dta	Dynamic	0	0.1	480	0.625	dta	570-KB	54	252	23.0584	572.289	572.5	14.5194	660-LS	7	198	22.6965	653	653	22.215	17	180	0.131376	0.0539	36.8076	36.45	0.0841418	36.95	37.1523	37.12	0.0101454	37.18	FC002	B0001	c:\users\evan\skydrive\projects\12.lightsensorcharacterization\experiments\rdv2\rdv2_r02\measurements\flow\fcs\Cells132.fcs	MEF	0.8
rdv2_r02_s132	rdv2_r02	rdv2_r02	RDv2 Run 2	Picard	12	2	6	RDv2	EO_06	EO_22	Yes	dta	Dynamic	0	0.1	480	0.625	dta	590-SB	7	242	22.9156	593.877	594.5	15.1116	660-LS	7	173	22.8844	654.229	654.5	22.2285	0	0	0.157136	0.0567	36.8076	36.45	0.0841418	36.95	37.1523	37.12	0.0101454	37.18	FC002	B0001	c:\users\evan\skydrive\projects\12.lightsensorcharacterization\experiments\rdv2\rdv2_r02\measurements\flow\fcs\Cells133.fcs	MEF	0.8
rdv2_r02_s133	rdv2_r02	rdv2_r02	RDv2 Run 2	Picard	13	3	1	RDv2	EO_06	EO_22	Yes	dta	Dynamic	0	0.1	480	0.625	dta	605-SB	12	213	23.0909	611.112	612.5	17.3306	660-LS	7	172	22.8272	655.869	655.5	23.066	18	210	0.133216	0.0541	36.8076	36.45	0.0841418	36.95	37.1523	37.12	0.0101454	37.18	FC002	B0001	c:\users\evan\skydrive\projects\12.lightsensorcharacterization\experiments\rdv2\rdv2_r02\measurements\flow\fcs\Cells134.fcs	MEF	0.8
rdv2_r02_s134	rdv2_r02	rdv2_r02	RDv2 Run 2	Picard	14	3	2	RDv2	EO_06	EO_22	Yes	dta	Dynamic	0	0.1	480	0.625	dta	630-SB	3	243	22.8666	637.448	639	18.4885	660-LS	7	177	22.658	655.047	655	22.8774	9	50	0.130456	0.0538	36.8076	36.45	0.0841418	36.95	37.1523	37.12	0.0101454	37.18	FC002	B0001	c:\users\evan\skydrive\projects\12.lightsensorcharacterization\experiments\rdv2\rdv2_r02\measurements\flow\fcs\Cells135.fcs	MEF	0.8
rdv2_r02_s135	rdv2_r02	rdv2_r02	RDv2 Run 2	Picard	15	3	3	RDv2	EO_06	EO_22	Yes	dta	Dynamic	0	0.1	480	0.625	dta	660-LS	6	191	23.1243	650.591	650.5	22.0105	660-LS	7	190	23.1809	652.76	652.5	22.2654	4	20	0.135976	0.0544	36.8076	36.45	0.0841418	36.95	37.1523	37.12	0.0101454	37.18	FC002	B0001	c:\users\evan\skydrive\projects\12.lightsensorcharacterization\experiments\rdv2\rdv2_r02\measurements\flow\fcs\Cells136.fcs	MEF	0.8
rdv2_r02_s136	rdv2_r02	rdv2_r02	RDv2 Run 2	Picard	16	3	4	RDv2	EO_06	EO_22	Yes	dta	Dynamic	0	0.1	480	0.625	dta	680-MT	5	185	22.7617	677.063	677.5	24.1713	660-LS	7	178	22.9141	655.587	655	22.8695	16	160	0.127696	0.0535	36.8076	36.45	0.0841418	36.95	37.1523	37.12	0.0101454	37.18	FC002	B0001	c:\users\evan\skydrive\projects\12.lightsensorcharacterization\experiments\rdv2\rdv2_r02\measurements\flow\fcs\Cells137.fcs	MEF	0.8
rdv2_r02_s137	rdv2_r02	rdv2_r02	RDv2 Run 2	Picard	17	3	5	RDv2	EO_06	EO_22	Yes	dta	Dynamic	0	0.1	480	0.625	dta	700-MB	6	189	21.9023	700.205	700	22.2008	660-LS	7	209	22.77	652.568	652.5	22.1728	12	80	0.135056	0.0543	36.8076	36.45	0.0841418	36.95	37.1523	37.12	0.0101454	37.18	FC002	B0001	c:\users\evan\skydrive\projects\12.lightsensorcharacterization\experiments\rdv2\rdv2_r02\measurements\flow\fcs\Cells138.fcs	MEF	0.8
rdv2_r02_s138	rdv2_r02	rdv2_r02	RDv2 Run 2	Picard	18	3	6	RDv2	EO_06	EO_22	Yes	dta	Dynamic	0	0.1	480	0.625	dta	720-MB	6	209	22.4098	722.479	723	25.3515	660-LS	7	166	22.9121	654.334	654	23.0978	21	300	0.122176	0.0529	36.8076	36.45	0.0841418	36.95	37.1523	37.12	0.0101454	37.18	FC002	B0001	c:\users\evan\skydrive\projects\12.lightsensorcharacterization\experiments\rdv2\rdv2_r02\measurements\flow\fcs\Cells139.fcs	MEF	0.8
rdv2_r02_s139	rdv2_r02	rdv2_r02	RDv2 Run 2	Picard	19	4	1	RDv2	EO_06	EO_22	Yes	dta	Dynamic	0	0.1	480	0.625	dta	740-MT	3	209	22.6003	739.843	742.5	26.9623	660-LS	7	165	22.9461	655.573	655.5	23.1291	13	100	0.130456	0.0538	36.8076	36.45	0.0841418	36.95	37.1523	37.12	0.0101454	37.18	FC002	B0001	c:\users\evan\skydrive\projects\12.lightsensorcharacterization\experiments\rdv2\rdv2_r02\measurements\flow\fcs\Cells140.fcs	MEF	0.8
rdv2_r02_s140	rdv2_r02	rdv2_r02	RDv2 Run 2	Picard	20	4	2	RDv2	EO_06	EO_22	Yes	dta	Dynamic	0	0.1	480	0.625	dta	760-MB	3	181	23.3334	754.616	755.5	27.2178	660-LS	7	194	22.7474	653.121	653	22.3712	22	330	0.112976	0.0519	36.8076	36.45	0.0841418	36.95	37.1523	37.12	0.0101454	37.18	FC002	B0001	c:\users\evan\skydrive\projects\12.lightsensorcharacterization\experiments\rdv2\rdv2_r02\measurements\flow\fcs\Cells141.fcs	MEF	0.8
rdv2_r02_s141	rdv2_r02	rdv2_r02	RDv2 Run 2	Picard	21	4	3	RDv2	EO_06	EO_22	Yes	dta	Dynamic	0	0.1	480	0.625	dta	780-MB	3	154	22.6978	781.798	785	28.0539	660-LS	7	179	22.8329	653.133	653	22.5296	1	5	0.109296	0.0515	36.8076	36.45	0.0841418	36.95	37.1523	37.12	0.0101454	37.18	FC002	B0001	c:\users\evan\skydrive\projects\12.lightsensorcharacterization\experiments\rdv2\rdv2_r02\measurements\flow\fcs\Cells142.fcs	MEF	0.8
rdv2_r02_s142	rdv2_r02	rdv2_r02	RDv2 Run 2	Picard	22	4	4	RDv2	EO_06	EO_22	Yes	dta	Dynamic	0	0.1	480	0.625	dta	850-VI	5	186	22.6392	851.342	847.5	37.1817	660-LS	7	211	22.6901	652.835	653.5	22.0955	10	60	0.129536	0.0537	36.8076	36.45	0.0841418	36.95	37.1523	37.12	0.0101454	37.18	FC002	B0001	c:\users\evan\skydrive\projects\12.lightsensorcharacterization\experiments\rdv2\rdv2_r02\measurements\flow\fcs\Cells143.fcs	MEF	0.8
rdv2_r02_s143	rdv2_r02	rdv2_r02	RDv2 Run 2	Picard	23	4	5	RDv2	EO_06	EO_22	Yes	dta	Dynamic	0	0.1	480	0.625	dta	940-VI	4	127	24.3909	958.317	958.5	23.4678	660-LS	7	177	22.8669	654.108	654.5	22.3504	3	15	0.109296	0.0515	36.8076	36.45	0.0841418	36.95	37.1523	37.12	0.0101454	37.18	FC002	B0001	c:\users\evan\skydrive\projects\12.lightsensorcharacterization\experiments\rdv2\rdv2_r02\measurements\flow\fcs\Cells144.fcs	MEF	0.8
rdv2_r02_s144	rdv2_r02	rdv2_r02	RDv2 Run 2	Picard	24	4	6	RDv2	EO_06	EO_22	Yes	dta	Dynamic	0	0.1	480	0.625	dta		0	0					660-LS	7	192	22.5299	653.892	653.5	22.8242	7	35	0.157136	0.0567	36.8076	36.45	0.0841418	36.95	37.1523	37.12	0.0101454	37.18	FC002	B0001	c:\users\evan\skydrive\projects\12.lightsensorcharacterization\experiments\rdv2\rdv2_r02\measurements\flow\fcs\Cells145.fcs	MEF	0.8
[truncated: 11 more columns]
