# Supplementary material for: A photoconversion model for full spectral programming and multiplexing of optogenetic systems
Source: Mol Syst Biol. 2017 Apr 24;13(4):926. doi: 10.15252/msb.20167456 (PMC5408778; doi:10.15252/msb.20167456)
Supplement: Supplementary file 15 — Dataset EV7 [file MSB-13-926-s015.zip › dataset_ev7_cph8-ompr_data_and_analysis/cph8-ompr_data/dta/rdv2_wholepop_dta_concise.xlsx]

## Sheet: Sheet1
Sample ID	Run ID	Run name	Strain ID	LPA	Well	Row	Col	Program type	Data time point	Spectral intensity	Activating intensity	Top LED ID	Top Centroid (nm)	Bot LED ID	Bot Centroid (nm)	OD	Growth temp mean	Maturation temp mean	FL1 Mean	FL1 RCV
rdv2_r01_s025	rdv2_r01	RDv2 Run 1	RDv2	Tiffani	1	1	1	dta	10	0	1.25	361-LS	368.668	660-LS	655.649	0.223376	36.8443	36.9254	3107.48	0.504461
rdv2_r01_s026	rdv2_r01	RDv2 Run 1	RDv2	Tiffani	2	1	2	dta	240	0	1.25	380-SB	389.003	660-LS	654.001	0.199456	36.8443	36.9254	1139.14	0.504461
rdv2_r01_s027	rdv2_r01	RDv2 Run 1	RDv2	Tiffani	3	1	3	dta	330	0	1.25	405-SB	404.596	660-LS	654.836	0.180136	36.8443	36.9254	1095.66	0.509448
rdv2_r01_s028	rdv2_r01	RDv2 Run 1	RDv2	Tiffani	4	1	4	dta	70	0	1.25	430-MB	435.359	660-LS	652.443	0.183816	36.8443	36.9254	1680	0.504461
rdv2_r01_s029	rdv2_r01	RDv2 Run 1	RDv2	Tiffani	5	1	5	dta	35	0	1.25	450-MB	454.101	660-LS	652.929	0.176456	36.8443	36.9254	2210.9	0.524682
rdv2_r01_s030	rdv2_r01	RDv2 Run 1	RDv2	Tiffani	6	1	6	dta	300	0	1.25	470-SB	477.409	660-LS	655.837	0.215096	36.8443	36.9254	1088.62	0.512041
rdv2_r01_s031	rdv2_r01	RDv2 Run 1	RDv2	Tiffani	7	2	1	dta	270	0	1.25	490-MB_R383	494.303	660-LS	652.667	0.278576	36.8443	36.9254	1137.82	0.519546
rdv2_r01_s032	rdv2_r01	RDv2 Run 1	RDv2	Tiffani	8	2	2	dta	0	0	1.25	505-SB	524.425	660-LS	651.217	0.221536	36.8443	36.9254	3234.06	0.496807
rdv2_r01_s033	rdv2_r01	RDv2 Run 1	RDv2	Tiffani	9	2	3	dta	25	0	1.25	520-2-KB	528.964	660-LS	652.286	0.219696	36.8443	36.9254	2496.56	0.524682
rdv2_r01_s034	rdv2_r01	RDv2 Run 1	RDv2	Tiffani	10	2	4	dta	60	0	1.25	525-SB_R2003	549.91	660-LS	652.566	0.239936	36.8443	36.9254	1719.83	0.524682
rdv2_r01_s035	rdv2_r01	RDv2 Run 1	RDv2	Tiffani	11	2	5	dta	120	0	1.25	570-KB	572.455	660-LS	653.561	0.232576	36.8443	36.9254	1216.61	0.524682
rdv2_r01_s036	rdv2_r01	RDv2 Run 1	RDv2	Tiffani	12	2	6	dta	180	0	1.25	590-SB	594.012	660-LS	652.656	0.236256	36.8443	36.9254	1099.04	0.504461
rdv2_r01_s037	rdv2_r01	RDv2 Run 1	RDv2	Tiffani	13	3	1	dta	210	0	1.25	605-SB	611.121	660-LS	655.631	0.262016	36.8443	36.9254	1129.04	0.524682
rdv2_r01_s038	rdv2_r01	RDv2 Run 1	RDv2	Tiffani	14	3	2	dta	40	0	1.25	630-SB	635.585	660-LS	654.13	0.242696	36.8443	36.9254	2065.45	0.537448
rdv2_r01_s039	rdv2_r01	RDv2 Run 1	RDv2	Tiffani	15	3	3	dta	15	0	1.25	660-LS	654.695	660-LS	653.088	0.227976	36.8443	36.9254	2901.93	0.504461
rdv2_r01_s040	rdv2_r01	RDv2 Run 1	RDv2	Tiffani	16	3	4	dta	50	0	1.25	680-MT	677.133	660-LS	654.086	0.239016	36.8443	36.9254	1818.9	0.529869
rdv2_r01_s041	rdv2_r01	RDv2 Run 1	RDv2	Tiffani	17	3	5	dta	140	0	1.25	700-MB	700.46	660-LS	653.104	0.138736	36.8443	36.9254	1117.94	0.517103
rdv2_r01_s042	rdv2_r01	RDv2 Run 1	RDv2	Tiffani	18	3	6	dta	5	0	1.25	720-MB	722.637	660-LS	652.701	0.209576	36.8443	36.9254	3321.28	0.479549
rdv2_r01_s043	rdv2_r01	RDv2 Run 1	RDv2	Tiffani	19	4	1	dta	160	0	1.25	740-MT	740.124	660-LS	653.826	0.294216	36.8443	36.9254	1149.98	0.524682
rdv2_r01_s044	rdv2_r01	RDv2 Run 1	RDv2	Tiffani	20	4	2	dta	100	0	1.25	760-MB	754.599	660-LS	657.116	0.248216	36.8443	36.9254	1231.2	0.517103
rdv2_r01_s045	rdv2_r01	RDv2 Run 1	RDv2	Tiffani	21	4	3	dta	360	0	1.25	780-MB	773.621	660-LS	653.011	0.238096	36.8443	36.9254	1052.16	0.517103
rdv2_r01_s046	rdv2_r01	RDv2 Run 1	RDv2	Tiffani	22	4	4	dta	20	0	1.25	850-VI	858.188	660-LS	653.554	0.225216	36.8443	36.9254	2691.86	0.512041
rdv2_r01_s047	rdv2_r01	RDv2 Run 1	RDv2	Tiffani	23	4	5	dta	80	0	1.25	940-VI	956.73	660-LS	653.572	0.121256	36.8443	36.9254	1423.56	0.496807
rdv2_r01_s048	rdv2_r01	RDv2 Run 1	RDv2	Tiffani	24	4	6	dta	30	0	1.25			660-LS	653.407	0.269376	36.8443	36.9254	2456.02	0.504461
rdv2_r01_s073	rdv2_r01	RDv2 Run 1	RDv2	Jennie	1	1	1	dta	20	0	10	361-LS	368.87	660-LS	654.529	0.269376	36.8443	36.9254	2293.87	0.557846
rdv2_r01_s074	rdv2_r01	RDv2 Run 1	RDv2	Jennie	2	1	2	dta	15	0	10	380-SB	388.559	660-LS	655.052	0.181056	36.8443	36.9254	2651.76	0.504461
rdv2_r01_s075	rdv2_r01	RDv2 Run 1	RDv2	Jennie	3	1	3	dta	10	0	10	405-SB	405.232	660-LS	654.3	0.181976	36.8443	36.9254	2966.8	0.496807
rdv2_r01_s076	rdv2_r01	RDv2 Run 1	RDv2	Jennie	4	1	4	dta	25	0	10	430-MB	436.01	660-LS	653.351	0.192096	36.8443	36.9254	2110.67	0.517103
rdv2_r01_s077	rdv2_r01	RDv2 Run 1	RDv2	Jennie	5	1	5	dta	40	0	10	450-MB	449.728	660-LS	654.454	0.182896	36.8443	36.9254	1630.06	0.517103
rdv2_r01_s078	rdv2_r01	RDv2 Run 1	RDv2	Jennie	6	1	6	dta	100	0	10	470-SB	479.17	660-LS	656.402	0.170936	36.8443	36.9254	601.301	0.608366
rdv2_r01_s079	rdv2_r01	RDv2 Run 1	RDv2	Jennie	7	2	1	dta	5	0	10	490-MB_R383	494.592	660-LS	652.937	0.209576	36.8443	36.9254	3148.66	0.519546
rdv2_r01_s080	rdv2_r01	RDv2 Run 1	RDv2	Jennie	8	2	2	dta	210	0	10	505-SB	520.492	660-LS	655.552	0.217856	36.8443	36.9254	256.972	0.785129
rdv2_r01_s081	rdv2_r01	RDv2 Run 1	RDv2	Jennie	9	2	3	dta	140	0	10	520-2-KB	528.097	660-LS	652.618	0.200376	36.8443	36.9254	340.553	0.756819
rdv2_r01_s082	rdv2_r01	RDv2 Run 1	RDv2	Jennie	10	2	4	dta	120	0	10	525-SB_R2003	548.427	660-LS	656.015	0.200376	36.8443	36.9254	412.026	0.722455
rdv2_r01_s083	rdv2_r01	RDv2 Run 1	RDv2	Jennie	11	2	5	dta	300	0	10	570-KB	572.853	660-LS	653.247	0.137816	36.8443	36.9254	238.467	0.778525
rdv2_r01_s084	rdv2_r01	RDv2 Run 1	RDv2	Jennie	12	2	6	dta	30	0	10	590-SB	593.479	660-LS	653.642	0.169096	36.8443	36.9254	1864.66	0.550341
rdv2_r01_s085	rdv2_r01	RDv2 Run 1	RDv2	Jennie	13	3	1	dta	330	0	10	605-SB	611.12	660-LS	653.999	0.259256	36.8443	36.9254	246.813	0.777444
rdv2_r01_s086	rdv2_r01	RDv2 Run 1	RDv2	Jennie	14	3	2	dta	160	0	10	630-SB	635.405	660-LS	655.238	0.222456	36.8443	36.9254	299.311	0.770904
rdv2_r01_s087	rdv2_r01	RDv2 Run 1	RDv2	Jennie	15	3	3	dta	360	0	10	660-LS	651.041	660-LS	654.763	0.215096	36.8443	36.9254	249.562	0.736266
rdv2_r01_s088	rdv2_r01	RDv2 Run 1	RDv2	Jennie	16	3	4	dta	0	0	10	680-MT	676.045	660-LS	652.37	0.183816	36.8443	36.9254	3416.92	0.512041
rdv2_r01_s089	rdv2_r01	RDv2 Run 1	RDv2	Jennie	17	3	5	dta	70	0	10	700-MB	700.818	660-LS	655.064	0.216016	36.8443	36.9254	868.234	0.567032
rdv2_r01_s090	rdv2_r01	RDv2 Run 1	RDv2	Jennie	18	3	6	dta	50	0	10	720-MB	722.442	660-LS	652.507	0.182896	36.8443	36.9254	1252.58	0.529869
rdv2_r01_s091	rdv2_r01	RDv2 Run 1	RDv2	Jennie	19	4	1	dta	180	0	10	740-MT	740.3	660-LS	655.581	0.204056	36.8443	36.9254	281.95	0.7643
rdv2_r01_s092	rdv2_r01	RDv2 Run 1	RDv2	Jennie	20	4	2	dta	240	0	10	760-MB	755.259	660-LS	653.394	0.205896	36.8443	36.9254	248.178	0.791669
rdv2_r01_s093	rdv2_r01	RDv2 Run 1	RDv2	Jennie	21	4	3	dta	270	0	10	780-MB	771.074	660-LS	653.025	0.194856	36.8443	36.9254	240.058	0.756819
rdv2_r01_s094	rdv2_r01	RDv2 Run 1	RDv2	Jennie	22	4	4	dta	35	0	10	850-VI	853.33	660-LS	653.03	0.181976	36.8443	36.9254	1670.27	0.537448
rdv2_r01_s095	rdv2_r01	RDv2 Run 1	RDv2	Jennie	23	4	5	dta	60	0	10	940-VI	956.238	660-LS	653.013	0.101936	36.8443	36.9254	1044.25	0.524682
rdv2_r01_s096	rdv2_r01	RDv2 Run 1	RDv2	Jennie	24	4	6	dta	80	0	10			660-LS	650.648	0.208656	36.8443	36.9254	737.212	0.58714
rdv2_r03_s001	rdv2_r03	RDv2 Run 3	RDv2	Tori	1	1	1	dta	240	0	5	361-LS	368.793	660-LS	651.554	0.196696	36.7532	37.1538	353.233	0.771142
rdv2_r03_s002	rdv2_r03	RDv2 Run 3	RDv2	Tori	2	1	2	dta	50	0	5	380-SB	388.02	660-LS	652.709	0.155296	36.7532	37.1538	1572.29	0.530032
rdv2_r03_s003	rdv2_r03	RDv2 Run 3	RDv2	Tori	3	1	3	dta	100	0	5	405-SB	406.033	660-LS	654.184	0.170936	36.7532	37.1538	735.375	0.554432
rdv2_r03_s004	rdv2_r03	RDv2 Run 3	RDv2	Tori	4	1	4	dta	140	0	5	430-MB	435.667	660-LS	655.134	0.165416	36.7532	37.1538	494.737	0.642185
rdv2_r03_s005	rdv2_r03	RDv2 Run 3	RDv2	Tori	5	1	5	dta	60	0	5	450-MB	451.31	660-LS	654.727	0.170016	36.7532	37.1538	1268.72	0.517261
rdv2_r03_s006	rdv2_r03	RDv2 Run 3	RDv2	Tori	6	1	6	dta	360	0	5	470-SB	478.227	660-LS	653.64	0.171856	36.7532	37.1538	346.317	0.743097
rdv2_r03_s007	rdv2_r03	RDv2 Run 3	RDv2	Tori	7	2	1	dta	5	0	5	490-MB_R383	494.406	660-LS	657.294	0.249136	36.7532	37.1538	3404.54	0.492093
rdv2_r03_s008	rdv2_r03	RDv2 Run 3	RDv2	Tori	8	2	2	dta	30	0	5	505-SB	523.553	660-LS	654.116	0.203136	36.7532	37.1538	2111.64	0.524842
rdv2_r03_s009	rdv2_r03	RDv2 Run 3	RDv2	Tori	9	2	3	dta	25	0	5	520-2-KB	528.6	660-LS	652.558	0.196696	36.7532	37.1538	2396.55	0.512196
rdv2_r03_s010	rdv2_r03	RDv2 Run 3	RDv2	Tori	10	2	4	dta	160	0	5	525-SB_R2003	547.845	660-LS	653.098	0.216016	36.7532	37.1538	430.16	0.702322
rdv2_r03_s011	rdv2_r03	RDv2 Run 3	RDv2	Tori	11	2	5	dta	15	0	5	570-KB	572.624	660-LS	654.677	0.214176	36.7532	37.1538	2834.4	0.517261
rdv2_r03_s012	rdv2_r03	RDv2 Run 3	RDv2	Tori	12	2	6	dta	10	0	5	590-SB	593.722	660-LS	653.438	0.226136	36.7532	37.1538	3153.15	0.492093
rdv2_r03_s013	rdv2_r03	RDv2 Run 3	RDv2	Tori	13	3	1	dta	300	0	5	605-SB	611.035	660-LS	655.137	0.256496	36.7532	37.1538	357.888	0.75705
rdv2_r03_s014	rdv2_r03	RDv2 Run 3	RDv2	Tori	14	3	2	dta	40	0	5	630-SB	635.952	660-LS	655.507	0.233496	36.7532	37.1538	1719.61	0.54512
rdv2_r03_s015	rdv2_r03	RDv2 Run 3	RDv2	Tori	15	3	3	dta	180	0	5	660-LS	655.099	660-LS	650.555	0.211416	36.7532	37.1538	383.245	0.743097
rdv2_r03_s016	rdv2_r03	RDv2 Run 3	RDv2	Tori	16	3	4	dta	210	0	5	680-MT	677.448	660-LS	653.232	0.220616	36.7532	37.1538	366.888	0.735821
rdv2_r03_s017	rdv2_r03	RDv2 Run 3	RDv2	Tori	17	3	5	dta	120	0	5	700-MB	695.942	660-LS	654.045	0.209576	36.7532	37.1538	529.008	0.661819
rdv2_r03_s018	rdv2_r03	RDv2 Run 3	RDv2	Tori	18	3	6	dta	270	0	5	720-MB	722.46	660-LS	653.526	0.216016	36.7532	37.1538	351.835	0.750445
rdv2_r03_s019	rdv2_r03	RDv2 Run 3	RDv2	Tori	19	4	1	dta	35	0	5	740-MT	740.156	660-LS	654.318	0.247296	36.7532	37.1538	1896.08	0.54512
rdv2_r03_s020	rdv2_r03	RDv2 Run 3	RDv2	Tori	20	4	2	dta	330	0	5	760-MB	754.607	660-LS	655.216	0.195776	36.7532	37.1538	322.961	0.75705
rdv2_r03_s021	rdv2_r03	RDv2 Run 3	RDv2	Tori	21	4	3	dta	80	0	5	780-MB	782.057	660-LS	654.726	0.214176	36.7532	37.1538	868.994	0.547143
rdv2_r03_s022	rdv2_r03	RDv2 Run 3	RDv2	Tori	22	4	4	dta	70	0	5	850-VI	835.443	660-LS	654.317	0.191176	36.7532	37.1538	1084.47	0.504615
rdv2_r03_s023	rdv2_r03	RDv2 Run 3	RDv2	Tori	23	4	5	dta	20	0	5	940-VI	954.189	660-LS	656.302	0.173696	36.7532	37.1538	2621.48	0.504615
rdv2_r03_s024	rdv2_r03	RDv2 Run 3	RDv2	Tori	24	4	6	dta	0	0	5			660-LS	653.326	0.207736	36.7532	37.1538	3650.52	0.459759
rdv2_r03_s025	rdv2_r03	RDv2 Run 3	RDv2	Tiffani	1	1	1	dta	30	0	20	361-LS	368.668	660-LS	655.649	0.171856	36.7532	37.1538	2058.15	0.517261
rdv2_r03_s026	rdv2_r03	RDv2 Run 3	RDv2	Tiffani	2	1	2	dta	360	0	20	380-SB	389.003	660-LS	654.001	0.178296	36.7532	37.1538	210.25	0.75705
rdv2_r03_s027	rdv2_r03	RDv2 Run 3	RDv2	Tiffani	3	1	3	dta	100	0	20	405-SB	404.596	660-LS	654.836	0.175536	36.7532	37.1538	607.126	0.608548
rdv2_r03_s028	rdv2_r03	RDv2 Run 3	RDv2	Tiffani	4	1	4	dta	20	0	20	430-MB	435.359	660-LS	652.443	0.191176	36.7532	37.1538	2467.56	0.517261
rdv2_r03_s029	rdv2_r03	RDv2 Run 3	RDv2	Tiffani	5	1	5	dta	40	0	20	450-MB	454.101	660-LS	652.929	0.158056	36.7532	37.1538	1685.02	0.530032
rdv2_r03_s030	rdv2_r03	RDv2 Run 3	RDv2	Tiffani	6	1	6	dta	15	0	20	470-SB	477.409	660-LS	655.837	0.159896	36.7532	37.1538	2803.66	0.492093
rdv2_r03_s031	rdv2_r03	RDv2 Run 3	RDv2	Tiffani	7	2	1	dta	0	0	20	490-MB_R383	494.303	660-LS	652.667	0.199456	36.7532	37.1538	3634.17	0.476705
rdv2_r03_s032	rdv2_r03	RDv2 Run 3	RDv2	Tiffani	8	2	2	dta	160	0	20	505-SB	524.425	660-LS	651.217	0.197616	36.7532	37.1538	289.188	0.778767
rdv2_r03_s033	rdv2_r03	RDv2 Run 3	RDv2	Tiffani	9	2	3	dta	70	0	20	520-2-KB	528.964	660-LS	652.286	0.166336	36.7532	37.1538	960.13	0.519703
rdv2_r03_s034	rdv2_r03	RDv2 Run 3	RDv2	Tiffani	10	2	4	dta	240	0	20	525-SB_R2003	549.91	660-LS	652.566	0.181976	36.7532	37.1538	221.237	0.764536
rdv2_r03_s035	rdv2_r03	RDv2 Run 3	RDv2	Tiffani	11	2	5	dta	210	0	20	570-KB	572.455	660-LS	653.561	0.177376	36.7532	37.1538	236.298	0.777683
rdv2_r03_s036	rdv2_r03	RDv2 Run 3	RDv2	Tiffani	12	2	6	dta	300	0	20	590-SB	594.012	660-LS	652.656	0.158976	36.7532	37.1538	218.291	0.78416
rdv2_r03_s037	rdv2_r03	RDv2 Run 3	RDv2	Tiffani	13	3	1	dta	330	0	20	605-SB	611.121	660-LS	655.631	0.249136	36.7532	37.1538	224.834	0.777683
rdv2_r03_s038	rdv2_r03	RDv2 Run 3	RDv2	Tiffani	14	3	2	dta	80	0	20	630-SB	635.585	660-LS	654.13	0.210496	36.7532	37.1538	750.604	0.587317
rdv2_r03_s039	rdv2_r03	RDv2 Run 3	RDv2	Tiffani	15	3	3	dta	60	0	20	660-LS	654.695	660-LS	653.088	0.189336	36.7532	37.1538	1114.61	0.517261
rdv2_r03_s040	rdv2_r03	RDv2 Run 3	RDv2	Tiffani	16	3	4	dta	50	0	20	680-MT	677.133	660-LS	654.086	0.199456	36.7532	37.1538	1306.82	0.524842
rdv2_r03_s041	rdv2_r03	RDv2 Run 3	RDv2	Tiffani	17	3	5	dta	120	0	20	700-MB	700.46	660-LS	653.104	0.183816	36.7532	37.1538	418.15	0.72982
rdv2_r03_s042	rdv2_r03	RDv2 Run 3	RDv2	Tiffani	18	3	6	dta	10	0	20	720-MB	722.637	660-LS	652.701	0.186576	36.7532	37.1538	2886.88	0.499674
rdv2_r03_s043	rdv2_r03	RDv2 Run 3	RDv2	Tiffani	19	4	1	dta	25	0	20	740-MT	740.124	660-LS	653.826	0.215096	36.7532	37.1538	2192	0.537613
rdv2_r03_s044	rdv2_r03	RDv2 Run 3	RDv2	Tiffani	20	4	2	dta	140	0	20	760-MB	754.599	660-LS	657.116	0.186576	36.7532	37.1538	351.895	0.750445
rdv2_r03_s045	rdv2_r03	RDv2 Run 3	RDv2	Tiffani	21	4	3	dta	270	0	20	780-MB	773.621	660-LS	653.011	0.214176	36.7532	37.1538	217.552	0.785373
rdv2_r03_s046	rdv2_r03	RDv2 Run 3	RDv2	Tiffani	22	4	4	dta	5	0	20	850-VI	858.188	660-LS	653.554	0.206816	36.7532	37.1538	3237.01	0.492093
rdv2_r03_s047	rdv2_r03	RDv2 Run 3	RDv2	Tiffani	23	4	5	dta	35	0	20	940-VI	956.73	660-LS	653.572	0.166336	36.7532	37.1538	1881.61	0.524842
rdv2_r03_s048	rdv2_r03	RDv2 Run 3	RDv2	Tiffani	24	4	6	dta	180	0	20			660-LS	653.407	0.196696	36.7532	37.1538	258.358	0.771142
rdv2_r03_s097	rdv2_r03	RDv2 Run 3	RDv2	Kirk	1	1	1	dta	40	0	0.3125	361-LS	368.876	660-LS	655.132	0.112976	36.7532	37.1538	2876.63	0.484436
rdv2_r03_s098	rdv2_r03	RDv2 Run 3	RDv2	Kirk	2	1	2	dta	5	0	0.3125	380-SB	388.522	660-LS	653.26	0.111136	36.7532	37.1538	3615.07	0.464305
rdv2_r03_s099	rdv2_r03	RDv2 Run 3	RDv2	Kirk	3	1	3	dta	270	0	0.3125	405-SB	405.191	660-LS	651.923	0.114816	36.7532	37.1538	2422.15	0.496959
rdv2_r03_s100	rdv2_r03	RDv2 Run 3	RDv2	Kirk	4	1	4	dta	300	0	0.3125	430-MB	437.898	660-LS	654.342	0.117576	36.7532	37.1538	2388.9	0.496959
rdv2_r03_s101	rdv2_r03	RDv2 Run 3	RDv2	Kirk	5	1	5	dta	140	0	0.3125	450-MB	451.28	660-LS	656.461	0.105616	36.7532	37.1538	2426.34	0.492093
rdv2_r03_s102	rdv2_r03	RDv2 Run 3	RDv2	Kirk	6	1	6	dta	240	0	0.3125	470-SB	477.961	660-LS	652.168	0.113896	36.7532	37.1538	2384.06	0.496959
rdv2_r03_s103	rdv2_r03	RDv2 Run 3	RDv2	Kirk	7	2	1	dta	180	0	0.3125	490-MB_R383	494.879	660-LS	655.873	0.126776	36.7532	37.1538	2371.09	0.504615
rdv2_r03_s104	rdv2_r03	RDv2 Run 3	RDv2	Kirk	8	2	2	dta	60	0	0.3125	505-SB	523.139	660-LS	655.438	0.131376	36.7532	37.1538	2693.61	0.496959
rdv2_r03_s105	rdv2_r03	RDv2 Run 3	RDv2	Kirk	9	2	3	dta	330	0	0.3125	520-2-KB	527.798	660-LS	652.334	0.139656	36.7532	37.1538	2457	0.504615
rdv2_r03_s106	rdv2_r03	RDv2 Run 3	RDv2	Kirk	10	2	4	dta	30	0	0.3125	525-SB_R2003	547.024	660-LS	654.819	0.123096	36.7532	37.1538	3115.05	0.476705
rdv2_r03_s107	rdv2_r03	RDv2 Run 3	RDv2	Kirk	11	2	5	dta	25	0	0.3125	570-KB	572.549	660-LS	652.016	0.109296	36.7532	37.1538	3196.61	0.464305
rdv2_r03_s108	rdv2_r03	RDv2 Run 3	RDv2	Kirk	12	2	6	dta	120	0	0.3125	590-SB	594.167	660-LS	654.153	0.139656	36.7532	37.1538	2428.88	0.504615
rdv2_r03_s109	rdv2_r03	RDv2 Run 3	RDv2	Kirk	13	3	1	dta	10	0	0.3125	605-SB	611.18	660-LS	651.251	0.127696	36.7532	37.1538	3528.16	0.472037
rdv2_r03_s110	rdv2_r03	RDv2 Run 3	RDv2	Kirk	14	3	2	dta	20	0	0.3125	630-SB	633.428	660-LS	653.092	0.136896	36.7532	37.1538	3314.38	0.472037
rdv2_r03_s111	rdv2_r03	RDv2 Run 3	RDv2	Kirk	15	3	3	dta	70	0	0.3125	660-LS	653.032	660-LS	655.703	0.145176	36.7532	37.1538	2579.91	0.504615
rdv2_r03_s112	rdv2_r03	RDv2 Run 3	RDv2	Kirk	16	3	4	dta	160	0	0.3125	680-MT	676.776	660-LS	655.572	0.136896	36.7532	37.1538	2457.15	0.512196
rdv2_r03_s113	rdv2_r03	RDv2 Run 3	RDv2	Kirk	17	3	5	dta	35	0	0.3125	700-MB	698.283	660-LS	653.592	0.134136	36.7532	37.1538	3088.08	0.479693
rdv2_r03_s114	rdv2_r03	RDv2 Run 3	RDv2	Kirk	18	3	6	dta	0	0	0.3125	720-MB	722.789	660-LS	655.201	0.143336	36.7532	37.1538	3723.09	0.464305
rdv2_r03_s115	rdv2_r03	RDv2 Run 3	RDv2	Kirk	19	4	1	dta	80	0	0.3125	740-MT	739.817	660-LS	654.439	0.139656	36.7532	37.1538	2538.83	0.504615
rdv2_r03_s116	rdv2_r03	RDv2 Run 3	RDv2	Kirk	20	4	2	dta	15	0	0.3125	760-MB	755.678	660-LS	655.903	0.124016	36.7532	37.1538	3282.63	0.464305
rdv2_r03_s117	rdv2_r03	RDv2 Run 3	RDv2	Kirk	21	4	3	dta	210	0	0.3125	780-MB	783.67	660-LS	656.611	0.133216	36.7532	37.1538	2321.53	0.509604
rdv2_r03_s118	rdv2_r03	RDv2 Run 3	RDv2	Kirk	22	4	4	dta	50	0	0.3125	850-VI	859	660-LS	655.32	0.109296	36.7532	37.1538	2684.28	0.492093
rdv2_r03_s119	rdv2_r03	RDv2 Run 3	RDv2	Kirk	23	4	5	dta	360	0	0.3125	940-VI	957.415	660-LS	655.314	0.119416	36.7532	37.1538	2342.18	0.504615
rdv2_r03_s120	rdv2_r03	RDv2 Run 3	RDv2	Kirk	24	4	6	dta	100	0	0.3125			660-LS	656.109	0.129536	36.7532	37.1538	2377.59	0.504615
rdv2_r02_s001	rdv2_r02	RDv2 Run 2	RDv2	Tori	1	1	1	dta	180	0	2.5	361-LS	368.793	660-LS	651.554	0.199456	36.8076	37.1523	614.031	0.620601
rdv2_r02_s002	rdv2_r02	RDv2 Run 2	RDv2	Tori	2	1	2	dta	15	0	2.5	380-SB	388.02	660-LS	652.709	0.161736	36.8076	37.1523	2942.15	0.503153
rdv2_r02_s003	rdv2_r02	RDv2 Run 2	RDv2	Tori	3	1	3	dta	120	0	2.5	405-SB	406.033	660-LS	654.184	0.185656	36.8076	37.1523	765.523	0.545575
rdv2_r02_s004	rdv2_r02	RDv2 Run 2	RDv2	Tori	4	1	4	dta	240	0	2.5	430-MB	435.667	660-LS	655.134	0.178296	36.8076	37.1523	626.218	0.606817
rdv2_r02_s005	rdv2_r02	RDv2 Run 2	RDv2	Tori	5	1	5	dta	70	0	2.5	450-MB	451.31	660-LS	654.727	0.172776	36.8076	37.1523	1270.93	0.503153
rdv2_r02_s006	rdv2_r02	RDv2 Run 2	RDv2	Tori	6	1	6	dta	20	0	2.5	470-SB	478.227	660-LS	653.64	0.158056	36.8076	37.1523	2727.52	0.503153
rdv2_r02_s007	rdv2_r02	RDv2 Run 2	RDv2	Tori	7	2	1	dta	100	0	2.5	490-MB_R383	494.406	660-LS	657.294	0.211416	36.8076	37.1523	889.538	0.532665
rdv2_r02_s008	rdv2_r02	RDv2 Run 2	RDv2	Tori	8	2	2	dta	30	0	2.5	505-SB	523.553	660-LS	654.116	0.198536	36.8076	37.1523	2096.74	0.530811
rdv2_r02_s009	rdv2_r02	RDv2 Run 2	RDv2	Tori	9	2	3	dta	360	0	2.5	520-2-KB	528.6	660-LS	652.558	0.172776	36.8076	37.1523	621.444	0.6128
rdv2_r02_s010	rdv2_r02	RDv2 Run 2	RDv2	Tori	10	2	4	dta	10	0	2.5	525-SB_R2003	547.845	660-LS	653.098	0.189336	36.8076	37.1523	3048.84	0.495513
rdv2_r02_s011	rdv2_r02	RDv2 Run 2	RDv2	Tori	11	2	5	dta	330	0	2.5	570-KB	572.624	660-LS	654.677	0.212336	36.8076	37.1523	590.282	0.646684
rdv2_r02_s012	rdv2_r02	RDv2 Run 2	RDv2	Tori	12	2	6	dta	0	0	2.5	590-SB	593.722	660-LS	653.438	0.202216	36.8076	37.1523	3461.05	0.503153
rdv2_r02_s013	rdv2_r02	RDv2 Run 2	RDv2	Tori	13	3	1	dta	50	0	2.5	605-SB	611.035	660-LS	655.137	0.211416	36.8076	37.1523	1563.77	0.523319
rdv2_r02_s014	rdv2_r02	RDv2 Run 2	RDv2	Tori	14	3	2	dta	160	0	2.5	630-SB	635.952	660-LS	655.507	0.207736	36.8076	37.1523	628.644	0.606817
rdv2_r02_s015	rdv2_r02	RDv2 Run 2	RDv2	Tori	15	3	3	dta	140	0	2.5	660-LS	655.099	660-LS	650.555	0.200376	36.8076	37.1523	675.658	0.586973
rdv2_r02_s016	rdv2_r02	RDv2 Run 2	RDv2	Tori	16	3	4	dta	35	0	2.5	680-MT	677.448	660-LS	653.232	0.206816	36.8076	37.1523	1959.98	0.548895
rdv2_r02_s017	rdv2_r02	RDv2 Run 2	RDv2	Tori	17	3	5	dta	60	0	2.5	700-MB	695.942	660-LS	654.045	0.305256	36.8076	37.1523	1333.93	0.523319
rdv2_r02_s018	rdv2_r02	RDv2 Run 2	RDv2	Tori	18	3	6	dta	40	0	2.5	720-MB	722.46	660-LS	653.526	0.211416	36.8076	37.1523	1800.3	0.536044
rdv2_r02_s019	rdv2_r02	RDv2 Run 2	RDv2	Tori	19	4	1	dta	300	0	2.5	740-MT	740.156	660-LS	654.318	0.228896	36.8076	37.1523	576.748	0.659918
rdv2_r02_s020	rdv2_r02	RDv2 Run 2	RDv2	Tori	20	4	2	dta	5	0	2.5	760-MB	754.607	660-LS	655.216	0.162656	36.8076	37.1523	3460.89	0.47068
rdv2_r02_s021	rdv2_r02	RDv2 Run 2	RDv2	Tori	21	4	3	dta	210	0	2.5	780-MB	782.057	660-LS	654.726	0.208656	36.8076	37.1523	583.217	0.62672
rdv2_r02_s022	rdv2_r02	RDv2 Run 2	RDv2	Tori	22	4	4	dta	270	0	2.5	850-VI	835.443	660-LS	654.317	0.178296	36.8076	37.1523	561.468	0.633579
rdv2_r02_s023	rdv2_r02	RDv2 Run 2	RDv2	Tori	23	4	5	dta	25	0	2.5	940-VI	954.189	660-LS	656.302	0.177376	36.8076	37.1523	2439.47	0.510719
rdv2_r02_s024	rdv2_r02	RDv2 Run 2	RDv2	Tori	24	4	6	dta	80	0	2.5			660-LS	653.326	0.207736	36.8076	37.1523	1042.83	0.523319
rdv2_r02_s049	rdv2_r02	RDv2 Run 2	RDv2	Shannen	1	1	1	dta	180	0	0.15625	361-LS	368.742	660-LS	652.792	0.174616	36.8076	37.1523	2869.46	0.523319
rdv2_r02_s050	rdv2_r02	RDv2 Run 2	RDv2	Shannen	2	1	2	dta	0	0	0.15625	380-SB	388.366	660-LS	655.788	0.147936	36.8076	37.1523	3617.42	0.47068
rdv2_r02_s051	rdv2_r02	RDv2 Run 2	RDv2	Shannen	3	1	3	dta	60	0	0.15625	405-SB	406.036	660-LS	651.676	0.136896	36.8076	37.1523	3175.01	0.490675
rdv2_r02_s052	rdv2_r02	RDv2 Run 2	RDv2	Shannen	4	1	4	dta	5	0	0.15625	430-MB	437.833	660-LS	651.419	0.215096	36.8076	37.1523	3592.49	0.483036
rdv2_r02_s053	rdv2_r02	RDv2 Run 2	RDv2	Shannen	5	1	5	dta	50	0	0.15625	450-MB	452.223	660-LS	652.901	0.157136	36.8076	37.1523	3073.05	0.490675
rdv2_r02_s054	rdv2_r02	RDv2 Run 2	RDv2	Shannen	6	1	6	dta	70	0	0.15625	470-SB	478.308	660-LS	652.88	0.141496	36.8076	37.1523	3109.78	0.483036
rdv2_r02_s055	rdv2_r02	RDv2 Run 2	RDv2	Shannen	7	2	1	dta	210	0	0.15625	490-MB_R383	494.36	660-LS	653.497	0.192096	36.8076	37.1523	3020.77	0.510719
rdv2_r02_s056	rdv2_r02	RDv2 Run 2	RDv2	Shannen	8	2	2	dta	30	0	0.15625	505-SB	523.608	660-LS	655.816	0.176456	36.8076	37.1523	3255.52	0.503153
rdv2_r02_s057	rdv2_r02	RDv2 Run 2	RDv2	Shannen	9	2	3	dta	35	0	0.15625	520-2-KB	530.347	660-LS	655.231	0.181976	36.8076	37.1523	3167.7	0.510719
rdv2_r02_s058	rdv2_r02	RDv2 Run 2	RDv2	Shannen	10	2	4	dta	15	0	0.15625	525-SB_R2003	547.595	660-LS	654.238	0.168176	36.8076	37.1523	3381.43	0.47832
rdv2_r02_s059	rdv2_r02	RDv2 Run 2	RDv2	Shannen	11	2	5	dta	20	0	0.15625	570-KB	572.689	660-LS	655.702	0.166336	36.8076	37.1523	3327.51	0.490675
rdv2_r02_s060	rdv2_r02	RDv2 Run 2	RDv2	Shannen	12	2	6	dta	40	0	0.15625	590-SB	593.819	660-LS	652.475	0.173696	36.8076	37.1523	3168.1	0.490675
rdv2_r02_s061	rdv2_r02	RDv2 Run 2	RDv2	Shannen	13	3	1	dta	100	0	0.15625	605-SB	610.953	660-LS	652.799	0.215096	36.8076	37.1523	2951.78	0.523319
rdv2_r02_s062	rdv2_r02	RDv2 Run 2	RDv2	Shannen	14	3	2	dta	300	0	0.15625	630-SB	633.268	660-LS	653.891	0.192096	36.8076	37.1523	2928.53	0.523319
rdv2_r02_s063	rdv2_r02	RDv2 Run 2	RDv2	Shannen	15	3	3	dta	10	0	0.15625	660-LS	655.135	660-LS	653.375	0.176456	36.8076	37.1523	3439.79	0.498241
rdv2_r02_s064	rdv2_r02	RDv2 Run 2	RDv2	Shannen	16	3	4	dta	25	0	0.15625	680-MT	676.729	660-LS	650.184	0.170016	36.8076	37.1523	3323.49	0.498241
rdv2_r02_s065	rdv2_r02	RDv2 Run 2	RDv2	Shannen	17	3	5	dta	80	0	0.15625	700-MB	699.654	660-LS	653.295	0.156216	36.8076	37.1523	2940.79	0.510719
rdv2_r02_s066	rdv2_r02	RDv2 Run 2	RDv2	Shannen	18	3	6	dta	360	0	0.15625	720-MB	722.977	660-LS	655.008	0.161736	36.8076	37.1523	2839.51	0.503153
rdv2_r02_s067	rdv2_r02	RDv2 Run 2	RDv2	Shannen	19	4	1	dta	140	0	0.15625	740-MT	739.559	660-LS	651.803	0.199456	36.8076	37.1523	2926.17	0.515754
rdv2_r02_s068	rdv2_r02	RDv2 Run 2	RDv2	Shannen	20	4	2	dta	160	0	0.15625	760-MB	754.323	660-LS	651.54	0.172776	36.8076	37.1523	2935.49	0.503153
rdv2_r02_s069	rdv2_r02	RDv2 Run 2	RDv2	Shannen	21	4	3	dta	240	0	0.15625	780-MB	782.489	660-LS	651.706	0.173696	36.8076	37.1523	2869.56	0.503153
rdv2_r02_s070	rdv2_r02	RDv2 Run 2	RDv2	Shannen	22	4	4	dta	120	0	0.15625	850-VI	858.46	660-LS	653.08	0.161736	36.8076	37.1523	2845.6	0.510719
rdv2_r02_s071	rdv2_r02	RDv2 Run 2	RDv2	Shannen	23	4	5	dta	330	0	0.15625	940-VI	954.515	660-LS	656.223	0.158976	36.8076	37.1523	2861.87	0.503153
rdv2_r02_s072	rdv2_r02	RDv2 Run 2	RDv2	Shannen	24	4	6	dta	270	0	0.15625			660-LS	655.235	0.175536	36.8076	37.1523	2787.33	0.498241
rdv2_r02_s121	rdv2_r02	RDv2 Run 2	RDv2	Picard	1	1	1	dta	140	0	0.625	361-LS	368.85	660-LS	652.716	0.127696	36.8076	37.1523	1699.75	0.515754
rdv2_r02_s122	rdv2_r02	RDv2 Run 2	RDv2	Picard	2	1	2	dta	10	0	0.625	380-SB	388.774	660-LS	655.279	0.141496	36.8076	37.1523	3287.78	0.47068
rdv2_r02_s123	rdv2_r02	RDv2 Run 2	RDv2	Picard	3	1	3	dta	270	0	0.625	405-SB	404.638	660-LS	655.815	0.124016	36.8076	37.1523	1782.98	0.508114
rdv2_r02_s124	rdv2_r02	RDv2 Run 2	RDv2	Picard	4	1	4	dta	30	0	0.625	430-MB	435.774	660-LS	654.263	0.126776	36.8076	37.1523	2861.99	0.483036
rdv2_r02_s125	rdv2_r02	RDv2 Run 2	RDv2	Picard	5	1	5	dta	120	0	0.625	450-MB	450.149	660-LS	652.765	0.123096	36.8076	37.1523	1880.38	0.495513
rdv2_r02_s126	rdv2_r02	RDv2 Run 2	RDv2	Picard	6	1	6	dta	240	0	0.625	470-SB	480.08	660-LS	655.411	0.125856	36.8076	37.1523	1601.35	0.515754
rdv2_r02_s127	rdv2_r02	RDv2 Run 2	RDv2	Picard	7	2	1	dta	70	0	0.625	490-MB_R383	493.618	660-LS	655.478	0.144256	36.8076	37.1523	1928.8	0.528479
rdv2_r02_s128	rdv2_r02	RDv2 Run 2	RDv2	Picard	8	2	2	dta	40	0	0.625	505-SB	523.236	660-LS	654.398	0.123096	36.8076	37.1523	2503.72	0.503153
rdv2_r02_s129	rdv2_r02	RDv2 Run 2	RDv2	Picard	9	2	3	dta	25	0	0.625	520-2-KB	528.234	660-LS	654.14	0.112976	36.8076	37.1523	2956.75	0.490675
rdv2_r02_s130	rdv2_r02	RDv2 Run 2	RDv2	Picard	10	2	4	dta	360	0	0.625	525-SB_R2003	550.351	660-LS	655.572	0.118496	36.8076	37.1523	1881.05	0.515754
rdv2_r02_s131	rdv2_r02	RDv2 Run 2	RDv2	Picard	11	2	5	dta	180	0	0.625	570-KB	572.289	660-LS	653	0.131376	36.8076	37.1523	1718.18	0.528479
rdv2_r02_s132	rdv2_r02	RDv2 Run 2	RDv2	Picard	12	2	6	dta	0	0	0.625	590-SB	593.877	660-LS	654.229	0.157136	36.8076	37.1523	3571.94	0.47832
rdv2_r02_s133	rdv2_r02	RDv2 Run 2	RDv2	Picard	13	3	1	dta	210	0	0.625	605-SB	611.112	660-LS	655.869	0.133216	36.8076	37.1523	1659.54	0.528479
rdv2_r02_s134	rdv2_r02	RDv2 Run 2	RDv2	Picard	14	3	2	dta	50	0	0.625	630-SB	637.448	660-LS	655.047	0.130456	36.8076	37.1523	2308.42	0.51821
rdv2_r02_s135	rdv2_r02	RDv2 Run 2	RDv2	Picard	15	3	3	dta	20	0	0.625	660-LS	650.591	660-LS	652.76	0.135976	36.8076	37.1523	2975.8	0.503153
rdv2_r02_s136	rdv2_r02	RDv2 Run 2	RDv2	Picard	16	3	4	dta	160	0	0.625	680-MT	677.063	660-LS	655.587	0.127696	36.8076	37.1523	1730.05	0.520839
rdv2_r02_s137	rdv2_r02	RDv2 Run 2	RDv2	Picard	17	3	5	dta	80	0	0.625	700-MB	700.205	660-LS	652.568	0.135056	36.8076	37.1523	1977.49	0.523319
rdv2_r02_s138	rdv2_r02	RDv2 Run 2	RDv2	Picard	18	3	6	dta	300	0	0.625	720-MB	722.479	660-LS	654.334	0.122176	36.8076	37.1523	1672.27	0.515754
rdv2_r02_s139	rdv2_r02	RDv2 Run 2	RDv2	Picard	19	4	1	dta	100	0	0.625	740-MT	739.843	660-LS	655.573	0.130456	36.8076	37.1523	1775.59	0.515754
rdv2_r02_s140	rdv2_r02	RDv2 Run 2	RDv2	Picard	20	4	2	dta	330	0	0.625	760-MB	754.616	660-LS	653.121	0.112976	36.8076	37.1523	1636.71	0.508114
rdv2_r02_s141	rdv2_r02	RDv2 Run 2	RDv2	Picard	21	4	3	dta	5	0	0.625	780-MB	781.798	660-LS	653.133	0.109296	36.8076	37.1523	3611	0.47068
rdv2_r02_s142	rdv2_r02	RDv2 Run 2	RDv2	Picard	22	4	4	dta	60	0	0.625	850-VI	851.342	660-LS	652.835	0.129536	36.8076	37.1523	2141.83	0.515754
rdv2_r02_s143	rdv2_r02	RDv2 Run 2	RDv2	Picard	23	4	5	dta	15	0	0.625	940-VI	958.317	660-LS	654.108	0.109296	36.8076	37.1523	3237.85	0.483036
rdv2_r02_s144	rdv2_r02	RDv2 Run 2	RDv2	Picard	24	4	6	dta	35	0	0.625			660-LS	653.892	0.157136	36.8076	37.1523	2575.63	0.503153
