# Supplementary material for: A photoconversion model for full spectral programming and multiplexing of optogenetic systems
Source: Mol Syst Biol. 2017 Apr 24;13(4):926. doi: 10.15252/msb.20167456 (PMC5408778; doi:10.15252/msb.20167456)
Supplement: Supplementary file 15 — Dataset EV7 [file MSB-13-926-s015.zip › dataset_ev7_cph8-ompr_data_and_analysis/cph8-ompr_data/dta/rdv2_wholepop_dta_histograms.xlsx]

## Sheet: Sheet1
Sample ID	Channel	Unnamed: 2	Bin 1	Bin 2	Bin 3	Bin 4	Bin 5	Bin 6	Bin 7	Bin 8	Bin 9	Bin 10	Bin 11	Bin 12	Bin 13	Bin 14	Bin 15	Bin 16	Bin 17	Bin 18	Bin 19	Bin 20	Bin 21	Bin 22	Bin 23	Bin 24	Bin 25	Bin 26	Bin 27	Bin 28	Bin 29	Bin 30	Bin 31	Bin 32	Bin 33	Bin 34	Bin 35	Bin 36	Bin 37	Bin 38	Bin 39	Bin 40	Bin 41	Bin 42	Bin 43	Bin 44	Bin 45	Bin 46	Bin 47
rdv2_r01_s025	FL1	Bin Values (MEF)	12.895	13.0225	13.1512	13.2812	13.4125	13.5451	13.679	13.8142	13.9508	14.0887	14.2279	14.3686	14.5106	14.6541	14.7989	14.9452	15.0929	15.2421	15.3928	15.545	15.6986	15.8538	16.0105	16.1688	16.3286	16.49	16.6531	16.8177	16.9839	17.1518	17.3214	17.4926	17.6655	17.8401	18.0165	18.1946	18.3744	18.5561	18.7395	18.9248	19.1118	19.3008	19.4915	19.6842	19.8788	20.0753	20.2738
rdv2_r01_s025	FL1	Counts	0	0	0	0	0	0	0	0	0	0	0	0	0	0	0	0	0	0	0	0	0	0	0	0	0	0	0	0	0	0	0	0	0	0	0	0	0	0	1	0	0	0	0	0	0	0	0
rdv2_r01_s026	FL1	Bin Values (MEF)	12.895	13.0225	13.1512	13.2812	13.4125	13.5451	13.679	13.8142	13.9508	14.0887	14.2279	14.3686	14.5106	14.6541	14.7989	14.9452	15.0929	15.2421	15.3928	15.545	15.6986	15.8538	16.0105	16.1688	16.3286	16.49	16.6531	16.8177	16.9839	17.1518	17.3214	17.4926	17.6655	17.8401	18.0165	18.1946	18.3744	18.5561	18.7395	18.9248	19.1118	19.3008	19.4915	19.6842	19.8788	20.0753	20.2738
rdv2_r01_s026	FL1	Counts	0	0	0	0	0	0	0	0	0	0	0	0	0	0	0	0	0	0	0	0	0	0	0	0	0	0	0	0	0	0	0	0	0	0	0	0	0	0	0	1	0	0	0	0	0	0	1
rdv2_r01_s027	FL1	Bin Values (MEF)	12.895	13.0225	13.1512	13.2812	13.4125	13.5451	13.679	13.8142	13.9508	14.0887	14.2279	14.3686	14.5106	14.6541	14.7989	14.9452	15.0929	15.2421	15.3928	15.545	15.6986	15.8538	16.0105	16.1688	16.3286	16.49	16.6531	16.8177	16.9839	17.1518	17.3214	17.4926	17.6655	17.8401	18.0165	18.1946	18.3744	18.5561	18.7395	18.9248	19.1118	19.3008	19.4915	19.6842	19.8788	20.0753	20.2738
rdv2_r01_s027	FL1	Counts	0	0	0	0	0	1	0	0	0	0	0	0	0	0	0	0	0	0	0	0	0	0	0	0	0	0	0	0	0	0	0	0	0	0	0	0	0	0	0	0	0	0	0	0	1	0	0
rdv2_r01_s028	FL1	Bin Values (MEF)	12.895	13.0225	13.1512	13.2812	13.4125	13.5451	13.679	13.8142	13.9508	14.0887	14.2279	14.3686	14.5106	14.6541	14.7989	14.9452	15.0929	15.2421	15.3928	15.545	15.6986	15.8538	16.0105	16.1688	16.3286	16.49	16.6531	16.8177	16.9839	17.1518	17.3214	17.4926	17.6655	17.8401	18.0165	18.1946	18.3744	18.5561	18.7395	18.9248	19.1118	19.3008	19.4915	19.6842	19.8788	20.0753	20.2738
rdv2_r01_s028	FL1	Counts	0	0	0	0	1	0	0	0	0	0	0	0	0	0	0	0	0	0	0	0	0	0	0	0	0	0	0	0	0	0	0	0	0	1	0	0	0	0	0	0	0	0	0	0	0	0	0
rdv2_r01_s029	FL1	Bin Values (MEF)	12.895	13.0225	13.1512	13.2812	13.4125	13.5451	13.679	13.8142	13.9508	14.0887	14.2279	14.3686	14.5106	14.6541	14.7989	14.9452	15.0929	15.2421	15.3928	15.545	15.6986	15.8538	16.0105	16.1688	16.3286	16.49	16.6531	16.8177	16.9839	17.1518	17.3214	17.4926	17.6655	17.8401	18.0165	18.1946	18.3744	18.5561	18.7395	18.9248	19.1118	19.3008	19.4915	19.6842	19.8788	20.0753	20.2738
rdv2_r01_s029	FL1	Counts	0	0	0	0	0	0	0	0	0	0	0	0	0	0	0	0	0	0	0	0	0	0	0	0	0	0	0	0	0	0	0	0	0	0	0	0	0	0	0	0	0	0	0	0	0	0	0
rdv2_r01_s030	FL1	Bin Values (MEF)	12.895	13.0225	13.1512	13.2812	13.4125	13.5451	13.679	13.8142	13.9508	14.0887	14.2279	14.3686	14.5106	14.6541	14.7989	14.9452	15.0929	15.2421	15.3928	15.545	15.6986	15.8538	16.0105	16.1688	16.3286	16.49	16.6531	16.8177	16.9839	17.1518	17.3214	17.4926	17.6655	17.8401	18.0165	18.1946	18.3744	18.5561	18.7395	18.9248	19.1118	19.3008	19.4915	19.6842	19.8788	20.0753	20.2738
rdv2_r01_s030	FL1	Counts	0	0	0	0	0	1	0	0	0	0	1	0	0	0	0	0	0	0	0	0	0	0	0	0	0	0	0	0	0	0	0	0	0	0	0	0	0	0	0	0	0	0	0	0	0	0	0
rdv2_r01_s031	FL1	Bin Values (MEF)	12.895	13.0225	13.1512	13.2812	13.4125	13.5451	13.679	13.8142	13.9508	14.0887	14.2279	14.3686	14.5106	14.6541	14.7989	14.9452	15.0929	15.2421	15.3928	15.545	15.6986	15.8538	16.0105	16.1688	16.3286	16.49	16.6531	16.8177	16.9839	17.1518	17.3214	17.4926	17.6655	17.8401	18.0165	18.1946	18.3744	18.5561	18.7395	18.9248	19.1118	19.3008	19.4915	19.6842	19.8788	20.0753	20.2738
rdv2_r01_s031	FL1	Counts	0	0	0	0	0	0	0	0	0	0	1	0	0	0	0	0	0	0	0	0	0	0	0	0	0	0	0	0	0	0	0	0	0	0	0	0	0	0	0	0	0	0	0	0	0	0	0
rdv2_r01_s032	FL1	Bin Values (MEF)	12.895	13.0225	13.1512	13.2812	13.4125	13.5451	13.679	13.8142	13.9508	14.0887	14.2279	14.3686	14.5106	14.6541	14.7989	14.9452	15.0929	15.2421	15.3928	15.545	15.6986	15.8538	16.0105	16.1688	16.3286	16.49	16.6531	16.8177	16.9839	17.1518	17.3214	17.4926	17.6655	17.8401	18.0165	18.1946	18.3744	18.5561	18.7395	18.9248	19.1118	19.3008	19.4915	19.6842	19.8788	20.0753	20.2738
rdv2_r01_s032	FL1	Counts	0	0	0	0	0	0	0	0	0	0	0	0	0	0	0	0	0	0	0	0	0	0	0	0	0	0	0	0	0	0	0	0	0	0	0	0	0	0	0	0	1	0	0	0	0	0	0
rdv2_r01_s033	FL1	Bin Values (MEF)	12.895	13.0225	13.1512	13.2812	13.4125	13.5451	13.679	13.8142	13.9508	14.0887	14.2279	14.3686	14.5106	14.6541	14.7989	14.9452	15.0929	15.2421	15.3928	15.545	15.6986	15.8538	16.0105	16.1688	16.3286	16.49	16.6531	16.8177	16.9839	17.1518	17.3214	17.4926	17.6655	17.8401	18.0165	18.1946	18.3744	18.5561	18.7395	18.9248	19.1118	19.3008	19.4915	19.6842	19.8788	20.0753	20.2738
rdv2_r01_s033	FL1	Counts	0	0	0	0	0	0	0	0	0	0	0	0	0	0	0	0	0	0	0	0	0	0	0	0	0	0	1	0	0	0	0	0	0	0	0	0	0	0	0	0	0	0	0	0	0	0	0
rdv2_r01_s034	FL1	Bin Values (MEF)	12.895	13.0225	13.1512	13.2812	13.4125	13.5451	13.679	13.8142	13.9508	14.0887	14.2279	14.3686	14.5106	14.6541	14.7989	14.9452	15.0929	15.2421	15.3928	15.545	15.6986	15.8538	16.0105	16.1688	16.3286	16.49	16.6531	16.8177	16.9839	17.1518	17.3214	17.4926	17.6655	17.8401	18.0165	18.1946	18.3744	18.5561	18.7395	18.9248	19.1118	19.3008	19.4915	19.6842	19.8788	20.0753	20.2738
rdv2_r01_s034	FL1	Counts	0	0	0	0	0	0	0	0	0	0	0	0	0	0	0	0	0	0	0	0	0	0	0	0	0	0	0	0	1	0	0	0	0	0	0	0	0	0	0	0	0	0	0	0	0	0	0
rdv2_r01_s035	FL1	Bin Values (MEF)	12.895	13.0225	13.1512	13.2812	13.4125	13.5451	13.679	13.8142	13.9508	14.0887	14.2279	14.3686	14.5106	14.6541	14.7989	14.9452	15.0929	15.2421	15.3928	15.545	15.6986	15.8538	16.0105	16.1688	16.3286	16.49	16.6531	16.8177	16.9839	17.1518	17.3214	17.4926	17.6655	17.8401	18.0165	18.1946	18.3744	18.5561	18.7395	18.9248	19.1118	19.3008	19.4915	19.6842	19.8788	20.0753	20.2738
rdv2_r01_s035	FL1	Counts	0	0	0	0	0	0	0	0	1	0	0	0	0	0	0	0	0	0	0	0	0	0	0	0	0	0	0	0	1	0	0	0	0	0	0	0	0	0	0	0	0	0	0	0	0	0	0
rdv2_r01_s036	FL1	Bin Values (MEF)	12.895	13.0225	13.1512	13.2812	13.4125	13.5451	13.679	13.8142	13.9508	14.0887	14.2279	14.3686	14.5106	14.6541	14.7989	14.9452	15.0929	15.2421	15.3928	15.545	15.6986	15.8538	16.0105	16.1688	16.3286	16.49	16.6531	16.8177	16.9839	17.1518	17.3214	17.4926	17.6655	17.8401	18.0165	18.1946	18.3744	18.5561	18.7395	18.9248	19.1118	19.3008	19.4915	19.6842	19.8788	20.0753	20.2738
rdv2_r01_s036	FL1	Counts	0	0	0	0	0	0	0	0	0	0	1	0	0	0	0	0	0	0	0	0	0	0	1	1	0	0	0	0	1	0	0	1	0	0	0	0	0	0	0	0	0	0	0	0	0	0	0
rdv2_r01_s037	FL1	Bin Values (MEF)	12.895	13.0225	13.1512	13.2812	13.4125	13.5451	13.679	13.8142	13.9508	14.0887	14.2279	14.3686	14.5106	14.6541	14.7989	14.9452	15.0929	15.2421	15.3928	15.545	15.6986	15.8538	16.0105	16.1688	16.3286	16.49	16.6531	16.8177	16.9839	17.1518	17.3214	17.4926	17.6655	17.8401	18.0165	18.1946	18.3744	18.5561	18.7395	18.9248	19.1118	19.3008	19.4915	19.6842	19.8788	20.0753	20.2738
rdv2_r01_s037	FL1	Counts	0	0	0	0	1	0	0	0	0	1	1	0	0	0	1	0	0	0	0	0	0	0	0	0	0	0	0	0	0	0	0	0	0	0	1	0	0	0	0	0	0	0	0	0	0	0	0
rdv2_r01_s038	FL1	Bin Values (MEF)	12.895	13.0225	13.1512	13.2812	13.4125	13.5451	13.679	13.8142	13.9508	14.0887	14.2279	14.3686	14.5106	14.6541	14.7989	14.9452	15.0929	15.2421	15.3928	15.545	15.6986	15.8538	16.0105	16.1688	16.3286	16.49	16.6531	16.8177	16.9839	17.1518	17.3214	17.4926	17.6655	17.8401	18.0165	18.1946	18.3744	18.5561	18.7395	18.9248	19.1118	19.3008	19.4915	19.6842	19.8788	20.0753	20.2738
rdv2_r01_s038	FL1	Counts	0	0	0	0	0	0	0	0	0	0	0	0	0	0	0	0	0	0	0	0	0	0	0	0	0	0	0	0	0	0	0	0	0	0	0	1	0	0	0	0	0	0	0	0	0	0	0
rdv2_r01_s039	FL1	Bin Values (MEF)	12.895	13.0225	13.1512	13.2812	13.4125	13.5451	13.679	13.8142	13.9508	14.0887	14.2279	14.3686	14.5106	14.6541	14.7989	14.9452	15.0929	15.2421	15.3928	15.545	15.6986	15.8538	16.0105	16.1688	16.3286	16.49	16.6531	16.8177	16.9839	17.1518	17.3214	17.4926	17.6655	17.8401	18.0165	18.1946	18.3744	18.5561	18.7395	18.9248	19.1118	19.3008	19.4915	19.6842	19.8788	20.0753	20.2738
rdv2_r01_s039	FL1	Counts	0	0	0	0	0	0	0	0	0	0	0	0	0	0	0	0	0	0	0	0	0	0	0	0	0	0	0	0	0	0	0	1	0	0	0	0	0	0	0	0	0	0	0	0	1	0	0
rdv2_r01_s040	FL1	Bin Values (MEF)	12.895	13.0225	13.1512	13.2812	13.4125	13.5451	13.679	13.8142	13.9508	14.0887	14.2279	14.3686	14.5106	14.6541	14.7989	14.9452	15.0929	15.2421	15.3928	15.545	15.6986	15.8538	16.0105	16.1688	16.3286	16.49	16.6531	16.8177	16.9839	17.1518	17.3214	17.4926	17.6655	17.8401	18.0165	18.1946	18.3744	18.5561	18.7395	18.9248	19.1118	19.3008	19.4915	19.6842	19.8788	20.0753	20.2738
rdv2_r01_s040	FL1	Counts	0	0	0	0	0	0	0	0	1	0	0	0	0	0	0	0	0	0	0	0	0	1	0	0	0	0	0	0	0	0	0	0	0	0	0	0	0	0	0	0	0	1	0	0	1	0	0
rdv2_r01_s041	FL1	Bin Values (MEF)	12.895	13.0225	13.1512	13.2812	13.4125	13.5451	13.679	13.8142	13.9508	14.0887	14.2279	14.3686	14.5106	14.6541	14.7989	14.9452	15.0929	15.2421	15.3928	15.545	15.6986	15.8538	16.0105	16.1688	16.3286	16.49	16.6531	16.8177	16.9839	17.1518	17.3214	17.4926	17.6655	17.8401	18.0165	18.1946	18.3744	18.5561	18.7395	18.9248	19.1118	19.3008	19.4915	19.6842	19.8788	20.0753	20.2738
rdv2_r01_s041	FL1	Counts	0	0	0	0	0	0	0	1	0	0	0	0	0	0	0	0	0	0	0	1	0	0	0	0	0	0	0	0	0	0	0	0	0	0	0	0	1	0	0	0	0	0	0	0	0	0	0
rdv2_r01_s042	FL1	Bin Values (MEF)	12.895	13.0225	13.1512	13.2812	13.4125	13.5451	13.679	13.8142	13.9508	14.0887	14.2279	14.3686	14.5106	14.6541	14.7989	14.9452	15.0929	15.2421	15.3928	15.545	15.6986	15.8538	16.0105	16.1688	16.3286	16.49	16.6531	16.8177	16.9839	17.1518	17.3214	17.4926	17.6655	17.8401	18.0165	18.1946	18.3744	18.5561	18.7395	18.9248	19.1118	19.3008	19.4915	19.6842	19.8788	20.0753	20.2738
rdv2_r01_s042	FL1	Counts	0	0	0	0	0	0	0	0	0	0	0	0	0	0	0	0	0	0	0	0	0	0	0	0	0	0	0	0	0	0	0	0	0	0	0	0	0	0	0	0	0	0	0	0	0	0	0
rdv2_r01_s043	FL1	Bin Values (MEF)	12.895	13.0225	13.1512	13.2812	13.4125	13.5451	13.679	13.8142	13.9508	14.0887	14.2279	14.3686	14.5106	14.6541	14.7989	14.9452	15.0929	15.2421	15.3928	15.545	15.6986	15.8538	16.0105	16.1688	16.3286	16.49	16.6531	16.8177	16.9839	17.1518	17.3214	17.4926	17.6655	17.8401	18.0165	18.1946	18.3744	18.5561	18.7395	18.9248	19.1118	19.3008	19.4915	19.6842	19.8788	20.0753	20.2738
rdv2_r01_s043	FL1	Counts	0	0	0	0	0	0	0	0	0	0	0	0	0	0	0	0	0	0	0	0	0	0	0	0	0	1	0	0	0	0	0	0	0	0	0	0	0	0	0	2	0	0	0	0	0	0	0
rdv2_r01_s044	FL1	Bin Values (MEF)	12.895	13.0225	13.1512	13.2812	13.4125	13.5451	13.679	13.8142	13.9508	14.0887	14.2279	14.3686	14.5106	14.6541	14.7989	14.9452	15.0929	15.2421	15.3928	15.545	15.6986	15.8538	16.0105	16.1688	16.3286	16.49	16.6531	16.8177	16.9839	17.1518	17.3214	17.4926	17.6655	17.8401	18.0165	18.1946	18.3744	18.5561	18.7395	18.9248	19.1118	19.3008	19.4915	19.6842	19.8788	20.0753	20.2738
rdv2_r01_s044	FL1	Counts	0	0	0	0	0	0	0	1	0	0	0	0	0	0	0	0	0	0	1	0	0	0	0	0	0	0	0	0	0	1	0	0	0	0	0	0	0	0	0	0	0	0	0	0	0	0	0
rdv2_r01_s045	FL1	Bin Values (MEF)	12.895	13.0225	13.1512	13.2812	13.4125	13.5451	13.679	13.8142	13.9508	14.0887	14.2279	14.3686	14.5106	14.6541	14.7989	14.9452	15.0929	15.2421	15.3928	15.545	15.6986	15.8538	16.0105	16.1688	16.3286	16.49	16.6531	16.8177	16.9839	17.1518	17.3214	17.4926	17.6655	17.8401	18.0165	18.1946	18.3744	18.5561	18.7395	18.9248	19.1118	19.3008	19.4915	19.6842	19.8788	20.0753	20.2738
rdv2_r01_s045	FL1	Counts	0	0	0	0	0	0	0	0	0	1	0	0	0	0	0	0	0	0	0	0	0	0	0	0	0	0	0	1	0	0	0	0	0	0	0	0	0	0	0	0	0	0	0	0	0	0	0
rdv2_r01_s046	FL1	Bin Values (MEF)	12.895	13.0225	13.1512	13.2812	13.4125	13.5451	13.679	13.8142	13.9508	14.0887	14.2279	14.3686	14.5106	14.6541	14.7989	14.9452	15.0929	15.2421	15.3928	15.545	15.6986	15.8538	16.0105	16.1688	16.3286	16.49	16.6531	16.8177	16.9839	17.1518	17.3214	17.4926	17.6655	17.8401	18.0165	18.1946	18.3744	18.5561	18.7395	18.9248	19.1118	19.3008	19.4915	19.6842	19.8788	20.0753	20.2738
rdv2_r01_s046	FL1	Counts	0	0	0	0	0	0	0	0	0	0	0	0	0	0	0	0	0	0	1	0	0	0	0	0	0	0	0	0	0	0	0	0	0	0	0	0	0	0	0	0	0	0	0	0	0	0	0
rdv2_r01_s047	FL1	Bin Values (MEF)	12.895	13.0225	13.1512	13.2812	13.4125	13.5451	13.679	13.8142	13.9508	14.0887	14.2279	14.3686	14.5106	14.6541	14.7989	14.9452	15.0929	15.2421	15.3928	15.545	15.6986	15.8538	16.0105	16.1688	16.3286	16.49	16.6531	16.8177	16.9839	17.1518	17.3214	17.4926	17.6655	17.8401	18.0165	18.1946	18.3744	18.5561	18.7395	18.9248	19.1118	19.3008	19.4915	19.6842	19.8788	20.0753	20.2738
rdv2_r01_s047	FL1	Counts	0	0	0	0	0	0	0	0	0	0	0	0	0	0	0	0	0	0	0	0	0	0	0	0	0	0	0	0	0	0	0	0	0	0	0	0	0	0	0	0	0	0	0	0	0	0	0
rdv2_r01_s048	FL1	Bin Values (MEF)	12.895	13.0225	13.1512	13.2812	13.4125	13.5451	13.679	13.8142	13.9508	14.0887	14.2279	14.3686	14.5106	14.6541	14.7989	14.9452	15.0929	15.2421	15.3928	15.545	15.6986	15.8538	16.0105	16.1688	16.3286	16.49	16.6531	16.8177	16.9839	17.1518	17.3214	17.4926	17.6655	17.8401	18.0165	18.1946	18.3744	18.5561	18.7395	18.9248	19.1118	19.3008	19.4915	19.6842	19.8788	20.0753	20.2738
rdv2_r01_s048	FL1	Counts	0	0	0	0	0	0	0	0	0	0	0	0	0	0	1	0	0	0	0	0	0	0	0	0	0	0	0	0	0	0	0	0	0	0	0	0	0	0	0	0	0	0	0	0	1	0	0
rdv2_r01_s073	FL1	Bin Values (MEF)	12.895	13.0225	13.1512	13.2812	13.4125	13.5451	13.679	13.8142	13.9508	14.0887	14.2279	14.3686	14.5106	14.6541	14.7989	14.9452	15.0929	15.2421	15.3928	15.545	15.6986	15.8538	16.0105	16.1688	16.3286	16.49	16.6531	16.8177	16.9839	17.1518	17.3214	17.4926	17.6655	17.8401	18.0165	18.1946	18.3744	18.5561	18.7395	18.9248	19.1118	19.3008	19.4915	19.6842	19.8788	20.0753	20.2738
rdv2_r01_s073	FL1	Counts	0	0	0	0	0	0	0	0	0	1	1	0	0	0	1	0	0	0	0	0	0	0	1	0	0	0	0	0	0	0	0	1	0	0	0	0	0	0	1	0	1	0	0	0	0	0	0
rdv2_r01_s074	FL1	Bin Values (MEF)	12.895	13.0225	13.1512	13.2812	13.4125	13.5451	13.679	13.8142	13.9508	14.0887	14.2279	14.3686	14.5106	14.6541	14.7989	14.9452	15.0929	15.2421	15.3928	15.545	15.6986	15.8538	16.0105	16.1688	16.3286	16.49	16.6531	16.8177	16.9839	17.1518	17.3214	17.4926	17.6655	17.8401	18.0165	18.1946	18.3744	18.5561	18.7395	18.9248	19.1118	19.3008	19.4915	19.6842	19.8788	20.0753	20.2738
rdv2_r01_s074	FL1	Counts	0	0	0	0	0	0	0	0	0	0	0	0	0	0	0	0	0	0	0	0	0	0	0	0	0	0	0	0	0	0	0	0	0	0	0	0	0	0	0	0	0	0	0	0	0	0	0
rdv2_r01_s075	FL1	Bin Values (MEF)	12.895	13.0225	13.1512	13.2812	13.4125	13.5451	13.679	13.8142	13.9508	14.0887	14.2279	14.3686	14.5106	14.6541	14.7989	14.9452	15.0929	15.2421	15.3928	15.545	15.6986	15.8538	16.0105	16.1688	16.3286	16.49	16.6531	16.8177	16.9839	17.1518	17.3214	17.4926	17.6655	17.8401	18.0165	18.1946	18.3744	18.5561	18.7395	18.9248	19.1118	19.3008	19.4915	19.6842	19.8788	20.0753	20.2738
rdv2_r01_s075	FL1	Counts	0	0	0	0	0	0	0	0	0	0	0	0	0	0	0	0	0	0	0	0	0	0	0	0	0	0	0	0	0	0	0	1	0	0	1	0	0	1	0	0	0	0	0	0	0	0	0
rdv2_r01_s076	FL1	Bin Values (MEF)	12.895	13.0225	13.1512	13.2812	13.4125	13.5451	13.679	13.8142	13.9508	14.0887	14.2279	14.3686	14.5106	14.6541	14.7989	14.9452	15.0929	15.2421	15.3928	15.545	15.6986	15.8538	16.0105	16.1688	16.3286	16.49	16.6531	16.8177	16.9839	17.1518	17.3214	17.4926	17.6655	17.8401	18.0165	18.1946	18.3744	18.5561	18.7395	18.9248	19.1118	19.3008	19.4915	19.6842	19.8788	20.0753	20.2738
rdv2_r01_s076	FL1	Counts	0	0	0	0	0	0	0	0	0	0	0	0	0	0	0	0	0	0	0	0	0	0	0	0	0	0	0	0	1	1	0	0	0	0	0	0	0	0	1	0	0	0	0	0	0	0	0
rdv2_r01_s077	FL1	Bin Values (MEF)	12.895	13.0225	13.1512	13.2812	13.4125	13.5451	13.679	13.8142	13.9508	14.0887	14.2279	14.3686	14.5106	14.6541	14.7989	14.9452	15.0929	15.2421	15.3928	15.545	15.6986	15.8538	16.0105	16.1688	16.3286	16.49	16.6531	16.8177	16.9839	17.1518	17.3214	17.4926	17.6655	17.8401	18.0165	18.1946	18.3744	18.5561	18.7395	18.9248	19.1118	19.3008	19.4915	19.6842	19.8788	20.0753	20.2738
rdv2_r01_s077	FL1	Counts	0	0	0	0	0	0	0	0	0	0	0	0	0	0	0	0	0	0	1	0	0	0	0	0	0	0	0	0	0	0	0	0	0	0	0	0	0	0	0	0	0	0	0	0	0	0	0
rdv2_r01_s078	FL1	Bin Values (MEF)	12.895	13.0225	13.1512	13.2812	13.4125	13.5451	13.679	13.8142	13.9508	14.0887	14.2279	14.3686	14.5106	14.6541	14.7989	14.9452	15.0929	15.2421	15.3928	15.545	15.6986	15.8538	16.0105	16.1688	16.3286	16.49	16.6531	16.8177	16.9839	17.1518	17.3214	17.4926	17.6655	17.8401	18.0165	18.1946	18.3744	18.5561	18.7395	18.9248	19.1118	19.3008	19.4915	19.6842	19.8788	20.0753	20.2738
rdv2_r01_s078	FL1	Counts	0	0	0	0	0	0	0	0	0	0	0	0	0	0	0	0	0	0	0	0	0	0	0	0	0	0	0	0	0	0	0	0	0	0	0	0	0	0	0	0	0	0	0	0	0	0	0
rdv2_r01_s079	FL1	Bin Values (MEF)	12.895	13.0225	13.1512	13.2812	13.4125	13.5451	13.679	13.8142	13.9508	14.0887	14.2279	14.3686	14.5106	14.6541	14.7989	14.9452	15.0929	15.2421	15.3928	15.545	15.6986	15.8538	16.0105	16.1688	16.3286	16.49	16.6531	16.8177	16.9839	17.1518	17.3214	17.4926	17.6655	17.8401	18.0165	18.1946	18.3744	18.5561	18.7395	18.9248	19.1118	19.3008	19.4915	19.6842	19.8788	20.0753	20.2738
rdv2_r01_s079	FL1	Counts	0	0	0	0	0	0	0	0	0	0	0	0	0	0	0	0	0	0	0	0	0	0	0	0	0	1	0	0	0	0	0	0	0	0	0	0	0	0	0	0	0	0	0	0	0	0	0
rdv2_r01_s080	FL1	Bin Values (MEF)	12.895	13.0225	13.1512	13.2812	13.4125	13.5451	13.679	13.8142	13.9508	14.0887	14.2279	14.3686	14.5106	14.6541	14.7989	14.9452	15.0929	15.2421	15.3928	15.545	15.6986	15.8538	16.0105	16.1688	16.3286	16.49	16.6531	16.8177	16.9839	17.1518	17.3214	17.4926	17.6655	17.8401	18.0165	18.1946	18.3744	18.5561	18.7395	18.9248	19.1118	19.3008	19.4915	19.6842	19.8788	20.0753	20.2738
rdv2_r01_s080	FL1	Counts	0	0	1	0	0	0	2	0	1	0	0	2	0	1	0	2	0	0	3	3	1	0	0	0	0	0	1	0	0	2	1	0	3	1	0	0	1	2	1	1	1	3	0	1	3	2	1
rdv2_r01_s081	FL1	Bin Values (MEF)	12.895	13.0225	13.1512	13.2812	13.4125	13.5451	13.679	13.8142	13.9508	14.0887	14.2279	14.3686	14.5106	14.6541	14.7989	14.9452	15.0929	15.2421	15.3928	15.545	15.6986	15.8538	16.0105	16.1688	16.3286	16.49	16.6531	16.8177	16.9839	17.1518	17.3214	17.4926	17.6655	17.8401	18.0165	18.1946	18.3744	18.5561	18.7395	18.9248	19.1118	19.3008	19.4915	19.6842	19.8788	20.0753	20.2738
rdv2_r01_s081	FL1	Counts	0	1	0	1	0	0	0	0	1	0	0	0	0	0	0	0	0	0	1	0	1	0	0	0	0	0	0	0	0	0	0	1	0	0	0	0	0	0	0	1	0	0	0	0	0	2	0
rdv2_r01_s082	FL1	Bin Values (MEF)	12.895	13.0225	13.1512	13.2812	13.4125	13.5451	13.679	13.8142	13.9508	14.0887	14.2279	14.3686	14.5106	14.6541	14.7989	14.9452	15.0929	15.2421	15.3928	15.545	15.6986	15.8538	16.0105	16.1688	16.3286	16.49	16.6531	16.8177	16.9839	17.1518	17.3214	17.4926	17.6655	17.8401	18.0165	18.1946	18.3744	18.5561	18.7395	18.9248	19.1118	19.3008	19.4915	19.6842	19.8788	20.0753	20.2738
rdv2_r01_s082	FL1	Counts	0	0	0	0	0	1	0	0	0	0	1	0	0	0	0	0	0	1	0	1	0	0	0	1	0	0	0	0	0	0	0	0	0	0	0	0	0	0	0	1	1	0	0	0	0	1	0
rdv2_r01_s083	FL1	Bin Values (MEF)	12.895	13.0225	13.1512	13.2812	13.4125	13.5451	13.679	13.8142	13.9508	14.0887	14.2279	14.3686	14.5106	14.6541	14.7989	14.9452	15.0929	15.2421	15.3928	15.545	15.6986	15.8538	16.0105	16.1688	16.3286	16.49	16.6531	16.8177	16.9839	17.1518	17.3214	17.4926	17.6655	17.8401	18.0165	18.1946	18.3744	18.5561	18.7395	18.9248	19.1118	19.3008	19.4915	19.6842	19.8788	20.0753	20.2738
rdv2_r01_s083	FL1	Counts	0	0	0	2	0	1	2	0	1	0	0	0	0	3	1	0	1	0	0	0	1	1	0	1	1	2	1	1	3	2	1	0	3	1	1	0	2	0	1	1	0	2	0	1	1	1	0
rdv2_r01_s084	FL1	Bin Values (MEF)	12.895	13.0225	13.1512	13.2812	13.4125	13.5451	13.679	13.8142	13.9508	14.0887	14.2279	14.3686	14.5106	14.6541	14.7989	14.9452	15.0929	15.2421	15.3928	15.545	15.6986	15.8538	16.0105	16.1688	16.3286	16.49	16.6531	16.8177	16.9839	17.1518	17.3214	17.4926	17.6655	17.8401	18.0165	18.1946	18.3744	18.5561	18.7395	18.9248	19.1118	19.3008	19.4915	19.6842	19.8788	20.0753	20.2738
rdv2_r01_s084	FL1	Counts	0	0	0	0	0	0	0	0	0	0	0	0	0	0	0	0	0	0	0	0	1	0	0	0	0	0	0	0	0	0	0	0	1	0	0	0	0	0	0	0	0	0	2	0	0	0	0
rdv2_r01_s085	FL1	Bin Values (MEF)	12.895	13.0225	13.1512	13.2812	13.4125	13.5451	13.679	13.8142	13.9508	14.0887	14.2279	14.3686	14.5106	14.6541	14.7989	14.9452	15.0929	15.2421	15.3928	15.545	15.6986	15.8538	16.0105	16.1688	16.3286	16.49	16.6531	16.8177	16.9839	17.1518	17.3214	17.4926	17.6655	17.8401	18.0165	18.1946	18.3744	18.5561	18.7395	18.9248	19.1118	19.3008	19.4915	19.6842	19.8788	20.0753	20.2738
rdv2_r01_s085	FL1	Counts	0	1	1	1	0	1	1	1	0	1	1	0	0	0	0	1	2	1	0	0	0	0	1	2	0	0	5	0	1	0	1	1	0	2	1	0	0	0	0	1	3	1	1	0	2	2	0
rdv2_r01_s086	FL1	Bin Values (MEF)	12.895	13.0225	13.1512	13.2812	13.4125	13.5451	13.679	13.8142	13.9508	14.0887	14.2279	14.3686	14.5106	14.6541	14.7989	14.9452	15.0929	15.2421	15.3928	15.545	15.6986	15.8538	16.0105	16.1688	16.3286	16.49	16.6531	16.8177	16.9839	17.1518	17.3214	17.4926	17.6655	17.8401	18.0165	18.1946	18.3744	18.5561	18.7395	18.9248	19.1118	19.3008	19.4915	19.6842	19.8788	20.0753	20.2738
rdv2_r01_s086	FL1	Counts	0	2	1	0	0	0	1	0	0	0	1	1	0	0	1	1	0	0	0	0	1	1	0	1	0	0	2	0	1	0	0	0	0	0	0	1	1	1	2	0	1	0	1	1	0	0	1
rdv2_r01_s087	FL1	Bin Values (MEF)	12.895	13.0225	13.1512	13.2812	13.4125	13.5451	13.679	13.8142	13.9508	14.0887	14.2279	14.3686	14.5106	14.6541	14.7989	14.9452	15.0929	15.2421	15.3928	15.545	15.6986	15.8538	16.0105	16.1688	16.3286	16.49	16.6531	16.8177	16.9839	17.1518	17.3214	17.4926	17.6655	17.8401	18.0165	18.1946	18.3744	18.5561	18.7395	18.9248	19.1118	19.3008	19.4915	19.6842	19.8788	20.0753	20.2738
rdv2_r01_s087	FL1	Counts	0	3	0	0	0	0	1	0	1	1	0	1	0	0	0	0	0	0	2	1	0	0	2	1	0	0	0	1	0	0	2	0	1	0	1	1	0	0	2	1	1	1	0	4	1	3	1
rdv2_r01_s088	FL1	Bin Values (MEF)	12.895	13.0225	13.1512	13.2812	13.4125	13.5451	13.679	13.8142	13.9508	14.0887	14.2279	14.3686	14.5106	14.6541	14.7989	14.9452	15.0929	15.2421	15.3928	15.545	15.6986	15.8538	16.0105	16.1688	16.3286	16.49	16.6531	16.8177	16.9839	17.1518	17.3214	17.4926	17.6655	17.8401	18.0165	18.1946	18.3744	18.5561	18.7395	18.9248	19.1118	19.3008	19.4915	19.6842	19.8788	20.0753	20.2738
rdv2_r01_s088	FL1	Counts	0	0	0	0	0	0	0	0	0	0	0	0	0	0	0	0	0	0	0	0	0	0	0	0	0	0	0	0	0	0	0	0	0	0	0	0	0	0	0	0	0	1	0	0	1	0	0
rdv2_r01_s089	FL1	Bin Values (MEF)	12.895	13.0225	13.1512	13.2812	13.4125	13.5451	13.679	13.8142	13.9508	14.0887	14.2279	14.3686	14.5106	14.6541	14.7989	14.9452	15.0929	15.2421	15.3928	15.545	15.6986	15.8538	16.0105	16.1688	16.3286	16.49	16.6531	16.8177	16.9839	17.1518	17.3214	17.4926	17.6655	17.8401	18.0165	18.1946	18.3744	18.5561	18.7395	18.9248	19.1118	19.3008	19.4915	19.6842	19.8788	20.0753	20.2738
rdv2_r01_s089	FL1	Counts	0	0	0	0	0	0	0	0	0	0	0	0	1	0	0	0	0	0	0	1	0	0	0	0	1	0	0	0	0	0	0	0	0	0	0	0	0	0	0	0	0	0	0	0	0	0	1
rdv2_r01_s090	FL1	Bin Values (MEF)	12.895	13.0225	13.1512	13.2812	13.4125	13.5451	13.679	13.8142	13.9508	14.0887	14.2279	14.3686	14.5106	14.6541	14.7989	14.9452	15.0929	15.2421	15.3928	15.545	15.6986	15.8538	16.0105	16.1688	16.3286	16.49	16.6531	16.8177	16.9839	17.1518	17.3214	17.4926	17.6655	17.8401	18.0165	18.1946	18.3744	18.5561	18.7395	18.9248	19.1118	19.3008	19.4915	19.6842	19.8788	20.0753	20.2738
rdv2_r01_s090	FL1	Counts	0	0	1	0	0	0	0	0	0	0	0	0	0	0	0	0	0	0	0	0	0	0	0	0	0	1	0	0	0	0	0	0	0	0	0	0	0	0	0	0	0	0	0	0	0	1	0
rdv2_r01_s091	FL1	Bin Values (MEF)	12.895	13.0225	13.1512	13.2812	13.4125	13.5451	13.679	13.8142	13.9508	14.0887	14.2279	14.3686	14.5106	14.6541	14.7989	14.9452	15.0929	15.2421	15.3928	15.545	15.6986	15.8538	16.0105	16.1688	16.3286	16.49	16.6531	16.8177	16.9839	17.1518	17.3214	17.4926	17.6655	17.8401	18.0165	18.1946	18.3744	18.5561	18.7395	18.9248	19.1118	19.3008	19.4915	19.6842	19.8788	20.0753	20.2738
rdv2_r01_s091	FL1	Counts	0	0	1	0	0	2	1	0	2	0	0	0	0	0	0	0	1	1	1	0	1	0	1	1	2	0	0	0	1	1	0	0	0	2	0	0	1	0	3	0	0	2	0	2	1	0	3
rdv2_r01_s092	FL1	Bin Values (MEF)	12.895	13.0225	13.1512	13.2812	13.4125	13.5451	13.679	13.8142	13.9508	14.0887	14.2279	14.3686	14.5106	14.6541	14.7989	14.9452	15.0929	15.2421	15.3928	15.545	15.6986	15.8538	16.0105	16.1688	16.3286	16.49	16.6531	16.8177	16.9839	17.1518	17.3214	17.4926	17.6655	17.8401	18.0165	18.1946	18.3744	18.5561	18.7395	18.9248	19.1118	19.3008	19.4915	19.6842	19.8788	20.0753	20.2738
rdv2_r01_s092	FL1	Counts	0	2	6	1	0	1	0	2	2	1	0	0	1	0	1	0	0	0	0	2	0	3	0	0	1	1	1	3	0	1	0	0	2	0	0	2	2	1	1	1	2	2	0	2	2	0	1
rdv2_r01_s093	FL1	Bin Values (MEF)	12.895	13.0225	13.1512	13.2812	13.4125	13.5451	13.679	13.8142	13.9508	14.0887	14.2279	14.3686	14.5106	14.6541	14.7989	14.9452	15.0929	15.2421	15.3928	15.545	15.6986	15.8538	16.0105	16.1688	16.3286	16.49	16.6531	16.8177	16.9839	17.1518	17.3214	17.4926	17.6655	17.8401	18.0165	18.1946	18.3744	18.5561	18.7395	18.9248	19.1118	19.3008	19.4915	19.6842	19.8788	20.0753	20.2738
rdv2_r01_s093	FL1	Counts	0	1	1	1	0	1	1	0	0	1	0	1	1	0	1	0	0	0	0	1	2	2	1	0	0	1	0	2	1	3	0	1	3	0	0	3	0	2	0	3	1	2	2	2	0	0	0
rdv2_r01_s094	FL1	Bin Values (MEF)	12.895	13.0225	13.1512	13.2812	13.4125	13.5451	13.679	13.8142	13.9508	14.0887	14.2279	14.3686	14.5106	14.6541	14.7989	14.9452	15.0929	15.2421	15.3928	15.545	15.6986	15.8538	16.0105	16.1688	16.3286	16.49	16.6531	16.8177	16.9839	17.1518	17.3214	17.4926	17.6655	17.8401	18.0165	18.1946	18.3744	18.5561	18.7395	18.9248	19.1118	19.3008	19.4915	19.6842	19.8788	20.0753	20.2738
rdv2_r01_s094	FL1	Counts	0	0	0	0	0	0	0	0	0	0	0	0	0	0	1	0	0	0	0	0	0	0	0	0	0	0	0	0	0	0	0	0	0	0	0	0	1	0	0	0	0	0	0	0	0	0	0
rdv2_r01_s095	FL1	Bin Values (MEF)	12.895	13.0225	13.1512	13.2812	13.4125	13.5451	13.679	13.8142	13.9508	14.0887	14.2279	14.3686	14.5106	14.6541	14.7989	14.9452	15.0929	15.2421	15.3928	15.545	15.6986	15.8538	16.0105	16.1688	16.3286	16.49	16.6531	16.8177	16.9839	17.1518	17.3214	17.4926	17.6655	17.8401	18.0165	18.1946	18.3744	18.5561	18.7395	18.9248	19.1118	19.3008	19.4915	19.6842	19.8788	20.0753	20.2738
rdv2_r01_s095	FL1	Counts	0	0	0	0	0	0	0	1	0	0	0	0	0	0	0	0	0	0	0	0	0	0	0	0	0	0	0	0	0	0	0	0	0	1	0	0	0	0	0	0	0	0	0	0	0	0	0
rdv2_r01_s096	FL1	Bin Values (MEF)	12.895	13.0225	13.1512	13.2812	13.4125	13.5451	13.679	13.8142	13.9508	14.0887	14.2279	14.3686	14.5106	14.6541	14.7989	14.9452	15.0929	15.2421	15.3928	15.545	15.6986	15.8538	16.0105	16.1688	16.3286	16.49	16.6531	16.8177	16.9839	17.1518	17.3214	17.4926	17.6655	17.8401	18.0165	18.1946	18.3744	18.5561	18.7395	18.9248	19.1118	19.3008	19.4915	19.6842	19.8788	20.0753	20.2738
rdv2_r01_s096	FL1	Counts	0	0	0	0	0	0	0	0	0	0	0	0	0	0	0	0	0	0	0	0	0	0	0	0	0	0	0	0	0	0	0	0	1	0	0	0	0	0	0	0	0	0	0	1	0	0	0
rdv2_r03_s001	FL1	Bin Values (MEF)	12.9075	13.0351	13.164	13.2942	13.4256	13.5584	13.6924	13.8278	13.9646	14.1026	14.2421	14.3829	14.5251	14.6688	14.8138	14.9603	15.1082	15.2576	15.4085	15.5609	15.7147	15.8701	16.027	16.1855	16.3456	16.5072	16.6704	16.8353	17.0017	17.1698	17.3396	17.5111	17.6842	17.8591	18.0357	18.214	18.3941	18.576	18.7597	18.9452	19.1325	19.3217	19.5128	19.7057	19.9006	20.0974	20.2961
rdv2_r03_s001	FL1	Counts	0	0	0	0	1	1	0	0	0	0	0	1	0	0	0	0	0	0	0	0	0	0	2	0	1	0	1	0	1	0	0	0	0	0	0	0	0	0	1	3	0	0	1	0	0	0	0
rdv2_r03_s002	FL1	Bin Values (MEF)	12.9075	13.0351	13.164	13.2942	13.4256	13.5584	13.6924	13.8278	13.9646	14.1026	14.2421	14.3829	14.5251	14.6688	14.8138	14.9603	15.1082	15.2576	15.4085	15.5609	15.7147	15.8701	16.027	16.1855	16.3456	16.5072	16.6704	16.8353	17.0017	17.1698	17.3396	17.5111	17.6842	17.8591	18.0357	18.214	18.3941	18.576	18.7597	18.9452	19.1325	19.3217	19.5128	19.7057	19.9006	20.0974	20.2961
rdv2_r03_s002	FL1	Counts	0	0	0	0	0	0	0	0	0	0	0	0	0	0	0	0	0	0	0	0	0	0	0	0	0	0	0	0	0	0	0	0	0	0	0	0	0	0	0	0	0	0	0	0	0	0	0
rdv2_r03_s003	FL1	Bin Values (MEF)	12.9075	13.0351	13.164	13.2942	13.4256	13.5584	13.6924	13.8278	13.9646	14.1026	14.2421	14.3829	14.5251	14.6688	14.8138	14.9603	15.1082	15.2576	15.4085	15.5609	15.7147	15.8701	16.027	16.1855	16.3456	16.5072	16.6704	16.8353	17.0017	17.1698	17.3396	17.5111	17.6842	17.8591	18.0357	18.214	18.3941	18.576	18.7597	18.9452	19.1325	19.3217	19.5128	19.7057	19.9006	20.0974	20.2961
rdv2_r03_s003	FL1	Counts	0	0	0	0	0	0	0	0	0	0	0	0	0	0	0	0	0	0	0	0	0	0	0	0	0	0	0	0	0	0	0	0	0	0	0	0	0	0	0	0	0	0	0	0	2	0	0
rdv2_r03_s004	FL1	Bin Values (MEF)	12.9075	13.0351	13.164	13.2942	13.4256	13.5584	13.6924	13.8278	13.9646	14.1026	14.2421	14.3829	14.5251	14.6688	14.8138	14.9603	15.1082	15.2576	15.4085	15.5609	15.7147	15.8701	16.027	16.1855	16.3456	16.5072	16.6704	16.8353	17.0017	17.1698	17.3396	17.5111	17.6842	17.8591	18.0357	18.214	18.3941	18.576	18.7597	18.9452	19.1325	19.3217	19.5128	19.7057	19.9006	20.0974	20.2961
rdv2_r03_s004	FL1	Counts	0	0	0	0	0	0	0	0	0	0	0	0	0	0	0	0	0	0	0	0	1	0	0	0	0	0	0	0	0	0	1	0	0	0	1	0	0	0	0	0	0	0	0	0	0	0	0
rdv2_r03_s005	FL1	Bin Values (MEF)	12.9075	13.0351	13.164	13.2942	13.4256	13.5584	13.6924	13.8278	13.9646	14.1026	14.2421	14.3829	14.5251	14.6688	14.8138	14.9603	15.1082	15.2576	15.4085	15.5609	15.7147	15.8701	16.027	16.1855	16.3456	16.5072	16.6704	16.8353	17.0017	17.1698	17.3396	17.5111	17.6842	17.8591	18.0357	18.214	18.3941	18.576	18.7597	18.9452	19.1325	19.3217	19.5128	19.7057	19.9006	20.0974	20.2961
rdv2_r03_s005	FL1	Counts	0	0	0	0	0	0	0	0	0	0	0	0	0	0	0	0	0	0	0	0	0	0	0	0	0	0	0	0	0	0	0	0	0	1	0	1	0	0	0	0	0	0	0	0	0	0	0
rdv2_r03_s006	FL1	Bin Values (MEF)	12.9075	13.0351	13.164	13.2942	13.4256	13.5584	13.6924	13.8278	13.9646	14.1026	14.2421	14.3829	14.5251	14.6688	14.8138	14.9603	15.1082	15.2576	15.4085	15.5609	15.7147	15.8701	16.027	16.1855	16.3456	16.5072	16.6704	16.8353	17.0017	17.1698	17.3396	17.5111	17.6842	17.8591	18.0357	18.214	18.3941	18.576	18.7597	18.9452	19.1325	19.3217	19.5128	19.7057	19.9006	20.0974	20.2961
rdv2_r03_s006	FL1	Counts	0	0	0	0	0	1	0	0	1	0	0	0	0	0	0	0	0	0	0	0	1	0	1	0	0	0	1	0	0	1	2	0	0	0	0	0	0	0	0	0	0	0	0	0	0	0	2
rdv2_r03_s007	FL1	Bin Values (MEF)	12.9075	13.0351	13.164	13.2942	13.4256	13.5584	13.6924	13.8278	13.9646	14.1026	14.2421	14.3829	14.5251	14.6688	14.8138	14.9603	15.1082	15.2576	15.4085	15.5609	15.7147	15.8701	16.027	16.1855	16.3456	16.5072	16.6704	16.8353	17.0017	17.1698	17.3396	17.5111	17.6842	17.8591	18.0357	18.214	18.3941	18.576	18.7597	18.9452	19.1325	19.3217	19.5128	19.7057	19.9006	20.0974	20.2961
rdv2_r03_s007	FL1	Counts	0	0	1	0	0	0	0	0	0	0	0	0	0	0	0	1	0	0	0	0	0	0	0	0	0	0	0	0	0	0	0	0	0	0	0	0	0	1	0	0	0	0	0	1	0	0	0
rdv2_r03_s008	FL1	Bin Values (MEF)	12.9075	13.0351	13.164	13.2942	13.4256	13.5584	13.6924	13.8278	13.9646	14.1026	14.2421	14.3829	14.5251	14.6688	14.8138	14.9603	15.1082	15.2576	15.4085	15.5609	15.7147	15.8701	16.027	16.1855	16.3456	16.5072	16.6704	16.8353	17.0017	17.1698	17.3396	17.5111	17.6842	17.8591	18.0357	18.214	18.3941	18.576	18.7597	18.9452	19.1325	19.3217	19.5128	19.7057	19.9006	20.0974	20.2961
rdv2_r03_s008	FL1	Counts	0	0	0	0	0	0	0	0	0	0	0	0	0	0	0	0	0	0	0	0	0	0	0	0	0	0	0	0	0	0	0	0	0	0	0	0	0	0	0	0	0	0	0	0	0	0	0
rdv2_r03_s009	FL1	Bin Values (MEF)	12.9075	13.0351	13.164	13.2942	13.4256	13.5584	13.6924	13.8278	13.9646	14.1026	14.2421	14.3829	14.5251	14.6688	14.8138	14.9603	15.1082	15.2576	15.4085	15.5609	15.7147	15.8701	16.027	16.1855	16.3456	16.5072	16.6704	16.8353	17.0017	17.1698	17.3396	17.5111	17.6842	17.8591	18.0357	18.214	18.3941	18.576	18.7597	18.9452	19.1325	19.3217	19.5128	19.7057	19.9006	20.0974	20.2961
rdv2_r03_s009	FL1	Counts	0	0	0	0	0	0	0	0	0	0	1	0	0	0	0	0	0	0	0	0	0	0	0	0	0	0	0	0	0	0	0	0	0	0	0	0	0	0	0	0	0	0	0	0	1	0	0
rdv2_r03_s010	FL1	Bin Values (MEF)	12.9075	13.0351	13.164	13.2942	13.4256	13.5584	13.6924	13.8278	13.9646	14.1026	14.2421	14.3829	14.5251	14.6688	14.8138	14.9603	15.1082	15.2576	15.4085	15.5609	15.7147	15.8701	16.027	16.1855	16.3456	16.5072	16.6704	16.8353	17.0017	17.1698	17.3396	17.5111	17.6842	17.8591	18.0357	18.214	18.3941	18.576	18.7597	18.9452	19.1325	19.3217	19.5128	19.7057	19.9006	20.0974	20.2961
rdv2_r03_s010	FL1	Counts	0	0	0	0	1	0	1	0	0	0	0	0	0	0	0	0	0	0	0	0	0	0	0	0	0	0	0	2	0	0	0	0	0	0	1	0	0	0	1	0	0	0	0	0	0	0	0
rdv2_r03_s011	FL1	Bin Values (MEF)	12.9075	13.0351	13.164	13.2942	13.4256	13.5584	13.6924	13.8278	13.9646	14.1026	14.2421	14.3829	14.5251	14.6688	14.8138	14.9603	15.1082	15.2576	15.4085	15.5609	15.7147	15.8701	16.027	16.1855	16.3456	16.5072	16.6704	16.8353	17.0017	17.1698	17.3396	17.5111	17.6842	17.8591	18.0357	18.214	18.3941	18.576	18.7597	18.9452	19.1325	19.3217	19.5128	19.7057	19.9006	20.0974	20.2961
rdv2_r03_s011	FL1	Counts	0	0	0	0	0	0	0	0	0	0	0	0	0	0	0	0	0	0	0	0	0	0	0	0	0	0	0	0	0	0	0	0	0	0	0	0	0	0	0	0	0	0	0	1	1	0	0
rdv2_r03_s012	FL1	Bin Values (MEF)	12.9075	13.0351	13.164	13.2942	13.4256	13.5584	13.6924	13.8278	13.9646	14.1026	14.2421	14.3829	14.5251	14.6688	14.8138	14.9603	15.1082	15.2576	15.4085	15.5609	15.7147	15.8701	16.027	16.1855	16.3456	16.5072	16.6704	16.8353	17.0017	17.1698	17.3396	17.5111	17.6842	17.8591	18.0357	18.214	18.3941	18.576	18.7597	18.9452	19.1325	19.3217	19.5128	19.7057	19.9006	20.0974	20.2961
rdv2_r03_s012	FL1	Counts	0	0	0	0	0	0	0	0	0	0	0	0	0	0	0	0	0	0	0	0	0	0	0	0	0	0	0	0	0	0	1	0	0	0	0	0	0	0	0	0	0	0	0	0	0	0	0
rdv2_r03_s013	FL1	Bin Values (MEF)	12.9075	13.0351	13.164	13.2942	13.4256	13.5584	13.6924	13.8278	13.9646	14.1026	14.2421	14.3829	14.5251	14.6688	14.8138	14.9603	15.1082	15.2576	15.4085	15.5609	15.7147	15.8701	16.027	16.1855	16.3456	16.5072	16.6704	16.8353	17.0017	17.1698	17.3396	17.5111	17.6842	17.8591	18.0357	18.214	18.3941	18.576	18.7597	18.9452	19.1325	19.3217	19.5128	19.7057	19.9006	20.0974	20.2961
rdv2_r03_s013	FL1	Counts	0	0	0	0	1	1	0	0	0	2	1	0	0	1	1	0	0	0	0	0	0	0	1	1	0	0	0	0	1	0	0	1	0	0	2	0	0	0	2	0	0	1	0	2	1	0	0
rdv2_r03_s014	FL1	Bin Values (MEF)	12.9075	13.0351	13.164	13.2942	13.4256	13.5584	13.6924	13.8278	13.9646	14.1026	14.2421	14.3829	14.5251	14.6688	14.8138	14.9603	15.1082	15.2576	15.4085	15.5609	15.7147	15.8701	16.027	16.1855	16.3456	16.5072	16.6704	16.8353	17.0017	17.1698	17.3396	17.5111	17.6842	17.8591	18.0357	18.214	18.3941	18.576	18.7597	18.9452	19.1325	19.3217	19.5128	19.7057	19.9006	20.0974	20.2961
rdv2_r03_s014	FL1	Counts	0	0	0	0	0	0	0	0	0	0	0	0	0	0	0	0	0	0	0	0	0	0	0	0	0	1	0	0	0	0	0	0	0	0	0	0	0	0	0	0	0	0	0	1	0	0	0
rdv2_r03_s015	FL1	Bin Values (MEF)	12.9075	13.0351	13.164	13.2942	13.4256	13.5584	13.6924	13.8278	13.9646	14.1026	14.2421	14.3829	14.5251	14.6688	14.8138	14.9603	15.1082	15.2576	15.4085	15.5609	15.7147	15.8701	16.027	16.1855	16.3456	16.5072	16.6704	16.8353	17.0017	17.1698	17.3396	17.5111	17.6842	17.8591	18.0357	18.214	18.3941	18.576	18.7597	18.9452	19.1325	19.3217	19.5128	19.7057	19.9006	20.0974	20.2961
rdv2_r03_s015	FL1	Counts	0	0	0	0	0	0	0	0	0	1	0	0	1	1	0	0	0	0	0	0	0	2	0	0	0	0	0	0	0	0	1	1	1	0	0	0	0	0	0	1	1	1	0	0	0	0	0
rdv2_r03_s016	FL1	Bin Values (MEF)	12.9075	13.0351	13.164	13.2942	13.4256	13.5584	13.6924	13.8278	13.9646	14.1026	14.2421	14.3829	14.5251	14.6688	14.8138	14.9603	15.1082	15.2576	15.4085	15.5609	15.7147	15.8701	16.027	16.1855	16.3456	16.5072	16.6704	16.8353	17.0017	17.1698	17.3396	17.5111	17.6842	17.8591	18.0357	18.214	18.3941	18.576	18.7597	18.9452	19.1325	19.3217	19.5128	19.7057	19.9006	20.0974	20.2961
rdv2_r03_s016	FL1	Counts	0	0	0	0	0	0	0	0	0	0	0	0	0	0	2	0	0	1	0	0	0	0	0	0	0	0	0	0	0	0	0	0	0	0	0	0	0	0	0	1	0	0	1	0	1	0	0
rdv2_r03_s017	FL1	Bin Values (MEF)	12.9075	13.0351	13.164	13.2942	13.4256	13.5584	13.6924	13.8278	13.9646	14.1026	14.2421	14.3829	14.5251	14.6688	14.8138	14.9603	15.1082	15.2576	15.4085	15.5609	15.7147	15.8701	16.027	16.1855	16.3456	16.5072	16.6704	16.8353	17.0017	17.1698	17.3396	17.5111	17.6842	17.8591	18.0357	18.214	18.3941	18.576	18.7597	18.9452	19.1325	19.3217	19.5128	19.7057	19.9006	20.0974	20.2961
rdv2_r03_s017	FL1	Counts	0	0	0	0	0	0	1	0	0	0	0	0	0	0	0	0	1	0	0	0	0	0	0	0	0	0	0	0	0	0	0	0	0	0	0	0	0	0	1	0	0	0	0	0	0	1	0
rdv2_r03_s018	FL1	Bin Values (MEF)	12.9075	13.0351	13.164	13.2942	13.4256	13.5584	13.6924	13.8278	13.9646	14.1026	14.2421	14.3829	14.5251	14.6688	14.8138	14.9603	15.1082	15.2576	15.4085	15.5609	15.7147	15.8701	16.027	16.1855	16.3456	16.5072	16.6704	16.8353	17.0017	17.1698	17.3396	17.5111	17.6842	17.8591	18.0357	18.214	18.3941	18.576	18.7597	18.9452	19.1325	19.3217	19.5128	19.7057	19.9006	20.0974	20.2961
rdv2_r03_s018	FL1	Counts	0	0	0	0	0	1	1	0	0	0	0	0	0	0	0	0	1	0	0	1	0	0	0	2	0	1	2	0	0	0	3	1	1	0	2	2	1	1	1	0	0	0	0	1	0	0	1
rdv2_r03_s019	FL1	Bin Values (MEF)	12.9075	13.0351	13.164	13.2942	13.4256	13.5584	13.6924	13.8278	13.9646	14.1026	14.2421	14.3829	14.5251	14.6688	14.8138	14.9603	15.1082	15.2576	15.4085	15.5609	15.7147	15.8701	16.027	16.1855	16.3456	16.5072	16.6704	16.8353	17.0017	17.1698	17.3396	17.5111	17.6842	17.8591	18.0357	18.214	18.3941	18.576	18.7597	18.9452	19.1325	19.3217	19.5128	19.7057	19.9006	20.0974	20.2961
rdv2_r03_s019	FL1	Counts	0	0	0	0	0	0	0	0	0	0	0	1	0	0	0	0	0	0	0	0	0	0	0	0	0	0	0	0	0	0	0	0	0	0	0	1	0	0	1	0	0	0	0	0	0	0	0
rdv2_r03_s020	FL1	Bin Values (MEF)	12.9075	13.0351	13.164	13.2942	13.4256	13.5584	13.6924	13.8278	13.9646	14.1026	14.2421	14.3829	14.5251	14.6688	14.8138	14.9603	15.1082	15.2576	15.4085	15.5609	15.7147	15.8701	16.027	16.1855	16.3456	16.5072	16.6704	16.8353	17.0017	17.1698	17.3396	17.5111	17.6842	17.8591	18.0357	18.214	18.3941	18.576	18.7597	18.9452	19.1325	19.3217	19.5128	19.7057	19.9006	20.0974	20.2961
rdv2_r03_s020	FL1	Counts	0	1	1	0	0	0	0	0	0	0	0	0	0	0	0	0	0	0	0	0	0	0	0	2	0	0	0	0	1	1	0	0	0	0	1	0	0	1	1	2	0	0	2	2	0	0	2
rdv2_r03_s021	FL1	Bin Values (MEF)	12.9075	13.0351	13.164	13.2942	13.4256	13.5584	13.6924	13.8278	13.9646	14.1026	14.2421	14.3829	14.5251	14.6688	14.8138	14.9603	15.1082	15.2576	15.4085	15.5609	15.7147	15.8701	16.027	16.1855	16.3456	16.5072	16.6704	16.8353	17.0017	17.1698	17.3396	17.5111	17.6842	17.8591	18.0357	18.214	18.3941	18.576	18.7597	18.9452	19.1325	19.3217	19.5128	19.7057	19.9006	20.0974	20.2961
rdv2_r03_s021	FL1	Counts	0	0	0	0	0	0	0	0	0	0	0	0	0	0	0	0	0	0	1	0	0	0	0	0	0	0	0	0	0	0	0	0	0	0	0	0	0	1	0	0	0	0	0	0	0	0	0
rdv2_r03_s022	FL1	Bin Values (MEF)	12.9075	13.0351	13.164	13.2942	13.4256	13.5584	13.6924	13.8278	13.9646	14.1026	14.2421	14.3829	14.5251	14.6688	14.8138	14.9603	15.1082	15.2576	15.4085	15.5609	15.7147	15.8701	16.027	16.1855	16.3456	16.5072	16.6704	16.8353	17.0017	17.1698	17.3396	17.5111	17.6842	17.8591	18.0357	18.214	18.3941	18.576	18.7597	18.9452	19.1325	19.3217	19.5128	19.7057	19.9006	20.0974	20.2961
rdv2_r03_s022	FL1	Counts	0	0	0	0	0	0	0	0	0	1	0	0	0	0	0	0	0	0	0	0	0	0	1	0	0	0	0	0	0	0	0	0	0	0	0	0	0	1	0	0	0	0	0	0	0	2	0
rdv2_r03_s023	FL1	Bin Values (MEF)	12.9075	13.0351	13.164	13.2942	13.4256	13.5584	13.6924	13.8278	13.9646	14.1026	14.2421	14.3829	14.5251	14.6688	14.8138	14.9603	15.1082	15.2576	15.4085	15.5609	15.7147	15.8701	16.027	16.1855	16.3456	16.5072	16.6704	16.8353	17.0017	17.1698	17.3396	17.5111	17.6842	17.8591	18.0357	18.214	18.3941	18.576	18.7597	18.9452	19.1325	19.3217	19.5128	19.7057	19.9006	20.0974	20.2961
rdv2_r03_s023	FL1	Counts	0	0	0	0	0	0	0	0	0	0	0	0	0	0	0	0	0	0	0	0	0	0	0	0	0	0	0	0	0	0	0	0	0	0	0	0	0	0	0	0	0	0	0	0	0	0	0
rdv2_r03_s024	FL1	Bin Values (MEF)	12.9075	13.0351	13.164	13.2942	13.4256	13.5584	13.6924	13.8278	13.9646	14.1026	14.2421	14.3829	14.5251	14.6688	14.8138	14.9603	15.1082	15.2576	15.4085	15.5609	15.7147	15.8701	16.027	16.1855	16.3456	16.5072	16.6704	16.8353	17.0017	17.1698	17.3396	17.5111	17.6842	17.8591	18.0357	18.214	18.3941	18.576	18.7597	18.9452	19.1325	19.3217	19.5128	19.7057	19.9006	20.0974	20.2961
rdv2_r03_s024	FL1	Counts	0	0	0	0	0	0	0	0	0	0	0	0	0	0	0	0	0	0	0	0	0	0	0	0	1	0	0	0	0	0	0	0	0	0	0	0	0	0	0	0	0	0	0	0	0	0	0
rdv2_r03_s025	FL1	Bin Values (MEF)	12.9075	13.0351	13.164	13.2942	13.4256	13.5584	13.6924	13.8278	13.9646	14.1026	14.2421	14.3829	14.5251	14.6688	14.8138	14.9603	15.1082	15.2576	15.4085	15.5609	15.7147	15.8701	16.027	16.1855	16.3456	16.5072	16.6704	16.8353	17.0017	17.1698	17.3396	17.5111	17.6842	17.8591	18.0357	18.214	18.3941	18.576	18.7597	18.9452	19.1325	19.3217	19.5128	19.7057	19.9006	20.0974	20.2961
rdv2_r03_s025	FL1	Counts	0	0	0	0	0	0	0	0	0	1	0	0	0	0	0	0	0	0	0	0	0	0	0	0	1	0	0	0	0	0	0	0	1	0	0	0	0	0	0	0	0	0	0	0	0	0	0
rdv2_r03_s026	FL1	Bin Values (MEF)	12.9075	13.0351	13.164	13.2942	13.4256	13.5584	13.6924	13.8278	13.9646	14.1026	14.2421	14.3829	14.5251	14.6688	14.8138	14.9603	15.1082	15.2576	15.4085	15.5609	15.7147	15.8701	16.027	16.1855	16.3456	16.5072	16.6704	16.8353	17.0017	17.1698	17.3396	17.5111	17.6842	17.8591	18.0357	18.214	18.3941	18.576	18.7597	18.9452	19.1325	19.3217	19.5128	19.7057	19.9006	20.0974	20.2961
rdv2_r03_s026	FL1	Counts	0	2	0	2	2	1	0	1	1	1	4	2	0	2	0	0	2	2	0	5	0	0	1	2	1	1	1	1	1	2	4	0	1	3	0	3	1	5	0	1	2	2	2	1	1	4	2
rdv2_r03_s027	FL1	Bin Values (MEF)	12.9075	13.0351	13.164	13.2942	13.4256	13.5584	13.6924	13.8278	13.9646	14.1026	14.2421	14.3829	14.5251	14.6688	14.8138	14.9603	15.1082	15.2576	15.4085	15.5609	15.7147	15.8701	16.027	16.1855	16.3456	16.5072	16.6704	16.8353	17.0017	17.1698	17.3396	17.5111	17.6842	17.8591	18.0357	18.214	18.3941	18.576	18.7597	18.9452	19.1325	19.3217	19.5128	19.7057	19.9006	20.0974	20.2961
rdv2_r03_s027	FL1	Counts	0	0	0	1	0	0	0	0	0	1	0	0	0	0	0	0	0	0	0	0	0	0	0	0	0	1	0	0	0	0	1	0	0	0	0	0	0	0	0	0	0	0	0	0	0	0	0
rdv2_r03_s028	FL1	Bin Values (MEF)	12.9075	13.0351	13.164	13.2942	13.4256	13.5584	13.6924	13.8278	13.9646	14.1026	14.2421	14.3829	14.5251	14.6688	14.8138	14.9603	15.1082	15.2576	15.4085	15.5609	15.7147	15.8701	16.027	16.1855	16.3456	16.5072	16.6704	16.8353	17.0017	17.1698	17.3396	17.5111	17.6842	17.8591	18.0357	18.214	18.3941	18.576	18.7597	18.9452	19.1325	19.3217	19.5128	19.7057	19.9006	20.0974	20.2961
rdv2_r03_s028	FL1	Counts	0	0	0	0	0	0	0	0	0	0	0	0	0	0	0	0	0	0	0	0	0	0	0	0	0	0	0	0	0	0	0	0	0	0	0	0	0	0	0	0	0	0	1	0	0	0	0
rdv2_r03_s029	FL1	Bin Values (MEF)	12.9075	13.0351	13.164	13.2942	13.4256	13.5584	13.6924	13.8278	13.9646	14.1026	14.2421	14.3829	14.5251	14.6688	14.8138	14.9603	15.1082	15.2576	15.4085	15.5609	15.7147	15.8701	16.027	16.1855	16.3456	16.5072	16.6704	16.8353	17.0017	17.1698	17.3396	17.5111	17.6842	17.8591	18.0357	18.214	18.3941	18.576	18.7597	18.9452	19.1325	19.3217	19.5128	19.7057	19.9006	20.0974	20.2961
rdv2_r03_s029	FL1	Counts	0	0	0	0	0	0	0	0	0	0	0	0	0	0	0	0	0	1	0	0	0	0	0	0	0	0	0	0	0	0	0	0	0	0	0	0	0	0	0	0	0	0	0	0	0	0	1
rdv2_r03_s030	FL1	Bin Values (MEF)	12.9075	13.0351	13.164	13.2942	13.4256	13.5584	13.6924	13.8278	13.9646	14.1026	14.2421	14.3829	14.5251	14.6688	14.8138	14.9603	15.1082	15.2576	15.4085	15.5609	15.7147	15.8701	16.027	16.1855	16.3456	16.5072	16.6704	16.8353	17.0017	17.1698	17.3396	17.5111	17.6842	17.8591	18.0357	18.214	18.3941	18.576	18.7597	18.9452	19.1325	19.3217	19.5128	19.7057	19.9006	20.0974	20.2961
rdv2_r03_s030	FL1	Counts	0	0	0	0	0	0	0	0	0	0	0	1	0	0	0	0	0	0	0	0	0	0	0	0	0	0	0	0	0	0	0	0	0	1	0	0	0	0	0	0	0	1	0	0	0	0	0
rdv2_r03_s031	FL1	Bin Values (MEF)	12.9075	13.0351	13.164	13.2942	13.4256	13.5584	13.6924	13.8278	13.9646	14.1026	14.2421	14.3829	14.5251	14.6688	14.8138	14.9603	15.1082	15.2576	15.4085	15.5609	15.7147	15.8701	16.027	16.1855	16.3456	16.5072	16.6704	16.8353	17.0017	17.1698	17.3396	17.5111	17.6842	17.8591	18.0357	18.214	18.3941	18.576	18.7597	18.9452	19.1325	19.3217	19.5128	19.7057	19.9006	20.0974	20.2961
rdv2_r03_s031	FL1	Counts	0	0	0	0	0	0	0	0	0	0	0	0	1	0	0	0	0	0	0	0	0	0	0	0	0	0	0	0	0	0	0	0	0	0	0	0	0	0	0	1	0	0	0	0	0	0	0
rdv2_r03_s032	FL1	Bin Values (MEF)	12.9075	13.0351	13.164	13.2942	13.4256	13.5584	13.6924	13.8278	13.9646	14.1026	14.2421	14.3829	14.5251	14.6688	14.8138	14.9603	15.1082	15.2576	15.4085	15.5609	15.7147	15.8701	16.027	16.1855	16.3456	16.5072	16.6704	16.8353	17.0017	17.1698	17.3396	17.5111	17.6842	17.8591	18.0357	18.214	18.3941	18.576	18.7597	18.9452	19.1325	19.3217	19.5128	19.7057	19.9006	20.0974	20.2961
rdv2_r03_s032	FL1	Counts	0	0	0	0	0	0	0	1	0	1	1	1	0	0	0	0	1	0	1	0	1	0	0	1	0	0	1	0	1	1	0	0	1	0	1	1	0	1	0	0	2	0	1	0	0	1	0
rdv2_r03_s033	FL1	Bin Values (MEF)	12.9075	13.0351	13.164	13.2942	13.4256	13.5584	13.6924	13.8278	13.9646	14.1026	14.2421	14.3829	14.5251	14.6688	14.8138	14.9603	15.1082	15.2576	15.4085	15.5609	15.7147	15.8701	16.027	16.1855	16.3456	16.5072	16.6704	16.8353	17.0017	17.1698	17.3396	17.5111	17.6842	17.8591	18.0357	18.214	18.3941	18.576	18.7597	18.9452	19.1325	19.3217	19.5128	19.7057	19.9006	20.0974	20.2961
rdv2_r03_s033	FL1	Counts	0	0	0	0	0	0	0	0	1	0	0	0	0	0	0	0	0	0	0	1	0	0	0	0	0	0	0	0	0	1	0	0	0	0	0	0	1	0	0	0	0	0	0	0	0	0	0
rdv2_r03_s034	FL1	Bin Values (MEF)	12.9075	13.0351	13.164	13.2942	13.4256	13.5584	13.6924	13.8278	13.9646	14.1026	14.2421	14.3829	14.5251	14.6688	14.8138	14.9603	15.1082	15.2576	15.4085	15.5609	15.7147	15.8701	16.027	16.1855	16.3456	16.5072	16.6704	16.8353	17.0017	17.1698	17.3396	17.5111	17.6842	17.8591	18.0357	18.214	18.3941	18.576	18.7597	18.9452	19.1325	19.3217	19.5128	19.7057	19.9006	20.0974	20.2961
rdv2_r03_s034	FL1	Counts	0	0	2	1	2	1	3	1	1	1	2	0	1	1	0	1	4	1	1	0	3	1	0	1	0	1	2	1	1	1	2	0	2	1	0	1	3	3	0	2	1	0	0	1	1	3	1
rdv2_r03_s035	FL1	Bin Values (MEF)	12.9075	13.0351	13.164	13.2942	13.4256	13.5584	13.6924	13.8278	13.9646	14.1026	14.2421	14.3829	14.5251	14.6688	14.8138	14.9603	15.1082	15.2576	15.4085	15.5609	15.7147	15.8701	16.027	16.1855	16.3456	16.5072	16.6704	16.8353	17.0017	17.1698	17.3396	17.5111	17.6842	17.8591	18.0357	18.214	18.3941	18.576	18.7597	18.9452	19.1325	19.3217	19.5128	19.7057	19.9006	20.0974	20.2961
rdv2_r03_s035	FL1	Counts	0	0	0	2	1	2	0	0	2	0	1	0	1	0	0	0	0	0	1	2	5	0	0	0	0	0	0	1	0	1	1	0	2	1	2	2	2	1	2	2	0	1	0	2	2	2	1
rdv2_r03_s036	FL1	Bin Values (MEF)	12.9075	13.0351	13.164	13.2942	13.4256	13.5584	13.6924	13.8278	13.9646	14.1026	14.2421	14.3829	14.5251	14.6688	14.8138	14.9603	15.1082	15.2576	15.4085	15.5609	15.7147	15.8701	16.027	16.1855	16.3456	16.5072	16.6704	16.8353	17.0017	17.1698	17.3396	17.5111	17.6842	17.8591	18.0357	18.214	18.3941	18.576	18.7597	18.9452	19.1325	19.3217	19.5128	19.7057	19.9006	20.0974	20.2961
rdv2_r03_s036	FL1	Counts	0	2	1	0	1	0	1	0	2	1	2	0	0	2	2	0	2	2	0	0	5	2	2	2	2	2	2	1	3	0	0	0	1	3	3	0	2	3	0	1	2	0	2	1	2	0	4
rdv2_r03_s037	FL1	Bin Values (MEF)	12.9075	13.0351	13.164	13.2942	13.4256	13.5584	13.6924	13.8278	13.9646	14.1026	14.2421	14.3829	14.5251	14.6688	14.8138	14.9603	15.1082	15.2576	15.4085	15.5609	15.7147	15.8701	16.027	16.1855	16.3456	16.5072	16.6704	16.8353	17.0017	17.1698	17.3396	17.5111	17.6842	17.8591	18.0357	18.214	18.3941	18.576	18.7597	18.9452	19.1325	19.3217	19.5128	19.7057	19.9006	20.0974	20.2961
rdv2_r03_s037	FL1	Counts	0	1	2	0	1	1	1	1	1	0	1	2	2	1	1	2	0	2	1	0	0	2	0	0	1	2	1	2	1	0	2	2	1	1	1	0	0	3	1	2	1	2	2	2	5	0	2
rdv2_r03_s038	FL1	Bin Values (MEF)	12.9075	13.0351	13.164	13.2942	13.4256	13.5584	13.6924	13.8278	13.9646	14.1026	14.2421	14.3829	14.5251	14.6688	14.8138	14.9603	15.1082	15.2576	15.4085	15.5609	15.7147	15.8701	16.027	16.1855	16.3456	16.5072	16.6704	16.8353	17.0017	17.1698	17.3396	17.5111	17.6842	17.8591	18.0357	18.214	18.3941	18.576	18.7597	18.9452	19.1325	19.3217	19.5128	19.7057	19.9006	20.0974	20.2961
rdv2_r03_s038	FL1	Counts	0	0	0	0	0	0	0	0	0	1	0	0	0	0	0	0	1	0	0	1	0	1	0	0	0	0	0	0	0	0	0	0	0	0	0	0	0	0	0	0	0	0	0	0	0	0	0
rdv2_r03_s039	FL1	Bin Values (MEF)	12.9075	13.0351	13.164	13.2942	13.4256	13.5584	13.6924	13.8278	13.9646	14.1026	14.2421	14.3829	14.5251	14.6688	14.8138	14.9603	15.1082	15.2576	15.4085	15.5609	15.7147	15.8701	16.027	16.1855	16.3456	16.5072	16.6704	16.8353	17.0017	17.1698	17.3396	17.5111	17.6842	17.8591	18.0357	18.214	18.3941	18.576	18.7597	18.9452	19.1325	19.3217	19.5128	19.7057	19.9006	20.0974	20.2961
rdv2_r03_s039	FL1	Counts	0	0	0	0	0	0	0	1	0	0	0	1	0	0	0	1	0	0	0	0	0	0	0	0	0	0	1	0	0	1	0	0	0	0	0	0	0	0	0	0	0	0	0	0	0	0	1
rdv2_r03_s040	FL1	Bin Values (MEF)	12.9075	13.0351	13.164	13.2942	13.4256	13.5584	13.6924	13.8278	13.9646	14.1026	14.2421	14.3829	14.5251	14.6688	14.8138	14.9603	15.1082	15.2576	15.4085	15.5609	15.7147	15.8701	16.027	16.1855	16.3456	16.5072	16.6704	16.8353	17.0017	17.1698	17.3396	17.5111	17.6842	17.8591	18.0357	18.214	18.3941	18.576	18.7597	18.9452	19.1325	19.3217	19.5128	19.7057	19.9006	20.0974	20.2961
rdv2_r03_s040	FL1	Counts	0	0	0	0	0	0	1	0	0	0	0	0	0	0	0	0	0	0	0	0	0	0	0	0	0	0	0	0	0	0	0	0	0	0	0	0	0	0	1	0	1	0	0	0	0	0	0
rdv2_r03_s041	FL1	Bin Values (MEF)	12.9075	13.0351	13.164	13.2942	13.4256	13.5584	13.6924	13.8278	13.9646	14.1026	14.2421	14.3829	14.5251	14.6688	14.8138	14.9603	15.1082	15.2576	15.4085	15.5609	15.7147	15.8701	16.027	16.1855	16.3456	16.5072	16.6704	16.8353	17.0017	17.1698	17.3396	17.5111	17.6842	17.8591	18.0357	18.214	18.3941	18.576	18.7597	18.9452	19.1325	19.3217	19.5128	19.7057	19.9006	20.0974	20.2961
rdv2_r03_s041	FL1	Counts	0	0	0	0	0	0	0	0	0	0	0	0	0	0	0	1	1	0	0	0	1	0	0	0	1	0	0	0	0	0	1	0	0	0	0	1	0	0	0	0	0	0	0	1	0	0	1
rdv2_r03_s042	FL1	Bin Values (MEF)	12.9075	13.0351	13.164	13.2942	13.4256	13.5584	13.6924	13.8278	13.9646	14.1026	14.2421	14.3829	14.5251	14.6688	14.8138	14.9603	15.1082	15.2576	15.4085	15.5609	15.7147	15.8701	16.027	16.1855	16.3456	16.5072	16.6704	16.8353	17.0017	17.1698	17.3396	17.5111	17.6842	17.8591	18.0357	18.214	18.3941	18.576	18.7597	18.9452	19.1325	19.3217	19.5128	19.7057	19.9006	20.0974	20.2961
rdv2_r03_s042	FL1	Counts	0	0	0	0	0	0	1	0	0	0	0	0	0	0	0	1	0	0	1	0	0	0	0	0	0	1	0	0	0	0	0	0	0	0	0	0	0	1	0	0	0	0	0	0	0	0	0
rdv2_r03_s043	FL1	Bin Values (MEF)	12.9075	13.0351	13.164	13.2942	13.4256	13.5584	13.6924	13.8278	13.9646	14.1026	14.2421	14.3829	14.5251	14.6688	14.8138	14.9603	15.1082	15.2576	15.4085	15.5609	15.7147	15.8701	16.027	16.1855	16.3456	16.5072	16.6704	16.8353	17.0017	17.1698	17.3396	17.5111	17.6842	17.8591	18.0357	18.214	18.3941	18.576	18.7597	18.9452	19.1325	19.3217	19.5128	19.7057	19.9006	20.0974	20.2961
rdv2_r03_s043	FL1	Counts	0	0	0	0	0	0	0	0	0	0	0	0	1	0	0	0	0	0	1	0	0	0	0	0	0	0	0	0	0	0	0	1	1	0	0	0	0	0	0	0	0	0	0	0	0	0	0
rdv2_r03_s044	FL1	Bin Values (MEF)	12.9075	13.0351	13.164	13.2942	13.4256	13.5584	13.6924	13.8278	13.9646	14.1026	14.2421	14.3829	14.5251	14.6688	14.8138	14.9603	15.1082	15.2576	15.4085	15.5609	15.7147	15.8701	16.027	16.1855	16.3456	16.5072	16.6704	16.8353	17.0017	17.1698	17.3396	17.5111	17.6842	17.8591	18.0357	18.214	18.3941	18.576	18.7597	18.9452	19.1325	19.3217	19.5128	19.7057	19.9006	20.0974	20.2961
rdv2_r03_s044	FL1	Counts	0	0	0	1	0	0	0	2	0	0	0	0	1	0	0	0	0	0	0	0	0	0	0	1	0	0	0	0	0	1	0	1	1	0	0	1	1	1	1	0	2	0	1	0	1	0	2
rdv2_r03_s045	FL1	Bin Values (MEF)	12.9075	13.0351	13.164	13.2942	13.4256	13.5584	13.6924	13.8278	13.9646	14.1026	14.2421	14.3829	14.5251	14.6688	14.8138	14.9603	15.1082	15.2576	15.4085	15.5609	15.7147	15.8701	16.027	16.1855	16.3456	16.5072	16.6704	16.8353	17.0017	17.1698	17.3396	17.5111	17.6842	17.8591	18.0357	18.214	18.3941	18.576	18.7597	18.9452	19.1325	19.3217	19.5128	19.7057	19.9006	20.0974	20.2961
rdv2_r03_s045	FL1	Counts	0	0	0	0	0	1	2	0	1	0	2	1	1	1	1	0	2	1	1	1	0	2	3	0	1	0	0	1	1	0	2	0	2	2	1	1	3	2	1	1	1	0	2	3	1	1	1
rdv2_r03_s046	FL1	Bin Values (MEF)	12.9075	13.0351	13.164	13.2942	13.4256	13.5584	13.6924	13.8278	13.9646	14.1026	14.2421	14.3829	14.5251	14.6688	14.8138	14.9603	15.1082	15.2576	15.4085	15.5609	15.7147	15.8701	16.027	16.1855	16.3456	16.5072	16.6704	16.8353	17.0017	17.1698	17.3396	17.5111	17.6842	17.8591	18.0357	18.214	18.3941	18.576	18.7597	18.9452	19.1325	19.3217	19.5128	19.7057	19.9006	20.0974	20.2961
rdv2_r03_s046	FL1	Counts	0	0	0	0	0	0	0	0	0	0	0	0	0	0	0	0	0	0	0	0	0	0	0	0	0	0	0	0	0	0	0	0	0	0	0	1	0	0	0	1	0	0	0	0	0	1	0
rdv2_r03_s047	FL1	Bin Values (MEF)	12.9075	13.0351	13.164	13.2942	13.4256	13.5584	13.6924	13.8278	13.9646	14.1026	14.2421	14.3829	14.5251	14.6688	14.8138	14.9603	15.1082	15.2576	15.4085	15.5609	15.7147	15.8701	16.027	16.1855	16.3456	16.5072	16.6704	16.8353	17.0017	17.1698	17.3396	17.5111	17.6842	17.8591	18.0357	18.214	18.3941	18.576	18.7597	18.9452	19.1325	19.3217	19.5128	19.7057	19.9006	20.0974	20.2961
rdv2_r03_s047	FL1	Counts	0	0	0	0	0	0	0	0	0	0	0	0	0	0	0	1	0	0	0	1	0	0	0	0	0	0	0	0	0	0	1	0	0	1	0	0	0	0	0	0	0	0	0	0	0	0	0
rdv2_r03_s048	FL1	Bin Values (MEF)	12.9075	13.0351	13.164	13.2942	13.4256	13.5584	13.6924	13.8278	13.9646	14.1026	14.2421	14.3829	14.5251	14.6688	14.8138	14.9603	15.1082	15.2576	15.4085	15.5609	15.7147	15.8701	16.027	16.1855	16.3456	16.5072	16.6704	16.8353	17.0017	17.1698	17.3396	17.5111	17.6842	17.8591	18.0357	18.214	18.3941	18.576	18.7597	18.9452	19.1325	19.3217	19.5128	19.7057	19.9006	20.0974	20.2961
rdv2_r03_s048	FL1	Counts	0	1	1	1	0	1	0	1	0	1	0	0	0	3	1	0	0	1	2	0	0	0	1	0	0	0	1	2	0	1	0	1	0	1	0	0	3	0	1	2	2	2	1	0	1	0	0
rdv2_r03_s097	FL1	Bin Values (MEF)	12.9075	13.0351	13.164	13.2942	13.4256	13.5584	13.6924	13.8278	13.9646	14.1026	14.2421	14.3829	14.5251	14.6688	14.8138	14.9603	15.1082	15.2576	15.4085	15.5609	15.7147	15.8701	16.027	16.1855	16.3456	16.5072	16.6704	16.8353	17.0017	17.1698	17.3396	17.5111	17.6842	17.8591	18.0357	18.214	18.3941	18.576	18.7597	18.9452	19.1325	19.3217	19.5128	19.7057	19.9006	20.0974	20.2961
rdv2_r03_s097	FL1	Counts	0	0	0	0	0	0	0	0	0	0	0	0	0	0	0	0	0	0	0	0	0	0	0	0	0	0	1	0	0	0	0	0	0	0	0	0	0	0	0	0	0	0	0	0	0	0	0
rdv2_r03_s098	FL1	Bin Values (MEF)	12.9075	13.0351	13.164	13.2942	13.4256	13.5584	13.6924	13.8278	13.9646	14.1026	14.2421	14.3829	14.5251	14.6688	14.8138	14.9603	15.1082	15.2576	15.4085	15.5609	15.7147	15.8701	16.027	16.1855	16.3456	16.5072	16.6704	16.8353	17.0017	17.1698	17.3396	17.5111	17.6842	17.8591	18.0357	18.214	18.3941	18.576	18.7597	18.9452	19.1325	19.3217	19.5128	19.7057	19.9006	20.0974	20.2961
rdv2_r03_s098	FL1	Counts	0	0	0	0	0	0	0	0	0	0	0	0	0	1	0	0	0	0	0	0	0	0	0	0	0	0	0	0	0	0	1	0	0	0	0	0	0	0	0	0	0	0	0	0	0	0	0
rdv2_r03_s099	FL1	Bin Values (MEF)	12.9075	13.0351	13.164	13.2942	13.4256	13.5584	13.6924	13.8278	13.9646	14.1026	14.2421	14.3829	14.5251	14.6688	14.8138	14.9603	15.1082	15.2576	15.4085	15.5609	15.7147	15.8701	16.027	16.1855	16.3456	16.5072	16.6704	16.8353	17.0017	17.1698	17.3396	17.5111	17.6842	17.8591	18.0357	18.214	18.3941	18.576	18.7597	18.9452	19.1325	19.3217	19.5128	19.7057	19.9006	20.0974	20.2961
rdv2_r03_s099	FL1	Counts	0	0	0	1	0	0	1	0	0	0	0	0	0	0	0	0	0	0	0	0	0	0	0	0	0	0	0	0	0	0	0	0	0	0	0	0	0	1	0	0	1	0	0	0	0	0	0
rdv2_r03_s100	FL1	Bin Values (MEF)	12.9075	13.0351	13.164	13.2942	13.4256	13.5584	13.6924	13.8278	13.9646	14.1026	14.2421	14.3829	14.5251	14.6688	14.8138	14.9603	15.1082	15.2576	15.4085	15.5609	15.7147	15.8701	16.027	16.1855	16.3456	16.5072	16.6704	16.8353	17.0017	17.1698	17.3396	17.5111	17.6842	17.8591	18.0357	18.214	18.3941	18.576	18.7597	18.9452	19.1325	19.3217	19.5128	19.7057	19.9006	20.0974	20.2961
rdv2_r03_s100	FL1	Counts	0	0	0	0	0	0	0	0	0	0	0	0	0	0	0	0	0	0	1	0	0	0	0	0	0	0	0	0	0	0	0	1	0	0	0	0	0	1	0	0	0	0	0	0	0	0	0
rdv2_r03_s101	FL1	Bin Values (MEF)	12.9075	13.0351	13.164	13.2942	13.4256	13.5584	13.6924	13.8278	13.9646	14.1026	14.2421	14.3829	14.5251	14.6688	14.8138	14.9603	15.1082	15.2576	15.4085	15.5609	15.7147	15.8701	16.027	16.1855	16.3456	16.5072	16.6704	16.8353	17.0017	17.1698	17.3396	17.5111	17.6842	17.8591	18.0357	18.214	18.3941	18.576	18.7597	18.9452	19.1325	19.3217	19.5128	19.7057	19.9006	20.0974	20.2961
rdv2_r03_s101	FL1	Counts	0	0	0	0	0	0	0	0	0	0	0	0	0	0	0	0	0	0	0	1	0	1	0	0	0	0	0	1	0	0	0	0	0	0	0	0	0	0	0	0	0	1	0	0	1	0	0
rdv2_r03_s102	FL1	Bin Values (MEF)	12.9075	13.0351	13.164	13.2942	13.4256	13.5584	13.6924	13.8278	13.9646	14.1026	14.2421	14.3829	14.5251	14.6688	14.8138	14.9603	15.1082	15.2576	15.4085	15.5609	15.7147	15.8701	16.027	16.1855	16.3456	16.5072	16.6704	16.8353	17.0017	17.1698	17.3396	17.5111	17.6842	17.8591	18.0357	18.214	18.3941	18.576	18.7597	18.9452	19.1325	19.3217	19.5128	19.7057	19.9006	20.0974	20.2961
rdv2_r03_s102	FL1	Counts	0	0	0	0	0	0	0	0	0	1	0	0	0	0	0	1	0	0	0	0	0	0	0	0	0	0	0	0	0	0	0	0	0	0	0	0	0	0	0	0	0	0	0	0	0	0	0
rdv2_r03_s103	FL1	Bin Values (MEF)	12.9075	13.0351	13.164	13.2942	13.4256	13.5584	13.6924	13.8278	13.9646	14.1026	14.2421	14.3829	14.5251	14.6688	14.8138	14.9603	15.1082	15.2576	15.4085	15.5609	15.7147	15.8701	16.027	16.1855	16.3456	16.5072	16.6704	16.8353	17.0017	17.1698	17.3396	17.5111	17.6842	17.8591	18.0357	18.214	18.3941	18.576	18.7597	18.9452	19.1325	19.3217	19.5128	19.7057	19.9006	20.0974	20.2961
rdv2_r03_s103	FL1	Counts	0	0	1	0	0	0	0	0	0	0	0	0	0	0	0	0	0	0	0	0	0	0	0	1	0	0	0	0	0	0	0	0	0	0	0	0	1	0	0	0	1	0	0	0	0	0	0
rdv2_r03_s104	FL1	Bin Values (MEF)	12.9075	13.0351	13.164	13.2942	13.4256	13.5584	13.6924	13.8278	13.9646	14.1026	14.2421	14.3829	14.5251	14.6688	14.8138	14.9603	15.1082	15.2576	15.4085	15.5609	15.7147	15.8701	16.027	16.1855	16.3456	16.5072	16.6704	16.8353	17.0017	17.1698	17.3396	17.5111	17.6842	17.8591	18.0357	18.214	18.3941	18.576	18.7597	18.9452	19.1325	19.3217	19.5128	19.7057	19.9006	20.0974	20.2961
rdv2_r03_s104	FL1	Counts	0	0	1	0	0	0	0	0	0	0	0	0	0	0	0	0	0	0	0	0	0	0	0	0	0	0	0	0	0	0	0	0	0	0	0	0	0	0	0	0	0	0	0	0	0	0	0
rdv2_r03_s105	FL1	Bin Values (MEF)	12.9075	13.0351	13.164	13.2942	13.4256	13.5584	13.6924	13.8278	13.9646	14.1026	14.2421	14.3829	14.5251	14.6688	14.8138	14.9603	15.1082	15.2576	15.4085	15.5609	15.7147	15.8701	16.027	16.1855	16.3456	16.5072	16.6704	16.8353	17.0017	17.1698	17.3396	17.5111	17.6842	17.8591	18.0357	18.214	18.3941	18.576	18.7597	18.9452	19.1325	19.3217	19.5128	19.7057	19.9006	20.0974	20.2961
rdv2_r03_s105	FL1	Counts	0	0	0	0	0	0	0	0	0	0	0	0	0	1	0	0	0	0	0	0	0	0	0	0	0	0	0	0	0	0	0	0	0	0	0	0	0	0	0	0	0	0	0	0	0	0	0
rdv2_r03_s106	FL1	Bin Values (MEF)	12.9075	13.0351	13.164	13.2942	13.4256	13.5584	13.6924	13.8278	13.9646	14.1026	14.2421	14.3829	14.5251	14.6688	14.8138	14.9603	15.1082	15.2576	15.4085	15.5609	15.7147	15.8701	16.027	16.1855	16.3456	16.5072	16.6704	16.8353	17.0017	17.1698	17.3396	17.5111	17.6842	17.8591	18.0357	18.214	18.3941	18.576	18.7597	18.9452	19.1325	19.3217	19.5128	19.7057	19.9006	20.0974	20.2961
rdv2_r03_s106	FL1	Counts	0	0	0	0	0	0	0	0	0	0	0	0	0	0	0	0	0	0	0	0	0	0	0	0	0	0	0	0	0	0	0	1	0	0	0	0	0	0	0	0	0	0	0	0	0	1	0
rdv2_r03_s107	FL1	Bin Values (MEF)	12.9075	13.0351	13.164	13.2942	13.4256	13.5584	13.6924	13.8278	13.9646	14.1026	14.2421	14.3829	14.5251	14.6688	14.8138	14.9603	15.1082	15.2576	15.4085	15.5609	15.7147	15.8701	16.027	16.1855	16.3456	16.5072	16.6704	16.8353	17.0017	17.1698	17.3396	17.5111	17.6842	17.8591	18.0357	18.214	18.3941	18.576	18.7597	18.9452	19.1325	19.3217	19.5128	19.7057	19.9006	20.0974	20.2961
rdv2_r03_s107	FL1	Counts	0	0	0	0	0	0	0	0	0	0	0	0	0	0	0	0	0	0	0	0	0	0	0	0	0	0	0	0	0	0	0	0	1	0	0	0	0	0	0	0	0	0	0	0	0	0	0
rdv2_r03_s108	FL1	Bin Values (MEF)	12.9075	13.0351	13.164	13.2942	13.4256	13.5584	13.6924	13.8278	13.9646	14.1026	14.2421	14.3829	14.5251	14.6688	14.8138	14.9603	15.1082	15.2576	15.4085	15.5609	15.7147	15.8701	16.027	16.1855	16.3456	16.5072	16.6704	16.8353	17.0017	17.1698	17.3396	17.5111	17.6842	17.8591	18.0357	18.214	18.3941	18.576	18.7597	18.9452	19.1325	19.3217	19.5128	19.7057	19.9006	20.0974	20.2961
rdv2_r03_s108	FL1	Counts	0	0	0	0	0	0	0	0	0	0	0	0	0	0	0	1	0	0	0	0	0	0	1	0	0	0	0	0	0	0	0	0	0	0	0	0	0	0	0	0	0	0	0	0	0	0	0
rdv2_r03_s109	FL1	Bin Values (MEF)	12.9075	13.0351	13.164	13.2942	13.4256	13.5584	13.6924	13.8278	13.9646	14.1026	14.2421	14.3829	14.5251	14.6688	14.8138	14.9603	15.1082	15.2576	15.4085	15.5609	15.7147	15.8701	16.027	16.1855	16.3456	16.5072	16.6704	16.8353	17.0017	17.1698	17.3396	17.5111	17.6842	17.8591	18.0357	18.214	18.3941	18.576	18.7597	18.9452	19.1325	19.3217	19.5128	19.7057	19.9006	20.0974	20.2961
rdv2_r03_s109	FL1	Counts	0	0	0	0	0	0	0	0	0	0	0	0	0	0	0	0	0	0	1	0	0	0	0	0	0	0	0	0	0	0	0	0	0	0	0	0	0	0	1	0	1	0	0	0	0	0	0
rdv2_r03_s110	FL1	Bin Values (MEF)	12.9075	13.0351	13.164	13.2942	13.4256	13.5584	13.6924	13.8278	13.9646	14.1026	14.2421	14.3829	14.5251	14.6688	14.8138	14.9603	15.1082	15.2576	15.4085	15.5609	15.7147	15.8701	16.027	16.1855	16.3456	16.5072	16.6704	16.8353	17.0017	17.1698	17.3396	17.5111	17.6842	17.8591	18.0357	18.214	18.3941	18.576	18.7597	18.9452	19.1325	19.3217	19.5128	19.7057	19.9006	20.0974	20.2961
rdv2_r03_s110	FL1	Counts	0	0	0	0	0	0	0	0	0	0	0	0	0	0	0	0	0	1	0	0	0	0	0	0	0	0	0	0	0	0	0	0	0	0	0	0	0	0	0	0	0	0	0	0	0	0	0
rdv2_r03_s111	FL1	Bin Values (MEF)	12.9075	13.0351	13.164	13.2942	13.4256	13.5584	13.6924	13.8278	13.9646	14.1026	14.2421	14.3829	14.5251	14.6688	14.8138	14.9603	15.1082	15.2576	15.4085	15.5609	15.7147	15.8701	16.027	16.1855	16.3456	16.5072	16.6704	16.8353	17.0017	17.1698	17.3396	17.5111	17.6842	17.8591	18.0357	18.214	18.3941	18.576	18.7597	18.9452	19.1325	19.3217	19.5128	19.7057	19.9006	20.0974	20.2961
rdv2_r03_s111	FL1	Counts	0	0	1	0	0	0	0	0	0	0	0	0	0	0	0	0	0	0	0	0	0	0	0	0	0	0	0	0	0	0	0	0	0	0	0	0	0	1	0	0	0	0	0	0	0	0	0
rdv2_r03_s112	FL1	Bin Values (MEF)	12.9075	13.0351	13.164	13.2942	13.4256	13.5584	13.6924	13.8278	13.9646	14.1026	14.2421	14.3829	14.5251	14.6688	14.8138	14.9603	15.1082	15.2576	15.4085	15.5609	15.7147	15.8701	16.027	16.1855	16.3456	16.5072	16.6704	16.8353	17.0017	17.1698	17.3396	17.5111	17.6842	17.8591	18.0357	18.214	18.3941	18.576	18.7597	18.9452	19.1325	19.3217	19.5128	19.7057	19.9006	20.0974	20.2961
rdv2_r03_s112	FL1	Counts	0	0	0	0	0	0	0	0	0	0	0	0	0	0	0	0	0	0	0	0	0	0	0	0	0	0	0	0	0	0	0	0	0	0	0	1	0	0	0	0	0	0	0	0	1	0	0
rdv2_r03_s113	FL1	Bin Values (MEF)	12.9075	13.0351	13.164	13.2942	13.4256	13.5584	13.6924	13.8278	13.9646	14.1026	14.2421	14.3829	14.5251	14.6688	14.8138	14.9603	15.1082	15.2576	15.4085	15.5609	15.7147	15.8701	16.027	16.1855	16.3456	16.5072	16.6704	16.8353	17.0017	17.1698	17.3396	17.5111	17.6842	17.8591	18.0357	18.214	18.3941	18.576	18.7597	18.9452	19.1325	19.3217	19.5128	19.7057	19.9006	20.0974	20.2961
rdv2_r03_s113	FL1	Counts	0	0	1	1	0	0	0	0	0	0	0	0	0	1	1	0	0	0	0	0	0	0	0	0	0	0	0	0	0	1	0	0	0	0	0	0	0	0	0	0	0	0	0	0	0	0	0
rdv2_r03_s114	FL1	Bin Values (MEF)	12.9075	13.0351	13.164	13.2942	13.4256	13.5584	13.6924	13.8278	13.9646	14.1026	14.2421	14.3829	14.5251	14.6688	14.8138	14.9603	15.1082	15.2576	15.4085	15.5609	15.7147	15.8701	16.027	16.1855	16.3456	16.5072	16.6704	16.8353	17.0017	17.1698	17.3396	17.5111	17.6842	17.8591	18.0357	18.214	18.3941	18.576	18.7597	18.9452	19.1325	19.3217	19.5128	19.7057	19.9006	20.0974	20.2961
rdv2_r03_s114	FL1	Counts	0	0	0	0	0	0	0	0	0	0	0	0	0	0	0	0	0	0	0	0	0	0	0	0	0	0	0	0	0	0	0	0	0	0	0	0	0	0	0	0	0	0	0	0	0	0	0
rdv2_r03_s115	FL1	Bin Values (MEF)	12.9075	13.0351	13.164	13.2942	13.4256	13.5584	13.6924	13.8278	13.9646	14.1026	14.2421	14.3829	14.5251	14.6688	14.8138	14.9603	15.1082	15.2576	15.4085	15.5609	15.7147	15.8701	16.027	16.1855	16.3456	16.5072	16.6704	16.8353	17.0017	17.1698	17.3396	17.5111	17.6842	17.8591	18.0357	18.214	18.3941	18.576	18.7597	18.9452	19.1325	19.3217	19.5128	19.7057	19.9006	20.0974	20.2961
rdv2_r03_s115	FL1	Counts	0	0	0	0	0	0	0	1	0	0	0	0	0	0	0	0	0	0	0	0	0	0	0	0	0	0	1	0	0	0	0	0	0	0	0	0	0	0	0	0	0	0	0	0	0	0	1
rdv2_r03_s116	FL1	Bin Values (MEF)	12.9075	13.0351	13.164	13.2942	13.4256	13.5584	13.6924	13.8278	13.9646	14.1026	14.2421	14.3829	14.5251	14.6688	14.8138	14.9603	15.1082	15.2576	15.4085	15.5609	15.7147	15.8701	16.027	16.1855	16.3456	16.5072	16.6704	16.8353	17.0017	17.1698	17.3396	17.5111	17.6842	17.8591	18.0357	18.214	18.3941	18.576	18.7597	18.9452	19.1325	19.3217	19.5128	19.7057	19.9006	20.0974	20.2961
rdv2_r03_s116	FL1	Counts	0	0	0	0	0	0	0	0	0	0	0	1	0	0	0	0	0	0	0	0	0	0	0	0	1	0	0	0	0	0	0	0	0	0	0	0	0	0	1	0	0	0	0	0	0	0	0
rdv2_r03_s117	FL1	Bin Values (MEF)	12.9075	13.0351	13.164	13.2942	13.4256	13.5584	13.6924	13.8278	13.9646	14.1026	14.2421	14.3829	14.5251	14.6688	14.8138	14.9603	15.1082	15.2576	15.4085	15.5609	15.7147	15.8701	16.027	16.1855	16.3456	16.5072	16.6704	16.8353	17.0017	17.1698	17.3396	17.5111	17.6842	17.8591	18.0357	18.214	18.3941	18.576	18.7597	18.9452	19.1325	19.3217	19.5128	19.7057	19.9006	20.0974	20.2961
rdv2_r03_s117	FL1	Counts	0	0	1	0	0	0	0	1	0	0	0	0	0	0	0	0	0	0	0	0	0	0	0	0	0	0	0	0	0	0	0	0	0	0	0	1	0	0	0	0	0	0	0	1	1	0	0
rdv2_r03_s118	FL1	Bin Values (MEF)	12.9075	13.0351	13.164	13.2942	13.4256	13.5584	13.6924	13.8278	13.9646	14.1026	14.2421	14.3829	14.5251	14.6688	14.8138	14.9603	15.1082	15.2576	15.4085	15.5609	15.7147	15.8701	16.027	16.1855	16.3456	16.5072	16.6704	16.8353	17.0017	17.1698	17.3396	17.5111	17.6842	17.8591	18.0357	18.214	18.3941	18.576	18.7597	18.9452	19.1325	19.3217	19.5128	19.7057	19.9006	20.0974	20.2961
rdv2_r03_s118	FL1	Counts	0	0	0	0	0	0	0	0	0	0	0	0	0	0	0	0	0	0	0	0	0	0	0	0	0	0	0	0	0	1	1	0	0	0	0	0	0	0	0	0	0	0	0	0	0	0	0
rdv2_r03_s119	FL1	Bin Values (MEF)	12.9075	13.0351	13.164	13.2942	13.4256	13.5584	13.6924	13.8278	13.9646	14.1026	14.2421	14.3829	14.5251	14.6688	14.8138	14.9603	15.1082	15.2576	15.4085	15.5609	15.7147	15.8701	16.027	16.1855	16.3456	16.5072	16.6704	16.8353	17.0017	17.1698	17.3396	17.5111	17.6842	17.8591	18.0357	18.214	18.3941	18.576	18.7597	18.9452	19.1325	19.3217	19.5128	19.7057	19.9006	20.0974	20.2961
rdv2_r03_s119	FL1	Counts	0	0	0	0	0	0	1	0	0	0	0	0	0	0	0	0	0	0	0	0	0	0	0	0	0	0	1	0	0	0	0	0	0	0	0	0	0	0	0	0	1	0	0	1	0	0	0
rdv2_r03_s120	FL1	Bin Values (MEF)	12.9075	13.0351	13.164	13.2942	13.4256	13.5584	13.6924	13.8278	13.9646	14.1026	14.2421	14.3829	14.5251	14.6688	14.8138	14.9603	15.1082	15.2576	15.4085	15.5609	15.7147	15.8701	16.027	16.1855	16.3456	16.5072	16.6704	16.8353	17.0017	17.1698	17.3396	17.5111	17.6842	17.8591	18.0357	18.214	18.3941	18.576	18.7597	18.9452	19.1325	19.3217	19.5128	19.7057	19.9006	20.0974	20.2961
rdv2_r03_s120	FL1	Counts	0	0	0	0	0	0	0	0	0	0	0	0	0	0	0	0	0	0	0	0	0	0	0	1	0	0	0	0	0	0	0	0	0	0	0	0	0	0	0	0	0	0	0	0	0	0	0
rdv2_r02_s001	FL1	Bin Values (MEF)	13.3942	13.5262	13.6596	13.7943	13.9303	14.0676	14.2063	14.3464	14.4879	14.6307	14.775	14.9207	15.0678	15.2163	15.3664	15.5179	15.6709	15.8254	15.9814	16.139	16.2981	16.4588	16.6211	16.785	16.9505	17.1176	17.2864	17.4568	17.629	17.8028	17.9783	18.1556	18.3346	18.5154	18.6979	18.8823	19.0685	19.2565	19.4463	19.6381	19.8317	20.0273	20.2247	20.4241	20.6255	20.8289	21.0342
rdv2_r02_s001	FL1	Counts	0	0	0	0	0	0	0	0	0	0	0	0	1	0	0	0	0	0	0	0	0	1	0	1	0	0	0	0	0	0	0	1	0	0	0	1	0	0	0	0	1	0	0	0	0	0	0
rdv2_r02_s002	FL1	Bin Values (MEF)	13.3942	13.5262	13.6596	13.7943	13.9303	14.0676	14.2063	14.3464	14.4879	14.6307	14.775	14.9207	15.0678	15.2163	15.3664	15.5179	15.6709	15.8254	15.9814	16.139	16.2981	16.4588	16.6211	16.785	16.9505	17.1176	17.2864	17.4568	17.629	17.8028	17.9783	18.1556	18.3346	18.5154	18.6979	18.8823	19.0685	19.2565	19.4463	19.6381	19.8317	20.0273	20.2247	20.4241	20.6255	20.8289	21.0342
rdv2_r02_s002	FL1	Counts	0	0	0	0	0	0	0	0	0	0	0	0	0	0	0	0	0	0	0	0	0	0	0	0	1	0	0	0	0	0	0	1	0	0	0	1	0	0	0	0	0	0	0	1	0	0	0
rdv2_r02_s003	FL1	Bin Values (MEF)	13.3942	13.5262	13.6596	13.7943	13.9303	14.0676	14.2063	14.3464	14.4879	14.6307	14.775	14.9207	15.0678	15.2163	15.3664	15.5179	15.6709	15.8254	15.9814	16.139	16.2981	16.4588	16.6211	16.785	16.9505	17.1176	17.2864	17.4568	17.629	17.8028	17.9783	18.1556	18.3346	18.5154	18.6979	18.8823	19.0685	19.2565	19.4463	19.6381	19.8317	20.0273	20.2247	20.4241	20.6255	20.8289	21.0342
rdv2_r02_s003	FL1	Counts	0	0	0	0	0	0	0	0	0	0	0	0	0	0	0	0	1	0	0	0	0	0	0	1	0	0	0	0	0	0	0	0	0	0	0	0	0	0	0	0	0	0	0	0	0	0	0
rdv2_r02_s004	FL1	Bin Values (MEF)	13.3942	13.5262	13.6596	13.7943	13.9303	14.0676	14.2063	14.3464	14.4879	14.6307	14.775	14.9207	15.0678	15.2163	15.3664	15.5179	15.6709	15.8254	15.9814	16.139	16.2981	16.4588	16.6211	16.785	16.9505	17.1176	17.2864	17.4568	17.629	17.8028	17.9783	18.1556	18.3346	18.5154	18.6979	18.8823	19.0685	19.2565	19.4463	19.6381	19.8317	20.0273	20.2247	20.4241	20.6255	20.8289	21.0342
rdv2_r02_s004	FL1	Counts	0	0	0	0	0	0	0	0	0	0	0	0	0	0	0	0	0	0	0	0	0	0	0	0	1	0	0	0	0	0	0	0	0	0	0	0	0	0	0	0	0	0	0	0	0	0	1
rdv2_r02_s005	FL1	Bin Values (MEF)	13.3942	13.5262	13.6596	13.7943	13.9303	14.0676	14.2063	14.3464	14.4879	14.6307	14.775	14.9207	15.0678	15.2163	15.3664	15.5179	15.6709	15.8254	15.9814	16.139	16.2981	16.4588	16.6211	16.785	16.9505	17.1176	17.2864	17.4568	17.629	17.8028	17.9783	18.1556	18.3346	18.5154	18.6979	18.8823	19.0685	19.2565	19.4463	19.6381	19.8317	20.0273	20.2247	20.4241	20.6255	20.8289	21.0342
rdv2_r02_s005	FL1	Counts	0	0	0	0	0	0	0	0	0	0	0	0	0	0	0	0	0	0	0	0	0	0	0	0	0	0	0	0	0	1	0	0	0	0	1	0	0	0	0	0	0	0	0	0	1	0	0
rdv2_r02_s006	FL1	Bin Values (MEF)	13.3942	13.5262	13.6596	13.7943	13.9303	14.0676	14.2063	14.3464	14.4879	14.6307	14.775	14.9207	15.0678	15.2163	15.3664	15.5179	15.6709	15.8254	15.9814	16.139	16.2981	16.4588	16.6211	16.785	16.9505	17.1176	17.2864	17.4568	17.629	17.8028	17.9783	18.1556	18.3346	18.5154	18.6979	18.8823	19.0685	19.2565	19.4463	19.6381	19.8317	20.0273	20.2247	20.4241	20.6255	20.8289	21.0342
rdv2_r02_s006	FL1	Counts	0	0	0	0	0	0	0	0	0	0	0	0	0	0	0	0	0	0	0	1	0	0	0	0	0	0	0	1	0	0	0	0	0	0	0	0	0	0	0	0	0	0	0	0	1	0	0
rdv2_r02_s007	FL1	Bin Values (MEF)	13.3942	13.5262	13.6596	13.7943	13.9303	14.0676	14.2063	14.3464	14.4879	14.6307	14.775	14.9207	15.0678	15.2163	15.3664	15.5179	15.6709	15.8254	15.9814	16.139	16.2981	16.4588	16.6211	16.785	16.9505	17.1176	17.2864	17.4568	17.629	17.8028	17.9783	18.1556	18.3346	18.5154	18.6979	18.8823	19.0685	19.2565	19.4463	19.6381	19.8317	20.0273	20.2247	20.4241	20.6255	20.8289	21.0342
rdv2_r02_s007	FL1	Counts	0	0	0	0	0	0	0	1	0	0	0	0	1	0	0	0	0	0	0	0	0	0	0	1	0	0	0	1	1	0	0	0	0	1	0	0	0	0	0	0	0	1	0	0	0	0	0
rdv2_r02_s008	FL1	Bin Values (MEF)	13.3942	13.5262	13.6596	13.7943	13.9303	14.0676	14.2063	14.3464	14.4879	14.6307	14.775	14.9207	15.0678	15.2163	15.3664	15.5179	15.6709	15.8254	15.9814	16.139	16.2981	16.4588	16.6211	16.785	16.9505	17.1176	17.2864	17.4568	17.629	17.8028	17.9783	18.1556	18.3346	18.5154	18.6979	18.8823	19.0685	19.2565	19.4463	19.6381	19.8317	20.0273	20.2247	20.4241	20.6255	20.8289	21.0342
rdv2_r02_s008	FL1	Counts	0	0	0	0	0	0	0	0	0	0	0	0	0	0	0	0	0	0	0	1	0	0	0	1	0	1	1	0	0	0	0	0	0	0	0	0	0	0	0	1	0	0	0	0	0	0	0
rdv2_r02_s009	FL1	Bin Values (MEF)	13.3942	13.5262	13.6596	13.7943	13.9303	14.0676	14.2063	14.3464	14.4879	14.6307	14.775	14.9207	15.0678	15.2163	15.3664	15.5179	15.6709	15.8254	15.9814	16.139	16.2981	16.4588	16.6211	16.785	16.9505	17.1176	17.2864	17.4568	17.629	17.8028	17.9783	18.1556	18.3346	18.5154	18.6979	18.8823	19.0685	19.2565	19.4463	19.6381	19.8317	20.0273	20.2247	20.4241	20.6255	20.8289	21.0342
rdv2_r02_s009	FL1	Counts	0	0	0	0	0	0	0	1	0	0	0	0	1	0	0	0	1	1	0	0	0	0	0	0	0	0	0	0	0	1	0	0	0	0	0	0	0	0	0	0	0	0	0	1	0	1	0
rdv2_r02_s010	FL1	Bin Values (MEF)	13.3942	13.5262	13.6596	13.7943	13.9303	14.0676	14.2063	14.3464	14.4879	14.6307	14.775	14.9207	15.0678	15.2163	15.3664	15.5179	15.6709	15.8254	15.9814	16.139	16.2981	16.4588	16.6211	16.785	16.9505	17.1176	17.2864	17.4568	17.629	17.8028	17.9783	18.1556	18.3346	18.5154	18.6979	18.8823	19.0685	19.2565	19.4463	19.6381	19.8317	20.0273	20.2247	20.4241	20.6255	20.8289	21.0342
rdv2_r02_s010	FL1	Counts	0	0	0	1	0	0	0	0	0	0	0	0	0	0	0	0	0	0	0	1	0	0	0	0	0	0	0	0	0	0	0	0	0	0	0	0	0	0	0	1	0	0	0	0	1	0	0
rdv2_r02_s011	FL1	Bin Values (MEF)	13.3942	13.5262	13.6596	13.7943	13.9303	14.0676	14.2063	14.3464	14.4879	14.6307	14.775	14.9207	15.0678	15.2163	15.3664	15.5179	15.6709	15.8254	15.9814	16.139	16.2981	16.4588	16.6211	16.785	16.9505	17.1176	17.2864	17.4568	17.629	17.8028	17.9783	18.1556	18.3346	18.5154	18.6979	18.8823	19.0685	19.2565	19.4463	19.6381	19.8317	20.0273	20.2247	20.4241	20.6255	20.8289	21.0342
rdv2_r02_s011	FL1	Counts	0	0	0	0	0	0	0	0	1	0	0	0	0	0	1	0	0	0	0	0	0	0	0	0	0	1	0	0	0	0	0	0	1	0	0	0	0	1	0	0	0	0	0	0	0	1	1
rdv2_r02_s012	FL1	Bin Values (MEF)	13.3942	13.5262	13.6596	13.7943	13.9303	14.0676	14.2063	14.3464	14.4879	14.6307	14.775	14.9207	15.0678	15.2163	15.3664	15.5179	15.6709	15.8254	15.9814	16.139	16.2981	16.4588	16.6211	16.785	16.9505	17.1176	17.2864	17.4568	17.629	17.8028	17.9783	18.1556	18.3346	18.5154	18.6979	18.8823	19.0685	19.2565	19.4463	19.6381	19.8317	20.0273	20.2247	20.4241	20.6255	20.8289	21.0342
rdv2_r02_s012	FL1	Counts	0	0	0	0	1	0	0	0	0	0	1	0	0	0	0	0	0	0	0	0	0	0	0	0	0	0	1	0	0	0	0	0	0	0	0	0	0	0	0	0	1	0	0	0	1	0	0
rdv2_r02_s013	FL1	Bin Values (MEF)	13.3942	13.5262	13.6596	13.7943	13.9303	14.0676	14.2063	14.3464	14.4879	14.6307	14.775	14.9207	15.0678	15.2163	15.3664	15.5179	15.6709	15.8254	15.9814	16.139	16.2981	16.4588	16.6211	16.785	16.9505	17.1176	17.2864	17.4568	17.629	17.8028	17.9783	18.1556	18.3346	18.5154	18.6979	18.8823	19.0685	19.2565	19.4463	19.6381	19.8317	20.0273	20.2247	20.4241	20.6255	20.8289	21.0342
rdv2_r02_s013	FL1	Counts	0	0	0	1	0	0	0	0	0	0	0	0	0	0	0	0	0	0	0	0	0	0	0	0	0	0	0	0	0	0	0	0	1	0	0	0	0	0	0	0	0	0	0	0	0	0	0
rdv2_r02_s014	FL1	Bin Values (MEF)	13.3942	13.5262	13.6596	13.7943	13.9303	14.0676	14.2063	14.3464	14.4879	14.6307	14.775	14.9207	15.0678	15.2163	15.3664	15.5179	15.6709	15.8254	15.9814	16.139	16.2981	16.4588	16.6211	16.785	16.9505	17.1176	17.2864	17.4568	17.629	17.8028	17.9783	18.1556	18.3346	18.5154	18.6979	18.8823	19.0685	19.2565	19.4463	19.6381	19.8317	20.0273	20.2247	20.4241	20.6255	20.8289	21.0342
rdv2_r02_s014	FL1	Counts	0	0	0	0	0	0	0	1	0	1	0	0	0	0	0	0	0	1	0	0	0	0	1	0	0	0	0	0	0	1	0	0	0	1	0	0	0	0	0	0	0	0	1	0	1	0	0
rdv2_r02_s015	FL1	Bin Values (MEF)	13.3942	13.5262	13.6596	13.7943	13.9303	14.0676	14.2063	14.3464	14.4879	14.6307	14.775	14.9207	15.0678	15.2163	15.3664	15.5179	15.6709	15.8254	15.9814	16.139	16.2981	16.4588	16.6211	16.785	16.9505	17.1176	17.2864	17.4568	17.629	17.8028	17.9783	18.1556	18.3346	18.5154	18.6979	18.8823	19.0685	19.2565	19.4463	19.6381	19.8317	20.0273	20.2247	20.4241	20.6255	20.8289	21.0342
rdv2_r02_s015	FL1	Counts	0	0	0	0	0	0	0	0	0	0	0	0	0	0	0	0	0	0	0	0	0	0	0	0	0	0	0	0	0	0	0	0	0	0	0	0	0	1	0	0	0	0	0	0	0	0	0
rdv2_r02_s016	FL1	Bin Values (MEF)	13.3942	13.5262	13.6596	13.7943	13.9303	14.0676	14.2063	14.3464	14.4879	14.6307	14.775	14.9207	15.0678	15.2163	15.3664	15.5179	15.6709	15.8254	15.9814	16.139	16.2981	16.4588	16.6211	16.785	16.9505	17.1176	17.2864	17.4568	17.629	17.8028	17.9783	18.1556	18.3346	18.5154	18.6979	18.8823	19.0685	19.2565	19.4463	19.6381	19.8317	20.0273	20.2247	20.4241	20.6255	20.8289	21.0342
rdv2_r02_s016	FL1	Counts	0	0	0	0	0	0	0	0	0	0	0	0	0	0	0	0	0	0	0	0	0	1	0	0	0	0	0	0	0	0	0	0	0	0	0	0	0	0	0	1	0	0	0	0	0	1	0
rdv2_r02_s017	FL1	Bin Values (MEF)	13.3942	13.5262	13.6596	13.7943	13.9303	14.0676	14.2063	14.3464	14.4879	14.6307	14.775	14.9207	15.0678	15.2163	15.3664	15.5179	15.6709	15.8254	15.9814	16.139	16.2981	16.4588	16.6211	16.785	16.9505	17.1176	17.2864	17.4568	17.629	17.8028	17.9783	18.1556	18.3346	18.5154	18.6979	18.8823	19.0685	19.2565	19.4463	19.6381	19.8317	20.0273	20.2247	20.4241	20.6255	20.8289	21.0342
rdv2_r02_s017	FL1	Counts	0	0	0	1	0	0	0	0	0	0	0	0	0	0	0	0	1	0	0	1	0	0	0	0	0	1	0	0	0	0	1	0	0	0	0	0	0	0	0	0	0	0	0	1	0	0	0
rdv2_r02_s018	FL1	Bin Values (MEF)	13.3942	13.5262	13.6596	13.7943	13.9303	14.0676	14.2063	14.3464	14.4879	14.6307	14.775	14.9207	15.0678	15.2163	15.3664	15.5179	15.6709	15.8254	15.9814	16.139	16.2981	16.4588	16.6211	16.785	16.9505	17.1176	17.2864	17.4568	17.629	17.8028	17.9783	18.1556	18.3346	18.5154	18.6979	18.8823	19.0685	19.2565	19.4463	19.6381	19.8317	20.0273	20.2247	20.4241	20.6255	20.8289	21.0342
rdv2_r02_s018	FL1	Counts	0	0	0	0	0	0	0	0	0	0	0	0	0	0	0	0	1	0	0	0	0	0	0	0	0	0	1	0	0	0	0	0	0	0	0	0	0	0	0	0	0	0	0	0	0	0	0
rdv2_r02_s019	FL1	Bin Values (MEF)	13.3942	13.5262	13.6596	13.7943	13.9303	14.0676	14.2063	14.3464	14.4879	14.6307	14.775	14.9207	15.0678	15.2163	15.3664	15.5179	15.6709	15.8254	15.9814	16.139	16.2981	16.4588	16.6211	16.785	16.9505	17.1176	17.2864	17.4568	17.629	17.8028	17.9783	18.1556	18.3346	18.5154	18.6979	18.8823	19.0685	19.2565	19.4463	19.6381	19.8317	20.0273	20.2247	20.4241	20.6255	20.8289	21.0342
rdv2_r02_s019	FL1	Counts	0	0	0	0	2	0	0	0	0	0	1	0	0	0	1	0	0	1	0	0	0	1	0	0	0	0	0	0	0	0	0	0	0	0	0	0	0	0	0	0	0	0	1	0	0	0	0
rdv2_r02_s020	FL1	Bin Values (MEF)	13.3942	13.5262	13.6596	13.7943	13.9303	14.0676	14.2063	14.3464	14.4879	14.6307	14.775	14.9207	15.0678	15.2163	15.3664	15.5179	15.6709	15.8254	15.9814	16.139	16.2981	16.4588	16.6211	16.785	16.9505	17.1176	17.2864	17.4568	17.629	17.8028	17.9783	18.1556	18.3346	18.5154	18.6979	18.8823	19.0685	19.2565	19.4463	19.6381	19.8317	20.0273	20.2247	20.4241	20.6255	20.8289	21.0342
rdv2_r02_s020	FL1	Counts	0	0	0	0	0	0	0	0	0	1	0	0	0	0	0	0	0	0	0	0	1	0	0	0	0	0	0	0	0	0	0	0	0	0	0	0	0	0	0	0	0	0	0	0	0	0	0
rdv2_r02_s021	FL1	Bin Values (MEF)	13.3942	13.5262	13.6596	13.7943	13.9303	14.0676	14.2063	14.3464	14.4879	14.6307	14.775	14.9207	15.0678	15.2163	15.3664	15.5179	15.6709	15.8254	15.9814	16.139	16.2981	16.4588	16.6211	16.785	16.9505	17.1176	17.2864	17.4568	17.629	17.8028	17.9783	18.1556	18.3346	18.5154	18.6979	18.8823	19.0685	19.2565	19.4463	19.6381	19.8317	20.0273	20.2247	20.4241	20.6255	20.8289	21.0342
rdv2_r02_s021	FL1	Counts	0	0	0	0	0	0	0	0	0	0	0	0	0	0	1	0	1	0	0	0	0	0	0	0	0	1	0	0	0	0	0	0	0	0	0	0	0	0	0	0	0	0	0	0	0	0	0
rdv2_r02_s022	FL1	Bin Values (MEF)	13.3942	13.5262	13.6596	13.7943	13.9303	14.0676	14.2063	14.3464	14.4879	14.6307	14.775	14.9207	15.0678	15.2163	15.3664	15.5179	15.6709	15.8254	15.9814	16.139	16.2981	16.4588	16.6211	16.785	16.9505	17.1176	17.2864	17.4568	17.629	17.8028	17.9783	18.1556	18.3346	18.5154	18.6979	18.8823	19.0685	19.2565	19.4463	19.6381	19.8317	20.0273	20.2247	20.4241	20.6255	20.8289	21.0342
rdv2_r02_s022	FL1	Counts	0	0	0	0	0	0	0	0	0	1	1	0	1	0	0	0	0	0	0	0	0	0	0	0	0	0	0	0	0	0	0	0	0	0	0	0	0	0	1	0	0	0	0	0	0	1	0
rdv2_r02_s023	FL1	Bin Values (MEF)	13.3942	13.5262	13.6596	13.7943	13.9303	14.0676	14.2063	14.3464	14.4879	14.6307	14.775	14.9207	15.0678	15.2163	15.3664	15.5179	15.6709	15.8254	15.9814	16.139	16.2981	16.4588	16.6211	16.785	16.9505	17.1176	17.2864	17.4568	17.629	17.8028	17.9783	18.1556	18.3346	18.5154	18.6979	18.8823	19.0685	19.2565	19.4463	19.6381	19.8317	20.0273	20.2247	20.4241	20.6255	20.8289	21.0342
rdv2_r02_s023	FL1	Counts	0	0	0	0	0	0	0	0	0	0	0	0	0	0	0	0	0	0	0	0	0	0	0	0	0	0	0	0	0	0	0	0	0	0	0	0	0	0	0	0	0	0	0	1	1	0	0
rdv2_r02_s024	FL1	Bin Values (MEF)	13.3942	13.5262	13.6596	13.7943	13.9303	14.0676	14.2063	14.3464	14.4879	14.6307	14.775	14.9207	15.0678	15.2163	15.3664	15.5179	15.6709	15.8254	15.9814	16.139	16.2981	16.4588	16.6211	16.785	16.9505	17.1176	17.2864	17.4568	17.629	17.8028	17.9783	18.1556	18.3346	18.5154	18.6979	18.8823	19.0685	19.2565	19.4463	19.6381	19.8317	20.0273	20.2247	20.4241	20.6255	20.8289	21.0342
rdv2_r02_s024	FL1	Counts	0	0	0	0	0	0	0	0	0	0	0	0	0	0	0	0	0	0	0	0	0	0	0	0	0	0	0	1	0	0	0	0	0	0	0	0	0	0	0	0	0	0	0	0	0	0	1
rdv2_r02_s049	FL1	Bin Values (MEF)	13.3942	13.5262	13.6596	13.7943	13.9303	14.0676	14.2063	14.3464	14.4879	14.6307	14.775	14.9207	15.0678	15.2163	15.3664	15.5179	15.6709	15.8254	15.9814	16.139	16.2981	16.4588	16.6211	16.785	16.9505	17.1176	17.2864	17.4568	17.629	17.8028	17.9783	18.1556	18.3346	18.5154	18.6979	18.8823	19.0685	19.2565	19.4463	19.6381	19.8317	20.0273	20.2247	20.4241	20.6255	20.8289	21.0342
rdv2_r02_s049	FL1	Counts	0	0	1	0	0	0	0	0	0	0	0	0	0	0	0	0	0	0	0	0	0	0	0	0	0	0	0	0	0	0	0	0	0	0	0	0	0	0	1	0	0	0	0	0	0	0	0
rdv2_r02_s050	FL1	Bin Values (MEF)	13.3942	13.5262	13.6596	13.7943	13.9303	14.0676	14.2063	14.3464	14.4879	14.6307	14.775	14.9207	15.0678	15.2163	15.3664	15.5179	15.6709	15.8254	15.9814	16.139	16.2981	16.4588	16.6211	16.785	16.9505	17.1176	17.2864	17.4568	17.629	17.8028	17.9783	18.1556	18.3346	18.5154	18.6979	18.8823	19.0685	19.2565	19.4463	19.6381	19.8317	20.0273	20.2247	20.4241	20.6255	20.8289	21.0342
rdv2_r02_s050	FL1	Counts	0	0	0	0	1	0	0	0	0	0	0	0	0	0	0	0	0	0	0	0	0	0	0	0	0	0	0	0	0	0	0	0	0	0	0	0	0	0	0	0	0	0	0	0	0	0	0
rdv2_r02_s051	FL1	Bin Values (MEF)	13.3942	13.5262	13.6596	13.7943	13.9303	14.0676	14.2063	14.3464	14.4879	14.6307	14.775	14.9207	15.0678	15.2163	15.3664	15.5179	15.6709	15.8254	15.9814	16.139	16.2981	16.4588	16.6211	16.785	16.9505	17.1176	17.2864	17.4568	17.629	17.8028	17.9783	18.1556	18.3346	18.5154	18.6979	18.8823	19.0685	19.2565	19.4463	19.6381	19.8317	20.0273	20.2247	20.4241	20.6255	20.8289	21.0342
rdv2_r02_s051	FL1	Counts	0	1	1	0	0	0	0	0	1	1	0	0	0	0	0	0	0	0	0	0	0	0	0	0	0	1	0	0	0	0	0	0	0	0	2	0	0	0	0	0	0	0	0	0	0	0	0
rdv2_r02_s052	FL1	Bin Values (MEF)	13.3942	13.5262	13.6596	13.7943	13.9303	14.0676	14.2063	14.3464	14.4879	14.6307	14.775	14.9207	15.0678	15.2163	15.3664	15.5179	15.6709	15.8254	15.9814	16.139	16.2981	16.4588	16.6211	16.785	16.9505	17.1176	17.2864	17.4568	17.629	17.8028	17.9783	18.1556	18.3346	18.5154	18.6979	18.8823	19.0685	19.2565	19.4463	19.6381	19.8317	20.0273	20.2247	20.4241	20.6255	20.8289	21.0342
rdv2_r02_s052	FL1	Counts	0	0	0	0	0	0	0	0	0	0	0	0	0	0	0	0	0	0	0	0	0	0	0	1	0	0	1	1	0	0	0	0	1	0	0	0	0	0	0	0	0	0	0	0	0	0	0
rdv2_r02_s053	FL1	Bin Values (MEF)	13.3942	13.5262	13.6596	13.7943	13.9303	14.0676	14.2063	14.3464	14.4879	14.6307	14.775	14.9207	15.0678	15.2163	15.3664	15.5179	15.6709	15.8254	15.9814	16.139	16.2981	16.4588	16.6211	16.785	16.9505	17.1176	17.2864	17.4568	17.629	17.8028	17.9783	18.1556	18.3346	18.5154	18.6979	18.8823	19.0685	19.2565	19.4463	19.6381	19.8317	20.0273	20.2247	20.4241	20.6255	20.8289	21.0342
rdv2_r02_s053	FL1	Counts	0	0	0	0	0	0	0	0	0	0	0	0	0	0	0	0	0	1	0	0	0	0	1	0	0	0	0	0	0	0	0	0	0	0	0	0	0	0	0	0	0	0	0	0	0	0	0
rdv2_r02_s054	FL1	Bin Values (MEF)	13.3942	13.5262	13.6596	13.7943	13.9303	14.0676	14.2063	14.3464	14.4879	14.6307	14.775	14.9207	15.0678	15.2163	15.3664	15.5179	15.6709	15.8254	15.9814	16.139	16.2981	16.4588	16.6211	16.785	16.9505	17.1176	17.2864	17.4568	17.629	17.8028	17.9783	18.1556	18.3346	18.5154	18.6979	18.8823	19.0685	19.2565	19.4463	19.6381	19.8317	20.0273	20.2247	20.4241	20.6255	20.8289	21.0342
rdv2_r02_s054	FL1	Counts	0	0	0	1	0	0	0	0	0	0	0	0	0	0	0	0	0	0	0	0	0	0	0	0	0	0	0	0	0	0	0	0	0	0	0	0	0	0	0	0	0	0	0	0	0	1	0
rdv2_r02_s055	FL1	Bin Values (MEF)	13.3942	13.5262	13.6596	13.7943	13.9303	14.0676	14.2063	14.3464	14.4879	14.6307	14.775	14.9207	15.0678	15.2163	15.3664	15.5179	15.6709	15.8254	15.9814	16.139	16.2981	16.4588	16.6211	16.785	16.9505	17.1176	17.2864	17.4568	17.629	17.8028	17.9783	18.1556	18.3346	18.5154	18.6979	18.8823	19.0685	19.2565	19.4463	19.6381	19.8317	20.0273	20.2247	20.4241	20.6255	20.8289	21.0342
rdv2_r02_s055	FL1	Counts	0	0	0	0	0	0	0	0	0	0	0	0	0	0	0	0	0	0	1	0	0	0	0	0	0	0	0	0	0	0	0	0	0	0	0	0	0	0	0	0	0	0	0	0	0	0	0
rdv2_r02_s056	FL1	Bin Values (MEF)	13.3942	13.5262	13.6596	13.7943	13.9303	14.0676	14.2063	14.3464	14.4879	14.6307	14.775	14.9207	15.0678	15.2163	15.3664	15.5179	15.6709	15.8254	15.9814	16.139	16.2981	16.4588	16.6211	16.785	16.9505	17.1176	17.2864	17.4568	17.629	17.8028	17.9783	18.1556	18.3346	18.5154	18.6979	18.8823	19.0685	19.2565	19.4463	19.6381	19.8317	20.0273	20.2247	20.4241	20.6255	20.8289	21.0342
rdv2_r02_s056	FL1	Counts	0	0	0	0	0	0	0	0	0	0	0	0	0	0	0	1	0	0	0	1	0	0	0	0	0	0	0	0	0	0	0	0	0	0	0	0	1	0	0	0	1	0	0	0	0	0	0
rdv2_r02_s057	FL1	Bin Values (MEF)	13.3942	13.5262	13.6596	13.7943	13.9303	14.0676	14.2063	14.3464	14.4879	14.6307	14.775	14.9207	15.0678	15.2163	15.3664	15.5179	15.6709	15.8254	15.9814	16.139	16.2981	16.4588	16.6211	16.785	16.9505	17.1176	17.2864	17.4568	17.629	17.8028	17.9783	18.1556	18.3346	18.5154	18.6979	18.8823	19.0685	19.2565	19.4463	19.6381	19.8317	20.0273	20.2247	20.4241	20.6255	20.8289	21.0342
rdv2_r02_s057	FL1	Counts	0	0	0	0	0	0	0	0	0	0	0	0	0	0	0	0	0	0	0	0	0	0	0	0	0	0	0	0	1	0	0	0	0	0	0	0	0	0	0	0	0	0	0	0	0	0	0
rdv2_r02_s058	FL1	Bin Values (MEF)	13.3942	13.5262	13.6596	13.7943	13.9303	14.0676	14.2063	14.3464	14.4879	14.6307	14.775	14.9207	15.0678	15.2163	15.3664	15.5179	15.6709	15.8254	15.9814	16.139	16.2981	16.4588	16.6211	16.785	16.9505	17.1176	17.2864	17.4568	17.629	17.8028	17.9783	18.1556	18.3346	18.5154	18.6979	18.8823	19.0685	19.2565	19.4463	19.6381	19.8317	20.0273	20.2247	20.4241	20.6255	20.8289	21.0342
rdv2_r02_s058	FL1	Counts	0	0	0	0	0	0	0	0	0	0	0	0	0	0	0	0	0	0	0	0	0	0	0	0	0	0	0	0	0	0	0	0	0	0	1	0	0	0	0	0	0	1	0	0	0	0	1
rdv2_r02_s059	FL1	Bin Values (MEF)	13.3942	13.5262	13.6596	13.7943	13.9303	14.0676	14.2063	14.3464	14.4879	14.6307	14.775	14.9207	15.0678	15.2163	15.3664	15.5179	15.6709	15.8254	15.9814	16.139	16.2981	16.4588	16.6211	16.785	16.9505	17.1176	17.2864	17.4568	17.629	17.8028	17.9783	18.1556	18.3346	18.5154	18.6979	18.8823	19.0685	19.2565	19.4463	19.6381	19.8317	20.0273	20.2247	20.4241	20.6255	20.8289	21.0342
rdv2_r02_s059	FL1	Counts	0	0	0	0	0	0	0	0	0	0	0	0	0	0	0	0	0	0	0	0	0	0	0	0	0	0	0	0	0	0	0	0	0	0	0	0	1	0	0	0	0	0	0	0	0	0	0
rdv2_r02_s060	FL1	Bin Values (MEF)	13.3942	13.5262	13.6596	13.7943	13.9303	14.0676	14.2063	14.3464	14.4879	14.6307	14.775	14.9207	15.0678	15.2163	15.3664	15.5179	15.6709	15.8254	15.9814	16.139	16.2981	16.4588	16.6211	16.785	16.9505	17.1176	17.2864	17.4568	17.629	17.8028	17.9783	18.1556	18.3346	18.5154	18.6979	18.8823	19.0685	19.2565	19.4463	19.6381	19.8317	20.0273	20.2247	20.4241	20.6255	20.8289	21.0342
rdv2_r02_s060	FL1	Counts	0	1	0	0	0	0	0	0	0	0	0	0	0	0	0	0	0	0	0	0	0	0	0	0	0	0	0	0	0	0	0	0	0	0	0	0	0	0	0	1	0	1	0	0	0	0	0
rdv2_r02_s061	FL1	Bin Values (MEF)	13.3942	13.5262	13.6596	13.7943	13.9303	14.0676	14.2063	14.3464	14.4879	14.6307	14.775	14.9207	15.0678	15.2163	15.3664	15.5179	15.6709	15.8254	15.9814	16.139	16.2981	16.4588	16.6211	16.785	16.9505	17.1176	17.2864	17.4568	17.629	17.8028	17.9783	18.1556	18.3346	18.5154	18.6979	18.8823	19.0685	19.2565	19.4463	19.6381	19.8317	20.0273	20.2247	20.4241	20.6255	20.8289	21.0342
rdv2_r02_s061	FL1	Counts	0	0	0	0	0	0	0	0	0	0	0	0	0	0	0	1	0	0	0	0	0	0	0	0	0	0	0	0	0	0	0	0	0	0	0	0	0	0	0	0	0	0	0	0	0	0	0
rdv2_r02_s062	FL1	Bin Values (MEF)	13.3942	13.5262	13.6596	13.7943	13.9303	14.0676	14.2063	14.3464	14.4879	14.6307	14.775	14.9207	15.0678	15.2163	15.3664	15.5179	15.6709	15.8254	15.9814	16.139	16.2981	16.4588	16.6211	16.785	16.9505	17.1176	17.2864	17.4568	17.629	17.8028	17.9783	18.1556	18.3346	18.5154	18.6979	18.8823	19.0685	19.2565	19.4463	19.6381	19.8317	20.0273	20.2247	20.4241	20.6255	20.8289	21.0342
rdv2_r02_s062	FL1	Counts	0	0	0	0	0	0	0	0	0	1	1	0	0	0	0	0	0	0	0	0	0	0	0	0	0	0	0	0	0	0	0	0	0	0	0	0	0	0	0	0	0	0	0	1	0	0	0
rdv2_r02_s063	FL1	Bin Values (MEF)	13.3942	13.5262	13.6596	13.7943	13.9303	14.0676	14.2063	14.3464	14.4879	14.6307	14.775	14.9207	15.0678	15.2163	15.3664	15.5179	15.6709	15.8254	15.9814	16.139	16.2981	16.4588	16.6211	16.785	16.9505	17.1176	17.2864	17.4568	17.629	17.8028	17.9783	18.1556	18.3346	18.5154	18.6979	18.8823	19.0685	19.2565	19.4463	19.6381	19.8317	20.0273	20.2247	20.4241	20.6255	20.8289	21.0342
rdv2_r02_s063	FL1	Counts	0	0	0	0	0	0	0	0	0	0	0	0	1	0	0	0	0	0	0	0	0	2	0	0	0	0	0	0	0	0	0	0	0	0	0	0	0	1	0	0	0	0	0	0	0	0	0
rdv2_r02_s064	FL1	Bin Values (MEF)	13.3942	13.5262	13.6596	13.7943	13.9303	14.0676	14.2063	14.3464	14.4879	14.6307	14.775	14.9207	15.0678	15.2163	15.3664	15.5179	15.6709	15.8254	15.9814	16.139	16.2981	16.4588	16.6211	16.785	16.9505	17.1176	17.2864	17.4568	17.629	17.8028	17.9783	18.1556	18.3346	18.5154	18.6979	18.8823	19.0685	19.2565	19.4463	19.6381	19.8317	20.0273	20.2247	20.4241	20.6255	20.8289	21.0342
rdv2_r02_s064	FL1	Counts	0	0	0	0	0	0	0	0	0	0	0	0	0	0	0	0	0	0	0	0	0	0	0	0	0	0	0	0	0	0	0	0	0	0	0	0	0	0	0	0	0	0	0	0	0	0	0
rdv2_r02_s065	FL1	Bin Values (MEF)	13.3942	13.5262	13.6596	13.7943	13.9303	14.0676	14.2063	14.3464	14.4879	14.6307	14.775	14.9207	15.0678	15.2163	15.3664	15.5179	15.6709	15.8254	15.9814	16.139	16.2981	16.4588	16.6211	16.785	16.9505	17.1176	17.2864	17.4568	17.629	17.8028	17.9783	18.1556	18.3346	18.5154	18.6979	18.8823	19.0685	19.2565	19.4463	19.6381	19.8317	20.0273	20.2247	20.4241	20.6255	20.8289	21.0342
rdv2_r02_s065	FL1	Counts	0	0	0	0	0	0	0	0	0	0	0	0	0	0	0	0	1	0	0	0	0	0	0	0	0	1	0	0	0	0	0	0	0	0	0	0	0	0	0	0	0	0	0	0	0	0	0
rdv2_r02_s066	FL1	Bin Values (MEF)	13.3942	13.5262	13.6596	13.7943	13.9303	14.0676	14.2063	14.3464	14.4879	14.6307	14.775	14.9207	15.0678	15.2163	15.3664	15.5179	15.6709	15.8254	15.9814	16.139	16.2981	16.4588	16.6211	16.785	16.9505	17.1176	17.2864	17.4568	17.629	17.8028	17.9783	18.1556	18.3346	18.5154	18.6979	18.8823	19.0685	19.2565	19.4463	19.6381	19.8317	20.0273	20.2247	20.4241	20.6255	20.8289	21.0342
rdv2_r02_s066	FL1	Counts	0	1	0	0	0	0	0	0	0	0	0	0	0	0	0	0	0	0	0	0	0	1	0	0	0	0	0	0	0	0	0	0	0	0	0	0	0	0	0	0	0	0	0	1	0	0	0
rdv2_r02_s067	FL1	Bin Values (MEF)	13.3942	13.5262	13.6596	13.7943	13.9303	14.0676	14.2063	14.3464	14.4879	14.6307	14.775	14.9207	15.0678	15.2163	15.3664	15.5179	15.6709	15.8254	15.9814	16.139	16.2981	16.4588	16.6211	16.785	16.9505	17.1176	17.2864	17.4568	17.629	17.8028	17.9783	18.1556	18.3346	18.5154	18.6979	18.8823	19.0685	19.2565	19.4463	19.6381	19.8317	20.0273	20.2247	20.4241	20.6255	20.8289	21.0342
rdv2_r02_s067	FL1	Counts	0	0	0	0	0	0	0	0	0	0	0	0	0	0	0	0	0	0	0	0	0	0	0	0	0	0	0	0	1	0	0	0	0	0	0	0	0	0	0	0	0	0	0	0	0	0	0
rdv2_r02_s068	FL1	Bin Values (MEF)	13.3942	13.5262	13.6596	13.7943	13.9303	14.0676	14.2063	14.3464	14.4879	14.6307	14.775	14.9207	15.0678	15.2163	15.3664	15.5179	15.6709	15.8254	15.9814	16.139	16.2981	16.4588	16.6211	16.785	16.9505	17.1176	17.2864	17.4568	17.629	17.8028	17.9783	18.1556	18.3346	18.5154	18.6979	18.8823	19.0685	19.2565	19.4463	19.6381	19.8317	20.0273	20.2247	20.4241	20.6255	20.8289	21.0342
rdv2_r02_s068	FL1	Counts	0	0	0	0	0	0	0	0	0	0	0	0	0	0	0	0	0	0	0	0	0	0	0	0	0	0	0	0	0	0	0	0	0	0	0	0	0	0	0	0	0	0	0	0	0	0	0
rdv2_r02_s069	FL1	Bin Values (MEF)	13.3942	13.5262	13.6596	13.7943	13.9303	14.0676	14.2063	14.3464	14.4879	14.6307	14.775	14.9207	15.0678	15.2163	15.3664	15.5179	15.6709	15.8254	15.9814	16.139	16.2981	16.4588	16.6211	16.785	16.9505	17.1176	17.2864	17.4568	17.629	17.8028	17.9783	18.1556	18.3346	18.5154	18.6979	18.8823	19.0685	19.2565	19.4463	19.6381	19.8317	20.0273	20.2247	20.4241	20.6255	20.8289	21.0342
rdv2_r02_s069	FL1	Counts	0	0	0	0	0	0	0	0	0	0	0	0	0	0	0	1	0	0	0	0	0	0	0	0	0	0	0	0	0	0	0	0	0	0	0	0	0	1	0	0	0	0	0	0	0	0	0
rdv2_r02_s070	FL1	Bin Values (MEF)	13.3942	13.5262	13.6596	13.7943	13.9303	14.0676	14.2063	14.3464	14.4879	14.6307	14.775	14.9207	15.0678	15.2163	15.3664	15.5179	15.6709	15.8254	15.9814	16.139	16.2981	16.4588	16.6211	16.785	16.9505	17.1176	17.2864	17.4568	17.629	17.8028	17.9783	18.1556	18.3346	18.5154	18.6979	18.8823	19.0685	19.2565	19.4463	19.6381	19.8317	20.0273	20.2247	20.4241	20.6255	20.8289	21.0342
rdv2_r02_s070	FL1	Counts	0	0	0	0	0	0	0	0	0	0	0	0	0	0	0	0	0	0	0	0	0	0	0	0	0	0	0	0	0	0	0	0	0	0	0	0	0	0	0	0	1	0	0	0	0	0	0
rdv2_r02_s071	FL1	Bin Values (MEF)	13.3942	13.5262	13.6596	13.7943	13.9303	14.0676	14.2063	14.3464	14.4879	14.6307	14.775	14.9207	15.0678	15.2163	15.3664	15.5179	15.6709	15.8254	15.9814	16.139	16.2981	16.4588	16.6211	16.785	16.9505	17.1176	17.2864	17.4568	17.629	17.8028	17.9783	18.1556	18.3346	18.5154	18.6979	18.8823	19.0685	19.2565	19.4463	19.6381	19.8317	20.0273	20.2247	20.4241	20.6255	20.8289	21.0342
rdv2_r02_s071	FL1	Counts	0	0	0	0	0	0	0	0	0	0	0	0	0	0	1	0	0	0	0	0	0	0	0	0	0	0	0	1	0	0	0	0	0	0	0	0	0	0	0	0	0	0	0	0	0	0	1
rdv2_r02_s072	FL1	Bin Values (MEF)	13.3942	13.5262	13.6596	13.7943	13.9303	14.0676	14.2063	14.3464	14.4879	14.6307	14.775	14.9207	15.0678	15.2163	15.3664	15.5179	15.6709	15.8254	15.9814	16.139	16.2981	16.4588	16.6211	16.785	16.9505	17.1176	17.2864	17.4568	17.629	17.8028	17.9783	18.1556	18.3346	18.5154	18.6979	18.8823	19.0685	19.2565	19.4463	19.6381	19.8317	20.0273	20.2247	20.4241	20.6255	20.8289	21.0342
rdv2_r02_s072	FL1	Counts	0	1	0	0	0	0	0	0	0	0	0	0	0	0	0	0	0	0	0	0	0	0	0	0	0	0	0	0	0	0	0	0	0	0	0	0	0	0	0	0	0	0	0	0	0	1	0
rdv2_r02_s121	FL1	Bin Values (MEF)	13.3942	13.5262	13.6596	13.7943	13.9303	14.0676	14.2063	14.3464	14.4879	14.6307	14.775	14.9207	15.0678	15.2163	15.3664	15.5179	15.6709	15.8254	15.9814	16.139	16.2981	16.4588	16.6211	16.785	16.9505	17.1176	17.2864	17.4568	17.629	17.8028	17.9783	18.1556	18.3346	18.5154	18.6979	18.8823	19.0685	19.2565	19.4463	19.6381	19.8317	20.0273	20.2247	20.4241	20.6255	20.8289	21.0342
rdv2_r02_s121	FL1	Counts	0	0	0	0	0	0	0	0	0	0	0	0	0	0	0	0	0	0	0	0	0	0	0	0	0	0	0	0	0	0	0	0	0	0	0	0	0	0	0	0	0	0	0	0	0	0	0
rdv2_r02_s122	FL1	Bin Values (MEF)	13.3942	13.5262	13.6596	13.7943	13.9303	14.0676	14.2063	14.3464	14.4879	14.6307	14.775	14.9207	15.0678	15.2163	15.3664	15.5179	15.6709	15.8254	15.9814	16.139	16.2981	16.4588	16.6211	16.785	16.9505	17.1176	17.2864	17.4568	17.629	17.8028	17.9783	18.1556	18.3346	18.5154	18.6979	18.8823	19.0685	19.2565	19.4463	19.6381	19.8317	20.0273	20.2247	20.4241	20.6255	20.8289	21.0342
rdv2_r02_s122	FL1	Counts	0	0	0	0	0	0	0	0	0	0	1	0	0	0	0	0	0	0	0	0	0	0	0	0	0	0	0	0	0	0	0	0	0	0	0	0	0	0	0	0	0	0	0	0	0	0	0
rdv2_r02_s123	FL1	Bin Values (MEF)	13.3942	13.5262	13.6596	13.7943	13.9303	14.0676	14.2063	14.3464	14.4879	14.6307	14.775	14.9207	15.0678	15.2163	15.3664	15.5179	15.6709	15.8254	15.9814	16.139	16.2981	16.4588	16.6211	16.785	16.9505	17.1176	17.2864	17.4568	17.629	17.8028	17.9783	18.1556	18.3346	18.5154	18.6979	18.8823	19.0685	19.2565	19.4463	19.6381	19.8317	20.0273	20.2247	20.4241	20.6255	20.8289	21.0342
rdv2_r02_s123	FL1	Counts	0	0	0	0	0	0	0	0	0	0	1	0	0	0	0	0	0	0	0	0	0	0	0	1	0	0	0	0	1	0	0	0	0	0	0	0	0	0	0	0	0	0	0	0	0	0	0
rdv2_r02_s124	FL1	Bin Values (MEF)	13.3942	13.5262	13.6596	13.7943	13.9303	14.0676	14.2063	14.3464	14.4879	14.6307	14.775	14.9207	15.0678	15.2163	15.3664	15.5179	15.6709	15.8254	15.9814	16.139	16.2981	16.4588	16.6211	16.785	16.9505	17.1176	17.2864	17.4568	17.629	17.8028	17.9783	18.1556	18.3346	18.5154	18.6979	18.8823	19.0685	19.2565	19.4463	19.6381	19.8317	20.0273	20.2247	20.4241	20.6255	20.8289	21.0342
rdv2_r02_s124	FL1	Counts	0	0	0	0	0	0	0	0	0	1	0	0	0	0	0	0	1	0	0	0	0	0	0	0	0	0	0	0	0	0	0	0	0	1	0	1	0	0	0	0	0	1	0	0	0	0	0
rdv2_r02_s125	FL1	Bin Values (MEF)	13.3942	13.5262	13.6596	13.7943	13.9303	14.0676	14.2063	14.3464	14.4879	14.6307	14.775	14.9207	15.0678	15.2163	15.3664	15.5179	15.6709	15.8254	15.9814	16.139	16.2981	16.4588	16.6211	16.785	16.9505	17.1176	17.2864	17.4568	17.629	17.8028	17.9783	18.1556	18.3346	18.5154	18.6979	18.8823	19.0685	19.2565	19.4463	19.6381	19.8317	20.0273	20.2247	20.4241	20.6255	20.8289	21.0342
rdv2_r02_s125	FL1	Counts	0	0	0	0	0	0	0	0	0	0	0	0	0	0	0	0	0	0	0	0	0	0	0	0	0	0	0	0	0	0	0	0	0	0	0	0	0	0	0	0	1	0	0	0	0	0	0
rdv2_r02_s126	FL1	Bin Values (MEF)	13.3942	13.5262	13.6596	13.7943	13.9303	14.0676	14.2063	14.3464	14.4879	14.6307	14.775	14.9207	15.0678	15.2163	15.3664	15.5179	15.6709	15.8254	15.9814	16.139	16.2981	16.4588	16.6211	16.785	16.9505	17.1176	17.2864	17.4568	17.629	17.8028	17.9783	18.1556	18.3346	18.5154	18.6979	18.8823	19.0685	19.2565	19.4463	19.6381	19.8317	20.0273	20.2247	20.4241	20.6255	20.8289	21.0342
rdv2_r02_s126	FL1	Counts	0	0	0	0	0	0	0	0	0	0	0	0	0	0	0	0	0	0	0	0	0	0	1	0	0	0	0	0	0	0	0	1	0	0	0	0	0	0	0	0	0	0	0	0	0	0	0
rdv2_r02_s127	FL1	Bin Values (MEF)	13.3942	13.5262	13.6596	13.7943	13.9303	14.0676	14.2063	14.3464	14.4879	14.6307	14.775	14.9207	15.0678	15.2163	15.3664	15.5179	15.6709	15.8254	15.9814	16.139	16.2981	16.4588	16.6211	16.785	16.9505	17.1176	17.2864	17.4568	17.629	17.8028	17.9783	18.1556	18.3346	18.5154	18.6979	18.8823	19.0685	19.2565	19.4463	19.6381	19.8317	20.0273	20.2247	20.4241	20.6255	20.8289	21.0342
rdv2_r02_s127	FL1	Counts	0	0	0	0	0	0	0	0	0	0	0	0	0	0	0	0	0	0	0	0	0	0	1	0	0	0	0	0	0	0	0	0	0	0	0	0	0	0	0	0	0	0	0	0	0	0	0
rdv2_r02_s128	FL1	Bin Values (MEF)	13.3942	13.5262	13.6596	13.7943	13.9303	14.0676	14.2063	14.3464	14.4879	14.6307	14.775	14.9207	15.0678	15.2163	15.3664	15.5179	15.6709	15.8254	15.9814	16.139	16.2981	16.4588	16.6211	16.785	16.9505	17.1176	17.2864	17.4568	17.629	17.8028	17.9783	18.1556	18.3346	18.5154	18.6979	18.8823	19.0685	19.2565	19.4463	19.6381	19.8317	20.0273	20.2247	20.4241	20.6255	20.8289	21.0342
rdv2_r02_s128	FL1	Counts	0	0	0	0	0	0	0	0	0	0	0	0	0	0	0	0	0	0	0	1	0	0	0	0	0	0	0	0	0	0	0	0	0	0	0	0	0	0	0	0	0	0	0	0	0	0	0
rdv2_r02_s129	FL1	Bin Values (MEF)	13.3942	13.5262	13.6596	13.7943	13.9303	14.0676	14.2063	14.3464	14.4879	14.6307	14.775	14.9207	15.0678	15.2163	15.3664	15.5179	15.6709	15.8254	15.9814	16.139	16.2981	16.4588	16.6211	16.785	16.9505	17.1176	17.2864	17.4568	17.629	17.8028	17.9783	18.1556	18.3346	18.5154	18.6979	18.8823	19.0685	19.2565	19.4463	19.6381	19.8317	20.0273	20.2247	20.4241	20.6255	20.8289	21.0342
rdv2_r02_s129	FL1	Counts	0	0	0	0	0	0	0	0	0	0	0	0	0	0	0	0	1	0	0	0	0	0	0	0	0	0	0	0	0	0	0	0	0	0	0	0	0	0	0	0	0	0	0	0	0	0	0
rdv2_r02_s130	FL1	Bin Values (MEF)	13.3942	13.5262	13.6596	13.7943	13.9303	14.0676	14.2063	14.3464	14.4879	14.6307	14.775	14.9207	15.0678	15.2163	15.3664	15.5179	15.6709	15.8254	15.9814	16.139	16.2981	16.4588	16.6211	16.785	16.9505	17.1176	17.2864	17.4568	17.629	17.8028	17.9783	18.1556	18.3346	18.5154	18.6979	18.8823	19.0685	19.2565	19.4463	19.6381	19.8317	20.0273	20.2247	20.4241	20.6255	20.8289	21.0342
rdv2_r02_s130	FL1	Counts	0	0	0	0	0	0	0	0	0	0	0	0	0	0	1	0	1	0	0	0	0	0	0	0	0	0	1	0	0	0	0	0	0	0	0	0	0	0	0	0	0	0	0	0	0	0	0
rdv2_r02_s131	FL1	Bin Values (MEF)	13.3942	13.5262	13.6596	13.7943	13.9303	14.0676	14.2063	14.3464	14.4879	14.6307	14.775	14.9207	15.0678	15.2163	15.3664	15.5179	15.6709	15.8254	15.9814	16.139	16.2981	16.4588	16.6211	16.785	16.9505	17.1176	17.2864	17.4568	17.629	17.8028	17.9783	18.1556	18.3346	18.5154	18.6979	18.8823	19.0685	19.2565	19.4463	19.6381	19.8317	20.0273	20.2247	20.4241	20.6255	20.8289	21.0342
rdv2_r02_s131	FL1	Counts	0	0	0	0	0	0	0	0	0	0	0	0	0	0	0	0	0	0	0	0	1	0	0	0	0	0	0	0	0	1	0	0	0	0	0	0	0	0	0	0	0	0	0	0	0	0	0
rdv2_r02_s132	FL1	Bin Values (MEF)	13.3942	13.5262	13.6596	13.7943	13.9303	14.0676	14.2063	14.3464	14.4879	14.6307	14.775	14.9207	15.0678	15.2163	15.3664	15.5179	15.6709	15.8254	15.9814	16.139	16.2981	16.4588	16.6211	16.785	16.9505	17.1176	17.2864	17.4568	17.629	17.8028	17.9783	18.1556	18.3346	18.5154	18.6979	18.8823	19.0685	19.2565	19.4463	19.6381	19.8317	20.0273	20.2247	20.4241	20.6255	20.8289	21.0342
rdv2_r02_s132	FL1	Counts	0	0	0	0	0	0	0	0	0	0	0	0	0	0	0	0	0	0	0	0	0	0	0	0	0	0	0	0	0	0	0	0	0	0	0	0	0	0	0	0	1	0	1	0	0	0	0
rdv2_r02_s133	FL1	Bin Values (MEF)	13.3942	13.5262	13.6596	13.7943	13.9303	14.0676	14.2063	14.3464	14.4879	14.6307	14.775	14.9207	15.0678	15.2163	15.3664	15.5179	15.6709	15.8254	15.9814	16.139	16.2981	16.4588	16.6211	16.785	16.9505	17.1176	17.2864	17.4568	17.629	17.8028	17.9783	18.1556	18.3346	18.5154	18.6979	18.8823	19.0685	19.2565	19.4463	19.6381	19.8317	20.0273	20.2247	20.4241	20.6255	20.8289	21.0342
rdv2_r02_s133	FL1	Counts	0	0	0	0	0	0	1	0	0	0	0	0	0	0	0	0	0	0	0	0	0	0	0	0	0	0	1	0	0	0	0	0	0	0	0	0	0	0	0	0	0	0	0	0	0	0	0
rdv2_r02_s134	FL1	Bin Values (MEF)	13.3942	13.5262	13.6596	13.7943	13.9303	14.0676	14.2063	14.3464	14.4879	14.6307	14.775	14.9207	15.0678	15.2163	15.3664	15.5179	15.6709	15.8254	15.9814	16.139	16.2981	16.4588	16.6211	16.785	16.9505	17.1176	17.2864	17.4568	17.629	17.8028	17.9783	18.1556	18.3346	18.5154	18.6979	18.8823	19.0685	19.2565	19.4463	19.6381	19.8317	20.0273	20.2247	20.4241	20.6255	20.8289	21.0342
rdv2_r02_s134	FL1	Counts	0	0	0	0	0	0	0	0	0	0	0	0	0	0	0	0	0	0	0	0	0	0	0	0	1	0	0	0	0	0	0	0	0	0	1	0	0	0	0	0	0	0	0	0	0	0	0
rdv2_r02_s135	FL1	Bin Values (MEF)	13.3942	13.5262	13.6596	13.7943	13.9303	14.0676	14.2063	14.3464	14.4879	14.6307	14.775	14.9207	15.0678	15.2163	15.3664	15.5179	15.6709	15.8254	15.9814	16.139	16.2981	16.4588	16.6211	16.785	16.9505	17.1176	17.2864	17.4568	17.629	17.8028	17.9783	18.1556	18.3346	18.5154	18.6979	18.8823	19.0685	19.2565	19.4463	19.6381	19.8317	20.0273	20.2247	20.4241	20.6255	20.8289	21.0342
rdv2_r02_s135	FL1	Counts	0	1	0	0	0	0	0	0	0	0	0	0	0	0	0	0	0	0	0	0	0	0	0	0	0	0	0	1	0	0	0	0	0	0	0	0	0	1	0	0	0	0	0	0	0	0	0
rdv2_r02_s136	FL1	Bin Values (MEF)	13.3942	13.5262	13.6596	13.7943	13.9303	14.0676	14.2063	14.3464	14.4879	14.6307	14.775	14.9207	15.0678	15.2163	15.3664	15.5179	15.6709	15.8254	15.9814	16.139	16.2981	16.4588	16.6211	16.785	16.9505	17.1176	17.2864	17.4568	17.629	17.8028	17.9783	18.1556	18.3346	18.5154	18.6979	18.8823	19.0685	19.2565	19.4463	19.6381	19.8317	20.0273	20.2247	20.4241	20.6255	20.8289	21.0342
rdv2_r02_s136	FL1	Counts	0	0	0	0	0	0	0	0	0	0	0	0	0	0	0	0	0	0	0	0	0	0	0	0	0	0	0	0	0	0	0	0	0	0	0	0	0	0	0	0	0	0	0	0	0	0	0
rdv2_r02_s137	FL1	Bin Values (MEF)	13.3942	13.5262	13.6596	13.7943	13.9303	14.0676	14.2063	14.3464	14.4879	14.6307	14.775	14.9207	15.0678	15.2163	15.3664	15.5179	15.6709	15.8254	15.9814	16.139	16.2981	16.4588	16.6211	16.785	16.9505	17.1176	17.2864	17.4568	17.629	17.8028	17.9783	18.1556	18.3346	18.5154	18.6979	18.8823	19.0685	19.2565	19.4463	19.6381	19.8317	20.0273	20.2247	20.4241	20.6255	20.8289	21.0342
rdv2_r02_s137	FL1	Counts	0	0	0	0	0	0	0	0	0	0	0	0	0	1	0	0	0	0	0	0	0	0	0	0	0	0	0	0	0	1	0	0	0	0	0	0	0	0	0	0	1	0	0	0	0	0	0
rdv2_r02_s138	FL1	Bin Values (MEF)	13.3942	13.5262	13.6596	13.7943	13.9303	14.0676	14.2063	14.3464	14.4879	14.6307	14.775	14.9207	15.0678	15.2163	15.3664	15.5179	15.6709	15.8254	15.9814	16.139	16.2981	16.4588	16.6211	16.785	16.9505	17.1176	17.2864	17.4568	17.629	17.8028	17.9783	18.1556	18.3346	18.5154	18.6979	18.8823	19.0685	19.2565	19.4463	19.6381	19.8317	20.0273	20.2247	20.4241	20.6255	20.8289	21.0342
rdv2_r02_s138	FL1	Counts	0	0	0	0	0	0	0	0	0	0	0	0	0	0	0	0	0	0	0	0	0	0	1	0	0	0	0	0	0	0	0	0	1	0	0	0	0	0	1	0	0	0	0	0	0	0	0
rdv2_r02_s139	FL1	Bin Values (MEF)	13.3942	13.5262	13.6596	13.7943	13.9303	14.0676	14.2063	14.3464	14.4879	14.6307	14.775	14.9207	15.0678	15.2163	15.3664	15.5179	15.6709	15.8254	15.9814	16.139	16.2981	16.4588	16.6211	16.785	16.9505	17.1176	17.2864	17.4568	17.629	17.8028	17.9783	18.1556	18.3346	18.5154	18.6979	18.8823	19.0685	19.2565	19.4463	19.6381	19.8317	20.0273	20.2247	20.4241	20.6255	20.8289	21.0342
rdv2_r02_s139	FL1	Counts	0	0	0	0	0	0	0	0	0	0	0	0	0	0	0	0	0	0	0	0	0	0	0	0	0	0	0	0	0	1	0	0	0	0	0	0	0	0	0	0	0	0	0	0	0	0	0
rdv2_r02_s140	FL1	Bin Values (MEF)	13.3942	13.5262	13.6596	13.7943	13.9303	14.0676	14.2063	14.3464	14.4879	14.6307	14.775	14.9207	15.0678	15.2163	15.3664	15.5179	15.6709	15.8254	15.9814	16.139	16.2981	16.4588	16.6211	16.785	16.9505	17.1176	17.2864	17.4568	17.629	17.8028	17.9783	18.1556	18.3346	18.5154	18.6979	18.8823	19.0685	19.2565	19.4463	19.6381	19.8317	20.0273	20.2247	20.4241	20.6255	20.8289	21.0342
rdv2_r02_s140	FL1	Counts	0	0	0	0	0	0	0	1	0	0	0	0	0	0	0	0	0	0	0	0	0	0	0	0	0	0	0	1	0	0	0	0	0	0	0	0	0	0	0	0	0	0	0	0	0	0	0
rdv2_r02_s141	FL1	Bin Values (MEF)	13.3942	13.5262	13.6596	13.7943	13.9303	14.0676	14.2063	14.3464	14.4879	14.6307	14.775	14.9207	15.0678	15.2163	15.3664	15.5179	15.6709	15.8254	15.9814	16.139	16.2981	16.4588	16.6211	16.785	16.9505	17.1176	17.2864	17.4568	17.629	17.8028	17.9783	18.1556	18.3346	18.5154	18.6979	18.8823	19.0685	19.2565	19.4463	19.6381	19.8317	20.0273	20.2247	20.4241	20.6255	20.8289	21.0342
rdv2_r02_s141	FL1	Counts	0	0	0	0	0	0	0	0	0	0	0	0	0	0	0	0	0	0	0	0	0	0	0	0	0	0	0	0	0	0	0	0	0	0	0	0	0	0	0	0	0	0	0	0	0	0	0
rdv2_r02_s142	FL1	Bin Values (MEF)	13.3942	13.5262	13.6596	13.7943	13.9303	14.0676	14.2063	14.3464	14.4879	14.6307	14.775	14.9207	15.0678	15.2163	15.3664	15.5179	15.6709	15.8254	15.9814	16.139	16.2981	16.4588	16.6211	16.785	16.9505	17.1176	17.2864	17.4568	17.629	17.8028	17.9783	18.1556	18.3346	18.5154	18.6979	18.8823	19.0685	19.2565	19.4463	19.6381	19.8317	20.0273	20.2247	20.4241	20.6255	20.8289	21.0342
rdv2_r02_s142	FL1	Counts	0	0	0	0	0	0	0	0	0	0	0	0	0	0	0	0	0	0	0	0	0	0	0	0	0	0	1	0	0	0	0	0	0	0	0	0	1	0	0	0	0	0	0	0	0	0	0
rdv2_r02_s143	FL1	Bin Values (MEF)	13.3942	13.5262	13.6596	13.7943	13.9303	14.0676	14.2063	14.3464	14.4879	14.6307	14.775	14.9207	15.0678	15.2163	15.3664	15.5179	15.6709	15.8254	15.9814	16.139	16.2981	16.4588	16.6211	16.785	16.9505	17.1176	17.2864	17.4568	17.629	17.8028	17.9783	18.1556	18.3346	18.5154	18.6979	18.8823	19.0685	19.2565	19.4463	19.6381	19.8317	20.0273	20.2247	20.4241	20.6255	20.8289	21.0342
rdv2_r02_s143	FL1	Counts	0	0	0	0	0	0	0	0	0	0	0	0	0	0	0	0	0	0	0	0	0	0	0	0	0	0	0	0	0	0	0	0	0	0	0	0	0	0	0	0	0	0	0	0	0	0	0
rdv2_r02_s144	FL1	Bin Values (MEF)	13.3942	13.5262	13.6596	13.7943	13.9303	14.0676	14.2063	14.3464	14.4879	14.6307	14.775	14.9207	15.0678	15.2163	15.3664	15.5179	15.6709	15.8254	15.9814	16.139	16.2981	16.4588	16.6211	16.785	16.9505	17.1176	17.2864	17.4568	17.629	17.8028	17.9783	18.1556	18.3346	18.5154	18.6979	18.8823	19.0685	19.2565	19.4463	19.6381	19.8317	20.0273	20.2247	20.4241	20.6255	20.8289	21.0342
rdv2_r02_s144	FL1	Counts	0	0	1	2	0	0	0	0	0	0	0	0	0	0	0	0	0	0	0	0	0	0	0	0	0	0	0	0	0	0	0	0	0	0	0	1	0	0	0	0	0	0	0	0	0	0	0
[truncated: 977 more columns]
