# Supplementary material for: A photoconversion model for full spectral programming and multiplexing of optogenetic systems
Source: Mol Syst Biol. 2017 Apr 24;13(4):926. doi: 10.15252/msb.20167456 (PMC5408778; doi:10.15252/msb.20167456)
Supplement: Supplementary file 15 — Dataset EV7 [file MSB-13-926-s015.zip › dataset_ev7_cph8-ompr_data_and_analysis/cph8-ompr_data/dv-comp/rdv2_wholepop_dv-comp_complete.xlsx]

## Sheet: Sheet1
Acquisition Time (s)	Activating intensity	Beads ID	Bot Centroid (nm)	Bot DC	Bot FWHM (nm)	Bot GS Cal	Bot Intensity (umol/m2/s)	Bot LED ID	Bot Peak (nm)	Bottom LEDs	Category	Col	Data time point	Duration	Experiment ID	FL1 CV	FL1 Detector Volt.	FL1 Geom. Mean	FL1 IQR	FL1 Mean	FL1 Median	FL1 Mode	FL1 RCV	FL1 Std	FL1 Units	File Path	Gate Fraction	Growth temp max	Growth temp mean	Growth temp min	Growth temp stdev	Instrument ID	LPA	LPF update period	Maturation temp max	Maturation temp mean	Maturation temp min	Maturation temp stdev	Model	Notes	Number of Events	OD	Perturbation signal	Pre-rand well	Program type	Randomize	Raw OD	Reference signal	Row
5.976		B0001	652.716	7	22.5747	204	22.8236	660-LS	653	EO_22	Dynamic	1	180	480	rdv2_r08	0.424888	750	1281.48	704.516	1408.17	1305.25	1292.42	0.539756	598.315	MEF	c:\users\evan\skydrive\projects\12.lightsensorcharacterization\experiments\rdv2\rdv2_r08\measurements\flow\fcs\Cells026.fcs	0.8	36.93	36.853	36.64	0.0491561	FC002	Picard	0.1	37.21	37.1048	35.78	0.220153	rdv2_m01	tHorizon=20	16529	0.129536	ref_pert01	9	dv-comp	Yes	0.0537	ref_prog05	1
7.418		B0001	655.279	7	22.5683	170	22.7316	660-LS	655	EO_22	Dynamic	2	360	480	rdv2_r08	0.387067	750	1166.37	565.93	1257.78	1182.48	1279.72	0.478596	486.844	MEF	c:\users\evan\skydrive\projects\12.lightsensorcharacterization\experiments\rdv2\rdv2_r08\measurements\flow\fcs\Cells027.fcs	0.8	36.93	36.853	36.64	0.0491561	FC002	Picard	0.1	37.21	37.1048	35.78	0.220153	rdv2_m01	tHorizon=20	16393	0.101936	ref_pert01	18	dv-comp	Yes	0.0507	ref_prog05	1
7.539		B0001	655.815	7	22.8315	164	22.7449	660-LS	655.5	EO_22	Dynamic	3	320	480	rdv2_r08	0.387945	750	1675.43	850.284	1811.42	1687.45	1862.65	0.503886	702.732	MEF	c:\users\evan\skydrive\projects\12.lightsensorcharacterization\experiments\rdv2\rdv2_r08\measurements\flow\fcs\Cells028.fcs	0.8	36.93	36.853	36.64	0.0491561	FC002	Picard	0.1	37.21	37.1048	35.78	0.220153	rdv2_m01	tHorizon=20	16464	0.105616	ref_pert01	16	dv-comp	Yes	0.0511	ref_prog05	1
7.68		B0001	654.263	7	22.4214	184	22.4734	660-LS	654.5	EO_22	Dynamic	4	280	480	rdv2_r08	0.365409	750	2349.7	1178.74	2537.29	2408.07	2314.78	0.489496	927.149	MEF	c:\users\evan\skydrive\projects\12.lightsensorcharacterization\experiments\rdv2\rdv2_r08\measurements\flow\fcs\Cells029.fcs	0.8	36.93	36.853	36.64	0.0491561	FC002	Picard	0.1	37.21	37.1048	35.78	0.220153	rdv2_m01	tHorizon=20	16484	0.102856	ref_pert01	14	dv-comp	Yes	0.0508	ref_prog05	1
7.749		B0001	652.765	7	22.6142	239	22.6919	660-LS	652.5	EO_22	Dynamic	5	100	480	rdv2_r08	0.533314	750	471.016	332.666	539.576	500.69	547.24	0.664416	287.764	MEF	c:\users\evan\skydrive\projects\12.lightsensorcharacterization\experiments\rdv2\rdv2_r08\measurements\flow\fcs\Cells030.fcs	0.8	36.93	36.853	36.64	0.0491561	FC002	Picard	0.1	37.21	37.1048	35.78	0.220153	rdv2_m01	tHorizon=20	16401	0.116656	ref_pert01	5	dv-comp	Yes	0.0523	ref_prog05	1
7.946		B0001	655.411	7	22.7983	185	22.5724	660-LS	655.5	EO_22	Dynamic	6	60	480	rdv2_r08	0.627979	750	255.548	211.897	302.462	268.721	258.311	0.78854	189.94	MEF	c:\users\evan\skydrive\projects\12.lightsensorcharacterization\experiments\rdv2\rdv2_r08\measurements\flow\fcs\Cells031.fcs	0.8	36.93	36.853	36.64	0.0491561	FC002	Picard	0.1	37.21	37.1048	35.78	0.220153	rdv2_m01	tHorizon=20	16432	0.105616	ref_pert01	3	dv-comp	Yes	0.0511	ref_prog05	1
6.671		B0001	655.478	7	23.0615	191	22.8455	660-LS	655	EO_22	Dynamic	1	140	480	rdv2_r08	0.439456	750	803.001	453.491	887.765	836.846	853.543	0.541905	390.134	MEF	c:\users\evan\skydrive\projects\12.lightsensorcharacterization\experiments\rdv2\rdv2_r08\measurements\flow\fcs\Cells032.fcs	0.8	36.93	36.853	36.64	0.0491561	FC002	Picard	0.1	37.21	37.1048	35.78	0.220153	rdv2_m01	tHorizon=20	16379	0.147936	ref_pert01	7	dv-comp	Yes	0.0557	ref_prog05	2
6.76		B0001	654.398	7	22.383	173	22.6671	660-LS	654.5	EO_22	Dynamic	2	400	480	rdv2_r08	0.455906	750	815.004	423.956	893.352	845.154	942.161	0.501632	407.285	MEF	c:\users\evan\skydrive\projects\12.lightsensorcharacterization\experiments\rdv2\rdv2_r08\measurements\flow\fcs\Cells033.fcs	0.8	36.93	36.853	36.64	0.0491561	FC002	Picard	0.1	37.21	37.1048	35.78	0.220153	rdv2_m01	tHorizon=20	16495	0.144256	ref_pert01	20	dv-comp	Yes	0.0553	ref_prog05	2
6.952		B0001	654.14	7	23.0144	153	22.6268	660-LS	654	EO_22	Dynamic	3	0	480	rdv2_r08	0.765769	750	168.604	134.889	203.996	177.47	184.622	0.760067	156.214	MEF	c:\users\evan\skydrive\projects\12.lightsensorcharacterization\experiments\rdv2\rdv2_r08\measurements\flow\fcs\Cells034.fcs	0.8	36.93	36.853	36.64	0.0491561	FC002	Picard	0.1	37.21	37.1048	35.78	0.220153	rdv2_m01	tHorizon=20	16427	0.155296	ref_pert01	0	dv-comp	Yes	0.0565	ref_prog05	2
6.863		B0001	655.572	7	23.2633	176	22.9784	660-LS	655.5	EO_22	Dynamic	4	260	480	rdv2_r08	0.360051	750	2534.09	1267.47	2728.18	2606.09	2765.21	0.486351	982.286	MEF	c:\users\evan\skydrive\projects\12.lightsensorcharacterization\experiments\rdv2\rdv2_r08\measurements\flow\fcs\Cells035.fcs	0.8	36.93	36.853	36.64	0.0491561	FC002	Picard	0.1	37.21	37.1048	35.78	0.220153	rdv2_m01	tHorizon=20	16480	0.128616	ref_pert01	13	dv-comp	Yes	0.0536	ref_prog05	2
6.462		B0001	653	7	22.215	198	22.6965	660-LS	653	EO_22	Dynamic	5	420	480	rdv2_r08	0.441832	750	710.776	387.814	783.055	750.683	758.135	0.516615	345.979	MEF	c:\users\evan\skydrive\projects\12.lightsensorcharacterization\experiments\rdv2\rdv2_r08\measurements\flow\fcs\Cells036.fcs	0.8	36.93	36.853	36.64	0.0491561	FC002	Picard	0.1	37.21	37.1048	35.78	0.220153	rdv2_m01	tHorizon=20	16406	0.158976	ref_pert01	21	dv-comp	Yes	0.0569	ref_prog05	2
6.073		B0001	654.229	7	22.2285	173	22.8844	660-LS	654.5	EO_22	Dynamic	6	340	480	rdv2_r08	0.421562	750	1358.64	708.595	1483.94	1384.95	1412.58	0.511641	625.571	MEF	c:\users\evan\skydrive\projects\12.lightsensorcharacterization\experiments\rdv2\rdv2_r08\measurements\flow\fcs\Cells037.fcs	0.8	36.93	36.853	36.64	0.0491561	FC002	Picard	0.1	37.21	37.1048	35.78	0.220153	rdv2_m01	tHorizon=20	16396	0.153456	ref_pert01	17	dv-comp	Yes	0.0563	ref_prog05	2
7.032		B0001	655.869	7	23.066	172	22.8272	660-LS	655.5	EO_22	Dynamic	1	40	480	rdv2_r08	0.65301	750	221.195	189.087	266.213	231.714	302.539	0.816036	173.84	MEF	c:\users\evan\skydrive\projects\12.lightsensorcharacterization\experiments\rdv2\rdv2_r08\measurements\flow\fcs\Cells038.fcs	0.8	36.93	36.853	36.64	0.0491561	FC002	Picard	0.1	37.21	37.1048	35.78	0.220153	rdv2_m01	tHorizon=20	16490	0.160816	ref_pert01	2	dv-comp	Yes	0.0571	ref_prog05	3
6.474		B0001	655.047	7	22.8774	177	22.658	660-LS	655	EO_22	Dynamic	2	200	480	rdv2_r08	0.407638	750	1664.04	919.855	1824.05	1721.12	1528.74	0.534451	743.551	MEF	c:\users\evan\skydrive\projects\12.lightsensorcharacterization\experiments\rdv2\rdv2_r08\measurements\flow\fcs\Cells039.fcs	0.8	36.93	36.853	36.64	0.0491561	FC002	Picard	0.1	37.21	37.1048	35.78	0.220153	rdv2_m01	tHorizon=20	16437	0.162656	ref_pert01	10	dv-comp	Yes	0.0573	ref_prog05	3
6.6		B0001	652.76	7	22.2654	190	23.1809	660-LS	652.5	EO_22	Dynamic	3	80	480	rdv2_r08	0.594301	750	374.375	292.079	436.925	395.012	453.596	0.739419	259.665	MEF	c:\users\evan\skydrive\projects\12.lightsensorcharacterization\experiments\rdv2\rdv2_r08\measurements\flow\fcs\Cells040.fcs	0.8	36.93	36.853	36.64	0.0491561	FC002	Picard	0.1	37.21	37.1048	35.78	0.220153	rdv2_m01	tHorizon=20	16437	0.160816	ref_pert01	4	dv-comp	Yes	0.0571	ref_prog05	3
6.369		B0001	655.587	7	22.8695	178	22.9141	660-LS	655	EO_22	Dynamic	4	300	480	rdv2_r08	0.405576	750	1841.02	1001.05	2013.55	1899.81	1996	0.526922	816.647	MEF	c:\users\evan\skydrive\projects\12.lightsensorcharacterization\experiments\rdv2\rdv2_r08\measurements\flow\fcs\Cells041.fcs	0.8	36.93	36.853	36.64	0.0491561	FC002	Picard	0.1	37.21	37.1048	35.78	0.220153	rdv2_m01	tHorizon=20	16295	0.146096	ref_pert01	15	dv-comp	Yes	0.0555	ref_prog05	3
6.607		B0001	652.568	7	22.1728	209	22.77	660-LS	652.5	EO_22	Dynamic	5	480	480	rdv2_r08	0.518911	750	493.845	321.364	558.722	520.869	580.655	0.616976	289.927	MEF	c:\users\evan\skydrive\projects\12.lightsensorcharacterization\experiments\rdv2\rdv2_r08\measurements\flow\fcs\Cells042.fcs	0.8	36.93	36.853	36.64	0.0491561	FC002	Picard	0.1	37.21	37.1048	35.78	0.220153	rdv2_m01	tHorizon=20	16410	0.150696	ref_pert01	23	dv-comp	Yes	0.056	ref_prog05	3
6.201		B0001	654.334	7	23.0978	166	22.9121	660-LS	654	EO_22	Dynamic	6	220	480	rdv2_r08	0.39503	750	2141.3	1160.93	2336.17	2203.23	1956.96	0.526922	922.859	MEF	c:\users\evan\skydrive\projects\12.lightsensorcharacterization\experiments\rdv2\rdv2_r08\measurements\flow\fcs\Cells043.fcs	0.8	36.93	36.853	36.64	0.0491561	FC002	Picard	0.1	37.21	37.1048	35.78	0.220153	rdv2_m01	tHorizon=20	16322	0.160816	ref_pert01	11	dv-comp	Yes	0.0571	ref_prog05	3
6.454		B0001	655.573	7	23.1291	165	22.9461	660-LS	655.5	EO_22	Dynamic	1	120	480	rdv2_r08	0.521625	750	586.28	371.338	663.235	622.225	680.075	0.596791	345.96	MEF	c:\users\evan\skydrive\projects\12.lightsensorcharacterization\experiments\rdv2\rdv2_r08\measurements\flow\fcs\Cells044.fcs	0.8	36.93	36.853	36.64	0.0491561	FC002	Picard	0.1	37.21	37.1048	35.78	0.220153	rdv2_m01	tHorizon=20	16429	0.185656	ref_pert01	6	dv-comp	Yes	0.0598	ref_prog05	4
7.614		B0001	653.121	7	22.3712	194	22.7474	660-LS	653	EO_22	Dynamic	2	240	480	rdv2_r08	0.434829	750	2483.44	1242.68	2688.96	2555.11	2505.13	0.486351	1169.24	MEF	c:\users\evan\skydrive\projects\12.lightsensorcharacterization\experiments\rdv2\rdv2_r08\measurements\flow\fcs\Cells045.fcs	0.8	36.93	36.853	36.64	0.0491561	FC002	Picard	0.1	37.21	37.1048	35.78	0.220153	rdv2_m01	tHorizon=20	16454	0.104696	ref_pert01	12	dv-comp	Yes	0.051	ref_prog05	4
7.92		B0001	653.133	7	22.5296	179	22.8329	660-LS	653	EO_22	Dynamic	3	380	480	rdv2_r08	0.424434	750	995.698	495.9	1084.73	1009.61	970.499	0.491179	460.396	MEF	c:\users\evan\skydrive\projects\12.lightsensorcharacterization\experiments\rdv2\rdv2_r08\measurements\flow\fcs\Cells046.fcs	0.8	36.93	36.853	36.64	0.0491561	FC002	Picard	0.1	37.21	37.1048	35.78	0.220153	rdv2_m01	tHorizon=20	16476	0.107456	ref_pert01	19	dv-comp	Yes	0.0513	ref_prog05	4
8.225		B0001	652.835	7	22.0955	211	22.6901	660-LS	653.5	EO_22	Dynamic	4	20	480	rdv2_r08	0.950503	750	177.754	146.792	221.081	184.622	209.92	0.795096	210.138	MEF	c:\users\evan\skydrive\projects\12.lightsensorcharacterization\experiments\rdv2\rdv2_r08\measurements\flow\fcs\Cells047.fcs	0.8	36.93	36.853	36.64	0.0491561	FC002	Picard	0.1	37.21	37.1048	35.78	0.220153	rdv2_m01	tHorizon=20	16432	0.112976	ref_pert01	1	dv-comp	Yes	0.0519	ref_prog05	4
6.763		B0001	654.108	7	22.3504	177	22.8669	660-LS	654.5	EO_22	Dynamic	5	450	480	rdv2_r08	0.461731	750	593.31	349.765	658.453	628.402	634.64	0.556594	304.028	MEF	c:\users\evan\skydrive\projects\12.lightsensorcharacterization\experiments\rdv2\rdv2_r08\measurements\flow\fcs\Cells048.fcs	0.8	36.93	36.853	36.64	0.0491561	FC002	Picard	0.1	37.21	37.1048	35.78	0.220153	rdv2_m01	tHorizon=20	16485	0.135976	ref_pert01	22	dv-comp	Yes	0.0544	ref_prog05	4
7.148		B0001	653.892	7	22.8242	192	22.5299	660-LS	653.5	EO_22	Dynamic	6	160	480	rdv2_r08	0.420961	750	979.078	519.158	1071.11	1009.61	989.862	0.514215	450.896	MEF	c:\users\evan\skydrive\projects\12.lightsensorcharacterization\experiments\rdv2\rdv2_r08\measurements\flow\fcs\Cells049.fcs	0.8	36.93	36.853	36.64	0.0491561	FC002	Picard	0.1	37.21	37.1048	35.78	0.220153	rdv2_m01	tHorizon=20	16437	0.126776	ref_pert01	8	dv-comp	Yes	0.0534	ref_prog05	4
4.704		B0001	652.716	7	22.5747	204	22.8236	660-LS	653	EO_22	Dynamic	1	40	480	rdv2_r09	0.7408	750	212.416	178.936	256.204	225.418	277.29	0.793797	189.796	MEF	c:\users\evan\skydrive\projects\12.lightsensorcharacterization\experiments\rdv2\rdv2_r09\measurements\flow\fcs\Cells026.fcs	0.8	36.9	36.8304	36.56	0.0643313	FC002	Picard	0.1	37.25	37.1359	36.13	0.201693	rdv2_m01	tHorizon=20	16751	0.227976	ref_pert01	2	dv-comp	Yes	0.0644	ref_prog05	1
5.057		B0001	655.279	7	22.5683	170	22.7316	660-LS	655	EO_22	Dynamic	2	380	480	rdv2_r09	0.436743	750	918.093	469.229	1004.19	951.323	1049.93	0.493239	438.571	MEF	c:\users\evan\skydrive\projects\12.lightsensorcharacterization\experiments\rdv2\rdv2_r09\measurements\flow\fcs\Cells027.fcs	0.8	36.9	36.8304	36.56	0.0643313	FC002	Picard	0.1	37.25	37.1359	36.13	0.201693	rdv2_m01	tHorizon=20	16704	0.201296	ref_pert01	19	dv-comp	Yes	0.0615	ref_prog05	1
5.203		B0001	655.815	7	22.8315	164	22.7449	660-LS	655.5	EO_22	Dynamic	3	340	480	rdv2_r09	0.404138	750	1341.04	682.567	1456	1370.27	1291.53	0.498127	588.426	MEF	c:\users\evan\skydrive\projects\12.lightsensorcharacterization\experiments\rdv2\rdv2_r09\measurements\flow\fcs\Cells028.fcs	0.8	36.9	36.8304	36.56	0.0643313	FC002	Picard	0.1	37.25	37.1359	36.13	0.201693	rdv2_m01	tHorizon=20	16723	0.193016	ref_pert01	17	dv-comp	Yes	0.0606	ref_prog05	1
5.212		B0001	654.263	7	22.4214	184	22.4734	660-LS	654.5	EO_22	Dynamic	4	400	480	rdv2_r09	0.453452	750	841.49	429.375	919.409	870.522	905.55	0.493239	416.908	MEF	c:\users\evan\skydrive\projects\12.lightsensorcharacterization\experiments\rdv2\rdv2_r09\measurements\flow\fcs\Cells029.fcs	0.8	36.9	36.8304	36.56	0.0643313	FC002	Picard	0.1	37.25	37.1359	36.13	0.201693	rdv2_m01	tHorizon=20	16731	0.201296	ref_pert01	20	dv-comp	Yes	0.0615	ref_prog05	1
5.455		B0001	652.765	7	22.6142	239	22.6919	660-LS	652.5	EO_22	Dynamic	5	120	480	rdv2_r09	0.473117	750	596.209	378.311	667.693	634.92	653.986	0.595841	315.897	MEF	c:\users\evan\skydrive\projects\12.lightsensorcharacterization\experiments\rdv2\rdv2_r09\measurements\flow\fcs\Cells030.fcs	0.8	36.9	36.8304	36.56	0.0643313	FC002	Picard	0.1	37.25	37.1359	36.13	0.201693	rdv2_m01	tHorizon=20	16604	0.213256	ref_pert01	6	dv-comp	Yes	0.0628	ref_prog05	1
5.15		B0001	655.411	7	22.7983	185	22.5724	660-LS	655.5	EO_22	Dynamic	6	20	480	rdv2_r09	0.762161	750	177.868	151.055	215.07	190.623	214.572	0.792428	163.918	MEF	c:\users\evan\skydrive\projects\12.lightsensorcharacterization\experiments\rdv2\rdv2_r09\measurements\flow\fcs\Cells031.fcs	0.8	36.9	36.8304	36.56	0.0643313	FC002	Picard	0.1	37.25	37.1359	36.13	0.201693	rdv2_m01	tHorizon=20	16664	0.223376	ref_pert01	1	dv-comp	Yes	0.0639	ref_prog05	1
4.984		B0001	655.478	7	23.0615	191	22.8455	660-LS	655	EO_22	Dynamic	1	280	480	rdv2_r09	0.386547	750	2276.75	1162.61	2477.26	2357.1	2380.46	0.493239	957.576	MEF	c:\users\evan\skydrive\projects\12.lightsensorcharacterization\experiments\rdv2\rdv2_r09\measurements\flow\fcs\Cells032.fcs	0.8	36.9	36.8304	36.56	0.0643313	FC002	Picard	0.1	37.25	37.1359	36.13	0.201693	rdv2_m01	tHorizon=20	16696	0.240856	ref_pert01	14	dv-comp	Yes	0.0658	ref_prog05	2
4.945		B0001	654.398	7	22.383	173	22.6671	660-LS	654.5	EO_22	Dynamic	2	180	480	rdv2_r09	0.413872	750	1381.85	760.584	1514.09	1411.41	1512.29	0.538881	626.638	MEF	c:\users\evan\skydrive\projects\12.lightsensorcharacterization\experiments\rdv2\rdv2_r09\measurements\flow\fcs\Cells033.fcs	0.8	36.9	36.8304	36.56	0.0643313	FC002	Picard	0.1	37.25	37.1359	36.13	0.201693	rdv2_m01	tHorizon=20	16676	0.252816	ref_pert01	9	dv-comp	Yes	0.0671	ref_prog05	2
4.909		B0001	654.14	7	23.0144	153	22.6268	660-LS	654	EO_22	Dynamic	3	220	480	rdv2_r09	0.400871	750	2104.17	1118.31	2292.97	2178.28	2427.88	0.513391	919.186	MEF	c:\users\evan\skydrive\projects\12.lightsensorcharacterization\experiments\rdv2\rdv2_r09\measurements\flow\fcs\Cells034.fcs	0.8	36.9	36.8304	36.56	0.0643313	FC002	Picard	0.1	37.25	37.1359	36.13	0.201693	rdv2_m01	tHorizon=20	16780	0.245456	ref_pert01	11	dv-comp	Yes	0.0663	ref_prog05	2
4.981		B0001	655.572	7	23.2633	176	22.9784	660-LS	655.5	EO_22	Dynamic	4	420	480	rdv2_r09	0.435856	750	739.901	397.036	815.088	781.025	870.522	0.508352	355.261	MEF	c:\users\evan\skydrive\projects\12.lightsensorcharacterization\experiments\rdv2\rdv2_r09\measurements\flow\fcs\Cells035.fcs	0.8	36.9	36.8304	36.56	0.0643313	FC002	Picard	0.1	37.25	37.1359	36.13	0.201693	rdv2_m01	tHorizon=20	16684	0.233496	ref_pert01	21	dv-comp	Yes	0.065	ref_prog05	2
5.233		B0001	653	7	22.215	198	22.6965	660-LS	653	EO_22	Dynamic	5	60	480	rdv2_r09	0.672707	750	293.739	249.79	349.325	312.128	318.345	0.800282	234.993	MEF	c:\users\evan\skydrive\projects\12.lightsensorcharacterization\experiments\rdv2\rdv2_r09\measurements\flow\fcs\Cells036.fcs	0.8	36.9	36.8304	36.56	0.0643313	FC002	Picard	0.1	37.25	37.1359	36.13	0.201693	rdv2_m01	tHorizon=20	16613	0.254656	ref_pert01	3	dv-comp	Yes	0.0673	ref_prog05	2
5.084		B0001	654.229	7	22.2285	173	22.8844	660-LS	654.5	EO_22	Dynamic	6	80	480	rdv2_r09	0.620998	750	381.833	295.076	444.992	411.396	436.475	0.717256	276.339	MEF	c:\users\evan\skydrive\projects\12.lightsensorcharacterization\experiments\rdv2\rdv2_r09\measurements\flow\fcs\Cells037.fcs	0.8	36.9	36.8304	36.56	0.0643313	FC002	Picard	0.1	37.25	37.1359	36.13	0.201693	rdv2_m01	tHorizon=20	16640	0.256496	ref_pert01	4	dv-comp	Yes	0.0675	ref_prog05	2
5.062		B0001	655.869	7	23.066	172	22.8272	660-LS	655.5	EO_22	Dynamic	1	240	480	rdv2_r09	0.368068	750	2478.73	1270.53	2683.23	2550.6	2525.57	0.498127	987.61	MEF	c:\users\evan\skydrive\projects\12.lightsensorcharacterization\experiments\rdv2\rdv2_r09\measurements\flow\fcs\Cells038.fcs	0.8	36.9	36.8304	36.56	0.0643313	FC002	Picard	0.1	37.25	37.1359	36.13	0.201693	rdv2_m01	tHorizon=20	16628	0.239936	ref_pert01	12	dv-comp	Yes	0.0657	ref_prog05	3
5.032		B0001	655.047	7	22.8774	177	22.658	660-LS	655	EO_22	Dynamic	2	160	480	rdv2_r09	0.452855	750	1093.21	591.818	1205.7	1113.93	1103	0.531287	546.007	MEF	c:\users\evan\skydrive\projects\12.lightsensorcharacterization\experiments\rdv2\rdv2_r09\measurements\flow\fcs\Cells039.fcs	0.8	36.9	36.8304	36.56	0.0643313	FC002	Picard	0.1	37.25	37.1359	36.13	0.201693	rdv2_m01	tHorizon=20	16600	0.254656	ref_pert01	8	dv-comp	Yes	0.0673	ref_prog05	3
4.882		B0001	652.76	7	22.2654	190	23.1809	660-LS	652.5	EO_22	Dynamic	3	260	480	rdv2_r09	0.369856	750	2604.71	1301.1	2813.18	2679.53	2787.35	0.485569	1040.47	MEF	c:\users\evan\skydrive\projects\12.lightsensorcharacterization\experiments\rdv2\rdv2_r09\measurements\flow\fcs\Cells040.fcs	0.8	36.9	36.8304	36.56	0.0643313	FC002	Picard	0.1	37.25	37.1359	36.13	0.201693	rdv2_m01	tHorizon=20	16680	0.239936	ref_pert01	13	dv-comp	Yes	0.0657	ref_prog05	3
4.944		B0001	655.587	7	22.8695	178	22.9141	660-LS	655	EO_22	Dynamic	4	480	480	rdv2_r09	0.538919	750	478.667	321.96	545.232	511.081	580.993	0.629959	293.836	MEF	c:\users\evan\skydrive\projects\12.lightsensorcharacterization\experiments\rdv2\rdv2_r09\measurements\flow\fcs\Cells041.fcs	0.8	36.9	36.8304	36.56	0.0643313	FC002	Picard	0.1	37.25	37.1359	36.13	0.201693	rdv2_m01	tHorizon=20	16790	0.248216	ref_pert01	23	dv-comp	Yes	0.0666	ref_prog05	3
5.233		B0001	652.568	7	22.1728	209	22.77	660-LS	652.5	EO_22	Dynamic	5	100	480	rdv2_r09	0.523009	750	502.505	345.318	572.073	536.915	592.566	0.643152	299.2	MEF	c:\users\evan\skydrive\projects\12.lightsensorcharacterization\experiments\rdv2\rdv2_r09\measurements\flow\fcs\Cells042.fcs	0.8	36.9	36.8304	36.56	0.0643313	FC002	Picard	0.1	37.25	37.1359	36.13	0.201693	rdv2_m01	tHorizon=20	16549	0.248216	ref_pert01	5	dv-comp	Yes	0.0666	ref_prog05	3
4.962		B0001	654.334	7	23.0978	166	22.9121	660-LS	654	EO_22	Dynamic	6	200	480	rdv2_r09	0.396839	750	1815.23	978.653	1981.56	1860.3	2013.02	0.526073	786.361	MEF	c:\users\evan\skydrive\projects\12.lightsensorcharacterization\experiments\rdv2\rdv2_r09\measurements\flow\fcs\Cells043.fcs	0.8	36.9	36.8304	36.56	0.0643313	FC002	Picard	0.1	37.25	37.1359	36.13	0.201693	rdv2_m01	tHorizon=20	16601	0.233496	ref_pert01	10	dv-comp	Yes	0.065	ref_prog05	3
4.707		B0001	655.573	7	23.1291	165	22.9461	660-LS	655.5	EO_22	Dynamic	1	360	480	rdv2_r09	0.428964	750	1112.4	571.542	1216.13	1136.12	1217.33	0.503064	521.675	MEF	c:\users\evan\skydrive\projects\12.lightsensorcharacterization\experiments\rdv2\rdv2_r09\measurements\flow\fcs\Cells044.fcs	0.8	36.9	36.8304	36.56	0.0643313	FC002	Picard	0.1	37.25	37.1359	36.13	0.201693	rdv2_m01	tHorizon=20	16696	0.240856	ref_pert01	18	dv-comp	Yes	0.0658	ref_prog05	4
5.389		B0001	653.121	7	22.3712	194	22.7474	660-LS	653	EO_22	Dynamic	2	0	480	rdv2_r09	1.03319	750	168.388	139.836	209.874	177.907	161.199	0.786007	216.84	MEF	c:\users\evan\skydrive\projects\12.lightsensorcharacterization\experiments\rdv2\rdv2_r09\measurements\flow\fcs\Cells045.fcs	0.8	36.9	36.8304	36.56	0.0643313	FC002	Picard	0.1	37.25	37.1359	36.13	0.201693	rdv2_m01	tHorizon=20	16540	0.215096	ref_pert01	0	dv-comp	Yes	0.063	ref_prog05	4
4.999		B0001	653.133	7	22.5296	179	22.8329	660-LS	653	EO_22	Dynamic	3	300	480	rdv2_r09	0.384472	750	1913.14	958.369	2079.23	1973.7	2032.97	0.485569	799.406	MEF	c:\users\evan\skydrive\projects\12.lightsensorcharacterization\experiments\rdv2\rdv2_r09\measurements\flow\fcs\Cells046.fcs	0.8	36.9	36.8304	36.56	0.0643313	FC002	Picard	0.1	37.25	37.1359	36.13	0.201693	rdv2_m01	tHorizon=20	16735	0.215096	ref_pert01	15	dv-comp	Yes	0.063	ref_prog05	4
5.245		B0001	652.835	7	22.0955	211	22.6901	660-LS	653.5	EO_22	Dynamic	4	450	480	rdv2_r09	0.523169	750	560.481	341.169	626.374	592.566	736.15	0.575748	327.7	MEF	c:\users\evan\skydrive\projects\12.lightsensorcharacterization\experiments\rdv2\rdv2_r09\measurements\flow\fcs\Cells047.fcs	0.8	36.9	36.8304	36.56	0.0643313	FC002	Picard	0.1	37.25	37.1359	36.13	0.201693	rdv2_m01	tHorizon=20	16651	0.211416	ref_pert01	22	dv-comp	Yes	0.0626	ref_prog05	4
4.846		B0001	654.108	7	22.3504	177	22.8669	660-LS	654.5	EO_22	Dynamic	5	320	480	rdv2_r09	0.392756	750	1626.68	844.197	1762.83	1652.66	1788.34	0.51081	692.361	MEF	c:\users\evan\skydrive\projects\12.lightsensorcharacterization\experiments\rdv2\rdv2_r09\measurements\flow\fcs\Cells048.fcs	0.8	36.9	36.8304	36.56	0.0643313	FC002	Picard	0.1	37.25	37.1359	36.13	0.201693	rdv2_m01	tHorizon=20	16700	0.225216	ref_pert01	16	dv-comp	Yes	0.0641	ref_prog05	4
5.073		B0001	653.892	7	22.8242	192	22.5299	660-LS	653.5	EO_22	Dynamic	6	140	480	rdv2_r09	0.447438	750	749.452	432.568	830.781	788.766	781.025	0.548411	371.723	MEF	c:\users\evan\skydrive\projects\12.lightsensorcharacterization\experiments\rdv2\rdv2_r09\measurements\flow\fcs\Cells049.fcs	0.8	36.9	36.8304	36.56	0.0643313	FC002	Picard	0.1	37.25	37.1359	36.13	0.201693	rdv2_m01	tHorizon=20	16608	0.218776	ref_pert01	7	dv-comp	Yes	0.0634	ref_prog05	4
5.894		B0001	652.716	7	22.5747	204	22.8236	660-LS	653	EO_22	Dynamic	1	420	480	rdv2_r05	0.505739	750	606.5	351.856	673.984	637.452	718.087	0.551973	340.86	MEF	c:\users\evan\skydrive\projects\12.lightsensorcharacterization\experiments\rdv2\rdv2_r05\measurements\flow\fcs\Cells122.fcs	0.8	36.89	36.7872	36.64	0.0532895	FC002	Picard	0.1	37.14	36.7936	34.46	0.503174	rdv2_m01		17025	0.181056	ref_pert01	21	dv-comp	Yes	0.0593	ref_prog05	1
7.205		B0001	655.279	7	22.5683	170	22.7316	660-LS	655	EO_22	Dynamic	2	160	480	rdv2_r05	0.418962	750	949.722	502.272	1044.92	986.558	938.791	0.509116	437.781	MEF	c:\users\evan\skydrive\projects\12.lightsensorcharacterization\experiments\rdv2\rdv2_r05\measurements\flow\fcs\Cells123.fcs	0.8	36.89	36.7872	36.64	0.0532895	FC002	Picard	0.1	37.14	36.7936	34.46	0.503174	rdv2_m01		17005	0.147936	ref_pert01	8	dv-comp	Yes	0.0557	ref_prog05	1
7.333		B0001	655.815	7	22.8315	164	22.7449	660-LS	655.5	EO_22	Dynamic	3	360	480	rdv2_r05	0.401157	750	1030.64	526.916	1119.65	1057.54	1089.51	0.498245	449.155	MEF	c:\users\evan\skydrive\projects\12.lightsensorcharacterization\experiments\rdv2\rdv2_r05\measurements\flow\fcs\Cells124.fcs	0.8	36.89	36.7872	36.64	0.0532895	FC002	Picard	0.1	37.14	36.7936	34.46	0.503174	rdv2_m01		17170	0.141496	ref_pert01	18	dv-comp	Yes	0.055	ref_prog05	1
6.636		B0001	654.263	7	22.4214	184	22.4734	660-LS	654.5	EO_22	Dynamic	4	40	480	rdv2_r05	0.439405	750	1436.41	765.849	1574.71	1467.42	1239.57	0.521901	691.935	MEF	c:\users\evan\skydrive\projects\12.lightsensorcharacterization\experiments\rdv2\rdv2_r05\measurements\flow\fcs\Cells125.fcs	0.8	36.89	36.7872	36.64	0.0532895	FC002	Picard	0.1	37.14	36.7936	34.46	0.503174	rdv2_m01		17244	0.153456	ref_pert01	2	dv-comp	Yes	0.0563	ref_prog05	1
6.68		B0001	652.765	7	22.6142	239	22.6919	660-LS	652.5	EO_22	Dynamic	5	340	480	rdv2_r05	0.393847	750	1257.09	656.646	1366.01	1289.78	1215.21	0.509116	537.999	MEF	c:\users\evan\skydrive\projects\12.lightsensorcharacterization\experiments\rdv2\rdv2_r05\measurements\flow\fcs\Cells126.fcs	0.8	36.89	36.7872	36.64	0.0532895	FC002	Picard	0.1	37.14	36.7936	34.46	0.503174	rdv2_m01		17148	0.144256	ref_pert01	17	dv-comp	Yes	0.0553	ref_prog05	1
6.619		B0001	655.411	7	22.7983	185	22.5724	660-LS	655.5	EO_22	Dynamic	6	240	480	rdv2_r05	0.391488	750	2122.5	1150.5	2332.04	2204.44	2226.43	0.521901	912.969	MEF	c:\users\evan\skydrive\projects\12.lightsensorcharacterization\experiments\rdv2\rdv2_r05\measurements\flow\fcs\Cells127.fcs	0.8	36.89	36.7872	36.64	0.0532895	FC002	Picard	0.1	37.14	36.7936	34.46	0.503174	rdv2_m01		17048	0.171856	ref_pert01	12	dv-comp	Yes	0.0583	ref_prog05	1
6.951		B0001	655.478	7	23.0615	191	22.8455	660-LS	655	EO_22	Dynamic	1	380	480	rdv2_r05	0.435411	750	880.722	452.395	963.536	911.247	911.247	0.496457	419.534	MEF	c:\users\evan\skydrive\projects\12.lightsensorcharacterization\experiments\rdv2\rdv2_r05\measurements\flow\fcs\Cells128.fcs	0.8	36.89	36.7872	36.64	0.0532895	FC002	Picard	0.1	37.14	36.7936	34.46	0.503174	rdv2_m01		16864	0.158976	ref_pert01	19	dv-comp	Yes	0.0569	ref_prog05	2
6.616		B0001	654.398	7	22.383	173	22.6671	660-LS	654.5	EO_22	Dynamic	2	200	480	rdv2_r05	0.410987	750	1462.32	820.053	1611.28	1511.78	1452.93	0.542444	662.216	MEF	c:\users\evan\skydrive\projects\12.lightsensorcharacterization\experiments\rdv2\rdv2_r05\measurements\flow\fcs\Cells129.fcs	0.8	36.89	36.7872	36.64	0.0532895	FC002	Picard	0.1	37.14	36.7936	34.46	0.503174	rdv2_m01		16917	0.174616	ref_pert01	10	dv-comp	Yes	0.0586	ref_prog05	2
7.267		B0001	654.14	7	23.0144	153	22.6268	660-LS	654	EO_22	Dynamic	3	140	480	rdv2_r05	0.45325	750	799.01	430.642	882.172	833.372	902.247	0.516746	399.845	MEF	c:\users\evan\skydrive\projects\12.lightsensorcharacterization\experiments\rdv2\rdv2_r05\measurements\flow\fcs\Cells130.fcs	0.8	36.89	36.7872	36.64	0.0532895	FC002	Picard	0.1	37.14	36.7936	34.46	0.503174	rdv2_m01		16905	0.133216	ref_pert01	7	dv-comp	Yes	0.0541	ref_prog05	2
7.432		B0001	655.572	7	23.2633	176	22.9784	660-LS	655.5	EO_22	Dynamic	4	260	480	rdv2_r05	0.373988	750	2261.58	1173.16	2463.89	2363.05	2363.05	0.496457	921.464	MEF	c:\users\evan\skydrive\projects\12.lightsensorcharacterization\experiments\rdv2\rdv2_r05\measurements\flow\fcs\Cells131.fcs	0.8	36.89	36.7872	36.64	0.0532895	FC002	Picard	0.1	37.14	36.7936	34.46	0.503174	rdv2_m01		17050	0.124016	ref_pert01	13	dv-comp	Yes	0.0531	ref_prog05	2
6.368		B0001	653	7	22.215	198	22.6965	660-LS	653	EO_22	Dynamic	5	180	480	rdv2_r05	0.425128	750	1213.93	679.105	1340.07	1251.94	1251.94	0.542444	569.701	MEF	c:\users\evan\skydrive\projects\12.lightsensorcharacterization\experiments\rdv2\rdv2_r05\measurements\flow\fcs\Cells132.fcs	0.8	36.89	36.7872	36.64	0.0532895	FC002	Picard	0.1	37.14	36.7936	34.46	0.503174	rdv2_m01		16749	0.181056	ref_pert01	9	dv-comp	Yes	0.0593	ref_prog05	2
6.221		B0001	654.229	7	22.2285	173	22.8844	660-LS	654.5	EO_22	Dynamic	6	100	480	rdv2_r05	0.467145	750	699.878	398.886	772.905	732.485	718.087	0.544566	361.058	MEF	c:\users\evan\skydrive\projects\12.lightsensorcharacterization\experiments\rdv2\rdv2_r05\measurements\flow\fcs\Cells133.fcs	0.8	36.89	36.7872	36.64	0.0532895	FC002	Picard	0.1	37.14	36.7936	34.46	0.503174	rdv2_m01		16826	0.172776	ref_pert01	5	dv-comp	Yes	0.0584	ref_prog05	2
6.866		B0001	655.869	7	23.066	172	22.8272	660-LS	655.5	EO_22	Dynamic	1	60	480	rdv2_r05	0.455606	750	1004.97	542.367	1106.98	1036.76	957.614	0.523139	504.346	MEF	c:\users\evan\skydrive\projects\12.lightsensorcharacterization\experiments\rdv2\rdv2_r05\measurements\flow\fcs\Cells134.fcs	0.8	36.89	36.7872	36.64	0.0532895	FC002	Picard	0.1	37.14	36.7936	34.46	0.503174	rdv2_m01		16795	0.168176	ref_pert01	3	dv-comp	Yes	0.0579	ref_prog05	3
6.554		B0001	655.047	7	22.8774	177	22.658	660-LS	655	EO_22	Dynamic	2	220	480	rdv2_r05	0.410252	750	1818.59	1044.71	2013.43	1899.49	1956.9	0.549998	826.013	MEF	c:\users\evan\skydrive\projects\12.lightsensorcharacterization\experiments\rdv2\rdv2_r05\measurements\flow\fcs\Cells135.fcs	0.8	36.89	36.7872	36.64	0.0532895	FC002	Picard	0.1	37.14	36.7936	34.46	0.503174	rdv2_m01		16842	0.170016	ref_pert01	11	dv-comp	Yes	0.0581	ref_prog05	3
7.096		B0001	652.76	7	22.2654	190	23.1809	660-LS	652.5	EO_22	Dynamic	3	450	480	rdv2_r05	0.498728	750	559.517	329.314	623.318	588.79	606.587	0.559306	310.866	MEF	c:\users\evan\skydrive\projects\12.lightsensorcharacterization\experiments\rdv2\rdv2_r05\measurements\flow\fcs\Cells136.fcs	0.8	36.89	36.7872	36.64	0.0532895	FC002	Picard	0.1	37.14	36.7936	34.46	0.503174	rdv2_m01		16764	0.136896	ref_pert01	22	dv-comp	Yes	0.0545	ref_prog05	3
6.71		B0001	655.587	7	22.8695	178	22.9141	660-LS	655	EO_22	Dynamic	4	280	480	rdv2_r05	0.380819	750	2029.79	1067.97	2207.9	2097.7	2056.47	0.509116	840.811	MEF	c:\users\evan\skydrive\projects\12.lightsensorcharacterization\experiments\rdv2\rdv2_r05\measurements\flow\fcs\Cells137.fcs	0.8	36.89	36.7872	36.64	0.0532895	FC002	Picard	0.1	37.14	36.7936	34.46	0.503174	rdv2_m01		17005	0.136896	ref_pert01	14	dv-comp	Yes	0.0545	ref_prog05	3
6.833		B0001	652.568	7	22.1728	209	22.77	660-LS	652.5	EO_22	Dynamic	5	300	480	rdv2_r05	0.395474	750	1755.34	920.235	1905.63	1789.66	1918.43	0.514194	753.629	MEF	c:\users\evan\skydrive\projects\12.lightsensorcharacterization\experiments\rdv2\rdv2_r05\measurements\flow\fcs\Cells138.fcs	0.8	36.89	36.7872	36.64	0.0532895	FC002	Picard	0.1	37.14	36.7936	34.46	0.503174	rdv2_m01		17021	0.133216	ref_pert01	15	dv-comp	Yes	0.0541	ref_prog05	3
7.006		B0001	654.334	7	23.0978	166	22.9121	660-LS	654	EO_22	Dynamic	6	400	480	rdv2_r05	0.471792	750	746.872	391.894	820.793	777.434	739.791	0.504087	387.244	MEF	c:\users\evan\skydrive\projects\12.lightsensorcharacterization\experiments\rdv2\rdv2_r05\measurements\flow\fcs\Cells139.fcs	0.8	36.89	36.7872	36.64	0.0532895	FC002	Picard	0.1	37.14	36.7936	34.46	0.503174	rdv2_m01		16915	0.132296	ref_pert01	20	dv-comp	Yes	0.054	ref_prog05	3
6.733		B0001	655.573	7	23.1291	165	22.9461	660-LS	655.5	EO_22	Dynamic	1	120	480	rdv2_r05	0.445387	750	688.177	376.494	757.842	718.087	703.972	0.524301	337.533	MEF	c:\users\evan\skydrive\projects\12.lightsensorcharacterization\experiments\rdv2\rdv2_r05\measurements\flow\fcs\Cells140.fcs	0.8	36.89	36.7872	36.64	0.0532895	FC002	Picard	0.1	37.14	36.7936	34.46	0.503174	rdv2_m01		16812	0.152536	ref_pert01	6	dv-comp	Yes	0.0562	ref_prog05	4
7.612		B0001	653.121	7	22.3712	194	22.7474	660-LS	653	EO_22	Dynamic	2	480	480	rdv2_r05	0.568024	750	412.134	279.933	466.057	437.156	487.591	0.64035	264.732	MEF	c:\users\evan\skydrive\projects\12.lightsensorcharacterization\experiments\rdv2\rdv2_r05\measurements\flow\fcs\Cells141.fcs	0.8	36.89	36.7872	36.64	0.0532895	FC002	Picard	0.1	37.14	36.7936	34.46	0.503174	rdv2_m01		16855	0.115736	ref_pert01	23	dv-comp	Yes	0.0522	ref_prog05	4
7.49		B0001	653.133	7	22.5296	179	22.8329	660-LS	653	EO_22	Dynamic	3	20	480	rdv2_r05	0.392735	750	2091.2	1100.25	2279.59	2182.67	2248.64	0.504087	895.275	MEF	c:\users\evan\skydrive\projects\12.lightsensorcharacterization\experiments\rdv2\rdv2_r05\measurements\flow\fcs\Cells142.fcs	0.8	36.89	36.7872	36.64	0.0532895	FC002	Picard	0.1	37.14	36.7936	34.46	0.503174	rdv2_m01		17204	0.112976	ref_pert01	1	dv-comp	Yes	0.0519	ref_prog05	4
7.135		B0001	652.835	7	22.0955	211	22.6901	660-LS	653.5	EO_22	Dynamic	4	80	480	rdv2_r05	0.429434	750	824.683	432.79	901.601	850.082	884.512	0.509116	387.178	MEF	c:\users\evan\skydrive\projects\12.lightsensorcharacterization\experiments\rdv2\rdv2_r05\measurements\flow\fcs\Cells143.fcs	0.8	36.89	36.7872	36.64	0.0532895	FC002	Picard	0.1	37.14	36.7936	34.46	0.503174	rdv2_m01		16886	0.126776	ref_pert01	4	dv-comp	Yes	0.0534	ref_prog05	4
6.776		B0001	654.108	7	22.3504	177	22.8669	660-LS	654.5	EO_22	Dynamic	5	0	480	rdv2_r05	0.356011	750	3021.08	1476.17	3269.29	3151.28	3182.72	0.468434	1163.9	MEF	c:\users\evan\skydrive\projects\12.lightsensorcharacterization\experiments\rdv2\rdv2_r05\measurements\flow\fcs\Cells144.fcs	0.8	36.89	36.7872	36.64	0.0532895	FC002	Picard	0.1	37.14	36.7936	34.46	0.503174	rdv2_m01		17403	0.127696	ref_pert01	0	dv-comp	Yes	0.0535	ref_prog05	4
6.463		B0001	653.892	7	22.8242	192	22.5299	660-LS	653.5	EO_22	Dynamic	6	320	480	rdv2_r05	0.403492	750	1409.18	732.403	1532.83	1438.58	1557.47	0.509116	618.484	MEF	c:\users\evan\skydrive\projects\12.lightsensorcharacterization\experiments\rdv2\rdv2_r05\measurements\flow\fcs\Cells145.fcs	0.8	36.89	36.7872	36.64	0.0532895	FC002	Picard	0.1	37.14	36.7936	34.46	0.503174	rdv2_m01		17025	0.155296	ref_pert01	16	dv-comp	Yes	0.0565	ref_prog05	4
6.59		B0001	652.716	7	22.5747	204	22.8236	660-LS	653	EO_22	Dynamic	1	300	480	rdv2_r07	0.376411	750	2057.06	1021.6	2222.5	2123.95	2185.18	0.48099	836.574	MEF	c:\users\evan\skydrive\projects\12.lightsensorcharacterization\experiments\rdv2\rdv2_r07\measurements\flow\fcs\Cells026.fcs	0.8	36.9	36.8312	36.58	0.0643854	FC002	Picard	0.1	37.21	37.1305	36.29	0.148307	rdv2_m01	tHorizon=20	16533	0.120336	ref_pert01	15	dv-comp	Yes	0.0527	ref_prog05	1
8.714		B0001	655.279	7	22.5683	170	22.7316	660-LS	655	EO_22	Dynamic	2	340	480	rdv2_r07	0.375618	750	1560.05	757.081	1677.8	1583.43	1644.58	0.478128	630.212	MEF	c:\users\evan\skydrive\projects\12.lightsensorcharacterization\experiments\rdv2\rdv2_r07\measurements\flow\fcs\Cells027.fcs	0.8	36.9	36.8312	36.58	0.0643854	FC002	Picard	0.1	37.21	37.1305	36.29	0.148307	rdv2_m01	tHorizon=20	16657	0.078016	ref_pert01	17	dv-comp	Yes	0.0481	ref_prog05	1
8.928		B0001	655.815	7	22.8315	164	22.7449	660-LS	655.5	EO_22	Dynamic	3	380	480	rdv2_r07	0.387654	750	1138.86	553.819	1228.52	1158.31	1033.83	0.478128	476.24	MEF	c:\users\evan\skydrive\projects\12.lightsensorcharacterization\experiments\rdv2\rdv2_r07\measurements\flow\fcs\Cells028.fcs	0.8	36.9	36.8312	36.58	0.0643854	FC002	Picard	0.1	37.21	37.1305	36.29	0.148307	rdv2_m01	tHorizon=20	16579	0.078936	ref_pert01	19	dv-comp	Yes	0.0482	ref_prog05	1
8.847		B0001	654.263	7	22.4214	184	22.4734	660-LS	654.5	EO_22	Dynamic	4	260	480	rdv2_r07	0.34175	750	2825.72	1331.73	3028.52	2931.12	3102.56	0.454343	1035	MEF	c:\users\evan\skydrive\projects\12.lightsensorcharacterization\experiments\rdv2\rdv2_r07\measurements\flow\fcs\Cells029.fcs	0.8	36.9	36.8312	36.58	0.0643854	FC002	Picard	0.1	37.21	37.1305	36.29	0.148307	rdv2_m01	tHorizon=20	16634	0.081696	ref_pert01	13	dv-comp	Yes	0.0485	ref_prog05	1
10.202		B0001	652.765	7	22.6142	239	22.6919	660-LS	652.5	EO_22	Dynamic	5	140	480	rdv2_r07	0.462606	750	907.558	477.22	998.69	931.521	1024.09	0.512302	462	MEF	c:\users\evan\skydrive\projects\12.lightsensorcharacterization\experiments\rdv2\rdv2_r07\measurements\flow\fcs\Cells030.fcs	0.8	36.9	36.8312	36.58	0.0643854	FC002	Picard	0.1	37.21	37.1305	36.29	0.148307	rdv2_m01	tHorizon=20	16612	0.105616	ref_pert01	7	dv-comp	Yes	0.0511	ref_prog05	1
9.262		B0001	655.411	7	22.7983	185	22.5724	660-LS	655.5	EO_22	Dynamic	6	60	480	rdv2_r07	0.617013	750	313.199	243.688	366.047	328.556	449.143	0.741692	225.856	MEF	c:\users\evan\skydrive\projects\12.lightsensorcharacterization\experiments\rdv2\rdv2_r07\measurements\flow\fcs\Cells031.fcs	0.8	36.9	36.8312	36.58	0.0643854	FC002	Picard	0.1	37.21	37.1305	36.29	0.148307	rdv2_m01	tHorizon=20	16628	0.092736	ref_pert01	3	dv-comp	Yes	0.0497	ref_prog05	1
6.899		B0001	655.478	7	23.0615	191	22.8455	660-LS	655	EO_22	Dynamic	1	160	480	rdv2_r07	0.449143	750	1163.6	616.322	1276.5	1180.46	1073.76	0.522102	573.329	MEF	c:\users\evan\skydrive\projects\12.lightsensorcharacterization\experiments\rdv2\rdv2_r07\measurements\flow\fcs\Cells032.fcs	0.8	36.9	36.8312	36.58	0.0643854	FC002	Picard	0.1	37.21	37.1305	36.29	0.148307	rdv2_m01	tHorizon=20	16630	0.139656	ref_pert01	8	dv-comp	Yes	0.0548	ref_prog05	2
6.694		B0001	654.398	7	22.383	173	22.6671	660-LS	654.5	EO_22	Dynamic	2	280	480	rdv2_r07	0.366947	750	2400.85	1229.94	2596.96	2495.11	2616.14	0.492939	952.946	MEF	c:\users\evan\skydrive\projects\12.lightsensorcharacterization\experiments\rdv2\rdv2_r07\measurements\flow\fcs\Cells033.fcs	0.8	36.9	36.8312	36.58	0.0643854	FC002	Picard	0.1	37.21	37.1305	36.29	0.148307	rdv2_m01	tHorizon=20	16596	0.128616	ref_pert01	14	dv-comp	Yes	0.0536	ref_prog05	2
6.908		B0001	654.14	7	23.0144	153	22.6268	660-LS	654	EO_22	Dynamic	3	200	480	rdv2_r07	0.395032	750	1788.26	966.401	1947.14	1825.22	1877.84	0.529472	769.183	MEF	c:\users\evan\skydrive\projects\12.lightsensorcharacterization\experiments\rdv2\rdv2_r07\measurements\flow\fcs\Cells034.fcs	0.8	36.9	36.8312	36.58	0.0643854	FC002	Picard	0.1	37.21	37.1305	36.29	0.148307	rdv2_m01	tHorizon=20	16656	0.135056	ref_pert01	10	dv-comp	Yes	0.0543	ref_prog05	2
7.676		B0001	655.572	7	23.2633	176	22.9784	660-LS	655.5	EO_22	Dynamic	4	400	480	rdv2_r07	0.385169	750	1019.16	486.539	1099.33	1043.68	1094.3	0.466179	423.426	MEF	c:\users\evan\skydrive\projects\12.lightsensorcharacterization\experiments\rdv2\rdv2_r07\measurements\flow\fcs\Cells035.fcs	0.8	36.9	36.8312	36.58	0.0643854	FC002	Picard	0.1	37.21	37.1305	36.29	0.148307	rdv2_m01	tHorizon=20	16593	0.111136	ref_pert01	20	dv-comp	Yes	0.0517	ref_prog05	2
7.038		B0001	653	7	22.215	198	22.6965	660-LS	653	EO_22	Dynamic	5	360	480	rdv2_r07	0.400139	750	1231.06	612.496	1333.65	1249.51	1115.23	0.49019	533.645	MEF	c:\users\evan\skydrive\projects\12.lightsensorcharacterization\experiments\rdv2\rdv2_r07\measurements\flow\fcs\Cells036.fcs	0.8	36.9	36.8312	36.58	0.0643854	FC002	Picard	0.1	37.21	37.1305	36.29	0.148307	rdv2_m01	tHorizon=20	16586	0.132296	ref_pert01	18	dv-comp	Yes	0.054	ref_prog05	2
6.832		B0001	654.229	7	22.2285	173	22.8844	660-LS	654.5	EO_22	Dynamic	6	20	480	rdv2_r07	0.606766	750	213.082	168.262	251.473	222.802	244.942	0.755207	152.585	MEF	c:\users\evan\skydrive\projects\12.lightsensorcharacterization\experiments\rdv2\rdv2_r07\measurements\flow\fcs\Cells037.fcs	0.8	36.9	36.8312	36.58	0.0643854	FC002	Picard	0.1	37.21	37.1305	36.29	0.148307	rdv2_m01	tHorizon=20	16620	0.139656	ref_pert01	1	dv-comp	Yes	0.0548	ref_prog05	2
6.385		B0001	655.869	7	23.066	172	22.8272	660-LS	655.5	EO_22	Dynamic	1	450	480	rdv2_r07	0.452883	750	661.969	374.227	730.261	694.459	808.122	0.538876	330.723	MEF	c:\users\evan\skydrive\projects\12.lightsensorcharacterization\experiments\rdv2\rdv2_r07\measurements\flow\fcs\Cells038.fcs	0.8	36.9	36.8312	36.58	0.0643854	FC002	Picard	0.1	37.21	37.1305	36.29	0.148307	rdv2_m01	tHorizon=20	16679	0.164496	ref_pert01	22	dv-comp	Yes	0.0575	ref_prog05	3
6.706		B0001	655.047	7	22.8774	177	22.658	660-LS	655	EO_22	Dynamic	2	480	480	rdv2_r07	0.457065	750	552.465	327.905	612.729	585.582	649.899	0.559964	280.057	MEF	c:\users\evan\skydrive\projects\12.lightsensorcharacterization\experiments\rdv2\rdv2_r07\measurements\flow\fcs\Cells039.fcs	0.8	36.9	36.8312	36.58	0.0643854	FC002	Picard	0.1	37.21	37.1305	36.29	0.148307	rdv2_m01	tHorizon=20	16714	0.146096	ref_pert01	23	dv-comp	Yes	0.0555	ref_prog05	3
6.197		B0001	652.76	7	22.2654	190	23.1809	660-LS	652.5	EO_22	Dynamic	3	240	480	rdv2_r07	0.361448	750	2665.31	1311.53	2877.61	2769.16	3044.33	0.473619	1040.11	MEF	c:\users\evan\skydrive\projects\12.lightsensorcharacterization\experiments\rdv2\rdv2_r07\measurements\flow\fcs\Cells040.fcs	0.8	36.9	36.8312	36.58	0.0643854	FC002	Picard	0.1	37.21	37.1305	36.29	0.148307	rdv2_m01	tHorizon=20	16545	0.148856	ref_pert01	12	dv-comp	Yes	0.0558	ref_prog05	3
7.597		B0001	655.587	7	22.8695	178	22.9141	660-LS	655	EO_22	Dynamic	4	120	480	rdv2_r07	0.441845	750	687.983	393.799	759.593	721.28	749.138	0.545972	335.622	MEF	c:\users\evan\skydrive\projects\12.lightsensorcharacterization\experiments\rdv2\rdv2_r07\measurements\flow\fcs\Cells041.fcs	0.8	36.9	36.8312	36.58	0.0643854	FC002	Picard	0.1	37.21	37.1305	36.29	0.148307	rdv2_m01	tHorizon=20	16698	0.128616	ref_pert01	6	dv-comp	Yes	0.0536	ref_prog05	3
6.844		B0001	652.568	7	22.1728	209	22.77	660-LS	652.5	EO_22	Dynamic	5	40	480	rdv2_r07	0.629764	750	258.407	207.038	303.839	269.282	316.339	0.76885	191.347	MEF	c:\users\evan\skydrive\projects\12.lightsensorcharacterization\experiments\rdv2\rdv2_r07\measurements\flow\fcs\Cells042.fcs	0.8	36.9	36.8312	36.58	0.0643854	FC002	Picard	0.1	37.21	37.1305	36.29	0.148307	rdv2_m01	tHorizon=20	16672	0.144256	ref_pert01	2	dv-comp	Yes	0.0553	ref_prog05	3
6.212		B0001	654.334	7	23.0978	166	22.9121	660-LS	654	EO_22	Dynamic	6	420	480	rdv2_r07	0.412184	750	779.895	398.355	850.069	808.122	871.75	0.492939	350.385	MEF	c:\users\evan\skydrive\projects\12.lightsensorcharacterization\experiments\rdv2\rdv2_r07\measurements\flow\fcs\Cells043.fcs	0.8	36.9	36.8312	36.58	0.0643854	FC002	Picard	0.1	37.21	37.1305	36.29	0.148307	rdv2_m01	tHorizon=20	16546	0.154376	ref_pert01	21	dv-comp	Yes	0.0564	ref_prog05	3
6.569		B0001	655.573	7	23.1291	165	22.9461	660-LS	655.5	EO_22	Dynamic	1	80	480	rdv2_r07	0.547408	750	398.558	289.576	456.355	424.325	517.727	0.68244	249.812	MEF	c:\users\evan\skydrive\projects\12.lightsensorcharacterization\experiments\rdv2\rdv2_r07\measurements\flow\fcs\Cells044.fcs	0.8	36.9	36.8312	36.58	0.0643854	FC002	Picard	0.1	37.21	37.1305	36.29	0.148307	rdv2_m01	tHorizon=20	16677	0.154376	ref_pert01	4	dv-comp	Yes	0.0564	ref_prog05	4
8.024		B0001	653.121	7	22.3712	194	22.7474	660-LS	653	EO_22	Dynamic	2	100	480	rdv2_r07	0.474169	750	496.217	336.125	557.617	527.63	527.63	0.637046	264.405	MEF	c:\users\evan\skydrive\projects\12.lightsensorcharacterization\experiments\rdv2\rdv2_r07\measurements\flow\fcs\Cells045.fcs	0.8	36.9	36.8312	36.58	0.0643854	FC002	Picard	0.1	37.21	37.1305	36.29	0.148307	rdv2_m01	tHorizon=20	16611	0.112976	ref_pert01	5	dv-comp	Yes	0.0519	ref_prog05	4
8.141		B0001	653.133	7	22.5296	179	22.8329	660-LS	653	EO_22	Dynamic	3	220	480	rdv2_r07	0.356821	750	2303.26	1144.6	2472.4	2357.24	2291.18	0.485568	882.204	MEF	c:\users\evan\skydrive\projects\12.lightsensorcharacterization\experiments\rdv2\rdv2_r07\measurements\flow\fcs\Cells046.fcs	0.8	36.9	36.8312	36.58	0.0643854	FC002	Picard	0.1	37.21	37.1305	36.29	0.148307	rdv2_m01	tHorizon=20	16555	0.097336	ref_pert01	11	dv-comp	Yes	0.0502	ref_prog05	4
8.029		B0001	652.835	7	22.0955	211	22.6901	660-LS	653.5	EO_22	Dynamic	4	0	480	rdv2_r07	0.903873	750	187.957	147.362	224.658	196.985	233.61	0.748086	203.063	MEF	c:\users\evan\skydrive\projects\12.lightsensorcharacterization\experiments\rdv2\rdv2_r07\measurements\flow\fcs\Cells047.fcs	0.8	36.9	36.8312	36.58	0.0643854	FC002	Picard	0.1	37.21	37.1305	36.29	0.148307	rdv2_m01	tHorizon=20	16689	0.113896	ref_pert01	0	dv-comp	Yes	0.052	ref_prog05	4
7.329		B0001	654.108	7	22.3504	177	22.8669	660-LS	654.5	EO_22	Dynamic	5	180	480	rdv2_r07	0.393436	750	1508.34	807.205	1635.8	1539.06	1568.5	0.52448	643.585	MEF	c:\users\evan\skydrive\projects\12.lightsensorcharacterization\experiments\rdv2\rdv2_r07\measurements\flow\fcs\Cells048.fcs	0.8	36.9	36.8312	36.58	0.0643854	FC002	Picard	0.1	37.21	37.1305	36.29	0.148307	rdv2_m01	tHorizon=20	16572	0.122176	ref_pert01	9	dv-comp	Yes	0.0529	ref_prog05	4
6.47		B0001	653.892	7	22.8242	192	22.5299	660-LS	653.5	EO_22	Dynamic	6	320	480	rdv2_r07	0.389899	750	1721.9	887.461	1861.31	1757.34	1808.01	0.505001	725.721	MEF	c:\users\evan\skydrive\projects\12.lightsensorcharacterization\experiments\rdv2\rdv2_r07\measurements\flow\fcs\Cells049.fcs	0.8	36.9	36.8312	36.58	0.0643854	FC002	Picard	0.1	37.21	37.1305	36.29	0.148307	rdv2_m01	tHorizon=20	16585	0.144256	ref_pert01	16	dv-comp	Yes	0.0553	ref_prog05	4
5.272		B0001	652.716	7	22.5747	204	22.8236	660-LS	653	EO_22	Dynamic	1	220	480	rdv2_r06	0.466153	750	608.36	358.161	671.578	643.152	742.099	0.556884	313.058	MEF	c:\users\evan\skydrive\projects\12.lightsensorcharacterization\experiments\rdv2\rdv2_r06\measurements\flow\fcs\Cells122.fcs	0.8	36.93	36.822	36.46	0.0956738	FC002	Picard	0.1	37.15	36.9457	35.75	0.27436	rdv2_m01		16608	0.155296	ref_pert01	11	dv-comp	Yes	0.0565	ref_prog05	1
5.272		B0001	655.279	7	22.5683	170	22.7316	660-LS	655	EO_22	Dynamic	2	60	480	rdv2_r06	0.466153	750	608.36	358.161	671.578	643.152	742.099	0.556884	313.058	MEF	c:\users\evan\skydrive\projects\12.lightsensorcharacterization\experiments\rdv2\rdv2_r06\measurements\flow\fcs\Cells123.fcs	0.8	36.93	36.822	36.46	0.0956738	FC002	Picard	0.1	37.15	36.9457	35.75	0.27436	rdv2_m01		16608	0.127696	ref_pert01	3	dv-comp	Yes	0.0535	ref_prog05	1
5.272		B0001	655.815	7	22.8315	164	22.7449	660-LS	655.5	EO_22	Dynamic	3	280	480	rdv2_r06	0.466153	750	608.36	358.161	671.578	643.152	742.099	0.556884	313.058	MEF	c:\users\evan\skydrive\projects\12.lightsensorcharacterization\experiments\rdv2\rdv2_r06\measurements\flow\fcs\Cells124.fcs	0.8	36.93	36.822	36.46	0.0956738	FC002	Picard	0.1	37.15	36.9457	35.75	0.27436	rdv2_m01		16608	0.122176	ref_pert01	14	dv-comp	Yes	0.0529	ref_prog05	1
5.272		B0001	654.263	7	22.4214	184	22.4734	660-LS	654.5	EO_22	Dynamic	4	400	480	rdv2_r06	0.466153	750	608.36	358.161	671.578	643.152	742.099	0.556884	313.058	MEF	c:\users\evan\skydrive\projects\12.lightsensorcharacterization\experiments\rdv2\rdv2_r06\measurements\flow\fcs\Cells125.fcs	0.8	36.93	36.822	36.46	0.0956738	FC002	Picard	0.1	37.15	36.9457	35.75	0.27436	rdv2_m01		16608	0.116656	ref_pert01	20	dv-comp	Yes	0.0523	ref_prog05	1
5.272		B0001	652.765	7	22.6142	239	22.6919	660-LS	652.5	EO_22	Dynamic	5	100	480	rdv2_r06	0.466153	750	608.36	358.161	671.578	643.152	742.099	0.556884	313.058	MEF	c:\users\evan\skydrive\projects\12.lightsensorcharacterization\experiments\rdv2\rdv2_r06\measurements\flow\fcs\Cells126.fcs	0.8	36.93	36.822	36.46	0.0956738	FC002	Picard	0.1	37.15	36.9457	35.75	0.27436	rdv2_m01		16608	0.112056	ref_pert01	5	dv-comp	Yes	0.0518	ref_prog05	1
5.272		B0001	655.411	7	22.7983	185	22.5724	660-LS	655.5	EO_22	Dynamic	6	260	480	rdv2_r06	0.466153	750	608.36	358.161	671.578	643.152	742.099	0.556884	313.058	MEF	c:\users\evan\skydrive\projects\12.lightsensorcharacterization\experiments\rdv2\rdv2_r06\measurements\flow\fcs\Cells127.fcs	0.8	36.93	36.822	36.46	0.0956738	FC002	Picard	0.1	37.15	36.9457	35.75	0.27436	rdv2_m01		16608	0.122176	ref_pert01	13	dv-comp	Yes	0.0529	ref_prog05	1
5.272		B0001	655.478	7	23.0615	191	22.8455	660-LS	655	EO_22	Dynamic	1	360	480	rdv2_r06	0.466153	750	608.36	358.161	671.578	643.152	742.099	0.556884	313.058	MEF	c:\users\evan\skydrive\projects\12.lightsensorcharacterization\experiments\rdv2\rdv2_r06\measurements\flow\fcs\Cells128.fcs	0.8	36.93	36.822	36.46	0.0956738	FC002	Picard	0.1	37.15	36.9457	35.75	0.27436	rdv2_m01		16608	0.159896	ref_pert01	18	dv-comp	Yes	0.057	ref_prog05	2
5.272		B0001	654.398	7	22.383	173	22.6671	660-LS	654.5	EO_22	Dynamic	2	380	480	rdv2_r06	0.466153	750	608.36	358.161	671.578	643.152	742.099	0.556884	313.058	MEF	c:\users\evan\skydrive\projects\12.lightsensorcharacterization\experiments\rdv2\rdv2_r06\measurements\flow\fcs\Cells129.fcs	0.8	36.93	36.822	36.46	0.0956738	FC002	Picard	0.1	37.15	36.9457	35.75	0.27436	rdv2_m01		16608	0.141496	ref_pert01	19	dv-comp	Yes	0.055	ref_prog05	2
5.272		B0001	654.14	7	23.0144	153	22.6268	660-LS	654	EO_22	Dynamic	3	0	480	rdv2_r06	0.466153	750	608.36	358.161	671.578	643.152	742.099	0.556884	313.058	MEF	c:\users\evan\skydrive\projects\12.lightsensorcharacterization\experiments\rdv2\rdv2_r06\measurements\flow\fcs\Cells130.fcs	0.8	36.93	36.822	36.46	0.0956738	FC002	Picard	0.1	37.15	36.9457	35.75	0.27436	rdv2_m01		16608	0.135976	ref_pert01	0	dv-comp	Yes	0.0544	ref_prog05	2
5.272		B0001	655.572	7	23.2633	176	22.9784	660-LS	655.5	EO_22	Dynamic	4	240	480	rdv2_r06	0.466153	750	608.36	358.161	671.578	643.152	742.099	0.556884	313.058	MEF	c:\users\evan\skydrive\projects\12.lightsensorcharacterization\experiments\rdv2\rdv2_r06\measurements\flow\fcs\Cells131.fcs	0.8	36.93	36.822	36.46	0.0956738	FC002	Picard	0.1	37.15	36.9457	35.75	0.27436	rdv2_m01		16608	0.135056	ref_pert01	12	dv-comp	Yes	0.0543	ref_prog05	2
5.272		B0001	653	7	22.215	198	22.6965	660-LS	653	EO_22	Dynamic	5	480	480	rdv2_r06	0.466153	750	608.36	358.161	671.578	643.152	742.099	0.556884	313.058	MEF	c:\users\evan\skydrive\projects\12.lightsensorcharacterization\experiments\rdv2\rdv2_r06\measurements\flow\fcs\Cells132.fcs	0.8	36.93	36.822	36.46	0.0956738	FC002	Picard	0.1	37.15	36.9457	35.75	0.27436	rdv2_m01		16608	0.163576	ref_pert01	23	dv-comp	Yes	0.0574	ref_prog05	2
5.272		B0001	654.229	7	22.2285	173	22.8844	660-LS	654.5	EO_22	Dynamic	6	420	480	rdv2_r06	0.466153	750	608.36	358.161	671.578	643.152	742.099	0.556884	313.058	MEF	c:\users\evan\skydrive\projects\12.lightsensorcharacterization\experiments\rdv2\rdv2_r06\measurements\flow\fcs\Cells133.fcs	0.8	36.93	36.822	36.46	0.0956738	FC002	Picard	0.1	37.15	36.9457	35.75	0.27436	rdv2_m01		16608	0.147016	ref_pert01	21	dv-comp	Yes	0.0556	ref_prog05	2
5.272		B0001	655.869	7	23.066	172	22.8272	660-LS	655.5	EO_22	Dynamic	1	320	480	rdv2_r06	0.466153	750	608.36	358.161	671.578	643.152	742.099	0.556884	313.058	MEF	c:\users\evan\skydrive\projects\12.lightsensorcharacterization\experiments\rdv2\rdv2_r06\measurements\flow\fcs\Cells134.fcs	0.8	36.93	36.822	36.46	0.0956738	FC002	Picard	0.1	37.15	36.9457	35.75	0.27436	rdv2_m01		16608	0.146096	ref_pert01	16	dv-comp	Yes	0.0555	ref_prog05	3
5.272		B0001	655.047	7	22.8774	177	22.658	660-LS	655	EO_22	Dynamic	2	120	480	rdv2_r06	0.466153	750	608.36	358.161	671.578	643.152	742.099	0.556884	313.058	MEF	c:\users\evan\skydrive\projects\12.lightsensorcharacterization\experiments\rdv2\rdv2_r06\measurements\flow\fcs\Cells135.fcs	0.8	36.93	36.822	36.46	0.0956738	FC002	Picard	0.1	37.15	36.9457	35.75	0.27436	rdv2_m01		16608	0.141496	ref_pert01	6	dv-comp	Yes	0.055	ref_prog05	3
5.272		B0001	652.76	7	22.2654	190	23.1809	660-LS	652.5	EO_22	Dynamic	3	450	480	rdv2_r06	0.466153	750	608.36	358.161	671.578	643.152	742.099	0.556884	313.058	MEF	c:\users\evan\skydrive\projects\12.lightsensorcharacterization\experiments\rdv2\rdv2_r06\measurements\flow\fcs\Cells136.fcs	0.8	36.93	36.822	36.46	0.0956738	FC002	Picard	0.1	37.15	36.9457	35.75	0.27436	rdv2_m01		16608	0.137816	ref_pert01	22	dv-comp	Yes	0.0546	ref_prog05	3
5.272		B0001	655.587	7	22.8695	178	22.9141	660-LS	655	EO_22	Dynamic	4	340	480	rdv2_r06	0.466153	750	608.36	358.161	671.578	643.152	742.099	0.556884	313.058	MEF	c:\users\evan\skydrive\projects\12.lightsensorcharacterization\experiments\rdv2\rdv2_r06\measurements\flow\fcs\Cells137.fcs	0.8	36.93	36.822	36.46	0.0956738	FC002	Picard	0.1	37.15	36.9457	35.75	0.27436	rdv2_m01		16608	0.121256	ref_pert01	17	dv-comp	Yes	0.0528	ref_prog05	3
5.272		B0001	652.568	7	22.1728	209	22.77	660-LS	652.5	EO_22	Dynamic	5	20	480	rdv2_r06	0.466153	750	608.36	358.161	671.578	643.152	742.099	0.556884	313.058	MEF	c:\users\evan\skydrive\projects\12.lightsensorcharacterization\experiments\rdv2\rdv2_r06\measurements\flow\fcs\Cells138.fcs	0.8	36.93	36.822	36.46	0.0956738	FC002	Picard	0.1	37.15	36.9457	35.75	0.27436	rdv2_m01		16608	0.118496	ref_pert01	1	dv-comp	Yes	0.0525	ref_prog05	3
5.272		B0001	654.334	7	23.0978	166	22.9121	660-LS	654	EO_22	Dynamic	6	180	480	rdv2_r06	0.466153	750	608.36	358.161	671.578	643.152	742.099	0.556884	313.058	MEF	c:\users\evan\skydrive\projects\12.lightsensorcharacterization\experiments\rdv2\rdv2_r06\measurements\flow\fcs\Cells139.fcs	0.8	36.93	36.822	36.46	0.0956738	FC002	Picard	0.1	37.15	36.9457	35.75	0.27436	rdv2_m01		16608	0.141496	ref_pert01	9	dv-comp	Yes	0.055	ref_prog05	3
5.272		B0001	655.573	7	23.1291	165	22.9461	660-LS	655.5	EO_22	Dynamic	1	160	480	rdv2_r06	0.466153	750	608.36	358.161	671.578	643.152	742.099	0.556884	313.058	MEF	c:\users\evan\skydrive\projects\12.lightsensorcharacterization\experiments\rdv2\rdv2_r06\measurements\flow\fcs\Cells140.fcs	0.8	36.93	36.822	36.46	0.0956738	FC002	Picard	0.1	37.15	36.9457	35.75	0.27436	rdv2_m01		16608	0.142416	ref_pert01	8	dv-comp	Yes	0.0551	ref_prog05	4
5.272		B0001	653.121	7	22.3712	194	22.7474	660-LS	653	EO_22	Dynamic	2	140	480	rdv2_r06	0.466153	750	608.36	358.161	671.578	643.152	742.099	0.556884	313.058	MEF	c:\users\evan\skydrive\projects\12.lightsensorcharacterization\experiments\rdv2\rdv2_r06\measurements\flow\fcs\Cells141.fcs	0.8	36.93	36.822	36.46	0.0956738	FC002	Picard	0.1	37.15	36.9457	35.75	0.27436	rdv2_m01		16608	0.112056	ref_pert01	7	dv-comp	Yes	0.0518	ref_prog05	4
5.272		B0001	653.133	7	22.5296	179	22.8329	660-LS	653	EO_22	Dynamic	3	200	480	rdv2_r06	0.466153	750	608.36	358.161	671.578	643.152	742.099	0.556884	313.058	MEF	c:\users\evan\skydrive\projects\12.lightsensorcharacterization\experiments\rdv2\rdv2_r06\measurements\flow\fcs\Cells142.fcs	0.8	36.93	36.822	36.46	0.0956738	FC002	Picard	0.1	37.15	36.9457	35.75	0.27436	rdv2_m01		16608	0.112976	ref_pert01	10	dv-comp	Yes	0.0519	ref_prog05	4
5.272		B0001	652.835	7	22.0955	211	22.6901	660-LS	653.5	EO_22	Dynamic	4	80	480	rdv2_r06	0.466153	750	608.36	358.161	671.578	643.152	742.099	0.556884	313.058	MEF	c:\users\evan\skydrive\projects\12.lightsensorcharacterization\experiments\rdv2\rdv2_r06\measurements\flow\fcs\Cells143.fcs	0.8	36.93	36.822	36.46	0.0956738	FC002	Picard	0.1	37.15	36.9457	35.75	0.27436	rdv2_m01		16608	0.116656	ref_pert01	4	dv-comp	Yes	0.0523	ref_prog05	4
5.272		B0001	654.108	7	22.3504	177	22.8669	660-LS	654.5	EO_22	Dynamic	5	40	480	rdv2_r06	0.466153	750	608.36	358.161	671.578	643.152	742.099	0.556884	313.058	MEF	c:\users\evan\skydrive\projects\12.lightsensorcharacterization\experiments\rdv2\rdv2_r06\measurements\flow\fcs\Cells144.fcs	0.8	36.93	36.822	36.46	0.0956738	FC002	Picard	0.1	37.15	36.9457	35.75	0.27436	rdv2_m01		16608	0.120336	ref_pert01	2	dv-comp	Yes	0.0527	ref_prog05	4
5.272		B0001	653.892	7	22.8242	192	22.5299	660-LS	653.5	EO_22	Dynamic	6	300	480	rdv2_r06	0.466153	750	608.36	358.161	671.578	643.152	742.099	0.556884	313.058	MEF	c:\users\evan\skydrive\projects\12.lightsensorcharacterization\experiments\rdv2\rdv2_r06\measurements\flow\fcs\Cells145.fcs	0.8	36.93	36.822	36.46	0.0956738	FC002	Picard	0.1	37.15	36.9457	35.75	0.27436	rdv2_m01		16608	0.124936	ref_pert01	15	dv-comp	Yes	0.0532	ref_prog05	4
[truncated: 18 more columns]
