# Supplementary material for: A photoconversion model for full spectral programming and multiplexing of optogenetic systems
Source: Mol Syst Biol. 2017 Apr 24;13(4):926. doi: 10.15252/msb.20167456 (PMC5408778; doi:10.15252/msb.20167456)
Supplement: Supplementary file 15 — Dataset EV7 [file MSB-13-926-s015.zip › dataset_ev7_cph8-ompr_data_and_analysis/cph8-ompr_data/dv-comp/rdv2_wholepop_dv-comp_concise.xlsx]

## Sheet: Sheet1
Activating intensity	Bot Centroid (nm)	Bot LED ID	Col	Data time point	FL1 Mean	FL1 RCV	Growth temp mean	LPA	Maturation temp mean	Model	OD	Program type	Reference signal	Row	Run ID	Run name	Sample ID	Spectral intensity	Strain ID	Top Centroid (nm)	Top LED ID	Unnamed: 19	Unnamed: 20	Unnamed: 21	Well
	652.716	660-LS	1	180	1408.17	0.539756	36.853	Picard	37.1048	rdv2_m01	0.129536	dv-comp	ref_prog05	1	rdv2_r08	RDv2 Run 8	rdv2_r08_s025		RDv2						1
	655.279	660-LS	2	360	1257.78	0.478596	36.853	Picard	37.1048	rdv2_m01	0.101936	dv-comp	ref_prog05	1	rdv2_r08	RDv2 Run 8	rdv2_r08_s026		RDv2						2
	655.815	660-LS	3	320	1811.42	0.503886	36.853	Picard	37.1048	rdv2_m01	0.105616	dv-comp	ref_prog05	1	rdv2_r08	RDv2 Run 8	rdv2_r08_s027		RDv2						3
	654.263	660-LS	4	280	2537.29	0.489496	36.853	Picard	37.1048	rdv2_m01	0.102856	dv-comp	ref_prog05	1	rdv2_r08	RDv2 Run 8	rdv2_r08_s028		RDv2						4
	652.765	660-LS	5	100	539.576	0.664416	36.853	Picard	37.1048	rdv2_m01	0.116656	dv-comp	ref_prog05	1	rdv2_r08	RDv2 Run 8	rdv2_r08_s029		RDv2						5
	655.411	660-LS	6	60	302.462	0.78854	36.853	Picard	37.1048	rdv2_m01	0.105616	dv-comp	ref_prog05	1	rdv2_r08	RDv2 Run 8	rdv2_r08_s030		RDv2						6
	655.478	660-LS	1	140	887.765	0.541905	36.853	Picard	37.1048	rdv2_m01	0.147936	dv-comp	ref_prog05	2	rdv2_r08	RDv2 Run 8	rdv2_r08_s031		RDv2						7
	654.398	660-LS	2	400	893.352	0.501632	36.853	Picard	37.1048	rdv2_m01	0.144256	dv-comp	ref_prog05	2	rdv2_r08	RDv2 Run 8	rdv2_r08_s032		RDv2						8
	654.14	660-LS	3	0	203.996	0.760067	36.853	Picard	37.1048	rdv2_m01	0.155296	dv-comp	ref_prog05	2	rdv2_r08	RDv2 Run 8	rdv2_r08_s033		RDv2						9
	655.572	660-LS	4	260	2728.18	0.486351	36.853	Picard	37.1048	rdv2_m01	0.128616	dv-comp	ref_prog05	2	rdv2_r08	RDv2 Run 8	rdv2_r08_s034		RDv2						10
	653	660-LS	5	420	783.055	0.516615	36.853	Picard	37.1048	rdv2_m01	0.158976	dv-comp	ref_prog05	2	rdv2_r08	RDv2 Run 8	rdv2_r08_s035		RDv2						11
	654.229	660-LS	6	340	1483.94	0.511641	36.853	Picard	37.1048	rdv2_m01	0.153456	dv-comp	ref_prog05	2	rdv2_r08	RDv2 Run 8	rdv2_r08_s036		RDv2						12
	655.869	660-LS	1	40	266.213	0.816036	36.853	Picard	37.1048	rdv2_m01	0.160816	dv-comp	ref_prog05	3	rdv2_r08	RDv2 Run 8	rdv2_r08_s037		RDv2						13
	655.047	660-LS	2	200	1824.05	0.534451	36.853	Picard	37.1048	rdv2_m01	0.162656	dv-comp	ref_prog05	3	rdv2_r08	RDv2 Run 8	rdv2_r08_s038		RDv2						14
	652.76	660-LS	3	80	436.925	0.739419	36.853	Picard	37.1048	rdv2_m01	0.160816	dv-comp	ref_prog05	3	rdv2_r08	RDv2 Run 8	rdv2_r08_s039		RDv2						15
	655.587	660-LS	4	300	2013.55	0.526922	36.853	Picard	37.1048	rdv2_m01	0.146096	dv-comp	ref_prog05	3	rdv2_r08	RDv2 Run 8	rdv2_r08_s040		RDv2						16
	652.568	660-LS	5	480	558.722	0.616976	36.853	Picard	37.1048	rdv2_m01	0.150696	dv-comp	ref_prog05	3	rdv2_r08	RDv2 Run 8	rdv2_r08_s041		RDv2						17
	654.334	660-LS	6	220	2336.17	0.526922	36.853	Picard	37.1048	rdv2_m01	0.160816	dv-comp	ref_prog05	3	rdv2_r08	RDv2 Run 8	rdv2_r08_s042		RDv2						18
	655.573	660-LS	1	120	663.235	0.596791	36.853	Picard	37.1048	rdv2_m01	0.185656	dv-comp	ref_prog05	4	rdv2_r08	RDv2 Run 8	rdv2_r08_s043		RDv2						19
	653.121	660-LS	2	240	2688.96	0.486351	36.853	Picard	37.1048	rdv2_m01	0.104696	dv-comp	ref_prog05	4	rdv2_r08	RDv2 Run 8	rdv2_r08_s044		RDv2						20
	653.133	660-LS	3	380	1084.73	0.491179	36.853	Picard	37.1048	rdv2_m01	0.107456	dv-comp	ref_prog05	4	rdv2_r08	RDv2 Run 8	rdv2_r08_s045		RDv2						21
	652.835	660-LS	4	20	221.081	0.795096	36.853	Picard	37.1048	rdv2_m01	0.112976	dv-comp	ref_prog05	4	rdv2_r08	RDv2 Run 8	rdv2_r08_s046		RDv2						22
	654.108	660-LS	5	450	658.453	0.556594	36.853	Picard	37.1048	rdv2_m01	0.135976	dv-comp	ref_prog05	4	rdv2_r08	RDv2 Run 8	rdv2_r08_s047		RDv2						23
	653.892	660-LS	6	160	1071.11	0.514215	36.853	Picard	37.1048	rdv2_m01	0.126776	dv-comp	ref_prog05	4	rdv2_r08	RDv2 Run 8	rdv2_r08_s048		RDv2						24
	652.716	660-LS	1	40	256.204	0.793797	36.8304	Picard	37.1359	rdv2_m01	0.227976	dv-comp	ref_prog05	1	rdv2_r09	RDv2 Run 9	rdv2_r09_s025		RDv2						1
	655.279	660-LS	2	380	1004.19	0.493239	36.8304	Picard	37.1359	rdv2_m01	0.201296	dv-comp	ref_prog05	1	rdv2_r09	RDv2 Run 9	rdv2_r09_s026		RDv2						2
	655.815	660-LS	3	340	1456	0.498127	36.8304	Picard	37.1359	rdv2_m01	0.193016	dv-comp	ref_prog05	1	rdv2_r09	RDv2 Run 9	rdv2_r09_s027		RDv2						3
	654.263	660-LS	4	400	919.409	0.493239	36.8304	Picard	37.1359	rdv2_m01	0.201296	dv-comp	ref_prog05	1	rdv2_r09	RDv2 Run 9	rdv2_r09_s028		RDv2						4
	652.765	660-LS	5	120	667.693	0.595841	36.8304	Picard	37.1359	rdv2_m01	0.213256	dv-comp	ref_prog05	1	rdv2_r09	RDv2 Run 9	rdv2_r09_s029		RDv2						5
	655.411	660-LS	6	20	215.07	0.792428	36.8304	Picard	37.1359	rdv2_m01	0.223376	dv-comp	ref_prog05	1	rdv2_r09	RDv2 Run 9	rdv2_r09_s030		RDv2						6
	655.478	660-LS	1	280	2477.26	0.493239	36.8304	Picard	37.1359	rdv2_m01	0.240856	dv-comp	ref_prog05	2	rdv2_r09	RDv2 Run 9	rdv2_r09_s031		RDv2						7
	654.398	660-LS	2	180	1514.09	0.538881	36.8304	Picard	37.1359	rdv2_m01	0.252816	dv-comp	ref_prog05	2	rdv2_r09	RDv2 Run 9	rdv2_r09_s032		RDv2						8
	654.14	660-LS	3	220	2292.97	0.513391	36.8304	Picard	37.1359	rdv2_m01	0.245456	dv-comp	ref_prog05	2	rdv2_r09	RDv2 Run 9	rdv2_r09_s033		RDv2						9
	655.572	660-LS	4	420	815.088	0.508352	36.8304	Picard	37.1359	rdv2_m01	0.233496	dv-comp	ref_prog05	2	rdv2_r09	RDv2 Run 9	rdv2_r09_s034		RDv2						10
	653	660-LS	5	60	349.325	0.800282	36.8304	Picard	37.1359	rdv2_m01	0.254656	dv-comp	ref_prog05	2	rdv2_r09	RDv2 Run 9	rdv2_r09_s035		RDv2						11
	654.229	660-LS	6	80	444.992	0.717256	36.8304	Picard	37.1359	rdv2_m01	0.256496	dv-comp	ref_prog05	2	rdv2_r09	RDv2 Run 9	rdv2_r09_s036		RDv2						12
	655.869	660-LS	1	240	2683.23	0.498127	36.8304	Picard	37.1359	rdv2_m01	0.239936	dv-comp	ref_prog05	3	rdv2_r09	RDv2 Run 9	rdv2_r09_s037		RDv2						13
	655.047	660-LS	2	160	1205.7	0.531287	36.8304	Picard	37.1359	rdv2_m01	0.254656	dv-comp	ref_prog05	3	rdv2_r09	RDv2 Run 9	rdv2_r09_s038		RDv2						14
	652.76	660-LS	3	260	2813.18	0.485569	36.8304	Picard	37.1359	rdv2_m01	0.239936	dv-comp	ref_prog05	3	rdv2_r09	RDv2 Run 9	rdv2_r09_s039		RDv2						15
	655.587	660-LS	4	480	545.232	0.629959	36.8304	Picard	37.1359	rdv2_m01	0.248216	dv-comp	ref_prog05	3	rdv2_r09	RDv2 Run 9	rdv2_r09_s040		RDv2						16
	652.568	660-LS	5	100	572.073	0.643152	36.8304	Picard	37.1359	rdv2_m01	0.248216	dv-comp	ref_prog05	3	rdv2_r09	RDv2 Run 9	rdv2_r09_s041		RDv2						17
	654.334	660-LS	6	200	1981.56	0.526073	36.8304	Picard	37.1359	rdv2_m01	0.233496	dv-comp	ref_prog05	3	rdv2_r09	RDv2 Run 9	rdv2_r09_s042		RDv2						18
	655.573	660-LS	1	360	1216.13	0.503064	36.8304	Picard	37.1359	rdv2_m01	0.240856	dv-comp	ref_prog05	4	rdv2_r09	RDv2 Run 9	rdv2_r09_s043		RDv2						19
	653.121	660-LS	2	0	209.874	0.786007	36.8304	Picard	37.1359	rdv2_m01	0.215096	dv-comp	ref_prog05	4	rdv2_r09	RDv2 Run 9	rdv2_r09_s044		RDv2						20
	653.133	660-LS	3	300	2079.23	0.485569	36.8304	Picard	37.1359	rdv2_m01	0.215096	dv-comp	ref_prog05	4	rdv2_r09	RDv2 Run 9	rdv2_r09_s045		RDv2						21
	652.835	660-LS	4	450	626.374	0.575748	36.8304	Picard	37.1359	rdv2_m01	0.211416	dv-comp	ref_prog05	4	rdv2_r09	RDv2 Run 9	rdv2_r09_s046		RDv2						22
	654.108	660-LS	5	320	1762.83	0.51081	36.8304	Picard	37.1359	rdv2_m01	0.225216	dv-comp	ref_prog05	4	rdv2_r09	RDv2 Run 9	rdv2_r09_s047		RDv2						23
	653.892	660-LS	6	140	830.781	0.548411	36.8304	Picard	37.1359	rdv2_m01	0.218776	dv-comp	ref_prog05	4	rdv2_r09	RDv2 Run 9	rdv2_r09_s048		RDv2						24
	652.716	660-LS	1	420	673.984	0.551973	36.7872	Picard	36.7936	rdv2_m01	0.181056	dv-comp	ref_prog05	1	rdv2_r05	RDv2 Run 5	rdv2_r05_s121		RDv2						1
	655.279	660-LS	2	160	1044.92	0.509116	36.7872	Picard	36.7936	rdv2_m01	0.147936	dv-comp	ref_prog05	1	rdv2_r05	RDv2 Run 5	rdv2_r05_s122		RDv2						2
	655.815	660-LS	3	360	1119.65	0.498245	36.7872	Picard	36.7936	rdv2_m01	0.141496	dv-comp	ref_prog05	1	rdv2_r05	RDv2 Run 5	rdv2_r05_s123		RDv2						3
	654.263	660-LS	4	40	1574.71	0.521901	36.7872	Picard	36.7936	rdv2_m01	0.153456	dv-comp	ref_prog05	1	rdv2_r05	RDv2 Run 5	rdv2_r05_s124		RDv2						4
	652.765	660-LS	5	340	1366.01	0.509116	36.7872	Picard	36.7936	rdv2_m01	0.144256	dv-comp	ref_prog05	1	rdv2_r05	RDv2 Run 5	rdv2_r05_s125		RDv2						5
	655.411	660-LS	6	240	2332.04	0.521901	36.7872	Picard	36.7936	rdv2_m01	0.171856	dv-comp	ref_prog05	1	rdv2_r05	RDv2 Run 5	rdv2_r05_s126		RDv2						6
	655.478	660-LS	1	380	963.536	0.496457	36.7872	Picard	36.7936	rdv2_m01	0.158976	dv-comp	ref_prog05	2	rdv2_r05	RDv2 Run 5	rdv2_r05_s127		RDv2						7
	654.398	660-LS	2	200	1611.28	0.542444	36.7872	Picard	36.7936	rdv2_m01	0.174616	dv-comp	ref_prog05	2	rdv2_r05	RDv2 Run 5	rdv2_r05_s128		RDv2						8
	654.14	660-LS	3	140	882.172	0.516746	36.7872	Picard	36.7936	rdv2_m01	0.133216	dv-comp	ref_prog05	2	rdv2_r05	RDv2 Run 5	rdv2_r05_s129		RDv2						9
	655.572	660-LS	4	260	2463.89	0.496457	36.7872	Picard	36.7936	rdv2_m01	0.124016	dv-comp	ref_prog05	2	rdv2_r05	RDv2 Run 5	rdv2_r05_s130		RDv2						10
	653	660-LS	5	180	1340.07	0.542444	36.7872	Picard	36.7936	rdv2_m01	0.181056	dv-comp	ref_prog05	2	rdv2_r05	RDv2 Run 5	rdv2_r05_s131		RDv2						11
	654.229	660-LS	6	100	772.905	0.544566	36.7872	Picard	36.7936	rdv2_m01	0.172776	dv-comp	ref_prog05	2	rdv2_r05	RDv2 Run 5	rdv2_r05_s132		RDv2						12
	655.869	660-LS	1	60	1106.98	0.523139	36.7872	Picard	36.7936	rdv2_m01	0.168176	dv-comp	ref_prog05	3	rdv2_r05	RDv2 Run 5	rdv2_r05_s133		RDv2						13
	655.047	660-LS	2	220	2013.43	0.549998	36.7872	Picard	36.7936	rdv2_m01	0.170016	dv-comp	ref_prog05	3	rdv2_r05	RDv2 Run 5	rdv2_r05_s134		RDv2						14
	652.76	660-LS	3	450	623.318	0.559306	36.7872	Picard	36.7936	rdv2_m01	0.136896	dv-comp	ref_prog05	3	rdv2_r05	RDv2 Run 5	rdv2_r05_s135		RDv2						15
	655.587	660-LS	4	280	2207.9	0.509116	36.7872	Picard	36.7936	rdv2_m01	0.136896	dv-comp	ref_prog05	3	rdv2_r05	RDv2 Run 5	rdv2_r05_s136		RDv2						16
	652.568	660-LS	5	300	1905.63	0.514194	36.7872	Picard	36.7936	rdv2_m01	0.133216	dv-comp	ref_prog05	3	rdv2_r05	RDv2 Run 5	rdv2_r05_s137		RDv2						17
	654.334	660-LS	6	400	820.793	0.504087	36.7872	Picard	36.7936	rdv2_m01	0.132296	dv-comp	ref_prog05	3	rdv2_r05	RDv2 Run 5	rdv2_r05_s138		RDv2						18
	655.573	660-LS	1	120	757.842	0.524301	36.7872	Picard	36.7936	rdv2_m01	0.152536	dv-comp	ref_prog05	4	rdv2_r05	RDv2 Run 5	rdv2_r05_s139		RDv2						19
	653.121	660-LS	2	480	466.057	0.64035	36.7872	Picard	36.7936	rdv2_m01	0.115736	dv-comp	ref_prog05	4	rdv2_r05	RDv2 Run 5	rdv2_r05_s140		RDv2						20
	653.133	660-LS	3	20	2279.59	0.504087	36.7872	Picard	36.7936	rdv2_m01	0.112976	dv-comp	ref_prog05	4	rdv2_r05	RDv2 Run 5	rdv2_r05_s141		RDv2						21
	652.835	660-LS	4	80	901.601	0.509116	36.7872	Picard	36.7936	rdv2_m01	0.126776	dv-comp	ref_prog05	4	rdv2_r05	RDv2 Run 5	rdv2_r05_s142		RDv2						22
	654.108	660-LS	5	0	3269.29	0.468434	36.7872	Picard	36.7936	rdv2_m01	0.127696	dv-comp	ref_prog05	4	rdv2_r05	RDv2 Run 5	rdv2_r05_s143		RDv2						23
	653.892	660-LS	6	320	1532.83	0.509116	36.7872	Picard	36.7936	rdv2_m01	0.155296	dv-comp	ref_prog05	4	rdv2_r05	RDv2 Run 5	rdv2_r05_s144		RDv2						24
	652.716	660-LS	1	300	2222.5	0.48099	36.8312	Picard	37.1305	rdv2_m01	0.120336	dv-comp	ref_prog05	1	rdv2_r07	RDv2 Run 7	rdv2_r07_s025		RDv2						1
	655.279	660-LS	2	340	1677.8	0.478128	36.8312	Picard	37.1305	rdv2_m01	0.078016	dv-comp	ref_prog05	1	rdv2_r07	RDv2 Run 7	rdv2_r07_s026		RDv2						2
	655.815	660-LS	3	380	1228.52	0.478128	36.8312	Picard	37.1305	rdv2_m01	0.078936	dv-comp	ref_prog05	1	rdv2_r07	RDv2 Run 7	rdv2_r07_s027		RDv2						3
	654.263	660-LS	4	260	3028.52	0.454343	36.8312	Picard	37.1305	rdv2_m01	0.081696	dv-comp	ref_prog05	1	rdv2_r07	RDv2 Run 7	rdv2_r07_s028		RDv2						4
	652.765	660-LS	5	140	998.69	0.512302	36.8312	Picard	37.1305	rdv2_m01	0.105616	dv-comp	ref_prog05	1	rdv2_r07	RDv2 Run 7	rdv2_r07_s029		RDv2				0	175.358	5
	655.411	660-LS	6	60	366.047	0.741692	36.8312	Picard	37.1305	rdv2_m01	0.092736	dv-comp	ref_prog05	1	rdv2_r07	RDv2 Run 7	rdv2_r07_s030		RDv2				0.1	175.585	6
	655.478	660-LS	1	160	1276.5	0.522102	36.8312	Picard	37.1305	rdv2_m01	0.139656	dv-comp	ref_prog05	2	rdv2_r07	RDv2 Run 7	rdv2_r07_s031		RDv2				0.2	175.812	7
	654.398	660-LS	2	280	2596.96	0.492939	36.8312	Picard	37.1305	rdv2_m01	0.128616	dv-comp	ref_prog05	2	rdv2_r07	RDv2 Run 7	rdv2_r07_s032		RDv2				0.3	176.039	8
	654.14	660-LS	3	200	1947.14	0.529472	36.8312	Picard	37.1305	rdv2_m01	0.135056	dv-comp	ref_prog05	2	rdv2_r07	RDv2 Run 7	rdv2_r07_s033		RDv2				0.4	176.265	9
	655.572	660-LS	4	400	1099.33	0.466179	36.8312	Picard	37.1305	rdv2_m01	0.111136	dv-comp	ref_prog05	2	rdv2_r07	RDv2 Run 7	rdv2_r07_s034		RDv2				0.5	176.492	10
	653	660-LS	5	360	1333.65	0.49019	36.8312	Picard	37.1305	rdv2_m01	0.132296	dv-comp	ref_prog05	2	rdv2_r07	RDv2 Run 7	rdv2_r07_s035		RDv2				0.6	176.719	11
	654.229	660-LS	6	20	251.473	0.755207	36.8312	Picard	37.1305	rdv2_m01	0.139656	dv-comp	ref_prog05	2	rdv2_r07	RDv2 Run 7	rdv2_r07_s036		RDv2				0.7	176.946	12
	655.869	660-LS	1	450	730.261	0.538876	36.8312	Picard	37.1305	rdv2_m01	0.164496	dv-comp	ref_prog05	3	rdv2_r07	RDv2 Run 7	rdv2_r07_s037		RDv2				0.8	177.172	13
	655.047	660-LS	2	480	612.729	0.559964	36.8312	Picard	37.1305	rdv2_m01	0.146096	dv-comp	ref_prog05	3	rdv2_r07	RDv2 Run 7	rdv2_r07_s038		RDv2				0.9	177.399	14
	652.76	660-LS	3	240	2877.61	0.473619	36.8312	Picard	37.1305	rdv2_m01	0.148856	dv-comp	ref_prog05	3	rdv2_r07	RDv2 Run 7	rdv2_r07_s039		RDv2				1	177.626	15
	655.587	660-LS	4	120	759.593	0.545972	36.8312	Picard	37.1305	rdv2_m01	0.128616	dv-comp	ref_prog05	3	rdv2_r07	RDv2 Run 7	rdv2_r07_s040		RDv2				1.1	177.855	16
	652.568	660-LS	5	40	303.839	0.76885	36.8312	Picard	37.1305	rdv2_m01	0.144256	dv-comp	ref_prog05	3	rdv2_r07	RDv2 Run 7	rdv2_r07_s041		RDv2				1.2	178.085	17
	654.334	660-LS	6	420	850.069	0.492939	36.8312	Picard	37.1305	rdv2_m01	0.154376	dv-comp	ref_prog05	3	rdv2_r07	RDv2 Run 7	rdv2_r07_s042		RDv2				1.3	178.315	18
	655.573	660-LS	1	80	456.355	0.68244	36.8312	Picard	37.1305	rdv2_m01	0.154376	dv-comp	ref_prog05	4	rdv2_r07	RDv2 Run 7	rdv2_r07_s043		RDv2				1.4	178.544	19
	653.121	660-LS	2	100	557.617	0.637046	36.8312	Picard	37.1305	rdv2_m01	0.112976	dv-comp	ref_prog05	4	rdv2_r07	RDv2 Run 7	rdv2_r07_s044		RDv2				1.5	178.774	20
	653.133	660-LS	3	220	2472.4	0.485568	36.8312	Picard	37.1305	rdv2_m01	0.097336	dv-comp	ref_prog05	4	rdv2_r07	RDv2 Run 7	rdv2_r07_s045		RDv2				1.6	179.004	21
	652.835	660-LS	4	0	224.658	0.748086	36.8312	Picard	37.1305	rdv2_m01	0.113896	dv-comp	ref_prog05	4	rdv2_r07	RDv2 Run 7	rdv2_r07_s046		RDv2				1.7	179.233	22
	654.108	660-LS	5	180	1635.8	0.52448	36.8312	Picard	37.1305	rdv2_m01	0.122176	dv-comp	ref_prog05	4	rdv2_r07	RDv2 Run 7	rdv2_r07_s047		RDv2				1.8	179.463	23
	653.892	660-LS	6	320	1861.31	0.505001	36.8312	Picard	37.1305	rdv2_m01	0.144256	dv-comp	ref_prog05	4	rdv2_r07	RDv2 Run 7	rdv2_r07_s048		RDv2				1.9	179.693	24
	652.716	660-LS	1	220	671.578	0.556884	36.822	Picard	36.9457	rdv2_m01	0.155296	dv-comp	ref_prog05	1	rdv2_r06	RDv2 Run 6	rdv2_r06_s121		RDv2						1
	655.279	660-LS	2	60	671.578	0.556884	36.822	Picard	36.9457	rdv2_m01	0.127696	dv-comp	ref_prog05	1	rdv2_r06	RDv2 Run 6	rdv2_r06_s122		RDv2						2
	655.815	660-LS	3	280	671.578	0.556884	36.822	Picard	36.9457	rdv2_m01	0.122176	dv-comp	ref_prog05	1	rdv2_r06	RDv2 Run 6	rdv2_r06_s123		RDv2						3
	654.263	660-LS	4	400	671.578	0.556884	36.822	Picard	36.9457	rdv2_m01	0.116656	dv-comp	ref_prog05	1	rdv2_r06	RDv2 Run 6	rdv2_r06_s124		RDv2						4
	652.765	660-LS	5	100	671.578	0.556884	36.822	Picard	36.9457	rdv2_m01	0.112056	dv-comp	ref_prog05	1	rdv2_r06	RDv2 Run 6	rdv2_r06_s125		RDv2						5
	655.411	660-LS	6	260	671.578	0.556884	36.822	Picard	36.9457	rdv2_m01	0.122176	dv-comp	ref_prog05	1	rdv2_r06	RDv2 Run 6	rdv2_r06_s126		RDv2						6
	655.478	660-LS	1	360	671.578	0.556884	36.822	Picard	36.9457	rdv2_m01	0.159896	dv-comp	ref_prog05	2	rdv2_r06	RDv2 Run 6	rdv2_r06_s127		RDv2						7
	654.398	660-LS	2	380	671.578	0.556884	36.822	Picard	36.9457	rdv2_m01	0.141496	dv-comp	ref_prog05	2	rdv2_r06	RDv2 Run 6	rdv2_r06_s128		RDv2						8
	654.14	660-LS	3	0	671.578	0.556884	36.822	Picard	36.9457	rdv2_m01	0.135976	dv-comp	ref_prog05	2	rdv2_r06	RDv2 Run 6	rdv2_r06_s129		RDv2						9
	655.572	660-LS	4	240	671.578	0.556884	36.822	Picard	36.9457	rdv2_m01	0.135056	dv-comp	ref_prog05	2	rdv2_r06	RDv2 Run 6	rdv2_r06_s130		RDv2						10
	653	660-LS	5	480	671.578	0.556884	36.822	Picard	36.9457	rdv2_m01	0.163576	dv-comp	ref_prog05	2	rdv2_r06	RDv2 Run 6	rdv2_r06_s131		RDv2						11
	654.229	660-LS	6	420	671.578	0.556884	36.822	Picard	36.9457	rdv2_m01	0.147016	dv-comp	ref_prog05	2	rdv2_r06	RDv2 Run 6	rdv2_r06_s132		RDv2						12
	655.869	660-LS	1	320	671.578	0.556884	36.822	Picard	36.9457	rdv2_m01	0.146096	dv-comp	ref_prog05	3	rdv2_r06	RDv2 Run 6	rdv2_r06_s133		RDv2						13
	655.047	660-LS	2	120	671.578	0.556884	36.822	Picard	36.9457	rdv2_m01	0.141496	dv-comp	ref_prog05	3	rdv2_r06	RDv2 Run 6	rdv2_r06_s134		RDv2						14
	652.76	660-LS	3	450	671.578	0.556884	36.822	Picard	36.9457	rdv2_m01	0.137816	dv-comp	ref_prog05	3	rdv2_r06	RDv2 Run 6	rdv2_r06_s135		RDv2						15
	655.587	660-LS	4	340	671.578	0.556884	36.822	Picard	36.9457	rdv2_m01	0.121256	dv-comp	ref_prog05	3	rdv2_r06	RDv2 Run 6	rdv2_r06_s136		RDv2						16
	652.568	660-LS	5	20	671.578	0.556884	36.822	Picard	36.9457	rdv2_m01	0.118496	dv-comp	ref_prog05	3	rdv2_r06	RDv2 Run 6	rdv2_r06_s137		RDv2						17
	654.334	660-LS	6	180	671.578	0.556884	36.822	Picard	36.9457	rdv2_m01	0.141496	dv-comp	ref_prog05	3	rdv2_r06	RDv2 Run 6	rdv2_r06_s138		RDv2						18
	655.573	660-LS	1	160	671.578	0.556884	36.822	Picard	36.9457	rdv2_m01	0.142416	dv-comp	ref_prog05	4	rdv2_r06	RDv2 Run 6	rdv2_r06_s139		RDv2						19
	653.121	660-LS	2	140	671.578	0.556884	36.822	Picard	36.9457	rdv2_m01	0.112056	dv-comp	ref_prog05	4	rdv2_r06	RDv2 Run 6	rdv2_r06_s140		RDv2						20
	653.133	660-LS	3	200	671.578	0.556884	36.822	Picard	36.9457	rdv2_m01	0.112976	dv-comp	ref_prog05	4	rdv2_r06	RDv2 Run 6	rdv2_r06_s141		RDv2						21
	652.835	660-LS	4	80	671.578	0.556884	36.822	Picard	36.9457	rdv2_m01	0.116656	dv-comp	ref_prog05	4	rdv2_r06	RDv2 Run 6	rdv2_r06_s142		RDv2						22
	654.108	660-LS	5	40	671.578	0.556884	36.822	Picard	36.9457	rdv2_m01	0.120336	dv-comp	ref_prog05	4	rdv2_r06	RDv2 Run 6	rdv2_r06_s143		RDv2						23
	653.892	660-LS	6	300	671.578	0.556884	36.822	Picard	36.9457	rdv2_m01	0.124936	dv-comp	ref_prog05	4	rdv2_r06	RDv2 Run 6	rdv2_r06_s144		RDv2						24
