# Supplementary material for: A photoconversion model for full spectral programming and multiplexing of optogenetic systems
Source: Mol Syst Biol. 2017 Apr 24;13(4):926. doi: 10.15252/msb.20167456 (PMC5408778; doi:10.15252/msb.20167456)
Supplement: Supplementary file 15 — Dataset EV7 [file MSB-13-926-s015.zip › dataset_ev7_cph8-ompr_data_and_analysis/cph8-ompr_data/dv-comp/rdv2_wholepop_dv-comp_histograms.xlsx]

## Sheet: Sheet1
Sample ID	Channel	Unnamed: 2	Bin 1	Bin 2	Bin 3	Bin 4	Bin 5	Bin 6	Bin 7	Bin 8	Bin 9	Bin 10	Bin 11	Bin 12	Bin 13	Bin 14	Bin 15	Bin 16	Bin 17	Bin 18	Bin 19	Bin 20	Bin 21	Bin 22	Bin 23	Bin 24	Bin 25	Bin 26	Bin 27	Bin 28	Bin 29	Bin 30	Bin 31	Bin 32	Bin 33	Bin 34	Bin 35	Bin 36	Bin 37	Bin 38	Bin 39	Bin 40	Bin 41	Bin 42	Bin 43	Bin 44	Bin 45	Bin 46	Bin 47
rdv2_r08_s025	FL1	Bin Values (MEF)	11.6172	11.7325	11.849	11.9666	12.0854	12.2053	12.3265	12.4489	12.5725	12.6973	12.8233	12.9506	13.0792	13.209	13.3401	13.4725	13.6063	13.7414	13.8778	14.0155	14.1547	14.2952	14.4371	14.5804	14.7251	14.8713	15.0189	15.168	15.3186	15.4707	15.6242	15.7793	15.936	16.0942	16.2539	16.4153	16.5782	16.7428	16.909	17.0769	17.2464	17.4176	17.5905	17.7651	17.9415	18.1196	18.2994
rdv2_r08_s025	FL1	Counts	0	0	0	0	0	0	0	0	0	0	0	0	0	0	0	0	0	0	0	0	0	0	0	0	0	0	0	0	0	0	0	0	1	0	0	0	0	0	0	1	0	0	0	0	0	0	0
rdv2_r08_s026	FL1	Bin Values (MEF)	11.6172	11.7325	11.849	11.9666	12.0854	12.2053	12.3265	12.4489	12.5725	12.6973	12.8233	12.9506	13.0792	13.209	13.3401	13.4725	13.6063	13.7414	13.8778	14.0155	14.1547	14.2952	14.4371	14.5804	14.7251	14.8713	15.0189	15.168	15.3186	15.4707	15.6242	15.7793	15.936	16.0942	16.2539	16.4153	16.5782	16.7428	16.909	17.0769	17.2464	17.4176	17.5905	17.7651	17.9415	18.1196	18.2994
rdv2_r08_s026	FL1	Counts	0	0	0	0	0	0	0	0	0	0	0	0	1	0	0	0	0	0	0	0	0	0	0	0	0	0	0	0	0	0	0	0	0	0	0	0	0	0	0	0	0	0	0	0	0	0	0
rdv2_r08_s027	FL1	Bin Values (MEF)	11.6172	11.7325	11.849	11.9666	12.0854	12.2053	12.3265	12.4489	12.5725	12.6973	12.8233	12.9506	13.0792	13.209	13.3401	13.4725	13.6063	13.7414	13.8778	14.0155	14.1547	14.2952	14.4371	14.5804	14.7251	14.8713	15.0189	15.168	15.3186	15.4707	15.6242	15.7793	15.936	16.0942	16.2539	16.4153	16.5782	16.7428	16.909	17.0769	17.2464	17.4176	17.5905	17.7651	17.9415	18.1196	18.2994
rdv2_r08_s027	FL1	Counts	0	0	0	0	0	0	0	0	0	0	0	0	0	0	0	0	0	0	0	0	0	0	0	0	0	0	0	0	0	0	0	0	0	0	0	0	0	0	0	0	1	0	0	0	0	0	0
rdv2_r08_s028	FL1	Bin Values (MEF)	11.6172	11.7325	11.849	11.9666	12.0854	12.2053	12.3265	12.4489	12.5725	12.6973	12.8233	12.9506	13.0792	13.209	13.3401	13.4725	13.6063	13.7414	13.8778	14.0155	14.1547	14.2952	14.4371	14.5804	14.7251	14.8713	15.0189	15.168	15.3186	15.4707	15.6242	15.7793	15.936	16.0942	16.2539	16.4153	16.5782	16.7428	16.909	17.0769	17.2464	17.4176	17.5905	17.7651	17.9415	18.1196	18.2994
rdv2_r08_s028	FL1	Counts	0	0	0	0	0	0	0	0	0	0	0	0	0	0	0	0	0	0	0	0	0	0	0	0	0	0	0	0	0	0	0	0	0	0	0	0	0	0	0	0	0	0	0	0	0	0	0
rdv2_r08_s029	FL1	Bin Values (MEF)	11.6172	11.7325	11.849	11.9666	12.0854	12.2053	12.3265	12.4489	12.5725	12.6973	12.8233	12.9506	13.0792	13.209	13.3401	13.4725	13.6063	13.7414	13.8778	14.0155	14.1547	14.2952	14.4371	14.5804	14.7251	14.8713	15.0189	15.168	15.3186	15.4707	15.6242	15.7793	15.936	16.0942	16.2539	16.4153	16.5782	16.7428	16.909	17.0769	17.2464	17.4176	17.5905	17.7651	17.9415	18.1196	18.2994
rdv2_r08_s029	FL1	Counts	0	0	0	0	0	0	0	0	0	0	0	0	0	1	0	0	0	0	0	0	0	0	0	0	0	0	0	0	0	0	0	0	0	0	0	0	0	0	0	0	0	0	0	0	0	0	0
rdv2_r08_s030	FL1	Bin Values (MEF)	11.6172	11.7325	11.849	11.9666	12.0854	12.2053	12.3265	12.4489	12.5725	12.6973	12.8233	12.9506	13.0792	13.209	13.3401	13.4725	13.6063	13.7414	13.8778	14.0155	14.1547	14.2952	14.4371	14.5804	14.7251	14.8713	15.0189	15.168	15.3186	15.4707	15.6242	15.7793	15.936	16.0942	16.2539	16.4153	16.5782	16.7428	16.909	17.0769	17.2464	17.4176	17.5905	17.7651	17.9415	18.1196	18.2994
rdv2_r08_s030	FL1	Counts	0	0	0	0	0	0	0	0	0	0	0	0	0	0	0	0	0	0	0	0	1	0	0	1	1	1	1	0	2	2	1	1	0	0	1	0	0	1	0	0	3	0	2	0	0	0	2
rdv2_r08_s031	FL1	Bin Values (MEF)	11.6172	11.7325	11.849	11.9666	12.0854	12.2053	12.3265	12.4489	12.5725	12.6973	12.8233	12.9506	13.0792	13.209	13.3401	13.4725	13.6063	13.7414	13.8778	14.0155	14.1547	14.2952	14.4371	14.5804	14.7251	14.8713	15.0189	15.168	15.3186	15.4707	15.6242	15.7793	15.936	16.0942	16.2539	16.4153	16.5782	16.7428	16.909	17.0769	17.2464	17.4176	17.5905	17.7651	17.9415	18.1196	18.2994
rdv2_r08_s031	FL1	Counts	0	0	0	0	0	0	0	0	0	0	0	0	0	0	0	0	1	0	1	0	0	0	0	0	0	0	0	0	0	0	0	0	0	0	0	0	0	0	0	0	0	1	0	0	0	0	0
rdv2_r08_s032	FL1	Bin Values (MEF)	11.6172	11.7325	11.849	11.9666	12.0854	12.2053	12.3265	12.4489	12.5725	12.6973	12.8233	12.9506	13.0792	13.209	13.3401	13.4725	13.6063	13.7414	13.8778	14.0155	14.1547	14.2952	14.4371	14.5804	14.7251	14.8713	15.0189	15.168	15.3186	15.4707	15.6242	15.7793	15.936	16.0942	16.2539	16.4153	16.5782	16.7428	16.909	17.0769	17.2464	17.4176	17.5905	17.7651	17.9415	18.1196	18.2994
rdv2_r08_s032	FL1	Counts	0	0	0	0	0	0	0	0	0	0	0	0	0	0	0	0	0	0	0	0	0	0	0	1	0	0	0	0	0	0	0	0	1	0	0	0	0	0	0	0	0	0	0	0	0	0	0
rdv2_r08_s033	FL1	Bin Values (MEF)	11.6172	11.7325	11.849	11.9666	12.0854	12.2053	12.3265	12.4489	12.5725	12.6973	12.8233	12.9506	13.0792	13.209	13.3401	13.4725	13.6063	13.7414	13.8778	14.0155	14.1547	14.2952	14.4371	14.5804	14.7251	14.8713	15.0189	15.168	15.3186	15.4707	15.6242	15.7793	15.936	16.0942	16.2539	16.4153	16.5782	16.7428	16.909	17.0769	17.2464	17.4176	17.5905	17.7651	17.9415	18.1196	18.2994
rdv2_r08_s033	FL1	Counts	0	0	2	0	1	1	3	2	2	0	1	1	1	1	2	1	1	1	0	0	2	0	0	2	0	2	1	2	2	0	1	0	1	0	2	0	3	5	2	0	2	3	1	2	4	1	1
rdv2_r08_s034	FL1	Bin Values (MEF)	11.6172	11.7325	11.849	11.9666	12.0854	12.2053	12.3265	12.4489	12.5725	12.6973	12.8233	12.9506	13.0792	13.209	13.3401	13.4725	13.6063	13.7414	13.8778	14.0155	14.1547	14.2952	14.4371	14.5804	14.7251	14.8713	15.0189	15.168	15.3186	15.4707	15.6242	15.7793	15.936	16.0942	16.2539	16.4153	16.5782	16.7428	16.909	17.0769	17.2464	17.4176	17.5905	17.7651	17.9415	18.1196	18.2994
rdv2_r08_s034	FL1	Counts	0	0	0	0	0	0	0	0	0	0	0	0	0	0	0	0	0	0	0	0	0	0	0	0	0	0	0	0	0	0	0	0	0	0	0	0	0	0	0	1	0	0	0	0	0	0	0
rdv2_r08_s035	FL1	Bin Values (MEF)	11.6172	11.7325	11.849	11.9666	12.0854	12.2053	12.3265	12.4489	12.5725	12.6973	12.8233	12.9506	13.0792	13.209	13.3401	13.4725	13.6063	13.7414	13.8778	14.0155	14.1547	14.2952	14.4371	14.5804	14.7251	14.8713	15.0189	15.168	15.3186	15.4707	15.6242	15.7793	15.936	16.0942	16.2539	16.4153	16.5782	16.7428	16.909	17.0769	17.2464	17.4176	17.5905	17.7651	17.9415	18.1196	18.2994
rdv2_r08_s035	FL1	Counts	0	0	0	0	0	0	0	0	0	0	0	0	0	0	0	0	0	0	0	0	0	0	0	0	0	0	0	0	1	0	0	0	0	0	0	0	0	0	0	0	0	0	0	0	0	0	0
rdv2_r08_s036	FL1	Bin Values (MEF)	11.6172	11.7325	11.849	11.9666	12.0854	12.2053	12.3265	12.4489	12.5725	12.6973	12.8233	12.9506	13.0792	13.209	13.3401	13.4725	13.6063	13.7414	13.8778	14.0155	14.1547	14.2952	14.4371	14.5804	14.7251	14.8713	15.0189	15.168	15.3186	15.4707	15.6242	15.7793	15.936	16.0942	16.2539	16.4153	16.5782	16.7428	16.909	17.0769	17.2464	17.4176	17.5905	17.7651	17.9415	18.1196	18.2994
rdv2_r08_s036	FL1	Counts	0	0	0	0	0	0	0	0	0	0	0	0	0	0	0	0	0	0	0	0	0	0	0	0	0	0	0	0	0	0	0	0	0	0	0	0	0	0	0	0	0	0	0	0	0	0	0
rdv2_r08_s037	FL1	Bin Values (MEF)	11.6172	11.7325	11.849	11.9666	12.0854	12.2053	12.3265	12.4489	12.5725	12.6973	12.8233	12.9506	13.0792	13.209	13.3401	13.4725	13.6063	13.7414	13.8778	14.0155	14.1547	14.2952	14.4371	14.5804	14.7251	14.8713	15.0189	15.168	15.3186	15.4707	15.6242	15.7793	15.936	16.0942	16.2539	16.4153	16.5782	16.7428	16.909	17.0769	17.2464	17.4176	17.5905	17.7651	17.9415	18.1196	18.2994
rdv2_r08_s037	FL1	Counts	0	0	1	0	0	0	0	0	0	0	1	1	1	1	0	0	0	2	0	0	1	1	0	0	0	0	0	0	0	0	3	0	0	1	1	1	0	3	2	0	1	0	0	1	2	0	0
rdv2_r08_s038	FL1	Bin Values (MEF)	11.6172	11.7325	11.849	11.9666	12.0854	12.2053	12.3265	12.4489	12.5725	12.6973	12.8233	12.9506	13.0792	13.209	13.3401	13.4725	13.6063	13.7414	13.8778	14.0155	14.1547	14.2952	14.4371	14.5804	14.7251	14.8713	15.0189	15.168	15.3186	15.4707	15.6242	15.7793	15.936	16.0942	16.2539	16.4153	16.5782	16.7428	16.909	17.0769	17.2464	17.4176	17.5905	17.7651	17.9415	18.1196	18.2994
rdv2_r08_s038	FL1	Counts	0	0	0	0	0	0	0	0	0	0	0	0	0	0	0	0	0	0	0	0	0	0	0	0	0	0	0	0	0	0	0	1	0	0	0	0	0	0	0	0	0	0	0	0	0	0	0
rdv2_r08_s039	FL1	Bin Values (MEF)	11.6172	11.7325	11.849	11.9666	12.0854	12.2053	12.3265	12.4489	12.5725	12.6973	12.8233	12.9506	13.0792	13.209	13.3401	13.4725	13.6063	13.7414	13.8778	14.0155	14.1547	14.2952	14.4371	14.5804	14.7251	14.8713	15.0189	15.168	15.3186	15.4707	15.6242	15.7793	15.936	16.0942	16.2539	16.4153	16.5782	16.7428	16.909	17.0769	17.2464	17.4176	17.5905	17.7651	17.9415	18.1196	18.2994
rdv2_r08_s039	FL1	Counts	0	0	0	0	0	1	0	0	0	0	0	0	1	0	0	0	0	0	0	0	0	0	0	0	0	1	0	0	0	0	0	1	0	0	1	0	0	0	1	0	0	0	1	0	0	0	1
rdv2_r08_s040	FL1	Bin Values (MEF)	11.6172	11.7325	11.849	11.9666	12.0854	12.2053	12.3265	12.4489	12.5725	12.6973	12.8233	12.9506	13.0792	13.209	13.3401	13.4725	13.6063	13.7414	13.8778	14.0155	14.1547	14.2952	14.4371	14.5804	14.7251	14.8713	15.0189	15.168	15.3186	15.4707	15.6242	15.7793	15.936	16.0942	16.2539	16.4153	16.5782	16.7428	16.909	17.0769	17.2464	17.4176	17.5905	17.7651	17.9415	18.1196	18.2994
rdv2_r08_s040	FL1	Counts	0	0	0	0	0	0	0	0	0	0	0	0	0	0	0	0	0	0	0	0	0	0	0	0	0	0	0	0	0	0	0	0	0	0	0	0	0	0	0	0	0	0	0	0	0	0	0
rdv2_r08_s041	FL1	Bin Values (MEF)	11.6172	11.7325	11.849	11.9666	12.0854	12.2053	12.3265	12.4489	12.5725	12.6973	12.8233	12.9506	13.0792	13.209	13.3401	13.4725	13.6063	13.7414	13.8778	14.0155	14.1547	14.2952	14.4371	14.5804	14.7251	14.8713	15.0189	15.168	15.3186	15.4707	15.6242	15.7793	15.936	16.0942	16.2539	16.4153	16.5782	16.7428	16.909	17.0769	17.2464	17.4176	17.5905	17.7651	17.9415	18.1196	18.2994
rdv2_r08_s041	FL1	Counts	0	0	0	0	0	0	0	0	0	0	0	0	0	0	0	0	0	0	0	0	0	0	0	0	0	0	0	0	0	0	0	0	0	0	0	0	0	0	0	0	0	0	0	0	0	0	0
rdv2_r08_s042	FL1	Bin Values (MEF)	11.6172	11.7325	11.849	11.9666	12.0854	12.2053	12.3265	12.4489	12.5725	12.6973	12.8233	12.9506	13.0792	13.209	13.3401	13.4725	13.6063	13.7414	13.8778	14.0155	14.1547	14.2952	14.4371	14.5804	14.7251	14.8713	15.0189	15.168	15.3186	15.4707	15.6242	15.7793	15.936	16.0942	16.2539	16.4153	16.5782	16.7428	16.909	17.0769	17.2464	17.4176	17.5905	17.7651	17.9415	18.1196	18.2994
rdv2_r08_s042	FL1	Counts	0	0	0	0	0	0	0	0	0	0	0	0	0	0	0	0	0	0	0	0	0	1	0	0	0	0	0	0	0	0	0	0	0	0	0	0	0	0	0	0	0	0	0	0	0	0	0
rdv2_r08_s043	FL1	Bin Values (MEF)	11.6172	11.7325	11.849	11.9666	12.0854	12.2053	12.3265	12.4489	12.5725	12.6973	12.8233	12.9506	13.0792	13.209	13.3401	13.4725	13.6063	13.7414	13.8778	14.0155	14.1547	14.2952	14.4371	14.5804	14.7251	14.8713	15.0189	15.168	15.3186	15.4707	15.6242	15.7793	15.936	16.0942	16.2539	16.4153	16.5782	16.7428	16.909	17.0769	17.2464	17.4176	17.5905	17.7651	17.9415	18.1196	18.2994
rdv2_r08_s043	FL1	Counts	0	0	0	1	1	0	0	0	0	0	0	0	0	0	1	0	0	0	0	0	0	0	0	0	0	0	0	0	0	0	0	1	0	0	0	0	0	0	1	0	0	0	0	1	0	0	0
rdv2_r08_s044	FL1	Bin Values (MEF)	11.6172	11.7325	11.849	11.9666	12.0854	12.2053	12.3265	12.4489	12.5725	12.6973	12.8233	12.9506	13.0792	13.209	13.3401	13.4725	13.6063	13.7414	13.8778	14.0155	14.1547	14.2952	14.4371	14.5804	14.7251	14.8713	15.0189	15.168	15.3186	15.4707	15.6242	15.7793	15.936	16.0942	16.2539	16.4153	16.5782	16.7428	16.909	17.0769	17.2464	17.4176	17.5905	17.7651	17.9415	18.1196	18.2994
rdv2_r08_s044	FL1	Counts	0	0	0	0	0	0	0	0	0	0	0	0	0	0	1	0	0	1	0	0	0	0	0	0	0	1	0	0	0	0	0	0	0	0	0	0	0	0	0	0	0	0	0	0	0	0	0
rdv2_r08_s045	FL1	Bin Values (MEF)	11.6172	11.7325	11.849	11.9666	12.0854	12.2053	12.3265	12.4489	12.5725	12.6973	12.8233	12.9506	13.0792	13.209	13.3401	13.4725	13.6063	13.7414	13.8778	14.0155	14.1547	14.2952	14.4371	14.5804	14.7251	14.8713	15.0189	15.168	15.3186	15.4707	15.6242	15.7793	15.936	16.0942	16.2539	16.4153	16.5782	16.7428	16.909	17.0769	17.2464	17.4176	17.5905	17.7651	17.9415	18.1196	18.2994
rdv2_r08_s045	FL1	Counts	0	0	0	0	0	0	0	0	0	0	0	0	0	0	0	0	0	0	0	0	0	0	0	0	0	0	0	0	0	0	0	0	0	0	0	0	0	1	0	0	0	1	0	0	0	0	0
rdv2_r08_s046	FL1	Bin Values (MEF)	11.6172	11.7325	11.849	11.9666	12.0854	12.2053	12.3265	12.4489	12.5725	12.6973	12.8233	12.9506	13.0792	13.209	13.3401	13.4725	13.6063	13.7414	13.8778	14.0155	14.1547	14.2952	14.4371	14.5804	14.7251	14.8713	15.0189	15.168	15.3186	15.4707	15.6242	15.7793	15.936	16.0942	16.2539	16.4153	16.5782	16.7428	16.909	17.0769	17.2464	17.4176	17.5905	17.7651	17.9415	18.1196	18.2994
rdv2_r08_s046	FL1	Counts	0	0	0	0	3	1	1	0	1	1	0	1	0	2	1	0	1	0	0	0	1	0	2	1	0	1	1	0	0	0	3	2	1	1	3	2	2	1	1	1	0	0	0	0	1	0	1
rdv2_r08_s047	FL1	Bin Values (MEF)	11.6172	11.7325	11.849	11.9666	12.0854	12.2053	12.3265	12.4489	12.5725	12.6973	12.8233	12.9506	13.0792	13.209	13.3401	13.4725	13.6063	13.7414	13.8778	14.0155	14.1547	14.2952	14.4371	14.5804	14.7251	14.8713	15.0189	15.168	15.3186	15.4707	15.6242	15.7793	15.936	16.0942	16.2539	16.4153	16.5782	16.7428	16.909	17.0769	17.2464	17.4176	17.5905	17.7651	17.9415	18.1196	18.2994
rdv2_r08_s047	FL1	Counts	0	0	0	0	0	0	0	0	0	0	0	0	0	0	0	0	0	0	0	0	0	0	0	0	0	0	0	0	0	0	0	0	0	0	0	0	0	0	0	0	0	0	1	0	0	0	0
rdv2_r08_s048	FL1	Bin Values (MEF)	11.6172	11.7325	11.849	11.9666	12.0854	12.2053	12.3265	12.4489	12.5725	12.6973	12.8233	12.9506	13.0792	13.209	13.3401	13.4725	13.6063	13.7414	13.8778	14.0155	14.1547	14.2952	14.4371	14.5804	14.7251	14.8713	15.0189	15.168	15.3186	15.4707	15.6242	15.7793	15.936	16.0942	16.2539	16.4153	16.5782	16.7428	16.909	17.0769	17.2464	17.4176	17.5905	17.7651	17.9415	18.1196	18.2994
rdv2_r08_s048	FL1	Counts	0	0	0	0	0	0	0	0	0	0	0	0	0	0	0	0	0	0	0	0	2	0	0	0	0	0	0	0	0	0	0	0	0	0	0	0	0	0	0	0	0	0	1	0	0	0	0
rdv2_r09_s025	FL1	Bin Values (MEF)	11.8121	11.9291	12.0474	12.1668	12.2874	12.4091	12.5321	12.6563	12.7818	12.9085	13.0364	13.1656	13.2961	13.4279	13.561	13.6954	13.8311	13.9682	14.1066	14.2464	14.3876	14.5302	14.6742	14.8197	14.9666	15.1149	15.2647	15.416	15.5688	15.7231	15.8789	16.0363	16.1952	16.3557	16.5178	16.6815	16.8469	17.0139	17.1825	17.3528	17.5248	17.6985	17.8739	18.051	18.2299	18.4106	18.5931
rdv2_r09_s025	FL1	Counts	0	1	0	0	0	0	0	1	0	0	0	2	3	0	1	1	0	1	2	0	0	1	2	1	1	0	3	1	1	1	0	2	1	2	1	2	4	2	0	0	1	4	2	1	2	0	0
rdv2_r09_s026	FL1	Bin Values (MEF)	11.8121	11.9291	12.0474	12.1668	12.2874	12.4091	12.5321	12.6563	12.7818	12.9085	13.0364	13.1656	13.2961	13.4279	13.561	13.6954	13.8311	13.9682	14.1066	14.2464	14.3876	14.5302	14.6742	14.8197	14.9666	15.1149	15.2647	15.416	15.5688	15.7231	15.8789	16.0363	16.1952	16.3557	16.5178	16.6815	16.8469	17.0139	17.1825	17.3528	17.5248	17.6985	17.8739	18.051	18.2299	18.4106	18.5931
rdv2_r09_s026	FL1	Counts	0	0	0	0	0	0	0	0	0	0	1	0	0	0	0	0	0	0	0	0	0	0	0	0	0	0	0	0	0	1	0	0	0	0	0	0	0	0	0	0	0	0	0	0	0	0	0
rdv2_r09_s027	FL1	Bin Values (MEF)	11.8121	11.9291	12.0474	12.1668	12.2874	12.4091	12.5321	12.6563	12.7818	12.9085	13.0364	13.1656	13.2961	13.4279	13.561	13.6954	13.8311	13.9682	14.1066	14.2464	14.3876	14.5302	14.6742	14.8197	14.9666	15.1149	15.2647	15.416	15.5688	15.7231	15.8789	16.0363	16.1952	16.3557	16.5178	16.6815	16.8469	17.0139	17.1825	17.3528	17.5248	17.6985	17.8739	18.051	18.2299	18.4106	18.5931
rdv2_r09_s027	FL1	Counts	0	0	0	0	1	0	0	0	0	0	0	0	0	0	0	0	0	0	0	0	0	0	0	0	0	0	0	0	0	0	0	0	0	0	0	1	0	0	0	0	0	0	0	0	0	1	0
rdv2_r09_s028	FL1	Bin Values (MEF)	11.8121	11.9291	12.0474	12.1668	12.2874	12.4091	12.5321	12.6563	12.7818	12.9085	13.0364	13.1656	13.2961	13.4279	13.561	13.6954	13.8311	13.9682	14.1066	14.2464	14.3876	14.5302	14.6742	14.8197	14.9666	15.1149	15.2647	15.416	15.5688	15.7231	15.8789	16.0363	16.1952	16.3557	16.5178	16.6815	16.8469	17.0139	17.1825	17.3528	17.5248	17.6985	17.8739	18.051	18.2299	18.4106	18.5931
rdv2_r09_s028	FL1	Counts	0	0	1	0	0	0	0	0	0	0	0	0	0	0	0	0	0	0	0	0	0	0	0	0	0	0	0	0	0	0	0	0	0	0	0	0	0	0	0	0	0	0	0	0	0	0	0
rdv2_r09_s029	FL1	Bin Values (MEF)	11.8121	11.9291	12.0474	12.1668	12.2874	12.4091	12.5321	12.6563	12.7818	12.9085	13.0364	13.1656	13.2961	13.4279	13.561	13.6954	13.8311	13.9682	14.1066	14.2464	14.3876	14.5302	14.6742	14.8197	14.9666	15.1149	15.2647	15.416	15.5688	15.7231	15.8789	16.0363	16.1952	16.3557	16.5178	16.6815	16.8469	17.0139	17.1825	17.3528	17.5248	17.6985	17.8739	18.051	18.2299	18.4106	18.5931
rdv2_r09_s029	FL1	Counts	0	0	0	0	0	0	0	0	0	0	0	0	0	0	0	0	0	0	0	0	0	0	0	0	0	0	0	0	0	0	0	0	0	0	1	0	0	1	1	0	0	0	0	0	0	0	0
rdv2_r09_s030	FL1	Bin Values (MEF)	11.8121	11.9291	12.0474	12.1668	12.2874	12.4091	12.5321	12.6563	12.7818	12.9085	13.0364	13.1656	13.2961	13.4279	13.561	13.6954	13.8311	13.9682	14.1066	14.2464	14.3876	14.5302	14.6742	14.8197	14.9666	15.1149	15.2647	15.416	15.5688	15.7231	15.8789	16.0363	16.1952	16.3557	16.5178	16.6815	16.8469	17.0139	17.1825	17.3528	17.5248	17.6985	17.8739	18.051	18.2299	18.4106	18.5931
rdv2_r09_s030	FL1	Counts	0	3	2	2	0	2	1	1	1	3	0	1	1	1	3	2	1	1	4	1	1	2	4	2	0	2	2	5	2	2	0	3	3	1	2	3	1	0	1	0	1	3	3	3	2	3	1
rdv2_r09_s031	FL1	Bin Values (MEF)	11.8121	11.9291	12.0474	12.1668	12.2874	12.4091	12.5321	12.6563	12.7818	12.9085	13.0364	13.1656	13.2961	13.4279	13.561	13.6954	13.8311	13.9682	14.1066	14.2464	14.3876	14.5302	14.6742	14.8197	14.9666	15.1149	15.2647	15.416	15.5688	15.7231	15.8789	16.0363	16.1952	16.3557	16.5178	16.6815	16.8469	17.0139	17.1825	17.3528	17.5248	17.6985	17.8739	18.051	18.2299	18.4106	18.5931
rdv2_r09_s031	FL1	Counts	0	0	0	0	0	0	0	0	0	0	1	0	0	0	0	0	0	0	0	0	0	0	0	0	0	0	0	0	0	0	0	0	0	0	0	0	0	0	0	0	0	0	0	0	0	0	0
rdv2_r09_s032	FL1	Bin Values (MEF)	11.8121	11.9291	12.0474	12.1668	12.2874	12.4091	12.5321	12.6563	12.7818	12.9085	13.0364	13.1656	13.2961	13.4279	13.561	13.6954	13.8311	13.9682	14.1066	14.2464	14.3876	14.5302	14.6742	14.8197	14.9666	15.1149	15.2647	15.416	15.5688	15.7231	15.8789	16.0363	16.1952	16.3557	16.5178	16.6815	16.8469	17.0139	17.1825	17.3528	17.5248	17.6985	17.8739	18.051	18.2299	18.4106	18.5931
rdv2_r09_s032	FL1	Counts	0	0	0	0	0	0	0	0	0	0	0	0	0	0	0	0	0	0	0	0	0	0	0	0	0	0	0	0	0	0	0	0	0	0	1	0	0	0	1	0	0	0	0	0	0	0	0
rdv2_r09_s033	FL1	Bin Values (MEF)	11.8121	11.9291	12.0474	12.1668	12.2874	12.4091	12.5321	12.6563	12.7818	12.9085	13.0364	13.1656	13.2961	13.4279	13.561	13.6954	13.8311	13.9682	14.1066	14.2464	14.3876	14.5302	14.6742	14.8197	14.9666	15.1149	15.2647	15.416	15.5688	15.7231	15.8789	16.0363	16.1952	16.3557	16.5178	16.6815	16.8469	17.0139	17.1825	17.3528	17.5248	17.6985	17.8739	18.051	18.2299	18.4106	18.5931
rdv2_r09_s033	FL1	Counts	0	0	1	0	0	0	0	0	0	0	0	0	0	0	0	0	0	0	0	0	0	0	0	0	0	0	0	0	0	1	0	2	0	0	0	0	0	0	0	0	0	0	0	0	0	0	0
rdv2_r09_s034	FL1	Bin Values (MEF)	11.8121	11.9291	12.0474	12.1668	12.2874	12.4091	12.5321	12.6563	12.7818	12.9085	13.0364	13.1656	13.2961	13.4279	13.561	13.6954	13.8311	13.9682	14.1066	14.2464	14.3876	14.5302	14.6742	14.8197	14.9666	15.1149	15.2647	15.416	15.5688	15.7231	15.8789	16.0363	16.1952	16.3557	16.5178	16.6815	16.8469	17.0139	17.1825	17.3528	17.5248	17.6985	17.8739	18.051	18.2299	18.4106	18.5931
rdv2_r09_s034	FL1	Counts	0	0	0	0	0	0	0	0	0	0	0	0	0	0	0	0	0	0	0	0	0	0	0	0	0	0	0	1	0	0	0	0	0	0	0	0	0	0	0	0	0	0	0	0	0	0	0
rdv2_r09_s035	FL1	Bin Values (MEF)	11.8121	11.9291	12.0474	12.1668	12.2874	12.4091	12.5321	12.6563	12.7818	12.9085	13.0364	13.1656	13.2961	13.4279	13.561	13.6954	13.8311	13.9682	14.1066	14.2464	14.3876	14.5302	14.6742	14.8197	14.9666	15.1149	15.2647	15.416	15.5688	15.7231	15.8789	16.0363	16.1952	16.3557	16.5178	16.6815	16.8469	17.0139	17.1825	17.3528	17.5248	17.6985	17.8739	18.051	18.2299	18.4106	18.5931
rdv2_r09_s035	FL1	Counts	0	0	0	0	1	0	0	0	0	0	0	1	0	0	0	0	0	0	0	0	0	0	2	0	0	0	0	0	0	0	0	1	0	0	0	0	0	0	2	0	0	0	0	0	0	0	1
rdv2_r09_s036	FL1	Bin Values (MEF)	11.8121	11.9291	12.0474	12.1668	12.2874	12.4091	12.5321	12.6563	12.7818	12.9085	13.0364	13.1656	13.2961	13.4279	13.561	13.6954	13.8311	13.9682	14.1066	14.2464	14.3876	14.5302	14.6742	14.8197	14.9666	15.1149	15.2647	15.416	15.5688	15.7231	15.8789	16.0363	16.1952	16.3557	16.5178	16.6815	16.8469	17.0139	17.1825	17.3528	17.5248	17.6985	17.8739	18.051	18.2299	18.4106	18.5931
rdv2_r09_s036	FL1	Counts	0	0	0	0	0	0	0	0	0	0	0	0	0	0	0	0	0	0	0	0	1	0	1	0	0	0	0	0	0	1	0	0	0	0	0	0	0	0	0	0	0	0	1	0	0	1	0
rdv2_r09_s037	FL1	Bin Values (MEF)	11.8121	11.9291	12.0474	12.1668	12.2874	12.4091	12.5321	12.6563	12.7818	12.9085	13.0364	13.1656	13.2961	13.4279	13.561	13.6954	13.8311	13.9682	14.1066	14.2464	14.3876	14.5302	14.6742	14.8197	14.9666	15.1149	15.2647	15.416	15.5688	15.7231	15.8789	16.0363	16.1952	16.3557	16.5178	16.6815	16.8469	17.0139	17.1825	17.3528	17.5248	17.6985	17.8739	18.051	18.2299	18.4106	18.5931
rdv2_r09_s037	FL1	Counts	0	0	1	0	0	0	0	0	0	0	0	0	0	0	0	0	0	0	0	0	0	0	0	0	0	1	0	0	0	0	0	0	0	0	0	0	0	0	0	0	0	0	0	0	0	0	0
rdv2_r09_s038	FL1	Bin Values (MEF)	11.8121	11.9291	12.0474	12.1668	12.2874	12.4091	12.5321	12.6563	12.7818	12.9085	13.0364	13.1656	13.2961	13.4279	13.561	13.6954	13.8311	13.9682	14.1066	14.2464	14.3876	14.5302	14.6742	14.8197	14.9666	15.1149	15.2647	15.416	15.5688	15.7231	15.8789	16.0363	16.1952	16.3557	16.5178	16.6815	16.8469	17.0139	17.1825	17.3528	17.5248	17.6985	17.8739	18.051	18.2299	18.4106	18.5931
rdv2_r09_s038	FL1	Counts	0	0	0	0	0	0	0	0	0	0	0	0	0	0	0	1	0	0	0	0	1	0	0	0	0	0	0	0	0	0	0	0	0	0	0	0	0	0	0	0	0	0	0	0	0	0	0
rdv2_r09_s039	FL1	Bin Values (MEF)	11.8121	11.9291	12.0474	12.1668	12.2874	12.4091	12.5321	12.6563	12.7818	12.9085	13.0364	13.1656	13.2961	13.4279	13.561	13.6954	13.8311	13.9682	14.1066	14.2464	14.3876	14.5302	14.6742	14.8197	14.9666	15.1149	15.2647	15.416	15.5688	15.7231	15.8789	16.0363	16.1952	16.3557	16.5178	16.6815	16.8469	17.0139	17.1825	17.3528	17.5248	17.6985	17.8739	18.051	18.2299	18.4106	18.5931
rdv2_r09_s039	FL1	Counts	0	0	0	0	0	0	0	0	0	0	0	0	0	0	0	0	0	0	0	1	1	0	0	0	0	0	0	0	0	0	1	0	0	1	0	0	0	0	0	0	0	0	0	0	0	0	0
rdv2_r09_s040	FL1	Bin Values (MEF)	11.8121	11.9291	12.0474	12.1668	12.2874	12.4091	12.5321	12.6563	12.7818	12.9085	13.0364	13.1656	13.2961	13.4279	13.561	13.6954	13.8311	13.9682	14.1066	14.2464	14.3876	14.5302	14.6742	14.8197	14.9666	15.1149	15.2647	15.416	15.5688	15.7231	15.8789	16.0363	16.1952	16.3557	16.5178	16.6815	16.8469	17.0139	17.1825	17.3528	17.5248	17.6985	17.8739	18.051	18.2299	18.4106	18.5931
rdv2_r09_s040	FL1	Counts	0	0	1	0	0	0	0	0	0	1	0	0	0	0	0	0	0	0	0	1	0	1	0	0	0	0	0	0	0	0	0	0	0	0	0	0	0	0	0	0	0	0	0	1	0	0	0
rdv2_r09_s041	FL1	Bin Values (MEF)	11.8121	11.9291	12.0474	12.1668	12.2874	12.4091	12.5321	12.6563	12.7818	12.9085	13.0364	13.1656	13.2961	13.4279	13.561	13.6954	13.8311	13.9682	14.1066	14.2464	14.3876	14.5302	14.6742	14.8197	14.9666	15.1149	15.2647	15.416	15.5688	15.7231	15.8789	16.0363	16.1952	16.3557	16.5178	16.6815	16.8469	17.0139	17.1825	17.3528	17.5248	17.6985	17.8739	18.051	18.2299	18.4106	18.5931
rdv2_r09_s041	FL1	Counts	0	0	0	0	0	0	0	1	0	0	0	0	0	0	0	0	0	0	0	0	0	0	0	0	0	0	0	0	0	0	0	0	0	0	0	0	0	0	1	0	0	1	0	0	0	0	0
rdv2_r09_s042	FL1	Bin Values (MEF)	11.8121	11.9291	12.0474	12.1668	12.2874	12.4091	12.5321	12.6563	12.7818	12.9085	13.0364	13.1656	13.2961	13.4279	13.561	13.6954	13.8311	13.9682	14.1066	14.2464	14.3876	14.5302	14.6742	14.8197	14.9666	15.1149	15.2647	15.416	15.5688	15.7231	15.8789	16.0363	16.1952	16.3557	16.5178	16.6815	16.8469	17.0139	17.1825	17.3528	17.5248	17.6985	17.8739	18.051	18.2299	18.4106	18.5931
rdv2_r09_s042	FL1	Counts	0	0	0	0	0	0	0	0	0	0	0	0	0	0	0	0	0	0	0	0	0	0	1	0	0	1	0	0	0	0	0	0	0	0	0	0	0	0	1	0	0	0	0	0	0	0	0
rdv2_r09_s043	FL1	Bin Values (MEF)	11.8121	11.9291	12.0474	12.1668	12.2874	12.4091	12.5321	12.6563	12.7818	12.9085	13.0364	13.1656	13.2961	13.4279	13.561	13.6954	13.8311	13.9682	14.1066	14.2464	14.3876	14.5302	14.6742	14.8197	14.9666	15.1149	15.2647	15.416	15.5688	15.7231	15.8789	16.0363	16.1952	16.3557	16.5178	16.6815	16.8469	17.0139	17.1825	17.3528	17.5248	17.6985	17.8739	18.051	18.2299	18.4106	18.5931
rdv2_r09_s043	FL1	Counts	0	0	0	0	0	0	0	0	0	0	0	0	0	0	0	0	0	0	0	0	0	0	0	1	0	0	0	0	0	0	1	0	0	0	0	0	0	0	0	0	0	0	0	0	0	0	0
rdv2_r09_s044	FL1	Bin Values (MEF)	11.8121	11.9291	12.0474	12.1668	12.2874	12.4091	12.5321	12.6563	12.7818	12.9085	13.0364	13.1656	13.2961	13.4279	13.561	13.6954	13.8311	13.9682	14.1066	14.2464	14.3876	14.5302	14.6742	14.8197	14.9666	15.1149	15.2647	15.416	15.5688	15.7231	15.8789	16.0363	16.1952	16.3557	16.5178	16.6815	16.8469	17.0139	17.1825	17.3528	17.5248	17.6985	17.8739	18.051	18.2299	18.4106	18.5931
rdv2_r09_s044	FL1	Counts	0	1	3	2	1	2	0	3	2	0	1	1	0	4	0	1	1	0	1	2	2	1	0	2	1	0	1	1	0	1	1	0	1	3	3	1	1	1	2	1	2	2	4	3	0	1	2
rdv2_r09_s045	FL1	Bin Values (MEF)	11.8121	11.9291	12.0474	12.1668	12.2874	12.4091	12.5321	12.6563	12.7818	12.9085	13.0364	13.1656	13.2961	13.4279	13.561	13.6954	13.8311	13.9682	14.1066	14.2464	14.3876	14.5302	14.6742	14.8197	14.9666	15.1149	15.2647	15.416	15.5688	15.7231	15.8789	16.0363	16.1952	16.3557	16.5178	16.6815	16.8469	17.0139	17.1825	17.3528	17.5248	17.6985	17.8739	18.051	18.2299	18.4106	18.5931
rdv2_r09_s045	FL1	Counts	0	0	0	0	0	0	0	0	0	0	0	0	0	0	0	0	0	0	0	0	0	0	0	0	0	0	0	0	0	0	0	0	0	0	0	0	0	0	1	1	0	0	0	0	0	0	0
rdv2_r09_s046	FL1	Bin Values (MEF)	11.8121	11.9291	12.0474	12.1668	12.2874	12.4091	12.5321	12.6563	12.7818	12.9085	13.0364	13.1656	13.2961	13.4279	13.561	13.6954	13.8311	13.9682	14.1066	14.2464	14.3876	14.5302	14.6742	14.8197	14.9666	15.1149	15.2647	15.416	15.5688	15.7231	15.8789	16.0363	16.1952	16.3557	16.5178	16.6815	16.8469	17.0139	17.1825	17.3528	17.5248	17.6985	17.8739	18.051	18.2299	18.4106	18.5931
rdv2_r09_s046	FL1	Counts	0	0	0	1	0	0	0	0	0	0	0	0	0	0	0	0	0	0	0	0	0	0	0	0	0	1	0	0	0	0	0	1	0	0	0	0	0	0	0	0	0	0	0	0	0	0	0
rdv2_r09_s047	FL1	Bin Values (MEF)	11.8121	11.9291	12.0474	12.1668	12.2874	12.4091	12.5321	12.6563	12.7818	12.9085	13.0364	13.1656	13.2961	13.4279	13.561	13.6954	13.8311	13.9682	14.1066	14.2464	14.3876	14.5302	14.6742	14.8197	14.9666	15.1149	15.2647	15.416	15.5688	15.7231	15.8789	16.0363	16.1952	16.3557	16.5178	16.6815	16.8469	17.0139	17.1825	17.3528	17.5248	17.6985	17.8739	18.051	18.2299	18.4106	18.5931
rdv2_r09_s047	FL1	Counts	0	0	0	0	0	0	0	0	0	0	0	0	0	0	0	0	0	0	0	0	0	0	0	0	0	0	0	0	0	0	0	0	0	0	0	0	0	0	0	0	0	0	0	0	0	0	0
rdv2_r09_s048	FL1	Bin Values (MEF)	11.8121	11.9291	12.0474	12.1668	12.2874	12.4091	12.5321	12.6563	12.7818	12.9085	13.0364	13.1656	13.2961	13.4279	13.561	13.6954	13.8311	13.9682	14.1066	14.2464	14.3876	14.5302	14.6742	14.8197	14.9666	15.1149	15.2647	15.416	15.5688	15.7231	15.8789	16.0363	16.1952	16.3557	16.5178	16.6815	16.8469	17.0139	17.1825	17.3528	17.5248	17.6985	17.8739	18.051	18.2299	18.4106	18.5931
rdv2_r09_s048	FL1	Counts	0	0	0	0	0	1	0	0	0	0	0	0	0	0	0	0	0	0	0	1	0	0	0	0	0	0	0	0	0	0	0	0	0	0	0	0	0	0	1	0	0	0	0	0	0	0	0
rdv2_r05_s121	FL1	Bin Values (MEF)	10.9983	11.108	11.2189	11.3308	11.4438	11.558	11.6732	11.7897	11.9073	12.0261	12.146	12.2672	12.3896	12.5132	12.638	12.7641	12.8914	13.02	13.1499	13.281	13.4135	13.5473	13.6825	13.819	13.9568	14.096	14.2367	14.3787	14.5221	14.667	14.8133	14.961	15.1103	15.261	15.4133	15.567	15.7223	15.8791	16.0375	16.1975	16.3591	16.5223	16.6871	16.8536	17.0217	17.1915	17.363
rdv2_r05_s121	FL1	Counts	0	1	0	0	0	1	0	0	0	0	0	0	0	0	0	0	0	0	0	0	0	0	0	0	0	0	0	0	0	0	0	0	0	0	0	0	0	0	0	0	0	0	0	0	0	0	0
rdv2_r05_s122	FL1	Bin Values (MEF)	10.9983	11.108	11.2189	11.3308	11.4438	11.558	11.6732	11.7897	11.9073	12.0261	12.146	12.2672	12.3896	12.5132	12.638	12.7641	12.8914	13.02	13.1499	13.281	13.4135	13.5473	13.6825	13.819	13.9568	14.096	14.2367	14.3787	14.5221	14.667	14.8133	14.961	15.1103	15.261	15.4133	15.567	15.7223	15.8791	16.0375	16.1975	16.3591	16.5223	16.6871	16.8536	17.0217	17.1915	17.363
rdv2_r05_s122	FL1	Counts	0	0	0	0	0	0	0	0	0	0	0	0	0	0	0	0	1	0	0	0	0	0	0	0	0	0	1	0	0	0	0	0	0	0	0	0	0	0	0	0	0	0	0	0	0	0	0
rdv2_r05_s123	FL1	Bin Values (MEF)	10.9983	11.108	11.2189	11.3308	11.4438	11.558	11.6732	11.7897	11.9073	12.0261	12.146	12.2672	12.3896	12.5132	12.638	12.7641	12.8914	13.02	13.1499	13.281	13.4135	13.5473	13.6825	13.819	13.9568	14.096	14.2367	14.3787	14.5221	14.667	14.8133	14.961	15.1103	15.261	15.4133	15.567	15.7223	15.8791	16.0375	16.1975	16.3591	16.5223	16.6871	16.8536	17.0217	17.1915	17.363
rdv2_r05_s123	FL1	Counts	0	0	0	0	0	0	0	0	0	0	0	0	0	1	0	0	0	0	0	0	0	0	0	0	0	0	0	0	0	0	0	0	0	0	0	0	0	0	0	0	0	0	0	0	0	0	0
rdv2_r05_s124	FL1	Bin Values (MEF)	10.9983	11.108	11.2189	11.3308	11.4438	11.558	11.6732	11.7897	11.9073	12.0261	12.146	12.2672	12.3896	12.5132	12.638	12.7641	12.8914	13.02	13.1499	13.281	13.4135	13.5473	13.6825	13.819	13.9568	14.096	14.2367	14.3787	14.5221	14.667	14.8133	14.961	15.1103	15.261	15.4133	15.567	15.7223	15.8791	16.0375	16.1975	16.3591	16.5223	16.6871	16.8536	17.0217	17.1915	17.363
rdv2_r05_s124	FL1	Counts	0	0	0	0	0	0	0	0	0	0	0	0	0	0	0	0	0	0	0	0	0	0	0	0	0	0	0	0	0	0	0	0	0	0	0	0	0	0	0	0	0	0	0	0	0	0	0
rdv2_r05_s125	FL1	Bin Values (MEF)	10.9983	11.108	11.2189	11.3308	11.4438	11.558	11.6732	11.7897	11.9073	12.0261	12.146	12.2672	12.3896	12.5132	12.638	12.7641	12.8914	13.02	13.1499	13.281	13.4135	13.5473	13.6825	13.819	13.9568	14.096	14.2367	14.3787	14.5221	14.667	14.8133	14.961	15.1103	15.261	15.4133	15.567	15.7223	15.8791	16.0375	16.1975	16.3591	16.5223	16.6871	16.8536	17.0217	17.1915	17.363
rdv2_r05_s125	FL1	Counts	0	0	0	0	0	0	0	0	0	0	0	0	0	0	0	0	0	0	0	0	0	0	0	0	0	0	0	0	0	0	0	0	0	0	0	0	0	0	0	0	0	0	0	0	0	0	0
rdv2_r05_s126	FL1	Bin Values (MEF)	10.9983	11.108	11.2189	11.3308	11.4438	11.558	11.6732	11.7897	11.9073	12.0261	12.146	12.2672	12.3896	12.5132	12.638	12.7641	12.8914	13.02	13.1499	13.281	13.4135	13.5473	13.6825	13.819	13.9568	14.096	14.2367	14.3787	14.5221	14.667	14.8133	14.961	15.1103	15.261	15.4133	15.567	15.7223	15.8791	16.0375	16.1975	16.3591	16.5223	16.6871	16.8536	17.0217	17.1915	17.363
rdv2_r05_s126	FL1	Counts	0	0	0	0	0	0	0	0	0	0	0	0	0	0	0	0	0	0	0	1	0	0	0	0	0	0	0	0	0	0	0	0	0	0	0	0	0	0	0	0	0	0	0	0	0	0	0
rdv2_r05_s127	FL1	Bin Values (MEF)	10.9983	11.108	11.2189	11.3308	11.4438	11.558	11.6732	11.7897	11.9073	12.0261	12.146	12.2672	12.3896	12.5132	12.638	12.7641	12.8914	13.02	13.1499	13.281	13.4135	13.5473	13.6825	13.819	13.9568	14.096	14.2367	14.3787	14.5221	14.667	14.8133	14.961	15.1103	15.261	15.4133	15.567	15.7223	15.8791	16.0375	16.1975	16.3591	16.5223	16.6871	16.8536	17.0217	17.1915	17.363
rdv2_r05_s127	FL1	Counts	0	0	0	0	0	0	0	0	0	0	0	0	0	0	0	0	0	0	0	0	0	0	0	0	0	0	0	0	0	0	0	0	0	0	0	0	0	0	0	0	0	0	0	0	0	1	0
rdv2_r05_s128	FL1	Bin Values (MEF)	10.9983	11.108	11.2189	11.3308	11.4438	11.558	11.6732	11.7897	11.9073	12.0261	12.146	12.2672	12.3896	12.5132	12.638	12.7641	12.8914	13.02	13.1499	13.281	13.4135	13.5473	13.6825	13.819	13.9568	14.096	14.2367	14.3787	14.5221	14.667	14.8133	14.961	15.1103	15.261	15.4133	15.567	15.7223	15.8791	16.0375	16.1975	16.3591	16.5223	16.6871	16.8536	17.0217	17.1915	17.363
rdv2_r05_s128	FL1	Counts	0	0	2	0	0	0	0	0	0	0	0	0	0	0	0	0	0	0	0	0	0	0	0	0	0	0	0	0	0	0	0	0	0	0	0	0	0	0	0	0	0	0	0	0	1	1	1
rdv2_r05_s129	FL1	Bin Values (MEF)	10.9983	11.108	11.2189	11.3308	11.4438	11.558	11.6732	11.7897	11.9073	12.0261	12.146	12.2672	12.3896	12.5132	12.638	12.7641	12.8914	13.02	13.1499	13.281	13.4135	13.5473	13.6825	13.819	13.9568	14.096	14.2367	14.3787	14.5221	14.667	14.8133	14.961	15.1103	15.261	15.4133	15.567	15.7223	15.8791	16.0375	16.1975	16.3591	16.5223	16.6871	16.8536	17.0217	17.1915	17.363
rdv2_r05_s129	FL1	Counts	0	0	0	0	0	0	0	0	0	0	0	0	0	0	0	0	0	0	0	0	0	0	0	0	0	0	0	0	0	0	0	0	0	0	0	0	0	0	0	0	0	0	0	0	0	0	0
rdv2_r05_s130	FL1	Bin Values (MEF)	10.9983	11.108	11.2189	11.3308	11.4438	11.558	11.6732	11.7897	11.9073	12.0261	12.146	12.2672	12.3896	12.5132	12.638	12.7641	12.8914	13.02	13.1499	13.281	13.4135	13.5473	13.6825	13.819	13.9568	14.096	14.2367	14.3787	14.5221	14.667	14.8133	14.961	15.1103	15.261	15.4133	15.567	15.7223	15.8791	16.0375	16.1975	16.3591	16.5223	16.6871	16.8536	17.0217	17.1915	17.363
rdv2_r05_s130	FL1	Counts	0	0	0	0	0	0	0	0	0	0	0	1	0	0	0	0	0	0	0	0	0	0	0	0	0	0	0	0	0	0	0	0	0	0	0	1	0	0	0	0	0	0	0	0	0	0	0
rdv2_r05_s131	FL1	Bin Values (MEF)	10.9983	11.108	11.2189	11.3308	11.4438	11.558	11.6732	11.7897	11.9073	12.0261	12.146	12.2672	12.3896	12.5132	12.638	12.7641	12.8914	13.02	13.1499	13.281	13.4135	13.5473	13.6825	13.819	13.9568	14.096	14.2367	14.3787	14.5221	14.667	14.8133	14.961	15.1103	15.261	15.4133	15.567	15.7223	15.8791	16.0375	16.1975	16.3591	16.5223	16.6871	16.8536	17.0217	17.1915	17.363
rdv2_r05_s131	FL1	Counts	0	0	0	0	0	0	0	0	0	0	0	0	0	0	0	0	0	0	0	0	0	0	0	0	0	0	0	0	0	0	0	0	0	0	0	0	0	0	0	0	0	0	0	0	0	0	0
rdv2_r05_s132	FL1	Bin Values (MEF)	10.9983	11.108	11.2189	11.3308	11.4438	11.558	11.6732	11.7897	11.9073	12.0261	12.146	12.2672	12.3896	12.5132	12.638	12.7641	12.8914	13.02	13.1499	13.281	13.4135	13.5473	13.6825	13.819	13.9568	14.096	14.2367	14.3787	14.5221	14.667	14.8133	14.961	15.1103	15.261	15.4133	15.567	15.7223	15.8791	16.0375	16.1975	16.3591	16.5223	16.6871	16.8536	17.0217	17.1915	17.363
rdv2_r05_s132	FL1	Counts	0	0	0	0	0	0	0	0	0	0	0	0	0	0	0	0	0	0	0	0	0	0	0	0	0	0	0	0	0	0	0	0	1	0	0	0	0	0	0	0	0	0	0	0	0	0	0
rdv2_r05_s133	FL1	Bin Values (MEF)	10.9983	11.108	11.2189	11.3308	11.4438	11.558	11.6732	11.7897	11.9073	12.0261	12.146	12.2672	12.3896	12.5132	12.638	12.7641	12.8914	13.02	13.1499	13.281	13.4135	13.5473	13.6825	13.819	13.9568	14.096	14.2367	14.3787	14.5221	14.667	14.8133	14.961	15.1103	15.261	15.4133	15.567	15.7223	15.8791	16.0375	16.1975	16.3591	16.5223	16.6871	16.8536	17.0217	17.1915	17.363
rdv2_r05_s133	FL1	Counts	0	0	0	0	0	0	0	0	0	0	0	0	0	0	0	0	0	0	0	0	0	0	0	0	0	0	0	0	0	0	0	0	0	0	0	0	1	0	0	0	0	0	0	0	0	1	0
rdv2_r05_s134	FL1	Bin Values (MEF)	10.9983	11.108	11.2189	11.3308	11.4438	11.558	11.6732	11.7897	11.9073	12.0261	12.146	12.2672	12.3896	12.5132	12.638	12.7641	12.8914	13.02	13.1499	13.281	13.4135	13.5473	13.6825	13.819	13.9568	14.096	14.2367	14.3787	14.5221	14.667	14.8133	14.961	15.1103	15.261	15.4133	15.567	15.7223	15.8791	16.0375	16.1975	16.3591	16.5223	16.6871	16.8536	17.0217	17.1915	17.363
rdv2_r05_s134	FL1	Counts	0	0	0	0	0	0	0	0	0	0	0	0	0	0	0	0	0	0	0	0	0	0	0	0	0	0	0	0	0	0	0	0	1	0	0	0	0	1	0	0	0	0	0	0	0	0	0
rdv2_r05_s135	FL1	Bin Values (MEF)	10.9983	11.108	11.2189	11.3308	11.4438	11.558	11.6732	11.7897	11.9073	12.0261	12.146	12.2672	12.3896	12.5132	12.638	12.7641	12.8914	13.02	13.1499	13.281	13.4135	13.5473	13.6825	13.819	13.9568	14.096	14.2367	14.3787	14.5221	14.667	14.8133	14.961	15.1103	15.261	15.4133	15.567	15.7223	15.8791	16.0375	16.1975	16.3591	16.5223	16.6871	16.8536	17.0217	17.1915	17.363
rdv2_r05_s135	FL1	Counts	0	0	0	0	0	0	0	0	0	0	1	0	0	0	0	0	0	0	0	0	0	0	0	0	0	1	0	1	0	0	0	0	0	0	0	1	0	0	0	0	0	0	0	0	0	0	0
rdv2_r05_s136	FL1	Bin Values (MEF)	10.9983	11.108	11.2189	11.3308	11.4438	11.558	11.6732	11.7897	11.9073	12.0261	12.146	12.2672	12.3896	12.5132	12.638	12.7641	12.8914	13.02	13.1499	13.281	13.4135	13.5473	13.6825	13.819	13.9568	14.096	14.2367	14.3787	14.5221	14.667	14.8133	14.961	15.1103	15.261	15.4133	15.567	15.7223	15.8791	16.0375	16.1975	16.3591	16.5223	16.6871	16.8536	17.0217	17.1915	17.363
rdv2_r05_s136	FL1	Counts	0	0	0	0	0	0	0	0	0	0	0	0	0	0	0	0	0	0	0	1	0	0	0	0	0	0	0	0	0	0	0	0	0	2	0	0	0	0	0	0	0	0	0	0	1	0	0
rdv2_r05_s137	FL1	Bin Values (MEF)	10.9983	11.108	11.2189	11.3308	11.4438	11.558	11.6732	11.7897	11.9073	12.0261	12.146	12.2672	12.3896	12.5132	12.638	12.7641	12.8914	13.02	13.1499	13.281	13.4135	13.5473	13.6825	13.819	13.9568	14.096	14.2367	14.3787	14.5221	14.667	14.8133	14.961	15.1103	15.261	15.4133	15.567	15.7223	15.8791	16.0375	16.1975	16.3591	16.5223	16.6871	16.8536	17.0217	17.1915	17.363
rdv2_r05_s137	FL1	Counts	0	0	0	0	0	0	0	0	0	1	0	0	0	0	0	0	0	0	1	0	0	0	0	0	0	0	0	0	0	1	0	1	0	0	1	0	1	0	0	0	0	0	0	0	0	0	0
rdv2_r05_s138	FL1	Bin Values (MEF)	10.9983	11.108	11.2189	11.3308	11.4438	11.558	11.6732	11.7897	11.9073	12.0261	12.146	12.2672	12.3896	12.5132	12.638	12.7641	12.8914	13.02	13.1499	13.281	13.4135	13.5473	13.6825	13.819	13.9568	14.096	14.2367	14.3787	14.5221	14.667	14.8133	14.961	15.1103	15.261	15.4133	15.567	15.7223	15.8791	16.0375	16.1975	16.3591	16.5223	16.6871	16.8536	17.0217	17.1915	17.363
rdv2_r05_s138	FL1	Counts	0	0	0	0	0	0	0	0	0	0	0	0	0	0	0	0	0	0	0	0	0	0	0	0	1	0	0	0	0	0	0	0	0	0	0	0	0	0	0	0	0	0	0	0	0	0	0
rdv2_r05_s139	FL1	Bin Values (MEF)	10.9983	11.108	11.2189	11.3308	11.4438	11.558	11.6732	11.7897	11.9073	12.0261	12.146	12.2672	12.3896	12.5132	12.638	12.7641	12.8914	13.02	13.1499	13.281	13.4135	13.5473	13.6825	13.819	13.9568	14.096	14.2367	14.3787	14.5221	14.667	14.8133	14.961	15.1103	15.261	15.4133	15.567	15.7223	15.8791	16.0375	16.1975	16.3591	16.5223	16.6871	16.8536	17.0217	17.1915	17.363
rdv2_r05_s139	FL1	Counts	0	0	0	0	0	0	0	0	0	0	0	0	0	0	0	0	0	0	0	0	0	0	0	0	0	0	0	0	0	0	0	0	0	0	0	0	0	0	0	0	0	0	0	0	0	0	0
rdv2_r05_s140	FL1	Bin Values (MEF)	10.9983	11.108	11.2189	11.3308	11.4438	11.558	11.6732	11.7897	11.9073	12.0261	12.146	12.2672	12.3896	12.5132	12.638	12.7641	12.8914	13.02	13.1499	13.281	13.4135	13.5473	13.6825	13.819	13.9568	14.096	14.2367	14.3787	14.5221	14.667	14.8133	14.961	15.1103	15.261	15.4133	15.567	15.7223	15.8791	16.0375	16.1975	16.3591	16.5223	16.6871	16.8536	17.0217	17.1915	17.363
rdv2_r05_s140	FL1	Counts	0	0	0	0	0	0	0	0	0	0	0	0	0	0	0	0	0	0	0	0	0	0	0	0	0	0	0	0	1	0	0	0	1	0	0	0	0	0	0	0	0	0	0	0	1	0	0
rdv2_r05_s141	FL1	Bin Values (MEF)	10.9983	11.108	11.2189	11.3308	11.4438	11.558	11.6732	11.7897	11.9073	12.0261	12.146	12.2672	12.3896	12.5132	12.638	12.7641	12.8914	13.02	13.1499	13.281	13.4135	13.5473	13.6825	13.819	13.9568	14.096	14.2367	14.3787	14.5221	14.667	14.8133	14.961	15.1103	15.261	15.4133	15.567	15.7223	15.8791	16.0375	16.1975	16.3591	16.5223	16.6871	16.8536	17.0217	17.1915	17.363
rdv2_r05_s141	FL1	Counts	0	0	0	0	0	0	0	0	0	0	0	0	0	0	0	0	0	0	0	0	1	0	0	0	0	0	0	0	0	0	0	0	0	0	0	0	0	0	0	1	0	1	0	1	0	0	0
rdv2_r05_s142	FL1	Bin Values (MEF)	10.9983	11.108	11.2189	11.3308	11.4438	11.558	11.6732	11.7897	11.9073	12.0261	12.146	12.2672	12.3896	12.5132	12.638	12.7641	12.8914	13.02	13.1499	13.281	13.4135	13.5473	13.6825	13.819	13.9568	14.096	14.2367	14.3787	14.5221	14.667	14.8133	14.961	15.1103	15.261	15.4133	15.567	15.7223	15.8791	16.0375	16.1975	16.3591	16.5223	16.6871	16.8536	17.0217	17.1915	17.363
rdv2_r05_s142	FL1	Counts	0	0	0	0	0	0	0	0	0	0	0	0	0	0	0	0	0	0	0	0	0	0	1	0	0	0	0	0	0	0	0	0	0	0	0	0	0	0	0	1	0	0	0	0	0	0	0
rdv2_r05_s143	FL1	Bin Values (MEF)	10.9983	11.108	11.2189	11.3308	11.4438	11.558	11.6732	11.7897	11.9073	12.0261	12.146	12.2672	12.3896	12.5132	12.638	12.7641	12.8914	13.02	13.1499	13.281	13.4135	13.5473	13.6825	13.819	13.9568	14.096	14.2367	14.3787	14.5221	14.667	14.8133	14.961	15.1103	15.261	15.4133	15.567	15.7223	15.8791	16.0375	16.1975	16.3591	16.5223	16.6871	16.8536	17.0217	17.1915	17.363
rdv2_r05_s143	FL1	Counts	0	0	0	0	0	0	0	0	0	0	0	0	0	0	0	0	0	0	0	0	1	0	0	0	0	0	0	0	0	0	0	0	0	0	0	0	0	0	0	0	0	1	0	0	0	0	0
rdv2_r05_s144	FL1	Bin Values (MEF)	10.9983	11.108	11.2189	11.3308	11.4438	11.558	11.6732	11.7897	11.9073	12.0261	12.146	12.2672	12.3896	12.5132	12.638	12.7641	12.8914	13.02	13.1499	13.281	13.4135	13.5473	13.6825	13.819	13.9568	14.096	14.2367	14.3787	14.5221	14.667	14.8133	14.961	15.1103	15.261	15.4133	15.567	15.7223	15.8791	16.0375	16.1975	16.3591	16.5223	16.6871	16.8536	17.0217	17.1915	17.363
rdv2_r05_s144	FL1	Counts	0	0	0	0	0	0	0	0	0	0	0	0	0	0	0	1	0	0	0	0	0	0	0	0	0	0	0	0	0	0	0	1	0	0	0	1	0	0	0	1	1	0	0	0	1	0	0
rdv2_r07_s025	FL1	Bin Values (MEF)	13.4915	13.6199	13.7496	13.8804	14.0126	14.1459	14.2806	14.4165	14.5538	14.6923	14.8321	14.9733	15.1159	15.2597	15.405	15.5516	15.6997	15.8491	16	16.1523	16.306	16.4612	16.6179	16.7761	16.9358	17.097	17.2597	17.424	17.5899	17.7573	17.9263	18.097	18.2692	18.4431	18.6187	18.7959	18.9748	19.1555	19.3378	19.5219	19.7077	19.8953	20.0847	20.2758	20.4688	20.6637	20.8604
rdv2_r07_s025	FL1	Counts	0	0	0	0	0	0	0	0	0	0	0	0	0	0	0	0	0	0	0	0	0	0	1	0	0	0	0	0	0	0	0	0	0	0	0	0	0	0	0	0	0	0	0	0	0	0	0
rdv2_r07_s026	FL1	Bin Values (MEF)	13.4915	13.6199	13.7496	13.8804	14.0126	14.1459	14.2806	14.4165	14.5538	14.6923	14.8321	14.9733	15.1159	15.2597	15.405	15.5516	15.6997	15.8491	16	16.1523	16.306	16.4612	16.6179	16.7761	16.9358	17.097	17.2597	17.424	17.5899	17.7573	17.9263	18.097	18.2692	18.4431	18.6187	18.7959	18.9748	19.1555	19.3378	19.5219	19.7077	19.8953	20.0847	20.2758	20.4688	20.6637	20.8604
rdv2_r07_s026	FL1	Counts	0	0	0	0	0	0	0	0	0	0	0	0	0	0	0	0	0	0	0	0	0	0	0	0	0	0	0	0	0	0	0	0	1	0	0	0	0	0	0	0	0	0	0	0	0	0	0
rdv2_r07_s027	FL1	Bin Values (MEF)	13.4915	13.6199	13.7496	13.8804	14.0126	14.1459	14.2806	14.4165	14.5538	14.6923	14.8321	14.9733	15.1159	15.2597	15.405	15.5516	15.6997	15.8491	16	16.1523	16.306	16.4612	16.6179	16.7761	16.9358	17.097	17.2597	17.424	17.5899	17.7573	17.9263	18.097	18.2692	18.4431	18.6187	18.7959	18.9748	19.1555	19.3378	19.5219	19.7077	19.8953	20.0847	20.2758	20.4688	20.6637	20.8604
rdv2_r07_s027	FL1	Counts	0	0	0	0	0	0	0	0	0	0	0	0	0	0	0	0	0	0	0	0	0	0	0	0	0	0	0	0	0	0	0	0	0	0	0	0	0	0	0	0	0	0	0	0	0	0	0
rdv2_r07_s028	FL1	Bin Values (MEF)	13.4915	13.6199	13.7496	13.8804	14.0126	14.1459	14.2806	14.4165	14.5538	14.6923	14.8321	14.9733	15.1159	15.2597	15.405	15.5516	15.6997	15.8491	16	16.1523	16.306	16.4612	16.6179	16.7761	16.9358	17.097	17.2597	17.424	17.5899	17.7573	17.9263	18.097	18.2692	18.4431	18.6187	18.7959	18.9748	19.1555	19.3378	19.5219	19.7077	19.8953	20.0847	20.2758	20.4688	20.6637	20.8604
rdv2_r07_s028	FL1	Counts	0	0	0	0	0	0	0	0	0	0	0	0	0	0	0	0	0	0	0	0	0	0	0	0	0	0	0	0	0	0	0	0	0	0	0	0	0	0	0	0	0	0	0	0	0	0	0
rdv2_r07_s029	FL1	Bin Values (MEF)	13.4915	13.6199	13.7496	13.8804	14.0126	14.1459	14.2806	14.4165	14.5538	14.6923	14.8321	14.9733	15.1159	15.2597	15.405	15.5516	15.6997	15.8491	16	16.1523	16.306	16.4612	16.6179	16.7761	16.9358	17.097	17.2597	17.424	17.5899	17.7573	17.9263	18.097	18.2692	18.4431	18.6187	18.7959	18.9748	19.1555	19.3378	19.5219	19.7077	19.8953	20.0847	20.2758	20.4688	20.6637	20.8604
rdv2_r07_s029	FL1	Counts	0	0	0	0	0	0	0	0	0	0	0	0	1	0	0	0	0	0	0	0	0	0	0	0	0	0	0	0	0	0	0	0	0	0	0	0	0	0	0	0	0	0	0	0	0	0	0
rdv2_r07_s030	FL1	Bin Values (MEF)	13.4915	13.6199	13.7496	13.8804	14.0126	14.1459	14.2806	14.4165	14.5538	14.6923	14.8321	14.9733	15.1159	15.2597	15.405	15.5516	15.6997	15.8491	16	16.1523	16.306	16.4612	16.6179	16.7761	16.9358	17.097	17.2597	17.424	17.5899	17.7573	17.9263	18.097	18.2692	18.4431	18.6187	18.7959	18.9748	19.1555	19.3378	19.5219	19.7077	19.8953	20.0847	20.2758	20.4688	20.6637	20.8604
rdv2_r07_s030	FL1	Counts	0	0	0	0	0	0	0	0	0	0	0	0	0	1	0	0	0	0	0	0	0	0	0	1	0	0	0	0	0	0	0	1	0	0	1	0	0	0	1	0	1	2	0	0	1	0	1
rdv2_r07_s031	FL1	Bin Values (MEF)	13.4915	13.6199	13.7496	13.8804	14.0126	14.1459	14.2806	14.4165	14.5538	14.6923	14.8321	14.9733	15.1159	15.2597	15.405	15.5516	15.6997	15.8491	16	16.1523	16.306	16.4612	16.6179	16.7761	16.9358	17.097	17.2597	17.424	17.5899	17.7573	17.9263	18.097	18.2692	18.4431	18.6187	18.7959	18.9748	19.1555	19.3378	19.5219	19.7077	19.8953	20.0847	20.2758	20.4688	20.6637	20.8604
rdv2_r07_s031	FL1	Counts	0	0	0	0	0	0	0	0	1	0	0	1	1	0	0	0	0	0	0	0	0	0	0	0	0	0	0	0	0	0	0	0	0	0	0	0	0	0	0	0	0	0	0	0	0	0	0
rdv2_r07_s032	FL1	Bin Values (MEF)	13.4915	13.6199	13.7496	13.8804	14.0126	14.1459	14.2806	14.4165	14.5538	14.6923	14.8321	14.9733	15.1159	15.2597	15.405	15.5516	15.6997	15.8491	16	16.1523	16.306	16.4612	16.6179	16.7761	16.9358	17.097	17.2597	17.424	17.5899	17.7573	17.9263	18.097	18.2692	18.4431	18.6187	18.7959	18.9748	19.1555	19.3378	19.5219	19.7077	19.8953	20.0847	20.2758	20.4688	20.6637	20.8604
rdv2_r07_s032	FL1	Counts	0	0	0	0	0	0	0	0	0	0	0	0	0	0	0	0	0	0	0	0	0	0	0	0	0	1	0	0	0	0	0	1	1	1	0	0	0	0	0	0	0	0	0	0	0	1	0
rdv2_r07_s033	FL1	Bin Values (MEF)	13.4915	13.6199	13.7496	13.8804	14.0126	14.1459	14.2806	14.4165	14.5538	14.6923	14.8321	14.9733	15.1159	15.2597	15.405	15.5516	15.6997	15.8491	16	16.1523	16.306	16.4612	16.6179	16.7761	16.9358	17.097	17.2597	17.424	17.5899	17.7573	17.9263	18.097	18.2692	18.4431	18.6187	18.7959	18.9748	19.1555	19.3378	19.5219	19.7077	19.8953	20.0847	20.2758	20.4688	20.6637	20.8604
rdv2_r07_s033	FL1	Counts	0	0	0	0	0	0	0	0	0	0	0	0	0	0	0	0	1	0	0	0	0	0	0	0	0	1	0	0	0	0	0	1	0	0	0	0	0	0	0	0	0	0	0	0	0	0	0
rdv2_r07_s034	FL1	Bin Values (MEF)	13.4915	13.6199	13.7496	13.8804	14.0126	14.1459	14.2806	14.4165	14.5538	14.6923	14.8321	14.9733	15.1159	15.2597	15.405	15.5516	15.6997	15.8491	16	16.1523	16.306	16.4612	16.6179	16.7761	16.9358	17.097	17.2597	17.424	17.5899	17.7573	17.9263	18.097	18.2692	18.4431	18.6187	18.7959	18.9748	19.1555	19.3378	19.5219	19.7077	19.8953	20.0847	20.2758	20.4688	20.6637	20.8604
rdv2_r07_s034	FL1	Counts	0	0	0	0	0	0	0	0	0	0	0	0	0	0	0	0	0	0	0	0	0	0	0	0	0	0	0	0	0	0	0	0	0	0	0	1	0	0	1	0	0	0	0	0	0	0	0
rdv2_r07_s035	FL1	Bin Values (MEF)	13.4915	13.6199	13.7496	13.8804	14.0126	14.1459	14.2806	14.4165	14.5538	14.6923	14.8321	14.9733	15.1159	15.2597	15.405	15.5516	15.6997	15.8491	16	16.1523	16.306	16.4612	16.6179	16.7761	16.9358	17.097	17.2597	17.424	17.5899	17.7573	17.9263	18.097	18.2692	18.4431	18.6187	18.7959	18.9748	19.1555	19.3378	19.5219	19.7077	19.8953	20.0847	20.2758	20.4688	20.6637	20.8604
rdv2_r07_s035	FL1	Counts	0	0	0	0	0	0	0	0	0	0	0	0	0	0	0	0	0	0	0	0	0	0	0	0	0	0	0	0	0	0	0	0	0	0	0	0	0	0	0	0	0	0	0	0	0	0	0
rdv2_r07_s036	FL1	Bin Values (MEF)	13.4915	13.6199	13.7496	13.8804	14.0126	14.1459	14.2806	14.4165	14.5538	14.6923	14.8321	14.9733	15.1159	15.2597	15.405	15.5516	15.6997	15.8491	16	16.1523	16.306	16.4612	16.6179	16.7761	16.9358	17.097	17.2597	17.424	17.5899	17.7573	17.9263	18.097	18.2692	18.4431	18.6187	18.7959	18.9748	19.1555	19.3378	19.5219	19.7077	19.8953	20.0847	20.2758	20.4688	20.6637	20.8604
rdv2_r07_s036	FL1	Counts	0	0	0	1	1	0	0	0	0	0	0	1	1	1	0	1	0	1	0	1	0	0	0	0	0	2	0	1	1	1	1	1	2	2	1	1	1	1	1	0	0	1	2	1	1	1	0
rdv2_r07_s037	FL1	Bin Values (MEF)	13.4915	13.6199	13.7496	13.8804	14.0126	14.1459	14.2806	14.4165	14.5538	14.6923	14.8321	14.9733	15.1159	15.2597	15.405	15.5516	15.6997	15.8491	16	16.1523	16.306	16.4612	16.6179	16.7761	16.9358	17.097	17.2597	17.424	17.5899	17.7573	17.9263	18.097	18.2692	18.4431	18.6187	18.7959	18.9748	19.1555	19.3378	19.5219	19.7077	19.8953	20.0847	20.2758	20.4688	20.6637	20.8604
rdv2_r07_s037	FL1	Counts	0	0	0	0	0	0	0	0	0	0	0	0	0	0	0	0	0	0	1	0	0	0	0	0	0	0	0	0	0	0	0	0	0	0	0	0	0	0	0	0	0	0	0	0	0	0	0
rdv2_r07_s038	FL1	Bin Values (MEF)	13.4915	13.6199	13.7496	13.8804	14.0126	14.1459	14.2806	14.4165	14.5538	14.6923	14.8321	14.9733	15.1159	15.2597	15.405	15.5516	15.6997	15.8491	16	16.1523	16.306	16.4612	16.6179	16.7761	16.9358	17.097	17.2597	17.424	17.5899	17.7573	17.9263	18.097	18.2692	18.4431	18.6187	18.7959	18.9748	19.1555	19.3378	19.5219	19.7077	19.8953	20.0847	20.2758	20.4688	20.6637	20.8604
rdv2_r07_s038	FL1	Counts	0	0	0	0	0	0	0	0	0	0	0	0	0	1	0	0	0	0	0	0	0	0	0	0	0	0	0	0	0	0	0	0	0	0	0	0	0	0	0	0	0	0	0	0	0	0	0
rdv2_r07_s039	FL1	Bin Values (MEF)	13.4915	13.6199	13.7496	13.8804	14.0126	14.1459	14.2806	14.4165	14.5538	14.6923	14.8321	14.9733	15.1159	15.2597	15.405	15.5516	15.6997	15.8491	16	16.1523	16.306	16.4612	16.6179	16.7761	16.9358	17.097	17.2597	17.424	17.5899	17.7573	17.9263	18.097	18.2692	18.4431	18.6187	18.7959	18.9748	19.1555	19.3378	19.5219	19.7077	19.8953	20.0847	20.2758	20.4688	20.6637	20.8604
rdv2_r07_s039	FL1	Counts	0	0	0	0	0	0	0	0	0	0	0	0	0	0	0	0	0	0	0	0	1	0	0	0	1	0	0	0	0	0	0	0	0	0	0	0	0	0	0	0	0	0	0	0	0	0	1
rdv2_r07_s040	FL1	Bin Values (MEF)	13.4915	13.6199	13.7496	13.8804	14.0126	14.1459	14.2806	14.4165	14.5538	14.6923	14.8321	14.9733	15.1159	15.2597	15.405	15.5516	15.6997	15.8491	16	16.1523	16.306	16.4612	16.6179	16.7761	16.9358	17.097	17.2597	17.424	17.5899	17.7573	17.9263	18.097	18.2692	18.4431	18.6187	18.7959	18.9748	19.1555	19.3378	19.5219	19.7077	19.8953	20.0847	20.2758	20.4688	20.6637	20.8604
rdv2_r07_s040	FL1	Counts	0	0	0	0	0	0	0	0	0	0	0	0	0	0	1	0	0	0	0	0	0	0	0	0	0	0	0	0	0	0	0	0	0	0	0	0	0	0	0	0	0	0	0	0	0	0	0
rdv2_r07_s041	FL1	Bin Values (MEF)	13.4915	13.6199	13.7496	13.8804	14.0126	14.1459	14.2806	14.4165	14.5538	14.6923	14.8321	14.9733	15.1159	15.2597	15.405	15.5516	15.6997	15.8491	16	16.1523	16.306	16.4612	16.6179	16.7761	16.9358	17.097	17.2597	17.424	17.5899	17.7573	17.9263	18.097	18.2692	18.4431	18.6187	18.7959	18.9748	19.1555	19.3378	19.5219	19.7077	19.8953	20.0847	20.2758	20.4688	20.6637	20.8604
rdv2_r07_s041	FL1	Counts	0	0	1	0	2	0	1	1	0	1	0	0	1	0	0	0	0	0	0	0	0	0	1	0	0	0	0	0	1	0	0	0	0	0	0	0	0	0	0	0	0	1	0	0	0	0	1
rdv2_r07_s042	FL1	Bin Values (MEF)	13.4915	13.6199	13.7496	13.8804	14.0126	14.1459	14.2806	14.4165	14.5538	14.6923	14.8321	14.9733	15.1159	15.2597	15.405	15.5516	15.6997	15.8491	16	16.1523	16.306	16.4612	16.6179	16.7761	16.9358	17.097	17.2597	17.424	17.5899	17.7573	17.9263	18.097	18.2692	18.4431	18.6187	18.7959	18.9748	19.1555	19.3378	19.5219	19.7077	19.8953	20.0847	20.2758	20.4688	20.6637	20.8604
rdv2_r07_s042	FL1	Counts	0	0	0	0	0	0	0	0	0	0	0	0	0	0	1	0	0	0	0	0	0	0	0	0	0	0	0	0	0	0	0	1	0	0	0	1	0	0	0	0	0	0	0	0	0	0	0
rdv2_r07_s043	FL1	Bin Values (MEF)	13.4915	13.6199	13.7496	13.8804	14.0126	14.1459	14.2806	14.4165	14.5538	14.6923	14.8321	14.9733	15.1159	15.2597	15.405	15.5516	15.6997	15.8491	16	16.1523	16.306	16.4612	16.6179	16.7761	16.9358	17.097	17.2597	17.424	17.5899	17.7573	17.9263	18.097	18.2692	18.4431	18.6187	18.7959	18.9748	19.1555	19.3378	19.5219	19.7077	19.8953	20.0847	20.2758	20.4688	20.6637	20.8604
rdv2_r07_s043	FL1	Counts	0	1	0	0	0	0	0	1	0	1	0	0	0	0	0	0	0	0	0	0	0	0	0	1	0	0	0	0	0	1	0	0	0	0	0	0	0	0	0	0	0	0	0	0	0	0	0
rdv2_r07_s044	FL1	Bin Values (MEF)	13.4915	13.6199	13.7496	13.8804	14.0126	14.1459	14.2806	14.4165	14.5538	14.6923	14.8321	14.9733	15.1159	15.2597	15.405	15.5516	15.6997	15.8491	16	16.1523	16.306	16.4612	16.6179	16.7761	16.9358	17.097	17.2597	17.424	17.5899	17.7573	17.9263	18.097	18.2692	18.4431	18.6187	18.7959	18.9748	19.1555	19.3378	19.5219	19.7077	19.8953	20.0847	20.2758	20.4688	20.6637	20.8604
rdv2_r07_s044	FL1	Counts	0	0	0	0	0	0	0	0	0	0	0	0	0	0	0	0	0	0	0	0	0	0	0	0	0	0	0	0	0	0	0	0	0	0	0	1	0	0	0	0	0	0	0	0	0	0	0
rdv2_r07_s045	FL1	Bin Values (MEF)	13.4915	13.6199	13.7496	13.8804	14.0126	14.1459	14.2806	14.4165	14.5538	14.6923	14.8321	14.9733	15.1159	15.2597	15.405	15.5516	15.6997	15.8491	16	16.1523	16.306	16.4612	16.6179	16.7761	16.9358	17.097	17.2597	17.424	17.5899	17.7573	17.9263	18.097	18.2692	18.4431	18.6187	18.7959	18.9748	19.1555	19.3378	19.5219	19.7077	19.8953	20.0847	20.2758	20.4688	20.6637	20.8604
rdv2_r07_s045	FL1	Counts	0	0	0	0	0	0	0	0	0	1	0	0	0	0	0	0	0	0	0	0	0	0	0	0	0	0	0	0	0	0	0	0	0	0	0	0	0	0	0	0	0	0	0	0	0	0	0
rdv2_r07_s046	FL1	Bin Values (MEF)	13.4915	13.6199	13.7496	13.8804	14.0126	14.1459	14.2806	14.4165	14.5538	14.6923	14.8321	14.9733	15.1159	15.2597	15.405	15.5516	15.6997	15.8491	16	16.1523	16.306	16.4612	16.6179	16.7761	16.9358	17.097	17.2597	17.424	17.5899	17.7573	17.9263	18.097	18.2692	18.4431	18.6187	18.7959	18.9748	19.1555	19.3378	19.5219	19.7077	19.8953	20.0847	20.2758	20.4688	20.6637	20.8604
rdv2_r07_s046	FL1	Counts	0	0	0	2	1	0	1	0	0	0	1	0	1	1	0	3	1	1	2	0	1	3	0	1	1	0	0	0	1	3	0	0	1	2	1	1	0	3	0	2	0	1	0	0	1	1	0
rdv2_r07_s047	FL1	Bin Values (MEF)	13.4915	13.6199	13.7496	13.8804	14.0126	14.1459	14.2806	14.4165	14.5538	14.6923	14.8321	14.9733	15.1159	15.2597	15.405	15.5516	15.6997	15.8491	16	16.1523	16.306	16.4612	16.6179	16.7761	16.9358	17.097	17.2597	17.424	17.5899	17.7573	17.9263	18.097	18.2692	18.4431	18.6187	18.7959	18.9748	19.1555	19.3378	19.5219	19.7077	19.8953	20.0847	20.2758	20.4688	20.6637	20.8604
rdv2_r07_s047	FL1	Counts	0	0	0	0	0	0	0	0	0	0	0	0	0	0	0	0	1	0	0	0	0	0	0	0	0	0	0	0	0	1	0	0	0	0	0	0	0	0	0	0	0	0	1	0	0	0	0
rdv2_r07_s048	FL1	Bin Values (MEF)	13.4915	13.6199	13.7496	13.8804	14.0126	14.1459	14.2806	14.4165	14.5538	14.6923	14.8321	14.9733	15.1159	15.2597	15.405	15.5516	15.6997	15.8491	16	16.1523	16.306	16.4612	16.6179	16.7761	16.9358	17.097	17.2597	17.424	17.5899	17.7573	17.9263	18.097	18.2692	18.4431	18.6187	18.7959	18.9748	19.1555	19.3378	19.5219	19.7077	19.8953	20.0847	20.2758	20.4688	20.6637	20.8604
rdv2_r07_s048	FL1	Counts	0	0	0	0	0	0	0	0	0	0	0	0	0	0	0	0	0	0	0	0	0	0	0	0	0	0	0	0	0	0	0	0	0	0	0	1	0	0	0	0	0	0	0	0	0	0	0
rdv2_r06_s121	FL1	Bin Values (MEF)	12.5074	12.6273	12.7483	12.8705	12.9939	13.1184	13.2442	13.3711	13.4993	13.6287	13.7594	13.8913	14.0244	14.1588	14.2946	14.4316	14.5699	14.7096	14.8506	14.993	15.1367	15.2818	15.4283	15.5761	15.7255	15.8762	16.0284	16.182	16.3371	16.4937	16.6518	16.8115	16.9726	17.1353	17.2996	17.4654	17.6328	17.8018	17.9725	18.1448	18.3187	18.4943	18.6716	18.8506	19.0313	19.2137	19.3979
rdv2_r06_s121	FL1	Counts	0	0	1	0	0	0	0	0	0	0	0	0	0	0	0	1	0	0	0	0	0	0	0	0	0	0	0	0	0	0	0	0	0	0	0	0	0	0	0	0	0	0	0	0	0	0	0
rdv2_r06_s122	FL1	Bin Values (MEF)	12.5074	12.6273	12.7483	12.8705	12.9939	13.1184	13.2442	13.3711	13.4993	13.6287	13.7594	13.8913	14.0244	14.1588	14.2946	14.4316	14.5699	14.7096	14.8506	14.993	15.1367	15.2818	15.4283	15.5761	15.7255	15.8762	16.0284	16.182	16.3371	16.4937	16.6518	16.8115	16.9726	17.1353	17.2996	17.4654	17.6328	17.8018	17.9725	18.1448	18.3187	18.4943	18.6716	18.8506	19.0313	19.2137	19.3979
rdv2_r06_s122	FL1	Counts	0	0	1	0	0	0	0	0	0	0	0	0	0	0	0	1	0	0	0	0	0	0	0	0	0	0	0	0	0	0	0	0	0	0	0	0	0	0	0	0	0	0	0	0	0	0	0
rdv2_r06_s123	FL1	Bin Values (MEF)	12.5074	12.6273	12.7483	12.8705	12.9939	13.1184	13.2442	13.3711	13.4993	13.6287	13.7594	13.8913	14.0244	14.1588	14.2946	14.4316	14.5699	14.7096	14.8506	14.993	15.1367	15.2818	15.4283	15.5761	15.7255	15.8762	16.0284	16.182	16.3371	16.4937	16.6518	16.8115	16.9726	17.1353	17.2996	17.4654	17.6328	17.8018	17.9725	18.1448	18.3187	18.4943	18.6716	18.8506	19.0313	19.2137	19.3979
rdv2_r06_s123	FL1	Counts	0	0	1	0	0	0	0	0	0	0	0	0	0	0	0	1	0	0	0	0	0	0	0	0	0	0	0	0	0	0	0	0	0	0	0	0	0	0	0	0	0	0	0	0	0	0	0
rdv2_r06_s124	FL1	Bin Values (MEF)	12.5074	12.6273	12.7483	12.8705	12.9939	13.1184	13.2442	13.3711	13.4993	13.6287	13.7594	13.8913	14.0244	14.1588	14.2946	14.4316	14.5699	14.7096	14.8506	14.993	15.1367	15.2818	15.4283	15.5761	15.7255	15.8762	16.0284	16.182	16.3371	16.4937	16.6518	16.8115	16.9726	17.1353	17.2996	17.4654	17.6328	17.8018	17.9725	18.1448	18.3187	18.4943	18.6716	18.8506	19.0313	19.2137	19.3979
rdv2_r06_s124	FL1	Counts	0	0	1	0	0	0	0	0	0	0	0	0	0	0	0	1	0	0	0	0	0	0	0	0	0	0	0	0	0	0	0	0	0	0	0	0	0	0	0	0	0	0	0	0	0	0	0
rdv2_r06_s125	FL1	Bin Values (MEF)	12.5074	12.6273	12.7483	12.8705	12.9939	13.1184	13.2442	13.3711	13.4993	13.6287	13.7594	13.8913	14.0244	14.1588	14.2946	14.4316	14.5699	14.7096	14.8506	14.993	15.1367	15.2818	15.4283	15.5761	15.7255	15.8762	16.0284	16.182	16.3371	16.4937	16.6518	16.8115	16.9726	17.1353	17.2996	17.4654	17.6328	17.8018	17.9725	18.1448	18.3187	18.4943	18.6716	18.8506	19.0313	19.2137	19.3979
rdv2_r06_s125	FL1	Counts	0	0	1	0	0	0	0	0	0	0	0	0	0	0	0	1	0	0	0	0	0	0	0	0	0	0	0	0	0	0	0	0	0	0	0	0	0	0	0	0	0	0	0	0	0	0	0
rdv2_r06_s126	FL1	Bin Values (MEF)	12.5074	12.6273	12.7483	12.8705	12.9939	13.1184	13.2442	13.3711	13.4993	13.6287	13.7594	13.8913	14.0244	14.1588	14.2946	14.4316	14.5699	14.7096	14.8506	14.993	15.1367	15.2818	15.4283	15.5761	15.7255	15.8762	16.0284	16.182	16.3371	16.4937	16.6518	16.8115	16.9726	17.1353	17.2996	17.4654	17.6328	17.8018	17.9725	18.1448	18.3187	18.4943	18.6716	18.8506	19.0313	19.2137	19.3979
rdv2_r06_s126	FL1	Counts	0	0	1	0	0	0	0	0	0	0	0	0	0	0	0	1	0	0	0	0	0	0	0	0	0	0	0	0	0	0	0	0	0	0	0	0	0	0	0	0	0	0	0	0	0	0	0
rdv2_r06_s127	FL1	Bin Values (MEF)	12.5074	12.6273	12.7483	12.8705	12.9939	13.1184	13.2442	13.3711	13.4993	13.6287	13.7594	13.8913	14.0244	14.1588	14.2946	14.4316	14.5699	14.7096	14.8506	14.993	15.1367	15.2818	15.4283	15.5761	15.7255	15.8762	16.0284	16.182	16.3371	16.4937	16.6518	16.8115	16.9726	17.1353	17.2996	17.4654	17.6328	17.8018	17.9725	18.1448	18.3187	18.4943	18.6716	18.8506	19.0313	19.2137	19.3979
rdv2_r06_s127	FL1	Counts	0	0	1	0	0	0	0	0	0	0	0	0	0	0	0	1	0	0	0	0	0	0	0	0	0	0	0	0	0	0	0	0	0	0	0	0	0	0	0	0	0	0	0	0	0	0	0
rdv2_r06_s128	FL1	Bin Values (MEF)	12.5074	12.6273	12.7483	12.8705	12.9939	13.1184	13.2442	13.3711	13.4993	13.6287	13.7594	13.8913	14.0244	14.1588	14.2946	14.4316	14.5699	14.7096	14.8506	14.993	15.1367	15.2818	15.4283	15.5761	15.7255	15.8762	16.0284	16.182	16.3371	16.4937	16.6518	16.8115	16.9726	17.1353	17.2996	17.4654	17.6328	17.8018	17.9725	18.1448	18.3187	18.4943	18.6716	18.8506	19.0313	19.2137	19.3979
rdv2_r06_s128	FL1	Counts	0	0	1	0	0	0	0	0	0	0	0	0	0	0	0	1	0	0	0	0	0	0	0	0	0	0	0	0	0	0	0	0	0	0	0	0	0	0	0	0	0	0	0	0	0	0	0
rdv2_r06_s129	FL1	Bin Values (MEF)	12.5074	12.6273	12.7483	12.8705	12.9939	13.1184	13.2442	13.3711	13.4993	13.6287	13.7594	13.8913	14.0244	14.1588	14.2946	14.4316	14.5699	14.7096	14.8506	14.993	15.1367	15.2818	15.4283	15.5761	15.7255	15.8762	16.0284	16.182	16.3371	16.4937	16.6518	16.8115	16.9726	17.1353	17.2996	17.4654	17.6328	17.8018	17.9725	18.1448	18.3187	18.4943	18.6716	18.8506	19.0313	19.2137	19.3979
rdv2_r06_s129	FL1	Counts	0	0	1	0	0	0	0	0	0	0	0	0	0	0	0	1	0	0	0	0	0	0	0	0	0	0	0	0	0	0	0	0	0	0	0	0	0	0	0	0	0	0	0	0	0	0	0
rdv2_r06_s130	FL1	Bin Values (MEF)	12.5074	12.6273	12.7483	12.8705	12.9939	13.1184	13.2442	13.3711	13.4993	13.6287	13.7594	13.8913	14.0244	14.1588	14.2946	14.4316	14.5699	14.7096	14.8506	14.993	15.1367	15.2818	15.4283	15.5761	15.7255	15.8762	16.0284	16.182	16.3371	16.4937	16.6518	16.8115	16.9726	17.1353	17.2996	17.4654	17.6328	17.8018	17.9725	18.1448	18.3187	18.4943	18.6716	18.8506	19.0313	19.2137	19.3979
rdv2_r06_s130	FL1	Counts	0	0	1	0	0	0	0	0	0	0	0	0	0	0	0	1	0	0	0	0	0	0	0	0	0	0	0	0	0	0	0	0	0	0	0	0	0	0	0	0	0	0	0	0	0	0	0
rdv2_r06_s131	FL1	Bin Values (MEF)	12.5074	12.6273	12.7483	12.8705	12.9939	13.1184	13.2442	13.3711	13.4993	13.6287	13.7594	13.8913	14.0244	14.1588	14.2946	14.4316	14.5699	14.7096	14.8506	14.993	15.1367	15.2818	15.4283	15.5761	15.7255	15.8762	16.0284	16.182	16.3371	16.4937	16.6518	16.8115	16.9726	17.1353	17.2996	17.4654	17.6328	17.8018	17.9725	18.1448	18.3187	18.4943	18.6716	18.8506	19.0313	19.2137	19.3979
rdv2_r06_s131	FL1	Counts	0	0	1	0	0	0	0	0	0	0	0	0	0	0	0	1	0	0	0	0	0	0	0	0	0	0	0	0	0	0	0	0	0	0	0	0	0	0	0	0	0	0	0	0	0	0	0
rdv2_r06_s132	FL1	Bin Values (MEF)	12.5074	12.6273	12.7483	12.8705	12.9939	13.1184	13.2442	13.3711	13.4993	13.6287	13.7594	13.8913	14.0244	14.1588	14.2946	14.4316	14.5699	14.7096	14.8506	14.993	15.1367	15.2818	15.4283	15.5761	15.7255	15.8762	16.0284	16.182	16.3371	16.4937	16.6518	16.8115	16.9726	17.1353	17.2996	17.4654	17.6328	17.8018	17.9725	18.1448	18.3187	18.4943	18.6716	18.8506	19.0313	19.2137	19.3979
rdv2_r06_s132	FL1	Counts	0	0	1	0	0	0	0	0	0	0	0	0	0	0	0	1	0	0	0	0	0	0	0	0	0	0	0	0	0	0	0	0	0	0	0	0	0	0	0	0	0	0	0	0	0	0	0
rdv2_r06_s133	FL1	Bin Values (MEF)	12.5074	12.6273	12.7483	12.8705	12.9939	13.1184	13.2442	13.3711	13.4993	13.6287	13.7594	13.8913	14.0244	14.1588	14.2946	14.4316	14.5699	14.7096	14.8506	14.993	15.1367	15.2818	15.4283	15.5761	15.7255	15.8762	16.0284	16.182	16.3371	16.4937	16.6518	16.8115	16.9726	17.1353	17.2996	17.4654	17.6328	17.8018	17.9725	18.1448	18.3187	18.4943	18.6716	18.8506	19.0313	19.2137	19.3979
rdv2_r06_s133	FL1	Counts	0	0	1	0	0	0	0	0	0	0	0	0	0	0	0	1	0	0	0	0	0	0	0	0	0	0	0	0	0	0	0	0	0	0	0	0	0	0	0	0	0	0	0	0	0	0	0
rdv2_r06_s134	FL1	Bin Values (MEF)	12.5074	12.6273	12.7483	12.8705	12.9939	13.1184	13.2442	13.3711	13.4993	13.6287	13.7594	13.8913	14.0244	14.1588	14.2946	14.4316	14.5699	14.7096	14.8506	14.993	15.1367	15.2818	15.4283	15.5761	15.7255	15.8762	16.0284	16.182	16.3371	16.4937	16.6518	16.8115	16.9726	17.1353	17.2996	17.4654	17.6328	17.8018	17.9725	18.1448	18.3187	18.4943	18.6716	18.8506	19.0313	19.2137	19.3979
rdv2_r06_s134	FL1	Counts	0	0	1	0	0	0	0	0	0	0	0	0	0	0	0	1	0	0	0	0	0	0	0	0	0	0	0	0	0	0	0	0	0	0	0	0	0	0	0	0	0	0	0	0	0	0	0
rdv2_r06_s135	FL1	Bin Values (MEF)	12.5074	12.6273	12.7483	12.8705	12.9939	13.1184	13.2442	13.3711	13.4993	13.6287	13.7594	13.8913	14.0244	14.1588	14.2946	14.4316	14.5699	14.7096	14.8506	14.993	15.1367	15.2818	15.4283	15.5761	15.7255	15.8762	16.0284	16.182	16.3371	16.4937	16.6518	16.8115	16.9726	17.1353	17.2996	17.4654	17.6328	17.8018	17.9725	18.1448	18.3187	18.4943	18.6716	18.8506	19.0313	19.2137	19.3979
rdv2_r06_s135	FL1	Counts	0	0	1	0	0	0	0	0	0	0	0	0	0	0	0	1	0	0	0	0	0	0	0	0	0	0	0	0	0	0	0	0	0	0	0	0	0	0	0	0	0	0	0	0	0	0	0
rdv2_r06_s136	FL1	Bin Values (MEF)	12.5074	12.6273	12.7483	12.8705	12.9939	13.1184	13.2442	13.3711	13.4993	13.6287	13.7594	13.8913	14.0244	14.1588	14.2946	14.4316	14.5699	14.7096	14.8506	14.993	15.1367	15.2818	15.4283	15.5761	15.7255	15.8762	16.0284	16.182	16.3371	16.4937	16.6518	16.8115	16.9726	17.1353	17.2996	17.4654	17.6328	17.8018	17.9725	18.1448	18.3187	18.4943	18.6716	18.8506	19.0313	19.2137	19.3979
rdv2_r06_s136	FL1	Counts	0	0	1	0	0	0	0	0	0	0	0	0	0	0	0	1	0	0	0	0	0	0	0	0	0	0	0	0	0	0	0	0	0	0	0	0	0	0	0	0	0	0	0	0	0	0	0
rdv2_r06_s137	FL1	Bin Values (MEF)	12.5074	12.6273	12.7483	12.8705	12.9939	13.1184	13.2442	13.3711	13.4993	13.6287	13.7594	13.8913	14.0244	14.1588	14.2946	14.4316	14.5699	14.7096	14.8506	14.993	15.1367	15.2818	15.4283	15.5761	15.7255	15.8762	16.0284	16.182	16.3371	16.4937	16.6518	16.8115	16.9726	17.1353	17.2996	17.4654	17.6328	17.8018	17.9725	18.1448	18.3187	18.4943	18.6716	18.8506	19.0313	19.2137	19.3979
rdv2_r06_s137	FL1	Counts	0	0	1	0	0	0	0	0	0	0	0	0	0	0	0	1	0	0	0	0	0	0	0	0	0	0	0	0	0	0	0	0	0	0	0	0	0	0	0	0	0	0	0	0	0	0	0
rdv2_r06_s138	FL1	Bin Values (MEF)	12.5074	12.6273	12.7483	12.8705	12.9939	13.1184	13.2442	13.3711	13.4993	13.6287	13.7594	13.8913	14.0244	14.1588	14.2946	14.4316	14.5699	14.7096	14.8506	14.993	15.1367	15.2818	15.4283	15.5761	15.7255	15.8762	16.0284	16.182	16.3371	16.4937	16.6518	16.8115	16.9726	17.1353	17.2996	17.4654	17.6328	17.8018	17.9725	18.1448	18.3187	18.4943	18.6716	18.8506	19.0313	19.2137	19.3979
rdv2_r06_s138	FL1	Counts	0	0	1	0	0	0	0	0	0	0	0	0	0	0	0	1	0	0	0	0	0	0	0	0	0	0	0	0	0	0	0	0	0	0	0	0	0	0	0	0	0	0	0	0	0	0	0
rdv2_r06_s139	FL1	Bin Values (MEF)	12.5074	12.6273	12.7483	12.8705	12.9939	13.1184	13.2442	13.3711	13.4993	13.6287	13.7594	13.8913	14.0244	14.1588	14.2946	14.4316	14.5699	14.7096	14.8506	14.993	15.1367	15.2818	15.4283	15.5761	15.7255	15.8762	16.0284	16.182	16.3371	16.4937	16.6518	16.8115	16.9726	17.1353	17.2996	17.4654	17.6328	17.8018	17.9725	18.1448	18.3187	18.4943	18.6716	18.8506	19.0313	19.2137	19.3979
rdv2_r06_s139	FL1	Counts	0	0	1	0	0	0	0	0	0	0	0	0	0	0	0	1	0	0	0	0	0	0	0	0	0	0	0	0	0	0	0	0	0	0	0	0	0	0	0	0	0	0	0	0	0	0	0
rdv2_r06_s140	FL1	Bin Values (MEF)	12.5074	12.6273	12.7483	12.8705	12.9939	13.1184	13.2442	13.3711	13.4993	13.6287	13.7594	13.8913	14.0244	14.1588	14.2946	14.4316	14.5699	14.7096	14.8506	14.993	15.1367	15.2818	15.4283	15.5761	15.7255	15.8762	16.0284	16.182	16.3371	16.4937	16.6518	16.8115	16.9726	17.1353	17.2996	17.4654	17.6328	17.8018	17.9725	18.1448	18.3187	18.4943	18.6716	18.8506	19.0313	19.2137	19.3979
rdv2_r06_s140	FL1	Counts	0	0	1	0	0	0	0	0	0	0	0	0	0	0	0	1	0	0	0	0	0	0	0	0	0	0	0	0	0	0	0	0	0	0	0	0	0	0	0	0	0	0	0	0	0	0	0
rdv2_r06_s141	FL1	Bin Values (MEF)	12.5074	12.6273	12.7483	12.8705	12.9939	13.1184	13.2442	13.3711	13.4993	13.6287	13.7594	13.8913	14.0244	14.1588	14.2946	14.4316	14.5699	14.7096	14.8506	14.993	15.1367	15.2818	15.4283	15.5761	15.7255	15.8762	16.0284	16.182	16.3371	16.4937	16.6518	16.8115	16.9726	17.1353	17.2996	17.4654	17.6328	17.8018	17.9725	18.1448	18.3187	18.4943	18.6716	18.8506	19.0313	19.2137	19.3979
rdv2_r06_s141	FL1	Counts	0	0	1	0	0	0	0	0	0	0	0	0	0	0	0	1	0	0	0	0	0	0	0	0	0	0	0	0	0	0	0	0	0	0	0	0	0	0	0	0	0	0	0	0	0	0	0
rdv2_r06_s142	FL1	Bin Values (MEF)	12.5074	12.6273	12.7483	12.8705	12.9939	13.1184	13.2442	13.3711	13.4993	13.6287	13.7594	13.8913	14.0244	14.1588	14.2946	14.4316	14.5699	14.7096	14.8506	14.993	15.1367	15.2818	15.4283	15.5761	15.7255	15.8762	16.0284	16.182	16.3371	16.4937	16.6518	16.8115	16.9726	17.1353	17.2996	17.4654	17.6328	17.8018	17.9725	18.1448	18.3187	18.4943	18.6716	18.8506	19.0313	19.2137	19.3979
rdv2_r06_s142	FL1	Counts	0	0	1	0	0	0	0	0	0	0	0	0	0	0	0	1	0	0	0	0	0	0	0	0	0	0	0	0	0	0	0	0	0	0	0	0	0	0	0	0	0	0	0	0	0	0	0
rdv2_r06_s143	FL1	Bin Values (MEF)	12.5074	12.6273	12.7483	12.8705	12.9939	13.1184	13.2442	13.3711	13.4993	13.6287	13.7594	13.8913	14.0244	14.1588	14.2946	14.4316	14.5699	14.7096	14.8506	14.993	15.1367	15.2818	15.4283	15.5761	15.7255	15.8762	16.0284	16.182	16.3371	16.4937	16.6518	16.8115	16.9726	17.1353	17.2996	17.4654	17.6328	17.8018	17.9725	18.1448	18.3187	18.4943	18.6716	18.8506	19.0313	19.2137	19.3979
rdv2_r06_s143	FL1	Counts	0	0	1	0	0	0	0	0	0	0	0	0	0	0	0	1	0	0	0	0	0	0	0	0	0	0	0	0	0	0	0	0	0	0	0	0	0	0	0	0	0	0	0	0	0	0	0
rdv2_r06_s144	FL1	Bin Values (MEF)	12.5074	12.6273	12.7483	12.8705	12.9939	13.1184	13.2442	13.3711	13.4993	13.6287	13.7594	13.8913	14.0244	14.1588	14.2946	14.4316	14.5699	14.7096	14.8506	14.993	15.1367	15.2818	15.4283	15.5761	15.7255	15.8762	16.0284	16.182	16.3371	16.4937	16.6518	16.8115	16.9726	17.1353	17.2996	17.4654	17.6328	17.8018	17.9725	18.1448	18.3187	18.4943	18.6716	18.8506	19.0313	19.2137	19.3979
rdv2_r06_s144	FL1	Counts	0	0	1	0	0	0	0	0	0	0	0	0	0	0	0	1	0	0	0	0	0	0	0	0	0	0	0	0	0	0	0	0	0	0	0	0	0	0	0	0	0	0	0	0	0	0	0
[truncated: 977 more columns]
