# Supplementary material for: A photoconversion model for full spectral programming and multiplexing of optogenetic systems
Source: Mol Syst Biol. 2017 Apr 24;13(4):926. doi: 10.15252/msb.20167456 (PMC5408778; doi:10.15252/msb.20167456)
Supplement: Supplementary file 15 — Dataset EV7 [file MSB-13-926-s015.zip › dataset_ev7_cph8-ompr_data_and_analysis/cph8-ompr_data/dv-comp/rdv2_wholepop_dv-comp_program_(int).xlsx]

## Sheet: Sheet1
Channel	Int_t_0	Int_t_1	Int_t_10	Int_t_100	Int_t_1000	Int_t_1001	Int_t_1002	Int_t_1003	Int_t_1004	Int_t_1005	Int_t_1006	Int_t_1007	Int_t_1008	Int_t_1009	Int_t_101	Int_t_1010	Int_t_1011	Int_t_1012	Int_t_1013	Int_t_1014	Int_t_1015	Int_t_1016	Int_t_1017	Int_t_1018	Int_t_1019	Int_t_102	Int_t_1020	Int_t_1021	Int_t_1022	Int_t_1023	Int_t_1024	Int_t_1025	Int_t_1026	Int_t_1027	Int_t_1028	Int_t_1029	Int_t_103	Int_t_1030	Int_t_1031	Int_t_1032	Int_t_1033	Int_t_1034	Int_t_1035	Int_t_1036	Int_t_1037	Int_t_1038	Int_t_1039	Int_t_104	Int_t_1040
1	0	0	0	0	0	0	0	0	0	0	0	0	0	0	0	0	0	0	0	0	0	0	0	0	0	0	0	0	0	0	0	0	0	0	0	0	0	0	0	0	0	0	0	0	0	0	0	0	0
2	20	20	20	20	20	20	20	20	20	20	20	20	20	20	20	20	20	20	20	20	20	20	20	20	20	20	20	20	20	20	20	20	20	20	20	20	20	20	20	20	20	20	20	20	20	20	20	20	20
1	0	0	0	0	0	0	0	0	0	0	0	0	0	0	0	0	0	0	0	0	0	0	0	0	0	0	0	0	0	0	0	0	0	0	0	0	0	0	0	0	0	0	0	0	0	0	0	0	0
2	20	20	20	20	20	20	20	20	20	20	20	20	20	20	20	20	20	20	20	20	20	20	20	20	20	20	20	20	20	20	20	20	20	20	20	20	20	20	20	20	20	20	20	20	20	20	20	20	20
1	0	0	0	0	0	0	0	0	0	0	0	0	0	0	0	0	0	0	0	0	0	0	0	0	0	0	0	0	0	0	0	0	0	0	0	0	0	0	0	0	0	0	0	0	0	0	0	0	0
2	20	20	20	20	20	20	20	20	20	20	20	20	20	20	20	20	20	20	20	20	20	20	20	20	20	20	20	20	20	20	20	20	20	20	20	20	20	20	20	20	20	20	20	20	20	20	20	20	20
1	0	0	0	0	0	0	0	0	0	0	0	0	0	0	0	0	0	0	0	0	0	0	0	0	0	0	0	0	0	0	0	0	0	0	0	0	0	0	0	0	0	0	0	0	0	0	0	0	0
2	20	20	20	20	20	20	20	20	20	20	20	20	20	20	20	20	20	20	20	20	20	20	20	20	20	20	20	20	20	20	20	20	20	20	20	20	20	20	20	20	20	20	20	20	20	20	20	20	20
1	0	0	0	0	0	0	0	0	0	0	0	0	0	0	0	0	0	0	0	0	0	0	0	0	0	0	0	0	0	0	0	0	0	0	0	0	0	0	0	0	0	0	0	0	0	0	0	0	0
2	20	20	20	20	20	20	20	20	20	20	20	20	20	20	20	20	20	20	20	20	20	20	20	20	20	20	20	20	20	20	20	20	20	20	20	20	20	20	20	20	20	20	20	20	20	20	20	20	20
1	0	0	0	0	0	0	0	0	0	0	0	0	0	0	0	0	0	0	0	0	0	0	0	0	0	0	0	0	0	0	0	0	0	0	0	0	0	0	0	0	0	0	0	0	0	0	0	0	0
2	20	20	20	20	20	20	20	20	20	20	20	20	20	20	20	20	20	20	20	20	20	20	20	20	20	20	20	20	20	20	20	20	20	20	20	20	20	20	20	20	20	20	20	20	20	20	20	20	20
1	0	0	0	0	0	0	0	0	0	0	0	0	0	0	0	0	0	0	0	0	0	0	0	0	0	0	0	0	0	0	0	0	0	0	0	0	0	0	0	0	0	0	0	0	0	0	0	0	0
2	20	20	20	20	20	20	20	20	20	20	20	20	20	20	20	20	20	20	20	20	20	20	20	20	20	20	20	20	20	20	20	20	20	20	20	20	20	20	20	20	20	20	20	20	20	20	20	20	20
1	0	0	0	0	1.33975	1.35313	1.36652	1.3799	1.39329	1.40667	1.42006	1.43344	1.44683	1.46021	0	1.4736	1.48757	1.50154	1.51551	1.52948	1.54345	1.55742	1.57139	1.58536	1.59932	0	1.61329	1.62784	1.64238	1.65693	1.67147	1.68602	1.70056	1.7151	1.72965	1.74419	0	1.75874	1.77385	1.78896	1.80407	1.81917	1.83428	1.84939	1.8645	1.87961	1.89472	0	1.90983
2	20	20	20	20	4.07636	4.07636	4.07636	4.07636	4.07636	4.07636	4.07636	4.07636	4.07636	4.07636	20	4.07636	4.07636	4.07636	4.07636	4.07636	4.07636	4.07636	4.07636	4.07636	4.07636	20	4.07636	4.07636	4.07636	4.07636	4.07636	4.07636	4.07636	4.07636	4.07636	4.07636	20	4.07636	4.07636	4.07636	4.07636	4.07636	4.07636	4.07636	4.07636	4.07636	4.07636	20	4.07636
1	0	0	0	0	0	0	0	0	0	0	0	0	0	0	0	0	0	0	0	0	0	0	0	0	0	0	0	0	0	0	0	0	0	0	0	0	0	0	0	0	0	0	0	0	0	0	0	0	0
2	20	20	20	20	20	20	20	20	20	20	20	20	20	20	20	20	20	20	20	20	20	20	20	20	20	20	20	20	20	20	20	20	20	20	20	20	20	20	20	20	20	20	20	20	20	20	20	20	20
1	0	0	0	0	0	0	0	0	0	0	0	0	0	0	0	0	0	0	0	0	0	0	0	0	0	0	0	0	0	0	0	0	0	0	0	0	0	0	0	0	0	0	0	0	0	0	0	0	0
2	20	20	20	20	20	20	20	20	20	20	20	20	20	20	20	20	20	20	20	20	20	20	20	20	20	20	20	20	20	20	20	20	20	20	20	20	20	20	20	20	20	20	20	20	20	20	20	20	20
1	0	0	0	0	5	5.02284	5.04568	5.06852	5.09136	5.11421	5.13705	5.15989	5.18273	5.20557	0	5.22841	5.25158	5.27475	5.29792	5.32109	5.34425	5.36742	5.39059	5.41376	5.43693	0	5.4601	5.48357	5.50705	5.53053	5.55401	5.57749	5.60097	5.62445	5.64793	5.67141	0	5.69489	5.71866	5.74244	5.76621	5.78999	5.81376	5.83754	5.86131	5.88508	5.90886	0	5.93263
2	20	20	20	20	2.74646	2.74646	2.74646	2.74646	2.74646	2.74646	2.74646	2.74646	2.74646	2.74646	20	2.74646	2.74646	2.74646	2.74646	2.74646	2.74646	2.74646	2.74646	2.74646	2.74646	20	2.74646	2.74646	2.74646	2.74646	2.74646	2.74646	2.74646	2.74646	2.74646	2.74646	20	2.74646	2.74646	2.74646	2.74646	2.74646	2.74646	2.74646	2.74646	2.74646	2.74646	20	2.74646
1	0	0	0	0	0	0	0	0	0	0	0	0	0	0	0	0	0	0	0	0	0	0	0	0	0	0	0	0	0	0	0	0	0	0	0	0	0	0	0	0	0	0	0	0	0	0	0	0	0
2	20	20	20	20	20	20	20	20	20	20	20	20	20	20	20	20	20	20	20	20	20	20	20	20	20	20	20	20	20	20	20	20	20	20	20	20	20	20	20	20	20	20	20	20	20	20	20	20	20
1	0	0	0	0	0	0	0	0	0	0	0	0	0	0	0	0	0	0	0	0	0	0	0	0	0	0	0	0	0	0	0	0	0	0	0	0	0	0	0	0	0	0	0	0	0	0	0	0	0
2	20	20	20	20	20	20	20	20	20	20	20	20	20	20	20	20	20	20	20	20	20	20	20	20	20	20	20	20	20	20	20	20	20	20	20	20	20	20	20	20	20	20	20	20	20	20	20	20	20
1	0	0	0	0	0	0	0	0	0	0	0	0	0	0	0	0	0	0	0	0	0	0	0	0	0	0	0	0	0	0	0	0	0	0	0	0	0	0	0	0	0	0	0	0	0	0	0	0	0
2	20	20	20	20	20	20	20	20	20	20	20	20	20	20	20	20	20	20	20	20	20	20	20	20	20	20	20	20	20	20	20	20	20	20	20	20	20	20	20	20	20	20	20	20	20	20	20	20	20
1	0	0	0	0	0	0	0	0	0	0	0	0	0	0	0	0	0	0	0	0	0	0	0	0	0	0	0	0	0	0	0	0	0	0	0	0	0	0	0	0	0	0	0	0	0	0	0	0	0
2	20	20	20	20	20	20	20	20	20	20	20	20	20	20	20	20	20	20	20	20	20	20	20	20	20	20	20	20	20	20	20	20	20	20	20	20	20	20	20	20	20	20	20	20	20	20	20	20	20
1	0	0	0	0	0	0	0	0	0	0	0	0	0	0	0	0	0	0	0	0	0	0	0	0	0	0	0	0	0	0	0	0	0	0	0	0	0	0	0	0	0	0	0	0	0	0	0	0	0
2	20	20	20	20	20	20	20	20	20	20	20	20	20	20	20	20	20	20	20	20	20	20	20	20	20	20	20	20	20	20	20	20	20	20	20	20	20	20	20	20	20	20	20	20	20	20	20	20	20
1	0	0.000342675	0.00342675	0.340742	18.6603	18.673	18.6858	18.6986	18.7114	18.7242	18.737	18.7498	18.7626	18.7754	0.347848	18.7882	18.8004	18.8125	18.8247	18.8369	18.8491	18.8613	18.8735	18.8857	18.8979	0.354954	18.9101	18.9216	18.9332	18.9448	18.9564	18.968	18.9795	18.9911	19.0027	19.0143	0.36206	19.0259	19.0368	19.0478	19.0587	19.0697	19.0807	19.0916	19.1026	19.1135	19.1245	0.369166	19.1355
2	18.1142	18.1142	18.1142	4.01891	0.760203	0.760203	0.760203	0.760203	0.760203	0.760203	0.760203	0.760203	0.760203	0.760203	4.01891	0.760203	0.760203	0.760203	0.760203	0.760203	0.760203	0.760203	0.760203	0.760203	0.760203	4.01891	0.760203	0.760203	0.760203	0.760203	0.760203	0.760203	0.760203	0.760203	0.760203	0.760203	4.01891	0.760203	0.760203	0.760203	0.760203	0.760203	0.760203	0.760203	0.760203	0.760203	0.760203	4.01891	0.760203
1	0	0	0	0	0	0	0	0	0	0	0	0	0	0	0	0	0	0	0	0	0	0	0	0	0	0	0	0	0	0	0	0	0	0	0	0	0	0	0	0	0	0	0	0	0	0	0	0	0
2	20	20	20	20	20	20	20	20	20	20	20	20	20	20	20	20	20	20	20	20	20	20	20	20	20	20	20	20	20	20	20	20	20	20	20	20	20	20	20	20	20	20	20	20	20	20	20	20	20
1	0	0	0	0	0	0	0	0	0	0	0	0	0	0	0	0	0	0	0	0	0	0	0	0	0	0	0	0	0	0	0	0	0	0	0	0	0	0	0	0	0	0	0	0	0	0	0	0	0
2	20	20	20	20	20	20	20	20	20	20	20	20	20	20	20	20	20	20	20	20	20	20	20	20	20	20	20	20	20	20	20	20	20	20	20	20	20	20	20	20	20	20	20	20	20	20	20	20	20
1	0	0	0	0	0	0	0	0	0	0	0	0	0	0	0	0	0	0	0	0	0	0	0	0	0	0	0	0	0	0	0	0	0	0	0	0	0	0	0	0	0	0	0	0	0	0	0	0	0
2	20	20	20	20	20	20	20	20	20	20	20	20	20	20	20	20	20	20	20	20	20	20	20	20	20	20	20	20	20	20	20	20	20	20	20	20	20	20	20	20	20	20	20	20	20	20	20	20	20
1	0	0	0	0	0	0.000342675	0.00068535	0.00102803	0.0013707	0.00171338	0.00205605	0.00239873	0.0027414	0.00308408	0	0.00342675	0.00445454	0.00548233	0.00651012	0.00753791	0.0085657	0.00959349	0.0106213	0.0116491	0.0126769	0	0.0137047	0.0154169	0.0171291	0.0188413	0.0205535	0.0222657	0.0239779	0.0256901	0.0274023	0.0291145	0	0.0308267	0.0332221	0.0356175	0.038013	0.0404084	0.0428039	0.0451993	0.0475947	0.0499902	0.0523856	0	0.054781
2	20	20	20	20	18.1142	18.1142	18.1142	18.1142	18.1142	18.1142	18.1142	18.1142	18.1142	18.1142	20	18.1142	18.1142	18.1142	18.1142	18.1142	18.1142	18.1142	18.1142	18.1142	18.1142	20	18.1142	18.1142	18.1142	18.1142	18.1142	18.1142	18.1142	18.1142	18.1142	18.1142	20	18.1142	18.1142	18.1142	18.1142	18.1142	18.1142	18.1142	18.1142	18.1142	18.1142	20	18.1142
1	0	0	0	0	0	0	0	0	0	0	0	0	0	0	0	0	0	0	0	0	0	0	0	0	0	0	0	0	0	0	0	0	0	0	0	0	0	0	0	0	0	0	0	0	0	0	0	0	0
2	20	20	20	20	20	20	20	20	20	20	20	20	20	20	20	20	20	20	20	20	20	20	20	20	20	20	20	20	20	20	20	20	20	20	20	20	20	20	20	20	20	20	20	20	20	20	20	20	20
1	0	0	0	0	12.5882	12.6134	12.6386	12.6638	12.689	12.7142	12.7394	12.7646	12.7898	12.815	0	12.8402	12.8652	12.8902	12.9152	12.9402	12.9652	12.9902	13.0152	13.0402	13.0652	0	13.0902	13.115	13.1397	13.1645	13.1893	13.2141	13.2389	13.2637	13.2885	13.3133	0	13.3381	13.3626	13.3872	13.4118	13.4363	13.4609	13.4854	13.51	13.5346	13.5591	0	13.5837
2	20	20	20	20	1.55966	1.55966	1.55966	1.55966	1.55966	1.55966	1.55966	1.55966	1.55966	1.55966	20	1.55966	1.55966	1.55966	1.55966	1.55966	1.55966	1.55966	1.55966	1.55966	1.55966	20	1.55966	1.55966	1.55966	1.55966	1.55966	1.55966	1.55966	1.55966	1.55966	1.55966	20	1.55966	1.55966	1.55966	1.55966	1.55966	1.55966	1.55966	1.55966	1.55966	1.55966	20	1.55966
1	0	0	0	0	0	0	0	0	0	0	0	0	0	0	0	0	0	0	0	0	0	0	0	0	0	0	0	0	0	0	0	0	0	0	0	0	0	0	0	0	0	0	0	0	0	0	0	0	0
2	20	20	20	20	20	20	20	20	20	20	20	20	20	20	20	20	20	20	20	20	20	20	20	20	20	20	20	20	20	20	20	20	20	20	20	20	20	20	20	20	20	20	20	20	20	20	20	20	20
1	0	0	0	0	0	0	0	0	0	0	0	0	0	0	0	0	0	0	0	0	0	0	0	0	0	0	0	0	0	0	0	0	0	0	0	0	0	0	0	0	0	0	0	0	0	0	0	0	0
2	20	20	20	20	20	20	20	20	20	20	20	20	20	20	20	20	20	20	20	20	20	20	20	20	20	20	20	20	20	20	20	20	20	20	20	20	20	20	20	20	20	20	20	20	20	20	20	20	20
1	0	0	0	0	0	0.000342675	0.00068535	0.00102803	0.0013707	0.00171338	0.00205605	0.00239873	0.0027414	0.00308408	0	0.00342675	0.00445454	0.00548233	0.00651012	0.00753791	0.0085657	0.00959349	0.0106213	0.0116491	0.0126769	0	0.0137047	0.0154169	0.0171291	0.0188413	0.0205535	0.0222657	0.0239779	0.0256901	0.0274023	0.0291145	0	0.0308267	0.0332221	0.0356175	0.038013	0.0404084	0.0428039	0.0451993	0.0475947	0.0499902	0.0523856	0	0.054781
2	20	20	20	20	18.1142	18.1142	18.1142	18.1142	18.1142	18.1142	18.1142	18.1142	18.1142	18.1142	20	18.1142	18.1142	18.1142	18.1142	18.1142	18.1142	18.1142	18.1142	18.1142	18.1142	20	18.1142	18.1142	18.1142	18.1142	18.1142	18.1142	18.1142	18.1142	18.1142	18.1142	20	18.1142	18.1142	18.1142	18.1142	18.1142	18.1142	18.1142	18.1142	18.1142	18.1142	20	18.1142
1	0	0	0	0	0	0	0	0	0	0	0	0	0	0	0	0	0	0	0	0	0	0	0	0	0	0	0	0	0	0	0	0	0	0	0	0	0	0	0	0	0	0	0	0	0	0	0	0	0
2	20	20	20	20	20	20	20	20	20	20	20	20	20	20	20	20	20	20	20	20	20	20	20	20	20	20	20	20	20	20	20	20	20	20	20	20	20	20	20	20	20	20	20	20	20	20	20	20	20
1	0	0	0	0	1.33975	1.35313	1.36652	1.3799	1.39329	1.40667	1.42006	1.43344	1.44683	1.46021	0	1.4736	1.48757	1.50154	1.51551	1.52948	1.54345	1.55742	1.57139	1.58536	1.59932	0	1.61329	1.62784	1.64238	1.65693	1.67147	1.68602	1.70056	1.7151	1.72965	1.74419	0	1.75874	1.77385	1.78896	1.80407	1.81917	1.83428	1.84939	1.8645	1.87961	1.89472	0	1.90983
2	20	20	20	20	4.07636	4.07636	4.07636	4.07636	4.07636	4.07636	4.07636	4.07636	4.07636	4.07636	20	4.07636	4.07636	4.07636	4.07636	4.07636	4.07636	4.07636	4.07636	4.07636	4.07636	20	4.07636	4.07636	4.07636	4.07636	4.07636	4.07636	4.07636	4.07636	4.07636	4.07636	20	4.07636	4.07636	4.07636	4.07636	4.07636	4.07636	4.07636	4.07636	4.07636	4.07636	20	4.07636
1	0	0	0	0	0	0	0	0	0	0	0	0	0	0	0	0	0	0	0	0	0	0	0	0	0	0	0	0	0	0	0	0	0	0	0	0	0	0	0	0	0	0	0	0	0	0	0	0	0
2	20	20	20	20	20	20	20	20	20	20	20	20	20	20	20	20	20	20	20	20	20	20	20	20	20	20	20	20	20	20	20	20	20	20	20	20	20	20	20	20	20	20	20	20	20	20	20	20	20
1	0	0	0	0	0	0	0	0	0	0	0	0	0	0	0	0	0	0	0	0	0	0	0	0	0	0	0	0	0	0	0	0	0	0	0	0	0	0	0	0	0	0	0	0	0	0	0	0	0
2	20	20	20	20	20	20	20	20	20	20	20	20	20	20	20	20	20	20	20	20	20	20	20	20	20	20	20	20	20	20	20	20	20	20	20	20	20	20	20	20	20	20	20	20	20	20	20	20	20
1	0	0	0	0	0	0	0	0	0	0	0	0	0	0	0	0	0	0	0	0	0	0	0	0	0	0	0	0	0	0	0	0	0	0	0	0	0	0	0	0	0	0	0	0	0	0	0	0	0
2	20	20	20	20	20	20	20	20	20	20	20	20	20	20	20	20	20	20	20	20	20	20	20	20	20	20	20	20	20	20	20	20	20	20	20	20	20	20	20	20	20	20	20	20	20	20	20	20	20
1	0	0	0	0	0	0	0	0	0	0	0	0	0	0	0	0	0	0	0	0	0	0	0	0	0	0	0	0	0	0	0	0	0	0	0	0	0	0	0	0	0	0	0	0	0	0	0	0	0
2	20	20	20	20	20	20	20	20	20	20	20	20	20	20	20	20	20	20	20	20	20	20	20	20	20	20	20	20	20	20	20	20	20	20	20	20	20	20	20	20	20	20	20	20	20	20	20	20	20
1	0	0	0	0	0	0	0	0	0	0	0	0	0	0	0	0	0	0	0	0	0	0	0	0	0	0	0	0	0	0	0	0	0	0	0	0	0	0	0	0	0	0	0	0	0	0	0	0	0
2	20	20	20	20	20	20	20	20	20	20	20	20	20	20	20	20	20	20	20	20	20	20	20	20	20	20	20	20	20	20	20	20	20	20	20	20	20	20	20	20	20	20	20	20	20	20	20	20	20
1	0	0	0	0	5	5.02284	5.04568	5.06852	5.09136	5.11421	5.13705	5.15989	5.18273	5.20557	0	5.22841	5.25158	5.27475	5.29792	5.32109	5.34425	5.36742	5.39059	5.41376	5.43693	0	5.4601	5.48357	5.50705	5.53053	5.55401	5.57749	5.60097	5.62445	5.64793	5.67141	0	5.69489	5.71866	5.74244	5.76621	5.78999	5.81376	5.83754	5.86131	5.88508	5.90886	0	5.93263
2	20	20	20	20	2.74646	2.74646	2.74646	2.74646	2.74646	2.74646	2.74646	2.74646	2.74646	2.74646	20	2.74646	2.74646	2.74646	2.74646	2.74646	2.74646	2.74646	2.74646	2.74646	2.74646	20	2.74646	2.74646	2.74646	2.74646	2.74646	2.74646	2.74646	2.74646	2.74646	2.74646	20	2.74646	2.74646	2.74646	2.74646	2.74646	2.74646	2.74646	2.74646	2.74646	2.74646	20	2.74646
1	0	0	0	0	0	0	0	0	0	0	0	0	0	0	0	0	0	0	0	0	0	0	0	0	0	0	0	0	0	0	0	0	0	0	0	0	0	0	0	0	0	0	0	0	0	0	0	0	0
2	20	20	20	20	20	20	20	20	20	20	20	20	20	20	20	20	20	20	20	20	20	20	20	20	20	20	20	20	20	20	20	20	20	20	20	20	20	20	20	20	20	20	20	20	20	20	20	20	20
1	0	0	0	0	0	0	0	0	0	0	0	0	0	0	0	0	0	0	0	0	0	0	0	0	0	0	0	0	0	0	0	0	0	0	0	0	0	0	0	0	0	0	0	0	0	0	0	0	0
2	20	20	20	20	20	20	20	20	20	20	20	20	20	20	20	20	20	20	20	20	20	20	20	20	20	20	20	20	20	20	20	20	20	20	20	20	20	20	20	20	20	20	20	20	20	20	20	20	20
1	0	0	0	0	0	0	0	0	0	0	0	0	0	0	0	0	0	0	0	0	0	0	0	0	0	0	0	0	0	0	0	0	0	0	0	0	0	0	0	0	0	0	0	0	0	0	0	0	0
2	20	20	20	20	20	20	20	20	20	20	20	20	20	20	20	20	20	20	20	20	20	20	20	20	20	20	20	20	20	20	20	20	20	20	20	20	20	20	20	20	20	20	20	20	20	20	20	20	20
1	0	0	0	0	0	0	0	0	0	0	0	0	0	0	0	0	0	0	0	0	0	0	0	0	0	0	0	0	0	0	0	0	0	0	0	0	0	0	0	0	0	0	0	0	0	0	0	0	0
2	20	20	20	20	20	20	20	20	20	20	20	20	20	20	20	20	20	20	20	20	20	20	20	20	20	20	20	20	20	20	20	20	20	20	20	20	20	20	20	20	20	20	20	20	20	20	20	20	20
1	0	0	0	0	0	0	0	0	0	0	0	0	0	0	0	0	0	0	0	0	0	0	0	0	0	0	0	0	0	0	0	0	0	0	0	0	0	0	0	0	0	0	0	0	0	0	0	0	0
2	20	20	20	20	20	20	20	20	20	20	20	20	20	20	20	20	20	20	20	20	20	20	20	20	20	20	20	20	20	20	20	20	20	20	20	20	20	20	20	20	20	20	20	20	20	20	20	20	20
1	0	0.000342675	0.00342675	0.340742	18.6603	18.673	18.6858	18.6986	18.7114	18.7242	18.737	18.7498	18.7626	18.7754	0.347848	18.7882	18.8004	18.8125	18.8247	18.8369	18.8491	18.8613	18.8735	18.8857	18.8979	0.354954	18.9101	18.9216	18.9332	18.9448	18.9564	18.968	18.9795	18.9911	19.0027	19.0143	0.36206	19.0259	19.0368	19.0478	19.0587	19.0697	19.0807	19.0916	19.1026	19.1135	19.1245	0.369166	19.1355
2	18.1142	18.1142	18.1142	4.01891	0.760203	0.760203	0.760203	0.760203	0.760203	0.760203	0.760203	0.760203	0.760203	0.760203	4.01891	0.760203	0.760203	0.760203	0.760203	0.760203	0.760203	0.760203	0.760203	0.760203	0.760203	4.01891	0.760203	0.760203	0.760203	0.760203	0.760203	0.760203	0.760203	0.760203	0.760203	0.760203	4.01891	0.760203	0.760203	0.760203	0.760203	0.760203	0.760203	0.760203	0.760203	0.760203	0.760203	4.01891	0.760203
1	0	0	0	0	0	0	0	0	0	0	0	0	0	0	0	0	0	0	0	0	0	0	0	0	0	0	0	0	0	0	0	0	0	0	0	0	0	0	0	0	0	0	0	0	0	0	0	0	0
2	20	20	20	20	20	20	20	20	20	20	20	20	20	20	20	20	20	20	20	20	20	20	20	20	20	20	20	20	20	20	20	20	20	20	20	20	20	20	20	20	20	20	20	20	20	20	20	20	20
1	0	0	0	0	0	0	0	0	0	0	0	0	0	0	0	0	0	0	0	0	0	0	0	0	0	0	0	0	0	0	0	0	0	0	0	0	0	0	0	0	0	0	0	0	0	0	0	0	0
2	20	20	20	20	20	20	20	20	20	20	20	20	20	20	20	20	20	20	20	20	20	20	20	20	20	20	20	20	20	20	20	20	20	20	20	20	20	20	20	20	20	20	20	20	20	20	20	20	20
1	0	0	0	0	0	0	0	0	0	0	0	0	0	0	0	0	0	0	0	0	0	0	0	0	0	0	0	0	0	0	0	0	0	0	0	0	0	0	0	0	0	0	0	0	0	0	0	0	0
2	20	20	20	20	20	20	20	20	20	20	20	20	20	20	20	20	20	20	20	20	20	20	20	20	20	20	20	20	20	20	20	20	20	20	20	20	20	20	20	20	20	20	20	20	20	20	20	20	20
1	0	0	0	0	0	0	0	0	0	0	0	0	0	0	0	0	0	0	0	0	0	0	0	0	0	0	0	0	0	0	0	0	0	0	0	0	0	0	0	0	0	0	0	0	0	0	0	0	0
2	20	20	20	20	20	20	20	20	20	20	20	20	20	20	20	20	20	20	20	20	20	20	20	20	20	20	20	20	20	20	20	20	20	20	20	20	20	20	20	20	20	20	20	20	20	20	20	20	20
1	0	0	0	0	0	0	0	0	0	0	0	0	0	0	0	0	0	0	0	0	0	0	0	0	0	0	0	0	0	0	0	0	0	0	0	0	0	0	0	0	0	0	0	0	0	0	0	0	0
2	20	20	20	20	20	20	20	20	20	20	20	20	20	20	20	20	20	20	20	20	20	20	20	20	20	20	20	20	20	20	20	20	20	20	20	20	20	20	20	20	20	20	20	20	20	20	20	20	20
1	0	0	0	0	12.5882	12.6134	12.6386	12.6638	12.689	12.7142	12.7394	12.7646	12.7898	12.815	0	12.8402	12.8652	12.8902	12.9152	12.9402	12.9652	12.9902	13.0152	13.0402	13.0652	0	13.0902	13.115	13.1397	13.1645	13.1893	13.2141	13.2389	13.2637	13.2885	13.3133	0	13.3381	13.3626	13.3872	13.4118	13.4363	13.4609	13.4854	13.51	13.5346	13.5591	0	13.5837
2	20	20	20	20	1.55966	1.55966	1.55966	1.55966	1.55966	1.55966	1.55966	1.55966	1.55966	1.55966	20	1.55966	1.55966	1.55966	1.55966	1.55966	1.55966	1.55966	1.55966	1.55966	1.55966	20	1.55966	1.55966	1.55966	1.55966	1.55966	1.55966	1.55966	1.55966	1.55966	1.55966	20	1.55966	1.55966	1.55966	1.55966	1.55966	1.55966	1.55966	1.55966	1.55966	1.55966	20	1.55966
1	0	0	0	0	0	0	0	0	0	0	0	0	0	0	0	0	0	0	0	0	0	0	0	0	0	0	0	0	0	0	0	0	0	0	0	0	0	0	0	0	0	0	0	0	0	0	0	0	0
2	20	20	20	20	20	20	20	20	20	20	20	20	20	20	20	20	20	20	20	20	20	20	20	20	20	20	20	20	20	20	20	20	20	20	20	20	20	20	20	20	20	20	20	20	20	20	20	20	20
1	0	0	0	0	0	0	0	0	0	0	0	0	0	0	0	0	0	0	0	0	0	0	0	0	0	0	0	0	0	0	0	0	0	0	0	0	0	0	0	0	0	0	0	0	0	0	0	0	0
2	20	20	20	20	20	20	20	20	20	20	20	20	20	20	20	20	20	20	20	20	20	20	20	20	20	20	20	20	20	20	20	20	20	20	20	20	20	20	20	20	20	20	20	20	20	20	20	20	20
1	0	0	0	0	5	5.02284	5.04568	5.06852	5.09136	5.11421	5.13705	5.15989	5.18273	5.20557	0	5.22841	5.25158	5.27475	5.29792	5.32109	5.34425	5.36742	5.39059	5.41376	5.43693	0	5.4601	5.48357	5.50705	5.53053	5.55401	5.57749	5.60097	5.62445	5.64793	5.67141	0	5.69489	5.71866	5.74244	5.76621	5.78999	5.81376	5.83754	5.86131	5.88508	5.90886	0	5.93263
2	0	0	0	0	2.74646	2.74646	2.74646	2.74646	2.74646	2.74646	2.74646	2.74646	2.74646	2.74646	0	2.74646	2.74646	2.74646	2.74646	2.74646	2.74646	2.74646	2.74646	2.74646	2.74646	0	2.74646	2.74646	2.74646	2.74646	2.74646	2.74646	2.74646	2.74646	2.74646	2.74646	0	2.74646	2.74646	2.74646	2.74646	2.74646	2.74646	2.74646	2.74646	2.74646	2.74646	0	2.74646
1	0	0	0	0	0	0	0	0	0	0	0	0	0	0	0	0	0	0	0	0	0	0	0	0	0	0	0	0	0	0	0	0	0	0	0	0	0	0	0	0	0	0	0	0	0	0	0	0	0
2	0	0	0	0	0	0	0	0	0	0	0	0	0	0	0	0	0	0	0	0	0	0	0	0	0	0	0	0	0	0	0	0	0	0	0	0	0	0	0	0	0	0	0	0	0	0	0	0	0
1	0	0	0	0	0	0	0	0	0	0	0	0	0	0	0	0	0	0	0	0	0	0	0	0	0	0	0	0	0	0	0	0	0	0	0	0	0	0	0	0	0	0	0	0	0	0	0	0	0
2	0	0	0	0	0	0	0	0	0	0	0	0	0	0	0	0	0	0	0	0	0	0	0	0	0	0	0	0	0	0	0	0	0	0	0	0	0	0	0	0	0	0	0	0	0	0	0	0	0
1	0	0	0	0	0	0	0	0	0	0	0	0	0	0	0	0	0	0	0	0	0	0	0	0	0	0	0	0	0	0	0	0	0	0	0	0	0	0	0	0	0	0	0	0	0	0	0	0	0
2	0	0	0	0	0	0	0	0	0	0	0	0	0	0	0	0	0	0	0	0	0	0	0	0	0	0	0	0	0	0	0	0	0	0	0	0	0	0	0	0	0	0	0	0	0	0	0	0	0
1	0	0	0	0	0	0	0	0	0	0	0	0	0	0	0	0	0	0	0	0	0	0	0	0	0	0	0	0	0	0	0	0	0	0	0	0	0	0	0	0	0	0	0	0	0	0	0	0	0
2	0	0	0	0	0	0	0	0	0	0	0	0	0	0	0	0	0	0	0	0	0	0	0	0	0	0	0	0	0	0	0	0	0	0	0	0	0	0	0	0	0	0	0	0	0	0	0	0	0
1	0	0	0	0	0	0	0	0	0	0	0	0	0	0	0	0	0	0	0	0	0	0	0	0	0	0	0	0	0	0	0	0	0	0	0	0	0	0	0	0	0	0	0	0	0	0	0	0	0
2	0	0	0	0	0	0	0	0	0	0	0	0	0	0	0	0	0	0	0	0	0	0	0	0	0	0	0	0	0	0	0	0	0	0	0	0	0	0	0	0	0	0	0	0	0	0	0	0	0
1	0	0	0	0	0	0.000342675	0.00068535	0.00102803	0.0013707	0.00171338	0.00205605	0.00239873	0.0027414	0.00308408	0	0.00342675	0.00445454	0.00548233	0.00651012	0.00753791	0.0085657	0.00959349	0.0106213	0.0116491	0.0126769	0	0.0137047	0.0154169	0.0171291	0.0188413	0.0205535	0.0222657	0.0239779	0.0256901	0.0274023	0.0291145	0	0.0308267	0.0332221	0.0356175	0.038013	0.0404084	0.0428039	0.0451993	0.0475947	0.0499902	0.0523856	0	0.054781
2	0	0	0	0	18.1142	18.1142	18.1142	18.1142	18.1142	18.1142	18.1142	18.1142	18.1142	18.1142	0	18.1142	18.1142	18.1142	18.1142	18.1142	18.1142	18.1142	18.1142	18.1142	18.1142	0	18.1142	18.1142	18.1142	18.1142	18.1142	18.1142	18.1142	18.1142	18.1142	18.1142	0	18.1142	18.1142	18.1142	18.1142	18.1142	18.1142	18.1142	18.1142	18.1142	18.1142	0	18.1142
1	0	0	0	0	0	0	0	0	0	0	0	0	0	0	0	0	0	0	0	0	0	0	0	0	0	0	0	0	0	0	0	0	0	0	0	0	0	0	0	0	0	0	0	0	0	0	0	0	0
2	0	0	0	0	0	0	0	0	0	0	0	0	0	0	0	0	0	0	0	0	0	0	0	0	0	0	0	0	0	0	0	0	0	0	0	0	0	0	0	0	0	0	0	0	0	0	0	0	0
1	0	0	0	0	0	0	0	0	0	0	0	0	0	0	0	0	0	0	0	0	0	0	0	0	0	0	0	0	0	0	0	0	0	0	0	0	0	0	0	0	0	0	0	0	0	0	0	0	0
2	0	0	0	0	0	0	0	0	0	0	0	0	0	0	0	0	0	0	0	0	0	0	0	0	0	0	0	0	0	0	0	0	0	0	0	0	0	0	0	0	0	0	0	0	0	0	0	0	0
1	0	0	0	0	0	0	0	0	0	0	0	0	0	0	0	0	0	0	0	0	0	0	0	0	0	0	0	0	0	0	0	0	0	0	0	0	0	0	0	0	0	0	0	0	0	0	0	0	0
2	0	0	0	0	0	0	0	0	0	0	0	0	0	0	0	0	0	0	0	0	0	0	0	0	0	0	0	0	0	0	0	0	0	0	0	0	0	0	0	0	0	0	0	0	0	0	0	0	0
1	0	0	0	0	0	0	0	0	0	0	0	0	0	0	0	0	0	0	0	0	0	0	0	0	0	0	0	0	0	0	0	0	0	0	0	0	0	0	0	0	0	0	0	0	0	0	0	0	0
2	0	0	0	0	0	0	0	0	0	0	0	0	0	0	0	0	0	0	0	0	0	0	0	0	0	0	0	0	0	0	0	0	0	0	0	0	0	0	0	0	0	0	0	0	0	0	0	0	0
1	0	0	0	0	0	0	0	0	0	0	0	0	0	0	0	0	0	0	0	0	0	0	0	0	0	0	0	0	0	0	0	0	0	0	0	0	0	0	0	0	0	0	0	0	0	0	0	0	0
2	0	0	0	0	0	0	0	0	0	0	0	0	0	0	0	0	0	0	0	0	0	0	0	0	0	0	0	0	0	0	0	0	0	0	0	0	0	0	0	0	0	0	0	0	0	0	0	0	0
1	0	0	0	0	0	0	0	0	0	0	0	0	0	0	0	0	0	0	0	0	0	0	0	0	0	0	0	0	0	0	0	0	0	0	0	0	0	0	0	0	0	0	0	0	0	0	0	0	0
2	0	0	0	0	0	0	0	0	0	0	0	0	0	0	0	0	0	0	0	0	0	0	0	0	0	0	0	0	0	0	0	0	0	0	0	0	0	0	0	0	0	0	0	0	0	0	0	0	0
1	0	0	0	0	0	0	0	0	0	0	0	0	0	0	0	0	0	0	0	0	0	0	0	0	0	0	0	0	0	0	0	0	0	0	0	0	0	0	0	0	0	0	0	0	0	0	0	0	0
2	0	0	0	0	0	0	0	0	0	0	0	0	0	0	0	0	0	0	0	0	0	0	0	0	0	0	0	0	0	0	0	0	0	0	0	0	0	0	0	0	0	0	0	0	0	0	0	0	0
1	0	0	0	0	12.5882	12.6134	12.6386	12.6638	12.689	12.7142	12.7394	12.7646	12.7898	12.815	0	12.8402	12.8652	12.8902	12.9152	12.9402	12.9652	12.9902	13.0152	13.0402	13.0652	0	13.0902	13.115	13.1397	13.1645	13.1893	13.2141	13.2389	13.2637	13.2885	13.3133	0	13.3381	13.3626	13.3872	13.4118	13.4363	13.4609	13.4854	13.51	13.5346	13.5591	0	13.5837
2	0	0	0	0	1.55966	1.55966	1.55966	1.55966	1.55966	1.55966	1.55966	1.55966	1.55966	1.55966	0	1.55966	1.55966	1.55966	1.55966	1.55966	1.55966	1.55966	1.55966	1.55966	1.55966	0	1.55966	1.55966	1.55966	1.55966	1.55966	1.55966	1.55966	1.55966	1.55966	1.55966	0	1.55966	1.55966	1.55966	1.55966	1.55966	1.55966	1.55966	1.55966	1.55966	1.55966	0	1.55966
1	0	0	0	0	0	0	0	0	0	0	0	0	0	0	0	0	0	0	0	0	0	0	0	0	0	0	0	0	0	0	0	0	0	0	0	0	0	0	0	0	0	0	0	0	0	0	0	0	0
2	0	0	0	0	0	0	0	0	0	0	0	0	0	0	0	0	0	0	0	0	0	0	0	0	0	0	0	0	0	0	0	0	0	0	0	0	0	0	0	0	0	0	0	0	0	0	0	0	0
1	0	0	0	0	0	0	0	0	0	0	0	0	0	0	0	0	0	0	0	0	0	0	0	0	0	0	0	0	0	0	0	0	0	0	0	0	0	0	0	0	0	0	0	0	0	0	0	0	0
2	0	0	0	0	0	0	0	0	0	0	0	0	0	0	0	0	0	0	0	0	0	0	0	0	0	0	0	0	0	0	0	0	0	0	0	0	0	0	0	0	0	0	0	0	0	0	0	0	0
1	0	0	0	0	1.33975	1.35313	1.36652	1.3799	1.39329	1.40667	1.42006	1.43344	1.44683	1.46021	0	1.4736	1.48757	1.50154	1.51551	1.52948	1.54345	1.55742	1.57139	1.58536	1.59932	0	1.61329	1.62784	1.64238	1.65693	1.67147	1.68602	1.70056	1.7151	1.72965	1.74419	0	1.75874	1.77385	1.78896	1.80407	1.81917	1.83428	1.84939	1.8645	1.87961	1.89472	0	1.90983
2	0	0	0	0	4.07636	4.07636	4.07636	4.07636	4.07636	4.07636	4.07636	4.07636	4.07636	4.07636	0	4.07636	4.07636	4.07636	4.07636	4.07636	4.07636	4.07636	4.07636	4.07636	4.07636	0	4.07636	4.07636	4.07636	4.07636	4.07636	4.07636	4.07636	4.07636	4.07636	4.07636	0	4.07636	4.07636	4.07636	4.07636	4.07636	4.07636	4.07636	4.07636	4.07636	4.07636	0	4.07636
1	0	0	0	0	0	0	0	0	0	0	0	0	0	0	0	0	0	0	0	0	0	0	0	0	0	0	0	0	0	0	0	0	0	0	0	0	0	0	0	0	0	0	0	0	0	0	0	0	0
2	0	0	0	0	0	0	0	0	0	0	0	0	0	0	0	0	0	0	0	0	0	0	0	0	0	0	0	0	0	0	0	0	0	0	0	0	0	0	0	0	0	0	0	0	0	0	0	0	0
1	0	0.000342675	0.00342675	0.340742	18.6603	18.673	18.6858	18.6986	18.7114	18.7242	18.737	18.7498	18.7626	18.7754	0.347848	18.7882	18.8004	18.8125	18.8247	18.8369	18.8491	18.8613	18.8735	18.8857	18.8979	0.354954	18.9101	18.9216	18.9332	18.9448	18.9564	18.968	18.9795	18.9911	19.0027	19.0143	0.36206	19.0259	19.0368	19.0478	19.0587	19.0697	19.0807	19.0916	19.1026	19.1135	19.1245	0.369166	19.1355
2	18.1142	18.1142	18.1142	4.01891	0.760203	0.760203	0.760203	0.760203	0.760203	0.760203	0.760203	0.760203	0.760203	0.760203	4.01891	0.760203	0.760203	0.760203	0.760203	0.760203	0.760203	0.760203	0.760203	0.760203	0.760203	4.01891	0.760203	0.760203	0.760203	0.760203	0.760203	0.760203	0.760203	0.760203	0.760203	0.760203	4.01891	0.760203	0.760203	0.760203	0.760203	0.760203	0.760203	0.760203	0.760203	0.760203	0.760203	4.01891	0.760203
1	0	0	0	0	0	0	0	0	0	0	0	0	0	0	0	0	0	0	0	0	0	0	0	0	0	0	0	0	0	0	0	0	0	0	0	0	0	0	0	0	0	0	0	0	0	0	0	0	0
2	0	0	0	0	0	0	0	0	0	0	0	0	0	0	0	0	0	0	0	0	0	0	0	0	0	0	0	0	0	0	0	0	0	0	0	0	0	0	0	0	0	0	0	0	0	0	0	0	0
1	0	0	0	0	0	0	0	0	0	0	0	0	0	0	0	0	0	0	0	0	0	0	0	0	0	0	0	0	0	0	0	0	0	0	0	0	0	0	0	0	0	0	0	0	0	0	0	0	0
2	0	0	0	0	0	0	0	0	0	0	0	0	0	0	0	0	0	0	0	0	0	0	0	0	0	0	0	0	0	0	0	0	0	0	0	0	0	0	0	0	0	0	0	0	0	0	0	0	0
1	0	0	0	0	0	0	0	0	0	0	0	0	0	0	0	0	0	0	0	0	0	0	0	0	0	0	0	0	0	0	0	0	0	0	0	0	0	0	0	0	0	0	0	0	0	0	0	0	0
2	0	0	0	0	0	0	0	0	0	0	0	0	0	0	0	0	0	0	0	0	0	0	0	0	0	0	0	0	0	0	0	0	0	0	0	0	0	0	0	0	0	0	0	0	0	0	0	0	0
1	0	0	0	0	0	0	0	0	0	0	0	0	0	0	0	0	0	0	0	0	0	0	0	0	0	0	0	0	0	0	0	0	0	0	0	0	0	0	0	0	0	0	0	0	0	0	0	0	0
2	0	0	0	0	0	0	0	0	0	0	0	0	0	0	0	0	0	0	0	0	0	0	0	0	0	0	0	0	0	0	0	0	0	0	0	0	0	0	0	0	0	0	0	0	0	0	0	0	0
1	0	0	0	0	0	0	0	0	0	0	0	0	0	0	0	0	0	0	0	0	0	0	0	0	0	0	0	0	0	0	0	0	0	0	0	0	0	0	0	0	0	0	0	0	0	0	0	0	0
2	20	20	20	20	20	20	20	20	20	20	20	20	20	20	20	20	20	20	20	20	20	20	20	20	20	20	20	20	20	20	20	20	20	20	20	20	20	20	20	20	20	20	20	20	20	20	20	20	20
1	0	0	0	0	0	0	0	0	0	0	0	0	0	0	0	0	0	0	0	0	0	0	0	0	0	0	0	0	0	0	0	0	0	0	0	0	0	0	0	0	0	0	0	0	0	0	0	0	0
2	20	20	20	20	20	20	20	20	20	20	20	20	20	20	20	20	20	20	20	20	20	20	20	20	20	20	20	20	20	20	20	20	20	20	20	20	20	20	20	20	20	20	20	20	20	20	20	20	20
1	0	0	0	0	0	0.000342675	0.00068535	0.00102803	0.0013707	0.00171338	0.00205605	0.00239873	0.0027414	0.00308408	0	0.00342675	0.00445454	0.00548233	0.00651012	0.00753791	0.0085657	0.00959349	0.0106213	0.0116491	0.0126769	0	0.0137047	0.0154169	0.0171291	0.0188413	0.0205535	0.0222657	0.0239779	0.0256901	0.0274023	0.0291145	0	0.0308267	0.0332221	0.0356175	0.038013	0.0404084	0.0428039	0.0451993	0.0475947	0.0499902	0.0523856	0	0.054781
2	20	20	20	20	18.1142	18.1142	18.1142	18.1142	18.1142	18.1142	18.1142	18.1142	18.1142	18.1142	20	18.1142	18.1142	18.1142	18.1142	18.1142	18.1142	18.1142	18.1142	18.1142	18.1142	20	18.1142	18.1142	18.1142	18.1142	18.1142	18.1142	18.1142	18.1142	18.1142	18.1142	20	18.1142	18.1142	18.1142	18.1142	18.1142	18.1142	18.1142	18.1142	18.1142	18.1142	20	18.1142
1	0	0	0	0	0	0	0	0	0	0	0	0	0	0	0	0	0	0	0	0	0	0	0	0	0	0	0	0	0	0	0	0	0	0	0	0	0	0	0	0	0	0	0	0	0	0	0	0	0
2	20	20	20	20	20	20	20	20	20	20	20	20	20	20	20	20	20	20	20	20	20	20	20	20	20	20	20	20	20	20	20	20	20	20	20	20	20	20	20	20	20	20	20	20	20	20	20	20	20
1	0	0	0	0	0	0	0	0	0	0	0	0	0	0	0	0	0	0	0	0	0	0	0	0	0	0	0	0	0	0	0	0	0	0	0	0	0	0	0	0	0	0	0	0	0	0	0	0	0
2	20	20	20	20	20	20	20	20	20	20	20	20	20	20	20	20	20	20	20	20	20	20	20	20	20	20	20	20	20	20	20	20	20	20	20	20	20	20	20	20	20	20	20	20	20	20	20	20	20
1	0	0	0	0	0	0	0	0	0	0	0	0	0	0	0	0	0	0	0	0	0	0	0	0	0	0	0	0	0	0	0	0	0	0	0	0	0	0	0	0	0	0	0	0	0	0	0	0	0
2	20	20	20	20	20	20	20	20	20	20	20	20	20	20	20	20	20	20	20	20	20	20	20	20	20	20	20	20	20	20	20	20	20	20	20	20	20	20	20	20	20	20	20	20	20	20	20	20	20
1	0	0	0	0	0	0	0	0	0	0	0	0	0	0	0	0	0	0	0	0	0	0	0	0	0	0	0	0	0	0	0	0	0	0	0	0	0	0	0	0	0	0	0	0	0	0	0	0	0
2	20	20	20	20	20	20	20	20	20	20	20	20	20	20	20	20	20	20	20	20	20	20	20	20	20	20	20	20	20	20	20	20	20	20	20	20	20	20	20	20	20	20	20	20	20	20	20	20	20
1	0	0	0	0	0	0	0	0	0	0	0	0	0	0	0	0	0	0	0	0	0	0	0	0	0	0	0	0	0	0	0	0	0	0	0	0	0	0	0	0	0	0	0	0	0	0	0	0	0
2	20	20	20	20	20	20	20	20	20	20	20	20	20	20	20	20	20	20	20	20	20	20	20	20	20	20	20	20	20	20	20	20	20	20	20	20	20	20	20	20	20	20	20	20	20	20	20	20	20
1	0	0	0	0	0	0	0	0	0	0	0	0	0	0	0	0	0	0	0	0	0	0	0	0	0	0	0	0	0	0	0	0	0	0	0	0	0	0	0	0	0	0	0	0	0	0	0	0	0
2	20	20	20	20	20	20	20	20	20	20	20	20	20	20	20	20	20	20	20	20	20	20	20	20	20	20	20	20	20	20	20	20	20	20	20	20	20	20	20	20	20	20	20	20	20	20	20	20	20
1	0	0	0	0	1.33975	1.35313	1.36652	1.3799	1.39329	1.40667	1.42006	1.43344	1.44683	1.46021	0	1.4736	1.48757	1.50154	1.51551	1.52948	1.54345	1.55742	1.57139	1.58536	1.59932	0	1.61329	1.62784	1.64238	1.65693	1.67147	1.68602	1.70056	1.7151	1.72965	1.74419	0	1.75874	1.77385	1.78896	1.80407	1.81917	1.83428	1.84939	1.8645	1.87961	1.89472	0	1.90983
2	20	20	20	20	4.07636	4.07636	4.07636	4.07636	4.07636	4.07636	4.07636	4.07636	4.07636	4.07636	20	4.07636	4.07636	4.07636	4.07636	4.07636	4.07636	4.07636	4.07636	4.07636	4.07636	20	4.07636	4.07636	4.07636	4.07636	4.07636	4.07636	4.07636	4.07636	4.07636	4.07636	20	4.07636	4.07636	4.07636	4.07636	4.07636	4.07636	4.07636	4.07636	4.07636	4.07636	20	4.07636
1	0	0	0	0	0	0	0	0	0	0	0	0	0	0	0	0	0	0	0	0	0	0	0	0	0	0	0	0	0	0	0	0	0	0	0	0	0	0	0	0	0	0	0	0	0	0	0	0	0
2	20	20	20	20	20	20	20	20	20	20	20	20	20	20	20	20	20	20	20	20	20	20	20	20	20	20	20	20	20	20	20	20	20	20	20	20	20	20	20	20	20	20	20	20	20	20	20	20	20
1	0	0	0	0	0	0	0	0	0	0	0	0	0	0	0	0	0	0	0	0	0	0	0	0	0	0	0	0	0	0	0	0	0	0	0	0	0	0	0	0	0	0	0	0	0	0	0	0	0
2	20	20	20	20	20	20	20	20	20	20	20	20	20	20	20	20	20	20	20	20	20	20	20	20	20	20	20	20	20	20	20	20	20	20	20	20	20	20	20	20	20	20	20	20	20	20	20	20	20
1	0	0	0	0	12.5882	12.6134	12.6386	12.6638	12.689	12.7142	12.7394	12.7646	12.7898	12.815	0	12.8402	12.8652	12.8902	12.9152	12.9402	12.9652	12.9902	13.0152	13.0402	13.0652	0	13.0902	13.115	13.1397	13.1645	13.1893	13.2141	13.2389	13.2637	13.2885	13.3133	0	13.3381	13.3626	13.3872	13.4118	13.4363	13.4609	13.4854	13.51	13.5346	13.5591	0	13.5837
2	20	20	20	20	1.55966	1.55966	1.55966	1.55966	1.55966	1.55966	1.55966	1.55966	1.55966	1.55966	20	1.55966	1.55966	1.55966	1.55966	1.55966	1.55966	1.55966	1.55966	1.55966	1.55966	20	1.55966	1.55966	1.55966	1.55966	1.55966	1.55966	1.55966	1.55966	1.55966	1.55966	20	1.55966	1.55966	1.55966	1.55966	1.55966	1.55966	1.55966	1.55966	1.55966	1.55966	20	1.55966
1	0	0.000342675	0.00342675	0.340742	18.6603	18.673	18.6858	18.6986	18.7114	18.7242	18.737	18.7498	18.7626	18.7754	0.347848	18.7882	18.8004	18.8125	18.8247	18.8369	18.8491	18.8613	18.8735	18.8857	18.8979	0.354954	18.9101	18.9216	18.9332	18.9448	18.9564	18.968	18.9795	18.9911	19.0027	19.0143	0.36206	19.0259	19.0368	19.0478	19.0587	19.0697	19.0807	19.0916	19.1026	19.1135	19.1245	0.369166	19.1355
2	18.1142	18.1142	18.1142	4.01891	0.760203	0.760203	0.760203	0.760203	0.760203	0.760203	0.760203	0.760203	0.760203	0.760203	4.01891	0.760203	0.760203	0.760203	0.760203	0.760203	0.760203	0.760203	0.760203	0.760203	0.760203	4.01891	0.760203	0.760203	0.760203	0.760203	0.760203	0.760203	0.760203	0.760203	0.760203	0.760203	4.01891	0.760203	0.760203	0.760203	0.760203	0.760203	0.760203	0.760203	0.760203	0.760203	0.760203	4.01891	0.760203
1	0	0	0	0	0	0	0	0	0	0	0	0	0	0	0	0	0	0	0	0	0	0	0	0	0	0	0	0	0	0	0	0	0	0	0	0	0	0	0	0	0	0	0	0	0	0	0	0	0
2	20	20	20	20	20	20	20	20	20	20	20	20	20	20	20	20	20	20	20	20	20	20	20	20	20	20	20	20	20	20	20	20	20	20	20	20	20	20	20	20	20	20	20	20	20	20	20	20	20
1	0	0	0	0	0	0	0	0	0	0	0	0	0	0	0	0	0	0	0	0	0	0	0	0	0	0	0	0	0	0	0	0	0	0	0	0	0	0	0	0	0	0	0	0	0	0	0	0	0
2	20	20	20	20	20	20	20	20	20	20	20	20	20	20	20	20	20	20	20	20	20	20	20	20	20	20	20	20	20	20	20	20	20	20	20	20	20	20	20	20	20	20	20	20	20	20	20	20	20
1	0	0	0	0	0	0	0	0	0	0	0	0	0	0	0	0	0	0	0	0	0	0	0	0	0	0	0	0	0	0	0	0	0	0	0	0	0	0	0	0	0	0	0	0	0	0	0	0	0
2	20	20	20	20	20	20	20	20	20	20	20	20	20	20	20	20	20	20	20	20	20	20	20	20	20	20	20	20	20	20	20	20	20	20	20	20	20	20	20	20	20	20	20	20	20	20	20	20	20
1	0	0	0	0	5	5.02284	5.04568	5.06852	5.09136	5.11421	5.13705	5.15989	5.18273	5.20557	0	5.22841	5.25158	5.27475	5.29792	5.32109	5.34425	5.36742	5.39059	5.41376	5.43693	0	5.4601	5.48357	5.50705	5.53053	5.55401	5.57749	5.60097	5.62445	5.64793	5.67141	0	5.69489	5.71866	5.74244	5.76621	5.78999	5.81376	5.83754	5.86131	5.88508	5.90886	0	5.93263
2	20	20	20	20	2.74646	2.74646	2.74646	2.74646	2.74646	2.74646	2.74646	2.74646	2.74646	2.74646	20	2.74646	2.74646	2.74646	2.74646	2.74646	2.74646	2.74646	2.74646	2.74646	2.74646	20	2.74646	2.74646	2.74646	2.74646	2.74646	2.74646	2.74646	2.74646	2.74646	2.74646	20	2.74646	2.74646	2.74646	2.74646	2.74646	2.74646	2.74646	2.74646	2.74646	2.74646	20	2.74646
1	0	0	0	0	0	0	0	0	0	0	0	0	0	0	0	0	0	0	0	0	0	0	0	0	0	0	0	0	0	0	0	0	0	0	0	0	0	0	0	0	0	0	0	0	0	0	0	0	0
2	20	20	20	20	20	20	20	20	20	20	20	20	20	20	20	20	20	20	20	20	20	20	20	20	20	20	20	20	20	20	20	20	20	20	20	20	20	20	20	20	20	20	20	20	20	20	20	20	20
1	0	0	0	0	0	0	0	0	0	0	0	0	0	0	0	0	0	0	0	0	0	0	0	0	0	0	0	0	0	0	0	0	0	0	0	0	0	0	0	0	0	0	0	0	0	0	0	0	0
2	20	20	20	20	20	20	20	20	20	20	20	20	20	20	20	20	20	20	20	20	20	20	20	20	20	20	20	20	20	20	20	20	20	20	20	20	20	20	20	20	20	20	20	20	20	20	20	20	20
1	0	0	0	0	0	0	0	0	0	0	0	0	0	0	0	0	0	0	0	0	0	0	0	0	0	0	0	0	0	0	0	0	0	0	0	0	0	0	0	0	0	0	0	0	0	0	0	0	0
2	20	20	20	20	20	20	20	20	20	20	20	20	20	20	20	20	20	20	20	20	20	20	20	20	20	20	20	20	20	20	20	20	20	20	20	20	20	20	20	20	20	20	20	20	20	20	20	20	20
1	0	0	0	0	0	0	0	0	0	0	0	0	0	0	0	0	0	0	0	0	0	0	0	0	0	0	0	0	0	0	0	0	0	0	0	0	0	0	0	0	0	0	0	0	0	0	0	0	0
2	20	20	20	20	20	20	20	20	20	20	20	20	20	20	20	20	20	20	20	20	20	20	20	20	20	20	20	20	20	20	20	20	20	20	20	20	20	20	20	20	20	20	20	20	20	20	20	20	20
1	0	0	0	0	0	0	0	0	0	0	0	0	0	0	0	0	0	0	0	0	0	0	0	0	0	0	0	0	0	0	0	0	0	0	0	0	0	0	0	0	0	0	0	0	0	0	0	0	0
2	20	20	20	20	20	20	20	20	20	20	20	20	20	20	20	20	20	20	20	20	20	20	20	20	20	20	20	20	20	20	20	20	20	20	20	20	20	20	20	20	20	20	20	20	20	20	20	20	20
1	0	0	0	0	0	0	0	0	0	0	0	0	0	0	0	0	0	0	0	0	0	0	0	0	0	0	0	0	0	0	0	0	0	0	0	0	0	0	0	0	0	0	0	0	0	0	0	0	0
2	20	20	20	20	20	20	20	20	20	20	20	20	20	20	20	20	20	20	20	20	20	20	20	20	20	20	20	20	20	20	20	20	20	20	20	20	20	20	20	20	20	20	20	20	20	20	20	20	20
1	0	0	0	0	0	0	0	0	0	0	0	0	0	0	0	0	0	0	0	0	0	0	0	0	0	0	0	0	0	0	0	0	0	0	0	0	0	0	0	0	0	0	0	0	0	0	0	0	0
2	0	0	0	0	0	0	0	0	0	0	0	0	0	0	0	0	0	0	0	0	0	0	0	0	0	0	0	0	0	0	0	0	0	0	0	0	0	0	0	0	0	0	0	0	0	0	0	0	0
1	0	0	0	0	0	0	0	0	0	0	0	0	0	0	0	0	0	0	0	0	0	0	0	0	0	0	0	0	0	0	0	0	0	0	0	0	0	0	0	0	0	0	0	0	0	0	0	0	0
2	0	0	0	0	0	0	0	0	0	0	0	0	0	0	0	0	0	0	0	0	0	0	0	0	0	0	0	0	0	0	0	0	0	0	0	0	0	0	0	0	0	0	0	0	0	0	0	0	0
1	0	0	0	0	0	0	0	0	0	0	0	0	0	0	0	0	0	0	0	0	0	0	0	0	0	0	0	0	0	0	0	0	0	0	0	0	0	0	0	0	0	0	0	0	0	0	0	0	0
2	0	0	0	0	0	0	0	0	0	0	0	0	0	0	0	0	0	0	0	0	0	0	0	0	0	0	0	0	0	0	0	0	0	0	0	0	0	0	0	0	0	0	0	0	0	0	0	0	0
1	0	0	0	0	1.33975	1.35313	1.36652	1.3799	1.39329	1.40667	1.42006	1.43344	1.44683	1.46021	0	1.4736	1.48757	1.50154	1.51551	1.52948	1.54345	1.55742	1.57139	1.58536	1.59932	0	1.61329	1.62784	1.64238	1.65693	1.67147	1.68602	1.70056	1.7151	1.72965	1.74419	0	1.75874	1.77385	1.78896	1.80407	1.81917	1.83428	1.84939	1.8645	1.87961	1.89472	0	1.90983
2	0	0	0	0	4.07636	4.07636	4.07636	4.07636	4.07636	4.07636	4.07636	4.07636	4.07636	4.07636	0	4.07636	4.07636	4.07636	4.07636	4.07636	4.07636	4.07636	4.07636	4.07636	4.07636	0	4.07636	4.07636	4.07636	4.07636	4.07636	4.07636	4.07636	4.07636	4.07636	4.07636	0	4.07636	4.07636	4.07636	4.07636	4.07636	4.07636	4.07636	4.07636	4.07636	4.07636	0	4.07636
1	0	0	0	0	0	0	0	0	0	0	0	0	0	0	0	0	0	0	0	0	0	0	0	0	0	0	0	0	0	0	0	0	0	0	0	0	0	0	0	0	0	0	0	0	0	0	0	0	0
2	0	0	0	0	0	0	0	0	0	0	0	0	0	0	0	0	0	0	0	0	0	0	0	0	0	0	0	0	0	0	0	0	0	0	0	0	0	0	0	0	0	0	0	0	0	0	0	0	0
1	0	0	0	0	0	0	0	0	0	0	0	0	0	0	0	0	0	0	0	0	0	0	0	0	0	0	0	0	0	0	0	0	0	0	0	0	0	0	0	0	0	0	0	0	0	0	0	0	0
2	0	0	0	0	0	0	0	0	0	0	0	0	0	0	0	0	0	0	0	0	0	0	0	0	0	0	0	0	0	0	0	0	0	0	0	0	0	0	0	0	0	0	0	0	0	0	0	0	0
1	0	0	0	0	0	0	0	0	0	0	0	0	0	0	0	0	0	0	0	0	0	0	0	0	0	0	0	0	0	0	0	0	0	0	0	0	0	0	0	0	0	0	0	0	0	0	0	0	0
2	0	0	0	0	0	0	0	0	0	0	0	0	0	0	0	0	0	0	0	0	0	0	0	0	0	0	0	0	0	0	0	0	0	0	0	0	0	0	0	0	0	0	0	0	0	0	0	0	0
1	0	0	0	0	0	0.000342675	0.00068535	0.00102803	0.0013707	0.00171338	0.00205605	0.00239873	0.0027414	0.00308408	0	0.00342675	0.00445454	0.00548233	0.00651012	0.00753791	0.0085657	0.00959349	0.0106213	0.0116491	0.0126769	0	0.0137047	0.0154169	0.0171291	0.0188413	0.0205535	0.0222657	0.0239779	0.0256901	0.0274023	0.0291145	0	0.0308267	0.0332221	0.0356175	0.038013	0.0404084	0.0428039	0.0451993	0.0475947	0.0499902	0.0523856	0	0.054781
2	0	0	0	0	18.1142	18.1142	18.1142	18.1142	18.1142	18.1142	18.1142	18.1142	18.1142	18.1142	0	18.1142	18.1142	18.1142	18.1142	18.1142	18.1142	18.1142	18.1142	18.1142	18.1142	0	18.1142	18.1142	18.1142	18.1142	18.1142	18.1142	18.1142	18.1142	18.1142	18.1142	0	18.1142	18.1142	18.1142	18.1142	18.1142	18.1142	18.1142	18.1142	18.1142	18.1142	0	18.1142
1	0	0	0	0	0	0	0	0	0	0	0	0	0	0	0	0	0	0	0	0	0	0	0	0	0	0	0	0	0	0	0	0	0	0	0	0	0	0	0	0	0	0	0	0	0	0	0	0	0
2	0	0	0	0	0	0	0	0	0	0	0	0	0	0	0	0	0	0	0	0	0	0	0	0	0	0	0	0	0	0	0	0	0	0	0	0	0	0	0	0	0	0	0	0	0	0	0	0	0
1	0	0	0	0	0	0	0	0	0	0	0	0	0	0	0	0	0	0	0	0	0	0	0	0	0	0	0	0	0	0	0	0	0	0	0	0	0	0	0	0	0	0	0	0	0	0	0	0	0
2	0	0	0	0	0	0	0	0	0	0	0	0	0	0	0	0	0	0	0	0	0	0	0	0	0	0	0	0	0	0	0	0	0	0	0	0	0	0	0	0	0	0	0	0	0	0	0	0	0
1	0	0.000342675	0.00342675	0.340742	18.6603	18.673	18.6858	18.6986	18.7114	18.7242	18.737	18.7498	18.7626	18.7754	0.347848	18.7882	18.8004	18.8125	18.8247	18.8369	18.8491	18.8613	18.8735	18.8857	18.8979	0.354954	18.9101	18.9216	18.9332	18.9448	18.9564	18.968	18.9795	18.9911	19.0027	19.0143	0.36206	19.0259	19.0368	19.0478	19.0587	19.0697	19.0807	19.0916	19.1026	19.1135	19.1245	0.369166	19.1355
2	18.1142	18.1142	18.1142	4.01891	0.760203	0.760203	0.760203	0.760203	0.760203	0.760203	0.760203	0.760203	0.760203	0.760203	4.01891	0.760203	0.760203	0.760203	0.760203	0.760203	0.760203	0.760203	0.760203	0.760203	0.760203	4.01891	0.760203	0.760203	0.760203	0.760203	0.760203	0.760203	0.760203	0.760203	0.760203	0.760203	4.01891	0.760203	0.760203	0.760203	0.760203	0.760203	0.760203	0.760203	0.760203	0.760203	0.760203	4.01891	0.760203
1	0	0	0	0	5	5.02284	5.04568	5.06852	5.09136	5.11421	5.13705	5.15989	5.18273	5.20557	0	5.22841	5.25158	5.27475	5.29792	5.32109	5.34425	5.36742	5.39059	5.41376	5.43693	0	5.4601	5.48357	5.50705	5.53053	5.55401	5.57749	5.60097	5.62445	5.64793	5.67141	0	5.69489	5.71866	5.74244	5.76621	5.78999	5.81376	5.83754	5.86131	5.88508	5.90886	0	5.93263
2	0	0	0	0	2.74646	2.74646	2.74646	2.74646	2.74646	2.74646	2.74646	2.74646	2.74646	2.74646	0	2.74646	2.74646	2.74646	2.74646	2.74646	2.74646	2.74646	2.74646	2.74646	2.74646	0	2.74646	2.74646	2.74646	2.74646	2.74646	2.74646	2.74646	2.74646	2.74646	2.74646	0	2.74646	2.74646	2.74646	2.74646	2.74646	2.74646	2.74646	2.74646	2.74646	2.74646	0	2.74646
1	0	0	0	0	0	0	0	0	0	0	0	0	0	0	0	0	0	0	0	0	0	0	0	0	0	0	0	0	0	0	0	0	0	0	0	0	0	0	0	0	0	0	0	0	0	0	0	0	0
2	0	0	0	0	0	0	0	0	0	0	0	0	0	0	0	0	0	0	0	0	0	0	0	0	0	0	0	0	0	0	0	0	0	0	0	0	0	0	0	0	0	0	0	0	0	0	0	0	0
1	0	0	0	0	0	0	0	0	0	0	0	0	0	0	0	0	0	0	0	0	0	0	0	0	0	0	0	0	0	0	0	0	0	0	0	0	0	0	0	0	0	0	0	0	0	0	0	0	0
2	0	0	0	0	0	0	0	0	0	0	0	0	0	0	0	0	0	0	0	0	0	0	0	0	0	0	0	0	0	0	0	0	0	0	0	0	0	0	0	0	0	0	0	0	0	0	0	0	0
1	0	0	0	0	12.5882	12.6134	12.6386	12.6638	12.689	12.7142	12.7394	12.7646	12.7898	12.815	0	12.8402	12.8652	12.8902	12.9152	12.9402	12.9652	12.9902	13.0152	13.0402	13.0652	0	13.0902	13.115	13.1397	13.1645	13.1893	13.2141	13.2389	13.2637	13.2885	13.3133	0	13.3381	13.3626	13.3872	13.4118	13.4363	13.4609	13.4854	13.51	13.5346	13.5591	0	13.5837
2	0	0	0	0	1.55966	1.55966	1.55966	1.55966	1.55966	1.55966	1.55966	1.55966	1.55966	1.55966	0	1.55966	1.55966	1.55966	1.55966	1.55966	1.55966	1.55966	1.55966	1.55966	1.55966	0	1.55966	1.55966	1.55966	1.55966	1.55966	1.55966	1.55966	1.55966	1.55966	1.55966	0	1.55966	1.55966	1.55966	1.55966	1.55966	1.55966	1.55966	1.55966	1.55966	1.55966	0	1.55966
1	0	0	0	0	0	0	0	0	0	0	0	0	0	0	0	0	0	0	0	0	0	0	0	0	0	0	0	0	0	0	0	0	0	0	0	0	0	0	0	0	0	0	0	0	0	0	0	0	0
2	0	0	0	0	0	0	0	0	0	0	0	0	0	0	0	0	0	0	0	0	0	0	0	0	0	0	0	0	0	0	0	0	0	0	0	0	0	0	0	0	0	0	0	0	0	0	0	0	0
1	0	0	0	0	0	0	0	0	0	0	0	0	0	0	0	0	0	0	0	0	0	0	0	0	0	0	0	0	0	0	0	0	0	0	0	0	0	0	0	0	0	0	0	0	0	0	0	0	0
2	0	0	0	0	0	0	0	0	0	0	0	0	0	0	0	0	0	0	0	0	0	0	0	0	0	0	0	0	0	0	0	0	0	0	0	0	0	0	0	0	0	0	0	0	0	0	0	0	0
1	0	0	0	0	0	0	0	0	0	0	0	0	0	0	0	0	0	0	0	0	0	0	0	0	0	0	0	0	0	0	0	0	0	0	0	0	0	0	0	0	0	0	0	0	0	0	0	0	0
2	0	0	0	0	0	0	0	0	0	0	0	0	0	0	0	0	0	0	0	0	0	0	0	0	0	0	0	0	0	0	0	0	0	0	0	0	0	0	0	0	0	0	0	0	0	0	0	0	0
1	0	0	0	0	0	0	0	0	0	0	0	0	0	0	0	0	0	0	0	0	0	0	0	0	0	0	0	0	0	0	0	0	0	0	0	0	0	0	0	0	0	0	0	0	0	0	0	0	0
2	0	0	0	0	0	0	0	0	0	0	0	0	0	0	0	0	0	0	0	0	0	0	0	0	0	0	0	0	0	0	0	0	0	0	0	0	0	0	0	0	0	0	0	0	0	0	0	0	0
1	0	0	0	0	0	0	0	0	0	0	0	0	0	0	0	0	0	0	0	0	0	0	0	0	0	0	0	0	0	0	0	0	0	0	0	0	0	0	0	0	0	0	0	0	0	0	0	0	0
2	0	0	0	0	0	0	0	0	0	0	0	0	0	0	0	0	0	0	0	0	0	0	0	0	0	0	0	0	0	0	0	0	0	0	0	0	0	0	0	0	0	0	0	0	0	0	0	0	0
1	0	0	0	0	0	0	0	0	0	0	0	0	0	0	0	0	0	0	0	0	0	0	0	0	0	0	0	0	0	0	0	0	0	0	0	0	0	0	0	0	0	0	0	0	0	0	0	0	0
2	0	0	0	0	0	0	0	0	0	0	0	0	0	0	0	0	0	0	0	0	0	0	0	0	0	0	0	0	0	0	0	0	0	0	0	0	0	0	0	0	0	0	0	0	0	0	0	0	0
1	0	0	0	0	0	0	0	0	0	0	0	0	0	0	0	0	0	0	0	0	0	0	0	0	0	0	0	0	0	0	0	0	0	0	0	0	0	0	0	0	0	0	0	0	0	0	0	0	0
2	0	0	0	0	0	0	0	0	0	0	0	0	0	0	0	0	0	0	0	0	0	0	0	0	0	0	0	0	0	0	0	0	0	0	0	0	0	0	0	0	0	0	0	0	0	0	0	0	0
1	0	0	0	0	0	0	0	0	0	0	0	0	0	0	0	0	0	0	0	0	0	0	0	0	0	0	0	0	0	0	0	0	0	0	0	0	0	0	0	0	0	0	0	0	0	0	0	0	0
2	0	0	0	0	0	0	0	0	0	0	0	0	0	0	0	0	0	0	0	0	0	0	0	0	0	0	0	0	0	0	0	0	0	0	0	0	0	0	0	0	0	0	0	0	0	0	0	0	0
1	0	0	0	0	0	0	0	0	0	0	0	0	0	0	0	0	0	0	0	0	0	0	0	0	0	0	0	0	0	0	0	0	0	0	0	0	0	0	0	0	0	0	0	0	0	0	0	0	0
2	0	0	0	0	0	0	0	0	0	0	0	0	0	0	0	0	0	0	0	0	0	0	0	0	0	0	0	0	0	0	0	0	0	0	0	0	0	0	0	0	0	0	0	0	0	0	0	0	0
[truncated: 4,755 more columns]
