# Supplementary material for: A photoconversion model for full spectral programming and multiplexing of optogenetic systems
Source: Mol Syst Biol. 2017 Apr 24;13(4):926. doi: 10.15252/msb.20167456 (PMC5408778; doi:10.15252/msb.20167456)
Supplement: Supplementary file 15 — Dataset EV7 [file MSB-13-926-s015.zip › dataset_ev7_cph8-ompr_data_and_analysis/cph8-ompr_data/dv-mono/rdv2_wholepop_dv-mono_complete.xlsx]

## Sheet: Sheet1
Acquisition Time (s)	Activating intensity	Beads ID	Bot Centroid (nm)	Bot DC	Bot FWHM (nm)	Bot GS Cal	Bot Intensity (umol/m2/s)	Bot LED ID	Bot Peak (nm)	Bottom LEDs	Category	Col	Data time point	Duration	Experiment ID	FL1 CV	FL1 Detector Volt.	FL1 Geom. Mean	FL1 IQR	FL1 Mean	FL1 Median	FL1 Mode	FL1 RCV	FL1 Std	FL1 Units	File Path	Gate Fraction	Growth temp max	Growth temp mean	Growth temp min	Growth temp stdev	Instrument ID	LPA	LPF update period	Maturation temp max	Maturation temp mean	Maturation temp min	Maturation temp stdev	Model	Notes	Number of Events	OD	Perturbation signal	Pre-rand well	Program type	Randomize	Raw OD	Reference signal	Row
7.806		B0001	655.279	7	22.9555	178	22.0859	660-LS	655	EO_23	Dynamic	1	120	480	rdv2_r08	0.435919	750	690.9	396.365	763.839	721.6	765.661	0.549286	332.972	MEF	c:\users\evan\skydrive\projects\12.lightsensorcharacterization\experiments\rdv2\rdv2_r08\measurements\flow\fcs\Cells050.fcs	0.8	36.93	36.853	36.64	0.0491561	FC002	Sisko	0.1	37.21	37.1048	35.78	0.220153	rdv2_m01	tHorizon=20	16461	0.096416		6	dv-mono	Yes	0.0501	ref_prog05	1
9.266		B0001	654.287	7	22.558	181	22.4483	660-LS	654	EO_23	Dynamic	2	40	480	rdv2_r08	0.602473	750	196.903	168.269	235.188	205.813	220.548	0.817581	141.694	MEF	c:\users\evan\skydrive\projects\12.lightsensorcharacterization\experiments\rdv2\rdv2_r08\measurements\flow\fcs\Cells051.fcs	0.8	36.93	36.853	36.64	0.0491561	FC002	Sisko	0.1	37.21	37.1048	35.78	0.220153	rdv2_m01	tHorizon=20	16403	0.091816		2	dv-mono	Yes	0.0496	ref_prog05	1
9.205		B0001	655.164	7	22.7207	166	22.4181	660-LS	655.5	EO_23	Dynamic	3	60	480	rdv2_r08	0.576895	750	260.169	214.001	306.28	274.083	379.708	0.780789	176.691	MEF	c:\users\evan\skydrive\projects\12.lightsensorcharacterization\experiments\rdv2\rdv2_r08\measurements\flow\fcs\Cells052.fcs	0.8	36.93	36.853	36.64	0.0491561	FC002	Sisko	0.1	37.21	37.1048	35.78	0.220153	rdv2_m01	tHorizon=20	16334	0.091816		3	dv-mono	Yes	0.0496	ref_prog05	1
8.848		B0001	655.389	7	22.8744	174	22.29	660-LS	655.5	EO_23	Dynamic	4	100	480	rdv2_r08	0.481089	750	487.82	328.646	550.689	520.869	574.947	0.630958	264.93	MEF	c:\users\evan\skydrive\projects\12.lightsensorcharacterization\experiments\rdv2\rdv2_r08\measurements\flow\fcs\Cells053.fcs	0.8	36.93	36.853	36.64	0.0491561	FC002	Sisko	0.1	37.21	37.1048	35.78	0.220153	rdv2_m01	tHorizon=20	16394	0.089976		5	dv-mono	Yes	0.0494	ref_prog05	1
8.614		B0001	653.18	7	22.1519	192	22.0462	660-LS	653.5	EO_23	Dynamic	5	160	480	rdv2_r08	0.399076	750	1274.27	671.178	1384.43	1292.42	1242.35	0.519319	552.494	MEF	c:\users\evan\skydrive\projects\12.lightsensorcharacterization\experiments\rdv2\rdv2_r08\measurements\flow\fcs\Cells054.fcs	0.8	36.93	36.853	36.64	0.0491561	FC002	Sisko	0.1	37.21	37.1048	35.78	0.220153	rdv2_m01	tHorizon=20	16420	0.090896		8	dv-mono	Yes	0.0495	ref_prog05	1
8.238		B0001	654.467	7	23.1343	151	22.4768	660-LS	654.5	EO_23	Dynamic	6	450	480	rdv2_r08	0.463797	750	623.942	345.951	686.554	653.728	610.053	0.529197	318.421	MEF	c:\users\evan\skydrive\projects\12.lightsensorcharacterization\experiments\rdv2\rdv2_r08\measurements\flow\fcs\Cells055.fcs	0.8	36.93	36.853	36.64	0.0491561	FC002	Sisko	0.1	37.21	37.1048	35.78	0.220153	rdv2_m01	tHorizon=20	16436	0.098256		22	dv-mono	Yes	0.0503	ref_prog05	1
6.849		B0001	654.079	7	22.2206	180	22.3287	660-LS	654	EO_23	Dynamic	1	200	480	rdv2_r08	0.381852	750	2288.96	1244.05	2488.48	2360.97	2035.83	0.526922	950.229	MEF	c:\users\evan\skydrive\projects\12.lightsensorcharacterization\experiments\rdv2\rdv2_r08\measurements\flow\fcs\Cells056.fcs	0.8	36.93	36.853	36.64	0.0491561	FC002	Sisko	0.1	37.21	37.1048	35.78	0.220153	rdv2_m01	tHorizon=20	16366	0.133216		10	dv-mono	Yes	0.0541	ref_prog05	2
8.455		B0001	650.961	8	22.4325	237	22.5361	660-LS	651	EO_23	Dynamic	2	20	480	rdv2_r08	1.06961	750	172.407	141.331	217.559	180.121	197.84	0.784645	232.704	MEF	c:\users\evan\skydrive\projects\12.lightsensorcharacterization\experiments\rdv2\rdv2_r08\measurements\flow\fcs\Cells057.fcs	0.8	36.93	36.853	36.64	0.0491561	FC002	Sisko	0.1	37.21	37.1048	35.78	0.220153	rdv2_m01	tHorizon=20	16372	0.107456		1	dv-mono	Yes	0.0513	ref_prog05	2
8.943		B0001	652.246	7	22.3899	220	22.2529	660-LS	652	EO_23	Dynamic	3	0	480	rdv2_r08	0.729853	750	160.715	130.782	192.972	170.594	159.197	0.766623	140.841	MEF	c:\users\evan\skydrive\projects\12.lightsensorcharacterization\experiments\rdv2\rdv2_r08\measurements\flow\fcs\Cells058.fcs	0.8	36.93	36.853	36.64	0.0491561	FC002	Sisko	0.1	37.21	37.1048	35.78	0.220153	rdv2_m01	tHorizon=20	16324	0.102856		0	dv-mono	Yes	0.0508	ref_prog05	2
7.965		B0001	651.882	7	22.3256	248	22.2745	660-LS	652	EO_23	Dynamic	4	400	480	rdv2_r08	0.401765	750	966.436	473.744	1045.9	989.862	1039.98	0.478596	420.204	MEF	c:\users\evan\skydrive\projects\12.lightsensorcharacterization\experiments\rdv2\rdv2_r08\measurements\flow\fcs\Cells059.fcs	0.8	36.93	36.853	36.64	0.0491561	FC002	Sisko	0.1	37.21	37.1048	35.78	0.220153	rdv2_m01	tHorizon=20	16376	0.102856		20	dv-mono	Yes	0.0508	ref_prog05	2
6.918		B0001	650.681	7	22.3211	190	22.4432	660-LS	651	EO_23	Dynamic	5	280	480	rdv2_r08	0.385817	750	2272.34	1166.39	2468.64	2337.76	2580.47	0.498933	952.444	MEF	c:\users\evan\skydrive\projects\12.lightsensorcharacterization\experiments\rdv2\rdv2_r08\measurements\flow\fcs\Cells060.fcs	0.8	36.93	36.853	36.64	0.0491561	FC002	Sisko	0.1	37.21	37.1048	35.78	0.220153	rdv2_m01	tHorizon=20	16320	0.133216		14	dv-mono	Yes	0.0541	ref_prog05	2
7.441		B0001	653.775	7	22.2067	178	22.4654	660-LS	653.5	EO_23	Dynamic	6	480	480	rdv2_r08	0.548683	750	510.348	316.355	577.475	541.861	586.419	0.58383	316.851	MEF	c:\users\evan\skydrive\projects\12.lightsensorcharacterization\experiments\rdv2\rdv2_r08\measurements\flow\fcs\Cells061.fcs	0.8	36.93	36.853	36.64	0.0491561	FC002	Sisko	0.1	37.21	37.1048	35.78	0.220153	rdv2_m01	tHorizon=20	16413	0.135976		23	dv-mono	Yes	0.0544	ref_prog05	2
7.097		B0001	653.678	7	22.2727	176	22.3305	660-LS	653.5	EO_23	Dynamic	1	80	480	rdv2_r08	0.532507	750	400.157	295.6	459.492	427.494	453.596	0.691473	244.683	MEF	c:\users\evan\skydrive\projects\12.lightsensorcharacterization\experiments\rdv2\rdv2_r08\measurements\flow\fcs\Cells062.fcs	0.8	36.93	36.853	36.64	0.0491561	FC002	Sisko	0.1	37.21	37.1048	35.78	0.220153	rdv2_m01	tHorizon=20	16438	0.132296		4	dv-mono	Yes	0.054	ref_prog05	3
6.846		B0001	651.628	7	22.557	218	21.8154	660-LS	651.5	EO_23	Dynamic	2	360	480	rdv2_r08	0.414384	750	1266.63	644.831	1380.01	1292.42	1305.25	0.498933	571.852	MEF	c:\users\evan\skydrive\projects\12.lightsensorcharacterization\experiments\rdv2\rdv2_r08\measurements\flow\fcs\Cells063.fcs	0.8	36.93	36.853	36.64	0.0491561	FC002	Sisko	0.1	37.21	37.1048	35.78	0.220153	rdv2_m01	tHorizon=20	16355	0.124936		18	dv-mono	Yes	0.0532	ref_prog05	3
6.62		B0001	655.781	7	23.4164	177	22.5342	660-LS	655.5	EO_23	Dynamic	3	140	480	rdv2_r08	0.420292	750	942.682	499.045	1032.05	970.499	896.758	0.514215	433.762	MEF	c:\users\evan\skydrive\projects\12.lightsensorcharacterization\experiments\rdv2\rdv2_r08\measurements\flow\fcs\Cells064.fcs	0.8	36.93	36.853	36.64	0.0491561	FC002	Sisko	0.1	37.21	37.1048	35.78	0.220153	rdv2_m01	tHorizon=20	16354	0.133216		7	dv-mono	Yes	0.0541	ref_prog05	3
6.83		B0001	652.947	7	22.1032	219	22.5744	660-LS	653	EO_23	Dynamic	4	240	480	rdv2_r08	0.372756	750	2474.28	1274.83	2681.23	2555.11	2684.47	0.498933	999.442	MEF	c:\users\evan\skydrive\projects\12.lightsensorcharacterization\experiments\rdv2\rdv2_r08\measurements\flow\fcs\Cells065.fcs	0.8	36.93	36.853	36.64	0.0491561	FC002	Sisko	0.1	37.21	37.1048	35.78	0.220153	rdv2_m01	tHorizon=20	16339	0.123096		12	dv-mono	Yes	0.053	ref_prog05	3
6.525		B0001	655.803	7	23.151	159	22.4339	660-LS	655.5	EO_23	Dynamic	5	300	480	rdv2_r08	0.384929	750	1976.59	1005.76	2138.48	2015.82	2015.82	0.498933	823.163	MEF	c:\users\evan\skydrive\projects\12.lightsensorcharacterization\experiments\rdv2\rdv2_r08\measurements\flow\fcs\Cells066.fcs	0.8	36.93	36.853	36.64	0.0491561	FC002	Sisko	0.1	37.21	37.1048	35.78	0.220153	rdv2_m01	tHorizon=20	16264	0.125856		15	dv-mono	Yes	0.0533	ref_prog05	3
6.631		B0001	653.822	7	22.1963	212	22.1024	660-LS	654	EO_23	Dynamic	6	260	480	rdv2_r08	0.371959	750	2481.84	1242.68	2677.66	2555.11	2384.4	0.486351	995.98	MEF	c:\users\evan\skydrive\projects\12.lightsensorcharacterization\experiments\rdv2\rdv2_r08\measurements\flow\fcs\Cells067.fcs	0.8	36.93	36.853	36.64	0.0491561	FC002	Sisko	0.1	37.21	37.1048	35.78	0.220153	rdv2_m01	tHorizon=20	16247	0.130456		13	dv-mono	Yes	0.0538	ref_prog05	3
6.701		B0001	654.952	7	22.1253	182	22.2099	660-LS	654.5	EO_23	Dynamic	1	380	480	rdv2_r08	0.401077	750	1054.5	512.7	1138.78	1071.26	1019.63	0.478596	456.739	MEF	c:\users\evan\skydrive\projects\12.lightsensorcharacterization\experiments\rdv2\rdv2_r08\measurements\flow\fcs\Cells068.fcs	0.8	36.93	36.853	36.64	0.0491561	FC002	Sisko	0.1	37.21	37.1048	35.78	0.220153	rdv2_m01	tHorizon=20	16432	0.111136		19	dv-mono	Yes	0.0517	ref_prog05	4
7.426		B0001	655.947	7	23.4764	196	22.2999	660-LS	655.5	EO_23	Dynamic	2	220	480	rdv2_r08	0.356601	750	2479.14	1242.68	2665.16	2555.11	2505.13	0.486351	950.4	MEF	c:\users\evan\skydrive\projects\12.lightsensorcharacterization\experiments\rdv2\rdv2_r08\measurements\flow\fcs\Cells069.fcs	0.8	36.93	36.853	36.64	0.0491561	FC002	Sisko	0.1	37.21	37.1048	35.78	0.220153	rdv2_m01	tHorizon=20	16341	0.099176		11	dv-mono	Yes	0.0504	ref_prog05	4
7.698		B0001	653.269	7	22.4614	211	22.2847	660-LS	653.5	EO_23	Dynamic	3	340	480	rdv2_r08	0.388505	750	1455.56	721.792	1571.71	1484.1	1484.1	0.486351	610.619	MEF	c:\users\evan\skydrive\projects\12.lightsensorcharacterization\experiments\rdv2\rdv2_r08\measurements\flow\fcs\Cells070.fcs	0.8	36.93	36.853	36.64	0.0491561	FC002	Sisko	0.1	37.21	37.1048	35.78	0.220153	rdv2_m01	tHorizon=20	16409	0.092736		17	dv-mono	Yes	0.0497	ref_prog05	4
6.738		B0001	656.586	7	23.2833	163	22.0811	660-LS	656.5	EO_23	Dynamic	4	420	480	rdv2_r08	0.418031	750	761.298	399.559	832.513	796.519	804.426	0.501632	348.016	MEF	c:\users\evan\skydrive\projects\12.lightsensorcharacterization\experiments\rdv2\rdv2_r08\measurements\flow\fcs\Cells071.fcs	0.8	36.93	36.853	36.64	0.0491561	FC002	Sisko	0.1	37.21	37.1048	35.78	0.220153	rdv2_m01	tHorizon=20	16421	0.128616		21	dv-mono	Yes	0.0536	ref_prog05	4
7.621		B0001	653.839	7	22.3751	211	22.1664	660-LS	654	EO_23	Dynamic	5	180	480	rdv2_r08	0.390596	750	1576.4	821.764	1711.35	1606.13	1498.83	0.511641	668.447	MEF	c:\users\evan\skydrive\projects\12.lightsensorcharacterization\experiments\rdv2\rdv2_r08\measurements\flow\fcs\Cells072.fcs	0.8	36.93	36.853	36.64	0.0491561	FC002	Sisko	0.1	37.21	37.1048	35.78	0.220153	rdv2_m01	tHorizon=20	16342	0.101016		9	dv-mono	Yes	0.0506	ref_prog05	4
6.645		B0001	653.626	7	22.2871	184	22.3871	660-LS	653.5	EO_23	Dynamic	6	320	480	rdv2_r08	0.386638	750	1606.65	817.343	1736.6	1638.18	1440.76	0.498933	671.436	MEF	c:\users\evan\skydrive\projects\12.lightsensorcharacterization\experiments\rdv2\rdv2_r08\measurements\flow\fcs\Cells073.fcs	0.8	36.93	36.853	36.64	0.0491561	FC002	Sisko	0.1	37.21	37.1048	35.78	0.220153	rdv2_m01	tHorizon=20	16479	0.108376		16	dv-mono	Yes	0.0514	ref_prog05	4
7.154		B0001	388.541	9	12.4891	255	20.6762	380-SB	386	EO_25	Dynamic	1	360	480	rdv2_r08	0.424515	750	1084.26	536.678	1178.05	1103.48	1125.5	0.486351	500.098	MEF	c:\users\evan\skydrive\projects\12.lightsensorcharacterization\experiments\rdv2\rdv2_r08\measurements\flow\fcs\Cells074.fcs	0.8	36.93	36.853	36.64	0.0491561	FC002	Janeway	0.1	37.21	37.1048	35.78	0.220153	rdv2_m01	tHorizon=20	16372	0.103776		18	dv-mono	Yes	0.0509	ref_prog05	1
7.699		B0001	388.342	9	12.2743	255	20.7573	380-SB	386	EO_25	Dynamic	2	400	480	rdv2_r08	0.429398	750	865.817	443.025	943.872	887.944	1009.61	0.498933	405.297	MEF	c:\users\evan\skydrive\projects\12.lightsensorcharacterization\experiments\rdv2\rdv2_r08\measurements\flow\fcs\Cells075.fcs	0.8	36.93	36.853	36.64	0.0491561	FC002	Janeway	0.1	37.21	37.1048	35.78	0.220153	rdv2_m01	tHorizon=20	16391	0.112056		20	dv-mono	Yes	0.0518	ref_prog05	1
11.7		B0001	387.8	9	12.0006	255	21.1048	380-SB	385.5	EO_25	Dynamic	3	120	480	rdv2_r08	0.490136	750	580.193	359.703	649.783	616.109	647.302	0.58383	318.482	MEF	c:\users\evan\skydrive\projects\12.lightsensorcharacterization\experiments\rdv2\rdv2_r08\measurements\flow\fcs\Cells076.fcs	0.8	36.93	36.853	36.64	0.0491561	FC002	Janeway	0.1	37.21	37.1048	35.78	0.220153	rdv2_m01	tHorizon=20	16289	0.069736		6	dv-mono	Yes	0.0472	ref_prog05	1
12.194		B0001	388.397	9	12.3427	255	22.4205	380-SB	386.5	EO_25	Dynamic	4	20	480	rdv2_r08	0.673769	750	220.333	176.118	261.049	229.437	231.714	0.767612	175.887	MEF	c:\users\evan\skydrive\projects\12.lightsensorcharacterization\experiments\rdv2\rdv2_r08\measurements\flow\fcs\Cells077.fcs	0.8	36.93	36.853	36.64	0.0491561	FC002	Janeway	0.1	37.21	37.1048	35.78	0.220153	rdv2_m01	tHorizon=20	16274	0.065136		1	dv-mono	Yes	0.0467	ref_prog05	1
11.774		B0001	387.555	9	12.1108	255	22.2173	380-SB	385.5	EO_25	Dynamic	5	60	480	rdv2_r08	0.632411	750	257.677	210.118	303.761	271.389	260.875	0.774233	192.102	MEF	c:\users\evan\skydrive\projects\12.lightsensorcharacterization\experiments\rdv2\rdv2_r08\measurements\flow\fcs\Cells078.fcs	0.8	36.93	36.853	36.64	0.0491561	FC002	Janeway	0.1	37.21	37.1048	35.78	0.220153	rdv2_m01	tHorizon=20	16250	0.071576		3	dv-mono	Yes	0.0474	ref_prog05	1
10.605		B0001	387.662	9	12.0346	255	21.4492	380-SB	385.5	EO_25	Dynamic	6	80	480	rdv2_r08	0.643011	750	343.868	272.303	405.876	364.998	406.893	0.74604	260.983	MEF	c:\users\evan\skydrive\projects\12.lightsensorcharacterization\experiments\rdv2\rdv2_r08\measurements\flow\fcs\Cells079.fcs	0.8	36.93	36.853	36.64	0.0491561	FC002	Janeway	0.1	37.21	37.1048	35.78	0.220153	rdv2_m01	tHorizon=20	16241	0.079856		4	dv-mono	Yes	0.0483	ref_prog05	1
9.003		B0001	389.118	9	12.4845	255	21.2879	380-SB	387	EO_25	Dynamic	1	220	480	rdv2_r08	0.373331	750	2421.55	1237.6	2626.03	2505.13	2631.96	0.494029	980.377	MEF	c:\users\evan\skydrive\projects\12.lightsensorcharacterization\experiments\rdv2\rdv2_r08\measurements\flow\fcs\Cells080.fcs	0.8	36.93	36.853	36.64	0.0491561	FC002	Janeway	0.1	37.21	37.1048	35.78	0.220153	rdv2_m01	tHorizon=20	16271	0.089976		11	dv-mono	Yes	0.0494	ref_prog05	2
8.119		B0001	387.735	9	12.0484	255	21.307	380-SB	385.5	EO_25	Dynamic	2	280	480	rdv2_r08	0.388026	750	2122.67	1105.21	2302.57	2181.58	2314.78	0.506612	893.459	MEF	c:\users\evan\skydrive\projects\12.lightsensorcharacterization\experiments\rdv2\rdv2_r08\measurements\flow\fcs\Cells081.fcs	0.8	36.93	36.853	36.64	0.0491561	FC002	Janeway	0.1	37.21	37.1048	35.78	0.220153	rdv2_m01	tHorizon=20	16312	0.099176		14	dv-mono	Yes	0.0504	ref_prog05	2
11.842		B0001	387.833	9	12.0814	255	21.108	380-SB	385.5	EO_25	Dynamic	3	40	480	rdv2_r08	0.642308	750	213.94	178.856	254.191	224.949	241.053	0.795096	163.269	MEF	c:\users\evan\skydrive\projects\12.lightsensorcharacterization\experiments\rdv2\rdv2_r08\measurements\flow\fcs\Cells082.fcs	0.8	36.93	36.853	36.64	0.0491561	FC002	Janeway	0.1	37.21	37.1048	35.78	0.220153	rdv2_m01	tHorizon=20	16257	0.066976		2	dv-mono	Yes	0.0469	ref_prog05	2
7.641		B0001	388.846	9	12.4603	255	22.1445	380-SB	386.5	EO_25	Dynamic	4	340	480	rdv2_r08	0.405174	750	1356.86	701.63	1472.49	1371.33	1331.29	0.511641	596.614	MEF	c:\users\evan\skydrive\projects\12.lightsensorcharacterization\experiments\rdv2\rdv2_r08\measurements\flow\fcs\Cells083.fcs	0.8	36.93	36.853	36.64	0.0491561	FC002	Janeway	0.1	37.21	37.1048	35.78	0.220153	rdv2_m01	tHorizon=20	16352	0.108376		17	dv-mono	Yes	0.0514	ref_prog05	2
9.575		B0001	388.647	10	12.371	255	22.5007	380-SB	386.5	EO_25	Dynamic	5	180	480	rdv2_r08	0.416964	750	1539.31	849.962	1686.43	1574.72	1721.12	0.539756	703.182	MEF	c:\users\evan\skydrive\projects\12.lightsensorcharacterization\experiments\rdv2\rdv2_r08\measurements\flow\fcs\Cells084.fcs	0.8	36.93	36.853	36.64	0.0491561	FC002	Janeway	0.1	37.21	37.1048	35.78	0.220153	rdv2_m01	tHorizon=20	16238	0.090896		9	dv-mono	Yes	0.0495	ref_prog05	2
8.752		B0001	388.398	9	12.2935	255	21.9194	380-SB	386	EO_25	Dynamic	6	240	480	rdv2_r08	0.368283	750	2322.91	1189.66	2508.8	2384.4	2360.97	0.498933	923.95	MEF	c:\users\evan\skydrive\projects\12.lightsensorcharacterization\experiments\rdv2\rdv2_r08\measurements\flow\fcs\Cells085.fcs	0.8	36.93	36.853	36.64	0.0491561	FC002	Janeway	0.1	37.21	37.1048	35.78	0.220153	rdv2_m01	tHorizon=20	16269	0.090896		12	dv-mono	Yes	0.0495	ref_prog05	2
8.172		B0001	388.143	9	12.2222	255	22.3363	380-SB	386	EO_25	Dynamic	1	300	480	rdv2_r08	0.400465	750	1834.21	953.008	1992.43	1881.14	2117.88	0.506612	797.898	MEF	c:\users\evan\skydrive\projects\12.lightsensorcharacterization\experiments\rdv2\rdv2_r08\measurements\flow\fcs\Cells086.fcs	0.8	36.93	36.853	36.64	0.0491561	FC002	Janeway	0.1	37.21	37.1048	35.78	0.220153	rdv2_m01	tHorizon=20	16323	0.100096		15	dv-mono	Yes	0.0505	ref_prog05	3
9.915		B0001	388.295	9	12.3058	255	22.3581	380-SB	386	EO_25	Dynamic	2	100	480	rdv2_r08	0.503731	750	497.64	342.227	565.036	531.262	563.7	0.644177	284.626	MEF	c:\users\evan\skydrive\projects\12.lightsensorcharacterization\experiments\rdv2\rdv2_r08\measurements\flow\fcs\Cells087.fcs	0.8	36.93	36.853	36.64	0.0491561	FC002	Janeway	0.1	37.21	37.1048	35.78	0.220153	rdv2_m01	tHorizon=20	16313	0.080776		5	dv-mono	Yes	0.0484	ref_prog05	3
8.421		B0001	388.822	9	12.4255	255	20.8276	380-SB	386.5	EO_25	Dynamic	3	160	480	rdv2_r08	0.421719	750	1266.02	714.342	1390.6	1292.42	1218.05	0.552717	586.444	MEF	c:\users\evan\skydrive\projects\12.lightsensorcharacterization\experiments\rdv2\rdv2_r08\measurements\flow\fcs\Cells088.fcs	0.8	36.93	36.853	36.64	0.0491561	FC002	Janeway	0.1	37.21	37.1048	35.78	0.220153	rdv2_m01	tHorizon=20	16268	0.097336		8	dv-mono	Yes	0.0502	ref_prog05	3
6.602		B0001	389.178	9	12.502	255	20.2542	380-SB	387	EO_25	Dynamic	4	420	480	rdv2_r08	0.438352	750	834.799	447.662	916.575	862.017	932.9	0.519319	401.782	MEF	c:\users\evan\skydrive\projects\12.lightsensorcharacterization\experiments\rdv2\rdv2_r08\measurements\flow\fcs\Cells089.fcs	0.8	36.93	36.853	36.64	0.0491561	FC002	Janeway	0.1	37.21	37.1048	35.78	0.220153	rdv2_m01	tHorizon=20	16476	0.125856		21	dv-mono	Yes	0.0533	ref_prog05	3
6.686		B0001	388.677	9	12.4159	255	21.7564	380-SB	386.5	EO_25	Dynamic	5	480	480	rdv2_r08	0.482548	750	508.591	327.223	571.687	541.861	604.057	0.603886	275.866	MEF	c:\users\evan\skydrive\projects\12.lightsensorcharacterization\experiments\rdv2\rdv2_r08\measurements\flow\fcs\Cells090.fcs	0.8	36.93	36.853	36.64	0.0491561	FC002	Janeway	0.1	37.21	37.1048	35.78	0.220153	rdv2_m01	tHorizon=20	16474	0.129536		23	dv-mono	Yes	0.0537	ref_prog05	3
7.729		B0001	389.109	9	12.5487	255	22.1465	380-SB	387	EO_25	Dynamic	6	380	480	rdv2_r08	0.42436	750	956.127	476.688	1042.63	980.133	1009.61	0.486351	442.449	MEF	c:\users\evan\skydrive\projects\12.lightsensorcharacterization\experiments\rdv2\rdv2_r08\measurements\flow\fcs\Cells091.fcs	0.8	36.93	36.853	36.64	0.0491561	FC002	Janeway	0.1	37.21	37.1048	35.78	0.220153	rdv2_m01	tHorizon=20	16406	0.107456		19	dv-mono	Yes	0.0513	ref_prog05	3
9.572		B0001	388.797	9	12.4512	255	22.4832	380-SB	386.5	EO_25	Dynamic	1	140	480	rdv2_r08	0.438509	750	896.6	486.734	983.827	923.73	960.959	0.526922	431.417	MEF	c:\users\evan\skydrive\projects\12.lightsensorcharacterization\experiments\rdv2\rdv2_r08\measurements\flow\fcs\Cells092.fcs	0.8	36.93	36.853	36.64	0.0491561	FC002	Janeway	0.1	37.21	37.1048	35.78	0.220153	rdv2_m01	tHorizon=20	16372	0.078016		7	dv-mono	Yes	0.0481	ref_prog05	4
6.966		B0001	387.98	9	12.105	255	20.6787	380-SB	385.5	EO_25	Dynamic	2	450	480	rdv2_r08	0.476534	750	611.457	360.285	677.796	640.94	680.075	0.56212	322.993	MEF	c:\users\evan\skydrive\projects\12.lightsensorcharacterization\experiments\rdv2\rdv2_r08\measurements\flow\fcs\Cells093.fcs	0.8	36.93	36.853	36.64	0.0491561	FC002	Janeway	0.1	37.21	37.1048	35.78	0.220153	rdv2_m01	tHorizon=20	16448	0.128616		22	dv-mono	Yes	0.0536	ref_prog05	4
8.727		B0001	387.875	9	12.1628	255	22.2689	380-SB	386	EO_25	Dynamic	3	200	480	rdv2_r08	0.401052	750	2085.34	1182.21	2287.56	2181.58	2431.98	0.541905	917.428	MEF	c:\users\evan\skydrive\projects\12.lightsensorcharacterization\experiments\rdv2\rdv2_r08\measurements\flow\fcs\Cells094.fcs	0.8	36.93	36.853	36.64	0.0491561	FC002	Janeway	0.1	37.21	37.1048	35.78	0.220153	rdv2_m01	tHorizon=20	16344	0.090896		10	dv-mono	Yes	0.0495	ref_prog05	4
7.849		B0001	388.449	9	12.2848	255	21.7324	380-SB	386	EO_25	Dynamic	4	320	480	rdv2_r08	0.401368	750	1587.34	821.764	1715.85	1606.13	1574.72	0.511641	688.69	MEF	c:\users\evan\skydrive\projects\12.lightsensorcharacterization\experiments\rdv2\rdv2_r08\measurements\flow\fcs\Cells095.fcs	0.8	36.93	36.853	36.64	0.0491561	FC002	Janeway	0.1	37.21	37.1048	35.78	0.220153	rdv2_m01	tHorizon=20	16243	0.101016		16	dv-mono	Yes	0.0506	ref_prog05	4
10.642		B0001	389.234	9	12.5928	255	21.1473	380-SB	387	EO_25	Dynamic	5	0	480	rdv2_r08	0.770983	750	235.539	195.484	285.077	243.446	243.446	0.802988	219.79	MEF	c:\users\evan\skydrive\projects\12.lightsensorcharacterization\experiments\rdv2\rdv2_r08\measurements\flow\fcs\Cells096.fcs	0.8	36.93	36.853	36.64	0.0491561	FC002	Janeway	0.1	37.21	37.1048	35.78	0.220153	rdv2_m01	tHorizon=20	16356	0.078016		0	dv-mono	Yes	0.0481	ref_prog05	4
7.588		B0001	389.062	9	12.3873	255	21.259	380-SB	387	EO_25	Dynamic	6	260	480	rdv2_r08	0.384621	750	2262.63	1202.11	2457.85	2337.76	2505.13	0.514215	945.343	MEF	c:\users\evan\skydrive\projects\12.lightsensorcharacterization\experiments\rdv2\rdv2_r08\measurements\flow\fcs\Cells097.fcs	0.8	36.93	36.853	36.64	0.0491561	FC002	Janeway	0.1	37.21	37.1048	35.78	0.220153	rdv2_m01	tHorizon=20	16468	0.119416		13	dv-mono	Yes	0.0526	ref_prog05	4
4.959		B0001	655.279	7	22.9555	178	22.0859	660-LS	655	EO_23	Dynamic	1	160	480	rdv2_r09	0.406949	750	1197.63	637.414	1307.6	1229.39	1278.86	0.518479	532.126	MEF	c:\users\evan\skydrive\projects\12.lightsensorcharacterization\experiments\rdv2\rdv2_r09\measurements\flow\fcs\Cells050.fcs	0.8	36.9	36.8304	36.56	0.0643313	FC002	Sisko	0.1	37.25	37.1359	36.13	0.201693	rdv2_m01	tHorizon=20	16675	0.195776		8	dv-mono	Yes	0.0609	ref_prog05	1
5.153		B0001	654.287	7	22.558	181	22.4483	660-LS	654	EO_23	Dynamic	2	400	480	rdv2_r09	0.418597	750	880.684	451.079	958.304	905.55	765.771	0.498127	401.143	MEF	c:\users\evan\skydrive\projects\12.lightsensorcharacterization\experiments\rdv2\rdv2_r09\measurements\flow\fcs\Cells051.fcs	0.8	36.9	36.8304	36.56	0.0643313	FC002	Sisko	0.1	37.25	37.1359	36.13	0.201693	rdv2_m01	tHorizon=20	16676	0.204976		20	dv-mono	Yes	0.0619	ref_prog05	1
5.508		B0001	655.164	7	22.7207	166	22.4181	660-LS	655.5	EO_23	Dynamic	3	80	480	rdv2_r09	0.584215	750	342.107	272.223	400.422	365.479	399.403	0.744839	233.933	MEF	c:\users\evan\skydrive\projects\12.lightsensorcharacterization\experiments\rdv2\rdv2_r09\measurements\flow\fcs\Cells052.fcs	0.8	36.9	36.8304	36.56	0.0643313	FC002	Sisko	0.1	37.25	37.1359	36.13	0.201693	rdv2_m01	tHorizon=20	16558	0.208656		4	dv-mono	Yes	0.0623	ref_prog05	1
5.651		B0001	655.389	7	22.8744	174	22.29	660-LS	655.5	EO_23	Dynamic	4	140	480	rdv2_r09	0.43298	750	869.099	471.71	954.285	896.663	861.979	0.526073	413.186	MEF	c:\users\evan\skydrive\projects\12.lightsensorcharacterization\experiments\rdv2\rdv2_r09\measurements\flow\fcs\Cells053.fcs	0.8	36.9	36.8304	36.56	0.0643313	FC002	Sisko	0.1	37.25	37.1359	36.13	0.201693	rdv2_m01	tHorizon=20	16541	0.188416		7	dv-mono	Yes	0.0601	ref_prog05	1
5.391		B0001	653.18	7	22.1519	192	22.0462	660-LS	653.5	EO_23	Dynamic	5	320	480	rdv2_r09	0.384589	750	1682.46	856.362	1820.01	1719.16	1753.41	0.498127	699.958	MEF	c:\users\evan\skydrive\projects\12.lightsensorcharacterization\experiments\rdv2\rdv2_r09\measurements\flow\fcs\Cells054.fcs	0.8	36.9	36.8304	36.56	0.0643313	FC002	Sisko	0.1	37.25	37.1359	36.13	0.201693	rdv2_m01	tHorizon=20	16710	0.186576		16	dv-mono	Yes	0.0599	ref_prog05	1
5.193		B0001	654.467	7	23.1343	151	22.4768	660-LS	654.5	EO_23	Dynamic	6	280	480	rdv2_r09	0.367734	750	2175.21	1106.67	2342.58	2221.67	2094.02	0.498127	861.446	MEF	c:\users\evan\skydrive\projects\12.lightsensorcharacterization\experiments\rdv2\rdv2_r09\measurements\flow\fcs\Cells055.fcs	0.8	36.9	36.8304	36.56	0.0643313	FC002	Sisko	0.1	37.25	37.1359	36.13	0.201693	rdv2_m01	tHorizon=20	16645	0.173696		14	dv-mono	Yes	0.0585	ref_prog05	1
5.183		B0001	654.079	7	22.2206	180	22.3287	660-LS	654	EO_23	Dynamic	1	180	480	rdv2_r09	0.397048	750	1751.23	927.216	1908.78	1788.34	2073.47	0.518479	757.877	MEF	c:\users\evan\skydrive\projects\12.lightsensorcharacterization\experiments\rdv2\rdv2_r09\measurements\flow\fcs\Cells056.fcs	0.8	36.9	36.8304	36.56	0.0643313	FC002	Sisko	0.1	37.25	37.1359	36.13	0.201693	rdv2_m01	tHorizon=20	16589	0.216936		9	dv-mono	Yes	0.0632	ref_prog05	2
5.404		B0001	650.961	8	22.4325	237	22.5361	660-LS	651	EO_23	Dynamic	2	120	480	rdv2_r09	0.46508	750	705.313	413.142	784.684	743.446	788.766	0.555712	364.941	MEF	c:\users\evan\skydrive\projects\12.lightsensorcharacterization\experiments\rdv2\rdv2_r09\measurements\flow\fcs\Cells057.fcs	0.8	36.9	36.8304	36.56	0.0643313	FC002	Sisko	0.1	37.25	37.1359	36.13	0.201693	rdv2_m01	tHorizon=20	16542	0.217856		6	dv-mono	Yes	0.0633	ref_prog05	2
5.562		B0001	652.246	7	22.3899	220	22.2529	660-LS	652	EO_23	Dynamic	3	60	480	rdv2_r09	0.734742	750	287.074	240.543	341.165	303.028	318.345	0.793797	250.668	MEF	c:\users\evan\skydrive\projects\12.lightsensorcharacterization\experiments\rdv2\rdv2_r09\measurements\flow\fcs\Cells058.fcs	0.8	36.9	36.8304	36.56	0.0643313	FC002	Sisko	0.1	37.25	37.1359	36.13	0.201693	rdv2_m01	tHorizon=20	16594	0.218776		3	dv-mono	Yes	0.0634	ref_prog05	2
5.275		B0001	651.882	7	22.3256	248	22.2745	660-LS	652	EO_23	Dynamic	4	340	480	rdv2_r09	0.402098	750	1435.47	712.915	1556.55	1468.21	1397.56	0.485569	625.887	MEF	c:\users\evan\skydrive\projects\12.lightsensorcharacterization\experiments\rdv2\rdv2_r09\measurements\flow\fcs\Cells059.fcs	0.8	36.9	36.8304	36.56	0.0643313	FC002	Sisko	0.1	37.25	37.1359	36.13	0.201693	rdv2_m01	tHorizon=20	16723	0.195776		17	dv-mono	Yes	0.0609	ref_prog05	2
4.951		B0001	650.681	7	22.3211	190	22.4432	660-LS	651	EO_23	Dynamic	5	260	480	rdv2_r09	0.362847	750	2489.82	1250.77	2686.48	2575.88	2575.88	0.485569	974.782	MEF	c:\users\evan\skydrive\projects\12.lightsensorcharacterization\experiments\rdv2\rdv2_r09\measurements\flow\fcs\Cells060.fcs	0.8	36.9	36.8304	36.56	0.0643313	FC002	Sisko	0.1	37.25	37.1359	36.13	0.201693	rdv2_m01	tHorizon=20	16688	0.220616		13	dv-mono	Yes	0.0636	ref_prog05	2
5.036		B0001	653.775	7	22.2067	178	22.4654	660-LS	653.5	EO_23	Dynamic	6	240	480	rdv2_r09	0.363734	750	2501.2	1283.12	2706.86	2575.88	2957.27	0.498127	984.577	MEF	c:\users\evan\skydrive\projects\12.lightsensorcharacterization\experiments\rdv2\rdv2_r09\measurements\flow\fcs\Cells061.fcs	0.8	36.9	36.8304	36.56	0.0643313	FC002	Sisko	0.1	37.25	37.1359	36.13	0.201693	rdv2_m01	tHorizon=20	16691	0.213256		12	dv-mono	Yes	0.0628	ref_prog05	2
6.827		B0001	653.678	7	22.2727	176	22.3305	660-LS	653.5	EO_23	Dynamic	1	0	480	rdv2_r09	0.794002	750	166.022	133.677	199.486	176.161	185.065	0.758836	158.392	MEF	c:\users\evan\skydrive\projects\12.lightsensorcharacterization\experiments\rdv2\rdv2_r09\measurements\flow\fcs\Cells062.fcs	0.8	36.9	36.8304	36.56	0.0643313	FC002	Sisko	0.1	37.25	37.1359	36.13	0.201693	rdv2_m01	tHorizon=20	16377	0.222456		0	dv-mono	Yes	0.0638	ref_prog05	3
6.253		B0001	651.628	7	22.557	218	21.8154	660-LS	651.5	EO_23	Dynamic	2	300	480	rdv2_r09	0.387005	750	1946.35	1008.19	2105.94	1993.26	2053.12	0.505797	815.009	MEF	c:\users\evan\skydrive\projects\12.lightsensorcharacterization\experiments\rdv2\rdv2_r09\measurements\flow\fcs\Cells063.fcs	0.8	36.9	36.8304	36.56	0.0643313	FC002	Sisko	0.1	37.25	37.1359	36.13	0.201693	rdv2_m01	tHorizon=20	16621	0.226136		15	dv-mono	Yes	0.0642	ref_prog05	3
7.141		B0001	655.781	7	23.4164	177	22.5342	660-LS	655.5	EO_23	Dynamic	3	40	480	rdv2_r09	0.962097	750	218.338	183.991	266.63	227.652	263.948	0.808214	256.524	MEF	c:\users\evan\skydrive\projects\12.lightsensorcharacterization\experiments\rdv2\rdv2_r09\measurements\flow\fcs\Cells064.fcs	0.8	36.9	36.8304	36.56	0.0643313	FC002	Sisko	0.1	37.25	37.1359	36.13	0.201693	rdv2_m01	tHorizon=20	16462	0.230736		2	dv-mono	Yes	0.0647	ref_prog05	3
6.852		B0001	652.947	7	22.1032	219	22.5744	660-LS	653	EO_23	Dynamic	4	450	480	rdv2_r09	0.463051	750	628.249	353.832	694.658	660.468	707.675	0.535729	321.662	MEF	c:\users\evan\skydrive\projects\12.lightsensorcharacterization\experiments\rdv2\rdv2_r09\measurements\flow\fcs\Cells065.fcs	0.8	36.9	36.8304	36.56	0.0643313	FC002	Sisko	0.1	37.25	37.1359	36.13	0.201693	rdv2_m01	tHorizon=20	16572	0.224296		22	dv-mono	Yes	0.064	ref_prog05	3
6.818		B0001	655.803	7	23.151	159	22.4339	660-LS	655.5	EO_23	Dynamic	5	220	480	rdv2_r09	0.401074	750	2520.78	1275.69	2743.75	2627.2	2653.24	0.485569	1100.45	MEF	c:\users\evan\skydrive\projects\12.lightsensorcharacterization\experiments\rdv2\rdv2_r09\measurements\flow\fcs\Cells066.fcs	0.8	36.9	36.8304	36.56	0.0643313	FC002	Sisko	0.1	37.25	37.1359	36.13	0.201693	rdv2_m01	tHorizon=20	16477	0.227056		11	dv-mono	Yes	0.0643	ref_prog05	3
6.821		B0001	653.822	7	22.1963	212	22.1024	660-LS	654	EO_23	Dynamic	6	100	480	rdv2_r09	0.523997	750	519.546	351.844	588.032	553.038	667.014	0.636203	308.127	MEF	c:\users\evan\skydrive\projects\12.lightsensorcharacterization\experiments\rdv2\rdv2_r09\measurements\flow\fcs\Cells067.fcs	0.8	36.9	36.8304	36.56	0.0643313	FC002	Sisko	0.1	37.25	37.1359	36.13	0.201693	rdv2_m01	tHorizon=20	16440	0.219696		5	dv-mono	Yes	0.0635	ref_prog05	3
5.067		B0001	654.952	7	22.1253	182	22.2099	660-LS	654.5	EO_23	Dynamic	1	380	480	rdv2_r09	0.415356	750	1016.05	496.757	1102.83	1039.62	999.41	0.477824	458.068	MEF	c:\users\evan\skydrive\projects\12.lightsensorcharacterization\experiments\rdv2\rdv2_r09\measurements\flow\fcs\Cells068.fcs	0.8	36.9	36.8304	36.56	0.0643313	FC002	Sisko	0.1	37.25	37.1359	36.13	0.201693	rdv2_m01	tHorizon=20	16639	0.196696		19	dv-mono	Yes	0.061	ref_prog05	4
5.082		B0001	655.947	7	23.4764	196	22.2999	660-LS	655.5	EO_23	Dynamic	2	360	480	rdv2_r09	0.40796	750	1225.65	608.846	1328.72	1253.88	1205.38	0.485569	542.063	MEF	c:\users\evan\skydrive\projects\12.lightsensorcharacterization\experiments\rdv2\rdv2_r09\measurements\flow\fcs\Cells069.fcs	0.8	36.9	36.8304	36.56	0.0643313	FC002	Sisko	0.1	37.25	37.1359	36.13	0.201693	rdv2_m01	tHorizon=20	16774	0.203136		18	dv-mono	Yes	0.0617	ref_prog05	4
5.315		B0001	653.269	7	22.4614	211	22.2847	660-LS	653.5	EO_23	Dynamic	3	20	480	rdv2_r09	0.720113	750	171.776	144.035	206.902	183.249	214.572	0.786007	148.993	MEF	c:\users\evan\skydrive\projects\12.lightsensorcharacterization\experiments\rdv2\rdv2_r09\measurements\flow\fcs\Cells070.fcs	0.8	36.9	36.8304	36.56	0.0643313	FC002	Sisko	0.1	37.25	37.1359	36.13	0.201693	rdv2_m01	tHorizon=20	16655	0.220616		1	dv-mono	Yes	0.0636	ref_prog05	4
4.834		B0001	656.586	7	23.2833	163	22.0811	660-LS	656.5	EO_23	Dynamic	4	200	480	rdv2_r09	0.373904	750	2176.04	1163.3	2367.35	2243.69	1973.7	0.518479	885.161	MEF	c:\users\evan\skydrive\projects\12.lightsensorcharacterization\experiments\rdv2\rdv2_r09\measurements\flow\fcs\Cells071.fcs	0.8	36.9	36.8304	36.56	0.0643313	FC002	Sisko	0.1	37.25	37.1359	36.13	0.201693	rdv2_m01	tHorizon=20	16672	0.233496		10	dv-mono	Yes	0.065	ref_prog05	4
5.42		B0001	653.839	7	22.3751	211	22.1664	660-LS	654	EO_23	Dynamic	5	480	480	rdv2_r09	0.535822	750	460.793	299.674	521.224	491.312	501.099	0.609947	279.283	MEF	c:\users\evan\skydrive\projects\12.lightsensorcharacterization\experiments\rdv2\rdv2_r09\measurements\flow\fcs\Cells072.fcs	0.8	36.9	36.8304	36.56	0.0643313	FC002	Sisko	0.1	37.25	37.1359	36.13	0.201693	rdv2_m01	tHorizon=20	16722	0.202216		23	dv-mono	Yes	0.0616	ref_prog05	4
5.1		B0001	653.626	7	22.2871	184	22.3871	660-LS	653.5	EO_23	Dynamic	6	420	480	rdv2_r09	0.414023	750	743.998	391.163	814.477	781.025	879.15	0.500833	337.212	MEF	c:\users\evan\skydrive\projects\12.lightsensorcharacterization\experiments\rdv2\rdv2_r09\measurements\flow\fcs\Cells073.fcs	0.8	36.9	36.8304	36.56	0.0643313	FC002	Sisko	0.1	37.25	37.1359	36.13	0.201693	rdv2_m01	tHorizon=20	16806	0.206816		21	dv-mono	Yes	0.0621	ref_prog05	4
5.258		B0001	388.541	9	12.4891	255	20.6762	380-SB	386	EO_25	Dynamic	1	380	480	rdv2_r09	0.432491	750	926.97	466.512	1014.32	960.752	1019.32	0.485569	438.682	MEF	c:\users\evan\skydrive\projects\12.lightsensorcharacterization\experiments\rdv2\rdv2_r09\measurements\flow\fcs\Cells074.fcs	0.8	36.9	36.8304	36.56	0.0643313	FC002	Janeway	0.1	37.25	37.1359	36.13	0.201693	rdv2_m01	tHorizon=20	16851	0.158976		19	dv-mono	Yes	0.0569	ref_prog05	1
6.668		B0001	388.342	9	12.2743	255	20.7573	380-SB	386	EO_25	Dynamic	2	260	480	rdv2_r09	0.380657	750	2301.56	1174.14	2494.37	2357.1	2311.06	0.498127	949.501	MEF	c:\users\evan\skydrive\projects\12.lightsensorcharacterization\experiments\rdv2\rdv2_r09\measurements\flow\fcs\Cells075.fcs	0.8	36.9	36.8304	36.56	0.0643313	FC002	Janeway	0.1	37.25	37.1359	36.13	0.201693	rdv2_m01	tHorizon=20	16512	0.139656		13	dv-mono	Yes	0.0548	ref_prog05	1
6.249		B0001	387.8	9	12.0006	255	21.1048	380-SB	385.5	EO_25	Dynamic	3	450	480	rdv2_r09	0.451858	750	548.943	334.506	609.539	580.993	660.468	0.575748	275.425	MEF	c:\users\evan\skydrive\projects\12.lightsensorcharacterization\experiments\rdv2\rdv2_r09\measurements\flow\fcs\Cells076.fcs	0.8	36.9	36.8304	36.56	0.0643313	FC002	Janeway	0.1	37.25	37.1359	36.13	0.201693	rdv2_m01	tHorizon=20	16666	0.163576		22	dv-mono	Yes	0.0574	ref_prog05	1
8.794		B0001	388.397	9	12.3427	255	22.4205	380-SB	386.5	EO_25	Dynamic	4	20	480	rdv2_r09	0.696771	750	222.142	181.253	265.133	232.187	208.316	0.780632	184.737	MEF	c:\users\evan\skydrive\projects\12.lightsensorcharacterization\experiments\rdv2\rdv2_r09\measurements\flow\fcs\Cells077.fcs	0.8	36.9	36.8304	36.56	0.0643313	FC002	Janeway	0.1	37.25	37.1359	36.13	0.201693	rdv2_m01	tHorizon=20	16510	0.105616		1	dv-mono	Yes	0.0511	ref_prog05	1
5.891		B0001	387.555	9	12.1108	255	22.2173	380-SB	385.5	EO_25	Dynamic	5	400	480	rdv2_r09	0.449004	750	818.426	416.857	896.771	845.143	870.522	0.493239	402.653	MEF	c:\users\evan\skydrive\projects\12.lightsensorcharacterization\experiments\rdv2\rdv2_r09\measurements\flow\fcs\Cells078.fcs	0.8	36.9	36.8304	36.56	0.0643313	FC002	Janeway	0.1	37.25	37.1359	36.13	0.201693	rdv2_m01	tHorizon=20	16622	0.167256		20	dv-mono	Yes	0.0578	ref_prog05	1
8.018		B0001	387.662	9	12.0346	255	21.4492	380-SB	385.5	EO_25	Dynamic	6	140	480	rdv2_r09	0.445682	750	751.438	432.568	832.099	781.025	796.584	0.553847	370.851	MEF	c:\users\evan\skydrive\projects\12.lightsensorcharacterization\experiments\rdv2\rdv2_r09\measurements\flow\fcs\Cells079.fcs	0.8	36.9	36.8304	36.56	0.0643313	FC002	Janeway	0.1	37.25	37.1359	36.13	0.201693	rdv2_m01	tHorizon=20	16446	0.124016		7	dv-mono	Yes	0.0531	ref_prog05	1
7.922		B0001	389.118	9	12.4845	255	21.2879	380-SB	387	EO_25	Dynamic	1	100	480	rdv2_r09	0.544107	750	484.769	331.96	550.332	516.146	628.689	0.643152	299.439	MEF	c:\users\evan\skydrive\projects\12.lightsensorcharacterization\experiments\rdv2\rdv2_r09\measurements\flow\fcs\Cells080.fcs	0.8	36.9	36.8304	36.56	0.0643313	FC002	Janeway	0.1	37.25	37.1359	36.13	0.201693	rdv2_m01	tHorizon=20	16465	0.119416		5	dv-mono	Yes	0.0526	ref_prog05	2
6.694		B0001	387.735	9	12.0484	255	21.307	380-SB	385.5	EO_25	Dynamic	2	200	480	rdv2_r09	0.383102	750	2140.69	1140.58	2329.95	2221.67	2357.1	0.513391	892.608	MEF	c:\users\evan\skydrive\projects\12.lightsensorcharacterization\experiments\rdv2\rdv2_r09\measurements\flow\fcs\Cells081.fcs	0.8	36.9	36.8304	36.56	0.0643313	FC002	Janeway	0.1	37.25	37.1359	36.13	0.201693	rdv2_m01	tHorizon=20	16468	0.144256		10	dv-mono	Yes	0.0553	ref_prog05	2
7.826		B0001	387.833	9	12.0814	255	21.108	380-SB	385.5	EO_25	Dynamic	3	60	480	rdv2_r09	0.704797	750	265.998	220.112	319.272	280.038	300.054	0.786007	225.022	MEF	c:\users\evan\skydrive\projects\12.lightsensorcharacterization\experiments\rdv2\rdv2_r09\measurements\flow\fcs\Cells082.fcs	0.8	36.9	36.8304	36.56	0.0643313	FC002	Janeway	0.1	37.25	37.1359	36.13	0.201693	rdv2_m01	tHorizon=20	16451	0.118496		3	dv-mono	Yes	0.0525	ref_prog05	2
5.278		B0001	388.846	9	12.4603	255	22.1445	380-SB	386.5	EO_25	Dynamic	4	480	480	rdv2_r09	0.582919	750	479.244	325.151	543.255	511.081	653.986	0.636203	316.673	MEF	c:\users\evan\skydrive\projects\12.lightsensorcharacterization\experiments\rdv2\rdv2_r09\measurements\flow\fcs\Cells083.fcs	0.8	36.9	36.8304	36.56	0.0643313	FC002	Janeway	0.1	37.25	37.1359	36.13	0.201693	rdv2_m01	tHorizon=20	16712	0.199456		23	dv-mono	Yes	0.0613	ref_prog05	2
6.678		B0001	388.647	10	12.371	255	22.5007	380-SB	386.5	EO_25	Dynamic	5	240	480	rdv2_r09	0.374637	750	2374.94	1240.19	2573.5	2451.94	2451.94	0.505797	964.128	MEF	c:\users\evan\skydrive\projects\12.lightsensorcharacterization\experiments\rdv2\rdv2_r09\measurements\flow\fcs\Cells084.fcs	0.8	36.9	36.8304	36.56	0.0643313	FC002	Janeway	0.1	37.25	37.1359	36.13	0.201693	rdv2_m01	tHorizon=20	16404	0.140576		12	dv-mono	Yes	0.0549	ref_prog05	2
7.611		B0001	388.398	9	12.2935	255	21.9194	380-SB	386	EO_25	Dynamic	6	160	480	rdv2_r09	0.426253	750	1091.54	600.277	1197	1124.97	1181.84	0.533593	510.225	MEF	c:\users\evan\skydrive\projects\12.lightsensorcharacterization\experiments\rdv2\rdv2_r09\measurements\flow\fcs\Cells085.fcs	0.8	36.9	36.8304	36.56	0.0643313	FC002	Janeway	0.1	37.25	37.1359	36.13	0.201693	rdv2_m01	tHorizon=20	16377	0.120336		8	dv-mono	Yes	0.0527	ref_prog05	2
7.363		B0001	388.143	9	12.2222	255	22.3363	380-SB	386	EO_25	Dynamic	1	120	480	rdv2_r09	0.519154	750	656.033	390.598	733.523	693.853	870.522	0.56294	380.811	MEF	c:\users\evan\skydrive\projects\12.lightsensorcharacterization\experiments\rdv2\rdv2_r09\measurements\flow\fcs\Cells086.fcs	0.8	36.9	36.8304	36.56	0.0643313	FC002	Janeway	0.1	37.25	37.1359	36.13	0.201693	rdv2_m01	tHorizon=20	16436	0.218776		6	dv-mono	Yes	0.0634	ref_prog05	3
7.663		B0001	388.295	9	12.3058	255	22.3581	380-SB	386	EO_25	Dynamic	2	0	480	rdv2_r09	0.794322	750	235.842	197.483	281.02	248.782	306.031	0.793797	223.22	MEF	c:\users\evan\skydrive\projects\12.lightsensorcharacterization\experiments\rdv2\rdv2_r09\measurements\flow\fcs\Cells087.fcs	0.8	36.9	36.8304	36.56	0.0643313	FC002	Janeway	0.1	37.25	37.1359	36.13	0.201693	rdv2_m01	tHorizon=20	16433	0.130456		0	dv-mono	Yes	0.0538	ref_prog05	3
6.009		B0001	388.822	9	12.4255	255	20.8276	380-SB	386.5	EO_25	Dynamic	3	280	480	rdv2_r09	0.383265	750	2240.25	1168.93	2433.23	2311.06	2500.79	0.505797	932.571	MEF	c:\users\evan\skydrive\projects\12.lightsensorcharacterization\experiments\rdv2\rdv2_r09\measurements\flow\fcs\Cells088.fcs	0.8	36.9	36.8304	36.56	0.0643313	FC002	Janeway	0.1	37.25	37.1359	36.13	0.201693	rdv2_m01	tHorizon=20	16443	0.158976		14	dv-mono	Yes	0.0569	ref_prog05	3
5.65		B0001	389.178	9	12.502	255	20.2542	380-SB	387	EO_25	Dynamic	4	360	480	rdv2_r09	0.430018	750	1204.92	621.822	1313.56	1229.39	1304.33	0.505797	564.856	MEF	c:\users\evan\skydrive\projects\12.lightsensorcharacterization\experiments\rdv2\rdv2_r09\measurements\flow\fcs\Cells089.fcs	0.8	36.9	36.8304	36.56	0.0643313	FC002	Janeway	0.1	37.25	37.1359	36.13	0.201693	rdv2_m01	tHorizon=20	16515	0.176456		18	dv-mono	Yes	0.0588	ref_prog05	3
6.246		B0001	388.677	9	12.4159	255	21.7564	380-SB	386.5	EO_25	Dynamic	5	300	480	rdv2_r09	0.395334	750	1853.39	959.676	2009.75	1897.36	2288.38	0.505797	794.523	MEF	c:\users\evan\skydrive\projects\12.lightsensorcharacterization\experiments\rdv2\rdv2_r09\measurements\flow\fcs\Cells090.fcs	0.8	36.9	36.8304	36.56	0.0643313	FC002	Janeway	0.1	37.25	37.1359	36.13	0.201693	rdv2_m01	tHorizon=20	16443	0.153456		15	dv-mono	Yes	0.0563	ref_prog05	3
7.007		B0001	389.109	9	12.5487	255	22.1465	380-SB	387	EO_25	Dynamic	6	220	480	rdv2_r09	0.374442	750	2370.31	1209.39	2568.63	2451.94	2427.88	0.493239	961.802	MEF	c:\users\evan\skydrive\projects\12.lightsensorcharacterization\experiments\rdv2\rdv2_r09\measurements\flow\fcs\Cells091.fcs	0.8	36.9	36.8304	36.56	0.0643313	FC002	Janeway	0.1	37.25	37.1359	36.13	0.201693	rdv2_m01	tHorizon=20	16342	0.140576		11	dv-mono	Yes	0.0549	ref_prog05	3
7.667		B0001	388.797	9	12.4512	255	22.4832	380-SB	386.5	EO_25	Dynamic	1	80	480	rdv2_r09	0.65453	750	368.301	283.662	430.682	391.602	391.602	0.724364	281.894	MEF	c:\users\evan\skydrive\projects\12.lightsensorcharacterization\experiments\rdv2\rdv2_r09\measurements\flow\fcs\Cells092.fcs	0.8	36.9	36.8304	36.56	0.0643313	FC002	Janeway	0.1	37.25	37.1359	36.13	0.201693	rdv2_m01	tHorizon=20	16364	0.115736		4	dv-mono	Yes	0.0522	ref_prog05	4
7.67		B0001	387.98	9	12.105	255	20.6787	380-SB	385.5	EO_25	Dynamic	2	40	480	rdv2_r09	0.798399	750	223.887	179.701	265.818	234.488	294.194	0.766356	212.229	MEF	c:\users\evan\skydrive\projects\12.lightsensorcharacterization\experiments\rdv2\rdv2_r09\measurements\flow\fcs\Cells093.fcs	0.8	36.9	36.8304	36.56	0.0643313	FC002	Janeway	0.1	37.25	37.1359	36.13	0.201693	rdv2_m01	tHorizon=20	16372	0.113896		2	dv-mono	Yes	0.052	ref_prog05	4
6.576		B0001	387.875	9	12.1628	255	22.2689	380-SB	386	EO_25	Dynamic	3	180	480	rdv2_r09	0.412066	750	1515.49	819.468	1658.54	1542.42	1823.96	0.531287	683.427	MEF	c:\users\evan\skydrive\projects\12.lightsensorcharacterization\experiments\rdv2\rdv2_r09\measurements\flow\fcs\Cells094.fcs	0.8	36.9	36.8304	36.56	0.0643313	FC002	Janeway	0.1	37.25	37.1359	36.13	0.201693	rdv2_m01	tHorizon=20	16401	0.137816		9	dv-mono	Yes	0.0546	ref_prog05	4
5.888		B0001	388.449	9	12.2848	255	21.7324	380-SB	386	EO_25	Dynamic	4	320	480	rdv2_r09	0.400439	750	1494.12	772.494	1620.94	1512.29	1343.5	0.51081	649.088	MEF	c:\users\evan\skydrive\projects\12.lightsensorcharacterization\experiments\rdv2\rdv2_r09\measurements\flow\fcs\Cells095.fcs	0.8	36.9	36.8304	36.56	0.0643313	FC002	Janeway	0.1	37.25	37.1359	36.13	0.201693	rdv2_m01	tHorizon=20	16482	0.156216		16	dv-mono	Yes	0.0566	ref_prog05	4
5.941		B0001	389.234	9	12.5928	255	21.1473	380-SB	387	EO_25	Dynamic	5	340	480	rdv2_r09	0.396815	750	1312.67	652.364	1421	1330.32	1229.39	0.490382	563.873	MEF	c:\users\evan\skydrive\projects\12.lightsensorcharacterization\experiments\rdv2\rdv2_r09\measurements\flow\fcs\Cells096.fcs	0.8	36.9	36.8304	36.56	0.0643313	FC002	Janeway	0.1	37.25	37.1359	36.13	0.201693	rdv2_m01	tHorizon=20	16488	0.155296		17	dv-mono	Yes	0.0565	ref_prog05	4
5.616		B0001	389.062	9	12.3873	255	21.259	380-SB	387	EO_25	Dynamic	6	420	480	rdv2_r09	0.471352	750	740.075	402.851	814.95	773.36	765.771	0.52091	384.129	MEF	c:\users\evan\skydrive\projects\12.lightsensorcharacterization\experiments\rdv2\rdv2_r09\measurements\flow\fcs\Cells097.fcs	0.8	36.9	36.8304	36.56	0.0643313	FC002	Janeway	0.1	37.25	37.1359	36.13	0.201693	rdv2_m01	tHorizon=20	16576	0.177376		21	dv-mono	Yes	0.0589	ref_prog05	4
6.218		B0001	655.279	7	22.9555	178	22.0859	660-LS	655	EO_23	Dynamic	1	0	480	rdv2_r05	0.364905	750	2916.84	1418.7	3162.01	3028.61	3089.34	0.468434	1153.83	MEF	c:\users\evan\skydrive\projects\12.lightsensorcharacterization\experiments\rdv2\rdv2_r05\measurements\flow\fcs\Cells146.fcs	0.8	36.89	36.7872	36.64	0.0532895	FC002	Sisko	0.1	37.14	36.7936	34.46	0.503174	rdv2_m01		16955	0.129536		0	dv-mono	Yes	0.0537	ref_prog05	1
7.66		B0001	654.287	7	22.558	181	22.4483	660-LS	654	EO_23	Dynamic	2	360	480	rdv2_r05	0.400993	750	1077.4	537.81	1167.08	1089.51	1078.75	0.493626	467.992	MEF	c:\users\evan\skydrive\projects\12.lightsensorcharacterization\experiments\rdv2\rdv2_r05\measurements\flow\fcs\Cells147.fcs	0.8	36.89	36.7872	36.64	0.0532895	FC002	Sisko	0.1	37.14	36.7936	34.46	0.503174	rdv2_m01		16787	0.118496		18	dv-mono	Yes	0.0525	ref_prog05	1
8.49		B0001	655.164	7	22.7207	166	22.4181	660-LS	655.5	EO_23	Dynamic	3	240	480	rdv2_r05	0.368356	750	2166.42	1099.02	2348.88	2248.64	2248.64	0.488751	865.226	MEF	c:\users\evan\skydrive\projects\12.lightsensorcharacterization\experiments\rdv2\rdv2_r05\measurements\flow\fcs\Cells148.fcs	0.8	36.89	36.7872	36.64	0.0532895	FC002	Sisko	0.1	37.14	36.7936	34.46	0.503174	rdv2_m01		16900	0.101936		12	dv-mono	Yes	0.0507	ref_prog05	1
8.039		B0001	655.389	7	22.8744	174	22.29	660-LS	655.5	EO_23	Dynamic	4	300	480	rdv2_r05	0.376483	750	1740.78	911.145	1883.55	1789.66	1754.48	0.509116	709.126	MEF	c:\users\evan\skydrive\projects\12.lightsensorcharacterization\experiments\rdv2\rdv2_r05\measurements\flow\fcs\Cells149.fcs	0.8	36.89	36.7872	36.64	0.0532895	FC002	Sisko	0.1	37.14	36.7936	34.46	0.503174	rdv2_m01		16901	0.099176		15	dv-mono	Yes	0.0504	ref_prog05	1
8.417		B0001	653.18	7	22.1519	192	22.0462	660-LS	653.5	EO_23	Dynamic	5	120	480	rdv2_r05	0.422318	750	829.016	432.79	906.298	858.562	893.336	0.504087	382.746	MEF	c:\users\evan\skydrive\projects\12.lightsensorcharacterization\experiments\rdv2\rdv2_r05\measurements\flow\fcs\Cells150.fcs	0.8	36.89	36.7872	36.64	0.0532895	FC002	Sisko	0.1	37.14	36.7936	34.46	0.503174	rdv2_m01		16710	0.102856		6	dv-mono	Yes	0.0508	ref_prog05	1
7.654		B0001	654.467	7	23.1343	151	22.4768	660-LS	654.5	EO_23	Dynamic	6	100	480	rdv2_r05	0.452874	750	743.339	397.768	815.98	777.434	841.685	0.511642	369.536	MEF	c:\users\evan\skydrive\projects\12.lightsensorcharacterization\experiments\rdv2\rdv2_r05\measurements\flow\fcs\Cells151.fcs	0.8	36.89	36.7872	36.64	0.0532895	FC002	Sisko	0.1	37.14	36.7936	34.46	0.503174	rdv2_m01		16780	0.117576		5	dv-mono	Yes	0.0524	ref_prog05	1
7.473		B0001	654.079	7	22.2206	180	22.3287	660-LS	654	EO_23	Dynamic	1	220	480	rdv2_r05	0.384447	750	2231.61	1161.57	2446.85	2339.72	2386.63	0.496457	940.682	MEF	c:\users\evan\skydrive\projects\12.lightsensorcharacterization\experiments\rdv2\rdv2_r05\measurements\flow\fcs\Cells152.fcs	0.8	36.89	36.7872	36.64	0.0532895	FC002	Sisko	0.1	37.14	36.7936	34.46	0.503174	rdv2_m01		16581	0.122176		11	dv-mono	Yes	0.0529	ref_prog05	2
7.368		B0001	650.961	8	22.4325	237	22.5361	660-LS	651	EO_23	Dynamic	2	320	480	rdv2_r05	0.391545	750	1435.57	717.203	1558.23	1467.42	1703.01	0.488751	610.119	MEF	c:\users\evan\skydrive\projects\12.lightsensorcharacterization\experiments\rdv2\rdv2_r05\measurements\flow\fcs\Cells153.fcs	0.8	36.89	36.7872	36.64	0.0532895	FC002	Sisko	0.1	37.14	36.7936	34.46	0.503174	rdv2_m01		16664	0.119416		16	dv-mono	Yes	0.0526	ref_prog05	2
7.828		B0001	652.246	7	22.3899	220	22.2529	660-LS	652	EO_23	Dynamic	3	260	480	rdv2_r05	0.374215	750	2202.23	1138.74	2390.77	2271.07	2293.73	0.501409	894.664	MEF	c:\users\evan\skydrive\projects\12.lightsensorcharacterization\experiments\rdv2\rdv2_r05\measurements\flow\fcs\Cells154.fcs	0.8	36.89	36.7872	36.64	0.0532895	FC002	Sisko	0.1	37.14	36.7936	34.46	0.503174	rdv2_m01		16683	0.109296		13	dv-mono	Yes	0.0515	ref_prog05	2
8.031		B0001	651.882	7	22.3256	248	22.2745	660-LS	652	EO_23	Dynamic	4	400	480	rdv2_r05	0.415806	750	838.382	412.94	909.167	858.562	967.166	0.480967	378.037	MEF	c:\users\evan\skydrive\projects\12.lightsensorcharacterization\experiments\rdv2\rdv2_r05\measurements\flow\fcs\Cells155.fcs	0.8	36.89	36.7872	36.64	0.0532895	FC002	Sisko	0.1	37.14	36.7936	34.46	0.503174	rdv2_m01		16631	0.092736		20	dv-mono	Yes	0.0497	ref_prog05	2
7.04		B0001	650.681	7	22.3211	190	22.4432	660-LS	651	EO_23	Dynamic	5	280	480	rdv2_r05	0.381629	750	1994.72	1046.98	2166.54	2056.47	1807.52	0.509116	826.815	MEF	c:\users\evan\skydrive\projects\12.lightsensorcharacterization\experiments\rdv2\rdv2_r05\measurements\flow\fcs\Cells156.fcs	0.8	36.89	36.7872	36.64	0.0532895	FC002	Sisko	0.1	37.14	36.7936	34.46	0.503174	rdv2_m01		16573	0.112976		14	dv-mono	Yes	0.0519	ref_prog05	2
7.409		B0001	653.775	7	22.2067	178	22.4654	660-LS	653.5	EO_23	Dynamic	6	140	480	rdv2_r05	0.430762	750	953.934	502.272	1052.25	986.558	986.558	0.509116	453.271	MEF	c:\users\evan\skydrive\projects\12.lightsensorcharacterization\experiments\rdv2\rdv2_r05\measurements\flow\fcs\Cells157.fcs	0.8	36.89	36.7872	36.64	0.0532895	FC002	Sisko	0.1	37.14	36.7936	34.46	0.503174	rdv2_m01		16732	0.129536		7	dv-mono	Yes	0.0537	ref_prog05	2
7.522		B0001	653.678	7	22.2727	176	22.3305	660-LS	653.5	EO_23	Dynamic	1	20	480	rdv2_r05	0.402252	750	1959.28	1078.21	2147.4	2036.16	2271.07	0.529531	863.796	MEF	c:\users\evan\skydrive\projects\12.lightsensorcharacterization\experiments\rdv2\rdv2_r05\measurements\flow\fcs\Cells158.fcs	0.8	36.89	36.7872	36.64	0.0532895	FC002	Sisko	0.1	37.14	36.7936	34.46	0.503174	rdv2_m01		16767	0.117576		1	dv-mono	Yes	0.0524	ref_prog05	3
7.528		B0001	651.628	7	22.557	218	21.8154	660-LS	651.5	EO_23	Dynamic	2	340	480	rdv2_r05	0.414715	750	1279.5	653.157	1393.09	1302.64	1156.37	0.501409	577.736	MEF	c:\users\evan\skydrive\projects\12.lightsensorcharacterization\experiments\rdv2\rdv2_r05\measurements\flow\fcs\Cells159.fcs	0.8	36.89	36.7872	36.64	0.0532895	FC002	Sisko	0.1	37.14	36.7936	34.46	0.503174	rdv2_m01		16744	0.124936		17	dv-mono	Yes	0.0532	ref_prog05	3
7.66		B0001	655.781	7	23.4164	177	22.5342	660-LS	655.5	EO_23	Dynamic	3	80	480	rdv2_r05	0.450453	750	801.266	420.092	880.439	833.372	875.776	0.504087	396.596	MEF	c:\users\evan\skydrive\projects\12.lightsensorcharacterization\experiments\rdv2\rdv2_r05\measurements\flow\fcs\Cells160.fcs	0.8	36.89	36.7872	36.64	0.0532895	FC002	Sisko	0.1	37.14	36.7936	34.46	0.503174	rdv2_m01		16783	0.126776		4	dv-mono	Yes	0.0534	ref_prog05	3
7.567		B0001	652.947	7	22.1032	219	22.5744	660-LS	653	EO_23	Dynamic	4	420	480	rdv2_r05	0.427788	750	693.206	365.589	756.963	718.087	800.932	0.509116	323.82	MEF	c:\users\evan\skydrive\projects\12.lightsensorcharacterization\experiments\rdv2\rdv2_r05\measurements\flow\fcs\Cells161.fcs	0.8	36.89	36.7872	36.64	0.0532895	FC002	Sisko	0.1	37.14	36.7936	34.46	0.503174	rdv2_m01		17072	0.110216		21	dv-mono	Yes	0.0516	ref_prog05	3
7.473		B0001	655.803	7	23.151	159	22.4339	660-LS	655.5	EO_23	Dynamic	5	380	480	rdv2_r05	0.415285	750	969.114	486.991	1054.18	996.4	1100.38	0.488751	437.787	MEF	c:\users\evan\skydrive\projects\12.lightsensorcharacterization\experiments\rdv2\rdv2_r05\measurements\flow\fcs\Cells162.fcs	0.8	36.89	36.7872	36.64	0.0532895	FC002	Sisko	0.1	37.14	36.7936	34.46	0.503174	rdv2_m01		16779	0.129536		19	dv-mono	Yes	0.0537	ref_prog05	3
7.515		B0001	653.822	7	22.1963	212	22.1024	660-LS	654	EO_23	Dynamic	6	450	480	rdv2_r05	0.467802	750	557.815	324.996	617.969	588.79	522.674	0.551973	289.087	MEF	c:\users\evan\skydrive\projects\12.lightsensorcharacterization\experiments\rdv2\rdv2_r05\measurements\flow\fcs\Cells163.fcs	0.8	36.89	36.7872	36.64	0.0532895	FC002	Sisko	0.1	37.14	36.7936	34.46	0.503174	rdv2_m01		16928	0.125856		22	dv-mono	Yes	0.0533	ref_prog05	3
7.569		B0001	654.952	7	22.1253	182	22.2099	660-LS	654.5	EO_23	Dynamic	1	480	480	rdv2_r05	0.542532	750	440.285	284.366	494.618	468.611	512.4	0.606828	268.346	MEF	c:\users\evan\skydrive\projects\12.lightsensorcharacterization\experiments\rdv2\rdv2_r05\measurements\flow\fcs\Cells164.fcs	0.8	36.89	36.7872	36.64	0.0532895	FC002	Sisko	0.1	37.14	36.7936	34.46	0.503174	rdv2_m01		16855	0.120336		23	dv-mono	Yes	0.0527	ref_prog05	4
7.644		B0001	655.947	7	23.4764	196	22.2999	660-LS	655.5	EO_23	Dynamic	2	180	480	rdv2_r05	0.415091	750	1436.72	784.797	1576.53	1482.06	1526.86	0.529531	654.404	MEF	c:\users\evan\skydrive\projects\12.lightsensorcharacterization\experiments\rdv2\rdv2_r05\measurements\flow\fcs\Cells165.fcs	0.8	36.89	36.7872	36.64	0.0532895	FC002	Sisko	0.1	37.14	36.7936	34.46	0.503174	rdv2_m01		16903	0.101016		9	dv-mono	Yes	0.0506	ref_prog05	4
7.879		B0001	653.269	7	22.4614	211	22.2847	660-LS	653.5	EO_23	Dynamic	3	40	480	rdv2_r05	0.430699	750	1372.57	718.006	1500.95	1410.3	1315.64	0.509116	646.458	MEF	c:\users\evan\skydrive\projects\12.lightsensorcharacterization\experiments\rdv2\rdv2_r05\measurements\flow\fcs\Cells166.fcs	0.8	36.89	36.7872	36.64	0.0532895	FC002	Sisko	0.1	37.14	36.7936	34.46	0.503174	rdv2_m01		17142	0.097336		2	dv-mono	Yes	0.0502	ref_prog05	4
8.049		B0001	656.586	7	23.2833	163	22.0811	660-LS	656.5	EO_23	Dynamic	4	160	480	rdv2_r05	0.415103	750	1072.01	574.288	1175.54	1100.38	1078.75	0.521901	487.971	MEF	c:\users\evan\skydrive\projects\12.lightsensorcharacterization\experiments\rdv2\rdv2_r05\measurements\flow\fcs\Cells167.fcs	0.8	36.89	36.7872	36.64	0.0532895	FC002	Sisko	0.1	37.14	36.7936	34.46	0.503174	rdv2_m01		17042	0.094576		8	dv-mono	Yes	0.0499	ref_prog05	4
8.209		B0001	653.839	7	22.3751	211	22.1664	660-LS	654	EO_23	Dynamic	5	60	480	rdv2_r05	0.421104	750	1016.39	511.77	1108.77	1047.1	996.4	0.488751	466.908	MEF	c:\users\evan\skydrive\projects\12.lightsensorcharacterization\experiments\rdv2\rdv2_r05\measurements\flow\fcs\Cells168.fcs	0.8	36.89	36.7872	36.64	0.0532895	FC002	Sisko	0.1	37.14	36.7936	34.46	0.503174	rdv2_m01		17181	0.096416		3	dv-mono	Yes	0.0501	ref_prog05	4
6.863		B0001	653.626	7	22.2871	184	22.3871	660-LS	653.5	EO_23	Dynamic	6	200	480	rdv2_r05	0.388538	750	1882.12	1036.24	2061.87	1956.9	1937.57	0.529531	801.113	MEF	c:\users\evan\skydrive\projects\12.lightsensorcharacterization\experiments\rdv2\rdv2_r05\measurements\flow\fcs\Cells169.fcs	0.8	36.89	36.7872	36.64	0.0532895	FC002	Sisko	0.1	37.14	36.7936	34.46	0.503174	rdv2_m01		17132	0.123096		10	dv-mono	Yes	0.053	ref_prog05	4
8.403		B0001	388.541	9	12.4891	255	20.6762	380-SB	386	EO_25	Dynamic	1	420	480	rdv2_r05	0.44272	750	639.238	342.742	701.934	669.887	710.994	0.511642	310.76	MEF	c:\users\evan\skydrive\projects\12.lightsensorcharacterization\experiments\rdv2\rdv2_r05\measurements\flow\fcs\Cells170.fcs	0.8	36.89	36.7872	36.64	0.0532895	FC002	Janeway	0.1	37.14	36.7936	34.46	0.503174	rdv2_m01		17046	0.091816		21	dv-mono	Yes	0.0496	ref_prog05	1
8.258		B0001	388.342	9	12.2743	255	20.7573	380-SB	386	EO_25	Dynamic	2	60	480	rdv2_r05	0.439205	750	1032.37	538.412	1131.96	1057.54	1167.9	0.509116	497.161	MEF	c:\users\evan\skydrive\projects\12.lightsensorcharacterization\experiments\rdv2\rdv2_r05\measurements\flow\fcs\Cells171.fcs	0.8	36.89	36.7872	36.64	0.0532895	FC002	Janeway	0.1	37.14	36.7936	34.46	0.503174	rdv2_m01		17352	0.099176		3	dv-mono	Yes	0.0504	ref_prog05	1
9.236		B0001	387.8	9	12.0006	255	21.1048	380-SB	385.5	EO_25	Dynamic	3	400	480	rdv2_r05	0.411827	750	769.563	387.59	837.93	793.022	769.755	0.488751	345.082	MEF	c:\users\evan\skydrive\projects\12.lightsensorcharacterization\experiments\rdv2\rdv2_r05\measurements\flow\fcs\Cells172.fcs	0.8	36.89	36.7872	36.64	0.0532895	FC002	Janeway	0.1	37.14	36.7936	34.46	0.503174	rdv2_m01		16984	0.086296		20	dv-mono	Yes	0.049	ref_prog05	1
8.865		B0001	388.397	9	12.3427	255	22.4205	380-SB	386.5	EO_25	Dynamic	4	240	480	rdv2_r05	0.369465	750	2120.86	1111.23	2297.18	2182.67	2339.72	0.509116	848.725	MEF	c:\users\evan\skydrive\projects\12.lightsensorcharacterization\experiments\rdv2\rdv2_r05\measurements\flow\fcs\Cells173.fcs	0.8	36.89	36.7872	36.64	0.0532895	FC002	Janeway	0.1	37.14	36.7936	34.46	0.503174	rdv2_m01		16984	0.083536		12	dv-mono	Yes	0.0487	ref_prog05	1
7.825		B0001	387.555	9	12.1108	255	22.2173	380-SB	385.5	EO_25	Dynamic	5	300	480	rdv2_r05	0.398111	750	1584.27	833.279	1723.12	1620.55	1737.16	0.514194	685.995	MEF	c:\users\evan\skydrive\projects\12.lightsensorcharacterization\experiments\rdv2\rdv2_r05\measurements\flow\fcs\Cells174.fcs	0.8	36.89	36.7872	36.64	0.0532895	FC002	Janeway	0.1	37.14	36.7936	34.46	0.503174	rdv2_m01		16785	0.112976		15	dv-mono	Yes	0.0519	ref_prog05	1
8.354		B0001	387.662	9	12.0346	255	21.4492	380-SB	385.5	EO_25	Dynamic	6	120	480	rdv2_r05	0.450683	750	736.308	393.839	811.414	769.755	850.082	0.511642	365.69	MEF	c:\users\evan\skydrive\projects\12.lightsensorcharacterization\experiments\rdv2\rdv2_r05\measurements\flow\fcs\Cells175.fcs	0.8	36.89	36.7872	36.64	0.0532895	FC002	Janeway	0.1	37.14	36.7936	34.46	0.503174	rdv2_m01		16872	0.101016		6	dv-mono	Yes	0.0506	ref_prog05	1
7.439		B0001	389.118	9	12.4845	255	21.2879	380-SB	387	EO_25	Dynamic	1	40	480	rdv2_r05	0.429703	750	1339.75	724.888	1470.64	1368.92	1355.4	0.529531	631.939	MEF	c:\users\evan\skydrive\projects\12.lightsensorcharacterization\experiments\rdv2\rdv2_r05\measurements\flow\fcs\Cells176.fcs	0.8	36.89	36.7872	36.64	0.0532895	FC002	Janeway	0.1	37.14	36.7936	34.46	0.503174	rdv2_m01		17208	0.107456		2	dv-mono	Yes	0.0513	ref_prog05	2
8.037		B0001	387.735	9	12.0484	255	21.307	380-SB	385.5	EO_25	Dynamic	2	160	480	rdv2_r05	0.429985	750	1054.83	576.929	1163.81	1089.51	1122.44	0.529531	500.42	MEF	c:\users\evan\skydrive\projects\12.lightsensorcharacterization\experiments\rdv2\rdv2_r05\measurements\flow\fcs\Cells177.fcs	0.8	36.89	36.7872	36.64	0.0532895	FC002	Janeway	0.1	37.14	36.7936	34.46	0.503174	rdv2_m01		16744	0.105616		8	dv-mono	Yes	0.0511	ref_prog05	2
9.186		B0001	387.833	9	12.0814	255	21.108	380-SB	385.5	EO_25	Dynamic	3	450	480	rdv2_r05	0.465448	750	542.463	327.032	603.973	571.516	643.81	0.572218	281.118	MEF	c:\users\evan\skydrive\projects\12.lightsensorcharacterization\experiments\rdv2\rdv2_r05\measurements\flow\fcs\Cells178.fcs	0.8	36.89	36.7872	36.64	0.0532895	FC002	Janeway	0.1	37.14	36.7936	34.46	0.503174	rdv2_m01		16749	0.086296		22	dv-mono	Yes	0.049	ref_prog05	2
7.561		B0001	388.846	9	12.4603	255	22.1445	380-SB	386.5	EO_25	Dynamic	4	80	480	rdv2_r05	0.467998	750	805.242	430.642	886.43	833.372	850.082	0.516746	414.847	MEF	c:\users\evan\skydrive\projects\12.lightsensorcharacterization\experiments\rdv2\rdv2_r05\measurements\flow\fcs\Cells179.fcs	0.8	36.89	36.7872	36.64	0.0532895	FC002	Janeway	0.1	37.14	36.7936	34.46	0.503174	rdv2_m01		16807	0.111136		4	dv-mono	Yes	0.0517	ref_prog05	2
8.933		B0001	388.647	10	12.371	255	22.5007	380-SB	386.5	EO_25	Dynamic	5	380	480	rdv2_r05	0.396243	750	922.776	463.412	1001.04	948.155	986.558	0.488751	396.654	MEF	c:\users\evan\skydrive\projects\12.lightsensorcharacterization\experiments\rdv2\rdv2_r05\measurements\flow\fcs\Cells180.fcs	0.8	36.89	36.7872	36.64	0.0532895	FC002	Janeway	0.1	37.14	36.7936	34.46	0.503174	rdv2_m01		16868	0.091816		19	dv-mono	Yes	0.0496	ref_prog05	2
7.97		B0001	388.398	9	12.2935	255	21.9194	380-SB	386	EO_25	Dynamic	6	200	480	rdv2_r05	0.396965	750	1865.59	1026	2047.97	1918.43	1825.55	0.534813	812.971	MEF	c:\users\evan\skydrive\projects\12.lightsensorcharacterization\experiments\rdv2\rdv2_r05\measurements\flow\fcs\Cells181.fcs	0.8	36.89	36.7872	36.64	0.0532895	FC002	Janeway	0.1	37.14	36.7936	34.46	0.503174	rdv2_m01		16904	0.118496		10	dv-mono	Yes	0.0525	ref_prog05	2
7.796		B0001	388.143	9	12.2222	255	22.3363	380-SB	386	EO_25	Dynamic	1	320	480	rdv2_r05	0.395849	750	1364.3	693.238	1480.02	1396.37	1302.64	0.496457	585.864	MEF	c:\users\evan\skydrive\projects\12.lightsensorcharacterization\experiments\rdv2\rdv2_r05\measurements\flow\fcs\Cells182.fcs	0.8	36.89	36.7872	36.64	0.0532895	FC002	Janeway	0.1	37.14	36.7936	34.46	0.503174	rdv2_m01		16866	0.124016		16	dv-mono	Yes	0.0531	ref_prog05	3
6.911		B0001	388.295	9	12.3058	255	22.3581	380-SB	386	EO_25	Dynamic	2	0	480	rdv2_r05	0.371669	750	2918.67	1471.2	3189.78	3058.83	3151.28	0.480967	1185.54	MEF	c:\users\evan\skydrive\projects\12.lightsensorcharacterization\experiments\rdv2\rdv2_r05\measurements\flow\fcs\Cells183.fcs	0.8	36.89	36.7872	36.64	0.0532895	FC002	Janeway	0.1	37.14	36.7936	34.46	0.503174	rdv2_m01		16997	0.150696		0	dv-mono	Yes	0.056	ref_prog05	3
8.261		B0001	388.822	9	12.4255	255	20.8276	380-SB	386.5	EO_25	Dynamic	3	180	480	rdv2_r05	0.406232	750	1450	792.626	1593.14	1496.84	1573.01	0.529531	647.187	MEF	c:\users\evan\skydrive\projects\12.lightsensorcharacterization\experiments\rdv2\rdv2_r05\measurements\flow\fcs\Cells184.fcs	0.8	36.89	36.7872	36.64	0.0532895	FC002	Janeway	0.1	37.14	36.7936	34.46	0.503174	rdv2_m01		16846	0.110216		9	dv-mono	Yes	0.0516	ref_prog05	3
8.106		B0001	389.178	9	12.502	255	20.2542	380-SB	387	EO_25	Dynamic	4	140	480	rdv2_r05	0.441145	750	932.143	499.779	1027.25	957.614	911.247	0.521901	453.164	MEF	c:\users\evan\skydrive\projects\12.lightsensorcharacterization\experiments\rdv2\rdv2_r05\measurements\flow\fcs\Cells185.fcs	0.8	36.89	36.7872	36.64	0.0532895	FC002	Janeway	0.1	37.14	36.7936	34.46	0.503174	rdv2_m01		16892	0.116656		7	dv-mono	Yes	0.0523	ref_prog05	3
9.085		B0001	388.677	9	12.4159	255	21.7564	380-SB	386.5	EO_25	Dynamic	5	480	480	rdv2_r05	0.555775	750	445.394	293.437	501.793	473.285	549.269	0.619999	278.884	MEF	c:\users\evan\skydrive\projects\12.lightsensorcharacterization\experiments\rdv2\rdv2_r05\measurements\flow\fcs\Cells186.fcs	0.8	36.89	36.7872	36.64	0.0532895	FC002	Janeway	0.1	37.14	36.7936	34.46	0.503174	rdv2_m01		16952	0.093656		23	dv-mono	Yes	0.0498	ref_prog05	3
8.028		B0001	389.109	9	12.5487	255	22.1465	380-SB	387	EO_25	Dynamic	6	280	480	rdv2_r05	0.379444	750	1906.56	981.208	2072.38	1956.9	1899.49	0.501409	786.352	MEF	c:\users\evan\skydrive\projects\12.lightsensorcharacterization\experiments\rdv2\rdv2_r05\measurements\flow\fcs\Cells187.fcs	0.8	36.89	36.7872	36.64	0.0532895	FC002	Janeway	0.1	37.14	36.7936	34.46	0.503174	rdv2_m01		17157	0.107456		14	dv-mono	Yes	0.0513	ref_prog05	3
6.895		B0001	388.797	9	12.4512	255	22.4832	380-SB	386.5	EO_25	Dynamic	1	20	480	rdv2_r05	0.41063	750	1990.95	1099.83	2191.68	2076.98	2118.63	0.529531	899.972	MEF	c:\users\evan\skydrive\projects\12.lightsensorcharacterization\experiments\rdv2\rdv2_r05\measurements\flow\fcs\Cells188.fcs	0.8	36.89	36.7872	36.64	0.0532895	FC002	Janeway	0.1	37.14	36.7936	34.46	0.503174	rdv2_m01		16961	0.126776		1	dv-mono	Yes	0.0534	ref_prog05	4
7.359		B0001	387.98	9	12.105	255	20.6787	380-SB	385.5	EO_25	Dynamic	2	220	480	rdv2_r05	0.39108	750	2117.06	1150.5	2326.67	2204.44	2434.48	0.521901	909.916	MEF	c:\users\evan\skydrive\projects\12.lightsensorcharacterization\experiments\rdv2\rdv2_r05\measurements\flow\fcs\Cells189.fcs	0.8	36.89	36.7872	36.64	0.0532895	FC002	Janeway	0.1	37.14	36.7936	34.46	0.503174	rdv2_m01		16804	0.111136		11	dv-mono	Yes	0.0517	ref_prog05	4
8.104		B0001	387.875	9	12.1628	255	22.2689	380-SB	386	EO_25	Dynamic	3	340	480	rdv2_r05	0.399639	750	1196.93	609.315	1297.45	1215.21	1239.57	0.501409	518.511	MEF	c:\users\evan\skydrive\projects\12.lightsensorcharacterization\experiments\rdv2\rdv2_r05\measurements\flow\fcs\Cells190.fcs	0.8	36.89	36.7872	36.64	0.0532895	FC002	Janeway	0.1	37.14	36.7936	34.46	0.503174	rdv2_m01		17033	0.088136		17	dv-mono	Yes	0.0492	ref_prog05	4
8.08		B0001	388.449	9	12.2848	255	21.7324	380-SB	386	EO_25	Dynamic	4	260	480	rdv2_r05	0.374543	750	2099.7	1083.6	2278.06	2161.11	2558.35	0.501409	853.231	MEF	c:\users\evan\skydrive\projects\12.lightsensorcharacterization\experiments\rdv2\rdv2_r05\measurements\flow\fcs\Cells191.fcs	0.8	36.89	36.7872	36.64	0.0532895	FC002	Janeway	0.1	37.14	36.7936	34.46	0.503174	rdv2_m01		17237	0.093656		13	dv-mono	Yes	0.0498	ref_prog05	4
8.875		B0001	389.234	9	12.5928	255	21.1473	380-SB	387	EO_25	Dynamic	5	360	480	rdv2_r05	0.415298	750	1058.36	540.894	1151.87	1078.75	986.558	0.501409	478.372	MEF	c:\users\evan\skydrive\projects\12.lightsensorcharacterization\experiments\rdv2\rdv2_r05\measurements\flow\fcs\Cells192.fcs	0.8	36.89	36.7872	36.64	0.0532895	FC002	Janeway	0.1	37.14	36.7936	34.46	0.503174	rdv2_m01		16993	0.084456		18	dv-mono	Yes	0.0488	ref_prog05	4
7.154		B0001	389.062	9	12.3873	255	21.259	380-SB	387	EO_25	Dynamic	6	100	480	rdv2_r05	0.482075	750	727.527	405.298	807.985	762.152	858.562	0.531781	389.509	MEF	c:\users\evan\skydrive\projects\12.lightsensorcharacterization\experiments\rdv2\rdv2_r05\measurements\flow\fcs\Cells193.fcs	0.8	36.89	36.7872	36.64	0.0532895	FC002	Janeway	0.1	37.14	36.7936	34.46	0.503174	rdv2_m01		16715	0.135976		5	dv-mono	Yes	0.0544	ref_prog05	4
6.51		B0001	655.279	7	22.9555	178	22.0859	660-LS	655	EO_23	Dynamic	1	380	480	rdv2_r07	0.393282	750	1192.67	566.172	1283.44	1214.49	1203.04	0.466179	504.755	MEF	c:\users\evan\skydrive\projects\12.lightsensorcharacterization\experiments\rdv2\rdv2_r07\measurements\flow\fcs\Cells050.fcs	0.8	36.9	36.8312	36.58	0.0643854	FC002	Sisko	0.1	37.21	37.1305	36.29	0.148307	rdv2_m01	tHorizon=20	16649	0.117576		19	dv-mono	Yes	0.0524	ref_prog05	1
7.133		B0001	654.287	7	22.558	181	22.4483	660-LS	654	EO_23	Dynamic	2	220	480	rdv2_r07	0.340374	750	2636	1234.53	2817.41	2691.56	2542.83	0.458668	958.973	MEF	c:\users\evan\skydrive\projects\12.lightsensorcharacterization\experiments\rdv2\rdv2_r07\measurements\flow\fcs\Cells051.fcs	0.8	36.9	36.8312	36.58	0.0643854	FC002	Sisko	0.1	37.21	37.1305	36.29	0.148307	rdv2_m01	tHorizon=20	16549	0.107456		11	dv-mono	Yes	0.0513	ref_prog05	1
7.383		B0001	655.164	7	22.7207	166	22.4181	660-LS	655.5	EO_23	Dynamic	3	240	480	rdv2_r07	0.339234	750	2658.72	1246.28	2836.68	2717.18	2903.49	0.458668	962.298	MEF	c:\users\evan\skydrive\projects\12.lightsensorcharacterization\experiments\rdv2\rdv2_r07\measurements\flow\fcs\Cells052.fcs	0.8	36.9	36.8312	36.58	0.0643854	FC002	Sisko	0.1	37.21	37.1305	36.29	0.148307	rdv2_m01	tHorizon=20	16594	0.107456		12	dv-mono	Yes	0.0513	ref_prog05	1
7.58		B0001	655.389	7	22.8744	174	22.29	660-LS	655.5	EO_23	Dynamic	4	160	480	rdv2_r07	0.401187	750	1347.68	693.706	1457.76	1360.72	1335.18	0.509808	584.833	MEF	c:\users\evan\skydrive\projects\12.lightsensorcharacterization\experiments\rdv2\rdv2_r07\measurements\flow\fcs\Cells053.fcs	0.8	36.9	36.8312	36.58	0.0643854	FC002	Sisko	0.1	37.21	37.1305	36.29	0.148307	rdv2_m01	tHorizon=20	16661	0.108376		8	dv-mono	Yes	0.0514	ref_prog05	1
7.164		B0001	653.18	7	22.1519	192	22.0462	660-LS	653.5	EO_23	Dynamic	5	360	480	rdv2_r07	0.424757	750	1424.73	677.831	1536.38	1440.31	1386.75	0.470616	652.588	MEF	c:\users\evan\skydrive\projects\12.lightsensorcharacterization\experiments\rdv2\rdv2_r07\measurements\flow\fcs\Cells054.fcs	0.8	36.9	36.8312	36.58	0.0643854	FC002	Sisko	0.1	37.21	37.1305	36.29	0.148307	rdv2_m01	tHorizon=20	16597	0.117576		18	dv-mono	Yes	0.0524	ref_prog05	1
8.175		B0001	654.467	7	23.1343	151	22.4768	660-LS	654.5	EO_23	Dynamic	6	340	480	rdv2_r07	0.365725	750	1551.51	757.081	1664.82	1568.5	1808.01	0.482679	608.866	MEF	c:\users\evan\skydrive\projects\12.lightsensorcharacterization\experiments\rdv2\rdv2_r07\measurements\flow\fcs\Cells055.fcs	0.8	36.9	36.8312	36.58	0.0643854	FC002	Sisko	0.1	37.21	37.1305	36.29	0.148307	rdv2_m01	tHorizon=20	16612	0.103776		17	dv-mono	Yes	0.0509	ref_prog05	1
6.36		B0001	654.079	7	22.2206	180	22.3287	660-LS	654	EO_23	Dynamic	1	300	480	rdv2_r07	0.377499	750	2145.29	1071.16	2319.72	2205.98	2425.19	0.485568	875.693	MEF	c:\users\evan\skydrive\projects\12.lightsensorcharacterization\experiments\rdv2\rdv2_r07\measurements\flow\fcs\Cells056.fcs	0.8	36.9	36.8312	36.58	0.0643854	FC002	Sisko	0.1	37.21	37.1305	36.29	0.148307	rdv2_m01	tHorizon=20	16560	0.135976		15	dv-mono	Yes	0.0544	ref_prog05	2
6.057		B0001	650.961	8	22.4325	237	22.5361	660-LS	651	EO_23	Dynamic	2	200	480	rdv2_r07	0.361603	750	2385.82	1218.34	2575.97	2471.58	2567.04	0.492939	931.48	MEF	c:\users\evan\skydrive\projects\12.lightsensorcharacterization\experiments\rdv2\rdv2_r07\measurements\flow\fcs\Cells057.fcs	0.8	36.9	36.8312	36.58	0.0643854	FC002	Sisko	0.1	37.21	37.1305	36.29	0.148307	rdv2_m01	tHorizon=20	16569	0.142416		10	dv-mono	Yes	0.0551	ref_prog05	2
6.863		B0001	652.246	7	22.3899	220	22.2529	660-LS	652	EO_23	Dynamic	3	100	480	rdv2_r07	0.493372	750	629.419	374.412	701.781	662.33	649.899	0.565295	346.24	MEF	c:\users\evan\skydrive\projects\12.lightsensorcharacterization\experiments\rdv2\rdv2_r07\measurements\flow\fcs\Cells058.fcs	0.8	36.9	36.8312	36.58	0.0643854	FC002	Sisko	0.1	37.21	37.1305	36.29	0.148307	rdv2_m01	tHorizon=20	16673	0.139656		5	dv-mono	Yes	0.0548	ref_prog05	2
6.674		B0001	651.882	7	22.3256	248	22.2745	660-LS	652	EO_23	Dynamic	4	120	480	rdv2_r07	0.423773	750	789.276	433.778	865.406	815.814	863.53	0.531712	366.736	MEF	c:\users\evan\skydrive\projects\12.lightsensorcharacterization\experiments\rdv2\rdv2_r07\measurements\flow\fcs\Cells059.fcs	0.8	36.9	36.8312	36.58	0.0643854	FC002	Sisko	0.1	37.21	37.1305	36.29	0.148307	rdv2_m01	tHorizon=20	16576	0.136896		6	dv-mono	Yes	0.0545	ref_prog05	2
6.962		B0001	650.681	7	22.3211	190	22.4432	660-LS	651	EO_23	Dynamic	5	450	480	rdv2_r07	0.460671	750	700.375	369.514	767.557	735.077	808.122	0.502687	353.591	MEF	c:\users\evan\skydrive\projects\12.lightsensorcharacterization\experiments\rdv2\rdv2_r07\measurements\flow\fcs\Cells060.fcs	0.8	36.9	36.8312	36.58	0.0643854	FC002	Sisko	0.1	37.21	37.1305	36.29	0.148307	rdv2_m01	tHorizon=20	16607	0.152536		22	dv-mono	Yes	0.0562	ref_prog05	2
6.294		B0001	653.775	7	22.2067	178	22.4654	660-LS	653.5	EO_23	Dynamic	6	260	480	rdv2_r07	0.347881	750	2635.7	1266.69	2820.91	2691.56	2666.18	0.470616	981.341	MEF	c:\users\evan\skydrive\projects\12.lightsensorcharacterization\experiments\rdv2\rdv2_r07\measurements\flow\fcs\Cells061.fcs	0.8	36.9	36.8312	36.58	0.0643854	FC002	Sisko	0.1	37.21	37.1305	36.29	0.148307	rdv2_m01	tHorizon=20	16519	0.132296		13	dv-mono	Yes	0.054	ref_prog05	2
6.984		B0001	653.678	7	22.2727	176	22.3305	660-LS	653.5	EO_23	Dynamic	1	40	480	rdv2_r07	0.9496	750	257.076	201.446	314.913	266.743	252.004	0.755207	299.042	MEF	c:\users\evan\skydrive\projects\12.lightsensorcharacterization\experiments\rdv2\rdv2_r07\measurements\flow\fcs\Cells062.fcs	0.8	36.9	36.8312	36.58	0.0643854	FC002	Sisko	0.1	37.21	37.1305	36.29	0.148307	rdv2_m01	tHorizon=20	16727	0.145176		2	dv-mono	Yes	0.0554	ref_prog05	3
6.633		B0001	651.628	7	22.557	218	21.8154	660-LS	651.5	EO_23	Dynamic	2	80	480	rdv2_r07	0.562528	750	443.114	318.313	506.411	470.93	580.06	0.675923	284.87	MEF	c:\users\evan\skydrive\projects\12.lightsensorcharacterization\experiments\rdv2\rdv2_r07\measurements\flow\fcs\Cells063.fcs	0.8	36.9	36.8312	36.58	0.0643854	FC002	Sisko	0.1	37.21	37.1305	36.29	0.148307	rdv2_m01	tHorizon=20	16772	0.143336		4	dv-mono	Yes	0.0552	ref_prog05	3
6.6		B0001	655.781	7	23.4164	177	22.5342	660-LS	655.5	EO_23	Dynamic	3	60	480	rdv2_r07	0.546471	750	311.45	241.39	360.395	328.556	428.364	0.734699	196.946	MEF	c:\users\evan\skydrive\projects\12.lightsensorcharacterization\experiments\rdv2\rdv2_r07\measurements\flow\fcs\Cells064.fcs	0.8	36.9	36.8312	36.58	0.0643854	FC002	Sisko	0.1	37.21	37.1305	36.29	0.148307	rdv2_m01	tHorizon=20	16656	0.149776		3	dv-mono	Yes	0.0559	ref_prog05	3
6.826		B0001	652.947	7	22.1032	219	22.5744	660-LS	653	EO_23	Dynamic	4	140	480	rdv2_r07	0.400394	750	1002.53	509.617	1089.34	1024.09	1094.3	0.497631	436.167	MEF	c:\users\evan\skydrive\projects\12.lightsensorcharacterization\experiments\rdv2\rdv2_r07\measurements\flow\fcs\Cells065.fcs	0.8	36.9	36.8312	36.58	0.0643854	FC002	Sisko	0.1	37.21	37.1305	36.29	0.148307	rdv2_m01	tHorizon=20	16592	0.137816		7	dv-mono	Yes	0.0546	ref_prog05	3
7.023		B0001	655.803	7	23.151	159	22.4339	660-LS	655.5	EO_23	Dynamic	5	0	480	rdv2_r07	0.646941	750	192.949	146.293	227.577	202.664	196.985	0.72185	147.229	MEF	c:\users\evan\skydrive\projects\12.lightsensorcharacterization\experiments\rdv2\rdv2_r07\measurements\flow\fcs\Cells066.fcs	0.8	36.9	36.8312	36.58	0.0643854	FC002	Sisko	0.1	37.21	37.1305	36.29	0.148307	rdv2_m01	tHorizon=20	16636	0.145176		0	dv-mono	Yes	0.0554	ref_prog05	3
6.602		B0001	653.822	7	22.1963	212	22.1024	660-LS	654	EO_23	Dynamic	6	320	480	rdv2_r07	0.372695	750	1799.49	872.687	1934.05	1825.22	1790.96	0.478128	720.811	MEF	c:\users\evan\skydrive\projects\12.lightsensorcharacterization\experiments\rdv2\rdv2_r07\measurements\flow\fcs\Cells067.fcs	0.8	36.9	36.8312	36.58	0.0643854	FC002	Sisko	0.1	37.21	37.1305	36.29	0.148307	rdv2_m01	tHorizon=20	16541	0.120336		16	dv-mono	Yes	0.0527	ref_prog05	3
6.579		B0001	654.952	7	22.1253	182	22.2099	660-LS	654.5	EO_23	Dynamic	1	420	480	rdv2_r07	0.423551	750	849.21	406.391	921.584	880.048	1014.43	0.461783	390.338	MEF	c:\users\evan\skydrive\projects\12.lightsensorcharacterization\experiments\rdv2\rdv2_r07\measurements\flow\fcs\Cells068.fcs	0.8	36.9	36.8312	36.58	0.0643854	FC002	Sisko	0.1	37.21	37.1305	36.29	0.148307	rdv2_m01	tHorizon=20	16531	0.119416		21	dv-mono	Yes	0.0526	ref_prog05	4
7.051		B0001	655.947	7	23.4764	196	22.2999	660-LS	655.5	EO_23	Dynamic	2	180	480	rdv2_r07	0.375735	750	1744.07	882.833	1881.98	1774.07	1877.84	0.497631	707.127	MEF	c:\users\evan\skydrive\projects\12.lightsensorcharacterization\experiments\rdv2\rdv2_r07\measurements\flow\fcs\Cells069.fcs	0.8	36.9	36.8312	36.58	0.0643854	FC002	Sisko	0.1	37.21	37.1305	36.29	0.148307	rdv2_m01	tHorizon=20	16613	0.111136		9	dv-mono	Yes	0.0517	ref_prog05	4
6.962		B0001	653.269	7	22.4614	211	22.2847	660-LS	653.5	EO_23	Dynamic	3	400	480	rdv2_r07	0.382526	750	1045.67	487.857	1125.63	1063.64	1104.72	0.458668	430.583	MEF	c:\users\evan\skydrive\projects\12.lightsensorcharacterization\experiments\rdv2\rdv2_r07\measurements\flow\fcs\Cells070.fcs	0.8	36.9	36.8312	36.58	0.0643854	FC002	Sisko	0.1	37.21	37.1305	36.29	0.148307	rdv2_m01	tHorizon=20	16560	0.112056		20	dv-mono	Yes	0.0518	ref_prog05	4
6.742		B0001	656.586	7	23.2833	163	22.0811	660-LS	656.5	EO_23	Dynamic	4	20	480	rdv2_r07	0.879526	750	195.263	151.745	233.556	202.664	200.753	0.748752	205.418	MEF	c:\users\evan\skydrive\projects\12.lightsensorcharacterization\experiments\rdv2\rdv2_r07\measurements\flow\fcs\Cells071.fcs	0.8	36.9	36.8312	36.58	0.0643854	FC002	Sisko	0.1	37.21	37.1305	36.29	0.148307	rdv2_m01	tHorizon=20	16636	0.135056		1	dv-mono	Yes	0.0543	ref_prog05	4
7.073		B0001	653.839	7	22.3751	211	22.1664	660-LS	654	EO_23	Dynamic	5	280	480	rdv2_r07	0.35436	750	2342.6	1119.91	2515.46	2402.33	2205.98	0.466179	891.378	MEF	c:\users\evan\skydrive\projects\12.lightsensorcharacterization\experiments\rdv2\rdv2_r07\measurements\flow\fcs\Cells072.fcs	0.8	36.9	36.8312	36.58	0.0643854	FC002	Sisko	0.1	37.21	37.1305	36.29	0.148307	rdv2_m01	tHorizon=20	16524	0.111136		14	dv-mono	Yes	0.0517	ref_prog05	4
6.657		B0001	653.626	7	22.2871	184	22.3871	660-LS	653.5	EO_23	Dynamic	6	480	480	rdv2_r07	0.496549	750	551.807	316.697	609.343	585.582	613.987	0.540824	302.569	MEF	c:\users\evan\skydrive\projects\12.lightsensorcharacterization\experiments\rdv2\rdv2_r07\measurements\flow\fcs\Cells073.fcs	0.8	36.9	36.8312	36.58	0.0643854	FC002	Sisko	0.1	37.21	37.1305	36.29	0.148307	rdv2_m01	tHorizon=20	16618	0.216016		23	dv-mono	Yes	0.0631	ref_prog05	4
6.789		B0001	388.541	9	12.4891	255	20.6762	380-SB	386	EO_25	Dynamic	1	420	480	rdv2_r07	0.415959	750	784.154	392.398	852.766	808.122	792.954	0.485568	354.715	MEF	c:\users\evan\skydrive\projects\12.lightsensorcharacterization\experiments\rdv2\rdv2_r07\measurements\flow\fcs\Cells074.fcs	0.8	36.9	36.8312	36.58	0.0643854	FC002	Janeway	0.1	37.21	37.1305	36.29	0.148307	rdv2_m01	tHorizon=20	16568	0.109296		21	dv-mono	Yes	0.0515	ref_prog05	1
8.776		B0001	388.342	9	12.2743	255	20.7573	380-SB	386	EO_25	Dynamic	2	240	480	rdv2_r07	0.349754	750	2576.3	1250.85	2750.29	2616.14	2641.04	0.478128	961.926	MEF	c:\users\evan\skydrive\projects\12.lightsensorcharacterization\experiments\rdv2\rdv2_r07\measurements\flow\fcs\Cells075.fcs	0.8	36.9	36.8312	36.58	0.0643854	FC002	Janeway	0.1	37.21	37.1305	36.29	0.148307	rdv2_m01	tHorizon=20	16423	0.087216		12	dv-mono	Yes	0.0491	ref_prog05	1
7.049		B0001	387.8	9	12.0006	255	21.1048	380-SB	385.5	EO_25	Dynamic	3	480	480	rdv2_r07	0.500333	750	530.881	315.712	590.045	563.806	649.899	0.559964	295.219	MEF	c:\users\evan\skydrive\projects\12.lightsensorcharacterization\experiments\rdv2\rdv2_r07\measurements\flow\fcs\Cells076.fcs	0.8	36.9	36.8312	36.58	0.0643854	FC002	Janeway	0.1	37.21	37.1305	36.29	0.148307	rdv2_m01	tHorizon=20	16557	0.118496		23	dv-mono	Yes	0.0525	ref_prog05	1
9.333		B0001	388.397	9	12.3427	255	22.4205	380-SB	386.5	EO_25	Dynamic	4	300	480	rdv2_r07	0.360694	750	2054.52	996.46	2200.71	2084.09	2226.98	0.478128	793.784	MEF	c:\users\evan\skydrive\projects\12.lightsensorcharacterization\experiments\rdv2\rdv2_r07\measurements\flow\fcs\Cells077.fcs	0.8	36.9	36.8312	36.58	0.0643854	FC002	Janeway	0.1	37.21	37.1305	36.29	0.148307	rdv2_m01	tHorizon=20	16418	0.088136		15	dv-mono	Yes	0.0492	ref_prog05	1
7.859		B0001	387.555	9	12.1108	255	22.2173	380-SB	385.5	EO_25	Dynamic	5	380	480	rdv2_r07	0.408435	750	1068.15	518.283	1156.07	1083.98	1094.3	0.478128	472.182	MEF	c:\users\evan\skydrive\projects\12.lightsensorcharacterization\experiments\rdv2\rdv2_r07\measurements\flow\fcs\Cells078.fcs	0.8	36.9	36.8312	36.58	0.0643854	FC002	Janeway	0.1	37.21	37.1305	36.29	0.148307	rdv2_m01	tHorizon=20	16468	0.113896		19	dv-mono	Yes	0.052	ref_prog05	1
7.911		B0001	387.662	9	12.0346	255	21.4492	380-SB	385.5	EO_25	Dynamic	6	340	480	rdv2_r07	0.399069	750	1433.21	695.205	1547.71	1440.31	1261.4	0.482679	617.642	MEF	c:\users\evan\skydrive\projects\12.lightsensorcharacterization\experiments\rdv2\rdv2_r07\measurements\flow\fcs\Cells079.fcs	0.8	36.9	36.8312	36.58	0.0643854	FC002	Janeway	0.1	37.21	37.1305	36.29	0.148307	rdv2_m01	tHorizon=20	16442	0.099176		17	dv-mono	Yes	0.0504	ref_prog05	1
8.923		B0001	389.118	9	12.4845	255	21.2879	380-SB	387	EO_25	Dynamic	1	220	480	rdv2_r07	0.355011	750	2669.06	1311.53	2870.64	2769.16	2822.13	0.473619	1019.11	MEF	c:\users\evan\skydrive\projects\12.lightsensorcharacterization\experiments\rdv2\rdv2_r07\measurements\flow\fcs\Cells080.fcs	0.8	36.9	36.8312	36.58	0.0643854	FC002	Janeway	0.1	37.21	37.1305	36.29	0.148307	rdv2_m01	tHorizon=20	16401	0.085376		11	dv-mono	Yes	0.0489	ref_prog05	2
8.589		B0001	387.735	9	12.0484	255	21.307	380-SB	385.5	EO_25	Dynamic	2	260	480	rdv2_r07	0.357801	750	2563.6	1250.85	2745.81	2616.14	2448.28	0.478128	982.453	MEF	c:\users\evan\skydrive\projects\12.lightsensorcharacterization\experiments\rdv2\rdv2_r07\measurements\flow\fcs\Cells081.fcs	0.8	36.9	36.8312	36.58	0.0643854	FC002	Janeway	0.1	37.21	37.1305	36.29	0.148307	rdv2_m01	tHorizon=20	16384	0.081696		13	dv-mono	Yes	0.0485	ref_prog05	2
7.192		B0001	387.833	9	12.0814	255	21.108	380-SB	385.5	EO_25	Dynamic	3	450	480	rdv2_r07	0.445097	750	684.543	362.578	750.793	714.479	714.479	0.507472	334.176	MEF	c:\users\evan\skydrive\projects\12.lightsensorcharacterization\experiments\rdv2\rdv2_r07\measurements\flow\fcs\Cells082.fcs	0.8	36.9	36.8312	36.58	0.0643854	FC002	Janeway	0.1	37.21	37.1305	36.29	0.148307	rdv2_m01	tHorizon=20	16612	0.111136		22	dv-mono	Yes	0.0517	ref_prog05	2
9.922		B0001	388.846	9	12.4603	255	22.1445	380-SB	386.5	EO_25	Dynamic	4	160	480	rdv2_r07	0.398658	750	1301.9	684.015	1415.03	1322.59	1261.4	0.517179	564.114	MEF	c:\users\evan\skydrive\projects\12.lightsensorcharacterization\experiments\rdv2\rdv2_r07\measurements\flow\fcs\Cells083.fcs	0.8	36.9	36.8312	36.58	0.0643854	FC002	Janeway	0.1	37.21	37.1305	36.29	0.148307	rdv2_m01	tHorizon=20	16408	0.074336		8	dv-mono	Yes	0.0477	ref_prog05	2
10.028		B0001	388.647	10	12.371	255	22.5007	380-SB	386.5	EO_25	Dynamic	5	100	480	rdv2_r07	0.489216	750	543.665	351.033	611.421	580.06	662.33	0.605166	299.117	MEF	c:\users\evan\skydrive\projects\12.lightsensorcharacterization\experiments\rdv2\rdv2_r07\measurements\flow\fcs\Cells084.fcs	0.8	36.9	36.8312	36.58	0.0643854	FC002	Janeway	0.1	37.21	37.1305	36.29	0.148307	rdv2_m01	tHorizon=20	16549	0.082616		5	dv-mono	Yes	0.0486	ref_prog05	2
10.022		B0001	388.398	9	12.2935	255	21.9194	380-SB	386	EO_25	Dynamic	6	120	480	rdv2_r07	0.451855	750	705.813	405.152	782.195	742.074	792.954	0.545972	353.439	MEF	c:\users\evan\skydrive\projects\12.lightsensorcharacterization\experiments\rdv2\rdv2_r07\measurements\flow\fcs\Cells085.fcs	0.8	36.9	36.8312	36.58	0.0643854	FC002	Janeway	0.1	37.21	37.1305	36.29	0.148307	rdv2_m01	tHorizon=20	16499	0.084456		6	dv-mono	Yes	0.0488	ref_prog05	2
7.538		B0001	388.143	9	12.2222	255	22.3363	380-SB	386	EO_25	Dynamic	1	400	480	rdv2_r07	0.424291	750	991.47	492.575	1079.27	1014.43	1073.76	0.485568	457.924	MEF	c:\users\evan\skydrive\projects\12.lightsensorcharacterization\experiments\rdv2\rdv2_r07\measurements\flow\fcs\Cells086.fcs	0.8	36.9	36.8312	36.58	0.0643854	FC002	Janeway	0.1	37.21	37.1305	36.29	0.148307	rdv2_m01	tHorizon=20	16548	0.116656		20	dv-mono	Yes	0.0523	ref_prog05	3
8.544		B0001	388.295	9	12.3058	255	22.3581	380-SB	386	EO_25	Dynamic	2	200	480	rdv2_r07	0.376447	750	2379.03	1236.38	2581.96	2471.58	2616.14	0.50024	971.97	MEF	c:\users\evan\skydrive\projects\12.lightsensorcharacterization\experiments\rdv2\rdv2_r07\measurements\flow\fcs\Cells087.fcs	0.8	36.9	36.8312	36.58	0.0643854	FC002	Janeway	0.1	37.21	37.1305	36.29	0.148307	rdv2_m01	tHorizon=20	16489	0.094576		10	dv-mono	Yes	0.0499	ref_prog05	3
9.344		B0001	388.822	9	12.4255	255	20.8276	380-SB	386.5	EO_25	Dynamic	3	60	480	rdv2_r07	0.583154	750	345.491	267.903	400.192	364.643	382.331	0.734699	233.373	MEF	c:\users\evan\skydrive\projects\12.lightsensorcharacterization\experiments\rdv2\rdv2_r07\measurements\flow\fcs\Cells088.fcs	0.8	36.9	36.8312	36.58	0.0643854	FC002	Janeway	0.1	37.21	37.1305	36.29	0.148307	rdv2_m01	tHorizon=20	16538	0.092736		3	dv-mono	Yes	0.0497	ref_prog05	3
9.081		B0001	389.178	9	12.502	255	20.2542	380-SB	387	EO_25	Dynamic	4	20	480	rdv2_r07	0.609029	750	296.362	230.222	344.877	310.401	331.684	0.741692	210.04	MEF	c:\users\evan\skydrive\projects\12.lightsensorcharacterization\experiments\rdv2\rdv2_r07\measurements\flow\fcs\Cells089.fcs	0.8	36.9	36.8312	36.58	0.0643854	FC002	Janeway	0.1	37.21	37.1305	36.29	0.148307	rdv2_m01	tHorizon=20	16500	0.093656		1	dv-mono	Yes	0.0498	ref_prog05	3
7.552		B0001	388.677	9	12.4159	255	21.7564	380-SB	386.5	EO_25	Dynamic	5	320	480	rdv2_r07	0.39311	750	1753.59	926.246	1904.87	1808.01	1842.59	0.512302	748.825	MEF	c:\users\evan\skydrive\projects\12.lightsensorcharacterization\experiments\rdv2\rdv2_r07\measurements\flow\fcs\Cells090.fcs	0.8	36.9	36.8312	36.58	0.0643854	FC002	Janeway	0.1	37.21	37.1305	36.29	0.148307	rdv2_m01	tHorizon=20	16509	0.112976		16	dv-mono	Yes	0.0519	ref_prog05	3
9.438		B0001	389.109	9	12.5487	255	22.1465	380-SB	387	EO_25	Dynamic	6	40	480	rdv2_r07	0.627886	750	277.813	215.45	326.063	290.484	361.205	0.741692	204.73	MEF	c:\users\evan\skydrive\projects\12.lightsensorcharacterization\experiments\rdv2\rdv2_r07\measurements\flow\fcs\Cells091.fcs	0.8	36.9	36.8312	36.58	0.0643854	FC002	Janeway	0.1	37.21	37.1305	36.29	0.148307	rdv2_m01	tHorizon=20	16488	0.083536		2	dv-mono	Yes	0.0487	ref_prog05	3
10.619		B0001	388.797	9	12.4512	255	22.4832	380-SB	386.5	EO_25	Dynamic	1	80	480	rdv2_r07	0.512555	750	424.641	306.476	484.871	453.418	512.845	0.675923	248.523	MEF	c:\users\evan\skydrive\projects\12.lightsensorcharacterization\experiments\rdv2\rdv2_r07\measurements\flow\fcs\Cells092.fcs	0.8	36.9	36.8312	36.58	0.0643854	FC002	Janeway	0.1	37.21	37.1305	36.29	0.148307	rdv2_m01	tHorizon=20	16501	0.082616		4	dv-mono	Yes	0.0486	ref_prog05	4
9.238		B0001	387.98	9	12.105	255	20.6787	380-SB	385.5	EO_25	Dynamic	2	180	480	rdv2_r07	0.399169	750	1672.56	916.863	1824.09	1708.1	1790.96	0.536773	728.12	MEF	c:\users\evan\skydrive\projects\12.lightsensorcharacterization\experiments\rdv2\rdv2_r07\measurements\flow\fcs\Cells093.fcs	0.8	36.9	36.8312	36.58	0.0643854	FC002	Janeway	0.1	37.21	37.1305	36.29	0.148307	rdv2_m01	tHorizon=20	16457	0.081696		9	dv-mono	Yes	0.0485	ref_prog05	4
9.596		B0001	387.875	9	12.1628	255	22.2689	380-SB	386	EO_25	Dynamic	3	140	480	rdv2_r07	0.419125	750	966.67	497.934	1055.17	986.005	995.39	0.505001	442.248	MEF	c:\users\evan\skydrive\projects\12.lightsensorcharacterization\experiments\rdv2\rdv2_r07\measurements\flow\fcs\Cells094.fcs	0.8	36.9	36.8312	36.58	0.0643854	FC002	Janeway	0.1	37.21	37.1305	36.29	0.148307	rdv2_m01	tHorizon=20	16483	0.081696		7	dv-mono	Yes	0.0485	ref_prog05	4
7.975		B0001	388.449	9	12.2848	255	21.7324	380-SB	386	EO_25	Dynamic	4	280	480	rdv2_r07	0.369308	750	2294.38	1144.6	2471.7	2357.24	2591.47	0.485568	912.819	MEF	c:\users\evan\skydrive\projects\12.lightsensorcharacterization\experiments\rdv2\rdv2_r07\measurements\flow\fcs\Cells095.fcs	0.8	36.9	36.8312	36.58	0.0643854	FC002	Janeway	0.1	37.21	37.1305	36.29	0.148307	rdv2_m01	tHorizon=20	16433	0.103776		14	dv-mono	Yes	0.0509	ref_prog05	4
11.275		B0001	389.234	9	12.5928	255	21.1473	380-SB	387	EO_25	Dynamic	5	0	480	rdv2_r07	0.828599	750	269.561	203.694	324.296	277.045	347.773	0.735237	268.711	MEF	c:\users\evan\skydrive\projects\12.lightsensorcharacterization\experiments\rdv2\rdv2_r07\measurements\flow\fcs\Cells096.fcs	0.8	36.9	36.8312	36.58	0.0643854	FC002	Janeway	0.1	37.21	37.1305	36.29	0.148307	rdv2_m01	tHorizon=20	16437	0.066056		0	dv-mono	Yes	0.0468	ref_prog05	4
7.784		B0001	389.062	9	12.3873	255	21.259	380-SB	387	EO_25	Dynamic	6	360	480	rdv2_r07	0.398126	750	1280.71	636.152	1388.68	1297.77	1237.73	0.49019	552.87	MEF	c:\users\evan\skydrive\projects\12.lightsensorcharacterization\experiments\rdv2\rdv2_r07\measurements\flow\fcs\Cells097.fcs	0.8	36.9	36.8312	36.58	0.0643854	FC002	Janeway	0.1	37.21	37.1305	36.29	0.148307	rdv2_m01	tHorizon=20	16509	0.109296		18	dv-mono	Yes	0.0515	ref_prog05	4
5.272		B0001	655.279	7	22.9555	178	22.0859	660-LS	655	EO_23	Dynamic	1	200	480	rdv2_r06	0.466153	750	608.36	358.161	671.578	643.152	742.099	0.556884	313.058	MEF	c:\users\evan\skydrive\projects\12.lightsensorcharacterization\experiments\rdv2\rdv2_r06\measurements\flow\fcs\Cells146.fcs	0.8	36.93	36.822	36.46	0.0956738	FC002	Sisko	0.1	37.15	36.9457	35.75	0.27436	rdv2_m01		16608	0.100096		10	dv-mono	Yes	0.0505	ref_prog05	1
5.272		B0001	654.287	7	22.558	181	22.4483	660-LS	654	EO_23	Dynamic	2	80	480	rdv2_r06	0.466153	750	608.36	358.161	671.578	643.152	742.099	0.556884	313.058	MEF	c:\users\evan\skydrive\projects\12.lightsensorcharacterization\experiments\rdv2\rdv2_r06\measurements\flow\fcs\Cells147.fcs	0.8	36.93	36.822	36.46	0.0956738	FC002	Sisko	0.1	37.15	36.9457	35.75	0.27436	rdv2_m01		16608	0.097336		4	dv-mono	Yes	0.0502	ref_prog05	1
5.272		B0001	655.164	7	22.7207	166	22.4181	660-LS	655.5	EO_23	Dynamic	3	160	480	rdv2_r06	0.466153	750	608.36	358.161	671.578	643.152	742.099	0.556884	313.058	MEF	c:\users\evan\skydrive\projects\12.lightsensorcharacterization\experiments\rdv2\rdv2_r06\measurements\flow\fcs\Cells148.fcs	0.8	36.93	36.822	36.46	0.0956738	FC002	Sisko	0.1	37.15	36.9457	35.75	0.27436	rdv2_m01		16608	0.084456		8	dv-mono	Yes	0.0488	ref_prog05	1
5.272		B0001	655.389	7	22.8744	174	22.29	660-LS	655.5	EO_23	Dynamic	4	100	480	rdv2_r06	0.466153	750	608.36	358.161	671.578	643.152	742.099	0.556884	313.058	MEF	c:\users\evan\skydrive\projects\12.lightsensorcharacterization\experiments\rdv2\rdv2_r06\measurements\flow\fcs\Cells149.fcs	0.8	36.93	36.822	36.46	0.0956738	FC002	Sisko	0.1	37.15	36.9457	35.75	0.27436	rdv2_m01		16608	0.075256		5	dv-mono	Yes	0.0478	ref_prog05	1
5.272		B0001	653.18	7	22.1519	192	22.0462	660-LS	653.5	EO_23	Dynamic	5	240	480	rdv2_r06	0.466153	750	608.36	358.161	671.578	643.152	742.099	0.556884	313.058	MEF	c:\users\evan\skydrive\projects\12.lightsensorcharacterization\experiments\rdv2\rdv2_r06\measurements\flow\fcs\Cells150.fcs	0.8	36.93	36.822	36.46	0.0956738	FC002	Sisko	0.1	37.15	36.9457	35.75	0.27436	rdv2_m01		16608	0.091816		12	dv-mono	Yes	0.0496	ref_prog05	1
5.272		B0001	654.467	7	23.1343	151	22.4768	660-LS	654.5	EO_23	Dynamic	6	280	480	rdv2_r06	0.466153	750	608.36	358.161	671.578	643.152	742.099	0.556884	313.058	MEF	c:\users\evan\skydrive\projects\12.lightsensorcharacterization\experiments\rdv2\rdv2_r06\measurements\flow\fcs\Cells151.fcs	0.8	36.93	36.822	36.46	0.0956738	FC002	Sisko	0.1	37.15	36.9457	35.75	0.27436	rdv2_m01		16608	0.107456		14	dv-mono	Yes	0.0513	ref_prog05	1
5.272		B0001	654.079	7	22.2206	180	22.3287	660-LS	654	EO_23	Dynamic	1	400	480	rdv2_r06	0.466153	750	608.36	358.161	671.578	643.152	742.099	0.556884	313.058	MEF	c:\users\evan\skydrive\projects\12.lightsensorcharacterization\experiments\rdv2\rdv2_r06\measurements\flow\fcs\Cells152.fcs	0.8	36.93	36.822	36.46	0.0956738	FC002	Sisko	0.1	37.15	36.9457	35.75	0.27436	rdv2_m01		16608	0.101936		20	dv-mono	Yes	0.0507	ref_prog05	2
5.272		B0001	650.961	8	22.4325	237	22.5361	660-LS	651	EO_23	Dynamic	2	0	480	rdv2_r06	0.466153	750	608.36	358.161	671.578	643.152	742.099	0.556884	313.058	MEF	c:\users\evan\skydrive\projects\12.lightsensorcharacterization\experiments\rdv2\rdv2_r06\measurements\flow\fcs\Cells153.fcs	0.8	36.93	36.822	36.46	0.0956738	FC002	Sisko	0.1	37.15	36.9457	35.75	0.27436	rdv2_m01		16608	0.094576		0	dv-mono	Yes	0.0499	ref_prog05	2
5.272		B0001	652.246	7	22.3899	220	22.2529	660-LS	652	EO_23	Dynamic	3	40	480	rdv2_r06	0.466153	750	608.36	358.161	671.578	643.152	742.099	0.556884	313.058	MEF	c:\users\evan\skydrive\projects\12.lightsensorcharacterization\experiments\rdv2\rdv2_r06\measurements\flow\fcs\Cells154.fcs	0.8	36.93	36.822	36.46	0.0956738	FC002	Sisko	0.1	37.15	36.9457	35.75	0.27436	rdv2_m01		16608	0.098256		2	dv-mono	Yes	0.0503	ref_prog05	2
5.272		B0001	651.882	7	22.3256	248	22.2745	660-LS	652	EO_23	Dynamic	4	260	480	rdv2_r06	0.466153	750	608.36	358.161	671.578	643.152	742.099	0.556884	313.058	MEF	c:\users\evan\skydrive\projects\12.lightsensorcharacterization\experiments\rdv2\rdv2_r06\measurements\flow\fcs\Cells155.fcs	0.8	36.93	36.822	36.46	0.0956738	FC002	Sisko	0.1	37.15	36.9457	35.75	0.27436	rdv2_m01		16608	0.092736		13	dv-mono	Yes	0.0497	ref_prog05	2
5.272		B0001	650.681	7	22.3211	190	22.4432	660-LS	651	EO_23	Dynamic	5	340	480	rdv2_r06	0.466153	750	608.36	358.161	671.578	643.152	742.099	0.556884	313.058	MEF	c:\users\evan\skydrive\projects\12.lightsensorcharacterization\experiments\rdv2\rdv2_r06\measurements\flow\fcs\Cells156.fcs	0.8	36.93	36.822	36.46	0.0956738	FC002	Sisko	0.1	37.15	36.9457	35.75	0.27436	rdv2_m01		16608	0.102856		17	dv-mono	Yes	0.0508	ref_prog05	2
5.272		B0001	653.775	7	22.2067	178	22.4654	660-LS	653.5	EO_23	Dynamic	6	300	480	rdv2_r06	0.466153	750	608.36	358.161	671.578	643.152	742.099	0.556884	313.058	MEF	c:\users\evan\skydrive\projects\12.lightsensorcharacterization\experiments\rdv2\rdv2_r06\measurements\flow\fcs\Cells157.fcs	0.8	36.93	36.822	36.46	0.0956738	FC002	Sisko	0.1	37.15	36.9457	35.75	0.27436	rdv2_m01		16608	0.112976		15	dv-mono	Yes	0.0519	ref_prog05	2
5.272		B0001	653.678	7	22.2727	176	22.3305	660-LS	653.5	EO_23	Dynamic	1	480	480	rdv2_r06	0.466153	750	608.36	358.161	671.578	643.152	742.099	0.556884	313.058	MEF	c:\users\evan\skydrive\projects\12.lightsensorcharacterization\experiments\rdv2\rdv2_r06\measurements\flow\fcs\Cells158.fcs	0.8	36.93	36.822	36.46	0.0956738	FC002	Sisko	0.1	37.15	36.9457	35.75	0.27436	rdv2_m01		16608	0.122176		23	dv-mono	Yes	0.0529	ref_prog05	3
5.272		B0001	651.628	7	22.557	218	21.8154	660-LS	651.5	EO_23	Dynamic	2	450	480	rdv2_r06	0.466153	750	608.36	358.161	671.578	643.152	742.099	0.556884	313.058	MEF	c:\users\evan\skydrive\projects\12.lightsensorcharacterization\experiments\rdv2\rdv2_r06\measurements\flow\fcs\Cells159.fcs	0.8	36.93	36.822	36.46	0.0956738	FC002	Sisko	0.1	37.15	36.9457	35.75	0.27436	rdv2_m01		16608	0.109296		22	dv-mono	Yes	0.0515	ref_prog05	3
5.272		B0001	655.781	7	23.4164	177	22.5342	660-LS	655.5	EO_23	Dynamic	3	360	480	rdv2_r06	0.466153	750	608.36	358.161	671.578	643.152	742.099	0.556884	313.058	MEF	c:\users\evan\skydrive\projects\12.lightsensorcharacterization\experiments\rdv2\rdv2_r06\measurements\flow\fcs\Cells160.fcs	0.8	36.93	36.822	36.46	0.0956738	FC002	Sisko	0.1	37.15	36.9457	35.75	0.27436	rdv2_m01		16608	0.091816		18	dv-mono	Yes	0.0496	ref_prog05	3
5.272		B0001	652.947	7	22.1032	219	22.5744	660-LS	653	EO_23	Dynamic	4	220	480	rdv2_r06	0.466153	750	608.36	358.161	671.578	643.152	742.099	0.556884	313.058	MEF	c:\users\evan\skydrive\projects\12.lightsensorcharacterization\experiments\rdv2\rdv2_r06\measurements\flow\fcs\Cells161.fcs	0.8	36.93	36.822	36.46	0.0956738	FC002	Sisko	0.1	37.15	36.9457	35.75	0.27436	rdv2_m01		16608	0.089976		11	dv-mono	Yes	0.0494	ref_prog05	3
5.272		B0001	655.803	7	23.151	159	22.4339	660-LS	655.5	EO_23	Dynamic	5	380	480	rdv2_r06	0.466153	750	608.36	358.161	671.578	643.152	742.099	0.556884	313.058	MEF	c:\users\evan\skydrive\projects\12.lightsensorcharacterization\experiments\rdv2\rdv2_r06\measurements\flow\fcs\Cells162.fcs	0.8	36.93	36.822	36.46	0.0956738	FC002	Sisko	0.1	37.15	36.9457	35.75	0.27436	rdv2_m01		16608	0.107456		19	dv-mono	Yes	0.0513	ref_prog05	3
5.272		B0001	653.822	7	22.1963	212	22.1024	660-LS	654	EO_23	Dynamic	6	140	480	rdv2_r06	0.466153	750	608.36	358.161	671.578	643.152	742.099	0.556884	313.058	MEF	c:\users\evan\skydrive\projects\12.lightsensorcharacterization\experiments\rdv2\rdv2_r06\measurements\flow\fcs\Cells163.fcs	0.8	36.93	36.822	36.46	0.0956738	FC002	Sisko	0.1	37.15	36.9457	35.75	0.27436	rdv2_m01		16608	0.101936		7	dv-mono	Yes	0.0507	ref_prog05	3
5.272		B0001	654.952	7	22.1253	182	22.2099	660-LS	654.5	EO_23	Dynamic	1	60	480	rdv2_r06	0.466153	750	608.36	358.161	671.578	643.152	742.099	0.556884	313.058	MEF	c:\users\evan\skydrive\projects\12.lightsensorcharacterization\experiments\rdv2\rdv2_r06\measurements\flow\fcs\Cells164.fcs	0.8	36.93	36.822	36.46	0.0956738	FC002	Sisko	0.1	37.15	36.9457	35.75	0.27436	rdv2_m01		16608	0.098256		3	dv-mono	Yes	0.0503	ref_prog05	4
5.272		B0001	655.947	7	23.4764	196	22.2999	660-LS	655.5	EO_23	Dynamic	2	180	480	rdv2_r06	0.466153	750	608.36	358.161	671.578	643.152	742.099	0.556884	313.058	MEF	c:\users\evan\skydrive\projects\12.lightsensorcharacterization\experiments\rdv2\rdv2_r06\measurements\flow\fcs\Cells165.fcs	0.8	36.93	36.822	36.46	0.0956738	FC002	Sisko	0.1	37.15	36.9457	35.75	0.27436	rdv2_m01		16608	0.113896		9	dv-mono	Yes	0.052	ref_prog05	4
5.272		B0001	653.269	7	22.4614	211	22.2847	660-LS	653.5	EO_23	Dynamic	3	320	480	rdv2_r06	0.466153	750	608.36	358.161	671.578	643.152	742.099	0.556884	313.058	MEF	c:\users\evan\skydrive\projects\12.lightsensorcharacterization\experiments\rdv2\rdv2_r06\measurements\flow\fcs\Cells166.fcs	0.8	36.93	36.822	36.46	0.0956738	FC002	Sisko	0.1	37.15	36.9457	35.75	0.27436	rdv2_m01		16608	0.096416		16	dv-mono	Yes	0.0501	ref_prog05	4
5.272		B0001	656.586	7	23.2833	163	22.0811	660-LS	656.5	EO_23	Dynamic	4	420	480	rdv2_r06	0.466153	750	608.36	358.161	671.578	643.152	742.099	0.556884	313.058	MEF	c:\users\evan\skydrive\projects\12.lightsensorcharacterization\experiments\rdv2\rdv2_r06\measurements\flow\fcs\Cells167.fcs	0.8	36.93	36.822	36.46	0.0956738	FC002	Sisko	0.1	37.15	36.9457	35.75	0.27436	rdv2_m01		16608	0.104696		21	dv-mono	Yes	0.051	ref_prog05	4
5.272		B0001	653.839	7	22.3751	211	22.1664	660-LS	654	EO_23	Dynamic	5	20	480	rdv2_r06	0.466153	750	608.36	358.161	671.578	643.152	742.099	0.556884	313.058	MEF	c:\users\evan\skydrive\projects\12.lightsensorcharacterization\experiments\rdv2\rdv2_r06\measurements\flow\fcs\Cells168.fcs	0.8	36.93	36.822	36.46	0.0956738	FC002	Sisko	0.1	37.15	36.9457	35.75	0.27436	rdv2_m01		16608	0.151616		1	dv-mono	Yes	0.0561	ref_prog05	4
5.272		B0001	653.626	7	22.2871	184	22.3871	660-LS	653.5	EO_23	Dynamic	6	120	480	rdv2_r06	0.466153	750	608.36	358.161	671.578	643.152	742.099	0.556884	313.058	MEF	c:\users\evan\skydrive\projects\12.lightsensorcharacterization\experiments\rdv2\rdv2_r06\measurements\flow\fcs\Cells169.fcs	0.8	36.93	36.822	36.46	0.0956738	FC002	Sisko	0.1	37.15	36.9457	35.75	0.27436	rdv2_m01		16608	0.121256		6	dv-mono	Yes	0.0528	ref_prog05	4
5.272		B0001	388.541	9	12.4891	255	20.6762	380-SB	386	EO_25	Dynamic	1	480	480	rdv2_r06	0.466153	750	608.36	358.161	671.578	643.152	742.099	0.556884	313.058	MEF	c:\users\evan\skydrive\projects\12.lightsensorcharacterization\experiments\rdv2\rdv2_r06\measurements\flow\fcs\Cells170.fcs	0.8	36.93	36.822	36.46	0.0956738	FC002	Janeway	0.1	37.15	36.9457	35.75	0.27436	rdv2_m01		16608	0.081696		23	dv-mono	Yes	0.0485	ref_prog05	1
5.272		B0001	388.342	9	12.2743	255	20.7573	380-SB	386	EO_25	Dynamic	2	420	480	rdv2_r06	0.466153	750	608.36	358.161	671.578	643.152	742.099	0.556884	313.058	MEF	c:\users\evan\skydrive\projects\12.lightsensorcharacterization\experiments\rdv2\rdv2_r06\measurements\flow\fcs\Cells171.fcs	0.8	36.93	36.822	36.46	0.0956738	FC002	Janeway	0.1	37.15	36.9457	35.75	0.27436	rdv2_m01		16608	0.078016		21	dv-mono	Yes	0.0481	ref_prog05	1
5.272		B0001	387.8	9	12.0006	255	21.1048	380-SB	385.5	EO_25	Dynamic	3	360	480	rdv2_r06	0.466153	750	608.36	358.161	671.578	643.152	742.099	0.556884	313.058	MEF	c:\users\evan\skydrive\projects\12.lightsensorcharacterization\experiments\rdv2\rdv2_r06\measurements\flow\fcs\Cells172.fcs	0.8	36.93	36.822	36.46	0.0956738	FC002	Janeway	0.1	37.15	36.9457	35.75	0.27436	rdv2_m01		16608	0.085376		18	dv-mono	Yes	0.0489	ref_prog05	1
5.272		B0001	388.397	9	12.3427	255	22.4205	380-SB	386.5	EO_25	Dynamic	4	300	480	rdv2_r06	0.466153	750	608.36	358.161	671.578	643.152	742.099	0.556884	313.058	MEF	c:\users\evan\skydrive\projects\12.lightsensorcharacterization\experiments\rdv2\rdv2_r06\measurements\flow\fcs\Cells173.fcs	0.8	36.93	36.822	36.46	0.0956738	FC002	Janeway	0.1	37.15	36.9457	35.75	0.27436	rdv2_m01		16608	0.072496		15	dv-mono	Yes	0.0475	ref_prog05	1
5.272		B0001	387.555	9	12.1108	255	22.2173	380-SB	385.5	EO_25	Dynamic	5	40	480	rdv2_r06	0.466153	750	608.36	358.161	671.578	643.152	742.099	0.556884	313.058	MEF	c:\users\evan\skydrive\projects\12.lightsensorcharacterization\experiments\rdv2\rdv2_r06\measurements\flow\fcs\Cells174.fcs	0.8	36.93	36.822	36.46	0.0956738	FC002	Janeway	0.1	37.15	36.9457	35.75	0.27436	rdv2_m01		16608	0.102856		2	dv-mono	Yes	0.0508	ref_prog05	1
5.272		B0001	387.662	9	12.0346	255	21.4492	380-SB	385.5	EO_25	Dynamic	6	120	480	rdv2_r06	0.466153	750	608.36	358.161	671.578	643.152	742.099	0.556884	313.058	MEF	c:\users\evan\skydrive\projects\12.lightsensorcharacterization\experiments\rdv2\rdv2_r06\measurements\flow\fcs\Cells175.fcs	0.8	36.93	36.822	36.46	0.0956738	FC002	Janeway	0.1	37.15	36.9457	35.75	0.27436	rdv2_m01		16608	0.111136		6	dv-mono	Yes	0.0517	ref_prog05	1
5.272		B0001	389.118	9	12.4845	255	21.2879	380-SB	387	EO_25	Dynamic	1	100	480	rdv2_r06	0.466153	750	608.36	358.161	671.578	643.152	742.099	0.556884	313.058	MEF	c:\users\evan\skydrive\projects\12.lightsensorcharacterization\experiments\rdv2\rdv2_r06\measurements\flow\fcs\Cells176.fcs	0.8	36.93	36.822	36.46	0.0956738	FC002	Janeway	0.1	37.15	36.9457	35.75	0.27436	rdv2_m01		16608	0.101016		5	dv-mono	Yes	0.0506	ref_prog05	2
5.272		B0001	387.735	9	12.0484	255	21.307	380-SB	385.5	EO_25	Dynamic	2	320	480	rdv2_r06	0.466153	750	608.36	358.161	671.578	643.152	742.099	0.556884	313.058	MEF	c:\users\evan\skydrive\projects\12.lightsensorcharacterization\experiments\rdv2\rdv2_r06\measurements\flow\fcs\Cells177.fcs	0.8	36.93	36.822	36.46	0.0956738	FC002	Janeway	0.1	37.15	36.9457	35.75	0.27436	rdv2_m01		16608	0.079856		16	dv-mono	Yes	0.0483	ref_prog05	2
5.272		B0001	387.833	9	12.0814	255	21.108	380-SB	385.5	EO_25	Dynamic	3	450	480	rdv2_r06	0.466153	750	608.36	358.161	671.578	643.152	742.099	0.556884	313.058	MEF	c:\users\evan\skydrive\projects\12.lightsensorcharacterization\experiments\rdv2\rdv2_r06\measurements\flow\fcs\Cells178.fcs	0.8	36.93	36.822	36.46	0.0956738	FC002	Janeway	0.1	37.15	36.9457	35.75	0.27436	rdv2_m01		16608	0.090896		22	dv-mono	Yes	0.0495	ref_prog05	2
5.272		B0001	388.846	9	12.4603	255	22.1445	380-SB	386.5	EO_25	Dynamic	4	20	480	rdv2_r06	0.466153	750	608.36	358.161	671.578	643.152	742.099	0.556884	313.058	MEF	c:\users\evan\skydrive\projects\12.lightsensorcharacterization\experiments\rdv2\rdv2_r06\measurements\flow\fcs\Cells179.fcs	0.8	36.93	36.822	36.46	0.0956738	FC002	Janeway	0.1	37.15	36.9457	35.75	0.27436	rdv2_m01		16608	0.103776		1	dv-mono	Yes	0.0509	ref_prog05	2
5.272		B0001	388.647	10	12.371	255	22.5007	380-SB	386.5	EO_25	Dynamic	5	400	480	rdv2_r06	0.466153	750	608.36	358.161	671.578	643.152	742.099	0.556884	313.058	MEF	c:\users\evan\skydrive\projects\12.lightsensorcharacterization\experiments\rdv2\rdv2_r06\measurements\flow\fcs\Cells180.fcs	0.8	36.93	36.822	36.46	0.0956738	FC002	Janeway	0.1	37.15	36.9457	35.75	0.27436	rdv2_m01		16608	0.098256		20	dv-mono	Yes	0.0503	ref_prog05	2
5.272		B0001	388.398	9	12.2935	255	21.9194	380-SB	386	EO_25	Dynamic	6	180	480	rdv2_r06	0.466153	750	608.36	358.161	671.578	643.152	742.099	0.556884	313.058	MEF	c:\users\evan\skydrive\projects\12.lightsensorcharacterization\experiments\rdv2\rdv2_r06\measurements\flow\fcs\Cells181.fcs	0.8	36.93	36.822	36.46	0.0956738	FC002	Janeway	0.1	37.15	36.9457	35.75	0.27436	rdv2_m01		16608	0.104696		9	dv-mono	Yes	0.051	ref_prog05	2
5.272		B0001	388.143	9	12.2222	255	22.3363	380-SB	386	EO_25	Dynamic	1	200	480	rdv2_r06	0.466153	750	608.36	358.161	671.578	643.152	742.099	0.556884	313.058	MEF	c:\users\evan\skydrive\projects\12.lightsensorcharacterization\experiments\rdv2\rdv2_r06\measurements\flow\fcs\Cells182.fcs	0.8	36.93	36.822	36.46	0.0956738	FC002	Janeway	0.1	37.15	36.9457	35.75	0.27436	rdv2_m01		16608	0.106536		10	dv-mono	Yes	0.0512	ref_prog05	3
5.272		B0001	388.295	9	12.3058	255	22.3581	380-SB	386	EO_25	Dynamic	2	80	480	rdv2_r06	0.466153	750	608.36	358.161	671.578	643.152	742.099	0.556884	313.058	MEF	c:\users\evan\skydrive\projects\12.lightsensorcharacterization\experiments\rdv2\rdv2_r06\measurements\flow\fcs\Cells183.fcs	0.8	36.93	36.822	36.46	0.0956738	FC002	Janeway	0.1	37.15	36.9457	35.75	0.27436	rdv2_m01		16608	0.107456		4	dv-mono	Yes	0.0513	ref_prog05	3
5.272		B0001	388.822	9	12.4255	255	20.8276	380-SB	386.5	EO_25	Dynamic	3	380	480	rdv2_r06	0.466153	750	608.36	358.161	671.578	643.152	742.099	0.556884	313.058	MEF	c:\users\evan\skydrive\projects\12.lightsensorcharacterization\experiments\rdv2\rdv2_r06\measurements\flow\fcs\Cells184.fcs	0.8	36.93	36.822	36.46	0.0956738	FC002	Janeway	0.1	37.15	36.9457	35.75	0.27436	rdv2_m01		16608	0.087216		19	dv-mono	Yes	0.0491	ref_prog05	3
5.272		B0001	389.178	9	12.502	255	20.2542	380-SB	387	EO_25	Dynamic	4	220	480	rdv2_r06	0.466153	750	608.36	358.161	671.578	643.152	742.099	0.556884	313.058	MEF	c:\users\evan\skydrive\projects\12.lightsensorcharacterization\experiments\rdv2\rdv2_r06\measurements\flow\fcs\Cells185.fcs	0.8	36.93	36.822	36.46	0.0956738	FC002	Janeway	0.1	37.15	36.9457	35.75	0.27436	rdv2_m01		16608	0.108376		11	dv-mono	Yes	0.0514	ref_prog05	3
5.272		B0001	388.677	9	12.4159	255	21.7564	380-SB	386.5	EO_25	Dynamic	5	60	480	rdv2_r06	0.466153	750	608.36	358.161	671.578	643.152	742.099	0.556884	313.058	MEF	c:\users\evan\skydrive\projects\12.lightsensorcharacterization\experiments\rdv2\rdv2_r06\measurements\flow\fcs\Cells186.fcs	0.8	36.93	36.822	36.46	0.0956738	FC002	Janeway	0.1	37.15	36.9457	35.75	0.27436	rdv2_m01		16608	0.104696		3	dv-mono	Yes	0.051	ref_prog05	3
5.272		B0001	389.109	9	12.5487	255	22.1465	380-SB	387	EO_25	Dynamic	6	240	480	rdv2_r06	0.466153	750	608.36	358.161	671.578	643.152	742.099	0.556884	313.058	MEF	c:\users\evan\skydrive\projects\12.lightsensorcharacterization\experiments\rdv2\rdv2_r06\measurements\flow\fcs\Cells187.fcs	0.8	36.93	36.822	36.46	0.0956738	FC002	Janeway	0.1	37.15	36.9457	35.75	0.27436	rdv2_m01		16608	0.137816		12	dv-mono	Yes	0.0546	ref_prog05	3
5.272		B0001	388.797	9	12.4512	255	22.4832	380-SB	386.5	EO_25	Dynamic	1	260	480	rdv2_r06	0.466153	750	608.36	358.161	671.578	643.152	742.099	0.556884	313.058	MEF	c:\users\evan\skydrive\projects\12.lightsensorcharacterization\experiments\rdv2\rdv2_r06\measurements\flow\fcs\Cells188.fcs	0.8	36.93	36.822	36.46	0.0956738	FC002	Janeway	0.1	37.15	36.9457	35.75	0.27436	rdv2_m01		16608	0.100096		13	dv-mono	Yes	0.0505	ref_prog05	4
5.272		B0001	387.98	9	12.105	255	20.6787	380-SB	385.5	EO_25	Dynamic	2	280	480	rdv2_r06	0.466153	750	608.36	358.161	671.578	643.152	742.099	0.556884	313.058	MEF	c:\users\evan\skydrive\projects\12.lightsensorcharacterization\experiments\rdv2\rdv2_r06\measurements\flow\fcs\Cells189.fcs	0.8	36.93	36.822	36.46	0.0956738	FC002	Janeway	0.1	37.15	36.9457	35.75	0.27436	rdv2_m01		16608	0.108376		14	dv-mono	Yes	0.0514	ref_prog05	4
5.272		B0001	387.875	9	12.1628	255	22.2689	380-SB	386	EO_25	Dynamic	3	0	480	rdv2_r06	0.466153	750	608.36	358.161	671.578	643.152	742.099	0.556884	313.058	MEF	c:\users\evan\skydrive\projects\12.lightsensorcharacterization\experiments\rdv2\rdv2_r06\measurements\flow\fcs\Cells190.fcs	0.8	36.93	36.822	36.46	0.0956738	FC002	Janeway	0.1	37.15	36.9457	35.75	0.27436	rdv2_m01		16608	0.114816		0	dv-mono	Yes	0.0521	ref_prog05	4
5.272		B0001	388.449	9	12.2848	255	21.7324	380-SB	386	EO_25	Dynamic	4	140	480	rdv2_r06	0.466153	750	608.36	358.161	671.578	643.152	742.099	0.556884	313.058	MEF	c:\users\evan\skydrive\projects\12.lightsensorcharacterization\experiments\rdv2\rdv2_r06\measurements\flow\fcs\Cells191.fcs	0.8	36.93	36.822	36.46	0.0956738	FC002	Janeway	0.1	37.15	36.9457	35.75	0.27436	rdv2_m01		16608	0.096416		7	dv-mono	Yes	0.0501	ref_prog05	4
5.272		B0001	389.234	9	12.5928	255	21.1473	380-SB	387	EO_25	Dynamic	5	160	480	rdv2_r06	0.466153	750	608.36	358.161	671.578	643.152	742.099	0.556884	313.058	MEF	c:\users\evan\skydrive\projects\12.lightsensorcharacterization\experiments\rdv2\rdv2_r06\measurements\flow\fcs\Cells192.fcs	0.8	36.93	36.822	36.46	0.0956738	FC002	Janeway	0.1	37.15	36.9457	35.75	0.27436	rdv2_m01		16608	0.111136		8	dv-mono	Yes	0.0517	ref_prog05	4
5.272		B0001	389.062	9	12.3873	255	21.259	380-SB	387	EO_25	Dynamic	6	340	480	rdv2_r06	0.466153	750	608.36	358.161	671.578	643.152	742.099	0.556884	313.058	MEF	c:\users\evan\skydrive\projects\12.lightsensorcharacterization\experiments\rdv2\rdv2_r06\measurements\flow\fcs\Cells193.fcs	0.8	36.93	36.822	36.46	0.0956738	FC002	Janeway	0.1	37.15	36.9457	35.75	0.27436	rdv2_m01		16608	0.117576		17	dv-mono	Yes	0.0524	ref_prog05	4
[truncated: 18 more columns]
