# Supplementary material for: A photoconversion model for full spectral programming and multiplexing of optogenetic systems
Source: Mol Syst Biol. 2017 Apr 24;13(4):926. doi: 10.15252/msb.20167456 (PMC5408778; doi:10.15252/msb.20167456)
Supplement: Supplementary file 15 — Dataset EV7 [file MSB-13-926-s015.zip › dataset_ev7_cph8-ompr_data_and_analysis/cph8-ompr_data/dv-mono/rdv2_wholepop_dv-mono_concise.xlsx]

## Sheet: Sheet1
Activating intensity	Bot Centroid (nm)	Bot LED ID	Col	Data time point	FL1 Mean	FL1 RCV	Growth temp mean	LPA	Maturation temp mean	Model	OD	Program type	Reference signal	Row	Run ID	Run name	Sample ID	Spectral intensity	Strain ID	Top Centroid (nm)	Top LED ID	Unnamed: 19	Unnamed: 20	Unnamed: 21	Well
	655.279	660-LS	1	120	763.839	0.549286	36.853	Sisko	37.1048	rdv2_m01	0.096416	dv-mono	ref_prog05	1	rdv2_r08	RDv2 Run 8	rdv2_r08_s049		RDv2						1
	654.287	660-LS	2	40	235.188	0.817581	36.853	Sisko	37.1048	rdv2_m01	0.091816	dv-mono	ref_prog05	1	rdv2_r08	RDv2 Run 8	rdv2_r08_s050		RDv2						2
	655.164	660-LS	3	60	306.28	0.780789	36.853	Sisko	37.1048	rdv2_m01	0.091816	dv-mono	ref_prog05	1	rdv2_r08	RDv2 Run 8	rdv2_r08_s051		RDv2						3
	655.389	660-LS	4	100	550.689	0.630958	36.853	Sisko	37.1048	rdv2_m01	0.089976	dv-mono	ref_prog05	1	rdv2_r08	RDv2 Run 8	rdv2_r08_s052		RDv2						4
	653.18	660-LS	5	160	1384.43	0.519319	36.853	Sisko	37.1048	rdv2_m01	0.090896	dv-mono	ref_prog05	1	rdv2_r08	RDv2 Run 8	rdv2_r08_s053		RDv2						5
	654.467	660-LS	6	450	686.554	0.529197	36.853	Sisko	37.1048	rdv2_m01	0.098256	dv-mono	ref_prog05	1	rdv2_r08	RDv2 Run 8	rdv2_r08_s054		RDv2						6
	654.079	660-LS	1	200	2488.48	0.526922	36.853	Sisko	37.1048	rdv2_m01	0.133216	dv-mono	ref_prog05	2	rdv2_r08	RDv2 Run 8	rdv2_r08_s055		RDv2						7
	650.961	660-LS	2	20	217.559	0.784645	36.853	Sisko	37.1048	rdv2_m01	0.107456	dv-mono	ref_prog05	2	rdv2_r08	RDv2 Run 8	rdv2_r08_s056		RDv2						8
	652.246	660-LS	3	0	192.972	0.766623	36.853	Sisko	37.1048	rdv2_m01	0.102856	dv-mono	ref_prog05	2	rdv2_r08	RDv2 Run 8	rdv2_r08_s057		RDv2						9
	651.882	660-LS	4	400	1045.9	0.478596	36.853	Sisko	37.1048	rdv2_m01	0.102856	dv-mono	ref_prog05	2	rdv2_r08	RDv2 Run 8	rdv2_r08_s058		RDv2						10
	650.681	660-LS	5	280	2468.64	0.498933	36.853	Sisko	37.1048	rdv2_m01	0.133216	dv-mono	ref_prog05	2	rdv2_r08	RDv2 Run 8	rdv2_r08_s059		RDv2						11
	653.775	660-LS	6	480	577.475	0.58383	36.853	Sisko	37.1048	rdv2_m01	0.135976	dv-mono	ref_prog05	2	rdv2_r08	RDv2 Run 8	rdv2_r08_s060		RDv2						12
	653.678	660-LS	1	80	459.492	0.691473	36.853	Sisko	37.1048	rdv2_m01	0.132296	dv-mono	ref_prog05	3	rdv2_r08	RDv2 Run 8	rdv2_r08_s061		RDv2						13
	651.628	660-LS	2	360	1380.01	0.498933	36.853	Sisko	37.1048	rdv2_m01	0.124936	dv-mono	ref_prog05	3	rdv2_r08	RDv2 Run 8	rdv2_r08_s062		RDv2						14
	655.781	660-LS	3	140	1032.05	0.514215	36.853	Sisko	37.1048	rdv2_m01	0.133216	dv-mono	ref_prog05	3	rdv2_r08	RDv2 Run 8	rdv2_r08_s063		RDv2						15
	652.947	660-LS	4	240	2681.23	0.498933	36.853	Sisko	37.1048	rdv2_m01	0.123096	dv-mono	ref_prog05	3	rdv2_r08	RDv2 Run 8	rdv2_r08_s064		RDv2						16
	655.803	660-LS	5	300	2138.48	0.498933	36.853	Sisko	37.1048	rdv2_m01	0.125856	dv-mono	ref_prog05	3	rdv2_r08	RDv2 Run 8	rdv2_r08_s065		RDv2						17
	653.822	660-LS	6	260	2677.66	0.486351	36.853	Sisko	37.1048	rdv2_m01	0.130456	dv-mono	ref_prog05	3	rdv2_r08	RDv2 Run 8	rdv2_r08_s066		RDv2						18
	654.952	660-LS	1	380	1138.78	0.478596	36.853	Sisko	37.1048	rdv2_m01	0.111136	dv-mono	ref_prog05	4	rdv2_r08	RDv2 Run 8	rdv2_r08_s067		RDv2						19
	655.947	660-LS	2	220	2665.16	0.486351	36.853	Sisko	37.1048	rdv2_m01	0.099176	dv-mono	ref_prog05	4	rdv2_r08	RDv2 Run 8	rdv2_r08_s068		RDv2						20
	653.269	660-LS	3	340	1571.71	0.486351	36.853	Sisko	37.1048	rdv2_m01	0.092736	dv-mono	ref_prog05	4	rdv2_r08	RDv2 Run 8	rdv2_r08_s069		RDv2						21
	656.586	660-LS	4	420	832.513	0.501632	36.853	Sisko	37.1048	rdv2_m01	0.128616	dv-mono	ref_prog05	4	rdv2_r08	RDv2 Run 8	rdv2_r08_s070		RDv2						22
	653.839	660-LS	5	180	1711.35	0.511641	36.853	Sisko	37.1048	rdv2_m01	0.101016	dv-mono	ref_prog05	4	rdv2_r08	RDv2 Run 8	rdv2_r08_s071		RDv2						23
	653.626	660-LS	6	320	1736.6	0.498933	36.853	Sisko	37.1048	rdv2_m01	0.108376	dv-mono	ref_prog05	4	rdv2_r08	RDv2 Run 8	rdv2_r08_s072		RDv2						24
	388.541	380-SB	1	360	1178.05	0.486351	36.853	Janeway	37.1048	rdv2_m01	0.103776	dv-mono	ref_prog05	1	rdv2_r08	RDv2 Run 8	rdv2_r08_s073		RDv2						1
	388.342	380-SB	2	400	943.872	0.498933	36.853	Janeway	37.1048	rdv2_m01	0.112056	dv-mono	ref_prog05	1	rdv2_r08	RDv2 Run 8	rdv2_r08_s074		RDv2						2
	387.8	380-SB	3	120	649.783	0.58383	36.853	Janeway	37.1048	rdv2_m01	0.069736	dv-mono	ref_prog05	1	rdv2_r08	RDv2 Run 8	rdv2_r08_s075		RDv2						3
	388.397	380-SB	4	20	261.049	0.767612	36.853	Janeway	37.1048	rdv2_m01	0.065136	dv-mono	ref_prog05	1	rdv2_r08	RDv2 Run 8	rdv2_r08_s076		RDv2						4
	387.555	380-SB	5	60	303.761	0.774233	36.853	Janeway	37.1048	rdv2_m01	0.071576	dv-mono	ref_prog05	1	rdv2_r08	RDv2 Run 8	rdv2_r08_s077		RDv2						5
	387.662	380-SB	6	80	405.876	0.74604	36.853	Janeway	37.1048	rdv2_m01	0.079856	dv-mono	ref_prog05	1	rdv2_r08	RDv2 Run 8	rdv2_r08_s078		RDv2						6
	389.118	380-SB	1	220	2626.03	0.494029	36.853	Janeway	37.1048	rdv2_m01	0.089976	dv-mono	ref_prog05	2	rdv2_r08	RDv2 Run 8	rdv2_r08_s079		RDv2						7
	387.735	380-SB	2	280	2302.57	0.506612	36.853	Janeway	37.1048	rdv2_m01	0.099176	dv-mono	ref_prog05	2	rdv2_r08	RDv2 Run 8	rdv2_r08_s080		RDv2						8
	387.833	380-SB	3	40	254.191	0.795096	36.853	Janeway	37.1048	rdv2_m01	0.066976	dv-mono	ref_prog05	2	rdv2_r08	RDv2 Run 8	rdv2_r08_s081		RDv2						9
	388.846	380-SB	4	340	1472.49	0.511641	36.853	Janeway	37.1048	rdv2_m01	0.108376	dv-mono	ref_prog05	2	rdv2_r08	RDv2 Run 8	rdv2_r08_s082		RDv2						10
	388.647	380-SB	5	180	1686.43	0.539756	36.853	Janeway	37.1048	rdv2_m01	0.090896	dv-mono	ref_prog05	2	rdv2_r08	RDv2 Run 8	rdv2_r08_s083		RDv2						11
	388.398	380-SB	6	240	2508.8	0.498933	36.853	Janeway	37.1048	rdv2_m01	0.090896	dv-mono	ref_prog05	2	rdv2_r08	RDv2 Run 8	rdv2_r08_s084		RDv2						12
	388.143	380-SB	1	300	1992.43	0.506612	36.853	Janeway	37.1048	rdv2_m01	0.100096	dv-mono	ref_prog05	3	rdv2_r08	RDv2 Run 8	rdv2_r08_s085		RDv2						13
	388.295	380-SB	2	100	565.036	0.644177	36.853	Janeway	37.1048	rdv2_m01	0.080776	dv-mono	ref_prog05	3	rdv2_r08	RDv2 Run 8	rdv2_r08_s086		RDv2						14
	388.822	380-SB	3	160	1390.6	0.552717	36.853	Janeway	37.1048	rdv2_m01	0.097336	dv-mono	ref_prog05	3	rdv2_r08	RDv2 Run 8	rdv2_r08_s087		RDv2						15
	389.178	380-SB	4	420	916.575	0.519319	36.853	Janeway	37.1048	rdv2_m01	0.125856	dv-mono	ref_prog05	3	rdv2_r08	RDv2 Run 8	rdv2_r08_s088		RDv2						16
	388.677	380-SB	5	480	571.687	0.603886	36.853	Janeway	37.1048	rdv2_m01	0.129536	dv-mono	ref_prog05	3	rdv2_r08	RDv2 Run 8	rdv2_r08_s089		RDv2						17
	389.109	380-SB	6	380	1042.63	0.486351	36.853	Janeway	37.1048	rdv2_m01	0.107456	dv-mono	ref_prog05	3	rdv2_r08	RDv2 Run 8	rdv2_r08_s090		RDv2						18
	388.797	380-SB	1	140	983.827	0.526922	36.853	Janeway	37.1048	rdv2_m01	0.078016	dv-mono	ref_prog05	4	rdv2_r08	RDv2 Run 8	rdv2_r08_s091		RDv2						19
	387.98	380-SB	2	450	677.796	0.56212	36.853	Janeway	37.1048	rdv2_m01	0.128616	dv-mono	ref_prog05	4	rdv2_r08	RDv2 Run 8	rdv2_r08_s092		RDv2						20
	387.875	380-SB	3	200	2287.56	0.541905	36.853	Janeway	37.1048	rdv2_m01	0.090896	dv-mono	ref_prog05	4	rdv2_r08	RDv2 Run 8	rdv2_r08_s093		RDv2						21
	388.449	380-SB	4	320	1715.85	0.511641	36.853	Janeway	37.1048	rdv2_m01	0.101016	dv-mono	ref_prog05	4	rdv2_r08	RDv2 Run 8	rdv2_r08_s094		RDv2						22
	389.234	380-SB	5	0	285.077	0.802988	36.853	Janeway	37.1048	rdv2_m01	0.078016	dv-mono	ref_prog05	4	rdv2_r08	RDv2 Run 8	rdv2_r08_s095		RDv2						23
	389.062	380-SB	6	260	2457.85	0.514215	36.853	Janeway	37.1048	rdv2_m01	0.119416	dv-mono	ref_prog05	4	rdv2_r08	RDv2 Run 8	rdv2_r08_s096		RDv2						24
	655.279	660-LS	1	160	1307.6	0.518479	36.8304	Sisko	37.1359	rdv2_m01	0.195776	dv-mono	ref_prog05	1	rdv2_r09	RDv2 Run 9	rdv2_r09_s049		RDv2						1
	654.287	660-LS	2	400	958.304	0.498127	36.8304	Sisko	37.1359	rdv2_m01	0.204976	dv-mono	ref_prog05	1	rdv2_r09	RDv2 Run 9	rdv2_r09_s050		RDv2						2
	655.164	660-LS	3	80	400.422	0.744839	36.8304	Sisko	37.1359	rdv2_m01	0.208656	dv-mono	ref_prog05	1	rdv2_r09	RDv2 Run 9	rdv2_r09_s051		RDv2						3
	655.389	660-LS	4	140	954.285	0.526073	36.8304	Sisko	37.1359	rdv2_m01	0.188416	dv-mono	ref_prog05	1	rdv2_r09	RDv2 Run 9	rdv2_r09_s052		RDv2						4
	653.18	660-LS	5	320	1820.01	0.498127	36.8304	Sisko	37.1359	rdv2_m01	0.186576	dv-mono	ref_prog05	1	rdv2_r09	RDv2 Run 9	rdv2_r09_s053		RDv2						5
	654.467	660-LS	6	280	2342.58	0.498127	36.8304	Sisko	37.1359	rdv2_m01	0.173696	dv-mono	ref_prog05	1	rdv2_r09	RDv2 Run 9	rdv2_r09_s054		RDv2						6
	654.079	660-LS	1	180	1908.78	0.518479	36.8304	Sisko	37.1359	rdv2_m01	0.216936	dv-mono	ref_prog05	2	rdv2_r09	RDv2 Run 9	rdv2_r09_s055		RDv2						7
	650.961	660-LS	2	120	784.684	0.555712	36.8304	Sisko	37.1359	rdv2_m01	0.217856	dv-mono	ref_prog05	2	rdv2_r09	RDv2 Run 9	rdv2_r09_s056		RDv2						8
	652.246	660-LS	3	60	341.165	0.793797	36.8304	Sisko	37.1359	rdv2_m01	0.218776	dv-mono	ref_prog05	2	rdv2_r09	RDv2 Run 9	rdv2_r09_s057		RDv2						9
	651.882	660-LS	4	340	1556.55	0.485569	36.8304	Sisko	37.1359	rdv2_m01	0.195776	dv-mono	ref_prog05	2	rdv2_r09	RDv2 Run 9	rdv2_r09_s058		RDv2						10
	650.681	660-LS	5	260	2686.48	0.485569	36.8304	Sisko	37.1359	rdv2_m01	0.220616	dv-mono	ref_prog05	2	rdv2_r09	RDv2 Run 9	rdv2_r09_s059		RDv2						11
	653.775	660-LS	6	240	2706.86	0.498127	36.8304	Sisko	37.1359	rdv2_m01	0.213256	dv-mono	ref_prog05	2	rdv2_r09	RDv2 Run 9	rdv2_r09_s060		RDv2						12
	653.678	660-LS	1	0	199.486	0.758836	36.8304	Sisko	37.1359	rdv2_m01	0.222456	dv-mono	ref_prog05	3	rdv2_r09	RDv2 Run 9	rdv2_r09_s061		RDv2						13
	651.628	660-LS	2	300	2105.94	0.505797	36.8304	Sisko	37.1359	rdv2_m01	0.226136	dv-mono	ref_prog05	3	rdv2_r09	RDv2 Run 9	rdv2_r09_s062		RDv2						14
	655.781	660-LS	3	40	266.63	0.808214	36.8304	Sisko	37.1359	rdv2_m01	0.230736	dv-mono	ref_prog05	3	rdv2_r09	RDv2 Run 9	rdv2_r09_s063		RDv2						15
	652.947	660-LS	4	450	694.658	0.535729	36.8304	Sisko	37.1359	rdv2_m01	0.224296	dv-mono	ref_prog05	3	rdv2_r09	RDv2 Run 9	rdv2_r09_s064		RDv2						16
	655.803	660-LS	5	220	2743.75	0.485569	36.8304	Sisko	37.1359	rdv2_m01	0.227056	dv-mono	ref_prog05	3	rdv2_r09	RDv2 Run 9	rdv2_r09_s065		RDv2						17
	653.822	660-LS	6	100	588.032	0.636203	36.8304	Sisko	37.1359	rdv2_m01	0.219696	dv-mono	ref_prog05	3	rdv2_r09	RDv2 Run 9	rdv2_r09_s066		RDv2						18
	654.952	660-LS	1	380	1102.83	0.477824	36.8304	Sisko	37.1359	rdv2_m01	0.196696	dv-mono	ref_prog05	4	rdv2_r09	RDv2 Run 9	rdv2_r09_s067		RDv2						19
	655.947	660-LS	2	360	1328.72	0.485569	36.8304	Sisko	37.1359	rdv2_m01	0.203136	dv-mono	ref_prog05	4	rdv2_r09	RDv2 Run 9	rdv2_r09_s068		RDv2						20
	653.269	660-LS	3	20	206.902	0.786007	36.8304	Sisko	37.1359	rdv2_m01	0.220616	dv-mono	ref_prog05	4	rdv2_r09	RDv2 Run 9	rdv2_r09_s069		RDv2						21
	656.586	660-LS	4	200	2367.35	0.518479	36.8304	Sisko	37.1359	rdv2_m01	0.233496	dv-mono	ref_prog05	4	rdv2_r09	RDv2 Run 9	rdv2_r09_s070		RDv2						22
	653.839	660-LS	5	480	521.224	0.609947	36.8304	Sisko	37.1359	rdv2_m01	0.202216	dv-mono	ref_prog05	4	rdv2_r09	RDv2 Run 9	rdv2_r09_s071		RDv2						23
	653.626	660-LS	6	420	814.477	0.500833	36.8304	Sisko	37.1359	rdv2_m01	0.206816	dv-mono	ref_prog05	4	rdv2_r09	RDv2 Run 9	rdv2_r09_s072		RDv2						24
	388.541	380-SB	1	380	1014.32	0.485569	36.8304	Janeway	37.1359	rdv2_m01	0.158976	dv-mono	ref_prog05	1	rdv2_r09	RDv2 Run 9	rdv2_r09_s073		RDv2						1
	388.342	380-SB	2	260	2494.37	0.498127	36.8304	Janeway	37.1359	rdv2_m01	0.139656	dv-mono	ref_prog05	1	rdv2_r09	RDv2 Run 9	rdv2_r09_s074		RDv2						2
	387.8	380-SB	3	450	609.539	0.575748	36.8304	Janeway	37.1359	rdv2_m01	0.163576	dv-mono	ref_prog05	1	rdv2_r09	RDv2 Run 9	rdv2_r09_s075		RDv2						3
	388.397	380-SB	4	20	265.133	0.780632	36.8304	Janeway	37.1359	rdv2_m01	0.105616	dv-mono	ref_prog05	1	rdv2_r09	RDv2 Run 9	rdv2_r09_s076		RDv2						4
	387.555	380-SB	5	400	896.771	0.493239	36.8304	Janeway	37.1359	rdv2_m01	0.167256	dv-mono	ref_prog05	1	rdv2_r09	RDv2 Run 9	rdv2_r09_s077		RDv2						5
	387.662	380-SB	6	140	832.099	0.553847	36.8304	Janeway	37.1359	rdv2_m01	0.124016	dv-mono	ref_prog05	1	rdv2_r09	RDv2 Run 9	rdv2_r09_s078		RDv2						6
	389.118	380-SB	1	100	550.332	0.643152	36.8304	Janeway	37.1359	rdv2_m01	0.119416	dv-mono	ref_prog05	2	rdv2_r09	RDv2 Run 9	rdv2_r09_s079		RDv2						7
	387.735	380-SB	2	200	2329.95	0.513391	36.8304	Janeway	37.1359	rdv2_m01	0.144256	dv-mono	ref_prog05	2	rdv2_r09	RDv2 Run 9	rdv2_r09_s080		RDv2						8
	387.833	380-SB	3	60	319.272	0.786007	36.8304	Janeway	37.1359	rdv2_m01	0.118496	dv-mono	ref_prog05	2	rdv2_r09	RDv2 Run 9	rdv2_r09_s081		RDv2						9
	388.846	380-SB	4	480	543.255	0.636203	36.8304	Janeway	37.1359	rdv2_m01	0.199456	dv-mono	ref_prog05	2	rdv2_r09	RDv2 Run 9	rdv2_r09_s082		RDv2						10
	388.647	380-SB	5	240	2573.5	0.505797	36.8304	Janeway	37.1359	rdv2_m01	0.140576	dv-mono	ref_prog05	2	rdv2_r09	RDv2 Run 9	rdv2_r09_s083		RDv2						11
	388.398	380-SB	6	160	1197	0.533593	36.8304	Janeway	37.1359	rdv2_m01	0.120336	dv-mono	ref_prog05	2	rdv2_r09	RDv2 Run 9	rdv2_r09_s084		RDv2						12
	388.143	380-SB	1	120	733.523	0.56294	36.8304	Janeway	37.1359	rdv2_m01	0.218776	dv-mono	ref_prog05	3	rdv2_r09	RDv2 Run 9	rdv2_r09_s085		RDv2						13
	388.295	380-SB	2	0	281.02	0.793797	36.8304	Janeway	37.1359	rdv2_m01	0.130456	dv-mono	ref_prog05	3	rdv2_r09	RDv2 Run 9	rdv2_r09_s086		RDv2						14
	388.822	380-SB	3	280	2433.23	0.505797	36.8304	Janeway	37.1359	rdv2_m01	0.158976	dv-mono	ref_prog05	3	rdv2_r09	RDv2 Run 9	rdv2_r09_s087		RDv2						15
	389.178	380-SB	4	360	1313.56	0.505797	36.8304	Janeway	37.1359	rdv2_m01	0.176456	dv-mono	ref_prog05	3	rdv2_r09	RDv2 Run 9	rdv2_r09_s088		RDv2						16
	388.677	380-SB	5	300	2009.75	0.505797	36.8304	Janeway	37.1359	rdv2_m01	0.153456	dv-mono	ref_prog05	3	rdv2_r09	RDv2 Run 9	rdv2_r09_s089		RDv2						17
	389.109	380-SB	6	220	2568.63	0.493239	36.8304	Janeway	37.1359	rdv2_m01	0.140576	dv-mono	ref_prog05	3	rdv2_r09	RDv2 Run 9	rdv2_r09_s090		RDv2						18
	388.797	380-SB	1	80	430.682	0.724364	36.8304	Janeway	37.1359	rdv2_m01	0.115736	dv-mono	ref_prog05	4	rdv2_r09	RDv2 Run 9	rdv2_r09_s091		RDv2						19
	387.98	380-SB	2	40	265.818	0.766356	36.8304	Janeway	37.1359	rdv2_m01	0.113896	dv-mono	ref_prog05	4	rdv2_r09	RDv2 Run 9	rdv2_r09_s092		RDv2						20
	387.875	380-SB	3	180	1658.54	0.531287	36.8304	Janeway	37.1359	rdv2_m01	0.137816	dv-mono	ref_prog05	4	rdv2_r09	RDv2 Run 9	rdv2_r09_s093		RDv2						21
	388.449	380-SB	4	320	1620.94	0.51081	36.8304	Janeway	37.1359	rdv2_m01	0.156216	dv-mono	ref_prog05	4	rdv2_r09	RDv2 Run 9	rdv2_r09_s094		RDv2						22
	389.234	380-SB	5	340	1421	0.490382	36.8304	Janeway	37.1359	rdv2_m01	0.155296	dv-mono	ref_prog05	4	rdv2_r09	RDv2 Run 9	rdv2_r09_s095		RDv2						23
	389.062	380-SB	6	420	814.95	0.52091	36.8304	Janeway	37.1359	rdv2_m01	0.177376	dv-mono	ref_prog05	4	rdv2_r09	RDv2 Run 9	rdv2_r09_s096		RDv2						24
	655.279	660-LS	1	0	3162.01	0.468434	36.7872	Sisko	36.7936	rdv2_m01	0.129536	dv-mono	ref_prog05	1	rdv2_r05	RDv2 Run 5	rdv2_r05_s145		RDv2						1
	654.287	660-LS	2	360	1167.08	0.493626	36.7872	Sisko	36.7936	rdv2_m01	0.118496	dv-mono	ref_prog05	1	rdv2_r05	RDv2 Run 5	rdv2_r05_s146		RDv2						2
	655.164	660-LS	3	240	2348.88	0.488751	36.7872	Sisko	36.7936	rdv2_m01	0.101936	dv-mono	ref_prog05	1	rdv2_r05	RDv2 Run 5	rdv2_r05_s147		RDv2						3
	655.389	660-LS	4	300	1883.55	0.509116	36.7872	Sisko	36.7936	rdv2_m01	0.099176	dv-mono	ref_prog05	1	rdv2_r05	RDv2 Run 5	rdv2_r05_s148		RDv2						4
	653.18	660-LS	5	120	906.298	0.504087	36.7872	Sisko	36.7936	rdv2_m01	0.102856	dv-mono	ref_prog05	1	rdv2_r05	RDv2 Run 5	rdv2_r05_s149		RDv2						5
	654.467	660-LS	6	100	815.98	0.511642	36.7872	Sisko	36.7936	rdv2_m01	0.117576	dv-mono	ref_prog05	1	rdv2_r05	RDv2 Run 5	rdv2_r05_s150		RDv2						6
	654.079	660-LS	1	220	2446.85	0.496457	36.7872	Sisko	36.7936	rdv2_m01	0.122176	dv-mono	ref_prog05	2	rdv2_r05	RDv2 Run 5	rdv2_r05_s151		RDv2						7
	650.961	660-LS	2	320	1558.23	0.488751	36.7872	Sisko	36.7936	rdv2_m01	0.119416	dv-mono	ref_prog05	2	rdv2_r05	RDv2 Run 5	rdv2_r05_s152		RDv2						8
	652.246	660-LS	3	260	2390.77	0.501409	36.7872	Sisko	36.7936	rdv2_m01	0.109296	dv-mono	ref_prog05	2	rdv2_r05	RDv2 Run 5	rdv2_r05_s153		RDv2						9
	651.882	660-LS	4	400	909.167	0.480967	36.7872	Sisko	36.7936	rdv2_m01	0.092736	dv-mono	ref_prog05	2	rdv2_r05	RDv2 Run 5	rdv2_r05_s154		RDv2						10
	650.681	660-LS	5	280	2166.54	0.509116	36.7872	Sisko	36.7936	rdv2_m01	0.112976	dv-mono	ref_prog05	2	rdv2_r05	RDv2 Run 5	rdv2_r05_s155		RDv2						11
	653.775	660-LS	6	140	1052.25	0.509116	36.7872	Sisko	36.7936	rdv2_m01	0.129536	dv-mono	ref_prog05	2	rdv2_r05	RDv2 Run 5	rdv2_r05_s156		RDv2						12
	653.678	660-LS	1	20	2147.4	0.529531	36.7872	Sisko	36.7936	rdv2_m01	0.117576	dv-mono	ref_prog05	3	rdv2_r05	RDv2 Run 5	rdv2_r05_s157		RDv2						13
	651.628	660-LS	2	340	1393.09	0.501409	36.7872	Sisko	36.7936	rdv2_m01	0.124936	dv-mono	ref_prog05	3	rdv2_r05	RDv2 Run 5	rdv2_r05_s158		RDv2						14
	655.781	660-LS	3	80	880.439	0.504087	36.7872	Sisko	36.7936	rdv2_m01	0.126776	dv-mono	ref_prog05	3	rdv2_r05	RDv2 Run 5	rdv2_r05_s159		RDv2						15
	652.947	660-LS	4	420	756.963	0.509116	36.7872	Sisko	36.7936	rdv2_m01	0.110216	dv-mono	ref_prog05	3	rdv2_r05	RDv2 Run 5	rdv2_r05_s160		RDv2						16
	655.803	660-LS	5	380	1054.18	0.488751	36.7872	Sisko	36.7936	rdv2_m01	0.129536	dv-mono	ref_prog05	3	rdv2_r05	RDv2 Run 5	rdv2_r05_s161		RDv2						17
	653.822	660-LS	6	450	617.969	0.551973	36.7872	Sisko	36.7936	rdv2_m01	0.125856	dv-mono	ref_prog05	3	rdv2_r05	RDv2 Run 5	rdv2_r05_s162		RDv2						18
	654.952	660-LS	1	480	494.618	0.606828	36.7872	Sisko	36.7936	rdv2_m01	0.120336	dv-mono	ref_prog05	4	rdv2_r05	RDv2 Run 5	rdv2_r05_s163		RDv2						19
	655.947	660-LS	2	180	1576.53	0.529531	36.7872	Sisko	36.7936	rdv2_m01	0.101016	dv-mono	ref_prog05	4	rdv2_r05	RDv2 Run 5	rdv2_r05_s164		RDv2						20
	653.269	660-LS	3	40	1500.95	0.509116	36.7872	Sisko	36.7936	rdv2_m01	0.097336	dv-mono	ref_prog05	4	rdv2_r05	RDv2 Run 5	rdv2_r05_s165		RDv2						21
	656.586	660-LS	4	160	1175.54	0.521901	36.7872	Sisko	36.7936	rdv2_m01	0.094576	dv-mono	ref_prog05	4	rdv2_r05	RDv2 Run 5	rdv2_r05_s166		RDv2						22
	653.839	660-LS	5	60	1108.77	0.488751	36.7872	Sisko	36.7936	rdv2_m01	0.096416	dv-mono	ref_prog05	4	rdv2_r05	RDv2 Run 5	rdv2_r05_s167		RDv2						23
	653.626	660-LS	6	200	2061.87	0.529531	36.7872	Sisko	36.7936	rdv2_m01	0.123096	dv-mono	ref_prog05	4	rdv2_r05	RDv2 Run 5	rdv2_r05_s168		RDv2						24
	388.541	380-SB	1	420	701.934	0.511642	36.7872	Janeway	36.7936	rdv2_m01	0.091816	dv-mono	ref_prog05	1	rdv2_r05	RDv2 Run 5	rdv2_r05_s169		RDv2						1
	388.342	380-SB	2	60	1131.96	0.509116	36.7872	Janeway	36.7936	rdv2_m01	0.099176	dv-mono	ref_prog05	1	rdv2_r05	RDv2 Run 5	rdv2_r05_s170		RDv2						2
	387.8	380-SB	3	400	837.93	0.488751	36.7872	Janeway	36.7936	rdv2_m01	0.086296	dv-mono	ref_prog05	1	rdv2_r05	RDv2 Run 5	rdv2_r05_s171		RDv2						3
	388.397	380-SB	4	240	2297.18	0.509116	36.7872	Janeway	36.7936	rdv2_m01	0.083536	dv-mono	ref_prog05	1	rdv2_r05	RDv2 Run 5	rdv2_r05_s172		RDv2						4
	387.555	380-SB	5	300	1723.12	0.514194	36.7872	Janeway	36.7936	rdv2_m01	0.112976	dv-mono	ref_prog05	1	rdv2_r05	RDv2 Run 5	rdv2_r05_s173		RDv2						5
	387.662	380-SB	6	120	811.414	0.511642	36.7872	Janeway	36.7936	rdv2_m01	0.101016	dv-mono	ref_prog05	1	rdv2_r05	RDv2 Run 5	rdv2_r05_s174		RDv2						6
	389.118	380-SB	1	40	1470.64	0.529531	36.7872	Janeway	36.7936	rdv2_m01	0.107456	dv-mono	ref_prog05	2	rdv2_r05	RDv2 Run 5	rdv2_r05_s175		RDv2						7
	387.735	380-SB	2	160	1163.81	0.529531	36.7872	Janeway	36.7936	rdv2_m01	0.105616	dv-mono	ref_prog05	2	rdv2_r05	RDv2 Run 5	rdv2_r05_s176		RDv2						8
	387.833	380-SB	3	450	603.973	0.572218	36.7872	Janeway	36.7936	rdv2_m01	0.086296	dv-mono	ref_prog05	2	rdv2_r05	RDv2 Run 5	rdv2_r05_s177		RDv2						9
	388.846	380-SB	4	80	886.43	0.516746	36.7872	Janeway	36.7936	rdv2_m01	0.111136	dv-mono	ref_prog05	2	rdv2_r05	RDv2 Run 5	rdv2_r05_s178		RDv2						10
	388.647	380-SB	5	380	1001.04	0.488751	36.7872	Janeway	36.7936	rdv2_m01	0.091816	dv-mono	ref_prog05	2	rdv2_r05	RDv2 Run 5	rdv2_r05_s179		RDv2						11
	388.398	380-SB	6	200	2047.97	0.534813	36.7872	Janeway	36.7936	rdv2_m01	0.118496	dv-mono	ref_prog05	2	rdv2_r05	RDv2 Run 5	rdv2_r05_s180		RDv2						12
	388.143	380-SB	1	320	1480.02	0.496457	36.7872	Janeway	36.7936	rdv2_m01	0.124016	dv-mono	ref_prog05	3	rdv2_r05	RDv2 Run 5	rdv2_r05_s181		RDv2						13
	388.295	380-SB	2	0	3189.78	0.480967	36.7872	Janeway	36.7936	rdv2_m01	0.150696	dv-mono	ref_prog05	3	rdv2_r05	RDv2 Run 5	rdv2_r05_s182		RDv2						14
	388.822	380-SB	3	180	1593.14	0.529531	36.7872	Janeway	36.7936	rdv2_m01	0.110216	dv-mono	ref_prog05	3	rdv2_r05	RDv2 Run 5	rdv2_r05_s183		RDv2						15
	389.178	380-SB	4	140	1027.25	0.521901	36.7872	Janeway	36.7936	rdv2_m01	0.116656	dv-mono	ref_prog05	3	rdv2_r05	RDv2 Run 5	rdv2_r05_s184		RDv2						16
	388.677	380-SB	5	480	501.793	0.619999	36.7872	Janeway	36.7936	rdv2_m01	0.093656	dv-mono	ref_prog05	3	rdv2_r05	RDv2 Run 5	rdv2_r05_s185		RDv2						17
	389.109	380-SB	6	280	2072.38	0.501409	36.7872	Janeway	36.7936	rdv2_m01	0.107456	dv-mono	ref_prog05	3	rdv2_r05	RDv2 Run 5	rdv2_r05_s186		RDv2						18
	388.797	380-SB	1	20	2191.68	0.529531	36.7872	Janeway	36.7936	rdv2_m01	0.126776	dv-mono	ref_prog05	4	rdv2_r05	RDv2 Run 5	rdv2_r05_s187		RDv2						19
	387.98	380-SB	2	220	2326.67	0.521901	36.7872	Janeway	36.7936	rdv2_m01	0.111136	dv-mono	ref_prog05	4	rdv2_r05	RDv2 Run 5	rdv2_r05_s188		RDv2						20
	387.875	380-SB	3	340	1297.45	0.501409	36.7872	Janeway	36.7936	rdv2_m01	0.088136	dv-mono	ref_prog05	4	rdv2_r05	RDv2 Run 5	rdv2_r05_s189		RDv2						21
	388.449	380-SB	4	260	2278.06	0.501409	36.7872	Janeway	36.7936	rdv2_m01	0.093656	dv-mono	ref_prog05	4	rdv2_r05	RDv2 Run 5	rdv2_r05_s190		RDv2						22
	389.234	380-SB	5	360	1151.87	0.501409	36.7872	Janeway	36.7936	rdv2_m01	0.084456	dv-mono	ref_prog05	4	rdv2_r05	RDv2 Run 5	rdv2_r05_s191		RDv2						23
	389.062	380-SB	6	100	807.985	0.531781	36.7872	Janeway	36.7936	rdv2_m01	0.135976	dv-mono	ref_prog05	4	rdv2_r05	RDv2 Run 5	rdv2_r05_s192		RDv2						24
	655.279	660-LS	1	380	1283.44	0.466179	36.8312	Sisko	37.1305	rdv2_m01	0.117576	dv-mono	ref_prog05	1	rdv2_r07	RDv2 Run 7	rdv2_r07_s049		RDv2				2	179.922	1
	654.287	660-LS	2	220	2817.41	0.458668	36.8312	Sisko	37.1305	rdv2_m01	0.107456	dv-mono	ref_prog05	1	rdv2_r07	RDv2 Run 7	rdv2_r07_s050		RDv2				2.1	180.155	2
	655.164	660-LS	3	240	2836.68	0.458668	36.8312	Sisko	37.1305	rdv2_m01	0.107456	dv-mono	ref_prog05	1	rdv2_r07	RDv2 Run 7	rdv2_r07_s051		RDv2				2.2	180.388	3
	655.389	660-LS	4	160	1457.76	0.509808	36.8312	Sisko	37.1305	rdv2_m01	0.108376	dv-mono	ref_prog05	1	rdv2_r07	RDv2 Run 7	rdv2_r07_s052		RDv2				2.3	180.62	4
	653.18	660-LS	5	360	1536.38	0.470616	36.8312	Sisko	37.1305	rdv2_m01	0.117576	dv-mono	ref_prog05	1	rdv2_r07	RDv2 Run 7	rdv2_r07_s053		RDv2				2.4	180.853	5
	654.467	660-LS	6	340	1664.82	0.482679	36.8312	Sisko	37.1305	rdv2_m01	0.103776	dv-mono	ref_prog05	1	rdv2_r07	RDv2 Run 7	rdv2_r07_s054		RDv2				2.5	181.085	6
	654.079	660-LS	1	300	2319.72	0.485568	36.8312	Sisko	37.1305	rdv2_m01	0.135976	dv-mono	ref_prog05	2	rdv2_r07	RDv2 Run 7	rdv2_r07_s055		RDv2				2.6	181.318	7
	650.961	660-LS	2	200	2575.97	0.492939	36.8312	Sisko	37.1305	rdv2_m01	0.142416	dv-mono	ref_prog05	2	rdv2_r07	RDv2 Run 7	rdv2_r07_s056		RDv2				2.7	181.551	8
	652.246	660-LS	3	100	701.781	0.565295	36.8312	Sisko	37.1305	rdv2_m01	0.139656	dv-mono	ref_prog05	2	rdv2_r07	RDv2 Run 7	rdv2_r07_s057		RDv2				2.8	181.783	9
	651.882	660-LS	4	120	865.406	0.531712	36.8312	Sisko	37.1305	rdv2_m01	0.136896	dv-mono	ref_prog05	2	rdv2_r07	RDv2 Run 7	rdv2_r07_s058		RDv2				2.9	182.016	10
	650.681	660-LS	5	450	767.557	0.502687	36.8312	Sisko	37.1305	rdv2_m01	0.152536	dv-mono	ref_prog05	2	rdv2_r07	RDv2 Run 7	rdv2_r07_s059		RDv2				3	182.249	11
	653.775	660-LS	6	260	2820.91	0.470616	36.8312	Sisko	37.1305	rdv2_m01	0.132296	dv-mono	ref_prog05	2	rdv2_r07	RDv2 Run 7	rdv2_r07_s060		RDv2				3.1	182.484	12
	653.678	660-LS	1	40	314.913	0.755207	36.8312	Sisko	37.1305	rdv2_m01	0.145176	dv-mono	ref_prog05	3	rdv2_r07	RDv2 Run 7	rdv2_r07_s061		RDv2				3.2	182.72	13
	651.628	660-LS	2	80	506.411	0.675923	36.8312	Sisko	37.1305	rdv2_m01	0.143336	dv-mono	ref_prog05	3	rdv2_r07	RDv2 Run 7	rdv2_r07_s062		RDv2				3.3	182.955	14
	655.781	660-LS	3	60	360.395	0.734699	36.8312	Sisko	37.1305	rdv2_m01	0.149776	dv-mono	ref_prog05	3	rdv2_r07	RDv2 Run 7	rdv2_r07_s063		RDv2				3.4	183.191	15
	652.947	660-LS	4	140	1089.34	0.497631	36.8312	Sisko	37.1305	rdv2_m01	0.137816	dv-mono	ref_prog05	3	rdv2_r07	RDv2 Run 7	rdv2_r07_s064		RDv2				3.5	183.427	16
	655.803	660-LS	5	0	227.577	0.72185	36.8312	Sisko	37.1305	rdv2_m01	0.145176	dv-mono	ref_prog05	3	rdv2_r07	RDv2 Run 7	rdv2_r07_s065		RDv2				3.6	183.662	17
	653.822	660-LS	6	320	1934.05	0.478128	36.8312	Sisko	37.1305	rdv2_m01	0.120336	dv-mono	ref_prog05	3	rdv2_r07	RDv2 Run 7	rdv2_r07_s066		RDv2				3.7	183.898	18
	654.952	660-LS	1	420	921.584	0.461783	36.8312	Sisko	37.1305	rdv2_m01	0.119416	dv-mono	ref_prog05	4	rdv2_r07	RDv2 Run 7	rdv2_r07_s067		RDv2				3.8	184.134	19
	655.947	660-LS	2	180	1881.98	0.497631	36.8312	Sisko	37.1305	rdv2_m01	0.111136	dv-mono	ref_prog05	4	rdv2_r07	RDv2 Run 7	rdv2_r07_s068		RDv2				3.9	184.369	20
	653.269	660-LS	3	400	1125.63	0.458668	36.8312	Sisko	37.1305	rdv2_m01	0.112056	dv-mono	ref_prog05	4	rdv2_r07	RDv2 Run 7	rdv2_r07_s069		RDv2				4	184.605	21
	656.586	660-LS	4	20	233.556	0.748752	36.8312	Sisko	37.1305	rdv2_m01	0.135056	dv-mono	ref_prog05	4	rdv2_r07	RDv2 Run 7	rdv2_r07_s070		RDv2				4.1	184.843	22
	653.839	660-LS	5	280	2515.46	0.466179	36.8312	Sisko	37.1305	rdv2_m01	0.111136	dv-mono	ref_prog05	4	rdv2_r07	RDv2 Run 7	rdv2_r07_s071		RDv2				4.2	185.082	23
	653.626	660-LS	6	480	609.343	0.540824	36.8312	Sisko	37.1305	rdv2_m01	0.216016	dv-mono	ref_prog05	4	rdv2_r07	RDv2 Run 7	rdv2_r07_s072		RDv2				4.3	185.321	24
	388.541	380-SB	1	420	852.766	0.485568	36.8312	Janeway	37.1305	rdv2_m01	0.109296	dv-mono	ref_prog05	1	rdv2_r07	RDv2 Run 7	rdv2_r07_s073		RDv2				4.4	185.56	1
	388.342	380-SB	2	240	2750.29	0.478128	36.8312	Janeway	37.1305	rdv2_m01	0.087216	dv-mono	ref_prog05	1	rdv2_r07	RDv2 Run 7	rdv2_r07_s074		RDv2				4.5	185.798	2
	387.8	380-SB	3	480	590.045	0.559964	36.8312	Janeway	37.1305	rdv2_m01	0.118496	dv-mono	ref_prog05	1	rdv2_r07	RDv2 Run 7	rdv2_r07_s075		RDv2				4.6	186.037	3
	388.397	380-SB	4	300	2200.71	0.478128	36.8312	Janeway	37.1305	rdv2_m01	0.088136	dv-mono	ref_prog05	1	rdv2_r07	RDv2 Run 7	rdv2_r07_s076		RDv2				4.7	186.276	4
	387.555	380-SB	5	380	1156.07	0.478128	36.8312	Janeway	37.1305	rdv2_m01	0.113896	dv-mono	ref_prog05	1	rdv2_r07	RDv2 Run 7	rdv2_r07_s077		RDv2				4.8	186.514	5
	387.662	380-SB	6	340	1547.71	0.482679	36.8312	Janeway	37.1305	rdv2_m01	0.099176	dv-mono	ref_prog05	1	rdv2_r07	RDv2 Run 7	rdv2_r07_s078		RDv2				4.9	186.753	6
	389.118	380-SB	1	220	2870.64	0.473619	36.8312	Janeway	37.1305	rdv2_m01	0.085376	dv-mono	ref_prog05	2	rdv2_r07	RDv2 Run 7	rdv2_r07_s079		RDv2				5	186.992	7
	387.735	380-SB	2	260	2745.81	0.478128	36.8312	Janeway	37.1305	rdv2_m01	0.081696	dv-mono	ref_prog05	2	rdv2_r07	RDv2 Run 7	rdv2_r07_s080		RDv2				5.1	187.233	8
	387.833	380-SB	3	450	750.793	0.507472	36.8312	Janeway	37.1305	rdv2_m01	0.111136	dv-mono	ref_prog05	2	rdv2_r07	RDv2 Run 7	rdv2_r07_s081		RDv2				5.2	187.475	9
	388.846	380-SB	4	160	1415.03	0.517179	36.8312	Janeway	37.1305	rdv2_m01	0.074336	dv-mono	ref_prog05	2	rdv2_r07	RDv2 Run 7	rdv2_r07_s082		RDv2				5.3	187.717	10
	388.647	380-SB	5	100	611.421	0.605166	36.8312	Janeway	37.1305	rdv2_m01	0.082616	dv-mono	ref_prog05	2	rdv2_r07	RDv2 Run 7	rdv2_r07_s083		RDv2				5.4	187.959	11
	388.398	380-SB	6	120	782.195	0.545972	36.8312	Janeway	37.1305	rdv2_m01	0.084456	dv-mono	ref_prog05	2	rdv2_r07	RDv2 Run 7	rdv2_r07_s084		RDv2				5.5	188.2	12
	388.143	380-SB	1	400	1079.27	0.485568	36.8312	Janeway	37.1305	rdv2_m01	0.116656	dv-mono	ref_prog05	3	rdv2_r07	RDv2 Run 7	rdv2_r07_s085		RDv2				5.6	188.442	13
	388.295	380-SB	2	200	2581.96	0.50024	36.8312	Janeway	37.1305	rdv2_m01	0.094576	dv-mono	ref_prog05	3	rdv2_r07	RDv2 Run 7	rdv2_r07_s086		RDv2				5.7	188.684	14
	388.822	380-SB	3	60	400.192	0.734699	36.8312	Janeway	37.1305	rdv2_m01	0.092736	dv-mono	ref_prog05	3	rdv2_r07	RDv2 Run 7	rdv2_r07_s087		RDv2				5.8	188.926	15
	389.178	380-SB	4	20	344.877	0.741692	36.8312	Janeway	37.1305	rdv2_m01	0.093656	dv-mono	ref_prog05	3	rdv2_r07	RDv2 Run 7	rdv2_r07_s088		RDv2				5.9	189.167	16
	388.677	380-SB	5	320	1904.87	0.512302	36.8312	Janeway	37.1305	rdv2_m01	0.112976	dv-mono	ref_prog05	3	rdv2_r07	RDv2 Run 7	rdv2_r07_s089		RDv2				6	189.409	17
	389.109	380-SB	6	40	326.063	0.741692	36.8312	Janeway	37.1305	rdv2_m01	0.083536	dv-mono	ref_prog05	3	rdv2_r07	RDv2 Run 7	rdv2_r07_s090		RDv2				6.1	189.654	18
	388.797	380-SB	1	80	484.871	0.675923	36.8312	Janeway	37.1305	rdv2_m01	0.082616	dv-mono	ref_prog05	4	rdv2_r07	RDv2 Run 7	rdv2_r07_s091		RDv2				6.2	189.899	19
	387.98	380-SB	2	180	1824.09	0.536773	36.8312	Janeway	37.1305	rdv2_m01	0.081696	dv-mono	ref_prog05	4	rdv2_r07	RDv2 Run 7	rdv2_r07_s092		RDv2				6.3	190.144	20
	387.875	380-SB	3	140	1055.17	0.505001	36.8312	Janeway	37.1305	rdv2_m01	0.081696	dv-mono	ref_prog05	4	rdv2_r07	RDv2 Run 7	rdv2_r07_s093		RDv2				6.4	190.389	21
	388.449	380-SB	4	280	2471.7	0.485568	36.8312	Janeway	37.1305	rdv2_m01	0.103776	dv-mono	ref_prog05	4	rdv2_r07	RDv2 Run 7	rdv2_r07_s094		RDv2				6.5	190.634	22
	389.234	380-SB	5	0	324.296	0.735237	36.8312	Janeway	37.1305	rdv2_m01	0.066056	dv-mono	ref_prog05	4	rdv2_r07	RDv2 Run 7	rdv2_r07_s095		RDv2				6.6	190.879	23
	389.062	380-SB	6	360	1388.68	0.49019	36.8312	Janeway	37.1305	rdv2_m01	0.109296	dv-mono	ref_prog05	4	rdv2_r07	RDv2 Run 7	rdv2_r07_s096		RDv2				6.7	191.123	24
	655.279	660-LS	1	200	671.578	0.556884	36.822	Sisko	36.9457	rdv2_m01	0.100096	dv-mono	ref_prog05	1	rdv2_r06	RDv2 Run 6	rdv2_r06_s145		RDv2						1
	654.287	660-LS	2	80	671.578	0.556884	36.822	Sisko	36.9457	rdv2_m01	0.097336	dv-mono	ref_prog05	1	rdv2_r06	RDv2 Run 6	rdv2_r06_s146		RDv2						2
	655.164	660-LS	3	160	671.578	0.556884	36.822	Sisko	36.9457	rdv2_m01	0.084456	dv-mono	ref_prog05	1	rdv2_r06	RDv2 Run 6	rdv2_r06_s147		RDv2						3
	655.389	660-LS	4	100	671.578	0.556884	36.822	Sisko	36.9457	rdv2_m01	0.075256	dv-mono	ref_prog05	1	rdv2_r06	RDv2 Run 6	rdv2_r06_s148		RDv2						4
	653.18	660-LS	5	240	671.578	0.556884	36.822	Sisko	36.9457	rdv2_m01	0.091816	dv-mono	ref_prog05	1	rdv2_r06	RDv2 Run 6	rdv2_r06_s149		RDv2						5
	654.467	660-LS	6	280	671.578	0.556884	36.822	Sisko	36.9457	rdv2_m01	0.107456	dv-mono	ref_prog05	1	rdv2_r06	RDv2 Run 6	rdv2_r06_s150		RDv2						6
	654.079	660-LS	1	400	671.578	0.556884	36.822	Sisko	36.9457	rdv2_m01	0.101936	dv-mono	ref_prog05	2	rdv2_r06	RDv2 Run 6	rdv2_r06_s151		RDv2						7
	650.961	660-LS	2	0	671.578	0.556884	36.822	Sisko	36.9457	rdv2_m01	0.094576	dv-mono	ref_prog05	2	rdv2_r06	RDv2 Run 6	rdv2_r06_s152		RDv2						8
	652.246	660-LS	3	40	671.578	0.556884	36.822	Sisko	36.9457	rdv2_m01	0.098256	dv-mono	ref_prog05	2	rdv2_r06	RDv2 Run 6	rdv2_r06_s153		RDv2						9
	651.882	660-LS	4	260	671.578	0.556884	36.822	Sisko	36.9457	rdv2_m01	0.092736	dv-mono	ref_prog05	2	rdv2_r06	RDv2 Run 6	rdv2_r06_s154		RDv2						10
	650.681	660-LS	5	340	671.578	0.556884	36.822	Sisko	36.9457	rdv2_m01	0.102856	dv-mono	ref_prog05	2	rdv2_r06	RDv2 Run 6	rdv2_r06_s155		RDv2						11
	653.775	660-LS	6	300	671.578	0.556884	36.822	Sisko	36.9457	rdv2_m01	0.112976	dv-mono	ref_prog05	2	rdv2_r06	RDv2 Run 6	rdv2_r06_s156		RDv2						12
	653.678	660-LS	1	480	671.578	0.556884	36.822	Sisko	36.9457	rdv2_m01	0.122176	dv-mono	ref_prog05	3	rdv2_r06	RDv2 Run 6	rdv2_r06_s157		RDv2						13
	651.628	660-LS	2	450	671.578	0.556884	36.822	Sisko	36.9457	rdv2_m01	0.109296	dv-mono	ref_prog05	3	rdv2_r06	RDv2 Run 6	rdv2_r06_s158		RDv2						14
	655.781	660-LS	3	360	671.578	0.556884	36.822	Sisko	36.9457	rdv2_m01	0.091816	dv-mono	ref_prog05	3	rdv2_r06	RDv2 Run 6	rdv2_r06_s159		RDv2						15
	652.947	660-LS	4	220	671.578	0.556884	36.822	Sisko	36.9457	rdv2_m01	0.089976	dv-mono	ref_prog05	3	rdv2_r06	RDv2 Run 6	rdv2_r06_s160		RDv2						16
	655.803	660-LS	5	380	671.578	0.556884	36.822	Sisko	36.9457	rdv2_m01	0.107456	dv-mono	ref_prog05	3	rdv2_r06	RDv2 Run 6	rdv2_r06_s161		RDv2						17
	653.822	660-LS	6	140	671.578	0.556884	36.822	Sisko	36.9457	rdv2_m01	0.101936	dv-mono	ref_prog05	3	rdv2_r06	RDv2 Run 6	rdv2_r06_s162		RDv2						18
	654.952	660-LS	1	60	671.578	0.556884	36.822	Sisko	36.9457	rdv2_m01	0.098256	dv-mono	ref_prog05	4	rdv2_r06	RDv2 Run 6	rdv2_r06_s163		RDv2						19
	655.947	660-LS	2	180	671.578	0.556884	36.822	Sisko	36.9457	rdv2_m01	0.113896	dv-mono	ref_prog05	4	rdv2_r06	RDv2 Run 6	rdv2_r06_s164		RDv2						20
	653.269	660-LS	3	320	671.578	0.556884	36.822	Sisko	36.9457	rdv2_m01	0.096416	dv-mono	ref_prog05	4	rdv2_r06	RDv2 Run 6	rdv2_r06_s165		RDv2						21
	656.586	660-LS	4	420	671.578	0.556884	36.822	Sisko	36.9457	rdv2_m01	0.104696	dv-mono	ref_prog05	4	rdv2_r06	RDv2 Run 6	rdv2_r06_s166		RDv2						22
	653.839	660-LS	5	20	671.578	0.556884	36.822	Sisko	36.9457	rdv2_m01	0.151616	dv-mono	ref_prog05	4	rdv2_r06	RDv2 Run 6	rdv2_r06_s167		RDv2						23
	653.626	660-LS	6	120	671.578	0.556884	36.822	Sisko	36.9457	rdv2_m01	0.121256	dv-mono	ref_prog05	4	rdv2_r06	RDv2 Run 6	rdv2_r06_s168		RDv2						24
	388.541	380-SB	1	480	671.578	0.556884	36.822	Janeway	36.9457	rdv2_m01	0.081696	dv-mono	ref_prog05	1	rdv2_r06	RDv2 Run 6	rdv2_r06_s169		RDv2						1
	388.342	380-SB	2	420	671.578	0.556884	36.822	Janeway	36.9457	rdv2_m01	0.078016	dv-mono	ref_prog05	1	rdv2_r06	RDv2 Run 6	rdv2_r06_s170		RDv2						2
	387.8	380-SB	3	360	671.578	0.556884	36.822	Janeway	36.9457	rdv2_m01	0.085376	dv-mono	ref_prog05	1	rdv2_r06	RDv2 Run 6	rdv2_r06_s171		RDv2						3
	388.397	380-SB	4	300	671.578	0.556884	36.822	Janeway	36.9457	rdv2_m01	0.072496	dv-mono	ref_prog05	1	rdv2_r06	RDv2 Run 6	rdv2_r06_s172		RDv2						4
	387.555	380-SB	5	40	671.578	0.556884	36.822	Janeway	36.9457	rdv2_m01	0.102856	dv-mono	ref_prog05	1	rdv2_r06	RDv2 Run 6	rdv2_r06_s173		RDv2						5
	387.662	380-SB	6	120	671.578	0.556884	36.822	Janeway	36.9457	rdv2_m01	0.111136	dv-mono	ref_prog05	1	rdv2_r06	RDv2 Run 6	rdv2_r06_s174		RDv2						6
	389.118	380-SB	1	100	671.578	0.556884	36.822	Janeway	36.9457	rdv2_m01	0.101016	dv-mono	ref_prog05	2	rdv2_r06	RDv2 Run 6	rdv2_r06_s175		RDv2						7
	387.735	380-SB	2	320	671.578	0.556884	36.822	Janeway	36.9457	rdv2_m01	0.079856	dv-mono	ref_prog05	2	rdv2_r06	RDv2 Run 6	rdv2_r06_s176		RDv2						8
	387.833	380-SB	3	450	671.578	0.556884	36.822	Janeway	36.9457	rdv2_m01	0.090896	dv-mono	ref_prog05	2	rdv2_r06	RDv2 Run 6	rdv2_r06_s177		RDv2						9
	388.846	380-SB	4	20	671.578	0.556884	36.822	Janeway	36.9457	rdv2_m01	0.103776	dv-mono	ref_prog05	2	rdv2_r06	RDv2 Run 6	rdv2_r06_s178		RDv2						10
	388.647	380-SB	5	400	671.578	0.556884	36.822	Janeway	36.9457	rdv2_m01	0.098256	dv-mono	ref_prog05	2	rdv2_r06	RDv2 Run 6	rdv2_r06_s179		RDv2						11
	388.398	380-SB	6	180	671.578	0.556884	36.822	Janeway	36.9457	rdv2_m01	0.104696	dv-mono	ref_prog05	2	rdv2_r06	RDv2 Run 6	rdv2_r06_s180		RDv2						12
	388.143	380-SB	1	200	671.578	0.556884	36.822	Janeway	36.9457	rdv2_m01	0.106536	dv-mono	ref_prog05	3	rdv2_r06	RDv2 Run 6	rdv2_r06_s181		RDv2						13
	388.295	380-SB	2	80	671.578	0.556884	36.822	Janeway	36.9457	rdv2_m01	0.107456	dv-mono	ref_prog05	3	rdv2_r06	RDv2 Run 6	rdv2_r06_s182		RDv2						14
	388.822	380-SB	3	380	671.578	0.556884	36.822	Janeway	36.9457	rdv2_m01	0.087216	dv-mono	ref_prog05	3	rdv2_r06	RDv2 Run 6	rdv2_r06_s183		RDv2						15
	389.178	380-SB	4	220	671.578	0.556884	36.822	Janeway	36.9457	rdv2_m01	0.108376	dv-mono	ref_prog05	3	rdv2_r06	RDv2 Run 6	rdv2_r06_s184		RDv2						16
	388.677	380-SB	5	60	671.578	0.556884	36.822	Janeway	36.9457	rdv2_m01	0.104696	dv-mono	ref_prog05	3	rdv2_r06	RDv2 Run 6	rdv2_r06_s185		RDv2						17
	389.109	380-SB	6	240	671.578	0.556884	36.822	Janeway	36.9457	rdv2_m01	0.137816	dv-mono	ref_prog05	3	rdv2_r06	RDv2 Run 6	rdv2_r06_s186		RDv2						18
	388.797	380-SB	1	260	671.578	0.556884	36.822	Janeway	36.9457	rdv2_m01	0.100096	dv-mono	ref_prog05	4	rdv2_r06	RDv2 Run 6	rdv2_r06_s187		RDv2						19
	387.98	380-SB	2	280	671.578	0.556884	36.822	Janeway	36.9457	rdv2_m01	0.108376	dv-mono	ref_prog05	4	rdv2_r06	RDv2 Run 6	rdv2_r06_s188		RDv2						20
	387.875	380-SB	3	0	671.578	0.556884	36.822	Janeway	36.9457	rdv2_m01	0.114816	dv-mono	ref_prog05	4	rdv2_r06	RDv2 Run 6	rdv2_r06_s189		RDv2						21
	388.449	380-SB	4	140	671.578	0.556884	36.822	Janeway	36.9457	rdv2_m01	0.096416	dv-mono	ref_prog05	4	rdv2_r06	RDv2 Run 6	rdv2_r06_s190		RDv2						22
	389.234	380-SB	5	160	671.578	0.556884	36.822	Janeway	36.9457	rdv2_m01	0.111136	dv-mono	ref_prog05	4	rdv2_r06	RDv2 Run 6	rdv2_r06_s191		RDv2						23
	389.062	380-SB	6	340	671.578	0.556884	36.822	Janeway	36.9457	rdv2_m01	0.117576	dv-mono	ref_prog05	4	rdv2_r06	RDv2 Run 6	rdv2_r06_s192		RDv2						24
