# Supplementary material for: A photoconversion model for full spectral programming and multiplexing of optogenetic systems
Source: Mol Syst Biol. 2017 Apr 24;13(4):926. doi: 10.15252/msb.20167456 (PMC5408778; doi:10.15252/msb.20167456)
Supplement: Supplementary file 15 — Dataset EV7 [file MSB-13-926-s015.zip › dataset_ev7_cph8-ompr_data_and_analysis/cph8-ompr_data/dv-mono/rdv2_wholepop_dv-mono_histograms.xlsx]

## Sheet: Sheet1
Sample ID	Channel	Unnamed: 2	Bin 1	Bin 2	Bin 3	Bin 4	Bin 5	Bin 6	Bin 7	Bin 8	Bin 9	Bin 10	Bin 11	Bin 12	Bin 13	Bin 14	Bin 15	Bin 16	Bin 17	Bin 18	Bin 19	Bin 20	Bin 21	Bin 22	Bin 23	Bin 24	Bin 25	Bin 26	Bin 27	Bin 28	Bin 29	Bin 30	Bin 31	Bin 32	Bin 33	Bin 34	Bin 35	Bin 36	Bin 37	Bin 38	Bin 39	Bin 40	Bin 41	Bin 42	Bin 43	Bin 44	Bin 45	Bin 46	Bin 47
rdv2_r08_s049	FL1	Bin Values (MEF)	11.6172	11.7325	11.849	11.9666	12.0854	12.2053	12.3265	12.4489	12.5725	12.6973	12.8233	12.9506	13.0792	13.209	13.3401	13.4725	13.6063	13.7414	13.8778	14.0155	14.1547	14.2952	14.4371	14.5804	14.7251	14.8713	15.0189	15.168	15.3186	15.4707	15.6242	15.7793	15.936	16.0942	16.2539	16.4153	16.5782	16.7428	16.909	17.0769	17.2464	17.4176	17.5905	17.7651	17.9415	18.1196	18.2994
rdv2_r08_s049	FL1	Counts	0	0	0	0	0	0	0	0	0	0	0	0	0	0	0	0	0	1	0	0	0	0	0	0	0	1	0	0	0	0	0	0	0	0	0	0	0	0	0	0	0	0	0	0	0	0	0
rdv2_r08_s050	FL1	Bin Values (MEF)	11.6172	11.7325	11.849	11.9666	12.0854	12.2053	12.3265	12.4489	12.5725	12.6973	12.8233	12.9506	13.0792	13.209	13.3401	13.4725	13.6063	13.7414	13.8778	14.0155	14.1547	14.2952	14.4371	14.5804	14.7251	14.8713	15.0189	15.168	15.3186	15.4707	15.6242	15.7793	15.936	16.0942	16.2539	16.4153	16.5782	16.7428	16.909	17.0769	17.2464	17.4176	17.5905	17.7651	17.9415	18.1196	18.2994
rdv2_r08_s050	FL1	Counts	0	1	0	2	1	0	1	1	1	2	0	1	1	0	1	2	1	1	0	3	0	1	0	0	0	0	2	0	1	0	0	0	0	1	0	1	0	1	0	0	1	2	1	0	2	1	0
rdv2_r08_s051	FL1	Bin Values (MEF)	11.6172	11.7325	11.849	11.9666	12.0854	12.2053	12.3265	12.4489	12.5725	12.6973	12.8233	12.9506	13.0792	13.209	13.3401	13.4725	13.6063	13.7414	13.8778	14.0155	14.1547	14.2952	14.4371	14.5804	14.7251	14.8713	15.0189	15.168	15.3186	15.4707	15.6242	15.7793	15.936	16.0942	16.2539	16.4153	16.5782	16.7428	16.909	17.0769	17.2464	17.4176	17.5905	17.7651	17.9415	18.1196	18.2994
rdv2_r08_s051	FL1	Counts	0	0	0	0	0	0	0	0	0	1	1	0	0	0	0	0	1	0	0	0	2	0	1	0	0	0	0	0	0	0	1	0	0	0	0	0	0	1	0	0	2	0	1	2	1	1	0
rdv2_r08_s052	FL1	Bin Values (MEF)	11.6172	11.7325	11.849	11.9666	12.0854	12.2053	12.3265	12.4489	12.5725	12.6973	12.8233	12.9506	13.0792	13.209	13.3401	13.4725	13.6063	13.7414	13.8778	14.0155	14.1547	14.2952	14.4371	14.5804	14.7251	14.8713	15.0189	15.168	15.3186	15.4707	15.6242	15.7793	15.936	16.0942	16.2539	16.4153	16.5782	16.7428	16.909	17.0769	17.2464	17.4176	17.5905	17.7651	17.9415	18.1196	18.2994
rdv2_r08_s052	FL1	Counts	0	0	0	0	0	0	0	0	0	0	0	0	0	0	0	0	0	0	0	0	0	0	0	0	0	0	1	0	0	0	0	0	0	0	0	0	0	0	0	0	0	0	0	0	0	0	0
rdv2_r08_s053	FL1	Bin Values (MEF)	11.6172	11.7325	11.849	11.9666	12.0854	12.2053	12.3265	12.4489	12.5725	12.6973	12.8233	12.9506	13.0792	13.209	13.3401	13.4725	13.6063	13.7414	13.8778	14.0155	14.1547	14.2952	14.4371	14.5804	14.7251	14.8713	15.0189	15.168	15.3186	15.4707	15.6242	15.7793	15.936	16.0942	16.2539	16.4153	16.5782	16.7428	16.909	17.0769	17.2464	17.4176	17.5905	17.7651	17.9415	18.1196	18.2994
rdv2_r08_s053	FL1	Counts	0	0	0	0	0	0	0	0	0	0	0	0	0	0	0	0	0	0	0	0	0	0	0	0	0	0	0	0	0	0	0	0	0	0	0	0	0	0	0	0	0	0	0	0	0	0	0
rdv2_r08_s054	FL1	Bin Values (MEF)	11.6172	11.7325	11.849	11.9666	12.0854	12.2053	12.3265	12.4489	12.5725	12.6973	12.8233	12.9506	13.0792	13.209	13.3401	13.4725	13.6063	13.7414	13.8778	14.0155	14.1547	14.2952	14.4371	14.5804	14.7251	14.8713	15.0189	15.168	15.3186	15.4707	15.6242	15.7793	15.936	16.0942	16.2539	16.4153	16.5782	16.7428	16.909	17.0769	17.2464	17.4176	17.5905	17.7651	17.9415	18.1196	18.2994
rdv2_r08_s054	FL1	Counts	0	0	0	0	0	0	0	0	0	0	0	0	0	0	0	0	0	0	0	0	0	0	0	0	0	0	0	0	0	0	0	0	0	0	0	0	0	0	0	0	0	0	0	0	0	0	0
rdv2_r08_s055	FL1	Bin Values (MEF)	11.6172	11.7325	11.849	11.9666	12.0854	12.2053	12.3265	12.4489	12.5725	12.6973	12.8233	12.9506	13.0792	13.209	13.3401	13.4725	13.6063	13.7414	13.8778	14.0155	14.1547	14.2952	14.4371	14.5804	14.7251	14.8713	15.0189	15.168	15.3186	15.4707	15.6242	15.7793	15.936	16.0942	16.2539	16.4153	16.5782	16.7428	16.909	17.0769	17.2464	17.4176	17.5905	17.7651	17.9415	18.1196	18.2994
rdv2_r08_s055	FL1	Counts	0	0	0	0	0	0	0	0	0	0	0	0	0	0	0	0	0	0	0	1	0	0	0	0	0	0	0	0	0	0	0	0	1	0	0	0	0	0	0	0	0	0	0	0	0	0	0
rdv2_r08_s056	FL1	Bin Values (MEF)	11.6172	11.7325	11.849	11.9666	12.0854	12.2053	12.3265	12.4489	12.5725	12.6973	12.8233	12.9506	13.0792	13.209	13.3401	13.4725	13.6063	13.7414	13.8778	14.0155	14.1547	14.2952	14.4371	14.5804	14.7251	14.8713	15.0189	15.168	15.3186	15.4707	15.6242	15.7793	15.936	16.0942	16.2539	16.4153	16.5782	16.7428	16.909	17.0769	17.2464	17.4176	17.5905	17.7651	17.9415	18.1196	18.2994
rdv2_r08_s056	FL1	Counts	0	0	1	0	0	0	1	1	1	1	0	0	1	0	0	0	0	2	0	2	1	2	0	2	2	0	5	2	0	5	1	0	2	1	0	0	2	3	4	0	3	2	1	3	3	2	0
rdv2_r08_s057	FL1	Bin Values (MEF)	11.6172	11.7325	11.849	11.9666	12.0854	12.2053	12.3265	12.4489	12.5725	12.6973	12.8233	12.9506	13.0792	13.209	13.3401	13.4725	13.6063	13.7414	13.8778	14.0155	14.1547	14.2952	14.4371	14.5804	14.7251	14.8713	15.0189	15.168	15.3186	15.4707	15.6242	15.7793	15.936	16.0942	16.2539	16.4153	16.5782	16.7428	16.909	17.0769	17.2464	17.4176	17.5905	17.7651	17.9415	18.1196	18.2994
rdv2_r08_s057	FL1	Counts	0	0	2	2	1	2	0	2	2	1	3	0	0	0	5	2	0	0	2	2	0	0	2	4	0	2	1	1	1	0	3	0	2	0	4	2	3	3	0	1	1	4	1	5	3	0	3
rdv2_r08_s058	FL1	Bin Values (MEF)	11.6172	11.7325	11.849	11.9666	12.0854	12.2053	12.3265	12.4489	12.5725	12.6973	12.8233	12.9506	13.0792	13.209	13.3401	13.4725	13.6063	13.7414	13.8778	14.0155	14.1547	14.2952	14.4371	14.5804	14.7251	14.8713	15.0189	15.168	15.3186	15.4707	15.6242	15.7793	15.936	16.0942	16.2539	16.4153	16.5782	16.7428	16.909	17.0769	17.2464	17.4176	17.5905	17.7651	17.9415	18.1196	18.2994
rdv2_r08_s058	FL1	Counts	0	0	0	0	0	0	0	0	0	0	0	0	0	0	1	0	0	0	0	0	0	0	0	0	0	0	0	0	0	0	0	0	0	0	0	0	0	0	0	0	0	0	0	0	0	0	0
rdv2_r08_s059	FL1	Bin Values (MEF)	11.6172	11.7325	11.849	11.9666	12.0854	12.2053	12.3265	12.4489	12.5725	12.6973	12.8233	12.9506	13.0792	13.209	13.3401	13.4725	13.6063	13.7414	13.8778	14.0155	14.1547	14.2952	14.4371	14.5804	14.7251	14.8713	15.0189	15.168	15.3186	15.4707	15.6242	15.7793	15.936	16.0942	16.2539	16.4153	16.5782	16.7428	16.909	17.0769	17.2464	17.4176	17.5905	17.7651	17.9415	18.1196	18.2994
rdv2_r08_s059	FL1	Counts	0	0	0	0	0	0	0	0	0	0	0	0	0	0	0	0	0	0	0	0	0	0	0	0	0	0	0	0	0	0	0	0	0	0	0	0	0	0	0	1	0	0	0	0	0	0	0
rdv2_r08_s060	FL1	Bin Values (MEF)	11.6172	11.7325	11.849	11.9666	12.0854	12.2053	12.3265	12.4489	12.5725	12.6973	12.8233	12.9506	13.0792	13.209	13.3401	13.4725	13.6063	13.7414	13.8778	14.0155	14.1547	14.2952	14.4371	14.5804	14.7251	14.8713	15.0189	15.168	15.3186	15.4707	15.6242	15.7793	15.936	16.0942	16.2539	16.4153	16.5782	16.7428	16.909	17.0769	17.2464	17.4176	17.5905	17.7651	17.9415	18.1196	18.2994
rdv2_r08_s060	FL1	Counts	0	0	0	0	0	0	0	0	0	0	0	0	0	0	0	0	0	0	0	0	0	0	0	0	0	0	0	0	0	0	0	0	0	0	0	0	0	0	0	0	0	0	0	1	1	0	0
rdv2_r08_s061	FL1	Bin Values (MEF)	11.6172	11.7325	11.849	11.9666	12.0854	12.2053	12.3265	12.4489	12.5725	12.6973	12.8233	12.9506	13.0792	13.209	13.3401	13.4725	13.6063	13.7414	13.8778	14.0155	14.1547	14.2952	14.4371	14.5804	14.7251	14.8713	15.0189	15.168	15.3186	15.4707	15.6242	15.7793	15.936	16.0942	16.2539	16.4153	16.5782	16.7428	16.909	17.0769	17.2464	17.4176	17.5905	17.7651	17.9415	18.1196	18.2994
rdv2_r08_s061	FL1	Counts	0	0	0	0	0	0	0	0	0	0	0	0	0	0	1	1	0	0	0	0	0	0	0	0	0	0	0	0	0	0	0	0	0	0	0	0	0	0	0	1	1	0	0	0	0	1	0
rdv2_r08_s062	FL1	Bin Values (MEF)	11.6172	11.7325	11.849	11.9666	12.0854	12.2053	12.3265	12.4489	12.5725	12.6973	12.8233	12.9506	13.0792	13.209	13.3401	13.4725	13.6063	13.7414	13.8778	14.0155	14.1547	14.2952	14.4371	14.5804	14.7251	14.8713	15.0189	15.168	15.3186	15.4707	15.6242	15.7793	15.936	16.0942	16.2539	16.4153	16.5782	16.7428	16.909	17.0769	17.2464	17.4176	17.5905	17.7651	17.9415	18.1196	18.2994
rdv2_r08_s062	FL1	Counts	0	0	0	0	0	0	0	0	0	0	0	0	0	0	0	0	0	0	1	0	0	1	0	0	0	0	0	0	0	0	0	0	0	0	0	1	0	0	0	0	0	0	0	0	0	0	0
rdv2_r08_s063	FL1	Bin Values (MEF)	11.6172	11.7325	11.849	11.9666	12.0854	12.2053	12.3265	12.4489	12.5725	12.6973	12.8233	12.9506	13.0792	13.209	13.3401	13.4725	13.6063	13.7414	13.8778	14.0155	14.1547	14.2952	14.4371	14.5804	14.7251	14.8713	15.0189	15.168	15.3186	15.4707	15.6242	15.7793	15.936	16.0942	16.2539	16.4153	16.5782	16.7428	16.909	17.0769	17.2464	17.4176	17.5905	17.7651	17.9415	18.1196	18.2994
rdv2_r08_s063	FL1	Counts	0	0	0	1	0	0	0	0	0	0	0	0	0	0	0	0	0	0	0	0	0	0	0	0	0	0	0	0	0	0	0	0	0	1	0	0	0	0	0	0	0	0	0	0	0	0	0
rdv2_r08_s064	FL1	Bin Values (MEF)	11.6172	11.7325	11.849	11.9666	12.0854	12.2053	12.3265	12.4489	12.5725	12.6973	12.8233	12.9506	13.0792	13.209	13.3401	13.4725	13.6063	13.7414	13.8778	14.0155	14.1547	14.2952	14.4371	14.5804	14.7251	14.8713	15.0189	15.168	15.3186	15.4707	15.6242	15.7793	15.936	16.0942	16.2539	16.4153	16.5782	16.7428	16.909	17.0769	17.2464	17.4176	17.5905	17.7651	17.9415	18.1196	18.2994
rdv2_r08_s064	FL1	Counts	0	0	0	0	0	0	0	0	0	0	0	0	0	0	0	0	0	0	0	0	0	0	0	1	0	0	0	0	0	0	0	0	0	0	0	0	0	1	1	0	0	0	0	0	1	0	0
rdv2_r08_s065	FL1	Bin Values (MEF)	11.6172	11.7325	11.849	11.9666	12.0854	12.2053	12.3265	12.4489	12.5725	12.6973	12.8233	12.9506	13.0792	13.209	13.3401	13.4725	13.6063	13.7414	13.8778	14.0155	14.1547	14.2952	14.4371	14.5804	14.7251	14.8713	15.0189	15.168	15.3186	15.4707	15.6242	15.7793	15.936	16.0942	16.2539	16.4153	16.5782	16.7428	16.909	17.0769	17.2464	17.4176	17.5905	17.7651	17.9415	18.1196	18.2994
rdv2_r08_s065	FL1	Counts	0	0	0	0	0	0	0	0	0	0	0	0	0	0	0	0	0	0	0	0	0	0	0	0	0	0	0	0	0	0	0	0	0	0	0	0	0	0	0	0	0	0	1	0	0	0	0
rdv2_r08_s066	FL1	Bin Values (MEF)	11.6172	11.7325	11.849	11.9666	12.0854	12.2053	12.3265	12.4489	12.5725	12.6973	12.8233	12.9506	13.0792	13.209	13.3401	13.4725	13.6063	13.7414	13.8778	14.0155	14.1547	14.2952	14.4371	14.5804	14.7251	14.8713	15.0189	15.168	15.3186	15.4707	15.6242	15.7793	15.936	16.0942	16.2539	16.4153	16.5782	16.7428	16.909	17.0769	17.2464	17.4176	17.5905	17.7651	17.9415	18.1196	18.2994
rdv2_r08_s066	FL1	Counts	0	0	0	0	0	0	0	0	0	0	0	0	0	0	0	0	0	0	0	0	0	0	0	0	0	0	0	0	0	0	0	0	0	1	0	0	0	0	0	1	0	0	0	0	0	0	0
rdv2_r08_s067	FL1	Bin Values (MEF)	11.6172	11.7325	11.849	11.9666	12.0854	12.2053	12.3265	12.4489	12.5725	12.6973	12.8233	12.9506	13.0792	13.209	13.3401	13.4725	13.6063	13.7414	13.8778	14.0155	14.1547	14.2952	14.4371	14.5804	14.7251	14.8713	15.0189	15.168	15.3186	15.4707	15.6242	15.7793	15.936	16.0942	16.2539	16.4153	16.5782	16.7428	16.909	17.0769	17.2464	17.4176	17.5905	17.7651	17.9415	18.1196	18.2994
rdv2_r08_s067	FL1	Counts	0	0	0	0	0	0	0	0	0	0	0	0	0	0	0	0	0	0	0	0	0	0	0	0	0	0	0	0	0	0	0	0	0	0	0	0	0	0	0	0	0	0	0	0	0	0	0
rdv2_r08_s068	FL1	Bin Values (MEF)	11.6172	11.7325	11.849	11.9666	12.0854	12.2053	12.3265	12.4489	12.5725	12.6973	12.8233	12.9506	13.0792	13.209	13.3401	13.4725	13.6063	13.7414	13.8778	14.0155	14.1547	14.2952	14.4371	14.5804	14.7251	14.8713	15.0189	15.168	15.3186	15.4707	15.6242	15.7793	15.936	16.0942	16.2539	16.4153	16.5782	16.7428	16.909	17.0769	17.2464	17.4176	17.5905	17.7651	17.9415	18.1196	18.2994
rdv2_r08_s068	FL1	Counts	0	0	0	0	0	0	0	0	0	0	0	0	0	0	0	0	0	0	0	0	0	0	0	0	0	0	0	0	0	0	0	0	0	0	0	0	0	0	0	0	0	0	0	0	0	0	0
rdv2_r08_s069	FL1	Bin Values (MEF)	11.6172	11.7325	11.849	11.9666	12.0854	12.2053	12.3265	12.4489	12.5725	12.6973	12.8233	12.9506	13.0792	13.209	13.3401	13.4725	13.6063	13.7414	13.8778	14.0155	14.1547	14.2952	14.4371	14.5804	14.7251	14.8713	15.0189	15.168	15.3186	15.4707	15.6242	15.7793	15.936	16.0942	16.2539	16.4153	16.5782	16.7428	16.909	17.0769	17.2464	17.4176	17.5905	17.7651	17.9415	18.1196	18.2994
rdv2_r08_s069	FL1	Counts	0	0	0	0	0	0	0	0	0	0	0	0	0	0	0	0	0	0	0	0	0	0	0	0	0	0	0	0	0	0	0	0	0	0	0	0	0	0	0	0	0	0	0	0	0	0	0
rdv2_r08_s070	FL1	Bin Values (MEF)	11.6172	11.7325	11.849	11.9666	12.0854	12.2053	12.3265	12.4489	12.5725	12.6973	12.8233	12.9506	13.0792	13.209	13.3401	13.4725	13.6063	13.7414	13.8778	14.0155	14.1547	14.2952	14.4371	14.5804	14.7251	14.8713	15.0189	15.168	15.3186	15.4707	15.6242	15.7793	15.936	16.0942	16.2539	16.4153	16.5782	16.7428	16.909	17.0769	17.2464	17.4176	17.5905	17.7651	17.9415	18.1196	18.2994
rdv2_r08_s070	FL1	Counts	0	0	0	0	0	0	0	0	0	0	0	0	0	0	0	0	0	0	0	0	0	0	0	0	0	0	1	0	0	0	0	0	0	0	0	0	0	0	0	0	0	1	0	0	0	0	0
rdv2_r08_s071	FL1	Bin Values (MEF)	11.6172	11.7325	11.849	11.9666	12.0854	12.2053	12.3265	12.4489	12.5725	12.6973	12.8233	12.9506	13.0792	13.209	13.3401	13.4725	13.6063	13.7414	13.8778	14.0155	14.1547	14.2952	14.4371	14.5804	14.7251	14.8713	15.0189	15.168	15.3186	15.4707	15.6242	15.7793	15.936	16.0942	16.2539	16.4153	16.5782	16.7428	16.909	17.0769	17.2464	17.4176	17.5905	17.7651	17.9415	18.1196	18.2994
rdv2_r08_s071	FL1	Counts	0	0	0	0	0	0	0	0	0	0	0	0	0	0	0	0	0	0	0	0	0	0	0	1	0	0	0	0	1	0	0	0	0	0	0	0	0	1	0	0	0	0	0	0	0	0	0
rdv2_r08_s072	FL1	Bin Values (MEF)	11.6172	11.7325	11.849	11.9666	12.0854	12.2053	12.3265	12.4489	12.5725	12.6973	12.8233	12.9506	13.0792	13.209	13.3401	13.4725	13.6063	13.7414	13.8778	14.0155	14.1547	14.2952	14.4371	14.5804	14.7251	14.8713	15.0189	15.168	15.3186	15.4707	15.6242	15.7793	15.936	16.0942	16.2539	16.4153	16.5782	16.7428	16.909	17.0769	17.2464	17.4176	17.5905	17.7651	17.9415	18.1196	18.2994
rdv2_r08_s072	FL1	Counts	0	0	0	0	0	0	0	0	0	0	0	0	0	0	0	0	0	0	0	0	0	0	0	0	0	0	0	0	0	0	0	0	0	0	0	0	0	0	0	0	0	0	0	0	0	0	0
rdv2_r08_s073	FL1	Bin Values (MEF)	11.6172	11.7325	11.849	11.9666	12.0854	12.2053	12.3265	12.4489	12.5725	12.6973	12.8233	12.9506	13.0792	13.209	13.3401	13.4725	13.6063	13.7414	13.8778	14.0155	14.1547	14.2952	14.4371	14.5804	14.7251	14.8713	15.0189	15.168	15.3186	15.4707	15.6242	15.7793	15.936	16.0942	16.2539	16.4153	16.5782	16.7428	16.909	17.0769	17.2464	17.4176	17.5905	17.7651	17.9415	18.1196	18.2994
rdv2_r08_s073	FL1	Counts	0	0	0	0	0	0	0	0	0	0	0	0	0	0	0	0	0	0	0	0	0	0	0	0	0	0	0	0	0	1	0	0	0	0	0	0	0	0	0	0	0	0	0	1	0	0	0
rdv2_r08_s074	FL1	Bin Values (MEF)	11.6172	11.7325	11.849	11.9666	12.0854	12.2053	12.3265	12.4489	12.5725	12.6973	12.8233	12.9506	13.0792	13.209	13.3401	13.4725	13.6063	13.7414	13.8778	14.0155	14.1547	14.2952	14.4371	14.5804	14.7251	14.8713	15.0189	15.168	15.3186	15.4707	15.6242	15.7793	15.936	16.0942	16.2539	16.4153	16.5782	16.7428	16.909	17.0769	17.2464	17.4176	17.5905	17.7651	17.9415	18.1196	18.2994
rdv2_r08_s074	FL1	Counts	0	0	0	0	0	0	0	0	0	0	0	0	0	0	0	0	0	0	0	0	0	0	0	0	0	0	0	0	0	0	0	0	0	0	0	0	0	0	0	0	0	0	0	0	0	0	0
rdv2_r08_s075	FL1	Bin Values (MEF)	11.6172	11.7325	11.849	11.9666	12.0854	12.2053	12.3265	12.4489	12.5725	12.6973	12.8233	12.9506	13.0792	13.209	13.3401	13.4725	13.6063	13.7414	13.8778	14.0155	14.1547	14.2952	14.4371	14.5804	14.7251	14.8713	15.0189	15.168	15.3186	15.4707	15.6242	15.7793	15.936	16.0942	16.2539	16.4153	16.5782	16.7428	16.909	17.0769	17.2464	17.4176	17.5905	17.7651	17.9415	18.1196	18.2994
rdv2_r08_s075	FL1	Counts	0	1	0	0	0	0	0	0	0	0	0	0	0	0	0	0	0	0	0	0	0	0	0	0	0	0	0	0	0	0	0	0	0	0	0	0	0	0	0	0	1	0	0	0	0	0	0
rdv2_r08_s076	FL1	Bin Values (MEF)	11.6172	11.7325	11.849	11.9666	12.0854	12.2053	12.3265	12.4489	12.5725	12.6973	12.8233	12.9506	13.0792	13.209	13.3401	13.4725	13.6063	13.7414	13.8778	14.0155	14.1547	14.2952	14.4371	14.5804	14.7251	14.8713	15.0189	15.168	15.3186	15.4707	15.6242	15.7793	15.936	16.0942	16.2539	16.4153	16.5782	16.7428	16.909	17.0769	17.2464	17.4176	17.5905	17.7651	17.9415	18.1196	18.2994
rdv2_r08_s076	FL1	Counts	0	0	0	0	2	0	1	1	1	0	0	1	0	0	0	0	0	1	0	0	0	0	1	0	0	1	0	0	0	0	0	0	1	1	0	0	1	3	0	0	0	0	2	0	0	0	1
rdv2_r08_s077	FL1	Bin Values (MEF)	11.6172	11.7325	11.849	11.9666	12.0854	12.2053	12.3265	12.4489	12.5725	12.6973	12.8233	12.9506	13.0792	13.209	13.3401	13.4725	13.6063	13.7414	13.8778	14.0155	14.1547	14.2952	14.4371	14.5804	14.7251	14.8713	15.0189	15.168	15.3186	15.4707	15.6242	15.7793	15.936	16.0942	16.2539	16.4153	16.5782	16.7428	16.909	17.0769	17.2464	17.4176	17.5905	17.7651	17.9415	18.1196	18.2994
rdv2_r08_s077	FL1	Counts	0	0	1	0	0	0	0	0	1	1	0	1	0	0	0	0	0	0	0	0	0	0	1	0	1	0	0	1	0	0	1	0	1	0	1	0	0	0	0	1	0	1	0	1	1	0	0
rdv2_r08_s078	FL1	Bin Values (MEF)	11.6172	11.7325	11.849	11.9666	12.0854	12.2053	12.3265	12.4489	12.5725	12.6973	12.8233	12.9506	13.0792	13.209	13.3401	13.4725	13.6063	13.7414	13.8778	14.0155	14.1547	14.2952	14.4371	14.5804	14.7251	14.8713	15.0189	15.168	15.3186	15.4707	15.6242	15.7793	15.936	16.0942	16.2539	16.4153	16.5782	16.7428	16.909	17.0769	17.2464	17.4176	17.5905	17.7651	17.9415	18.1196	18.2994
rdv2_r08_s078	FL1	Counts	0	0	0	0	0	0	0	0	0	1	0	0	0	0	0	0	0	0	0	0	0	0	0	0	0	0	0	0	0	1	0	0	0	0	1	0	0	0	0	0	1	1	0	0	0	0	0
rdv2_r08_s079	FL1	Bin Values (MEF)	11.6172	11.7325	11.849	11.9666	12.0854	12.2053	12.3265	12.4489	12.5725	12.6973	12.8233	12.9506	13.0792	13.209	13.3401	13.4725	13.6063	13.7414	13.8778	14.0155	14.1547	14.2952	14.4371	14.5804	14.7251	14.8713	15.0189	15.168	15.3186	15.4707	15.6242	15.7793	15.936	16.0942	16.2539	16.4153	16.5782	16.7428	16.909	17.0769	17.2464	17.4176	17.5905	17.7651	17.9415	18.1196	18.2994
rdv2_r08_s079	FL1	Counts	0	0	0	0	0	0	0	0	0	0	0	0	0	0	0	0	0	0	0	0	0	0	0	0	0	0	0	0	0	1	0	0	0	0	0	0	0	0	0	0	0	0	0	0	0	0	0
rdv2_r08_s080	FL1	Bin Values (MEF)	11.6172	11.7325	11.849	11.9666	12.0854	12.2053	12.3265	12.4489	12.5725	12.6973	12.8233	12.9506	13.0792	13.209	13.3401	13.4725	13.6063	13.7414	13.8778	14.0155	14.1547	14.2952	14.4371	14.5804	14.7251	14.8713	15.0189	15.168	15.3186	15.4707	15.6242	15.7793	15.936	16.0942	16.2539	16.4153	16.5782	16.7428	16.909	17.0769	17.2464	17.4176	17.5905	17.7651	17.9415	18.1196	18.2994
rdv2_r08_s080	FL1	Counts	0	0	0	0	0	0	0	0	0	0	0	0	0	0	0	0	0	0	0	0	0	0	0	0	0	0	0	0	0	0	0	0	0	0	0	0	0	0	0	0	0	0	0	0	0	0	0
rdv2_r08_s081	FL1	Bin Values (MEF)	11.6172	11.7325	11.849	11.9666	12.0854	12.2053	12.3265	12.4489	12.5725	12.6973	12.8233	12.9506	13.0792	13.209	13.3401	13.4725	13.6063	13.7414	13.8778	14.0155	14.1547	14.2952	14.4371	14.5804	14.7251	14.8713	15.0189	15.168	15.3186	15.4707	15.6242	15.7793	15.936	16.0942	16.2539	16.4153	16.5782	16.7428	16.909	17.0769	17.2464	17.4176	17.5905	17.7651	17.9415	18.1196	18.2994
rdv2_r08_s081	FL1	Counts	0	0	0	0	1	0	1	0	0	1	1	0	0	0	0	0	2	2	1	1	0	0	0	0	0	2	0	0	0	1	0	1	0	0	1	0	2	0	0	1	0	0	0	1	0	0	0
rdv2_r08_s082	FL1	Bin Values (MEF)	11.6172	11.7325	11.849	11.9666	12.0854	12.2053	12.3265	12.4489	12.5725	12.6973	12.8233	12.9506	13.0792	13.209	13.3401	13.4725	13.6063	13.7414	13.8778	14.0155	14.1547	14.2952	14.4371	14.5804	14.7251	14.8713	15.0189	15.168	15.3186	15.4707	15.6242	15.7793	15.936	16.0942	16.2539	16.4153	16.5782	16.7428	16.909	17.0769	17.2464	17.4176	17.5905	17.7651	17.9415	18.1196	18.2994
rdv2_r08_s082	FL1	Counts	0	0	0	0	1	0	0	0	0	0	0	0	0	0	0	0	0	0	0	0	0	0	0	0	0	0	0	0	0	0	0	0	0	0	0	0	0	0	0	0	0	0	0	0	0	0	0
rdv2_r08_s083	FL1	Bin Values (MEF)	11.6172	11.7325	11.849	11.9666	12.0854	12.2053	12.3265	12.4489	12.5725	12.6973	12.8233	12.9506	13.0792	13.209	13.3401	13.4725	13.6063	13.7414	13.8778	14.0155	14.1547	14.2952	14.4371	14.5804	14.7251	14.8713	15.0189	15.168	15.3186	15.4707	15.6242	15.7793	15.936	16.0942	16.2539	16.4153	16.5782	16.7428	16.909	17.0769	17.2464	17.4176	17.5905	17.7651	17.9415	18.1196	18.2994
rdv2_r08_s083	FL1	Counts	0	0	0	0	0	0	0	0	0	0	0	0	0	0	0	0	0	0	0	0	0	0	0	0	0	0	0	0	0	0	0	0	0	0	0	0	0	0	0	0	0	0	0	0	0	0	0
rdv2_r08_s084	FL1	Bin Values (MEF)	11.6172	11.7325	11.849	11.9666	12.0854	12.2053	12.3265	12.4489	12.5725	12.6973	12.8233	12.9506	13.0792	13.209	13.3401	13.4725	13.6063	13.7414	13.8778	14.0155	14.1547	14.2952	14.4371	14.5804	14.7251	14.8713	15.0189	15.168	15.3186	15.4707	15.6242	15.7793	15.936	16.0942	16.2539	16.4153	16.5782	16.7428	16.909	17.0769	17.2464	17.4176	17.5905	17.7651	17.9415	18.1196	18.2994
rdv2_r08_s084	FL1	Counts	0	0	0	0	0	0	0	0	0	0	0	0	0	0	0	0	0	0	0	0	0	0	0	0	0	0	0	0	0	0	0	0	0	0	0	0	0	0	0	0	0	0	0	1	0	0	0
rdv2_r08_s085	FL1	Bin Values (MEF)	11.6172	11.7325	11.849	11.9666	12.0854	12.2053	12.3265	12.4489	12.5725	12.6973	12.8233	12.9506	13.0792	13.209	13.3401	13.4725	13.6063	13.7414	13.8778	14.0155	14.1547	14.2952	14.4371	14.5804	14.7251	14.8713	15.0189	15.168	15.3186	15.4707	15.6242	15.7793	15.936	16.0942	16.2539	16.4153	16.5782	16.7428	16.909	17.0769	17.2464	17.4176	17.5905	17.7651	17.9415	18.1196	18.2994
rdv2_r08_s085	FL1	Counts	0	0	0	0	0	0	0	0	0	0	0	0	0	0	0	0	0	0	0	0	0	0	0	0	0	0	0	0	0	1	0	0	0	0	0	0	0	0	0	0	0	0	0	0	0	0	0
rdv2_r08_s086	FL1	Bin Values (MEF)	11.6172	11.7325	11.849	11.9666	12.0854	12.2053	12.3265	12.4489	12.5725	12.6973	12.8233	12.9506	13.0792	13.209	13.3401	13.4725	13.6063	13.7414	13.8778	14.0155	14.1547	14.2952	14.4371	14.5804	14.7251	14.8713	15.0189	15.168	15.3186	15.4707	15.6242	15.7793	15.936	16.0942	16.2539	16.4153	16.5782	16.7428	16.909	17.0769	17.2464	17.4176	17.5905	17.7651	17.9415	18.1196	18.2994
rdv2_r08_s086	FL1	Counts	0	0	0	0	0	0	0	0	0	0	0	1	1	0	1	1	0	0	0	0	0	0	0	0	0	0	1	0	0	0	0	0	0	0	0	0	0	0	0	0	0	0	0	0	0	0	0
rdv2_r08_s087	FL1	Bin Values (MEF)	11.6172	11.7325	11.849	11.9666	12.0854	12.2053	12.3265	12.4489	12.5725	12.6973	12.8233	12.9506	13.0792	13.209	13.3401	13.4725	13.6063	13.7414	13.8778	14.0155	14.1547	14.2952	14.4371	14.5804	14.7251	14.8713	15.0189	15.168	15.3186	15.4707	15.6242	15.7793	15.936	16.0942	16.2539	16.4153	16.5782	16.7428	16.909	17.0769	17.2464	17.4176	17.5905	17.7651	17.9415	18.1196	18.2994
rdv2_r08_s087	FL1	Counts	0	0	0	0	0	0	0	0	0	0	0	0	0	0	0	0	0	0	0	0	0	0	0	0	0	0	0	0	0	0	0	0	0	0	0	0	1	0	0	0	0	0	0	0	0	0	1
rdv2_r08_s088	FL1	Bin Values (MEF)	11.6172	11.7325	11.849	11.9666	12.0854	12.2053	12.3265	12.4489	12.5725	12.6973	12.8233	12.9506	13.0792	13.209	13.3401	13.4725	13.6063	13.7414	13.8778	14.0155	14.1547	14.2952	14.4371	14.5804	14.7251	14.8713	15.0189	15.168	15.3186	15.4707	15.6242	15.7793	15.936	16.0942	16.2539	16.4153	16.5782	16.7428	16.909	17.0769	17.2464	17.4176	17.5905	17.7651	17.9415	18.1196	18.2994
rdv2_r08_s088	FL1	Counts	0	0	0	0	0	0	0	0	0	0	0	0	0	0	0	0	0	0	0	0	0	0	0	0	0	0	0	0	0	0	0	0	0	0	0	0	0	0	0	0	0	0	0	0	0	0	0
rdv2_r08_s089	FL1	Bin Values (MEF)	11.6172	11.7325	11.849	11.9666	12.0854	12.2053	12.3265	12.4489	12.5725	12.6973	12.8233	12.9506	13.0792	13.209	13.3401	13.4725	13.6063	13.7414	13.8778	14.0155	14.1547	14.2952	14.4371	14.5804	14.7251	14.8713	15.0189	15.168	15.3186	15.4707	15.6242	15.7793	15.936	16.0942	16.2539	16.4153	16.5782	16.7428	16.909	17.0769	17.2464	17.4176	17.5905	17.7651	17.9415	18.1196	18.2994
rdv2_r08_s089	FL1	Counts	0	0	0	0	0	0	0	0	0	0	0	0	0	0	1	0	1	0	0	0	0	0	0	0	0	0	1	1	0	0	0	0	1	0	0	0	0	0	0	0	0	1	0	0	0	0	0
rdv2_r08_s090	FL1	Bin Values (MEF)	11.6172	11.7325	11.849	11.9666	12.0854	12.2053	12.3265	12.4489	12.5725	12.6973	12.8233	12.9506	13.0792	13.209	13.3401	13.4725	13.6063	13.7414	13.8778	14.0155	14.1547	14.2952	14.4371	14.5804	14.7251	14.8713	15.0189	15.168	15.3186	15.4707	15.6242	15.7793	15.936	16.0942	16.2539	16.4153	16.5782	16.7428	16.909	17.0769	17.2464	17.4176	17.5905	17.7651	17.9415	18.1196	18.2994
rdv2_r08_s090	FL1	Counts	0	0	0	0	0	0	0	0	0	0	0	0	0	0	0	0	0	0	0	0	0	0	0	0	1	0	0	0	0	0	0	0	0	0	0	0	0	0	0	0	0	0	0	0	0	0	0
rdv2_r08_s091	FL1	Bin Values (MEF)	11.6172	11.7325	11.849	11.9666	12.0854	12.2053	12.3265	12.4489	12.5725	12.6973	12.8233	12.9506	13.0792	13.209	13.3401	13.4725	13.6063	13.7414	13.8778	14.0155	14.1547	14.2952	14.4371	14.5804	14.7251	14.8713	15.0189	15.168	15.3186	15.4707	15.6242	15.7793	15.936	16.0942	16.2539	16.4153	16.5782	16.7428	16.909	17.0769	17.2464	17.4176	17.5905	17.7651	17.9415	18.1196	18.2994
rdv2_r08_s091	FL1	Counts	0	0	0	0	0	0	0	0	0	0	0	0	0	0	0	0	0	0	0	0	0	0	0	0	0	0	0	0	0	0	0	0	0	0	0	0	0	0	0	0	0	0	0	0	0	0	0
rdv2_r08_s092	FL1	Bin Values (MEF)	11.6172	11.7325	11.849	11.9666	12.0854	12.2053	12.3265	12.4489	12.5725	12.6973	12.8233	12.9506	13.0792	13.209	13.3401	13.4725	13.6063	13.7414	13.8778	14.0155	14.1547	14.2952	14.4371	14.5804	14.7251	14.8713	15.0189	15.168	15.3186	15.4707	15.6242	15.7793	15.936	16.0942	16.2539	16.4153	16.5782	16.7428	16.909	17.0769	17.2464	17.4176	17.5905	17.7651	17.9415	18.1196	18.2994
rdv2_r08_s092	FL1	Counts	0	0	0	0	0	0	0	0	0	0	0	0	0	0	0	0	0	0	0	0	0	0	0	1	0	0	0	0	0	0	0	0	0	0	0	0	0	0	0	0	0	0	0	1	0	0	0
rdv2_r08_s093	FL1	Bin Values (MEF)	11.6172	11.7325	11.849	11.9666	12.0854	12.2053	12.3265	12.4489	12.5725	12.6973	12.8233	12.9506	13.0792	13.209	13.3401	13.4725	13.6063	13.7414	13.8778	14.0155	14.1547	14.2952	14.4371	14.5804	14.7251	14.8713	15.0189	15.168	15.3186	15.4707	15.6242	15.7793	15.936	16.0942	16.2539	16.4153	16.5782	16.7428	16.909	17.0769	17.2464	17.4176	17.5905	17.7651	17.9415	18.1196	18.2994
rdv2_r08_s093	FL1	Counts	0	0	0	0	0	0	0	0	0	0	0	0	0	0	0	0	0	0	0	0	0	0	0	0	0	0	0	0	0	0	0	0	0	0	0	0	0	0	0	0	0	0	0	0	0	1	1
rdv2_r08_s094	FL1	Bin Values (MEF)	11.6172	11.7325	11.849	11.9666	12.0854	12.2053	12.3265	12.4489	12.5725	12.6973	12.8233	12.9506	13.0792	13.209	13.3401	13.4725	13.6063	13.7414	13.8778	14.0155	14.1547	14.2952	14.4371	14.5804	14.7251	14.8713	15.0189	15.168	15.3186	15.4707	15.6242	15.7793	15.936	16.0942	16.2539	16.4153	16.5782	16.7428	16.909	17.0769	17.2464	17.4176	17.5905	17.7651	17.9415	18.1196	18.2994
rdv2_r08_s094	FL1	Counts	0	0	0	0	0	0	0	0	0	0	0	0	0	0	0	0	0	0	0	0	0	0	0	0	0	0	0	0	0	0	0	0	0	0	0	0	0	0	0	0	0	0	0	0	0	0	0
rdv2_r08_s095	FL1	Bin Values (MEF)	11.6172	11.7325	11.849	11.9666	12.0854	12.2053	12.3265	12.4489	12.5725	12.6973	12.8233	12.9506	13.0792	13.209	13.3401	13.4725	13.6063	13.7414	13.8778	14.0155	14.1547	14.2952	14.4371	14.5804	14.7251	14.8713	15.0189	15.168	15.3186	15.4707	15.6242	15.7793	15.936	16.0942	16.2539	16.4153	16.5782	16.7428	16.909	17.0769	17.2464	17.4176	17.5905	17.7651	17.9415	18.1196	18.2994
rdv2_r08_s095	FL1	Counts	0	0	2	0	0	2	0	1	0	0	0	0	1	0	0	0	0	0	0	3	0	0	0	0	0	0	0	1	1	0	0	0	2	0	0	2	0	0	0	0	0	1	0	2	0	0	2
rdv2_r08_s096	FL1	Bin Values (MEF)	11.6172	11.7325	11.849	11.9666	12.0854	12.2053	12.3265	12.4489	12.5725	12.6973	12.8233	12.9506	13.0792	13.209	13.3401	13.4725	13.6063	13.7414	13.8778	14.0155	14.1547	14.2952	14.4371	14.5804	14.7251	14.8713	15.0189	15.168	15.3186	15.4707	15.6242	15.7793	15.936	16.0942	16.2539	16.4153	16.5782	16.7428	16.909	17.0769	17.2464	17.4176	17.5905	17.7651	17.9415	18.1196	18.2994
rdv2_r08_s096	FL1	Counts	0	0	0	0	0	0	0	0	0	0	0	0	0	0	0	0	0	0	0	0	0	0	0	0	0	0	0	0	0	0	1	0	0	0	1	0	0	0	0	0	0	0	0	0	0	0	0
rdv2_r09_s049	FL1	Bin Values (MEF)	11.8121	11.9291	12.0474	12.1668	12.2874	12.4091	12.5321	12.6563	12.7818	12.9085	13.0364	13.1656	13.2961	13.4279	13.561	13.6954	13.8311	13.9682	14.1066	14.2464	14.3876	14.5302	14.6742	14.8197	14.9666	15.1149	15.2647	15.416	15.5688	15.7231	15.8789	16.0363	16.1952	16.3557	16.5178	16.6815	16.8469	17.0139	17.1825	17.3528	17.5248	17.6985	17.8739	18.051	18.2299	18.4106	18.5931
rdv2_r09_s049	FL1	Counts	0	0	0	0	0	0	0	0	0	0	0	0	0	0	0	0	0	0	0	0	0	0	0	0	0	0	0	0	0	0	0	0	0	1	1	0	0	0	0	0	0	1	0	0	0	1	0
rdv2_r09_s050	FL1	Bin Values (MEF)	11.8121	11.9291	12.0474	12.1668	12.2874	12.4091	12.5321	12.6563	12.7818	12.9085	13.0364	13.1656	13.2961	13.4279	13.561	13.6954	13.8311	13.9682	14.1066	14.2464	14.3876	14.5302	14.6742	14.8197	14.9666	15.1149	15.2647	15.416	15.5688	15.7231	15.8789	16.0363	16.1952	16.3557	16.5178	16.6815	16.8469	17.0139	17.1825	17.3528	17.5248	17.6985	17.8739	18.051	18.2299	18.4106	18.5931
rdv2_r09_s050	FL1	Counts	0	0	0	0	0	0	1	0	0	0	0	0	0	0	0	0	0	0	0	0	0	0	0	0	0	0	0	0	0	0	0	0	0	0	0	0	0	0	0	0	0	0	0	0	0	1	0
rdv2_r09_s051	FL1	Bin Values (MEF)	11.8121	11.9291	12.0474	12.1668	12.2874	12.4091	12.5321	12.6563	12.7818	12.9085	13.0364	13.1656	13.2961	13.4279	13.561	13.6954	13.8311	13.9682	14.1066	14.2464	14.3876	14.5302	14.6742	14.8197	14.9666	15.1149	15.2647	15.416	15.5688	15.7231	15.8789	16.0363	16.1952	16.3557	16.5178	16.6815	16.8469	17.0139	17.1825	17.3528	17.5248	17.6985	17.8739	18.051	18.2299	18.4106	18.5931
rdv2_r09_s051	FL1	Counts	0	0	0	0	0	0	0	0	0	0	0	1	0	1	1	0	0	0	0	1	0	0	0	0	0	0	0	0	0	0	0	0	0	0	0	0	0	0	0	0	2	1	1	0	1	2	1
rdv2_r09_s052	FL1	Bin Values (MEF)	11.8121	11.9291	12.0474	12.1668	12.2874	12.4091	12.5321	12.6563	12.7818	12.9085	13.0364	13.1656	13.2961	13.4279	13.561	13.6954	13.8311	13.9682	14.1066	14.2464	14.3876	14.5302	14.6742	14.8197	14.9666	15.1149	15.2647	15.416	15.5688	15.7231	15.8789	16.0363	16.1952	16.3557	16.5178	16.6815	16.8469	17.0139	17.1825	17.3528	17.5248	17.6985	17.8739	18.051	18.2299	18.4106	18.5931
rdv2_r09_s052	FL1	Counts	0	1	0	0	0	0	0	1	0	0	0	0	0	0	0	0	0	0	0	0	1	0	0	0	0	0	0	0	0	0	0	0	1	0	0	0	0	0	0	0	0	0	0	1	0	0	0
rdv2_r09_s053	FL1	Bin Values (MEF)	11.8121	11.9291	12.0474	12.1668	12.2874	12.4091	12.5321	12.6563	12.7818	12.9085	13.0364	13.1656	13.2961	13.4279	13.561	13.6954	13.8311	13.9682	14.1066	14.2464	14.3876	14.5302	14.6742	14.8197	14.9666	15.1149	15.2647	15.416	15.5688	15.7231	15.8789	16.0363	16.1952	16.3557	16.5178	16.6815	16.8469	17.0139	17.1825	17.3528	17.5248	17.6985	17.8739	18.051	18.2299	18.4106	18.5931
rdv2_r09_s053	FL1	Counts	0	0	0	0	1	0	0	0	0	0	0	0	0	0	0	0	0	0	0	0	0	0	0	0	0	0	0	0	0	0	0	0	0	0	0	0	0	0	0	0	0	0	0	0	0	0	0
rdv2_r09_s054	FL1	Bin Values (MEF)	11.8121	11.9291	12.0474	12.1668	12.2874	12.4091	12.5321	12.6563	12.7818	12.9085	13.0364	13.1656	13.2961	13.4279	13.561	13.6954	13.8311	13.9682	14.1066	14.2464	14.3876	14.5302	14.6742	14.8197	14.9666	15.1149	15.2647	15.416	15.5688	15.7231	15.8789	16.0363	16.1952	16.3557	16.5178	16.6815	16.8469	17.0139	17.1825	17.3528	17.5248	17.6985	17.8739	18.051	18.2299	18.4106	18.5931
rdv2_r09_s054	FL1	Counts	0	0	0	0	0	0	0	0	0	0	0	0	0	0	0	1	0	0	0	0	0	0	0	0	0	0	0	0	0	0	0	0	0	0	0	1	0	0	0	0	0	0	0	0	0	0	0
rdv2_r09_s055	FL1	Bin Values (MEF)	11.8121	11.9291	12.0474	12.1668	12.2874	12.4091	12.5321	12.6563	12.7818	12.9085	13.0364	13.1656	13.2961	13.4279	13.561	13.6954	13.8311	13.9682	14.1066	14.2464	14.3876	14.5302	14.6742	14.8197	14.9666	15.1149	15.2647	15.416	15.5688	15.7231	15.8789	16.0363	16.1952	16.3557	16.5178	16.6815	16.8469	17.0139	17.1825	17.3528	17.5248	17.6985	17.8739	18.051	18.2299	18.4106	18.5931
rdv2_r09_s055	FL1	Counts	0	0	0	0	0	0	0	0	0	0	0	0	0	0	0	0	0	0	0	0	0	0	0	0	0	0	0	1	0	0	0	0	0	0	0	0	1	0	0	0	0	0	0	0	0	0	0
rdv2_r09_s056	FL1	Bin Values (MEF)	11.8121	11.9291	12.0474	12.1668	12.2874	12.4091	12.5321	12.6563	12.7818	12.9085	13.0364	13.1656	13.2961	13.4279	13.561	13.6954	13.8311	13.9682	14.1066	14.2464	14.3876	14.5302	14.6742	14.8197	14.9666	15.1149	15.2647	15.416	15.5688	15.7231	15.8789	16.0363	16.1952	16.3557	16.5178	16.6815	16.8469	17.0139	17.1825	17.3528	17.5248	17.6985	17.8739	18.051	18.2299	18.4106	18.5931
rdv2_r09_s056	FL1	Counts	0	0	0	0	0	0	0	0	0	0	0	1	0	1	0	0	0	0	0	0	0	0	1	2	0	0	0	0	0	0	0	0	0	0	0	0	0	0	0	0	0	0	0	0	0	0	0
rdv2_r09_s057	FL1	Bin Values (MEF)	11.8121	11.9291	12.0474	12.1668	12.2874	12.4091	12.5321	12.6563	12.7818	12.9085	13.0364	13.1656	13.2961	13.4279	13.561	13.6954	13.8311	13.9682	14.1066	14.2464	14.3876	14.5302	14.6742	14.8197	14.9666	15.1149	15.2647	15.416	15.5688	15.7231	15.8789	16.0363	16.1952	16.3557	16.5178	16.6815	16.8469	17.0139	17.1825	17.3528	17.5248	17.6985	17.8739	18.051	18.2299	18.4106	18.5931
rdv2_r09_s057	FL1	Counts	0	1	0	0	1	0	0	0	1	0	0	0	0	1	0	0	0	0	0	0	0	0	0	0	1	0	0	0	1	0	0	0	1	0	1	0	0	0	0	0	0	1	1	1	0	1	0
rdv2_r09_s058	FL1	Bin Values (MEF)	11.8121	11.9291	12.0474	12.1668	12.2874	12.4091	12.5321	12.6563	12.7818	12.9085	13.0364	13.1656	13.2961	13.4279	13.561	13.6954	13.8311	13.9682	14.1066	14.2464	14.3876	14.5302	14.6742	14.8197	14.9666	15.1149	15.2647	15.416	15.5688	15.7231	15.8789	16.0363	16.1952	16.3557	16.5178	16.6815	16.8469	17.0139	17.1825	17.3528	17.5248	17.6985	17.8739	18.051	18.2299	18.4106	18.5931
rdv2_r09_s058	FL1	Counts	0	0	0	0	0	0	0	0	0	0	0	0	0	0	0	1	0	0	0	0	0	0	0	0	0	0	0	0	0	0	0	0	0	0	0	0	0	0	0	0	0	0	1	0	0	0	0
rdv2_r09_s059	FL1	Bin Values (MEF)	11.8121	11.9291	12.0474	12.1668	12.2874	12.4091	12.5321	12.6563	12.7818	12.9085	13.0364	13.1656	13.2961	13.4279	13.561	13.6954	13.8311	13.9682	14.1066	14.2464	14.3876	14.5302	14.6742	14.8197	14.9666	15.1149	15.2647	15.416	15.5688	15.7231	15.8789	16.0363	16.1952	16.3557	16.5178	16.6815	16.8469	17.0139	17.1825	17.3528	17.5248	17.6985	17.8739	18.051	18.2299	18.4106	18.5931
rdv2_r09_s059	FL1	Counts	0	0	0	0	0	0	0	0	0	0	1	0	0	0	0	0	0	0	0	0	0	0	0	0	0	0	0	0	0	0	0	0	0	0	0	0	0	0	0	0	0	0	0	0	0	0	0
rdv2_r09_s060	FL1	Bin Values (MEF)	11.8121	11.9291	12.0474	12.1668	12.2874	12.4091	12.5321	12.6563	12.7818	12.9085	13.0364	13.1656	13.2961	13.4279	13.561	13.6954	13.8311	13.9682	14.1066	14.2464	14.3876	14.5302	14.6742	14.8197	14.9666	15.1149	15.2647	15.416	15.5688	15.7231	15.8789	16.0363	16.1952	16.3557	16.5178	16.6815	16.8469	17.0139	17.1825	17.3528	17.5248	17.6985	17.8739	18.051	18.2299	18.4106	18.5931
rdv2_r09_s060	FL1	Counts	0	0	0	0	0	0	0	0	0	0	0	0	0	0	0	0	0	0	0	0	0	0	0	0	0	0	0	0	0	0	0	1	0	0	0	0	0	0	0	0	0	0	0	0	0	0	0
rdv2_r09_s061	FL1	Bin Values (MEF)	11.8121	11.9291	12.0474	12.1668	12.2874	12.4091	12.5321	12.6563	12.7818	12.9085	13.0364	13.1656	13.2961	13.4279	13.561	13.6954	13.8311	13.9682	14.1066	14.2464	14.3876	14.5302	14.6742	14.8197	14.9666	15.1149	15.2647	15.416	15.5688	15.7231	15.8789	16.0363	16.1952	16.3557	16.5178	16.6815	16.8469	17.0139	17.1825	17.3528	17.5248	17.6985	17.8739	18.051	18.2299	18.4106	18.5931
rdv2_r09_s061	FL1	Counts	0	0	2	1	0	0	1	1	0	0	1	0	0	2	0	2	0	1	0	0	0	2	3	1	1	2	4	1	2	2	0	2	3	1	0	3	1	1	0	0	3	2	3	1	2	1	3
rdv2_r09_s062	FL1	Bin Values (MEF)	11.8121	11.9291	12.0474	12.1668	12.2874	12.4091	12.5321	12.6563	12.7818	12.9085	13.0364	13.1656	13.2961	13.4279	13.561	13.6954	13.8311	13.9682	14.1066	14.2464	14.3876	14.5302	14.6742	14.8197	14.9666	15.1149	15.2647	15.416	15.5688	15.7231	15.8789	16.0363	16.1952	16.3557	16.5178	16.6815	16.8469	17.0139	17.1825	17.3528	17.5248	17.6985	17.8739	18.051	18.2299	18.4106	18.5931
rdv2_r09_s062	FL1	Counts	0	0	0	0	0	0	0	0	0	0	0	0	0	0	0	0	0	0	0	0	0	0	0	1	0	0	0	0	0	0	0	0	0	0	1	0	0	0	0	0	0	0	0	0	0	0	0
rdv2_r09_s063	FL1	Bin Values (MEF)	11.8121	11.9291	12.0474	12.1668	12.2874	12.4091	12.5321	12.6563	12.7818	12.9085	13.0364	13.1656	13.2961	13.4279	13.561	13.6954	13.8311	13.9682	14.1066	14.2464	14.3876	14.5302	14.6742	14.8197	14.9666	15.1149	15.2647	15.416	15.5688	15.7231	15.8789	16.0363	16.1952	16.3557	16.5178	16.6815	16.8469	17.0139	17.1825	17.3528	17.5248	17.6985	17.8739	18.051	18.2299	18.4106	18.5931
rdv2_r09_s063	FL1	Counts	0	0	0	0	1	0	0	0	0	0	0	0	0	1	2	0	0	1	0	1	2	1	0	0	1	0	1	1	0	1	0	0	0	0	2	0	1	1	0	1	0	2	1	0	3	1	2
rdv2_r09_s064	FL1	Bin Values (MEF)	11.8121	11.9291	12.0474	12.1668	12.2874	12.4091	12.5321	12.6563	12.7818	12.9085	13.0364	13.1656	13.2961	13.4279	13.561	13.6954	13.8311	13.9682	14.1066	14.2464	14.3876	14.5302	14.6742	14.8197	14.9666	15.1149	15.2647	15.416	15.5688	15.7231	15.8789	16.0363	16.1952	16.3557	16.5178	16.6815	16.8469	17.0139	17.1825	17.3528	17.5248	17.6985	17.8739	18.051	18.2299	18.4106	18.5931
rdv2_r09_s064	FL1	Counts	0	0	0	0	1	0	0	0	0	0	0	0	0	0	0	0	0	0	0	0	0	0	0	0	0	0	0	0	0	0	0	0	0	0	0	0	0	1	0	1	0	0	0	0	0	0	0
rdv2_r09_s065	FL1	Bin Values (MEF)	11.8121	11.9291	12.0474	12.1668	12.2874	12.4091	12.5321	12.6563	12.7818	12.9085	13.0364	13.1656	13.2961	13.4279	13.561	13.6954	13.8311	13.9682	14.1066	14.2464	14.3876	14.5302	14.6742	14.8197	14.9666	15.1149	15.2647	15.416	15.5688	15.7231	15.8789	16.0363	16.1952	16.3557	16.5178	16.6815	16.8469	17.0139	17.1825	17.3528	17.5248	17.6985	17.8739	18.051	18.2299	18.4106	18.5931
rdv2_r09_s065	FL1	Counts	0	0	0	0	0	0	0	0	1	0	0	0	1	0	0	0	0	0	0	0	0	0	1	0	0	0	1	0	0	0	0	0	0	0	0	0	0	0	0	0	0	0	0	1	1	0	0
rdv2_r09_s066	FL1	Bin Values (MEF)	11.8121	11.9291	12.0474	12.1668	12.2874	12.4091	12.5321	12.6563	12.7818	12.9085	13.0364	13.1656	13.2961	13.4279	13.561	13.6954	13.8311	13.9682	14.1066	14.2464	14.3876	14.5302	14.6742	14.8197	14.9666	15.1149	15.2647	15.416	15.5688	15.7231	15.8789	16.0363	16.1952	16.3557	16.5178	16.6815	16.8469	17.0139	17.1825	17.3528	17.5248	17.6985	17.8739	18.051	18.2299	18.4106	18.5931
rdv2_r09_s066	FL1	Counts	0	0	0	0	0	0	0	0	0	0	0	0	0	0	0	0	0	0	0	0	0	0	0	1	0	0	0	0	0	0	0	0	0	1	0	0	0	0	0	0	0	0	0	1	1	0	0
rdv2_r09_s067	FL1	Bin Values (MEF)	11.8121	11.9291	12.0474	12.1668	12.2874	12.4091	12.5321	12.6563	12.7818	12.9085	13.0364	13.1656	13.2961	13.4279	13.561	13.6954	13.8311	13.9682	14.1066	14.2464	14.3876	14.5302	14.6742	14.8197	14.9666	15.1149	15.2647	15.416	15.5688	15.7231	15.8789	16.0363	16.1952	16.3557	16.5178	16.6815	16.8469	17.0139	17.1825	17.3528	17.5248	17.6985	17.8739	18.051	18.2299	18.4106	18.5931
rdv2_r09_s067	FL1	Counts	0	0	0	0	0	1	0	0	0	0	0	0	0	0	0	0	0	0	0	0	0	0	0	0	0	0	0	0	0	0	0	0	0	0	1	1	0	0	0	0	0	0	0	0	0	0	0
rdv2_r09_s068	FL1	Bin Values (MEF)	11.8121	11.9291	12.0474	12.1668	12.2874	12.4091	12.5321	12.6563	12.7818	12.9085	13.0364	13.1656	13.2961	13.4279	13.561	13.6954	13.8311	13.9682	14.1066	14.2464	14.3876	14.5302	14.6742	14.8197	14.9666	15.1149	15.2647	15.416	15.5688	15.7231	15.8789	16.0363	16.1952	16.3557	16.5178	16.6815	16.8469	17.0139	17.1825	17.3528	17.5248	17.6985	17.8739	18.051	18.2299	18.4106	18.5931
rdv2_r09_s068	FL1	Counts	0	0	0	0	0	0	0	0	0	0	0	0	0	0	0	0	0	0	0	0	0	0	0	0	0	0	0	1	0	0	0	0	0	0	0	0	0	0	0	0	0	0	0	1	0	0	0
rdv2_r09_s069	FL1	Bin Values (MEF)	11.8121	11.9291	12.0474	12.1668	12.2874	12.4091	12.5321	12.6563	12.7818	12.9085	13.0364	13.1656	13.2961	13.4279	13.561	13.6954	13.8311	13.9682	14.1066	14.2464	14.3876	14.5302	14.6742	14.8197	14.9666	15.1149	15.2647	15.416	15.5688	15.7231	15.8789	16.0363	16.1952	16.3557	16.5178	16.6815	16.8469	17.0139	17.1825	17.3528	17.5248	17.6985	17.8739	18.051	18.2299	18.4106	18.5931
rdv2_r09_s069	FL1	Counts	0	2	3	0	0	1	1	0	1	2	1	1	1	2	1	0	3	0	2	2	0	2	2	1	1	3	0	3	4	0	0	4	0	2	4	3	1	1	1	3	2	5	2	2	1	3	1
rdv2_r09_s070	FL1	Bin Values (MEF)	11.8121	11.9291	12.0474	12.1668	12.2874	12.4091	12.5321	12.6563	12.7818	12.9085	13.0364	13.1656	13.2961	13.4279	13.561	13.6954	13.8311	13.9682	14.1066	14.2464	14.3876	14.5302	14.6742	14.8197	14.9666	15.1149	15.2647	15.416	15.5688	15.7231	15.8789	16.0363	16.1952	16.3557	16.5178	16.6815	16.8469	17.0139	17.1825	17.3528	17.5248	17.6985	17.8739	18.051	18.2299	18.4106	18.5931
rdv2_r09_s070	FL1	Counts	0	0	0	0	0	0	0	0	0	0	0	0	0	0	0	0	0	0	0	0	1	0	0	0	0	0	0	0	0	0	0	0	0	0	0	1	1	0	0	0	0	0	0	1	0	0	0
rdv2_r09_s071	FL1	Bin Values (MEF)	11.8121	11.9291	12.0474	12.1668	12.2874	12.4091	12.5321	12.6563	12.7818	12.9085	13.0364	13.1656	13.2961	13.4279	13.561	13.6954	13.8311	13.9682	14.1066	14.2464	14.3876	14.5302	14.6742	14.8197	14.9666	15.1149	15.2647	15.416	15.5688	15.7231	15.8789	16.0363	16.1952	16.3557	16.5178	16.6815	16.8469	17.0139	17.1825	17.3528	17.5248	17.6985	17.8739	18.051	18.2299	18.4106	18.5931
rdv2_r09_s071	FL1	Counts	0	0	1	0	1	0	0	0	0	0	0	0	0	0	0	0	0	0	0	0	0	0	0	0	1	0	0	0	0	0	1	0	0	0	0	0	0	0	0	0	1	0	0	1	0	0	0
rdv2_r09_s072	FL1	Bin Values (MEF)	11.8121	11.9291	12.0474	12.1668	12.2874	12.4091	12.5321	12.6563	12.7818	12.9085	13.0364	13.1656	13.2961	13.4279	13.561	13.6954	13.8311	13.9682	14.1066	14.2464	14.3876	14.5302	14.6742	14.8197	14.9666	15.1149	15.2647	15.416	15.5688	15.7231	15.8789	16.0363	16.1952	16.3557	16.5178	16.6815	16.8469	17.0139	17.1825	17.3528	17.5248	17.6985	17.8739	18.051	18.2299	18.4106	18.5931
rdv2_r09_s072	FL1	Counts	0	0	0	0	0	1	0	0	0	0	0	0	0	0	0	0	0	0	1	0	0	0	0	0	0	0	0	0	0	0	0	0	0	1	0	0	0	0	0	0	0	0	0	0	0	0	0
rdv2_r09_s073	FL1	Bin Values (MEF)	11.8121	11.9291	12.0474	12.1668	12.2874	12.4091	12.5321	12.6563	12.7818	12.9085	13.0364	13.1656	13.2961	13.4279	13.561	13.6954	13.8311	13.9682	14.1066	14.2464	14.3876	14.5302	14.6742	14.8197	14.9666	15.1149	15.2647	15.416	15.5688	15.7231	15.8789	16.0363	16.1952	16.3557	16.5178	16.6815	16.8469	17.0139	17.1825	17.3528	17.5248	17.6985	17.8739	18.051	18.2299	18.4106	18.5931
rdv2_r09_s073	FL1	Counts	0	0	1	0	0	0	1	0	0	0	0	1	0	0	0	0	0	0	0	0	0	0	0	0	0	0	0	0	0	0	0	0	0	0	0	0	0	1	0	0	0	0	0	0	0	0	0
rdv2_r09_s074	FL1	Bin Values (MEF)	11.8121	11.9291	12.0474	12.1668	12.2874	12.4091	12.5321	12.6563	12.7818	12.9085	13.0364	13.1656	13.2961	13.4279	13.561	13.6954	13.8311	13.9682	14.1066	14.2464	14.3876	14.5302	14.6742	14.8197	14.9666	15.1149	15.2647	15.416	15.5688	15.7231	15.8789	16.0363	16.1952	16.3557	16.5178	16.6815	16.8469	17.0139	17.1825	17.3528	17.5248	17.6985	17.8739	18.051	18.2299	18.4106	18.5931
rdv2_r09_s074	FL1	Counts	0	0	0	0	0	0	0	0	0	0	0	1	0	0	0	0	0	0	0	0	0	0	0	0	0	0	0	0	0	0	0	0	0	0	0	0	0	0	0	0	0	0	0	0	1	0	0
rdv2_r09_s075	FL1	Bin Values (MEF)	11.8121	11.9291	12.0474	12.1668	12.2874	12.4091	12.5321	12.6563	12.7818	12.9085	13.0364	13.1656	13.2961	13.4279	13.561	13.6954	13.8311	13.9682	14.1066	14.2464	14.3876	14.5302	14.6742	14.8197	14.9666	15.1149	15.2647	15.416	15.5688	15.7231	15.8789	16.0363	16.1952	16.3557	16.5178	16.6815	16.8469	17.0139	17.1825	17.3528	17.5248	17.6985	17.8739	18.051	18.2299	18.4106	18.5931
rdv2_r09_s075	FL1	Counts	0	0	0	0	0	0	0	0	0	0	0	0	0	0	0	0	0	0	0	0	0	0	0	0	1	2	0	0	0	0	0	0	0	0	0	0	0	0	0	0	0	0	0	0	0	1	0
rdv2_r09_s076	FL1	Bin Values (MEF)	11.8121	11.9291	12.0474	12.1668	12.2874	12.4091	12.5321	12.6563	12.7818	12.9085	13.0364	13.1656	13.2961	13.4279	13.561	13.6954	13.8311	13.9682	14.1066	14.2464	14.3876	14.5302	14.6742	14.8197	14.9666	15.1149	15.2647	15.416	15.5688	15.7231	15.8789	16.0363	16.1952	16.3557	16.5178	16.6815	16.8469	17.0139	17.1825	17.3528	17.5248	17.6985	17.8739	18.051	18.2299	18.4106	18.5931
rdv2_r09_s076	FL1	Counts	0	0	0	0	1	0	1	0	1	0	0	1	2	0	0	0	1	0	1	0	0	1	1	0	2	0	0	1	1	0	1	0	1	2	0	1	0	2	0	2	1	2	1	2	1	1	0
rdv2_r09_s077	FL1	Bin Values (MEF)	11.8121	11.9291	12.0474	12.1668	12.2874	12.4091	12.5321	12.6563	12.7818	12.9085	13.0364	13.1656	13.2961	13.4279	13.561	13.6954	13.8311	13.9682	14.1066	14.2464	14.3876	14.5302	14.6742	14.8197	14.9666	15.1149	15.2647	15.416	15.5688	15.7231	15.8789	16.0363	16.1952	16.3557	16.5178	16.6815	16.8469	17.0139	17.1825	17.3528	17.5248	17.6985	17.8739	18.051	18.2299	18.4106	18.5931
rdv2_r09_s077	FL1	Counts	0	1	0	0	0	0	0	0	0	0	0	0	0	0	0	0	0	0	0	0	0	0	0	1	0	0	0	1	0	0	0	0	0	0	0	0	0	0	0	0	0	0	0	0	1	0	0
rdv2_r09_s078	FL1	Bin Values (MEF)	11.8121	11.9291	12.0474	12.1668	12.2874	12.4091	12.5321	12.6563	12.7818	12.9085	13.0364	13.1656	13.2961	13.4279	13.561	13.6954	13.8311	13.9682	14.1066	14.2464	14.3876	14.5302	14.6742	14.8197	14.9666	15.1149	15.2647	15.416	15.5688	15.7231	15.8789	16.0363	16.1952	16.3557	16.5178	16.6815	16.8469	17.0139	17.1825	17.3528	17.5248	17.6985	17.8739	18.051	18.2299	18.4106	18.5931
rdv2_r09_s078	FL1	Counts	0	0	0	0	0	0	0	0	0	0	0	0	0	0	0	0	0	0	0	0	0	1	0	0	0	0	0	0	0	0	0	0	0	0	1	0	0	0	0	0	0	0	0	0	0	0	0
rdv2_r09_s079	FL1	Bin Values (MEF)	11.8121	11.9291	12.0474	12.1668	12.2874	12.4091	12.5321	12.6563	12.7818	12.9085	13.0364	13.1656	13.2961	13.4279	13.561	13.6954	13.8311	13.9682	14.1066	14.2464	14.3876	14.5302	14.6742	14.8197	14.9666	15.1149	15.2647	15.416	15.5688	15.7231	15.8789	16.0363	16.1952	16.3557	16.5178	16.6815	16.8469	17.0139	17.1825	17.3528	17.5248	17.6985	17.8739	18.051	18.2299	18.4106	18.5931
rdv2_r09_s079	FL1	Counts	0	0	0	0	0	0	0	0	0	0	0	0	0	0	0	0	1	0	0	0	0	0	0	0	0	0	0	0	0	0	0	0	0	0	0	0	0	0	0	0	0	0	0	0	0	1	0
rdv2_r09_s080	FL1	Bin Values (MEF)	11.8121	11.9291	12.0474	12.1668	12.2874	12.4091	12.5321	12.6563	12.7818	12.9085	13.0364	13.1656	13.2961	13.4279	13.561	13.6954	13.8311	13.9682	14.1066	14.2464	14.3876	14.5302	14.6742	14.8197	14.9666	15.1149	15.2647	15.416	15.5688	15.7231	15.8789	16.0363	16.1952	16.3557	16.5178	16.6815	16.8469	17.0139	17.1825	17.3528	17.5248	17.6985	17.8739	18.051	18.2299	18.4106	18.5931
rdv2_r09_s080	FL1	Counts	0	0	0	0	0	0	0	0	0	0	0	0	0	0	0	1	0	0	0	0	0	0	0	0	0	0	0	0	0	0	0	0	0	0	0	0	0	0	0	0	0	0	0	0	0	0	0
rdv2_r09_s081	FL1	Bin Values (MEF)	11.8121	11.9291	12.0474	12.1668	12.2874	12.4091	12.5321	12.6563	12.7818	12.9085	13.0364	13.1656	13.2961	13.4279	13.561	13.6954	13.8311	13.9682	14.1066	14.2464	14.3876	14.5302	14.6742	14.8197	14.9666	15.1149	15.2647	15.416	15.5688	15.7231	15.8789	16.0363	16.1952	16.3557	16.5178	16.6815	16.8469	17.0139	17.1825	17.3528	17.5248	17.6985	17.8739	18.051	18.2299	18.4106	18.5931
rdv2_r09_s081	FL1	Counts	0	0	1	0	0	0	0	0	1	0	0	0	0	0	0	0	0	2	0	0	0	0	0	0	0	0	0	0	1	0	0	0	2	0	0	0	0	1	0	0	0	0	1	0	2	0	0
rdv2_r09_s082	FL1	Bin Values (MEF)	11.8121	11.9291	12.0474	12.1668	12.2874	12.4091	12.5321	12.6563	12.7818	12.9085	13.0364	13.1656	13.2961	13.4279	13.561	13.6954	13.8311	13.9682	14.1066	14.2464	14.3876	14.5302	14.6742	14.8197	14.9666	15.1149	15.2647	15.416	15.5688	15.7231	15.8789	16.0363	16.1952	16.3557	16.5178	16.6815	16.8469	17.0139	17.1825	17.3528	17.5248	17.6985	17.8739	18.051	18.2299	18.4106	18.5931
rdv2_r09_s082	FL1	Counts	0	0	0	0	0	0	1	0	0	0	0	0	0	0	0	0	0	0	0	0	0	0	0	0	0	0	0	0	0	0	0	0	0	0	0	0	0	0	2	0	0	0	0	0	0	0	1
rdv2_r09_s083	FL1	Bin Values (MEF)	11.8121	11.9291	12.0474	12.1668	12.2874	12.4091	12.5321	12.6563	12.7818	12.9085	13.0364	13.1656	13.2961	13.4279	13.561	13.6954	13.8311	13.9682	14.1066	14.2464	14.3876	14.5302	14.6742	14.8197	14.9666	15.1149	15.2647	15.416	15.5688	15.7231	15.8789	16.0363	16.1952	16.3557	16.5178	16.6815	16.8469	17.0139	17.1825	17.3528	17.5248	17.6985	17.8739	18.051	18.2299	18.4106	18.5931
rdv2_r09_s083	FL1	Counts	0	0	0	0	0	0	0	0	0	0	0	0	0	0	0	0	1	0	1	0	0	1	0	0	0	0	0	0	0	0	0	0	0	0	0	0	0	0	0	0	0	0	0	0	0	0	0
rdv2_r09_s084	FL1	Bin Values (MEF)	11.8121	11.9291	12.0474	12.1668	12.2874	12.4091	12.5321	12.6563	12.7818	12.9085	13.0364	13.1656	13.2961	13.4279	13.561	13.6954	13.8311	13.9682	14.1066	14.2464	14.3876	14.5302	14.6742	14.8197	14.9666	15.1149	15.2647	15.416	15.5688	15.7231	15.8789	16.0363	16.1952	16.3557	16.5178	16.6815	16.8469	17.0139	17.1825	17.3528	17.5248	17.6985	17.8739	18.051	18.2299	18.4106	18.5931
rdv2_r09_s084	FL1	Counts	0	0	0	0	0	0	0	0	0	0	1	0	0	0	0	0	0	0	0	0	0	0	0	0	0	0	0	0	0	0	0	0	0	0	0	1	0	0	0	0	0	0	0	0	1	0	1
rdv2_r09_s085	FL1	Bin Values (MEF)	11.8121	11.9291	12.0474	12.1668	12.2874	12.4091	12.5321	12.6563	12.7818	12.9085	13.0364	13.1656	13.2961	13.4279	13.561	13.6954	13.8311	13.9682	14.1066	14.2464	14.3876	14.5302	14.6742	14.8197	14.9666	15.1149	15.2647	15.416	15.5688	15.7231	15.8789	16.0363	16.1952	16.3557	16.5178	16.6815	16.8469	17.0139	17.1825	17.3528	17.5248	17.6985	17.8739	18.051	18.2299	18.4106	18.5931
rdv2_r09_s085	FL1	Counts	0	0	0	0	0	1	0	0	0	0	0	0	0	0	0	0	0	0	0	0	0	0	0	0	0	0	0	0	0	0	0	0	0	0	0	1	0	0	0	0	0	0	0	0	0	0	0
rdv2_r09_s086	FL1	Bin Values (MEF)	11.8121	11.9291	12.0474	12.1668	12.2874	12.4091	12.5321	12.6563	12.7818	12.9085	13.0364	13.1656	13.2961	13.4279	13.561	13.6954	13.8311	13.9682	14.1066	14.2464	14.3876	14.5302	14.6742	14.8197	14.9666	15.1149	15.2647	15.416	15.5688	15.7231	15.8789	16.0363	16.1952	16.3557	16.5178	16.6815	16.8469	17.0139	17.1825	17.3528	17.5248	17.6985	17.8739	18.051	18.2299	18.4106	18.5931
rdv2_r09_s086	FL1	Counts	0	0	0	0	0	1	0	0	0	1	0	0	0	2	0	0	0	0	0	1	0	0	0	0	0	1	0	0	0	0	2	1	0	0	1	0	0	0	0	0	0	3	0	0	2	0	1
rdv2_r09_s087	FL1	Bin Values (MEF)	11.8121	11.9291	12.0474	12.1668	12.2874	12.4091	12.5321	12.6563	12.7818	12.9085	13.0364	13.1656	13.2961	13.4279	13.561	13.6954	13.8311	13.9682	14.1066	14.2464	14.3876	14.5302	14.6742	14.8197	14.9666	15.1149	15.2647	15.416	15.5688	15.7231	15.8789	16.0363	16.1952	16.3557	16.5178	16.6815	16.8469	17.0139	17.1825	17.3528	17.5248	17.6985	17.8739	18.051	18.2299	18.4106	18.5931
rdv2_r09_s087	FL1	Counts	0	0	0	0	0	0	0	0	0	0	0	0	0	0	0	0	0	0	0	0	0	0	0	0	0	0	0	0	0	0	0	0	0	0	0	0	0	0	0	0	0	0	0	0	0	0	0
rdv2_r09_s088	FL1	Bin Values (MEF)	11.8121	11.9291	12.0474	12.1668	12.2874	12.4091	12.5321	12.6563	12.7818	12.9085	13.0364	13.1656	13.2961	13.4279	13.561	13.6954	13.8311	13.9682	14.1066	14.2464	14.3876	14.5302	14.6742	14.8197	14.9666	15.1149	15.2647	15.416	15.5688	15.7231	15.8789	16.0363	16.1952	16.3557	16.5178	16.6815	16.8469	17.0139	17.1825	17.3528	17.5248	17.6985	17.8739	18.051	18.2299	18.4106	18.5931
rdv2_r09_s088	FL1	Counts	0	0	0	0	0	0	0	0	0	0	0	0	0	0	0	0	0	0	0	0	0	0	0	0	0	0	0	0	0	0	0	0	0	0	0	0	0	0	0	0	0	0	0	0	0	0	0
rdv2_r09_s089	FL1	Bin Values (MEF)	11.8121	11.9291	12.0474	12.1668	12.2874	12.4091	12.5321	12.6563	12.7818	12.9085	13.0364	13.1656	13.2961	13.4279	13.561	13.6954	13.8311	13.9682	14.1066	14.2464	14.3876	14.5302	14.6742	14.8197	14.9666	15.1149	15.2647	15.416	15.5688	15.7231	15.8789	16.0363	16.1952	16.3557	16.5178	16.6815	16.8469	17.0139	17.1825	17.3528	17.5248	17.6985	17.8739	18.051	18.2299	18.4106	18.5931
rdv2_r09_s089	FL1	Counts	0	0	0	0	0	0	0	0	0	0	0	0	0	0	0	0	0	0	0	0	0	0	0	0	1	0	0	1	0	0	0	0	0	0	0	0	0	0	0	0	0	0	0	0	0	0	0
rdv2_r09_s090	FL1	Bin Values (MEF)	11.8121	11.9291	12.0474	12.1668	12.2874	12.4091	12.5321	12.6563	12.7818	12.9085	13.0364	13.1656	13.2961	13.4279	13.561	13.6954	13.8311	13.9682	14.1066	14.2464	14.3876	14.5302	14.6742	14.8197	14.9666	15.1149	15.2647	15.416	15.5688	15.7231	15.8789	16.0363	16.1952	16.3557	16.5178	16.6815	16.8469	17.0139	17.1825	17.3528	17.5248	17.6985	17.8739	18.051	18.2299	18.4106	18.5931
rdv2_r09_s090	FL1	Counts	0	0	0	0	0	0	0	0	0	0	0	0	0	0	0	0	0	0	0	0	1	0	0	0	0	0	0	0	0	0	0	0	0	0	0	0	0	0	0	0	0	0	0	0	0	0	0
rdv2_r09_s091	FL1	Bin Values (MEF)	11.8121	11.9291	12.0474	12.1668	12.2874	12.4091	12.5321	12.6563	12.7818	12.9085	13.0364	13.1656	13.2961	13.4279	13.561	13.6954	13.8311	13.9682	14.1066	14.2464	14.3876	14.5302	14.6742	14.8197	14.9666	15.1149	15.2647	15.416	15.5688	15.7231	15.8789	16.0363	16.1952	16.3557	16.5178	16.6815	16.8469	17.0139	17.1825	17.3528	17.5248	17.6985	17.8739	18.051	18.2299	18.4106	18.5931
rdv2_r09_s091	FL1	Counts	0	0	0	0	0	0	1	0	0	0	0	0	0	0	0	0	0	0	0	0	0	0	1	0	0	0	0	0	0	0	0	0	0	0	1	1	0	1	0	0	0	0	0	0	0	0	0
rdv2_r09_s092	FL1	Bin Values (MEF)	11.8121	11.9291	12.0474	12.1668	12.2874	12.4091	12.5321	12.6563	12.7818	12.9085	13.0364	13.1656	13.2961	13.4279	13.561	13.6954	13.8311	13.9682	14.1066	14.2464	14.3876	14.5302	14.6742	14.8197	14.9666	15.1149	15.2647	15.416	15.5688	15.7231	15.8789	16.0363	16.1952	16.3557	16.5178	16.6815	16.8469	17.0139	17.1825	17.3528	17.5248	17.6985	17.8739	18.051	18.2299	18.4106	18.5931
rdv2_r09_s092	FL1	Counts	0	0	0	1	0	0	0	0	1	1	1	1	0	0	1	0	0	1	0	1	0	0	1	0	0	0	0	0	2	0	0	0	0	0	2	0	0	1	1	0	1	2	2	1	1	1	0
rdv2_r09_s093	FL1	Bin Values (MEF)	11.8121	11.9291	12.0474	12.1668	12.2874	12.4091	12.5321	12.6563	12.7818	12.9085	13.0364	13.1656	13.2961	13.4279	13.561	13.6954	13.8311	13.9682	14.1066	14.2464	14.3876	14.5302	14.6742	14.8197	14.9666	15.1149	15.2647	15.416	15.5688	15.7231	15.8789	16.0363	16.1952	16.3557	16.5178	16.6815	16.8469	17.0139	17.1825	17.3528	17.5248	17.6985	17.8739	18.051	18.2299	18.4106	18.5931
rdv2_r09_s093	FL1	Counts	0	0	0	0	0	0	0	0	0	0	0	0	0	0	0	0	0	0	0	0	0	0	0	0	0	0	0	0	0	0	0	0	0	1	0	0	0	0	0	0	0	0	0	0	0	0	0
rdv2_r09_s094	FL1	Bin Values (MEF)	11.8121	11.9291	12.0474	12.1668	12.2874	12.4091	12.5321	12.6563	12.7818	12.9085	13.0364	13.1656	13.2961	13.4279	13.561	13.6954	13.8311	13.9682	14.1066	14.2464	14.3876	14.5302	14.6742	14.8197	14.9666	15.1149	15.2647	15.416	15.5688	15.7231	15.8789	16.0363	16.1952	16.3557	16.5178	16.6815	16.8469	17.0139	17.1825	17.3528	17.5248	17.6985	17.8739	18.051	18.2299	18.4106	18.5931
rdv2_r09_s094	FL1	Counts	0	0	0	1	0	0	0	0	0	0	0	0	0	0	0	0	0	0	0	0	0	0	0	0	0	0	0	0	0	0	0	0	0	0	0	0	0	0	0	0	0	0	0	0	0	0	0
rdv2_r09_s095	FL1	Bin Values (MEF)	11.8121	11.9291	12.0474	12.1668	12.2874	12.4091	12.5321	12.6563	12.7818	12.9085	13.0364	13.1656	13.2961	13.4279	13.561	13.6954	13.8311	13.9682	14.1066	14.2464	14.3876	14.5302	14.6742	14.8197	14.9666	15.1149	15.2647	15.416	15.5688	15.7231	15.8789	16.0363	16.1952	16.3557	16.5178	16.6815	16.8469	17.0139	17.1825	17.3528	17.5248	17.6985	17.8739	18.051	18.2299	18.4106	18.5931
rdv2_r09_s095	FL1	Counts	0	0	0	0	0	0	0	0	0	0	0	1	0	0	0	0	0	0	0	0	0	0	0	0	0	0	0	0	0	0	0	0	0	0	0	0	0	0	0	1	0	0	0	1	0	0	0
rdv2_r09_s096	FL1	Bin Values (MEF)	11.8121	11.9291	12.0474	12.1668	12.2874	12.4091	12.5321	12.6563	12.7818	12.9085	13.0364	13.1656	13.2961	13.4279	13.561	13.6954	13.8311	13.9682	14.1066	14.2464	14.3876	14.5302	14.6742	14.8197	14.9666	15.1149	15.2647	15.416	15.5688	15.7231	15.8789	16.0363	16.1952	16.3557	16.5178	16.6815	16.8469	17.0139	17.1825	17.3528	17.5248	17.6985	17.8739	18.051	18.2299	18.4106	18.5931
rdv2_r09_s096	FL1	Counts	0	0	0	0	0	0	0	0	0	0	0	0	0	0	0	0	0	0	0	0	0	0	0	0	0	0	0	0	0	0	0	0	0	0	0	0	0	0	0	0	0	0	0	0	0	0	0
rdv2_r05_s145	FL1	Bin Values (MEF)	10.9983	11.108	11.2189	11.3308	11.4438	11.558	11.6732	11.7897	11.9073	12.0261	12.146	12.2672	12.3896	12.5132	12.638	12.7641	12.8914	13.02	13.1499	13.281	13.4135	13.5473	13.6825	13.819	13.9568	14.096	14.2367	14.3787	14.5221	14.667	14.8133	14.961	15.1103	15.261	15.4133	15.567	15.7223	15.8791	16.0375	16.1975	16.3591	16.5223	16.6871	16.8536	17.0217	17.1915	17.363
rdv2_r05_s145	FL1	Counts	0	0	0	0	0	0	0	0	0	0	0	0	0	0	0	0	0	0	0	0	0	0	1	0	0	0	0	0	0	0	0	0	0	0	0	0	0	0	0	0	0	0	1	0	0	0	0
rdv2_r05_s146	FL1	Bin Values (MEF)	10.9983	11.108	11.2189	11.3308	11.4438	11.558	11.6732	11.7897	11.9073	12.0261	12.146	12.2672	12.3896	12.5132	12.638	12.7641	12.8914	13.02	13.1499	13.281	13.4135	13.5473	13.6825	13.819	13.9568	14.096	14.2367	14.3787	14.5221	14.667	14.8133	14.961	15.1103	15.261	15.4133	15.567	15.7223	15.8791	16.0375	16.1975	16.3591	16.5223	16.6871	16.8536	17.0217	17.1915	17.363
rdv2_r05_s146	FL1	Counts	0	0	0	0	0	0	0	0	0	0	0	0	0	0	0	0	0	0	0	0	0	0	0	0	0	0	0	0	0	0	0	0	0	0	0	0	0	0	0	0	0	0	0	0	0	0	0
rdv2_r05_s147	FL1	Bin Values (MEF)	10.9983	11.108	11.2189	11.3308	11.4438	11.558	11.6732	11.7897	11.9073	12.0261	12.146	12.2672	12.3896	12.5132	12.638	12.7641	12.8914	13.02	13.1499	13.281	13.4135	13.5473	13.6825	13.819	13.9568	14.096	14.2367	14.3787	14.5221	14.667	14.8133	14.961	15.1103	15.261	15.4133	15.567	15.7223	15.8791	16.0375	16.1975	16.3591	16.5223	16.6871	16.8536	17.0217	17.1915	17.363
rdv2_r05_s147	FL1	Counts	0	0	0	0	0	0	0	1	0	0	0	0	0	1	0	0	0	0	0	0	0	0	0	0	0	0	0	0	1	0	0	0	0	0	0	0	0	0	0	0	0	0	0	0	0	0	0
rdv2_r05_s148	FL1	Bin Values (MEF)	10.9983	11.108	11.2189	11.3308	11.4438	11.558	11.6732	11.7897	11.9073	12.0261	12.146	12.2672	12.3896	12.5132	12.638	12.7641	12.8914	13.02	13.1499	13.281	13.4135	13.5473	13.6825	13.819	13.9568	14.096	14.2367	14.3787	14.5221	14.667	14.8133	14.961	15.1103	15.261	15.4133	15.567	15.7223	15.8791	16.0375	16.1975	16.3591	16.5223	16.6871	16.8536	17.0217	17.1915	17.363
rdv2_r05_s148	FL1	Counts	0	0	0	0	0	0	0	0	0	0	0	0	0	0	0	0	0	0	0	0	0	0	0	0	0	0	0	0	0	0	0	0	0	0	0	0	0	0	0	0	0	0	0	0	0	0	0
rdv2_r05_s149	FL1	Bin Values (MEF)	10.9983	11.108	11.2189	11.3308	11.4438	11.558	11.6732	11.7897	11.9073	12.0261	12.146	12.2672	12.3896	12.5132	12.638	12.7641	12.8914	13.02	13.1499	13.281	13.4135	13.5473	13.6825	13.819	13.9568	14.096	14.2367	14.3787	14.5221	14.667	14.8133	14.961	15.1103	15.261	15.4133	15.567	15.7223	15.8791	16.0375	16.1975	16.3591	16.5223	16.6871	16.8536	17.0217	17.1915	17.363
rdv2_r05_s149	FL1	Counts	0	0	0	0	0	0	0	0	0	0	0	0	1	0	0	0	0	0	0	0	0	0	0	0	0	0	0	0	0	0	0	0	0	1	0	0	0	1	0	0	0	0	0	0	0	0	0
rdv2_r05_s150	FL1	Bin Values (MEF)	10.9983	11.108	11.2189	11.3308	11.4438	11.558	11.6732	11.7897	11.9073	12.0261	12.146	12.2672	12.3896	12.5132	12.638	12.7641	12.8914	13.02	13.1499	13.281	13.4135	13.5473	13.6825	13.819	13.9568	14.096	14.2367	14.3787	14.5221	14.667	14.8133	14.961	15.1103	15.261	15.4133	15.567	15.7223	15.8791	16.0375	16.1975	16.3591	16.5223	16.6871	16.8536	17.0217	17.1915	17.363
rdv2_r05_s150	FL1	Counts	0	0	0	0	0	0	0	0	0	0	0	0	0	0	0	0	0	0	0	0	0	1	0	0	0	0	0	0	0	0	0	0	1	0	1	0	0	0	0	0	0	0	0	0	0	0	0
rdv2_r05_s151	FL1	Bin Values (MEF)	10.9983	11.108	11.2189	11.3308	11.4438	11.558	11.6732	11.7897	11.9073	12.0261	12.146	12.2672	12.3896	12.5132	12.638	12.7641	12.8914	13.02	13.1499	13.281	13.4135	13.5473	13.6825	13.819	13.9568	14.096	14.2367	14.3787	14.5221	14.667	14.8133	14.961	15.1103	15.261	15.4133	15.567	15.7223	15.8791	16.0375	16.1975	16.3591	16.5223	16.6871	16.8536	17.0217	17.1915	17.363
rdv2_r05_s151	FL1	Counts	0	0	0	0	0	0	0	0	0	0	0	0	0	0	0	0	0	0	0	0	0	0	1	0	0	0	0	0	0	0	0	0	0	0	0	0	0	0	0	0	0	0	1	0	1	0	1
rdv2_r05_s152	FL1	Bin Values (MEF)	10.9983	11.108	11.2189	11.3308	11.4438	11.558	11.6732	11.7897	11.9073	12.0261	12.146	12.2672	12.3896	12.5132	12.638	12.7641	12.8914	13.02	13.1499	13.281	13.4135	13.5473	13.6825	13.819	13.9568	14.096	14.2367	14.3787	14.5221	14.667	14.8133	14.961	15.1103	15.261	15.4133	15.567	15.7223	15.8791	16.0375	16.1975	16.3591	16.5223	16.6871	16.8536	17.0217	17.1915	17.363
rdv2_r05_s152	FL1	Counts	0	0	0	0	0	0	1	0	0	0	0	0	0	0	0	0	0	0	0	0	0	0	0	0	0	0	0	0	0	0	0	0	0	0	0	0	1	0	0	0	0	0	0	0	0	0	0
rdv2_r05_s153	FL1	Bin Values (MEF)	10.9983	11.108	11.2189	11.3308	11.4438	11.558	11.6732	11.7897	11.9073	12.0261	12.146	12.2672	12.3896	12.5132	12.638	12.7641	12.8914	13.02	13.1499	13.281	13.4135	13.5473	13.6825	13.819	13.9568	14.096	14.2367	14.3787	14.5221	14.667	14.8133	14.961	15.1103	15.261	15.4133	15.567	15.7223	15.8791	16.0375	16.1975	16.3591	16.5223	16.6871	16.8536	17.0217	17.1915	17.363
rdv2_r05_s153	FL1	Counts	0	0	0	0	0	0	0	0	0	0	0	0	0	0	0	0	0	0	0	0	0	0	0	0	0	0	0	0	0	1	0	0	0	1	0	0	0	1	0	0	0	0	0	0	0	0	0
rdv2_r05_s154	FL1	Bin Values (MEF)	10.9983	11.108	11.2189	11.3308	11.4438	11.558	11.6732	11.7897	11.9073	12.0261	12.146	12.2672	12.3896	12.5132	12.638	12.7641	12.8914	13.02	13.1499	13.281	13.4135	13.5473	13.6825	13.819	13.9568	14.096	14.2367	14.3787	14.5221	14.667	14.8133	14.961	15.1103	15.261	15.4133	15.567	15.7223	15.8791	16.0375	16.1975	16.3591	16.5223	16.6871	16.8536	17.0217	17.1915	17.363
rdv2_r05_s154	FL1	Counts	0	0	0	0	0	0	0	0	0	0	0	0	0	0	0	0	0	0	0	0	0	0	0	1	0	0	1	0	0	0	0	0	0	0	0	0	0	0	0	0	0	0	0	0	0	0	1
rdv2_r05_s155	FL1	Bin Values (MEF)	10.9983	11.108	11.2189	11.3308	11.4438	11.558	11.6732	11.7897	11.9073	12.0261	12.146	12.2672	12.3896	12.5132	12.638	12.7641	12.8914	13.02	13.1499	13.281	13.4135	13.5473	13.6825	13.819	13.9568	14.096	14.2367	14.3787	14.5221	14.667	14.8133	14.961	15.1103	15.261	15.4133	15.567	15.7223	15.8791	16.0375	16.1975	16.3591	16.5223	16.6871	16.8536	17.0217	17.1915	17.363
rdv2_r05_s155	FL1	Counts	0	0	0	0	0	0	0	0	0	0	0	0	0	0	0	0	0	0	0	0	0	0	0	0	0	0	0	0	0	0	0	0	0	0	0	0	0	0	0	0	0	0	0	0	0	0	0
rdv2_r05_s156	FL1	Bin Values (MEF)	10.9983	11.108	11.2189	11.3308	11.4438	11.558	11.6732	11.7897	11.9073	12.0261	12.146	12.2672	12.3896	12.5132	12.638	12.7641	12.8914	13.02	13.1499	13.281	13.4135	13.5473	13.6825	13.819	13.9568	14.096	14.2367	14.3787	14.5221	14.667	14.8133	14.961	15.1103	15.261	15.4133	15.567	15.7223	15.8791	16.0375	16.1975	16.3591	16.5223	16.6871	16.8536	17.0217	17.1915	17.363
rdv2_r05_s156	FL1	Counts	0	0	0	0	0	0	0	0	0	0	0	0	0	0	0	1	0	0	0	0	0	0	0	0	0	0	0	0	0	0	0	0	0	0	0	0	0	0	0	0	0	0	0	0	0	0	0
rdv2_r05_s157	FL1	Bin Values (MEF)	10.9983	11.108	11.2189	11.3308	11.4438	11.558	11.6732	11.7897	11.9073	12.0261	12.146	12.2672	12.3896	12.5132	12.638	12.7641	12.8914	13.02	13.1499	13.281	13.4135	13.5473	13.6825	13.819	13.9568	14.096	14.2367	14.3787	14.5221	14.667	14.8133	14.961	15.1103	15.261	15.4133	15.567	15.7223	15.8791	16.0375	16.1975	16.3591	16.5223	16.6871	16.8536	17.0217	17.1915	17.363
rdv2_r05_s157	FL1	Counts	0	0	0	0	0	0	0	0	0	0	0	0	0	0	0	0	0	0	0	0	0	0	0	0	1	0	0	0	0	0	0	0	0	0	0	0	0	0	0	0	0	0	0	0	0	0	0
rdv2_r05_s158	FL1	Bin Values (MEF)	10.9983	11.108	11.2189	11.3308	11.4438	11.558	11.6732	11.7897	11.9073	12.0261	12.146	12.2672	12.3896	12.5132	12.638	12.7641	12.8914	13.02	13.1499	13.281	13.4135	13.5473	13.6825	13.819	13.9568	14.096	14.2367	14.3787	14.5221	14.667	14.8133	14.961	15.1103	15.261	15.4133	15.567	15.7223	15.8791	16.0375	16.1975	16.3591	16.5223	16.6871	16.8536	17.0217	17.1915	17.363
rdv2_r05_s158	FL1	Counts	0	0	0	1	0	0	0	0	0	0	0	0	0	1	0	0	0	0	0	0	0	0	0	0	0	0	0	0	0	0	0	0	1	0	0	0	0	0	0	0	0	0	0	0	0	0	0
rdv2_r05_s159	FL1	Bin Values (MEF)	10.9983	11.108	11.2189	11.3308	11.4438	11.558	11.6732	11.7897	11.9073	12.0261	12.146	12.2672	12.3896	12.5132	12.638	12.7641	12.8914	13.02	13.1499	13.281	13.4135	13.5473	13.6825	13.819	13.9568	14.096	14.2367	14.3787	14.5221	14.667	14.8133	14.961	15.1103	15.261	15.4133	15.567	15.7223	15.8791	16.0375	16.1975	16.3591	16.5223	16.6871	16.8536	17.0217	17.1915	17.363
rdv2_r05_s159	FL1	Counts	0	0	0	0	0	0	0	0	0	0	0	0	0	0	0	0	0	0	0	0	0	0	0	0	0	0	0	0	0	0	0	0	0	0	0	0	0	0	1	0	0	0	0	0	0	0	0
rdv2_r05_s160	FL1	Bin Values (MEF)	10.9983	11.108	11.2189	11.3308	11.4438	11.558	11.6732	11.7897	11.9073	12.0261	12.146	12.2672	12.3896	12.5132	12.638	12.7641	12.8914	13.02	13.1499	13.281	13.4135	13.5473	13.6825	13.819	13.9568	14.096	14.2367	14.3787	14.5221	14.667	14.8133	14.961	15.1103	15.261	15.4133	15.567	15.7223	15.8791	16.0375	16.1975	16.3591	16.5223	16.6871	16.8536	17.0217	17.1915	17.363
rdv2_r05_s160	FL1	Counts	0	0	0	0	0	0	0	0	0	0	0	0	0	0	0	1	0	0	0	0	0	0	0	0	0	0	0	0	0	0	0	0	0	0	0	0	0	1	0	0	0	0	0	0	0	0	0
rdv2_r05_s161	FL1	Bin Values (MEF)	10.9983	11.108	11.2189	11.3308	11.4438	11.558	11.6732	11.7897	11.9073	12.0261	12.146	12.2672	12.3896	12.5132	12.638	12.7641	12.8914	13.02	13.1499	13.281	13.4135	13.5473	13.6825	13.819	13.9568	14.096	14.2367	14.3787	14.5221	14.667	14.8133	14.961	15.1103	15.261	15.4133	15.567	15.7223	15.8791	16.0375	16.1975	16.3591	16.5223	16.6871	16.8536	17.0217	17.1915	17.363
rdv2_r05_s161	FL1	Counts	0	0	0	0	0	0	0	0	0	0	0	0	0	0	0	0	0	0	0	1	0	0	0	0	0	0	0	1	0	0	0	0	0	0	0	0	0	0	0	0	0	0	0	0	0	1	0
rdv2_r05_s162	FL1	Bin Values (MEF)	10.9983	11.108	11.2189	11.3308	11.4438	11.558	11.6732	11.7897	11.9073	12.0261	12.146	12.2672	12.3896	12.5132	12.638	12.7641	12.8914	13.02	13.1499	13.281	13.4135	13.5473	13.6825	13.819	13.9568	14.096	14.2367	14.3787	14.5221	14.667	14.8133	14.961	15.1103	15.261	15.4133	15.567	15.7223	15.8791	16.0375	16.1975	16.3591	16.5223	16.6871	16.8536	17.0217	17.1915	17.363
rdv2_r05_s162	FL1	Counts	0	0	0	0	0	0	0	1	1	0	0	0	0	0	0	0	0	0	0	0	0	1	0	0	0	0	0	0	0	0	0	0	0	0	0	0	0	0	0	0	0	0	0	1	0	0	0
rdv2_r05_s163	FL1	Bin Values (MEF)	10.9983	11.108	11.2189	11.3308	11.4438	11.558	11.6732	11.7897	11.9073	12.0261	12.146	12.2672	12.3896	12.5132	12.638	12.7641	12.8914	13.02	13.1499	13.281	13.4135	13.5473	13.6825	13.819	13.9568	14.096	14.2367	14.3787	14.5221	14.667	14.8133	14.961	15.1103	15.261	15.4133	15.567	15.7223	15.8791	16.0375	16.1975	16.3591	16.5223	16.6871	16.8536	17.0217	17.1915	17.363
rdv2_r05_s163	FL1	Counts	0	0	0	1	0	0	0	0	0	0	0	0	0	0	0	1	0	0	0	0	0	0	0	0	0	0	0	0	0	0	0	0	0	0	0	0	0	0	0	0	0	0	0	0	0	0	0
rdv2_r05_s164	FL1	Bin Values (MEF)	10.9983	11.108	11.2189	11.3308	11.4438	11.558	11.6732	11.7897	11.9073	12.0261	12.146	12.2672	12.3896	12.5132	12.638	12.7641	12.8914	13.02	13.1499	13.281	13.4135	13.5473	13.6825	13.819	13.9568	14.096	14.2367	14.3787	14.5221	14.667	14.8133	14.961	15.1103	15.261	15.4133	15.567	15.7223	15.8791	16.0375	16.1975	16.3591	16.5223	16.6871	16.8536	17.0217	17.1915	17.363
rdv2_r05_s164	FL1	Counts	0	1	0	0	0	0	0	0	0	0	0	0	0	0	0	0	0	0	0	0	0	0	0	0	1	0	0	0	1	0	0	0	0	0	0	0	1	0	0	0	0	0	0	0	0	0	0
rdv2_r05_s165	FL1	Bin Values (MEF)	10.9983	11.108	11.2189	11.3308	11.4438	11.558	11.6732	11.7897	11.9073	12.0261	12.146	12.2672	12.3896	12.5132	12.638	12.7641	12.8914	13.02	13.1499	13.281	13.4135	13.5473	13.6825	13.819	13.9568	14.096	14.2367	14.3787	14.5221	14.667	14.8133	14.961	15.1103	15.261	15.4133	15.567	15.7223	15.8791	16.0375	16.1975	16.3591	16.5223	16.6871	16.8536	17.0217	17.1915	17.363
rdv2_r05_s165	FL1	Counts	0	0	0	0	0	0	0	0	0	0	0	0	0	0	0	0	0	0	0	0	0	0	0	0	0	0	0	0	0	1	0	0	0	0	0	0	0	0	0	0	0	0	0	0	0	0	0
rdv2_r05_s166	FL1	Bin Values (MEF)	10.9983	11.108	11.2189	11.3308	11.4438	11.558	11.6732	11.7897	11.9073	12.0261	12.146	12.2672	12.3896	12.5132	12.638	12.7641	12.8914	13.02	13.1499	13.281	13.4135	13.5473	13.6825	13.819	13.9568	14.096	14.2367	14.3787	14.5221	14.667	14.8133	14.961	15.1103	15.261	15.4133	15.567	15.7223	15.8791	16.0375	16.1975	16.3591	16.5223	16.6871	16.8536	17.0217	17.1915	17.363
rdv2_r05_s166	FL1	Counts	0	0	0	0	0	0	1	0	0	0	0	0	0	1	0	0	0	0	0	0	0	0	0	0	0	0	0	0	0	0	0	0	0	0	0	0	0	0	0	0	0	0	0	0	0	0	0
rdv2_r05_s167	FL1	Bin Values (MEF)	10.9983	11.108	11.2189	11.3308	11.4438	11.558	11.6732	11.7897	11.9073	12.0261	12.146	12.2672	12.3896	12.5132	12.638	12.7641	12.8914	13.02	13.1499	13.281	13.4135	13.5473	13.6825	13.819	13.9568	14.096	14.2367	14.3787	14.5221	14.667	14.8133	14.961	15.1103	15.261	15.4133	15.567	15.7223	15.8791	16.0375	16.1975	16.3591	16.5223	16.6871	16.8536	17.0217	17.1915	17.363
rdv2_r05_s167	FL1	Counts	0	0	0	0	0	0	0	0	0	0	0	0	0	0	0	0	0	0	0	0	0	0	0	0	0	0	0	0	0	0	0	0	0	0	0	0	0	0	0	0	0	0	0	0	0	0	0
rdv2_r05_s168	FL1	Bin Values (MEF)	10.9983	11.108	11.2189	11.3308	11.4438	11.558	11.6732	11.7897	11.9073	12.0261	12.146	12.2672	12.3896	12.5132	12.638	12.7641	12.8914	13.02	13.1499	13.281	13.4135	13.5473	13.6825	13.819	13.9568	14.096	14.2367	14.3787	14.5221	14.667	14.8133	14.961	15.1103	15.261	15.4133	15.567	15.7223	15.8791	16.0375	16.1975	16.3591	16.5223	16.6871	16.8536	17.0217	17.1915	17.363
rdv2_r05_s168	FL1	Counts	0	0	0	0	0	0	0	0	0	0	0	0	0	0	0	0	0	0	0	0	0	0	0	0	0	0	0	1	1	0	0	0	0	0	0	0	1	0	1	0	0	0	0	0	0	0	0
rdv2_r05_s169	FL1	Bin Values (MEF)	10.9983	11.108	11.2189	11.3308	11.4438	11.558	11.6732	11.7897	11.9073	12.0261	12.146	12.2672	12.3896	12.5132	12.638	12.7641	12.8914	13.02	13.1499	13.281	13.4135	13.5473	13.6825	13.819	13.9568	14.096	14.2367	14.3787	14.5221	14.667	14.8133	14.961	15.1103	15.261	15.4133	15.567	15.7223	15.8791	16.0375	16.1975	16.3591	16.5223	16.6871	16.8536	17.0217	17.1915	17.363
rdv2_r05_s169	FL1	Counts	0	0	0	0	0	0	0	0	0	0	0	1	0	0	0	0	0	0	0	0	0	1	0	0	0	0	0	0	0	0	0	0	0	0	0	0	0	0	0	0	0	0	0	0	0	0	0
rdv2_r05_s170	FL1	Bin Values (MEF)	10.9983	11.108	11.2189	11.3308	11.4438	11.558	11.6732	11.7897	11.9073	12.0261	12.146	12.2672	12.3896	12.5132	12.638	12.7641	12.8914	13.02	13.1499	13.281	13.4135	13.5473	13.6825	13.819	13.9568	14.096	14.2367	14.3787	14.5221	14.667	14.8133	14.961	15.1103	15.261	15.4133	15.567	15.7223	15.8791	16.0375	16.1975	16.3591	16.5223	16.6871	16.8536	17.0217	17.1915	17.363
rdv2_r05_s170	FL1	Counts	0	0	0	0	0	0	0	0	0	0	0	0	0	0	0	1	0	0	1	0	0	0	0	0	0	0	0	0	0	0	0	0	0	0	0	0	0	0	0	0	0	0	0	0	0	0	0
rdv2_r05_s171	FL1	Bin Values (MEF)	10.9983	11.108	11.2189	11.3308	11.4438	11.558	11.6732	11.7897	11.9073	12.0261	12.146	12.2672	12.3896	12.5132	12.638	12.7641	12.8914	13.02	13.1499	13.281	13.4135	13.5473	13.6825	13.819	13.9568	14.096	14.2367	14.3787	14.5221	14.667	14.8133	14.961	15.1103	15.261	15.4133	15.567	15.7223	15.8791	16.0375	16.1975	16.3591	16.5223	16.6871	16.8536	17.0217	17.1915	17.363
rdv2_r05_s171	FL1	Counts	0	0	0	0	0	0	0	0	0	0	0	0	0	0	0	0	0	0	0	0	0	0	0	0	0	0	0	0	0	0	0	0	0	0	0	0	0	0	0	0	0	0	0	0	0	0	0
rdv2_r05_s172	FL1	Bin Values (MEF)	10.9983	11.108	11.2189	11.3308	11.4438	11.558	11.6732	11.7897	11.9073	12.0261	12.146	12.2672	12.3896	12.5132	12.638	12.7641	12.8914	13.02	13.1499	13.281	13.4135	13.5473	13.6825	13.819	13.9568	14.096	14.2367	14.3787	14.5221	14.667	14.8133	14.961	15.1103	15.261	15.4133	15.567	15.7223	15.8791	16.0375	16.1975	16.3591	16.5223	16.6871	16.8536	17.0217	17.1915	17.363
rdv2_r05_s172	FL1	Counts	0	0	0	0	0	0	0	0	0	0	0	0	0	0	0	0	0	0	0	0	0	0	0	0	0	0	0	0	0	0	0	0	1	0	0	0	0	0	0	0	0	0	0	0	0	0	0
rdv2_r05_s173	FL1	Bin Values (MEF)	10.9983	11.108	11.2189	11.3308	11.4438	11.558	11.6732	11.7897	11.9073	12.0261	12.146	12.2672	12.3896	12.5132	12.638	12.7641	12.8914	13.02	13.1499	13.281	13.4135	13.5473	13.6825	13.819	13.9568	14.096	14.2367	14.3787	14.5221	14.667	14.8133	14.961	15.1103	15.261	15.4133	15.567	15.7223	15.8791	16.0375	16.1975	16.3591	16.5223	16.6871	16.8536	17.0217	17.1915	17.363
rdv2_r05_s173	FL1	Counts	0	0	0	0	0	0	0	0	0	0	0	0	0	0	0	0	0	0	0	0	0	0	0	1	0	0	1	0	0	0	0	0	0	0	0	0	0	0	0	0	0	0	0	0	0	0	0
rdv2_r05_s174	FL1	Bin Values (MEF)	10.9983	11.108	11.2189	11.3308	11.4438	11.558	11.6732	11.7897	11.9073	12.0261	12.146	12.2672	12.3896	12.5132	12.638	12.7641	12.8914	13.02	13.1499	13.281	13.4135	13.5473	13.6825	13.819	13.9568	14.096	14.2367	14.3787	14.5221	14.667	14.8133	14.961	15.1103	15.261	15.4133	15.567	15.7223	15.8791	16.0375	16.1975	16.3591	16.5223	16.6871	16.8536	17.0217	17.1915	17.363
rdv2_r05_s174	FL1	Counts	0	0	0	0	0	1	0	0	0	0	0	0	0	0	0	0	0	0	0	0	0	0	0	0	0	0	0	0	0	0	0	0	0	0	0	0	0	1	0	0	0	0	0	0	1	0	0
rdv2_r05_s175	FL1	Bin Values (MEF)	10.9983	11.108	11.2189	11.3308	11.4438	11.558	11.6732	11.7897	11.9073	12.0261	12.146	12.2672	12.3896	12.5132	12.638	12.7641	12.8914	13.02	13.1499	13.281	13.4135	13.5473	13.6825	13.819	13.9568	14.096	14.2367	14.3787	14.5221	14.667	14.8133	14.961	15.1103	15.261	15.4133	15.567	15.7223	15.8791	16.0375	16.1975	16.3591	16.5223	16.6871	16.8536	17.0217	17.1915	17.363
rdv2_r05_s175	FL1	Counts	0	0	0	0	0	0	0	0	0	0	0	0	0	0	0	0	0	0	0	0	0	0	0	0	0	0	0	0	0	0	0	0	0	0	0	0	0	0	0	1	0	0	0	0	0	0	0
rdv2_r05_s176	FL1	Bin Values (MEF)	10.9983	11.108	11.2189	11.3308	11.4438	11.558	11.6732	11.7897	11.9073	12.0261	12.146	12.2672	12.3896	12.5132	12.638	12.7641	12.8914	13.02	13.1499	13.281	13.4135	13.5473	13.6825	13.819	13.9568	14.096	14.2367	14.3787	14.5221	14.667	14.8133	14.961	15.1103	15.261	15.4133	15.567	15.7223	15.8791	16.0375	16.1975	16.3591	16.5223	16.6871	16.8536	17.0217	17.1915	17.363
rdv2_r05_s176	FL1	Counts	0	0	0	0	0	0	0	0	0	0	0	0	0	0	0	0	0	0	0	0	0	0	2	0	1	0	0	1	0	0	0	0	0	0	0	0	0	0	0	0	0	0	0	0	0	0	0
rdv2_r05_s177	FL1	Bin Values (MEF)	10.9983	11.108	11.2189	11.3308	11.4438	11.558	11.6732	11.7897	11.9073	12.0261	12.146	12.2672	12.3896	12.5132	12.638	12.7641	12.8914	13.02	13.1499	13.281	13.4135	13.5473	13.6825	13.819	13.9568	14.096	14.2367	14.3787	14.5221	14.667	14.8133	14.961	15.1103	15.261	15.4133	15.567	15.7223	15.8791	16.0375	16.1975	16.3591	16.5223	16.6871	16.8536	17.0217	17.1915	17.363
rdv2_r05_s177	FL1	Counts	0	0	0	0	0	0	0	0	1	0	0	0	0	0	0	0	0	0	0	0	0	0	0	0	0	1	0	0	0	1	1	0	0	0	0	0	0	0	0	0	0	0	0	1	0	0	0
rdv2_r05_s178	FL1	Bin Values (MEF)	10.9983	11.108	11.2189	11.3308	11.4438	11.558	11.6732	11.7897	11.9073	12.0261	12.146	12.2672	12.3896	12.5132	12.638	12.7641	12.8914	13.02	13.1499	13.281	13.4135	13.5473	13.6825	13.819	13.9568	14.096	14.2367	14.3787	14.5221	14.667	14.8133	14.961	15.1103	15.261	15.4133	15.567	15.7223	15.8791	16.0375	16.1975	16.3591	16.5223	16.6871	16.8536	17.0217	17.1915	17.363
rdv2_r05_s178	FL1	Counts	0	0	0	0	0	0	0	0	0	0	0	0	0	0	0	0	0	0	0	0	0	0	0	0	0	0	0	0	0	0	0	0	0	0	0	0	0	0	0	0	0	0	0	0	0	0	0
rdv2_r05_s179	FL1	Bin Values (MEF)	10.9983	11.108	11.2189	11.3308	11.4438	11.558	11.6732	11.7897	11.9073	12.0261	12.146	12.2672	12.3896	12.5132	12.638	12.7641	12.8914	13.02	13.1499	13.281	13.4135	13.5473	13.6825	13.819	13.9568	14.096	14.2367	14.3787	14.5221	14.667	14.8133	14.961	15.1103	15.261	15.4133	15.567	15.7223	15.8791	16.0375	16.1975	16.3591	16.5223	16.6871	16.8536	17.0217	17.1915	17.363
rdv2_r05_s179	FL1	Counts	0	0	0	0	0	0	0	0	0	0	0	0	0	0	0	0	0	0	0	0	0	0	0	0	0	0	0	0	0	0	0	0	0	0	0	0	0	1	0	0	0	0	0	0	0	0	0
rdv2_r05_s180	FL1	Bin Values (MEF)	10.9983	11.108	11.2189	11.3308	11.4438	11.558	11.6732	11.7897	11.9073	12.0261	12.146	12.2672	12.3896	12.5132	12.638	12.7641	12.8914	13.02	13.1499	13.281	13.4135	13.5473	13.6825	13.819	13.9568	14.096	14.2367	14.3787	14.5221	14.667	14.8133	14.961	15.1103	15.261	15.4133	15.567	15.7223	15.8791	16.0375	16.1975	16.3591	16.5223	16.6871	16.8536	17.0217	17.1915	17.363
rdv2_r05_s180	FL1	Counts	0	0	0	0	0	0	0	0	0	0	0	0	0	0	0	0	0	0	0	1	0	0	0	0	0	0	0	0	0	0	1	0	0	0	0	0	0	0	0	0	0	0	0	0	0	0	0
rdv2_r05_s181	FL1	Bin Values (MEF)	10.9983	11.108	11.2189	11.3308	11.4438	11.558	11.6732	11.7897	11.9073	12.0261	12.146	12.2672	12.3896	12.5132	12.638	12.7641	12.8914	13.02	13.1499	13.281	13.4135	13.5473	13.6825	13.819	13.9568	14.096	14.2367	14.3787	14.5221	14.667	14.8133	14.961	15.1103	15.261	15.4133	15.567	15.7223	15.8791	16.0375	16.1975	16.3591	16.5223	16.6871	16.8536	17.0217	17.1915	17.363
rdv2_r05_s181	FL1	Counts	0	0	1	0	1	0	0	0	0	0	0	0	0	0	0	0	0	0	0	0	0	0	1	0	0	0	0	1	0	0	0	0	0	0	0	0	0	0	0	1	0	1	0	0	0	0	0
rdv2_r05_s182	FL1	Bin Values (MEF)	10.9983	11.108	11.2189	11.3308	11.4438	11.558	11.6732	11.7897	11.9073	12.0261	12.146	12.2672	12.3896	12.5132	12.638	12.7641	12.8914	13.02	13.1499	13.281	13.4135	13.5473	13.6825	13.819	13.9568	14.096	14.2367	14.3787	14.5221	14.667	14.8133	14.961	15.1103	15.261	15.4133	15.567	15.7223	15.8791	16.0375	16.1975	16.3591	16.5223	16.6871	16.8536	17.0217	17.1915	17.363
rdv2_r05_s182	FL1	Counts	0	0	0	0	0	0	0	0	0	0	0	0	0	0	0	1	0	0	0	0	0	0	0	0	0	0	0	0	0	0	0	0	0	0	0	0	0	0	0	0	0	0	0	0	0	0	0
rdv2_r05_s183	FL1	Bin Values (MEF)	10.9983	11.108	11.2189	11.3308	11.4438	11.558	11.6732	11.7897	11.9073	12.0261	12.146	12.2672	12.3896	12.5132	12.638	12.7641	12.8914	13.02	13.1499	13.281	13.4135	13.5473	13.6825	13.819	13.9568	14.096	14.2367	14.3787	14.5221	14.667	14.8133	14.961	15.1103	15.261	15.4133	15.567	15.7223	15.8791	16.0375	16.1975	16.3591	16.5223	16.6871	16.8536	17.0217	17.1915	17.363
rdv2_r05_s183	FL1	Counts	0	0	0	0	0	0	1	0	0	0	0	0	0	0	0	0	0	0	0	0	1	0	0	0	0	0	0	0	0	1	0	0	0	0	0	0	0	0	0	0	0	0	0	0	0	0	0
rdv2_r05_s184	FL1	Bin Values (MEF)	10.9983	11.108	11.2189	11.3308	11.4438	11.558	11.6732	11.7897	11.9073	12.0261	12.146	12.2672	12.3896	12.5132	12.638	12.7641	12.8914	13.02	13.1499	13.281	13.4135	13.5473	13.6825	13.819	13.9568	14.096	14.2367	14.3787	14.5221	14.667	14.8133	14.961	15.1103	15.261	15.4133	15.567	15.7223	15.8791	16.0375	16.1975	16.3591	16.5223	16.6871	16.8536	17.0217	17.1915	17.363
rdv2_r05_s184	FL1	Counts	0	0	0	0	0	0	1	0	0	0	0	0	0	0	1	0	0	0	0	0	0	0	0	0	0	0	0	0	0	0	1	0	0	0	0	0	0	0	0	0	1	0	0	0	0	0	0
rdv2_r05_s185	FL1	Bin Values (MEF)	10.9983	11.108	11.2189	11.3308	11.4438	11.558	11.6732	11.7897	11.9073	12.0261	12.146	12.2672	12.3896	12.5132	12.638	12.7641	12.8914	13.02	13.1499	13.281	13.4135	13.5473	13.6825	13.819	13.9568	14.096	14.2367	14.3787	14.5221	14.667	14.8133	14.961	15.1103	15.261	15.4133	15.567	15.7223	15.8791	16.0375	16.1975	16.3591	16.5223	16.6871	16.8536	17.0217	17.1915	17.363
rdv2_r05_s185	FL1	Counts	0	0	0	0	0	0	0	0	0	0	0	0	0	0	0	0	0	0	0	0	0	0	0	0	0	0	0	0	0	0	0	0	1	0	0	0	0	0	0	1	0	1	0	0	0	0	0
rdv2_r05_s186	FL1	Bin Values (MEF)	10.9983	11.108	11.2189	11.3308	11.4438	11.558	11.6732	11.7897	11.9073	12.0261	12.146	12.2672	12.3896	12.5132	12.638	12.7641	12.8914	13.02	13.1499	13.281	13.4135	13.5473	13.6825	13.819	13.9568	14.096	14.2367	14.3787	14.5221	14.667	14.8133	14.961	15.1103	15.261	15.4133	15.567	15.7223	15.8791	16.0375	16.1975	16.3591	16.5223	16.6871	16.8536	17.0217	17.1915	17.363
rdv2_r05_s186	FL1	Counts	0	0	0	0	0	0	0	0	0	0	0	1	0	1	0	0	0	0	0	0	0	0	0	0	0	0	0	0	1	0	0	0	0	0	0	0	0	0	0	0	0	1	0	1	0	0	0
rdv2_r05_s187	FL1	Bin Values (MEF)	10.9983	11.108	11.2189	11.3308	11.4438	11.558	11.6732	11.7897	11.9073	12.0261	12.146	12.2672	12.3896	12.5132	12.638	12.7641	12.8914	13.02	13.1499	13.281	13.4135	13.5473	13.6825	13.819	13.9568	14.096	14.2367	14.3787	14.5221	14.667	14.8133	14.961	15.1103	15.261	15.4133	15.567	15.7223	15.8791	16.0375	16.1975	16.3591	16.5223	16.6871	16.8536	17.0217	17.1915	17.363
rdv2_r05_s187	FL1	Counts	0	0	0	0	0	1	0	0	0	0	0	0	0	0	0	0	0	0	0	0	0	0	0	0	0	0	0	0	0	0	0	0	0	0	0	0	0	0	0	1	0	0	0	0	0	0	0
rdv2_r05_s188	FL1	Bin Values (MEF)	10.9983	11.108	11.2189	11.3308	11.4438	11.558	11.6732	11.7897	11.9073	12.0261	12.146	12.2672	12.3896	12.5132	12.638	12.7641	12.8914	13.02	13.1499	13.281	13.4135	13.5473	13.6825	13.819	13.9568	14.096	14.2367	14.3787	14.5221	14.667	14.8133	14.961	15.1103	15.261	15.4133	15.567	15.7223	15.8791	16.0375	16.1975	16.3591	16.5223	16.6871	16.8536	17.0217	17.1915	17.363
rdv2_r05_s188	FL1	Counts	0	0	0	0	0	0	0	0	0	0	0	0	0	0	0	0	0	0	0	0	0	0	0	1	0	0	0	0	0	0	0	0	0	0	0	0	1	0	0	0	0	0	0	0	1	0	0
rdv2_r05_s189	FL1	Bin Values (MEF)	10.9983	11.108	11.2189	11.3308	11.4438	11.558	11.6732	11.7897	11.9073	12.0261	12.146	12.2672	12.3896	12.5132	12.638	12.7641	12.8914	13.02	13.1499	13.281	13.4135	13.5473	13.6825	13.819	13.9568	14.096	14.2367	14.3787	14.5221	14.667	14.8133	14.961	15.1103	15.261	15.4133	15.567	15.7223	15.8791	16.0375	16.1975	16.3591	16.5223	16.6871	16.8536	17.0217	17.1915	17.363
rdv2_r05_s189	FL1	Counts	0	0	0	0	0	0	0	0	0	0	0	0	0	0	1	0	0	0	0	0	0	0	0	0	0	0	0	0	0	0	0	0	0	0	0	0	0	0	0	0	0	0	0	0	0	0	0
rdv2_r05_s190	FL1	Bin Values (MEF)	10.9983	11.108	11.2189	11.3308	11.4438	11.558	11.6732	11.7897	11.9073	12.0261	12.146	12.2672	12.3896	12.5132	12.638	12.7641	12.8914	13.02	13.1499	13.281	13.4135	13.5473	13.6825	13.819	13.9568	14.096	14.2367	14.3787	14.5221	14.667	14.8133	14.961	15.1103	15.261	15.4133	15.567	15.7223	15.8791	16.0375	16.1975	16.3591	16.5223	16.6871	16.8536	17.0217	17.1915	17.363
rdv2_r05_s190	FL1	Counts	0	0	0	0	0	0	0	0	0	0	1	0	0	0	0	0	0	0	0	0	0	0	0	0	0	0	0	0	0	0	0	0	0	0	0	0	0	0	0	0	1	0	0	0	0	0	0
rdv2_r05_s191	FL1	Bin Values (MEF)	10.9983	11.108	11.2189	11.3308	11.4438	11.558	11.6732	11.7897	11.9073	12.0261	12.146	12.2672	12.3896	12.5132	12.638	12.7641	12.8914	13.02	13.1499	13.281	13.4135	13.5473	13.6825	13.819	13.9568	14.096	14.2367	14.3787	14.5221	14.667	14.8133	14.961	15.1103	15.261	15.4133	15.567	15.7223	15.8791	16.0375	16.1975	16.3591	16.5223	16.6871	16.8536	17.0217	17.1915	17.363
rdv2_r05_s191	FL1	Counts	0	0	0	0	0	0	0	0	0	0	1	0	0	0	0	0	0	0	0	0	0	0	0	0	0	0	0	0	0	0	0	0	0	0	0	0	0	0	0	0	1	0	0	0	0	0	0
rdv2_r05_s192	FL1	Bin Values (MEF)	10.9983	11.108	11.2189	11.3308	11.4438	11.558	11.6732	11.7897	11.9073	12.0261	12.146	12.2672	12.3896	12.5132	12.638	12.7641	12.8914	13.02	13.1499	13.281	13.4135	13.5473	13.6825	13.819	13.9568	14.096	14.2367	14.3787	14.5221	14.667	14.8133	14.961	15.1103	15.261	15.4133	15.567	15.7223	15.8791	16.0375	16.1975	16.3591	16.5223	16.6871	16.8536	17.0217	17.1915	17.363
rdv2_r05_s192	FL1	Counts	0	0	0	0	0	0	0	0	0	0	0	0	0	0	0	0	0	0	0	0	0	0	0	0	0	0	0	0	0	0	0	0	1	0	1	0	0	0	0	0	0	0	0	0	0	0	0
rdv2_r07_s049	FL1	Bin Values (MEF)	13.4915	13.6199	13.7496	13.8804	14.0126	14.1459	14.2806	14.4165	14.5538	14.6923	14.8321	14.9733	15.1159	15.2597	15.405	15.5516	15.6997	15.8491	16	16.1523	16.306	16.4612	16.6179	16.7761	16.9358	17.097	17.2597	17.424	17.5899	17.7573	17.9263	18.097	18.2692	18.4431	18.6187	18.7959	18.9748	19.1555	19.3378	19.5219	19.7077	19.8953	20.0847	20.2758	20.4688	20.6637	20.8604
rdv2_r07_s049	FL1	Counts	0	0	2	0	0	0	1	0	0	0	0	0	0	0	0	0	0	0	0	0	0	0	0	0	0	0	0	0	0	0	0	0	0	0	0	0	0	0	0	0	0	0	0	0	0	0	0
rdv2_r07_s050	FL1	Bin Values (MEF)	13.4915	13.6199	13.7496	13.8804	14.0126	14.1459	14.2806	14.4165	14.5538	14.6923	14.8321	14.9733	15.1159	15.2597	15.405	15.5516	15.6997	15.8491	16	16.1523	16.306	16.4612	16.6179	16.7761	16.9358	17.097	17.2597	17.424	17.5899	17.7573	17.9263	18.097	18.2692	18.4431	18.6187	18.7959	18.9748	19.1555	19.3378	19.5219	19.7077	19.8953	20.0847	20.2758	20.4688	20.6637	20.8604
rdv2_r07_s050	FL1	Counts	0	0	0	0	0	0	0	0	0	0	0	0	0	0	0	0	0	0	1	0	0	0	0	0	0	0	0	0	0	1	0	0	0	0	0	0	0	0	0	0	0	0	0	0	0	0	0
rdv2_r07_s051	FL1	Bin Values (MEF)	13.4915	13.6199	13.7496	13.8804	14.0126	14.1459	14.2806	14.4165	14.5538	14.6923	14.8321	14.9733	15.1159	15.2597	15.405	15.5516	15.6997	15.8491	16	16.1523	16.306	16.4612	16.6179	16.7761	16.9358	17.097	17.2597	17.424	17.5899	17.7573	17.9263	18.097	18.2692	18.4431	18.6187	18.7959	18.9748	19.1555	19.3378	19.5219	19.7077	19.8953	20.0847	20.2758	20.4688	20.6637	20.8604
rdv2_r07_s051	FL1	Counts	0	0	0	0	0	0	0	0	0	0	0	0	0	0	0	0	0	0	0	0	0	0	0	0	0	0	0	0	0	0	0	0	0	0	0	0	0	0	0	0	0	0	0	0	0	0	0
rdv2_r07_s052	FL1	Bin Values (MEF)	13.4915	13.6199	13.7496	13.8804	14.0126	14.1459	14.2806	14.4165	14.5538	14.6923	14.8321	14.9733	15.1159	15.2597	15.405	15.5516	15.6997	15.8491	16	16.1523	16.306	16.4612	16.6179	16.7761	16.9358	17.097	17.2597	17.424	17.5899	17.7573	17.9263	18.097	18.2692	18.4431	18.6187	18.7959	18.9748	19.1555	19.3378	19.5219	19.7077	19.8953	20.0847	20.2758	20.4688	20.6637	20.8604
rdv2_r07_s052	FL1	Counts	0	0	0	0	0	0	0	0	0	0	0	0	0	0	0	0	0	0	0	0	0	0	0	0	0	0	0	0	0	0	0	0	0	0	0	0	0	0	0	0	0	0	0	0	0	0	0
rdv2_r07_s053	FL1	Bin Values (MEF)	13.4915	13.6199	13.7496	13.8804	14.0126	14.1459	14.2806	14.4165	14.5538	14.6923	14.8321	14.9733	15.1159	15.2597	15.405	15.5516	15.6997	15.8491	16	16.1523	16.306	16.4612	16.6179	16.7761	16.9358	17.097	17.2597	17.424	17.5899	17.7573	17.9263	18.097	18.2692	18.4431	18.6187	18.7959	18.9748	19.1555	19.3378	19.5219	19.7077	19.8953	20.0847	20.2758	20.4688	20.6637	20.8604
rdv2_r07_s053	FL1	Counts	0	0	0	0	0	1	0	0	0	0	0	0	0	0	0	0	0	0	0	0	0	0	0	1	0	0	0	0	0	0	0	0	0	0	0	0	0	0	0	0	0	0	0	0	0	0	0
rdv2_r07_s054	FL1	Bin Values (MEF)	13.4915	13.6199	13.7496	13.8804	14.0126	14.1459	14.2806	14.4165	14.5538	14.6923	14.8321	14.9733	15.1159	15.2597	15.405	15.5516	15.6997	15.8491	16	16.1523	16.306	16.4612	16.6179	16.7761	16.9358	17.097	17.2597	17.424	17.5899	17.7573	17.9263	18.097	18.2692	18.4431	18.6187	18.7959	18.9748	19.1555	19.3378	19.5219	19.7077	19.8953	20.0847	20.2758	20.4688	20.6637	20.8604
rdv2_r07_s054	FL1	Counts	0	0	0	0	0	0	0	0	0	0	0	0	0	0	0	0	0	0	0	0	0	0	0	0	0	0	0	0	0	0	0	0	0	0	0	0	0	0	0	0	0	0	0	0	0	1	0
rdv2_r07_s055	FL1	Bin Values (MEF)	13.4915	13.6199	13.7496	13.8804	14.0126	14.1459	14.2806	14.4165	14.5538	14.6923	14.8321	14.9733	15.1159	15.2597	15.405	15.5516	15.6997	15.8491	16	16.1523	16.306	16.4612	16.6179	16.7761	16.9358	17.097	17.2597	17.424	17.5899	17.7573	17.9263	18.097	18.2692	18.4431	18.6187	18.7959	18.9748	19.1555	19.3378	19.5219	19.7077	19.8953	20.0847	20.2758	20.4688	20.6637	20.8604
rdv2_r07_s055	FL1	Counts	0	0	0	0	0	0	0	0	0	0	0	0	0	0	0	0	0	0	0	0	0	0	0	0	0	0	0	0	0	0	0	0	0	0	0	0	0	0	0	0	0	0	0	0	0	0	0
rdv2_r07_s056	FL1	Bin Values (MEF)	13.4915	13.6199	13.7496	13.8804	14.0126	14.1459	14.2806	14.4165	14.5538	14.6923	14.8321	14.9733	15.1159	15.2597	15.405	15.5516	15.6997	15.8491	16	16.1523	16.306	16.4612	16.6179	16.7761	16.9358	17.097	17.2597	17.424	17.5899	17.7573	17.9263	18.097	18.2692	18.4431	18.6187	18.7959	18.9748	19.1555	19.3378	19.5219	19.7077	19.8953	20.0847	20.2758	20.4688	20.6637	20.8604
rdv2_r07_s056	FL1	Counts	0	0	0	0	0	0	0	0	0	0	0	0	0	0	0	0	0	0	0	0	0	0	0	0	0	0	0	0	0	0	0	0	0	0	0	1	0	0	0	0	0	1	0	0	0	0	0
rdv2_r07_s057	FL1	Bin Values (MEF)	13.4915	13.6199	13.7496	13.8804	14.0126	14.1459	14.2806	14.4165	14.5538	14.6923	14.8321	14.9733	15.1159	15.2597	15.405	15.5516	15.6997	15.8491	16	16.1523	16.306	16.4612	16.6179	16.7761	16.9358	17.097	17.2597	17.424	17.5899	17.7573	17.9263	18.097	18.2692	18.4431	18.6187	18.7959	18.9748	19.1555	19.3378	19.5219	19.7077	19.8953	20.0847	20.2758	20.4688	20.6637	20.8604
rdv2_r07_s057	FL1	Counts	0	0	0	0	0	0	0	0	0	0	0	0	0	0	0	0	0	0	0	0	0	0	0	0	0	0	0	0	0	0	0	1	0	0	0	0	0	0	0	0	0	0	0	0	0	0	0
rdv2_r07_s058	FL1	Bin Values (MEF)	13.4915	13.6199	13.7496	13.8804	14.0126	14.1459	14.2806	14.4165	14.5538	14.6923	14.8321	14.9733	15.1159	15.2597	15.405	15.5516	15.6997	15.8491	16	16.1523	16.306	16.4612	16.6179	16.7761	16.9358	17.097	17.2597	17.424	17.5899	17.7573	17.9263	18.097	18.2692	18.4431	18.6187	18.7959	18.9748	19.1555	19.3378	19.5219	19.7077	19.8953	20.0847	20.2758	20.4688	20.6637	20.8604
rdv2_r07_s058	FL1	Counts	0	0	0	0	0	0	0	0	0	0	0	0	0	0	0	0	0	0	0	0	0	0	0	0	0	0	0	0	0	0	0	0	0	0	0	0	0	0	0	0	1	0	0	1	0	0	0
rdv2_r07_s059	FL1	Bin Values (MEF)	13.4915	13.6199	13.7496	13.8804	14.0126	14.1459	14.2806	14.4165	14.5538	14.6923	14.8321	14.9733	15.1159	15.2597	15.405	15.5516	15.6997	15.8491	16	16.1523	16.306	16.4612	16.6179	16.7761	16.9358	17.097	17.2597	17.424	17.5899	17.7573	17.9263	18.097	18.2692	18.4431	18.6187	18.7959	18.9748	19.1555	19.3378	19.5219	19.7077	19.8953	20.0847	20.2758	20.4688	20.6637	20.8604
rdv2_r07_s059	FL1	Counts	0	0	0	0	0	0	0	0	0	0	0	0	0	0	0	0	0	0	0	0	0	0	0	1	0	0	0	0	0	0	0	0	0	0	0	0	0	0	1	0	0	0	0	0	0	0	0
rdv2_r07_s060	FL1	Bin Values (MEF)	13.4915	13.6199	13.7496	13.8804	14.0126	14.1459	14.2806	14.4165	14.5538	14.6923	14.8321	14.9733	15.1159	15.2597	15.405	15.5516	15.6997	15.8491	16	16.1523	16.306	16.4612	16.6179	16.7761	16.9358	17.097	17.2597	17.424	17.5899	17.7573	17.9263	18.097	18.2692	18.4431	18.6187	18.7959	18.9748	19.1555	19.3378	19.5219	19.7077	19.8953	20.0847	20.2758	20.4688	20.6637	20.8604
rdv2_r07_s060	FL1	Counts	0	0	0	0	0	0	0	0	0	0	0	0	0	0	0	0	0	0	0	0	0	0	0	0	0	0	0	0	0	0	0	0	0	0	0	0	0	0	0	0	0	0	0	0	0	0	0
rdv2_r07_s061	FL1	Bin Values (MEF)	13.4915	13.6199	13.7496	13.8804	14.0126	14.1459	14.2806	14.4165	14.5538	14.6923	14.8321	14.9733	15.1159	15.2597	15.405	15.5516	15.6997	15.8491	16	16.1523	16.306	16.4612	16.6179	16.7761	16.9358	17.097	17.2597	17.424	17.5899	17.7573	17.9263	18.097	18.2692	18.4431	18.6187	18.7959	18.9748	19.1555	19.3378	19.5219	19.7077	19.8953	20.0847	20.2758	20.4688	20.6637	20.8604
rdv2_r07_s061	FL1	Counts	0	0	0	0	0	0	0	0	0	0	0	1	1	1	0	0	0	1	0	0	1	0	0	0	1	0	0	0	0	1	0	1	0	0	0	1	1	1	2	2	1	0	0	0	2	2	1
rdv2_r07_s062	FL1	Bin Values (MEF)	13.4915	13.6199	13.7496	13.8804	14.0126	14.1459	14.2806	14.4165	14.5538	14.6923	14.8321	14.9733	15.1159	15.2597	15.405	15.5516	15.6997	15.8491	16	16.1523	16.306	16.4612	16.6179	16.7761	16.9358	17.097	17.2597	17.424	17.5899	17.7573	17.9263	18.097	18.2692	18.4431	18.6187	18.7959	18.9748	19.1555	19.3378	19.5219	19.7077	19.8953	20.0847	20.2758	20.4688	20.6637	20.8604
rdv2_r07_s062	FL1	Counts	0	1	0	0	0	0	0	0	0	0	1	0	0	0	0	0	0	0	0	0	0	0	0	0	1	0	0	0	0	0	0	0	0	0	0	0	0	0	0	1	0	0	0	0	0	0	0
rdv2_r07_s063	FL1	Bin Values (MEF)	13.4915	13.6199	13.7496	13.8804	14.0126	14.1459	14.2806	14.4165	14.5538	14.6923	14.8321	14.9733	15.1159	15.2597	15.405	15.5516	15.6997	15.8491	16	16.1523	16.306	16.4612	16.6179	16.7761	16.9358	17.097	17.2597	17.424	17.5899	17.7573	17.9263	18.097	18.2692	18.4431	18.6187	18.7959	18.9748	19.1555	19.3378	19.5219	19.7077	19.8953	20.0847	20.2758	20.4688	20.6637	20.8604
rdv2_r07_s063	FL1	Counts	0	0	0	0	0	0	0	0	0	0	0	0	0	0	0	0	0	0	0	0	0	0	0	0	0	0	0	0	0	0	0	0	0	1	0	0	0	0	1	1	0	1	0	0	1	0	1
rdv2_r07_s064	FL1	Bin Values (MEF)	13.4915	13.6199	13.7496	13.8804	14.0126	14.1459	14.2806	14.4165	14.5538	14.6923	14.8321	14.9733	15.1159	15.2597	15.405	15.5516	15.6997	15.8491	16	16.1523	16.306	16.4612	16.6179	16.7761	16.9358	17.097	17.2597	17.424	17.5899	17.7573	17.9263	18.097	18.2692	18.4431	18.6187	18.7959	18.9748	19.1555	19.3378	19.5219	19.7077	19.8953	20.0847	20.2758	20.4688	20.6637	20.8604
rdv2_r07_s064	FL1	Counts	0	0	0	0	0	0	0	0	0	0	0	0	0	0	0	0	0	0	0	0	0	0	0	0	0	0	0	0	0	0	0	0	0	0	0	0	0	0	0	0	0	0	0	0	0	0	0
rdv2_r07_s065	FL1	Bin Values (MEF)	13.4915	13.6199	13.7496	13.8804	14.0126	14.1459	14.2806	14.4165	14.5538	14.6923	14.8321	14.9733	15.1159	15.2597	15.405	15.5516	15.6997	15.8491	16	16.1523	16.306	16.4612	16.6179	16.7761	16.9358	17.097	17.2597	17.424	17.5899	17.7573	17.9263	18.097	18.2692	18.4431	18.6187	18.7959	18.9748	19.1555	19.3378	19.5219	19.7077	19.8953	20.0847	20.2758	20.4688	20.6637	20.8604
rdv2_r07_s065	FL1	Counts	0	0	1	0	0	0	0	1	0	1	0	1	1	0	0	0	0	0	0	0	2	1	0	0	0	3	0	0	0	1	0	1	2	0	2	2	3	0	2	2	1	1	1	2	0	1	1
rdv2_r07_s066	FL1	Bin Values (MEF)	13.4915	13.6199	13.7496	13.8804	14.0126	14.1459	14.2806	14.4165	14.5538	14.6923	14.8321	14.9733	15.1159	15.2597	15.405	15.5516	15.6997	15.8491	16	16.1523	16.306	16.4612	16.6179	16.7761	16.9358	17.097	17.2597	17.424	17.5899	17.7573	17.9263	18.097	18.2692	18.4431	18.6187	18.7959	18.9748	19.1555	19.3378	19.5219	19.7077	19.8953	20.0847	20.2758	20.4688	20.6637	20.8604
rdv2_r07_s066	FL1	Counts	0	0	0	0	0	0	0	0	0	0	0	1	0	0	0	0	0	0	0	0	0	0	0	0	0	0	0	0	0	0	0	0	0	0	0	0	1	0	0	0	0	0	0	0	0	0	0
rdv2_r07_s067	FL1	Bin Values (MEF)	13.4915	13.6199	13.7496	13.8804	14.0126	14.1459	14.2806	14.4165	14.5538	14.6923	14.8321	14.9733	15.1159	15.2597	15.405	15.5516	15.6997	15.8491	16	16.1523	16.306	16.4612	16.6179	16.7761	16.9358	17.097	17.2597	17.424	17.5899	17.7573	17.9263	18.097	18.2692	18.4431	18.6187	18.7959	18.9748	19.1555	19.3378	19.5219	19.7077	19.8953	20.0847	20.2758	20.4688	20.6637	20.8604
rdv2_r07_s067	FL1	Counts	0	0	0	0	0	0	0	0	0	0	0	0	0	0	0	0	0	0	0	0	0	0	0	0	0	0	0	0	0	0	0	0	0	0	0	0	0	0	0	0	0	0	0	0	0	0	0
rdv2_r07_s068	FL1	Bin Values (MEF)	13.4915	13.6199	13.7496	13.8804	14.0126	14.1459	14.2806	14.4165	14.5538	14.6923	14.8321	14.9733	15.1159	15.2597	15.405	15.5516	15.6997	15.8491	16	16.1523	16.306	16.4612	16.6179	16.7761	16.9358	17.097	17.2597	17.424	17.5899	17.7573	17.9263	18.097	18.2692	18.4431	18.6187	18.7959	18.9748	19.1555	19.3378	19.5219	19.7077	19.8953	20.0847	20.2758	20.4688	20.6637	20.8604
rdv2_r07_s068	FL1	Counts	0	0	0	0	0	0	0	0	0	0	0	0	0	0	0	0	0	0	0	0	0	0	0	0	0	0	0	0	0	0	0	0	0	1	0	1	0	1	0	0	0	0	0	0	0	0	0
rdv2_r07_s069	FL1	Bin Values (MEF)	13.4915	13.6199	13.7496	13.8804	14.0126	14.1459	14.2806	14.4165	14.5538	14.6923	14.8321	14.9733	15.1159	15.2597	15.405	15.5516	15.6997	15.8491	16	16.1523	16.306	16.4612	16.6179	16.7761	16.9358	17.097	17.2597	17.424	17.5899	17.7573	17.9263	18.097	18.2692	18.4431	18.6187	18.7959	18.9748	19.1555	19.3378	19.5219	19.7077	19.8953	20.0847	20.2758	20.4688	20.6637	20.8604
rdv2_r07_s069	FL1	Counts	0	0	0	0	0	0	0	0	0	0	1	0	0	0	0	0	0	0	0	0	0	0	0	0	0	0	0	0	0	0	0	0	0	0	0	0	0	0	0	0	0	0	0	0	0	1	0
rdv2_r07_s070	FL1	Bin Values (MEF)	13.4915	13.6199	13.7496	13.8804	14.0126	14.1459	14.2806	14.4165	14.5538	14.6923	14.8321	14.9733	15.1159	15.2597	15.405	15.5516	15.6997	15.8491	16	16.1523	16.306	16.4612	16.6179	16.7761	16.9358	17.097	17.2597	17.424	17.5899	17.7573	17.9263	18.097	18.2692	18.4431	18.6187	18.7959	18.9748	19.1555	19.3378	19.5219	19.7077	19.8953	20.0847	20.2758	20.4688	20.6637	20.8604
rdv2_r07_s070	FL1	Counts	0	3	1	0	0	2	0	1	3	1	0	1	0	0	1	2	1	0	2	2	1	2	3	1	2	1	2	0	0	2	0	0	0	0	1	3	0	2	0	2	1	0	0	0	1	1	2
rdv2_r07_s071	FL1	Bin Values (MEF)	13.4915	13.6199	13.7496	13.8804	14.0126	14.1459	14.2806	14.4165	14.5538	14.6923	14.8321	14.9733	15.1159	15.2597	15.405	15.5516	15.6997	15.8491	16	16.1523	16.306	16.4612	16.6179	16.7761	16.9358	17.097	17.2597	17.424	17.5899	17.7573	17.9263	18.097	18.2692	18.4431	18.6187	18.7959	18.9748	19.1555	19.3378	19.5219	19.7077	19.8953	20.0847	20.2758	20.4688	20.6637	20.8604
rdv2_r07_s071	FL1	Counts	0	0	0	0	0	0	0	0	0	0	0	0	0	0	0	0	0	0	0	0	0	0	0	0	0	0	0	0	0	0	0	0	0	0	0	0	2	0	0	0	0	0	0	0	0	0	0
rdv2_r07_s072	FL1	Bin Values (MEF)	13.4915	13.6199	13.7496	13.8804	14.0126	14.1459	14.2806	14.4165	14.5538	14.6923	14.8321	14.9733	15.1159	15.2597	15.405	15.5516	15.6997	15.8491	16	16.1523	16.306	16.4612	16.6179	16.7761	16.9358	17.097	17.2597	17.424	17.5899	17.7573	17.9263	18.097	18.2692	18.4431	18.6187	18.7959	18.9748	19.1555	19.3378	19.5219	19.7077	19.8953	20.0847	20.2758	20.4688	20.6637	20.8604
rdv2_r07_s072	FL1	Counts	0	0	0	0	0	0	0	0	0	0	0	0	0	0	0	0	0	0	0	1	0	0	0	0	0	0	0	0	0	1	0	0	0	0	1	0	0	0	0	0	0	0	0	0	0	0	0
rdv2_r07_s073	FL1	Bin Values (MEF)	13.4915	13.6199	13.7496	13.8804	14.0126	14.1459	14.2806	14.4165	14.5538	14.6923	14.8321	14.9733	15.1159	15.2597	15.405	15.5516	15.6997	15.8491	16	16.1523	16.306	16.4612	16.6179	16.7761	16.9358	17.097	17.2597	17.424	17.5899	17.7573	17.9263	18.097	18.2692	18.4431	18.6187	18.7959	18.9748	19.1555	19.3378	19.5219	19.7077	19.8953	20.0847	20.2758	20.4688	20.6637	20.8604
rdv2_r07_s073	FL1	Counts	0	0	0	0	0	0	0	0	0	0	0	0	1	0	0	0	0	0	0	0	0	0	0	0	0	0	0	0	0	0	0	0	0	0	0	0	0	0	0	0	0	0	0	0	0	0	0
rdv2_r07_s074	FL1	Bin Values (MEF)	13.4915	13.6199	13.7496	13.8804	14.0126	14.1459	14.2806	14.4165	14.5538	14.6923	14.8321	14.9733	15.1159	15.2597	15.405	15.5516	15.6997	15.8491	16	16.1523	16.306	16.4612	16.6179	16.7761	16.9358	17.097	17.2597	17.424	17.5899	17.7573	17.9263	18.097	18.2692	18.4431	18.6187	18.7959	18.9748	19.1555	19.3378	19.5219	19.7077	19.8953	20.0847	20.2758	20.4688	20.6637	20.8604
rdv2_r07_s074	FL1	Counts	0	0	0	0	0	0	0	0	0	0	0	0	0	0	0	0	0	0	0	0	0	0	0	0	0	0	0	0	0	0	0	0	0	0	0	0	0	0	0	0	0	0	0	0	0	0	0
rdv2_r07_s075	FL1	Bin Values (MEF)	13.4915	13.6199	13.7496	13.8804	14.0126	14.1459	14.2806	14.4165	14.5538	14.6923	14.8321	14.9733	15.1159	15.2597	15.405	15.5516	15.6997	15.8491	16	16.1523	16.306	16.4612	16.6179	16.7761	16.9358	17.097	17.2597	17.424	17.5899	17.7573	17.9263	18.097	18.2692	18.4431	18.6187	18.7959	18.9748	19.1555	19.3378	19.5219	19.7077	19.8953	20.0847	20.2758	20.4688	20.6637	20.8604
rdv2_r07_s075	FL1	Counts	0	0	0	0	0	0	0	0	0	0	0	0	0	0	0	0	0	1	0	0	0	0	0	0	0	0	0	0	0	0	1	0	0	0	0	0	1	0	0	0	0	0	0	0	1	0	0
rdv2_r07_s076	FL1	Bin Values (MEF)	13.4915	13.6199	13.7496	13.8804	14.0126	14.1459	14.2806	14.4165	14.5538	14.6923	14.8321	14.9733	15.1159	15.2597	15.405	15.5516	15.6997	15.8491	16	16.1523	16.306	16.4612	16.6179	16.7761	16.9358	17.097	17.2597	17.424	17.5899	17.7573	17.9263	18.097	18.2692	18.4431	18.6187	18.7959	18.9748	19.1555	19.3378	19.5219	19.7077	19.8953	20.0847	20.2758	20.4688	20.6637	20.8604
rdv2_r07_s076	FL1	Counts	0	0	0	0	0	0	0	0	0	0	0	0	0	0	0	0	0	0	0	0	0	0	0	0	0	0	0	0	0	1	0	0	0	0	0	0	0	0	0	0	0	0	0	0	0	0	0
rdv2_r07_s077	FL1	Bin Values (MEF)	13.4915	13.6199	13.7496	13.8804	14.0126	14.1459	14.2806	14.4165	14.5538	14.6923	14.8321	14.9733	15.1159	15.2597	15.405	15.5516	15.6997	15.8491	16	16.1523	16.306	16.4612	16.6179	16.7761	16.9358	17.097	17.2597	17.424	17.5899	17.7573	17.9263	18.097	18.2692	18.4431	18.6187	18.7959	18.9748	19.1555	19.3378	19.5219	19.7077	19.8953	20.0847	20.2758	20.4688	20.6637	20.8604
rdv2_r07_s077	FL1	Counts	0	0	0	0	0	0	0	0	0	0	0	0	0	0	0	0	0	0	0	0	0	0	0	0	0	0	0	0	0	0	0	0	0	0	0	0	0	0	0	0	0	0	0	0	0	0	0
rdv2_r07_s078	FL1	Bin Values (MEF)	13.4915	13.6199	13.7496	13.8804	14.0126	14.1459	14.2806	14.4165	14.5538	14.6923	14.8321	14.9733	15.1159	15.2597	15.405	15.5516	15.6997	15.8491	16	16.1523	16.306	16.4612	16.6179	16.7761	16.9358	17.097	17.2597	17.424	17.5899	17.7573	17.9263	18.097	18.2692	18.4431	18.6187	18.7959	18.9748	19.1555	19.3378	19.5219	19.7077	19.8953	20.0847	20.2758	20.4688	20.6637	20.8604
rdv2_r07_s078	FL1	Counts	0	0	0	0	0	0	0	0	0	0	0	1	0	0	0	0	0	0	0	0	0	0	0	0	0	0	0	0	0	0	0	0	0	1	0	0	0	0	0	0	0	0	0	0	0	0	0
rdv2_r07_s079	FL1	Bin Values (MEF)	13.4915	13.6199	13.7496	13.8804	14.0126	14.1459	14.2806	14.4165	14.5538	14.6923	14.8321	14.9733	15.1159	15.2597	15.405	15.5516	15.6997	15.8491	16	16.1523	16.306	16.4612	16.6179	16.7761	16.9358	17.097	17.2597	17.424	17.5899	17.7573	17.9263	18.097	18.2692	18.4431	18.6187	18.7959	18.9748	19.1555	19.3378	19.5219	19.7077	19.8953	20.0847	20.2758	20.4688	20.6637	20.8604
rdv2_r07_s079	FL1	Counts	0	0	0	0	0	0	0	0	0	0	0	0	0	0	0	0	0	0	0	0	0	0	0	0	0	0	0	0	0	0	0	0	0	0	0	0	0	0	0	0	0	0	0	0	0	0	0
rdv2_r07_s080	FL1	Bin Values (MEF)	13.4915	13.6199	13.7496	13.8804	14.0126	14.1459	14.2806	14.4165	14.5538	14.6923	14.8321	14.9733	15.1159	15.2597	15.405	15.5516	15.6997	15.8491	16	16.1523	16.306	16.4612	16.6179	16.7761	16.9358	17.097	17.2597	17.424	17.5899	17.7573	17.9263	18.097	18.2692	18.4431	18.6187	18.7959	18.9748	19.1555	19.3378	19.5219	19.7077	19.8953	20.0847	20.2758	20.4688	20.6637	20.8604
rdv2_r07_s080	FL1	Counts	0	0	0	0	0	0	0	0	0	0	0	0	0	0	0	1	0	0	0	0	0	0	0	0	0	0	0	0	0	0	0	0	1	0	0	0	0	0	0	0	0	0	0	0	0	0	0
rdv2_r07_s081	FL1	Bin Values (MEF)	13.4915	13.6199	13.7496	13.8804	14.0126	14.1459	14.2806	14.4165	14.5538	14.6923	14.8321	14.9733	15.1159	15.2597	15.405	15.5516	15.6997	15.8491	16	16.1523	16.306	16.4612	16.6179	16.7761	16.9358	17.097	17.2597	17.424	17.5899	17.7573	17.9263	18.097	18.2692	18.4431	18.6187	18.7959	18.9748	19.1555	19.3378	19.5219	19.7077	19.8953	20.0847	20.2758	20.4688	20.6637	20.8604
rdv2_r07_s081	FL1	Counts	0	0	0	0	0	0	1	0	0	0	0	0	0	0	0	0	0	0	0	0	0	0	0	0	0	1	0	0	0	0	0	0	0	0	0	0	0	0	0	0	0	0	0	0	0	0	0
rdv2_r07_s082	FL1	Bin Values (MEF)	13.4915	13.6199	13.7496	13.8804	14.0126	14.1459	14.2806	14.4165	14.5538	14.6923	14.8321	14.9733	15.1159	15.2597	15.405	15.5516	15.6997	15.8491	16	16.1523	16.306	16.4612	16.6179	16.7761	16.9358	17.097	17.2597	17.424	17.5899	17.7573	17.9263	18.097	18.2692	18.4431	18.6187	18.7959	18.9748	19.1555	19.3378	19.5219	19.7077	19.8953	20.0847	20.2758	20.4688	20.6637	20.8604
rdv2_r07_s082	FL1	Counts	0	0	0	0	0	0	0	0	0	0	0	0	0	0	0	0	0	0	0	0	0	0	0	0	0	0	0	0	0	0	0	1	0	0	0	0	0	0	0	0	0	1	0	0	0	0	0
rdv2_r07_s083	FL1	Bin Values (MEF)	13.4915	13.6199	13.7496	13.8804	14.0126	14.1459	14.2806	14.4165	14.5538	14.6923	14.8321	14.9733	15.1159	15.2597	15.405	15.5516	15.6997	15.8491	16	16.1523	16.306	16.4612	16.6179	16.7761	16.9358	17.097	17.2597	17.424	17.5899	17.7573	17.9263	18.097	18.2692	18.4431	18.6187	18.7959	18.9748	19.1555	19.3378	19.5219	19.7077	19.8953	20.0847	20.2758	20.4688	20.6637	20.8604
rdv2_r07_s083	FL1	Counts	0	0	0	0	0	0	0	0	0	0	0	0	0	0	0	0	1	0	0	0	0	0	0	0	0	0	0	0	0	0	0	0	0	0	0	0	0	0	0	0	0	0	0	0	0	0	0
rdv2_r07_s084	FL1	Bin Values (MEF)	13.4915	13.6199	13.7496	13.8804	14.0126	14.1459	14.2806	14.4165	14.5538	14.6923	14.8321	14.9733	15.1159	15.2597	15.405	15.5516	15.6997	15.8491	16	16.1523	16.306	16.4612	16.6179	16.7761	16.9358	17.097	17.2597	17.424	17.5899	17.7573	17.9263	18.097	18.2692	18.4431	18.6187	18.7959	18.9748	19.1555	19.3378	19.5219	19.7077	19.8953	20.0847	20.2758	20.4688	20.6637	20.8604
rdv2_r07_s084	FL1	Counts	0	0	0	0	0	0	0	0	0	0	0	0	1	0	0	0	0	0	0	0	0	0	0	1	0	0	0	0	0	0	0	0	0	0	0	0	0	0	0	0	0	0	0	0	0	0	0
rdv2_r07_s085	FL1	Bin Values (MEF)	13.4915	13.6199	13.7496	13.8804	14.0126	14.1459	14.2806	14.4165	14.5538	14.6923	14.8321	14.9733	15.1159	15.2597	15.405	15.5516	15.6997	15.8491	16	16.1523	16.306	16.4612	16.6179	16.7761	16.9358	17.097	17.2597	17.424	17.5899	17.7573	17.9263	18.097	18.2692	18.4431	18.6187	18.7959	18.9748	19.1555	19.3378	19.5219	19.7077	19.8953	20.0847	20.2758	20.4688	20.6637	20.8604
rdv2_r07_s085	FL1	Counts	0	0	0	0	0	0	0	0	0	0	0	0	0	0	0	0	0	0	0	0	0	0	0	0	0	1	0	0	0	0	0	0	0	0	0	0	0	0	0	0	0	0	0	0	0	1	0
rdv2_r07_s086	FL1	Bin Values (MEF)	13.4915	13.6199	13.7496	13.8804	14.0126	14.1459	14.2806	14.4165	14.5538	14.6923	14.8321	14.9733	15.1159	15.2597	15.405	15.5516	15.6997	15.8491	16	16.1523	16.306	16.4612	16.6179	16.7761	16.9358	17.097	17.2597	17.424	17.5899	17.7573	17.9263	18.097	18.2692	18.4431	18.6187	18.7959	18.9748	19.1555	19.3378	19.5219	19.7077	19.8953	20.0847	20.2758	20.4688	20.6637	20.8604
rdv2_r07_s086	FL1	Counts	0	0	0	0	0	0	0	0	0	0	0	0	0	0	1	0	0	0	0	0	0	0	0	0	0	0	0	0	0	0	0	0	0	0	0	0	0	0	0	0	0	0	0	0	0	0	0
rdv2_r07_s087	FL1	Bin Values (MEF)	13.4915	13.6199	13.7496	13.8804	14.0126	14.1459	14.2806	14.4165	14.5538	14.6923	14.8321	14.9733	15.1159	15.2597	15.405	15.5516	15.6997	15.8491	16	16.1523	16.306	16.4612	16.6179	16.7761	16.9358	17.097	17.2597	17.424	17.5899	17.7573	17.9263	18.097	18.2692	18.4431	18.6187	18.7959	18.9748	19.1555	19.3378	19.5219	19.7077	19.8953	20.0847	20.2758	20.4688	20.6637	20.8604
rdv2_r07_s087	FL1	Counts	0	0	0	0	0	0	0	0	2	0	0	0	0	0	0	0	0	0	0	0	0	1	0	0	1	1	0	0	0	0	0	0	0	0	0	0	0	0	0	1	0	0	0	0	0	0	1
rdv2_r07_s088	FL1	Bin Values (MEF)	13.4915	13.6199	13.7496	13.8804	14.0126	14.1459	14.2806	14.4165	14.5538	14.6923	14.8321	14.9733	15.1159	15.2597	15.405	15.5516	15.6997	15.8491	16	16.1523	16.306	16.4612	16.6179	16.7761	16.9358	17.097	17.2597	17.424	17.5899	17.7573	17.9263	18.097	18.2692	18.4431	18.6187	18.7959	18.9748	19.1555	19.3378	19.5219	19.7077	19.8953	20.0847	20.2758	20.4688	20.6637	20.8604
rdv2_r07_s088	FL1	Counts	0	0	0	0	0	0	0	0	0	0	0	0	0	0	0	0	0	1	0	0	0	0	0	0	0	0	0	0	0	0	0	0	0	0	0	0	0	0	0	0	1	0	1	1	1	0	0
rdv2_r07_s089	FL1	Bin Values (MEF)	13.4915	13.6199	13.7496	13.8804	14.0126	14.1459	14.2806	14.4165	14.5538	14.6923	14.8321	14.9733	15.1159	15.2597	15.405	15.5516	15.6997	15.8491	16	16.1523	16.306	16.4612	16.6179	16.7761	16.9358	17.097	17.2597	17.424	17.5899	17.7573	17.9263	18.097	18.2692	18.4431	18.6187	18.7959	18.9748	19.1555	19.3378	19.5219	19.7077	19.8953	20.0847	20.2758	20.4688	20.6637	20.8604
rdv2_r07_s089	FL1	Counts	0	0	0	0	0	0	0	0	0	0	0	0	0	0	0	0	0	0	0	0	0	0	0	0	0	0	0	0	0	0	0	0	0	0	0	0	0	0	0	0	0	0	0	0	0	0	0
rdv2_r07_s090	FL1	Bin Values (MEF)	13.4915	13.6199	13.7496	13.8804	14.0126	14.1459	14.2806	14.4165	14.5538	14.6923	14.8321	14.9733	15.1159	15.2597	15.405	15.5516	15.6997	15.8491	16	16.1523	16.306	16.4612	16.6179	16.7761	16.9358	17.097	17.2597	17.424	17.5899	17.7573	17.9263	18.097	18.2692	18.4431	18.6187	18.7959	18.9748	19.1555	19.3378	19.5219	19.7077	19.8953	20.0847	20.2758	20.4688	20.6637	20.8604
rdv2_r07_s090	FL1	Counts	0	0	0	0	0	0	1	0	0	0	1	0	0	0	1	0	0	0	1	0	0	0	0	0	0	0	0	0	0	0	1	0	0	0	0	2	0	0	2	0	1	0	0	0	0	0	0
rdv2_r07_s091	FL1	Bin Values (MEF)	13.4915	13.6199	13.7496	13.8804	14.0126	14.1459	14.2806	14.4165	14.5538	14.6923	14.8321	14.9733	15.1159	15.2597	15.405	15.5516	15.6997	15.8491	16	16.1523	16.306	16.4612	16.6179	16.7761	16.9358	17.097	17.2597	17.424	17.5899	17.7573	17.9263	18.097	18.2692	18.4431	18.6187	18.7959	18.9748	19.1555	19.3378	19.5219	19.7077	19.8953	20.0847	20.2758	20.4688	20.6637	20.8604
rdv2_r07_s091	FL1	Counts	0	0	0	0	0	0	0	0	0	0	0	0	0	0	0	0	0	1	0	0	0	0	0	0	0	0	0	0	0	0	0	0	0	0	0	0	0	0	0	0	0	0	0	0	0	0	0
rdv2_r07_s092	FL1	Bin Values (MEF)	13.4915	13.6199	13.7496	13.8804	14.0126	14.1459	14.2806	14.4165	14.5538	14.6923	14.8321	14.9733	15.1159	15.2597	15.405	15.5516	15.6997	15.8491	16	16.1523	16.306	16.4612	16.6179	16.7761	16.9358	17.097	17.2597	17.424	17.5899	17.7573	17.9263	18.097	18.2692	18.4431	18.6187	18.7959	18.9748	19.1555	19.3378	19.5219	19.7077	19.8953	20.0847	20.2758	20.4688	20.6637	20.8604
rdv2_r07_s092	FL1	Counts	0	0	0	0	0	0	0	0	0	0	0	0	0	0	0	0	0	0	0	0	0	0	0	0	0	0	0	0	0	0	0	0	0	0	0	0	0	0	0	0	0	0	0	0	0	0	0
rdv2_r07_s093	FL1	Bin Values (MEF)	13.4915	13.6199	13.7496	13.8804	14.0126	14.1459	14.2806	14.4165	14.5538	14.6923	14.8321	14.9733	15.1159	15.2597	15.405	15.5516	15.6997	15.8491	16	16.1523	16.306	16.4612	16.6179	16.7761	16.9358	17.097	17.2597	17.424	17.5899	17.7573	17.9263	18.097	18.2692	18.4431	18.6187	18.7959	18.9748	19.1555	19.3378	19.5219	19.7077	19.8953	20.0847	20.2758	20.4688	20.6637	20.8604
rdv2_r07_s093	FL1	Counts	0	0	0	0	0	0	0	0	0	0	0	0	0	0	0	0	0	0	0	0	0	0	0	0	0	0	0	0	0	0	0	0	0	0	0	0	0	0	0	0	0	0	0	0	0	0	0
rdv2_r07_s094	FL1	Bin Values (MEF)	13.4915	13.6199	13.7496	13.8804	14.0126	14.1459	14.2806	14.4165	14.5538	14.6923	14.8321	14.9733	15.1159	15.2597	15.405	15.5516	15.6997	15.8491	16	16.1523	16.306	16.4612	16.6179	16.7761	16.9358	17.097	17.2597	17.424	17.5899	17.7573	17.9263	18.097	18.2692	18.4431	18.6187	18.7959	18.9748	19.1555	19.3378	19.5219	19.7077	19.8953	20.0847	20.2758	20.4688	20.6637	20.8604
rdv2_r07_s094	FL1	Counts	0	0	0	0	0	0	0	0	0	0	0	0	0	0	1	0	0	0	0	0	0	0	0	0	0	0	0	0	0	0	0	0	0	0	0	0	0	0	0	0	0	0	1	0	0	0	0
rdv2_r07_s095	FL1	Bin Values (MEF)	13.4915	13.6199	13.7496	13.8804	14.0126	14.1459	14.2806	14.4165	14.5538	14.6923	14.8321	14.9733	15.1159	15.2597	15.405	15.5516	15.6997	15.8491	16	16.1523	16.306	16.4612	16.6179	16.7761	16.9358	17.097	17.2597	17.424	17.5899	17.7573	17.9263	18.097	18.2692	18.4431	18.6187	18.7959	18.9748	19.1555	19.3378	19.5219	19.7077	19.8953	20.0847	20.2758	20.4688	20.6637	20.8604
rdv2_r07_s095	FL1	Counts	0	0	0	1	0	1	0	0	1	1	0	0	0	0	0	1	0	0	1	0	0	0	1	1	0	0	0	0	1	0	0	0	0	0	0	1	0	0	0	1	2	0	0	0	1	0	1
rdv2_r07_s096	FL1	Bin Values (MEF)	13.4915	13.6199	13.7496	13.8804	14.0126	14.1459	14.2806	14.4165	14.5538	14.6923	14.8321	14.9733	15.1159	15.2597	15.405	15.5516	15.6997	15.8491	16	16.1523	16.306	16.4612	16.6179	16.7761	16.9358	17.097	17.2597	17.424	17.5899	17.7573	17.9263	18.097	18.2692	18.4431	18.6187	18.7959	18.9748	19.1555	19.3378	19.5219	19.7077	19.8953	20.0847	20.2758	20.4688	20.6637	20.8604
rdv2_r07_s096	FL1	Counts	0	0	0	0	0	0	0	0	0	0	0	0	0	0	0	0	0	0	0	0	0	0	0	0	0	0	0	0	0	0	0	0	0	0	0	0	0	0	0	0	0	0	0	0	0	0	0
rdv2_r06_s145	FL1	Bin Values (MEF)	12.5074	12.6273	12.7483	12.8705	12.9939	13.1184	13.2442	13.3711	13.4993	13.6287	13.7594	13.8913	14.0244	14.1588	14.2946	14.4316	14.5699	14.7096	14.8506	14.993	15.1367	15.2818	15.4283	15.5761	15.7255	15.8762	16.0284	16.182	16.3371	16.4937	16.6518	16.8115	16.9726	17.1353	17.2996	17.4654	17.6328	17.8018	17.9725	18.1448	18.3187	18.4943	18.6716	18.8506	19.0313	19.2137	19.3979
rdv2_r06_s145	FL1	Counts	0	0	1	0	0	0	0	0	0	0	0	0	0	0	0	1	0	0	0	0	0	0	0	0	0	0	0	0	0	0	0	0	0	0	0	0	0	0	0	0	0	0	0	0	0	0	0
rdv2_r06_s146	FL1	Bin Values (MEF)	12.5074	12.6273	12.7483	12.8705	12.9939	13.1184	13.2442	13.3711	13.4993	13.6287	13.7594	13.8913	14.0244	14.1588	14.2946	14.4316	14.5699	14.7096	14.8506	14.993	15.1367	15.2818	15.4283	15.5761	15.7255	15.8762	16.0284	16.182	16.3371	16.4937	16.6518	16.8115	16.9726	17.1353	17.2996	17.4654	17.6328	17.8018	17.9725	18.1448	18.3187	18.4943	18.6716	18.8506	19.0313	19.2137	19.3979
rdv2_r06_s146	FL1	Counts	0	0	1	0	0	0	0	0	0	0	0	0	0	0	0	1	0	0	0	0	0	0	0	0	0	0	0	0	0	0	0	0	0	0	0	0	0	0	0	0	0	0	0	0	0	0	0
rdv2_r06_s147	FL1	Bin Values (MEF)	12.5074	12.6273	12.7483	12.8705	12.9939	13.1184	13.2442	13.3711	13.4993	13.6287	13.7594	13.8913	14.0244	14.1588	14.2946	14.4316	14.5699	14.7096	14.8506	14.993	15.1367	15.2818	15.4283	15.5761	15.7255	15.8762	16.0284	16.182	16.3371	16.4937	16.6518	16.8115	16.9726	17.1353	17.2996	17.4654	17.6328	17.8018	17.9725	18.1448	18.3187	18.4943	18.6716	18.8506	19.0313	19.2137	19.3979
rdv2_r06_s147	FL1	Counts	0	0	1	0	0	0	0	0	0	0	0	0	0	0	0	1	0	0	0	0	0	0	0	0	0	0	0	0	0	0	0	0	0	0	0	0	0	0	0	0	0	0	0	0	0	0	0
rdv2_r06_s148	FL1	Bin Values (MEF)	12.5074	12.6273	12.7483	12.8705	12.9939	13.1184	13.2442	13.3711	13.4993	13.6287	13.7594	13.8913	14.0244	14.1588	14.2946	14.4316	14.5699	14.7096	14.8506	14.993	15.1367	15.2818	15.4283	15.5761	15.7255	15.8762	16.0284	16.182	16.3371	16.4937	16.6518	16.8115	16.9726	17.1353	17.2996	17.4654	17.6328	17.8018	17.9725	18.1448	18.3187	18.4943	18.6716	18.8506	19.0313	19.2137	19.3979
rdv2_r06_s148	FL1	Counts	0	0	1	0	0	0	0	0	0	0	0	0	0	0	0	1	0	0	0	0	0	0	0	0	0	0	0	0	0	0	0	0	0	0	0	0	0	0	0	0	0	0	0	0	0	0	0
rdv2_r06_s149	FL1	Bin Values (MEF)	12.5074	12.6273	12.7483	12.8705	12.9939	13.1184	13.2442	13.3711	13.4993	13.6287	13.7594	13.8913	14.0244	14.1588	14.2946	14.4316	14.5699	14.7096	14.8506	14.993	15.1367	15.2818	15.4283	15.5761	15.7255	15.8762	16.0284	16.182	16.3371	16.4937	16.6518	16.8115	16.9726	17.1353	17.2996	17.4654	17.6328	17.8018	17.9725	18.1448	18.3187	18.4943	18.6716	18.8506	19.0313	19.2137	19.3979
rdv2_r06_s149	FL1	Counts	0	0	1	0	0	0	0	0	0	0	0	0	0	0	0	1	0	0	0	0	0	0	0	0	0	0	0	0	0	0	0	0	0	0	0	0	0	0	0	0	0	0	0	0	0	0	0
rdv2_r06_s150	FL1	Bin Values (MEF)	12.5074	12.6273	12.7483	12.8705	12.9939	13.1184	13.2442	13.3711	13.4993	13.6287	13.7594	13.8913	14.0244	14.1588	14.2946	14.4316	14.5699	14.7096	14.8506	14.993	15.1367	15.2818	15.4283	15.5761	15.7255	15.8762	16.0284	16.182	16.3371	16.4937	16.6518	16.8115	16.9726	17.1353	17.2996	17.4654	17.6328	17.8018	17.9725	18.1448	18.3187	18.4943	18.6716	18.8506	19.0313	19.2137	19.3979
rdv2_r06_s150	FL1	Counts	0	0	1	0	0	0	0	0	0	0	0	0	0	0	0	1	0	0	0	0	0	0	0	0	0	0	0	0	0	0	0	0	0	0	0	0	0	0	0	0	0	0	0	0	0	0	0
rdv2_r06_s151	FL1	Bin Values (MEF)	12.5074	12.6273	12.7483	12.8705	12.9939	13.1184	13.2442	13.3711	13.4993	13.6287	13.7594	13.8913	14.0244	14.1588	14.2946	14.4316	14.5699	14.7096	14.8506	14.993	15.1367	15.2818	15.4283	15.5761	15.7255	15.8762	16.0284	16.182	16.3371	16.4937	16.6518	16.8115	16.9726	17.1353	17.2996	17.4654	17.6328	17.8018	17.9725	18.1448	18.3187	18.4943	18.6716	18.8506	19.0313	19.2137	19.3979
rdv2_r06_s151	FL1	Counts	0	0	1	0	0	0	0	0	0	0	0	0	0	0	0	1	0	0	0	0	0	0	0	0	0	0	0	0	0	0	0	0	0	0	0	0	0	0	0	0	0	0	0	0	0	0	0
rdv2_r06_s152	FL1	Bin Values (MEF)	12.5074	12.6273	12.7483	12.8705	12.9939	13.1184	13.2442	13.3711	13.4993	13.6287	13.7594	13.8913	14.0244	14.1588	14.2946	14.4316	14.5699	14.7096	14.8506	14.993	15.1367	15.2818	15.4283	15.5761	15.7255	15.8762	16.0284	16.182	16.3371	16.4937	16.6518	16.8115	16.9726	17.1353	17.2996	17.4654	17.6328	17.8018	17.9725	18.1448	18.3187	18.4943	18.6716	18.8506	19.0313	19.2137	19.3979
rdv2_r06_s152	FL1	Counts	0	0	1	0	0	0	0	0	0	0	0	0	0	0	0	1	0	0	0	0	0	0	0	0	0	0	0	0	0	0	0	0	0	0	0	0	0	0	0	0	0	0	0	0	0	0	0
rdv2_r06_s153	FL1	Bin Values (MEF)	12.5074	12.6273	12.7483	12.8705	12.9939	13.1184	13.2442	13.3711	13.4993	13.6287	13.7594	13.8913	14.0244	14.1588	14.2946	14.4316	14.5699	14.7096	14.8506	14.993	15.1367	15.2818	15.4283	15.5761	15.7255	15.8762	16.0284	16.182	16.3371	16.4937	16.6518	16.8115	16.9726	17.1353	17.2996	17.4654	17.6328	17.8018	17.9725	18.1448	18.3187	18.4943	18.6716	18.8506	19.0313	19.2137	19.3979
rdv2_r06_s153	FL1	Counts	0	0	1	0	0	0	0	0	0	0	0	0	0	0	0	1	0	0	0	0	0	0	0	0	0	0	0	0	0	0	0	0	0	0	0	0	0	0	0	0	0	0	0	0	0	0	0
rdv2_r06_s154	FL1	Bin Values (MEF)	12.5074	12.6273	12.7483	12.8705	12.9939	13.1184	13.2442	13.3711	13.4993	13.6287	13.7594	13.8913	14.0244	14.1588	14.2946	14.4316	14.5699	14.7096	14.8506	14.993	15.1367	15.2818	15.4283	15.5761	15.7255	15.8762	16.0284	16.182	16.3371	16.4937	16.6518	16.8115	16.9726	17.1353	17.2996	17.4654	17.6328	17.8018	17.9725	18.1448	18.3187	18.4943	18.6716	18.8506	19.0313	19.2137	19.3979
rdv2_r06_s154	FL1	Counts	0	0	1	0	0	0	0	0	0	0	0	0	0	0	0	1	0	0	0	0	0	0	0	0	0	0	0	0	0	0	0	0	0	0	0	0	0	0	0	0	0	0	0	0	0	0	0
rdv2_r06_s155	FL1	Bin Values (MEF)	12.5074	12.6273	12.7483	12.8705	12.9939	13.1184	13.2442	13.3711	13.4993	13.6287	13.7594	13.8913	14.0244	14.1588	14.2946	14.4316	14.5699	14.7096	14.8506	14.993	15.1367	15.2818	15.4283	15.5761	15.7255	15.8762	16.0284	16.182	16.3371	16.4937	16.6518	16.8115	16.9726	17.1353	17.2996	17.4654	17.6328	17.8018	17.9725	18.1448	18.3187	18.4943	18.6716	18.8506	19.0313	19.2137	19.3979
rdv2_r06_s155	FL1	Counts	0	0	1	0	0	0	0	0	0	0	0	0	0	0	0	1	0	0	0	0	0	0	0	0	0	0	0	0	0	0	0	0	0	0	0	0	0	0	0	0	0	0	0	0	0	0	0
rdv2_r06_s156	FL1	Bin Values (MEF)	12.5074	12.6273	12.7483	12.8705	12.9939	13.1184	13.2442	13.3711	13.4993	13.6287	13.7594	13.8913	14.0244	14.1588	14.2946	14.4316	14.5699	14.7096	14.8506	14.993	15.1367	15.2818	15.4283	15.5761	15.7255	15.8762	16.0284	16.182	16.3371	16.4937	16.6518	16.8115	16.9726	17.1353	17.2996	17.4654	17.6328	17.8018	17.9725	18.1448	18.3187	18.4943	18.6716	18.8506	19.0313	19.2137	19.3979
rdv2_r06_s156	FL1	Counts	0	0	1	0	0	0	0	0	0	0	0	0	0	0	0	1	0	0	0	0	0	0	0	0	0	0	0	0	0	0	0	0	0	0	0	0	0	0	0	0	0	0	0	0	0	0	0
rdv2_r06_s157	FL1	Bin Values (MEF)	12.5074	12.6273	12.7483	12.8705	12.9939	13.1184	13.2442	13.3711	13.4993	13.6287	13.7594	13.8913	14.0244	14.1588	14.2946	14.4316	14.5699	14.7096	14.8506	14.993	15.1367	15.2818	15.4283	15.5761	15.7255	15.8762	16.0284	16.182	16.3371	16.4937	16.6518	16.8115	16.9726	17.1353	17.2996	17.4654	17.6328	17.8018	17.9725	18.1448	18.3187	18.4943	18.6716	18.8506	19.0313	19.2137	19.3979
rdv2_r06_s157	FL1	Counts	0	0	1	0	0	0	0	0	0	0	0	0	0	0	0	1	0	0	0	0	0	0	0	0	0	0	0	0	0	0	0	0	0	0	0	0	0	0	0	0	0	0	0	0	0	0	0
rdv2_r06_s158	FL1	Bin Values (MEF)	12.5074	12.6273	12.7483	12.8705	12.9939	13.1184	13.2442	13.3711	13.4993	13.6287	13.7594	13.8913	14.0244	14.1588	14.2946	14.4316	14.5699	14.7096	14.8506	14.993	15.1367	15.2818	15.4283	15.5761	15.7255	15.8762	16.0284	16.182	16.3371	16.4937	16.6518	16.8115	16.9726	17.1353	17.2996	17.4654	17.6328	17.8018	17.9725	18.1448	18.3187	18.4943	18.6716	18.8506	19.0313	19.2137	19.3979
rdv2_r06_s158	FL1	Counts	0	0	1	0	0	0	0	0	0	0	0	0	0	0	0	1	0	0	0	0	0	0	0	0	0	0	0	0	0	0	0	0	0	0	0	0	0	0	0	0	0	0	0	0	0	0	0
rdv2_r06_s159	FL1	Bin Values (MEF)	12.5074	12.6273	12.7483	12.8705	12.9939	13.1184	13.2442	13.3711	13.4993	13.6287	13.7594	13.8913	14.0244	14.1588	14.2946	14.4316	14.5699	14.7096	14.8506	14.993	15.1367	15.2818	15.4283	15.5761	15.7255	15.8762	16.0284	16.182	16.3371	16.4937	16.6518	16.8115	16.9726	17.1353	17.2996	17.4654	17.6328	17.8018	17.9725	18.1448	18.3187	18.4943	18.6716	18.8506	19.0313	19.2137	19.3979
rdv2_r06_s159	FL1	Counts	0	0	1	0	0	0	0	0	0	0	0	0	0	0	0	1	0	0	0	0	0	0	0	0	0	0	0	0	0	0	0	0	0	0	0	0	0	0	0	0	0	0	0	0	0	0	0
rdv2_r06_s160	FL1	Bin Values (MEF)	12.5074	12.6273	12.7483	12.8705	12.9939	13.1184	13.2442	13.3711	13.4993	13.6287	13.7594	13.8913	14.0244	14.1588	14.2946	14.4316	14.5699	14.7096	14.8506	14.993	15.1367	15.2818	15.4283	15.5761	15.7255	15.8762	16.0284	16.182	16.3371	16.4937	16.6518	16.8115	16.9726	17.1353	17.2996	17.4654	17.6328	17.8018	17.9725	18.1448	18.3187	18.4943	18.6716	18.8506	19.0313	19.2137	19.3979
rdv2_r06_s160	FL1	Counts	0	0	1	0	0	0	0	0	0	0	0	0	0	0	0	1	0	0	0	0	0	0	0	0	0	0	0	0	0	0	0	0	0	0	0	0	0	0	0	0	0	0	0	0	0	0	0
rdv2_r06_s161	FL1	Bin Values (MEF)	12.5074	12.6273	12.7483	12.8705	12.9939	13.1184	13.2442	13.3711	13.4993	13.6287	13.7594	13.8913	14.0244	14.1588	14.2946	14.4316	14.5699	14.7096	14.8506	14.993	15.1367	15.2818	15.4283	15.5761	15.7255	15.8762	16.0284	16.182	16.3371	16.4937	16.6518	16.8115	16.9726	17.1353	17.2996	17.4654	17.6328	17.8018	17.9725	18.1448	18.3187	18.4943	18.6716	18.8506	19.0313	19.2137	19.3979
rdv2_r06_s161	FL1	Counts	0	0	1	0	0	0	0	0	0	0	0	0	0	0	0	1	0	0	0	0	0	0	0	0	0	0	0	0	0	0	0	0	0	0	0	0	0	0	0	0	0	0	0	0	0	0	0
rdv2_r06_s162	FL1	Bin Values (MEF)	12.5074	12.6273	12.7483	12.8705	12.9939	13.1184	13.2442	13.3711	13.4993	13.6287	13.7594	13.8913	14.0244	14.1588	14.2946	14.4316	14.5699	14.7096	14.8506	14.993	15.1367	15.2818	15.4283	15.5761	15.7255	15.8762	16.0284	16.182	16.3371	16.4937	16.6518	16.8115	16.9726	17.1353	17.2996	17.4654	17.6328	17.8018	17.9725	18.1448	18.3187	18.4943	18.6716	18.8506	19.0313	19.2137	19.3979
rdv2_r06_s162	FL1	Counts	0	0	1	0	0	0	0	0	0	0	0	0	0	0	0	1	0	0	0	0	0	0	0	0	0	0	0	0	0	0	0	0	0	0	0	0	0	0	0	0	0	0	0	0	0	0	0
rdv2_r06_s163	FL1	Bin Values (MEF)	12.5074	12.6273	12.7483	12.8705	12.9939	13.1184	13.2442	13.3711	13.4993	13.6287	13.7594	13.8913	14.0244	14.1588	14.2946	14.4316	14.5699	14.7096	14.8506	14.993	15.1367	15.2818	15.4283	15.5761	15.7255	15.8762	16.0284	16.182	16.3371	16.4937	16.6518	16.8115	16.9726	17.1353	17.2996	17.4654	17.6328	17.8018	17.9725	18.1448	18.3187	18.4943	18.6716	18.8506	19.0313	19.2137	19.3979
rdv2_r06_s163	FL1	Counts	0	0	1	0	0	0	0	0	0	0	0	0	0	0	0	1	0	0	0	0	0	0	0	0	0	0	0	0	0	0	0	0	0	0	0	0	0	0	0	0	0	0	0	0	0	0	0
rdv2_r06_s164	FL1	Bin Values (MEF)	12.5074	12.6273	12.7483	12.8705	12.9939	13.1184	13.2442	13.3711	13.4993	13.6287	13.7594	13.8913	14.0244	14.1588	14.2946	14.4316	14.5699	14.7096	14.8506	14.993	15.1367	15.2818	15.4283	15.5761	15.7255	15.8762	16.0284	16.182	16.3371	16.4937	16.6518	16.8115	16.9726	17.1353	17.2996	17.4654	17.6328	17.8018	17.9725	18.1448	18.3187	18.4943	18.6716	18.8506	19.0313	19.2137	19.3979
rdv2_r06_s164	FL1	Counts	0	0	1	0	0	0	0	0	0	0	0	0	0	0	0	1	0	0	0	0	0	0	0	0	0	0	0	0	0	0	0	0	0	0	0	0	0	0	0	0	0	0	0	0	0	0	0
rdv2_r06_s165	FL1	Bin Values (MEF)	12.5074	12.6273	12.7483	12.8705	12.9939	13.1184	13.2442	13.3711	13.4993	13.6287	13.7594	13.8913	14.0244	14.1588	14.2946	14.4316	14.5699	14.7096	14.8506	14.993	15.1367	15.2818	15.4283	15.5761	15.7255	15.8762	16.0284	16.182	16.3371	16.4937	16.6518	16.8115	16.9726	17.1353	17.2996	17.4654	17.6328	17.8018	17.9725	18.1448	18.3187	18.4943	18.6716	18.8506	19.0313	19.2137	19.3979
rdv2_r06_s165	FL1	Counts	0	0	1	0	0	0	0	0	0	0	0	0	0	0	0	1	0	0	0	0	0	0	0	0	0	0	0	0	0	0	0	0	0	0	0	0	0	0	0	0	0	0	0	0	0	0	0
rdv2_r06_s166	FL1	Bin Values (MEF)	12.5074	12.6273	12.7483	12.8705	12.9939	13.1184	13.2442	13.3711	13.4993	13.6287	13.7594	13.8913	14.0244	14.1588	14.2946	14.4316	14.5699	14.7096	14.8506	14.993	15.1367	15.2818	15.4283	15.5761	15.7255	15.8762	16.0284	16.182	16.3371	16.4937	16.6518	16.8115	16.9726	17.1353	17.2996	17.4654	17.6328	17.8018	17.9725	18.1448	18.3187	18.4943	18.6716	18.8506	19.0313	19.2137	19.3979
rdv2_r06_s166	FL1	Counts	0	0	1	0	0	0	0	0	0	0	0	0	0	0	0	1	0	0	0	0	0	0	0	0	0	0	0	0	0	0	0	0	0	0	0	0	0	0	0	0	0	0	0	0	0	0	0
rdv2_r06_s167	FL1	Bin Values (MEF)	12.5074	12.6273	12.7483	12.8705	12.9939	13.1184	13.2442	13.3711	13.4993	13.6287	13.7594	13.8913	14.0244	14.1588	14.2946	14.4316	14.5699	14.7096	14.8506	14.993	15.1367	15.2818	15.4283	15.5761	15.7255	15.8762	16.0284	16.182	16.3371	16.4937	16.6518	16.8115	16.9726	17.1353	17.2996	17.4654	17.6328	17.8018	17.9725	18.1448	18.3187	18.4943	18.6716	18.8506	19.0313	19.2137	19.3979
rdv2_r06_s167	FL1	Counts	0	0	1	0	0	0	0	0	0	0	0	0	0	0	0	1	0	0	0	0	0	0	0	0	0	0	0	0	0	0	0	0	0	0	0	0	0	0	0	0	0	0	0	0	0	0	0
rdv2_r06_s168	FL1	Bin Values (MEF)	12.5074	12.6273	12.7483	12.8705	12.9939	13.1184	13.2442	13.3711	13.4993	13.6287	13.7594	13.8913	14.0244	14.1588	14.2946	14.4316	14.5699	14.7096	14.8506	14.993	15.1367	15.2818	15.4283	15.5761	15.7255	15.8762	16.0284	16.182	16.3371	16.4937	16.6518	16.8115	16.9726	17.1353	17.2996	17.4654	17.6328	17.8018	17.9725	18.1448	18.3187	18.4943	18.6716	18.8506	19.0313	19.2137	19.3979
rdv2_r06_s168	FL1	Counts	0	0	1	0	0	0	0	0	0	0	0	0	0	0	0	1	0	0	0	0	0	0	0	0	0	0	0	0	0	0	0	0	0	0	0	0	0	0	0	0	0	0	0	0	0	0	0
rdv2_r06_s169	FL1	Bin Values (MEF)	12.5074	12.6273	12.7483	12.8705	12.9939	13.1184	13.2442	13.3711	13.4993	13.6287	13.7594	13.8913	14.0244	14.1588	14.2946	14.4316	14.5699	14.7096	14.8506	14.993	15.1367	15.2818	15.4283	15.5761	15.7255	15.8762	16.0284	16.182	16.3371	16.4937	16.6518	16.8115	16.9726	17.1353	17.2996	17.4654	17.6328	17.8018	17.9725	18.1448	18.3187	18.4943	18.6716	18.8506	19.0313	19.2137	19.3979
rdv2_r06_s169	FL1	Counts	0	0	1	0	0	0	0	0	0	0	0	0	0	0	0	1	0	0	0	0	0	0	0	0	0	0	0	0	0	0	0	0	0	0	0	0	0	0	0	0	0	0	0	0	0	0	0
rdv2_r06_s170	FL1	Bin Values (MEF)	12.5074	12.6273	12.7483	12.8705	12.9939	13.1184	13.2442	13.3711	13.4993	13.6287	13.7594	13.8913	14.0244	14.1588	14.2946	14.4316	14.5699	14.7096	14.8506	14.993	15.1367	15.2818	15.4283	15.5761	15.7255	15.8762	16.0284	16.182	16.3371	16.4937	16.6518	16.8115	16.9726	17.1353	17.2996	17.4654	17.6328	17.8018	17.9725	18.1448	18.3187	18.4943	18.6716	18.8506	19.0313	19.2137	19.3979
rdv2_r06_s170	FL1	Counts	0	0	1	0	0	0	0	0	0	0	0	0	0	0	0	1	0	0	0	0	0	0	0	0	0	0	0	0	0	0	0	0	0	0	0	0	0	0	0	0	0	0	0	0	0	0	0
rdv2_r06_s171	FL1	Bin Values (MEF)	12.5074	12.6273	12.7483	12.8705	12.9939	13.1184	13.2442	13.3711	13.4993	13.6287	13.7594	13.8913	14.0244	14.1588	14.2946	14.4316	14.5699	14.7096	14.8506	14.993	15.1367	15.2818	15.4283	15.5761	15.7255	15.8762	16.0284	16.182	16.3371	16.4937	16.6518	16.8115	16.9726	17.1353	17.2996	17.4654	17.6328	17.8018	17.9725	18.1448	18.3187	18.4943	18.6716	18.8506	19.0313	19.2137	19.3979
rdv2_r06_s171	FL1	Counts	0	0	1	0	0	0	0	0	0	0	0	0	0	0	0	1	0	0	0	0	0	0	0	0	0	0	0	0	0	0	0	0	0	0	0	0	0	0	0	0	0	0	0	0	0	0	0
rdv2_r06_s172	FL1	Bin Values (MEF)	12.5074	12.6273	12.7483	12.8705	12.9939	13.1184	13.2442	13.3711	13.4993	13.6287	13.7594	13.8913	14.0244	14.1588	14.2946	14.4316	14.5699	14.7096	14.8506	14.993	15.1367	15.2818	15.4283	15.5761	15.7255	15.8762	16.0284	16.182	16.3371	16.4937	16.6518	16.8115	16.9726	17.1353	17.2996	17.4654	17.6328	17.8018	17.9725	18.1448	18.3187	18.4943	18.6716	18.8506	19.0313	19.2137	19.3979
rdv2_r06_s172	FL1	Counts	0	0	1	0	0	0	0	0	0	0	0	0	0	0	0	1	0	0	0	0	0	0	0	0	0	0	0	0	0	0	0	0	0	0	0	0	0	0	0	0	0	0	0	0	0	0	0
rdv2_r06_s173	FL1	Bin Values (MEF)	12.5074	12.6273	12.7483	12.8705	12.9939	13.1184	13.2442	13.3711	13.4993	13.6287	13.7594	13.8913	14.0244	14.1588	14.2946	14.4316	14.5699	14.7096	14.8506	14.993	15.1367	15.2818	15.4283	15.5761	15.7255	15.8762	16.0284	16.182	16.3371	16.4937	16.6518	16.8115	16.9726	17.1353	17.2996	17.4654	17.6328	17.8018	17.9725	18.1448	18.3187	18.4943	18.6716	18.8506	19.0313	19.2137	19.3979
rdv2_r06_s173	FL1	Counts	0	0	1	0	0	0	0	0	0	0	0	0	0	0	0	1	0	0	0	0	0	0	0	0	0	0	0	0	0	0	0	0	0	0	0	0	0	0	0	0	0	0	0	0	0	0	0
rdv2_r06_s174	FL1	Bin Values (MEF)	12.5074	12.6273	12.7483	12.8705	12.9939	13.1184	13.2442	13.3711	13.4993	13.6287	13.7594	13.8913	14.0244	14.1588	14.2946	14.4316	14.5699	14.7096	14.8506	14.993	15.1367	15.2818	15.4283	15.5761	15.7255	15.8762	16.0284	16.182	16.3371	16.4937	16.6518	16.8115	16.9726	17.1353	17.2996	17.4654	17.6328	17.8018	17.9725	18.1448	18.3187	18.4943	18.6716	18.8506	19.0313	19.2137	19.3979
rdv2_r06_s174	FL1	Counts	0	0	1	0	0	0	0	0	0	0	0	0	0	0	0	1	0	0	0	0	0	0	0	0	0	0	0	0	0	0	0	0	0	0	0	0	0	0	0	0	0	0	0	0	0	0	0
rdv2_r06_s175	FL1	Bin Values (MEF)	12.5074	12.6273	12.7483	12.8705	12.9939	13.1184	13.2442	13.3711	13.4993	13.6287	13.7594	13.8913	14.0244	14.1588	14.2946	14.4316	14.5699	14.7096	14.8506	14.993	15.1367	15.2818	15.4283	15.5761	15.7255	15.8762	16.0284	16.182	16.3371	16.4937	16.6518	16.8115	16.9726	17.1353	17.2996	17.4654	17.6328	17.8018	17.9725	18.1448	18.3187	18.4943	18.6716	18.8506	19.0313	19.2137	19.3979
rdv2_r06_s175	FL1	Counts	0	0	1	0	0	0	0	0	0	0	0	0	0	0	0	1	0	0	0	0	0	0	0	0	0	0	0	0	0	0	0	0	0	0	0	0	0	0	0	0	0	0	0	0	0	0	0
rdv2_r06_s176	FL1	Bin Values (MEF)	12.5074	12.6273	12.7483	12.8705	12.9939	13.1184	13.2442	13.3711	13.4993	13.6287	13.7594	13.8913	14.0244	14.1588	14.2946	14.4316	14.5699	14.7096	14.8506	14.993	15.1367	15.2818	15.4283	15.5761	15.7255	15.8762	16.0284	16.182	16.3371	16.4937	16.6518	16.8115	16.9726	17.1353	17.2996	17.4654	17.6328	17.8018	17.9725	18.1448	18.3187	18.4943	18.6716	18.8506	19.0313	19.2137	19.3979
rdv2_r06_s176	FL1	Counts	0	0	1	0	0	0	0	0	0	0	0	0	0	0	0	1	0	0	0	0	0	0	0	0	0	0	0	0	0	0	0	0	0	0	0	0	0	0	0	0	0	0	0	0	0	0	0
rdv2_r06_s177	FL1	Bin Values (MEF)	12.5074	12.6273	12.7483	12.8705	12.9939	13.1184	13.2442	13.3711	13.4993	13.6287	13.7594	13.8913	14.0244	14.1588	14.2946	14.4316	14.5699	14.7096	14.8506	14.993	15.1367	15.2818	15.4283	15.5761	15.7255	15.8762	16.0284	16.182	16.3371	16.4937	16.6518	16.8115	16.9726	17.1353	17.2996	17.4654	17.6328	17.8018	17.9725	18.1448	18.3187	18.4943	18.6716	18.8506	19.0313	19.2137	19.3979
rdv2_r06_s177	FL1	Counts	0	0	1	0	0	0	0	0	0	0	0	0	0	0	0	1	0	0	0	0	0	0	0	0	0	0	0	0	0	0	0	0	0	0	0	0	0	0	0	0	0	0	0	0	0	0	0
rdv2_r06_s178	FL1	Bin Values (MEF)	12.5074	12.6273	12.7483	12.8705	12.9939	13.1184	13.2442	13.3711	13.4993	13.6287	13.7594	13.8913	14.0244	14.1588	14.2946	14.4316	14.5699	14.7096	14.8506	14.993	15.1367	15.2818	15.4283	15.5761	15.7255	15.8762	16.0284	16.182	16.3371	16.4937	16.6518	16.8115	16.9726	17.1353	17.2996	17.4654	17.6328	17.8018	17.9725	18.1448	18.3187	18.4943	18.6716	18.8506	19.0313	19.2137	19.3979
rdv2_r06_s178	FL1	Counts	0	0	1	0	0	0	0	0	0	0	0	0	0	0	0	1	0	0	0	0	0	0	0	0	0	0	0	0	0	0	0	0	0	0	0	0	0	0	0	0	0	0	0	0	0	0	0
rdv2_r06_s179	FL1	Bin Values (MEF)	12.5074	12.6273	12.7483	12.8705	12.9939	13.1184	13.2442	13.3711	13.4993	13.6287	13.7594	13.8913	14.0244	14.1588	14.2946	14.4316	14.5699	14.7096	14.8506	14.993	15.1367	15.2818	15.4283	15.5761	15.7255	15.8762	16.0284	16.182	16.3371	16.4937	16.6518	16.8115	16.9726	17.1353	17.2996	17.4654	17.6328	17.8018	17.9725	18.1448	18.3187	18.4943	18.6716	18.8506	19.0313	19.2137	19.3979
rdv2_r06_s179	FL1	Counts	0	0	1	0	0	0	0	0	0	0	0	0	0	0	0	1	0	0	0	0	0	0	0	0	0	0	0	0	0	0	0	0	0	0	0	0	0	0	0	0	0	0	0	0	0	0	0
rdv2_r06_s180	FL1	Bin Values (MEF)	12.5074	12.6273	12.7483	12.8705	12.9939	13.1184	13.2442	13.3711	13.4993	13.6287	13.7594	13.8913	14.0244	14.1588	14.2946	14.4316	14.5699	14.7096	14.8506	14.993	15.1367	15.2818	15.4283	15.5761	15.7255	15.8762	16.0284	16.182	16.3371	16.4937	16.6518	16.8115	16.9726	17.1353	17.2996	17.4654	17.6328	17.8018	17.9725	18.1448	18.3187	18.4943	18.6716	18.8506	19.0313	19.2137	19.3979
rdv2_r06_s180	FL1	Counts	0	0	1	0	0	0	0	0	0	0	0	0	0	0	0	1	0	0	0	0	0	0	0	0	0	0	0	0	0	0	0	0	0	0	0	0	0	0	0	0	0	0	0	0	0	0	0
rdv2_r06_s181	FL1	Bin Values (MEF)	12.5074	12.6273	12.7483	12.8705	12.9939	13.1184	13.2442	13.3711	13.4993	13.6287	13.7594	13.8913	14.0244	14.1588	14.2946	14.4316	14.5699	14.7096	14.8506	14.993	15.1367	15.2818	15.4283	15.5761	15.7255	15.8762	16.0284	16.182	16.3371	16.4937	16.6518	16.8115	16.9726	17.1353	17.2996	17.4654	17.6328	17.8018	17.9725	18.1448	18.3187	18.4943	18.6716	18.8506	19.0313	19.2137	19.3979
rdv2_r06_s181	FL1	Counts	0	0	1	0	0	0	0	0	0	0	0	0	0	0	0	1	0	0	0	0	0	0	0	0	0	0	0	0	0	0	0	0	0	0	0	0	0	0	0	0	0	0	0	0	0	0	0
rdv2_r06_s182	FL1	Bin Values (MEF)	12.5074	12.6273	12.7483	12.8705	12.9939	13.1184	13.2442	13.3711	13.4993	13.6287	13.7594	13.8913	14.0244	14.1588	14.2946	14.4316	14.5699	14.7096	14.8506	14.993	15.1367	15.2818	15.4283	15.5761	15.7255	15.8762	16.0284	16.182	16.3371	16.4937	16.6518	16.8115	16.9726	17.1353	17.2996	17.4654	17.6328	17.8018	17.9725	18.1448	18.3187	18.4943	18.6716	18.8506	19.0313	19.2137	19.3979
rdv2_r06_s182	FL1	Counts	0	0	1	0	0	0	0	0	0	0	0	0	0	0	0	1	0	0	0	0	0	0	0	0	0	0	0	0	0	0	0	0	0	0	0	0	0	0	0	0	0	0	0	0	0	0	0
rdv2_r06_s183	FL1	Bin Values (MEF)	12.5074	12.6273	12.7483	12.8705	12.9939	13.1184	13.2442	13.3711	13.4993	13.6287	13.7594	13.8913	14.0244	14.1588	14.2946	14.4316	14.5699	14.7096	14.8506	14.993	15.1367	15.2818	15.4283	15.5761	15.7255	15.8762	16.0284	16.182	16.3371	16.4937	16.6518	16.8115	16.9726	17.1353	17.2996	17.4654	17.6328	17.8018	17.9725	18.1448	18.3187	18.4943	18.6716	18.8506	19.0313	19.2137	19.3979
rdv2_r06_s183	FL1	Counts	0	0	1	0	0	0	0	0	0	0	0	0	0	0	0	1	0	0	0	0	0	0	0	0	0	0	0	0	0	0	0	0	0	0	0	0	0	0	0	0	0	0	0	0	0	0	0
rdv2_r06_s184	FL1	Bin Values (MEF)	12.5074	12.6273	12.7483	12.8705	12.9939	13.1184	13.2442	13.3711	13.4993	13.6287	13.7594	13.8913	14.0244	14.1588	14.2946	14.4316	14.5699	14.7096	14.8506	14.993	15.1367	15.2818	15.4283	15.5761	15.7255	15.8762	16.0284	16.182	16.3371	16.4937	16.6518	16.8115	16.9726	17.1353	17.2996	17.4654	17.6328	17.8018	17.9725	18.1448	18.3187	18.4943	18.6716	18.8506	19.0313	19.2137	19.3979
rdv2_r06_s184	FL1	Counts	0	0	1	0	0	0	0	0	0	0	0	0	0	0	0	1	0	0	0	0	0	0	0	0	0	0	0	0	0	0	0	0	0	0	0	0	0	0	0	0	0	0	0	0	0	0	0
rdv2_r06_s185	FL1	Bin Values (MEF)	12.5074	12.6273	12.7483	12.8705	12.9939	13.1184	13.2442	13.3711	13.4993	13.6287	13.7594	13.8913	14.0244	14.1588	14.2946	14.4316	14.5699	14.7096	14.8506	14.993	15.1367	15.2818	15.4283	15.5761	15.7255	15.8762	16.0284	16.182	16.3371	16.4937	16.6518	16.8115	16.9726	17.1353	17.2996	17.4654	17.6328	17.8018	17.9725	18.1448	18.3187	18.4943	18.6716	18.8506	19.0313	19.2137	19.3979
rdv2_r06_s185	FL1	Counts	0	0	1	0	0	0	0	0	0	0	0	0	0	0	0	1	0	0	0	0	0	0	0	0	0	0	0	0	0	0	0	0	0	0	0	0	0	0	0	0	0	0	0	0	0	0	0
rdv2_r06_s186	FL1	Bin Values (MEF)	12.5074	12.6273	12.7483	12.8705	12.9939	13.1184	13.2442	13.3711	13.4993	13.6287	13.7594	13.8913	14.0244	14.1588	14.2946	14.4316	14.5699	14.7096	14.8506	14.993	15.1367	15.2818	15.4283	15.5761	15.7255	15.8762	16.0284	16.182	16.3371	16.4937	16.6518	16.8115	16.9726	17.1353	17.2996	17.4654	17.6328	17.8018	17.9725	18.1448	18.3187	18.4943	18.6716	18.8506	19.0313	19.2137	19.3979
rdv2_r06_s186	FL1	Counts	0	0	1	0	0	0	0	0	0	0	0	0	0	0	0	1	0	0	0	0	0	0	0	0	0	0	0	0	0	0	0	0	0	0	0	0	0	0	0	0	0	0	0	0	0	0	0
rdv2_r06_s187	FL1	Bin Values (MEF)	12.5074	12.6273	12.7483	12.8705	12.9939	13.1184	13.2442	13.3711	13.4993	13.6287	13.7594	13.8913	14.0244	14.1588	14.2946	14.4316	14.5699	14.7096	14.8506	14.993	15.1367	15.2818	15.4283	15.5761	15.7255	15.8762	16.0284	16.182	16.3371	16.4937	16.6518	16.8115	16.9726	17.1353	17.2996	17.4654	17.6328	17.8018	17.9725	18.1448	18.3187	18.4943	18.6716	18.8506	19.0313	19.2137	19.3979
rdv2_r06_s187	FL1	Counts	0	0	1	0	0	0	0	0	0	0	0	0	0	0	0	1	0	0	0	0	0	0	0	0	0	0	0	0	0	0	0	0	0	0	0	0	0	0	0	0	0	0	0	0	0	0	0
rdv2_r06_s188	FL1	Bin Values (MEF)	12.5074	12.6273	12.7483	12.8705	12.9939	13.1184	13.2442	13.3711	13.4993	13.6287	13.7594	13.8913	14.0244	14.1588	14.2946	14.4316	14.5699	14.7096	14.8506	14.993	15.1367	15.2818	15.4283	15.5761	15.7255	15.8762	16.0284	16.182	16.3371	16.4937	16.6518	16.8115	16.9726	17.1353	17.2996	17.4654	17.6328	17.8018	17.9725	18.1448	18.3187	18.4943	18.6716	18.8506	19.0313	19.2137	19.3979
rdv2_r06_s188	FL1	Counts	0	0	1	0	0	0	0	0	0	0	0	0	0	0	0	1	0	0	0	0	0	0	0	0	0	0	0	0	0	0	0	0	0	0	0	0	0	0	0	0	0	0	0	0	0	0	0
rdv2_r06_s189	FL1	Bin Values (MEF)	12.5074	12.6273	12.7483	12.8705	12.9939	13.1184	13.2442	13.3711	13.4993	13.6287	13.7594	13.8913	14.0244	14.1588	14.2946	14.4316	14.5699	14.7096	14.8506	14.993	15.1367	15.2818	15.4283	15.5761	15.7255	15.8762	16.0284	16.182	16.3371	16.4937	16.6518	16.8115	16.9726	17.1353	17.2996	17.4654	17.6328	17.8018	17.9725	18.1448	18.3187	18.4943	18.6716	18.8506	19.0313	19.2137	19.3979
rdv2_r06_s189	FL1	Counts	0	0	1	0	0	0	0	0	0	0	0	0	0	0	0	1	0	0	0	0	0	0	0	0	0	0	0	0	0	0	0	0	0	0	0	0	0	0	0	0	0	0	0	0	0	0	0
rdv2_r06_s190	FL1	Bin Values (MEF)	12.5074	12.6273	12.7483	12.8705	12.9939	13.1184	13.2442	13.3711	13.4993	13.6287	13.7594	13.8913	14.0244	14.1588	14.2946	14.4316	14.5699	14.7096	14.8506	14.993	15.1367	15.2818	15.4283	15.5761	15.7255	15.8762	16.0284	16.182	16.3371	16.4937	16.6518	16.8115	16.9726	17.1353	17.2996	17.4654	17.6328	17.8018	17.9725	18.1448	18.3187	18.4943	18.6716	18.8506	19.0313	19.2137	19.3979
rdv2_r06_s190	FL1	Counts	0	0	1	0	0	0	0	0	0	0	0	0	0	0	0	1	0	0	0	0	0	0	0	0	0	0	0	0	0	0	0	0	0	0	0	0	0	0	0	0	0	0	0	0	0	0	0
rdv2_r06_s191	FL1	Bin Values (MEF)	12.5074	12.6273	12.7483	12.8705	12.9939	13.1184	13.2442	13.3711	13.4993	13.6287	13.7594	13.8913	14.0244	14.1588	14.2946	14.4316	14.5699	14.7096	14.8506	14.993	15.1367	15.2818	15.4283	15.5761	15.7255	15.8762	16.0284	16.182	16.3371	16.4937	16.6518	16.8115	16.9726	17.1353	17.2996	17.4654	17.6328	17.8018	17.9725	18.1448	18.3187	18.4943	18.6716	18.8506	19.0313	19.2137	19.3979
rdv2_r06_s191	FL1	Counts	0	0	1	0	0	0	0	0	0	0	0	0	0	0	0	1	0	0	0	0	0	0	0	0	0	0	0	0	0	0	0	0	0	0	0	0	0	0	0	0	0	0	0	0	0	0	0
rdv2_r06_s192	FL1	Bin Values (MEF)	12.5074	12.6273	12.7483	12.8705	12.9939	13.1184	13.2442	13.3711	13.4993	13.6287	13.7594	13.8913	14.0244	14.1588	14.2946	14.4316	14.5699	14.7096	14.8506	14.993	15.1367	15.2818	15.4283	15.5761	15.7255	15.8762	16.0284	16.182	16.3371	16.4937	16.6518	16.8115	16.9726	17.1353	17.2996	17.4654	17.6328	17.8018	17.9725	18.1448	18.3187	18.4943	18.6716	18.8506	19.0313	19.2137	19.3979
rdv2_r06_s192	FL1	Counts	0	0	1	0	0	0	0	0	0	0	0	0	0	0	0	1	0	0	0	0	0	0	0	0	0	0	0	0	0	0	0	0	0	0	0	0	0	0	0	0	0	0	0	0	0	0	0
[truncated: 977 more columns]
