# Supplementary material for: A photoconversion model for full spectral programming and multiplexing of optogenetic systems
Source: Mol Syst Biol. 2017 Apr 24;13(4):926. doi: 10.15252/msb.20167456 (PMC5408778; doi:10.15252/msb.20167456)
Supplement: Supplementary file 15 — Dataset EV7 [file MSB-13-926-s015.zip › dataset_ev7_cph8-ompr_data_and_analysis/cph8-ompr_data/dv-pert/rdv2_wholepop_dv-pert_complete.xlsx]

## Sheet: Sheet1
Acquisition Time (s)	Activating intensity	Beads ID	Bot Centroid (nm)	Bot DC	Bot FWHM (nm)	Bot GS Cal	Bot Intensity (umol/m2/s)	Bot LED ID	Bot Peak (nm)	Bottom LEDs	Category	Col	Data time point	Duration	Experiment ID	FL1 CV	FL1 Detector Volt.	FL1 Geom. Mean	FL1 IQR	FL1 Mean	FL1 Median	FL1 Mode	FL1 RCV	FL1 Std	FL1 Units	File Path	Gate Fraction	Growth temp max	Growth temp mean	Growth temp min	Growth temp stdev	Instrument ID	LPA	LPF update period	Maturation temp max	Maturation temp mean	Maturation temp min	Maturation temp stdev	Model	Notes	Number of Events	OD	Perturbation signal	Pre-rand well	Program type	Randomize	Raw OD	Reference signal	Row
6.156		B0001	655.132	7	22.5628	177	23.2965	660-LS	655.5	EO_21	Dynamic	1	20	480	rdv2_r08	0.593948	750	178.493	148.487	213.302	190.175	181.011	0.780789	126.69	MEF	c:\users\evan\skydrive\projects\12.lightsensorcharacterization\experiments\rdv2\rdv2_r08\measurements\flow\fcs\Cells002.fcs	0.8	36.93	36.853	36.64	0.0491561	FC002	Kirk	0.1	37.21	37.1048	35.78	0.220153	rdv2_m01	tHorizon=20	16499	0.145176	ref_pert01	1	dv-pert	Yes	0.0554	ref_prog05	1
6.895		B0001	653.26	7	22.1719	174	22.5797	660-LS	653	EO_21	Dynamic	2	180	480	rdv2_r08	0.419998	750	900.227	479.711	989.686	932.9	951.514	0.514215	415.666	MEF	c:\users\evan\skydrive\projects\12.lightsensorcharacterization\experiments\rdv2\rdv2_r08\measurements\flow\fcs\Cells003.fcs	0.8	36.93	36.853	36.64	0.0491561	FC002	Kirk	0.1	37.21	37.1048	35.78	0.220153	rdv2_m01	tHorizon=20	16571	0.126776	ref_pert01	9	dv-pert	Yes	0.0534	ref_prog05	1
7.059		B0001	651.923	7	22.1414	199	22.8951	660-LS	652	EO_21	Dynamic	3	200	480	rdv2_r08	0.401687	750	1318.36	698.228	1437.17	1344.51	1267.14	0.519319	577.292	MEF	c:\users\evan\skydrive\projects\12.lightsensorcharacterization\experiments\rdv2\rdv2_r08\measurements\flow\fcs\Cells004.fcs	0.8	36.93	36.853	36.64	0.0491561	FC002	Kirk	0.1	37.21	37.1048	35.78	0.220153	rdv2_m01	tHorizon=20	16514	0.129536	ref_pert01	10	dv-pert	Yes	0.0537	ref_prog05	1
7.115		B0001	654.342	7	22.6192	163	22.8791	660-LS	654	EO_21	Dynamic	4	160	480	rdv2_r08	0.419789	750	765.657	415.578	840.746	796.519	750.683	0.521743	352.936	MEF	c:\users\evan\skydrive\projects\12.lightsensorcharacterization\experiments\rdv2\rdv2_r08\measurements\flow\fcs\Cells005.fcs	0.8	36.93	36.853	36.64	0.0491561	FC002	Kirk	0.1	37.21	37.1048	35.78	0.220153	rdv2_m01	tHorizon=20	16524	0.129536	ref_pert01	8	dv-pert	Yes	0.0537	ref_prog05	1
5.963		B0001	656.461	7	23.4667	177	22.6557	660-LS	656	EO_21	Dynamic	5	240	480	rdv2_r08	0.382558	750	1995.02	1083.37	2171.12	2056.04	1996	0.526922	830.579	MEF	c:\users\evan\skydrive\projects\12.lightsensorcharacterization\experiments\rdv2\rdv2_r08\measurements\flow\fcs\Cells006.fcs	0.8	36.93	36.853	36.64	0.0491561	FC002	Kirk	0.1	37.21	37.1048	35.78	0.220153	rdv2_m01	tHorizon=20	16609	0.161736	ref_pert01	12	dv-pert	Yes	0.0572	ref_prog05	1
6.502		B0001	652.168	7	22.0601	226	22.2447	660-LS	652.5	EO_21	Dynamic	6	120	480	rdv2_r08	0.488243	750	499.069	342.227	565.983	531.262	673.391	0.644177	276.337	MEF	c:\users\evan\skydrive\projects\12.lightsensorcharacterization\experiments\rdv2\rdv2_r08\measurements\flow\fcs\Cells007.fcs	0.8	36.93	36.853	36.64	0.0491561	FC002	Kirk	0.1	37.21	37.1048	35.78	0.220153	rdv2_m01	tHorizon=20	16505	0.158976	ref_pert01	6	dv-pert	Yes	0.0569	ref_prog05	1
6.698		B0001	655.873	7	22.977	181	22.7843	660-LS	655.5	EO_21	Dynamic	1	40	480	rdv2_r08	0.624003	750	216.473	182.424	258.895	227.182	268.721	0.802988	161.551	MEF	c:\users\evan\skydrive\projects\12.lightsensorcharacterization\experiments\rdv2\rdv2_r08\measurements\flow\fcs\Cells008.fcs	0.8	36.93	36.853	36.64	0.0491561	FC002	Kirk	0.1	37.21	37.1048	35.78	0.220153	rdv2_m01	tHorizon=20	16524	0.168176	ref_pert01	2	dv-pert	Yes	0.0579	ref_prog05	2
6.385		B0001	655.438	7	23.1629	163	22.6911	660-LS	655.5	EO_21	Dynamic	2	360	480	rdv2_r08	0.421974	750	940.57	472.003	1027.95	970.499	1050.3	0.486351	433.768	MEF	c:\users\evan\skydrive\projects\12.lightsensorcharacterization\experiments\rdv2\rdv2_r08\measurements\flow\fcs\Cells009.fcs	0.8	36.93	36.853	36.64	0.0491561	FC002	Kirk	0.1	37.21	37.1048	35.78	0.220153	rdv2_m01	tHorizon=20	16513	0.151616	ref_pert01	18	dv-pert	Yes	0.0561	ref_prog05	2
6.113		B0001	652.334	7	22.5133	206	22.4792	660-LS	652.5	EO_21	Dynamic	3	320	480	rdv2_r08	0.390125	750	1481.2	766.863	1605.56	1513.71	1574.72	0.506612	626.37	MEF	c:\users\evan\skydrive\projects\12.lightsensorcharacterization\experiments\rdv2\rdv2_r08\measurements\flow\fcs\Cells010.fcs	0.8	36.93	36.853	36.64	0.0491561	FC002	Kirk	0.1	37.21	37.1048	35.78	0.220153	rdv2_m01	tHorizon=20	16488	0.161736	ref_pert01	16	dv-pert	Yes	0.0572	ref_prog05	2
6.045		B0001	654.819	7	22.6047	169	22.7773	660-LS	655	EO_21	Dynamic	4	260	480	rdv2_r08	0.382717	750	2252.39	1184.34	2457.29	2337.76	2529.99	0.506612	940.447	MEF	c:\users\evan\skydrive\projects\12.lightsensorcharacterization\experiments\rdv2\rdv2_r08\measurements\flow\fcs\Cells011.fcs	0.8	36.93	36.853	36.64	0.0491561	FC002	Kirk	0.1	37.21	37.1048	35.78	0.220153	rdv2_m01	tHorizon=20	16429	0.170936	ref_pert01	13	dv-pert	Yes	0.0582	ref_prog05	2
6.129		B0001	652.016	7	22.6752	241	22.0938	660-LS	652	EO_21	Dynamic	5	140	480	rdv2_r08	0.471682	750	676.854	412.031	756.802	714.507	796.519	0.576665	356.97	MEF	c:\users\evan\skydrive\projects\12.lightsensorcharacterization\experiments\rdv2\rdv2_r08\measurements\flow\fcs\Cells012.fcs	0.8	36.93	36.853	36.64	0.0491561	FC002	Kirk	0.1	37.21	37.1048	35.78	0.220153	rdv2_m01	tHorizon=20	16441	0.182896	ref_pert01	7	dv-pert	Yes	0.0595	ref_prog05	2
5.967		B0001	654.153	7	22.5861	191	22.7444	660-LS	654	EO_21	Dynamic	6	450	480	rdv2_r08	0.490757	750	558.952	341.524	626.479	592.24	721.6	0.576665	307.449	MEF	c:\users\evan\skydrive\projects\12.lightsensorcharacterization\experiments\rdv2\rdv2_r08\measurements\flow\fcs\Cells013.fcs	0.8	36.93	36.853	36.64	0.0491561	FC002	Kirk	0.1	37.21	37.1048	35.78	0.220153	rdv2_m01	tHorizon=20	16484	0.186576	ref_pert01	22	dv-pert	Yes	0.0599	ref_prog05	2
6.136		B0001	651.251	8	22.0179	220	22.4922	660-LS	652	EO_21	Dynamic	1	380	480	rdv2_r08	0.448622	750	816.928	428.165	894.25	845.154	887.944	0.506612	401.18	MEF	c:\users\evan\skydrive\projects\12.lightsensorcharacterization\experiments\rdv2\rdv2_r08\measurements\flow\fcs\Cells014.fcs	0.8	36.93	36.853	36.64	0.0491561	FC002	Kirk	0.1	37.21	37.1048	35.78	0.220153	rdv2_m01	tHorizon=20	16572	0.167256	ref_pert01	19	dv-pert	Yes	0.0578	ref_prog05	3
6.232		B0001	653.092	7	22.7834	194	22.5087	660-LS	653	EO_21	Dynamic	2	420	480	rdv2_r08	0.436815	750	648.609	368.536	716.439	680.075	788.69	0.541905	312.951	MEF	c:\users\evan\skydrive\projects\12.lightsensorcharacterization\experiments\rdv2\rdv2_r08\measurements\flow\fcs\Cells015.fcs	0.8	36.93	36.853	36.64	0.0491561	FC002	Kirk	0.1	37.21	37.1048	35.78	0.220153	rdv2_m01	tHorizon=20	16500	0.172776	ref_pert01	21	dv-pert	Yes	0.0584	ref_prog05	3
6.105		B0001	655.703	7	23.1855	174	22.8391	660-LS	655.5	EO_21	Dynamic	3	220	480	rdv2_r08	0.40543	750	1726.9	956.927	1894.38	1772.89	1687.45	0.539756	768.04	MEF	c:\users\evan\skydrive\projects\12.lightsensorcharacterization\experiments\rdv2\rdv2_r08\measurements\flow\fcs\Cells016.fcs	0.8	36.93	36.853	36.64	0.0491561	FC002	Kirk	0.1	37.21	37.1048	35.78	0.220153	rdv2_m01	tHorizon=20	16421	0.168176	ref_pert01	11	dv-pert	Yes	0.0579	ref_prog05	3
6.846		B0001	655.572	7	23.0511	174	22.4774	660-LS	655.5	EO_21	Dynamic	4	400	480	rdv2_r08	0.415226	750	757.926	395.632	826.253	788.69	743.304	0.501632	343.082	MEF	c:\users\evan\skydrive\projects\12.lightsensorcharacterization\experiments\rdv2\rdv2_r08\measurements\flow\fcs\Cells017.fcs	0.8	36.93	36.853	36.64	0.0491561	FC002	Kirk	0.1	37.21	37.1048	35.78	0.220153	rdv2_m01	tHorizon=20	16511	0.140576	ref_pert01	20	dv-pert	Yes	0.0549	ref_prog05	3
6.241		B0001	653.592	7	22.2577	185	22.6394	660-LS	653.5	EO_21	Dynamic	5	80	480	rdv2_r08	1.01387	750	358.137	280.764	418.571	379.708	427.494	0.739419	424.377	MEF	c:\users\evan\skydrive\projects\12.lightsensorcharacterization\experiments\rdv2\rdv2_r08\measurements\flow\fcs\Cells018.fcs	0.8	36.93	36.853	36.64	0.0491561	FC002	Kirk	0.1	37.21	37.1048	35.78	0.220153	rdv2_m01	tHorizon=20	16477	0.167256	ref_pert01	4	dv-pert	Yes	0.0578	ref_prog05	3
6.174		B0001	655.201	7	22.4441	172	22.6587	660-LS	655	EO_21	Dynamic	6	0	480	rdv2_r08	0.629554	750	166.536	136.052	199.196	175.725	258.311	0.774233	125.405	MEF	c:\users\evan\skydrive\projects\12.lightsensorcharacterization\experiments\rdv2\rdv2_r08\measurements\flow\fcs\Cells019.fcs	0.8	36.93	36.853	36.64	0.0491561	FC002	Kirk	0.1	37.21	37.1048	35.78	0.220153	rdv2_m01	tHorizon=20	16472	0.186576	ref_pert01	0	dv-pert	Yes	0.0599	ref_prog05	3
5.871		B0001	654.439	7	22.228	187	22.588	660-LS	654	EO_21	Dynamic	1	280	480	rdv2_r08	0.387555	750	2022.17	1036.01	2201.27	2076.45	2076.45	0.498933	853.116	MEF	c:\users\evan\skydrive\projects\12.lightsensorcharacterization\experiments\rdv2\rdv2_r08\measurements\flow\fcs\Cells020.fcs	0.8	36.93	36.853	36.64	0.0491561	FC002	Kirk	0.1	37.21	37.1048	35.78	0.220153	rdv2_m01	tHorizon=20	16531	0.174616	ref_pert01	14	dv-pert	Yes	0.0586	ref_prog05	4
6.778		B0001	655.903	7	22.7624	168	22.7134	660-LS	655.5	EO_21	Dynamic	2	480	480	rdv2_r08	0.556187	750	455.51	303.508	520.419	481.292	592.24	0.630611	289.45	MEF	c:\users\evan\skydrive\projects\12.lightsensorcharacterization\experiments\rdv2\rdv2_r08\measurements\flow\fcs\Cells021.fcs	0.8	36.93	36.853	36.64	0.0491561	FC002	Kirk	0.1	37.21	37.1048	35.78	0.220153	rdv2_m01	tHorizon=20	16519	0.140576	ref_pert01	23	dv-pert	Yes	0.0549	ref_prog05	4
6.52		B0001	656.611	7	23.2289	174	22.685	660-LS	656	EO_21	Dynamic	3	300	480	rdv2_r08	0.378485	750	1705.64	867.249	1845.21	1738.21	1755.46	0.498933	698.387	MEF	c:\users\evan\skydrive\projects\12.lightsensorcharacterization\experiments\rdv2\rdv2_r08\measurements\flow\fcs\Cells022.fcs	0.8	36.93	36.853	36.64	0.0491561	FC002	Kirk	0.1	37.21	37.1048	35.78	0.220153	rdv2_m01	tHorizon=20	16500	0.140576	ref_pert01	15	dv-pert	Yes	0.0549	ref_prog05	4
6.287		B0001	655.32	7	22.4965	183	22.933	660-LS	655.5	EO_21	Dynamic	4	340	480	rdv2_r08	0.408697	750	1136.37	563.85	1232.84	1159.35	1136.67	0.486351	503.858	MEF	c:\users\evan\skydrive\projects\12.lightsensorcharacterization\experiments\rdv2\rdv2_r08\measurements\flow\fcs\Cells023.fcs	0.8	36.93	36.853	36.64	0.0491561	FC002	Kirk	0.1	37.21	37.1048	35.78	0.220153	rdv2_m01	tHorizon=20	16524	0.153456	ref_pert01	17	dv-pert	Yes	0.0563	ref_prog05	4
7.326		B0001	655.314	7	22.9392	185	22.8549	660-LS	655.5	EO_21	Dynamic	5	60	480	rdv2_r08	0.786243	750	252.669	211.559	299.649	268.721	229.437	0.78728	235.597	MEF	c:\users\evan\skydrive\projects\12.lightsensorcharacterization\experiments\rdv2\rdv2_r08\measurements\flow\fcs\Cells024.fcs	0.8	36.93	36.853	36.64	0.0491561	FC002	Kirk	0.1	37.21	37.1048	35.78	0.220153	rdv2_m01	tHorizon=20	16436	0.135056	ref_pert01	3	dv-pert	Yes	0.0543	ref_prog05	4
6.114		B0001	656.109	7	23.0659	177	22.4935	660-LS	656	EO_21	Dynamic	6	100	480	rdv2_r08	0.518513	750	416.041	307.514	477.258	444.723	476.562	0.691473	247.464	MEF	c:\users\evan\skydrive\projects\12.lightsensorcharacterization\experiments\rdv2\rdv2_r08\measurements\flow\fcs\Cells025.fcs	0.8	36.93	36.853	36.64	0.0491561	FC002	Kirk	0.1	37.21	37.1048	35.78	0.220153	rdv2_m01	tHorizon=20	16457	0.181976	ref_pert01	5	dv-pert	Yes	0.0594	ref_prog05	4
4.701		B0001	655.132	7	22.5628	177	23.2965	660-LS	655.5	EO_21	Dynamic	1	60	480	rdv2_r09	0.618323	750	267.8	234.526	320.588	285.617	300.054	0.821121	198.227	MEF	c:\users\evan\skydrive\projects\12.lightsensorcharacterization\experiments\rdv2\rdv2_r09\measurements\flow\fcs\Cells002.fcs	0.8	36.9	36.8304	36.56	0.0643313	FC002	Kirk	0.1	37.25	37.1359	36.13	0.201693	rdv2_m01	tHorizon=20	16771	0.227976	ref_pert01	3	dv-pert	Yes	0.0644	ref_prog05	1
4.633		B0001	653.26	7	22.1719	174	22.5797	660-LS	653	EO_21	Dynamic	2	80	480	rdv2_r09	0.576691	750	330.442	273.878	388.738	354.824	481.716	0.771871	224.182	MEF	c:\users\evan\skydrive\projects\12.lightsensorcharacterization\experiments\rdv2\rdv2_r09\measurements\flow\fcs\Cells003.fcs	0.8	36.9	36.8304	36.56	0.0643313	FC002	Kirk	0.1	37.25	37.1359	36.13	0.201693	rdv2_m01	tHorizon=20	16860	0.216936	ref_pert01	4	dv-pert	Yes	0.0632	ref_prog05	1
5.353		B0001	651.923	7	22.1414	199	22.8951	660-LS	652	EO_21	Dynamic	3	100	480	rdv2_r09	0.530148	750	416.319	313.382	478.628	445.17	467.672	0.70396	253.744	MEF	c:\users\evan\skydrive\projects\12.lightsensorcharacterization\experiments\rdv2\rdv2_r09\measurements\flow\fcs\Cells004.fcs	0.8	36.9	36.8304	36.56	0.0643313	FC002	Kirk	0.1	37.25	37.1359	36.13	0.201693	rdv2_m01	tHorizon=20	16773	0.204056	ref_pert01	5	dv-pert	Yes	0.0618	ref_prog05	1
5.037		B0001	654.342	7	22.6192	163	22.8791	660-LS	654	EO_21	Dynamic	4	280	480	rdv2_r09	0.380507	750	2041.2	1043.09	2219.52	2114.77	2114.77	0.493239	844.542	MEF	c:\users\evan\skydrive\projects\12.lightsensorcharacterization\experiments\rdv2\rdv2_r09\measurements\flow\fcs\Cells005.fcs	0.8	36.9	36.8304	36.56	0.0643313	FC002	Kirk	0.1	37.25	37.1359	36.13	0.201693	rdv2_m01	tHorizon=20	16718	0.197616	ref_pert01	14	dv-pert	Yes	0.0611	ref_prog05	1
4.938		B0001	656.461	7	23.4667	177	22.6557	660-LS	656	EO_21	Dynamic	5	20	480	rdv2_r09	0.933647	750	183.844	155.591	229.633	194.42	200.258	0.800282	214.396	MEF	c:\users\evan\skydrive\projects\12.lightsensorcharacterization\experiments\rdv2\rdv2_r09\measurements\flow\fcs\Cells006.fcs	0.8	36.9	36.8304	36.56	0.0643313	FC002	Kirk	0.1	37.25	37.1359	36.13	0.201693	rdv2_m01	tHorizon=20	16693	0.246376	ref_pert01	1	dv-pert	Yes	0.0664	ref_prog05	1
4.592		B0001	652.168	7	22.0601	226	22.2447	660-LS	652.5	EO_21	Dynamic	6	240	480	rdv2_r09	0.385772	750	2004.44	1064.5	2176.27	2053.12	1954.33	0.518479	839.544	MEF	c:\users\evan\skydrive\projects\12.lightsensorcharacterization\experiments\rdv2\rdv2_r09\measurements\flow\fcs\Cells007.fcs	0.8	36.9	36.8304	36.56	0.0643313	FC002	Kirk	0.1	37.25	37.1359	36.13	0.201693	rdv2_m01	tHorizon=20	16798	0.233496	ref_pert01	12	dv-pert	Yes	0.065	ref_prog05	1
5.071		B0001	655.873	7	22.977	181	22.7843	660-LS	655.5	EO_21	Dynamic	1	40	480	rdv2_r09	0.660796	750	226.277	193.292	272.604	241.53	277.29	0.800282	180.136	MEF	c:\users\evan\skydrive\projects\12.lightsensorcharacterization\experiments\rdv2\rdv2_r09\measurements\flow\fcs\Cells008.fcs	0.8	36.9	36.8304	36.56	0.0643313	FC002	Kirk	0.1	37.25	37.1359	36.13	0.201693	rdv2_m01	tHorizon=20	16702	0.271216	ref_pert01	2	dv-pert	Yes	0.0691	ref_prog05	2
4.942		B0001	655.438	7	23.1629	163	22.6911	660-LS	655.5	EO_21	Dynamic	2	320	480	rdv2_r09	0.42281	750	1417.86	724.176	1549.07	1453.8	1497.45	0.498127	654.963	MEF	c:\users\evan\skydrive\projects\12.lightsensorcharacterization\experiments\rdv2\rdv2_r09\measurements\flow\fcs\Cells009.fcs	0.8	36.9	36.8304	36.56	0.0643313	FC002	Kirk	0.1	37.25	37.1359	36.13	0.201693	rdv2_m01	tHorizon=20	16844	0.238096	ref_pert01	16	dv-pert	Yes	0.0655	ref_prog05	2
5.097		B0001	652.334	7	22.5133	206	22.4792	660-LS	652.5	EO_21	Dynamic	3	140	480	rdv2_r09	0.451257	750	673.573	411.481	750.044	707.675	721.772	0.581455	338.463	MEF	c:\users\evan\skydrive\projects\12.lightsensorcharacterization\experiments\rdv2\rdv2_r09\measurements\flow\fcs\Cells010.fcs	0.8	36.9	36.8304	36.56	0.0643313	FC002	Kirk	0.1	37.25	37.1359	36.13	0.201693	rdv2_m01	tHorizon=20	16720	0.242696	ref_pert01	7	dv-pert	Yes	0.066	ref_prog05	2
4.796		B0001	654.819	7	22.6047	169	22.7773	660-LS	655	EO_21	Dynamic	4	360	480	rdv2_r09	0.432787	750	1027.15	522.998	1122.07	1049.93	999.41	0.498127	485.619	MEF	c:\users\evan\skydrive\projects\12.lightsensorcharacterization\experiments\rdv2\rdv2_r09\measurements\flow\fcs\Cells011.fcs	0.8	36.9	36.8304	36.56	0.0643313	FC002	Kirk	0.1	37.25	37.1359	36.13	0.201693	rdv2_m01	tHorizon=20	16884	0.250056	ref_pert01	18	dv-pert	Yes	0.0668	ref_prog05	2
4.923		B0001	652.016	7	22.6752	241	22.0938	660-LS	652	EO_21	Dynamic	5	160	480	rdv2_r09	0.439722	750	837.706	482.136	927.799	870.522	861.979	0.553847	407.973	MEF	c:\users\evan\skydrive\projects\12.lightsensorcharacterization\experiments\rdv2\rdv2_r09\measurements\flow\fcs\Cells012.fcs	0.8	36.9	36.8304	36.56	0.0643313	FC002	Kirk	0.1	37.25	37.1359	36.13	0.201693	rdv2_m01	tHorizon=20	16750	0.268456	ref_pert01	8	dv-pert	Yes	0.0688	ref_prog05	2
4.671		B0001	654.153	7	22.5861	191	22.7444	660-LS	654	EO_21	Dynamic	6	340	480	rdv2_r09	0.431727	750	1235.84	640.495	1351.34	1253.88	1278.86	0.51081	583.41	MEF	c:\users\evan\skydrive\projects\12.lightsensorcharacterization\experiments\rdv2\rdv2_r09\measurements\flow\fcs\Cells013.fcs	0.8	36.9	36.8304	36.56	0.0643313	FC002	Kirk	0.1	37.25	37.1359	36.13	0.201693	rdv2_m01	tHorizon=20	16785	0.247296	ref_pert01	17	dv-pert	Yes	0.0665	ref_prog05	2
4.985		B0001	651.251	8	22.0179	220	22.4922	660-LS	652	EO_21	Dynamic	1	260	480	rdv2_r09	0.377331	750	2249.06	1151.2	2443.82	2311.06	2288.38	0.498127	922.129	MEF	c:\users\evan\skydrive\projects\12.lightsensorcharacterization\experiments\rdv2\rdv2_r09\measurements\flow\fcs\Cells014.fcs	0.8	36.9	36.8304	36.56	0.0643313	FC002	Kirk	0.1	37.25	37.1359	36.13	0.201693	rdv2_m01	tHorizon=20	16740	0.249136	ref_pert01	13	dv-pert	Yes	0.0667	ref_prog05	3
5.152		B0001	653.092	7	22.7834	194	22.5087	660-LS	653	EO_21	Dynamic	2	200	480	rdv2_r09	0.412019	750	1465.54	806.949	1605.36	1497.45	1482.76	0.538881	661.438	MEF	c:\users\evan\skydrive\projects\12.lightsensorcharacterization\experiments\rdv2\rdv2_r09\measurements\flow\fcs\Cells015.fcs	0.8	36.9	36.8304	36.56	0.0643313	FC002	Kirk	0.1	37.25	37.1359	36.13	0.201693	rdv2_m01	tHorizon=20	16689	0.255576	ref_pert01	10	dv-pert	Yes	0.0674	ref_prog05	3
5.114		B0001	655.703	7	23.1855	174	22.8391	660-LS	655.5	EO_21	Dynamic	3	120	480	rdv2_r09	0.491545	750	550.781	361.434	622.798	586.751	628.689	0.615992	306.133	MEF	c:\users\evan\skydrive\projects\12.lightsensorcharacterization\experiments\rdv2\rdv2_r09\measurements\flow\fcs\Cells016.fcs	0.8	36.9	36.8304	36.56	0.0643313	FC002	Kirk	0.1	37.25	37.1359	36.13	0.201693	rdv2_m01	tHorizon=20	16661	0.261096	ref_pert01	6	dv-pert	Yes	0.068	ref_prog05	3
5.16		B0001	655.572	7	23.0511	174	22.4774	660-LS	655.5	EO_21	Dynamic	4	420	480	rdv2_r09	0.492084	750	627.929	362.208	696.052	660.468	714.688	0.548411	342.516	MEF	c:\users\evan\skydrive\projects\12.lightsensorcharacterization\experiments\rdv2\rdv2_r09\measurements\flow\fcs\Cells017.fcs	0.8	36.9	36.8304	36.56	0.0643313	FC002	Kirk	0.1	37.25	37.1359	36.13	0.201693	rdv2_m01	tHorizon=20	16683	0.220616	ref_pert01	21	dv-pert	Yes	0.0636	ref_prog05	3
5.224		B0001	653.592	7	22.2577	185	22.6394	660-LS	653.5	EO_21	Dynamic	5	0	480	rdv2_r09	0.979846	750	175.215	145.692	213.251	186.9	198.293	0.779521	208.954	MEF	c:\users\evan\skydrive\projects\12.lightsensorcharacterization\experiments\rdv2\rdv2_r09\measurements\flow\fcs\Cells018.fcs	0.8	36.9	36.8304	36.56	0.0643313	FC002	Kirk	0.1	37.25	37.1359	36.13	0.201693	rdv2_m01	tHorizon=20	16578	0.248216	ref_pert01	0	dv-pert	Yes	0.0666	ref_prog05	3
4.725		B0001	655.201	7	22.4441	172	22.6587	660-LS	655	EO_21	Dynamic	6	480	480	rdv2_r09	0.520501	750	436.848	304.002	497.055	467.672	569.645	0.650033	258.718	MEF	c:\users\evan\skydrive\projects\12.lightsensorcharacterization\experiments\rdv2\rdv2_r09\measurements\flow\fcs\Cells019.fcs	0.8	36.9	36.8304	36.56	0.0643313	FC002	Kirk	0.1	37.25	37.1359	36.13	0.201693	rdv2_m01	tHorizon=20	16763	0.250056	ref_pert01	23	dv-pert	Yes	0.0668	ref_prog05	3
4.855		B0001	654.439	7	22.228	187	22.588	660-LS	654	EO_21	Dynamic	1	300	480	rdv2_r09	0.405685	750	1738.23	904.536	1893.03	1788.34	1753.41	0.505797	767.975	MEF	c:\users\evan\skydrive\projects\12.lightsensorcharacterization\experiments\rdv2\rdv2_r09\measurements\flow\fcs\Cells020.fcs	0.8	36.9	36.8304	36.56	0.0643313	FC002	Kirk	0.1	37.25	37.1359	36.13	0.201693	rdv2_m01	tHorizon=20	16679	0.241776	ref_pert01	15	dv-pert	Yes	0.0659	ref_prog05	4
5.127		B0001	655.903	7	22.7624	168	22.7134	660-LS	655.5	EO_21	Dynamic	2	450	480	rdv2_r09	0.508214	750	553.32	349.61	622.388	592.566	628.689	0.589994	316.306	MEF	c:\users\evan\skydrive\projects\12.lightsensorcharacterization\experiments\rdv2\rdv2_r09\measurements\flow\fcs\Cells021.fcs	0.8	36.9	36.8304	36.56	0.0643313	FC002	Kirk	0.1	37.25	37.1359	36.13	0.201693	rdv2_m01	tHorizon=20	16736	0.246376	ref_pert01	22	dv-pert	Yes	0.0664	ref_prog05	4
5.276		B0001	656.611	7	23.2289	174	22.685	660-LS	656	EO_21	Dynamic	3	220	480	rdv2_r09	0.400419	750	1674.99	904.406	1831.17	1719.16	1770.79	0.526073	733.235	MEF	c:\users\evan\skydrive\projects\12.lightsensorcharacterization\experiments\rdv2\rdv2_r09\measurements\flow\fcs\Cells022.fcs	0.8	36.9	36.8304	36.56	0.0643313	FC002	Kirk	0.1	37.25	37.1359	36.13	0.201693	rdv2_m01	tHorizon=20	16573	0.215096	ref_pert01	11	dv-pert	Yes	0.063	ref_prog05	4
5.042		B0001	655.32	7	22.4965	183	22.933	660-LS	655.5	EO_21	Dynamic	4	400	480	rdv2_r09	0.464107	750	670.925	379.122	740.325	707.675	765.771	0.535729	343.59	MEF	c:\users\evan\skydrive\projects\12.lightsensorcharacterization\experiments\rdv2\rdv2_r09\measurements\flow\fcs\Cells023.fcs	0.8	36.9	36.8304	36.56	0.0643313	FC002	Kirk	0.1	37.25	37.1359	36.13	0.201693	rdv2_m01	tHorizon=20	16700	0.234416	ref_pert01	20	dv-pert	Yes	0.0651	ref_prog05	4
5.3		B0001	655.314	7	22.9392	185	22.8549	660-LS	655.5	EO_21	Dynamic	5	180	480	rdv2_r09	0.413746	750	974.258	518.173	1067.86	999.41	1009.32	0.518479	441.824	MEF	c:\users\evan\skydrive\projects\12.lightsensorcharacterization\experiments\rdv2\rdv2_r09\measurements\flow\fcs\Cells024.fcs	0.8	36.9	36.8304	36.56	0.0643313	FC002	Kirk	0.1	37.25	37.1359	36.13	0.201693	rdv2_m01	tHorizon=20	16641	0.219696	ref_pert01	9	dv-pert	Yes	0.0635	ref_prog05	4
4.746		B0001	656.109	7	23.0659	177	22.4935	660-LS	656	EO_21	Dynamic	6	380	480	rdv2_r09	0.439751	750	834.154	435.986	914.107	861.979	896.663	0.505797	401.98	MEF	c:\users\evan\skydrive\projects\12.lightsensorcharacterization\experiments\rdv2\rdv2_r09\measurements\flow\fcs\Cells025.fcs	0.8	36.9	36.8304	36.56	0.0643313	FC002	Kirk	0.1	37.25	37.1359	36.13	0.201693	rdv2_m01	tHorizon=20	16738	0.248216	ref_pert01	19	dv-pert	Yes	0.0666	ref_prog05	4
6.934		B0001	655.132	7	22.5628	177	23.2965	660-LS	655.5	EO_21	Dynamic	1	120	480	rdv2_r05	0.437994	750	649.38	358.264	714.728	683.318	703.972	0.524301	313.046	MEF	c:\users\evan\skydrive\projects\12.lightsensorcharacterization\experiments\rdv2\rdv2_r05\measurements\flow\fcs\Cells098.fcs	0.8	36.89	36.7872	36.64	0.0532895	FC002	Kirk	0.1	37.14	36.7936	34.46	0.503174	rdv2_m01		17020	0.151616	ref_pert01	6	dv-pert	Yes	0.0561	ref_prog05	1
7.493		B0001	653.26	7	22.1719	174	22.5797	660-LS	653	EO_21	Dynamic	2	40	480	rdv2_r05	0.420123	750	1461.06	781.204	1596.5	1496.84	1452.93	0.521901	670.729	MEF	c:\users\evan\skydrive\projects\12.lightsensorcharacterization\experiments\rdv2\rdv2_r05\measurements\flow\fcs\Cells099.fcs	0.8	36.89	36.7872	36.64	0.0532895	FC002	Kirk	0.1	37.14	36.7936	34.46	0.503174	rdv2_m01		17248	0.135976	ref_pert01	2	dv-pert	Yes	0.0544	ref_prog05	1
7.08		B0001	651.923	7	22.1414	199	22.8951	660-LS	652	EO_21	Dynamic	3	420	480	rdv2_r05	0.784153	750	574.601	334.819	640.742	606.587	606.587	0.551973	502.44	MEF	c:\users\evan\skydrive\projects\12.lightsensorcharacterization\experiments\rdv2\rdv2_r05\measurements\flow\fcs\Cells100.fcs	0.8	36.89	36.7872	36.64	0.0532895	FC002	Kirk	0.1	37.14	36.7936	34.46	0.503174	rdv2_m01		17010	0.156216	ref_pert01	21	dv-pert	Yes	0.0566	ref_prog05	1
7.2		B0001	654.342	7	22.6192	163	22.8791	660-LS	654	EO_21	Dynamic	4	300	480	rdv2_r05	0.388318	750	1566.87	837.414	1701.87	1588.7	1573.01	0.527107	660.866	MEF	c:\users\evan\skydrive\projects\12.lightsensorcharacterization\experiments\rdv2\rdv2_r05\measurements\flow\fcs\Cells101.fcs	0.8	36.89	36.7872	36.64	0.0532895	FC002	Kirk	0.1	37.14	36.7936	34.46	0.503174	rdv2_m01		17388	0.137816	ref_pert01	15	dv-pert	Yes	0.0546	ref_prog05	1
6.87		B0001	656.461	7	23.4667	177	22.6557	660-LS	656	EO_21	Dynamic	5	360	480	rdv2_r05	0.419091	750	913.231	458.834	990.68	938.791	920.337	0.488751	415.186	MEF	c:\users\evan\skydrive\projects\12.lightsensorcharacterization\experiments\rdv2\rdv2_r05\measurements\flow\fcs\Cells102.fcs	0.8	36.89	36.7872	36.64	0.0532895	FC002	Kirk	0.1	37.14	36.7936	34.46	0.503174	rdv2_m01		17192	0.145176	ref_pert01	18	dv-pert	Yes	0.0554	ref_prog05	1
7.244		B0001	652.168	7	22.0601	226	22.2447	660-LS	652.5	EO_21	Dynamic	6	380	480	rdv2_r05	0.412188	750	742.451	388.024	808.964	769.755	754.625	0.504087	333.445	MEF	c:\users\evan\skydrive\projects\12.lightsensorcharacterization\experiments\rdv2\rdv2_r05\measurements\flow\fcs\Cells103.fcs	0.8	36.89	36.7872	36.64	0.0532895	FC002	Kirk	0.1	37.14	36.7936	34.46	0.503174	rdv2_m01		17285	0.147016	ref_pert01	19	dv-pert	Yes	0.0556	ref_prog05	1
7.473		B0001	655.873	7	22.977	181	22.7843	660-LS	655.5	EO_21	Dynamic	1	480	480	rdv2_r05	0.563504	750	383.75	269.468	438.058	407.813	468.611	0.660764	246.847	MEF	c:\users\evan\skydrive\projects\12.lightsensorcharacterization\experiments\rdv2\rdv2_r05\measurements\flow\fcs\Cells104.fcs	0.8	36.89	36.7872	36.64	0.0532895	FC002	Kirk	0.1	37.14	36.7936	34.46	0.503174	rdv2_m01		16932	0.159896	ref_pert01	23	dv-pert	Yes	0.057	ref_prog05	2
6.466		B0001	655.438	7	23.1629	163	22.6911	660-LS	655.5	EO_21	Dynamic	2	0	480	rdv2_r05	0.367735	750	2935.56	1448.39	3188.4	3058.83	3028.61	0.473513	1172.49	MEF	c:\users\evan\skydrive\projects\12.lightsensorcharacterization\experiments\rdv2\rdv2_r05\measurements\flow\fcs\Cells105.fcs	0.8	36.89	36.7872	36.64	0.0532895	FC002	Kirk	0.1	37.14	36.7936	34.46	0.503174	rdv2_m01		16952	0.158056	ref_pert01	0	dv-pert	Yes	0.0568	ref_prog05	2
6.69		B0001	652.334	7	22.5133	206	22.4792	660-LS	652.5	EO_21	Dynamic	3	60	480	rdv2_r05	0.476346	750	982.424	538.204	1089.87	1006.34	948.155	0.534813	519.153	MEF	c:\users\evan\skydrive\projects\12.lightsensorcharacterization\experiments\rdv2\rdv2_r05\measurements\flow\fcs\Cells106.fcs	0.8	36.89	36.7872	36.64	0.0532895	FC002	Kirk	0.1	37.14	36.7936	34.46	0.503174	rdv2_m01		16947	0.167256	ref_pert01	3	dv-pert	Yes	0.0578	ref_prog05	2
7.134		B0001	654.819	7	22.6047	169	22.7773	660-LS	655	EO_21	Dynamic	4	340	480	rdv2_r05	0.429925	750	1102.58	562.802	1203.05	1122.44	1016.38	0.501409	517.22	MEF	c:\users\evan\skydrive\projects\12.lightsensorcharacterization\experiments\rdv2\rdv2_r05\measurements\flow\fcs\Cells107.fcs	0.8	36.89	36.7872	36.64	0.0532895	FC002	Kirk	0.1	37.14	36.7936	34.46	0.503174	rdv2_m01		17212	0.135056	ref_pert01	17	dv-pert	Yes	0.0543	ref_prog05	2
7.067		B0001	652.016	7	22.6752	241	22.0938	660-LS	652	EO_21	Dynamic	5	450	480	rdv2_r05	0.552859	750	491.666	306.636	552.098	522.674	594.664	0.586668	305.232	MEF	c:\users\evan\skydrive\projects\12.lightsensorcharacterization\experiments\rdv2\rdv2_r05\measurements\flow\fcs\Cells108.fcs	0.8	36.89	36.7872	36.64	0.0532895	FC002	Kirk	0.1	37.14	36.7936	34.46	0.503174	rdv2_m01		16960	0.148856	ref_pert01	22	dv-pert	Yes	0.0558	ref_prog05	2
6.66		B0001	654.153	7	22.5861	191	22.7444	660-LS	654	EO_21	Dynamic	6	320	480	rdv2_r05	0.410184	750	1300.97	676.493	1416.47	1328.76	1264.42	0.509116	581.012	MEF	c:\users\evan\skydrive\projects\12.lightsensorcharacterization\experiments\rdv2\rdv2_r05\measurements\flow\fcs\Cells109.fcs	0.8	36.89	36.7872	36.64	0.0532895	FC002	Kirk	0.1	37.14	36.7936	34.46	0.503174	rdv2_m01		17136	0.157136	ref_pert01	16	dv-pert	Yes	0.0567	ref_prog05	2
7.87		B0001	651.251	8	22.0179	220	22.4922	660-LS	652	EO_21	Dynamic	1	160	480	rdv2_r05	0.437065	750	729.959	409.341	807.578	762.152	858.562	0.537086	352.964	MEF	c:\users\evan\skydrive\projects\12.lightsensorcharacterization\experiments\rdv2\rdv2_r05\measurements\flow\fcs\Cells110.fcs	0.8	36.89	36.7872	36.64	0.0532895	FC002	Kirk	0.1	37.14	36.7936	34.46	0.503174	rdv2_m01		16845	0.133216	ref_pert01	8	dv-pert	Yes	0.0541	ref_prog05	3
6.685		B0001	653.092	7	22.7834	194	22.5087	660-LS	653	EO_21	Dynamic	2	180	480	rdv2_r05	0.847447	750	893.047	480.325	993.729	929.518	920.337	0.516746	842.133	MEF	c:\users\evan\skydrive\projects\12.lightsensorcharacterization\experiments\rdv2\rdv2_r05\measurements\flow\fcs\Cells111.fcs	0.8	36.89	36.7872	36.64	0.0532895	FC002	Kirk	0.1	37.14	36.7936	34.46	0.503174	rdv2_m01		16787	0.181976	ref_pert01	9	dv-pert	Yes	0.0594	ref_prog05	3
7.516		B0001	655.703	7	23.1855	174	22.8391	660-LS	655.5	EO_21	Dynamic	3	140	480	rdv2_r05	0.461136	750	651.511	372.112	721.164	683.318	732.485	0.544566	332.555	MEF	c:\users\evan\skydrive\projects\12.lightsensorcharacterization\experiments\rdv2\rdv2_r05\measurements\flow\fcs\Cells112.fcs	0.8	36.89	36.7872	36.64	0.0532895	FC002	Kirk	0.1	37.14	36.7936	34.46	0.503174	rdv2_m01		16828	0.153456	ref_pert01	7	dv-pert	Yes	0.0563	ref_prog05	3
7.44		B0001	655.572	7	23.0511	174	22.4774	660-LS	655.5	EO_21	Dynamic	4	20	480	rdv2_r05	0.389181	750	2112.1	1111.23	2301.09	2204.44	2204.44	0.504087	895.539	MEF	c:\users\evan\skydrive\projects\12.lightsensorcharacterization\experiments\rdv2\rdv2_r05\measurements\flow\fcs\Cells113.fcs	0.8	36.89	36.7872	36.64	0.0532895	FC002	Kirk	0.1	37.14	36.7936	34.46	0.503174	rdv2_m01		17047	0.127696	ref_pert01	1	dv-pert	Yes	0.0535	ref_prog05	3
6.351		B0001	653.592	7	22.2577	185	22.6394	660-LS	653.5	EO_21	Dynamic	5	220	480	rdv2_r05	0.417495	750	1563.7	879.058	1728.89	1620.55	1636.72	0.542444	721.804	MEF	c:\users\evan\skydrive\projects\12.lightsensorcharacterization\experiments\rdv2\rdv2_r05\measurements\flow\fcs\Cells114.fcs	0.8	36.89	36.7872	36.64	0.0532895	FC002	Kirk	0.1	37.14	36.7936	34.46	0.503174	rdv2_m01		16950	0.162656	ref_pert01	11	dv-pert	Yes	0.0573	ref_prog05	3
6.378		B0001	655.201	7	22.4441	172	22.6587	660-LS	655	EO_21	Dynamic	6	80	480	rdv2_r05	0.462202	750	757.265	415.782	836.783	793.022	697.019	0.524301	386.763	MEF	c:\users\evan\skydrive\projects\12.lightsensorcharacterization\experiments\rdv2\rdv2_r05\measurements\flow\fcs\Cells115.fcs	0.8	36.89	36.7872	36.64	0.0532895	FC002	Kirk	0.1	37.14	36.7936	34.46	0.503174	rdv2_m01		16868	0.173696	ref_pert01	4	dv-pert	Yes	0.0585	ref_prog05	3
6.927		B0001	654.439	7	22.228	187	22.588	660-LS	654	EO_21	Dynamic	1	400	480	rdv2_r05	0.452033	750	637.831	356.233	702.978	669.887	676.569	0.531781	317.769	MEF	c:\users\evan\skydrive\projects\12.lightsensorcharacterization\experiments\rdv2\rdv2_r05\measurements\flow\fcs\Cells116.fcs	0.8	36.89	36.7872	36.64	0.0532895	FC002	Kirk	0.1	37.14	36.7936	34.46	0.503174	rdv2_m01		16777	0.163576	ref_pert01	20	dv-pert	Yes	0.0574	ref_prog05	4
7.881		B0001	655.903	7	22.7624	168	22.7134	660-LS	655.5	EO_21	Dynamic	2	200	480	rdv2_r05	0.407764	750	1261.23	696.671	1386.26	1302.64	1227.33	0.534813	565.268	MEF	c:\users\evan\skydrive\projects\12.lightsensorcharacterization\experiments\rdv2\rdv2_r05\measurements\flow\fcs\Cells117.fcs	0.8	36.89	36.7872	36.64	0.0532895	FC002	Kirk	0.1	37.14	36.7936	34.46	0.503174	rdv2_m01		16980	0.113896	ref_pert01	10	dv-pert	Yes	0.052	ref_prog05	4
7.074		B0001	656.611	7	23.2289	174	22.685	660-LS	656	EO_21	Dynamic	3	240	480	rdv2_r05	0.392815	750	1707.76	915.667	1865.52	1754.48	1482.06	0.521901	732.804	MEF	c:\users\evan\skydrive\projects\12.lightsensorcharacterization\experiments\rdv2\rdv2_r05\measurements\flow\fcs\Cells118.fcs	0.8	36.89	36.7872	36.64	0.0532895	FC002	Kirk	0.1	37.14	36.7936	34.46	0.503174	rdv2_m01		16952	0.137816	ref_pert01	12	dv-pert	Yes	0.0546	ref_prog05	4
6.766		B0001	655.32	7	22.4965	183	22.933	660-LS	655.5	EO_21	Dynamic	4	260	480	rdv2_r05	0.38549	750	1847.44	991.343	2011	1899.49	2076.98	0.521901	775.221	MEF	c:\users\evan\skydrive\projects\12.lightsensorcharacterization\experiments\rdv2\rdv2_r05\measurements\flow\fcs\Cells119.fcs	0.8	36.89	36.7872	36.64	0.0532895	FC002	Kirk	0.1	37.14	36.7936	34.46	0.503174	rdv2_m01		17000	0.143336	ref_pert01	13	dv-pert	Yes	0.0552	ref_prog05	4
7.008		B0001	655.314	7	22.9392	185	22.8549	660-LS	655.5	EO_21	Dynamic	5	280	480	rdv2_r05	0.385563	750	1829.38	967.058	1991.49	1880.72	1880.72	0.514194	767.845	MEF	c:\users\evan\skydrive\projects\12.lightsensorcharacterization\experiments\rdv2\rdv2_r05\measurements\flow\fcs\Cells120.fcs	0.8	36.89	36.7872	36.64	0.0532895	FC002	Kirk	0.1	37.14	36.7936	34.46	0.503174	rdv2_m01		17019	0.134136	ref_pert01	14	dv-pert	Yes	0.0542	ref_prog05	4
7.195		B0001	656.109	7	23.0659	177	22.4935	660-LS	656	EO_21	Dynamic	6	100	480	rdv2_r05	0.456658	750	682.667	381.865	753.941	718.087	732.485	0.531781	344.293	MEF	c:\users\evan\skydrive\projects\12.lightsensorcharacterization\experiments\rdv2\rdv2_r05\measurements\flow\fcs\Cells121.fcs	0.8	36.89	36.7872	36.64	0.0532895	FC002	Kirk	0.1	37.14	36.7936	34.46	0.503174	rdv2_m01		16903	0.143336	ref_pert01	5	dv-pert	Yes	0.0552	ref_prog05	4
6.291		B0001	655.132	7	22.5628	177	23.2965	660-LS	655.5	EO_21	Dynamic	1	20	480	rdv2_r07	0.584065	750	214.158	168.412	251.728	227.064	242.633	0.741692	147.025	MEF	c:\users\evan\skydrive\projects\12.lightsensorcharacterization\experiments\rdv2\rdv2_r07\measurements\flow\fcs\Cells002.fcs	0.8	36.9	36.8312	36.58	0.0643854	FC002	Kirk	0.1	37.21	37.1305	36.29	0.148307	rdv2_m01	tHorizon=20	16849	0.137816	ref_pert01	1	dv-pert	Yes	0.0546	ref_prog05	1
6.33		B0001	653.26	7	22.1719	174	22.5797	660-LS	653	EO_21	Dynamic	2	220	480	rdv2_r07	0.379631	750	1798.97	930.511	1944.1	1842.59	1825.22	0.505001	738.042	MEF	c:\users\evan\skydrive\projects\12.lightsensorcharacterization\experiments\rdv2\rdv2_r07\measurements\flow\fcs\Cells003.fcs	0.8	36.9	36.8312	36.58	0.0643854	FC002	Kirk	0.1	37.21	37.1305	36.29	0.148307	rdv2_m01	tHorizon=20	16671	0.124936	ref_pert01	11	dv-pert	Yes	0.0532	ref_prog05	1
6.525		B0001	651.923	7	22.1414	199	22.8951	660-LS	652	EO_21	Dynamic	3	140	480	rdv2_r07	0.44851	750	647.98	385.206	718.854	681.425	707.743	0.565295	322.413	MEF	c:\users\evan\skydrive\projects\12.lightsensorcharacterization\experiments\rdv2\rdv2_r07\measurements\flow\fcs\Cells004.fcs	0.8	36.9	36.8312	36.58	0.0643854	FC002	Kirk	0.1	37.21	37.1305	36.29	0.148307	rdv2_m01	tHorizon=20	16832	0.128616	ref_pert01	7	dv-pert	Yes	0.0536	ref_prog05	1
7.233		B0001	654.342	7	22.6192	163	22.8791	660-LS	654	EO_21	Dynamic	4	60	480	rdv2_r07	0.545986	750	317.021	250.49	368.276	334.841	375.155	0.748086	201.074	MEF	c:\users\evan\skydrive\projects\12.lightsensorcharacterization\experiments\rdv2\rdv2_r07\measurements\flow\fcs\Cells005.fcs	0.8	36.9	36.8312	36.58	0.0643854	FC002	Kirk	0.1	37.21	37.1305	36.29	0.148307	rdv2_m01	tHorizon=20	16826	0.129536	ref_pert01	3	dv-pert	Yes	0.0537	ref_prog05	1
6.382		B0001	656.461	7	23.4667	177	22.6557	660-LS	656	EO_21	Dynamic	5	200	480	rdv2_r07	0.394838	750	1528.01	822.646	1664.29	1568.5	1724.36	0.52448	657.126	MEF	c:\users\evan\skydrive\projects\12.lightsensorcharacterization\experiments\rdv2\rdv2_r07\measurements\flow\fcs\Cells006.fcs	0.8	36.9	36.8312	36.58	0.0643854	FC002	Kirk	0.1	37.21	37.1305	36.29	0.148307	rdv2_m01	tHorizon=20	16672	0.155296	ref_pert01	10	dv-pert	Yes	0.0565	ref_prog05	1
6.427		B0001	652.168	7	22.0601	226	22.2447	660-LS	652.5	EO_21	Dynamic	6	420	480	rdv2_r07	0.435383	750	699.41	373.031	766.131	735.077	800.502	0.507472	333.56	MEF	c:\users\evan\skydrive\projects\12.lightsensorcharacterization\experiments\rdv2\rdv2_r07\measurements\flow\fcs\Cells007.fcs	0.8	36.9	36.8312	36.58	0.0643854	FC002	Kirk	0.1	37.21	37.1305	36.29	0.148307	rdv2_m01	tHorizon=20	16719	0.147936	ref_pert01	21	dv-pert	Yes	0.0557	ref_prog05	1
6.66		B0001	655.873	7	22.977	181	22.7843	660-LS	655.5	EO_21	Dynamic	1	0	480	rdv2_r07	0.636678	750	201.266	154.761	237.956	212.495	220.702	0.728304	151.502	MEF	c:\users\evan\skydrive\projects\12.lightsensorcharacterization\experiments\rdv2\rdv2_r07\measurements\flow\fcs\Cells008.fcs	0.8	36.9	36.8312	36.58	0.0643854	FC002	Kirk	0.1	37.21	37.1305	36.29	0.148307	rdv2_m01	tHorizon=20	16791	0.168176	ref_pert01	0	dv-pert	Yes	0.0579	ref_prog05	2
6.571		B0001	655.438	7	23.1629	163	22.6911	660-LS	655.5	EO_21	Dynamic	2	340	480	rdv2_r07	0.394242	750	1276.61	620.498	1379.84	1297.77	1191.7	0.478128	543.99	MEF	c:\users\evan\skydrive\projects\12.lightsensorcharacterization\experiments\rdv2\rdv2_r07\measurements\flow\fcs\Cells009.fcs	0.8	36.9	36.8312	36.58	0.0643854	FC002	Kirk	0.1	37.21	37.1305	36.29	0.148307	rdv2_m01	tHorizon=20	16673	0.139656	ref_pert01	17	dv-pert	Yes	0.0548	ref_prog05	2
6.376		B0001	652.334	7	22.5133	206	22.4792	660-LS	652.5	EO_21	Dynamic	3	360	480	rdv2_r07	0.394754	750	1132.39	539.978	1221.56	1147.39	1335.18	0.470616	482.215	MEF	c:\users\evan\skydrive\projects\12.lightsensorcharacterization\experiments\rdv2\rdv2_r07\measurements\flow\fcs\Cells010.fcs	0.8	36.9	36.8312	36.58	0.0643854	FC002	Kirk	0.1	37.21	37.1305	36.29	0.148307	rdv2_m01	tHorizon=20	16691	0.140576	ref_pert01	18	dv-pert	Yes	0.0549	ref_prog05	2
6.723		B0001	654.819	7	22.6047	169	22.7773	660-LS	655	EO_21	Dynamic	4	480	480	rdv2_r07	0.468754	750	550.008	331.944	610.746	580.06	681.425	0.572258	286.29	MEF	c:\users\evan\skydrive\projects\12.lightsensorcharacterization\experiments\rdv2\rdv2_r07\measurements\flow\fcs\Cells011.fcs	0.8	36.9	36.8312	36.58	0.0643854	FC002	Kirk	0.1	37.21	37.1305	36.29	0.148307	rdv2_m01	tHorizon=20	16720	0.147016	ref_pert01	23	dv-pert	Yes	0.0556	ref_prog05	2
6.074		B0001	652.016	7	22.6752	241	22.0938	660-LS	652	EO_21	Dynamic	5	380	480	rdv2_r07	0.42782	750	970.406	483.33	1057.5	995.39	976.708	0.485568	452.419	MEF	c:\users\evan\skydrive\projects\12.lightsensorcharacterization\experiments\rdv2\rdv2_r07\measurements\flow\fcs\Cells012.fcs	0.8	36.9	36.8312	36.58	0.0643854	FC002	Kirk	0.1	37.21	37.1305	36.29	0.148307	rdv2_m01	tHorizon=20	16681	0.159896	ref_pert01	19	dv-pert	Yes	0.057	ref_prog05	2
6.37		B0001	654.153	7	22.5861	191	22.7444	660-LS	654	EO_21	Dynamic	6	180	480	rdv2_r07	0.412894	750	1147.74	613.291	1252.33	1169.33	1147.39	0.52448	517.078	MEF	c:\users\evan\skydrive\projects\12.lightsensorcharacterization\experiments\rdv2\rdv2_r07\measurements\flow\fcs\Cells013.fcs	0.8	36.9	36.8312	36.58	0.0643854	FC002	Kirk	0.1	37.21	37.1305	36.29	0.148307	rdv2_m01	tHorizon=20	16699	0.159896	ref_pert01	9	dv-pert	Yes	0.057	ref_prog05	2
6.19		B0001	651.251	8	22.0179	220	22.4922	660-LS	652	EO_21	Dynamic	1	300	480	rdv2_r07	0.388119	750	1952.61	974.336	2113.56	1987.67	2025.69	0.49019	820.312	MEF	c:\users\evan\skydrive\projects\12.lightsensorcharacterization\experiments\rdv2\rdv2_r07\measurements\flow\fcs\Cells014.fcs	0.8	36.9	36.8312	36.58	0.0643854	FC002	Kirk	0.1	37.21	37.1305	36.29	0.148307	rdv2_m01	tHorizon=20	16686	0.169096	ref_pert01	15	dv-pert	Yes	0.058	ref_prog05	3
6.951		B0001	653.092	7	22.7834	194	22.5087	660-LS	653	EO_21	Dynamic	2	120	480	rdv2_r07	0.458522	750	580.315	351.359	646.793	613.987	742.074	0.572258	296.569	MEF	c:\users\evan\skydrive\projects\12.lightsensorcharacterization\experiments\rdv2\rdv2_r07\measurements\flow\fcs\Cells015.fcs	0.8	36.9	36.8312	36.58	0.0643854	FC002	Kirk	0.1	37.21	37.1305	36.29	0.148307	rdv2_m01	tHorizon=20	16749	0.149776	ref_pert01	6	dv-pert	Yes	0.0559	ref_prog05	3
6.901		B0001	655.703	7	23.1855	174	22.8391	660-LS	655.5	EO_21	Dynamic	3	160	480	rdv2_r07	0.420155	750	835.293	442.388	914.666	863.53	958.376	0.512302	384.301	MEF	c:\users\evan\skydrive\projects\12.lightsensorcharacterization\experiments\rdv2\rdv2_r07\measurements\flow\fcs\Cells016.fcs	0.8	36.9	36.8312	36.58	0.0643854	FC002	Kirk	0.1	37.21	37.1305	36.29	0.148307	rdv2_m01	tHorizon=20	16705	0.147936	ref_pert01	8	dv-pert	Yes	0.0557	ref_prog05	3
6.762		B0001	655.572	7	23.0511	174	22.4774	660-LS	655.5	EO_21	Dynamic	4	450	480	rdv2_r07	0.442273	750	634.865	344.103	696.187	668.635	714.479	0.514636	307.905	MEF	c:\users\evan\skydrive\projects\12.lightsensorcharacterization\experiments\rdv2\rdv2_r07\measurements\flow\fcs\Cells017.fcs	0.8	36.9	36.8312	36.58	0.0643854	FC002	Kirk	0.1	37.21	37.1305	36.29	0.148307	rdv2_m01	tHorizon=20	16734	0.133216	ref_pert01	22	dv-pert	Yes	0.0541	ref_prog05	3
6.264		B0001	653.592	7	22.2577	185	22.6394	660-LS	653.5	EO_21	Dynamic	5	280	480	rdv2_r07	0.370601	750	2270.79	1133.81	2450.92	2335.01	2518.86	0.485568	908.314	MEF	c:\users\evan\skydrive\projects\12.lightsensorcharacterization\experiments\rdv2\rdv2_r07\measurements\flow\fcs\Cells018.fcs	0.8	36.9	36.8312	36.58	0.0643854	FC002	Kirk	0.1	37.21	37.1305	36.29	0.148307	rdv2_m01	tHorizon=20	16610	0.146096	ref_pert01	14	dv-pert	Yes	0.0555	ref_prog05	3
5.799		B0001	655.201	7	22.4441	172	22.6587	660-LS	655	EO_21	Dynamic	6	260	480	rdv2_r07	0.364247	750	2420.51	1211.55	2612.86	2495.11	2291.18	0.485568	951.725	MEF	c:\users\evan\skydrive\projects\12.lightsensorcharacterization\experiments\rdv2\rdv2_r07\measurements\flow\fcs\Cells019.fcs	0.8	36.9	36.8312	36.58	0.0643854	FC002	Kirk	0.1	37.21	37.1305	36.29	0.148307	rdv2_m01	tHorizon=20	16596	0.170016	ref_pert01	13	dv-pert	Yes	0.0581	ref_prog05	3
6.349		B0001	654.439	7	22.228	187	22.588	660-LS	654	EO_21	Dynamic	1	80	480	rdv2_r07	0.519134	750	397.628	292.315	454.952	420.324	432.441	0.695452	236.181	MEF	c:\users\evan\skydrive\projects\12.lightsensorcharacterization\experiments\rdv2\rdv2_r07\measurements\flow\fcs\Cells020.fcs	0.8	36.9	36.8312	36.58	0.0643854	FC002	Kirk	0.1	37.21	37.1305	36.29	0.148307	rdv2_m01	tHorizon=20	16752	0.166336	ref_pert01	4	dv-pert	Yes	0.0577	ref_prog05	4
5.717		B0001	655.903	7	22.7624	168	22.7134	660-LS	655.5	EO_21	Dynamic	2	320	480	rdv2_r07	0.950172	750	1601.53	810.679	1738.15	1629.08	1644.58	0.497631	1651.54	MEF	c:\users\evan\skydrive\projects\12.lightsensorcharacterization\experiments\rdv2\rdv2_r07\measurements\flow\fcs\Cells021.fcs	0.8	36.9	36.8312	36.58	0.0643854	FC002	Kirk	0.1	37.21	37.1305	36.29	0.148307	rdv2_m01	tHorizon=20	16620	0.158056	ref_pert01	16	dv-pert	Yes	0.0568	ref_prog05	4
7.258		B0001	656.611	7	23.2289	174	22.685	660-LS	656	EO_21	Dynamic	3	40	480	rdv2_r07	0.79131	750	242.816	191.926	292.616	252.004	227.064	0.761601	231.55	MEF	c:\users\evan\skydrive\projects\12.lightsensorcharacterization\experiments\rdv2\rdv2_r07\measurements\flow\fcs\Cells022.fcs	0.8	36.9	36.8312	36.58	0.0643854	FC002	Kirk	0.1	37.21	37.1305	36.29	0.148307	rdv2_m01	tHorizon=20	16727	0.133216	ref_pert01	2	dv-pert	Yes	0.0541	ref_prog05	4
6.877		B0001	655.32	7	22.4965	183	22.933	660-LS	655.5	EO_21	Dynamic	4	100	480	rdv2_r07	0.47545	750	453.277	311.871	511.373	484.507	508.009	0.643687	243.132	MEF	c:\users\evan\skydrive\projects\12.lightsensorcharacterization\experiments\rdv2\rdv2_r07\measurements\flow\fcs\Cells023.fcs	0.8	36.9	36.8312	36.58	0.0643854	FC002	Kirk	0.1	37.21	37.1305	36.29	0.148307	rdv2_m01	tHorizon=20	16716	0.152536	ref_pert01	5	dv-pert	Yes	0.0562	ref_prog05	4
6.939		B0001	655.314	7	22.9392	185	22.8549	660-LS	655.5	EO_21	Dynamic	5	400	480	rdv2_r07	0.396238	750	817.898	401.308	886.24	847.323	880.048	0.473619	351.162	MEF	c:\users\evan\skydrive\projects\12.lightsensorcharacterization\experiments\rdv2\rdv2_r07\measurements\flow\fcs\Cells024.fcs	0.8	36.9	36.8312	36.58	0.0643854	FC002	Kirk	0.1	37.21	37.1305	36.29	0.148307	rdv2_m01	tHorizon=20	16604	0.128616	ref_pert01	20	dv-pert	Yes	0.0536	ref_prog05	4
5.584		B0001	656.109	7	23.0659	177	22.4935	660-LS	656	EO_21	Dynamic	6	240	480	rdv2_r07	0.377797	750	2133.44	1094.07	2310.8	2185.18	2425.19	0.500675	873.013	MEF	c:\users\evan\skydrive\projects\12.lightsensorcharacterization\experiments\rdv2\rdv2_r07\measurements\flow\fcs\Cells025.fcs	0.8	36.9	36.8312	36.58	0.0643854	FC002	Kirk	0.1	37.21	37.1305	36.29	0.148307	rdv2_m01	tHorizon=20	16652	0.158976	ref_pert01	12	dv-pert	Yes	0.0569	ref_prog05	4
5.272		B0001	655.132	7	22.5628	177	23.2965	660-LS	655.5	EO_21	Dynamic	1	180	480	rdv2_r06	0.466153	750	608.36	358.161	671.578	643.152	742.099	0.556884	313.058	MEF	c:\users\evan\skydrive\projects\12.lightsensorcharacterization\experiments\rdv2\rdv2_r06\measurements\flow\fcs\Cells098.fcs	0.8	36.93	36.822	36.46	0.0956738	FC002	Kirk	0.1	37.15	36.9457	35.75	0.27436	rdv2_m01		16608	0.161736	ref_pert01	9	dv-pert	Yes	0.0572	ref_prog05	1
5.272		B0001	653.26	7	22.1719	174	22.5797	660-LS	653	EO_21	Dynamic	2	160	480	rdv2_r06	0.466153	750	608.36	358.161	671.578	643.152	742.099	0.556884	313.058	MEF	c:\users\evan\skydrive\projects\12.lightsensorcharacterization\experiments\rdv2\rdv2_r06\measurements\flow\fcs\Cells099.fcs	0.8	36.93	36.822	36.46	0.0956738	FC002	Kirk	0.1	37.15	36.9457	35.75	0.27436	rdv2_m01		16608	0.134136	ref_pert01	8	dv-pert	Yes	0.0542	ref_prog05	1
5.272		B0001	651.923	7	22.1414	199	22.8951	660-LS	652	EO_21	Dynamic	3	280	480	rdv2_r06	0.466153	750	608.36	358.161	671.578	643.152	742.099	0.556884	313.058	MEF	c:\users\evan\skydrive\projects\12.lightsensorcharacterization\experiments\rdv2\rdv2_r06\measurements\flow\fcs\Cells100.fcs	0.8	36.93	36.822	36.46	0.0956738	FC002	Kirk	0.1	37.15	36.9457	35.75	0.27436	rdv2_m01		16608	0.127696	ref_pert01	14	dv-pert	Yes	0.0535	ref_prog05	1
5.272		B0001	654.342	7	22.6192	163	22.8791	660-LS	654	EO_21	Dynamic	4	220	480	rdv2_r06	0.466153	750	608.36	358.161	671.578	643.152	742.099	0.556884	313.058	MEF	c:\users\evan\skydrive\projects\12.lightsensorcharacterization\experiments\rdv2\rdv2_r06\measurements\flow\fcs\Cells101.fcs	0.8	36.93	36.822	36.46	0.0956738	FC002	Kirk	0.1	37.15	36.9457	35.75	0.27436	rdv2_m01		16608	0.124936	ref_pert01	11	dv-pert	Yes	0.0532	ref_prog05	1
5.272		B0001	656.461	7	23.4667	177	22.6557	660-LS	656	EO_21	Dynamic	5	300	480	rdv2_r06	0.466153	750	608.36	358.161	671.578	643.152	742.099	0.556884	313.058	MEF	c:\users\evan\skydrive\projects\12.lightsensorcharacterization\experiments\rdv2\rdv2_r06\measurements\flow\fcs\Cells102.fcs	0.8	36.93	36.822	36.46	0.0956738	FC002	Kirk	0.1	37.15	36.9457	35.75	0.27436	rdv2_m01		16608	0.124016	ref_pert01	15	dv-pert	Yes	0.0531	ref_prog05	1
5.272		B0001	652.168	7	22.0601	226	22.2447	660-LS	652.5	EO_21	Dynamic	6	20	480	rdv2_r06	0.466153	750	608.36	358.161	671.578	643.152	742.099	0.556884	313.058	MEF	c:\users\evan\skydrive\projects\12.lightsensorcharacterization\experiments\rdv2\rdv2_r06\measurements\flow\fcs\Cells103.fcs	0.8	36.93	36.822	36.46	0.0956738	FC002	Kirk	0.1	37.15	36.9457	35.75	0.27436	rdv2_m01		16608	0.126776	ref_pert01	1	dv-pert	Yes	0.0534	ref_prog05	1
5.272		B0001	655.873	7	22.977	181	22.7843	660-LS	655.5	EO_21	Dynamic	1	400	480	rdv2_r06	0.466153	750	608.36	358.161	671.578	643.152	742.099	0.556884	313.058	MEF	c:\users\evan\skydrive\projects\12.lightsensorcharacterization\experiments\rdv2\rdv2_r06\measurements\flow\fcs\Cells104.fcs	0.8	36.93	36.822	36.46	0.0956738	FC002	Kirk	0.1	37.15	36.9457	35.75	0.27436	rdv2_m01		16608	0.158056	ref_pert01	20	dv-pert	Yes	0.0568	ref_prog05	2
5.272		B0001	655.438	7	23.1629	163	22.6911	660-LS	655.5	EO_21	Dynamic	2	260	480	rdv2_r06	0.466153	750	608.36	358.161	671.578	643.152	742.099	0.556884	313.058	MEF	c:\users\evan\skydrive\projects\12.lightsensorcharacterization\experiments\rdv2\rdv2_r06\measurements\flow\fcs\Cells105.fcs	0.8	36.93	36.822	36.46	0.0956738	FC002	Kirk	0.1	37.15	36.9457	35.75	0.27436	rdv2_m01		16608	0.153456	ref_pert01	13	dv-pert	Yes	0.0563	ref_prog05	2
5.272		B0001	652.334	7	22.5133	206	22.4792	660-LS	652.5	EO_21	Dynamic	3	60	480	rdv2_r06	0.466153	750	608.36	358.161	671.578	643.152	742.099	0.556884	313.058	MEF	c:\users\evan\skydrive\projects\12.lightsensorcharacterization\experiments\rdv2\rdv2_r06\measurements\flow\fcs\Cells106.fcs	0.8	36.93	36.822	36.46	0.0956738	FC002	Kirk	0.1	37.15	36.9457	35.75	0.27436	rdv2_m01		16608	0.145176	ref_pert01	3	dv-pert	Yes	0.0554	ref_prog05	2
5.272		B0001	654.819	7	22.6047	169	22.7773	660-LS	655	EO_21	Dynamic	4	200	480	rdv2_r06	0.466153	750	608.36	358.161	671.578	643.152	742.099	0.556884	313.058	MEF	c:\users\evan\skydrive\projects\12.lightsensorcharacterization\experiments\rdv2\rdv2_r06\measurements\flow\fcs\Cells107.fcs	0.8	36.93	36.822	36.46	0.0956738	FC002	Kirk	0.1	37.15	36.9457	35.75	0.27436	rdv2_m01		16608	0.139656	ref_pert01	10	dv-pert	Yes	0.0548	ref_prog05	2
5.272		B0001	652.016	7	22.6752	241	22.0938	660-LS	652	EO_21	Dynamic	5	420	480	rdv2_r06	0.466153	750	608.36	358.161	671.578	643.152	742.099	0.556884	313.058	MEF	c:\users\evan\skydrive\projects\12.lightsensorcharacterization\experiments\rdv2\rdv2_r06\measurements\flow\fcs\Cells108.fcs	0.8	36.93	36.822	36.46	0.0956738	FC002	Kirk	0.1	37.15	36.9457	35.75	0.27436	rdv2_m01		16608	0.140576	ref_pert01	21	dv-pert	Yes	0.0549	ref_prog05	2
5.272		B0001	654.153	7	22.5861	191	22.7444	660-LS	654	EO_21	Dynamic	6	120	480	rdv2_r06	0.466153	750	608.36	358.161	671.578	643.152	742.099	0.556884	313.058	MEF	c:\users\evan\skydrive\projects\12.lightsensorcharacterization\experiments\rdv2\rdv2_r06\measurements\flow\fcs\Cells109.fcs	0.8	36.93	36.822	36.46	0.0956738	FC002	Kirk	0.1	37.15	36.9457	35.75	0.27436	rdv2_m01		16608	0.132296	ref_pert01	6	dv-pert	Yes	0.054	ref_prog05	2
5.272		B0001	651.251	8	22.0179	220	22.4922	660-LS	652	EO_21	Dynamic	1	140	480	rdv2_r06	0.466153	750	608.36	358.161	671.578	643.152	742.099	0.556884	313.058	MEF	c:\users\evan\skydrive\projects\12.lightsensorcharacterization\experiments\rdv2\rdv2_r06\measurements\flow\fcs\Cells110.fcs	0.8	36.93	36.822	36.46	0.0956738	FC002	Kirk	0.1	37.15	36.9457	35.75	0.27436	rdv2_m01		16608	0.147016	ref_pert01	7	dv-pert	Yes	0.0556	ref_prog05	3
5.272		B0001	653.092	7	22.7834	194	22.5087	660-LS	653	EO_21	Dynamic	2	240	480	rdv2_r06	0.466153	750	608.36	358.161	671.578	643.152	742.099	0.556884	313.058	MEF	c:\users\evan\skydrive\projects\12.lightsensorcharacterization\experiments\rdv2\rdv2_r06\measurements\flow\fcs\Cells111.fcs	0.8	36.93	36.822	36.46	0.0956738	FC002	Kirk	0.1	37.15	36.9457	35.75	0.27436	rdv2_m01		16608	0.146096	ref_pert01	12	dv-pert	Yes	0.0555	ref_prog05	3
5.272		B0001	655.703	7	23.1855	174	22.8391	660-LS	655.5	EO_21	Dynamic	3	360	480	rdv2_r06	0.466153	750	608.36	358.161	671.578	643.152	742.099	0.556884	313.058	MEF	c:\users\evan\skydrive\projects\12.lightsensorcharacterization\experiments\rdv2\rdv2_r06\measurements\flow\fcs\Cells112.fcs	0.8	36.93	36.822	36.46	0.0956738	FC002	Kirk	0.1	37.15	36.9457	35.75	0.27436	rdv2_m01		16608	0.135056	ref_pert01	18	dv-pert	Yes	0.0543	ref_prog05	3
5.272		B0001	655.572	7	23.0511	174	22.4774	660-LS	655.5	EO_21	Dynamic	4	340	480	rdv2_r06	0.466153	750	608.36	358.161	671.578	643.152	742.099	0.556884	313.058	MEF	c:\users\evan\skydrive\projects\12.lightsensorcharacterization\experiments\rdv2\rdv2_r06\measurements\flow\fcs\Cells113.fcs	0.8	36.93	36.822	36.46	0.0956738	FC002	Kirk	0.1	37.15	36.9457	35.75	0.27436	rdv2_m01		16608	0.132296	ref_pert01	17	dv-pert	Yes	0.054	ref_prog05	3
5.272		B0001	653.592	7	22.2577	185	22.6394	660-LS	653.5	EO_21	Dynamic	5	100	480	rdv2_r06	0.466153	750	608.36	358.161	671.578	643.152	742.099	0.556884	313.058	MEF	c:\users\evan\skydrive\projects\12.lightsensorcharacterization\experiments\rdv2\rdv2_r06\measurements\flow\fcs\Cells114.fcs	0.8	36.93	36.822	36.46	0.0956738	FC002	Kirk	0.1	37.15	36.9457	35.75	0.27436	rdv2_m01		16608	0.144256	ref_pert01	5	dv-pert	Yes	0.0553	ref_prog05	3
5.272		B0001	655.201	7	22.4441	172	22.6587	660-LS	655	EO_21	Dynamic	6	450	480	rdv2_r06	0.466153	750	608.36	358.161	671.578	643.152	742.099	0.556884	313.058	MEF	c:\users\evan\skydrive\projects\12.lightsensorcharacterization\experiments\rdv2\rdv2_r06\measurements\flow\fcs\Cells115.fcs	0.8	36.93	36.822	36.46	0.0956738	FC002	Kirk	0.1	37.15	36.9457	35.75	0.27436	rdv2_m01		16608	0.165416	ref_pert01	22	dv-pert	Yes	0.0576	ref_prog05	3
5.272		B0001	654.439	7	22.228	187	22.588	660-LS	654	EO_21	Dynamic	1	40	480	rdv2_r06	0.466153	750	608.36	358.161	671.578	643.152	742.099	0.556884	313.058	MEF	c:\users\evan\skydrive\projects\12.lightsensorcharacterization\experiments\rdv2\rdv2_r06\measurements\flow\fcs\Cells116.fcs	0.8	36.93	36.822	36.46	0.0956738	FC002	Kirk	0.1	37.15	36.9457	35.75	0.27436	rdv2_m01		16608	0.133216	ref_pert01	2	dv-pert	Yes	0.0541	ref_prog05	4
5.272		B0001	655.903	7	22.7624	168	22.7134	660-LS	655.5	EO_21	Dynamic	2	0	480	rdv2_r06	0.466153	750	608.36	358.161	671.578	643.152	742.099	0.556884	313.058	MEF	c:\users\evan\skydrive\projects\12.lightsensorcharacterization\experiments\rdv2\rdv2_r06\measurements\flow\fcs\Cells117.fcs	0.8	36.93	36.822	36.46	0.0956738	FC002	Kirk	0.1	37.15	36.9457	35.75	0.27436	rdv2_m01		16608	0.116656	ref_pert01	0	dv-pert	Yes	0.0523	ref_prog05	4
5.272		B0001	656.611	7	23.2289	174	22.685	660-LS	656	EO_21	Dynamic	3	380	480	rdv2_r06	0.466153	750	608.36	358.161	671.578	643.152	742.099	0.556884	313.058	MEF	c:\users\evan\skydrive\projects\12.lightsensorcharacterization\experiments\rdv2\rdv2_r06\measurements\flow\fcs\Cells118.fcs	0.8	36.93	36.822	36.46	0.0956738	FC002	Kirk	0.1	37.15	36.9457	35.75	0.27436	rdv2_m01		16608	0.123096	ref_pert01	19	dv-pert	Yes	0.053	ref_prog05	4
5.272		B0001	655.32	7	22.4965	183	22.933	660-LS	655.5	EO_21	Dynamic	4	480	480	rdv2_r06	0.466153	750	608.36	358.161	671.578	643.152	742.099	0.556884	313.058	MEF	c:\users\evan\skydrive\projects\12.lightsensorcharacterization\experiments\rdv2\rdv2_r06\measurements\flow\fcs\Cells119.fcs	0.8	36.93	36.822	36.46	0.0956738	FC002	Kirk	0.1	37.15	36.9457	35.75	0.27436	rdv2_m01		16608	0.145176	ref_pert01	23	dv-pert	Yes	0.0554	ref_prog05	4
5.272		B0001	655.314	7	22.9392	185	22.8549	660-LS	655.5	EO_21	Dynamic	5	80	480	rdv2_r06	0.466153	750	608.36	358.161	671.578	643.152	742.099	0.556884	313.058	MEF	c:\users\evan\skydrive\projects\12.lightsensorcharacterization\experiments\rdv2\rdv2_r06\measurements\flow\fcs\Cells120.fcs	0.8	36.93	36.822	36.46	0.0956738	FC002	Kirk	0.1	37.15	36.9457	35.75	0.27436	rdv2_m01		16608	0.110216	ref_pert01	4	dv-pert	Yes	0.0516	ref_prog05	4
5.272		B0001	656.109	7	23.0659	177	22.4935	660-LS	656	EO_21	Dynamic	6	320	480	rdv2_r06	0.466153	750	608.36	358.161	671.578	643.152	742.099	0.556884	313.058	MEF	c:\users\evan\skydrive\projects\12.lightsensorcharacterization\experiments\rdv2\rdv2_r06\measurements\flow\fcs\Cells121.fcs	0.8	36.93	36.822	36.46	0.0956738	FC002	Kirk	0.1	37.15	36.9457	35.75	0.27436	rdv2_m01		16608	0.130456	ref_pert01	16	dv-pert	Yes	0.0538	ref_prog05	4
[truncated: 18 more columns]
