# Supplementary material for: A photoconversion model for full spectral programming and multiplexing of optogenetic systems
Source: Mol Syst Biol. 2017 Apr 24;13(4):926. doi: 10.15252/msb.20167456 (PMC5408778; doi:10.15252/msb.20167456)
Supplement: Supplementary file 15 — Dataset EV7 [file MSB-13-926-s015.zip › dataset_ev7_cph8-ompr_data_and_analysis/cph8-ompr_data/dv-pert/rdv2_wholepop_dv-pert_concise.xlsx]

## Sheet: Sheet1
Activating intensity	Bot Centroid (nm)	Bot LED ID	Col	Data time point	FL1 Mean	FL1 RCV	Growth temp mean	LPA	Maturation temp mean	Model	OD	Program type	Reference signal	Row	Run ID	Run name	Sample ID	Spectral intensity	Strain ID	Top Centroid (nm)	Top LED ID	Unnamed: 19	Unnamed: 20	Unnamed: 21	Well
	655.132	660-LS	1	20	213.302	0.780789	36.853	Kirk	37.1048	rdv2_m01	0.145176	dv-pert	ref_prog05	1	rdv2_r08	RDv2 Run 8	rdv2_r08_s001		RDv2						1
	653.26	660-LS	2	180	989.686	0.514215	36.853	Kirk	37.1048	rdv2_m01	0.126776	dv-pert	ref_prog05	1	rdv2_r08	RDv2 Run 8	rdv2_r08_s002		RDv2						2
	651.923	660-LS	3	200	1437.17	0.519319	36.853	Kirk	37.1048	rdv2_m01	0.129536	dv-pert	ref_prog05	1	rdv2_r08	RDv2 Run 8	rdv2_r08_s003		RDv2						3
	654.342	660-LS	4	160	840.746	0.521743	36.853	Kirk	37.1048	rdv2_m01	0.129536	dv-pert	ref_prog05	1	rdv2_r08	RDv2 Run 8	rdv2_r08_s004		RDv2						4
	656.461	660-LS	5	240	2171.12	0.526922	36.853	Kirk	37.1048	rdv2_m01	0.161736	dv-pert	ref_prog05	1	rdv2_r08	RDv2 Run 8	rdv2_r08_s005		RDv2						5
	652.168	660-LS	6	120	565.983	0.644177	36.853	Kirk	37.1048	rdv2_m01	0.158976	dv-pert	ref_prog05	1	rdv2_r08	RDv2 Run 8	rdv2_r08_s006		RDv2						6
	655.873	660-LS	1	40	258.895	0.802988	36.853	Kirk	37.1048	rdv2_m01	0.168176	dv-pert	ref_prog05	2	rdv2_r08	RDv2 Run 8	rdv2_r08_s007		RDv2						7
	655.438	660-LS	2	360	1027.95	0.486351	36.853	Kirk	37.1048	rdv2_m01	0.151616	dv-pert	ref_prog05	2	rdv2_r08	RDv2 Run 8	rdv2_r08_s008		RDv2						8
	652.334	660-LS	3	320	1605.56	0.506612	36.853	Kirk	37.1048	rdv2_m01	0.161736	dv-pert	ref_prog05	2	rdv2_r08	RDv2 Run 8	rdv2_r08_s009		RDv2						9
	654.819	660-LS	4	260	2457.29	0.506612	36.853	Kirk	37.1048	rdv2_m01	0.170936	dv-pert	ref_prog05	2	rdv2_r08	RDv2 Run 8	rdv2_r08_s010		RDv2						10
	652.016	660-LS	5	140	756.802	0.576665	36.853	Kirk	37.1048	rdv2_m01	0.182896	dv-pert	ref_prog05	2	rdv2_r08	RDv2 Run 8	rdv2_r08_s011		RDv2						11
	654.153	660-LS	6	450	626.479	0.576665	36.853	Kirk	37.1048	rdv2_m01	0.186576	dv-pert	ref_prog05	2	rdv2_r08	RDv2 Run 8	rdv2_r08_s012		RDv2						12
	651.251	660-LS	1	380	894.25	0.506612	36.853	Kirk	37.1048	rdv2_m01	0.167256	dv-pert	ref_prog05	3	rdv2_r08	RDv2 Run 8	rdv2_r08_s013		RDv2						13
	653.092	660-LS	2	420	716.439	0.541905	36.853	Kirk	37.1048	rdv2_m01	0.172776	dv-pert	ref_prog05	3	rdv2_r08	RDv2 Run 8	rdv2_r08_s014		RDv2						14
	655.703	660-LS	3	220	1894.38	0.539756	36.853	Kirk	37.1048	rdv2_m01	0.168176	dv-pert	ref_prog05	3	rdv2_r08	RDv2 Run 8	rdv2_r08_s015		RDv2						15
	655.572	660-LS	4	400	826.253	0.501632	36.853	Kirk	37.1048	rdv2_m01	0.140576	dv-pert	ref_prog05	3	rdv2_r08	RDv2 Run 8	rdv2_r08_s016		RDv2						16
	653.592	660-LS	5	80	418.571	0.739419	36.853	Kirk	37.1048	rdv2_m01	0.167256	dv-pert	ref_prog05	3	rdv2_r08	RDv2 Run 8	rdv2_r08_s017		RDv2						17
	655.201	660-LS	6	0	199.196	0.774233	36.853	Kirk	37.1048	rdv2_m01	0.186576	dv-pert	ref_prog05	3	rdv2_r08	RDv2 Run 8	rdv2_r08_s018		RDv2						18
	654.439	660-LS	1	280	2201.27	0.498933	36.853	Kirk	37.1048	rdv2_m01	0.174616	dv-pert	ref_prog05	4	rdv2_r08	RDv2 Run 8	rdv2_r08_s019		RDv2						19
	655.903	660-LS	2	480	520.419	0.630611	36.853	Kirk	37.1048	rdv2_m01	0.140576	dv-pert	ref_prog05	4	rdv2_r08	RDv2 Run 8	rdv2_r08_s020		RDv2						20
	656.611	660-LS	3	300	1845.21	0.498933	36.853	Kirk	37.1048	rdv2_m01	0.140576	dv-pert	ref_prog05	4	rdv2_r08	RDv2 Run 8	rdv2_r08_s021		RDv2						21
	655.32	660-LS	4	340	1232.84	0.486351	36.853	Kirk	37.1048	rdv2_m01	0.153456	dv-pert	ref_prog05	4	rdv2_r08	RDv2 Run 8	rdv2_r08_s022		RDv2						22
	655.314	660-LS	5	60	299.649	0.78728	36.853	Kirk	37.1048	rdv2_m01	0.135056	dv-pert	ref_prog05	4	rdv2_r08	RDv2 Run 8	rdv2_r08_s023		RDv2						23
	656.109	660-LS	6	100	477.258	0.691473	36.853	Kirk	37.1048	rdv2_m01	0.181976	dv-pert	ref_prog05	4	rdv2_r08	RDv2 Run 8	rdv2_r08_s024		RDv2						24
	655.132	660-LS	1	60	320.588	0.821121	36.8304	Kirk	37.1359	rdv2_m01	0.227976	dv-pert	ref_prog05	1	rdv2_r09	RDv2 Run 9	rdv2_r09_s001		RDv2						1
	653.26	660-LS	2	80	388.738	0.771871	36.8304	Kirk	37.1359	rdv2_m01	0.216936	dv-pert	ref_prog05	1	rdv2_r09	RDv2 Run 9	rdv2_r09_s002		RDv2						2
	651.923	660-LS	3	100	478.628	0.70396	36.8304	Kirk	37.1359	rdv2_m01	0.204056	dv-pert	ref_prog05	1	rdv2_r09	RDv2 Run 9	rdv2_r09_s003		RDv2						3
	654.342	660-LS	4	280	2219.52	0.493239	36.8304	Kirk	37.1359	rdv2_m01	0.197616	dv-pert	ref_prog05	1	rdv2_r09	RDv2 Run 9	rdv2_r09_s004		RDv2						4
	656.461	660-LS	5	20	229.633	0.800282	36.8304	Kirk	37.1359	rdv2_m01	0.246376	dv-pert	ref_prog05	1	rdv2_r09	RDv2 Run 9	rdv2_r09_s005		RDv2						5
	652.168	660-LS	6	240	2176.27	0.518479	36.8304	Kirk	37.1359	rdv2_m01	0.233496	dv-pert	ref_prog05	1	rdv2_r09	RDv2 Run 9	rdv2_r09_s006		RDv2						6
	655.873	660-LS	1	40	272.604	0.800282	36.8304	Kirk	37.1359	rdv2_m01	0.271216	dv-pert	ref_prog05	2	rdv2_r09	RDv2 Run 9	rdv2_r09_s007		RDv2						7
	655.438	660-LS	2	320	1549.07	0.498127	36.8304	Kirk	37.1359	rdv2_m01	0.238096	dv-pert	ref_prog05	2	rdv2_r09	RDv2 Run 9	rdv2_r09_s008		RDv2						8
	652.334	660-LS	3	140	750.044	0.581455	36.8304	Kirk	37.1359	rdv2_m01	0.242696	dv-pert	ref_prog05	2	rdv2_r09	RDv2 Run 9	rdv2_r09_s009		RDv2						9
	654.819	660-LS	4	360	1122.07	0.498127	36.8304	Kirk	37.1359	rdv2_m01	0.250056	dv-pert	ref_prog05	2	rdv2_r09	RDv2 Run 9	rdv2_r09_s010		RDv2						10
	652.016	660-LS	5	160	927.799	0.553847	36.8304	Kirk	37.1359	rdv2_m01	0.268456	dv-pert	ref_prog05	2	rdv2_r09	RDv2 Run 9	rdv2_r09_s011		RDv2						11
	654.153	660-LS	6	340	1351.34	0.51081	36.8304	Kirk	37.1359	rdv2_m01	0.247296	dv-pert	ref_prog05	2	rdv2_r09	RDv2 Run 9	rdv2_r09_s012		RDv2						12
	651.251	660-LS	1	260	2443.82	0.498127	36.8304	Kirk	37.1359	rdv2_m01	0.249136	dv-pert	ref_prog05	3	rdv2_r09	RDv2 Run 9	rdv2_r09_s013		RDv2						13
	653.092	660-LS	2	200	1605.36	0.538881	36.8304	Kirk	37.1359	rdv2_m01	0.255576	dv-pert	ref_prog05	3	rdv2_r09	RDv2 Run 9	rdv2_r09_s014		RDv2						14
	655.703	660-LS	3	120	622.798	0.615992	36.8304	Kirk	37.1359	rdv2_m01	0.261096	dv-pert	ref_prog05	3	rdv2_r09	RDv2 Run 9	rdv2_r09_s015		RDv2						15
	655.572	660-LS	4	420	696.052	0.548411	36.8304	Kirk	37.1359	rdv2_m01	0.220616	dv-pert	ref_prog05	3	rdv2_r09	RDv2 Run 9	rdv2_r09_s016		RDv2						16
	653.592	660-LS	5	0	213.251	0.779521	36.8304	Kirk	37.1359	rdv2_m01	0.248216	dv-pert	ref_prog05	3	rdv2_r09	RDv2 Run 9	rdv2_r09_s017		RDv2						17
	655.201	660-LS	6	480	497.055	0.650033	36.8304	Kirk	37.1359	rdv2_m01	0.250056	dv-pert	ref_prog05	3	rdv2_r09	RDv2 Run 9	rdv2_r09_s018		RDv2						18
	654.439	660-LS	1	300	1893.03	0.505797	36.8304	Kirk	37.1359	rdv2_m01	0.241776	dv-pert	ref_prog05	4	rdv2_r09	RDv2 Run 9	rdv2_r09_s019		RDv2						19
	655.903	660-LS	2	450	622.388	0.589994	36.8304	Kirk	37.1359	rdv2_m01	0.246376	dv-pert	ref_prog05	4	rdv2_r09	RDv2 Run 9	rdv2_r09_s020		RDv2						20
	656.611	660-LS	3	220	1831.17	0.526073	36.8304	Kirk	37.1359	rdv2_m01	0.215096	dv-pert	ref_prog05	4	rdv2_r09	RDv2 Run 9	rdv2_r09_s021		RDv2						21
	655.32	660-LS	4	400	740.325	0.535729	36.8304	Kirk	37.1359	rdv2_m01	0.234416	dv-pert	ref_prog05	4	rdv2_r09	RDv2 Run 9	rdv2_r09_s022		RDv2						22
	655.314	660-LS	5	180	1067.86	0.518479	36.8304	Kirk	37.1359	rdv2_m01	0.219696	dv-pert	ref_prog05	4	rdv2_r09	RDv2 Run 9	rdv2_r09_s023		RDv2						23
	656.109	660-LS	6	380	914.107	0.505797	36.8304	Kirk	37.1359	rdv2_m01	0.248216	dv-pert	ref_prog05	4	rdv2_r09	RDv2 Run 9	rdv2_r09_s024		RDv2						24
	655.132	660-LS	1	120	714.728	0.524301	36.7872	Kirk	36.7936	rdv2_m01	0.151616	dv-pert	ref_prog05	1	rdv2_r05	RDv2 Run 5	rdv2_r05_s097		RDv2						1
	653.26	660-LS	2	40	1596.5	0.521901	36.7872	Kirk	36.7936	rdv2_m01	0.135976	dv-pert	ref_prog05	1	rdv2_r05	RDv2 Run 5	rdv2_r05_s098		RDv2						2
	651.923	660-LS	3	420	640.742	0.551973	36.7872	Kirk	36.7936	rdv2_m01	0.156216	dv-pert	ref_prog05	1	rdv2_r05	RDv2 Run 5	rdv2_r05_s099		RDv2						3
	654.342	660-LS	4	300	1701.87	0.527107	36.7872	Kirk	36.7936	rdv2_m01	0.137816	dv-pert	ref_prog05	1	rdv2_r05	RDv2 Run 5	rdv2_r05_s100		RDv2						4
	656.461	660-LS	5	360	990.68	0.488751	36.7872	Kirk	36.7936	rdv2_m01	0.145176	dv-pert	ref_prog05	1	rdv2_r05	RDv2 Run 5	rdv2_r05_s101		RDv2						5
	652.168	660-LS	6	380	808.964	0.504087	36.7872	Kirk	36.7936	rdv2_m01	0.147016	dv-pert	ref_prog05	1	rdv2_r05	RDv2 Run 5	rdv2_r05_s102		RDv2						6
	655.873	660-LS	1	480	438.058	0.660764	36.7872	Kirk	36.7936	rdv2_m01	0.159896	dv-pert	ref_prog05	2	rdv2_r05	RDv2 Run 5	rdv2_r05_s103		RDv2						7
	655.438	660-LS	2	0	3188.4	0.473513	36.7872	Kirk	36.7936	rdv2_m01	0.158056	dv-pert	ref_prog05	2	rdv2_r05	RDv2 Run 5	rdv2_r05_s104		RDv2						8
	652.334	660-LS	3	60	1089.87	0.534813	36.7872	Kirk	36.7936	rdv2_m01	0.167256	dv-pert	ref_prog05	2	rdv2_r05	RDv2 Run 5	rdv2_r05_s105		RDv2						9
	654.819	660-LS	4	340	1203.05	0.501409	36.7872	Kirk	36.7936	rdv2_m01	0.135056	dv-pert	ref_prog05	2	rdv2_r05	RDv2 Run 5	rdv2_r05_s106		RDv2						10
	652.016	660-LS	5	450	552.098	0.586668	36.7872	Kirk	36.7936	rdv2_m01	0.148856	dv-pert	ref_prog05	2	rdv2_r05	RDv2 Run 5	rdv2_r05_s107		RDv2						11
	654.153	660-LS	6	320	1416.47	0.509116	36.7872	Kirk	36.7936	rdv2_m01	0.157136	dv-pert	ref_prog05	2	rdv2_r05	RDv2 Run 5	rdv2_r05_s108		RDv2						12
	651.251	660-LS	1	160	807.578	0.537086	36.7872	Kirk	36.7936	rdv2_m01	0.133216	dv-pert	ref_prog05	3	rdv2_r05	RDv2 Run 5	rdv2_r05_s109		RDv2						13
	653.092	660-LS	2	180	993.729	0.516746	36.7872	Kirk	36.7936	rdv2_m01	0.181976	dv-pert	ref_prog05	3	rdv2_r05	RDv2 Run 5	rdv2_r05_s110		RDv2						14
	655.703	660-LS	3	140	721.164	0.544566	36.7872	Kirk	36.7936	rdv2_m01	0.153456	dv-pert	ref_prog05	3	rdv2_r05	RDv2 Run 5	rdv2_r05_s111		RDv2						15
	655.572	660-LS	4	20	2301.09	0.504087	36.7872	Kirk	36.7936	rdv2_m01	0.127696	dv-pert	ref_prog05	3	rdv2_r05	RDv2 Run 5	rdv2_r05_s112		RDv2						16
	653.592	660-LS	5	220	1728.89	0.542444	36.7872	Kirk	36.7936	rdv2_m01	0.162656	dv-pert	ref_prog05	3	rdv2_r05	RDv2 Run 5	rdv2_r05_s113		RDv2						17
	655.201	660-LS	6	80	836.783	0.524301	36.7872	Kirk	36.7936	rdv2_m01	0.173696	dv-pert	ref_prog05	3	rdv2_r05	RDv2 Run 5	rdv2_r05_s114		RDv2						18
	654.439	660-LS	1	400	702.978	0.531781	36.7872	Kirk	36.7936	rdv2_m01	0.163576	dv-pert	ref_prog05	4	rdv2_r05	RDv2 Run 5	rdv2_r05_s115		RDv2						19
	655.903	660-LS	2	200	1386.26	0.534813	36.7872	Kirk	36.7936	rdv2_m01	0.113896	dv-pert	ref_prog05	4	rdv2_r05	RDv2 Run 5	rdv2_r05_s116		RDv2						20
	656.611	660-LS	3	240	1865.52	0.521901	36.7872	Kirk	36.7936	rdv2_m01	0.137816	dv-pert	ref_prog05	4	rdv2_r05	RDv2 Run 5	rdv2_r05_s117		RDv2						21
	655.32	660-LS	4	260	2011	0.521901	36.7872	Kirk	36.7936	rdv2_m01	0.143336	dv-pert	ref_prog05	4	rdv2_r05	RDv2 Run 5	rdv2_r05_s118		RDv2						22
	655.314	660-LS	5	280	1991.49	0.514194	36.7872	Kirk	36.7936	rdv2_m01	0.134136	dv-pert	ref_prog05	4	rdv2_r05	RDv2 Run 5	rdv2_r05_s119		RDv2						23
	656.109	660-LS	6	100	753.941	0.531781	36.7872	Kirk	36.7936	rdv2_m01	0.143336	dv-pert	ref_prog05	4	rdv2_r05	RDv2 Run 5	rdv2_r05_s120		RDv2						24
	655.132	660-LS	1	20	251.728	0.741692	36.8312	Kirk	37.1305	rdv2_m01	0.137816	dv-pert	ref_prog05	1	rdv2_r07	RDv2 Run 7	rdv2_r07_s001		RDv2						1
	653.26	660-LS	2	220	1944.1	0.505001	36.8312	Kirk	37.1305	rdv2_m01	0.124936	dv-pert	ref_prog05	1	rdv2_r07	RDv2 Run 7	rdv2_r07_s002		RDv2						2
	651.923	660-LS	3	140	718.854	0.565295	36.8312	Kirk	37.1305	rdv2_m01	0.128616	dv-pert	ref_prog05	1	rdv2_r07	RDv2 Run 7	rdv2_r07_s003		RDv2						3
	654.342	660-LS	4	60	368.276	0.748086	36.8312	Kirk	37.1305	rdv2_m01	0.129536	dv-pert	ref_prog05	1	rdv2_r07	RDv2 Run 7	rdv2_r07_s004		RDv2						4
	656.461	660-LS	5	200	1664.29	0.52448	36.8312	Kirk	37.1305	rdv2_m01	0.155296	dv-pert	ref_prog05	1	rdv2_r07	RDv2 Run 7	rdv2_r07_s005		RDv2						5
	652.168	660-LS	6	420	766.131	0.507472	36.8312	Kirk	37.1305	rdv2_m01	0.147936	dv-pert	ref_prog05	1	rdv2_r07	RDv2 Run 7	rdv2_r07_s006		RDv2						6
	655.873	660-LS	1	0	237.956	0.728304	36.8312	Kirk	37.1305	rdv2_m01	0.168176	dv-pert	ref_prog05	2	rdv2_r07	RDv2 Run 7	rdv2_r07_s007		RDv2						7
	655.438	660-LS	2	340	1379.84	0.478128	36.8312	Kirk	37.1305	rdv2_m01	0.139656	dv-pert	ref_prog05	2	rdv2_r07	RDv2 Run 7	rdv2_r07_s008		RDv2						8
	652.334	660-LS	3	360	1221.56	0.470616	36.8312	Kirk	37.1305	rdv2_m01	0.140576	dv-pert	ref_prog05	2	rdv2_r07	RDv2 Run 7	rdv2_r07_s009		RDv2						9
	654.819	660-LS	4	480	610.746	0.572258	36.8312	Kirk	37.1305	rdv2_m01	0.147016	dv-pert	ref_prog05	2	rdv2_r07	RDv2 Run 7	rdv2_r07_s010		RDv2						10
	652.016	660-LS	5	380	1057.5	0.485568	36.8312	Kirk	37.1305	rdv2_m01	0.159896	dv-pert	ref_prog05	2	rdv2_r07	RDv2 Run 7	rdv2_r07_s011		RDv2						11
	654.153	660-LS	6	180	1252.33	0.52448	36.8312	Kirk	37.1305	rdv2_m01	0.159896	dv-pert	ref_prog05	2	rdv2_r07	RDv2 Run 7	rdv2_r07_s012		RDv2						12
	651.251	660-LS	1	300	2113.56	0.49019	36.8312	Kirk	37.1305	rdv2_m01	0.169096	dv-pert	ref_prog05	3	rdv2_r07	RDv2 Run 7	rdv2_r07_s013		RDv2						13
	653.092	660-LS	2	120	646.793	0.572258	36.8312	Kirk	37.1305	rdv2_m01	0.149776	dv-pert	ref_prog05	3	rdv2_r07	RDv2 Run 7	rdv2_r07_s014		RDv2						14
	655.703	660-LS	3	160	914.666	0.512302	36.8312	Kirk	37.1305	rdv2_m01	0.147936	dv-pert	ref_prog05	3	rdv2_r07	RDv2 Run 7	rdv2_r07_s015		RDv2						15
	655.572	660-LS	4	450	696.187	0.514636	36.8312	Kirk	37.1305	rdv2_m01	0.133216	dv-pert	ref_prog05	3	rdv2_r07	RDv2 Run 7	rdv2_r07_s016		RDv2						16
	653.592	660-LS	5	280	2450.92	0.485568	36.8312	Kirk	37.1305	rdv2_m01	0.146096	dv-pert	ref_prog05	3	rdv2_r07	RDv2 Run 7	rdv2_r07_s017		RDv2						17
	655.201	660-LS	6	260	2612.86	0.485568	36.8312	Kirk	37.1305	rdv2_m01	0.170016	dv-pert	ref_prog05	3	rdv2_r07	RDv2 Run 7	rdv2_r07_s018		RDv2						18
	654.439	660-LS	1	80	454.952	0.695452	36.8312	Kirk	37.1305	rdv2_m01	0.166336	dv-pert	ref_prog05	4	rdv2_r07	RDv2 Run 7	rdv2_r07_s019		RDv2						19
	655.903	660-LS	2	320	1738.15	0.497631	36.8312	Kirk	37.1305	rdv2_m01	0.158056	dv-pert	ref_prog05	4	rdv2_r07	RDv2 Run 7	rdv2_r07_s020		RDv2						20
	656.611	660-LS	3	40	292.616	0.761601	36.8312	Kirk	37.1305	rdv2_m01	0.133216	dv-pert	ref_prog05	4	rdv2_r07	RDv2 Run 7	rdv2_r07_s021		RDv2						21
	655.32	660-LS	4	100	511.373	0.643687	36.8312	Kirk	37.1305	rdv2_m01	0.152536	dv-pert	ref_prog05	4	rdv2_r07	RDv2 Run 7	rdv2_r07_s022		RDv2						22
	655.314	660-LS	5	400	886.24	0.473619	36.8312	Kirk	37.1305	rdv2_m01	0.128616	dv-pert	ref_prog05	4	rdv2_r07	RDv2 Run 7	rdv2_r07_s023		RDv2						23
	656.109	660-LS	6	240	2310.8	0.500675	36.8312	Kirk	37.1305	rdv2_m01	0.158976	dv-pert	ref_prog05	4	rdv2_r07	RDv2 Run 7	rdv2_r07_s024		RDv2						24
	655.132	660-LS	1	180	671.578	0.556884	36.822	Kirk	36.9457	rdv2_m01	0.161736	dv-pert	ref_prog05	1	rdv2_r06	RDv2 Run 6	rdv2_r06_s097		RDv2						1
	653.26	660-LS	2	160	671.578	0.556884	36.822	Kirk	36.9457	rdv2_m01	0.134136	dv-pert	ref_prog05	1	rdv2_r06	RDv2 Run 6	rdv2_r06_s098		RDv2						2
	651.923	660-LS	3	280	671.578	0.556884	36.822	Kirk	36.9457	rdv2_m01	0.127696	dv-pert	ref_prog05	1	rdv2_r06	RDv2 Run 6	rdv2_r06_s099		RDv2						3
	654.342	660-LS	4	220	671.578	0.556884	36.822	Kirk	36.9457	rdv2_m01	0.124936	dv-pert	ref_prog05	1	rdv2_r06	RDv2 Run 6	rdv2_r06_s100		RDv2						4
	656.461	660-LS	5	300	671.578	0.556884	36.822	Kirk	36.9457	rdv2_m01	0.124016	dv-pert	ref_prog05	1	rdv2_r06	RDv2 Run 6	rdv2_r06_s101		RDv2						5
	652.168	660-LS	6	20	671.578	0.556884	36.822	Kirk	36.9457	rdv2_m01	0.126776	dv-pert	ref_prog05	1	rdv2_r06	RDv2 Run 6	rdv2_r06_s102		RDv2						6
	655.873	660-LS	1	400	671.578	0.556884	36.822	Kirk	36.9457	rdv2_m01	0.158056	dv-pert	ref_prog05	2	rdv2_r06	RDv2 Run 6	rdv2_r06_s103		RDv2						7
	655.438	660-LS	2	260	671.578	0.556884	36.822	Kirk	36.9457	rdv2_m01	0.153456	dv-pert	ref_prog05	2	rdv2_r06	RDv2 Run 6	rdv2_r06_s104		RDv2						8
	652.334	660-LS	3	60	671.578	0.556884	36.822	Kirk	36.9457	rdv2_m01	0.145176	dv-pert	ref_prog05	2	rdv2_r06	RDv2 Run 6	rdv2_r06_s105		RDv2						9
	654.819	660-LS	4	200	671.578	0.556884	36.822	Kirk	36.9457	rdv2_m01	0.139656	dv-pert	ref_prog05	2	rdv2_r06	RDv2 Run 6	rdv2_r06_s106		RDv2						10
	652.016	660-LS	5	420	671.578	0.556884	36.822	Kirk	36.9457	rdv2_m01	0.140576	dv-pert	ref_prog05	2	rdv2_r06	RDv2 Run 6	rdv2_r06_s107		RDv2						11
	654.153	660-LS	6	120	671.578	0.556884	36.822	Kirk	36.9457	rdv2_m01	0.132296	dv-pert	ref_prog05	2	rdv2_r06	RDv2 Run 6	rdv2_r06_s108		RDv2						12
	651.251	660-LS	1	140	671.578	0.556884	36.822	Kirk	36.9457	rdv2_m01	0.147016	dv-pert	ref_prog05	3	rdv2_r06	RDv2 Run 6	rdv2_r06_s109		RDv2						13
	653.092	660-LS	2	240	671.578	0.556884	36.822	Kirk	36.9457	rdv2_m01	0.146096	dv-pert	ref_prog05	3	rdv2_r06	RDv2 Run 6	rdv2_r06_s110		RDv2						14
	655.703	660-LS	3	360	671.578	0.556884	36.822	Kirk	36.9457	rdv2_m01	0.135056	dv-pert	ref_prog05	3	rdv2_r06	RDv2 Run 6	rdv2_r06_s111		RDv2						15
	655.572	660-LS	4	340	671.578	0.556884	36.822	Kirk	36.9457	rdv2_m01	0.132296	dv-pert	ref_prog05	3	rdv2_r06	RDv2 Run 6	rdv2_r06_s112		RDv2						16
	653.592	660-LS	5	100	671.578	0.556884	36.822	Kirk	36.9457	rdv2_m01	0.144256	dv-pert	ref_prog05	3	rdv2_r06	RDv2 Run 6	rdv2_r06_s113		RDv2						17
	655.201	660-LS	6	450	671.578	0.556884	36.822	Kirk	36.9457	rdv2_m01	0.165416	dv-pert	ref_prog05	3	rdv2_r06	RDv2 Run 6	rdv2_r06_s114		RDv2						18
	654.439	660-LS	1	40	671.578	0.556884	36.822	Kirk	36.9457	rdv2_m01	0.133216	dv-pert	ref_prog05	4	rdv2_r06	RDv2 Run 6	rdv2_r06_s115		RDv2						19
	655.903	660-LS	2	0	671.578	0.556884	36.822	Kirk	36.9457	rdv2_m01	0.116656	dv-pert	ref_prog05	4	rdv2_r06	RDv2 Run 6	rdv2_r06_s116		RDv2						20
	656.611	660-LS	3	380	671.578	0.556884	36.822	Kirk	36.9457	rdv2_m01	0.123096	dv-pert	ref_prog05	4	rdv2_r06	RDv2 Run 6	rdv2_r06_s117		RDv2						21
	655.32	660-LS	4	480	671.578	0.556884	36.822	Kirk	36.9457	rdv2_m01	0.145176	dv-pert	ref_prog05	4	rdv2_r06	RDv2 Run 6	rdv2_r06_s118		RDv2						22
	655.314	660-LS	5	80	671.578	0.556884	36.822	Kirk	36.9457	rdv2_m01	0.110216	dv-pert	ref_prog05	4	rdv2_r06	RDv2 Run 6	rdv2_r06_s119		RDv2						23
	656.109	660-LS	6	320	671.578	0.556884	36.822	Kirk	36.9457	rdv2_m01	0.130456	dv-pert	ref_prog05	4	rdv2_r06	RDv2 Run 6	rdv2_r06_s120		RDv2						24
