# Supplementary material for: A photoconversion model for full spectral programming and multiplexing of optogenetic systems
Source: Mol Syst Biol. 2017 Apr 24;13(4):926. doi: 10.15252/msb.20167456 (PMC5408778; doi:10.15252/msb.20167456)
Supplement: Supplementary file 15 — Dataset EV7 [file MSB-13-926-s015.zip › dataset_ev7_cph8-ompr_data_and_analysis/cph8-ompr_data/ras/rdv2_wholepop_ras_complete.xlsx]

## Sheet: Sheet1
Sample ID	Experiment ID	Run ID	Run name	LPA	Well	Row	Col	Strain ID	Top LEDs	Bottom LEDs	Randomize	Program type	Category	Spectral intensity	LPF update period	Duration	Activating intensity	Type	Top LED ID	Top DC	Top GS Cal	Top Intensity (umol/m2/s)	Top Centroid (nm)	Top Peak (nm)	Top FWHM (nm)	Bot LED ID	Bot DC	Bot GS Cal	Bot Intensity (umol/m2/s)	Bot Centroid (nm)	Bot Peak (nm)	Bot FWHM (nm)	Pre-rand well	Data time point	OD	Raw OD	Growth temp mean	Growth temp min	Growth temp stdev	Growth temp max	Maturation temp mean	Maturation temp min	Maturation temp stdev	Maturation temp max	Instrument ID	Beads ID	File Path	FL1 Units	Gate Fraction
rdv2_r03_s169	rdv2_r03	rdv2_r03	RDv2 Run 3	Janeway	1	1	1	RDv2	EO_08	EO_24	No	ras	Steady-state	5	60	480	1.25	ras	361-LS	63	222	8.0986	368.879	364	10.9841	660-LS	7	198	22.6161	652.871	652.5	22.2103	0	480	0.089976	0.0494	36.7532	36.34	0.11219	36.88	37.1538	37.13	0.0089009	37.18	FC002	B0001	c:\users\evan\skydrive\projects\12.lightsensorcharacterization\experiments\rdv2\rdv2_r03\measurements\flow\fcs\Cells170.fcs	MEF	0.8
rdv2_r03_s170	rdv2_r03	rdv2_r03	RDv2 Run 3	Janeway	2	1	2	RDv2	EO_08	EO_24	No	ras	Steady-state	5	60	480	1.25	ras	380-SB	9	238	23.0912	388.324	386	12.2325	660-LS	7	204	22.3968	652.656	652.5	22.5951	1	480	0.074336	0.0477	36.7532	36.34	0.11219	36.88	37.1538	37.13	0.0089009	37.18	FC002	B0001	c:\users\evan\skydrive\projects\12.lightsensorcharacterization\experiments\rdv2\rdv2_r03\measurements\flow\fcs\Cells171.fcs	MEF	0.8
rdv2_r03_s171	rdv2_r03	rdv2_r03	RDv2 Run 3	Janeway	3	1	3	RDv2	EO_08	EO_24	No	ras	Steady-state	5	60	480	1.25	ras	405-SB	5	211	22.9631	405.711	404.5	15.7158	660-LS	7	214	22.5199	653.047	653	22.0806	2	480	0.077096	0.048	36.7532	36.34	0.11219	36.88	37.1538	37.13	0.0089009	37.18	FC002	B0001	c:\users\evan\skydrive\projects\12.lightsensorcharacterization\experiments\rdv2\rdv2_r03\measurements\flow\fcs\Cells172.fcs	MEF	0.8
rdv2_r03_s172	rdv2_r03	rdv2_r03	RDv2 Run 3	Janeway	4	1	4	RDv2	EO_08	EO_24	No	ras	Steady-state	5	60	480	1.25	ras	430-MB	6	156	22.9294	435.664	434.5	16.8721	660-LS	7	164	21.7199	655.633	655.5	23.0634	3	480	0.085376	0.0489	36.7532	36.34	0.11219	36.88	37.1538	37.13	0.0089009	37.18	FC002	B0001	c:\users\evan\skydrive\projects\12.lightsensorcharacterization\experiments\rdv2\rdv2_r03\measurements\flow\fcs\Cells173.fcs	MEF	0.8
rdv2_r03_s173	rdv2_r03	rdv2_r03	RDv2 Run 3	Janeway	5	1	5	RDv2	EO_08	EO_24	No	ras	Steady-state	5	60	480	1.25	ras	450-MB	4	207	23.0572	451.98	449	17.8119	660-LS	7	174	22.4	653.956	653.5	22.3006	4	480	0.089056	0.0493	36.7532	36.34	0.11219	36.88	37.1538	37.13	0.0089009	37.18	FC002	B0001	c:\users\evan\skydrive\projects\12.lightsensorcharacterization\experiments\rdv2\rdv2_r03\measurements\flow\fcs\Cells174.fcs	MEF	0.8
rdv2_r03_s174	rdv2_r03	rdv2_r03	RDv2 Run 3	Janeway	6	1	6	RDv2	EO_08	EO_24	No	ras	Steady-state	5	60	480	1.25	ras	470-SB	4	221	22.767	478.271	470.5	30.2197	660-LS	7	165	22.5664	656.521	656.5	22.5602	5	480	0.122176	0.0529	36.7532	36.34	0.11219	36.88	37.1538	37.13	0.0089009	37.18	FC002	B0001	c:\users\evan\skydrive\projects\12.lightsensorcharacterization\experiments\rdv2\rdv2_r03\measurements\flow\fcs\Cells175.fcs	MEF	0.8
rdv2_r03_s175	rdv2_r03	rdv2_r03	RDv2 Run 3	Janeway	7	2	1	RDv2	EO_08	EO_24	No	ras	Steady-state	5	60	480	1.25	ras	490-MB_R383	53	240	22.9675	494.702	493.5	23.7526	660-LS	7	199	22.7145	654.146	654	22.5019	6	480	0.108376	0.0514	36.7532	36.34	0.11219	36.88	37.1538	37.13	0.0089009	37.18	FC002	B0001	c:\users\evan\skydrive\projects\12.lightsensorcharacterization\experiments\rdv2\rdv2_r03\measurements\flow\fcs\Cells176.fcs	MEF	0.8
rdv2_r03_s176	rdv2_r03	rdv2_r03	RDv2 Run 3	Janeway	8	2	2	RDv2	EO_08	EO_24	No	ras	Steady-state	5	60	480	1.25	ras	505-SB	4	191	23.0345	524.08	517	29.9698	660-LS	7	203	22.7352	652.582	652.5	22.0506	7	480	0.111136	0.0517	36.7532	36.34	0.11219	36.88	37.1538	37.13	0.0089009	37.18	FC002	B0001	c:\users\evan\skydrive\projects\12.lightsensorcharacterization\experiments\rdv2\rdv2_r03\measurements\flow\fcs\Cells177.fcs	MEF	0.8
rdv2_r03_s177	rdv2_r03	rdv2_r03	RDv2 Run 3	Janeway	9	2	3	RDv2	EO_08	EO_24	No	ras	Steady-state	5	60	480	1.25	ras	520-2-KB	4	172	22.924	527.785	521	27.999	660-LS	7	147	22.3835	651.287	651.5	22.5223	8	480	0.112976	0.0519	36.7532	36.34	0.11219	36.88	37.1538	37.13	0.0089009	37.18	FC002	B0001	c:\users\evan\skydrive\projects\12.lightsensorcharacterization\experiments\rdv2\rdv2_r03\measurements\flow\fcs\Cells178.fcs	MEF	0.8
rdv2_r03_s178	rdv2_r03	rdv2_r03	RDv2 Run 3	Janeway	10	2	4	RDv2	EO_08	EO_24	No	ras	Steady-state	5	60	480	1.25	ras	525-SB_R2003	4	222	22.7151	547.492	537	38.4073	660-LS	7	156	22.5021	655.148	655	23.1002	9	480	0.118496	0.0525	36.7532	36.34	0.11219	36.88	37.1538	37.13	0.0089009	37.18	FC002	B0001	c:\users\evan\skydrive\projects\12.lightsensorcharacterization\experiments\rdv2\rdv2_r03\measurements\flow\fcs\Cells179.fcs	MEF	0.8
rdv2_r03_s179	rdv2_r03	rdv2_r03	RDv2 Run 3	Janeway	11	2	5	RDv2	EO_08	EO_24	No	ras	Steady-state	5	60	480	1.25	ras	570-KB	56	233	22.745	572.201	572.5	14.5788	660-LS	7	187	22.4444	653.076	653	22.0426	10	480	0.117576	0.0524	36.7532	36.34	0.11219	36.88	37.1538	37.13	0.0089009	37.18	FC002	B0001	c:\users\evan\skydrive\projects\12.lightsensorcharacterization\experiments\rdv2\rdv2_r03\measurements\flow\fcs\Cells180.fcs	MEF	0.8
rdv2_r03_s180	rdv2_r03	rdv2_r03	RDv2 Run 3	Janeway	12	2	6	RDv2	EO_08	EO_24	No	ras	Steady-state	5	60	480	1.25	ras	590-SB	7	212	23.4315	593.842	595	15.1574	660-LS	7	173	22.576	655.651	655.5	22.7752	11	480	0.125856	0.0533	36.7532	36.34	0.11219	36.88	37.1538	37.13	0.0089009	37.18	FC002	B0001	c:\users\evan\skydrive\projects\12.lightsensorcharacterization\experiments\rdv2\rdv2_r03\measurements\flow\fcs\Cells181.fcs	MEF	0.8
rdv2_r03_s181	rdv2_r03	rdv2_r03	RDv2 Run 3	Janeway	13	3	1	RDv2	EO_08	EO_24	No	ras	Steady-state	5	60	480	1.25	ras	605-SB	12	222	23.2959	611.076	612.5	17.2794	660-LS	7	204	22.2728	653.389	653.5	22.1882	12	480	0.133216	0.0541	36.7532	36.34	0.11219	36.88	37.1538	37.13	0.0089009	37.18	FC002	B0001	c:\users\evan\skydrive\projects\12.lightsensorcharacterization\experiments\rdv2\rdv2_r03\measurements\flow\fcs\Cells182.fcs	MEF	0.8
rdv2_r03_s182	rdv2_r03	rdv2_r03	RDv2 Run 3	Janeway	14	3	2	RDv2	EO_08	EO_24	No	ras	Steady-state	5	60	480	1.25	ras	630-SB	3	185	23.06	636.635	639	16.191	660-LS	7	232	22.2412	651.941	652	22.5552	13	480	0.135056	0.0543	36.7532	36.34	0.11219	36.88	37.1538	37.13	0.0089009	37.18	FC002	B0001	c:\users\evan\skydrive\projects\12.lightsensorcharacterization\experiments\rdv2\rdv2_r03\measurements\flow\fcs\Cells183.fcs	MEF	0.8
rdv2_r03_s183	rdv2_r03	rdv2_r03	RDv2 Run 3	Janeway	15	3	3	RDv2	EO_08	EO_24	No	ras	Steady-state	5	60	480	1.25	ras	660-LS	6	253	22.8306	652.017	652.5	22.3026	660-LS	7	172	22.8586	655.048	654.5	22.7783	14	480	0.126776	0.0534	36.7532	36.34	0.11219	36.88	37.1538	37.13	0.0089009	37.18	FC002	B0001	c:\users\evan\skydrive\projects\12.lightsensorcharacterization\experiments\rdv2\rdv2_r03\measurements\flow\fcs\Cells184.fcs	MEF	0.8
rdv2_r03_s184	rdv2_r03	rdv2_r03	RDv2 Run 3	Janeway	16	3	4	RDv2	EO_08	EO_24	No	ras	Steady-state	5	60	480	1.25	ras	680-MT	5	180	23.0126	675.956	676	23.1766	660-LS	7	189	22.4133	653.209	653.5	22.4231	15	480	0.138736	0.0547	36.7532	36.34	0.11219	36.88	37.1538	37.13	0.0089009	37.18	FC002	B0001	c:\users\evan\skydrive\projects\12.lightsensorcharacterization\experiments\rdv2\rdv2_r03\measurements\flow\fcs\Cells185.fcs	MEF	0.8
rdv2_r03_s185	rdv2_r03	rdv2_r03	RDv2 Run 3	Janeway	17	3	5	RDv2	EO_08	EO_24	No	ras	Steady-state	5	60	480	1.25	ras	700-MB	6	201	21.8795	699.983	700	22.0659	660-LS	7	177	22.5266	653.568	653.5	22.0813	16	480	0.122176	0.0529	36.7532	36.34	0.11219	36.88	37.1538	37.13	0.0089009	37.18	FC002	B0001	c:\users\evan\skydrive\projects\12.lightsensorcharacterization\experiments\rdv2\rdv2_r03\measurements\flow\fcs\Cells186.fcs	MEF	0.8
rdv2_r03_s186	rdv2_r03	rdv2_r03	RDv2 Run 3	Janeway	18	3	6	RDv2	EO_08	EO_24	No	ras	Steady-state	5	60	480	1.25	ras	720-MB	5	191	23.2116	723.046	723.5	25.2924	660-LS	7	175	22.4558	654.879	655	22.7502	17	480	0.122176	0.0529	36.7532	36.34	0.11219	36.88	37.1538	37.13	0.0089009	37.18	FC002	B0001	c:\users\evan\skydrive\projects\12.lightsensorcharacterization\experiments\rdv2\rdv2_r03\measurements\flow\fcs\Cells187.fcs	MEF	0.8
rdv2_r03_s187	rdv2_r03	rdv2_r03	RDv2 Run 3	Janeway	19	4	1	RDv2	EO_08	EO_24	No	ras	Steady-state	5	60	480	1.25	ras	740-MT	3	200	23.5472	739.915	741.5	26.8107	660-LS	7	169	22.3133	655.845	656	22.827	18	480	0.118496	0.0525	36.7532	36.34	0.11219	36.88	37.1538	37.13	0.0089009	37.18	FC002	B0001	c:\users\evan\skydrive\projects\12.lightsensorcharacterization\experiments\rdv2\rdv2_r03\measurements\flow\fcs\Cells188.fcs	MEF	0.8
rdv2_r03_s188	rdv2_r03	rdv2_r03	RDv2 Run 3	Janeway	20	4	2	RDv2	EO_08	EO_24	No	ras	Steady-state	5	60	480	1.25	ras	760-MB	3	244	23.5364	755.063	756.5	27.4423	660-LS	7	180	22.5072	654.36	654	22.5	19	480	0.090896	0.0495	36.7532	36.34	0.11219	36.88	37.1538	37.13	0.0089009	37.18	FC002	B0001	c:\users\evan\skydrive\projects\12.lightsensorcharacterization\experiments\rdv2\rdv2_r03\measurements\flow\fcs\Cells189.fcs	MEF	0.8
rdv2_r03_s189	rdv2_r03	rdv2_r03	RDv2 Run 3	Janeway	21	4	3	RDv2	EO_08	EO_24	No	ras	Steady-state	5	60	480	1.25	ras	780-MB	3	172	22.7203	783.599	787.5	27.6406	660-LS	7	186	22.3906	653.18	653.5	22.0904	20	480	0.126776	0.0534	36.7532	36.34	0.11219	36.88	37.1538	37.13	0.0089009	37.18	FC002	B0001	c:\users\evan\skydrive\projects\12.lightsensorcharacterization\experiments\rdv2\rdv2_r03\measurements\flow\fcs\Cells190.fcs	MEF	0.8
rdv2_r03_s190	rdv2_r03	rdv2_r03	RDv2 Run 3	Janeway	22	4	4	RDv2	EO_08	EO_24	No	ras	Steady-state	5	60	480	1.25	ras	850-VI	4	253	24.3006	846.869	844.5	33.6531	660-LS	7	185	22.5446	654.284	654.5	22.4328	21	480	0.127696	0.0535	36.7532	36.34	0.11219	36.88	37.1538	37.13	0.0089009	37.18	FC002	B0001	c:\users\evan\skydrive\projects\12.lightsensorcharacterization\experiments\rdv2\rdv2_r03\measurements\flow\fcs\Cells191.fcs	MEF	0.8
rdv2_r03_s191	rdv2_r03	rdv2_r03	RDv2 Run 3	Janeway	23	4	5	RDv2	EO_08	EO_24	No	ras	Steady-state	5	60	480	1.25	ras	940-VI	4	122	23.3042	953.167	953.5	23.5403	660-LS	7	182	22.2534	654.702	655	22.7885	22	480	0.094576	0.0499	36.7532	36.34	0.11219	36.88	37.1538	37.13	0.0089009	37.18	FC002	B0001	c:\users\evan\skydrive\projects\12.lightsensorcharacterization\experiments\rdv2\rdv2_r03\measurements\flow\fcs\Cells192.fcs	MEF	0.8
rdv2_r03_s192	rdv2_r03	rdv2_r03	RDv2 Run 3	Janeway	24	4	6	RDv2	EO_08	EO_24	No	ras	Steady-state	5	60	480	1.25	ras		0	0					660-LS	7	164	22.3335	654.899	654.5	22.4722	23	480	0.147936	0.0557	36.7532	36.34	0.11219	36.88	37.1538	37.13	0.0089009	37.18	FC002	B0001	c:\users\evan\skydrive\projects\12.lightsensorcharacterization\experiments\rdv2\rdv2_r03\measurements\flow\fcs\Cells193.fcs	MEF	0.8
rdv2_r04_s001	rdv2_r04	rdv2_r04	RDv2 Run 4	Tori	1	1	1	RDv2	EO_01	EO_17	No	ras	Steady-state	10	60	480	1.25	ras	361-LS	63	239	8.08735	368.793	364	10.9799	660-LS	7	211	22.255	651.554	651.5	22.0638	0	480	0.244536	0.0662	36.8451	36.43	0.106707	36.95	36.8113	34.68	0.415477	37.08	FC002	B0001	c:\users\evan\skydrive\projects\12.lightsensorcharacterization\experiments\rdv2\rdv2_r04\measurements\flow\fcs\Cells002.fcs	MEF	0.8
rdv2_r04_s002	rdv2_r04	rdv2_r04	RDv2 Run 4	Tori	2	1	2	RDv2	EO_01	EO_17	No	ras	Steady-state	10	60	480	1.25	ras	380-SB	9	223	23.0844	388.02	385.5	12.0479	660-LS	7	198	22.5672	652.709	652.5	22.2484	1	480	0.199456	0.0613	36.8451	36.43	0.106707	36.95	36.8113	34.68	0.415477	37.08	FC002	B0001	c:\users\evan\skydrive\projects\12.lightsensorcharacterization\experiments\rdv2\rdv2_r04\measurements\flow\fcs\Cells003.fcs	MEF	0.8
rdv2_r04_s003	rdv2_r04	rdv2_r04	RDv2 Run 4	Tori	3	1	3	RDv2	EO_01	EO_17	No	ras	Steady-state	10	60	480	1.25	ras	405-SB	6	197	22.2448	406.033	405	15.9942	660-LS	7	169	22.8408	654.184	654.5	22.4061	2	480	0.147016	0.0556	36.8451	36.43	0.106707	36.95	36.8113	34.68	0.415477	37.08	FC002	B0001	c:\users\evan\skydrive\projects\12.lightsensorcharacterization\experiments\rdv2\rdv2_r04\measurements\flow\fcs\Cells004.fcs	MEF	0.8
rdv2_r04_s004	rdv2_r04	rdv2_r04	RDv2 Run 4	Tori	4	1	4	RDv2	EO_01	EO_17	No	ras	Steady-state	10	60	480	1.25	ras	430-MB	6	163	23.0787	435.667	435	16.9991	660-LS	7	185	22.5573	655.134	655	23.0088	3	480	0.185656	0.0598	36.8451	36.43	0.106707	36.95	36.8113	34.68	0.415477	37.08	FC002	B0001	c:\users\evan\skydrive\projects\12.lightsensorcharacterization\experiments\rdv2\rdv2_r04\measurements\flow\fcs\Cells005.fcs	MEF	0.8
rdv2_r04_s005	rdv2_r04	rdv2_r04	RDv2 Run 4	Tori	5	1	5	RDv2	EO_01	EO_17	No	ras	Steady-state	10	60	480	1.25	ras	450-MB	4	215	22.9138	451.31	448.5	17.693	660-LS	7	172	22.8697	654.727	654.5	22.5983	4	480	0.238096	0.0655	36.8451	36.43	0.106707	36.95	36.8113	34.68	0.415477	37.08	FC002	B0001	c:\users\evan\skydrive\projects\12.lightsensorcharacterization\experiments\rdv2\rdv2_r04\measurements\flow\fcs\Cells006.fcs	MEF	0.8
rdv2_r04_s006	rdv2_r04	rdv2_r04	RDv2 Run 4	Tori	6	1	6	RDv2	EO_01	EO_17	No	ras	Steady-state	10	60	480	1.25	ras	470-SB	4	219	22.9593	478.227	470.5	31.6286	660-LS	7	187	22.5823	653.64	653.5	22.3819	5	480	0.239016	0.0656	36.8451	36.43	0.106707	36.95	36.8113	34.68	0.415477	37.08	FC002	B0001	c:\users\evan\skydrive\projects\12.lightsensorcharacterization\experiments\rdv2\rdv2_r04\measurements\flow\fcs\Cells007.fcs	MEF	0.8
rdv2_r04_s007	rdv2_r04	rdv2_r04	RDv2 Run 4	Tori	7	2	1	RDv2	EO_01	EO_17	No	ras	Steady-state	10	60	480	1.25	ras	490-MB_R383	53	249	22.6598	494.406	493.5	23.7106	660-LS	7	165	22.9265	657.294	656.5	23.4761	6	480	0.235336	0.0652	36.8451	36.43	0.106707	36.95	36.8113	34.68	0.415477	37.08	FC002	B0001	c:\users\evan\skydrive\projects\12.lightsensorcharacterization\experiments\rdv2\rdv2_r04\measurements\flow\fcs\Cells008.fcs	MEF	0.8
rdv2_r04_s008	rdv2_r04	rdv2_r04	RDv2 Run 4	Tori	8	2	2	RDv2	EO_01	EO_17	No	ras	Steady-state	10	60	480	1.25	ras	505-SB	4	219	23.0972	523.553	516	28.7706	660-LS	7	170	22.6786	654.116	654	22.5349	7	480	0.219696	0.0635	36.8451	36.43	0.106707	36.95	36.8113	34.68	0.415477	37.08	FC002	B0001	c:\users\evan\skydrive\projects\12.lightsensorcharacterization\experiments\rdv2\rdv2_r04\measurements\flow\fcs\Cells009.fcs	MEF	0.8
rdv2_r04_s009	rdv2_r04	rdv2_r04	RDv2 Run 4	Tori	9	2	3	RDv2	EO_01	EO_17	No	ras	Steady-state	10	60	480	1.25	ras	520-2-KB	4	175	23.7313	528.6	522.5	27.8314	660-LS	7	198	22.7145	652.558	652.5	22.0681	8	480	0.205896	0.062	36.8451	36.43	0.106707	36.95	36.8113	34.68	0.415477	37.08	FC002	B0001	c:\users\evan\skydrive\projects\12.lightsensorcharacterization\experiments\rdv2\rdv2_r04\measurements\flow\fcs\Cells010.fcs	MEF	0.8
rdv2_r04_s010	rdv2_r04	rdv2_r04	RDv2 Run 4	Tori	10	2	4	RDv2	EO_01	EO_17	No	ras	Steady-state	10	60	480	1.25	ras	525-SB_R2003	4	205	22.8574	547.845	537.5	37.621	660-LS	7	194	22.5716	653.098	653	22.0325	9	480	0.214176	0.0629	36.8451	36.43	0.106707	36.95	36.8113	34.68	0.415477	37.08	FC002	B0001	c:\users\evan\skydrive\projects\12.lightsensorcharacterization\experiments\rdv2\rdv2_r04\measurements\flow\fcs\Cells011.fcs	MEF	0.8
rdv2_r04_s011	rdv2_r04	rdv2_r04	RDv2 Run 4	Tori	11	2	5	RDv2	EO_01	EO_17	No	ras	Steady-state	10	60	480	1.25	ras	570-KB	54	240	23.3183	572.624	572.5	14.4477	660-LS	7	172	22.7775	654.677	654.5	23.0444	10	480	0.240856	0.0658	36.8451	36.43	0.106707	36.95	36.8113	34.68	0.415477	37.08	FC002	B0001	c:\users\evan\skydrive\projects\12.lightsensorcharacterization\experiments\rdv2\rdv2_r04\measurements\flow\fcs\Cells012.fcs	MEF	0.8
rdv2_r04_s012	rdv2_r04	rdv2_r04	RDv2 Run 4	Tori	12	2	6	RDv2	EO_01	EO_17	No	ras	Steady-state	10	60	480	1.25	ras	590-SB	7	211	23.2425	593.722	594.5	15.1905	660-LS	7	197	22.9066	653.438	653.5	22.7203	11	480	0.241776	0.0659	36.8451	36.43	0.106707	36.95	36.8113	34.68	0.415477	37.08	FC002	B0001	c:\users\evan\skydrive\projects\12.lightsensorcharacterization\experiments\rdv2\rdv2_r04\measurements\flow\fcs\Cells013.fcs	MEF	0.8
rdv2_r04_s013	rdv2_r04	rdv2_r04	RDv2 Run 4	Tori	13	3	1	RDv2	EO_01	EO_17	No	ras	Steady-state	10	60	480	1.25	ras	605-SB	12	225	23.164	611.035	612.5	17.5619	660-LS	7	172	23.0027	655.137	655	22.8891	12	480	0.314456	0.0738	36.8451	36.43	0.106707	36.95	36.8113	34.68	0.415477	37.08	FC002	B0001	c:\users\evan\skydrive\projects\12.lightsensorcharacterization\experiments\rdv2\rdv2_r04\measurements\flow\fcs\Cells014.fcs	MEF	0.8
rdv2_r04_s014	rdv2_r04	rdv2_r04	RDv2 Run 4	Tori	14	3	2	RDv2	EO_01	EO_17	No	ras	Steady-state	10	60	480	1.25	ras	630-SB	3	229	22.9747	635.952	635	16.8815	660-LS	7	174	22.5878	655.507	655.5	23.2	13	480	0.291456	0.0713	36.8451	36.43	0.106707	36.95	36.8113	34.68	0.415477	37.08	FC002	B0001	c:\users\evan\skydrive\projects\12.lightsensorcharacterization\experiments\rdv2\rdv2_r04\measurements\flow\fcs\Cells015.fcs	MEF	0.8
rdv2_r04_s015	rdv2_r04	rdv2_r04	RDv2 Run 4	Tori	15	3	3	RDv2	EO_01	EO_17	No	ras	Steady-state	10	60	480	1.25	ras	660-LS	6	209	23.3068	655.099	655	22.9132	660-LS	7	249	22.5144	650.555	650.5	22.458	14	480	0.223376	0.0639	36.8451	36.43	0.106707	36.95	36.8113	34.68	0.415477	37.08	FC002	B0001	c:\users\evan\skydrive\projects\12.lightsensorcharacterization\experiments\rdv2\rdv2_r04\measurements\flow\fcs\Cells016.fcs	MEF	0.8
rdv2_r04_s016	rdv2_r04	rdv2_r04	RDv2 Run 4	Tori	16	3	4	RDv2	EO_01	EO_17	No	ras	Steady-state	10	60	480	1.25	ras	680-MT	5	152	23.2469	677.448	677	24.4497	660-LS	7	187	22.1072	653.232	653	22.1074	15	480	0.212336	0.0627	36.8451	36.43	0.106707	36.95	36.8113	34.68	0.415477	37.08	FC002	B0001	c:\users\evan\skydrive\projects\12.lightsensorcharacterization\experiments\rdv2\rdv2_r04\measurements\flow\fcs\Cells017.fcs	MEF	0.8
rdv2_r04_s017	rdv2_r04	rdv2_r04	RDv2 Run 4	Tori	17	3	5	RDv2	EO_01	EO_17	No	ras	Steady-state	10	60	480	1.25	ras	700-MB	6	203	22.3195	695.942	697	20.9686	660-LS	7	168	23.2907	654.045	653.5	22.1569	16	480	0.189336	0.0602	36.8451	36.43	0.106707	36.95	36.8113	34.68	0.415477	37.08	FC002	B0001	c:\users\evan\skydrive\projects\12.lightsensorcharacterization\experiments\rdv2\rdv2_r04\measurements\flow\fcs\Cells018.fcs	MEF	0.8
rdv2_r04_s018	rdv2_r04	rdv2_r04	RDv2 Run 4	Tori	18	3	6	RDv2	EO_01	EO_17	No	ras	Steady-state	10	60	480	1.25	ras	720-MB	7	172	22.7633	722.46	723	25.2807	660-LS	7	179	22.9132	653.526	653.5	22.1168	17	480	0.239936	0.0657	36.8451	36.43	0.106707	36.95	36.8113	34.68	0.415477	37.08	FC002	B0001	c:\users\evan\skydrive\projects\12.lightsensorcharacterization\experiments\rdv2\rdv2_r04\measurements\flow\fcs\Cells019.fcs	MEF	0.8
rdv2_r04_s019	rdv2_r04	rdv2_r04	RDv2 Run 4	Tori	19	4	1	RDv2	EO_01	EO_17	No	ras	Steady-state	10	60	480	1.25	ras	740-MT	3	197	22.8951	740.156	740.5	26.5999	660-LS	7	178	22.6868	654.318	654	22.3181	18	480	0.241776	0.0659	36.8451	36.43	0.106707	36.95	36.8113	34.68	0.415477	37.08	FC002	B0001	c:\users\evan\skydrive\projects\12.lightsensorcharacterization\experiments\rdv2\rdv2_r04\measurements\flow\fcs\Cells020.fcs	MEF	0.8
rdv2_r04_s020	rdv2_r04	rdv2_r04	RDv2 Run 4	Tori	20	4	2	RDv2	EO_01	EO_17	No	ras	Steady-state	10	60	480	1.25	ras	760-MB	3	194	23.1222	754.607	756	27.7768	660-LS	7	160	22.6838	655.216	655.5	22.8352	19	480	0.172776	0.0584	36.8451	36.43	0.106707	36.95	36.8113	34.68	0.415477	37.08	FC002	B0001	c:\users\evan\skydrive\projects\12.lightsensorcharacterization\experiments\rdv2\rdv2_r04\measurements\flow\fcs\Cells021.fcs	MEF	0.8
rdv2_r04_s021	rdv2_r04	rdv2_r04	RDv2 Run 4	Tori	21	4	3	RDv2	EO_01	EO_17	No	ras	Steady-state	10	60	480	1.25	ras	780-MB	3	150	23.3331	782.057	785	27.9981	660-LS	7	177	22.8113	654.726	654.5	22.7507	20	480	0.189336	0.0602	36.8451	36.43	0.106707	36.95	36.8113	34.68	0.415477	37.08	FC002	B0001	c:\users\evan\skydrive\projects\12.lightsensorcharacterization\experiments\rdv2\rdv2_r04\measurements\flow\fcs\Cells022.fcs	MEF	0.8
rdv2_r04_s022	rdv2_r04	rdv2_r04	RDv2 Run 4	Tori	22	4	4	RDv2	EO_01	EO_17	No	ras	Steady-state	10	60	480	1.25	ras	850-VI	6	183	22.5804	835.443	832.5	31.1749	660-LS	7	182	22.9956	654.317	654	22.0913	21	480	0.189336	0.0602	36.8451	36.43	0.106707	36.95	36.8113	34.68	0.415477	37.08	FC002	B0001	c:\users\evan\skydrive\projects\12.lightsensorcharacterization\experiments\rdv2\rdv2_r04\measurements\flow\fcs\Cells023.fcs	MEF	0.8
rdv2_r04_s023	rdv2_r04	rdv2_r04	RDv2 Run 4	Tori	23	4	5	RDv2	EO_01	EO_17	No	ras	Steady-state	10	60	480	1.25	ras	940-VI	4	137	24.3023	954.189	955.5	24.9761	660-LS	7	166	22.6889	656.302	656.5	22.7189	22	480	0.171856	0.0583	36.8451	36.43	0.106707	36.95	36.8113	34.68	0.415477	37.08	FC002	B0001	c:\users\evan\skydrive\projects\12.lightsensorcharacterization\experiments\rdv2\rdv2_r04\measurements\flow\fcs\Cells024.fcs	MEF	0.8
rdv2_r04_s024	rdv2_r04	rdv2_r04	RDv2 Run 4	Tori	24	4	6	RDv2	EO_01	EO_17	No	ras	Steady-state	10	60	480	1.25	ras		0	0					660-LS	7	185	22.9276	653.326	653	21.8751	23	480	0.277656	0.0698	36.8451	36.43	0.106707	36.95	36.8113	34.68	0.415477	37.08	FC002	B0001	c:\users\evan\skydrive\projects\12.lightsensorcharacterization\experiments\rdv2\rdv2_r04\measurements\flow\fcs\Cells025.fcs	MEF	0.8
rdv2_r04_s025	rdv2_r04	rdv2_r04	RDv2 Run 4	Tiffani	1	1	1	RDv2	EO_02	EO_18	No	ras	Steady-state	20	60	480	1.25	ras	361-LS	63	236	8.01072	368.668	364	10.7785	660-LS	7	190	23.5578	655.649	655.5	22.7813	0	480	0.224296	0.064	36.8451	36.43	0.106707	36.95	36.8113	34.68	0.415477	37.08	FC002	B0001	c:\users\evan\skydrive\projects\12.lightsensorcharacterization\experiments\rdv2\rdv2_r04\measurements\flow\fcs\Cells026.fcs	MEF	0.8
rdv2_r04_s026	rdv2_r04	rdv2_r04	RDv2 Run 4	Tiffani	2	1	2	RDv2	EO_02	EO_18	No	ras	Steady-state	20	60	480	1.25	ras	380-SB	9	227	22.7406	389.003	387	12.4245	660-LS	7	167	23.0118	654.001	654	22.6072	1	480	0.150696	0.056	36.8451	36.43	0.106707	36.95	36.8113	34.68	0.415477	37.08	FC002	B0001	c:\users\evan\skydrive\projects\12.lightsensorcharacterization\experiments\rdv2\rdv2_r04\measurements\flow\fcs\Cells027.fcs	MEF	0.8
rdv2_r04_s027	rdv2_r04	rdv2_r04	RDv2 Run 4	Tiffani	3	1	3	RDv2	EO_02	EO_18	No	ras	Steady-state	20	60	480	1.25	ras	405-SB	5	184	23.2181	404.596	403	15.1799	660-LS	7	171	23.0837	654.836	654.5	22.6029	2	480	0.170016	0.0581	36.8451	36.43	0.106707	36.95	36.8113	34.68	0.415477	37.08	FC002	B0001	c:\users\evan\skydrive\projects\12.lightsensorcharacterization\experiments\rdv2\rdv2_r04\measurements\flow\fcs\Cells028.fcs	MEF	0.8
rdv2_r04_s028	rdv2_r04	rdv2_r04	RDv2 Run 4	Tiffani	4	1	4	RDv2	EO_02	EO_18	No	ras	Steady-state	20	60	480	1.25	ras	430-MB	6	192	22.9144	435.359	435	18.2426	660-LS	7	205	22.5023	652.443	652.5	21.9821	3	480	0.176456	0.0588	36.8451	36.43	0.106707	36.95	36.8113	34.68	0.415477	37.08	FC002	B0001	c:\users\evan\skydrive\projects\12.lightsensorcharacterization\experiments\rdv2\rdv2_r04\measurements\flow\fcs\Cells029.fcs	MEF	0.8
rdv2_r04_s029	rdv2_r04	rdv2_r04	RDv2 Run 4	Tiffani	5	1	5	RDv2	EO_02	EO_18	No	ras	Steady-state	20	60	480	1.25	ras	450-MB	4	225	22.8945	454.101	451.5	19.8774	660-LS	7	186	22.8136	652.929	652.5	22.0838	4	480	0.202216	0.0616	36.8451	36.43	0.106707	36.95	36.8113	34.68	0.415477	37.08	FC002	B0001	c:\users\evan\skydrive\projects\12.lightsensorcharacterization\experiments\rdv2\rdv2_r04\measurements\flow\fcs\Cells030.fcs	MEF	0.8
rdv2_r04_s030	rdv2_r04	rdv2_r04	RDv2 Run 4	Tiffani	6	1	6	RDv2	EO_02	EO_18	No	ras	Steady-state	20	60	480	1.25	ras	470-SB	4	231	22.3885	477.409	470	29.6286	660-LS	7	186	23.1025	655.837	655.5	23.2688	5	480	0.198536	0.0612	36.8451	36.43	0.106707	36.95	36.8113	34.68	0.415477	37.08	FC002	B0001	c:\users\evan\skydrive\projects\12.lightsensorcharacterization\experiments\rdv2\rdv2_r04\measurements\flow\fcs\Cells031.fcs	MEF	0.8
rdv2_r04_s031	rdv2_r04	rdv2_r04	RDv2 Run 4	Tiffani	7	2	1	RDv2	EO_02	EO_18	No	ras	Steady-state	20	60	480	1.25	ras	490-MB_R383	53	231	23.3251	494.303	493.5	23.4696	660-LS	7	200	22.8039	652.667	652.5	22.2383	6	480	0.332856	0.0758	36.8451	36.43	0.106707	36.95	36.8113	34.68	0.415477	37.08	FC002	B0001	c:\users\evan\skydrive\projects\12.lightsensorcharacterization\experiments\rdv2\rdv2_r04\measurements\flow\fcs\Cells032.fcs	MEF	0.8
rdv2_r04_s032	rdv2_r04	rdv2_r04	RDv2 Run 4	Tiffani	8	2	2	RDv2	EO_02	EO_18	No	ras	Steady-state	20	60	480	1.25	ras	505-SB	4	224	23.4724	524.425	517.5	29.5363	660-LS	7	234	22.7523	651.217	652	22.0989	7	480	0.247296	0.0665	36.8451	36.43	0.106707	36.95	36.8113	34.68	0.415477	37.08	FC002	B0001	c:\users\evan\skydrive\projects\12.lightsensorcharacterization\experiments\rdv2\rdv2_r04\measurements\flow\fcs\Cells033.fcs	MEF	0.8
rdv2_r04_s033	rdv2_r04	rdv2_r04	RDv2 Run 4	Tiffani	9	2	3	RDv2	EO_02	EO_18	No	ras	Steady-state	20	60	480	1.25	ras	520-2-KB	4	173	22.959	528.964	523	27.985	660-LS	7	217	22.6594	652.286	652.5	21.977	8	480	0.226136	0.0642	36.8451	36.43	0.106707	36.95	36.8113	34.68	0.415477	37.08	FC002	B0001	c:\users\evan\skydrive\projects\12.lightsensorcharacterization\experiments\rdv2\rdv2_r04\measurements\flow\fcs\Cells034.fcs	MEF	0.8
rdv2_r04_s034	rdv2_r04	rdv2_r04	RDv2 Run 4	Tiffani	10	2	4	RDv2	EO_02	EO_18	No	ras	Steady-state	20	60	480	1.25	ras	525-SB_R2003	4	187	22.877	549.91	540.5	35.1476	660-LS	7	214	22.7848	652.566	652.5	23.2642	9	480	0.234416	0.0651	36.8451	36.43	0.106707	36.95	36.8113	34.68	0.415477	37.08	FC002	B0001	c:\users\evan\skydrive\projects\12.lightsensorcharacterization\experiments\rdv2\rdv2_r04\measurements\flow\fcs\Cells035.fcs	MEF	0.8
rdv2_r04_s035	rdv2_r04	rdv2_r04	RDv2 Run 4	Tiffani	11	2	5	RDv2	EO_02	EO_18	No	ras	Steady-state	20	60	480	1.25	ras	570-KB	54	233	23.5727	572.455	572.5	14.5086	660-LS	7	174	22.9877	653.561	653.5	22.2162	10	480	0.231656	0.0648	36.8451	36.43	0.106707	36.95	36.8113	34.68	0.415477	37.08	FC002	B0001	c:\users\evan\skydrive\projects\12.lightsensorcharacterization\experiments\rdv2\rdv2_r04\measurements\flow\fcs\Cells036.fcs	MEF	0.8
rdv2_r04_s036	rdv2_r04	rdv2_r04	RDv2 Run 4	Tiffani	12	2	6	RDv2	EO_02	EO_18	No	ras	Steady-state	20	60	480	1.25	ras	590-SB	7	210	23.0933	594.012	595	15.0969	660-LS	7	237	22.947	652.656	653	21.9401	11	480	0.240856	0.0658	36.8451	36.43	0.106707	36.95	36.8113	34.68	0.415477	37.08	FC002	B0001	c:\users\evan\skydrive\projects\12.lightsensorcharacterization\experiments\rdv2\rdv2_r04\measurements\flow\fcs\Cells037.fcs	MEF	0.8
rdv2_r04_s037	rdv2_r04	rdv2_r04	RDv2 Run 4	Tiffani	13	3	1	RDv2	EO_02	EO_18	No	ras	Steady-state	20	60	480	1.25	ras	605-SB	12	224	23.2942	611.121	612.5	17.2035	660-LS	7	177	22.7838	655.631	655.5	22.7936	12	480	0.331016	0.0756	36.8451	36.43	0.106707	36.95	36.8113	34.68	0.415477	37.08	FC002	B0001	c:\users\evan\skydrive\projects\12.lightsensorcharacterization\experiments\rdv2\rdv2_r04\measurements\flow\fcs\Cells038.fcs	MEF	0.8
rdv2_r04_s038	rdv2_r04	rdv2_r04	RDv2 Run 4	Tiffani	14	3	2	RDv2	EO_02	EO_18	No	ras	Steady-state	20	60	480	1.25	ras	630-SB	3	189	23.1072	635.585	638	16.1359	660-LS	7	178	22.8938	654.13	654	22.2515	13	480	0.282256	0.0703	36.8451	36.43	0.106707	36.95	36.8113	34.68	0.415477	37.08	FC002	B0001	c:\users\evan\skydrive\projects\12.lightsensorcharacterization\experiments\rdv2\rdv2_r04\measurements\flow\fcs\Cells039.fcs	MEF	0.8
rdv2_r04_s039	rdv2_r04	rdv2_r04	RDv2 Run 4	Tiffani	15	3	3	RDv2	EO_02	EO_18	No	ras	Steady-state	20	60	480	1.25	ras	660-LS	6	207	22.9542	654.695	654.5	22.7376	660-LS	7	194	22.6309	653.088	653	22.4264	14	480	0.225216	0.0641	36.8451	36.43	0.106707	36.95	36.8113	34.68	0.415477	37.08	FC002	B0001	c:\users\evan\skydrive\projects\12.lightsensorcharacterization\experiments\rdv2\rdv2_r04\measurements\flow\fcs\Cells040.fcs	MEF	0.8
rdv2_r04_s040	rdv2_r04	rdv2_r04	RDv2 Run 4	Tiffani	16	3	4	RDv2	EO_02	EO_18	No	ras	Steady-state	20	60	480	1.25	ras	680-MT	5	193	22.6181	677.133	676	24.1264	660-LS	7	181	22.5606	654.086	654	22.7026	15	480	0.265696	0.0685	36.8451	36.43	0.106707	36.95	36.8113	34.68	0.415477	37.08	FC002	B0001	c:\users\evan\skydrive\projects\12.lightsensorcharacterization\experiments\rdv2\rdv2_r04\measurements\flow\fcs\Cells041.fcs	MEF	0.8
rdv2_r04_s041	rdv2_r04	rdv2_r04	RDv2 Run 4	Tiffani	17	3	5	RDv2	EO_02	EO_18	No	ras	Steady-state	20	60	480	1.25	ras	700-MB	5	196	23.005	700.46	701	22.4523	660-LS	7	208	22.7096	653.104	652.5	22.2561	16	480	0.211416	0.0626	36.8451	36.43	0.106707	36.95	36.8113	34.68	0.415477	37.08	FC002	B0001	c:\users\evan\skydrive\projects\12.lightsensorcharacterization\experiments\rdv2\rdv2_r04\measurements\flow\fcs\Cells042.fcs	MEF	0.8
rdv2_r04_s042	rdv2_r04	rdv2_r04	RDv2 Run 4	Tiffani	18	3	6	RDv2	EO_02	EO_18	No	ras	Steady-state	20	60	480	1.25	ras	720-MB	5	189	23.3416	722.637	722	24.4961	660-LS	7	195	22.8645	652.701	652.5	23.2752	17	480	0.247296	0.0665	36.8451	36.43	0.106707	36.95	36.8113	34.68	0.415477	37.08	FC002	B0001	c:\users\evan\skydrive\projects\12.lightsensorcharacterization\experiments\rdv2\rdv2_r04\measurements\flow\fcs\Cells043.fcs	MEF	0.8
rdv2_r04_s043	rdv2_r04	rdv2_r04	RDv2 Run 4	Tiffani	19	4	1	RDv2	EO_02	EO_18	No	ras	Steady-state	20	60	480	1.25	ras	740-MT	3	219	23.1692	740.124	739	26.9392	660-LS	7	168	22.7439	653.826	653.5	22.2767	18	480	0.215096	0.063	36.8451	36.43	0.106707	36.95	36.8113	34.68	0.415477	37.08	FC002	B0001	c:\users\evan\skydrive\projects\12.lightsensorcharacterization\experiments\rdv2\rdv2_r04\measurements\flow\fcs\Cells044.fcs	MEF	0.8
rdv2_r04_s044	rdv2_r04	rdv2_r04	RDv2 Run 4	Tiffani	20	4	2	RDv2	EO_02	EO_18	No	ras	Steady-state	20	60	480	1.25	ras	760-MB	3	224	22.5893	754.599	756	27.2453	660-LS	7	164	22.9897	657.116	656.5	23.2784	19	480	0.216936	0.0632	36.8451	36.43	0.106707	36.95	36.8113	34.68	0.415477	37.08	FC002	B0001	c:\users\evan\skydrive\projects\12.lightsensorcharacterization\experiments\rdv2\rdv2_r04\measurements\flow\fcs\Cells045.fcs	MEF	0.8
rdv2_r04_s045	rdv2_r04	rdv2_r04	RDv2 Run 4	Tiffani	21	4	3	RDv2	EO_02	EO_18	No	ras	Steady-state	20	60	480	1.25	ras	780-MB	3	202	23.2415	773.621	777.5	26.5807	660-LS	7	195	22.7275	653.011	653	22.4567	20	480	0.198536	0.0612	36.8451	36.43	0.106707	36.95	36.8113	34.68	0.415477	37.08	FC002	B0001	c:\users\evan\skydrive\projects\12.lightsensorcharacterization\experiments\rdv2\rdv2_r04\measurements\flow\fcs\Cells046.fcs	MEF	0.8
rdv2_r04_s046	rdv2_r04	rdv2_r04	RDv2 Run 4	Tiffani	22	4	4	RDv2	EO_02	EO_18	No	ras	Steady-state	20	60	480	1.25	ras	850-VI	4	216	24.076	858.188	852.5	37.0726	660-LS	7	196	22.9126	653.554	653	22.2398	21	480	0.225216	0.0641	36.8451	36.43	0.106707	36.95	36.8113	34.68	0.415477	37.08	FC002	B0001	c:\users\evan\skydrive\projects\12.lightsensorcharacterization\experiments\rdv2\rdv2_r04\measurements\flow\fcs\Cells047.fcs	MEF	0.8
rdv2_r04_s047	rdv2_r04	rdv2_r04	RDv2 Run 4	Tiffani	23	4	5	RDv2	EO_02	EO_18	No	ras	Steady-state	20	60	480	1.25	ras	940-VI	4	182	21.5611	956.73	961.5	19.3023	660-LS	7	182	22.8511	653.572	653.5	22.4889	22	480	0.202216	0.0616	36.8451	36.43	0.106707	36.95	36.8113	34.68	0.415477	37.08	FC002	B0001	c:\users\evan\skydrive\projects\12.lightsensorcharacterization\experiments\rdv2\rdv2_r04\measurements\flow\fcs\Cells048.fcs	MEF	0.8
rdv2_r04_s048	rdv2_r04	rdv2_r04	RDv2 Run 4	Tiffani	24	4	6	RDv2	EO_02	EO_18	No	ras	Steady-state	20	60	480	1.25	ras		0	0					660-LS	7	168	22.7055	653.407	653	22.2206	23	480	0.229816	0.0646	36.8451	36.43	0.106707	36.95	36.8113	34.68	0.415477	37.08	FC002	B0001	c:\users\evan\skydrive\projects\12.lightsensorcharacterization\experiments\rdv2\rdv2_r04\measurements\flow\fcs\Cells049.fcs	MEF	0.8
rdv2_r04_s097	rdv2_r04	rdv2_r04	RDv2 Run 4	Kirk	1	1	1	RDv2	EO_05	EO_21	No	ras	Steady-state	2.5	60	480	1.25	ras	361-LS	63	241	7.88638	368.876	364	11.164	660-LS	7	177	23.2965	655.132	655.5	22.5628	0	480	0.121256	0.0528	36.8451	36.43	0.106707	36.95	36.8113	34.68	0.415477	37.08	FC002	B0001	c:\users\evan\skydrive\projects\12.lightsensorcharacterization\experiments\rdv2\rdv2_r04\measurements\flow\fcs\Cells098.fcs	MEF	0.8
rdv2_r04_s098	rdv2_r04	rdv2_r04	RDv2 Run 4	Kirk	2	1	2	RDv2	EO_05	EO_21	No	ras	Steady-state	2.5	60	480	1.25	ras	380-SB	9	249	22.7652	388.522	386	12.3227	660-LS	7	174	22.5797	653.26	653	22.1719	1	480	0.113896	0.052	36.8451	36.43	0.106707	36.95	36.8113	34.68	0.415477	37.08	FC002	B0001	c:\users\evan\skydrive\projects\12.lightsensorcharacterization\experiments\rdv2\rdv2_r04\measurements\flow\fcs\Cells099.fcs	MEF	0.8
rdv2_r04_s099	rdv2_r04	rdv2_r04	RDv2 Run 4	Kirk	3	1	3	RDv2	EO_05	EO_21	No	ras	Steady-state	2.5	60	480	1.25	ras	405-SB	5	196	22.8157	405.191	403.5	15.2356	660-LS	7	199	22.8951	651.923	652	22.1414	2	480	0.112976	0.0519	36.8451	36.43	0.106707	36.95	36.8113	34.68	0.415477	37.08	FC002	B0001	c:\users\evan\skydrive\projects\12.lightsensorcharacterization\experiments\rdv2\rdv2_r04\measurements\flow\fcs\Cells100.fcs	MEF	0.8
rdv2_r04_s100	rdv2_r04	rdv2_r04	RDv2 Run 4	Kirk	4	1	4	RDv2	EO_05	EO_21	No	ras	Steady-state	2.5	60	480	1.25	ras	430-MB	6	204	22.8317	437.898	437	17.3315	660-LS	7	163	22.8791	654.342	654	22.6192	3	480	0.112056	0.0518	36.8451	36.43	0.106707	36.95	36.8113	34.68	0.415477	37.08	FC002	B0001	c:\users\evan\skydrive\projects\12.lightsensorcharacterization\experiments\rdv2\rdv2_r04\measurements\flow\fcs\Cells101.fcs	MEF	0.8
rdv2_r04_s101	rdv2_r04	rdv2_r04	RDv2 Run 4	Kirk	5	1	5	RDv2	EO_05	EO_21	No	ras	Steady-state	2.5	60	480	1.25	ras	450-MB	4	204	22.9061	451.28	449	17.3563	660-LS	7	177	22.6557	656.461	656	23.4667	4	480	0.114816	0.0521	36.8451	36.43	0.106707	36.95	36.8113	34.68	0.415477	37.08	FC002	B0001	c:\users\evan\skydrive\projects\12.lightsensorcharacterization\experiments\rdv2\rdv2_r04\measurements\flow\fcs\Cells102.fcs	MEF	0.8
rdv2_r04_s102	rdv2_r04	rdv2_r04	RDv2 Run 4	Kirk	6	1	6	RDv2	EO_05	EO_21	No	ras	Steady-state	2.5	60	480	1.25	ras	470-SB	4	229	22.7714	477.961	470	30.415	660-LS	7	226	22.2447	652.168	652.5	22.0601	5	480	0.124936	0.0532	36.8451	36.43	0.106707	36.95	36.8113	34.68	0.415477	37.08	FC002	B0001	c:\users\evan\skydrive\projects\12.lightsensorcharacterization\experiments\rdv2\rdv2_r04\measurements\flow\fcs\Cells103.fcs	MEF	0.8
rdv2_r04_s103	rdv2_r04	rdv2_r04	RDv2 Run 4	Kirk	7	2	1	RDv2	EO_05	EO_21	No	ras	Steady-state	2.5	60	480	1.25	ras	490-MB_R383	53	218	22.7706	494.879	493.5	23.985	660-LS	7	181	22.7843	655.873	655.5	22.977	6	480	0.140576	0.0549	36.8451	36.43	0.106707	36.95	36.8113	34.68	0.415477	37.08	FC002	B0001	c:\users\evan\skydrive\projects\12.lightsensorcharacterization\experiments\rdv2\rdv2_r04\measurements\flow\fcs\Cells104.fcs	MEF	0.8
rdv2_r04_s104	rdv2_r04	rdv2_r04	RDv2 Run 4	Kirk	8	2	2	RDv2	EO_05	EO_21	No	ras	Steady-state	2.5	60	480	1.25	ras	505-SB	4	171	22.5843	523.139	515.5	29.3393	660-LS	7	163	22.6911	655.438	655.5	23.1629	7	480	0.141496	0.055	36.8451	36.43	0.106707	36.95	36.8113	34.68	0.415477	37.08	FC002	B0001	c:\users\evan\skydrive\projects\12.lightsensorcharacterization\experiments\rdv2\rdv2_r04\measurements\flow\fcs\Cells105.fcs	MEF	0.8
rdv2_r04_s105	rdv2_r04	rdv2_r04	RDv2 Run 4	Kirk	9	2	3	RDv2	EO_05	EO_21	No	ras	Steady-state	2.5	60	480	1.25	ras	520-2-KB	4	178	22.9536	527.798	521.5	27.97	660-LS	7	206	22.4792	652.334	652.5	22.5133	8	480	0.135056	0.0543	36.8451	36.43	0.106707	36.95	36.8113	34.68	0.415477	37.08	FC002	B0001	c:\users\evan\skydrive\projects\12.lightsensorcharacterization\experiments\rdv2\rdv2_r04\measurements\flow\fcs\Cells106.fcs	MEF	0.8
rdv2_r04_s106	rdv2_r04	rdv2_r04	RDv2 Run 4	Kirk	10	2	4	RDv2	EO_05	EO_21	No	ras	Steady-state	2.5	60	480	1.25	ras	525-SB_R2003	4	221	22.6513	547.024	537	38.2498	660-LS	7	169	22.7773	654.819	655	22.6047	9	480	0.117576	0.0524	36.8451	36.43	0.106707	36.95	36.8113	34.68	0.415477	37.08	FC002	B0001	c:\users\evan\skydrive\projects\12.lightsensorcharacterization\experiments\rdv2\rdv2_r04\measurements\flow\fcs\Cells107.fcs	MEF	0.8
rdv2_r04_s107	rdv2_r04	rdv2_r04	RDv2 Run 4	Kirk	11	2	5	RDv2	EO_05	EO_21	No	ras	Steady-state	2.5	60	480	1.25	ras	570-KB	56	225	21.7204	572.549	572.5	14.5441	660-LS	7	241	22.0938	652.016	652	22.6752	10	480	0.127696	0.0535	36.8451	36.43	0.106707	36.95	36.8113	34.68	0.415477	37.08	FC002	B0001	c:\users\evan\skydrive\projects\12.lightsensorcharacterization\experiments\rdv2\rdv2_r04\measurements\flow\fcs\Cells108.fcs	MEF	0.8
rdv2_r04_s108	rdv2_r04	rdv2_r04	RDv2 Run 4	Kirk	12	2	6	RDv2	EO_05	EO_21	No	ras	Steady-state	2.5	60	480	1.25	ras	590-SB	7	220	22.9509	594.167	595	15.1009	660-LS	7	191	22.7444	654.153	654	22.5861	11	480	0.128616	0.0536	36.8451	36.43	0.106707	36.95	36.8113	34.68	0.415477	37.08	FC002	B0001	c:\users\evan\skydrive\projects\12.lightsensorcharacterization\experiments\rdv2\rdv2_r04\measurements\flow\fcs\Cells109.fcs	MEF	0.8
rdv2_r04_s109	rdv2_r04	rdv2_r04	RDv2 Run 4	Kirk	13	3	1	RDv2	EO_05	EO_21	No	ras	Steady-state	2.5	60	480	1.25	ras	605-SB	12	214	22.9685	611.18	612.5	17.5426	660-LS	8	220	22.4922	651.251	652	22.0179	12	480	0.133216	0.0541	36.8451	36.43	0.106707	36.95	36.8113	34.68	0.415477	37.08	FC002	B0001	c:\users\evan\skydrive\projects\12.lightsensorcharacterization\experiments\rdv2\rdv2_r04\measurements\flow\fcs\Cells110.fcs	MEF	0.8
rdv2_r04_s110	rdv2_r04	rdv2_r04	RDv2 Run 4	Kirk	14	3	2	RDv2	EO_05	EO_21	No	ras	Steady-state	2.5	60	480	1.25	ras	630-SB	3	253	22.6237	633.428	634	18.0108	660-LS	7	194	22.5087	653.092	653	22.7834	13	480	0.140576	0.0549	36.8451	36.43	0.106707	36.95	36.8113	34.68	0.415477	37.08	FC002	B0001	c:\users\evan\skydrive\projects\12.lightsensorcharacterization\experiments\rdv2\rdv2_r04\measurements\flow\fcs\Cells111.fcs	MEF	0.8
rdv2_r04_s111	rdv2_r04	rdv2_r04	RDv2 Run 4	Kirk	15	3	3	RDv2	EO_05	EO_21	No	ras	Steady-state	2.5	60	480	1.25	ras	660-LS	6	253	23.097	653.032	653	22.1586	660-LS	7	174	22.8391	655.703	655.5	23.1855	14	480	0.140576	0.0549	36.8451	36.43	0.106707	36.95	36.8113	34.68	0.415477	37.08	FC002	B0001	c:\users\evan\skydrive\projects\12.lightsensorcharacterization\experiments\rdv2\rdv2_r04\measurements\flow\fcs\Cells112.fcs	MEF	0.8
rdv2_r04_s112	rdv2_r04	rdv2_r04	RDv2 Run 4	Kirk	16	3	4	RDv2	EO_05	EO_21	No	ras	Steady-state	2.5	60	480	1.25	ras	680-MT	5	170	22.9532	676.776	676.5	24.2194	660-LS	7	174	22.4774	655.572	655.5	23.0511	15	480	0.112056	0.0518	36.8451	36.43	0.106707	36.95	36.8113	34.68	0.415477	37.08	FC002	B0001	c:\users\evan\skydrive\projects\12.lightsensorcharacterization\experiments\rdv2\rdv2_r04\measurements\flow\fcs\Cells113.fcs	MEF	0.8
rdv2_r04_s113	rdv2_r04	rdv2_r04	RDv2 Run 4	Kirk	17	3	5	RDv2	EO_05	EO_21	No	ras	Steady-state	2.5	60	480	1.25	ras	700-MB	6	200	21.7597	698.283	699	21.533	660-LS	7	185	22.6394	653.592	653.5	22.2577	16	480	0.139656	0.0548	36.8451	36.43	0.106707	36.95	36.8113	34.68	0.415477	37.08	FC002	B0001	c:\users\evan\skydrive\projects\12.lightsensorcharacterization\experiments\rdv2\rdv2_r04\measurements\flow\fcs\Cells114.fcs	MEF	0.8
rdv2_r04_s114	rdv2_r04	rdv2_r04	RDv2 Run 4	Kirk	18	3	6	RDv2	EO_05	EO_21	No	ras	Steady-state	2.5	60	480	1.25	ras	720-MB	5	195	22.8799	722.789	723	24.8776	660-LS	7	172	22.6587	655.201	655	22.4441	17	480	0.147016	0.0556	36.8451	36.43	0.106707	36.95	36.8113	34.68	0.415477	37.08	FC002	B0001	c:\users\evan\skydrive\projects\12.lightsensorcharacterization\experiments\rdv2\rdv2_r04\measurements\flow\fcs\Cells115.fcs	MEF	0.8
rdv2_r04_s115	rdv2_r04	rdv2_r04	RDv2 Run 4	Kirk	19	4	1	RDv2	EO_05	EO_21	No	ras	Steady-state	2.5	60	480	1.25	ras	740-MT	3	197	23.3071	739.817	740	27.8397	660-LS	7	187	22.588	654.439	654	22.228	18	480	0.131376	0.0539	36.8451	36.43	0.106707	36.95	36.8113	34.68	0.415477	37.08	FC002	B0001	c:\users\evan\skydrive\projects\12.lightsensorcharacterization\experiments\rdv2\rdv2_r04\measurements\flow\fcs\Cells116.fcs	MEF	0.8
rdv2_r04_s116	rdv2_r04	rdv2_r04	RDv2 Run 4	Kirk	20	4	2	RDv2	EO_05	EO_21	No	ras	Steady-state	2.5	60	480	1.25	ras	760-MB	3	208	23.4039	755.678	759	27.73	660-LS	7	168	22.7134	655.903	655.5	22.7624	19	480	0.097336	0.0502	36.8451	36.43	0.106707	36.95	36.8113	34.68	0.415477	37.08	FC002	B0001	c:\users\evan\skydrive\projects\12.lightsensorcharacterization\experiments\rdv2\rdv2_r04\measurements\flow\fcs\Cells117.fcs	MEF	0.8
rdv2_r04_s117	rdv2_r04	rdv2_r04	RDv2 Run 4	Kirk	21	4	3	RDv2	EO_05	EO_21	No	ras	Steady-state	2.5	60	480	1.25	ras	780-MB	3	151	22.9463	783.67	786	28.2415	660-LS	7	174	22.685	656.611	656	23.2289	20	480	0.119416	0.0526	36.8451	36.43	0.106707	36.95	36.8113	34.68	0.415477	37.08	FC002	B0001	c:\users\evan\skydrive\projects\12.lightsensorcharacterization\experiments\rdv2\rdv2_r04\measurements\flow\fcs\Cells118.fcs	MEF	0.8
rdv2_r04_s118	rdv2_r04	rdv2_r04	RDv2 Run 4	Kirk	22	4	4	RDv2	EO_05	EO_21	No	ras	Steady-state	2.5	60	480	1.25	ras	850-VI	4	198	24.0483	859	856.5	38.2481	660-LS	7	183	22.933	655.32	655.5	22.4965	21	480	0.118496	0.0525	36.8451	36.43	0.106707	36.95	36.8113	34.68	0.415477	37.08	FC002	B0001	c:\users\evan\skydrive\projects\12.lightsensorcharacterization\experiments\rdv2\rdv2_r04\measurements\flow\fcs\Cells119.fcs	MEF	0.8
rdv2_r04_s119	rdv2_r04	rdv2_r04	RDv2 Run 4	Kirk	23	4	5	RDv2	EO_05	EO_21	No	ras	Steady-state	2.5	60	480	1.25	ras	940-VI	4	149	25.5286	957.415	962.5	24.2254	660-LS	7	185	22.8549	655.314	655.5	22.9392	22	480	0.149776	0.0559	36.8451	36.43	0.106707	36.95	36.8113	34.68	0.415477	37.08	FC002	B0001	c:\users\evan\skydrive\projects\12.lightsensorcharacterization\experiments\rdv2\rdv2_r04\measurements\flow\fcs\Cells120.fcs	MEF	0.8
rdv2_r04_s120	rdv2_r04	rdv2_r04	RDv2 Run 4	Kirk	24	4	6	RDv2	EO_05	EO_21	No	ras	Steady-state	2.5	60	480	1.25	ras		0	0					660-LS	7	177	22.4935	656.109	656	23.0659	23	480	0.139656	0.0548	36.8451	36.43	0.106707	36.95	36.8113	34.68	0.415477	37.08	FC002	B0001	c:\users\evan\skydrive\projects\12.lightsensorcharacterization\experiments\rdv2\rdv2_r04\measurements\flow\fcs\Cells121.fcs	MEF	0.8
[truncated: 11 more columns]
