# Supplementary material for: A photoconversion model for full spectral programming and multiplexing of optogenetic systems
Source: Mol Syst Biol. 2017 Apr 24;13(4):926. doi: 10.15252/msb.20167456 (PMC5408778; doi:10.15252/msb.20167456)
Supplement: Supplementary file 15 — Dataset EV7 [file MSB-13-926-s015.zip › dataset_ev7_cph8-ompr_data_and_analysis/cph8-ompr_data/ras/rdv2_wholepop_ras_concise.xlsx]

## Sheet: Sheet1
Sample ID	Run ID	Run name	Strain ID	LPA	Well	Row	Col	Program type	Data time point	Spectral intensity	Activating intensity	Top LED ID	Top Centroid (nm)	Bot LED ID	Bot Centroid (nm)	OD	Growth temp mean	Maturation temp mean	FL1 Mean	FL1 RCV
rdv2_r03_s169	rdv2_r03	RDv2 Run 3	RDv2	Janeway	1	1	1	ras	480	5	1.25	361-LS	368.879	660-LS	652.871	0.089976	36.7532	37.1538	339.807	0.75705
rdv2_r03_s170	rdv2_r03	RDv2 Run 3	RDv2	Janeway	2	1	2	ras	480	5	1.25	380-SB	388.324	660-LS	652.656	0.074336	36.7532	37.1538	431.433	0.709267
rdv2_r03_s171	rdv2_r03	RDv2 Run 3	RDv2	Janeway	3	1	3	ras	480	5	1.25	405-SB	405.711	660-LS	653.047	0.077096	36.7532	37.1538	636.144	0.57442
rdv2_r03_s172	rdv2_r03	RDv2 Run 3	RDv2	Janeway	4	1	4	ras	480	5	1.25	430-MB	435.664	660-LS	655.633	0.085376	36.7532	37.1538	838.453	0.519703
rdv2_r03_s173	rdv2_r03	RDv2 Run 3	RDv2	Janeway	5	1	5	ras	480	5	1.25	450-MB	451.98	660-LS	653.956	0.089056	36.7532	37.1538	840.588	0.507181
rdv2_r03_s174	rdv2_r03	RDv2 Run 3	RDv2	Janeway	6	1	6	ras	480	5	1.25	470-SB	478.271	660-LS	656.521	0.122176	36.7532	37.1538	916.582	0.499674
rdv2_r03_s175	rdv2_r03	RDv2 Run 3	RDv2	Janeway	7	2	1	ras	480	5	1.25	490-MB_R383	494.702	660-LS	654.146	0.108376	36.7532	37.1538	1051.34	0.496959
rdv2_r03_s176	rdv2_r03	RDv2 Run 3	RDv2	Janeway	8	2	2	ras	480	5	1.25	505-SB	524.08	660-LS	652.582	0.111136	36.7532	37.1538	929.023	0.512196
rdv2_r03_s177	rdv2_r03	RDv2 Run 3	RDv2	Janeway	9	2	3	ras	480	5	1.25	520-2-KB	527.785	660-LS	651.287	0.112976	36.7532	37.1538	935.609	0.507181
rdv2_r03_s178	rdv2_r03	RDv2 Run 3	RDv2	Janeway	10	2	4	ras	480	5	1.25	525-SB_R2003	547.492	660-LS	655.148	0.118496	36.7532	37.1538	774.305	0.534497
rdv2_r03_s179	rdv2_r03	RDv2 Run 3	RDv2	Janeway	11	2	5	ras	480	5	1.25	570-KB	572.201	660-LS	653.076	0.117576	36.7532	37.1538	713.193	0.541786
rdv2_r03_s180	rdv2_r03	RDv2 Run 3	RDv2	Janeway	12	2	6	ras	480	5	1.25	590-SB	593.842	660-LS	655.651	0.125856	36.7532	37.1538	519.542	0.641665
rdv2_r03_s181	rdv2_r03	RDv2 Run 3	RDv2	Janeway	13	3	1	ras	480	5	1.25	605-SB	611.076	660-LS	653.389	0.133216	36.7532	37.1538	401.843	0.716003
rdv2_r03_s182	rdv2_r03	RDv2 Run 3	RDv2	Janeway	14	3	2	ras	480	5	1.25	630-SB	636.635	660-LS	651.941	0.135056	36.7532	37.1538	322.834	0.750445
rdv2_r03_s183	rdv2_r03	RDv2 Run 3	RDv2	Janeway	15	3	3	ras	480	5	1.25	660-LS	652.017	660-LS	655.048	0.126776	36.7532	37.1538	275.414	0.771142
rdv2_r03_s184	rdv2_r03	RDv2 Run 3	RDv2	Janeway	16	3	4	ras	480	5	1.25	680-MT	675.956	660-LS	653.209	0.138736	36.7532	37.1538	582.652	0.60154
rdv2_r03_s185	rdv2_r03	RDv2 Run 3	RDv2	Janeway	17	3	5	ras	480	5	1.25	700-MB	699.983	660-LS	653.568	0.122176	36.7532	37.1538	921.974	0.517261
rdv2_r03_s186	rdv2_r03	RDv2 Run 3	RDv2	Janeway	18	3	6	ras	480	5	1.25	720-MB	723.046	660-LS	654.879	0.122176	36.7532	37.1538	1215.47	0.504615
rdv2_r03_s187	rdv2_r03	RDv2 Run 3	RDv2	Janeway	19	4	1	ras	480	5	1.25	740-MT	739.915	660-LS	655.845	0.118496	36.7532	37.1538	1074.73	0.492093
rdv2_r03_s188	rdv2_r03	RDv2 Run 3	RDv2	Janeway	20	4	2	ras	480	5	1.25	760-MB	755.063	660-LS	654.36	0.090896	36.7532	37.1538	1080.69	0.484436
rdv2_r03_s189	rdv2_r03	RDv2 Run 3	RDv2	Janeway	21	4	3	ras	480	5	1.25	780-MB	783.599	660-LS	653.18	0.126776	36.7532	37.1538	1031.63	0.492093
rdv2_r03_s190	rdv2_r03	RDv2 Run 3	RDv2	Janeway	22	4	4	ras	480	5	1.25	850-VI	846.869	660-LS	654.284	0.127696	36.7532	37.1538	982.95	0.492093
rdv2_r03_s191	rdv2_r03	RDv2 Run 3	RDv2	Janeway	23	4	5	ras	480	5	1.25	940-VI	953.167	660-LS	654.702	0.094576	36.7532	37.1538	967.659	0.492093
rdv2_r03_s192	rdv2_r03	RDv2 Run 3	RDv2	Janeway	24	4	6	ras	480	5	1.25			660-LS	654.899	0.147936	36.7532	37.1538	991.15	0.504615
rdv2_r04_s001	rdv2_r04	RDv2 Run 4	RDv2	Tori	1	1	1	ras	480	10	1.25	361-LS	368.793	660-LS	651.554	0.244536	36.8451	36.8113	1166.23	0.534298
rdv2_r04_s002	rdv2_r04	RDv2 Run 4	RDv2	Tori	2	1	2	ras	480	10	1.25	380-SB	388.02	660-LS	652.709	0.199456	36.8451	36.8113	389.622	0.766403
rdv2_r04_s003	rdv2_r04	RDv2 Run 4	RDv2	Tori	3	1	3	ras	480	10	1.25	405-SB	406.033	660-LS	654.184	0.147016	36.8451	36.8113	564.365	0.63078
rdv2_r04_s004	rdv2_r04	RDv2 Run 4	RDv2	Tori	4	1	4	ras	480	10	1.25	430-MB	435.667	660-LS	655.134	0.185656	36.8451	36.8113	854.774	0.529048
rdv2_r04_s005	rdv2_r04	RDv2 Run 4	RDv2	Tori	5	1	5	ras	480	10	1.25	450-MB	451.31	660-LS	654.727	0.238096	36.8451	36.8113	884.847	0.534298
rdv2_r04_s006	rdv2_r04	RDv2 Run 4	RDv2	Tori	6	1	6	ras	480	10	1.25	470-SB	478.227	660-LS	653.64	0.239016	36.8451	36.8113	958.072	0.521595
rdv2_r04_s007	rdv2_r04	RDv2 Run 4	RDv2	Tori	7	2	1	ras	480	10	1.25	490-MB_R383	494.406	660-LS	657.294	0.235336	36.8451	36.8113	1086.15	0.514068
rdv2_r04_s008	rdv2_r04	RDv2 Run 4	RDv2	Tori	8	2	2	ras	480	10	1.25	505-SB	523.553	660-LS	654.116	0.219696	36.8451	36.8113	843.44	0.541751
rdv2_r04_s009	rdv2_r04	RDv2 Run 4	RDv2	Tori	9	2	3	ras	480	10	1.25	520-2-KB	528.6	660-LS	652.558	0.205896	36.8451	36.8113	1024.44	0.526771
rdv2_r04_s010	rdv2_r04	RDv2 Run 4	RDv2	Tori	10	2	4	ras	480	10	1.25	525-SB_R2003	547.845	660-LS	653.098	0.214176	36.8451	36.8113	695.973	0.576502
rdv2_r04_s011	rdv2_r04	RDv2 Run 4	RDv2	Tori	11	2	5	ras	480	10	1.25	570-KB	572.624	660-LS	654.677	0.240856	36.8451	36.8113	605.76	0.623825
rdv2_r04_s012	rdv2_r04	RDv2 Run 4	RDv2	Tori	12	2	6	ras	480	10	1.25	590-SB	593.722	660-LS	653.438	0.241776	36.8451	36.8113	403.051	0.759848
rdv2_r04_s013	rdv2_r04	RDv2 Run 4	RDv2	Tori	13	3	1	ras	480	10	1.25	605-SB	611.035	660-LS	655.137	0.314456	36.8451	36.8113	336.783	0.78831
rdv2_r04_s014	rdv2_r04	RDv2 Run 4	RDv2	Tori	14	3	2	ras	480	10	1.25	630-SB	635.952	660-LS	655.507	0.291456	36.8451	36.8113	284.091	0.78831
rdv2_r04_s015	rdv2_r04	RDv2 Run 4	RDv2	Tori	15	3	3	ras	480	10	1.25	660-LS	655.099	660-LS	650.555	0.223376	36.8451	36.8113	244.893	0.78831
rdv2_r04_s016	rdv2_r04	RDv2 Run 4	RDv2	Tori	16	3	4	ras	480	10	1.25	680-MT	677.448	660-LS	653.232	0.212336	36.8451	36.8113	480.675	0.671047
rdv2_r04_s017	rdv2_r04	RDv2 Run 4	RDv2	Tori	17	3	5	ras	480	10	1.25	700-MB	695.942	660-LS	654.045	0.189336	36.8451	36.8113	775.309	0.54913
rdv2_r04_s018	rdv2_r04	RDv2 Run 4	RDv2	Tori	18	3	6	ras	480	10	1.25	720-MB	722.46	660-LS	653.526	0.239936	36.8451	36.8113	1460.36	0.5396
rdv2_r04_s019	rdv2_r04	RDv2 Run 4	RDv2	Tori	19	4	1	ras	480	10	1.25	740-MT	740.156	660-LS	654.318	0.241776	36.8451	36.8113	1307.16	0.51917
rdv2_r04_s020	rdv2_r04	RDv2 Run 4	RDv2	Tori	20	4	2	ras	480	10	1.25	760-MB	754.607	660-LS	655.216	0.172776	36.8451	36.8113	1250.33	0.506467
rdv2_r04_s021	rdv2_r04	RDv2 Run 4	RDv2	Tori	21	4	3	ras	480	10	1.25	780-MB	782.057	660-LS	654.726	0.189336	36.8451	36.8113	1126.83	0.511493
rdv2_r04_s022	rdv2_r04	RDv2 Run 4	RDv2	Tori	22	4	4	ras	480	10	1.25	850-VI	835.443	660-LS	654.317	0.189336	36.8451	36.8113	1076.79	0.506467
rdv2_r04_s023	rdv2_r04	RDv2 Run 4	RDv2	Tori	23	4	5	ras	480	10	1.25	940-VI	954.189	660-LS	656.302	0.171856	36.8451	36.8113	1094.52	0.51917
rdv2_r04_s024	rdv2_r04	RDv2 Run 4	RDv2	Tori	24	4	6	ras	480	10	1.25			660-LS	653.326	0.277656	36.8451	36.8113	1108.58	0.51917
rdv2_r04_s025	rdv2_r04	RDv2 Run 4	RDv2	Tiffani	1	1	1	ras	480	20	1.25	361-LS	368.668	660-LS	655.649	0.224296	36.8451	36.8113	1170.19	0.526771
rdv2_r04_s026	rdv2_r04	RDv2 Run 4	RDv2	Tiffani	2	1	2	ras	480	20	1.25	380-SB	389.003	660-LS	654.001	0.150696	36.8451	36.8113	290.718	0.794864
rdv2_r04_s027	rdv2_r04	RDv2 Run 4	RDv2	Tiffani	3	1	3	ras	480	20	1.25	405-SB	404.596	660-LS	654.836	0.170016	36.8451	36.8113	433.097	0.725322
rdv2_r04_s028	rdv2_r04	RDv2 Run 4	RDv2	Tiffani	4	1	4	ras	480	20	1.25	430-MB	435.359	660-LS	652.443	0.176456	36.8451	36.8113	698.941	0.556437
rdv2_r04_s029	rdv2_r04	RDv2 Run 4	RDv2	Tiffani	5	1	5	ras	480	20	1.25	450-MB	454.101	660-LS	652.929	0.202216	36.8451	36.8113	741.255	0.556437
rdv2_r04_s030	rdv2_r04	RDv2 Run 4	RDv2	Tiffani	6	1	6	ras	480	20	1.25	470-SB	477.409	660-LS	655.837	0.198536	36.8451	36.8113	801.809	0.534298
rdv2_r04_s031	rdv2_r04	RDv2 Run 4	RDv2	Tiffani	7	2	1	ras	480	20	1.25	490-MB_R383	494.303	660-LS	652.667	0.332856	36.8451	36.8113	1079.39	0.541751
rdv2_r04_s032	rdv2_r04	RDv2 Run 4	RDv2	Tiffani	8	2	2	ras	480	20	1.25	505-SB	524.425	660-LS	651.217	0.247296	36.8451	36.8113	697.689	0.583666
rdv2_r04_s033	rdv2_r04	RDv2 Run 4	RDv2	Tiffani	9	2	3	ras	480	20	1.25	520-2-KB	528.964	660-LS	652.286	0.226136	36.8451	36.8113	789.803	0.534298
rdv2_r04_s034	rdv2_r04	RDv2 Run 4	RDv2	Tiffani	10	2	4	ras	480	20	1.25	525-SB_R2003	549.91	660-LS	652.566	0.234416	36.8451	36.8113	439.694	0.711575
rdv2_r04_s035	rdv2_r04	RDv2 Run 4	RDv2	Tiffani	11	2	5	ras	480	20	1.25	570-KB	572.455	660-LS	653.561	0.231656	36.8451	36.8113	417.98	0.732521
rdv2_r04_s036	rdv2_r04	RDv2 Run 4	RDv2	Tiffani	12	2	6	ras	480	20	1.25	590-SB	594.012	660-LS	652.656	0.240856	36.8451	36.8113	269.489	0.794864
rdv2_r04_s037	rdv2_r04	RDv2 Run 4	RDv2	Tiffani	13	3	1	ras	480	20	1.25	605-SB	611.121	660-LS	655.631	0.331016	36.8451	36.8113	261.902	0.809308
rdv2_r04_s038	rdv2_r04	RDv2 Run 4	RDv2	Tiffani	14	3	2	ras	480	20	1.25	630-SB	635.585	660-LS	654.13	0.282256	36.8451	36.8113	221.125	0.801355
rdv2_r04_s039	rdv2_r04	RDv2 Run 4	RDv2	Tiffani	15	3	3	ras	480	20	1.25	660-LS	654.695	660-LS	653.088	0.225216	36.8451	36.8113	210.657	0.780563
rdv2_r04_s040	rdv2_r04	RDv2 Run 4	RDv2	Tiffani	16	3	4	ras	480	20	1.25	680-MT	677.133	660-LS	654.086	0.265696	36.8451	36.8113	337.55	0.759848
rdv2_r04_s041	rdv2_r04	RDv2 Run 4	RDv2	Tiffani	17	3	5	ras	480	20	1.25	700-MB	700.46	660-LS	653.104	0.211416	36.8451	36.8113	847.794	0.534298
rdv2_r04_s042	rdv2_r04	RDv2 Run 4	RDv2	Tiffani	18	3	6	ras	480	20	1.25	720-MB	722.637	660-LS	652.701	0.247296	36.8451	36.8113	1613.91	0.531999
rdv2_r04_s043	rdv2_r04	RDv2 Run 4	RDv2	Tiffani	19	4	1	ras	480	20	1.25	740-MT	740.124	660-LS	653.826	0.215096	36.8451	36.8113	1574.98	0.526771
rdv2_r04_s044	rdv2_r04	RDv2 Run 4	RDv2	Tiffani	20	4	2	ras	480	20	1.25	760-MB	754.599	660-LS	657.116	0.216936	36.8451	36.8113	1364.29	0.531999
rdv2_r04_s045	rdv2_r04	RDv2 Run 4	RDv2	Tiffani	21	4	3	ras	480	20	1.25	780-MB	773.621	660-LS	653.011	0.198536	36.8451	36.8113	1197.05	0.51917
rdv2_r04_s046	rdv2_r04	RDv2 Run 4	RDv2	Tiffani	22	4	4	ras	480	20	1.25	850-VI	858.188	660-LS	653.554	0.225216	36.8451	36.8113	1118	0.524322
rdv2_r04_s047	rdv2_r04	RDv2 Run 4	RDv2	Tiffani	23	4	5	ras	480	20	1.25	940-VI	956.73	660-LS	653.572	0.202216	36.8451	36.8113	1103.02	0.506467
rdv2_r04_s048	rdv2_r04	RDv2 Run 4	RDv2	Tiffani	24	4	6	ras	480	20	1.25			660-LS	653.407	0.229816	36.8451	36.8113	1090.62	0.506467
rdv2_r04_s097	rdv2_r04	RDv2 Run 4	RDv2	Kirk	1	1	1	ras	480	2.5	1.25	361-LS	368.876	660-LS	655.132	0.121256	36.8451	36.8113	411.655	0.697963
rdv2_r04_s098	rdv2_r04	RDv2 Run 4	RDv2	Kirk	2	1	2	ras	480	2.5	1.25	380-SB	388.522	660-LS	653.26	0.113896	36.8451	36.8113	553.104	0.597784
rdv2_r04_s099	rdv2_r04	RDv2 Run 4	RDv2	Kirk	3	1	3	ras	480	2.5	1.25	405-SB	405.191	660-LS	651.923	0.112976	36.8451	36.8113	725.384	0.54913
rdv2_r04_s100	rdv2_r04	RDv2 Run 4	RDv2	Kirk	4	1	4	ras	480	2.5	1.25	430-MB	437.898	660-LS	654.342	0.112056	36.8451	36.8113	881.632	0.50149
rdv2_r04_s101	rdv2_r04	RDv2 Run 4	RDv2	Kirk	5	1	5	ras	480	2.5	1.25	450-MB	451.28	660-LS	656.461	0.114816	36.8451	36.8113	902.574	0.514068
rdv2_r04_s102	rdv2_r04	RDv2 Run 4	RDv2	Kirk	6	1	6	ras	480	2.5	1.25	470-SB	477.961	660-LS	652.168	0.124936	36.8451	36.8113	884.273	0.50149
rdv2_r04_s103	rdv2_r04	RDv2 Run 4	RDv2	Kirk	7	2	1	ras	480	2.5	1.25	490-MB_R383	494.879	660-LS	655.873	0.140576	36.8451	36.8113	945.569	0.506467
rdv2_r04_s104	rdv2_r04	RDv2 Run 4	RDv2	Kirk	8	2	2	ras	480	2.5	1.25	505-SB	523.139	660-LS	655.438	0.141496	36.8451	36.8113	886.041	0.514068
rdv2_r04_s105	rdv2_r04	RDv2 Run 4	RDv2	Kirk	9	2	3	ras	480	2.5	1.25	520-2-KB	527.798	660-LS	652.334	0.135056	36.8451	36.8113	933.963	0.514068
rdv2_r04_s106	rdv2_r04	RDv2 Run 4	RDv2	Kirk	10	2	4	ras	480	2.5	1.25	525-SB_R2003	547.024	660-LS	654.819	0.117576	36.8451	36.8113	899.542	0.506467
rdv2_r04_s107	rdv2_r04	RDv2 Run 4	RDv2	Kirk	11	2	5	ras	480	2.5	1.25	570-KB	572.549	660-LS	652.016	0.127696	36.8451	36.8113	796.468	0.529048
rdv2_r04_s108	rdv2_r04	RDv2 Run 4	RDv2	Kirk	12	2	6	ras	480	2.5	1.25	590-SB	594.167	660-LS	654.153	0.128616	36.8451	36.8113	635.873	0.576502
rdv2_r04_s109	rdv2_r04	RDv2 Run 4	RDv2	Kirk	13	3	1	ras	480	2.5	1.25	605-SB	611.18	660-LS	651.251	0.133216	36.8451	36.8113	508.029	0.643995
rdv2_r04_s110	rdv2_r04	RDv2 Run 4	RDv2	Kirk	14	3	2	ras	480	2.5	1.25	630-SB	633.428	660-LS	653.092	0.140576	36.8451	36.8113	460.967	0.677799
rdv2_r04_s111	rdv2_r04	RDv2 Run 4	RDv2	Kirk	15	3	3	ras	480	2.5	1.25	660-LS	653.032	660-LS	655.703	0.140576	36.8451	36.8113	368.248	0.725322
rdv2_r04_s112	rdv2_r04	RDv2 Run 4	RDv2	Kirk	16	3	4	ras	480	2.5	1.25	680-MT	676.776	660-LS	655.572	0.112056	36.8451	36.8113	682.71	0.54913
rdv2_r04_s113	rdv2_r04	RDv2 Run 4	RDv2	Kirk	17	3	5	ras	480	2.5	1.25	700-MB	698.283	660-LS	653.592	0.139656	36.8451	36.8113	910.111	0.514068
rdv2_r04_s114	rdv2_r04	RDv2 Run 4	RDv2	Kirk	18	3	6	ras	480	2.5	1.25	720-MB	722.789	660-LS	655.201	0.147016	36.8451	36.8113	1058.14	0.506467
rdv2_r04_s115	rdv2_r04	RDv2 Run 4	RDv2	Kirk	19	4	1	ras	480	2.5	1.25	740-MT	739.817	660-LS	654.439	0.131376	36.8451	36.8113	996.816	0.49879
rdv2_r04_s116	rdv2_r04	RDv2 Run 4	RDv2	Kirk	20	4	2	ras	480	2.5	1.25	760-MB	755.678	660-LS	655.903	0.097336	36.8451	36.8113	988.108	0.506467
rdv2_r04_s117	rdv2_r04	RDv2 Run 4	RDv2	Kirk	21	4	3	ras	480	2.5	1.25	780-MB	783.67	660-LS	656.611	0.119416	36.8451	36.8113	913.087	0.50149
rdv2_r04_s118	rdv2_r04	RDv2 Run 4	RDv2	Kirk	22	4	4	ras	480	2.5	1.25	850-VI	859	660-LS	655.32	0.118496	36.8451	36.8113	889.357	0.493888
rdv2_r04_s119	rdv2_r04	RDv2 Run 4	RDv2	Kirk	23	4	5	ras	480	2.5	1.25	940-VI	957.415	660-LS	655.314	0.149776	36.8451	36.8113	957.623	0.506467
rdv2_r04_s120	rdv2_r04	RDv2 Run 4	RDv2	Kirk	24	4	6	ras	480	2.5	1.25			660-LS	656.109	0.139656	36.8451	36.8113	929.128	0.506467
