# Supplementary material for: A photoconversion model for full spectral programming and multiplexing of optogenetic systems
Source: Mol Syst Biol. 2017 Apr 24;13(4):926. doi: 10.15252/msb.20167456 (PMC5408778; doi:10.15252/msb.20167456)
Supplement: Supplementary file 15 — Dataset EV7 [file MSB-13-926-s015.zip › dataset_ev7_cph8-ompr_data_and_analysis/cph8-ompr_data/ras/rdv2_wholepop_ras_histograms.xlsx]

## Sheet: Sheet1
Sample ID	Channel	Unnamed: 2	Bin 1	Bin 2	Bin 3	Bin 4	Bin 5	Bin 6	Bin 7	Bin 8	Bin 9	Bin 10	Bin 11	Bin 12	Bin 13	Bin 14	Bin 15	Bin 16	Bin 17	Bin 18	Bin 19	Bin 20	Bin 21	Bin 22	Bin 23	Bin 24	Bin 25	Bin 26	Bin 27	Bin 28	Bin 29	Bin 30	Bin 31	Bin 32	Bin 33	Bin 34	Bin 35	Bin 36	Bin 37	Bin 38	Bin 39	Bin 40	Bin 41	Bin 42	Bin 43	Bin 44	Bin 45	Bin 46	Bin 47
rdv2_r03_s169	FL1	Bin Values (MEF)	12.9075	13.0351	13.164	13.2942	13.4256	13.5584	13.6924	13.8278	13.9646	14.1026	14.2421	14.3829	14.5251	14.6688	14.8138	14.9603	15.1082	15.2576	15.4085	15.5609	15.7147	15.8701	16.027	16.1855	16.3456	16.5072	16.6704	16.8353	17.0017	17.1698	17.3396	17.5111	17.6842	17.8591	18.0357	18.214	18.3941	18.576	18.7597	18.9452	19.1325	19.3217	19.5128	19.7057	19.9006	20.0974	20.2961
rdv2_r03_s169	FL1	Counts	0	0	1	0	2	0	0	0	0	1	0	0	0	1	0	0	0	0	0	0	0	0	0	0	0	1	0	0	2	0	0	1	1	0	1	1	0	0	0	0	0	0	1	1	2	1	0
rdv2_r03_s170	FL1	Bin Values (MEF)	12.9075	13.0351	13.164	13.2942	13.4256	13.5584	13.6924	13.8278	13.9646	14.1026	14.2421	14.3829	14.5251	14.6688	14.8138	14.9603	15.1082	15.2576	15.4085	15.5609	15.7147	15.8701	16.027	16.1855	16.3456	16.5072	16.6704	16.8353	17.0017	17.1698	17.3396	17.5111	17.6842	17.8591	18.0357	18.214	18.3941	18.576	18.7597	18.9452	19.1325	19.3217	19.5128	19.7057	19.9006	20.0974	20.2961
rdv2_r03_s170	FL1	Counts	0	0	0	1	0	1	0	1	0	0	0	0	0	0	0	0	0	0	1	0	0	0	0	0	0	0	0	0	0	0	0	0	0	0	1	0	0	0	0	0	0	0	0	0	0	1	0
rdv2_r03_s171	FL1	Bin Values (MEF)	12.9075	13.0351	13.164	13.2942	13.4256	13.5584	13.6924	13.8278	13.9646	14.1026	14.2421	14.3829	14.5251	14.6688	14.8138	14.9603	15.1082	15.2576	15.4085	15.5609	15.7147	15.8701	16.027	16.1855	16.3456	16.5072	16.6704	16.8353	17.0017	17.1698	17.3396	17.5111	17.6842	17.8591	18.0357	18.214	18.3941	18.576	18.7597	18.9452	19.1325	19.3217	19.5128	19.7057	19.9006	20.0974	20.2961
rdv2_r03_s171	FL1	Counts	0	0	0	0	0	1	0	0	0	0	1	0	1	0	0	0	0	0	0	0	0	0	0	1	1	0	0	0	0	0	0	0	0	0	0	0	0	1	0	1	1	0	0	0	0	0	0
rdv2_r03_s172	FL1	Bin Values (MEF)	12.9075	13.0351	13.164	13.2942	13.4256	13.5584	13.6924	13.8278	13.9646	14.1026	14.2421	14.3829	14.5251	14.6688	14.8138	14.9603	15.1082	15.2576	15.4085	15.5609	15.7147	15.8701	16.027	16.1855	16.3456	16.5072	16.6704	16.8353	17.0017	17.1698	17.3396	17.5111	17.6842	17.8591	18.0357	18.214	18.3941	18.576	18.7597	18.9452	19.1325	19.3217	19.5128	19.7057	19.9006	20.0974	20.2961
rdv2_r03_s172	FL1	Counts	0	0	0	0	0	0	0	0	0	0	0	0	0	0	0	0	0	0	1	0	0	0	0	0	0	0	0	0	0	0	0	0	0	0	0	0	0	0	0	0	0	0	0	0	0	1	0
rdv2_r03_s173	FL1	Bin Values (MEF)	12.9075	13.0351	13.164	13.2942	13.4256	13.5584	13.6924	13.8278	13.9646	14.1026	14.2421	14.3829	14.5251	14.6688	14.8138	14.9603	15.1082	15.2576	15.4085	15.5609	15.7147	15.8701	16.027	16.1855	16.3456	16.5072	16.6704	16.8353	17.0017	17.1698	17.3396	17.5111	17.6842	17.8591	18.0357	18.214	18.3941	18.576	18.7597	18.9452	19.1325	19.3217	19.5128	19.7057	19.9006	20.0974	20.2961
rdv2_r03_s173	FL1	Counts	0	0	0	0	0	0	0	1	0	0	0	0	0	0	0	0	0	0	0	0	0	0	0	0	1	0	0	0	0	0	0	0	0	0	0	0	0	0	0	0	0	0	0	0	0	0	0
rdv2_r03_s174	FL1	Bin Values (MEF)	12.9075	13.0351	13.164	13.2942	13.4256	13.5584	13.6924	13.8278	13.9646	14.1026	14.2421	14.3829	14.5251	14.6688	14.8138	14.9603	15.1082	15.2576	15.4085	15.5609	15.7147	15.8701	16.027	16.1855	16.3456	16.5072	16.6704	16.8353	17.0017	17.1698	17.3396	17.5111	17.6842	17.8591	18.0357	18.214	18.3941	18.576	18.7597	18.9452	19.1325	19.3217	19.5128	19.7057	19.9006	20.0974	20.2961
rdv2_r03_s174	FL1	Counts	0	0	0	0	1	0	0	0	0	0	0	0	0	0	0	0	0	0	0	1	0	0	0	0	0	0	0	0	0	0	0	0	0	0	0	0	1	0	0	0	0	0	0	1	0	0	1
rdv2_r03_s175	FL1	Bin Values (MEF)	12.9075	13.0351	13.164	13.2942	13.4256	13.5584	13.6924	13.8278	13.9646	14.1026	14.2421	14.3829	14.5251	14.6688	14.8138	14.9603	15.1082	15.2576	15.4085	15.5609	15.7147	15.8701	16.027	16.1855	16.3456	16.5072	16.6704	16.8353	17.0017	17.1698	17.3396	17.5111	17.6842	17.8591	18.0357	18.214	18.3941	18.576	18.7597	18.9452	19.1325	19.3217	19.5128	19.7057	19.9006	20.0974	20.2961
rdv2_r03_s175	FL1	Counts	0	0	0	0	0	0	0	0	0	0	0	0	0	0	0	0	0	0	0	0	0	0	0	0	0	0	0	0	0	0	0	1	0	1	0	0	0	0	0	0	0	0	0	0	1	0	0
rdv2_r03_s176	FL1	Bin Values (MEF)	12.9075	13.0351	13.164	13.2942	13.4256	13.5584	13.6924	13.8278	13.9646	14.1026	14.2421	14.3829	14.5251	14.6688	14.8138	14.9603	15.1082	15.2576	15.4085	15.5609	15.7147	15.8701	16.027	16.1855	16.3456	16.5072	16.6704	16.8353	17.0017	17.1698	17.3396	17.5111	17.6842	17.8591	18.0357	18.214	18.3941	18.576	18.7597	18.9452	19.1325	19.3217	19.5128	19.7057	19.9006	20.0974	20.2961
rdv2_r03_s176	FL1	Counts	0	0	0	0	0	0	0	0	0	0	1	0	0	0	0	0	0	0	0	0	0	0	0	0	0	0	0	0	0	0	0	1	0	0	0	0	0	0	0	0	0	0	0	0	0	0	0
rdv2_r03_s177	FL1	Bin Values (MEF)	12.9075	13.0351	13.164	13.2942	13.4256	13.5584	13.6924	13.8278	13.9646	14.1026	14.2421	14.3829	14.5251	14.6688	14.8138	14.9603	15.1082	15.2576	15.4085	15.5609	15.7147	15.8701	16.027	16.1855	16.3456	16.5072	16.6704	16.8353	17.0017	17.1698	17.3396	17.5111	17.6842	17.8591	18.0357	18.214	18.3941	18.576	18.7597	18.9452	19.1325	19.3217	19.5128	19.7057	19.9006	20.0974	20.2961
rdv2_r03_s177	FL1	Counts	0	0	0	0	0	0	0	0	0	1	0	0	0	0	0	0	0	0	0	0	1	0	0	0	0	0	0	0	1	0	0	0	0	0	0	0	0	0	0	0	0	0	0	0	0	0	0
rdv2_r03_s178	FL1	Bin Values (MEF)	12.9075	13.0351	13.164	13.2942	13.4256	13.5584	13.6924	13.8278	13.9646	14.1026	14.2421	14.3829	14.5251	14.6688	14.8138	14.9603	15.1082	15.2576	15.4085	15.5609	15.7147	15.8701	16.027	16.1855	16.3456	16.5072	16.6704	16.8353	17.0017	17.1698	17.3396	17.5111	17.6842	17.8591	18.0357	18.214	18.3941	18.576	18.7597	18.9452	19.1325	19.3217	19.5128	19.7057	19.9006	20.0974	20.2961
rdv2_r03_s178	FL1	Counts	0	0	0	0	0	0	0	0	0	0	0	0	0	1	0	1	0	0	0	0	0	0	0	0	0	0	0	0	0	1	0	0	0	0	0	0	0	0	0	0	0	0	0	0	0	0	0
rdv2_r03_s179	FL1	Bin Values (MEF)	12.9075	13.0351	13.164	13.2942	13.4256	13.5584	13.6924	13.8278	13.9646	14.1026	14.2421	14.3829	14.5251	14.6688	14.8138	14.9603	15.1082	15.2576	15.4085	15.5609	15.7147	15.8701	16.027	16.1855	16.3456	16.5072	16.6704	16.8353	17.0017	17.1698	17.3396	17.5111	17.6842	17.8591	18.0357	18.214	18.3941	18.576	18.7597	18.9452	19.1325	19.3217	19.5128	19.7057	19.9006	20.0974	20.2961
rdv2_r03_s179	FL1	Counts	0	0	0	0	0	0	0	0	0	0	0	0	0	1	0	0	0	0	0	0	0	0	0	0	0	0	0	0	0	0	0	1	0	0	0	0	0	0	0	0	0	0	0	0	0	1	0
rdv2_r03_s180	FL1	Bin Values (MEF)	12.9075	13.0351	13.164	13.2942	13.4256	13.5584	13.6924	13.8278	13.9646	14.1026	14.2421	14.3829	14.5251	14.6688	14.8138	14.9603	15.1082	15.2576	15.4085	15.5609	15.7147	15.8701	16.027	16.1855	16.3456	16.5072	16.6704	16.8353	17.0017	17.1698	17.3396	17.5111	17.6842	17.8591	18.0357	18.214	18.3941	18.576	18.7597	18.9452	19.1325	19.3217	19.5128	19.7057	19.9006	20.0974	20.2961
rdv2_r03_s180	FL1	Counts	0	0	0	0	0	0	0	0	0	0	0	0	0	0	1	0	0	0	0	1	0	1	0	0	0	0	0	0	1	0	0	0	0	0	0	0	1	0	0	0	0	0	0	0	0	0	0
rdv2_r03_s181	FL1	Bin Values (MEF)	12.9075	13.0351	13.164	13.2942	13.4256	13.5584	13.6924	13.8278	13.9646	14.1026	14.2421	14.3829	14.5251	14.6688	14.8138	14.9603	15.1082	15.2576	15.4085	15.5609	15.7147	15.8701	16.027	16.1855	16.3456	16.5072	16.6704	16.8353	17.0017	17.1698	17.3396	17.5111	17.6842	17.8591	18.0357	18.214	18.3941	18.576	18.7597	18.9452	19.1325	19.3217	19.5128	19.7057	19.9006	20.0974	20.2961
rdv2_r03_s181	FL1	Counts	0	0	0	1	0	0	1	0	0	0	0	0	0	1	0	1	0	0	0	0	0	0	0	0	0	0	0	0	0	0	0	0	0	0	0	0	0	0	0	0	0	0	0	0	1	0	0
rdv2_r03_s182	FL1	Bin Values (MEF)	12.9075	13.0351	13.164	13.2942	13.4256	13.5584	13.6924	13.8278	13.9646	14.1026	14.2421	14.3829	14.5251	14.6688	14.8138	14.9603	15.1082	15.2576	15.4085	15.5609	15.7147	15.8701	16.027	16.1855	16.3456	16.5072	16.6704	16.8353	17.0017	17.1698	17.3396	17.5111	17.6842	17.8591	18.0357	18.214	18.3941	18.576	18.7597	18.9452	19.1325	19.3217	19.5128	19.7057	19.9006	20.0974	20.2961
rdv2_r03_s182	FL1	Counts	0	0	0	0	0	1	0	1	1	0	0	0	0	1	0	0	1	1	1	0	0	0	0	1	2	1	0	0	0	0	0	0	0	0	0	1	0	0	0	1	0	0	1	0	0	0	1
rdv2_r03_s183	FL1	Bin Values (MEF)	12.9075	13.0351	13.164	13.2942	13.4256	13.5584	13.6924	13.8278	13.9646	14.1026	14.2421	14.3829	14.5251	14.6688	14.8138	14.9603	15.1082	15.2576	15.4085	15.5609	15.7147	15.8701	16.027	16.1855	16.3456	16.5072	16.6704	16.8353	17.0017	17.1698	17.3396	17.5111	17.6842	17.8591	18.0357	18.214	18.3941	18.576	18.7597	18.9452	19.1325	19.3217	19.5128	19.7057	19.9006	20.0974	20.2961
rdv2_r03_s183	FL1	Counts	0	0	0	1	0	0	0	0	0	1	0	0	0	1	1	0	2	0	0	0	1	0	0	0	2	0	3	0	0	2	2	0	0	1	0	1	1	0	1	1	1	2	1	0	1	1	2
rdv2_r03_s184	FL1	Bin Values (MEF)	12.9075	13.0351	13.164	13.2942	13.4256	13.5584	13.6924	13.8278	13.9646	14.1026	14.2421	14.3829	14.5251	14.6688	14.8138	14.9603	15.1082	15.2576	15.4085	15.5609	15.7147	15.8701	16.027	16.1855	16.3456	16.5072	16.6704	16.8353	17.0017	17.1698	17.3396	17.5111	17.6842	17.8591	18.0357	18.214	18.3941	18.576	18.7597	18.9452	19.1325	19.3217	19.5128	19.7057	19.9006	20.0974	20.2961
rdv2_r03_s184	FL1	Counts	0	0	0	0	0	0	0	0	0	0	0	0	0	0	0	0	0	0	0	0	0	0	0	0	0	0	0	0	0	0	0	0	0	0	0	0	0	1	0	0	0	0	1	0	0	0	1
rdv2_r03_s185	FL1	Bin Values (MEF)	12.9075	13.0351	13.164	13.2942	13.4256	13.5584	13.6924	13.8278	13.9646	14.1026	14.2421	14.3829	14.5251	14.6688	14.8138	14.9603	15.1082	15.2576	15.4085	15.5609	15.7147	15.8701	16.027	16.1855	16.3456	16.5072	16.6704	16.8353	17.0017	17.1698	17.3396	17.5111	17.6842	17.8591	18.0357	18.214	18.3941	18.576	18.7597	18.9452	19.1325	19.3217	19.5128	19.7057	19.9006	20.0974	20.2961
rdv2_r03_s185	FL1	Counts	0	0	0	0	0	0	0	0	0	0	0	0	0	0	0	0	0	0	0	0	0	0	0	0	0	0	0	0	0	0	0	0	0	0	0	0	0	0	0	1	0	0	0	0	0	0	0
rdv2_r03_s186	FL1	Bin Values (MEF)	12.9075	13.0351	13.164	13.2942	13.4256	13.5584	13.6924	13.8278	13.9646	14.1026	14.2421	14.3829	14.5251	14.6688	14.8138	14.9603	15.1082	15.2576	15.4085	15.5609	15.7147	15.8701	16.027	16.1855	16.3456	16.5072	16.6704	16.8353	17.0017	17.1698	17.3396	17.5111	17.6842	17.8591	18.0357	18.214	18.3941	18.576	18.7597	18.9452	19.1325	19.3217	19.5128	19.7057	19.9006	20.0974	20.2961
rdv2_r03_s186	FL1	Counts	0	0	0	0	0	1	0	0	0	0	0	0	0	0	0	0	0	0	0	0	0	0	0	0	0	0	0	0	0	0	0	0	0	0	0	0	0	0	0	0	0	0	0	0	1	0	0
rdv2_r03_s187	FL1	Bin Values (MEF)	12.9075	13.0351	13.164	13.2942	13.4256	13.5584	13.6924	13.8278	13.9646	14.1026	14.2421	14.3829	14.5251	14.6688	14.8138	14.9603	15.1082	15.2576	15.4085	15.5609	15.7147	15.8701	16.027	16.1855	16.3456	16.5072	16.6704	16.8353	17.0017	17.1698	17.3396	17.5111	17.6842	17.8591	18.0357	18.214	18.3941	18.576	18.7597	18.9452	19.1325	19.3217	19.5128	19.7057	19.9006	20.0974	20.2961
rdv2_r03_s187	FL1	Counts	0	0	0	0	0	0	0	1	0	0	0	0	0	0	0	0	0	0	0	0	0	0	0	0	1	0	0	0	0	0	0	0	0	0	0	0	0	0	0	0	0	0	0	0	0	0	1
rdv2_r03_s188	FL1	Bin Values (MEF)	12.9075	13.0351	13.164	13.2942	13.4256	13.5584	13.6924	13.8278	13.9646	14.1026	14.2421	14.3829	14.5251	14.6688	14.8138	14.9603	15.1082	15.2576	15.4085	15.5609	15.7147	15.8701	16.027	16.1855	16.3456	16.5072	16.6704	16.8353	17.0017	17.1698	17.3396	17.5111	17.6842	17.8591	18.0357	18.214	18.3941	18.576	18.7597	18.9452	19.1325	19.3217	19.5128	19.7057	19.9006	20.0974	20.2961
rdv2_r03_s188	FL1	Counts	0	0	0	0	0	0	0	0	0	0	0	0	0	0	0	1	0	0	0	0	0	0	0	0	0	0	0	0	0	0	0	0	0	0	0	0	0	0	0	0	0	0	0	0	0	0	0
rdv2_r03_s189	FL1	Bin Values (MEF)	12.9075	13.0351	13.164	13.2942	13.4256	13.5584	13.6924	13.8278	13.9646	14.1026	14.2421	14.3829	14.5251	14.6688	14.8138	14.9603	15.1082	15.2576	15.4085	15.5609	15.7147	15.8701	16.027	16.1855	16.3456	16.5072	16.6704	16.8353	17.0017	17.1698	17.3396	17.5111	17.6842	17.8591	18.0357	18.214	18.3941	18.576	18.7597	18.9452	19.1325	19.3217	19.5128	19.7057	19.9006	20.0974	20.2961
rdv2_r03_s189	FL1	Counts	0	0	0	0	0	0	0	0	0	0	0	0	0	0	0	0	0	0	0	0	0	0	0	1	0	0	0	0	0	0	0	0	0	0	1	0	0	0	0	0	0	0	0	0	0	0	0
rdv2_r03_s190	FL1	Bin Values (MEF)	12.9075	13.0351	13.164	13.2942	13.4256	13.5584	13.6924	13.8278	13.9646	14.1026	14.2421	14.3829	14.5251	14.6688	14.8138	14.9603	15.1082	15.2576	15.4085	15.5609	15.7147	15.8701	16.027	16.1855	16.3456	16.5072	16.6704	16.8353	17.0017	17.1698	17.3396	17.5111	17.6842	17.8591	18.0357	18.214	18.3941	18.576	18.7597	18.9452	19.1325	19.3217	19.5128	19.7057	19.9006	20.0974	20.2961
rdv2_r03_s190	FL1	Counts	0	0	0	0	0	0	0	0	0	0	0	0	0	0	0	0	0	0	0	1	0	0	0	0	0	1	0	0	0	0	1	0	0	0	0	1	0	0	0	0	0	0	0	1	0	0	0
rdv2_r03_s191	FL1	Bin Values (MEF)	12.9075	13.0351	13.164	13.2942	13.4256	13.5584	13.6924	13.8278	13.9646	14.1026	14.2421	14.3829	14.5251	14.6688	14.8138	14.9603	15.1082	15.2576	15.4085	15.5609	15.7147	15.8701	16.027	16.1855	16.3456	16.5072	16.6704	16.8353	17.0017	17.1698	17.3396	17.5111	17.6842	17.8591	18.0357	18.214	18.3941	18.576	18.7597	18.9452	19.1325	19.3217	19.5128	19.7057	19.9006	20.0974	20.2961
rdv2_r03_s191	FL1	Counts	0	0	0	0	0	0	0	0	0	0	0	0	0	0	0	0	0	0	0	0	0	0	0	0	0	0	0	0	0	0	0	0	0	1	0	0	0	0	0	0	1	1	0	0	0	0	0
rdv2_r03_s192	FL1	Bin Values (MEF)	12.9075	13.0351	13.164	13.2942	13.4256	13.5584	13.6924	13.8278	13.9646	14.1026	14.2421	14.3829	14.5251	14.6688	14.8138	14.9603	15.1082	15.2576	15.4085	15.5609	15.7147	15.8701	16.027	16.1855	16.3456	16.5072	16.6704	16.8353	17.0017	17.1698	17.3396	17.5111	17.6842	17.8591	18.0357	18.214	18.3941	18.576	18.7597	18.9452	19.1325	19.3217	19.5128	19.7057	19.9006	20.0974	20.2961
rdv2_r03_s192	FL1	Counts	0	0	0	0	1	0	0	0	0	0	0	0	0	0	0	0	0	1	0	0	0	0	0	0	0	0	0	1	0	0	0	0	0	0	0	0	0	0	1	0	0	0	0	0	0	0	0
rdv2_r04_s001	FL1	Bin Values (MEF)	11.93	12.0484	12.1679	12.2887	12.4106	12.5338	12.6582	12.7838	12.9107	13.0388	13.1682	13.2989	13.4309	13.5642	13.6988	13.8347	13.972	14.1107	14.2507	14.3921	14.535	14.6792	14.8249	14.972	15.1206	15.2707	15.4222	15.5753	15.7298	15.8859	16.0436	16.2028	16.3636	16.526	16.69	16.8556	17.0229	17.1918	17.3625	17.5348	17.7088	17.8845	18.062	18.2413	18.4223	18.6051	18.7898
rdv2_r04_s001	FL1	Counts	0	0	0	0	0	0	0	0	0	0	0	0	0	0	0	0	0	0	0	0	0	0	0	0	0	0	0	0	0	0	0	1	0	0	0	0	0	0	0	0	0	0	0	0	0	0	1
rdv2_r04_s002	FL1	Bin Values (MEF)	11.93	12.0484	12.1679	12.2887	12.4106	12.5338	12.6582	12.7838	12.9107	13.0388	13.1682	13.2989	13.4309	13.5642	13.6988	13.8347	13.972	14.1107	14.2507	14.3921	14.535	14.6792	14.8249	14.972	15.1206	15.2707	15.4222	15.5753	15.7298	15.8859	16.0436	16.2028	16.3636	16.526	16.69	16.8556	17.0229	17.1918	17.3625	17.5348	17.7088	17.8845	18.062	18.2413	18.4223	18.6051	18.7898
rdv2_r04_s002	FL1	Counts	0	0	0	0	0	0	0	0	0	0	0	0	1	0	0	0	0	0	0	1	0	0	0	0	0	1	0	1	0	1	0	0	0	0	1	0	0	0	0	0	0	0	1	1	0	0	0
rdv2_r04_s003	FL1	Bin Values (MEF)	11.93	12.0484	12.1679	12.2887	12.4106	12.5338	12.6582	12.7838	12.9107	13.0388	13.1682	13.2989	13.4309	13.5642	13.6988	13.8347	13.972	14.1107	14.2507	14.3921	14.535	14.6792	14.8249	14.972	15.1206	15.2707	15.4222	15.5753	15.7298	15.8859	16.0436	16.2028	16.3636	16.526	16.69	16.8556	17.0229	17.1918	17.3625	17.5348	17.7088	17.8845	18.062	18.2413	18.4223	18.6051	18.7898
rdv2_r04_s003	FL1	Counts	0	0	0	0	0	0	0	0	0	0	0	0	0	0	0	0	0	0	0	0	0	0	0	0	0	0	1	0	1	0	0	0	0	0	0	0	0	0	0	0	0	0	0	0	1	0	0
rdv2_r04_s004	FL1	Bin Values (MEF)	11.93	12.0484	12.1679	12.2887	12.4106	12.5338	12.6582	12.7838	12.9107	13.0388	13.1682	13.2989	13.4309	13.5642	13.6988	13.8347	13.972	14.1107	14.2507	14.3921	14.535	14.6792	14.8249	14.972	15.1206	15.2707	15.4222	15.5753	15.7298	15.8859	16.0436	16.2028	16.3636	16.526	16.69	16.8556	17.0229	17.1918	17.3625	17.5348	17.7088	17.8845	18.062	18.2413	18.4223	18.6051	18.7898
rdv2_r04_s004	FL1	Counts	0	1	0	0	0	0	0	0	0	0	0	0	0	0	0	0	0	0	0	1	0	0	0	0	0	0	0	0	0	0	2	0	0	1	0	0	0	0	0	0	0	0	0	0	0	0	0
rdv2_r04_s005	FL1	Bin Values (MEF)	11.93	12.0484	12.1679	12.2887	12.4106	12.5338	12.6582	12.7838	12.9107	13.0388	13.1682	13.2989	13.4309	13.5642	13.6988	13.8347	13.972	14.1107	14.2507	14.3921	14.535	14.6792	14.8249	14.972	15.1206	15.2707	15.4222	15.5753	15.7298	15.8859	16.0436	16.2028	16.3636	16.526	16.69	16.8556	17.0229	17.1918	17.3625	17.5348	17.7088	17.8845	18.062	18.2413	18.4223	18.6051	18.7898
rdv2_r04_s005	FL1	Counts	0	0	0	0	0	0	0	0	0	0	0	0	0	0	0	0	0	0	0	0	0	0	0	0	0	0	0	0	0	1	0	0	0	0	0	1	0	0	1	0	0	0	0	0	0	0	0
rdv2_r04_s006	FL1	Bin Values (MEF)	11.93	12.0484	12.1679	12.2887	12.4106	12.5338	12.6582	12.7838	12.9107	13.0388	13.1682	13.2989	13.4309	13.5642	13.6988	13.8347	13.972	14.1107	14.2507	14.3921	14.535	14.6792	14.8249	14.972	15.1206	15.2707	15.4222	15.5753	15.7298	15.8859	16.0436	16.2028	16.3636	16.526	16.69	16.8556	17.0229	17.1918	17.3625	17.5348	17.7088	17.8845	18.062	18.2413	18.4223	18.6051	18.7898
rdv2_r04_s006	FL1	Counts	0	0	0	0	0	0	0	0	0	0	0	0	0	0	0	0	0	0	0	0	0	1	0	0	0	0	0	0	0	0	0	0	0	0	0	0	0	0	0	0	0	0	0	0	0	0	0
rdv2_r04_s007	FL1	Bin Values (MEF)	11.93	12.0484	12.1679	12.2887	12.4106	12.5338	12.6582	12.7838	12.9107	13.0388	13.1682	13.2989	13.4309	13.5642	13.6988	13.8347	13.972	14.1107	14.2507	14.3921	14.535	14.6792	14.8249	14.972	15.1206	15.2707	15.4222	15.5753	15.7298	15.8859	16.0436	16.2028	16.3636	16.526	16.69	16.8556	17.0229	17.1918	17.3625	17.5348	17.7088	17.8845	18.062	18.2413	18.4223	18.6051	18.7898
rdv2_r04_s007	FL1	Counts	0	0	0	0	0	0	0	0	0	0	1	0	0	0	0	0	0	0	0	0	0	0	0	0	0	1	0	0	0	0	0	0	0	0	0	0	0	1	0	0	0	0	0	0	0	0	1
rdv2_r04_s008	FL1	Bin Values (MEF)	11.93	12.0484	12.1679	12.2887	12.4106	12.5338	12.6582	12.7838	12.9107	13.0388	13.1682	13.2989	13.4309	13.5642	13.6988	13.8347	13.972	14.1107	14.2507	14.3921	14.535	14.6792	14.8249	14.972	15.1206	15.2707	15.4222	15.5753	15.7298	15.8859	16.0436	16.2028	16.3636	16.526	16.69	16.8556	17.0229	17.1918	17.3625	17.5348	17.7088	17.8845	18.062	18.2413	18.4223	18.6051	18.7898
rdv2_r04_s008	FL1	Counts	0	0	0	0	0	0	0	0	0	0	0	0	0	0	0	0	0	0	0	0	0	0	0	0	0	0	0	0	0	0	0	0	0	0	0	0	0	0	0	0	2	0	0	0	0	0	0
rdv2_r04_s009	FL1	Bin Values (MEF)	11.93	12.0484	12.1679	12.2887	12.4106	12.5338	12.6582	12.7838	12.9107	13.0388	13.1682	13.2989	13.4309	13.5642	13.6988	13.8347	13.972	14.1107	14.2507	14.3921	14.535	14.6792	14.8249	14.972	15.1206	15.2707	15.4222	15.5753	15.7298	15.8859	16.0436	16.2028	16.3636	16.526	16.69	16.8556	17.0229	17.1918	17.3625	17.5348	17.7088	17.8845	18.062	18.2413	18.4223	18.6051	18.7898
rdv2_r04_s009	FL1	Counts	0	0	0	0	0	0	0	0	0	0	0	0	0	0	0	0	0	0	0	0	0	0	0	0	0	0	0	0	0	0	0	0	0	0	0	0	0	0	1	0	0	0	0	0	0	0	0
rdv2_r04_s010	FL1	Bin Values (MEF)	11.93	12.0484	12.1679	12.2887	12.4106	12.5338	12.6582	12.7838	12.9107	13.0388	13.1682	13.2989	13.4309	13.5642	13.6988	13.8347	13.972	14.1107	14.2507	14.3921	14.535	14.6792	14.8249	14.972	15.1206	15.2707	15.4222	15.5753	15.7298	15.8859	16.0436	16.2028	16.3636	16.526	16.69	16.8556	17.0229	17.1918	17.3625	17.5348	17.7088	17.8845	18.062	18.2413	18.4223	18.6051	18.7898
rdv2_r04_s010	FL1	Counts	0	1	0	0	0	0	0	0	0	0	0	0	0	0	0	0	0	0	1	0	0	0	0	0	0	0	0	0	0	0	0	0	0	0	0	0	0	0	0	0	1	0	0	0	0	1	0
rdv2_r04_s011	FL1	Bin Values (MEF)	11.93	12.0484	12.1679	12.2887	12.4106	12.5338	12.6582	12.7838	12.9107	13.0388	13.1682	13.2989	13.4309	13.5642	13.6988	13.8347	13.972	14.1107	14.2507	14.3921	14.535	14.6792	14.8249	14.972	15.1206	15.2707	15.4222	15.5753	15.7298	15.8859	16.0436	16.2028	16.3636	16.526	16.69	16.8556	17.0229	17.1918	17.3625	17.5348	17.7088	17.8845	18.062	18.2413	18.4223	18.6051	18.7898
rdv2_r04_s011	FL1	Counts	0	0	0	0	0	0	0	0	0	0	0	0	0	0	0	0	0	0	0	0	0	0	0	0	0	0	0	0	0	0	0	1	0	0	0	1	0	0	0	0	0	1	0	0	0	0	0
rdv2_r04_s012	FL1	Bin Values (MEF)	11.93	12.0484	12.1679	12.2887	12.4106	12.5338	12.6582	12.7838	12.9107	13.0388	13.1682	13.2989	13.4309	13.5642	13.6988	13.8347	13.972	14.1107	14.2507	14.3921	14.535	14.6792	14.8249	14.972	15.1206	15.2707	15.4222	15.5753	15.7298	15.8859	16.0436	16.2028	16.3636	16.526	16.69	16.8556	17.0229	17.1918	17.3625	17.5348	17.7088	17.8845	18.062	18.2413	18.4223	18.6051	18.7898
rdv2_r04_s012	FL1	Counts	0	0	0	1	0	0	0	1	0	0	0	0	0	0	0	0	0	0	0	0	0	0	0	0	0	0	0	2	0	0	0	0	0	0	0	0	0	0	0	0	0	0	0	0	0	0	1
rdv2_r04_s013	FL1	Bin Values (MEF)	11.93	12.0484	12.1679	12.2887	12.4106	12.5338	12.6582	12.7838	12.9107	13.0388	13.1682	13.2989	13.4309	13.5642	13.6988	13.8347	13.972	14.1107	14.2507	14.3921	14.535	14.6792	14.8249	14.972	15.1206	15.2707	15.4222	15.5753	15.7298	15.8859	16.0436	16.2028	16.3636	16.526	16.69	16.8556	17.0229	17.1918	17.3625	17.5348	17.7088	17.8845	18.062	18.2413	18.4223	18.6051	18.7898
rdv2_r04_s013	FL1	Counts	0	0	0	0	0	0	0	0	0	0	0	0	0	0	0	0	0	0	0	0	0	1	0	0	0	0	0	0	0	0	0	0	1	0	0	1	0	0	0	0	0	0	0	1	0	1	0
rdv2_r04_s014	FL1	Bin Values (MEF)	11.93	12.0484	12.1679	12.2887	12.4106	12.5338	12.6582	12.7838	12.9107	13.0388	13.1682	13.2989	13.4309	13.5642	13.6988	13.8347	13.972	14.1107	14.2507	14.3921	14.535	14.6792	14.8249	14.972	15.1206	15.2707	15.4222	15.5753	15.7298	15.8859	16.0436	16.2028	16.3636	16.526	16.69	16.8556	17.0229	17.1918	17.3625	17.5348	17.7088	17.8845	18.062	18.2413	18.4223	18.6051	18.7898
rdv2_r04_s014	FL1	Counts	0	0	0	1	0	0	1	1	1	0	0	0	0	0	0	0	0	2	0	1	0	0	0	0	1	0	0	1	0	0	2	2	0	0	0	0	0	0	0	0	1	1	0	2	1	0	0
rdv2_r04_s015	FL1	Bin Values (MEF)	11.93	12.0484	12.1679	12.2887	12.4106	12.5338	12.6582	12.7838	12.9107	13.0388	13.1682	13.2989	13.4309	13.5642	13.6988	13.8347	13.972	14.1107	14.2507	14.3921	14.535	14.6792	14.8249	14.972	15.1206	15.2707	15.4222	15.5753	15.7298	15.8859	16.0436	16.2028	16.3636	16.526	16.69	16.8556	17.0229	17.1918	17.3625	17.5348	17.7088	17.8845	18.062	18.2413	18.4223	18.6051	18.7898
rdv2_r04_s015	FL1	Counts	0	0	0	0	1	1	3	1	1	1	0	0	1	0	0	0	0	0	0	0	1	0	1	0	0	1	1	1	0	0	0	1	0	0	3	1	1	1	1	1	0	1	3	0	0	1	0
rdv2_r04_s016	FL1	Bin Values (MEF)	11.93	12.0484	12.1679	12.2887	12.4106	12.5338	12.6582	12.7838	12.9107	13.0388	13.1682	13.2989	13.4309	13.5642	13.6988	13.8347	13.972	14.1107	14.2507	14.3921	14.535	14.6792	14.8249	14.972	15.1206	15.2707	15.4222	15.5753	15.7298	15.8859	16.0436	16.2028	16.3636	16.526	16.69	16.8556	17.0229	17.1918	17.3625	17.5348	17.7088	17.8845	18.062	18.2413	18.4223	18.6051	18.7898
rdv2_r04_s016	FL1	Counts	0	0	0	0	0	1	0	0	0	0	0	0	0	0	0	0	0	0	0	0	0	0	0	0	0	0	0	0	0	1	0	0	0	0	0	0	0	1	0	0	0	1	1	0	0	0	0
rdv2_r04_s017	FL1	Bin Values (MEF)	11.93	12.0484	12.1679	12.2887	12.4106	12.5338	12.6582	12.7838	12.9107	13.0388	13.1682	13.2989	13.4309	13.5642	13.6988	13.8347	13.972	14.1107	14.2507	14.3921	14.535	14.6792	14.8249	14.972	15.1206	15.2707	15.4222	15.5753	15.7298	15.8859	16.0436	16.2028	16.3636	16.526	16.69	16.8556	17.0229	17.1918	17.3625	17.5348	17.7088	17.8845	18.062	18.2413	18.4223	18.6051	18.7898
rdv2_r04_s017	FL1	Counts	0	0	0	0	0	1	0	0	0	0	0	0	0	0	0	0	0	0	0	0	0	1	0	0	0	0	0	0	0	0	0	0	0	0	0	0	0	0	1	0	0	0	0	0	0	0	0
rdv2_r04_s018	FL1	Bin Values (MEF)	11.93	12.0484	12.1679	12.2887	12.4106	12.5338	12.6582	12.7838	12.9107	13.0388	13.1682	13.2989	13.4309	13.5642	13.6988	13.8347	13.972	14.1107	14.2507	14.3921	14.535	14.6792	14.8249	14.972	15.1206	15.2707	15.4222	15.5753	15.7298	15.8859	16.0436	16.2028	16.3636	16.526	16.69	16.8556	17.0229	17.1918	17.3625	17.5348	17.7088	17.8845	18.062	18.2413	18.4223	18.6051	18.7898
rdv2_r04_s018	FL1	Counts	0	0	0	0	0	0	0	0	0	0	0	1	0	0	0	0	0	0	0	0	0	0	0	0	0	0	0	0	0	0	0	0	0	0	0	0	0	0	0	0	0	0	0	0	0	0	0
rdv2_r04_s019	FL1	Bin Values (MEF)	11.93	12.0484	12.1679	12.2887	12.4106	12.5338	12.6582	12.7838	12.9107	13.0388	13.1682	13.2989	13.4309	13.5642	13.6988	13.8347	13.972	14.1107	14.2507	14.3921	14.535	14.6792	14.8249	14.972	15.1206	15.2707	15.4222	15.5753	15.7298	15.8859	16.0436	16.2028	16.3636	16.526	16.69	16.8556	17.0229	17.1918	17.3625	17.5348	17.7088	17.8845	18.062	18.2413	18.4223	18.6051	18.7898
rdv2_r04_s019	FL1	Counts	0	0	0	0	0	0	0	0	0	0	1	0	0	0	0	0	0	0	0	0	0	0	0	0	0	0	0	0	0	0	0	0	0	0	0	0	0	0	0	0	0	0	0	0	0	0	0
rdv2_r04_s020	FL1	Bin Values (MEF)	11.93	12.0484	12.1679	12.2887	12.4106	12.5338	12.6582	12.7838	12.9107	13.0388	13.1682	13.2989	13.4309	13.5642	13.6988	13.8347	13.972	14.1107	14.2507	14.3921	14.535	14.6792	14.8249	14.972	15.1206	15.2707	15.4222	15.5753	15.7298	15.8859	16.0436	16.2028	16.3636	16.526	16.69	16.8556	17.0229	17.1918	17.3625	17.5348	17.7088	17.8845	18.062	18.2413	18.4223	18.6051	18.7898
rdv2_r04_s020	FL1	Counts	0	0	0	0	0	0	0	0	0	0	0	0	0	0	0	0	0	0	0	0	0	1	0	0	0	1	0	0	0	0	0	0	0	0	0	0	0	0	0	0	0	0	0	0	0	0	0
rdv2_r04_s021	FL1	Bin Values (MEF)	11.93	12.0484	12.1679	12.2887	12.4106	12.5338	12.6582	12.7838	12.9107	13.0388	13.1682	13.2989	13.4309	13.5642	13.6988	13.8347	13.972	14.1107	14.2507	14.3921	14.535	14.6792	14.8249	14.972	15.1206	15.2707	15.4222	15.5753	15.7298	15.8859	16.0436	16.2028	16.3636	16.526	16.69	16.8556	17.0229	17.1918	17.3625	17.5348	17.7088	17.8845	18.062	18.2413	18.4223	18.6051	18.7898
rdv2_r04_s021	FL1	Counts	0	0	0	1	0	0	0	0	0	0	0	0	0	0	0	0	0	0	0	0	0	1	0	0	0	0	0	0	0	0	0	0	0	0	0	0	0	0	0	0	0	0	0	0	0	0	0
rdv2_r04_s022	FL1	Bin Values (MEF)	11.93	12.0484	12.1679	12.2887	12.4106	12.5338	12.6582	12.7838	12.9107	13.0388	13.1682	13.2989	13.4309	13.5642	13.6988	13.8347	13.972	14.1107	14.2507	14.3921	14.535	14.6792	14.8249	14.972	15.1206	15.2707	15.4222	15.5753	15.7298	15.8859	16.0436	16.2028	16.3636	16.526	16.69	16.8556	17.0229	17.1918	17.3625	17.5348	17.7088	17.8845	18.062	18.2413	18.4223	18.6051	18.7898
rdv2_r04_s022	FL1	Counts	0	0	1	0	0	0	0	0	0	1	0	0	0	0	0	0	0	0	0	0	0	0	0	0	0	0	0	1	0	0	0	0	0	0	0	0	0	0	0	0	0	0	0	0	0	0	0
rdv2_r04_s023	FL1	Bin Values (MEF)	11.93	12.0484	12.1679	12.2887	12.4106	12.5338	12.6582	12.7838	12.9107	13.0388	13.1682	13.2989	13.4309	13.5642	13.6988	13.8347	13.972	14.1107	14.2507	14.3921	14.535	14.6792	14.8249	14.972	15.1206	15.2707	15.4222	15.5753	15.7298	15.8859	16.0436	16.2028	16.3636	16.526	16.69	16.8556	17.0229	17.1918	17.3625	17.5348	17.7088	17.8845	18.062	18.2413	18.4223	18.6051	18.7898
rdv2_r04_s023	FL1	Counts	0	0	0	0	0	0	1	0	0	0	0	0	0	0	0	0	0	0	0	0	0	0	0	1	0	0	0	0	1	0	0	0	0	0	1	0	0	0	0	0	0	0	0	0	0	0	0
rdv2_r04_s024	FL1	Bin Values (MEF)	11.93	12.0484	12.1679	12.2887	12.4106	12.5338	12.6582	12.7838	12.9107	13.0388	13.1682	13.2989	13.4309	13.5642	13.6988	13.8347	13.972	14.1107	14.2507	14.3921	14.535	14.6792	14.8249	14.972	15.1206	15.2707	15.4222	15.5753	15.7298	15.8859	16.0436	16.2028	16.3636	16.526	16.69	16.8556	17.0229	17.1918	17.3625	17.5348	17.7088	17.8845	18.062	18.2413	18.4223	18.6051	18.7898
rdv2_r04_s024	FL1	Counts	0	0	0	0	0	0	0	0	0	0	0	0	0	0	0	0	0	0	0	0	0	0	0	0	0	0	0	0	0	0	0	0	0	0	0	0	0	0	0	0	0	0	0	0	0	0	0
rdv2_r04_s025	FL1	Bin Values (MEF)	11.93	12.0484	12.1679	12.2887	12.4106	12.5338	12.6582	12.7838	12.9107	13.0388	13.1682	13.2989	13.4309	13.5642	13.6988	13.8347	13.972	14.1107	14.2507	14.3921	14.535	14.6792	14.8249	14.972	15.1206	15.2707	15.4222	15.5753	15.7298	15.8859	16.0436	16.2028	16.3636	16.526	16.69	16.8556	17.0229	17.1918	17.3625	17.5348	17.7088	17.8845	18.062	18.2413	18.4223	18.6051	18.7898
rdv2_r04_s025	FL1	Counts	0	0	0	0	0	0	0	0	0	0	0	0	0	0	0	0	0	0	0	0	0	0	0	0	0	0	0	0	0	0	0	0	0	1	0	0	0	0	0	0	0	0	0	0	0	0	0
rdv2_r04_s026	FL1	Bin Values (MEF)	11.93	12.0484	12.1679	12.2887	12.4106	12.5338	12.6582	12.7838	12.9107	13.0388	13.1682	13.2989	13.4309	13.5642	13.6988	13.8347	13.972	14.1107	14.2507	14.3921	14.535	14.6792	14.8249	14.972	15.1206	15.2707	15.4222	15.5753	15.7298	15.8859	16.0436	16.2028	16.3636	16.526	16.69	16.8556	17.0229	17.1918	17.3625	17.5348	17.7088	17.8845	18.062	18.2413	18.4223	18.6051	18.7898
rdv2_r04_s026	FL1	Counts	0	0	0	0	1	1	0	0	0	0	1	0	0	0	0	2	0	0	0	0	0	0	0	1	0	0	2	1	1	2	0	0	2	1	1	2	0	2	2	2	2	2	0	0	2	0	1
rdv2_r04_s027	FL1	Bin Values (MEF)	11.93	12.0484	12.1679	12.2887	12.4106	12.5338	12.6582	12.7838	12.9107	13.0388	13.1682	13.2989	13.4309	13.5642	13.6988	13.8347	13.972	14.1107	14.2507	14.3921	14.535	14.6792	14.8249	14.972	15.1206	15.2707	15.4222	15.5753	15.7298	15.8859	16.0436	16.2028	16.3636	16.526	16.69	16.8556	17.0229	17.1918	17.3625	17.5348	17.7088	17.8845	18.062	18.2413	18.4223	18.6051	18.7898
rdv2_r04_s027	FL1	Counts	0	0	0	0	0	0	1	0	1	0	0	0	0	0	0	0	0	0	0	0	0	0	0	0	0	0	0	0	0	0	0	0	0	0	0	0	0	1	1	0	0	1	0	0	1	0	1
rdv2_r04_s028	FL1	Bin Values (MEF)	11.93	12.0484	12.1679	12.2887	12.4106	12.5338	12.6582	12.7838	12.9107	13.0388	13.1682	13.2989	13.4309	13.5642	13.6988	13.8347	13.972	14.1107	14.2507	14.3921	14.535	14.6792	14.8249	14.972	15.1206	15.2707	15.4222	15.5753	15.7298	15.8859	16.0436	16.2028	16.3636	16.526	16.69	16.8556	17.0229	17.1918	17.3625	17.5348	17.7088	17.8845	18.062	18.2413	18.4223	18.6051	18.7898
rdv2_r04_s028	FL1	Counts	0	0	0	0	0	0	0	0	0	0	0	0	1	0	0	0	0	0	0	0	1	1	0	0	1	0	0	0	0	1	0	0	0	0	0	0	0	0	0	1	0	1	0	1	0	0	0
rdv2_r04_s029	FL1	Bin Values (MEF)	11.93	12.0484	12.1679	12.2887	12.4106	12.5338	12.6582	12.7838	12.9107	13.0388	13.1682	13.2989	13.4309	13.5642	13.6988	13.8347	13.972	14.1107	14.2507	14.3921	14.535	14.6792	14.8249	14.972	15.1206	15.2707	15.4222	15.5753	15.7298	15.8859	16.0436	16.2028	16.3636	16.526	16.69	16.8556	17.0229	17.1918	17.3625	17.5348	17.7088	17.8845	18.062	18.2413	18.4223	18.6051	18.7898
rdv2_r04_s029	FL1	Counts	0	0	0	0	0	1	0	0	0	0	0	0	0	0	0	0	0	0	0	0	0	0	0	0	0	0	0	1	0	0	1	0	0	0	0	1	0	0	0	0	0	0	0	0	1	0	0
rdv2_r04_s030	FL1	Bin Values (MEF)	11.93	12.0484	12.1679	12.2887	12.4106	12.5338	12.6582	12.7838	12.9107	13.0388	13.1682	13.2989	13.4309	13.5642	13.6988	13.8347	13.972	14.1107	14.2507	14.3921	14.535	14.6792	14.8249	14.972	15.1206	15.2707	15.4222	15.5753	15.7298	15.8859	16.0436	16.2028	16.3636	16.526	16.69	16.8556	17.0229	17.1918	17.3625	17.5348	17.7088	17.8845	18.062	18.2413	18.4223	18.6051	18.7898
rdv2_r04_s030	FL1	Counts	0	0	0	0	0	0	0	0	0	0	1	0	0	0	0	0	0	0	0	0	0	0	0	0	0	0	0	0	0	0	0	0	1	0	1	0	0	0	0	0	0	0	0	0	0	0	0
rdv2_r04_s031	FL1	Bin Values (MEF)	11.93	12.0484	12.1679	12.2887	12.4106	12.5338	12.6582	12.7838	12.9107	13.0388	13.1682	13.2989	13.4309	13.5642	13.6988	13.8347	13.972	14.1107	14.2507	14.3921	14.535	14.6792	14.8249	14.972	15.1206	15.2707	15.4222	15.5753	15.7298	15.8859	16.0436	16.2028	16.3636	16.526	16.69	16.8556	17.0229	17.1918	17.3625	17.5348	17.7088	17.8845	18.062	18.2413	18.4223	18.6051	18.7898
rdv2_r04_s031	FL1	Counts	0	0	0	0	0	0	1	0	0	1	0	0	0	0	0	0	0	0	0	0	0	0	0	0	0	0	0	0	0	0	0	0	0	0	0	0	0	0	0	0	0	0	0	0	0	0	0
rdv2_r04_s032	FL1	Bin Values (MEF)	11.93	12.0484	12.1679	12.2887	12.4106	12.5338	12.6582	12.7838	12.9107	13.0388	13.1682	13.2989	13.4309	13.5642	13.6988	13.8347	13.972	14.1107	14.2507	14.3921	14.535	14.6792	14.8249	14.972	15.1206	15.2707	15.4222	15.5753	15.7298	15.8859	16.0436	16.2028	16.3636	16.526	16.69	16.8556	17.0229	17.1918	17.3625	17.5348	17.7088	17.8845	18.062	18.2413	18.4223	18.6051	18.7898
rdv2_r04_s032	FL1	Counts	0	0	0	0	0	1	0	0	0	0	0	0	0	0	0	0	0	0	0	0	0	0	0	0	0	0	0	0	0	0	0	0	0	0	0	0	0	0	0	1	0	0	0	0	0	0	0
rdv2_r04_s033	FL1	Bin Values (MEF)	11.93	12.0484	12.1679	12.2887	12.4106	12.5338	12.6582	12.7838	12.9107	13.0388	13.1682	13.2989	13.4309	13.5642	13.6988	13.8347	13.972	14.1107	14.2507	14.3921	14.535	14.6792	14.8249	14.972	15.1206	15.2707	15.4222	15.5753	15.7298	15.8859	16.0436	16.2028	16.3636	16.526	16.69	16.8556	17.0229	17.1918	17.3625	17.5348	17.7088	17.8845	18.062	18.2413	18.4223	18.6051	18.7898
rdv2_r04_s033	FL1	Counts	0	0	0	0	1	0	0	0	0	0	0	0	0	0	0	0	0	0	0	1	0	0	0	0	1	0	0	0	0	0	0	0	0	0	0	0	0	0	0	0	0	0	0	0	0	0	0
rdv2_r04_s034	FL1	Bin Values (MEF)	11.93	12.0484	12.1679	12.2887	12.4106	12.5338	12.6582	12.7838	12.9107	13.0388	13.1682	13.2989	13.4309	13.5642	13.6988	13.8347	13.972	14.1107	14.2507	14.3921	14.535	14.6792	14.8249	14.972	15.1206	15.2707	15.4222	15.5753	15.7298	15.8859	16.0436	16.2028	16.3636	16.526	16.69	16.8556	17.0229	17.1918	17.3625	17.5348	17.7088	17.8845	18.062	18.2413	18.4223	18.6051	18.7898
rdv2_r04_s034	FL1	Counts	0	0	1	0	0	0	0	0	1	0	0	0	0	0	0	0	0	0	0	0	0	0	0	0	0	0	0	0	0	0	1	0	0	2	0	0	0	0	1	0	0	0	1	0	0	0	0
rdv2_r04_s035	FL1	Bin Values (MEF)	11.93	12.0484	12.1679	12.2887	12.4106	12.5338	12.6582	12.7838	12.9107	13.0388	13.1682	13.2989	13.4309	13.5642	13.6988	13.8347	13.972	14.1107	14.2507	14.3921	14.535	14.6792	14.8249	14.972	15.1206	15.2707	15.4222	15.5753	15.7298	15.8859	16.0436	16.2028	16.3636	16.526	16.69	16.8556	17.0229	17.1918	17.3625	17.5348	17.7088	17.8845	18.062	18.2413	18.4223	18.6051	18.7898
rdv2_r04_s035	FL1	Counts	0	0	0	0	0	0	0	0	0	1	0	0	1	0	0	0	0	0	1	0	0	0	0	0	0	0	0	0	0	0	0	0	0	0	0	1	0	0	1	0	0	0	0	0	0	0	1
rdv2_r04_s036	FL1	Bin Values (MEF)	11.93	12.0484	12.1679	12.2887	12.4106	12.5338	12.6582	12.7838	12.9107	13.0388	13.1682	13.2989	13.4309	13.5642	13.6988	13.8347	13.972	14.1107	14.2507	14.3921	14.535	14.6792	14.8249	14.972	15.1206	15.2707	15.4222	15.5753	15.7298	15.8859	16.0436	16.2028	16.3636	16.526	16.69	16.8556	17.0229	17.1918	17.3625	17.5348	17.7088	17.8845	18.062	18.2413	18.4223	18.6051	18.7898
rdv2_r04_s036	FL1	Counts	0	0	1	0	0	0	1	0	2	2	2	0	0	0	0	1	0	0	0	0	0	1	1	1	0	0	0	0	0	0	1	2	2	0	1	0	1	2	1	0	0	0	0	2	3	1	1
rdv2_r04_s037	FL1	Bin Values (MEF)	11.93	12.0484	12.1679	12.2887	12.4106	12.5338	12.6582	12.7838	12.9107	13.0388	13.1682	13.2989	13.4309	13.5642	13.6988	13.8347	13.972	14.1107	14.2507	14.3921	14.535	14.6792	14.8249	14.972	15.1206	15.2707	15.4222	15.5753	15.7298	15.8859	16.0436	16.2028	16.3636	16.526	16.69	16.8556	17.0229	17.1918	17.3625	17.5348	17.7088	17.8845	18.062	18.2413	18.4223	18.6051	18.7898
rdv2_r04_s037	FL1	Counts	0	1	0	0	0	2	1	1	0	0	0	0	1	4	0	2	2	1	0	1	2	0	0	2	0	1	0	1	0	1	0	2	1	2	2	1	2	1	2	1	1	0	0	0	0	3	1
rdv2_r04_s038	FL1	Bin Values (MEF)	11.93	12.0484	12.1679	12.2887	12.4106	12.5338	12.6582	12.7838	12.9107	13.0388	13.1682	13.2989	13.4309	13.5642	13.6988	13.8347	13.972	14.1107	14.2507	14.3921	14.535	14.6792	14.8249	14.972	15.1206	15.2707	15.4222	15.5753	15.7298	15.8859	16.0436	16.2028	16.3636	16.526	16.69	16.8556	17.0229	17.1918	17.3625	17.5348	17.7088	17.8845	18.062	18.2413	18.4223	18.6051	18.7898
rdv2_r04_s038	FL1	Counts	0	1	0	1	0	1	1	1	2	1	1	0	0	2	1	0	0	1	0	1	3	1	1	0	2	0	3	1	2	1	0	2	1	1	1	0	2	1	3	1	2	3	3	2	1	3	1
rdv2_r04_s039	FL1	Bin Values (MEF)	11.93	12.0484	12.1679	12.2887	12.4106	12.5338	12.6582	12.7838	12.9107	13.0388	13.1682	13.2989	13.4309	13.5642	13.6988	13.8347	13.972	14.1107	14.2507	14.3921	14.535	14.6792	14.8249	14.972	15.1206	15.2707	15.4222	15.5753	15.7298	15.8859	16.0436	16.2028	16.3636	16.526	16.69	16.8556	17.0229	17.1918	17.3625	17.5348	17.7088	17.8845	18.062	18.2413	18.4223	18.6051	18.7898
rdv2_r04_s039	FL1	Counts	0	3	1	1	0	0	3	0	2	1	0	1	4	1	1	0	0	0	1	1	1	0	2	0	0	0	2	2	1	0	3	3	1	2	1	1	0	1	1	0	5	0	4	0	1	2	2
rdv2_r04_s040	FL1	Bin Values (MEF)	11.93	12.0484	12.1679	12.2887	12.4106	12.5338	12.6582	12.7838	12.9107	13.0388	13.1682	13.2989	13.4309	13.5642	13.6988	13.8347	13.972	14.1107	14.2507	14.3921	14.535	14.6792	14.8249	14.972	15.1206	15.2707	15.4222	15.5753	15.7298	15.8859	16.0436	16.2028	16.3636	16.526	16.69	16.8556	17.0229	17.1918	17.3625	17.5348	17.7088	17.8845	18.062	18.2413	18.4223	18.6051	18.7898
rdv2_r04_s040	FL1	Counts	0	0	0	0	0	0	0	1	0	0	0	0	1	0	1	0	1	0	0	0	0	0	1	0	0	1	1	1	1	1	0	0	1	0	4	1	1	0	0	2	0	0	0	0	0	0	0
rdv2_r04_s041	FL1	Bin Values (MEF)	11.93	12.0484	12.1679	12.2887	12.4106	12.5338	12.6582	12.7838	12.9107	13.0388	13.1682	13.2989	13.4309	13.5642	13.6988	13.8347	13.972	14.1107	14.2507	14.3921	14.535	14.6792	14.8249	14.972	15.1206	15.2707	15.4222	15.5753	15.7298	15.8859	16.0436	16.2028	16.3636	16.526	16.69	16.8556	17.0229	17.1918	17.3625	17.5348	17.7088	17.8845	18.062	18.2413	18.4223	18.6051	18.7898
rdv2_r04_s041	FL1	Counts	0	0	0	0	0	0	0	0	0	0	0	0	0	0	0	1	0	0	0	0	0	0	0	0	1	0	0	0	0	0	0	1	0	0	0	0	0	0	0	0	0	0	0	0	1	0	0
rdv2_r04_s042	FL1	Bin Values (MEF)	11.93	12.0484	12.1679	12.2887	12.4106	12.5338	12.6582	12.7838	12.9107	13.0388	13.1682	13.2989	13.4309	13.5642	13.6988	13.8347	13.972	14.1107	14.2507	14.3921	14.535	14.6792	14.8249	14.972	15.1206	15.2707	15.4222	15.5753	15.7298	15.8859	16.0436	16.2028	16.3636	16.526	16.69	16.8556	17.0229	17.1918	17.3625	17.5348	17.7088	17.8845	18.062	18.2413	18.4223	18.6051	18.7898
rdv2_r04_s042	FL1	Counts	0	0	0	0	0	0	0	0	0	0	0	0	0	0	0	0	0	0	0	0	0	0	0	0	0	0	0	0	0	0	0	0	0	0	0	0	0	0	0	0	0	0	1	0	0	0	0
rdv2_r04_s043	FL1	Bin Values (MEF)	11.93	12.0484	12.1679	12.2887	12.4106	12.5338	12.6582	12.7838	12.9107	13.0388	13.1682	13.2989	13.4309	13.5642	13.6988	13.8347	13.972	14.1107	14.2507	14.3921	14.535	14.6792	14.8249	14.972	15.1206	15.2707	15.4222	15.5753	15.7298	15.8859	16.0436	16.2028	16.3636	16.526	16.69	16.8556	17.0229	17.1918	17.3625	17.5348	17.7088	17.8845	18.062	18.2413	18.4223	18.6051	18.7898
rdv2_r04_s043	FL1	Counts	0	0	0	0	0	0	0	0	0	0	0	0	0	0	0	0	0	0	0	0	0	0	0	1	0	0	0	0	0	0	1	0	0	0	0	0	0	0	1	0	0	0	0	0	0	0	0
rdv2_r04_s044	FL1	Bin Values (MEF)	11.93	12.0484	12.1679	12.2887	12.4106	12.5338	12.6582	12.7838	12.9107	13.0388	13.1682	13.2989	13.4309	13.5642	13.6988	13.8347	13.972	14.1107	14.2507	14.3921	14.535	14.6792	14.8249	14.972	15.1206	15.2707	15.4222	15.5753	15.7298	15.8859	16.0436	16.2028	16.3636	16.526	16.69	16.8556	17.0229	17.1918	17.3625	17.5348	17.7088	17.8845	18.062	18.2413	18.4223	18.6051	18.7898
rdv2_r04_s044	FL1	Counts	0	0	0	0	0	0	0	0	0	0	0	0	0	0	0	0	0	0	0	0	0	0	0	0	0	0	0	0	0	0	0	0	0	0	0	0	0	0	1	0	0	0	0	0	0	1	0
rdv2_r04_s045	FL1	Bin Values (MEF)	11.93	12.0484	12.1679	12.2887	12.4106	12.5338	12.6582	12.7838	12.9107	13.0388	13.1682	13.2989	13.4309	13.5642	13.6988	13.8347	13.972	14.1107	14.2507	14.3921	14.535	14.6792	14.8249	14.972	15.1206	15.2707	15.4222	15.5753	15.7298	15.8859	16.0436	16.2028	16.3636	16.526	16.69	16.8556	17.0229	17.1918	17.3625	17.5348	17.7088	17.8845	18.062	18.2413	18.4223	18.6051	18.7898
rdv2_r04_s045	FL1	Counts	0	0	0	0	0	0	0	0	0	0	0	0	0	0	0	0	0	0	1	0	0	0	0	0	0	1	0	0	0	0	0	0	0	0	0	0	0	0	0	0	0	0	0	0	0	0	0
rdv2_r04_s046	FL1	Bin Values (MEF)	11.93	12.0484	12.1679	12.2887	12.4106	12.5338	12.6582	12.7838	12.9107	13.0388	13.1682	13.2989	13.4309	13.5642	13.6988	13.8347	13.972	14.1107	14.2507	14.3921	14.535	14.6792	14.8249	14.972	15.1206	15.2707	15.4222	15.5753	15.7298	15.8859	16.0436	16.2028	16.3636	16.526	16.69	16.8556	17.0229	17.1918	17.3625	17.5348	17.7088	17.8845	18.062	18.2413	18.4223	18.6051	18.7898
rdv2_r04_s046	FL1	Counts	0	0	0	0	0	0	0	0	0	0	0	0	0	0	0	0	0	0	0	0	0	2	0	0	0	0	0	0	0	0	0	0	0	0	1	0	0	0	0	0	0	0	0	0	0	0	0
rdv2_r04_s047	FL1	Bin Values (MEF)	11.93	12.0484	12.1679	12.2887	12.4106	12.5338	12.6582	12.7838	12.9107	13.0388	13.1682	13.2989	13.4309	13.5642	13.6988	13.8347	13.972	14.1107	14.2507	14.3921	14.535	14.6792	14.8249	14.972	15.1206	15.2707	15.4222	15.5753	15.7298	15.8859	16.0436	16.2028	16.3636	16.526	16.69	16.8556	17.0229	17.1918	17.3625	17.5348	17.7088	17.8845	18.062	18.2413	18.4223	18.6051	18.7898
rdv2_r04_s047	FL1	Counts	0	0	0	0	0	0	0	0	0	0	0	0	0	0	0	0	0	0	0	1	0	0	0	0	0	0	0	0	0	0	0	0	1	0	0	0	0	0	1	1	0	0	0	0	0	0	0
rdv2_r04_s048	FL1	Bin Values (MEF)	11.93	12.0484	12.1679	12.2887	12.4106	12.5338	12.6582	12.7838	12.9107	13.0388	13.1682	13.2989	13.4309	13.5642	13.6988	13.8347	13.972	14.1107	14.2507	14.3921	14.535	14.6792	14.8249	14.972	15.1206	15.2707	15.4222	15.5753	15.7298	15.8859	16.0436	16.2028	16.3636	16.526	16.69	16.8556	17.0229	17.1918	17.3625	17.5348	17.7088	17.8845	18.062	18.2413	18.4223	18.6051	18.7898
rdv2_r04_s048	FL1	Counts	0	0	0	0	0	0	0	0	0	0	0	0	0	0	0	0	0	0	0	0	0	0	0	0	0	0	0	0	1	0	0	0	0	0	0	0	0	1	0	0	0	0	0	0	1	0	0
rdv2_r04_s097	FL1	Bin Values (MEF)	11.93	12.0484	12.1679	12.2887	12.4106	12.5338	12.6582	12.7838	12.9107	13.0388	13.1682	13.2989	13.4309	13.5642	13.6988	13.8347	13.972	14.1107	14.2507	14.3921	14.535	14.6792	14.8249	14.972	15.1206	15.2707	15.4222	15.5753	15.7298	15.8859	16.0436	16.2028	16.3636	16.526	16.69	16.8556	17.0229	17.1918	17.3625	17.5348	17.7088	17.8845	18.062	18.2413	18.4223	18.6051	18.7898
rdv2_r04_s097	FL1	Counts	0	0	1	0	0	0	0	0	0	0	0	0	0	0	0	1	1	0	0	0	0	1	0	0	1	1	0	0	0	0	0	0	0	0	0	1	0	0	0	0	0	0	0	0	0	0	0
rdv2_r04_s098	FL1	Bin Values (MEF)	11.93	12.0484	12.1679	12.2887	12.4106	12.5338	12.6582	12.7838	12.9107	13.0388	13.1682	13.2989	13.4309	13.5642	13.6988	13.8347	13.972	14.1107	14.2507	14.3921	14.535	14.6792	14.8249	14.972	15.1206	15.2707	15.4222	15.5753	15.7298	15.8859	16.0436	16.2028	16.3636	16.526	16.69	16.8556	17.0229	17.1918	17.3625	17.5348	17.7088	17.8845	18.062	18.2413	18.4223	18.6051	18.7898
rdv2_r04_s098	FL1	Counts	0	0	0	0	0	0	0	0	0	0	0	0	1	0	0	0	0	0	0	0	0	0	0	0	0	0	0	1	0	1	1	1	0	0	0	0	1	0	0	0	0	0	0	0	0	0	0
rdv2_r04_s099	FL1	Bin Values (MEF)	11.93	12.0484	12.1679	12.2887	12.4106	12.5338	12.6582	12.7838	12.9107	13.0388	13.1682	13.2989	13.4309	13.5642	13.6988	13.8347	13.972	14.1107	14.2507	14.3921	14.535	14.6792	14.8249	14.972	15.1206	15.2707	15.4222	15.5753	15.7298	15.8859	16.0436	16.2028	16.3636	16.526	16.69	16.8556	17.0229	17.1918	17.3625	17.5348	17.7088	17.8845	18.062	18.2413	18.4223	18.6051	18.7898
rdv2_r04_s099	FL1	Counts	0	0	0	0	0	1	0	0	0	0	1	0	0	0	0	0	1	0	0	0	0	0	0	0	1	0	0	0	0	0	0	0	0	0	0	0	0	0	0	0	0	0	0	0	0	0	0
rdv2_r04_s100	FL1	Bin Values (MEF)	11.93	12.0484	12.1679	12.2887	12.4106	12.5338	12.6582	12.7838	12.9107	13.0388	13.1682	13.2989	13.4309	13.5642	13.6988	13.8347	13.972	14.1107	14.2507	14.3921	14.535	14.6792	14.8249	14.972	15.1206	15.2707	15.4222	15.5753	15.7298	15.8859	16.0436	16.2028	16.3636	16.526	16.69	16.8556	17.0229	17.1918	17.3625	17.5348	17.7088	17.8845	18.062	18.2413	18.4223	18.6051	18.7898
rdv2_r04_s100	FL1	Counts	0	0	0	0	0	0	0	0	0	0	0	0	0	0	0	0	0	0	0	0	0	0	0	0	0	0	0	0	0	0	0	0	0	0	0	0	0	1	0	0	0	0	1	0	0	0	1
rdv2_r04_s101	FL1	Bin Values (MEF)	11.93	12.0484	12.1679	12.2887	12.4106	12.5338	12.6582	12.7838	12.9107	13.0388	13.1682	13.2989	13.4309	13.5642	13.6988	13.8347	13.972	14.1107	14.2507	14.3921	14.535	14.6792	14.8249	14.972	15.1206	15.2707	15.4222	15.5753	15.7298	15.8859	16.0436	16.2028	16.3636	16.526	16.69	16.8556	17.0229	17.1918	17.3625	17.5348	17.7088	17.8845	18.062	18.2413	18.4223	18.6051	18.7898
rdv2_r04_s101	FL1	Counts	0	0	1	0	0	0	0	0	0	0	0	0	0	0	1	0	0	0	0	0	0	0	0	0	0	0	0	0	0	0	0	0	0	0	0	0	0	0	0	0	0	0	0	0	0	0	0
rdv2_r04_s102	FL1	Bin Values (MEF)	11.93	12.0484	12.1679	12.2887	12.4106	12.5338	12.6582	12.7838	12.9107	13.0388	13.1682	13.2989	13.4309	13.5642	13.6988	13.8347	13.972	14.1107	14.2507	14.3921	14.535	14.6792	14.8249	14.972	15.1206	15.2707	15.4222	15.5753	15.7298	15.8859	16.0436	16.2028	16.3636	16.526	16.69	16.8556	17.0229	17.1918	17.3625	17.5348	17.7088	17.8845	18.062	18.2413	18.4223	18.6051	18.7898
rdv2_r04_s102	FL1	Counts	0	0	0	0	0	0	0	0	0	0	0	0	0	0	0	0	0	0	0	0	0	0	1	0	0	0	0	1	0	0	1	0	0	0	0	0	0	0	1	0	0	0	0	0	0	1	0
rdv2_r04_s103	FL1	Bin Values (MEF)	11.93	12.0484	12.1679	12.2887	12.4106	12.5338	12.6582	12.7838	12.9107	13.0388	13.1682	13.2989	13.4309	13.5642	13.6988	13.8347	13.972	14.1107	14.2507	14.3921	14.535	14.6792	14.8249	14.972	15.1206	15.2707	15.4222	15.5753	15.7298	15.8859	16.0436	16.2028	16.3636	16.526	16.69	16.8556	17.0229	17.1918	17.3625	17.5348	17.7088	17.8845	18.062	18.2413	18.4223	18.6051	18.7898
rdv2_r04_s103	FL1	Counts	0	0	0	0	2	0	0	0	0	0	0	0	0	0	0	0	0	0	0	0	0	0	0	0	0	0	0	0	0	0	0	0	0	0	0	0	0	0	0	0	0	0	0	0	0	0	1
rdv2_r04_s104	FL1	Bin Values (MEF)	11.93	12.0484	12.1679	12.2887	12.4106	12.5338	12.6582	12.7838	12.9107	13.0388	13.1682	13.2989	13.4309	13.5642	13.6988	13.8347	13.972	14.1107	14.2507	14.3921	14.535	14.6792	14.8249	14.972	15.1206	15.2707	15.4222	15.5753	15.7298	15.8859	16.0436	16.2028	16.3636	16.526	16.69	16.8556	17.0229	17.1918	17.3625	17.5348	17.7088	17.8845	18.062	18.2413	18.4223	18.6051	18.7898
rdv2_r04_s104	FL1	Counts	0	0	0	0	0	0	0	0	0	0	0	0	0	0	0	0	0	0	0	0	0	0	0	0	0	0	0	0	0	0	0	0	0	0	0	0	0	0	0	0	0	0	0	1	0	0	0
rdv2_r04_s105	FL1	Bin Values (MEF)	11.93	12.0484	12.1679	12.2887	12.4106	12.5338	12.6582	12.7838	12.9107	13.0388	13.1682	13.2989	13.4309	13.5642	13.6988	13.8347	13.972	14.1107	14.2507	14.3921	14.535	14.6792	14.8249	14.972	15.1206	15.2707	15.4222	15.5753	15.7298	15.8859	16.0436	16.2028	16.3636	16.526	16.69	16.8556	17.0229	17.1918	17.3625	17.5348	17.7088	17.8845	18.062	18.2413	18.4223	18.6051	18.7898
rdv2_r04_s105	FL1	Counts	0	0	0	0	0	0	0	0	0	0	0	0	0	0	0	0	0	0	0	0	1	0	0	0	0	0	0	0	0	0	0	0	0	0	0	0	1	0	0	0	0	0	0	0	0	0	0
rdv2_r04_s106	FL1	Bin Values (MEF)	11.93	12.0484	12.1679	12.2887	12.4106	12.5338	12.6582	12.7838	12.9107	13.0388	13.1682	13.2989	13.4309	13.5642	13.6988	13.8347	13.972	14.1107	14.2507	14.3921	14.535	14.6792	14.8249	14.972	15.1206	15.2707	15.4222	15.5753	15.7298	15.8859	16.0436	16.2028	16.3636	16.526	16.69	16.8556	17.0229	17.1918	17.3625	17.5348	17.7088	17.8845	18.062	18.2413	18.4223	18.6051	18.7898
rdv2_r04_s106	FL1	Counts	0	0	0	0	0	0	0	0	0	0	0	0	0	0	0	0	0	0	0	0	0	0	0	0	0	0	0	0	0	0	0	0	0	0	0	0	0	0	0	0	0	0	0	0	0	0	0
rdv2_r04_s107	FL1	Bin Values (MEF)	11.93	12.0484	12.1679	12.2887	12.4106	12.5338	12.6582	12.7838	12.9107	13.0388	13.1682	13.2989	13.4309	13.5642	13.6988	13.8347	13.972	14.1107	14.2507	14.3921	14.535	14.6792	14.8249	14.972	15.1206	15.2707	15.4222	15.5753	15.7298	15.8859	16.0436	16.2028	16.3636	16.526	16.69	16.8556	17.0229	17.1918	17.3625	17.5348	17.7088	17.8845	18.062	18.2413	18.4223	18.6051	18.7898
rdv2_r04_s107	FL1	Counts	0	0	0	0	1	0	0	0	0	0	0	0	0	0	0	0	0	0	0	0	0	0	0	0	0	0	0	0	0	0	0	0	0	1	0	0	0	1	0	0	0	0	0	0	0	1	0
rdv2_r04_s108	FL1	Bin Values (MEF)	11.93	12.0484	12.1679	12.2887	12.4106	12.5338	12.6582	12.7838	12.9107	13.0388	13.1682	13.2989	13.4309	13.5642	13.6988	13.8347	13.972	14.1107	14.2507	14.3921	14.535	14.6792	14.8249	14.972	15.1206	15.2707	15.4222	15.5753	15.7298	15.8859	16.0436	16.2028	16.3636	16.526	16.69	16.8556	17.0229	17.1918	17.3625	17.5348	17.7088	17.8845	18.062	18.2413	18.4223	18.6051	18.7898
rdv2_r04_s108	FL1	Counts	0	0	0	0	0	0	0	1	0	0	1	0	0	0	0	0	0	0	0	0	0	0	0	0	0	0	0	0	0	0	0	0	0	0	0	0	0	0	0	0	0	0	0	0	0	0	0
rdv2_r04_s109	FL1	Bin Values (MEF)	11.93	12.0484	12.1679	12.2887	12.4106	12.5338	12.6582	12.7838	12.9107	13.0388	13.1682	13.2989	13.4309	13.5642	13.6988	13.8347	13.972	14.1107	14.2507	14.3921	14.535	14.6792	14.8249	14.972	15.1206	15.2707	15.4222	15.5753	15.7298	15.8859	16.0436	16.2028	16.3636	16.526	16.69	16.8556	17.0229	17.1918	17.3625	17.5348	17.7088	17.8845	18.062	18.2413	18.4223	18.6051	18.7898
rdv2_r04_s109	FL1	Counts	0	0	0	0	0	0	0	0	0	0	1	0	0	0	0	0	0	0	0	0	0	0	0	0	0	0	0	0	0	0	0	0	1	0	0	1	0	0	0	1	0	0	0	0	0	0	0
rdv2_r04_s110	FL1	Bin Values (MEF)	11.93	12.0484	12.1679	12.2887	12.4106	12.5338	12.6582	12.7838	12.9107	13.0388	13.1682	13.2989	13.4309	13.5642	13.6988	13.8347	13.972	14.1107	14.2507	14.3921	14.535	14.6792	14.8249	14.972	15.1206	15.2707	15.4222	15.5753	15.7298	15.8859	16.0436	16.2028	16.3636	16.526	16.69	16.8556	17.0229	17.1918	17.3625	17.5348	17.7088	17.8845	18.062	18.2413	18.4223	18.6051	18.7898
rdv2_r04_s110	FL1	Counts	0	0	0	0	0	0	0	0	0	0	0	0	0	0	0	0	0	0	0	0	0	1	0	0	0	0	0	1	0	0	0	0	0	0	0	1	0	0	1	0	0	1	1	0	1	0	0
rdv2_r04_s111	FL1	Bin Values (MEF)	11.93	12.0484	12.1679	12.2887	12.4106	12.5338	12.6582	12.7838	12.9107	13.0388	13.1682	13.2989	13.4309	13.5642	13.6988	13.8347	13.972	14.1107	14.2507	14.3921	14.535	14.6792	14.8249	14.972	15.1206	15.2707	15.4222	15.5753	15.7298	15.8859	16.0436	16.2028	16.3636	16.526	16.69	16.8556	17.0229	17.1918	17.3625	17.5348	17.7088	17.8845	18.062	18.2413	18.4223	18.6051	18.7898
rdv2_r04_s111	FL1	Counts	0	1	0	0	1	0	0	0	0	2	0	0	0	0	0	0	0	0	1	0	0	0	1	0	1	0	0	0	0	2	0	1	0	1	0	0	0	0	0	0	0	0	0	0	0	0	0
rdv2_r04_s112	FL1	Bin Values (MEF)	11.93	12.0484	12.1679	12.2887	12.4106	12.5338	12.6582	12.7838	12.9107	13.0388	13.1682	13.2989	13.4309	13.5642	13.6988	13.8347	13.972	14.1107	14.2507	14.3921	14.535	14.6792	14.8249	14.972	15.1206	15.2707	15.4222	15.5753	15.7298	15.8859	16.0436	16.2028	16.3636	16.526	16.69	16.8556	17.0229	17.1918	17.3625	17.5348	17.7088	17.8845	18.062	18.2413	18.4223	18.6051	18.7898
rdv2_r04_s112	FL1	Counts	0	0	0	0	0	0	0	0	0	0	0	1	0	0	0	0	0	0	0	0	0	0	0	0	0	0	0	0	1	0	0	0	0	0	0	2	2	0	0	0	1	0	0	0	0	1	0
rdv2_r04_s113	FL1	Bin Values (MEF)	11.93	12.0484	12.1679	12.2887	12.4106	12.5338	12.6582	12.7838	12.9107	13.0388	13.1682	13.2989	13.4309	13.5642	13.6988	13.8347	13.972	14.1107	14.2507	14.3921	14.535	14.6792	14.8249	14.972	15.1206	15.2707	15.4222	15.5753	15.7298	15.8859	16.0436	16.2028	16.3636	16.526	16.69	16.8556	17.0229	17.1918	17.3625	17.5348	17.7088	17.8845	18.062	18.2413	18.4223	18.6051	18.7898
rdv2_r04_s113	FL1	Counts	0	0	0	0	0	0	0	0	0	0	0	0	0	1	0	0	0	0	0	0	0	0	0	0	0	0	0	0	0	0	0	0	0	0	0	0	0	0	0	0	0	0	0	0	0	1	0
rdv2_r04_s114	FL1	Bin Values (MEF)	11.93	12.0484	12.1679	12.2887	12.4106	12.5338	12.6582	12.7838	12.9107	13.0388	13.1682	13.2989	13.4309	13.5642	13.6988	13.8347	13.972	14.1107	14.2507	14.3921	14.535	14.6792	14.8249	14.972	15.1206	15.2707	15.4222	15.5753	15.7298	15.8859	16.0436	16.2028	16.3636	16.526	16.69	16.8556	17.0229	17.1918	17.3625	17.5348	17.7088	17.8845	18.062	18.2413	18.4223	18.6051	18.7898
rdv2_r04_s114	FL1	Counts	0	0	0	0	0	0	0	0	0	0	0	0	0	0	0	0	0	0	0	0	0	0	0	0	0	0	0	0	0	0	0	0	0	0	0	1	0	0	0	0	0	0	0	0	0	1	0
rdv2_r04_s115	FL1	Bin Values (MEF)	11.93	12.0484	12.1679	12.2887	12.4106	12.5338	12.6582	12.7838	12.9107	13.0388	13.1682	13.2989	13.4309	13.5642	13.6988	13.8347	13.972	14.1107	14.2507	14.3921	14.535	14.6792	14.8249	14.972	15.1206	15.2707	15.4222	15.5753	15.7298	15.8859	16.0436	16.2028	16.3636	16.526	16.69	16.8556	17.0229	17.1918	17.3625	17.5348	17.7088	17.8845	18.062	18.2413	18.4223	18.6051	18.7898
rdv2_r04_s115	FL1	Counts	0	0	0	0	0	0	0	0	0	0	0	0	0	0	0	0	0	0	0	0	0	0	0	0	0	0	0	0	0	0	0	1	0	0	0	0	0	0	0	0	0	0	0	0	0	0	0
rdv2_r04_s116	FL1	Bin Values (MEF)	11.93	12.0484	12.1679	12.2887	12.4106	12.5338	12.6582	12.7838	12.9107	13.0388	13.1682	13.2989	13.4309	13.5642	13.6988	13.8347	13.972	14.1107	14.2507	14.3921	14.535	14.6792	14.8249	14.972	15.1206	15.2707	15.4222	15.5753	15.7298	15.8859	16.0436	16.2028	16.3636	16.526	16.69	16.8556	17.0229	17.1918	17.3625	17.5348	17.7088	17.8845	18.062	18.2413	18.4223	18.6051	18.7898
rdv2_r04_s116	FL1	Counts	0	0	0	0	0	0	0	0	0	1	0	0	0	0	0	0	0	0	0	0	0	0	0	1	0	1	0	0	0	0	0	0	0	0	0	0	0	0	0	0	0	0	0	0	0	0	0
rdv2_r04_s117	FL1	Bin Values (MEF)	11.93	12.0484	12.1679	12.2887	12.4106	12.5338	12.6582	12.7838	12.9107	13.0388	13.1682	13.2989	13.4309	13.5642	13.6988	13.8347	13.972	14.1107	14.2507	14.3921	14.535	14.6792	14.8249	14.972	15.1206	15.2707	15.4222	15.5753	15.7298	15.8859	16.0436	16.2028	16.3636	16.526	16.69	16.8556	17.0229	17.1918	17.3625	17.5348	17.7088	17.8845	18.062	18.2413	18.4223	18.6051	18.7898
rdv2_r04_s117	FL1	Counts	0	0	0	0	0	0	0	0	0	0	0	0	0	0	0	0	0	0	0	0	0	0	0	0	0	0	1	0	0	0	0	0	0	0	0	0	0	0	0	0	0	0	1	0	0	0	0
rdv2_r04_s118	FL1	Bin Values (MEF)	11.93	12.0484	12.1679	12.2887	12.4106	12.5338	12.6582	12.7838	12.9107	13.0388	13.1682	13.2989	13.4309	13.5642	13.6988	13.8347	13.972	14.1107	14.2507	14.3921	14.535	14.6792	14.8249	14.972	15.1206	15.2707	15.4222	15.5753	15.7298	15.8859	16.0436	16.2028	16.3636	16.526	16.69	16.8556	17.0229	17.1918	17.3625	17.5348	17.7088	17.8845	18.062	18.2413	18.4223	18.6051	18.7898
rdv2_r04_s118	FL1	Counts	0	0	0	0	0	0	0	0	0	0	0	0	0	0	0	0	1	0	0	0	0	0	0	0	0	0	0	0	0	0	0	0	0	0	0	0	0	0	0	0	0	0	0	0	0	0	0
rdv2_r04_s119	FL1	Bin Values (MEF)	11.93	12.0484	12.1679	12.2887	12.4106	12.5338	12.6582	12.7838	12.9107	13.0388	13.1682	13.2989	13.4309	13.5642	13.6988	13.8347	13.972	14.1107	14.2507	14.3921	14.535	14.6792	14.8249	14.972	15.1206	15.2707	15.4222	15.5753	15.7298	15.8859	16.0436	16.2028	16.3636	16.526	16.69	16.8556	17.0229	17.1918	17.3625	17.5348	17.7088	17.8845	18.062	18.2413	18.4223	18.6051	18.7898
rdv2_r04_s119	FL1	Counts	0	0	0	0	0	0	0	0	0	0	0	0	0	0	0	0	0	0	0	0	0	0	0	0	0	0	0	0	1	0	0	0	0	0	0	0	0	0	0	0	0	0	0	0	0	0	0
rdv2_r04_s120	FL1	Bin Values (MEF)	11.93	12.0484	12.1679	12.2887	12.4106	12.5338	12.6582	12.7838	12.9107	13.0388	13.1682	13.2989	13.4309	13.5642	13.6988	13.8347	13.972	14.1107	14.2507	14.3921	14.535	14.6792	14.8249	14.972	15.1206	15.2707	15.4222	15.5753	15.7298	15.8859	16.0436	16.2028	16.3636	16.526	16.69	16.8556	17.0229	17.1918	17.3625	17.5348	17.7088	17.8845	18.062	18.2413	18.4223	18.6051	18.7898
rdv2_r04_s120	FL1	Counts	0	0	1	0	0	0	0	0	0	0	0	0	0	0	0	0	0	0	0	0	0	0	0	0	0	0	0	0	0	0	0	0	0	0	0	1	0	0	0	0	0	0	0	0	0	0	0
[truncated: 977 more columns]
