# Supplementary material for: A photoconversion model for full spectral programming and multiplexing of optogenetic systems
Source: Mol Syst Biol. 2017 Apr 24;13(4):926. doi: 10.15252/msb.20167456 (PMC5408778; doi:10.15252/msb.20167456)
Supplement: Supplementary file 15 — Dataset EV7 [file MSB-13-926-s015.zip › dataset_ev7_cph8-ompr_data_and_analysis/cph8-ompr_data/ras/rdv2_wholepop_ras_program_(int).xlsx]

## Sheet: Sheet1
Sample ID	LPA	Well	Channel	Int_t_0	Int_t_1	Int_t_10	Int_t_100	Int_t_1000	Int_t_1001	Int_t_1002	Int_t_1003	Int_t_1004	Int_t_1005	Int_t_1006	Int_t_1007	Int_t_1008	Int_t_1009	Int_t_101	Int_t_1010	Int_t_1011	Int_t_1012	Int_t_1013	Int_t_1014	Int_t_1015	Int_t_1016	Int_t_1017	Int_t_1018	Int_t_1019	Int_t_102	Int_t_1020	Int_t_1021	Int_t_1022	Int_t_1023	Int_t_1024	Int_t_1025	Int_t_1026	Int_t_1027	Int_t_1028	Int_t_1029	Int_t_103	Int_t_1030	Int_t_1031	Int_t_1032	Int_t_1033	Int_t_1034	Int_t_1035	Int_t_1036	Int_t_1037	Int_t_1038
rdv2_r03_s169	Janeway	1	1	5	5
rdv2_r03_s169	Janeway	1	2	1.25	1.25
rdv2_r03_s170	Janeway	2	1	5	5
rdv2_r03_s170	Janeway	2	2	1.25	1.25
rdv2_r03_s171	Janeway	3	1	5	5
rdv2_r03_s171	Janeway	3	2	1.25	1.25
rdv2_r03_s172	Janeway	4	1	5	5
rdv2_r03_s172	Janeway	4	2	1.25	1.25
rdv2_r03_s173	Janeway	5	1	5	5
rdv2_r03_s173	Janeway	5	2	1.25	1.25
rdv2_r03_s174	Janeway	6	1	5	5
rdv2_r03_s174	Janeway	6	2	1.25	1.25
rdv2_r03_s175	Janeway	7	1	5	5
rdv2_r03_s175	Janeway	7	2	1.25	1.25
rdv2_r03_s176	Janeway	8	1	5	5
rdv2_r03_s176	Janeway	8	2	1.25	1.25
rdv2_r03_s177	Janeway	9	1	5	5
rdv2_r03_s177	Janeway	9	2	1.25	1.25
rdv2_r03_s178	Janeway	10	1	5	5
rdv2_r03_s178	Janeway	10	2	1.25	1.25
rdv2_r03_s179	Janeway	11	1	5	5
rdv2_r03_s179	Janeway	11	2	1.25	1.25
rdv2_r03_s180	Janeway	12	1	5	5
rdv2_r03_s180	Janeway	12	2	1.25	1.25
rdv2_r03_s181	Janeway	13	1	5	5
rdv2_r03_s181	Janeway	13	2	1.25	1.25
rdv2_r03_s182	Janeway	14	1	5	5
rdv2_r03_s182	Janeway	14	2	1.25	1.25
rdv2_r03_s183	Janeway	15	1	5	5
rdv2_r03_s183	Janeway	15	2	1.25	1.25
rdv2_r03_s184	Janeway	16	1	5	5
rdv2_r03_s184	Janeway	16	2	1.25	1.25
rdv2_r03_s185	Janeway	17	1	5	5
rdv2_r03_s185	Janeway	17	2	1.25	1.25
rdv2_r03_s186	Janeway	18	1	5	5
rdv2_r03_s186	Janeway	18	2	1.25	1.25
rdv2_r03_s187	Janeway	19	1	5	5
rdv2_r03_s187	Janeway	19	2	1.25	1.25
rdv2_r03_s188	Janeway	20	1	5	5
rdv2_r03_s188	Janeway	20	2	1.25	1.25
rdv2_r03_s189	Janeway	21	1	5	5
rdv2_r03_s189	Janeway	21	2	1.25	1.25
rdv2_r03_s190	Janeway	22	1	5	5
rdv2_r03_s190	Janeway	22	2	1.25	1.25
rdv2_r03_s191	Janeway	23	1	5	5
rdv2_r03_s191	Janeway	23	2	1.25	1.25
rdv2_r03_s192	Janeway	24	1	5	5
rdv2_r03_s192	Janeway	24	2	1.25	1.25
rdv2_r04_s001	Tori	1	1	10	10
rdv2_r04_s001	Tori	1	2	1.25	1.25
rdv2_r04_s002	Tori	2	1	10	10
rdv2_r04_s002	Tori	2	2	1.25	1.25
rdv2_r04_s003	Tori	3	1	10	10
rdv2_r04_s003	Tori	3	2	1.25	1.25
rdv2_r04_s004	Tori	4	1	10	10
rdv2_r04_s004	Tori	4	2	1.25	1.25
rdv2_r04_s005	Tori	5	1	10	10
rdv2_r04_s005	Tori	5	2	1.25	1.25
rdv2_r04_s006	Tori	6	1	10	10
rdv2_r04_s006	Tori	6	2	1.25	1.25
rdv2_r04_s007	Tori	7	1	10	10
rdv2_r04_s007	Tori	7	2	1.25	1.25
rdv2_r04_s008	Tori	8	1	10	10
rdv2_r04_s008	Tori	8	2	1.25	1.25
rdv2_r04_s009	Tori	9	1	10	10
rdv2_r04_s009	Tori	9	2	1.25	1.25
rdv2_r04_s010	Tori	10	1	10	10
rdv2_r04_s010	Tori	10	2	1.25	1.25
rdv2_r04_s011	Tori	11	1	10	10
rdv2_r04_s011	Tori	11	2	1.25	1.25
rdv2_r04_s012	Tori	12	1	10	10
rdv2_r04_s012	Tori	12	2	1.25	1.25
rdv2_r04_s013	Tori	13	1	10	10
rdv2_r04_s013	Tori	13	2	1.25	1.25
rdv2_r04_s014	Tori	14	1	10	10
rdv2_r04_s014	Tori	14	2	1.25	1.25
rdv2_r04_s015	Tori	15	1	10	10
rdv2_r04_s015	Tori	15	2	1.25	1.25
rdv2_r04_s016	Tori	16	1	10	10
rdv2_r04_s016	Tori	16	2	1.25	1.25
rdv2_r04_s017	Tori	17	1	10	10
rdv2_r04_s017	Tori	17	2	1.25	1.25
rdv2_r04_s018	Tori	18	1	10	10
rdv2_r04_s018	Tori	18	2	1.25	1.25
rdv2_r04_s019	Tori	19	1	10	10
rdv2_r04_s019	Tori	19	2	1.25	1.25
rdv2_r04_s020	Tori	20	1	10	10
rdv2_r04_s020	Tori	20	2	1.25	1.25
rdv2_r04_s021	Tori	21	1	10	10
rdv2_r04_s021	Tori	21	2	1.25	1.25
rdv2_r04_s022	Tori	22	1	10	10
rdv2_r04_s022	Tori	22	2	1.25	1.25
rdv2_r04_s023	Tori	23	1	10	10
rdv2_r04_s023	Tori	23	2	1.25	1.25
rdv2_r04_s024	Tori	24	1	10	10
rdv2_r04_s024	Tori	24	2	1.25	1.25
rdv2_r04_s025	Tiffani	1	1	20	20
rdv2_r04_s025	Tiffani	1	2	1.25	1.25
rdv2_r04_s026	Tiffani	2	1	20	20
rdv2_r04_s026	Tiffani	2	2	1.25	1.25
rdv2_r04_s027	Tiffani	3	1	20	20
rdv2_r04_s027	Tiffani	3	2	1.25	1.25
rdv2_r04_s028	Tiffani	4	1	20	20
rdv2_r04_s028	Tiffani	4	2	1.25	1.25
rdv2_r04_s029	Tiffani	5	1	20	20
rdv2_r04_s029	Tiffani	5	2	1.25	1.25
rdv2_r04_s030	Tiffani	6	1	20	20
rdv2_r04_s030	Tiffani	6	2	1.25	1.25
rdv2_r04_s031	Tiffani	7	1	20	20
rdv2_r04_s031	Tiffani	7	2	1.25	1.25
rdv2_r04_s032	Tiffani	8	1	20	20
rdv2_r04_s032	Tiffani	8	2	1.25	1.25
rdv2_r04_s033	Tiffani	9	1	20	20
rdv2_r04_s033	Tiffani	9	2	1.25	1.25
rdv2_r04_s034	Tiffani	10	1	20	20
rdv2_r04_s034	Tiffani	10	2	1.25	1.25
rdv2_r04_s035	Tiffani	11	1	20	20
rdv2_r04_s035	Tiffani	11	2	1.25	1.25
rdv2_r04_s036	Tiffani	12	1	20	20
rdv2_r04_s036	Tiffani	12	2	1.25	1.25
rdv2_r04_s037	Tiffani	13	1	20	20
rdv2_r04_s037	Tiffani	13	2	1.25	1.25
rdv2_r04_s038	Tiffani	14	1	20	20
rdv2_r04_s038	Tiffani	14	2	1.25	1.25
rdv2_r04_s039	Tiffani	15	1	20	20
rdv2_r04_s039	Tiffani	15	2	1.25	1.25
rdv2_r04_s040	Tiffani	16	1	20	20
rdv2_r04_s040	Tiffani	16	2	1.25	1.25
rdv2_r04_s041	Tiffani	17	1	20	20
rdv2_r04_s041	Tiffani	17	2	1.25	1.25
rdv2_r04_s042	Tiffani	18	1	20	20
rdv2_r04_s042	Tiffani	18	2	1.25	1.25
rdv2_r04_s043	Tiffani	19	1	20	20
rdv2_r04_s043	Tiffani	19	2	1.25	1.25
rdv2_r04_s044	Tiffani	20	1	20	20
rdv2_r04_s044	Tiffani	20	2	1.25	1.25
rdv2_r04_s045	Tiffani	21	1	20	20
rdv2_r04_s045	Tiffani	21	2	1.25	1.25
rdv2_r04_s046	Tiffani	22	1	20	20
rdv2_r04_s046	Tiffani	22	2	1.25	1.25
rdv2_r04_s047	Tiffani	23	1	20	20
rdv2_r04_s047	Tiffani	23	2	1.25	1.25
rdv2_r04_s048	Tiffani	24	1	20	20
rdv2_r04_s048	Tiffani	24	2	1.25	1.25
rdv2_r04_s097	Kirk	1	1	2.5	2.5
rdv2_r04_s097	Kirk	1	2	1.25	1.25
rdv2_r04_s098	Kirk	2	1	2.5	2.5
rdv2_r04_s098	Kirk	2	2	1.25	1.25
rdv2_r04_s099	Kirk	3	1	2.5	2.5
rdv2_r04_s099	Kirk	3	2	1.25	1.25
rdv2_r04_s100	Kirk	4	1	2.5	2.5
rdv2_r04_s100	Kirk	4	2	1.25	1.25
rdv2_r04_s101	Kirk	5	1	2.5	2.5
rdv2_r04_s101	Kirk	5	2	1.25	1.25
rdv2_r04_s102	Kirk	6	1	2.5	2.5
rdv2_r04_s102	Kirk	6	2	1.25	1.25
rdv2_r04_s103	Kirk	7	1	2.5	2.5
rdv2_r04_s103	Kirk	7	2	1.25	1.25
rdv2_r04_s104	Kirk	8	1	2.5	2.5
rdv2_r04_s104	Kirk	8	2	1.25	1.25
rdv2_r04_s105	Kirk	9	1	2.5	2.5
rdv2_r04_s105	Kirk	9	2	1.25	1.25
rdv2_r04_s106	Kirk	10	1	2.5	2.5
rdv2_r04_s106	Kirk	10	2	1.25	1.25
rdv2_r04_s107	Kirk	11	1	2.5	2.5
rdv2_r04_s107	Kirk	11	2	1.25	1.25
rdv2_r04_s108	Kirk	12	1	2.5	2.5
rdv2_r04_s108	Kirk	12	2	1.25	1.25
rdv2_r04_s109	Kirk	13	1	2.5	2.5
rdv2_r04_s109	Kirk	13	2	1.25	1.25
rdv2_r04_s110	Kirk	14	1	2.5	2.5
rdv2_r04_s110	Kirk	14	2	1.25	1.25
rdv2_r04_s111	Kirk	15	1	2.5	2.5
rdv2_r04_s111	Kirk	15	2	1.25	1.25
rdv2_r04_s112	Kirk	16	1	2.5	2.5
rdv2_r04_s112	Kirk	16	2	1.25	1.25
rdv2_r04_s113	Kirk	17	1	2.5	2.5
rdv2_r04_s113	Kirk	17	2	1.25	1.25
rdv2_r04_s114	Kirk	18	1	2.5	2.5
rdv2_r04_s114	Kirk	18	2	1.25	1.25
rdv2_r04_s115	Kirk	19	1	2.5	2.5
rdv2_r04_s115	Kirk	19	2	1.25	1.25
rdv2_r04_s116	Kirk	20	1	2.5	2.5
rdv2_r04_s116	Kirk	20	2	1.25	1.25
rdv2_r04_s117	Kirk	21	1	2.5	2.5
rdv2_r04_s117	Kirk	21	2	1.25	1.25
rdv2_r04_s118	Kirk	22	1	2.5	2.5
rdv2_r04_s118	Kirk	22	2	1.25	1.25
rdv2_r04_s119	Kirk	23	1	2.5	2.5
rdv2_r04_s119	Kirk	23	2	1.25	1.25
rdv2_r04_s120	Kirk	24	1	2.5	2.5
rdv2_r04_s120	Kirk	24	2	1.25	1.25
[truncated: 4,755 more columns]
