# Supplementary material for: A photoconversion model for full spectral programming and multiplexing of optogenetic systems
Source: Mol Syst Biol. 2017 Apr 24;13(4):926. doi: 10.15252/msb.20167456 (PMC5408778; doi:10.15252/msb.20167456)
Supplement: Supplementary file 15 — Dataset EV7 [file MSB-13-926-s015.zip › dataset_ev7_cph8-ompr_data_and_analysis/cph8-ompr_data/sv/rdv2_wholepop_sv_complete.xlsx]

## Sheet: Sheet1
Acquisition Time (s)	Activating intensity	Beads ID	Bot Centroid (nm)	Bot DC	Bot FWHM (nm)	Bot GS Cal	Bot Intensity (umol/m2/s)	Bot LED ID	Bot Peak (nm)	Bottom LEDs	Category	Col	Data time point	Duration	Experiment ID	FL1 CV	FL1 Detector Volt.	FL1 Geom. Mean	FL1 IQR	FL1 Mean	FL1 Median	FL1 Mode	FL1 RCV	FL1 Std	FL1 Units	File Path	Gate Fraction	Growth temp max	Growth temp mean	Growth temp min	Growth temp stdev	Instrument ID	LPA	LPF update period	Maturation temp max	Maturation temp mean	Maturation temp min	Maturation temp stdev	Model	Notes	Number of Events	OD	Perturbation signal	Pre-rand well	Program type	Randomize	Raw OD	Reference signal	Row
4.881	0	B0001	651.554	7	22.0638	211	22.255	660-LS	651.5	EO_17	Steady-state	1	480	480	rdv2_r05	0.436157	750	1380.86	780.347	1540.8	1438.58	1368.92	0.542444	672.031	MEF	c:\users\evan\skydrive\projects\12.lightsensorcharacterization\experiments\rdv2\rdv2_r05\measurements\flow\fcs\Cells002.fcs	0.8	36.89	36.7872	36.64	0.0532895	FC002	Tori	60	37.14	36.7936	34.46	0.503174			17453	0.250976		0	sv	No	0.0669		1
5.879	0	B0001	652.709	7	22.2484	198	22.5672	660-LS	652.5	EO_17	Steady-state	2	480	480	rdv2_r05	0.371639	750	3036.77	1530.78	3332.47	3214.47	3549.91	0.476217	1238.47	MEF	c:\users\evan\skydrive\projects\12.lightsensorcharacterization\experiments\rdv2\rdv2_r05\measurements\flow\fcs\Cells003.fcs	0.8	36.89	36.7872	36.64	0.0532895	FC002	Tori	60	37.14	36.7936	34.46	0.503174			17506	0.177376		1	sv	No	0.0589		1
5.854	0	B0001	654.184	7	22.4061	169	22.8408	660-LS	654.5	EO_17	Steady-state	3	480	480	rdv2_r05	0.369617	750	2750.16	1408.57	3003.42	2881.97	2825.32	0.488751	1110.12	MEF	c:\users\evan\skydrive\projects\12.lightsensorcharacterization\experiments\rdv2\rdv2_r05\measurements\flow\fcs\Cells004.fcs	0.8	36.89	36.7872	36.64	0.0532895	FC002	Tori	60	37.14	36.7936	34.46	0.503174			17265	0.193016		2	sv	No	0.0606		1
6.474	0	B0001	655.134	7	23.0088	185	22.5573	660-LS	655	EO_17	Steady-state	4	480	480	rdv2_r05	0.615548	750	499.446	327.29	567.991	533.154	631.156	0.613876	349.626	MEF	c:\users\evan\skydrive\projects\12.lightsensorcharacterization\experiments\rdv2\rdv2_r05\measurements\flow\fcs\Cells005.fcs	0.8	36.89	36.7872	36.64	0.0532895	FC002	Tori	60	37.14	36.7936	34.46	0.503174			17078	0.206816		3	sv	No	0.0621		1
5.435	0	B0001	654.727	7	22.5983	172	22.8697	660-LS	654.5	EO_17	Steady-state	5	480	480	rdv2_r05	0.38122	750	2750.48	1467.26	3017.24	2910.72	3214.47	0.504087	1150.23	MEF	c:\users\evan\skydrive\projects\12.lightsensorcharacterization\experiments\rdv2\rdv2_r05\measurements\flow\fcs\Cells006.fcs	0.8	36.89	36.7872	36.64	0.0532895	FC002	Tori	60	37.14	36.7936	34.46	0.503174			17220	0.243616		4	sv	No	0.0661		1
6.17	0	B0001	653.64	7	22.3819	187	22.5823	660-LS	653.5	EO_17	Steady-state	6	480	480	rdv2_r05	0.393103	750	2159.71	1161.98	2363.18	2248.64	1880.72	0.516746	928.973	MEF	c:\users\evan\skydrive\projects\12.lightsensorcharacterization\experiments\rdv2\rdv2_r05\measurements\flow\fcs\Cells007.fcs	0.8	36.89	36.7872	36.64	0.0532895	FC002	Tori	60	37.14	36.7936	34.46	0.503174			17145	0.194856		5	sv	No	0.0608		1
5.769	0	B0001	657.294	7	23.4761	165	22.9265	660-LS	656.5	EO_17	Steady-state	1	480	480	rdv2_r05	0.580174	750	457.538	315.631	526.397	487.591	549.269	0.647328	305.402	MEF	c:\users\evan\skydrive\projects\12.lightsensorcharacterization\experiments\rdv2\rdv2_r05\measurements\flow\fcs\Cells008.fcs	0.8	36.89	36.7872	36.64	0.0532895	FC002	Tori	60	37.14	36.7936	34.46	0.503174			16811	0.288696		6	sv	No	0.071		2
5.595	0	B0001	654.116	7	22.5349	170	22.6786	660-LS	654	EO_17	Steady-state	2	480	480	rdv2_r05	0.386239	750	2686.41	1438.42	2957.19	2825.32	2769.79	0.509116	1142.18	MEF	c:\users\evan\skydrive\projects\12.lightsensorcharacterization\experiments\rdv2\rdv2_r05\measurements\flow\fcs\Cells009.fcs	0.8	36.89	36.7872	36.64	0.0532895	FC002	Tori	60	37.14	36.7936	34.46	0.503174			17069	0.239936		7	sv	No	0.0657		2
5.727	0	B0001	652.558	7	22.0681	198	22.7145	660-LS	652.5	EO_17	Steady-state	3	480	480	rdv2_r05	0.392844	750	2000.98	1099.83	2190.33	2076.98	2076.98	0.529531	860.459	MEF	c:\users\evan\skydrive\projects\12.lightsensorcharacterization\experiments\rdv2\rdv2_r05\measurements\flow\fcs\Cells010.fcs	0.8	36.89	36.7872	36.64	0.0532895	FC002	Tori	60	37.14	36.7936	34.46	0.503174			16788	0.222456		8	sv	No	0.0638		2
5.751	0	B0001	653.098	7	22.0325	194	22.5716	660-LS	653	EO_17	Steady-state	4	480	480	rdv2_r05	0.411854	750	1863.51	1065.66	2058.42	1937.57	1899.49	0.549998	847.769	MEF	c:\users\evan\skydrive\projects\12.lightsensorcharacterization\experiments\rdv2\rdv2_r05\measurements\flow\fcs\Cells011.fcs	0.8	36.89	36.7872	36.64	0.0532895	FC002	Tori	60	37.14	36.7936	34.46	0.503174			17009	0.236256		9	sv	No	0.0653		2
5.816	0	B0001	654.677	7	23.0444	172	22.7775	660-LS	654.5	EO_17	Steady-state	5	480	480	rdv2_r05	0.394436	750	2978.45	1564.48	3286.55	3151.28	3214.47	0.496457	1296.33	MEF	c:\users\evan\skydrive\projects\12.lightsensorcharacterization\experiments\rdv2\rdv2_r05\measurements\flow\fcs\Cells012.fcs	0.8	36.89	36.7872	36.64	0.0532895	FC002	Tori	60	37.14	36.7936	34.46	0.503174			16879	0.245456		10	sv	No	0.0663		2
5.544	0	B0001	653.438	7	22.7203	197	22.9066	660-LS	653.5	EO_17	Steady-state	6	480	480	rdv2_r05	0.387471	750	2829.44	1511.61	3107.5	2969.08	2969.08	0.509116	1204.07	MEF	c:\users\evan\skydrive\projects\12.lightsensorcharacterization\experiments\rdv2\rdv2_r05\measurements\flow\fcs\Cells013.fcs	0.8	36.89	36.7872	36.64	0.0532895	FC002	Tori	60	37.14	36.7936	34.46	0.503174			16998	0.251896		11	sv	No	0.067		2
5.503	0	B0001	655.137	7	22.8891	172	23.0027	660-LS	655	EO_17	Steady-state	1	480	480	rdv2_r05	0.699603	750	378.697	288.815	447.412	403.785	450.369	0.715269	313.011	MEF	c:\users\evan\skydrive\projects\12.lightsensorcharacterization\experiments\rdv2\rdv2_r05\measurements\flow\fcs\Cells014.fcs	0.8	36.89	36.7872	36.64	0.0532895	FC002	Tori	60	37.14	36.7936	34.46	0.503174			16857	0.274896		12	sv	No	0.0695		3
5.551	0	B0001	655.507	7	23.2	174	22.5878	660-LS	655.5	EO_17	Steady-state	2	480	480	rdv2_r05	0.389572	750	2568.62	1403.14	2827.37	2715.35	2742.43	0.516746	1101.46	MEF	c:\users\evan\skydrive\projects\12.lightsensorcharacterization\experiments\rdv2\rdv2_r05\measurements\flow\fcs\Cells015.fcs	0.8	36.89	36.7872	36.64	0.0532895	FC002	Tori	60	37.14	36.7936	34.46	0.503174			16970	0.232576		13	sv	No	0.0649		3
5.715	0	B0001	650.555	7	22.458	249	22.5144	660-LS	650.5	EO_17	Steady-state	3	480	480	rdv2_r05	0.415121	750	1754.98	980.475	1935.42	1825.55	1843.76	0.537086	803.432	MEF	c:\users\evan\skydrive\projects\12.lightsensorcharacterization\experiments\rdv2\rdv2_r05\measurements\flow\fcs\Cells016.fcs	0.8	36.89	36.7872	36.64	0.0532895	FC002	Tori	60	37.14	36.7936	34.46	0.503174			16849	0.227976		14	sv	No	0.0644		3
5.931	0	B0001	653.232	7	22.1074	187	22.1072	660-LS	653	EO_17	Steady-state	4	480	480	rdv2_r05	0.640559	750	363.007	274.97	422.567	388.067	424.33	0.708562	270.679	MEF	c:\users\evan\skydrive\projects\12.lightsensorcharacterization\experiments\rdv2\rdv2_r05\measurements\flow\fcs\Cells017.fcs	0.8	36.89	36.7872	36.64	0.0532895	FC002	Tori	60	37.14	36.7936	34.46	0.503174			16782	0.249136		15	sv	No	0.0667		3
5.541	0	B0001	654.045	7	22.1569	168	23.2907	660-LS	653.5	EO_17	Steady-state	5	480	480	rdv2_r05	0.398769	750	2563.92	1389.29	2826.56	2715.35	3058.83	0.511642	1127.14	MEF	c:\users\evan\skydrive\projects\12.lightsensorcharacterization\experiments\rdv2\rdv2_r05\measurements\flow\fcs\Cells018.fcs	0.8	36.89	36.7872	36.64	0.0532895	FC002	Tori	60	37.14	36.7936	34.46	0.503174			16856	0.251896		16	sv	No	0.067		3
5.666	0	B0001	653.526	7	22.1168	179	22.9132	660-LS	653.5	EO_17	Steady-state	6	480	480	rdv2_r05	0.414555	750	1647.65	923.787	1816.24	1703.01	1771.99	0.542444	752.931	MEF	c:\users\evan\skydrive\projects\12.lightsensorcharacterization\experiments\rdv2\rdv2_r05\measurements\flow\fcs\Cells019.fcs	0.8	36.89	36.7872	36.64	0.0532895	FC002	Tori	60	37.14	36.7936	34.46	0.503174			16745	0.225216		17	sv	No	0.0641		3
6.097	0	B0001	654.318	7	22.3181	178	22.6868	660-LS	654	EO_17	Steady-state	1	480	480	rdv2_r05	0.671148	750	305.805	243.342	361.531	324.573	365.63	0.74973	242.64	MEF	c:\users\evan\skydrive\projects\12.lightsensorcharacterization\experiments\rdv2\rdv2_r05\measurements\flow\fcs\Cells020.fcs	0.8	36.89	36.7872	36.64	0.0532895	FC002	Tori	60	37.14	36.7936	34.46	0.503174			16753	0.236256		18	sv	No	0.0653		4
5.895	0	B0001	655.216	7	22.8352	160	22.6838	660-LS	655.5	EO_17	Steady-state	2	480	480	rdv2_r05	0.382641	750	2619.98	1361.5	2866.52	2742.43	3151.28	0.496457	1096.85	MEF	c:\users\evan\skydrive\projects\12.lightsensorcharacterization\experiments\rdv2\rdv2_r05\measurements\flow\fcs\Cells021.fcs	0.8	36.89	36.7872	36.64	0.0532895	FC002	Tori	60	37.14	36.7936	34.46	0.503174			17010	0.217856		19	sv	No	0.0633		4
6.687	0	B0001	654.726	7	22.7507	177	22.8113	660-LS	654.5	EO_17	Steady-state	3	480	480	rdv2_r05	0.399759	750	1562.07	837.414	1708.31	1604.55	1754.48	0.521901	682.912	MEF	c:\users\evan\skydrive\projects\12.lightsensorcharacterization\experiments\rdv2\rdv2_r05\measurements\flow\fcs\Cells022.fcs	0.8	36.89	36.7872	36.64	0.0532895	FC002	Tori	60	37.14	36.7936	34.46	0.503174			17037	0.179216		20	sv	No	0.0591		4
6.69	0	B0001	654.317	7	22.0913	182	22.9956	660-LS	654	EO_17	Steady-state	4	480	480	rdv2_r05	0.495444	750	568.435	348.033	634.503	606.587	606.587	0.573756	314.361	MEF	c:\users\evan\skydrive\projects\12.lightsensorcharacterization\experiments\rdv2\rdv2_r05\measurements\flow\fcs\Cells023.fcs	0.8	36.89	36.7872	36.64	0.0532895	FC002	Tori	60	37.14	36.7936	34.46	0.503174			16893	0.192096		21	sv	No	0.0605		4
6.78	0	B0001	656.302	7	22.7189	166	22.6889	660-LS	656.5	EO_17	Steady-state	5	480	480	rdv2_r05	0.36598	750	2808.04	1399.96	3051.45	2939.76	3311.63	0.476217	1116.77	MEF	c:\users\evan\skydrive\projects\12.lightsensorcharacterization\experiments\rdv2\rdv2_r05\measurements\flow\fcs\Cells024.fcs	0.8	36.89	36.7872	36.64	0.0532895	FC002	Tori	60	37.14	36.7936	34.46	0.503174			17186	0.196696		22	sv	No	0.061		4
6.092	0	B0001	653.326	7	21.8751	185	22.9276	660-LS	653	EO_17	Steady-state	6	480	480	rdv2_r05	0.377869	750	2236.4	1161.57	2434.8	2316.61	2182.67	0.501409	920.036	MEF	c:\users\evan\skydrive\projects\12.lightsensorcharacterization\experiments\rdv2\rdv2_r05\measurements\flow\fcs\Cells025.fcs	0.8	36.89	36.7872	36.64	0.0532895	FC002	Tori	60	37.14	36.7936	34.46	0.503174			17248	0.187496		23	sv	No	0.06		4
5.388	0	B0001	655.649	7	22.7813	190	23.5578	660-LS	655.5	EO_18	Steady-state	1	480	480	rdv2_r05	0.465666	750	855.133	468.377	945.495	884.512	867.126	0.529531	440.285	MEF	c:\users\evan\skydrive\projects\12.lightsensorcharacterization\experiments\rdv2\rdv2_r05\measurements\flow\fcs\Cells026.fcs	0.8	36.89	36.7872	36.64	0.0532895	FC002	Tiffani	60	37.14	36.7936	34.46	0.503174			17114	0.202216		0	sv	No	0.0616		1
6.161	0	B0001	654.001	7	22.6072	167	23.0118	660-LS	654	EO_18	Steady-state	2	480	480	rdv2_r05	0.376216	750	2373.62	1232.85	2587.66	2458.77	2434.48	0.501409	973.52	MEF	c:\users\evan\skydrive\projects\12.lightsensorcharacterization\experiments\rdv2\rdv2_r05\measurements\flow\fcs\Cells027.fcs	0.8	36.89	36.7872	36.64	0.0532895	FC002	Tiffani	60	37.14	36.7936	34.46	0.503174			17105	0.194856		1	sv	No	0.0608		1
6.33	0	B0001	654.836	7	22.6029	171	23.0837	660-LS	654.5	EO_18	Steady-state	3	480	480	rdv2_r05	0.369603	750	3087.98	1546.05	3368.92	3246.53	3058.83	0.476217	1245.16	MEF	c:\users\evan\skydrive\projects\12.lightsensorcharacterization\experiments\rdv2\rdv2_r05\measurements\flow\fcs\Cells028.fcs	0.8	36.89	36.7872	36.64	0.0532895	FC002	Tiffani	60	37.14	36.7936	34.46	0.503174			17199	0.183816		2	sv	No	0.0596		1
7.16	0	B0001	652.443	7	21.9821	205	22.5023	660-LS	652.5	EO_18	Steady-state	4	480	480	rdv2_r05	0.648546	750	259.078	213.338	306.289	274.175	308.858	0.778109	198.642	MEF	c:\users\evan\skydrive\projects\12.lightsensorcharacterization\experiments\rdv2\rdv2_r05\measurements\flow\fcs\Cells029.fcs	0.8	36.89	36.7872	36.64	0.0532895	FC002	Tiffani	60	37.14	36.7936	34.46	0.503174			16892	0.189336		3	sv	No	0.0602		1
6.662	0	B0001	652.929	7	22.0838	186	22.8136	660-LS	652.5	EO_18	Steady-state	5	480	480	rdv2_r05	0.401854	750	1546.64	829.143	1690.82	1588.7	1653.05	0.521901	679.464	MEF	c:\users\evan\skydrive\projects\12.lightsensorcharacterization\experiments\rdv2\rdv2_r05\measurements\flow\fcs\Cells030.fcs	0.8	36.89	36.7872	36.64	0.0532895	FC002	Tiffani	60	37.14	36.7936	34.46	0.503174			16998	0.181056		4	sv	No	0.0593		1
6.277	0	B0001	655.837	7	23.2688	186	23.1025	660-LS	655.5	EO_18	Steady-state	6	480	480	rdv2_r05	0.365775	750	3023.79	1515.66	3290.8	3182.72	3278.92	0.476217	1203.69	MEF	c:\users\evan\skydrive\projects\12.lightsensorcharacterization\experiments\rdv2\rdv2_r05\measurements\flow\fcs\Cells031.fcs	0.8	36.89	36.7872	36.64	0.0532895	FC002	Tiffani	60	37.14	36.7936	34.46	0.503174			17126	0.167256		5	sv	No	0.0578		1
5.865	0	B0001	652.667	7	22.2383	200	22.8039	660-LS	652.5	EO_18	Steady-state	1	480	480	rdv2_r05	0.911457	750	231.142	190.983	279.298	243.388	263.503	0.784684	254.568	MEF	c:\users\evan\skydrive\projects\12.lightsensorcharacterization\experiments\rdv2\rdv2_r05\measurements\flow\fcs\Cells032.fcs	0.8	36.89	36.7872	36.64	0.0532895	FC002	Tiffani	60	37.14	36.7936	34.46	0.503174			16815	0.267536		6	sv	No	0.0687		2
5.865	0	B0001	651.217	7	22.0989	234	22.7523	660-LS	652	EO_18	Steady-state	2	480	480	rdv2_r05	0.417385	750	1299.28	693.482	1420.39	1328.76	1277.04	0.521901	592.848	MEF	c:\users\evan\skydrive\projects\12.lightsensorcharacterization\experiments\rdv2\rdv2_r05\measurements\flow\fcs\Cells033.fcs	0.8	36.89	36.7872	36.64	0.0532895	FC002	Tiffani	60	37.14	36.7936	34.46	0.503174			16897	0.225216		7	sv	No	0.0641		2
5.643	0	B0001	652.286	7	21.977	217	22.6594	660-LS	652.5	EO_18	Steady-state	3	480	480	rdv2_r05	0.365808	750	2984.77	1509.92	3239.71	3120.16	3411.72	0.483923	1185.11	MEF	c:\users\evan\skydrive\projects\12.lightsensorcharacterization\experiments\rdv2\rdv2_r05\measurements\flow\fcs\Cells034.fcs	0.8	36.89	36.7872	36.64	0.0532895	FC002	Tiffani	60	37.14	36.7936	34.46	0.503174			17056	0.211416		8	sv	No	0.0626		2
6.052	0	B0001	652.566	7	23.2642	214	22.7848	660-LS	652.5	EO_18	Steady-state	4	480	480	rdv2_r05	0.652276	750	454.67	312.514	522.487	482.775	533.154	0.647328	340.805	MEF	c:\users\evan\skydrive\projects\12.lightsensorcharacterization\experiments\rdv2\rdv2_r05\measurements\flow\fcs\Cells035.fcs	0.8	36.89	36.7872	36.64	0.0532895	FC002	Tiffani	60	37.14	36.7936	34.46	0.503174			16784	0.239936		9	sv	No	0.0657		2
5.576	0	B0001	653.561	7	22.2162	174	22.9877	660-LS	653.5	EO_18	Steady-state	5	480	480	rdv2_r05	0.379009	750	2574.78	1348.05	2819.03	2715.35	2715.35	0.496457	1068.44	MEF	c:\users\evan\skydrive\projects\12.lightsensorcharacterization\experiments\rdv2\rdv2_r05\measurements\flow\fcs\Cells036.fcs	0.8	36.89	36.7872	36.64	0.0532895	FC002	Tiffani	60	37.14	36.7936	34.46	0.503174			16935	0.221536		10	sv	No	0.0637		2
5.814	0	B0001	652.656	7	21.9401	237	22.947	660-LS	653	EO_18	Steady-state	6	480	480	rdv2_r05	0.387251	750	2943.43	1549.02	3244.12	3120.16	3344.66	0.496457	1256.29	MEF	c:\users\evan\skydrive\projects\12.lightsensorcharacterization\experiments\rdv2\rdv2_r05\measurements\flow\fcs\Cells037.fcs	0.8	36.89	36.7872	36.64	0.0532895	FC002	Tiffani	60	37.14	36.7936	34.46	0.503174			16687	0.225216		11	sv	No	0.0641		2
5.943	0	B0001	655.631	7	22.7936	177	22.7838	660-LS	655.5	EO_18	Steady-state	1	480	480	rdv2_r05	0.754968	750	228.576	192.567	276.581	240.984	255.772	0.799086	208.81	MEF	c:\users\evan\skydrive\projects\12.lightsensorcharacterization\experiments\rdv2\rdv2_r05\measurements\flow\fcs\Cells038.fcs	0.8	36.89	36.7872	36.64	0.0532895	FC002	Tiffani	60	37.14	36.7936	34.46	0.503174			16724	0.293296		12	sv	No	0.0715		3
5.583	0	B0001	654.13	7	22.2515	178	22.8938	660-LS	654	EO_18	Steady-state	2	480	480	rdv2_r05	0.43438	750	1219.07	671.94	1343.92	1251.94	1239.57	0.536721	583.77	MEF	c:\users\evan\skydrive\projects\12.lightsensorcharacterization\experiments\rdv2\rdv2_r05\measurements\flow\fcs\Cells039.fcs	0.8	36.89	36.7872	36.64	0.0532895	FC002	Tiffani	60	37.14	36.7936	34.46	0.503174			16744	0.243616		13	sv	No	0.0661		3
5.38	0	B0001	653.088	7	22.4264	194	22.6309	660-LS	653	EO_18	Steady-state	3	480	480	rdv2_r05	0.383736	750	2901.74	1495	3188.77	3058.83	3182.72	0.488751	1223.65	MEF	c:\users\evan\skydrive\projects\12.lightsensorcharacterization\experiments\rdv2\rdv2_r05\measurements\flow\fcs\Cells040.fcs	0.8	36.89	36.7872	36.64	0.0532895	FC002	Tiffani	60	37.14	36.7936	34.46	0.503174			16852	0.262016		14	sv	No	0.0681		3
5.901	0	B0001	654.086	7	22.7026	181	22.5606	660-LS	654	EO_18	Steady-state	4	480	480	rdv2_r05	0.806627	750	266.841	215.759	318.575	282.463	293.903	0.763849	256.971	MEF	c:\users\evan\skydrive\projects\12.lightsensorcharacterization\experiments\rdv2\rdv2_r05\measurements\flow\fcs\Cells041.fcs	0.8	36.89	36.7872	36.64	0.0532895	FC002	Tiffani	60	37.14	36.7936	34.46	0.503174			16751	0.258336		15	sv	No	0.0677		3
6.029	0	B0001	653.104	7	22.2561	208	22.7096	660-LS	652.5	EO_18	Steady-state	5	480	480	rdv2_r05	0.419	750	1248.96	673.135	1372	1289.78	1227.33	0.521901	574.868	MEF	c:\users\evan\skydrive\projects\12.lightsensorcharacterization\experiments\rdv2\rdv2_r05\measurements\flow\fcs\Cells042.fcs	0.8	36.89	36.7872	36.64	0.0532895	FC002	Tiffani	60	37.14	36.7936	34.46	0.503174			16811	0.208656		16	sv	No	0.0623		3
5.879	0	B0001	652.701	7	23.2752	195	22.8645	660-LS	652.5	EO_18	Steady-state	6	480	480	rdv2_r05	0.380448	750	2838.05	1488.73	3114.4	2998.7	3028.61	0.496457	1184.87	MEF	c:\users\evan\skydrive\projects\12.lightsensorcharacterization\experiments\rdv2\rdv2_r05\measurements\flow\fcs\Cells043.fcs	0.8	36.89	36.7872	36.64	0.0532895	FC002	Tiffani	60	37.14	36.7936	34.46	0.503174			16931	0.207736		17	sv	No	0.0622		3
5.431	0	B0001	653.826	7	22.2767	168	22.7439	660-LS	653.5	EO_18	Steady-state	1	480	480	rdv2_r05	0.864262	750	203.795	170.943	247.855	211.811	302.787	0.807058	214.212	MEF	c:\users\evan\skydrive\projects\12.lightsensorcharacterization\experiments\rdv2\rdv2_r05\measurements\flow\fcs\Cells044.fcs	0.8	36.89	36.7872	36.64	0.0532895	FC002	Tiffani	60	37.14	36.7936	34.46	0.503174			16804	0.311696		18	sv	No	0.0735		4
5.712	0	B0001	657.116	7	23.2784	164	22.9897	660-LS	656.5	EO_18	Steady-state	2	480	480	rdv2_r05	0.788831	750	1050.34	549.208	1158.21	1078.75	1036.76	0.509116	913.631	MEF	c:\users\evan\skydrive\projects\12.lightsensorcharacterization\experiments\rdv2\rdv2_r05\measurements\flow\fcs\Cells045.fcs	0.8	36.89	36.7872	36.64	0.0532895	FC002	Tiffani	60	37.14	36.7936	34.46	0.503174			16944	0.243616		19	sv	No	0.0661		4
5.595	0	B0001	653.011	7	22.4567	195	22.7275	660-LS	653	EO_18	Steady-state	3	480	480	rdv2_r05	0.367065	750	2948.03	1471.2	3199.59	3089.34	3411.72	0.476217	1174.46	MEF	c:\users\evan\skydrive\projects\12.lightsensorcharacterization\experiments\rdv2\rdv2_r05\measurements\flow\fcs\Cells046.fcs	0.8	36.89	36.7872	36.64	0.0532895	FC002	Tiffani	60	37.14	36.7936	34.46	0.503174			17233	0.231656		20	sv	No	0.0648		4
5.878	0	B0001	653.554	7	22.2398	196	22.9126	660-LS	653	EO_18	Steady-state	4	480	480	rdv2_r05	1.01475	750	274.362	221.979	339.534	288.126	331.081	0.770424	344.542	MEF	c:\users\evan\skydrive\projects\12.lightsensorcharacterization\experiments\rdv2\rdv2_r05\measurements\flow\fcs\Cells047.fcs	0.8	36.89	36.7872	36.64	0.0532895	FC002	Tiffani	60	37.14	36.7936	34.46	0.503174			16863	0.260176		21	sv	No	0.0679		4
5.963	0	B0001	653.572	7	22.4889	182	22.8511	660-LS	653.5	EO_18	Steady-state	5	480	480	rdv2_r05	0.415698	750	1453.29	800.532	1599.32	1496.84	1467.42	0.534813	664.832	MEF	c:\users\evan\skydrive\projects\12.lightsensorcharacterization\experiments\rdv2\rdv2_r05\measurements\flow\fcs\Cells048.fcs	0.8	36.89	36.7872	36.64	0.0532895	FC002	Tiffani	60	37.14	36.7936	34.46	0.503174			16959	0.229816		22	sv	No	0.0646		4
6.078	0	B0001	653.407	7	22.2206	168	22.7055	660-LS	653	EO_18	Steady-state	6	480	480	rdv2_r05	0.353287	750	3051.54	1490.89	3306.61	3182.72	3920.35	0.468434	1168.18	MEF	c:\users\evan\skydrive\projects\12.lightsensorcharacterization\experiments\rdv2\rdv2_r05\measurements\flow\fcs\Cells049.fcs	0.8	36.89	36.7872	36.64	0.0532895	FC002	Tiffani	60	37.14	36.7936	34.46	0.503174			17296	0.183816		23	sv	No	0.0596		4
5.288	0	B0001	652.792	7	22.0019	183	22.9263	660-LS	653	EO_19	Steady-state	1	480	480	rdv2_r05	0.359021	750	3020.43	1476.17	3281.31	3151.28	3278.92	0.468434	1178.06	MEF	c:\users\evan\skydrive\projects\12.lightsensorcharacterization\experiments\rdv2\rdv2_r05\measurements\flow\fcs\Cells050.fcs	0.8	36.89	36.7872	36.64	0.0532895	FC002	Shannen	60	37.14	36.7936	34.46	0.503174			17332	0.204976		0	sv	No	0.0619		1
5.843	0	B0001	655.788	7	22.7701	171	23.1663	660-LS	655.5	EO_19	Steady-state	2	480	480	rdv2_r05	0.364046	750	2949.82	1471.2	3205.06	3089.34	3120.16	0.476217	1166.79	MEF	c:\users\evan\skydrive\projects\12.lightsensorcharacterization\experiments\rdv2\rdv2_r05\measurements\flow\fcs\Cells051.fcs	0.8	36.89	36.7872	36.64	0.0532895	FC002	Shannen	60	37.14	36.7936	34.46	0.503174			17272	0.214176		1	sv	No	0.0629		1
6.508	0	B0001	651.676	7	21.9143	210	22.922	660-LS	652	EO_19	Steady-state	3	480	480	rdv2_r05	0.523528	750	540.441	350.271	609.409	571.516	618.749	0.612881	319.043	MEF	c:\users\evan\skydrive\projects\12.lightsensorcharacterization\experiments\rdv2\rdv2_r05\measurements\flow\fcs\Cells052.fcs	0.8	36.89	36.7872	36.64	0.0532895	FC002	Shannen	60	37.14	36.7936	34.46	0.503174			16977	0.204976		2	sv	No	0.0619		1
5.799	0	B0001	651.419	7	21.8344	230	22.8044	660-LS	652	EO_19	Steady-state	4	480	480	rdv2_r05	0.36907	750	3015.52	1515.66	3283.54	3151.28	3311.63	0.480967	1211.86	MEF	c:\users\evan\skydrive\projects\12.lightsensorcharacterization\experiments\rdv2\rdv2_r05\measurements\flow\fcs\Cells053.fcs	0.8	36.89	36.7872	36.64	0.0532895	FC002	Shannen	60	37.14	36.7936	34.46	0.503174			17408	0.215096		3	sv	No	0.063		1
5.884	0	B0001	652.901	7	21.8468	198	22.9542	660-LS	653	EO_19	Steady-state	5	480	480	rdv2_r05	0.369822	750	2609.29	1327.13	2839.42	2715.35	3089.34	0.488751	1050.08	MEF	c:\users\evan\skydrive\projects\12.lightsensorcharacterization\experiments\rdv2\rdv2_r05\measurements\flow\fcs\Cells054.fcs	0.8	36.89	36.7872	36.64	0.0532895	FC002	Shannen	60	37.14	36.7936	34.46	0.503174			17329	0.205896		4	sv	No	0.062		1
6.283	0	B0001	652.88	7	22.432	190	23.2557	660-LS	653	EO_19	Steady-state	6	480	480	rdv2_r05	1.14252	750	193.432	161.06	244.996	201.555	236.247	0.799086	279.914	MEF	c:\users\evan\skydrive\projects\12.lightsensorcharacterization\experiments\rdv2\rdv2_r05\measurements\flow\fcs\Cells055.fcs	0.8	36.89	36.7872	36.64	0.0532895	FC002	Shannen	60	37.14	36.7936	34.46	0.503174			16783	0.231656		5	sv	No	0.0648		1
5.428	0	B0001	653.497	7	22.1074	181	22.7558	660-LS	653.5	EO_19	Steady-state	1	480	480	rdv2_r05	0.390066	750	2778.91	1496.68	3076.2	2969.08	3151.28	0.504087	1199.92	MEF	c:\users\evan\skydrive\projects\12.lightsensorcharacterization\experiments\rdv2\rdv2_r05\measurements\flow\fcs\Cells056.fcs	0.8	36.89	36.7872	36.64	0.0532895	FC002	Shannen	60	37.14	36.7936	34.46	0.503174			17157	0.241776		6	sv	No	0.0659		2
5.381	0	B0001	655.816	7	22.6175	172	22.7439	660-LS	656	EO_19	Steady-state	2	480	480	rdv2_r05	0.404315	750	2327.27	1320.57	2578.11	2458.77	2386.63	0.537086	1042.37	MEF	c:\users\evan\skydrive\projects\12.lightsensorcharacterization\experiments\rdv2\rdv2_r05\measurements\flow\fcs\Cells057.fcs	0.8	36.89	36.7872	36.64	0.0532895	FC002	Shannen	60	37.14	36.7936	34.46	0.503174			17096	0.259256		7	sv	No	0.0678		2
5.705	0	B0001	655.231	7	23.012	171	22.4726	660-LS	655	EO_19	Steady-state	3	480	480	rdv2_r05	0.66983	750	180.448	151.748	218.446	189.902	224.808	0.799086	146.322	MEF	c:\users\evan\skydrive\projects\12.lightsensorcharacterization\experiments\rdv2\rdv2_r05\measurements\flow\fcs\Cells058.fcs	0.8	36.89	36.7872	36.64	0.0532895	FC002	Shannen	60	37.14	36.7936	34.46	0.503174			16928	0.269376		8	sv	No	0.0689		2
5.709	0	B0001	654.238	7	22.6466	178	22.9942	660-LS	654	EO_19	Steady-state	4	480	480	rdv2_r05	0.36935	750	3097.07	1561.48	3387.32	3246.53	2998.7	0.480967	1251.11	MEF	c:\users\evan\skydrive\projects\12.lightsensorcharacterization\experiments\rdv2\rdv2_r05\measurements\flow\fcs\Cells059.fcs	0.8	36.89	36.7872	36.64	0.0532895	FC002	Shannen	60	37.14	36.7936	34.46	0.503174			17287	0.210496		9	sv	No	0.0625		2
5.35	0	B0001	655.702	7	22.6889	169	22.1275	660-LS	655.5	EO_19	Steady-state	5	480	480	rdv2_r05	0.371419	750	2999.07	1500.69	3267.45	3151.28	3120.16	0.476217	1213.59	MEF	c:\users\evan\skydrive\projects\12.lightsensorcharacterization\experiments\rdv2\rdv2_r05\measurements\flow\fcs\Cells060.fcs	0.8	36.89	36.7872	36.64	0.0532895	FC002	Shannen	60	37.14	36.7936	34.46	0.503174			17336	0.231656		10	sv	No	0.0648		2
4.728	0	B0001	652.475	7	21.8865	206	22.6276	660-LS	652.5	EO_19	Steady-state	6	480	480	rdv2_r05	0.478804	750	816.531	484.989	915.523	850.082	777.434	0.57052	438.356	MEF	c:\users\evan\skydrive\projects\12.lightsensorcharacterization\experiments\rdv2\rdv2_r05\measurements\flow\fcs\Cells061.fcs	0.8	36.89	36.7872	36.64	0.0532895	FC002	Shannen	60	37.14	36.7936	34.46	0.503174			17143	0.321816		11	sv	No	0.0746		2
5.472	0	B0001	652.799	7	22.3731	202	22.8229	660-LS	652.5	EO_19	Steady-state	1	480	480	rdv2_r05	0.397688	750	2747.39	1481.89	3046.63	2910.72	3151.28	0.509116	1211.61	MEF	c:\users\evan\skydrive\projects\12.lightsensorcharacterization\experiments\rdv2\rdv2_r05\measurements\flow\fcs\Cells062.fcs	0.8	36.89	36.7872	36.64	0.0532895	FC002	Shannen	60	37.14	36.7936	34.46	0.503174			17092	0.244536		12	sv	No	0.0662		3
5.289	0	B0001	653.891	7	22.4754	185	23.0343	660-LS	653.5	EO_19	Steady-state	2	480	480	rdv2_r05	0.68518	750	2217.11	1226.71	2461.12	2339.72	2558.35	0.524301	1686.31	MEF	c:\users\evan\skydrive\projects\12.lightsensorcharacterization\experiments\rdv2\rdv2_r05\measurements\flow\fcs\Cells063.fcs	0.8	36.89	36.7872	36.64	0.0532895	FC002	Shannen	60	37.14	36.7936	34.46	0.503174			17040	0.252816		13	sv	No	0.0671		3
5.501	0	B0001	653.375	7	22.1059	179	22.8939	660-LS	653	EO_19	Steady-state	3	480	480	rdv2_r05	0.94564	750	180.226	149.013	223.689	188.026	182.509	0.792512	211.529	MEF	c:\users\evan\skydrive\projects\12.lightsensorcharacterization\experiments\rdv2\rdv2_r05\measurements\flow\fcs\Cells064.fcs	0.8	36.89	36.7872	36.64	0.0532895	FC002	Shannen	60	37.14	36.7936	34.46	0.503174			16916	0.270296		14	sv	No	0.069		3
5.193	0	B0001	650.184	7	21.962	199	22.84	660-LS	650.5	EO_19	Steady-state	4	480	480	rdv2_r05	0.404348	750	2762.02	1534.26	3079.88	2969.08	3182.72	0.516746	1245.34	MEF	c:\users\evan\skydrive\projects\12.lightsensorcharacterization\experiments\rdv2\rdv2_r05\measurements\flow\fcs\Cells065.fcs	0.8	36.89	36.7872	36.64	0.0532895	FC002	Shannen	60	37.14	36.7936	34.46	0.503174			17228	0.257416		15	sv	No	0.0676		3
5.277	0	B0001	653.295	7	22.3402	196	22.9307	660-LS	653.5	EO_19	Steady-state	5	480	480	rdv2_r05	0.396967	750	2227.79	1238.95	2459.84	2339.72	2434.48	0.529531	976.478	MEF	c:\users\evan\skydrive\projects\12.lightsensorcharacterization\experiments\rdv2\rdv2_r05\measurements\flow\fcs\Cells066.fcs	0.8	36.89	36.7872	36.64	0.0532895	FC002	Shannen	60	37.14	36.7936	34.46	0.503174			17237	0.259256		16	sv	No	0.0678		3
5.242	0	B0001	655.008	7	23.148	182	22.8473	660-LS	655	EO_19	Steady-state	6	480	480	rdv2_r05	0.631074	750	188.545	159.469	226.676	199.564	201.555	0.799086	143.049	MEF	c:\users\evan\skydrive\projects\12.lightsensorcharacterization\experiments\rdv2\rdv2_r05\measurements\flow\fcs\Cells067.fcs	0.8	36.89	36.7872	36.64	0.0532895	FC002	Shannen	60	37.14	36.7936	34.46	0.503174			16920	0.284096		17	sv	No	0.0705		3
5.349	0	B0001	651.803	7	22.1816	209	22.8664	660-LS	652	EO_19	Steady-state	1	480	480	rdv2_r05	0.380239	750	2794.91	1459.46	3062.14	2939.76	2853.51	0.496457	1164.34	MEF	c:\users\evan\skydrive\projects\12.lightsensorcharacterization\experiments\rdv2\rdv2_r05\measurements\flow\fcs\Cells068.fcs	0.8	36.89	36.7872	36.64	0.0532895	FC002	Shannen	60	37.14	36.7936	34.46	0.503174			17162	0.242696		18	sv	No	0.066		4
5.165	0	B0001	651.54	8	21.9599	215	22.9769	660-LS	652	EO_19	Steady-state	2	480	480	rdv2_r05	0.404048	750	2209.66	1244.22	2433.77	2293.73	2248.64	0.542444	983.36	MEF	c:\users\evan\skydrive\projects\12.lightsensorcharacterization\experiments\rdv2\rdv2_r05\measurements\flow\fcs\Cells069.fcs	0.8	36.89	36.7872	36.64	0.0532895	FC002	Shannen	60	37.14	36.7936	34.46	0.503174			17145	0.266616		19	sv	No	0.0686		4
5.92	0	B0001	651.706	7	22.5182	218	22.8296	660-LS	651.5	EO_19	Steady-state	3	480	480	rdv2_r05	0.897755	750	171.493	141.798	210.779	180.707	209.719	0.784684	189.228	MEF	c:\users\evan\skydrive\projects\12.lightsensorcharacterization\experiments\rdv2\rdv2_r05\measurements\flow\fcs\Cells070.fcs	0.8	36.89	36.7872	36.64	0.0532895	FC002	Shannen	60	37.14	36.7936	34.46	0.503174			16743	0.232576		20	sv	No	0.0649		4
5.915	0	B0001	653.08	7	22.0526	184	22.9318	660-LS	653	EO_19	Steady-state	4	480	480	rdv2_r05	0.36154	750	3015.86	1500.69	3275.12	3151.28	3311.63	0.476217	1184.09	MEF	c:\users\evan\skydrive\projects\12.lightsensorcharacterization\experiments\rdv2\rdv2_r05\measurements\flow\fcs\Cells071.fcs	0.8	36.89	36.7872	36.64	0.0532895	FC002	Shannen	60	37.14	36.7936	34.46	0.503174			17181	0.190256		21	sv	No	0.0603		4
5.969	0	B0001	656.223	7	22.7633	171	23.0728	660-LS	656	EO_19	Steady-state	5	480	480	rdv2_r05	0.376806	750	2595.4	1348.05	2823.65	2688.53	2769.79	0.501409	1063.97	MEF	c:\users\evan\skydrive\projects\12.lightsensorcharacterization\experiments\rdv2\rdv2_r05\measurements\flow\fcs\Cells072.fcs	0.8	36.89	36.7872	36.64	0.0532895	FC002	Shannen	60	37.14	36.7936	34.46	0.503174			17073	0.188416		22	sv	No	0.0601		4
6.015	0	B0001	655.235	7	22.9664	175	22.6695	660-LS	655	EO_19	Steady-state	6	480	480	rdv2_r05	0.88796	750	186.615	155.048	228.838	193.709	193.709	0.800417	203.199	MEF	c:\users\evan\skydrive\projects\12.lightsensorcharacterization\experiments\rdv2\rdv2_r05\measurements\flow\fcs\Cells073.fcs	0.8	36.89	36.7872	36.64	0.0532895	FC002	Shannen	60	37.14	36.7936	34.46	0.503174			16805	0.241776		23	sv	No	0.0659		4
5.232	0	B0001	654.529	7	22.5886	182	22.9901	660-LS	654.5	EO_20	Steady-state	1	480	480	rdv2_r05	0.372543	750	2941.11	1509.92	3214.26	3089.34	3445.76	0.488751	1197.45	MEF	c:\users\evan\skydrive\projects\12.lightsensorcharacterization\experiments\rdv2\rdv2_r05\measurements\flow\fcs\Cells074.fcs	0.8	36.89	36.7872	36.64	0.0532895	FC002	Jennie	60	37.14	36.7936	34.46	0.503174			17141	0.210496		0	sv	No	0.0625		1
6.172	0	B0001	655.052	7	22.9759	182	23.0076	660-LS	655	EO_20	Steady-state	2	480	480	rdv2_r05	0.408919	750	1791.99	986.066	1970.99	1862.15	1899.49	0.529531	805.976	MEF	c:\users\evan\skydrive\projects\12.lightsensorcharacterization\experiments\rdv2\rdv2_r05\measurements\flow\fcs\Cells075.fcs	0.8	36.89	36.7872	36.64	0.0532895	FC002	Jennie	60	37.14	36.7936	34.46	0.503174			16741	0.197616		1	sv	No	0.0611		1
6.74	0	B0001	654.3	7	22.4755	192	23.0239	660-LS	654	EO_20	Steady-state	3	480	480	rdv2_r05	0.350557	750	3137.34	1520.78	3385.32	3246.53	3344.66	0.468434	1186.75	MEF	c:\users\evan\skydrive\projects\12.lightsensorcharacterization\experiments\rdv2\rdv2_r05\measurements\flow\fcs\Cells076.fcs	0.8	36.89	36.7872	36.64	0.0532895	FC002	Jennie	60	37.14	36.7936	34.46	0.503174			17022	0.174616		2	sv	No	0.0586		1
6.625	0	B0001	653.351	7	22.6863	153	22.8644	660-LS	653	EO_20	Steady-state	4	480	480	rdv2_r05	0.359243	750	3007.26	1476.17	3266.39	3151.28	2881.97	0.468434	1173.43	MEF	c:\users\evan\skydrive\projects\12.lightsensorcharacterization\experiments\rdv2\rdv2_r05\measurements\flow\fcs\Cells077.fcs	0.8	36.89	36.7872	36.64	0.0532895	FC002	Jennie	60	37.14	36.7936	34.46	0.503174			16893	0.179216		3	sv	No	0.0591		1
6.363	0	B0001	654.454	7	22.2087	178	23.1412	660-LS	654.5	EO_20	Steady-state	5	480	480	rdv2_r05	0.442133	750	934.445	499.779	1027.92	967.166	1026.52	0.516746	454.478	MEF	c:\users\evan\skydrive\projects\12.lightsensorcharacterization\experiments\rdv2\rdv2_r05\measurements\flow\fcs\Cells078.fcs	0.8	36.89	36.7872	36.64	0.0532895	FC002	Jennie	60	37.14	36.7936	34.46	0.503174			16773	0.204056		4	sv	No	0.0618		1
6.424	0	B0001	656.402	7	22.717	171	23.548	660-LS	656.5	EO_20	Steady-state	6	480	480	rdv2_r05	0.364229	750	2969.19	1491.88	3223.41	3089.34	3089.34	0.482913	1174.06	MEF	c:\users\evan\skydrive\projects\12.lightsensorcharacterization\experiments\rdv2\rdv2_r05\measurements\flow\fcs\Cells079.fcs	0.8	36.89	36.7872	36.64	0.0532895	FC002	Jennie	60	37.14	36.7936	34.46	0.503174			16928	0.182896		5	sv	No	0.0595		1
5.868	0	B0001	652.937	7	22.1402	197	23.058	660-LS	653	EO_20	Steady-state	1	480	480	rdv2_r05	0.391437	750	2904.98	1557.3	3198.86	3089.34	3028.61	0.504087	1252.15	MEF	c:\users\evan\skydrive\projects\12.lightsensorcharacterization\experiments\rdv2\rdv2_r05\measurements\flow\fcs\Cells080.fcs	0.8	36.89	36.7872	36.64	0.0532895	FC002	Jennie	60	37.14	36.7936	34.46	0.503174			16753	0.225216		6	sv	No	0.0641		2
6.561	0	B0001	655.552	7	22.917	174	23.4062	660-LS	655	EO_20	Steady-state	2	480	480	rdv2_r05	0.455665	750	850.671	445.871	935.56	875.776	976.814	0.509116	426.303	MEF	c:\users\evan\skydrive\projects\12.lightsensorcharacterization\experiments\rdv2\rdv2_r05\measurements\flow\fcs\Cells081.fcs	0.8	36.89	36.7872	36.64	0.0532895	FC002	Jennie	60	37.14	36.7936	34.46	0.503174			16819	0.200376		7	sv	No	0.0614		2
6.356	0	B0001	652.618	7	21.8856	189	23.2303	660-LS	652.5	EO_20	Steady-state	3	480	480	rdv2_r05	0.382328	750	2873.45	1503.58	3146.07	3028.61	3120.16	0.496457	1202.83	MEF	c:\users\evan\skydrive\projects\12.lightsensorcharacterization\experiments\rdv2\rdv2_r05\measurements\flow\fcs\Cells082.fcs	0.8	36.89	36.7872	36.64	0.0532895	FC002	Jennie	60	37.14	36.7936	34.46	0.503174			16943	0.190256		8	sv	No	0.0603		2
6.818	0	B0001	656.015	7	22.9508	177	23.1785	660-LS	656	EO_20	Steady-state	4	480	480	rdv2_r05	0.357018	750	3057.4	1426.38	3304.59	3182.72	3028.61	0.448163	1179.8	MEF	c:\users\evan\skydrive\projects\12.lightsensorcharacterization\experiments\rdv2\rdv2_r05\measurements\flow\fcs\Cells083.fcs	0.8	36.89	36.7872	36.64	0.0532895	FC002	Jennie	60	37.14	36.7936	34.46	0.503174			16980	0.167256		9	sv	No	0.0578		2
6.086	0	B0001	653.247	7	22.1584	196	22.5724	660-LS	653.5	EO_20	Steady-state	5	480	480	rdv2_r05	0.398577	750	2277.97	1263.79	2507.78	2386.63	2483.29	0.529531	999.544	MEF	c:\users\evan\skydrive\projects\12.lightsensorcharacterization\experiments\rdv2\rdv2_r05\measurements\flow\fcs\Cells084.fcs	0.8	36.89	36.7872	36.64	0.0532895	FC002	Jennie	60	37.14	36.7936	34.46	0.503174			16825	0.211416		10	sv	No	0.0626		2
6.209	0	B0001	653.642	7	22.08	186	23.3574	660-LS	653.5	EO_20	Steady-state	6	480	480	rdv2_r05	0.381716	750	2903.16	1495	3188.42	3058.83	2998.7	0.488751	1217.07	MEF	c:\users\evan\skydrive\projects\12.lightsensorcharacterization\experiments\rdv2\rdv2_r05\measurements\flow\fcs\Cells085.fcs	0.8	36.89	36.7872	36.64	0.0532895	FC002	Jennie	60	37.14	36.7936	34.46	0.503174			16833	0.193936		11	sv	No	0.0607		2
5.502	0	B0001	653.999	7	22.1272	175	23.0656	660-LS	653.5	EO_20	Steady-state	1	480	480	rdv2_r05	0.399973	750	2834.64	1526.69	3149.29	3028.61	3445.76	0.504087	1259.63	MEF	c:\users\evan\skydrive\projects\12.lightsensorcharacterization\experiments\rdv2\rdv2_r05\measurements\flow\fcs\Cells086.fcs	0.8	36.89	36.7872	36.64	0.0532895	FC002	Jennie	60	37.14	36.7936	34.46	0.503174			16944	0.240856		12	sv	No	0.0658		3
6.051	0	B0001	655.238	7	23.3647	175	22.9245	660-LS	655	EO_20	Steady-state	2	480	480	rdv2_r05	0.635539	750	597.222	357.592	680.281	631.156	683.318	0.566567	432.346	MEF	c:\users\evan\skydrive\projects\12.lightsensorcharacterization\experiments\rdv2\rdv2_r05\measurements\flow\fcs\Cells087.fcs	0.8	36.89	36.7872	36.64	0.0532895	FC002	Jennie	60	37.14	36.7936	34.46	0.503174			16751	0.221536		13	sv	No	0.0637		3
6.055	0	B0001	654.763	7	22.3966	187	23.5827	660-LS	655	EO_20	Steady-state	3	480	480	rdv2_r05	0.378349	750	2842.65	1451.14	3106.14	2998.7	2939.76	0.483923	1175.2	MEF	c:\users\evan\skydrive\projects\12.lightsensorcharacterization\experiments\rdv2\rdv2_r05\measurements\flow\fcs\Cells088.fcs	0.8	36.89	36.7872	36.64	0.0532895	FC002	Jennie	60	37.14	36.7936	34.46	0.503174			16858	0.196696		14	sv	No	0.061		3
6.043	0	B0001	652.37	7	21.9333	182	23.6387	660-LS	652.5	EO_20	Steady-state	4	480	480	rdv2_r05	0.382425	750	2877.93	1480.24	3156.53	3028.61	3089.34	0.488751	1207.14	MEF	c:\users\evan\skydrive\projects\12.lightsensorcharacterization\experiments\rdv2\rdv2_r05\measurements\flow\fcs\Cells089.fcs	0.8	36.89	36.7872	36.64	0.0532895	FC002	Jennie	60	37.14	36.7936	34.46	0.503174			16828	0.188416		15	sv	No	0.0601		3
6.402	0	B0001	655.064	7	22.9713	183	22.8815	660-LS	655	EO_20	Steady-state	5	480	480	rdv2_r05	0.50504	750	548.963	337.822	614.521	577.217	588.79	0.58526	310.358	MEF	c:\users\evan\skydrive\projects\12.lightsensorcharacterization\experiments\rdv2\rdv2_r05\measurements\flow\fcs\Cells090.fcs	0.8	36.89	36.7872	36.64	0.0532895	FC002	Jennie	60	37.14	36.7936	34.46	0.503174			16812	0.200376		16	sv	No	0.0614		3
6.077	0	B0001	652.507	7	21.8854	231	22.9832	660-LS	652.5	EO_20	Steady-state	6	480	480	rdv2_r05	0.367754	750	2894.48	1456.66	3156.03	3028.61	3182.72	0.480967	1160.64	MEF	c:\users\evan\skydrive\projects\12.lightsensorcharacterization\experiments\rdv2\rdv2_r05\measurements\flow\fcs\Cells091.fcs	0.8	36.89	36.7872	36.64	0.0532895	FC002	Jennie	60	37.14	36.7936	34.46	0.503174			16868	0.181976		17	sv	No	0.0594		3
5.687	0	B0001	655.581	7	23.221	182	23.3814	660-LS	655	EO_20	Steady-state	1	480	480	rdv2_r05	0.373493	750	2907.23	1495	3191.87	3089.34	3120.16	0.483923	1192.14	MEF	c:\users\evan\skydrive\projects\12.lightsensorcharacterization\experiments\rdv2\rdv2_r05\measurements\flow\fcs\Cells092.fcs	0.8	36.89	36.7872	36.64	0.0532895	FC002	Jennie	60	37.14	36.7936	34.46	0.503174			17009	0.202216		18	sv	No	0.0616		4
6.173	0	B0001	653.394	7	22.2015	199	23.0105	660-LS	653.5	EO_20	Steady-state	2	480	480	rdv2_r05	0.548743	750	501.502	323.533	567.074	533.154	571.516	0.606828	311.178	MEF	c:\users\evan\skydrive\projects\12.lightsensorcharacterization\experiments\rdv2\rdv2_r05\measurements\flow\fcs\Cells093.fcs	0.8	36.89	36.7872	36.64	0.0532895	FC002	Jennie	60	37.14	36.7936	34.46	0.503174			16815	0.205896		19	sv	No	0.062		4
6.143	0	B0001	653.025	7	22.2133	215	23.0158	660-LS	653	EO_20	Steady-state	3	480	480	rdv2_r05	0.373363	750	2846.21	1482.95	3111.41	2998.7	3311.63	0.49453	1161.69	MEF	c:\users\evan\skydrive\projects\12.lightsensorcharacterization\experiments\rdv2\rdv2_r05\measurements\flow\fcs\Cells094.fcs	0.8	36.89	36.7872	36.64	0.0532895	FC002	Jennie	60	37.14	36.7936	34.46	0.503174			16894	0.188416		20	sv	No	0.0601		4
6.416	0	B0001	653.03	7	22.394	231	23.1517	660-LS	652.5	EO_20	Steady-state	4	480	480	rdv2_r05	0.371401	750	2894.27	1480.24	3155.74	3028.61	3028.61	0.488751	1172.05	MEF	c:\users\evan\skydrive\projects\12.lightsensorcharacterization\experiments\rdv2\rdv2_r05\measurements\flow\fcs\Cells095.fcs	0.8	36.89	36.7872	36.64	0.0532895	FC002	Jennie	60	37.14	36.7936	34.46	0.503174			17053	0.177376		21	sv	No	0.0589		4
7.34	0	B0001	653.013	7	23.0886	177	22.697	660-LS	653	EO_20	Steady-state	5	480	480	rdv2_r05	0.423559	750	879.022	452.395	960.322	902.247	976.814	0.501409	406.754	MEF	c:\users\evan\skydrive\projects\12.lightsensorcharacterization\experiments\rdv2\rdv2_r05\measurements\flow\fcs\Cells096.fcs	0.8	36.89	36.7872	36.64	0.0532895	FC002	Jennie	60	37.14	36.7936	34.46	0.503174			16827	0.149776		22	sv	No	0.0559		4
6.067	0	B0001	650.648	8	22.3637	222	22.5121	660-LS	651	EO_20	Steady-state	6	480	480	rdv2_r05	0.361429	750	2898.5	1418.7	3147.27	3028.61	3089.34	0.468434	1137.51	MEF	c:\users\evan\skydrive\projects\12.lightsensorcharacterization\experiments\rdv2\rdv2_r05\measurements\flow\fcs\Cells097.fcs	0.8	36.89	36.7872	36.64	0.0532895	FC002	Jennie	60	37.14	36.7936	34.46	0.503174			16815	0.173696		23	sv	No	0.0585		4
5.386	1.25	B0001	651.554	7	22.0638	211	22.255	660-LS	651.5	EO_17	Steady-state	1	480	480	rdv2_r06	0.399636	750	1049.83	560.772	1144.37	1086.9	1107.84	0.515936	457.333	MEF	c:\users\evan\skydrive\projects\12.lightsensorcharacterization\experiments\rdv2\rdv2_r06\measurements\flow\fcs\Cells002.fcs	0.8	36.93	36.822	36.46	0.0956738	FC002	Tori	60	37.15	36.9457	35.75	0.27436			16968	0.203136		0	sv	No	0.0617		1
6.868	1.25	B0001	652.709	7	22.2484	198	22.5672	660-LS	652.5	EO_17	Steady-state	2	480	480	rdv2_r06	0.393123	750	1089.77	582.585	1186.46	1118.46	1086.9	0.520881	466.423	MEF	c:\users\evan\skydrive\projects\12.lightsensorcharacterization\experiments\rdv2\rdv2_r06\measurements\flow\fcs\Cells003.fcs	0.8	36.93	36.822	36.46	0.0956738	FC002	Tori	60	37.15	36.9457	35.75	0.27436			17118	0.151616		1	sv	No	0.0561		1
6.148	1.25	B0001	654.184	7	22.4061	169	22.8408	660-LS	654.5	EO_17	Steady-state	3	480	480	rdv2_r06	0.391114	750	982.165	504.714	1066.21	1007.04	1097.32	0.501188	417.008	MEF	c:\users\evan\skydrive\projects\12.lightsensorcharacterization\experiments\rdv2\rdv2_r06\measurements\flow\fcs\Cells004.fcs	0.8	36.93	36.822	36.46	0.0956738	FC002	Tori	60	37.15	36.9457	35.75	0.27436			16970	0.169096		2	sv	No	0.058		1
6.846	1.25	B0001	655.134	7	23.0088	185	22.5573	660-LS	655	EO_17	Steady-state	4	480	480	rdv2_r06	0.393269	750	1042.26	534.447	1133.04	1066.36	1129.18	0.501188	445.591	MEF	c:\users\evan\skydrive\projects\12.lightsensorcharacterization\experiments\rdv2\rdv2_r06\measurements\flow\fcs\Cells005.fcs	0.8	36.93	36.822	36.46	0.0956738	FC002	Tori	60	37.15	36.9457	35.75	0.27436			17010	0.178296		3	sv	No	0.059		1
6.47	1.25	B0001	654.727	7	22.5983	172	22.8697	660-LS	654.5	EO_17	Steady-state	5	480	480	rdv2_r06	0.401509	750	768.193	419.063	838.207	800.954	763.645	0.523205	336.548	MEF	c:\users\evan\skydrive\projects\12.lightsensorcharacterization\experiments\rdv2\rdv2_r06\measurements\flow\fcs\Cells006.fcs	0.8	36.93	36.822	36.46	0.0956738	FC002	Tori	60	37.15	36.9457	35.75	0.27436			16899	0.185656		4	sv	No	0.0598		1
6.696	1.25	B0001	653.64	7	22.3819	187	22.5823	660-LS	653.5	EO_17	Steady-state	6	480	480	rdv2_r06	1.33803	750	898.767	463.187	986.642	933.038	933.038	0.496429	1320.16	MEF	c:\users\evan\skydrive\projects\12.lightsensorcharacterization\experiments\rdv2\rdv2_r06\measurements\flow\fcs\Cells007.fcs	0.8	36.93	36.822	36.46	0.0956738	FC002	Tori	60	37.15	36.9457	35.75	0.27436			16772	0.160816		5	sv	No	0.0571		1
5.694	1.25	B0001	657.294	7	23.4761	165	22.9265	660-LS	656.5	EO_17	Steady-state	1	480	480	rdv2_r06	0.423245	750	1003.34	547.38	1101.76	1036.27	988.003	0.52822	466.315	MEF	c:\users\evan\skydrive\projects\12.lightsensorcharacterization\experiments\rdv2\rdv2_r06\measurements\flow\fcs\Cells008.fcs	0.8	36.93	36.822	36.46	0.0956738	FC002	Tori	60	37.15	36.9457	35.75	0.27436			16636	0.247296		6	sv	No	0.0665		2
6.378	1.25	B0001	654.116	7	22.5349	170	22.6786	660-LS	654	EO_17	Steady-state	2	480	480	rdv2_r06	0.413955	750	668.753	380.324	733.921	700.814	687.569	0.542689	303.81	MEF	c:\users\evan\skydrive\projects\12.lightsensorcharacterization\experiments\rdv2\rdv2_r06\measurements\flow\fcs\Cells009.fcs	0.8	36.93	36.822	36.46	0.0956738	FC002	Tori	60	37.15	36.9457	35.75	0.27436			16688	0.203136		7	sv	No	0.0617		2
6.126	1.25	B0001	652.558	7	22.0681	198	22.7145	660-LS	652.5	EO_17	Steady-state	3	480	480	rdv2_r06	0.400437	750	869.728	456.773	946.709	898.103	898.103	0.508597	379.097	MEF	c:\users\evan\skydrive\projects\12.lightsensorcharacterization\experiments\rdv2\rdv2_r06\measurements\flow\fcs\Cells010.fcs	0.8	36.93	36.822	36.46	0.0956738	FC002	Tori	60	37.15	36.9457	35.75	0.27436			16720	0.210496		8	sv	No	0.0625		2
6.34	1.25	B0001	653.098	7	22.0325	194	22.5716	660-LS	653	EO_17	Steady-state	4	480	480	rdv2_r06	0.760925	750	1114.02	579.803	1215.59	1140	1118.46	0.508597	924.97	MEF	c:\users\evan\skydrive\projects\12.lightsensorcharacterization\experiments\rdv2\rdv2_r06\measurements\flow\fcs\Cells011.fcs	0.8	36.93	36.822	36.46	0.0956738	FC002	Tori	60	37.15	36.9457	35.75	0.27436			16568	0.181056		9	sv	No	0.0593		2
5.724	1.25	B0001	654.677	7	23.0444	172	22.7775	660-LS	654.5	EO_17	Steady-state	5	480	480	rdv2_r06	0.409428	750	989.612	529.574	1082.72	1026.43	1056.24	0.515936	443.297	MEF	c:\users\evan\skydrive\projects\12.lightsensorcharacterization\experiments\rdv2\rdv2_r06\measurements\flow\fcs\Cells012.fcs	0.8	36.93	36.822	36.46	0.0956738	FC002	Tori	60	37.15	36.9457	35.75	0.27436			16562	0.219696		10	sv	No	0.0635		2
5.729	1.25	B0001	653.438	7	22.7203	197	22.9066	660-LS	653.5	EO_17	Steady-state	6	480	480	rdv2_r06	0.419941	750	1089.8	582.585	1194.01	1129.18	1140	0.515936	501.416	MEF	c:\users\evan\skydrive\projects\12.lightsensorcharacterization\experiments\rdv2\rdv2_r06\measurements\flow\fcs\Cells013.fcs	0.8	36.93	36.822	36.46	0.0956738	FC002	Tori	60	37.15	36.9457	35.75	0.27436			16508	0.216936		11	sv	No	0.0632		2
5.723	1.25	B0001	655.137	7	22.8891	172	23.0027	660-LS	655	EO_17	Steady-state	1	480	480	rdv2_r06	0.486019	750	999.192	542.183	1096.03	1026.43	988.003	0.52822	532.692	MEF	c:\users\evan\skydrive\projects\12.lightsensorcharacterization\experiments\rdv2\rdv2_r06\measurements\flow\fcs\Cells014.fcs	0.8	36.93	36.822	36.46	0.0956738	FC002	Tori	60	37.15	36.9457	35.75	0.27436			16392	0.237176		12	sv	No	0.0654		3
6.155	1.25	B0001	655.507	7	23.2	174	22.5878	660-LS	655.5	EO_17	Steady-state	2	480	480	rdv2_r06	0.423266	750	631.928	367.373	695.678	668.169	674.574	0.549821	294.457	MEF	c:\users\evan\skydrive\projects\12.lightsensorcharacterization\experiments\rdv2\rdv2_r06\measurements\flow\fcs\Cells015.fcs	0.8	36.93	36.822	36.46	0.0956738	FC002	Tori	60	37.15	36.9457	35.75	0.27436			16523	0.205896		13	sv	No	0.062		3
6.653	1.25	B0001	650.555	7	22.458	249	22.5144	660-LS	650.5	EO_17	Steady-state	3	480	480	rdv2_r06	0.401765	750	810.22	427.265	881.767	840.086	840.086	0.508597	354.263	MEF	c:\users\evan\skydrive\projects\12.lightsensorcharacterization\experiments\rdv2\rdv2_r06\measurements\flow\fcs\Cells016.fcs	0.8	36.93	36.822	36.46	0.0956738	FC002	Tori	60	37.15	36.9457	35.75	0.27436			16680	0.176456		14	sv	No	0.0588		3
6.207	1.25	B0001	653.232	7	22.1074	187	22.1072	660-LS	653	EO_17	Steady-state	4	480	480	rdv2_r06	0.404747	750	959.642	502.496	1045.14	988.003	1107.84	0.508597	423.017	MEF	c:\users\evan\skydrive\projects\12.lightsensorcharacterization\experiments\rdv2\rdv2_r06\measurements\flow\fcs\Cells017.fcs	0.8	36.93	36.822	36.46	0.0956738	FC002	Tori	60	37.15	36.9457	35.75	0.27436			16701	0.194856		15	sv	No	0.0608		3
6.093	1.25	B0001	654.045	7	22.1569	168	23.2907	660-LS	653.5	EO_17	Steady-state	5	480	480	rdv2_r06	0.443033	750	655.06	386.567	725.366	694.16	681.041	0.556884	321.361	MEF	c:\users\evan\skydrive\projects\12.lightsensorcharacterization\experiments\rdv2\rdv2_r06\measurements\flow\fcs\Cells018.fcs	0.8	36.93	36.822	36.46	0.0956738	FC002	Tori	60	37.15	36.9457	35.75	0.27436			16531	0.223376		16	sv	No	0.0639		3
5.794	1.25	B0001	653.526	7	22.1168	179	22.9132	660-LS	653.5	EO_17	Steady-state	6	480	480	rdv2_r06	0.428003	750	768.438	419.063	844.657	808.632	988.003	0.518237	361.516	MEF	c:\users\evan\skydrive\projects\12.lightsensorcharacterization\experiments\rdv2\rdv2_r06\measurements\flow\fcs\Cells019.fcs	0.8	36.93	36.822	36.46	0.0956738	FC002	Tori	60	37.15	36.9457	35.75	0.27436			16583	0.224296		17	sv	No	0.064		3
5.751	1.25	B0001	654.318	7	22.3181	178	22.6868	660-LS	654	EO_17	Steady-state	1	480	480	rdv2_r06	0.431108	750	933.369	500.112	1025.23	960.127	969.331	0.520881	441.983	MEF	c:\users\evan\skydrive\projects\12.lightsensorcharacterization\experiments\rdv2\rdv2_r06\measurements\flow\fcs\Cells020.fcs	0.8	36.93	36.822	36.46	0.0956738	FC002	Tori	60	37.15	36.9457	35.75	0.27436			16660	0.242696		18	sv	No	0.066		4
6.409	1.25	B0001	655.216	7	22.8352	160	22.6838	660-LS	655.5	EO_17	Steady-state	2	480	480	rdv2_r06	0.439576	750	606.138	350.261	667.532	637.046	749.213	0.549821	293.431	MEF	c:\users\evan\skydrive\projects\12.lightsensorcharacterization\experiments\rdv2\rdv2_r06\measurements\flow\fcs\Cells021.fcs	0.8	36.93	36.822	36.46	0.0956738	FC002	Tori	60	37.15	36.9457	35.75	0.27436			16555	0.178296		19	sv	No	0.059		4
7.22	1.25	B0001	654.726	7	22.7507	177	22.8113	660-LS	654.5	EO_17	Steady-state	3	480	480	rdv2_r06	0.391903	750	748.56	392.111	813.666	778.356	793.349	0.503768	318.878	MEF	c:\users\evan\skydrive\projects\12.lightsensorcharacterization\experiments\rdv2\rdv2_r06\measurements\flow\fcs\Cells022.fcs	0.8	36.93	36.822	36.46	0.0956738	FC002	Tori	60	37.15	36.9457	35.75	0.27436			16579	0.161736		20	sv	No	0.0572		4
7.036	1.25	B0001	654.317	7	22.0913	182	22.9956	660-LS	654	EO_17	Steady-state	4	480	480	rdv2_r06	0.391516	750	981.855	492.461	1065.64	1007.04	1086.9	0.48902	417.215	MEF	c:\users\evan\skydrive\projects\12.lightsensorcharacterization\experiments\rdv2\rdv2_r06\measurements\flow\fcs\Cells023.fcs	0.8	36.93	36.822	36.46	0.0956738	FC002	Tori	60	37.15	36.9457	35.75	0.27436			16640	0.163576		21	sv	No	0.0574		4
6.949	1.25	B0001	656.302	7	22.7189	166	22.6889	660-LS	656.5	EO_17	Steady-state	5	480	480	rdv2_r06	0.408341	750	705.496	384.583	769.623	735.053	832.11	0.523205	314.268	MEF	c:\users\evan\skydrive\projects\12.lightsensorcharacterization\experiments\rdv2\rdv2_r06\measurements\flow\fcs\Cells024.fcs	0.8	36.93	36.822	36.46	0.0956738	FC002	Tori	60	37.15	36.9457	35.75	0.27436			16495	0.169096		22	sv	No	0.058		4
7.161	1.25	B0001	653.326	7	21.8751	185	22.9276	660-LS	653	EO_17	Steady-state	6	480	480	rdv2_r06	0.388643	750	838.168	422.747	909.182	864.477	960.127	0.48902	353.348	MEF	c:\users\evan\skydrive\projects\12.lightsensorcharacterization\experiments\rdv2\rdv2_r06\measurements\flow\fcs\Cells025.fcs	0.8	36.93	36.822	36.46	0.0956738	FC002	Tori	60	37.15	36.9457	35.75	0.27436			16602	0.194856		23	sv	No	0.0608		4
5.269	1.25	B0001	655.649	7	22.7813	190	23.5578	660-LS	655.5	EO_18	Steady-state	1	480	480	rdv2_r06	0.413014	750	1012.83	552.628	1108.5	1046.21	1118.46	0.52822	457.827	MEF	c:\users\evan\skydrive\projects\12.lightsensorcharacterization\experiments\rdv2\rdv2_r06\measurements\flow\fcs\Cells026.fcs	0.8	36.93	36.822	36.46	0.0956738	FC002	Tiffani	60	37.15	36.9457	35.75	0.27436			16890	0.203136		0	sv	No	0.0617		1
6.374	1.25	B0001	654.001	7	22.6072	167	23.0118	660-LS	654	EO_18	Steady-state	2	480	480	rdv2_r06	0.389026	750	1081.99	563.444	1172.11	1107.84	1278.28	0.508597	455.982	MEF	c:\users\evan\skydrive\projects\12.lightsensorcharacterization\experiments\rdv2\rdv2_r06\measurements\flow\fcs\Cells027.fcs	0.8	36.93	36.822	36.46	0.0956738	FC002	Tiffani	60	37.15	36.9457	35.75	0.27436			16757	0.171856		1	sv	No	0.0583		1
6.339	1.25	B0001	654.836	7	22.6029	171	23.0837	660-LS	654.5	EO_18	Steady-state	3	480	480	rdv2_r06	0.398706	750	1086.76	568.845	1181.8	1118.46	1195.7	0.508597	471.191	MEF	c:\users\evan\skydrive\projects\12.lightsensorcharacterization\experiments\rdv2\rdv2_r06\measurements\flow\fcs\Cells028.fcs	0.8	36.93	36.822	36.46	0.0956738	FC002	Tiffani	60	37.15	36.9457	35.75	0.27436			16817	0.167256		2	sv	No	0.0578		1
6.037	1.25	B0001	652.443	7	21.9821	205	22.5023	660-LS	652.5	EO_18	Steady-state	4	480	480	rdv2_r06	0.395779	750	1172.86	599.271	1273.59	1195.7	1353.58	0.501188	504.061	MEF	c:\users\evan\skydrive\projects\12.lightsensorcharacterization\experiments\rdv2\rdv2_r06\measurements\flow\fcs\Cells029.fcs	0.8	36.93	36.822	36.46	0.0956738	FC002	Tiffani	60	37.15	36.9457	35.75	0.27436			16816	0.185656		3	sv	No	0.0598		1
6.177	1.25	B0001	652.929	7	22.0838	186	22.8136	660-LS	652.5	EO_18	Steady-state	5	480	480	rdv2_r06	0.399776	750	989.148	497.182	1073.81	1016.69	1173.1	0.48902	429.284	MEF	c:\users\evan\skydrive\projects\12.lightsensorcharacterization\experiments\rdv2\rdv2_r06\measurements\flow\fcs\Cells030.fcs	0.8	36.93	36.822	36.46	0.0956738	FC002	Tiffani	60	37.15	36.9457	35.75	0.27436			16688	0.212336		4	sv	No	0.0627		1
6.756	1.25	B0001	655.837	7	23.2688	186	23.1025	660-LS	655.5	EO_18	Steady-state	6	480	480	rdv2_r06	0.615434	750	215.006	163.724	252.541	225.196	280.449	0.727029	155.422	MEF	c:\users\evan\skydrive\projects\12.lightsensorcharacterization\experiments\rdv2\rdv2_r06\measurements\flow\fcs\Cells031.fcs	0.8	36.93	36.822	36.46	0.0956738	FC002	Tiffani	60	37.15	36.9457	35.75	0.27436			16263	0.176456		5	sv	No	0.0588		1
5.243	1.25	B0001	652.667	7	22.2383	200	22.8039	660-LS	652.5	EO_18	Steady-state	1	480	480	rdv2_r06	0.425168	750	1131.58	613.773	1239.23	1150.93	1161.97	0.533283	526.879	MEF	c:\users\evan\skydrive\projects\12.lightsensorcharacterization\experiments\rdv2\rdv2_r06\measurements\flow\fcs\Cells032.fcs	0.8	36.93	36.822	36.46	0.0956738	FC002	Tiffani	60	37.15	36.9457	35.75	0.27436			16626	0.249136		6	sv	No	0.0667		2
5.38	1.25	B0001	651.217	7	22.0989	234	22.7523	660-LS	652	EO_18	Steady-state	2	480	480	rdv2_r06	0.421443	750	930.145	507.158	1021.64	960.127	1007.04	0.52822	430.562	MEF	c:\users\evan\skydrive\projects\12.lightsensorcharacterization\experiments\rdv2\rdv2_r06\measurements\flow\fcs\Cells033.fcs	0.8	36.93	36.822	36.46	0.0956738	FC002	Tiffani	60	37.15	36.9457	35.75	0.27436			16564	0.223376		7	sv	No	0.0639		2
5.525	1.25	B0001	652.286	7	21.977	217	22.6594	660-LS	652.5	EO_18	Steady-state	3	480	480	rdv2_r06	0.639193	750	199.196	154.513	234.472	208.648	264.847	0.740543	149.873	MEF	c:\users\evan\skydrive\projects\12.lightsensorcharacterization\experiments\rdv2\rdv2_r06\measurements\flow\fcs\Cells034.fcs	0.8	36.93	36.822	36.46	0.0956738	FC002	Tiffani	60	37.15	36.9457	35.75	0.27436			16286	0.234416		8	sv	No	0.0651		2
5.557	1.25	B0001	652.566	7	23.2642	214	22.7848	660-LS	652.5	EO_18	Steady-state	4	480	480	rdv2_r06	0.396964	750	1095.87	574.298	1189.23	1129.18	1129.18	0.508597	472.082	MEF	c:\users\evan\skydrive\projects\12.lightsensorcharacterization\experiments\rdv2\rdv2_r06\measurements\flow\fcs\Cells035.fcs	0.8	36.93	36.822	36.46	0.0956738	FC002	Tiffani	60	37.15	36.9457	35.75	0.27436			16632	0.204056		9	sv	No	0.0618		2
5.206	1.25	B0001	653.561	7	22.2162	174	22.9877	660-LS	653.5	EO_18	Steady-state	5	480	480	rdv2_r06	0.428195	750	1109.54	622.219	1224.33	1150.93	1161.97	0.540622	524.25	MEF	c:\users\evan\skydrive\projects\12.lightsensorcharacterization\experiments\rdv2\rdv2_r06\measurements\flow\fcs\Cells036.fcs	0.8	36.93	36.822	36.46	0.0956738	FC002	Tiffani	60	37.15	36.9457	35.75	0.27436			16532	0.233496		10	sv	No	0.065		2
5.023	1.25	B0001	652.656	7	21.9401	237	22.947	660-LS	653	EO_18	Steady-state	6	480	480	rdv2_r06	0.469171	750	641.378	397.192	719.226	681.041	742.099	0.583214	337.44	MEF	c:\users\evan\skydrive\projects\12.lightsensorcharacterization\experiments\rdv2\rdv2_r06\measurements\flow\fcs\Cells037.fcs	0.8	36.93	36.822	36.46	0.0956738	FC002	Tiffani	60	37.15	36.9457	35.75	0.27436			16511	0.262016		11	sv	No	0.0681		2
5.603	1.25	B0001	655.631	7	22.7936	177	22.7838	660-LS	655.5	EO_18	Steady-state	1	480	480	rdv2_r06	0.413744	750	1100.23	596.456	1202.34	1129.18	1140	0.52822	497.462	MEF	c:\users\evan\skydrive\projects\12.lightsensorcharacterization\experiments\rdv2\rdv2_r06\measurements\flow\fcs\Cells038.fcs	0.8	36.93	36.822	36.46	0.0956738	FC002	Tiffani	60	37.15	36.9457	35.75	0.27436			16346	0.250056		12	sv	No	0.0668		3
5.571	1.25	B0001	654.13	7	22.2515	178	22.8938	660-LS	654	EO_18	Steady-state	2	480	480	rdv2_r06	0.419742	750	924.419	495.364	1014.47	951.011	906.712	0.520881	425.816	MEF	c:\users\evan\skydrive\projects\12.lightsensorcharacterization\experiments\rdv2\rdv2_r06\measurements\flow\fcs\Cells039.fcs	0.8	36.93	36.822	36.46	0.0956738	FC002	Tiffani	60	37.15	36.9457	35.75	0.27436			16437	0.242696		13	sv	No	0.066		3
6.049	1.25	B0001	653.088	7	22.4264	194	22.6309	660-LS	653	EO_18	Steady-state	3	480	480	rdv2_r06	0.730543	750	209.428	157.672	245.067	216.764	247.738	0.727391	179.032	MEF	c:\users\evan\skydrive\projects\12.lightsensorcharacterization\experiments\rdv2\rdv2_r06\measurements\flow\fcs\Cells040.fcs	0.8	36.93	36.822	36.46	0.0956738	FC002	Tiffani	60	37.15	36.9457	35.75	0.27436			16234	0.214176		14	sv	No	0.0629		3
5.76	1.25	B0001	654.086	7	22.7026	181	22.5606	660-LS	654	EO_18	Steady-state	4	480	480	rdv2_r06	0.400865	750	1017.01	532.098	1105.76	1046.21	933.038	0.508597	443.259	MEF	c:\users\evan\skydrive\projects\12.lightsensorcharacterization\experiments\rdv2\rdv2_r06\measurements\flow\fcs\Cells041.fcs	0.8	36.93	36.822	36.46	0.0956738	FC002	Tiffani	60	37.15	36.9457	35.75	0.27436			16552	0.224296		15	sv	No	0.064		3
5.311	1.25	B0001	653.104	7	22.2561	208	22.7096	660-LS	652.5	EO_18	Steady-state	5	480	480	rdv2_r06	0.416987	750	962.416	526.886	1058.6	997.474	988.003	0.52822	441.425	MEF	c:\users\evan\skydrive\projects\12.lightsensorcharacterization\experiments\rdv2\rdv2_r06\measurements\flow\fcs\Cells042.fcs	0.8	36.93	36.822	36.46	0.0956738	FC002	Tiffani	60	37.15	36.9457	35.75	0.27436			16563	0.251896		16	sv	No	0.067		3
5.538	1.25	B0001	652.701	7	23.2752	195	22.8645	660-LS	652.5	EO_18	Steady-state	6	480	480	rdv2_r06	0.658081	750	211.121	170.886	252.679	218.842	245.386	0.780864	166.284	MEF	c:\users\evan\skydrive\projects\12.lightsensorcharacterization\experiments\rdv2\rdv2_r06\measurements\flow\fcs\Cells043.fcs	0.8	36.93	36.822	36.46	0.0956738	FC002	Tiffani	60	37.15	36.9457	35.75	0.27436			16324	0.259256		17	sv	No	0.0678		3
5.341	1.25	B0001	653.826	7	22.2767	168	22.7439	660-LS	653.5	EO_18	Steady-state	1	480	480	rdv2_r06	0.418964	750	1064.66	566.147	1166.02	1086.9	1076.58	0.520881	488.522	MEF	c:\users\evan\skydrive\projects\12.lightsensorcharacterization\experiments\rdv2\rdv2_r06\measurements\flow\fcs\Cells044.fcs	0.8	36.93	36.822	36.46	0.0956738	FC002	Tiffani	60	37.15	36.9457	35.75	0.27436			16800	0.217856		18	sv	No	0.0633		4
5.438	1.25	B0001	657.116	7	23.2784	164	22.9897	660-LS	656.5	EO_18	Steady-state	2	480	480	rdv2_r06	0.412423	750	869.999	467.805	953.817	898.103	808.632	0.520881	393.376	MEF	c:\users\evan\skydrive\projects\12.lightsensorcharacterization\experiments\rdv2\rdv2_r06\measurements\flow\fcs\Cells045.fcs	0.8	36.93	36.822	36.46	0.0956738	FC002	Tiffani	60	37.15	36.9457	35.75	0.27436			16720	0.227976		19	sv	No	0.0644		4
6.166	1.25	B0001	653.011	7	22.4567	195	22.7275	660-LS	653	EO_18	Steady-state	3	480	480	rdv2_r06	0.622264	750	194.84	151.593	228.209	204.705	210.648	0.740543	142.006	MEF	c:\users\evan\skydrive\projects\12.lightsensorcharacterization\experiments\rdv2\rdv2_r06\measurements\flow\fcs\Cells046.fcs	0.8	36.93	36.822	36.46	0.0956738	FC002	Tiffani	60	37.15	36.9457	35.75	0.27436			16339	0.181976		20	sv	No	0.0594		4
5.743	1.25	B0001	653.554	7	22.2398	196	22.9126	660-LS	653	EO_18	Steady-state	4	480	480	rdv2_r06	0.391975	750	1052.51	539.57	1142.13	1076.58	1107.84	0.501188	447.687	MEF	c:\users\evan\skydrive\projects\12.lightsensorcharacterization\experiments\rdv2\rdv2_r06\measurements\flow\fcs\Cells047.fcs	0.8	36.93	36.822	36.46	0.0956738	FC002	Tiffani	60	37.15	36.9457	35.75	0.27436			16747	0.191176		21	sv	No	0.0604		4
6.314	1.25	B0001	653.572	7	22.4889	182	22.8511	660-LS	653.5	EO_18	Steady-state	5	480	480	rdv2_r06	0.398442	750	921.474	483.681	1003.42	951.011	898.103	0.508597	399.806	MEF	c:\users\evan\skydrive\projects\12.lightsensorcharacterization\experiments\rdv2\rdv2_r06\measurements\flow\fcs\Cells048.fcs	0.8	36.93	36.822	36.46	0.0956738	FC002	Tiffani	60	37.15	36.9457	35.75	0.27436			16689	0.181976		22	sv	No	0.0594		4
6.405	1.25	B0001	653.407	7	22.2206	168	22.7055	660-LS	653	EO_18	Steady-state	6	480	480	rdv2_r06	0.736582	750	213.598	165.184	250.564	223.058	247.738	0.740543	184.561	MEF	c:\users\evan\skydrive\projects\12.lightsensorcharacterization\experiments\rdv2\rdv2_r06\measurements\flow\fcs\Cells049.fcs	0.8	36.93	36.822	36.46	0.0956738	FC002	Tiffani	60	37.15	36.9457	35.75	0.27436			16442	0.181976		23	sv	No	0.0594		4
5.421	1.25	B0001	652.792	7	22.0019	183	22.9263	660-LS	653	EO_19	Steady-state	1	480	480	rdv2_r06	0.429175	750	752.795	405.431	826.585	785.817	808.632	0.515936	354.75	MEF	c:\users\evan\skydrive\projects\12.lightsensorcharacterization\experiments\rdv2\rdv2_r06\measurements\flow\fcs\Cells050.fcs	0.8	36.93	36.822	36.46	0.0956738	FC002	Shannen	60	37.15	36.9457	35.75	0.27436			16896	0.199456		0	sv	No	0.0613		1
6.338	1.25	B0001	655.788	7	22.7701	171	23.1663	660-LS	655.5	EO_19	Steady-state	2	480	480	rdv2_r06	0.409906	750	1091.61	568.845	1187.06	1118.46	1254.12	0.508597	486.584	MEF	c:\users\evan\skydrive\projects\12.lightsensorcharacterization\experiments\rdv2\rdv2_r06\measurements\flow\fcs\Cells051.fcs	0.8	36.93	36.822	36.46	0.0956738	FC002	Shannen	60	37.15	36.9457	35.75	0.27436			16883	0.183816		1	sv	No	0.0596		1
6.414	1.25	B0001	651.676	7	21.9143	210	22.922	660-LS	652	EO_19	Steady-state	3	480	480	rdv2_r06	0.392107	750	1095.42	560.558	1190.88	1118.46	1230.42	0.501188	466.953	MEF	c:\users\evan\skydrive\projects\12.lightsensorcharacterization\experiments\rdv2\rdv2_r06\measurements\flow\fcs\Cells052.fcs	0.8	36.93	36.822	36.46	0.0956738	FC002	Shannen	60	37.15	36.9457	35.75	0.27436			16825	0.172776		2	sv	No	0.0584		1
7.104	1.25	B0001	651.419	7	21.8344	230	22.8044	660-LS	652	EO_19	Steady-state	4	480	480	rdv2_r06	0.502113	750	386.555	271.547	436.913	410.755	487.709	0.661092	219.38	MEF	c:\users\evan\skydrive\projects\12.lightsensorcharacterization\experiments\rdv2\rdv2_r06\measurements\flow\fcs\Cells053.fcs	0.8	36.93	36.822	36.46	0.0956738	FC002	Shannen	60	37.15	36.9457	35.75	0.27436			16583	0.162656		3	sv	No	0.0573		1
7.019	1.25	B0001	652.901	7	21.8468	198	22.9542	660-LS	653	EO_19	Steady-state	5	480	480	rdv2_r06	0.394481	750	1001.86	506.759	1087.11	1026.43	941.981	0.493708	428.844	MEF	c:\users\evan\skydrive\projects\12.lightsensorcharacterization\experiments\rdv2\rdv2_r06\measurements\flow\fcs\Cells054.fcs	0.8	36.93	36.822	36.46	0.0956738	FC002	Shannen	60	37.15	36.9457	35.75	0.27436			16765	0.144256		4	sv	No	0.0553		1
7.265	1.25	B0001	652.88	7	22.432	190	23.2557	660-LS	653	EO_19	Steady-state	6	480	480	rdv2_r06	0.393331	750	1019.93	511.617	1103.23	1046.21	988.003	0.48902	433.936	MEF	c:\users\evan\skydrive\projects\12.lightsensorcharacterization\experiments\rdv2\rdv2_r06\measurements\flow\fcs\Cells055.fcs	0.8	36.93	36.822	36.46	0.0956738	FC002	Shannen	60	37.15	36.9457	35.75	0.27436			16724	0.143336		5	sv	No	0.0552		1
5.629	1.25	B0001	653.497	7	22.1074	181	22.7558	660-LS	653.5	EO_19	Steady-state	1	480	480	rdv2_r06	0.530338	750	355.814	266.46	408.511	376.959	456.203	0.706867	216.649	MEF	c:\users\evan\skydrive\projects\12.lightsensorcharacterization\experiments\rdv2\rdv2_r06\measurements\flow\fcs\Cells056.fcs	0.8	36.93	36.822	36.46	0.0956738	FC002	Shannen	60	37.15	36.9457	35.75	0.27436			16495	0.238096		6	sv	No	0.0655		2
5.899	1.25	B0001	655.816	7	22.6175	172	22.7439	660-LS	656	EO_19	Steady-state	2	480	480	rdv2_r06	0.418599	750	1043.14	574.124	1146.29	1076.58	1036.27	0.533283	479.837	MEF	c:\users\evan\skydrive\projects\12.lightsensorcharacterization\experiments\rdv2\rdv2_r06\measurements\flow\fcs\Cells057.fcs	0.8	36.93	36.822	36.46	0.0956738	FC002	Shannen	60	37.15	36.9457	35.75	0.27436			16553	0.193936		7	sv	No	0.0607		2
6.006	1.25	B0001	655.231	7	23.012	171	22.4726	660-LS	655	EO_19	Steady-state	3	480	480	rdv2_r06	0.416355	750	1050.84	560.772	1150.55	1076.58	1026.43	0.520881	479.037	MEF	c:\users\evan\skydrive\projects\12.lightsensorcharacterization\experiments\rdv2\rdv2_r06\measurements\flow\fcs\Cells058.fcs	0.8	36.93	36.822	36.46	0.0956738	FC002	Shannen	60	37.15	36.9457	35.75	0.27436			16679	0.196696		8	sv	No	0.061		2
6.454	1.25	B0001	654.238	7	22.6466	178	22.9942	660-LS	654	EO_19	Steady-state	4	480	480	rdv2_r06	0.401492	750	861.921	435.021	937.673	898.103	906.712	0.484377	376.468	MEF	c:\users\evan\skydrive\projects\12.lightsensorcharacterization\experiments\rdv2\rdv2_r06\measurements\flow\fcs\Cells059.fcs	0.8	36.93	36.822	36.46	0.0956738	FC002	Shannen	60	37.15	36.9457	35.75	0.27436			16639	0.158056		9	sv	No	0.0568		2
6.115	1.25	B0001	655.702	7	22.6889	169	22.1275	660-LS	655.5	EO_19	Steady-state	5	480	480	rdv2_r06	0.428924	750	1006.73	539.776	1105.35	1036.27	951.011	0.520881	474.112	MEF	c:\users\evan\skydrive\projects\12.lightsensorcharacterization\experiments\rdv2\rdv2_r06\measurements\flow\fcs\Cells060.fcs	0.8	36.93	36.822	36.46	0.0956738	FC002	Shannen	60	37.15	36.9457	35.75	0.27436			16465	0.184736		10	sv	No	0.0597		2
6.566	1.25	B0001	652.475	7	21.8865	206	22.6276	660-LS	652.5	EO_19	Steady-state	6	480	480	rdv2_r06	0.405112	750	1059.12	552.795	1154.34	1086.9	997.474	0.508597	467.636	MEF	c:\users\evan\skydrive\projects\12.lightsensorcharacterization\experiments\rdv2\rdv2_r06\measurements\flow\fcs\Cells061.fcs	0.8	36.93	36.822	36.46	0.0956738	FC002	Shannen	60	37.15	36.9457	35.75	0.27436			16515	0.171856		11	sv	No	0.0583		2
5.793	1.25	B0001	652.799	7	22.3731	202	22.8229	660-LS	652.5	EO_19	Steady-state	1	480	480	rdv2_r06	0.530252	750	337.629	256.356	388.703	355.987	402.992	0.720126	206.111	MEF	c:\users\evan\skydrive\projects\12.lightsensorcharacterization\experiments\rdv2\rdv2_r06\measurements\flow\fcs\Cells062.fcs	0.8	36.93	36.822	36.46	0.0956738	FC002	Shannen	60	37.15	36.9457	35.75	0.27436			16420	0.215096		12	sv	No	0.063		3
5.375	1.25	B0001	653.891	7	22.4754	185	23.0343	660-LS	653.5	EO_19	Steady-state	2	480	480	rdv2_r06	0.429053	750	1064.84	579.627	1172.31	1097.32	1302.9	0.52822	502.982	MEF	c:\users\evan\skydrive\projects\12.lightsensorcharacterization\experiments\rdv2\rdv2_r06\measurements\flow\fcs\Cells063.fcs	0.8	36.93	36.822	36.46	0.0956738	FC002	Shannen	60	37.15	36.9457	35.75	0.27436			16619	0.208656		13	sv	No	0.0623		3
5.178	1.25	B0001	653.375	7	22.1059	179	22.8939	660-LS	653	EO_19	Steady-state	3	480	480	rdv2_r06	0.422151	750	1016.88	560.232	1116.95	1046.21	1107.84	0.535489	471.522	MEF	c:\users\evan\skydrive\projects\12.lightsensorcharacterization\experiments\rdv2\rdv2_r06\measurements\flow\fcs\Cells064.fcs	0.8	36.93	36.822	36.46	0.0956738	FC002	Shannen	60	37.15	36.9457	35.75	0.27436			16616	0.204056		14	sv	No	0.0618		3
6.251	1.25	B0001	650.184	7	21.962	199	22.84	660-LS	650.5	EO_19	Steady-state	4	480	480	rdv2_r06	0.533562	750	368.863	274.286	421.552	395.376	434.953	0.693735	224.924	MEF	c:\users\evan\skydrive\projects\12.lightsensorcharacterization\experiments\rdv2\rdv2_r06\measurements\flow\fcs\Cells065.fcs	0.8	36.93	36.822	36.46	0.0956738	FC002	Shannen	60	37.15	36.9457	35.75	0.27436			16357	0.183816		15	sv	No	0.0596		3
6.12	1.25	B0001	653.295	7	22.3402	196	22.9307	660-LS	653.5	EO_19	Steady-state	5	480	480	rdv2_r06	0.418334	750	962.018	514.632	1053.47	997.474	1016.69	0.515936	440.703	MEF	c:\users\evan\skydrive\projects\12.lightsensorcharacterization\experiments\rdv2\rdv2_r06\measurements\flow\fcs\Cells066.fcs	0.8	36.93	36.822	36.46	0.0956738	FC002	Shannen	60	37.15	36.9457	35.75	0.27436			16557	0.188416		16	sv	No	0.0601		3
6.515	1.25	B0001	655.008	7	23.148	182	22.8473	660-LS	655	EO_19	Steady-state	6	480	480	rdv2_r06	0.411644	750	983.587	517.085	1077.05	1016.69	1076.58	0.508597	443.363	MEF	c:\users\evan\skydrive\projects\12.lightsensorcharacterization\experiments\rdv2\rdv2_r06\measurements\flow\fcs\Cells067.fcs	0.8	36.93	36.822	36.46	0.0956738	FC002	Shannen	60	37.15	36.9457	35.75	0.27436			16437	0.181056		17	sv	No	0.0593		3
5.654	1.25	B0001	651.803	7	22.1816	209	22.8664	660-LS	652	EO_19	Steady-state	1	480	480	rdv2_r06	1.21706	750	322.236	242.214	374.363	339.405	345.943	0.713643	455.621	MEF	c:\users\evan\skydrive\projects\12.lightsensorcharacterization\experiments\rdv2\rdv2_r06\measurements\flow\fcs\Cells068.fcs	0.8	36.93	36.822	36.46	0.0956738	FC002	Shannen	60	37.15	36.9457	35.75	0.27436			16385	0.212336		18	sv	No	0.0627		4
5.804	1.25	B0001	651.54	8	21.9599	215	22.9769	660-LS	652	EO_19	Steady-state	2	480	480	rdv2_r06	0.419972	750	1035.66	555.447	1134.85	1076.58	1097.32	0.515936	476.606	MEF	c:\users\evan\skydrive\projects\12.lightsensorcharacterization\experiments\rdv2\rdv2_r06\measurements\flow\fcs\Cells069.fcs	0.8	36.93	36.822	36.46	0.0956738	FC002	Shannen	60	37.15	36.9457	35.75	0.27436			16693	0.188416		19	sv	No	0.0601		4
6.09	1.25	B0001	651.706	7	22.5182	218	22.8296	660-LS	651.5	EO_19	Steady-state	3	480	480	rdv2_r06	0.389888	750	1029.72	516.521	1116.87	1056.24	1056.24	0.48902	435.455	MEF	c:\users\evan\skydrive\projects\12.lightsensorcharacterization\experiments\rdv2\rdv2_r06\measurements\flow\fcs\Cells070.fcs	0.8	36.93	36.822	36.46	0.0956738	FC002	Shannen	60	37.15	36.9457	35.75	0.27436			16561	0.169096		20	sv	No	0.058		4
6.453	1.25	B0001	653.08	7	22.0526	184	22.9318	660-LS	653	EO_19	Steady-state	4	480	480	rdv2_r06	0.542281	750	380.183	271.657	431.443	402.992	506.68	0.6741	233.963	MEF	c:\users\evan\skydrive\projects\12.lightsensorcharacterization\experiments\rdv2\rdv2_r06\measurements\flow\fcs\Cells071.fcs	0.8	36.93	36.822	36.46	0.0956738	FC002	Shannen	60	37.15	36.9457	35.75	0.27436			16369	0.156216		21	sv	No	0.0566		4
7.082	1.25	B0001	656.223	7	22.7633	171	23.0728	660-LS	656	EO_19	Steady-state	5	480	480	rdv2_r06	0.400949	750	1010.78	506.759	1094.94	1036.27	1016.69	0.48902	439.014	MEF	c:\users\evan\skydrive\projects\12.lightsensorcharacterization\experiments\rdv2\rdv2_r06\measurements\flow\fcs\Cells072.fcs	0.8	36.93	36.822	36.46	0.0956738	FC002	Shannen	60	37.15	36.9457	35.75	0.27436			16508	0.135056		22	sv	No	0.0543		4
5.835	1.25	B0001	655.235	7	22.9664	175	22.6695	660-LS	655	EO_19	Steady-state	6	480	480	rdv2_r06	0.410351	750	940.577	485.817	1025.8	969.331	997.474	0.501188	420.936	MEF	c:\users\evan\skydrive\projects\12.lightsensorcharacterization\experiments\rdv2\rdv2_r06\measurements\flow\fcs\Cells073.fcs	0.8	36.93	36.822	36.46	0.0956738	FC002	Shannen	60	37.15	36.9457	35.75	0.27436			16530	0.179216		23	sv	No	0.0591		4
4.714	1.25	B0001	654.529	7	22.5886	182	22.9901	660-LS	654.5	EO_20	Steady-state	1	480	480	rdv2_r06	0.481636	750	619.978	373.191	690.184	655.541	694.16	0.569286	332.418	MEF	c:\users\evan\skydrive\projects\12.lightsensorcharacterization\experiments\rdv2\rdv2_r06\measurements\flow\fcs\Cells074.fcs	0.8	36.93	36.822	36.46	0.0956738	FC002	Jennie	60	37.15	36.9457	35.75	0.27436			16749	0.227976		0	sv	No	0.0644		1
5.901	1.25	B0001	655.052	7	22.9759	182	23.0076	660-LS	655	EO_20	Steady-state	2	480	480	rdv2_r06	0.401697	750	1080.86	555.236	1173.5	1107.84	1140	0.501188	471.39	MEF	c:\users\evan\skydrive\projects\12.lightsensorcharacterization\experiments\rdv2\rdv2_r06\measurements\flow\fcs\Cells075.fcs	0.8	36.93	36.822	36.46	0.0956738	FC002	Jennie	60	37.15	36.9457	35.75	0.27436			16720	0.178296		1	sv	No	0.059		1
5.255	1.25	B0001	654.3	7	22.4755	192	23.0239	660-LS	654	EO_20	Steady-state	3	480	480	rdv2_r06	0.418223	750	918.787	479.089	1001.97	951.011	1026.43	0.503768	419.045	MEF	c:\users\evan\skydrive\projects\12.lightsensorcharacterization\experiments\rdv2\rdv2_r06\measurements\flow\fcs\Cells076.fcs	0.8	36.93	36.822	36.46	0.0956738	FC002	Jennie	60	37.15	36.9457	35.75	0.27436			16613	0.176456		2	sv	No	0.0588		1
6.185	1.25	B0001	653.351	7	22.6863	153	22.8644	660-LS	653	EO_20	Steady-state	4	480	480	rdv2_r06	0.522191	750	309.815	233.145	355.867	326.697	317.48	0.713643	185.83	MEF	c:\users\evan\skydrive\projects\12.lightsensorcharacterization\experiments\rdv2\rdv2_r06\measurements\flow\fcs\Cells077.fcs	0.8	36.93	36.822	36.46	0.0956738	FC002	Jennie	60	37.15	36.9457	35.75	0.27436			16401	0.175536		3	sv	No	0.0587		1
6.314	1.25	B0001	654.454	7	22.2087	178	23.1412	660-LS	654.5	EO_20	Steady-state	5	480	480	rdv2_r06	0.399241	750	1039.91	534.447	1132.17	1066.36	1056.24	0.501188	452.009	MEF	c:\users\evan\skydrive\projects\12.lightsensorcharacterization\experiments\rdv2\rdv2_r06\measurements\flow\fcs\Cells078.fcs	0.8	36.93	36.822	36.46	0.0956738	FC002	Jennie	60	37.15	36.9457	35.75	0.27436			16628	0.155296		4	sv	No	0.0565		1
6.202	1.25	B0001	656.402	7	22.717	171	23.548	660-LS	656.5	EO_20	Steady-state	6	480	480	rdv2_r06	0.458818	750	548.09	333.714	606.882	579.08	562.741	0.576283	278.448	MEF	c:\users\evan\skydrive\projects\12.lightsensorcharacterization\experiments\rdv2\rdv2_r06\measurements\flow\fcs\Cells079.fcs	0.8	36.93	36.822	36.46	0.0956738	FC002	Jennie	60	37.15	36.9457	35.75	0.27436			16436	0.159896		5	sv	No	0.057		1
5.501	1.25	B0001	652.937	7	22.1402	197	23.058	660-LS	653	EO_20	Steady-state	1	480	480	rdv2_r06	0.567703	750	249.782	201.232	293.203	262.332	296.971	0.76709	166.452	MEF	c:\users\evan\skydrive\projects\12.lightsensorcharacterization\experiments\rdv2\rdv2_r06\measurements\flow\fcs\Cells080.fcs	0.8	36.93	36.822	36.46	0.0956738	FC002	Jennie	60	37.15	36.9457	35.75	0.27436			16327	0.248216		6	sv	No	0.0666		2
5.273	1.25	B0001	655.552	7	22.917	174	23.4062	660-LS	655	EO_20	Steady-state	2	480	480	rdv2_r06	0.434424	750	1064.75	571.574	1174.6	1097.32	1161.97	0.520881	510.276	MEF	c:\users\evan\skydrive\projects\12.lightsensorcharacterization\experiments\rdv2\rdv2_r06\measurements\flow\fcs\Cells081.fcs	0.8	36.93	36.822	36.46	0.0956738	FC002	Jennie	60	37.15	36.9457	35.75	0.27436			16736	0.219696		7	sv	No	0.0635		2
5.542	1.25	B0001	652.618	7	21.8856	189	23.2303	660-LS	652.5	EO_20	Steady-state	3	480	480	rdv2_r06	0.45837	750	538.044	345.64	601.887	573.582	568.136	0.602599	275.887	MEF	c:\users\evan\skydrive\projects\12.lightsensorcharacterization\experiments\rdv2\rdv2_r06\measurements\flow\fcs\Cells082.fcs	0.8	36.93	36.822	36.46	0.0956738	FC002	Jennie	60	37.15	36.9457	35.75	0.27436			16497	0.222456		8	sv	No	0.0638		2
5.765	1.25	B0001	656.015	7	22.9508	177	23.1785	660-LS	656	EO_20	Steady-state	4	480	480	rdv2_r06	0.435467	750	703.58	389.876	773.156	742.099	889.576	0.525369	336.684	MEF	c:\users\evan\skydrive\projects\12.lightsensorcharacterization\experiments\rdv2\rdv2_r06\measurements\flow\fcs\Cells083.fcs	0.8	36.93	36.822	36.46	0.0956738	FC002	Jennie	60	37.15	36.9457	35.75	0.27436			16315	0.203136		9	sv	No	0.0617		2
5.805	1.25	B0001	653.247	7	22.1584	196	22.5724	660-LS	653.5	EO_20	Steady-state	5	480	480	rdv2_r06	0.406416	750	1095.53	582.585	1194.99	1129.18	1107.84	0.515936	485.664	MEF	c:\users\evan\skydrive\projects\12.lightsensorcharacterization\experiments\rdv2\rdv2_r06\measurements\flow\fcs\Cells084.fcs	0.8	36.93	36.822	36.46	0.0956738	FC002	Jennie	60	37.15	36.9457	35.75	0.27436			16681	0.195776		10	sv	No	0.0609		2
5.708	1.25	B0001	653.642	7	22.08	186	23.3574	660-LS	653.5	EO_20	Steady-state	6	480	480	rdv2_r06	0.433805	750	922.571	502.343	1008.93	951.011	960.127	0.52822	437.678	MEF	c:\users\evan\skydrive\projects\12.lightsensorcharacterization\experiments\rdv2\rdv2_r06\measurements\flow\fcs\Cells085.fcs	0.8	36.93	36.822	36.46	0.0956738	FC002	Jennie	60	37.15	36.9457	35.75	0.27436			16537	0.205896		11	sv	No	0.062		2
5.403	1.25	B0001	653.999	7	22.1272	175	23.0656	660-LS	653.5	EO_20	Steady-state	1	480	480	rdv2_r06	0.575189	750	248.444	202.901	291.69	259.841	291.358	0.780864	167.777	MEF	c:\users\evan\skydrive\projects\12.lightsensorcharacterization\experiments\rdv2\rdv2_r06\measurements\flow\fcs\Cells086.fcs	0.8	36.93	36.822	36.46	0.0956738	FC002	Jennie	60	37.15	36.9457	35.75	0.27436			16389	0.251896		12	sv	No	0.067		3
5.122	1.25	B0001	655.238	7	23.3647	175	22.9245	660-LS	655	EO_20	Steady-state	2	480	480	rdv2_r06	0.425222	750	1059.22	587.603	1165.83	1086.9	1016.69	0.540622	495.738	MEF	c:\users\evan\skydrive\projects\12.lightsensorcharacterization\experiments\rdv2\rdv2_r06\measurements\flow\fcs\Cells087.fcs	0.8	36.93	36.822	36.46	0.0956738	FC002	Jennie	60	37.15	36.9457	35.75	0.27436			16632	0.222456		13	sv	No	0.0638		3
5.222	1.25	B0001	654.763	7	22.3966	187	23.5827	660-LS	655	EO_20	Steady-state	3	480	480	rdv2_r06	0.515915	750	445.962	322.62	507.682	478.491	562.741	0.674244	261.921	MEF	c:\users\evan\skydrive\projects\12.lightsensorcharacterization\experiments\rdv2\rdv2_r06\measurements\flow\fcs\Cells088.fcs	0.8	36.93	36.822	36.46	0.0956738	FC002	Jennie	60	37.15	36.9457	35.75	0.27436			16357	0.229816		14	sv	No	0.0646		3
5.384	1.25	B0001	652.37	7	21.9333	182	23.6387	660-LS	652.5	EO_20	Steady-state	4	480	480	rdv2_r06	0.644246	750	262.139	211.064	307.094	277.786	349.259	0.759807	197.844	MEF	c:\users\evan\skydrive\projects\12.lightsensorcharacterization\experiments\rdv2\rdv2_r06\measurements\flow\fcs\Cells089.fcs	0.8	36.93	36.822	36.46	0.0956738	FC002	Jennie	60	37.15	36.9457	35.75	0.27436			16385	0.228896		15	sv	No	0.0645		3
5.401	1.25	B0001	655.064	7	22.9713	183	22.8815	660-LS	655	EO_20	Steady-state	5	480	480	rdv2_r06	0.42981	750	1005.7	573.208	1110.98	1046.21	1161.97	0.547891	477.51	MEF	c:\users\evan\skydrive\projects\12.lightsensorcharacterization\experiments\rdv2\rdv2_r06\measurements\flow\fcs\Cells090.fcs	0.8	36.93	36.822	36.46	0.0956738	FC002	Jennie	60	37.15	36.9457	35.75	0.27436			16612	0.202216		16	sv	No	0.0616		3
5.673	1.25	B0001	652.507	7	21.8854	231	22.9832	660-LS	652.5	EO_20	Steady-state	6	480	480	rdv2_r06	0.549122	750	432.064	295.476	487.695	460.576	536.528	0.641536	267.804	MEF	c:\users\evan\skydrive\projects\12.lightsensorcharacterization\experiments\rdv2\rdv2_r06\measurements\flow\fcs\Cells091.fcs	0.8	36.93	36.822	36.46	0.0956738	FC002	Jennie	60	37.15	36.9457	35.75	0.27436			16441	0.174616		17	sv	No	0.0586		3
5.014	1.25	B0001	655.581	7	23.221	182	23.3814	660-LS	655	EO_20	Steady-state	1	480	480	rdv2_r06	0.811254	750	235.762	190.037	280.735	247.738	355.987	0.76709	227.747	MEF	c:\users\evan\skydrive\projects\12.lightsensorcharacterization\experiments\rdv2\rdv2_r06\measurements\flow\fcs\Cells092.fcs	0.8	36.93	36.822	36.46	0.0956738	FC002	Jennie	60	37.15	36.9457	35.75	0.27436			16548	0.238096		18	sv	No	0.0655		4
5.081	1.25	B0001	653.394	7	22.2015	199	23.0105	660-LS	653.5	EO_20	Steady-state	2	480	480	rdv2_r06	0.419548	750	1042.33	574.124	1147.15	1076.58	1161.97	0.533283	481.283	MEF	c:\users\evan\skydrive\projects\12.lightsensorcharacterization\experiments\rdv2\rdv2_r06\measurements\flow\fcs\Cells093.fcs	0.8	36.93	36.822	36.46	0.0956738	FC002	Jennie	60	37.15	36.9457	35.75	0.27436			16744	0.216016		19	sv	No	0.0631		4
5.461	1.25	B0001	653.025	7	22.2133	215	23.0158	660-LS	653	EO_20	Steady-state	3	480	480	rdv2_r06	0.474167	750	435.966	307.402	492.485	464.991	613.194	0.661092	233.52	MEF	c:\users\evan\skydrive\projects\12.lightsensorcharacterization\experiments\rdv2\rdv2_r06\measurements\flow\fcs\Cells094.fcs	0.8	36.93	36.822	36.46	0.0956738	FC002	Jennie	60	37.15	36.9457	35.75	0.27436			16417	0.224296		20	sv	No	0.064		4
5.763	1.25	B0001	653.03	7	22.394	231	23.1517	660-LS	652.5	EO_20	Steady-state	4	480	480	rdv2_r06	0.64818	750	298.842	234.914	347.384	314.465	339.405	0.747026	225.168	MEF	c:\users\evan\skydrive\projects\12.lightsensorcharacterization\experiments\rdv2\rdv2_r06\measurements\flow\fcs\Cells095.fcs	0.8	36.93	36.822	36.46	0.0956738	FC002	Jennie	60	37.15	36.9457	35.75	0.27436			16444	0.194856		21	sv	No	0.0608		4
6.411	1.25	B0001	653.013	7	23.0886	177	22.697	660-LS	653	EO_20	Steady-state	5	480	480	rdv2_r06	0.395093	750	968.145	487.785	1052.48	997.474	1007.04	0.48902	415.827	MEF	c:\users\evan\skydrive\projects\12.lightsensorcharacterization\experiments\rdv2\rdv2_r06\measurements\flow\fcs\Cells096.fcs	0.8	36.93	36.822	36.46	0.0956738	FC002	Jennie	60	37.15	36.9457	35.75	0.27436			16533	0.145176		22	sv	No	0.0554		4
5.272	1.25	B0001	650.648	8	22.3637	222	22.5121	660-LS	651	EO_20	Steady-state	6	480	480	rdv2_r06	0.466153	750	608.36	358.161	671.578	643.152	742.099	0.556884	313.058	MEF	c:\users\evan\skydrive\projects\12.lightsensorcharacterization\experiments\rdv2\rdv2_r06\measurements\flow\fcs\Cells097.fcs	0.8	36.93	36.822	36.46	0.0956738	FC002	Jennie	60	37.15	36.9457	35.75	0.27436			16608	0.171856		23	sv	No	0.0583		4
[truncated: 18 more columns]
