# Supplementary material for: A photoconversion model for full spectral programming and multiplexing of optogenetic systems
Source: Mol Syst Biol. 2017 Apr 24;13(4):926. doi: 10.15252/msb.20167456 (PMC5408778; doi:10.15252/msb.20167456)
Supplement: Supplementary file 15 — Dataset EV7 [file MSB-13-926-s015.zip › dataset_ev7_cph8-ompr_data_and_analysis/cph8-ompr_data/sv/rdv2_wholepop_sv_concise.xlsx]

## Sheet: Sheet1
Activating intensity	Bot Centroid (nm)	Bot LED ID	Col	Data time point	FL1 Mean	FL1 RCV	Growth temp mean	LPA	Maturation temp mean	Model	OD	Program type	Reference signal	Row	Run ID	Run name	Sample ID	Spectral intensity	Strain ID	Top Centroid (nm)	Top LED ID	Unnamed: 19	Unnamed: 20	Unnamed: 21	Well
	651.554	660-LS	1	480	1540.8	0.542444	36.7872	Tori	36.7936		0.250976	sv		1	rdv2_r05	RDv2 Run 5	rdv2_r05_s001		RDv2						1
	652.709	660-LS	2	480	3332.47	0.476217	36.7872	Tori	36.7936		0.177376	sv		1	rdv2_r05	RDv2 Run 5	rdv2_r05_s002		RDv2						2
	654.184	660-LS	3	480	3003.42	0.488751	36.7872	Tori	36.7936		0.193016	sv		1	rdv2_r05	RDv2 Run 5	rdv2_r05_s003		RDv2						3
	655.134	660-LS	4	480	567.991	0.613876	36.7872	Tori	36.7936		0.206816	sv		1	rdv2_r05	RDv2 Run 5	rdv2_r05_s004		RDv2						4
	654.727	660-LS	5	480	3017.24	0.504087	36.7872	Tori	36.7936		0.243616	sv		1	rdv2_r05	RDv2 Run 5	rdv2_r05_s005		RDv2						5
	653.64	660-LS	6	480	2363.18	0.516746	36.7872	Tori	36.7936		0.194856	sv		1	rdv2_r05	RDv2 Run 5	rdv2_r05_s006		RDv2						6
	657.294	660-LS	1	480	526.397	0.647328	36.7872	Tori	36.7936		0.288696	sv		2	rdv2_r05	RDv2 Run 5	rdv2_r05_s007		RDv2						7
	654.116	660-LS	2	480	2957.19	0.509116	36.7872	Tori	36.7936		0.239936	sv		2	rdv2_r05	RDv2 Run 5	rdv2_r05_s008		RDv2						8
	652.558	660-LS	3	480	2190.33	0.529531	36.7872	Tori	36.7936		0.222456	sv		2	rdv2_r05	RDv2 Run 5	rdv2_r05_s009		RDv2						9
	653.098	660-LS	4	480	2058.42	0.549998	36.7872	Tori	36.7936		0.236256	sv		2	rdv2_r05	RDv2 Run 5	rdv2_r05_s010		RDv2						10
	654.677	660-LS	5	480	3286.55	0.496457	36.7872	Tori	36.7936		0.245456	sv		2	rdv2_r05	RDv2 Run 5	rdv2_r05_s011		RDv2						11
	653.438	660-LS	6	480	3107.5	0.509116	36.7872	Tori	36.7936		0.251896	sv		2	rdv2_r05	RDv2 Run 5	rdv2_r05_s012		RDv2						12
	655.137	660-LS	1	480	447.412	0.715269	36.7872	Tori	36.7936		0.274896	sv		3	rdv2_r05	RDv2 Run 5	rdv2_r05_s013		RDv2						13
	655.507	660-LS	2	480	2827.37	0.516746	36.7872	Tori	36.7936		0.232576	sv		3	rdv2_r05	RDv2 Run 5	rdv2_r05_s014		RDv2						14
	650.555	660-LS	3	480	1935.42	0.537086	36.7872	Tori	36.7936		0.227976	sv		3	rdv2_r05	RDv2 Run 5	rdv2_r05_s015		RDv2						15
	653.232	660-LS	4	480	422.567	0.708562	36.7872	Tori	36.7936		0.249136	sv		3	rdv2_r05	RDv2 Run 5	rdv2_r05_s016		RDv2						16
	654.045	660-LS	5	480	2826.56	0.511642	36.7872	Tori	36.7936		0.251896	sv		3	rdv2_r05	RDv2 Run 5	rdv2_r05_s017		RDv2						17
	653.526	660-LS	6	480	1816.24	0.542444	36.7872	Tori	36.7936		0.225216	sv		3	rdv2_r05	RDv2 Run 5	rdv2_r05_s018		RDv2						18
	654.318	660-LS	1	480	361.531	0.74973	36.7872	Tori	36.7936		0.236256	sv		4	rdv2_r05	RDv2 Run 5	rdv2_r05_s019		RDv2						19
	655.216	660-LS	2	480	2866.52	0.496457	36.7872	Tori	36.7936		0.217856	sv		4	rdv2_r05	RDv2 Run 5	rdv2_r05_s020		RDv2						20
	654.726	660-LS	3	480	1708.31	0.521901	36.7872	Tori	36.7936		0.179216	sv		4	rdv2_r05	RDv2 Run 5	rdv2_r05_s021		RDv2						21
	654.317	660-LS	4	480	634.503	0.573756	36.7872	Tori	36.7936		0.192096	sv		4	rdv2_r05	RDv2 Run 5	rdv2_r05_s022		RDv2						22
	656.302	660-LS	5	480	3051.45	0.476217	36.7872	Tori	36.7936		0.196696	sv		4	rdv2_r05	RDv2 Run 5	rdv2_r05_s023		RDv2						23
	653.326	660-LS	6	480	2434.8	0.501409	36.7872	Tori	36.7936		0.187496	sv		4	rdv2_r05	RDv2 Run 5	rdv2_r05_s024		RDv2						24
	655.649	660-LS	1	480	945.495	0.529531	36.7872	Tiffani	36.7936		0.202216	sv		1	rdv2_r05	RDv2 Run 5	rdv2_r05_s025		RDv2						1
	654.001	660-LS	2	480	2587.66	0.501409	36.7872	Tiffani	36.7936		0.194856	sv		1	rdv2_r05	RDv2 Run 5	rdv2_r05_s026		RDv2						2
	654.836	660-LS	3	480	3368.92	0.476217	36.7872	Tiffani	36.7936		0.183816	sv		1	rdv2_r05	RDv2 Run 5	rdv2_r05_s027		RDv2						3
	652.443	660-LS	4	480	306.289	0.778109	36.7872	Tiffani	36.7936		0.189336	sv		1	rdv2_r05	RDv2 Run 5	rdv2_r05_s028		RDv2						4
	652.929	660-LS	5	480	1690.82	0.521901	36.7872	Tiffani	36.7936		0.181056	sv		1	rdv2_r05	RDv2 Run 5	rdv2_r05_s029		RDv2						5
	655.837	660-LS	6	480	3290.8	0.476217	36.7872	Tiffani	36.7936		0.167256	sv		1	rdv2_r05	RDv2 Run 5	rdv2_r05_s030		RDv2						6
	652.667	660-LS	1	480	279.298	0.784684	36.7872	Tiffani	36.7936		0.267536	sv		2	rdv2_r05	RDv2 Run 5	rdv2_r05_s031		RDv2						7
	651.217	660-LS	2	480	1420.39	0.521901	36.7872	Tiffani	36.7936		0.225216	sv		2	rdv2_r05	RDv2 Run 5	rdv2_r05_s032		RDv2						8
	652.286	660-LS	3	480	3239.71	0.483923	36.7872	Tiffani	36.7936		0.211416	sv		2	rdv2_r05	RDv2 Run 5	rdv2_r05_s033		RDv2						9
	652.566	660-LS	4	480	522.487	0.647328	36.7872	Tiffani	36.7936		0.239936	sv		2	rdv2_r05	RDv2 Run 5	rdv2_r05_s034		RDv2						10
	653.561	660-LS	5	480	2819.03	0.496457	36.7872	Tiffani	36.7936		0.221536	sv		2	rdv2_r05	RDv2 Run 5	rdv2_r05_s035		RDv2						11
	652.656	660-LS	6	480	3244.12	0.496457	36.7872	Tiffani	36.7936		0.225216	sv		2	rdv2_r05	RDv2 Run 5	rdv2_r05_s036		RDv2						12
	655.631	660-LS	1	480	276.581	0.799086	36.7872	Tiffani	36.7936		0.293296	sv		3	rdv2_r05	RDv2 Run 5	rdv2_r05_s037		RDv2						13
	654.13	660-LS	2	480	1343.92	0.536721	36.7872	Tiffani	36.7936		0.243616	sv		3	rdv2_r05	RDv2 Run 5	rdv2_r05_s038		RDv2						14
	653.088	660-LS	3	480	3188.77	0.488751	36.7872	Tiffani	36.7936		0.262016	sv		3	rdv2_r05	RDv2 Run 5	rdv2_r05_s039		RDv2						15
	654.086	660-LS	4	480	318.575	0.763849	36.7872	Tiffani	36.7936		0.258336	sv		3	rdv2_r05	RDv2 Run 5	rdv2_r05_s040		RDv2						16
	653.104	660-LS	5	480	1372	0.521901	36.7872	Tiffani	36.7936		0.208656	sv		3	rdv2_r05	RDv2 Run 5	rdv2_r05_s041		RDv2						17
	652.701	660-LS	6	480	3114.4	0.496457	36.7872	Tiffani	36.7936		0.207736	sv		3	rdv2_r05	RDv2 Run 5	rdv2_r05_s042		RDv2						18
	653.826	660-LS	1	480	247.855	0.807058	36.7872	Tiffani	36.7936		0.311696	sv		4	rdv2_r05	RDv2 Run 5	rdv2_r05_s043		RDv2						19
	657.116	660-LS	2	480	1158.21	0.509116	36.7872	Tiffani	36.7936		0.243616	sv		4	rdv2_r05	RDv2 Run 5	rdv2_r05_s044		RDv2						20
	653.011	660-LS	3	480	3199.59	0.476217	36.7872	Tiffani	36.7936		0.231656	sv		4	rdv2_r05	RDv2 Run 5	rdv2_r05_s045		RDv2						21
	653.554	660-LS	4	480	339.534	0.770424	36.7872	Tiffani	36.7936		0.260176	sv		4	rdv2_r05	RDv2 Run 5	rdv2_r05_s046		RDv2						22
	653.572	660-LS	5	480	1599.32	0.534813	36.7872	Tiffani	36.7936		0.229816	sv		4	rdv2_r05	RDv2 Run 5	rdv2_r05_s047		RDv2						23
	653.407	660-LS	6	480	3306.61	0.468434	36.7872	Tiffani	36.7936		0.183816	sv		4	rdv2_r05	RDv2 Run 5	rdv2_r05_s048		RDv2						24
	652.792	660-LS	1	480	3281.31	0.468434	36.7872	Shannen	36.7936		0.204976	sv		1	rdv2_r05	RDv2 Run 5	rdv2_r05_s049		RDv2						1
	655.788	660-LS	2	480	3205.06	0.476217	36.7872	Shannen	36.7936		0.214176	sv		1	rdv2_r05	RDv2 Run 5	rdv2_r05_s050		RDv2						2
	651.676	660-LS	3	480	609.409	0.612881	36.7872	Shannen	36.7936		0.204976	sv		1	rdv2_r05	RDv2 Run 5	rdv2_r05_s051		RDv2						3
	651.419	660-LS	4	480	3283.54	0.480967	36.7872	Shannen	36.7936		0.215096	sv		1	rdv2_r05	RDv2 Run 5	rdv2_r05_s052		RDv2						4
	652.901	660-LS	5	480	2839.42	0.488751	36.7872	Shannen	36.7936		0.205896	sv		1	rdv2_r05	RDv2 Run 5	rdv2_r05_s053		RDv2						5
	652.88	660-LS	6	480	244.996	0.799086	36.7872	Shannen	36.7936		0.231656	sv		1	rdv2_r05	RDv2 Run 5	rdv2_r05_s054		RDv2						6
	653.497	660-LS	1	480	3076.2	0.504087	36.7872	Shannen	36.7936		0.241776	sv		2	rdv2_r05	RDv2 Run 5	rdv2_r05_s055		RDv2						7
	655.816	660-LS	2	480	2578.11	0.537086	36.7872	Shannen	36.7936		0.259256	sv		2	rdv2_r05	RDv2 Run 5	rdv2_r05_s056		RDv2						8
	655.231	660-LS	3	480	218.446	0.799086	36.7872	Shannen	36.7936		0.269376	sv		2	rdv2_r05	RDv2 Run 5	rdv2_r05_s057		RDv2						9
	654.238	660-LS	4	480	3387.32	0.480967	36.7872	Shannen	36.7936		0.210496	sv		2	rdv2_r05	RDv2 Run 5	rdv2_r05_s058		RDv2						10
	655.702	660-LS	5	480	3267.45	0.476217	36.7872	Shannen	36.7936		0.231656	sv		2	rdv2_r05	RDv2 Run 5	rdv2_r05_s059		RDv2						11
	652.475	660-LS	6	480	915.523	0.57052	36.7872	Shannen	36.7936		0.321816	sv		2	rdv2_r05	RDv2 Run 5	rdv2_r05_s060		RDv2						12
	652.799	660-LS	1	480	3046.63	0.509116	36.7872	Shannen	36.7936		0.244536	sv		3	rdv2_r05	RDv2 Run 5	rdv2_r05_s061		RDv2						13
	653.891	660-LS	2	480	2461.12	0.524301	36.7872	Shannen	36.7936		0.252816	sv		3	rdv2_r05	RDv2 Run 5	rdv2_r05_s062		RDv2						14
	653.375	660-LS	3	480	223.689	0.792512	36.7872	Shannen	36.7936		0.270296	sv		3	rdv2_r05	RDv2 Run 5	rdv2_r05_s063		RDv2						15
	650.184	660-LS	4	480	3079.88	0.516746	36.7872	Shannen	36.7936		0.257416	sv		3	rdv2_r05	RDv2 Run 5	rdv2_r05_s064		RDv2						16
	653.295	660-LS	5	480	2459.84	0.529531	36.7872	Shannen	36.7936		0.259256	sv		3	rdv2_r05	RDv2 Run 5	rdv2_r05_s065		RDv2						17
	655.008	660-LS	6	480	226.676	0.799086	36.7872	Shannen	36.7936		0.284096	sv		3	rdv2_r05	RDv2 Run 5	rdv2_r05_s066		RDv2						18
	651.803	660-LS	1	480	3062.14	0.496457	36.7872	Shannen	36.7936		0.242696	sv		4	rdv2_r05	RDv2 Run 5	rdv2_r05_s067		RDv2						19
	651.54	660-LS	2	480	2433.77	0.542444	36.7872	Shannen	36.7936		0.266616	sv		4	rdv2_r05	RDv2 Run 5	rdv2_r05_s068		RDv2						20
	651.706	660-LS	3	480	210.779	0.784684	36.7872	Shannen	36.7936		0.232576	sv		4	rdv2_r05	RDv2 Run 5	rdv2_r05_s069		RDv2						21
	653.08	660-LS	4	480	3275.12	0.476217	36.7872	Shannen	36.7936		0.190256	sv		4	rdv2_r05	RDv2 Run 5	rdv2_r05_s070		RDv2						22
	656.223	660-LS	5	480	2823.65	0.501409	36.7872	Shannen	36.7936		0.188416	sv		4	rdv2_r05	RDv2 Run 5	rdv2_r05_s071		RDv2						23
	655.235	660-LS	6	480	228.838	0.800417	36.7872	Shannen	36.7936		0.241776	sv		4	rdv2_r05	RDv2 Run 5	rdv2_r05_s072		RDv2						24
	654.529	660-LS	1	480	3214.26	0.488751	36.7872	Jennie	36.7936		0.210496	sv		1	rdv2_r05	RDv2 Run 5	rdv2_r05_s073		RDv2						1
	655.052	660-LS	2	480	1970.99	0.529531	36.7872	Jennie	36.7936		0.197616	sv		1	rdv2_r05	RDv2 Run 5	rdv2_r05_s074		RDv2						2
	654.3	660-LS	3	480	3385.32	0.468434	36.7872	Jennie	36.7936		0.174616	sv		1	rdv2_r05	RDv2 Run 5	rdv2_r05_s075		RDv2						3
	653.351	660-LS	4	480	3266.39	0.468434	36.7872	Jennie	36.7936		0.179216	sv		1	rdv2_r05	RDv2 Run 5	rdv2_r05_s076		RDv2						4
	654.454	660-LS	5	480	1027.92	0.516746	36.7872	Jennie	36.7936		0.204056	sv		1	rdv2_r05	RDv2 Run 5	rdv2_r05_s077		RDv2						5
	656.402	660-LS	6	480	3223.41	0.482913	36.7872	Jennie	36.7936		0.182896	sv		1	rdv2_r05	RDv2 Run 5	rdv2_r05_s078		RDv2						6
	652.937	660-LS	1	480	3198.86	0.504087	36.7872	Jennie	36.7936		0.225216	sv		2	rdv2_r05	RDv2 Run 5	rdv2_r05_s079		RDv2						7
	655.552	660-LS	2	480	935.56	0.509116	36.7872	Jennie	36.7936		0.200376	sv		2	rdv2_r05	RDv2 Run 5	rdv2_r05_s080		RDv2						8
	652.618	660-LS	3	480	3146.07	0.496457	36.7872	Jennie	36.7936		0.190256	sv		2	rdv2_r05	RDv2 Run 5	rdv2_r05_s081		RDv2						9
	656.015	660-LS	4	480	3304.59	0.448163	36.7872	Jennie	36.7936		0.167256	sv		2	rdv2_r05	RDv2 Run 5	rdv2_r05_s082		RDv2						10
	653.247	660-LS	5	480	2507.78	0.529531	36.7872	Jennie	36.7936		0.211416	sv		2	rdv2_r05	RDv2 Run 5	rdv2_r05_s083		RDv2						11
	653.642	660-LS	6	480	3188.42	0.488751	36.7872	Jennie	36.7936		0.193936	sv		2	rdv2_r05	RDv2 Run 5	rdv2_r05_s084		RDv2						12
	653.999	660-LS	1	480	3149.29	0.504087	36.7872	Jennie	36.7936		0.240856	sv		3	rdv2_r05	RDv2 Run 5	rdv2_r05_s085		RDv2						13
	655.238	660-LS	2	480	680.281	0.566567	36.7872	Jennie	36.7936		0.221536	sv		3	rdv2_r05	RDv2 Run 5	rdv2_r05_s086		RDv2						14
	654.763	660-LS	3	480	3106.14	0.483923	36.7872	Jennie	36.7936		0.196696	sv		3	rdv2_r05	RDv2 Run 5	rdv2_r05_s087		RDv2						15
	652.37	660-LS	4	480	3156.53	0.488751	36.7872	Jennie	36.7936		0.188416	sv		3	rdv2_r05	RDv2 Run 5	rdv2_r05_s088		RDv2						16
	655.064	660-LS	5	480	614.521	0.58526	36.7872	Jennie	36.7936		0.200376	sv		3	rdv2_r05	RDv2 Run 5	rdv2_r05_s089		RDv2						17
	652.507	660-LS	6	480	3156.03	0.480967	36.7872	Jennie	36.7936		0.181976	sv		3	rdv2_r05	RDv2 Run 5	rdv2_r05_s090		RDv2						18
	655.581	660-LS	1	480	3191.87	0.483923	36.7872	Jennie	36.7936		0.202216	sv		4	rdv2_r05	RDv2 Run 5	rdv2_r05_s091		RDv2						19
	653.394	660-LS	2	480	567.074	0.606828	36.7872	Jennie	36.7936		0.205896	sv		4	rdv2_r05	RDv2 Run 5	rdv2_r05_s092		RDv2						20
	653.025	660-LS	3	480	3111.41	0.49453	36.7872	Jennie	36.7936		0.188416	sv		4	rdv2_r05	RDv2 Run 5	rdv2_r05_s093		RDv2						21
	653.03	660-LS	4	480	3155.74	0.488751	36.7872	Jennie	36.7936		0.177376	sv		4	rdv2_r05	RDv2 Run 5	rdv2_r05_s094		RDv2						22
	653.013	660-LS	5	480	960.322	0.501409	36.7872	Jennie	36.7936		0.149776	sv		4	rdv2_r05	RDv2 Run 5	rdv2_r05_s095		RDv2						23
	650.648	660-LS	6	480	3147.27	0.468434	36.7872	Jennie	36.7936		0.173696	sv		4	rdv2_r05	RDv2 Run 5	rdv2_r05_s096		RDv2						24
	651.554	660-LS	1	480	1144.37	0.515936	36.822	Tori	36.9457		0.203136	sv		1	rdv2_r06	RDv2 Run 6	rdv2_r06_s001		RDv2						1
	652.709	660-LS	2	480	1186.46	0.520881	36.822	Tori	36.9457		0.151616	sv		1	rdv2_r06	RDv2 Run 6	rdv2_r06_s002		RDv2						2
	654.184	660-LS	3	480	1066.21	0.501188	36.822	Tori	36.9457		0.169096	sv		1	rdv2_r06	RDv2 Run 6	rdv2_r06_s003		RDv2						3
	655.134	660-LS	4	480	1133.04	0.501188	36.822	Tori	36.9457		0.178296	sv		1	rdv2_r06	RDv2 Run 6	rdv2_r06_s004		RDv2						4
	654.727	660-LS	5	480	838.207	0.523205	36.822	Tori	36.9457		0.185656	sv		1	rdv2_r06	RDv2 Run 6	rdv2_r06_s005		RDv2						5
	653.64	660-LS	6	480	986.642	0.496429	36.822	Tori	36.9457		0.160816	sv		1	rdv2_r06	RDv2 Run 6	rdv2_r06_s006		RDv2						6
	657.294	660-LS	1	480	1101.76	0.52822	36.822	Tori	36.9457		0.247296	sv		2	rdv2_r06	RDv2 Run 6	rdv2_r06_s007		RDv2						7
	654.116	660-LS	2	480	733.921	0.542689	36.822	Tori	36.9457		0.203136	sv		2	rdv2_r06	RDv2 Run 6	rdv2_r06_s008		RDv2						8
	652.558	660-LS	3	480	946.709	0.508597	36.822	Tori	36.9457		0.210496	sv		2	rdv2_r06	RDv2 Run 6	rdv2_r06_s009		RDv2						9
	653.098	660-LS	4	480	1215.59	0.508597	36.822	Tori	36.9457		0.181056	sv		2	rdv2_r06	RDv2 Run 6	rdv2_r06_s010		RDv2						10
	654.677	660-LS	5	480	1082.72	0.515936	36.822	Tori	36.9457		0.219696	sv		2	rdv2_r06	RDv2 Run 6	rdv2_r06_s011		RDv2						11
	653.438	660-LS	6	480	1194.01	0.515936	36.822	Tori	36.9457		0.216936	sv		2	rdv2_r06	RDv2 Run 6	rdv2_r06_s012		RDv2						12
	655.137	660-LS	1	480	1096.03	0.52822	36.822	Tori	36.9457		0.237176	sv		3	rdv2_r06	RDv2 Run 6	rdv2_r06_s013		RDv2						13
	655.507	660-LS	2	480	695.678	0.549821	36.822	Tori	36.9457		0.205896	sv		3	rdv2_r06	RDv2 Run 6	rdv2_r06_s014		RDv2						14
	650.555	660-LS	3	480	881.767	0.508597	36.822	Tori	36.9457		0.176456	sv		3	rdv2_r06	RDv2 Run 6	rdv2_r06_s015		RDv2						15
	653.232	660-LS	4	480	1045.14	0.508597	36.822	Tori	36.9457		0.194856	sv		3	rdv2_r06	RDv2 Run 6	rdv2_r06_s016		RDv2						16
	654.045	660-LS	5	480	725.366	0.556884	36.822	Tori	36.9457		0.223376	sv		3	rdv2_r06	RDv2 Run 6	rdv2_r06_s017		RDv2						17
	653.526	660-LS	6	480	844.657	0.518237	36.822	Tori	36.9457		0.224296	sv		3	rdv2_r06	RDv2 Run 6	rdv2_r06_s018		RDv2						18
	654.318	660-LS	1	480	1025.23	0.520881	36.822	Tori	36.9457		0.242696	sv		4	rdv2_r06	RDv2 Run 6	rdv2_r06_s019		RDv2						19
	655.216	660-LS	2	480	667.532	0.549821	36.822	Tori	36.9457		0.178296	sv		4	rdv2_r06	RDv2 Run 6	rdv2_r06_s020		RDv2						20
	654.726	660-LS	3	480	813.666	0.503768	36.822	Tori	36.9457		0.161736	sv		4	rdv2_r06	RDv2 Run 6	rdv2_r06_s021		RDv2						21
	654.317	660-LS	4	480	1065.64	0.48902	36.822	Tori	36.9457		0.163576	sv		4	rdv2_r06	RDv2 Run 6	rdv2_r06_s022		RDv2						22
	656.302	660-LS	5	480	769.623	0.523205	36.822	Tori	36.9457		0.169096	sv		4	rdv2_r06	RDv2 Run 6	rdv2_r06_s023		RDv2						23
	653.326	660-LS	6	480	909.182	0.48902	36.822	Tori	36.9457		0.194856	sv		4	rdv2_r06	RDv2 Run 6	rdv2_r06_s024		RDv2						24
	655.649	660-LS	1	480	1108.5	0.52822	36.822	Tiffani	36.9457		0.203136	sv		1	rdv2_r06	RDv2 Run 6	rdv2_r06_s025		RDv2						1
	654.001	660-LS	2	480	1172.11	0.508597	36.822	Tiffani	36.9457		0.171856	sv		1	rdv2_r06	RDv2 Run 6	rdv2_r06_s026		RDv2						2
	654.836	660-LS	3	480	1181.8	0.508597	36.822	Tiffani	36.9457		0.167256	sv		1	rdv2_r06	RDv2 Run 6	rdv2_r06_s027		RDv2						3
	652.443	660-LS	4	480	1273.59	0.501188	36.822	Tiffani	36.9457		0.185656	sv		1	rdv2_r06	RDv2 Run 6	rdv2_r06_s028		RDv2						4
	652.929	660-LS	5	480	1073.81	0.48902	36.822	Tiffani	36.9457		0.212336	sv		1	rdv2_r06	RDv2 Run 6	rdv2_r06_s029		RDv2						5
	655.837	660-LS	6	480	252.541	0.727029	36.822	Tiffani	36.9457		0.176456	sv		1	rdv2_r06	RDv2 Run 6	rdv2_r06_s030		RDv2						6
	652.667	660-LS	1	480	1239.23	0.533283	36.822	Tiffani	36.9457		0.249136	sv		2	rdv2_r06	RDv2 Run 6	rdv2_r06_s031		RDv2						7
	651.217	660-LS	2	480	1021.64	0.52822	36.822	Tiffani	36.9457		0.223376	sv		2	rdv2_r06	RDv2 Run 6	rdv2_r06_s032		RDv2						8
	652.286	660-LS	3	480	234.472	0.740543	36.822	Tiffani	36.9457		0.234416	sv		2	rdv2_r06	RDv2 Run 6	rdv2_r06_s033		RDv2						9
	652.566	660-LS	4	480	1189.23	0.508597	36.822	Tiffani	36.9457		0.204056	sv		2	rdv2_r06	RDv2 Run 6	rdv2_r06_s034		RDv2						10
	653.561	660-LS	5	480	1224.33	0.540622	36.822	Tiffani	36.9457		0.233496	sv		2	rdv2_r06	RDv2 Run 6	rdv2_r06_s035		RDv2						11
	652.656	660-LS	6	480	719.226	0.583214	36.822	Tiffani	36.9457		0.262016	sv		2	rdv2_r06	RDv2 Run 6	rdv2_r06_s036		RDv2						12
	655.631	660-LS	1	480	1202.34	0.52822	36.822	Tiffani	36.9457		0.250056	sv		3	rdv2_r06	RDv2 Run 6	rdv2_r06_s037		RDv2						13
	654.13	660-LS	2	480	1014.47	0.520881	36.822	Tiffani	36.9457		0.242696	sv		3	rdv2_r06	RDv2 Run 6	rdv2_r06_s038		RDv2						14
	653.088	660-LS	3	480	245.067	0.727391	36.822	Tiffani	36.9457		0.214176	sv		3	rdv2_r06	RDv2 Run 6	rdv2_r06_s039		RDv2						15
	654.086	660-LS	4	480	1105.76	0.508597	36.822	Tiffani	36.9457		0.224296	sv		3	rdv2_r06	RDv2 Run 6	rdv2_r06_s040		RDv2						16
	653.104	660-LS	5	480	1058.6	0.52822	36.822	Tiffani	36.9457		0.251896	sv		3	rdv2_r06	RDv2 Run 6	rdv2_r06_s041		RDv2						17
	652.701	660-LS	6	480	252.679	0.780864	36.822	Tiffani	36.9457		0.259256	sv		3	rdv2_r06	RDv2 Run 6	rdv2_r06_s042		RDv2						18
	653.826	660-LS	1	480	1166.02	0.520881	36.822	Tiffani	36.9457		0.217856	sv		4	rdv2_r06	RDv2 Run 6	rdv2_r06_s043		RDv2						19
	657.116	660-LS	2	480	953.817	0.520881	36.822	Tiffani	36.9457		0.227976	sv		4	rdv2_r06	RDv2 Run 6	rdv2_r06_s044		RDv2						20
	653.011	660-LS	3	480	228.209	0.740543	36.822	Tiffani	36.9457		0.181976	sv		4	rdv2_r06	RDv2 Run 6	rdv2_r06_s045		RDv2						21
	653.554	660-LS	4	480	1142.13	0.501188	36.822	Tiffani	36.9457		0.191176	sv		4	rdv2_r06	RDv2 Run 6	rdv2_r06_s046		RDv2						22
	653.572	660-LS	5	480	1003.42	0.508597	36.822	Tiffani	36.9457		0.181976	sv		4	rdv2_r06	RDv2 Run 6	rdv2_r06_s047		RDv2						23
	653.407	660-LS	6	480	250.564	0.740543	36.822	Tiffani	36.9457		0.181976	sv		4	rdv2_r06	RDv2 Run 6	rdv2_r06_s048		RDv2						24
	652.792	660-LS	1	480	826.585	0.515936	36.822	Shannen	36.9457		0.199456	sv		1	rdv2_r06	RDv2 Run 6	rdv2_r06_s049		RDv2						1
	655.788	660-LS	2	480	1187.06	0.508597	36.822	Shannen	36.9457		0.183816	sv		1	rdv2_r06	RDv2 Run 6	rdv2_r06_s050		RDv2						2
	651.676	660-LS	3	480	1190.88	0.501188	36.822	Shannen	36.9457		0.172776	sv		1	rdv2_r06	RDv2 Run 6	rdv2_r06_s051		RDv2						3
	651.419	660-LS	4	480	436.913	0.661092	36.822	Shannen	36.9457		0.162656	sv		1	rdv2_r06	RDv2 Run 6	rdv2_r06_s052		RDv2						4
	652.901	660-LS	5	480	1087.11	0.493708	36.822	Shannen	36.9457		0.144256	sv		1	rdv2_r06	RDv2 Run 6	rdv2_r06_s053		RDv2						5
	652.88	660-LS	6	480	1103.23	0.48902	36.822	Shannen	36.9457		0.143336	sv		1	rdv2_r06	RDv2 Run 6	rdv2_r06_s054		RDv2						6
	653.497	660-LS	1	480	408.511	0.706867	36.822	Shannen	36.9457		0.238096	sv		2	rdv2_r06	RDv2 Run 6	rdv2_r06_s055		RDv2						7
	655.816	660-LS	2	480	1146.29	0.533283	36.822	Shannen	36.9457		0.193936	sv		2	rdv2_r06	RDv2 Run 6	rdv2_r06_s056		RDv2						8
	655.231	660-LS	3	480	1150.55	0.520881	36.822	Shannen	36.9457		0.196696	sv		2	rdv2_r06	RDv2 Run 6	rdv2_r06_s057		RDv2						9
	654.238	660-LS	4	480	937.673	0.484377	36.822	Shannen	36.9457		0.158056	sv		2	rdv2_r06	RDv2 Run 6	rdv2_r06_s058		RDv2						10
	655.702	660-LS	5	480	1105.35	0.520881	36.822	Shannen	36.9457		0.184736	sv		2	rdv2_r06	RDv2 Run 6	rdv2_r06_s059		RDv2						11
	652.475	660-LS	6	480	1154.34	0.508597	36.822	Shannen	36.9457		0.171856	sv		2	rdv2_r06	RDv2 Run 6	rdv2_r06_s060		RDv2						12
	652.799	660-LS	1	480	388.703	0.720126	36.822	Shannen	36.9457		0.215096	sv		3	rdv2_r06	RDv2 Run 6	rdv2_r06_s061		RDv2						13
	653.891	660-LS	2	480	1172.31	0.52822	36.822	Shannen	36.9457		0.208656	sv		3	rdv2_r06	RDv2 Run 6	rdv2_r06_s062		RDv2						14
	653.375	660-LS	3	480	1116.95	0.535489	36.822	Shannen	36.9457		0.204056	sv		3	rdv2_r06	RDv2 Run 6	rdv2_r06_s063		RDv2						15
	650.184	660-LS	4	480	421.552	0.693735	36.822	Shannen	36.9457		0.183816	sv		3	rdv2_r06	RDv2 Run 6	rdv2_r06_s064		RDv2						16
	653.295	660-LS	5	480	1053.47	0.515936	36.822	Shannen	36.9457		0.188416	sv		3	rdv2_r06	RDv2 Run 6	rdv2_r06_s065		RDv2						17
	655.008	660-LS	6	480	1077.05	0.508597	36.822	Shannen	36.9457		0.181056	sv		3	rdv2_r06	RDv2 Run 6	rdv2_r06_s066		RDv2						18
	651.803	660-LS	1	480	374.363	0.713643	36.822	Shannen	36.9457		0.212336	sv		4	rdv2_r06	RDv2 Run 6	rdv2_r06_s067		RDv2						19
	651.54	660-LS	2	480	1134.85	0.515936	36.822	Shannen	36.9457		0.188416	sv		4	rdv2_r06	RDv2 Run 6	rdv2_r06_s068		RDv2						20
	651.706	660-LS	3	480	1116.87	0.48902	36.822	Shannen	36.9457		0.169096	sv		4	rdv2_r06	RDv2 Run 6	rdv2_r06_s069		RDv2						21
	653.08	660-LS	4	480	431.443	0.6741	36.822	Shannen	36.9457		0.156216	sv		4	rdv2_r06	RDv2 Run 6	rdv2_r06_s070		RDv2						22
	656.223	660-LS	5	480	1094.94	0.48902	36.822	Shannen	36.9457		0.135056	sv		4	rdv2_r06	RDv2 Run 6	rdv2_r06_s071		RDv2						23
	655.235	660-LS	6	480	1025.8	0.501188	36.822	Shannen	36.9457		0.179216	sv		4	rdv2_r06	RDv2 Run 6	rdv2_r06_s072		RDv2						24
	654.529	660-LS	1	480	690.184	0.569286	36.822	Jennie	36.9457		0.227976	sv		1	rdv2_r06	RDv2 Run 6	rdv2_r06_s073		RDv2						1
	655.052	660-LS	2	480	1173.5	0.501188	36.822	Jennie	36.9457		0.178296	sv		1	rdv2_r06	RDv2 Run 6	rdv2_r06_s074		RDv2						2
	654.3	660-LS	3	480	1001.97	0.503768	36.822	Jennie	36.9457		0.176456	sv		1	rdv2_r06	RDv2 Run 6	rdv2_r06_s075		RDv2						3
	653.351	660-LS	4	480	355.867	0.713643	36.822	Jennie	36.9457		0.175536	sv		1	rdv2_r06	RDv2 Run 6	rdv2_r06_s076		RDv2						4
	654.454	660-LS	5	480	1132.17	0.501188	36.822	Jennie	36.9457		0.155296	sv		1	rdv2_r06	RDv2 Run 6	rdv2_r06_s077		RDv2						5
	656.402	660-LS	6	480	606.882	0.576283	36.822	Jennie	36.9457		0.159896	sv		1	rdv2_r06	RDv2 Run 6	rdv2_r06_s078		RDv2						6
	652.937	660-LS	1	480	293.203	0.76709	36.822	Jennie	36.9457		0.248216	sv		2	rdv2_r06	RDv2 Run 6	rdv2_r06_s079		RDv2						7
	655.552	660-LS	2	480	1174.6	0.520881	36.822	Jennie	36.9457		0.219696	sv		2	rdv2_r06	RDv2 Run 6	rdv2_r06_s080		RDv2						8
	652.618	660-LS	3	480	601.887	0.602599	36.822	Jennie	36.9457		0.222456	sv		2	rdv2_r06	RDv2 Run 6	rdv2_r06_s081		RDv2						9
	656.015	660-LS	4	480	773.156	0.525369	36.822	Jennie	36.9457		0.203136	sv		2	rdv2_r06	RDv2 Run 6	rdv2_r06_s082		RDv2						10
	653.247	660-LS	5	480	1194.99	0.515936	36.822	Jennie	36.9457		0.195776	sv		2	rdv2_r06	RDv2 Run 6	rdv2_r06_s083		RDv2						11
	653.642	660-LS	6	480	1008.93	0.52822	36.822	Jennie	36.9457		0.205896	sv		2	rdv2_r06	RDv2 Run 6	rdv2_r06_s084		RDv2						12
	653.999	660-LS	1	480	291.69	0.780864	36.822	Jennie	36.9457		0.251896	sv		3	rdv2_r06	RDv2 Run 6	rdv2_r06_s085		RDv2						13
	655.238	660-LS	2	480	1165.83	0.540622	36.822	Jennie	36.9457		0.222456	sv		3	rdv2_r06	RDv2 Run 6	rdv2_r06_s086		RDv2						14
	654.763	660-LS	3	480	507.682	0.674244	36.822	Jennie	36.9457		0.229816	sv		3	rdv2_r06	RDv2 Run 6	rdv2_r06_s087		RDv2						15
	652.37	660-LS	4	480	307.094	0.759807	36.822	Jennie	36.9457		0.228896	sv		3	rdv2_r06	RDv2 Run 6	rdv2_r06_s088		RDv2						16
	655.064	660-LS	5	480	1110.98	0.547891	36.822	Jennie	36.9457		0.202216	sv		3	rdv2_r06	RDv2 Run 6	rdv2_r06_s089		RDv2						17
	652.507	660-LS	6	480	487.695	0.641536	36.822	Jennie	36.9457		0.174616	sv		3	rdv2_r06	RDv2 Run 6	rdv2_r06_s090		RDv2						18
	655.581	660-LS	1	480	280.735	0.76709	36.822	Jennie	36.9457		0.238096	sv		4	rdv2_r06	RDv2 Run 6	rdv2_r06_s091		RDv2						19
	653.394	660-LS	2	480	1147.15	0.533283	36.822	Jennie	36.9457		0.216016	sv		4	rdv2_r06	RDv2 Run 6	rdv2_r06_s092		RDv2						20
	653.025	660-LS	3	480	492.485	0.661092	36.822	Jennie	36.9457		0.224296	sv		4	rdv2_r06	RDv2 Run 6	rdv2_r06_s093		RDv2						21
	653.03	660-LS	4	480	347.384	0.747026	36.822	Jennie	36.9457		0.194856	sv		4	rdv2_r06	RDv2 Run 6	rdv2_r06_s094		RDv2						22
	653.013	660-LS	5	480	1052.48	0.48902	36.822	Jennie	36.9457		0.145176	sv		4	rdv2_r06	RDv2 Run 6	rdv2_r06_s095		RDv2						23
	650.648	660-LS	6	480	671.578	0.556884	36.822	Jennie	36.9457		0.171856	sv		4	rdv2_r06	RDv2 Run 6	rdv2_r06_s096		RDv2						24
