# Supplementary material for: A photoconversion model for full spectral programming and multiplexing of optogenetic systems
Source: Mol Syst Biol. 2017 Apr 24;13(4):926. doi: 10.15252/msb.20167456 (PMC5408778; doi:10.15252/msb.20167456)
Supplement: Supplementary file 15 — Dataset EV7 [file MSB-13-926-s015.zip › dataset_ev7_cph8-ompr_data_and_analysis/cph8-ompr_data/sv/rdv2_wholepop_sv_histograms.xlsx]

## Sheet: Sheet1
Sample ID	Channel	Unnamed: 2	Bin 1	Bin 2	Bin 3	Bin 4	Bin 5	Bin 6	Bin 7	Bin 8	Bin 9	Bin 10	Bin 11	Bin 12	Bin 13	Bin 14	Bin 15	Bin 16	Bin 17	Bin 18	Bin 19	Bin 20	Bin 21	Bin 22	Bin 23	Bin 24	Bin 25	Bin 26	Bin 27	Bin 28	Bin 29	Bin 30	Bin 31	Bin 32	Bin 33	Bin 34	Bin 35	Bin 36	Bin 37	Bin 38	Bin 39	Bin 40	Bin 41	Bin 42	Bin 43	Bin 44	Bin 45	Bin 46	Bin 47
rdv2_r05_s001	FL1	Bin Values (MEF)	10.9983	11.108	11.2189	11.3308	11.4438	11.558	11.6732	11.7897	11.9073	12.0261	12.146	12.2672	12.3896	12.5132	12.638	12.7641	12.8914	13.02	13.1499	13.281	13.4135	13.5473	13.6825	13.819	13.9568	14.096	14.2367	14.3787	14.5221	14.667	14.8133	14.961	15.1103	15.261	15.4133	15.567	15.7223	15.8791	16.0375	16.1975	16.3591	16.5223	16.6871	16.8536	17.0217	17.1915	17.363
rdv2_r05_s001	FL1	Counts	0	0	0	0	0	0	1	0	0	0	0	0	0	0	0	0	0	0	0	0	1	0	0	0	0	0	0	0	0	0	0	1	0	0	0	0	1	0	0	0	0	0	0	0	0	0	0
rdv2_r05_s002	FL1	Bin Values (MEF)	10.9983	11.108	11.2189	11.3308	11.4438	11.558	11.6732	11.7897	11.9073	12.0261	12.146	12.2672	12.3896	12.5132	12.638	12.7641	12.8914	13.02	13.1499	13.281	13.4135	13.5473	13.6825	13.819	13.9568	14.096	14.2367	14.3787	14.5221	14.667	14.8133	14.961	15.1103	15.261	15.4133	15.567	15.7223	15.8791	16.0375	16.1975	16.3591	16.5223	16.6871	16.8536	17.0217	17.1915	17.363
rdv2_r05_s002	FL1	Counts	0	0	0	0	0	0	0	0	0	0	0	0	0	0	0	0	0	0	0	0	0	0	0	0	0	0	0	0	0	1	0	0	0	0	1	0	0	1	0	0	1	0	0	0	0	1	0
rdv2_r05_s003	FL1	Bin Values (MEF)	10.9983	11.108	11.2189	11.3308	11.4438	11.558	11.6732	11.7897	11.9073	12.0261	12.146	12.2672	12.3896	12.5132	12.638	12.7641	12.8914	13.02	13.1499	13.281	13.4135	13.5473	13.6825	13.819	13.9568	14.096	14.2367	14.3787	14.5221	14.667	14.8133	14.961	15.1103	15.261	15.4133	15.567	15.7223	15.8791	16.0375	16.1975	16.3591	16.5223	16.6871	16.8536	17.0217	17.1915	17.363
rdv2_r05_s003	FL1	Counts	0	0	0	0	0	0	0	0	0	0	0	0	0	0	0	0	0	0	0	0	0	0	0	0	0	0	0	0	0	0	0	0	0	0	0	0	0	0	0	0	0	0	1	0	0	1	0
rdv2_r05_s004	FL1	Bin Values (MEF)	10.9983	11.108	11.2189	11.3308	11.4438	11.558	11.6732	11.7897	11.9073	12.0261	12.146	12.2672	12.3896	12.5132	12.638	12.7641	12.8914	13.02	13.1499	13.281	13.4135	13.5473	13.6825	13.819	13.9568	14.096	14.2367	14.3787	14.5221	14.667	14.8133	14.961	15.1103	15.261	15.4133	15.567	15.7223	15.8791	16.0375	16.1975	16.3591	16.5223	16.6871	16.8536	17.0217	17.1915	17.363
rdv2_r05_s004	FL1	Counts	0	0	0	0	0	1	0	0	0	1	0	0	0	0	0	0	0	0	0	0	0	0	1	0	0	0	0	0	0	0	0	0	0	0	0	0	0	0	0	0	0	0	0	0	0	0	0
rdv2_r05_s005	FL1	Bin Values (MEF)	10.9983	11.108	11.2189	11.3308	11.4438	11.558	11.6732	11.7897	11.9073	12.0261	12.146	12.2672	12.3896	12.5132	12.638	12.7641	12.8914	13.02	13.1499	13.281	13.4135	13.5473	13.6825	13.819	13.9568	14.096	14.2367	14.3787	14.5221	14.667	14.8133	14.961	15.1103	15.261	15.4133	15.567	15.7223	15.8791	16.0375	16.1975	16.3591	16.5223	16.6871	16.8536	17.0217	17.1915	17.363
rdv2_r05_s005	FL1	Counts	0	0	0	0	0	0	0	0	0	0	0	0	0	0	0	0	1	1	1	0	0	0	0	0	0	0	0	0	0	0	0	0	0	0	0	0	0	0	0	0	0	0	0	0	0	0	0
rdv2_r05_s006	FL1	Bin Values (MEF)	10.9983	11.108	11.2189	11.3308	11.4438	11.558	11.6732	11.7897	11.9073	12.0261	12.146	12.2672	12.3896	12.5132	12.638	12.7641	12.8914	13.02	13.1499	13.281	13.4135	13.5473	13.6825	13.819	13.9568	14.096	14.2367	14.3787	14.5221	14.667	14.8133	14.961	15.1103	15.261	15.4133	15.567	15.7223	15.8791	16.0375	16.1975	16.3591	16.5223	16.6871	16.8536	17.0217	17.1915	17.363
rdv2_r05_s006	FL1	Counts	0	0	0	0	0	0	0	0	0	0	0	0	0	0	0	1	0	0	0	0	0	0	0	0	0	0	0	0	0	0	0	0	0	0	0	0	0	0	0	0	0	0	0	0	0	0	0
rdv2_r05_s007	FL1	Bin Values (MEF)	10.9983	11.108	11.2189	11.3308	11.4438	11.558	11.6732	11.7897	11.9073	12.0261	12.146	12.2672	12.3896	12.5132	12.638	12.7641	12.8914	13.02	13.1499	13.281	13.4135	13.5473	13.6825	13.819	13.9568	14.096	14.2367	14.3787	14.5221	14.667	14.8133	14.961	15.1103	15.261	15.4133	15.567	15.7223	15.8791	16.0375	16.1975	16.3591	16.5223	16.6871	16.8536	17.0217	17.1915	17.363
rdv2_r05_s007	FL1	Counts	0	0	0	0	0	0	1	0	0	0	0	0	0	0	0	0	1	0	0	0	0	0	0	0	0	0	0	0	0	0	0	0	0	1	0	0	0	0	0	0	0	0	0	1	0	1	0
rdv2_r05_s008	FL1	Bin Values (MEF)	10.9983	11.108	11.2189	11.3308	11.4438	11.558	11.6732	11.7897	11.9073	12.0261	12.146	12.2672	12.3896	12.5132	12.638	12.7641	12.8914	13.02	13.1499	13.281	13.4135	13.5473	13.6825	13.819	13.9568	14.096	14.2367	14.3787	14.5221	14.667	14.8133	14.961	15.1103	15.261	15.4133	15.567	15.7223	15.8791	16.0375	16.1975	16.3591	16.5223	16.6871	16.8536	17.0217	17.1915	17.363
rdv2_r05_s008	FL1	Counts	0	0	0	1	0	0	0	1	0	0	0	0	0	0	0	0	0	0	0	0	0	0	0	0	0	0	0	0	0	0	0	0	0	0	0	0	0	0	0	0	0	0	0	0	0	0	0
rdv2_r05_s009	FL1	Bin Values (MEF)	10.9983	11.108	11.2189	11.3308	11.4438	11.558	11.6732	11.7897	11.9073	12.0261	12.146	12.2672	12.3896	12.5132	12.638	12.7641	12.8914	13.02	13.1499	13.281	13.4135	13.5473	13.6825	13.819	13.9568	14.096	14.2367	14.3787	14.5221	14.667	14.8133	14.961	15.1103	15.261	15.4133	15.567	15.7223	15.8791	16.0375	16.1975	16.3591	16.5223	16.6871	16.8536	17.0217	17.1915	17.363
rdv2_r05_s009	FL1	Counts	0	0	0	0	0	0	0	0	0	0	0	0	0	0	0	0	0	0	0	0	0	0	0	0	0	1	0	0	0	0	0	0	0	0	0	0	0	0	0	0	0	1	0	0	0	0	0
rdv2_r05_s010	FL1	Bin Values (MEF)	10.9983	11.108	11.2189	11.3308	11.4438	11.558	11.6732	11.7897	11.9073	12.0261	12.146	12.2672	12.3896	12.5132	12.638	12.7641	12.8914	13.02	13.1499	13.281	13.4135	13.5473	13.6825	13.819	13.9568	14.096	14.2367	14.3787	14.5221	14.667	14.8133	14.961	15.1103	15.261	15.4133	15.567	15.7223	15.8791	16.0375	16.1975	16.3591	16.5223	16.6871	16.8536	17.0217	17.1915	17.363
rdv2_r05_s010	FL1	Counts	0	0	0	0	0	1	0	1	0	0	1	0	0	0	0	0	0	0	0	1	0	0	1	0	0	0	0	0	0	0	0	1	0	0	1	0	0	0	0	0	0	0	0	0	0	0	0
rdv2_r05_s011	FL1	Bin Values (MEF)	10.9983	11.108	11.2189	11.3308	11.4438	11.558	11.6732	11.7897	11.9073	12.0261	12.146	12.2672	12.3896	12.5132	12.638	12.7641	12.8914	13.02	13.1499	13.281	13.4135	13.5473	13.6825	13.819	13.9568	14.096	14.2367	14.3787	14.5221	14.667	14.8133	14.961	15.1103	15.261	15.4133	15.567	15.7223	15.8791	16.0375	16.1975	16.3591	16.5223	16.6871	16.8536	17.0217	17.1915	17.363
rdv2_r05_s011	FL1	Counts	0	0	0	0	0	0	0	0	0	0	0	0	0	0	0	0	0	0	0	0	1	0	0	0	0	0	0	0	0	0	0	0	0	0	0	0	0	0	1	0	0	0	0	0	0	0	0
rdv2_r05_s012	FL1	Bin Values (MEF)	10.9983	11.108	11.2189	11.3308	11.4438	11.558	11.6732	11.7897	11.9073	12.0261	12.146	12.2672	12.3896	12.5132	12.638	12.7641	12.8914	13.02	13.1499	13.281	13.4135	13.5473	13.6825	13.819	13.9568	14.096	14.2367	14.3787	14.5221	14.667	14.8133	14.961	15.1103	15.261	15.4133	15.567	15.7223	15.8791	16.0375	16.1975	16.3591	16.5223	16.6871	16.8536	17.0217	17.1915	17.363
rdv2_r05_s012	FL1	Counts	0	0	0	0	0	0	0	0	0	0	0	0	0	0	0	0	0	1	0	0	0	0	0	0	0	0	0	0	0	0	0	0	0	0	0	0	0	0	0	0	0	0	0	0	0	0	0
rdv2_r05_s013	FL1	Bin Values (MEF)	10.9983	11.108	11.2189	11.3308	11.4438	11.558	11.6732	11.7897	11.9073	12.0261	12.146	12.2672	12.3896	12.5132	12.638	12.7641	12.8914	13.02	13.1499	13.281	13.4135	13.5473	13.6825	13.819	13.9568	14.096	14.2367	14.3787	14.5221	14.667	14.8133	14.961	15.1103	15.261	15.4133	15.567	15.7223	15.8791	16.0375	16.1975	16.3591	16.5223	16.6871	16.8536	17.0217	17.1915	17.363
rdv2_r05_s013	FL1	Counts	0	0	0	0	0	0	0	0	0	0	0	0	0	0	0	0	0	0	0	0	0	0	1	0	0	1	0	0	0	0	0	0	0	0	0	0	0	0	0	0	0	0	0	1	0	0	0
rdv2_r05_s014	FL1	Bin Values (MEF)	10.9983	11.108	11.2189	11.3308	11.4438	11.558	11.6732	11.7897	11.9073	12.0261	12.146	12.2672	12.3896	12.5132	12.638	12.7641	12.8914	13.02	13.1499	13.281	13.4135	13.5473	13.6825	13.819	13.9568	14.096	14.2367	14.3787	14.5221	14.667	14.8133	14.961	15.1103	15.261	15.4133	15.567	15.7223	15.8791	16.0375	16.1975	16.3591	16.5223	16.6871	16.8536	17.0217	17.1915	17.363
rdv2_r05_s014	FL1	Counts	0	0	0	0	0	0	0	0	0	0	0	0	0	0	0	0	1	0	0	0	0	0	0	0	0	0	0	0	0	0	0	0	0	0	0	0	0	0	0	0	0	0	0	0	0	0	0
rdv2_r05_s015	FL1	Bin Values (MEF)	10.9983	11.108	11.2189	11.3308	11.4438	11.558	11.6732	11.7897	11.9073	12.0261	12.146	12.2672	12.3896	12.5132	12.638	12.7641	12.8914	13.02	13.1499	13.281	13.4135	13.5473	13.6825	13.819	13.9568	14.096	14.2367	14.3787	14.5221	14.667	14.8133	14.961	15.1103	15.261	15.4133	15.567	15.7223	15.8791	16.0375	16.1975	16.3591	16.5223	16.6871	16.8536	17.0217	17.1915	17.363
rdv2_r05_s015	FL1	Counts	0	0	0	0	0	0	0	0	0	0	0	0	0	0	0	0	0	0	0	0	0	0	0	0	1	0	0	0	0	0	0	0	0	0	0	0	0	0	0	0	0	0	0	0	0	0	1
rdv2_r05_s016	FL1	Bin Values (MEF)	10.9983	11.108	11.2189	11.3308	11.4438	11.558	11.6732	11.7897	11.9073	12.0261	12.146	12.2672	12.3896	12.5132	12.638	12.7641	12.8914	13.02	13.1499	13.281	13.4135	13.5473	13.6825	13.819	13.9568	14.096	14.2367	14.3787	14.5221	14.667	14.8133	14.961	15.1103	15.261	15.4133	15.567	15.7223	15.8791	16.0375	16.1975	16.3591	16.5223	16.6871	16.8536	17.0217	17.1915	17.363
rdv2_r05_s016	FL1	Counts	0	0	0	0	0	0	0	0	0	0	0	0	2	0	0	1	0	0	0	0	0	0	0	0	0	0	0	0	0	0	1	0	1	0	0	0	0	0	0	0	0	1	0	0	0	0	1
rdv2_r05_s017	FL1	Bin Values (MEF)	10.9983	11.108	11.2189	11.3308	11.4438	11.558	11.6732	11.7897	11.9073	12.0261	12.146	12.2672	12.3896	12.5132	12.638	12.7641	12.8914	13.02	13.1499	13.281	13.4135	13.5473	13.6825	13.819	13.9568	14.096	14.2367	14.3787	14.5221	14.667	14.8133	14.961	15.1103	15.261	15.4133	15.567	15.7223	15.8791	16.0375	16.1975	16.3591	16.5223	16.6871	16.8536	17.0217	17.1915	17.363
rdv2_r05_s017	FL1	Counts	0	0	0	0	0	0	0	0	0	0	0	0	0	0	0	0	1	0	0	0	0	1	0	0	0	0	0	0	0	0	0	0	0	0	0	0	0	0	0	0	0	0	1	0	0	0	0
rdv2_r05_s018	FL1	Bin Values (MEF)	10.9983	11.108	11.2189	11.3308	11.4438	11.558	11.6732	11.7897	11.9073	12.0261	12.146	12.2672	12.3896	12.5132	12.638	12.7641	12.8914	13.02	13.1499	13.281	13.4135	13.5473	13.6825	13.819	13.9568	14.096	14.2367	14.3787	14.5221	14.667	14.8133	14.961	15.1103	15.261	15.4133	15.567	15.7223	15.8791	16.0375	16.1975	16.3591	16.5223	16.6871	16.8536	17.0217	17.1915	17.363
rdv2_r05_s018	FL1	Counts	0	0	0	0	0	0	0	0	0	0	1	0	0	0	0	0	0	0	0	0	0	0	0	0	0	0	0	0	0	0	0	0	0	0	0	0	0	0	0	0	0	0	0	0	0	0	0
rdv2_r05_s019	FL1	Bin Values (MEF)	10.9983	11.108	11.2189	11.3308	11.4438	11.558	11.6732	11.7897	11.9073	12.0261	12.146	12.2672	12.3896	12.5132	12.638	12.7641	12.8914	13.02	13.1499	13.281	13.4135	13.5473	13.6825	13.819	13.9568	14.096	14.2367	14.3787	14.5221	14.667	14.8133	14.961	15.1103	15.261	15.4133	15.567	15.7223	15.8791	16.0375	16.1975	16.3591	16.5223	16.6871	16.8536	17.0217	17.1915	17.363
rdv2_r05_s019	FL1	Counts	0	1	0	0	1	0	0	0	1	0	0	0	0	0	0	0	0	0	0	0	0	0	1	0	0	0	0	1	2	0	0	0	0	0	0	0	0	0	1	1	0	0	0	0	0	0	1
rdv2_r05_s020	FL1	Bin Values (MEF)	10.9983	11.108	11.2189	11.3308	11.4438	11.558	11.6732	11.7897	11.9073	12.0261	12.146	12.2672	12.3896	12.5132	12.638	12.7641	12.8914	13.02	13.1499	13.281	13.4135	13.5473	13.6825	13.819	13.9568	14.096	14.2367	14.3787	14.5221	14.667	14.8133	14.961	15.1103	15.261	15.4133	15.567	15.7223	15.8791	16.0375	16.1975	16.3591	16.5223	16.6871	16.8536	17.0217	17.1915	17.363
rdv2_r05_s020	FL1	Counts	0	0	0	0	0	0	0	0	0	0	0	0	0	0	0	0	0	0	0	0	0	0	0	0	0	0	0	0	0	0	0	0	0	0	0	0	0	0	0	0	0	0	0	0	0	0	0
rdv2_r05_s021	FL1	Bin Values (MEF)	10.9983	11.108	11.2189	11.3308	11.4438	11.558	11.6732	11.7897	11.9073	12.0261	12.146	12.2672	12.3896	12.5132	12.638	12.7641	12.8914	13.02	13.1499	13.281	13.4135	13.5473	13.6825	13.819	13.9568	14.096	14.2367	14.3787	14.5221	14.667	14.8133	14.961	15.1103	15.261	15.4133	15.567	15.7223	15.8791	16.0375	16.1975	16.3591	16.5223	16.6871	16.8536	17.0217	17.1915	17.363
rdv2_r05_s021	FL1	Counts	0	1	0	0	0	0	0	0	0	0	0	0	0	0	0	0	0	0	0	0	0	0	0	0	0	0	0	0	0	1	0	0	1	0	0	0	0	0	0	0	0	0	0	0	0	0	2
rdv2_r05_s022	FL1	Bin Values (MEF)	10.9983	11.108	11.2189	11.3308	11.4438	11.558	11.6732	11.7897	11.9073	12.0261	12.146	12.2672	12.3896	12.5132	12.638	12.7641	12.8914	13.02	13.1499	13.281	13.4135	13.5473	13.6825	13.819	13.9568	14.096	14.2367	14.3787	14.5221	14.667	14.8133	14.961	15.1103	15.261	15.4133	15.567	15.7223	15.8791	16.0375	16.1975	16.3591	16.5223	16.6871	16.8536	17.0217	17.1915	17.363
rdv2_r05_s022	FL1	Counts	0	0	0	0	0	0	0	0	0	0	0	0	0	0	0	0	0	0	0	0	0	0	0	0	0	0	0	0	0	0	0	0	0	0	0	0	0	0	0	0	0	0	0	0	0	0	0
rdv2_r05_s023	FL1	Bin Values (MEF)	10.9983	11.108	11.2189	11.3308	11.4438	11.558	11.6732	11.7897	11.9073	12.0261	12.146	12.2672	12.3896	12.5132	12.638	12.7641	12.8914	13.02	13.1499	13.281	13.4135	13.5473	13.6825	13.819	13.9568	14.096	14.2367	14.3787	14.5221	14.667	14.8133	14.961	15.1103	15.261	15.4133	15.567	15.7223	15.8791	16.0375	16.1975	16.3591	16.5223	16.6871	16.8536	17.0217	17.1915	17.363
rdv2_r05_s023	FL1	Counts	0	1	0	0	0	0	0	0	0	0	0	0	0	0	0	0	0	0	0	0	0	0	0	0	0	0	0	0	0	0	0	0	0	0	0	0	0	0	0	0	0	0	0	0	0	0	0
rdv2_r05_s024	FL1	Bin Values (MEF)	10.9983	11.108	11.2189	11.3308	11.4438	11.558	11.6732	11.7897	11.9073	12.0261	12.146	12.2672	12.3896	12.5132	12.638	12.7641	12.8914	13.02	13.1499	13.281	13.4135	13.5473	13.6825	13.819	13.9568	14.096	14.2367	14.3787	14.5221	14.667	14.8133	14.961	15.1103	15.261	15.4133	15.567	15.7223	15.8791	16.0375	16.1975	16.3591	16.5223	16.6871	16.8536	17.0217	17.1915	17.363
rdv2_r05_s024	FL1	Counts	0	0	0	0	1	0	0	0	0	0	0	0	0	0	0	0	0	0	0	0	0	0	0	0	0	0	0	0	0	0	0	0	0	0	0	0	0	0	0	0	0	0	0	0	0	0	0
rdv2_r05_s025	FL1	Bin Values (MEF)	10.9983	11.108	11.2189	11.3308	11.4438	11.558	11.6732	11.7897	11.9073	12.0261	12.146	12.2672	12.3896	12.5132	12.638	12.7641	12.8914	13.02	13.1499	13.281	13.4135	13.5473	13.6825	13.819	13.9568	14.096	14.2367	14.3787	14.5221	14.667	14.8133	14.961	15.1103	15.261	15.4133	15.567	15.7223	15.8791	16.0375	16.1975	16.3591	16.5223	16.6871	16.8536	17.0217	17.1915	17.363
rdv2_r05_s025	FL1	Counts	0	0	0	0	0	0	1	0	0	0	0	0	0	0	0	0	1	0	0	0	0	0	0	0	0	0	0	0	0	0	0	0	0	0	0	0	0	0	0	0	0	0	0	0	0	0	0
rdv2_r05_s026	FL1	Bin Values (MEF)	10.9983	11.108	11.2189	11.3308	11.4438	11.558	11.6732	11.7897	11.9073	12.0261	12.146	12.2672	12.3896	12.5132	12.638	12.7641	12.8914	13.02	13.1499	13.281	13.4135	13.5473	13.6825	13.819	13.9568	14.096	14.2367	14.3787	14.5221	14.667	14.8133	14.961	15.1103	15.261	15.4133	15.567	15.7223	15.8791	16.0375	16.1975	16.3591	16.5223	16.6871	16.8536	17.0217	17.1915	17.363
rdv2_r05_s026	FL1	Counts	0	0	0	0	0	0	0	0	0	0	0	0	0	0	0	0	0	0	0	0	0	0	0	0	0	0	0	0	0	0	0	0	0	0	0	0	0	0	0	0	1	0	0	0	0	0	0
rdv2_r05_s027	FL1	Bin Values (MEF)	10.9983	11.108	11.2189	11.3308	11.4438	11.558	11.6732	11.7897	11.9073	12.0261	12.146	12.2672	12.3896	12.5132	12.638	12.7641	12.8914	13.02	13.1499	13.281	13.4135	13.5473	13.6825	13.819	13.9568	14.096	14.2367	14.3787	14.5221	14.667	14.8133	14.961	15.1103	15.261	15.4133	15.567	15.7223	15.8791	16.0375	16.1975	16.3591	16.5223	16.6871	16.8536	17.0217	17.1915	17.363
rdv2_r05_s027	FL1	Counts	0	0	0	0	0	0	0	0	0	0	0	0	0	0	0	0	0	0	0	0	0	0	0	0	0	0	0	0	0	0	0	0	0	0	1	0	0	0	0	0	0	0	1	0	0	0	0
rdv2_r05_s028	FL1	Bin Values (MEF)	10.9983	11.108	11.2189	11.3308	11.4438	11.558	11.6732	11.7897	11.9073	12.0261	12.146	12.2672	12.3896	12.5132	12.638	12.7641	12.8914	13.02	13.1499	13.281	13.4135	13.5473	13.6825	13.819	13.9568	14.096	14.2367	14.3787	14.5221	14.667	14.8133	14.961	15.1103	15.261	15.4133	15.567	15.7223	15.8791	16.0375	16.1975	16.3591	16.5223	16.6871	16.8536	17.0217	17.1915	17.363
rdv2_r05_s028	FL1	Counts	0	0	0	0	0	1	0	1	0	0	0	2	0	0	0	1	0	1	0	0	0	0	1	2	1	0	0	2	0	1	0	2	0	0	1	1	1	2	2	1	1	1	1	0	1	1	0
rdv2_r05_s029	FL1	Bin Values (MEF)	10.9983	11.108	11.2189	11.3308	11.4438	11.558	11.6732	11.7897	11.9073	12.0261	12.146	12.2672	12.3896	12.5132	12.638	12.7641	12.8914	13.02	13.1499	13.281	13.4135	13.5473	13.6825	13.819	13.9568	14.096	14.2367	14.3787	14.5221	14.667	14.8133	14.961	15.1103	15.261	15.4133	15.567	15.7223	15.8791	16.0375	16.1975	16.3591	16.5223	16.6871	16.8536	17.0217	17.1915	17.363
rdv2_r05_s029	FL1	Counts	0	0	0	0	0	0	0	0	0	0	0	0	0	0	0	0	0	0	0	0	0	0	0	0	0	0	0	0	0	0	0	1	0	0	0	1	0	0	0	0	0	0	0	0	0	0	0
rdv2_r05_s030	FL1	Bin Values (MEF)	10.9983	11.108	11.2189	11.3308	11.4438	11.558	11.6732	11.7897	11.9073	12.0261	12.146	12.2672	12.3896	12.5132	12.638	12.7641	12.8914	13.02	13.1499	13.281	13.4135	13.5473	13.6825	13.819	13.9568	14.096	14.2367	14.3787	14.5221	14.667	14.8133	14.961	15.1103	15.261	15.4133	15.567	15.7223	15.8791	16.0375	16.1975	16.3591	16.5223	16.6871	16.8536	17.0217	17.1915	17.363
rdv2_r05_s030	FL1	Counts	0	0	0	0	0	0	0	0	0	0	0	0	0	0	0	0	0	0	0	0	0	0	0	0	0	0	0	0	0	0	0	0	0	0	0	0	0	0	0	0	0	0	0	0	0	0	0
rdv2_r05_s031	FL1	Bin Values (MEF)	10.9983	11.108	11.2189	11.3308	11.4438	11.558	11.6732	11.7897	11.9073	12.0261	12.146	12.2672	12.3896	12.5132	12.638	12.7641	12.8914	13.02	13.1499	13.281	13.4135	13.5473	13.6825	13.819	13.9568	14.096	14.2367	14.3787	14.5221	14.667	14.8133	14.961	15.1103	15.261	15.4133	15.567	15.7223	15.8791	16.0375	16.1975	16.3591	16.5223	16.6871	16.8536	17.0217	17.1915	17.363
rdv2_r05_s031	FL1	Counts	0	0	1	0	1	0	1	1	0	2	0	0	1	0	1	0	1	1	1	0	0	1	1	0	0	0	0	0	1	0	0	1	2	0	1	3	2	2	1	1	0	1	1	2	0	1	0
rdv2_r05_s032	FL1	Bin Values (MEF)	10.9983	11.108	11.2189	11.3308	11.4438	11.558	11.6732	11.7897	11.9073	12.0261	12.146	12.2672	12.3896	12.5132	12.638	12.7641	12.8914	13.02	13.1499	13.281	13.4135	13.5473	13.6825	13.819	13.9568	14.096	14.2367	14.3787	14.5221	14.667	14.8133	14.961	15.1103	15.261	15.4133	15.567	15.7223	15.8791	16.0375	16.1975	16.3591	16.5223	16.6871	16.8536	17.0217	17.1915	17.363
rdv2_r05_s032	FL1	Counts	0	0	0	0	0	0	0	0	0	0	0	0	1	0	0	0	0	0	0	0	0	0	0	0	0	0	0	0	0	0	0	0	0	0	0	0	0	0	0	0	0	0	1	0	0	0	0
rdv2_r05_s033	FL1	Bin Values (MEF)	10.9983	11.108	11.2189	11.3308	11.4438	11.558	11.6732	11.7897	11.9073	12.0261	12.146	12.2672	12.3896	12.5132	12.638	12.7641	12.8914	13.02	13.1499	13.281	13.4135	13.5473	13.6825	13.819	13.9568	14.096	14.2367	14.3787	14.5221	14.667	14.8133	14.961	15.1103	15.261	15.4133	15.567	15.7223	15.8791	16.0375	16.1975	16.3591	16.5223	16.6871	16.8536	17.0217	17.1915	17.363
rdv2_r05_s033	FL1	Counts	0	0	0	0	0	0	0	0	0	0	0	0	0	0	0	0	0	0	0	0	0	0	0	0	0	0	0	0	0	0	0	0	0	0	0	0	0	0	0	0	0	0	0	0	0	0	0
rdv2_r05_s034	FL1	Bin Values (MEF)	10.9983	11.108	11.2189	11.3308	11.4438	11.558	11.6732	11.7897	11.9073	12.0261	12.146	12.2672	12.3896	12.5132	12.638	12.7641	12.8914	13.02	13.1499	13.281	13.4135	13.5473	13.6825	13.819	13.9568	14.096	14.2367	14.3787	14.5221	14.667	14.8133	14.961	15.1103	15.261	15.4133	15.567	15.7223	15.8791	16.0375	16.1975	16.3591	16.5223	16.6871	16.8536	17.0217	17.1915	17.363
rdv2_r05_s034	FL1	Counts	0	0	0	0	0	0	0	0	0	0	0	0	0	0	1	0	1	0	0	0	0	0	0	0	0	0	0	1	0	0	0	0	0	0	0	1	0	0	0	0	0	0	0	0	0	0	0
rdv2_r05_s035	FL1	Bin Values (MEF)	10.9983	11.108	11.2189	11.3308	11.4438	11.558	11.6732	11.7897	11.9073	12.0261	12.146	12.2672	12.3896	12.5132	12.638	12.7641	12.8914	13.02	13.1499	13.281	13.4135	13.5473	13.6825	13.819	13.9568	14.096	14.2367	14.3787	14.5221	14.667	14.8133	14.961	15.1103	15.261	15.4133	15.567	15.7223	15.8791	16.0375	16.1975	16.3591	16.5223	16.6871	16.8536	17.0217	17.1915	17.363
rdv2_r05_s035	FL1	Counts	0	0	0	0	0	0	0	0	0	0	0	0	0	0	0	0	0	0	0	0	0	0	0	0	0	0	0	0	0	0	0	0	0	0	0	0	0	0	0	0	0	0	0	0	0	0	0
rdv2_r05_s036	FL1	Bin Values (MEF)	10.9983	11.108	11.2189	11.3308	11.4438	11.558	11.6732	11.7897	11.9073	12.0261	12.146	12.2672	12.3896	12.5132	12.638	12.7641	12.8914	13.02	13.1499	13.281	13.4135	13.5473	13.6825	13.819	13.9568	14.096	14.2367	14.3787	14.5221	14.667	14.8133	14.961	15.1103	15.261	15.4133	15.567	15.7223	15.8791	16.0375	16.1975	16.3591	16.5223	16.6871	16.8536	17.0217	17.1915	17.363
rdv2_r05_s036	FL1	Counts	0	0	0	1	0	0	0	0	0	0	0	0	0	0	0	0	0	0	0	0	0	0	0	0	0	0	0	0	0	0	1	0	0	0	0	0	0	0	0	0	0	1	0	0	0	0	0
rdv2_r05_s037	FL1	Bin Values (MEF)	10.9983	11.108	11.2189	11.3308	11.4438	11.558	11.6732	11.7897	11.9073	12.0261	12.146	12.2672	12.3896	12.5132	12.638	12.7641	12.8914	13.02	13.1499	13.281	13.4135	13.5473	13.6825	13.819	13.9568	14.096	14.2367	14.3787	14.5221	14.667	14.8133	14.961	15.1103	15.261	15.4133	15.567	15.7223	15.8791	16.0375	16.1975	16.3591	16.5223	16.6871	16.8536	17.0217	17.1915	17.363
rdv2_r05_s037	FL1	Counts	0	0	1	0	1	0	0	1	1	1	0	0	0	0	0	0	1	0	0	0	0	0	2	0	1	0	1	1	1	0	0	2	1	0	0	0	0	1	0	2	0	0	0	0	1	2	4
rdv2_r05_s038	FL1	Bin Values (MEF)	10.9983	11.108	11.2189	11.3308	11.4438	11.558	11.6732	11.7897	11.9073	12.0261	12.146	12.2672	12.3896	12.5132	12.638	12.7641	12.8914	13.02	13.1499	13.281	13.4135	13.5473	13.6825	13.819	13.9568	14.096	14.2367	14.3787	14.5221	14.667	14.8133	14.961	15.1103	15.261	15.4133	15.567	15.7223	15.8791	16.0375	16.1975	16.3591	16.5223	16.6871	16.8536	17.0217	17.1915	17.363
rdv2_r05_s038	FL1	Counts	0	0	0	0	0	0	0	0	0	0	0	0	0	0	0	0	0	0	0	0	0	0	0	0	0	0	0	0	0	0	0	0	0	0	0	0	0	0	0	0	0	0	0	0	0	0	0
rdv2_r05_s039	FL1	Bin Values (MEF)	10.9983	11.108	11.2189	11.3308	11.4438	11.558	11.6732	11.7897	11.9073	12.0261	12.146	12.2672	12.3896	12.5132	12.638	12.7641	12.8914	13.02	13.1499	13.281	13.4135	13.5473	13.6825	13.819	13.9568	14.096	14.2367	14.3787	14.5221	14.667	14.8133	14.961	15.1103	15.261	15.4133	15.567	15.7223	15.8791	16.0375	16.1975	16.3591	16.5223	16.6871	16.8536	17.0217	17.1915	17.363
rdv2_r05_s039	FL1	Counts	0	0	0	0	0	0	0	0	0	0	0	0	0	0	0	0	0	0	0	0	0	0	0	0	0	1	0	0	0	0	0	0	0	0	0	0	0	0	0	0	0	0	0	0	0	0	0
rdv2_r05_s040	FL1	Bin Values (MEF)	10.9983	11.108	11.2189	11.3308	11.4438	11.558	11.6732	11.7897	11.9073	12.0261	12.146	12.2672	12.3896	12.5132	12.638	12.7641	12.8914	13.02	13.1499	13.281	13.4135	13.5473	13.6825	13.819	13.9568	14.096	14.2367	14.3787	14.5221	14.667	14.8133	14.961	15.1103	15.261	15.4133	15.567	15.7223	15.8791	16.0375	16.1975	16.3591	16.5223	16.6871	16.8536	17.0217	17.1915	17.363
rdv2_r05_s040	FL1	Counts	0	0	0	0	0	0	0	0	0	1	1	0	0	1	0	0	0	0	1	0	0	1	1	0	1	0	0	0	1	1	0	0	0	0	0	0	2	0	0	0	0	1	0	0	0	1	0
rdv2_r05_s041	FL1	Bin Values (MEF)	10.9983	11.108	11.2189	11.3308	11.4438	11.558	11.6732	11.7897	11.9073	12.0261	12.146	12.2672	12.3896	12.5132	12.638	12.7641	12.8914	13.02	13.1499	13.281	13.4135	13.5473	13.6825	13.819	13.9568	14.096	14.2367	14.3787	14.5221	14.667	14.8133	14.961	15.1103	15.261	15.4133	15.567	15.7223	15.8791	16.0375	16.1975	16.3591	16.5223	16.6871	16.8536	17.0217	17.1915	17.363
rdv2_r05_s041	FL1	Counts	0	0	0	0	0	0	0	0	0	0	0	0	0	0	1	0	0	0	0	0	0	0	0	0	0	0	0	0	0	1	0	0	0	0	0	0	0	0	0	0	0	0	0	0	0	0	0
rdv2_r05_s042	FL1	Bin Values (MEF)	10.9983	11.108	11.2189	11.3308	11.4438	11.558	11.6732	11.7897	11.9073	12.0261	12.146	12.2672	12.3896	12.5132	12.638	12.7641	12.8914	13.02	13.1499	13.281	13.4135	13.5473	13.6825	13.819	13.9568	14.096	14.2367	14.3787	14.5221	14.667	14.8133	14.961	15.1103	15.261	15.4133	15.567	15.7223	15.8791	16.0375	16.1975	16.3591	16.5223	16.6871	16.8536	17.0217	17.1915	17.363
rdv2_r05_s042	FL1	Counts	0	0	0	0	0	0	0	0	0	0	0	0	0	0	0	0	0	0	0	0	0	0	0	0	0	0	0	1	0	0	0	0	0	0	0	0	0	1	0	0	0	0	0	0	0	0	0
rdv2_r05_s043	FL1	Bin Values (MEF)	10.9983	11.108	11.2189	11.3308	11.4438	11.558	11.6732	11.7897	11.9073	12.0261	12.146	12.2672	12.3896	12.5132	12.638	12.7641	12.8914	13.02	13.1499	13.281	13.4135	13.5473	13.6825	13.819	13.9568	14.096	14.2367	14.3787	14.5221	14.667	14.8133	14.961	15.1103	15.261	15.4133	15.567	15.7223	15.8791	16.0375	16.1975	16.3591	16.5223	16.6871	16.8536	17.0217	17.1915	17.363
rdv2_r05_s043	FL1	Counts	0	0	1	0	0	2	1	2	1	1	1	2	1	0	0	0	0	0	0	0	1	0	1	0	0	0	0	1	1	0	1	0	1	2	2	1	1	1	1	1	0	1	0	1	1	0	0
rdv2_r05_s044	FL1	Bin Values (MEF)	10.9983	11.108	11.2189	11.3308	11.4438	11.558	11.6732	11.7897	11.9073	12.0261	12.146	12.2672	12.3896	12.5132	12.638	12.7641	12.8914	13.02	13.1499	13.281	13.4135	13.5473	13.6825	13.819	13.9568	14.096	14.2367	14.3787	14.5221	14.667	14.8133	14.961	15.1103	15.261	15.4133	15.567	15.7223	15.8791	16.0375	16.1975	16.3591	16.5223	16.6871	16.8536	17.0217	17.1915	17.363
rdv2_r05_s044	FL1	Counts	0	0	0	0	0	1	0	0	0	0	0	0	0	0	0	0	1	0	0	0	0	0	0	0	0	0	0	0	0	0	0	0	0	0	0	0	0	0	0	0	0	0	0	0	0	0	0
rdv2_r05_s045	FL1	Bin Values (MEF)	10.9983	11.108	11.2189	11.3308	11.4438	11.558	11.6732	11.7897	11.9073	12.0261	12.146	12.2672	12.3896	12.5132	12.638	12.7641	12.8914	13.02	13.1499	13.281	13.4135	13.5473	13.6825	13.819	13.9568	14.096	14.2367	14.3787	14.5221	14.667	14.8133	14.961	15.1103	15.261	15.4133	15.567	15.7223	15.8791	16.0375	16.1975	16.3591	16.5223	16.6871	16.8536	17.0217	17.1915	17.363
rdv2_r05_s045	FL1	Counts	0	0	0	0	0	0	0	0	0	0	0	0	0	0	0	0	0	0	0	0	0	0	0	0	0	0	0	0	0	0	0	0	0	0	0	0	0	0	0	0	0	0	0	0	0	0	0
rdv2_r05_s046	FL1	Bin Values (MEF)	10.9983	11.108	11.2189	11.3308	11.4438	11.558	11.6732	11.7897	11.9073	12.0261	12.146	12.2672	12.3896	12.5132	12.638	12.7641	12.8914	13.02	13.1499	13.281	13.4135	13.5473	13.6825	13.819	13.9568	14.096	14.2367	14.3787	14.5221	14.667	14.8133	14.961	15.1103	15.261	15.4133	15.567	15.7223	15.8791	16.0375	16.1975	16.3591	16.5223	16.6871	16.8536	17.0217	17.1915	17.363
rdv2_r05_s046	FL1	Counts	0	0	0	0	0	0	1	0	0	0	1	0	0	0	0	0	0	0	0	0	0	0	0	0	0	0	0	0	0	1	1	0	0	0	0	0	0	1	0	1	0	0	0	0	0	0	0
rdv2_r05_s047	FL1	Bin Values (MEF)	10.9983	11.108	11.2189	11.3308	11.4438	11.558	11.6732	11.7897	11.9073	12.0261	12.146	12.2672	12.3896	12.5132	12.638	12.7641	12.8914	13.02	13.1499	13.281	13.4135	13.5473	13.6825	13.819	13.9568	14.096	14.2367	14.3787	14.5221	14.667	14.8133	14.961	15.1103	15.261	15.4133	15.567	15.7223	15.8791	16.0375	16.1975	16.3591	16.5223	16.6871	16.8536	17.0217	17.1915	17.363
rdv2_r05_s047	FL1	Counts	0	0	0	0	0	0	0	0	0	0	0	0	0	0	0	0	0	0	0	0	0	0	0	0	0	0	0	0	0	0	0	0	0	0	0	0	0	0	0	0	0	0	0	0	0	0	0
rdv2_r05_s048	FL1	Bin Values (MEF)	10.9983	11.108	11.2189	11.3308	11.4438	11.558	11.6732	11.7897	11.9073	12.0261	12.146	12.2672	12.3896	12.5132	12.638	12.7641	12.8914	13.02	13.1499	13.281	13.4135	13.5473	13.6825	13.819	13.9568	14.096	14.2367	14.3787	14.5221	14.667	14.8133	14.961	15.1103	15.261	15.4133	15.567	15.7223	15.8791	16.0375	16.1975	16.3591	16.5223	16.6871	16.8536	17.0217	17.1915	17.363
rdv2_r05_s048	FL1	Counts	0	0	0	0	0	0	0	0	0	0	0	0	0	0	0	0	0	0	0	0	0	0	0	0	0	0	0	0	0	0	0	0	0	0	0	0	0	0	0	0	0	1	1	0	0	0	0
rdv2_r05_s049	FL1	Bin Values (MEF)	10.9983	11.108	11.2189	11.3308	11.4438	11.558	11.6732	11.7897	11.9073	12.0261	12.146	12.2672	12.3896	12.5132	12.638	12.7641	12.8914	13.02	13.1499	13.281	13.4135	13.5473	13.6825	13.819	13.9568	14.096	14.2367	14.3787	14.5221	14.667	14.8133	14.961	15.1103	15.261	15.4133	15.567	15.7223	15.8791	16.0375	16.1975	16.3591	16.5223	16.6871	16.8536	17.0217	17.1915	17.363
rdv2_r05_s049	FL1	Counts	0	0	0	1	0	0	0	0	0	0	0	0	0	0	0	0	0	0	0	0	0	0	0	0	0	0	0	0	0	0	1	0	0	1	0	0	0	0	0	1	0	0	0	1	0	0	0
rdv2_r05_s050	FL1	Bin Values (MEF)	10.9983	11.108	11.2189	11.3308	11.4438	11.558	11.6732	11.7897	11.9073	12.0261	12.146	12.2672	12.3896	12.5132	12.638	12.7641	12.8914	13.02	13.1499	13.281	13.4135	13.5473	13.6825	13.819	13.9568	14.096	14.2367	14.3787	14.5221	14.667	14.8133	14.961	15.1103	15.261	15.4133	15.567	15.7223	15.8791	16.0375	16.1975	16.3591	16.5223	16.6871	16.8536	17.0217	17.1915	17.363
rdv2_r05_s050	FL1	Counts	0	0	0	0	0	0	0	0	0	0	0	0	0	0	0	0	0	0	0	0	0	0	0	0	0	0	0	0	0	0	1	0	0	0	0	0	0	0	0	0	0	0	0	0	0	0	0
rdv2_r05_s051	FL1	Bin Values (MEF)	10.9983	11.108	11.2189	11.3308	11.4438	11.558	11.6732	11.7897	11.9073	12.0261	12.146	12.2672	12.3896	12.5132	12.638	12.7641	12.8914	13.02	13.1499	13.281	13.4135	13.5473	13.6825	13.819	13.9568	14.096	14.2367	14.3787	14.5221	14.667	14.8133	14.961	15.1103	15.261	15.4133	15.567	15.7223	15.8791	16.0375	16.1975	16.3591	16.5223	16.6871	16.8536	17.0217	17.1915	17.363
rdv2_r05_s051	FL1	Counts	0	0	0	0	0	0	0	0	0	1	0	0	0	0	0	0	0	1	0	0	0	0	0	0	0	0	0	0	0	0	0	0	0	1	0	0	0	0	1	0	0	0	0	0	0	0	0
rdv2_r05_s052	FL1	Bin Values (MEF)	10.9983	11.108	11.2189	11.3308	11.4438	11.558	11.6732	11.7897	11.9073	12.0261	12.146	12.2672	12.3896	12.5132	12.638	12.7641	12.8914	13.02	13.1499	13.281	13.4135	13.5473	13.6825	13.819	13.9568	14.096	14.2367	14.3787	14.5221	14.667	14.8133	14.961	15.1103	15.261	15.4133	15.567	15.7223	15.8791	16.0375	16.1975	16.3591	16.5223	16.6871	16.8536	17.0217	17.1915	17.363
rdv2_r05_s052	FL1	Counts	0	0	0	1	0	0	0	0	0	0	0	0	0	0	0	0	0	0	0	0	0	0	0	0	0	0	1	0	0	0	0	0	0	0	0	0	0	0	0	0	0	0	0	0	0	0	0
rdv2_r05_s053	FL1	Bin Values (MEF)	10.9983	11.108	11.2189	11.3308	11.4438	11.558	11.6732	11.7897	11.9073	12.0261	12.146	12.2672	12.3896	12.5132	12.638	12.7641	12.8914	13.02	13.1499	13.281	13.4135	13.5473	13.6825	13.819	13.9568	14.096	14.2367	14.3787	14.5221	14.667	14.8133	14.961	15.1103	15.261	15.4133	15.567	15.7223	15.8791	16.0375	16.1975	16.3591	16.5223	16.6871	16.8536	17.0217	17.1915	17.363
rdv2_r05_s053	FL1	Counts	0	0	0	0	0	0	0	0	0	0	0	0	0	0	0	0	0	0	0	0	0	0	0	1	0	0	0	0	0	0	0	0	0	0	0	0	0	0	0	0	0	1	0	0	0	0	0
rdv2_r05_s054	FL1	Bin Values (MEF)	10.9983	11.108	11.2189	11.3308	11.4438	11.558	11.6732	11.7897	11.9073	12.0261	12.146	12.2672	12.3896	12.5132	12.638	12.7641	12.8914	13.02	13.1499	13.281	13.4135	13.5473	13.6825	13.819	13.9568	14.096	14.2367	14.3787	14.5221	14.667	14.8133	14.961	15.1103	15.261	15.4133	15.567	15.7223	15.8791	16.0375	16.1975	16.3591	16.5223	16.6871	16.8536	17.0217	17.1915	17.363
rdv2_r05_s054	FL1	Counts	0	0	0	1	2	0	0	1	1	1	1	0	1	1	1	0	0	3	1	1	1	1	2	0	0	1	2	1	1	0	1	0	1	1	0	4	3	2	0	2	0	0	0	1	0	4	0
rdv2_r05_s055	FL1	Bin Values (MEF)	10.9983	11.108	11.2189	11.3308	11.4438	11.558	11.6732	11.7897	11.9073	12.0261	12.146	12.2672	12.3896	12.5132	12.638	12.7641	12.8914	13.02	13.1499	13.281	13.4135	13.5473	13.6825	13.819	13.9568	14.096	14.2367	14.3787	14.5221	14.667	14.8133	14.961	15.1103	15.261	15.4133	15.567	15.7223	15.8791	16.0375	16.1975	16.3591	16.5223	16.6871	16.8536	17.0217	17.1915	17.363
rdv2_r05_s055	FL1	Counts	0	0	0	0	0	0	0	0	0	0	0	0	0	0	0	0	0	0	0	0	0	0	0	0	0	0	0	0	0	0	0	0	1	0	0	0	0	0	0	0	0	0	0	0	0	0	0
rdv2_r05_s056	FL1	Bin Values (MEF)	10.9983	11.108	11.2189	11.3308	11.4438	11.558	11.6732	11.7897	11.9073	12.0261	12.146	12.2672	12.3896	12.5132	12.638	12.7641	12.8914	13.02	13.1499	13.281	13.4135	13.5473	13.6825	13.819	13.9568	14.096	14.2367	14.3787	14.5221	14.667	14.8133	14.961	15.1103	15.261	15.4133	15.567	15.7223	15.8791	16.0375	16.1975	16.3591	16.5223	16.6871	16.8536	17.0217	17.1915	17.363
rdv2_r05_s056	FL1	Counts	0	2	0	0	0	0	0	0	1	0	0	0	0	0	0	0	1	0	0	0	0	0	0	0	0	0	0	0	0	0	0	0	0	0	0	0	0	0	0	0	0	0	0	0	0	0	0
rdv2_r05_s057	FL1	Bin Values (MEF)	10.9983	11.108	11.2189	11.3308	11.4438	11.558	11.6732	11.7897	11.9073	12.0261	12.146	12.2672	12.3896	12.5132	12.638	12.7641	12.8914	13.02	13.1499	13.281	13.4135	13.5473	13.6825	13.819	13.9568	14.096	14.2367	14.3787	14.5221	14.667	14.8133	14.961	15.1103	15.261	15.4133	15.567	15.7223	15.8791	16.0375	16.1975	16.3591	16.5223	16.6871	16.8536	17.0217	17.1915	17.363
rdv2_r05_s057	FL1	Counts	0	0	0	1	2	0	0	1	1	1	2	0	2	1	0	1	0	0	0	3	1	2	0	2	3	2	1	1	1	1	1	3	2	0	2	0	0	1	3	1	2	2	2	1	2	1	4
rdv2_r05_s058	FL1	Bin Values (MEF)	10.9983	11.108	11.2189	11.3308	11.4438	11.558	11.6732	11.7897	11.9073	12.0261	12.146	12.2672	12.3896	12.5132	12.638	12.7641	12.8914	13.02	13.1499	13.281	13.4135	13.5473	13.6825	13.819	13.9568	14.096	14.2367	14.3787	14.5221	14.667	14.8133	14.961	15.1103	15.261	15.4133	15.567	15.7223	15.8791	16.0375	16.1975	16.3591	16.5223	16.6871	16.8536	17.0217	17.1915	17.363
rdv2_r05_s058	FL1	Counts	0	0	0	0	0	0	0	0	0	0	0	0	0	0	0	0	0	1	0	0	1	0	0	0	0	0	0	0	0	0	0	0	0	0	0	0	0	0	0	0	0	0	0	0	0	0	0
rdv2_r05_s059	FL1	Bin Values (MEF)	10.9983	11.108	11.2189	11.3308	11.4438	11.558	11.6732	11.7897	11.9073	12.0261	12.146	12.2672	12.3896	12.5132	12.638	12.7641	12.8914	13.02	13.1499	13.281	13.4135	13.5473	13.6825	13.819	13.9568	14.096	14.2367	14.3787	14.5221	14.667	14.8133	14.961	15.1103	15.261	15.4133	15.567	15.7223	15.8791	16.0375	16.1975	16.3591	16.5223	16.6871	16.8536	17.0217	17.1915	17.363
rdv2_r05_s059	FL1	Counts	0	0	0	0	0	0	0	0	0	0	0	1	0	0	0	0	0	0	0	0	0	1	0	0	0	0	0	0	0	0	0	0	1	0	0	1	0	0	0	0	0	0	0	0	0	0	0
rdv2_r05_s060	FL1	Bin Values (MEF)	10.9983	11.108	11.2189	11.3308	11.4438	11.558	11.6732	11.7897	11.9073	12.0261	12.146	12.2672	12.3896	12.5132	12.638	12.7641	12.8914	13.02	13.1499	13.281	13.4135	13.5473	13.6825	13.819	13.9568	14.096	14.2367	14.3787	14.5221	14.667	14.8133	14.961	15.1103	15.261	15.4133	15.567	15.7223	15.8791	16.0375	16.1975	16.3591	16.5223	16.6871	16.8536	17.0217	17.1915	17.363
rdv2_r05_s060	FL1	Counts	0	0	0	0	0	0	0	0	0	0	0	0	0	0	0	0	0	1	0	0	0	0	0	0	0	0	0	0	0	0	0	0	0	1	0	0	1	0	0	0	0	0	0	0	0	1	1
rdv2_r05_s061	FL1	Bin Values (MEF)	10.9983	11.108	11.2189	11.3308	11.4438	11.558	11.6732	11.7897	11.9073	12.0261	12.146	12.2672	12.3896	12.5132	12.638	12.7641	12.8914	13.02	13.1499	13.281	13.4135	13.5473	13.6825	13.819	13.9568	14.096	14.2367	14.3787	14.5221	14.667	14.8133	14.961	15.1103	15.261	15.4133	15.567	15.7223	15.8791	16.0375	16.1975	16.3591	16.5223	16.6871	16.8536	17.0217	17.1915	17.363
rdv2_r05_s061	FL1	Counts	0	0	0	0	0	0	0	0	0	0	0	0	0	0	0	0	0	1	0	0	0	0	0	0	0	0	0	0	0	0	0	0	0	0	1	0	0	0	0	0	0	0	0	0	0	0	0
rdv2_r05_s062	FL1	Bin Values (MEF)	10.9983	11.108	11.2189	11.3308	11.4438	11.558	11.6732	11.7897	11.9073	12.0261	12.146	12.2672	12.3896	12.5132	12.638	12.7641	12.8914	13.02	13.1499	13.281	13.4135	13.5473	13.6825	13.819	13.9568	14.096	14.2367	14.3787	14.5221	14.667	14.8133	14.961	15.1103	15.261	15.4133	15.567	15.7223	15.8791	16.0375	16.1975	16.3591	16.5223	16.6871	16.8536	17.0217	17.1915	17.363
rdv2_r05_s062	FL1	Counts	0	0	0	0	0	0	0	0	0	0	0	0	0	0	0	0	0	0	0	0	0	0	0	0	0	0	0	0	0	1	0	0	0	0	0	0	0	0	0	0	1	0	0	0	0	0	0
rdv2_r05_s063	FL1	Bin Values (MEF)	10.9983	11.108	11.2189	11.3308	11.4438	11.558	11.6732	11.7897	11.9073	12.0261	12.146	12.2672	12.3896	12.5132	12.638	12.7641	12.8914	13.02	13.1499	13.281	13.4135	13.5473	13.6825	13.819	13.9568	14.096	14.2367	14.3787	14.5221	14.667	14.8133	14.961	15.1103	15.261	15.4133	15.567	15.7223	15.8791	16.0375	16.1975	16.3591	16.5223	16.6871	16.8536	17.0217	17.1915	17.363
rdv2_r05_s063	FL1	Counts	0	1	0	0	0	1	0	1	0	0	1	0	1	2	4	0	0	0	0	1	2	1	3	0	2	1	0	0	0	0	3	1	2	3	1	0	1	3	0	1	0	1	4	1	1	2	1
rdv2_r05_s064	FL1	Bin Values (MEF)	10.9983	11.108	11.2189	11.3308	11.4438	11.558	11.6732	11.7897	11.9073	12.0261	12.146	12.2672	12.3896	12.5132	12.638	12.7641	12.8914	13.02	13.1499	13.281	13.4135	13.5473	13.6825	13.819	13.9568	14.096	14.2367	14.3787	14.5221	14.667	14.8133	14.961	15.1103	15.261	15.4133	15.567	15.7223	15.8791	16.0375	16.1975	16.3591	16.5223	16.6871	16.8536	17.0217	17.1915	17.363
rdv2_r05_s064	FL1	Counts	0	0	0	0	0	0	0	0	0	0	0	1	0	0	0	0	0	0	0	0	0	0	1	0	0	0	0	0	0	0	1	0	0	0	0	0	0	0	0	0	0	0	0	0	0	1	0
rdv2_r05_s065	FL1	Bin Values (MEF)	10.9983	11.108	11.2189	11.3308	11.4438	11.558	11.6732	11.7897	11.9073	12.0261	12.146	12.2672	12.3896	12.5132	12.638	12.7641	12.8914	13.02	13.1499	13.281	13.4135	13.5473	13.6825	13.819	13.9568	14.096	14.2367	14.3787	14.5221	14.667	14.8133	14.961	15.1103	15.261	15.4133	15.567	15.7223	15.8791	16.0375	16.1975	16.3591	16.5223	16.6871	16.8536	17.0217	17.1915	17.363
rdv2_r05_s065	FL1	Counts	0	0	1	0	0	0	0	0	0	0	0	0	0	0	0	0	0	0	0	0	0	0	0	0	0	0	0	0	0	0	0	0	0	0	0	0	0	0	0	0	0	0	0	0	0	0	0
rdv2_r05_s066	FL1	Bin Values (MEF)	10.9983	11.108	11.2189	11.3308	11.4438	11.558	11.6732	11.7897	11.9073	12.0261	12.146	12.2672	12.3896	12.5132	12.638	12.7641	12.8914	13.02	13.1499	13.281	13.4135	13.5473	13.6825	13.819	13.9568	14.096	14.2367	14.3787	14.5221	14.667	14.8133	14.961	15.1103	15.261	15.4133	15.567	15.7223	15.8791	16.0375	16.1975	16.3591	16.5223	16.6871	16.8536	17.0217	17.1915	17.363
rdv2_r05_s066	FL1	Counts	0	0	0	1	0	1	2	1	2	0	2	0	1	0	1	0	1	0	2	0	0	1	0	0	0	0	0	1	1	1	2	1	1	3	0	0	0	1	3	0	0	2	1	1	1	1	2
rdv2_r05_s067	FL1	Bin Values (MEF)	10.9983	11.108	11.2189	11.3308	11.4438	11.558	11.6732	11.7897	11.9073	12.0261	12.146	12.2672	12.3896	12.5132	12.638	12.7641	12.8914	13.02	13.1499	13.281	13.4135	13.5473	13.6825	13.819	13.9568	14.096	14.2367	14.3787	14.5221	14.667	14.8133	14.961	15.1103	15.261	15.4133	15.567	15.7223	15.8791	16.0375	16.1975	16.3591	16.5223	16.6871	16.8536	17.0217	17.1915	17.363
rdv2_r05_s067	FL1	Counts	0	0	0	0	0	0	0	0	0	0	0	0	0	1	0	0	0	0	0	0	0	0	0	1	0	1	0	0	0	0	0	0	0	0	0	0	0	0	0	0	1	0	0	0	0	0	0
rdv2_r05_s068	FL1	Bin Values (MEF)	10.9983	11.108	11.2189	11.3308	11.4438	11.558	11.6732	11.7897	11.9073	12.0261	12.146	12.2672	12.3896	12.5132	12.638	12.7641	12.8914	13.02	13.1499	13.281	13.4135	13.5473	13.6825	13.819	13.9568	14.096	14.2367	14.3787	14.5221	14.667	14.8133	14.961	15.1103	15.261	15.4133	15.567	15.7223	15.8791	16.0375	16.1975	16.3591	16.5223	16.6871	16.8536	17.0217	17.1915	17.363
rdv2_r05_s068	FL1	Counts	0	0	0	0	0	0	0	0	1	0	0	0	0	0	0	0	0	0	0	1	0	0	0	0	0	0	0	0	0	0	0	0	1	0	0	1	0	0	0	0	0	0	0	0	0	0	0
rdv2_r05_s069	FL1	Bin Values (MEF)	10.9983	11.108	11.2189	11.3308	11.4438	11.558	11.6732	11.7897	11.9073	12.0261	12.146	12.2672	12.3896	12.5132	12.638	12.7641	12.8914	13.02	13.1499	13.281	13.4135	13.5473	13.6825	13.819	13.9568	14.096	14.2367	14.3787	14.5221	14.667	14.8133	14.961	15.1103	15.261	15.4133	15.567	15.7223	15.8791	16.0375	16.1975	16.3591	16.5223	16.6871	16.8536	17.0217	17.1915	17.363
rdv2_r05_s069	FL1	Counts	0	1	1	0	2	0	0	0	1	1	0	0	1	0	0	2	1	3	1	0	0	1	1	2	0	1	0	0	2	1	1	3	3	1	1	2	2	3	2	0	1	0	1	0	2	2	3
rdv2_r05_s070	FL1	Bin Values (MEF)	10.9983	11.108	11.2189	11.3308	11.4438	11.558	11.6732	11.7897	11.9073	12.0261	12.146	12.2672	12.3896	12.5132	12.638	12.7641	12.8914	13.02	13.1499	13.281	13.4135	13.5473	13.6825	13.819	13.9568	14.096	14.2367	14.3787	14.5221	14.667	14.8133	14.961	15.1103	15.261	15.4133	15.567	15.7223	15.8791	16.0375	16.1975	16.3591	16.5223	16.6871	16.8536	17.0217	17.1915	17.363
rdv2_r05_s070	FL1	Counts	0	0	0	0	0	0	0	0	0	0	0	0	0	0	0	0	1	0	0	0	0	0	0	0	0	0	0	0	0	0	0	0	0	1	0	0	0	0	0	0	0	0	0	0	0	0	0
rdv2_r05_s071	FL1	Bin Values (MEF)	10.9983	11.108	11.2189	11.3308	11.4438	11.558	11.6732	11.7897	11.9073	12.0261	12.146	12.2672	12.3896	12.5132	12.638	12.7641	12.8914	13.02	13.1499	13.281	13.4135	13.5473	13.6825	13.819	13.9568	14.096	14.2367	14.3787	14.5221	14.667	14.8133	14.961	15.1103	15.261	15.4133	15.567	15.7223	15.8791	16.0375	16.1975	16.3591	16.5223	16.6871	16.8536	17.0217	17.1915	17.363
rdv2_r05_s071	FL1	Counts	0	0	0	0	0	0	0	0	0	0	0	0	0	0	0	0	0	0	0	0	0	0	0	0	0	0	0	0	0	0	0	0	0	0	0	0	0	0	0	0	0	0	0	0	0	0	1
rdv2_r05_s072	FL1	Bin Values (MEF)	10.9983	11.108	11.2189	11.3308	11.4438	11.558	11.6732	11.7897	11.9073	12.0261	12.146	12.2672	12.3896	12.5132	12.638	12.7641	12.8914	13.02	13.1499	13.281	13.4135	13.5473	13.6825	13.819	13.9568	14.096	14.2367	14.3787	14.5221	14.667	14.8133	14.961	15.1103	15.261	15.4133	15.567	15.7223	15.8791	16.0375	16.1975	16.3591	16.5223	16.6871	16.8536	17.0217	17.1915	17.363
rdv2_r05_s072	FL1	Counts	0	0	2	0	1	0	0	1	0	1	1	0	1	1	0	1	0	0	0	1	0	2	0	0	0	0	0	2	0	0	1	0	0	1	1	1	2	1	2	2	1	2	1	3	0	2	2
rdv2_r05_s073	FL1	Bin Values (MEF)	10.9983	11.108	11.2189	11.3308	11.4438	11.558	11.6732	11.7897	11.9073	12.0261	12.146	12.2672	12.3896	12.5132	12.638	12.7641	12.8914	13.02	13.1499	13.281	13.4135	13.5473	13.6825	13.819	13.9568	14.096	14.2367	14.3787	14.5221	14.667	14.8133	14.961	15.1103	15.261	15.4133	15.567	15.7223	15.8791	16.0375	16.1975	16.3591	16.5223	16.6871	16.8536	17.0217	17.1915	17.363
rdv2_r05_s073	FL1	Counts	0	0	0	1	0	0	0	0	0	0	0	0	0	0	0	0	0	0	0	0	0	0	0	0	0	0	0	0	0	0	0	0	0	0	0	0	0	0	0	0	0	0	0	0	0	0	1
rdv2_r05_s074	FL1	Bin Values (MEF)	10.9983	11.108	11.2189	11.3308	11.4438	11.558	11.6732	11.7897	11.9073	12.0261	12.146	12.2672	12.3896	12.5132	12.638	12.7641	12.8914	13.02	13.1499	13.281	13.4135	13.5473	13.6825	13.819	13.9568	14.096	14.2367	14.3787	14.5221	14.667	14.8133	14.961	15.1103	15.261	15.4133	15.567	15.7223	15.8791	16.0375	16.1975	16.3591	16.5223	16.6871	16.8536	17.0217	17.1915	17.363
rdv2_r05_s074	FL1	Counts	0	0	0	0	0	0	0	0	0	0	0	0	0	0	0	0	0	0	0	0	0	0	0	0	0	0	0	0	0	0	0	0	0	0	0	0	1	0	0	0	0	0	0	0	0	0	0
rdv2_r05_s075	FL1	Bin Values (MEF)	10.9983	11.108	11.2189	11.3308	11.4438	11.558	11.6732	11.7897	11.9073	12.0261	12.146	12.2672	12.3896	12.5132	12.638	12.7641	12.8914	13.02	13.1499	13.281	13.4135	13.5473	13.6825	13.819	13.9568	14.096	14.2367	14.3787	14.5221	14.667	14.8133	14.961	15.1103	15.261	15.4133	15.567	15.7223	15.8791	16.0375	16.1975	16.3591	16.5223	16.6871	16.8536	17.0217	17.1915	17.363
rdv2_r05_s075	FL1	Counts	0	0	0	0	0	0	0	0	0	0	0	0	0	0	0	0	0	0	0	0	0	0	0	0	0	0	0	0	0	0	0	0	0	0	0	0	0	0	0	0	0	0	0	0	0	0	0
rdv2_r05_s076	FL1	Bin Values (MEF)	10.9983	11.108	11.2189	11.3308	11.4438	11.558	11.6732	11.7897	11.9073	12.0261	12.146	12.2672	12.3896	12.5132	12.638	12.7641	12.8914	13.02	13.1499	13.281	13.4135	13.5473	13.6825	13.819	13.9568	14.096	14.2367	14.3787	14.5221	14.667	14.8133	14.961	15.1103	15.261	15.4133	15.567	15.7223	15.8791	16.0375	16.1975	16.3591	16.5223	16.6871	16.8536	17.0217	17.1915	17.363
rdv2_r05_s076	FL1	Counts	0	0	0	0	0	0	0	0	0	0	0	1	0	0	0	0	0	0	0	0	0	0	1	0	0	0	0	0	0	0	1	0	0	0	0	0	0	0	0	0	0	0	0	0	0	1	0
rdv2_r05_s077	FL1	Bin Values (MEF)	10.9983	11.108	11.2189	11.3308	11.4438	11.558	11.6732	11.7897	11.9073	12.0261	12.146	12.2672	12.3896	12.5132	12.638	12.7641	12.8914	13.02	13.1499	13.281	13.4135	13.5473	13.6825	13.819	13.9568	14.096	14.2367	14.3787	14.5221	14.667	14.8133	14.961	15.1103	15.261	15.4133	15.567	15.7223	15.8791	16.0375	16.1975	16.3591	16.5223	16.6871	16.8536	17.0217	17.1915	17.363
rdv2_r05_s077	FL1	Counts	0	0	0	0	0	0	0	0	0	0	2	0	0	0	0	0	0	0	0	0	0	0	0	1	0	0	0	0	0	0	0	0	0	1	0	0	0	0	0	0	0	1	0	0	0	0	0
rdv2_r05_s078	FL1	Bin Values (MEF)	10.9983	11.108	11.2189	11.3308	11.4438	11.558	11.6732	11.7897	11.9073	12.0261	12.146	12.2672	12.3896	12.5132	12.638	12.7641	12.8914	13.02	13.1499	13.281	13.4135	13.5473	13.6825	13.819	13.9568	14.096	14.2367	14.3787	14.5221	14.667	14.8133	14.961	15.1103	15.261	15.4133	15.567	15.7223	15.8791	16.0375	16.1975	16.3591	16.5223	16.6871	16.8536	17.0217	17.1915	17.363
rdv2_r05_s078	FL1	Counts	0	0	0	0	0	0	0	0	0	0	0	0	0	0	0	0	0	0	0	0	0	0	0	0	0	0	0	0	0	0	0	0	0	0	0	0	0	0	0	0	0	0	0	0	0	0	0
rdv2_r05_s079	FL1	Bin Values (MEF)	10.9983	11.108	11.2189	11.3308	11.4438	11.558	11.6732	11.7897	11.9073	12.0261	12.146	12.2672	12.3896	12.5132	12.638	12.7641	12.8914	13.02	13.1499	13.281	13.4135	13.5473	13.6825	13.819	13.9568	14.096	14.2367	14.3787	14.5221	14.667	14.8133	14.961	15.1103	15.261	15.4133	15.567	15.7223	15.8791	16.0375	16.1975	16.3591	16.5223	16.6871	16.8536	17.0217	17.1915	17.363
rdv2_r05_s079	FL1	Counts	0	0	0	0	0	0	0	0	0	0	0	0	0	0	0	0	0	0	0	0	0	0	0	0	0	0	0	0	0	0	0	0	0	0	0	0	0	0	0	0	0	0	0	0	0	0	0
rdv2_r05_s080	FL1	Bin Values (MEF)	10.9983	11.108	11.2189	11.3308	11.4438	11.558	11.6732	11.7897	11.9073	12.0261	12.146	12.2672	12.3896	12.5132	12.638	12.7641	12.8914	13.02	13.1499	13.281	13.4135	13.5473	13.6825	13.819	13.9568	14.096	14.2367	14.3787	14.5221	14.667	14.8133	14.961	15.1103	15.261	15.4133	15.567	15.7223	15.8791	16.0375	16.1975	16.3591	16.5223	16.6871	16.8536	17.0217	17.1915	17.363
rdv2_r05_s080	FL1	Counts	0	0	0	0	0	0	0	0	0	0	0	0	0	0	0	0	0	0	0	0	0	0	0	0	0	0	0	0	0	0	0	0	0	0	0	0	0	0	0	0	0	0	0	0	0	0	0
rdv2_r05_s081	FL1	Bin Values (MEF)	10.9983	11.108	11.2189	11.3308	11.4438	11.558	11.6732	11.7897	11.9073	12.0261	12.146	12.2672	12.3896	12.5132	12.638	12.7641	12.8914	13.02	13.1499	13.281	13.4135	13.5473	13.6825	13.819	13.9568	14.096	14.2367	14.3787	14.5221	14.667	14.8133	14.961	15.1103	15.261	15.4133	15.567	15.7223	15.8791	16.0375	16.1975	16.3591	16.5223	16.6871	16.8536	17.0217	17.1915	17.363
rdv2_r05_s081	FL1	Counts	0	0	0	0	0	0	0	0	0	0	0	0	0	0	0	0	0	0	0	0	0	0	0	0	0	0	0	0	0	0	0	0	0	0	0	0	0	0	0	0	0	0	0	0	0	0	0
rdv2_r05_s082	FL1	Bin Values (MEF)	10.9983	11.108	11.2189	11.3308	11.4438	11.558	11.6732	11.7897	11.9073	12.0261	12.146	12.2672	12.3896	12.5132	12.638	12.7641	12.8914	13.02	13.1499	13.281	13.4135	13.5473	13.6825	13.819	13.9568	14.096	14.2367	14.3787	14.5221	14.667	14.8133	14.961	15.1103	15.261	15.4133	15.567	15.7223	15.8791	16.0375	16.1975	16.3591	16.5223	16.6871	16.8536	17.0217	17.1915	17.363
rdv2_r05_s082	FL1	Counts	0	0	0	0	0	0	0	0	0	0	0	0	0	0	0	0	0	0	0	0	0	1	0	0	1	0	0	0	0	0	0	0	0	0	0	0	0	0	0	0	0	0	0	0	0	0	0
rdv2_r05_s083	FL1	Bin Values (MEF)	10.9983	11.108	11.2189	11.3308	11.4438	11.558	11.6732	11.7897	11.9073	12.0261	12.146	12.2672	12.3896	12.5132	12.638	12.7641	12.8914	13.02	13.1499	13.281	13.4135	13.5473	13.6825	13.819	13.9568	14.096	14.2367	14.3787	14.5221	14.667	14.8133	14.961	15.1103	15.261	15.4133	15.567	15.7223	15.8791	16.0375	16.1975	16.3591	16.5223	16.6871	16.8536	17.0217	17.1915	17.363
rdv2_r05_s083	FL1	Counts	0	0	0	0	0	0	0	0	0	0	0	0	0	0	0	0	0	0	0	0	0	0	0	0	0	0	0	0	0	0	1	0	1	0	0	0	0	0	0	0	0	0	0	0	0	0	0
rdv2_r05_s084	FL1	Bin Values (MEF)	10.9983	11.108	11.2189	11.3308	11.4438	11.558	11.6732	11.7897	11.9073	12.0261	12.146	12.2672	12.3896	12.5132	12.638	12.7641	12.8914	13.02	13.1499	13.281	13.4135	13.5473	13.6825	13.819	13.9568	14.096	14.2367	14.3787	14.5221	14.667	14.8133	14.961	15.1103	15.261	15.4133	15.567	15.7223	15.8791	16.0375	16.1975	16.3591	16.5223	16.6871	16.8536	17.0217	17.1915	17.363
rdv2_r05_s084	FL1	Counts	0	0	0	0	0	0	0	0	0	0	0	0	0	0	0	0	0	0	0	0	0	0	0	0	0	0	0	0	0	1	0	0	0	1	0	0	0	0	0	0	0	0	0	0	0	0	0
rdv2_r05_s085	FL1	Bin Values (MEF)	10.9983	11.108	11.2189	11.3308	11.4438	11.558	11.6732	11.7897	11.9073	12.0261	12.146	12.2672	12.3896	12.5132	12.638	12.7641	12.8914	13.02	13.1499	13.281	13.4135	13.5473	13.6825	13.819	13.9568	14.096	14.2367	14.3787	14.5221	14.667	14.8133	14.961	15.1103	15.261	15.4133	15.567	15.7223	15.8791	16.0375	16.1975	16.3591	16.5223	16.6871	16.8536	17.0217	17.1915	17.363
rdv2_r05_s085	FL1	Counts	0	0	0	0	0	0	0	0	0	0	0	0	0	0	0	0	0	0	0	0	0	0	0	0	0	0	0	0	0	0	0	0	0	0	0	1	0	0	0	0	0	0	0	1	0	0	0
rdv2_r05_s086	FL1	Bin Values (MEF)	10.9983	11.108	11.2189	11.3308	11.4438	11.558	11.6732	11.7897	11.9073	12.0261	12.146	12.2672	12.3896	12.5132	12.638	12.7641	12.8914	13.02	13.1499	13.281	13.4135	13.5473	13.6825	13.819	13.9568	14.096	14.2367	14.3787	14.5221	14.667	14.8133	14.961	15.1103	15.261	15.4133	15.567	15.7223	15.8791	16.0375	16.1975	16.3591	16.5223	16.6871	16.8536	17.0217	17.1915	17.363
rdv2_r05_s086	FL1	Counts	0	0	0	0	0	0	0	0	0	0	0	0	0	0	0	0	0	0	0	0	1	0	0	0	0	0	0	0	1	0	0	0	0	0	0	0	0	0	0	0	0	1	0	0	0	0	0
rdv2_r05_s087	FL1	Bin Values (MEF)	10.9983	11.108	11.2189	11.3308	11.4438	11.558	11.6732	11.7897	11.9073	12.0261	12.146	12.2672	12.3896	12.5132	12.638	12.7641	12.8914	13.02	13.1499	13.281	13.4135	13.5473	13.6825	13.819	13.9568	14.096	14.2367	14.3787	14.5221	14.667	14.8133	14.961	15.1103	15.261	15.4133	15.567	15.7223	15.8791	16.0375	16.1975	16.3591	16.5223	16.6871	16.8536	17.0217	17.1915	17.363
rdv2_r05_s087	FL1	Counts	0	0	0	0	0	0	0	0	0	0	0	0	0	0	0	0	0	0	0	0	0	0	0	0	0	0	0	0	0	0	0	0	0	0	0	0	0	0	0	0	1	0	0	0	0	0	0
rdv2_r05_s088	FL1	Bin Values (MEF)	10.9983	11.108	11.2189	11.3308	11.4438	11.558	11.6732	11.7897	11.9073	12.0261	12.146	12.2672	12.3896	12.5132	12.638	12.7641	12.8914	13.02	13.1499	13.281	13.4135	13.5473	13.6825	13.819	13.9568	14.096	14.2367	14.3787	14.5221	14.667	14.8133	14.961	15.1103	15.261	15.4133	15.567	15.7223	15.8791	16.0375	16.1975	16.3591	16.5223	16.6871	16.8536	17.0217	17.1915	17.363
rdv2_r05_s088	FL1	Counts	0	0	0	0	0	0	0	0	0	1	0	0	0	0	0	0	0	0	0	0	0	0	0	0	0	0	0	0	0	0	0	0	0	0	1	0	0	0	0	0	0	0	0	0	0	0	0
rdv2_r05_s089	FL1	Bin Values (MEF)	10.9983	11.108	11.2189	11.3308	11.4438	11.558	11.6732	11.7897	11.9073	12.0261	12.146	12.2672	12.3896	12.5132	12.638	12.7641	12.8914	13.02	13.1499	13.281	13.4135	13.5473	13.6825	13.819	13.9568	14.096	14.2367	14.3787	14.5221	14.667	14.8133	14.961	15.1103	15.261	15.4133	15.567	15.7223	15.8791	16.0375	16.1975	16.3591	16.5223	16.6871	16.8536	17.0217	17.1915	17.363
rdv2_r05_s089	FL1	Counts	0	0	0	0	0	1	0	0	0	0	0	0	0	0	0	0	0	0	0	0	0	0	0	1	0	1	2	0	0	0	0	0	0	0	0	0	0	0	0	0	0	0	0	0	0	0	0
rdv2_r05_s090	FL1	Bin Values (MEF)	10.9983	11.108	11.2189	11.3308	11.4438	11.558	11.6732	11.7897	11.9073	12.0261	12.146	12.2672	12.3896	12.5132	12.638	12.7641	12.8914	13.02	13.1499	13.281	13.4135	13.5473	13.6825	13.819	13.9568	14.096	14.2367	14.3787	14.5221	14.667	14.8133	14.961	15.1103	15.261	15.4133	15.567	15.7223	15.8791	16.0375	16.1975	16.3591	16.5223	16.6871	16.8536	17.0217	17.1915	17.363
rdv2_r05_s090	FL1	Counts	0	0	0	0	0	0	0	0	0	0	0	0	0	1	0	0	0	0	0	0	0	0	0	0	0	0	0	0	1	0	0	0	0	0	0	0	0	0	0	0	0	0	0	0	0	0	0
rdv2_r05_s091	FL1	Bin Values (MEF)	10.9983	11.108	11.2189	11.3308	11.4438	11.558	11.6732	11.7897	11.9073	12.0261	12.146	12.2672	12.3896	12.5132	12.638	12.7641	12.8914	13.02	13.1499	13.281	13.4135	13.5473	13.6825	13.819	13.9568	14.096	14.2367	14.3787	14.5221	14.667	14.8133	14.961	15.1103	15.261	15.4133	15.567	15.7223	15.8791	16.0375	16.1975	16.3591	16.5223	16.6871	16.8536	17.0217	17.1915	17.363
rdv2_r05_s091	FL1	Counts	0	0	0	0	0	0	0	0	0	0	0	0	0	0	0	0	0	0	0	0	0	0	0	0	0	0	0	0	0	0	0	0	0	0	0	0	0	0	0	0	1	0	0	0	0	0	0
rdv2_r05_s092	FL1	Bin Values (MEF)	10.9983	11.108	11.2189	11.3308	11.4438	11.558	11.6732	11.7897	11.9073	12.0261	12.146	12.2672	12.3896	12.5132	12.638	12.7641	12.8914	13.02	13.1499	13.281	13.4135	13.5473	13.6825	13.819	13.9568	14.096	14.2367	14.3787	14.5221	14.667	14.8133	14.961	15.1103	15.261	15.4133	15.567	15.7223	15.8791	16.0375	16.1975	16.3591	16.5223	16.6871	16.8536	17.0217	17.1915	17.363
rdv2_r05_s092	FL1	Counts	0	0	0	0	0	0	0	1	0	0	0	0	0	0	0	0	0	0	0	0	0	0	0	0	0	0	0	0	0	0	0	0	1	0	0	0	0	0	0	0	0	0	0	0	0	0	0
rdv2_r05_s093	FL1	Bin Values (MEF)	10.9983	11.108	11.2189	11.3308	11.4438	11.558	11.6732	11.7897	11.9073	12.0261	12.146	12.2672	12.3896	12.5132	12.638	12.7641	12.8914	13.02	13.1499	13.281	13.4135	13.5473	13.6825	13.819	13.9568	14.096	14.2367	14.3787	14.5221	14.667	14.8133	14.961	15.1103	15.261	15.4133	15.567	15.7223	15.8791	16.0375	16.1975	16.3591	16.5223	16.6871	16.8536	17.0217	17.1915	17.363
rdv2_r05_s093	FL1	Counts	0	0	0	0	0	0	0	0	0	0	0	0	0	0	0	0	0	0	0	0	0	0	0	0	0	0	0	0	0	1	0	0	0	0	0	0	0	0	0	0	0	0	0	0	0	0	0
rdv2_r05_s094	FL1	Bin Values (MEF)	10.9983	11.108	11.2189	11.3308	11.4438	11.558	11.6732	11.7897	11.9073	12.0261	12.146	12.2672	12.3896	12.5132	12.638	12.7641	12.8914	13.02	13.1499	13.281	13.4135	13.5473	13.6825	13.819	13.9568	14.096	14.2367	14.3787	14.5221	14.667	14.8133	14.961	15.1103	15.261	15.4133	15.567	15.7223	15.8791	16.0375	16.1975	16.3591	16.5223	16.6871	16.8536	17.0217	17.1915	17.363
rdv2_r05_s094	FL1	Counts	0	0	0	0	0	0	0	0	0	0	0	0	0	0	0	0	0	0	0	0	0	0	0	0	0	0	0	0	0	0	0	0	0	0	0	0	0	0	0	0	0	0	0	1	0	0	0
rdv2_r05_s095	FL1	Bin Values (MEF)	10.9983	11.108	11.2189	11.3308	11.4438	11.558	11.6732	11.7897	11.9073	12.0261	12.146	12.2672	12.3896	12.5132	12.638	12.7641	12.8914	13.02	13.1499	13.281	13.4135	13.5473	13.6825	13.819	13.9568	14.096	14.2367	14.3787	14.5221	14.667	14.8133	14.961	15.1103	15.261	15.4133	15.567	15.7223	15.8791	16.0375	16.1975	16.3591	16.5223	16.6871	16.8536	17.0217	17.1915	17.363
rdv2_r05_s095	FL1	Counts	0	0	0	0	0	0	0	0	0	0	0	0	0	0	0	0	0	0	0	0	0	0	0	0	0	0	0	0	1	0	0	0	0	0	0	0	0	0	0	0	0	1	0	0	0	0	0
rdv2_r05_s096	FL1	Bin Values (MEF)	10.9983	11.108	11.2189	11.3308	11.4438	11.558	11.6732	11.7897	11.9073	12.0261	12.146	12.2672	12.3896	12.5132	12.638	12.7641	12.8914	13.02	13.1499	13.281	13.4135	13.5473	13.6825	13.819	13.9568	14.096	14.2367	14.3787	14.5221	14.667	14.8133	14.961	15.1103	15.261	15.4133	15.567	15.7223	15.8791	16.0375	16.1975	16.3591	16.5223	16.6871	16.8536	17.0217	17.1915	17.363
rdv2_r05_s096	FL1	Counts	0	1	0	0	0	0	0	0	0	0	0	0	0	0	0	0	0	0	0	0	0	0	0	0	0	0	0	0	0	0	0	0	0	0	0	0	0	0	0	0	0	0	0	0	0	0	0
rdv2_r06_s001	FL1	Bin Values (MEF)	12.5074	12.6273	12.7483	12.8705	12.9939	13.1184	13.2442	13.3711	13.4993	13.6287	13.7594	13.8913	14.0244	14.1588	14.2946	14.4316	14.5699	14.7096	14.8506	14.993	15.1367	15.2818	15.4283	15.5761	15.7255	15.8762	16.0284	16.182	16.3371	16.4937	16.6518	16.8115	16.9726	17.1353	17.2996	17.4654	17.6328	17.8018	17.9725	18.1448	18.3187	18.4943	18.6716	18.8506	19.0313	19.2137	19.3979
rdv2_r06_s001	FL1	Counts	0	0	0	0	0	0	0	0	0	0	0	0	0	0	0	0	0	0	0	0	0	0	0	0	0	0	0	0	0	0	0	0	0	0	0	0	0	0	0	0	0	0	0	0	0	0	0
rdv2_r06_s002	FL1	Bin Values (MEF)	12.5074	12.6273	12.7483	12.8705	12.9939	13.1184	13.2442	13.3711	13.4993	13.6287	13.7594	13.8913	14.0244	14.1588	14.2946	14.4316	14.5699	14.7096	14.8506	14.993	15.1367	15.2818	15.4283	15.5761	15.7255	15.8762	16.0284	16.182	16.3371	16.4937	16.6518	16.8115	16.9726	17.1353	17.2996	17.4654	17.6328	17.8018	17.9725	18.1448	18.3187	18.4943	18.6716	18.8506	19.0313	19.2137	19.3979
rdv2_r06_s002	FL1	Counts	0	0	0	0	0	0	0	0	0	0	0	0	0	0	0	0	0	0	1	0	0	0	0	0	0	0	0	0	0	0	0	0	1	0	0	0	0	2	0	0	0	0	0	0	0	0	0
rdv2_r06_s003	FL1	Bin Values (MEF)	12.5074	12.6273	12.7483	12.8705	12.9939	13.1184	13.2442	13.3711	13.4993	13.6287	13.7594	13.8913	14.0244	14.1588	14.2946	14.4316	14.5699	14.7096	14.8506	14.993	15.1367	15.2818	15.4283	15.5761	15.7255	15.8762	16.0284	16.182	16.3371	16.4937	16.6518	16.8115	16.9726	17.1353	17.2996	17.4654	17.6328	17.8018	17.9725	18.1448	18.3187	18.4943	18.6716	18.8506	19.0313	19.2137	19.3979
rdv2_r06_s003	FL1	Counts	0	0	0	0	0	0	0	0	0	0	0	0	0	0	0	0	0	0	0	0	0	0	0	0	0	0	0	0	0	0	0	0	0	0	0	0	0	0	0	0	0	0	0	0	0	0	0
rdv2_r06_s004	FL1	Bin Values (MEF)	12.5074	12.6273	12.7483	12.8705	12.9939	13.1184	13.2442	13.3711	13.4993	13.6287	13.7594	13.8913	14.0244	14.1588	14.2946	14.4316	14.5699	14.7096	14.8506	14.993	15.1367	15.2818	15.4283	15.5761	15.7255	15.8762	16.0284	16.182	16.3371	16.4937	16.6518	16.8115	16.9726	17.1353	17.2996	17.4654	17.6328	17.8018	17.9725	18.1448	18.3187	18.4943	18.6716	18.8506	19.0313	19.2137	19.3979
rdv2_r06_s004	FL1	Counts	0	0	0	0	0	0	0	0	1	0	0	1	0	0	0	0	0	0	0	0	0	0	0	0	0	0	1	0	0	0	0	0	0	0	0	0	0	0	1	0	0	0	0	0	0	0	0
rdv2_r06_s005	FL1	Bin Values (MEF)	12.5074	12.6273	12.7483	12.8705	12.9939	13.1184	13.2442	13.3711	13.4993	13.6287	13.7594	13.8913	14.0244	14.1588	14.2946	14.4316	14.5699	14.7096	14.8506	14.993	15.1367	15.2818	15.4283	15.5761	15.7255	15.8762	16.0284	16.182	16.3371	16.4937	16.6518	16.8115	16.9726	17.1353	17.2996	17.4654	17.6328	17.8018	17.9725	18.1448	18.3187	18.4943	18.6716	18.8506	19.0313	19.2137	19.3979
rdv2_r06_s005	FL1	Counts	0	0	0	0	0	0	0	0	0	0	0	0	0	0	0	0	0	0	0	0	1	0	0	0	0	0	0	0	0	0	0	0	0	0	0	0	0	0	0	0	0	0	0	0	1	0	0
rdv2_r06_s006	FL1	Bin Values (MEF)	12.5074	12.6273	12.7483	12.8705	12.9939	13.1184	13.2442	13.3711	13.4993	13.6287	13.7594	13.8913	14.0244	14.1588	14.2946	14.4316	14.5699	14.7096	14.8506	14.993	15.1367	15.2818	15.4283	15.5761	15.7255	15.8762	16.0284	16.182	16.3371	16.4937	16.6518	16.8115	16.9726	17.1353	17.2996	17.4654	17.6328	17.8018	17.9725	18.1448	18.3187	18.4943	18.6716	18.8506	19.0313	19.2137	19.3979
rdv2_r06_s006	FL1	Counts	0	0	0	0	0	0	0	1	0	0	0	1	0	0	0	0	0	0	0	0	0	0	0	0	0	0	0	0	0	0	0	0	0	0	0	0	0	0	0	0	0	0	0	0	0	0	0
rdv2_r06_s007	FL1	Bin Values (MEF)	12.5074	12.6273	12.7483	12.8705	12.9939	13.1184	13.2442	13.3711	13.4993	13.6287	13.7594	13.8913	14.0244	14.1588	14.2946	14.4316	14.5699	14.7096	14.8506	14.993	15.1367	15.2818	15.4283	15.5761	15.7255	15.8762	16.0284	16.182	16.3371	16.4937	16.6518	16.8115	16.9726	17.1353	17.2996	17.4654	17.6328	17.8018	17.9725	18.1448	18.3187	18.4943	18.6716	18.8506	19.0313	19.2137	19.3979
rdv2_r06_s007	FL1	Counts	0	0	0	0	0	1	0	0	0	0	1	0	0	0	1	0	1	0	0	0	0	0	0	0	0	1	0	0	0	0	0	0	0	0	0	0	0	0	0	0	0	0	0	0	0	0	0
rdv2_r06_s008	FL1	Bin Values (MEF)	12.5074	12.6273	12.7483	12.8705	12.9939	13.1184	13.2442	13.3711	13.4993	13.6287	13.7594	13.8913	14.0244	14.1588	14.2946	14.4316	14.5699	14.7096	14.8506	14.993	15.1367	15.2818	15.4283	15.5761	15.7255	15.8762	16.0284	16.182	16.3371	16.4937	16.6518	16.8115	16.9726	17.1353	17.2996	17.4654	17.6328	17.8018	17.9725	18.1448	18.3187	18.4943	18.6716	18.8506	19.0313	19.2137	19.3979
rdv2_r06_s008	FL1	Counts	0	0	0	0	0	1	0	0	1	0	0	0	0	0	0	0	0	1	0	0	0	0	0	0	0	0	0	0	0	0	0	0	0	0	0	0	0	0	0	0	0	0	0	0	0	0	0
rdv2_r06_s009	FL1	Bin Values (MEF)	12.5074	12.6273	12.7483	12.8705	12.9939	13.1184	13.2442	13.3711	13.4993	13.6287	13.7594	13.8913	14.0244	14.1588	14.2946	14.4316	14.5699	14.7096	14.8506	14.993	15.1367	15.2818	15.4283	15.5761	15.7255	15.8762	16.0284	16.182	16.3371	16.4937	16.6518	16.8115	16.9726	17.1353	17.2996	17.4654	17.6328	17.8018	17.9725	18.1448	18.3187	18.4943	18.6716	18.8506	19.0313	19.2137	19.3979
rdv2_r06_s009	FL1	Counts	0	0	0	0	0	0	0	0	0	0	0	0	0	0	0	0	0	0	0	0	0	0	0	0	0	0	0	0	0	0	0	0	0	0	0	0	0	0	0	0	0	1	0	0	0	0	0
rdv2_r06_s010	FL1	Bin Values (MEF)	12.5074	12.6273	12.7483	12.8705	12.9939	13.1184	13.2442	13.3711	13.4993	13.6287	13.7594	13.8913	14.0244	14.1588	14.2946	14.4316	14.5699	14.7096	14.8506	14.993	15.1367	15.2818	15.4283	15.5761	15.7255	15.8762	16.0284	16.182	16.3371	16.4937	16.6518	16.8115	16.9726	17.1353	17.2996	17.4654	17.6328	17.8018	17.9725	18.1448	18.3187	18.4943	18.6716	18.8506	19.0313	19.2137	19.3979
rdv2_r06_s010	FL1	Counts	0	0	0	0	0	0	0	0	0	0	0	0	0	0	0	0	0	0	0	0	0	0	0	0	0	0	0	0	0	0	0	0	0	0	0	0	0	0	0	0	0	0	0	0	0	0	0
rdv2_r06_s011	FL1	Bin Values (MEF)	12.5074	12.6273	12.7483	12.8705	12.9939	13.1184	13.2442	13.3711	13.4993	13.6287	13.7594	13.8913	14.0244	14.1588	14.2946	14.4316	14.5699	14.7096	14.8506	14.993	15.1367	15.2818	15.4283	15.5761	15.7255	15.8762	16.0284	16.182	16.3371	16.4937	16.6518	16.8115	16.9726	17.1353	17.2996	17.4654	17.6328	17.8018	17.9725	18.1448	18.3187	18.4943	18.6716	18.8506	19.0313	19.2137	19.3979
rdv2_r06_s011	FL1	Counts	0	0	0	0	0	0	0	0	0	0	0	0	0	0	0	0	0	0	0	0	0	0	0	0	0	0	0	0	0	0	0	0	0	0	0	0	0	0	0	0	0	1	0	0	0	0	0
rdv2_r06_s012	FL1	Bin Values (MEF)	12.5074	12.6273	12.7483	12.8705	12.9939	13.1184	13.2442	13.3711	13.4993	13.6287	13.7594	13.8913	14.0244	14.1588	14.2946	14.4316	14.5699	14.7096	14.8506	14.993	15.1367	15.2818	15.4283	15.5761	15.7255	15.8762	16.0284	16.182	16.3371	16.4937	16.6518	16.8115	16.9726	17.1353	17.2996	17.4654	17.6328	17.8018	17.9725	18.1448	18.3187	18.4943	18.6716	18.8506	19.0313	19.2137	19.3979
rdv2_r06_s012	FL1	Counts	0	0	0	0	0	0	0	0	0	0	0	0	0	0	0	0	0	0	0	0	0	0	0	0	0	0	0	0	0	0	0	0	0	0	0	0	0	0	0	0	0	0	0	0	0	0	0
rdv2_r06_s013	FL1	Bin Values (MEF)	12.5074	12.6273	12.7483	12.8705	12.9939	13.1184	13.2442	13.3711	13.4993	13.6287	13.7594	13.8913	14.0244	14.1588	14.2946	14.4316	14.5699	14.7096	14.8506	14.993	15.1367	15.2818	15.4283	15.5761	15.7255	15.8762	16.0284	16.182	16.3371	16.4937	16.6518	16.8115	16.9726	17.1353	17.2996	17.4654	17.6328	17.8018	17.9725	18.1448	18.3187	18.4943	18.6716	18.8506	19.0313	19.2137	19.3979
rdv2_r06_s013	FL1	Counts	0	0	0	0	0	0	0	0	0	0	0	0	0	0	0	0	0	0	0	0	0	0	0	0	0	0	0	0	0	0	0	0	0	0	0	0	0	0	1	0	0	0	0	0	1	0	0
rdv2_r06_s014	FL1	Bin Values (MEF)	12.5074	12.6273	12.7483	12.8705	12.9939	13.1184	13.2442	13.3711	13.4993	13.6287	13.7594	13.8913	14.0244	14.1588	14.2946	14.4316	14.5699	14.7096	14.8506	14.993	15.1367	15.2818	15.4283	15.5761	15.7255	15.8762	16.0284	16.182	16.3371	16.4937	16.6518	16.8115	16.9726	17.1353	17.2996	17.4654	17.6328	17.8018	17.9725	18.1448	18.3187	18.4943	18.6716	18.8506	19.0313	19.2137	19.3979
rdv2_r06_s014	FL1	Counts	0	0	0	0	0	0	0	0	0	1	0	0	0	0	0	0	0	0	0	0	0	0	0	0	0	0	0	1	0	0	0	0	0	0	0	0	0	0	0	0	0	0	0	0	0	0	0
rdv2_r06_s015	FL1	Bin Values (MEF)	12.5074	12.6273	12.7483	12.8705	12.9939	13.1184	13.2442	13.3711	13.4993	13.6287	13.7594	13.8913	14.0244	14.1588	14.2946	14.4316	14.5699	14.7096	14.8506	14.993	15.1367	15.2818	15.4283	15.5761	15.7255	15.8762	16.0284	16.182	16.3371	16.4937	16.6518	16.8115	16.9726	17.1353	17.2996	17.4654	17.6328	17.8018	17.9725	18.1448	18.3187	18.4943	18.6716	18.8506	19.0313	19.2137	19.3979
rdv2_r06_s015	FL1	Counts	0	0	0	0	0	0	0	0	0	0	0	0	0	0	0	0	0	0	0	0	0	0	0	0	0	0	0	0	0	0	0	0	1	0	0	0	0	0	0	0	0	0	0	0	0	0	0
rdv2_r06_s016	FL1	Bin Values (MEF)	12.5074	12.6273	12.7483	12.8705	12.9939	13.1184	13.2442	13.3711	13.4993	13.6287	13.7594	13.8913	14.0244	14.1588	14.2946	14.4316	14.5699	14.7096	14.8506	14.993	15.1367	15.2818	15.4283	15.5761	15.7255	15.8762	16.0284	16.182	16.3371	16.4937	16.6518	16.8115	16.9726	17.1353	17.2996	17.4654	17.6328	17.8018	17.9725	18.1448	18.3187	18.4943	18.6716	18.8506	19.0313	19.2137	19.3979
rdv2_r06_s016	FL1	Counts	0	0	0	0	0	0	0	0	0	0	0	0	0	0	0	0	0	0	0	1	0	0	0	0	0	0	0	0	0	0	0	0	0	0	0	0	0	0	0	0	0	0	0	0	0	0	0
rdv2_r06_s017	FL1	Bin Values (MEF)	12.5074	12.6273	12.7483	12.8705	12.9939	13.1184	13.2442	13.3711	13.4993	13.6287	13.7594	13.8913	14.0244	14.1588	14.2946	14.4316	14.5699	14.7096	14.8506	14.993	15.1367	15.2818	15.4283	15.5761	15.7255	15.8762	16.0284	16.182	16.3371	16.4937	16.6518	16.8115	16.9726	17.1353	17.2996	17.4654	17.6328	17.8018	17.9725	18.1448	18.3187	18.4943	18.6716	18.8506	19.0313	19.2137	19.3979
rdv2_r06_s017	FL1	Counts	0	0	0	0	1	0	0	0	0	0	0	0	0	0	0	0	0	0	0	0	0	0	1	0	0	0	0	0	0	0	0	0	0	0	0	0	0	0	0	0	0	0	0	0	0	0	0
rdv2_r06_s018	FL1	Bin Values (MEF)	12.5074	12.6273	12.7483	12.8705	12.9939	13.1184	13.2442	13.3711	13.4993	13.6287	13.7594	13.8913	14.0244	14.1588	14.2946	14.4316	14.5699	14.7096	14.8506	14.993	15.1367	15.2818	15.4283	15.5761	15.7255	15.8762	16.0284	16.182	16.3371	16.4937	16.6518	16.8115	16.9726	17.1353	17.2996	17.4654	17.6328	17.8018	17.9725	18.1448	18.3187	18.4943	18.6716	18.8506	19.0313	19.2137	19.3979
rdv2_r06_s018	FL1	Counts	0	0	0	0	0	0	0	0	0	0	0	0	0	0	0	0	0	0	0	0	0	0	0	0	0	0	0	1	0	0	0	0	0	0	0	0	0	0	0	0	0	0	0	0	0	0	0
rdv2_r06_s019	FL1	Bin Values (MEF)	12.5074	12.6273	12.7483	12.8705	12.9939	13.1184	13.2442	13.3711	13.4993	13.6287	13.7594	13.8913	14.0244	14.1588	14.2946	14.4316	14.5699	14.7096	14.8506	14.993	15.1367	15.2818	15.4283	15.5761	15.7255	15.8762	16.0284	16.182	16.3371	16.4937	16.6518	16.8115	16.9726	17.1353	17.2996	17.4654	17.6328	17.8018	17.9725	18.1448	18.3187	18.4943	18.6716	18.8506	19.0313	19.2137	19.3979
rdv2_r06_s019	FL1	Counts	0	0	0	0	0	0	0	0	0	0	0	0	0	0	0	0	0	0	0	0	0	0	0	0	0	0	0	0	0	0	0	0	0	0	0	0	0	0	0	0	0	0	0	0	1	0	0
rdv2_r06_s020	FL1	Bin Values (MEF)	12.5074	12.6273	12.7483	12.8705	12.9939	13.1184	13.2442	13.3711	13.4993	13.6287	13.7594	13.8913	14.0244	14.1588	14.2946	14.4316	14.5699	14.7096	14.8506	14.993	15.1367	15.2818	15.4283	15.5761	15.7255	15.8762	16.0284	16.182	16.3371	16.4937	16.6518	16.8115	16.9726	17.1353	17.2996	17.4654	17.6328	17.8018	17.9725	18.1448	18.3187	18.4943	18.6716	18.8506	19.0313	19.2137	19.3979
rdv2_r06_s020	FL1	Counts	0	0	0	0	0	0	0	0	0	0	0	0	0	0	0	0	0	0	0	0	0	0	0	0	0	0	0	0	0	0	0	0	0	0	0	0	0	1	0	0	0	0	0	0	0	0	0
rdv2_r06_s021	FL1	Bin Values (MEF)	12.5074	12.6273	12.7483	12.8705	12.9939	13.1184	13.2442	13.3711	13.4993	13.6287	13.7594	13.8913	14.0244	14.1588	14.2946	14.4316	14.5699	14.7096	14.8506	14.993	15.1367	15.2818	15.4283	15.5761	15.7255	15.8762	16.0284	16.182	16.3371	16.4937	16.6518	16.8115	16.9726	17.1353	17.2996	17.4654	17.6328	17.8018	17.9725	18.1448	18.3187	18.4943	18.6716	18.8506	19.0313	19.2137	19.3979
rdv2_r06_s021	FL1	Counts	0	0	0	0	0	0	0	0	0	0	0	0	0	0	0	0	0	1	0	0	0	0	0	0	0	0	0	0	0	0	0	0	0	0	0	0	0	0	0	0	0	0	0	0	1	0	0
rdv2_r06_s022	FL1	Bin Values (MEF)	12.5074	12.6273	12.7483	12.8705	12.9939	13.1184	13.2442	13.3711	13.4993	13.6287	13.7594	13.8913	14.0244	14.1588	14.2946	14.4316	14.5699	14.7096	14.8506	14.993	15.1367	15.2818	15.4283	15.5761	15.7255	15.8762	16.0284	16.182	16.3371	16.4937	16.6518	16.8115	16.9726	17.1353	17.2996	17.4654	17.6328	17.8018	17.9725	18.1448	18.3187	18.4943	18.6716	18.8506	19.0313	19.2137	19.3979
rdv2_r06_s022	FL1	Counts	0	0	0	0	0	0	0	0	0	0	0	0	0	0	0	0	0	0	0	0	0	0	0	0	0	0	0	0	0	0	0	0	0	0	0	1	0	0	0	0	0	0	0	0	0	0	0
rdv2_r06_s023	FL1	Bin Values (MEF)	12.5074	12.6273	12.7483	12.8705	12.9939	13.1184	13.2442	13.3711	13.4993	13.6287	13.7594	13.8913	14.0244	14.1588	14.2946	14.4316	14.5699	14.7096	14.8506	14.993	15.1367	15.2818	15.4283	15.5761	15.7255	15.8762	16.0284	16.182	16.3371	16.4937	16.6518	16.8115	16.9726	17.1353	17.2996	17.4654	17.6328	17.8018	17.9725	18.1448	18.3187	18.4943	18.6716	18.8506	19.0313	19.2137	19.3979
rdv2_r06_s023	FL1	Counts	0	0	0	0	0	0	0	0	0	0	0	0	0	0	0	0	0	0	0	0	0	0	0	0	0	0	0	0	0	0	0	0	0	0	0	0	0	0	0	0	0	0	0	0	0	0	0
rdv2_r06_s024	FL1	Bin Values (MEF)	12.5074	12.6273	12.7483	12.8705	12.9939	13.1184	13.2442	13.3711	13.4993	13.6287	13.7594	13.8913	14.0244	14.1588	14.2946	14.4316	14.5699	14.7096	14.8506	14.993	15.1367	15.2818	15.4283	15.5761	15.7255	15.8762	16.0284	16.182	16.3371	16.4937	16.6518	16.8115	16.9726	17.1353	17.2996	17.4654	17.6328	17.8018	17.9725	18.1448	18.3187	18.4943	18.6716	18.8506	19.0313	19.2137	19.3979
rdv2_r06_s024	FL1	Counts	0	0	0	0	0	0	0	0	0	0	0	0	0	0	0	0	0	0	0	0	0	0	0	0	0	0	0	0	0	0	0	0	0	0	0	0	0	0	1	0	0	0	0	0	0	1	0
rdv2_r06_s025	FL1	Bin Values (MEF)	12.5074	12.6273	12.7483	12.8705	12.9939	13.1184	13.2442	13.3711	13.4993	13.6287	13.7594	13.8913	14.0244	14.1588	14.2946	14.4316	14.5699	14.7096	14.8506	14.993	15.1367	15.2818	15.4283	15.5761	15.7255	15.8762	16.0284	16.182	16.3371	16.4937	16.6518	16.8115	16.9726	17.1353	17.2996	17.4654	17.6328	17.8018	17.9725	18.1448	18.3187	18.4943	18.6716	18.8506	19.0313	19.2137	19.3979
rdv2_r06_s025	FL1	Counts	0	0	0	0	0	0	0	0	0	1	0	0	0	0	0	0	0	0	0	0	0	0	0	0	0	0	0	0	0	0	0	0	0	0	0	0	0	0	0	0	0	0	0	0	0	0	0
rdv2_r06_s026	FL1	Bin Values (MEF)	12.5074	12.6273	12.7483	12.8705	12.9939	13.1184	13.2442	13.3711	13.4993	13.6287	13.7594	13.8913	14.0244	14.1588	14.2946	14.4316	14.5699	14.7096	14.8506	14.993	15.1367	15.2818	15.4283	15.5761	15.7255	15.8762	16.0284	16.182	16.3371	16.4937	16.6518	16.8115	16.9726	17.1353	17.2996	17.4654	17.6328	17.8018	17.9725	18.1448	18.3187	18.4943	18.6716	18.8506	19.0313	19.2137	19.3979
rdv2_r06_s026	FL1	Counts	0	0	0	0	0	0	0	0	0	0	0	0	0	0	0	0	0	0	0	0	0	0	0	0	0	0	0	0	0	0	0	1	0	0	0	0	0	0	0	0	0	0	0	0	0	0	0
rdv2_r06_s027	FL1	Bin Values (MEF)	12.5074	12.6273	12.7483	12.8705	12.9939	13.1184	13.2442	13.3711	13.4993	13.6287	13.7594	13.8913	14.0244	14.1588	14.2946	14.4316	14.5699	14.7096	14.8506	14.993	15.1367	15.2818	15.4283	15.5761	15.7255	15.8762	16.0284	16.182	16.3371	16.4937	16.6518	16.8115	16.9726	17.1353	17.2996	17.4654	17.6328	17.8018	17.9725	18.1448	18.3187	18.4943	18.6716	18.8506	19.0313	19.2137	19.3979
rdv2_r06_s027	FL1	Counts	0	0	0	0	0	0	0	0	0	0	0	0	0	0	0	1	1	0	0	0	0	0	0	0	0	0	1	0	0	0	0	0	0	0	0	0	0	0	0	0	0	0	0	0	0	0	0
rdv2_r06_s028	FL1	Bin Values (MEF)	12.5074	12.6273	12.7483	12.8705	12.9939	13.1184	13.2442	13.3711	13.4993	13.6287	13.7594	13.8913	14.0244	14.1588	14.2946	14.4316	14.5699	14.7096	14.8506	14.993	15.1367	15.2818	15.4283	15.5761	15.7255	15.8762	16.0284	16.182	16.3371	16.4937	16.6518	16.8115	16.9726	17.1353	17.2996	17.4654	17.6328	17.8018	17.9725	18.1448	18.3187	18.4943	18.6716	18.8506	19.0313	19.2137	19.3979
rdv2_r06_s028	FL1	Counts	0	0	0	0	0	0	0	0	0	0	0	0	0	0	0	0	0	0	0	0	0	0	0	0	0	0	0	0	0	0	0	0	0	0	0	0	0	0	0	0	1	0	0	0	0	0	0
rdv2_r06_s029	FL1	Bin Values (MEF)	12.5074	12.6273	12.7483	12.8705	12.9939	13.1184	13.2442	13.3711	13.4993	13.6287	13.7594	13.8913	14.0244	14.1588	14.2946	14.4316	14.5699	14.7096	14.8506	14.993	15.1367	15.2818	15.4283	15.5761	15.7255	15.8762	16.0284	16.182	16.3371	16.4937	16.6518	16.8115	16.9726	17.1353	17.2996	17.4654	17.6328	17.8018	17.9725	18.1448	18.3187	18.4943	18.6716	18.8506	19.0313	19.2137	19.3979
rdv2_r06_s029	FL1	Counts	0	0	0	0	0	0	0	0	0	0	0	1	0	0	0	0	0	0	0	0	0	0	0	0	0	0	0	0	0	0	0	0	0	0	0	0	0	0	0	0	0	0	0	0	0	0	0
rdv2_r06_s030	FL1	Bin Values (MEF)	12.5074	12.6273	12.7483	12.8705	12.9939	13.1184	13.2442	13.3711	13.4993	13.6287	13.7594	13.8913	14.0244	14.1588	14.2946	14.4316	14.5699	14.7096	14.8506	14.993	15.1367	15.2818	15.4283	15.5761	15.7255	15.8762	16.0284	16.182	16.3371	16.4937	16.6518	16.8115	16.9726	17.1353	17.2996	17.4654	17.6328	17.8018	17.9725	18.1448	18.3187	18.4943	18.6716	18.8506	19.0313	19.2137	19.3979
rdv2_r06_s030	FL1	Counts	0	0	1	0	0	0	0	0	0	0	0	0	0	0	0	0	0	1	1	2	1	2	1	0	0	1	1	0	0	0	0	1	0	0	1	0	1	1	1	0	2	0	0	1	0	2	3
rdv2_r06_s031	FL1	Bin Values (MEF)	12.5074	12.6273	12.7483	12.8705	12.9939	13.1184	13.2442	13.3711	13.4993	13.6287	13.7594	13.8913	14.0244	14.1588	14.2946	14.4316	14.5699	14.7096	14.8506	14.993	15.1367	15.2818	15.4283	15.5761	15.7255	15.8762	16.0284	16.182	16.3371	16.4937	16.6518	16.8115	16.9726	17.1353	17.2996	17.4654	17.6328	17.8018	17.9725	18.1448	18.3187	18.4943	18.6716	18.8506	19.0313	19.2137	19.3979
rdv2_r06_s031	FL1	Counts	0	0	0	0	0	0	0	0	0	0	0	0	0	0	0	0	0	1	0	0	0	0	0	0	0	0	0	0	0	0	0	0	0	0	0	0	0	0	0	0	0	0	0	0	0	0	0
rdv2_r06_s032	FL1	Bin Values (MEF)	12.5074	12.6273	12.7483	12.8705	12.9939	13.1184	13.2442	13.3711	13.4993	13.6287	13.7594	13.8913	14.0244	14.1588	14.2946	14.4316	14.5699	14.7096	14.8506	14.993	15.1367	15.2818	15.4283	15.5761	15.7255	15.8762	16.0284	16.182	16.3371	16.4937	16.6518	16.8115	16.9726	17.1353	17.2996	17.4654	17.6328	17.8018	17.9725	18.1448	18.3187	18.4943	18.6716	18.8506	19.0313	19.2137	19.3979
rdv2_r06_s032	FL1	Counts	0	0	0	0	0	0	0	0	0	0	0	0	0	0	0	0	0	0	0	0	0	0	0	0	0	0	0	1	0	0	0	0	0	0	0	0	0	0	0	0	0	0	0	0	0	0	0
rdv2_r06_s033	FL1	Bin Values (MEF)	12.5074	12.6273	12.7483	12.8705	12.9939	13.1184	13.2442	13.3711	13.4993	13.6287	13.7594	13.8913	14.0244	14.1588	14.2946	14.4316	14.5699	14.7096	14.8506	14.993	15.1367	15.2818	15.4283	15.5761	15.7255	15.8762	16.0284	16.182	16.3371	16.4937	16.6518	16.8115	16.9726	17.1353	17.2996	17.4654	17.6328	17.8018	17.9725	18.1448	18.3187	18.4943	18.6716	18.8506	19.0313	19.2137	19.3979
rdv2_r06_s033	FL1	Counts	0	1	0	1	1	1	0	3	1	1	0	0	1	0	0	0	0	0	0	0	1	0	1	0	0	0	0	0	1	1	0	0	2	1	0	2	1	2	1	1	0	0	1	1	2	1	0
rdv2_r06_s034	FL1	Bin Values (MEF)	12.5074	12.6273	12.7483	12.8705	12.9939	13.1184	13.2442	13.3711	13.4993	13.6287	13.7594	13.8913	14.0244	14.1588	14.2946	14.4316	14.5699	14.7096	14.8506	14.993	15.1367	15.2818	15.4283	15.5761	15.7255	15.8762	16.0284	16.182	16.3371	16.4937	16.6518	16.8115	16.9726	17.1353	17.2996	17.4654	17.6328	17.8018	17.9725	18.1448	18.3187	18.4943	18.6716	18.8506	19.0313	19.2137	19.3979
rdv2_r06_s034	FL1	Counts	0	0	0	0	0	0	0	0	0	0	0	0	0	0	0	0	0	0	0	0	0	0	0	0	0	0	0	0	0	0	0	0	0	0	0	0	0	0	0	0	0	0	0	0	0	0	0
rdv2_r06_s035	FL1	Bin Values (MEF)	12.5074	12.6273	12.7483	12.8705	12.9939	13.1184	13.2442	13.3711	13.4993	13.6287	13.7594	13.8913	14.0244	14.1588	14.2946	14.4316	14.5699	14.7096	14.8506	14.993	15.1367	15.2818	15.4283	15.5761	15.7255	15.8762	16.0284	16.182	16.3371	16.4937	16.6518	16.8115	16.9726	17.1353	17.2996	17.4654	17.6328	17.8018	17.9725	18.1448	18.3187	18.4943	18.6716	18.8506	19.0313	19.2137	19.3979
rdv2_r06_s035	FL1	Counts	0	0	0	0	1	0	0	0	0	0	0	0	0	0	0	0	0	0	0	0	0	0	0	0	0	0	0	1	1	0	0	0	0	0	0	0	0	0	0	0	0	0	1	0	0	1	0
rdv2_r06_s036	FL1	Bin Values (MEF)	12.5074	12.6273	12.7483	12.8705	12.9939	13.1184	13.2442	13.3711	13.4993	13.6287	13.7594	13.8913	14.0244	14.1588	14.2946	14.4316	14.5699	14.7096	14.8506	14.993	15.1367	15.2818	15.4283	15.5761	15.7255	15.8762	16.0284	16.182	16.3371	16.4937	16.6518	16.8115	16.9726	17.1353	17.2996	17.4654	17.6328	17.8018	17.9725	18.1448	18.3187	18.4943	18.6716	18.8506	19.0313	19.2137	19.3979
rdv2_r06_s036	FL1	Counts	0	0	0	0	0	0	0	0	0	0	0	0	0	0	0	0	0	0	0	0	0	1	0	0	0	0	0	0	0	0	0	0	0	0	0	0	0	0	0	1	0	0	0	0	0	0	0
rdv2_r06_s037	FL1	Bin Values (MEF)	12.5074	12.6273	12.7483	12.8705	12.9939	13.1184	13.2442	13.3711	13.4993	13.6287	13.7594	13.8913	14.0244	14.1588	14.2946	14.4316	14.5699	14.7096	14.8506	14.993	15.1367	15.2818	15.4283	15.5761	15.7255	15.8762	16.0284	16.182	16.3371	16.4937	16.6518	16.8115	16.9726	17.1353	17.2996	17.4654	17.6328	17.8018	17.9725	18.1448	18.3187	18.4943	18.6716	18.8506	19.0313	19.2137	19.3979
rdv2_r06_s037	FL1	Counts	0	0	0	0	0	0	0	0	0	0	0	0	0	0	0	0	0	0	0	0	0	0	0	0	0	0	0	0	0	0	0	0	0	0	0	0	0	0	0	0	0	0	0	0	0	0	0
rdv2_r06_s038	FL1	Bin Values (MEF)	12.5074	12.6273	12.7483	12.8705	12.9939	13.1184	13.2442	13.3711	13.4993	13.6287	13.7594	13.8913	14.0244	14.1588	14.2946	14.4316	14.5699	14.7096	14.8506	14.993	15.1367	15.2818	15.4283	15.5761	15.7255	15.8762	16.0284	16.182	16.3371	16.4937	16.6518	16.8115	16.9726	17.1353	17.2996	17.4654	17.6328	17.8018	17.9725	18.1448	18.3187	18.4943	18.6716	18.8506	19.0313	19.2137	19.3979
rdv2_r06_s038	FL1	Counts	0	1	0	0	0	0	0	0	0	0	0	0	0	0	0	0	0	0	0	0	0	0	0	0	0	0	0	0	0	0	0	0	0	0	0	0	0	0	0	0	0	0	0	0	0	0	0
rdv2_r06_s039	FL1	Bin Values (MEF)	12.5074	12.6273	12.7483	12.8705	12.9939	13.1184	13.2442	13.3711	13.4993	13.6287	13.7594	13.8913	14.0244	14.1588	14.2946	14.4316	14.5699	14.7096	14.8506	14.993	15.1367	15.2818	15.4283	15.5761	15.7255	15.8762	16.0284	16.182	16.3371	16.4937	16.6518	16.8115	16.9726	17.1353	17.2996	17.4654	17.6328	17.8018	17.9725	18.1448	18.3187	18.4943	18.6716	18.8506	19.0313	19.2137	19.3979
rdv2_r06_s039	FL1	Counts	0	0	0	0	1	0	0	0	0	0	0	0	1	0	0	1	0	1	0	0	0	0	2	2	0	0	0	0	0	0	0	1	1	0	0	0	1	0	0	0	0	1	0	1	0	1	1
rdv2_r06_s040	FL1	Bin Values (MEF)	12.5074	12.6273	12.7483	12.8705	12.9939	13.1184	13.2442	13.3711	13.4993	13.6287	13.7594	13.8913	14.0244	14.1588	14.2946	14.4316	14.5699	14.7096	14.8506	14.993	15.1367	15.2818	15.4283	15.5761	15.7255	15.8762	16.0284	16.182	16.3371	16.4937	16.6518	16.8115	16.9726	17.1353	17.2996	17.4654	17.6328	17.8018	17.9725	18.1448	18.3187	18.4943	18.6716	18.8506	19.0313	19.2137	19.3979
rdv2_r06_s040	FL1	Counts	0	0	0	0	0	0	0	0	0	0	0	0	0	0	0	0	0	0	0	0	0	0	0	0	0	0	0	0	0	0	0	0	0	0	0	0	0	0	0	0	0	0	0	1	0	0	0
rdv2_r06_s041	FL1	Bin Values (MEF)	12.5074	12.6273	12.7483	12.8705	12.9939	13.1184	13.2442	13.3711	13.4993	13.6287	13.7594	13.8913	14.0244	14.1588	14.2946	14.4316	14.5699	14.7096	14.8506	14.993	15.1367	15.2818	15.4283	15.5761	15.7255	15.8762	16.0284	16.182	16.3371	16.4937	16.6518	16.8115	16.9726	17.1353	17.2996	17.4654	17.6328	17.8018	17.9725	18.1448	18.3187	18.4943	18.6716	18.8506	19.0313	19.2137	19.3979
rdv2_r06_s041	FL1	Counts	0	0	0	0	0	0	0	0	0	0	0	0	0	0	0	0	0	0	0	0	0	0	0	0	0	0	0	0	0	1	0	0	0	0	1	0	0	0	0	0	1	1	0	0	0	0	0
rdv2_r06_s042	FL1	Bin Values (MEF)	12.5074	12.6273	12.7483	12.8705	12.9939	13.1184	13.2442	13.3711	13.4993	13.6287	13.7594	13.8913	14.0244	14.1588	14.2946	14.4316	14.5699	14.7096	14.8506	14.993	15.1367	15.2818	15.4283	15.5761	15.7255	15.8762	16.0284	16.182	16.3371	16.4937	16.6518	16.8115	16.9726	17.1353	17.2996	17.4654	17.6328	17.8018	17.9725	18.1448	18.3187	18.4943	18.6716	18.8506	19.0313	19.2137	19.3979
rdv2_r06_s042	FL1	Counts	0	1	0	1	0	0	1	0	0	0	1	0	0	0	0	0	0	0	1	1	0	0	1	2	0	1	1	0	0	1	0	1	0	0	0	2	1	0	1	1	0	0	0	0	2	0	1
rdv2_r06_s043	FL1	Bin Values (MEF)	12.5074	12.6273	12.7483	12.8705	12.9939	13.1184	13.2442	13.3711	13.4993	13.6287	13.7594	13.8913	14.0244	14.1588	14.2946	14.4316	14.5699	14.7096	14.8506	14.993	15.1367	15.2818	15.4283	15.5761	15.7255	15.8762	16.0284	16.182	16.3371	16.4937	16.6518	16.8115	16.9726	17.1353	17.2996	17.4654	17.6328	17.8018	17.9725	18.1448	18.3187	18.4943	18.6716	18.8506	19.0313	19.2137	19.3979
rdv2_r06_s043	FL1	Counts	0	0	0	0	0	0	0	0	0	0	0	0	0	0	0	0	0	0	0	0	0	0	0	0	0	0	0	0	0	0	0	0	0	0	0	0	0	0	0	0	0	0	0	0	0	0	0
rdv2_r06_s044	FL1	Bin Values (MEF)	12.5074	12.6273	12.7483	12.8705	12.9939	13.1184	13.2442	13.3711	13.4993	13.6287	13.7594	13.8913	14.0244	14.1588	14.2946	14.4316	14.5699	14.7096	14.8506	14.993	15.1367	15.2818	15.4283	15.5761	15.7255	15.8762	16.0284	16.182	16.3371	16.4937	16.6518	16.8115	16.9726	17.1353	17.2996	17.4654	17.6328	17.8018	17.9725	18.1448	18.3187	18.4943	18.6716	18.8506	19.0313	19.2137	19.3979
rdv2_r06_s044	FL1	Counts	0	0	0	0	0	0	0	0	1	0	0	0	0	0	0	0	0	0	0	0	0	0	0	0	0	0	0	0	0	0	0	0	0	0	1	0	1	0	0	0	0	0	0	0	0	0	0
rdv2_r06_s045	FL1	Bin Values (MEF)	12.5074	12.6273	12.7483	12.8705	12.9939	13.1184	13.2442	13.3711	13.4993	13.6287	13.7594	13.8913	14.0244	14.1588	14.2946	14.4316	14.5699	14.7096	14.8506	14.993	15.1367	15.2818	15.4283	15.5761	15.7255	15.8762	16.0284	16.182	16.3371	16.4937	16.6518	16.8115	16.9726	17.1353	17.2996	17.4654	17.6328	17.8018	17.9725	18.1448	18.3187	18.4943	18.6716	18.8506	19.0313	19.2137	19.3979
rdv2_r06_s045	FL1	Counts	0	0	0	1	0	1	0	0	1	1	0	0	0	0	0	1	0	0	1	0	0	1	0	2	2	0	0	0	1	0	1	1	0	2	0	2	2	0	0	2	2	1	1	0	2	4	2
rdv2_r06_s046	FL1	Bin Values (MEF)	12.5074	12.6273	12.7483	12.8705	12.9939	13.1184	13.2442	13.3711	13.4993	13.6287	13.7594	13.8913	14.0244	14.1588	14.2946	14.4316	14.5699	14.7096	14.8506	14.993	15.1367	15.2818	15.4283	15.5761	15.7255	15.8762	16.0284	16.182	16.3371	16.4937	16.6518	16.8115	16.9726	17.1353	17.2996	17.4654	17.6328	17.8018	17.9725	18.1448	18.3187	18.4943	18.6716	18.8506	19.0313	19.2137	19.3979
rdv2_r06_s046	FL1	Counts	0	0	0	0	0	0	0	0	0	0	0	0	0	0	0	0	0	0	0	0	0	0	0	0	0	0	0	0	0	0	0	0	0	0	0	0	0	0	0	0	0	0	0	0	0	0	0
rdv2_r06_s047	FL1	Bin Values (MEF)	12.5074	12.6273	12.7483	12.8705	12.9939	13.1184	13.2442	13.3711	13.4993	13.6287	13.7594	13.8913	14.0244	14.1588	14.2946	14.4316	14.5699	14.7096	14.8506	14.993	15.1367	15.2818	15.4283	15.5761	15.7255	15.8762	16.0284	16.182	16.3371	16.4937	16.6518	16.8115	16.9726	17.1353	17.2996	17.4654	17.6328	17.8018	17.9725	18.1448	18.3187	18.4943	18.6716	18.8506	19.0313	19.2137	19.3979
rdv2_r06_s047	FL1	Counts	0	0	0	0	0	0	0	0	0	0	0	0	0	0	0	0	0	0	0	0	0	0	0	0	0	0	0	1	0	0	0	0	0	0	0	0	0	0	0	0	0	0	0	0	0	0	1
rdv2_r06_s048	FL1	Bin Values (MEF)	12.5074	12.6273	12.7483	12.8705	12.9939	13.1184	13.2442	13.3711	13.4993	13.6287	13.7594	13.8913	14.0244	14.1588	14.2946	14.4316	14.5699	14.7096	14.8506	14.993	15.1367	15.2818	15.4283	15.5761	15.7255	15.8762	16.0284	16.182	16.3371	16.4937	16.6518	16.8115	16.9726	17.1353	17.2996	17.4654	17.6328	17.8018	17.9725	18.1448	18.3187	18.4943	18.6716	18.8506	19.0313	19.2137	19.3979
rdv2_r06_s048	FL1	Counts	0	0	0	0	0	1	1	1	0	1	0	0	0	0	0	0	0	0	0	1	0	0	1	1	1	0	0	1	1	0	1	1	0	1	0	0	0	0	0	3	0	1	0	1	0	0	2
rdv2_r06_s049	FL1	Bin Values (MEF)	12.5074	12.6273	12.7483	12.8705	12.9939	13.1184	13.2442	13.3711	13.4993	13.6287	13.7594	13.8913	14.0244	14.1588	14.2946	14.4316	14.5699	14.7096	14.8506	14.993	15.1367	15.2818	15.4283	15.5761	15.7255	15.8762	16.0284	16.182	16.3371	16.4937	16.6518	16.8115	16.9726	17.1353	17.2996	17.4654	17.6328	17.8018	17.9725	18.1448	18.3187	18.4943	18.6716	18.8506	19.0313	19.2137	19.3979
rdv2_r06_s049	FL1	Counts	0	0	0	0	0	0	0	0	0	0	0	0	0	0	0	1	0	0	0	0	0	0	0	0	0	0	0	0	0	0	0	0	1	0	1	0	0	0	0	0	0	0	0	0	0	0	0
rdv2_r06_s050	FL1	Bin Values (MEF)	12.5074	12.6273	12.7483	12.8705	12.9939	13.1184	13.2442	13.3711	13.4993	13.6287	13.7594	13.8913	14.0244	14.1588	14.2946	14.4316	14.5699	14.7096	14.8506	14.993	15.1367	15.2818	15.4283	15.5761	15.7255	15.8762	16.0284	16.182	16.3371	16.4937	16.6518	16.8115	16.9726	17.1353	17.2996	17.4654	17.6328	17.8018	17.9725	18.1448	18.3187	18.4943	18.6716	18.8506	19.0313	19.2137	19.3979
rdv2_r06_s050	FL1	Counts	0	0	1	0	0	0	0	0	0	0	0	0	0	0	0	0	0	0	0	0	0	0	0	0	0	0	0	0	0	0	0	0	0	0	0	0	0	0	0	0	0	0	0	0	0	0	0
rdv2_r06_s051	FL1	Bin Values (MEF)	12.5074	12.6273	12.7483	12.8705	12.9939	13.1184	13.2442	13.3711	13.4993	13.6287	13.7594	13.8913	14.0244	14.1588	14.2946	14.4316	14.5699	14.7096	14.8506	14.993	15.1367	15.2818	15.4283	15.5761	15.7255	15.8762	16.0284	16.182	16.3371	16.4937	16.6518	16.8115	16.9726	17.1353	17.2996	17.4654	17.6328	17.8018	17.9725	18.1448	18.3187	18.4943	18.6716	18.8506	19.0313	19.2137	19.3979
rdv2_r06_s051	FL1	Counts	0	0	0	0	0	1	0	0	0	0	0	0	0	0	0	0	0	1	0	0	0	0	0	1	0	1	0	0	0	0	0	0	0	0	1	0	0	0	0	0	0	0	0	0	0	0	0
rdv2_r06_s052	FL1	Bin Values (MEF)	12.5074	12.6273	12.7483	12.8705	12.9939	13.1184	13.2442	13.3711	13.4993	13.6287	13.7594	13.8913	14.0244	14.1588	14.2946	14.4316	14.5699	14.7096	14.8506	14.993	15.1367	15.2818	15.4283	15.5761	15.7255	15.8762	16.0284	16.182	16.3371	16.4937	16.6518	16.8115	16.9726	17.1353	17.2996	17.4654	17.6328	17.8018	17.9725	18.1448	18.3187	18.4943	18.6716	18.8506	19.0313	19.2137	19.3979
rdv2_r06_s052	FL1	Counts	0	0	0	0	0	0	0	0	0	0	0	0	0	0	0	0	0	0	0	0	0	0	0	0	0	0	0	0	0	0	1	0	0	0	0	0	0	0	1	0	0	1	0	1	0	0	0
rdv2_r06_s053	FL1	Bin Values (MEF)	12.5074	12.6273	12.7483	12.8705	12.9939	13.1184	13.2442	13.3711	13.4993	13.6287	13.7594	13.8913	14.0244	14.1588	14.2946	14.4316	14.5699	14.7096	14.8506	14.993	15.1367	15.2818	15.4283	15.5761	15.7255	15.8762	16.0284	16.182	16.3371	16.4937	16.6518	16.8115	16.9726	17.1353	17.2996	17.4654	17.6328	17.8018	17.9725	18.1448	18.3187	18.4943	18.6716	18.8506	19.0313	19.2137	19.3979
rdv2_r06_s053	FL1	Counts	0	0	0	0	0	0	0	0	0	0	0	0	0	0	0	0	0	0	0	0	0	0	0	0	1	1	0	0	0	0	0	0	0	0	0	0	0	0	0	0	0	0	0	0	0	0	0
rdv2_r06_s054	FL1	Bin Values (MEF)	12.5074	12.6273	12.7483	12.8705	12.9939	13.1184	13.2442	13.3711	13.4993	13.6287	13.7594	13.8913	14.0244	14.1588	14.2946	14.4316	14.5699	14.7096	14.8506	14.993	15.1367	15.2818	15.4283	15.5761	15.7255	15.8762	16.0284	16.182	16.3371	16.4937	16.6518	16.8115	16.9726	17.1353	17.2996	17.4654	17.6328	17.8018	17.9725	18.1448	18.3187	18.4943	18.6716	18.8506	19.0313	19.2137	19.3979
rdv2_r06_s054	FL1	Counts	0	0	0	0	0	0	0	0	0	0	0	0	0	0	0	0	0	0	0	0	0	0	0	0	0	0	0	0	0	0	0	0	0	0	0	0	0	0	0	0	0	0	0	0	0	0	0
rdv2_r06_s055	FL1	Bin Values (MEF)	12.5074	12.6273	12.7483	12.8705	12.9939	13.1184	13.2442	13.3711	13.4993	13.6287	13.7594	13.8913	14.0244	14.1588	14.2946	14.4316	14.5699	14.7096	14.8506	14.993	15.1367	15.2818	15.4283	15.5761	15.7255	15.8762	16.0284	16.182	16.3371	16.4937	16.6518	16.8115	16.9726	17.1353	17.2996	17.4654	17.6328	17.8018	17.9725	18.1448	18.3187	18.4943	18.6716	18.8506	19.0313	19.2137	19.3979
rdv2_r06_s055	FL1	Counts	0	0	0	0	0	0	0	0	0	1	0	0	0	0	0	0	0	0	0	0	0	0	0	0	0	1	0	0	0	0	0	0	0	0	1	0	0	0	0	0	0	1	0	0	0	0	0
rdv2_r06_s056	FL1	Bin Values (MEF)	12.5074	12.6273	12.7483	12.8705	12.9939	13.1184	13.2442	13.3711	13.4993	13.6287	13.7594	13.8913	14.0244	14.1588	14.2946	14.4316	14.5699	14.7096	14.8506	14.993	15.1367	15.2818	15.4283	15.5761	15.7255	15.8762	16.0284	16.182	16.3371	16.4937	16.6518	16.8115	16.9726	17.1353	17.2996	17.4654	17.6328	17.8018	17.9725	18.1448	18.3187	18.4943	18.6716	18.8506	19.0313	19.2137	19.3979
rdv2_r06_s056	FL1	Counts	0	0	0	0	0	0	0	0	0	0	0	0	0	0	0	0	0	0	0	0	0	0	0	0	0	0	0	0	0	0	0	0	0	0	0	0	0	0	0	0	0	0	0	0	0	0	0
rdv2_r06_s057	FL1	Bin Values (MEF)	12.5074	12.6273	12.7483	12.8705	12.9939	13.1184	13.2442	13.3711	13.4993	13.6287	13.7594	13.8913	14.0244	14.1588	14.2946	14.4316	14.5699	14.7096	14.8506	14.993	15.1367	15.2818	15.4283	15.5761	15.7255	15.8762	16.0284	16.182	16.3371	16.4937	16.6518	16.8115	16.9726	17.1353	17.2996	17.4654	17.6328	17.8018	17.9725	18.1448	18.3187	18.4943	18.6716	18.8506	19.0313	19.2137	19.3979
rdv2_r06_s057	FL1	Counts	0	0	0	0	0	0	1	0	0	0	0	0	0	0	0	0	0	0	0	0	0	0	0	0	0	0	0	0	1	0	0	0	0	0	0	0	0	0	0	0	0	0	0	0	0	0	0
rdv2_r06_s058	FL1	Bin Values (MEF)	12.5074	12.6273	12.7483	12.8705	12.9939	13.1184	13.2442	13.3711	13.4993	13.6287	13.7594	13.8913	14.0244	14.1588	14.2946	14.4316	14.5699	14.7096	14.8506	14.993	15.1367	15.2818	15.4283	15.5761	15.7255	15.8762	16.0284	16.182	16.3371	16.4937	16.6518	16.8115	16.9726	17.1353	17.2996	17.4654	17.6328	17.8018	17.9725	18.1448	18.3187	18.4943	18.6716	18.8506	19.0313	19.2137	19.3979
rdv2_r06_s058	FL1	Counts	0	0	0	0	0	0	0	0	0	0	0	0	0	0	0	0	0	0	0	0	0	0	0	0	0	0	0	0	0	0	0	0	0	0	0	0	0	0	0	0	0	0	0	0	0	0	0
rdv2_r06_s059	FL1	Bin Values (MEF)	12.5074	12.6273	12.7483	12.8705	12.9939	13.1184	13.2442	13.3711	13.4993	13.6287	13.7594	13.8913	14.0244	14.1588	14.2946	14.4316	14.5699	14.7096	14.8506	14.993	15.1367	15.2818	15.4283	15.5761	15.7255	15.8762	16.0284	16.182	16.3371	16.4937	16.6518	16.8115	16.9726	17.1353	17.2996	17.4654	17.6328	17.8018	17.9725	18.1448	18.3187	18.4943	18.6716	18.8506	19.0313	19.2137	19.3979
rdv2_r06_s059	FL1	Counts	0	0	0	0	0	0	0	0	0	0	0	0	0	0	0	0	0	0	0	0	0	0	0	0	0	0	0	0	0	0	0	0	0	0	0	0	0	0	0	0	0	0	0	0	0	0	0
rdv2_r06_s060	FL1	Bin Values (MEF)	12.5074	12.6273	12.7483	12.8705	12.9939	13.1184	13.2442	13.3711	13.4993	13.6287	13.7594	13.8913	14.0244	14.1588	14.2946	14.4316	14.5699	14.7096	14.8506	14.993	15.1367	15.2818	15.4283	15.5761	15.7255	15.8762	16.0284	16.182	16.3371	16.4937	16.6518	16.8115	16.9726	17.1353	17.2996	17.4654	17.6328	17.8018	17.9725	18.1448	18.3187	18.4943	18.6716	18.8506	19.0313	19.2137	19.3979
rdv2_r06_s060	FL1	Counts	0	0	0	0	0	0	0	0	0	0	0	0	0	0	0	0	0	0	0	0	0	0	0	0	0	0	0	0	0	0	0	0	0	0	0	0	0	0	0	0	0	0	0	0	0	0	0
rdv2_r06_s061	FL1	Bin Values (MEF)	12.5074	12.6273	12.7483	12.8705	12.9939	13.1184	13.2442	13.3711	13.4993	13.6287	13.7594	13.8913	14.0244	14.1588	14.2946	14.4316	14.5699	14.7096	14.8506	14.993	15.1367	15.2818	15.4283	15.5761	15.7255	15.8762	16.0284	16.182	16.3371	16.4937	16.6518	16.8115	16.9726	17.1353	17.2996	17.4654	17.6328	17.8018	17.9725	18.1448	18.3187	18.4943	18.6716	18.8506	19.0313	19.2137	19.3979
rdv2_r06_s061	FL1	Counts	0	0	0	0	0	0	0	1	0	0	0	0	2	0	0	0	0	0	0	0	0	0	0	0	0	0	0	1	0	0	0	0	0	0	0	1	0	0	0	0	0	1	0	0	0	0	1
rdv2_r06_s062	FL1	Bin Values (MEF)	12.5074	12.6273	12.7483	12.8705	12.9939	13.1184	13.2442	13.3711	13.4993	13.6287	13.7594	13.8913	14.0244	14.1588	14.2946	14.4316	14.5699	14.7096	14.8506	14.993	15.1367	15.2818	15.4283	15.5761	15.7255	15.8762	16.0284	16.182	16.3371	16.4937	16.6518	16.8115	16.9726	17.1353	17.2996	17.4654	17.6328	17.8018	17.9725	18.1448	18.3187	18.4943	18.6716	18.8506	19.0313	19.2137	19.3979
rdv2_r06_s062	FL1	Counts	0	0	0	0	0	0	0	0	0	0	0	0	0	0	0	0	1	0	0	0	0	0	0	0	0	0	0	0	0	0	0	0	0	0	0	0	0	0	0	0	0	0	1	0	0	0	0
rdv2_r06_s063	FL1	Bin Values (MEF)	12.5074	12.6273	12.7483	12.8705	12.9939	13.1184	13.2442	13.3711	13.4993	13.6287	13.7594	13.8913	14.0244	14.1588	14.2946	14.4316	14.5699	14.7096	14.8506	14.993	15.1367	15.2818	15.4283	15.5761	15.7255	15.8762	16.0284	16.182	16.3371	16.4937	16.6518	16.8115	16.9726	17.1353	17.2996	17.4654	17.6328	17.8018	17.9725	18.1448	18.3187	18.4943	18.6716	18.8506	19.0313	19.2137	19.3979
rdv2_r06_s063	FL1	Counts	0	0	0	0	0	0	0	0	0	0	0	0	0	0	0	0	0	0	0	0	0	0	0	0	0	0	0	0	0	0	0	0	0	0	0	0	0	1	0	0	0	0	0	0	0	0	0
rdv2_r06_s064	FL1	Bin Values (MEF)	12.5074	12.6273	12.7483	12.8705	12.9939	13.1184	13.2442	13.3711	13.4993	13.6287	13.7594	13.8913	14.0244	14.1588	14.2946	14.4316	14.5699	14.7096	14.8506	14.993	15.1367	15.2818	15.4283	15.5761	15.7255	15.8762	16.0284	16.182	16.3371	16.4937	16.6518	16.8115	16.9726	17.1353	17.2996	17.4654	17.6328	17.8018	17.9725	18.1448	18.3187	18.4943	18.6716	18.8506	19.0313	19.2137	19.3979
rdv2_r06_s064	FL1	Counts	0	0	0	0	0	0	0	0	0	0	0	0	0	1	0	0	1	0	0	0	0	0	0	0	0	0	0	1	0	0	0	0	0	1	0	0	1	0	0	0	0	0	1	0	0	0	0
rdv2_r06_s065	FL1	Bin Values (MEF)	12.5074	12.6273	12.7483	12.8705	12.9939	13.1184	13.2442	13.3711	13.4993	13.6287	13.7594	13.8913	14.0244	14.1588	14.2946	14.4316	14.5699	14.7096	14.8506	14.993	15.1367	15.2818	15.4283	15.5761	15.7255	15.8762	16.0284	16.182	16.3371	16.4937	16.6518	16.8115	16.9726	17.1353	17.2996	17.4654	17.6328	17.8018	17.9725	18.1448	18.3187	18.4943	18.6716	18.8506	19.0313	19.2137	19.3979
rdv2_r06_s065	FL1	Counts	0	0	0	0	0	0	0	0	0	0	0	0	0	0	0	0	0	0	0	1	0	0	0	0	0	0	0	0	0	0	0	0	0	0	0	0	0	1	0	0	0	0	0	0	0	0	0
rdv2_r06_s066	FL1	Bin Values (MEF)	12.5074	12.6273	12.7483	12.8705	12.9939	13.1184	13.2442	13.3711	13.4993	13.6287	13.7594	13.8913	14.0244	14.1588	14.2946	14.4316	14.5699	14.7096	14.8506	14.993	15.1367	15.2818	15.4283	15.5761	15.7255	15.8762	16.0284	16.182	16.3371	16.4937	16.6518	16.8115	16.9726	17.1353	17.2996	17.4654	17.6328	17.8018	17.9725	18.1448	18.3187	18.4943	18.6716	18.8506	19.0313	19.2137	19.3979
rdv2_r06_s066	FL1	Counts	0	0	0	0	0	1	0	0	0	0	0	0	0	0	0	0	0	0	0	0	0	0	0	0	0	0	0	0	0	0	0	0	0	0	0	0	0	0	0	0	0	0	0	0	0	0	0
rdv2_r06_s067	FL1	Bin Values (MEF)	12.5074	12.6273	12.7483	12.8705	12.9939	13.1184	13.2442	13.3711	13.4993	13.6287	13.7594	13.8913	14.0244	14.1588	14.2946	14.4316	14.5699	14.7096	14.8506	14.993	15.1367	15.2818	15.4283	15.5761	15.7255	15.8762	16.0284	16.182	16.3371	16.4937	16.6518	16.8115	16.9726	17.1353	17.2996	17.4654	17.6328	17.8018	17.9725	18.1448	18.3187	18.4943	18.6716	18.8506	19.0313	19.2137	19.3979
rdv2_r06_s067	FL1	Counts	0	0	0	0	0	0	0	0	0	0	0	0	0	0	0	0	0	0	0	0	0	0	1	0	0	0	0	0	0	0	0	0	0	0	0	0	0	0	0	0	1	0	1	0	1	1	1
rdv2_r06_s068	FL1	Bin Values (MEF)	12.5074	12.6273	12.7483	12.8705	12.9939	13.1184	13.2442	13.3711	13.4993	13.6287	13.7594	13.8913	14.0244	14.1588	14.2946	14.4316	14.5699	14.7096	14.8506	14.993	15.1367	15.2818	15.4283	15.5761	15.7255	15.8762	16.0284	16.182	16.3371	16.4937	16.6518	16.8115	16.9726	17.1353	17.2996	17.4654	17.6328	17.8018	17.9725	18.1448	18.3187	18.4943	18.6716	18.8506	19.0313	19.2137	19.3979
rdv2_r06_s068	FL1	Counts	0	0	0	0	0	0	0	0	0	0	0	0	0	0	0	0	0	0	0	0	0	0	0	0	0	0	0	0	0	0	0	0	0	0	0	0	0	0	0	0	0	0	0	0	0	0	0
rdv2_r06_s069	FL1	Bin Values (MEF)	12.5074	12.6273	12.7483	12.8705	12.9939	13.1184	13.2442	13.3711	13.4993	13.6287	13.7594	13.8913	14.0244	14.1588	14.2946	14.4316	14.5699	14.7096	14.8506	14.993	15.1367	15.2818	15.4283	15.5761	15.7255	15.8762	16.0284	16.182	16.3371	16.4937	16.6518	16.8115	16.9726	17.1353	17.2996	17.4654	17.6328	17.8018	17.9725	18.1448	18.3187	18.4943	18.6716	18.8506	19.0313	19.2137	19.3979
rdv2_r06_s069	FL1	Counts	0	0	0	0	0	0	0	0	0	0	0	0	0	0	0	0	0	0	0	0	0	0	0	0	0	0	0	0	0	0	0	0	0	0	0	0	0	0	0	0	0	0	0	0	0	0	0
rdv2_r06_s070	FL1	Bin Values (MEF)	12.5074	12.6273	12.7483	12.8705	12.9939	13.1184	13.2442	13.3711	13.4993	13.6287	13.7594	13.8913	14.0244	14.1588	14.2946	14.4316	14.5699	14.7096	14.8506	14.993	15.1367	15.2818	15.4283	15.5761	15.7255	15.8762	16.0284	16.182	16.3371	16.4937	16.6518	16.8115	16.9726	17.1353	17.2996	17.4654	17.6328	17.8018	17.9725	18.1448	18.3187	18.4943	18.6716	18.8506	19.0313	19.2137	19.3979
rdv2_r06_s070	FL1	Counts	0	0	0	0	0	0	0	0	0	0	0	0	0	0	0	0	0	0	0	0	0	0	0	0	0	1	0	0	0	0	0	0	0	0	0	0	0	0	1	0	0	0	0	1	0	0	1
rdv2_r06_s071	FL1	Bin Values (MEF)	12.5074	12.6273	12.7483	12.8705	12.9939	13.1184	13.2442	13.3711	13.4993	13.6287	13.7594	13.8913	14.0244	14.1588	14.2946	14.4316	14.5699	14.7096	14.8506	14.993	15.1367	15.2818	15.4283	15.5761	15.7255	15.8762	16.0284	16.182	16.3371	16.4937	16.6518	16.8115	16.9726	17.1353	17.2996	17.4654	17.6328	17.8018	17.9725	18.1448	18.3187	18.4943	18.6716	18.8506	19.0313	19.2137	19.3979
rdv2_r06_s071	FL1	Counts	0	0	0	0	0	0	0	0	0	0	0	0	0	0	0	0	0	0	0	0	0	0	0	0	1	0	0	0	0	0	0	0	0	0	0	0	0	0	0	0	0	0	0	0	0	0	0
rdv2_r06_s072	FL1	Bin Values (MEF)	12.5074	12.6273	12.7483	12.8705	12.9939	13.1184	13.2442	13.3711	13.4993	13.6287	13.7594	13.8913	14.0244	14.1588	14.2946	14.4316	14.5699	14.7096	14.8506	14.993	15.1367	15.2818	15.4283	15.5761	15.7255	15.8762	16.0284	16.182	16.3371	16.4937	16.6518	16.8115	16.9726	17.1353	17.2996	17.4654	17.6328	17.8018	17.9725	18.1448	18.3187	18.4943	18.6716	18.8506	19.0313	19.2137	19.3979
rdv2_r06_s072	FL1	Counts	0	0	1	1	0	0	0	0	0	0	0	0	0	0	0	0	0	0	0	0	0	0	0	0	0	0	0	0	0	0	0	0	0	0	0	1	0	0	0	0	0	0	0	0	0	0	0
rdv2_r06_s073	FL1	Bin Values (MEF)	12.5074	12.6273	12.7483	12.8705	12.9939	13.1184	13.2442	13.3711	13.4993	13.6287	13.7594	13.8913	14.0244	14.1588	14.2946	14.4316	14.5699	14.7096	14.8506	14.993	15.1367	15.2818	15.4283	15.5761	15.7255	15.8762	16.0284	16.182	16.3371	16.4937	16.6518	16.8115	16.9726	17.1353	17.2996	17.4654	17.6328	17.8018	17.9725	18.1448	18.3187	18.4943	18.6716	18.8506	19.0313	19.2137	19.3979
rdv2_r06_s073	FL1	Counts	0	0	0	0	0	0	0	0	0	0	0	0	0	0	0	0	0	0	1	0	0	0	0	0	0	0	0	0	0	0	0	0	0	0	0	0	0	0	0	0	0	0	1	0	0	0	0
rdv2_r06_s074	FL1	Bin Values (MEF)	12.5074	12.6273	12.7483	12.8705	12.9939	13.1184	13.2442	13.3711	13.4993	13.6287	13.7594	13.8913	14.0244	14.1588	14.2946	14.4316	14.5699	14.7096	14.8506	14.993	15.1367	15.2818	15.4283	15.5761	15.7255	15.8762	16.0284	16.182	16.3371	16.4937	16.6518	16.8115	16.9726	17.1353	17.2996	17.4654	17.6328	17.8018	17.9725	18.1448	18.3187	18.4943	18.6716	18.8506	19.0313	19.2137	19.3979
rdv2_r06_s074	FL1	Counts	0	0	0	0	0	0	0	0	0	0	0	0	0	0	0	0	0	0	0	0	0	0	0	0	0	0	0	0	0	0	0	0	0	0	0	0	0	0	0	0	0	0	1	0	1	0	0
rdv2_r06_s075	FL1	Bin Values (MEF)	12.5074	12.6273	12.7483	12.8705	12.9939	13.1184	13.2442	13.3711	13.4993	13.6287	13.7594	13.8913	14.0244	14.1588	14.2946	14.4316	14.5699	14.7096	14.8506	14.993	15.1367	15.2818	15.4283	15.5761	15.7255	15.8762	16.0284	16.182	16.3371	16.4937	16.6518	16.8115	16.9726	17.1353	17.2996	17.4654	17.6328	17.8018	17.9725	18.1448	18.3187	18.4943	18.6716	18.8506	19.0313	19.2137	19.3979
rdv2_r06_s075	FL1	Counts	0	0	0	0	0	0	0	0	0	0	0	0	0	0	0	0	0	0	0	0	0	0	0	0	0	0	0	0	0	0	0	0	0	0	0	0	0	0	0	0	0	0	0	0	0	0	0
rdv2_r06_s076	FL1	Bin Values (MEF)	12.5074	12.6273	12.7483	12.8705	12.9939	13.1184	13.2442	13.3711	13.4993	13.6287	13.7594	13.8913	14.0244	14.1588	14.2946	14.4316	14.5699	14.7096	14.8506	14.993	15.1367	15.2818	15.4283	15.5761	15.7255	15.8762	16.0284	16.182	16.3371	16.4937	16.6518	16.8115	16.9726	17.1353	17.2996	17.4654	17.6328	17.8018	17.9725	18.1448	18.3187	18.4943	18.6716	18.8506	19.0313	19.2137	19.3979
rdv2_r06_s076	FL1	Counts	0	0	0	0	0	0	0	0	0	0	0	0	0	0	0	0	0	0	0	0	0	0	0	0	0	0	0	0	0	0	0	0	0	0	0	0	0	0	0	0	0	0	0	0	0	1	0
rdv2_r06_s077	FL1	Bin Values (MEF)	12.5074	12.6273	12.7483	12.8705	12.9939	13.1184	13.2442	13.3711	13.4993	13.6287	13.7594	13.8913	14.0244	14.1588	14.2946	14.4316	14.5699	14.7096	14.8506	14.993	15.1367	15.2818	15.4283	15.5761	15.7255	15.8762	16.0284	16.182	16.3371	16.4937	16.6518	16.8115	16.9726	17.1353	17.2996	17.4654	17.6328	17.8018	17.9725	18.1448	18.3187	18.4943	18.6716	18.8506	19.0313	19.2137	19.3979
rdv2_r06_s077	FL1	Counts	0	0	0	0	0	0	0	1	0	0	0	0	1	0	0	0	0	0	0	0	0	0	0	0	0	0	0	0	0	0	0	0	0	0	0	0	0	0	0	0	0	0	0	0	0	0	0
rdv2_r06_s078	FL1	Bin Values (MEF)	12.5074	12.6273	12.7483	12.8705	12.9939	13.1184	13.2442	13.3711	13.4993	13.6287	13.7594	13.8913	14.0244	14.1588	14.2946	14.4316	14.5699	14.7096	14.8506	14.993	15.1367	15.2818	15.4283	15.5761	15.7255	15.8762	16.0284	16.182	16.3371	16.4937	16.6518	16.8115	16.9726	17.1353	17.2996	17.4654	17.6328	17.8018	17.9725	18.1448	18.3187	18.4943	18.6716	18.8506	19.0313	19.2137	19.3979
rdv2_r06_s078	FL1	Counts	0	0	0	0	0	0	0	0	0	0	0	0	0	0	0	0	0	0	0	0	1	0	0	0	0	0	0	0	0	0	0	0	0	0	0	0	0	1	0	0	0	0	0	0	0	0	0
rdv2_r06_s079	FL1	Bin Values (MEF)	12.5074	12.6273	12.7483	12.8705	12.9939	13.1184	13.2442	13.3711	13.4993	13.6287	13.7594	13.8913	14.0244	14.1588	14.2946	14.4316	14.5699	14.7096	14.8506	14.993	15.1367	15.2818	15.4283	15.5761	15.7255	15.8762	16.0284	16.182	16.3371	16.4937	16.6518	16.8115	16.9726	17.1353	17.2996	17.4654	17.6328	17.8018	17.9725	18.1448	18.3187	18.4943	18.6716	18.8506	19.0313	19.2137	19.3979
rdv2_r06_s079	FL1	Counts	0	0	0	2	0	1	0	0	0	0	0	0	0	0	0	0	0	1	0	0	2	0	0	0	1	2	0	0	1	1	3	1	1	0	0	0	0	0	0	0	0	0	0	0	0	0	1
rdv2_r06_s080	FL1	Bin Values (MEF)	12.5074	12.6273	12.7483	12.8705	12.9939	13.1184	13.2442	13.3711	13.4993	13.6287	13.7594	13.8913	14.0244	14.1588	14.2946	14.4316	14.5699	14.7096	14.8506	14.993	15.1367	15.2818	15.4283	15.5761	15.7255	15.8762	16.0284	16.182	16.3371	16.4937	16.6518	16.8115	16.9726	17.1353	17.2996	17.4654	17.6328	17.8018	17.9725	18.1448	18.3187	18.4943	18.6716	18.8506	19.0313	19.2137	19.3979
rdv2_r06_s080	FL1	Counts	0	0	0	0	0	0	0	0	0	0	0	0	0	0	0	0	0	0	0	0	0	0	0	0	0	0	0	0	0	0	0	0	0	0	0	0	0	1	0	0	0	0	0	0	0	0	0
rdv2_r06_s081	FL1	Bin Values (MEF)	12.5074	12.6273	12.7483	12.8705	12.9939	13.1184	13.2442	13.3711	13.4993	13.6287	13.7594	13.8913	14.0244	14.1588	14.2946	14.4316	14.5699	14.7096	14.8506	14.993	15.1367	15.2818	15.4283	15.5761	15.7255	15.8762	16.0284	16.182	16.3371	16.4937	16.6518	16.8115	16.9726	17.1353	17.2996	17.4654	17.6328	17.8018	17.9725	18.1448	18.3187	18.4943	18.6716	18.8506	19.0313	19.2137	19.3979
rdv2_r06_s081	FL1	Counts	0	0	0	0	0	0	0	1	0	0	0	0	0	0	0	0	0	0	0	0	0	0	0	0	0	0	0	0	0	0	0	0	0	0	0	0	0	0	0	0	0	0	0	0	0	0	0
rdv2_r06_s082	FL1	Bin Values (MEF)	12.5074	12.6273	12.7483	12.8705	12.9939	13.1184	13.2442	13.3711	13.4993	13.6287	13.7594	13.8913	14.0244	14.1588	14.2946	14.4316	14.5699	14.7096	14.8506	14.993	15.1367	15.2818	15.4283	15.5761	15.7255	15.8762	16.0284	16.182	16.3371	16.4937	16.6518	16.8115	16.9726	17.1353	17.2996	17.4654	17.6328	17.8018	17.9725	18.1448	18.3187	18.4943	18.6716	18.8506	19.0313	19.2137	19.3979
rdv2_r06_s082	FL1	Counts	0	0	0	0	0	0	0	0	0	0	0	0	0	0	0	0	0	0	0	0	0	0	0	0	0	0	0	0	0	0	0	0	0	0	0	0	0	0	0	0	0	0	0	0	0	0	0
rdv2_r06_s083	FL1	Bin Values (MEF)	12.5074	12.6273	12.7483	12.8705	12.9939	13.1184	13.2442	13.3711	13.4993	13.6287	13.7594	13.8913	14.0244	14.1588	14.2946	14.4316	14.5699	14.7096	14.8506	14.993	15.1367	15.2818	15.4283	15.5761	15.7255	15.8762	16.0284	16.182	16.3371	16.4937	16.6518	16.8115	16.9726	17.1353	17.2996	17.4654	17.6328	17.8018	17.9725	18.1448	18.3187	18.4943	18.6716	18.8506	19.0313	19.2137	19.3979
rdv2_r06_s083	FL1	Counts	0	0	1	0	0	0	0	0	0	0	0	0	0	0	0	0	0	0	0	0	0	0	0	0	0	0	0	0	0	0	0	0	0	0	0	0	0	0	0	0	0	1	0	0	0	0	0
rdv2_r06_s084	FL1	Bin Values (MEF)	12.5074	12.6273	12.7483	12.8705	12.9939	13.1184	13.2442	13.3711	13.4993	13.6287	13.7594	13.8913	14.0244	14.1588	14.2946	14.4316	14.5699	14.7096	14.8506	14.993	15.1367	15.2818	15.4283	15.5761	15.7255	15.8762	16.0284	16.182	16.3371	16.4937	16.6518	16.8115	16.9726	17.1353	17.2996	17.4654	17.6328	17.8018	17.9725	18.1448	18.3187	18.4943	18.6716	18.8506	19.0313	19.2137	19.3979
rdv2_r06_s084	FL1	Counts	0	0	0	0	0	0	0	0	0	0	0	0	0	0	0	0	0	0	0	0	0	0	0	0	0	0	0	0	0	0	0	0	0	0	0	0	0	0	0	0	0	1	0	1	0	0	0
rdv2_r06_s085	FL1	Bin Values (MEF)	12.5074	12.6273	12.7483	12.8705	12.9939	13.1184	13.2442	13.3711	13.4993	13.6287	13.7594	13.8913	14.0244	14.1588	14.2946	14.4316	14.5699	14.7096	14.8506	14.993	15.1367	15.2818	15.4283	15.5761	15.7255	15.8762	16.0284	16.182	16.3371	16.4937	16.6518	16.8115	16.9726	17.1353	17.2996	17.4654	17.6328	17.8018	17.9725	18.1448	18.3187	18.4943	18.6716	18.8506	19.0313	19.2137	19.3979
rdv2_r06_s085	FL1	Counts	0	0	0	0	0	0	0	0	0	0	0	1	0	0	0	0	1	0	0	0	1	0	1	0	0	0	1	0	1	0	1	0	0	1	0	0	0	1	1	1	0	1	1	0	0	1	1
rdv2_r06_s086	FL1	Bin Values (MEF)	12.5074	12.6273	12.7483	12.8705	12.9939	13.1184	13.2442	13.3711	13.4993	13.6287	13.7594	13.8913	14.0244	14.1588	14.2946	14.4316	14.5699	14.7096	14.8506	14.993	15.1367	15.2818	15.4283	15.5761	15.7255	15.8762	16.0284	16.182	16.3371	16.4937	16.6518	16.8115	16.9726	17.1353	17.2996	17.4654	17.6328	17.8018	17.9725	18.1448	18.3187	18.4943	18.6716	18.8506	19.0313	19.2137	19.3979
rdv2_r06_s086	FL1	Counts	0	0	0	0	0	0	0	0	0	0	0	0	0	0	0	0	0	0	0	0	0	0	0	0	0	0	0	0	0	0	0	0	0	0	0	0	0	1	0	0	0	0	0	0	0	0	0
rdv2_r06_s087	FL1	Bin Values (MEF)	12.5074	12.6273	12.7483	12.8705	12.9939	13.1184	13.2442	13.3711	13.4993	13.6287	13.7594	13.8913	14.0244	14.1588	14.2946	14.4316	14.5699	14.7096	14.8506	14.993	15.1367	15.2818	15.4283	15.5761	15.7255	15.8762	16.0284	16.182	16.3371	16.4937	16.6518	16.8115	16.9726	17.1353	17.2996	17.4654	17.6328	17.8018	17.9725	18.1448	18.3187	18.4943	18.6716	18.8506	19.0313	19.2137	19.3979
rdv2_r06_s087	FL1	Counts	0	0	0	0	0	0	0	0	0	0	0	0	1	0	0	0	0	0	0	0	0	0	0	0	0	1	0	0	0	0	0	1	0	0	0	0	0	0	0	0	1	0	0	0	0	2	0
rdv2_r06_s088	FL1	Bin Values (MEF)	12.5074	12.6273	12.7483	12.8705	12.9939	13.1184	13.2442	13.3711	13.4993	13.6287	13.7594	13.8913	14.0244	14.1588	14.2946	14.4316	14.5699	14.7096	14.8506	14.993	15.1367	15.2818	15.4283	15.5761	15.7255	15.8762	16.0284	16.182	16.3371	16.4937	16.6518	16.8115	16.9726	17.1353	17.2996	17.4654	17.6328	17.8018	17.9725	18.1448	18.3187	18.4943	18.6716	18.8506	19.0313	19.2137	19.3979
rdv2_r06_s088	FL1	Counts	0	0	1	2	0	0	0	0	0	0	0	0	0	0	1	0	1	0	0	0	0	0	0	1	1	0	1	0	0	1	0	1	0	2	0	0	1	0	1	0	1	1	0	1	0	0	0
rdv2_r06_s089	FL1	Bin Values (MEF)	12.5074	12.6273	12.7483	12.8705	12.9939	13.1184	13.2442	13.3711	13.4993	13.6287	13.7594	13.8913	14.0244	14.1588	14.2946	14.4316	14.5699	14.7096	14.8506	14.993	15.1367	15.2818	15.4283	15.5761	15.7255	15.8762	16.0284	16.182	16.3371	16.4937	16.6518	16.8115	16.9726	17.1353	17.2996	17.4654	17.6328	17.8018	17.9725	18.1448	18.3187	18.4943	18.6716	18.8506	19.0313	19.2137	19.3979
rdv2_r06_s089	FL1	Counts	0	0	0	0	0	0	0	0	0	0	0	0	0	0	0	0	0	0	0	0	1	0	1	0	0	0	0	0	0	0	0	0	0	0	0	0	0	1	0	0	0	0	0	0	0	0	0
rdv2_r06_s090	FL1	Bin Values (MEF)	12.5074	12.6273	12.7483	12.8705	12.9939	13.1184	13.2442	13.3711	13.4993	13.6287	13.7594	13.8913	14.0244	14.1588	14.2946	14.4316	14.5699	14.7096	14.8506	14.993	15.1367	15.2818	15.4283	15.5761	15.7255	15.8762	16.0284	16.182	16.3371	16.4937	16.6518	16.8115	16.9726	17.1353	17.2996	17.4654	17.6328	17.8018	17.9725	18.1448	18.3187	18.4943	18.6716	18.8506	19.0313	19.2137	19.3979
rdv2_r06_s090	FL1	Counts	0	0	0	0	0	0	0	0	0	0	0	0	0	0	0	0	0	0	0	0	0	0	0	0	0	0	0	0	0	0	0	0	0	0	0	0	0	0	0	0	0	2	0	0	0	0	0
rdv2_r06_s091	FL1	Bin Values (MEF)	12.5074	12.6273	12.7483	12.8705	12.9939	13.1184	13.2442	13.3711	13.4993	13.6287	13.7594	13.8913	14.0244	14.1588	14.2946	14.4316	14.5699	14.7096	14.8506	14.993	15.1367	15.2818	15.4283	15.5761	15.7255	15.8762	16.0284	16.182	16.3371	16.4937	16.6518	16.8115	16.9726	17.1353	17.2996	17.4654	17.6328	17.8018	17.9725	18.1448	18.3187	18.4943	18.6716	18.8506	19.0313	19.2137	19.3979
rdv2_r06_s091	FL1	Counts	0	2	1	0	0	0	0	0	0	1	1	0	0	1	0	0	0	0	1	0	0	0	1	1	2	0	1	0	0	0	0	1	1	0	0	2	0	0	1	0	0	0	0	2	1	1	2
rdv2_r06_s092	FL1	Bin Values (MEF)	12.5074	12.6273	12.7483	12.8705	12.9939	13.1184	13.2442	13.3711	13.4993	13.6287	13.7594	13.8913	14.0244	14.1588	14.2946	14.4316	14.5699	14.7096	14.8506	14.993	15.1367	15.2818	15.4283	15.5761	15.7255	15.8762	16.0284	16.182	16.3371	16.4937	16.6518	16.8115	16.9726	17.1353	17.2996	17.4654	17.6328	17.8018	17.9725	18.1448	18.3187	18.4943	18.6716	18.8506	19.0313	19.2137	19.3979
rdv2_r06_s092	FL1	Counts	0	0	0	0	0	0	0	0	0	0	0	0	0	0	0	0	0	0	0	0	0	0	0	0	0	0	0	0	0	0	0	0	0	0	1	0	1	0	0	0	0	0	0	0	0	2	0
rdv2_r06_s093	FL1	Bin Values (MEF)	12.5074	12.6273	12.7483	12.8705	12.9939	13.1184	13.2442	13.3711	13.4993	13.6287	13.7594	13.8913	14.0244	14.1588	14.2946	14.4316	14.5699	14.7096	14.8506	14.993	15.1367	15.2818	15.4283	15.5761	15.7255	15.8762	16.0284	16.182	16.3371	16.4937	16.6518	16.8115	16.9726	17.1353	17.2996	17.4654	17.6328	17.8018	17.9725	18.1448	18.3187	18.4943	18.6716	18.8506	19.0313	19.2137	19.3979
rdv2_r06_s093	FL1	Counts	0	0	0	0	0	0	0	0	0	0	0	0	0	0	0	0	0	0	0	0	0	0	0	0	0	0	0	0	0	0	0	0	1	0	0	0	0	0	0	0	0	0	0	0	0	0	0
rdv2_r06_s094	FL1	Bin Values (MEF)	12.5074	12.6273	12.7483	12.8705	12.9939	13.1184	13.2442	13.3711	13.4993	13.6287	13.7594	13.8913	14.0244	14.1588	14.2946	14.4316	14.5699	14.7096	14.8506	14.993	15.1367	15.2818	15.4283	15.5761	15.7255	15.8762	16.0284	16.182	16.3371	16.4937	16.6518	16.8115	16.9726	17.1353	17.2996	17.4654	17.6328	17.8018	17.9725	18.1448	18.3187	18.4943	18.6716	18.8506	19.0313	19.2137	19.3979
rdv2_r06_s094	FL1	Counts	0	0	0	1	0	0	0	1	0	0	0	1	0	0	0	0	0	0	0	0	0	0	0	0	0	1	0	0	1	0	0	0	1	0	0	0	0	0	0	0	0	0	1	1	1	0	0
rdv2_r06_s095	FL1	Bin Values (MEF)	12.5074	12.6273	12.7483	12.8705	12.9939	13.1184	13.2442	13.3711	13.4993	13.6287	13.7594	13.8913	14.0244	14.1588	14.2946	14.4316	14.5699	14.7096	14.8506	14.993	15.1367	15.2818	15.4283	15.5761	15.7255	15.8762	16.0284	16.182	16.3371	16.4937	16.6518	16.8115	16.9726	17.1353	17.2996	17.4654	17.6328	17.8018	17.9725	18.1448	18.3187	18.4943	18.6716	18.8506	19.0313	19.2137	19.3979
rdv2_r06_s095	FL1	Counts	0	0	0	0	0	0	0	0	0	0	0	0	0	0	0	0	0	0	0	0	0	0	0	0	0	0	0	1	0	0	0	0	0	0	0	0	0	0	0	0	0	0	0	0	0	0	0
rdv2_r06_s096	FL1	Bin Values (MEF)	12.5074	12.6273	12.7483	12.8705	12.9939	13.1184	13.2442	13.3711	13.4993	13.6287	13.7594	13.8913	14.0244	14.1588	14.2946	14.4316	14.5699	14.7096	14.8506	14.993	15.1367	15.2818	15.4283	15.5761	15.7255	15.8762	16.0284	16.182	16.3371	16.4937	16.6518	16.8115	16.9726	17.1353	17.2996	17.4654	17.6328	17.8018	17.9725	18.1448	18.3187	18.4943	18.6716	18.8506	19.0313	19.2137	19.3979
rdv2_r06_s096	FL1	Counts	0	0	1	0	0	0	0	0	0	0	0	0	0	0	0	1	0	0	0	0	0	0	0	0	0	0	0	0	0	0	0	0	0	0	0	0	0	0	0	0	0	0	0	0	0	0	0
[truncated: 977 more columns]
