# Supplementary material for: A photoconversion model for full spectral programming and multiplexing of optogenetic systems
Source: Mol Syst Biol. 2017 Apr 24;13(4):926. doi: 10.15252/msb.20167456 (PMC5408778; doi:10.15252/msb.20167456)
Supplement: Supplementary file 15 — Dataset EV7 [file MSB-13-926-s015.zip › dataset_ev7_cph8-ompr_data_and_analysis/cph8-ompr_model_parameters/rdv2_m01/all_data_onetau_with_kholds_and_adjusted_initial.p]

S'[[Fit Statistics]]\n    # function evals   = 460\n    # data points      = 746\n    # variables        = 44\n    chi-square         = 154.860\n    reduced chi-square = 0.221\n[[Variables]]\n    k1_0:    0.05017354 +/- 0.003692 (7.36%) (init= 0.01)\n    k2_0:    0.00120043 +/- 0.004553 (379.32%) (init= 0.01)\n    k1_1:    0.02970156 +/- 0.001792 (6.03%) (init= 0.01)\n    k2_1:    0.00611249 +/- 0.001096 (17.94%) (init= 0.01)\n    k1_2:    0.01443287 +/- 0.000994 (6.89%) (init= 0.01)\n    k2_2:    0.00629966 +/- 0.001051 (16.69%) (init= 0.01)\n    k1_3:    0.00561180 +/- 0.000495 (8.82%) (init= 0.01)\n    k2_3:    0.00548619 +/- 0.001043 (19.01%) (init= 0.01)\n    k1_4:    0.00448096 +/- 0.000412 (9.20%) (init= 0.01)\n    k2_4:    0.00453842 +/- 0.000962 (21.20%) (init= 0.01)\n    k1_5:    0.00359419 +/- 0.000348 (9.68%) (init= 0.01)\n    k2_5:    0.00485989 +/- 0.000961 (19.78%) (init= 0.01)\n    k1_6:    0.00176444 +/- 0.000221 (12.54%) (init= 0.01)\n    k2_6:    0.00526857 +/- 0.000949 (18.01%) (init= 0.01)\n    k1_7:    0.00255445 +/- 0.000249 (9.75%) (init= 0.01)\n    k2_7:    0.00119616 +/- 0.000642 (53.68%) (init= 0.01)\n    k1_8:    0.00179847 +/- 0.000196 (10.90%) (init= 0.01)\n    k2_8:    0.00177265 +/- 0.000651 (36.70%) (init= 0.01)\n    k1_9:    0.00591286 +/- 0.000446 (7.55%) (init= 0.01)\n    k2_9:    0.00040845 +/- 0.000579 (141.80%) (init= 0.01)\n    k1_10:   0.00812588 +/- 0.000584 (7.19%) (init= 0.01)\n    k2_10:   0.00136407 +/- 0.000659 (48.31%) (init= 0.01)\n    k1_11:   0.01553691 +/- 0.000785 (5.05%) (init= 0.01)\n    k2_11:   1e-06 (fixed)\n    k1_12:   0.02495142 +/- 0.001257 (5.04%) (init= 0.01)\n    k2_12:   1e-06 (fixed)\n    k1_13:   0.03661260 +/- 0.001843 (5.04%) (init= 0.1)\n    k2_13:   1e-06 (fixed)\n    k1_14:   0.05712834 +/- 0.002381 (4.17%) (init= 0.1)\n    k2_14:   1e-06 (fixed)\n    k1_15:   0.01358439 +/- 0.000887 (6.53%) (init= 0.1)\n    k2_15:   0.00217012 +/- 0.000731 (33.68%) (init= 0.001)\n    k1_16:   0.00789640 +/- 0.000705 (8.92%) (init= 0.1)\n    k2_16:   0.01188485 +/- 0.001641 (13.81%) (init= 0.001)\n    k1_17:   0.00121073 +/- 0.000258 (21.34%) (init= 0.1)\n    k2_17:   0.01272362 +/- 0.001619 (12.73%) (init= 0.001)\n    k1_18:   0.00057871 +/- 0.000195 (33.67%) (init= 0.1)\n    k2_18:   0.00787642 +/- 0.001140 (14.48%) (init= 0.001)\n    k1_19:   1e-06 (fixed)\n    k2_19:   0.00420427 +/- 0.000635 (15.10%) (init= 0.001)\n    k1_20:   1e-06 (fixed)\n    k2_20:   0.00210862 +/- 0.000504 (23.92%) (init= 0.001)\n    k1_21:   1e-06 (fixed)\n    k2_21:   0.00118695 +/- 0.000453 (38.13%) (init= 0.001)\n    k1_22:   1e-06 (fixed)\n    k2_22:   0.00121219 +/- 0.000450 (37.15%) (init= 0.001)\n    k:       0.197162 (fixed)\n    kdr:     0.12627505 +/- 0.006236 (4.94%) (init= 0.1)\n    tau:     2.42372588 +/- 0.370514 (15.29%) (init= 5)\n    kg:      0.02366921 +/- 0.000219 (0.93%) (init= 0.02)\n    n:       1.29705916 +/- 0.013096 (1.01%) (init= 1)\n    b:       175.358480 +/- 3.075992 (1.75%) (init= 200)\n    a:       3337.90186 +/- 10.63373 (0.32%) (init= 3500)\n[[Correlations]] (unreported correlations are <  0.100)\n    C(k1_14, kdr)                =  0.960 \n    C(k1_16, k2_16)              =  0.913 \n    C(k1_3, k2_3)                =  0.879 \n    C(k1_4, k2_4)                =  0.871 \n    C(k1_5, k2_5)                =  0.867 \n    C(kdr, tau)                  =  0.829 \n    C(k1_2, k2_2)                =  0.824 \n    C(k1_6, k2_6)                =  0.821 \n    C(k1_13, k1_14)              =  0.816 \n    C(k1_12, k1_14)              =  0.815 \n    C(k1_11, k1_14)              =  0.812 \n    C(k1_7, k2_7)                =  0.807 \n    C(k1_13, kdr)                =  0.799 \n    C(k1_12, kdr)                =  0.798 \n    C(k1_11, kdr)                =  0.797 \n    C(k1_14, tau)                =  0.795 \n    C(k1_8, k2_8)                =  0.793 \n    C(k1_17, k2_17)              =  0.765 \n    C(k1_10, k2_10)              =  0.749 \n    C(k1_9, k2_9)                =  0.736 \n    C(k1_1, k2_1)                =  0.723 \n    C(k1_15, k2_15)              =  0.714 \n    C(k1_13, tau)                =  0.699 \n    C(n, b)                      =  0.697 \n    C(k1_12, tau)                =  0.697 \n    C(k1_0, k2_0)                =  0.695 \n    C(k1_12, k1_13)              =  0.695 \n    C(k1_11, tau)                =  0.692 \n    C(k1_11, k1_13)              =  0.692 \n    C(k1_11, k1_12)              =  0.692 \n    C(k1_18, k2_18)              =  0.683 \n    C(k1_1, kdr)                 =  0.667 \n    C(k1_1, k1_14)               =  0.656 \n    C(k1_15, kdr)                =  0.615 \n    C(k1_14, k1_15)              =  0.598 \n    C(k1_2, kdr)                 =  0.582 \n    C(k1_2, k1_14)               =  0.563 \n    C(k1_1, tau)                 =  0.561 \n    C(k1_10, kdr)                =  0.557 \n    C(k1_1, k1_12)               =  0.548 \n    C(k1_1, k1_13)               =  0.548 \n    C(k1_1, k1_11)               =  0.548 \n    C(tau, kg)                   =  0.545 \n    C(k1_0, kdr)                 =  0.543 \n    C(k1_10, k1_14)              =  0.538 \n    C(k1_9, kdr)                 =  0.529 \n    C(k1_0, k1_14)               =  0.525 \n    C(n, a)                      = -0.521 \n    C(k1_15, tau)                =  0.518 \n    C(k1_9, k1_14)               =  0.510 \n    C(k1_13, k1_15)              =  0.499 \n    C(k1_12, k1_15)              =  0.499 \n    C(k1_11, k1_15)              =  0.498 \n    C(k1_2, tau)                 =  0.491 \n    C(b, a)                      = -0.472 \n    C(k1_10, tau)                =  0.469 \n    C(k1_2, k1_13)               =  0.468 \n    C(k1_2, k1_12)               =  0.468 \n    C(k1_2, k1_11)               =  0.467 \n    C(k1_0, tau)                 =  0.456 \n    C(k1_3, kdr)                 =  0.448 \n    C(k1_10, k1_13)              =  0.447 \n    C(k1_10, k1_12)              =  0.446 \n    C(k1_10, k1_11)              =  0.445 \n    C(k1_9, tau)                 =  0.445 \n    C(k1_16, kdr)                =  0.441 \n    C(k1_0, k1_13)               =  0.434 \n    C(k1_0, k1_12)               =  0.433 \n    C(k1_3, k1_14)               =  0.433 \n    C(k1_0, k1_11)               =  0.432 \n    C(k1_4, kdr)                 =  0.428 \n    C(k1_14, k1_16)              =  0.427 \n    C(k1_9, k1_13)               =  0.422 \n    C(k1_9, k1_12)               =  0.421 \n    C(k1_9, k1_11)               =  0.420 \n    C(k1_1, k1_15)               =  0.416 \n    C(k1_4, k1_14)               =  0.415 \n    C(k1_5, kdr)                 =  0.404 \n    C(k1_7, kdr)                 =  0.402 \n    C(k1_5, k1_14)               =  0.393 \n    C(k1_1, k1_2)                =  0.393 \n    C(k1_7, k1_14)               =  0.391 \n    C(k1_1, k1_10)               =  0.375 \n    C(k1_3, tau)                 =  0.375 \n    C(k1_16, tau)                =  0.370 \n    C(k1_0, k1_1)                =  0.366 \n    C(k1_2, k1_15)               =  0.363 \n    C(k1_4, tau)                 =  0.357 \n    C(k1_1, k1_9)                =  0.356 \n    C(k1_8, kdr)                 =  0.354 \n    C(k1_3, k1_13)               =  0.353 \n    C(k1_3, k1_12)               =  0.352 \n    C(k1_3, k1_11)               =  0.351 \n    C(k1_13, k1_16)              =  0.348 \n    C(k1_10, k1_15)              =  0.348 \n    C(k1_12, k1_16)              =  0.347 \n    C(k1_8, k1_14)               =  0.347 \n    C(k1_11, k1_16)              =  0.345 \n    C(k1_0, k1_15)               =  0.339 \n    C(k1_4, k1_13)               =  0.337 \n    C(k1_5, tau)                 =  0.336 \n    C(k1_4, k1_12)               =  0.336 \n    C(k1_4, k1_11)               =  0.334 \n    C(k1_7, tau)                 =  0.333 \n    C(k1_9, k1_15)               =  0.330 \n    C(k1_2, k1_10)               =  0.330 \n    C(k1_14, k2_17)              =  0.328 \n    C(kdr, a)                    = -0.325 \n    C(k1_0, k1_2)                =  0.322 \n    C(k1_5, k1_13)               =  0.318 \n    C(k1_5, k1_12)               =  0.316 \n    C(k1_7, k1_13)               =  0.315 \n    C(k1_5, k1_11)               =  0.315 \n    C(k1_2, k1_9)                =  0.314 \n    C(tau, a)                    = -0.314 \n    C(k1_7, k1_12)               =  0.314 \n    C(k1_7, k1_11)               =  0.312 \n    C(k1_0, k1_10)               =  0.309 \n    C(k2_17, kdr)                =  0.304 \n    C(k1_6, kdr)                 =  0.302 \n    C(k1_9, k1_10)               =  0.301 \n    C(k1_1, k1_3)                =  0.300 \n    C(k1_6, k1_14)               =  0.300 \n    C(k1_14, k2_19)              =  0.297 \n    C(k1_1, k1_16)               =  0.296 \n    C(k1_0, k1_9)                =  0.295 \n    C(k1_8, tau)                 =  0.293 \n    C(k1_14, k2_18)              =  0.291 \n    C(k2_16, kdr)                =  0.289 \n    C(k1_1, k1_4)                =  0.287 \n    C(k1_3, k1_15)               =  0.280 \n    C(k1_8, k1_13)               =  0.277 \n    C(k1_8, k1_12)               =  0.276 \n    C(k1_15, k1_16)              =  0.276 \n    C(k1_8, k1_11)               =  0.274 \n    C(k1_1, k1_5)                =  0.270 \n    C(k1_1, k1_7)                =  0.269 \n    C(k1_4, k1_15)               =  0.268 \n    C(k1_2, k1_3)                =  0.268 \n    C(k1_14, k2_16)              =  0.267 \n    C(k1_2, k1_16)               =  0.264 \n    C(k2_18, kdr)                =  0.262 \n    C(k2_19, kdr)                =  0.260 \n    C(k1_3, k1_10)               =  0.257 \n    C(k1_2, k1_4)                =  0.256 \n    C(k1_13, k2_17)              =  0.254 \n    C(k1_10, k1_16)              =  0.254 \n    C(k1_5, k1_15)               =  0.253 \n    C(k1_12, k2_17)              =  0.252 \n    C(k1_0, k1_3)                =  0.252 \n    C(k1_7, k1_15)               =  0.251 \n    C(k1_11, k2_17)              =  0.251 \n    C(k1_0, k1_16)               =  0.249 \n    C(k1_6, tau)                 =  0.248 \n    C(k1_4, k1_10)               =  0.246 \n    C(k1_3, k1_9)                =  0.246 \n    C(k2_2, kdr)                 =  0.245 \n    C(k1_9, k1_16)               =  0.243 \n    C(k1_2, k1_5)                =  0.242 \n    C(k1_0, k1_4)                =  0.242 \n    C(kg, b)                     =  0.241 \n    C(k2_17, tau)                =  0.241 \n    C(k1_2, k1_7)                =  0.241 \n    C(k1_6, k1_13)               =  0.238 \n    C(k1_1, k1_8)                =  0.237 \n    C(k1_6, k1_12)               =  0.236 \n    C(k1_4, k1_9)                =  0.236 \n    C(k1_6, k1_11)               =  0.235 \n    C(k2_16, tau)                =  0.234 \n    C(k1_5, k1_10)               =  0.233 \n    C(k1_13, kg)                 =  0.232 \n    C(k2_1, kdr)                 =  0.232 \n    C(k1_7, k1_10)               =  0.231 \n    C(k1_0, k1_5)                =  0.229 \n    C(k1_12, kg)                 =  0.228 \n    C(k1_0, k1_7)                =  0.227 \n    C(k1_5, k1_9)                =  0.223 \n    C(k1_13, k2_19)              =  0.223 \n    C(k2_6, k1_14)               =  0.222 \n    C(k1_8, k1_15)               =  0.222 \n    C(k1_7, k1_9)                =  0.222 \n    C(k1_13, k2_18)              =  0.222 \n    C(k1_12, k2_19)              =  0.222 \n    C(k1_11, kg)                 =  0.221 \n    C(k1_12, k2_18)              =  0.220 \n    C(k1_11, k2_19)              =  0.220 \n    C(k1_11, k2_18)              =  0.218 \n    C(k1_2, k1_8)                =  0.213 \n    C(k2_6, kdr)                 =  0.212 \n    C(k1_3, k1_16)               =  0.210 \n    C(k2_2, n)                   =  0.209 \n    C(k1_13, k2_16)              =  0.208 \n    C(k2_3, kdr)                 =  0.208 \n    C(k1_1, k2_17)               =  0.206 \n    C(k1_12, k2_16)              =  0.206 \n    C(k1_8, k1_10)               =  0.205 \n    C(k1_11, k2_16)              =  0.205 \n    C(k1_3, k1_4)                =  0.205 \n    C(k2_18, tau)                =  0.203 \n    C(k1_1, k1_6)                =  0.203 \n    C(k1_4, k1_16)               =  0.202 \n    C(k1_0, k1_8)                =  0.202 \n    C(k2_2, k1_14)               =  0.201 \n    C(k1_8, k1_9)                =  0.197 \n    C(k2_19, tau)                =  0.197 \n    C(k2_5, kdr)                 =  0.196 \n    C(k2_10, n)                  =  0.195 \n    C(k1_14, kg)                 =  0.195 \n    C(k1_14, k2_20)              =  0.195 \n    C(k1_3, k1_5)                =  0.194 \n    C(k2_15, n)                  =  0.194 \n    C(k2_2, tau)                 =  0.194 \n    C(k1_3, k1_7)                =  0.193 \n    C(k1_5, k1_16)               =  0.192 \n    C(k1_7, k1_16)               =  0.191 \n    C(k1_6, k1_15)               =  0.190 \n    C(k1_15, k2_17)              =  0.190 \n    C(k2_5, k1_14)               =  0.188 \n    C(k2_9, n)                   =  0.188 \n    C(k1_4, k1_5)                =  0.187 \n    C(k1_1, k2_16)               =  0.187 \n    C(k2_3, k1_14)               =  0.187 \n    C(k1_4, k1_7)                =  0.186 \n    C(k2_4, kdr)                 =  0.184 \n    C(k1_2, k1_6)                =  0.183 \n    C(k2_1, k1_14)               =  0.182 \n    C(k1_2, k2_17)               =  0.181 \n    C(kdr, kg)                   =  0.179 \n    C(k1_1, k2_18)               =  0.179 \n    C(k1_15, k2_16)              =  0.179 \n    C(k2_0, n)                   =  0.178 \n    C(k1_5, k1_7)                =  0.177 \n    C(k1_6, k1_10)               =  0.176 \n    C(k1_1, k2_19)               =  0.176 \n    C(k2_1, n)                   =  0.174 \n    C(k1_2, k2_16)               =  0.174 \n    C(k1_0, k1_6)                =  0.174 \n    C(k1_10, k2_17)              =  0.173 \n    C(k1_3, k1_8)                =  0.173 \n    C(k1_8, k1_16)               =  0.171 \n    C(k1_0, k2_17)               =  0.171 \n    C(k1_6, k1_9)                =  0.169 \n    C(k2_4, k1_14)               =  0.169 \n    C(k1_14, k1_17)              =  0.169 \n    C(k1_10, k2_16)              =  0.168 \n    C(k2_1, tau)                 =  0.168 \n    C(k1_14, a)                  = -0.167 \n    C(k1_0, k2_16)               =  0.167 \n    C(k1_4, k1_8)                =  0.166 \n    C(k2_3, n)                   =  0.166 \n    C(k1_9, k2_17)               =  0.166 \n    C(k2_3, tau)                 =  0.164 \n    C(k1_15, k2_18)              =  0.164 \n    C(k2_6, k1_13)               =  0.164 \n    C(k1_9, k2_16)               =  0.163 \n    C(k2_6, tau)                 =  0.163 \n    C(k2_16, n)                  =  0.162 \n    C(k2_6, k1_12)               =  0.162 \n    C(k1_17, kdr)                =  0.162 \n    C(k1_15, k2_19)              =  0.160 \n    C(k2_6, k1_11)               =  0.160 \n    C(k1_5, k1_8)                =  0.159 \n    C(k1_7, k1_8)                =  0.158 \n    C(k2_20, kdr)                =  0.158 \n    C(k1_13, a)                  = -0.156 \n    C(k1_2, k2_18)               =  0.156 \n    C(k1_1, k2_2)                =  0.154 \n    C(k2_2, k1_13)               =  0.154 \n    C(k2_4, n)                   =  0.154 \n    C(k2_2, k1_12)               =  0.153 \n    C(k2_2, k1_11)               =  0.153 \n    C(tau, b)                    =  0.152 \n    C(k2_5, tau)                 =  0.152 \n    C(k1_2, k2_19)               =  0.152 \n    C(k1_12, a)                  = -0.150 \n    C(k1_10, k2_18)              =  0.150 \n    C(k2_2, k1_15)               =  0.150 \n    C(k1_3, k1_6)                =  0.149 \n    C(k1_0, k2_18)               =  0.148 \n    C(k1_6, k1_16)               =  0.148 \n    C(k1_10, k2_19)              =  0.145 \n    C(k1_3, k2_16)               =  0.145 \n    C(k1_1, kg)                  =  0.145 \n    C(k1_3, k2_17)               =  0.145 \n    C(k1_4, k1_6)                =  0.144 \n    C(k1_9, k2_18)               =  0.144 \n    C(k1_0, k2_19)               =  0.143 \n    C(k1_11, a)                  = -0.143 \n    C(k1_16, k2_17)              =  0.143 \n    C(k2_2, k1_10)               =  0.143 \n    C(k2_4, tau)                 =  0.143 \n    C(k1_0, k2_2)                =  0.142 \n    C(k2_1, k1_15)               =  0.142 \n    C(k1_4, k2_16)               =  0.140 \n    C(k1_4, k2_17)               =  0.140 \n    C(k1_1, k2_6)                =  0.140 \n    C(k2_3, k1_13)               =  0.140 \n    C(k2_2, k1_9)                =  0.139 \n    C(k1_2, a)                   = -0.139 \n    C(k1_9, k2_19)               =  0.139 \n    C(k2_7, n)                   =  0.138 \n    C(k2_1, k1_2)                =  0.138 \n    C(k2_3, k1_12)               =  0.138 \n    C(k2_1, k1_11)               =  0.138 \n    C(k1_5, k1_6)                =  0.138 \n    C(k2_5, k1_13)               =  0.138 \n    C(k1_15, a)                  = -0.137 \n    C(k2_5, n)                   =  0.137 \n    C(k1_6, k1_7)                =  0.137 \n    C(k2_3, k1_11)               =  0.137 \n    C(k2_1, k1_12)               =  0.136 \n    C(k2_5, k1_12)               =  0.136 \n    C(k1_13, k2_20)              =  0.136 \n    C(k2_1, k1_13)               =  0.135 \n    C(k1_5, k2_16)               =  0.135 \n    C(k1_10, a)                  = -0.135 \n    C(k2_5, k1_11)               =  0.134 \n    C(k1_5, k2_17)               =  0.134 \n    C(k1_1, a)                   = -0.134 \n    C(k2_1, k1_10)               =  0.134 \n    C(k1_7, k2_16)               =  0.134 \n    C(k1_12, k2_20)              =  0.134 \n    C(k1_0, a)                   = -0.134 \n    C(k1_15, kg)                 =  0.134 \n    C(k1_7, k2_17)               =  0.133 \n    C(k1_0, k2_1)                =  0.133 \n    C(k1_14, k2_22)              =  0.132 \n    C(k1_11, k2_20)              =  0.132 \n    C(k1_17, tau)                =  0.132 \n    C(k1_1, k2_3)                =  0.132 \n    C(k2_6, k1_15)               =  0.132 \n    C(k1_11, n)                  = -0.131 \n    C(k1_9, a)                   = -0.131 \n    C(k1_13, k1_17)              =  0.131 \n    C(k2_1, k1_9)                =  0.130 \n    C(k1_12, k1_17)              =  0.130 \n    C(k2_2, a)                   = -0.130 \n    C(k1_14, k2_21)              =  0.130 \n    C(k1_11, k1_17)              =  0.129 \n    C(k2_3, k1_15)               =  0.128 \n    C(k1_2, k2_6)                =  0.128 \n    C(k1_2, k2_3)                =  0.126 \n    C(k1_3, k2_18)               =  0.126 \n    C(k1_1, k2_5)                =  0.126 \n    C(k1_2, kg)                  =  0.126 \n    C(k2_2, k1_3)                =  0.125 \n    C(k1_16, k2_18)              =  0.125 \n    C(k2_2, k1_16)               =  0.124 \n    C(k1_12, n)                  = -0.124 \n    C(k1_6, k1_8)                =  0.124 \n    C(k2_6, k1_10)               =  0.124 \n    C(k2_4, k1_13)               =  0.123 \n    C(k1_0, k2_6)                =  0.123 \n    C(k2_3, k1_10)               =  0.123 \n    C(k1_0, k2_3)                =  0.122 \n    C(k1_4, k2_18)               =  0.122 \n    C(k2_4, k1_12)               =  0.122 \n    C(k2_5, k1_15)               =  0.121 \n    C(k1_3, k2_19)               =  0.121 \n    C(k1_8, k2_16)               =  0.121 \n    C(k2_15, kdr)                =  0.121 \n    C(k2_2, k1_4)                =  0.121 \n    C(k1_8, k2_17)               =  0.120 \n    C(k2_4, k1_11)               =  0.120 \n    C(k1_16, k2_19)              =  0.120 \n    C(k2_3, k1_9)                =  0.120 \n    C(k2_6, k1_9)                =  0.120 \n    C(k1_2, k2_5)                =  0.119 \n    C(k2_16, a)                  = -0.119 \n    C(k1_10, kg)                 =  0.118 \n    C(k1_4, k2_19)               =  0.118 \n    C(k1_5, k2_18)               =  0.118 \n    C(k1_7, k2_18)               =  0.117 \n    C(k1_1, k2_4)                =  0.117 \n    C(k2_5, k1_10)               =  0.116 \n    C(k1_0, k2_5)                =  0.116 \n    C(k1_13, n)                  = -0.116 \n    C(k2_2, k1_5)                =  0.116 \n    C(k2_2, k1_7)                =  0.115 \n    C(k1_3, a)                   = -0.115 \n    C(k2_1, k1_3)                =  0.115 \n    C(k2_4, k1_15)               =  0.114 \n    C(k2_5, k1_9)                =  0.113 \n    C(k1_5, k2_19)               =  0.113 \n    C(k2_1, k1_16)               =  0.113 \n    C(k1_7, k2_19)               =  0.113 \n    C(k1_16, a)                  = -0.113 \n    C(k1_2, k2_4)                =  0.112 \n    C(k1_0, kg)                  =  0.112 \n    C(k1_1, k1_17)               =  0.112 \n    C(k2_8, n)                   =  0.111 \n    C(k1_14, n)                  = -0.111 \n    C(k2_1, k1_4)                =  0.110 \n    C(k1_9, kg)                  =  0.110 \n    C(k2_20, tau)                =  0.110 \n    C(k1_0, k2_4)                =  0.109 \n    C(k2_4, k1_10)               =  0.109 \n    C(k1_4, a)                   = -0.109 \n    C(k2_17, k2_19)              =  0.109 \n    C(k2_3, k1_16)               =  0.108 \n    C(k1_3, k2_6)                =  0.108 \n    C(k2_6, k1_16)               =  0.107 \n    C(k2_4, k1_9)                =  0.107 \n    C(k2_17, k2_18)              =  0.107 \n    C(k2_3, k1_4)                =  0.106 \n    C(k1_8, k2_18)               =  0.106 \n    C(k1_1, k2_20)               =  0.106 \n    C(k1_6, k2_17)               =  0.106 \n    C(k1_4, k2_6)                =  0.105 \n    C(k1_6, k2_16)               =  0.105 \n    C(k1_15, k1_17)              =  0.105 \n    C(k2_1, k1_7)                =  0.105 \n    C(k2_1, k1_5)                =  0.105 \n    C(k2_2, k1_8)                =  0.104 \n    C(k1_3, k2_5)                =  0.104 \n    C(k2_5, k1_16)               =  0.103 \n    C(k2_3, k1_5)                =  0.102 \n    C(k1_5, k2_6)                =  0.102 \n    C(k1_8, k2_19)               =  0.102 \n    C(k2_3, k1_7)                =  0.102 \n    C(k2_2, k2_16)               =  0.102 \n    C(k2_3, b)                   =  0.102 \n    C(k1_7, a)                   = -0.102 \n    C(k2_6, k1_7)                =  0.102 \n    C(k2_18, k2_19)              =  0.101 \n    C(k1_2, k1_17)               =  0.101 \n    C(k1_5, a)                   = -0.101 \n    C(k2_8, k1_14)               =  0.101 \n    C(k2_16, b)                  =  0.101 \n    C(k1_4, k2_5)                =  0.101 \n    C(k2_1, a)                   = -0.101 \n    C(kg, a)                     = -0.100 '
p0
.
