# Supplementary material for: A photoconversion model for full spectral programming and multiplexing of optogenetic systems
Source: Mol Syst Biol. 2017 Apr 24;13(4):926. doi: 10.15252/msb.20167456 (PMC5408778; doi:10.15252/msb.20167456)
Supplement: Supplementary file 15 — Dataset EV7 [file MSB-13-926-s015.zip › dataset_ev7_cph8-ompr_data_and_analysis/cph8-ompr_model_parameters/rdv2_m01/all_data_onetau_with_kholds_and_adjusted_initial.params]

[["k1_0", 0.050173543213459904, true, null, 1e-06, Infinity, 0.0036925746826211195, {"tau": 0.45600653229659488, "k1_9": 0.29463835069790778, "k1_8": 0.20214562213870621, "k2_18": 0.14779495378053592, "k2_19": 0.14337476638038255, "k2_16": 0.16651059049203318, "k1_1": 0.36563092289739418, "k2_15": 0.07416255086040599, "k1_3": 0.25222746620429637, "k1_2": 0.32220154504700282, "k2_10": 0.05327091333517666, "k1_4": 0.2416281504515371, "k1_7": 0.22748370458676426, "k1_6": 0.17353193355992186, "k2_6": 0.12295650999146492, "k2_7": 0.044284869423091545, "k2_4": 0.1094674289387827, "k2_5": 0.11594348238054666, "k2_2": 0.14213556117818885, "k2_3": 0.12234241066470604, "k2_0": 0.69540478844542486, "k2_1": 0.13273711174477315, "k1_5": 0.22886931389945428, "k2_8": 0.061765891502372487, "k2_9": 0.021957731346764323, "kdr": 0.5432685958932898, "k2_17": 0.17072731312160205, "a": -0.13397282651505191, "b": 0.03303819509332024, "k2_21": 0.054021664769522963, "k2_20": 0.088793820861065534, "k2_22": 0.055600648691561325, "kg": 0.11225969713434934, "k1_11": 0.43188660437086562, "k1_10": 0.30904866504276152, "k1_13": 0.43367483265146861, "k1_12": 0.43294301938674129, "k1_15": 0.33887837577603247, "k1_14": 0.52524375308116911, "k1_17": 0.096950182667642187, "k1_16": 0.24886608909907085, "k1_18": 0.056947093295223301, "n": 0.070351016489123883}, 0.01], ["k2_0", 0.0012004355010591938, true, null, 1e-06, Infinity, 0.0045534611001077927, {"tau": -0.0080265943952091655, "k1_9": 0.012413258424761963, "k1_8": 0.019013340504450502, "k2_18": 0.0008022766651619497, "k2_19": -0.0051950898466842218, "k2_15": 0.042176047787076114, "k1_1": -0.00488843111966998, "k1_0": 0.69540478844542553, "k1_3": 0.017366041983176633, "k1_2": 0.0078160966210089593, "k2_10": 0.041007690675100031, "k1_4": 0.017887202455980279, "k1_7": 0.018869784849097952, "k1_6": 0.017104387554594706, "k2_6": 0.016615012751636304, "k2_7": 0.02985390221931012, "k2_4": 0.031098174428933985, "k2_5": 0.027917214254026441, "k2_2": 0.04188528277619652, "k2_3": 0.033041826898252052, "k2_1": 0.040422012673013936, "k1_5": 0.018560812712965384, "k2_8": 0.024434035717110121, "k2_9": 0.039821048834537832, "kdr": 0.0056675701476708532, "k2_17": 0.0019385291417442524, "k2_16": 0.031280251400633015, "a": -0.045740512624767499, "b": 0.0809729196063593, "k2_21": 0.002387889560603219, "k2_20": -0.0002611513113634836, "k2_22": 0.0022321724494535722, "kg": -0.03198536093787363, "k1_11": -0.034935584608198719, "k1_10": 0.0095872163322706042, "k1_13": -0.034058925724510705, "k1_12": -0.034692275233382489, "k1_15": 0.0027900235220780375, "k1_14": -0.024284977522369525, "k1_17": 0.011353193090798436, "k1_16": 0.017846017433412034, "k1_18": 0.008468599206920174, "n": 0.17762235685624697}, 0.01], ["k1_1", 0.029701564354573606, true, null, 1e-06, Infinity, 0.001792273934697752, {"tau": 0.5612990588889577, "k1_9": 0.3559963537910672, "k1_8": 0.23708540223593119, "k2_18": 0.17852984245262782, "k2_19": 0.17594698068848907, "k2_15": 0.07146037540584152, "k1_0": 0.36563092289739413, "k1_3": 0.30026876286048565, "k1_2": 0.39265525467440887, "k2_10": 0.044659429299198715, "k1_4": 0.28675149282831747, "k1_7": 0.26866435696001284, "k1_6": 0.20259836992077215, "k2_6": 0.13981354712269425, "k2_7": 0.036770623765702413, "k2_4": 0.11675620012246102, "k2_5": 0.12599157406499167, "k2_2": 0.15395960663782338, "k2_3": 0.13188686576548633, "k2_0": -0.0048884311196705221, "k2_1": 0.72317676170864409, "k1_5": 0.27040611075066695, "k2_8": 0.060628222846732187, "k2_9": 0.0061581058764690689, "kdr": 0.66692590785026096, "k2_17": 0.20641198424718993, "k2_16": 0.1871013860689057, "a": -0.1342270815872203, "b": -0.033399080961027186, "k2_21": 0.061650039030026881, "k2_20": 0.10593558650978567, "k2_22": 0.063705404416438086, "kg": 0.14492107056769213, "k1_11": 0.54798381672401975, "k1_10": 0.37546670339870408, "k1_13": 0.54817690210643633, "k1_12": 0.54829578557432757, "k1_15": 0.41629105482491746, "k1_14": 0.65603069716998252, "k1_17": 0.1115719555716234, "k1_16": 0.29572513781277782, "k1_18": 0.064239733212219333, "n": -0.013848443257728446}, 0.01], ["k2_1", 0.0061124956449288836, true, null, 1e-06, Infinity, 0.0010968043820050444, {"tau": 0.16785824051647566, "k1_9": 0.13012662243712614, "k1_8": 0.093692080207493131, "k2_18": 0.051971954616563405, "k2_19": 0.045035707197116803, "k2_15": 0.074965982641210446, "k1_1": 0.7231767617086442, "k1_0": 0.13273711174477335, "k1_3": 0.11463750202278605, "k1_2": 0.13810999120655362, "k2_10": 0.060509872146974113, "k1_4": 0.11022595948763865, "k1_7": 0.10488207691680178, "k1_6": 0.079343697620355202, "k2_6": 0.056992283182035613, "k2_7": 0.038940740722266595, "k2_4": 0.067972979392784794, "k2_5": 0.066560790908127956, "k2_2": 0.09892213702191914, "k2_3": 0.075894355447437015, "k2_0": 0.040422012673013832, "k1_5": 0.10476425589187385, "k2_8": 0.039754652251227526, "k2_9": 0.044902879359167869, "kdr": 0.23181701554449799, "k2_17": 0.063189277946061703, "k2_16": 0.092154056623243719, "a": -0.1006477327342459, "b": 0.0017568620255260488, "k2_21": 0.014291256537511168, "k2_20": 0.026427348718838846, "k2_22": 0.014882314362997738, "kg": -0.01275332181946562, "k1_11": 0.13805287946941744, "k1_10": 0.13414306464776782, "k1_13": 0.13532209028076808, "k1_12": 0.13632300581137544, "k1_15": 0.1416367153899997, "k1_14": 0.18236872041810953, "k1_17": 0.04285868569464403, "k1_16": 0.11320633383351707, "k1_18": 0.024870673817527177, "n": 0.17408775934980983}, 0.01], ["k1_2", 0.014432875380334997, true, null, 1e-06, Infinity, 0.00099423680683633268, {"tau": 0.49098980526997005, "k1_9": 0.31405801100770819, "k1_8": 0.21324473705181549, "k2_18": 0.15589711484478103, "k2_19": 0.15153123490167325, "k2_15": 0.074606679411952592, "k1_1": 0.39265525467440926, "k1_0": 0.32220154504700288, "k1_3": 0.26756496366644555, "k2_17": 0.18056752609321775, "k2_10": 0.051881666017729478, "k1_4": 0.25600099287488681, "k1_7": 0.24056740660903292, "k1_6": 0.18266874231524324, "k2_6": 0.12766175377879035, "k2_7": 0.042236471336979511, "k2_4": 0.11231408723713371, "k2_5": 0.11936446056296263, "k2_2": 0.82374040527281978, "k2_3": 0.12609576178662721, "k2_0": 0.007816096621008517, "k2_1": 0.13810999120655351, "k1_5": 0.24207935323999893, "k2_8": 0.061291800151692805, "k2_9": 0.018220322001738672, "kdr": 0.58184435792518807, "k2_16": 0.17366834889861577, "a": -0.13941937911048791, "b": 0.020808155859546713, "k2_21": 0.054677396361302581, "k2_20": 0.092313047002254234, "k2_22": 0.056411805267913208, "kg": 0.1257648827803047, "k1_11": 0.46695740877400388, "k1_10": 0.3299837089175105, "k1_13": 0.46841262659803873, "k1_12": 0.46787744438595602, "k1_15": 0.36298802783726375, "k1_14": 0.56319390347023968, "k1_17": 0.10140982578980713, "k1_16": 0.26385751751638131, "k1_18": 0.059104138502638161, "n": 0.053336414023407677}, 0.01], ["k2_2", 0.0062996697900538079, true, null, 1e-06, Infinity, 0.0010511518255325234, {"tau": 0.19368605515673218, "k1_9": 0.13944276929345101, "k1_8": 0.10410009625392037, "k2_18": 0.061038292929780087, "k2_19": 0.053900838174902183, "k2_15": 0.07414922523510796, "k1_1": 0.15395960663782376, "k1_0": 0.14213556117818907, "k1_3": 0.12508884081509095, "k1_2": 0.82374040527282022, "k2_10": 0.06307164841963056, "k1_4": 0.12076875431553988, "k1_7": 0.11533097845520016, "k1_6": 0.089339311874256422, "k2_6": 0.066570962264878616, "k2_7": 0.045936023491419897, "k2_4": 0.076297468343968625, "k2_5": 0.075565874548669518, "k2_3": 0.084195430608523913, "k2_0": 0.04188528277619636, "k2_1": 0.098922137021919085, "k1_5": 0.11556157922740198, "k2_8": 0.047762825526552484, "k2_9": 0.047758125035699622, "kdr": 0.24472320856517901, "k2_17": 0.072619720780934607, "k2_16": 0.10181194692147214, "a": -0.12987940267236023, "b": 0.09023751383695866, "k2_21": 0.02188808315079499, "k2_20": 0.034611850704496447, "k2_22": 0.022460947609916657, "kg": 0.018084216010045277, "k1_11": 0.15274508715427215, "k1_10": 0.14315082711287075, "k1_13": 0.15394882362353784, "k1_12": 0.15320581562935953, "k1_15": 0.14975993347408365, "k1_14": 0.20050807951727906, "k1_17": 0.049780053751928163, "k1_16": 0.12395933149758247, "k1_18": 0.029647677427326529, "n": 0.20918740781999895}, 0.01], ["k1_3", 0.0056118007227025091, true, null, 1e-06, Infinity, 0.00049480329124549998, {"tau": 0.37497381950644609, "k1_9": 0.2460855032774712, "k1_8": 0.17273873179074689, "k2_18": 0.12605350822909278, "k2_19": 0.12141555399370256, "k2_15": 0.068283402266304916, "k1_1": 0.30026876286048609, "k1_0": 0.2522274662042967, "k2_16": 0.1452634437459141, "k1_2": 0.26756496366644583, "k2_10": 0.052081377457704164, "k1_4": 0.20454259842827502, "k1_7": 0.19329912468609955, "k1_6": 0.14906365165625454, "k2_6": 0.10821753942327991, "k2_7": 0.04510651856256781, "k2_4": 0.098534448839028538, "k2_5": 0.10371646169158676, "k2_2": 0.12508884081509089, "k2_3": 0.87850950911308368, "k2_0": 0.017366041983176293, "k2_1": 0.11463750202278603, "k1_5": 0.19446086880728453, "k2_8": 0.059019545224186759, "k2_9": 0.026550409615580969, "kdr": 0.44811002851808712, "k2_17": 0.14482129688655412, "a": -0.11509421230303628, "b": 0.061307065732794153, "k2_21": 0.049575197349462162, "k2_20": 0.077627655088019901, "k2_22": 0.050809209987469718, "kg": 0.089494912467341647, "k1_11": 0.35070518799992068, "k1_10": 0.25716358161440428, "k1_13": 0.35338039793653525, "k1_12": 0.35218465700076518, "k1_15": 0.2799826847963941, "k1_14": 0.43293678355233661, "k1_17": 0.084685397184906697, "k1_16": 0.21040618291420032, "k1_18": 0.050752274986749987, "n": 0.095787414842285507}, 0.01], ["k2_3", 0.0054861933744015934, true, null, 1e-06, Infinity, 0.0010431246018268313, {"tau": 0.16411080677933318, "k1_9": 0.11985961752975109, "k1_8": 0.093020075207125449, "k2_18": 0.06319682103856257, "k2_19": 0.058748466331725459, "k2_15": 0.057585027842063929, "k1_1": 0.13188686576548694, "k1_0": 0.12234241066470637, "k1_3": 0.87850950911308401, "k1_2": 0.12609576178662762, "k2_10": 0.050840368205551531, "k1_4": 0.10603811182599007, "k1_7": 0.10193684923229027, "k1_6": 0.081248158127477724, "k2_6": 0.065043558712237992, "k2_7": 0.043776461054535414, "k2_4": 0.068099782722892868, "k2_5": 0.069037333601887629, "k2_2": 0.084195430608523997, "k2_0": 0.033041826898251893, "k2_1": 0.07589435544743707, "k1_5": 0.10228371286481341, "k2_8": 0.047397721594070012, "k2_9": 0.039047256234058247, "kdr": 0.20758527280340472, "k2_17": 0.072002373892601348, "k2_16": 0.088957978360232032, "a": -0.097032580587377848, "b": 0.10181016942994098, "k2_21": 0.031369144777182306, "k2_20": 0.042312379297883458, "k2_22": 0.031772986327459667, "kg": 0.01803923270579063, "k1_11": 0.13661627737609913, "k1_10": 0.1226787838026092, "k1_13": 0.13962855983835676, "k1_12": 0.13808550007840839, "k1_15": 0.12798105540029742, "k1_14": 0.18677276249463692, "k1_17": 0.047468227709305623, "k1_16": 0.10842643146605682, "k1_18": 0.029483147347604068, "n": 0.16624209465249593}, 0.01], ["k1_4", 0.0044809619543567658, true, null, 1e-06, Infinity, 0.00041216092216656274, {"tau": 0.35711695184439879, "k1_9": 0.23575123209525761, "k1_8": 0.16648101659364334, "k2_18": 0.12227516784401621, "k2_19": 0.11788823861212766, "k2_15": 0.066330036297095732, "k1_1": 0.28675149282831752, "k1_0": 0.24162815045153696, "k1_3": 0.2045425984282746, "k1_2": 0.25600099287488665, "k2_10": 0.051147132020854837, "k2_16": 0.14046453293914843, "k1_7": 0.18601765046735885, "k1_6": 0.1439061069348391, "k2_6": 0.10544655057869826, "k2_7": 0.045150073967301071, "k2_4": 0.87137859965960551, "k2_5": 0.10103828503663362, "k2_2": 0.12076875431553961, "k2_3": 0.1060381118259897, "k2_0": 0.01788720245597995, "k2_1": 0.11022595948763841, "k1_5": 0.18712726999777068, "k2_8": 0.058535196065792217, "k2_9": 0.02689051979605046, "kdr": 0.42819854127023138, "k2_17": 0.14007328356119508, "a": -0.10935250275500558, "b": 0.063960884574304613, "k2_21": 0.049573728116989901, "k2_20": 0.076272214324040119, "k2_22": 0.050731687364434286, "kg": 0.08337513650692284, "k1_11": 0.3343171879267805, "k1_10": 0.24615829962359281, "k1_13": 0.3371404333767713, "k1_12": 0.33586196686759645, "k1_15": 0.26762453784375895, "k1_14": 0.41507056461186453, "k1_17": 0.082146769363974664, "k1_16": 0.20215802079824258, "k1_18": 0.049480374364732606, "n": 0.096793221256696316}, 0.01], ["k2_4", 0.0045384229439945356, true, null, 1e-06, Infinity, 0.00096213713173017739, {"tau": 0.14308703815870669, "k1_9": 0.10723219978960284, "k1_8": 0.08490007051193714, "k2_18": 0.059710442702945593, "k2_19": 0.056035612487845478, "k2_15": 0.05240986948023138, "k1_1": 0.1167562001224613, "k1_0": 0.10946742893878263, "k1_3": 0.098534448839028427, "k1_2": 0.11231408723713381, "k2_10": 0.047003152154077063, "k1_4": 0.87137859965960551, "k1_7": 0.092599206777295148, "k1_6": 0.074587957219025169, "k2_6": 0.061427112230822041, "k2_7": 0.042287327108307488, "k2_5": 0.064500075244144792, "k2_2": 0.076297468343968541, "k2_3": 0.068099782722892743, "k2_0": 0.031098174428933822, "k2_1": 0.067972979392784683, "k1_5": 0.092905849882174055, "k2_8": 0.045801716896843758, "k2_9": 0.036835057577772584, "kdr": 0.18410566037383475, "k2_17": 0.067223124856937488, "k2_16": 0.081542219942649208, "a": -0.084126700567607626, "b": 0.098256346147634552, "k2_21": 0.032239361851970058, "k2_20": 0.041793446892196932, "k2_22": 0.032558307014715598, "kg": 0.011766781548847395, "k1_11": 0.12023091758547834, "k1_10": 0.10943854810175434, "k1_13": 0.12337374076693333, "k1_12": 0.12176494293082271, "k1_15": 0.11362189820390883, "k1_14": 0.16898259571747404, "k1_17": 0.044246503142439678, "k1_16": 0.097954072071688422, "k1_18": 0.027870617800566558, "n": 0.15393411588320405}, 0.01], ["k1_5", 0.0035941906059108186, true, null, 1e-06, Infinity, 0.00034805401250593296, {"tau": 0.33588531115668674, "k1_9": 0.22332231311159395, "k1_8": 0.15899810247302987, "k2_18": 0.11761166186774734, "k2_19": 0.1133942692446754, "k2_15": 0.063948583625127467, "k1_1": 0.27040611075066767, "k1_0": 0.22886931389945475, "k1_3": 0.19446086880728464, "k1_2": 0.24207935323999932, "k2_10": 0.050050709266020343, "k1_4": 0.18712726999777113, "k1_7": 0.17728783459666972, "k1_6": 0.13776274822341616, "k2_6": 0.10204534273716664, "k2_7": 0.045213388171680739, "k2_4": 0.092905849882174193, "k2_5": 0.86655910406219816, "k2_2": 0.11556157922740191, "k2_3": 0.10228371286481329, "k2_0": 0.018560812712965075, "k2_1": 0.10476425589187383, "k2_8": 0.057930418022816142, "k2_9": 0.027347222717895473, "kdr": 0.40394003733302819, "k2_17": 0.13424550256044021, "k2_16": 0.13469390616230703, "a": -0.10135335151615758, "b": 0.068551362662407966, "k2_21": 0.049382149446901225, "k2_20": 0.074428932447791099, "k2_22": 0.050448725221908131, "kg": 0.076904302107613287, "k1_11": 0.31458160802587193, "k1_10": 0.23291350240746997, "k1_13": 0.31763271048343, "k1_12": 0.31623525467713604, "k1_15": 0.25272153324575092, "k1_14": 0.39327884466220608, "k1_17": 0.079211933072886376, "k1_16": 0.19228144538841985, "k1_18": 0.048088871165110771, "n": 0.098504225598174622}, 0.01], ["k2_5", 0.0048598948043169221, true, null, 1e-06, Infinity, 0.00096139463934650626, {"tau": 0.15227872436268775, "k1_9": 0.11340920839205368, "k1_8": 0.089293065467173471, "k2_18": 0.066535849986052262, "k2_19": 0.063887610274573764, "k2_15": 0.049830684282046615, "k1_1": 0.1259915740649927, "k1_0": 0.11594348238054727, "k1_3": 0.10371646169158709, "k1_2": 0.1193644605629634, "k2_10": 0.044522446917180311, "k1_4": 0.10103828503663419, "k1_7": 0.097435763585616023, "k1_6": 0.078664590655907488, "k2_6": 0.065560511706846847, "k2_7": 0.042476808100579931, "k2_4": 0.064500075244144944, "k2_17": 0.07416325541306254, "k2_2": 0.07556587454866967, "k2_3": 0.069037333601887699, "k2_0": 0.027917214254026254, "k2_1": 0.066560790908128109, "k1_5": 0.86655910406219872, "k2_8": 0.047428238348712994, "k2_9": 0.034013476188270088, "kdr": 0.19643243212513586, "k2_16": 0.08368702719210229, "a": -0.07938298666187002, "b": 0.093263215221819309, "k2_21": 0.03735572801400807, "k2_20": 0.047967324193407157, "k2_22": 0.037697167305330688, "kg": 0.013742695562665096, "k1_11": 0.13425812503738971, "k1_10": 0.11607807072931761, "k1_13": 0.1376703907318321, "k1_12": 0.13594558859527694, "k1_15": 0.12144201033229635, "k1_14": 0.18795209627942869, "k1_17": 0.046907268142915057, "k1_16": 0.10305439706477218, "k1_18": 0.029578537240672921, "n": 0.13694279746133475}, 0.01], ["k1_6", 0.0017644458607907199, true, null, 1e-06, Infinity, 0.00022121538987084525, {"tau": 0.24849184677678152, "k1_9": 0.16935908570924252, "k1_8": 0.12361005435569884, "k2_18": 0.093879403768221945, "k2_19": 0.090378776824774174, "k2_15": 0.05017622281193352, "k1_1": 0.20259836992077279, "k1_0": 0.17353193355992227, "k1_3": 0.1490636516562546, "k1_2": 0.18266874231524366, "k2_10": 0.040839053182043124, "k1_4": 0.14390610693483952, "k1_7": 0.13692994337248315, "k2_6": 0.82088379745332507, "k2_7": 0.039622727853788745, "k2_4": 0.074587957219025239, "k2_5": 0.078664590655907307, "k2_2": 0.089339311874256422, "k2_3": 0.081248158127477654, "k2_0": 0.017104387554594452, "k2_1": 0.079343697620355258, "k1_5": 0.13776274822341625, "k2_8": 0.04951841076251913, "k2_9": 0.024352030682816911, "kdr": 0.30168706843939397, "k2_17": 0.10586417846730416, "k2_16": 0.10536969063032249, "a": -0.062539625970232868, "b": 0.066903868968165428, "k2_21": 0.043390907315228371, "k2_20": 0.061842350342930563, "k2_22": 0.044128195153384633, "kg": 0.053817529668774962, "k1_11": 0.23466353863453296, "k1_10": 0.17605933854406131, "k1_13": 0.23779923217727672, "k1_12": 0.23633762124296198, "k1_15": 0.19000368107174137, "k1_14": 0.29961500621747689, "k1_17": 0.063797724862190541, "k1_16": 0.14760654575152515, "k1_18": 0.039875612920201406, "n": 0.084692392971840155}, 0.01], ["k2_6", 0.0052685703540215068, true, null, 1e-06, Infinity, 0.00094873216427690836, {"tau": 0.16255693719657613, "k1_9": 0.11983071836202847, "k1_8": 0.092925688419959379, "k2_18": 0.078964628571037795, "k2_19": 0.079344970573618501, "k2_15": 0.038330276840297474, "k1_1": 0.139813547122695, "k1_0": 0.12295650999146526, "k1_3": 0.10821753942328001, "k1_2": 0.12766175377879088, "k2_10": 0.033601783247478013, "k1_4": 0.10544655057869863, "k1_7": 0.1015529374210262, "k1_6": 0.82088379745332496, "k2_7": 0.038883404364422391, "k2_4": 0.061427112230822076, "k2_5": 0.065560511706846736, "k2_2": 0.066570962264878589, "k2_3": 0.065043558712237964, "k2_0": 0.016615012751636075, "k2_1": 0.056992283182035683, "k1_5": 0.10204534273716685, "k2_8": 0.047297116021523408, "k2_9": 0.023087023963498914, "kdr": 0.21205318741930898, "k2_17": 0.086198752270527326, "k2_16": 0.081632604476654616, "a": -0.056713493744757683, "b": 0.066504446818551471, "k2_21": 0.047736058665444864, "k2_20": 0.060273895690355996, "k2_22": 0.048109314699916361, "kg": 0.016367273081180779, "k1_11": 0.16012984794735183, "k1_10": 0.1235473757620222, "k1_13": 0.16377451580883209, "k1_12": 0.16197548456742072, "k1_15": 0.13172366758620171, "k1_14": 0.22247892379307047, "k1_17": 0.049776402874956466, "k1_16": 0.10737748526764693, "k1_18": 0.031488871617570829, "n": 0.075967504171054523}, 0.01], ["k1_7", 0.0025544599910874988, true, null, 1e-06, Infinity, 0.00024906820909530636, {"tau": 0.33304440462912377, "k1_9": 0.22196880010780323, "k1_8": 0.15806720848409062, "k2_18": 0.11688262531162968, "k2_19": 0.11273918168119368, "k2_15": 0.064146392201722344, "k1_1": 0.26866435696001334, "k1_0": 0.22748370458676445, "k1_3": 0.19329912468609953, "k1_2": 0.24056740660903317, "k2_10": 0.050206079621671791, "k1_4": 0.1860176504673591, "kdr": 0.40161743961683966, "k1_6": 0.13692994337248296, "k2_6": 0.10155293742102599, "k2_7": 0.80702263474104763, "k2_4": 0.09259920677729519, "k2_5": 0.09743576358561562, "k2_2": 0.11533097845520004, "k2_3": 0.10193684923229006, "k2_0": 0.018869784849097605, "k2_1": 0.10488207691680172, "k1_5": 0.17728783459666952, "k2_8": 0.057789184598495941, "k2_9": 0.027602992775243369, "k2_17": 0.13341954273624904, "k2_16": 0.13411554085746649, "a": -0.10171352746783663, "b": 0.066309063701960755, "k2_21": 0.049179326703238171, "k2_20": 0.074050914017022545, "k2_22": 0.050237478376825566, "kg": 0.074641653507855579, "k1_11": 0.31199474572162122, "k1_10": 0.23147824481035262, "k1_13": 0.31492417115303312, "k1_12": 0.3135752982798139, "k1_15": 0.25112230324243673, "k1_14": 0.39057167776877194, "k1_17": 0.078661540675137753, "k1_16": 0.19112406534874521, "k1_18": 0.047708500131346289, "n": 0.099077755448809243}, 0.01], ["k2_7", 0.0011961649285111564, true, null, 1e-06, Infinity, 0.00064213852371123822, {"tau": 0.038546183478339775, "k1_9": 0.043647985273324079, "k1_8": 0.043358897405140796, "k2_18": 0.032297290663058961, "k2_19": 0.029750005463663191, "k2_15": 0.036849140832960044, "k1_1": 0.036770623765703142, "k1_0": 0.044284869423091962, "k1_3": 0.045106518562568088, "k1_2": 0.042236471336980136, "k2_10": 0.036681134705954369, "k1_4": 0.045150073967301453, "k1_7": 0.80702263474104818, "k1_6": 0.039622727853788973, "k2_6": 0.038883404364422572, "k2_4": 0.042287327108307654, "k2_5": 0.042476808100580084, "k2_2": 0.045936023491419987, "k2_3": 0.043776461054535531, "k2_0": 0.029853902219310058, "k2_1": 0.038940740722266713, "k1_5": 0.0452133881716811, "k2_8": 0.036503466847102865, "k2_9": 0.033817917742692889, "kdr": 0.06402186154082061, "k2_17": 0.034287991483690605, "k2_16": 0.04741724466641975, "a": -0.040467166787146222, "b": 0.093184479384035721, "k2_21": 0.026053706857895959, "k2_20": 0.027825085957376587, "k2_22": 0.025977829863793506, "kg": -0.018970183510534224, "k1_11": 0.025276981819084381, "k1_10": 0.042405077226875303, "k1_13": 0.028396992246011016, "k1_12": 0.026754448920853182, "k1_15": 0.039627018809775247, "k1_14": 0.059045258629931353, "k1_17": 0.026050640274703291, "k1_16": 0.045362100381460074, "k1_18": 0.018080895142633502, "n": 0.13840175560457235}, 0.01], ["k1_8", 0.0017984741303901375, true, null, 1e-06, Infinity, 0.00019602865095901074, {"tau": 0.29301672367968368, "k1_9": 0.19728443281671768, "k2_18": 0.10596550746242371, "k2_19": 0.10202925990856858, "k2_15": 0.058566884418756023, "k1_1": 0.23708540223593208, "k1_0": 0.20214562213870671, "k1_3": 0.17273873179074706, "k1_2": 0.21324473705181612, "k2_10": 0.046827060638473993, "k1_4": 0.16648101659364389, "k1_7": 0.15806720848409081, "k1_6": 0.12361005435569875, "k2_6": 0.092925688419959171, "k2_7": 0.043358897405140463, "k2_4": 0.084900070511937209, "k2_5": 0.089293065467173194, "k2_2": 0.10410009625392037, "k2_3": 0.093020075207125352, "k2_0": 0.019013340504450197, "k2_1": 0.093692080207493228, "k1_5": 0.15899810247303001, "k2_8": 0.79276443578533895, "k2_9": 0.02710082527045804, "kdr": 0.35441717344273044, "k2_17": 0.1203805918678718, "k2_16": 0.12133558471969497, "a": -0.086162152030272846, "b": 0.070206086578195506, "k2_21": 0.046531185520872737, "k2_20": 0.068287900367535681, "k2_22": 0.047432831411849438, "kg": 0.06434459943775972, "k1_11": 0.27437584446725755, "k1_10": 0.20537952117304259, "k1_13": 0.27748580729390393, "k1_12": 0.27603986726442259, "k1_15": 0.22211853099961587, "k1_14": 0.34672319920859457, "k1_17": 0.071827172036182635, "k1_16": 0.17091832003068097, "k1_18": 0.044114964377392971, "n": 0.097654512721235154}, 0.01], ["k2_8", 0.0017726573300401727, true, null, 1e-06, Infinity, 0.00065061753327951813, {"tau": 0.065476620113776043, "k1_9": 0.060471152157469746, "k1_8": 0.79276443578533951, "k2_18": 0.045637168512592252, "k2_19": 0.04463155514061657, "k2_15": 0.034106104811813455, "k1_1": 0.060628222846733332, "k1_0": 0.061765891502373126, "k1_3": 0.059019545224187245, "k1_2": 0.061291800151693714, "k2_10": 0.033381391379004213, "k1_4": 0.058535196065792883, "k1_7": 0.057789184598496364, "k1_6": 0.049518410762519463, "k2_6": 0.047297116021523672, "k2_7": 0.036503466847102824, "k2_4": 0.045801716896843994, "k2_5": 0.047428238348713181, "k2_2": 0.047762825526552692, "k2_3": 0.0473977215940702, "k2_0": 0.024434035717110014, "k2_1": 0.039754652251227762, "k1_5": 0.057930418022816649, "k2_9": 0.029089644579836569, "kdr": 0.097388823355181633, "k2_17": 0.048488422533788204, "k2_16": 0.054101620358578698, "a": -0.038782318258914136, "b": 0.083693747058027498, "k2_21": 0.03415524753282069, "k2_20": 0.038541025300017774, "k2_22": 0.034167783452338292, "kg": -0.011728102076045913, "k1_11": 0.058697729242703063, "k1_10": 0.060423610897652399, "k1_13": 0.062147661827132092, "k1_12": 0.060374927207913244, "k1_15": 0.060446096979459428, "k1_14": 0.1013090306415568, "k1_17": 0.031850422354317794, "k1_16": 0.059029297320435749, "k1_18": 0.021488383501040407, "n": 0.11115242931401761}, 0.01], ["k1_9", 0.0059128645136393709, true, null, 1e-06, Infinity, 0.00044625390237284867, {"tau": 0.44467984788462667, "k1_8": 0.19728443281671712, "k2_18": 0.14354466863705162, "k2_19": 0.13892238120021666, "k2_15": 0.073206466898613237, "k1_1": 0.35599635379106742, "k1_0": 0.29463835069790784, "k1_3": 0.24608550327747095, "k1_2": 0.31405801100770819, "k2_10": 0.052850306235358281, "k1_4": 0.23575123209525786, "k1_7": 0.22196880010780307, "k1_6": 0.16935908570924216, "k2_6": 0.11983071836202805, "k2_7": 0.043647985273323628, "k2_4": 0.10723219978960281, "k2_5": 0.11340920839205301, "k2_2": 0.13944276929345079, "k2_3": 0.11985961752975072, "k2_0": 0.012413258424761542, "k2_1": 0.13012662243712597, "k1_5": 0.22332231311159351, "k2_8": 0.060471152157468983, "k2_9": 0.73590185233781835, "kdr": 0.52913590114133735, "k2_17": 0.16595025949815542, "k2_16": 0.16284164812342142, "a": -0.13127734682680245, "b": 0.035691115830596906, "k2_21": 0.052092228920712441, "k2_20": 0.085888321329711095, "k2_22": 0.053630114740737707, "kg": 0.11005378069569914, "k1_11": 0.41991512714664841, "k1_10": 0.30128193365971467, "k1_13": 0.42171362339642388, "k1_12": 0.42097478981631981, "k1_15": 0.33016897035692305, "k1_14": 0.51044074729789124, "k1_17": 0.094676528650069161, "k1_16": 0.24282885158830442, "k1_18": 0.055678748966912925, "n": 0.073499301283775673}, 0.01], ["k2_9", 0.00040844919094051857, true, null, 1e-06, Infinity, 0.0005791683901218411, {"tau": 0.0056306272889617799, "k1_9": 0.73590185233781902, "k1_8": 0.027100825270458311, "k2_18": 0.0077382783463095031, "k2_19": 0.0017769280722189744, "k2_15": 0.045549589899676009, "k1_1": 0.0061581058764695624, "k1_0": 0.021957731346764611, "k1_3": 0.02655040961558126, "k1_2": 0.018220322001739054, "k2_10": 0.044254787096322794, "k1_4": 0.026890519796050744, "k1_7": 0.027602992775243626, "k1_6": 0.024352030682817095, "k2_6": 0.023087023963499109, "k2_7": 0.033817917742692952, "k2_4": 0.036835057577772737, "k2_5": 0.03401347618827024, "k2_2": 0.047758125035699782, "k2_3": 0.0390472562340584, "k2_0": 0.039821048834537832, "k2_1": 0.044902879359167959, "k1_5": 0.027347222717895737, "k2_8": 0.02908964457983667, "kdr": 0.022788047013269926, "k2_17": 0.0094336327419723212, "k2_16": 0.038615288999049868, "a": -0.052710753829726294, "b": 0.092659191298433419, "k2_21": 0.0069631372234238926, "k2_20": 0.0052765327199587268, "k2_22": 0.0068299055108021096, "kg": -0.029727679770286449, "k1_11": -0.022215553252938086, "k1_10": 0.019697456954805237, "k1_13": -0.020778398587947979, "k1_12": -0.021680010891124139, "k1_15": 0.013369581822097413, "k1_14": -0.0060509578349069258, "k1_17": 0.015813352657324191, "k1_16": 0.02699284447722201, "k1_18": 0.011330775216546908, "n": 0.18768720153062993}, 0.01], ["k1_10", 0.0081258854701965477, true, null, 1e-06, Infinity, 0.00058400851008954158, {"tau": 0.46908874681042151, "k1_9": 0.30128193365971473, "k1_8": 0.20537952117304206, "k2_18": 0.14979970890117666, "k2_19": 0.14532769402664075, "k2_15": 0.073601398915513205, "k1_1": 0.37546670339870436, "k1_0": 0.30904866504276157, "k1_3": 0.25716358161440417, "k1_2": 0.3299837089175105, "k2_10": 0.74910095578060132, "k1_4": 0.24615829962359298, "k1_7": 0.23147824481035253, "k1_6": 0.17605933854406092, "k2_6": 0.12354737576202174, "k2_7": 0.042405077226874761, "k2_4": 0.10943854810175424, "k2_5": 0.1160780707293169, "k2_2": 0.14315082711287055, "k2_3": 0.12267878380260885, "k2_0": 0.0095872163322701636, "k2_1": 0.13414306464776768, "k1_5": 0.23291350240746955, "k2_8": 0.060423610897651546, "k2_9": 0.019697456954804855, "kdr": 0.5569310660094966, "k2_17": 0.17341033095788419, "k2_16": 0.16809959136194783, "a": -0.13452610123558489, "b": 0.02529412761642931, "k2_21": 0.053105464522020827, "k2_20": 0.088961810845579609, "k2_22": 0.054751312677142165, "kg": 0.11837902899674652, "k1_11": 0.44504029692003272, "k1_13": 0.44656058294438866, "k1_12": 0.44597604038383276, "k1_15": 0.34750626308531679, "k1_14": 0.53826109974917113, "k1_17": 0.097994493772638164, "k1_16": 0.25365554193299317, "k1_18": 0.057313971380011257, "n": 0.060533461913442138}, 0.01], ["k2_10", 0.0013640756410878696, true, null, 1e-06, Infinity, 0.00065904003882492944, {"tau": 0.054253651070272614, "k1_9": 0.052850306235358878, "k1_8": 0.046827060638474347, "k2_18": 0.020394666931914551, "k2_19": 0.013881813998647236, "k2_15": 0.054102206774409765, "k1_1": 0.044659429299199492, "k1_0": 0.053270913335177215, "k1_3": 0.052081377457704622, "k1_2": 0.051881666017730116, "k1_5": 0.050050709266020704, "k1_4": 0.051147132020855267, "k1_7": 0.050206079621672235, "k1_6": 0.040839053182043422, "k2_6": 0.033601783247478256, "k2_7": 0.036681134705954382, "k2_4": 0.04700315215407723, "k2_5": 0.04452244691718045, "k2_2": 0.063071648419630796, "k2_3": 0.050840368205551732, "k2_0": 0.041007690675099989, "k2_1": 0.060509872146974279, "k2_8": 0.033381391379004255, "k2_9": 0.044254787096322752, "kdr": 0.080817591255920473, "k2_17": 0.024790347193125901, "k2_16": 0.055064168237504305, "a": -0.073544970851183306, "b": 0.087859862615085604, "k2_21": 0.0094351211388094079, "k2_20": 0.011474545817895948, "k2_22": 0.0094943235490745712, "kg": -0.018647860862510093, "k1_11": 0.022298491873428992, "k1_10": 0.74910095578060154, "k1_13": 0.023373725399966093, "k1_12": 0.022647483856826502, "k1_15": 0.048961842160247272, "k1_14": 0.045845495439190399, "k1_17": 0.024198579947093388, "k1_16": 0.052087454076025261, "k1_18": 0.015720937955279766, "n": 0.19538996734086356}, 0.01], ["k1_11", 0.015536914150506287, true, null, 1e-06, Infinity, 0.00078457250220256294, {"tau": 0.69245821421490139, "k1_9": 0.41991512714664769, "k1_8": 0.27437584446725632, "k2_18": 0.21833260041942776, "k2_19": 0.21979483143522799, "k2_15": 0.050561461096482282, "k1_1": 0.5479838167240193, "k1_0": 0.43188660437086507, "k1_3": 0.35070518799991973, "k1_2": 0.46695740877400332, "k2_10": 0.022298491873428018, "k1_4": 0.33431718792678045, "k1_7": 0.31199474572162056, "k1_6": 0.23466353863453207, "k2_6": 0.16012984794735102, "k2_7": 0.025276981819083628, "k2_4": 0.1202309175854781, "k2_5": 0.13425812503738843, "k2_2": 0.15274508715427157, "k2_3": 0.13661627737609833, "k2_0": -0.034935584608199344, "k2_1": 0.13805287946941708, "k1_5": 0.31458160802587082, "k2_8": 0.058697729242701745, "k2_9": -0.022215553252938586, "kdr": 0.79688359983789414, "k2_17": 0.25078943073959897, "k2_16": 0.20459885399600278, "b": -0.036274840320354079, "k2_21": 0.077128155008143476, "k2_20": 0.13224994143873339, "k2_22": 0.079677450615617623, "kg": 0.22141145117705566, "a": -0.14328795482324352, "k1_10": 0.44504029692003205, "k1_13": 0.69225632822380923, "k1_12": 0.69156197116436524, "k1_15": 0.49823574312943536, "k1_14": 0.81210930707451945, "k1_17": 0.12889266261634097, "k1_16": 0.34516785481189433, "k1_18": 0.073371533551022577, "n": -0.13141205802446301}, 0.01], ["k2_11", 1e-06, false, null, 1e-06, Infinity, 0, null, 1e-06], ["k1_12", 0.024951424252242282, true, null, 1e-06, Infinity, 0.0012572405453538129, {"tau": 0.69667527978159949, "k1_9": 0.42097478981631953, "k1_8": 0.27603986726442142, "k2_18": 0.22000819625418463, "k2_19": 0.22151311058804021, "k2_15": 0.050048534427382101, "k1_1": 0.54829578557432768, "k1_0": 0.43294301938674096, "k1_3": 0.35218465700076451, "k1_2": 0.46787744438595558, "k2_10": 0.022647483856825548, "k1_4": 0.33586196686759645, "k1_7": 0.3135752982798134, "k1_6": 0.23633762124296123, "k2_6": 0.16197548456741995, "k2_7": 0.026754448920852353, "k2_4": 0.12176494293082256, "k2_5": 0.13594558859527572, "k2_2": 0.15320581562935906, "k2_3": 0.1380855000784077, "k2_0": -0.034692275233383092, "k2_1": 0.13632300581137521, "k1_5": 0.31623525467713509, "k2_8": 0.060374927207911981, "k2_9": -0.021680010891124656, "kdr": 0.79797331688305828, "k2_17": 0.25245608881081827, "k2_16": 0.2062260854387705, "a": -0.15008342126372154, "k2_21": 0.078857459389135715, "k2_20": 0.13399687740711519, "k2_22": 0.081396049687742333, "kg": 0.22785844608384623, "k1_11": 0.69156197116436569, "k1_10": 0.44597604038383232, "k1_13": 0.69502509258367473, "b": -0.016137851658355466, "k1_15": 0.49886524974061919, "k1_14": 0.8145940761871292, "k1_17": 0.13011231857450542, "k1_16": 0.34672693650919667, "k1_18": 0.074228235314596089, "n": -0.12380442774671628}, 0.01], ["k2_12", 1e-06, false, null, 1e-06, Infinity, 0, null, 1e-06], ["k1_13", 0.036612601678771672, true, null, 1e-06, Infinity, 0.0018435952167250344, {"tau": 0.6992495367159075, "k1_9": 0.42171362339642349, "k1_8": 0.27748580729390293, "k2_18": 0.22151789245304643, "k2_19": 0.22310226808496494, "k2_15": 0.050070707443765718, "k1_1": 0.54817690210643621, "k1_0": 0.43367483265146822, "k1_3": 0.35338039793653447, "k1_2": 0.46841262659803823, "k2_10": 0.023373725399965208, "k1_4": 0.33714043337677119, "k1_7": 0.31492417115303245, "k1_6": 0.23779923217727597, "k2_6": 0.16377451580883126, "k2_7": 0.028396992246010208, "k2_4": 0.12337374076693315, "k2_5": 0.13767039073183093, "k2_2": 0.15394882362353729, "k2_3": 0.13962855983835609, "k2_0": -0.03405892572451126, "k2_1": 0.13532209028076783, "k1_5": 0.31763271048342923, "k2_8": 0.062147661827130933, "k2_9": -0.020778398587948499, "kdr": 0.79856037348021425, "k2_17": 0.2539275962588422, "k2_16": 0.20783841958041133, "a": -0.15645630957050252, "b": 0.00050675834945595197, "k2_21": 0.080609378201738247, "k2_20": 0.13570790694651749, "k2_22": 0.083133803007493637, "kg": 0.23183655437376655, "k1_11": 0.69225632822380945, "k1_10": 0.44656058294438811, "k1_12": 0.69502509258367462, "k1_15": 0.49909433531533542, "k1_14": 0.81623197472932185, "k1_17": 0.1311674094526486, "k1_16": 0.34799307102037402, "k1_18": 0.074963805054772542, "n": -0.11591606171714777}, 0.1], ["k2_13", 1e-06, false, null, 1e-06, Infinity, 0, null, 1e-06], ["k1_14", 0.057128344239887663, true, null, 1e-06, Infinity, 0.0023819947331248674, {"tau": 0.79488894935125731, "k1_9": 0.51044074729789135, "k1_8": 0.34672319920859368, "k2_18": 0.2913264455498723, "k2_19": 0.29724057388953629, "k2_15": 0.078130430719584643, "k1_1": 0.65603069716998308, "k1_0": 0.52524375308116911, "k1_3": 0.43293678355233617, "k1_2": 0.5631939034702399, "k2_10": 0.045845495439189317, "k1_4": 0.41507056461186514, "k1_7": 0.39057167776877166, "k1_6": 0.29961500621747628, "k2_6": 0.22247892379306983, "k2_7": 0.059045258629930486, "k2_4": 0.16898259571747404, "k2_5": 0.18795209627942758, "k2_2": 0.20050807951727856, "k2_3": 0.18677276249463631, "k2_0": -0.024284977522370313, "k2_1": 0.18236872041810936, "k1_5": 0.39327884466220547, "k2_8": 0.10130903064155537, "k2_9": -0.0060509578349075563, "kdr": 0.96019201930063369, "k2_17": 0.32787017063252366, "k2_16": 0.26730840391256394, "a": -0.16726083307883269, "b": -0.040365386227517272, "k2_21": 0.12975171259983742, "k2_20": 0.19473920629784566, "k2_22": 0.13248603737053749, "kg": 0.19474476999009896, "k1_11": 0.81210930707452056, "k1_10": 0.53826109974917125, "k1_13": 0.81623197472932296, "k1_12": 0.81459407618712987, "k1_15": 0.59828324566347646, "k1_17": 0.16876774040938863, "k1_16": 0.42662539140592937, "k1_18": 0.098710013559572554, "n": -0.11098581086650765}, 0.1], ["k2_14", 1e-06, false, null, 1e-06, Infinity, 0, null, 1e-06], ["k1_15", 0.013584397447917174, true, null, 1e-06, Infinity, 0.00088725303971067535, {"tau": 0.5184300697581864, "k1_9": 0.33016897035692294, "k1_8": 0.22211853099961518, "k2_18": 0.16395391010767224, "k2_19": 0.16014955263403943, "k2_15": 0.71419279798074664, "k1_1": 0.41629105482491757, "k1_0": 0.3388783757760323, "k1_3": 0.27998268479639365, "k1_2": 0.36298802783726347, "k2_10": 0.048961842160246544, "k1_4": 0.26762453784375889, "k1_7": 0.25112230324243656, "k1_6": 0.19000368107174076, "k2_6": 0.13172366758620105, "k2_7": 0.039627018809774622, "k2_4": 0.11362189820390865, "k2_5": 0.12144201033229543, "k2_2": 0.14975993347408326, "k2_3": 0.12798105540029686, "k2_0": 0.002790023522077534, "k2_1": 0.14163671538999947, "k1_5": 0.25272153324575031, "k2_8": 0.060446096979458477, "k2_9": 0.013369581822096997, "kdr": 0.61466269825445252, "k2_17": 0.18992226177129959, "k2_16": 0.17850691960200973, "a": -0.13696713941969893, "b": -0.001805735996604757, "k2_21": 0.05651601831709159, "k2_20": 0.096730873332460651, "k2_22": 0.058380985489335756, "k1_11": 0.49823574312943592, "k1_10": 0.34750626308531657, "k1_13": 0.49909433531533559, "k1_12": 0.4988652497406193, "kg": 0.13366312235673938, "k1_14": 0.59828324566347613, "k1_17": 0.10504490020278233, "k1_16": 0.27594027218895834, "k1_18": 0.060874577412869883, "n": 0.026796889610980486}, 0.1], ["k2_15", 0.0021701203189546936, true, null, 1e-06, Infinity, 0.00073084947569432496, {"tau": 0.08320970454970826, "k1_9": 0.073206466898613529, "k1_8": 0.058566884418756092, "k2_18": 0.026469193833581508, "k2_19": 0.01940455125966015, "k2_16": 0.064874877636846545, "k1_1": 0.071460375405841908, "k1_0": 0.074162550860406296, "k1_3": 0.068283402266305124, "k1_2": 0.074606679411952953, "k2_10": 0.054102206774409682, "k1_4": 0.066330036297095982, "k1_7": 0.064146392201722538, "k1_6": 0.050176222811933631, "k2_6": 0.03833027684029755, "k2_7": 0.036849140832959981, "k2_4": 0.052409869480231484, "k2_5": 0.049830684282046615, "k2_2": 0.074149225235108043, "k2_3": 0.057585027842063936, "k2_0": 0.042176047787076024, "k2_1": 0.074965982641210419, "k1_5": 0.063948583625127606, "k2_8": 0.034106104811813365, "k2_9": 0.045549589899675932, "kdr": 0.12087997399030657, "k2_17": 0.032883129368884968, "a": -0.082219435661843629, "b": 0.057397510026726502, "k2_21": 0.0081837909975172821, "k2_20": 0.012814191736802002, "k2_22": 0.0083972418079784859, "kg": -0.020055431121056219, "k1_11": 0.050561461096482907, "k1_10": 0.073601398915513511, "k1_13": 0.050070707443766294, "k1_12": 0.05004853442738267, "k1_15": 0.7141927979807472, "k1_14": 0.078130430719585281, "k1_17": 0.028264900324701279, "k1_16": 0.067862381587334486, "k1_18": 0.017429974263204015, "n": 0.19409180339661747}, 0.001], ["k1_16", 0.0078964018406367797, true, null, 1e-06, Infinity, 0.00070475149838507473, {"tau": 0.36961174808740382, "k1_9": 0.24282885158830464, "k1_8": 0.17091832003068047, "k2_18": 0.12470276471850693, "k2_19": 0.11994853406451514, "k2_15": 0.067862381587334292, "k1_1": 0.29572513781277815, "k1_0": 0.24886608909907099, "k1_3": 0.21040618291420021, "k1_2": 0.26385751751638142, "k2_10": 0.052087454076024775, "k1_4": 0.20215802079824285, "k1_7": 0.1911240653487451, "k1_6": 0.14760654575152493, "k2_6": 0.10737748526764657, "k2_7": 0.045362100381459609, "k2_4": 0.097954072071688381, "k2_5": 0.10305439706477161, "k2_2": 0.12395933149758227, "k2_3": 0.10842643146605654, "k2_0": 0.017846017433411653, "k2_1": 0.1132063338335169, "k1_5": 0.1922814453884196, "k2_8": 0.059029297320435048, "k2_9": 0.026992844477221702, "kdr": 0.44132978303199877, "k2_17": 0.14316862338808453, "k2_16": 0.91326274370582805, "a": -0.11267982703119409, "b": 0.065262944613633481, "k2_21": 0.04938056737126683, "k2_20": 0.076947333228343726, "k2_22": 0.050588820594771981, "kg": 0.088689264327496603, "k1_11": 0.34516785481189516, "k1_10": 0.25365554193299328, "k1_13": 0.34799307102037458, "k1_12": 0.346726936509197, "k1_15": 0.27594027218895867, "k1_14": 0.42662539140592937, "k1_17": 0.084095211303937059, "k1_18": 0.050567928559739399, "n": 0.098257555653912115}, 0.1], ["k2_16", 0.011884851919839901, true, null, 1e-06, Infinity, 0.0016413401603068442, {"tau": 0.23427309226842108, "k1_9": 0.16284164812342189, "k1_8": 0.12133558471969498, "k2_18": 0.084782661697461542, "k2_19": 0.080374074502578427, "k2_15": 0.064874877636846531, "k1_1": 0.18710138606890639, "k1_0": 0.16651059049203373, "k1_3": 0.14526344374591438, "k1_2": 0.17366834889861632, "k2_10": 0.055064168237504048, "k1_4": 0.14046453293914896, "k1_7": 0.13411554085746683, "k1_6": 0.10536969063032262, "k2_6": 0.081632604476654616, "k2_7": 0.047417244666419563, "k2_4": 0.081542219942649388, "k2_5": 0.083687027192102123, "k2_2": 0.10181194692147225, "k2_3": 0.08895797836023199, "k2_0": 0.0312802514006328, "k2_1": 0.092154056623243732, "k1_5": 0.13469390616230723, "k2_8": 0.054101620358578399, "k2_9": 0.038615288999049674, "kdr": 0.28917120065868507, "k2_17": 0.097007355819511545, "a": -0.11900213450567944, "b": 0.10130583432163139, "k2_21": 0.038803529949676965, "k2_20": 0.055239234746198448, "k2_22": 0.039463600001070832, "kg": 0.03861927515269542, "k1_11": 0.20459885399600397, "k1_10": 0.16809959136194838, "k1_13": 0.2078384195804123, "k1_12": 0.20622608543877141, "k1_15": 0.17850691960201043, "k1_14": 0.26730840391256483, "k1_17": 0.060457455385954609, "k1_16": 0.91326274370582872, "k1_18": 0.036706523627447044, "n": 0.16235964963923719}, 0.001], ["k1_17", 0.001210732625090194, true, null, 1e-06, Infinity, 0.00025841522397296969, {"tau": 0.13189155810555944, "k1_9": 0.094676528650069425, "k1_8": 0.071827172036182677, "k2_18": 0.056659745669165019, "k2_19": 0.05332793653907545, "k2_15": 0.028264900324701223, "k1_1": 0.11157195557162383, "k1_0": 0.096950182667642465, "k1_3": 0.084685397184906905, "k1_2": 0.10140982578980745, "k2_10": 0.024198579947093218, "k1_4": 0.0821467693639749, "k1_7": 0.078661540675137934, "k1_6": 0.063797724862190555, "k2_6": 0.049776402874956466, "k2_7": 0.02605064027470318, "k2_4": 0.044246503142439747, "k2_5": 0.046907268142914967, "k2_2": 0.049780053751928219, "k2_3": 0.047468227709305602, "k2_0": 0.01135319309079828, "k2_1": 0.042858685694644079, "k1_5": 0.079211933072886459, "k2_8": 0.031850422354317627, "k2_9": 0.015813352657324066, "kdr": 0.16151945670994322, "k2_17": 0.76450732554187018, "k2_16": 0.060457455385954602, "a": 0.0046009350937853783, "b": 0.043227466862167233, "k2_21": 0.028618228874532574, "k2_20": 0.038373644231602132, "k2_22": 0.028968700334501659, "kg": 0.028408873375666034, "k1_11": 0.12889266261634164, "k1_10": 0.097994493772638455, "k1_13": 0.1311674094526491, "k1_12": 0.13011231857450595, "k1_15": 0.10504490020278272, "k1_14": 0.16876774040938922, "k1_16": 0.084095211303937281, "k1_18": 0.027059026802680967, "n": 0.045738055758510678}, 0.1], ["k2_17", 0.012723622225205511, true, null, 1e-06, Infinity, 0.0016199287617681142, {"tau": 0.24070887289120366, "k1_9": 0.16595025949815567, "k1_8": 0.12038059186787164, "k2_18": 0.10665964218369152, "k2_19": 0.10917448794703197, "k2_15": 0.032883129368884816, "k1_1": 0.20641198424719046, "k1_0": 0.17072731312160236, "k1_3": 0.14482129688655426, "k1_2": 0.18056752609321802, "k2_10": 0.024790347193125572, "k1_4": 0.14007328356119539, "k1_7": 0.13341954273624915, "k1_6": 0.10586417846730406, "k2_6": 0.086198752270527146, "k2_7": 0.034287991483690321, "k2_4": 0.06722312485693753, "k2_5": 0.074163255413062207, "k2_2": 0.072619720780934538, "k2_3": 0.072002373892601196, "k2_0": 0.0019385291417439864, "k2_1": 0.063189277946061745, "k1_5": 0.13424550256044018, "k2_8": 0.048488422533787781, "k2_9": 0.0094336327419720974, "kdr": 0.30403734694826123, "k2_16": 0.097007355819511407, "a": -0.0468050780989447, "b": 0.021977058566925604, "k2_21": 0.058617240840055006, "k2_20": 0.078399511823931553, "k2_22": 0.059317083786254519, "kg": 0.041999801737310924, "k1_11": 0.25078943073959992, "k1_10": 0.1734103309578845, "k1_13": 0.25392759625884292, "k1_12": 0.25245608881081899, "k1_15": 0.1899222617713, "k1_14": 0.32787017063252416, "k1_17": 0.76450732554187062, "k1_16": 0.14316862338808467, "k1_18": 0.038621123963411254, "n": 0.0014723175812680351}, 0.001], ["k1_18", 0.00057870856744457466, true, null, 1e-06, Infinity, 0.00019483550976141572, {"tau": 0.072270195031466339, "k1_9": 0.055678748966913154, "k1_8": 0.044114964377392998, "k2_18": 0.68328844051735671, "k2_19": 0.032314977981208623, "k2_15": 0.01742997426320398, "k1_1": 0.064239733212219638, "k1_0": 0.05694709329522353, "k1_3": 0.050752274986750084, "k1_2": 0.059104138502638362, "k2_10": 0.015720937955279655, "k1_4": 0.049480374364732786, "k1_7": 0.047708500131346428, "k1_6": 0.039875612920201448, "k2_6": 0.031488871617570829, "k2_7": 0.018080895142633439, "k2_4": 0.027870617800566596, "k2_5": 0.029578537240672872, "k2_2": 0.029647677427326564, "k2_3": 0.029483147347604051, "k2_0": 0.0084685992069200734, "k2_1": 0.024870673817527226, "k1_5": 0.048088871165110868, "k2_8": 0.021488383501040296, "k2_9": 0.011330775216546836, "kdr": 0.089434018074428356, "k2_17": 0.038621123963411323, "k2_16": 0.036706523627447057, "a": 0.033013097870565861, "b": 0.02857680362549498, "k2_21": 0.019054085439824259, "k2_20": 0.024329205355837116, "k2_22": 0.019219030485512389, "kg": 0.01544373179077101, "k1_11": 0.073371533551023035, "k1_10": 0.057313971380011451, "k1_13": 0.074963805054772931, "k1_12": 0.074228235314596477, "k1_15": 0.060874577412870161, "k1_14": 0.098710013559572984, "k1_17": 0.027059026802680988, "k1_16": 0.050567928559739551, "n": 0.027473596410221339}, 0.1], ["k2_18", 0.0078764289155438538, true, null, 1e-06, Infinity, 0.0011404116543006788, {"tau": 0.20301019777608967, "k1_9": 0.14354466863705187, "k1_8": 0.1059655074624235, "k2_19": 0.10145573777058264, "k2_15": 0.026469193833581348, "k1_1": 0.17852984245262826, "k1_0": 0.1477949537805362, "k1_3": 0.12605350822909278, "k1_2": 0.15589711484478125, "k2_10": 0.020394666931914249, "k1_4": 0.12227516784401644, "k1_7": 0.11688262531162975, "k1_6": 0.093879403768221847, "k2_6": 0.078964628571037601, "k2_7": 0.032297290663058718, "k2_4": 0.059710442702945572, "k2_5": 0.066535849986051943, "k2_2": 0.061038292929780004, "k2_3": 0.063196821038562404, "k2_0": 0.00080227666516169665, "k2_1": 0.051971954616563426, "k1_5": 0.11761166186774727, "k2_8": 0.045637168512591787, "k2_9": 0.0077382783463092759, "kdr": 0.26158212669458059, "k2_17": 0.10665964218369151, "k2_16": 0.084782661697461403, "a": -0.027085128736578517, "b": 0.018171077895498565, "k2_21": 0.057859436937008929, "k2_20": 0.07494810727845598, "k2_22": 0.058412638800516233, "kg": 0.03026263657617273, "k1_11": 0.21833260041942848, "k1_10": 0.14979970890117689, "k1_13": 0.22151789245304696, "k1_12": 0.22000819625418519, "k1_15": 0.16395391010767266, "k1_14": 0.29132644554987269, "k1_17": 0.056659745669164936, "k1_16": 0.12470276471850704, "k1_18": 0.68328844051735649, "n": -0.0089162289534257672}, 0.001], ["k1_19", 1e-06, false, null, 1e-06, Infinity, 0, null, 1e-06], ["k2_19", 0.0042042792215660763, true, null, 1e-06, Infinity, 0.00063489104872524048, {"tau": 0.19724468245777982, "k1_9": 0.13892238120021685, "k1_8": 0.10202925990856848, "k2_18": 0.10145573777058262, "k2_15": 0.019404551259659984, "k1_1": 0.17594698068848952, "k1_0": 0.1433747663803828, "k1_3": 0.12141555399370259, "k1_2": 0.15153123490167342, "k2_10": 0.013881813998646948, "k1_4": 0.11788823861212785, "k1_7": 0.11273918168119373, "k1_6": 0.090378776824774104, "k2_6": 0.079344970573618334, "k2_7": 0.02975000546366293, "k2_4": 0.056035612487845471, "k2_5": 0.063887610274573445, "k2_2": 0.053900838174902092, "k2_3": 0.058748466331725292, "k2_0": -0.0051950898466844517, "k2_1": 0.045035707197116817, "k1_5": 0.11339426924467531, "k2_8": 0.04463155514061623, "k2_9": 0.0017769280722187788, "kdr": 0.26018905604108561, "k2_17": 0.10917448794703194, "k2_16": 0.080374074502578233, "a": -0.047523254604649151, "b": 0.0053212042689538596, "k2_21": 0.063815466467944032, "k2_20": 0.081226906923704711, "k2_22": 0.064342868691817504, "kg": 0.022771823525669133, "k1_11": 0.21979483143522854, "k1_10": 0.14532769402664089, "k1_13": 0.22310226808496547, "k1_12": 0.22151311058804068, "k1_15": 0.16014955263403974, "k1_14": 0.29724057388953662, "k1_17": 0.053327936539075346, "k1_16": 0.11994853406451525, "k1_18": 0.03231497798120854, "n": -0.035230903628404919}, 0.001], ["k1_20", 1e-06, false, null, 1e-06, Infinity, 0, null, 1e-06], ["k2_20", 0.002108629586352273, true, null, 1e-06, Infinity, 0.00050436489338214949, {"tau": 0.1095976788471307, "k1_9": 0.085888321329711498, "k1_8": 0.068287900367535792, "k2_18": 0.074948107278456119, "k2_19": 0.081226906923704892, "k2_15": 0.01281419173680195, "k1_1": 0.10593558650978629, "k1_0": 0.088793820861065964, "k1_3": 0.077627655088020164, "k1_2": 0.092313047002254678, "k2_10": 0.011474545817895799, "k1_4": 0.076272214324040521, "k1_7": 0.074050914017022809, "k1_6": 0.061842350342930688, "k2_6": 0.060273895690356044, "k2_7": 0.027825085957376473, "k2_4": 0.041793446892197023, "k2_5": 0.047967324193407088, "k2_2": 0.034611850704496502, "k2_3": 0.042312379297883465, "k2_0": -0.00026115131136364336, "k2_1": 0.026427348718838967, "k1_5": 0.074428932447791293, "k2_8": 0.038541025300017615, "k2_9": 0.005276532719958601, "kdr": 0.15754903557624064, "k2_17": 0.078399511823931733, "k2_16": 0.055239234746198476, "a": -0.023229621381517036, "b": 0.019756222382905919, "k2_21": 0.055255165520641567, "k2_22": 0.055442804395037557, "kg": -0.0024944682771860919, "k1_11": 0.13224994143873423, "k1_10": 0.088961810845580025, "k1_13": 0.13570790694651821, "k1_12": 0.13399687740711594, "k1_15": 0.096730873332461179, "k1_14": 0.1947392062978465, "k1_17": 0.03837364423160218, "k1_16": 0.076947333228344003, "k1_18": 0.024329205355837116, "n": -0.015476938983644366}, 0.001], ["k1_21", 1e-06, false, null, 1e-06, Infinity, 0, null, 1e-06], ["k2_21", 0.0011869520905009034, true, null, 1e-06, Infinity, 0.00045261846501518788, {"tau": 0.054170209964605559, "k1_9": 0.052092228920712733, "k1_8": 0.04653118552087282, "k2_18": 0.057859436937009054, "k2_19": 0.063815466467944157, "k2_15": 0.0081837909975172457, "k1_1": 0.061650039030027359, "k1_0": 0.054021664769523269, "k1_3": 0.049575197349462349, "k1_2": 0.054677396361302935, "k2_10": 0.0094351211388093003, "k1_4": 0.049573728116990144, "k1_7": 0.049179326703238352, "k1_6": 0.04339090731522844, "k2_6": 0.047736058665444864, "k2_7": 0.026053706857895854, "k2_4": 0.0322393618519701, "k2_5": 0.037355728014008015, "k2_2": 0.021888083150795032, "k2_3": 0.031369144777182299, "k2_0": 0.002387889560603095, "k2_1": 0.014291256537511258, "k1_5": 0.049382149446901349, "k2_8": 0.034155247532820572, "k2_9": 0.006963137223423785, "kdr": 0.09245864093840421, "k2_17": 0.058617240840055138, "k2_16": 0.038803529949677014, "a": -0.0072680194550713379, "b": 0.02688435528025333, "k2_20": 0.055255165520641594, "k2_22": 0.04944228189498151, "kg": -0.018165176509815629, "k1_11": 0.077128155008144073, "k1_10": 0.053105464522021133, "k1_13": 0.080609378201738816, "k1_12": 0.07885745938913627, "k1_15": 0.056516018317091986, "k1_14": 0.129751712599838, "k1_17": 0.028618228874532636, "k1_16": 0.049380567371267038, "k1_18": 0.01905408543982428, "n": -0.0053168868435349674}, 0.001], ["k1_22", 1e-06, false, null, 1e-06, Infinity, 0, null, 1e-06], ["k2_22", 0.0012121916055333193, true, null, 1e-06, Infinity, 0.00045032057103614278, {"tau": 0.05690966478039429, "k1_9": 0.053630114740738054, "k1_8": 0.047432831411849549, "k2_18": 0.058412638800516357, "k2_19": 0.064342868691817642, "k2_15": 0.008397241807978453, "k1_1": 0.063705404416438599, "k1_0": 0.055600648691561665, "k1_3": 0.05080920998746994, "k1_2": 0.056411805267913596, "k2_10": 0.0094943235490744793, "k1_4": 0.050731687364434584, "k1_7": 0.050237478376825781, "k1_6": 0.044128195153384737, "k2_6": 0.04810931469991641, "k2_7": 0.025977829863793406, "k2_4": 0.032558307014715661, "k2_5": 0.037697167305330653, "k2_2": 0.022460947609916723, "k2_3": 0.03177298632745968, "k2_0": 0.0022321724494534581, "k2_1": 0.014882314362997849, "k1_5": 0.05044872522190829, "k2_8": 0.034167783452338174, "k2_9": 0.0068299055108020108, "kdr": 0.09547045154556405, "k2_17": 0.059317083786254679, "k2_16": 0.039463600001070874, "a": -0.0081339599280408539, "b": 0.026334720765789407, "k2_21": 0.049442281894981503, "k2_20": 0.055442804395037577, "kg": -0.017154882119871932, "k1_11": 0.079677450615618275, "k1_10": 0.054751312677142519, "k1_13": 0.083133803007494261, "k1_12": 0.081396049687742944, "k1_15": 0.058380985489336193, "k1_14": 0.13248603737053816, "k1_17": 0.028968700334501711, "k1_16": 0.050588820594772231, "k1_18": 0.019219030485512403, "n": -0.0057957076523091197}, 0.001], ["k", 0.197162, false, null, 1e-06, Infinity, 0, null, 0.197162], ["kdr", 0.12627505242622483, true, null, -Infinity, Infinity, 0.0062365934969822422, {"tau": 0.82902861277539053, "k1_9": 0.52913590114133691, "k1_8": 0.35441717344272922, "k2_18": 0.26158212669457998, "k2_19": 0.260189056041085, "k2_15": 0.12087997399030596, "k1_1": 0.66692590785026096, "k1_0": 0.54326859589328935, "k1_3": 0.44811002851808629, "k1_2": 0.58184435792518763, "k2_10": 0.080817591255919335, "k1_4": 0.42819854127023133, "k1_7": 0.40161743961683893, "k1_6": 0.30168706843939275, "k2_6": 0.21205318741930776, "k2_7": 0.064021861540819555, "k2_4": 0.18410566037383436, "k2_5": 0.19643243212513445, "k2_2": 0.2447232085651784, "k2_3": 0.20758527280340383, "k2_0": 0.0056675701476700847, "k2_1": 0.23181701554449757, "k1_5": 0.4039400373330273, "k2_8": 0.097388823355180093, "k2_9": 0.02278804701326927, "k2_17": 0.30403734694826046, "k2_16": 0.2891712006586839, "a": -0.32507605232511549, "b": 0.012787159726585631, "k2_21": 0.092458640938403558, "k2_20": 0.15754903557623975, "k2_22": 0.095470451545563301, "kg": 0.17880157700298624, "k1_11": 0.7968835998378947, "k1_10": 0.55693106600949605, "k1_13": 0.79856037348021425, "k1_12": 0.79797331688305828, "k1_15": 0.61466269825445241, "k1_14": 0.96019201930063236, "k1_17": 0.16151945670994255, "k1_16": 0.44132978303199816, "k1_18": 0.089434018074427871, "n": 0.072071527775512331}, 0.1], ["tau", 2.4237258845162604, true, null, 1e-06, 20, 0.3705149732948913, {"k1_9": 0.44467984788462572, "k1_8": 0.29301672367968207, "k2_18": 0.20301019777608897, "k2_19": 0.19724468245777926, "k2_15": 0.083209704549707553, "k1_1": 0.56129905888895715, "k1_0": 0.45600653229659421, "k1_3": 0.37497381950644509, "k1_2": 0.4909898052699691, "k2_10": 0.054253651070271407, "k1_4": 0.35711695184439834, "k1_7": 0.33304440462912277, "k1_6": 0.24849184677678038, "k2_6": 0.16255693719657502, "k2_7": 0.038546183478338783, "k2_4": 0.14308703815870627, "k2_5": 0.15227872436268636, "k2_2": 0.19368605515673135, "k2_3": 0.16411080677933226, "k2_0": -0.0080265943952099409, "k2_1": 0.16785824051647505, "k1_5": 0.33588531115668557, "k2_8": 0.065476620113774475, "k2_9": 0.0056306272889611163, "kdr": 0.82902861277538964, "k2_17": 0.24070887289120291, "k2_16": 0.2342730922684198, "a": -0.3139447251068811, "b": 0.15243690669524021, "k2_21": 0.054170209964605025, "k2_20": 0.10959767884712991, "k2_22": 0.056909664780393616, "kg": 0.5454640329578585, "k1_11": 0.69245821421490106, "k1_10": 0.46908874681042056, "k1_13": 0.69924953671590717, "k1_12": 0.69667527978159893, "k1_15": 0.51843006975818584, "k1_14": 0.79488894935125554, "k1_17": 0.13189155810555875, "k1_16": 0.36961174808740299, "k1_18": 0.072270195031465867, "n": 0.076999727353033884}, 5], ["kg", 0.023669210073218871, true, null, 1e-06, Infinity, 0.00021960485666845366, {"tau": 0.5454640329578575, "k1_9": 0.11005378069569825, "k1_8": 0.064344599437758915, "k2_18": 0.030262636576172355, "k2_19": 0.022771823525668769, "k2_15": -0.020055431121056636, "k1_1": 0.14492107056769135, "k1_0": 0.11225969713434866, "k1_3": 0.089494912467340884, "k1_2": 0.12576488278030384, "k2_10": -0.018647860862510732, "k1_4": 0.083375136506922229, "k1_7": 0.074641653507854913, "k1_6": 0.053817529668774275, "k2_6": 0.016367273081180272, "k2_7": -0.018970183510534595, "k2_4": 0.011766781548847081, "k2_5": 0.013742695562664459, "k2_2": 0.018084216010044712, "k2_3": 0.018039232705790071, "k2_0": -0.031985360937873991, "k2_1": -0.012753321819466158, "k1_5": 0.076904302107612579, "k2_8": -0.011728102076046441, "k2_9": -0.029727679770286768, "kdr": 0.17880157700298496, "k2_17": 0.041999801737310417, "k2_16": 0.038619275152694608, "a": -0.10031252472203421, "b": 0.24122721994264537, "k2_21": -0.018165176509815785, "k2_20": -0.0024944682771864037, "k2_22": -0.017154882119872157, "k1_11": 0.22141145117705502, "k1_10": 0.11837902899674564, "k1_13": 0.23183655437376577, "k1_12": 0.22785844608384542, "k1_15": 0.13366312235673858, "k1_14": 0.19474476999009765, "k1_17": 0.028408873375665659, "k1_16": 0.088689264327495881, "k1_18": 0.015443731790770783, "n": -0.0098186138690502054}, 0.02], ["n", 1.2970591610303588, true, null, 1e-06, Infinity, 0.013096264355133575, {"tau": 0.076999727353038533, "k1_9": 0.073499301283778087, "k1_8": 0.097654512721236916, "k2_18": -0.0089162289534243065, "k2_19": -0.035230903628403511, "k2_15": 0.19409180339661811, "k1_1": -0.013848443257725565, "k1_0": 0.070351016489126256, "k1_3": 0.095787414842287616, "k1_2": 0.053336414023410245, "k2_10": 0.19538996734086381, "k1_4": 0.096793221256698272, "k1_7": 0.099077755448811131, "k1_6": 0.084692392971841626, "k2_6": 0.075967504171055744, "k2_7": 0.13840175560457271, "k2_4": 0.15393411588320499, "k2_5": 0.13694279746133572, "k2_2": 0.20918740781999989, "k2_3": 0.16624209465249695, "k2_0": 0.17762235685624694, "k2_1": 0.17408775934981038, "k1_5": 0.098504225598176454, "k2_8": 0.11115242931401824, "k2_9": 0.18768720153062993, "kdr": 0.07207152777551655, "k2_17": 0.0014723175812696298, "k2_16": 0.16235964963923846, "a": -0.52105454715424138, "b": 0.69733351832362211, "k2_21": -0.0053168868435342787, "k2_20": -0.015476938983643442, "k2_22": -0.0057957076523084457, "kg": -0.0098186138690477213, "k1_11": -0.13141205802445927, "k1_10": 0.060533461913444636, "k1_13": -0.11591606171714409, "k1_12": -0.12380442774671246, "k1_15": 0.026796889610983417, "k1_14": -0.11098581086650304, "k1_17": 0.045738055758511552, "k1_16": 0.098257555653914072, "k1_18": 0.027473596410221932}, 1], ["b", 175.35848012104, true, null, 1e-06, Infinity, 3.0759924675228261, {"tau": 0.15243690669524412, "k1_9": 0.035691115830599092, "k1_8": 0.070206086578197088, "k2_18": 0.018171077895500001, "k2_19": 0.005321204268955243, "k2_15": 0.057397510026726876, "k1_1": -0.033399080961024376, "k1_0": 0.03303819509332246, "k1_3": 0.061307065732796019, "k1_2": 0.020808155859549132, "k2_10": 0.087859862615085729, "k1_4": 0.063960884574306417, "k1_7": 0.066309063701962517, "k1_6": 0.066903868968166746, "k2_6": 0.066504446818552568, "k2_7": 0.093184479384036012, "k2_4": 0.09825634614763526, "k2_5": 0.093263215221820239, "k2_2": 0.090237513836959451, "k2_3": 0.10181016942994173, "k2_0": 0.080972919606359106, "k2_1": 0.0017568620255265541, "k1_5": 0.068551362662409757, "k2_8": 0.083693747058028026, "k2_9": 0.09265919129843328, "kdr": 0.012787159726589666, "k2_17": 0.021977058566927148, "k2_16": 0.10130583432163241, "a": -0.4724505025614123, "k2_21": 0.026884355280254027, "k2_20": 0.019756222382906863, "k2_22": 0.026334720765790107, "kg": 0.24122721994264706, "k1_11": -0.036274840320350478, "k1_10": 0.025294127616431659, "k1_13": 0.00050675834945953277, "k1_12": -0.016137851658351778, "k1_15": -0.0018057359966020534, "k1_14": -0.040365386227512755, "k1_17": 0.043227466862168072, "k1_16": 0.065262944613635257, "k1_18": 0.028576803625495518, "n": 0.69733351832362112}, 200.0], ["a", 3337.9018669018087, true, null, 1e-06, Infinity, 10.633730556359188, {"tau": -0.31394472510688182, "k1_9": -0.13127734682680253, "k1_8": -0.086162152030272818, "k2_18": -0.027085128736578628, "k2_19": -0.047523254604649269, "k2_15": -0.082219435661843643, "k1_1": -0.13422708158722044, "k1_0": -0.13397282651505196, "k1_3": -0.11509421230303636, "k1_2": -0.13941937911048791, "k2_10": -0.073544970851183167, "k1_4": -0.10935250275500581, "k1_7": -0.10171352746783671, "k1_6": -0.062539625970232882, "k2_6": -0.056713493744757731, "k2_7": -0.040467166787146076, "k2_4": -0.084126700567607723, "k2_5": -0.079382986661869909, "k2_2": -0.12987940267236012, "k2_3": -0.097032580587377903, "k2_0": -0.045740512624767346, "k2_1": -0.10064773273424571, "k1_5": -0.1013533515161575, "k2_8": -0.038782318258913949, "k2_9": -0.052710753829726106, "kdr": -0.32507605232511572, "k2_17": -0.046805078098944776, "k2_16": -0.11900213450567929, "b": -0.4724505025614123, "k2_21": -0.0072680194550714169, "k2_20": -0.023229621381517022, "k2_22": -0.0081339599280408729, "kg": -0.10031252472203517, "k1_11": -0.14328795482324397, "k1_10": -0.13452610123558506, "k1_13": -0.15645630957050297, "k1_12": -0.15008342126372196, "k1_15": -0.13696713941969918, "k1_14": -0.16726083307883299, "k1_17": 0.0046009350937853914, "k1_16": -0.11267982703119407, "k1_18": 0.033013097870565826, "n": -0.52105454715424093}, 3500.0]]
