# Supplementary material for: A photoconversion model for full spectral programming and multiplexing of optogenetic systems
Source: Mol Syst Biol. 2017 Apr 24;13(4):926. doi: 10.15252/msb.20167456 (PMC5408778; doi:10.15252/msb.20167456)
Supplement: Supplementary file 15 — Dataset EV7 [file MSB-13-926-s015.zip › dataset_ev7_cph8-ompr_data_and_analysis/cph8-ompr_model_parameters/rdv2_m01/k1_k2_results.xlsx]

## Sheet: Sheet1
LED name	k1 (1/min/umol/m2/s)	k2 (1/min/umol/m2/s)
361-LS	0.0501735	0.00120044
380-SB	0.0297016	0.0061125
405-SB	0.0144329	0.00629967
430-MB	0.0056118	0.00548619
450-MB	0.00448096	0.00453842
470-SB	0.00359419	0.00485989
490-MB_R383	0.00176445	0.00526857
505-SB	0.00255446	0.00119616
520-2-KB	0.00179847	0.00177266
525-SB_R2003	0.00591286	0.000408449
570-KB	0.00812589	0.00136408
590-SB	0.0155369	1e-06
605-SB	0.0249514	1e-06
630-SB	0.0366126	1e-06
660-LS	0.0571283	1e-06
680-MT	0.0135844	0.00217012
700-MB	0.0078964	0.0118849
720-MB	0.00121073	0.0127236
740-MT	0.000578709	0.00787643
760-MB	1e-06	0.00420428
780-MB	1e-06	0.00210863
850-VI	1e-06	0.00118695
940-VI	1e-06	0.00121219
