# Supplementary material for: A photoconversion model for full spectral programming and multiplexing of optogenetic systems
Source: Mol Syst Biol. 2017 Apr 24;13(4):926. doi: 10.15252/msb.20167456 (PMC5408778; doi:10.15252/msb.20167456)
Supplement: Supplementary file 16 — Dataset EV8 [file MSB-13-926-s016.zip]

Archive with 112 entries (97 files):
- dataset_ev8_mux_data_and_analysis/
- dataset_ev8_mux_data_and_analysis/desktop.ini
- dataset_ev8_mux_data_and_analysis/README.txt
- dataset_ev8_mux_data_and_analysis/mux_analysis/
- dataset_ev8_mux_data_and_analysis/mux_analysis/desktop.ini
- dataset_ev8_mux_data_and_analysis/mux_analysis/generated_programs.xlsx
- dataset_ev8_mux_data_and_analysis/mux_analysis/mux_analysis_and_plotting.ipynb
- dataset_ev8_mux_data_and_analysis/mux_analysis/mux_model_training.ipynb
- dataset_ev8_mux_data_and_analysis/mux_analysis/mux_program_generation.ipynb
- dataset_ev8_mux_data_and_analysis/mux_analysis/.ipynb_checkpoints/
- dataset_ev8_mux_data_and_analysis/mux_analysis/.ipynb_checkpoints/desktop.ini
- dataset_ev8_mux_data_and_analysis/mux_analysis/.ipynb_checkpoints/mux_analysis_and_plotting-checkpoint.ipynb
- dataset_ev8_mux_data_and_analysis/mux_analysis/.ipynb_checkpoints/mux_fitting_analysis_and_plotting-checkpoint.ipynb
- dataset_ev8_mux_data_and_analysis/mux_analysis/.ipynb_checkpoints/mux_model_training-checkpoint.ipynb
- dataset_ev8_mux_data_and_analysis/mux_analysis/.ipynb_checkpoints/mux_program_generation-checkpoint.ipynb
- dataset_ev8_mux_data_and_analysis/mux_analysis/fit_results/
- dataset_ev8_mux_data_and_analysis/mux_analysis/fit_results/desktop.ini
- dataset_ev8_mux_data_and_analysis/mux_analysis/fit_results/mux_gfp.p
- dataset_ev8_mux_data_and_analysis/mux_analysis/fit_results/mux_gfp.params
- dataset_ev8_mux_data_and_analysis/mux_analysis/fit_results/mux_mch.p
- dataset_ev8_mux_data_and_analysis/mux_analysis/fit_results/mux_mch.params
- dataset_ev8_mux_data_and_analysis/mux_analysis/plots/
- dataset_ev8_mux_data_and_analysis/mux_analysis/plots/cbar_gfp.png
- dataset_ev8_mux_data_and_analysis/mux_analysis/plots/cbar_mch.png
- dataset_ev8_mux_data_and_analysis/mux_analysis/plots/desktop.ini
- dataset_ev8_mux_data_and_analysis/mux_analysis/plots/gfp_abs_residual_hmap.png
- dataset_ev8_mux_data_and_analysis/mux_analysis/plots/gfp_lin_model_heatmap.png
- dataset_ev8_mux_data_and_analysis/mux_analysis/plots/gfp_lin_raw_heatmap.png
- dataset_ev8_mux_data_and_analysis/mux_analysis/plots/gfp_logz_model_heatmap.png
- dataset_ev8_mux_data_and_analysis/mux_analysis/plots/gfp_logz_model_nolabel_heatmap.png
- dataset_ev8_mux_data_and_analysis/mux_analysis/plots/gfp_logz_raw_heatmap.png
- dataset_ev8_mux_data_and_analysis/mux_analysis/plots/gfp_logz_raw_nolabel_heatmap.png
- dataset_ev8_mux_data_and_analysis/mux_analysis/plots/gfp_rel_residual_hmap.png
- dataset_ev8_mux_data_and_analysis/mux_analysis/plots/Janeway_logy_full_data.png
- dataset_ev8_mux_data_and_analysis/mux_analysis/plots/Janeway_logy_full_intlog.png
- dataset_ev8_mux_data_and_analysis/mux_analysis/plots/Jennie_logy_full_data.png
- dataset_ev8_mux_data_and_analysis/mux_analysis/plots/Jennie_logy_full_intlog.png
- dataset_ev8_mux_data_and_analysis/mux_analysis/plots/Kirk_logy_full_data.png
- dataset_ev8_mux_data_and_analysis/mux_analysis/plots/Kirk_logy_full_intlog.png
- dataset_ev8_mux_data_and_analysis/mux_analysis/plots/mcherry_lin_model_heatmap.png
- dataset_ev8_mux_data_and_analysis/mux_analysis/plots/mcherry_lin_raw_heatmap.png
- dataset_ev8_mux_data_and_analysis/mux_analysis/plots/mcherry_logz_model_heatmap.png
- dataset_ev8_mux_data_and_analysis/mux_analysis/plots/mcherry_logz_model_nolabel_heatmap.png
- dataset_ev8_mux_data_and_analysis/mux_analysis/plots/mcherry_logz_raw_heatmap.png
- dataset_ev8_mux_data_and_analysis/mux_analysis/plots/mcherry_logz_raw_nolabel_heatmap.png
- dataset_ev8_mux_data_and_analysis/mux_analysis/plots/mch_abs_residual_hmap.png
- dataset_ev8_mux_data_and_analysis/mux_analysis/plots/mch_rel_residual_hmap.png
- dataset_ev8_mux_data_and_analysis/mux_analysis/plots/Picard_logy_full_data.png
- dataset_ev8_mux_data_and_analysis/mux_analysis/plots/Picard_logy_full_intlog.png
- dataset_ev8_mux_data_and_analysis/mux_analysis/plots/Shannen_logy_full_data.png
- dataset_ev8_mux_data_and_analysis/mux_analysis/plots/Shannen_logy_full_intlog.png
- dataset_ev8_mux_data_and_analysis/mux_analysis/plots/sim_Janeway_gfp_best.csv
- dataset_ev8_mux_data_and_analysis/mux_analysis/plots/sim_Janeway_mch_best.csv
- dataset_ev8_mux_data_and_analysis/mux_analysis/plots/sim_Jennie_gfp_best.csv
- dataset_ev8_mux_data_and_analysis/mux_analysis/plots/sim_Jennie_mch_best.csv
- dataset_ev8_mux_data_and_analysis/mux_analysis/plots/sim_Kirk_gfp_best.csv
- dataset_ev8_mux_data_and_analysis/mux_analysis/plots/sim_Kirk_mch_best.csv
- dataset_ev8_mux_data_and_analysis/mux_analysis/plots/sim_Picard_gfp_best.csv
- dataset_ev8_mux_data_and_analysis/mux_analysis/plots/sim_Picard_mch_best.csv
- dataset_ev8_mux_data_and_analysis/mux_analysis/plots/sim_Shannen_gfp_best.csv
- dataset_ev8_mux_data_and_analysis/mux_analysis/plots/sim_Shannen_mch_best.csv
- dataset_ev8_mux_data_and_analysis/mux_analysis/plots/sim_Sisko_gfp_best.csv
- dataset_ev8_mux_data_and_analysis/mux_analysis/plots/sim_Sisko_mch_best.csv
- dataset_ev8_mux_data_and_analysis/mux_analysis/plots/sim_Tiffani_gfp_best.csv
- dataset_ev8_mux_data_and_analysis/mux_analysis/plots/sim_Tiffani_mch_best.csv
- dataset_ev8_mux_data_and_analysis/mux_analysis/plots/sim_Tori_gfp_best.csv
- dataset_ev8_mux_data_and_analysis/mux_analysis/plots/sim_Tori_mch_best.csv
- dataset_ev8_mux_data_and_analysis/mux_analysis/plots/Sisko_logy_full_data.png
- dataset_ev8_mux_data_and_analysis/mux_analysis/plots/Sisko_logy_full_intlog.png
- dataset_ev8_mux_data_and_analysis/mux_analysis/plots/Tiffani_logy_full_data.png
- dataset_ev8_mux_data_and_analysis/mux_analysis/plots/Tiffani_logy_full_intlog.png
- dataset_ev8_mux_data_and_analysis/mux_analysis/plots/Tori_logy_full_data.png
- dataset_ev8_mux_data_and_analysis/mux_analysis/plots/Tori_logy_full_intlog.png
- dataset_ev8_mux_data_and_analysis/mux_data/
- dataset_ev8_mux_data_and_analysis/mux_data/desktop.ini
- dataset_ev8_mux_data_and_analysis/mux_data/mux_expt_overview.xlsx
- dataset_ev8_mux_data_and_analysis/mux_data/dv-comp/
- dataset_ev8_mux_data_and_analysis/mux_data/dv-comp/desktop.ini
- dataset_ev8_mux_data_and_analysis/mux_data/dv-comp/mux_wholepop_dv-comp_complete.xlsx
- dataset_ev8_mux_data_and_analysis/mux_data/dv-comp/mux_wholepop_dv-comp_concise.xlsx
- dataset_ev8_mux_data_and_analysis/mux_data/dv-comp/mux_wholepop_dv-comp_histograms.xlsx
- dataset_ev8_mux_data_and_analysis/mux_data/dv-comp/mux_wholepop_dv-comp_program_(int).xlsx
- dataset_ev8_mux_data_and_analysis/mux_data/dv-mono/
- dataset_ev8_mux_data_and_analysis/mux_data/dv-mono/desktop.ini
- dataset_ev8_mux_data_and_analysis/mux_data/dv-mono/mux_wholepop_dv-mono_complete.xlsx
- dataset_ev8_mux_data_and_analysis/mux_data/dv-mono/mux_wholepop_dv-mono_concise.xlsx
- dataset_ev8_mux_data_and_analysis/mux_data/dv-mono/mux_wholepop_dv-mono_histograms.xlsx
- dataset_ev8_mux_data_and_analysis/mux_data/dv-mono/mux_wholepop_dv-mono_program_(int).xlsx
- dataset_ev8_mux_data_and_analysis/mux_data/dv-pert/
- dataset_ev8_mux_data_and_analysis/mux_data/dv-pert/desktop.ini
- dataset_ev8_mux_data_and_analysis/mux_data/dv-pert/mux_wholepop_dv-pert_complete.xlsx
- dataset_ev8_mux_data_and_analysis/mux_data/dv-pert/mux_wholepop_dv-pert_concise.xlsx
- dataset_ev8_mux_data_and_analysis/mux_data/dv-pert/mux_wholepop_dv-pert_histograms.xlsx
- dataset_ev8_mux_data_and_analysis/mux_data/dv-pert/mux_wholepop_dv-pert_program_(int).xlsx
- dataset_ev8_mux_data_and_analysis/mux_data/mux_training/
- dataset_ev8_mux_data_and_analysis/mux_data/mux_training/desktop.ini
- dataset_ev8_mux_data_and_analysis/mux_data/mux_training/FL1_FL3_compensation_analysis/
- dataset_ev8_mux_data_and_analysis/mux_data/mux_training/FL1_FL3_compensation_analysis/desktop.ini
- dataset_ev8_mux_data_and_analysis/mux_data/mux_training/FL1_FL3_compensation_analysis/FL1_FL3_compensation_analysis.xlsx
- dataset_ev8_mux_data_and_analysis/mux_data/mux_training/multiplex_heatmap_large/
- dataset_ev8_mux_data_and_analysis/mux_data/mux_training/multiplex_heatmap_large/desktop.ini
- dataset_ev8_mux_data_and_analysis/mux_data/mux_training/multiplex_heatmap_large/multiplex_heatmap_large.xlsx
- dataset_ev8_mux_data_and_analysis/mux_model_parameters/
- dataset_ev8_mux_data_and_analysis/mux_model_parameters/desktop.ini
- dataset_ev8_mux_data_and_analysis/mux_model_parameters/mux_gfp_m01/
- dataset_ev8_mux_data_and_analysis/mux_model_parameters/mux_gfp_m01/desktop.ini
- dataset_ev8_mux_data_and_analysis/mux_model_parameters/mux_gfp_m01/mux_gfp.p
- dataset_ev8_mux_data_and_analysis/mux_model_parameters/mux_gfp_m01/mux_gfp.params
- dataset_ev8_mux_data_and_analysis/mux_model_parameters/mux_mch_m01/
- dataset_ev8_mux_data_and_analysis/mux_model_parameters/mux_mch_m01/desktop.ini
- dataset_ev8_mux_data_and_analysis/mux_model_parameters/mux_mch_m01/mux_mch.p
- dataset_ev8_mux_data_and_analysis/mux_model_parameters/mux_mch_m01/mux_mch.params
