# Supplementary material for: A photoconversion model for full spectral programming and multiplexing of optogenetic systems
Source: Mol Syst Biol. 2017 Apr 24;13(4):926. doi: 10.15252/msb.20167456 (PMC5408778; doi:10.15252/msb.20167456)
Supplement: Supplementary file 16 — Dataset EV8 [file MSB-13-926-s016.zip › dataset_ev8_mux_data_and_analysis/mux_analysis/generated_programs.xlsx]

## Sheet: Sheet1
#		Desc		Pre	Ints	Ref Pre	Ref	Ref ID	LED ID	Pert ID	Prog type
1	GFP	Log-ramp GFP		0	[1.7411008219456567, 1.5965685109757e-10, 1.5965685109757e-10, 0.40192121019024607, 0.6846447733044206, 0.46755144332443727, 0.6335661094909251, 0.6846447733044206, 0.7867377840567941, 0.901821817329837, 1.0466382630015318, 1.1978433615126052, 1.4744938245765509, 1.7411008219456567, 2.2656325777228097, 3.0549989449863393, 4.331270822976309, 12.228384222062793, 20.000000000000533, 20.0000000000005…	0	[-8.103297642169506e-18, 0.0003172155858178351, 0.0006399463704624332, 0.0009682882427219053, 0.0013023387585336544, 0.0016421971699698557, 0.00198796445472696, 0.0023397433461278764, 0.002697638363645759, 0.0030617558439585456, 0.0034322039725433735, 0.003809092815820307, 0.0041925343538549665, 0.004582642513629676, 0.004979533202893123, 0.005383324344598494, 0.005794135911940412, 0.006212089964…	ref_prog06	520-2-kb		mono
	mCherry	No mCherry		0	0	0	0
2	GFP	No GFP		0	0	0	0				mono
	mCherry	Log-ramp mCherry		20	[20.000000000000014, 20.000000000000014, 12.997202172698671, 7.8623249078564355, 7.304342951550436, 6.3374495424404005, 5.570621688343288, 4.947455720011976, 4.320320386869407, 3.83066246367751, 3.3548471191954263, 2.8919185613236063, 2.5690155959680228, 2.090523668423303, 1.780158104209663, 1.5474296646871084, 0.8971050082308288, 0.9686096284419392, 7.425255971165506e-11, 7.425255971165506e-11, …	0	[-8.430579299017587e-17, 0.0015504790140557674, 0.003112850515464607, 0.0046872057220075794, 0.006273636551124665, 0.007872235625281245, 0.009483096277375693, 0.011106312556188474, 0.012741979231873446, 0.014390191801490426, 0.01605104649458118, 0.01772464027878743, 0.019411070865512244, 0.02111043671562492, 0.022822837045209682, 0.02454837183135793, 0.026287141818005733, 0.02803924852181539, 0.0…	ref_prog07	660-ls
3	GFP	Sum of 1 and 2		0	[1.7411008219456567, 1.5965685109757e-10, 1.5965685109757e-10, 0.40192121019024607, 0.6846447733044206, 0.46755144332443727, 0.6335661094909251, 0.6846447733044206, 0.7867377840567941, 0.901821817329837, 1.0466382630015318, 1.1978433615126052, 1.4744938245765509, 1.7411008219456567, 2.2656325777228097, 3.0549989449863393, 4.331270822976309, 12.228384222062793, 20.000000000000533, 20.0000000000005…	0	[-8.103297642169506e-18, 0.0003172155858178351, 0.0006399463704624332, 0.0009682882427219053, 0.0013023387585336544, 0.0016421971699698557, 0.00198796445472696, 0.0023397433461278764, 0.002697638363645759, 0.0030617558439585456, 0.0034322039725433735, 0.003809092815820307, 0.0041925343538549665, 0.004582642513629676, 0.004979533202893123, 0.005383324344598494, 0.005794135911940412, 0.006212089964…	ref_prog06	520-2-kb		pert
	mCherry			20	[20.000000000000014, 20.000000000000014, 12.997202172698671, 7.8623249078564355, 7.304342951550436, 6.3374495424404005, 5.570621688343288, 4.947455720011976, 4.320320386869407, 3.83066246367751, 3.3548471191954263, 2.8919185613236063, 2.5690155959680228, 2.090523668423303, 1.780158104209663, 1.5474296646871084, 0.8971050082308288, 0.9686096284419392, 7.425255971165506e-11, 7.425255971165506e-11, …	0	[-8.430579299017587e-17, 0.0015504790140557674, 0.003112850515464607, 0.0046872057220075794, 0.006273636551124665, 0.007872235625281245, 0.009483096277375693, 0.011106312556188474, 0.012741979231873446, 0.014390191801490426, 0.01605104649458118, 0.01772464027878743, 0.019411070865512244, 0.02111043671562492, 0.022822837045209682, 0.02454837183135793, 0.026287141818005733, 0.02803924852181539, 0.0…	ref_prog07	660-ls	ref_pert02
4	GFP	Comp. sum of 1 and 2		0	[2.6924781565028857, 0.528832613128319, 1.369681141904483, 0.8464707402387691, 1.0319023141572485, 1.0617406234345195, 1.1261409613802913, 1.2368885597694794, 1.3000859811762309, 1.4468442801938939, 1.5965212332810153, 1.702464346522353, 2.0748327507126465, 2.2656325777228097, 2.8016771041414037, 3.560288685093801, 5.138933130009914, 12.228384222062793, 20.000000000000533, 20.000000000000533, 0.0…	0	[-8.103297642169506e-18, 0.0003172155858178351, 0.0006399463704624332, 0.0009682882427219053, 0.0013023387585336544, 0.0016421971699698557, 0.00198796445472696, 0.0023397433461278764, 0.002697638363645759, 0.0030617558439585456, 0.0034322039725433735, 0.003809092815820307, 0.0041925343538549665, 0.004582642513629676, 0.004979533202893123, 0.005383324344598494, 0.005794135911940412, 0.006212089964…	ref_prog06	520-2-kb		comp
	mCherry			20	[20.000000000000014, 20.000000000000014, 12.997202172698671, 7.8623249078564355, 7.304342951550436, 6.3374495424404005, 5.570621688343288, 4.947455720011976, 4.320320386869407, 3.83066246367751, 3.3548471191954263, 2.8919185613236063, 2.5690155959680228, 2.090523668423303, 1.780158104209663, 1.5474296646871084, 0.8971050082308288, 0.9686096284419392, 7.425255971165506e-11, 7.425255971165506e-11, …	0	[-8.430579299017587e-17, 0.0015504790140557674, 0.003112850515464607, 0.0046872057220075794, 0.006273636551124665, 0.007872235625281245, 0.009483096277375693, 0.011106312556188474, 0.012741979231873446, 0.014390191801490426, 0.01605104649458118, 0.01772464027878743, 0.019411070865512244, 0.02111043671562492, 0.022822837045209682, 0.02454837183135793, 0.026287141818005733, 0.02803924852181539, 0.0…	ref_prog07	660-ls	ref_pert02
5	GFP	Sine (0.5-0.9, 360)		1.62979	[20.000000000000533, 1.5965685109757e-10, 1.5330689561214115, 7.538503348813586, 5.138933130009914, 2.9218692799590418, 2.2656325777228097, 1.3225213131735547, 0.9135848463563456, 0.6405375710002594, 0.4535402391569957, 0.34232700116514453, 0.26791724311346465, 0.22828693118403032, 0.2136048683471841, 0.24360589225220858, 0.2970619114035256, 0.37468577145520987, 0.48205603255488655, 0.56906157560…	0.286433	[0.2864327709888549, 0.2907401534541751, 0.2951070915335752, 0.2995330308324087, 0.30401735166170607, 0.3085593670997479, 0.31315832108980834, 0.31781338658006175, 0.3225236637118264, 0.3272881780625006, 0.3321058789497101, 0.33697563780333645, 0.34189624661223134, 0.34686641645254257, 0.3518847761046716, 0.35694987076597173, 0.36206016086634535, 0.3672140209939446, 0.3724097389381829, 0.37764551…	ref_prog08	520-2-kb		comp
	mCherry	Sine (0.2-0.8, 480)		4.90821	[2.042030486703668, 2.7013253178039207, 2.1638533425408917, 1.9938330517989644, 1.780158104209663, 1.6633145496716133, 1.570545305305175, 1.5012712061988536, 1.5474296646871084, 1.5936889411108104, 1.6865965966150966, 1.8508499138743417, 2.042030486703668, 2.3128338062842424, 2.5952376672925226, 3.0038891445730833, 3.3548471191954263, 3.897692379890263, 4.507799229092844, 5.0745346446339035, 5.91…	0.290812	[0.29081223772285386, 0.29427561356404464, 0.29776272248332025, 0.30127311899605314, 0.3048063418962253, 0.3083619140958315, 0.3119393424728018, 0.31553811772783796, 0.31915771425055817, 0.322797589995346, 0.3264571863673008, 0.3301359281186824, 0.33383322325624876, 0.3375484629598739, 0.3412810215128429, 0.3450302562442047, 0.34879550748357013, 0.3525760985287336, 0.35637133562648915, 0.36018050…	ref_prog09	660-ls	ref_pert04
6	GFP	Steps		0	[1.5965685109757e-10, 1.5965685109757e-10, 1.5965685109757e-10, 1.5965685109757e-10, 1.5965685109757e-10, 1.5965685109757e-10, 0.6476130549085974, 0.5456265495551699, 0.3492785421042078, 0.6335661094909251, 1.5965685109757e-10, 1.5965685109757e-10, 0.10448533225329301, 0.34578640100671615, 0.19039040269765659, 0.2596246026578597, 0.2940369514432307, 0.10641520108069233, 1.0034715986430836, 1.1261…	0	[-8.103297642169506e-18, -8.103297642169506e-18, -8.103297642169506e-18, -8.103297642169506e-18, -8.103297642169506e-18, -8.103297642169506e-18, -8.103297642169506e-18, -8.103297642169506e-18, -8.103297642169506e-18, -8.103297642169506e-18, -8.103297642169506e-18, -8.103297642169506e-18, -8.103297642169506e-18, -8.103297642169506e-18, -8.103297642169506e-18, -8.103297642169506e-18, -8.10329764216…	ref_prog10	520-2-kb		comp
	mCherry	Sine (0.2-0.8, 480)		4.90821	[2.042030486703668, 2.7013253178039207, 2.1638533425408917, 1.9938330517989644, 1.780158104209663, 1.6633145496716133, 1.570545305305175, 1.5012712061988536, 1.5474296646871084, 1.5936889411108104, 1.6865965966150966, 1.8508499138743417, 2.042030486703668, 2.3128338062842424, 2.5952376672925226, 3.0038891445730833, 3.3548471191954263, 3.897692379890263, 4.507799229092844, 5.0745346446339035, 5.91…	0.290812	[0.29081223772285386, 0.29427561356404464, 0.29776272248332025, 0.30127311899605314, 0.3048063418962253, 0.3083619140958315, 0.3119393424728018, 0.31553811772783796, 0.31915771425055817, 0.322797589995346, 0.3264571863673008, 0.3301359281186824, 0.33383322325624876, 0.3375484629598739, 0.3412810215128429, 0.3450302562442047, 0.34879550748357013, 0.3525760985287336, 0.35637133562648915, 0.36018050…	ref_prog09	660-ls	ref_pert05
7	GFP	Steps		0	[1.5965685109757e-10, 1.5965685109757e-10, 1.5965685109757e-10, 1.5965685109757e-10, 1.5965685109757e-10, 1.5965685109757e-10, 0.6266961692938297, 0.5456265495551699, 0.43121268722357214, 0.7082930472078468, 0.16218495630601026, 1.5965685109757e-10, 0.15801189784584657, 0.273556582970766, 0.19039040269765659, 0.20414128577611945, 0.24360589225220858, 0.0446985928455637, 0.8790120480773082, 0.9504…	0	[-8.103297642169506e-18, -8.103297642169506e-18, -8.103297642169506e-18, -8.103297642169506e-18, -8.103297642169506e-18, -8.103297642169506e-18, -8.103297642169506e-18, -8.103297642169506e-18, -8.103297642169506e-18, -8.103297642169506e-18, -8.103297642169506e-18, -8.103297642169506e-18, -8.103297642169506e-18, -8.103297642169506e-18, -8.103297642169506e-18, -8.103297642169506e-18, -8.10329764216…	ref_prog10	520-2-kb		comp
	mCherry	Steps (inv)		0	[7.425255971165506e-11, 7.425255971165506e-11, 7.425255971165506e-11, 7.425255971165506e-11, 7.425255971165506e-11, 7.425255971165506e-11, 7.425255971165506e-11, 1.3861612052509125, 3.508480397732773, 2.836789843169036, 4.663142069206599, 2.5690155959680228, 1.570545305305175, 1.827231827757976, 1.9459149662659194, 1.709919568729525, 1.827231827757976, 2.017895820350647, 1.4321716737219217, 3.003…	1	[0.9999999999999998, 0.9999999999999998, 0.9999999999999998, 0.9999999999999998, 0.9999999999999998, 0.9999999999999998, 0.9999999999999998, 0.9999999999999998, 0.9999999999999998, 0.9999999999999998, 0.9999999999999998, 0.9999999999999998, 0.9999999999999998, 0.9999999999999998, 0.9999999999999998, 0.9999999999999998, 0.9999999999999998, 0.9999999999999998, 0.9999999999999998, 0.9999999999999998…	ref_prog11	660-ls	ref_pert06
8	GFP	Arb (40min delay)		0	[1.5965685109757e-10, 1.5965685109757e-10, 0.9378703168105925, 0.9763402309234664, 0.7774064294393646, 1.0772249969176373, 1.1433296374831579, 1.8241924323823093, 2.4166093590917415, 6.466325976860086, 1.5965685109757e-10, 1.5965685109757e-10, 0.04219335881005605, 3.3705798291661457, 1.5965685109757e-10, 1.5965685109757e-10, 1.5965685109757e-10, 1.5965685109757e-10, 0.6770084182359212, 1.59656851…	0	[-8.103297642169506e-18, -8.103297642169506e-18, -8.103297642169506e-18, -8.103297642169506e-18, -8.103297642169506e-18, -8.103297642169506e-18, -8.103297642169506e-18, -8.103297642169506e-18, -8.103297642169506e-18, -8.103297642169506e-18, -8.103297642169506e-18, -8.103297642169506e-18, -8.103297642169506e-18, -8.103297642169506e-18, -8.103297642169506e-18, -8.103297642169506e-18, -8.10329764216…	ref_prog12	520-2-kb		comp
	mCherry	Arb		20	[20.000000000000014, 4.989451541765529, 4.663142069206599, 3.205717078134483, 2.237938871455151, 1.9698401245904198, 0.45696245901636595, 1.6865965966150966, 3.0607672689378433, 2.648037497292365, 2.491036300627804, 3.4773772627368267, 5.0745346446339035, 5.161113282962066, 6.016682095611269, 6.392915890780828, 7.238458869884811, 6.3374495424404005, 4.8645264272280615, 4.507799229092844, 5.813544…	0	[-8.430579299017587e-17, 0.0031782087562434095, 0.00640638709870043, 0.009685320677319661, 0.013015807494480364, 0.01639865809920414, 0.01983469578442041, 0.023324756787333076, 0.026869690492938133, 0.030470359640740113, 0.034127640534719464, 0.037842423256601074, 0.04161561188247524, 0.045448124702825284, 0.04934089444601427, 0.05329486850528515, 0.05731100916933077, 0.06139029385648788, 0.06553…	ref_prog13	660-ls	ref_pert07
