# Supplementary material for: A photoconversion model for full spectral programming and multiplexing of optogenetic systems
Source: Mol Syst Biol. 2017 Apr 24;13(4):926. doi: 10.15252/msb.20167456 (PMC5408778; doi:10.15252/msb.20167456)
Supplement: Supplementary file 16 — Dataset EV8 [file MSB-13-926-s016.zip › dataset_ev8_mux_data_and_analysis/mux_analysis/mux_analysis_and_plotting.ipynb]

# %% [markdown]
# Preamble

# %% [code]
strain='mux'
process = 'wholepop'
programs = ['dv-mono', 'dv-pert', 'dv-comp']
# programs = ['aas', 'ras', 'dta', 'atd']

import matplotlib.pyplot as plt
import numpy as np
import pandas as pd
import os
from scipy.interpolate import interp1d
import matplotlib

%matplotlib inline
plt.viridis()

import sys
sys.path.extend(["../../lsc"])
import lsc
import plotting_resources as pr

data_path = "../mux_data"

white = 159.4

dfs = {}
for pt in programs:
    prog_path = os.path.join(data_path, pt)
    xl_path = os.path.join(prog_path, '{}_{}_{}_complete.xlsx'.format(strain,process,pt))
    
    df = pd.read_excel(xl_path)
    df['FL1 Mean'] = df['FL1 Mean'] - white
    df['FL3 Mean'] = df['FL3 Mean'] - 368 - 0.00225 * df['FL1 Mean']
    
    for dev in set(df['LPA'].values):
        dfs[dev] = df.loc[df['LPA'] == dev]
        
# Cleaning data
eliminated_samples = [
    ('Janeway', 'mux_r03_s187'), # Mispipette
    ('Janeway', 'mux_r03_s188'), # Mispipette
    ('Janeway', 'mux_r03_s189'), # Mispipette
    ('Janeway', 'mux_r03_s190'), # Mispipette
    ('Janeway', 'mux_r03_s191'), # Mispipette
    ('Janeway', 'mux_r03_s192'), # Mispipette
    ('Kirk', 'mux_r05_s004') # Long low-fluorescence tail in FL1
]

devs = ['Kirk', 'Picard']
for i in range(97,145):
    dev = devs[(i-97)/24]
    es1 = (dev, 'mux_r01_s{:03d}'.format(i))
    es2 = (dev, 'mux_r02_s{:03d}'.format(i))
    eliminated_samples.append(es1)
    eliminated_samples.append(es2)

for es in eliminated_samples:
    df = dfs[es[0]]
    idx = df.loc[df['Sample ID'] == es[1]].index.tolist()[0]
    df.at[idx, 'FL1 Mean'] = np.nan
    df.at[idx, 'FL3 Mean'] = np.nan
    
hmap_path = "../mux_data/mux_training/multiplex_heatmap_large/multiplex_heatmap_large.xlsx"
df = pd.read_excel(hmap_path, sheetname='Samples')
df['FL1 Mean'] = df['FL1 Mean'] - white
df['FL3 Mean'] = df['FL3 Mean'] - 368 - 0.00225 * df['FL1 Mean']

dfs['hmap'] = df
    
prog_signals_path = "../../gene_expression_programming_signals"
ref_path = os.path.join(prog_signals_path, 'programming_reference_signals.xlsx')
ref_df = pd.read_excel(ref_path)

genprog_path = os.path.join(prog_signals_path, 'generated_light_programs.xls')
genprog_df = pd.read_excel(genprog_path)
        
## Set the default plot output to be inline in this notebook
%matplotlib inline

## Initialize plotting style
pr.init_style()

## Set plotting output directory

out_folder = './plots/'

## Set default axes ranges, ticks, and labels for common axes
# Time
t_range = [0,360]
t_ticks = [0,120,240,360]
t_label = "Time (min)"

# GFP fluorescence
gfp_range = [0,5.5e3]
gfp_ticks = [0,1e3,2e3,3e3,4e3]
gfp_range_log = [3e1, 2e4]
gfp_ticks_log = [1e2, 1e3, 1e4]
gfp_label = "GFP fluorescence (MEFL)"

# mCherry fluorescence
mch_label = "mCherry fluorescence (MECY)"

# Light intensity
int_range_lin = [0, 20]
int_range_log = [20 / 2**11, 20]
int_ticks_lin = [0, 10, 20]
int_ticks_log = [1e-2,1e-1,1e0,1e1]
int_label = "Light intensity (\si{\micro\mole.m^{-2}.s^{-1}})"

red_label = "Red intensity (\si{\micro\mole.m^{-2}.s^{-1}})"
green_label = "Green intensity (\si{\micro\mole.m^{-2}.s^{-1}})"

## Set up color cycles
green_cycle = pr.red_cycle
led_cycle = pr.led_colors

# %% [markdown]
# Plot 2D red/green heatmap

# %% [markdown]
## Load mux models and simulate response to 2D red/green intensity array

# %% [code]
m1 = lsc.Model.from_path("../mux_model_parameters/mux_gfp_m01/mux_gfp.params")
m2 = lsc.Model.from_path("../mux_model_parameters/mux_mch_m01/mux_mch.params", hill_type='rep')

m1.params['b'].value = m1.params['b'].value - white

X_raw = df['Top LED Intensity (New umol)']
Y_raw = df['Bot LED Intensity (New umol)']
X_set = sorted(set(X_raw.values))
Y_set = sorted(set(Y_raw.values))

progs = [[lsc.WellProgram(lsc.LEDProgram('660-ls', y), lsc.LEDProgram('520-2-kb', x)) for y in Y_set] for x in X_set]

sims = {'gfp': np.zeros((len(X_set), len(Y_set))),
        'mch': np.zeros((len(X_set), len(Y_set)))}

for i in range(len(progs[0])):
    for j in range(len(progs)):
        sims['gfp'][i][j] = m1.simulate_well(progs[i][j])
        sims['mch'][i][j] = m2.simulate_well(progs[i][j])

# %% [markdown]
## Organize 2D array data

# %% [code]
df = dfs['hmap']

X_raw = df['Top LED Intensity (New umol)']
Y_raw = df['Bot LED Intensity (New umol)']
Z1_raw = df['FL1 Mean']
Z2_raw = df['FL3 Mean']

X_set = sorted(set(X_raw.values))
Y_set = sorted(set(Y_raw.values))

X = np.repeat(X_set, 14).reshape(14,14)
Y = np.repeat(Y_set, 14).reshape(14,14).T
Z1 = np.zeros((len(X_set), len(Y_set)))
Z2 = np.zeros((len(X_set), len(Y_set)))

Z1.fill(np.nan)
Z2.fill(np.nan)

for x, y, z1, z2 in zip(X_raw, Y_raw, Z1_raw, Z2_raw):
    if not any(np.isnan([z1,z2])):
        i = X_set.index(x)
        j = Y_set.index(y)
        Z1[i,j] = z1
        Z2[i,j] = z2

# %% [markdown]
## Plot 2D array

# %% [code]
datasets = ['gfp', 'mcherry']
scales = ['lin','logz']
models = ['raw', 'model']

pr.init_style()

from mpl_toolkits.axes_grid1 import make_axes_locatable
import matplotlib.ticker as ticker
from matplotlib.colors import LogNorm

plt.rcParams['figure.figsize'] = (6, 6)
plt.rcParams['axes.color_cycle'] = led_cycle
plt.rcParams['savefig.dpi'] = 600
plt.rcParams['legend.loc'] = 'upper center'
plt.rcParams['legend.fontsize'] = plt.rcParams['font.size'] * 0.6
plt.rcParams['legend.numpoints'] = 1
plt.rcParams['legend.handletextpad'] = 0.3
plt.rcParams['legend.borderaxespad'] = 0.5

def fmt(x, pos):
    a, b = '{:.0e}'.format(x).split('e')
    b = int(b)
    return r'${} \times 10^{{{}}}$'.format(a, b)

for model in models:
    for dset in datasets:
        for scale in scales:
            
            if model in ['raw']:
                if dset in ['gfp']:
                    Z = Z1
                if dset in ['mcherry']:
                    Z = Z2
            if model in ['model']:
                if dset in ['gfp']:
                    Z = sims['gfp']
                if dset in ['mcherry']:
                    Z = sims['mch']
            
            if dset in ['gfp']:
                v_lin = (0, 1.2e5)
                v_log = (1e3, 1.2e5)
                v_ticks_lin = (0, 3e4, 6e4, 9e4, 1.2e5)
                v_ticks_log = (1e3, 3e3, 1e4, 3e4, 1e5)
                v_label = gfp_label
            if dset in ['mcherry']:
                v_lin = (0, 4e3)
                v_log = (3e2, 4e3)
                v_ticks_lin = (0, 1e3, 2e3, 3e3, 4e3)
                v_ticks_log = (3e2, 1e3, 3e3)
                v_label = mch_label
            
            if scale == 'lin':          
                im = plt.imshow(np.flipud(Z), interpolation='nearest', vmin=v_lin[0], vmax=v_lin[1], cmap='viridis')

                ax = plt.gca()
                
                divider = make_axes_locatable(ax)
                cax = divider.append_axes("right", size="5%", pad = 0.05)
                cbar = plt.colorbar(im, cax=cax, format=ticker.FuncFormatter(fmt))
                
                cbar.set_label(v_label)
                cbar.set_ticks(v_ticks_lin)

            if scale == 'logz':
                im = plt.imshow(np.flipud(Z), interpolation='nearest', norm=LogNorm(vmin=v_log[0], vmax=v_log[1]), cmap='viridis')

                ax = plt.gca()
                
                divider = make_axes_locatable(ax)
                cax = divider.append_axes("right", size="5%", pad = 0.05)
                cbar = plt.colorbar(im, cax=cax, format=ticker.FuncFormatter(fmt))
                
                cbar.set_label(v_label)
                cbar.set_ticks(v_ticks_log)
            
            round_to_n = lambda x, n: np.round(x, -int(np.floor(np.log10(x))) + (n - 1)) 
            ax.set_xlabel(red_label)
            ax.set_xticks(range(len(X[:,0])))
            ax.set_xticklabels(['0']+['{}'.format(round_to_n(x, 2)) for x  in X[1:,0]], rotation=60)

            ax.set_ylabel(green_label)
            ax.set_yticks(range(len(Y[:,0])))
            ax.set_yticklabels(['{}'.format(round_to_n(y, 2)) for y  in Y[0,:0:-1]]+['0'])

            ax = plt.gca()
            ax.minorticks_on()
            ax.tick_params(axis='x',which='both',top='off')
            ax.tick_params(axis='x',which='both',bottom='off')
            ax.tick_params(axis='y',which='both',left='off')
            ax.tick_params(axis='y',which='both',right='off')

            plt.tight_layout()

            plot_name = '{}_{}_{}_heatmap.png'.format(dset, scale, model)
            plt.savefig(out_folder + plot_name)
            plt.rcParams['savefig.dpi'] = 600
            plt.show()
            plt.close()

# %% [markdown]
## Plot 2D array (no labels)

# %% [code]
datasets = ['gfp', 'mcherry']
scales = ['logz']
models = ['raw', 'model']

pr.init_style()

from mpl_toolkits.axes_grid1 import make_axes_locatable
import matplotlib.ticker as ticker
from matplotlib.colors import LogNorm

plt.rcParams['figure.figsize'] = (3, 3)
plt.rcParams['axes.color_cycle'] = led_cycle
plt.rcParams['savefig.dpi'] = 600
plt.rcParams['legend.loc'] = 'upper center'
plt.rcParams['legend.fontsize'] = plt.rcParams['font.size'] * 0.6
plt.rcParams['legend.numpoints'] = 1
plt.rcParams['legend.handletextpad'] = 0.3
plt.rcParams['legend.borderaxespad'] = 0.5

def fmt(x, pos):
    a, b = '{:.0e}'.format(x).split('e')
    b = int(b)
    return r'${} \times 10^{{{}}}$'.format(a, b)

for model in models:
    for dset in datasets:
        for scale in scales:
            
            if model in ['raw']:
                if dset in ['gfp']:
                    Z = Z1
                if dset in ['mcherry']:
                    Z = Z2
            if model in ['model']:
                if dset in ['gfp']:
                    Z = sims['gfp']
                if dset in ['mcherry']:
                    Z = sims['mch']
            
            if dset in ['gfp']:
                v_lin = (0, 1.2e5)
                v_log = (1e3, 1.2e5)
                v_ticks_lin = (0, 3e4, 6e4, 9e4, 1.2e5)
                v_ticks_log = (1e3, 3e3, 1e4, 3e4, 1e5)
                v_label = gfp_label
                v_cm = 'viridis'
            if dset in ['mcherry']:
                v_lin = (0, 4e3)
                v_log = (3e2, 4e3)
                v_ticks_lin = (0, 1e3, 2e3, 3e3, 4e3)
                v_ticks_log = (3e2, 1e3, 3e3)
                v_label = mch_label
                v_cm = 'magma'
            
            if scale == 'lin':          
                im = plt.imshow(np.flipud(Z), interpolation='nearest', vmin=v_lin[0], vmax=v_lin[1], cmap='viridis')

                ax = plt.gca()
                
                divider = make_axes_locatable(ax)
                cax = divider.append_axes("right", size="5%", pad = 0.05)
                cbar = plt.colorbar(im, cax=cax, format=ticker.FuncFormatter(fmt))
                
                cbar.set_label(v_label)
                cbar.set_ticks(v_ticks_lin)

            if scale == 'logz':
                im = plt.imshow(np.flipud(Z), interpolation='nearest', norm=LogNorm(vmin=v_log[0], vmax=v_log[1]), cmap=v_cm)

                ax = plt.gca()
                
#                 divider = make_axes_locatable(ax)
#                 cax = divider.append_axes("right", size="5%", pad = 0.05)
#                 cbar = plt.colorbar(im, cax=cax, format=ticker.FuncFormatter(fmt))
                
# #                 cbar.set_label(v_label)
#                 cbar.set_ticks(v_ticks_log)
#                 cbar.set_ticklabels([])
            
#             round_to_n = lambda x, n: np.round(x, -int(np.floor(np.log10(x))) + (n - 1)) 
#             ax.set_xlabel(red_label)
#             ax.set_xticks(range(len(X[:,0])))
#             ax.set_xticklabels(['0']+['{}'.format(round_to_n(x, 2)) for x  in X[1:,0]], rotation=60)
            ax.set_xticklabels([])

#             ax.set_ylabel(green_label)
#             ax.set_yticks(range(len(Y[:,0])))
#             ax.set_yticklabels(['{}'.format(round_to_n(y, 2)) for y  in Y[0,:0:-1]]+['0'])
            ax.set_yticklabels([])

            ax = plt.gca()
            ax.minorticks_on()
            ax.tick_params(axis='x',which='both',top='off')
            ax.tick_params(axis='x',which='both',bottom='off')
            ax.tick_params(axis='y',which='both',left='off')
            ax.tick_params(axis='y',which='both',right='off')

            plt.tight_layout()

            plot_name = '{}_{}_{}_nolabel_heatmap.png'.format(dset, scale, model)
            plt.savefig(out_folder + plot_name, pad_inches=0, bbox_inches='tight')
            plt.rcParams['savefig.dpi'] = 600
            plt.show()
            plt.close()

# %% [markdown]
## Produce colorbars

# %% [code]
Z = sims['gfp']
im = plt.imshow(np.flipud(Z), interpolation='nearest', norm=LogNorm(vmin=1e3, vmax=1.2e5), cmap='viridis')
cbar = plt.colorbar(im)
cbar.set_ticks([1e3, 3e3, 1e4, 3e4, 1e5])
cbar.set_ticklabels([])
plot_name = 'cbar_gfp.png'.format(dset, scale, model)
plt.savefig(out_folder + plot_name, bbox_inches='tight', pad_inches=0)
plt.close()

Z = sims['mch']
im = plt.imshow(np.flipud(Z), interpolation='nearest', norm=LogNorm(vmin=3e2, vmax=4e3), cmap='magma')
cbar = plt.colorbar(im)
cbar.set_ticks([3e2,1e3,3e3])
cbar.set_ticklabels([])
plot_name = 'cbar_mch.png'.format(dset, scale, model)
plt.savefig(out_folder + plot_name, bbox_inches='tight', pad_inches=0)

# %% [markdown]
## Plot residuals

# %% [code]
datasets = ['gfp', 'mch']
scales = ['abs','rel']
models = ['residual']

pr.init_style()

from mpl_toolkits.axes_grid1 import make_axes_locatable
import matplotlib.ticker as ticker
from matplotlib.colors import LogNorm

plt.rcParams['figure.figsize'] = (6, 6)
plt.rcParams['axes.color_cycle'] = led_cycle
plt.rcParams['savefig.dpi'] = 600
plt.rcParams['legend.loc'] = 'upper center'
plt.rcParams['legend.fontsize'] = plt.rcParams['font.size'] * 0.6
plt.rcParams['legend.numpoints'] = 1
plt.rcParams['legend.handletextpad'] = 0.3
plt.rcParams['legend.borderaxespad'] = 0.5

def fmt(x, pos):
    a, b = '{:.0e}'.format(x).split('e')
    b = int(b)
    return r'${} \times 10^{{{}}}$'.format(a, b)

for model in models:
    for dset in datasets:
        for scale in scales:
            
            if dset in ['gfp']:
                Zd = Z1
                Zm = sims['gfp']
                v_lin = (-2e4, 2e4)
                v_ticks_lin = (v_lin[0], 0, v_lin[1])
                v_label_abs = 'Absolute error (MEFL)'
            if dset in ['mch']:
                Zd = Z2
                Zm = sims['mch']
                v_lin = (-3e2, 3e2)
                v_ticks_lin = (v_lin[0], 0, v_lin[1])
                v_label_abs = 'Absolute error (MECL)'
            
            if scale == 'abs':
                
                Z = Zd - Zm

                im = plt.imshow(np.flipud(Z), interpolation='nearest', vmin=v_lin[0], vmax=v_lin[1], cmap='bwr')

                ax = plt.gca()
                
                divider = make_axes_locatable(ax)
                cax = divider.append_axes("right", size="5%", pad = 0.05)
                cbar = plt.colorbar(im, cax=cax, format=ticker.FuncFormatter(fmt))
                
                cbar.set_label(v_label_abs)
                cbar.set_ticks(v_ticks_lin)

            if scale == 'rel':
                
                Z = np.log2(Zd/Zm)
                
                im = plt.imshow(np.flipud(Z), interpolation='nearest', vmin=-1, vmax=1, cmap='bwr')

                ax = plt.gca()
                
                divider = make_axes_locatable(ax)
                cax = divider.append_axes("right", size="5%", pad = 0.05)
                cbar = plt.colorbar(im, cax=cax, format=ticker.FuncFormatter(fmt))
                
                cbar.set_label('Log$_{2}$ relative error')
                cbar.set_ticks([-1,0,1])

            round_to_n = lambda x, n: np.round(x, -int(np.floor(np.log10(x))) + (n - 1)) 
            ax.set_xlabel(red_label)
            ax.set_xticks(range(len(X[:,0])))
            ax.set_xticklabels(['0']+['{}'.format(round_to_n(x, 2)) for x  in X[1:,0]], rotation=60)

            ax.set_ylabel(green_label)
            ax.set_yticks(range(len(Y[:,0])))
            ax.set_yticklabels(['{}'.format(round_to_n(y, 2)) for y  in Y[0,:0:-1]]+['0'])

            ax = plt.gca()
            ax.minorticks_on()
            ax.tick_params(axis='x',which='both',top='off')
            ax.tick_params(axis='x',which='both',bottom='off')
            ax.tick_params(axis='y',which='both',left='off')
            ax.tick_params(axis='y',which='both',right='off')

            plt.tight_layout()

            plot_name = '{}_{}_{}_hmap.png'.format(dset, scale, model)
            plt.savefig(out_folder + plot_name)
    #         plt.rcParams['savefig.dpi'] = 100
            plt.show()
            plt.close()

# %% [markdown]
# Plot dynamic validation and programming data

# %% [markdown]
## Preamble

# %% [code]
def genprog(modelid, refid, ledid, prefid=None, prefledid=None):
    df1 = genprog_df.loc[genprog_df['Model ID'] == modelid]
    df2 = df1.loc[df1['Ref ID'] == refid]
    df = df2.loc[df2['LED ID'] == ledid]
    if prefid:
        df = df.loc[df['Compensated perturbation ref ID'] == prefid]
        df = df.loc[df['Compensated perturbation LED ID'] == prefledid]

    genprog_times = df['Times'].iloc[0].strip('[]').split(',')
    genprog_times = np.array([float(t) for t in genprog_times])
    genprog_ints = df['Intensities'].iloc[0].strip('[]').split(',')
    genprog_ints = np.array([float(y) for y in genprog_ints])
    genprog_pre = df['Pre-inten'].tolist()[0]

    return genprog_times, genprog_ints, genprog_pre

# %% [markdown]
## Simulate response to intensity programs

# %% [code]
reload(lsc)

data_info = (
    ('Tori', 'mux_gfp_m01', 'ref_prog06', None),
    ('Tiffani', 'mux_mch_m01', 'ref_prog07', None),
    ('Shannen', 'mux_gfp_m01', 'ref_prog06', 'ref_pert02'),
    ('Jennie', 'mux_gfp_m01', 'ref_prog06', 'ref_pert02'),
    ('Kirk', 'mux_gfp_m01', 'ref_prog08', 'ref_pert08'),
    ('Picard', 'mux_gfp_m01', 'ref_prog10', 'ref_pert08'),
    ('Sisko', 'mux_gfp_m01', 'ref_prog10', 'ref_pert06'),
    ('Janeway', 'mux_gfp_m01', 'ref_prog12', 'ref_pert07')
)

m1 = lsc.Model.from_path("../mux_model_parameters/mux_gfp_m01/mux_gfp.params")
m2 = lsc.Model.from_path("../mux_model_parameters/mux_mch_m01/mux_mch.params", hill_type='rep')
m1.params['b'].value = m1.params['b'].value - white

# print m1.params['k1_14'].value, m1.params['k1_14'].stderr

for di in data_info:
    dataset, modelid, refid, prefid = di
    
    ref = zip(ref_df['{}_x'.format(refid)].dropna(), ref_df['{}_y'.format(refid)].dropna())
    
    if dataset == 'Tiffani':
        ledid = '660-ls'
        prefledid = '520-2-kb'
    else:
        ledid = '520-2-kb'
        prefledid = '660-ls'
    
    if prefid:
        pref = zip(ref_df['{}_x'.format(prefid)].dropna(), ref_df['{}_y'.format(prefid)].dropna())
        Xlp1, Ylp1, Plp1 = genprog(modelid, refid, ledid, prefid, prefledid)
        Xrp, Yrp = zip(*pref)
        Plp2 = Yrp[0]
        Xrp = Xrp[1:]
        Yrp = Yrp[1:]
        l1 = lsc.LEDProgram.fromdict({'id': ledid, 'pre': Plp1, 'x': Xlp1, 'y': Ylp1})
        l2 = lsc.LEDProgram.fromdict({'id': prefledid, 'pre': Plp2, 'x': Xrp, 'y': Yrp})
    else:
        Xlp1, Ylp1, Plp1 = genprog(modelid, refid, ledid)
        l1 = lsc.LEDProgram.fromdict({'id': ledid, 'pre': Plp1, 'x': Xlp1, 'y': Ylp1})
        l2 = lsc.LEDProgram()
        
    if dataset == 'Shannen':
        Xlp1, Ylp1, Plp1 = genprog(modelid, refid, ledid)
        l1 = lsc.LEDProgram.fromdict({'id': ledid, 'pre': Plp1, 'x': Xlp1, 'y': Ylp1})
    
    wp = lsc.WellProgram.fromlist([l1,l2])
    
    Xs = np.linspace(0,480,481)
    Ysingle_gfp = m1.simulate_well(wp)(Xs)
    Ysingle_mch = m2.simulate_well(wp)(Xs)
    
    np.savetxt(out_folder + 'sim_{}_gfp_best.csv'.format(dataset), Ysingle_gfp, delimiter = ',')
    np.savetxt(out_folder + 'sim_{}_mch_best.csv'.format(dataset), Ysingle_mch, delimiter = ',')

# %% [markdown]
## Plot results

# %% [code]
data_info = (
    ('Tori', 'mux_gfp_m01', 'ref_prog06', None, None),
    ('Tiffani', 'mux_mch_m01', None, 'ref_prog07', None),
    ('Shannen', 'mux_gfp_m01', 'ref_prog06', 'ref_prog07', 'ref_pert02'),
    ('Jennie', 'mux_gfp_m01', 'ref_prog06', 'ref_prog07', 'ref_pert02'),
    ('Kirk', 'mux_gfp_m01', 'ref_prog08', 'ref_prog09', 'ref_pert08'),
    ('Picard', 'mux_gfp_m01', 'ref_prog10', 'ref_prog09', 'ref_pert08'),
    ('Sisko', 'mux_gfp_m01', 'ref_prog10', 'ref_prog11', 'ref_pert06'),
    ('Janeway', 'mux_gfp_m01', 'ref_prog12', 'ref_prog13', 'ref_pert07')
)

scales = ['logy']
models = ['full']

pr.init_style()

plt.rcParams['figure.figsize'] = (4.5, 6)
plt.rcParams['axes.color_cycle'] = pr.red_cycle
plt.rcParams['savefig.dpi'] = 600
plt.rcParams['legend.loc'] = 'upper center'
plt.rcParams['legend.fontsize'] = plt.rcParams['font.size'] * 0.6
plt.rcParams['legend.numpoints'] = 1
plt.rcParams['legend.handletextpad'] = 0.3
plt.rcParams['legend.borderaxespad'] = 0.5

m1 = lsc.Model.from_path("../mux_model_parameters/mux_gfp_m01/mux_gfp.params")
m2 = lsc.Model.from_path("../mux_model_parameters/mux_mch_m01/mux_mch.params", hill_type='rep')
m1.params['b'].value = m1.params['b'].value - white

a1, b1 = m1.params['a'].value, m1.params['b'].value
a2, b2 = m2.params['a'].value, m2.params['b'].value

for di in data_info:
    for model in models:
        for scale in scales:
            dataset, modelid, gfp_refid, mch_refid, pertid = di
            
            # Collect data
            df = dfs[dataset].sort_values(['Data time point'])
        
            Xd = []
            Yd1 = []
            Yde1 = []
            Yd2 = []
            Yde2 = []

            t_set = set(df['Data time point'].values)
            t_set = sorted(t_set)
            for t in t_set:
                dft = df.loc[df['Data time point'] == t]
                dft = dft.dropna(subset=['FL1 Mean', 'FL3 Mean'])
                
                Xd.append(t)
                Yd1.append(np.mean(dft['FL1 Mean'].values))
                Yde1.append(np.std(dft['FL1 Mean'].values))
                Yd2.append(np.mean(dft['FL3 Mean'].values))
                Yde2.append(np.std(dft['FL3 Mean'].values))
            
            # Collect reference signals
            if dataset == 'Tiffani':
                refid = mch_refid
            else:
                refid = gfp_refid
            
            if gfp_refid:
                gfp_ref = zip(ref_df['{}_x'.format(gfp_refid)].dropna(), ref_df['{}_y'.format(gfp_refid)].dropna())
            else:
                gfp_ref = None
                
            if mch_refid:
                mch_ref = zip(ref_df['{}_x'.format(mch_refid)].dropna(), ref_df['{}_y'.format(mch_refid)].dropna())
            else:
                mch_ref = None
            
            if gfp_ref:
                Xr1, Yr1 = zip(*gfp_ref)
                Yr1 = np.array(Yr1)
                Yr1 = b1 + a1*Yr1
            
            if mch_ref:
                Xr2, Yr2 = zip(*mch_ref)
                Yr2 = np.array(Yr2)
                Yr2 = b2 + a2*Yr2
                
            # Collect light programs
            if dataset == 'Tiffani':
                ledid = '660-ls'
                pertledid = '520-2-kb'
            else:
                ledid = '520-2-kb'
                pertledid = '660-ls'

            if pertid:
                pref = zip(ref_df['{}_x'.format(pertid)].dropna(), ref_df['{}_y'.format(pertid)].dropna())
                Xlp1, Ylp1, Plp1 = genprog(modelid, refid, ledid, pertid, pertledid)
                Xrp, Yrp = zip(*pref)
                Plp2 = Yrp[0]
                Xrp = Xrp[1:]
                Yrp = Yrp[1:]
                l1 = lsc.LEDProgram.fromdict({'id': ledid, 'pre': Plp1, 'x': Xlp1, 'y': Ylp1})
                l2 = lsc.LEDProgram.fromdict({'id': pertledid, 'pre': Plp2, 'x': Xrp, 'y': Yrp})
            else:
                Xlp1, Ylp1, Plp1 = genprog(modelid, refid, ledid)
                l1 = lsc.LEDProgram.fromdict({'id': ledid, 'pre': Plp1, 'x': Xlp1, 'y': Ylp1})
                l2 = None
                
            if dataset == 'Shannen':
                Xlp1, Ylp1, Plp1 = genprog(modelid, refid, ledid)
                l1 = lsc.LEDProgram.fromdict({'id': ledid, 'pre': Plp1, 'x': Xlp1, 'y': Ylp1})
            
            rled = None
            gled = None
            for led in [l1,l2]:
                if led:
                    if led['id'] == '660-ls':
                        rled = led
                    if led['id'] == '520-2-kb':
                        gled = led
            
            # Collect simulations
            Xs = np.linspace(0,480,481)
            Ys = {}
            Ysingle = {}
            for rep in ['gfp', 'mch']:
                Xs = np.linspace(0,480,481)

                Ysingle[rep] = np.loadtxt(out_folder + 'sim_{}_{}_best.csv'.format(dataset, rep))
                Ysingle[rep] = interp1d(Xs, Ysingle[rep])

                if rep == 'gfp':
                    Yd = Yd1
                    Yde = Yde1
                    a = a1
                    if gfp_ref:
                        Yref = interp1d(Xr1, Yr1)
                    else:
                        Yref = None
                if rep == 'mch':
                    Yd = Yd2
                    Yde = Yde2
                    a = a2
                    if mch_ref:
                        Yref = interp1d(Xr2, Yr2)
                    else:
                        Yref = None
                
                errs = Yd - Ysingle[rep](Xd)
                sumsq = np.sqrt(np.sum(errs**2)/len(errs))
                print '{} {} sim RMSE (MEF): {}'.format(dataset, rep, sumsq)
                print '{} {} sim NRMSE: {}'.format(dataset, rep, 100*sumsq/a)

                errs = (Yd - Ysingle[rep](Xd))/Yd
                sumsq = np.sqrt(np.sum(errs**2)/len(errs))
                print '{} {} sim RMSE (Relative): {}'.format(dataset, rep, sumsq)
                
                errs = np.log10(Yd/Ysingle[rep](Xd))
                sumsq = np.sqrt(np.mean(errs**2))
                print '{} {} sim RMSE (Log10): {}'.format(dataset, rep, sumsq)
                print '{} {} sim RMSE (Log10->Lin): {}'.format(dataset, rep, 100*(10**sumsq-1))
                
                errs = np.mean(Yde)
                print '{} {} errorbar avg (MEF): {}'.format(dataset, rep, errs)
                
                errs = np.mean(np.array(Yde)/np.array(Yd))
                print '{} {} errorbar CV: {}'.format(dataset, rep, errs)
                
                if Yref:
                    errs = Yd - Yref(Xd)
                    sumsq = np.sqrt(np.sum(errs**2)/len(errs))
                    print '{} {} ref RMSE (MEFL): {}'.format(dataset, rep, sumsq)
                    print '{} {} ref NRMSE: {}'.format(dataset, rep, sumsq/a)

                    errs = (Yd - Yref(Xd))/Yd
                    sumsq = np.sqrt(np.sum(errs**2)/len(errs))
                    print '{} {} ref RMSE (Relative): {}'.format(dataset, rep, sumsq)
    
            # Data plot
            plt.figure(figsize = (2.05*1.5/1.141, 2.05*1.5/1.141))
            ax11 = plt.gca()
            ax12 = ax11.twinx()
            
            if gfp_ref:
                ax11.plot(Xr1, Yr1, '-', color=pr.green_cycle[1], zorder=2, lw=0.75)
            if mch_ref:
                ax12.plot(Xr2, Yr2, '-', color=pr.red_cycle[1], zorder=2, lw=0.75)
            
#             ax11.fill_between(Xs, Ys['gfp'][0,:], Ys['gfp'][1,:], color=pr.green_cycle[3], linewidth=0, alpha=0.6, zorder=2)
#             ax12.fill_between(Xs, Ys['mch'][0,:], Ys['mch'][1,:], color=pr.red_cycle[3], linewidth=0, alpha=0.6, zorder=2)
            
            ax11.plot(Xs,Ysingle['gfp'](Xs),'-',color=pr.green_cycle[3],lw=2.5,zorder=1,alpha=0.7)
            ax12.plot(Xs,Ysingle['mch'](Xs),'-',color=pr.red_cycle[3],lw=2.5,zorder=1,alpha=0.7)
            
            ax11.errorbar(Xd, Yd1, Yde1, color=pr.green_cycle[3], fmt='.',ms=6, elinewidth=1, capsize=1.5, capthick=1)
            ax12.errorbar(Xd, Yd2, Yde2, color=pr.red_cycle[3], fmt='.',ms=6, elinewidth=1, capsize=1.5, capthick=1)
            
            ax11.set_xlim([0,480])
            ax11.set_xticks([0,120,240,360,480])
            ax11.set_xticklabels([])
            ax12.set_xlim([0,480])
            ax12.set_xticks([0,120,240,360,480])
            ax12.set_xticklabels([])
            
            ax11.set_yscale('log')
#             ax11.set_yticks([1e3, 1e4, 1e5])
            ax11.set_ylim([b1/1.45, (b1+a1)*1.45])
            ax11.set_yticklabels([])
            ax11.minorticks_on()
            ax11.tick_params(axis='x',which='both',top='off')

            ax12.set_yscale('log')
#             ax12.set_yticks([1e3,2e3,3e3])
            ax12.set_ylim([b2/1.2, (b2+a2)*1.18])
            ax12.set_yticklabels([])
            ax12.minorticks_on()
            
#             plt.tight_layout()
            plot_name = '{}_{}_{}_data.png'.format(dataset, scale, model)
            plt.savefig(out_folder + plot_name, pad_inches=0, bbox_inches='tight', transparent=True)
            plt.show()
            plt.close()
            plt.clf()
            
            # Log light plot
            plt.figure(figsize = (2.05*1.5/1.141, 0.751*1.5/1.141))
            ax3 = plt.gca()
            
            if rled:
                ax3.step(rled['x'], rled['y'], color=pr.led_colors[14])
            if gled:
                ax3.step(gled['x'], gled['y'], color=pr.led_colors[8])
            
            ax3.set_xlim([0,480])
            ax3.set_xticks([0,120,240,360,480])
            ax3.set_xticklabels([])
            
            ax3.set_yscale('log')
            ax3.set_ylim([2e-2,4e1])
            ax3.set_yticks([1e-1, 1e0, 1e1])
            ax3.set_yticklabels([])
            
            ax3.tick_params(axis='x',which='both',top='off')
            ax3.tick_params(axis='y',which='both',right='off')

#             plt.tight_layout()
            plot_name = '{}_{}_{}_intlog.png'.format(dataset, scale, model)
            plt.savefig(out_folder + plot_name, pad_inches=0, bbox_inches='tight', transparent=True)
            plt.show()
            plt.close()
            plt.clf()
