# Supplementary material for: A photoconversion model for full spectral programming and multiplexing of optogenetic systems
Source: Mol Syst Biol. 2017 Apr 24;13(4):926. doi: 10.15252/msb.20167456 (PMC5408778; doi:10.15252/msb.20167456)
Supplement: Supplementary file 16 — Dataset EV8 [file MSB-13-926-s016.zip › dataset_ev8_mux_data_and_analysis/mux_analysis/mux_model_training.ipynb]

# %% [markdown]
# Preamble

# %% [code]
import matplotlib.pyplot as plt
import numpy as np
import pandas as pd
import os
from matplotlib.colors import LogNorm

%matplotlib inline
plt.viridis()

import sys
sys.path.extend(["../../lsc"])
import lsc
import plotting_resources as pr

data_path = "../mux_data/mux_training/multiplex_heatmap_large/multiplex_heatmap_large.xlsx"
df = pd.read_excel(data_path, sheetname='Samples')

reload(lsc)

# %% [markdown]
## Set up 2D red/green intensity array

# %% [code]
r_intens = [20 / np.sqrt(2)**i for i in range(13)] + [0]
g_intens = [20 / np.sqrt(3)**i for i in range(13)] + [0]

mux_wells = [[0 for j in range(len(g_intens))] for i in range(len(r_intens))]
for i,r in enumerate(r_intens):
    for j,g in enumerate(g_intens):
        r_led = lsc.LEDProgram('660-ls', r)
        g_led = lsc.LEDProgram('520-2-kb', g)
        mux_wells[i][j] = lsc.WellProgram(g_led, r_led)        

# %% [markdown]
## Set up array simulation function

# %% [code]
def simulate_array(well_array, model):
    sims = [[0 for j in range(len(well_array))] for i in range(len(well_array[0]))]
    for i in range(len(well_array)):
        for j in range(len(well_array[0])):
            sims[i][j] = model.simulate_well(well_array[i][j])
    return sims

# %% [markdown]
## Load single-system models

# %% [code]
# m_r = lsc.Model('rdv2_m01')
# m_g = lsc.Model('rgv2_m01')

m_r = lsc.Model.from_path('../../cph8-ompr_data_and_analysis/cph8-ompr_model_parameters/rdv2_m01/all_data_onetau_with_kholds_and_adjusted_initial.params', hill_type='rep')
m_g = lsc.Model.from_path('../../ccasr_data_and_analysis/ccasr_model_parameters/rgv2_m01/all_data_with_k2_holds_ratio_onetau_k_fixed.params')

# %% [markdown]
## Fit models to 2D red/green intensity array data

# %% [code]
import lmfit as lm

def err(p, plot=False, return_models=False):
    
    m_r2 = lsc.Model.from_path('../../cph8-ompr_data_and_analysis/cph8-ompr_model_parameters/rdv2_m01/all_data_onetau_with_kholds_and_adjusted_initial.params', hill_type='rep')
    m_g2 = lsc.Model.from_path('../../ccasr_data_and_analysis/ccasr_model_parameters/rgv2_m01/all_data_with_k2_holds_ratio_onetau_k_fixed.params')
    
    if 'alpha' in p.keys():
        m_g2.params.add('alpha', value = p['alpha'].value)
        m_r2.params.add('alpha', value = p['alpha'].value)
    
    if 'k_rg' in p.keys():
        m_g2.params['k'].value = p['k_rg'].value
    
    if 'b_rg' in p.keys():
        m_g2.params['b'].value = p['b_rg'].value
    
    if 'a_rg' in p.keys():
        m_g2.params['a'].value = p['a_rg'].value
        
    if 'n_rg' in p.keys():
        m_g2.params['n'].value = p['n_rg'].value
 


    if 'b_rd' in p.keys():
        m_r2.params['b'].value = p['b_rd'].value
    
    if 'a_rd' in p.keys():
        m_r2.params['a'].value = p['a_rd'].value
    
    if 'n_rd' in p.keys():
        m_r2.params['n'].value = p['n_rd'].value
    
    if 'k_rd' in p.keys():
        m_r2.params['k'].value = p['k_rd'].value

        
        
    X_raw = df['Bot LED Intensity (New umol)'].values  # Red
    Y_raw = df['Top LED Intensity (New umol)'].values  # Green
    Z1_raw = df['FL1 Mean'].values
    Z2_raw = df['FL3 Mean'].values

    data_raw = zip(X_raw, Y_raw, Z1_raw, Z2_raw)

    r_values = sorted(set(X_raw))
    g_values = sorted(set(Y_raw))

    Z1 = np.zeros((len(r_values), len(g_values)))
    Z2 = np.zeros((len(r_values), len(g_values)))
    for d in data_raw:
        idx_i = r_values.index(d[0])
        idx_j = g_values.index(d[1])
        Z1[idx_i][idx_j] = d[2]
        Z2[idx_i][idx_j] = d[3]

    Z1[Z1 == 0] = np.nan
    Z2[Z2 == 0] = np.nan

    Z2 = Z2 - 368 - Z1 * 0.00225
    
    Z = np.flipud(np.fliplr(simulate_array(mux_wells, m_g2)))
    Zd1 = (Z1 - Z) / (0.1*Z1)
    
    Z = np.flipud(np.fliplr(simulate_array(mux_wells, m_r2)))
    Zd2 = (Z2 - Z) / (0.1*Z2)
    
#     Z1_err = np.sum(Zd1[~np.isnan(Zd1)]**2)
#     Z2_err = np.sum(Zd2[~np.isnan(Zd2)]**2)

    if plot:
        plt.subplot(2,3,1)
        plt.imshow(Z1, interpolation='nearest', norm = LogNorm(vmin=1e3, vmax=1e5))

        Z = np.flipud(np.fliplr(simulate_array(mux_wells, m_g2)))
        plt.subplot(2,3,2)
        plt.imshow(Z, interpolation='nearest', norm = LogNorm(vmin=1e3, vmax=1e5))

        Zd1 = (Z1 - Z) / Z1
        plt.subplot(2,3,3)
        plt.imshow(Zd1, interpolation='nearest', cmap='bwr', vmin = -0.5, vmax = 0.5)

        plt.subplot(2,3,4)
        plt.imshow(Z2, interpolation='nearest', norm = LogNorm(vmin=4e2, vmax=4e3))

        plt.subplot(2,3,5)
        Z = np.flipud(np.fliplr(simulate_array(mux_wells, m_r2)))
        plt.imshow(Z, interpolation='nearest', norm = LogNorm(vmin=4e2, vmax=4e3))

        Zd2 = (Z2 - Z) / Z2
        plt.subplot(2,3,6)
        plt.imshow(Zd2, interpolation='nearest', cmap='bwr', vmin = -0.5, vmax = 0.5)

        plt.show()
    
#     return np.array(Zd1[~np.isnan(Zd1)].tolist())

#     return np.array(Zd2[~np.isnan(Zd2)].tolist())
    
    if return_models:
        return m_g2, m_r2
    
    return np.array(Zd1[~np.isnan(Zd1)].tolist() + Zd2[~np.isnan(Zd2)].tolist())

p = lm.Parameters()
# p.add('alpha', value = 0.5, vary = True, max = 1)
p.add('k_rg', value = 1, vary = True)
p.add('b_rg', value = 1500, vary = True)
p.add('a_rg', value = 85000, vary = True)
p.add('n_rg', value = 2.1, vary = True)

p.add('k_rd', value = 1, vary = True)
p.add('b_rd', value = 500, vary = True)
p.add('a_rd', value = 2700, vary = True)
p.add('n_rd', value = 1.3, vary = True)

r = lm.minimize(err, p)

import pickle

m_g, m_r = err(r.params, plot=True, return_models=True)

fname = './fit_results/mux_gfp'
m_g.params.dump(open('{}.params'.format(fname),'wb'))
pickle.dump(lm.fit_report(m_g),open('{}.p'.format(fname),'wb'))

fname = './fit_results/mux_mch'
m_r.params.dump(open('{}.params'.format(fname),'wb'))
pickle.dump(lm.fit_report(m_r),open('{}.p'.format(fname),'wb'))

print lm.fit_report(r)
