# Supplementary material for: A photoconversion model for full spectral programming and multiplexing of optogenetic systems
Source: Mol Syst Biol. 2017 Apr 24;13(4):926. doi: 10.15252/msb.20167456 (PMC5408778; doi:10.15252/msb.20167456)
Supplement: Supplementary file 16 — Dataset EV8 [file MSB-13-926-s016.zip › dataset_ev8_mux_data_and_analysis/mux_analysis/mux_program_generation.ipynb]

# %% [markdown]
# 8 multiplexing programs

1: Log-ramp GFP (PROG GREEN)

2: Log-ramp mCherry (PROG RED)

3: Sum of 1 and 2

4: 1 and 2 together (PROG DUAL)

5: Dual sines (PROG DUAL)

6: Sine + stairs (PROG DUAL)

7: Dual stairs (PROG DUAL)

8: Shifted arb (PROG DUAL)

# %% [code]
import os
import sys
import numpy as np
import matplotlib.pyplot as plt
from scipy.interpolate import interp1d

%matplotlib inline

sys.path.extend(["../../lsc"])

import lsc
reload(lsc)

mg = lsc.Model.from_path('../mux_model_parameters/mux_gfp_m01/mux_gfp.params')
mr = lsc.Model.from_path('../mux_model_parameters/hmux_mch_m01/mux_mch.params', hill_type='rep')

# %% [markdown]
## 1. Log-ramp GFP (PROG GREEN)

# %% [code]
ref_t = np.linspace(0,480,481)
log_ramp_frac_log = np.zeros(len(ref_t))
for i,t in enumerate(ref_t):
    if t < 210:
        log_ramp_frac_log[i] = 0.9 * t / 210
    elif t < 270:
        log_ramp_frac_log[i] = 0.9
    else:
        log_ramp_frac_log[i] = 0.9 - 0.5 * (t - 270) / 210

b = mg.params['b'].value
a = mg.params['a'].value
min_gfp_log = np.log(b)
max_gfp_log = np.log(b + a)
log_ramp_gfp = np.exp(min_gfp_log) * np.exp((max_gfp_log - min_gfp_log) * log_ramp_frac_log)
log_ramp_frac = (log_ramp_gfp - b) / a
ref = interp1d(ref_t, log_ramp_frac)

print ref(ref_t).tolist()

# %% [code]
ref_t = np.linspace(0,480,481)
log_ramp_frac_log = np.zeros(len(ref_t))
for i,t in enumerate(ref_t):
    if t < 210:
        log_ramp_frac_log[i] = 0.9 * t / 210
    elif t < 270:
        log_ramp_frac_log[i] = 0.9
    else:
        log_ramp_frac_log[i] = 0.9 - 0.5 * (t - 270) / 210

b = mg.params['b'].value
a = mg.params['a'].value
min_gfp_log = np.log(b)
max_gfp_log = np.log(b + a)
log_ramp_gfp = np.exp(min_gfp_log) * np.exp((max_gfp_log - min_gfp_log) * log_ramp_frac_log)
log_ramp_frac = (log_ramp_gfp - b) / a
ref = interp1d(ref_t, log_ramp_frac)

prog_t = np.linspace(0,480,49)
init_shift = 4
init_intens = np.array([mg.gfp_to_inten('520-2-kb', y) for y in interp1d(ref_t,log_ramp_gfp)(prog_t)])
init_intens = np.roll(init_intens, -init_shift)
init_intens[-init_shift:] = init_intens[-(init_shift+1)]

green_init = lsc.LEDProgram('520-2-kb', 0, prog_t, init_intens)
green_prog = mg.generate_program(green_init, ref, plot=False, tHorizon=20)
print green_prog['y']

# %% [code]
plt.plot(ref_t, mg.simulate_led(green_prog)(ref_t),'g-')
plt.plot(ref_t, mr.simulate_led(green_prog)(ref_t),'r-')
plt.plot(ref_t, log_ramp_gfp, 'k-')
plt.yscale('log')
plt.show()

# %% [markdown]
## 2. Log-ramp mCherry (PROG RED)

# %% [code]
ref_t = np.linspace(0,480,481)
log_ramp_frac_log = np.zeros(len(ref_t))
for i,t in enumerate(ref_t):
    if t < 210:
        log_ramp_frac_log[i] = 0.9 * t / 210
    elif t < 270:
        log_ramp_frac_log[i] = 0.9
    else:
        log_ramp_frac_log[i] = 0.9 - 0.5 * (t - 270) / 210

b = mr.params['b'].value
a = mr.params['a'].value
min_mch_log = np.log(b)
max_mch_log = np.log(b + a)
log_ramp_mch = np.exp(min_mch_log) * np.exp((max_mch_log - min_mch_log) * log_ramp_frac_log)
log_ramp_frac = (log_ramp_mch - b) / a
ref = interp1d(ref_t, log_ramp_frac)

print ref(ref_t).tolist()

# %% [code]
ref_t = np.linspace(0,480,481)
log_ramp_frac_log = np.zeros(len(ref_t))
for i,t in enumerate(ref_t):
    if t < 210:
        log_ramp_frac_log[i] = 0.9 * t / 210
    elif t < 270:
        log_ramp_frac_log[i] = 0.9
    else:
        log_ramp_frac_log[i] = 0.9 - 0.5 * (t - 270) / 210

b = mr.params['b'].value
a = mr.params['a'].value
min_mch_log = np.log(b)
max_mch_log = np.log(b + a)
log_ramp_mch = np.exp(min_mch_log) * np.exp((max_mch_log - min_mch_log) * log_ramp_frac_log)
log_ramp_frac = (log_ramp_mch - b) / a
ref = interp1d(ref_t, log_ramp_frac)

prog_t = np.linspace(0,480,49)
init_shift = 4
init_intens = np.array([mr.gfp_to_inten('660-ls', y) for y in interp1d(ref_t,log_ramp_mch)(prog_t)])
init_intens = np.roll(init_intens, -init_shift)
init_intens[-init_shift:] = init_intens[-(init_shift+1)]

red_init = lsc.LEDProgram('660-ls', 20, prog_t, init_intens)

plt.plot(ref_t, mr.simulate_led(red_init)(ref_t))
plt.show()

red_prog = mr.generate_program(red_init, ref, plot=False, tHorizon=20)
print red_prog['y']

# %% [code]
plt.plot(ref_t, mg.simulate_led(red_prog)(ref_t),'g-')
plt.plot(ref_t, mr.simulate_led(red_prog)(ref_t),'r-')
plt.plot(ref_t, log_ramp_mch, 'k-')
plt.yscale('log')
plt.show()

# %% [markdown]
## 3. Sum of 1. and 2.

# %% [code]
sum_prog = lsc.WellProgram(green_prog, red_prog)
plt.plot(ref_t, mg.simulate_well(sum_prog)(ref_t),'g-')
plt.plot(ref_t, mr.simulate_well(sum_prog)(ref_t),'r-')
plt.plot(ref_t, log_ramp_mch, 'k-')
plt.plot(ref_t, log_ramp_gfp, 'k-')
plt.yscale('log')
plt.show()

# %% [markdown]
## 4. Compensated sum of 1. and 2. (PROG DUAL)

# %% [code]
ref_t = np.linspace(0,480,481)
log_ramp_frac_log = np.zeros(len(ref_t))
for i,t in enumerate(ref_t):
    if t < 210:
        log_ramp_frac_log[i] = 0.9 * t / 210
    elif t < 270:
        log_ramp_frac_log[i] = 0.9
    else:
        log_ramp_frac_log[i] = 0.9 - 0.5 * (t - 270) / 210

b = mg.params['b'].value
a = mg.params['a'].value
min_gfp_log = np.log(b)
max_gfp_log = np.log(b + a)
log_ramp_gfp = np.exp(min_gfp_log) * np.exp((max_gfp_log - min_gfp_log) * log_ramp_frac_log)
log_ramp_frac = (log_ramp_gfp - b) / a
ref = interp1d(ref_t, log_ramp_frac)

prog_t = np.linspace(0,480,49)
init_shift = 4
init_intens = np.array([mg.gfp_to_inten('520-2-kb', y) for y in interp1d(ref_t,log_ramp_gfp)(prog_t)])
init_intens = np.roll(init_intens, -init_shift)
init_intens[-init_shift:] = init_intens[-(init_shift+1)]

green_init = lsc.LEDProgram('520-2-kb', 0, prog_t, init_intens)
green_prog = mg.generate_program(green_init, ref, plot=False, tHorizon=20, pert_ledprogram = red_prog)
print green_prog['y']

# %% [code]
sum_prog = lsc.WellProgram(green_prog, red_prog)
plt.plot(ref_t, mg.simulate_well(sum_prog)(ref_t),'g-')
plt.plot(ref_t, mr.simulate_well(sum_prog)(ref_t),'r-')
plt.plot(ref_t, log_ramp_mch, 'k-')
plt.plot(ref_t, log_ramp_gfp, 'k-')
plt.yscale('log')
plt.show()

# %% [markdown]
## 5. Dual Sines (PROG DUAL)

# %% [code]
ref_t = np.linspace(0,480,481)
ref_frac_log = np.zeros(len(ref_t))
for i,t in enumerate(ref_t):
    ref_frac_log[i] = 0.5 + 0.3 * np.sin(2 * np.pi * t / 480)

b = mr.params['b'].value
a = mr.params['a'].value
min_mch_log = np.log(b)
max_mch_log = np.log(b + a)
log_sine_mch = np.exp(min_mch_log) * np.exp((max_mch_log - min_mch_log) * ref_frac_log)
log_sine_frac = (log_sine_mch - b) / a
ref = interp1d(ref_t, log_sine_frac)

print ref(ref_t).tolist()

# %% [code]
ref_t = np.linspace(0,480,481)
ref_frac_log = np.zeros(len(ref_t))
for i,t in enumerate(ref_t):
    ref_frac_log[i] = 0.5 + 0.3 * np.sin(2 * np.pi * t / 480)

b = mr.params['b'].value
a = mr.params['a'].value
min_mch_log = np.log(b)
max_mch_log = np.log(b + a)
log_sine_mch = np.exp(min_mch_log) * np.exp((max_mch_log - min_mch_log) * ref_frac_log)
log_sine_frac = (log_sine_mch - b) / a
ref = interp1d(ref_t, log_sine_frac)

prog_t = np.linspace(0,480,49)
init_shift = 4
init_intens = np.array([mr.gfp_to_inten('660-ls', y) for y in interp1d(ref_t,log_sine_mch)(prog_t)])
init_intens = np.roll(init_intens, -init_shift)
init_intens[-init_shift:] = init_intens[-(init_shift+1)]

red_pre = mr.gfp_to_inten('660-ls', b + log_sine_frac[0] * a)
red_init = lsc.LEDProgram('660-ls', red_pre, prog_t, init_intens)

red_prog = mr.generate_program(red_init, ref, plot=False, tHorizon=20)
print red_prog['y']

# %% [code]
ref_t = np.linspace(0,480,481)
ref_frac_log = np.zeros(len(ref_t))
for i,t in enumerate(ref_t):
    ref_frac_log[i] = 0.7 + 0.2 * np.sin(2 * np.pi * t / 360)

b = mg.params['b'].value
a = mg.params['a'].value
min_gfp_log = np.log(b)
max_gfp_log = np.log(b + a)
log_sine_gfp = np.exp(min_gfp_log) * np.exp((max_gfp_log - min_gfp_log) * ref_frac_log)
log_sine_frac = (log_sine_gfp - b) / a
ref = interp1d(ref_t, log_sine_frac)

print ref(ref_t).tolist()

# %% [code]
ref_t = np.linspace(0,480,481)
ref_frac_log = np.zeros(len(ref_t))
for i,t in enumerate(ref_t):
    ref_frac_log[i] = 0.7 + 0.2 * np.sin(2 * np.pi * t / 360)

b = mg.params['b'].value
a = mg.params['a'].value
min_gfp_log = np.log(b)
max_gfp_log = np.log(b + a)
log_sine_gfp = np.exp(min_gfp_log) * np.exp((max_gfp_log - min_gfp_log) * ref_frac_log)
log_sine_frac = (log_sine_gfp - b) / a
ref = interp1d(ref_t, log_sine_frac)

prog_t = np.linspace(0,480,49)
init_shift = 4
init_intens = np.array([mg.gfp_to_inten('520-2-kb', y) for y in interp1d(ref_t,log_sine_gfp)(prog_t)])
init_intens = np.roll(init_intens, -init_shift)
init_intens[-init_shift:] = init_intens[-(init_shift+1)]

green_pre = mg.gfp_to_inten('520-2-kb', b + log_sine_frac[0] * a, '660-ls', red_pre)
print green_pre
green_init = lsc.LEDProgram('520-2-kb', green_pre, prog_t, init_intens)
green_prog = mg.generate_program(green_init, ref, plot=False, tHorizon=20, pert_ledprogram = red_prog)
print green_prog['y']

# %% [code]
print red_pre
sum_prog = lsc.WellProgram(green_prog, red_prog)
plt.plot(ref_t, mg.simulate_well(sum_prog)(ref_t),'g-')
plt.plot(ref_t, mr.simulate_well(sum_prog)(ref_t),'r-')
plt.plot(ref_t, log_sine_mch, 'k-')
plt.plot(ref_t, log_sine_gfp, 'k-')
plt.yscale('log')
plt.show()

# %% [markdown]
## 6. Sine + stairs (PROG DUAL)

# %% [code]
ref_t = np.linspace(0,480,481)
ref_frac_log = np.zeros(len(ref_t))
for i,t in enumerate(ref_t):
    ref_frac_log[i] = 0.5 + 0.3 * np.sin(2 * np.pi * t / 480)

b = mr.params['b'].value
a = mr.params['a'].value
min_mch_log = np.log(b)
max_mch_log = np.log(b + a)
log_sine_mch = np.exp(min_mch_log) * np.exp((max_mch_log - min_mch_log) * ref_frac_log)
log_sine_frac = (log_sine_mch - b) / a
ref = interp1d(ref_t, log_sine_frac)

prog_t = np.linspace(0,480,49)
init_shift = 4
init_intens = np.array([mr.gfp_to_inten('660-ls', y) for y in interp1d(ref_t,log_sine_mch)(prog_t)])
init_intens = np.roll(init_intens, -init_shift)
init_intens[-init_shift:] = init_intens[-(init_shift+1)]

red_pre = mr.gfp_to_inten('660-ls', b + log_sine_frac[0] * a)
print red_pre
red_init = lsc.LEDProgram('660-ls', red_pre, prog_t, init_intens)

red_prog = mr.generate_program(red_init, ref, plot=False, tHorizon=20)
print red_prog['y']

# %% [code]
ref_t = np.linspace(0,480,481)
ref_frac_log = np.zeros(len(ref_t))
for i,t in enumerate(ref_t):
    if t < 80:
        ref_frac_log[i] = 0.0
    elif t < 120:
        ref_frac_log[i] = 0.2 * (t-80) / 40
    elif t < 200:
        ref_frac_log[i] = 0.2
    elif t < 240:
        ref_frac_log[i] = 0.2 + 0.2 * (t-200) / 40
    elif t < 320:
        ref_frac_log[i] = 0.4
    elif t < 360:
        ref_frac_log[i] = 0.4 + 0.2 * (t-320) / 40
    elif t < 440:
        ref_frac_log[i] = 0.6
    else:
        ref_frac_log[i] = 0.6 + 0.2 * (t-440) / 40

b = mg.params['b'].value
a = mg.params['a'].value
min_gfp_log = np.log(b)
max_gfp_log = np.log(b + a)
log_step_gfp = np.exp(min_gfp_log) * np.exp((max_gfp_log - min_gfp_log) * ref_frac_log)
log_step_frac = (log_step_gfp - b) / a
ref = interp1d(ref_t, log_step_frac)

print ref(ref_t).tolist()

# %% [code]
ref_t = np.linspace(0,480,481)
ref_frac_log = np.zeros(len(ref_t))
for i,t in enumerate(ref_t):
    if t < 80:
        ref_frac_log[i] = 0.0
    elif t < 120:
        ref_frac_log[i] = 0.2 * (t-80) / 40
    elif t < 200:
        ref_frac_log[i] = 0.2
    elif t < 240:
        ref_frac_log[i] = 0.2 + 0.2 * (t-200) / 40
    elif t < 320:
        ref_frac_log[i] = 0.4
    elif t < 360:
        ref_frac_log[i] = 0.4 + 0.2 * (t-320) / 40
    elif t < 440:
        ref_frac_log[i] = 0.6
    else:
        ref_frac_log[i] = 0.6 + 0.2 * (t-440) / 40

b = mg.params['b'].value
a = mg.params['a'].value
min_gfp_log = np.log(b)
max_gfp_log = np.log(b + a)
log_step_gfp = np.exp(min_gfp_log) * np.exp((max_gfp_log - min_gfp_log) * ref_frac_log)
log_step_frac = (log_step_gfp - b) / a
ref = interp1d(ref_t, log_step_frac)

prog_t = np.linspace(0,480,49)
init_shift = 4
init_intens = np.array([mg.gfp_to_inten('520-2-kb', y) for y in interp1d(ref_t,log_step_gfp)(prog_t)])
init_intens = np.roll(init_intens, -init_shift)
init_intens[-init_shift:] = init_intens[-(init_shift+1)]

green_pre = 0
print green_pre
green_init = lsc.LEDProgram('520-2-kb', green_pre, prog_t, init_intens)
green_prog = mg.generate_program(green_init, ref, plot=False, tHorizon=20, pert_ledprogram = red_prog)
print green_prog['y']

# %% [code]
sum_prog = lsc.WellProgram(green_prog, red_prog)
plt.plot(ref_t, mg.simulate_well(sum_prog)(ref_t),'g-')
plt.plot(ref_t, mr.simulate_well(sum_prog)(ref_t),'r-')
plt.plot(ref_t, log_sine_mch, 'k-')
plt.plot(ref_t, log_step_gfp, 'k-')
plt.yscale('log')
plt.show()

# %% [markdown]
## 7. Dual stairs (PROG DUAL)

# %% [code]
ref_t = np.linspace(0,480,481)
ref_frac_log = np.zeros(len(ref_t))
for i,t in enumerate(ref_t):
    if t < 80:
        ref_frac_log[i] = 1 - 0.0
    elif t < 120:
        ref_frac_log[i] = 1 - 0.2 * (t-80) / 40
    elif t < 200:
        ref_frac_log[i] = 1 - 0.2
    elif t < 240:
        ref_frac_log[i] = 1 - (0.2 + 0.2 * (t-200) / 40)
    elif t < 320:
        ref_frac_log[i] = 1 - 0.4
    elif t < 360:
        ref_frac_log[i] = 1 - (0.4 + 0.2 * (t-320) / 40)
    elif t < 440:
        ref_frac_log[i] = 1 - 0.6
    else:
        ref_frac_log[i] = 1 - (0.6 + 0.2 * (t-440) / 40)

b = mr.params['b'].value
a = mr.params['a'].value
min_mch_log = np.log(b)
max_mch_log = np.log(b + a)
log_step_mch = np.exp(min_mch_log) * np.exp((max_mch_log - min_mch_log) * ref_frac_log)
log_step_frac = (log_step_mch - b) / a
ref = interp1d(ref_t, log_step_frac)

print ref(ref_t).tolist()

# %% [code]
ref_t = np.linspace(0,480,481)
ref_frac_log = np.zeros(len(ref_t))
for i,t in enumerate(ref_t):
    if t < 80:
        ref_frac_log[i] = 1 - 0.0
    elif t < 120:
        ref_frac_log[i] = 1 - 0.2 * (t-80) / 40
    elif t < 200:
        ref_frac_log[i] = 1 - 0.2
    elif t < 240:
        ref_frac_log[i] = 1 - (0.2 + 0.2 * (t-200) / 40)
    elif t < 320:
        ref_frac_log[i] = 1 - 0.4
    elif t < 360:
        ref_frac_log[i] = 1 - (0.4 + 0.2 * (t-320) / 40)
    elif t < 440:
        ref_frac_log[i] = 1 - 0.6
    else:
        ref_frac_log[i] = 1 - (0.6 + 0.2 * (t-440) / 40)

b = mr.params['b'].value
a = mr.params['a'].value
min_mch_log = np.log(b)
max_mch_log = np.log(b + a)
log_step_mch = np.exp(min_mch_log) * np.exp((max_mch_log - min_mch_log) * ref_frac_log)
log_step_frac = (log_step_mch - b) / a
ref = interp1d(ref_t, log_step_frac)

prog_t = np.linspace(0,480,49)
init_shift = 4
init_intens = np.array([mr.gfp_to_inten('660-ls', y) for y in interp1d(ref_t,log_step_mch)(prog_t)])
init_intens = np.roll(init_intens, -init_shift)
init_intens[-init_shift:] = init_intens[-(init_shift+1)]

red_pre = mr.gfp_to_inten('660-ls', b + log_step_frac[0] * a)
print red_pre
red_init = lsc.LEDProgram('660-ls', red_pre, prog_t, init_intens)

red_prog = mr.generate_program(red_init, ref, plot=False, tHorizon=20)
print red_prog['y']

# %% [code]
ref_t = np.linspace(0,480,481)
ref_frac_log = np.zeros(len(ref_t))
for i,t in enumerate(ref_t):
    if t < 80:
        ref_frac_log[i] = 0.0
    elif t < 120:
        ref_frac_log[i] = 0.2 * (t-80) / 40
    elif t < 200:
        ref_frac_log[i] = 0.2
    elif t < 240:
        ref_frac_log[i] = 0.2 + 0.2 * (t-200) / 40
    elif t < 320:
        ref_frac_log[i] = 0.4
    elif t < 360:
        ref_frac_log[i] = 0.4 + 0.2 * (t-320) / 40
    elif t < 440:
        ref_frac_log[i] = 0.6
    else:
        ref_frac_log[i] = 0.6 + 0.2 * (t-440) / 40
        
b = mg.params['b'].value
a = mg.params['a'].value
min_gfp_log = np.log(b)
max_gfp_log = np.log(b + a)
log_step_gfp = np.exp(min_gfp_log) * np.exp((max_gfp_log - min_gfp_log) * ref_frac_log)
log_step_frac = (log_step_gfp - b) / a
ref = interp1d(ref_t, log_step_frac)

prog_t = np.linspace(0,480,49)
init_shift = 4
init_intens = np.array([mg.gfp_to_inten('520-2-kb', y) for y in interp1d(ref_t,log_step_gfp)(prog_t)])
init_intens = np.roll(init_intens, -init_shift)
init_intens[-init_shift:] = init_intens[-(init_shift+1)]

green_pre = 0
print green_pre
green_init = lsc.LEDProgram('520-2-kb', green_pre, prog_t, init_intens)
green_prog = mg.generate_program(green_init, ref, plot=False, tHorizon=20, pert_ledprogram = red_prog)
print green_prog['y']

# %% [code]
sum_prog = lsc.WellProgram(green_prog, red_prog)
plt.plot(ref_t, mg.simulate_well(sum_prog)(ref_t),'g-')
plt.plot(ref_t, mr.simulate_well(sum_prog)(ref_t),'r-')
plt.plot(ref_t, log_step_mch, 'k-')
plt.plot(ref_t, log_step_gfp, 'k-')
plt.yscale('log')
plt.show()

# %% [markdown]
## 8. Shifted arb (PROG DUAL)

# %% [code]
ref_t = np.linspace(0,480,481)
ref_frac_log = np.zeros(len(ref_t))
for i,t in enumerate(ref_t):
    if t < 80:
        ref_frac_log[i] = 0.7 * t / 80
    elif t < 120:
        ref_frac_log[i] = 0.7
    elif t < 180:
        ref_frac_log[i] = 0.7 - 0.2 * (t - 120) / 60
    elif t < 220:
        ref_frac_log[i] = 0.5
    elif t < 440:
        ref_frac_log[i] = 0.5 + 0.25 * np.sin(2*np.pi * (t-220)/220)
    else:
        ref_frac_log[i] = 0.5

b = mr.params['b'].value
a = mr.params['a'].value
min_mch_log = np.log(b)
max_mch_log = np.log(b + a)
log_arb_mch = np.exp(min_mch_log) * np.exp((max_mch_log - min_mch_log) * ref_frac_log)
log_arb_frac = (log_arb_mch - b) / a
ref = interp1d(ref_t, log_arb_frac)

print ref(ref_t).tolist()

# %% [code]
ref_t = np.linspace(0,480,481)
ref_frac_log = np.zeros(len(ref_t))
for i,t in enumerate(ref_t):
    if t < 80:
        ref_frac_log[i] = 0.7 * t / 80
    elif t < 120:
        ref_frac_log[i] = 0.7
    elif t < 180:
        ref_frac_log[i] = 0.7 - 0.2 * (t - 120) / 60
    elif t < 220:
        ref_frac_log[i] = 0.5
    elif t < 440:
        ref_frac_log[i] = 0.5 + 0.25 * np.sin(2*np.pi * (t-220)/220)
    else:
        ref_frac_log[i] = 0.5

b = mr.params['b'].value
a = mr.params['a'].value
min_mch_log = np.log(b)
max_mch_log = np.log(b + a)
log_arb_mch = np.exp(min_mch_log) * np.exp((max_mch_log - min_mch_log) * ref_frac_log)
log_arb_frac = (log_arb_mch - b) / a
ref = interp1d(ref_t, log_arb_frac)

plt.plot(ref_t, log_arb_mch, 'k-')
plt.yscale('log')
plt.show()

prog_t = np.linspace(0,480,49)
init_shift = 4
init_intens = np.array([mr.gfp_to_inten('660-ls', y) for y in interp1d(ref_t,log_arb_mch)(prog_t)])
init_intens = np.roll(init_intens, -init_shift)
init_intens[-init_shift:] = init_intens[-(init_shift+1)]

red_pre = 20
print red_pre
red_init = lsc.LEDProgram('660-ls', red_pre, prog_t, init_intens)

red_prog = mr.generate_program(red_init, ref, plot=False, tHorizon=20)
print red_prog['y']

# %% [code]
ref_t = np.linspace(0,480,481)
ref_frac_log = np.zeros(len(ref_t))
for i,t in enumerate(ref_t):
    if t < 80:
        ref_frac_log[i] = 0.7 * t / 80
    elif t < 120:
        ref_frac_log[i] = 0.7
    elif t < 180:
        ref_frac_log[i] = 0.7 - 0.2 * (t - 120) / 60
    elif t < 220:
        ref_frac_log[i] = 0.5
    elif t < 440:
        ref_frac_log[i] = 0.5 + 0.25 * np.sin(2*np.pi * (t-220)/220)
    else:
        ref_frac_log[i] = 0.5
        
ref_frac_log = np.roll(ref_frac_log, 40)
ref_frac_log[:40] = 0

b = mg.params['b'].value
a = mg.params['a'].value
min_gfp_log = np.log(b)
max_gfp_log = np.log(b + a)
log_arb_gfp = np.exp(min_gfp_log) * np.exp((max_gfp_log - min_gfp_log) * ref_frac_log)
log_arb_frac = (log_arb_gfp - b) / a
ref = interp1d(ref_t, log_arb_frac)

print ref(ref_t).tolist()

# %% [code]
ref_t = np.linspace(0,480,481)
ref_frac_log = np.zeros(len(ref_t))
for i,t in enumerate(ref_t):
    if t < 80:
        ref_frac_log[i] = 0.7 * t / 80
    elif t < 120:
        ref_frac_log[i] = 0.7
    elif t < 180:
        ref_frac_log[i] = 0.7 - 0.2 * (t - 120) / 60
    elif t < 220:
        ref_frac_log[i] = 0.5
    elif t < 440:
        ref_frac_log[i] = 0.5 + 0.25 * np.sin(2*np.pi * (t-220)/220)
    else:
        ref_frac_log[i] = 0.5
        
ref_frac_log = np.roll(ref_frac_log, 40)
ref_frac_log[:40] = 0

b = mg.params['b'].value
a = mg.params['a'].value
min_gfp_log = np.log(b)
max_gfp_log = np.log(b + a)
log_arb_gfp = np.exp(min_gfp_log) * np.exp((max_gfp_log - min_gfp_log) * ref_frac_log)
log_arb_frac = (log_arb_gfp - b) / a
ref = interp1d(ref_t, log_arb_frac)

plt.plot(ref_t, log_arb_gfp, 'k-')
plt.yscale('log')
plt.show()

prog_t = np.linspace(0,480,49)
init_shift = 4
init_intens = np.array([mg.gfp_to_inten('520-2-kb', y) for y in interp1d(ref_t,log_arb_gfp)(prog_t)])
init_intens = np.roll(init_intens, -init_shift)
init_intens[-init_shift:] = init_intens[-(init_shift+1)]

green_pre = 0
print green_pre
green_init = lsc.LEDProgram('520-2-kb', green_pre, prog_t, init_intens)
green_prog = mg.generate_program(green_init, ref, plot=False, tHorizon=20, pert_ledprogram = red_prog)
print green_prog['y']

# %% [code]
sum_prog = lsc.WellProgram(green_prog, red_prog)
plt.plot(ref_t, mg.simulate_well(sum_prog)(ref_t),'g-')
plt.plot(ref_t, mr.simulate_well(sum_prog)(ref_t),'r-')
plt.plot(ref_t, log_arb_mch, 'k-')
plt.plot(ref_t, log_arb_gfp, 'k-')
plt.yscale('log')
plt.show()

# %% [code]
