# Supplementary material for: A photoconversion model for full spectral programming and multiplexing of optogenetic systems
Source: Mol Syst Biol. 2017 Apr 24;13(4):926. doi: 10.15252/msb.20167456 (PMC5408778; doi:10.15252/msb.20167456)
Supplement: Supplementary file 16 — Dataset EV8 [file MSB-13-926-s016.zip › dataset_ev8_mux_data_and_analysis/mux_analysis/fit_results/mux_gfp.params]

[["k1_0", 0.01337385836112881, true, null, 1e-06, Infinity, 0.0009437627969602107, {"tau": 0.04973044742350286, "k1_9": 0.06849758735503117, "k1_8": 0.20465165174054942, "k2_18": 0.019534764507183597, "k1_1": 0.06925341391401237, "k2_15": 0.01363945312098426, "k2_16": 0.0055530748861059446, "k2_17": 0.019215155767946687, "k1_5": 0.06975019768013843, "k1_4": 0.07086153000180433, "k2_12": 0.04126208924099179, "k2_13": 0.002813531221530428, "k2_4": 0.028712011881560386, "k1_2": 0.07503602576709704, "k2_2": 0.040728718142974595, "k2_3": 0.031117827952096822, "k2_0": 0.7526023569304563, "k2_1": 0.02629506394336186, "k2_10": 0.028825242788934183, "k2_8": 0.08275755954237915, "k2_11": 0.04342076913021103, "k1_7": 0.07470464951836533, "k1_6": 0.07226625538392309, "k1_11": 0.07470957435975951, "k1_3": 0.07101942270108837, "k1_12": 0.07849146228172627, "k2_14": -0.007216864095374088, "a": -0.06849159315526823, "k1_10": 0.07131252681936107, "b": 0.030852258238478127, "n": 0.2708569422436059}, 0.01], ["k2_0", 0.012567763120797992, true, null, 1e-06, Infinity, 0.004088437210116005, {"tau": 0.05741054181336422, "k1_9": 0.012423613363541622, "k1_8": 0.07988996473910683, "k2_18": 0.01120127575627518, "k2_15": 0.005279764241475493, "k1_1": 0.042421664041578676, "k1_0": 0.7526023569304493, "k1_3": 0.04023227302994031, "k2_17": 0.009410161358438206, "k1_5": 0.013129461867564815, "k1_4": 0.042183051485244004, "k1_7": 0.01699267852389084, "k2_13": -0.00022503877636895206, "k2_4": 0.046855571650186244, "k1_2": 0.03901278336120907, "k2_2": 0.048407920036998106, "k2_3": 0.044782067725699856, "k2_1": 0.046148481862097086, "k2_10": 0.04711417891811678, "k2_8": 0.13234666245816595, "k2_11": 0.0422151874781493, "k2_12": 0.024641399406981734, "k1_6": 0.01496660390538621, "k2_16": 0.0011504450641719134, "k1_11": 0.0370024344751118, "k1_12": 0.03509475778815646, "k2_14": -0.005174459225742527, "a": 0.11092515500146904, "k1_10": 0.042390039477536216, "b": 0.01649067940692788, "n": 0.1480415278224715}, 0.001], ["k1_1", 0.008399206070787701, true, null, 1e-06, Infinity, 0.0005923379994847765, {"tau": 0.05621242127786619, "k1_9": 0.05608402028006332, "k1_8": 0.18108459156351409, "k2_18": 0.017757618974387646, "k2_15": 0.011446475993708018, "k2_14": -0.0076163910139665, "k1_0": 0.06925341391401965, "k1_3": 0.0666800574375744, "k2_17": 0.016983621198092606, "k1_5": 0.057268536887391815, "k1_4": 0.0671767224073724, "k2_12": 0.038754747147108706, "k2_13": 0.0015153262042155943, "k2_4": 0.03650802925892894, "k1_2": 0.0693685436195749, "k2_2": 0.04617025128426863, "k2_3": 0.03768450337820609, "k2_0": 0.04242166404158539, "k2_1": 0.7166176706651467, "k2_10": 0.0366672460149349, "k2_8": 0.10800639475223549, "k2_11": 0.04619711495689699, "k1_7": 0.06225517300350076, "k1_6": 0.05976481790834233, "k2_16": 0.004058560278003199, "k1_11": 0.06843935713339534, "k1_12": 0.07048811903652993, "a": -0.017116315215758054, "k1_10": 0.06758233376059661, "b": 0.029863400248544548, "n": 0.25301523370489876}, 0.01], ["k2_1", 0.0016871014853955257, true, null, 1e-06, Infinity, 0.002680694721503781, {"tau": 0.06369847259597036, "k1_9": -0.008172545577910018, "k1_8": 0.03683467792390309, "k2_18": 0.007680951813741484, "k2_15": 0.0014852955433137666, "k1_1": 0.7166176706651469, "k1_0": 0.026295063943358798, "k1_3": 0.030633364880699687, "k2_17": 0.005281085522067015, "k1_5": -0.007631121694089582, "k1_4": 0.03349845437614386, "k1_7": -0.003968781051611201, "k2_13": -0.002232677795587458, "k2_4": 0.05614241740979129, "k1_2": 0.027380030956881223, "k2_2": 0.05383511583278284, "k2_3": 0.05224890749905854, "k2_0": 0.04614848186209971, "k2_10": 0.05645844734367265, "k2_8": 0.1631739486474025, "k2_11": 0.043824641208989074, "k2_12": 0.019053935013264918, "k1_6": -0.005943196732785472, "k2_16": -0.0012627150987571218, "k1_11": 0.024550364509967035, "k1_12": 0.020039323531691272, "k2_14": -0.005429714304582825, "a": 0.18530453123929128, "k1_10": 0.03362105576700782, "b": 0.01226174813761784, "n": 0.10949936898282958}, 0.001], ["k1_2", 0.004797123795499236, true, null, 1e-06, Infinity, 0.00032418002410621364, {"tau": 0.05110624292793419, "k1_9": 0.06759376278166546, "k1_8": 0.2039979569178339, "k2_18": 0.01912407426163497, "k2_15": 0.013243768349089026, "k1_1": 0.06936854361957491, "k1_0": 0.07503602576710641, "k1_3": 0.07101579922299528, "k2_17": 0.01879311031904448, "k1_5": 0.06884210244576003, "k1_4": 0.07093842424740461, "k1_7": 0.07384582172963582, "k2_13": 0.002504343856846056, "k2_4": 0.02977038342763074, "k2_2": 0.7547074721782306, "k2_3": 0.03204816193530719, "k2_0": 0.039012783361216455, "k2_1": 0.027380030956881286, "k2_10": 0.0298856334605325, "k2_8": 0.08857163084951529, "k2_11": 0.04398153380908373, "k2_12": 0.0411028305536116, "k1_6": 0.07138414262772591, "k2_16": 0.005243060403120766, "k1_11": 0.07449379328826633, "k1_12": 0.07801170695634103, "k2_14": -0.007441507555515253, "a": -0.06295841188370796, "k1_10": 0.07138782201510727, "b": 0.029691052789553366, "n": 0.2706721848513796}, 0.01], ["k2_2", 0.005438304761982926, true, null, 1e-06, Infinity, 0.0012220397500146809, {"tau": 0.06672408675899022, "k1_9": 0.00997215541999043, "k1_8": 0.08278247637389627, "k2_18": 0.011144707117715487, "k2_15": 0.004621202546528711, "k1_1": 0.04617025128426862, "k1_0": 0.04072871814297453, "k1_3": 0.04336969046690821, "k2_17": 0.009093983998220563, "k1_5": 0.010741472650644054, "k1_4": 0.045753915207924364, "k1_7": 0.01505777939670297, "k2_13": -0.0011033549339725113, "k2_4": 0.05449583924724122, "k1_2": 0.7547074721782304, "k2_3": 0.051796236087030885, "k2_0": 0.04840792003700233, "k2_1": 0.053835115832782894, "k2_10": 0.05478779533677562, "k2_8": 0.160391851574664, "k2_11": 0.0476935285892494, "k2_12": 0.026212960195228296, "k1_6": 0.012789362462077907, "k2_16": 0.0003734776002610394, "k1_11": 0.039127008196777203, "k1_12": 0.036229355960184326, "k2_14": -0.006214749317710389, "a": 0.13983486579247892, "k1_10": 0.04596760182186984, "b": 0.018403450862008442, "n": 0.15936785434543116}, 0.001], ["k1_3", 0.0030870381610504927, true, null, 1e-06, Infinity, 0.00021633499819967458, {"tau": 0.052732841017170476, "k1_9": 0.06072964991803195, "k1_8": 0.18894209160894748, "k2_18": 0.018294513183011396, "k2_15": 0.012223008176432988, "k1_1": 0.0666800574375744, "k1_0": 0.0710194227010964, "k2_16": 0.004620613250733109, "k2_17": 0.017719775172412137, "k1_5": 0.0619235884718996, "k1_4": 0.06801159199625968, "k2_12": 0.0393962866979839, "k2_13": 0.0020194574135375984, "k2_4": 0.03281962711539733, "k1_2": 0.0710157992229953, "k2_2": 0.04336969046690825, "k2_3": 0.7327645372793163, "k2_0": 0.04023227302994729, "k2_1": 0.030633364880699756, "k2_10": 0.032958054197399826, "k2_8": 0.09610968711469832, "k2_11": 0.044523616355308035, "k1_7": 0.06684855869460135, "k1_6": 0.06440627141003288, "k1_11": 0.07035074907760866, "k1_12": 0.07310737179153194, "k2_14": -0.007395498836097805, "a": -0.03862190943924145, "k1_10": 0.06843319678890943, "b": 0.028745858507232207, "n": 0.2576638559038809}, 0.01], ["k2_3", 0.0015067581334266, true, null, 1e-06, Infinity, 0.0009474050485371765, {"tau": 0.061238270633879224, "k1_9": -2.396806112712071e-05, "k1_8": 0.053817675686807454, "k2_18": 0.009040173807947752, "k2_15": 0.002931009337747594, "k1_1": 0.03768450337820606, "k1_0": 0.031117827952095046, "k1_3": 0.7327645372793163, "k2_17": 0.006874914882149037, "k1_5": 0.0005795589771292936, "k1_4": 0.03701248290617761, "k1_7": 0.004333516542829068, "k2_13": -0.0015054819240040375, "k2_4": 0.05258005848288538, "k1_2": 0.03204816193530714, "k2_2": 0.051796236087030885, "k2_0": 0.04478206772570311, "k2_1": 0.05224890749905859, "k2_10": 0.052873854645101206, "k2_8": 0.151399048301052, "k2_11": 0.043273629334948285, "k2_12": 0.021283822728903008, "k1_6": 0.002333967252966123, "k2_16": -0.0003683558020740761, "k1_11": 0.029534032474858817, "k1_12": 0.026027777734714798, "k2_14": -0.005404143564330829, "a": 0.15625493932924553, "k1_10": 0.03716949262985681, "b": 0.013159403844495423, "n": 0.12490725865742937}, 0.001], ["k1_4", 0.00590196455510672, true, null, 1e-06, Infinity, 0.00041433257334170875, {"tau": 0.055488734755482515, "k1_9": 0.058599528575561874, "k1_8": 0.18648828921786934, "k2_18": 0.018191836740536607, "k2_15": 0.011919549647388254, "k1_1": 0.06717672240737242, "k1_0": 0.07086153000181221, "k1_3": 0.0680115919962597, "k2_17": 0.017491715923581695, "k1_5": 0.0597861272992644, "k2_11": 0.04620843580061011, "k1_7": 0.06483340146696101, "k2_13": 0.001767200622215178, "k2_4": 0.7136510118418378, "k1_2": 0.07093842424740465, "k2_2": 0.045753915207924406, "k2_3": 0.03701248290617766, "k2_0": 0.04218305148525107, "k2_1": 0.033498454376143925, "k2_10": 0.035790180953554414, "k2_8": 0.10502029815345996, "k2_12": 0.03957280570728325, "k1_6": 0.062324665217843085, "k2_16": 0.004363621537543354, "k1_11": 0.07009591467748859, "k1_12": 0.07246187373354455, "k2_14": -0.007590711155611432, "a": -0.02532705178085521, "k1_10": 0.06883838495130236, "b": 0.026617521752283747, "n": 0.2577907895227117}, 0.01], ["k2_4", 0.0018852611522682805, true, null, 1e-06, Infinity, 0.0018318814843751067, {"tau": 0.0643269705078149, "k1_9": -0.005448842806049646, "k1_8": 0.04384794169647421, "k2_18": 0.00839433929087977, "k2_15": 0.0020828285490982587, "k1_1": 0.03650802925892893, "k1_0": 0.028712011881557937, "k1_3": 0.0328196271153973, "k2_17": 0.006019315284477242, "k1_5": -0.004881087859402877, "k1_4": 0.7136510118418377, "k1_7": -0.0010827936729237988, "k2_13": -0.0019847215296238158, "k1_2": 0.029770383427630713, "k2_2": 0.054495839247241225, "k2_3": 0.0525800584828854, "k2_0": 0.046855571650189415, "k2_1": 0.05614241740979137, "k2_10": 0.0566378292473689, "k2_8": 0.16294967802014929, "k2_11": 0.04476874437110683, "k2_12": 0.020392931365836975, "k1_6": -0.0031186720158818543, "k2_16": -0.0009319255643131982, "k1_11": 0.026983883204254676, "k1_12": 0.02274101149220215, "k2_14": -0.005518409472249215, "a": 0.17967381067683247, "k1_10": 0.035775315151857015, "b": 0.011090790208145823, "n": 0.11762773367754281}, 0.001], ["k1_5", 0.011883975857671758, true, null, 1e-06, Infinity, 0.0005830053692489829, {"tau": 0.014974916484261417, "k1_9": 0.08551408034681916, "k1_8": 0.21384888727075052, "k2_18": 0.016904513532380788, "k2_15": 0.014283652099118128, "k1_1": 0.05726853688739184, "k1_0": 0.06975019768015155, "k1_3": 0.061923588471899604, "k2_17": 0.01819946862764341, "k2_10": -0.004973543213134253, "k1_4": 0.059786127299264406, "k1_7": 0.08989871266557893, "k2_13": 0.004227865394296639, "k2_4": -0.004881087859402814, "k1_2": 0.06884210244576006, "k2_2": 0.010741472650644105, "k2_3": 0.0005795589771293551, "k2_0": 0.01312946186757148, "k2_1": -0.007631121694089552, "k2_8": -0.0112222554317441, "k2_11": 0.02062986237885089, "k2_12": 0.03471142901578314, "k1_6": 0.08840452844289914, "k2_16": 0.0067885926955300905, "k1_11": 0.0703410730444084, "k1_12": 0.07758600080472057, "k2_14": -0.005231892499965966, "a": -0.20615902007352513, "k1_10": 0.06022453603018999, "b": 0.030088815517327127, "n": 0.24174941603816752}, 0.01], ["k2_5", 1e-06, false, null, 1e-06, Infinity, 0, null, 1e-06], ["k1_6", 0.009846728169964014, true, null, 1e-06, Infinity, 0.0004989891556023593, {"tau": 0.01735229886708413, "k1_9": 0.08727357651978854, "k1_8": 0.2203262345865424, "k2_18": 0.017450648016422866, "k2_15": 0.014637666737282633, "k1_1": 0.059764817908342364, "k1_0": 0.07226625538393637, "k1_3": 0.06440627141003293, "k2_17": 0.018721367582168122, "k1_5": 0.08840452844289914, "k1_4": 0.062324665217843085, "k2_12": 0.03617555625628105, "k2_13": 0.004260154431089475, "k2_4": -0.003118672015881787, "k1_2": 0.07138414262772597, "k2_2": 0.012789362462077963, "k2_3": 0.0023339672529661877, "k2_0": 0.01496660390539312, "k2_1": -0.005943196732785438, "k2_10": -0.0032024583163232814, "k2_8": -0.005314691162121964, "k2_11": 0.022569906384663347, "k1_7": 0.0919012427679809, "k2_16": 0.0069094262824899505, "k1_11": 0.07281621215093227, "k1_12": 0.08008371508177117, "k2_14": -0.005506817043397866, "a": -0.20468807507254125, "k1_10": 0.06278125039472426, "b": 0.02721980108891973, "n": 0.25061203684981653}, 0.01], ["k2_6", 1e-06, false, null, 1e-06, Infinity, 0, null, 1e-06], ["k1_7", 0.01073830171673229, true, null, 1e-06, Infinity, 0.0005486435394797499, {"tau": 0.020053672903757213, "k1_9": 0.08872838124166856, "k1_8": 0.22617060023435398, "k2_18": 0.018097836443370218, "k2_15": 0.015007846919065919, "k1_1": 0.06225517300350076, "k1_0": 0.07470464951837875, "k1_3": 0.06684855869460136, "k2_17": 0.01930740390693265, "k1_5": 0.08989871266557893, "k1_4": 0.06483340146696101, "k2_12": 0.037633484123922076, "k2_13": 0.00428721202614244, "k2_4": -0.0010827936729237457, "k1_2": 0.07384582172963586, "k2_2": 0.015057779396703, "k2_3": 0.004333516542829118, "k2_0": 0.016992678523898002, "k2_1": -0.003968781051611176, "k2_10": -0.0011561007339483602, "k2_8": 0.0006471468692322901, "k2_11": 0.02466382391953812, "k1_6": 0.09190124276798087, "k2_16": 0.007024291619049125, "k1_11": 0.07520190370732811, "k1_12": 0.08245734627463684, "k2_14": -0.005794631383432793, "a": -0.2018814466679637, "k1_10": 0.06530444600925085, "b": 0.02756891578635371, "n": 0.25966186782380735}, 0.01], ["k2_7", 1e-06, false, null, 1e-06, Infinity, 0, null, 1e-06], ["k1_8", 0.006680038298151225, true, null, 1e-06, Infinity, 0.00011270184193940756, {"tau": 0.288754338081406, "k1_9": 0.21046691747585558, "k1_1": 0.18108459156351447, "k2_18": 0.07002870808424555, "k2_15": 0.11031305918075096, "k2_14": 0.09229630730633907, "k1_0": 0.20465165174059255, "k1_3": 0.1889420916089476, "k2_17": 0.08685255659803387, "k1_5": 0.21384888727075102, "k1_4": 0.18648828921786947, "k2_12": 0.13676185157269033, "k2_13": 0.1054492690715785, "k2_4": 0.043847941696473845, "k1_2": 0.2039979569178342, "k2_2": 0.08278247637389598, "k2_3": 0.0538176756868069, "k2_0": 0.0798899647391408, "k2_1": 0.0368346779239025, "k2_10": 0.043841429472727726, "k2_8": 0.46893458461246096, "k2_11": 0.09777612462908895, "k1_7": 0.2261706002343548, "k1_6": 0.22032623458654318, "k2_16": 0.10384326934289495, "k1_11": 0.2049010478973443, "k1_12": 0.24028869038953132, "a": -0.3303068416383966, "k1_10": 0.18772086906710145, "b": 0.0923468850186445, "n": 0.734163909077772}, 0.01], ["k2_8", 0.0008664174712685879, true, null, 1e-06, Infinity, 0.00030214868999235705, {"tau": 0.3578463881194136, "k1_9": -0.013341663407937979, "k1_8": 0.468934584612462, "k2_18": -0.007147125607514812, "k2_15": 0.018700658170051565, "k1_1": 0.1080063947522353, "k1_0": 0.0827575595423766, "k1_3": 0.09610968711469814, "k2_17": 0.000679731360959026, "k1_5": -0.011222255431743539, "k1_4": 0.10502029815345978, "k1_7": 0.0006471468692328328, "k2_13": 0.0288723166463293, "k2_4": 0.16294967802014837, "k1_2": 0.08857163084951529, "k2_2": 0.16039185157466332, "k2_3": 0.15139904830105125, "k2_0": 0.13234666245818355, "k2_1": 0.16317394864740176, "k2_10": 0.16323740460815733, "k2_11": 0.1255644465583779, "k2_12": 0.05452589855903403, "k1_6": -0.005314691162121456, "k2_16": 0.026762315080686737, "k1_11": 0.07655655405256998, "k1_12": 0.06377992630576562, "k2_14": 0.0338527661536535, "a": 0.5583442863164314, "k1_10": 0.10527421471356319, "b": 0.07624861262150094, "n": 0.37274148170997723}, 0.001], ["k1_9", 0.011452407673833487, true, null, 1e-06, Infinity, 0.000574027044723493, {"tau": 0.01368721521696243, "k1_8": 0.21046691747585522, "k2_18": 0.016634317591795966, "k2_15": 0.014175474496912269, "k1_1": 0.05608402028006334, "k1_0": 0.06849758735504412, "k1_3": 0.06072964991803197, "k2_17": 0.017952468860859258, "k1_5": 0.08551408034681916, "k1_4": 0.058599528575561874, "k1_7": 0.0887283812416686, "k2_13": 0.004322950818936613, "k2_4": -0.005448842806049583, "k1_2": 0.06759376278166548, "k2_2": 0.009972155419990473, "k2_3": -2.3968061127062838e-05, "k2_0": 0.012423613363548209, "k2_1": -0.008172545577909989, "k2_10": -0.00554076423860875, "k2_8": -0.013341663407938562, "k2_11": 0.019859471946238917, "k2_12": 0.03413533274855799, "k1_6": 0.08727357651978854, "k2_16": 0.006829497574666795, "k1_11": 0.06911124166224239, "k1_12": 0.07637337251236151, "k2_14": -0.004969053649561969, "a": -0.20541425678686748, "k1_10": 0.05903610149154713, "b": 0.024159184767072406, "n": 0.23645826534518125}, 0.01], ["k2_9", 1e-06, false, null, 1e-06, Infinity, 0, null, 1e-06], ["k1_10", 0.006298616361684828, true, null, 1e-06, Infinity, 0.00044423342728331847, {"tau": 0.055677919296005754, "k1_9": 0.0590361014915471, "k1_8": 0.18772086906710125, "k2_18": 0.018327850674074057, "k2_15": 0.012031840402328286, "k1_1": 0.06758233376059658, "k1_0": 0.07131252681936875, "k1_3": 0.06843319678890937, "k2_17": 0.017629120413194067, "k1_5": 0.06022453603018995, "k1_4": 0.06883838495130232, "k2_12": 0.03984403429270091, "k2_13": 0.00181775685857428, "k2_4": 0.03577531515185703, "k1_2": 0.07138782201510727, "k2_2": 0.045967601821869854, "k2_3": 0.037169492629856825, "k2_0": 0.04239003947754319, "k2_1": 0.03362105576700785, "k2_10": 0.7062140898503848, "k2_8": 0.10527421471356327, "k2_11": 0.046451350903569215, "k1_7": 0.06530444600925084, "k1_6": 0.06278125039472421, "k2_16": 0.0044288006798340815, "k1_11": 0.07054746811883487, "k1_12": 0.0729559157560616, "k2_14": -0.007601372725335795, "a": -0.025887887233265603, "b": 0.0257970755367953, "n": 0.2592607498584508}, 0.01], ["k2_10", 0.0017809796399331779, true, null, 1e-06, Infinity, 0.0019449372611354855, {"tau": 0.0645674692307074, "k1_9": -0.00554076423860879, "k1_8": 0.04384142947272813, "k2_18": 0.008524005867720423, "k2_15": 0.002168845435587686, "k1_1": 0.03666724601493486, "k1_0": 0.028825242788931435, "k1_3": 0.03295805419739977, "k2_17": 0.006128547653715954, "k1_5": -0.004973543213134295, "k1_4": 0.03579018095355436, "k1_7": -0.0011561007339484018, "k2_13": -0.0019226226750721923, "k2_4": 0.05663782924736884, "k1_2": 0.02988563346053246, "k2_2": 0.05478779533677559, "k2_3": 0.052873854645101186, "k2_0": 0.047114178918119747, "k2_1": 0.056458447343672655, "k2_8": 0.16323740460815808, "k2_11": 0.04501441244511421, "k2_12": 0.02054095093442956, "k1_6": -0.0032024583163233387, "k2_16": -0.000868744680029033, "k1_11": 0.027090961928684192, "k1_12": 0.022855352218299856, "k2_14": -0.005480102790815301, "a": 0.18075389840103825, "k1_10": 0.7062140898503847, "b": 0.010687317230537745, "n": 0.11801259370716334}, 0.001], ["k1_11", 0.0019191564944137651, true, null, 1e-06, Infinity, 0.00013900378351066752, {"tau": 0.047852726753603206, "k1_9": 0.06911124166224242, "k1_8": 0.20490104789734406, "k2_18": 0.01967407883427867, "k2_15": 0.014026874650564179, "k1_1": 0.06843935713339537, "k1_0": 0.07470957435976909, "k1_3": 0.07035074907760867, "k2_17": 0.019445090889419134, "k1_5": 0.0703410730444084, "k1_4": 0.07009591467748859, "k2_12": 0.041056506507561256, "k2_13": 0.003293591690186234, "k2_4": 0.026983883204254707, "k1_2": 0.07449379328826637, "k2_2": 0.03912700819677724, "k2_3": 0.029534032474858855, "k2_0": 0.037002434475119146, "k2_1": 0.024550364509967063, "k2_10": 0.027090961928684217, "k2_8": 0.07655655405256992, "k2_11": 0.8023584765756457, "k1_7": 0.07520190370732814, "k1_6": 0.07281621215093227, "k2_16": 0.005989467617569231, "k1_12": 0.07837756011766163, "k2_14": -0.006684555676937712, "a": -0.07517306396303935, "k1_10": 0.07054746811883492, "b": 0.028841234094766244, "n": 0.26822151749143464}, 0.01], ["k2_11", 0.002687596064778197, true, null, 1e-06, Infinity, 0.0005847105044200045, {"tau": 0.05697965995053329, "k1_9": 0.019859471946238928, "k1_8": 0.09777612462908902, "k2_18": 0.012757490413036573, "k2_15": 0.006942607486996185, "k1_1": 0.04619711495689699, "k1_0": 0.04342076913021268, "k1_3": 0.04452361635530802, "k2_17": 0.011179110084512686, "k1_5": 0.02062986237885089, "k1_4": 0.046208435800610105, "k1_7": 0.02466382391953812, "k2_13": 0.0007571034280295147, "k2_4": 0.04476874437110681, "k1_2": 0.043981533809083734, "k2_2": 0.04769352858924942, "k2_3": 0.043273629334948285, "k2_0": 0.04221518747815379, "k2_1": 0.043824641208989094, "k2_10": 0.045014412445114234, "k2_8": 0.1255644465583784, "k2_12": 0.027281457538621073, "k1_6": 0.02256990638466333, "k2_16": 0.0022798989324186994, "k1_11": 0.8023584765756455, "k1_12": 0.04123327505085672, "k2_14": -0.004881163625900603, "a": 0.08787770291384575, "k1_10": 0.04645135090356925, "b": 0.016663009432702096, "n": 0.16472847819309183}, 0.001], ["k1_12", 0.000524789800203096, true, null, 1e-06, Infinity, 5.09220936027387e-05, {"tau": 0.05235132387596767, "k1_9": 0.07637337251236147, "k1_8": 0.24028869038953093, "k2_18": 0.024647695884345025, "k2_15": 0.021929189673719963, "k1_1": 0.07048811903652985, "k1_0": 0.07849146228173769, "k1_3": 0.07310737179153184, "k2_17": 0.02539536597575985, "k1_5": 0.07758600080472056, "k1_4": 0.07246187373354444, "k2_12": 0.8986715515084528, "k2_13": 0.011793983007531983, "k2_4": 0.02274101149220206, "k1_2": 0.07801170695634099, "k2_2": 0.03622935596018425, "k2_3": 0.026027777734714732, "k2_0": 0.03509475778816456, "k2_1": 0.020039323531691203, "k2_10": 0.022855352218299787, "k2_8": 0.06377992630576508, "k2_11": 0.041233275050856624, "k1_7": 0.08245734627463684, "k1_6": 0.0800837150817711, "k2_16": 0.014004201542353344, "k1_11": 0.07837756011766155, "k2_14": 0.0017635814289550737, "a": -0.10575946800626217, "k1_10": 0.07295591575606152, "b": 0.021005180118448968, "n": 0.2775800738142543}, 0.01], ["k2_12", 0.0033589377932995435, true, null, 1e-06, Infinity, 0.00043867924696583513, {"tau": 0.04176961040560543, "k1_9": 0.03413533274855797, "k1_8": 0.13676185157269005, "k2_18": 0.017008973608597405, "k2_15": 0.017052934591123975, "k1_1": 0.038754747147108616, "k1_0": 0.041262089240997286, "k1_3": 0.0393962866979838, "k2_17": 0.017548318555468446, "k1_5": 0.03471142901578312, "k1_4": 0.03957280570728314, "k1_7": 0.03763348412392205, "k2_13": 0.012664072526614336, "k2_4": 0.020392931365836857, "k1_2": 0.04110283055361154, "k2_2": 0.02621296019522818, "k2_3": 0.021283822728902904, "k2_0": 0.02464139940698649, "k2_1": 0.019053935013264814, "k2_10": 0.020540950934429456, "k2_8": 0.05452589855903365, "k2_11": 0.02728145753862096, "k1_6": 0.036175556256281, "k2_16": 0.01329208973411492, "k1_11": 0.04105650650756115, "k1_12": 0.8986715515084527, "k2_14": 0.007805443991878711, "a": -0.0187010519170061, "k1_10": 0.03984403429270082, "b": -0.00027823546499845017, "n": 0.14582236523868905}, 0.001], ["k1_13", 1e-06, false, null, 1e-06, Infinity, 0, null, 1e-06], ["k2_13", 0.0029778598704240933, true, null, 1e-06, Infinity, 0.00023471913711450255, {"tau": 0.037930902837842284, "k1_9": 0.004322950818936793, "k1_8": 0.10544926907157876, "k2_18": 0.012788753334268705, "k2_15": 0.025116056179541837, "k1_1": 0.0015153262042156648, "k1_0": 0.0028135312215351997, "k1_3": 0.0020194574135376842, "k2_17": 0.01635197496399679, "k1_5": 0.004227865394296818, "k1_4": 0.0017672006222152548, "k2_12": 0.012664072526614377, "k1_6": 0.0042601544310896565, "k2_4": -0.0019847215296238912, "k1_2": 0.00250434385684616, "k2_2": -0.0011033549339725546, "k2_3": -0.0015054819240040982, "k2_0": -0.0002250387763644579, "k2_1": -0.002232677795587544, "k2_10": -0.0019226226750722725, "k2_8": 0.0288723166463289, "k2_11": 0.0007571034280295011, "k1_7": 0.004287212026142624, "k2_16": 0.027729471565414898, "k1_11": 0.0032935916901863415, "k1_12": 0.011793983007532111, "k2_14": 0.03243813165066475, "a": -0.018633720867026925, "k1_10": 0.0018177568585743568, "b": -0.015754457768752537, "n": 0.00457102054243621}, 0.01], ["k1_14", 1e-06, false, null, 1e-06, Infinity, 0, null, 1e-06], ["k2_14", 0.004581947788052543, true, null, 1e-06, Infinity, 0.00031095054333665973, {"tau": 0.03819894561744227, "k1_9": -0.004969053649561836, "k1_8": 0.09229630730633928, "k2_18": 0.010164947311337623, "k2_15": 0.025108786316555637, "k1_1": -0.007616391013966454, "k1_0": -0.007216864095369716, "k1_3": -0.007395498836097746, "k2_17": 0.014333267833921273, "k1_5": -0.005231892499965833, "k1_4": -0.007590711155611379, "k2_12": 0.007805443991878737, "k1_6": -0.005506817043397729, "k2_4": -0.0055184094722492815, "k1_2": -0.007441507555515188, "k2_2": -0.006214749317710433, "k2_3": -0.005404143564330885, "k2_0": -0.005174459225739158, "k2_1": -0.005429714304582899, "k2_10": -0.005480102790815373, "k2_8": 0.03385276615365314, "k2_11": -0.004881163625900618, "k1_7": -0.005794631383432663, "k2_13": 0.03243813165066476, "k2_16": 0.02939849321965986, "k1_11": -0.006684555676937633, "k1_12": 0.0017635814289551563, "a": -0.007354482178053407, "k1_10": -0.007601372725335748, "b": -0.020697828530038296, "n": -0.031035767353884882}, 0.01], ["k1_15", 1e-06, false, null, 1e-06, Infinity, 0, null, 1e-06], ["k2_15", 0.001617430343196724, true, null, 1e-06, Infinity, 0.00017524426661352332, {"tau": 0.0341316640790627, "k1_9": 0.014175474496912262, "k1_8": 0.11031305918075059, "k2_18": 0.014887814526646306, "k1_1": 0.011446475993707938, "k1_0": 0.013639453120991015, "k2_16": 0.02364322077389827, "k2_17": 0.017435882325451336, "k1_5": 0.014283652099118123, "k1_4": 0.011919549647388174, "k2_12": 0.017052934591123944, "k1_6": 0.014637666737282617, "k2_4": 0.002082828549098162, "k1_2": 0.013243768349088964, "k2_2": 0.004621202546528612, "k2_3": 0.002931009337747503, "k2_0": 0.005279764241479855, "k2_1": 0.0014852955433136662, "k2_10": 0.0021688454355875872, "k2_8": 0.018700658170051086, "k2_11": 0.006942607486996095, "k1_7": 0.015007846919065908, "k2_13": 0.02511605617954181, "k1_11": 0.014026874650564113, "k1_3": 0.012223008176432917, "k1_12": 0.021929189673719915, "k2_14": 0.025108786316555613, "a": -0.029726639064594676, "k1_10": 0.012031840402328214, "b": -0.006805287240588595, "n": 0.043585097005883915}, 0.01], ["k1_16", 1e-06, false, null, 1e-06, Infinity, 0, null, 1e-06], ["k2_16", 0.0021775042131709776, true, null, 1e-06, Infinity, 0.00018994169406362247, {"tau": 0.03589563309416256, "k1_9": 0.006829497574666942, "k1_8": 0.10384326934289516, "k2_18": 0.012695655484256866, "k2_15": 0.023643220773898296, "k1_1": 0.004058560278003267, "k1_0": 0.0055530748861122295, "k1_3": 0.004620613250733189, "k2_17": 0.015911079865706525, "k1_5": 0.00678859269553024, "k1_4": 0.004363621537543427, "k2_12": 0.013292089734114963, "k1_6": 0.0069094262824901, "k2_4": -0.0009319255643132448, "k1_2": 0.005243060403120862, "k2_2": 0.000373477600261019, "k2_3": -0.0003683558020741107, "k2_0": 0.0011504450641762402, "k2_1": -0.001262715098757177, "k2_10": -0.0008687446800290817, "k2_8": 0.02676231508068642, "k2_11": 0.0022798989324187, "k1_7": 0.007024291619049277, "k2_13": 0.027729471565414873, "k1_11": 0.005989467617569327, "k1_12": 0.014004201542353458, "k2_14": 0.02939849321965984, "a": -0.021099596885732794, "k1_10": 0.004428800679834156, "b": -0.013486516502623405, "n": 0.014648979973081467}, 0.01], ["k1_17", 1e-06, false, null, 1e-06, Infinity, 0, null, 1e-06], ["k2_17", 0.0005617766458710927, true, null, 1e-06, Infinity, 0.00013980632331626417, {"tau": 0.023427123177575875, "k1_9": 0.017952468860859164, "k1_8": 0.08685255659803347, "k2_18": 0.014607587198329608, "k2_15": 0.017435882325451332, "k1_1": 0.01698362119809252, "k1_0": 0.019215155767952, "k1_3": 0.017719775172412047, "k1_2": 0.01879311031904439, "k1_5": 0.018199468627643312, "k1_4": 0.017491715923581598, "k1_7": 0.019307403906932554, "k1_6": 0.01872136758216802, "k2_4": 0.006019315284477212, "k2_2": 0.009093983998220511, "k2_3": 0.006874914882149005, "k2_0": 0.009410161358441738, "k2_1": 0.005281085522066987, "k2_10": 0.006128547653715924, "k2_8": 0.0006797313609587778, "k2_11": 0.011179110084512623, "k2_12": 0.0175483185554684, "k2_13": 0.01635197496399675, "k2_16": 0.015911079865706484, "k1_11": 0.01944509088941903, "k1_12": 0.025395365975759764, "k2_14": 0.014333267833921241, "a": -0.027594198165957744, "k1_10": 0.01762912041319398, "b": 0.0029755161406110806, "n": 0.06472515454880044}, 0.01], ["k1_18", 1e-06, false, null, 1e-06, Infinity, 0, null, 1e-06], ["k2_18", 0.0002562873744761385, true, null, 1e-06, Infinity, 0.00015012611247639364, {"tau": 0.018781168656144098, "k1_9": 0.016634317591795938, "k1_8": 0.07002870808424543, "k2_15": 0.014887814526646309, "k1_1": 0.017757618974387632, "k1_0": 0.019534764507187594, "k1_3": 0.018294513183011372, "k2_17": 0.014607587198329627, "k1_5": 0.016904513532380754, "k1_4": 0.018191836740536583, "k1_7": 0.018097836443370197, "k1_6": 0.01745064801642283, "k2_4": 0.008394339290879781, "k1_2": 0.019124074261634955, "k2_2": 0.01114470711771549, "k2_3": 0.009040173807947761, "k2_0": 0.011201275756278155, "k2_1": 0.007680951813741496, "k2_10": 0.008524005867720433, "k2_8": -0.0071471256075148724, "k2_11": 0.012757490413036556, "k2_12": 0.01700897360859741, "k2_13": 0.012788753334268666, "k2_16": 0.01269565548425683, "k1_11": 0.01967407883427864, "k1_12": 0.024647695884345015, "k2_14": 0.010164947311337595, "a": -0.018324002937179784, "k1_10": 0.018327850674074046, "b": 0.005802745662932789, "n": 0.06654072558282784}, 0.01], ["k1_19", 1e-06, false, null, 1e-06, Infinity, 0, null, 1e-06], ["k2_19", 1e-06, false, null, 1e-06, Infinity, 0, null, 1e-06], ["k1_20", 1e-06, false, null, 1e-06, Infinity, 0, null, 1e-06], ["k2_20", 1e-06, false, null, 1e-06, Infinity, 0, null, 1e-06], ["k1_21", 1e-06, false, null, 1e-06, Infinity, 0, null, 1e-06], ["k2_21", 1e-06, false, null, 1e-06, Infinity, 0, null, 1e-06], ["k1_22", 1e-06, false, null, 1e-06, Infinity, 0, null, 1e-06], ["k2_22", 1e-06, false, null, 1e-06, Infinity, 0, null, 1e-06], ["k", 0.42894165212360524, false, null, 1e-06, Infinity, 0, null, 0.3190063], ["kdr", 0, false, null, -Infinity, Infinity, 0, null, 0], ["tau", 11.50302784796199, true, null, 5, 20, 0.2711272258208116, {"k1_9": 0.013687215216962674, "k1_8": 0.28875433808140655, "k2_18": 0.018781168656144136, "k1_0": 0.04973044742350754, "k1_1": 0.056212421277866145, "k2_15": 0.03413166407906289, "k1_3": 0.052732841017170455, "k2_17": 0.023427123177576007, "k1_5": 0.014974916484261648, "k1_4": 0.055488734755482466, "k1_7": 0.02005367290375746, "k1_6": 0.01735229886708434, "k2_4": 0.0643269705078146, "k1_2": 0.05110624292793423, "k2_2": 0.06672408675898997, "k2_3": 0.06123827063387895, "k2_0": 0.0574105418133752, "k2_1": 0.0636984725959701, "k2_10": 0.06456746923070715, "k2_8": 0.3578463881194135, "k2_11": 0.05697965995053312, "k2_12": 0.04176961040560559, "k2_13": 0.03793090283784237, "k2_16": 0.03589563309416263, "k1_11": 0.04785272675360325, "k1_12": 0.052351323875967914, "k2_14": 0.03819894561744235, "a": 0.16700219163946203, "k1_10": 0.05567791929600575, "b": 0.08460726417420862, "n": 0.20646429530395702}, 10], ["kg", 0.018515, false, null, 1e-06, Infinity, 0, null, 0.018515], ["n", 1.7796331838603652, true, null, 1e-06, Infinity, 0.025548554599882894, {"tau": 0.206464295303957, "k1_9": 0.23645826534518122, "k1_8": 0.7341639090777708, "k2_18": 0.06654072558282792, "k2_15": 0.04358509700588419, "k1_1": 0.25301523370489876, "k1_0": 0.27085694224363727, "k1_3": 0.25766385590388086, "k2_17": 0.06472515454880082, "k1_5": 0.2417494160381675, "k1_4": 0.2577907895227116, "k2_12": 0.14582236523868936, "k1_6": 0.2506120368498165, "k2_4": 0.11762773367754285, "k1_2": 0.2706721848513797, "k2_2": 0.15936785434543121, "k2_3": 0.12490725865742948, "k2_0": 0.14804152782249766, "k2_1": 0.10949936898282972, "k2_10": 0.1180125937071635, "k2_8": 0.37274148170997745, "k2_11": 0.1647284781930918, "k1_7": 0.2596618678238074, "k2_13": 0.004571020542435884, "k2_16": 0.014648979973081162, "k1_11": 0.2682215174914346, "k1_12": 0.27758007381425454, "k2_14": -0.031035767353885087, "a": -0.18036596536140886, "k1_10": 0.25926074985845093, "b": 0.24397340133932605}, 2], ["b", 1535.8454193883406, true, null, 1e-06, Infinity, 15.048163755774166, {"tau": 0.08460726417420854, "k1_9": 0.02415918476707253, "k1_8": 0.09234688501864495, "k2_18": 0.005802745662932836, "k2_15": -0.006805287240588479, "k1_1": 0.029863400248544544, "k1_0": 0.030852258238478335, "k1_3": 0.028745858507232228, "k2_17": 0.0029755161406112055, "k1_5": 0.03008881551732723, "k1_4": 0.02661752175228372, "k2_12": -0.00027823546499834196, "k1_6": 0.027219801088919846, "k2_4": 0.0110907902081457, "k1_2": 0.029691052789553394, "k2_2": 0.01840345086200835, "k2_3": 0.013159403844495317, "k2_0": 0.016490679406928017, "k2_1": 0.012261748137617729, "k2_10": 0.010687317230537651, "k2_8": 0.0762486126215009, "k2_11": 0.016663009432702002, "k1_7": 0.027568915786353843, "k2_13": -0.015754457768752513, "k2_16": -0.013486516502623377, "k1_11": 0.028841234094766254, "k2_14": -0.0206978285300382, "a": -0.0381399929756429, "k1_10": 0.025797075536795333, "k1_12": 0.021005180118449127, "n": 0.2439734013393261}, 1500.0], ["a", 84178.202066766375, true, null, 1e-06, Infinity, 1192.3003168104726, {"tau": 0.1670021916394634, "k1_9": -0.2054142567868676, "k1_8": -0.3303068416383932, "k2_18": -0.018324002937179874, "k2_15": -0.029726639064594385, "k1_1": -0.01711631521575821, "k1_0": -0.06849159315530542, "k1_3": -0.038621909439241646, "k2_17": -0.027594198165957838, "k1_5": -0.20615902007352524, "k1_4": -0.02532705178085536, "k2_12": -0.018701051917005808, "k1_6": -0.20468807507254136, "k2_4": 0.17967381067683222, "k1_2": -0.0629584118837082, "k2_2": 0.13983486579247878, "k2_3": 0.15625493932924536, "k2_0": 0.1109251550014634, "k2_1": 0.1853045312392913, "k2_10": 0.18075389840103823, "k2_8": 0.5583442863164351, "k2_11": 0.08787770291384571, "k1_7": -0.20188144666796387, "k2_13": -0.018633720867026284, "k2_16": -0.021099596885732312, "k1_12": -0.10575946800626203, "k2_14": -0.007354482178052893, "k1_11": -0.07517306396303941, "k1_10": -0.025887887233265704, "b": -0.03813999297564235, "n": -0.18036596536140923}, 110000.0]]
