# Supplementary material for: A photoconversion model for full spectral programming and multiplexing of optogenetic systems
Source: Mol Syst Biol. 2017 Apr 24;13(4):926. doi: 10.15252/msb.20167456 (PMC5408778; doi:10.15252/msb.20167456)
Supplement: Supplementary file 16 — Dataset EV8 [file MSB-13-926-s016.zip › dataset_ev8_mux_data_and_analysis/mux_analysis/fit_results/mux_mch.params]

[["k1_0", 0.050173543213459904, true, null, 1e-06, Infinity, 0.0036925746826211195, {"tau": 0.4560065322965949, "k1_9": 0.2946383506979078, "k1_8": 0.2021456221387062, "k2_18": 0.14779495378053592, "k2_19": 0.14337476638038255, "k1_1": 0.3656309228973942, "k2_15": 0.07416255086040599, "k2_16": 0.16651059049203318, "k1_2": 0.3222015450470028, "k2_10": 0.05327091333517666, "k1_4": 0.2416281504515371, "k1_7": 0.22748370458676426, "k1_6": 0.17353193355992186, "k2_6": 0.12295650999146492, "k2_7": 0.044284869423091545, "k2_4": 0.1094674289387827, "k2_5": 0.11594348238054666, "k2_2": 0.14213556117818885, "k2_3": 0.12234241066470604, "k2_0": 0.6954047884454249, "k2_1": 0.13273711174477315, "k1_5": 0.22886931389945428, "k2_8": 0.06176589150237249, "k2_9": 0.021957731346764323, "kdr": 0.5432685958932898, "k2_17": 0.17072731312160205, "k1_11": 0.4318866043708656, "k1_3": 0.25222746620429637, "k1_12": 0.4329430193867413, "k2_21": 0.05402166476952296, "k2_20": 0.08879382086106553, "k2_22": 0.055600648691561325, "k1_15": 0.33887837577603247, "a": -0.1339728265150519, "k1_10": 0.3090486650427615, "k1_13": 0.4336748326514686, "b": 0.03303819509332024, "kg": 0.11225969713434934, "k1_14": 0.5252437530811691, "k1_17": 0.09695018266764219, "k1_16": 0.24886608909907085, "k1_18": 0.0569470932952233, "n": 0.07035101648912388}, 0.01], ["k2_0", 0.0012004355010591938, true, null, 1e-06, Infinity, 0.004553461100107793, {"tau": -0.008026594395209165, "k1_9": 0.012413258424761963, "k1_8": 0.019013340504450502, "k2_18": 0.0008022766651619497, "k2_19": -0.005195089846684222, "k2_15": 0.042176047787076114, "k1_1": -0.00488843111966998, "k1_0": 0.6954047884454255, "k1_3": 0.017366041983176633, "k1_2": 0.00781609662100896, "k1_5": 0.018560812712965384, "k1_4": 0.01788720245598028, "k1_7": 0.018869784849097952, "k1_6": 0.017104387554594706, "k2_6": 0.016615012751636304, "k2_7": 0.02985390221931012, "k2_4": 0.031098174428933985, "k2_5": 0.02791721425402644, "k2_2": 0.04188528277619652, "k2_3": 0.03304182689825205, "k2_1": 0.040422012673013936, "k2_10": 0.04100769067510003, "k2_8": 0.02443403571711012, "k2_9": 0.03982104883453783, "kdr": 0.005667570147670853, "k2_17": 0.0019385291417442524, "k2_16": 0.031280251400633015, "k1_11": -0.03493558460819872, "k1_12": -0.03469227523338249, "k2_21": 0.002387889560603219, "k2_20": -0.0002611513113634836, "k2_22": 0.002232172449453572, "k1_15": 0.0027900235220780375, "a": -0.0457405126247675, "k1_10": 0.009587216332270604, "k1_13": -0.034058925724510705, "b": 0.0809729196063593, "kg": -0.03198536093787363, "k1_14": -0.024284977522369525, "k1_17": 0.011353193090798436, "k1_16": 0.017846017433412034, "k1_18": 0.008468599206920174, "n": 0.17762235685624697}, 0.01], ["k1_1", 0.029701564354573606, true, null, 1e-06, Infinity, 0.001792273934697752, {"tau": 0.5612990588889577, "k1_9": 0.3559963537910672, "k1_8": 0.2370854022359312, "k2_18": 0.17852984245262782, "k2_19": 0.17594698068848907, "k2_15": 0.07146037540584152, "k1_0": 0.36563092289739413, "k1_3": 0.30026876286048565, "k1_2": 0.39265525467440887, "k1_5": 0.27040611075066695, "k1_4": 0.28675149282831747, "k1_7": 0.26866435696001284, "k1_6": 0.20259836992077215, "k2_6": 0.13981354712269425, "k2_7": 0.036770623765702413, "k2_4": 0.11675620012246102, "k2_5": 0.12599157406499167, "k2_2": 0.15395960663782338, "k2_3": 0.13188686576548633, "k2_0": -0.004888431119670522, "k2_1": 0.7231767617086441, "k2_10": 0.044659429299198715, "k2_8": 0.06062822284673219, "k2_9": 0.006158105876469069, "kdr": 0.666925907850261, "k2_17": 0.20641198424718993, "k2_16": 0.1871013860689057, "k1_11": 0.5479838167240197, "k1_12": 0.5482957855743276, "k2_21": 0.06165003903002688, "k2_20": 0.10593558650978567, "k2_22": 0.06370540441643809, "k1_15": 0.41629105482491746, "a": -0.1342270815872203, "k1_10": 0.3754667033987041, "k1_13": 0.5481769021064363, "b": -0.033399080961027186, "kg": 0.14492107056769213, "k1_14": 0.6560306971699825, "k1_17": 0.1115719555716234, "k1_16": 0.2957251378127778, "k1_18": 0.06423973321221933, "n": -0.013848443257728446}, 0.01], ["k2_1", 0.006112495644928884, true, null, 1e-06, Infinity, 0.0010968043820050444, {"tau": 0.16785824051647566, "k1_9": 0.13012662243712614, "k1_8": 0.09369208020749313, "k2_18": 0.051971954616563405, "k2_19": 0.0450357071971168, "k2_15": 0.07496598264121045, "k1_1": 0.7231767617086442, "k1_0": 0.13273711174477335, "k1_3": 0.11463750202278605, "k1_2": 0.13810999120655362, "k1_5": 0.10476425589187385, "k1_4": 0.11022595948763865, "k1_7": 0.10488207691680178, "k1_6": 0.0793436976203552, "k2_6": 0.056992283182035613, "k2_7": 0.038940740722266595, "k2_4": 0.0679729793927848, "k2_5": 0.06656079090812796, "k2_2": 0.09892213702191914, "k2_3": 0.07589435544743701, "k2_0": 0.04042201267301383, "k2_10": 0.06050987214697411, "k2_8": 0.039754652251227526, "k2_9": 0.04490287935916787, "kdr": 0.231817015544498, "k2_17": 0.0631892779460617, "k2_16": 0.09215405662324372, "k1_11": 0.13805287946941744, "k1_12": 0.13632300581137544, "k2_21": 0.014291256537511168, "k2_20": 0.026427348718838846, "k2_22": 0.014882314362997738, "k1_15": 0.1416367153899997, "a": -0.1006477327342459, "k1_10": 0.13414306464776782, "k1_13": 0.13532209028076808, "b": 0.0017568620255260488, "kg": -0.01275332181946562, "k1_14": 0.18236872041810953, "k1_17": 0.04285868569464403, "k1_16": 0.11320633383351707, "k1_18": 0.024870673817527177, "n": 0.17408775934980983}, 0.01], ["k1_2", 0.014432875380334997, true, null, 1e-06, Infinity, 0.0009942368068363327, {"tau": 0.49098980526997005, "k1_9": 0.3140580110077082, "k1_8": 0.21324473705181549, "k2_18": 0.15589711484478103, "k2_19": 0.15153123490167325, "k2_15": 0.07460667941195259, "k1_1": 0.39265525467440926, "k1_0": 0.3222015450470029, "k1_3": 0.26756496366644555, "k2_17": 0.18056752609321775, "k2_10": 0.05188166601772948, "k1_4": 0.2560009928748868, "k1_7": 0.24056740660903292, "k1_6": 0.18266874231524324, "k2_6": 0.12766175377879035, "k2_7": 0.04223647133697951, "k2_4": 0.11231408723713371, "k2_5": 0.11936446056296263, "k2_2": 0.8237404052728198, "k2_3": 0.1260957617866272, "k2_0": 0.007816096621008517, "k2_1": 0.1381099912065535, "k1_5": 0.24207935323999893, "k2_8": 0.061291800151692805, "k2_9": 0.018220322001738672, "kdr": 0.5818443579251881, "k2_16": 0.17366834889861577, "k1_11": 0.4669574087740039, "k1_12": 0.467877444385956, "k2_21": 0.05467739636130258, "k2_20": 0.09231304700225423, "k2_22": 0.05641180526791321, "k1_15": 0.36298802783726375, "a": -0.1394193791104879, "k1_10": 0.3299837089175105, "k1_13": 0.46841262659803873, "b": 0.020808155859546713, "kg": 0.1257648827803047, "k1_14": 0.5631939034702397, "k1_17": 0.10140982578980713, "k1_16": 0.2638575175163813, "k1_18": 0.05910413850263816, "n": 0.05333641402340768}, 0.01], ["k2_2", 0.006299669790053808, true, null, 1e-06, Infinity, 0.0010511518255325234, {"tau": 0.19368605515673218, "k1_9": 0.139442769293451, "k1_8": 0.10410009625392037, "k2_18": 0.06103829292978009, "k2_19": 0.05390083817490218, "k2_15": 0.07414922523510796, "k1_1": 0.15395960663782376, "k1_0": 0.14213556117818907, "k1_3": 0.12508884081509095, "k1_2": 0.8237404052728202, "k1_5": 0.11556157922740198, "k1_4": 0.12076875431553988, "k1_7": 0.11533097845520016, "k1_6": 0.08933931187425642, "k2_6": 0.06657096226487862, "k2_7": 0.0459360234914199, "k2_4": 0.07629746834396862, "k2_5": 0.07556587454866952, "k2_3": 0.08419543060852391, "k2_0": 0.04188528277619636, "k2_1": 0.09892213702191908, "k2_10": 0.06307164841963056, "k2_8": 0.047762825526552484, "k2_9": 0.04775812503569962, "kdr": 0.244723208565179, "k2_17": 0.07261972078093461, "k2_16": 0.10181194692147214, "k1_11": 0.15274508715427215, "k1_12": 0.15320581562935953, "k2_21": 0.02188808315079499, "k2_20": 0.03461185070449645, "k2_22": 0.022460947609916657, "k1_15": 0.14975993347408365, "a": -0.12987940267236023, "k1_10": 0.14315082711287075, "k1_13": 0.15394882362353784, "b": 0.09023751383695866, "kg": 0.018084216010045277, "k1_14": 0.20050807951727906, "k1_17": 0.04978005375192816, "k1_16": 0.12395933149758247, "k1_18": 0.02964767742732653, "n": 0.20918740781999895}, 0.01], ["k1_3", 0.005611800722702509, true, null, 1e-06, Infinity, 0.0004948032912455, {"tau": 0.3749738195064461, "k1_9": 0.2460855032774712, "k1_8": 0.1727387317907469, "k2_18": 0.12605350822909278, "k2_19": 0.12141555399370256, "k2_15": 0.06828340226630492, "k1_1": 0.3002687628604861, "k1_0": 0.2522274662042967, "k2_16": 0.1452634437459141, "k1_2": 0.26756496366644583, "k2_10": 0.052081377457704164, "k1_4": 0.20454259842827502, "k1_7": 0.19329912468609955, "k1_6": 0.14906365165625454, "k2_6": 0.10821753942327991, "k2_7": 0.04510651856256781, "k2_4": 0.09853444883902854, "k2_5": 0.10371646169158676, "k2_2": 0.1250888408150909, "k2_3": 0.8785095091130837, "k2_0": 0.017366041983176293, "k2_1": 0.11463750202278603, "k1_5": 0.19446086880728453, "k2_8": 0.05901954522418676, "k2_9": 0.02655040961558097, "kdr": 0.4481100285180871, "k2_17": 0.14482129688655412, "k1_11": 0.3507051879999207, "k1_12": 0.3521846570007652, "k2_21": 0.04957519734946216, "k2_20": 0.0776276550880199, "k2_22": 0.05080920998746972, "k1_15": 0.2799826847963941, "a": -0.11509421230303628, "k1_10": 0.2571635816144043, "k1_13": 0.35338039793653525, "b": 0.06130706573279415, "kg": 0.08949491246734165, "k1_14": 0.4329367835523366, "k1_17": 0.0846853971849067, "k1_16": 0.21040618291420032, "k1_18": 0.05075227498674999, "n": 0.0957874148422855}, 0.01], ["k2_3", 0.005486193374401593, true, null, 1e-06, Infinity, 0.0010431246018268313, {"tau": 0.16411080677933318, "k1_9": 0.11985961752975109, "k1_8": 0.09302007520712545, "k2_18": 0.06319682103856257, "k2_19": 0.05874846633172546, "k2_15": 0.05758502784206393, "k1_1": 0.13188686576548694, "k1_0": 0.12234241066470637, "k1_3": 0.878509509113084, "k1_2": 0.12609576178662762, "k1_5": 0.10228371286481341, "k1_4": 0.10603811182599007, "k1_7": 0.10193684923229027, "k1_6": 0.08124815812747772, "k2_6": 0.06504355871223799, "k2_7": 0.043776461054535414, "k2_4": 0.06809978272289287, "k2_5": 0.06903733360188763, "k2_2": 0.084195430608524, "k2_0": 0.03304182689825189, "k2_1": 0.07589435544743707, "k2_10": 0.05084036820555153, "k2_8": 0.04739772159407001, "k2_9": 0.03904725623405825, "kdr": 0.20758527280340472, "k2_17": 0.07200237389260135, "k2_16": 0.08895797836023203, "k1_11": 0.13661627737609913, "k1_12": 0.1380855000784084, "k2_21": 0.031369144777182306, "k2_20": 0.04231237929788346, "k2_22": 0.03177298632745967, "k1_15": 0.12798105540029742, "a": -0.09703258058737785, "k1_10": 0.1226787838026092, "k1_13": 0.13962855983835676, "b": 0.10181016942994098, "kg": 0.01803923270579063, "k1_14": 0.18677276249463692, "k1_17": 0.04746822770930562, "k1_16": 0.10842643146605682, "k1_18": 0.02948314734760407, "n": 0.16624209465249593}, 0.01], ["k1_4", 0.004480961954356766, true, null, 1e-06, Infinity, 0.00041216092216656274, {"tau": 0.3571169518443988, "k1_9": 0.2357512320952576, "k1_8": 0.16648101659364334, "k2_18": 0.12227516784401621, "k2_19": 0.11788823861212766, "k2_15": 0.06633003629709573, "k1_1": 0.2867514928283175, "k1_0": 0.24162815045153696, "k1_3": 0.2045425984282746, "k1_2": 0.25600099287488665, "k2_10": 0.05114713202085484, "k2_16": 0.14046453293914843, "k1_7": 0.18601765046735885, "k1_6": 0.1439061069348391, "k2_6": 0.10544655057869826, "k2_7": 0.04515007396730107, "k2_4": 0.8713785996596055, "k2_5": 0.10103828503663362, "k2_2": 0.12076875431553961, "k2_3": 0.1060381118259897, "k2_0": 0.01788720245597995, "k2_1": 0.11022595948763841, "k1_5": 0.18712726999777068, "k2_8": 0.05853519606579222, "k2_9": 0.02689051979605046, "kdr": 0.4281985412702314, "k2_17": 0.14007328356119508, "k1_11": 0.3343171879267805, "k1_12": 0.33586196686759645, "k2_21": 0.0495737281169899, "k2_20": 0.07627221432404012, "k2_22": 0.050731687364434286, "k1_15": 0.26762453784375895, "a": -0.10935250275500558, "k1_10": 0.2461582996235928, "k1_13": 0.3371404333767713, "b": 0.06396088457430461, "kg": 0.08337513650692284, "k1_14": 0.41507056461186453, "k1_17": 0.08214676936397466, "k1_16": 0.20215802079824258, "k1_18": 0.049480374364732606, "n": 0.09679322125669632}, 0.01], ["k2_4", 0.004538422943994536, true, null, 1e-06, Infinity, 0.0009621371317301774, {"tau": 0.1430870381587067, "k1_9": 0.10723219978960284, "k1_8": 0.08490007051193714, "k2_18": 0.05971044270294559, "k2_19": 0.05603561248784548, "k2_15": 0.05240986948023138, "k1_1": 0.1167562001224613, "k1_0": 0.10946742893878263, "k1_3": 0.09853444883902843, "k1_2": 0.1123140872371338, "k1_5": 0.09290584988217405, "k1_4": 0.8713785996596055, "k1_7": 0.09259920677729515, "k1_6": 0.07458795721902517, "k2_6": 0.06142711223082204, "k2_7": 0.04228732710830749, "k2_5": 0.06450007524414479, "k2_2": 0.07629746834396854, "k2_3": 0.06809978272289274, "k2_0": 0.031098174428933822, "k2_1": 0.06797297939278468, "k2_10": 0.04700315215407706, "k2_8": 0.04580171689684376, "k2_9": 0.036835057577772584, "kdr": 0.18410566037383475, "k2_17": 0.06722312485693749, "k2_16": 0.08154221994264921, "k1_11": 0.12023091758547834, "k1_12": 0.12176494293082271, "k2_21": 0.03223936185197006, "k2_20": 0.04179344689219693, "k2_22": 0.0325583070147156, "k1_15": 0.11362189820390883, "a": -0.08412670056760763, "k1_10": 0.10943854810175434, "k1_13": 0.12337374076693333, "b": 0.09825634614763455, "kg": 0.011766781548847395, "k1_14": 0.16898259571747404, "k1_17": 0.04424650314243968, "k1_16": 0.09795407207168842, "k1_18": 0.027870617800566558, "n": 0.15393411588320405}, 0.01], ["k1_5", 0.0035941906059108186, true, null, 1e-06, Infinity, 0.00034805401250593296, {"tau": 0.33588531115668674, "k1_9": 0.22332231311159395, "k1_8": 0.15899810247302987, "k2_18": 0.11761166186774734, "k2_19": 0.1133942692446754, "k2_15": 0.06394858362512747, "k1_1": 0.27040611075066767, "k1_0": 0.22886931389945475, "k1_3": 0.19446086880728464, "k1_2": 0.24207935323999932, "k2_10": 0.05005070926602034, "k1_4": 0.18712726999777113, "k1_7": 0.17728783459666972, "k1_6": 0.13776274822341616, "k2_6": 0.10204534273716664, "k2_7": 0.04521338817168074, "k2_4": 0.0929058498821742, "k2_5": 0.8665591040621982, "k2_2": 0.11556157922740191, "k2_3": 0.10228371286481329, "k2_0": 0.018560812712965075, "k2_1": 0.10476425589187383, "k2_8": 0.05793041802281614, "k2_9": 0.027347222717895473, "kdr": 0.4039400373330282, "k2_17": 0.1342455025604402, "k2_16": 0.13469390616230703, "k1_11": 0.31458160802587193, "k1_12": 0.31623525467713604, "k2_21": 0.049382149446901225, "k2_20": 0.0744289324477911, "k2_22": 0.05044872522190813, "k1_15": 0.2527215332457509, "a": -0.10135335151615758, "k1_10": 0.23291350240746997, "k1_13": 0.31763271048343, "b": 0.06855136266240797, "kg": 0.07690430210761329, "k1_14": 0.3932788446622061, "k1_17": 0.07921193307288638, "k1_16": 0.19228144538841985, "k1_18": 0.04808887116511077, "n": 0.09850422559817462}, 0.01], ["k2_5", 0.004859894804316922, true, null, 1e-06, Infinity, 0.0009613946393465063, {"tau": 0.15227872436268775, "k1_9": 0.11340920839205368, "k1_8": 0.08929306546717347, "k2_18": 0.06653584998605226, "k2_19": 0.06388761027457376, "k2_15": 0.049830684282046615, "k1_1": 0.1259915740649927, "k1_0": 0.11594348238054727, "k1_3": 0.10371646169158709, "k2_17": 0.07416325541306254, "k2_10": 0.04452244691718031, "k1_4": 0.10103828503663419, "k1_7": 0.09743576358561602, "k1_6": 0.07866459065590749, "k2_6": 0.06556051170684685, "k2_7": 0.04247680810057993, "k2_4": 0.06450007524414494, "k1_2": 0.1193644605629634, "k2_2": 0.07556587454866967, "k2_3": 0.0690373336018877, "k2_0": 0.027917214254026254, "k2_1": 0.06656079090812811, "k1_5": 0.8665591040621987, "k2_8": 0.047428238348712994, "k2_9": 0.03401347618827009, "kdr": 0.19643243212513586, "k2_16": 0.08368702719210229, "k1_11": 0.1342581250373897, "k1_12": 0.13594558859527694, "k2_21": 0.03735572801400807, "k2_20": 0.04796732419340716, "k2_22": 0.03769716730533069, "k1_15": 0.12144201033229635, "a": -0.07938298666187002, "k1_10": 0.11607807072931761, "k1_13": 0.1376703907318321, "b": 0.09326321522181931, "kg": 0.013742695562665096, "k1_14": 0.1879520962794287, "k1_17": 0.04690726814291506, "k1_16": 0.10305439706477218, "k1_18": 0.02957853724067292, "n": 0.13694279746133475}, 0.01], ["k1_6", 0.0017644458607907199, true, null, 1e-06, Infinity, 0.00022121538987084525, {"tau": 0.24849184677678152, "k1_9": 0.16935908570924252, "k1_8": 0.12361005435569884, "k2_18": 0.09387940376822194, "k2_19": 0.09037877682477417, "k2_15": 0.05017622281193352, "k1_1": 0.2025983699207728, "k1_0": 0.17353193355992227, "k1_3": 0.1490636516562546, "k1_2": 0.18266874231524366, "k1_5": 0.13776274822341625, "k1_4": 0.14390610693483952, "k1_7": 0.13692994337248315, "k2_6": 0.8208837974533251, "k2_7": 0.039622727853788745, "k2_4": 0.07458795721902524, "k2_5": 0.07866459065590731, "k2_2": 0.08933931187425642, "k2_3": 0.08124815812747765, "k2_0": 0.017104387554594452, "k2_1": 0.07934369762035526, "k2_10": 0.040839053182043124, "k2_8": 0.04951841076251913, "k2_9": 0.02435203068281691, "kdr": 0.30168706843939397, "k2_17": 0.10586417846730416, "k2_16": 0.10536969063032249, "k1_11": 0.23466353863453296, "k1_12": 0.23633762124296198, "k2_21": 0.04339090731522837, "k2_20": 0.06184235034293056, "k2_22": 0.04412819515338463, "k1_15": 0.19000368107174137, "a": -0.06253962597023287, "k1_10": 0.1760593385440613, "k1_13": 0.23779923217727672, "b": 0.06690386896816543, "kg": 0.05381752966877496, "k1_14": 0.2996150062174769, "k1_17": 0.06379772486219054, "k1_16": 0.14760654575152515, "k1_18": 0.039875612920201406, "n": 0.08469239297184016}, 0.01], ["k2_6", 0.005268570354021507, true, null, 1e-06, Infinity, 0.0009487321642769084, {"tau": 0.16255693719657613, "k1_9": 0.11983071836202847, "k1_8": 0.09292568841995938, "k2_18": 0.0789646285710378, "k2_19": 0.0793449705736185, "k2_15": 0.038330276840297474, "k1_1": 0.139813547122695, "k1_0": 0.12295650999146526, "k1_3": 0.10821753942328001, "k1_2": 0.12766175377879088, "k1_5": 0.10204534273716685, "k1_4": 0.10544655057869863, "k1_7": 0.1015529374210262, "k1_6": 0.820883797453325, "k2_7": 0.03888340436442239, "k2_4": 0.061427112230822076, "k2_5": 0.06556051170684674, "k2_2": 0.06657096226487859, "k2_3": 0.06504355871223796, "k2_0": 0.016615012751636075, "k2_1": 0.05699228318203568, "k2_10": 0.03360178324747801, "k2_8": 0.04729711602152341, "k2_9": 0.023087023963498914, "kdr": 0.21205318741930898, "k2_17": 0.08619875227052733, "k2_16": 0.08163260447665462, "k1_11": 0.16012984794735183, "k1_12": 0.16197548456742072, "k2_21": 0.047736058665444864, "k2_20": 0.060273895690355996, "k2_22": 0.04810931469991636, "k1_15": 0.13172366758620171, "a": -0.05671349374475768, "k1_10": 0.1235473757620222, "k1_13": 0.1637745158088321, "b": 0.06650444681855147, "kg": 0.01636727308118078, "k1_14": 0.22247892379307047, "k1_17": 0.049776402874956466, "k1_16": 0.10737748526764693, "k1_18": 0.03148887161757083, "n": 0.07596750417105452}, 0.01], ["k1_7", 0.0025544599910874988, true, null, 1e-06, Infinity, 0.00024906820909530636, {"tau": 0.33304440462912377, "k1_9": 0.22196880010780323, "k1_8": 0.15806720848409062, "k2_18": 0.11688262531162968, "k2_19": 0.11273918168119368, "k2_15": 0.06414639220172234, "k1_1": 0.26866435696001334, "k1_0": 0.22748370458676445, "k1_3": 0.19329912468609953, "k1_2": 0.24056740660903317, "k2_10": 0.05020607962167179, "k1_4": 0.1860176504673591, "kdr": 0.40161743961683966, "k1_6": 0.13692994337248296, "k2_6": 0.10155293742102599, "k2_7": 0.8070226347410476, "k2_4": 0.09259920677729519, "k2_5": 0.09743576358561562, "k2_2": 0.11533097845520004, "k2_3": 0.10193684923229006, "k2_0": 0.018869784849097605, "k2_1": 0.10488207691680172, "k1_5": 0.17728783459666952, "k2_8": 0.05778918459849594, "k2_9": 0.02760299277524337, "k2_17": 0.13341954273624904, "k2_16": 0.1341155408574665, "k1_11": 0.3119947457216212, "k1_12": 0.3135752982798139, "k2_21": 0.04917932670323817, "k2_20": 0.07405091401702255, "k2_22": 0.050237478376825566, "k1_15": 0.25112230324243673, "a": -0.10171352746783663, "k1_10": 0.23147824481035262, "k1_13": 0.3149241711530331, "b": 0.06630906370196075, "kg": 0.07464165350785558, "k1_14": 0.39057167776877194, "k1_17": 0.07866154067513775, "k1_16": 0.1911240653487452, "k1_18": 0.04770850013134629, "n": 0.09907775544880924}, 0.01], ["k2_7", 0.0011961649285111564, true, null, 1e-06, Infinity, 0.0006421385237112382, {"tau": 0.038546183478339775, "k1_9": 0.04364798527332408, "k1_8": 0.043358897405140796, "k2_18": 0.03229729066305896, "k2_19": 0.02975000546366319, "k2_15": 0.036849140832960044, "k1_1": 0.03677062376570314, "k1_0": 0.04428486942309196, "k1_3": 0.04510651856256809, "k1_2": 0.042236471336980136, "k1_5": 0.0452133881716811, "k1_4": 0.04515007396730145, "k1_7": 0.8070226347410482, "k1_6": 0.039622727853788973, "k2_6": 0.03888340436442257, "k2_4": 0.042287327108307654, "k2_5": 0.042476808100580084, "k2_2": 0.04593602349141999, "k2_3": 0.04377646105453553, "k2_0": 0.029853902219310058, "k2_1": 0.03894074072226671, "k2_10": 0.03668113470595437, "k2_8": 0.036503466847102865, "k2_9": 0.03381791774269289, "kdr": 0.06402186154082061, "k2_17": 0.034287991483690605, "k2_16": 0.04741724466641975, "k1_11": 0.02527698181908438, "k1_12": 0.026754448920853182, "k2_21": 0.02605370685789596, "k2_20": 0.027825085957376587, "k2_22": 0.025977829863793506, "k1_15": 0.03962701880977525, "a": -0.04046716678714622, "k1_10": 0.0424050772268753, "k1_13": 0.028396992246011016, "b": 0.09318447938403572, "kg": -0.018970183510534224, "k1_14": 0.05904525862993135, "k1_17": 0.02605064027470329, "k1_16": 0.045362100381460074, "k1_18": 0.018080895142633502, "n": 0.13840175560457235}, 0.01], ["k1_8", 0.0017984741303901375, true, null, 1e-06, Infinity, 0.00019602865095901074, {"tau": 0.2930167236796837, "k1_9": 0.19728443281671768, "k2_18": 0.10596550746242371, "k2_19": 0.10202925990856858, "k2_15": 0.05856688441875602, "k1_1": 0.23708540223593208, "k1_0": 0.2021456221387067, "k1_3": 0.17273873179074706, "k1_2": 0.21324473705181612, "k1_5": 0.15899810247303, "k1_4": 0.1664810165936439, "k1_7": 0.1580672084840908, "k1_6": 0.12361005435569875, "k2_6": 0.09292568841995917, "k2_7": 0.04335889740514046, "k2_4": 0.08490007051193721, "k2_5": 0.0892930654671732, "k2_2": 0.10410009625392037, "k2_3": 0.09302007520712535, "k2_0": 0.019013340504450197, "k2_1": 0.09369208020749323, "k2_10": 0.04682706063847399, "k2_8": 0.792764435785339, "k2_9": 0.02710082527045804, "kdr": 0.35441717344273044, "k2_17": 0.1203805918678718, "k2_16": 0.12133558471969497, "k1_11": 0.27437584446725755, "k1_12": 0.2760398672644226, "k2_21": 0.046531185520872737, "k2_20": 0.06828790036753568, "k2_22": 0.04743283141184944, "k1_15": 0.22211853099961587, "a": -0.08616215203027285, "k1_10": 0.2053795211730426, "k1_13": 0.27748580729390393, "b": 0.0702060865781955, "kg": 0.06434459943775972, "k1_14": 0.34672319920859457, "k1_17": 0.07182717203618263, "k1_16": 0.17091832003068097, "k1_18": 0.04411496437739297, "n": 0.09765451272123515}, 0.01], ["k2_8", 0.0017726573300401727, true, null, 1e-06, Infinity, 0.0006506175332795181, {"tau": 0.06547662011377604, "k1_9": 0.060471152157469746, "k1_8": 0.7927644357853395, "k2_18": 0.04563716851259225, "k2_19": 0.04463155514061657, "k2_15": 0.034106104811813455, "k1_1": 0.06062822284673333, "k1_0": 0.061765891502373126, "k1_3": 0.059019545224187245, "k1_2": 0.061291800151693714, "k2_10": 0.03338139137900421, "k1_4": 0.05853519606579288, "k1_7": 0.057789184598496364, "k1_6": 0.04951841076251946, "k2_6": 0.04729711602152367, "k2_7": 0.036503466847102824, "k2_4": 0.045801716896843994, "k2_5": 0.04742823834871318, "k2_2": 0.04776282552655269, "k2_3": 0.0473977215940702, "k2_0": 0.024434035717110014, "k2_1": 0.03975465225122776, "k1_5": 0.05793041802281665, "k2_9": 0.02908964457983657, "kdr": 0.09738882335518163, "k2_17": 0.048488422533788204, "k2_16": 0.0541016203585787, "k1_11": 0.05869772924270306, "k1_12": 0.060374927207913244, "k2_21": 0.03415524753282069, "k2_20": 0.038541025300017774, "k2_22": 0.03416778345233829, "k1_15": 0.06044609697945943, "a": -0.038782318258914136, "k1_10": 0.0604236108976524, "k1_13": 0.06214766182713209, "b": 0.0836937470580275, "kg": -0.011728102076045913, "k1_14": 0.1013090306415568, "k1_17": 0.031850422354317794, "k1_16": 0.05902929732043575, "k1_18": 0.021488383501040407, "n": 0.11115242931401761}, 0.01], ["k1_9", 0.005912864513639371, true, null, 1e-06, Infinity, 0.00044625390237284867, {"tau": 0.44467984788462667, "k1_8": 0.19728443281671712, "k2_18": 0.14354466863705162, "k2_19": 0.13892238120021666, "k2_15": 0.07320646689861324, "k1_1": 0.3559963537910674, "k1_0": 0.29463835069790784, "k1_3": 0.24608550327747095, "k1_2": 0.3140580110077082, "k1_5": 0.2233223131115935, "k1_4": 0.23575123209525786, "k1_7": 0.22196880010780307, "k1_6": 0.16935908570924216, "k2_6": 0.11983071836202805, "k2_7": 0.04364798527332363, "k2_4": 0.10723219978960281, "k2_5": 0.11340920839205301, "k2_2": 0.13944276929345079, "k2_3": 0.11985961752975072, "k2_0": 0.012413258424761542, "k2_1": 0.13012662243712597, "k2_10": 0.05285030623535828, "k2_8": 0.06047115215746898, "k2_9": 0.7359018523378184, "kdr": 0.5291359011413374, "k2_17": 0.16595025949815542, "k2_16": 0.16284164812342142, "k1_11": 0.4199151271466484, "k1_12": 0.4209747898163198, "k2_21": 0.05209222892071244, "k2_20": 0.0858883213297111, "k2_22": 0.05363011474073771, "k1_15": 0.33016897035692305, "a": -0.13127734682680245, "k1_10": 0.3012819336597147, "k1_13": 0.4217136233964239, "b": 0.035691115830596906, "kg": 0.11005378069569914, "k1_14": 0.5104407472978912, "k1_17": 0.09467652865006916, "k1_16": 0.24282885158830442, "k1_18": 0.055678748966912925, "n": 0.07349930128377567}, 0.01], ["k2_9", 0.00040844919094051857, true, null, 1e-06, Infinity, 0.0005791683901218411, {"tau": 0.00563062728896178, "k1_9": 0.735901852337819, "k1_8": 0.02710082527045831, "k2_18": 0.007738278346309503, "k2_19": 0.0017769280722189744, "k2_15": 0.04554958989967601, "k1_1": 0.006158105876469562, "k1_0": 0.02195773134676461, "k1_3": 0.02655040961558126, "k1_2": 0.018220322001739054, "k2_10": 0.044254787096322794, "k1_4": 0.026890519796050744, "k1_7": 0.027602992775243626, "k1_6": 0.024352030682817095, "k2_6": 0.02308702396349911, "k2_7": 0.03381791774269295, "k2_4": 0.03683505757777274, "k2_5": 0.03401347618827024, "k2_2": 0.04775812503569978, "k2_3": 0.0390472562340584, "k2_0": 0.03982104883453783, "k2_1": 0.04490287935916796, "k1_5": 0.027347222717895737, "k2_8": 0.02908964457983667, "kdr": 0.022788047013269926, "k2_17": 0.009433632741972321, "k2_16": 0.03861528899904987, "k1_11": -0.022215553252938086, "k1_12": -0.02168001089112414, "k2_21": 0.0069631372234238926, "k2_20": 0.005276532719958727, "k2_22": 0.00682990551080211, "k1_15": 0.013369581822097413, "a": -0.052710753829726294, "k1_10": 0.019697456954805237, "k1_13": -0.02077839858794798, "b": 0.09265919129843342, "kg": -0.02972767977028645, "k1_14": -0.006050957834906926, "k1_17": 0.01581335265732419, "k1_16": 0.02699284447722201, "k1_18": 0.011330775216546908, "n": 0.18768720153062993}, 0.01], ["k1_10", 0.008125885470196548, true, null, 1e-06, Infinity, 0.0005840085100895416, {"tau": 0.4690887468104215, "k1_9": 0.30128193365971473, "k1_8": 0.20537952117304206, "k2_18": 0.14979970890117666, "k2_19": 0.14532769402664075, "k2_15": 0.0736013989155132, "k1_1": 0.37546670339870436, "k1_0": 0.30904866504276157, "k1_3": 0.25716358161440417, "k1_2": 0.3299837089175105, "k2_10": 0.7491009557806013, "k1_4": 0.24615829962359298, "k1_7": 0.23147824481035253, "k1_6": 0.17605933854406092, "k2_6": 0.12354737576202174, "k2_7": 0.04240507722687476, "k2_4": 0.10943854810175424, "k2_5": 0.1160780707293169, "k2_2": 0.14315082711287055, "k2_3": 0.12267878380260885, "k2_0": 0.009587216332270164, "k2_1": 0.13414306464776768, "k1_5": 0.23291350240746955, "k2_8": 0.060423610897651546, "k2_9": 0.019697456954804855, "kdr": 0.5569310660094966, "k2_17": 0.1734103309578842, "k2_16": 0.16809959136194783, "k1_11": 0.4450402969200327, "k1_12": 0.44597604038383276, "k2_21": 0.05310546452202083, "k2_20": 0.08896181084557961, "k2_22": 0.054751312677142165, "k1_15": 0.3475062630853168, "a": -0.1345261012355849, "k1_13": 0.44656058294438866, "b": 0.02529412761642931, "kg": 0.11837902899674652, "k1_14": 0.5382610997491711, "k1_17": 0.09799449377263816, "k1_16": 0.25365554193299317, "k1_18": 0.05731397138001126, "n": 0.06053346191344214}, 0.01], ["k2_10", 0.0013640756410878696, true, null, 1e-06, Infinity, 0.0006590400388249294, {"tau": 0.054253651070272614, "k1_9": 0.05285030623535888, "k1_8": 0.046827060638474347, "k2_18": 0.02039466693191455, "k2_19": 0.013881813998647236, "k2_15": 0.054102206774409765, "k1_1": 0.04465942929919949, "k1_0": 0.053270913335177215, "k1_3": 0.05208137745770462, "k1_2": 0.051881666017730116, "k1_5": 0.050050709266020704, "k1_4": 0.05114713202085527, "k1_7": 0.050206079621672235, "k1_6": 0.04083905318204342, "k2_6": 0.033601783247478256, "k2_7": 0.03668113470595438, "k2_4": 0.04700315215407723, "k2_5": 0.04452244691718045, "k2_2": 0.0630716484196308, "k2_3": 0.05084036820555173, "k2_0": 0.04100769067509999, "k2_1": 0.06050987214697428, "k2_8": 0.033381391379004255, "k2_9": 0.04425478709632275, "kdr": 0.08081759125592047, "k2_17": 0.0247903471931259, "k2_16": 0.055064168237504305, "k1_11": 0.022298491873428992, "k1_12": 0.0226474838568265, "k2_21": 0.009435121138809408, "k2_20": 0.011474545817895948, "k2_22": 0.009494323549074571, "k1_15": 0.04896184216024727, "a": -0.0735449708511833, "k1_10": 0.7491009557806015, "k1_13": 0.023373725399966093, "b": 0.0878598626150856, "kg": -0.018647860862510093, "k1_14": 0.0458454954391904, "k1_17": 0.024198579947093388, "k1_16": 0.05208745407602526, "k1_18": 0.015720937955279766, "n": 0.19538996734086356}, 0.01], ["k1_11", 0.015536914150506287, true, null, 1e-06, Infinity, 0.0007845725022025629, {"tau": 0.6924582142149014, "k1_9": 0.4199151271466477, "k1_8": 0.2743758444672563, "k2_18": 0.21833260041942776, "k2_19": 0.219794831435228, "k2_15": 0.05056146109648228, "k1_1": 0.5479838167240193, "k1_0": 0.43188660437086507, "k1_3": 0.35070518799991973, "k1_2": 0.4669574087740033, "k2_10": 0.022298491873428018, "k1_4": 0.33431718792678045, "k1_7": 0.31199474572162056, "k1_6": 0.23466353863453207, "k2_6": 0.16012984794735102, "k2_7": 0.025276981819083628, "k2_4": 0.1202309175854781, "k2_5": 0.13425812503738843, "k2_2": 0.15274508715427157, "k2_3": 0.13661627737609833, "k2_0": -0.034935584608199344, "k2_1": 0.13805287946941708, "k1_5": 0.3145816080258708, "k2_8": 0.058697729242701745, "k2_9": -0.022215553252938586, "kdr": 0.7968835998378941, "k2_17": 0.250789430739599, "k2_16": 0.20459885399600278, "k1_12": 0.6915619711643652, "k2_21": 0.07712815500814348, "k2_20": 0.1322499414387334, "k2_22": 0.07967745061561762, "k1_15": 0.49823574312943536, "a": -0.14328795482324352, "k1_10": 0.44504029692003205, "k1_13": 0.6922563282238092, "b": -0.03627484032035408, "kg": 0.22141145117705566, "k1_14": 0.8121093070745194, "k1_17": 0.12889266261634097, "k1_16": 0.3451678548118943, "k1_18": 0.07337153355102258, "n": -0.131412058024463}, 0.01], ["k2_11", 1e-06, false, null, 1e-06, Infinity, 0, null, 1e-06], ["k1_12", 0.024951424252242282, true, null, 1e-06, Infinity, 0.0012572405453538129, {"tau": 0.6966752797815995, "k1_9": 0.42097478981631953, "k1_8": 0.2760398672644214, "k2_18": 0.22000819625418463, "k2_19": 0.2215131105880402, "k2_15": 0.0500485344273821, "k1_1": 0.5482957855743277, "k1_0": 0.43294301938674096, "k1_3": 0.3521846570007645, "k1_2": 0.4678774443859556, "k2_10": 0.022647483856825548, "k1_4": 0.33586196686759645, "k1_7": 0.3135752982798134, "k1_6": 0.23633762124296123, "k2_6": 0.16197548456741995, "k2_7": 0.026754448920852353, "k2_4": 0.12176494293082256, "k2_5": 0.13594558859527572, "k2_2": 0.15320581562935906, "k2_3": 0.1380855000784077, "k2_0": -0.03469227523338309, "k2_1": 0.13632300581137521, "k1_5": 0.3162352546771351, "k2_8": 0.06037492720791198, "k2_9": -0.021680010891124656, "kdr": 0.7979733168830583, "k2_17": 0.25245608881081827, "k2_16": 0.2062260854387705, "k1_11": 0.6915619711643657, "k2_21": 0.07885745938913571, "k2_20": 0.1339968774071152, "k2_22": 0.08139604968774233, "k1_15": 0.4988652497406192, "a": -0.15008342126372154, "k1_10": 0.4459760403838323, "k1_13": 0.6950250925836747, "b": -0.016137851658355466, "kg": 0.22785844608384623, "k1_14": 0.8145940761871292, "k1_17": 0.13011231857450542, "k1_16": 0.34672693650919667, "k1_18": 0.07422823531459609, "n": -0.12380442774671628}, 0.01], ["k2_12", 1e-06, false, null, 1e-06, Infinity, 0, null, 1e-06], ["k1_13", 0.03661260167877167, true, null, 1e-06, Infinity, 0.0018435952167250344, {"tau": 0.6992495367159075, "k1_9": 0.4217136233964235, "k1_8": 0.27748580729390293, "k2_18": 0.22151789245304643, "k2_19": 0.22310226808496494, "k2_15": 0.05007070744376572, "k1_1": 0.5481769021064362, "k1_0": 0.4336748326514682, "k1_3": 0.3533803979365345, "k1_2": 0.46841262659803823, "k2_10": 0.023373725399965208, "k1_4": 0.3371404333767712, "k1_7": 0.31492417115303245, "k1_6": 0.23779923217727597, "k2_6": 0.16377451580883126, "k2_7": 0.028396992246010208, "k2_4": 0.12337374076693315, "k2_5": 0.13767039073183093, "k2_2": 0.1539488236235373, "k2_3": 0.1396285598383561, "k2_0": -0.03405892572451126, "k2_1": 0.13532209028076783, "k1_5": 0.3176327104834292, "k2_8": 0.06214766182713093, "k2_9": -0.0207783985879485, "kdr": 0.7985603734802142, "k2_17": 0.2539275962588422, "k2_16": 0.20783841958041133, "k1_11": 0.6922563282238094, "k1_12": 0.6950250925836746, "k2_21": 0.08060937820173825, "k2_20": 0.1357079069465175, "k2_22": 0.08313380300749364, "k1_15": 0.4990943353153354, "a": -0.15645630957050252, "k1_10": 0.4465605829443881, "b": 0.000506758349455952, "kg": 0.23183655437376655, "k1_14": 0.8162319747293219, "k1_17": 0.1311674094526486, "k1_16": 0.347993071020374, "k1_18": 0.07496380505477254, "n": -0.11591606171714777}, 0.1], ["k2_13", 1e-06, false, null, 1e-06, Infinity, 0, null, 1e-06], ["k1_14", 0.05712834423988766, true, null, 1e-06, Infinity, 0.0023819947331248674, {"tau": 0.7948889493512573, "k1_9": 0.5104407472978914, "k1_8": 0.3467231992085937, "k2_18": 0.2913264455498723, "k2_19": 0.2972405738895363, "k2_15": 0.07813043071958464, "k1_1": 0.6560306971699831, "k1_0": 0.5252437530811691, "k1_3": 0.43293678355233617, "k1_2": 0.5631939034702399, "k2_10": 0.04584549543918932, "k1_4": 0.41507056461186514, "k1_7": 0.39057167776877166, "k1_6": 0.2996150062174763, "k2_6": 0.22247892379306983, "k2_7": 0.059045258629930486, "k2_4": 0.16898259571747404, "k2_5": 0.18795209627942758, "k2_2": 0.20050807951727856, "k2_3": 0.1867727624946363, "k2_0": -0.024284977522370313, "k2_1": 0.18236872041810936, "k1_5": 0.3932788446622055, "k2_8": 0.10130903064155537, "k2_9": -0.006050957834907556, "kdr": 0.9601920193006337, "k2_17": 0.32787017063252366, "k2_16": 0.26730840391256394, "k1_11": 0.8121093070745206, "k1_12": 0.8145940761871299, "k2_21": 0.12975171259983742, "k2_20": 0.19473920629784566, "k2_22": 0.1324860373705375, "k1_15": 0.5982832456634765, "a": -0.1672608330788327, "k1_10": 0.5382610997491712, "k1_13": 0.816231974729323, "b": -0.04036538622751727, "kg": 0.19474476999009896, "k1_17": 0.16876774040938863, "k1_16": 0.42662539140592937, "k1_18": 0.09871001355957255, "n": -0.11098581086650765}, 0.1], ["k2_14", 1e-06, false, null, 1e-06, Infinity, 0, null, 1e-06], ["k1_15", 0.013584397447917174, true, null, 1e-06, Infinity, 0.0008872530397106754, {"tau": 0.5184300697581864, "k1_9": 0.33016897035692294, "k1_8": 0.22211853099961518, "k2_18": 0.16395391010767224, "k2_19": 0.16014955263403943, "k2_15": 0.7141927979807466, "k1_1": 0.4162910548249176, "k1_0": 0.3388783757760323, "k1_3": 0.27998268479639365, "k1_2": 0.36298802783726347, "k2_10": 0.048961842160246544, "k1_4": 0.2676245378437589, "k1_7": 0.25112230324243656, "k1_6": 0.19000368107174076, "k2_6": 0.13172366758620105, "k2_7": 0.03962701880977462, "k2_4": 0.11362189820390865, "k2_5": 0.12144201033229543, "k2_2": 0.14975993347408326, "k2_3": 0.12798105540029686, "k2_0": 0.002790023522077534, "k2_1": 0.14163671538999947, "k1_5": 0.2527215332457503, "k2_8": 0.06044609697945848, "k2_9": 0.013369581822096997, "kdr": 0.6146626982544525, "k2_17": 0.1899222617712996, "k2_16": 0.17850691960200973, "k1_11": 0.4982357431294359, "k1_12": 0.4988652497406193, "k2_21": 0.05651601831709159, "k2_20": 0.09673087333246065, "k2_22": 0.058380985489335756, "a": -0.13696713941969893, "k1_10": 0.34750626308531657, "k1_13": 0.4990943353153356, "b": -0.001805735996604757, "kg": 0.13366312235673938, "k1_14": 0.5982832456634761, "k1_17": 0.10504490020278233, "k1_16": 0.27594027218895834, "k1_18": 0.06087457741286988, "n": 0.026796889610980486}, 0.1], ["k2_15", 0.0021701203189546936, true, null, 1e-06, Infinity, 0.000730849475694325, {"tau": 0.08320970454970826, "k1_9": 0.07320646689861353, "k1_8": 0.05856688441875609, "k2_18": 0.026469193833581508, "k2_19": 0.01940455125966015, "k1_1": 0.07146037540584191, "k1_0": 0.0741625508604063, "k2_16": 0.06487487763684655, "k1_2": 0.07460667941195295, "k2_10": 0.05410220677440968, "k1_4": 0.06633003629709598, "k1_7": 0.06414639220172254, "k1_6": 0.05017622281193363, "k2_6": 0.03833027684029755, "k2_7": 0.03684914083295998, "k2_4": 0.052409869480231484, "k2_5": 0.049830684282046615, "k2_2": 0.07414922523510804, "k2_3": 0.057585027842063936, "k2_0": 0.042176047787076024, "k2_1": 0.07496598264121042, "k1_5": 0.0639485836251276, "k2_8": 0.034106104811813365, "k2_9": 0.04554958989967593, "kdr": 0.12087997399030657, "k2_17": 0.03288312936888497, "k1_11": 0.05056146109648291, "k1_3": 0.06828340226630512, "k1_12": 0.05004853442738267, "k2_21": 0.008183790997517282, "k2_20": 0.012814191736802002, "k2_22": 0.008397241807978486, "k1_15": 0.7141927979807472, "a": -0.08221943566184363, "k1_10": 0.07360139891551351, "k1_13": 0.050070707443766294, "b": 0.0573975100267265, "kg": -0.02005543112105622, "k1_14": 0.07813043071958528, "k1_17": 0.02826490032470128, "k1_16": 0.06786238158733449, "k1_18": 0.017429974263204015, "n": 0.19409180339661747}, 0.001], ["k1_16", 0.00789640184063678, true, null, 1e-06, Infinity, 0.0007047514983850747, {"tau": 0.3696117480874038, "k1_9": 0.24282885158830464, "k1_8": 0.17091832003068047, "k2_18": 0.12470276471850693, "k2_19": 0.11994853406451514, "k2_15": 0.06786238158733429, "k1_1": 0.29572513781277815, "k1_0": 0.248866089099071, "k1_3": 0.2104061829142002, "k1_2": 0.2638575175163814, "k2_10": 0.052087454076024775, "k1_4": 0.20215802079824285, "k1_7": 0.1911240653487451, "k1_6": 0.14760654575152493, "k2_6": 0.10737748526764657, "k2_7": 0.04536210038145961, "k2_4": 0.09795407207168838, "k2_5": 0.10305439706477161, "k2_2": 0.12395933149758227, "k2_3": 0.10842643146605654, "k2_0": 0.017846017433411653, "k2_1": 0.1132063338335169, "k1_5": 0.1922814453884196, "k2_8": 0.05902929732043505, "k2_9": 0.0269928444772217, "kdr": 0.44132978303199877, "k2_17": 0.14316862338808453, "k2_16": 0.913262743705828, "k1_11": 0.34516785481189516, "k1_12": 0.346726936509197, "k2_21": 0.04938056737126683, "k2_20": 0.07694733322834373, "k2_22": 0.05058882059477198, "k1_15": 0.27594027218895867, "a": -0.11267982703119409, "k1_10": 0.2536555419329933, "k1_13": 0.3479930710203746, "b": 0.06526294461363348, "kg": 0.0886892643274966, "k1_14": 0.42662539140592937, "k1_17": 0.08409521130393706, "k1_18": 0.0505679285597394, "n": 0.09825755565391212}, 0.1], ["k2_16", 0.0118848519198399, true, null, 1e-06, Infinity, 0.0016413401603068442, {"tau": 0.23427309226842108, "k1_9": 0.1628416481234219, "k1_8": 0.12133558471969498, "k2_18": 0.08478266169746154, "k2_19": 0.08037407450257843, "k2_15": 0.06487487763684653, "k1_1": 0.1871013860689064, "k1_0": 0.16651059049203373, "k1_3": 0.14526344374591438, "k1_2": 0.17366834889861632, "k2_10": 0.05506416823750405, "k1_4": 0.14046453293914896, "k1_7": 0.13411554085746683, "k1_6": 0.10536969063032262, "k2_6": 0.08163260447665462, "k2_7": 0.04741724466641956, "k2_4": 0.08154221994264939, "k2_5": 0.08368702719210212, "k2_2": 0.10181194692147225, "k2_3": 0.08895797836023199, "k2_0": 0.0312802514006328, "k2_1": 0.09215405662324373, "k1_5": 0.13469390616230723, "k2_8": 0.0541016203585784, "k2_9": 0.038615288999049674, "kdr": 0.28917120065868507, "k2_17": 0.09700735581951155, "k1_11": 0.20459885399600397, "k1_12": 0.2062260854387714, "k2_21": 0.038803529949676965, "k2_20": 0.05523923474619845, "k2_22": 0.03946360000107083, "k1_15": 0.17850691960201043, "a": -0.11900213450567944, "k1_10": 0.16809959136194838, "k1_13": 0.2078384195804123, "b": 0.10130583432163139, "kg": 0.03861927515269542, "k1_14": 0.26730840391256483, "k1_17": 0.06045745538595461, "k1_16": 0.9132627437058287, "k1_18": 0.036706523627447044, "n": 0.16235964963923719}, 0.001], ["k1_17", 0.001210732625090194, true, null, 1e-06, Infinity, 0.0002584152239729697, {"tau": 0.13189155810555944, "k1_9": 0.09467652865006942, "k1_8": 0.07182717203618268, "k2_18": 0.05665974566916502, "k2_19": 0.05332793653907545, "k2_15": 0.028264900324701223, "k1_1": 0.11157195557162383, "k1_0": 0.09695018266764246, "k1_3": 0.0846853971849069, "k1_2": 0.10140982578980745, "k2_10": 0.024198579947093218, "k1_4": 0.0821467693639749, "k1_7": 0.07866154067513793, "k1_6": 0.06379772486219056, "k2_6": 0.049776402874956466, "k2_7": 0.02605064027470318, "k2_4": 0.04424650314243975, "k2_5": 0.04690726814291497, "k2_2": 0.04978005375192822, "k2_3": 0.0474682277093056, "k2_0": 0.01135319309079828, "k2_1": 0.04285868569464408, "k1_5": 0.07921193307288646, "k2_8": 0.03185042235431763, "k2_9": 0.015813352657324066, "kdr": 0.16151945670994322, "k2_17": 0.7645073255418702, "k2_16": 0.0604574553859546, "k1_11": 0.12889266261634164, "k1_12": 0.13011231857450595, "k2_21": 0.028618228874532574, "k2_20": 0.03837364423160213, "k2_22": 0.02896870033450166, "k1_15": 0.10504490020278272, "a": 0.004600935093785378, "k1_10": 0.09799449377263846, "k1_13": 0.1311674094526491, "b": 0.04322746686216723, "kg": 0.028408873375666034, "k1_14": 0.16876774040938922, "k1_16": 0.08409521130393728, "k1_18": 0.027059026802680967, "n": 0.04573805575851068}, 0.1], ["k2_17", 0.012723622225205511, true, null, 1e-06, Infinity, 0.0016199287617681142, {"tau": 0.24070887289120366, "k1_9": 0.16595025949815567, "k1_8": 0.12038059186787164, "k2_18": 0.10665964218369152, "k2_19": 0.10917448794703197, "k2_15": 0.032883129368884816, "k1_1": 0.20641198424719046, "k1_0": 0.17072731312160236, "k1_3": 0.14482129688655426, "k1_2": 0.18056752609321802, "k2_10": 0.024790347193125572, "k1_4": 0.1400732835611954, "k1_7": 0.13341954273624915, "k1_6": 0.10586417846730406, "k2_6": 0.08619875227052715, "k2_7": 0.03428799148369032, "k2_4": 0.06722312485693753, "k2_5": 0.0741632554130622, "k2_2": 0.07261972078093454, "k2_3": 0.0720023738926012, "k2_0": 0.0019385291417439864, "k2_1": 0.06318927794606174, "k1_5": 0.13424550256044018, "k2_8": 0.04848842253378778, "k2_9": 0.009433632741972097, "kdr": 0.30403734694826123, "k2_16": 0.0970073558195114, "k1_11": 0.2507894307395999, "k1_12": 0.252456088810819, "k2_21": 0.058617240840055006, "k2_20": 0.07839951182393155, "k2_22": 0.05931708378625452, "k1_15": 0.1899222617713, "a": -0.0468050780989447, "k1_10": 0.1734103309578845, "k1_13": 0.2539275962588429, "b": 0.021977058566925604, "kg": 0.041999801737310924, "k1_14": 0.32787017063252416, "k1_17": 0.7645073255418706, "k1_16": 0.14316862338808467, "k1_18": 0.038621123963411254, "n": 0.0014723175812680351}, 0.001], ["k1_18", 0.0005787085674445747, true, null, 1e-06, Infinity, 0.00019483550976141572, {"tau": 0.07227019503146634, "k1_9": 0.055678748966913154, "k1_8": 0.044114964377393, "k2_18": 0.6832884405173567, "k2_19": 0.03231497798120862, "k2_15": 0.01742997426320398, "k1_1": 0.06423973321221964, "k1_0": 0.05694709329522353, "k1_3": 0.050752274986750084, "k1_2": 0.05910413850263836, "k2_10": 0.015720937955279655, "k1_4": 0.049480374364732786, "k1_7": 0.04770850013134643, "k1_6": 0.03987561292020145, "k2_6": 0.03148887161757083, "k2_7": 0.01808089514263344, "k2_4": 0.027870617800566596, "k2_5": 0.029578537240672872, "k2_2": 0.029647677427326564, "k2_3": 0.02948314734760405, "k2_0": 0.008468599206920073, "k2_1": 0.024870673817527226, "k1_5": 0.04808887116511087, "k2_8": 0.021488383501040296, "k2_9": 0.011330775216546836, "kdr": 0.08943401807442836, "k2_17": 0.03862112396341132, "k2_16": 0.03670652362744706, "k1_11": 0.07337153355102304, "k1_12": 0.07422823531459648, "k2_21": 0.01905408543982426, "k2_20": 0.024329205355837116, "k2_22": 0.01921903048551239, "k1_15": 0.06087457741287016, "a": 0.03301309787056586, "k1_10": 0.05731397138001145, "k1_13": 0.07496380505477293, "b": 0.02857680362549498, "kg": 0.01544373179077101, "k1_14": 0.09871001355957298, "k1_17": 0.027059026802680988, "k1_16": 0.05056792855973955, "n": 0.02747359641022134}, 0.1], ["k2_18", 0.007876428915543854, true, null, 1e-06, Infinity, 0.0011404116543006788, {"tau": 0.20301019777608967, "k1_9": 0.14354466863705187, "k1_8": 0.1059655074624235, "k2_19": 0.10145573777058264, "k2_15": 0.02646919383358135, "k1_1": 0.17852984245262826, "k1_0": 0.1477949537805362, "k1_3": 0.12605350822909278, "k1_2": 0.15589711484478125, "k1_5": 0.11761166186774727, "k1_4": 0.12227516784401644, "k1_7": 0.11688262531162975, "k1_6": 0.09387940376822185, "k2_6": 0.0789646285710376, "k2_7": 0.03229729066305872, "k2_4": 0.05971044270294557, "k2_5": 0.06653584998605194, "k2_2": 0.061038292929780004, "k2_3": 0.0631968210385624, "k2_0": 0.0008022766651616967, "k2_1": 0.051971954616563426, "k2_10": 0.02039466693191425, "k2_8": 0.04563716851259179, "k2_9": 0.007738278346309276, "kdr": 0.2615821266945806, "k2_17": 0.1066596421836915, "k2_16": 0.0847826616974614, "k1_11": 0.21833260041942848, "k1_12": 0.2200081962541852, "k2_21": 0.05785943693700893, "k2_20": 0.07494810727845598, "k2_22": 0.05841263880051623, "k1_15": 0.16395391010767266, "a": -0.027085128736578517, "k1_10": 0.1497997089011769, "k1_13": 0.22151789245304696, "b": 0.018171077895498565, "kg": 0.03026263657617273, "k1_14": 0.2913264455498727, "k1_17": 0.056659745669164936, "k1_16": 0.12470276471850704, "k1_18": 0.6832884405173565, "n": -0.008916228953425767}, 0.001], ["k1_19", 1e-06, false, null, 1e-06, Infinity, 0, null, 1e-06], ["k2_19", 0.004204279221566076, true, null, 1e-06, Infinity, 0.0006348910487252405, {"tau": 0.19724468245777982, "k1_9": 0.13892238120021685, "k1_8": 0.10202925990856848, "k2_18": 0.10145573777058262, "k2_15": 0.019404551259659984, "k1_1": 0.17594698068848952, "k1_0": 0.1433747663803828, "k1_3": 0.12141555399370259, "k1_2": 0.15153123490167342, "k1_5": 0.11339426924467531, "k1_4": 0.11788823861212785, "k1_7": 0.11273918168119373, "k1_6": 0.0903787768247741, "k2_6": 0.07934497057361833, "k2_7": 0.02975000546366293, "k2_4": 0.05603561248784547, "k2_5": 0.06388761027457344, "k2_2": 0.05390083817490209, "k2_3": 0.05874846633172529, "k2_0": -0.005195089846684452, "k2_1": 0.04503570719711682, "k2_10": 0.013881813998646948, "k2_8": 0.04463155514061623, "k2_9": 0.0017769280722187788, "kdr": 0.2601890560410856, "k2_17": 0.10917448794703194, "k2_16": 0.08037407450257823, "k1_11": 0.21979483143522854, "k1_12": 0.22151311058804068, "k2_21": 0.06381546646794403, "k2_20": 0.08122690692370471, "k2_22": 0.0643428686918175, "k1_15": 0.16014955263403974, "a": -0.04752325460464915, "k1_10": 0.1453276940266409, "k1_13": 0.22310226808496547, "b": 0.00532120426895386, "kg": 0.022771823525669133, "k1_14": 0.2972405738895366, "k1_17": 0.053327936539075346, "k1_16": 0.11994853406451525, "k1_18": 0.03231497798120854, "n": -0.03523090362840492}, 0.001], ["k1_20", 1e-06, false, null, 1e-06, Infinity, 0, null, 1e-06], ["k2_20", 0.002108629586352273, true, null, 1e-06, Infinity, 0.0005043648933821495, {"tau": 0.1095976788471307, "k1_9": 0.0858883213297115, "k1_8": 0.06828790036753579, "k2_18": 0.07494810727845612, "k2_19": 0.08122690692370489, "k2_15": 0.01281419173680195, "k1_1": 0.1059355865097863, "k1_0": 0.08879382086106596, "k1_3": 0.07762765508802016, "k1_2": 0.09231304700225468, "k2_10": 0.011474545817895799, "k1_4": 0.07627221432404052, "k1_7": 0.07405091401702281, "k1_6": 0.06184235034293069, "k2_6": 0.060273895690356044, "k2_7": 0.027825085957376473, "k2_4": 0.04179344689219702, "k2_5": 0.04796732419340709, "k2_2": 0.0346118507044965, "k2_3": 0.042312379297883465, "k2_0": -0.00026115131136364336, "k2_1": 0.026427348718838967, "k1_5": 0.0744289324477913, "k2_8": 0.038541025300017615, "k2_9": 0.005276532719958601, "kdr": 0.15754903557624064, "k2_17": 0.07839951182393173, "k2_16": 0.055239234746198476, "k1_11": 0.13224994143873423, "k1_12": 0.13399687740711594, "k2_21": 0.055255165520641567, "k2_22": 0.05544280439503756, "k1_15": 0.09673087333246118, "a": -0.023229621381517036, "k1_10": 0.08896181084558002, "k1_13": 0.13570790694651821, "b": 0.01975622238290592, "kg": -0.002494468277186092, "k1_14": 0.1947392062978465, "k1_17": 0.03837364423160218, "k1_16": 0.076947333228344, "k1_18": 0.024329205355837116, "n": -0.015476938983644366}, 0.001], ["k1_21", 1e-06, false, null, 1e-06, Infinity, 0, null, 1e-06], ["k2_21", 0.0011869520905009034, true, null, 1e-06, Infinity, 0.0004526184650151879, {"tau": 0.05417020996460556, "k1_9": 0.05209222892071273, "k1_8": 0.04653118552087282, "k2_18": 0.057859436937009054, "k2_19": 0.06381546646794416, "k2_15": 0.008183790997517246, "k1_1": 0.06165003903002736, "k1_0": 0.05402166476952327, "k1_3": 0.04957519734946235, "k1_2": 0.054677396361302935, "k2_10": 0.0094351211388093, "k1_4": 0.049573728116990144, "k1_7": 0.04917932670323835, "k1_6": 0.04339090731522844, "k2_6": 0.047736058665444864, "k2_7": 0.026053706857895854, "k2_4": 0.0322393618519701, "k2_5": 0.037355728014008015, "k2_2": 0.021888083150795032, "k2_3": 0.0313691447771823, "k2_0": 0.002387889560603095, "k2_1": 0.014291256537511258, "k1_5": 0.04938214944690135, "k2_8": 0.03415524753282057, "k2_9": 0.006963137223423785, "kdr": 0.09245864093840421, "k2_17": 0.05861724084005514, "k2_16": 0.038803529949677014, "k1_11": 0.07712815500814407, "k1_12": 0.07885745938913627, "k2_20": 0.055255165520641594, "k2_22": 0.04944228189498151, "k1_15": 0.056516018317091986, "a": -0.007268019455071338, "k1_10": 0.05310546452202113, "k1_13": 0.08060937820173882, "b": 0.02688435528025333, "kg": -0.01816517650981563, "k1_14": 0.129751712599838, "k1_17": 0.028618228874532636, "k1_16": 0.04938056737126704, "k1_18": 0.01905408543982428, "n": -0.005316886843534967}, 0.001], ["k1_22", 1e-06, false, null, 1e-06, Infinity, 0, null, 1e-06], ["k2_22", 0.0012121916055333193, true, null, 1e-06, Infinity, 0.0004503205710361428, {"tau": 0.05690966478039429, "k1_9": 0.053630114740738054, "k1_8": 0.04743283141184955, "k2_18": 0.05841263880051636, "k2_19": 0.06434286869181764, "k2_15": 0.008397241807978453, "k1_1": 0.0637054044164386, "k1_0": 0.055600648691561665, "k1_3": 0.05080920998746994, "k1_2": 0.056411805267913596, "k2_10": 0.00949432354907448, "k1_4": 0.050731687364434584, "k1_7": 0.05023747837682578, "k1_6": 0.04412819515338474, "k2_6": 0.04810931469991641, "k2_7": 0.025977829863793406, "k2_4": 0.03255830701471566, "k2_5": 0.03769716730533065, "k2_2": 0.022460947609916723, "k2_3": 0.03177298632745968, "k2_0": 0.002232172449453458, "k2_1": 0.01488231436299785, "k1_5": 0.05044872522190829, "k2_8": 0.034167783452338174, "k2_9": 0.006829905510802011, "kdr": 0.09547045154556405, "k2_17": 0.05931708378625468, "k2_16": 0.039463600001070874, "k1_11": 0.07967745061561828, "k1_12": 0.08139604968774294, "k2_21": 0.0494422818949815, "k2_20": 0.05544280439503758, "k1_15": 0.05838098548933619, "a": -0.008133959928040854, "k1_10": 0.05475131267714252, "k1_13": 0.08313380300749426, "b": 0.026334720765789407, "kg": -0.01715488211987193, "k1_14": 0.13248603737053816, "k1_17": 0.02896870033450171, "k1_16": 0.05058882059477223, "k1_18": 0.019219030485512403, "n": -0.00579570765230912}, 0.001], ["k", 1.0248982452697448, false, null, 1e-06, Infinity, 0, null, 0.197162], ["kdr", 0.12627505242622483, true, null, -Infinity, Infinity, 0.006236593496982242, {"tau": 0.8290286127753905, "k1_9": 0.5291359011413369, "k1_8": 0.3544171734427292, "k2_18": 0.26158212669458, "k2_19": 0.260189056041085, "k2_15": 0.12087997399030596, "k1_1": 0.666925907850261, "k1_0": 0.5432685958932894, "k1_3": 0.4481100285180863, "k1_2": 0.5818443579251876, "k2_10": 0.08081759125591934, "k1_4": 0.4281985412702313, "k1_7": 0.40161743961683893, "k1_6": 0.30168706843939275, "k2_6": 0.21205318741930776, "k2_7": 0.06402186154081956, "k2_4": 0.18410566037383436, "k2_5": 0.19643243212513445, "k2_2": 0.2447232085651784, "k2_3": 0.20758527280340383, "k2_0": 0.005667570147670085, "k2_1": 0.23181701554449757, "k1_5": 0.4039400373330273, "k2_8": 0.09738882335518009, "k2_9": 0.02278804701326927, "k2_17": 0.30403734694826046, "k2_16": 0.2891712006586839, "k1_11": 0.7968835998378947, "k1_12": 0.7979733168830583, "k2_21": 0.09245864093840356, "k2_20": 0.15754903557623975, "k2_22": 0.0954704515455633, "k1_15": 0.6146626982544524, "a": -0.3250760523251155, "k1_10": 0.556931066009496, "k1_13": 0.7985603734802142, "b": 0.012787159726585631, "kg": 0.17880157700298624, "k1_14": 0.9601920193006324, "k1_17": 0.16151945670994255, "k1_16": 0.44132978303199816, "k1_18": 0.08943401807442787, "n": 0.07207152777551233}, 0.1], ["tau", 2.4237258845162604, true, null, 1e-06, 20, 0.3705149732948913, {"k1_9": 0.4446798478846257, "k1_8": 0.29301672367968207, "k2_18": 0.20301019777608897, "k2_19": 0.19724468245777926, "k2_15": 0.08320970454970755, "k1_1": 0.5612990588889571, "k1_0": 0.4560065322965942, "k1_3": 0.3749738195064451, "k1_2": 0.4909898052699691, "k1_5": 0.3358853111566856, "k1_4": 0.35711695184439834, "k1_7": 0.33304440462912277, "k1_6": 0.24849184677678038, "k2_6": 0.16255693719657502, "k2_7": 0.03854618347833878, "k2_4": 0.14308703815870627, "k2_5": 0.15227872436268636, "k2_2": 0.19368605515673135, "k2_3": 0.16411080677933226, "k2_0": -0.008026594395209941, "k2_1": 0.16785824051647505, "k2_10": 0.05425365107027141, "k2_8": 0.06547662011377448, "k2_9": 0.005630627288961116, "kdr": 0.8290286127753896, "k2_17": 0.2407088728912029, "k2_16": 0.2342730922684198, "k1_11": 0.6924582142149011, "k1_12": 0.6966752797815989, "k2_21": 0.054170209964605025, "k2_20": 0.10959767884712991, "k2_22": 0.056909664780393616, "k1_15": 0.5184300697581858, "a": -0.3139447251068811, "k1_10": 0.46908874681042056, "k1_13": 0.6992495367159072, "b": 0.1524369066952402, "kg": 0.5454640329578585, "k1_14": 0.7948889493512555, "k1_17": 0.13189155810555875, "k1_16": 0.369611748087403, "k1_18": 0.07227019503146587, "n": 0.07699972735303388}, 5], ["kg", 0.02366921007321887, true, null, 1e-06, Infinity, 0.00021960485666845366, {"tau": 0.5454640329578575, "k1_9": 0.11005378069569825, "k1_8": 0.06434459943775891, "k2_18": 0.030262636576172355, "k2_19": 0.02277182352566877, "k2_15": -0.020055431121056636, "k1_1": 0.14492107056769135, "k1_0": 0.11225969713434866, "k1_3": 0.08949491246734088, "k1_2": 0.12576488278030384, "k2_10": -0.01864786086251073, "k1_4": 0.08337513650692223, "k1_7": 0.07464165350785491, "k1_6": 0.053817529668774275, "k2_6": 0.016367273081180272, "k2_7": -0.018970183510534595, "k2_4": 0.011766781548847081, "k2_5": 0.01374269556266446, "k2_2": 0.018084216010044712, "k2_3": 0.01803923270579007, "k2_0": -0.03198536093787399, "k2_1": -0.012753321819466158, "k1_5": 0.07690430210761258, "k2_8": -0.01172810207604644, "k2_9": -0.02972767977028677, "kdr": 0.17880157700298496, "k2_17": 0.04199980173731042, "k2_16": 0.03861927515269461, "k1_11": 0.22141145117705502, "k1_12": 0.22785844608384542, "k2_21": -0.018165176509815785, "k2_20": -0.0024944682771864037, "k2_22": -0.017154882119872157, "a": -0.10031252472203421, "k1_10": 0.11837902899674564, "k1_13": 0.23183655437376577, "b": 0.24122721994264537, "k1_15": 0.13366312235673858, "k1_14": 0.19474476999009765, "k1_17": 0.02840887337566566, "k1_16": 0.08868926432749588, "k1_18": 0.015443731790770783, "n": -0.009818613869050205}, 0.02], ["n", 1.4824783885237001, true, null, 1e-06, Infinity, 0.013096264355133575, {"tau": 0.07699972735303853, "k1_9": 0.07349930128377809, "k1_8": 0.09765451272123692, "k2_18": -0.008916228953424307, "k2_19": -0.03523090362840351, "k2_15": 0.1940918033966181, "k1_1": -0.013848443257725565, "k1_0": 0.07035101648912626, "k1_3": 0.09578741484228762, "k1_2": 0.053336414023410245, "k2_10": 0.1953899673408638, "k1_4": 0.09679322125669827, "k1_7": 0.09907775544881113, "k1_6": 0.08469239297184163, "k2_6": 0.07596750417105574, "k2_7": 0.1384017556045727, "k2_4": 0.153934115883205, "k2_5": 0.13694279746133572, "k2_2": 0.2091874078199999, "k2_3": 0.16624209465249695, "k2_0": 0.17762235685624694, "k2_1": 0.17408775934981038, "k1_5": 0.09850422559817645, "k2_8": 0.11115242931401824, "k2_9": 0.18768720153062993, "kdr": 0.07207152777551655, "k2_17": 0.0014723175812696298, "k2_16": 0.16235964963923846, "k1_11": -0.13141205802445927, "k1_12": -0.12380442774671246, "k2_21": -0.005316886843534279, "k2_20": -0.015476938983643442, "k2_22": -0.005795707652308446, "k1_15": 0.026796889610983417, "a": -0.5210545471542414, "k1_10": 0.060533461913444636, "k1_13": -0.1159160617171441, "b": 0.6973335183236221, "kg": -0.009818613869047721, "k1_14": -0.11098581086650304, "k1_17": 0.04573805575851155, "k1_16": 0.09825755565391407, "k1_18": 0.027473596410221932}, 1], ["b", 545.1824297483472, true, null, 1e-06, Infinity, 3.075992467522826, {"tau": 0.15243690669524412, "k1_9": 0.03569111583059909, "k1_8": 0.07020608657819709, "k2_18": 0.0181710778955, "k2_19": 0.005321204268955243, "k2_15": 0.057397510026726876, "k1_1": -0.033399080961024376, "k1_0": 0.03303819509332246, "k1_3": 0.06130706573279602, "k1_2": 0.02080815585954913, "k2_10": 0.08785986261508573, "k1_4": 0.06396088457430642, "k1_7": 0.06630906370196252, "k1_6": 0.06690386896816675, "k2_6": 0.06650444681855257, "k2_7": 0.09318447938403601, "k2_4": 0.09825634614763526, "k2_5": 0.09326321522182024, "k2_2": 0.09023751383695945, "k2_3": 0.10181016942994173, "k2_0": 0.0809729196063591, "k2_1": 0.001756862025526554, "k1_5": 0.06855136266240976, "k2_8": 0.08369374705802803, "k2_9": 0.09265919129843328, "kdr": 0.012787159726589666, "k2_17": 0.02197705856692715, "k2_16": 0.10130583432163241, "k1_11": -0.03627484032035048, "k2_21": 0.026884355280254027, "k2_20": 0.019756222382906863, "k2_22": 0.026334720765790107, "k1_15": -0.0018057359966020534, "a": -0.4724505025614123, "k1_10": 0.02529412761643166, "k1_13": 0.0005067583494595328, "k1_12": -0.016137851658351778, "kg": 0.24122721994264706, "k1_14": -0.040365386227512755, "k1_17": 0.04322746686216807, "k1_16": 0.06526294461363526, "k1_18": 0.028576803625495518, "n": 0.6973335183236211}, 200.0], ["a", 2697.0112892447123, true, null, 1e-06, Infinity, 10.633730556359188, {"tau": -0.3139447251068818, "k1_9": -0.13127734682680253, "k1_8": -0.08616215203027282, "k2_18": -0.027085128736578628, "k2_19": -0.04752325460464927, "k2_15": -0.08221943566184364, "k1_1": -0.13422708158722044, "k1_0": -0.13397282651505196, "k1_3": -0.11509421230303636, "k1_2": -0.1394193791104879, "k2_10": -0.07354497085118317, "k1_4": -0.10935250275500581, "k1_7": -0.10171352746783671, "k1_6": -0.06253962597023288, "k2_6": -0.05671349374475773, "k2_7": -0.040467166787146076, "k2_4": -0.08412670056760772, "k2_5": -0.07938298666186991, "k2_2": -0.12987940267236012, "k2_3": -0.0970325805873779, "k2_0": -0.045740512624767346, "k2_1": -0.10064773273424571, "k1_5": -0.1013533515161575, "k2_8": -0.03878231825891395, "k2_9": -0.052710753829726106, "kdr": -0.3250760523251157, "k2_17": -0.046805078098944776, "k2_16": -0.11900213450567929, "k1_12": -0.15008342126372196, "k2_21": -0.007268019455071417, "k2_20": -0.023229621381517022, "k2_22": -0.008133959928040873, "k1_15": -0.13696713941969918, "k1_11": -0.14328795482324397, "k1_10": -0.13452610123558506, "k1_13": -0.15645630957050297, "b": -0.4724505025614123, "kg": -0.10031252472203517, "k1_14": -0.167260833078833, "k1_17": 0.004600935093785391, "k1_16": -0.11267982703119407, "k1_18": 0.033013097870565826, "n": -0.5210545471542409}, 3500.0]]
