# Supplementary material for: A photoconversion model for full spectral programming and multiplexing of optogenetic systems
Source: Mol Syst Biol. 2017 Apr 24;13(4):926. doi: 10.15252/msb.20167456 (PMC5408778; doi:10.15252/msb.20167456)
Supplement: Supplementary file 16 — Dataset EV8 [file MSB-13-926-s016.zip › dataset_ev8_mux_data_and_analysis/mux_analysis/plots/sim_Janeway_gfp_best.csv]

1.376528949104724234e+03
1.376528949104724234e+03
1.376528949104724234e+03
1.376528949104724234e+03
1.376528949104724234e+03
1.376528949104724234e+03
1.376528949104724234e+03
1.376528949104724234e+03
1.376528949104724234e+03
1.376528949104724234e+03
1.376528949104724234e+03
1.376528949104724234e+03
1.376528949104733329e+03
1.376528949104766298e+03
1.376528949104799267e+03
1.376528949104847925e+03
1.376528949104901585e+03
1.376528949104960020e+03
1.376528949105028914e+03
1.376528949105097809e+03
1.376528949105170113e+03
1.376528949105247193e+03
1.376528944433388915e+03
1.376528907886187653e+03
1.376528836970659540e+03
1.376528733936290337e+03
1.376528601056333628e+03
1.376528440517734680e+03
1.376528254345631922e+03
1.376528044428924204e+03
1.376527812537977070e+03
1.376527560333315932e+03
1.376576413051302779e+03
1.377460150400451539e+03
1.380229158501557777e+03
1.385636301478022006e+03
1.394251443351148055e+03
1.406516862879072960e+03
1.422770571718780047e+03
1.443260717133107391e+03
1.468161718010339882e+03
1.497585266626176917e+03
1.531683912901975418e+03
1.571094462761669774e+03
1.615967975463024459e+03
1.666319529921246385e+03
1.722125976174758080e+03
1.783331300587293072e+03
1.849852817448068208e+03
1.921582634424509479e+03
1.998392637161099174e+03
2.080137638840114050e+03
2.166447969884424765e+03
2.255888587642907169e+03
2.348123967633796838e+03
2.443031270110466721e+03
2.540481931998479922e+03
2.640345842678441841e+03
2.742494682025325801e+03
2.846801491909699052e+03
2.953139837053279280e+03
3.061384623290920899e+03
3.171984475796952211e+03
3.288214405979484127e+03
3.410451316324768868e+03
3.538473754464079320e+03
3.672038171088398940e+03
3.810897464850746474e+03
3.954805640502347615e+03
4.103516316033831572e+03
4.256782764953313745e+03
4.414358813158986777e+03
4.576466457658487343e+03
4.745652806627416794e+03
4.922132956768296935e+03
5.105633544729037567e+03
5.295863240943783239e+03
5.492526375910424576e+03
5.695330720076289253e+03
5.903984627528513556e+03
6.118196863565582134e+03
6.337677789949852013e+03
6.563245797976170252e+03
6.801084994495478895e+03
7.051659487392946176e+03
7.314266225047158514e+03
7.588178514792404712e+03
7.872685263026463872e+03
8.167087663061864077e+03
8.470700642429530490e+03
8.782848635013278908e+03
9.102877840886914782e+03
9.430868569495729389e+03
9.770352384713072752e+03
1.012101275642067230e+04
1.048185060617000454e+04
1.085185168033940499e+04
1.123006238733479586e+04
1.161558231712152156e+04
1.200755639125759444e+04
1.240517874735978876e+04
1.280768972116432997e+04
1.322277890199137983e+04
1.369752284336696539e+04
1.423200060827588823e+04
1.481764714964244740e+04
1.544662647195278623e+04
1.611194056935527442e+04
1.680735016507698674e+04
1.752737959559657247e+04
1.826725563033196158e+04
1.902282294469315093e+04
1.978385102940448996e+04
2.050848817561908436e+04
2.119018206075306443e+04
2.182941132169912817e+04
2.242674868949393203e+04
2.298282405682620447e+04
2.349833748622388521e+04
2.397407112844016592e+04
2.441086443842078734e+04
2.480962977699426847e+04
2.517073108785648583e+04
2.549192929122834539e+04
2.577394209898375630e+04
2.601811690559692943e+04
2.622585154923627852e+04
2.639859140360213496e+04
2.653781803557586682e+04
2.664503702838310346e+04
2.672176764855788133e+04
2.676953384579954582e+04
2.678927260734950687e+04
2.677913125006814880e+04
2.674048386468185345e+04
2.667531435293459072e+04
2.658554861210765375e+04
2.647304703369210620e+04
2.633960428476407105e+04
2.618694414448429234e+04
2.601671426866420006e+04
2.583048390443796961e+04
2.563658210432192209e+04
2.547688141173282202e+04
2.535675117786123155e+04
2.527410368292703060e+04
2.522669611698244626e+04
2.521220267170550142e+04
2.522827563509990432e+04
2.527259529680721971e+04
2.534290555339874481e+04
2.543704028889632900e+04
2.554539501254112838e+04
2.562213198265413303e+04
2.566177407375710391e+04
2.566678949070549425e+04
2.563964176445674457e+04
2.558273274866997599e+04
2.549840773382210682e+04
2.538892783985263668e+04
2.525645533943167902e+04
2.510305063317280292e+04
2.493057783171958363e+04
2.474035917211352353e+04
2.453415672476840700e+04
2.431371836095165418e+04
2.408067265507197953e+04
2.383652957910608893e+04
2.358269010009520935e+04
2.332045697591367207e+04
2.305102107127173076e+04
2.277549573330992280e+04
2.249478508269467420e+04
2.220928244445699238e+04
2.191985150474733746e+04
2.162738062514613557e+04
2.133267562555370750e+04
2.103645847205727478e+04
2.073937850995114786e+04
2.044201816643666825e+04
2.014489896591740035e+04
1.984849127539064648e+04
1.955325336908086683e+04
1.925976976053960607e+04
1.896834589452423461e+04
1.867921750776798581e+04
1.839260101980858963e+04
1.810868397199452738e+04
1.782763084876171706e+04
1.754958625748472332e+04
1.727467753569479464e+04
1.700301183451001270e+04
1.673522825312608984e+04
1.647467131506197256e+04
1.622182071569640721e+04
1.597656685650161489e+04
1.573878140848385192e+04
1.550832528569390161e+04
1.528505097150654365e+04
1.506880315402784254e+04
1.485941969233001146e+04
1.465673314279395527e+04
1.445980945603242435e+04
1.426400611164210568e+04
1.406874323056397407e+04
1.387421523275006803e+04
1.368061007220139436e+04
1.348809559852031452e+04
1.329682293861748622e+04
1.310692928505463169e+04
1.291853736343108721e+04
1.273175641200903556e+04
1.254798744109496693e+04
1.237539552680211091e+04
1.221579514779402234e+04
1.206949565985905065e+04
1.193663067763320396e+04
1.181718165924539062e+04
1.171101472027467207e+04
1.161790161289664320e+04
1.153753108240872825e+04
1.146952792070709256e+04
1.141311970851669321e+04
1.136579084256026363e+04
1.132689715838662050e+04
1.129612837332706476e+04
1.127318053101919577e+04
1.125774901197833788e+04
1.124952850453976862e+04
1.124821446529689274e+04
1.125350484150100601e+04
1.126510053454026820e+04
1.128175432296035433e+04
1.129756797203413953e+04
1.131161072547044932e+04
1.132396540754221678e+04
1.133471094450019336e+04
1.134391414766893649e+04
1.135164540383402709e+04
1.135797444362643910e+04
1.136296809942850086e+04
1.136668826013458602e+04
1.136857877350815397e+04
1.136517111360276795e+04
1.135614829897577511e+04
1.134182150441254271e+04
1.132248075011038418e+04
1.129842642985215025e+04
1.126993906249619249e+04
1.123729082563291740e+04
1.120073908528499305e+04
1.116052754732078029e+04
1.112075151954102876e+04
1.110505778095356254e+04
1.111755982358199071e+04
1.115812905592037350e+04
1.122636579766929390e+04
1.132165250122020188e+04
1.144320078323416237e+04
1.159008063102735650e+04
1.176125066148995211e+04
1.195559562343467769e+04
1.217343489375270292e+04
1.242245707054362174e+04
1.270234029499362987e+04
1.301104526850763250e+04
1.334648756672826858e+04
1.370662476496130694e+04
1.408945504869719844e+04
1.449303008693710944e+04
1.491547483266273412e+04
1.535500016309828425e+04
1.580896576958847254e+04
1.627019754507008838e+04
1.673684979463397030e+04
1.720810236037243521e+04
1.768315326470308719e+04
1.816126001071944847e+04
1.864174026070513355e+04
1.912395871669568805e+04
1.960732232651764207e+04
2.009127602503713570e+04
2.057508612670876391e+04
2.105710369601680213e+04
2.153676902437239914e+04
2.201377709853091437e+04
2.248784650972891541e+04
2.295870755113478299e+04
2.342611727606675049e+04
2.388985500254315048e+04
2.434971931990273879e+04
2.480552836167079658e+04
2.525601157915923613e+04
2.569471970832748775e+04
2.612094325367678175e+04
2.653510433969722362e+04
2.693763656740590523e+04
2.732896592168931238e+04
2.770949491686558395e+04
2.807960747773186813e+04
2.843966886545057787e+04
2.879002871626649721e+04
2.912830215404303817e+04
2.943871566452227489e+04
2.971992048625851021e+04
2.997345859125824427e+04
3.020083523233259257e+04
3.040351069885728793e+04
3.058290418822570427e+04
3.074038258328775919e+04
3.087727369806900606e+04
3.099486341828900549e+04
3.109235449831682126e+04
3.115928822577936808e+04
3.119572841558394430e+04
3.120382295432320097e+04
3.118570186459316756e+04
3.114338632835038879e+04
3.107880443592570373e+04
3.099378669806243852e+04
3.089006174144575925e+04
3.076927113651914260e+04
3.062873892480811264e+04
3.044668316245741880e+04
3.022595834575671688e+04
2.997325092073183259e+04
2.969434356898713668e+04
2.939420210014797703e+04
2.907706857576655239e+04
2.874654295441336581e+04
2.840567046821787881e+04
2.805701216889235366e+04
2.770082064735787935e+04
2.732873609636444598e+04
2.694334586670716089e+04
2.654851531920050184e+04
2.614740934520767405e+04
2.574260661458296090e+04
2.533620047035513562e+04
2.492987119996887122e+04
2.452495291064081539e+04
2.412253284781776892e+04
2.372346985209010745e+04
2.332843656169506357e+04
2.293795882861192149e+04
2.255244349984173459e+04
2.217219941230802579e+04
2.179745752802359129e+04
2.142838388180053880e+04
2.106508955025321120e+04
2.070764801145631645e+04
2.035609951789391562e+04
2.001045487620662607e+04
1.967070306063164026e+04
1.933681640980771044e+04
1.900875312182187554e+04
1.868646001765997062e+04
1.836987516433079509e+04
1.805893002774686465e+04
1.775355126035504145e+04
1.745366136772366372e+04
1.715917946072965060e+04
1.687002257238703169e+04
1.658610658273604713e+04
1.630734660020401680e+04
1.603365721658876646e+04
1.576495288617216647e+04
1.550114832409533301e+04
1.524215876907962411e+04
1.498790012285272496e+04
1.473828906466685658e+04
1.449324318047351699e+04
1.425268107672823862e+04
1.401652245244247388e+04
1.378468814056682822e+04
1.355710014135456004e+04
1.333368165401204533e+04
1.311435709972790755e+04
1.289905213223086139e+04
1.268769363992482977e+04
1.248020974482654128e+04
1.227652979948562097e+04
1.207658438057452622e+04
1.188030527881139460e+04
1.168762548646626783e+04
1.149847918370594016e+04
1.131280172408121143e+04
1.113052961898102330e+04
1.095160052112104495e+04
1.077595320743772572e+04
1.060352756171024885e+04
1.043426455701228952e+04
1.026810610896483377e+04
1.010499512817161303e+04
9.944876720480355289e+03
9.787695496135749636e+03
9.633397466563175840e+03
9.481929806011990877e+03
9.333240648215243709e+03
9.187279013091198067e+03
9.043994815905600262e+03
8.903338945567549672e+03
8.765263075298878903e+03
8.629717822690454341e+03
8.496658606182134463e+03
8.366041738195024664e+03
8.237822268213398274e+03
8.111955124724844609e+03
7.988396819959977620e+03
7.867105001137861109e+03
7.748038154652662342e+03
7.631155467175367448e+03
7.516416727883946805e+03
7.403781763683877216e+03
7.293212714244089511e+03
7.184673062187149299e+03
7.078125027715683245e+03
6.973531644762791075e+03
6.870856906108730072e+03
6.770065604915996119e+03
6.671123214149131854e+03
6.573995759704284865e+03
6.478649833337756718e+03
6.385051878736003346e+03
6.293169614883968279e+03
6.202974309061820350e+03
6.114434498151874323e+03
6.027519203413363357e+03
5.942198470467117659e+03
5.858443976086141447e+03
5.776225678621018233e+03
5.695514406999872335e+03
5.616287878540057136e+03
5.538571448548968874e+03
5.462400573633023669e+03
5.387796223769199059e+03
5.314770938585313161e+03
5.243329409375394789e+03
5.173471413770493200e+03
5.105192574872880868e+03
5.038485054047017911e+03
4.973338184872865895e+03
4.910600874308378479e+03
4.857578393556227638e+03
4.819781988540808925e+03
4.800871369299824437e+03
4.803558124157150814e+03
4.829751082013720406e+03
4.880702984546598600e+03
4.957102905753677078e+03
5.059169844835546428e+03
5.186740337855946564e+03
5.336287062813419652e+03
5.488856730495951524e+03
5.641181641914298780e+03
5.793148180966438304e+03
5.944648028126511235e+03
6.095579352791264682e+03
6.245845309136630021e+03
6.395358110453794325e+03
6.544036192973394463e+03
6.691802956848731810e+03
6.840630622936972031e+03
7.002529861626219827e+03
7.178758553781330193e+03
7.368402435509321549e+03
7.570548121391921995e+03
7.784295135486127947e+03
8.008761543710146725e+03
8.243087289056369627e+03
8.486437742154570515e+03
8.738008124120518914e+03
8.997117761949084525e+03
9.263575126698655367e+03
9.536730461373765138e+03
9.815850825998553773e+03
1.010025138648417123e+04
1.038928584010611121e+04
1.068233779406117355e+04
1.097882609546702224e+04
1.127820855911162653e+04
