# Supplementary material for: A photoconversion model for full spectral programming and multiplexing of optogenetic systems
Source: Mol Syst Biol. 2017 Apr 24;13(4):926. doi: 10.15252/msb.20167456 (PMC5408778; doi:10.15252/msb.20167456)
Supplement: Supplementary file 16 — Dataset EV8 [file MSB-13-926-s016.zip › dataset_ev8_mux_data_and_analysis/mux_analysis/plots/sim_Janeway_mch_best.csv]

6.763066547370508488e+02
6.763066547370508488e+02
6.763066547370508488e+02
6.763066547370527815e+02
6.763066547370585795e+02
6.763066547370643775e+02
6.763066547370701755e+02
6.763066547370726767e+02
6.763066547370742683e+02
6.763066547370758599e+02
6.763066547370781336e+02
6.763066547370829085e+02
6.763066547370887065e+02
6.770178077941753827e+02
6.813941747619763873e+02
6.889824762101071656e+02
6.987949514461962508e+02
7.100289941735160255e+02
7.221062010614515430e+02
7.346312497821634224e+02
7.473418368934842420e+02
7.600671833175341590e+02
7.726978098407419111e+02
7.852549986217137530e+02
7.980141840109682789e+02
8.108391590106110698e+02
8.236046149724227234e+02
8.362300849903641620e+02
8.486647113799853059e+02
8.608772880536795356e+02
8.728493701392721960e+02
8.845711681239223481e+02
8.960384131006557027e+02
9.076627348435040403e+02
9.209738623223375953e+02
9.355818593014895441e+02
9.510112973338980282e+02
9.669172355506710801e+02
9.830518779442006689e+02
9.992404076945995257e+02
1.015358165037438084e+03
1.031319203334854365e+03
1.047064376399271623e+03
1.062919149210310707e+03
1.080242620549699268e+03
1.098717831892294726e+03
1.117936630617034552e+03
1.137593103090927798e+03
1.157458889613601514e+03
1.177364569727206344e+03
1.197185280459521664e+03
1.216829231937975919e+03
1.236230361688632684e+03
1.255461358716625682e+03
1.274945470889175340e+03
1.294563780811887682e+03
1.314173393915431461e+03
1.333668408770961832e+03
1.352970508377856959e+03
1.372022337969459159e+03
1.390782557705830186e+03
1.409221694673855382e+03
1.427319674550926720e+03
1.445780701743470217e+03
1.467381253393234374e+03
1.491643707154054027e+03
1.517842848879000258e+03
1.545407377523738433e+03
1.573893978438204158e+03
1.602958461710297115e+03
1.632336311420611992e+03
1.661823497163032926e+03
1.691261478072025284e+03
1.719991065305949405e+03
1.745726598994209326e+03
1.768597445614399021e+03
1.789049414216870446e+03
1.807489124264425527e+03
1.824266570746189018e+03
1.839673319395048111e+03
1.853947191540467202e+03
1.867279876809079042e+03
1.879824825819992157e+03
1.891032067113374296e+03
1.898481744104136624e+03
1.902876584082534691e+03
1.905073188573614289e+03
1.905707437206647910e+03
1.905241681457502409e+03
1.904009126103279641e+03
1.902248159052239771e+03
1.900129264233534968e+03
1.897774361224072891e+03
1.895439000441367170e+03
1.893805310396822733e+03
1.892750429164840170e+03
1.892111029042050177e+03
1.891769126301156120e+03
1.891639297179635832e+03
1.891660210805247743e+03
1.891787666723791062e+03
1.891989507134683890e+03
1.892242494975275577e+03
1.892596056093145307e+03
1.893286321335392813e+03
1.894247207657675744e+03
1.895399418954677913e+03
1.896684439175450279e+03
1.898058733790737506e+03
1.899489905955659651e+03
1.900953856433738792e+03
1.902433087645239311e+03
1.903915030280597193e+03
1.904966014438303546e+03
1.904039214359695052e+03
1.901576215882519364e+03
1.898073870363724836e+03
1.893881130160771818e+03
1.889243086413137007e+03
1.884330944437058633e+03
1.879263934427420281e+03
1.874125406299513998e+03
1.868973200121613445e+03
1.863287688125114528e+03
1.855187834628727614e+03
1.845453276195638409e+03
1.834792460046901851e+03
1.823647853499811617e+03
1.812295692382585230e+03
1.800909685045519609e+03
1.789597278731024744e+03
1.778426136378287310e+03
1.767436983194088953e+03
1.756655819417452676e+03
1.746102572054288203e+03
1.735781273785453777e+03
1.725692178220612959e+03
1.715833078989814339e+03
1.706200788051784684e+03
1.696791452268183320e+03
1.687600737309966235e+03
1.678624099371879311e+03
1.669856879317198491e+03
1.661056627349973951e+03
1.651429286980467168e+03
1.641319124547280126e+03
1.631018433011927300e+03
1.620699988510594494e+03
1.610465687958867647e+03
1.600375220091290885e+03
1.590462438281032519e+03
1.580745939082326913e+03
1.571235058724819964e+03
1.561855298536489727e+03
1.552346892788400737e+03
1.542825179269581668e+03
1.533386131594029393e+03
1.524084403565119146e+03
1.514950434921024680e+03
1.506000459127867771e+03
1.497242024361375115e+03
1.488677840905145786e+03
1.480307652659943415e+03
1.471966534002637900e+03
1.463130225151085597e+03
1.454055760865279353e+03
1.444943182034579877e+03
1.435901940785452325e+03
1.426991862244441336e+03
1.418244575037297182e+03
1.409675549857506667e+03
1.401292194311846060e+03
1.393096671286657966e+03
1.385241185436851083e+03
1.378239814896300913e+03
1.371870315550381520e+03
1.365933025032362366e+03
1.360305806158748510e+03
1.354913468103467721e+03
1.349709130042000197e+03
1.344663636127712152e+03
1.339758416223962740e+03
1.334981273560207001e+03
1.330627048924697647e+03
1.327765444901226829e+03
1.326026162220605329e+03
1.325025995964650519e+03
1.324508609356898432e+03
1.324304418905149078e+03
1.324301877612322414e+03
1.324427266982611400e+03
1.324633240988454190e+03
1.324888898287820894e+03
1.325264050377814101e+03
1.326064280993464536e+03
1.327173225035074893e+03
1.328474864422454175e+03
1.329891352068560991e+03
1.331371963935763233e+03
1.332883043180311006e+03
1.334401724284055717e+03
1.335913422335421728e+03
1.337409126298559386e+03
1.338528542406525048e+03
1.338088052518483892e+03
1.336603208952680006e+03
1.334515245586803076e+03
1.332088508586444277e+03
1.329482185900539434e+03
1.326791736778616269e+03
1.324075767263300804e+03
1.321369079092274887e+03
1.318692366363166457e+03
1.316702917578659935e+03
1.317859736832009958e+03
1.321623806068024123e+03
1.327253176778052193e+03
1.334183178924946560e+03
1.341994233466958576e+03
1.350379952816127570e+03
1.359118284762275380e+03
1.368048964889790113e+03
1.377057722407221263e+03
1.386645909535151304e+03
1.399009311074448988e+03
1.413705207046164332e+03
1.430104020488795186e+03
1.447713841543283479e+03
1.466153095643662255e+03
1.485128701525890392e+03
1.504415896019755337e+03
1.523841476435460208e+03
1.543273882894902727e+03
1.562648714428871244e+03
1.582027384280196202e+03
1.601329976011352073e+03
1.620476888714961433e+03
1.639409528305996446e+03
1.658083647153441461e+03
1.676466002598968316e+03
1.694533110810950120e+03
1.712268494137077823e+03
1.729660874531515447e+03
1.746744361071204366e+03
1.763674971520499412e+03
1.780422979830496388e+03
1.796947009336931615e+03
1.813216742903107615e+03
1.829210250267070478e+03
1.844911994245285996e+03
1.860311373403611469e+03
1.875401803690214138e+03
1.890179796130594013e+03
1.904559721856481929e+03
1.918216778560646844e+03
1.931210578331132865e+03
1.943630809936186324e+03
1.955549046527439486e+03
1.967022620338833121e+03
1.978097727885837230e+03
1.988811960720924617e+03
1.999195921048915807e+03
2.009274705920226779e+03
2.018829667289546705e+03
2.026964806341666190e+03
2.033876677663139390e+03
2.039832047512220697e+03
2.045038374989753720e+03
2.049656321806568485e+03
2.053810016050037575e+03
2.057594530583191499e+03
2.061082717278349264e+03
2.064331169159750061e+03
2.067064124685679417e+03
2.068124833384217254e+03
2.067833410325632030e+03
2.066572185119495316e+03
2.064624610917163864e+03
2.062197324009970544e+03
2.059442331859042497e+03
2.056470379724526993e+03
2.053361797212744477e+03
2.050175265641903025e+03
2.046498446780742597e+03
2.040739517190591641e+03
2.033438885624838804e+03
2.025162237653500597e+03
2.016293394251997142e+03
2.007093731763317692e+03
1.997739568734547447e+03
1.988350336340430431e+03
1.979006848484992815e+03
1.969762204806211912e+03
1.959926484915284391e+03
1.947142194277817680e+03
1.932519292670279583e+03
1.916972548700458447e+03
1.901033477625135902e+03
1.885012745735585440e+03
1.869092108846022484e+03
1.853377699844522112e+03
1.837930011526202634e+03
1.822782420009066527e+03
1.807638382262279492e+03
1.791516952909832753e+03
1.774937693607986148e+03
1.758287460072243448e+03
1.741771502245998818e+03
1.725499799389735472e+03
1.709529400642910332e+03
1.693888203310599010e+03
1.678588038550179135e+03
1.663631885212607131e+03
1.647337337279702069e+03
1.626500789106357843e+03
1.604785814169168361e+03
1.583240727409185183e+03
1.562109809734210103e+03
1.541448635645698687e+03
1.521264417540859085e+03
1.501550404657960371e+03
1.482297056149331183e+03
1.463493846530620885e+03
1.445121819239300748e+03
1.427151540515616034e+03
1.409592018390613248e+03
1.392440577033901491e+03
1.375689568798759638e+03
1.359330174788156910e+03
1.343353373250521372e+03
1.327750243550592359e+03
1.312512186705604336e+03
1.297630585343793655e+03
1.283097020804890917e+03
1.268903375588063909e+03
1.255041763866991914e+03
1.241504419346905024e+03
1.228283718026525094e+03
1.215372249399345947e+03
1.202762803958327822e+03
1.190448321549804405e+03
1.178421897969821430e+03
1.166676782226815249e+03
1.155206409378586613e+03
1.144004322697125190e+03
1.133064263908102930e+03
1.122380103295076651e+03
1.111945861961361288e+03
1.101755695300035313e+03
1.091803895038236533e+03
1.082084880336045217e+03
1.072593210932169995e+03
1.063323558548646588e+03
1.054270735941382100e+03
1.045429670254528219e+03
1.036795402821842345e+03
1.028363105148710929e+03
1.020128047999930459e+03
1.012085620949340637e+03
1.004231317319279242e+03
9.965607368227244933e+02
9.890695816377598248e+02
9.817536543923780528e+02
9.746088613739319726e+02
9.676311967793546955e+02
9.608167479128524064e+02
9.541616902050881208e+02
9.476623193097742615e+02
9.413149832955878082e+02
9.351161183056452728e+02
9.290622418940564557e+02
9.231499748387884665e+02
9.173760202211886963e+02
9.117371245555723362e+02
9.062301218185642711e+02
9.008519222526139174e+02
8.955995424192511791e+02
8.904700210226034187e+02
8.854604813773597698e+02
8.805681125335427168e+02
8.757901729521821608e+02
8.711239954782271298e+02
8.665669663342912372e+02
8.625019053582420838e+02
8.601624524099695464e+02
8.588623390754974025e+02
8.580702198336322226e+02
8.575212967871862020e+02
8.570894898046643675e+02
8.567159907144994122e+02
8.563731254658523540e+02
8.560485721188975958e+02
8.557362611705098061e+02
8.558582861275891673e+02
8.578924949007951000e+02
8.612565950721804029e+02
8.653814210037866133e+02
8.699114158874610894e+02
8.746322020734764919e+02
8.794170393806765560e+02
8.841922215068453852e+02
8.889154870117280325e+02
8.935633076003955466e+02
8.984598935270043967e+02
9.047973317145157353e+02
9.121681179460736075e+02
9.201482764417438602e+02
9.284542752017797511e+02
9.369007047994414279e+02
9.453671732800421523e+02
9.537768880779976826e+02
9.620822942910584743e+02
9.702525674575624635e+02
9.784432935377134299e+02
9.872647486211541263e+02
9.965106234650701253e+02
1.005967337831563555e+03
1.015492435200622253e+03
1.024989493601110553e+03
1.034396135131507663e+03
1.043671309203704141e+03
1.052789013386583747e+03
1.061733485335223804e+03
1.071044582820836467e+03
1.082805179558115924e+03
1.096565692623192945e+03
1.111718316548652183e+03
1.127799754704328279e+03
1.144464447789931455e+03
1.161453894708348571e+03
1.178578428716701637e+03
1.195699297688661773e+03
1.212715427343981446e+03
1.229160335799191671e+03
1.243553642261061214e+03
1.256278252840226060e+03
1.267774253333688421e+03
1.278350598029068578e+03
1.288224714794458805e+03
1.297549969804710145e+03
1.306434285272170882e+03
1.314954659741831165e+03
1.323166529242840397e+03
1.330454858947272896e+03
1.334638046105138301e+03
1.336657994226399296e+03
1.337349582574650412e+03
1.337225750814528510e+03
1.336604110266668158e+03
1.335681892423272302e+03
1.334582694747748519e+03
1.333383767747918228e+03
1.332133515761641775e+03
1.330985316411258282e+03
1.330386141714516043e+03
1.330192166685264738e+03
1.330257353357845886e+03
1.330486779903254046e+03
1.330818439253126826e+03
1.331212391821369238e+03
1.331642590680012063e+03
1.332092040368755306e+03
1.332550102553341276e+03
1.332978251083926580e+03
1.333258392942525006e+03
1.333428542757626701e+03
1.333528889095258137e+03
1.333584611466025990e+03
1.333611767346396391e+03
1.333620826401870772e+03
1.333618380264149664e+03
1.333608684677840074e+03
1.333594530480077310e+03
1.333598218772556038e+03
1.333692330246773508e+03
1.333851156208896555e+03
1.334049366234612990e+03
1.334270641082764996e+03
1.334504964812572325e+03
1.334745793672833770e+03
1.334988569913684614e+03
