# Supplementary material for: A photoconversion model for full spectral programming and multiplexing of optogenetic systems
Source: Mol Syst Biol. 2017 Apr 24;13(4):926. doi: 10.15252/msb.20167456 (PMC5408778; doi:10.15252/msb.20167456)
Supplement: Supplementary file 16 — Dataset EV8 [file MSB-13-926-s016.zip › dataset_ev8_mux_data_and_analysis/mux_analysis/plots/sim_Jennie_gfp_best.csv]

1.376528949104724234e+03
1.376528949104724234e+03
1.376528949104724234e+03
1.376528949104724234e+03
1.376528949104724234e+03
1.376528949104724234e+03
1.376528949104724234e+03
1.376528949104724234e+03
1.376528949104724234e+03
1.376528949104724234e+03
1.376528949104724234e+03
1.376528949104724234e+03
1.376817443022738644e+03
1.382120373002166389e+03
1.397943946653854027e+03
1.427106257168308957e+03
1.470853281864383462e+03
1.529397275123923919e+03
1.602287299290419696e+03
1.688654161559444219e+03
1.787392955293590830e+03
1.897288179336862186e+03
2.013450084677503810e+03
2.114323586796443578e+03
2.199046144401956099e+03
2.270175863134761130e+03
2.329856071117789725e+03
2.379869079989000511e+03
2.421707477397217644e+03
2.456623086518497985e+03
2.485664810547104935e+03
2.509701048834694575e+03
2.530670442000631283e+03
2.556139515035725253e+03
2.587088055517923294e+03
2.623196526406488374e+03
2.664119744977400842e+03
2.709499962622744533e+03
2.758975159886117126e+03
2.812185890532687608e+03
2.868780718731972229e+03
2.928419976496382333e+03
2.990477396683578718e+03
3.052904506064250654e+03
3.115317837768648133e+03
3.177660079939820207e+03
3.239872898023069865e+03
3.301902174061940968e+03
3.363697932713356749e+03
3.425214146289287783e+03
3.486408414035934129e+03
3.547241691258371702e+03
3.608025035533014034e+03
3.670752067326130600e+03
3.735599844509375544e+03
3.802380229835629052e+03
3.870908776417840272e+03
3.941011062717203458e+03
4.012521773067197955e+03
4.085282916537701112e+03
4.159143712241554567e+03
4.233960982736848564e+03
4.309780566772481507e+03
4.387513552428875300e+03
4.467166453743296188e+03
4.548559716079124883e+03
4.631512806922037271e+03
4.715855095718115081e+03
4.801425592341727679e+03
4.888071797235593294e+03
4.975648796215659786e+03
5.064019014971009710e+03
5.153290168627881940e+03
5.244752457836978465e+03
5.338446941943277125e+03
5.434170392907572932e+03
5.531721089718284929e+03
5.630907806734570840e+03
5.731549198942482690e+03
5.833472800697001730e+03
5.936514660261161225e+03
6.040520027859583024e+03
6.145666639415231657e+03
6.253788040318616368e+03
6.364969186545245066e+03
6.478948122336694723e+03
6.595473133821839838e+03
6.714303249312738444e+03
6.835208244354049384e+03
6.957968267093931900e+03
7.082372713227570785e+03
7.208221427937869521e+03
7.335595531085265065e+03
7.465940430847111202e+03
7.599269458636206764e+03
7.735310410224076804e+03
7.873802395200091269e+03
8.014496880189779404e+03
8.157156881343109490e+03
8.301556210788488897e+03
8.447481147495615005e+03
8.594723594867486099e+03
8.743538293585475913e+03
8.896342703515667381e+03
9.053264527620674926e+03
9.213966456102418306e+03
9.378104623086075662e+03
9.545353333307750290e+03
9.715404061225450278e+03
9.887963352367376501e+03
1.006275213145559792e+04
1.023950047960930533e+04
1.041844371931913702e+04
1.060214121737847927e+04
1.079069020681822440e+04
1.098368683689387399e+04
1.118072020021742537e+04
1.138140160996564555e+04
1.158536336927926823e+04
1.179225626509025460e+04
1.200174869881371342e+04
1.221352023987159737e+04
1.242767756207415914e+04
1.264633817130698662e+04
1.286949393729366057e+04
1.309671357591008564e+04
1.332758213995391998e+04
1.356170556009554639e+04
1.379871063446066728e+04
1.403824308293071772e+04
1.427996636124146244e+04
1.452355750526960037e+04
1.476967543935931462e+04
1.502355396021668821e+04
1.528548780746059856e+04
1.555478596174567974e+04
1.583075647431168363e+04
1.611275185327819054e+04
1.640016193769398160e+04
1.669240889582337331e+04
1.698894223411419080e+04
1.728923834505389459e+04
1.759342977161429008e+04
1.790473479228725046e+04
1.822305978720396888e+04
1.854770244996363908e+04
1.887797382095242574e+04
1.921321754280800815e+04
1.955281443352850329e+04
1.989618588876010836e+04
2.024278823325221310e+04
2.059211072401096317e+04
2.094486362588034535e+04
2.130745398803630451e+04
2.168003034378875600e+04
2.206152889461974701e+04
2.245090208951388922e+04
2.284718909290394731e+04
2.324949427621203358e+04
2.365698754694074159e+04
2.406888593165596467e+04
2.448445484145058799e+04
2.490437919871666600e+04
2.533589611106493976e+04
2.577888303536808235e+04
2.623183684494058980e+04
2.669336295906686428e+04
2.716218479495469364e+04
2.763713338190312788e+04
2.811713746417050788e+04
2.860121539751310047e+04
2.908845259298974634e+04
2.958035814617846700e+04
3.008945392879658903e+04
3.061526443731460677e+04
3.115515193287602597e+04
3.170665744179449757e+04
3.226759267036795063e+04
3.283603618584544893e+04
3.341028455691372073e+04
3.398881645807709720e+04
3.457028119446876372e+04
3.515869000990437053e+04
3.578042248750555882e+04
3.643058658471587114e+04
3.710069982255269861e+04
3.778429309345366346e+04
3.847638153858841542e+04
3.917306808471115801e+04
3.987128044393355958e+04
4.056863197958417732e+04
4.126323287982664624e+04
4.195533825905918638e+04
4.265263531771664566e+04
4.335205646869766497e+04
4.404989338227459666e+04
4.474357750065105938e+04
4.543127811162879516e+04
4.611167405735493230e+04
4.678381566253302299e+04
4.744701837003305991e+04
4.810079166459409316e+04
4.874480163457842718e+04
4.937882320366432396e+04
5.000271372223658545e+04
5.061639553175441688e+04
5.121984204434070853e+04
5.181306650958819955e+04
5.239611785024263372e+04
5.296906917316299223e+04
5.353200490480045846e+04
5.408502591296321771e+04
5.462754287722642766e+04
5.515530755181065615e+04
5.566745417993854790e+04
5.616384250546171097e+04
5.664432225343898608e+04
5.710873263459831651e+04
5.755691344848369772e+04
5.798870652920541761e+04
5.840395357156774116e+04
5.880249922553476063e+04
5.918379699699423509e+04
5.954514183519240032e+04
5.988568615891276568e+04
6.020501431874928676e+04
6.050270129423589242e+04
6.077833957911041216e+04
6.103154429799555510e+04
6.126195566262595094e+04
6.146924332436878467e+04
6.165310354032822943e+04
6.181353214746569574e+04
6.195204527268687525e+04
6.206882760936932027e+04
6.216380213294653367e+04
6.223691654655928869e+04
6.228814680685392523e+04
6.231749756864720257e+04
6.232501625044066895e+04
6.231076958657161595e+04
6.227485634476289852e+04
6.221725547646964696e+04
6.213771517170504376e+04
6.203629892806313001e+04
6.191324029575491295e+04
6.176881798091011296e+04
6.160332515752185282e+04
6.141713391958663851e+04
6.121064440663619462e+04
6.098428004940398387e+04
6.073848481616800564e+04
6.047610324729027343e+04
6.021187593434959854e+04
5.994838160650606005e+04
5.968572163880235894e+04
5.942400188818593597e+04
5.916332068276099744e+04
5.890377281735243741e+04
5.864545703785202932e+04
5.838846450201291009e+04
5.813288041871475434e+04
5.787862877465930796e+04
5.762481408023810218e+04
5.737139414239182224e+04
5.711847362904886540e+04
5.686615565462168161e+04
5.661454742837756203e+04
5.636375181671726023e+04
5.611386337395470764e+04
5.586497888157548732e+04
5.561718160058816284e+04
5.536777882034282084e+04
5.510052527088017086e+04
5.481326227958226809e+04
5.450673951788838895e+04
5.418170980231750582e+04
5.383897934549023921e+04
5.347939001452652155e+04
5.310377021000230889e+04
5.271294652615094674e+04
5.230774553868565999e+04
5.188874895206550718e+04
5.145536645255060284e+04
5.100828198721670196e+04
5.054843339312322496e+04
5.007677954699506517e+04
4.959424933045866783e+04
4.910174699221017363e+04
4.860014988169327262e+04
4.809031883703937638e+04
4.757308558768437797e+04
4.705063119883615582e+04
4.653178480637762550e+04
4.601805350748921774e+04
4.550950649445268937e+04
4.500619872727320035e+04
4.450818443931156798e+04
4.401551670118788752e+04
4.352823425010434585e+04
4.304638227039150661e+04
4.256999192825843784e+04
4.210033101392719982e+04
4.164446404019022157e+04
4.120321743540409079e+04
4.077611322075772478e+04
4.036272971603526821e+04
3.996261753942602809e+04
3.957533087270319083e+04
3.920044190654445265e+04
3.883754000272713893e+04
3.848621250234490435e+04
3.814447548876911605e+04
3.780256991703785025e+04
3.745916756878721208e+04
3.711462351525898703e+04
3.676923198471534852e+04
3.642329655179948895e+04
3.607711677818895987e+04
3.573096316069379827e+04
3.538510565423119988e+04
3.503978610085785476e+04
3.469574265059339814e+04
3.435583541070247156e+04
3.402055591126760555e+04
3.368988375184150937e+04
3.336379258621291956e+04
3.304225998076605174e+04
3.272525553266087445e+04
3.241275549496212625e+04
3.210472555980066318e+04
3.180113426138306022e+04
3.150159528270540613e+04
3.120398064211789460e+04
3.090805647670742474e+04
3.061394538058682156e+04
3.032175816206910167e+04
3.003160874799404701e+04
2.974360078936611535e+04
2.945782840713877886e+04
2.917437932944550630e+04
2.889333439372538487e+04
2.861477490757013948e+04
2.833884460523413509e+04
2.806560816614758005e+04
2.779511360583824353e+04
2.752740337718162118e+04
2.726251304934489599e+04
2.700048218433045986e+04
2.674134182845710529e+04
2.648512173971892480e+04
2.623184689306298606e+04
2.598141157806082629e+04
2.573311220913869329e+04
2.548689464078831588e+04
2.524282681194946417e+04
2.500097061979111095e+04
2.476138337303684239e+04
2.452412790714056246e+04
2.428924795510000331e+04
2.405678572939765218e+04
2.382678159340459752e+04
2.359917655106401799e+04
2.337342566725238066e+04
2.314950880230804250e+04
2.292748962099683195e+04
2.270743067237157811e+04
2.248939024367897946e+04
2.227342219172945988e+04
2.205957571485623703e+04
2.184789387059264482e+04
2.163841437718748421e+04
2.143109130874689799e+04
2.122542788843076414e+04
2.102140927084346185e+04
2.081910197960197183e+04
2.061856535929442543e+04
2.041985924197695567e+04
2.022303649412595405e+04
2.002814460619477904e+04
1.983522669949133342e+04
1.964432135698608181e+04
1.945541152881620292e+04
1.926818904811824177e+04
1.908265655832624907e+04
1.889886266375225023e+04
1.871685199706820276e+04
1.853666775058725034e+04
1.835834767686533814e+04
1.818192627887063281e+04
1.800743337276455713e+04
1.783489508505518825e+04
1.766424351757559270e+04
1.749497566074011411e+04
1.732706226563290693e+04
1.716056343847330936e+04
1.699553498635878714e+04
1.683202906083549169e+04
1.667009096501015301e+04
1.650976254348882139e+04
1.635108151568336507e+04
1.619407965207976667e+04
1.603871869751051054e+04
1.588458998467289348e+04
1.573168132810208408e+04
1.558005045904874532e+04
1.542974777254845321e+04
1.528082445591036048e+04
1.513332542348218158e+04
1.498729061970210932e+04
1.484275516557838091e+04
1.469975088371147649e+04
1.455824952996654247e+04
1.441794327572799557e+04
1.427882373799397465e+04
1.414094456178160726e+04
1.400435157392427027e+04
1.386908641853327572e+04
1.373518635982084379e+04
1.360268446818233315e+04
1.347160974402495776e+04
1.334198765750477469e+04
1.321377598585720443e+04
1.308661625553989325e+04
1.296049500580209315e+04
1.283546180896965780e+04
1.271156360141279947e+04
1.258884301346311258e+04
1.246733783527504238e+04
1.234708138257902465e+04
1.222810300228712731e+04
1.211042884828179922e+04
1.199401832280072085e+04
1.187851002885168782e+04
1.176389081880121739e+04
1.165021122147213282e+04
1.153751654418997350e+04
1.142585108334226425e+04
1.131525445828874581e+04
1.120576064160352871e+04
1.109740110621393796e+04
1.099020482800198988e+04
1.088414597198878073e+04
1.077895249098960267e+04
1.067462303596722268e+04
1.057120281085935676e+04
1.046873475658482312e+04
1.036725744148083322e+04
1.026680664018585958e+04
1.016741318810322991e+04
1.006910310529147682e+04
9.971902723294600946e+03
9.875766878738979358e+03
9.780351256394053053e+03
9.685643709953932557e+03
9.591689096568386958e+03
9.498534449169850632e+03
9.406220755551899856e+03
9.314783882030114910e+03
9.224255845569985468e+03
9.134665063415824989e+03
9.046038214301708649e+03
8.958358921201890553e+03
8.871428664955843487e+03
8.785252182024807553e+03
8.699868342182604465e+03
8.615313719249910719e+03
8.531620965141004490e+03
8.448818735166707484e+03
8.366931792900048094e+03
8.285981529864850017e+03
8.205986790525508695e+03
8.126891149590328496e+03
8.048287187499712672e+03
7.970157464264263581e+03
7.892555149737911961e+03
7.815531709448799120e+03
7.739133480154566314e+03
7.663401596553775562e+03
7.588372197198280446e+03
7.514076943772812228e+03
