# Supplementary material for: A photoconversion model for full spectral programming and multiplexing of optogenetic systems
Source: Mol Syst Biol. 2017 Apr 24;13(4):926. doi: 10.15252/msb.20167456 (PMC5408778; doi:10.15252/msb.20167456)
Supplement: Supplementary file 16 — Dataset EV8 [file MSB-13-926-s016.zip › dataset_ev8_mux_data_and_analysis/mux_analysis/plots/sim_Jennie_mch_best.csv]

6.763066547370508488e+02
6.763066547370508488e+02
6.763066547370508488e+02
6.763270658184879949e+02
6.764144247436911428e+02
6.765226850031846197e+02
6.766346645807199138e+02
6.767456684806606972e+02
6.768546301043776339e+02
6.769612017604188168e+02
6.770652280937135856e+02
6.771668458719606178e+02
6.772661363405266002e+02
6.773466604742217214e+02
6.773710802344559170e+02
6.773765868188588684e+02
6.773769254597737017e+02
6.773758883670697060e+02
6.773744593244249472e+02
6.773729520682373959e+02
6.773714857499296613e+02
6.773700297456305179e+02
6.773685844938148648e+02
6.776667976991548130e+02
6.791485088642473329e+02
6.812253466368320005e+02
6.835206335613223700e+02
6.858728387385619953e+02
6.882153219416840102e+02
6.905218126879582314e+02
6.927818265628886820e+02
6.949920574505351851e+02
6.971518258799055729e+02
6.996745255004553883e+02
7.039644166805849181e+02
7.094062835565315481e+02
7.154390450881670631e+02
7.217334723694992817e+02
7.281040673260476979e+02
7.344488206726558701e+02
7.407128168301319420e+02
7.468674933254444568e+02
7.528985725807907556e+02
7.588866897111815888e+02
7.651135879999619647e+02
7.714428467317704872e+02
7.777651452947632151e+02
7.840196266663442657e+02
7.901731540099937092e+02
7.962083707711805118e+02
8.021169888959922218e+02
8.078955921490420451e+02
8.135436745514818995e+02
8.192263796300343301e+02
8.254987837750564950e+02
8.321275779100877799e+02
8.389051687580544012e+02
8.457068714141803412e+02
8.524589118441855362e+02
8.591186474548557044e+02
8.656616869761107864e+02
8.720750444697468993e+02
8.783526426495882333e+02
8.846458201851463627e+02
8.914872088454161485e+02
8.986696246202021712e+02
9.059992699193672934e+02
9.133550751243824379e+02
9.206626044977471111e+02
9.278766121599534245e+02
9.349700098189489381e+02
9.419276911488855148e+02
9.487417261244534075e+02
9.555539753486240215e+02
9.628716161916046303e+02
9.705111704011940219e+02
9.782930632050439499e+02
9.861013532875463170e+02
9.938620404362433192e+02
1.001528474839049750e+03
1.009072169209884464e+03
1.016476095676491241e+03
1.023730402123362751e+03
1.030996408706125067e+03
1.038861147457416337e+03
1.047129825188673749e+03
1.055601105653135846e+03
1.064140597840386135e+03
1.072659209621654782e+03
1.081098578798779954e+03
1.089420931560371400e+03
1.097602436545666706e+03
1.105628740595715044e+03
1.113638797402884165e+03
1.122159353768106257e+03
1.131025744375189561e+03
1.140061522053816361e+03
1.149146059594986127e+03
1.158197379396947554e+03
1.167160445781332783e+03
1.175999060721261685e+03
1.184689507702047877e+03
1.193217022501650035e+03
1.201731331011148768e+03
1.210806593832508952e+03
1.220277439744790172e+03
1.229957234433076110e+03
1.239715611799613725e+03
1.249461234639476743e+03
1.259131464064099191e+03
1.268683631393469796e+03
1.278088944786407865e+03
1.287328240593592227e+03
1.296559339649561707e+03
1.306403539881037659e+03
1.316694851132912390e+03
1.327236892830145280e+03
1.337889318007640441e+03
1.348551914670606720e+03
1.359153205019579673e+03
1.369642805728513395e+03
1.379985831177097225e+03
1.390159004098531796e+03
1.400276462265608416e+03
1.410813213309353387e+03
1.421644162995600027e+03
1.432620227662873731e+03
1.443633664107122513e+03
1.454606406506505891e+03
1.465482562286741768e+03
1.476222378657174204e+03
1.486798110750062278e+03
1.497190777484024693e+03
1.507592742323685115e+03
1.518768270584278071e+03
1.530540950319445074e+03
1.542687232580393584e+03
1.555039262094001515e+03
1.567473243517990568e+03
1.579896886333624252e+03
1.592241914715783196e+03
1.604458753829453372e+03
1.616511752253288932e+03
1.628516353617964114e+03
1.640992858436716460e+03
1.653817669432419279e+03
1.666832205631998022e+03
1.679917812384959007e+03
1.692985707642188572e+03
1.705969336572801240e+03
1.718819248858507535e+03
1.731499138265858846e+03
1.743982968069247818e+03
1.756360112995443387e+03
1.769029826879479288e+03
1.781901744114350777e+03
1.794857844101745968e+03
1.807809312475017578e+03
1.820689220980606933e+03
1.833447360692571692e+03
1.846046449761548729e+03
1.858458908610895833e+03
1.870665093249645679e+03
1.882959093137260425e+03
1.896513156054953924e+03
1.911099074497541324e+03
1.926401026264130223e+03
1.942175357959278699e+03
1.958235812667274331e+03
1.974438690472459257e+03
1.990672950831616390e+03
2.006854016240589999e+03
2.022916541198800587e+03
2.038711602561019390e+03
2.053820289162121753e+03
2.068281212473968935e+03
2.082172676539155418e+03
2.095557972487986717e+03
2.108488130054372959e+03
2.121004765188471538e+03
2.133141771314674315e+03
2.144927070089516292e+03
2.156383724350109333e+03
2.167931410992493056e+03
2.181091121263842979e+03
2.195540275495317474e+03
2.210863007171076788e+03
2.226753216026093014e+03
2.242983428064388590e+03
2.259385103244815582e+03
2.275831935844315467e+03
2.292229091564202918e+03
2.308506000637139095e+03
2.324609733639324531e+03
2.340500696515669460e+03
2.356149757272765328e+03
2.371535940347735959e+03
2.386644375425238650e+03
2.401464818009162173e+03
2.415990745105957558e+03
2.430218545922377416e+03
2.444146831150520484e+03
2.457775918899814769e+03
2.471229889646378979e+03
2.484987045982551081e+03
2.498974403253825130e+03
2.513079148506179990e+03
2.527213694564688467e+03
2.541310325434851620e+03
2.555316475354861723e+03
2.569191287266201016e+03
2.582903256052696179e+03
2.596428369021952221e+03
2.609358699199167859e+03
2.619893065965532060e+03
2.627870072387569508e+03
2.633540428605705074e+03
2.637229617176705688e+03
2.639271357476695357e+03
2.639970660790786951e+03
2.639595832981146032e+03
2.638372721733338039e+03
2.636488361489289673e+03
2.634392543176139498e+03
2.633361041555630436e+03
2.633300035589269100e+03
2.633996965524996540e+03
2.635284457920486147e+03
2.637029620016343415e+03
2.639127623355430842e+03
2.641495344761533033e+03
2.644065338294532467e+03
2.646784305626185869e+03
2.649531584308166657e+03
2.651966722975064386e+03
2.654104624780215545e+03
2.655996885394848960e+03
2.657685573685675081e+03
2.659205121760357542e+03
2.660583618255998772e+03
2.661844088222751452e+03
2.663005439111670967e+03
2.664083111183289930e+03
2.665054259296497548e+03
2.665790883918111831e+03
2.666322348437283836e+03
2.666689693574568537e+03
2.666926305550416146e+03
2.667058762443784417e+03
2.667108503202397060e+03
2.667092946194007254e+03
2.667026168185476763e+03
2.666919437301517974e+03
2.666920906068306977e+03
2.667580584583808104e+03
2.668817179303586727e+03
2.670500182157629297e+03
2.672526962816363721e+03
2.674815476811852022e+03
2.677300374132227716e+03
2.679930417721434878e+03
2.682663909379809411e+03
2.685467355706153285e+03
2.687923707420832670e+03
2.688452461610760565e+03
2.687230210467312190e+03
2.684617993116458820e+03
2.680924103809245480e+03
2.676403765138849394e+03
2.671264451870194534e+03
2.665671827494837544e+03
2.659758059872452122e+03
2.653627303771318111e+03
2.647091284871709831e+03
2.639186628749269403e+03
2.630171905487362892e+03
2.620375496343810937e+03
2.610050200022110857e+03
2.599388613310615256e+03
2.588537089163197834e+03
2.577605827759446584e+03
2.566677085417559283e+03
2.555811944858763582e+03
2.545008180995572729e+03
2.534120938089721676e+03
2.523214490173199920e+03
2.512357006171467674e+03
2.501598314091850625e+03
2.490974713544992483e+03
2.480512096167057734e+03
2.470228419584840594e+03
2.460135812211249686e+03
2.450242098497658844e+03
2.440482656857348502e+03
2.430601161967929784e+03
2.420658531116761424e+03
2.410732012822770685e+03
2.400876839806134285e+03
2.391132502996787935e+03
2.381527077004248895e+03
2.372080134934797570e+03
2.362804943092440681e+03
2.353710106753002037e+03
2.344675692433729637e+03
2.335238002485626566e+03
2.325515435006803273e+03
2.315650035463303993e+03
2.305744012073362228e+03
2.295871001621119376e+03
2.286083158785514570e+03
2.276417237270155510e+03
2.266898906749756861e+03
2.257545802431489847e+03
2.248301520547569908e+03
2.238923110198499671e+03
2.229480703586581967e+03
2.220054179751938136e+03
2.210699414088824142e+03
2.201455585637268086e+03
2.192349706343210073e+03
2.183400079097707930e+03
2.174618710636853393e+03
2.166012867469818957e+03
2.157483393252797214e+03
2.148658002246103024e+03
2.139641553360027501e+03
2.130551993250459873e+03
2.121472217578477284e+03
2.112459687966675119e+03
2.103554366910448152e+03
2.094783401463891096e+03
2.086164621941637961e+03
2.077709533912965981e+03
2.069345893134500329e+03
2.060791208763805116e+03
2.052130484789025104e+03
2.043456361920509607e+03
2.034833092174074636e+03
2.026304256714855001e+03
2.017898794051782716e+03
2.009635990097469175e+03
2.001528466455287571e+03
1.993583814566697129e+03
1.985692415450928365e+03
1.977447372751758849e+03
1.968975899827255489e+03
1.960412493995958812e+03
1.951848400608491147e+03
1.943345318132892544e+03
1.934944483445784044e+03
1.926673290252506376e+03
1.918549096504571025e+03
1.910582630870453613e+03
1.902724189152472036e+03
1.894776206865730273e+03
1.886803586148585055e+03
1.878873253581576364e+03
1.871029369629756729e+03
1.863300859635523238e+03
1.855706339663442350e+03
1.848257263072032401e+03
1.840960381101194798e+03
1.833818993204374692e+03
1.826709476057453685e+03
1.819191006566562464e+03
1.811412092884810136e+03
1.803522852094936297e+03
1.795622261412498347e+03
1.787774962850157408e+03
1.780022731263448804e+03
1.772392575820669208e+03
1.764901333033851870e+03
1.757558776520500260e+03
1.750302646710279760e+03
1.742900102532500114e+03
1.735435026187814628e+03
1.727988355248695370e+03
1.720612425765180660e+03
1.713340825420063311e+03
1.706193484760957972e+03
1.699182816044685751e+03
1.692316165074689025e+03
1.685596880176848117e+03
1.678924291662792712e+03
1.671946007885144809e+03
1.664792628858777334e+03
1.657587493883246680e+03
1.650408656240934761e+03
1.643305330649290454e+03
1.636308085253734816e+03
1.629435418508462590e+03
1.622698141447627449e+03
1.616101958901401986e+03
1.609571361094912390e+03
1.602836749270154769e+03
1.596001776039541028e+03
1.589162495131798096e+03
1.582378350481490770e+03
1.575685867082675713e+03
1.569107175228092274e+03
1.562654994736699336e+03
1.556336165117588507e+03
1.550153935938272070e+03
1.543995898303993727e+03
1.537479368532359558e+03
1.530760582132218588e+03
1.523979228020695018e+03
1.517220240263828146e+03
1.510534346865396174e+03
1.503952004500114526e+03
1.497490911767974694e+03
1.491160407784794643e+03
1.484965123473957647e+03
1.478828399213484772e+03
1.472486131512968086e+03
1.466050601051338617e+03
1.459618896450798047e+03
1.453248139303018888e+03
1.446971773905189139e+03
1.440808839456686201e+03
1.434769693755076105e+03
1.428859395562562213e+03
1.423079691388706351e+03
1.417374742200335277e+03
1.411557312529488399e+03
1.405707161684318407e+03
1.399892891549108981e+03
1.394153842459050111e+03
1.388512663461910279e+03
1.382981334700156367e+03
1.377566173992159975e+03
1.372269654755154306e+03
1.367092032648027953e+03
1.361857630150125260e+03
1.356000997537614467e+03
1.349799617414507111e+03
1.343470998743392329e+03
1.337135332244449728e+03
1.330858992079050722e+03
1.324678881298023043e+03
1.318614429019778981e+03
1.312675304388915265e+03
1.306865668717364542e+03
1.301196974001397166e+03
1.295702610030013147e+03
1.290364867402300206e+03
1.285167782755372627e+03
1.280101517586123919e+03
1.275159075651772127e+03
1.270335267194630205e+03
1.265626067929758392e+03
1.261028059717590395e+03
1.256538185718125078e+03
1.251949894909042769e+03
1.246630971877567845e+03
1.240927580267690473e+03
1.235088375870629761e+03
1.229242417719766308e+03
1.223456584140007863e+03
1.217765021159056460e+03
1.212184607429990820e+03
1.206723059362879667e+03
1.201382713928039948e+03
1.196152249824977616e+03
1.190993547382526458e+03
1.185923767706696708e+03
1.180956120415685746e+03
1.176095783160054907e+03
1.171344329943131243e+03
1.166701517702094407e+03
1.162165948260010509e+03
1.157735710275258498e+03
1.153408700303321211e+03
1.149024507770493074e+03
1.144109766072115463e+03
1.138948199814690042e+03
1.133728692552355142e+03
1.128542010345098561e+03
1.123432072059509437e+03
1.118419439940243137e+03
1.113512941232718958e+03
