# Supplementary material for: A photoconversion model for full spectral programming and multiplexing of optogenetic systems
Source: Mol Syst Biol. 2017 Apr 24;13(4):926. doi: 10.15252/msb.20167456 (PMC5408778; doi:10.15252/msb.20167456)
Supplement: Supplementary file 16 — Dataset EV8 [file MSB-13-926-s016.zip › dataset_ev8_mux_data_and_analysis/mux_analysis/plots/sim_Kirk_gfp_best.csv]

2.548264099836722744e+04
2.548264099836722744e+04
2.548264099836722744e+04
2.548264099836722744e+04
2.548264099836722744e+04
2.548264099836722744e+04
2.548264099836722744e+04
2.548264099836722744e+04
2.548264099836722744e+04
2.548264099836722744e+04
2.548264099836722744e+04
2.548264099836722744e+04
2.552350179364411815e+04
2.582571771648555659e+04
2.634966620836561924e+04
2.701893122589807899e+04
2.777975175147915797e+04
2.859717677990493030e+04
2.944845489464909042e+04
3.031875934303515896e+04
3.119820524413226303e+04
3.208008135443334322e+04
3.295642664480779058e+04
3.380441807006525778e+04
3.461990386392695655e+04
3.540229286712187604e+04
3.615101486120608024e+04
3.686549658261673903e+04
3.754520650019965979e+04
3.818966075788742455e+04
3.879842266064298747e+04
3.937111247778126562e+04
3.990866564618497796e+04
4.041914203361447289e+04
4.090431656947512238e+04
4.136471047940100834e+04
4.180085965800593112e+04
4.221335533777615638e+04
4.260279556611564476e+04
4.296978490849761147e+04
4.331493959369410732e+04
4.363887517902846594e+04
4.394867998268154770e+04
4.428164827551077178e+04
4.463946652889778488e+04
4.501764769429238368e+04
4.541236518940901442e+04
4.582040935707063909e+04
4.623902723337907082e+04
4.666588272219694045e+04
4.709896187458208442e+04
4.753655148534166074e+04
4.797594769603808527e+04
4.840947957680018590e+04
4.883593420486214745e+04
4.925538062454348983e+04
4.966789779214952432e+04
5.007355544577674300e+04
5.047243644104301347e+04
5.086460451181692770e+04
5.125015233911098767e+04
5.162915976494143251e+04
5.200060218519560294e+04
5.235825419912800862e+04
5.270140925494594558e+04
5.303050461540209653e+04
5.334599990943262674e+04
5.364836321928428515e+04
5.393804717106153112e+04
5.421549388612942857e+04
5.448113682245482050e+04
5.473540201075170626e+04
5.497829228837470146e+04
5.520773423074900347e+04
5.542374080145771586e+04
5.562676107274267270e+04
5.581724689716252033e+04
5.599564185188576084e+04
5.616238225237592997e+04
5.631789771461155760e+04
5.646261209160349244e+04
5.659694379566859425e+04
5.672047062548613030e+04
5.682856635723343061e+04
5.692083777006944001e+04
5.699769876511122129e+04
5.705960637384426082e+04
5.710704232883421355e+04
5.714048520657896734e+04
5.716040918159237481e+04
5.716728709970234922e+04
5.716159063505184167e+04
5.714324701044043468e+04
5.710945376567124913e+04
5.706013893018709496e+04
5.699581191393438348e+04
5.691699794350368029e+04
5.682421882820477913e+04
5.671799569656881795e+04
5.659884876857218478e+04
5.646729645947968675e+04
5.632385557507842168e+04
5.616858481866907096e+04
5.599916455400773702e+04
5.581567428638560523e+04
5.561868555925098190e+04
5.540877622554446862e+04
5.518652139558925410e+04
5.495249066536280588e+04
5.470724864878229710e+04
5.445135296906397707e+04
5.418535493912117090e+04
5.390939392053260963e+04
5.362155582720375969e+04
5.332201938387769769e+04
5.301140832236927963e+04
5.269034767335898505e+04
5.235944731763729942e+04
5.201930403544908040e+04
5.167050099170099566e+04
5.131360708495967992e+04
5.094918536699417018e+04
5.057746449413648952e+04
5.019712470895222214e+04
4.980846504440122226e+04
4.941209404938272201e+04
4.900862151554221055e+04
4.859863600730995677e+04
4.818270611322057812e+04
4.776138214741890988e+04
4.733519132829832233e+04
4.690464708504691225e+04
4.647001674401800847e+04
4.603040135952537094e+04
4.558613407627257402e+04
4.513772799149481580e+04
4.468569975533370598e+04
4.423056238274830685e+04
4.377280710514861858e+04
4.331289832914496947e+04
4.285127692867300357e+04
4.238836065990981297e+04
4.192439845639871783e+04
4.145884166298716445e+04
4.099195653263023996e+04
4.052416894719305856e+04
4.005589382883472717e+04
3.958752057164715370e+04
3.911941994351272297e+04
3.865193678760341572e+04
3.818539510238880757e+04
3.772010349065287301e+04
3.725626409490944206e+04
3.679365109609537467e+04
3.633248090060851246e+04
3.587303498776986089e+04
3.541556988979148446e+04
3.496034579584261519e+04
3.450760313096048048e+04
3.405756155195884639e+04
3.361042228422229527e+04
3.316637792184211139e+04
3.272559175841349861e+04
3.228818912166740483e+04
3.185432036873855395e+04
3.142412897387727207e+04
3.099774762168553571e+04
3.057529507746898526e+04
3.015687506711198512e+04
2.974258836238226650e+04
2.933252373210945007e+04
2.892676779309998165e+04
2.852544236732038917e+04
2.812885354099493270e+04
2.773709108301997912e+04
2.735017934879781023e+04
2.696813351227251405e+04
2.659096532100661716e+04
2.621868170394174012e+04
2.585128322595099962e+04
2.548876814790254139e+04
2.513113160152175624e+04
2.477844832307309480e+04
2.443104578327142008e+04
2.408896175906655117e+04
2.375214361065946650e+04
2.342054330789719461e+04
2.309410955449183166e+04
2.277278720302113288e+04
2.245651942286295161e+04
2.214524862400740676e+04
2.183891757251374656e+04
2.153759965643559190e+04
2.124177234221165054e+04
2.095145881453161928e+04
2.066656273548928584e+04
2.038696888663059872e+04
2.011259561991127339e+04
1.984334724478804128e+04
1.957912149102710828e+04
1.931982125072766212e+04
1.906534938022002098e+04
1.881570798068700606e+04
1.857122041225246721e+04
1.833185650860870010e+04
1.809750797569003043e+04
1.786806074080251710e+04
1.764340021899723070e+04
1.742341104333306066e+04
1.720798176800874717e+04
1.699700600233189107e+04
1.679038116028275181e+04
1.658809996663822312e+04
1.639062655705483121e+04
1.619792203031714598e+04
1.600985072137968746e+04
1.582627490354463043e+04
1.564706574781063136e+04
1.547209762243763180e+04
1.530125043596234173e+04
1.513440762854763489e+04
1.497145579709853700e+04
1.481240512524944461e+04
1.465776693822303241e+04
1.450751291463314556e+04
1.436149979762355179e+04
1.421957832531683016e+04
1.408160231553034828e+04
1.394743325849625580e+04
1.381693895093959509e+04
1.368999242960551419e+04
1.356647207906890253e+04
1.344638427508099267e+04
1.333027250782353258e+04
1.321810005474077479e+04
1.310971183337897128e+04
1.300494519091485017e+04
1.290364683524287648e+04
1.280565835673693982e+04
1.271084249429367992e+04
1.261906752850206612e+04
1.253020703462789788e+04
1.244430448181006432e+04
1.236221550064265102e+04
1.228390868286857221e+04
1.220918039584892904e+04
1.213783816974169713e+04
1.206970186265391567e+04
1.200460073943358657e+04
1.194237276039386597e+04
1.188286602134799796e+04
1.182593343849909252e+04
1.177164857957720051e+04
1.172107421227718805e+04
1.167418759291741480e+04
1.163074628124710580e+04
1.159051741338262946e+04
1.155328107128247393e+04
1.151883147560281941e+04
1.148697693097571573e+04
1.145753829050978311e+04
1.143034591259666740e+04
1.140547248487867182e+04
1.138409514332573599e+04
1.136615647992752201e+04
1.135136901005435720e+04
1.133946572422008103e+04
1.133020020713450685e+04
1.132334353085657676e+04
1.131868377035305457e+04
1.131602456180645822e+04
1.131518227575362107e+04
1.131639121316668570e+04
1.132176730241651421e+04
1.133130920130900267e+04
1.134459738017624841e+04
1.136124777066139359e+04
1.138090746464466611e+04
1.140325254866494652e+04
1.142798648064743247e+04
1.145483563220723045e+04
1.148354770871005712e+04
1.151424799601946143e+04
1.154879284356479184e+04
1.158706714743172415e+04
1.162861492166028984e+04
1.167301833524332324e+04
1.171989652255832698e+04
1.176890399361366690e+04
1.181972812494450955e+04
1.187208535589222447e+04
1.192572440821471355e+04
1.198125606752286512e+04
1.204331390121420009e+04
1.211190275614706661e+04
1.218616189325669984e+04
1.226531771992745780e+04
1.234867207956283164e+04
1.243559307246969547e+04
1.252551259948694496e+04
1.261792100201003632e+04
1.271236312965492289e+04
1.280893508266596291e+04
1.291016686193199894e+04
1.301578119474311279e+04
1.312503139353816914e+04
1.323725288905572052e+04
1.335185870641393922e+04
1.346832787309814739e+04
1.358619914654752938e+04
1.370506322076889592e+04
1.382455819988749681e+04
1.394543115774146827e+04
1.407344401880115402e+04
1.420845405383076650e+04
1.434928494691735978e+04
1.449488194130148440e+04
1.464432531168356400e+04
1.479679966001301727e+04
1.495159051418512900e+04
1.510807071966055082e+04
1.526568679720153887e+04
1.542515021586779767e+04
1.559283438922171081e+04
1.576840502626906891e+04
1.595041434299629509e+04
1.613761314305364249e+04
1.632890619053687806e+04
1.652330745763784944e+04
1.671997204675632020e+04
1.691817012796814743e+04
1.711725957499553988e+04
1.731852516477659083e+04
1.753183174759998656e+04
1.775676051629851645e+04
1.799115526328181295e+04
1.823315006140612968e+04
1.848112567025990938e+04
1.873366560121742077e+04
1.898954224524224992e+04
1.924769406749072732e+04
1.950722298242566831e+04
1.976896853285094039e+04
2.004145247559156269e+04
2.032400816149916136e+04
2.061453260009317091e+04
2.091121346446952884e+04
2.121247463000460266e+04
2.151695216336488011e+04
2.182348385941023662e+04
2.213106898718750745e+04
2.243884447273360638e+04
2.274795705692201955e+04
2.306836590721422181e+04
2.339940514935998362e+04
2.373867223421646486e+04
2.408411972211155444e+04
2.443401495383552174e+04
2.478687048510689419e+04
2.514139480818395896e+04
2.549649529527562117e+04
2.585125125344291882e+04
2.620740909190517414e+04
2.657844835591157971e+04
2.696343658370830235e+04
2.735919080622629917e+04
2.776300058299169177e+04
2.817260505544819171e+04
2.858608722660425701e+04
2.900182337336046839e+04
2.941844426493769424e+04
2.983478787654035841e+04
3.025058537658632122e+04
3.066900597454083982e+04
3.108936298872202678e+04
3.151035839023218796e+04
3.193087523277203945e+04
3.234998463121472378e+04
3.276690321257077449e+04
3.318097324960929836e+04
3.359163117634392256e+04
3.399840450941216113e+04
3.440362600899094105e+04
3.482198685196034057e+04
3.525263491754503048e+04
3.569231377147688909e+04
3.613831998164711695e+04
3.658843302533811220e+04
3.704080716204555210e+04
3.749390047915041941e+04
3.794643063583819458e+04
3.839732889446995978e+04
3.884901098143780109e+04
3.931873071633638028e+04
3.980424908774235519e+04
4.030075640565169306e+04
4.080451889995054080e+04
4.131256463417645864e+04
4.182249943664889724e+04
4.233242997953029408e+04
4.284083819823079102e+04
4.334649291189185169e+04
4.384721873841972410e+04
4.433559661379914905e+04
4.481105031654151389e+04
4.527424996133551031e+04
4.572581373834906117e+04
4.616631576785867219e+04
4.659627765711063694e+04
4.701617426764535048e+04
4.742644113689018559e+04
4.782747765836849430e+04
4.822017647343032877e+04
4.860790990037895244e+04
4.899099525032777456e+04
4.936922229118291580e+04
4.974241864694490505e+04
5.011044573819974175e+04
5.047319719611042092e+04
5.083059480787477514e+04
5.118258338066490251e+04
5.152912717386760050e+04
5.186955728737762547e+04
5.220036363615916343e+04
5.252140535091221682e+04
5.283318007229651266e+04
5.313617394430050626e+04
5.343084610213099222e+04
5.371761180057517049e+04
5.399685470233761589e+04
5.426893181188600283e+04
5.453417232879975927e+04
5.479196938765911182e+04
5.503729747056770429e+04
5.526998241197461903e+04
5.549080357055864442e+04
5.570054661449249397e+04
5.589990854500766727e+04
5.608955195106733299e+04
5.627010712724579207e+04
5.644216226304018346e+04
5.660627516036344605e+04
5.676087732364881958e+04
5.689392859074514126e+04
5.700412482596279733e+04
5.709233951473207708e+04
5.715953059626448521e+04
5.720666125061411731e+04
5.723469759621390403e+04
5.724460929995810875e+04
5.723736367319460260e+04
5.721391928705559258e+04
5.717529079743378679e+04
5.712282108089990652e+04
5.705746140640838712e+04
5.698005737935246725e+04
5.689142554704721988e+04
5.679235247461609106e+04
5.668359829551995790e+04
5.656589196519672987e+04
5.643993161779277580e+04
5.630638414647884929e+04
5.616436550785443978e+04
5.600539738971595943e+04
5.582882323777355487e+04
5.563555485576257342e+04
5.542656643323950993e+04
5.520280708583056548e+04
5.496519778663524630e+04
5.471463660362558585e+04
5.445199785890372732e+04
5.417813784059492900e+04
5.389391389035647444e+04
5.360030104237137857e+04
5.329808386304420128e+04
5.298793256119717989e+04
5.267050446182604355e+04
5.234646159193139465e+04
5.201643781216898788e+04
5.168102987220645446e+04
5.134081624551890854e+04
