# Supplementary material for: A photoconversion model for full spectral programming and multiplexing of optogenetic systems
Source: Mol Syst Biol. 2017 Apr 24;13(4):926. doi: 10.15252/msb.20167456 (PMC5408778; doi:10.15252/msb.20167456)
Supplement: Supplementary file 16 — Dataset EV8 [file MSB-13-926-s016.zip › dataset_ev8_mux_data_and_analysis/mux_analysis/plots/sim_Kirk_mch_best.csv]

1.336686779573440617e+03
1.336686779573440617e+03
1.336686779573440617e+03
1.337599404696997908e+03
1.342863851985116526e+03
1.351646329114365699e+03
1.362858139549345424e+03
1.375693605541966463e+03
1.389572286003154659e+03
1.404082456054377417e+03
1.418932796531340728e+03
1.433919327454042559e+03
1.448899696270830418e+03
1.463523397271736485e+03
1.476788194714671818e+03
1.488879520468082319e+03
1.500050208315057944e+03
1.510488464551493962e+03
1.520334154370973692e+03
1.529692497731744652e+03
1.538642422310124402e+03
1.547243140136454258e+03
1.555539494808494055e+03
1.563791695313057517e+03
1.572879243650142826e+03
1.582630996535451914e+03
1.592816262373352401e+03
1.603262319854268071e+03
1.613841007258902664e+03
1.624457171666203294e+03
1.635040102924951725e+03
1.645537989433925986e+03
1.655913527217793217e+03
1.666201808157636833e+03
1.676616497065376279e+03
1.687088976845887373e+03
1.697541269457676435e+03
1.707917085102889814e+03
1.718175604259161673e+03
1.728287885916337245e+03
1.738233598055729772e+03
1.747999029934052260e+03
1.757575354772562605e+03
1.767064534042286596e+03
1.776869941514054744e+03
1.786903354747905723e+03
1.797049851038237421e+03
1.807223042553340292e+03
1.817359877646526911e+03
1.827413324699947680e+03
1.837348699337484277e+03
1.847140960455903269e+03
1.856772382692179008e+03
1.866296723323004926e+03
1.875958287294969296e+03
1.885701388046210468e+03
1.895453822912291571e+03
1.905161338548059348e+03
1.914783400855861373e+03
1.924289672560064446e+03
1.933658178101250087e+03
1.942873233952647070e+03
1.951923717300647922e+03
1.960850429873977873e+03
1.969834661806388112e+03
1.978837922665564520e+03
1.987808932391803864e+03
1.996709112225674289e+03
2.005508996610474014e+03
2.014187235096423365e+03
2.022728309109652400e+03
2.031120906668902990e+03
2.039357167763137795e+03
2.047471178729461144e+03
2.055612274934907873e+03
2.063751742391124935e+03
2.071848224560757444e+03
2.079871210911735943e+03
2.087797501945765362e+03
2.095609649130829894e+03
2.103294878372500534e+03
2.110844525284175234e+03
2.118252464472626798e+03
2.125494604365004761e+03
2.132491523870569381e+03
2.139255761491055637e+03
2.145807659110111217e+03
2.152163911445119084e+03
2.158338112189051571e+03
2.164341699655152752e+03
2.170184231510844711e+03
2.175873923406245922e+03
2.181417789564558007e+03
2.186801260696422105e+03
2.191949176058506509e+03
2.196880417450931873e+03
2.201620945123831007e+03
2.206191776861170183e+03
2.210609448445800354e+03
2.214887549409139865e+03
2.219037082917554926e+03
2.223067238594643186e+03
2.226985582483346661e+03
2.230754179512055543e+03
2.234208614160736033e+03
2.237384559603498928e+03
2.240331941889883637e+03
2.243089733233984589e+03
2.245688674874075787e+03
2.248153167512617074e+03
2.250502548891567130e+03
2.252751999806296226e+03
2.254913670798896419e+03
2.256918033625108819e+03
2.258469521779916704e+03
2.259633780989139723e+03
2.260498128993081536e+03
2.261130917224096720e+03
2.261585321946831300e+03
2.261902244707922364e+03
2.262113267194768468e+03
2.262243049241949393e+03
2.262310744294361484e+03
2.262239976419854429e+03
2.261695313937491846e+03
2.260757034378916615e+03
2.259528792472080113e+03
2.258090183089423135e+03
2.256501775609443939e+03
2.254809610246044940e+03
2.253049093406953489e+03
2.251247210418169288e+03
2.249424289829461031e+03
2.247469052958931115e+03
2.244916020875660706e+03
2.241880022363596709e+03
2.238504895364831100e+03
2.234898948196946094e+03
2.231143523650413954e+03
2.227299504783511566e+03
2.223412339579898344e+03
2.219515692346675223e+03
2.215634667791720403e+03
2.211660832456679145e+03
2.207134484330123996e+03
2.202179241863275365e+03
2.196942876463503580e+03
2.191534274840902526e+03
2.186033411620630886e+03
2.180498922914651303e+03
2.174973474756889573e+03
2.169487891367660723e+03
2.164064482805983516e+03
2.158541216737417471e+03
2.152291727822019766e+03
2.145495177229501678e+03
2.138355961812432270e+03
2.131020722711028611e+03
2.123594216896478429e+03
2.116150765833363948e+03
2.108743212458198286e+03
2.101408970318503634e+03
2.094173868809597479e+03
2.086918011094405756e+03
2.079152483591165037e+03
2.071028557650116454e+03
2.062712179299027866e+03
2.054319485671712755e+03
2.045931201346817488e+03
2.037602274945061936e+03
2.029371364203203029e+03
2.021264341187615628e+03
2.013298200995543084e+03
2.005287070425302545e+03
1.996534071086987751e+03
1.987268674307785432e+03
1.977728749419203041e+03
1.968075183890280414e+03
1.958416276991906216e+03
1.948824336313423828e+03
1.939347682248503133e+03
1.930017878984687286e+03
1.920854125664295452e+03
1.911673210571066420e+03
1.901794676370512661e+03
1.891467295857203226e+03
1.880932887599374908e+03
1.870348674054353978e+03
1.859815765004311743e+03
1.849398709458550911e+03
1.839138859011089380e+03
1.829061704655175618e+03
1.819182231318168306e+03
1.809348557414803508e+03
1.799014574200429706e+03
1.788394699178400742e+03
1.777686406992568664e+03
1.767013208804512715e+03
1.756451373570552050e+03
1.746048002125513221e+03
1.735831256848873863e+03
1.725816374339809045e+03
1.716012347093982271e+03
1.706212880804602491e+03
1.695720369501837467e+03
1.684837872877990094e+03
1.673824885703581685e+03
1.662834688516410324e+03
1.651958579012892415e+03
1.641249554488120566e+03
1.630737637539943535e+03
1.620438955627577116e+03
1.610361231721529748e+03
1.600345785131831462e+03
1.589866364307860977e+03
1.579167815822647526e+03
1.568450906374394435e+03
1.557828664202252412e+03
1.547363851145150647e+03
1.537090243447374860e+03
1.527025683677037023e+03
1.517178366812624290e+03
1.507550529302879340e+03
1.497952891644689089e+03
1.487788765745527371e+03
1.477368861792621146e+03
1.466923856896743018e+03
1.456575748240188659e+03
1.446388587691152679e+03
1.436395068142283208e+03
1.426610674479348063e+03
1.417041514551504633e+03
1.407688695450554633e+03
1.398396499725285821e+03
1.388692601580126166e+03
1.378842777633401283e+03
1.369031705991945046e+03
1.359350521439095928e+03
1.349844248422318969e+03
1.340533461657514636e+03
1.331426615039420312e+03
1.322525585222366090e+03
1.313828831944702188e+03
1.305175379633393504e+03
1.296099584415050685e+03
1.286890039899052681e+03
1.277730201619515583e+03
1.268704812633412075e+03
1.259851903760880987e+03
1.251187382592147742e+03
1.242716499063493757e+03
1.234439418783198107e+03
1.226353716319707246e+03
1.218306573811451472e+03
1.209873968114519812e+03
1.201343557406356922e+03
1.192882520070128749e+03
1.184561350498738648e+03
1.176409067169169020e+03
1.168435895869929709e+03
1.160643948054246266e+03
1.153032226974041123e+03
1.145597526008185469e+03
1.138236835933878865e+03
1.130674809939465149e+03
1.123107610662893876e+03
1.115641949438741449e+03
1.108319419440864294e+03
1.101155031147660111e+03
1.094152768447574545e+03
1.087311976808064856e+03
1.080630094000237250e+03
1.074104138348021024e+03
1.067613403379520150e+03
1.060849194406061997e+03
1.054052502076776818e+03
1.047342626840549883e+03
1.040762259317750477e+03
1.034325337416224784e+03
1.028034766031960544e+03
1.021889937404958914e+03
1.015888235822459023e+03
1.010026751072725688e+03
1.004239057471687374e+03
9.983625675197993132e+02
9.925275007861374661e+02
9.867945379811961857e+02
9.811833053491953933e+02
9.756988723444785592e+02
9.703411043051808065e+02
9.651080949095655797e+02
9.599972830683577740e+02
9.550059364226685830e+02
9.500647156957561492e+02
9.450078342289999682e+02
9.399761050961840283e+02
9.350308203637882798e+02
9.301907103416452856e+02
9.254603460621904105e+02
9.208393933880855684e+02
9.163261730781657661e+02
9.119184489460951681e+02
9.076137835215999985e+02
9.033863828370703004e+02
8.991774840493418424e+02
8.950353977824729554e+02
8.909797882465860539e+02
8.870157447841911562e+02
8.831433369430393441e+02
8.793610711132284905e+02
8.756671597678671333e+02
8.720596634513863137e+02
8.685365420913843764e+02
8.651003668852082455e+02
8.617603904247473565e+02
8.585050710215584786e+02
8.553278917584699457e+02
8.522256827789559566e+02
8.491962598907794018e+02
8.462377658054103904e+02
8.433485032263412222e+02
8.405268507815630983e+02
8.377711927684002831e+02
8.351005645713559034e+02
8.325646273662425756e+02
8.301169489962146599e+02
8.277361244080141205e+02
8.254141365461248370e+02
8.231474967728637466e+02
8.209342250245090327e+02
8.187728853122541750e+02
8.166621250903881446e+02
8.146007231894242295e+02
8.126465323896781001e+02
8.109486113051310667e+02
8.093802084589838159e+02
8.078799320986822750e+02
8.064256594144447945e+02
8.050092815297299467e+02
8.036273404342340427e+02
8.022781528955102885e+02
8.009607041970867840e+02
7.996741295543910155e+02
7.984774693531439880e+02
7.975266723698828173e+02
7.966949349423962303e+02
7.959180270736578677e+02
7.951723303138729761e+02
7.944487944795864678e+02
7.937438686554530705e+02
7.930560957651759963e+02
7.923846501864254606e+02
7.917289559307296258e+02
7.911880008316568365e+02
7.910321263311537905e+02
7.910576961234122564e+02
7.911528757758507027e+02
7.912735467734878512e+02
7.914021686607029551e+02
7.915320565143896374e+02
7.916606314738232868e+02
7.917868067065750211e+02
7.919101596706123019e+02
7.921308782900548522e+02
7.927321887123141551e+02
7.935152111206380141e+02
7.943633813569340418e+02
7.952269388155972365e+02
7.960850806350621269e+02
7.969293571936290164e+02
7.977564794242591688e+02
7.985653722196791477e+02
7.993558183256993743e+02
8.002527528829142511e+02
8.016198812339923734e+02
8.032192261643591564e+02
8.049008383352702367e+02
8.065970069519676144e+02
8.082776510670045127e+02
8.099298492497264306e+02
8.115482589919848806e+02
8.131310094615151911e+02
8.146777254799374077e+02
8.163367664373530488e+02
8.185522869361743687e+02
8.210525050644127987e+02
8.236548507237750982e+02
8.262726346247098945e+02
8.288652012881440214e+02
8.314143159325188890e+02
8.339119428418339339e+02
8.363547568476229799e+02
8.387422619713994436e+02
8.411891656249404150e+02
8.440486785825573861e+02
8.471233924810151166e+02
8.502709783960825689e+02
8.534187799920725865e+02
8.565307083031087814e+02
8.595890100272270047e+02
8.625854781590130642e+02
8.655168442821137660e+02
8.683821769226310607e+02
8.713493341369583050e+02
8.749562835184406140e+02
8.789323486091928999e+02
8.830643276826375541e+02
8.872357810532680560e+02
8.913839125152748011e+02
8.954751120355786043e+02
8.994924759875005975e+02
9.034276911292336081e+02
9.072772954336218163e+02
9.111584491968161501e+02
9.154610664920433010e+02
9.200032012872379710e+02
9.246339254540949923e+02
9.292683069026230669e+02
9.338584738150622115e+02
9.383777582194993556e+02
9.428121420984181213e+02
9.471546666605844393e+02
9.514023609400496753e+02
9.556591929370318894e+02
9.602751707748946046e+02
9.650982326972454075e+02
9.699971222716005741e+02
9.748943454715680446e+02
9.797441613842925108e+02
9.845204824477198144e+02
9.892088437180347000e+02
9.938016505919611063e+02
9.982953990098228587e+02
1.002908076187691222e+03
1.008406769023094739e+03
1.014514397149530168e+03
1.020957998895504033e+03
1.027560371710399522e+03
1.034207824692279701e+03
1.040827999640159760e+03
1.047375897438459106e+03
1.053823661823852717e+03
1.060154480435967116e+03
1.066391646165961674e+03
1.072643275556048366e+03
1.078865635456242899e+03
1.085017981133264811e+03
1.091075184525266650e+03
1.097022257628363604e+03
1.102850660718547260e+03
1.108555869725062394e+03
1.114136161834042468e+03
1.119591474904018014e+03
1.125157020587284251e+03
1.131680941033562476e+03
1.138905001137855152e+03
1.146547566279883085e+03
1.154415533676878795e+03
1.162376636147507952e+03
1.170341169927460442e+03
1.178249395098215928e+03
1.186061752798970247e+03
1.193752112864684932e+03
1.201409714870477956e+03
1.209408208446987146e+03
1.217627956116240512e+03
1.225940824551046489e+03
1.234258415630446962e+03
1.242520426175360626e+03
1.250686070197654544e+03
1.258728182212414822e+03
1.266629153128630378e+03
1.274378186721883594e+03
1.282128741731353557e+03
1.290465197219016090e+03
1.299225772592742487e+03
1.308223909230130630e+03
1.317328181671162383e+03
1.326445850438348998e+03
1.335512005051575898e+03
1.344481702698807567e+03
