# Supplementary material for: A photoconversion model for full spectral programming and multiplexing of optogenetic systems
Source: Mol Syst Biol. 2017 Apr 24;13(4):926. doi: 10.15252/msb.20167456 (PMC5408778; doi:10.15252/msb.20167456)
Supplement: Supplementary file 16 — Dataset EV8 [file MSB-13-926-s016.zip › dataset_ev8_mux_data_and_analysis/mux_analysis/plots/sim_Picard_gfp_best.csv]

1.376485215762172857e+03
1.376485215762172857e+03
1.376485215762172857e+03
1.376485215762172857e+03
1.376485215762172857e+03
1.376485215762172857e+03
1.376485215762172857e+03
1.376485215762172857e+03
1.376485215762172857e+03
1.376485215762172857e+03
1.376485215762172857e+03
1.376485215762172857e+03
1.376485214023187154e+03
1.376485200378524269e+03
1.376485173679507170e+03
1.376485134673303492e+03
1.376485083998880100e+03
1.376485022279959821e+03
1.376484950083894546e+03
1.376484868049868965e+03
1.376484776765609922e+03
1.376484676792635355e+03
1.376484569019248056e+03
1.376484456480756535e+03
1.376484339878731816e+03
1.376484219470580683e+03
1.376484095520702340e+03
1.376483968280975432e+03
1.376483837963409997e+03
1.376483704828973714e+03
1.376483569126371094e+03
1.376483431089720625e+03
1.376483290552026574e+03
1.376483145800414377e+03
1.376482996775769834e+03
1.376482843759442630e+03
1.376482687040562723e+03
1.376482526879232410e+03
1.376482363546417218e+03
1.376482197316779548e+03
1.376482028425517228e+03
1.376481857140177681e+03
1.376481683583353060e+03
1.376481507322901734e+03
1.376481328482021127e+03
1.376481147292587821e+03
1.376480963983409538e+03
1.376480778770392817e+03
1.376480591852781345e+03
1.376480403427478450e+03
1.376480213673044773e+03
1.376480022779796855e+03
1.376479830766303621e+03
1.376479637036288295e+03
1.376479441640125060e+03
1.376479244753493958e+03
1.376479046557046559e+03
1.376478847209149762e+03
1.376478646878858399e+03
1.376478445738879600e+03
1.376478243952264393e+03
1.376478041665341834e+03
1.376477838943762208e+03
1.376477635492134596e+03
1.376477431383999601e+03
1.376477226755932861e+03
1.376477021745255797e+03
1.376476816486124335e+03
1.376476611100791615e+03
1.376476405720386992e+03
1.376476200444643609e+03
1.376475995403340676e+03
1.376500702659708168e+03
1.376958975115804151e+03
1.378415815325420681e+03
1.381302454830655279e+03
1.385965939121713063e+03
1.392692253558876928e+03
1.401720918397269315e+03
1.413252392622229536e+03
1.427451253442753341e+03
1.444450984840473438e+03
1.464272067403879191e+03
1.486473641337790013e+03
1.510989495341160136e+03
1.537826763503879874e+03
1.566982947590042841e+03
1.598446731438174311e+03
1.632198402068820087e+03
1.668211008476116376e+03
1.706451953669598652e+03
1.746883198966532291e+03
1.789228707264951254e+03
1.832024908562897281e+03
1.875008349425194410e+03
1.918158130906529095e+03
1.961453176198014262e+03
2.004871644151857708e+03
2.048391951132988197e+03
2.091993427894875822e+03
2.135656047934617163e+03
2.179360220136641146e+03
2.223443467580041215e+03
2.270034770933669733e+03
2.319437168006974844e+03
2.371581644675725329e+03
2.426392279802803841e+03
2.483787997610145794e+03
2.543685735033209312e+03
2.606000754778682222e+03
2.670646639508580847e+03
2.737535650846128192e+03
2.805608337944991490e+03
2.869034732981788693e+03
2.927100063036153188e+03
2.980101068719040086e+03
3.028316120035853601e+03
3.072009813838291848e+03
3.111434607596453588e+03
3.146831267003470657e+03
3.178428078658861523e+03
3.206441695053672902e+03
3.231067977852080276e+03
3.252448785782142750e+03
3.270768542154517036e+03
3.286207676871193144e+03
3.298943971774766851e+03
3.309145072511533272e+03
3.316968786597024064e+03
3.322564438469159086e+03
3.326073394831208134e+03
3.327629602636101936e+03
3.327459907665112041e+03
3.326269832393269098e+03
3.324212960949813805e+03
3.321338031966022299e+03
3.317693361388523044e+03
3.313326661442459226e+03
3.308282738979537498e+03
3.302603813187260130e+03
3.296329493277222809e+03
3.289498747719308085e+03
3.282363093536437646e+03
3.276226084126263686e+03
3.271274220707691711e+03
3.267470893245399566e+03
3.264779437834813052e+03
3.263161078764490867e+03
3.262577737767324834e+03
3.262992075589922024e+03
3.264367879170485594e+03
3.266667593628021677e+03
3.269680754264365532e+03
3.272340446222438914e+03
3.274492341159875650e+03
3.276160472523580665e+03
3.277369230833029633e+03
3.278142488450054316e+03
3.278503988293148723e+03
3.278476268797994635e+03
3.278080445954976312e+03
3.277336460294752669e+03
3.276321522024719798e+03
3.275373212248697655e+03
3.274544017933723353e+03
3.273829481486386612e+03
3.273224624141086224e+03
3.272724427591766016e+03
3.272324105390256591e+03
3.272018848694946428e+03
3.271804762551088970e+03
3.271677007094835972e+03
3.271653069916449567e+03
3.271859729930029516e+03
3.272307566317914734e+03
3.272985291040456104e+03
3.273880877966130356e+03
3.274982794519087292e+03
3.276279935306128209e+03
3.277761150035400078e+03
3.279416803410876582e+03
3.281235525421996499e+03
3.282993167394073225e+03
3.283428706203347247e+03
3.282425767244442341e+03
3.280084308005175444e+03
3.276500892519794888e+03
3.271769045147389079e+03
3.265976384555218374e+03
3.259204349131504387e+03
3.251528685844044503e+03
3.243020864712515959e+03
3.234530818282287782e+03
3.230884284125661907e+03
3.232981960713233093e+03
3.240872557645991037e+03
3.254555177561812798e+03
3.273984282462175543e+03
3.299079380136906366e+03
3.329730906045846950e+03
3.365803023088792088e+03
3.407137099612496058e+03
3.453689821432209555e+03
3.506053858803129515e+03
3.564136194781694030e+03
3.627696429287256251e+03
3.696483779893599603e+03
3.770240801490644117e+03
3.848706121371522386e+03
3.931616704814720833e+03
4.018709884082446479e+03
4.109724639140340514e+03
4.204037323015969378e+03
4.299220026806056012e+03
4.394782287534959323e+03
4.490620359207660840e+03
4.586635677958863198e+03
4.682731502833196828e+03
4.778818302789046356e+03
4.874814888273081124e+03
4.970638743312267252e+03
5.066219218448212814e+03
5.162540109678526278e+03
5.265743447405810912e+03
5.376418472850382386e+03
5.494044574667970664e+03
5.618104340424925795e+03
5.748094539871524830e+03
5.883524444184009553e+03
6.023921438717811725e+03
6.168832404151743503e+03
6.317823477865564200e+03
6.468448021261319809e+03
6.608497509233258825e+03
6.736754100265397938e+03
6.854095952437029155e+03
6.961329706281451763e+03
7.059202066133851986e+03
7.148405752849085729e+03
7.229580330986891568e+03
7.303319219573792907e+03
7.370165473753742845e+03
7.429845893235800759e+03
7.478399451292854792e+03
7.516094651296320990e+03
7.543963696336684734e+03
7.562961640324882865e+03
7.573951376402919777e+03
7.577714611690525999e+03
7.574961593586986055e+03
7.566343354180399729e+03
7.552452913327609167e+03
7.534810206499495507e+03
7.519599828514683395e+03
7.507630929055889283e+03
7.498673386701777417e+03
7.492498040895365193e+03
7.488891435030285720e+03
7.487657443385727674e+03
7.488609473518814411e+03
7.491574500145368802e+03
7.496383950617328992e+03
7.502517412331545529e+03
7.507755245186709544e+03
7.511830870688942014e+03
7.514846547388195177e+03
7.516905763985701014e+03
7.518096547076326715e+03
7.518499254527968333e+03
7.518187774465402072e+03
7.517230163971269576e+03
7.515689914411380414e+03
7.513739589275145590e+03
7.512078923563507487e+03
7.510793902433867515e+03
7.509851976563933931e+03
7.509222608296146063e+03
7.508873919233850756e+03
7.508779600391490931e+03
7.508914593171321030e+03
7.509256101798097916e+03
7.509783034506812328e+03
7.510428148201663134e+03
7.510893131906603230e+03
7.511148182952180832e+03
7.511213679948795289e+03
7.511111620555341688e+03
7.510859346621880832e+03
7.510473286924475360e+03
7.509968315825819445e+03
7.509357810664744648e+03
7.508654115456445652e+03
7.508024292844103002e+03
7.508350082750377624e+03
7.509679892177495276e+03
7.511908930579404114e+03
7.514935251875155700e+03
7.518665769021204142e+03
7.523018128368487851e+03
7.527917509849333328e+03
7.533295713906633864e+03
7.539091514898836067e+03
7.544557019361032872e+03
7.545702840359405855e+03
7.542430902699275975e+03
7.535318515283904162e+03
7.524861544386342757e+03
7.511496259659684256e+03
7.495615317626634351e+03
7.477562127993659487e+03
7.457635666586242223e+03
7.436101455821465606e+03
7.415493037383453157e+03
7.409510736847018961e+03
7.419464901638282754e+03
7.444120559436633812e+03
7.482186409512340106e+03
7.532357705039209577e+03
7.593363841777767448e+03
7.663991177955554122e+03
7.743095135872926221e+03
7.829609201158578799e+03
7.924264990246865636e+03
8.036034121034708733e+03
8.164584082641003988e+03
8.307827510182505648e+03
8.463825392941273094e+03
8.630789310286689215e+03
8.807080283712459277e+03
8.991217814758198074e+03
9.181870246562411921e+03
9.377846453105676119e+03
9.578166462177096037e+03
9.782376277574945561e+03
9.989659459066990166e+03
1.019920132985683995e+04
1.041028723443434683e+04
1.062229079838803773e+04
1.083465885189188884e+04
1.104690317946019604e+04
1.125860195568560266e+04
1.146939029921598194e+04
1.168272914676852270e+04
1.191982084779242905e+04
1.218069426301743988e+04
1.246168276245364541e+04
1.275952097288102050e+04
1.307127660309303064e+04
1.339437690425105939e+04
1.372656559623068460e+04
1.406585571608345708e+04
1.441051299244769325e+04
1.475421239682089436e+04
1.506825032362520324e+04
1.535083715265124374e+04
1.560514798548362160e+04
1.583406069122589179e+04
1.604016447752362001e+04
1.622579693707340084e+04
1.639305887797328251e+04
1.654384533241387908e+04
1.667985955716564058e+04
1.680093914331824271e+04
1.689883669281488255e+04
1.697441913470396685e+04
1.703014024603207872e+04
1.706819649371600099e+04
1.709055825208849637e+04
1.709900213939936657e+04
1.709512702534856362e+04
1.708035683077761132e+04
1.705596562773000187e+04
1.702494210961670979e+04
1.699887448162579312e+04
1.697909135189449444e+04
1.696502096612584501e+04
1.695611402379811989e+04
1.695186575818926940e+04
1.695181465609227234e+04
1.695553931273736453e+04
1.696265429921689065e+04
1.697280429466989881e+04
1.698500315073734600e+04
1.699522406829095053e+04
1.700300450607673338e+04
1.700856290405008986e+04
1.701210487175241724e+04
1.701382781320617869e+04
1.701390977052168455e+04
1.701250933483160043e+04
1.700977369895419179e+04
1.700583802809033659e+04
1.700101054417905107e+04
1.699660764389532778e+04
1.699281834362372683e+04
1.698959362888435862e+04
1.698688792375125922e+04
1.698465910504362546e+04
1.698286930293856130e+04
1.698148255035018519e+04
1.698046178506414799e+04
1.697977349027662058e+04
1.697936153835209552e+04
1.697904823050586856e+04
1.697878277248015365e+04
1.697856423635705141e+04
1.697839013094553593e+04
1.697825766504139756e+04
1.697816465927089666e+04
1.697810747523376995e+04
1.697808380697561006e+04
1.697809071661062626e+04
1.697830515290326002e+04
1.697969980040598966e+04
1.698235206545027177e+04
1.698616600665173610e+04
1.699104494833716308e+04
1.699689979652543479e+04
1.700364366768402397e+04
1.701120089993410875e+04
1.701949411663593128e+04
1.702845560397478039e+04
1.703691556430678611e+04
1.703845761336826035e+04
1.703252368019538699e+04
1.701969689546760128e+04
1.700054931521222898e+04
1.697561361805837441e+04
1.694538699294939215e+04
1.691032265288058989e+04
1.687084086457030571e+04
1.682733489192814159e+04
1.678488982842758924e+04
1.677160916727658332e+04
1.679076084497601551e+04
1.684045326911357188e+04
1.691869513965869919e+04
1.702345072610934221e+04
1.715268476852199456e+04
1.730439682843469564e+04
1.747664958236776874e+04
1.766758590774375989e+04
1.787837042588828263e+04
1.812417921153767384e+04
1.840445238035442162e+04
1.871560069547515377e+04
1.905421282950917157e+04
1.941710932493877772e+04
1.980137906136837046e+04
2.020432498925598338e+04
2.062346990270942842e+04
2.105655557663073705e+04
2.150221412750588934e+04
2.196243519306440794e+04
2.243561709772422182e+04
2.291965319589959108e+04
2.341261121414599620e+04
2.391277450279732875e+04
2.441860159973600094e+04
2.492871791326156745e+04
2.544187691038193225e+04
2.595696487654146767e+04
2.647726143271967885e+04
2.702555326973586489e+04
2.760034402330810190e+04
2.819629746353768496e+04
2.880891058085601617e+04
2.943437173734719909e+04
3.006940817730334675e+04
3.071125706041558806e+04
3.135758002943311294e+04
3.200637828065913345e+04
3.265726754375099699e+04
3.331606223435757420e+04
3.398106447681375721e+04
3.464955308764833899e+04
3.531934444886750134e+04
3.598863656315832486e+04
3.665592884861151833e+04
3.731991719302254205e+04
3.797955326467195846e+04
