# Supplementary material for: A photoconversion model for full spectral programming and multiplexing of optogenetic systems
Source: Mol Syst Biol. 2017 Apr 24;13(4):926. doi: 10.15252/msb.20167456 (PMC5408778; doi:10.15252/msb.20167456)
Supplement: Supplementary file 16 — Dataset EV8 [file MSB-13-926-s016.zip › dataset_ev8_mux_data_and_analysis/mux_analysis/plots/sim_Picard_mch_best.csv]

1.329506317937383301e+03
1.329506317937383301e+03
1.329506317937383301e+03
1.330290866436435635e+03
1.334927373241181840e+03
1.342895609675761307e+03
1.353358969575467654e+03
1.365643978360414849e+03
1.379224777162349937e+03
1.393697398400395969e+03
1.408755348075054826e+03
1.424166738952239257e+03
1.439756103845045800e+03
1.455090690570990546e+03
1.468943542252202860e+03
1.481507811010671958e+03
1.493064518601594727e+03
1.503823913105952897e+03
1.513942584948353669e+03
1.523536943833864370e+03
1.532694512604937927e+03
1.541481316761333801e+03
1.549947090456865908e+03
1.558355997394321321e+03
1.567592863509179551e+03
1.577492922822196988e+03
1.587828551711037790e+03
1.598428315150932576e+03
1.609163911660491749e+03
1.619940409979290507e+03
1.630686623896103811e+03
1.641349887747307775e+03
1.651891868091733841e+03
1.662362613245282091e+03
1.673037434845775351e+03
1.683841501084913034e+03
1.694683317138174516e+03
1.705493822089267042e+03
1.716221838251423833e+03
1.726830201931374859e+03
1.737291046045798339e+03
1.747584306790484106e+03
1.757696013826005128e+03
1.767717151064401605e+03
1.778024783498484112e+03
1.788540917532397998e+03
1.799158583212826443e+03
1.809797005838208634e+03
1.820395436095636342e+03
1.830908215922577256e+03
1.841301007031706604e+03
1.851548454709843554e+03
1.861632009556070670e+03
1.871595028940234442e+03
1.881643658299904700e+03
1.891732621616002007e+03
1.901799827669965680e+03
1.911798596467013340e+03
1.921694029615372528e+03
1.931460052105067007e+03
1.941077458706051857e+03
1.950532267802401293e+03
1.959814641492611599e+03
1.968959516846794486e+03
1.978121967115560892e+03
1.987270559112965884e+03
1.996361743680851760e+03
2.005362937289085721e+03
2.014249795250228317e+03
2.023004163806103406e+03
2.031612799980879799e+03
2.040066475824884492e+03
2.048358869651710393e+03
2.056520258534270852e+03
2.064681202107891295e+03
2.072817784329706228e+03
2.080894521472949236e+03
2.088884763175637545e+03
2.096768763993283301e+03
2.104531900555020911e+03
2.112163518690449109e+03
2.119656079833181593e+03
2.127004502554834289e+03
2.134184187442219354e+03
2.141111064212738256e+03
2.147798941777969503e+03
2.154270056476623267e+03
2.160542335500736954e+03
2.166630527025596166e+03
2.172546864695008026e+03
2.178301604487358873e+03
2.183903486180373875e+03
2.189359979362244758e+03
2.194652817203589620e+03
2.199693888898559635e+03
2.204504685456574862e+03
2.209115013624167659e+03
2.213548464486882494e+03
2.217824103551989083e+03
2.221957242105661862e+03
2.225960276992181662e+03
2.229843434378235088e+03
2.233615203286760789e+03
2.237241000144544614e+03
2.240567154414713968e+03
2.243628115309510576e+03
2.246470527142002538e+03
2.249131483767133886e+03
2.251640209098732157e+03
2.254019809043845726e+03
2.256288651588999073e+03
2.258461342462595439e+03
2.260549463274201116e+03
2.262482662294703459e+03
2.263962095469065844e+03
2.265052934136885597e+03
2.265843067773738767e+03
2.266400957027905406e+03
2.266780187786570423e+03
2.267021865964400149e+03
2.267158047003740194e+03
2.267213708559611405e+03
2.267208101827665814e+03
2.267064268354112755e+03
2.266443394149479900e+03
2.265425544304582672e+03
2.264115834080213062e+03
2.262594643760327017e+03
2.260923376645013832e+03
2.259148198541078273e+03
2.257305111825996391e+03
2.255421547401497264e+03
2.253518018186362042e+03
2.251482439985304154e+03
2.248846379650357449e+03
2.245724123265185881e+03
2.242261671437812765e+03
2.238568332535444370e+03
2.234725857490021099e+03
2.230795594703377446e+03
2.226823399007530497e+03
2.222843354572888529e+03
2.218880350750077014e+03
2.214826569993700105e+03
2.210223647861088921e+03
2.205194265424198420e+03
2.199886072637042616e+03
2.194407648997866545e+03
2.188838980213684863e+03
2.183238623923483374e+03
2.177648920216483930e+03
2.172100698559560442e+03
2.166616183399570673e+03
2.161036718350202591e+03
2.154732915103885261e+03
2.147882884927206760e+03
2.140690258548849215e+03
2.133302463664818788e+03
2.125823899238004287e+03
2.118329342806385284e+03
2.110872001792186438e+03
2.103488968362708420e+03
2.096205947451861448e+03
2.088903472827943915e+03
2.081091786921944731e+03
2.072922789310766348e+03
2.064562352320532227e+03
2.056126638278178689e+03
2.047695742419332191e+03
2.039325607489951153e+03
2.031054437962767452e+03
2.022907919703156040e+03
2.014903205222518864e+03
2.006853868382071596e+03
1.998059426362361592e+03
1.988749347134640630e+03
1.979162962458770153e+03
1.969461577540017061e+03
1.959753995361450279e+03
1.950113323427625119e+03
1.940587960027649387e+03
1.931209441424825627e+03
1.921998104229555338e+03
1.912773792759712251e+03
1.902870700528995258e+03
1.892533726816240687e+03
1.882000379914554060e+03
1.871423948132744727e+03
1.860903764962661171e+03
1.850503353482176863e+03
1.840262165917444918e+03
1.830204820514319636e+03
1.820346145116045818e+03
1.810533467207613967e+03
1.800221226306112158e+03
1.789624060776668557e+03
1.778939815555635505e+03
1.768291056349821247e+03
1.757754109947316010e+03
1.747375895576699577e+03
1.737184214259511236e+03
1.727194894932017178e+03
1.717416162402153077e+03
1.707639755730707520e+03
1.697159309359312147e+03
1.686282387656432547e+03
1.675271566333042301e+03
1.664282517687094924e+03
1.653406644854519300e+03
1.642697478499989302e+03
1.632185448256435620e+03
1.621886182323263029e+03
1.611807536066725561e+03
1.601794671710249077e+03
1.591334874145264394e+03
1.580669647307891637e+03
1.569993801799587345e+03
1.559415807291773717e+03
1.548996817154149085e+03
1.538770141404244214e+03
1.528752669018975212e+03
1.518952015236631951e+03
1.509370399243912516e+03
1.499808083160128490e+03
1.489637588827093396e+03
1.479186094591068922e+03
1.468696189558512515e+03
1.458296507224944662e+03
1.448054823763545755e+03
1.438005614291110305e+03
1.428165507034244229e+03
1.418541246227640613e+03
1.409134172571662930e+03
1.399784338550158054e+03
1.390005806953227193e+03
1.380071864841507704e+03
1.370172237300685310e+03
1.360401480133562245e+03
1.350805813738876850e+03
1.341406835254869520e+03
1.332213085507263713e+03
1.323226651324804379e+03
1.314446602075780902e+03
1.305717882263429374e+03
1.296591110982771625e+03
1.287343460739632519e+03
1.278151843577605860e+03
1.269097992677324783e+03
1.260218477125898971e+03
1.251528568103418593e+03
1.243033246443363396e+03
1.234732270973473760e+03
1.226623217539116467e+03
1.218550104541661312e+03
1.210080736946311845e+03
1.201507880118983167e+03
1.193001942728456015e+03
1.184635610846677082e+03
1.176438491036948335e+03
1.168421287105282317e+03
1.160586273052942943e+03
1.152932190882016585e+03
1.145456092315258957e+03
1.138054079587453771e+03
1.130448038992224156e+03
1.122835740580062975e+03
1.115324955700654300e+03
1.107957939686922600e+03
1.100749812203361671e+03
1.093704489303846458e+03
1.086821753837202550e+03
1.080099082965837397e+03
1.073533197394517856e+03
1.067001900025231407e+03
1.060192944760114415e+03
1.053349845563063809e+03
1.046593182545670970e+03
1.039966313952984137e+03
1.033483737439398283e+03
1.027148696758878714e+03
1.020960287528632648e+03
1.014916020514894285e+03
1.009012891630268086e+03
1.003182355317426868e+03
9.972553506455093384e+02
9.913668620856473126e+02
9.855799585168582553e+02
9.799153817168626119e+02
9.743786279074213326e+02
9.689696361707051437e+02
9.636866057230923843e+02
9.585269593995499235e+02
9.534878938907183965e+02
9.484950769783318947e+02
9.433698360009940416e+02
9.382635647664220642e+02
9.332427320433855584e+02
9.283278754637537986e+02
9.235241224359499483e+02
9.188312617948423622e+02
9.142477987813841764e+02
9.097714680013757516e+02
9.053997887050629743e+02
9.011161592304893020e+02
8.968836468202509877e+02
8.927307071043436508e+02
8.886685092302922158e+02
8.846992426913417376e+02
8.808221533950878666e+02
8.770355250010018153e+02
8.733373324793152506e+02
8.697256446755199022e+02
8.661984664861760166e+02
8.627609563991618415e+02
8.594286848350639048e+02
8.561845525522555818e+02
8.530194490690140583e+02
8.499294263259348554e+02
8.469120610425405857e+02
8.439652879094684295e+02
8.410875195221041167e+02
8.382770972859674430e+02
8.355324132622108664e+02
8.328655323519072908e+02
8.303092381743952046e+02
8.278322716061398978e+02
8.254196779129922561e+02
8.230656779865536237e+02
8.207674418312078615e+02
8.185232027520198699e+02
8.163315624273121784e+02
8.141912325283786913e+02
8.121009642539893321e+02
8.101257685188813866e+02
8.084349178795054058e+02
8.068855498800178339e+02
8.054080108590061400e+02
8.039774518217222976e+02
8.025847048736947045e+02
8.012260435637559794e+02
7.998997052348041734e+02
7.986045741755164045e+02
7.973397923289181790e+02
7.961353967526916904e+02
7.950714982009817504e+02
7.940827379902214034e+02
7.931357105664978917e+02
7.922177446283811832e+02
7.913237969218815806e+02
7.904517192789263618e+02
7.896003833889385533e+02
7.887690809565141308e+02
7.879572810955661453e+02
7.872415172928290303e+02
7.868318428031705025e+02
7.865720241448034358e+02
7.863747802755750627e+02
7.862048465213699728e+02
7.860479789758003335e+02
7.858984321817827094e+02
7.857538142784529782e+02
7.856131685018525559e+02
7.854760545216010996e+02
7.854426312876836391e+02
7.857987256022852307e+02
7.863477031963902846e+02
7.869709605317352725e+02
7.876171538324073254e+02
7.882643041002531845e+02
7.889034043042111080e+02
7.895304160222814289e+02
7.901439338483854726e+02
7.907437071964261577e+02
7.914283190796512599e+02
7.924887089154090063e+02
7.937397092103217346e+02
7.950614701826820010e+02
7.963984394228808696e+02
7.977254510120413897e+02
7.990311968143839749e+02
8.003108911183391001e+02
8.015626851032283184e+02
8.027862658147204229e+02
8.040922878149852977e+02
8.058174877345265941e+02
8.077637029049755029e+02
8.097937945425622956e+02
8.118401393981754381e+02
8.138698876492143199e+02
8.158675291354478532e+02
8.178259797366068824e+02
8.197423224136109638e+02
8.216156702068747109e+02
8.235734680831470769e+02
8.260190942931235440e+02
8.287363320347759554e+02
8.315636726980213780e+02
8.344161182576975762e+02
8.372496345791151953e+02
8.400418436785316771e+02
8.427818555023534373e+02
8.454645876141188410e+02
8.480881743979275598e+02
8.508082854631877581e+02
8.541335196866384649e+02
8.578195100504569837e+02
8.616668741774697082e+02
8.655631634035555635e+02
8.694461131782284156e+02
8.732817070679712970e+02
8.770518074829029729e+02
8.807472493023369680e+02
8.843640127872491803e+02
8.880201901422396986e+02
8.921151887515015915e+02
8.964706613031144116e+02
9.009337409256169167e+02
9.054155897854502655e+02
9.098645860038218416e+02
9.142516105006370708e+02
9.185608939900143923e+02
9.227837669025981313e+02
9.269161461130109956e+02
9.310912184486102205e+02
9.357618870523918986e+02
9.407359145455809539e+02
9.458438819281059295e+02
9.509831609971953412e+02
9.560928448303255891e+02
9.611374746898057992e+02
9.660967391714609676e+02
9.709595721194963289e+02
9.757205831092287553e+02
9.806281788974253004e+02
9.865590463939875008e+02
9.931931780856913292e+02
1.000216506302000653e+03
1.007425408714272749e+03
1.014689945707011930e+03
1.021927925361127791e+03
1.029088101260737176e+03
1.036139176391678120e+03
1.043062695593657281e+03
1.049883212061029781e+03
1.056717342359817167e+03
1.063517012288008800e+03
1.070238164082281855e+03
1.076853657454628319e+03
1.083347511261895306e+03
1.089710672212968348e+03
1.095938578792468206e+03
1.102029589218074534e+03
1.107983738148664997e+03
1.114066192425498230e+03
1.121221209037944391e+03
1.129141640461195948e+03
1.137505515359242281e+03
1.146095814605528176e+03
1.154768792479749891e+03
1.163428980645861884e+03
1.172013578228152028e+03
1.180482280940986811e+03
1.188809647140804827e+03
1.197095607019190766e+03
1.205742449596834604e+03
1.214611788006767711e+03
1.223561862115570875e+03
1.232497578846921670e+03
1.241357039618554381e+03
1.250099039252653029e+03
1.258697127914756265e+03
1.267135267611084601e+03
1.275404005541953893e+03
1.283629943889041670e+03
1.292292694083825609e+03
1.301260918267861371e+03
1.310383048669668369e+03
1.319552279600241945e+03
1.328693713134425025e+03
1.337754954711974051e+03
1.346699999510583893e+03
