# Supplementary material for: A photoconversion model for full spectral programming and multiplexing of optogenetic systems
Source: Mol Syst Biol. 2017 Apr 24;13(4):926. doi: 10.15252/msb.20167456 (PMC5408778; doi:10.15252/msb.20167456)
Supplement: Supplementary file 16 — Dataset EV8 [file MSB-13-926-s016.zip › dataset_ev8_mux_data_and_analysis/mux_analysis/plots/sim_Shannen_gfp_best.csv]

1.376528949104724234e+03
1.376528949104724234e+03
1.376528949104724234e+03
1.376528949104724234e+03
1.376528949104724234e+03
1.376528949104724234e+03
1.376528949104724234e+03
1.376528949104724234e+03
1.376528949104724234e+03
1.376528949104724234e+03
1.376528949104724234e+03
1.376528949104724234e+03
1.376665268244712934e+03
1.379120554646574419e+03
1.386424623302418922e+03
1.399901688009013014e+03
1.420170309375588204e+03
1.447397863406463784e+03
1.481451334755202879e+03
1.522001968313002408e+03
1.568600531425006693e+03
1.620729185387545158e+03
1.675646569140937117e+03
1.720648245783773518e+03
1.755623421407928390e+03
1.782444398478319044e+03
1.802634908663645774e+03
1.817439422131494894e+03
1.827874590830005673e+03
1.834770857379281097e+03
1.838801247589950890e+03
1.840516113963883754e+03
1.840424311992583398e+03
1.839176251891875609e+03
1.837001284544024429e+03
1.834042837419678108e+03
1.830423638595386819e+03
1.826249952105065631e+03
1.821613546043426823e+03
1.816593521657982819e+03
1.811258458368253059e+03
1.805667387873861799e+03
1.800002304222231487e+03
1.795101803159148858e+03
1.791141350418270576e+03
1.788146841314227231e+03
1.786129785630817423e+03
1.785089568526726453e+03
1.785017002762373068e+03
1.785895530767395712e+03
1.787701856940269863e+03
1.790407834737394069e+03
1.794166827800466763e+03
1.800088382106674544e+03
1.808377322994394490e+03
1.819026276578844772e+03
1.832005877829408064e+03
1.847267979520090194e+03
1.864750600568702794e+03
1.884379989152909275e+03
1.906073544294634530e+03
1.929741395765742482e+03
1.955101251929190994e+03
1.980941222397394768e+03
2.007033334396791588e+03
2.033345103014782580e+03
2.059842787505071101e+03
2.086493858991674642e+03
2.113267959839025025e+03
2.140135901256730449e+03
2.167070370858410570e+03
2.194045319821703742e+03
2.221253714218572441e+03
2.249953290811321494e+03
2.280282001379834128e+03
2.312153360806189994e+03
2.345476871262075292e+03
2.380163990517612547e+03
2.416127374621790295e+03
2.453281238316869349e+03
2.491541279438712536e+03
2.530825097625555827e+03
2.571160933804760589e+03
2.613095756205251746e+03
2.656639593295761642e+03
2.701696253573689773e+03
2.748165064048735530e+03
2.795947314959816595e+03
2.844947982016687547e+03
2.895074436107786823e+03
2.946236489205125963e+03
2.998346824457950788e+03
3.051522389025580651e+03
3.106886598979851897e+03
3.164514747859783256e+03
3.224273363357985090e+03
3.286031234089048667e+03
3.349659369145650999e+03
3.415031377627730308e+03
3.482023556673692383e+03
3.550515741743039598e+03
3.620389804353279033e+03
3.691779249138701744e+03
3.766020052456445683e+03
3.843195129930192252e+03
3.923140331077410792e+03
4.005681839764690267e+03
4.090650956373445752e+03
4.177885717191421463e+03
4.267223486835207950e+03
4.358508378388302845e+03
4.451584469596287818e+03
4.546643446261958161e+03
4.645535168636822164e+03
4.748380440791161163e+03
4.854948145007171661e+03
4.965008125669251058e+03
5.078336213839834272e+03
5.194713529143213236e+03
5.313926446570709231e+03
5.435766354357354430e+03
5.560029200590337496e+03
5.686917720718339297e+03
5.818563868970442854e+03
5.955081400165155173e+03
6.096186012165110697e+03
6.241579516726070324e+03
6.390972938752657683e+03
6.544090570216741071e+03
6.700654997024465956e+03
6.860402401458568420e+03
7.023066823840506913e+03
7.189082692560885334e+03
7.362153209325056196e+03
7.542525836772056209e+03
7.729766106165225210e+03
7.923420471946038560e+03
8.123053316845661357e+03
8.328242498750076265e+03
8.538566018472294672e+03
8.753623888519347020e+03
8.973032233251811704e+03
9.197176977504514070e+03
9.430098854213421873e+03
9.671960867734911517e+03
9.922175069424369212e+03
1.018012839052551317e+04
1.044523728955150546e+04
1.071694151870960013e+04
1.099468257939934847e+04
1.127793581662584256e+04
1.156620125905795248e+04
1.186026953352167584e+04
1.216715329332235888e+04
1.248715149375640794e+04
1.281926353867460784e+04
1.316248496351090762e+04
1.351587634091662039e+04
1.387850451768925268e+04
1.424949084750584188e+04
1.462801123227684548e+04
1.501328248114481539e+04
1.540624505335312824e+04
1.581604351000071802e+04
1.624274685106394099e+04
1.668469248270098979e+04
1.714026495688204159e+04
1.760796428864778863e+04
1.808638266721897526e+04
1.857420463091697820e+04
1.907020129805785473e+04
1.957322634491168355e+04
2.008464695585499794e+04
2.061739498001851825e+04
2.117103662964063187e+04
2.174272836288784310e+04
2.232989701777667506e+04
2.293019633738326593e+04
2.354148850394561305e+04
2.416184280163616131e+04
2.478951453939305793e+04
2.542292241334914070e+04
2.606870594151223122e+04
2.676776670778805055e+04
2.751227131966775414e+04
2.828922088160194835e+04
2.908865935945913952e+04
2.990301127862191788e+04
3.072641921249405641e+04
3.155434128430286000e+04
3.238325461584558070e+04
3.321041798618000757e+04
3.403569378332029737e+04
3.486736655575759505e+04
3.570139985478555172e+04
3.653335416180328320e+04
3.736011975186554628e+04
3.817949705936057580e+04
3.898993081411612366e+04
3.979033571942366689e+04
4.057992640647060762e+04
4.135814064999869879e+04
4.212459447768324753e+04
4.287903847380224761e+04
4.362132414446791518e+04
4.435137718330023927e+04
4.506918116391668445e+04
4.577476500729843247e+04
4.646819283993158024e+04
4.714955610976876778e+04
4.781896719195879996e+04
4.847655608879817737e+04
4.912170706915241317e+04
4.975023362840332993e+04
5.036125521897407452e+04
5.095464612860535271e+04
5.153028584563903860e+04
5.208804271682450053e+04
5.262777811959480459e+04
5.314935311338851898e+04
5.365262915575955412e+04
5.413746735845044168e+04
5.460333683307732281e+04
5.504761145896457310e+04
5.546950418777573213e+04
5.586862489065757109e+04
5.624457742842780135e+04
5.659698238090928498e+04
5.692548351807388826e+04
5.722974960497725988e+04
5.750947673936603678e+04
5.776439286503151379e+04
5.799448070813286176e+04
5.820137620412182878e+04
5.838524851813992427e+04
5.854604292258480564e+04
5.868373136648782383e+04
5.879831144753441913e+04
5.888981239847045072e+04
5.895829917025603936e+04
5.900387029217285453e+04
5.902665645772071002e+04
5.902673263315099030e+04
5.900373212577180675e+04
5.895778587559802691e+04
5.888916428866043861e+04
5.879817790088086622e+04
5.868516848895306612e+04
5.855050948427633557e+04
5.839461009668108454e+04
5.821790994580796541e+04
5.802087205546848418e+04
5.780395471379436640e+04
5.756755592983534007e+04
5.731220616722047998e+04
5.703845092762995773e+04
5.674688688170180831e+04
5.643814115827075875e+04
5.611285042863067792e+04
5.577165892242648988e+04
5.541522483200368879e+04
5.504420075643400924e+04
5.465939988839743455e+04
5.426234438564879383e+04
5.385378715975739760e+04
5.343430717710941099e+04
5.300448129511971638e+04
5.256492038713918009e+04
5.211622672420735034e+04
5.165899520935473265e+04
5.119380049954622518e+04
5.072123134669710271e+04
5.024150774083618307e+04
4.975325002428774314e+04
4.925682941348965687e+04
4.875297291638344905e+04
4.824240141323467105e+04
4.772580987229110906e+04
4.720386918853438692e+04
4.667722655950881745e+04
4.614650051240646280e+04
4.561230682642381726e+04
4.507507507457608153e+04
4.453450874235662195e+04
4.399110045425563294e+04
4.344546889051292237e+04
4.289820340751318145e+04
4.234986298704431829e+04
4.180098065997807862e+04
4.125205751935722947e+04
4.070356245952727477e+04
4.015596641943903523e+04
3.960966323304935213e+04
3.906494908006578771e+04
3.852219231963917264e+04
3.798175255470255797e+04
3.744396645971854741e+04
3.690914862803936558e+04
3.637759012944426649e+04
3.584956948849163746e+04
3.532533385476159310e+04
3.480511316857384372e+04
3.429022512063913746e+04
3.378741449241019291e+04
3.329752634074425441e+04
3.282026500046313595e+04
3.235533092129437864e+04
3.190241159007976603e+04
3.146120685165368559e+04
3.103142826425672683e+04
3.061278368798287920e+04
3.020497321756622114e+04
2.980737013108563042e+04
2.941724675524623672e+04
2.903409656969747812e+04
2.865780946398011656e+04
2.828824399048375926e+04
2.792531428489474638e+04
2.756890305504064600e+04
2.721889241572731407e+04
2.687517008860022906e+04
2.653761991904952447e+04
2.620566931200513500e+04
2.587649645977907130e+04
2.554974211365274459e+04
2.522552255584219529e+04
2.490394942314167565e+04
2.458511791983311196e+04
2.426912973673034867e+04
2.395605615606891661e+04
2.364598363680938201e+04
2.333896954941612057e+04
2.303520389556941518e+04
2.273523145970260884e+04
2.243916514936064050e+04
2.214700085589571972e+04
2.185873148490796666e+04
2.157434719530841903e+04
2.129383517186527752e+04
2.101718006282507849e+04
2.074436248672562579e+04
2.047536574200236646e+04
2.021007487833315099e+04
1.994785392413623413e+04
1.968863275744551720e+04
1.943243896070231131e+04
1.917929198257179451e+04
1.892920926845480790e+04
1.868220548772808252e+04
1.843828948278851021e+04
1.819747010739096731e+04
1.795974986022639496e+04
1.772509154802371631e+04
1.749324552654736908e+04
1.726418774047464467e+04
1.703793259640723409e+04
1.681449306186241665e+04
1.659387937419449008e+04
1.637609812056716873e+04
1.616115252601326574e+04
1.594904287796464814e+04
1.573976724810254927e+04
1.553329060289192057e+04
1.532942938276027780e+04
1.512816025259082562e+04
1.492948830730035661e+04
1.473341678265268638e+04
1.453994634846764166e+04
1.434907430556080544e+04
1.416079511052915404e+04
1.397510234323542863e+04
1.379199299933295697e+04
1.361140924537560022e+04
1.343307251143410213e+04
1.325694802710383374e+04
1.308304772455295824e+04
1.291137968454161637e+04
1.274194964420748875e+04
1.257476074441623859e+04
1.240981366089331459e+04
1.224710673613515064e+04
1.208663622413731355e+04
1.192837797883609528e+04
1.177217236764811423e+04
1.161800419918503576e+04
1.146587748958492011e+04
1.131579340548644905e+04
1.116775136705106161e+04
1.102174870852419190e+04
1.087778040390414935e+04
1.073584074033988145e+04
1.059592270406388161e+04
1.045798791512874595e+04
1.032185329442768671e+04
1.018749452228829796e+04
1.005491633610233657e+04
9.924121062146356053e+03
9.795109423422156397e+03
9.667880254187244645e+03
9.542430461365032897e+03
9.418755295612312693e+03
9.296848729847410141e+03
9.176685414879353630e+03
9.058125183568199645e+03
8.941152296174042931e+03
8.825768887283158620e+03
8.711975092919215967e+03
8.599769541306590327e+03
8.489148818892517738e+03
8.380108686720792321e+03
8.272642925480704434e+03
8.166746007682359959e+03
8.062388998372038259e+03
7.959447864958114224e+03
7.857904829095181412e+03
7.757761211277466828e+03
7.659016860723176251e+03
7.561670213910270832e+03
7.465718164644011267e+03
7.371156257569989975e+03
7.277978844503841174e+03
7.186179311126702487e+03
7.095732408104800925e+03
7.006526389172639028e+03
6.918545039384797747e+03
6.831789378613020745e+03
6.746259005039056319e+03
6.661952191453819978e+03
6.578865987345090616e+03
6.496996230685522278e+03
6.416337681237776451e+03
6.336884145402838840e+03
6.258616884887645938e+03
6.181443349247415426e+03
6.105351569958182154e+03
6.030341349701428953e+03
5.956411237589855773e+03
5.883558514353860119e+03
5.811779206551775133e+03
5.741068777133712501e+03
5.671421904017781344e+03
5.602832204383998032e+03
5.535279894086173044e+03
5.468669581959933566e+03
5.402989738849624700e+03
5.338241837136741196e+03
5.274426051274084784e+03
5.211541221894155569e+03
5.149585276589248679e+03
5.088555148266123069e+03
5.028446742964791156e+03
4.969255845422830134e+03
4.910970586267018916e+03
4.853544977327729612e+03
4.796970504251096827e+03
4.741244328754313756e+03
4.686362480338625573e+03
4.632320320072107279e+03
4.579112633127873778e+03
4.526733591113817965e+03
4.475176832404446941e+03
4.424435528200335284e+03
4.374486344279825062e+03
4.325228798464768261e+03
4.276650761484017494e+03
4.228755753105505391e+03
4.181546145935688401e+03
4.135023098469629076e+03
4.089186687414166499e+03
4.044035963444476693e+03
3.999569072316812253e+03
3.955783454928737228e+03
3.912676933915606696e+03
3.870252374553256232e+03
3.828505657727217113e+03
3.787431217451181510e+03
3.747022881028170104e+03
3.707274017390942845e+03
3.668177806571307883e+03
3.629727204237768547e+03
3.591914957607179986e+03
