# Supplementary material for: A photoconversion model for full spectral programming and multiplexing of optogenetic systems
Source: Mol Syst Biol. 2017 Apr 24;13(4):926. doi: 10.15252/msb.20167456 (PMC5408778; doi:10.15252/msb.20167456)
Supplement: Supplementary file 16 — Dataset EV8 [file MSB-13-926-s016.zip › dataset_ev8_mux_data_and_analysis/mux_analysis/plots/sim_Shannen_mch_best.csv]

6.763066547370508488e+02
6.763066547370508488e+02
6.763066547370508488e+02
6.763198336564199735e+02
6.763762945765494123e+02
6.764462444947038193e+02
6.765186545491526431e+02
6.765904720178823482e+02
6.766609151132932993e+02
6.767298005998887902e+02
6.767970973083704394e+02
6.768628195190892711e+02
6.769270007635743696e+02
6.769764638719907452e+02
6.769811714623527905e+02
6.769710183544256097e+02
6.769570408613772088e+02
6.769422568193772349e+02
6.769275229276665868e+02
6.769130499397192580e+02
6.768988653210046778e+02
6.768849948636423051e+02
6.768714622897603022e+02
6.771483464916898356e+02
6.785725798706978367e+02
6.805756343189282234e+02
6.827925004701152147e+02
6.850661155579766728e+02
6.873311773286184234e+02
6.895615634800633416e+02
6.917472149234114340e+02
6.938849774056842534e+02
6.959738619859898563e+02
6.984294352516621984e+02
7.026667311132706573e+02
7.080696159512636996e+02
7.140730608058597682e+02
7.203446894852861533e+02
7.266966257451771298e+02
7.330255981954608160e+02
7.392754647494048186e+02
7.454171550939299777e+02
7.514359812246341335e+02
7.574127726039146182e+02
7.636311376916735298e+02
7.699544747175546036e+02
7.762724108139943837e+02
7.825237370058964643e+02
7.886746951230469449e+02
7.947078005722872831e+02
8.006147873890546407e+02
8.063919687084664929e+02
8.120386075171574021e+02
8.177174294754238417e+02
8.239749401596915277e+02
8.305817514086312485e+02
8.373341072410806873e+02
8.441093349958085810e+02
8.508345847343925925e+02
8.574677120978840321e+02
8.639847435261867759e+02
8.703727085844900557e+02
8.766251792298403416e+02
8.828949380994754392e+02
8.897141497676906283e+02
8.968767996897353214e+02
9.041892684667376443e+02
9.115302905133020204e+02
9.188243755305899185e+02
9.260262813966421618e+02
9.331085469863668322e+02
9.400553643614634893e+02
9.468593595041679691e+02
9.536611285906499234e+02
9.609655987210679768e+02
9.685907420932550167e+02
9.763580727101162893e+02
9.841520055874324271e+02
9.918990813670593525e+02
9.995526415149261084e+02
1.007084059241602404e+03
1.014476515736785814e+03
1.021719885300300689e+03
1.028974864813368868e+03
1.036828412770594696e+03
1.045087521586450293e+03
1.053550925641945923e+03
1.062084448562540047e+03
1.070598945823025360e+03
1.079035498809676028e+03
1.087356083798148347e+03
1.095536660093461478e+03
1.103562522969838938e+03
1.111572680400116042e+03
1.120091946145033035e+03
1.128957154483784734e+03
1.137992593969585414e+03
1.147077320331230567e+03
1.156130184833166140e+03
1.165096061474055659e+03
1.173937963241635089e+03
1.182632274783342382e+03
1.191164282095327280e+03
1.199683656226354515e+03
1.208764329752909362e+03
1.218240669451169879e+03
1.227927311845447093e+03
1.237694023574854327e+03
1.247449770243007606e+03
1.257131491017507187e+03
1.266695989003487057e+03
1.276114205583617832e+03
1.285366839248497399e+03
1.294611847941278711e+03
1.304471793321843506e+03
1.314779928861696135e+03
1.325340933636358159e+03
1.336014359340438659e+03
1.346699485748038796e+03
1.357324694036607298e+03
1.367839525867313796e+03
1.378208748163806376e+03
1.388408275594569204e+03
1.398552342999803386e+03
1.409115380179791373e+03
1.419974143916827416e+03
1.430979426292339895e+03
1.442023656585985464e+03
1.453028839481091836e+03
1.463938555129983342e+03
1.474712874597438713e+03
1.485323868627977845e+03
1.495752145191946738e+03
1.506189822594421230e+03
1.517401703163734965e+03
1.529213149148611819e+03
1.541400389235153625e+03
1.553796504417465712e+03
1.566276691371566358e+03
1.578748501222421055e+03
1.591143537386079288e+03
1.603411593593323460e+03
1.615516236705012716e+03
1.627573380525787798e+03
1.640103420405045199e+03
1.652983312971182386e+03
1.666055364601448446e+03
1.679200249782138371e+03
1.692328900741149710e+03
1.705374829782950883e+03
1.718288280205531692e+03
1.731032546921744142e+03
1.743580959206542502e+03
1.756022741541372397e+03
1.768756293804559164e+03
1.781692168917014897e+03
1.794713060950102317e+03
1.807730206626462859e+03
1.820676429451077183e+03
1.833501275291103184e+03
1.846167333390140129e+03
1.858646881884446884e+03
1.870919976247064369e+03
1.883282455777880159e+03
1.896914734885535609e+03
1.911591476812548990e+03
1.926995049258356403e+03
1.942881235081554223e+03
1.959062434891577368e+03
1.975393751484004042e+03
1.991763068945303758e+03
2.008083943030653927e+03
2.024289935108028885e+03
2.040223834897503821e+03
2.055435911911364201e+03
2.069967867482731435e+03
2.083905345521267463e+03
2.097317101698381066e+03
2.110258565411092604e+03
2.122774730539220855e+03
2.134902311618307067e+03
2.146671398139103530e+03
2.158106775999435740e+03
2.169629382421628179e+03
2.182760746731237759e+03
2.197179201060288506e+03
2.212469996961349807e+03
2.228327538252984141e+03
2.244524792500464173e+03
2.260893180317384576e+03
2.277306990762148871e+03
2.293671539515479708e+03
2.309916041576434509e+03
2.325987844913709068e+03
2.341847532874314766e+03
2.357465804558563832e+03
2.372821734733421636e+03
2.387900545376352056e+03
2.402691977258739371e+03
2.417189486265288906e+03
2.431389483438331808e+03
2.445290602445523746e+03
2.458893072596225920e+03
2.472321449519904945e+03
2.486056989816027908e+03
2.500025950772897886e+03
2.514115010428212827e+03
2.528235966550104877e+03
2.542320497971450550e+03
2.556315921652514589e+03
2.570181174520912009e+03
2.583884516137177798e+03
2.597401703076997819e+03
2.610325121044279513e+03
2.620854128434098584e+03
2.628825050330549857e+03
2.634487675220635992e+03
2.638167604098555330e+03
2.640197536719419077e+03
2.640883918153078412e+03
2.640494640667425756e+03
2.639256106461048148e+03
2.637355552443817032e+03
2.635243076883325102e+03
2.634194632706328775e+03
2.634116626411539983e+03
2.634796332893714862e+03
2.636066652996309585e+03
2.637795202122070805e+03
2.639876853371186371e+03
2.642227916494776764e+03
2.644781371980662698e+03
2.647483919426897955e+03
2.650215260981488882e+03
2.652634223345464761e+03
2.654756682354510303e+03
2.656633906740585189e+03
2.658307796086387043e+03
2.659812872617009816e+03
2.661177328334028516e+03
2.662424174510858393e+03
2.663572164261939179e+03
2.664636671986056172e+03
2.665608032977118000e+03
2.666408837602724361e+03
2.667060513494647694e+03
2.667591101534238533e+03
2.668023473715093132e+03
2.668376390837754570e+03
2.668665024311008892e+03
2.668901515189287238e+03
2.669095780141150954e+03
2.669255793441442165e+03
2.669525677560187432e+03
2.670446270779562838e+03
2.671938010577501700e+03
2.673872458233152429e+03
2.676147941711958993e+03
2.678683099275398945e+03
2.681413270970215308e+03
2.684286895205342262e+03
2.687262095146317733e+03
2.690305392163467332e+03
2.692989724939794087e+03
2.693692330565072098e+03
2.692588245788118456e+03
2.690045903064466074e+03
2.686381553302421253e+03
2.681858250043332191e+03
2.676689912221720533e+03
2.671048376175333487e+03
2.665070375206121753e+03
2.658863518336397647e+03
2.652243133122015479e+03
2.644246717172249646e+03
2.635135723252823027e+03
2.625239770240819780e+03
2.614813195361281032e+03
2.604050297977250011e+03
2.593097733992193753e+03
2.582065691259824689e+03
2.571037057428618027e+03
2.560073306825400323e+03
2.549174166336600138e+03
2.538200631848040302e+03
2.527214599808985440e+03
2.516283058611400975e+03
2.505454594052546781e+03
2.494764367365697126e+03
2.484237477198585111e+03
2.473891475943428759e+03
2.463738243414808494e+03
2.453785511162397142e+03
2.443968050066797332e+03
2.434027672859017912e+03
2.424026418569737871e+03
2.414040595922208013e+03
2.404125547296584045e+03
2.394321285788899331e+03
2.384656285803036099e+03
2.375149946092490154e+03
2.365815696282541012e+03
2.356662458570183389e+03
2.347569704371582247e+03
2.338072395094556668e+03
2.328289840518858455e+03
2.318363915197563529e+03
2.308397887761334459e+03
2.298465416582269427e+03
2.288618310326231040e+03
2.278894153424161232e+03
2.269318893568431122e+03
2.259909888595966549e+03
2.250610444104989256e+03
2.241176376632934534e+03
2.231677799293529461e+03
2.222194683616424300e+03
2.212783087697646806e+03
2.203482417820759565e+03
2.194319931903271936e+03
2.185314083495911291e+03
2.176476931094084648e+03
2.167816051132018856e+03
2.159233288468798946e+03
2.150356104759089703e+03
2.141289340400988749e+03
2.132150744627288987e+03
2.123022806516786659e+03
2.113963015292345972e+03
2.105011118049129891e+03
2.096194130163610225e+03
2.087530172194531133e+03
2.079030766077263706e+03
2.070623527975199522e+03
2.062024832096711634e+03
2.053319548108510844e+03
2.044600794974418932e+03
2.035932951229095579e+03
2.027358773899507469e+03
2.018908150535726691e+03
2.010601084224005035e+03
2.002449989897301066e+03
1.994462268035570105e+03
1.986528405401117425e+03
1.978242133038524344e+03
1.969729645021954184e+03
1.961125308041697963e+03
1.952520468265509408e+03
1.943976956259213466e+03
1.935535937890386549e+03
1.927224826184385392e+03
1.919061368206621410e+03
1.911056281410622205e+03
1.903160290074085879e+03
1.895176291781440796e+03
1.887167640238376862e+03
1.879201867743782486e+03
1.871323042558431325e+03
1.863560107359618769e+03
1.855931678452555161e+03
1.848449278901765410e+03
1.841119585050015075e+03
1.833945946451110103e+03
1.826801977967626726e+03
1.819248279683988358e+03
1.811436398282654409e+03
1.803514886240643364e+03
1.795582915985012505e+03
1.787704655206124244e+03
1.779921873171840161e+03
1.772261518346849471e+03
1.764740207529953295e+03
1.757367643210965753e+03
1.750082807876364996e+03
1.742652764585864361e+03
1.735159907723705146e+03
1.727685745352355980e+03
1.720282404945140570e+03
1.712983322084621705e+03
1.705809063623879865e+03
1.698772081819139657e+03
1.691879469740505556e+03
1.685134577668579595e+03
1.678437510688559314e+03
1.671435927473026368e+03
1.664259095130543301e+03
1.657030583098199259e+03
1.649828647270463762e+03
1.642702397349705052e+03
1.635682400110236586e+03
1.628787409161547657e+03
1.622028238655114365e+03
1.615410295080391052e+03
1.608858038939605876e+03
1.602103152115772218e+03
1.595248349872232893e+03
1.588389726668092635e+03
1.581586554257056378e+03
1.574875334256519409e+03
1.568278068343475979e+03
1.561807599782043781e+03
1.555470882726410309e+03
1.549271040727419631e+03
1.543095904464512387e+03
1.536562760310118847e+03
1.529827813045116272e+03
1.523030776248518123e+03
1.516255664848820970e+03
1.509553499135775837e+03
1.502955002237560393e+03
1.496477752883821495e+03
1.490131370243296033e+03
1.483920571945549455e+03
1.477768704729475985e+03
1.471412359299192985e+03
1.464963470012343123e+03
1.458518544240641177e+03
1.452134695988257363e+03
1.445845358187846841e+03
1.439669667792184555e+03
1.433617953511829683e+03
1.427695203925148007e+03
1.421903322646533979e+03
1.416186507256492177e+03
1.410357995382845502e+03
1.404497945806268490e+03
1.398674142299364576e+03
1.392925868830953505e+03
1.387275506862565180e+03
1.381735341201808069e+03
1.376311439928494337e+03
1.371006397769054274e+03
1.365820637658411897e+03
1.360578008122875872e+03
1.354714529029027517e+03
1.348506480804261400e+03
1.342170482125352464e+03
1.335827143663507741e+03
1.329543358676764228e+03
1.323355662765021407e+03
1.317283614710865550e+03
1.311336989550939506e+03
1.305519755293020353e+03
1.299843889341932936e+03
1.294343954473930808e+03
1.289001509806921831e+03
1.283800607428136345e+03
1.278730832961379292e+03
1.273785145431149658e+03
1.268958305042752727e+03
1.264246065737831259e+03
1.259645018441612365e+03
1.255152125747788659e+03
1.250561780227152440e+03
1.245240739646718339e+03
1.239534607323688306e+03
1.233692463697673020e+03
1.227843005030456879e+03
1.222053440129841874e+03
1.216357874441624290e+03
1.210773416754282152e+03
1.205307713491265986e+03
1.199963414368157601e+03
1.194729745858578326e+03
1.189570341755386835e+03
1.184501795851897214e+03
1.179536003466132115e+03
1.174677991287087480e+03
1.169929086002075337e+03
1.165288769067101612e+03
1.160755638144430804e+03
1.156327857824366902e+03
1.152003291794111419e+03
1.147625291739112527e+03
1.142729653619491728e+03
1.137593649712998058e+03
1.132402433167254458e+03
1.127245187566056757e+03
1.122164825257229268e+03
1.117181624705360491e+03
1.112303894876338063e+03
