# Supplementary material for: A photoconversion model for full spectral programming and multiplexing of optogenetic systems
Source: Mol Syst Biol. 2017 Apr 24;13(4):926. doi: 10.15252/msb.20167456 (PMC5408778; doi:10.15252/msb.20167456)
Supplement: Supplementary file 16 — Dataset EV8 [file MSB-13-926-s016.zip › dataset_ev8_mux_data_and_analysis/mux_analysis/plots/sim_Sisko_gfp_best.csv]

1.376445419388340497e+03
1.376445419388340497e+03
1.376445419388340497e+03
1.376445419388340497e+03
1.376445419388340497e+03
1.376445419388340497e+03
1.376445419388340497e+03
1.376445419388340497e+03
1.376445419388340497e+03
1.376445419388340497e+03
1.376445419388340497e+03
1.376445419388340497e+03
1.376445419388340497e+03
1.376445419388340497e+03
1.376445419388340497e+03
1.376445419388340497e+03
1.376445419388340497e+03
1.376445419388340497e+03
1.376445419388340497e+03
1.376445419388340497e+03
1.376445419388340497e+03
1.376445419388340497e+03
1.376445419388340497e+03
1.376445419388340497e+03
1.376445419388340497e+03
1.376445419388340497e+03
1.376445419388340497e+03
1.376445419388340497e+03
1.376445419388340497e+03
1.376445419388340497e+03
1.376445419388340497e+03
1.376445419388340497e+03
1.376445419388340497e+03
1.376445419388340497e+03
1.376445419388340497e+03
1.376445419388340497e+03
1.376445419388340497e+03
1.376445419388340497e+03
1.376445419388340497e+03
1.376445419388340497e+03
1.376445419388340497e+03
1.376445419388340497e+03
1.376445419388340497e+03
1.376445419388340497e+03
1.376445419388340497e+03
1.376445419388340497e+03
1.376445419388340497e+03
1.376445419388340497e+03
1.376445419388340497e+03
1.376445419388340497e+03
1.376445419388340497e+03
1.376445419388340497e+03
1.376445419388340497e+03
1.376445419388340497e+03
1.376445419388340497e+03
1.376445419388340497e+03
1.376445419388340497e+03
1.376445419388340497e+03
1.376445419388340497e+03
1.376445419388340497e+03
1.376445419388340497e+03
1.376445419388340497e+03
1.376445419388340497e+03
1.376445419388340497e+03
1.376445419388340497e+03
1.376445419388340497e+03
1.376445419388340497e+03
1.376445419388340497e+03
1.376445419388340497e+03
1.376445419388340497e+03
1.376445419388340497e+03
1.376445419388340497e+03
1.376466596766836346e+03
1.376888001918138343e+03
1.378257404797129539e+03
1.381004233994717652e+03
1.385479880056446746e+03
1.391985765850823327e+03
1.400785663697241489e+03
1.412106754374741513e+03
1.426144023320601491e+03
1.443064472471857016e+03
1.462910399843813821e+03
1.485171493071375608e+03
1.509770688571182973e+03
1.536717698363402405e+03
1.566012448199397340e+03
1.597646038909975914e+03
1.631600429963661327e+03
1.667851330203779071e+03
1.706367987151262923e+03
1.747113356497280165e+03
1.789799089227548166e+03
1.832893416874478817e+03
1.876115033509951445e+03
1.919436291894835222e+03
1.962828935570973499e+03
2.006264881693014104e+03
2.049717306716042913e+03
2.093160730939084715e+03
2.136570855589086932e+03
2.179924397972583847e+03
2.223591288356894438e+03
2.269883064030272635e+03
2.319117379570011053e+03
2.371204076852820435e+03
2.426041813257269041e+03
2.483525003412899878e+03
2.543547646101049850e+03
2.606002302684968072e+03
2.670780187422305062e+03
2.737771735210566476e+03
2.805862052855112324e+03
2.869039815465438551e+03
2.926650381488813764e+03
2.979065955227927589e+03
3.026633708772055797e+03
3.069680737047938237e+03
3.108512163098382189e+03
3.143412220736742711e+03
3.174647429634887430e+03
3.202465051356939057e+03
3.227028514731515315e+03
3.248094315860167171e+03
3.265808374636537792e+03
3.280392397348397935e+03
3.292055042361997039e+03
3.300993264714195448e+03
3.307393071446188060e+03
3.311429249257867468e+03
3.313266027946430768e+03
3.313059150546435831e+03
3.311148206753432532e+03
3.308785267842026769e+03
3.306182977836450846e+03
3.303353226271291533e+03
3.300308178475924706e+03
3.297058463933304211e+03
3.293615607138596715e+03
3.289991476962528850e+03
3.286197378044782454e+03
3.282243553951400827e+03
3.278245636159972946e+03
3.274819682486014699e+03
3.272051278131162235e+03
3.269915705665493533e+03
3.268391120977838909e+03
3.267455390510305733e+03
3.267085636799381064e+03
3.267259121466728175e+03
3.267954398465668419e+03
3.269149153528059287e+03
3.270729559101875111e+03
3.272144920329320485e+03
3.273312653153528117e+03
3.274242642751135918e+03
3.274945468378199166e+03
3.275431375769464921e+03
3.275709721725109830e+03
3.275790597661034553e+03
3.275683923300970491e+03
3.275399581186034538e+03
3.274969754954672226e+03
3.274532877308982279e+03
3.274111529470637379e+03
3.273705465047416510e+03
3.273313893643652136e+03
3.272937190450756134e+03
3.272574148735071049e+03
3.272224836798152865e+03
3.271889365342756264e+03
3.271566655779773100e+03
3.271294120971037955e+03
3.271277634827628845e+03
3.271543030279245613e+03
3.272079580126413930e+03
3.272875955039062774e+03
3.273920622962764355e+03
3.275204988640495230e+03
3.276717433052757769e+03
3.278446375212496605e+03
3.280380945638560206e+03
3.282294635413418291e+03
3.282929468265087507e+03
3.282152510467039519e+03
3.280049530638601937e+03
3.276703180724441154e+03
3.272195625709573960e+03
3.266604383616521318e+03
3.260002089756039823e+03
3.252457884995976656e+03
3.244038565179556826e+03
3.235563961063844545e+03
3.231741781975897993e+03
3.233509709499847759e+03
3.240995345165445542e+03
3.254287766178662878e+03
3.273439457074532129e+03
3.298470691266457834e+03
3.329371795384143297e+03
3.366110689861289302e+03
3.408633090142795481e+03
3.456827387310031099e+03
3.510362253600485928e+03
3.569045581205714825e+03
3.632714518871225664e+03
3.701188513045100990e+03
3.774281593405275999e+03
3.851804562570508551e+03
3.933564662242808481e+03
4.019367220742483823e+03
4.109016300536451126e+03
4.201997597417660472e+03
4.296189825837839635e+03
4.391137383869087898e+03
4.486720616196243100e+03
4.582818952291265305e+03
4.679316323104999356e+03
4.776104703697184959e+03
4.873083651372198801e+03
4.970156925854657857e+03
5.067234136531222248e+03
5.165159709566654783e+03
5.269300910828062115e+03
5.380207921818620889e+03
5.497460624192637624e+03
5.620633685038566909e+03
5.749314582285743199e+03
5.883099130924642850e+03
6.021590168954195178e+03
6.164406948918336639e+03
6.311182204422680115e+03
6.459598943858123675e+03
6.597836432484193210e+03
6.724716769731060594e+03
6.841097815885035743e+03
6.947770879478176539e+03
7.045460811581352573e+03
7.134836263429929204e+03
7.216518270646946803e+03
7.291077284026049711e+03
7.359050127749026615e+03
7.420184922318478129e+03
7.470694379015655613e+03
7.510657848450066922e+03
7.540888592639312265e+03
7.562166756885874747e+03
7.575210476428016591e+03
7.580688493841847958e+03
7.579220909386953281e+03
7.571382777791689477e+03
7.557713455682994208e+03
7.539744009006875785e+03
7.523868012171556074e+03
7.511026938857168716e+03
7.501095679418234795e+03
7.493949997109374635e+03
7.489462256411668022e+03
7.487508745469416681e+03
7.487970053397285483e+03
7.490730077497434650e+03
7.495676116276572429e+03
7.502294860092245472e+03
7.508122063085093032e+03
7.512801809454261274e+03
7.516396703623900066e+03
7.518961410172562864e+03
7.520551645673305757e+03
7.521228496863745022e+03
7.521045423796339492e+03
7.520055998477464527e+03
7.518307139617591929e+03
7.515995330235291476e+03
7.513978790312606179e+03
7.512384305614895311e+03
7.511190754341329011e+03
7.510378441338118137e+03
7.509926882982599636e+03
7.509815674788886099e+03
7.510026280036175194e+03
7.510540771256201879e+03
7.511339289015783834e+03
7.512333928721465782e+03
7.513126919925079164e+03
7.513663032724602999e+03
7.513954158928118886e+03
7.514013749215056123e+03
7.513853488813660078e+03
7.513486107789499329e+03
7.512923747259133052e+03
7.512178156073286118e+03
7.511260874064651034e+03
7.510301683292757843e+03
7.510011105499971563e+03
7.510470005763320842e+03
7.511639536135773596e+03
7.513483858221653463e+03
7.515965559057253813e+03
7.519047603861378775e+03
7.522696133499327516e+03
7.526875142717114613e+03
7.531552427409769734e+03
7.536182718737936739e+03
7.537709107727856463e+03
7.535836679982629903e+03
7.530797696413264930e+03
7.522810547162526746e+03
7.512079074266918724e+03
7.498798800322078932e+03
7.483153939133487256e+03
7.465316776798757019e+03
7.445451042628998039e+03
7.425612704569552989e+03
7.417381082333982704e+03
7.422617161520879563e+03
7.441134162742504486e+03
7.472668086568707622e+03
7.516896402232742730e+03
7.573444130091601437e+03
7.641899383284199757e+03
7.721818895118294677e+03
7.812732839167821112e+03
7.914729580820508090e+03
8.030680638245934460e+03
8.160399157894738892e+03
8.303051828672541887e+03
8.457819047757018780e+03
8.623885160468560571e+03
8.800445643741179083e+03
8.986712770916525187e+03
9.181921599251112639e+03
9.385333134239032006e+03
9.595639323465109555e+03
9.808561535615423054e+03
1.002299935021432975e+04
1.023850129642393222e+04
1.045463724333547361e+04
1.067102405179596826e+04
1.088731579929371401e+04
1.110320285650055303e+04
1.131840245342146409e+04
1.153265953624872418e+04
1.174849888895249205e+04
1.198153986434794751e+04
1.223243331513969861e+04
1.249899356396828261e+04
1.277920025212739165e+04
1.307120233086373628e+04
1.337330809986901659e+04
1.368396782157771850e+04
1.400177055115584699e+04
1.432544286638941230e+04
1.464972690748291825e+04
1.495024640031230592e+04
1.522551752626996495e+04
1.547822708776482614e+04
1.571075010918476255e+04
1.592520786301131739e+04
1.612349068340481972e+04
1.630727733195536166e+04
1.647805943386974832e+04
1.663716132812405340e+04
1.678320004855660954e+04
1.690243700923557481e+04
1.699487419759840850e+04
1.706309432459842719e+04
1.710947082101424530e+04
1.713618830666267604e+04
1.714522780323349434e+04
1.713840284262440036e+04
1.711737239000332920e+04
1.708364511064951876e+04
1.704094371616340504e+04
1.700414155823162946e+04
1.697521538042044267e+04
1.695367684186049883e+04
1.693905706862439183e+04
1.693090709908926146e+04
1.692880650052952114e+04
1.693233516374782266e+04
1.694110412088580051e+04
1.695474420039548204e+04
1.697192106804420109e+04
1.698663603405145477e+04
1.699809878347149061e+04
1.700653346051471090e+04
1.701214983566857336e+04
1.701516611984623887e+04
1.701577828499896350e+04
1.701417561858185218e+04
1.701053471834777883e+04
1.700500840192971737e+04
1.699816983238147077e+04
1.699244044572178609e+04
1.698813795054330330e+04
1.698516262734514021e+04
1.698342583873504555e+04
1.698283818177378635e+04
1.698331176239567503e+04
1.698476520384118339e+04
1.698712199604943453e+04
1.699030803818284403e+04
1.699405242396338872e+04
1.699708422989552855e+04
1.699924823903664583e+04
1.700060407389457760e+04
1.700121125255492370e+04
1.700112142114611197e+04
1.700039432112200302e+04
1.699907687943141718e+04
1.699721664127481563e+04
1.699485406458203579e+04
1.699231510463848463e+04
1.699121875833377635e+04
1.699173947737275739e+04
1.699376611705952018e+04
1.699719005949908751e+04
1.700191061430811533e+04
1.700782646583434325e+04
1.701484148650913630e+04
1.702286728324794603e+04
1.703182120613012376e+04
1.704055121881622472e+04
1.704271287997555919e+04
1.703778665851051119e+04
1.702637060579299941e+04
1.700901386682876182e+04
1.698622304065064236e+04
1.695847036702635887e+04
1.692618880045231708e+04
1.688978819173994634e+04
1.684964976921605921e+04
1.681037124634818611e+04
1.679739774075607056e+04
1.681368559437652948e+04
1.685762329225258509e+04
1.692752127009814285e+04
1.702165439483107184e+04
1.713829362616362414e+04
1.727573497397583196e+04
1.743232164653264772e+04
1.760645612043651272e+04
1.780211804708957789e+04
1.804892401008857996e+04
1.834520764276107002e+04
1.868381352359445737e+04
1.905824004239712303e+04
1.946274261794214908e+04
1.989224395570437264e+04
2.034229245110579359e+04
2.080898846603700076e+04
2.128903747364913215e+04
2.177838237087486414e+04
2.226794310964856413e+04
2.275518870636616703e+04
2.323904784053676849e+04
2.371863945614606564e+04
2.419326932145495084e+04
2.466238414676570756e+04
2.512555690847266305e+04
2.558245220843733841e+04
2.603281856111494199e+04
2.649196412445878377e+04
2.703709634298403034e+04
2.764924022100747970e+04
2.830382749295375470e+04
2.898446714962186525e+04
2.968004306073918269e+04
3.038286963455655496e+04
3.108761894011600089e+04
3.179048546180329868e+04
3.248874554451593940e+04
3.317594610592505342e+04
3.382546223749941419e+04
3.443687792724198516e+04
3.501447386032094073e+04
3.556216732113547187e+04
3.608347795942253288e+04
3.658149358379583282e+04
3.705889433838419791e+04
3.751798794128407462e+04
