# Supplementary material for: A photoconversion model for full spectral programming and multiplexing of optogenetic systems
Source: Mol Syst Biol. 2017 Apr 24;13(4):926. doi: 10.15252/msb.20167456 (PMC5408778; doi:10.15252/msb.20167456)
Supplement: Supplementary file 16 — Dataset EV8 [file MSB-13-926-s016.zip › dataset_ev8_mux_data_and_analysis/mux_analysis/plots/sim_Sisko_mch_best.csv]

3.242193718993059065e+03
3.242193718993059065e+03
3.242193718993059065e+03
3.242193718993059065e+03
3.242193718993059065e+03
3.242193718993059065e+03
3.242193718993059065e+03
3.242193718993059065e+03
3.242193718993059065e+03
3.242193718993059065e+03
3.242193718993059065e+03
3.242193718993059065e+03
3.242193718993059065e+03
3.242193718993059065e+03
3.242193718993059065e+03
3.242193718993059065e+03
3.242193718993059065e+03
3.242193718993059065e+03
3.242193718993059065e+03
3.242193718993059065e+03
3.242193718993059065e+03
3.242193718993059065e+03
3.242193718993059065e+03
3.242193718993059065e+03
3.242193718993059065e+03
3.242193718993059065e+03
3.242193718993059065e+03
3.242193718993059065e+03
3.242193718993059065e+03
3.242193718993059065e+03
3.242193718993059065e+03
3.242193718993059065e+03
3.242193718993059065e+03
3.242193718993059065e+03
3.242193718993059065e+03
3.242193718993059065e+03
3.242193718993059065e+03
3.242193718993059065e+03
3.242193718993059065e+03
3.242193718993059065e+03
3.242193718993059065e+03
3.242193718993059065e+03
3.242193718993059065e+03
3.242193718993059065e+03
3.242193718993059065e+03
3.242193718993059065e+03
3.242193718993059065e+03
3.242193718993059065e+03
3.242193718993059065e+03
3.242193718993059065e+03
3.242193718993059065e+03
3.242193718993059065e+03
3.242193718993059065e+03
3.242193718993059065e+03
3.242193718993059065e+03
3.242193718993059065e+03
3.242193718993059065e+03
3.242193718993059065e+03
3.242193718993059065e+03
3.242193718993059065e+03
3.242193718993059065e+03
3.242193718993059065e+03
3.242193718993059065e+03
3.242193465433095753e+03
3.242190831270525450e+03
3.242184754012963822e+03
3.242175098969472856e+03
3.242162011465120031e+03
3.242145801532129553e+03
3.242126825368120535e+03
3.242105453080952429e+03
3.242082045471903712e+03
3.242056937709154226e+03
3.241853478325979268e+03
3.240222046041068552e+03
3.236577428770770894e+03
3.230915077409734749e+03
3.223434791328751544e+03
3.214414028944681377e+03
3.204142816286997459e+03
3.192890951030641645e+03
3.180897089520668032e+03
3.168363852209448396e+03
3.154417297553398839e+03
3.135180055198974060e+03
3.111664463306343350e+03
3.085266959861968644e+03
3.057048562525403668e+03
3.027773331063806836e+03
2.997977680344062264e+03
2.968033804554025664e+03
2.938197799596464392e+03
2.908643577176212148e+03
2.879734066479339162e+03
2.852452289261904298e+03
2.826612659148358489e+03
2.801965642528432454e+03
2.778324941829737327e+03
2.755551501297418781e+03
2.733540692132571166e+03
2.712212590334459037e+03
2.691505858976622676e+03
2.671372949653332398e+03
2.651051583956826562e+03
2.627988916114702079e+03
2.603088115088849918e+03
2.577226948994673421e+03
2.550966881249936250e+03
2.524666320333642034e+03
2.498552203608229775e+03
2.472767198491863837e+03
2.447400428841870053e+03
2.422505448580479879e+03
2.398711785755479013e+03
2.378316037522967690e+03
2.360835255128512472e+03
2.345602061272190440e+03
2.332101946970606605e+03
2.319944541265043426e+03
2.308836052976378141e+03
2.298555639424088440e+03
2.288938327579117868e+03
2.279860204684197925e+03
2.271653928820379861e+03
2.265887659080249250e+03
2.262201882198821295e+03
2.260116700104063057e+03
2.259259156132701719e+03
2.259339621647506647e+03
2.260133481961183406e+03
2.261467894856330531e+03
2.263208312348394884e+03
2.265249411076947581e+03
2.267384529163653042e+03
2.269068080883256243e+03
2.270342232341131876e+03
2.271299206049480745e+03
2.272010381755581875e+03
2.272531487617119637e+03
2.272905966546258696e+03
2.273167378380034279e+03
2.273341616837410129e+03
2.273448817243875055e+03
2.273447893960361853e+03
2.273135669088383111e+03
2.272564544814913006e+03
2.271801757163203547e+03
2.270898722456840460e+03
2.269894894127025509e+03
2.268820787205677789e+03
2.267699482008979430e+03
2.266548632094386903e+03
2.265381764701811790e+03
2.264320806535392876e+03
2.263801278238390296e+03
2.263745919561410574e+03
2.264042253237346358e+03
2.264604679244281215e+03
2.265365671025570464e+03
2.266273619570226401e+03
2.267288969317133706e+03
2.268380834420518113e+03
2.269525242905822779e+03
2.270646893454568726e+03
2.271513637241776451e+03
2.272155568761882932e+03
2.272624062002047594e+03
2.272958869468262947e+03
2.273190751149658354e+03
2.273343291547518675e+03
2.273434925330282113e+03
2.273480018818435838e+03
2.273489596650062595e+03
2.273381573780526651e+03
2.272818615683685948e+03
2.271874246877430778e+03
2.270648985611572698e+03
2.269219751381198421e+03
2.267645049172040672e+03
2.265969735277119980e+03
2.264228148297022926e+03
2.262446352299054070e+03
2.260644102192949049e+03
2.259109170152203205e+03
2.258899070195738659e+03
2.259823175665540930e+03
2.261608269134707371e+03
2.264041903835751782e+03
2.266959495268248702e+03
2.270233813071130953e+03
2.273765917945237561e+03
2.277478358314206162e+03
2.281311031403662582e+03
2.284446024776712420e+03
2.283923892781344875e+03
2.280380037807594817e+03
2.274684172351733650e+03
2.267491746038789188e+03
2.259285293503065077e+03
2.250415513324419862e+03
2.241135095366860241e+03
2.231624995407671122e+03
2.222014832266948815e+03
2.211313256389862545e+03
2.195996905919586879e+03
2.177733764840746971e+03
2.157930314095979611e+03
2.137409135086972128e+03
2.116653893238489218e+03
2.095950205749509678e+03
2.075465671052670587e+03
2.055297888292679545e+03
2.035502093204546554e+03
2.016247615119111742e+03
1.998029709865416862e+03
1.980669845724713923e+03
1.963992855493350589e+03
1.947882645245555750e+03
1.932262274155670184e+03
1.917079154410335377e+03
1.902297018617065305e+03
1.887889962235517260e+03
1.873838438688675296e+03
1.859422384216822365e+03
1.842495800991605165e+03
1.824285219566328124e+03
1.805630520311087821e+03
1.786954329749117733e+03
1.768471615716182214e+03
1.750291252928662971e+03
1.732466472311359439e+03
1.715021226352066833e+03
1.697963964647220109e+03
1.681758432618491042e+03
1.668072425128333407e+03
1.656362680606060621e+03
1.646031332932665237e+03
1.636667338472567280e+03
1.627995626719414759e+03
1.619833886733820236e+03
1.612061467926346495e+03
1.604599155534396232e+03
1.597394032035176679e+03
1.590851244138257016e+03
1.586585486456042872e+03
1.584155853070368721e+03
1.583032438820555853e+03
1.582829038525124133e+03
1.583266816475999576e+03
1.584146420558911359e+03
1.585326188231491415e+03
1.586705707798680805e+03
1.588214011008444913e+03
1.589699980083516721e+03
1.590760571418913969e+03
1.591481918634897738e+03
1.591968103052862944e+03
1.592290888601964070e+03
1.592500478156805912e+03
1.592631658662472773e+03
1.592708434598289614e+03
1.592747424081311692e+03
1.592760456066805773e+03
1.592723310693872691e+03
1.592522709552336437e+03
1.592199315848032029e+03
1.591795279823982355e+03
1.591339776435946987e+03
1.590852874740705374e+03
1.590348063897867860e+03
1.589834769533235431e+03
1.589319485948254169e+03
1.588806539520657680e+03
1.588352460924676734e+03
1.588154729282013932e+03
1.588157064865232996e+03
1.588295618379357165e+03
1.588526326469528385e+03
1.588818421252831058e+03
1.589150430735251348e+03
1.589507398287551268e+03
1.589878924555421463e+03
1.590257713452302141e+03
1.590650079989753067e+03
1.591093339845577475e+03
1.591573144283887814e+03
1.592074567426144313e+03
1.592587074127864298e+03
1.593103514814136361e+03
1.593618942557379114e+03
1.594130442111047842e+03
1.594635651019082616e+03
1.595132921850394268e+03
1.595483334896237466e+03
1.595194797621980797e+03
1.594426110627003027e+03
1.593342822232727940e+03
1.592057392982128931e+03
1.590646302554511522e+03
1.589161758260121132e+03
1.587638908904755908e+03
1.586101572526373275e+03
1.584565873491530056e+03
1.583295121932554594e+03
1.583221860636454721e+03
1.584098559739513576e+03
1.585634403450698073e+03
1.587620290218458877e+03
1.589907275060514621e+03
1.592388672277355454e+03
1.594988608210620669e+03
1.597654098858493171e+03
1.600347533838938261e+03
1.602375702449570781e+03
1.601438109952249988e+03
1.598427209816765753e+03
1.594168111769713960e+03
1.589175053793105008e+03
1.583769744677579638e+03
1.578153738994831883e+03
1.572454141485041191e+03
1.566750651680952387e+03
1.561091944861306047e+03
1.554208383478670612e+03
1.542579787895221898e+03
1.528794753085558568e+03
1.514273251715451124e+03
1.499614815981192578e+03
1.485080294451901409e+03
1.470784259570461245e+03
1.456775521736843757e+03
1.443072353263828063e+03
1.429679424765539125e+03
1.416652249060702161e+03
1.404157549081442994e+03
1.392083960978031655e+03
1.380354626878524641e+03
1.368929221447152031e+03
1.357785280259868387e+03
1.346908775206930613e+03
1.336289926224025976e+03
1.325920977265381907e+03
1.315795398791752859e+03
1.305276551563170869e+03
1.292917447322480029e+03
1.280072475697189930e+03
1.267279380585696117e+03
1.254703359201865396e+03
1.242394341212678682e+03
1.230363972776726769e+03
1.218611972932519620e+03
1.207133846208676687e+03
1.195923849532812937e+03
1.185289553504549758e+03
1.176204448743826788e+03
1.168099756737238295e+03
1.160557526499348114e+03
1.153369020501642126e+03
1.146432102272744942e+03
1.139696524372631302e+03
1.133136835413128665e+03
1.126739147705250161e+03
1.120495081299151252e+03
1.114917353802658226e+03
1.111862666197419912e+03
1.110690749699853995e+03
1.110708008926070761e+03
1.111453739496745811e+03
1.112634294351956441e+03
1.114065742059167178e+03
1.115634600699696875e+03
1.117271504411153728e+03
1.118934029449526179e+03
1.120431440446586976e+03
1.121208313764913328e+03
1.121511386212074285e+03
1.121543459797715968e+03
1.121421183564812281e+03
1.121212330407286572e+03
1.120955994269885196e+03
1.120675098690521054e+03
1.120382908579920468e+03
1.120087100929348935e+03
1.119782792141681512e+03
1.119441653293395348e+03
1.119079427353031178e+03
1.118708934317034846e+03
1.118337328598512158e+03
1.117968691521221899e+03
1.117605330295749809e+03
1.117248507457154574e+03
1.116898905443689500e+03
1.116556841700174573e+03
1.116264469432180704e+03
1.116161777131447479e+03
1.116186032171692887e+03
1.116283125189418115e+03
1.116421321409857683e+03
1.116582189398376840e+03
1.116754765309901131e+03
1.116932300657009819e+03
1.117110968470517491e+03
1.117288582283387314e+03
1.117507743265209456e+03
1.117914478986058384e+03
1.118445131060740778e+03
1.119043319393543925e+03
1.119675618548015564e+03
1.120321563726785143e+03
1.120969210377209947e+03
1.121611819691608389e+03
1.122245484215400666e+03
1.122867979849388576e+03
1.123273050975600199e+03
1.122806446597324793e+03
1.121800272984560252e+03
1.120510850938734393e+03
1.119079445735522313e+03
1.117584585722420798e+03
1.116070125164968431e+03
1.114560315081291719e+03
1.113068294804769494e+03
1.111601548431053288e+03
1.110511890191873363e+03
1.111020315878831298e+03
1.112681498566832261e+03
1.115050896059640536e+03
1.117839037314508687e+03
1.120861319935813754e+03
1.124001471468378440e+03
1.127186546082658879e+03
1.130371424897091174e+03
1.133528337140883650e+03
1.135573509477688049e+03
1.133563379430442865e+03
1.129584791638038951e+03
1.124809945380872705e+03
1.119743677606289111e+03
1.114610368148255020e+03
1.109510943410823984e+03
1.104490779079280401e+03
1.099569150348647327e+03
1.094754098893231230e+03
1.089143426096225312e+03
1.080952469438521575e+03
1.072163709978001179e+03
1.063382587583031409e+03
1.054755133942099519e+03
1.046315769184883493e+03
1.038070279514451840e+03
1.030016683401887121e+03
1.022151245766230886e+03
1.014469661617533120e+03
1.007051744350422041e+03
1.000080338848878114e+03
9.933617036988536029e+02
9.868235114250521747e+02
9.804440820589290979e+02
9.742155488889085291e+02
9.681329933856879961e+02
9.621928283237839423e+02
9.563916115189985021e+02
9.507261216071395893e+02
9.451319133246696538e+02
9.394724298394372681e+02
9.338816434463309406e+02
9.284048534481366914e+02
9.230518085213831228e+02
9.178228291165938799e+02
9.127158696780869604e+02
9.077282758317385287e+02
9.028573394619585315e+02
8.981003332734471769e+02
8.933678964043479027e+02
8.884666650358481093e+02
8.835867061922949688e+02
8.787954214578264782e+02
8.741093148387270730e+02
8.695308865958655815e+02
8.650590929433471956e+02
8.606917706944408337e+02
