# Supplementary material for: A photoconversion model for full spectral programming and multiplexing of optogenetic systems
Source: Mol Syst Biol. 2017 Apr 24;13(4):926. doi: 10.15252/msb.20167456 (PMC5408778; doi:10.15252/msb.20167456)
Supplement: Supplementary file 16 — Dataset EV8 [file MSB-13-926-s016.zip › dataset_ev8_mux_data_and_analysis/mux_analysis/plots/sim_Tiffani_gfp_best.csv]

1.376528949104724234e+03
1.376528949104724234e+03
1.376528949104724234e+03
1.376528949104724234e+03
1.376528949104724234e+03
1.376528949104724234e+03
1.376528949104724234e+03
1.376528949104724234e+03
1.376528949104724234e+03
1.376528949104724234e+03
1.376528949104724234e+03
1.376528949104724234e+03
1.376528949104724234e+03
1.376528949104724234e+03
1.376528949104724234e+03
1.376528949104724234e+03
1.376528949104724234e+03
1.376528949104724234e+03
1.376528949104724234e+03
1.376528949104724234e+03
1.376528949104724234e+03
1.376528949104724234e+03
1.376528949104724234e+03
1.376528949104724234e+03
1.376528949104724234e+03
1.376528949104724234e+03
1.376528949104724234e+03
1.376528949104724234e+03
1.376528949104724234e+03
1.376528949104724234e+03
1.376528949104724234e+03
1.376528949104724234e+03
1.376528946932378403e+03
1.376528930206246287e+03
1.376528898174232836e+03
1.376528852272144832e+03
1.376528793885517871e+03
1.376528724336435289e+03
1.376528644808716308e+03
1.376528556365033182e+03
1.376528459977869034e+03
1.376528356544873304e+03
1.376528244922292288e+03
1.376528115081976466e+03
1.376527966468553814e+03
1.376527800738346741e+03
1.376527619328927130e+03
1.376527423643355860e+03
1.376527214967475402e+03
1.376526994516434343e+03
1.376526763462046119e+03
1.376526522792442620e+03
1.376526273319541815e+03
1.376526014589358965e+03
1.376525747121352424e+03
1.376525471852776946e+03
1.376525189591581920e+03
1.376524901125676706e+03
1.376524607189460312e+03
1.376524308460400789e+03
1.376524005606341689e+03
1.376523699212272277e+03
1.376523389434915998e+03
1.376523074093204968e+03
1.376522753259686397e+03
1.376522427618331221e+03
1.376522097796787648e+03
1.376521764358032215e+03
1.376521427870280149e+03
1.376521088816195515e+03
1.376520747726955506e+03
1.376520405087038853e+03
1.376520060879273615e+03
1.376519713155685849e+03
1.376519362026704357e+03
1.376519008012396625e+03
1.376518651546136198e+03
1.376518293140115247e+03
1.376517933284592118e+03
1.376517572344212340e+03
1.376517210700982105e+03
1.376516848712570436e+03
1.376516486351954200e+03
1.376516121920274827e+03
1.376515755551362417e+03
1.376515387604368925e+03
1.376515018443562894e+03
1.376514648448260687e+03
1.376514277978127438e+03
1.376513907365905879e+03
1.376513536923082711e+03
1.376513166944857176e+03
1.376512797321064454e+03
1.376512426276394763e+03
1.376512053770294870e+03
1.376511680111948635e+03
1.376511305697334365e+03
1.376510930835337604e+03
1.376510555835830701e+03
1.376510180999444856e+03
1.376509806582533884e+03
1.376509432861435698e+03
1.376509059809905693e+03
1.376508685933144534e+03
1.376508311280754697e+03
1.376507936140068296e+03
1.376507560797061615e+03
1.376507185540233877e+03
1.376506810631971575e+03
1.376506436333780584e+03
1.376506062877481099e+03
1.376505690497118394e+03
1.376505319093207618e+03
1.376504947166153215e+03
1.376504574705454388e+03
1.376504201995974199e+03
1.376503829281567050e+03
1.376503456823527131e+03
1.376503084906691811e+03
1.376502713738746024e+03
1.376502343545789927e+03
1.376501974525803689e+03
1.376501606563507949e+03
1.376501238159047034e+03
1.376500869280936968e+03
1.376500500175905927e+03
1.376500131116004241e+03
1.376499762343761859e+03
1.376499394083262814e+03
1.376499026539888746e+03
1.376498659926542587e+03
1.376498294426131679e+03
1.376497930021293087e+03
1.376497565703647069e+03
1.376497201501328391e+03
1.376496837615492041e+03
1.376496474251450081e+03
1.376496111589875909e+03
1.376495749810521602e+03
1.376495389109867119e+03
1.376495029670249551e+03
1.376494671653547130e+03
1.376494314906148475e+03
1.376493957791163666e+03
1.376493600239962461e+03
1.376493242476022715e+03
1.376492884732255106e+03
1.376492527215970313e+03
1.376492170147624847e+03
1.376491813701748015e+03
1.376491458091982850e+03
1.376491103482713470e+03
1.376490749827505851e+03
1.376490396124253948e+03
1.376490042405776421e+03
1.376489688862040111e+03
1.376489335676347082e+03
1.376488983034304283e+03
1.376488631116104898e+03
1.376488280099327312e+03
1.376487930146266081e+03
1.376487581407941661e+03
1.376487233873809600e+03
1.376486886803368179e+03
1.376486540236987594e+03
1.376486194348620529e+03
1.376485849300414429e+03
1.376485505248531581e+03
1.376485162340590023e+03
1.376484820712568080e+03
1.376484480493240653e+03
1.376484141817857108e+03
1.376483804378231980e+03
1.376483465914741373e+03
1.376483126262966607e+03
1.376482785653450492e+03
1.376482444365115725e+03
1.376482102566455751e+03
1.376481760478594197e+03
1.376481418313929908e+03
1.376481076269925552e+03
1.376480734545905989e+03
1.376480393361080360e+03
1.376480053154314191e+03
1.376479714097819397e+03
1.376479376319430230e+03
1.376479039940474422e+03
1.376478705072443745e+03
1.376478371820346865e+03
1.376478040288753164e+03
1.376477710578154756e+03
1.376477382783881694e+03
1.376477056412738193e+03
1.376476728204261235e+03
1.376476397877240515e+03
1.376476065702653614e+03
1.376475731962424106e+03
1.376475396944843169e+03
1.376475060886357824e+03
1.376474724038282829e+03
1.376474386649967300e+03
1.376474048957192508e+03
1.376473711168786167e+03
1.376473373505787549e+03
1.376473036146554705e+03
1.376472699295787606e+03
1.376472363091108718e+03
1.376472027726105352e+03
1.376471693384592982e+03
1.376471360158876678e+03
1.376471028226300177e+03
1.376470697738647004e+03
1.376470368920493684e+03
1.376470042422645065e+03
1.376469718404092191e+03
1.376469396927021990e+03
1.376469078045922970e+03
1.376468761814089703e+03
1.376468448278010555e+03
1.376468137483103646e+03
1.376467829470283050e+03
1.376467524281650640e+03
1.376467222600066634e+03
1.376466928017607415e+03
1.376466641025614763e+03
1.376466361457383528e+03
1.376466089133869218e+03
1.376465823902163038e+03
1.376465565608614043e+03
1.376465314079840255e+03
1.376465069150924592e+03
1.376464830661020642e+03
1.376464598201642730e+03
1.376464369767067865e+03
1.376464144992423144e+03
1.376463923854013046e+03
1.376463706279587768e+03
1.376463492254273433e+03
1.376463281725576735e+03
1.376463074626561365e+03
1.376462870901873430e+03
1.376462670516232265e+03
1.376462473573288207e+03
1.376462280342242138e+03
1.376462090859062528e+03
1.376461905050068026e+03
1.376461722887119322e+03
1.376461544254508681e+03
1.376461369152982115e+03
1.376461197440667320e+03
1.376461029121066304e+03
1.376460864076082771e+03
1.376460702466865996e+03
1.376460544120742497e+03
1.376460388998633562e+03
1.376460237051927379e+03
1.376460088253597633e+03
1.376459942502206559e+03
1.376459799779679315e+03
1.376459660006628837e+03
1.376459523110277587e+03
1.376459389077652759e+03
1.376459257724485497e+03
1.376459128088899206e+03
1.376459000022668079e+03
1.376458873526474235e+03
1.376458748592608799e+03
1.376458625209442062e+03
1.376458503366622381e+03
1.376458383052730824e+03
1.376458264259820453e+03
1.376458146976073976e+03
1.376458031629492098e+03
1.376457920655999033e+03
1.376457814379481988e+03
1.376457712667006263e+03
1.376457615397049267e+03
1.376457522450360557e+03
1.376457433706174470e+03
1.376457349039655128e+03
1.376457268325865016e+03
1.376457191447118021e+03
1.376457118582463181e+03
1.376457051286769456e+03
1.376456989692614798e+03
1.376456933618140511e+03
1.376456882907270710e+03
1.376456837392426678e+03
1.376456796899127312e+03
1.376456761258343704e+03
1.376456730302187452e+03
1.376456703871311902e+03
1.376456681873292609e+03
1.376456664440453096e+03
1.376456651485503016e+03
1.376456642839330016e+03
1.376456638353832204e+03
1.376456637878580523e+03
1.376456641258000445e+03
1.376456648337032220e+03
1.376456658967618068e+03
1.376456672998936483e+03
1.376456690372492176e+03
1.376456711474849271e+03
1.376456736243554133e+03
1.376456764532414581e+03
1.376456796174945339e+03
1.376456831025368047e+03
1.376456868935621515e+03
1.376456909763395288e+03
1.376456953371889767e+03
1.376456999622820831e+03
1.376457048560509293e+03
1.376457101080935217e+03
1.376457157194621004e+03
1.376457216728393860e+03
1.376457279517118650e+03
1.376457345391770104e+03
1.376457414187598033e+03
1.376457485760527788e+03
1.376457559938946588e+03
1.376457636572463571e+03
1.376457715647744180e+03
1.376457797578643977e+03
1.376457882322461046e+03
1.376457969718899221e+03
1.376458059626479326e+03
1.376458151900945268e+03
1.376458246384269387e+03
1.376458342931134894e+03
1.376458441395439877e+03
1.376458541636271320e+03
1.376458643689648852e+03
1.376458748371099091e+03
1.376458855678265536e+03
1.376458965451930908e+03
1.376459077510640782e+03
1.376459191693103321e+03
1.376459307843984107e+03
1.376459425814213773e+03
1.376459545458544653e+03
1.376459666633550341e+03
1.376459789335869573e+03
1.376459914210390934e+03
1.376460041221654819e+03
1.376460170215137850e+03
1.376460301034859413e+03
1.376460433520785500e+03
1.376460567524022053e+03
1.376460702892891959e+03
1.376460839495855680e+03
1.376460977185412276e+03
1.376461116049014208e+03
1.376461257092922551e+03
1.376461400352247892e+03
1.376461545686396448e+03
1.376461692898814590e+03
1.376461841808396912e+03
1.376461992255864516e+03
1.376462144077849416e+03
1.376462297114543162e+03
1.376462451216495538e+03
1.376462606346676921e+03
1.376462762983433777e+03
1.376462921062710393e+03
1.376463080424491636e+03
1.376463240925260152e+03
1.376463402415356768e+03
1.376463564746080237e+03
1.376463727778261728e+03
1.376463891370855436e+03
1.376464055391931652e+03
1.376464219984050942e+03
1.376464386421086829e+03
1.376464554770842824e+03
1.376464724877444041e+03
1.376464896518926480e+03
1.376465069520901352e+03
1.376465243706475576e+03
1.376465418900153054e+03
1.376465594944655095e+03
1.376465771678915416e+03
1.376465949082289853e+03
1.376466127854081151e+03
1.376466307956818582e+03
1.376466489206252390e+03
1.376466671434282489e+03
1.376466854475358332e+03
1.376467038143897298e+03
1.376467222282374223e+03
1.376467406750349255e+03
1.376467591401170012e+03
1.376467776339286956e+03
1.376467962751295772e+03
1.376468150650714279e+03
1.376468339848042888e+03
1.376468530150348897e+03
1.376468721363931763e+03
1.376468913312630775e+03
1.376469105813597253e+03
1.376469298713961962e+03
1.376469491837097848e+03
1.376469685231392987e+03
1.376469879843361014e+03
1.376470075634131263e+03
1.376470272424445739e+03
1.376470470034753134e+03
1.376470668277879440e+03
1.376470866973105558e+03
1.376471065949640888e+03
1.376471265045686323e+03
1.376471464108511100e+03
1.376471663291619279e+03
1.376471864073700999e+03
1.376472066495610534e+03
1.376472270340129398e+03
1.376472475381753839e+03
1.376472681416757496e+03
1.376472888238050700e+03
1.376473095633473122e+03
1.376473303416079261e+03
1.376473511398886785e+03
1.376473719603495965e+03
1.376473929116632007e+03
1.376474139904835056e+03
1.376474351751508266e+03
1.376474564428601752e+03
1.376474777723212810e+03
1.376474991427402529e+03
1.376475205350871875e+03
1.376475419306946833e+03
1.376475633105621455e+03
1.376475846762756419e+03
1.376476061045945926e+03
1.376476275905118882e+03
1.376476491146802346e+03
1.376476706571769228e+03
1.376476922007528401e+03
1.376477137258377070e+03
1.376477352184605024e+03
1.376477566610733220e+03
1.376477780366989464e+03
1.376477993875326092e+03
1.376478209985858030e+03
1.376478428888984809e+03
1.376478650222824399e+03
1.376478873674395800e+03
1.376479098931543376e+03
1.376479325670580920e+03
1.376479553593829223e+03
1.376479782416298349e+03
1.376480011885001204e+03
1.376480241700628540e+03
1.376480471419564765e+03
1.376480700826018847e+03
1.376480929746472157e+03
1.376481158018240876e+03
1.376481385487565831e+03
1.376481612001784470e+03
1.376481837421301179e+03
1.376482061616532519e+03
1.376482284461116024e+03
1.376482506515977320e+03
1.376482731606689413e+03
1.376482959998498700e+03
1.376483191255594193e+03
1.376483424967592327e+03
1.376483660725876462e+03
1.376483898177857327e+03
1.376484136954559744e+03
1.376484376742163704e+03
1.376484617214622631e+03
1.376484858162730688e+03
1.376485099575023469e+03
1.376485341220903365e+03
1.376485582856947531e+03
1.376485824252393058e+03
1.376486065189287956e+03
1.376486305452822535e+03
1.376486544867063458e+03
1.376486783213836134e+03
