# Supplementary material for: A photoconversion model for full spectral programming and multiplexing of optogenetic systems
Source: Mol Syst Biol. 2017 Apr 24;13(4):926. doi: 10.15252/msb.20167456 (PMC5408778; doi:10.15252/msb.20167456)
Supplement: Supplementary file 16 — Dataset EV8 [file MSB-13-926-s016.zip › dataset_ev8_mux_data_and_analysis/mux_analysis/plots/sim_Tiffani_mch_best.csv]

6.763066547370508488e+02
6.763066547370508488e+02
6.763066547370508488e+02
6.763066547370508488e+02
6.763066547370508488e+02
6.763066547370508488e+02
6.763066547370508488e+02
6.763066547370508488e+02
6.763066547370508488e+02
6.763066547370508488e+02
6.763066547370508488e+02
6.763066547370508488e+02
6.763066547370508488e+02
6.763066547370508488e+02
6.763066547370508488e+02
6.763066547370508488e+02
6.763066547370508488e+02
6.763066547370508488e+02
6.763066547370508488e+02
6.763066547370508488e+02
6.763066547370508488e+02
6.763066547370508488e+02
6.763066547370508488e+02
6.765966724490137949e+02
6.780337394493299144e+02
6.800493690039636476e+02
6.822785360968661053e+02
6.845641657161544344e+02
6.868409654354986742e+02
6.890828130482798315e+02
6.912796758730637521e+02
6.934283636046246784e+02
6.955279352937875501e+02
6.979903442290952853e+02
7.022167408197916529e+02
7.075979765865204172e+02
7.135751120747230516e+02
7.198187175416674108e+02
7.261423344227408734e+02
7.324429664576832693e+02
7.386652694578024239e+02
7.447795987463179017e+02
7.507718278946845203e+02
7.567197778923577971e+02
7.628979943552725445e+02
7.691744442215485833e+02
7.754426305600444493e+02
7.816428976590603952e+02
7.877432076407408204e+02
7.937264648071814008e+02
7.995842030911070424e+02
8.053130725445416829e+02
8.109126348768504613e+02
8.165471060131857257e+02
8.227659150924314417e+02
8.293395285686470970e+02
8.360628187130342894e+02
8.428120110216727880e+02
8.495134977399061427e+02
8.561243812821519441e+02
8.626205982552017986e+02
8.689886293519890614e+02
8.752219368646781277e+02
8.814707358464006575e+02
8.882626685368263679e+02
8.953938750682057162e+02
9.026729337595753577e+02
9.099799518574359354e+02
9.172406758242701699e+02
9.244096995809080681e+02
9.314600743846785917e+02
9.383763370773381212e+02
9.451500580565282235e+02
9.519214626727433597e+02
9.591932161684901530e+02
9.667848173861617624e+02
9.745191208729980872e+02
9.822813603451365907e+02
9.899980307197504317e+02
9.976224668134772173e+02
1.005126009701262319e+03
1.012491384210512251e+03
1.019708676676746677e+03
1.026937374970008023e+03
1.034761025422277044e+03
1.042988723708983798e+03
1.051421504946906225e+03
1.059925706954534689e+03
1.068412039934105906e+03
1.076821989331164104e+03
1.085117541805499286e+03
1.093274248372690863e+03
1.101277527198553344e+03
1.109264630682804636e+03
1.117757739790373080e+03
1.126596299311496296e+03
1.135606017384331608e+03
1.144667491065195236e+03
1.153698956239285735e+03
1.162645010853439089e+03
1.171468776417663776e+03
1.180146695375736044e+03
1.188663735238360232e+03
1.197167890557858755e+03
1.206230406222387046e+03
1.215689372577858649e+03
1.225360626042808690e+03
1.235114589556327246e+03
1.244860324988733282e+03
1.254534586950080893e+03
1.264093870373587606e+03
1.273508715399313360e+03
1.282759498478682644e+03
1.292002951093709953e+03
1.301860261766730673e+03
1.312168631158086555e+03
1.322733612165647855e+03
1.333415266632026487e+03
1.344112940417445543e+03
1.354754399245210607e+03
1.365288378071492843e+03
1.375679246660708031e+03
1.385902736708535258e+03
1.396072123392601497e+03
1.406661667726944870e+03
1.417549790760516544e+03
1.428588935874927301e+03
1.439671302851803148e+03
1.450718760108136848e+03
1.461674417486815855e+03
1.472497384095228199e+03
1.483159310805423047e+03
1.493640690992571990e+03
1.504132914545775066e+03
1.515404739713076879e+03
1.527284811291669484e+03
1.539551006930840686e+03
1.552036011895157571e+03
1.564614138149911014e+03
1.577191890376151150e+03
1.589699870122417678e+03
1.602086515755105893e+03
1.614313975471908407e+03
1.626498713460044200e+03
1.639170205522878632e+03
1.652207468432536643e+03
1.665451180472522765e+03
1.678781209054860938e+03
1.692105981273042744e+03
1.705356652419854072e+03
1.718481998045683895e+03
1.731443927486730217e+03
1.744214115718109724e+03
1.756883655977237368e+03
1.769868388673744676e+03
1.783080336858895635e+03
1.796397978238978340e+03
1.809729265913814970e+03
1.823003994109904397e+03
1.836168474643614672e+03
1.849182271011357670e+03
1.862015356466884668e+03
1.874645799073799026e+03
1.887377079355956312e+03
1.901431742411104324e+03
1.916590136177923341e+03
1.932533113619949972e+03
1.949011874963748141e+03
1.965832670093992192e+03
1.982843411351137547e+03
1.999926319784763109e+03
2.016989360063703543e+03
2.033959720132475240e+03
2.050747484418569456e+03
2.067176907874499648e+03
2.083234145256166812e+03
2.098925676178857429e+03
2.114258193061752536e+03
2.129238587967285184e+03
2.143873880434915918e+03
2.158171153509510532e+03
2.172137510611169091e+03
2.185780073538213855e+03
2.199560290023341622e+03
2.215222809483435412e+03
2.232435769347289352e+03
2.250732138007209414e+03
2.269754062612254984e+03
2.289228048344611125e+03
2.308944850970053267e+03
2.328746475683289191e+03
2.348512365720380785e+03
2.368150775123412586e+03
2.387593340956575048e+03
2.406788673818306506e+03
2.425698808452705634e+03
2.444296190887194825e+03
2.462561194183159387e+03
2.480480269813243922e+03
2.498044692523230424e+03
2.515249544583248280e+03
2.532092782037326742e+03
2.548574535888253195e+03
2.564675829536733545e+03
2.580307499282155732e+03
2.595467556636281643e+03
2.610171374825052681e+03
2.624436992392327284e+03
2.638283324900024581e+03
2.651729109737596445e+03
2.664792450236646346e+03
2.677490530189262699e+03
2.689839375651622504e+03
2.701528921034323048e+03
2.710950549722895175e+03
2.717812701464472411e+03
2.722293713182997180e+03
2.724695863655370886e+03
2.725353497487732966e+03
2.724585560365150741e+03
2.722676364697200825e+03
2.719869460231208905e+03
2.716367761585644075e+03
2.712634816534276524e+03
2.709957743348474651e+03
2.708251646578834425e+03
2.707313313090398424e+03
2.706980005582621288e+03
2.707124520509318245e+03
2.707644736062497941e+03
2.708459488824792970e+03
2.709503723162506049e+03
2.710724968169045496e+03
2.712003289715384653e+03
2.712998322313716471e+03
2.713726242989135244e+03
2.714238359183028479e+03
2.714576473048235584e+03
2.714774775992411833e+03
2.714861168663486751e+03
2.714858358962441343e+03
2.714784781036109052e+03
2.714655525409365964e+03
2.714460371320021750e+03
2.714121222415658394e+03
2.713658829801991033e+03
2.713101169072191169e+03
2.712470621590011433e+03
2.711785220731981553e+03
2.711059512829136111e+03
2.710305188064742197e+03
2.709531624422963432e+03
2.708746322926808261e+03
2.708092724973992517e+03
2.708111563915004353e+03
2.708722793789212574e+03
2.709797168783753932e+03
2.711232571684219238e+03
2.712947473212599107e+03
2.714876630766587368e+03
2.716967647284998748e+03
2.719178505140873767e+03
2.721475290598452830e+03
2.723430358955306019e+03
2.723421005366434201e+03
2.721621638918245026e+03
2.718400231384546260e+03
2.714072672493652590e+03
2.708901599558855651e+03
2.703100727165464832e+03
2.696841575556634780e+03
2.690260363048631916e+03
2.683464283129049818e+03
2.676268519804958942e+03
2.667710876466532682e+03
2.658051745259012478e+03
2.647620352898492001e+03
2.636670466946846318e+03
2.625396048361089470e+03
2.613943890720207946e+03
2.602424077485399266e+03
2.590918999848354815e+03
2.579490069287569895e+03
2.568136786402077178e+03
2.556719905037189164e+03
2.545301066831606022e+03
2.533946643139483967e+03
2.522704900596240350e+03
2.511611024051992445e+03
2.500689913846104901e+03
2.489958879085610533e+03
2.479429649190327837e+03
2.469109665370901894e+03
2.458934899198242420e+03
2.448650831587578523e+03
2.438318503268129007e+03
2.428011793795854828e+03
2.417784645361301955e+03
2.407676471836409291e+03
2.397714778279491384e+03
2.387918723765933919e+03
2.378301547134637985e+03
2.368871857440391977e+03
2.359508798581669453e+03
2.349745478674723472e+03
2.339700660070640879e+03
2.329515942804501265e+03
2.319294688581041100e+03
2.309110963561768131e+03
2.299016729764249249e+03
2.289049503672396895e+03
2.279235615326897005e+03
2.269592447027904200e+03
2.260063812475226314e+03
2.250405697756832524e+03
2.240687870416662008e+03
2.230990174261440643e+03
2.221368539179956770e+03
2.211862275623321239e+03
2.202498589049328984e+03
2.193295889884513599e+03
2.184266228103603680e+03
2.175417053357334225e+03
2.166650199544928000e+03
2.157592743157098539e+03
2.148348661537588669e+03
2.139035690522549885e+03
2.129736380894460581e+03
2.120508072909712155e+03
2.111390476313116324e+03
2.102410979021274670e+03
2.093587668782160563e+03
2.084932162827074080e+03
2.076372501860545981e+03
2.067624950712362079e+03
2.058774059909681455e+03
2.049913019163318495e+03
2.041105478922522252e+03
2.032395107954540208e+03
2.023811429080779362e+03
2.015373925776158558e+03
2.007095246953247624e+03
1.998982857450978827e+03
1.990927181158603844e+03
1.982521490911544106e+03
1.973892334800074877e+03
1.965173713458849306e+03
1.956456707595958505e+03
1.947803041490221176e+03
1.939254105038111220e+03
1.930837214961395148e+03
1.922570085876596522e+03
1.914463469312321877e+03
1.906467935284554869e+03
1.898387265666825442e+03
1.890284201194227080e+03
1.882225784554532538e+03
1.874256499716694861e+03
1.866405366803398920e+03
1.858690288757269627e+03
1.851123048731931249e+03
1.843710574570317476e+03
1.836456208545368781e+03
1.829235642693714681e+03
1.821609189565115685e+03
1.813724455716763032e+03
1.805731236240347471e+03
1.797728233891629998e+03
1.789780111105539390e+03
1.781928692475589514e+03
1.774200839674788085e+03
1.766613346427080160e+03
1.759176167387699252e+03
1.751827692512616522e+03
1.744335725614938156e+03
1.736782893641038527e+03
1.729250226009014114e+03
1.721789940746640696e+03
1.714434911607580034e+03
1.707205891425489654e+03
1.700115464469120298e+03
1.693170667064449844e+03
1.686374628078699743e+03
1.679627533370992978e+03
1.672578591288421194e+03
1.665355845089886088e+03
1.658082513241111428e+03
1.650836455372205592e+03
1.643666857993775920e+03
1.636604487347020722e+03
1.629667788495004743e+03
1.622867517595711888e+03
1.616209616201203971e+03
1.609618224646683757e+03
1.602825883142864996e+03
1.595935259501561177e+03
1.589041821929654816e+03
1.582205151612841064e+03
1.575460732939970740e+03
1.568830572958929906e+03
1.562327964352873323e+03
1.555959831368296818e+03
1.549729260654690279e+03
1.543524184445937180e+03
1.536962108698738120e+03
1.530199256057466755e+03
1.523374838073361161e+03
1.516573379625485813e+03
1.509845845145431667e+03
1.503222456778779360e+03
1.496720895647134739e+03
1.490350867667164948e+03
1.484116670067855466e+03
1.477942258777776942e+03
1.471565500882380093e+03
1.465095993913703069e+03
1.458630921235022925e+03
1.452227240298447668e+03
1.445918878050018066e+03
1.439724913248066969e+03
1.433655226155305627e+03
1.427714910077696004e+03
1.421905872890243472e+03
1.416172453385544941e+03
1.410328629643575141e+03
1.404453863027845500e+03
1.398615908374600622e+03
1.392853975826068108e+03
1.387190456596488275e+03
1.381637424305982449e+03
1.376200870610208312e+03
1.370883453356148721e+03
1.365685597622487194e+03
1.360431967708963384e+03
1.354558325574643504e+03
1.348340619350660290e+03
1.341995265638574665e+03
1.335642833890123484e+03
1.329350054154958343e+03
1.323153572923262800e+03
1.317072910371834723e+03
1.311117808799535169e+03
1.305292201550444588e+03
1.299608312000958449e+03
1.294101062016186006e+03
1.288751980444606033e+03
1.283544540670475726e+03
1.278468507639263862e+03
1.273516764886590181e+03
1.268684061877406293e+03
1.263966252888723375e+03
1.259359846154929073e+03
1.254861796027333867e+03
1.250264774503432591e+03
1.244939087585419657e+03
1.239229893844689059e+03
1.233385300049440275e+03
1.227533476503464271e+03
1.221741819588651879e+03
1.216044210017033492e+03
1.210457713872905742e+03
1.204990029486720687e+03
1.199643865299703066e+03
1.194408040424020555e+03
1.189246448595311904e+03
1.184175908294905184e+03
1.179208161643907488e+03
1.174348158886798728e+03
1.169597226874541320e+03
1.164954955967869182e+03
1.160419988803804927e+03
1.155990431393546942e+03
1.151664093180779446e+03
1.147277513682406607e+03
1.142366852855850539e+03
1.137214913570492172e+03
1.132007061556584176e+03
1.126833195850981610e+03
1.121736351031056984e+03
1.116736739482959365e+03
1.111843081764362978e+03
