# Supplementary material for: A photoconversion model for full spectral programming and multiplexing of optogenetic systems
Source: Mol Syst Biol. 2017 Apr 24;13(4):926. doi: 10.15252/msb.20167456 (PMC5408778; doi:10.15252/msb.20167456)
Supplement: Supplementary file 16 — Dataset EV8 [file MSB-13-926-s016.zip › dataset_ev8_mux_data_and_analysis/mux_analysis/plots/sim_Tori_gfp_best.csv]

1.376445419388340497e+03
1.376445419388340497e+03
1.376445419388340497e+03
1.376445419388340497e+03
1.376445419388340497e+03
1.376445419388340497e+03
1.376445419388340497e+03
1.376445419388340497e+03
1.376445419388340497e+03
1.376445419388340497e+03
1.376445419388340497e+03
1.376445419388340497e+03
1.376575375655328116e+03
1.379192931066758092e+03
1.387699209450943272e+03
1.404732348620550056e+03
1.432464702454198687e+03
1.472691086675142515e+03
1.526900616336042049e+03
1.596300721046516855e+03
1.681842046615878871e+03
1.784248487869574092e+03
1.901056065931099738e+03
2.014515815127064343e+03
2.121820721381664043e+03
2.223217017314076202e+03
2.318942047033828658e+03
2.409223203646550246e+03
2.494280245950536028e+03
2.574325567557976228e+03
2.649563876553160753e+03
2.720192472126699613e+03
2.786401755685302305e+03
2.848375121309421957e+03
2.906289433734943941e+03
2.960315517714509497e+03
3.010617449087468231e+03
3.057354131961677012e+03
3.100678054219602927e+03
3.140736600192552032e+03
3.177671474894593757e+03
3.211619149087517144e+03
3.243239806443701582e+03
3.275802284370116922e+03
3.309811423905309312e+03
3.345226995000612987e+03
3.382005414293438207e+03
3.420102150018402881e+03
3.459473643907511359e+03
3.500076114583806884e+03
3.541866785926877128e+03
3.584802137719029361e+03
3.629257676256837385e+03
3.677690558443948703e+03
3.730468344412397073e+03
3.787513109295728100e+03
3.848741825670656908e+03
3.914066092927627778e+03
3.983390872830530498e+03
4.056618543159258024e+03
4.133648695172344560e+03
4.214378094449773926e+03
4.298325365947409409e+03
4.383098500140939905e+03
4.468268827169512406e+03
4.553798744576683021e+03
4.639652749956941989e+03
4.725793753146650488e+03
4.812184419587841148e+03
4.898788664801973027e+03
4.985571494601660561e+03
5.072498087055322685e+03
5.159845157356169693e+03
5.249373332951340672e+03
5.341303136405156692e+03
5.435537429928219353e+03
5.531985237516917550e+03
5.630548120651073987e+03
5.731128247111400924e+03
5.833631516468448353e+03
5.937963119418282986e+03
6.044032062110825791e+03
6.151852420903103848e+03
6.261914682126857770e+03
6.374220939707626712e+03
6.488661833010563896e+03
6.605138596934176348e+03
6.723547024623138896e+03
6.843780568253469937e+03
6.965736693036931683e+03
7.089313617919740864e+03
7.214415070012310935e+03
7.341157320411693945e+03
7.470672958932909751e+03
7.603047207695002726e+03
7.738146243209187560e+03
7.875832360285837240e+03
8.015963517043494903e+03
8.158402075042688921e+03
8.303014991569223639e+03
8.449672830235163929e+03
8.598248730852123117e+03
8.748864259012088951e+03
8.902857938422712323e+03
9.060301652590294907e+03
9.221012545052757559e+03
9.384809599251484542e+03
9.551517649224335401e+03
9.720964835723914803e+03
9.892981719730392797e+03
1.006740574892177210e+04
1.024407323543519669e+04
1.042314504410008885e+04
1.060634631916506805e+04
1.079376258945110567e+04
1.098516520887135084e+04
1.118032596204568290e+04
1.137901172360993223e+04
1.158099655211547361e+04
1.178606247022767639e+04
1.199399723346522114e+04
1.220459100946895524e+04
1.241798714658055724e+04
1.263593625611323478e+04
1.285850447673609051e+04
1.308541815426410358e+04
1.331638730654391838e+04
1.355112636498713073e+04
1.378936112124184547e+04
1.403082661955936237e+04
1.427526902355250422e+04
1.452244091435789778e+04
1.477272257606880157e+04
1.502939609454322635e+04
1.529265881182821795e+04
1.556207554028604682e+04
1.583724253513540498e+04
1.611773349365706963e+04
1.640314384868089473e+04
1.669307700535158074e+04
1.698715691672827597e+04
1.728502591913074866e+04
1.758689190724811851e+04
1.789563427104825678e+04
1.821129846105708566e+04
1.853336393161305386e+04
1.886128893957240871e+04
1.919455410759939696e+04
1.953266841754791676e+04
1.987516473827839945e+04
2.022159704879724450e+04
2.057154134859913029e+04
2.092557713243576291e+04
2.128915398941838794e+04
2.166243150924772272e+04
2.204453818539063286e+04
2.243463124001404867e+04
2.283191219367826125e+04
2.323562730225732230e+04
2.364506451507012389e+04
2.405955032516603387e+04
2.447844419845817902e+04
2.490244041289938468e+04
2.533830653621792226e+04
2.578602812277571502e+04
2.624428304800584010e+04
2.671178380624682177e+04
2.718735423447848007e+04
2.766990231069395668e+04
2.815841060421087604e+04
2.865193596714215528e+04
2.914960653143114905e+04
2.965219100321540100e+04
3.016778892127015570e+04
3.069600326046263945e+04
3.123487173050980346e+04
3.178258700253411371e+04
3.233754383910007164e+04
3.289828244327695575e+04
3.346348658610616985e+04
3.403197147625754587e+04
3.460266418176046864e+04
3.518069248007181159e+04
3.579707455956156628e+04
3.644618719364406570e+04
3.711847699574617582e+04
3.780663762898585264e+04
3.850502227844126173e+04
3.920927781204023631e+04
3.991603638078607037e+04
4.062265629383772466e+04
4.132703624228284025e+04
4.202883395726658637e+04
4.273325044348186202e+04
4.343753391628807731e+04
4.413866293608321575e+04
4.483448005007163010e+04
4.552346135731759568e+04
4.620453484906004451e+04
4.687687588921679708e+04
4.753989836429699790e+04
4.819321424729328282e+04
4.883655832031733007e+04
4.946975300634776795e+04
5.009268924822281406e+04
5.070531042585451360e+04
5.130760734239363228e+04
5.189961521875967446e+04
5.248140567135762103e+04
5.305306325274000119e+04
5.361468532089491782e+04
5.416638067025032797e+04
5.470759733600503387e+04
5.523429713692347286e+04
5.574567978625921387e+04
5.624163487735873787e+04
5.672202197612039890e+04
5.718670358940335427e+04
5.763554835053476563e+04
5.806841996691233362e+04
5.848518307176685630e+04
5.888570201969042682e+04
5.926984144961275888e+04
5.963746717836961034e+04
5.998844720071307529e+04
6.032265051930376649e+04
6.063995361357252114e+04
6.094023230912906001e+04
6.122337573321524542e+04
6.148926401271837676e+04
6.173780258560347283e+04
6.196888951110024209e+04
6.218243223627536645e+04
6.237836392070513102e+04
6.255660654020169022e+04
6.271710985124744911e+04
6.285982910096782143e+04
6.298472887796972645e+04
6.309179760853514017e+04
6.318102548514532100e+04
6.325242553013244469e+04
6.330602385007704288e+04
6.334185801160582923e+04
6.335999071297681076e+04
6.336049146475015004e+04
6.334345202698838693e+04
6.330898148545111326e+04
6.325720218074582954e+04
6.318825913461972232e+04
6.310231030053849827e+04
6.299953248443380289e+04
6.288012009090898209e+04
6.274428405306427885e+04
6.259224770617583999e+04
6.242425665975324227e+04
6.224057226240193995e+04
6.204147191465953074e+04
6.182722729538872227e+04
6.159815363142147544e+04
6.135457308397094312e+04
6.109682008852332365e+04
6.082520423563289660e+04
6.054010066116238886e+04
6.024188079417232802e+04
5.993092215820808633e+04
5.960756365424385876e+04
5.927222441672551213e+04
5.892531048006624769e+04
5.856722637454885989e+04
5.819833130488060124e+04
5.781907017981720128e+04
5.742986770201999752e+04
5.703114676645554573e+04
5.662329809565085452e+04
5.620675469673269981e+04
5.578193108941105311e+04
5.534923711293724045e+04
5.490909147895277420e+04
5.446190225459462818e+04
5.400807902554200700e+04
5.354803159308816976e+04
5.308215306444236921e+04
5.261084626746822323e+04
5.213450418109152815e+04
5.165350449779404880e+04
5.116823280087631429e+04
5.067905965681450471e+04
5.018634598077215196e+04
4.969045379804435652e+04
4.919172836752338480e+04
4.869051099332912418e+04
4.818713669248744554e+04
4.768192510235576628e+04
4.717519379085068795e+04
4.666724928214935790e+04
4.615838654748615954e+04
4.564889527906366857e+04
4.513905402308846533e+04
4.462913175477315963e+04
4.411938978174048680e+04
4.361007932026031631e+04
4.310144193144950259e+04
4.259528974867432407e+04
4.210081036301742279e+04
4.161932716865785187e+04
4.115051513904561580e+04
4.069409745378407388e+04
4.024978438237476803e+04
3.981727440486835985e+04
3.939627068649470311e+04
3.898648572942116152e+04
3.858764100088586565e+04
3.819901349148671579e+04
3.781766140609882859e+04
3.744300505118440924e+04
3.707492497498408193e+04
3.671331648348960880e+04
3.635806973429956997e+04
3.600908222355147154e+04
3.566623913711604837e+04
3.532942995142278960e+04
3.499854744212084188e+04
3.467294585038532387e+04
3.434924065855189110e+04
3.402695444357597444e+04
3.370617027826070989e+04
3.338698359519435326e+04
3.306945212252709462e+04
3.275365427367032316e+04
3.243965505975466294e+04
3.212752532885275650e+04
3.181733051020716448e+04
3.150933237385503162e+04
3.120446315517142284e+04
3.090291148407928631e+04
3.060467447435490976e+04
3.030974427533056951e+04
3.001810983380517064e+04
2.972976463832332229e+04
2.944469622458773301e+04
2.916289325803321117e+04
2.888434274249764712e+04
2.860891540008283118e+04
2.833590623730527659e+04
2.806521820981840574e+04
2.779687326574170220e+04
2.753089289728355652e+04
2.726729435209253279e+04
2.700609366602064620e+04
2.674731256774792564e+04
2.649096778285918117e+04
2.623706657701918812e+04
2.598558850625357081e+04
2.573637492541812753e+04
2.548941515865942347e+04
2.524472306449527969e+04
2.500231170166664015e+04
2.476219339848522577e+04
2.452437905266557937e+04
2.428887570083893297e+04
2.405569323239670121e+04
2.382484007786790607e+04
2.359628742655752285e+04
2.336985153741507020e+04
2.314551219247928384e+04
2.292328063527187260e+04
2.270316716449060914e+04
2.248518102625389656e+04
2.226932660102187219e+04
2.205561282667167688e+04
2.184404863210321855e+04
2.163463662317988565e+04
2.142733381379341881e+04
2.122188564794708873e+04
2.101826318730288040e+04
2.081648156038317757e+04
2.061655190743743515e+04
2.041848435000122481e+04
2.022229016648336255e+04
2.002797831900578967e+04
1.983555684526545519e+04
1.964503279005894728e+04
1.945639856573823272e+04
1.926947574838751825e+04
1.908426072726056009e+04
1.890076508710839698e+04
1.871899928163494405e+04
1.853897149727034048e+04
1.836068792980422222e+04
1.818415443165083707e+04
1.800937638673698530e+04
1.783635897930047940e+04
1.766507253621517157e+04
1.749532846104802593e+04
1.732710648264946212e+04
1.716041838268934589e+04
1.699527355054313011e+04
1.683167977459781832e+04
1.666964605823404781e+04
1.650917959947583222e+04
1.635028516795845098e+04
1.619296950260794620e+04
1.603721186469816712e+04
1.588286129486126447e+04
1.572990168262128645e+04
1.557834283677626991e+04
1.542819388604181404e+04
1.527946324811738486e+04
1.513215558262872946e+04
1.498627919682378888e+04
1.484184206878186524e+04
1.469884729494432577e+04
1.455728433246951863e+04
1.441702073385622498e+04
1.427805009150631122e+04
1.414038045913806127e+04
1.400401978155438155e+04
1.386897455094148972e+04
1.373524828106797759e+04
1.360284587658205965e+04
1.347177061483799480e+04
1.334202617891984119e+04
1.321359031494948795e+04
1.308631595584353636e+04
1.296018617970175364e+04
1.283521080079072999e+04
1.271139591241721246e+04
1.258874805933285643e+04
1.246727387105671369e+04
1.234697864419566758e+04
1.222786745058864472e+04
1.210994395183703455e+04
1.199318841368246649e+04
1.187746626476960228e+04
1.176276450262814433e+04
1.164909048836598777e+04
1.153645266934487881e+04
1.142485961883266100e+04
1.131431847547787584e+04
1.120483363286349777e+04
1.109641160909621431e+04
1.098905664137451276e+04
1.088276575565608437e+04
1.077744915939088423e+04
1.067310570115653172e+04
1.056974224503833102e+04
1.046736472113590935e+04
1.036597740043509839e+04
1.026558452388610203e+04
1.016618891259506381e+04
1.006779392232484679e+04
9.970402342526478606e+03
9.874004658227746404e+03
9.778486609780800791e+03
9.683842227144008575e+03
9.590078256016391606e+03
9.497200785433687997e+03
9.405214005713682127e+03
9.314122366295656320e+03
9.223928875476764006e+03
9.134637168275190561e+03
9.046250136547778311e+03
8.958751204460168083e+03
8.871994392372629591e+03
8.785969197139513199e+03
8.700684770164649308e+03
8.616150604721688069e+03
8.532372478469291309e+03
8.449357630942111427e+03
8.367111571677422035e+03
8.285640411268157550e+03
8.204949036358910234e+03
8.125046735978903598e+03
8.045962703294649145e+03
7.967702815408675633e+03
7.890267644152559114e+03
7.813657276807242852e+03
7.737871579376732370e+03
7.662910171043406990e+03
7.588772229104017242e+03
7.515456454593580929e+03
