# Supplementary material for: A photoconversion model for full spectral programming and multiplexing of optogenetic systems
Source: Mol Syst Biol. 2017 Apr 24;13(4):926. doi: 10.15252/msb.20167456 (PMC5408778; doi:10.15252/msb.20167456)
Supplement: Supplementary file 16 — Dataset EV8 [file MSB-13-926-s016.zip › dataset_ev8_mux_data_and_analysis/mux_analysis/plots/sim_Tori_mch_best.csv]

3.242193718993059520e+03
3.242193718993059520e+03
3.242193718993059520e+03
3.242192572493415810e+03
3.242180712437942930e+03
3.242153151701655588e+03
3.242109290115509339e+03
3.242049913583234229e+03
3.241976448486885602e+03
3.241890544309967026e+03
3.241793902061111112e+03
3.241688173782999002e+03
3.241574896549673667e+03
3.241461659914389656e+03
3.241373987048639265e+03
3.241309462277421062e+03
3.241263271903621444e+03
3.241231591953976931e+03
3.241211374172056367e+03
3.241200190866464254e+03
3.241196114567416771e+03
3.241197601348989338e+03
3.241203422792430956e+03
3.241212602729101491e+03
3.241224363815212655e+03
3.241238086029451097e+03
3.241253275264421063e+03
3.241269539343052202e+03
3.241286567518194715e+03
3.241304113511723699e+03
3.241321982153122917e+03
3.241340019374034455e+03
3.241358104126431499e+03
3.241375784450868196e+03
3.241391370507582906e+03
3.241404655068816282e+03
3.241415753870775461e+03
3.241424842368471218e+03
3.241432117285911318e+03
3.241437778735933989e+03
3.241442021326371560e+03
3.241445024749792083e+03
3.241446953249057060e+03
3.241447431037621755e+03
3.241444374412614707e+03
3.241437916771379605e+03
3.241428487289954774e+03
3.241416497017202346e+03
3.241402327891717050e+03
3.241386327230509778e+03
3.241368806636946829e+03
3.241350042432600731e+03
3.241330277903844490e+03
3.241310256782928718e+03
3.241292297099291318e+03
3.241276364365199242e+03
3.241262162787763373e+03
3.241249449063477186e+03
3.241238013843506906e+03
3.241227681694825151e+03
3.241218304495236680e+03
3.241209755131238126e+03
3.241201925587344249e+03
3.241194352544025605e+03
3.241185447455702160e+03
3.241175250685219453e+03
3.241163986414113424e+03
3.241151850835717141e+03
3.241139015067089531e+03
3.241125627531677310e+03
3.241111816215613544e+03
3.241097691160716749e+03
3.241083346732581504e+03
3.241068739491646284e+03
3.241053428728508152e+03
3.241037508698409056e+03
3.241021125112766640e+03
3.241004403880692735e+03
3.240987451357032569e+03
3.240970358693458365e+03
3.240953203261919043e+03
3.240936050533736761e+03
3.240918956092420103e+03
3.240901704020199304e+03
3.240883267632351817e+03
3.240863752992146601e+03
3.240843388395443981e+03
3.240822370664601294e+03
3.240800868882352006e+03
3.240779027444260919e+03
3.240756969234526423e+03
3.240734800011854077e+03
3.240712609586642429e+03
3.240690159532434791e+03
3.240666231084037008e+03
3.240640969681295246e+03
3.240614660964593440e+03
3.240587549191443941e+03
3.240559846136688520e+03
3.240531734935190343e+03
3.240503370290221028e+03
3.240474883379105449e+03
3.240446386072358564e+03
3.240417550895952900e+03
3.240386736194388504e+03
3.240354131659648374e+03
3.240320114848446337e+03
3.240285011377560295e+03
3.240249103603726780e+03
3.240212633589618690e+03
3.240175806847265449e+03
3.240138797597596295e+03
3.240101755859277091e+03
3.240064335904912241e+03
3.240024721248745664e+03
3.239983135510591637e+03
3.239940017341817111e+03
3.239895743702696109e+03
3.239850637708201248e+03
3.239804976124573841e+03
3.239758994977016755e+03
3.239712894752951343e+03
3.239666845230240597e+03
3.239620068442304728e+03
3.239568913054721179e+03
3.239513730605388446e+03
3.239455307475948302e+03
3.239394323114530380e+03
3.239331368046168791e+03
3.239266953721077243e+03
3.239201517872968907e+03
3.239135433729807573e+03
3.239069019151682824e+03
3.239001569221789850e+03
3.238929340117077118e+03
3.238852800286521415e+03
3.238772856994602989e+03
3.238690294443511448e+03
3.238605788691123507e+03
3.238519919371891774e+03
3.238433182394601772e+03
3.238346000934925542e+03
3.238258733458673760e+03
3.238169600080578221e+03
3.238070347107922316e+03
3.237961739035176834e+03
3.237845517389334873e+03
3.237723210154508706e+03
3.237596147754693447e+03
3.237465481291232663e+03
3.237332208840160547e+03
3.237197184833782558e+03
3.237061126546640480e+03
3.236921144202385221e+03
3.236763361632988108e+03
3.236589097871059948e+03
3.236401360650461356e+03
3.236202795036361294e+03
3.235995715376739554e+03
3.235782139562778411e+03
3.235563802584541463e+03
3.235342188669788356e+03
3.235118564144605443e+03
3.234887508104073277e+03
3.234623308159183125e+03
3.234328347537881655e+03
3.234008129657358495e+03
3.233667554535428735e+03
3.233310915890566321e+03
3.232941946066173841e+03
3.232563871297536025e+03
3.232179457345822811e+03
3.231791053374864077e+03
3.231353050836007696e+03
3.230664263152475542e+03
3.229726586913411211e+03
3.228573842899894771e+03
3.227240338495185824e+03
3.225758925726527195e+03
3.224158991494011389e+03
3.222466566380867789e+03
3.220704231710451040e+03
3.218891201895999529e+03
3.216977010425359822e+03
3.214705612245856173e+03
3.212113792977002504e+03
3.209269640690016331e+03
3.206232552985941766e+03
3.203053018453762888e+03
3.199773266258918284e+03
3.196428065871574290e+03
3.193045698574216203e+03
3.189649015995266382e+03
3.186256343584614569e+03
3.182882211774748612e+03
3.179538014186574856e+03
3.176232584971381584e+03
3.172972799577892602e+03
3.169763841044008132e+03
3.166609507614599352e+03
3.163512532609781829e+03
3.160474814418092137e+03
3.157497583653506808e+03
3.154774537164020785e+03
3.153043896513303480e+03
3.152163457210514935e+03
3.151935163313946759e+03
3.152205446898115042e+03
3.152855981466154390e+03
3.153795006514281795e+03
3.154950944693255678e+03
3.156268305431494809e+03
3.157703765049978756e+03
3.159223338850326854e+03
3.160800656543466630e+03
3.162415133348805739e+03
3.164050599185173724e+03
3.165694500719226653e+03
3.167337149316205796e+03
3.168970993634177830e+03
3.170590212310592960e+03
3.172190382445729938e+03
3.173768154042501919e+03
3.175320993729147176e+03
3.176847069657414977e+03
3.178345097301602891e+03
3.179814197552887435e+03
3.181253815538521394e+03
3.182663661046025936e+03
3.184043650824924498e+03
3.185393858388742501e+03
3.186714479689307154e+03
3.188005807360771087e+03
3.189268207675697795e+03
3.190502101872037201e+03
3.191707952191428831e+03
3.192886251172948505e+03
3.194037512576471272e+03
3.195162264190325914e+03
3.196261042323321817e+03
3.197334387508909913e+03
3.198382841020362775e+03
3.199406942168815476e+03
3.200407226216645995e+03
3.201384222764242168e+03
3.202338454518784602e+03
3.203270436346229417e+03
3.204180674586225905e+03
3.205069666550059537e+03
3.205937900170615649e+03
3.206785853770866197e+03
3.207613995927663836e+03
3.208422785414083592e+03
3.209212671197514737e+03
3.209984092484795838e+03
3.210737478801747784e+03
3.211473250103177634e+03
3.212191816897465287e+03
3.212893580397776077e+03
3.213578932676618024e+03
3.214248256829886031e+03
3.214901927148135655e+03
3.215540309292194706e+03
3.216163760469970384e+03
3.216772629613894424e+03
3.217367257558547863e+03
3.217947977217425887e+03
3.218515113757928702e+03
3.219068984774329238e+03
3.219609900458342054e+03
3.220138163767037895e+03
3.220654070587848310e+03
3.221157909900648519e+03
3.221649963936452423e+03
3.222130508333098078e+03
3.222599812287962322e+03
3.223058138707125181e+03
3.223505744351438352e+03
3.223942879979322697e+03
3.224369790486508919e+03
3.224786715042577725e+03
3.225193887224443188e+03
3.225591535146853403e+03
3.225979881589824345e+03
3.226359144123201077e+03
3.226729535228301302e+03
3.227091262416880909e+03
3.227444528347204596e+03
3.227789530937483505e+03
3.228126463476653498e+03
3.228455514732626852e+03
3.228776869058011926e+03
3.229090706493321704e+03
3.229396882318647386e+03
3.229692917469011718e+03
3.229977581735311560e+03
3.230250886410063231e+03
3.230513199145854287e+03
3.230765046022969727e+03
3.231007029399056592e+03
3.231239777791287906e+03
3.231463893119129352e+03
3.231679928096551976e+03
3.231888914488131377e+03
3.232093374545638198e+03
3.232293601212524209e+03
3.232489613019925400e+03
3.232681441320237354e+03
3.232869126581098953e+03
3.233052716061338288e+03
3.233232262998087208e+03
3.233407826093342919e+03
3.233579468122576145e+03
3.233747844608447849e+03
3.233915362281041780e+03
3.234081801727243601e+03
3.234246712505697815e+03
3.234409741235986985e+03
3.234570610562534057e+03
3.234729106180567669e+03
3.234885064596732718e+03
3.235038362353786852e+03
3.235188909002643868e+03
3.235336497563098419e+03
3.235480534232773607e+03
3.235621040982241084e+03
3.235758122570575779e+03
3.235891879312759556e+03
3.236022405397349303e+03
3.236149790465268325e+03
3.236274120042272443e+03
3.236395476322152717e+03
3.236513938072476776e+03
3.236629686405856319e+03
3.236743218840207646e+03
3.236854565092453413e+03
3.236963706868377812e+03
3.237070637034472384e+03
3.237175357441959022e+03
3.237277877287885531e+03
3.237378212216927295e+03
3.237476382698122507e+03
3.237572413133970713e+03
3.237666356365569754e+03
3.237758343118630364e+03
3.237848396373815376e+03
3.237936529772643098e+03
3.238022761281311887e+03
3.238107112564825911e+03
3.238189608068707457e+03
3.238270274483052617e+03
3.238349140317657202e+03
3.238426235443867427e+03
3.238501618479618173e+03
3.238575432908182847e+03
3.238647700701971189e+03
3.238718432244035739e+03
3.238787641296002221e+03
3.238855344466958741e+03
3.238921560923858578e+03
3.238986311619137268e+03
3.239049619084526512e+03
3.239111506965746685e+03
3.239172037039546922e+03
3.239231389115759157e+03
3.239289574317760071e+03
3.239346587480688413e+03
3.239402428566099388e+03
3.239457101899907229e+03
3.239510615009705361e+03
3.239562977861452509e+03
3.239614202827131976e+03
3.239664304261756570e+03
3.239713321053444361e+03
3.239761362792073669e+03
3.239808438479669348e+03
3.239854547885212014e+03
3.239899694326896679e+03
3.239943883835911492e+03
3.239987124528119239e+03
3.240029426511800466e+03
3.240070801478486828e+03
3.240111262312638701e+03
3.240150850999310478e+03
3.240189695908299200e+03
3.240227801955707491e+03
3.240265161708302003e+03
3.240301771620902855e+03
3.240337631422776667e+03
3.240372743503975926e+03
3.240407112243659867e+03
3.240440743910457968e+03
3.240473646317185739e+03
3.240505851117053680e+03
3.240537459479838162e+03
3.240568473544057269e+03
3.240598886063135524e+03
3.240628693259217016e+03
3.240657894052270876e+03
3.240686489651188367e+03
3.240714483127489075e+03
3.240741879056300604e+03
3.240768683294672883e+03
3.240794920745054696e+03
3.240820671655935712e+03
3.240845937687538935e+03
3.240870713133420395e+03
3.240894994998742732e+03
3.240918782531747638e+03
3.240942076811313200e+03
3.240964880369032471e+03
3.240987197004649261e+03
3.241009031529829826e+03
3.241030411621369694e+03
3.241051433655811252e+03
3.241072096373216027e+03
3.241092388697602928e+03
3.241112302811579411e+03
3.241131833680064119e+03
3.241150978417856095e+03
3.241169735954727003e+03
3.241188106717873779e+03
3.241206092359397644e+03
3.241223715885817001e+03
3.241241063887625387e+03
3.241258132757026942e+03
3.241274910480996368e+03
3.241291388021641978e+03
3.241307559052675060e+03
3.241323419397399903e+03
3.241338966659991911e+03
3.241354199879839598e+03
3.241369119356752890e+03
3.241383738295630337e+03
3.241398106924584226e+03
3.241412223614309823e+03
3.241426082010806567e+03
3.241439677782962917e+03
3.241453008258941736e+03
3.241466072118153988e+03
3.241478869176452918e+03
3.241491400148735465e+03
3.241503666526606594e+03
3.241515686215815549e+03
3.241527525570867510e+03
3.241539181759328130e+03
3.241550645363577132e+03
3.241561909292888231e+03
3.241572968349941675e+03
3.241583818839792912e+03
3.241594458457898781e+03
3.241604886055823499e+03
3.241615101358766424e+03
3.241625126039643419e+03
3.241635046814522411e+03
3.241644856836099734e+03
3.241654540481146341e+03
3.241664085386280931e+03
3.241673481905745120e+03
3.241682722579701021e+03
3.241691801768272398e+03
3.241700715351399595e+03
3.241709460473770378e+03
3.241718030572087628e+03
3.241726410541344649e+03
3.241734600883145959e+03
3.241742604961059442e+03
3.241750426095217335e+03
3.241758068212282069e+03
3.241765535045050456e+03
3.241772830162477931e+03
3.241779957137422116e+03
3.241786919560573551e+03
3.241793521399402380e+03
3.241798907391467765e+03
3.241803060595038460e+03
3.241806095503822689e+03
3.241808133594159244e+03
3.241809294118381331e+03
3.241809689892617371e+03
3.241809425015774650e+03
