# Supplementary material for: A photoconversion model for full spectral programming and multiplexing of optogenetic systems
Source: Mol Syst Biol. 2017 Apr 24;13(4):926. doi: 10.15252/msb.20167456 (PMC5408778; doi:10.15252/msb.20167456)
Supplement: Supplementary file 16 — Dataset EV8 [file MSB-13-926-s016.zip › dataset_ev8_mux_data_and_analysis/mux_data/mux_expt_overview.xlsx]

## Sheet: experiment
Run ID	Run name	Strain ID	LPA	Top LEDs	Bottom LEDs	Randomize	Program type	Param 1 name	Param 1 value	Param 2 name	Param 2 value	Param 3 name	Param 3 value
mux_r01	Mux Run 1	Mux	Tori	EO_09	Empty	Yes	dv-mono	Model	mux_gfp_m01	Reference signal	ref_prog06
mux_r01	Mux Run 1	Mux	Tiffani	Empty	EO_18	Yes	dv-mono	Model	mux_mch_m01	Reference signal	ref_prog07
mux_r01	Mux Run 1	Mux	Shannen	EO_11	EO_19	Yes	dv-pert	Model	mux_gfp_m01	Reference signal	ref_prog06	Perturbation signal	ref_pert02
mux_r01	Mux Run 1	Mux	Jennie	EO_12	EO_20	Yes	dv-comp	Model	mux_gfp_m01	Reference signal	ref_prog06	Perturbation signal	ref_pert02
mux_r01	Mux Run 1	Mux	Kirk	EO_13	EO_21	Yes	dv-comp	Model	mux_gfp_m01	Reference signal	ref_prog08	Perturbation signal	ref_pert04	Incorrect red preconditioning
mux_r01	Mux Run 1	Mux	Picard	EO_14	EO_22	Yes	dv-comp	Model	mux_gfp_m01	Reference signal	ref_prog10	Perturbation signal	ref_pert05	Incorrect red preconditioning
mux_r01	Mux Run 1	Mux	Sisko	EO_15	EO_23	Yes	dv-comp	Model	mux_gfp_m01	Reference signal	ref_prog10	Perturbation signal	ref_pert06
mux_r01	Mux Run 1	Mux	Janeway	EO_16	EO_24	Yes	dv-comp	Model	mux_gfp_m01	Reference signal	ref_prog12	Perturbation signal	ref_pert07
mux_r02	Mux Run 2	Mux	Tori	EO_09	Empty	Yes	dv-mono	Model	mux_gfp_m01	Reference signal	ref_prog06
mux_r02	Mux Run 2	Mux	Tiffani	Empty	EO_18	Yes	dv-mono	Model	mux_mch_m01	Reference signal	ref_prog07
mux_r02	Mux Run 2	Mux	Shannen	EO_11	EO_19	Yes	dv-pert	Model	mux_gfp_m01	Reference signal	ref_prog06	Perturbation signal	ref_pert02
mux_r02	Mux Run 2	Mux	Jennie	EO_12	EO_20	Yes	dv-comp	Model	mux_gfp_m01	Reference signal	ref_prog06	Perturbation signal	ref_pert02
mux_r02	Mux Run 2	Mux	Kirk	EO_13	EO_21	Yes	dv-comp	Model	mux_gfp_m01	Reference signal	ref_prog08	Perturbation signal	ref_pert04	Incorrect red preconditioning
mux_r02	Mux Run 2	Mux	Picard	EO_14	EO_22	Yes	dv-comp	Model	mux_gfp_m01	Reference signal	ref_prog10	Perturbation signal	ref_pert05	Incorrect red preconditioning
mux_r02	Mux Run 2	Mux	Sisko	EO_15	EO_23	Yes	dv-comp	Model	mux_gfp_m01	Reference signal	ref_prog10	Perturbation signal	ref_pert06
mux_r02	Mux Run 2	Mux	Janeway	EO_16	EO_24	Yes	dv-comp	Model	mux_gfp_m01	Reference signal	ref_prog12	Perturbation signal	ref_pert07
mux_r03	Mux Run 3	Mux	Tori	EO_09	Empty	Yes	dv-mono	Model	mux_gfp_m01	Reference signal	ref_prog06
mux_r03	Mux Run 3	Mux	Tiffani	Empty	EO_18	Yes	dv-mono	Model	mux_mch_m01	Reference signal	ref_prog07
mux_r03	Mux Run 3	Mux	Shannen	EO_11	EO_19	Yes	dv-pert	Model	mux_gfp_m01	Reference signal	ref_prog06	Perturbation signal	ref_pert02
mux_r03	Mux Run 3	Mux	Jennie	EO_12	EO_20	Yes	dv-comp	Model	mux_gfp_m01	Reference signal	ref_prog06	Perturbation signal	ref_pert02
mux_r03	Mux Run 3	Mux	Kirk	EO_13	EO_21	Yes	dv-comp	Model	mux_gfp_m01	Reference signal	ref_prog08	Perturbation signal	ref_pert08
mux_r03	Mux Run 3	Mux	Picard	EO_14	EO_22	Yes	dv-comp	Model	mux_gfp_m01	Reference signal	ref_prog10	Perturbation signal	ref_pert08
mux_r03	Mux Run 3	Mux	Sisko	EO_15	EO_23	Yes	dv-comp	Model	mux_gfp_m01	Reference signal	ref_prog10	Perturbation signal	ref_pert06
mux_r03	Mux Run 3	Mux	Janeway	EO_16	EO_24	Yes	dv-comp	Model	mux_gfp_m01	Reference signal	ref_prog12	Perturbation signal	ref_pert07
mux_r04	Mux Run 4	Mux	Kirk	EO_13	EO_21	Yes	dv-comp	Model	mux_gfp_m01	Reference signal	ref_prog08	Perturbation signal	ref_pert08
mux_r04	Mux Run 4	Mux	Picard	EO_14	EO_22	Yes	dv-comp	Model	mux_gfp_m01	Reference signal	ref_prog10	Perturbation signal	ref_pert08
mux_r05	Mux Run 5	Mux	Kirk	EO_13	EO_21	Yes	dv-comp	Model	mux_gfp_m01	Reference signal	ref_prog08	Perturbation signal	ref_pert08
mux_r05	Mux Run 5	Mux	Picard	EO_14	EO_22	Yes	dv-comp	Model	mux_gfp_m01	Reference signal	ref_prog10	Perturbation signal	ref_pert08

## Sheet: process
Process ID	Run ID	Cytometry	OD	Temperature	Bead file root	Bead index	Bead lot ID	Bead gate fraction	Sample file root	Sample start index	Sample gate fraction	OD blank	OD slope	Run start date	Run start time	Run stop time	Maturation start time	Maturation stop time
mux_r01_wholepop	mux_r01	Yes	Yes	Yes	Beads	1	AG01-03	0.5	Cells	2	0.8	0.03962	9.2	2016-03-13	01:45:00	09:45:00	12:25:00	13:25:00
mux_r01_subpop	mux_r01	Yes	Yes	Yes	Beads	1	AG01-03	0.5	Cells	2	0.1	0.03962	9.2	2016-03-13	01:45:00	09:45:00	12:25:00	13:25:00
mux_r02_wholepop	mux_r02	Yes	Yes	Yes	Beads	1	AG01-03	0.5	Beads	2	0.8	0.03962	9.2	2016-03-13	14:05:00	22:05:00	23:40:00	00:40:00
mux_r02_subpop	mux_r02	Yes	Yes	Yes	Beads	1	AG01-03	0.5	Beads	2	0.1	0.03962	9.2	2016-03-13	14:05:00	22:05:00	23:40:00	00:40:00
mux_r03_wholepop	mux_r03	Yes	Yes	Yes	Beads	1	AG01-03	0.5	Cells	2	0.8	0.03962	9.2	2016-03-14	01:45:00	09:45:00	11:40:00	12:40:00
mux_r03_subpop	mux_r03	Yes	Yes	Yes	Beads	1	AG01-03	0.5	Cells	2	0.1	0.03962	9.2	2016-03-14	01:45:00	09:45:00	11:40:00	12:40:00
mux_r04_wholepop	mux_r04	Yes	Yes	Yes	Beads	1	AG01-03	0.5	Cells	2	0.8	0.03962	9.2	2016-03-14	13:10:00	21:10:00	23:02:00	00:02:00
mux_r04_subpop	mux_r04	Yes	Yes	Yes	Beads	1	AG01-03	0.5	Cells	2	0.1	0.03962	9.2	2016-03-14	13:10:00	21:10:00	23:02:00	00:02:00
mux_r05_wholepop	mux_r05	Yes	Yes	Yes	Beads	1	AG01-03	0.5	Cells	2	0.8	0.03962	9.2	2016-03-15	02:04:00	10:04:00	10:42:00	11:42:00
mux_r05_subpop	mux_r05	Yes	Yes	Yes	Beads	1	AG01-03	0.5	Cells	2	0.1	0.03962	9.2	2016-03-15	02:04:00	10:04:00	10:42:00	11:42:00
