# Supplementary material for: A photoconversion model for full spectral programming and multiplexing of optogenetic systems
Source: Mol Syst Biol. 2017 Apr 24;13(4):926. doi: 10.15252/msb.20167456 (PMC5408778; doi:10.15252/msb.20167456)
Supplement: Supplementary file 16 — Dataset EV8 [file MSB-13-926-s016.zip › dataset_ev8_mux_data_and_analysis/mux_data/dv-comp/mux_wholepop_dv-comp_complete.xlsx]

## Sheet: Sheet1
Acquisition Time (s)	Beads ID	Bot Centroid (nm)	Bot DC	Bot FWHM (nm)	Bot GS Cal	Bot Intensity (umol/m2/s)	Bot LED ID	Bot Peak (nm)	Bottom LEDs	Category	Col	Data time point	Duration	Experiment ID	FL1 CV	FL1 Detector Volt.	FL1 Geom. Mean	FL1 IQR	FL1 Mean	FL1 Median	FL1 Mode	FL1 RCV	FL1 Std	FL1 Units	FL3 CV	FL3 Detector Volt.	FL3 Geom. Mean	FL3 IQR	FL3 Mean	FL3 Median	FL3 Mode	FL3 RCV	FL3 Std	FL3 Units	File Path	Gate Fraction	Growth temp max	Growth temp mean	Growth temp min	Growth temp stdev	Instrument ID	LPA	LPF update period	Maturation temp max	Maturation temp mean	Maturation temp min	Maturation temp stdev	Model	Number of Events
5.291	B0001	654.529	7	22.5886	182	22.9901	660-LS	654.5	EO_20	Dynamic	1	400	480	mux_r02	1.26456	650	6663.01	9858.71	10923.1	6421.31	3859.55	1.53531	13812.9	MEF	0.466408	1000	1867.88	1352.21	2141.69	2024.92	2176.44	0.667781	998.901	MEF	c:\users\evan\skydrive\projects\12.lightsensorcharacterization\experiments\mux\mux_r02\measurements\flow\fcs\Beads074.fcs	0.8	36.94	36.8306	36.42	0.103893	FC002	Jennie	0.1	37.19	36.82	34.65	0.52041	mux_gfp_m01	16776
5.866	B0001	655.052	7	22.9759	182	23.0076	660-LS	655	EO_20	Dynamic	2	160	480	mux_r02	0.840177	650	17559.6	24867.2	26114.1	20611.6	25266.6	1.20646	21940.4	MEF	0.446107	1000	1894.84	1274.94	2149.69	2061.78	2403.46	0.618368	958.993	MEF	c:\users\evan\skydrive\projects\12.lightsensorcharacterization\experiments\mux\mux_r02\measurements\flow\fcs\Beads075.fcs	0.8	36.94	36.8306	36.42	0.103893	FC002	Jennie	0.1	37.19	36.82	34.65	0.52041	mux_gfp_m01	16608
6.72	B0001	654.3	7	22.4755	192	23.0239	660-LS	654	EO_20	Dynamic	3	140	480	mux_r02	0.999978	650	12972.5	18934	19946.1	14499.8	17774.4	1.30581	19945.6	MEF	0.461009	1000	1504.33	1038.63	1716.72	1630.77	1490.12	0.636892	791.423	MEF	c:\users\evan\skydrive\projects\12.lightsensorcharacterization\experiments\mux\mux_r02\measurements\flow\fcs\Beads076.fcs	0.8	36.94	36.8306	36.42	0.103893	FC002	Jennie	0.1	37.19	36.82	34.65	0.52041	mux_gfp_m01	16233
7.096	B0001	653.351	7	22.6863	153	22.8644	660-LS	653	EO_20	Dynamic	4	300	480	mux_r02	0.934927	650	22196.2	35036.9	34360.2	25033.8	29029.7	1.39958	32124.2	MEF	0.356376	1000	2672.3	1365.83	2889.11	2827.15	2827.15	0.483112	1029.61	MEF	c:\users\evan\skydrive\projects\12.lightsensorcharacterization\experiments\mux\mux_r02\measurements\flow\fcs\Beads077.fcs	0.8	36.94	36.8306	36.42	0.103893	FC002	Jennie	0.1	37.19	36.82	34.65	0.52041	mux_gfp_m01	16154
7.477	B0001	654.454	7	22.2087	178	23.1412	660-LS	654.5	EO_20	Dynamic	5	260	480	mux_r02	0.742796	650	39448.1	48881.7	54606.4	46542.6	60872.8	1.05026	40561.5	MEF	0.332651	1000	2994.68	1464.55	3197.01	3150.34	3606.76	0.464886	1063.49	MEF	c:\users\evan\skydrive\projects\12.lightsensorcharacterization\experiments\mux\mux_r02\measurements\flow\fcs\Beads078.fcs	0.8	36.94	36.8306	36.42	0.103893	FC002	Jennie	0.1	37.19	36.82	34.65	0.52041	mux_gfp_m01	16131
7.449	B0001	656.402	7	22.717	171	23.548	660-LS	656.5	EO_20	Dynamic	6	220	480	mux_r02	0.623388	650	47699.7	43458.4	59484.1	53474.5	60311.9	0.812694	37081.7	MEF	0.338209	1000	2827.68	1374.94	3020.01	2931.02	3355.66	0.469099	1021.39	MEF	c:\users\evan\skydrive\projects\12.lightsensorcharacterization\experiments\mux\mux_r02\measurements\flow\fcs\Beads079.fcs	0.8	36.94	36.8306	36.42	0.103893	FC002	Jennie	0.1	37.19	36.82	34.65	0.52041	mux_gfp_m01	16129
5.54	B0001	652.937	7	22.1402	197	23.058	660-LS	653	EO_20	Dynamic	1	240	480	mux_r02	0.684921	650	45637	51930.5	61292.6	54980.1	76014.6	0.944533	41980.6	MEF	0.35125	1000	3284.26	1704.77	3537.05	3478.95	3510.47	0.490025	1242.39	MEF	c:\users\evan\skydrive\projects\12.lightsensorcharacterization\experiments\mux\mux_r02\measurements\flow\fcs\Beads080.fcs	0.8	36.94	36.8306	36.42	0.103893	FC002	Jennie	0.1	37.19	36.82	34.65	0.52041	mux_gfp_m01	16668
6.161	B0001	655.552	7	22.917	174	23.4062	660-LS	655	EO_20	Dynamic	2	60	480	mux_r02	1.28732	650	2683.08	3273.71	4092.08	2690.09	2429.68	1.21695	5267.8	MEF	0.592488	1000	940.482	953.321	1220.76	1147.14	1450.33	0.83104	723.287	MEF	c:\users\evan\skydrive\projects\12.lightsensorcharacterization\experiments\mux\mux_r02\measurements\flow\fcs\Beads081.fcs	0.8	36.94	36.8306	36.42	0.103893	FC002	Jennie	0.1	37.19	36.82	34.65	0.52041	mux_gfp_m01	16566
6.173	B0001	652.618	7	21.8856	189	23.2303	660-LS	652.5	EO_20	Dynamic	3	80	480	mux_r02	1.5331	650	3966.59	5560.7	6677.79	3895.44	3719.27	1.42749	10237.7	MEF	0.572952	1000	1052.68	1006.36	1331.83	1244.15	1210.94	0.80887	763.072	MEF	c:\users\evan\skydrive\projects\12.lightsensorcharacterization\experiments\mux\mux_r02\measurements\flow\fcs\Beads082.fcs	0.8	36.94	36.8306	36.42	0.103893	FC002	Jennie	0.1	37.19	36.82	34.65	0.52041	mux_gfp_m01	16613
7.776	B0001	656.015	7	22.9508	177	23.1785	660-LS	656	EO_20	Dynamic	4	480	480	mux_r02	1.50119	650	4305.09	5521.73	7070.64	3968.23	3931.67	1.39149	10614.4	MEF	0.50001	1000	1300.3	991.213	1520.24	1437.31	1476.74	0.68963	760.133	MEF	c:\users\evan\skydrive\projects\12.lightsensorcharacterization\experiments\mux\mux_r02\measurements\flow\fcs\Beads083.fcs	0.8	36.94	36.8306	36.42	0.103893	FC002	Jennie	0.1	37.19	36.82	34.65	0.52041	mux_gfp_m01	16214
6.452	B0001	653.247	7	22.1584	196	22.5724	660-LS	653.5	EO_20	Dynamic	5	420	480	mux_r02	1.41167	650	5675.87	8060.44	9515.15	5286.99	4353.05	1.52458	13432.3	MEF	0.466911	1000	1711.58	1223.78	1963.29	1867.04	2216.06	0.655468	916.683	MEF	c:\users\evan\skydrive\projects\12.lightsensorcharacterization\experiments\mux\mux_r02\measurements\flow\fcs\Beads084.fcs	0.8	36.94	36.8306	36.42	0.103893	FC002	Jennie	0.1	37.19	36.82	34.65	0.52041	mux_gfp_m01	16604
6.506	B0001	653.642	7	22.08	186	23.3574	660-LS	653.5	EO_20	Dynamic	6	20	480	mux_r02	1.19184	650	1276.92	1357.78	1779.15	1236.25	1224.86	1.0983	2120.47	MEF	0.603894	1000	844.48	880.009	1104.54	1029.46	1244.15	0.854825	667.025	MEF	c:\users\evan\skydrive\projects\12.lightsensorcharacterization\experiments\mux\mux_r02\measurements\flow\fcs\Beads085.fcs	0.8	36.94	36.8306	36.42	0.103893	FC002	Jennie	0.1	37.19	36.82	34.65	0.52041	mux_gfp_m01	16404
5.652	B0001	653.999	7	22.1272	175	23.0656	660-LS	653.5	EO_20	Dynamic	1	200	480	mux_r02	0.653794	650	45742.1	50178.1	61330.2	56007.4	69294.6	0.895919	40097.3	MEF	0.395037	1000	2844.92	1685.5	3163.76	3122.05	3478.95	0.539869	1249.8	MEF	c:\users\evan\skydrive\projects\12.lightsensorcharacterization\experiments\mux\mux_r02\measurements\flow\fcs\Beads086.fcs	0.8	36.94	36.8306	36.42	0.103893	FC002	Jennie	0.1	37.19	36.82	34.65	0.52041	mux_gfp_m01	16680
5.965	B0001	655.238	7	23.3647	175	22.9245	660-LS	655	EO_20	Dynamic	2	360	480	mux_r02	1.19805	650	8752.1	12934.6	14170.3	8796.2	17128.4	1.47048	16976.7	MEF	0.438438	1000	2100.93	1437.09	2366.28	2276.85	2630.33	0.631173	1037.47	MEF	c:\users\evan\skydrive\projects\12.lightsensorcharacterization\experiments\mux\mux_r02\measurements\flow\fcs\Beads087.fcs	0.8	36.94	36.8306	36.42	0.103893	FC002	Jennie	0.1	37.19	36.82	34.65	0.52041	mux_gfp_m01	16681
6.066	B0001	654.763	7	22.3966	187	23.5827	660-LS	655	EO_20	Dynamic	3	280	480	mux_r02	0.883586	650	23928.2	38669.2	36926.4	27716.9	28497.3	1.39515	32627.6	MEF	0.367934	1000	2876.5	1579.16	3121.17	3038.7	3705.69	0.519684	1148.38	MEF	c:\users\evan\skydrive\projects\12.lightsensorcharacterization\experiments\mux\mux_r02\measurements\flow\fcs\Beads088.fcs	0.8	36.94	36.8306	36.42	0.103893	FC002	Jennie	0.1	37.19	36.82	34.65	0.52041	mux_gfp_m01	16554
6.46	B0001	652.37	7	21.9333	182	23.6387	660-LS	652.5	EO_20	Dynamic	4	450	480	mux_r02	1.56165	650	3197.6	3831.56	5250.1	3062.27	2616.42	1.25122	8198.8	MEF	0.544754	1000	1388.16	1217.61	1709.74	1601.62	1616.13	0.760241	931.386	MEF	c:\users\evan\skydrive\projects\12.lightsensorcharacterization\experiments\mux\mux_r02\measurements\flow\fcs\Beads089.fcs	0.8	36.94	36.8306	36.42	0.103893	FC002	Jennie	0.1	37.19	36.82	34.65	0.52041	mux_gfp_m01	16725
6.291	B0001	655.064	7	22.9713	183	22.8815	660-LS	655	EO_20	Dynamic	5	120	480	mux_r02	1.0869	650	7021.86	11219.6	11379.8	7515.52	11611.5	1.49286	12368.8	MEF	0.530857	1000	1375.38	1166.7	1666.31	1558.86	1706	0.748434	884.574	MEF	c:\users\evan\skydrive\projects\12.lightsensorcharacterization\experiments\mux\mux_r02\measurements\flow\fcs\Beads090.fcs	0.8	36.94	36.8306	36.42	0.103893	FC002	Jennie	0.1	37.19	36.82	34.65	0.52041	mux_gfp_m01	16559
6.402	B0001	652.507	7	21.8854	231	22.9832	660-LS	652.5	EO_20	Dynamic	6	0	480	mux_r02	3.78626	650	1034.35	931.971	2151.6	936.516	736.21	0.995147	8146.52	MEF	0.623252	1000	838.407	945.662	1128.42	1057.7	1386.38	0.894075	703.29	MEF	c:\users\evan\skydrive\projects\12.lightsensorcharacterization\experiments\mux\mux_r02\measurements\flow\fcs\Beads091.fcs	0.8	36.94	36.8306	36.42	0.103893	FC002	Jennie	0.1	37.19	36.82	34.65	0.52041	mux_gfp_m01	16416
5.899	B0001	655.581	7	23.221	182	23.3814	660-LS	655	EO_20	Dynamic	1	320	480	mux_r02	1.12445	650	14194.2	21920.2	23365	15116.6	19679.5	1.45007	26272.8	MEF	0.3994	1000	2571.62	1549.45	2842.87	2776.61	2984.37	0.558036	1135.44	MEF	c:\users\evan\skydrive\projects\12.lightsensorcharacterization\experiments\mux\mux_r02\measurements\flow\fcs\Beads092.fcs	0.8	36.94	36.8306	36.42	0.103893	FC002	Jennie	0.1	37.19	36.82	34.65	0.52041	mux_gfp_m01	16758
5.95	B0001	653.394	7	22.2015	199	23.0105	660-LS	653.5	EO_20	Dynamic	2	40	480	mux_r02	1.20916	650	2270.09	2621.43	3354.11	2298.43	2791.55	1.14053	4055.64	MEF	0.633324	1000	926.171	1075.36	1268.47	1189.29	1398.94	0.904203	803.355	MEF	c:\users\evan\skydrive\projects\12.lightsensorcharacterization\experiments\mux\mux_r02\measurements\flow\fcs\Beads093.fcs	0.8	36.94	36.8306	36.42	0.103893	FC002	Jennie	0.1	37.19	36.82	34.65	0.52041	mux_gfp_m01	16590
6.124	B0001	653.025	7	22.2133	215	23.0158	660-LS	653	EO_20	Dynamic	3	100	480	mux_r02	1.15649	650	5029.77	7654.35	8035.48	5094.83	7377.68	1.50238	9292.92	MEF	0.559359	1000	1176.85	1095.68	1472.46	1386.38	1706	0.790321	823.636	MEF	c:\users\evan\skydrive\projects\12.lightsensorcharacterization\experiments\mux\mux_r02\measurements\flow\fcs\Beads094.fcs	0.8	36.94	36.8306	36.42	0.103893	FC002	Jennie	0.1	37.19	36.82	34.65	0.52041	mux_gfp_m01	16664
6.089	B0001	653.03	7	22.394	231	23.1517	660-LS	652.5	EO_20	Dynamic	4	180	480	mux_r02	0.7725	650	27081.1	35533.4	38882.1	32141.1	33046	1.10554	30036.4	MEF	0.436521	1000	2288.38	1540.83	2605.96	2537.12	3207.69	0.607313	1137.56	MEF	c:\users\evan\skydrive\projects\12.lightsensorcharacterization\experiments\mux\mux_r02\measurements\flow\fcs\Beads095.fcs	0.8	36.94	36.8306	36.42	0.103893	FC002	Jennie	0.1	37.19	36.82	34.65	0.52041	mux_gfp_m01	16724
7.73	B0001	653.013	7	23.0886	177	22.697	660-LS	653	EO_20	Dynamic	5	380	480	mux_r02	1.2037	650	10119.1	15610.2	16736.9	10487.5	9298.51	1.48847	20146.2	MEF	0.419018	1000	1931.49	1185.24	2147.01	2061.78	2137.53	0.574862	899.637	MEF	c:\users\evan\skydrive\projects\12.lightsensorcharacterization\experiments\mux\mux_r02\measurements\flow\fcs\Beads096.fcs	0.8	36.94	36.8306	36.42	0.103893	FC002	Jennie	0.1	37.19	36.82	34.65	0.52041	mux_gfp_m01	16354
6.724	B0001	650.648	8	22.3637	222	22.5121	660-LS	651	EO_20	Dynamic	6	340	480	mux_r02	1.06475	650	13075	20920.2	21505.7	14233.8	18964.2	1.46975	22898.2	MEF	0.384952	1000	2374.94	1335.73	2606.81	2514.34	2469.39	0.531243	1003.5	MEF	c:\users\evan\skydrive\projects\12.lightsensorcharacterization\experiments\mux\mux_r02\measurements\flow\fcs\Beads097.fcs	0.8	36.94	36.8306	36.42	0.103893	FC002	Jennie	0.1	37.19	36.82	34.65	0.52041	mux_gfp_m01	16560
7.105	B0001	655.132	7	22.5628	177	23.2965	660-LS	655.5	EO_21	Dynamic	1	320	480	mux_r02	0.998163	650	12446.4	16986.8	18632.7	13590.1	16970.6	1.24994	18598.5	MEF	0.509187	1000	1195.54	918.005	1408.22	1319.29	1424.4	0.695832	717.045	MEF	c:\users\evan\skydrive\projects\12.lightsensorcharacterization\experiments\mux\mux_r02\measurements\flow\fcs\Beads098.fcs	0.8	36.94	36.8306	36.42	0.103893	FC002	Kirk	0.1	37.19	36.82	34.65	0.52041	mux_gfp_m01	16482
8.845	B0001	653.26	7	22.1719	174	22.5797	660-LS	653	EO_21	Dynamic	2	340	480	mux_r02	0.84173	650	18995.8	23534.7	26730.2	20803.3	25978	1.1313	22499.6	MEF	0.495331	1000	1146.47	846.468	1329.16	1255.43	1503.62	0.674248	658.373	MEF	c:\users\evan\skydrive\projects\12.lightsensorcharacterization\experiments\mux\mux_r02\measurements\flow\fcs\Beads099.fcs	0.8	36.94	36.8306	36.42	0.103893	FC002	Kirk	0.1	37.19	36.82	34.65	0.52041	mux_gfp_m01	16366
8.174	B0001	651.923	7	22.1414	199	22.8951	660-LS	652	EO_21	Dynamic	3	420	480	mux_r02	0.649123	650	46480	46013.9	59061.9	52493.7	48298	0.87656	38338.4	MEF	0.493495	1000	1262.83	934.762	1468.98	1386.38	1630.77	0.674248	724.932	MEF	c:\users\evan\skydrive\projects\12.lightsensorcharacterization\experiments\mux\mux_r02\measurements\flow\fcs\Beads100.fcs	0.8	36.94	36.8306	36.42	0.103893	FC002	Kirk	0.1	37.19	36.82	34.65	0.52041	mux_gfp_m01	16322
9.223	B0001	654.342	7	22.6192	163	22.8791	660-LS	654	EO_21	Dynamic	4	380	480	mux_r02	0.729053	650	32336.8	36927.9	43597.6	36928.1	47412.2	0.999994	31785	MEF	0.505968	1000	1143.31	861.925	1339.83	1255.43	1517.24	0.68656	677.912	MEF	c:\users\evan\skydrive\projects\12.lightsensorcharacterization\experiments\mux\mux_r02\measurements\flow\fcs\Beads101.fcs	0.8	36.94	36.8306	36.42	0.103893	FC002	Kirk	0.1	37.19	36.82	34.65	0.52041	mux_gfp_m01	16346
8.754	B0001	656.461	7	23.4667	177	22.6557	660-LS	656	EO_21	Dynamic	5	450	480	mux_r02	0.644145	650	48287.1	46491.4	61879.8	55491.4	56528.2	0.837813	39859.6	MEF	0.479076	1000	1312.51	942.649	1511.49	1424.4	1645.55	0.661785	724.12	MEF	c:\users\evan\skydrive\projects\12.lightsensorcharacterization\experiments\mux\mux_r02\measurements\flow\fcs\Beads102.fcs	0.8	36.94	36.8306	36.42	0.103893	FC002	Kirk	0.1	37.19	36.82	34.65	0.52041	mux_gfp_m01	16259
8.274	B0001	652.168	7	22.0601	226	22.2447	660-LS	652.5	EO_21	Dynamic	6	120	480	mux_r02	0.761318	650	40597.7	50036.6	56533.3	47853	51056.1	1.04563	43039.9	MEF	0.366878	1000	2627.56	1423.94	2862.9	2801.77	3325.53	0.508228	1050.33	MEF	c:\users\evan\skydrive\projects\12.lightsensorcharacterization\experiments\mux\mux_r02\measurements\flow\fcs\Beads103.fcs	0.8	36.94	36.8306	36.42	0.103893	FC002	Kirk	0.1	37.19	36.82	34.65	0.52041	mux_gfp_m01	16250
7.125	B0001	655.873	7	22.977	181	22.7843	660-LS	655.5	EO_21	Dynamic	1	360	480	mux_r02	0.864509	650	21147	28148.4	30821.4	24123.9	22195.8	1.16682	26645.4	MEF	0.534927	1000	1179.85	1000.84	1429.23	1349.36	1587.23	0.741713	764.535	MEF	c:\users\evan\skydrive\projects\12.lightsensorcharacterization\experiments\mux\mux_r02\measurements\flow\fcs\Beads104.fcs	0.8	36.94	36.8306	36.42	0.103893	FC002	Kirk	0.1	37.19	36.82	34.65	0.52041	mux_gfp_m01	16436
7.673	B0001	655.438	7	23.1629	163	22.6911	660-LS	655.5	EO_21	Dynamic	2	180	480	mux_r02	1.14298	650	12669.1	19732.6	20929	13464.9	17774.4	1.46548	23921.5	MEF	0.384743	1000	2318.88	1316.68	2526.81	2447.22	2560.11	0.538032	972.173	MEF	c:\users\evan\skydrive\projects\12.lightsensorcharacterization\experiments\mux\mux_r02\measurements\flow\fcs\Beads105.fcs	0.8	36.94	36.8306	36.42	0.103893	FC002	Kirk	0.1	37.19	36.82	34.65	0.52041	mux_gfp_m01	16358
7.278	B0001	652.334	7	22.5133	206	22.4792	660-LS	652.5	EO_21	Dynamic	3	100	480	mux_r02	0.687345	650	48606	52020.6	63246.2	54980.1	56528.2	0.946171	43471.9	MEF	0.362249	1000	2856.98	1475.67	3069.95	3011.42	3355.66	0.490025	1112.09	MEF	c:\users\evan\skydrive\projects\12.lightsensorcharacterization\experiments\mux\mux_r02\measurements\flow\fcs\Beads106.fcs	0.8	36.94	36.8306	36.42	0.103893	FC002	Kirk	0.1	37.19	36.82	34.65	0.52041	mux_gfp_m01	16283
8.063	B0001	654.819	7	22.6047	169	22.7773	660-LS	655	EO_21	Dynamic	4	40	480	mux_r02	0.741708	650	38155.2	44946.4	51478.5	43220.7	44437.7	1.03993	38182	MEF	0.37809	1000	2573.3	1435.68	2796.81	2702.48	2931.02	0.531243	1057.45	MEF	c:\users\evan\skydrive\projects\12.lightsensorcharacterization\experiments\mux\mux_r02\measurements\flow\fcs\Beads107.fcs	0.8	36.94	36.8306	36.42	0.103893	FC002	Kirk	0.1	37.19	36.82	34.65	0.52041	mux_gfp_m01	16325
7.887	B0001	652.016	7	22.6752	241	22.0938	660-LS	652	EO_21	Dynamic	5	260	480	mux_r02	1.27157	650	5834.98	7407.21	9039.6	5640.88	5094.83	1.31313	11494.5	MEF	0.469901	1000	1591.64	1149.56	1828.26	1737.06	1867.04	0.661785	859.102	MEF	c:\users\evan\skydrive\projects\12.lightsensorcharacterization\experiments\mux\mux_r02\measurements\flow\fcs\Beads108.fcs	0.8	36.94	36.8306	36.42	0.103893	FC002	Kirk	0.1	37.19	36.82	34.65	0.52041	mux_gfp_m01	16476
7.217	B0001	654.153	7	22.5861	191	22.7444	660-LS	654	EO_21	Dynamic	6	480	480	mux_r02	0.756964	650	40185.2	49575.6	55508.5	46975.3	59756.3	1.05535	42018	MEF	0.469548	1000	1604.85	1127.51	1842.61	1737.06	1660.46	0.649094	865.195	MEF	c:\users\evan\skydrive\projects\12.lightsensorcharacterization\experiments\mux\mux_r02\measurements\flow\fcs\Beads109.fcs	0.8	36.94	36.8306	36.42	0.103893	FC002	Kirk	0.1	37.19	36.82	34.65	0.52041	mux_gfp_m01	16428
8.332	B0001	651.251	8	22.0179	220	22.4922	660-LS	652	EO_21	Dynamic	1	240	480	mux_r02	1.27088	650	6268.87	8114.03	9747.95	5908.07	4434.38	1.37338	12388.5	MEF	0.437245	1000	1800.34	1173.74	2018.47	1935.63	1988.72	0.606384	882.566	MEF	c:\users\evan\skydrive\projects\12.lightsensorcharacterization\experiments\mux\mux_r02\measurements\flow\fcs\Beads110.fcs	0.8	36.94	36.8306	36.42	0.103893	FC002	Kirk	0.1	37.19	36.82	34.65	0.52041	mux_gfp_m01	16513
7.591	B0001	653.092	7	22.7834	194	22.5087	660-LS	653	EO_21	Dynamic	2	60	480	mux_r02	0.704242	650	46364.1	49210.4	60055.5	51530.9	65551.3	0.954969	42293.6	MEF	0.364469	1000	2649.82	1392.13	2858.19	2776.61	2630.33	0.501378	1041.72	MEF	c:\users\evan\skydrive\projects\12.lightsensorcharacterization\experiments\mux\mux_r02\measurements\flow\fcs\Beads111.fcs	0.8	36.94	36.8306	36.42	0.103893	FC002	Kirk	0.1	37.19	36.82	34.65	0.52041	mux_gfp_m01	16324
7.884	B0001	655.703	7	23.1855	174	22.8391	660-LS	655.5	EO_21	Dynamic	3	400	480	mux_r02	0.7509	650	32341.2	39144.7	43940.9	36250.7	63756.1	1.07983	32995.2	MEF	0.528853	1000	1166.34	942.011	1392.28	1301.55	1361.59	0.723762	736.313	MEF	c:\users\evan\skydrive\projects\12.lightsensorcharacterization\experiments\mux\mux_r02\measurements\flow\fcs\Beads112.fcs	0.8	36.94	36.8306	36.42	0.103893	FC002	Kirk	0.1	37.19	36.82	34.65	0.52041	mux_gfp_m01	16310
9.072	B0001	655.572	7	23.0511	174	22.4774	660-LS	655.5	EO_21	Dynamic	4	200	480	mux_r02	1.18402	650	11293.9	16969.6	18364	11719.5	16353.8	1.44799	21743.4	MEF	0.376393	1000	2111.31	1126.27	2286.13	2196.16	2156.9	0.512833	860.484	MEF	c:\users\evan\skydrive\projects\12.lightsensorcharacterization\experiments\mux\mux_r02\measurements\flow\fcs\Beads113.fcs	0.8	36.94	36.8306	36.42	0.103893	FC002	Kirk	0.1	37.19	36.82	34.65	0.52041	mux_gfp_m01	16252
7.629	B0001	653.592	7	22.2577	185	22.6394	660-LS	653.5	EO_21	Dynamic	5	0	480	mux_r02	0.884906	650	26496.5	37307.1	38791.5	29029.7	27974.6	1.28513	34326.8	MEF	0.378052	1000	2524.41	1414.51	2741.85	2654.17	2878.62	0.53294	1036.56	MEF	c:\users\evan\skydrive\projects\12.lightsensorcharacterization\experiments\mux\mux_r02\measurements\flow\fcs\Beads114.fcs	0.8	36.94	36.8306	36.42	0.103893	FC002	Kirk	0.1	37.19	36.82	34.65	0.52041	mux_gfp_m01	16268
7.316	B0001	655.201	7	22.4441	172	22.6587	660-LS	655	EO_21	Dynamic	6	80	480	mux_r02	0.707516	650	44365.9	49034.6	58935.4	51530.9	62010.1	0.951557	41697.8	MEF	0.378718	1000	2601.3	1430	2834.07	2751.68	2776.61	0.519684	1073.32	MEF	c:\users\evan\skydrive\projects\12.lightsensorcharacterization\experiments\mux\mux_r02\measurements\flow\fcs\Beads115.fcs	0.8	36.94	36.8306	36.42	0.103893	FC002	Kirk	0.1	37.19	36.82	34.65	0.52041	mux_gfp_m01	16344
8.184	B0001	654.439	7	22.228	187	22.588	660-LS	654	EO_21	Dynamic	1	280	480	mux_r02	1.20237	650	7101.42	9272.17	10718.6	6914.83	4687.61	1.34091	12887.8	MEF	0.472063	1000	1443.3	1040.98	1658.18	1572.98	2043.27	0.661785	782.765	MEF	c:\users\evan\skydrive\projects\12.lightsensorcharacterization\experiments\mux\mux_r02\measurements\flow\fcs\Beads116.fcs	0.8	36.94	36.8306	36.42	0.103893	FC002	Kirk	0.1	37.19	36.82	34.65	0.52041	mux_gfp_m01	16403
7.746	B0001	655.903	7	22.7624	168	22.7134	660-LS	655.5	EO_21	Dynamic	2	140	480	mux_r02	0.890745	650	25854.9	39839	39558.5	29572.1	32141.1	1.34718	35236.6	MEF	0.367734	1000	2616.08	1411.15	2843.12	2776.61	2878.62	0.508228	1045.51	MEF	c:\users\evan\skydrive\projects\12.lightsensorcharacterization\experiments\mux\mux_r02\measurements\flow\fcs\Beads117.fcs	0.8	36.94	36.8306	36.42	0.103893	FC002	Kirk	0.1	37.19	36.82	34.65	0.52041	mux_gfp_m01	16317
8.11	B0001	656.611	7	23.2289	174	22.685	660-LS	656	EO_21	Dynamic	3	220	480	mux_r02	1.36887	650	5966.95	8040.95	9591.14	5588.91	3859.55	1.43873	13129.1	MEF	0.417832	1000	1865.89	1156.38	2068.88	1988.72	2080.47	0.58147	864.443	MEF	c:\users\evan\skydrive\projects\12.lightsensorcharacterization\experiments\mux\mux_r02\measurements\flow\fcs\Beads118.fcs	0.8	36.94	36.8306	36.42	0.103893	FC002	Kirk	0.1	37.19	36.82	34.65	0.52041	mux_gfp_m01	16353
8.173	B0001	655.32	7	22.4965	183	22.933	660-LS	655.5	EO_21	Dynamic	4	300	480	mux_r02	1.097	650	8932.05	12195.4	13599	9298.51	9920.92	1.31154	14918	MEF	0.4977	1000	1171.57	885.567	1370.38	1289.86	1490.12	0.68656	682.039	MEF	c:\users\evan\skydrive\projects\12.lightsensorcharacterization\experiments\mux\mux_r02\measurements\flow\fcs\Beads119.fcs	0.8	36.94	36.8306	36.42	0.103893	FC002	Kirk	0.1	37.19	36.82	34.65	0.52041	mux_gfp_m01	16311
9.556	B0001	655.314	7	22.9392	185	22.8549	660-LS	655.5	EO_21	Dynamic	5	160	480	mux_r02	0.946941	650	22793.1	34038.7	34757.1	24918.5	22402.2	1.366	32912.9	MEF	0.363478	1000	2466.91	1295.21	2659.77	2560.11	2491.76	0.505921	966.769	MEF	c:\users\evan\skydrive\projects\12.lightsensorcharacterization\experiments\mux\mux_r02\measurements\flow\fcs\Beads120.fcs	0.8	36.94	36.8306	36.42	0.103893	FC002	Kirk	0.1	37.19	36.82	34.65	0.52041	mux_gfp_m01	16228
7.102	B0001	656.109	7	23.0659	177	22.4935	660-LS	656	EO_21	Dynamic	6	20	480	mux_r02	0.803749	650	32385.5	40264.8	44794.6	35585.9	33353.3	1.13148	36003.6	MEF	0.395984	1000	2449.36	1450.44	2698.44	2606.72	3038.7	0.556424	1068.54	MEF	c:\users\evan\skydrive\projects\12.lightsensorcharacterization\experiments\mux\mux_r02\measurements\flow\fcs\Beads121.fcs	0.8	36.94	36.8306	36.42	0.103893	FC002	Kirk	0.1	37.19	36.82	34.65	0.52041	mux_gfp_m01	16317
6.989	B0001	652.716	7	22.5747	204	22.8236	660-LS	653	EO_22	Dynamic	1	450	480	mux_r02	0.901023	650	19340.3	24305.3	27758.1	20996.7	23901.7	1.15757	25010.7	MEF	0.490274	1000	1260.06	926.161	1463.92	1386.38	1530.99	0.668044	717.724	MEF	c:\users\evan\skydrive\projects\12.lightsensorcharacterization\experiments\mux\mux_r02\measurements\flow\fcs\Beads122.fcs	0.8	36.94	36.8306	36.42	0.103893	FC002	Picard	0.1	37.19	36.82	34.65	0.52041	mux_gfp_m01	16356
8.982	B0001	655.279	7	22.5683	170	22.7316	660-LS	655	EO_22	Dynamic	2	200	480	mux_r02	1.51096	650	2821.66	3261.48	4467.71	2740.35	3237.14	1.19017	6750.51	MEF	0.373811	1000	2075.88	1131.06	2249.67	2176.44	2339.3	0.519684	840.952	MEF	c:\users\evan\skydrive\projects\12.lightsensorcharacterization\experiments\mux\mux_r02\measurements\flow\fcs\Beads123.fcs	0.8	36.94	36.8306	36.42	0.103893	FC002	Picard	0.1	37.19	36.82	34.65	0.52041	mux_gfp_m01	16343
9.12	B0001	655.815	7	22.8315	164	22.7449	660-LS	655.5	EO_22	Dynamic	3	340	480	mux_r02	1.02814	650	9034.05	12127	13443.4	9649.23	10683.4	1.25679	13821.7	MEF	0.517449	1000	1068.63	838.605	1270.26	1200.06	1147.14	0.698801	657.294	MEF	c:\users\evan\skydrive\projects\12.lightsensorcharacterization\experiments\mux\mux_r02\measurements\flow\fcs\Beads124.fcs	0.8	36.94	36.8306	36.42	0.103893	FC002	Picard	0.1	37.19	36.82	34.65	0.52041	mux_gfp_m01	16340
8.427	B0001	654.263	7	22.4214	184	22.4734	660-LS	654.5	EO_22	Dynamic	4	60	480	mux_r02	1.81784	650	1185.93	1165.53	1731.57	1106.29	927.887	1.05354	3147.72	MEF	0.342633	1000	2358.25	1165.21	2521	2447.22	2537.12	0.476137	863.778	MEF	c:\users\evan\skydrive\projects\12.lightsensorcharacterization\experiments\mux\mux_r02\measurements\flow\fcs\Beads125.fcs	0.8	36.94	36.8306	36.42	0.103893	FC002	Picard	0.1	37.19	36.82	34.65	0.52041	mux_gfp_m01	16226
8.603	B0001	652.765	7	22.6142	239	22.6919	660-LS	652.5	EO_22	Dynamic	5	320	480	mux_r02	1.06738	650	7679.41	10690.7	11719.2	7871.51	8093.14	1.35816	12508.8	MEF	0.492581	1000	1182.4	853.61	1373.86	1289.86	1373.93	0.661785	676.737	MEF	c:\users\evan\skydrive\projects\12.lightsensorcharacterization\experiments\mux\mux_r02\measurements\flow\fcs\Beads126.fcs	0.8	36.94	36.8306	36.42	0.103893	FC002	Picard	0.1	37.19	36.82	34.65	0.52041	mux_gfp_m01	16344
7.17	B0001	655.411	7	22.7983	185	22.5724	660-LS	655.5	EO_22	Dynamic	6	160	480	mux_r02	1.47512	650	2145.02	2661.8	3504.55	2075.93	2765.83	1.28222	5169.63	MEF	0.351556	1000	2295.57	1161.14	2460.8	2381.88	2491.76	0.48749	865.107	MEF	c:\users\evan\skydrive\projects\12.lightsensorcharacterization\experiments\mux\mux_r02\measurements\flow\fcs\Beads127.fcs	0.8	36.94	36.8306	36.42	0.103893	FC002	Picard	0.1	37.19	36.82	34.65	0.52041	mux_gfp_m01	16248
8.215	B0001	655.478	7	23.0615	191	22.8455	660-LS	655	EO_22	Dynamic	1	80	480	mux_r02	1.5166	650	1313.52	1348.56	1932.14	1247.75	877.762	1.08079	2930.29	MEF	0.350105	1000	2462.99	1230.01	2652.44	2583.31	2751.68	0.476137	928.635	MEF	c:\users\evan\skydrive\projects\12.lightsensorcharacterization\experiments\mux\mux_r02\measurements\flow\fcs\Beads128.fcs	0.8	36.94	36.8306	36.42	0.103893	FC002	Picard	0.1	37.19	36.82	34.65	0.52041	mux_gfp_m01	16388
7.689	B0001	654.398	7	22.383	173	22.6671	660-LS	654.5	EO_22	Dynamic	2	0	480	mux_r02	2.0024	650	1059.6	1000.37	1513.07	999.202	894.162	1.00117	3029.77	MEF	0.375252	1000	2303.97	1271.78	2520.11	2447.22	2583.31	0.519684	945.675	MEF	c:\users\evan\skydrive\projects\12.lightsensorcharacterization\experiments\mux\mux_r02\measurements\flow\fcs\Beads129.fcs	0.8	36.94	36.8306	36.42	0.103893	FC002	Picard	0.1	37.19	36.82	34.65	0.52041	mux_gfp_m01	16352
8.655	B0001	654.14	7	23.0144	153	22.6268	660-LS	654	EO_22	Dynamic	3	140	480	mux_r02	1.45021	650	2514.92	3210.39	4120.14	2429.68	1331.27	1.32132	5975.07	MEF	0.340296	1000	2474.05	1230.01	2643.18	2560.11	2726.97	0.480451	899.464	MEF	c:\users\evan\skydrive\projects\12.lightsensorcharacterization\experiments\mux\mux_r02\measurements\flow\fcs\Beads130.fcs	0.8	36.94	36.8306	36.42	0.103893	FC002	Picard	0.1	37.19	36.82	34.65	0.52041	mux_gfp_m01	16198
7.844	B0001	655.572	7	23.2633	176	22.9784	660-LS	655.5	EO_22	Dynamic	4	360	480	mux_r02	0.926123	650	13168.3	18668.3	19806.3	15046.7	20421.7	1.24069	18343.1	MEF	0.542003	1000	1047.77	882.111	1273.06	1200.06	1266.8	0.735053	690.004	MEF	c:\users\evan\skydrive\projects\12.lightsensorcharacterization\experiments\mux\mux_r02\measurements\flow\fcs\Beads131.fcs	0.8	36.94	36.8306	36.42	0.103893	FC002	Picard	0.1	37.19	36.82	34.65	0.52041	mux_gfp_m01	16289
7.534	B0001	653	7	22.215	198	22.6965	660-LS	653	EO_22	Dynamic	5	180	480	mux_r02	1.38867	650	2128.06	2492.36	3290.47	2075.93	1543.77	1.2006	4569.37	MEF	0.395252	1000	2208.53	1297.56	2439.79	2360.5	2678.22	0.549696	964.332	MEF	c:\users\evan\skydrive\projects\12.lightsensorcharacterization\experiments\mux\mux_r02\measurements\flow\fcs\Beads132.fcs	0.8	36.94	36.8306	36.42	0.103893	FC002	Picard	0.1	37.19	36.82	34.65	0.52041	mux_gfp_m01	16346
7.724	B0001	654.229	7	22.2285	173	22.8844	660-LS	654.5	EO_22	Dynamic	6	20	480	mux_r02	1.68194	650	1075.26	1031.14	1571.09	999.202	815.115	1.03196	2642.47	MEF	0.383959	1000	2310.72	1311.85	2546.21	2491.76	2984.37	0.526473	977.641	MEF	c:\users\evan\skydrive\projects\12.lightsensorcharacterization\experiments\mux\mux_r02\measurements\flow\fcs\Beads133.fcs	0.8	36.94	36.8306	36.42	0.103893	FC002	Picard	0.1	37.19	36.82	34.65	0.52041	mux_gfp_m01	16328
7.779	B0001	655.869	7	23.066	172	22.8272	660-LS	655.5	EO_22	Dynamic	1	40	480	mux_r02	1.56061	650	1102.72	1031.86	1568.31	1036.89	1017.87	0.995147	2447.52	MEF	0.361289	1000	2400.35	1260.64	2587.12	2514.34	2878.62	0.501378	934.699	MEF	c:\users\evan\skydrive\projects\12.lightsensorcharacterization\experiments\mux\mux_r02\measurements\flow\fcs\Beads134.fcs	0.8	36.94	36.8306	36.42	0.103893	FC002	Picard	0.1	37.19	36.82	34.65	0.52041	mux_gfp_m01	16378
7.345	B0001	655.047	7	22.8774	177	22.658	660-LS	655	EO_22	Dynamic	2	380	480	mux_r02	1.00422	650	11750.9	18611.6	18673.1	13340.9	19862.5	1.39509	18752	MEF	0.550121	1000	1086.44	961.737	1335.84	1244.15	1530.99	0.773006	734.875	MEF	c:\users\evan\skydrive\projects\12.lightsensorcharacterization\experiments\mux\mux_r02\measurements\flow\fcs\Beads135.fcs	0.8	36.94	36.8306	36.42	0.103893	FC002	Picard	0.1	37.19	36.82	34.65	0.52041	mux_gfp_m01	16381
7.87	B0001	652.76	7	22.2654	190	23.1809	660-LS	652.5	EO_22	Dynamic	3	100	480	mux_r02	1.48454	650	1701.79	1960.89	2528.48	1662.42	1213.58	1.17954	3753.64	MEF	0.355154	1000	2476.55	1288.93	2667.42	2606.72	2852.77	0.494465	947.345	MEF	c:\users\evan\skydrive\projects\12.lightsensorcharacterization\experiments\mux\mux_r02\measurements\flow\fcs\Beads136.fcs	0.8	36.94	36.8306	36.42	0.103893	FC002	Picard	0.1	37.19	36.82	34.65	0.52041	mux_gfp_m01	16220
7.958	B0001	655.587	7	22.8695	178	22.9141	660-LS	655	EO_22	Dynamic	4	400	480	mux_r02	0.977229	650	13151.2	19110	20138.4	14634.6	16659.3	1.30581	19679.8	MEF	0.544197	1000	1034.19	896.026	1261.91	1189.29	1437.31	0.753414	686.726	MEF	c:\users\evan\skydrive\projects\12.lightsensorcharacterization\experiments\mux\mux_r02\measurements\flow\fcs\Beads137.fcs	0.8	36.94	36.8306	36.42	0.103893	FC002	Picard	0.1	37.19	36.82	34.65	0.52041	mux_gfp_m01	16243
7.973	B0001	652.568	7	22.1728	209	22.77	660-LS	652.5	EO_22	Dynamic	5	300	480	mux_r02	1.32475	650	5253.18	7529.27	8400.16	5142.2	5693.33	1.46421	11128.1	MEF	0.506689	1000	1269.17	969.158	1497.71	1398.94	1544.86	0.692781	758.875	MEF	c:\users\evan\skydrive\projects\12.lightsensorcharacterization\experiments\mux\mux_r02\measurements\flow\fcs\Beads138.fcs	0.8	36.94	36.8306	36.42	0.103893	FC002	Picard	0.1	37.19	36.82	34.65	0.52041	mux_gfp_m01	16371
7.305	B0001	654.334	7	23.0978	166	22.9121	660-LS	654	EO_22	Dynamic	6	260	480	mux_r02	1.32932	650	4228.91	6049.87	6930.82	4117.9	3719.27	1.46917	9213.27	MEF	0.468638	1000	1436.51	1011.85	1646.8	1558.86	1833.66	0.649094	771.754	MEF	c:\users\evan\skydrive\projects\12.lightsensorcharacterization\experiments\mux\mux_r02\measurements\flow\fcs\Beads139.fcs	0.8	36.94	36.8306	36.42	0.103893	FC002	Picard	0.1	37.19	36.82	34.65	0.52041	mux_gfp_m01	16325
7.329	B0001	655.573	7	23.1291	165	22.9461	660-LS	655.5	EO_22	Dynamic	1	280	480	mux_r02	1.27111	650	5243.71	7766.04	8498.22	5190.02	3518.35	1.49634	10802.2	MEF	0.477446	1000	1419.88	1031.63	1641.01	1558.86	1800.88	0.661785	783.493	MEF	c:\users\evan\skydrive\projects\12.lightsensorcharacterization\experiments\mux\mux_r02\measurements\flow\fcs\Beads140.fcs	0.8	36.94	36.8306	36.42	0.103893	FC002	Picard	0.1	37.19	36.82	34.65	0.52041	mux_gfp_m01	16450
8.308	B0001	653.121	7	22.3712	194	22.7474	660-LS	653	EO_22	Dynamic	2	240	480	mux_r02	1.09192	650	5344.96	7617.31	8208.91	5385.77	5190.02	1.41434	8963.51	MEF	0.419026	1000	1714.25	1056.64	1897.74	1817.19	1784.7	0.58147	795.203	MEF	c:\users\evan\skydrive\projects\12.lightsensorcharacterization\experiments\mux\mux_r02\measurements\flow\fcs\Beads141.fcs	0.8	36.94	36.8306	36.42	0.103893	FC002	Picard	0.1	37.19	36.82	34.65	0.52041	mux_gfp_m01	16203
7.289	B0001	653.133	7	22.5296	179	22.8329	660-LS	653	EO_22	Dynamic	3	480	480	mux_r02	0.735776	650	30243.2	34292.3	40582.6	33976.5	42822.5	1.00929	29859.7	MEF	0.463841	1000	1466.43	1010.9	1670.47	1572.98	1630.77	0.642663	774.834	MEF	c:\users\evan\skydrive\projects\12.lightsensorcharacterization\experiments\mux\mux_r02\measurements\flow\fcs\Beads142.fcs	0.8	36.94	36.8306	36.42	0.103893	FC002	Picard	0.1	37.19	36.82	34.65	0.52041	mux_gfp_m01	16264
8.314	B0001	652.835	7	22.0955	211	22.6901	660-LS	653.5	EO_22	Dynamic	4	420	480	mux_r02	0.925775	650	14369.8	20029.9	21577.7	15905.9	16505.9	1.25927	19976.1	MEF	0.518131	1000	1050.3	845.372	1249.58	1189.29	1313.34	0.710822	647.444	MEF	c:\users\evan\skydrive\projects\12.lightsensorcharacterization\experiments\mux\mux_r02\measurements\flow\fcs\Beads143.fcs	0.8	36.94	36.8306	36.42	0.103893	FC002	Picard	0.1	37.19	36.82	34.65	0.52041	mux_gfp_m01	16229
8.287	B0001	654.108	7	22.3504	177	22.8669	660-LS	654.5	EO_22	Dynamic	5	120	480	mux_r02	1.38604	650	2186.13	2690.08	3432.41	2154.23	2363.14	1.24874	4757.46	MEF	0.340938	1000	2434.06	1197.17	2598.98	2514.34	2726.97	0.476137	886.089	MEF	c:\users\evan\skydrive\projects\12.lightsensorcharacterization\experiments\mux\mux_r02\measurements\flow\fcs\Beads144.fcs	0.8	36.94	36.8306	36.42	0.103893	FC002	Picard	0.1	37.19	36.82	34.65	0.52041	mux_gfp_m01	16178
8.844	B0001	653.892	7	22.8242	192	22.5299	660-LS	653.5	EO_22	Dynamic	6	220	480	mux_r02	1.15967	650	3750.46	4755.88	5677.66	3685.01	3584.09	1.2906	6584.2	MEF	0.397947	1000	1831.61	1077.03	2008.75	1918.25	1883.95	0.561466	799.375	MEF	c:\users\evan\skydrive\projects\12.lightsensorcharacterization\experiments\mux\mux_r02\measurements\flow\fcs\Beads145.fcs	0.8	36.94	36.8306	36.42	0.103893	FC002	Picard	0.1	37.19	36.82	34.65	0.52041	mux_gfp_m01	16233
6.898	B0001	655.279	7	22.9555	178	22.0859	660-LS	655	EO_23	Dynamic	1	320	480	mux_r02	1.26416	650	5899.55	8657.18	9549.98	5746.27	5588.91	1.50657	12072.7	MEF	0.406562	1000	1922.87	1150.55	2118.75	2043.27	2156.9	0.563092	861.402	MEF	c:\users\evan\skydrive\projects\12.lightsensorcharacterization\experiments\mux\mux_r02\measurements\flow\fcs\Beads146.fcs	0.8	36.94	36.8306	36.42	0.103893	FC002	Sisko	0.1	37.19	36.82	34.65	0.52041	mux_gfp_m01	16417
9.539	B0001	654.287	7	22.558	181	22.4483	660-LS	654	EO_23	Dynamic	2	100	480	mux_r02	1.29106	650	2036.25	2391.39	3093.33	2037.86	2095.24	1.17348	3993.66	MEF	0.292374	1000	3039.54	1258.52	3227.49	3150.34	3094.02	0.399488	943.635	MEF	c:\users\evan\skydrive\projects\12.lightsensorcharacterization\experiments\mux\mux_r02\measurements\flow\fcs\Beads147.fcs	0.8	36.94	36.8306	36.42	0.103893	FC002	Sisko	0.1	37.19	36.82	34.65	0.52041	mux_gfp_m01	16289
10.538	B0001	655.164	7	22.7207	166	22.4181	660-LS	655.5	EO_23	Dynamic	3	280	480	mux_r02	1.20364	650	6870.4	10811.8	11355	6979.13	4909.65	1.54917	13667.3	MEF	0.372552	1000	1933.04	1029.12	2085.61	2006.74	2176.44	0.512833	776.998	MEF	c:\users\evan\skydrive\projects\12.lightsensorcharacterization\experiments\mux\mux_r02\measurements\flow\fcs\Beads148.fcs	0.8	36.94	36.8306	36.42	0.103893	FC002	Sisko	0.1	37.19	36.82	34.65	0.52041	mux_gfp_m01	16304
10.621	B0001	655.389	7	22.8744	174	22.29	660-LS	655.5	EO_23	Dynamic	4	240	480	mux_r02	1.13441	650	6361.06	9229.7	9935.83	6541.28	5853.64	1.41099	11271.3	MEF	0.357166	1000	2130.17	1095.77	2287.72	2196.16	2339.3	0.498945	817.095	MEF	c:\users\evan\skydrive\projects\12.lightsensorcharacterization\experiments\mux\mux_r02\measurements\flow\fcs\Beads149.fcs	0.8	36.94	36.8306	36.42	0.103893	FC002	Sisko	0.1	37.19	36.82	34.65	0.52041	mux_gfp_m01	16307
8.7	B0001	653.18	7	22.1519	192	22.0462	660-LS	653.5	EO_23	Dynamic	5	0	480	mux_r02	1.93449	650	1113.15	1114.87	1644.54	1046.53	792.793	1.0653	3181.35	MEF	0.269225	1000	3351.82	1302.15	3493.96	3416.75	3266.08	0.381108	940.662	MEF	c:\users\evan\skydrive\projects\12.lightsensorcharacterization\experiments\mux\mux_r02\measurements\flow\fcs\Beads150.fcs	0.8	36.94	36.8306	36.42	0.103893	FC002	Sisko	0.1	37.19	36.82	34.65	0.52041	mux_gfp_m01	16212
9.947	B0001	654.467	7	23.1343	151	22.4768	660-LS	654.5	EO_23	Dynamic	6	340	480	mux_r02	1.04003	650	10646.2	14568.1	16055.5	11611.5	15905.9	1.25463	16698.2	MEF	0.418737	1000	1700.68	1044.63	1895.87	1800.88	1721.46	0.580071	793.873	MEF	c:\users\evan\skydrive\projects\12.lightsensorcharacterization\experiments\mux\mux_r02\measurements\flow\fcs\Beads151.fcs	0.8	36.94	36.8306	36.42	0.103893	FC002	Sisko	0.1	37.19	36.82	34.65	0.52041	mux_gfp_m01	16299
8.119	B0001	654.079	7	22.2206	180	22.3287	660-LS	654	EO_23	Dynamic	1	120	480	mux_r02	1.32404	650	2287.49	2757.38	3510.87	2256.27	2214.89	1.22209	4648.54	MEF	0.305158	1000	2892.1	1257.56	3046.81	2984.37	2878.62	0.42138	929.759	MEF	c:\users\evan\skydrive\projects\12.lightsensorcharacterization\experiments\mux\mux_r02\measurements\flow\fcs\Beads152.fcs	0.8	36.94	36.8306	36.42	0.103893	FC002	Sisko	0.1	37.19	36.82	34.65	0.52041	mux_gfp_m01	16359
8.708	B0001	650.961	8	22.4325	237	22.5361	660-LS	651	EO_23	Dynamic	2	450	480	mux_r02	0.893251	650	18315.5	23828.6	26587	20047.2	24348.2	1.18863	23748.8	MEF	0.469416	1000	1434.81	1002.76	1642.51	1558.86	1476.74	0.643266	771.021	MEF	c:\users\evan\skydrive\projects\12.lightsensorcharacterization\experiments\mux\mux_r02\measurements\flow\fcs\Beads153.fcs	0.8	36.94	36.8306	36.42	0.103893	FC002	Sisko	0.1	37.19	36.82	34.65	0.52041	mux_gfp_m01	16301
9.323	B0001	652.246	7	22.3899	220	22.2529	660-LS	652	EO_23	Dynamic	3	200	480	mux_r02	1.40856	650	2616.46	3055.24	4139.51	2521.32	2019.08	1.21176	5830.74	MEF	0.338212	1000	2560.22	1263.75	2730.97	2654.17	2776.61	0.476137	923.646	MEF	c:\users\evan\skydrive\projects\12.lightsensorcharacterization\experiments\mux\mux_r02\measurements\flow\fcs\Beads154.fcs	0.8	36.94	36.8306	36.42	0.103893	FC002	Sisko	0.1	37.19	36.82	34.65	0.52041	mux_gfp_m01	16296
8.169	B0001	651.882	7	22.3256	248	22.2745	660-LS	652	EO_23	Dynamic	4	60	480	mux_r02	1.69148	650	1021.88	984.508	1500.73	954.014	743.056	1.03196	2538.45	MEF	0.287088	1000	3296.42	1327.54	3479.15	3416.75	3236.75	0.388538	998.822	MEF	c:\users\evan\skydrive\projects\12.lightsensorcharacterization\experiments\mux\mux_r02\measurements\flow\fcs\Beads155.fcs	0.8	36.94	36.8306	36.42	0.103893	FC002	Sisko	0.1	37.19	36.82	34.65	0.52041	mux_gfp_m01	16230
8.424	B0001	650.681	7	22.3211	190	22.4432	660-LS	651	EO_23	Dynamic	5	220	480	mux_r02	1.2493	650	3474.49	4493.53	5343.6	3422	2665.31	1.31313	6675.78	MEF	0.375608	1000	2320.7	1300.07	2527.2	2447.22	2339.3	0.531243	949.238	MEF	c:\users\evan\skydrive\projects\12.lightsensorcharacterization\experiments\mux\mux_r02\measurements\flow\fcs\Beads156.fcs	0.8	36.94	36.8306	36.42	0.103893	FC002	Sisko	0.1	37.19	36.82	34.65	0.52041	mux_gfp_m01	16364
8.236	B0001	653.775	7	22.2067	178	22.4654	660-LS	653.5	EO_23	Dynamic	6	420	480	mux_r02	1.02516	650	13977.5	21254.9	22032.7	15327.8	18964.2	1.38669	22587.1	MEF	0.476155	1000	1451.85	1021.01	1672.57	1572.98	1867.04	0.649094	796.402	MEF	c:\users\evan\skydrive\projects\12.lightsensorcharacterization\experiments\mux\mux_r02\measurements\flow\fcs\Beads157.fcs	0.8	36.94	36.8306	36.42	0.103893	FC002	Sisko	0.1	37.19	36.82	34.65	0.52041	mux_gfp_m01	16372
8.881	B0001	653.678	7	22.2727	176	22.3305	660-LS	653.5	EO_23	Dynamic	1	260	480	mux_r02	1.23322	650	5751.79	8931.59	9502.06	5693.33	6788	1.56878	11718.1	MEF	0.393857	1000	2081.79	1131.06	2257.13	2176.44	2216.06	0.519684	888.986	MEF	c:\users\evan\skydrive\projects\12.lightsensorcharacterization\experiments\mux\mux_r02\measurements\flow\fcs\Beads158.fcs	0.8	36.94	36.8306	36.42	0.103893	FC002	Sisko	0.1	37.19	36.82	34.65	0.52041	mux_gfp_m01	16353
8.445	B0001	651.628	7	22.557	218	21.8154	660-LS	651.5	EO_23	Dynamic	2	20	480	mux_r02	1.55935	650	1044.93	1012.23	1508.84	989.996	989.996	1.02246	2352.8	MEF	0.282235	1000	3365.88	1351.7	3551.68	3478.95	3416.75	0.388538	1002.41	MEF	c:\users\evan\skydrive\projects\12.lightsensorcharacterization\experiments\mux\mux_r02\measurements\flow\fcs\Beads159.fcs	0.8	36.94	36.8306	36.42	0.103893	FC002	Sisko	0.1	37.19	36.82	34.65	0.52041	mux_gfp_m01	16249
8.246	B0001	655.781	7	23.4164	177	22.5342	660-LS	655.5	EO_23	Dynamic	3	40	480	mux_r02	1.87779	650	1099.62	1098.53	1612.99	1036.89	1056.26	1.05945	3028.86	MEF	0.286697	1000	3361.74	1351.7	3544.1	3478.95	3386.07	0.388538	1016.08	MEF	c:\users\evan\skydrive\projects\12.lightsensorcharacterization\experiments\mux\mux_r02\measurements\flow\fcs\Beads160.fcs	0.8	36.94	36.8306	36.42	0.103893	FC002	Sisko	0.1	37.19	36.82	34.65	0.52041	mux_gfp_m01	16287
8.686	B0001	652.947	7	22.1032	219	22.5744	660-LS	653	EO_23	Dynamic	4	480	480	mux_r02	0.752086	650	32015.3	37663.5	43629.3	36250.7	36250.7	1.03897	32813	MEF	0.498864	1000	1372.29	1023	1600.33	1503.62	1768.68	0.680357	798.348	MEF	c:\users\evan\skydrive\projects\12.lightsensorcharacterization\experiments\mux\mux_r02\measurements\flow\fcs\Beads161.fcs	0.8	36.94	36.8306	36.42	0.103893	FC002	Sisko	0.1	37.19	36.82	34.65	0.52041	mux_gfp_m01	16364
8.83	B0001	655.803	7	23.151	159	22.4339	660-LS	655.5	EO_23	Dynamic	5	300	480	mux_r02	1.25967	650	5193.94	7822.15	8593.68	5001.38	3485.94	1.564	10825.2	MEF	0.425019	1000	1877.02	1203.83	2094.6	2006.74	2099.32	0.599895	890.245	MEF	c:\users\evan\skydrive\projects\12.lightsensorcharacterization\experiments\mux\mux_r02\measurements\flow\fcs\Beads162.fcs	0.8	36.94	36.8306	36.42	0.103893	FC002	Sisko	0.1	37.19	36.82	34.65	0.52041	mux_gfp_m01	16360
8.457	B0001	653.822	7	22.1963	212	22.1024	660-LS	654	EO_23	Dynamic	6	400	480	mux_r02	1.01745	650	13351	20293.7	20997.5	14634.6	17610.7	1.38669	21364	MEF	0.472387	1000	1435.49	1012.61	1644.7	1558.86	1752.8	0.649582	776.934	MEF	c:\users\evan\skydrive\projects\12.lightsensorcharacterization\experiments\mux\mux_r02\measurements\flow\fcs\Beads163.fcs	0.8	36.94	36.8306	36.42	0.103893	FC002	Sisko	0.1	37.19	36.82	34.65	0.52041	mux_gfp_m01	16360
7.866	B0001	654.952	7	22.1253	182	22.2099	660-LS	654.5	EO_23	Dynamic	1	360	480	mux_r02	0.955037	650	12290.6	16459.1	18011.8	13590.1	19498.2	1.21111	17201.9	MEF	0.432027	1000	1525.44	948.244	1700.78	1616.13	1817.19	0.586738	734.782	MEF	c:\users\evan\skydrive\projects\12.lightsensorcharacterization\experiments\mux\mux_r02\measurements\flow\fcs\Beads164.fcs	0.8	36.94	36.8306	36.42	0.103893	FC002	Sisko	0.1	37.19	36.82	34.65	0.52041	mux_gfp_m01	16289
8.452	B0001	655.947	7	23.4764	196	22.2999	660-LS	655.5	EO_23	Dynamic	2	160	480	mux_r02	1.44706	650	2233.51	2740.35	3581.01	2174.26	2407.3	1.26035	5181.95	MEF	0.325784	1000	2588.17	1226.22	2745.24	2678.22	2801.77	0.457848	894.358	MEF	c:\users\evan\skydrive\projects\12.lightsensorcharacterization\experiments\mux\mux_r02\measurements\flow\fcs\Beads165.fcs	0.8	36.94	36.8306	36.42	0.103893	FC002	Sisko	0.1	37.19	36.82	34.65	0.52041	mux_gfp_m01	16312
9.22	B0001	653.269	7	22.4614	211	22.2847	660-LS	653.5	EO_23	Dynamic	3	140	480	mux_r02	1.44141	650	2709.36	3548.01	4372.88	2665.31	3237.14	1.33118	6303.12	MEF	0.31031	1000	2684.6	1189.91	2827.14	2751.68	3011.42	0.432429	877.29	MEF	c:\users\evan\skydrive\projects\12.lightsensorcharacterization\experiments\mux\mux_r02\measurements\flow\fcs\Beads166.fcs	0.8	36.94	36.8306	36.42	0.103893	FC002	Sisko	0.1	37.19	36.82	34.65	0.52041	mux_gfp_m01	16280
8.326	B0001	656.586	7	23.2833	163	22.0811	660-LS	656.5	EO_23	Dynamic	4	180	480	mux_r02	1.49861	650	2204.57	2527.95	3478.61	2134.39	2665.31	1.18439	5213.07	MEF	0.340568	1000	2513.04	1241.15	2683.47	2606.72	2931.02	0.476137	913.904	MEF	c:\users\evan\skydrive\projects\12.lightsensorcharacterization\experiments\mux\mux_r02\measurements\flow\fcs\Beads167.fcs	0.8	36.94	36.8306	36.42	0.103893	FC002	Sisko	0.1	37.19	36.82	34.65	0.52041	mux_gfp_m01	16318
9.023	B0001	653.839	7	22.3751	211	22.1664	660-LS	654	EO_23	Dynamic	5	380	480	mux_r02	0.998635	650	12224.7	18785.6	19225.6	14102.7	17448.4	1.33206	19199.4	MEF	0.467764	1000	1364.01	922.664	1556.41	1463.47	1463.47	0.630461	728.032	MEF	c:\users\evan\skydrive\projects\12.lightsensorcharacterization\experiments\mux\mux_r02\measurements\flow\fcs\Beads168.fcs	0.8	36.94	36.8306	36.42	0.103893	FC002	Sisko	0.1	37.19	36.82	34.65	0.52041	mux_gfp_m01	16414
8.652	B0001	653.626	7	22.2871	184	22.3871	660-LS	653.5	EO_23	Dynamic	6	80	480	mux_r02	1.64796	650	1371.93	1463.48	2053.29	1306.85	1106.29	1.11985	3383.73	MEF	0.281606	1000	3347.45	1364.95	3502.57	3447.71	3295.67	0.395901	986.346	MEF	c:\users\evan\skydrive\projects\12.lightsensorcharacterization\experiments\mux\mux_r02\measurements\flow\fcs\Beads169.fcs	0.8	36.94	36.8306	36.42	0.103893	FC002	Sisko	0.1	37.19	36.82	34.65	0.52041	mux_gfp_m01	16412
8.163	B0001	652.871	7	22.2103	198	22.6161	660-LS	652.5	EO_24	Dynamic	1	450	480	mux_r02	1.2518	650	3167.87	3237.95	4543.82	3062.27	3267.24	1.05737	5687.93	MEF	0.45829	1000	1399.28	947.972	1588.26	1503.62	1675.5	0.630461	727.883	MEF	c:\users\evan\skydrive\projects\12.lightsensorcharacterization\experiments\mux\mux_r02\measurements\flow\fcs\Beads170.fcs	0.8	36.94	36.8306	36.42	0.103893	FC002	Janeway	0.1	37.19	36.82	34.65	0.52041	mux_gfp_m01	16366
7.644	B0001	652.656	7	22.5951	204	22.3968	660-LS	652.5	EO_24	Dynamic	2	380	480	mux_r02	1.23454	650	6500.12	9798.54	10466.3	6541.28	7377.68	1.49795	12921	MEF	0.481167	1000	1264.23	900.566	1459.76	1373.93	1361.59	0.655468	702.389	MEF	c:\users\evan\skydrive\projects\12.lightsensorcharacterization\experiments\mux\mux_r02\measurements\flow\fcs\Beads171.fcs	0.8	36.94	36.8306	36.42	0.103893	FC002	Janeway	0.1	37.19	36.82	34.65	0.52041	mux_gfp_m01	16388
8.694	B0001	653.047	7	22.0806	214	22.5199	660-LS	653	EO_24	Dynamic	3	300	480	mux_r02	0.759563	650	24032.4	28678.3	33072.4	27461.5	27461.5	1.04431	25120.6	MEF	0.370162	1000	2186.97	1204.78	2374.31	2297.48	2360.5	0.524393	878.88	MEF	c:\users\evan\skydrive\projects\12.lightsensorcharacterization\experiments\mux\mux_r02\measurements\flow\fcs\Beads172.fcs	0.8	36.94	36.8306	36.42	0.103893	FC002	Janeway	0.1	37.19	36.82	34.65	0.52041	mux_gfp_m01	16278
8.126	B0001	655.633	7	23.0634	164	21.7199	660-LS	655.5	EO_24	Dynamic	4	40	480	mux_r02	1.71063	650	1417.7	1446.91	2103.47	1356.14	945.224	1.06693	3598.27	MEF	0.5293	1000	974.843	814.139	1175.46	1106.49	1136.84	0.735784	622.174	MEF	c:\users\evan\skydrive\projects\12.lightsensorcharacterization\experiments\mux\mux_r02\measurements\flow\fcs\Beads173.fcs	0.8	36.94	36.8306	36.42	0.103893	FC002	Janeway	0.1	37.19	36.82	34.65	0.52041	mux_gfp_m01	16334
8.4	B0001	653.956	7	22.3006	174	22.4	660-LS	653.5	EO_24	Dynamic	5	200	480	mux_r02	1.12624	650	9860.53	15848	16320.8	10683.4	13464.9	1.48342	18381.1	MEF	0.442999	1000	1530.67	996.099	1730.13	1645.55	1784.7	0.60533	766.447	MEF	c:\users\evan\skydrive\projects\12.lightsensorcharacterization\experiments\mux\mux_r02\measurements\flow\fcs\Beads174.fcs	0.8	36.94	36.8306	36.42	0.103893	FC002	Janeway	0.1	37.19	36.82	34.65	0.52041	mux_gfp_m01	16298
8.383	B0001	656.521	7	22.5602	165	22.5664	660-LS	656.5	EO_24	Dynamic	6	320	480	mux_r02	0.764102	650	26502.4	34716.6	37495.1	30687.5	35258	1.1313	28650.1	MEF	0.40383	1000	1939.22	1147.23	2146.5	2061.78	2137.53	0.556424	866.823	MEF	c:\users\evan\skydrive\projects\12.lightsensorcharacterization\experiments\mux\mux_r02\measurements\flow\fcs\Beads175.fcs	0.8	36.94	36.8306	36.42	0.103893	FC002	Janeway	0.1	37.19	36.82	34.65	0.52041	mux_gfp_m01	16291
7.401	B0001	654.146	7	22.5019	199	22.7145	660-LS	654	EO_24	Dynamic	1	0	480	mux_r02	1.71094	650	1094.67	1016.11	1549.19	1046.53	936.516	0.970932	2650.56	MEF	0.589581	1000	901.528	917.224	1161.86	1086.71	1244.15	0.844037	685.011	MEF	c:\users\evan\skydrive\projects\12.lightsensorcharacterization\experiments\mux\mux_r02\measurements\flow\fcs\Beads176.fcs	0.8	36.94	36.8306	36.42	0.103893	FC002	Janeway	0.1	37.19	36.82	34.65	0.52041	mux_gfp_m01	16308
7.185	B0001	652.582	7	22.0506	203	22.7352	660-LS	652.5	EO_24	Dynamic	2	180	480	mux_r02	1.05478	650	12745.2	20905	20957.8	14366.2	17774.4	1.45515	22105.9	MEF	0.444647	1000	1721.82	1144.15	1942.82	1867.04	1867.04	0.612816	863.868	MEF	c:\users\evan\skydrive\projects\12.lightsensorcharacterization\experiments\mux\mux_r02\measurements\flow\fcs\Beads177.fcs	0.8	36.94	36.8306	36.42	0.103893	FC002	Janeway	0.1	37.19	36.82	34.65	0.52041	mux_gfp_m01	16333
7.852	B0001	651.287	7	22.5223	147	22.3835	660-LS	651.5	EO_24	Dynamic	3	480	480	mux_r02	1.00464	650	7927.63	11380.4	11724	8476.49	6979.13	1.34258	11778.4	MEF	0.460893	1000	1436.96	973.974	1637.48	1558.86	1503.62	0.6248	754.701	MEF	c:\users\evan\skydrive\projects\12.lightsensorcharacterization\experiments\mux\mux_r02\measurements\flow\fcs\Beads178.fcs	0.8	36.94	36.8306	36.42	0.103893	FC002	Janeway	0.1	37.19	36.82	34.65	0.52041	mux_gfp_m01	16278
7.24	B0001	655.148	7	23.1002	156	22.5021	660-LS	655	EO_24	Dynamic	4	360	480	mux_r02	1.0735	650	9763.74	15938.9	16010	10984.2	16053.8	1.45107	17186.7	MEF	0.482217	1000	1348.43	967.953	1563.22	1476.74	1706	0.655468	753.812	MEF	c:\users\evan\skydrive\projects\12.lightsensorcharacterization\experiments\mux\mux_r02\measurements\flow\fcs\Beads179.fcs	0.8	36.94	36.8306	36.42	0.103893	FC002	Janeway	0.1	37.19	36.82	34.65	0.52041	mux_gfp_m01	16308
7.182	B0001	653.076	7	22.0426	187	22.4444	660-LS	653	EO_24	Dynamic	5	100	480	mux_r02	0.920254	650	10186	14273.6	15040.6	11293.5	15470.3	1.26387	13841.2	MEF	0.397507	1000	1975.37	1143.62	2167.23	2080.47	2606.72	0.549696	861.49	MEF	c:\users\evan\skydrive\projects\12.lightsensorcharacterization\experiments\mux\mux_r02\measurements\flow\fcs\Beads180.fcs	0.8	36.94	36.8306	36.42	0.103893	FC002	Janeway	0.1	37.19	36.82	34.65	0.52041	mux_gfp_m01	16251
6.878	B0001	655.651	7	22.7752	173	22.576	660-LS	655.5	EO_24	Dynamic	6	160	480	mux_r02	0.909394	650	18556	29293.6	28867.3	21587.9	25738.7	1.35694	26251.7	MEF	0.421926	1000	1906.87	1201.48	2122.77	2024.92	2514.34	0.593346	895.651	MEF	c:\users\evan\skydrive\projects\12.lightsensorcharacterization\experiments\mux\mux_r02\measurements\flow\fcs\Beads181.fcs	0.8	36.94	36.8306	36.42	0.103893	FC002	Janeway	0.1	37.19	36.82	34.65	0.52041	mux_gfp_m01	16374
6.764	B0001	653.389	7	22.1882	204	22.2728	660-LS	653.5	EO_24	Dynamic	1	120	480	mux_r02	0.812028	650	19240.6	25443	27626.9	22195.8	24803.2	1.1463	22433.8	MEF	0.396602	1000	2121.25	1229.2	2331.2	2256.4	2425.24	0.54476	924.56	MEF	c:\users\evan\skydrive\projects\12.lightsensorcharacterization\experiments\mux\mux_r02\measurements\flow\fcs\Beads182.fcs	0.8	36.94	36.8306	36.42	0.103893	FC002	Janeway	0.1	37.19	36.82	34.65	0.52041	mux_gfp_m01	16319
7.007	B0001	651.941	7	22.5552	232	22.2412	660-LS	652	EO_24	Dynamic	2	20	480	mux_r02	1.61743	650	1038.18	961.219	1450.43	980.875	756.939	0.97996	2345.96	MEF	0.576187	1000	846.66	816.098	1073.49	1011.06	1116.52	0.807174	618.532	MEF	c:\users\evan\skydrive\projects\12.lightsensorcharacterization\experiments\mux\mux_r02\measurements\flow\fcs\Beads183.fcs	0.8	36.94	36.8306	36.42	0.103893	FC002	Janeway	0.1	37.19	36.82	34.65	0.52041	mux_gfp_m01	16204
6.544	B0001	655.048	7	22.7783	172	22.8586	660-LS	654.5	EO_24	Dynamic	3	80	480	mux_r02	1.08555	650	4294.92	6078.59	6629.24	4312.95	4156.19	1.40938	7196.36	MEF	0.426469	1000	1764.58	1117.84	1970.42	1883.95	2196.16	0.593346	840.324	MEF	c:\users\evan\skydrive\projects\12.lightsensorcharacterization\experiments\mux\mux_r02\measurements\flow\fcs\Beads184.fcs	0.8	36.94	36.8306	36.42	0.103893	FC002	Janeway	0.1	37.19	36.82	34.65	0.52041	mux_gfp_m01	16331
6.896	B0001	653.209	7	22.4231	189	22.4133	660-LS	653.5	EO_24	Dynamic	4	280	480	mux_r02	0.89418	650	14391	18964.1	20870.5	16053.8	21192	1.18128	18662	MEF	0.380455	1000	2193.22	1220.52	2387.12	2297.48	2606.72	0.531243	908.19	MEF	c:\users\evan\skydrive\projects\12.lightsensorcharacterization\experiments\mux\mux_r02\measurements\flow\fcs\Beads185.fcs	0.8	36.94	36.8306	36.42	0.103893	FC002	Janeway	0.1	37.19	36.82	34.65	0.52041	mux_gfp_m01	16246
6.924	B0001	653.568	7	22.0813	177	22.5266	660-LS	653.5	EO_24	Dynamic	5	340	480	mux_r02	0.949941	650	15707	24420.6	24554.8	17939.7	23247.1	1.36126	23325.6	MEF	0.453058	1000	1656.33	1125.19	1887.28	1800.88	1901.02	0.6248	855.047	MEF	c:\users\evan\skydrive\projects\12.lightsensorcharacterization\experiments\mux\mux_r02\measurements\flow\fcs\Beads186.fcs	0.8	36.94	36.8306	36.42	0.103893	FC002	Janeway	0.1	37.19	36.82	34.65	0.52041	mux_gfp_m01	16316
6.494	B0001	654.879	7	22.7502	175	22.4558	660-LS	655	EO_24	Dynamic	6	60	480	mux_r02	1.28799	650	2276.41	2720.48	3427.69	2277.25	1963.79	1.19463	4414.84	MEF	0.487847	1000	1319.93	977.666	1535.46	1450.33	1450.33	0.674097	749.071	MEF	c:\users\evan\skydrive\projects\12.lightsensorcharacterization\experiments\mux\mux_r02\measurements\flow\fcs\Beads187.fcs	0.8	36.94	36.8306	36.42	0.103893	FC002	Janeway	0.1	37.19	36.82	34.65	0.52041	mux_gfp_m01	16358
7.247	B0001	655.845	7	22.827	169	22.3133	660-LS	656	EO_24	Dynamic	1	220	480	mux_r02	1.29837	650	5802.26	8259.44	9290.13	5588.91	5588.91	1.47783	12062	MEF	0.44609	1000	1537.9	1006.88	1737.46	1645.55	1850.27	0.611879	775.066	MEF	c:\users\evan\skydrive\projects\12.lightsensorcharacterization\experiments\mux\mux_r02\measurements\flow\fcs\Beads188.fcs	0.8	36.94	36.8306	36.42	0.103893	FC002	Janeway	0.1	37.19	36.82	34.65	0.52041	mux_gfp_m01	16306
7.496	B0001	654.36	7	22.5	180	22.5072	660-LS	654	EO_24	Dynamic	2	420	480	mux_r02	1.50163	650	2550.13	2747.92	3829.14	2452.28	2429.68	1.12056	5749.97	MEF	0.500651	1000	1159.15	885.567	1363.29	1289.86	1337.25	0.68656	682.535	MEF	c:\users\evan\skydrive\projects\12.lightsensorcharacterization\experiments\mux\mux_r02\measurements\flow\fcs\Beads189.fcs	0.8	36.94	36.8306	36.42	0.103893	FC002	Janeway	0.1	37.19	36.82	34.65	0.52041	mux_gfp_m01	16318
6.811	B0001	653.18	7	22.0904	186	22.3906	660-LS	653.5	EO_24	Dynamic	3	140	480	mux_r02	0.890129	650	17691.7	27441.9	27122.2	20803.3	20803.3	1.31912	24142.2	MEF	0.404779	1000	1979.49	1192.82	2183.93	2118.34	2256.4	0.563092	884.011	MEF	c:\users\evan\skydrive\projects\12.lightsensorcharacterization\experiments\mux\mux_r02\measurements\flow\fcs\Beads190.fcs	0.8	36.94	36.8306	36.42	0.103893	FC002	Janeway	0.1	37.19	36.82	34.65	0.52041	mux_gfp_m01	16298
6.973	B0001	654.284	7	22.4328	185	22.5446	660-LS	654.5	EO_24	Dynamic	4	240	480	mux_r02	1.23483	650	5269.18	7050.76	8186.38	5094.83	3453.82	1.38391	10108.8	MEF	0.44587	1000	1629.15	1062.87	1835.53	1737.06	1850.27	0.611879	818.406	MEF	c:\users\evan\skydrive\projects\12.lightsensorcharacterization\experiments\mux\mux_r02\measurements\flow\fcs\Beads191.fcs	0.8	36.94	36.8306	36.42	0.103893	FC002	Janeway	0.1	37.19	36.82	34.65	0.52041	mux_gfp_m01	16308
7.977	B0001	654.702	7	22.7885	182	22.2534	660-LS	655	EO_24	Dynamic	5	260	480	mux_r02	1.07959	650	6827.7	8983.67	10171.3	6851.12	8244.36	1.31127	10980.8	MEF	0.402242	1000	1864.63	1096.64	2056.97	1970.86	1850.27	0.556424	827.4	MEF	c:\users\evan\skydrive\projects\12.lightsensorcharacterization\experiments\mux\mux_r02\measurements\flow\fcs\Beads192.fcs	0.8	36.94	36.8306	36.42	0.103893	FC002	Janeway	0.1	37.19	36.82	34.65	0.52041	mux_gfp_m01	16290
7.197	B0001	654.899	7	22.4722	164	22.3335	660-LS	654.5	EO_24	Dynamic	6	400	480	mux_r02	1.45243	650	3484.27	4353.04	5510.8	3328.29	3824	1.30789	8004.07	MEF	0.532133	1000	1115.38	939.603	1347.51	1266.8	1463.47	0.741713	717.054	MEF	c:\users\evan\skydrive\projects\12.lightsensorcharacterization\experiments\mux\mux_r02\measurements\flow\fcs\Beads193.fcs	0.8	36.94	36.8306	36.42	0.103893	FC002	Janeway	0.1	37.19	36.82	34.65	0.52041	mux_gfp_m01	16400
5.943	B0001	655.132	7	22.5628	177	23.2965	660-LS	655.5	EO_21	Dynamic	1	0	480	mux_r05	0.913329	650	24552.8	35200.2	36602.7	27166.9	28977.1	1.2957	33430.3	MEF	0.46363	1000	1769.97	1248.24	2018.62	1905.16	1957.4	0.655186	935.892	MEF	c:\users\evan\skydrive\projects\12.lightsensorcharacterization\experiments\mux\mux_r05\measurements\flow\fcs\Cells002.fcs	0.8	36.92	36.8536	36.66	0.0427637	FC002	Kirk	0.1	37.28	37.2038	36.76	0.0837867	mux_gfp_m01	16701
6.21	B0001	653.26	7	22.1719	174	22.5797	660-LS	653	EO_21	Dynamic	2	220	480	mux_r05	1.31672	650	8820.44	11777.2	13827.6	8745.02	9327.75	1.34673	18207.1	MEF	0.386607	1000	1995.84	1121.27	2169.87	2084.92	1905.16	0.537802	838.884	MEF	c:\users\evan\skydrive\projects\12.lightsensorcharacterization\experiments\mux\mux_r05\measurements\flow\fcs\Cells003.fcs	0.8	36.92	36.8536	36.66	0.0427637	FC002	Kirk	0.1	37.28	37.2038	36.76	0.0837867	mux_gfp_m01	16687
6.276	B0001	651.923	7	22.1414	199	22.8951	660-LS	652	EO_21	Dynamic	3	20	480	mux_r05	0.751802	650	34840	39715.8	46194.1	37854.8	37854.8	1.04916	34728.8	MEF	0.407771	1000	1873.22	1098.54	2059.77	1975.13	1854.32	0.556186	839.914	MEF	c:\users\evan\skydrive\projects\12.lightsensorcharacterization\experiments\mux\mux_r05\measurements\flow\fcs\Cells004.fcs	0.8	36.92	36.8536	36.66	0.0427637	FC002	Kirk	0.1	37.28	37.2038	36.76	0.0837867	mux_gfp_m01	16585
10.942	B0001	654.342	7	22.6192	163	22.8791	660-LS	654	EO_21	Dynamic	4	480	480	mux_r05	0.677663	650	57142.7	57847.5	79932.6	72157.2	70839.5	0.801686	54167.4	MEF	0.433946	1000	1660.56	1039.59	1872.25	1804.84	1740.91	0.576004	812.453	MEF	c:\users\evan\skydrive\projects\12.lightsensorcharacterization\experiments\mux\mux_r05\measurements\flow\fcs\Cells005.fcs	0.8	36.92	36.8536	36.66	0.0427637	FC002	Kirk	0.1	37.28	37.2038	36.76	0.0837867	mux_gfp_m01	16964
10.738	B0001	656.461	7	23.4667	177	22.6557	660-LS	656	EO_21	Dynamic	5	380	480	mux_r05	0.653186	650	47890.5	44710.4	59813.3	52747.6	67028.8	0.847629	39069.2	MEF	0.448939	1000	1286.92	809.421	1440.56	1364.75	1440.61	0.593091	646.723	MEF	c:\users\evan\skydrive\projects\12.lightsensorcharacterization\experiments\mux\mux_r05\measurements\flow\fcs\Cells006.fcs	0.8	36.92	36.8536	36.66	0.0427637	FC002	Kirk	0.1	37.28	37.2038	36.76	0.0837867	mux_gfp_m01	16801
9.435	B0001	652.168	7	22.0601	226	22.2447	660-LS	652.5	EO_21	Dynamic	6	80	480	mux_r05	0.596583	650	69287.9	53482.1	83135.2	74866.7	79122.9	0.714364	49597.1	MEF	0.340404	1000	2585.28	1277.24	2758.04	2659.57	2386.84	0.480244	938.849	MEF	c:\users\evan\skydrive\projects\12.lightsensorcharacterization\experiments\mux\mux_r05\measurements\flow\fcs\Cells007.fcs	0.8	36.92	36.8536	36.66	0.0427637	FC002	Kirk	0.1	37.28	37.2038	36.76	0.0837867	mux_gfp_m01	16532
6.904	B0001	655.873	7	22.977	181	22.7843	660-LS	655.5	EO_21	Dynamic	1	360	480	mux_r05	0.79543	650	26647.2	32482.2	36653.7	29245.4	25004.6	1.11068	29155.4	MEF	0.481553	1000	1211.13	854.751	1392.26	1316.41	1480.11	0.649305	670.447	MEF	c:\users\evan\skydrive\projects\12.lightsensorcharacterization\experiments\mux\mux_r05\measurements\flow\fcs\Cells008.fcs	0.8	36.92	36.8536	36.66	0.0427637	FC002	Kirk	0.1	37.28	37.2038	36.76	0.0837867	mux_gfp_m01	16600
6.44	B0001	655.438	7	23.1629	163	22.6911	660-LS	655.5	EO_21	Dynamic	2	260	480	mux_r05	1.19192	650	6855.35	8631.6	10310.1	6632.74	5938.35	1.30136	12288.8	MEF	0.426847	1000	1542.68	939.168	1717.51	1634.43	1788.64	0.574615	733.115	MEF	c:\users\evan\skydrive\projects\12.lightsensorcharacterization\experiments\mux\mux_r05\measurements\flow\fcs\Cells009.fcs	0.8	36.92	36.8536	36.66	0.0427637	FC002	Kirk	0.1	37.28	37.2038	36.76	0.0837867	mux_gfp_m01	16651
6.223	B0001	652.334	7	22.5133	206	22.4792	660-LS	652.5	EO_21	Dynamic	3	140	480	mux_r05	0.878988	650	30469.8	45478.4	45763.6	35164.4	64010.4	1.29331	40225.6	MEF	0.348427	1000	2710.44	1380.38	2921.57	2858.49	2936.86	0.482907	1017.96	MEF	c:\users\evan\skydrive\projects\12.lightsensorcharacterization\experiments\mux\mux_r05\measurements\flow\fcs\Cells010.fcs	0.8	36.92	36.8536	36.66	0.0427637	FC002	Kirk	0.1	37.28	37.2038	36.76	0.0837867	mux_gfp_m01	16640
6.474	B0001	654.819	7	22.6047	169	22.7773	660-LS	655	EO_21	Dynamic	4	340	480	mux_r05	0.94838	650	15821.8	22036.8	23968.2	17944.8	22803.2	1.22803	22731	MEF	0.514506	1000	1164.32	903.083	1370.13	1281.28	1562.38	0.70483	704.942	MEF	c:\users\evan\skydrive\projects\12.lightsensorcharacterization\experiments\mux\mux_r05\measurements\flow\fcs\Cells011.fcs	0.8	36.92	36.8536	36.66	0.0427637	FC002	Kirk	0.1	37.28	37.2038	36.76	0.0837867	mux_gfp_m01	16772
6.423	B0001	652.016	7	22.6752	241	22.0938	660-LS	652	EO_21	Dynamic	5	100	480	mux_r05	0.722206	650	46726.6	52912.3	63454.9	55235	77678	0.95795	45827.5	MEF	0.365789	1000	2660.9	1419.71	2896.67	2832.83	3100.11	0.501164	1059.57	MEF	c:\users\evan\skydrive\projects\12.lightsensorcharacterization\experiments\mux\mux_r05\measurements\flow\fcs\Cells012.fcs	0.8	36.92	36.8536	36.66	0.0427637	FC002	Kirk	0.1	37.28	37.2038	36.76	0.0837867	mux_gfp_m01	16658
6.094	B0001	654.153	7	22.5861	191	22.7444	660-LS	654	EO_21	Dynamic	6	320	480	mux_r05	1.01136	650	13195.2	18263.4	20076.8	14252.2	16979.5	1.28145	20304.9	MEF	0.492438	1000	1244.34	911.324	1445.42	1364.75	1402.17	0.667759	711.78	MEF	c:\users\evan\skydrive\projects\12.lightsensorcharacterization\experiments\mux\mux_r05\measurements\flow\fcs\Cells013.fcs	0.8	36.92	36.8536	36.66	0.0427637	FC002	Kirk	0.1	37.28	37.2038	36.76	0.0837867	mux_gfp_m01	16753
6.668	B0001	651.251	8	22.0179	220	22.4922	660-LS	652	EO_21	Dynamic	1	40	480	mux_r05	0.711243	650	40664.4	45239.5	54082.2	46792.2	57839.6	0.966819	38465.6	MEF	0.397132	1000	2053.96	1187.65	2256.3	2181.06	2261.15	0.544528	896.046	MEF	c:\users\evan\skydrive\projects\12.lightsensorcharacterization\experiments\mux\mux_r05\measurements\flow\fcs\Cells014.fcs	0.8	36.92	36.8536	36.66	0.0427637	FC002	Kirk	0.1	37.28	37.2038	36.76	0.0837867	mux_gfp_m01	16532
6.431	B0001	653.092	7	22.7834	194	22.5087	660-LS	653	EO_21	Dynamic	2	160	480	mux_r05	1.00181	650	20875.2	33469.4	33435.8	23227.4	30343.6	1.44094	33496.3	MEF	0.35753	1000	2510.25	1302.7	2706.17	2635.7	2832.83	0.494254	967.538	MEF	c:\users\evan\skydrive\projects\12.lightsensorcharacterization\experiments\mux\mux_r05\measurements\flow\fcs\Cells015.fcs	0.8	36.92	36.8536	36.66	0.0427637	FC002	Kirk	0.1	37.28	37.2038	36.76	0.0837867	mux_gfp_m01	16560
6.596	B0001	655.703	7	23.1855	174	22.8391	660-LS	655.5	EO_21	Dynamic	3	420	480	mux_r05	0.671818	650	45547	48947.4	59686	53235.9	59461	0.919443	40098.1	MEF	0.500319	1000	1300.45	944.79	1505.28	1414.87	1694.45	0.667759	753.118	MEF	c:\users\evan\skydrive\projects\12.lightsensorcharacterization\experiments\mux\mux_r05\measurements\flow\fcs\Cells016.fcs	0.8	36.92	36.8536	36.66	0.0427637	FC002	Kirk	0.1	37.28	37.2038	36.76	0.0837867	mux_gfp_m01	16573
6.567	B0001	655.572	7	23.0511	174	22.4774	660-LS	655.5	EO_21	Dynamic	4	60	480	mux_r05	0.684384	650	47931.3	49272.3	61673.8	53728.8	68907.8	0.917056	42208.6	MEF	0.375141	1000	2328.07	1290.51	2521.34	2430.27	2635.7	0.531015	945.857	MEF	c:\users\evan\skydrive\projects\12.lightsensorcharacterization\experiments\mux\mux_r05\measurements\flow\fcs\Cells017.fcs	0.8	36.92	36.8536	36.66	0.0427637	FC002	Kirk	0.1	37.28	37.2038	36.76	0.0837867	mux_gfp_m01	16509
6.37	B0001	653.592	7	22.2577	185	22.6394	660-LS	653.5	EO_21	Dynamic	5	200	480	mux_r05	1.24015	650	9140.4	13029.3	14587.2	9115.4	9414.11	1.42937	18090.4	MEF	0.367039	1000	2175.84	1159.1	2345.61	2261.15	2181.06	0.512614	860.93	MEF	c:\users\evan\skydrive\projects\12.lightsensorcharacterization\experiments\mux\mux_r05\measurements\flow\fcs\Cells018.fcs	0.8	36.92	36.8536	36.66	0.0427637	FC002	Kirk	0.1	37.28	37.2038	36.76	0.0837867	mux_gfp_m01	16544
6.114	B0001	655.201	7	22.4441	172	22.6587	660-LS	655	EO_21	Dynamic	6	450	480	mux_r05	0.667627	650	51492.6	51414.2	66755	59461	57309	0.864671	44567.4	MEF	0.472933	1000	1416.71	986.646	1620.52	1520.69	1440.61	0.648814	766.397	MEF	c:\users\evan\skydrive\projects\12.lightsensorcharacterization\experiments\mux\mux_r05\measurements\flow\fcs\Cells019.fcs	0.8	36.92	36.8536	36.66	0.0427637	FC002	Kirk	0.1	37.28	37.2038	36.76	0.0837867	mux_gfp_m01	16708
6.35	B0001	654.439	7	22.228	187	22.588	660-LS	654	EO_21	Dynamic	1	280	480	mux_r05	1.18206	650	7338.07	9453.05	10931	7340.37	7686.51	1.28782	12921.1	MEF	0.445633	1000	1368.14	869.961	1542.85	1466.83	1493.52	0.593091	687.547	MEF	c:\users\evan\skydrive\projects\12.lightsensorcharacterization\experiments\mux\mux_r05\measurements\flow\fcs\Cells020.fcs	0.8	36.92	36.8536	36.66	0.0427637	FC002	Kirk	0.1	37.28	37.2038	36.76	0.0837867	mux_gfp_m01	16577
6.573	B0001	655.903	7	22.7624	168	22.7134	660-LS	655.5	EO_21	Dynamic	2	400	480	mux_r05	0.668024	650	43178.8	43579.8	55030.4	48103.9	58915.5	0.905953	36761.6	MEF	0.476309	1000	1276.68	885.469	1457.86	1377.11	1520.69	0.64299	694.394	MEF	c:\users\evan\skydrive\projects\12.lightsensorcharacterization\experiments\mux\mux_r05\measurements\flow\fcs\Cells021.fcs	0.8	36.92	36.8536	36.66	0.0427637	FC002	Kirk	0.1	37.28	37.2038	36.76	0.0837867	mux_gfp_m01	16475
6.481	B0001	656.611	7	23.2289	174	22.685	660-LS	656	EO_21	Dynamic	3	240	480	mux_r05	1.36059	650	6169.44	7493.67	9276.59	5829.9	3677.46	1.28538	12621.6	MEF	0.407132	1000	1689.45	1006.74	1854.98	1772.59	2220.74	0.56795	755.219	MEF	c:\users\evan\skydrive\projects\12.lightsensorcharacterization\experiments\mux\mux_r05\measurements\flow\fcs\Cells022.fcs	0.8	36.92	36.8536	36.66	0.0427637	FC002	Kirk	0.1	37.28	37.2038	36.76	0.0837867	mux_gfp_m01	16503
7.793	B0001	655.32	7	22.4965	183	22.933	660-LS	655.5	EO_21	Dynamic	4	300	480	mux_r05	1.10026	650	11455	14519.8	16851.4	11853.2	12997.5	1.22497	18540.9	MEF	0.467149	1000	1261.19	861.027	1433.58	1364.75	1304.59	0.630904	669.693	MEF	c:\users\evan\skydrive\projects\12.lightsensorcharacterization\experiments\mux\mux_r05\measurements\flow\fcs\Cells023.fcs	0.8	36.92	36.8536	36.66	0.0427637	FC002	Kirk	0.1	37.28	37.2038	36.76	0.0837867	mux_gfp_m01	16429
11.286	B0001	655.314	7	22.9392	185	22.8549	660-LS	655.5	EO_21	Dynamic	5	180	480	mux_r05	0.939198	650	27149.7	36974.9	40261.5	28711.3	27166.9	1.28782	37813.5	MEF	0.34519	1000	2447.49	1209.98	2619.81	2519.52	2884.38	0.480244	904.333	MEF	c:\users\evan\skydrive\projects\12.lightsensorcharacterization\experiments\mux\mux_r05\measurements\flow\fcs\Cells024.fcs	0.8	36.92	36.8536	36.66	0.0427637	FC002	Kirk	0.1	37.28	37.2038	36.76	0.0837867	mux_gfp_m01	16544
5.824	B0001	656.109	7	23.0659	177	22.4935	660-LS	656	EO_21	Dynamic	6	120	480	mux_r05	0.776162	650	38124.8	48714.7	52826.9	44685	74866.7	1.09018	41002.3	MEF	0.34989	1000	2641.13	1331.49	2830.18	2732.49	2732.49	0.48728	990.253	MEF	c:\users\evan\skydrive\projects\12.lightsensorcharacterization\experiments\mux\mux_r05\measurements\flow\fcs\Cells025.fcs	0.8	36.92	36.8536	36.66	0.0427637	FC002	Kirk	0.1	37.28	37.2038	36.76	0.0837867	mux_gfp_m01	16545
5.786	B0001	652.716	7	22.5747	204	22.8236	660-LS	653	EO_22	Dynamic	1	60	480	mux_r05	1.51732	650	1201.54	1150.29	1720.1	1130.47	889.609	1.01754	2609.94	MEF	0.380947	1000	1931.74	1063.68	2111.66	2029.28	2142.08	0.524167	804.432	MEF	c:\users\evan\skydrive\projects\12.lightsensorcharacterization\experiments\mux\mux_r05\measurements\flow\fcs\Cells026.fcs	0.8	36.92	36.8536	36.66	0.0427637	FC002	Picard	0.1	37.28	37.2038	36.76	0.0837867	mux_gfp_m01	16536
10.66	B0001	655.279	7	22.5683	170	22.7316	660-LS	655	EO_22	Dynamic	2	300	480	mux_r05	1.26535	650	7937.55	11627.2	12922.2	8048.98	11636.7	1.44456	16351.1	MEF	0.424373	1000	1361.34	801.248	1505.18	1427.68	1480.11	0.561223	638.756	MEF	c:\users\evan\skydrive\projects\12.lightsensorcharacterization\experiments\mux\mux_r05\measurements\flow\fcs\Cells027.fcs	0.8	36.92	36.8536	36.66	0.0427637	FC002	Picard	0.1	37.28	37.2038	36.76	0.0837867	mux_gfp_m01	16639
10.018	B0001	655.815	7	22.8315	164	22.7449	660-LS	655.5	EO_22	Dynamic	3	140	480	mux_r05	1.57523	650	3436.59	4600.56	5768.12	3262.26	4261.71	1.41024	9086.11	MEF	0.328487	1000	2439.21	1127.24	2607.86	2542.34	2807.41	0.443388	856.648	MEF	c:\users\evan\skydrive\projects\12.lightsensorcharacterization\experiments\mux\mux_r05\measurements\flow\fcs\Cells028.fcs	0.8	36.92	36.8536	36.66	0.0427637	FC002	Picard	0.1	37.28	37.2038	36.76	0.0837867	mux_gfp_m01	16595
9.981	B0001	654.263	7	22.4214	184	22.4734	660-LS	654.5	EO_22	Dynamic	4	280	480	mux_r05	1.13223	650	9017.65	13480.6	14527.3	9501.26	14651.7	1.41883	16448.2	MEF	0.397848	1000	1562.23	867.907	1707.66	1634.43	1756.68	0.531015	679.388	MEF	c:\users\evan\skydrive\projects\12.lightsensorcharacterization\experiments\mux\mux_r05\measurements\flow\fcs\Cells029.fcs	0.8	36.92	36.8536	36.66	0.0427637	FC002	Picard	0.1	37.28	37.2038	36.76	0.0837867	mux_gfp_m01	16464
10.709	B0001	652.765	7	22.6142	239	22.6919	660-LS	652.5	EO_22	Dynamic	5	480	480	mux_r05	0.611761	650	54649.2	48648.4	67703.3	60567.1	59461	0.803215	41418.3	MEF	0.401594	1000	1725.26	970.646	1884.88	1788.64	1905.16	0.542673	756.958	MEF	c:\users\evan\skydrive\projects\12.lightsensorcharacterization\experiments\mux\mux_r05\measurements\flow\fcs\Cells030.fcs	0.8	36.92	36.8536	36.66	0.0427637	FC002	Picard	0.1	37.28	37.2038	36.76	0.0837867	mux_gfp_m01	16464
7.548	B0001	655.411	7	22.7983	185	22.5724	660-LS	655.5	EO_22	Dynamic	6	400	480	mux_r05	0.946053	650	16958.8	22897.6	25281.1	18791	19677.1	1.21854	23917.3	MEF	0.484842	1000	1065.2	746.064	1226.84	1160.3	1316.41	0.64299	594.823	MEF	c:\users\evan\skydrive\projects\12.lightsensorcharacterization\experiments\mux\mux_r05\measurements\flow\fcs\Cells031.fcs	0.8	36.92	36.8536	36.66	0.0427637	FC002	Picard	0.1	37.28	37.2038	36.76	0.0837867	mux_gfp_m01	16477
6.075	B0001	655.478	7	23.0615	191	22.8455	660-LS	655	EO_22	Dynamic	1	100	480	mux_r05	1.3927	650	2047.71	2253.94	3031.9	2020.23	2474.29	1.11568	4222.51	MEF	0.334582	1000	2394.23	1160.28	2547.64	2474.49	2588.6	0.468897	852.393	MEF	c:\users\evan\skydrive\projects\12.lightsensorcharacterization\experiments\mux\mux_r05\measurements\flow\fcs\Cells032.fcs	0.8	36.92	36.8536	36.66	0.0427637	FC002	Picard	0.1	37.28	37.2038	36.76	0.0837867	mux_gfp_m01	16466
6.402	B0001	654.398	7	22.383	173	22.6671	660-LS	654.5	EO_22	Dynamic	2	40	480	mux_r05	1.76049	650	1165.42	1072.45	1650.08	1099.64	849.548	0.975267	2904.96	MEF	0.39876	1000	1792.64	1037.42	1972.65	1888.06	1679.24	0.54946	786.613	MEF	c:\users\evan\skydrive\projects\12.lightsensorcharacterization\experiments\mux\mux_r05\measurements\flow\fcs\Cells033.fcs	0.8	36.92	36.8536	36.66	0.0427637	FC002	Picard	0.1	37.28	37.2038	36.76	0.0837867	mux_gfp_m01	16459
8.422	B0001	654.14	7	23.0144	153	22.6268	660-LS	654	EO_22	Dynamic	3	240	480	mux_r05	1.12072	650	7198.7	10436.6	11184.1	7408.33	7686.51	1.40877	12534.3	MEF	0.382135	1000	1830.49	998.623	1996.13	1922.42	1975.13	0.519462	762.79	MEF	c:\users\evan\skydrive\projects\12.lightsensorcharacterization\experiments\mux\mux_r05\measurements\flow\fcs\Cells034.fcs	0.8	36.92	36.8536	36.66	0.0427637	FC002	Picard	0.1	37.28	37.2038	36.76	0.0837867	mux_gfp_m01	16484
8.581	B0001	655.572	7	23.2633	176	22.9784	660-LS	655.5	EO_22	Dynamic	4	340	480	mux_r05	0.938371	650	15373.2	18855	22074.7	16669.4	16979.5	1.13112	20714.3	MEF	0.465995	1000	1206.75	790.747	1366.68	1292.88	1352.5	0.611615	636.866	MEF	c:\users\evan\skydrive\projects\12.lightsensorcharacterization\experiments\mux\mux_r05\measurements\flow\fcs\Cells035.fcs	0.8	36.92	36.8536	36.66	0.0427637	FC002	Picard	0.1	37.28	37.2038	36.76	0.0837867	mux_gfp_m01	16459
6.492	B0001	653	7	22.215	198	22.6965	660-LS	653	EO_22	Dynamic	5	80	480	mux_r05	1.65965	650	1367.95	1348.42	1928.37	1322.2	1436.54	1.01983	3200.43	MEF	0.360185	1000	2159.77	1117.58	2327.05	2240.86	2240.86	0.49873	838.168	MEF	c:\users\evan\skydrive\projects\12.lightsensorcharacterization\experiments\mux\mux_r05\measurements\flow\fcs\Cells036.fcs	0.8	36.92	36.8536	36.66	0.0427637	FC002	Picard	0.1	37.28	37.2038	36.76	0.0837867	mux_gfp_m01	16444
6.457	B0001	654.229	7	22.2285	173	22.8844	660-LS	654.5	EO_22	Dynamic	6	450	480	mux_r05	0.882171	650	20994.8	27112.8	30175.2	22594.1	26917.7	1.2	26619.7	MEF	0.474499	1000	1317.28	917.986	1507.12	1427.68	1453.66	0.64299	715.127	MEF	c:\users\evan\skydrive\projects\12.lightsensorcharacterization\experiments\mux\mux_r05\measurements\flow\fcs\Cells037.fcs	0.8	36.92	36.8536	36.66	0.0427637	FC002	Picard	0.1	37.28	37.2038	36.76	0.0837867	mux_gfp_m01	16614
6.275	B0001	655.869	7	23.066	172	22.8272	660-LS	655.5	EO_22	Dynamic	1	380	480	mux_r05	0.943902	650	16891	24791.4	26008.9	19317.7	30908	1.28335	24549.9	MEF	0.509388	1000	1165.43	879.298	1366.85	1281.28	1520.69	0.686266	696.259	MEF	c:\users\evan\skydrive\projects\12.lightsensorcharacterization\experiments\mux\mux_r05\measurements\flow\fcs\Cells038.fcs	0.8	36.92	36.8536	36.66	0.0427637	FC002	Picard	0.1	37.28	37.2038	36.76	0.0837867	mux_gfp_m01	16745
6.846	B0001	655.047	7	22.8774	177	22.658	660-LS	655	EO_22	Dynamic	2	420	480	mux_r05	0.997639	650	14745.9	20809.3	22366.5	15918.7	15484.7	1.30722	22313.7	MEF	0.483825	1000	1154.04	817.073	1328.4	1258.38	1304.59	0.649305	642.712	MEF	c:\users\evan\skydrive\projects\12.lightsensorcharacterization\experiments\mux\mux_r05\measurements\flow\fcs\Cells039.fcs	0.8	36.92	36.8536	36.66	0.0427637	FC002	Picard	0.1	37.28	37.2038	36.76	0.0837867	mux_gfp_m01	16549
6.757	B0001	652.76	7	22.2654	190	23.1809	660-LS	652.5	EO_22	Dynamic	3	360	480	mux_r05	0.927068	650	13812.9	18426	20162.8	15342.6	16214.8	1.20097	18692.3	MEF	0.50099	1000	1095.77	825.518	1274.2	1192.12	1340.36	0.692482	638.363	MEF	c:\users\evan\skydrive\projects\12.lightsensorcharacterization\experiments\mux\mux_r05\measurements\flow\fcs\Cells040.fcs	0.8	36.92	36.8536	36.66	0.0427637	FC002	Picard	0.1	37.28	37.2038	36.76	0.0837867	mux_gfp_m01	16584
6.584	B0001	655.587	7	22.8695	178	22.9141	660-LS	655	EO_22	Dynamic	4	20	480	mux_r05	1.65157	650	1135.32	1020.73	1600.31	1069.66	889.609	0.954258	2643.02	MEF	0.411577	1000	1646.48	956.559	1818.91	1725.28	1664.17	0.554436	748.622	MEF	c:\users\evan\skydrive\projects\12.lightsensorcharacterization\experiments\mux\mux_r05\measurements\flow\fcs\Cells041.fcs	0.8	36.92	36.8536	36.66	0.0427637	FC002	Picard	0.1	37.28	37.2038	36.76	0.0837867	mux_gfp_m01	16502
6.443	B0001	652.568	7	22.1728	209	22.77	660-LS	652.5	EO_22	Dynamic	5	160	480	mux_r05	1.39305	650	2561.71	3103.42	4055.8	2474.29	2154.85	1.25427	5649.93	MEF	0.340161	1000	2417.82	1170.79	2577.66	2496.9	2474.49	0.468897	876.821	MEF	c:\users\evan\skydrive\projects\12.lightsensorcharacterization\experiments\mux\mux_r05\measurements\flow\fcs\Cells042.fcs	0.8	36.92	36.8536	36.66	0.0427637	FC002	Picard	0.1	37.28	37.2038	36.76	0.0837867	mux_gfp_m01	16595
6.926	B0001	654.334	7	23.0978	166	22.9121	660-LS	654	EO_22	Dynamic	6	0	480	mux_r05	1.99361	650	1196.21	1109.3	1704.92	1130.47	1183.78	0.981271	3398.95	MEF	0.42444	1000	1436.9	891.863	1599.99	1534.46	1389.58	0.581221	679.099	MEF	c:\users\evan\skydrive\projects\12.lightsensorcharacterization\experiments\mux\mux_r05\measurements\flow\fcs\Cells043.fcs	0.8	36.92	36.8536	36.66	0.0427637	FC002	Picard	0.1	37.28	37.2038	36.76	0.0837867	mux_gfp_m01	16500
5.991	B0001	655.573	7	23.1291	165	22.9461	660-LS	655.5	EO_22	Dynamic	1	320	480	mux_r05	1.10339	650	6541.61	8786.44	9901.33	6451.88	5316.66	1.36184	10925.1	MEF	0.462431	1000	1232.72	821.045	1400.07	1328.33	1534.46	0.618103	647.434	MEF	c:\users\evan\skydrive\projects\12.lightsensorcharacterization\experiments\mux\mux_r05\measurements\flow\fcs\Cells044.fcs	0.8	36.92	36.8536	36.66	0.0427637	FC002	Picard	0.1	37.28	37.2038	36.76	0.0837867	mux_gfp_m01	16635
7.935	B0001	653.121	7	22.3712	194	22.7474	660-LS	653	EO_22	Dynamic	2	200	480	mux_r05	1.42302	650	3395.89	3899.78	5297.66	3232.34	3292.46	1.20649	7538.66	MEF	0.340747	1000	2116.07	1022.69	2251.63	2161.48	2084.92	0.473144	767.236	MEF	c:\users\evan\skydrive\projects\12.lightsensorcharacterization\experiments\mux\mux_r05\measurements\flow\fcs\Cells045.fcs	0.8	36.92	36.8536	36.66	0.0427637	FC002	Picard	0.1	37.28	37.2038	36.76	0.0837867	mux_gfp_m01	16427
8.762	B0001	653.133	7	22.5296	179	22.8329	660-LS	653	EO_22	Dynamic	3	180	480	mux_r05	1.525	650	3192.62	3907.48	5223.18	2975.06	2841.09	1.31341	7965.34	MEF	0.318853	1000	2307.98	1022.44	2438.39	2365.42	2519.52	0.432244	777.487	MEF	c:\users\evan\skydrive\projects\12.lightsensorcharacterization\experiments\mux\mux_r05\measurements\flow\fcs\Cells046.fcs	0.8	36.92	36.8536	36.66	0.0427637	FC002	Picard	0.1	37.28	37.2038	36.76	0.0837867	mux_gfp_m01	16336
8.858	B0001	652.835	7	22.0955	211	22.6901	660-LS	653.5	EO_22	Dynamic	4	260	480	mux_r05	1.12736	650	8622.18	12598.3	13394.1	8825.99	6632.74	1.42741	15100	MEF	0.372431	1000	1636.69	849.198	1764.23	1694.45	1837.68	0.501164	657.054	MEF	c:\users\evan\skydrive\projects\12.lightsensorcharacterization\experiments\mux\mux_r05\measurements\flow\fcs\Cells047.fcs	0.8	36.92	36.8536	36.66	0.0427637	FC002	Picard	0.1	37.28	37.2038	36.76	0.0837867	mux_gfp_m01	16349
7.724	B0001	654.108	7	22.3504	177	22.8669	660-LS	654.5	EO_22	Dynamic	5	120	480	mux_r05	1.40072	650	2727.17	3340.86	4254.97	2663.6	2763.62	1.25427	5960.01	MEF	0.347888	1000	2283.9	1129.32	2471.61	2408.46	2588.6	0.468897	859.843	MEF	c:\users\evan\skydrive\projects\12.lightsensorcharacterization\experiments\mux\mux_r05\measurements\flow\fcs\Cells048.fcs	0.8	36.92	36.8536	36.66	0.0427637	FC002	Picard	0.1	37.28	37.2038	36.76	0.0837867	mux_gfp_m01	16420
7.14	B0001	653.892	7	22.8242	192	22.5299	660-LS	653.5	EO_22	Dynamic	6	220	480	mux_r05	1.16789	650	4389.02	5404.79	6530.59	4261.71	3610.3	1.26822	7627.01	MEF	0.3624	1000	1874.92	945.241	2017.77	1939.83	2066.2	0.48728	731.238	MEF	c:\users\evan\skydrive\projects\12.lightsensorcharacterization\experiments\mux\mux_r05\measurements\flow\fcs\Cells049.fcs	0.8	36.92	36.8536	36.66	0.0427637	FC002	Picard	0.1	37.28	37.2038	36.76	0.0837867	mux_gfp_m01	16432
6.302	B0001	654.529	7	22.5886	182	22.9901	660-LS	654.5	EO_20	Dynamic	1	300	480	mux_r03	1.07956	650	16898.3	31518	29645.8	19571	24915.2	1.61045	32004.5	MEF	0.387049	1000	2870.97	1652.07	3168.19	3119.82	3600.61	0.52954	1226.24	MEF	c:\users\evan\skydrive\projects\12.lightsensorcharacterization\experiments\mux\mux_r03\measurements\flow\fcs\Cells074.fcs	0.8	36.92	36.8128	36.34	0.125781	FC002	Jennie	0.1	37.12	36.7764	35.09	0.4127	mux_gfp_m01	16450
8.4	B0001	655.052	7	22.9759	182	23.0076	660-LS	655	EO_20	Dynamic	2	120	480	mux_r03	0.986448	650	9282.8	13777.1	14129.1	10075.7	18683.1	1.36736	13937.6	MEF	0.474285	1000	1323.29	948.959	1520.35	1443.98	1636.91	0.657183	721.077	MEF	c:\users\evan\skydrive\projects\12.lightsensorcharacterization\experiments\mux\mux_r03\measurements\flow\fcs\Cells075.fcs	0.8	36.92	36.8128	36.34	0.125781	FC002	Jennie	0.1	37.12	36.7764	35.09	0.4127	mux_gfp_m01	16052
9.175	B0001	654.3	7	22.4755	192	23.0239	660-LS	654	EO_20	Dynamic	3	320	480	mux_r03	1.00734	650	18002.5	28614.1	28671.2	19753.6	22495.9	1.44856	28881.6	MEF	0.372775	1000	2478.86	1358.12	2699.19	2631.56	2727.56	0.516089	1006.19	MEF	c:\users\evan\skydrive\projects\12.lightsensorcharacterization\experiments\mux\mux_r03\measurements\flow\fcs\Cells076.fcs	0.8	36.92	36.8128	36.34	0.125781	FC002	Jennie	0.1	37.12	36.7764	35.09	0.4127	mux_gfp_m01	16076
9.937	B0001	653.351	7	22.6863	153	22.8644	660-LS	653	EO_20	Dynamic	4	450	480	mux_r03	1.38816	650	6017.56	8551.46	9909.75	5535.49	3644.87	1.54484	13756.3	MEF	0.452791	1000	1501.19	996.215	1706.54	1636.91	1742.84	0.608594	772.705	MEF	c:\users\evan\skydrive\projects\12.lightsensorcharacterization\experiments\mux\mux_r03\measurements\flow\fcs\Cells077.fcs	0.8	36.92	36.8128	36.34	0.125781	FC002	Jennie	0.1	37.12	36.7764	35.09	0.4127	mux_gfp_m01	16091
9.745	B0001	654.454	7	22.2087	178	23.1412	660-LS	654.5	EO_20	Dynamic	5	180	480	mux_r03	0.710211	650	31607	35195.3	41592.9	34805.2	39270.9	1.01121	29539.7	MEF	0.377802	1000	2176.03	1202.9	2362.84	2280.18	2384.62	0.527549	892.687	MEF	c:\users\evan\skydrive\projects\12.lightsensorcharacterization\experiments\mux\mux_r03\measurements\flow\fcs\Cells078.fcs	0.8	36.92	36.8128	36.34	0.125781	FC002	Jennie	0.1	37.12	36.7764	35.09	0.4127	mux_gfp_m01	16024
10.054	B0001	656.402	7	22.717	171	23.548	660-LS	656.5	EO_20	Dynamic	6	380	480	mux_r03	1.15551	650	14332.3	20798.2	22844	14950.7	17835.5	1.39112	26396.5	MEF	0.37669	1000	2135.91	1155.88	2313.02	2219.72	2679.13	0.520733	871.292	MEF	c:\users\evan\skydrive\projects\12.lightsensorcharacterization\experiments\mux\mux_r03\measurements\flow\fcs\Cells079.fcs	0.8	36.92	36.8128	36.34	0.125781	FC002	Jennie	0.1	37.12	36.7764	35.09	0.4127	mux_gfp_m01	16075
6.839	B0001	652.937	7	22.1402	197	23.058	660-LS	653	EO_20	Dynamic	1	280	480	mux_r03	0.961634	650	23039	40326.4	38378	27852.1	40380.2	1.44788	36905.6	MEF	0.379014	1000	2965.38	1646.8	3301.53	3262.74	4081.69	0.504731	1251.33	MEF	c:\users\evan\skydrive\projects\12.lightsensorcharacterization\experiments\mux\mux_r03\measurements\flow\fcs\Cells080.fcs	0.8	36.92	36.8128	36.34	0.125781	FC002	Jennie	0.1	37.12	36.7764	35.09	0.4127	mux_gfp_m01	16244
6.22	B0001	655.552	7	22.917	174	23.4062	660-LS	655	EO_20	Dynamic	2	0	480	mux_r03	1.72993	650	1002.87	912.47	1400.28	957.113	975.054	0.953357	2422.4	MEF	0.6144	1000	899.746	971.706	1194.78	1113.63	1296.81	0.872557	734.072	MEF	c:\users\evan\skydrive\projects\12.lightsensorcharacterization\experiments\mux\mux_r03\measurements\flow\fcs\Cells081.fcs	0.8	36.92	36.8128	36.34	0.125781	FC002	Jennie	0.1	37.12	36.7764	35.09	0.4127	mux_gfp_m01	16086
7.396	B0001	652.618	7	21.8856	189	23.2303	660-LS	652.5	EO_20	Dynamic	3	360	480	mux_r03	1.26013	650	9120.2	14739.9	15723	9397.76	13250.6	1.56845	19813.1	MEF	0.446981	1000	2113.14	1466.4	2440.15	2363.36	2827.07	0.620472	1090.7	MEF	c:\users\evan\skydrive\projects\12.lightsensorcharacterization\experiments\mux\mux_r03\measurements\flow\fcs\Cells082.fcs	0.8	36.92	36.8128	36.34	0.125781	FC002	Jennie	0.1	37.12	36.7764	35.09	0.4127	mux_gfp_m01	16289
9.422	B0001	656.015	7	22.9508	177	23.1785	660-LS	656	EO_20	Dynamic	4	20	480	mux_r03	1.48939	650	1508.63	1602.21	2174.61	1467.14	1799.66	1.09206	3238.85	MEF	0.580553	1000	776.307	754.755	979.357	914.436	1143.96	0.825377	568.569	MEF	c:\users\evan\skydrive\projects\12.lightsensorcharacterization\experiments\mux\mux_r03\measurements\flow\fcs\Cells083.fcs	0.8	36.92	36.8128	36.34	0.125781	FC002	Jennie	0.1	37.12	36.7764	35.09	0.4127	mux_gfp_m01	16055
7.771	B0001	653.247	7	22.1584	196	22.5724	660-LS	653.5	EO_20	Dynamic	5	140	480	mux_r03	1.00524	650	11890.3	18382.6	18753.5	13374.2	19210.9	1.37448	18851.7	MEF	0.462669	1000	1678.58	1164.33	1915.59	1822.68	2259.84	0.638802	886.285	MEF	c:\users\evan\skydrive\projects\12.lightsensorcharacterization\experiments\mux\mux_r03\measurements\flow\fcs\Cells084.fcs	0.8	36.92	36.8128	36.34	0.125781	FC002	Jennie	0.1	37.12	36.7764	35.09	0.4127	mux_gfp_m01	16158
7.446	B0001	653.642	7	22.08	186	23.3574	660-LS	653.5	EO_20	Dynamic	6	40	480	mux_r03	1.23037	650	1906.96	2170.54	2758.43	1920.53	2537.49	1.13018	3393.89	MEF	0.578516	1000	917.38	890.87	1166.05	1093.86	1262.43	0.814431	674.58	MEF	c:\users\evan\skydrive\projects\12.lightsensorcharacterization\experiments\mux\mux_r03\measurements\flow\fcs\Cells085.fcs	0.8	36.92	36.8128	36.34	0.125781	FC002	Jennie	0.1	37.12	36.7764	35.09	0.4127	mux_gfp_m01	16111
6.952	B0001	653.999	7	22.1272	175	23.0656	660-LS	653.5	EO_20	Dynamic	1	340	480	mux_r03	1.20048	650	9851.86	16069.6	16882.6	10312.2	10603.5	1.55831	20267.3	MEF	0.420411	1000	2389.3	1536.73	2700.78	2631.56	2878.17	0.58396	1135.44	MEF	c:\users\evan\skydrive\projects\12.lightsensorcharacterization\experiments\mux\mux_r03\measurements\flow\fcs\Cells086.fcs	0.8	36.92	36.8128	36.34	0.125781	FC002	Jennie	0.1	37.12	36.7764	35.09	0.4127	mux_gfp_m01	16284
6.929	B0001	655.238	7	23.3647	175	22.9245	660-LS	655	EO_20	Dynamic	2	220	480	mux_r03	0.665858	650	43977	47224.6	58010.6	51406.8	68554.6	0.918645	38626.8	MEF	0.36734	1000	2923.25	1574.67	3176.93	3092	3381.76	0.509272	1167.01	MEF	c:\users\evan\skydrive\projects\12.lightsensorcharacterization\experiments\mux\mux_r03\measurements\flow\fcs\Cells087.fcs	0.8	36.92	36.8128	36.34	0.125781	FC002	Jennie	0.1	37.12	36.7764	35.09	0.4127	mux_gfp_m01	16125
7.947	B0001	654.763	7	22.3966	187	23.5827	660-LS	655	EO_20	Dynamic	3	420	480	mux_r03	1.39512	650	5525.82	7518.65	9143.36	5091.68	4815.76	1.47665	12756.1	MEF	0.474426	1000	1589.01	1134.41	1835.6	1742.84	1822.68	0.650895	870.858	MEF	c:\users\evan\skydrive\projects\12.lightsensorcharacterization\experiments\mux\mux_r03\measurements\flow\fcs\Cells088.fcs	0.8	36.92	36.8128	36.34	0.125781	FC002	Jennie	0.1	37.12	36.7764	35.09	0.4127	mux_gfp_m01	16169
6.75	B0001	652.37	7	21.9333	182	23.6387	660-LS	652.5	EO_20	Dynamic	4	80	480	mux_r03	1.2979	650	3253.33	4124.23	5028.38	3260.53	2943.93	1.26489	6526.32	MEF	0.552848	1000	1124.36	995.47	1395.51	1320.25	1636.91	0.753999	771.507	MEF	c:\users\evan\skydrive\projects\12.lightsensorcharacterization\experiments\mux\mux_r03\measurements\flow\fcs\Cells089.fcs	0.8	36.92	36.8128	36.34	0.125781	FC002	Jennie	0.1	37.12	36.7764	35.09	0.4127	mux_gfp_m01	16276
7.253	B0001	655.064	7	22.9713	183	22.8815	660-LS	655	EO_20	Dynamic	5	400	480	mux_r03	1.40373	650	6088.63	8740.8	10206.1	5691.87	3999.54	1.53566	14326.6	MEF	0.452083	1000	1850.98	1248.03	2105.33	2011.42	1889.17	0.620472	951.784	MEF	c:\users\evan\skydrive\projects\12.lightsensorcharacterization\experiments\mux\mux_r03\measurements\flow\fcs\Cells090.fcs	0.8	36.92	36.8128	36.34	0.125781	FC002	Jennie	0.1	37.12	36.7764	35.09	0.4127	mux_gfp_m01	16189
7.371	B0001	652.507	7	21.8854	231	22.9832	660-LS	652.5	EO_20	Dynamic	6	160	480	mux_r03	0.902471	650	15801.6	22163.8	23510.4	17835.5	20692.3	1.24268	21217.5	MEF	0.440621	1000	1910.74	1272.1	2152.49	2047.78	2180.3	0.62121	948.432	MEF	c:\users\evan\skydrive\projects\12.lightsensorcharacterization\experiments\mux\mux_r03\measurements\flow\fcs\Cells091.fcs	0.8	36.92	36.8128	36.34	0.125781	FC002	Jennie	0.1	37.12	36.7764	35.09	0.4127	mux_gfp_m01	16212
6.626	B0001	655.581	7	23.221	182	23.3814	660-LS	655	EO_20	Dynamic	1	260	480	mux_r03	0.819204	650	33748.4	50367.3	50515.8	41137.1	61897.9	1.22438	41382.8	MEF	0.352434	1000	3159.27	1608.03	3419.63	3381.76	3412.19	0.475502	1205.19	MEF	c:\users\evan\skydrive\projects\12.lightsensorcharacterization\experiments\mux\mux_r03\measurements\flow\fcs\Cells092.fcs	0.8	36.92	36.8128	36.34	0.125781	FC002	Jennie	0.1	37.12	36.7764	35.09	0.4127	mux_gfp_m01	16292
7.07	B0001	653.394	7	22.2015	199	23.0105	660-LS	653.5	EO_20	Dynamic	2	100	480	mux_r03	1.09431	650	5471.54	8190.71	8654.32	5587.13	4951.8	1.466	9470.5	MEF	0.518091	1000	1239.45	992.831	1485.15	1405.69	1483.31	0.706294	769.44	MEF	c:\users\evan\skydrive\projects\12.lightsensorcharacterization\experiments\mux\mux_r03\measurements\flow\fcs\Cells093.fcs	0.8	36.92	36.8128	36.34	0.125781	FC002	Jennie	0.1	37.12	36.7764	35.09	0.4127	mux_gfp_m01	16174
7.246	B0001	653.025	7	22.2133	215	23.0158	660-LS	653	EO_20	Dynamic	3	240	480	mux_r03	0.735615	650	35815.1	47805.8	51711.6	44722.8	73841.2	1.06893	38039.9	MEF	0.367316	1000	2944.66	1595.72	3248.97	3204.8	3176.22	0.497914	1193.4	MEF	c:\users\evan\skydrive\projects\12.lightsensorcharacterization\experiments\mux\mux_r03\measurements\flow\fcs\Cells094.fcs	0.8	36.92	36.8128	36.34	0.125781	FC002	Jennie	0.1	37.12	36.7764	35.09	0.4127	mux_gfp_m01	16119
7.71	B0001	653.03	7	22.394	231	23.1517	660-LS	652.5	EO_20	Dynamic	4	480	480	mux_r03	2.01864	650	3316.26	3856.23	5827.07	3083.84	3027.1	1.25046	11762.8	MEF	0.511104	1000	1338.09	1029.57	1580.47	1483.31	1636.91	0.694105	807.786	MEF	c:\users\evan\skydrive\projects\12.lightsensorcharacterization\experiments\mux\mux_r03\measurements\flow\fcs\Cells095.fcs	0.8	36.92	36.8128	36.34	0.125781	FC002	Jennie	0.1	37.12	36.7764	35.09	0.4127	mux_gfp_m01	16082
9.473	B0001	653.013	7	23.0886	177	22.697	660-LS	653	EO_20	Dynamic	5	60	480	mux_r03	1.24265	650	2785.35	3264.56	4175.06	2758.66	2467.78	1.18339	5188.12	MEF	0.54298	1000	873.498	755.081	1063.84	1009.13	1228.95	0.748249	577.642	MEF	c:\users\evan\skydrive\projects\12.lightsensorcharacterization\experiments\mux\mux_r03\measurements\flow\fcs\Cells096.fcs	0.8	36.92	36.8128	36.34	0.125781	FC002	Jennie	0.1	37.12	36.7764	35.09	0.4127	mux_gfp_m01	16063
8.849	B0001	650.648	8	22.3637	222	22.5121	660-LS	651	EO_20	Dynamic	6	200	480	mux_r03	0.647398	650	40342.3	40442.6	51822.2	45561.1	60759	0.887656	33549.6	MEF	0.359443	1000	2496.5	1292.19	2708.4	2631.56	2878.17	0.491037	973.516	MEF	c:\users\evan\skydrive\projects\12.lightsensorcharacterization\experiments\mux\mux_r03\measurements\flow\fcs\Cells097.fcs	0.8	36.92	36.8128	36.34	0.125781	FC002	Jennie	0.1	37.12	36.7764	35.09	0.4127	mux_gfp_m01	16044
9.171	B0001	655.132	7	22.5628	177	23.2965	660-LS	655.5	EO_21	Dynamic	1	160	480	mux_r03	0.995635	650	20473.6	32189.1	32686.1	22705.8	23565	1.41766	32543.4	MEF	0.358945	1000	2500.58	1310.29	2700.22	2608.09	2956.57	0.502395	969.231	MEF	c:\users\evan\skydrive\projects\12.lightsensorcharacterization\experiments\mux\mux_r03\measurements\flow\fcs\Cells098.fcs	0.8	36.92	36.8128	36.34	0.125781	FC002	Kirk	0.1	37.12	36.7764	35.09	0.4127	mux_gfp_m01	16113
12.226	B0001	653.26	7	22.1719	174	22.5797	660-LS	653	EO_21	Dynamic	2	360	480	mux_r03	0.798314	650	25057.8	30753.9	34666	27852.1	36459.3	1.10419	27674.4	MEF	0.488715	1000	1195.68	852.243	1379.38	1308.48	1551.26	0.651323	674.122	MEF	c:\users\evan\skydrive\projects\12.lightsensorcharacterization\experiments\mux\mux_r03\measurements\flow\fcs\Cells099.fcs	0.8	36.92	36.8128	36.34	0.125781	FC002	Kirk	0.1	37.12	36.7764	35.09	0.4127	mux_gfp_m01	16154
11.633	B0001	651.923	7	22.1414	199	22.8951	660-LS	652	EO_21	Dynamic	3	180	480	mux_r03	1.03949	650	16736.1	24877.6	26670.3	18169.8	19033.3	1.36917	27723.5	MEF	0.345892	1000	2381.52	1179.2	2559.95	2471.62	2752.11	0.477095	885.466	MEF	c:\users\evan\skydrive\projects\12.lightsensorcharacterization\experiments\mux\mux_r03\measurements\flow\fcs\Cells100.fcs	0.8	36.92	36.8128	36.34	0.125781	FC002	Kirk	0.1	37.12	36.7764	35.09	0.4127	mux_gfp_m01	16046
13.148	B0001	654.342	7	22.6192	163	22.8791	660-LS	654	EO_21	Dynamic	4	80	480	mux_r03	0.638539	650	53914	50718.7	67827	60197.4	59641	0.84254	43310.1	MEF	0.351767	1000	2453.92	1229.09	2635.49	2561.79	2878.17	0.47978	927.079	MEF	c:\users\evan\skydrive\projects\12.lightsensorcharacterization\experiments\mux\mux_r03\measurements\flow\fcs\Cells101.fcs	0.8	36.92	36.8128	36.34	0.125781	FC002	Kirk	0.1	37.12	36.7764	35.09	0.4127	mux_gfp_m01	16079
13.8	B0001	656.461	7	23.4667	177	22.6557	660-LS	656	EO_21	Dynamic	5	300	480	mux_r03	1.09831	650	10677.6	14378.9	16160.3	11107.4	13624.9	1.29453	17749	MEF	0.45304	1000	1319.07	861.798	1494.38	1431.1	1456.97	0.602192	677.013	MEF	c:\users\evan\skydrive\projects\12.lightsensorcharacterization\experiments\mux\mux_r03\measurements\flow\fcs\Cells102.fcs	0.8	36.92	36.8128	36.34	0.125781	FC002	Kirk	0.1	37.12	36.7764	35.09	0.4127	mux_gfp_m01	16208
12.704	B0001	652.168	7	22.0601	226	22.2447	660-LS	652.5	EO_21	Dynamic	6	40	480	mux_r03	0.701112	650	40776.3	43151.5	53231.8	45140	55887.6	0.955949	37321.5	MEF	0.393108	1000	1952.87	1117.82	2134.78	2047.78	2029.52	0.545868	839.198	MEF	c:\users\evan\skydrive\projects\12.lightsensorcharacterization\experiments\mux\mux_r03\measurements\flow\fcs\Cells103.fcs	0.8	36.92	36.8128	36.34	0.125781	FC002	Kirk	0.1	37.12	36.7764	35.09	0.4127	mux_gfp_m01	16104
9.937	B0001	655.873	7	22.977	181	22.7843	660-LS	655.5	EO_21	Dynamic	1	450	480	mux_r03	0.673574	650	51948.7	52631.2	66756	58543.6	75225.3	0.899009	44965.1	MEF	0.45612	1000	1536.39	1044.59	1739.48	1651.64	1510.12	0.632457	793.411	MEF	c:\users\evan\skydrive\projects\12.lightsensorcharacterization\experiments\mux\mux_r03\measurements\flow\fcs\Cells104.fcs	0.8	36.92	36.8128	36.34	0.125781	FC002	Kirk	0.1	37.12	36.7764	35.09	0.4127	mux_gfp_m01	16192
10.388	B0001	655.438	7	23.1629	163	22.6911	660-LS	655.5	EO_21	Dynamic	2	220	480	mux_r03	1.32228	650	6728.38	8805.55	10659.5	6422.15	5187.13	1.37112	14094.8	MEF	0.386818	1000	1950.91	1080.31	2126.72	2047.78	2084.8	0.527549	822.654	MEF	c:\users\evan\skydrive\projects\12.lightsensorcharacterization\experiments\mux\mux_r03\measurements\flow\fcs\Cells105.fcs	0.8	36.92	36.8128	36.34	0.125781	FC002	Kirk	0.1	37.12	36.7764	35.09	0.4127	mux_gfp_m01	16128
10.5	B0001	652.334	7	22.5133	206	22.4792	660-LS	652.5	EO_21	Dynamic	3	200	480	mux_r03	1.2775	650	8620.12	12600.8	14250.8	8485.23	4429.66	1.48503	18205.5	MEF	0.376477	1000	2201.63	1198.05	2391.29	2300.69	2141.59	0.520733	900.265	MEF	c:\users\evan\skydrive\projects\12.lightsensorcharacterization\experiments\mux\mux_r03\measurements\flow\fcs\Cells106.fcs	0.8	36.92	36.8128	36.34	0.125781	FC002	Kirk	0.1	37.12	36.7764	35.09	0.4127	mux_gfp_m01	16184
10.632	B0001	654.819	7	22.6047	169	22.7773	660-LS	655	EO_21	Dynamic	4	380	480	mux_r03	0.811575	650	28197.5	35188.4	39749.1	31718.8	30847.4	1.10938	32259.4	MEF	0.506214	1000	1222.33	941.356	1441.07	1356.21	1696.63	0.694105	729.49	MEF	c:\users\evan\skydrive\projects\12.lightsensorcharacterization\experiments\mux\mux_r03\measurements\flow\fcs\Cells107.fcs	0.8	36.92	36.8128	36.34	0.125781	FC002	Kirk	0.1	37.12	36.7764	35.09	0.4127	mux_gfp_m01	16180
8.697	B0001	652.016	7	22.6752	241	22.0938	660-LS	652	EO_21	Dynamic	5	240	480	mux_r03	1.29081	650	6536.47	8563.63	10227.1	6130.8	4771.25	1.39682	13201.2	MEF	0.416214	1000	1820.02	1085.2	2018.11	1923.32	1872.32	0.56423	839.965	MEF	c:\users\evan\skydrive\projects\12.lightsensorcharacterization\experiments\mux\mux_r03\measurements\flow\fcs\Cells108.fcs	0.8	36.92	36.8128	36.34	0.125781	FC002	Kirk	0.1	37.12	36.7764	35.09	0.4127	mux_gfp_m01	16211
9.072	B0001	654.153	7	22.5861	191	22.7444	660-LS	654	EO_21	Dynamic	6	100	480	mux_r03	0.756108	650	44163.9	51161.2	59749.7	50931.7	53849.8	1.00451	45177.2	MEF	0.365369	1000	2646.67	1401.57	2857.21	2776.87	3233.64	0.504731	1043.94	MEF	c:\users\evan\skydrive\projects\12.lightsensorcharacterization\experiments\mux\mux_r03\measurements\flow\fcs\Cells109.fcs	0.8	36.92	36.8128	36.34	0.125781	FC002	Kirk	0.1	37.12	36.7764	35.09	0.4127	mux_gfp_m01	16116
9.511	B0001	651.251	8	22.0179	220	22.4922	660-LS	652	EO_21	Dynamic	1	120	480	mux_r03	0.810004	650	36262.5	51280.7	52490.1	42693.8	45986.2	1.20113	42517.1	MEF	0.357193	1000	2684.18	1388.2	2903.1	2827.07	3176.22	0.491037	1036.97	MEF	c:\users\evan\skydrive\projects\12.lightsensorcharacterization\experiments\mux\mux_r03\measurements\flow\fcs\Cells110.fcs	0.8	36.92	36.8128	36.34	0.125781	FC002	Kirk	0.1	37.12	36.7764	35.09	0.4127	mux_gfp_m01	16171
9.941	B0001	653.092	7	22.7834	194	22.5087	660-LS	653	EO_21	Dynamic	2	0	480	mux_r03	0.952137	650	21381.8	30729.8	32367.1	23456.1	22495.9	1.3101	30817.9	MEF	0.425375	1000	1723.09	1040.5	1911.66	1822.68	1923.32	0.570866	813.172	MEF	c:\users\evan\skydrive\projects\12.lightsensorcharacterization\experiments\mux\mux_r03\measurements\flow\fcs\Cells111.fcs	0.8	36.92	36.8128	36.34	0.125781	FC002	Kirk	0.1	37.12	36.7764	35.09	0.4127	mux_gfp_m01	16140
10.686	B0001	655.703	7	23.1855	174	22.8391	660-LS	655.5	EO_21	Dynamic	3	420	480	mux_r03	0.731866	650	40161	46383.2	54108.6	45561.1	55371	1.01804	39600.2	MEF	0.494617	1000	1334.38	993.213	1558.65	1470.08	1758.52	0.675617	770.933	MEF	c:\users\evan\skydrive\projects\12.lightsensorcharacterization\experiments\mux\mux_r03\measurements\flow\fcs\Cells112.fcs	0.8	36.92	36.8128	36.34	0.125781	FC002	Kirk	0.1	37.12	36.7764	35.09	0.4127	mux_gfp_m01	16136
12.777	B0001	655.572	7	23.0511	174	22.4774	660-LS	655.5	EO_21	Dynamic	4	320	480	mux_r03	0.991499	650	14512.2	18317.2	21218.3	15588.9	18001.9	1.17501	21037.9	MEF	0.471286	1000	1251.21	866.353	1431.55	1368.42	1496.66	0.633105	674.67	MEF	c:\users\evan\skydrive\projects\12.lightsensorcharacterization\experiments\mux\mux_r03\measurements\flow\fcs\Cells113.fcs	0.8	36.92	36.8128	36.34	0.125781	FC002	Kirk	0.1	37.12	36.7764	35.09	0.4127	mux_gfp_m01	16158
9.189	B0001	653.592	7	22.2577	185	22.6394	660-LS	653.5	EO_21	Dynamic	5	480	480	mux_r03	0.793717	650	37342	48465.3	52878	43494.1	67293.1	1.11429	41970.2	MEF	0.46933	1000	1617.39	1123.35	1849.97	1742.84	1993.49	0.64455	868.247	MEF	c:\users\evan\skydrive\projects\12.lightsensorcharacterization\experiments\mux\mux_r03\measurements\flow\fcs\Cells114.fcs	0.8	36.92	36.8128	36.34	0.125781	FC002	Kirk	0.1	37.12	36.7764	35.09	0.4127	mux_gfp_m01	16117
8.907	B0001	655.201	7	22.4441	172	22.6587	660-LS	655	EO_21	Dynamic	6	400	480	mux_r03	0.765179	650	32008.6	41590	45904.5	38548.3	46848.2	1.07891	35125.2	MEF	0.526706	1000	1186.35	965.436	1425.34	1344.12	1607.85	0.718266	750.735	MEF	c:\users\evan\skydrive\projects\12.lightsensorcharacterization\experiments\mux\mux_r03\measurements\flow\fcs\Cells115.fcs	0.8	36.92	36.8128	36.34	0.125781	FC002	Kirk	0.1	37.12	36.7764	35.09	0.4127	mux_gfp_m01	16128
8.46	B0001	654.439	7	22.228	187	22.588	660-LS	654	EO_21	Dynamic	1	20	480	mux_r03	0.83722	650	27989.4	33115.4	38624.1	29999.9	31425.6	1.10385	32336.9	MEF	0.42055	1000	1828.16	1120.6	2026.62	1940.63	1839.08	0.577442	852.296	MEF	c:\users\evan\skydrive\projects\12.lightsensorcharacterization\experiments\mux\mux_r03\measurements\flow\fcs\Cells116.fcs	0.8	36.92	36.8128	36.34	0.125781	FC002	Kirk	0.1	37.12	36.7764	35.09	0.4127	mux_gfp_m01	16150
10.438	B0001	655.903	7	22.7624	168	22.7134	660-LS	655.5	EO_21	Dynamic	2	140	480	mux_r03	0.824278	650	31530	44024.9	45856.9	36122.3	50931.7	1.21877	37798.8	MEF	0.343814	1000	2632.3	1301.31	2818.21	2727.56	2679.13	0.477095	968.941	MEF	c:\users\evan\skydrive\projects\12.lightsensorcharacterization\experiments\mux\mux_r03\measurements\flow\fcs\Cells117.fcs	0.8	36.92	36.8128	36.34	0.125781	FC002	Kirk	0.1	37.12	36.7764	35.09	0.4127	mux_gfp_m01	16124
8.569	B0001	656.611	7	23.2289	174	22.685	660-LS	656	EO_21	Dynamic	3	60	480	mux_r03	0.748627	650	36684	44355.9	50083.6	41908.3	47285.2	1.0584	37493.9	MEF	0.396298	1000	2178.22	1255.87	2391.7	2300.69	2199.92	0.545868	947.825	MEF	c:\users\evan\skydrive\projects\12.lightsensorcharacterization\experiments\mux\mux_r03\measurements\flow\fcs\Cells118.fcs	0.8	36.92	36.8128	36.34	0.125781	FC002	Kirk	0.1	37.12	36.7764	35.09	0.4127	mux_gfp_m01	16130
9.523	B0001	655.32	7	22.4965	183	22.933	660-LS	655.5	EO_21	Dynamic	4	260	480	mux_r03	1.2962	650	6902.04	8819.37	10659	6603.57	6853.46	1.33555	13816.2	MEF	0.435546	1000	1508.81	928.439	1684.43	1607.85	1727.3	0.577442	733.647	MEF	c:\users\evan\skydrive\projects\12.lightsensorcharacterization\experiments\mux\mux_r03\measurements\flow\fcs\Cells119.fcs	0.8	36.92	36.8128	36.34	0.125781	FC002	Kirk	0.1	37.12	36.7764	35.09	0.4127	mux_gfp_m01	16092
9.805	B0001	655.314	7	22.9392	185	22.8549	660-LS	655.5	EO_21	Dynamic	5	340	480	mux_r03	0.94942	650	17729.8	22702.2	25979.5	19571	18510.4	1.15999	24665.5	MEF	0.492018	1000	1200.23	836.56	1375.65	1296.81	1537.42	0.64509	676.847	MEF	c:\users\evan\skydrive\projects\12.lightsensorcharacterization\experiments\mux\mux_r03\measurements\flow\fcs\Cells120.fcs	0.8	36.92	36.8128	36.34	0.125781	FC002	Kirk	0.1	37.12	36.7764	35.09	0.4127	mux_gfp_m01	16161
8.902	B0001	656.109	7	23.0659	177	22.4935	660-LS	656	EO_21	Dynamic	6	280	480	mux_r03	1.2297	650	5921.53	7642.53	9040.14	5691.87	5333.66	1.34271	11116.7	MEF	0.464939	1000	1397.29	955.089	1593.24	1523.71	1889.17	0.626817	740.76	MEF	c:\users\evan\skydrive\projects\12.lightsensorcharacterization\experiments\mux\mux_r03\measurements\flow\fcs\Cells121.fcs	0.8	36.92	36.8128	36.34	0.125781	FC002	Kirk	0.1	37.12	36.7764	35.09	0.4127	mux_gfp_m01	16140
10.219	B0001	652.716	7	22.5747	204	22.8236	660-LS	653	EO_22	Dynamic	1	240	480	mux_r03	1.15066	650	6137.29	8673.04	9528.7	6187.99	6917.4	1.40159	10964.3	MEF	0.382251	1000	1802.45	974.979	1958.12	1872.32	1993.49	0.520733	748.493	MEF	c:\users\evan\skydrive\projects\12.lightsensorcharacterization\experiments\mux\mux_r03\measurements\flow\fcs\Cells122.fcs	0.8	36.92	36.8128	36.34	0.125781	FC002	Picard	0.1	37.12	36.7764	35.09	0.4127	mux_gfp_m01	16105
11.331	B0001	655.279	7	22.5683	170	22.7316	660-LS	655	EO_22	Dynamic	2	400	480	mux_r03	0.933906	650	15602.3	21635.5	23306.9	17185.2	14950.7	1.25896	21766.4	MEF	0.482028	1000	1106.23	793.306	1281.24	1217.99	1185.7	0.651323	617.594	MEF	c:\users\evan\skydrive\projects\12.lightsensorcharacterization\experiments\mux\mux_r03\measurements\flow\fcs\Cells123.fcs	0.8	36.92	36.8128	36.34	0.125781	FC002	Picard	0.1	37.12	36.7764	35.09	0.4127	mux_gfp_m01	16164
11.939	B0001	655.815	7	22.8315	164	22.7449	660-LS	655.5	EO_22	Dynamic	3	80	480	mux_r03	2.35145	650	1387.89	1467.61	2154.03	1300.3	1069.93	1.12867	5065.1	MEF	0.348951	1000	2183.56	1093.98	2341.41	2259.84	2199.92	0.484097	817.037	MEF	c:\users\evan\skydrive\projects\12.lightsensorcharacterization\experiments\mux\mux_r03\measurements\flow\fcs\Cells124.fcs	0.8	36.92	36.8128	36.34	0.125781	FC002	Picard	0.1	37.12	36.7764	35.09	0.4127	mux_gfp_m01	16090
11.337	B0001	654.263	7	22.4214	184	22.4734	660-LS	654.5	EO_22	Dynamic	4	120	480	mux_r03	1.32604	650	2482.64	3146.3	3911.32	2467.78	2658.08	1.27495	5186.57	MEF	0.334166	1000	2420.99	1144.12	2588.52	2516.3	2561.79	0.454682	864.995	MEF	c:\users\evan\skydrive\projects\12.lightsensorcharacterization\experiments\mux\mux_r03\measurements\flow\fcs\Cells125.fcs	0.8	36.92	36.8128	36.34	0.125781	FC002	Picard	0.1	37.12	36.7764	35.09	0.4127	mux_gfp_m01	16104
11.641	B0001	652.765	7	22.6142	239	22.6919	660-LS	652.5	EO_22	Dynamic	5	40	480	mux_r03	1.63234	650	1212.19	1154.03	1748.98	1131.24	1050.25	1.02015	2854.94	MEF	0.374187	1000	1889.05	997.201	2041.11	1958.09	1872.32	0.509272	763.757	MEF	c:\users\evan\skydrive\projects\12.lightsensorcharacterization\experiments\mux\mux_r03\measurements\flow\fcs\Cells126.fcs	0.8	36.92	36.8128	36.34	0.125781	FC002	Picard	0.1	37.12	36.7764	35.09	0.4127	mux_gfp_m01	16070
10.689	B0001	655.411	7	22.7983	185	22.5724	660-LS	655.5	EO_22	Dynamic	6	420	480	mux_r03	1.01335	650	12806.6	18844.6	19916.4	14140.5	18510.4	1.33267	20182.3	MEF	0.493421	1000	1092.32	793.687	1269.63	1207.13	1251.17	0.657499	626.46	MEF	c:\users\evan\skydrive\projects\12.lightsensorcharacterization\experiments\mux\mux_r03\measurements\flow\fcs\Cells127.fcs	0.8	36.92	36.8128	36.34	0.125781	FC002	Picard	0.1	37.12	36.7764	35.09	0.4127	mux_gfp_m01	16108
9.252	B0001	655.478	7	23.0615	191	22.8455	660-LS	655	EO_22	Dynamic	1	220	480	mux_r03	1.3013	650	3719.29	4596.55	5684.48	3678.87	2707.9	1.24944	7397.22	MEF	0.380273	1000	1956.88	1052.26	2137.63	2066.21	2066.21	0.509272	812.882	MEF	c:\users\evan\skydrive\projects\12.lightsensorcharacterization\experiments\mux\mux_r03\measurements\flow\fcs\Cells128.fcs	0.8	36.92	36.8128	36.34	0.125781	FC002	Picard	0.1	37.12	36.7764	35.09	0.4127	mux_gfp_m01	16137
11.035	B0001	654.398	7	22.383	173	22.6671	660-LS	654.5	EO_22	Dynamic	2	280	480	mux_r03	1.23781	650	5823.48	8500.66	9427.26	5639.26	4388.71	1.50741	11669.1	MEF	0.44195	1000	1387.68	873.988	1559.73	1483.31	1510.12	0.589214	689.325	MEF	c:\users\evan\skydrive\projects\12.lightsensorcharacterization\experiments\mux\mux_r03\measurements\flow\fcs\Cells129.fcs	0.8	36.92	36.8128	36.34	0.125781	FC002	Picard	0.1	37.12	36.7764	35.09	0.4127	mux_gfp_m01	16121
13.334	B0001	654.14	7	23.0144	153	22.6268	660-LS	654	EO_22	Dynamic	3	100	480	mux_r03	1.50172	650	1934.54	2180.62	2927.95	1902.78	2658.08	1.14602	4396.97	MEF	0.340098	1000	2374.17	1168.68	2534.41	2449.58	2561.79	0.477095	861.948	MEF	c:\users\evan\skydrive\projects\12.lightsensorcharacterization\experiments\mux\mux_r03\measurements\flow\fcs\Cells130.fcs	0.8	36.92	36.8128	36.34	0.125781	FC002	Picard	0.1	37.12	36.7764	35.09	0.4127	mux_gfp_m01	16004
11.082	B0001	655.572	7	23.2633	176	22.9784	660-LS	655.5	EO_22	Dynamic	4	360	480	mux_r03	0.905715	650	15287.5	20099.7	22281.5	17026.3	24915.2	1.18051	20180.7	MEF	0.494812	1000	1123.89	845.431	1312.36	1240.01	1285.25	0.681794	649.37	MEF	c:\users\evan\skydrive\projects\12.lightsensorcharacterization\experiments\mux\mux_r03\measurements\flow\fcs\Cells131.fcs	0.8	36.92	36.8128	36.34	0.125781	FC002	Picard	0.1	37.12	36.7764	35.09	0.4127	mux_gfp_m01	16133
10.991	B0001	653	7	22.215	198	22.6965	660-LS	653	EO_22	Dynamic	5	480	480	mux_r03	0.723888	650	33925.7	37353	44857.3	37489.2	32919.1	0.996365	32471.6	MEF	0.434375	1000	1472.74	922.247	1646.4	1565.21	1790.31	0.589214	715.156	MEF	c:\users\evan\skydrive\projects\12.lightsensorcharacterization\experiments\mux\mux_r03\measurements\flow\fcs\Cells132.fcs	0.8	36.92	36.8128	36.34	0.125781	FC002	Picard	0.1	37.12	36.7764	35.09	0.4127	mux_gfp_m01	16085
9.278	B0001	654.229	7	22.2285	173	22.8844	660-LS	654.5	EO_22	Dynamic	6	180	480	mux_r03	1.46518	650	2161.27	2630.36	3460.01	2049.51	2248.94	1.28341	5069.54	MEF	0.363811	1000	2209.69	1150.15	2405.5	2342.28	2852.51	0.491037	875.147	MEF	c:\users\evan\skydrive\projects\12.lightsensorcharacterization\experiments\mux\mux_r03\measurements\flow\fcs\Cells133.fcs	0.8	36.92	36.8128	36.34	0.125781	FC002	Picard	0.1	37.12	36.7764	35.09	0.4127	mux_gfp_m01	16032
9.513	B0001	655.869	7	23.066	172	22.8272	660-LS	655.5	EO_22	Dynamic	1	320	480	mux_r03	1.24067	650	6386.03	8886.48	10123.9	6245.72	5587.13	1.42281	12560.4	MEF	0.46751	1000	1331.3	913.255	1522.88	1443.98	1443.98	0.632457	711.963	MEF	c:\users\evan\skydrive\projects\12.lightsensorcharacterization\experiments\mux\mux_r03\measurements\flow\fcs\Cells134.fcs	0.8	36.92	36.8128	36.34	0.125781	FC002	Picard	0.1	37.12	36.7764	35.09	0.4127	mux_gfp_m01	16214
9.833	B0001	655.047	7	22.8774	177	22.658	660-LS	655	EO_22	Dynamic	2	340	480	mux_r03	1.08693	650	7688.24	10661.7	11712.6	7951.23	10028.9	1.34088	12730.8	MEF	0.497092	1000	1184.19	868.066	1385.76	1308.48	1356.21	0.663416	688.849	MEF	c:\users\evan\skydrive\projects\12.lightsensorcharacterization\experiments\mux\mux_r03\measurements\flow\fcs\Cells135.fcs	0.8	36.92	36.8128	36.34	0.125781	FC002	Picard	0.1	37.12	36.7764	35.09	0.4127	mux_gfp_m01	16172
9.801	B0001	652.76	7	22.2654	190	23.1809	660-LS	652.5	EO_22	Dynamic	3	200	480	mux_r03	1.55113	650	2305.12	2625.08	3565.66	2269.92	2810.38	1.15646	5530.8	MEF	0.373264	1000	2125.36	1130.44	2301.1	2219.72	2259.84	0.509272	858.917	MEF	c:\users\evan\skydrive\projects\12.lightsensorcharacterization\experiments\mux\mux_r03\measurements\flow\fcs\Cells136.fcs	0.8	36.92	36.8128	36.34	0.125781	FC002	Picard	0.1	37.12	36.7764	35.09	0.4127	mux_gfp_m01	16058
9.555	B0001	655.587	7	22.8695	178	22.9141	660-LS	655	EO_22	Dynamic	4	380	480	mux_r03	1.00506	650	11927.3	18496.9	18646.2	13374.2	14272.5	1.38303	18740.7	MEF	0.532749	1000	1068.32	889.166	1288.86	1217.99	1344.12	0.730026	686.64	MEF	c:\users\evan\skydrive\projects\12.lightsensorcharacterization\experiments\mux\mux_r03\measurements\flow\fcs\Cells137.fcs	0.8	36.92	36.8128	36.34	0.125781	FC002	Picard	0.1	37.12	36.7764	35.09	0.4127	mux_gfp_m01	16115
9.454	B0001	652.568	7	22.1728	209	22.77	660-LS	652.5	EO_22	Dynamic	5	450	480	mux_r03	0.94182	650	17664.3	24682.8	26824.8	19753.6	19210.9	1.24953	25264.1	MEF	0.499314	1000	1271.09	967.015	1494.74	1418.34	1727.3	0.681794	746.347	MEF	c:\users\evan\skydrive\projects\12.lightsensorcharacterization\experiments\mux\mux_r03\measurements\flow\fcs\Cells138.fcs	0.8	36.92	36.8128	36.34	0.125781	FC002	Picard	0.1	37.12	36.7764	35.09	0.4127	mux_gfp_m01	16144
11.274	B0001	654.334	7	23.0978	166	22.9121	660-LS	654	EO_22	Dynamic	6	140	480	mux_r03	1.63509	650	2352.65	2959.77	3860.7	2269.92	3260.53	1.30391	6312.61	MEF	0.344556	1000	2357.99	1158.26	2521.51	2449.58	2471.62	0.472841	868.802	MEF	c:\users\evan\skydrive\projects\12.lightsensorcharacterization\experiments\mux\mux_r03\measurements\flow\fcs\Cells139.fcs	0.8	36.92	36.8128	36.34	0.125781	FC002	Picard	0.1	37.12	36.7764	35.09	0.4127	mux_gfp_m01	16050
9.084	B0001	655.573	7	23.1291	165	22.9461	660-LS	655.5	EO_22	Dynamic	1	300	480	mux_r03	1.27645	650	5118.48	7111.2	8199.68	4951.8	4683.46	1.43608	10466.4	MEF	0.485442	1000	1300.53	889.039	1480.03	1405.69	1368.42	0.632457	718.468	MEF	c:\users\evan\skydrive\projects\12.lightsensorcharacterization\experiments\mux\mux_r03\measurements\flow\fcs\Cells140.fcs	0.8	36.92	36.8128	36.34	0.125781	FC002	Picard	0.1	37.12	36.7764	35.09	0.4127	mux_gfp_m01	16136
12.014	B0001	653.121	7	22.3712	194	22.7474	660-LS	653	EO_22	Dynamic	2	160	480	mux_r03	1.48332	650	2737.54	3433.86	4506.72	2633.51	3230.4	1.30391	6684.91	MEF	0.330328	1000	2405.07	1151.38	2554.42	2471.62	2608.09	0.465839	843.795	MEF	c:\users\evan\skydrive\projects\12.lightsensorcharacterization\experiments\mux\mux_r03\measurements\flow\fcs\Cells141.fcs	0.8	36.92	36.8128	36.34	0.125781	FC002	Picard	0.1	37.12	36.7764	35.09	0.4127	mux_gfp_m01	16059
11.599	B0001	653.133	7	22.5296	179	22.8329	660-LS	653	EO_22	Dynamic	3	0	480	mux_r03	1.48532	650	1178.45	1139.43	1688.47	1110.42	832.668	1.02612	2507.92	MEF	0.414649	1000	1538.49	915.359	1702.26	1636.91	1579.3	0.559198	705.841	MEF	c:\users\evan\skydrive\projects\12.lightsensorcharacterization\experiments\mux\mux_r03\measurements\flow\fcs\Cells142.fcs	0.8	36.92	36.8128	36.34	0.125781	FC002	Picard	0.1	37.12	36.7764	35.09	0.4127	mux_gfp_m01	16075
11.46	B0001	652.835	7	22.0955	211	22.6901	660-LS	653.5	EO_22	Dynamic	4	60	480	mux_r03	1.87477	650	1243.43	1236.8	1824.97	1174.04	832.668	1.05345	3421.4	MEF	0.365824	1000	2001.9	1023.71	2159.83	2084.8	2029.52	0.491037	790.119	MEF	c:\users\evan\skydrive\projects\12.lightsensorcharacterization\experiments\mux\mux_r03\measurements\flow\fcs\Cells143.fcs	0.8	36.92	36.8128	36.34	0.125781	FC002	Picard	0.1	37.12	36.7764	35.09	0.4127	mux_gfp_m01	16083
12.084	B0001	654.108	7	22.3504	177	22.8669	660-LS	654.5	EO_22	Dynamic	5	20	480	mux_r03	2.05705	650	1159.21	1124.91	1713.1	1089.99	1100.16	1.03204	3523.92	MEF	0.414674	1000	1630.35	974.595	1805.48	1727.3	2029.52	0.56423	748.684	MEF	c:\users\evan\skydrive\projects\12.lightsensorcharacterization\experiments\mux\mux_r03\measurements\flow\fcs\Cells144.fcs	0.8	36.92	36.8128	36.34	0.125781	FC002	Picard	0.1	37.12	36.7764	35.09	0.4127	mux_gfp_m01	16100
9.349	B0001	653.892	7	22.8242	192	22.5299	660-LS	653.5	EO_22	Dynamic	6	260	480	mux_r03	1.20181	650	4736.86	6602.08	7506.96	4597.28	3447.35	1.43608	9021.92	MEF	0.429782	1000	1532.82	926.124	1706.46	1636.91	1940.63	0.565775	733.404	MEF	c:\users\evan\skydrive\projects\12.lightsensorcharacterization\experiments\mux\mux_r03\measurements\flow\fcs\Cells145.fcs	0.8	36.92	36.8128	36.34	0.125781	FC002	Picard	0.1	37.12	36.7764	35.09	0.4127	mux_gfp_m01	16051
9.294	B0001	655.279	7	22.9555	178	22.0859	660-LS	655	EO_23	Dynamic	1	80	480	mux_r03	1.72484	650	1259.11	1285.7	1822.01	1207.21	1207.21	1.06502	3142.68	MEF	0.269527	1000	3506.68	1323.9	3667.76	3600.61	3633	0.367689	988.561	MEF	c:\users\evan\skydrive\projects\12.lightsensorcharacterization\experiments\mux\mux_r03\measurements\flow\fcs\Cells146.fcs	0.8	36.92	36.8128	36.34	0.125781	FC002	Sisko	0.1	37.12	36.7764	35.09	0.4127	mux_gfp_m01	16106
12.983	B0001	654.287	7	22.558	181	22.4483	660-LS	654	EO_23	Dynamic	2	120	480	mux_r03	1.41668	650	3014.36	3918.66	4859.86	2971.4	4348.15	1.31879	6884.86	MEF	0.285907	1000	2932.2	1183.43	3065.21	2983.17	3037.1	0.396701	876.366	MEF	c:\users\evan\skydrive\projects\12.lightsensorcharacterization\experiments\mux\mux_r03\measurements\flow\fcs\Cells147.fcs	0.8	36.92	36.8128	36.34	0.125781	FC002	Sisko	0.1	37.12	36.7764	35.09	0.4127	mux_gfp_m01	16084
16.892	B0001	655.164	7	22.7207	166	22.4181	660-LS	655.5	EO_23	Dynamic	3	280	480	mux_r03	1.24288	650	7085.35	11300.6	11865.2	7047.07	4998	1.60359	14747	MEF	0.370925	1000	2012.11	1071.29	2176.86	2084.8	2384.62	0.513855	807.453	MEF	c:\users\evan\skydrive\projects\12.lightsensorcharacterization\experiments\mux\mux_r03\measurements\flow\fcs\Cells148.fcs	0.8	36.92	36.8128	36.34	0.125781	FC002	Sisko	0.1	37.12	36.7764	35.09	0.4127	mux_gfp_m01	16273
13.767	B0001	655.389	7	22.8744	174	22.29	660-LS	655.5	EO_23	Dynamic	4	340	480	mux_r03	1.00773	650	11557.6	16250.2	17586.8	12649.5	12075.6	1.28466	17722.7	MEF	0.387409	1000	1833.12	1014.65	2000.1	1923.32	1906.17	0.527549	774.857	MEF	c:\users\evan\skydrive\projects\12.lightsensorcharacterization\experiments\mux\mux_r03\measurements\flow\fcs\Cells149.fcs	0.8	36.92	36.8128	36.34	0.125781	FC002	Sisko	0.1	37.12	36.7764	35.09	0.4127	mux_gfp_m01	16228
13.389	B0001	653.18	7	22.1519	192	22.0462	660-LS	653.5	EO_23	Dynamic	5	240	480	mux_r03	1.17718	650	6057.44	9017.3	9675.51	6187.99	7381.97	1.45723	11389.9	MEF	0.374393	1000	2113.52	1099.77	2309.47	2239.69	2384.62	0.491037	864.648	MEF	c:\users\evan\skydrive\projects\12.lightsensorcharacterization\experiments\mux\mux_r03\measurements\flow\fcs\Cells150.fcs	0.8	36.92	36.8128	36.34	0.125781	FC002	Sisko	0.1	37.12	36.7764	35.09	0.4127	mux_gfp_m01	16221
10.494	B0001	654.467	7	23.1343	151	22.4768	660-LS	654.5	EO_23	Dynamic	6	360	480	mux_r03	0.940373	650	13894.9	19175.2	20672.3	15588.9	16869	1.23006	19439.7	MEF	0.411497	1000	1618.13	957.29	1783.23	1711.9	1681.5	0.559198	733.793	MEF	c:\users\evan\skydrive\projects\12.lightsensorcharacterization\experiments\mux\mux_r03\measurements\flow\fcs\Cells151.fcs	0.8	36.92	36.8128	36.34	0.125781	FC002	Sisko	0.1	37.12	36.7764	35.09	0.4127	mux_gfp_m01	16144
10.262	B0001	654.079	7	22.2206	180	22.3287	660-LS	654	EO_23	Dynamic	1	40	480	mux_r03	1.67144	650	1062.45	1038.39	1515.81	1011.95	1069.93	1.02612	2533.59	MEF	0.276346	1000	3487.18	1335.81	3691.13	3633	3600.61	0.367689	1020.03	MEF	c:\users\evan\skydrive\projects\12.lightsensorcharacterization\experiments\mux\mux_r03\measurements\flow\fcs\Cells152.fcs	0.8	36.92	36.8128	36.34	0.125781	FC002	Sisko	0.1	37.12	36.7764	35.09	0.4127	mux_gfp_m01	16080
11.242	B0001	650.961	8	22.4325	237	22.5361	660-LS	651	EO_23	Dynamic	2	0	480	mux_r03	1.40065	650	1056.48	1028.79	1486.7	1002.6	888.59	1.02612	2082.34	MEF	0.277582	1000	3527.95	1374.92	3701.39	3633	3868.11	0.378452	1027.44	MEF	c:\users\evan\skydrive\projects\12.lightsensorcharacterization\experiments\mux\mux_r03\measurements\flow\fcs\Cells153.fcs	0.8	36.92	36.8128	36.34	0.125781	FC002	Sisko	0.1	37.12	36.7764	35.09	0.4127	mux_gfp_m01	16086
12.656	B0001	652.246	7	22.3899	220	22.2529	660-LS	652	EO_23	Dynamic	3	140	480	mux_r03	1.47605	650	2696.07	3473.06	4473.55	2609.17	2537.49	1.3311	6603.2	MEF	0.302339	1000	2825.56	1215.28	2966.96	2878.17	3204.8	0.422239	897.028	MEF	c:\users\evan\skydrive\projects\12.lightsensorcharacterization\experiments\mux\mux_r03\measurements\flow\fcs\Cells154.fcs	0.8	36.92	36.8128	36.34	0.125781	FC002	Sisko	0.1	37.12	36.7764	35.09	0.4127	mux_gfp_m01	16107
12.009	B0001	651.882	7	22.3256	248	22.2745	660-LS	652	EO_23	Dynamic	4	420	480	mux_r03	1.02126	650	14882.4	22611	23550.4	16558.6	19937.8	1.36552	24051.1	MEF	0.459603	1000	1462.68	988.728	1667.68	1593.51	1636.91	0.620472	766.472	MEF	c:\users\evan\skydrive\projects\12.lightsensorcharacterization\experiments\mux\mux_r03\measurements\flow\fcs\Cells155.fcs	0.8	36.92	36.8128	36.34	0.125781	FC002	Sisko	0.1	37.12	36.7764	35.09	0.4127	mux_gfp_m01	16132
11.542	B0001	650.681	7	22.3211	190	22.4432	660-LS	651	EO_23	Dynamic	5	180	480	mux_r03	1.59176	650	2118.36	2479.94	3381.67	2049.51	1522.66	1.21002	5382.81	MEF	0.327091	1000	2686.57	1242.98	2852.46	2776.87	2956.57	0.447617	933.014	MEF	c:\users\evan\skydrive\projects\12.lightsensorcharacterization\experiments\mux\mux_r03\measurements\flow\fcs\Cells156.fcs	0.8	36.92	36.8128	36.34	0.125781	FC002	Sisko	0.1	37.12	36.7764	35.09	0.4127	mux_gfp_m01	16192
10.333	B0001	653.775	7	22.2067	178	22.4654	660-LS	653.5	EO_23	Dynamic	6	200	480	mux_r03	1.6188	650	2387.79	2762.07	3766.23	2312.47	2146.91	1.19443	6096.79	MEF	0.335385	1000	2665.75	1293.57	2846.71	2776.87	3233.64	0.465839	954.746	MEF	c:\users\evan\skydrive\projects\12.lightsensorcharacterization\experiments\mux\mux_r03\measurements\flow\fcs\Cells157.fcs	0.8	36.92	36.8128	36.34	0.125781	FC002	Sisko	0.1	37.12	36.7764	35.09	0.4127	mux_gfp_m01	16189
10.652	B0001	653.678	7	22.2727	176	22.3305	660-LS	653.5	EO_23	Dynamic	1	220	480	mux_r03	1.29931	650	3883.08	4985.74	6068.16	3818.09	4348.15	1.30582	7884.41	MEF	0.328847	1000	2576.15	1207.29	2733.7	2655.24	3064.43	0.454682	898.97	MEF	c:\users\evan\skydrive\projects\12.lightsensorcharacterization\experiments\mux\mux_r03\measurements\flow\fcs\Cells158.fcs	0.8	36.92	36.8128	36.34	0.125781	FC002	Sisko	0.1	37.12	36.7764	35.09	0.4127	mux_gfp_m01	16198
10.425	B0001	651.628	7	22.557	218	21.8154	660-LS	651.5	EO_23	Dynamic	2	450	480	mux_r03	0.936464	650	18960.6	25692	28233	20692.3	18683.1	1.24162	26439.2	MEF	0.463255	1000	1480.96	1006.6	1695.46	1607.85	1758.52	0.626055	785.429	MEF	c:\users\evan\skydrive\projects\12.lightsensorcharacterization\experiments\mux\mux_r03\measurements\flow\fcs\Cells159.fcs	0.8	36.92	36.8128	36.34	0.125781	FC002	Sisko	0.1	37.12	36.7764	35.09	0.4127	mux_gfp_m01	16260
11.274	B0001	655.781	7	23.4164	177	22.5342	660-LS	655.5	EO_23	Dynamic	3	100	480	mux_r03	2.01622	650	1840.07	2129.7	2885.71	1799.66	1833.4	1.18339	5818.24	MEF	0.294067	1000	3241.85	1354.13	3429.9	3381.76	3351.61	0.400421	1008.62	MEF	c:\users\evan\skydrive\projects\12.lightsensorcharacterization\experiments\mux\mux_r03\measurements\flow\fcs\Cells160.fcs	0.8	36.92	36.8128	36.34	0.125781	FC002	Sisko	0.1	37.12	36.7764	35.09	0.4127	mux_gfp_m01	16139
11.174	B0001	652.947	7	22.1032	219	22.5744	660-LS	653	EO_23	Dynamic	4	380	480	mux_r03	0.992265	650	13493.2	20481.9	21118	15231	14009.8	1.34475	20954.6	MEF	0.451783	1000	1551.93	1023.35	1760.7	1681.5	2084.8	0.608594	795.452	MEF	c:\users\evan\skydrive\projects\12.lightsensorcharacterization\experiments\mux\mux_r03\measurements\flow\fcs\Cells161.fcs	0.8	36.92	36.8128	36.34	0.125781	FC002	Sisko	0.1	37.12	36.7764	35.09	0.4127	mux_gfp_m01	16201
10.758	B0001	655.803	7	23.151	159	22.4339	660-LS	655.5	EO_23	Dynamic	5	60	480	mux_r03	2.41469	650	1109.29	1061.51	1712.61	1040.54	780.266	1.02015	4135.42	MEF	0.266441	1000	3543.63	1362.66	3689.81	3633	3536.67	0.375077	983.116	MEF	c:\users\evan\skydrive\projects\12.lightsensorcharacterization\experiments\mux\mux_r03\measurements\flow\fcs\Cells162.fcs	0.8	36.92	36.8128	36.34	0.125781	FC002	Sisko	0.1	37.12	36.7764	35.09	0.4127	mux_gfp_m01	16072
10.775	B0001	653.822	7	22.1963	212	22.1024	660-LS	654	EO_23	Dynamic	6	160	480	mux_r03	1.59959	650	2234.23	2704.66	3644.52	2146.91	2633.51	1.25979	5829.74	MEF	0.324736	1000	2730.55	1265.45	2897.84	2827.07	3064.43	0.447617	941.034	MEF	c:\users\evan\skydrive\projects\12.lightsensorcharacterization\experiments\mux\mux_r03\measurements\flow\fcs\Cells163.fcs	0.8	36.92	36.8128	36.34	0.125781	FC002	Sisko	0.1	37.12	36.7764	35.09	0.4127	mux_gfp_m01	16165
10.077	B0001	654.952	7	22.1253	182	22.2099	660-LS	654.5	EO_23	Dynamic	1	20	480	mux_r03	2.08342	650	1094.05	1067.72	1598.11	1030.92	984.151	1.0357	3329.54	MEF	0.259395	1000	3540.82	1323.9	3672.51	3600.61	3765.54	0.367689	952.63	MEF	c:\users\evan\skydrive\projects\12.lightsensorcharacterization\experiments\mux\mux_r03\measurements\flow\fcs\Cells164.fcs	0.8	36.92	36.8128	36.34	0.125781	FC002	Sisko	0.1	37.12	36.7764	35.09	0.4127	mux_gfp_m01	16030
10.581	B0001	655.947	7	23.4764	196	22.2999	660-LS	655.5	EO_23	Dynamic	2	300	480	mux_r03	1.48804	650	4560.58	6742.63	7761.93	4348.15	3999.54	1.55069	11550.1	MEF	0.385035	1000	1961.63	1080.31	2134.59	2047.78	2011.42	0.527549	821.891	MEF	c:\users\evan\skydrive\projects\12.lightsensorcharacterization\experiments\mux\mux_r03\measurements\flow\fcs\Cells165.fcs	0.8	36.92	36.8128	36.34	0.125781	FC002	Sisko	0.1	37.12	36.7764	35.09	0.4127	mux_gfp_m01	16177
14.369	B0001	653.269	7	22.4614	211	22.2847	660-LS	653.5	EO_23	Dynamic	3	400	480	mux_r03	0.960939	650	17599.5	25376.5	26897.8	19937.8	22495.9	1.27278	25847.1	MEF	0.432348	1000	1493.64	923.749	1674.04	1593.51	1742.84	0.579695	723.769	MEF	c:\users\evan\skydrive\projects\12.lightsensorcharacterization\experiments\mux\mux_r03\measurements\flow\fcs\Cells166.fcs	0.8	36.92	36.8128	36.34	0.125781	FC002	Sisko	0.1	37.12	36.7764	35.09	0.4127	mux_gfp_m01	16210
11.114	B0001	656.586	7	23.2833	163	22.0811	660-LS	656.5	EO_23	Dynamic	4	260	480	mux_r03	1.2731	650	4806.64	7195.46	7890.53	4683.46	4228.69	1.53636	10045.5	MEF	0.378757	1000	1958.9	1056.84	2120.94	2029.52	2084.8	0.520733	803.322	MEF	c:\users\evan\skydrive\projects\12.lightsensorcharacterization\experiments\mux\mux_r03\measurements\flow\fcs\Cells167.fcs	0.8	36.92	36.8128	36.34	0.125781	FC002	Sisko	0.1	37.12	36.7764	35.09	0.4127	mux_gfp_m01	16103
14.288	B0001	653.839	7	22.3751	211	22.1664	660-LS	654	EO_23	Dynamic	5	320	480	mux_r03	1.25401	650	6171.87	8957.86	9941.89	6017.99	3447.35	1.48851	12467.2	MEF	0.380647	1000	1847.16	1001.54	2011.7	1940.63	2180.3	0.516089	765.746	MEF	c:\users\evan\skydrive\projects\12.lightsensorcharacterization\experiments\mux\mux_r03\measurements\flow\fcs\Cells168.fcs	0.8	36.92	36.8128	36.34	0.125781	FC002	Sisko	0.1	37.12	36.7764	35.09	0.4127	mux_gfp_m01	16166
13.674	B0001	653.626	7	22.2871	184	22.3871	660-LS	653.5	EO_23	Dynamic	6	480	480	mux_r03	0.727616	650	33280.7	37491.6	45081.9	37839	41137.1	0.990819	32802.3	MEF	0.466033	1000	1303.74	863.193	1488.74	1418.34	1607.85	0.608594	693.804	MEF	c:\users\evan\skydrive\projects\12.lightsensorcharacterization\experiments\mux\mux_r03\measurements\flow\fcs\Cells169.fcs	0.8	36.92	36.8128	36.34	0.125781	FC002	Sisko	0.1	37.12	36.7764	35.09	0.4127	mux_gfp_m01	16221
8.306	B0001	652.871	7	22.2103	198	22.6161	660-LS	652.5	EO_24	Dynamic	1	300	480	mux_r03	0.809832	650	22899.4	28982.7	32319.9	25619	32919.1	1.1313	26173.7	MEF	0.364805	1000	2235.97	1182.22	2411.08	2321.39	2608.09	0.509272	879.574	MEF	c:\users\evan\skydrive\projects\12.lightsensorcharacterization\experiments\mux\mux_r03\measurements\flow\fcs\Cells170.fcs	0.8	36.92	36.8128	36.34	0.125781	FC002	Janeway	0.1	37.12	36.7764	35.09	0.4127	mux_gfp_m01	16090
9.052	B0001	652.656	7	22.5951	204	22.3968	660-LS	652.5	EO_24	Dynamic	2	120	480	mux_r03	0.80268	650	17862.5	22844.2	25408.5	20692.3	22082	1.104	20394.9	MEF	0.365176	1000	2157.76	1125.21	2327.41	2259.84	2280.18	0.497914	849.914	MEF	c:\users\evan\skydrive\projects\12.lightsensorcharacterization\experiments\mux\mux_r03\measurements\flow\fcs\Cells171.fcs	0.8	36.92	36.8128	36.34	0.125781	FC002	Janeway	0.1	37.12	36.7764	35.09	0.4127	mux_gfp_m01	16100
10.555	B0001	653.047	7	22.0806	214	22.5199	660-LS	653	EO_24	Dynamic	3	40	480	mux_r03	2.08096	650	1453.84	1485.77	2215.45	1387.63	817.347	1.07072	4610.25	MEF	0.505719	1000	1026.68	772.992	1205.27	1154.26	1308.48	0.669688	609.529	MEF	c:\users\evan\skydrive\projects\12.lightsensorcharacterization\experiments\mux\mux_r03\measurements\flow\fcs\Cells172.fcs	0.8	36.92	36.8128	36.34	0.125781	FC002	Janeway	0.1	37.12	36.7764	35.09	0.4127	mux_gfp_m01	16113
10.791	B0001	655.633	7	23.0634	164	21.7199	660-LS	655.5	EO_24	Dynamic	4	80	480	mux_r03	1.01835	650	5338.77	7464.48	8059.22	5484.33	4512.69	1.36106	8207.12	MEF	0.38435	1000	1739.5	940.663	1890.97	1822.68	1923.32	0.516089	726.796	MEF	c:\users\evan\skydrive\projects\12.lightsensorcharacterization\experiments\mux\mux_r03\measurements\flow\fcs\Cells173.fcs	0.8	36.92	36.8128	36.34	0.125781	FC002	Janeway	0.1	37.12	36.7764	35.09	0.4127	mux_gfp_m01	16020
10.702	B0001	653.956	7	22.3006	174	22.4	660-LS	653.5	EO_24	Dynamic	5	20	480	mux_r03	1.80823	650	1199.49	1160.79	1742.83	1120.78	1030.92	1.0357	3151.44	MEF	0.52744	1000	863.21	729.361	1037.66	991.212	1036.62	0.735827	547.304	MEF	c:\users\evan\skydrive\projects\12.lightsensorcharacterization\experiments\mux\mux_r03\measurements\flow\fcs\Cells174.fcs	0.8	36.92	36.8128	36.34	0.125781	FC002	Janeway	0.1	37.12	36.7764	35.09	0.4127	mux_gfp_m01	16047
9.709	B0001	656.521	7	22.5602	165	22.5664	660-LS	656.5	EO_24	Dynamic	6	100	480	mux_r03	0.862541	650	12218.1	16737.8	17677.7	14140.5	18001.9	1.18368	15247.7	MEF	0.376625	1000	1959.03	1052.26	2131.63	2047.78	2029.52	0.513855	802.824	MEF	c:\users\evan\skydrive\projects\12.lightsensorcharacterization\experiments\mux\mux_r03\measurements\flow\fcs\Cells175.fcs	0.8	36.92	36.8128	36.34	0.125781	FC002	Janeway	0.1	37.12	36.7764	35.09	0.4127	mux_gfp_m01	16067
9.247	B0001	654.146	7	22.5019	199	22.7145	660-LS	654	EO_24	Dynamic	1	60	480	mux_r03	1.24674	650	2453.25	2998.64	3655.07	2490.8	2514.03	1.20389	4556.92	MEF	0.437916	1000	1447.1	914.023	1623.82	1551.26	1727.3	0.589214	711.097	MEF	c:\users\evan\skydrive\projects\12.lightsensorcharacterization\experiments\mux\mux_r03\measurements\flow\fcs\Cells176.fcs	0.8	36.92	36.8128	36.34	0.125781	FC002	Janeway	0.1	37.12	36.7764	35.09	0.4127	mux_gfp_m01	16151
8.689	B0001	652.582	7	22.0506	203	22.7352	660-LS	652.5	EO_24	Dynamic	2	140	480	mux_r03	0.894078	650	18080.2	28519.4	28136.1	21675.7	19937.8	1.31573	25155.9	MEF	0.382915	1000	2089.75	1135.35	2277.95	2199.92	2449.58	0.516089	872.259	MEF	c:\users\evan\skydrive\projects\12.lightsensorcharacterization\experiments\mux\mux_r03\measurements\flow\fcs\Cells177.fcs	0.8	36.92	36.8128	36.34	0.125781	FC002	Janeway	0.1	37.12	36.7764	35.09	0.4127	mux_gfp_m01	16144
10.613	B0001	651.287	7	22.5223	147	22.3835	660-LS	651.5	EO_24	Dynamic	3	480	480	mux_r03	0.96406	650	8422.65	11961.3	12456	9013.25	9753.38	1.32708	12008.4	MEF	0.425948	1000	1494.86	920.159	1662.8	1593.51	1537.42	0.577442	708.269	MEF	c:\users\evan\skydrive\projects\12.lightsensorcharacterization\experiments\mux\mux_r03\measurements\flow\fcs\Cells178.fcs	0.8	36.92	36.8128	36.34	0.125781	FC002	Janeway	0.1	37.12	36.7764	35.09	0.4127	mux_gfp_m01	16078
9.188	B0001	655.148	7	23.1002	156	22.5021	660-LS	655	EO_24	Dynamic	4	200	480	mux_r03	1.22466	650	8229.44	13945.8	14240.5	8485.23	10702.4	1.64354	17439.9	MEF	0.436249	1000	1639.76	1047.61	1839.47	1758.52	1822.68	0.595732	802.468	MEF	c:\users\evan\skydrive\projects\12.lightsensorcharacterization\experiments\mux\mux_r03\measurements\flow\fcs\Cells179.fcs	0.8	36.92	36.8128	36.34	0.125781	FC002	Janeway	0.1	37.12	36.7764	35.09	0.4127	mux_gfp_m01	16085
9.2	B0001	653.076	7	22.0426	187	22.4444	660-LS	653	EO_24	Dynamic	5	450	480	mux_r03	1.42812	650	2990.91	3016.1	4310.74	2916.72	3782.8	1.03407	6156.26	MEF	0.444455	1000	1404.07	927.322	1584.75	1510.12	1806.42	0.61407	704.348	MEF	c:\users\evan\skydrive\projects\12.lightsensorcharacterization\experiments\mux\mux_r03\measurements\flow\fcs\Cells180.fcs	0.8	36.92	36.8128	36.34	0.125781	FC002	Janeway	0.1	37.12	36.7764	35.09	0.4127	mux_gfp_m01	16094
9.142	B0001	655.651	7	22.7752	173	22.576	660-LS	655.5	EO_24	Dynamic	6	380	480	mux_r03	1.22052	650	6490.31	9806.5	10492.2	6482.07	5235.52	1.51287	12806	MEF	0.473101	1000	1289.84	906.798	1480.53	1405.69	1523.71	0.64509	700.44	MEF	c:\users\evan\skydrive\projects\12.lightsensorcharacterization\experiments\mux\mux_r03\measurements\flow\fcs\Cells181.fcs	0.8	36.92	36.8128	36.34	0.125781	FC002	Janeway	0.1	37.12	36.7764	35.09	0.4127	mux_gfp_m01	16137
8.823	B0001	653.389	7	22.1882	204	22.2728	660-LS	653.5	EO_24	Dynamic	1	280	480	mux_r03	0.897318	650	15785.2	20308.3	22675.6	17345.5	21475.4	1.17081	20347.2	MEF	0.356853	1000	2404.08	1252.9	2585.11	2493.86	2449.58	0.502395	922.503	MEF	c:\users\evan\skydrive\projects\12.lightsensorcharacterization\experiments\mux\mux_r03\measurements\flow\fcs\Cells182.fcs	0.8	36.92	36.8128	36.34	0.125781	FC002	Janeway	0.1	37.12	36.7764	35.09	0.4127	mux_gfp_m01	16147
8.785	B0001	651.941	7	22.5552	232	22.2412	660-LS	652	EO_24	Dynamic	2	420	480	mux_r03	1.46895	650	2735.05	3003.59	4101.71	2633.51	2810.38	1.14053	6025.21	MEF	0.487673	1000	1207.32	883.758	1407.36	1344.12	1380.73	0.657499	686.331	MEF	c:\users\evan\skydrive\projects\12.lightsensorcharacterization\experiments\mux\mux_r03\measurements\flow\fcs\Cells183.fcs	0.8	36.92	36.8128	36.34	0.125781	FC002	Janeway	0.1	37.12	36.7764	35.09	0.4127	mux_gfp_m01	16154
8.388	B0001	655.048	7	22.7783	172	22.8586	660-LS	654.5	EO_24	Dynamic	3	180	480	mux_r03	1.09396	650	10762.3	19412.2	18551.3	12075.6	12532.6	1.60755	20294.4	MEF	0.436007	1000	1712.13	1095.6	1925	1839.08	2066.21	0.595732	839.316	MEF	c:\users\evan\skydrive\projects\12.lightsensorcharacterization\experiments\mux\mux_r03\measurements\flow\fcs\Cells184.fcs	0.8	36.92	36.8128	36.34	0.125781	FC002	Janeway	0.1	37.12	36.7764	35.09	0.4127	mux_gfp_m01	16158
8.308	B0001	653.209	7	22.4231	189	22.4133	660-LS	653.5	EO_24	Dynamic	4	240	480	mux_r03	1.32754	650	5631.1	8211.94	9104.3	5639.26	4268.14	1.45621	12086.4	MEF	0.442307	1000	1797.25	1153.73	2045.51	1958.09	2011.42	0.589214	904.745	MEF	c:\users\evan\skydrive\projects\12.lightsensorcharacterization\experiments\mux\mux_r03\measurements\flow\fcs\Cells185.fcs	0.8	36.92	36.8128	36.34	0.125781	FC002	Janeway	0.1	37.12	36.7764	35.09	0.4127	mux_gfp_m01	16141
9.116	B0001	653.568	7	22.0813	177	22.5266	660-LS	653.5	EO_24	Dynamic	5	400	480	mux_r03	1.34408	650	4096.65	5382.94	6497.23	3925.94	3889.66	1.37112	8732.82	MEF	0.489497	1000	1145.01	837.513	1336.51	1273.78	1470.08	0.657499	654.22	MEF	c:\users\evan\skydrive\projects\12.lightsensorcharacterization\experiments\mux\mux_r03\measurements\flow\fcs\Cells186.fcs	0.8	36.92	36.8128	36.34	0.125781	FC002	Janeway	0.1	37.12	36.7764	35.09	0.4127	mux_gfp_m01	16129
7.306	B0001	654.879	7	22.7502	175	22.4558	660-LS	655	EO_24	Dynamic	6	320	480	mux_r03	0.884656	650	20891.3	29332.7	31255	24006.8	35129.9	1.22185	27649.9	MEF	0.394205	1000	2063	1164.94	2256.03	2160.86	2199.92	0.539112	889.339	MEF	c:\users\evan\skydrive\projects\12.lightsensorcharacterization\experiments\mux\mux_r03\measurements\flow\fcs\Cells187.fcs	0.8	36.92	36.8128	36.34	0.125781	FC002	Janeway	0.1	37.12	36.7764	35.09	0.4127	mux_gfp_m01	16165
6.106	B0001	655.845	7	22.827	169	22.3133	660-LS	656	EO_24	Dynamic	1	340	480	mux_r03	0.888633	650	20689.3	30054.9	31185.5	23784.9	25858.1	1.26361	27712.5	MEF	0.406897	1000	2099.54	1267.16	2311.11	2219.72	2384.62	0.570866	940.386	MEF	c:\users\evan\skydrive\projects\12.lightsensorcharacterization\experiments\mux\mux_r03\measurements\flow\fcs\Cells188.fcs	0.8	36.92	36.8128	36.34	0.125781	FC002	Janeway	0.1	37.12	36.7764	35.09	0.4127	mux_gfp_m01	16225
6.457	B0001	654.36	7	22.5	180	22.5072	660-LS	654	EO_24	Dynamic	2	260	480	mux_r03	0.876788	650	20593.3	29832.7	31076.3	24006.8	29722.6	1.24268	27247.4	MEF	0.400576	1000	2087.03	1241.26	2293.17	2219.72	2493.86	0.559198	918.589	MEF	c:\users\evan\skydrive\projects\12.lightsensorcharacterization\experiments\mux\mux_r03\measurements\flow\fcs\Cells189.fcs	0.8	36.92	36.8128	36.34	0.125781	FC002	Janeway	0.1	37.12	36.7764	35.09	0.4127	mux_gfp_m01	16155
6.656	B0001	653.18	7	22.0904	186	22.3906	660-LS	653.5	EO_24	Dynamic	3	220	480	mux_r03	0.867675	650	20598.9	29556.9	30838.6	23784.9	26836.6	1.24268	26757.9	MEF	0.406381	1000	2067.51	1230.19	2282.73	2199.92	2584.84	0.559198	927.657	MEF	c:\users\evan\skydrive\projects\12.lightsensorcharacterization\experiments\mux\mux_r03\measurements\flow\fcs\Cells190.fcs	0.8	36.92	36.8128	36.34	0.125781	FC002	Janeway	0.1	37.12	36.7764	35.09	0.4127	mux_gfp_m01	16154
6.349	B0001	654.284	7	22.4328	185	22.5446	660-LS	654.5	EO_24	Dynamic	4	0	480	mux_r03	0.897273	650	20483.6	29393.3	30842.5	23565	29175.7	1.24733	27674.2	MEF	0.405993	1000	2092.54	1226.53	2307.83	2219.72	2239.69	0.552563	936.962	MEF	c:\users\evan\skydrive\projects\12.lightsensorcharacterization\experiments\mux\mux_r03\measurements\flow\fcs\Cells191.fcs	0.8	36.92	36.8128	36.34	0.125781	FC002	Janeway	0.1	37.12	36.7764	35.09	0.4127	mux_gfp_m01	16127
5.917	B0001	654.702	7	22.7885	182	22.2534	660-LS	655	EO_24	Dynamic	5	360	480	mux_r03	0.888119	650	20498.8	30245.8	31002.2	23565	21675.7	1.2835	27533.7	MEF	0.403977	1000	2113.77	1278.56	2324.99	2239.69	2727.56	0.570866	939.241	MEF	c:\users\evan\skydrive\projects\12.lightsensorcharacterization\experiments\mux\mux_r03\measurements\flow\fcs\Cells192.fcs	0.8	36.92	36.8128	36.34	0.125781	FC002	Janeway	0.1	37.12	36.7764	35.09	0.4127	mux_gfp_m01	16170
6.106	B0001	654.899	7	22.4722	164	22.3335	660-LS	654.5	EO_24	Dynamic	6	160	480	mux_r03	0.893389	650	20294.7	29501.8	30734.9	23565	37489.2	1.25193	27458.2	MEF	0.410997	1000	2081.35	1241.26	2302.55	2199.92	2066.21	0.56423	946.34	MEF	c:\users\evan\skydrive\projects\12.lightsensorcharacterization\experiments\mux\mux_r03\measurements\flow\fcs\Cells193.fcs	0.8	36.92	36.8128	36.34	0.125781	FC002	Janeway	0.1	37.12	36.7764	35.09	0.4127	mux_gfp_m01	16162
5.673	B0001	654.529	7	22.5886	182	22.9901	660-LS	654.5	EO_20	Dynamic	1	160	480	mux_r01	0.800747	650	23909.7	32568.1	34319.2	27576.3	36389.7	1.18102	27481	MEF	0.434565	1000	2150.89	1443.05	2423.29	2329.43	2643.56	0.619489	1053.08	MEF	e:\onedrive\projects\12.lightsensorcharacterization\experiments\mux\mux_r01\measurements\flow\fcs\Cells074.fcs	0.8	36.92	36.8335	36.42	0.0951383	FC002	Jennie	0.1	37.18	36.8315	34.6	0.496773	mux_gfp_m01	17006
7.358	B0001	655.052	7	22.9759	182	23.0076	660-LS	655	EO_20	Dynamic	2	340	480	mux_r01	0.997649	650	17504.8	25133	27054.3	19052.2	17210.1	1.31916	26990.7	MEF	0.387279	1000	2330.7	1337.56	2561.21	2481.53	2841.74	0.539005	991.902	MEF	e:\onedrive\projects\12.lightsensorcharacterization\experiments\mux\mux_r01\measurements\flow\fcs\Cells075.fcs	0.8	36.92	36.8335	36.42	0.0951383	FC002	Jennie	0.1	37.18	36.8315	34.6	0.496773	mux_gfp_m01	16376
6.787	B0001	654.3	7	22.4755	192	23.0239	660-LS	654	EO_20	Dynamic	3	40	480	mux_r01	1.28326	650	2225.94	2532.68	3293.91	2210.61	2150.14	1.14569	4226.95	MEF	0.607658	1000	800.039	807.197	1039.38	960.865	1042.27	0.840073	631.585	MEF	e:\onedrive\projects\12.lightsensorcharacterization\experiments\mux\mux_r01\measurements\flow\fcs\Cells076.fcs	0.8	36.92	36.8335	36.42	0.0951383	FC002	Jennie	0.1	37.18	36.8315	34.6	0.496773	mux_gfp_m01	16635
6.984	B0001	653.351	7	22.6863	153	22.8644	660-LS	653	EO_20	Dynamic	4	100	480	mux_r01	1.00345	650	7031.04	10134.9	10572	7284.72	9349.99	1.39125	10608.5	MEF	0.506027	1000	1136.86	866.677	1340.8	1260.06	1193.57	0.687804	678.484	MEF	e:\onedrive\projects\12.lightsensorcharacterization\experiments\mux\mux_r01\measurements\flow\fcs\Cells077.fcs	0.8	36.92	36.8335	36.42	0.0951383	FC002	Jennie	0.1	37.18	36.8315	34.6	0.496773	mux_gfp_m01	16404
7.301	B0001	654.454	7	22.2087	178	23.1412	660-LS	654.5	EO_20	Dynamic	5	400	480	mux_r01	1.16639	650	10292.4	15530.7	16804.9	10740.7	11145.3	1.44597	19601	MEF	0.420609	1000	1884.06	1160.94	2104.46	2015.85	2166.98	0.575904	885.156	MEF	e:\onedrive\projects\12.lightsensorcharacterization\experiments\mux\mux_r01\measurements\flow\fcs\Cells078.fcs	0.8	36.92	36.8335	36.42	0.0951383	FC002	Jennie	0.1	37.18	36.8315	34.6	0.496773	mux_gfp_m01	16392
6.886	B0001	656.402	7	22.717	171	23.548	660-LS	656.5	EO_20	Dynamic	6	260	480	mux_r01	0.726492	650	41609.3	50288.4	57563.9	49828.6	82087.1	1.00923	41819.7	MEF	0.3412	1000	2985.65	1465.9	3245.09	3224.97	3313.59	0.454548	1107.22	MEF	e:\onedrive\projects\12.lightsensorcharacterization\experiments\mux\mux_r01\measurements\flow\fcs\Cells079.fcs	0.8	36.92	36.8335	36.42	0.0951383	FC002	Jennie	0.1	37.18	36.8315	34.6	0.496773	mux_gfp_m01	16296
5.567	B0001	652.937	7	22.1402	197	23.058	660-LS	653	EO_20	Dynamic	1	220	480	mux_r01	0.596696	650	60826.1	51937.5	75269.4	69504	73468	0.74726	44912.9	MEF	0.355709	1000	3278.31	1717.28	3544.53	3498.2	3898.85	0.490903	1260.82	MEF	e:\onedrive\projects\12.lightsensorcharacterization\experiments\mux\mux_r01\measurements\flow\fcs\Cells080.fcs	0.8	36.92	36.8335	36.42	0.0951383	FC002	Jennie	0.1	37.18	36.8315	34.6	0.496773	mux_gfp_m01	16928
6.37	B0001	655.552	7	22.917	174	23.4062	660-LS	655	EO_20	Dynamic	2	360	480	mux_r01	1.12205	650	11479.6	16666.2	18267.3	12000.8	15403.1	1.38877	20496.7	MEF	0.41476	1000	2118.48	1320.65	2347.58	2267.13	2572.86	0.58252	973.68	MEF	e:\onedrive\projects\12.lightsensorcharacterization\experiments\mux\mux_r01\measurements\flow\fcs\Cells081.fcs	0.8	36.92	36.8335	36.42	0.0951383	FC002	Jennie	0.1	37.18	36.8315	34.6	0.496773	mux_gfp_m01	16708
6.09	B0001	652.618	7	21.8856	189	23.2303	660-LS	652.5	EO_20	Dynamic	3	120	480	mux_r01	0.945177	650	9827.26	14682.5	14948.3	10941.1	18876.9	1.34195	14128.8	MEF	0.517307	1000	1465.35	1177.38	1756.06	1667.43	2071.25	0.706102	908.422	MEF	e:\onedrive\projects\12.lightsensorcharacterization\experiments\mux\mux_r01\measurements\flow\fcs\Cells082.fcs	0.8	36.92	36.8335	36.42	0.0951383	FC002	Jennie	0.1	37.18	36.8315	34.6	0.496773	mux_gfp_m01	16879
6.272	B0001	656.015	7	22.9508	177	23.1785	660-LS	656	EO_20	Dynamic	4	180	480	mux_r01	0.733604	650	29386.9	35574.1	40773.1	34426.2	40658.8	1.03334	29911.3	MEF	0.403936	1000	2311.23	1399.85	2556.04	2459.21	2765.74	0.569228	1032.48	MEF	e:\onedrive\projects\12.lightsensorcharacterization\experiments\mux\mux_r01\measurements\flow\fcs\Cells083.fcs	0.8	36.92	36.8335	36.42	0.0951383	FC002	Jennie	0.1	37.18	36.8315	34.6	0.496773	mux_gfp_m01	16737
6.585	B0001	653.247	7	22.1584	196	22.5724	660-LS	653.5	EO_20	Dynamic	5	420	480	mux_r01	1.29756	650	7584.89	11029.9	12407.7	7352.38	8064.46	1.50018	16099.8	MEF	0.452919	1000	1801.82	1216.99	2039.78	1944.29	2371.91	0.625928	923.854	MEF	e:\onedrive\projects\12.lightsensorcharacterization\experiments\mux\mux_r01\measurements\flow\fcs\Cells084.fcs	0.8	36.92	36.8335	36.42	0.0951383	FC002	Jennie	0.1	37.18	36.8315	34.6	0.496773	mux_gfp_m01	16685
6.228	B0001	653.642	7	22.08	186	23.3574	660-LS	653.5	EO_20	Dynamic	6	280	480	mux_r01	0.85309	650	30588.4	44512	45134.1	35068.6	62783.8	1.26928	38503.4	MEF	0.343935	1000	3109.18	1552.26	3336.1	3283.78	3594.33	0.472706	1147.4	MEF	e:\onedrive\projects\12.lightsensorcharacterization\experiments\mux\mux_r01\measurements\flow\fcs\Cells085.fcs	0.8	36.92	36.8335	36.42	0.0951383	FC002	Jennie	0.1	37.18	36.8315	34.6	0.496773	mux_gfp_m01	16688
5.729	B0001	653.999	7	22.1272	175	23.0656	660-LS	653.5	EO_20	Dynamic	1	80	480	mux_r01	1.16988	650	4974.58	7108.06	7845.66	4986.65	4183.39	1.42542	9178.45	MEF	0.553534	1000	1235.01	1142.46	1531.03	1429.99	1565.23	0.798927	847.477	MEF	e:\onedrive\projects\12.lightsensorcharacterization\experiments\mux\mux_r01\measurements\flow\fcs\Cells086.fcs	0.8	36.92	36.8335	36.42	0.0951383	FC002	Jennie	0.1	37.18	36.8315	34.6	0.496773	mux_gfp_m01	16884
5.938	B0001	655.238	7	23.3647	175	22.9245	660-LS	655	EO_20	Dynamic	2	480	480	mux_r01	1.43795	650	3810.68	4309.69	5891.25	3575.02	2811.22	1.2055	8471.33	MEF	0.519154	1000	1369.72	1123.88	1635.37	1523.37	1909.47	0.737759	849.011	MEF	e:\onedrive\projects\12.lightsensorcharacterization\experiments\mux\mux_r01\measurements\flow\fcs\Cells087.fcs	0.8	36.92	36.8335	36.42	0.0951383	FC002	Jennie	0.1	37.18	36.8315	34.6	0.496773	mux_gfp_m01	17016
6.564	B0001	654.763	7	22.3966	187	23.5827	660-LS	655	EO_20	Dynamic	3	450	480	mux_r01	1.35441	650	4635.17	5976.01	7475.31	4301.03	2863.68	1.38943	10124.6	MEF	0.504504	1000	1401.22	1076.43	1645	1537.19	1509.66	0.700257	829.911	MEF	e:\onedrive\projects\12.lightsensorcharacterization\experiments\mux\mux_r01\measurements\flow\fcs\Cells088.fcs	0.8	36.92	36.8335	36.42	0.0951383	FC002	Jennie	0.1	37.18	36.8315	34.6	0.496773	mux_gfp_m01	16677
6.276	B0001	652.37	7	21.9333	182	23.6387	660-LS	652.5	EO_20	Dynamic	4	20	480	mux_r01	1.48581	650	1461.34	1519.28	2097.43	1405.37	1257.8	1.08106	3116.38	MEF	0.626913	1000	818.594	914.451	1112.05	1042.27	1090.44	0.877362	697.156	MEF	e:\onedrive\projects\12.lightsensorcharacterization\experiments\mux\mux_r01\measurements\flow\fcs\Cells089.fcs	0.8	36.92	36.8335	36.42	0.0951383	FC002	Jennie	0.1	37.18	36.8315	34.6	0.496773	mux_gfp_m01	16628
6.304	B0001	655.064	7	22.9713	183	22.8815	660-LS	655	EO_20	Dynamic	5	0	480	mux_r01	1.61194	650	1076.09	973.696	1504.07	1016.89	979.974	0.957525	2424.48	MEF	0.591684	1000	869.002	864.022	1124.38	1051.73	1248.73	0.821522	665.276	MEF	e:\onedrive\projects\12.lightsensorcharacterization\experiments\mux\mux_r01\measurements\flow\fcs\Cells090.fcs	0.8	36.92	36.8335	36.42	0.0951383	FC002	Jennie	0.1	37.18	36.8315	34.6	0.496773	mux_gfp_m01	16732
6.421	B0001	652.507	7	21.8854	231	22.9832	660-LS	652.5	EO_20	Dynamic	6	240	480	mux_r01	0.67585	650	44806.3	47411	58256.4	51705.7	66980.9	0.916941	39372.6	MEF	0.33678	1000	3063.24	1488.43	3269.34	3195.96	3466.73	0.465721	1101.05	MEF	e:\onedrive\projects\12.lightsensorcharacterization\experiments\mux\mux_r01\measurements\flow\fcs\Cells091.fcs	0.8	36.92	36.8335	36.42	0.0951383	FC002	Jennie	0.1	37.18	36.8315	34.6	0.496773	mux_gfp_m01	16325
5.765	B0001	655.581	7	23.221	182	23.3814	660-LS	655	EO_20	Dynamic	1	60	480	mux_r01	1.15682	650	3824.82	4825.32	5851.91	3814	3575.02	1.26516	6769.62	MEF	0.572429	1000	1101.37	1058.64	1397.34	1306.44	1404.38	0.810327	799.88	MEF	e:\onedrive\projects\12.lightsensorcharacterization\experiments\mux\mux_r01\measurements\flow\fcs\Cells092.fcs	0.8	36.92	36.8335	36.42	0.0951383	FC002	Jennie	0.1	37.18	36.8315	34.6	0.496773	mux_gfp_m01	16906
5.899	B0001	653.394	7	22.2015	199	23.0105	660-LS	653.5	EO_20	Dynamic	2	140	480	mux_r01	0.883575	650	16152.9	24220.7	24755	19052.2	27832.4	1.27128	21872.9	MEF	0.470942	1000	1824.93	1349.11	2113.55	2015.85	2034.15	0.669251	995.359	MEF	e:\onedrive\projects\12.lightsensorcharacterization\experiments\mux\mux_r01\measurements\flow\fcs\Cells093.fcs	0.8	36.92	36.8335	36.42	0.0951383	FC002	Jennie	0.1	37.18	36.8315	34.6	0.496773	mux_gfp_m01	17149
6.084	B0001	653.025	7	22.2133	215	23.0158	660-LS	653	EO_20	Dynamic	3	300	480	mux_r01	0.995969	650	20217.4	34787	33420.7	23134.3	35068.6	1.5037	33285.9	MEF	0.378744	1000	2871.75	1604.82	3164.31	3110.48	3659.88	0.515938	1198.47	MEF	e:\onedrive\projects\12.lightsensorcharacterization\experiments\mux\mux_r01\measurements\flow\fcs\Cells094.fcs	0.8	36.92	36.8335	36.42	0.0951383	FC002	Jennie	0.1	37.18	36.8315	34.6	0.496773	mux_gfp_m01	17105
5.897	B0001	653.03	7	22.394	231	23.1517	660-LS	652.5	EO_20	Dynamic	4	200	480	mux_r01	0.627856	650	46421.7	45622.6	59531.9	53159.7	51229.9	0.858218	37377.4	MEF	0.369329	1000	2834.27	1561.9	3079.25	3027.3	3167.21	0.515938	1137.25	MEF	e:\onedrive\projects\12.lightsensorcharacterization\experiments\mux\mux_r01\measurements\flow\fcs\Cells095.fcs	0.8	36.92	36.8335	36.42	0.0951383	FC002	Jennie	0.1	37.18	36.8315	34.6	0.496773	mux_gfp_m01	16792
7.485	B0001	653.013	7	23.0886	177	22.697	660-LS	653	EO_20	Dynamic	5	380	480	mux_r01	1.13047	650	12035.5	17454.7	19097.3	12568.5	14173.4	1.38877	21588.8	MEF	0.395707	1000	1974.12	1140.63	2160.75	2071.25	2071.25	0.550695	855.022	MEF	e:\onedrive\projects\12.lightsensorcharacterization\experiments\mux\mux_r01\measurements\flow\fcs\Cells096.fcs	0.8	36.92	36.8335	36.42	0.0951383	FC002	Jennie	0.1	37.18	36.8315	34.6	0.496773	mux_gfp_m01	16238
6.684	B0001	650.648	8	22.3637	222	22.5121	660-LS	651	EO_20	Dynamic	6	320	480	mux_r01	0.951731	650	21097.3	31412.6	32149.8	22710.5	22089.3	1.38318	30598	MEF	0.339475	1000	2687.11	1299.76	2863.25	2790.85	2919.83	0.465721	972.002	MEF	e:\onedrive\projects\12.lightsensorcharacterization\experiments\mux\mux_r01\measurements\flow\fcs\Cells097.fcs	0.8	36.92	36.8335	36.42	0.0951383	FC002	Jennie	0.1	37.18	36.8315	34.6	0.496773	mux_gfp_m01	16392
7.311	B0001	655.132	7	22.5628	177	23.2965	660-LS	655.5	EO_21	Dynamic	1	260	480	mux_r01	1.16911	650	8126.24	10640.8	12332.8	7990.25	5781.55	1.33172	14418.5	MEF	0.441917	1000	1661.37	1088.86	1873.78	1792.43	2109.02	0.607478	828.053	MEF	e:\onedrive\projects\12.lightsensorcharacterization\experiments\mux\mux_r01\measurements\flow\fcs\Cells098.fcs	0.8	36.92	36.8335	36.42	0.0951383	FC002	Kirk	0.1	37.18	36.8315	34.6	0.496773	mux_gfp_m01	16480
9.888	B0001	653.26	7	22.1719	174	22.5797	660-LS	653	EO_21	Dynamic	2	320	480	mux_r01	0.889384	650	17337.3	21918.3	24932.4	19052.2	22089.3	1.15043	22174.5	MEF	0.4639	1000	1261	839.115	1431.46	1354.53	1565.23	0.619489	664.056	MEF	e:\onedrive\projects\12.lightsensorcharacterization\experiments\mux\mux_r01\measurements\flow\fcs\Cells099.fcs	0.8	36.92	36.8335	36.42	0.0951383	FC002	Kirk	0.1	37.18	36.8315	34.6	0.496773	mux_gfp_m01	16384
9.565	B0001	651.923	7	22.1414	199	22.8951	660-LS	652	EO_21	Dynamic	3	380	480	mux_r01	0.66591	650	40373.9	41541.9	51753.5	45428.8	64549.3	0.914439	34463.2	MEF	0.476957	1000	1218.65	849.553	1395.15	1318.3	1469.29	0.64443	665.427	MEF	e:\onedrive\projects\12.lightsensorcharacterization\experiments\mux\mux_r01\measurements\flow\fcs\Cells100.fcs	0.8	36.92	36.8335	36.42	0.0951383	FC002	Kirk	0.1	37.18	36.8315	34.6	0.496773	mux_gfp_m01	16352
10.579	B0001	654.342	7	22.6192	163	22.8791	660-LS	654	EO_21	Dynamic	4	240	480	mux_r01	1.23597	650	10054.2	12772.4	15445.6	9975.03	11672.5	1.28044	19090.3	MEF	0.407626	1000	1762.32	1023.41	1941.62	1858.4	1875.27	0.550695	791.456	MEF	e:\onedrive\projects\12.lightsensorcharacterization\experiments\mux\mux_r01\measurements\flow\fcs\Cells101.fcs	0.8	36.92	36.8335	36.42	0.0951383	FC002	Kirk	0.1	37.18	36.8315	34.6	0.496773	mux_gfp_m01	16360
9.575	B0001	656.461	7	23.4667	177	22.6557	660-LS	656	EO_21	Dynamic	5	160	480	mux_r01	0.898648	650	26693.3	39251.5	40198.5	30247.1	33484.6	1.2977	36124.3	MEF	0.355683	1000	2541.53	1321.4	2745.03	2667.56	2643.56	0.495359	976.363	MEF	e:\onedrive\projects\12.lightsensorcharacterization\experiments\mux\mux_r01\measurements\flow\fcs\Cells102.fcs	0.8	36.92	36.8335	36.42	0.0951383	FC002	Kirk	0.1	37.18	36.8315	34.6	0.496773	mux_gfp_m01	16303
9.263	B0001	652.168	7	22.0601	226	22.2447	660-LS	652.5	EO_21	Dynamic	6	120	480	mux_r01	0.745078	650	41918.6	53735.4	60331.1	52670.5	67602.9	1.02022	44951.4	MEF	0.376127	1000	2602.73	1414.51	2872.17	2816.18	2893.56	0.502281	1080.3	MEF	e:\onedrive\projects\12.lightsensorcharacterization\experiments\mux\mux_r01\measurements\flow\fcs\Cells103.fcs	0.8	36.92	36.8335	36.42	0.0951383	FC002	Kirk	0.1	37.18	36.8315	34.6	0.496773	mux_gfp_m01	16260
8.519	B0001	655.873	7	22.977	181	22.7843	660-LS	655.5	EO_21	Dynamic	1	20	480	mux_r01	0.711771	650	44558.9	48328.4	57824.6	48915.9	59947.9	0.987991	41157.9	MEF	0.34698	1000	2715.88	1343.31	2906.9	2816.18	2667.56	0.476997	1008.64	MEF	e:\onedrive\projects\12.lightsensorcharacterization\experiments\mux\mux_r01\measurements\flow\fcs\Cells104.fcs	0.8	36.92	36.8335	36.42	0.0951383	FC002	Kirk	0.1	37.18	36.8315	34.6	0.496773	mux_gfp_m01	16370
8.734	B0001	655.438	7	23.1629	163	22.6911	660-LS	655.5	EO_21	Dynamic	2	180	480	mux_r01	1.09911	650	15692	23247.1	25203.6	16585.4	16585.4	1.40166	27701.5	MEF	0.362734	1000	2377.7	1246.42	2562.27	2481.53	2816.18	0.502281	929.424	MEF	e:\onedrive\projects\12.lightsensorcharacterization\experiments\mux\mux_r01\measurements\flow\fcs\Cells105.fcs	0.8	36.92	36.8335	36.42	0.0951383	FC002	Kirk	0.1	37.18	36.8315	34.6	0.496773	mux_gfp_m01	16324
8.101	B0001	652.334	7	22.5133	206	22.4792	660-LS	652.5	EO_21	Dynamic	3	450	480	mux_r01	0.647838	650	54184.4	52276.9	68501.2	61633.7	63955.4	0.848187	44377.7	MEF	0.485944	1000	1548.76	1084.3	1774.44	1667.43	1892.29	0.65028	862.279	MEF	e:\onedrive\projects\12.lightsensorcharacterization\experiments\mux\mux_r01\measurements\flow\fcs\Cells106.fcs	0.8	36.92	36.8335	36.42	0.0951383	FC002	Kirk	0.1	37.18	36.8315	34.6	0.496773	mux_gfp_m01	16369
8.347	B0001	654.819	7	22.6047	169	22.7773	660-LS	655	EO_21	Dynamic	4	400	480	mux_r01	0.713388	650	41846.4	46574	55710.9	48019.8	57240.1	0.969893	39743.5	MEF	0.509199	1000	1287.9	1001.08	1516.24	1429.99	1417.13	0.700057	772.068	MEF	e:\onedrive\projects\12.lightsensorcharacterization\experiments\mux\mux_r01\measurements\flow\fcs\Cells107.fcs	0.8	36.92	36.8335	36.42	0.0951383	FC002	Kirk	0.1	37.18	36.8315	34.6	0.496773	mux_gfp_m01	16424
9.096	B0001	652.016	7	22.6752	241	22.0938	660-LS	652	EO_21	Dynamic	5	200	480	mux_r01	1.1571	650	11391	15649.9	17945.3	11565.1	14173.4	1.3532	20764.5	MEF	0.373301	1000	2286.16	1229.66	2474.76	2393.44	2841.74	0.513762	923.83	MEF	e:\onedrive\projects\12.lightsensorcharacterization\experiments\mux\mux_r01\measurements\flow\fcs\Cells108.fcs	0.8	36.92	36.8335	36.42	0.0951383	FC002	Kirk	0.1	37.18	36.8315	34.6	0.496773	mux_gfp_m01	16507
8.452	B0001	654.153	7	22.5861	191	22.7444	660-LS	654	EO_21	Dynamic	6	100	480	mux_r01	0.716872	650	53730.3	55828.5	70106.2	61066.6	72792	0.914224	50257.2	MEF	0.35579	1000	2909.17	1478.45	3129.6	3054.78	3829.02	0.483981	1113.48	MEF	e:\onedrive\projects\12.lightsensorcharacterization\experiments\mux\mux_r01\measurements\flow\fcs\Cells109.fcs	0.8	36.92	36.8335	36.42	0.0951383	FC002	Kirk	0.1	37.18	36.8315	34.6	0.496773	mux_gfp_m01	16423
8.562	B0001	651.251	8	22.0179	220	22.4922	660-LS	652	EO_21	Dynamic	1	300	480	mux_r01	1.05499	650	12569.3	16393.4	18783.8	13285.3	18024.3	1.23395	19816.7	MEF	0.465231	1000	1434.02	970.907	1636.23	1551.15	1825.12	0.625928	761.226	MEF	e:\onedrive\projects\12.lightsensorcharacterization\experiments\mux\mux_r01\measurements\flow\fcs\Cells110.fcs	0.8	36.92	36.8335	36.42	0.0951383	FC002	Kirk	0.1	37.18	36.8315	34.6	0.496773	mux_gfp_m01	16568
8.468	B0001	653.092	7	22.7834	194	22.5087	660-LS	653	EO_21	Dynamic	2	420	480	mux_r01	0.63505	650	56636.3	52170.7	70701.2	62783.8	62783.8	0.830958	44898.8	MEF	0.504109	1000	1465.94	1126.18	1722.41	1608.24	1713.25	0.700257	868.283	MEF	e:\onedrive\projects\12.lightsensorcharacterization\experiments\mux\mux_r01\measurements\flow\fcs\Cells111.fcs	0.8	36.92	36.8335	36.42	0.0951383	FC002	Kirk	0.1	37.18	36.8315	34.6	0.496773	mux_gfp_m01	16522
8.75	B0001	655.703	7	23.1855	174	22.8391	660-LS	655.5	EO_21	Dynamic	3	80	480	mux_r01	0.663913	650	51954	52180.3	66380.9	58849.7	63955.4	0.88667	44071.2	MEF	0.353196	1000	2770.5	1433.35	2976.6	2893.56	3082.5	0.495359	1051.32	MEF	e:\onedrive\projects\12.lightsensorcharacterization\experiments\mux\mux_r01\measurements\flow\fcs\Cells112.fcs	0.8	36.92	36.8335	36.42	0.0951383	FC002	Kirk	0.1	37.18	36.8315	34.6	0.496773	mux_gfp_m01	16403
8.735	B0001	655.572	7	23.0511	174	22.4774	660-LS	655.5	EO_21	Dynamic	4	280	480	mux_r01	1.17176	650	8705.04	12108.2	13557.8	8927.65	10641.9	1.35626	15886.5	MEF	0.469326	1000	1342.67	902.02	1536.52	1456.07	1744.49	0.619489	721.128	MEF	e:\onedrive\projects\12.lightsensorcharacterization\experiments\mux\mux_r01\measurements\flow\fcs\Cells113.fcs	0.8	36.92	36.8335	36.42	0.0951383	FC002	Kirk	0.1	37.18	36.8315	34.6	0.496773	mux_gfp_m01	16442
8.538	B0001	653.592	7	22.2577	185	22.6394	660-LS	653.5	EO_21	Dynamic	5	480	480	mux_r01	0.723655	650	46372.4	51084.7	61318.4	52670.5	71458.5	0.969893	44373.3	MEF	0.454571	1000	1695.22	1142.39	1914.07	1808.7	2186.65	0.63161	870.081	MEF	e:\onedrive\projects\12.lightsensorcharacterization\experiments\mux\mux_r01\measurements\flow\fcs\Cells114.fcs	0.8	36.92	36.8335	36.42	0.0951383	FC002	Kirk	0.1	37.18	36.8315	34.6	0.496773	mux_gfp_m01	16471
8.138	B0001	655.201	7	22.4441	172	22.6587	660-LS	655	EO_21	Dynamic	6	360	480	mux_r01	0.815152	650	24444.4	30029.1	34017.8	26822	43779.7	1.11957	27729.7	MEF	0.507982	1000	1192.66	898.576	1397.91	1318.3	1496.08	0.681617	710.114	MEF	e:\onedrive\projects\12.lightsensorcharacterization\experiments\mux\mux_r01\measurements\flow\fcs\Cells115.fcs	0.8	36.92	36.8335	36.42	0.0951383	FC002	Kirk	0.1	37.18	36.8315	34.6	0.496773	mux_gfp_m01	16510
8.796	B0001	654.439	7	22.228	187	22.588	660-LS	654	EO_21	Dynamic	1	220	480	mux_r01	1.29797	650	8777.83	11735.2	13621	8524.4	8291.24	1.37666	17679.6	MEF	0.383664	1000	2019.75	1098	2193.97	2109.02	2393.44	0.520622	841.747	MEF	e:\onedrive\projects\12.lightsensorcharacterization\experiments\mux\mux_r01\measurements\flow\fcs\Cells116.fcs	0.8	36.92	36.8335	36.42	0.0951383	FC002	Kirk	0.1	37.18	36.8315	34.6	0.496773	mux_gfp_m01	16380
8.42	B0001	655.903	7	22.7624	168	22.7134	660-LS	655.5	EO_21	Dynamic	2	0	480	mux_r01	0.800949	650	34353.9	44251.4	48022.6	38822.3	50758.5	1.13984	38463.7	MEF	0.347816	1000	2713.23	1375.35	2907.66	2816.18	3313.59	0.488375	1011.33	MEF	e:\onedrive\projects\12.lightsensorcharacterization\experiments\mux\mux_r01\measurements\flow\fcs\Cells117.fcs	0.8	36.92	36.8335	36.42	0.0951383	FC002	Kirk	0.1	37.18	36.8315	34.6	0.496773	mux_gfp_m01	16481
7.997	B0001	656.611	7	23.2289	174	22.685	660-LS	656	EO_21	Dynamic	3	40	480	mux_r01	0.713038	650	42753.3	47883.7	57132.4	49370.1	53159.7	0.969893	40737.6	MEF	0.373214	1000	2534.83	1382.93	2767.19	2691.77	3054.78	0.513762	1032.76	MEF	e:\onedrive\projects\12.lightsensorcharacterization\experiments\mux\mux_r01\measurements\flow\fcs\Cells118.fcs	0.8	36.92	36.8335	36.42	0.0951383	FC002	Kirk	0.1	37.18	36.8315	34.6	0.496773	mux_gfp_m01	16407
9.497	B0001	655.32	7	22.4965	183	22.933	660-LS	655.5	EO_21	Dynamic	4	140	480	mux_r01	0.827616	650	34496.7	46083.4	49404.1	39914	50291.4	1.15457	40887.6	MEF	0.357816	1000	2582.29	1314.59	2792.1	2716.21	3082.5	0.483981	999.057	MEF	e:\onedrive\projects\12.lightsensorcharacterization\experiments\mux\mux_r01\measurements\flow\fcs\Cells119.fcs	0.8	36.92	36.8335	36.42	0.0951383	FC002	Kirk	0.1	37.18	36.8315	34.6	0.496773	mux_gfp_m01	16273
10.061	B0001	655.314	7	22.9392	185	22.8549	660-LS	655.5	EO_21	Dynamic	5	340	480	mux_r01	0.919743	650	19037.9	23715.4	27276	20705.2	19953.5	1.14538	25086.9	MEF	0.490435	1000	1129.31	820.441	1306.43	1226.36	1283.04	0.669003	640.719	MEF	e:\onedrive\projects\12.lightsensorcharacterization\experiments\mux\mux_r01\measurements\flow\fcs\Cells120.fcs	0.8	36.92	36.8335	36.42	0.0951383	FC002	Kirk	0.1	37.18	36.8315	34.6	0.496773	mux_gfp_m01	16348
7.601	B0001	656.109	7	23.0659	177	22.4935	660-LS	656	EO_21	Dynamic	6	60	480	mux_r01	0.683141	650	48728	51219	63706.9	56191.5	63955.4	0.911508	43520.8	MEF	0.374742	1000	2621.06	1452.97	2857.89	2790.85	3054.78	0.520622	1070.97	MEF	e:\onedrive\projects\12.lightsensorcharacterization\experiments\mux\mux_r01\measurements\flow\fcs\Cells121.fcs	0.8	36.92	36.8335	36.42	0.0951383	FC002	Kirk	0.1	37.18	36.8315	34.6	0.496773	mux_gfp_m01	16448
7.157	B0001	652.716	7	22.5747	204	22.8236	660-LS	653	EO_22	Dynamic	1	20	480	mux_r01	2.99024	650	1162.55	1107.7	1868.01	1074.88	893.443	1.03053	5585.8	MEF	0.341598	1000	2404.16	1166.19	2564.88	2504.05	2549.72	0.465721	876.157	MEF	e:\onedrive\projects\12.lightsensorcharacterization\experiments\mux\mux_r01\measurements\flow\fcs\Cells122.fcs	0.8	36.92	36.8335	36.42	0.0951383	FC002	Picard	0.1	37.18	36.8315	34.6	0.496773	mux_gfp_m01	16533
10.365	B0001	655.279	7	22.5683	170	22.7316	660-LS	655	EO_22	Dynamic	2	180	480	mux_r01	1.53828	650	3256.13	4182.97	5483.24	3083.49	2424.71	1.35657	8434.75	MEF	0.343943	1000	2294.88	1124.79	2465.97	2393.44	2481.53	0.469949	848.151	MEF	e:\onedrive\projects\12.lightsensorcharacterization\experiments\mux\mux_r01\measurements\flow\fcs\Cells123.fcs	0.8	36.92	36.8335	36.42	0.0951383	FC002	Picard	0.1	37.18	36.8315	34.6	0.496773	mux_gfp_m01	16491
9.945	B0001	655.815	7	22.8315	164	22.7449	660-LS	655.5	EO_22	Dynamic	3	420	480	mux_r01	0.889222	650	18504.9	24553.9	27072.5	20232.4	20514.6	1.21359	24073.5	MEF	0.469267	1000	1148.18	774.584	1303.97	1226.36	1391.75	0.63161	611.908	MEF	e:\onedrive\projects\12.lightsensorcharacterization\experiments\mux\mux_r01\measurements\flow\fcs\Cells124.fcs	0.8	36.92	36.8335	36.42	0.0951383	FC002	Picard	0.1	37.18	36.8315	34.6	0.496773	mux_gfp_m01	16450
12.24	B0001	654.263	7	22.4214	184	22.4734	660-LS	654.5	EO_22	Dynamic	4	0	480	mux_r01	2.17299	650	1559.66	1670.4	2573.61	1444.89	1317.3	1.15608	5592.43	MEF	0.322905	1000	2522.42	1172.35	2673.94	2596.22	2619.78	0.451562	863.426	MEF	e:\onedrive\projects\12.lightsensorcharacterization\experiments\mux\mux_r01\measurements\flow\fcs\Cells125.fcs	0.8	36.92	36.8335	36.42	0.0951383	FC002	Picard	0.1	37.18	36.8315	34.6	0.496773	mux_gfp_m01	16384
13.545	B0001	652.765	7	22.6142	239	22.6919	660-LS	652.5	EO_22	Dynamic	5	160	480	mux_r01	1.68659	650	3861.39	5392.09	6762.96	3641.73	2734.33	1.48064	11406.4	MEF	0.32	1000	2577.03	1174.76	2730.37	2667.56	2691.77	0.440388	873.718	MEF	e:\onedrive\projects\12.lightsensorcharacterization\experiments\mux\mux_r01\measurements\flow\fcs\Cells126.fcs	0.8	36.92	36.8335	36.42	0.0951383	FC002	Picard	0.1	37.18	36.8315	34.6	0.496773	mux_gfp_m01	16432
8.354	B0001	655.411	7	22.7983	185	22.5724	660-LS	655.5	EO_22	Dynamic	6	340	480	mux_r01	1.02429	650	9484.78	12471.5	14036.8	9975.03	12224.7	1.25028	14377.7	MEF	0.509398	1000	1090.69	828.391	1282.82	1215.33	1429.99	0.681617	653.464	MEF	e:\onedrive\projects\12.lightsensorcharacterization\experiments\mux\mux_r01\measurements\flow\fcs\Cells127.fcs	0.8	36.92	36.8335	36.42	0.0951383	FC002	Picard	0.1	37.18	36.8315	34.6	0.496773	mux_gfp_m01	16396
8.686	B0001	655.478	7	23.0615	191	22.8455	660-LS	655	EO_22	Dynamic	1	260	480	mux_r01	1.1723	650	7784.07	11951	12599.1	7990.25	11458.7	1.4957	14769.9	MEF	0.421707	1000	1724.35	1051.09	1913.14	1825.12	1997.72	0.575904	806.782	MEF	e:\onedrive\projects\12.lightsensorcharacterization\experiments\mux\mux_r01\measurements\flow\fcs\Cells128.fcs	0.8	36.92	36.8335	36.42	0.0951383	FC002	Picard	0.1	37.18	36.8315	34.6	0.496773	mux_gfp_m01	16516
7.808	B0001	654.398	7	22.383	173	22.6671	660-LS	654.5	EO_22	Dynamic	2	120	480	mux_r01	1.58576	650	2841.47	3538.23	4458.77	2785.35	3675.55	1.2703	7070.54	MEF	0.335856	1000	2553.4	1242.34	2724.85	2643.56	2572.86	0.469949	915.159	MEF	e:\onedrive\projects\12.lightsensorcharacterization\experiments\mux\mux_r01\measurements\flow\fcs\Cells129.fcs	0.8	36.92	36.8335	36.42	0.0951383	FC002	Picard	0.1	37.18	36.8315	34.6	0.496773	mux_gfp_m01	16472
10.562	B0001	654.14	7	23.0144	153	22.6268	660-LS	654	EO_22	Dynamic	3	100	480	mux_r01	1.38009	650	2408.08	2714.62	3625.92	2380.29	2336.68	1.14046	5004.08	MEF	0.319607	1000	2556.2	1164.19	2707.45	2619.78	2481.53	0.444385	865.32	MEF	e:\onedrive\projects\12.lightsensorcharacterization\experiments\mux\mux_r01\measurements\flow\fcs\Cells130.fcs	0.8	36.92	36.8335	36.42	0.0951383	FC002	Picard	0.1	37.18	36.8315	34.6	0.496773	mux_gfp_m01	16376
12.293	B0001	655.572	7	23.2633	176	22.9784	660-LS	655.5	EO_22	Dynamic	4	60	480	mux_r01	1.86191	650	1469.03	1520.93	2329.23	1354.35	1293.17	1.12299	4336.81	MEF	0.329901	1000	2525.69	1201.63	2685.7	2619.78	2919.83	0.458674	886.016	MEF	e:\onedrive\projects\12.lightsensorcharacterization\experiments\mux\mux_r01\measurements\flow\fcs\Cells131.fcs	0.8	36.92	36.8335	36.42	0.0951383	FC002	Picard	0.1	37.18	36.8315	34.6	0.496773	mux_gfp_m01	16462
7.809	B0001	653	7	22.215	198	22.6965	660-LS	653	EO_22	Dynamic	5	220	480	mux_r01	1.20452	650	4728.67	6072.65	7220.18	4546.33	3413.53	1.33572	8696.87	MEF	0.395942	1000	1996.97	1150.98	2183.71	2109.02	2393.44	0.545741	864.622	MEF	e:\onedrive\projects\12.lightsensorcharacterization\experiments\mux\mux_r01\measurements\flow\fcs\Cells132.fcs	0.8	36.92	36.8335	36.42	0.0951383	FC002	Picard	0.1	37.18	36.8315	34.6	0.496773	mux_gfp_m01	16467
7.269	B0001	654.229	7	22.2285	173	22.8844	660-LS	654.5	EO_22	Dynamic	6	400	480	mux_r01	0.937105	650	17576.9	24543	26245.5	19407.8	21886	1.2646	24594.8	MEF	0.516304	1000	1196.38	939.717	1420.65	1342.34	1909.47	0.700057	733.488	MEF	e:\onedrive\projects\12.lightsensorcharacterization\experiments\mux\mux_r01\measurements\flow\fcs\Cells133.fcs	0.8	36.92	36.8335	36.42	0.0951383	FC002	Picard	0.1	37.18	36.8315	34.6	0.496773	mux_gfp_m01	16537
8.455	B0001	655.869	7	23.066	172	22.8272	660-LS	655.5	EO_22	Dynamic	1	300	480	mux_r01	1.12282	650	8180.2	11614	12750.1	8291.24	6703.17	1.40075	14316.1	MEF	0.4568	1000	1409.79	953.518	1597.84	1509.66	1637.57	0.63161	729.893	MEF	e:\onedrive\projects\12.lightsensorcharacterization\experiments\mux\mux_r01\measurements\flow\fcs\Cells134.fcs	0.8	36.92	36.8335	36.42	0.0951383	FC002	Picard	0.1	37.18	36.8315	34.6	0.496773	mux_gfp_m01	16544
7.524	B0001	655.047	7	22.8774	177	22.658	660-LS	655	EO_22	Dynamic	2	200	480	mux_r01	1.45715	650	2674.74	3060.82	4197.55	2610.82	2684.24	1.17236	6116.47	MEF	0.394394	1000	2083.03	1184.97	2306.46	2226.52	2071.25	0.532207	909.652	MEF	e:\onedrive\projects\12.lightsensorcharacterization\experiments\mux\mux_r01\measurements\flow\fcs\Cells135.fcs	0.8	36.92	36.8335	36.42	0.0951383	FC002	Picard	0.1	37.18	36.8315	34.6	0.496773	mux_gfp_m01	16523
8.16	B0001	652.76	7	22.2654	190	23.1809	660-LS	652.5	EO_22	Dynamic	3	360	480	mux_r01	0.927642	650	14907.5	19487.3	21914.8	16585.4	20514.6	1.17497	20329.1	MEF	0.52093	1000	1166.49	938.751	1387.95	1306.44	1330.27	0.718556	723.023	MEF	e:\onedrive\projects\12.lightsensorcharacterization\experiments\mux\mux_r01\measurements\flow\fcs\Cells136.fcs	0.8	36.92	36.8335	36.42	0.0951383	FC002	Picard	0.1	37.18	36.8315	34.6	0.496773	mux_gfp_m01	16452
8.052	B0001	655.587	7	22.8695	178	22.9141	660-LS	655	EO_22	Dynamic	4	320	480	mux_r01	1.14244	650	6523.62	9026.36	10082.4	6580.38	4068.97	1.37171	11518.5	MEF	0.511549	1000	1145.2	886.477	1365.22	1283.04	1551.15	0.690917	698.376	MEF	e:\onedrive\projects\12.lightsensorcharacterization\experiments\mux\mux_r01\measurements\flow\fcs\Cells137.fcs	0.8	36.92	36.8335	36.42	0.0951383	FC002	Picard	0.1	37.18	36.8315	34.6	0.496773	mux_gfp_m01	16492
7.581	B0001	652.568	7	22.1728	209	22.77	660-LS	652.5	EO_22	Dynamic	5	80	480	mux_r01	1.43887	650	1444.01	1483.6	2068.76	1379.62	1035.86	1.07537	2976.69	MEF	0.35799	1000	2448.43	1274.49	2648.04	2572.86	2691.77	0.495359	947.971	MEF	e:\onedrive\projects\12.lightsensorcharacterization\experiments\mux\mux_r01\measurements\flow\fcs\Cells138.fcs	0.8	36.92	36.8335	36.42	0.0951383	FC002	Picard	0.1	37.18	36.8315	34.6	0.496773	mux_gfp_m01	16461
7.567	B0001	654.334	7	23.0978	166	22.9121	660-LS	654	EO_22	Dynamic	6	480	480	mux_r01	0.752962	650	31176.8	37066.5	42950.4	35723	41417.5	1.03761	32340	MEF	0.470003	1000	1516.85	1044.85	1732.48	1637.57	1608.24	0.638049	814.273	MEF	e:\onedrive\projects\12.lightsensorcharacterization\experiments\mux\mux_r01\measurements\flow\fcs\Cells139.fcs	0.8	36.92	36.8335	36.42	0.0951383	FC002	Picard	0.1	37.18	36.8315	34.6	0.496773	mux_gfp_m01	16453
7.671	B0001	655.573	7	23.1291	165	22.9461	660-LS	655.5	EO_22	Dynamic	1	380	480	mux_r01	0.920722	650	16241.5	23174.8	24384.1	18191.7	20138.8	1.27392	22451	MEF	0.550592	1000	1136.77	921.938	1358.84	1271.5	1354.53	0.725078	748.167	MEF	e:\onedrive\projects\12.lightsensorcharacterization\experiments\mux\mux_r01\measurements\flow\fcs\Cells140.fcs	0.8	36.92	36.8335	36.42	0.0951383	FC002	Picard	0.1	37.18	36.8315	34.6	0.496773	mux_gfp_m01	16439
10.305	B0001	653.121	7	22.3712	194	22.7474	660-LS	653	EO_22	Dynamic	2	280	480	mux_r01	1.29467	650	6905.75	10565.8	11359	6891.67	6765.43	1.53312	14706.2	MEF	0.462613	1000	1360.54	928.017	1555.59	1482.62	1579.43	0.625928	719.635	MEF	e:\onedrive\projects\12.lightsensorcharacterization\experiments\mux\mux_r01\measurements\flow\fcs\Cells141.fcs	0.8	36.92	36.8335	36.42	0.0951383	FC002	Picard	0.1	37.18	36.8315	34.6	0.496773	mux_gfp_m01	16470
8.072	B0001	653.133	7	22.5296	179	22.8329	660-LS	653	EO_22	Dynamic	3	450	480	mux_r01	0.960739	650	17268.8	25185.4	26712.9	19769.9	22089.3	1.27392	25664.1	MEF	0.491112	1000	1187.84	890.462	1383.61	1306.44	1306.44	0.681593	679.509	MEF	e:\onedrive\projects\12.lightsensorcharacterization\experiments\mux\mux_r01\measurements\flow\fcs\Cells142.fcs	0.8	36.92	36.8335	36.42	0.0951383	FC002	Picard	0.1	37.18	36.8315	34.6	0.496773	mux_gfp_m01	16461
10.602	B0001	652.835	7	22.0955	211	22.6901	660-LS	653.5	EO_22	Dynamic	4	40	480	mux_r01	2.00621	650	1436.04	1493.06	2200.3	1341.89	861.01	1.11266	4414.27	MEF	0.350608	1000	2323.19	1179.5	2500.56	2415.16	2619.78	0.488375	876.717	MEF	e:\onedrive\projects\12.lightsensorcharacterization\experiments\mux\mux_r01\measurements\flow\fcs\Cells143.fcs	0.8	36.92	36.8335	36.42	0.0951383	FC002	Picard	0.1	37.18	36.8315	34.6	0.496773	mux_gfp_m01	16400
9.816	B0001	654.108	7	22.3504	177	22.8669	660-LS	654.5	EO_22	Dynamic	5	140	480	mux_r01	1.48829	650	2864.63	3785.53	4749.23	2785.35	2785.35	1.35909	7068.23	MEF	0.351708	1000	2418.55	1216.21	2615.4	2549.72	2765.74	0.476997	919.858	MEF	e:\onedrive\projects\12.lightsensorcharacterization\experiments\mux\mux_r01\measurements\flow\fcs\Cells144.fcs	0.8	36.92	36.8335	36.42	0.0951383	FC002	Picard	0.1	37.18	36.8315	34.6	0.496773	mux_gfp_m01	16404
9.122	B0001	653.892	7	22.8242	192	22.5299	660-LS	653.5	EO_22	Dynamic	6	240	480	mux_r01	1.13419	650	5718.18	8241.14	8869.19	5728.35	4761.4	1.43866	10059.4	MEF	0.416414	1000	1650.36	993.015	1833.91	1760.33	1944.29	0.564108	763.667	MEF	e:\onedrive\projects\12.lightsensorcharacterization\experiments\mux\mux_r01\measurements\flow\fcs\Cells145.fcs	0.8	36.92	36.8335	36.42	0.0951383	FC002	Picard	0.1	37.18	36.8315	34.6	0.496773	mux_gfp_m01	16432
8.295	B0001	655.279	7	22.9555	178	22.0859	660-LS	655	EO_23	Dynamic	1	340	480	mux_r01	0.998426	650	11350.4	15202	16929	12112.2	15836.2	1.25509	16902.3	MEF	0.407961	1000	1866.31	1103.58	2060.82	1979.75	2071.25	0.557432	840.737	MEF	e:\onedrive\projects\12.lightsensorcharacterization\experiments\mux\mux_r01\measurements\flow\fcs\Cells146.fcs	0.8	36.92	36.8335	36.42	0.0951383	FC002	Sisko	0.1	37.18	36.8315	34.6	0.496773	mux_gfp_m01	16587
9.229	B0001	654.287	7	22.558	181	22.4483	660-LS	654	EO_23	Dynamic	2	160	480	mux_r01	1.43721	650	3089.03	4061.25	5100.49	2971.55	2734.33	1.36671	7330.48	MEF	0.329615	1000	2577.19	1204.57	2744.42	2667.56	2526.78	0.451562	904.603	MEF	e:\onedrive\projects\12.lightsensorcharacterization\experiments\mux\mux_r01\measurements\flow\fcs\Cells147.fcs	0.8	36.92	36.8335	36.42	0.0951383	FC002	Sisko	0.1	37.18	36.8315	34.6	0.496773	mux_gfp_m01	16440
10.218	B0001	655.164	7	22.7207	166	22.4181	660-LS	655.5	EO_23	Dynamic	3	240	480	mux_r01	1.10696	650	6694.41	9899.15	10529.4	6923.67	6400.39	1.42975	11655.6	MEF	0.371753	1000	2079.79	1108.28	2265.32	2186.65	2350.57	0.50684	842.141	MEF	e:\onedrive\projects\12.lightsensorcharacterization\experiments\mux\mux_r01\measurements\flow\fcs\Cells148.fcs	0.8	36.92	36.8335	36.42	0.0951383	FC002	Sisko	0.1	37.18	36.8315	34.6	0.496773	mux_gfp_m01	16456
10.008	B0001	655.389	7	22.8744	174	22.29	660-LS	655.5	EO_23	Dynamic	4	200	480	mux_r01	1.54936	650	3393.58	4031.37	5489.99	3229.36	2516.04	1.24835	8505.97	MEF	0.325698	1000	2608.56	1185.42	2762.95	2691.77	2946.33	0.440388	899.887	MEF	e:\onedrive\projects\12.lightsensorcharacterization\experiments\mux\mux_r01\measurements\flow\fcs\Cells149.fcs	0.8	36.92	36.8335	36.42	0.0951383	FC002	Sisko	0.1	37.18	36.8315	34.6	0.496773	mux_gfp_m01	16408
11.255	B0001	653.18	7	22.1519	192	22.0462	660-LS	653.5	EO_23	Dynamic	5	480	480	mux_r01	0.694119	650	38133.5	42289.2	51410.4	44596.6	53653.4	0.94826	35684.9	MEF	0.470666	1000	1352.13	919.669	1549.05	1469.29	1551.15	0.625928	729.083	MEF	e:\onedrive\projects\12.lightsensorcharacterization\experiments\mux\mux_r01\measurements\flow\fcs\Cells150.fcs	0.8	36.92	36.8335	36.42	0.0951383	FC002	Sisko	0.1	37.18	36.8315	34.6	0.496773	mux_gfp_m01	16345
9.131	B0001	654.467	7	23.1343	151	22.4768	660-LS	654.5	EO_23	Dynamic	6	400	480	mux_r01	0.850427	650	19719.3	27401.9	29075	22710.5	21287.4	1.20658	24726.2	MEF	0.437213	1000	1461.62	911.776	1637.21	1551.15	1744.49	0.587808	715.81	MEF	e:\onedrive\projects\12.lightsensorcharacterization\experiments\mux\mux_r01\measurements\flow\fcs\Cells151.fcs	0.8	36.92	36.8335	36.42	0.0951383	FC002	Sisko	0.1	37.18	36.8315	34.6	0.496773	mux_gfp_m01	16404
9.504	B0001	654.079	7	22.2206	180	22.3287	660-LS	654	EO_23	Dynamic	1	80	480	mux_r01	1.92095	650	1496.9	1525.32	2195.91	1444.89	2034.13	1.05567	4218.23	MEF	0.264147	1000	3514.46	1294.49	3651.35	3562	3283.78	0.363417	964.492	MEF	e:\onedrive\projects\12.lightsensorcharacterization\experiments\mux\mux_r01\measurements\flow\fcs\Cells152.fcs	0.8	36.92	36.8335	36.42	0.0951383	FC002	Sisko	0.1	37.18	36.8315	34.6	0.496773	mux_gfp_m01	16423
8.88	B0001	650.961	8	22.4325	237	22.5361	660-LS	651	EO_23	Dynamic	2	280	480	mux_r01	1.23619	650	5998.13	9311.24	9885.42	5889.44	5320	1.58101	12220.3	MEF	0.393933	1000	1980.44	1150.98	2177.78	2109.02	2393.44	0.545741	857.901	MEF	e:\onedrive\projects\12.lightsensorcharacterization\experiments\mux\mux_r01\measurements\flow\fcs\Cells153.fcs	0.8	36.92	36.8335	36.42	0.0951383	FC002	Sisko	0.1	37.18	36.8315	34.6	0.496773	mux_gfp_m01	16534
10.272	B0001	652.246	7	22.3899	220	22.2529	660-LS	652	EO_23	Dynamic	3	220	480	mux_r01	1.26774	650	4937.14	6640.82	7712.52	4850.25	4986.65	1.36917	9777.44	MEF	0.336336	1000	2412.13	1148.54	2572.92	2504.05	2481.53	0.458674	865.363	MEF	e:\onedrive\projects\12.lightsensorcharacterization\experiments\mux\mux_r01\measurements\flow\fcs\Cells154.fcs	0.8	36.92	36.8335	36.42	0.0951383	FC002	Sisko	0.1	37.18	36.8315	34.6	0.496773	mux_gfp_m01	16417
9.686	B0001	651.882	7	22.3256	248	22.2745	660-LS	652	EO_23	Dynamic	4	420	480	mux_r01	0.90938	650	18896.6	26819.3	28515.9	21485.1	24005.7	1.24827	25931.8	MEF	0.449028	1000	1436.37	932.209	1630.37	1551.15	1760.33	0.60098	732.081	MEF	e:\onedrive\projects\12.lightsensorcharacterization\experiments\mux\mux_r01\measurements\flow\fcs\Cells155.fcs	0.8	36.92	36.8335	36.42	0.0951383	FC002	Sisko	0.1	37.18	36.8315	34.6	0.496773	mux_gfp_m01	16374
9.498	B0001	650.681	7	22.3211	190	22.4432	660-LS	651	EO_23	Dynamic	5	380	480	mux_r01	0.88218	650	18610.4	24781.9	27134.1	20514.6	20705.2	1.20801	23937.2	MEF	0.450997	1000	1576.57	1031.4	1780.36	1682.57	1652.43	0.612992	802.935	MEF	e:\onedrive\projects\12.lightsensorcharacterization\experiments\mux\mux_r01\measurements\flow\fcs\Cells156.fcs	0.8	36.92	36.8335	36.42	0.0951383	FC002	Sisko	0.1	37.18	36.8315	34.6	0.496773	mux_gfp_m01	16493
8.886	B0001	653.775	7	22.2067	178	22.4654	660-LS	653.5	EO_23	Dynamic	6	300	480	mux_r01	1.22611	650	6375.33	9692.56	10545.8	6341.5	4301.03	1.52843	12930.3	MEF	0.39763	1000	1902.63	1110.12	2095.43	2015.85	2166.98	0.550695	833.207	MEF	e:\onedrive\projects\12.lightsensorcharacterization\experiments\mux\mux_r01\measurements\flow\fcs\Cells157.fcs	0.8	36.92	36.8335	36.42	0.0951383	FC002	Sisko	0.1	37.18	36.8315	34.6	0.496773	mux_gfp_m01	16457
9	B0001	653.678	7	22.2727	176	22.3305	660-LS	653.5	EO_23	Dynamic	1	140	480	mux_r01	1.46276	650	3148.17	4137.03	5140.73	3027	2492.89	1.36671	7519.68	MEF	0.305785	1000	2861.4	1276.38	3013.69	2946.33	2919.83	0.433211	921.539	MEF	e:\onedrive\projects\12.lightsensorcharacterization\experiments\mux\mux_r01\measurements\flow\fcs\Cells158.fcs	0.8	36.92	36.8335	36.42	0.0951383	FC002	Sisko	0.1	37.18	36.8315	34.6	0.496773	mux_gfp_m01	16522
8.455	B0001	651.628	7	22.557	218	21.8154	660-LS	651.5	EO_23	Dynamic	2	20	480	mux_r01	1.56285	650	1283.61	1296.53	1880.33	1200.99	861.01	1.07956	2938.66	MEF	0.262822	1000	3518.53	1359.97	3653.16	3594.33	3626.95	0.378366	960.129	MEF	e:\onedrive\projects\12.lightsensorcharacterization\experiments\mux\mux_r01\measurements\flow\fcs\Cells159.fcs	0.8	36.92	36.8335	36.42	0.0951383	FC002	Sisko	0.1	37.18	36.8315	34.6	0.496773	mux_gfp_m01	16408
9.068	B0001	655.781	7	23.4164	177	22.5342	660-LS	655.5	EO_23	Dynamic	3	40	480	mux_r01	1.42938	650	1394.28	1458.22	2029	1317.3	1189.94	1.10697	2900.2	MEF	0.261406	1000	3526.07	1333.23	3664.27	3594.33	3594.33	0.370925	957.861	MEF	e:\onedrive\projects\12.lightsensorcharacterization\experiments\mux\mux_r01\measurements\flow\fcs\Cells160.fcs	0.8	36.92	36.8335	36.42	0.0951383	FC002	Sisko	0.1	37.18	36.8315	34.6	0.496773	mux_gfp_m01	16425
9.185	B0001	652.947	7	22.1032	219	22.5744	660-LS	653	EO_23	Dynamic	4	320	480	mux_r01	1.23246	650	7304.14	10895.5	11941.2	7489.58	5369.41	1.45476	14717	MEF	0.410062	1000	1958.39	1203.67	2174.25	2090.05	2186.65	0.575904	891.579	MEF	e:\onedrive\projects\12.lightsensorcharacterization\experiments\mux\mux_r01\measurements\flow\fcs\Cells161.fcs	0.8	36.92	36.8335	36.42	0.0951383	FC002	Sisko	0.1	37.18	36.8315	34.6	0.496773	mux_gfp_m01	16411
9.373	B0001	655.803	7	23.151	159	22.4339	660-LS	655.5	EO_23	Dynamic	5	120	480	mux_r01	1.22857	650	3129.32	3833.36	4788.67	3083.49	3259.35	1.24319	5883.23	MEF	0.309065	1000	2929.12	1289.54	3103.32	3054.78	3110.48	0.422138	959.126	MEF	e:\onedrive\projects\12.lightsensorcharacterization\experiments\mux\mux_r01\measurements\flow\fcs\Cells162.fcs	0.8	36.92	36.8335	36.42	0.0951383	FC002	Sisko	0.1	37.18	36.8315	34.6	0.496773	mux_gfp_m01	16507
8.598	B0001	653.822	7	22.1963	212	22.1024	660-LS	654	EO_23	Dynamic	6	100	480	mux_r01	1.28085	650	2110.85	2385.08	3117.01	2110.76	2402.39	1.12997	3992.41	MEF	0.29546	1000	3184.11	1314.22	3367.8	3343.67	3659.88	0.393047	995.05	MEF	e:\onedrive\projects\12.lightsensorcharacterization\experiments\mux\mux_r01\measurements\flow\fcs\Cells163.fcs	0.8	36.92	36.8335	36.42	0.0951383	FC002	Sisko	0.1	37.18	36.8315	34.6	0.496773	mux_gfp_m01	16415
7.794	B0001	654.952	7	22.1253	182	22.2099	660-LS	654.5	EO_23	Dynamic	1	60	480	mux_r01	1.49193	650	1163.5	1151.96	1666.32	1094.94	979.974	1.05207	2486.03	MEF	0.267842	1000	3464.8	1309.35	3602.47	3529.95	3626.95	0.370925	964.894	MEF	e:\onedrive\projects\12.lightsensorcharacterization\experiments\mux\mux_r01\measurements\flow\fcs\Cells164.fcs	0.8	36.92	36.8335	36.42	0.0951383	FC002	Sisko	0.1	37.18	36.8315	34.6	0.496773	mux_gfp_m01	16473
7.901	B0001	655.947	7	23.4764	196	22.2999	660-LS	655.5	EO_23	Dynamic	2	0	480	mux_r01	2.01938	650	1195.8	1228.28	1843.42	1105.11	837.459	1.11146	3722.57	MEF	0.28194	1000	3381.16	1387.44	3552.74	3498.2	3343.67	0.396615	1001.66	MEF	e:\onedrive\projects\12.lightsensorcharacterization\experiments\mux\mux_r01\measurements\flow\fcs\Cells165.fcs	0.8	36.92	36.8335	36.42	0.0951383	FC002	Sisko	0.1	37.18	36.8315	34.6	0.496773	mux_gfp_m01	16440
9.688	B0001	653.269	7	22.4614	211	22.2847	660-LS	653.5	EO_23	Dynamic	3	450	480	mux_r01	0.805517	650	24785	29607.8	34210.6	27071.1	34109.5	1.0937	27557.2	MEF	0.44403	1000	1432.99	923.823	1612.07	1537.19	1593.77	0.60098	715.805	MEF	e:\onedrive\projects\12.lightsensorcharacterization\experiments\mux\mux_r01\measurements\flow\fcs\Cells166.fcs	0.8	36.92	36.8335	36.42	0.0951383	FC002	Sisko	0.1	37.18	36.8315	34.6	0.496773	mux_gfp_m01	16399
8.775	B0001	656.586	7	23.2833	163	22.0811	660-LS	656.5	EO_23	Dynamic	4	360	480	mux_r01	0.924661	650	13054	17033	19039.2	14437.9	15690.5	1.17974	17604.8	MEF	0.434216	1000	1556.86	982.244	1735.79	1637.57	1858.4	0.599819	753.708	MEF	e:\onedrive\projects\12.lightsensorcharacterization\experiments\mux\mux_r01\measurements\flow\fcs\Cells167.fcs	0.8	36.92	36.8335	36.42	0.0951383	FC002	Sisko	0.1	37.18	36.8315	34.6	0.496773	mux_gfp_m01	16451
11.533	B0001	653.839	7	22.3751	211	22.1664	660-LS	654	EO_23	Dynamic	5	260	480	mux_r01	1.16275	650	6159.67	9515.01	9947.92	6111.29	4261.46	1.55696	11567	MEF	0.39731	1000	1909.09	1096.42	2109.43	2034.15	2052.62	0.539005	838.099	MEF	e:\onedrive\projects\12.lightsensorcharacterization\experiments\mux\mux_r01\measurements\flow\fcs\Cells168.fcs	0.8	36.92	36.8335	36.42	0.0951383	FC002	Sisko	0.1	37.18	36.8315	34.6	0.496773	mux_gfp_m01	16392
9.472	B0001	653.626	7	22.2871	184	22.3871	660-LS	653.5	EO_23	Dynamic	6	180	480	mux_r01	1.71291	650	3108.59	3927.15	5078.22	2971.55	2562.99	1.32158	8698.53	MEF	0.338308	1000	2545.11	1242.34	2723.32	2643.56	2893.56	0.469949	921.322	MEF	e:\onedrive\projects\12.lightsensorcharacterization\experiments\mux\mux_r01\measurements\flow\fcs\Cells169.fcs	0.8	36.92	36.8335	36.42	0.0951383	FC002	Sisko	0.1	37.18	36.8315	34.6	0.496773	mux_gfp_m01	16424
7.249	B0001	652.871	7	22.2103	198	22.6161	660-LS	652.5	EO_24	Dynamic	1	380	480	mux_r01	1.1143	650	8331.79	11940.6	12900.5	8927.65	9975.03	1.33748	14375	MEF	0.480146	1000	1289.17	931.083	1488.33	1417.13	1579.43	0.657021	714.614	MEF	e:\onedrive\projects\12.lightsensorcharacterization\experiments\mux\mux_r01\measurements\flow\fcs\Cells170.fcs	0.8	36.92	36.8335	36.42	0.0951383	FC002	Janeway	0.1	37.18	36.8315	34.6	0.496773	mux_gfp_m01	16506
7.416	B0001	652.656	7	22.5951	204	22.3968	660-LS	652.5	EO_24	Dynamic	2	220	480	mux_r01	1.16093	650	7921.05	11051.9	12363.7	7990.25	11458.7	1.38318	14353.4	MEF	0.422044	1000	1676.77	1034.73	1860.46	1776.31	1697.84	0.58252	785.195	MEF	e:\onedrive\projects\12.lightsensorcharacterization\experiments\mux\mux_r01\measurements\flow\fcs\Cells171.fcs	0.8	36.92	36.8335	36.42	0.0951383	FC002	Janeway	0.1	37.18	36.8315	34.6	0.496773	mux_gfp_m01	16443
8.969	B0001	653.047	7	22.0806	214	22.5199	660-LS	653	EO_24	Dynamic	3	280	480	mux_r01	0.808071	650	19340.5	22314	26551.4	21287.4	27576.3	1.04823	21455.4	MEF	0.355251	1000	2257.34	1147.96	2428.95	2350.57	2287.71	0.488375	862.885	MEF	e:\onedrive\projects\12.lightsensorcharacterization\experiments\mux\mux_r01\measurements\flow\fcs\Cells172.fcs	0.8	36.92	36.8335	36.42	0.0951383	FC002	Janeway	0.1	37.18	36.8315	34.6	0.496773	mux_gfp_m01	16316
8.633	B0001	655.633	7	23.0634	164	21.7199	660-LS	655.5	EO_24	Dynamic	4	0	480	mux_r01	1.77928	650	1205.8	1149.43	1762.54	1136.19	998.26	1.01165	3136.05	MEF	0.552424	1000	831.389	730.774	1018.13	960.865	1204.4	0.760538	562.443	MEF	e:\onedrive\projects\12.lightsensorcharacterization\experiments\mux\mux_r01\measurements\flow\fcs\Cells173.fcs	0.8	36.92	36.8335	36.42	0.0951383	FC002	Janeway	0.1	37.18	36.8315	34.6	0.496773	mux_gfp_m01	16376
8.618	B0001	653.956	7	22.3006	174	22.4	660-LS	653.5	EO_24	Dynamic	5	80	480	mux_r01	1.03044	650	5965.5	8443.17	8937.62	6168.05	5079.7	1.36886	9209.64	MEF	0.403603	1000	1693.66	978.204	1857.29	1776.31	1744.49	0.550695	749.608	MEF	e:\onedrive\projects\12.lightsensorcharacterization\experiments\mux\mux_r01\measurements\flow\fcs\Cells174.fcs	0.8	36.92	36.8335	36.42	0.0951383	FC002	Janeway	0.1	37.18	36.8315	34.6	0.496773	mux_gfp_m01	16333
9.094	B0001	656.521	7	22.5602	165	22.5664	660-LS	656.5	EO_24	Dynamic	6	140	480	mux_r01	0.797182	650	22909.7	30438.8	33256.3	27071.1	37760.4	1.1244	26511.3	MEF	0.386378	1000	1977.21	1112.34	2170.2	2090.05	2246.73	0.532207	838.518	MEF	e:\onedrive\projects\12.lightsensorcharacterization\experiments\mux\mux_r01\measurements\flow\fcs\Cells175.fcs	0.8	36.92	36.8335	36.42	0.0951383	FC002	Janeway	0.1	37.18	36.8315	34.6	0.496773	mux_gfp_m01	16340
7.495	B0001	654.146	7	22.5019	199	22.7145	660-LS	654	EO_24	Dynamic	1	60	480	mux_r01	1.27579	650	3075.25	3631.1	4642.95	3055.11	2358.39	1.18853	5923.41	MEF	0.455962	1000	1465.1	997.587	1671.46	1593.77	1697.84	0.625928	762.12	MEF	e:\onedrive\projects\12.lightsensorcharacterization\experiments\mux\mux_r01\measurements\flow\fcs\Cells176.fcs	0.8	36.92	36.8335	36.42	0.0951383	FC002	Janeway	0.1	37.18	36.8315	34.6	0.496773	mux_gfp_m01	16443
8.598	B0001	652.582	7	22.0506	203	22.7352	660-LS	652.5	EO_24	Dynamic	2	480	480	mux_r01	0.954543	650	10132.1	13836.1	14834.5	11145.3	13533.2	1.24143	14160.1	MEF	0.43363	1000	1620.37	1018.4	1809.03	1713.25	1682.57	0.594424	784.449	MEF	e:\onedrive\projects\12.lightsensorcharacterization\experiments\mux\mux_r01\measurements\flow\fcs\Cells177.fcs	0.8	36.92	36.8335	36.42	0.0951383	FC002	Janeway	0.1	37.18	36.8315	34.6	0.496773	mux_gfp_m01	16485
7.85	B0001	651.287	7	22.5223	147	22.3835	660-LS	651.5	EO_24	Dynamic	3	240	480	mux_r01	1.12857	650	7332.91	9956.1	11111.3	7352.38	3921.26	1.35413	12539.9	MEF	0.410773	1000	1739.64	1026.61	1920.25	1841.69	2109.02	0.557432	788.789	MEF	e:\onedrive\projects\12.lightsensorcharacterization\experiments\mux\mux_r01\measurements\flow\fcs\Cells178.fcs	0.8	36.92	36.8335	36.42	0.0951383	FC002	Janeway	0.1	37.18	36.8315	34.6	0.496773	mux_gfp_m01	16482
7.352	B0001	655.148	7	23.1002	156	22.5021	660-LS	655	EO_24	Dynamic	4	100	480	mux_r01	0.870999	650	11608	15774.6	16755.4	13041.9	13658.9	1.20953	14594	MEF	0.39082	1000	2001.09	1161.43	2188.86	2109.02	2206.49	0.550695	855.452	MEF	e:\onedrive\projects\12.lightsensorcharacterization\experiments\mux\mux_r01\measurements\flow\fcs\Cells179.fcs	0.8	36.92	36.8335	36.42	0.0951383	FC002	Janeway	0.1	37.18	36.8315	34.6	0.496773	mux_gfp_m01	16364
7.44	B0001	653.076	7	22.0426	187	22.4444	660-LS	653	EO_24	Dynamic	5	20	480	mux_r01	1.84367	650	1247.78	1224.49	1891.55	1157.39	953.17	1.05798	3487.39	MEF	0.581466	1000	903.921	805.905	1121.89	1042.27	1182.83	0.773219	652.341	MEF	e:\onedrive\projects\12.lightsensorcharacterization\experiments\mux\mux_r01\measurements\flow\fcs\Cells180.fcs	0.8	36.92	36.8335	36.42	0.0951383	FC002	Janeway	0.1	37.18	36.8315	34.6	0.496773	mux_gfp_m01	16531
7.945	B0001	655.651	7	22.7752	173	22.576	660-LS	655.5	EO_24	Dynamic	6	450	480	mux_r01	1.13103	650	3846.44	3924.76	5390.12	3744.14	3641.73	1.04824	6096.39	MEF	0.455228	1000	1462.44	978.443	1660.92	1579.43	1608.24	0.619489	756.095	MEF	e:\onedrive\projects\12.lightsensorcharacterization\experiments\mux\mux_r01\measurements\flow\fcs\Cells181.fcs	0.8	36.92	36.8335	36.42	0.0951383	FC002	Janeway	0.1	37.18	36.8315	34.6	0.496773	mux_gfp_m01	16497
7.669	B0001	653.389	7	22.1882	204	22.2728	660-LS	653.5	EO_24	Dynamic	1	340	480	mux_r01	0.87362	650	21210.9	28583.6	30819.2	23784.8	25374.8	1.20176	26924.3	MEF	0.417644	1000	1824.39	1109.65	2019.66	1926.8	2128.16	0.575904	843.499	MEF	e:\onedrive\projects\12.lightsensorcharacterization\experiments\mux\mux_r01\measurements\flow\fcs\Cells182.fcs	0.8	36.92	36.8335	36.42	0.0951383	FC002	Janeway	0.1	37.18	36.8315	34.6	0.496773	mux_gfp_m01	16461
7.717	B0001	651.941	7	22.5552	232	22.2412	660-LS	652	EO_24	Dynamic	2	260	480	mux_r01	1.04368	650	9217.2	12383.3	13807.3	9612.92	8927.65	1.28819	14410.4	MEF	0.391011	1000	2038.17	1157.5	2226.22	2128.16	2415.16	0.543897	870.477	MEF	e:\onedrive\projects\12.lightsensorcharacterization\experiments\mux\mux_r01\measurements\flow\fcs\Cells183.fcs	0.8	36.92	36.8335	36.42	0.0951383	FC002	Janeway	0.1	37.18	36.8315	34.6	0.496773	mux_gfp_m01	16400
7.324	B0001	655.048	7	22.7783	172	22.8586	660-LS	654.5	EO_24	Dynamic	3	120	480	mux_r01	0.802743	650	21261.3	27125.6	30427.1	24453.7	28090.9	1.10927	24425.1	MEF	0.393066	1000	2116.63	1226.13	2318.79	2226.52	2371.91	0.550695	911.439	MEF	e:\onedrive\projects\12.lightsensorcharacterization\experiments\mux\mux_r01\measurements\flow\fcs\Cells184.fcs	0.8	36.92	36.8335	36.42	0.0951383	FC002	Janeway	0.1	37.18	36.8315	34.6	0.496773	mux_gfp_m01	16438
7.761	B0001	653.209	7	22.4231	189	22.4133	660-LS	653.5	EO_24	Dynamic	4	400	480	mux_r01	1.21615	650	4838.03	6483.43	7531.8	4674.18	3055.11	1.38707	9159.84	MEF	0.511371	1000	1140.93	890.379	1356.9	1283.04	1271.5	0.693958	693.878	MEF	e:\onedrive\projects\12.lightsensorcharacterization\experiments\mux\mux_r01\measurements\flow\fcs\Cells185.fcs	0.8	36.92	36.8335	36.42	0.0951383	FC002	Janeway	0.1	37.18	36.8315	34.6	0.496773	mux_gfp_m01	16497
7.312	B0001	653.568	7	22.0813	177	22.5266	660-LS	653.5	EO_24	Dynamic	5	180	480	mux_r01	1.0145	650	14836.4	23111.3	23653.3	16585.4	20514.6	1.39348	23996.3	MEF	0.429043	1000	1755.54	1114.71	1960.38	1858.4	2147.48	0.599819	841.087	MEF	e:\onedrive\projects\12.lightsensorcharacterization\experiments\mux\mux_r01\measurements\flow\fcs\Cells186.fcs	0.8	36.92	36.8335	36.42	0.0951383	FC002	Janeway	0.1	37.18	36.8315	34.6	0.496773	mux_gfp_m01	16484
7.171	B0001	654.879	7	22.7502	175	22.4558	660-LS	655	EO_24	Dynamic	6	200	480	mux_r01	1.14605	650	9484.18	15365	15659.6	10067.7	19769.9	1.52617	17946.7	MEF	0.451937	1000	1621.05	1101.84	1839.4	1744.49	2052.62	0.63161	831.294	MEF	e:\onedrive\projects\12.lightsensorcharacterization\experiments\mux\mux_r01\measurements\flow\fcs\Cells187.fcs	0.8	36.92	36.8335	36.42	0.0951383	FC002	Janeway	0.1	37.18	36.8315	34.6	0.496773	mux_gfp_m01	16603
7.213	B0001	655.845	7	22.827	169	22.3133	660-LS	656	EO_24	Dynamic	1	320	480	mux_r01	0.781433	650	28441.3	34812.1	39134.6	31972.1	32871.2	1.08883	30581.1	MEF	0.384433	1000	2133.1	1200.11	2319.85	2226.52	2437.08	0.539005	891.825	MEF	e:\onedrive\projects\12.lightsensorcharacterization\experiments\mux\mux_r01\measurements\flow\fcs\Cells188.fcs	0.8	36.92	36.8335	36.42	0.0951383	FC002	Janeway	0.1	37.18	36.8315	34.6	0.496773	mux_gfp_m01	16493
7.565	B0001	654.36	7	22.5	180	22.5072	660-LS	654	EO_24	Dynamic	2	420	480	mux_r01	1.41598	650	3108.67	3403.74	4661.59	2999.15	3170.2	1.1349	6600.74	MEF	0.502311	1000	1194.34	906.732	1400.83	1330.27	1509.66	0.681617	703.653	MEF	e:\onedrive\projects\12.lightsensorcharacterization\experiments\mux\mux_r01\measurements\flow\fcs\Cells189.fcs	0.8	36.92	36.8335	36.42	0.0951383	FC002	Janeway	0.1	37.18	36.8315	34.6	0.496773	mux_gfp_m01	16465
6.936	B0001	653.18	7	22.0904	186	22.3906	660-LS	653.5	EO_24	Dynamic	3	160	480	mux_r01	0.892035	650	19962.6	30168.7	30324.7	22921.4	19769.9	1.31618	27050.7	MEF	0.41784	1000	1931.13	1182.11	2143.27	2052.62	2246.73	0.575904	895.543	MEF	e:\onedrive\projects\12.lightsensorcharacterization\experiments\mux\mux_r01\measurements\flow\fcs\Cells190.fcs	0.8	36.92	36.8335	36.42	0.0951383	FC002	Janeway	0.1	37.18	36.8315	34.6	0.496773	mux_gfp_m01	16538
6.983	B0001	654.284	7	22.4328	185	22.5446	660-LS	654.5	EO_24	Dynamic	4	40	480	mux_r01	1.77987	650	1422.83	1485.43	2129.66	1354.35	1026.33	1.09679	3790.51	MEF	0.53298	1000	1014.35	848.561	1225	1161.65	1237.5	0.730482	652.899	MEF	e:\onedrive\projects\12.lightsensorcharacterization\experiments\mux\mux_r01\measurements\flow\fcs\Cells191.fcs	0.8	36.92	36.8335	36.42	0.0951383	FC002	Janeway	0.1	37.18	36.8315	34.6	0.496773	mux_gfp_m01	16479
7.654	B0001	654.702	7	22.7885	182	22.2534	660-LS	655	EO_24	Dynamic	5	360	480	mux_r01	1.08713	650	9736.85	14874.6	15442.5	10641.9	12921.9	1.39775	16788.1	MEF	0.466901	1000	1364.24	937.478	1554.22	1469.29	1593.77	0.638049	725.666	MEF	e:\onedrive\projects\12.lightsensorcharacterization\experiments\mux\mux_r01\measurements\flow\fcs\Cells192.fcs	0.8	36.92	36.8335	36.42	0.0951383	FC002	Janeway	0.1	37.18	36.8315	34.6	0.496773	mux_gfp_m01	16462
7.946	B0001	654.899	7	22.4722	164	22.3335	660-LS	654.5	EO_24	Dynamic	6	300	480	mux_r01	0.790685	650	23942.4	29752.7	33197.7	26575.2	25848.3	1.11957	26248.9	MEF	0.376759	1000	2242.55	1207.63	2436.72	2371.91	2816.18	0.50914	918.058	MEF	e:\onedrive\projects\12.lightsensorcharacterization\experiments\mux\mux_r01\measurements\flow\fcs\Cells193.fcs	0.8	36.92	36.8335	36.42	0.0951383	FC002	Janeway	0.1	37.18	36.8315	34.6	0.496773	mux_gfp_m01	16436
7.293	B0001	655.132	7	22.5628	177	23.2965	660-LS	655.5	EO_21	Dynamic	1	140	480	mux_r04	0.82107	650	34333.9	46981.6	49148.1	39270.9	55887.6	1.19635	40354	MEF	0.339805	1000	2740.65	1368.58	2920.72	2827.07	3037.1	0.484097	992.476	MEF	c:\users\evan\skydrive\projects\12.lightsensorcharacterization\experiments\mux\mux_r04\measurements\flow\fcs\Cells002.fcs	0.8	36.97	36.8671	36.6	0.0569101	FC002	Kirk	0.1	37.26	37.212	37.02	0.0392896	mux_gfp_m01	16068
9.569	B0001	653.26	7	22.1719	174	22.5797	660-LS	653	EO_21	Dynamic	2	60	480	mux_r04	0.638357	650	55482.4	51895	70901.7	63058.2	84092.5	0.82297	45260.6	MEF	0.363061	1000	2301.91	1181.47	2489.64	2406.08	2631.56	0.491037	903.891	MEF	c:\users\evan\skydrive\projects\12.lightsensorcharacterization\experiments\mux\mux_r04\measurements\flow\fcs\Cells003.fcs	0.8	36.97	36.8671	36.6	0.0569101	FC002	Kirk	0.1	37.26	37.212	37.02	0.0392896	mux_gfp_m01	16079
7.972	B0001	651.923	7	22.1414	199	22.8951	660-LS	652	EO_21	Dynamic	3	40	480	mux_r04	0.701929	650	40963.6	43554.1	53784	45986.2	44722.8	0.947113	37752.5	MEF	0.385061	1000	2068.45	1154.56	2248.8	2160.86	2219.72	0.534304	865.924	MEF	c:\users\evan\skydrive\projects\12.lightsensorcharacterization\experiments\mux\mux_r04\measurements\flow\fcs\Cells004.fcs	0.8	36.97	36.8671	36.6	0.0569101	FC002	Kirk	0.1	37.26	37.212	37.02	0.0392896	mux_gfp_m01	16036
12.201	B0001	654.342	7	22.6192	163	22.8791	660-LS	654	EO_21	Dynamic	4	240	480	mux_r04	1.15913	650	12363.6	15892.4	18597.1	12302	12532.6	1.29186	21556.5	MEF	0.363279	1000	1867.55	931.075	2007.61	1923.32	1975.71	0.484097	729.324	MEF	c:\users\evan\skydrive\projects\12.lightsensorcharacterization\experiments\mux\mux_r04\measurements\flow\fcs\Cells005.fcs	0.8	36.97	36.8671	36.6	0.0569101	FC002	Kirk	0.1	37.26	37.212	37.02	0.0392896	mux_gfp_m01	16117
10.467	B0001	656.461	7	23.4667	177	22.6557	660-LS	656	EO_21	Dynamic	5	20	480	mux_r04	0.722702	650	40838.3	45142.9	54605.6	45986.2	52859	0.981661	39463.6	MEF	0.399277	1000	1862.49	1042.28	2057.21	1975.71	1889.17	0.527549	821.397	MEF	c:\users\evan\skydrive\projects\12.lightsensorcharacterization\experiments\mux\mux_r04\measurements\flow\fcs\Cells006.fcs	0.8	36.97	36.8671	36.6	0.0569101	FC002	Kirk	0.1	37.26	37.212	37.02	0.0392896	mux_gfp_m01	16131
10.934	B0001	652.168	7	22.0601	226	22.2447	660-LS	652.5	EO_21	Dynamic	6	380	480	mux_r04	0.693548	650	39072.7	43496.9	51945.1	45140	44309.4	0.963598	36026.4	MEF	0.463948	1000	1249.92	833.989	1418.52	1344.12	1332.13	0.620472	658.119	MEF	c:\users\evan\skydrive\projects\12.lightsensorcharacterization\experiments\mux\mux_r04\measurements\flow\fcs\Cells007.fcs	0.8	36.97	36.8671	36.6	0.0569101	FC002	Kirk	0.1	37.26	37.212	37.02	0.0392896	mux_gfp_m01	16079
7.476	B0001	655.873	7	22.977	181	22.7843	660-LS	655.5	EO_21	Dynamic	1	120	480	mux_r04	0.755884	650	42452	52698.9	58270.8	49074.6	50931.7	1.07385	44046	MEF	0.337553	1000	2748.62	1316.96	2928.01	2827.07	2679.13	0.465839	988.36	MEF	c:\users\evan\skydrive\projects\12.lightsensorcharacterization\experiments\mux\mux_r04\measurements\flow\fcs\Cells008.fcs	0.8	36.97	36.8671	36.6	0.0569101	FC002	Kirk	0.1	37.26	37.212	37.02	0.0392896	mux_gfp_m01	16066
7.669	B0001	655.438	7	23.1629	163	22.6911	660-LS	655.5	EO_21	Dynamic	2	340	480	mux_r04	0.939427	650	16509.1	22529.3	24486.7	18339.3	17835.5	1.22847	23003.4	MEF	0.507203	1000	1173.74	892.097	1378.02	1296.81	1483.31	0.687916	698.934	MEF	c:\users\evan\skydrive\projects\12.lightsensorcharacterization\experiments\mux\mux_r04\measurements\flow\fcs\Cells009.fcs	0.8	36.97	36.8671	36.6	0.0569101	FC002	Kirk	0.1	37.26	37.212	37.02	0.0392896	mux_gfp_m01	16149
7.914	B0001	652.334	7	22.5133	206	22.4792	660-LS	652.5	EO_21	Dynamic	3	450	480	mux_r04	0.664905	650	53636.1	54963	68931.6	61325.8	75927.1	0.896246	45833	MEF	0.458773	1000	1544.06	1044.59	1750.91	1651.64	1607.85	0.632457	803.271	MEF	c:\users\evan\skydrive\projects\12.lightsensorcharacterization\experiments\mux\mux_r04\measurements\flow\fcs\Cells010.fcs	0.8	36.97	36.8671	36.6	0.0569101	FC002	Kirk	0.1	37.26	37.212	37.02	0.0392896	mux_gfp_m01	16125
8.157	B0001	654.819	7	22.6047	169	22.7773	660-LS	655	EO_21	Dynamic	4	80	480	mux_r04	0.681259	650	49086.1	51173.4	63184.6	54859.3	48621	0.932813	43045.1	MEF	0.356427	1000	2548.83	1303.82	2736.69	2655.24	2655.24	0.491037	975.429	MEF	c:\users\evan\skydrive\projects\12.lightsensorcharacterization\experiments\mux\mux_r04\measurements\flow\fcs\Cells011.fcs	0.8	36.97	36.8671	36.6	0.0569101	FC002	Kirk	0.1	37.26	37.212	37.02	0.0392896	mux_gfp_m01	16060
7.642	B0001	652.016	7	22.6752	241	22.0938	660-LS	652	EO_21	Dynamic	5	0	480	mux_r04	0.938638	650	23293.3	34278.4	35191.5	25382.3	27852.1	1.35049	33032.1	MEF	0.454514	1000	1781.97	1135.57	1994.57	1906.17	2239.69	0.595732	906.559	MEF	c:\users\evan\skydrive\projects\12.lightsensorcharacterization\experiments\mux\mux_r04\measurements\flow\fcs\Cells012.fcs	0.8	36.97	36.8671	36.6	0.0569101	FC002	Kirk	0.1	37.26	37.212	37.02	0.0392896	mux_gfp_m01	16123
7.712	B0001	654.153	7	22.5861	191	22.7444	660-LS	654	EO_21	Dynamic	6	300	480	mux_r04	1.0793	650	10389.8	13519	15228.3	10802.3	11107.4	1.2515	16435.9	MEF	0.464935	1000	1326.41	905.11	1509.58	1431.1	1393.16	0.632457	701.856	MEF	c:\users\evan\skydrive\projects\12.lightsensorcharacterization\experiments\mux\mux_r04\measurements\flow\fcs\Cells013.fcs	0.8	36.97	36.8671	36.6	0.0569101	FC002	Kirk	0.1	37.26	37.212	37.02	0.0392896	mux_gfp_m01	16067
7.193	B0001	651.251	8	22.0179	220	22.4922	660-LS	652	EO_21	Dynamic	1	360	480	mux_r04	0.848805	650	22722.1	30429.1	33140.1	25619	22917.6	1.18775	28129.4	MEF	0.491858	1000	1251.45	907.83	1454.3	1368.42	1565.21	0.663416	715.306	MEF	c:\users\evan\skydrive\projects\12.lightsensorcharacterization\experiments\mux\mux_r04\measurements\flow\fcs\Cells014.fcs	0.8	36.97	36.8671	36.6	0.0569101	FC002	Kirk	0.1	37.26	37.212	37.02	0.0392896	mux_gfp_m01	16224
7.417	B0001	653.092	7	22.7834	194	22.5087	660-LS	653	EO_21	Dynamic	2	320	480	mux_r04	1.02757	650	12800.6	17539.4	19329.5	13752.1	15516.5	1.2754	19862.3	MEF	0.463464	1000	1300.12	872.192	1474.58	1405.69	1405.69	0.620472	683.412	MEF	c:\users\evan\skydrive\projects\12.lightsensorcharacterization\experiments\mux\mux_r04\measurements\flow\fcs\Cells015.fcs	0.8	36.97	36.8671	36.6	0.0569101	FC002	Kirk	0.1	37.26	37.212	37.02	0.0392896	mux_gfp_m01	16150
7.328	B0001	655.703	7	23.1855	174	22.8391	660-LS	655.5	EO_21	Dynamic	3	160	480	mux_r04	1.0012	650	20801.3	31191.8	32448.6	22495.9	31425.6	1.38655	32487.7	MEF	0.343699	1000	2531.05	1244.31	2701.9	2631.56	2776.87	0.472841	928.64	MEF	c:\users\evan\skydrive\projects\12.lightsensorcharacterization\experiments\mux\mux_r04\measurements\flow\fcs\Cells016.fcs	0.8	36.97	36.8671	36.6	0.0569101	FC002	Kirk	0.1	37.26	37.212	37.02	0.0392896	mux_gfp_m01	16078
7.237	B0001	655.572	7	23.0511	174	22.4774	660-LS	655.5	EO_21	Dynamic	4	400	480	mux_r04	0.712902	650	40542.9	46139.7	53954.7	45986.2	60759	1.00334	38464.4	MEF	0.492457	1000	1267.95	915.999	1467.6	1380.73	1332.13	0.663416	722.733	MEF	c:\users\evan\skydrive\projects\12.lightsensorcharacterization\experiments\mux\mux_r04\measurements\flow\fcs\Cells017.fcs	0.8	36.97	36.8671	36.6	0.0569101	FC002	Kirk	0.1	37.26	37.212	37.02	0.0392896	mux_gfp_m01	16144
7.08	B0001	653.592	7	22.2577	185	22.6394	660-LS	653.5	EO_21	Dynamic	5	220	480	mux_r04	1.30516	650	7234.88	9432.54	11408.6	6853.46	5139.18	1.37632	14890.1	MEF	0.378842	1000	1999.56	1099.83	2168.32	2084.8	2427.73	0.527549	821.451	MEF	c:\users\evan\skydrive\projects\12.lightsensorcharacterization\experiments\mux\mux_r04\measurements\flow\fcs\Cells018.fcs	0.8	36.97	36.8671	36.6	0.0569101	FC002	Kirk	0.1	37.26	37.212	37.02	0.0392896	mux_gfp_m01	16152
7.31	B0001	655.201	7	22.4441	172	22.6587	660-LS	655	EO_21	Dynamic	6	280	480	mux_r04	1.28428	650	6879.03	8668.9	10382.8	6665.18	3853.7	1.30062	13334.4	MEF	0.442762	1000	1421.44	935.666	1597.28	1523.71	1607.85	0.61407	707.216	MEF	c:\users\evan\skydrive\projects\12.lightsensorcharacterization\experiments\mux\mux_r04\measurements\flow\fcs\Cells019.fcs	0.8	36.97	36.8671	36.6	0.0569101	FC002	Kirk	0.1	37.26	37.212	37.02	0.0392896	mux_gfp_m01	16110
6.978	B0001	654.439	7	22.228	187	22.588	660-LS	654	EO_21	Dynamic	1	420	480	mux_r04	0.670583	650	49322.3	49466.2	63175.2	55887.6	60197.4	0.885102	42364.2	MEF	0.471005	1000	1357.31	956.869	1555.99	1470.08	1774.35	0.650895	732.877	MEF	c:\users\evan\skydrive\projects\12.lightsensorcharacterization\experiments\mux\mux_r04\measurements\flow\fcs\Cells020.fcs	0.8	36.97	36.8671	36.6	0.0569101	FC002	Kirk	0.1	37.26	37.212	37.02	0.0392896	mux_gfp_m01	16164
6.89	B0001	655.903	7	22.7624	168	22.7134	660-LS	655.5	EO_21	Dynamic	2	260	480	mux_r04	1.23459	650	6488.04	7810.03	9682.34	6187.99	4771.25	1.26213	11953.7	MEF	0.40149	1000	1556.31	874.61	1705.23	1636.91	1651.64	0.534304	684.631	MEF	c:\users\evan\skydrive\projects\12.lightsensorcharacterization\experiments\mux\mux_r04\measurements\flow\fcs\Cells021.fcs	0.8	36.97	36.8671	36.6	0.0569101	FC002	Kirk	0.1	37.26	37.212	37.02	0.0392896	mux_gfp_m01	16137
6.498	B0001	656.611	7	23.2289	174	22.685	660-LS	656	EO_21	Dynamic	3	100	480	mux_r04	0.703193	650	45598.2	51303.7	60328.8	52859	60197.4	0.970577	42422.8	MEF	0.347247	1000	2590.8	1296.96	2772	2679.13	2930.2	0.484097	962.568	MEF	c:\users\evan\skydrive\projects\12.lightsensorcharacterization\experiments\mux\mux_r04\measurements\flow\fcs\Cells022.fcs	0.8	36.97	36.8671	36.6	0.0569101	FC002	Kirk	0.1	37.26	37.212	37.02	0.0392896	mux_gfp_m01	16064
7.493	B0001	655.32	7	22.4965	183	22.933	660-LS	655.5	EO_21	Dynamic	4	200	480	mux_r04	1.20536	650	10849.7	17382.1	18635.2	11853.4	18001.9	1.46643	22462.1	MEF	0.408287	1000	1910.97	1099.83	2157.66	2103.56	2219.72	0.522844	880.942	MEF	c:\users\evan\skydrive\projects\12.lightsensorcharacterization\experiments\mux\mux_r04\measurements\flow\fcs\Cells023.fcs	0.8	36.97	36.8671	36.6	0.0569101	FC002	Kirk	0.1	37.26	37.212	37.02	0.0392896	mux_gfp_m01	16134
10.075	B0001	655.314	7	22.9392	185	22.8549	660-LS	655.5	EO_21	Dynamic	5	480	480	mux_r04	0.66274	650	55195.4	55611	72166.6	64240.2	77350.4	0.865673	47827.7	MEF	0.417889	1000	1652.6	983.364	1831.06	1742.84	1889.17	0.56423	765.18	MEF	c:\users\evan\skydrive\projects\12.lightsensorcharacterization\experiments\mux\mux_r04\measurements\flow\fcs\Cells024.fcs	0.8	36.97	36.8671	36.6	0.0569101	FC002	Kirk	0.1	37.26	37.212	37.02	0.0392896	mux_gfp_m01	16128
6.243	B0001	656.109	7	23.0659	177	22.4935	660-LS	656	EO_21	Dynamic	6	180	480	mux_r04	1.19851	650	12006	18952.9	20092.3	12767.5	22495.9	1.48446	24080.8	MEF	0.365869	1000	2305.93	1192.11	2499.99	2427.73	2584.84	0.491037	914.67	MEF	c:\users\evan\skydrive\projects\12.lightsensorcharacterization\experiments\mux\mux_r04\measurements\flow\fcs\Cells025.fcs	0.8	36.97	36.8671	36.6	0.0569101	FC002	Kirk	0.1	37.26	37.212	37.02	0.0392896	mux_gfp_m01	16150
6.659	B0001	652.716	7	22.5747	204	22.8236	660-LS	653	EO_22	Dynamic	1	280	480	mux_r04	1.20103	650	7057.34	10398.7	11224.6	6981.93	5852.66	1.48937	13481.1	MEF	0.470928	1000	1491.56	901.568	1662.05	1579.3	1742.84	0.570866	782.708	MEF	c:\users\evan\skydrive\projects\12.lightsensorcharacterization\experiments\mux\mux_r04\measurements\flow\fcs\Cells026.fcs	0.8	36.97	36.8671	36.6	0.0569101	FC002	Picard	0.1	37.26	37.212	37.02	0.0392896	mux_gfp_m01	16118
9.271	B0001	655.279	7	22.5683	170	22.7316	660-LS	655	EO_22	Dynamic	2	220	480	mux_r04	1.24347	650	4737.42	5851.72	7234.84	4597.28	4388.71	1.27287	8996.33	MEF	0.354451	1000	2001.88	1000.25	2144.5	2066.21	2239.69	0.484097	760.119	MEF	c:\users\evan\skydrive\projects\12.lightsensorcharacterization\experiments\mux\mux_r04\measurements\flow\fcs\Cells027.fcs	0.8	36.97	36.8671	36.6	0.0569101	FC002	Picard	0.1	37.26	37.212	37.02	0.0392896	mux_gfp_m01	16148
9.471	B0001	655.815	7	22.8315	164	22.7449	660-LS	655.5	EO_22	Dynamic	3	480	480	mux_r04	0.656191	650	42427.4	41315.4	53698	46848.2	54859.3	0.8819	35236.1	MEF	0.403149	1000	1611.36	906.517	1764.66	1681.5	2011.42	0.539112	711.421	MEF	c:\users\evan\skydrive\projects\12.lightsensorcharacterization\experiments\mux\mux_r04\measurements\flow\fcs\Cells028.fcs	0.8	36.97	36.8671	36.6	0.0569101	FC002	Picard	0.1	37.26	37.212	37.02	0.0392896	mux_gfp_m01	16114
8.745	B0001	654.263	7	22.4214	184	22.4734	660-LS	654.5	EO_22	Dynamic	4	360	480	mux_r04	0.873098	650	17990.2	22523.7	25505.8	19571	18339.3	1.15087	22269.1	MEF	0.464929	1000	1190.97	812.863	1354.51	1285.25	1790.31	0.632457	629.754	MEF	c:\users\evan\skydrive\projects\12.lightsensorcharacterization\experiments\mux\mux_r04\measurements\flow\fcs\Cells029.fcs	0.8	36.97	36.8671	36.6	0.0569101	FC002	Picard	0.1	37.26	37.212	37.02	0.0392896	mux_gfp_m01	16132
8.914	B0001	652.765	7	22.6142	239	22.6919	660-LS	652.5	EO_22	Dynamic	5	160	480	mux_r04	1.39218	650	3246.82	4150.52	5321.83	3083.84	2312.47	1.34589	7408.94	MEF	0.318992	1000	2528.42	1167.43	2680.06	2608.09	2561.79	0.447617	854.917	MEF	c:\users\evan\skydrive\projects\12.lightsensorcharacterization\experiments\mux\mux_r04\measurements\flow\fcs\Cells030.fcs	0.8	36.97	36.8671	36.6	0.0569101	FC002	Picard	0.1	37.26	37.212	37.02	0.0392896	mux_gfp_m01	16061
7.63	B0001	655.411	7	22.7983	185	22.5724	660-LS	655.5	EO_22	Dynamic	6	420	480	mux_r04	0.984366	650	15179.9	21272.1	23070.6	16405.5	17507.3	1.29664	22709.9	MEF	0.475617	1000	1140.11	814.914	1306.8	1240.01	1308.48	0.657183	621.538	MEF	c:\users\evan\skydrive\projects\12.lightsensorcharacterization\experiments\mux\mux_r04\measurements\flow\fcs\Cells031.fcs	0.8	36.97	36.8671	36.6	0.0569101	FC002	Picard	0.1	37.26	37.212	37.02	0.0392896	mux_gfp_m01	16084
7.335	B0001	655.478	7	23.0615	191	22.8455	660-LS	655	EO_22	Dynamic	1	300	480	mux_r04	1.22746	650	5864.67	8203.04	9287.79	5691.87	3383.92	1.44119	11400.4	MEF	0.449329	1000	1384.34	901.274	1564.2	1496.66	1681.5	0.602192	702.842	MEF	c:\users\evan\skydrive\projects\12.lightsensorcharacterization\experiments\mux\mux_r04\measurements\flow\fcs\Cells032.fcs	0.8	36.97	36.8671	36.6	0.0569101	FC002	Picard	0.1	37.26	37.212	37.02	0.0392896	mux_gfp_m01	16170
6.928	B0001	654.398	7	22.383	173	22.6671	660-LS	654.5	EO_22	Dynamic	2	180	480	mux_r04	1.55933	650	2293.66	2684.63	3594.21	2228.15	2291.1	1.20487	5604.56	MEF	0.354273	1000	2297.61	1148.64	2472.52	2406.08	2608.09	0.47739	875.947	MEF	c:\users\evan\skydrive\projects\12.lightsensorcharacterization\experiments\mux\mux_r04\measurements\flow\fcs\Cells033.fcs	0.8	36.97	36.8671	36.6	0.0569101	FC002	Picard	0.1	37.26	37.212	37.02	0.0392896	mux_gfp_m01	16124
8.165	B0001	654.14	7	23.0144	153	22.6268	660-LS	654	EO_22	Dynamic	3	380	480	mux_r04	0.926112	650	16819.5	22951.6	24891.4	18683.1	19753.6	1.22847	23052.2	MEF	0.493189	1000	1112.67	793.306	1283.66	1217.99	1368.42	0.651323	633.087	MEF	c:\users\evan\skydrive\projects\12.lightsensorcharacterization\experiments\mux\mux_r04\measurements\flow\fcs\Cells034.fcs	0.8	36.97	36.8671	36.6	0.0569101	FC002	Picard	0.1	37.26	37.212	37.02	0.0392896	mux_gfp_m01	16126
8.142	B0001	655.572	7	23.2633	176	22.9784	660-LS	655.5	EO_22	Dynamic	4	80	480	mux_r04	1.74296	650	1510.37	1572.73	2236.97	1440.14	1011.95	1.09206	3898.96	MEF	0.336602	1000	2334.15	1120.85	2484.62	2406.08	2384.62	0.465839	836.326	MEF	c:\users\evan\skydrive\projects\12.lightsensorcharacterization\experiments\mux\mux_r04\measurements\flow\fcs\Cells035.fcs	0.8	36.97	36.8671	36.6	0.0569101	FC002	Picard	0.1	37.26	37.212	37.02	0.0392896	mux_gfp_m01	16039
6.834	B0001	653	7	22.215	198	22.6965	660-LS	653	EO_22	Dynamic	5	400	480	mux_r04	1.01121	650	15286.1	21824.1	23335.9	16869	20311.6	1.29374	23597.4	MEF	0.507138	1000	1114.41	853.022	1315.89	1251.17	1405.69	0.681781	667.336	MEF	c:\users\evan\skydrive\projects\12.lightsensorcharacterization\experiments\mux\mux_r04\measurements\flow\fcs\Cells036.fcs	0.8	36.97	36.8671	36.6	0.0569101	FC002	Picard	0.1	37.26	37.212	37.02	0.0392896	mux_gfp_m01	16126
6.854	B0001	654.229	7	22.2285	173	22.8844	660-LS	654.5	EO_22	Dynamic	6	450	480	mux_r04	0.919112	650	18394	24526.4	27243.8	20311.6	28638.9	1.20751	25040.1	MEF	0.485691	1000	1279.44	923.797	1492.3	1418.34	1822.68	0.651323	724.796	MEF	c:\users\evan\skydrive\projects\12.lightsensorcharacterization\experiments\mux\mux_r04\measurements\flow\fcs\Cells037.fcs	0.8	36.97	36.8671	36.6	0.0569101	FC002	Picard	0.1	37.26	37.212	37.02	0.0392896	mux_gfp_m01	16117
6.676	B0001	655.869	7	23.066	172	22.8272	660-LS	655.5	EO_22	Dynamic	1	40	480	mux_r04	1.50813	650	1144.21	1009.64	1555.99	1089.99	948.267	0.926287	2346.62	MEF	0.382884	1000	1975.23	1090.03	2146.87	2066.21	2449.58	0.527549	822.002	MEF	c:\users\evan\skydrive\projects\12.lightsensorcharacterization\experiments\mux\mux_r04\measurements\flow\fcs\Cells038.fcs	0.8	36.97	36.8671	36.6	0.0569101	FC002	Picard	0.1	37.26	37.212	37.02	0.0392896	mux_gfp_m01	16171
7.064	B0001	655.047	7	22.8774	177	22.658	660-LS	655	EO_22	Dynamic	2	100	480	mux_r04	1.23088	650	1836.39	2062.36	2638.9	1816.45	1993.21	1.13538	3248.17	MEF	0.345295	1000	2463.46	1211.32	2634.95	2561.79	2493.86	0.472841	909.836	MEF	c:\users\evan\skydrive\projects\12.lightsensorcharacterization\experiments\mux\mux_r04\measurements\flow\fcs\Cells039.fcs	0.8	36.97	36.8671	36.6	0.0569101	FC002	Picard	0.1	37.26	37.212	37.02	0.0392896	mux_gfp_m01	16088
7.095	B0001	652.76	7	22.2654	190	23.1809	660-LS	652.5	EO_22	Dynamic	3	140	480	mux_r04	1.46353	650	2370.33	2936.72	3772.43	2291.1	2011.8	1.28179	5521.08	MEF	0.329126	1000	2533.97	1196.53	2693.07	2608.09	2655.24	0.458774	886.36	MEF	c:\users\evan\skydrive\projects\12.lightsensorcharacterization\experiments\mux\mux_r04\measurements\flow\fcs\Cells040.fcs	0.8	36.97	36.8671	36.6	0.0569101	FC002	Picard	0.1	37.26	37.212	37.02	0.0392896	mux_gfp_m01	16137
7.194	B0001	655.587	7	22.8695	178	22.9141	660-LS	655	EO_22	Dynamic	4	120	480	mux_r04	1.23647	650	2418.26	2916.26	3685.08	2399.98	2916.72	1.21512	4556.51	MEF	0.33321	1000	2478.38	1193.38	2637.02	2561.79	2904.07	0.465839	878.68	MEF	c:\users\evan\skydrive\projects\12.lightsensorcharacterization\experiments\mux\mux_r04\measurements\flow\fcs\Cells041.fcs	0.8	36.97	36.8671	36.6	0.0569101	FC002	Picard	0.1	37.26	37.212	37.02	0.0392896	mux_gfp_m01	16078
6.698	B0001	652.568	7	22.1728	209	22.77	660-LS	652.5	EO_22	Dynamic	5	260	480	mux_r04	1.17449	650	6146.51	9245.77	9877.43	6187.99	5535.49	1.49415	11600.9	MEF	0.421107	1000	1644.4	994.929	1825.07	1742.84	1906.17	0.570866	768.547	MEF	c:\users\evan\skydrive\projects\12.lightsensorcharacterization\experiments\mux\mux_r04\measurements\flow\fcs\Cells042.fcs	0.8	36.97	36.8671	36.6	0.0569101	FC002	Picard	0.1	37.26	37.212	37.02	0.0392896	mux_gfp_m01	16173
6.791	B0001	654.334	7	23.0978	166	22.9121	660-LS	654	EO_22	Dynamic	6	320	480	mux_r04	1.15709	650	5467.68	7067.13	8269.42	5333.66	4429.66	1.32501	9568.45	MEF	0.472399	1000	1181.43	821.018	1354.26	1285.25	1443.98	0.638802	639.751	MEF	c:\users\evan\skydrive\projects\12.lightsensorcharacterization\experiments\mux\mux_r04\measurements\flow\fcs\Cells043.fcs	0.8	36.97	36.8671	36.6	0.0569101	FC002	Picard	0.1	37.26	37.212	37.02	0.0392896	mux_gfp_m01	16130
6.189	B0001	655.573	7	23.1291	165	22.9461	660-LS	655.5	EO_22	Dynamic	1	60	480	mux_r04	1.45291	650	1193.38	1119.34	1687.42	1110.42	957.113	1.00803	2451.68	MEF	0.362379	1000	2136.81	1115.17	2302.7	2219.72	2160.86	0.502395	834.452	MEF	c:\users\evan\skydrive\projects\12.lightsensorcharacterization\experiments\mux\mux_r04\measurements\flow\fcs\Cells044.fcs	0.8	36.97	36.8671	36.6	0.0569101	FC002	Picard	0.1	37.26	37.212	37.02	0.0392896	mux_gfp_m01	16156
8.131	B0001	653.121	7	22.3712	194	22.7474	660-LS	653	EO_22	Dynamic	2	20	480	mux_r04	1.54423	650	1322.82	1273.74	1904.17	1241.31	1276.38	1.02612	2940.48	MEF	0.402108	1000	1666.44	939.587	1823.91	1742.84	1993.49	0.539112	733.409	MEF	c:\users\evan\skydrive\projects\12.lightsensorcharacterization\experiments\mux\mux_r04\measurements\flow\fcs\Cells045.fcs	0.8	36.97	36.8671	36.6	0.0569101	FC002	Picard	0.1	37.26	37.212	37.02	0.0392896	mux_gfp_m01	16100
7.184	B0001	653.133	7	22.5296	179	22.8329	660-LS	653	EO_22	Dynamic	3	340	480	mux_r04	1.03527	650	8971.67	12718.8	13718.9	9663.23	9224.83	1.31621	14202.7	MEF	0.496289	1000	1101.4	837.892	1297.35	1240.01	1356.21	0.675714	643.859	MEF	c:\users\evan\skydrive\projects\12.lightsensorcharacterization\experiments\mux\mux_r04\measurements\flow\fcs\Cells046.fcs	0.8	36.97	36.8671	36.6	0.0569101	FC002	Picard	0.1	37.26	37.212	37.02	0.0392896	mux_gfp_m01	16132
8.866	B0001	652.835	7	22.0955	211	22.6901	660-LS	653.5	EO_22	Dynamic	4	0	480	mux_r04	1.91089	650	1339.76	1297.62	1942.17	1264.58	864.177	1.02612	3711.27	MEF	0.399177	1000	1567.71	882.48	1718.52	1651.64	1872.32	0.534304	685.992	MEF	c:\users\evan\skydrive\projects\12.lightsensorcharacterization\experiments\mux\mux_r04\measurements\flow\fcs\Cells047.fcs	0.8	36.97	36.8671	36.6	0.0569101	FC002	Picard	0.1	37.26	37.212	37.02	0.0392896	mux_gfp_m01	16062
7.488	B0001	654.108	7	22.3504	177	22.8669	660-LS	654.5	EO_22	Dynamic	5	200	480	mux_r04	1.35379	650	2616.97	2867.33	3941.66	2537.49	3170.96	1.12999	5336.2	MEF	0.349152	1000	2142.57	1049.57	2289.13	2199.92	2406.08	0.477095	799.254	MEF	c:\users\evan\skydrive\projects\12.lightsensorcharacterization\experiments\mux\mux_r04\measurements\flow\fcs\Cells048.fcs	0.8	36.97	36.8671	36.6	0.0569101	FC002	Picard	0.1	37.26	37.212	37.02	0.0392896	mux_gfp_m01	16030
6.477	B0001	653.892	7	22.8242	192	22.5299	660-LS	653.5	EO_22	Dynamic	6	240	480	mux_r04	1.13715	650	4962.13	6891.04	7655.22	4860.69	3479.51	1.41771	8705.12	MEF	0.403402	1000	1742.44	1016.21	1914.28	1839.08	1774.35	0.552563	772.225	MEF	c:\users\evan\skydrive\projects\12.lightsensorcharacterization\experiments\mux\mux_r04\measurements\flow\fcs\Cells049.fcs	0.8	36.97	36.8671	36.6	0.0569101	FC002	Picard	0.1	37.26	37.212	37.02	0.0392896	mux_gfp_m01	16168
[truncated: 23 more columns]
