# Supplementary material for: A photoconversion model for full spectral programming and multiplexing of optogenetic systems
Source: Mol Syst Biol. 2017 Apr 24;13(4):926. doi: 10.15252/msb.20167456 (PMC5408778; doi:10.15252/msb.20167456)
Supplement: Supplementary file 16 — Dataset EV8 [file MSB-13-926-s016.zip › dataset_ev8_mux_data_and_analysis/mux_data/dv-comp/mux_wholepop_dv-comp_concise.xlsx]

## Sheet: Sheet1
Sample ID	Run ID	Run name	Strain ID	LPA	Well	Row	Col	Program type	Data time point	Model	Reference signal	Perturbation signal	Top LED ID	Top Centroid (nm)	Bot LED ID	Bot Centroid (nm)	OD	Growth temp mean	Maturation temp mean	FL1 Mean	FL1 RCV	FL3 Mean	FL3 RCV
mux_r02_s073	mux_r02	Mux Run 2	Mux	Jennie	1	1	1	dv-comp	400	mux_gfp_m01	ref_prog06	ref_pert02	520-2-KB	529.839	660-LS	654.529	0.204056	36.8306	36.82	10923.1	1.53531	2141.69	0.667781
mux_r02_s074	mux_r02	Mux Run 2	Mux	Jennie	2	1	2	dv-comp	160	mux_gfp_m01	ref_prog06	ref_pert02	520-2-KB	529.713	660-LS	655.052	0.201296	36.8306	36.82	26114.1	1.20646	2149.69	0.618368
mux_r02_s075	mux_r02	Mux Run 2	Mux	Jennie	3	1	3	dv-comp	140	mux_gfp_m01	ref_prog06	ref_pert02	520-2-KB	527.54	660-LS	654.3	0.165416	36.8306	36.82	19946.1	1.30581	1716.72	0.636892
mux_r02_s076	mux_r02	Mux Run 2	Mux	Jennie	4	1	4	dv-comp	300	mux_gfp_m01	ref_prog06	ref_pert02	520-2-KB	527.881	660-LS	653.351	0.151616	36.8306	36.82	34360.2	1.39958	2889.11	0.483112
mux_r02_s077	mux_r02	Mux Run 2	Mux	Jennie	5	1	5	dv-comp	260	mux_gfp_m01	ref_prog06	ref_pert02	520-2-KB	528.216	660-LS	654.454	0.146096	36.8306	36.82	54606.4	1.05026	3197.01	0.464886
mux_r02_s078	mux_r02	Mux Run 2	Mux	Jennie	6	1	6	dv-comp	220	mux_gfp_m01	ref_prog06	ref_pert02	520-2-KB	527.682	660-LS	656.402	0.147016	36.8306	36.82	59484.1	0.812694	3020.01	0.469099
mux_r02_s079	mux_r02	Mux Run 2	Mux	Jennie	7	2	1	dv-comp	240	mux_gfp_m01	ref_prog06	ref_pert02	520-2-KB	528.467	660-LS	652.937	0.227976	36.8306	36.82	61292.6	0.944533	3537.05	0.490025
mux_r02_s080	mux_r02	Mux Run 2	Mux	Jennie	8	2	2	dv-comp	60	mux_gfp_m01	ref_prog06	ref_pert02	520-2-KB	529.681	660-LS	655.552	0.201296	36.8306	36.82	4092.08	1.21695	1220.76	0.83104
mux_r02_s081	mux_r02	Mux Run 2	Mux	Jennie	9	2	3	dv-comp	80	mux_gfp_m01	ref_prog06	ref_pert02	520-2-KB	528.65	660-LS	652.618	0.202216	36.8306	36.82	6677.79	1.42749	1331.83	0.80887
mux_r02_s082	mux_r02	Mux Run 2	Mux	Jennie	10	2	4	dv-comp	480	mux_gfp_m01	ref_prog06	ref_pert02	520-2-KB	528.324	660-LS	656.015	0.137816	36.8306	36.82	7070.64	1.39149	1520.24	0.68963
mux_r02_s083	mux_r02	Mux Run 2	Mux	Jennie	11	2	5	dv-comp	420	mux_gfp_m01	ref_prog06	ref_pert02	520-2-KB	528.797	660-LS	653.247	0.180136	36.8306	36.82	9515.15	1.52458	1963.29	0.655468
mux_r02_s084	mux_r02	Mux Run 2	Mux	Jennie	12	2	6	dv-comp	20	mux_gfp_m01	ref_prog06	ref_pert02	520-2-KB	527.725	660-LS	653.642	0.193016	36.8306	36.82	1779.15	1.0983	1104.54	0.854825
mux_r02_s085	mux_r02	Mux Run 2	Mux	Jennie	13	3	1	dv-comp	200	mux_gfp_m01	ref_prog06	ref_pert02	520-2-KB	528.476	660-LS	653.999	0.233496	36.8306	36.82	61330.2	0.895919	3163.76	0.539869
mux_r02_s086	mux_r02	Mux Run 2	Mux	Jennie	14	3	2	dv-comp	360	mux_gfp_m01	ref_prog06	ref_pert02	520-2-KB	527.878	660-LS	655.238	0.204056	36.8306	36.82	14170.3	1.47048	2366.28	0.631173
mux_r02_s087	mux_r02	Mux Run 2	Mux	Jennie	15	3	3	dv-comp	280	mux_gfp_m01	ref_prog06	ref_pert02	520-2-KB	527.478	660-LS	654.763	0.193016	36.8306	36.82	36926.4	1.39515	3121.17	0.519684
mux_r02_s088	mux_r02	Mux Run 2	Mux	Jennie	16	3	4	dv-comp	450	mux_gfp_m01	ref_prog06	ref_pert02	520-2-KB	530.54	660-LS	652.37	0.184736	36.8306	36.82	5250.1	1.25122	1709.74	0.760241
mux_r02_s089	mux_r02	Mux Run 2	Mux	Jennie	17	3	5	dv-comp	120	mux_gfp_m01	ref_prog06	ref_pert02	520-2-KB	528.323	660-LS	655.064	0.193016	36.8306	36.82	11379.8	1.49286	1666.31	0.748434
mux_r02_s090	mux_r02	Mux Run 2	Mux	Jennie	18	3	6	dv-comp	0	mux_gfp_m01	ref_prog06	ref_pert02	520-2-KB	527.595	660-LS	652.507	0.193016	36.8306	36.82	2151.6	0.995147	1128.42	0.894075
mux_r02_s091	mux_r02	Mux Run 2	Mux	Jennie	19	4	1	dv-comp	320	mux_gfp_m01	ref_prog06	ref_pert02	520-2-KB	530.52	660-LS	655.581	0.208656	36.8306	36.82	23365	1.45007	2842.87	0.558036
mux_r02_s092	mux_r02	Mux Run 2	Mux	Jennie	20	4	2	dv-comp	40	mux_gfp_m01	ref_prog06	ref_pert02	520-2-KB	528.09	660-LS	653.394	0.220616	36.8306	36.82	3354.11	1.14053	1268.47	0.904203
mux_r02_s093	mux_r02	Mux Run 2	Mux	Jennie	21	4	3	dv-comp	100	mux_gfp_m01	ref_prog06	ref_pert02	520-2-KB	527.744	660-LS	653.025	0.194856	36.8306	36.82	8035.48	1.50238	1472.46	0.790321
mux_r02_s094	mux_r02	Mux Run 2	Mux	Jennie	22	4	4	dv-comp	180	mux_gfp_m01	ref_prog06	ref_pert02	520-2-KB	528.18	660-LS	653.03	0.196696	36.8306	36.82	38882.1	1.10554	2605.96	0.607313
mux_r02_s095	mux_r02	Mux Run 2	Mux	Jennie	23	4	5	dv-comp	380	mux_gfp_m01	ref_prog06	ref_pert02	520-2-KB	530.292	660-LS	653.013	0.141496	36.8306	36.82	16736.9	1.48847	2147.01	0.574862
mux_r02_s096	mux_r02	Mux Run 2	Mux	Jennie	24	4	6	dv-comp	340	mux_gfp_m01	ref_prog06	ref_pert02	520-2-KB	528.414	660-LS	650.648	0.165416	36.8306	36.82	21505.7	1.46975	2606.81	0.531243
mux_r02_s097	mux_r02	Mux Run 2	Mux	Kirk	1	1	1	dv-comp	320	mux_gfp_m01	ref_prog08	ref_pert04	520-2-KB	528.586	660-LS	655.132	0.134136	36.8306	36.82	18632.7	1.24994	1408.22	0.695832
mux_r02_s098	mux_r02	Mux Run 2	Mux	Kirk	2	1	2	dv-comp	340	mux_gfp_m01	ref_prog08	ref_pert04	520-2-KB	532.43	660-LS	653.26	0.122176	36.8306	36.82	26730.2	1.1313	1329.16	0.674248
mux_r02_s099	mux_r02	Mux Run 2	Mux	Kirk	3	1	3	dv-comp	420	mux_gfp_m01	ref_prog08	ref_pert04	520-2-KB	530.342	660-LS	651.923	0.135056	36.8306	36.82	59061.9	0.87656	1468.98	0.674248
mux_r02_s100	mux_r02	Mux Run 2	Mux	Kirk	4	1	4	dv-comp	380	mux_gfp_m01	ref_prog08	ref_pert04	520-2-KB	527.274	660-LS	654.342	0.112056	36.8306	36.82	43597.6	0.999994	1339.83	0.68656
mux_r02_s101	mux_r02	Mux Run 2	Mux	Kirk	5	1	5	dv-comp	450	mux_gfp_m01	ref_prog08	ref_pert04	520-2-KB	528.167	660-LS	656.461	0.118496	36.8306	36.82	61879.8	0.837813	1511.49	0.661785
mux_r02_s102	mux_r02	Mux Run 2	Mux	Kirk	6	1	6	dv-comp	120	mux_gfp_m01	ref_prog08	ref_pert04	520-2-KB	531.652	660-LS	652.168	0.118496	36.8306	36.82	56533.3	1.04563	2862.9	0.508228
mux_r02_s103	mux_r02	Mux Run 2	Mux	Kirk	7	2	1	dv-comp	360	mux_gfp_m01	ref_prog08	ref_pert04	520-2-KB	531.192	660-LS	655.873	0.170016	36.8306	36.82	30821.4	1.16682	1429.23	0.741713
mux_r02_s104	mux_r02	Mux Run 2	Mux	Kirk	8	2	2	dv-comp	180	mux_gfp_m01	ref_prog08	ref_pert04	520-2-KB	532.111	660-LS	655.438	0.146096	36.8306	36.82	20929	1.46548	2526.81	0.538032
mux_r02_s105	mux_r02	Mux Run 2	Mux	Kirk	9	2	3	dv-comp	100	mux_gfp_m01	ref_prog08	ref_pert04	520-2-KB	528.067	660-LS	652.334	0.150696	36.8306	36.82	63246.2	0.946171	3069.95	0.490025
mux_r02_s106	mux_r02	Mux Run 2	Mux	Kirk	10	2	4	dv-comp	40	mux_gfp_m01	ref_prog08	ref_pert04	520-2-KB	530.175	660-LS	654.819	0.136896	36.8306	36.82	51478.5	1.03993	2796.81	0.531243
mux_r02_s107	mux_r02	Mux Run 2	Mux	Kirk	11	2	5	dv-comp	260	mux_gfp_m01	ref_prog08	ref_pert04	520-2-KB	529.085	660-LS	652.016	0.147936	36.8306	36.82	9039.6	1.31313	1828.26	0.661785
mux_r02_s108	mux_r02	Mux Run 2	Mux	Kirk	12	2	6	dv-comp	480	mux_gfp_m01	ref_prog08	ref_pert04	520-2-KB	528.23	660-LS	654.153	0.163576	36.8306	36.82	55508.5	1.05535	1842.61	0.649094
mux_r02_s109	mux_r02	Mux Run 2	Mux	Kirk	13	3	1	dv-comp	240	mux_gfp_m01	ref_prog08	ref_pert04	520-2-KB	530.206	660-LS	651.251	0.138736	36.8306	36.82	9747.95	1.37338	2018.47	0.606384
mux_r02_s110	mux_r02	Mux Run 2	Mux	Kirk	14	3	2	dv-comp	60	mux_gfp_m01	ref_prog08	ref_pert04	520-2-KB	528.759	660-LS	653.092	0.139656	36.8306	36.82	60055.5	0.954969	2858.19	0.501378
mux_r02_s111	mux_r02	Mux Run 2	Mux	Kirk	15	3	3	dv-comp	400	mux_gfp_m01	ref_prog08	ref_pert04	520-2-KB	532.051	660-LS	655.703	0.136896	36.8306	36.82	43940.9	1.07983	1392.28	0.723762
mux_r02_s112	mux_r02	Mux Run 2	Mux	Kirk	16	3	4	dv-comp	200	mux_gfp_m01	ref_prog08	ref_pert04	520-2-KB	527.462	660-LS	655.572	0.099176	36.8306	36.82	18364	1.44799	2286.13	0.512833
mux_r02_s113	mux_r02	Mux Run 2	Mux	Kirk	17	3	5	dv-comp	0	mux_gfp_m01	ref_prog08	ref_pert04	520-2-KB	527.992	660-LS	653.592	0.138736	36.8306	36.82	38791.5	1.28513	2741.85	0.53294
mux_r02_s114	mux_r02	Mux Run 2	Mux	Kirk	18	3	6	dv-comp	80	mux_gfp_m01	ref_prog08	ref_pert04	520-2-KB	527.995	660-LS	655.201	0.155296	36.8306	36.82	58935.4	0.951557	2834.07	0.519684
mux_r02_s115	mux_r02	Mux Run 2	Mux	Kirk	19	4	1	dv-comp	280	mux_gfp_m01	ref_prog08	ref_pert04	520-2-KB	528.535	660-LS	654.439	0.133216	36.8306	36.82	10718.6	1.34091	1658.18	0.661785
mux_r02_s116	mux_r02	Mux Run 2	Mux	Kirk	20	4	2	dv-comp	140	mux_gfp_m01	ref_prog08	ref_pert04	520-2-KB	528.121	660-LS	655.903	0.130456	36.8306	36.82	39558.5	1.34718	2843.12	0.508228
mux_r02_s117	mux_r02	Mux Run 2	Mux	Kirk	21	4	3	dv-comp	220	mux_gfp_m01	ref_prog08	ref_pert04	520-2-KB	532.034	660-LS	656.611	0.130456	36.8306	36.82	9591.14	1.43873	2068.88	0.58147
mux_r02_s118	mux_r02	Mux Run 2	Mux	Kirk	22	4	4	dv-comp	300	mux_gfp_m01	ref_prog08	ref_pert04	520-2-KB	529.019	660-LS	655.32	0.129536	36.8306	36.82	13599	1.31154	1370.38	0.68656
mux_r02_s119	mux_r02	Mux Run 2	Mux	Kirk	23	4	5	dv-comp	160	mux_gfp_m01	ref_prog08	ref_pert04	520-2-KB	527.87	660-LS	655.314	0.093656	36.8306	36.82	34757.1	1.366	2659.77	0.505921
mux_r02_s120	mux_r02	Mux Run 2	Mux	Kirk	24	4	6	dv-comp	20	mux_gfp_m01	ref_prog08	ref_pert04	520-2-KB	531.486	660-LS	656.109	0.162656	36.8306	36.82	44794.6	1.13148	2698.44	0.556424
mux_r02_s121	mux_r02	Mux Run 2	Mux	Picard	1	1	1	dv-comp	450	mux_gfp_m01	ref_prog10	ref_pert05	520-2-KB	528.319	660-LS	652.716	0.138736	36.8306	36.82	27758.1	1.15757	1463.92	0.668044
mux_r02_s122	mux_r02	Mux Run 2	Mux	Picard	2	1	2	dv-comp	200	mux_gfp_m01	ref_prog10	ref_pert05	520-2-KB	530.27	660-LS	655.279	0.118496	36.8306	36.82	4467.71	1.19017	2249.67	0.519684
mux_r02_s123	mux_r02	Mux Run 2	Mux	Picard	3	1	3	dv-comp	340	mux_gfp_m01	ref_prog10	ref_pert05	520-2-KB	529.808	660-LS	655.815	0.114816	36.8306	36.82	13443.4	1.25679	1270.26	0.698801
mux_r02_s124	mux_r02	Mux Run 2	Mux	Picard	4	1	4	dv-comp	60	mux_gfp_m01	ref_prog10	ref_pert05	520-2-KB	528.357	660-LS	654.263	0.115736	36.8306	36.82	1731.57	1.05354	2521	0.476137
mux_r02_s125	mux_r02	Mux Run 2	Mux	Picard	5	1	5	dv-comp	320	mux_gfp_m01	ref_prog10	ref_pert05	520-2-KB	528.486	660-LS	652.765	0.118496	36.8306	36.82	11719.2	1.35816	1373.86	0.661785
mux_r02_s126	mux_r02	Mux Run 2	Mux	Picard	6	1	6	dv-comp	160	mux_gfp_m01	ref_prog10	ref_pert05	520-2-KB	530.826	660-LS	655.411	0.128616	36.8306	36.82	3504.55	1.28222	2460.8	0.48749
mux_r02_s127	mux_r02	Mux Run 2	Mux	Picard	7	2	1	dv-comp	80	mux_gfp_m01	ref_prog10	ref_pert05	520-2-KB	528.43	660-LS	655.478	0.124016	36.8306	36.82	1932.14	1.08079	2652.44	0.476137
mux_r02_s128	mux_r02	Mux Run 2	Mux	Picard	8	2	2	dv-comp	0	mux_gfp_m01	ref_prog10	ref_pert05	520-2-KB	528.72	660-LS	654.398	0.135056	36.8306	36.82	1513.07	1.00117	2520.11	0.519684
mux_r02_s129	mux_r02	Mux Run 2	Mux	Picard	9	2	3	dv-comp	140	mux_gfp_m01	ref_prog10	ref_pert05	520-2-KB	530.576	660-LS	654.14	0.109296	36.8306	36.82	4120.14	1.32132	2643.18	0.480451
mux_r02_s130	mux_r02	Mux Run 2	Mux	Picard	10	2	4	dv-comp	360	mux_gfp_m01	ref_prog10	ref_pert05	520-2-KB	528.38	660-LS	655.572	0.126776	36.8306	36.82	19806.3	1.24069	1273.06	0.735053
mux_r02_s131	mux_r02	Mux Run 2	Mux	Picard	11	2	5	dv-comp	180	mux_gfp_m01	ref_prog10	ref_pert05	520-2-KB	528.463	660-LS	653	0.137816	36.8306	36.82	3290.47	1.2006	2439.79	0.549696
mux_r02_s132	mux_r02	Mux Run 2	Mux	Picard	12	2	6	dv-comp	20	mux_gfp_m01	ref_prog10	ref_pert05	520-2-KB	531.065	660-LS	654.229	0.147016	36.8306	36.82	1571.09	1.03196	2546.21	0.526473
mux_r02_s133	mux_r02	Mux Run 2	Mux	Picard	13	3	1	dv-comp	40	mux_gfp_m01	ref_prog10	ref_pert05	520-2-KB	528.481	660-LS	655.869	0.143336	36.8306	36.82	1568.31	0.995147	2587.12	0.501378
mux_r02_s134	mux_r02	Mux Run 2	Mux	Picard	14	3	2	dv-comp	380	mux_gfp_m01	ref_prog10	ref_pert05	520-2-KB	531.418	660-LS	655.047	0.147016	36.8306	36.82	18673.1	1.39509	1335.84	0.773006
mux_r02_s135	mux_r02	Mux Run 2	Mux	Picard	15	3	3	dv-comp	100	mux_gfp_m01	ref_prog10	ref_pert05	520-2-KB	527.949	660-LS	652.76	0.124016	36.8306	36.82	2528.48	1.17954	2667.42	0.494465
mux_r02_s136	mux_r02	Mux Run 2	Mux	Picard	16	3	4	dv-comp	400	mux_gfp_m01	ref_prog10	ref_pert05	520-2-KB	529.812	660-LS	655.587	0.124016	36.8306	36.82	20138.4	1.30581	1261.91	0.753414
mux_r02_s137	mux_r02	Mux Run 2	Mux	Picard	17	3	5	dv-comp	300	mux_gfp_m01	ref_prog10	ref_pert05	520-2-KB	528.646	660-LS	652.568	0.126776	36.8306	36.82	8400.16	1.46421	1497.71	0.692781
mux_r02_s138	mux_r02	Mux Run 2	Mux	Picard	18	3	6	dv-comp	260	mux_gfp_m01	ref_prog10	ref_pert05	520-2-KB	527.728	660-LS	654.334	0.139656	36.8306	36.82	6930.82	1.46917	1646.8	0.649094
mux_r02_s139	mux_r02	Mux Run 2	Mux	Picard	19	4	1	dv-comp	280	mux_gfp_m01	ref_prog10	ref_pert05	520-2-KB	528.661	660-LS	655.573	0.146096	36.8306	36.82	8498.22	1.49634	1641.01	0.661785
mux_r02_s140	mux_r02	Mux Run 2	Mux	Picard	20	4	2	dv-comp	240	mux_gfp_m01	ref_prog10	ref_pert05	520-2-KB	527.447	660-LS	653.121	0.112976	36.8306	36.82	8208.91	1.41434	1897.74	0.58147
mux_r02_s141	mux_r02	Mux Run 2	Mux	Picard	21	4	3	dv-comp	480	mux_gfp_m01	ref_prog10	ref_pert05	520-2-KB	527.93	660-LS	653.133	0.137816	36.8306	36.82	40582.6	1.00929	1670.47	0.642663
mux_r02_s142	mux_r02	Mux Run 2	Mux	Picard	22	4	4	dv-comp	420	mux_gfp_m01	ref_prog10	ref_pert05	520-2-KB	528.428	660-LS	652.835	0.117576	36.8306	36.82	21577.7	1.25927	1249.58	0.710822
mux_r02_s143	mux_r02	Mux Run 2	Mux	Picard	23	4	5	dv-comp	120	mux_gfp_m01	ref_prog10	ref_pert05	520-2-KB	528.512	660-LS	654.108	0.112976	36.8306	36.82	3432.41	1.24874	2598.98	0.476137
mux_r02_s144	mux_r02	Mux Run 2	Mux	Picard	24	4	6	dv-comp	220	mux_gfp_m01	ref_prog10	ref_pert05	520-2-KB	529.888	660-LS	653.892	0.105616	36.8306	36.82	5677.66	1.2906	2008.75	0.561466
mux_r02_s145	mux_r02	Mux Run 2	Mux	Sisko	1	1	1	dv-comp	320	mux_gfp_m01	ref_prog10	ref_pert06	520-2-KB	527.896	660-LS	655.279	0.121256	36.8306	36.82	9549.98	1.50657	2118.75	0.563092
mux_r02_s146	mux_r02	Mux Run 2	Mux	Sisko	2	1	2	dv-comp	100	mux_gfp_m01	ref_prog10	ref_pert06	520-2-KB	528.451	660-LS	654.287	0.093656	36.8306	36.82	3093.33	1.17348	3227.49	0.399488
mux_r02_s147	mux_r02	Mux Run 2	Mux	Sisko	3	1	3	dv-comp	280	mux_gfp_m01	ref_prog10	ref_pert06	520-2-KB	528.171	660-LS	655.164	0.083536	36.8306	36.82	11355	1.54917	2085.61	0.512833
mux_r02_s148	mux_r02	Mux Run 2	Mux	Sisko	4	1	4	dv-comp	240	mux_gfp_m01	ref_prog10	ref_pert06	520-2-KB	527.968	660-LS	655.389	0.078936	36.8306	36.82	9935.83	1.41099	2287.72	0.498945
mux_r02_s149	mux_r02	Mux Run 2	Mux	Sisko	5	1	5	dv-comp	0	mux_gfp_m01	ref_prog10	ref_pert06	520-2-KB	529.799	660-LS	653.18	0.093656	36.8306	36.82	1644.54	1.0653	3493.96	0.381108
mux_r02_s150	mux_r02	Mux Run 2	Mux	Sisko	6	1	6	dv-comp	340	mux_gfp_m01	ref_prog10	ref_pert06	520-2-KB	528.519	660-LS	654.467	0.093656	36.8306	36.82	16055.5	1.25463	1895.87	0.580071
mux_r02_s151	mux_r02	Mux Run 2	Mux	Sisko	7	2	1	dv-comp	120	mux_gfp_m01	ref_prog10	ref_pert06	520-2-KB	527.963	660-LS	654.079	0.115736	36.8306	36.82	3510.87	1.22209	3046.81	0.42138
mux_r02_s152	mux_r02	Mux Run 2	Mux	Sisko	8	2	2	dv-comp	450	mux_gfp_m01	ref_prog10	ref_pert06	520-2-KB	532.06	660-LS	650.961	0.112976	36.8306	36.82	26587	1.18863	1642.51	0.643266
mux_r02_s153	mux_r02	Mux Run 2	Mux	Sisko	9	2	3	dv-comp	200	mux_gfp_m01	ref_prog10	ref_pert06	520-2-KB	528.437	660-LS	652.246	0.094576	36.8306	36.82	4139.51	1.21176	2730.97	0.476137
mux_r02_s154	mux_r02	Mux Run 2	Mux	Sisko	10	2	4	dv-comp	60	mux_gfp_m01	ref_prog10	ref_pert06	520-2-KB	528.899	660-LS	651.882	0.101936	36.8306	36.82	1500.73	1.03196	3479.15	0.388538
mux_r02_s155	mux_r02	Mux Run 2	Mux	Sisko	11	2	5	dv-comp	220	mux_gfp_m01	ref_prog10	ref_pert06	520-2-KB	527.155	660-LS	650.681	0.114816	36.8306	36.82	5343.6	1.31313	2527.2	0.531243
mux_r02_s156	mux_r02	Mux Run 2	Mux	Sisko	12	2	6	dv-comp	420	mux_gfp_m01	ref_prog10	ref_pert06	520-2-KB	528.137	660-LS	653.775	0.143336	36.8306	36.82	22032.7	1.38669	1672.57	0.649094
mux_r02_s157	mux_r02	Mux Run 2	Mux	Sisko	13	3	1	dv-comp	260	mux_gfp_m01	ref_prog10	ref_pert06	520-2-KB	532.066	660-LS	653.678	0.112056	36.8306	36.82	9502.06	1.56878	2257.13	0.519684
mux_r02_s158	mux_r02	Mux Run 2	Mux	Sisko	14	3	2	dv-comp	20	mux_gfp_m01	ref_prog10	ref_pert06	520-2-KB	527.839	660-LS	651.628	0.112056	36.8306	36.82	1508.84	1.02246	3551.68	0.388538
mux_r02_s159	mux_r02	Mux Run 2	Mux	Sisko	15	3	3	dv-comp	40	mux_gfp_m01	ref_prog10	ref_pert06	520-2-KB	528.378	660-LS	655.781	0.112976	36.8306	36.82	1612.99	1.05945	3544.1	0.388538
mux_r02_s160	mux_r02	Mux Run 2	Mux	Sisko	16	3	4	dv-comp	480	mux_gfp_m01	ref_prog10	ref_pert06	520-2-KB	528.326	660-LS	652.947	0.135976	36.8306	36.82	43629.3	1.03897	1600.33	0.680357
mux_r02_s161	mux_r02	Mux Run 2	Mux	Sisko	17	3	5	dv-comp	300	mux_gfp_m01	ref_prog10	ref_pert06	520-2-KB	527.6	660-LS	655.803	0.114816	36.8306	36.82	8593.68	1.564	2094.6	0.599895
mux_r02_s162	mux_r02	Mux Run 2	Mux	Sisko	18	3	6	dv-comp	400	mux_gfp_m01	ref_prog10	ref_pert06	520-2-KB	528.773	660-LS	653.822	0.131376	36.8306	36.82	20997.5	1.38669	1644.7	0.649582
mux_r02_s163	mux_r02	Mux Run 2	Mux	Sisko	19	4	1	dv-comp	360	mux_gfp_m01	ref_prog10	ref_pert06	520-2-KB	527.682	660-LS	654.952	0.107456	36.8306	36.82	18011.8	1.21111	1700.78	0.586738
mux_r02_s164	mux_r02	Mux Run 2	Mux	Sisko	20	4	2	dv-comp	160	mux_gfp_m01	ref_prog10	ref_pert06	520-2-KB	527.966	660-LS	655.947	0.094576	36.8306	36.82	3581.01	1.26035	2745.24	0.457848
mux_r02_s165	mux_r02	Mux Run 2	Mux	Sisko	21	4	3	dv-comp	140	mux_gfp_m01	ref_prog10	ref_pert06	520-2-KB	528.275	660-LS	653.269	0.083536	36.8306	36.82	4372.88	1.33118	2827.14	0.432429
mux_r02_s166	mux_r02	Mux Run 2	Mux	Sisko	22	4	4	dv-comp	180	mux_gfp_m01	ref_prog10	ref_pert06	520-2-KB	530.138	660-LS	656.586	0.103776	36.8306	36.82	3478.61	1.18439	2683.47	0.476137
mux_r02_s167	mux_r02	Mux Run 2	Mux	Sisko	23	4	5	dv-comp	380	mux_gfp_m01	ref_prog10	ref_pert06	520-2-KB	527.776	660-LS	653.839	0.097336	36.8306	36.82	19225.6	1.33206	1556.41	0.630461
mux_r02_s168	mux_r02	Mux Run 2	Mux	Sisko	24	4	6	dv-comp	80	mux_gfp_m01	ref_prog10	ref_pert06	520-2-KB	528.573	660-LS	653.626	0.086296	36.8306	36.82	2053.29	1.11985	3502.57	0.395901
mux_r02_s169	mux_r02	Mux Run 2	Mux	Janeway	1	1	1	dv-comp	450	mux_gfp_m01	ref_prog12	ref_pert07	520-2-KB	528.392	660-LS	652.871	0.114816	36.8306	36.82	4543.82	1.05737	1588.26	0.630461
mux_r02_s170	mux_r02	Mux Run 2	Mux	Janeway	2	1	2	dv-comp	380	mux_gfp_m01	ref_prog12	ref_pert07	520-2-KB	529.976	660-LS	652.656	0.132296	36.8306	36.82	10466.3	1.49795	1459.76	0.655468
mux_r02_s171	mux_r02	Mux Run 2	Mux	Janeway	3	1	3	dv-comp	300	mux_gfp_m01	ref_prog12	ref_pert07	520-2-KB	528.651	660-LS	653.047	0.104696	36.8306	36.82	33072.4	1.04431	2374.31	0.524393
mux_r02_s172	mux_r02	Mux Run 2	Mux	Janeway	4	1	4	dv-comp	40	mux_gfp_m01	ref_prog12	ref_pert07	520-2-KB	528.24	660-LS	655.633	0.114816	36.8306	36.82	2103.47	1.06693	1175.46	0.735784
mux_r02_s173	mux_r02	Mux Run 2	Mux	Janeway	5	1	5	dv-comp	200	mux_gfp_m01	ref_prog12	ref_pert07	520-2-KB	527.772	660-LS	653.956	0.105616	36.8306	36.82	16320.8	1.48342	1730.13	0.60533
mux_r02_s174	mux_r02	Mux Run 2	Mux	Janeway	6	1	6	dv-comp	320	mux_gfp_m01	ref_prog12	ref_pert07	520-2-KB	527.967	660-LS	656.521	0.111136	36.8306	36.82	37495.1	1.1313	2146.5	0.556424
mux_r02_s175	mux_r02	Mux Run 2	Mux	Janeway	7	2	1	dv-comp	0	mux_gfp_m01	ref_prog12	ref_pert07	520-2-KB	531.808	660-LS	654.146	0.142416	36.8306	36.82	1549.19	0.970932	1161.86	0.844037
mux_r02_s176	mux_r02	Mux Run 2	Mux	Janeway	8	2	2	dv-comp	180	mux_gfp_m01	ref_prog12	ref_pert07	520-2-KB	527.994	660-LS	652.582	0.138736	36.8306	36.82	20957.8	1.45515	1942.82	0.612816
mux_r02_s177	mux_r02	Mux Run 2	Mux	Janeway	9	2	3	dv-comp	480	mux_gfp_m01	ref_prog12	ref_pert07	520-2-KB	528.458	660-LS	651.287	0.116656	36.8306	36.82	11724	1.34258	1637.48	0.6248
mux_r02_s178	mux_r02	Mux Run 2	Mux	Janeway	10	2	4	dv-comp	360	mux_gfp_m01	ref_prog12	ref_pert07	520-2-KB	531.743	660-LS	655.148	0.130456	36.8306	36.82	16010	1.45107	1563.22	0.655468
mux_r02_s179	mux_r02	Mux Run 2	Mux	Janeway	11	2	5	dv-comp	100	mux_gfp_m01	ref_prog12	ref_pert07	520-2-KB	528.053	660-LS	653.076	0.133216	36.8306	36.82	15040.6	1.26387	2167.23	0.549696
mux_r02_s180	mux_r02	Mux Run 2	Mux	Janeway	12	2	6	dv-comp	160	mux_gfp_m01	ref_prog12	ref_pert07	520-2-KB	527.851	660-LS	655.651	0.148856	36.8306	36.82	28867.3	1.35694	2122.77	0.593346
mux_r02_s181	mux_r02	Mux Run 2	Mux	Janeway	13	3	1	dv-comp	120	mux_gfp_m01	ref_prog12	ref_pert07	520-2-KB	532.087	660-LS	653.389	0.149776	36.8306	36.82	27626.9	1.1463	2331.2	0.54476
mux_r02_s182	mux_r02	Mux Run 2	Mux	Janeway	14	3	2	dv-comp	20	mux_gfp_m01	ref_prog12	ref_pert07	520-2-KB	528.372	660-LS	651.941	0.144256	36.8306	36.82	1450.43	0.97996	1073.49	0.807174
mux_r02_s183	mux_r02	Mux Run 2	Mux	Janeway	15	3	3	dv-comp	80	mux_gfp_m01	ref_prog12	ref_pert07	520-2-KB	528.438	660-LS	655.048	0.154376	36.8306	36.82	6629.24	1.40938	1970.42	0.593346
mux_r02_s184	mux_r02	Mux Run 2	Mux	Janeway	16	3	4	dv-comp	280	mux_gfp_m01	ref_prog12	ref_pert07	520-2-KB	528.262	660-LS	653.209	0.142416	36.8306	36.82	20870.5	1.18128	2387.12	0.531243
mux_r02_s185	mux_r02	Mux Run 2	Mux	Janeway	17	3	5	dv-comp	340	mux_gfp_m01	ref_prog12	ref_pert07	520-2-KB	528.946	660-LS	653.568	0.150696	36.8306	36.82	24554.8	1.36126	1887.28	0.6248
mux_r02_s186	mux_r02	Mux Run 2	Mux	Janeway	18	3	6	dv-comp	60	mux_gfp_m01	ref_prog12	ref_pert07	520-2-KB	528.713	660-LS	654.879	0.164496	36.8306	36.82	3427.69	1.19463	1535.46	0.674097
mux_r02_s187	mux_r02	Mux Run 2	Mux	Janeway	19	4	1	dv-comp	220	mux_gfp_m01	ref_prog12	ref_pert07	520-2-KB	528.977	660-LS	655.845	0.141496	36.8306	36.82	9290.13	1.47783	1737.46	0.611879
mux_r02_s188	mux_r02	Mux Run 2	Mux	Janeway	20	4	2	dv-comp	420	mux_gfp_m01	ref_prog12	ref_pert07	520-2-KB	528.123	660-LS	654.36	0.134136	36.8306	36.82	3829.14	1.12056	1363.29	0.68656
mux_r02_s189	mux_r02	Mux Run 2	Mux	Janeway	21	4	3	dv-comp	140	mux_gfp_m01	ref_prog12	ref_pert07	520-2-KB	528.285	660-LS	653.18	0.149776	36.8306	36.82	27122.2	1.31912	2183.93	0.563092
mux_r02_s190	mux_r02	Mux Run 2	Mux	Janeway	22	4	4	dv-comp	240	mux_gfp_m01	ref_prog12	ref_pert07	520-2-KB	528.806	660-LS	654.284	0.145176	36.8306	36.82	8186.38	1.38391	1835.53	0.611879
mux_r02_s191	mux_r02	Mux Run 2	Mux	Janeway	23	4	5	dv-comp	260	mux_gfp_m01	ref_prog12	ref_pert07	520-2-KB	529.686	660-LS	654.702	0.109296	36.8306	36.82	10171.3	1.31127	2056.97	0.556424
mux_r02_s192	mux_r02	Mux Run 2	Mux	Janeway	24	4	6	dv-comp	400	mux_gfp_m01	ref_prog12	ref_pert07	520-2-KB	532.81	660-LS	654.899	0.146096	36.8306	36.82	5510.8	1.30789	1347.51	0.741713
mux_r05_s001	mux_r05	Mux Run 5	Mux	Kirk	1	1	1	dv-comp	0	mux_gfp_m01	ref_prog08	ref_pert08	520-2-KB	528.586	660-LS	655.132	0.162656	36.8536	37.2038	36602.7	1.2957	2018.62	0.655186
mux_r05_s002	mux_r05	Mux Run 5	Mux	Kirk	2	1	2	dv-comp	220	mux_gfp_m01	ref_prog08	ref_pert08	520-2-KB	532.43	660-LS	653.26	0.129536	36.8536	37.2038	13827.6	1.34673	2169.87	0.537802
mux_r05_s003	mux_r05	Mux Run 5	Mux	Kirk	3	1	3	dv-comp	20	mux_gfp_m01	ref_prog08	ref_pert08	520-2-KB	530.342	660-LS	651.923	0.165416	36.8536	37.2038	46194.1	1.04916	2059.77	0.556186
mux_r05_s004	mux_r05	Mux Run 5	Mux	Kirk	4	1	4	dv-comp	480	mux_gfp_m01	ref_prog08	ref_pert08	520-2-KB	527.274	660-LS	654.342	0.083536	36.8536	37.2038	79932.6	0.801686	1872.25	0.576004
mux_r05_s005	mux_r05	Mux Run 5	Mux	Kirk	5	1	5	dv-comp	380	mux_gfp_m01	ref_prog08	ref_pert08	520-2-KB	528.167	660-LS	656.461	0.078016	36.8536	37.2038	59813.3	0.847629	1440.56	0.593091
mux_r05_s006	mux_r05	Mux Run 5	Mux	Kirk	6	1	6	dv-comp	80	mux_gfp_m01	ref_prog08	ref_pert08	520-2-KB	531.652	660-LS	652.168	0.086296	36.8536	37.2038	83135.2	0.714364	2758.04	0.480244
mux_r05_s007	mux_r05	Mux Run 5	Mux	Kirk	7	2	1	dv-comp	360	mux_gfp_m01	ref_prog08	ref_pert08	520-2-KB	531.192	660-LS	655.873	0.163576	36.8536	37.2038	36653.7	1.11068	1392.26	0.649305
mux_r05_s008	mux_r05	Mux Run 5	Mux	Kirk	8	2	2	dv-comp	260	mux_gfp_m01	ref_prog08	ref_pert08	520-2-KB	532.111	660-LS	655.438	0.165416	36.8536	37.2038	10310.1	1.30136	1717.51	0.574615
mux_r05_s009	mux_r05	Mux Run 5	Mux	Kirk	9	2	3	dv-comp	140	mux_gfp_m01	ref_prog08	ref_pert08	520-2-KB	528.067	660-LS	652.334	0.173696	36.8536	37.2038	45763.6	1.29331	2921.57	0.482907
mux_r05_s010	mux_r05	Mux Run 5	Mux	Kirk	10	2	4	dv-comp	340	mux_gfp_m01	ref_prog08	ref_pert08	520-2-KB	530.175	660-LS	654.819	0.165416	36.8536	37.2038	23968.2	1.22803	1370.13	0.70483
mux_r05_s011	mux_r05	Mux Run 5	Mux	Kirk	11	2	5	dv-comp	100	mux_gfp_m01	ref_prog08	ref_pert08	520-2-KB	529.085	660-LS	652.016	0.168176	36.8536	37.2038	63454.9	0.95795	2896.67	0.501164
mux_r05_s012	mux_r05	Mux Run 5	Mux	Kirk	12	2	6	dv-comp	320	mux_gfp_m01	ref_prog08	ref_pert08	520-2-KB	528.23	660-LS	654.153	0.173696	36.8536	37.2038	20076.8	1.28145	1445.42	0.667759
mux_r05_s013	mux_r05	Mux Run 5	Mux	Kirk	13	3	1	dv-comp	40	mux_gfp_m01	ref_prog08	ref_pert08	520-2-KB	530.206	660-LS	651.251	0.170936	36.8536	37.2038	54082.2	0.966819	2256.3	0.544528
mux_r05_s014	mux_r05	Mux Run 5	Mux	Kirk	14	3	2	dv-comp	160	mux_gfp_m01	ref_prog08	ref_pert08	520-2-KB	528.759	660-LS	653.092	0.169096	36.8536	37.2038	33435.8	1.44094	2706.17	0.494254
mux_r05_s015	mux_r05	Mux Run 5	Mux	Kirk	15	3	3	dv-comp	420	mux_gfp_m01	ref_prog08	ref_pert08	520-2-KB	532.051	660-LS	655.703	0.168176	36.8536	37.2038	59686	0.919443	1505.28	0.667759
mux_r05_s016	mux_r05	Mux Run 5	Mux	Kirk	16	3	4	dv-comp	60	mux_gfp_m01	ref_prog08	ref_pert08	520-2-KB	527.462	660-LS	655.572	0.171856	36.8536	37.2038	61673.8	0.917056	2521.34	0.531015
mux_r05_s017	mux_r05	Mux Run 5	Mux	Kirk	17	3	5	dv-comp	200	mux_gfp_m01	ref_prog08	ref_pert08	520-2-KB	527.992	660-LS	653.592	0.175536	36.8536	37.2038	14587.2	1.42937	2345.61	0.512614
mux_r05_s018	mux_r05	Mux Run 5	Mux	Kirk	18	3	6	dv-comp	450	mux_gfp_m01	ref_prog08	ref_pert08	520-2-KB	527.995	660-LS	655.201	0.169096	36.8536	37.2038	66755	0.864671	1620.52	0.648814
mux_r05_s019	mux_r05	Mux Run 5	Mux	Kirk	19	4	1	dv-comp	280	mux_gfp_m01	ref_prog08	ref_pert08	520-2-KB	528.535	660-LS	654.439	0.166336	36.8536	37.2038	10931	1.28782	1542.85	0.593091
mux_r05_s020	mux_r05	Mux Run 5	Mux	Kirk	20	4	2	dv-comp	400	mux_gfp_m01	ref_prog08	ref_pert08	520-2-KB	528.121	660-LS	655.903	0.161736	36.8536	37.2038	55030.4	0.905953	1457.86	0.64299
mux_r05_s021	mux_r05	Mux Run 5	Mux	Kirk	21	4	3	dv-comp	240	mux_gfp_m01	ref_prog08	ref_pert08	520-2-KB	532.034	660-LS	656.611	0.164496	36.8536	37.2038	9276.59	1.28538	1854.98	0.56795
mux_r05_s022	mux_r05	Mux Run 5	Mux	Kirk	22	4	4	dv-comp	300	mux_gfp_m01	ref_prog08	ref_pert08	520-2-KB	529.019	660-LS	655.32	0.128616	36.8536	37.2038	16851.4	1.22497	1433.58	0.630904
mux_r05_s023	mux_r05	Mux Run 5	Mux	Kirk	23	4	5	dv-comp	180	mux_gfp_m01	ref_prog08	ref_pert08	520-2-KB	527.87	660-LS	655.314	0.080776	36.8536	37.2038	40261.5	1.28782	2619.81	0.480244
mux_r05_s024	mux_r05	Mux Run 5	Mux	Kirk	24	4	6	dv-comp	120	mux_gfp_m01	ref_prog08	ref_pert08	520-2-KB	531.486	660-LS	656.109	0.170016	36.8536	37.2038	52826.9	1.09018	2830.18	0.48728
mux_r05_s025	mux_r05	Mux Run 5	Mux	Picard	1	1	1	dv-comp	60	mux_gfp_m01	ref_prog10	ref_pert08	520-2-KB	528.319	660-LS	652.716	0.149776	36.8536	37.2038	1720.1	1.01754	2111.66	0.524167
mux_r05_s026	mux_r05	Mux Run 5	Mux	Picard	2	1	2	dv-comp	300	mux_gfp_m01	ref_prog10	ref_pert08	520-2-KB	530.27	660-LS	655.279	0.078936	36.8536	37.2038	12922.2	1.44456	1505.18	0.561223
mux_r05_s027	mux_r05	Mux Run 5	Mux	Picard	3	1	3	dv-comp	140	mux_gfp_m01	ref_prog10	ref_pert08	520-2-KB	529.808	660-LS	655.815	0.089976	36.8536	37.2038	5768.12	1.41024	2607.86	0.443388
mux_r05_s028	mux_r05	Mux Run 5	Mux	Picard	4	1	4	dv-comp	280	mux_gfp_m01	ref_prog10	ref_pert08	520-2-KB	528.357	660-LS	654.263	0.084456	36.8536	37.2038	14527.3	1.41883	1707.66	0.531015
mux_r05_s029	mux_r05	Mux Run 5	Mux	Picard	5	1	5	dv-comp	480	mux_gfp_m01	ref_prog10	ref_pert08	520-2-KB	528.486	660-LS	652.765	0.080776	36.8536	37.2038	67703.3	0.803215	1884.88	0.542673
mux_r05_s030	mux_r05	Mux Run 5	Mux	Picard	6	1	6	dv-comp	400	mux_gfp_m01	ref_prog10	ref_pert08	520-2-KB	530.826	660-LS	655.411	0.129536	36.8536	37.2038	25281.1	1.21854	1226.84	0.64299
mux_r05_s031	mux_r05	Mux Run 5	Mux	Picard	7	2	1	dv-comp	100	mux_gfp_m01	ref_prog10	ref_pert08	520-2-KB	528.43	660-LS	655.478	0.158976	36.8536	37.2038	3031.9	1.11568	2547.64	0.468897
mux_r05_s032	mux_r05	Mux Run 5	Mux	Picard	8	2	2	dv-comp	40	mux_gfp_m01	ref_prog10	ref_pert08	520-2-KB	528.72	660-LS	654.398	0.160816	36.8536	37.2038	1650.08	0.975267	1972.65	0.54946
mux_r05_s033	mux_r05	Mux Run 5	Mux	Picard	9	2	3	dv-comp	240	mux_gfp_m01	ref_prog10	ref_pert08	520-2-KB	530.576	660-LS	654.14	0.112056	36.8536	37.2038	11184.1	1.40877	1996.13	0.519462
mux_r05_s034	mux_r05	Mux Run 5	Mux	Picard	10	2	4	dv-comp	340	mux_gfp_m01	ref_prog10	ref_pert08	520-2-KB	528.38	660-LS	655.572	0.113896	36.8536	37.2038	22074.7	1.13112	1366.68	0.611615
mux_r05_s035	mux_r05	Mux Run 5	Mux	Picard	11	2	5	dv-comp	80	mux_gfp_m01	ref_prog10	ref_pert08	520-2-KB	528.463	660-LS	653	0.161736	36.8536	37.2038	1928.37	1.01983	2327.05	0.49873
mux_r05_s036	mux_r05	Mux Run 5	Mux	Picard	12	2	6	dv-comp	450	mux_gfp_m01	ref_prog10	ref_pert08	520-2-KB	531.065	660-LS	654.229	0.175536	36.8536	37.2038	30175.2	1.2	1507.12	0.64299
mux_r05_s037	mux_r05	Mux Run 5	Mux	Picard	13	3	1	dv-comp	380	mux_gfp_m01	ref_prog10	ref_pert08	520-2-KB	528.481	660-LS	655.869	0.177376	36.8536	37.2038	26008.9	1.28335	1366.85	0.686266
mux_r05_s038	mux_r05	Mux Run 5	Mux	Picard	14	3	2	dv-comp	420	mux_gfp_m01	ref_prog10	ref_pert08	520-2-KB	531.418	660-LS	655.047	0.162656	36.8536	37.2038	22366.5	1.30722	1328.4	0.649305
mux_r05_s039	mux_r05	Mux Run 5	Mux	Picard	15	3	3	dv-comp	360	mux_gfp_m01	ref_prog10	ref_pert08	520-2-KB	527.949	660-LS	652.76	0.160816	36.8536	37.2038	20162.8	1.20097	1274.2	0.692482
mux_r05_s040	mux_r05	Mux Run 5	Mux	Picard	16	3	4	dv-comp	20	mux_gfp_m01	ref_prog10	ref_pert08	520-2-KB	529.812	660-LS	655.587	0.158056	36.8536	37.2038	1600.31	0.954258	1818.91	0.554436
mux_r05_s041	mux_r05	Mux Run 5	Mux	Picard	17	3	5	dv-comp	160	mux_gfp_m01	ref_prog10	ref_pert08	520-2-KB	528.646	660-LS	652.568	0.163576	36.8536	37.2038	4055.8	1.25427	2577.66	0.468897
mux_r05_s042	mux_r05	Mux Run 5	Mux	Picard	18	3	6	dv-comp	0	mux_gfp_m01	ref_prog10	ref_pert08	520-2-KB	527.728	660-LS	654.334	0.144256	36.8536	37.2038	1704.92	0.981271	1599.99	0.581221
mux_r05_s043	mux_r05	Mux Run 5	Mux	Picard	19	4	1	dv-comp	320	mux_gfp_m01	ref_prog10	ref_pert08	520-2-KB	528.661	660-LS	655.573	0.172776	36.8536	37.2038	9901.33	1.36184	1400.07	0.618103
mux_r05_s044	mux_r05	Mux Run 5	Mux	Picard	20	4	2	dv-comp	200	mux_gfp_m01	ref_prog10	ref_pert08	520-2-KB	527.447	660-LS	653.121	0.116656	36.8536	37.2038	5297.66	1.20649	2251.63	0.473144
mux_r05_s045	mux_r05	Mux Run 5	Mux	Picard	21	4	3	dv-comp	180	mux_gfp_m01	ref_prog10	ref_pert08	520-2-KB	527.93	660-LS	653.133	0.101016	36.8536	37.2038	5223.18	1.31341	2438.39	0.432244
mux_r05_s046	mux_r05	Mux Run 5	Mux	Picard	22	4	4	dv-comp	260	mux_gfp_m01	ref_prog10	ref_pert08	520-2-KB	528.428	660-LS	652.835	0.098256	36.8536	37.2038	13394.1	1.42741	1764.23	0.501164
mux_r05_s047	mux_r05	Mux Run 5	Mux	Picard	23	4	5	dv-comp	120	mux_gfp_m01	ref_prog10	ref_pert08	520-2-KB	528.512	660-LS	654.108	0.127696	36.8536	37.2038	4254.97	1.25427	2471.61	0.468897
mux_r05_s048	mux_r05	Mux Run 5	Mux	Picard	24	4	6	dv-comp	220	mux_gfp_m01	ref_prog10	ref_pert08	520-2-KB	529.888	660-LS	653.892	0.119416	36.8536	37.2038	6530.59	1.26822	2017.77	0.48728
mux_r03_s073	mux_r03	Mux Run 3	Mux	Jennie	1	1	1	dv-comp	300	mux_gfp_m01	ref_prog06	ref_pert02	520-2-KB	529.839	660-LS	654.529	0.250056	36.8128	36.7764	29645.8	1.61045	3168.19	0.52954
mux_r03_s074	mux_r03	Mux Run 3	Mux	Jennie	2	1	2	dv-comp	120	mux_gfp_m01	ref_prog06	ref_pert02	520-2-KB	529.713	660-LS	655.052	0.197616	36.8128	36.7764	14129.1	1.36736	1520.35	0.657183
mux_r03_s075	mux_r03	Mux Run 3	Mux	Jennie	3	1	3	dv-comp	320	mux_gfp_m01	ref_prog06	ref_pert02	520-2-KB	527.54	660-LS	654.3	0.189336	36.8128	36.7764	28671.2	1.44856	2699.19	0.516089
mux_r03_s076	mux_r03	Mux Run 3	Mux	Jennie	4	1	4	dv-comp	450	mux_gfp_m01	ref_prog06	ref_pert02	520-2-KB	527.881	660-LS	653.351	0.177376	36.8128	36.7764	9909.75	1.54484	1706.54	0.608594
mux_r03_s077	mux_r03	Mux Run 3	Mux	Jennie	5	1	5	dv-comp	180	mux_gfp_m01	ref_prog06	ref_pert02	520-2-KB	528.216	660-LS	654.454	0.194856	36.8128	36.7764	41592.9	1.01121	2362.84	0.527549
mux_r03_s078	mux_r03	Mux Run 3	Mux	Jennie	6	1	6	dv-comp	380	mux_gfp_m01	ref_prog06	ref_pert02	520-2-KB	527.682	660-LS	656.402	0.153456	36.8128	36.7764	22844	1.39112	2313.02	0.520733
mux_r03_s079	mux_r03	Mux Run 3	Mux	Jennie	7	2	1	dv-comp	280	mux_gfp_m01	ref_prog06	ref_pert02	520-2-KB	528.467	660-LS	652.937	0.233496	36.8128	36.7764	38378	1.44788	3301.53	0.504731
mux_r03_s080	mux_r03	Mux Run 3	Mux	Jennie	8	2	2	dv-comp	0	mux_gfp_m01	ref_prog06	ref_pert02	520-2-KB	529.681	660-LS	655.552	0.256496	36.8128	36.7764	1400.28	0.953357	1194.78	0.872557
mux_r03_s081	mux_r03	Mux Run 3	Mux	Jennie	9	2	3	dv-comp	360	mux_gfp_m01	ref_prog06	ref_pert02	520-2-KB	528.65	660-LS	652.618	0.224296	36.8128	36.7764	15723	1.56845	2440.15	0.620472
mux_r03_s082	mux_r03	Mux Run 3	Mux	Jennie	10	2	4	dv-comp	20	mux_gfp_m01	ref_prog06	ref_pert02	520-2-KB	528.324	660-LS	656.015	0.189336	36.8128	36.7764	2174.61	1.09206	979.357	0.825377
mux_r03_s083	mux_r03	Mux Run 3	Mux	Jennie	11	2	5	dv-comp	140	mux_gfp_m01	ref_prog06	ref_pert02	520-2-KB	528.797	660-LS	653.247	0.233496	36.8128	36.7764	18753.5	1.37448	1915.59	0.638802
mux_r03_s084	mux_r03	Mux Run 3	Mux	Jennie	12	2	6	dv-comp	40	mux_gfp_m01	ref_prog06	ref_pert02	520-2-KB	527.725	660-LS	653.642	0.241776	36.8128	36.7764	2758.43	1.13018	1166.05	0.814431
mux_r03_s085	mux_r03	Mux Run 3	Mux	Jennie	13	3	1	dv-comp	340	mux_gfp_m01	ref_prog06	ref_pert02	520-2-KB	528.476	660-LS	653.999	0.256496	36.8128	36.7764	16882.6	1.55831	2700.78	0.58396
mux_r03_s086	mux_r03	Mux Run 3	Mux	Jennie	14	3	2	dv-comp	220	mux_gfp_m01	ref_prog06	ref_pert02	520-2-KB	527.878	660-LS	655.238	0.245456	36.8128	36.7764	58010.6	0.918645	3176.93	0.509272
mux_r03_s087	mux_r03	Mux Run 3	Mux	Jennie	15	3	3	dv-comp	420	mux_gfp_m01	ref_prog06	ref_pert02	520-2-KB	527.478	660-LS	654.763	0.216016	36.8128	36.7764	9143.36	1.47665	1835.6	0.650895
mux_r03_s088	mux_r03	Mux Run 3	Mux	Jennie	16	3	4	dv-comp	80	mux_gfp_m01	ref_prog06	ref_pert02	520-2-KB	530.54	660-LS	652.37	0.248216	36.8128	36.7764	5028.38	1.26489	1395.51	0.753999
mux_r03_s089	mux_r03	Mux Run 3	Mux	Jennie	17	3	5	dv-comp	400	mux_gfp_m01	ref_prog06	ref_pert02	520-2-KB	528.323	660-LS	655.064	0.227056	36.8128	36.7764	10206.1	1.53566	2105.33	0.620472
mux_r03_s090	mux_r03	Mux Run 3	Mux	Jennie	18	3	6	dv-comp	160	mux_gfp_m01	ref_prog06	ref_pert02	520-2-KB	527.595	660-LS	652.507	0.234416	36.8128	36.7764	23510.4	1.24268	2152.49	0.62121
mux_r03_s091	mux_r03	Mux Run 3	Mux	Jennie	19	4	1	dv-comp	260	mux_gfp_m01	ref_prog06	ref_pert02	520-2-KB	530.52	660-LS	655.581	0.250976	36.8128	36.7764	50515.8	1.22438	3419.63	0.475502
mux_r03_s092	mux_r03	Mux Run 3	Mux	Jennie	20	4	2	dv-comp	100	mux_gfp_m01	ref_prog06	ref_pert02	520-2-KB	528.09	660-LS	653.394	0.236256	36.8128	36.7764	8654.32	1.466	1485.15	0.706294
mux_r03_s093	mux_r03	Mux Run 3	Mux	Jennie	21	4	3	dv-comp	240	mux_gfp_m01	ref_prog06	ref_pert02	520-2-KB	527.744	660-LS	653.025	0.230736	36.8128	36.7764	51711.6	1.06893	3248.97	0.497914
mux_r03_s094	mux_r03	Mux Run 3	Mux	Jennie	22	4	4	dv-comp	480	mux_gfp_m01	ref_prog06	ref_pert02	520-2-KB	528.18	660-LS	653.03	0.212336	36.8128	36.7764	5827.07	1.25046	1580.47	0.694105
mux_r03_s095	mux_r03	Mux Run 3	Mux	Jennie	23	4	5	dv-comp	60	mux_gfp_m01	ref_prog06	ref_pert02	520-2-KB	530.292	660-LS	653.013	0.177376	36.8128	36.7764	4175.06	1.18339	1063.84	0.748249
mux_r03_s096	mux_r03	Mux Run 3	Mux	Jennie	24	4	6	dv-comp	200	mux_gfp_m01	ref_prog06	ref_pert02	520-2-KB	528.414	660-LS	650.648	0.232576	36.8128	36.7764	51822.2	0.887656	2708.4	0.491037
mux_r03_s097	mux_r03	Mux Run 3	Mux	Kirk	1	1	1	dv-comp	160	mux_gfp_m01	ref_prog08	ref_pert08	520-2-KB	528.586	660-LS	655.132	0.136896	36.8128	36.7764	32686.1	1.41766	2700.22	0.502395
mux_r03_s098	mux_r03	Mux Run 3	Mux	Kirk	2	1	2	dv-comp	360	mux_gfp_m01	ref_prog08	ref_pert08	520-2-KB	532.43	660-LS	653.26	0.105616	36.8128	36.7764	34666	1.10419	1379.38	0.651323
mux_r03_s099	mux_r03	Mux Run 3	Mux	Kirk	3	1	3	dv-comp	180	mux_gfp_m01	ref_prog08	ref_pert08	520-2-KB	530.342	660-LS	651.923	0.113896	36.8128	36.7764	26670.3	1.36917	2559.95	0.477095
mux_r03_s100	mux_r03	Mux Run 3	Mux	Kirk	4	1	4	dv-comp	80	mux_gfp_m01	ref_prog08	ref_pert08	520-2-KB	527.274	660-LS	654.342	0.092736	36.8128	36.7764	67827	0.84254	2635.49	0.47978
mux_r03_s101	mux_r03	Mux Run 3	Mux	Kirk	5	1	5	dv-comp	300	mux_gfp_m01	ref_prog08	ref_pert08	520-2-KB	528.167	660-LS	656.461	0.093656	36.8128	36.7764	16160.3	1.29453	1494.38	0.602192
mux_r03_s102	mux_r03	Mux Run 3	Mux	Kirk	6	1	6	dv-comp	40	mux_gfp_m01	ref_prog08	ref_pert08	520-2-KB	531.652	660-LS	652.168	0.093656	36.8128	36.7764	53231.8	0.955949	2134.78	0.545868
mux_r03_s103	mux_r03	Mux Run 3	Mux	Kirk	7	2	1	dv-comp	450	mux_gfp_m01	ref_prog08	ref_pert08	520-2-KB	531.192	660-LS	655.873	0.152536	36.8128	36.7764	66756	0.899009	1739.48	0.632457
mux_r03_s104	mux_r03	Mux Run 3	Mux	Kirk	8	2	2	dv-comp	220	mux_gfp_m01	ref_prog08	ref_pert08	520-2-KB	532.111	660-LS	655.438	0.131376	36.8128	36.7764	10659.5	1.37112	2126.72	0.527549
mux_r03_s105	mux_r03	Mux Run 3	Mux	Kirk	9	2	3	dv-comp	200	mux_gfp_m01	ref_prog08	ref_pert08	520-2-KB	528.067	660-LS	652.334	0.136896	36.8128	36.7764	14250.8	1.48503	2391.29	0.520733
mux_r03_s106	mux_r03	Mux Run 3	Mux	Kirk	10	2	4	dv-comp	380	mux_gfp_m01	ref_prog08	ref_pert08	520-2-KB	530.175	660-LS	654.819	0.134136	36.8128	36.7764	39749.1	1.10938	1441.07	0.694105
mux_r03_s107	mux_r03	Mux Run 3	Mux	Kirk	11	2	5	dv-comp	240	mux_gfp_m01	ref_prog08	ref_pert08	520-2-KB	529.085	660-LS	652.016	0.147936	36.8128	36.7764	10227.1	1.39682	2018.11	0.56423
mux_r03_s108	mux_r03	Mux Run 3	Mux	Kirk	12	2	6	dv-comp	100	mux_gfp_m01	ref_prog08	ref_pert08	520-2-KB	528.23	660-LS	654.153	0.150696	36.8128	36.7764	59749.7	1.00451	2857.21	0.504731
mux_r03_s109	mux_r03	Mux Run 3	Mux	Kirk	13	3	1	dv-comp	120	mux_gfp_m01	ref_prog08	ref_pert08	520-2-KB	530.206	660-LS	651.251	0.145176	36.8128	36.7764	52490.1	1.20113	2903.1	0.491037
mux_r03_s110	mux_r03	Mux Run 3	Mux	Kirk	14	3	2	dv-comp	0	mux_gfp_m01	ref_prog08	ref_pert08	520-2-KB	528.759	660-LS	653.092	0.152536	36.8128	36.7764	32367.1	1.3101	1911.66	0.570866
mux_r03_s111	mux_r03	Mux Run 3	Mux	Kirk	15	3	3	dv-comp	420	mux_gfp_m01	ref_prog08	ref_pert08	520-2-KB	532.051	660-LS	655.703	0.138736	36.8128	36.7764	54108.6	1.01804	1558.65	0.675617
mux_r03_s112	mux_r03	Mux Run 3	Mux	Kirk	16	3	4	dv-comp	320	mux_gfp_m01	ref_prog08	ref_pert08	520-2-KB	527.462	660-LS	655.572	0.096416	36.8128	36.7764	21218.3	1.17501	1431.55	0.633105
mux_r03_s113	mux_r03	Mux Run 3	Mux	Kirk	17	3	5	dv-comp	480	mux_gfp_m01	ref_prog08	ref_pert08	520-2-KB	527.992	660-LS	653.592	0.150696	36.8128	36.7764	52878	1.11429	1849.97	0.64455
mux_r03_s114	mux_r03	Mux Run 3	Mux	Kirk	18	3	6	dv-comp	400	mux_gfp_m01	ref_prog08	ref_pert08	520-2-KB	527.995	660-LS	655.201	0.185656	36.8128	36.7764	45904.5	1.07891	1425.34	0.718266
mux_r03_s115	mux_r03	Mux Run 3	Mux	Kirk	19	4	1	dv-comp	20	mux_gfp_m01	ref_prog08	ref_pert08	520-2-KB	528.535	660-LS	654.439	0.147936	36.8128	36.7764	38624.1	1.10385	2026.62	0.577442
mux_r03_s116	mux_r03	Mux Run 3	Mux	Kirk	20	4	2	dv-comp	140	mux_gfp_m01	ref_prog08	ref_pert08	520-2-KB	528.121	660-LS	655.903	0.101016	36.8128	36.7764	45856.9	1.21877	2818.21	0.477095
mux_r03_s117	mux_r03	Mux Run 3	Mux	Kirk	21	4	3	dv-comp	60	mux_gfp_m01	ref_prog08	ref_pert08	520-2-KB	532.034	660-LS	656.611	0.127696	36.8128	36.7764	50083.6	1.0584	2391.7	0.545868
mux_r03_s118	mux_r03	Mux Run 3	Mux	Kirk	22	4	4	dv-comp	260	mux_gfp_m01	ref_prog08	ref_pert08	520-2-KB	529.019	660-LS	655.32	0.116656	36.8128	36.7764	10659	1.33555	1684.43	0.577442
mux_r03_s119	mux_r03	Mux Run 3	Mux	Kirk	23	4	5	dv-comp	340	mux_gfp_m01	ref_prog08	ref_pert08	520-2-KB	527.87	660-LS	655.314	0.089976	36.8128	36.7764	25979.5	1.15999	1375.65	0.64509
mux_r03_s120	mux_r03	Mux Run 3	Mux	Kirk	24	4	6	dv-comp	280	mux_gfp_m01	ref_prog08	ref_pert08	520-2-KB	531.486	660-LS	656.109	0.137816	36.8128	36.7764	9040.14	1.34271	1593.24	0.626817
mux_r03_s121	mux_r03	Mux Run 3	Mux	Picard	1	1	1	dv-comp	240	mux_gfp_m01	ref_prog10	ref_pert08	520-2-KB	528.319	660-LS	652.716	0.096416	36.8128	36.7764	9528.7	1.40159	1958.12	0.520733
mux_r03_s122	mux_r03	Mux Run 3	Mux	Picard	2	1	2	dv-comp	400	mux_gfp_m01	ref_prog10	ref_pert08	520-2-KB	530.27	660-LS	655.279	0.110216	36.8128	36.7764	23306.9	1.25896	1281.24	0.651323
mux_r03_s123	mux_r03	Mux Run 3	Mux	Picard	3	1	3	dv-comp	80	mux_gfp_m01	ref_prog10	ref_pert08	520-2-KB	529.808	660-LS	655.815	0.106536	36.8128	36.7764	2154.03	1.12867	2341.41	0.484097
mux_r03_s124	mux_r03	Mux Run 3	Mux	Picard	4	1	4	dv-comp	120	mux_gfp_m01	ref_prog10	ref_pert08	520-2-KB	528.357	660-LS	654.263	0.110216	36.8128	36.7764	3911.32	1.27495	2588.52	0.454682
mux_r03_s125	mux_r03	Mux Run 3	Mux	Picard	5	1	5	dv-comp	40	mux_gfp_m01	ref_prog10	ref_pert08	520-2-KB	528.486	660-LS	652.765	0.104696	36.8128	36.7764	1748.98	1.02015	2041.11	0.509272
mux_r03_s126	mux_r03	Mux Run 3	Mux	Picard	6	1	6	dv-comp	420	mux_gfp_m01	ref_prog10	ref_pert08	520-2-KB	530.826	660-LS	655.411	0.112056	36.8128	36.7764	19916.4	1.33267	1269.63	0.657499
mux_r03_s127	mux_r03	Mux Run 3	Mux	Picard	7	2	1	dv-comp	220	mux_gfp_m01	ref_prog10	ref_pert08	520-2-KB	528.43	660-LS	655.478	0.142416	36.8128	36.7764	5684.48	1.24944	2137.63	0.509272
mux_r03_s128	mux_r03	Mux Run 3	Mux	Picard	8	2	2	dv-comp	280	mux_gfp_m01	ref_prog10	ref_pert08	520-2-KB	528.72	660-LS	654.398	0.124936	36.8128	36.7764	9427.26	1.50741	1559.73	0.589214
mux_r03_s129	mux_r03	Mux Run 3	Mux	Picard	9	2	3	dv-comp	100	mux_gfp_m01	ref_prog10	ref_pert08	520-2-KB	530.576	660-LS	654.14	0.096416	36.8128	36.7764	2927.95	1.14602	2534.41	0.477095
mux_r03_s130	mux_r03	Mux Run 3	Mux	Picard	10	2	4	dv-comp	360	mux_gfp_m01	ref_prog10	ref_pert08	520-2-KB	528.38	660-LS	655.572	0.116656	36.8128	36.7764	22281.5	1.18051	1312.36	0.681794
mux_r03_s131	mux_r03	Mux Run 3	Mux	Picard	11	2	5	dv-comp	480	mux_gfp_m01	ref_prog10	ref_pert08	520-2-KB	528.463	660-LS	653	0.116656	36.8128	36.7764	44857.3	0.996365	1646.4	0.589214
mux_r03_s132	mux_r03	Mux Run 3	Mux	Picard	12	2	6	dv-comp	180	mux_gfp_m01	ref_prog10	ref_pert08	520-2-KB	531.065	660-LS	654.229	0.129536	36.8128	36.7764	3460.01	1.28341	2405.5	0.491037
mux_r03_s133	mux_r03	Mux Run 3	Mux	Picard	13	3	1	dv-comp	320	mux_gfp_m01	ref_prog10	ref_pert08	520-2-KB	528.481	660-LS	655.869	0.163576	36.8128	36.7764	10123.9	1.42281	1522.88	0.632457
mux_r03_s134	mux_r03	Mux Run 3	Mux	Picard	14	3	2	dv-comp	340	mux_gfp_m01	ref_prog10	ref_pert08	520-2-KB	531.418	660-LS	655.047	0.142416	36.8128	36.7764	11712.6	1.34088	1385.76	0.663416
mux_r03_s135	mux_r03	Mux Run 3	Mux	Picard	15	3	3	dv-comp	200	mux_gfp_m01	ref_prog10	ref_pert08	520-2-KB	527.949	660-LS	652.76	0.129536	36.8128	36.7764	3565.66	1.15646	2301.1	0.509272
mux_r03_s136	mux_r03	Mux Run 3	Mux	Picard	16	3	4	dv-comp	380	mux_gfp_m01	ref_prog10	ref_pert08	520-2-KB	529.812	660-LS	655.587	0.137816	36.8128	36.7764	18646.2	1.38303	1288.86	0.730026
mux_r03_s137	mux_r03	Mux Run 3	Mux	Picard	17	3	5	dv-comp	450	mux_gfp_m01	ref_prog10	ref_pert08	520-2-KB	528.646	660-LS	652.568	0.146096	36.8128	36.7764	26824.8	1.24953	1494.74	0.681794
mux_r03_s138	mux_r03	Mux Run 3	Mux	Picard	18	3	6	dv-comp	140	mux_gfp_m01	ref_prog10	ref_pert08	520-2-KB	527.728	660-LS	654.334	0.105616	36.8128	36.7764	3860.7	1.30391	2521.51	0.472841
mux_r03_s139	mux_r03	Mux Run 3	Mux	Picard	19	4	1	dv-comp	300	mux_gfp_m01	ref_prog10	ref_pert08	520-2-KB	528.661	660-LS	655.573	0.132296	36.8128	36.7764	8199.68	1.43608	1480.03	0.632457
mux_r03_s140	mux_r03	Mux Run 3	Mux	Picard	20	4	2	dv-comp	160	mux_gfp_m01	ref_prog10	ref_pert08	520-2-KB	527.447	660-LS	653.121	0.085376	36.8128	36.7764	4506.72	1.30391	2554.42	0.465839
mux_r03_s141	mux_r03	Mux Run 3	Mux	Picard	21	4	3	dv-comp	0	mux_gfp_m01	ref_prog10	ref_pert08	520-2-KB	527.93	660-LS	653.133	0.094576	36.8128	36.7764	1688.47	1.02612	1702.26	0.559198
mux_r03_s142	mux_r03	Mux Run 3	Mux	Picard	22	4	4	dv-comp	60	mux_gfp_m01	ref_prog10	ref_pert08	520-2-KB	528.428	660-LS	652.835	0.094576	36.8128	36.7764	1824.97	1.05345	2159.83	0.491037
mux_r03_s143	mux_r03	Mux Run 3	Mux	Picard	23	4	5	dv-comp	20	mux_gfp_m01	ref_prog10	ref_pert08	520-2-KB	528.512	660-LS	654.108	0.096416	36.8128	36.7764	1713.1	1.03204	1805.48	0.56423
mux_r03_s144	mux_r03	Mux Run 3	Mux	Picard	24	4	6	dv-comp	260	mux_gfp_m01	ref_prog10	ref_pert08	520-2-KB	529.888	660-LS	653.892	0.132296	36.8128	36.7764	7506.96	1.43608	1706.46	0.565775
mux_r03_s145	mux_r03	Mux Run 3	Mux	Sisko	1	1	1	dv-comp	80	mux_gfp_m01	ref_prog10	ref_pert06	520-2-KB	527.896	660-LS	655.279	0.103776	36.8128	36.7764	1822.01	1.06502	3667.76	0.367689
mux_r03_s146	mux_r03	Mux Run 3	Mux	Sisko	2	1	2	dv-comp	120	mux_gfp_m01	ref_prog10	ref_pert06	520-2-KB	528.451	660-LS	654.287	0.078016	36.8128	36.7764	4859.86	1.31879	3065.21	0.396701
mux_r03_s147	mux_r03	Mux Run 3	Mux	Sisko	3	1	3	dv-comp	280	mux_gfp_m01	ref_prog10	ref_pert06	520-2-KB	528.171	660-LS	655.164	0.066976	36.8128	36.7764	11865.2	1.60359	2176.86	0.513855
mux_r03_s148	mux_r03	Mux Run 3	Mux	Sisko	4	1	4	dv-comp	340	mux_gfp_m01	ref_prog10	ref_pert06	520-2-KB	527.968	660-LS	655.389	0.078936	36.8128	36.7764	17586.8	1.28466	2000.1	0.527549
mux_r03_s149	mux_r03	Mux Run 3	Mux	Sisko	5	1	5	dv-comp	240	mux_gfp_m01	ref_prog10	ref_pert06	520-2-KB	529.799	660-LS	653.18	0.087216	36.8128	36.7764	9675.51	1.45723	2309.47	0.491037
mux_r03_s150	mux_r03	Mux Run 3	Mux	Sisko	6	1	6	dv-comp	360	mux_gfp_m01	ref_prog10	ref_pert06	520-2-KB	528.519	660-LS	654.467	0.102856	36.8128	36.7764	20672.3	1.23006	1783.23	0.559198
mux_r03_s151	mux_r03	Mux Run 3	Mux	Sisko	7	2	1	dv-comp	40	mux_gfp_m01	ref_prog10	ref_pert06	520-2-KB	527.963	660-LS	654.079	0.117576	36.8128	36.7764	1515.81	1.02612	3691.13	0.367689
mux_r03_s152	mux_r03	Mux Run 3	Mux	Sisko	8	2	2	dv-comp	0	mux_gfp_m01	ref_prog10	ref_pert06	520-2-KB	532.06	660-LS	650.961	0.095496	36.8128	36.7764	1486.7	1.02612	3701.39	0.378452
mux_r03_s153	mux_r03	Mux Run 3	Mux	Sisko	9	2	3	dv-comp	140	mux_gfp_m01	ref_prog10	ref_pert06	520-2-KB	528.437	660-LS	652.246	0.086296	36.8128	36.7764	4473.55	1.3311	2966.96	0.422239
mux_r03_s154	mux_r03	Mux Run 3	Mux	Sisko	10	2	4	dv-comp	420	mux_gfp_m01	ref_prog10	ref_pert06	520-2-KB	528.899	660-LS	651.882	0.096416	36.8128	36.7764	23550.4	1.36552	1667.68	0.620472
mux_r03_s155	mux_r03	Mux Run 3	Mux	Sisko	11	2	5	dv-comp	180	mux_gfp_m01	ref_prog10	ref_pert06	520-2-KB	527.155	660-LS	650.681	0.103776	36.8128	36.7764	3381.67	1.21002	2852.46	0.447617
mux_r03_s156	mux_r03	Mux Run 3	Mux	Sisko	12	2	6	dv-comp	200	mux_gfp_m01	ref_prog10	ref_pert06	520-2-KB	528.137	660-LS	653.775	0.114816	36.8128	36.7764	3766.23	1.19443	2846.71	0.465839
mux_r03_s157	mux_r03	Mux Run 3	Mux	Sisko	13	3	1	dv-comp	220	mux_gfp_m01	ref_prog10	ref_pert06	520-2-KB	532.066	660-LS	653.678	0.107456	36.8128	36.7764	6068.16	1.30582	2733.7	0.454682
mux_r03_s158	mux_r03	Mux Run 3	Mux	Sisko	14	3	2	dv-comp	450	mux_gfp_m01	ref_prog10	ref_pert06	520-2-KB	527.839	660-LS	651.628	0.114816	36.8128	36.7764	28233	1.24162	1695.46	0.626055
mux_r03_s159	mux_r03	Mux Run 3	Mux	Sisko	15	3	3	dv-comp	100	mux_gfp_m01	ref_prog10	ref_pert06	520-2-KB	528.378	660-LS	655.781	0.101936	36.8128	36.7764	2885.71	1.18339	3429.9	0.400421
mux_r03_s160	mux_r03	Mux Run 3	Mux	Sisko	16	3	4	dv-comp	380	mux_gfp_m01	ref_prog10	ref_pert06	520-2-KB	528.326	660-LS	652.947	0.114816	36.8128	36.7764	21118	1.34475	1760.7	0.608594
mux_r03_s161	mux_r03	Mux Run 3	Mux	Sisko	17	3	5	dv-comp	60	mux_gfp_m01	ref_prog10	ref_pert06	520-2-KB	527.6	660-LS	655.803	0.110216	36.8128	36.7764	1712.61	1.02015	3689.81	0.375077
mux_r03_s162	mux_r03	Mux Run 3	Mux	Sisko	18	3	6	dv-comp	160	mux_gfp_m01	ref_prog10	ref_pert06	520-2-KB	528.773	660-LS	653.822	0.114816	36.8128	36.7764	3644.52	1.25979	2897.84	0.447617
mux_r03_s163	mux_r03	Mux Run 3	Mux	Sisko	19	4	1	dv-comp	20	mux_gfp_m01	ref_prog10	ref_pert06	520-2-KB	527.682	660-LS	654.952	0.097336	36.8128	36.7764	1598.11	1.0357	3672.51	0.367689
mux_r03_s164	mux_r03	Mux Run 3	Mux	Sisko	20	4	2	dv-comp	300	mux_gfp_m01	ref_prog10	ref_pert06	520-2-KB	527.966	660-LS	655.947	0.103776	36.8128	36.7764	7761.93	1.55069	2134.59	0.527549
mux_r03_s165	mux_r03	Mux Run 3	Mux	Sisko	21	4	3	dv-comp	400	mux_gfp_m01	ref_prog10	ref_pert06	520-2-KB	528.275	660-LS	653.269	0.073416	36.8128	36.7764	26897.8	1.27278	1674.04	0.579695
mux_r03_s166	mux_r03	Mux Run 3	Mux	Sisko	22	4	4	dv-comp	260	mux_gfp_m01	ref_prog10	ref_pert06	520-2-KB	530.138	660-LS	656.586	0.091816	36.8128	36.7764	7890.53	1.53636	2120.94	0.520733
mux_r03_s167	mux_r03	Mux Run 3	Mux	Sisko	23	4	5	dv-comp	320	mux_gfp_m01	ref_prog10	ref_pert06	520-2-KB	527.776	660-LS	653.839	0.071576	36.8128	36.7764	9941.89	1.48851	2011.7	0.516089
mux_r03_s168	mux_r03	Mux Run 3	Mux	Sisko	24	4	6	dv-comp	480	mux_gfp_m01	ref_prog10	ref_pert06	520-2-KB	528.573	660-LS	653.626	0.077096	36.8128	36.7764	45081.9	0.990819	1488.74	0.608594
mux_r03_s169	mux_r03	Mux Run 3	Mux	Janeway	1	1	1	dv-comp	300	mux_gfp_m01	ref_prog12	ref_pert07	520-2-KB	528.392	660-LS	652.871	0.114816	36.8128	36.7764	32319.9	1.1313	2411.08	0.509272
mux_r03_s170	mux_r03	Mux Run 3	Mux	Janeway	2	1	2	dv-comp	120	mux_gfp_m01	ref_prog12	ref_pert07	520-2-KB	529.976	660-LS	652.656	0.132296	36.8128	36.7764	25408.5	1.104	2327.41	0.497914
mux_r03_s171	mux_r03	Mux Run 3	Mux	Janeway	3	1	3	dv-comp	40	mux_gfp_m01	ref_prog12	ref_pert07	520-2-KB	528.651	660-LS	653.047	0.109296	36.8128	36.7764	2215.45	1.07072	1205.27	0.669688
mux_r03_s172	mux_r03	Mux Run 3	Mux	Janeway	4	1	4	dv-comp	80	mux_gfp_m01	ref_prog12	ref_pert07	520-2-KB	528.24	660-LS	655.633	0.101016	36.8128	36.7764	8059.22	1.36106	1890.97	0.516089
mux_r03_s173	mux_r03	Mux Run 3	Mux	Janeway	5	1	5	dv-comp	20	mux_gfp_m01	ref_prog12	ref_pert07	520-2-KB	527.772	660-LS	653.956	0.101016	36.8128	36.7764	1742.83	1.0357	1037.66	0.735827
mux_r03_s174	mux_r03	Mux Run 3	Mux	Janeway	6	1	6	dv-comp	100	mux_gfp_m01	ref_prog12	ref_pert07	520-2-KB	527.967	660-LS	656.521	0.117576	36.8128	36.7764	17677.7	1.18368	2131.63	0.513855
mux_r03_s175	mux_r03	Mux Run 3	Mux	Janeway	7	2	1	dv-comp	60	mux_gfp_m01	ref_prog12	ref_pert07	520-2-KB	531.808	660-LS	654.146	0.137816	36.8128	36.7764	3655.07	1.20389	1623.82	0.589214
mux_r03_s176	mux_r03	Mux Run 3	Mux	Janeway	8	2	2	dv-comp	140	mux_gfp_m01	ref_prog12	ref_pert07	520-2-KB	527.994	660-LS	652.582	0.153456	36.8128	36.7764	28136.1	1.31573	2277.95	0.516089
mux_r03_s177	mux_r03	Mux Run 3	Mux	Janeway	9	2	3	dv-comp	480	mux_gfp_m01	ref_prog12	ref_pert07	520-2-KB	528.458	660-LS	651.287	0.117576	36.8128	36.7764	12456	1.32708	1662.8	0.577442
mux_r03_s178	mux_r03	Mux Run 3	Mux	Janeway	10	2	4	dv-comp	200	mux_gfp_m01	ref_prog12	ref_pert07	520-2-KB	531.743	660-LS	655.148	0.145176	36.8128	36.7764	14240.5	1.64354	1839.47	0.595732
mux_r03_s179	mux_r03	Mux Run 3	Mux	Janeway	11	2	5	dv-comp	450	mux_gfp_m01	ref_prog12	ref_pert07	520-2-KB	528.053	660-LS	653.076	0.138736	36.8128	36.7764	4310.74	1.03407	1584.75	0.61407
mux_r03_s180	mux_r03	Mux Run 3	Mux	Janeway	12	2	6	dv-comp	380	mux_gfp_m01	ref_prog12	ref_pert07	520-2-KB	527.851	660-LS	655.651	0.157136	36.8128	36.7764	10492.2	1.51287	1480.53	0.64509
mux_r03_s181	mux_r03	Mux Run 3	Mux	Janeway	13	3	1	dv-comp	280	mux_gfp_m01	ref_prog12	ref_pert07	520-2-KB	532.087	660-LS	653.389	0.139656	36.8128	36.7764	22675.6	1.17081	2585.11	0.502395
mux_r03_s182	mux_r03	Mux Run 3	Mux	Janeway	14	3	2	dv-comp	420	mux_gfp_m01	ref_prog12	ref_pert07	520-2-KB	528.372	660-LS	651.941	0.135976	36.8128	36.7764	4101.71	1.14053	1407.36	0.657499
mux_r03_s183	mux_r03	Mux Run 3	Mux	Janeway	15	3	3	dv-comp	180	mux_gfp_m01	ref_prog12	ref_pert07	520-2-KB	528.438	660-LS	655.048	0.154376	36.8128	36.7764	18551.3	1.60755	1925	0.595732
mux_r03_s184	mux_r03	Mux Run 3	Mux	Janeway	16	3	4	dv-comp	240	mux_gfp_m01	ref_prog12	ref_pert07	520-2-KB	528.262	660-LS	653.209	0.153456	36.8128	36.7764	9104.3	1.45621	2045.51	0.589214
mux_r03_s185	mux_r03	Mux Run 3	Mux	Janeway	17	3	5	dv-comp	400	mux_gfp_m01	ref_prog12	ref_pert07	520-2-KB	528.946	660-LS	653.568	0.140576	36.8128	36.7764	6497.23	1.37112	1336.51	0.657499
mux_r03_s186	mux_r03	Mux Run 3	Mux	Janeway	18	3	6	dv-comp	320	mux_gfp_m01	ref_prog12	ref_pert07	520-2-KB	528.713	660-LS	654.879	0.154376	36.8128	36.7764	31255	1.22185	2256.03	0.539112
mux_r03_s187	mux_r03	Mux Run 3	Mux	Janeway	19	4	1	dv-comp	340	mux_gfp_m01	ref_prog12	ref_pert07	520-2-KB	528.977	660-LS	655.845	0.135056	36.8128	36.7764	31185.5	1.26361	2311.11	0.570866
mux_r03_s188	mux_r03	Mux Run 3	Mux	Janeway	20	4	2	dv-comp	260	mux_gfp_m01	ref_prog12	ref_pert07	520-2-KB	528.123	660-LS	654.36	0.135056	36.8128	36.7764	31076.3	1.24268	2293.17	0.559198
mux_r03_s189	mux_r03	Mux Run 3	Mux	Janeway	21	4	3	dv-comp	220	mux_gfp_m01	ref_prog12	ref_pert07	520-2-KB	528.285	660-LS	653.18	0.130456	36.8128	36.7764	30838.6	1.24268	2282.73	0.559198
mux_r03_s190	mux_r03	Mux Run 3	Mux	Janeway	22	4	4	dv-comp	0	mux_gfp_m01	ref_prog12	ref_pert07	520-2-KB	528.806	660-LS	654.284	0.145176	36.8128	36.7764	30842.5	1.24733	2307.83	0.552563
mux_r03_s191	mux_r03	Mux Run 3	Mux	Janeway	23	4	5	dv-comp	360	mux_gfp_m01	ref_prog12	ref_pert07	520-2-KB	529.686	660-LS	654.702	0.108376	36.8128	36.7764	31002.2	1.2835	2324.99	0.570866
mux_r03_s192	mux_r03	Mux Run 3	Mux	Janeway	24	4	6	dv-comp	160	mux_gfp_m01	ref_prog12	ref_pert07	520-2-KB	532.81	660-LS	654.899	0.148856	36.8128	36.7764	30734.9	1.25193	2302.55	0.56423
mux_r01_s073	mux_r01	Mux Run 1	Mux	Jennie	1	1	1	dv-comp	160	mux_gfp_m01	ref_prog06	ref_pert02	520-2-KB	529.839	660-LS	654.529	0.286856	36.8335	36.8315	34319.2	1.18102	2423.29	0.619489
mux_r01_s074	mux_r01	Mux Run 1	Mux	Jennie	2	1	2	dv-comp	340	mux_gfp_m01	ref_prog06	ref_pert02	520-2-KB	529.713	660-LS	655.052	0.193936	36.8335	36.8315	27054.3	1.31916	2561.21	0.539005
mux_r01_s075	mux_r01	Mux Run 1	Mux	Jennie	3	1	3	dv-comp	40	mux_gfp_m01	ref_prog06	ref_pert02	520-2-KB	527.54	660-LS	654.3	0.229816	36.8335	36.8315	3293.91	1.14569	1039.38	0.840073
mux_r01_s076	mux_r01	Mux Run 1	Mux	Jennie	4	1	4	dv-comp	100	mux_gfp_m01	ref_prog06	ref_pert02	520-2-KB	527.881	660-LS	653.351	0.198536	36.8335	36.8315	10572	1.39125	1340.8	0.687804
mux_r01_s077	mux_r01	Mux Run 1	Mux	Jennie	5	1	5	dv-comp	400	mux_gfp_m01	ref_prog06	ref_pert02	520-2-KB	528.216	660-LS	654.454	0.221536	36.8335	36.8315	16804.9	1.44597	2104.46	0.575904
mux_r01_s078	mux_r01	Mux Run 1	Mux	Jennie	6	1	6	dv-comp	260	mux_gfp_m01	ref_prog06	ref_pert02	520-2-KB	527.682	660-LS	656.402	0.172776	36.8335	36.8315	57563.9	1.00923	3245.09	0.454548
mux_r01_s079	mux_r01	Mux Run 1	Mux	Jennie	7	2	1	dv-comp	220	mux_gfp_m01	ref_prog06	ref_pert02	520-2-KB	528.467	660-LS	652.937	0.297896	36.8335	36.8315	75269.4	0.74726	3544.53	0.490903
mux_r01_s080	mux_r01	Mux Run 1	Mux	Jennie	8	2	2	dv-comp	360	mux_gfp_m01	ref_prog06	ref_pert02	520-2-KB	529.681	660-LS	655.552	0.229816	36.8335	36.8315	18267.3	1.38877	2347.58	0.58252
mux_r01_s081	mux_r01	Mux Run 1	Mux	Jennie	9	2	3	dv-comp	120	mux_gfp_m01	ref_prog06	ref_pert02	520-2-KB	528.65	660-LS	652.618	0.257416	36.8335	36.8315	14948.3	1.34195	1756.06	0.706102
mux_r01_s082	mux_r01	Mux Run 1	Mux	Jennie	10	2	4	dv-comp	180	mux_gfp_m01	ref_prog06	ref_pert02	520-2-KB	528.324	660-LS	656.015	0.231656	36.8335	36.8315	40773.1	1.03334	2556.04	0.569228
mux_r01_s083	mux_r01	Mux Run 1	Mux	Jennie	11	2	5	dv-comp	420	mux_gfp_m01	ref_prog06	ref_pert02	520-2-KB	528.797	660-LS	653.247	0.228896	36.8335	36.8315	12407.7	1.50018	2039.78	0.625928
mux_r01_s084	mux_r01	Mux Run 1	Mux	Jennie	12	2	6	dv-comp	280	mux_gfp_m01	ref_prog06	ref_pert02	520-2-KB	527.725	660-LS	653.642	0.243616	36.8335	36.8315	45134.1	1.26928	3336.1	0.472706
mux_r01_s085	mux_r01	Mux Run 1	Mux	Jennie	13	3	1	dv-comp	80	mux_gfp_m01	ref_prog06	ref_pert02	520-2-KB	528.476	660-LS	653.999	0.294216	36.8335	36.8315	7845.66	1.42542	1531.03	0.798927
mux_r01_s086	mux_r01	Mux Run 1	Mux	Jennie	14	3	2	dv-comp	480	mux_gfp_m01	ref_prog06	ref_pert02	520-2-KB	527.878	660-LS	655.238	0.252816	36.8335	36.8315	5891.25	1.2055	1635.37	0.737759
mux_r01_s087	mux_r01	Mux Run 1	Mux	Jennie	15	3	3	dv-comp	450	mux_gfp_m01	ref_prog06	ref_pert02	520-2-KB	527.478	660-LS	654.763	0.212336	36.8335	36.8315	7475.31	1.38943	1645	0.700257
mux_r01_s088	mux_r01	Mux Run 1	Mux	Jennie	16	3	4	dv-comp	20	mux_gfp_m01	ref_prog06	ref_pert02	520-2-KB	530.54	660-LS	652.37	0.244536	36.8335	36.8315	2097.43	1.08106	1112.05	0.877362
mux_r01_s089	mux_r01	Mux Run 1	Mux	Jennie	17	3	5	dv-comp	0	mux_gfp_m01	ref_prog06	ref_pert02	520-2-KB	528.323	660-LS	655.064	0.250056	36.8335	36.8315	1504.07	0.957525	1124.38	0.821522
mux_r01_s090	mux_r01	Mux Run 1	Mux	Jennie	18	3	6	dv-comp	240	mux_gfp_m01	ref_prog06	ref_pert02	520-2-KB	527.595	660-LS	652.507	0.204976	36.8335	36.8315	58256.4	0.916941	3269.34	0.465721
mux_r01_s091	mux_r01	Mux Run 1	Mux	Jennie	19	4	1	dv-comp	60	mux_gfp_m01	ref_prog06	ref_pert02	520-2-KB	530.52	660-LS	655.581	0.275816	36.8335	36.8315	5851.91	1.26516	1397.34	0.810327
mux_r01_s092	mux_r01	Mux Run 1	Mux	Jennie	20	4	2	dv-comp	140	mux_gfp_m01	ref_prog06	ref_pert02	520-2-KB	528.09	660-LS	653.394	0.271216	36.8335	36.8315	24755	1.27128	2113.55	0.669251
mux_r01_s093	mux_r01	Mux Run 1	Mux	Jennie	21	4	3	dv-comp	300	mux_gfp_m01	ref_prog06	ref_pert02	520-2-KB	527.744	660-LS	653.025	0.251896	36.8335	36.8315	33420.7	1.5037	3164.31	0.515938
mux_r01_s094	mux_r01	Mux Run 1	Mux	Jennie	22	4	4	dv-comp	200	mux_gfp_m01	ref_prog06	ref_pert02	520-2-KB	528.18	660-LS	653.03	0.255576	36.8335	36.8315	59531.9	0.858218	3079.25	0.515938
mux_r01_s095	mux_r01	Mux Run 1	Mux	Jennie	23	4	5	dv-comp	380	mux_gfp_m01	ref_prog06	ref_pert02	520-2-KB	530.292	660-LS	653.013	0.165416	36.8335	36.8315	19097.3	1.38877	2160.75	0.550695
mux_r01_s096	mux_r01	Mux Run 1	Mux	Jennie	24	4	6	dv-comp	320	mux_gfp_m01	ref_prog06	ref_pert02	520-2-KB	528.414	660-LS	650.648	0.195776	36.8335	36.8315	32149.8	1.38318	2863.25	0.465721
mux_r01_s097	mux_r01	Mux Run 1	Mux	Kirk	1	1	1	dv-comp	260	mux_gfp_m01	ref_prog08	ref_pert04	520-2-KB	528.586	660-LS	655.132	0.158056	36.8335	36.8315	12332.8	1.33172	1873.78	0.607478
mux_r01_s098	mux_r01	Mux Run 1	Mux	Kirk	2	1	2	dv-comp	320	mux_gfp_m01	ref_prog08	ref_pert04	520-2-KB	532.43	660-LS	653.26	0.119416	36.8335	36.8315	24932.4	1.15043	1431.46	0.619489
mux_r01_s099	mux_r01	Mux Run 1	Mux	Kirk	3	1	3	dv-comp	380	mux_gfp_m01	ref_prog08	ref_pert04	520-2-KB	530.342	660-LS	651.923	0.129536	36.8335	36.8315	51753.5	0.914439	1395.15	0.64443
mux_r01_s100	mux_r01	Mux Run 1	Mux	Kirk	4	1	4	dv-comp	240	mux_gfp_m01	ref_prog08	ref_pert04	520-2-KB	527.274	660-LS	654.342	0.107456	36.8335	36.8315	15445.6	1.28044	1941.62	0.550695
mux_r01_s101	mux_r01	Mux Run 1	Mux	Kirk	5	1	5	dv-comp	160	mux_gfp_m01	ref_prog08	ref_pert04	520-2-KB	528.167	660-LS	656.461	0.121256	36.8335	36.8315	40198.5	1.2977	2745.03	0.495359
mux_r01_s102	mux_r01	Mux Run 1	Mux	Kirk	6	1	6	dv-comp	120	mux_gfp_m01	ref_prog08	ref_pert04	520-2-KB	531.652	660-LS	652.168	0.149776	36.8335	36.8315	60331.1	1.02022	2872.17	0.502281
mux_r01_s103	mux_r01	Mux Run 1	Mux	Kirk	7	2	1	dv-comp	20	mux_gfp_m01	ref_prog08	ref_pert04	520-2-KB	531.192	660-LS	655.873	0.149776	36.8335	36.8315	57824.6	0.987991	2906.9	0.476997
mux_r01_s104	mux_r01	Mux Run 1	Mux	Kirk	8	2	2	dv-comp	180	mux_gfp_m01	ref_prog08	ref_pert04	520-2-KB	532.111	660-LS	655.438	0.135056	36.8335	36.8315	25203.6	1.40166	2562.27	0.502281
mux_r01_s105	mux_r01	Mux Run 1	Mux	Kirk	9	2	3	dv-comp	450	mux_gfp_m01	ref_prog08	ref_pert04	520-2-KB	528.067	660-LS	652.334	0.171856	36.8335	36.8315	68501.2	0.848187	1774.44	0.65028
mux_r01_s106	mux_r01	Mux Run 1	Mux	Kirk	10	2	4	dv-comp	400	mux_gfp_m01	ref_prog08	ref_pert04	520-2-KB	530.175	660-LS	654.819	0.157136	36.8335	36.8315	55710.9	0.969893	1516.24	0.700057
mux_r01_s107	mux_r01	Mux Run 1	Mux	Kirk	11	2	5	dv-comp	200	mux_gfp_m01	ref_prog08	ref_pert04	520-2-KB	529.085	660-LS	652.016	0.144256	36.8335	36.8315	17945.3	1.3532	2474.76	0.513762
mux_r01_s108	mux_r01	Mux Run 1	Mux	Kirk	12	2	6	dv-comp	100	mux_gfp_m01	ref_prog08	ref_pert04	520-2-KB	528.23	660-LS	654.153	0.146096	36.8335	36.8315	70106.2	0.914224	3129.6	0.483981
mux_r01_s109	mux_r01	Mux Run 1	Mux	Kirk	13	3	1	dv-comp	300	mux_gfp_m01	ref_prog08	ref_pert04	520-2-KB	530.206	660-LS	651.251	0.152536	36.8335	36.8315	18783.8	1.23395	1636.23	0.625928
mux_r01_s110	mux_r01	Mux Run 1	Mux	Kirk	14	3	2	dv-comp	420	mux_gfp_m01	ref_prog08	ref_pert04	520-2-KB	528.759	660-LS	653.092	0.169096	36.8335	36.8315	70701.2	0.830958	1722.41	0.700257
mux_r01_s111	mux_r01	Mux Run 1	Mux	Kirk	15	3	3	dv-comp	80	mux_gfp_m01	ref_prog08	ref_pert04	520-2-KB	532.051	660-LS	655.703	0.149776	36.8335	36.8315	66380.9	0.88667	2976.6	0.495359
mux_r01_s112	mux_r01	Mux Run 1	Mux	Kirk	16	3	4	dv-comp	280	mux_gfp_m01	ref_prog08	ref_pert04	520-2-KB	527.462	660-LS	655.572	0.139656	36.8335	36.8315	13557.8	1.35626	1536.52	0.619489
mux_r01_s113	mux_r01	Mux Run 1	Mux	Kirk	17	3	5	dv-comp	480	mux_gfp_m01	ref_prog08	ref_pert04	520-2-KB	527.992	660-LS	653.592	0.156216	36.8335	36.8315	61318.4	0.969893	1914.07	0.63161
mux_r01_s114	mux_r01	Mux Run 1	Mux	Kirk	18	3	6	dv-comp	360	mux_gfp_m01	ref_prog08	ref_pert04	520-2-KB	527.995	660-LS	655.201	0.160816	36.8335	36.8315	34017.8	1.11957	1397.91	0.681617
mux_r01_s115	mux_r01	Mux Run 1	Mux	Kirk	19	4	1	dv-comp	220	mux_gfp_m01	ref_prog08	ref_pert04	520-2-KB	528.535	660-LS	654.439	0.144256	36.8335	36.8315	13621	1.37666	2193.97	0.520622
mux_r01_s116	mux_r01	Mux Run 1	Mux	Kirk	20	4	2	dv-comp	0	mux_gfp_m01	ref_prog08	ref_pert04	520-2-KB	528.121	660-LS	655.903	0.139656	36.8335	36.8315	48022.6	1.13984	2907.66	0.488375
mux_r01_s117	mux_r01	Mux Run 1	Mux	Kirk	21	4	3	dv-comp	40	mux_gfp_m01	ref_prog08	ref_pert04	520-2-KB	532.034	660-LS	656.611	0.150696	36.8335	36.8315	57132.4	0.969893	2767.19	0.513762
mux_r01_s118	mux_r01	Mux Run 1	Mux	Kirk	22	4	4	dv-comp	140	mux_gfp_m01	ref_prog08	ref_pert04	520-2-KB	529.019	660-LS	655.32	0.112976	36.8335	36.8315	49404.1	1.15457	2792.1	0.483981
mux_r01_s119	mux_r01	Mux Run 1	Mux	Kirk	23	4	5	dv-comp	340	mux_gfp_m01	ref_prog08	ref_pert04	520-2-KB	527.87	660-LS	655.314	0.112976	36.8335	36.8315	27276	1.14538	1306.43	0.669003
mux_r01_s120	mux_r01	Mux Run 1	Mux	Kirk	24	4	6	dv-comp	60	mux_gfp_m01	ref_prog08	ref_pert04	520-2-KB	531.486	660-LS	656.109	0.161736	36.8335	36.8315	63706.9	0.911508	2857.89	0.520622
mux_r01_s121	mux_r01	Mux Run 1	Mux	Picard	1	1	1	dv-comp	20	mux_gfp_m01	ref_prog10	ref_pert05	520-2-KB	528.319	660-LS	652.716	0.256496	36.8335	36.8315	1868.01	1.03053	2564.88	0.465721
mux_r01_s122	mux_r01	Mux Run 1	Mux	Picard	2	1	2	dv-comp	180	mux_gfp_m01	ref_prog10	ref_pert05	520-2-KB	530.27	660-LS	655.279	0.106536	36.8335	36.8315	5483.24	1.35657	2465.97	0.469949
mux_r01_s123	mux_r01	Mux Run 1	Mux	Picard	3	1	3	dv-comp	420	mux_gfp_m01	ref_prog10	ref_pert05	520-2-KB	529.808	660-LS	655.815	0.111136	36.8335	36.8315	27072.5	1.21359	1303.97	0.63161
mux_r01_s124	mux_r01	Mux Run 1	Mux	Picard	4	1	4	dv-comp	0	mux_gfp_m01	ref_prog10	ref_pert05	520-2-KB	528.357	660-LS	654.263	0.081696	36.8335	36.8315	2573.61	1.15608	2673.94	0.451562
mux_r01_s125	mux_r01	Mux Run 1	Mux	Picard	5	1	5	dv-comp	160	mux_gfp_m01	ref_prog10	ref_pert05	520-2-KB	528.486	660-LS	652.765	0.070656	36.8335	36.8315	6762.96	1.48064	2730.37	0.440388
mux_r01_s126	mux_r01	Mux Run 1	Mux	Picard	6	1	6	dv-comp	340	mux_gfp_m01	ref_prog10	ref_pert05	520-2-KB	530.826	660-LS	655.411	0.142416	36.8335	36.8315	14036.8	1.25028	1282.82	0.681617
mux_r01_s127	mux_r01	Mux Run 1	Mux	Picard	7	2	1	dv-comp	260	mux_gfp_m01	ref_prog10	ref_pert05	520-2-KB	528.43	660-LS	655.478	0.160816	36.8335	36.8315	12599.1	1.4957	1913.14	0.575904
mux_r01_s128	mux_r01	Mux Run 1	Mux	Picard	8	2	2	dv-comp	120	mux_gfp_m01	ref_prog10	ref_pert05	520-2-KB	528.72	660-LS	654.398	0.157136	36.8335	36.8315	4458.77	1.2703	2724.85	0.469949
mux_r01_s129	mux_r01	Mux Run 1	Mux	Picard	9	2	3	dv-comp	100	mux_gfp_m01	ref_prog10	ref_pert05	520-2-KB	530.576	660-LS	654.14	0.098256	36.8335	36.8315	3625.92	1.14046	2707.45	0.444385
mux_r01_s130	mux_r01	Mux Run 1	Mux	Picard	10	2	4	dv-comp	60	mux_gfp_m01	ref_prog10	ref_pert05	520-2-KB	528.38	660-LS	655.572	0.081696	36.8335	36.8315	2329.23	1.12299	2685.7	0.458674
mux_r01_s131	mux_r01	Mux Run 1	Mux	Picard	11	2	5	dv-comp	220	mux_gfp_m01	ref_prog10	ref_pert05	520-2-KB	528.463	660-LS	653	0.163576	36.8335	36.8315	7220.18	1.33572	2183.71	0.545741
mux_r01_s132	mux_r01	Mux Run 1	Mux	Picard	12	2	6	dv-comp	400	mux_gfp_m01	ref_prog10	ref_pert05	520-2-KB	531.065	660-LS	654.229	0.182896	36.8335	36.8315	26245.5	1.2646	1420.65	0.700057
mux_r01_s133	mux_r01	Mux Run 1	Mux	Picard	13	3	1	dv-comp	300	mux_gfp_m01	ref_prog10	ref_pert05	520-2-KB	528.481	660-LS	655.869	0.160816	36.8335	36.8315	12750.1	1.40075	1597.84	0.63161
mux_r01_s134	mux_r01	Mux Run 1	Mux	Picard	14	3	2	dv-comp	200	mux_gfp_m01	ref_prog10	ref_pert05	520-2-KB	531.418	660-LS	655.047	0.155296	36.8335	36.8315	4197.55	1.17236	2306.46	0.532207
mux_r01_s135	mux_r01	Mux Run 1	Mux	Picard	15	3	3	dv-comp	360	mux_gfp_m01	ref_prog10	ref_pert05	520-2-KB	527.949	660-LS	652.76	0.158976	36.8335	36.8315	21914.8	1.17497	1387.95	0.718556
mux_r01_s136	mux_r01	Mux Run 1	Mux	Picard	16	3	4	dv-comp	320	mux_gfp_m01	ref_prog10	ref_pert05	520-2-KB	529.812	660-LS	655.587	0.151616	36.8335	36.8315	10082.4	1.37171	1365.22	0.690917
mux_r01_s137	mux_r01	Mux Run 1	Mux	Picard	17	3	5	dv-comp	80	mux_gfp_m01	ref_prog10	ref_pert05	520-2-KB	528.646	660-LS	652.568	0.207736	36.8335	36.8315	2068.76	1.07537	2648.04	0.495359
mux_r01_s138	mux_r01	Mux Run 1	Mux	Picard	18	3	6	dv-comp	480	mux_gfp_m01	ref_prog10	ref_pert05	520-2-KB	527.728	660-LS	654.334	0.196696	36.8335	36.8315	42950.4	1.03761	1732.48	0.638049
mux_r01_s139	mux_r01	Mux Run 1	Mux	Picard	19	4	1	dv-comp	380	mux_gfp_m01	ref_prog10	ref_pert05	520-2-KB	528.661	660-LS	655.573	0.165416	36.8335	36.8315	24384.1	1.27392	1358.84	0.725078
mux_r01_s140	mux_r01	Mux Run 1	Mux	Picard	20	4	2	dv-comp	280	mux_gfp_m01	ref_prog10	ref_pert05	520-2-KB	527.447	660-LS	653.121	0.111136	36.8335	36.8315	11359	1.53312	1555.59	0.625928
mux_r01_s141	mux_r01	Mux Run 1	Mux	Picard	21	4	3	dv-comp	450	mux_gfp_m01	ref_prog10	ref_pert05	520-2-KB	527.93	660-LS	653.133	0.158056	36.8335	36.8315	26712.9	1.27392	1383.61	0.681593
mux_r01_s142	mux_r01	Mux Run 1	Mux	Picard	22	4	4	dv-comp	40	mux_gfp_m01	ref_prog10	ref_pert05	520-2-KB	528.428	660-LS	652.835	0.100096	36.8335	36.8315	2200.3	1.11266	2500.56	0.488375
mux_r01_s143	mux_r01	Mux Run 1	Mux	Picard	23	4	5	dv-comp	140	mux_gfp_m01	ref_prog10	ref_pert05	520-2-KB	528.512	660-LS	654.108	0.113896	36.8335	36.8315	4749.23	1.35909	2615.4	0.476997
mux_r01_s144	mux_r01	Mux Run 1	Mux	Picard	24	4	6	dv-comp	240	mux_gfp_m01	ref_prog10	ref_pert05	520-2-KB	529.888	660-LS	653.892	0.131376	36.8335	36.8315	8869.19	1.43866	1833.91	0.564108
mux_r01_s145	mux_r01	Mux Run 1	Mux	Sisko	1	1	1	dv-comp	340	mux_gfp_m01	ref_prog10	ref_pert06	520-2-KB	527.896	660-LS	655.279	0.114816	36.8335	36.8315	16929	1.25509	2060.82	0.557432
mux_r01_s146	mux_r01	Mux Run 1	Mux	Sisko	2	1	2	dv-comp	160	mux_gfp_m01	ref_prog10	ref_pert06	520-2-KB	528.451	660-LS	654.287	0.105616	36.8335	36.8315	5100.49	1.36671	2744.42	0.451562
mux_r01_s147	mux_r01	Mux Run 1	Mux	Sisko	3	1	3	dv-comp	240	mux_gfp_m01	ref_prog10	ref_pert06	520-2-KB	528.171	660-LS	655.164	0.107456	36.8335	36.8315	10529.4	1.42975	2265.32	0.50684
mux_r01_s148	mux_r01	Mux Run 1	Mux	Sisko	4	1	4	dv-comp	200	mux_gfp_m01	ref_prog10	ref_pert06	520-2-KB	527.968	660-LS	655.389	0.100096	36.8335	36.8315	5489.99	1.24835	2762.95	0.440388
mux_r01_s149	mux_r01	Mux Run 1	Mux	Sisko	5	1	5	dv-comp	480	mux_gfp_m01	ref_prog10	ref_pert06	520-2-KB	529.799	660-LS	653.18	0.096416	36.8335	36.8315	51410.4	0.94826	1549.05	0.625928
mux_r01_s150	mux_r01	Mux Run 1	Mux	Sisko	6	1	6	dv-comp	400	mux_gfp_m01	ref_prog10	ref_pert06	520-2-KB	528.519	660-LS	654.467	0.111136	36.8335	36.8315	29075	1.20658	1637.21	0.587808
mux_r01_s151	mux_r01	Mux Run 1	Mux	Sisko	7	2	1	dv-comp	80	mux_gfp_m01	ref_prog10	ref_pert06	520-2-KB	527.963	660-LS	654.079	0.106536	36.8335	36.8315	2195.91	1.05567	3651.35	0.363417
mux_r01_s152	mux_r01	Mux Run 1	Mux	Sisko	8	2	2	dv-comp	280	mux_gfp_m01	ref_prog10	ref_pert06	520-2-KB	532.06	660-LS	650.961	0.124936	36.8335	36.8315	9885.42	1.58101	2177.78	0.545741
mux_r01_s153	mux_r01	Mux Run 1	Mux	Sisko	9	2	3	dv-comp	220	mux_gfp_m01	ref_prog10	ref_pert06	520-2-KB	528.437	660-LS	652.246	0.097336	36.8335	36.8315	7712.52	1.36917	2572.92	0.458674
mux_r01_s154	mux_r01	Mux Run 1	Mux	Sisko	10	2	4	dv-comp	420	mux_gfp_m01	ref_prog10	ref_pert06	520-2-KB	528.899	660-LS	651.882	0.112056	36.8335	36.8315	28515.9	1.24827	1630.37	0.60098
mux_r01_s155	mux_r01	Mux Run 1	Mux	Sisko	11	2	5	dv-comp	380	mux_gfp_m01	ref_prog10	ref_pert06	520-2-KB	527.155	660-LS	650.681	0.124016	36.8335	36.8315	27134.1	1.20801	1780.36	0.612992
mux_r01_s156	mux_r01	Mux Run 1	Mux	Sisko	12	2	6	dv-comp	300	mux_gfp_m01	ref_prog10	ref_pert06	520-2-KB	528.137	660-LS	653.775	0.129536	36.8335	36.8315	10545.8	1.52843	2095.43	0.550695
mux_r01_s157	mux_r01	Mux Run 1	Mux	Sisko	13	3	1	dv-comp	140	mux_gfp_m01	ref_prog10	ref_pert06	520-2-KB	532.066	660-LS	653.678	0.148856	36.8335	36.8315	5140.73	1.36671	3013.69	0.433211
mux_r01_s158	mux_r01	Mux Run 1	Mux	Sisko	14	3	2	dv-comp	20	mux_gfp_m01	ref_prog10	ref_pert06	520-2-KB	527.839	660-LS	651.628	0.124016	36.8335	36.8315	1880.33	1.07956	3653.16	0.378366
mux_r01_s159	mux_r01	Mux Run 1	Mux	Sisko	15	3	3	dv-comp	40	mux_gfp_m01	ref_prog10	ref_pert06	520-2-KB	528.378	660-LS	655.781	0.112976	36.8335	36.8315	2029	1.10697	3664.27	0.370925
mux_r01_s160	mux_r01	Mux Run 1	Mux	Sisko	16	3	4	dv-comp	320	mux_gfp_m01	ref_prog10	ref_pert06	520-2-KB	528.326	660-LS	652.947	0.124016	36.8335	36.8315	11941.2	1.45476	2174.25	0.575904
mux_r01_s161	mux_r01	Mux Run 1	Mux	Sisko	17	3	5	dv-comp	120	mux_gfp_m01	ref_prog10	ref_pert06	520-2-KB	527.6	660-LS	655.803	0.113896	36.8335	36.8315	4788.67	1.24319	3103.32	0.422138
mux_r01_s162	mux_r01	Mux Run 1	Mux	Sisko	18	3	6	dv-comp	100	mux_gfp_m01	ref_prog10	ref_pert06	520-2-KB	528.773	660-LS	653.822	0.124016	36.8335	36.8315	3117.01	1.12997	3367.8	0.393047
mux_r01_s163	mux_r01	Mux Run 1	Mux	Sisko	19	4	1	dv-comp	60	mux_gfp_m01	ref_prog10	ref_pert06	520-2-KB	527.682	660-LS	654.952	0.124016	36.8335	36.8315	1666.32	1.05207	3602.47	0.370925
mux_r01_s164	mux_r01	Mux Run 1	Mux	Sisko	20	4	2	dv-comp	0	mux_gfp_m01	ref_prog10	ref_pert06	520-2-KB	527.966	660-LS	655.947	0.124016	36.8335	36.8315	1843.42	1.11146	3552.74	0.396615
mux_r01_s165	mux_r01	Mux Run 1	Mux	Sisko	21	4	3	dv-comp	450	mux_gfp_m01	ref_prog10	ref_pert06	520-2-KB	528.275	660-LS	653.269	0.101016	36.8335	36.8315	34210.6	1.0937	1612.07	0.60098
mux_r01_s166	mux_r01	Mux Run 1	Mux	Sisko	22	4	4	dv-comp	360	mux_gfp_m01	ref_prog10	ref_pert06	520-2-KB	530.138	660-LS	656.586	0.123096	36.8335	36.8315	19039.2	1.17974	1735.79	0.599819
mux_r01_s167	mux_r01	Mux Run 1	Mux	Sisko	23	4	5	dv-comp	260	mux_gfp_m01	ref_prog10	ref_pert06	520-2-KB	527.776	660-LS	653.839	0.084456	36.8335	36.8315	9947.92	1.55696	2109.43	0.539005
mux_r01_s168	mux_r01	Mux Run 1	Mux	Sisko	24	4	6	dv-comp	180	mux_gfp_m01	ref_prog10	ref_pert06	520-2-KB	528.573	660-LS	653.626	0.158056	36.8335	36.8315	5078.22	1.32158	2723.32	0.469949
mux_r01_s169	mux_r01	Mux Run 1	Mux	Janeway	1	1	1	dv-comp	380	mux_gfp_m01	ref_prog12	ref_pert07	520-2-KB	528.392	660-LS	652.871	0.145176	36.8335	36.8315	12900.5	1.33748	1488.33	0.657021
mux_r01_s170	mux_r01	Mux Run 1	Mux	Janeway	2	1	2	dv-comp	220	mux_gfp_m01	ref_prog12	ref_pert07	520-2-KB	529.976	660-LS	652.656	0.149776	36.8335	36.8315	12363.7	1.38318	1860.46	0.58252
mux_r01_s171	mux_r01	Mux Run 1	Mux	Janeway	3	1	3	dv-comp	280	mux_gfp_m01	ref_prog12	ref_pert07	520-2-KB	528.651	660-LS	653.047	0.124936	36.8335	36.8315	26551.4	1.04823	2428.95	0.488375
mux_r01_s172	mux_r01	Mux Run 1	Mux	Janeway	4	1	4	dv-comp	0	mux_gfp_m01	ref_prog12	ref_pert07	520-2-KB	528.24	660-LS	655.633	0.133216	36.8335	36.8315	1762.54	1.01165	1018.13	0.760538
mux_r01_s173	mux_r01	Mux Run 1	Mux	Janeway	5	1	5	dv-comp	80	mux_gfp_m01	ref_prog12	ref_pert07	520-2-KB	527.772	660-LS	653.956	0.120336	36.8335	36.8315	8937.62	1.36886	1857.29	0.550695
mux_r01_s174	mux_r01	Mux Run 1	Mux	Janeway	6	1	6	dv-comp	140	mux_gfp_m01	ref_prog12	ref_pert07	520-2-KB	527.967	660-LS	656.521	0.124016	36.8335	36.8315	33256.3	1.1244	2170.2	0.532207
mux_r01_s175	mux_r01	Mux Run 1	Mux	Janeway	7	2	1	dv-comp	60	mux_gfp_m01	ref_prog12	ref_pert07	520-2-KB	531.808	660-LS	654.146	0.157136	36.8335	36.8315	4642.95	1.18853	1671.46	0.625928
mux_r01_s176	mux_r01	Mux Run 1	Mux	Janeway	8	2	2	dv-comp	480	mux_gfp_m01	ref_prog12	ref_pert07	520-2-KB	527.994	660-LS	652.582	0.135056	36.8335	36.8315	14834.5	1.24143	1809.03	0.594424
mux_r01_s177	mux_r01	Mux Run 1	Mux	Janeway	9	2	3	dv-comp	240	mux_gfp_m01	ref_prog12	ref_pert07	520-2-KB	528.458	660-LS	651.287	0.145176	36.8335	36.8315	11111.3	1.35413	1920.25	0.557432
mux_r01_s178	mux_r01	Mux Run 1	Mux	Janeway	10	2	4	dv-comp	100	mux_gfp_m01	ref_prog12	ref_pert07	520-2-KB	531.743	660-LS	655.148	0.162656	36.8335	36.8315	16755.4	1.20953	2188.86	0.550695
mux_r01_s179	mux_r01	Mux Run 1	Mux	Janeway	11	2	5	dv-comp	20	mux_gfp_m01	ref_prog12	ref_pert07	520-2-KB	528.053	660-LS	653.076	0.174616	36.8335	36.8315	1891.55	1.05798	1121.89	0.773219
mux_r01_s180	mux_r01	Mux Run 1	Mux	Janeway	12	2	6	dv-comp	450	mux_gfp_m01	ref_prog12	ref_pert07	520-2-KB	527.851	660-LS	655.651	0.157136	36.8335	36.8315	5390.12	1.04824	1660.92	0.619489
mux_r01_s181	mux_r01	Mux Run 1	Mux	Janeway	13	3	1	dv-comp	340	mux_gfp_m01	ref_prog12	ref_pert07	520-2-KB	532.087	660-LS	653.389	0.149776	36.8335	36.8315	30819.2	1.20176	2019.66	0.575904
mux_r01_s182	mux_r01	Mux Run 1	Mux	Janeway	14	3	2	dv-comp	260	mux_gfp_m01	ref_prog12	ref_pert07	520-2-KB	528.372	660-LS	651.941	0.151616	36.8335	36.8315	13807.3	1.28819	2226.22	0.543897
mux_r01_s183	mux_r01	Mux Run 1	Mux	Janeway	15	3	3	dv-comp	120	mux_gfp_m01	ref_prog12	ref_pert07	520-2-KB	528.438	660-LS	655.048	0.180136	36.8335	36.8315	30427.1	1.10927	2318.79	0.550695
mux_r01_s184	mux_r01	Mux Run 1	Mux	Janeway	16	3	4	dv-comp	400	mux_gfp_m01	ref_prog12	ref_pert07	520-2-KB	528.262	660-LS	653.209	0.155296	36.8335	36.8315	7531.8	1.38707	1356.9	0.693958
mux_r01_s185	mux_r01	Mux Run 1	Mux	Janeway	17	3	5	dv-comp	180	mux_gfp_m01	ref_prog12	ref_pert07	520-2-KB	528.946	660-LS	653.568	0.159896	36.8335	36.8315	23653.3	1.39348	1960.38	0.599819
mux_r01_s186	mux_r01	Mux Run 1	Mux	Janeway	18	3	6	dv-comp	200	mux_gfp_m01	ref_prog12	ref_pert07	520-2-KB	528.713	660-LS	654.879	0.185656	36.8335	36.8315	15659.6	1.52617	1839.4	0.63161
mux_r01_s187	mux_r01	Mux Run 1	Mux	Janeway	19	4	1	dv-comp	320	mux_gfp_m01	ref_prog12	ref_pert07	520-2-KB	528.977	660-LS	655.845	0.153456	36.8335	36.8315	39134.6	1.08883	2319.85	0.539005
mux_r01_s188	mux_r01	Mux Run 1	Mux	Janeway	20	4	2	dv-comp	420	mux_gfp_m01	ref_prog12	ref_pert07	520-2-KB	528.123	660-LS	654.36	0.166336	36.8335	36.8315	4661.59	1.1349	1400.83	0.681617
mux_r01_s189	mux_r01	Mux Run 1	Mux	Janeway	21	4	3	dv-comp	160	mux_gfp_m01	ref_prog12	ref_pert07	520-2-KB	528.285	660-LS	653.18	0.178296	36.8335	36.8315	30324.7	1.31618	2143.27	0.575904
mux_r01_s190	mux_r01	Mux Run 1	Mux	Janeway	22	4	4	dv-comp	40	mux_gfp_m01	ref_prog12	ref_pert07	520-2-KB	528.806	660-LS	654.284	0.170936	36.8335	36.8315	2129.66	1.09679	1225	0.730482
mux_r01_s191	mux_r01	Mux Run 1	Mux	Janeway	23	4	5	dv-comp	360	mux_gfp_m01	ref_prog12	ref_pert07	520-2-KB	529.686	660-LS	654.702	0.138736	36.8335	36.8315	15442.5	1.39775	1554.22	0.638049
mux_r01_s192	mux_r01	Mux Run 1	Mux	Janeway	24	4	6	dv-comp	300	mux_gfp_m01	ref_prog12	ref_pert07	520-2-KB	532.81	660-LS	654.899	0.158976	36.8335	36.8315	33197.7	1.11957	2436.72	0.50914
mux_r04_s001	mux_r04	Mux Run 4	Mux	Kirk	1	1	1	dv-comp	140	mux_gfp_m01	ref_prog08	ref_pert08	520-2-KB	528.586	660-LS	655.132	0.097336	36.8671	37.212	49148.1	1.19635	2920.72	0.484097
mux_r04_s002	mux_r04	Mux Run 4	Mux	Kirk	2	1	2	dv-comp	60	mux_gfp_m01	ref_prog08	ref_pert08	520-2-KB	532.43	660-LS	653.26	0.084456	36.8671	37.212	70901.7	0.82297	2489.64	0.491037
mux_r04_s003	mux_r04	Mux Run 4	Mux	Kirk	3	1	3	dv-comp	40	mux_gfp_m01	ref_prog08	ref_pert08	520-2-KB	530.342	660-LS	651.923	0.112056	36.8671	37.212	53784	0.947113	2248.8	0.534304
mux_r04_s004	mux_r04	Mux Run 4	Mux	Kirk	4	1	4	dv-comp	240	mux_gfp_m01	ref_prog08	ref_pert08	520-2-KB	527.274	660-LS	654.342	0.068816	36.8671	37.212	18597.1	1.29186	2007.61	0.484097
mux_r04_s005	mux_r04	Mux Run 4	Mux	Kirk	5	1	5	dv-comp	20	mux_gfp_m01	ref_prog08	ref_pert08	520-2-KB	528.167	660-LS	656.461	0.093656	36.8671	37.212	54605.6	0.981661	2057.21	0.527549
mux_r04_s006	mux_r04	Mux Run 4	Mux	Kirk	6	1	6	dv-comp	380	mux_gfp_m01	ref_prog08	ref_pert08	520-2-KB	531.652	660-LS	652.168	0.081696	36.8671	37.212	51945.1	0.963598	1418.52	0.620472
mux_r04_s007	mux_r04	Mux Run 4	Mux	Kirk	7	2	1	dv-comp	120	mux_gfp_m01	ref_prog08	ref_pert08	520-2-KB	531.192	660-LS	655.873	0.135976	36.8671	37.212	58270.8	1.07385	2928.01	0.465839
mux_r04_s008	mux_r04	Mux Run 4	Mux	Kirk	8	2	2	dv-comp	340	mux_gfp_m01	ref_prog08	ref_pert08	520-2-KB	532.111	660-LS	655.438	0.146096	36.8671	37.212	24486.7	1.22847	1378.02	0.687916
mux_r04_s009	mux_r04	Mux Run 4	Mux	Kirk	9	2	3	dv-comp	450	mux_gfp_m01	ref_prog08	ref_pert08	520-2-KB	528.067	660-LS	652.334	0.144256	36.8671	37.212	68931.6	0.896246	1750.91	0.632457
mux_r04_s010	mux_r04	Mux Run 4	Mux	Kirk	10	2	4	dv-comp	80	mux_gfp_m01	ref_prog08	ref_pert08	520-2-KB	530.175	660-LS	654.819	0.130456	36.8671	37.212	63184.6	0.932813	2736.69	0.491037
mux_r04_s011	mux_r04	Mux Run 4	Mux	Kirk	11	2	5	dv-comp	0	mux_gfp_m01	ref_prog08	ref_pert08	520-2-KB	529.085	660-LS	652.016	0.142416	36.8671	37.212	35191.5	1.35049	1994.57	0.595732
mux_r04_s012	mux_r04	Mux Run 4	Mux	Kirk	12	2	6	dv-comp	300	mux_gfp_m01	ref_prog08	ref_pert08	520-2-KB	528.23	660-LS	654.153	0.112056	36.8671	37.212	15228.3	1.2515	1509.58	0.632457
mux_r04_s013	mux_r04	Mux Run 4	Mux	Kirk	13	3	1	dv-comp	360	mux_gfp_m01	ref_prog08	ref_pert08	520-2-KB	530.206	660-LS	651.251	0.175536	36.8671	37.212	33140.1	1.18775	1454.3	0.663416
mux_r04_s014	mux_r04	Mux Run 4	Mux	Kirk	14	3	2	dv-comp	320	mux_gfp_m01	ref_prog08	ref_pert08	520-2-KB	528.759	660-LS	653.092	0.154376	36.8671	37.212	19329.5	1.2754	1474.58	0.620472
mux_r04_s015	mux_r04	Mux Run 4	Mux	Kirk	15	3	3	dv-comp	160	mux_gfp_m01	ref_prog08	ref_pert08	520-2-KB	532.051	660-LS	655.703	0.145176	36.8671	37.212	32448.6	1.38655	2701.9	0.472841
mux_r04_s016	mux_r04	Mux Run 4	Mux	Kirk	16	3	4	dv-comp	400	mux_gfp_m01	ref_prog08	ref_pert08	520-2-KB	527.462	660-LS	655.572	0.154376	36.8671	37.212	53954.7	1.00334	1467.6	0.663416
mux_r04_s017	mux_r04	Mux Run 4	Mux	Kirk	17	3	5	dv-comp	220	mux_gfp_m01	ref_prog08	ref_pert08	520-2-KB	527.992	660-LS	653.592	0.155296	36.8671	37.212	11408.6	1.37632	2168.32	0.527549
mux_r04_s018	mux_r04	Mux Run 4	Mux	Kirk	18	3	6	dv-comp	280	mux_gfp_m01	ref_prog08	ref_pert08	520-2-KB	527.995	660-LS	655.201	0.158056	36.8671	37.212	10382.8	1.30062	1597.28	0.61407
mux_r04_s019	mux_r04	Mux Run 4	Mux	Kirk	19	4	1	dv-comp	420	mux_gfp_m01	ref_prog08	ref_pert08	520-2-KB	528.535	660-LS	654.439	0.161736	36.8671	37.212	63175.2	0.885102	1555.99	0.650895
mux_r04_s020	mux_r04	Mux Run 4	Mux	Kirk	20	4	2	dv-comp	260	mux_gfp_m01	ref_prog08	ref_pert08	520-2-KB	528.121	660-LS	655.903	0.154376	36.8671	37.212	9682.34	1.26213	1705.23	0.534304
mux_r04_s021	mux_r04	Mux Run 4	Mux	Kirk	21	4	3	dv-comp	100	mux_gfp_m01	ref_prog08	ref_pert08	520-2-KB	532.034	660-LS	656.611	0.169096	36.8671	37.212	60328.8	0.970577	2772	0.484097
mux_r04_s022	mux_r04	Mux Run 4	Mux	Kirk	22	4	4	dv-comp	200	mux_gfp_m01	ref_prog08	ref_pert08	520-2-KB	529.019	660-LS	655.32	0.144256	36.8671	37.212	18635.2	1.46643	2157.66	0.522844
mux_r04_s023	mux_r04	Mux Run 4	Mux	Kirk	23	4	5	dv-comp	480	mux_gfp_m01	ref_prog08	ref_pert08	520-2-KB	527.87	660-LS	655.314	0.102856	36.8671	37.212	72166.6	0.865673	1831.06	0.56423
mux_r04_s024	mux_r04	Mux Run 4	Mux	Kirk	24	4	6	dv-comp	180	mux_gfp_m01	ref_prog08	ref_pert08	520-2-KB	531.486	660-LS	656.109	0.172776	36.8671	37.212	20092.3	1.48446	2499.99	0.491037
mux_r04_s025	mux_r04	Mux Run 4	Mux	Picard	1	1	1	dv-comp	280	mux_gfp_m01	ref_prog10	ref_pert08	520-2-KB	528.319	660-LS	652.716	0.106536	36.8671	37.212	11224.6	1.48937	1662.05	0.570866
mux_r04_s026	mux_r04	Mux Run 4	Mux	Picard	2	1	2	dv-comp	220	mux_gfp_m01	ref_prog10	ref_pert08	520-2-KB	530.27	660-LS	655.279	0.085376	36.8671	37.212	7234.84	1.27287	2144.5	0.484097
mux_r04_s027	mux_r04	Mux Run 4	Mux	Picard	3	1	3	dv-comp	480	mux_gfp_m01	ref_prog10	ref_pert08	520-2-KB	529.808	660-LS	655.815	0.091816	36.8671	37.212	53698	0.8819	1764.66	0.539112
mux_r04_s028	mux_r04	Mux Run 4	Mux	Picard	4	1	4	dv-comp	360	mux_gfp_m01	ref_prog10	ref_pert08	520-2-KB	528.357	660-LS	654.263	0.101936	36.8671	37.212	25505.8	1.15087	1354.51	0.632457
mux_r04_s029	mux_r04	Mux Run 4	Mux	Picard	5	1	5	dv-comp	160	mux_gfp_m01	ref_prog10	ref_pert08	520-2-KB	528.486	660-LS	652.765	0.099176	36.8671	37.212	5321.83	1.34589	2680.06	0.447617
mux_r04_s030	mux_r04	Mux Run 4	Mux	Picard	6	1	6	dv-comp	420	mux_gfp_m01	ref_prog10	ref_pert08	520-2-KB	530.826	660-LS	655.411	0.120336	36.8671	37.212	23070.6	1.29664	1306.8	0.657183
mux_r04_s031	mux_r04	Mux Run 4	Mux	Picard	7	2	1	dv-comp	300	mux_gfp_m01	ref_prog10	ref_pert08	520-2-KB	528.43	660-LS	655.478	0.147016	36.8671	37.212	9287.79	1.44119	1564.2	0.602192
mux_r04_s032	mux_r04	Mux Run 4	Mux	Picard	8	2	2	dv-comp	180	mux_gfp_m01	ref_prog10	ref_pert08	520-2-KB	528.72	660-LS	654.398	0.156216	36.8671	37.212	3594.21	1.20487	2472.52	0.47739
mux_r04_s033	mux_r04	Mux Run 4	Mux	Picard	9	2	3	dv-comp	380	mux_gfp_m01	ref_prog10	ref_pert08	520-2-KB	530.576	660-LS	654.14	0.124936	36.8671	37.212	24891.4	1.22847	1283.66	0.651323
mux_r04_s034	mux_r04	Mux Run 4	Mux	Picard	10	2	4	dv-comp	80	mux_gfp_m01	ref_prog10	ref_pert08	520-2-KB	528.38	660-LS	655.572	0.115736	36.8671	37.212	2236.97	1.09206	2484.62	0.465839
mux_r04_s035	mux_r04	Mux Run 4	Mux	Picard	11	2	5	dv-comp	400	mux_gfp_m01	ref_prog10	ref_pert08	520-2-KB	528.463	660-LS	653	0.158056	36.8671	37.212	23335.9	1.29374	1315.89	0.681781
mux_r04_s036	mux_r04	Mux Run 4	Mux	Picard	12	2	6	dv-comp	450	mux_gfp_m01	ref_prog10	ref_pert08	520-2-KB	531.065	660-LS	654.229	0.155296	36.8671	37.212	27243.8	1.20751	1492.3	0.651323
mux_r04_s037	mux_r04	Mux Run 4	Mux	Picard	13	3	1	dv-comp	40	mux_gfp_m01	ref_prog10	ref_pert08	520-2-KB	528.481	660-LS	655.869	0.166336	36.8671	37.212	1555.99	0.926287	2146.87	0.527549
mux_r04_s038	mux_r04	Mux Run 4	Mux	Picard	14	3	2	dv-comp	100	mux_gfp_m01	ref_prog10	ref_pert08	520-2-KB	531.418	660-LS	655.047	0.148856	36.8671	37.212	2638.9	1.13538	2634.95	0.472841
mux_r04_s039	mux_r04	Mux Run 4	Mux	Picard	15	3	3	dv-comp	140	mux_gfp_m01	ref_prog10	ref_pert08	520-2-KB	527.949	660-LS	652.76	0.162656	36.8671	37.212	3772.43	1.28179	2693.07	0.458774
mux_r04_s040	mux_r04	Mux Run 4	Mux	Picard	16	3	4	dv-comp	120	mux_gfp_m01	ref_prog10	ref_pert08	520-2-KB	529.812	660-LS	655.587	0.141496	36.8671	37.212	3685.08	1.21512	2637.02	0.465839
mux_r04_s041	mux_r04	Mux Run 4	Mux	Picard	17	3	5	dv-comp	260	mux_gfp_m01	ref_prog10	ref_pert08	520-2-KB	528.646	660-LS	652.568	0.160816	36.8671	37.212	9877.43	1.49415	1825.07	0.570866
mux_r04_s042	mux_r04	Mux Run 4	Mux	Picard	18	3	6	dv-comp	320	mux_gfp_m01	ref_prog10	ref_pert08	520-2-KB	527.728	660-LS	654.334	0.146096	36.8671	37.212	8269.42	1.32501	1354.26	0.638802
mux_r04_s043	mux_r04	Mux Run 4	Mux	Picard	19	4	1	dv-comp	60	mux_gfp_m01	ref_prog10	ref_pert08	520-2-KB	528.661	660-LS	655.573	0.162656	36.8671	37.212	1687.42	1.00803	2302.7	0.502395
mux_r04_s044	mux_r04	Mux Run 4	Mux	Picard	20	4	2	dv-comp	20	mux_gfp_m01	ref_prog10	ref_pert08	520-2-KB	527.447	660-LS	653.121	0.121256	36.8671	37.212	1904.17	1.02612	1823.91	0.539112
mux_r04_s045	mux_r04	Mux Run 4	Mux	Picard	21	4	3	dv-comp	340	mux_gfp_m01	ref_prog10	ref_pert08	520-2-KB	527.93	660-LS	653.133	0.150696	36.8671	37.212	13718.9	1.31621	1297.35	0.675714
mux_r04_s046	mux_r04	Mux Run 4	Mux	Picard	22	4	4	dv-comp	0	mux_gfp_m01	ref_prog10	ref_pert08	520-2-KB	528.428	660-LS	652.835	0.111136	36.8671	37.212	1942.17	1.02612	1718.52	0.534304
mux_r04_s047	mux_r04	Mux Run 4	Mux	Picard	23	4	5	dv-comp	200	mux_gfp_m01	ref_prog10	ref_pert08	520-2-KB	528.512	660-LS	654.108	0.125856	36.8671	37.212	3941.66	1.12999	2289.13	0.477095
mux_r04_s048	mux_r04	Mux Run 4	Mux	Picard	24	4	6	dv-comp	240	mux_gfp_m01	ref_prog10	ref_pert08	520-2-KB	529.888	660-LS	653.892	0.159896	36.8671	37.212	7655.22	1.41771	1914.28	0.552563
